# Supplementary material for: Bioinformatic Assessment of Factors Affecting the Correlation between Protein Abundance and Elongation Efficiency in Prokaryotes
Source: Int J Mol Sci. 2022 Oct 9;23(19):11996. doi: 10.3390/ijms231911996 (PMC9570070; doi:10.3390/ijms231911996)
Supplement: Supplementary file 1 [file ijms-23-11996-s001.zip]

Archive with 246 entries (189 files):
- EloE/
- EloE/eloe_console.jar
- EloE/EloE_desktop.jar
- EloE/EloE_readme.txt
- EloE/input_folder/
- EloE/input_folder/Acidithiobacillus ferrooxidans ATCC 23270 243159/
- EloE/input_folder/Acidithiobacillus ferrooxidans ATCC 23270 243159/sequence.gb
- EloE/input_folder/Bacillus anthracis str. 'Ames Ancestor' 260799/
- EloE/input_folder/Bacillus anthracis str. 'Ames Ancestor' 260799/sequence.gb
- EloE/input_folder/Bacteroides thetaiotaomicron VPI-5482 226186/
- EloE/input_folder/Bacteroides thetaiotaomicron VPI-5482 226186/sequence (8).gb
- EloE/input_folder/Bartonella henselae str. Houston-1 283166/
- EloE/input_folder/Bartonella henselae str. Houston-1 283166/sequence.gb
- EloE/input_folder/Campylobacter jejuni subsp. jejuni NCTC 11168 192222/
- EloE/input_folder/Campylobacter jejuni subsp. jejuni NCTC 11168 192222/sequence.gb
- EloE/input_folder/Deinococcus deserti VCD115 546414/
- EloE/input_folder/Deinococcus deserti VCD115 546414/sequence (13).gb
- EloE/input_folder/Desulfovibrio vulgaris 882/
- EloE/input_folder/Desulfovibrio vulgaris 882/Desulfovibrio vulgaris subsp. vulgaris str. Hildenborough plasmid pDV.gb
- EloE/input_folder/Escherichia coli str. K-12 substr. MG1655 511145/
- EloE/input_folder/Escherichia coli str. K-12 substr. MG1655 511145/sequence.gb
- EloE/input_folder/Halobacterium salinarum 64091/
- EloE/input_folder/Halobacterium salinarum 64091/Halobacterium sp. NRC-1 plasmid pNRC100.gb
- EloE/input_folder/Helicobacter pylori 26695 85962/
- EloE/input_folder/Helicobacter pylori 26695 85962/sequence (2).gb
- EloE/input_folder/Lactococcus lactis subsp. lactis Il1403 272623/
- EloE/input_folder/Lactococcus lactis subsp. lactis Il1403 272623/sequence.gb
- EloE/input_folder/Legionella pneumophila subsp. pneumophila str. Philadelphia 1 272624/
- EloE/input_folder/Legionella pneumophila subsp. pneumophila str. Philadelphia 1 272624/sequence (1).gb
- EloE/input_folder/Leptospira interrogans serovar Copenhageni str. Fiocruz L1-130 267671/
- EloE/input_folder/Leptospira interrogans serovar Copenhageni str. Fiocruz L1-130 267671/sequence (2).gb
- EloE/input_folder/Listeria monocytogenes EGD-e 169963/
- EloE/input_folder/Listeria monocytogenes EGD-e 169963/sequence.gb
- EloE/input_folder/Microcystis aeruginosa NIES-843 449447/
- EloE/input_folder/Microcystis aeruginosa NIES-843 449447/sequence (1).gb
- EloE/input_folder/Mycobacterium tuberculosis H37Rv 83332/
- EloE/input_folder/Mycobacterium tuberculosis H37Rv 83332/sequence (2).gb
- EloE/input_folder/Mycoplasma pneumoniae FH 722438/
- EloE/input_folder/Mycoplasma pneumoniae FH 722438/sequence.gb
- EloE/input_folder/Neisseria meningitidis MC58 122586/
- EloE/input_folder/Neisseria meningitidis MC58 122586/sequence (4).gb
- EloE/input_folder/Pseudomonas aeruginosa PAO1 208964/
- EloE/input_folder/Pseudomonas aeruginosa PAO1 208964/sequence (5).gb
- EloE/input_folder/Salmonella Typhimurium 99287/
- EloE/input_folder/Salmonella Typhimurium 99287/sequence (6).gb
- EloE/input_folder/Shigella flexneri 2a str. 301 198214/
- EloE/input_folder/Shigella flexneri 2a str. 301 198214/sequence (10).gb
- EloE/input_folder/Staphylococcus aureus subsp. aureus Mu50 158878/
- EloE/input_folder/Staphylococcus aureus subsp. aureus Mu50 158878/sequence (1).gb
- EloE/input_folder/Streptococcus pyogenes M1 GAS 160490/
- EloE/input_folder/Streptococcus pyogenes M1 GAS 160490/sequence (12).gb
- EloE/input_folder/Synechocystis sp. 1148/
- EloE/input_folder/Synechocystis sp. 1148/sequence.gb
- EloE/input_folder/Thermococcus gammatolerans EJ3 593117/
- EloE/input_folder/Thermococcus gammatolerans EJ3 593117/sequence (14).gb
- EloE/input_folder/Yersinia pestis CO92 214092/
- EloE/input_folder/Yersinia pestis CO92 214092/sequence (15).gb
- EloE/log/
- EloE/log/EEIEngine.log
- EloE/log/EloE_desktop.log
- EloE/log/Time.log
- EloE/output_folder/
- EloE/output_folder/Acidithiobacillus_ferrooxidans_ATCC_23270_243159/
- EloE/output_folder/Acidithiobacillus_ferrooxidans_ATCC_23270_243159/acidithiobacillus ferrooxidans atcc 23270_all.txt
- EloE/output_folder/Acidithiobacillus_ferrooxidans_ATCC_23270_243159/acidithiobacillus ferrooxidans atcc 23270_eei2.txt
- EloE/output_folder/Acidithiobacillus_ferrooxidans_ATCC_23270_243159/acidithiobacillus ferrooxidans atcc 23270_genes_and_flanks.txt
- EloE/output_folder/Acidithiobacillus_ferrooxidans_ATCC_23270_243159/acidithiobacillus ferrooxidans atcc 23270_locus_tag_EEI_2.fasta
- EloE/output_folder/Acidithiobacillus_ferrooxidans_ATCC_23270_243159/acidithiobacillus ferrooxidans atcc 23270_number_eei.txt
- EloE/output_folder/Acidithiobacillus_ferrooxidans_ATCC_23270_243159/acidithiobacillus ferrooxidans atcc 23270_ribpos.txt
- EloE/output_folder/Bacillus_anthracis_str._'Ames_Ancestor'_260799/
- EloE/output_folder/Bacillus_anthracis_str._'Ames_Ancestor'_260799/bacillus anthracis str. sterne_all.txt
- EloE/output_folder/Bacillus_anthracis_str._'Ames_Ancestor'_260799/bacillus anthracis str. sterne_eei4.txt
- EloE/output_folder/Bacillus_anthracis_str._'Ames_Ancestor'_260799/bacillus anthracis str. sterne_genes_and_flanks.txt
- EloE/output_folder/Bacillus_anthracis_str._'Ames_Ancestor'_260799/bacillus anthracis str. sterne_locus_tag_EEI_2.fasta
- EloE/output_folder/Bacillus_anthracis_str._'Ames_Ancestor'_260799/bacillus anthracis str. sterne_number_eei.txt
- EloE/output_folder/Bacillus_anthracis_str._'Ames_Ancestor'_260799/bacillus anthracis str. sterne_ribpos.txt
- EloE/output_folder/Bacillus_subtilis_subsp._subtilis_str._168_224308/
- EloE/output_folder/Bacteroides_thetaiotaomicron_VPI-5482_226186/
- EloE/output_folder/Bacteroides_thetaiotaomicron_VPI-5482_226186/bacteroides thetaiotaomicron vpi-5482_all.txt
- EloE/output_folder/Bacteroides_thetaiotaomicron_VPI-5482_226186/bacteroides thetaiotaomicron vpi-5482_eei1.txt
- EloE/output_folder/Bacteroides_thetaiotaomicron_VPI-5482_226186/bacteroides thetaiotaomicron vpi-5482_genes_and_flanks.txt
- EloE/output_folder/Bacteroides_thetaiotaomicron_VPI-5482_226186/bacteroides thetaiotaomicron vpi-5482_locus_tag_EEI_2.fasta
- EloE/output_folder/Bacteroides_thetaiotaomicron_VPI-5482_226186/bacteroides thetaiotaomicron vpi-5482_number_eei.txt
- EloE/output_folder/Bacteroides_thetaiotaomicron_VPI-5482_226186/bacteroides thetaiotaomicron vpi-5482_ribpos.txt
- EloE/output_folder/Bartonella_henselae_str._Houston-1_283166/
- EloE/output_folder/Bartonella_henselae_str._Houston-1_283166/bartonella henselae str. houston-1_all.txt
- EloE/output_folder/Bartonella_henselae_str._Houston-1_283166/bartonella henselae str. houston-1_eei4.txt
- EloE/output_folder/Bartonella_henselae_str._Houston-1_283166/bartonella henselae str. houston-1_genes_and_flanks.txt
- EloE/output_folder/Bartonella_henselae_str._Houston-1_283166/bartonella henselae str. houston-1_locus_tag_EEI_2.fasta
- EloE/output_folder/Bartonella_henselae_str._Houston-1_283166/bartonella henselae str. houston-1_number_eei.txt
- EloE/output_folder/Bartonella_henselae_str._Houston-1_283166/bartonella henselae str. houston-1_ribpos.txt
- EloE/output_folder/Campylobacter_jejuni_subsp._jejuni_NCTC_11168_192222/
- EloE/output_folder/Campylobacter_jejuni_subsp._jejuni_NCTC_11168_192222/campylobacter jejuni subsp. jejuni nctc 11168 = atcc 700819_all.txt
- EloE/output_folder/Campylobacter_jejuni_subsp._jejuni_NCTC_11168_192222/campylobacter jejuni subsp. jejuni nctc 11168 = atcc 700819_eei2.txt
- EloE/output_folder/Campylobacter_jejuni_subsp._jejuni_NCTC_11168_192222/campylobacter jejuni subsp. jejuni nctc 11168 = atcc 700819_genes_and_flanks.txt
- EloE/output_folder/Campylobacter_jejuni_subsp._jejuni_NCTC_11168_192222/campylobacter jejuni subsp. jejuni nctc 11168 = atcc 700819_locus_tag_EEI_2.fasta
- EloE/output_folder/Campylobacter_jejuni_subsp._jejuni_NCTC_11168_192222/campylobacter jejuni subsp. jejuni nctc 11168 = atcc 700819_number_eei.txt
- EloE/output_folder/Campylobacter_jejuni_subsp._jejuni_NCTC_11168_192222/campylobacter jejuni subsp. jejuni nctc 11168 = atcc 700819_ribpos.txt
- EloE/output_folder/Deinococcus_deserti_VCD115_546414/
- EloE/output_folder/Deinococcus_deserti_VCD115_546414/deinococcus deserti vcd115_all.txt
- EloE/output_folder/Deinococcus_deserti_VCD115_546414/deinococcus deserti vcd115_eei1.txt
- EloE/output_folder/Deinococcus_deserti_VCD115_546414/deinococcus deserti vcd115_genes_and_flanks.txt
- EloE/output_folder/Deinococcus_deserti_VCD115_546414/deinococcus deserti vcd115_locus_tag_EEI_2.fasta
- EloE/output_folder/Deinococcus_deserti_VCD115_546414/deinococcus deserti vcd115_number_eei.txt
- EloE/output_folder/Deinococcus_deserti_VCD115_546414/deinococcus deserti vcd115_ribpos.txt
- EloE/output_folder/Desulfovibrio_vulgaris_882/
- EloE/output_folder/Desulfovibrio_vulgaris_882/desulfovibrio vulgaris str. hildenborough_all.txt
- EloE/output_folder/Desulfovibrio_vulgaris_882/desulfovibrio vulgaris str. hildenborough_eei4.txt
- EloE/output_folder/Desulfovibrio_vulgaris_882/desulfovibrio vulgaris str. hildenborough_genes_and_flanks.txt
- EloE/output_folder/Desulfovibrio_vulgaris_882/desulfovibrio vulgaris str. hildenborough_locus_tag_EEI_2.fasta
- EloE/output_folder/Desulfovibrio_vulgaris_882/desulfovibrio vulgaris str. hildenborough_number_eei.txt
- EloE/output_folder/Desulfovibrio_vulgaris_882/desulfovibrio vulgaris str. hildenborough_ribpos.txt
- EloE/output_folder/Escherichia_coli_str._K-12_substr._MG1655_511145/
- EloE/output_folder/Escherichia_coli_str._K-12_substr._MG1655_511145/escherichia coli str. k-12 substr. mg1655_all.txt
- EloE/output_folder/Escherichia_coli_str._K-12_substr._MG1655_511145/escherichia coli str. k-12 substr. mg1655_eei1.txt
- EloE/output_folder/Escherichia_coli_str._K-12_substr._MG1655_511145/escherichia coli str. k-12 substr. mg1655_genes_and_flanks.txt
- EloE/output_folder/Escherichia_coli_str._K-12_substr._MG1655_511145/escherichia coli str. k-12 substr. mg1655_locus_tag_EEI_2.fasta
- EloE/output_folder/Escherichia_coli_str._K-12_substr._MG1655_511145/escherichia coli str. k-12 substr. mg1655_number_eei.txt
- EloE/output_folder/Escherichia_coli_str._K-12_substr._MG1655_511145/escherichia coli str. k-12 substr. mg1655_ribpos.txt
- EloE/output_folder/Halobacterium_salinarum_64091/
- EloE/output_folder/Halobacterium_salinarum_64091/halobacterium salinarum nrc-1_all.txt
- EloE/output_folder/Halobacterium_salinarum_64091/halobacterium salinarum nrc-1_eei4.txt
- EloE/output_folder/Halobacterium_salinarum_64091/halobacterium salinarum nrc-1_genes_and_flanks.txt
- EloE/output_folder/Halobacterium_salinarum_64091/halobacterium salinarum nrc-1_locus_tag_EEI_2.fasta
- EloE/output_folder/Halobacterium_salinarum_64091/halobacterium salinarum nrc-1_number_eei.txt
- EloE/output_folder/Halobacterium_salinarum_64091/halobacterium salinarum nrc-1_ribpos.txt
- EloE/output_folder/Helicobacter_pylori_26695_85962/
- EloE/output_folder/Helicobacter_pylori_26695_85962/helicobacter pylori 26695_all.txt
- EloE/output_folder/Helicobacter_pylori_26695_85962/helicobacter pylori 26695_eei2.txt
- EloE/output_folder/Helicobacter_pylori_26695_85962/helicobacter pylori 26695_genes_and_flanks.txt
- EloE/output_folder/Helicobacter_pylori_26695_85962/helicobacter pylori 26695_locus_tag_EEI_2.fasta
- EloE/output_folder/Helicobacter_pylori_26695_85962/helicobacter pylori 26695_number_eei.txt
- EloE/output_folder/Helicobacter_pylori_26695_85962/helicobacter pylori 26695_ribpos.txt
- EloE/output_folder/Lactococcus_lactis_subsp._lactis_Il1403_272623/
- EloE/output_folder/Lactococcus_lactis_subsp._lactis_Il1403_272623/lactococcus lactis subsp. lactis il1403_all.txt
- EloE/output_folder/Lactococcus_lactis_subsp._lactis_Il1403_272623/lactococcus lactis subsp. lactis il1403_eei1.txt
- EloE/output_folder/Lactococcus_lactis_subsp._lactis_Il1403_272623/lactococcus lactis subsp. lactis il1403_genes_and_flanks.txt
- EloE/output_folder/Lactococcus_lactis_subsp._lactis_Il1403_272623/lactococcus lactis subsp. lactis il1403_locus_tag_EEI_2.fasta
- EloE/output_folder/Lactococcus_lactis_subsp._lactis_Il1403_272623/lactococcus lactis subsp. lactis il1403_number_eei.txt
- EloE/output_folder/Lactococcus_lactis_subsp._lactis_Il1403_272623/lactococcus lactis subsp. lactis il1403_ribpos.txt
- EloE/output_folder/Legionella_pneumophila_subsp._pneumophila_str._Philadelphia_1_272624/
- EloE/output_folder/Legionella_pneumophila_subsp._pneumophila_str._Philadelphia_1_272624/legionella pneumophila subsp. pneumophila str. philadelphia 1_all.txt
- EloE/output_folder/Legionella_pneumophila_subsp._pneumophila_str._Philadelphia_1_272624/legionella pneumophila subsp. pneumophila str. philadelphia 1_eei4.txt
- EloE/output_folder/Legionella_pneumophila_subsp._pneumophila_str._Philadelphia_1_272624/legionella pneumophila subsp. pneumophila str. philadelphia 1_genes_and_flanks.txt
- EloE/output_folder/Legionella_pneumophila_subsp._pneumophila_str._Philadelphia_1_272624/legionella pneumophila subsp. pneumophila str. philadelphia 1_locus_tag_EEI_2.fasta
- EloE/output_folder/Legionella_pneumophila_subsp._pneumophila_str._Philadelphia_1_272624/legionella pneumophila subsp. pneumophila str. philadelphia 1_number_eei.txt
- EloE/output_folder/Legionella_pneumophila_subsp._pneumophila_str._Philadelphia_1_272624/legionella pneumophila subsp. pneumophila str. philadelphia 1_ribpos.txt
- EloE/output_folder/Leptospira_interrogans_serovar_Copenhageni_str._Fiocruz_L1-130_267671/
- EloE/output_folder/Leptospira_interrogans_serovar_Copenhageni_str._Fiocruz_L1-130_267671/leptospira interrogans serovar copenhageni str. fiocruz l1-130_all.txt
- EloE/output_folder/Leptospira_interrogans_serovar_Copenhageni_str._Fiocruz_L1-130_267671/leptospira interrogans serovar copenhageni str. fiocruz l1-130_eei2.txt
- EloE/output_folder/Leptospira_interrogans_serovar_Copenhageni_str._Fiocruz_L1-130_267671/leptospira interrogans serovar copenhageni str. fiocruz l1-130_genes_and_flanks.txt
- EloE/output_folder/Leptospira_interrogans_serovar_Copenhageni_str._Fiocruz_L1-130_267671/leptospira interrogans serovar copenhageni str. fiocruz l1-130_locus_tag_EEI_2.fasta
- EloE/output_folder/Leptospira_interrogans_serovar_Copenhageni_str._Fiocruz_L1-130_267671/leptospira interrogans serovar copenhageni str. fiocruz l1-130_number_eei.txt
- EloE/output_folder/Leptospira_interrogans_serovar_Copenhageni_str._Fiocruz_L1-130_267671/leptospira interrogans serovar copenhageni str. fiocruz l1-130_ribpos.txt
- EloE/output_folder/Listeria_monocytogenes_EGD-e_169963/
- EloE/output_folder/Listeria_monocytogenes_EGD-e_169963/listeria monocytogenes egd-e_all.txt
- EloE/output_folder/Listeria_monocytogenes_EGD-e_169963/listeria monocytogenes egd-e_eei1.txt
- EloE/output_folder/Listeria_monocytogenes_EGD-e_169963/listeria monocytogenes egd-e_genes_and_flanks.txt
- EloE/output_folder/Listeria_monocytogenes_EGD-e_169963/listeria monocytogenes egd-e_locus_tag_EEI_2.fasta
- EloE/output_folder/Listeria_monocytogenes_EGD-e_169963/listeria monocytogenes egd-e_number_eei.txt
- EloE/output_folder/Listeria_monocytogenes_EGD-e_169963/listeria monocytogenes egd-e_ribpos.txt
- EloE/output_folder/Microcystis_aeruginosa_NIES-843_449447/
- EloE/output_folder/Microcystis_aeruginosa_NIES-843_449447/microcystis aeruginosa nies-843_all.txt
- EloE/output_folder/Microcystis_aeruginosa_NIES-843_449447/microcystis aeruginosa nies-843_eei4.txt
- EloE/output_folder/Microcystis_aeruginosa_NIES-843_449447/microcystis aeruginosa nies-843_genes_and_flanks.txt
- EloE/output_folder/Microcystis_aeruginosa_NIES-843_449447/microcystis aeruginosa nies-843_locus_tag_EEI_2.fasta
- EloE/output_folder/Microcystis_aeruginosa_NIES-843_449447/microcystis aeruginosa nies-843_number_eei.txt
- EloE/output_folder/Microcystis_aeruginosa_NIES-843_449447/microcystis aeruginosa nies-843_ribpos.txt
- EloE/output_folder/Mycobacterium_tuberculosis_H37Rv_83332/
- EloE/output_folder/Mycobacterium_tuberculosis_H37Rv_83332/mycobacterium tuberculosis h37rv_all.txt
- EloE/output_folder/Mycobacterium_tuberculosis_H37Rv_83332/mycobacterium tuberculosis h37rv_eei4.txt
- EloE/output_folder/Mycobacterium_tuberculosis_H37Rv_83332/mycobacterium tuberculosis h37rv_genes_and_flanks.txt
- EloE/output_folder/Mycobacterium_tuberculosis_H37Rv_83332/mycobacterium tuberculosis h37rv_locus_tag_EEI_2.fasta
- EloE/output_folder/Mycobacterium_tuberculosis_H37Rv_83332/mycobacterium tuberculosis h37rv_number_eei.txt
- EloE/output_folder/Mycobacterium_tuberculosis_H37Rv_83332/mycobacterium tuberculosis h37rv_ribpos.txt
- EloE/output_folder/Mycoplasma_pneumoniae_FH_722438/
- EloE/output_folder/Mycoplasma_pneumoniae_FH_722438/mycoplasma pneumoniae fh_all.txt
- EloE/output_folder/Mycoplasma_pneumoniae_FH_722438/mycoplasma pneumoniae fh_eei2.txt
- EloE/output_folder/Mycoplasma_pneumoniae_FH_722438/mycoplasma pneumoniae fh_genes_and_flanks.txt
- EloE/output_folder/Mycoplasma_pneumoniae_FH_722438/mycoplasma pneumoniae fh_locus_tag_EEI_2.fasta
- EloE/output_folder/Mycoplasma_pneumoniae_FH_722438/mycoplasma pneumoniae fh_number_eei.txt
- EloE/output_folder/Mycoplasma_pneumoniae_FH_722438/mycoplasma pneumoniae fh_ribpos.txt
- EloE/output_folder/Neisseria_meningitidis_MC58_122586/
- EloE/output_folder/Neisseria_meningitidis_MC58_122586/neisseria meningitidis mc58_all.txt
- EloE/output_folder/Neisseria_meningitidis_MC58_122586/neisseria meningitidis mc58_eei5.txt
- EloE/output_folder/Neisseria_meningitidis_MC58_122586/neisseria meningitidis mc58_genes_and_flanks.txt
- EloE/output_folder/Neisseria_meningitidis_MC58_122586/neisseria meningitidis mc58_locus_tag_EEI_2.fasta
- EloE/output_folder/Neisseria_meningitidis_MC58_122586/neisseria meningitidis mc58_number_eei.txt
- EloE/output_folder/Neisseria_meningitidis_MC58_122586/neisseria meningitidis mc58_ribpos.txt
- EloE/output_folder/organisms_index.txt
- EloE/output_folder/Pseudomonas_aeruginosa_PAO1_208964/
- EloE/output_folder/Pseudomonas_aeruginosa_PAO1_208964/pseudomonas aeruginosa pao1_all.txt
- EloE/output_folder/Pseudomonas_aeruginosa_PAO1_208964/pseudomonas aeruginosa pao1_eei3.txt
- EloE/output_folder/Pseudomonas_aeruginosa_PAO1_208964/pseudomonas aeruginosa pao1_genes_and_flanks.txt
- EloE/output_folder/Pseudomonas_aeruginosa_PAO1_208964/pseudomonas aeruginosa pao1_locus_tag_EEI_2.fasta
- EloE/output_folder/Pseudomonas_aeruginosa_PAO1_208964/pseudomonas aeruginosa pao1_number_eei.txt
- EloE/output_folder/Pseudomonas_aeruginosa_PAO1_208964/pseudomonas aeruginosa pao1_ribpos.txt
- EloE/output_folder/Salmonella_Typhimurium_99287/
- EloE/output_folder/Salmonella_Typhimurium_99287/salmonella enterica subsp. enterica serovar typhimurium str. lt2_all.txt
- EloE/output_folder/Salmonella_Typhimurium_99287/salmonella enterica subsp. enterica serovar typhimurium str. lt2_eei1.txt
- EloE/output_folder/Salmonella_Typhimurium_99287/salmonella enterica subsp. enterica serovar typhimurium str. lt2_genes_and_flanks.txt
- EloE/output_folder/Salmonella_Typhimurium_99287/salmonella enterica subsp. enterica serovar typhimurium str. lt2_locus_tag_EEI_2.fasta
- EloE/output_folder/Salmonella_Typhimurium_99287/salmonella enterica subsp. enterica serovar typhimurium str. lt2_number_eei.txt
- EloE/output_folder/Salmonella_Typhimurium_99287/salmonella enterica subsp. enterica serovar typhimurium str. lt2_ribpos.txt
- EloE/output_folder/Shigella_flexneri_2a_str._301_198214/
- EloE/output_folder/Shigella_flexneri_2a_str._301_198214/shigella flexneri 2a str. 301_all.txt
- EloE/output_folder/Shigella_flexneri_2a_str._301_198214/shigella flexneri 2a str. 301_eei1.txt
- EloE/output_folder/Shigella_flexneri_2a_str._301_198214/shigella flexneri 2a str. 301_genes_and_flanks.txt
- EloE/output_folder/Shigella_flexneri_2a_str._301_198214/shigella flexneri 2a str. 301_locus_tag_EEI_2.fasta
- EloE/output_folder/Shigella_flexneri_2a_str._301_198214/shigella flexneri 2a str. 301_number_eei.txt
- EloE/output_folder/Shigella_flexneri_2a_str._301_198214/shigella flexneri 2a str. 301_ribpos.txt
- EloE/output_folder/Staphylococcus_aureus_subsp._aureus_Mu50_158878/
- EloE/output_folder/Staphylococcus_aureus_subsp._aureus_Mu50_158878/staphylococcus aureus subsp. aureus mu50_all.txt
- EloE/output_folder/Staphylococcus_aureus_subsp._aureus_Mu50_158878/staphylococcus aureus subsp. aureus mu50_eei1.txt
- EloE/output_folder/Staphylococcus_aureus_subsp._aureus_Mu50_158878/staphylococcus aureus subsp. aureus mu50_genes_and_flanks.txt
- EloE/output_folder/Staphylococcus_aureus_subsp._aureus_Mu50_158878/staphylococcus aureus subsp. aureus mu50_locus_tag_EEI_2.fasta
- EloE/output_folder/Staphylococcus_aureus_subsp._aureus_Mu50_158878/staphylococcus aureus subsp. aureus mu50_number_eei.txt
- EloE/output_folder/Staphylococcus_aureus_subsp._aureus_Mu50_158878/staphylococcus aureus subsp. aureus mu50_ribpos.txt
- EloE/output_folder/Streptococcus_pyogenes_M1_GAS_160490/
- EloE/output_folder/Streptococcus_pyogenes_M1_GAS_160490/streptococcus pyogenes m1 gas_all.txt
- EloE/output_folder/Streptococcus_pyogenes_M1_GAS_160490/streptococcus pyogenes m1 gas_eei1.txt
- EloE/output_folder/Streptococcus_pyogenes_M1_GAS_160490/streptococcus pyogenes m1 gas_genes_and_flanks.txt
- EloE/output_folder/Streptococcus_pyogenes_M1_GAS_160490/streptococcus pyogenes m1 gas_locus_tag_EEI_2.fasta
- EloE/output_folder/Streptococcus_pyogenes_M1_GAS_160490/streptococcus pyogenes m1 gas_number_eei.txt
- EloE/output_folder/Streptococcus_pyogenes_M1_GAS_160490/streptococcus pyogenes m1 gas_ribpos.txt
- EloE/output_folder/Synechocystis_sp._1148/
- EloE/output_folder/Synechocystis_sp._1148/synechocystis sp. pcc 6803_all.txt
- EloE/output_folder/Synechocystis_sp._1148/synechocystis sp. pcc 6803_eei1.txt
- EloE/output_folder/Synechocystis_sp._1148/synechocystis sp. pcc 6803_genes_and_flanks.txt
- EloE/output_folder/Synechocystis_sp._1148/synechocystis sp. pcc 6803_locus_tag_EEI_2.fasta
- EloE/output_folder/Synechocystis_sp._1148/synechocystis sp. pcc 6803_number_eei.txt
- EloE/output_folder/Synechocystis_sp._1148/synechocystis sp. pcc 6803_ribpos.txt
- EloE/output_folder/Thermococcus_gammatolerans_EJ3_593117/
- EloE/output_folder/Thermococcus_gammatolerans_EJ3_593117/thermococcus gammatolerans ej3_all.txt
- EloE/output_folder/Thermococcus_gammatolerans_EJ3_593117/thermococcus gammatolerans ej3_eei1.txt
- EloE/output_folder/Thermococcus_gammatolerans_EJ3_593117/thermococcus gammatolerans ej3_genes_and_flanks.txt
- EloE/output_folder/Thermococcus_gammatolerans_EJ3_593117/thermococcus gammatolerans ej3_locus_tag_EEI_2.fasta
- EloE/output_folder/Thermococcus_gammatolerans_EJ3_593117/thermococcus gammatolerans ej3_number_eei.txt
- EloE/output_folder/Thermococcus_gammatolerans_EJ3_593117/thermococcus gammatolerans ej3_ribpos.txt
- EloE/output_folder/Yersinia_pestis_CO92_214092/
- EloE/output_folder/Yersinia_pestis_CO92_214092/yersinia pestis co92_all.txt
- EloE/output_folder/Yersinia_pestis_CO92_214092/yersinia pestis co92_eei1.txt
- EloE/output_folder/Yersinia_pestis_CO92_214092/yersinia pestis co92_genes_and_flanks.txt
- EloE/output_folder/Yersinia_pestis_CO92_214092/yersinia pestis co92_locus_tag_EEI_2.fasta
- EloE/output_folder/Yersinia_pestis_CO92_214092/yersinia pestis co92_number_eei.txt
- EloE/output_folder/Yersinia_pestis_CO92_214092/yersinia pestis co92_ribpos.txt
