# Supplementary material for: Bioinformatic Assessment of Factors Affecting the Correlation between Protein Abundance and Elongation Efficiency in Prokaryotes
Source: Int J Mol Sci. 2022 Oct 9;23(19):11996. doi: 10.3390/ijms231911996 (PMC9570070; doi:10.3390/ijms231911996)
Supplement: Supplementary file 1 [file ijms-23-11996-s001.zip › EloE/EloE_readme.txt]

run eloe_console.jar from the EloE directory:

java -jar eloe_console.jar input_folder output_data

or start EloE_desktop version with the graphical interface.

The input folder must contain folders with the genomes of organisms under study in .gbk format, one file per folder. 
The .gbk can not contain 'plasmid' in the DEFINITION of the file and must consist of one genome record 
(If the genome assembly is on the contigs level or contain plasmids, contigs must be concatenated into the one scaffold for the correct file parsing). 

The output folder contains the file with the elongation efficiency types (Indx column) of the organisms under study (organisms_index.txt) 
and mean (M) and standard deviation (R) of the ranks of elongation efficiency indices for the ribosomal protein genes. 
The base elongation efficiency indices for each of the of organisms under study are located in files that ends up with _eei<number>.txt suffix;
All types of the elongation efficiency indices calculated for a particular organism under study are located in files that ends up with _all.txt suffix.
