# Supplementary material for: Bioinformatic Assessment of Factors Affecting the Correlation between Protein Abundance and Elongation Efficiency in Prokaryotes
Source: Int J Mol Sci. 2022 Oct 9;23(19):11996. doi: 10.3390/ijms231911996 (PMC9570070; doi:10.3390/ijms231911996)
Supplement: Supplementary file 1 [file ijms-23-11996-s001.zip › EloE/input_folder/Bartonella henselae str. Houston-1 283166/sequence.gb]

LOCUS       BX897699             1931047 bp    DNA     circular BCT 27-FEB-2015
DEFINITION  Bartonella henselae strain Houston-1, complete genome.
ACCESSION   BX897699
VERSION     BX897699.1
DBLINK      BioProject: PRJNA196
            BioSample: SAMEA3138249
KEYWORDS    .
SOURCE      Bartonella henselae str. Houston-1
  ORGANISM  Bartonella henselae str. Houston-1
            Bacteria; Proteobacteria; Alphaproteobacteria; Rhizobiales;
            Bartonellaceae; Bartonella.
REFERENCE   1
  AUTHORS   Alsmark,C.M., Frank,A.C., Karlberg,E.O., Legault,B.A., Ardell,D.H.,
            Canback,B., Eriksson,A.S., Naslund,A.K., Handley,S.A., Huvet,M., La
            Scola,B., Holmberg,M. and Andersson,S.G.
  TITLE     The louse-borne human pathogen Bartonella quintana is a genomic
            derivative of the zoonotic agent Bartonella henselae
  JOURNAL   Proc. Natl. Acad. Sci. U.S.A. 101 (26), 9716-9721 (2004)
   PUBMED   15210978
REFERENCE   2  (bases 1 to 1931047)
  AUTHORS   Frank,A.C.
  TITLE     Direct Submission
  JOURNAL   Submitted (08-JUN-2004) Frank A.C., submitted on behalf of the Dept.
            of Molecular Evolution, Evolutionary Biology Centre, Uppsala
            University, Sweden. E-mail: siv.andersson@ebc.uu.se
FEATURES             Location/Qualifiers
     source          1..1931047
                     /organism="Bartonella henselae str. Houston-1"
                     /mol_type="genomic DNA"
                     /strain="Houston-1"
                     /type_material="type strain of Bartonella henselae"
                     /db_xref="taxon:283166"
     gene            1..825
                     /locus_tag="BH00010"
     CDS             1..825
                     /locus_tag="BH00010"
                     /inference="non-experimental evidence, no additional
                     details recorded"
                     /codon_start=1
                     /transl_table=11
                     /product="hypothetical protein"
                     /protein_id="CAF26817.1"
                     /db_xref="EnsemblGenomes-Gn:BH00010"
                     /db_xref="EnsemblGenomes-Tr:CAF26817"
                     /db_xref="GOA:Q6G5B1"
                     /db_xref="InterPro:IPR005177"
                     /db_xref="InterPro:IPR026565"
                     /translation="MKREKKSFHLHMLSDATGETLISVGRAVASQYTMSQATEHIYPMI
                     RNKTQLQRALDEIQQEPGIVLYTIIDKKIKILLRKRCEKIEIPCIDILHPVLNAFKSYL
                     GIPTNLRVSAQHGLNADYFRRIEALDFTIEHDDGQSPNSLSDADVILVGISRTSKTPTS
                     IYLANRGIKTANVPLIPGINLPDTLLGAKNALIIGLIASVERISHIRQNRNLGDDFSLE
                     SYTDRINISEELTYAKRICERFSWPVIDVTRRSIEETAAEIFELLSRFREGK"
     gene            837..1433
                     /gene="maf-1"
                     /locus_tag="BH00020"
     CDS             837..1433
                     /gene="maf-1"
                     /locus_tag="BH00020"
                     /inference="non-experimental evidence, no additional
                     details recorded"
                     /codon_start=1
                     /transl_table=11
                     /product="Septum formation maf protein"
                     /protein_id="CAF26818.1"
                     /db_xref="EnsemblGenomes-Gn:BH00020"
                     /db_xref="EnsemblGenomes-Tr:CAF26818"
                     /db_xref="GOA:Q6G5B0"
                     /db_xref="InterPro:IPR003697"
                     /db_xref="InterPro:IPR029001"
                     /translation="MLAETLILASLSSYRAQLLKKAGLNFFVKGASFDEREVEKTGKTK
                     NPKELSCFLASAKAKNVSERFPEALVIGCDQILDLEGQVFHKVKSIEEAHQRLCILSGK
                     IHSLHSAVALFQNGQEIWVEAFSAHMSVRPLSSEFIERYLARVETDILNSVGVYQIEGE
                     GIHLFEKIEGDFFTIIGLPLLPLLIKLRHFEVIDG"
     gene            1426..2307
                     /gene="aroE"
                     /locus_tag="BH00030"
     CDS             1426..2307
                     /gene="aroE"
                     /locus_tag="BH00030"
                     /inference="non-experimental evidence, no additional
                     details recorded"
                     /codon_start=1
                     /transl_table=11
                     /product="Shikimate 5-dehydrogenase"
                     /protein_id="CAF26819.1"
                     /db_xref="EnsemblGenomes-Gn:BH00030"
                     /db_xref="EnsemblGenomes-Tr:CAF26819"
                     /db_xref="GOA:Q6G5A9"
                     /db_xref="InterPro:IPR006151"
                     /db_xref="InterPro:IPR011342"
                     /db_xref="InterPro:IPR013708"
                     /db_xref="InterPro:IPR016040"
                     /db_xref="InterPro:IPR022893"
                     /translation="MVNLTIKREKKKIPRAFVVGTPIHHSKSPKIHNFWLKQYDLQGEY
                     LAQEVTSEEFRDFLTSLKRRGFCGGNVTLPHKQEAFHLANYKDDVATMIGAVNTLWYEG
                     DKLCGTNSDAYGFSANLDDSAPDWMGETALVFGAGGAARAILYALKKRGFERICLVNRT
                     KQRAESLAEHFGKPVEVCDWYKAHEILYQADLIVNTTSVGMINSNEKESTSFFCDFHKT
                     KTTALVTDIVYTPLVTPFLQRAKAHGLRTVDGLGMLLHQAVLGFERWFGIRPRVTKALR
                     ATILQDMGEKRG"
     gene            2304..2891
                     /gene="coaE"
                     /locus_tag="BH00040"
     CDS             2304..2891
                     /gene="coaE"
                     /locus_tag="BH00040"
                     /inference="non-experimental evidence, no additional
                     details recorded"
                     /codon_start=1
                     /transl_table=11
                     /product="Dephospho-CoA kinase"
                     /protein_id="CAF26820.1"
                     /db_xref="EnsemblGenomes-Gn:BH00040"
                     /db_xref="EnsemblGenomes-Tr:CAF26820"
                     /db_xref="GOA:Q6G5A8"
                     /db_xref="InterPro:IPR001977"
                     /db_xref="InterPro:IPR027417"
                     /translation="MKIIGLTGSIAMGKSTVADFFRQAGISVFSADEAVYKLYKSEPTL
                     SLIEYKFPGVFENGKVNRQKLSEILINDNEKLQTLEKIIHPLVQEKEKKFIDTARQQGE
                     KLVVLDIPLLLETKGEKRVDSVVVVSAPLAIQKERAMIRQNMSEKKFAFINGRQMSDEK
                     KRARADFIIDTGKDLENTREQVLFVIKSLLKN"
     gene            2896..3603
                     /gene="dnaQ"
                     /locus_tag="BH00050"
     CDS             2896..3603
                     /gene="dnaQ"
                     /locus_tag="BH00050"
                     /inference="non-experimental evidence, no additional
                     details recorded"
                     /codon_start=1
                     /transl_table=11
                     /product="DNA polymerase III epsilon chain"
                     /protein_id="CAF26821.1"
                     /db_xref="EnsemblGenomes-Gn:BH00050"
                     /db_xref="EnsemblGenomes-Tr:CAF26821"
                     /db_xref="GOA:Q6G5A7"
                     /db_xref="InterPro:IPR006054"
                     /db_xref="InterPro:IPR006055"
                     /db_xref="InterPro:IPR006309"
                     /db_xref="InterPro:IPR012337"
                     /db_xref="InterPro:IPR013520"
                     /db_xref="UniProtKB/TrEMBL:Q6G5A7"
                     /translation="MREIIFDTETTGLDKEKDRIIEIGCVEMVDRYLTGRRFHVYLNPQ
                     GVIIPDEVVAVHGLTNERLKNEKSFSDIADEFLEFINGATMIAHNASFDIGFLNAELAR
                     ANKPLISVDNILDTLAMARRKFPMAPNSLDVLCKRFGIDNSHRVFHGALLDAEILADIY
                     IELIGGKQGVLVFGNNGSVHEESENDKNAFSAVKIRPQNLSPRLSVQEKTMHADFVKKM
                     GEKALWNSFKIPQ"
     gene            3932..6838
                     /gene="polA"
                     /locus_tag="BH00060"
     CDS             3932..6838
                     /gene="polA"
                     /locus_tag="BH00060"
                     /inference="non-experimental evidence, no additional
                     details recorded"
                     /codon_start=1
                     /transl_table=11
                     /product="DNA polymerase I"
                     /protein_id="CAF26822.1"
                     /db_xref="EnsemblGenomes-Gn:BH00060"
                     /db_xref="EnsemblGenomes-Tr:CAF26822"
                     /db_xref="GOA:Q6G5A6"
                     /db_xref="InterPro:IPR001098"
                     /db_xref="InterPro:IPR002298"
                     /db_xref="InterPro:IPR002421"
                     /db_xref="InterPro:IPR002562"
                     /db_xref="InterPro:IPR003583"
                     /db_xref="InterPro:IPR008918"
                     /db_xref="InterPro:IPR012337"
                     /db_xref="InterPro:IPR018320"
                     /db_xref="InterPro:IPR019760"
                     /db_xref="InterPro:IPR020045"
                     /db_xref="InterPro:IPR020046"
                     /db_xref="InterPro:IPR029060"
                     /db_xref="UniProtKB/TrEMBL:Q6G5A6"
                     /translation="MKATDHLFLVDGSGYVFRAYYALPPLKRKKDGLPVGAVAGYCNML
                     WKLLCDARNTATGIVPTHFAVVFDYSSDTFRKQIYPQYKANRVMPPEDLIPQFSLIRQA
                     TKAFNLPCIEKEGFEADDLIATYAQLATKVGAKTTIISSDKDLMQLVNTHVSLYDGMKD
                     RHIGISEVIEKWGVAPEKMVDLQALTGDPTDNVPGIPGIGPKIAAQLLNQFGSLDLLLQ
                     HVTEVKQTKRRENIQAYSEQAKISRELVQLKTDVPIENDLDDFILEPQDGPRLIAFLKA
                     MEFATLTRRVAEATACDAAVIDVLDIDVEWEKSGYERDSNFKRAERESLHDFSENSPQR
                     LAQKRQDQALSQKITRDTYTTIFDEKTLKEWLSQAQEQGFFAFDTETTSLDPIQAKLVG
                     FSLALQPEKAAYVPLEHVEGENDLLKGGRIVSQIETQKALTLLKPILEDQAVLKIGQNI
                     KYDWLVMKQYGIVIHCFDDTMLLSYALEAGTLTHNMNALSERWLGHKPIAYKDLTHNGK
                     KITSFAEVDLKQATLYAAEDADITLRLWQVLKPQLVAQGMTRIYERLDRPLIEVLARME
                     ERGILVDRQILLRLSGELAQAAFILEEEIYQLSGEKFNLASPKQLGDILFGKMGLPGGA
                     KTKGGQWSTSAQTLEELAAEGHILPRKIIDWRQLAKLKSTYTDALPSYILPKTGRVHTN
                     YSLAITSTGRLSSSEPNLQNIPVRTAEGRKIRTAFVAPKRHVLLSADYSQIELRILAHI
                     ANITALKEAFSRGQDIHAITASQIFGVAIEGMPSDIRRRAKAINFGIIYGISAFGLANQ
                     LGLSRQEAGRYIQLYFERFPGIKDYIETTKTFARQNGYVETIFGRRIHYPEIKAASPQV
                     RSFNERAAINAPIQGSAADIIRRAMIQMEDALEKEKLSAKMLLQVHDELVFEVPEEESK
                     KTMAVVKKVMENATMPVLSLSVPLEVKVMVAQNWDEAH"
     gene            complement(6854..7735)
                     /locus_tag="BH00070"
     CDS             complement(6854..7735)
                     /locus_tag="BH00070"
                     /inference="non-experimental evidence, no additional
                     details recorded"
                     /codon_start=1
                     /transl_table=11
                     /product="hypothetical protein"
                     /protein_id="CAF26823.1"
                     /db_xref="EnsemblGenomes-Gn:BH00070"
                     /db_xref="EnsemblGenomes-Tr:CAF26823"
                     /db_xref="InterPro:IPR005135"
                     /db_xref="UniProtKB/TrEMBL:Q6G5A5"
                     /translation="MAYTLHKMTKKLHKQKFFQFAAFIQKKFDSPLFKAIRKRSCHWSD
                     ISNHNDNYDLTVASYNVHKCIGVDKVFNPTRIVQVITELQVDILALQEADKRFGERIGL
                     IDLQLLKAETGLIPVPLNTMSPHGHGWHGNALFLRKGHVCDTLQITLPGIEPRGAVIAD
                     LEMEVGPIRVIAAHFGLLRHSRNQQTKMLLSLLQKRPLMPTLLIGDFNEWRIGKGSSLN
                     HFAPYFDSTVGTVPSFPSRFPLLALDRILAFPHQLVIRIENHHSPLARIASDHLPIKAY
                     LDLSHAMATLKK"
     gene            complement(7827..8600)
                     /locus_tag="BH00080"
     CDS             complement(7827..8600)
                     /locus_tag="BH00080"
                     /inference="non-experimental evidence, no additional
                     details recorded"
                     /codon_start=1
                     /transl_table=11
                     /product="hypothetical protein"
                     /protein_id="CAF26824.1"
                     /db_xref="EnsemblGenomes-Gn:BH00080"
                     /db_xref="EnsemblGenomes-Tr:CAF26824"
                     /db_xref="GOA:Q6G5A4"
                     /db_xref="InterPro:IPR006214"
                     /db_xref="UniProtKB/TrEMBL:Q6G5A4"
                     /translation="MADFKNSRPASLFHADASIDQGLRSYMLGVYNTMAIGLLITAAAA
                     YAVASLATTTEMSQAAAQISSSVYLTSFGVTFYTSPFSYIIMFAPLVAVLFLSFKINTL
                     STSTARSLFFGYAALVGLSLSSIILRYTTESIVQTFVISAATFGALSLYGYTTKRDLTA
                     MGSFFFIGLVGLMLSMIVNIFLGSSALQFAISVIGVFIFAGLTAYDTQNIKLMYYEGDA
                     NDTQGRKIIMGALNLYLDFINMFVFLLQFLGSNRD"
     gene            complement(9215..11056)
                     /locus_tag="BH00090"
     CDS             complement(9215..11056)
                     /locus_tag="BH00090"
                     /inference="non-experimental evidence, no additional
                     details recorded"
                     /codon_start=1
                     /transl_table=11
                     /product="hypothetical protein"
                     /protein_id="CAF26825.1"
                     /db_xref="EnsemblGenomes-Gn:BH00090"
                     /db_xref="EnsemblGenomes-Tr:CAF26825"
                     /db_xref="GOA:Q6G5A3"
                     /db_xref="InterPro:IPR002123"
                     /db_xref="InterPro:IPR011701"
                     /db_xref="InterPro:IPR016196"
                     /db_xref="UniProtKB/TrEMBL:Q6G5A3"
                     /translation="MNEKNSAPPKKFLSADDRSFLLSSRAFAPLFWCQFFSAFNDNFVK
                     NTLVFLIITCSALEYQPSLISLTNGVFSLPYLLFSATGGQLADCFSKAKIARLIKFFTL
                     FIALATAGSLFLSSITLLMFCLFLFSSASALFGPIKYATLPDHMAKSHLPRANAWIETA
                     TFIAILLGTLWAGLSFDFQNELQIIPALVIIISAILSWATSCFMPENIPAQSDLIVDCN
                     IIRATKSILKCCIQEKRLLIVSLIVSWFWFIAATLLSIIPILMAFFNYLPNGTIMFLIL
                     FSIFGALGSAIAAWLSAERINLLLAAIGTFVFGLVCIDLSIIFNGLDPELKAEKFIDFF
                     SHSKLLRMIFDFALAATSSTFLVVPGFSALQAWAKPHKRARVIAANNILNSAIMVMGAG
                     IITFIQYLGTSVDKIVLILGISSLITAIVLLKYLPTNPLHDFIFIFFRIFFRLEIKGIE
                     NFSKVEKSSILAFNHVSFLSTFLALTICEIINLRNPIIVIDVHTAKLWWMRPFIKYINV
                     FPIDLTKSFKNRHFINTIIQKKPLIVFLEKNISVTKDFIKVYEKSAAIIDKAKVVPIKI
                     YGFENSFFSSFSNIHTRRKLFPKITAVIHEPVDFNMI"
     gene            complement(11591..12082)
                     /gene="lspA"
                     /locus_tag="BH00100"
     CDS             complement(11591..12082)
                     /gene="lspA"
                     /locus_tag="BH00100"
                     /inference="non-experimental evidence, no additional
                     details recorded"
                     /codon_start=1
                     /transl_table=11
                     /product="Lipoprotein signal peptidase"
                     /protein_id="CAF26826.1"
                     /db_xref="EnsemblGenomes-Gn:BH00100"
                     /db_xref="EnsemblGenomes-Tr:CAF26826"
                     /db_xref="GOA:Q6G5A2"
                     /db_xref="InterPro:IPR001872"
                     /translation="MTRKSFPFFLLGLILTVGIDQAVKYWVMHNIPLGTETPLLPFLSL
                     YHVRNSGIAFSFFSSFSHWGLIFLTLIILIFLLWLWKNTQYNKSLTRFGFTLIIGGAIG
                     NLIDRICFYYVIDYILFYINDVFYFAVFNLADTFITLGVIAIIIEELLSWIKRKSTFSE
                     "
     gene            complement(12079..12942)
                     /locus_tag="BH00110"
     CDS             complement(12079..12942)
                     /locus_tag="BH00110"
                     /inference="non-experimental evidence, no additional
                     details recorded"
                     /codon_start=1
                     /transl_table=11
                     /product="tRNA/rRNA methyltransferase"
                     /protein_id="CAF26827.1"
                     /db_xref="EnsemblGenomes-Gn:BH00110"
                     /db_xref="EnsemblGenomes-Tr:CAF26827"
                     /db_xref="GOA:Q6G5A1"
                     /db_xref="InterPro:IPR001537"
                     /db_xref="InterPro:IPR013123"
                     /db_xref="InterPro:IPR029026"
                     /db_xref="InterPro:IPR029028"
                     /db_xref="InterPro:IPR029064"
                     /db_xref="UniProtKB/TrEMBL:Q6G5A1"
                     /translation="MDCLNMCMPKTGKVKEITSLSNPIIKDLKALSQKKNRNREGLFMA
                     EGLKLVIDALNLGWKIQTLIFSKSKISNTAIENTAAHTVANGGLVIKASQKVMESIARR
                     DNPQTVIGIFKQQWQSLEMITGQAEDVYVALDRVRDPGNLGTIIRTADAVGAKGVILIG
                     ETTDPFSPETVRATMGSIFSVPLYRFDESAFLNWSTHFKGMIVGTHLKGSIDYRTIDFK
                     NGPVILLMGNEKQGLPDILANCCDKLARIPQSGRADSLNLAVATAIMLYEIRRSYLTLE
                     PRKAAL"
     gene            complement(12930..13862)
                     /locus_tag="BH00120"
     CDS             complement(12930..13862)
                     /locus_tag="BH00120"
                     /inference="non-experimental evidence, no additional
                     details recorded"
                     /codon_start=1
                     /transl_table=11
                     /product="Sam dependent methyltransferase"
                     /protein_id="CAF26828.1"
                     /db_xref="EnsemblGenomes-Gn:BH00120"
                     /db_xref="EnsemblGenomes-Tr:CAF26828"
                     /db_xref="GOA:Q6G5A0"
                     /db_xref="InterPro:IPR029063"
                     /db_xref="UniProtKB/TrEMBL:Q6G5A0"
                     /translation="MLAQCFQPNSSGIYPQEKLPLILETGVSPDYALIDSGNGKKLERY
                     GAYRIIRPEGQALWKPALSEKHWANVDAIFTGNRDEEGVGRWYFPKKPLDETWPLSWNG
                     LSFLGRFTSFRHVGVFPEQDAHWRFMEKQIVNATRPIKLLNLFGYTGIASLISARAGAN
                     VTHVDASKKAIAWAKANQEKAGLSDRSIRWICDDAVKFVERELRRQKTYDMILLDPPAY
                     GRGPHGEIWQLFDHLPAMITNCRKLLSDEPLAVVLTAYSIRASFYALHTLMRDEFINLG
                     GTVESGELILREKTTGRALSTSLFSRWIA"
     gene            complement(14030..14326)
                     /locus_tag="BH00130"
     CDS             complement(14030..14326)
                     /locus_tag="BH00130"
                     /inference="non-experimental evidence, no additional
                     details recorded"
                     /codon_start=1
                     /transl_table=11
                     /product="hypothetical protein"
                     /protein_id="CAF26829.1"
                     /db_xref="EnsemblGenomes-Gn:BH00130"
                     /db_xref="EnsemblGenomes-Tr:CAF26829"
                     /db_xref="InterPro:IPR010445"
                     /db_xref="UniProtKB/TrEMBL:Q6G599"
                     /translation="MTTKRIILAIVLVTITVLLIAFIIANRQIVTLTLDPFRINSENFT
                     YQAPLFIWLFIFFGVGILLSSIIHWFTCRKYKKALKESKAELEKLKISIADMV"
     gene            complement(14335..14613)
                     /gene="ihfB"
                     /locus_tag="BH00140"
     CDS             complement(14335..14613)
                     /gene="ihfB"
                     /locus_tag="BH00140"
                     /inference="non-experimental evidence, no additional
                     details recorded"
                     /codon_start=1
                     /transl_table=11
                     /product="Integration host factor beta-subunit"
                     /protein_id="CAF26830.1"
                     /db_xref="EnsemblGenomes-Gn:BH00140"
                     /db_xref="EnsemblGenomes-Tr:CAF26830"
                     /db_xref="GOA:Q6G598"
                     /db_xref="InterPro:IPR000119"
                     /db_xref="InterPro:IPR005685"
                     /db_xref="InterPro:IPR010992"
                     /db_xref="InterPro:IPR020816"
                     /db_xref="UniProtKB/TrEMBL:Q6G598"
                     /translation="MVKSELVQIIARHNPHLFQRDVENIVNAIFEEISTALVNGNRVEL
                     RGFGAFSVKSRSARNGRNPRTGEAVMVEEKWIPFFKTGKDLRDRLNQ"
     gene            14805..15455
                     /locus_tag="BH00150"
     CDS             14805..15455
                     /locus_tag="BH00150"
                     /inference="non-experimental evidence, no additional
                     details recorded"
                     /codon_start=1
                     /transl_table=11
                     /product="hypothetical protein"
                     /protein_id="CAF26831.1"
                     /db_xref="EnsemblGenomes-Gn:BH00150"
                     /db_xref="EnsemblGenomes-Tr:CAF26831"
                     /db_xref="InterPro:IPR010664"
                     /db_xref="UniProtKB/TrEMBL:Q6G597"
                     /translation="MSLQDHSKIFSTSEELSFGDAFKKASRHSRSISILKFLLPLCALT
                     TALVFCWFTFFFVPVAFDPVISKDEESEMMKLTMLNPKLEGYTRSHEPYWLKAEKAFQD
                     HTRSGVIGLQNITAEAFLGKQRRVFLDAQGGNYDNMNGCLQLDKPFRITTNDGMIAQFM
                     AADINLSEGQLNTDKRVNIRRAGLHLAANALQIREKGQEMYFHGGVHLVFDKQ"
     gene            15567..16145
                     /locus_tag="BH00160"
     CDS             15567..16145
                     /locus_tag="BH00160"
                     /inference="non-experimental evidence, no additional
                     details recorded"
                     /codon_start=1
                     /transl_table=11
                     /product="hypothetical protein"
                     /protein_id="CAF26832.1"
                     /db_xref="EnsemblGenomes-Gn:BH00160"
                     /db_xref="EnsemblGenomes-Tr:CAF26832"
                     /db_xref="InterPro:IPR005653"
                     /db_xref="UniProtKB/TrEMBL:Q6G596"
                     /translation="MGITLALSLGMLGLGAVSGYAEVAHFGIHLSDDKEPVELYANSLE
                     IRDKEGIALFNGDVSVIQGEHLLRTAKLVVYYDKTRKEADKNQGNTKTALSTWFGSTGI
                     KKMEALGKVYIKIATQIATGDKGVYDGKSKMMSLTGKNVVLTNGDNVATGCKLTADMKS
                     GKAFLEGCKTSEKKGRVSIIFKQSQKNSH"
     gene            16152..16946
                     /locus_tag="BH00170"
     CDS             16152..16946
                     /locus_tag="BH00170"
                     /inference="non-experimental evidence, no additional
                     details recorded"
                     /codon_start=1
                     /transl_table=11
                     /product="ABC transporter/ATP-binding protein"
                     /protein_id="CAF26833.1"
                     /db_xref="EnsemblGenomes-Gn:BH00170"
                     /db_xref="EnsemblGenomes-Tr:CAF26833"
                     /db_xref="GOA:Q6G595"
                     /db_xref="InterPro:IPR003439"
                     /db_xref="InterPro:IPR003593"
                     /db_xref="InterPro:IPR017871"
                     /db_xref="InterPro:IPR027417"
                     /db_xref="UniProtKB/TrEMBL:Q6G595"
                     /translation="MFGIKRKKQADGHNFASEALRKRLKGTLIASHLVKFYRGRQVIND
                     VSFGIRTGEAVGILGPNGAGKTTCFYMVTGLIKSDGGSIKIDGFDITHLPMYRRARLGI
                     GYLPQEASIFRGLSVEKNIKAVLEVVEKDRLKRREDLDALLHEFKIDHLRKMPALSLSG
                     GERRRLEIARALASRPNFMLLDEPFAGIDPIAIFDIQQLIRYLTRRGIGVLITDHNVRE
                     TLGLVDRAYIIHAGQVLVHGCPNDIINDADVRRIYLGNQFSL"
     gene            18188..18652
                     /gene="ptsN"
                     /locus_tag="BH00180"
     CDS             18188..18652
                     /gene="ptsN"
                     /locus_tag="BH00180"
                     /inference="non-experimental evidence, no additional
                     details recorded"
                     /codon_start=1
                     /transl_table=11
                     /product="Nitrogen regulatory IIA"
                     /protein_id="CAF26834.1"
                     /db_xref="EnsemblGenomes-Gn:BH00180"
                     /db_xref="EnsemblGenomes-Tr:CAF26834"
                     /db_xref="GOA:Q6G594"
                     /db_xref="InterPro:IPR002178"
                     /db_xref="InterPro:IPR006320"
                     /db_xref="InterPro:IPR016152"
                     /db_xref="UniProtKB/TrEMBL:Q6G594"
                     /translation="MNLSELIAPEAIIPALKANSKKQVLQILAEKAAGLTGLNERVVFD
                     IVLQREKLGSTGLGGGIAIPHGKLPNINRIIGIFARLESPVDFEALDDEPIDLVFLLLA
                     PENAGADHLKALSQIARVLRCSDVVQKLRNTHDANALYALLIQNSTSNAA"
     gene            19662..20171
                     /locus_tag="BH00190"
     CDS             19662..20171
                     /locus_tag="BH00190"
                     /inference="non-experimental evidence, no additional
                     details recorded"
                     /codon_start=1
                     /transl_table=11
                     /product="expressed protein"
                     /protein_id="CAF26835.1"
                     /db_xref="EnsemblGenomes-Gn:BH00190"
                     /db_xref="EnsemblGenomes-Tr:CAF26835"
                     /db_xref="InterPro:IPR010642"
                     /db_xref="UniProtKB/TrEMBL:Q6G593"
                     /translation="MKMFKKKFIAAFVMVFISAGATCAQAPNRLDQFEAWGAYSYKSPQ
                     KTICYVLSMPLESLPTTVKHGDNFFLVTKRSHSPLSFEPQFMAGYPLKEGSRVTVTIGS
                     KDFDFFTKDSSAWLASPALEKQLVSAMRAGKNMKVSAFSKRGTHTTYIYSLKGVTAALN
                     AAQKCH"
     gene            20212..21438
                     /locus_tag="BH00200"
     CDS             20212..21438
                     /locus_tag="BH00200"
                     /inference="non-experimental evidence, no additional
                     details recorded"
                     /codon_start=1
                     /transl_table=11
                     /product="hypothetical protein"
                     /protein_id="CAF26836.1"
                     /db_xref="EnsemblGenomes-Gn:BH00200"
                     /db_xref="EnsemblGenomes-Tr:CAF26836"
                     /db_xref="GOA:Q6G592"
                     /db_xref="InterPro:IPR004383"
                     /db_xref="InterPro:IPR006638"
                     /db_xref="InterPro:IPR013785"
                     /db_xref="InterPro:IPR027492"
                     /translation="MAVSYDLRPIGTCPVRESDNIIVKERSKLSLIGLSQDEMAEALKA
                     IGIPERQTRMRVRQLWHWLYVRGVSNFDEMLNISKPMQEIFKKHFSIARPEIAGEQISK
                     DGTRKWLLRFPPRGAGRPVEIETVYIPEEGRGTLCLSSQVGCTLTCSFCYTGTQVLVRN
                     LTAEEILAQLLVARDCLGDFPDRNTPDGAIVPVEGRKITNIVMMGMGEPLYNFEAVKKA
                     LLIASDGNGLSLSKRRITLSTSGVVPGMIRTGEEIGVMLAISLHAVNDTLRDMLVPINK
                     KYPLALLMDACRQYPGLSNAKRITFEYVMLKDVNDSLDDAKRLVQLLKGIPAKINLIPF
                     NPWPGSNYQCSDWEQIERFADVVNQAGYASPIRIPRGRDILAACGQLKSASERLRKSER
                     LHLEHIVNS"
     gene            complement(21443..22081)
                     /locus_tag="BH00210"
     CDS             complement(21443..22081)
                     /locus_tag="BH00210"
                     /inference="non-experimental evidence, no additional
                     details recorded"
                     /codon_start=1
                     /transl_table=11
                     /product="hypothetical protein"
                     /protein_id="CAF26837.1"
                     /db_xref="EnsemblGenomes-Gn:BH00210"
                     /db_xref="EnsemblGenomes-Tr:CAF26837"
                     /db_xref="GOA:Q6G591"
                     /db_xref="InterPro:IPR001123"
                     /db_xref="UniProtKB/TrEMBL:Q6G591"
                     /translation="MSFLPEWHIIIQFSLASLVLALIPGPDIMLSVGRTIVQNKKAGIM
                     CACGSATGFAIQVVAVALGLSVLIFTSPRIFFVLKIVGAFYLLWLAIQTLYKPSTLSFK
                     KTSPKNQSLKRNYFTAIVINLLNPKVLLFNMTFLPQFINANDPMVTQKLLILGLSYIPI
                     SFPINISIVFMAHKFSKGIKQNPSYLRFLDWLISGIFTSFALSILIDEY"
     gene            22318..23747
                     /locus_tag="BH00220"
                     /pseudo=""
     CDS             22318..23747
                     /locus_tag="BH00220"
                     /inference="non-experimental evidence, no additional
                     details recorded"
                     /note="Identified by comparison to Agrobacterium
                     tumefaciens"
                     /pseudo=""
                     /codon_start=1
                     /transl_table=11
                     /product="argininosuccinate synthase"
     gene            23371..23481
                     /locus_tag="BH00230"
                     /pseudo=""
     CDS             23371..23481
                     /locus_tag="BH00230"
                     /inference="non-experimental evidence, no additional
                     details recorded"
                     /note="Identified by comparison to Bartonella henselae"
                     /pseudo=""
                     /codon_start=1
                     /transl_table=11
                     /product="Prophage integrase"
     gene            24179..25840
                     /gene="lysS"
                     /locus_tag="BH00240"
     CDS             24179..25840
                     /gene="lysS"
                     /locus_tag="BH00240"
                     /inference="non-experimental evidence, no additional
                     details recorded"
                     /codon_start=1
                     /transl_table=11
                     /product="Lysyl-tRNA synthetase"
                     /protein_id="CAF26840.1"
                     /db_xref="EnsemblGenomes-Gn:BH00240"
                     /db_xref="EnsemblGenomes-Tr:CAF26840"
                     /db_xref="GOA:Q6G590"
                     /db_xref="InterPro:IPR001412"
                     /db_xref="InterPro:IPR002904"
                     /db_xref="InterPro:IPR008925"
                     /db_xref="InterPro:IPR014729"
                     /db_xref="InterPro:IPR020751"
                     /db_xref="UniProtKB/TrEMBL:Q6G590"
                     /translation="MMRDQSDALSLTPELKNAAVQSRAWPFEEARKIIKRYEKTGYPER
                     VIFETGYGPSGLPHIGTFGEVARTTMVRHAFQILTENKVKTKLLCFSDDMDGLRKVPDN
                     VPDREKVESYLGQPLSRIPDPFGDMYPSFGAANNARLRAFLDRFGFDYEFASATDYYSS
                     GRFDETLLKILDCYDKVMAIVLPTLGEERRATYSLFLPISPFSGKVLQVPMIARNVEKG
                     TVTYIEPETGETIETEVTGGKVKCQWKVDWAMRWTALGVDYEMAGKDLIDSTNLSSKIC
                     KVLGGKPPEGFNYELFLDEMGQKISKSKGNGLTIDEWLTYAPTESLGLYMFAKPKTAKR
                     LYFDVIPKAVDEYYAHLSAYGRQKWQDRLNNPVWHIHNGCPPQGDLPVSFAMLLNLVSA
                     SNAENKEVLWGFISRYAKEANAQTYPELDQLVQFAIKYFDVFVKPNKKFRAADDSERAT
                     LAQIDAKLASLPETADGNTIQNALLDVARLTERYQDHNKKSPEGGPGVSNVFFQMLYEV
                     LLGQERGPRLGSFIALYGINEMRALIAEALARPMGE"
     gene            25840..27417
                     /gene="prfC"
                     /locus_tag="BH00250"
     CDS             25840..27417
                     /gene="prfC"
                     /locus_tag="BH00250"
                     /inference="non-experimental evidence, no additional
                     details recorded"
                     /codon_start=1
                     /transl_table=11
                     /product="Peptide chain release factor 3"
                     /protein_id="CAF26841.1"
                     /db_xref="EnsemblGenomes-Gn:BH00250"
                     /db_xref="EnsemblGenomes-Tr:CAF26841"
                     /db_xref="GOA:Q6G589"
                     /db_xref="InterPro:IPR000795"
                     /db_xref="InterPro:IPR004161"
                     /db_xref="InterPro:IPR004548"
                     /db_xref="InterPro:IPR005225"
                     /db_xref="InterPro:IPR009000"
                     /db_xref="InterPro:IPR009022"
                     /db_xref="InterPro:IPR027417"
                     /db_xref="UniProtKB/TrEMBL:Q6G589"
                     /translation="MEKRAQEVKRRRTFAIIAHPDAGKTTLTEKLLLFGGAIQLAGEVK
                     AKKDRIQTRSDWMHIERDRGISVVTSVMTFEYEDHIFNLLDTPGHEDFADDTYRTLTAV
                     DSAIMVLDGARGIEPRTLKLFEVCRMRDIPIVTFVNKMDREARDPIELLDEIEEKLALD
                     TAPITWPIGTGKDFVGTFDLHHNRFRQKDDEVTQQAVSGPDEVVNLLPENERLSFIEGV
                     ELARSACKNFDFQAFQEGHMTPVYFGSALRNFGVRDLINALVAFGPSPRDQGADQRTVR
                     ATESQMTGFVFKIQANMDPNHRDRIAFFRVCSGTLERGMKTKLVRTGKSMTLSAPQFFF
                     ARSRQIADQAYAGDIVGIPNHGTLRIGDTLTEGENILFKGVPNFAPEILRRVCLGDPMK
                     AKKLKEALHQMAEEGVVQLFIPDDGSPSLIGVIGALQIDVLKERLKIEYGLPVSFEPAR
                     FNICRWISAQSKDEMQKFLTNHYSAIAHDLEGDPVFLAENHFSLNYEAERAPKIKFAAF
                     KDYQIRSE"
     gene            complement(27517..27840)
                     /gene="trxA"
                     /locus_tag="BH00260"
     CDS             complement(27517..27840)
                     /gene="trxA"
                     /locus_tag="BH00260"
                     /inference="non-experimental evidence, no additional
                     details recorded"
                     /codon_start=1
                     /transl_table=11
                     /product="Thioredoxin"
                     /protein_id="CAF26842.1"
                     /db_xref="EnsemblGenomes-Gn:BH00260"
                     /db_xref="EnsemblGenomes-Tr:CAF26842"
                     /db_xref="GOA:Q6G588"
                     /db_xref="InterPro:IPR005746"
                     /db_xref="InterPro:IPR012336"
                     /db_xref="InterPro:IPR013766"
                     /db_xref="InterPro:IPR017937"
                     /db_xref="UniProtKB/TrEMBL:Q6G588"
                     /translation="MSCIKVDKSNFESEVLTSSTPVVVDFWAEWCGPCKMIAPILDEIS
                     MEMQNQVKIAKVNIDENPELATQYGVRSIPTLLMFKDGNIASNMVGAASKGRVSEWIKE
                     GLR"
     gene            complement(27936..31418)
                     /gene="addA"
                     /locus_tag="BH00270"
     CDS             complement(27936..31418)
                     /gene="addA"
                     /locus_tag="BH00270"
                     /inference="non-experimental evidence, no additional
                     details recorded"
                     /codon_start=1
                     /transl_table=11
                     /product="ATP-dependent nuclease subunit A"
                     /protein_id="CAF26843.1"
                     /db_xref="EnsemblGenomes-Gn:BH00270"
                     /db_xref="EnsemblGenomes-Tr:CAF26843"
                     /db_xref="GOA:Q6G587"
                     /db_xref="InterPro:IPR000212"
                     /db_xref="InterPro:IPR011335"
                     /db_xref="InterPro:IPR014016"
                     /db_xref="InterPro:IPR014017"
                     /db_xref="InterPro:IPR014151"
                     /db_xref="InterPro:IPR027417"
                     /db_xref="UniProtKB/TrEMBL:Q6G587"
                     /translation="MTLFSIPEAALDAQATATHPKTNVWVSANAGSGKTHVLSERVIRL
                     LLNGTPPARILCLTYTKAAAAVMQSRIFRTLSSWNELDDTQLQQTLSQLENKPITAQKL
                     TYARQLFARALETPGGLKIQTIHAFCESLLHHFMLEANIAGHFELVDDISRKKLLQEAR
                     RQLLEHESAQSALKQLLKVISEHTFNQLLYEATEKQHKLSDFLTSVLSENGEKKLHALF
                     QLAPDDTNEQLLEKIQQTARLPLYALTHCQTYGNKSLKEMIAKFSQLEEACDEENIIDI
                     ISNIYFKMKGEPRNFSRLSCKKSDEIWPFIQQTIEDKQSKLSLLLEKYQCSKIATLNKA
                     AFQLCARYLKIYANLKKANGFLDFNDLIERTLHLLKRQGASQWVHYKLDNGLDHILLDE
                     AQDTNPEQWQIIQLLAQEFFTGHSQRTNIRTLFAVGDEKQSIYSFQGAAPENFAENGRM
                     IQKKVQQVNQKFEKIQLNYSFRSTPDVLKSVDLVFEKPENYKGLSAENTKTVHEAIRAH
                     SPGEVILWDAISKEKSEFPDAWHLSVDHLDTPETRLAEKIAETIANWLHNGEMLPAKGR
                     LMRASDIMVLVRKRDHFVSALSRALKLRNIPIAGADRLQLTKHMSVRDLMALARFVLQP
                     KDDLSLACVLKSPLFSLSEEELYQLAAHRTGSLWQSLCMHASHVSSHASFRDAFENLNH
                     YRTLVDKIPVFEFYSYILNNDKGRQKILARLGSEANDVLDAFMDYTLTLQKTGLPGLQA
                     FLETLSANDPEIKREFDQNHEEVRIMTVHAAKGLEASVVFLVDPGSAIWHSQHAPHLLK
                     TPSSHPQWSDQQAFIWRPNEKFDTKLSQQALSYLKERAEEEYRRLLYVGMTRAEDRLFV
                     CGYSGEKTSPHTWLQLVKNALKPHAFVIDGPAEDIAAWRYCITASSYAPIKQEVPCAEY
                     QTLPSLPTFFSHKVPEEPALPKPLRPSVASLSIEADTEISSNLKYLSLSPVLGETNINR
                     AFSIEYGNIVHRLLQHLPNCPAQKRRDYAQYYLNTKASHWQETQKEKALCHVWQILDHS
                     SLKPLFSDHSRAEVSLMGIVKIRGKEQAISGQIDRLYITENSIIFADFKTGAPPEDEAA
                     IAPHYLLQMALYRKLLQAIHPDKDIQALLVYSKEVKVFKLPPKKLDALLDEIA"
     gene            complement(31415..34537)
                     /locus_tag="BH00280"
     CDS             complement(31415..34537)
                     /locus_tag="BH00280"
                     /inference="non-experimental evidence, no additional
                     details recorded"
                     /codon_start=1
                     /transl_table=11
                     /product="hypothetical protein"
                     /protein_id="CAF26844.1"
                     /db_xref="EnsemblGenomes-Gn:BH00280"
                     /db_xref="EnsemblGenomes-Tr:CAF26844"
                     /db_xref="InterPro:IPR014153"
                     /db_xref="InterPro:IPR027417"
                     /db_xref="UniProtKB/TrEMBL:Q6G586"
                     /translation="MTYKPRVFSISSGTAFLPHFVDALLSSALIDDFAPNGDIQTALAD
                     TLIYVPTRRAARALRTAFVEKSDTKSTFLPTIRALGDVDEDSFLFGENHNNILNPPIEE
                     SERLLLLARLIRPWRENLPDHLRTMFGTEDVLIPAHTADAIWLAQDLAHLMDEMETEAT
                     DWSKLKEIAPDMVAEWWQITLDFLTIVTQSWPQILKERGRSNPAEWRNQVLKMHAETLW
                     RTQPNKPILAAGVSGSIPAVSHLLKVIASLPKGAVVLPGLDLHMDEEQWEALGTINEKK
                     TICNVFDRTANAFSHPQYHFKKLLSLIGCQRIHVREIGQQSAIKKKRTALLSEALRPAS
                     TTERWVQIVRDDYENLCENWSFIEAINEREEALAIAVALRNAIEEPQKTAALITNDRNL
                     ARRVAAELQRFGIEANDSGGIPLAQTLPATLLRLLLENVFQSGDPIAFLSLLKHPLTTL
                     GQNRHRLREMAENFELFVLRGNTSCINLCECDKFFETWTEIYSHKISETNVIDQQNCEE
                     ARLLCHLLVKAVEPLASLMKQKKECTVNEAMVATVEVFENFGRDENNSLAHLYQHEAGQ
                     TLLTFLRELVSDQSGLKFQLCEWLAIFSALIATRSVTPSPGGHPRLFIWGTLESRLQTV
                     DTVVIGGLNEGSWPITTRNDAFLSRPMKIMLTLEPPEKRIGLSAHDFQWAMGMNKVVMS
                     RALRVNHAPSLPSRWLQRLETVIGKQVWKQIRARGEIFLHWTKMLDHTNIIAGAKRPYP
                     VPPLDARPRHFSVTEIATLRYDPYAIYAKKILRLKPLKALIHAPGASERGILYHAIFSA
                     FCTKVKNPNSANVLDVLLNIGREEFNKFNLPLDIEAIWWNNFENLAPFFLQWEQSLGPR
                     KRYAEVVSQKIPIGTTGLTLSGRADRIDVLPGKMVEIIDFKTSTPPSSKQVRDLLFPQL
                     ALEAALLMQGAFTDFQDLTPVNLSYIPLNGKGKIIPQSIFLKKDTKDHQSAMDLGEKAW
                     KHLIALMDYYQNPQQGYLSHAVPITKRYEGDYDHLARLWEWSSGFQKADQS"
     gene            36400..37859
                     /locus_tag="BH00290"
                     /pseudo=""
     CDS             36400..37859
                     /locus_tag="BH00290"
                     /inference="non-experimental evidence, no additional
                     details recorded"
                     /note="Identified by comparison to Bartonella quintana"
                     /pseudo=""
                     /codon_start=1
                     /transl_table=11
                     /product="chlorosome protein"
     gene            complement(37929..40394)
                     /locus_tag="BH00300"
     CDS             complement(37929..40394)
                     /locus_tag="BH00300"
                     /inference="non-experimental evidence, no additional
                     details recorded"
                     /codon_start=1
                     /transl_table=11
                     /product="Sensor histidine kinase protein"
                     /protein_id="CAF26846.1"
                     /db_xref="EnsemblGenomes-Gn:BH00300"
                     /db_xref="EnsemblGenomes-Tr:CAF26846"
                     /db_xref="GOA:Q6G585"
                     /db_xref="InterPro:IPR000014"
                     /db_xref="InterPro:IPR003594"
                     /db_xref="InterPro:IPR003661"
                     /db_xref="InterPro:IPR004358"
                     /db_xref="InterPro:IPR005467"
                     /db_xref="InterPro:IPR009082"
                     /db_xref="UniProtKB/TrEMBL:Q6G585"
                     /translation="MLSFGDYNSKEKAQKMIRICTHIFCFLFLFFPTCAAAQLLETYLP
                     STFTLPDGPWLLLALCGGISCASLFTCMAVIMRAKKTLQKPLQTFQTDLSEKLKYYEWL
                     LEETGQYLLIWENPTALPRVVGNIPTLQKVGIHQQDFQRFEFWLEENSLRELDYALKQL
                     RYKSHPFELSLFTKNNMLLHVTGVIAGTVAIARFQDISLQQSENARLQKNIARILTELR
                     MQRNLLDVIQEPVWIKDSEGKICFINRAFREITGFREGSNEVVDLFNETTQRKTDETET
                     VFQEHVHTVLDGERHRFHLTRITTAEGMAAFARDDSAYENLANELRRVFQNHCETLDQI
                     STAVAVFDSNQKLKFCNHAFKILWPLENSFLESEPSHTLFLERLREKGLIGEHPDWRTW
                     KEELLKAYRQTESNQQIWNLPDGRTVRVISSPHPQGGVTWLYENLTEKIDLEQRYNTLI
                     KIQGETLDKLSEGVVVFGTDGCLRLSNPALSKLWSLPYNLLVEGTHITQLQSYCSPLTL
                     RQEWDWFTKFITGFAEERDTYSGRMDLKNGMIIDYTLVPLPNGETMLTFVNVTDTVHVA
                     RALQEKNEALESADRLRNEFVQHVSYELRTPLTNIIGFSDILRDQIFGPINERQQEYLG
                     HIHSESGSLLNIVNDILDLATLDAGIMELDIKPVNIADAMVQAVARVEERLNGRHITLL
                     QQISPSLNFISVDATRLHQIFVNVLSNAINFATEASTIEFCAEEKDDDIVFSVHNEGSD
                     IPEDILDRIFKRFSSHSHHGGRAGAGLGLSLVKSFVELHGGRVEIFTGTGQGTTVKCFF
                     PISKEDKVF"
     gene            complement(40432..41829)
                     /gene="ahcY"
                     /locus_tag="BH00310"
     CDS             complement(40432..41829)
                     /gene="ahcY"
                     /locus_tag="BH00310"
                     /inference="non-experimental evidence, no additional
                     details recorded"
                     /codon_start=1
                     /transl_table=11
                     /product="Adenosylhomocysteinase"
                     /protein_id="CAF26847.1"
                     /db_xref="EnsemblGenomes-Gn:BH00310"
                     /db_xref="EnsemblGenomes-Tr:CAF26847"
                     /db_xref="GOA:Q6G584"
                     /db_xref="InterPro:IPR000043"
                     /db_xref="InterPro:IPR015878"
                     /db_xref="InterPro:IPR016040"
                     /db_xref="InterPro:IPR020082"
                     /translation="MTAQDYVVKDIALAAYGRKELDIAETEMPGLMACREEFSSSQPLR
                     GARISGSLHMTIQTAVLIETLKAIGANVRWSSSNIFSTQDHAAAAIAATGTPVFAVKGE
                     TLEEYWTYIDAIFQWPDGNPSNLILDDGADATNYILMGSRAETNKDILSHPKTEEEELF
                     FKQIQRRMEATPGFFTRQRAAIKGISEETTTGVHRLHQLQKEGLLPFPAININDSVTKS
                     KFDNKYGCRESLVDGIRRATDVMIAGKTAIVCGYGDVGKGSAASLSGAGARVKVTEIDP
                     ICALQAAMDGYEVVNLDDAASSADIIITTTGNKDIVRLDHMRKVKDMCILGNIGHFDNE
                     IQVAALQNLPWTNIKPQVDMITFPDGKRIILLSEGRLLNLGNATGHPSFVMSASFTNQV
                     LAQIELFTRSGHYKNEVTVLPKYLDEKVARLHLDQLGIKLTTLSQEQAAYIGVTPQGPY
                     KPDHYRY"
     gene            complement(43332..44336)
                     /locus_tag="BH00320"
     CDS             complement(43332..44336)
                     /locus_tag="BH00320"
                     /inference="non-experimental evidence, no additional
                     details recorded"
                     /codon_start=1
                     /transl_table=11
                     /product="NADH-ubiquinone oxidoreductase"
                     /protein_id="CAF26848.1"
                     /db_xref="EnsemblGenomes-Gn:BH00320"
                     /db_xref="EnsemblGenomes-Tr:CAF26848"
                     /db_xref="InterPro:IPR016040"
                     /db_xref="UniProtKB/TrEMBL:Q6G583"
                     /translation="MIMQLDCALYQHPKLITVFGGSGFVGRHVVEALTKRGYRVRIAVR
                     SPQKAYYMLQIGEVGQTQMLRTDIKCRASVARALLGSDGAVFLPGSLAQANQPNFQKTQ
                     IEGAQNVSELTAEAGIPLIYMSALVANKNASFLYARVKSMSEEIIHNEHPQAIIMRPSI
                     IFGPEDCFFNNLANLSCFLPIIPLFGGGQSKLQPVYVGDVAEFIVRALEGQVISGKSYD
                     LGGPQIITFQNVLEYILKIIHRKKTILSMPLSAGLFIGGLLGTIGKLPLAPTLVTASQI
                     RFLQIDNIVSQEAIENGYTLEGVGITPKAMAALLPSYLWRFRPHGQFSRNLPA"
     gene            complement(44374..45693)
                     /gene="folC"
                     /locus_tag="BH00330"
     CDS             complement(44374..45693)
                     /gene="folC"
                     /locus_tag="BH00330"
                     /inference="non-experimental evidence, no additional
                     details recorded"
                     /codon_start=1
                     /transl_table=11
                     /product="Folylpolyglutamate synthase"
                     /protein_id="CAF26849.1"
                     /db_xref="EnsemblGenomes-Gn:BH00330"
                     /db_xref="EnsemblGenomes-Tr:CAF26849"
                     /db_xref="GOA:Q6G582"
                     /db_xref="InterPro:IPR001645"
                     /db_xref="InterPro:IPR004101"
                     /db_xref="InterPro:IPR013221"
                     /db_xref="InterPro:IPR018109"
                     /db_xref="UniProtKB/TrEMBL:Q6G582"
                     /translation="MKKNHVQRIIDDLLKNYPKKFDLSLERILRLLESLDNPHLKLAPV
                     IHIAGTNGKGSASAICRALLESAGYRVHVYSSPHLVNWNERCRIGQREGGKLVTEEQLA
                     ETIQQVVKANGQKLITVFEIFTAAAFILFSTHPADVVILEVGLGGRFDATNVIKKPAVS
                     LIMPIDYDHETFLGNTISQIAFQKGGIIKSGVPVVISKQDHDETLSTLITLTDKNKAPY
                     FLFDQDYQSYTEHGRMVFQNNQGLMDLPLPNLIGAHQIANTGASLEAIYQAGFQLSEKT
                     ISHALQNIYWPARMQHLTHGNLVDQMSPGIDLWLDGGHNPAAAKIVAAELTKWKQKSNR
                     PIIMIVGMLNTKDAVSYFRPLTNLVDTVYTIPLINNNAGICPTILAEAARKVGLPANPQ
                     AHFQEALQRINAEHKEVIVLIGGSLYLAGDILRDNKTPPC"
     gene            complement(45697..46617)
                     /gene="accD"
                     /locus_tag="BH00340"
     CDS             complement(45697..46617)
                     /gene="accD"
                     /locus_tag="BH00340"
                     /inference="non-experimental evidence, no additional
                     details recorded"
                     /codon_start=1
                     /transl_table=11
                     /product="Acetyl-coenzyme A carboxylase carboxyltransferase
                     beta chain"
                     /protein_id="CAF26850.1"
                     /db_xref="EnsemblGenomes-Gn:BH00340"
                     /db_xref="EnsemblGenomes-Tr:CAF26850"
                     /db_xref="GOA:Q6G581"
                     /db_xref="InterPro:IPR000022"
                     /db_xref="InterPro:IPR000438"
                     /db_xref="InterPro:IPR011762"
                     /db_xref="InterPro:IPR029045"
                     /translation="MNWITNYVRPKINSILGRREIPENLWIKDPTSGEMVFHKDLEVNQ
                     YVIPSSGYHMRISAKNRLTHFFDDGVYTPLENPKVVIDPLKFRDEKRYIDRLKDYRSKL
                     GIDDNILSARGTIEGLPIIATVQDFAFMGGSLGMASGEAIIKAFDTAIAEKCPLVLFSA
                     SGGARMQEGTLSLMQMPRTTVAIEMLKEAKLPYIVVLTNPTTGGVTASYAMLGDIHIAE
                     PGAMIGFAGPRVIQQTIRETLPEGFQSSEYLLKHGMIDMVVSRLEMKTTIARLLRLMMK
                     YPPVVNPSNTSSTNSQASLSKAEAA"
     gene            complement(47175..47357)
                     /locus_tag="BH00350"
                     /pseudo=""
     CDS             complement(47175..47357)
                     /locus_tag="BH00350"
                     /inference="non-experimental evidence, no additional
                     details recorded"
                     /note="Identified by comparison to Bartonella henselae"
                     /pseudo=""
                     /codon_start=1
                     /transl_table=11
                     /product="Prophage integrase"
     gene            complement(47628..48347)
                     /locus_tag="BH00360"
     CDS             complement(47628..48347)
                     /locus_tag="BH00360"
                     /inference="non-experimental evidence, no additional
                     details recorded"
                     /codon_start=1
                     /transl_table=11
                     /product="hypothetical protein"
                     /protein_id="CAF26852.1"
                     /db_xref="EnsemblGenomes-Gn:BH00360"
                     /db_xref="EnsemblGenomes-Tr:CAF26852"
                     /db_xref="UniProtKB/TrEMBL:Q6G580"
                     /translation="MIFTAAYRALQRLLTPEYRIMILKALGLTFIVLFIIWLFVRQLFM
                     SYFAVWIAHFFPVLSNWRGLLELSILIIFNLGLALLMAFLIAPITAMIGSFFIDSAAEI
                     IEKEDYPNQPIGSTLSLGRSLILSLKFVTLSLLGNAIAFILFFVPGINLIAFYIINGYL
                     LGCEYFMFAAYRFRSEREARAFLHVHSMTIFGAGLLIAFFVSIPLLNLATPLFAAALMT
                     HLHKMLSQKTSYASHSV"
     gene            48785..48916
                     /locus_tag="BH00370"
                     /pseudo=""
     CDS             48785..48916
                     /locus_tag="BH00370"
                     /inference="non-experimental evidence, no additional
                     details recorded"
                     /note="Identified by comparison to Bartonella henselae"
                     /pseudo=""
                     /codon_start=1
                     /transl_table=11
                     /product="Prophage integrase"
     gene            complement(49481..50893)
                     /gene="dfp"
                     /locus_tag="BH00380"
     CDS             complement(49481..50893)
                     /gene="dfp"
                     /locus_tag="BH00380"
                     /inference="non-experimental evidence, no additional
                     details recorded"
                     /codon_start=1
                     /transl_table=11
                     /product="DNA/pantothenate metabolism flavoprotein"
                     /protein_id="CAF26854.1"
                     /db_xref="EnsemblGenomes-Gn:BH00380"
                     /db_xref="EnsemblGenomes-Tr:CAF26854"
                     /db_xref="GOA:Q6G579"
                     /db_xref="InterPro:IPR003382"
                     /db_xref="InterPro:IPR005252"
                     /db_xref="InterPro:IPR007085"
                     /db_xref="InterPro:IPR010985"
                     /db_xref="UniProtKB/TrEMBL:Q6G579"
                     /translation="MASLTIRNLPAKVKEILRIRAAQNGVSMEEEARRLLSNFTTPTIS
                     SSQASPVEMQSLQSKSILLIIGGSIAAYKALDLIRRLQERGARLNIIMTKAAQKFITPL
                     AAEALSGRTVYSDLFSREEEHDIGHIRLARDADLIILAPATANRIAKIATGRGEDLADC
                     VLLAARCPLLIAPAMNPAMWTHPTTVRNVAQLCADGVHIVGPEIGKMAERNESGLGRLS
                     EPLTIIAAAEALLNITERPLSGRHFIVTSGPTHEPIDPVRYLANRSSGKQGHAIAKALA
                     NLGAKITLICGPVDLADPPQVKTIHVETACQMLQTVQATLPADGAIFVAAVCDWRSQTP
                     SLQKIKKSAHKTPPSLQMVKNPDILATIGHASNRPPLVIGFAAETCDLIANAQKKCVEK
                     GANFILANNITLPDGKNVMGADTNQVYLVSRENIEQWPHMSKQQIAQKLASLVVSFFCP
                     SSAAHSNEQRTL"
     gene            complement(50964..52550)
                     /gene="aarF"
                     /locus_tag="BH00390"
     CDS             complement(50964..52550)
                     /gene="aarF"
                     /locus_tag="BH00390"
                     /inference="non-experimental evidence, no additional
                     details recorded"
                     /codon_start=1
                     /transl_table=11
                     /product="Ubiquinone biosynthesis protein aarF"
                     /protein_id="CAF26855.1"
                     /db_xref="EnsemblGenomes-Gn:BH00390"
                     /db_xref="EnsemblGenomes-Tr:CAF26855"
                     /db_xref="GOA:Q6G578"
                     /db_xref="InterPro:IPR004147"
                     /db_xref="InterPro:IPR010232"
                     /db_xref="InterPro:IPR011009"
                     /db_xref="UniProtKB/TrEMBL:Q6G578"
                     /translation="MVQISTYFQLIRTGWVLAREGVLSALPHDDLQGFPALCHRIASML
                     ARRKTKKKRRSEKLSYAINRLGPSYIKLGQFLATRPDIVGRDIAEDLAQLQDRVQTFSC
                     TAAIDQIESSLGRSINDLFANFYPPIAAASIAQVHPAEYYDEVGHKKKCAVKVIRPNIR
                     TRFAKDLRSFYLIAHLQERYIPAARRLRPVCVVDTLAQTTRIEMDLRLEAAAISEMAEN
                     IQHDTGFRVPKIDWERTGRNVLTMEWIDGIRISEISALKEAGFDLQALAITLIQSFLRH
                     TLRDGFFHADMHPGNLFVDPQGCIVAVDLGITGRLGKKEKHFLAEILYGFITRDYHRVA
                     RAHFEAGYVPPHHNIESFAQANRAIGEPIHGQSAQSISMAKLLTLLFEVTELFDMQTRP
                     ELLLLQKTMVVVEGVARNLDPNFNMWKASEPVVKEWISKNLGPVGIAKDFSEGAQALFS
                     LVRNTPQLIQNFQRMEEDLNQMIKTGFNLSPTTLKKLAVEQSRSNRYGRYSLFIIALCC
                     ICLTFYLFHFF"
     gene            complement(52554..53336)
                     /gene="ubiE"
                     /locus_tag="BH00400"
     CDS             complement(52554..53336)
                     /gene="ubiE"
                     /locus_tag="BH00400"
                     /inference="non-experimental evidence, no additional
                     details recorded"
                     /codon_start=1
                     /transl_table=11
                     /product="Ubiquinone/menaquinone biosynthesis"
                     /protein_id="CAF26856.1"
                     /db_xref="EnsemblGenomes-Gn:BH00400"
                     /db_xref="EnsemblGenomes-Tr:CAF26856"
                     /db_xref="GOA:Q6G577"
                     /db_xref="InterPro:IPR004033"
                     /db_xref="InterPro:IPR023576"
                     /db_xref="InterPro:IPR029063"
                     /translation="MTAETERIGVKGGMEYSFGFTKIDEAQKQSMVDGVFHSVAENYDK
                     MNDILSLGLHRMWKNSMVAWLSPPAVFHWKVLDVAGGTGDIAFRILNASRQKAHATVLD
                     INGSMLSVGKKRAEKNGLAPLIDFVEANAEHLPFEDQSFDAYTIAFGIRNVPHIDQALR
                     EAFRVLKPGGRFLCLEFSNVEMPLLDKIYDLWSFHAIPKLGQLIANDGDAYRYLVESIR
                     KFPKQDDFAHMINHVGFSRVSYRNLTGAIAALHSAWKI"
     gene            complement(53453..55885)
                     /gene="gyrB"
                     /locus_tag="BH00410"
     CDS             complement(53453..55885)
                     /gene="gyrB"
                     /locus_tag="BH00410"
                     /inference="non-experimental evidence, no additional
                     details recorded"
                     /codon_start=1
                     /transl_table=11
                     /product="DNA gyrase subunit B"
                     /protein_id="CAF26857.1"
                     /db_xref="EnsemblGenomes-Gn:BH00410"
                     /db_xref="EnsemblGenomes-Tr:CAF26857"
                     /db_xref="GOA:Q6G576"
                     /db_xref="InterPro:IPR001241"
                     /db_xref="InterPro:IPR002288"
                     /db_xref="InterPro:IPR003594"
                     /db_xref="InterPro:IPR006171"
                     /db_xref="InterPro:IPR011557"
                     /db_xref="InterPro:IPR013506"
                     /db_xref="InterPro:IPR013759"
                     /db_xref="InterPro:IPR013760"
                     /db_xref="InterPro:IPR014721"
                     /db_xref="InterPro:IPR018522"
                     /db_xref="InterPro:IPR020568"
                     /db_xref="UniProtKB/TrEMBL:Q6G576"
                     /translation="MSDEITSQMEGDDYGAASIKVLKGLDAVRKRPGMYIGDTDDGSGL
                     HHMVYEVVDNAIDEALAGHATLVNVTLHADGSCSVRDNGRGIPTDIHPTEGVSAAEVIM
                     TQLHAGGKFDQNSYKVSGGLHGVGVSVVNALSVWLQLRIRRNGKIHEMSFTHGVADAPL
                     KIVGDCGKESGSEIRFLPSSETFTMVEFDFETLERRLRELAFLNSGVHILLVDQRHADI
                     KSVELHYEGGLTEFVKYIDQSKKALLDHPIYITSEKDGMNVEVALWWNDSYHEKVLCFT
                     NNIPQRDGGTHLVGFRSALTRQINGYAESSGIVKKEKVNLTGDDCREGLTAILSVKVPD
                     PKFSSQTKDKLVSSEVRPIVENLVNEGLSAWLEEHPNEAKIVTSKVVEAAAAREAARKA
                     RELTRRKGALDITSLPGKLADCQERDPAKSEIFIVEGDSAGGSAKSGRSRQNQAILPLR
                     GKILNVERARFDRMLSSDMIGTLITALGTSIGKDEFSPDKLRYHKIIIMTDADVDGAHI
                     RTLLLTFFFRQMPELIERGHLYIAQPPLYKVTRGKSFQYIKNEAAFEEFLIDTGLEETT
                     LELSTGEVRAGADLRQLAEDARVLRQLLNGLHTRYNRNIVEQAAIVGAFNPEAFATPEK
                     AKKTADNVASRLDLIADDMERGWNGEFTPNGDLYCERILRGVKDVITLDAGLINSVDAR
                     QIDRISQNLMETYSSPPLLHRKDKSERILGPMSLLESIFTNGKKGITLQRYKGLGEMNA
                     EQLWETTLNPDARALLQVKINDATDADSLFSRLMGDEVEPRRAFIQDNALSVANLDI"
     gene            complement(56615..57124)
                     /locus_tag="BH00420"
                     /pseudo=""
     CDS             complement(56615..57124)
                     /locus_tag="BH00420"
                     /inference="non-experimental evidence, no additional
                     details recorded"
                     /note="Identified by comparison to Bartonella henselae"
                     /pseudo=""
                     /codon_start=1
                     /transl_table=11
                     /product="Prophage integrase"
     gene            58671..59540
                     /locus_tag="BH00430"
     CDS             58671..59540
                     /locus_tag="BH00430"
                     /inference="non-experimental evidence, no additional
                     details recorded"
                     /codon_start=1
                     /transl_table=11
                     /product="ABC transporter, periplasmic amino acid-binding
                     protein"
                     /protein_id="CAF26859.1"
                     /db_xref="EnsemblGenomes-Gn:BH00430"
                     /db_xref="EnsemblGenomes-Tr:CAF26859"
                     /db_xref="GOA:Q6G575"
                     /db_xref="InterPro:IPR001638"
                     /db_xref="UniProtKB/TrEMBL:Q6G575"
                     /translation="MKIKKTINRFNAFIEILFIAWGFLLSSFAEAETAGKLPSFFNSHE
                     RLVQPDISGIIRLRFVTTVDFPPFNFLDKTGHLAGYNIDLLRAICSKLNLKKLCEVEVV
                     PWEKLIDHVKNGNAEVIIAGLKETIKTHQDLVFTGSYLRFPARFVASRFMNFDEPISDK
                     LTHLNSGILSESAHEKLFRSYFPEAKWQGFKNRAELYKALQDHKIDLIFDDGFALSLWL
                     NDPKSADCCYFVGGAYMAPQLLGRGMQLAVAKKNEQLVDILNYALKSLEDDGKLTELYL
                     RYFPISFY"
     gene            complement(59552..61084)
                     /gene="comM"
                     /locus_tag="BH00440"
     CDS             complement(59552..61084)
                     /gene="comM"
                     /locus_tag="BH00440"
                     /inference="non-experimental evidence, no additional
                     details recorded"
                     /codon_start=1
                     /transl_table=11
                     /product="Competence protein comM"
                     /protein_id="CAF26860.1"
                     /db_xref="EnsemblGenomes-Gn:BH00440"
                     /db_xref="EnsemblGenomes-Tr:CAF26860"
                     /db_xref="GOA:Q6G574"
                     /db_xref="InterPro:IPR000523"
                     /db_xref="InterPro:IPR003593"
                     /db_xref="InterPro:IPR004482"
                     /db_xref="InterPro:IPR014721"
                     /db_xref="InterPro:IPR020568"
                     /db_xref="InterPro:IPR025158"
                     /db_xref="InterPro:IPR027417"
                     /db_xref="UniProtKB/TrEMBL:Q6G574"
                     /translation="MIACVTTVAFRGLEAVPVDVQVMISSGKIGMAIVGLPDKAIAESR
                     ERVQAAFHACGLSMPNKRVTINLAPADLPKEGSHYDLPIAVGLMLAMGLLPPDVEQDYI
                     ILGELSLDGSLTAVNGVLPAAMTALSCDKGLICPYQCGPEAAWANAEMNILAPETLLTM
                     VNHFKGTQIQKRPQPRQYTIQNELPDLCEIKGQKTAKRALEVCAAGRHNLLFVGPPGAG
                     KSMLAQRLPSILPPLDSRELLDVSLIASITGETIQNTISLHCPFRAPHHSASMAAMIGG
                     GLKARPGEVSLAHNGVLFLDELPEFSPQVLDSLRQPLESGECVIARANHHISYPARIQL
                     IAAMNPCRCGMAGEKNHVCAKGIRCQIDYQSRISGPLLDRIDLRIDVPALTAMDLMQPE
                     QSEKSCAVAKRVARCRTIQTKRFTKLGLDHIRTNGDCPAKIIEQIAIPDKNAATLLRDV
                     SEKMHLSARAYHRILKVARTIADLDEADYLSRHHLAEAISYRLGTERLTALT"
     gene            61518..63479
                     /locus_tag="BH00450"
     CDS             61518..63479
                     /locus_tag="BH00450"
                     /inference="non-experimental evidence, no additional
                     details recorded"
                     /codon_start=1
                     /transl_table=11
                     /product="expressed protein"
                     /protein_id="CAF26861.1"
                     /db_xref="EnsemblGenomes-Gn:BH00450"
                     /db_xref="EnsemblGenomes-Tr:CAF26861"
                     /db_xref="GOA:Q6G573"
                     /db_xref="InterPro:IPR000184"
                     /db_xref="UniProtKB/TrEMBL:Q6G573"
                     /translation="MVYQTGVFLKSGTTRSVLIGFCLVLAFPKSLAAFELFGIPLFGHK
                     KINSSSNVDGAEKFYNVDVVASPGASSEGVKIVKAVSSLVIDRDKALSSSSGLLAKARS
                     DYRAILSALYAEGYYGGVISIKINGLEAADLSPVTQLPKQSKIVITIDAGPQYVFSVAG
                     IDKVAPFVKDKSNKMPTVEELGYKVGFVAKSETILKTEQWAIEGWRRQGYAKAKVIKSE
                     VVADHVARLIDAQITVDPGRQAYYGPLSVRNVSKKPAVDSAYIAWMTGLKLGQRYDSEA
                     VTKANERLVRLDVFRAVNIHEAETINPNGSLPLTLVVQERKPRRFGAGGSYSTLDGAGF
                     EAYWMHKNLFGHAERLKIETKINGVGGNKNQSYDFKSFNYLLGSTFIKPGILTPDTDFR
                     AELKVQQDVLENYTTKAIRGRLGITHIFNNNLSGQIAVEVSKGYSRDIYFGNRDFTTIG
                     LPFGLIYDSRNNKFNATKGLYGEVLLEPFYEMRFSNCVSKMTLEGRSYWALDEKERFIF
                     AARAKLGTIVGSDTAQIPSDTLFFAGGGGSVRGYAYRNIGIKTDNDAVVGGRTLFEGSA
                     ELRFSLNDKIGVVSFLDGGIVGDKARFDFSKKMKWGTGIGGRYMTNLGPLRIDLAFPLK
                     REKGDPRIGFYVGIGQAF"
     gene            63479..68125
                     /locus_tag="BH00460"
     CDS             63479..68125
                     /locus_tag="BH00460"
                     /inference="non-experimental evidence, no additional
                     details recorded"
                     /codon_start=1
                     /transl_table=11
                     /product="hypothetical protein"
                     /protein_id="CAF26862.1"
                     /db_xref="EnsemblGenomes-Gn:BH00460"
                     /db_xref="EnsemblGenomes-Tr:CAF26862"
                     /db_xref="InterPro:IPR007452"
                     /db_xref="UniProtKB/TrEMBL:Q6G572"
                     /translation="MKKIMRLSAFFFGFLFFSLSTLVFTQKGNSLSNQATGEDHSWFVS
                     LIERKLSAPNRQVRFHNMQGALSSQTSIDAITISDKKGVWLRITNAKMDWNRLALLRGR
                     MSINQLSMDQVTFLRKPQENSSFVSSLEAGNFSLPTLPFAISIDTLAVQHVAFEKDLFG
                     FPADISLKGNLTLANGDFDVDIAAQRLDAPGSFSVLTKISDSNRTAKIDISADEPQNGI
                     LANVFKFEKRPALNLAMKGEGTFDDLVVRLYLEADQYPVLDGNVIFTSIAEGHGFSTKL
                     VGKLGPLMSPQYQSFFESDLTLKVKARVIKEGITYLDHMVIQNESMNVVANAEITADGF
                     LRRLFVDGKMALDKKNESARLSVSEMPKHADNIALNIDYGREGQHSWNGRLVIHHLNNK
                     NIHIRDAIFDMGGVSENLDDAASRHVGIQVKGTLQGVKKNKSTLGEDLGQTVRVHIDTD
                     IVSRKPVLIHDFSITGQGFSAWLKGKMDHFVFKGNLGLKAQTLASFNLLSEQSLSGSAD
                     IKAKGMIGLISGVFDLELSGMADNTKIGVESFDRLFKGNFTLLGGAAYDTTNLILRHLN
                     LKSQYANIKANGYFSSERAKMDLYAQISDLACLDPRMNGTLTIKSTARGHDHLIKLDTH
                     AHVAEAFLVGKKLQNTTLTMKTLVDNTSPVTSFTGSVKGEGTFSNKPLYLSASFKDSHQ
                     IRKFEDIDMKVGSTKIMGDLSQAAGFMKGALHIDADDILLLSALFLQEGNGKLKGDFIF
                     DEENGRQKANLKAHIDHLSFAKNKIKKLTVKGDVFDPFGMIQFEGLINAEHIQTPVMMI
                     NRLHAHANGKNGQTVFTVQAMFPNNTNAQLSGSMVTVELPDGIQREVQIKTIDVKQHNL
                     HATLPKSATIIFDKEGMTIDELGIAINGGKIILAGNIQDSLNLHLTMNAFPAALVNLWK
                     SNLGVAGTVTGQITIRGSFQKPDVTYDLKGEELTTLAFQNKKIMPFVLSAKGKTVDQNL
                     TLNANLTGEGVQAQAQGRISLDKNKLDLHVNLQDLPARLMNSFIEGQALGGAVVGRIDI
                     AGTMKDPSASFELASQSLTAMTHKGPLLINMNARGSYKKSTFHIERMIATGDKGLDLSI
                     NGPVSLNGSAVKLNVKGAMPLAFVDLLLAKRGAHITGMTRVDATINGELLNPQLVGSFS
                     IVNGSFFDSQTNLGLNNITVEGKLNGDHILLEKALAVSSEGGSISASGRISNNLQPDLV
                     LHLNNANYNDGSMILATLSGKITMTGHFGDGLVIGGDITVEKAEVLVPDHFQNAKFLDI
                     KNKNLTKSIKKTLERADVENTNKNRVESQESSSVILSNMRLTARNQFFVRGRGLDTELG
                     GRINIVGPLNDVHPVGEFRMIRGRFDILSQRLSFDQGQASFSGNLNPTVYFVANKNSGD
                     IRFTVTVSGTIDNLEINFSSQPNLPQDEILARLIFNRSLNELSPFQIAQLAAAAADLAG
                     ASNTSLLNTLRAKIGLDDLDVIIDEKGNTGLRIGRYIHNNIYLGFEAGSNGKTKGTINL
                     DISRHLKAKGAIGNEKDSSIGLFYERDY"
     gene            68755..69490
                     /locus_tag="BH00470"
                     /pseudo=""
     CDS             68755..69490
                     /locus_tag="BH00470"
                     /inference="non-experimental evidence, no additional
                     details recorded"
                     /note="Identified by comparison to Bartonella henselae"
                     /pseudo=""
                     /codon_start=1
                     /transl_table=11
                     /product="Prophage integrase"
     gene            complement(70373..72139)
                     /gene="msbA"
                     /locus_tag="BH00480"
     CDS             complement(70373..72139)
                     /gene="msbA"
                     /locus_tag="BH00480"
                     /inference="non-experimental evidence, no additional
                     details recorded"
                     /codon_start=1
                     /transl_table=11
                     /product="ABC transporter, ATP-binding protein"
                     /protein_id="CAF26864.1"
                     /db_xref="EnsemblGenomes-Gn:BH00480"
                     /db_xref="EnsemblGenomes-Tr:CAF26864"
                     /db_xref="GOA:Q6G571"
                     /db_xref="InterPro:IPR001140"
                     /db_xref="InterPro:IPR003439"
                     /db_xref="InterPro:IPR003593"
                     /db_xref="InterPro:IPR011527"
                     /db_xref="InterPro:IPR017871"
                     /db_xref="InterPro:IPR027417"
                     /db_xref="UniProtKB/TrEMBL:Q6G571"
                     /translation="MVKKQISTFDKHLIIRLLRENFHKHARWYSAAIFSMIIISCTTAA
                     SAWIMRDVVNYIIDAQNFGMIIVISIIIAFIFILKGIATFAQTYFLNKAGNSIVAEQQR
                     KIYARMMEQSVSFYHNNTSSDLLVRVTHNATAVRNIIDIIITTFVRDLLSVSGLLLVMF
                     IQNFTLITLTLIVGPLAFLGVRMALKRVRRLVEKELLSLGEIIKIVQESTIGIRVIKAF
                     SLEELMRKRMNKAICNVEKQANNIATLQAITNPIMETLTGVAIAGIICFSGYLATQRAG
                     VQGEFMSFIVALLLAYEPAKRLANVRVKIESGLVNIRTMFEVLDHPLTVIEHEKAKDLH
                     KTQGAIRFEDVSFAYTDNQMVLKDVNLEIEPGKMTALVGPSGSGKSTFINLIMRLYDPT
                     KGRILINNQDIRYTTFRSLRNLMTYVGQDTFLFQGTVKYNIGLGKEGASDDDIIKAAKT
                     ANAHDFIMDLPNGYDTQVGDNGCNLSGGQKQRLAIARAMLHDSEILILDEATSALDSHT
                     EAQISESLYHLTKGRTTIIIAHRLSTIARAHKIVVIKNGELIEQGTQKELLAKEHSFYK
                     KLHNIQFKKQKS"
     gene            complement(72362..72880)
                     /gene="infC"
                     /locus_tag="BH00490"
     CDS             complement(72362..72880)
                     /gene="infC"
                     /locus_tag="BH00490"
                     /inference="non-experimental evidence, no additional
                     details recorded"
                     /codon_start=1
                     /transl_table=11
                     /product="Translation initiation factor IF-3"
                     /protein_id="CAF26865.1"
                     /db_xref="EnsemblGenomes-Gn:BH00490"
                     /db_xref="EnsemblGenomes-Tr:CAF26865"
                     /db_xref="GOA:Q6G570"
                     /db_xref="InterPro:IPR001288"
                     /db_xref="InterPro:IPR019814"
                     /db_xref="InterPro:IPR019815"
                     /translation="MTHTPKDGPRANQDIRVPRVQLINDEGQHQGVVTIQEALAMAAEV
                     GLDLVEIVPNAEPPVCKIIDLGKLKYQTQKKAAETRKKQKVIEIKEIKMRPNVDVHDYG
                     VKLKAIHRFIGNGDKVKITLRFRGREMAHQDLGLKLLQRVKEDTSEIAKIESEPKLEGR
                     QMMMVIAAK"
     gene            73074..73853
                     /locus_tag="BH00500"
     CDS             73074..73853
                     /locus_tag="BH00500"
                     /inference="non-experimental evidence, no additional
                     details recorded"
                     /codon_start=1
                     /transl_table=11
                     /product="hypothetical protein"
                     /protein_id="CAF26866.1"
                     /db_xref="EnsemblGenomes-Gn:BH00500"
                     /db_xref="EnsemblGenomes-Tr:CAF26866"
                     /db_xref="InterPro:IPR029058"
                     /db_xref="InterPro:IPR029059"
                     /db_xref="UniProtKB/TrEMBL:Q6G569"
                     /translation="MDQNIPCQFFSFENTALAVRHRKGHCFPGLVWLSGYQSDMLGSKA
                     MLVDNFAQKNDLSCLRFDYSGHGESEGDFFQGTISRWVKESLAIFETYCEGPQILIGSS
                     MGGWIALKLAMMLAQKNKRLAGMVLVAPAPDFTQTLVEPKLGLEEWKILEEKGYIERPA
                     VGDEEPMPFTKGLIEDGRDNCVMKGCLDIGCPIHILQGMEDDKIPYQHTLTLMNHLPLH
                     DVTLTLVRDADHRFSRPQDLECLETVLSILIDRINAG"
     gene            73890..74636
                     /locus_tag="BH00510"
     CDS             73890..74636
                     /locus_tag="BH00510"
                     /inference="non-experimental evidence, no additional
                     details recorded"
                     /codon_start=1
                     /transl_table=11
                     /product="hypothetical protein"
                     /protein_id="CAF26867.1"
                     /db_xref="EnsemblGenomes-Gn:BH00510"
                     /db_xref="EnsemblGenomes-Tr:CAF26867"
                     /db_xref="InterPro:IPR002725"
                     /db_xref="UniProtKB/TrEMBL:Q6G568"
                     /translation="MTIYEQHFIFSDRIVPIRVRENKYARRLILRIDARGREICVTTPP
                     AINLYSIQGFIAKHQSWIEARLARVQIAHANSYLKEGTKIPLLGIPHTIQRKEGRGITE
                     IVAGDVRQEPKIVVYGQLEYLPRRIADVLKKQAALIITPLVKCYARKVERKVKSICYKD
                     TKSRWGSCSIHGNLSFSWRLVMAPQEVIEYVVAHEVAHLIEMNHGPKFWALCEKLCPKS
                     EAYRTWLKENGHMLQAVNFHSYRLEI"
     gene            74859..76031
                     /gene="dapE"
                     /locus_tag="BH00520"
     CDS             74859..76031
                     /gene="dapE"
                     /locus_tag="BH00520"
                     /inference="non-experimental evidence, no additional
                     details recorded"
                     /codon_start=1
                     /transl_table=11
                     /product="Succinyl-diaminopimelate desuccinylase"
                     /protein_id="CAF26868.1"
                     /db_xref="EnsemblGenomes-Gn:BH00520"
                     /db_xref="EnsemblGenomes-Tr:CAF26868"
                     /db_xref="GOA:Q6G567"
                     /db_xref="InterPro:IPR001261"
                     /db_xref="InterPro:IPR002933"
                     /db_xref="InterPro:IPR005941"
                     /db_xref="InterPro:IPR010182"
                     /db_xref="InterPro:IPR011650"
                     /translation="MPVLTDPLQILQALIRCPSVTPHEAGALSTLEQFLTKMGFHVERP
                     IFADKNTEDVENLYAKMGKEGPHLMFAGHTDVVPPGDLENWKYPPFEGVIDQGKLYGRG
                     AVDMKGGIACFVAAFARVLEKRTIKGRVSLLITGDEEGPALNGTVKLLKWAEQKGEKWT
                     AALVGEPTSVKTVGDVIKIGRRGSISGIMTVKGRQGHVAFPERAANPLPLASKLIQSLI
                     QTTLDEGTENFQPSNLELTAIDTGNPAMNVIPAQATVHFNIRYNDLWTKEMLMAEIENR
                     LALVQSKNNNGQYPYYQLEWIPSLGDVFLTKNDKLINTLSNAIKSVTGNIPECSTSGGT
                     SDARFIKDYCPVIEFGLPGQTMHMVDECVTVDAMETLTSIYECFIVDFFA"
     gene            complement(76229..77428)
                     /gene="hemN"
                     /locus_tag="BH00530"
     CDS             complement(76229..77428)
                     /gene="hemN"
                     /locus_tag="BH00530"
                     /inference="non-experimental evidence, no additional
                     details recorded"
                     /codon_start=1
                     /transl_table=11
                     /product="Oxygen-independent coproporphyrinogen III
                     oxidase"
                     /protein_id="CAF26869.1"
                     /db_xref="EnsemblGenomes-Gn:BH00530"
                     /db_xref="EnsemblGenomes-Tr:CAF26869"
                     /db_xref="GOA:Q6G566"
                     /db_xref="InterPro:IPR004559"
                     /db_xref="InterPro:IPR006638"
                     /db_xref="InterPro:IPR007197"
                     /db_xref="InterPro:IPR010723"
                     /db_xref="InterPro:IPR023404"
                     /db_xref="UniProtKB/TrEMBL:Q6G566"
                     /translation="MNEPFGIYIHWPFCAAKCPYCDFNSHVRLHGVDQPRFVTAFEREI
                     ETQYHKIGPRCIKSIFIGGGTPSLMTPQTVDALLQILARTWNIDDKAEITMEANPSSVE
                     AERFRGYRVAGVNRLSLGVQALNDKALRQLGRLHDVKQALHAIALARKIFPRLSFDLIY
                     ARPGQTLEQWKCELFQAIDLAADHLSLYQLTIEEGTAFKRLHAAGRLFLPESELAADLY
                     QLTQEITALHGLPAYEISNHAISGAESVHNLLYWRYHEYAGFGPGAHGRFIEHSQNHSS
                     ASSKADPSQIENRERSVTINEKYPEHWLELVEKTGHGCIETEQLTTEQQANEMLLMGLR
                     LCEGLDLIRYKSLSSKNLPMEKLIDLQQQGLVEMVENQRLKATNKGRILLDYIINQLAH
                     "
     gene            complement(77425..78072)
                     /locus_tag="BH00540"
     CDS             complement(77425..78072)
                     /locus_tag="BH00540"
                     /inference="non-experimental evidence, no additional
                     details recorded"
                     /codon_start=1
                     /transl_table=11
                     /product="hypothetical protein"
                     /protein_id="CAF26870.1"
                     /db_xref="EnsemblGenomes-Gn:BH00540"
                     /db_xref="EnsemblGenomes-Tr:CAF26870"
                     /db_xref="GOA:Q6G565"
                     /db_xref="InterPro:IPR002637"
                     /db_xref="InterPro:IPR020922"
                     /db_xref="InterPro:IPR029001"
                     /translation="MRSIANKKLVIATHNIGKLQEITTLVAPFGLTIQSAKELGLPEPK
                     ETGTTFEENAYIKAFAAAKNTGLPALSDDSGLEVDALNGAPGVYTADLALQSDGTRDFL
                     KAMQKIEEKLQKIGAHKKSQRKCRFISVICIAWPDAHADYFHGRVEGSFIWPPRGDKGF
                     GFDPVFLPDGYKNTFGEMTTEQKHGWKLNDQTPLSHRACAFKLLAENLLKLS"
     gene            78383..79453
                     /gene="hrcA"
                     /locus_tag="BH00550"
     CDS             78383..79453
                     /gene="hrcA"
                     /locus_tag="BH00550"
                     /inference="non-experimental evidence, no additional
                     details recorded"
                     /codon_start=1
                     /transl_table=11
                     /product="Heat-inducible transcription repressor hrcA"
                     /protein_id="CAF26871.1"
                     /db_xref="EnsemblGenomes-Gn:BH00550"
                     /db_xref="EnsemblGenomes-Tr:CAF26871"
                     /db_xref="GOA:Q6G564"
                     /db_xref="InterPro:IPR002571"
                     /db_xref="InterPro:IPR011991"
                     /db_xref="InterPro:IPR021153"
                     /db_xref="InterPro:IPR029016"
                     /translation="MKHKLIDDELKYLDERSRDIFRHIVEAYLNDGGPVGSRNLSRLLR
                     QTLSPATIRNVMSDLEHLGLIYAPHVSAGRMPTQSGLRFFVDAFMEAGDLPNEERENIE
                     AQVKEAGHAQSVEHFLVQASQVLSDLSRGAGLVLATKHEGTLKHIEFVRLDGEHALAVL
                     VTQQGGVENRIVHLPEGVTHAQLTEATNFLNAHIQGLTLSEAKEEIARLCSETRAALDH
                     LSHHLVETGLALWGGEGADHKIRLIVRGRSNLLEDVKAEEDLKRLRHLFDDLETRESMA
                     QLLDLTDEGSGVRIFIGSENKLFSLSGSSLVVAPYRDSQQKVIGALGVIGPTRLNYARI
                     VPMVDYTAQLVSQLLR"
     gene            79589..80251
                     /gene="grpE"
                     /locus_tag="BH00560"
     CDS             79589..80251
                     /gene="grpE"
                     /locus_tag="BH00560"
                     /inference="non-experimental evidence, no additional
                     details recorded"
                     /codon_start=1
                     /transl_table=11
                     /product="Heat shock protein (hsp-70 cofactor) grpE"
                     /protein_id="CAF26872.1"
                     /db_xref="EnsemblGenomes-Gn:BH00560"
                     /db_xref="EnsemblGenomes-Tr:CAF26872"
                     /db_xref="GOA:Q6G563"
                     /db_xref="InterPro:IPR000740"
                     /db_xref="InterPro:IPR009012"
                     /db_xref="InterPro:IPR013805"
                     /translation="MSDEKNKFTDASFENCDLKNPSDRDALKQAADKFLKAHAAEADAD
                     VKGGGEALVDPLAALQDENKELKDQLLRLAADMENLRRRTARDVADAKAYSIANFARDM
                     LSVSDNLNRALDAIPEGAKENDAGLKTLAEGVEMTERAMIAALERHGVQKIHPEGQKFD
                     PHFHQAMFEIPNSDVPDNTVQQVVQAGYIIGERVLRPAIVGVAKGGAKDISVESDSD"
     gene            complement(80379..80918)
                     /locus_tag="BH00570"
     CDS             complement(80379..80918)
                     /locus_tag="BH00570"
                     /inference="non-experimental evidence, no additional
                     details recorded"
                     /codon_start=1
                     /transl_table=11
                     /product="ABC transporter (permease)"
                     /protein_id="CAF26873.1"
                     /db_xref="EnsemblGenomes-Gn:BH00570"
                     /db_xref="EnsemblGenomes-Tr:CAF26873"
                     /db_xref="GOA:Q6G562"
                     /db_xref="InterPro:IPR004175"
                     /db_xref="InterPro:IPR009097"
                     /db_xref="InterPro:IPR014051"
                     /db_xref="UniProtKB/TrEMBL:Q6G562"
                     /translation="MYRLFSALQIPQKTTQELISLQNGLPKAQWINPQNFHITLSFFGE
                     IESLLADELIRAFDTIKLPPFVLHIKSFEIFSSENTPHSLVVRIEPCETLNLLHKKMQC
                     IRNHLRLPPDERQFTPHITLARLLDIQPEDLSYYLSSRSNFSFPPFEVNNFVLLLSPSP
                     SSNAPYIVKGSWRLQG"
     gene            complement(81512..81742)
                     /gene="ptsH"
                     /locus_tag="BH00580"
     CDS             complement(81512..81742)
                     /gene="ptsH"
                     /locus_tag="BH00580"
                     /inference="non-experimental evidence, no additional
                     details recorded"
                     /codon_start=1
                     /transl_table=11
                     /product="Phosphocarrier protein"
                     /protein_id="CAF26874.1"
                     /db_xref="EnsemblGenomes-Gn:BH00580"
                     /db_xref="EnsemblGenomes-Tr:CAF26874"
                     /db_xref="InterPro:IPR000032"
                     /db_xref="UniProtKB/TrEMBL:Q6G561"
                     /translation="MHARASAKFVQIVDNFNAIVEVEKDGQTVGGSSIMGLMMLAASSG
                     CNLTIRVWGPEASDALDALEKLINNKFGEEN"
     gene            complement(81827..82225)
                     /locus_tag="BH00590"
     CDS             complement(81827..82225)
                     /locus_tag="BH00590"
                     /inference="non-experimental evidence, no additional
                     details recorded"
                     /codon_start=1
                     /transl_table=11
                     /product="PTS system, IIA component"
                     /protein_id="CAF26875.1"
                     /db_xref="EnsemblGenomes-Gn:BH00590"
                     /db_xref="EnsemblGenomes-Tr:CAF26875"
                     /db_xref="GOA:Q6G560"
                     /db_xref="InterPro:IPR004701"
                     /db_xref="UniProtKB/TrEMBL:Q6G560"
                     /translation="MIGLVLVTHGELAVEFLHAVEHVVGTQEKFATICIYPDDDIDQRR
                     GDIIAAVSSTDTNHGVIILTDVFGGTPSNIAIPAIEKGRVEMIAGVNLPMLIKLISIRQ
                     CPDISLSEALRIAQEAGRKYINVPSMTL"
     gene            complement(82353..82817)
                     /gene="hprK"
                     /locus_tag="BH00600"
     CDS             complement(82353..82817)
                     /gene="hprK"
                     /locus_tag="BH00600"
                     /inference="non-experimental evidence, no additional
                     details recorded"
                     /codon_start=1
                     /transl_table=11
                     /product="hypothetical protein"
                     /protein_id="CAF26876.1"
                     /db_xref="EnsemblGenomes-Gn:BH00600"
                     /db_xref="EnsemblGenomes-Tr:CAF26876"
                     /db_xref="GOA:Q6G559"
                     /db_xref="InterPro:IPR011104"
                     /db_xref="InterPro:IPR027417"
                     /db_xref="UniProtKB/TrEMBL:Q6G559"
                     /translation="MKTKNKILHANCLQLGGKGLLIIGPSGSGKSTLTLSLLDRAGWSK
                     REAKLISDDYTMLRVENGKLQGSTPEGLQGGIEIRGVGLYTIEFEKQTTIDCVILLGPE
                     YERFSTNQTFKFADLHIPLLKLPSLHEADCTAICQAIEAFFFRKVWLKSV"
     gene            complement(82841..84625)
                     /gene="batS"
                     /locus_tag="BH00610"
     CDS             complement(82841..84625)
                     /gene="batS"
                     /locus_tag="BH00610"
                     /inference="non-experimental evidence, no additional
                     details recorded"
                     /codon_start=1
                     /transl_table=11
                     /product="Two-component sensor histidine kinase"
                     /protein_id="CAF26877.1"
                     /db_xref="EnsemblGenomes-Gn:BH00610"
                     /db_xref="EnsemblGenomes-Tr:CAF26877"
                     /db_xref="GOA:Q6G558"
                     /db_xref="InterPro:IPR003594"
                     /db_xref="InterPro:IPR003660"
                     /db_xref="InterPro:IPR003661"
                     /db_xref="InterPro:IPR004358"
                     /db_xref="InterPro:IPR005467"
                     /db_xref="InterPro:IPR009082"
                     /db_xref="InterPro:IPR025908"
                     /db_xref="InterPro:IPR025919"
                     /db_xref="UniProtKB/TrEMBL:Q6G558"
                     /translation="MTKNTQLETLQKITPNGLPSSPFSILSDLRFRTQRLLRQLLFSSL
                     TRRIVILNLAALAILVTGILYLNQFRDGLIEAKIKSLCIQGKIIAGAIAASATVDTNSI
                     LIDPQKLLELQAGESVTPAPQSTDSWDFPINPEQVAPLLRRLITPKTTRARIYDRDATL
                     LLDSRVLYSSGEVFSYDLPPLKTEKKLWERLYSWFSNALYGNGLAIDREQAKKRGIVHP
                     EVYRALNGSLATAKRRNRQGQLIVSVAVPVQRYRAVVGALLLSTTGSDIDDIVKGERLV
                     IFKVFAVVGSVLLVLSLFLAHTIAHPLSKLSASANRVRNGNNKRVEIPDFSMREDEIGH
                     LSTSIRDMTNALYMRIEAIERFAADVSHELKNPLTSLRSAVETLPLAKNEEAQEQLIEI
                     IQHDVRRLDRLITDISDASRLDAELARETAQIVDVTLLLESLVHAVQEVYRNRQNIDIS
                     LNIIPRPHGKPYLVLGHELRLGQVISNLIENARSFIPHDNGKICITMKSNAANLVLIIE
                     DNGPGIRSENIERIFERFYTDRPSEDTFGQNSGLGLSISRQIIEAHNGTITAENIVDPE
                     LENSKTGARFIIVLPFAR"
     gene            complement(84665..85387)
                     /gene="batR"
                     /locus_tag="BH00620"
     CDS             complement(84665..85387)
                     /gene="batR"
                     /locus_tag="BH00620"
                     /inference="non-experimental evidence, no additional
                     details recorded"
                     /codon_start=1
                     /transl_table=11
                     /product="Transcriptional regulator"
                     /protein_id="CAF26878.1"
                     /db_xref="EnsemblGenomes-Gn:BH00620"
                     /db_xref="EnsemblGenomes-Tr:CAF26878"
                     /db_xref="GOA:Q6G557"
                     /db_xref="InterPro:IPR001789"
                     /db_xref="InterPro:IPR001867"
                     /db_xref="InterPro:IPR011006"
                     /db_xref="InterPro:IPR011991"
                     /db_xref="UniProtKB/TrEMBL:Q6G557"
                     /translation="MKDNPTITQTIVLVDDDRNILTSLSFALETEGYRVESYTDGASAL
                     KGLTLHPPHLAIFDIKMPRMDGMELLRRLRQKSDIPVIFLTSKDDEIDELFGLKMGADD
                     FITKPFSQRLLIERVKAILRRASTRNQPLTTGASPTSSLKRGDLVMDQERHTCTWKDKP
                     VILTVTEFLILQTLAQRPGVVKSRDALMDAAYSDQVYVDDRTIDSHIKRLRKKFKQVDD
                     DFAMIETLYGVGYRFHEV"
     gene            85828..86283
                     /locus_tag="BH00630"
     CDS             85828..86283
                     /locus_tag="BH00630"
                     /inference="non-experimental evidence, no additional
                     details recorded"
                     /codon_start=1
                     /transl_table=11
                     /product="hypothetical protein"
                     /protein_id="CAF26879.1"
                     /db_xref="EnsemblGenomes-Gn:BH00630"
                     /db_xref="EnsemblGenomes-Tr:CAF26879"
                     /db_xref="InterPro:IPR007055"
                     /db_xref="InterPro:IPR018392"
                     /db_xref="UniProtKB/TrEMBL:Q6G556"
                     /translation="MGFFNFIKTVGEKLGIGDSEPTEKDFKTAFDNFQLGTEKVNIQVE
                     NGKVVLSGEVPDRETLEKALLVVGNAQGISSVDIGQLKVADTACMKASRFYEVKSGDNL
                     WKIAEEVYGKGQGDKNTFIFEANKPMLKSPDKIYPGQVLRIPEIDRA"
     gene            complement(86412..86972)
                     /locus_tag="BH00640"
     CDS             complement(86412..86972)
                     /locus_tag="BH00640"
                     /inference="non-experimental evidence, no additional
                     details recorded"
                     /codon_start=1
                     /transl_table=11
                     /product="hypothetical protein"
                     /protein_id="CAF26880.1"
                     /db_xref="EnsemblGenomes-Gn:BH00640"
                     /db_xref="EnsemblGenomes-Tr:CAF26880"
                     /db_xref="InterPro:IPR007410"
                     /db_xref="UniProtKB/TrEMBL:Q6G555"
                     /translation="MITFIVEQMKDLILQISAFVQYLLKKVIKNVVWVLLLASIAHPHP
                     AIAQQYKVGEIEILHPWTRATPRGIKVGSGYLYIINHSNTPDRLVSVSTNGVQTTEIHS
                     MAVVNDIMKMEKMHNGIEIPGNGEITLKPGGDHIMFMGLSQPFKLGDKISATLTFEKAG
                     TVDVEFSVNATVDRLPSKTAPTP"
     gene            87832..89724
                     /gene="dnaK"
                     /locus_tag="BH00650"
     CDS             87832..89724
                     /gene="dnaK"
                     /locus_tag="BH00650"
                     /inference="non-experimental evidence, no additional
                     details recorded"
                     /codon_start=1
                     /transl_table=11
                     /product="Heat shock protein 70 DnaK"
                     /protein_id="CAF26881.1"
                     /db_xref="EnsemblGenomes-Gn:BH00650"
                     /db_xref="EnsemblGenomes-Tr:CAF26881"
                     /db_xref="GOA:Q6G554"
                     /db_xref="InterPro:IPR012725"
                     /db_xref="InterPro:IPR013126"
                     /db_xref="InterPro:IPR018181"
                     /db_xref="InterPro:IPR029047"
                     /db_xref="InterPro:IPR029048"
                     /translation="MAKVIGIDLGTTNSCVAVMDGKNAKVIENSEGARTTPSVVAFTDG
                     GERLVGQPAKRQAVTNPEGTIFAVKRLIGRRFDDPMVEKDKALVPYKIVKGDNGDAWVE
                     EAGKKYSPSQISAMILQKMKETAESYLGEKVEQAVITVPAYFNDAQRQATKDAGKIAGL
                     EVLRIINEPTAAALAYGLDKKDGKTIAVYDLGGGTFDISVLEIGDGVFEVKSTNGDTFL
                     GGEDFDMRLVGYFADEFKKEQGIDLKNDKLALQRLKEAAEKAKIELSSSQQTEINLPFI
                     TADQSGPKHLTMKLTRAKFESLVDDLVKRTVEPCKAALKDAGLKAGEIDEVVLVGGMTR
                     MPKIQEVVQSFFGKDPHKGVNPDEVVAMGAAIQGGVLQGDVKDVLLLDVTPLSLGIETL
                     GGVFTRLIERNTTIPTKKSQVFSTADDNQNAVTIRVFQGEREMANDNKLLGQFDLVGIP
                     PAPRGVPQIEVTFDIDANGIVNVSAKDKGTGKEHQIRIQASGGLSDADIEKMVKDAEEH
                     AAEDKKRREGVEARNQAEALIHSTEKSLTEYGDKVSTEEKEQIETAISDLKSVLDSTDT
                     EEVKAKMQKLAEVSMKLGQAMYEASQAATPNTETDTKSDDVVDADFEEINDKKK"
     gene            89883..91028
                     /gene="dnaJ1"
                     /locus_tag="BH00660"
     CDS             89883..91028
                     /gene="dnaJ1"
                     /locus_tag="BH00660"
                     /inference="non-experimental evidence, no additional
                     details recorded"
                     /codon_start=1
                     /transl_table=11
                     /product="Heat shock protein DnaJ"
                     /protein_id="CAF26882.1"
                     /db_xref="EnsemblGenomes-Gn:BH00660"
                     /db_xref="EnsemblGenomes-Tr:CAF26882"
                     /db_xref="GOA:Q6G553"
                     /db_xref="InterPro:IPR001305"
                     /db_xref="InterPro:IPR001623"
                     /db_xref="InterPro:IPR002939"
                     /db_xref="InterPro:IPR008971"
                     /db_xref="InterPro:IPR012724"
                     /db_xref="InterPro:IPR018253"
                     /translation="MKVDYYEILGVTRECDDKKLKSAFRKLAMQYHPDRNAGDKEAERK
                     FKEIGEAYEVLKDPQKRAAYDRFGHAAFENNNNGGGSPFSGFSAGGFADIFEDFFGEIM
                     GGGHRKRSDGRERGADLSYNMEVTLEEAFSGKTAQINIPSSVVCDACEGSGAKKGSKPQ
                     TCGTCHGAGRVRAAQGFFSIERTCPVCHGRGETIKDPCPKCQGTRRVEKNRSLSVNIPA
                     GIEDSTRIRLSGEGDAGIRGGPSGDLYIFLSVKPHEFFQREGADLHCRVPISMVTAALG
                     GEFEVSDLDGIKARVKIPEGTQNGRQFRLKGKGMPMLRRQQVRGDLYIHITIETPQKLT
                     QEQRELLQKFEKLSNHENSPQSHGFFSRMKEFFENISGKNE"
     gene            92098..92845
                     /locus_tag="BH00670"
                     /pseudo=""
     CDS             92098..92845
                     /locus_tag="BH00670"
                     /inference="non-experimental evidence, no additional
                     details recorded"
                     /note="Identified by comparison to Bartonella henselae"
                     /pseudo=""
                     /codon_start=1
                     /transl_table=11
                     /product="Prophage integrase"
     gene            complement(92964..93272)
                     /locus_tag="BH00680"
                     /pseudo=""
     CDS             complement(92964..93272)
                     /locus_tag="BH00680"
                     /inference="non-experimental evidence, no additional
                     details recorded"
                     /note="Identified by comparison to Bartonella henselae"
                     /pseudo=""
                     /codon_start=1
                     /transl_table=11
                     /product="Prophage integrase"
     gene            94170..95075
                     /gene="argB"
                     /locus_tag="BH00690"
     CDS             94170..95075
                     /gene="argB"
                     /locus_tag="BH00690"
                     /inference="non-experimental evidence, no additional
                     details recorded"
                     /codon_start=1
                     /transl_table=11
                     /product="Acetylglutamate kinase"
                     /protein_id="CAF26885.1"
                     /db_xref="EnsemblGenomes-Gn:BH00690"
                     /db_xref="EnsemblGenomes-Tr:CAF26885"
                     /db_xref="GOA:Q6G552"
                     /db_xref="InterPro:IPR001048"
                     /db_xref="InterPro:IPR001057"
                     /db_xref="InterPro:IPR004662"
                     /translation="MDDVENGVADVFEKQAAFLSSALPYMQKYENETVVVKYGGHAMGD
                     PALGRAFARDIALLKQSGINPVVVHGGGPQIAEILMKMGIESRFENGLRVTDERIVEVV
                     EMVLAGSINKEIVALINAEGEWAIGLCGKDGNMVFAEKAYKTVIDPDSHIERVLDLGFV
                     GEPVEVDRTLLDLLACSEMIPVLAPVAPGRDGKTYNINADIFAGAIAGALEAKRLLFLT
                     DVPGVLDKKGKLLKELTISEAENLIKNETISGGMIPKVETCMKALQNGVEAVVILNGRT
                     PHSVLLELFTEQGAGTLIVS"
     gene            95098..96018
                     /locus_tag="BH00700"
     CDS             95098..96018
                     /locus_tag="BH00700"
                     /inference="non-experimental evidence, no additional
                     details recorded"
                     /codon_start=1
                     /transl_table=11
                     /product="hypothetical protein"
                     /protein_id="CAF26886.1"
                     /db_xref="EnsemblGenomes-Gn:BH00700"
                     /db_xref="EnsemblGenomes-Tr:CAF26886"
                     /db_xref="GOA:Q6G551"
                     /db_xref="InterPro:IPR000620"
                     /db_xref="UniProtKB/TrEMBL:Q6G551"
                     /translation="MKPFMNNTKQLKRPLLNKQELALFAATILWGITFLVIHIAVRYSG
                     PLFFVGFRFMVASLICGAIFWRSLKGITVYEIFAGMAIGLGMFLGYALQATGLQTIISS
                     QSAFITALYVPIVPILQWIVFKKPPRLACWLGIIFAFIGLILISGKKSGSFDFSKGEIL
                     TLLGALAIAGEVILIGIFAHKVDSRRVTIIQLFFSGLFSFFCMPFIGESIPPFSWVWLN
                     IGIGLALMSAIIQLAMNWAQKSISPTRATLIYAGEPVWAGIVGRLAGEHLSPLALLGGA
                     LILIGIVVAELQPSQWRKKKNNLKK"
     gene            96596..98401
                     /gene="lepA"
                     /locus_tag="BH00710"
     CDS             96596..98401
                     /gene="lepA"
                     /locus_tag="BH00710"
                     /inference="non-experimental evidence, no additional
                     details recorded"
                     /codon_start=1
                     /transl_table=11
                     /product="GTP-binding protein lepA"
                     /protein_id="CAF26887.1"
                     /db_xref="EnsemblGenomes-Gn:BH00710"
                     /db_xref="EnsemblGenomes-Tr:CAF26887"
                     /db_xref="GOA:Q6G550"
                     /db_xref="InterPro:IPR000640"
                     /db_xref="InterPro:IPR000795"
                     /db_xref="InterPro:IPR004161"
                     /db_xref="InterPro:IPR005225"
                     /db_xref="InterPro:IPR006297"
                     /db_xref="InterPro:IPR009022"
                     /db_xref="InterPro:IPR013842"
                     /db_xref="InterPro:IPR027417"
                     /translation="MTVDRNYIRNFSIVAHIDHGKSTLADRLIQMTGGLETREMKEQVL
                     DSMDIERERGITIKAQTVRLHYKAKNGETYILNLIDTPGHVDFAYEVSRSLAACEGSLL
                     VVDASQGVEAQTLANVYQAIDNSHELVVVLNKVDLPAAEPERVKEQIEDVIGIDTSEAV
                     EISAKTGLGVSDVLEAIVTQLPSPRTGDVNKPLKAMLVDSWYDAYLGVIVLVRVIDGIL
                     KKGQIIRMMGTGAKYPVERVGVFTPKMIQVDELGPGEIGFITASIKEVADTRVGDTITE
                     ERCPCEEALPGFKPAQPVVFCGLFPIDAADFDDLRAAMGKLRLNDASFSFEVETSAALG
                     FGFRCGFLGLLHLEIIQERLEREFNLDLIATAPSVVYRMNMHDGSVKELHNPADMPDIV
                     KISSIEEPWIRATIMTPDNYLGSVLELCQERRGIQVSLSYVGTRAMVTYDLPLNEVVFD
                     FYDRLKSISKGYASFDYQMRDYTEGDLVKMSILVNGESIDALSMLVHRTIAEKRGRSLC
                     EKLKDLIPQHMFQIPIQAAIGGKIIARETIRALRKDVTAKCYGGDVTRKRKLLEKQKEG
                     KKRMRQFGKVEIPQSAFIQALKMNK"
     gene            complement(98477..99325)
                     /gene="dapD"
                     /locus_tag="BH00720"
     CDS             complement(98477..99325)
                     /gene="dapD"
                     /locus_tag="BH00720"
                     /inference="non-experimental evidence, no additional
                     details recorded"
                     /codon_start=1
                     /transl_table=11
                     /product="2,3,4,5-tetrahydropyridine-2-carboxylate
                     N-succinyltransferase"
                     /protein_id="CAF26888.1"
                     /db_xref="EnsemblGenomes-Gn:BH00720"
                     /db_xref="EnsemblGenomes-Tr:CAF26888"
                     /db_xref="GOA:Q6G549"
                     /db_xref="InterPro:IPR001451"
                     /db_xref="InterPro:IPR005664"
                     /db_xref="InterPro:IPR011004"
                     /db_xref="InterPro:IPR018357"
                     /db_xref="InterPro:IPR023180"
                     /translation="MTDLTQLEMIIEKAFDDRNSINTTTKGEILESVEHALNLLDKGEV
                     RVVKRQKNGKWHVHQWLKKAVLLSFRLNPMQIMTGGVNGTSWWDKVPSKFSHWQEADFK
                     KADFRSVPGAIVRHSAYIAPNVILMPSFVNLGAFVDEGTMVDTWATVGSCAQIGKHVHL
                     SGGVGIGGVLEPLQANPTIIEDHCFIGARSEVVEGCIIREGSVLGMGVFIGKSTKIIDR
                     TTGEIFIGEVPPYSVVVPGSLPGKPLPNGEIGPNLYCAVIVKRVDQKTREKTSINDLLR
                     D"
     gene            99433..100296
                     /locus_tag="BH00730"
     CDS             99433..100296
                     /locus_tag="BH00730"
                     /inference="non-experimental evidence, no additional
                     details recorded"
                     /codon_start=1
                     /transl_table=11
                     /product="hypothetical protein"
                     /protein_id="CAF26889.1"
                     /db_xref="EnsemblGenomes-Gn:BH00730"
                     /db_xref="EnsemblGenomes-Tr:CAF26889"
                     /db_xref="InterPro:IPR005269"
                     /db_xref="UniProtKB/TrEMBL:Q6G548"
                     /translation="MKKDYTEKTEEEQKHWTPLLQAKDSLQQVKKFSNSAQMRSPTYRL
                     AYIDQEFMMRPELRSQRIGLEFLKPEMTLQECDIQSTVVLFGGARIPKPGKEAWAAKNE
                     TQKKNLHAMSHYYDEAREFARLCSCYSATTEYREFVVVTGGGPGIMEAGSRGAVDVGAP
                     TVGLNVVLPHEQEPNSYVTPHLCFNFHYLGIRKMHFLMRAKALAIFPGGFGTLDELFET
                     LTLIQTGRMKRVPILLFGKEFWDNVINFDYLSAQGTISPSDVDLVKFVDAAAQAFEEIR
                     CFYKLP"
     gene            complement(100329..101072)
                     /gene="truA"
                     /locus_tag="BH00740"
     CDS             complement(100329..101072)
                     /gene="truA"
                     /locus_tag="BH00740"
                     /inference="non-experimental evidence, no additional
                     details recorded"
                     /codon_start=1
                     /transl_table=11
                     /product="tRNA pseudouridine synthase A"
                     /protein_id="CAF26890.1"
                     /db_xref="EnsemblGenomes-Gn:BH00740"
                     /db_xref="EnsemblGenomes-Tr:CAF26890"
                     /db_xref="GOA:Q6G547"
                     /db_xref="InterPro:IPR001406"
                     /db_xref="InterPro:IPR020094"
                     /db_xref="InterPro:IPR020095"
                     /db_xref="InterPro:IPR020097"
                     /db_xref="InterPro:IPR020103"
                     /translation="MPRFKLTLEYDGSNYAGWQRQAELRTIQSALEQALFHFSGQQLTI
                     TTAGRTDAGVHATGQVAHVDFEKNWRTHTVRDALNAHLQKQGDNIAILHVQNVPDSFDA
                     RFSAIKRHYLFKILNRRSPPALNTKRVWWIPKPLNAQAMHEAAQKLVGKHDFTTFRSAH
                     CQAKSPIRTLERLDVQREGEEIFLYAQARSFLHHQIRSFAGSLMEVGIGRWTTQDLEAA
                     LHAKDRTRCGMVAPPSGLYLTKVEY"
     gene            complement(101074..102009)
                     /gene="fmt"
                     /locus_tag="BH00750"
     CDS             complement(101074..102009)
                     /gene="fmt"
                     /locus_tag="BH00750"
                     /inference="non-experimental evidence, no additional
                     details recorded"
                     /codon_start=1
                     /transl_table=11
                     /product="Methionyl-tRNA formyltransferase"
                     /protein_id="CAF26891.1"
                     /db_xref="EnsemblGenomes-Gn:BH00750"
                     /db_xref="EnsemblGenomes-Tr:CAF26891"
                     /db_xref="GOA:Q6G5F1"
                     /db_xref="InterPro:IPR001555"
                     /db_xref="InterPro:IPR002376"
                     /db_xref="InterPro:IPR005793"
                     /db_xref="InterPro:IPR005794"
                     /db_xref="InterPro:IPR011034"
                     /db_xref="InterPro:IPR015518"
                     /translation="MVLRLSFMGTPDFSVPILQALLDAGHDIAAVYSQPPRPAGRRGLK
                     LIPSPVQNLAKAKSIPVFTPQTLKTAEQQTKFTELAVDVAIVVAYGLLLPKTILETPRF
                     GCFNAHASLLPRWRGAAPIQRAIMAGDKETGMTIMKMDEGLDTGPIALSCAIPITDNTT
                     TNELAHKLSHIGADLMIEMLSALEKGQLKLTAQSGENITYASKIKKEETRIDWTKPAEF
                     IHRYIRALSPFPGCWCNMNIAGREERVKILGSRLTTRPSLEIGRIEKGPDSLLIHCGQG
                     CLEVTYLQRSGGKVLECATFLQGAHISAVF"
     gene            complement(102009..102539)
                     /gene="def"
                     /locus_tag="BH00760"
     CDS             complement(102009..102539)
                     /gene="def"
                     /locus_tag="BH00760"
                     /inference="non-experimental evidence, no additional
                     details recorded"
                     /codon_start=1
                     /transl_table=11
                     /product="Polypeptide deformylase"
                     /protein_id="CAF26892.1"
                     /db_xref="EnsemblGenomes-Gn:BH00760"
                     /db_xref="EnsemblGenomes-Tr:CAF26892"
                     /db_xref="GOA:Q6G5F0"
                     /db_xref="InterPro:IPR000181"
                     /db_xref="InterPro:IPR023635"
                     /translation="MPMRPLVIVPDPILREISKPVEYIDSAVQKLADDMLETMYHAQGV
                     GLAAIQIGIPLRMLVLDVSRNDEQKNPLVIINPEVLWLSDERNIYKEGCLSIPEYFAEV
                     ERPKRLCVRYQNREGKQTEIEADDLLATCLQHEIDHLNGRLFIDYLSKIKRDMVIRKFK
                     KRAKEKNTQEAVL"
     gene            102631..103815
                     /locus_tag="BH00770"
     CDS             102631..103815
                     /locus_tag="BH00770"
                     /inference="non-experimental evidence, no additional
                     details recorded"
                     /codon_start=1
                     /transl_table=11
                     /product="hypothetical protein"
                     /protein_id="CAF26893.1"
                     /db_xref="EnsemblGenomes-Gn:BH00770"
                     /db_xref="EnsemblGenomes-Tr:CAF26893"
                     /db_xref="InterPro:IPR003798"
                     /db_xref="UniProtKB/TrEMBL:Q6G5E8"
                     /translation="MFDSFFSFILADESFVKLSALLLLIFVCLVFFMLMHSYRKKALWE
                     SETAERSREVQMQMATLLKTQAEMQGRMQTMAEIFGQRQAELNKSLSEQLNGMTANLGQ
                     TLQVQTKSTYENLNRLQERLAVIDAAQNNIQSLAGQVVQLQAILSNKQTRGTFGQGRME
                     AIIADALPANAYIFQAVLSNGKRPDCLIHMPNKAPSLVVDAKFPLEAWNAMRKATSAQE
                     RQEAERQFRTDMEVHIRDIAQKYLISGETHDTAFLFVPSESIFATIYEDFESLVQKANR
                     AHIIIVSPSLLMLSIQVVQTIMKDARMREQAHLIQSEVAKLMEDFGRMDTRIRALQKHF
                     YKAGEDIEGILISSSKIMKRANRIETFQLKDNNSEPMEIKTSAQSQTLRLVDEE"
     gene            103924..104511
                     /locus_tag="BH00780"
     CDS             103924..104511
                     /locus_tag="BH00780"
                     /inference="non-experimental evidence, no additional
                     details recorded"
                     /codon_start=1
                     /transl_table=11
                     /product="hypothetical protein"
                     /protein_id="CAF26894.1"
                     /db_xref="EnsemblGenomes-Gn:BH00780"
                     /db_xref="EnsemblGenomes-Tr:CAF26894"
                     /db_xref="InterPro:IPR023346"
                     /db_xref="UniProtKB/TrEMBL:Q6G5E7"
                     /translation="MRHLLFLGVLVFLLGGCTTTSPIYTNNACAILAQKDGFFDNWGKA
                     SKRAEIRYGIPIPIILATIKMESNFRHNARPARKKLLGFIPWKRPSTAYGYSQALDSTW
                     AMYLRSTGRSFAWRTNFADAADFVAWYHRQSVQRNGVRFDDAYSLYLNYHMGHSAYARS
                     KGYVPGTLAQAAQRMAIMSRHYDQQLKACGRR"
     gene            complement(105287..105538)
                     /locus_tag="BH00790"
     CDS             complement(105287..105538)
                     /locus_tag="BH00790"
                     /inference="non-experimental evidence, no additional
                     details recorded"
                     /codon_start=1
                     /transl_table=11
                     /product="hypothetical protein"
                     /protein_id="CAF26895.1"
                     /db_xref="EnsemblGenomes-Gn:BH00790"
                     /db_xref="EnsemblGenomes-Tr:CAF26895"
                     /db_xref="InterPro:IPR009531"
                     /db_xref="UniProtKB/TrEMBL:Q6G5F2"
                     /translation="MGEHKQNLSLQDMTHSDTGQIAYLKKVCTDDLAKNFPDLPPMTPG
                     ITVWALFGETGYPIILSDERSIALAGANEHELQIVTLH"
     gene            complement(105558..105986)
                     /gene="ibpA1"
                     /locus_tag="BH00800"
     CDS             complement(105558..105986)
                     /gene="ibpA1"
                     /locus_tag="BH00800"
                     /inference="non-experimental evidence, no additional
                     details recorded"
                     /codon_start=1
                     /transl_table=11
                     /product="Heat shock protein"
                     /protein_id="CAF26896.1"
                     /db_xref="EnsemblGenomes-Gn:BH00800"
                     /db_xref="EnsemblGenomes-Tr:CAF26896"
                     /db_xref="InterPro:IPR002068"
                     /db_xref="InterPro:IPR008978"
                     /db_xref="UniProtKB/TrEMBL:Q6G5E9"
                     /translation="MTHVTPFSNPFLLGFETIEKTLRRIGKADETYPAYNIERLHKNDD
                     ASHIRITLAVAGFKVNNLNILLDDNQLIIHGKQTDSQNHQYLYRGIAARQFQRTFVLVE
                     GMHVTNAELKNGLLSINLYQPKTKKQMKQIPIKVSNKS"
     gene            106095..106835
                     /gene="nth"
                     /locus_tag="BH00810"
     CDS             106095..106835
                     /gene="nth"
                     /locus_tag="BH00810"
                     /inference="non-experimental evidence, no additional
                     details recorded"
                     /codon_start=1
                     /transl_table=11
                     /product="Endonuclease III"
                     /protein_id="CAF26897.1"
                     /db_xref="EnsemblGenomes-Gn:BH00810"
                     /db_xref="EnsemblGenomes-Tr:CAF26897"
                     /db_xref="GOA:Q6G5E6"
                     /db_xref="InterPro:IPR000445"
                     /db_xref="InterPro:IPR003265"
                     /db_xref="InterPro:IPR003583"
                     /db_xref="InterPro:IPR003651"
                     /db_xref="InterPro:IPR004036"
                     /db_xref="InterPro:IPR005759"
                     /db_xref="InterPro:IPR011257"
                     /db_xref="InterPro:IPR023170"
                     /db_xref="UniProtKB/TrEMBL:Q6G5E6"
                     /translation="MTHKTIKLSKEKKVAGILYSEDEIEEIFRRFSIQRPTPKSDLIYT
                     NVFTLLIAVVLSAQATDASVNKVTKELFRLADQPEKMVALGEEEIARHIRTVGLWRAKA
                     RNIYALCSFLIDHYGGQVPDNREALMALPGVGRKTANVVLNVAFGWPTLAVDTHILRLG
                     NRLGLAPGKTPEIVEEKLLKIIPFRYLRYAHHWLVLHGRYICQARKAQCTRCIIADLCK
                     AAIKTNAIPAPLVEVQGNGAPIFF"
     gene            106984..107187
                     /gene="rpmI"
                     /locus_tag="BH00820"
     CDS             106984..107187
                     /gene="rpmI"
                     /locus_tag="BH00820"
                     /inference="non-experimental evidence, no additional
                     details recorded"
                     /codon_start=1
                     /transl_table=11
                     /product="50S ribosomal protein l35"
                     /protein_id="CAF26898.1"
                     /db_xref="EnsemblGenomes-Gn:BH00820"
                     /db_xref="EnsemblGenomes-Tr:CAF26898"
                     /db_xref="GOA:Q6G5E5"
                     /db_xref="InterPro:IPR001706"
                     /db_xref="InterPro:IPR018265"
                     /db_xref="InterPro:IPR021137"
                     /translation="MPKMKTKSSAKKRFKITASGKVKVAAAGKRHGMIKRSNKFIRDAR
                     GTMVLSEQDAKKVIQHYLPNGL"
     gene            107221..107622
                     /gene="rplT"
                     /locus_tag="BH00830"
     CDS             107221..107622
                     /gene="rplT"
                     /locus_tag="BH00830"
                     /inference="non-experimental evidence, no additional
                     details recorded"
                     /codon_start=1
                     /transl_table=11
                     /product="50S ribosomal protein l20"
                     /protein_id="CAF26899.1"
                     /db_xref="EnsemblGenomes-Gn:BH00830"
                     /db_xref="EnsemblGenomes-Tr:CAF26899"
                     /db_xref="GOA:Q6G5E4"
                     /db_xref="InterPro:IPR005813"
                     /translation="MARVKRGVTAHAKHKKVLKQAEGFYGRRKNTIRAAKAAVDRSKQY
                     AYRDRKNRKRTFRALWIQRINAAVRAEGLTYGRFIDGLSKAGIEIDRKVLSDIAIHESA
                     AFSALVASAKKALEYLKDTTPNAFEGAVK"
     gene            107716..108801
                     /gene="pheS"
                     /locus_tag="BH00840"
     CDS             107716..108801
                     /gene="pheS"
                     /locus_tag="BH00840"
                     /inference="non-experimental evidence, no additional
                     details recorded"
                     /codon_start=1
                     /transl_table=11
                     /product="Phenylalanyl-tRNA synthetase alpha chain"
                     /protein_id="CAF26900.1"
                     /db_xref="EnsemblGenomes-Gn:BH00840"
                     /db_xref="EnsemblGenomes-Tr:CAF26900"
                     /db_xref="GOA:Q6G5E3"
                     /db_xref="InterPro:IPR002319"
                     /db_xref="InterPro:IPR004188"
                     /db_xref="InterPro:IPR004529"
                     /db_xref="InterPro:IPR006195"
                     /db_xref="InterPro:IPR010978"
                     /db_xref="InterPro:IPR022911"
                     /translation="MSDIERLEQEICLALEMAGDEQALEAVRIAALGKKGSISEKLKAL
                     GKMSASERQKVGPVLNGLKNRVLELWTQKRDFLRRQAMDACLTRETVDITLPVRSSPIE
                     RGRIHPISQVIEEIIAIYMKMGFSLAEGPDIETDYYNFTALNFPEGHPAREMHDTFFFD
                     VNKTGERKLLRTHTSPVQIRTMEKQKAPIRIIIPGKTYRMDSDATHSPMFHQVEGLVID
                     KTSTIAHMMWLHETFCKAFFEVSSVKMRFRPSFFPFTEPSMEVDIQCDRSGSEVKFGEG
                     QDWLEILGCGMVHPHVLKNVGLDPDEYQGFAWGMGIDRIAMLKYGMPDLRAFFDADLRW
                     LDHYGFRCFDMHAFFPGLRNV"
     gene            108833..111247
                     /gene="pheT"
                     /locus_tag="BH00850"
     CDS             108833..111247
                     /gene="pheT"
                     /locus_tag="BH00850"
                     /inference="non-experimental evidence, no additional
                     details recorded"
                     /codon_start=1
                     /transl_table=11
                     /product="Phenylalanyl-tRNA synthetase beta chain"
                     /protein_id="CAF26901.1"
                     /db_xref="EnsemblGenomes-Gn:BH00850"
                     /db_xref="EnsemblGenomes-Tr:CAF26901"
                     /db_xref="GOA:Q6G5I2"
                     /db_xref="InterPro:IPR002547"
                     /db_xref="InterPro:IPR004532"
                     /db_xref="InterPro:IPR005121"
                     /db_xref="InterPro:IPR005146"
                     /db_xref="InterPro:IPR005147"
                     /db_xref="InterPro:IPR009061"
                     /db_xref="InterPro:IPR012340"
                     /db_xref="InterPro:IPR020825"
                     /translation="MKFTLSWLKDHLETDASLDEICDKLTAIGLEVDHVDDRSYLKGFV
                     IAKVLTAIKHPDADKLQILSVDTGADKPVQVICGAPNARAGLVGVLALPGTYVPGLDVT
                     LSVGKIRGIESFGMMCSWAELELSNEHDGIIELPEDVPIGASFAVYAGLDDPVIDIGLT
                     PNRSDCTGVRGIARDLAATGIGRLKELSLPQLGTTFETSLDVSLDFSQSALLCLGFAWC
                     EVRNVQNNASPQWMQQRLNAIGLRPINALVDITNYISFDLGRPLHVFDADKIKGNLRVR
                     CGREGEQLQALNGKVYNLGVKDCVIADEEGVVSIAGIMGGERTSCDETTRRVIIESALW
                     DAQSIAQTGRALGLISDARYRFERGVDPAFMETGLEIATELVLRLCGGEGSKMKIVGYQ
                     QPEIRQITFPLSEIKRLTYLEIEHEQTMTILTQLGFDSEGQGNVVVVKVPTWRPDIVGK
                     ADLVEEVMRIYGLDKIKPIPLESFMEVKDPVLTVSQLRSRITRFALAGRGMRETVTWSF
                     ISEKQALAFGGGQAQLKLVNPISADMSVMRPSLLPGLLVAAQRNADRGFPDFALFEVSN
                     IYEDDTPDKQHRVAGGIRRGTEQFGGAGRFWNGNARAVDVFDAKADALAVLEACGLESG
                     KVQIEVGAPDWYHPGRSGVIKLGSKIILGFFGVFHPATLEKLDISGPLCGFEIFLDRIP
                     EPKKKATKSRSPLKLSSLQMVRRDFAFVVDKMVDSSLIVRAASGADKKLIHSVQVFDVF
                     EDLSLGEEKKSVAIEVALQPIERTLTDEDIEELALKLVENVTRMTGASLRC"
     gene            111537..112445
                     /gene="yfeA"
                     /locus_tag="BH00860"
     CDS             111537..112445
                     /gene="yfeA"
                     /locus_tag="BH00860"
                     /inference="non-experimental evidence, no additional
                     details recorded"
                     /codon_start=1
                     /transl_table=11
                     /product="Iron transport protein yfeA"
                     /protein_id="CAF26902.1"
                     /db_xref="EnsemblGenomes-Gn:BH00860"
                     /db_xref="EnsemblGenomes-Tr:CAF26902"
                     /db_xref="GOA:Q6G5I1"
                     /db_xref="InterPro:IPR006127"
                     /db_xref="InterPro:IPR006128"
                     /db_xref="InterPro:IPR006129"
                     /db_xref="UniProtKB/TrEMBL:Q6G5I1"
                     /translation="MNVKTFFIIIWASAIFFTSDFALCAGKFKAVTTFTIIADMARNVA
                     GDVADVESITKPGAEIHEYQPTPRDLMRAQGANLILWNGLELELWFEKFFQNIKDVPSV
                     VVSKGIVPIKIGEGPFSGKPNPHAWMSPTSALIYVDNIRDAFVKYDPEHAPIYKENAEI
                     YKQKIRSTIDPIKTELEAVPQDKRWLVTSEGAFSYLARDFDLKELYLWPINADQQGTPQ
                     QVKHVIDMVRKYNIHAVFSESTISPAPAKQVARETGAKYGGVLYVDSLSEKNGEVPTYI
                     DLLRVTSGRISAALLEGVKGQ"
     gene            112442..113272
                     /gene="yfeB"
                     /locus_tag="BH00870"
     CDS             112442..113272
                     /gene="yfeB"
                     /locus_tag="BH00870"
                     /inference="non-experimental evidence, no additional
                     details recorded"
                     /codon_start=1
                     /transl_table=11
                     /product="Iron transport protein yfeB"
                     /protein_id="CAF26903.1"
                     /db_xref="EnsemblGenomes-Gn:BH00870"
                     /db_xref="EnsemblGenomes-Tr:CAF26903"
                     /db_xref="GOA:Q6G5I0"
                     /db_xref="InterPro:IPR003439"
                     /db_xref="InterPro:IPR003593"
                     /db_xref="InterPro:IPR017871"
                     /db_xref="InterPro:IPR027417"
                     /db_xref="UniProtKB/TrEMBL:Q6G5I0"
                     /translation="MIGSGIFAQGVTVTYRNGHTALREVNFESPTGSITALVGVNGSGK
                     STLFKAIMGFVRPSKGKIRMFDLPVDTALKKNLIAYVPQSEDVDWNFPVLVEDVVLMGR
                     YGHMNFFRYARARDYEAVRVALERVDMLAFAKRQIGELSGGQKKRVFLARALAQQAKAI
                     LLDEPFTGVDVTTEDKIIALLQDLRKEGAVILVSTHNLGSVREFCDHTVLIKGTVLASG
                     LTETVFTKENLEKTFGGALHHHIFNLQGKKKDDVFTRGKQSAFLENIERVEHVA"
     gene            113272..114123
                     /gene="yfeC"
                     /locus_tag="BH00880"
     CDS             113272..114123
                     /gene="yfeC"
                     /locus_tag="BH00880"
                     /inference="non-experimental evidence, no additional
                     details recorded"
                     /codon_start=1
                     /transl_table=11
                     /product="Iron transport system membrane protein yfeC"
                     /protein_id="CAF26904.1"
                     /db_xref="EnsemblGenomes-Gn:BH00880"
                     /db_xref="EnsemblGenomes-Tr:CAF26904"
                     /db_xref="GOA:Q6G5H9"
                     /db_xref="InterPro:IPR001626"
                     /db_xref="InterPro:IPR029022"
                     /db_xref="UniProtKB/TrEMBL:Q6G5H9"
                     /translation="MSWLLEPLSYQYMVNAMWVSGLVGCVCAFLSAFLMLKGWSLIGDA
                     LSHSIVPGVAGAYLLGLPFSLGAFFSGGLAAAAMLFFNHRTKLKEDTIIGLIFSSFFAF
                     GLFLKSLKPMAVNIDTIVLGNILAVSSSDIIQLAFIGFFSLLILLLKWKDLLVSLFDET
                     HARAIGLNVKFLKILFFTLLAACTVAALQTVGAFLVICLVVTPGATAYLLSDRFVSILV
                     IAVMIGTFTSVLGVYVSYFLNAQTGGVVVLFQAFLFILAFIFAPKHGFIAARLRINAAK
                     KV"
     gene            114131..115036
                     /gene="yfeD"
                     /locus_tag="BH00890"
     CDS             114131..115036
                     /gene="yfeD"
                     /locus_tag="BH00890"
                     /inference="non-experimental evidence, no additional
                     details recorded"
                     /codon_start=1
                     /transl_table=11
                     /product="Iron transport system membrane protein yfeD"
                     /protein_id="CAF26905.1"
                     /db_xref="EnsemblGenomes-Gn:BH00890"
                     /db_xref="EnsemblGenomes-Tr:CAF26905"
                     /db_xref="GOA:Q6G5H8"
                     /db_xref="InterPro:IPR001626"
                     /db_xref="InterPro:IPR029022"
                     /db_xref="UniProtKB/TrEMBL:Q6G5H8"
                     /translation="MVDQLLLPFQFSFMLKGMLIVMILSVPMAMLSCFLILKGWALLGD
                     AISHAVFPGVVIGYMTTPWVIAFLTSFPFAWFQHMRSENITMTLITCGAFVAGMVCALA
                     TGFLGGNSRIKQDTVMGVVFSSMFGLGLVLATAIYSSLDLNHILFGNLLGVNWLDITQT
                     AIISAIVTFILGAKWRDFMLYIFDLVQGRAMGLRIAVLHYTLLTMISLTIVAALKAVGI
                     VLVISLLIAPGAIAYLITKRFSFMLVIAILVAGLSGFLGIYLSLFIGSDSASTIVLILT
                     LIFIAIFMWIFFRRVTVQEI"
     gene            115434..115817
                     /locus_tag="BH00900"
     CDS             115434..115817
                     /locus_tag="BH00900"
                     /inference="non-experimental evidence, no additional
                     details recorded"
                     /codon_start=1
                     /transl_table=11
                     /product="hypothetical protein"
                     /protein_id="CAF26906.1"
                     /db_xref="EnsemblGenomes-Gn:BH00900"
                     /db_xref="EnsemblGenomes-Tr:CAF26906"
                     /db_xref="InterPro:IPR007401"
                     /db_xref="UniProtKB/TrEMBL:Q6G5H7"
                     /translation="MKKYFKMSHPLRICTSIVGWVMIVLGVIGIVLPIMPTMPFLLIAS
                     WCFARSSPRFHHWLNNHRVFGPPIKQWEEKRAISTFIKAFAVVSMVGGFLSFLVMIHPA
                     LWFALLVATILLLIAVYIVTRPS"
     gene            complement(116889..118193)
                     /gene="pncB"
                     /locus_tag="BH00910"
     CDS             complement(116889..118193)
                     /gene="pncB"
                     /locus_tag="BH00910"
                     /inference="non-experimental evidence, no additional
                     details recorded"
                     /codon_start=1
                     /transl_table=11
                     /product="Nicotinate phosphoribosyltransferase"
                     /protein_id="CAF26907.1"
                     /db_xref="EnsemblGenomes-Gn:BH00910"
                     /db_xref="EnsemblGenomes-Tr:CAF26907"
                     /db_xref="GOA:Q6G5H6"
                     /db_xref="InterPro:IPR002638"
                     /db_xref="InterPro:IPR006406"
                     /db_xref="InterPro:IPR007229"
                     /translation="MNHPDIARRVYNHTWKLDPIIRSLLDTDFYKLLMVQMIWGLYPNV
                     NVTFSLINRSKTIRLADDIDEMELRAQLDHALNLRFTKKEMIWLAGNTFYGRKQIFEPD
                     FLQWLENFQLPEYELTRKDGQYILHFHGPWTHSSMWEIPALSIISELRSRAAMKKLDRF
                     TLDVLYARAKAKMWSKVERLKKLPNIKISDFGTRRRHSFLWQRWCVEALKEGIGNSFTG
                     TSNVLLAMDTDLEALGTNAHELPMVIAALTNNDNELRKAPYQVLQDWNRYYGGNLLIVL
                     PDTFGTEAFLRNAPDWVADWTGFRPDSAPPLEGGERIIQWWREKGKDPREKLLIFSDAL
                     DIDTIEKTYHHFHGKVRMSFGWGTDLTNDFVGCSPQETATFDALSLVCKVTHANGRPAV
                     KLSDNPEKTIGNPQEIQRYLNFFGNENRVAKPIKT"
     gene            complement(118324..126888)
                     /locus_tag="BH00920"
     CDS             complement(118324..126888)
                     /locus_tag="BH00920"
                     /inference="non-experimental evidence, no additional
                     details recorded"
                     /codon_start=1
                     /transl_table=11
                     /product="Cyclic beta 1-2 glucan synthetase"
                     /protein_id="CAF26908.1"
                     /db_xref="EnsemblGenomes-Gn:BH00920"
                     /db_xref="EnsemblGenomes-Tr:CAF26908"
                     /db_xref="GOA:Q6G5H5"
                     /db_xref="InterPro:IPR005196"
                     /db_xref="InterPro:IPR008928"
                     /db_xref="InterPro:IPR009342"
                     /db_xref="InterPro:IPR010383"
                     /db_xref="InterPro:IPR010403"
                     /db_xref="InterPro:IPR011013"
                     /db_xref="InterPro:IPR019282"
                     /db_xref="InterPro:IPR021478"
                     /db_xref="InterPro:IPR029044"
                     /db_xref="UniProtKB/TrEMBL:Q6G5H5"
                     /translation="MVPILSFMKCFFSQKTIRCCLTETNSPIRLTYKSQDELYTLGYAI
                     ASGETLLIPEYEKSKHFQKRLNENAKLILHAFQNSDIAARNDETLAPSAQWLIDNHYTI
                     DKTIQQLRRNLPKSFIKQLPLYKQKTGMPRIFALAWLYIAHTDSGFSQETLTATINGFQ
                     KFCALKIGELWALPSVIQMLLIENVRRLSLRIEQTRHMRHIAHQVADKISLTENEPKLH
                     ALLTFYETLTADSTFAAHLFYRLRSASFDATTALTWLEKQLHSQGSSLEIVKANEHARQ
                     AADGITMGNIIRALKAIDDVDWTVWFETVSIVDSILREKSDFSEIDSHSRNIYRQVIEK
                     IARFSPLNESEIARKAVKMVHSSSQDTSHHNNSSVGWYLVDDGRYAFEKVCSYTPPLHI
                     KWQEYFCCAKIRIIALPVSLLTLALLLAIYALLQRSGIAPWMPLFFTTLALFPAMDAAF
                     AFFNTVVSWFIPSKQLIGYEYKEGIPKHARTIVVVPTLITSRNYIDEQVHNLEVHYLSN
                     PKGAIHFALLTDWVDAPFEQTQDDLNLLHYAQKSIDELNRRYHRDNLPVFFLLHRRRLY
                     NPSEKCWMGWERKRGKLHELNLLLRGDQNTSFYPPNPHLPIDCRFVMTLDADTRLTPES
                     VTKLVGKLNHPLNQPIFDPQNGKIVKGYSILQPRITPSLTTGKETSILQRVFSTNRGID
                     PYVFAVSDTYQDLLGEGTFVGKGLYNIDAFEKALNGKIKENTVLSHDLLEGGYARTALV
                     SNVEVIEDYPIAYKVDVARYHRWTRGDWQLLPYLFSCCRISAITRWKIQDNLRRSLTPL
                     MWLIAAIAGWSFLPLKSAIIWQIFLLFSLFISPILGVLQTLVPSHIDYSLRGKLQSIMN
                     KTTLTGANIFLKTTFLAHSTYFMTDAIIRTLYRMTISKKHLLEWKTSAATKSISNSFGF
                     YVLTMWPASLISILSLALLLFSHAPTSLIALPFGLAWFLSPLIAWFVSQPLTFPDTLNV
                     SSEDKKTLRSIARRTWLYYATFVNAQSNYLPPDNFQEDPKPLVAQRTSPTNIGLYLLSV
                     IAARDFGWISCKETITRIEYTLNSLAKMEKFRGHLYNWYATDTLKPLLPTYVSTVDSGN
                     LAGHLMTLASALREWAEKPYVFLQNHREGLSDVHAILAEIFKEIPDNQPILRSLRQQIE
                     ECITNFDHCVNAFVEKSNITSSSITNLSLIAHDIVQLIDELHQKIQTTESAQTLSWAKC
                     LVETCEAHHHDASNDYNTEQLCKKLNTLAVNARKIALDMEFDFLEHPERHLLSIGYNVQ
                     ENKLDENCYDLLASEARLASFFAIAKGDIKCKHWFHLGRLLIPIGWRGALLSWSGSMFE
                     YLMPSLVMHEPLGSLLDQTNRLIIHHQIQYARQRKLPWGISEAAFNARDHLMNYQYASF
                     GVPRLGLQRGLSRNVVIAPYASLLAAQYTPAQAVNNLKRLRNFGALGTYGYYDSVDFTP
                     SRIKTGEKYAVVRNYYAHHHGMSILAINNVIFQGRMRDHFHRDPAIEAVQLLLQERAPH
                     QIPIIHTKVVNPVHNNSREFDDAPLRMITNPLLKPRATLLLSHGFYSIMLTANGSGYSR
                     WHDYAITRFIPDPTEDQQGTLFFLRNTDNGRWWSVTGEPTRVVEEEAVSIFTDEKAEYR
                     KMVDDIQSTLECVVISEGCGEGRRIKLINTTNKDRLIEVTSYGELALATMDADQAHPAF
                     SRMFIETEIAEQGKTIFAKRRKRSPNDPEIHVAHFVTGTMDNIQETEAETDRSLFIGRG
                     RSLHRPAAFDRNACFSNSQGCVLDPIISIRCRIKIPAHEKAELIFWTFAANAKETLHNH
                     IKHYQQPNMFQQELSMAWTRSQVSLYQSGIQLREAMTYQKYATPLLYPDPIWRLSPKNL
                     AKTLGKQSDLWPMSISGDLPICLLRLDNEGDITVLRELLKAHEYWRMRGLLVDLVILNE
                     QAFSYIQDTKRAIEWVCESYRHHIHETDERQHIFILQRDQMNEQSFKVLLASARIILHA
                     QNGSLSEQLKRLNESHFDLVTRNSHQGSHDKLNDKRRQISTQTEQSLFVSIGLISQQKS
                     STLPINGKDLQYWNGYGGFNHNNNYVIRLHGQTTTPHPWINVIANKSFGFHVSAEGALF
                     TWANNSRDYQLTPWTNDPVSNRPGEALYIVDRLSLKRFSPISAVECNESVVYESCHGFG
                     FSTFKSQHSEITLELTHTLDQKKPIRLSRLILKNEGKKSRSLRLYNYVEWVLGNIRTKY
                     APFLLPFYDSKRGAHFIQNPYHLEKSQQVAFLSASEIPTSTTTDRNEFIGLTGTVTHPH
                     ALRKADALSNRIEAGCDPCSALAYDIDLLPGQTKEIIFYLGCAENRQEAEKLLDQVRTN
                     DFEILLTKQKQQWSDFVSPFQVKTPDPSFDIMVNHWLPYQIYACRMMARTAFYQASGAF
                     GFRDQLQDSLSLLLLQPQLAREHLLNAAAHQFPEGDVQHWWLPDTNAGVRTHISDDIVW
                     LAYATALYVNTTGDYEFLDTTIAFIEGAVLPVEQNDAYFRPTQSSKVATIYEHCALALD
                     LAIRRSGQHGLPLILGGDWNDGMNLLGVQGKGESIWLGWFLGTTLQAFIPLAQKYRDNI
                     RVKTWNAYLKRLKKSLEENGWDGAWYRRGYFDDGTPLGSKINDECKIDTIAQSWAVISQ
                     MASPERQKQAMASMLEYLCDKKSGLLRLFWPPFDKTTLEPGYIKGYPPGIRENGGQYTH
                     GAIWSILALAEMGENDKAYALFSMINPITHGKNPEIYRVEPYVMAADIYAIEPRRGQGG
                     WTWYTGSAGWFYRTAIEAILGIKRQADQLFLHPHLPSSWPKYEAKMKFHDAFYTITVKW
                     GNTNMLYINGREYSDIYKGIKLKKIGKHEIICTLKS"
     gene            complement(127083..128783)
                     /gene="rpsA"
                     /locus_tag="BH00930"
     CDS             complement(127083..128783)
                     /gene="rpsA"
                     /locus_tag="BH00930"
                     /inference="non-experimental evidence, no additional
                     details recorded"
                     /codon_start=1
                     /transl_table=11
                     /product="30S ribosomal protein S1"
                     /protein_id="CAF26909.1"
                     /db_xref="EnsemblGenomes-Gn:BH00930"
                     /db_xref="EnsemblGenomes-Tr:CAF26909"
                     /db_xref="GOA:Q6G5H4"
                     /db_xref="InterPro:IPR000110"
                     /db_xref="InterPro:IPR003029"
                     /db_xref="InterPro:IPR012340"
                     /db_xref="InterPro:IPR022967"
                     /db_xref="UniProtKB/TrEMBL:Q6G5H4"
                     /translation="MSQYNPTTADFEALLMQSFQTNDLNEGSVVKGRVIAIEKDMAIID
                     AGLKVEGRIPLKEFGAKGKDGSLQIGDEVEVYIERIENAMGEAVLSREKARREESWIRL
                     EEKFNAGARVDGVIFSQVKGGFTVDLDGAVAFLPRSQVDIRPIRDVSPLMHNSQSFEIL
                     KMDRRRGNIVVSRRTVLEESRAEQRSEIVQNLEENQIVEGVVKNITDYGAFVDLGGIDG
                     LLHVTDMAWRRVNHPSEILTIGQTIKVQIIRINQDTHRISLGMKQLESDPWESISARYP
                     VGKKITGAVTNITDYGGFVEIEPGIEGLIHVSEMSWTKKNVHPGKILSTSQEVEVVILE
                     IDPSKRRISLGLKQTFENPWVAFANKFPVNSQIEGEVKNKTEFGLFIGLEGDVDGMVHL
                     SDLDWNRPGEQVIDTYNKGDIVKAVVLDVDIEKERISLGIKQLSSDKVGEAAASGELRK
                     GAVVTCEVTAVNDNGIDVKLTDHNLETTIRRTDLARDRDEQRPERFSIGQRVDARITAF
                     DKKTRKLSVSIKALEIAEEKEAVAQYGSTDSGASLGDILGAALKKQEQD"
     gene            complement(128916..129563)
                     /gene="cmk"
                     /locus_tag="BH00940"
     CDS             complement(128916..129563)
                     /gene="cmk"
                     /locus_tag="BH00940"
                     /inference="non-experimental evidence, no additional
                     details recorded"
                     /codon_start=1
                     /transl_table=11
                     /product="Cytidylate kinase"
                     /protein_id="CAF26910.1"
                     /db_xref="EnsemblGenomes-Gn:BH00940"
                     /db_xref="EnsemblGenomes-Tr:CAF26910"
                     /db_xref="GOA:Q6G546"
                     /db_xref="InterPro:IPR003136"
                     /db_xref="InterPro:IPR011994"
                     /db_xref="InterPro:IPR027417"
                     /translation="MKPFVIAIDGPAASGKGTLARKIATHYHLHYLDTGLTYRGVAHAL
                     LQQKLALDDEKNALVYARELDFNTLNPALLSSHELGNAASKIAIIPTVRETLVAKQRNF
                     AKILPGSVLDGRDIGTIVCPDADVKLYVLANVQIRAKRRYQEILKKGAQADYHEILVNL
                     EQRDSRDITRKQSPLKQAKDAYLLDTSELSIEATFTVACALIDPIIKARIIG"
     gene            complement(129560..130888)
                     /gene="aroA"
                     /locus_tag="BH00950"
     CDS             complement(129560..130888)
                     /gene="aroA"
                     /locus_tag="BH00950"
                     /inference="non-experimental evidence, no additional
                     details recorded"
                     /codon_start=1
                     /transl_table=11
                     /product="3-phosphoshikimate 1-carboxyvinyltransferase"
                     /protein_id="CAF26911.1"
                     /db_xref="EnsemblGenomes-Gn:BH00950"
                     /db_xref="EnsemblGenomes-Tr:CAF26911"
                     /db_xref="GOA:Q6G545"
                     /db_xref="InterPro:IPR001986"
                     /db_xref="InterPro:IPR006264"
                     /db_xref="InterPro:IPR013792"
                     /db_xref="InterPro:IPR023193"
                     /translation="MQKTIPMTAYKSTRLSGIIKIPGDKSISHRSLILGGLASGETHIH
                     GILESDDVFNTAAAMQALGACIIKKDDLWIIRGTGNGCLLAAQKPLDFGNAGTGARLVM
                     GMVGPYHMKTTFIGDASLSKRPMARILDPLQLMGVEIEATHGNYLPLTLYGPKMTNPIC
                     YRIPVASAQVKSAILLAGLNTAGTTTVIEPILTRDHTEKMLKAFGAKLEIEKNAEGTRF
                     IHLNGHPHLTGQTIHIPGDPSSAAFPIVAALLIEDSDITIENVLINNSRMGLIETLWEM
                     GAQIELLNQRQTGGEDVANLRVKSSVLKGVTVPKERAPSMIDEYPALAVAAAFAEGKTV
                     MLGIEELRVKESDRLSVLAQGLKINHVDCEEGQDFLIVHGKGSAKGLGGGHVTTHLDHR
                     IAMSFLIFGLVSEKPVTIDDKRMIATSFPEFIPFIQQLGGKIS"
     gene            131075..131455
                     /locus_tag="BH00960"
     CDS             131075..131455
                     /locus_tag="BH00960"
                     /inference="non-experimental evidence, no additional
                     details recorded"
                     /codon_start=1
                     /transl_table=11
                     /product="hypothetical protein"
                     /protein_id="CAF26912.1"
                     /db_xref="EnsemblGenomes-Gn:BH00960"
                     /db_xref="EnsemblGenomes-Tr:CAF26912"
                     /db_xref="InterPro:IPR012644"
                     /db_xref="UniProtKB/TrEMBL:Q6G544"
                     /translation="MAKQELGTKRVDPETGKKFYDLNRDPIVSPYTGISYPRSYFEVAA
                     AEANSEEEVDTEELDTALEKSAFMLLEDDGDDPKDDDLPDLEDSDVDLGDDDDTFLSHD
                     EDDEDDDVTDILGGGVSKDDDS"
     gene            131572..131647
                     /locus_tag="BH00970"
     tRNA            131572..131647
                     /locus_tag="BH00970"
                     /product="tRNA-Ala"
                     /inference="non-experimental evidence, no additional
                     details recorded"
                     /anticodon=(pos:131605..131607,aa:Ala,seq:ggc)
     gene            132510..134348
                     /gene="ilvD"
                     /locus_tag="BH00980"
     CDS             132510..134348
                     /gene="ilvD"
                     /locus_tag="BH00980"
                     /inference="non-experimental evidence, no additional
                     details recorded"
                     /codon_start=1
                     /transl_table=11
                     /product="Dihydroxy-acid dehydratase"
                     /protein_id="CAF26913.1"
                     /db_xref="EnsemblGenomes-Gn:BH00980"
                     /db_xref="EnsemblGenomes-Tr:CAF26913"
                     /db_xref="GOA:Q6G543"
                     /db_xref="InterPro:IPR000581"
                     /db_xref="InterPro:IPR004404"
                     /db_xref="InterPro:IPR015928"
                     /db_xref="InterPro:IPR020558"
                     /translation="MPSYRSRISTHGRNMAGARSLWRATGMKESDFGKPIIAIANSFTQ
                     FVPGHVHLKDLGQLVAQQIVASGGIAKEFNTIAIDDGIAMGHDGMLYSLPSREIIADSV
                     EYMINAHCADALVCISNCDKITPGMLMASLRLNIPTIFVSGGPMEAGKIKWKDQDLTVD
                     LVDAMVAAAAENNSEEEVAEMERAACPTCGSCSGMFTANSMNCLTEALGLSLPGNGSML
                     ATHADRQMLFEEAGRQIVTLVKRYYEKGDETVLPRSIASRKAFENAMTVDISMGGSTNT
                     VLHLLAAAQEGEVDFTMTEIDRLSRRVPVLCKVAPAVANVHMEDVHRAGGIMGLLGELD
                     AVGLIDTSAYTVHAKTMKEALCRWDVKRTNEPKTHEFYRAAPGGISTQTAFSQSRRYDS
                     LDLDREKGIIRDKEHAYSQDGGLAVLYGNLAKDGCIVKTAGVDQSILTFKGPARIFESQ
                     DSAVSAILNDTIQSGDIVLIRYEGPRGGPGMQEMLYPTSYLKSKGLGKVCALITDGRFS
                     GGTSGLSIGHVSPEAAEGGAIALVEEGDIIEIDIPNRTIHMLVEDDELMHRRVKMEAKG
                     KAAWQPTEKRKRKVSKALKAYAAMTTSAAKGAVRNI"
     gene            134491..134639
                     /locus_tag="BH00990"
                     /pseudo=""
     CDS             134491..134639
                     /locus_tag="BH00990"
                     /inference="non-experimental evidence, no additional
                     details recorded"
                     /note="Identified by comparison to Bartonella henselae"
                     /pseudo=""
                     /codon_start=1
                     /transl_table=11
                     /product="Prophage integrase"
     gene            complement(136627..139371)
                     /gene="mutS"
                     /locus_tag="BH01000"
     CDS             complement(136627..139371)
                     /gene="mutS"
                     /locus_tag="BH01000"
                     /inference="non-experimental evidence, no additional
                     details recorded"
                     /codon_start=1
                     /transl_table=11
                     /product="DNA mismatch repair protein mutS"
                     /protein_id="CAF26915.1"
                     /db_xref="EnsemblGenomes-Gn:BH01000"
                     /db_xref="EnsemblGenomes-Tr:CAF26915"
                     /db_xref="GOA:Q6G542"
                     /db_xref="InterPro:IPR000432"
                     /db_xref="InterPro:IPR005748"
                     /db_xref="InterPro:IPR007695"
                     /db_xref="InterPro:IPR007696"
                     /db_xref="InterPro:IPR007860"
                     /db_xref="InterPro:IPR007861"
                     /db_xref="InterPro:IPR016151"
                     /db_xref="InterPro:IPR027417"
                     /translation="MDNKTDNKNNLTPQSAPSSAPHKERLTPMMEQYIEIKAVNSDCLL
                     FYRMGDFYELFFNDAIEAAQVLGITLTTRGKHLGEDIPMCGVPVHTADDYLQKLISCGY
                     RVAVCEQTEDPAEAKKRGSKSIVRRDVVRLVTPGTLTEEKLLDPTRANYLMTLARIKTS
                     DGEEFALSWIDISTGIFRVTESRLEKLLADIMRVDPQEIIVADSFFHDKSHKSLFNVLD
                     CIVSPQHASLFDVITAERDICSYFKLSTLEGIADYSRPELSAIAAAIRYIEKTQITHRP
                     PLMRPERQNESATLFIDAATRLSLELVRTTSGQRDGSLLKAIDRTVTGGGSRLLLDRLI
                     APLTTPSAIDKRLDSIAFFLRNTSLAEDIKLILKGGPDMPRAVSRLALGRGGPRDMASI
                     QRGFEIIRELHQLLSNELLPQEISDVQQIFSHLPTALHLRLEQALADDLPLLKRDGGFI
                     RPHYHKELDEMRTLRDESRRVIAELQAQYAQETDIKTLKIKHNNILGYFIEVTNLQATA
                     LTNTPQAKARFIHRQTMANAMRFTTTELAELESRIAHAANHALTLELEIFDTLVHEITE
                     QVDFIRKAAESLAVLDVSVALAHLAEEQGYCRPKIDQSLTFCITAGRHPVVEQALRKQA
                     AEPFVANNCDLSLQENHQYAAIWLLTGPNMGGKSTFLRQNALIAIMAQMGSFVPATSAH
                     IGVVDRLFSRVGASDDLARGRSTFMMEMVETATILNHATQHSLVILDEIGRGTSTFDGL
                     SIAWATVEYLHEVNHCRAILATHFHEMTALTEKLDRLHNVTMKVKNWDGDVIFLHEVTP
                     GAADRSYGVQVAKLAGLPKAVITRATDVLQQLEQGEMAGKGHKLIDDLPLFSLKTTSSL
                     NEDTNKYSMLHEAFKNIHPDELSPKQALEALYHLKQLEKNNPL"
     gene            139581..141878
                     /gene="maeB"
                     /locus_tag="BH01010"
     CDS             139581..141878
                     /gene="maeB"
                     /locus_tag="BH01010"
                     /inference="non-experimental evidence, no additional
                     details recorded"
                     /codon_start=1
                     /transl_table=11
                     /product="NADP-dependent malic enzyme"
                     /protein_id="CAF26916.1"
                     /db_xref="EnsemblGenomes-Gn:BH01010"
                     /db_xref="EnsemblGenomes-Tr:CAF26916"
                     /db_xref="GOA:Q6G541"
                     /db_xref="InterPro:IPR002505"
                     /db_xref="InterPro:IPR012188"
                     /db_xref="InterPro:IPR012301"
                     /db_xref="InterPro:IPR012302"
                     /db_xref="InterPro:IPR015884"
                     /db_xref="InterPro:IPR016040"
                     /db_xref="UniProtKB/TrEMBL:Q6G541"
                     /translation="MKKNEQDQKTHQTVYNISEREALDFHSRGRPGKLEIVATKSMATQ
                     YDLALAYSPGVAVPVKAIAQNPELAYDYTTKGNLVAVISNGTAILGLGNLGALASKPVM
                     EGKAVLFKRFADIDSIDLEIDTNDPENFINLVRHLEPSFGGINLEDIKAPECFMIESRL
                     REVMNIPVFHDDQHGTAIIVAAGVLNALYLTGRDMENTRLVCNGAGSAGIACIELIKAM
                     GFRSENIILCDTKGVVYEGRKEGMNQWKSVHAVRTDKRTLAEAMEGADVFFGVSAKGAI
                     TPEMVKSMAPRPIIFAMANPDPEITPEEVMQVRKDAIIATGRSDYPNQINNVLCFPYIF
                     RGALDVRATVINEDMKIAAARAIADLAHEEVPDSVAEAYRGKRLKFGPNYIIPVPFDPR
                     LFTVVSIAVAKAAMKSGVAQRHIDDLEAYERDLNARRDPISSMMRGVYNHVRQSPKQIV
                     FAEGEEEQVMRAAVSYVHQKLGQAILIGREEQVRENAAIAGIDLEREGISVMNAKLSCR
                     LDAYANYLYKKMQRQGWLLRDCHRRINNDRNYFAACMVALGDADAMVTGVTRNYETALI
                     DIRRVIDEKPRERLIGISMAICRGRTVFIADTAVYENPNAEEFAHIAEQTASFVRGLGY
                     QPRVAFVAFSTFGYMKGQVTRHIQDAVNILRERRADFEFDGEISADVALNVKLMQQYPF
                     MGLTEPANILVMPGYHASSIASKMLQELGEATIIGPILIGLERSVQIVPFSGSDTDVVN
                     IATLAAYHAEKL"
     gene            complement(141929..142405)
                     /gene="secB"
                     /locus_tag="BH01020"
     CDS             complement(141929..142405)
                     /gene="secB"
                     /locus_tag="BH01020"
                     /inference="non-experimental evidence, no additional
                     details recorded"
                     /codon_start=1
                     /transl_table=11
                     /product="Protein-export protein SecB"
                     /protein_id="CAF26917.1"
                     /db_xref="EnsemblGenomes-Gn:BH01020"
                     /db_xref="EnsemblGenomes-Tr:CAF26917"
                     /db_xref="GOA:Q6G540"
                     /db_xref="InterPro:IPR003708"
                     /translation="MAESEINNNDGEPVFAVLTQYLKDLSFENPSAPRSLRPREKAPQI
                     DININVNANPIGDDNYDVVLSLSVKASDDSETLFHVELIYGGVFHIKNIPQEHVMPLVF
                     IECPRLLFPFARQIISDATQNGGFPPLWIDPIDFAALFQKRVAEEQKNSQTLSS"
     gene            complement(142551..143057)
                     /locus_tag="BH01030"
     CDS             complement(142551..143057)
                     /locus_tag="BH01030"
                     /inference="non-experimental evidence, no additional
                     details recorded"
                     /codon_start=1
                     /transl_table=11
                     /product="hypothetical protein"
                     /protein_id="CAF26918.1"
                     /db_xref="EnsemblGenomes-Gn:BH01030"
                     /db_xref="EnsemblGenomes-Tr:CAF26918"
                     /db_xref="GOA:Q6G539"
                     /db_xref="InterPro:IPR007313"
                     /db_xref="UniProtKB/TrEMBL:Q6G539"
                     /translation="MIKSYPINPRFFIIFTLGIFLVEIAGFIFVGKEIGILATLSLIIL
                     TTIAGSILLRIQGGSLLKNLQRELLQGQTLEHYIINDGCIIIGAILLILPGFVSDILGI
                     LLLIKPVRGIAWYLLSSLRNKMNKHNKNSTKTQNESEEIIDLKAEDYQIRNTTESSWRK
                     NDNNH"
     gene            143241..143933
                     /locus_tag="BH01040"
     CDS             143241..143933
                     /locus_tag="BH01040"
                     /inference="non-experimental evidence, no additional
                     details recorded"
                     /codon_start=1
                     /transl_table=11
                     /product="hypothetical protein"
                     /protein_id="CAF26919.1"
                     /db_xref="EnsemblGenomes-Gn:BH01040"
                     /db_xref="EnsemblGenomes-Tr:CAF26919"
                     /db_xref="InterPro:IPR007379"
                     /db_xref="InterPro:IPR016985"
                     /db_xref="UniProtKB/TrEMBL:Q6G538"
                     /translation="MEFDIVLVLALVIMVVVFMQLRNVLGKRIGFEKPPFDPYSSRSKK
                     QIETETADNNASLSHQVNSQKNDFSEIDAIAPEGSELNKGLRALHQNDPHFSPQFFIKG
                     AQVAYEMIVTAFAKGDRNQLRRLLSQDVFESFDAAIEQREKNNERVQFTFVGINKIEFV
                     AAAMQEKEEFLTIRIVSEMISATYNEQGERIDGDPDTIVEIRDIWTFVRNSLSTDPNWK
                     LFATEDED"
     gene            143996..144616
                     /locus_tag="BH01050"
     CDS             143996..144616
                     /locus_tag="BH01050"
                     /inference="non-experimental evidence, no additional
                     details recorded"
                     /codon_start=1
                     /transl_table=11
                     /product="hypothetical protein"
                     /protein_id="CAF26920.1"
                     /db_xref="EnsemblGenomes-Gn:BH01050"
                     /db_xref="EnsemblGenomes-Tr:CAF26920"
                     /db_xref="InterPro:IPR002625"
                     /db_xref="UniProtKB/TrEMBL:Q6G537"
                     /translation="MSTDEWRTERDPLVSQDRFLWEKVCCTIIPLHKKRYSSFAKEVVN
                     VSKDAVKINNKKQYITQILPLSQANQQKLTEVKREKKAIAQTHKIHFFDRVVHRKIAKG
                     HYSIEARLDLHGCMQEEAYFFLKKFLQSSQQNGLRYVLVITGKGRSPGSNGVLYQSVPH
                     WLSTPAFRYYVHAFEQAARQHGGDGALYVRLRRFLPGKGYDVV"
     gene            145455..146129
                     /locus_tag="BH01060"
                     /pseudo=""
     CDS             145455..146129
                     /locus_tag="BH01060"
                     /inference="non-experimental evidence, no additional
                     details recorded"
                     /note="Identified by comparison to Bartonella henselae"
                     /pseudo=""
                     /codon_start=1
                     /transl_table=11
                     /product="Prophage integrase"
     gene            complement(145476..145715)
                     /locus_tag="BH01070"
                     /pseudo=""
     CDS             complement(145476..145715)
                     /locus_tag="BH01070"
                     /inference="non-experimental evidence, no additional
                     details recorded"
                     /note="Identified by comparison to Bartonella henselae"
                     /pseudo=""
                     /codon_start=1
                     /transl_table=11
                     /product="Prophage integrase"
     gene            complement(146540..147550)
                     /locus_tag="BH01080"
     CDS             complement(146540..147550)
                     /locus_tag="BH01080"
                     /inference="non-experimental evidence, no additional
                     details recorded"
                     /codon_start=1
                     /transl_table=11
                     /product="Heat shock protein hsp33 homolog"
                     /protein_id="CAF26923.1"
                     /db_xref="EnsemblGenomes-Gn:BH01080"
                     /db_xref="EnsemblGenomes-Tr:CAF26923"
                     /db_xref="GOA:Q6G536"
                     /db_xref="InterPro:IPR000397"
                     /db_xref="InterPro:IPR016153"
                     /db_xref="InterPro:IPR016154"
                     /db_xref="UniProtKB/TrEMBL:Q6G536"
                     /translation="MSEEREQAKDEASLNNIYLSEDDTVIPFQIEELDIRGRAVQFGKA
                     LDSILTRHQYPEPVSYLLAEALVLTVLLGSSLKLKGKFILQTHSNGPINMLVCDFSPPF
                     SLRGYARFDEEKLKQAIANNQISSETLLGKGTLAFTIRQGAHTQDYQGIVALEGSNLQE
                     ATRAYFDQSEQILTDIRLAVAILINRDQKGKQQKSWRAGGILTQLLPQASSHHKIYEPN
                     KKPQETKTRAQLENQWKEAKALTSTIESTELTDPQIGSKRLLFRLFHEQGVRVFNPISL
                     VDQCSCSREKIKEILEGFPPEERNQMVKDKYISVTCEFCSTTYRFKPLEFPENKT"
     gene            complement(148532..149737)
                     /gene="argD"
                     /locus_tag="BH01090"
     CDS             complement(148532..149737)
                     /gene="argD"
                     /locus_tag="BH01090"
                     /inference="non-experimental evidence, no additional
                     details recorded"
                     /codon_start=1
                     /transl_table=11
                     /product="Acetylornithine aminotransferase"
                     /protein_id="CAF26924.1"
                     /db_xref="EnsemblGenomes-Gn:BH01090"
                     /db_xref="EnsemblGenomes-Tr:CAF26924"
                     /db_xref="GOA:Q6G535"
                     /db_xref="InterPro:IPR004636"
                     /db_xref="InterPro:IPR005814"
                     /db_xref="InterPro:IPR015421"
                     /db_xref="InterPro:IPR015422"
                     /db_xref="InterPro:IPR015424"
                     /db_xref="UniProtKB/TrEMBL:Q6G535"
                     /translation="MNSTTIQPLYECFARRNLHFEQGNAVWLISDKGERYLDFTSGIAV
                     NVLGYAHPKLIDTLKRQAEKLWHVSNLFQSPEQEALAAQLCVNSFADKVFFCNSGAEAV
                     ECAFKTARHYHYASGHPTRFEIITFEDAFHGRTLATLAATGQEKYLQGFGPKADGFIQI
                     PLCDEIALRNAINKNTAAILIEPIQGEGGIRTVSHEYLRLLRKICDENGLLLILDEIQT
                     GIGRTGKLFAYEWSGITPDILTLAKGLGGGFPLGACLATEKAAKSMTPGTHGSTFGGNL
                     LGMAVGKTVLDIILEPGLLDHVQQMGYKLKSGLSNILNDYPDIICAINGVGLMLGIQCV
                     VPSQVVVSALESEYLLSVSANNNVVRFLPPLIIKEEEVNESLHRIEKAIASLSQTNKKQ
                     LV"
     gene            150217..150750
                     /locus_tag="BH01100"
     CDS             150217..150750
                     /locus_tag="BH01100"
                     /inference="non-experimental evidence, no additional
                     details recorded"
                     /codon_start=1
                     /transl_table=11
                     /product="hypothetical protein"
                     /protein_id="CAF26925.1"
                     /db_xref="EnsemblGenomes-Gn:BH01100"
                     /db_xref="EnsemblGenomes-Tr:CAF26925"
                     /db_xref="InterPro:IPR011681"
                     /db_xref="UniProtKB/TrEMBL:Q6G534"
                     /translation="MGWTCERVELLKKFWSEGLSASQIAAQLGGVSRNAVIGKVHRLKL
                     PGRGKTAQGGGRVQKALVGVSSSPVRMRRTPSTVLPTNTASCSVGATALKVDVVVEDVT
                     EVDLPEKSNVVVPISRQLNLLQLSENTCRWPVGDPLSPDFHFCGADSGENSPYCAFHAK
                     IAFQPISERRRIRI"
     gene            complement(151611..152258)
                     /gene="dsbE"
                     /locus_tag="BH01110"
     CDS             complement(151611..152258)
                     /gene="dsbE"
                     /locus_tag="BH01110"
                     /inference="non-experimental evidence, no additional
                     details recorded"
                     /codon_start=1
                     /transl_table=11
                     /product="Thiol 3A-disulfide interchange protein"
                     /protein_id="CAF26926.1"
                     /db_xref="EnsemblGenomes-Gn:BH01110"
                     /db_xref="EnsemblGenomes-Tr:CAF26926"
                     /db_xref="GOA:Q6G533"
                     /db_xref="InterPro:IPR004799"
                     /db_xref="InterPro:IPR012336"
                     /db_xref="InterPro:IPR013740"
                     /db_xref="InterPro:IPR017937"
                     /db_xref="UniProtKB/TrEMBL:Q6G533"
                     /translation="MKITPPKPEKNISLPLFFDLVGPFVFFLLLLMFLFYFMQSKHPND
                     TSLLPNTLAEKLAPKISLPLFDNENYLLNSDQFKGRVTLINFWGSWCPSCREEHPLLMK
                     IAQDQRFDLIGINYKDNKENAQRFLNNFGNPFKFIGFDVSGYTAINWGVYGPPETFLLN
                     KENIIIAKHVGPLTWQIYQKKILPKIEKAIMTEEILKNKRLIYKDNLSSSQY"
     gene            complement(152233..152484)
                     /locus_tag="BH01120"
     CDS             complement(152233..152484)
                     /locus_tag="BH01120"
                     /inference="non-experimental evidence, no additional
                     details recorded"
                     /codon_start=1
                     /transl_table=11
                     /product="hypothetical protein"
                     /protein_id="CAF26927.1"
                     /db_xref="EnsemblGenomes-Gn:BH01120"
                     /db_xref="EnsemblGenomes-Tr:CAF26927"
                     /db_xref="UniProtKB/TrEMBL:Q6G532"
                     /translation="MFDFHNMHSGFLGNLSQQIDFFLGTLHHKQIVILSYIFSAISLLC
                     FIGYIFCKTLYQKKILQQLNKKELFRKEKYHENHPSKT"
     gene            complement(152497..153252)
                     /gene="ccmC"
                     /locus_tag="BH01130"
     CDS             complement(152497..153252)
                     /gene="ccmC"
                     /locus_tag="BH01130"
                     /inference="non-experimental evidence, no additional
                     details recorded"
                     /codon_start=1
                     /transl_table=11
                     /product="Heme exporter protein C"
                     /protein_id="CAF26928.1"
                     /db_xref="EnsemblGenomes-Gn:BH01130"
                     /db_xref="EnsemblGenomes-Tr:CAF26928"
                     /db_xref="GOA:Q6G531"
                     /db_xref="InterPro:IPR002541"
                     /db_xref="InterPro:IPR003557"
                     /db_xref="UniProtKB/TrEMBL:Q6G531"
                     /translation="MNETFHTHKMNTLPASFTRFMKISSAVLPWLIGITLCLLILGFIL
                     IIYSPDDYQQGITVKIMYIHAPFAWLSTCCYIIISAAALGSLIWKYHLADVTLKCGAPI
                     GAIFTALALVTGALWGRPTWGTWWVWDARLTSVLILLFIYLAIVMLARAFNNQAKAARA
                     TAILTLVGLVNIPIIKFSVNWWNTLHQSASLLRAGGPTIERAMLWPLITMLLCFSFMFI
                     SLYLMAMRNEINSRHIQILQIKKARRAQH"
     gene            complement(153299..153964)
                     /gene="ccmB"
                     /locus_tag="BH01140"
     CDS             complement(153299..153964)
                     /gene="ccmB"
                     /locus_tag="BH01140"
                     /inference="non-experimental evidence, no additional
                     details recorded"
                     /codon_start=1
                     /transl_table=11
                     /product="Heme exporter protein B"
                     /protein_id="CAF26929.1"
                     /db_xref="EnsemblGenomes-Gn:BH01140"
                     /db_xref="EnsemblGenomes-Tr:CAF26929"
                     /db_xref="GOA:Q6G530"
                     /db_xref="InterPro:IPR003544"
                     /db_xref="InterPro:IPR026031"
                     /db_xref="UniProtKB/TrEMBL:Q6G530"
                     /translation="MKALFWRDLKLTLAPQASSLKGLLFFIAIIMIIPFAIGPNPKVLS
                     QIGPGILWLGALLAGLLNLNKLFQTDHDDGNLDQFILSGQRQSFTLIVLTKCLAHWVGT
                     MLPLIFATPFLAFMLHLDAIITFTTILTLLCGTPAIIFIGAIGAALATSLLHSTLLIFI
                     IILPWIIPIMIFGVSAATAPTNPNVSFLTSLTLLIGFSLLLSLFSSFIAAITLKLLSE"
     gene            complement(153961..154587)
                     /gene="ccmA"
                     /locus_tag="BH01150"
     CDS             complement(153961..154587)
                     /gene="ccmA"
                     /locus_tag="BH01150"
                     /inference="non-experimental evidence, no additional
                     details recorded"
                     /codon_start=1
                     /transl_table=11
                     /product="Heme exporter protein A"
                     /protein_id="CAF26930.1"
                     /db_xref="EnsemblGenomes-Gn:BH01150"
                     /db_xref="EnsemblGenomes-Tr:CAF26930"
                     /db_xref="GOA:Q6G529"
                     /db_xref="InterPro:IPR003439"
                     /db_xref="InterPro:IPR003593"
                     /db_xref="InterPro:IPR005895"
                     /db_xref="InterPro:IPR027417"
                     /translation="MVLSGKDLTAYRNEDVLFQGLSFCLFPQQLMTITGPNGIGKSTLL
                     RIIAGLFKAAEGHVSLKDQEQIYPVATACHYLGPQNAMKPFLSVIDNLQFWSAFYGQPL
                     HSPHEVLADIGLSDLEHVPFNVLSTGQKRRIAIARLLLSYRPVWILDEPISGIDSYAQT
                     LLTNIFQYHLNQGGMIIAATHSPLGIPENHKITLEKFLPPQEKIQ"
     gene            154889..157576
                     /gene="acnA"
                     /locus_tag="BH01160"
     CDS             154889..157576
                     /gene="acnA"
                     /locus_tag="BH01160"
                     /inference="non-experimental evidence, no additional
                     details recorded"
                     /codon_start=1
                     /transl_table=11
                     /product="Aconitate hydratase"
                     /protein_id="CAF26931.1"
                     /db_xref="EnsemblGenomes-Gn:BH01160"
                     /db_xref="EnsemblGenomes-Tr:CAF26931"
                     /db_xref="GOA:Q6G528"
                     /db_xref="InterPro:IPR000573"
                     /db_xref="InterPro:IPR001030"
                     /db_xref="InterPro:IPR006249"
                     /db_xref="InterPro:IPR015928"
                     /db_xref="InterPro:IPR015931"
                     /db_xref="InterPro:IPR015932"
                     /db_xref="InterPro:IPR015934"
                     /db_xref="InterPro:IPR015937"
                     /db_xref="InterPro:IPR018136"
                     /db_xref="UniProtKB/TrEMBL:Q6G528"
                     /translation="MTQIDSFNCRRTLDVSGKEYTYYSLIEAEKNGLKGISHLPFSMKV
                     ILENLLRFEDGRTVNKEDILNVAKWLKDKGSAGAEIAYRPARVLMQDFTGVPAVVDLSA
                     MRDAMVKLGGNAEKINPLIPVDLIIDHSIIVDAFGNPMAFKENVEHEYERNSERYRFLK
                     WGQQAFQNFRVVPPGTGICHQVNLEYLAQCVWMKGDEKYQTVYPDTCVGTDSHTTMVNG
                     LGVLGWGVGGIEAEAAMLGQPVSMLLPEVIGFHLTGKLKEGVTATDLVLMVTQILRKKG
                     VVGKFVEFFGPGLEHMTLADRATIANMAPEYGATCGFFPIDRETVRYLNMTGRNENRIA
                     LVEAYAKAQGMWHDEMGTDPVFSDTIELDMGSVVPSMAGPKRPEGRIALETVGQGFEKA
                     LVEDYKKAFGQDDRYRVEGEKYTLRHGDVVIAAITSCTNTSNPSVLIAAGLLARNAVAK
                     GLKSKPWVKTSLAPGSQVVAAYLHNSGLQKDLDVLGFNLVGFGCTTCIGNSGPLYPSIS
                     KAINDNGLIAAAVLSGNRNFEGRVSPDVQANYLASPPLVVAHALAGTVRKDLTKEPLGE
                     GSDGQPVYLRDIWPTSKEIQEFIEKNVTRKIFTEKYADVFKGDENWQKVRVPTEATYSW
                     DEQSTYVRNPPYFDNMRKVPDALSDIKNARILGLFGDKITTDHISPAGSIKVDSPAGKY
                     LTNHGVKVADFNQYGTRRGNHEVMMRGTFANIRIRNFMLGENGREGGYTVHYPSGTEQA
                     IYDAAMAYKREGIPLVVFAGIEYGNGSSRDWAAKGTNLLGVKAVIAQSFERIHRSNLVG
                     MGIVPFVFEEGESWQSLGLKGDEKVTIEGIHNLKPRQKIVATITFSDGTVKTVPLLCRV
                     DTEDELDYLHHGGILQYVLRNLAV"
     gene            157800..158066
                     /gene="rpsT"
                     /locus_tag="BH01170"
     CDS             157800..158066
                     /gene="rpsT"
                     /locus_tag="BH01170"
                     /inference="non-experimental evidence, no additional
                     details recorded"
                     /codon_start=1
                     /transl_table=11
                     /product="30S ribosomal protein s20"
                     /protein_id="CAF26932.1"
                     /db_xref="EnsemblGenomes-Gn:BH01170"
                     /db_xref="EnsemblGenomes-Tr:CAF26932"
                     /db_xref="GOA:Q6G527"
                     /db_xref="InterPro:IPR002583"
                     /translation="MANTPSAQKAVRKVAARTQVNRARRSRVRTFMRKFDDALAGGDRA
                     SAEVAFKNFEPEIMRAVSKGVFHKNAAARKVSRLAKRLKALSV"
     gene            158771..160342
                     /gene="dnaA"
                     /locus_tag="BH01180"
     CDS             158771..160342
                     /gene="dnaA"
                     /locus_tag="BH01180"
                     /inference="non-experimental evidence, no additional
                     details recorded"
                     /codon_start=1
                     /transl_table=11
                     /product="Chromosomal replication initiator protein D"
                     /protein_id="CAF26933.1"
                     /db_xref="EnsemblGenomes-Gn:BH01180"
                     /db_xref="EnsemblGenomes-Tr:CAF26933"
                     /db_xref="GOA:Q6G526"
                     /db_xref="InterPro:IPR001957"
                     /db_xref="InterPro:IPR003593"
                     /db_xref="InterPro:IPR010921"
                     /db_xref="InterPro:IPR013159"
                     /db_xref="InterPro:IPR013317"
                     /db_xref="InterPro:IPR018312"
                     /db_xref="InterPro:IPR020591"
                     /db_xref="InterPro:IPR024633"
                     /db_xref="InterPro:IPR027417"
                     /translation="MVDKLNSKASSFKRVSVDILSAERIIKANMTDVDSKVVGNASLEH
                     PVISEEEGAAAFARVMAQLKAQVGIEAYTSWFGRLKLAEYSRNLVKLSVPTAFLRSWIN
                     NHYGSLLTNLWKQENSAILRVEVIVRGMKRVSKAVVCGKNAAPVVLEEKTASSFLENYT
                     EHSVRGVEAGIFGSPLDSRYTFESFVEGSSNRVALAAARSIAEGHKSALRFNPLFIHAS
                     VGLGKTHLLQAIAAAALKRLKPARVIYLTAEYFMWRFATAIRDNDALSFKEQLRDIDLL
                     IIDDMQFLQGKSIQNEFCHLLNMLLDSAKQVVVAADRPPSELESLDLRVRSRLQGGVAL
                     EIEAPDYEMRLEMLRQRLKVAQQDDNMIVISDEVLQYIAKTILGSGRDIEGAFNQLLFR
                     QSFESDLSLERIDEFLGHLTRSGESKRIRIEEIQRAVARHYNVSKQDLLSNRRTRTVVK
                     PRQVAMYLAKMLTPRSLPEIGRRFGGRDHTTVLHAVRKIEDLVCDDQTLAKELELLKRL
                     IGEQAA"
     gene            160539..161660
                     /gene="dnaN"
                     /locus_tag="BH01190"
     CDS             160539..161660
                     /gene="dnaN"
                     /locus_tag="BH01190"
                     /inference="non-experimental evidence, no additional
                     details recorded"
                     /codon_start=1
                     /transl_table=11
                     /product="DNA polymerase III, beta chain"
                     /protein_id="CAF26934.1"
                     /db_xref="EnsemblGenomes-Gn:BH01190"
                     /db_xref="EnsemblGenomes-Tr:CAF26934"
                     /db_xref="GOA:Q6G525"
                     /db_xref="InterPro:IPR001001"
                     /db_xref="InterPro:IPR022634"
                     /db_xref="InterPro:IPR022635"
                     /db_xref="InterPro:IPR022637"
                     /db_xref="UniProtKB/TrEMBL:Q6G525"
                     /translation="MRITVDRNQLLKSLGRVHRVVERRNTVPILSNVLIDADKNGVQLK
                     ATDLDLEVTESFVANIKQEGAITVPAHLLYDIVRKLPDGSEIVLSVDMNQASTMSVVSG
                     CANFQLQCLPKVDFPESLPGQFGYRFSLSTSGLKHLLDCTQFAISTEETRYYLNGIYFH
                     VIDDGVLKLRLVATDGHRLAQVDMEAPSGVEGMPGVIVPRKTVGELQKLLSEEVDEDVC
                     VELSETKIRFSIGSVVFTSKLIDGTFPEYQRVIPLGNDKKLIVNRQDFSSAVDRVSTIS
                     SDRGRAVKLTIEQGQLKLIVHNPDSGSAEDQLAVTYTSDPLEIGFNSRYLLDIAGQLSS
                     DEMVFMLAEAGAPALIRNNGVADALYVLMPIRV"
     gene            161681..162814
                     /gene="recF"
                     /locus_tag="BH01200"
     CDS             161681..162814
                     /gene="recF"
                     /locus_tag="BH01200"
                     /inference="non-experimental evidence, no additional
                     details recorded"
                     /codon_start=1
                     /transl_table=11
                     /product="DNA replication and repair protein recF"
                     /protein_id="CAF26935.1"
                     /db_xref="EnsemblGenomes-Gn:BH01200"
                     /db_xref="EnsemblGenomes-Tr:CAF26935"
                     /db_xref="GOA:Q6G524"
                     /db_xref="InterPro:IPR001238"
                     /db_xref="InterPro:IPR003395"
                     /db_xref="InterPro:IPR003593"
                     /db_xref="InterPro:IPR018078"
                     /db_xref="InterPro:IPR027417"
                     /db_xref="UniProtKB/TrEMBL:Q6G524"
                     /translation="MAGHVHKVAVRQLKLLRYRNYFSFNIRFSGQHVVFTGHNGSGKTN
                     LLEALSFLSPGRGLRRAAYSDVSFANGGGEGFVVFARLECALYGEVNIGTALEMSDNSR
                     KVHINGVNETGDCLTDYCHMSILTPSMDGLFTGSSLERRRFLDRMVLAIDPLHSRRIAD
                     YDRVMRARNRLFLDGNEDCAWFDALEKQMAELATAISAARIDVIRLLNDMLARTPSQLP
                     FPRAFLQIDGFLEAALSKISAVEVEEQFCDRLQHNRAIDRAAGRTLEGPHRTDLQVFYA
                     DKNMAAASCSTGEQKALLTGLVLCHARLTGLMSERTPILLLDEIVAHLDSHRRAALFDI
                     LDDLGGQTFMTGTDPILFNALKGRAEFFAIKDGTLLQ"
     gene            162862..163308
                     /gene="aroQ"
                     /locus_tag="BH01210"
     CDS             162862..163308
                     /gene="aroQ"
                     /locus_tag="BH01210"
                     /inference="non-experimental evidence, no additional
                     details recorded"
                     /codon_start=1
                     /transl_table=11
                     /product="3-dehydroquinate dehydratase"
                     /protein_id="CAF26936.1"
                     /db_xref="EnsemblGenomes-Gn:BH01210"
                     /db_xref="EnsemblGenomes-Tr:CAF26936"
                     /db_xref="GOA:Q6G523"
                     /db_xref="InterPro:IPR001874"
                     /db_xref="InterPro:IPR018509"
                     /translation="MSMIITILNGPNLNFLGKREPEIYGTETLKDIEQFCKECATRLGV
                     RIHFYQSNYEGQLVEWIQEAIGVSAGLIINPAAYSHTSVAILDALKMFTGTKVEVHLSH
                     IYHREAFRHHSYTSAAVDAVIAGCGGDGYWLALEYIVKRFNRNK"
     gene            163432..164403
                     /gene="cyoA"
                     /locus_tag="BH01220"
     CDS             163432..164403
                     /gene="cyoA"
                     /locus_tag="BH01220"
                     /inference="non-experimental evidence, no additional
                     details recorded"
                     /codon_start=1
                     /transl_table=11
                     /product="Cytochrome o ubiquinol oxidase subunit II"
                     /protein_id="CAF26937.1"
                     /db_xref="EnsemblGenomes-Gn:BH01220"
                     /db_xref="EnsemblGenomes-Tr:CAF26937"
                     /db_xref="GOA:Q6G522"
                     /db_xref="InterPro:IPR002429"
                     /db_xref="InterPro:IPR006333"
                     /db_xref="InterPro:IPR008972"
                     /db_xref="InterPro:IPR010514"
                     /db_xref="InterPro:IPR011759"
                     /db_xref="InterPro:IPR012141"
                     /db_xref="UniProtKB/TrEMBL:Q6G522"
                     /translation="MKNFVRQLEILAVLGGLLLISGCKIDVLQPSGYVARQQLILITVC
                     VLVMLCVVIPVMVSVVFLAIKYRASNTAADYLPDWGHSNKIEAFMWGIPIVIVTILGLL
                     TAYYTYKLEPTNSLPVDVVGEEKPLQVDVVALDWKWLFIYPGYGVASINEIYAPKGRQV
                     LLQLTSENSVNAFWVPKLGTVLYAMPQMNAKLHLVAEEQGIFKGSSANYSGDGFAGMRF
                     KWHSVSSQDFDKWIAKVRANGQILDRASYRQLTIAPRMGDSTAKEKDAEVRYFAPVEKR
                     LYYRVVNRCVDENTVCNEDLMKRAAAQTLWGALCSVFDADVI"
     gene            164478..166496
                     /gene="cyoB"
                     /locus_tag="BH01230"
     CDS             164478..166496
                     /gene="cyoB"
                     /locus_tag="BH01230"
                     /inference="non-experimental evidence, no additional
                     details recorded"
                     /codon_start=1
                     /transl_table=11
                     /product="Cytochrome o ubiquinol oxidase subunit I"
                     /protein_id="CAF26938.1"
                     /db_xref="EnsemblGenomes-Gn:BH01230"
                     /db_xref="EnsemblGenomes-Tr:CAF26938"
                     /db_xref="GOA:Q6G521"
                     /db_xref="InterPro:IPR000883"
                     /db_xref="InterPro:IPR014207"
                     /db_xref="InterPro:IPR023615"
                     /db_xref="InterPro:IPR023616"
                     /db_xref="UniProtKB/TrEMBL:Q6G521"
                     /translation="MFGRLTDPTAGAFHALTHEPIVLYTCIAIVLGGLIVVLALTILGW
                     WGVLWRNWITTVDHKRIGIMYIILGIIMLVRGFADAIMMRTHQAFALGSETAGYLPPEH
                     FDQIFSAHGVIMIFFMATPILFGLFNYLIPLQIGARDVAFPFANNLGFWITAAGAILIN
                     ISLGVGNFGRGGWLMYPPFSELQGSPDTGVDYYLWSLQLSGIATTMGAINFVATIIKMR
                     APGMTMMRMPVFCWSAFVSNVLILVIYPVLAVAFALLACDRYLGMNFFTNVGGGNPMVW
                     INYVWIFGHPEVYVLVVPAFGIVSEVVSTFSSKRLFGHTSMVWAMLVILILSLLVWGHH
                     FFTMGGGEAVNTFFGIATMIIAVPTGVKVFNWLLTMYKGRIRFEPPMLWCMGMIFTFVG
                     GGLTGVLMSIVPADWQFHNSLFLVAHFHHTIIGGVVFAYLAGLAFWFPKVFGYKPNRAL
                     GIASFWCWFIGFHLAFFPVYALGLMGATRRLQHYMEPSWQPMFMIAALGAFIILLGILC
                     FVLQVVLAIWYGIKHKGRLPVTLNDSWGDARTLEWFTSSPPPSYNFAVIPKVQSDDAYW
                     NMKKNGYQRQINGFSKIHMPSNTSAGIIAGFFSLVLGFALVWHIWWLVVIGFIGFIATI
                     VCHSLTGDHHGYYISAEEVQKTEDAFTAVLKEQGVTV"
     gene            166493..167158
                     /gene="cyoC"
                     /locus_tag="BH01240"
     CDS             166493..167158
                     /gene="cyoC"
                     /locus_tag="BH01240"
                     /inference="non-experimental evidence, no additional
                     details recorded"
                     /codon_start=1
                     /transl_table=11
                     /product="Cytochrome o ubiquinol oxidase subunit III"
                     /protein_id="CAF26939.1"
                     /db_xref="EnsemblGenomes-Gn:BH01240"
                     /db_xref="EnsemblGenomes-Tr:CAF26939"
                     /db_xref="GOA:Q6G520"
                     /db_xref="InterPro:IPR000298"
                     /db_xref="InterPro:IPR013833"
                     /db_xref="InterPro:IPR024791"
                     /db_xref="UniProtKB/TrEMBL:Q6G520"
                     /translation="MSATTMDNAHVDEHHHDSSSIMTFGFWVYILSDLILFSTLFSSFA
                     VFSASYGGGKAGNEFIDLNFVLVETAILLLSSITYGFVMIQAHKGNIGGVRLWMTITFV
                     LGLFFIGMEIYEFHELLKEVFYYDPGAYAGIDPATGLQLFGKEVLSAYWSAFFALVGTH
                     GLHVSAGLLWMIVMFFHIHHCGLDQDNKTRLACLSIFWHLLDIVWVGVFTMVYLLGAL"
     gene            167158..167844
                     /gene="cyoD"
                     /locus_tag="BH01250"
     CDS             167158..167844
                     /gene="cyoD"
                     /locus_tag="BH01250"
                     /inference="non-experimental evidence, no additional
                     details recorded"
                     /codon_start=1
                     /transl_table=11
                     /product="Cytochrome o ubiquinol oxidase subunit IV"
                     /protein_id="CAF26940.1"
                     /db_xref="EnsemblGenomes-Gn:BH01250"
                     /db_xref="EnsemblGenomes-Tr:CAF26940"
                     /db_xref="GOA:Q6G519"
                     /db_xref="InterPro:IPR005171"
                     /db_xref="InterPro:IPR014210"
                     /db_xref="UniProtKB/TrEMBL:Q6G519"
                     /translation="MSMHNETHNPSTSSYLVGFILAVFFTLGSFIPVMYGMMDSWAIST
                     KVVYLIGMAIIQIIVQIIFFLHLNSGPDAKWNLSALWFAAICVFVIIGGTWWAISHLNY
                     NMMGGSGRVVEPEISGGTNPSVSEQLSDIQEIEKHLSGKDISAQKAPAVQIPVEPVPGS
                     EMPLGQAPTVQTPIEPIPGSEIPLEQAPAVQTPIEPVPGSEIPLGQAPAVQTPVELAPG
                     AEMPME"
     gene            168283..169305
                     /gene="gpsA"
                     /locus_tag="BH01260"
     CDS             168283..169305
                     /gene="gpsA"
                     /locus_tag="BH01260"
                     /inference="non-experimental evidence, no additional
                     details recorded"
                     /codon_start=1
                     /transl_table=11
                     /product="Glycerol-3-phosphate dehydrogenase"
                     /protein_id="CAF26941.1"
                     /db_xref="EnsemblGenomes-Gn:BH01260"
                     /db_xref="EnsemblGenomes-Tr:CAF26941"
                     /db_xref="GOA:Q6G518"
                     /db_xref="InterPro:IPR006109"
                     /db_xref="InterPro:IPR006168"
                     /db_xref="InterPro:IPR008927"
                     /db_xref="InterPro:IPR011128"
                     /db_xref="InterPro:IPR013328"
                     /db_xref="InterPro:IPR016040"
                     /translation="MHAVSMTIIGAGSYGTALAIVLARNGHHVLLWGYNPQHIRELQEY
                     RCNQAFLPDVQFPDNLCPEDSLETAIKASRNILIAVPSHVFHQVLYNIRPYLDQHSRII
                     WATKGLEHGTGRLLQEVAREILGDKIPLAVFSGPTFAKELAIGLPTAITIAASDTEFSE
                     ELQQLFHFDKSFRVYKNSDMIGVQLGGAVKNVIAIGAGISDGMGFGANARIALITRGLA
                     EISRLGIAMGAELSTFMGMTGLGDLVLTCTDNQSRNRRFGMLLGQGVDIEEAKKQIDQI
                     VEGYLNTKEVHMLAQRIRVEMPITEQIYHVLYCGKSVSEAANALLSRQLKDEMYDTVRF
                     "
     gene            complement(169588..170406)
                     /gene="fabI1"
                     /locus_tag="BH01270"
     CDS             complement(169588..170406)
                     /gene="fabI1"
                     /locus_tag="BH01270"
                     /inference="non-experimental evidence, no additional
                     details recorded"
                     /codon_start=1
                     /transl_table=11
                     /product="Enoyl-[acyl-carrier-protein ] reductase"
                     /protein_id="CAF26942.1"
                     /db_xref="EnsemblGenomes-Gn:BH01270"
                     /db_xref="EnsemblGenomes-Tr:CAF26942"
                     /db_xref="GOA:Q6G517"
                     /db_xref="InterPro:IPR014358"
                     /db_xref="InterPro:IPR016040"
                     /db_xref="UniProtKB/TrEMBL:Q6G517"
                     /translation="MKGLMEGKRGLIMGVANDHSIAWGIACQLAKAGAELAFTYQGEAF
                     GKRVQPLAEKIGCKLVLECDVEKIENVDRVFKRLEKEWKTIDFVVHAIGFSDKTQLKGR
                     YVDVTTRENFKRTMVISAYSFTEIAQRAGKLMPNGGTLLTLTYGASQQVVPNYNIMGVA
                     KAALEAMVRYLAADFGPQNIRVNAISAGPIRTLAGNGIAAARAIFSYQRRNAPLRRNVN
                     INEIGKSALYLLSDLSSGVTGEIHYVDSGYNIMSMPTLEELKQSEEAQEE"
     gene            complement(170455..171675)
                     /gene="fabB"
                     /locus_tag="BH01280"
     CDS             complement(170455..171675)
                     /gene="fabB"
                     /locus_tag="BH01280"
                     /inference="non-experimental evidence, no additional
                     details recorded"
                     /codon_start=1
                     /transl_table=11
                     /product="3-oxoacyl-[acyl-carrier-protein ] synthase I"
                     /protein_id="CAF26943.1"
                     /db_xref="EnsemblGenomes-Gn:BH01280"
                     /db_xref="EnsemblGenomes-Tr:CAF26943"
                     /db_xref="GOA:Q6G516"
                     /db_xref="InterPro:IPR014030"
                     /db_xref="InterPro:IPR014031"
                     /db_xref="InterPro:IPR016038"
                     /db_xref="InterPro:IPR016039"
                     /db_xref="InterPro:IPR018201"
                     /db_xref="UniProtKB/TrEMBL:Q6G516"
                     /translation="MRRVVVTGMGIVSAIGNNPGTVLTSLYEAKSGISYAPQYAKLGFR
                     SRVYGKPDINIEELVDRRALRFHGRGTAWNHIAMDQAIADAGLEPHEVSNEHTGIIMGS
                     GGASTQSIVEAADITRQKSPKRVGPFVVPKAMSSTASATLATFFKIKGVNYSISSACAT
                     SNHCIGNAYEMIQYGKQDRIFAGGCEDLDWTLSVLFDAMGAMSSKYNDVPEKASRAYDA
                     HRDGFVIAGGAGVLVLEELECAKARGAKIYGEIVGYGATSDGHDMVAPSGEGAERCMRM
                     ALATVKNKIDYINPHATATPVGDPPEIEAIRRIFGAGDQCPPISATKSLTGHSLGAAGV
                     QEAIYTLLMMNHNFICESAHIEELDPAFADMPIVRERRDHQQLNTVLSNTFGFGGTNAT
                     LVFQRYG"
     gene            complement(171733..172242)
                     /gene="fabA"
                     /locus_tag="BH01290"
     CDS             complement(171733..172242)
                     /gene="fabA"
                     /locus_tag="BH01290"
                     /inference="non-experimental evidence, no additional
                     details recorded"
                     /codon_start=1
                     /transl_table=11
                     /product="3-hydroxydecanoyl-[acyl-carrier-protein ]
                     dehydratase"
                     /protein_id="CAF26944.1"
                     /db_xref="EnsemblGenomes-Gn:BH01290"
                     /db_xref="EnsemblGenomes-Tr:CAF26944"
                     /db_xref="GOA:Q6G515"
                     /db_xref="InterPro:IPR010083"
                     /db_xref="InterPro:IPR013114"
                     /db_xref="InterPro:IPR029069"
                     /db_xref="UniProtKB/TrEMBL:Q6G515"
                     /translation="MAEQKSRYTYEELLSCARGEMFGKGNAQLPAPPMLMIHRITEINE
                     TGGEYNKGMLRAEFDITPDLWFFNCHFIGDPVMPGCLGLDGMWQLTGFFLGWLGEPGKG
                     RAISTGEVKLSGMVTPQTQLLEYGIDFKRIRRGNLVLGIADGWVKADGESIYKASDLRV
                     ALFKED"
     gene            172475..172978
                     /gene="fur1"
                     /locus_tag="BH01300"
     CDS             172475..172978
                     /gene="fur1"
                     /locus_tag="BH01300"
                     /inference="non-experimental evidence, no additional
                     details recorded"
                     /codon_start=1
                     /transl_table=11
                     /product="Iron response regulator"
                     /protein_id="CAF26945.1"
                     /db_xref="EnsemblGenomes-Gn:BH01300"
                     /db_xref="EnsemblGenomes-Tr:CAF26945"
                     /db_xref="GOA:Q6G514"
                     /db_xref="InterPro:IPR002481"
                     /db_xref="InterPro:IPR011991"
                     /db_xref="UniProtKB/TrEMBL:Q6G514"
                     /translation="MLVNTDNLGFNEEEQSTKDCGKVVRCYSISMLEKHLRQNGLRPTR
                     QRLELANMIFSQGNRHIAAEELYEEAIRLGVPVSLATVYNTLHQFTEAGLLRIIAVEGS
                     KTWFDTNTSDHYHFYIEGENRILDIPCNLEEAPIIGNLPQPPEDMEISHVDLIVRLKPK
                     KLIG"
     gene            complement(173034..173594)
                     /locus_tag="BH01310"
     CDS             complement(173034..173594)
                     /locus_tag="BH01310"
                     /inference="non-experimental evidence, no additional
                     details recorded"
                     /codon_start=1
                     /transl_table=11
                     /product="hypothetical protein"
                     /protein_id="CAF26946.1"
                     /db_xref="EnsemblGenomes-Gn:BH01310"
                     /db_xref="EnsemblGenomes-Tr:CAF26946"
                     /db_xref="InterPro:IPR003646"
                     /db_xref="InterPro:IPR010466"
                     /db_xref="UniProtKB/TrEMBL:Q6G513"
                     /translation="MQHSRWFRFLLLASCFLMAEVFVFSSLDFLHAQTLNQNLGPSGLP
                     LPRFASIKPTRVNVRVGPGSDYAIIFTYKKQGLPIEIIQEYDQWRKIRDAEGDEGWVYQ
                     SLLSGKRTAITIPWQKDKTKRLILRKSPADNAEVVAEVEPNVIGNIRHCNGYWCELNIN
                     NIRGWVYQSQLWGIYPDEKINSW"
     gene            complement(174773..175006)
                     /gene="rpsU"
                     /locus_tag="BH01320"
     CDS             complement(174773..175006)
                     /gene="rpsU"
                     /locus_tag="BH01320"
                     /inference="non-experimental evidence, no additional
                     details recorded"
                     /codon_start=1
                     /transl_table=11
                     /product="30S ribosomal protein s21"
                     /protein_id="CAF26947.1"
                     /db_xref="EnsemblGenomes-Gn:BH01320"
                     /db_xref="EnsemblGenomes-Tr:CAF26947"
                     /db_xref="GOA:Q6G512"
                     /db_xref="InterPro:IPR001911"
                     /db_xref="InterPro:IPR018278"
                     /translation="MQVLVRDNNVDQALRALKKKMQREGIFREMKMRGYYEKPSEKRAR
                     EKAEAVRRTRKLARKRAQREGLISNGRGSPLK"
     gene            175273..176901
                     /locus_tag="BH01330"
                     /pseudo=""
     CDS             175273..176901
                     /locus_tag="BH01330"
                     /inference="non-experimental evidence, no additional
                     details recorded"
                     /note="Identified by comparison to Sinorhizobium meliloti"
                     /pseudo=""
                     /codon_start=1
                     /transl_table=11
                     /product="formate-tetrahydrofo"
     gene            complement(177534..177610)
                     /locus_tag="BH01340"
     tRNA            complement(177534..177610)
                     /locus_tag="BH01340"
                     /product="tRNA-Arg"
                     /inference="non-experimental evidence, no additional
                     details recorded"
                     /anticodon=(pos:complement(177574..177576),aa:Arg,seq:acg)
     gene            177993..179135
                     /locus_tag="BH01350"
     CDS             177993..179135
                     /locus_tag="BH01350"
                     /inference="non-experimental evidence, no additional
                     details recorded"
                     /codon_start=1
                     /transl_table=11
                     /product="hypothetical protein"
                     /protein_id="CAF26949.1"
                     /db_xref="EnsemblGenomes-Gn:BH01350"
                     /db_xref="EnsemblGenomes-Tr:CAF26949"
                     /db_xref="GOA:Q6G511"
                     /db_xref="InterPro:IPR006143"
                     /db_xref="UniProtKB/TrEMBL:Q6G511"
                     /translation="MEFSKKIFLLMFFVVILMVTYWARKQSSEQFIPLVDKTTNASHKL
                     SKVSMGRPPTNVVVDLVKIQDFHKRLNVLGSGQAFASVELTPWSSGVINKFFVSAGTKV
                     QVGDVIAKLDSKKEEIAAAKAKVQRDNSASTLSRILKLRASKTATEVQEINARLELDNA
                     NLALRNAELDLDRRTIRTPISGTVGILPIDEGNAVALNTVIGRVENRERILVDIWVPER
                     YASHIHKGDEVTATLMAQPDKTFVGHIYAIDNVINPESRTLHVQIEIKNEKDTLMSGMS
                     FSVALQFYGDLLPVVNPLAVQWNSKGSFVWRVRDGKVEPIPVSIIQHKADQVFVKAALK
                     SGDQIVIKGVQMLYPGSQVTIDDSKARQQQLLSLPEQDVQ"
     gene            179132..182266
                     /gene="acrD"
                     /locus_tag="BH01360"
     CDS             179132..182266
                     /gene="acrD"
                     /locus_tag="BH01360"
                     /inference="non-experimental evidence, no additional
                     details recorded"
                     /codon_start=1
                     /transl_table=11
                     /product="Acriflavin resistance protein d"
                     /protein_id="CAF26950.1"
                     /db_xref="EnsemblGenomes-Gn:BH01360"
                     /db_xref="EnsemblGenomes-Tr:CAF26950"
                     /db_xref="GOA:Q6G510"
                     /db_xref="InterPro:IPR001036"
                     /db_xref="InterPro:IPR027463"
                     /db_xref="UniProtKB/TrEMBL:Q6G510"
                     /translation="MSQELNTKQLRVQEEQDGIIGLFIRRPVFTFVLNAMIIIAGFAAW
                     LNVDVRELPDVDTPVITIMTAFAGASAETIDREVTRIIEDAVSRVSGVKTISSTSSFGR
                     SRVEIHFNVGIDLNVAASDIRDALSRITYSLPKNADSPLIIKADSNAAAMMYLVVTSPT
                     MSIDDLTMIVDDQIVDALSAVDGVGDVQVDSARTKIFQIDVDQAKLASYGLTVADISRV
                     LADMTTDVPVGSLRNSKQTLVVRATARLTTSEAFEQVVLKPHVRLGDVAHVTLSPDLET
                     VILRINGKTGIGLGIVRKAQSNTLNISQGVRAVVDRLKTVIPSSVHMSIISDDAIFIKG
                     ALHEVEVALVIAVLSVILVIFLFLRDIRVTLIPALSIPVALIGTIAAIYLVGFSLNILT
                     FLGLVLATGLVVDDAIVVLENIVRWRNMGFGSRAAAVLGTREVFFAVLATTLTLVAVFV
                     PISFLPGQVGALFREFGFVLAISILLSSFVALTLCPMLASRFLKGHAESNGKGAYHFTF
                     LYKLGSFFRKGYHYSLHKCLGRPWTVIFASLIFAGLCFGGYTKLQQELTPAEDRALIFL
                     VINGPQGISTQYLNEQVEQIETSLQPLRDSGEIINSYSIAGIGGSTNTAFLVLLLSSWD
                     KRLRSQQEIVEDVNAKVGQFPAVFVFAVQGNSLGVRGTGQGLQFAILGNDYTKLQPIAE
                     KLVNALQADPHFIRPRLTVDTTQPQFFIEINREKASDLGVDIINLGNTLQTMLDGKKIG
                     SVYVDDHSYDVKLTSRKNPINNPHDLENIFLKTKDNQYVPLSVIASLHEKAIAPQLKRE
                     KRMSAVVLSTNLAPGVVLGSAYQTVQKIAAPLLLEGNYIVPLGEAATLGETSSNFMIVF
                     GIAFVIILLVLAAQFESFVSGFIIMATVPLGIGCAVISMLLSGVSLNIYSQIGLILLIG
                     VMAKNGILIVEFADQLRDKGKSVCEAIEEAANIRFRPVCMTMICAILGGIPLVLAKGAG
                     AEARIALGWVIVGGLGLATIFTLYVTPVVYLFLGRFVRSKSEEALRLRRELNQAE"
     gene            182449..184128
                     /gene="gpi"
                     /locus_tag="BH01370"
     CDS             182449..184128
                     /gene="gpi"
                     /locus_tag="BH01370"
                     /inference="non-experimental evidence, no additional
                     details recorded"
                     /codon_start=1
                     /transl_table=11
                     /product="Glucose-6-phosphate isomerase (gpi)"
                     /protein_id="CAF26951.1"
                     /db_xref="EnsemblGenomes-Gn:BH01370"
                     /db_xref="EnsemblGenomes-Tr:CAF26951"
                     /db_xref="GOA:Q8L1Z9"
                     /db_xref="InterPro:IPR001672"
                     /db_xref="InterPro:IPR018189"
                     /db_xref="InterPro:IPR023096"
                     /translation="MRYKSMGDSLSIRNEKAFEAALQALRRHAIKDGVYDIRRHFIEDE
                     QRFSNFSLNLDDFLFDFSKCGVTFKTLQLLDDLAVAADVLGRRDAMFSGKAINTTEKRS
                     VLHIALRLPADEVFMLDGTDLVHDIQGVLADMERFSDMVRDGSYKGNSGEKIIDIVNIG
                     IGGSDLGPAMVTYALKPYHDGPNCHFVSNADSAHISDTLSVLNPATTLFVIASKTFTTA
                     ETIANAQVARQWIMSHLGKEAVCKHFIAVSSALDKVAEFGIDSSRTFRFWDWVGGRYSI
                     WSAIGLVVMLAIGGQNFRQFLEGAQHMDRHFKTAPLRKNIPIRFALLGFWHRVVCGYAS
                     RAVIPYAQRLARFPAYLQQLDMESNGKQVSLDGKTLTFSSGPVVWGDSGTNGQHAFFQL
                     LHQGTDVIPVEFILFIKGHEQNLHPMYDMLVANCLAQSKALMKGRSVEDARRMLLKSGI
                     DERESENLALHKSFAGNRPNMMLVQDLLTPFALGRLIALYEHRIFVEGILMNINSFDQW
                     GVELGKELANELLPILRGENKTNNRDSSTLGLLAHIQARRGE"
     gene            complement(184164..184253)
                     /locus_tag="BH01380"
     tRNA            complement(184164..184253)
                     /locus_tag="BH01380"
                     /product="tRNA-Ser"
                     /inference="non-experimental evidence, no additional
                     details recorded"
                     /anticodon=(pos:complement(184217..184219),aa:Ser,seq:cga)
     gene            184541..185017
                     /gene="rplU"
                     /locus_tag="BH01390"
     CDS             184541..185017
                     /gene="rplU"
                     /locus_tag="BH01390"
                     /inference="non-experimental evidence, no additional
                     details recorded"
                     /codon_start=1
                     /transl_table=11
                     /product="50S ribosomal protein l21"
                     /protein_id="CAF26952.1"
                     /db_xref="EnsemblGenomes-Gn:BH01390"
                     /db_xref="EnsemblGenomes-Tr:CAF26952"
                     /db_xref="GOA:Q6G508"
                     /db_xref="InterPro:IPR001787"
                     /db_xref="InterPro:IPR028909"
                     /translation="MFAVIKTGGKQYRVVANQVVRVEKIIGNAGDVVEFNDILMAGQED
                     NAIIGAPVVRDALVTAEIIEQARARKVIAFKKRRRQNSKRTRGHRQEVTTLRILEILTG
                     GLKPKKAVAKSIKEEAAVLKATTQETKSAASVKKAAKKSAPQKQAAVASNSKED"
     gene            185032..185301
                     /gene="rpmA"
                     /locus_tag="BH01400"
     CDS             185032..185301
                     /gene="rpmA"
                     /locus_tag="BH01400"
                     /inference="non-experimental evidence, no additional
                     details recorded"
                     /codon_start=1
                     /transl_table=11
                     /product="50S ribosomal protein l27"
                     /protein_id="CAF26953.1"
                     /db_xref="EnsemblGenomes-Gn:BH01400"
                     /db_xref="EnsemblGenomes-Tr:CAF26953"
                     /db_xref="GOA:Q6G507"
                     /db_xref="InterPro:IPR001684"
                     /db_xref="InterPro:IPR018261"
                     /translation="MAHKKAGGSSRNGRDSESKRLGVKKFGGEAVIAGNIIVRQRGTRW
                     HPGDNVGIGKDHTLFALSKGMVSFQRKANNRSYVSVIPVVETVE"
     gene            186721..189225
                     /gene="fruB"
                     /locus_tag="BH01410"
     CDS             186721..189225
                     /gene="fruB"
                     /locus_tag="BH01410"
                     /inference="non-experimental evidence, no additional
                     details recorded"
                     /codon_start=1
                     /transl_table=11
                     /product="Multiphosphoryl transfer protein (mtp)"
                     /protein_id="CAF26954.1"
                     /db_xref="EnsemblGenomes-Gn:BH01410"
                     /db_xref="EnsemblGenomes-Tr:CAF26954"
                     /db_xref="GOA:Q6G506"
                     /db_xref="InterPro:IPR000032"
                     /db_xref="InterPro:IPR000121"
                     /db_xref="InterPro:IPR001020"
                     /db_xref="InterPro:IPR002178"
                     /db_xref="InterPro:IPR006318"
                     /db_xref="InterPro:IPR008279"
                     /db_xref="InterPro:IPR008731"
                     /db_xref="InterPro:IPR015813"
                     /db_xref="InterPro:IPR016152"
                     /db_xref="InterPro:IPR023151"
                     /db_xref="UniProtKB/TrEMBL:Q6G506"
                     /translation="MNRGFNESEILSTKSVKLAAAFDHKNDAIHAAAELLVQVGAVDKS
                     YLASMLKREAVTNTWLGNGIAIPHGMVENRDLIIRDAVAVIQIPAGVDWCDGNKARLVI
                     AIAACQDCYREICKKLTLLLFDKERLEELSTTADKQQIVTMLFSQDTKRERAFIGDLSV
                     RQEWTLDYPSGLHARPASLWVDFAKKAQGSIRVRHGQYTVEMKNLVGLLQLGAKNGDVL
                     IFSTDASEGVQLLKEAISVVKKVSISEKCVMRETEAQTKAFHGWYPRSMQKGISGVGAS
                     PGLALGKIFILRHDDISITDQPISFASGKACLENALTKTKQKMASIINDITVRVGADSA
                     AIFSAQMVLLEDENLIAQVCRFMAEGHGVAWSWDKAVRQFAGMFSKVDNPLLAARAVNL
                     VDVGRRVLGEINPSYRSFFLNDIPRGVILVTDDLSPSDVAQLDCTKVQGLATAWGGPLS
                     HTAILARTLSIPMVVAAGVDVLAIEPDIQAIIDGDNGFIYPDPTSEDVKEAEKRISIVV
                     KKRDNGICVCRLPVQTTDGQRIRIMANVNYANQVPVALNLGAEGIGLMRTEFLFLESPH
                     IPDEDAQFNVYRAMTAAVGDKPLIIRALDIGGDKQVQHLHLSKEDNPFLGVRGTRLLLR
                     RRDLLVPQLRALYRAAKEGGDLWILFPMVMSVSEIVAMKKIAEEIRNDIGAPKLKFGIM
                     IEVPAAAIMADVLSAHVDFFSIGTNDLTQYTMAVDRQNPYLVSEADSLDPAVLRMIYHT
                     IQGAAKHRCWVSVCGGMAGDPFAAMILTGLGIHELSMISCDISSVKACLQAHSFEDMKV
                     LAKKALQCETARAVRALSNDVR"
     gene            189669..189758
                     /locus_tag="BH01420"
     tRNA            189669..189758
                     /locus_tag="BH01420"
                     /product="tRNA-Ser"
                     /inference="non-experimental evidence, no additional
                     details recorded"
                     /anticodon=(pos:189703..189705,aa:Ser,seq:gga)
     gene            complement(192843..193124)
                     /locus_tag="BH01430"
     CDS             complement(192843..193124)
                     /locus_tag="BH01430"
                     /inference="non-experimental evidence, no additional
                     details recorded"
                     /codon_start=1
                     /transl_table=11
                     /product="hypothetical protein"
                     /protein_id="CAF26955.1"
                     /db_xref="EnsemblGenomes-Gn:BH01430"
                     /db_xref="EnsemblGenomes-Tr:CAF26955"
                     /db_xref="UniProtKB/TrEMBL:Q6G505"
                     /translation="MTSLCNKELSDTLVGLYDDYKRGFDIGEELKLCVDLALTLELELS
                     IHRLSETDTVLKKEIIQTLQNRRNSHSNEDETIDETGTIIQMDFKERN"
     gene            complement(193105..193584)
                     /locus_tag="BH01440"
     CDS             complement(193105..193584)
                     /locus_tag="BH01440"
                     /inference="non-experimental evidence, no additional
                     details recorded"
                     /codon_start=1
                     /transl_table=11
                     /product="hypothetical protein"
                     /protein_id="CAF26956.1"
                     /db_xref="EnsemblGenomes-Gn:BH01440"
                     /db_xref="EnsemblGenomes-Tr:CAF26956"
                     /db_xref="GOA:Q6G504"
                     /db_xref="InterPro:IPR009084"
                     /db_xref="UniProtKB/TrEMBL:Q6G504"
                     /translation="MSKSQYKMSKITYASGKMRPPSLIQKLNVYKPFLLIVDINSTNFA
                     LVGNGEILGHLFYRQNSPSYTQIKSRLVIYPKCCKLYSEDIAIPLHDWKIENLGAIKLL
                     TKHNSLKTGTLHQIDKTMMLVYMAAFGEDSGVRSKISKPHGKTATWRNQHDLFMQ"
     gene            complement(193653..193946)
                     /locus_tag="BH01450"
     CDS             complement(193653..193946)
                     /locus_tag="BH01450"
                     /inference="non-experimental evidence, no additional
                     details recorded"
                     /codon_start=1
                     /transl_table=11
                     /product="hypothetical protein"
                     /protein_id="CAF26957.1"
                     /db_xref="EnsemblGenomes-Gn:BH01450"
                     /db_xref="EnsemblGenomes-Tr:CAF26957"
                     /db_xref="GOA:Q6G503"
                     /db_xref="InterPro:IPR010982"
                     /db_xref="UniProtKB/TrEMBL:Q6G503"
                     /translation="MTITQKGDHHSILAKLRHRNIILAKLEKAYKIPSSNIKNIWTQLN
                     EKIEHTIADFIRLLAKQMFINRYLKSCIRISKAEKKRDTVSLVHHLFYNNAA"
     gene            194092..194595
                     /locus_tag="BH01460"
     CDS             194092..194595
                     /locus_tag="BH01460"
                     /inference="non-experimental evidence, no additional
                     details recorded"
                     /codon_start=1
                     /transl_table=11
                     /product="hypothetical protein"
                     /protein_id="CAF26958.1"
                     /db_xref="EnsemblGenomes-Gn:BH01460"
                     /db_xref="EnsemblGenomes-Tr:CAF26958"
                     /db_xref="GOA:Q6G502"
                     /db_xref="InterPro:IPR001387"
                     /db_xref="InterPro:IPR010982"
                     /db_xref="UniProtKB/TrEMBL:Q6G502"
                     /translation="MAKKEIEPKTEQAKRLRLIRKSLQLHRDQIATRLGINKAIYDHAE
                     RGTTFPNVEFLTALSQQLKVNLNWFITGNGEMFTDMAKAKAAGFKPQAIPAGLMKRLGH
                     LAYTTYRDAKITLPPEDVAELAAGLYGKLQELIYNINDMEEVEATLPLLKLHLKRQVEA
                     EKAH"
     gene            complement(194851..195150)
                     /locus_tag="BH01470"
     CDS             complement(194851..195150)
                     /locus_tag="BH01470"
                     /inference="non-experimental evidence, no additional
                     details recorded"
                     /codon_start=1
                     /transl_table=11
                     /product="hypothetical protein"
                     /protein_id="CAF26959.1"
                     /db_xref="EnsemblGenomes-Gn:BH01470"
                     /db_xref="EnsemblGenomes-Tr:CAF26959"
                     /db_xref="GOA:Q6G501"
                     /db_xref="InterPro:IPR010982"
                     /db_xref="UniProtKB/TrEMBL:Q6G501"
                     /translation="MTITQKEDRHSVLAKLCHRNITLTKRIETYQIVSSTVKNIWTHPN
                     EKTKHALANLSGLHAKPIFVDCYFESCNRISKLAKHLLPFLSPYCAITSLESRF"
     gene            195297..195839
                     /locus_tag="BH01480"
     CDS             195297..195839
                     /locus_tag="BH01480"
                     /inference="non-experimental evidence, no additional
                     details recorded"
                     /codon_start=1
                     /transl_table=11
                     /product="hypothetical protein"
                     /protein_id="CAF26960.1"
                     /db_xref="EnsemblGenomes-Gn:BH01480"
                     /db_xref="EnsemblGenomes-Tr:CAF26960"
                     /db_xref="GOA:Q6G500"
                     /db_xref="InterPro:IPR001387"
                     /db_xref="InterPro:IPR010982"
                     /db_xref="UniProtKB/TrEMBL:Q6G500"
                     /translation="MARPETEPKTELAKRFREVRRILGFTERKQFAEHLGVTAGSIGTY
                     ETGVSEPTASALSKYQEICGVSLDWLVTGNGEMFTDMAKAKAAGFKPQAIPAGLMKRLG
                     HLAYTTYHDAKITLPPEDVAELAAGLYGKLQELIHNINDMEEVEATLPLLKLHLKRQIE
                     VEKAHRAIPGNTANSSD"
     gene            196976..202156
                     /gene="badA1"
                     /locus_tag="BH01490"
     CDS             196976..202156
                     /gene="badA1"
                     /locus_tag="BH01490"
                     /inference="non-experimental evidence, no additional
                     details recorded"
                     /codon_start=1
                     /transl_table=11
                     /product="Surface protein/Bartonella adhesin"
                     /protein_id="CAF26961.1"
                     /db_xref="EnsemblGenomes-Gn:BH01490"
                     /db_xref="EnsemblGenomes-Tr:CAF26961"
                     /db_xref="GOA:Q6G4Z9"
                     /db_xref="InterPro:IPR005594"
                     /db_xref="InterPro:IPR008635"
                     /db_xref="InterPro:IPR008640"
                     /db_xref="InterPro:IPR011049"
                     /db_xref="UniProtKB/TrEMBL:Q6G4Z9"
                     /translation="MKKLYSTQNWAKAVSLGTAMAALLSSVSPVFAANLAIRGGVIEST
                     GAASVSYQFGSHGSIVFAGDDDFCGVDNVVGRGGKQQESLNNKITAEQQYENFINNQAD
                     NNGRHPYGTTTKKVTWQSEGILTPEGAYMGTNTGGSPNIMPEAYGVYSFVTGCGAAATG
                     NYSTAFGAGATTKAGGAQAFGVSALASGKASVAMGVSSEASGDSAVAIGGLATASGKSS
                     IALGTKTKAEKNYAIAIGLEAEAKASGSIAIGSRNSDRTEEDPNRRVIAEAENAIAIGT
                     HTYAKMDDTVAIGANAQALVKDGVAVGGASVSRVEKGVFGYDPAANAPITDSSIAWKST
                     AGAFSVGDVNGQITRQITGVAAGTNDTDAVNVAQLRAMKDVVAGAWKISANDTDPTNVN
                     PSDTVDFSVKNSDAGKDNLTIAKNTVDNKHKIEFTLNDNLKLTSVTTGQNSMSEDGFIF
                     ANGAKITVDGIDAGDKVITGVKAGEDDTDAVNFKQLKEFTSGIKGGGWKLSVNGADTTD
                     VKANSTVDLFAVKHKDDDGSDTDNANIRIVKDENNKVSFDLNDYIKVNRVETGITSLSN
                     AGLMIKDGPRVTKGGIHAGGKQITGVAEGTKDADAVNYKQLKEIRDAATTHWQLSVNGG
                     NGISIGQNDTVNLQSAGKEGSQNIKIVGDNDRNVTFDLADNITVTSVTAGRSKMSDDGF
                     LFDGDKGPRITIDGISAGKKKITEVEKGTDNTDAVNVAQLNEVRELISEAGGWKLSVNG
                     TDTINVKAGSTVDLFAVKQKEDDNNESENTNIKIVKSRDNKVSFDLSEYIKVGRVETGL
                     SSMSNAGFMIKDGPNMTKGGINAANTKITGVQKGTNENDAVNVAQLNEVKNQIAGNSLV
                     KWDEEEQLITVGKEKEGTKINIANINNQNRVISGVADGGLGEDSKDAINGSQINKISGD
                     VAKYFGGDAAFENGTFVGPRYNLSFVSADGSIEQKVFENVGDALTGLDANVKNVNSRLT
                     YVDNKFDQKFADFSKDALLWSDEEKAFVALHGEGRKTNSKITFLKDGDIDVNSTDAING
                     SQLFKTNQTVANLIETLNGVHKDISKYFGGGADVIAGKAPTYIIQNNKYNDVGSAFNEI
                     DASITDIHNQINSVTSNSLVKWVDGQNLITIGAQKGGTKISIANSNGSDRTISGVKAAE
                     LKENSTEAVNGSQLFTTNQTVSNLINTLNDVHENISNYFGGGANVLDGLAPTYVISGET
                     YRDVGSAFTGVNISIKNLDDKIIEMKENNLVQQEGISGVITIGAKTAGTKISVAGVGGL
                     GRTISGVKAAENGDEAVNKDQLDKSIKGISKDALLWSEDEQAFVALHEKDGKKTKSKLK
                     SLLDGNISKGSTDAITGNQLYVMSNKLAAYFGGGAKYENGKWTAPSFEIVQVDANGRIV
                     KNSYNTVAEAFDGINSGMSNINNRIDDVINKVDSDALKWNKDKNAYDAGRNGQPSKIIN
                     VVDGKIAEGSKDAVNGGQLWKTNERVTKVENRVTDVENHVKIIDKKVDNISNTIADIGD
                     TVINIENKVDTIDNKVNNIAEDAVRYDRDEKGQKTNKITLKGGDPSEPVMIDNVADGKI
                     EKGSKEAVNGGQLHDYTKEQMKIVLDESKHYTDQRVNNIVIDAIDDAVERANNYTNMKF
                     EALNYSIENVRKEARQAAAIGLAVSNLRYNDTPGKLSVGFGSGLWRSQSAFAFGAGYTS
                     ESGSIRSNLSITTSGGHWGIGAGFNMTLN"
     gene            204160..204621
                     /locus_tag="BH01500"
     CDS             204160..204621
                     /locus_tag="BH01500"
                     /inference="non-experimental evidence, no additional
                     details recorded"
                     /codon_start=1
                     /transl_table=11
                     /product="Surface protein"
                     /protein_id="CAF26962.1"
                     /db_xref="EnsemblGenomes-Gn:BH01500"
                     /db_xref="EnsemblGenomes-Tr:CAF26962"
                     /db_xref="InterPro:IPR005594"
                     /db_xref="UniProtKB/TrEMBL:Q6G4Z8"
                     /translation="MIDNVADGKIEADSKQAVNGGQLRDYTEQQMKIVLDDAKKYTDEQ
                     VKDRVSNGVNEAKSYTDMKFETLSYVVEDVRKAARQAVAMGLAVSNLRYYDIPGSLSLS
                     FGTGIWRNQSAFAIGVGYTSEDGNIRSNLSITSADSHWDIGAGLRIKLN"
     gene            205378..214488
                     /gene="badA1"
                     /locus_tag="BH01510"
     CDS             205378..214488
                     /gene="badA1"
                     /locus_tag="BH01510"
                     /inference="non-experimental evidence, no additional
                     details recorded"
                     /codon_start=1
                     /transl_table=11
                     /product="Surface protein/Bartonella adhesin"
                     /protein_id="CAF26963.1"
                     /db_xref="EnsemblGenomes-Gn:BH01510"
                     /db_xref="EnsemblGenomes-Tr:CAF26963"
                     /db_xref="GOA:Q6G4Z7"
                     /db_xref="InterPro:IPR008635"
                     /db_xref="InterPro:IPR011049"
                     /db_xref="UniProtKB/TrEMBL:Q6G4Z7"
                     /translation="MKKLSVTSKRQYNLYASPISRRLSLLMKLSLETVTVMFLLGASPV
                     LASNLALTGAKNLSQNSPGVNYSKGSHGSIVLSGDDDFCGADYVLGRGGNSTVRNGIPI
                     SVEEEYERFVKQKLMNNATSPYSQSSEQQVWTGDGLTSKGSGYMGGKSTDGDKNILPEA
                     YGIYSFATGCGSSAQGNYSVAFGANATALTGGSQAFGVAALASGRVSVAIGVGSEATGE
                     AGVSLGGLSKAAGARSVAIGTRANAYGEESIAIGGGLKQGSDNKIGSAVAQGLKAISIG
                     SDSVGFQHYAVAIGAKSRALLLKSVALGSYSVADVDAGVRGYDPVEDEPSKNVSFVWKS
                     SVGAVSVGNRKEGLTRQIIGVAAGTEDTDAVNVAQLKALRGMISEKGGWNLTVNNDNNT
                     VVSSGGALDLSSGSKNLKIAKDGKKNNVTFDVARDLTLKSIKLDGVTLNETGLFIANGP
                     QITASGINAGSQKITGVAEGTDANDAVNFGQLKKIETEVKEQVAASGFVKQDSDTKYLT
                     IGKDTDGDTINIANNKSDKRTLMGIKEGDISKDSSEAITGSQLFTTNQNVKTVSDNLQT
                     AATNIAKTFGGDAKYEDGEWTAPTFKVKTVTGEGKEEEKTYQNVADALAGVGSSITNVQ
                     NKVTEQVNNAITKVEGDALLWSDEANAFVARHEKSKLEKGASKATQENSKITYLLDGDV
                     SKDSTDAITGKQLYSLGDKIASYLGGNAKYENGEWTAPTFKVKTVKEDGKEEEQTYHNV
                     AAAFEGVGTSFTNVKNEITKQINHLQSDDSAVVHYDKDDKNGSINYASVTLGKGKDSAA
                     VTLHNVAAGNIAKDSHDAINGSQIYSLNEQLATYFGGGAGYNKEGKWTAPTFTVKTVKE
                     DGEEEEKTYQNVAEALTGVGTSFTNIKSEITKQIANEISNVTGDSLVKKDLDTNLITIG
                     KEVAGTEINIASVSKADRTLSGVKEAVKDNEAVNKGQLDKGLKHLSDSLQSEDSAVVHY
                     DKKTDETGGINYTSVTLGGKDKTPVALHNVADGSISKDSHDAINGGQIHTIGEDVAKFL
                     GGAASFNNGAFTGPTYKLSNIDAKGDVQQSEFKDIGSAFAGLDTNIKNVNNNVTNKFNE
                     LTQNITNVTQQVKGDALLWSDEANAFVARHEKSKLGKGASKATQENSKITYLLDGDVSK
                     DSTDAITGKQLYSLGDKIASYLGGNAKYEDGEWTAPTFKVKTVKEDGKEEEKTYQNVAE
                     ALTGVGTSFTNVKNEITKQINHLQSDDSAVVHYDKNKDETGGINYASVTLGKGKDSAAV
                     TLHNVADGSISKDSRDAINGSQIYSLNEQLATYFGGGAKYENGQWTAPIFKVKTVKEDG
                     EEEEKTYQNVAEALTGVGTSFTNIKSEITKQIANEISSVTGDSLVKKDLATNLITIGKE
                     VAGTEINIASVSKADRTLSGVKEAVKDNEAVNKGQLDTNIKKVEDKLTEAVGKVTQQVK
                     GDALLWSNEDNAFVADHGKDSAKTKSKITHLLDGNIASGSTDAVTGGQLYSLNEQLATY
                     FGGGAKYENGQWTAPTFKVKTVNGEGKEEEQTYQNVAEALTGVGASFMNVQNKITNEIT
                     NQVNNAITKVEGDSLVKQDNLGIITLGKERGGLKVDFANRDGLDRTLSGVKEAVNDNEA
                     VNKGQLDADISKVNNNVTNKFNELTQNITNVTQQVKGDALLWSDEANAFVARHEKSKLE
                     KGVSKATQENSKITYLLDGDISKGSTDAVTGGQLYSLNEQLATYFGGDAKYENGQWTAP
                     TFKVKTVNGEGKEEEQTYHNVAAAFEGVGTSFTNIKSEITKQINNEISNVKGDSLVKKD
                     LATNLITIGKEVAGTEINIASVSKADRTLSGVKEAVKDNEAVNKGQLDTNIKKVEDKLT
                     EAVGKVTQQVKGDALLWSNEDNAFVADHGKDSAKTKSKITHLLDGNIASGSTDAVTGGQ
                     LYSLNEQLATYFGGGAKYENGQWTAPTFKVKTVNGDGKEEEQTYQNVAEALTGVGTSFT
                     NVQNKITNEITNQVNNAITKVEGDSLVKQDNLGIITLGKERGGLKVDFANRDGLDRTLS
                     GVKEAVNDNEAVNKGQLDANISKVNNNVTNKFNELTQNITNVTQQVQGDTLLWSDEANA
                     FVARHEKSKLEKGVSKATQENSKITYLLDGDISKGSTDAVTGGQLYSLNEQLATYFGGG
                     AKYENGEWTAPTFKVKTVNGEGKEEEQTYHNVAAAFEGVGTSFTNIKSEITKQIDNEII
                     NVKGDSLVKRDLATNLITIGKEIEGSAINIANKSGEARTISGVKEAVNNNEAVNKGQLD
                     TNIKKVEDKLTEAVGKVTQQVKGDALLWSNEDNAFVADHGKDSAKTKSKITHLLDGNIA
                     SGSTDAVTGGQLYSLNEQLATYFGGGAKYENGQWTAPSFKVKTVKEDGKEEEQTYQNVA
                     EALTGVGTSFTNVKNEITKQINHLQSDDSAVVHYDKNKDETGTINYASVTLGKGKDSAA
                     VTLHNVADGSISKDSRDAINGGQIHTIGEDVAKFLGGDAAFKDGAFTGPTYKLSNIDAK
                     GDVQQSEFKDIGSAFAGLDTNIKNVNNNVTNKFNELTQSITNVTQQVKGDSLLWSDEAN
                     AFVARHEKSKLEKGASKAIQENSKITYLLDGNVSKGSTDAVTGGQLYSMSNMLATYLGG
                     NAKYENGEWTAPTFKVKTVNGEGKEEEQTYQNVAEALTGVGTSFTNIKSEIAKQINHLQ
                     SDDSAVIHYDKNKDETGTINYASVTLGKGEDSAAVALHNVAAGNIAKDSRDAINGSQLY
                     SLNEQLLTYFGGNAGYKDGQWIAPKFQVSQFKSDGSSGEKESYDNVAAAFEGVNKSLAG
                     MNERINNVVTAGQNVSSNSLNWNETEGGYDARHNGVDSKLTHVENGDVSEKSKEAVNGS
                     QLWNTNEKVEAVEKDVKNIEKKVQDIATVADSAVKYEKDSTGKKTNVIKLVGGSESDPV
                     LIDNVADGDIKEGSKQAVNGGQLRDYTEKQMKIVLEDAKKYTDERFNDVVNNGVNEAKA
                     YTDMKFEALSYAVEDVRKEARQAQLLVWRYLTYVTMIYRDL"
     gene            214443..214646
                     /locus_tag="BH01520"
     CDS             214443..214646
                     /locus_tag="BH01520"
                     /inference="non-experimental evidence, no additional
                     details recorded"
                     /codon_start=1
                     /transl_table=11
                     /product="Surface protein"
                     /protein_id="CAF26964.1"
                     /db_xref="EnsemblGenomes-Gn:BH01520"
                     /db_xref="EnsemblGenomes-Tr:CAF26964"
                     /db_xref="InterPro:IPR005594"
                     /db_xref="UniProtKB/TrEMBL:Q6G4Z6"
                     /translation="MAVSNLRYYDIPGSLSLSFGTGIWRSQSAFAVGAGYTSEDGNIRS
                     NLSITNAGGHWGVGAGITLRLK"
     gene            214664..215236
                     /locus_tag="BH01530"
     CDS             214664..215236
                     /locus_tag="BH01530"
                     /inference="non-experimental evidence, no additional
                     details recorded"
                     /codon_start=1
                     /transl_table=11
                     /product="hypothetical protein"
                     /protein_id="CAF26965.1"
                     /db_xref="EnsemblGenomes-Gn:BH01530"
                     /db_xref="EnsemblGenomes-Tr:CAF26965"
                     /db_xref="InterPro:IPR010642"
                     /db_xref="UniProtKB/TrEMBL:Q6G4Z5"
                     /translation="MIEKRSILINILFFLALLGKGESFADENNSVYTVHPPHLSIPNGA
                     AGETRRIIMQFYYWTLICDEKQKLKQGICNVTQTVHDKEGNTIFSWSLVSTKNGQAVML
                     FRTLPNADTNVPIRMFVESVKKPVLIHYKQCNEEICLAQSPVGPVLSKQIEQNKEVRIS
                     YKVKEGKIFSFTVPFKGLSAAVYSLQR"
     gene            216149..217459
                     /gene="ppx"
                     /locus_tag="BH01540"
     CDS             216149..217459
                     /gene="ppx"
                     /locus_tag="BH01540"
                     /inference="non-experimental evidence, no additional
                     details recorded"
                     /codon_start=1
                     /transl_table=11
                     /product="Exopolyphosphatase"
                     /protein_id="CAF26966.1"
                     /db_xref="EnsemblGenomes-Gn:BH01540"
                     /db_xref="EnsemblGenomes-Tr:CAF26966"
                     /db_xref="InterPro:IPR003695"
                     /db_xref="UniProtKB/TrEMBL:Q6G4Z4"
                     /translation="MTPLDYGLKESKQGRVRDTKTEQLSGHHGSKQNNHSTFLQIEACS
                     ISVDIKKKQRKRRWKQKQSLIQSNTACNFRGRAIGGVKKTKNQKTSFFPRFSQSKSLPL
                     YAALDLGTNNCRLLIASPSEPGYFQVVDAFSRIVRLGEGLVNNGFLNTQAMDRAIEALK
                     ICHLKLKQRHIKRYRLVATEACRSAKNGRHFIQRVLDETGLKLEIVDRETEARFAVSGC
                     GTLIEPNTDAIVLFDIGGGSSEIVLLDVSQKRSLRLAEQITAWTSLPVGVVTLAERFGG
                     SDISLNDFEKMKSYVRGFLNNFSDRYKLGILAQGSKFHLLGTSGTITALAGMHLNLERY
                     DRKKIDGIWMNDADITLMMQRLLSWDVKKRGTNPCIGRERADLILAGCAILDVIREVWP
                     SQRLRVADRGLREGILIDLMLNDGVWRHYKKRRSFKR"
     gene            217493..218236
                     /gene="ftsJ"
                     /locus_tag="BH01550"
     CDS             217493..218236
                     /gene="ftsJ"
                     /locus_tag="BH01550"
                     /inference="non-experimental evidence, no additional
                     details recorded"
                     /codon_start=1
                     /transl_table=11
                     /product="Cell division protein ftsJ"
                     /protein_id="CAF26967.1"
                     /db_xref="EnsemblGenomes-Gn:BH01550"
                     /db_xref="EnsemblGenomes-Tr:CAF26967"
                     /db_xref="GOA:Q6G4Z3"
                     /db_xref="InterPro:IPR002877"
                     /db_xref="InterPro:IPR015507"
                     /db_xref="InterPro:IPR029063"
                     /translation="MKKTTKKTAGGYGGSGSHKLYQRVKKKAGTITASSRRWLERHLND
                     PYVHQSKVDGYRSRAAYKLIEINQRYKFLKKGQKIIDLGAAPGGWCQVSGCIVGSSDEK
                     PSVVGIDYLHVDPLPGVVMLEMDFLHSDAPQKLIDALGTKPDVVLSDMAAPTTGHRQTD
                     HLRTIYLCEVAADFALSVLKPGGHFLAKAFQGGAENTLLTTLKQNFKTVHHVKPPASRS
                     ESVELYLLALEFKAKTERKEQLFLF"
     gene            219209..220231
                     /gene="cgtA"
                     /locus_tag="BH01560"
     CDS             219209..220231
                     /gene="cgtA"
                     /locus_tag="BH01560"
                     /inference="non-experimental evidence, no additional
                     details recorded"
                     /codon_start=1
                     /transl_table=11
                     /product="GTP-binding protein"
                     /protein_id="CAF26968.1"
                     /db_xref="EnsemblGenomes-Gn:BH01560"
                     /db_xref="EnsemblGenomes-Tr:CAF26968"
                     /db_xref="GOA:Q6G4Z2"
                     /db_xref="InterPro:IPR006073"
                     /db_xref="InterPro:IPR006074"
                     /db_xref="InterPro:IPR006169"
                     /db_xref="InterPro:IPR014100"
                     /db_xref="InterPro:IPR027417"
                     /translation="MKFLDQAKVYIRSGNGGAGAISFRREKFIEFGGPDGGDGGRGGDV
                     WALVVDGLNTLIDYRYQQHFRAKTGGHGKGRNMTGQKGDDIILKVPVGTQIFEEDNTTL
                     ICDLTEVGQRYRLAKGGNGGFGNLHFTTSTNRAPRRANPGLSGEERTLWLRLKLIADAG
                     IIGLPNAGKSTFLASVTAAKPKVADYPFTTLYPHLGVARIDAREFVLADIPGLIEGAHE
                     GVGIGDRFLGHVERCRVLFHLISAQEEDVVKAYQIVRNELKAYGNNLNDKTEIIALSQI
                     DTLTIEERKAKQEFLQKVTGKSVMMFSAVSREGLENLLRAGAHIIEMARKKDVVREEQD
                     "
     gene            220237..221376
                     /gene="proB"
                     /locus_tag="BH01570"
     CDS             220237..221376
                     /gene="proB"
                     /locus_tag="BH01570"
                     /inference="non-experimental evidence, no additional
                     details recorded"
                     /codon_start=1
                     /transl_table=11
                     /product="Glutamate 5-kinase"
                     /protein_id="CAF26969.1"
                     /db_xref="EnsemblGenomes-Gn:BH01570"
                     /db_xref="EnsemblGenomes-Tr:CAF26969"
                     /db_xref="GOA:Q6G4Z1"
                     /db_xref="InterPro:IPR001048"
                     /db_xref="InterPro:IPR001057"
                     /db_xref="InterPro:IPR002478"
                     /db_xref="InterPro:IPR005715"
                     /db_xref="InterPro:IPR011529"
                     /db_xref="InterPro:IPR015947"
                     /db_xref="InterPro:IPR019797"
                     /translation="MAVGLQKLVHYKRIVIKIGSALLVDPQTGLRAEWLKSLISDVANL
                     HQKGVEILLVSSGAIALGRTLLRLPKGALKLEESQACAALGQIELAKTYSDTLAQYGLK
                     TGQILLTLFDTEERRRYLNARATINVLLRFGAVPVINENDTVATSEIRYGDNDRLAARV
                     ATMMGADLLILLSDIDGLYTKSPHRDPTAEFIPFIASITSDIEKMADVAHSELSRGGMK
                     TKLDAGKIANSAGTAMIITSGKRMNPLAAIDRGERGSFFAAGEKPVNAWKTWISGHLDP
                     SGILMIDQGAVKALESGKSLLAAGVVAIEGRFNRGDTVAIVDTNGVEIARGLVSYGKDE
                     SVRIMGRKSEEIESILGYEARSAMVHRNDMVLRCLTDSA"
     gene            221444..222682
                     /gene="proA"
                     /locus_tag="BH01580"
     CDS             221444..222682
                     /gene="proA"
                     /locus_tag="BH01580"
                     /inference="non-experimental evidence, no additional
                     details recorded"
                     /codon_start=1
                     /transl_table=11
                     /product="Gamma-glutamyl phosphate reductase"
                     /protein_id="CAF26970.1"
                     /db_xref="EnsemblGenomes-Gn:BH01580"
                     /db_xref="EnsemblGenomes-Tr:CAF26970"
                     /db_xref="GOA:Q6G4Z0"
                     /db_xref="InterPro:IPR000965"
                     /db_xref="InterPro:IPR012134"
                     /db_xref="InterPro:IPR015590"
                     /db_xref="InterPro:IPR016161"
                     /db_xref="InterPro:IPR016162"
                     /db_xref="InterPro:IPR016163"
                     /db_xref="InterPro:IPR020593"
                     /translation="MKDMGRKARRAATVLAVMSSEQKNKALEMIALSLEAHSDEILRAN
                     HQDLLNATQNNLTVAMVDRLKLNEVRLCTIIDSVRQVACLPDPVGQVMDEWTRPNGLHI
                     SRVRTPLGVIGIIYESRPNVTIDASTLCLKAGNAAILRGGSDSFHSAHALHCALVKGLK
                     KAGFPKDAIQMVATKDRGAVGEMLKGLDGAIDVIVPRGGKNLVARIQVDARVPIFAHLE
                     GLCHIYIDQSADLDMARNIVLNAKLRRTGICSAVETVLIDRQALEKFLPILTALQKKGC
                     EIRATEDIVFLMPDAKLAFEEDWSHEYLDAIVSVKTVESVEGAIAHIKRYSSGHTESII
                     AEDMEIVEKFFNHLDSAILLHNASTQFADGGEFGFGAEIGIATGKMHARGPIGVEQLTS
                     FQYHIKGNGQVRP"
     gene            222712..223305
                     /gene="nadD"
                     /locus_tag="BH01590"
     CDS             222712..223305
                     /gene="nadD"
                     /locus_tag="BH01590"
                     /inference="non-experimental evidence, no additional
                     details recorded"
                     /codon_start=1
                     /transl_table=11
                     /product="hypothetical protein"
                     /protein_id="CAF26971.1"
                     /db_xref="EnsemblGenomes-Gn:BH01590"
                     /db_xref="EnsemblGenomes-Tr:CAF26971"
                     /db_xref="GOA:Q6G4Y9"
                     /db_xref="InterPro:IPR004821"
                     /db_xref="InterPro:IPR005248"
                     /db_xref="InterPro:IPR014729"
                     /db_xref="UniProtKB/TrEMBL:Q6G4Y9"
                     /translation="MPYVERSNIVGLFGGSFNPPHEGHLLVAKTAIRRLRLNQLWWMVT
                     PGNPLKDCTHLPPLEKRMRLSLELIDDPKIRVTGFEQAIGSKVSVETISHILAHYRRVH
                     FVWIMGADSLATIHHWYRWHDIISMLPIAIIDRPLVHMSALSSSMAHIYRSFRLDERES
                     IRLPFMKPPAWIYLHGALSFQSSTNLRLKENAFF"
     gene            223654..224082
                     /locus_tag="BH01600"
     CDS             223654..224082
                     /locus_tag="BH01600"
                     /inference="non-experimental evidence, no additional
                     details recorded"
                     /codon_start=1
                     /transl_table=11
                     /product="hypothetical protein"
                     /protein_id="CAF26972.1"
                     /db_xref="EnsemblGenomes-Gn:BH01600"
                     /db_xref="EnsemblGenomes-Tr:CAF26972"
                     /db_xref="GOA:Q6G4Y8"
                     /db_xref="InterPro:IPR004394"
                     /db_xref="InterPro:IPR025656"
                     /db_xref="UniProtKB/TrEMBL:Q6G4Y8"
                     /translation="MSLENISQKYSCSIVPLAEKKIFSVNDGLNVILKSLEDTKAEDIV
                     SIDIQGKSSLADYMVIASAHSQRHVSSVADHLLRTWKDSGYGRASVEGLTEGNWVLIDT
                     GDIIIHLFRPEIRLFYNLEKMWLTPDLNNTKLALFGDH"
     gene            224084..224566
                     /locus_tag="BH01610"
     CDS             224084..224566
                     /locus_tag="BH01610"
                     /inference="non-experimental evidence, no additional
                     details recorded"
                     /codon_start=1
                     /transl_table=11
                     /product="hypothetical protein"
                     /protein_id="CAF26973.1"
                     /db_xref="EnsemblGenomes-Gn:BH01610"
                     /db_xref="EnsemblGenomes-Tr:CAF26973"
                     /db_xref="GOA:Q6G4Y7"
                     /db_xref="InterPro:IPR003742"
                     /db_xref="InterPro:IPR029026"
                     /db_xref="InterPro:IPR029028"
                     /translation="MHVSIFAVGRMKKGAEQALVHHYLDRFSKSCSAVGFHFKILQEIS
                     ESRAPTACQRMEEEGRRLIEFLPEKCRLIVLDERGKTVSSFAFAEQLGFYRDEGVRDVI
                     IALGGPDGHNEQIRNRADFLLSFGFMTWPHQIARILLTEQLYRAVTIASNHPYHRF"
     gene            224663..225943
                     /gene="filA"
                     /locus_tag="BH01620"
     CDS             224663..225943
                     /gene="filA"
                     /locus_tag="BH01620"
                     /inference="non-experimental evidence, no additional
                     details recorded"
                     /codon_start=1
                     /transl_table=11
                     /product="Filament-A percursor"
                     /protein_id="CAF26974.1"
                     /db_xref="EnsemblGenomes-Gn:BH01620"
                     /db_xref="EnsemblGenomes-Tr:CAF26974"
                     /db_xref="InterPro:IPR011055"
                     /db_xref="InterPro:IPR016047"
                     /db_xref="UniProtKB/TrEMBL:Q6G4Y6"
                     /translation="MVRQMKKLLHRKMQCLYEECAIFVVLFLSMFFFLSVSHAEDTVRS
                     AEARKTLGEIRQSISLSRERVAFLSRQVERLKKDQRALSDALIKAAKEERAVANDISER
                     EEKLKEMLKKRKQVHQSLKSRRTEFAEVLSILERMGLKPPPALVVRPEDVLASVRSSVL
                     LGAVVPQMQEKTQALTESLKELTNLSNAITVEYAALKTKMQNQAEQRKHLELLLDKKAK
                     LQKRSEEELTEQQQKNSALVKKAQSLEELILELDRQSQLNSDVSVQMQKTLQLLEQSNF
                     ENRKGSLLFPVLGKNIQHVKNSSQITRFGEMIETEAEAIIVAPADALVAFAGPFRSYGQ
                     LIILNVGNGYHIVLTGMSKINVTQGQFVLSGEPLGTMGMQFIANSVALDIGKTAPMLYI
                     EFRKHGKPVNPTPWWRTEKTKRNRNDS"
     gene            225933..227243
                     /gene="ctpA"
                     /locus_tag="BH01630"
     CDS             225933..227243
                     /gene="ctpA"
                     /locus_tag="BH01630"
                     /inference="non-experimental evidence, no additional
                     details recorded"
                     /codon_start=1
                     /transl_table=11
                     /product="Carboxy-terminal processing protease ctpA"
                     /protein_id="CAF26975.1"
                     /db_xref="EnsemblGenomes-Gn:BH01630"
                     /db_xref="EnsemblGenomes-Tr:CAF26975"
                     /db_xref="GOA:Q6G4Y5"
                     /db_xref="InterPro:IPR001478"
                     /db_xref="InterPro:IPR004447"
                     /db_xref="InterPro:IPR005151"
                     /db_xref="InterPro:IPR029045"
                     /db_xref="UniProtKB/TrEMBL:Q6G4Y5"
                     /translation="MIRKVILLVAGVFLGACSMIMVQSVAANNEGDVYKQLAIFGDVFE
                     RVRMQYVTVPDDKKLIENAINGMLTSLDPHSSYMNAQEAKEMRDSTKGEFGGLGIEVTM
                     EKNLIKVVSPMDDTPASKAGILAGDLISKIDGVQTNGQTLNEAVNKMRGAPGTPITLTI
                     IRSGIDKPLEIKVVRDIIKVKAVKYRVEGDIGYLRLIQFSEQTFGNLQAAIKDIQSKIP
                     QDKLKGYVLDLRLNPGGLLDQAVSVSGAFLNKGEIVSTRGRRKNDVTRFDAKPGDIIKG
                     KPLIVLINGGSASASEIVAGALQDHRRATILGTQSFGKGSVQTIIPLGENGALRLTTAL
                     YYTPAGTSIQGTGITPDIIVEQPLPEKYKGYDVKLGESELKGHIKGERENNKGSGSAAF
                     VPRDPKEDAQLNEAYKLLRGEMANAAFPPDPNKDILK"
     gene            227284..227805
                     /gene="invA"
                     /locus_tag="BH01640"
     CDS             227284..227805
                     /gene="invA"
                     /locus_tag="BH01640"
                     /inference="non-experimental evidence, no additional
                     details recorded"
                     /codon_start=1
                     /transl_table=11
                     /product="Invasion-associated protein A"
                     /protein_id="CAF26976.1"
                     /db_xref="EnsemblGenomes-Gn:BH01640"
                     /db_xref="EnsemblGenomes-Tr:CAF26976"
                     /db_xref="GOA:Q6G4Y4"
                     /db_xref="InterPro:IPR000086"
                     /db_xref="InterPro:IPR015797"
                     /db_xref="InterPro:IPR020084"
                     /db_xref="InterPro:IPR020476"
                     /db_xref="InterPro:IPR022927"
                     /translation="MDAVVNLTTLPYRRSVGILVFNHEGKVWVGRRLMVCIHEDTKIYH
                     RWQLPQGGIDENEEPLDAARRELYEETGIRSIELIKEAKYWFHYDFPQEIVGSVLGSKY
                     RGQIQKWFAFQFTGELSEIKINPPPDGHKAEFDQWKWVDLETLPSIVISFKKHVYMKIV
                     NEFRGSFKGL"
     gene            227945..228505
                     /gene="invB"
                     /locus_tag="BH01650"
     CDS             227945..228505
                     /gene="invB"
                     /locus_tag="BH01650"
                     /inference="non-experimental evidence, no additional
                     details recorded"
                     /codon_start=1
                     /transl_table=11
                     /product="Invasion-associated protein B"
                     /protein_id="CAF26977.1"
                     /db_xref="EnsemblGenomes-Gn:BH01650"
                     /db_xref="EnsemblGenomes-Tr:CAF26977"
                     /db_xref="InterPro:IPR010642"
                     /db_xref="PDB:3DTD"
                     /db_xref="UniProtKB/TrEMBL:Q6G4Y3"
                     /translation="MKKLFNLFIFFTLLSISSVAFASNSKSTTTKDTVATLPNGASSLT
                     ETYGLWSINCGIQEGKKVCFMHRQEVNDQNRVVVAMSVVLNADGVVSGNLTVPFGILVS
                     KPVRLQVDEGKAVIETGIRTCVPAGCIVPIVFDKNYVAALRAGKHLKLAMTIAAPGEPP
                     LNDLFVQLNGFSNALNRLIALQK"
     gene            228835..229122
                     /locus_tag="BH01660"
     CDS             228835..229122
                     /locus_tag="BH01660"
                     /inference="non-experimental evidence, no additional
                     details recorded"
                     /codon_start=1
                     /transl_table=11
                     /product="hypothetical protein"
                     /protein_id="CAF26978.1"
                     /db_xref="EnsemblGenomes-Gn:BH01660"
                     /db_xref="EnsemblGenomes-Tr:CAF26978"
                     /db_xref="GOA:Q6G4Y2"
                     /db_xref="InterPro:IPR003425"
                     /db_xref="UniProtKB/TrEMBL:Q6G4Y2"
                     /translation="MVYALLQVIDLIFNIYIDILIANVIFSWLYAFNIVNTRNRFVFLV
                     GRFLYRVTEPVLAPIRQFLPNFGAVDISPIVVFLIIYFIRNFMWYVYAGM"
     gene            229153..229488
                     /locus_tag="BH01670"
     CDS             229153..229488
                     /locus_tag="BH01670"
                     /inference="non-experimental evidence, no additional
                     details recorded"
                     /codon_start=1
                     /transl_table=11
                     /product="hypothetical protein"
                     /protein_id="CAF26979.1"
                     /db_xref="EnsemblGenomes-Gn:BH01670"
                     /db_xref="EnsemblGenomes-Tr:CAF26979"
                     /db_xref="InterPro:IPR003746"
                     /db_xref="UniProtKB/TrEMBL:Q6G4Y1"
                     /translation="MFHQVDTNNIILFVYIIPKASGDKIMGIECKNDGKRHLVIRLRAI
                     PENGKANKALIKFLAKQWKIPSSYISLKSGGTSRYKQLYFSGYLEKLKEILRALEDHAV
                     TKNKLSC"
     gene            229763..229888
                     /locus_tag="BH01680"
                     /pseudo=""
     CDS             229763..229888
                     /locus_tag="BH01680"
                     /inference="non-experimental evidence, no additional
                     details recorded"
                     /note="Identified by comparison to Bartonella henselae"
                     /pseudo=""
                     /codon_start=1
                     /transl_table=11
                     /product="Prophage integrase"
     gene            complement(229952..230482)
                     /gene="ppa"
                     /locus_tag="BH01690"
     CDS             complement(229952..230482)
                     /gene="ppa"
                     /locus_tag="BH01690"
                     /inference="non-experimental evidence, no additional
                     details recorded"
                     /codon_start=1
                     /transl_table=11
                     /product="Inorganic pyrophosphatase"
                     /protein_id="CAF26981.1"
                     /db_xref="EnsemblGenomes-Gn:BH01690"
                     /db_xref="EnsemblGenomes-Tr:CAF26981"
                     /db_xref="GOA:Q6G4Y0"
                     /db_xref="InterPro:IPR008162"
                     /db_xref="PDB:3SW5"
                     /db_xref="UniProtKB/TrEMBL:Q6G4Y0"
                     /translation="MNIKEIAVGKNPPEDVNVIVEVSLGGQPIKYEMDKKSGALFVDRF
                     LYTSMVYPGNYGFVPHTLSEDGDPIDVLICNTRPLLPGCVINVYPIGALIMEDDGGKDE
                     KIIAIPTPKLTQRYNNIHDYTDLPEITLKQIEHFFEHYKDLEPGKWAKIEGWRDKSFAH
                     ELIKQAIERNKEL"
     gene            complement(230549..232375)
                     /gene="typA"
                     /locus_tag="BH01700"
     CDS             complement(230549..232375)
                     /gene="typA"
                     /locus_tag="BH01700"
                     /inference="non-experimental evidence, no additional
                     details recorded"
                     /codon_start=1
                     /transl_table=11
                     /product="GTP-binding protein typA"
                     /protein_id="CAF26982.1"
                     /db_xref="EnsemblGenomes-Gn:BH01700"
                     /db_xref="EnsemblGenomes-Tr:CAF26982"
                     /db_xref="GOA:Q6G4X9"
                     /db_xref="InterPro:IPR000640"
                     /db_xref="InterPro:IPR000795"
                     /db_xref="InterPro:IPR004161"
                     /db_xref="InterPro:IPR005225"
                     /db_xref="InterPro:IPR006298"
                     /db_xref="InterPro:IPR009000"
                     /db_xref="InterPro:IPR009022"
                     /db_xref="InterPro:IPR027417"
                     /db_xref="UniProtKB/TrEMBL:Q6G4X9"
                     /translation="MQLRNIAIIAHVDHGKTTLVDELLKQSGNFRDNQRTSARMMDSND
                     IEKERGITILAKVTSVVWKDTRINIVDTPGHADFGGEVERILNMVDGAIVLVDAAEGPM
                     PQTKFVVGKALKVGLRPIVAINKIDRADARADEVINEVFDLFAALDANDEQLDFPILYG
                     SGRDGWMAETPEGPKDQGLSPLFDLVTRHVPSPSIAEGPFRMIGTILEADPFLGRIITG
                     RIHSGSIKPNQNVKVLRQDGKVLETGRISKILAFRGLERQPIEESIAGDIVAIAGLQKG
                     TVADTFCDPAVNEPLTAQPIDPPTVTMSFLVNDSPLAGTEGDKVTSRVIRDRLLKEAEG
                     NVALKIEESTDKDSFYVSGRGELQLAVLIENMRREGFELSVSRPRVVMQKDENGTTLEP
                     IEEVVIDVDEEYSGTVVQKMSERKGEMIELRPSGGNRVRLVFYAPTRGLIGYQSELLTD
                     TRGTAIMNRLFHAYEPYKGDIGGRVNGVMISNDNGESVAYALFNLEDRGPMIIDAGVKV
                     YQGMIIGIHSRDNDLEVNVLKAKKLTNMRASGKDEAVKLTPPVKMTLERALSWIQDDEL
                     VEVTPKNIRLRKLYLDPNERKRFEKTRSSLSN"
     gene            complement(233816..235192)
                     /gene="mgtE"
                     /locus_tag="BH01710"
     CDS             complement(233816..235192)
                     /gene="mgtE"
                     /locus_tag="BH01710"
                     /inference="non-experimental evidence, no additional
                     details recorded"
                     /codon_start=1
                     /transl_table=11
                     /product="Mg2+ transport protein"
                     /protein_id="CAF26983.1"
                     /db_xref="EnsemblGenomes-Gn:BH01710"
                     /db_xref="EnsemblGenomes-Tr:CAF26983"
                     /db_xref="GOA:Q6G4X8"
                     /db_xref="InterPro:IPR000644"
                     /db_xref="InterPro:IPR006667"
                     /db_xref="InterPro:IPR006668"
                     /db_xref="InterPro:IPR006669"
                     /db_xref="UniProtKB/TrEMBL:Q6G4X8"
                     /translation="MTEIKTTFDFKNSSPEVLAEELKNYHFADSIDIINDLDIMERVTI
                     LSLLPLDYTIELFDKPELEQPAAILELLPVNRSIEILDGMSADAAADVFQEMDTETRTR
                     LYALLKPITRAELKKLTSYPEHTAGALMTTEFIAVPANWTVKKTLNHIRDVERTRETVY
                     TSYVIDPKTGTLLKAVSLRNLILASPDDQILNVSTHDTPITISPFTHHEDIARLFQRHD
                     LLSVPVIDDGNHVIGIVTVDDVLDTMVDEMSEDAYKFGGMEALDKPYMQINFLGMMKKR
                     GGWLALLFVGEMLTASAMQYFEAELEKAIILTLFIPLIMSSGGNSGSQATSLIIRALAL
                     RELTLKDWWKVIIREIPAGLSLGILLGIIGVMRIVFWQQLGIYDYGKHWMAVCVTVGAA
                     LVGIVTFGSLSGSMLPFILKRLRFDPASASAPLVATLVDVMGIVIYFSVASVILSGTLL
                     "
     gene            235545..237569
                     /gene="dcp"
                     /locus_tag="BH01720"
     CDS             235545..237569
                     /gene="dcp"
                     /locus_tag="BH01720"
                     /inference="non-experimental evidence, no additional
                     details recorded"
                     /codon_start=1
                     /transl_table=11
                     /product="Peptidyl-dipeptidase dcp"
                     /protein_id="CAF26984.1"
                     /db_xref="EnsemblGenomes-Gn:BH01720"
                     /db_xref="EnsemblGenomes-Tr:CAF26984"
                     /db_xref="GOA:Q6G4X7"
                     /db_xref="InterPro:IPR001567"
                     /db_xref="InterPro:IPR024077"
                     /db_xref="InterPro:IPR024079"
                     /db_xref="InterPro:IPR024080"
                     /db_xref="UniProtKB/TrEMBL:Q6G4X7"
                     /translation="MTKAALLDWKGFSGLPDFFSISDEDFKPTFEQALKEAEEEIETIA
                     MVQEPPTLESFLQPFELSGKRLDRVCSIFFLRSGAHSNALIQQLEQEFVVKLSRYSSKI
                     MMDVRIFAKINALYKQSQQGVYDNETTRVLELWWKKFVCNGAKLDEKSKKRLVEINEKL
                     AFLNATFGQHVLKDEAEWILFLEQTDLSGLPDDLIASMKEIACERGHEGAYALTLARSI
                     VEPFLKFSHRRDLREKAFQAWSKRGENNNENDNRAILLEIVALRNEKAKLLGYKSFADL
                     KLDNTMAKSIDAVMGLLTPVWERARAKAASEQIELQNFANNRGSNESLAAWDWRYYAEK
                     LRAEKFSFDGAEIKYYFQLDRIIEAAFAVAKKLFGISFEEKNAVALWHPDARLWEVKKS
                     DGSFLGHFIGDYFARSSKRSGAWMNSLQVQHKLDGGQKPIIYNICNFAKPPKGEIALLS
                     LDDAQTLFHEFGHALHGLLSDVTWPSVACTSVSRDFVELPSQLYEHWLTVPEILKSYAT
                     HAKTGLPIPQALMDKIVSAQTFDAGFSAVEFISSALVDMAIHQRETISDPTMFEHQELE
                     KLQMPNTIIMRHRPPHFTHIFSSDGYAAGYYSYLWSEVLDADAFQAFEETGDVFNSQLA
                     DRLKRFIYSAGGSRDPEELYKAFRGRLPSPEAMIKKRGL"
     gene            complement(237726..238787)
                     /locus_tag="BH01730"
     CDS             complement(237726..238787)
                     /locus_tag="BH01730"
                     /inference="non-experimental evidence, no additional
                     details recorded"
                     /codon_start=1
                     /transl_table=11
                     /product="hypothetical protein"
                     /protein_id="CAF26985.1"
                     /db_xref="EnsemblGenomes-Gn:BH01730"
                     /db_xref="EnsemblGenomes-Tr:CAF26985"
                     /db_xref="GOA:Q6G4X6"
                     /db_xref="InterPro:IPR007407"
                     /db_xref="InterPro:IPR013831"
                     /db_xref="UniProtKB/TrEMBL:Q6G4X6"
                     /translation="MFLFRPILLIFLLFSLLVVSVIQPSPSQATNFFKWLLEHNKQEQK
                     PPQIIEQKTYKPQKTIIQKNTHKLKKENAKRILVIGDFVASAVANALKNLFTDNSDIII
                     INNTIPDSGLVRTDHISWKSNLSELIDKNKPDVIIMIIGANDNQPITTSYGIFSVLQPE
                     WLNIYKQRIIEITESLHTSGKPWIWMGQPAFGNEHLTQKMKIFNELYRKETEVAGGYFL
                     DIWNGFTDEQGRFSFSGYDIHGKIAKLRTNNGIHFTFEGKKKLAFYLEKPLKNILNFDS
                     SPYKNRYLTNTNNRQFITQEPNNILQQPPMSLDDIAQQNTRLLNKINQNFVKKLWFPPN
                     GHQKDRADNFSLP"
     gene            complement(238803..240059)
                     /locus_tag="BH01740"
     CDS             complement(238803..240059)
                     /locus_tag="BH01740"
                     /inference="non-experimental evidence, no additional
                     details recorded"
                     /codon_start=1
                     /transl_table=11
                     /product="Peptidoglycan-binding protein"
                     /protein_id="CAF26986.1"
                     /db_xref="EnsemblGenomes-Gn:BH01740"
                     /db_xref="EnsemblGenomes-Tr:CAF26986"
                     /db_xref="InterPro:IPR002477"
                     /db_xref="InterPro:IPR011757"
                     /db_xref="InterPro:IPR011970"
                     /db_xref="InterPro:IPR023346"
                     /db_xref="UniProtKB/TrEMBL:Q6G4X5"
                     /translation="MQKTESKTFFYSEKPINSRALIIGLAVLFSVFLMFFAQLSYANVG
                     FQQWIKEFKKVALTNNILSSTFDMAFKGINAIDPEVLKKAAYQPEFVDPSWNYFDNRVH
                     DIAIMEGQSQTKKWQKWLSQIEKRFGVDRNILLAIWSMESNYGKVLANKDVMRDTIRSL
                     ATLAYADQKRAKYAQAQLIAAMTILQNGEITRAQLTGSWAGAMGHTQFIPSSYLAYAID
                     MDGDGRRDIWTSVPDALATAANLLYMNGWQSKLPWGVEVKLPQGKNLPEDWHSFEQWAK
                     LGVKQANGKHLPSLSERAILKYPDGPEGPIFLVTKNFFVLKRYNNADRYAFAVALLANR
                     IAGHSGLVQDWQRPFPPLTFYERKELQSRLAALGYYKGEMDGIIGTASRKALKAFQLRH
                     GLTANGYPTPEVLSLLRKQ"
     gene            240324..241223
                     /gene="galU"
                     /locus_tag="BH01750"
     CDS             240324..241223
                     /gene="galU"
                     /locus_tag="BH01750"
                     /inference="non-experimental evidence, no additional
                     details recorded"
                     /codon_start=1
                     /transl_table=11
                     /product="UTP-glucose-1-phosphate uridylyltransferase"
                     /protein_id="CAF26987.1"
                     /db_xref="EnsemblGenomes-Gn:BH01750"
                     /db_xref="EnsemblGenomes-Tr:CAF26987"
                     /db_xref="GOA:Q6G4X4"
                     /db_xref="InterPro:IPR005771"
                     /db_xref="InterPro:IPR005835"
                     /db_xref="InterPro:IPR029044"
                     /db_xref="UniProtKB/TrEMBL:Q6G4X4"
                     /translation="MKVRKIRKAVFPVAGLGTRFLPATKTIPKEMLTVVDKPVIQYVVD
                     EAREAGIEHFIFVTGRNKAVIEDYFDTQVELYTTLAERGKRGELDHLQALQLPPGTTSF
                     TRQQQPLGLGHALWCARELVGEEPFALLLPDMLIQAKKSCLSEMVNLYEKTAGGNIVAV
                     QECDPGEAHKYGIVGKGKQIANGFEITKMVEKPKKGTAPSNLYINGRYILQPEIFNILS
                     DQERGSGNEIQLTDAMMRLLNEQDFFGFQLEGRTFDCGSKAGFIEANVAFSLARADMHS
                     QVSASLKNLLEIIKIEKL"
     gene            241257..242252
                     /locus_tag="BH01760"
     CDS             241257..242252
                     /locus_tag="BH01760"
                     /inference="non-experimental evidence, no additional
                     details recorded"
                     /codon_start=1
                     /transl_table=11
                     /product="Polysialic acid capsule expression protein"
                     /protein_id="CAF26988.1"
                     /db_xref="EnsemblGenomes-Gn:BH01760"
                     /db_xref="EnsemblGenomes-Tr:CAF26988"
                     /db_xref="GOA:Q6G4X3"
                     /db_xref="InterPro:IPR000644"
                     /db_xref="InterPro:IPR001347"
                     /db_xref="InterPro:IPR004800"
                     /db_xref="UniProtKB/TrEMBL:Q6G4X3"
                     /translation="MTAQSSHMLVLQSTVTSAFKTIASEKQGLEALEEALLGYLSSAFQ
                     AAVQTIRNANGHVVITGLGKSGHIGAKIAATLASTGTPAFFVHAAEANHGDLGMIGSDD
                     VILALSWSGETSELSGIINHAARFRTPLIAMTSGEHSVLGRQADIVLLLPKIEEACPHG
                     LAPTTSTIMQLAMGDALAVALLEMRGFTATDFKIYHPGGSLGASLKYVRDIMHQGESIP
                     LVAQGTAMAKAMSVLVEKHFGCVGVVNQEGELIGIVTDGDLARNIHVNLSKFNVDELMT
                     KDPKIVEPNTLVGAATAFINEHHIGAFFVVENKKPIGIVHFHDLLRIGAA"
     gene            complement(242439..242798)
                     /locus_tag="BH01770"
     CDS             complement(242439..242798)
                     /locus_tag="BH01770"
                     /inference="non-experimental evidence, no additional
                     details recorded"
                     /codon_start=1
                     /transl_table=11
                     /product="Outer membrane lipoprotein precursor"
                     /protein_id="CAF26989.1"
                     /db_xref="EnsemblGenomes-Gn:BH01770"
                     /db_xref="EnsemblGenomes-Tr:CAF26989"
                     /db_xref="UniProtKB/TrEMBL:Q6G4X2"
                     /translation="MKHTCRILCLIITALGLGACGFSQYYGPNIQTGIDGKWLDENGII
                     SSFQNGVFETRAADTEEKLSEGTYNYVSAQHIEIEIRSILRGTISKVSCMISHNATQLL
                     CTSQTGTQFFLKRKF"
     gene            243052..244437
                     /locus_tag="BH01780"
     CDS             243052..244437
                     /locus_tag="BH01780"
                     /inference="non-experimental evidence, no additional
                     details recorded"
                     /codon_start=1
                     /transl_table=11
                     /product="Sigma 54 activator homolog"
                     /protein_id="CAF26990.1"
                     /db_xref="EnsemblGenomes-Gn:BH01780"
                     /db_xref="EnsemblGenomes-Tr:CAF26990"
                     /db_xref="GOA:Q6G4X1"
                     /db_xref="InterPro:IPR001789"
                     /db_xref="InterPro:IPR002078"
                     /db_xref="InterPro:IPR002197"
                     /db_xref="InterPro:IPR009057"
                     /db_xref="InterPro:IPR011006"
                     /db_xref="InterPro:IPR027417"
                     /db_xref="UniProtKB/TrEMBL:Q6G4X1"
                     /translation="MVGPILVASEDYGRRVELSAMLRGFGYRVIEAENGLRTIDLLHRR
                     KNIVLALLDVVMSDLSVGDLIKMIRVAGVAVPIVVIAQQENQELLQKALTAGAIDYWIH
                     PVTLLRLRVTLDTLALISALEREVHYIRRKKENHLRFSDLSIKSRAMQIVLEQSKRAAS
                     SLQNLLIEGEVGTGRETLARIIHHEGLLSEGDFIRFQCLAIVDPEEENHQWFKEFIPLV
                     SSLEKGTLCLCDVDRLEPIQQKRFMHYLKEREKATKDKVFPFRIIAISTSRLSDLVKEG
                     FFLHSLFEQFSQLSISVPALRELRDDFPDLTQRLIDRIITETGRSHVHGLAGSALSLLM
                     QYDWPGNRNGLENFLFRAILLSDGPLLTVRDFPQLMGNSLMNVPKIIESNMQEDHEQES
                     VKFLDVDGHVRTFAEMERDIIEKAFKHYKGHMSEIARRLRIGRSTLYRKIEGLRAISSQ
                     ERK"
     gene            244865..246436
                     /locus_tag="BH01790"
     CDS             244865..246436
                     /locus_tag="BH01790"
                     /inference="non-experimental evidence, no additional
                     details recorded"
                     /codon_start=1
                     /transl_table=11
                     /product="Phopholipase d-family protein"
                     /protein_id="CAF26991.1"
                     /db_xref="EnsemblGenomes-Gn:BH01790"
                     /db_xref="EnsemblGenomes-Tr:CAF26991"
                     /db_xref="GOA:Q6G4X0"
                     /db_xref="InterPro:IPR001736"
                     /db_xref="InterPro:IPR025202"
                     /db_xref="UniProtKB/TrEMBL:Q6G4X0"
                     /translation="MTLLQIVISFIIFFFIASMLAIYTYGRFVKNARGEHSYALTVKKD
                     ETKLDRIISQLAEKTDGLGVDKDALSLIISNLDAFCVRAVGAAKAGRSLDLMYYIWDDD
                     LTGRLLLSEIVEAADRGVRVRLLLDDINAQARDPAYMALDKHPHIEVRMFNPGRSRKGG
                     VRRGLEIILRAITVTRRMHNKAFIVDGRMAFVGGRNLADSYFDAGKESHFRDLDLMLIG
                     PSVKKVENIFDDFWNSAVVLPIHTLVVPKSVNDLAFWREKLRQFRDSKAAKVYLDYVKK
                     HISFDCFIQTGKRLFLADKVVVLSDPPEKVLRKKAENWLMKALSQVIEDAQKTVQITSP
                     YFVPGKVGTQNFSNLVSKGVDVKILTNSLAATDVALVHGGYVPYRKMLLKSGVKLYELK
                     PGGNMHGLRLFRSSKASLHTKAFLVDRKTAFIGSLNFDPRSAALNTEMGILFECAPITT
                     RLDLLFAEETTGEMSYHLRLNDNNRIYWDFIENEKQYSVNYEPESNFWRRAFAKIISWL
                     PIESQL"
     gene            246588..248087
                     /gene="guaB"
                     /locus_tag="BH01800"
     CDS             246588..248087
                     /gene="guaB"
                     /locus_tag="BH01800"
                     /inference="non-experimental evidence, no additional
                     details recorded"
                     /codon_start=1
                     /transl_table=11
                     /product="Inosine-5-prime-monophosphate dehydrogenase"
                     /protein_id="CAF26992.1"
                     /db_xref="EnsemblGenomes-Gn:BH01800"
                     /db_xref="EnsemblGenomes-Tr:CAF26992"
                     /db_xref="GOA:Q6G4W9"
                     /db_xref="InterPro:IPR000644"
                     /db_xref="InterPro:IPR001093"
                     /db_xref="InterPro:IPR005990"
                     /db_xref="InterPro:IPR013785"
                     /db_xref="InterPro:IPR015875"
                     /db_xref="UniProtKB/TrEMBL:Q6G4W9"
                     /translation="MAKIVETGTGALALTFDDVLLQPGHSLVMPSQVDLSTRIAADIKL
                     NLPLLSAAMDTVTESRLAIAMAQAGGLGVIHRNMSPTEQAEEVRQVKKFESGMVVNPVT
                     IGPDATLEEAKALMRSHGISGIPVVENGIKGETAGRLVGILTNRDVRFASDLKQKIYEL
                     MTHENLITVRENVQLNEAKYLLHHHRIEKLLVVDEHNRCVGLITVKDIEKAQLNPNAAK
                     DSQGRLRVAAAMSVGNDGVERAERLIDAGVDVLVIDTAHGHSQRVLETVERVKKMAFSP
                     ALIAGNVATPQATQALIDSGADAVKVGIGPGSICTTRIVAGVGVPQLAAIMSAAEVADK
                     AGIPVIADGGIKASGDFAKALAGGACSVMIGSLLAGTEESPGEVYLYQGRSFKAYRGMG
                     SVGAMVGGSADRYFQDEVRDELKLVPEGVEGQVAYKGPIASVLHQLAGGLRASMGYVGA
                     KNLAEFREKATFVRITNAGLHESHTHDVAITRESPNYRRPV"
     gene            248946..250232
                     /gene="sun1"
                     /locus_tag="BH01810"
     CDS             248946..250232
                     /gene="sun1"
                     /locus_tag="BH01810"
                     /inference="non-experimental evidence, no additional
                     details recorded"
                     /codon_start=1
                     /transl_table=11
                     /product="SUN protein (FMU protein)"
                     /protein_id="CAF26993.1"
                     /db_xref="EnsemblGenomes-Gn:BH01810"
                     /db_xref="EnsemblGenomes-Tr:CAF26993"
                     /db_xref="InterPro:IPR001678"
                     /db_xref="InterPro:IPR023267"
                     /db_xref="InterPro:IPR029063"
                     /db_xref="UniProtKB/TrEMBL:Q6G5J4"
                     /translation="MRLGGRLQAAIDVLKEIEIRHRPIGEALKDWGVCHRFAGASDRAA
                     IGTIVYDVLRRRYSLQWRMESDDIRDSVFGTLLDTNKMTIEQIDGELEGDRFAPQLLGM
                     RQRQSWQRRQLVDAPDYIRGDIPQWCQAHLRPLFADNWVIEAAALATRPSLDLRVNSLK
                     ATPEKVFQELAKNKVQSFSWFRQALRIAPIEKFGRHPNVQVKPAFQKGHFEIQDLGSQI
                     VAHLVEAKERMQVLDYCAGAGGKTLALAASMKNQGQIYAYDSDKARLAPIFDRLRRAGV
                     RNVQPRAQREELQSLVGRMDRVLLDAPCSGTGTWRRHPDTKWRLTLEQVRQRQREQRAI
                     LNETIDYLKLNGRLVYITCSLFVDENEEQISRFLQQHCNFYAIDMRALWKQHFSSSSVQ
                     PVFSNYGLTLSPATTKTDGFFLSVLQKKH"
     gene            250364..251920
                     /gene="guaA"
                     /locus_tag="BH01820"
     CDS             250364..251920
                     /gene="guaA"
                     /locus_tag="BH01820"
                     /inference="non-experimental evidence, no additional
                     details recorded"
                     /codon_start=1
                     /transl_table=11
                     /product="GMP synthetase"
                     /protein_id="CAF26994.1"
                     /db_xref="EnsemblGenomes-Gn:BH01820"
                     /db_xref="EnsemblGenomes-Tr:CAF26994"
                     /db_xref="GOA:Q6G5J3"
                     /db_xref="InterPro:IPR001674"
                     /db_xref="InterPro:IPR004739"
                     /db_xref="InterPro:IPR014729"
                     /db_xref="InterPro:IPR017926"
                     /db_xref="InterPro:IPR022310"
                     /db_xref="InterPro:IPR022955"
                     /db_xref="InterPro:IPR025777"
                     /db_xref="InterPro:IPR029062"
                     /translation="MSISHSDTVLIIDFGSQVTQLIARRVRAMGVYCEVVPFQLALEGM
                     QRIKPKAVILSGSPYSVIDEGSPRAPMEIFEMDIPVLGICYGQQIMCVQLGGKVASGHE
                     REFGRAFLEVQENSALFEGVWEKGSCYQVWMSHGDRVTALPEGFRVIGTSKGAPYAAIA
                     DEKRRLYAVQFHPEVVHTLDGTKLLQNFVLKISNLKGNWSMASYREQTIAKIRQKVGKS
                     RVICGLSGGVDSSVVAVLLHEAIGDQLTCILVDHGLMRKNEAQEVLTLFRDHYNIKLIH
                     VNAANMFLNALEGEIDPEKKRKTIGRLFIEVFEEETKKIGGAEFLAQGTLYPDVIESIS
                     AIGKSVTIKSHHNVGGLPERMNMKLVEPLRELFKDEVRSLGKELGLPEQFIGRHPFPGP
                     GLAIRCPGAVTREKLEILREADAIYLDEIRKAGLYDEIWQAFAILLPVQTVGVMGDGRT
                     YEFVCALRAVTSVDGMSADFYPYDMEFLSKTAARIINEVRGINRVVYDVTSKPPGTIEW
                     E"
     gene            252061..252825
                     /locus_tag="BH01830"
     CDS             252061..252825
                     /locus_tag="BH01830"
                     /inference="non-experimental evidence, no additional
                     details recorded"
                     /codon_start=1
                     /transl_table=11
                     /product="hypothetical protein"
                     /protein_id="CAF26995.1"
                     /db_xref="EnsemblGenomes-Gn:BH01830"
                     /db_xref="EnsemblGenomes-Tr:CAF26995"
                     /db_xref="GOA:Q6G5J1"
                     /db_xref="InterPro:IPR004129"
                     /db_xref="InterPro:IPR017946"
                     /db_xref="UniProtKB/TrEMBL:Q6G5J1"
                     /translation="MSEYRLNLRSVKFPMSEKKIVAHRGGANLYPENTLSAFRNAIALG
                     VDEIECDVHLLKSGEVVVFHDFYLEQLVGKKEYIHNIDNETRKQLHVKGSTEAPPLLEE
                     VLDLLGSTNVALHLEIKTCGEVERERLLSQKALALIKNRNLTERVSAISFDPISLHPFI
                     EAGITSGPCIDRFEGDMYQHFSKWKKLGYSDLSLDGSLVSQDFIESALEAGFTVGVWTI
                     NGRPRLSHWLDMPVHYITTDQPDLAIQLRTEK"
     gene            complement(252944..253990)
                     /gene="ugpC"
                     /locus_tag="BH01840"
     CDS             complement(252944..253990)
                     /gene="ugpC"
                     /locus_tag="BH01840"
                     /inference="non-experimental evidence, no additional
                     details recorded"
                     /codon_start=1
                     /transl_table=11
                     /product="Sugar ABC transporter, ATP-binding protein"
                     /protein_id="CAF26996.1"
                     /db_xref="EnsemblGenomes-Gn:BH01840"
                     /db_xref="EnsemblGenomes-Tr:CAF26996"
                     /db_xref="GOA:Q6G5J0"
                     /db_xref="InterPro:IPR003439"
                     /db_xref="InterPro:IPR003593"
                     /db_xref="InterPro:IPR008995"
                     /db_xref="InterPro:IPR017871"
                     /db_xref="InterPro:IPR017922"
                     /db_xref="InterPro:IPR027417"
                     /translation="MAIIQLSNIKKQYENGILVIDDLNLTVADKELLVLVGPSGCGKST
                     LLRIIAGLEQVTSGELYIDNERINNREPADRDIAMVFQNYALYPHMTVRGNLEYGLKNR
                     KTPKDEINKRITHAAKLLQIEPFLDRKPRQLSGGQRQRVAMGRVIVRQPRVFLFDEPLS
                     NLDTQLRAQMCIEIKTLQRSLGTTSLYVTHDQLEAMTLADRIVVMNKGAIEQIGTPMEI
                     YDYPETTFVADFIGSPSMNFLDRKTLEQHLGHSLSYSQETDLLAFRPEVILLGEYPNQG
                     AVFHTQIELIKPVGTGCHVLTHWNNNIFTIEIKERLTHDYGQKLSFTVPHQSFHSFNKS
                     TGKRTREN"
     gene            complement(253993..254844)
                     /gene="ugpE"
                     /locus_tag="BH01850"
     CDS             complement(253993..254844)
                     /gene="ugpE"
                     /locus_tag="BH01850"
                     /inference="non-experimental evidence, no additional
                     details recorded"
                     /codon_start=1
                     /transl_table=11
                     /product="Sn-glycerol-3-phosphate transport system permease
                     protein ugpE"
                     /protein_id="CAF26997.1"
                     /db_xref="EnsemblGenomes-Gn:BH01850"
                     /db_xref="EnsemblGenomes-Tr:CAF26997"
                     /db_xref="GOA:Q6G5I9"
                     /db_xref="InterPro:IPR000515"
                     /db_xref="UniProtKB/TrEMBL:Q6G5I9"
                     /translation="MVENRPVLKFLTHITLIIGIFIICFPVYVAIIASTHNSAAFSSGT
                     LPLLPGKYALENYKTIFGDGLMQLGLPNLWPLLMNSLIMAVGISIGKIIISLFSAYAIV
                     YMRFPFRKTAFALIFITLMLPVEVRIIPTYAVVAQLGMINTYGGMIIPLIASATATFLF
                     RQFFLTVPDELLEAARVDGAGPFKFFKDILLPLSKSNIAALFIIMFIYGWVQYLWPLIV
                     TTDQNHQTILIILKQLIVESLQHNPQWNILMAVSVVAMVPPVLVVIFMQRLFIKGLIET
                     EK"
     gene            complement(254855..255739)
                     /gene="ugpA"
                     /locus_tag="BH01860"
     CDS             complement(254855..255739)
                     /gene="ugpA"
                     /locus_tag="BH01860"
                     /inference="non-experimental evidence, no additional
                     details recorded"
                     /codon_start=1
                     /transl_table=11
                     /product="Sn-glycerol-3-phosphate transport system permease
                     protein ugpA"
                     /protein_id="CAF26998.1"
                     /db_xref="EnsemblGenomes-Gn:BH01860"
                     /db_xref="EnsemblGenomes-Tr:CAF26998"
                     /db_xref="GOA:Q6G5I8"
                     /db_xref="InterPro:IPR000515"
                     /db_xref="UniProtKB/TrEMBL:Q6G5I8"
                     /translation="MQEKHAYFKNSLLPYWLLFPQLLVTFLFFFWPAIQAIKSSFERED
                     PFGFTTTFIGFENYVTIFSDLAYLKSLLITAIFSISVTATSMTISLLLAVCVDRVIRAK
                     KAYTTLLLWPYAVAPVLAGILWLFIFHPTAGIVPFFLQKIGIIWNYRINGIQAMIIIVI
                     AASWKQISYNFLFFLAGLQSVPRSQIEAAAIDGAGPFKRFWTVVFPQISPTTFFLLIVN
                     IQYVMFDTFGIIDNITSGGPARATSTLVYKVYDDGFKNQIIGASAAQSTILMLMVIVLT
                     FIQFRWIERRVQY"
     gene            complement(255847..257172)
                     /gene="ugpB"
                     /locus_tag="BH01870"
     CDS             complement(255847..257172)
                     /gene="ugpB"
                     /locus_tag="BH01870"
                     /inference="non-experimental evidence, no additional
                     details recorded"
                     /codon_start=1
                     /transl_table=11
                     /product="Glycerol-3-phosphate-binding periplasmic protein
                     precursor ugpB"
                     /protein_id="CAF26999.1"
                     /db_xref="EnsemblGenomes-Gn:BH01870"
                     /db_xref="EnsemblGenomes-Tr:CAF26999"
                     /db_xref="UniProtKB/TrEMBL:Q6G5J2"
                     /translation="MSRFYLSIAAFTVAISVTTAGFAQTKISFWHSMSGELGKQTENLI
                     NDFNASQSEYKVIPSFRGEYEEGMISLISAFRGKQQPVLVQIYEIGTGTMMAAKGAIYP
                     IYQLMKDTKQEFDPTDYLPAISGYYSDVQGRMLSMPFNASTPILYYNKDIFKKAGLDPE
                     QPPKTWQDVESFSKKILETKAASCGFTMAYASQWIGIENFSALHNIPFGTKENGFSGLN
                     SKLTFNGPLQVRMWTDLKKWSDQGIFRYGGPAGALDATPMFMTQNCAIFMQSSGSRAGI
                     LSEAVFNVGFGMLPYYDNVEGAPQNSIIGGASIWALKGHTPEEYAGAAAFLKFLSKANN
                     QAKWHQITGYLPTTKAAYELSKKQDYYKKNVGADIAIRQITLNPPTVNSKGIRFGNLPQ
                     IRSILDQELEAVLNGSKTPKDGLDEAVERGNKLLREFEKANH"
     gene            complement(257571..257852)
                     /locus_tag="BH01880"
                     /pseudo=""
     CDS             complement(257571..257852)
                     /locus_tag="BH01880"
                     /inference="non-experimental evidence, no additional
                     details recorded"
                     /note="Identified by comparison to Bartonella henselae"
                     /pseudo=""
                     /codon_start=1
                     /transl_table=11
                     /product="Prophage integrase"
     gene            complement(258559..259479)
                     /locus_tag="BH01890"
     CDS             complement(258559..259479)
                     /locus_tag="BH01890"
                     /inference="non-experimental evidence, no additional
                     details recorded"
                     /codon_start=1
                     /transl_table=11
                     /product="ABC transporter, periplasmic binding protein"
                     /protein_id="CAF27001.1"
                     /db_xref="EnsemblGenomes-Gn:BH01890"
                     /db_xref="EnsemblGenomes-Tr:CAF27001"
                     /db_xref="GOA:Q6G5I7"
                     /db_xref="InterPro:IPR006127"
                     /db_xref="InterPro:IPR006128"
                     /db_xref="InterPro:IPR006129"
                     /db_xref="UniProtKB/TrEMBL:Q6G5I7"
                     /translation="MPRLIQKLVLLGVFLLLVLFSFSASAYNKIRVIASFSILADLVKN
                     VGGDHISMITFVGPNANTHTYEPTPRDAQELKKAHIIFINGLHLEGFIDRLITASGTKA
                     LVVEVSANISPLEIKNQEQSAQHRHSNIDPHAWQTIPNVEIYIKNIATAFCKIDQQFCA
                     TYSKNANSYIQKLKEKQETFKTKIATIPKDKRIIITSHDAFGYFAQEYGFTILAPQGIS
                     TEAEATAADVAKLIKQIKANKATALFVENISNPRLIEQISKETSLQIGGTLYSDALSNK
                     NGPAATYLDMMEHNVKTIIDAITKH"
     gene            complement(259481..260362)
                     /locus_tag="BH01900"
     CDS             complement(259481..260362)
                     /locus_tag="BH01900"
                     /inference="non-experimental evidence, no additional
                     details recorded"
                     /codon_start=1
                     /transl_table=11
                     /product="ABC transporter, permease protein"
                     /protein_id="CAF27002.1"
                     /db_xref="EnsemblGenomes-Gn:BH01900"
                     /db_xref="EnsemblGenomes-Tr:CAF27002"
                     /db_xref="GOA:Q6G5I6"
                     /db_xref="InterPro:IPR001626"
                     /db_xref="InterPro:IPR029022"
                     /db_xref="UniProtKB/TrEMBL:Q6G5I6"
                     /translation="MYAFFLAPFVDFHFMQSALIGSILLSISACPVGVFLMLRGMSLVG
                     DAVSHAILPGVAIAFLFCGFSLISMTLGGILAGIIVALATALISRNSFQKEDASMTVFY
                     LIALAAGVIIVSLKDSTIDLLHLLFGSVLAIDTQALLLITTIMLITVCNLCIFWRALVV
                     ESFDPLFFKSLSPLSKYIHVSLLGLVVLNLVGGFQSLGTLLSVGIMMIPAITARFWLSR
                     LGPICILSTLLGIVASICGLLLSFHLSLPSGPAIIIAAGFIYLFSCFISPRGFIVSWFP
                     NLFYTFLPTLRK"
     gene            complement(260366..261118)
                     /locus_tag="BH01910"
     CDS             complement(260366..261118)
                     /locus_tag="BH01910"
                     /inference="non-experimental evidence, no additional
                     details recorded"
                     /codon_start=1
                     /transl_table=11
                     /product="ABC transporter, ATP-binding protein"
                     /protein_id="CAF27003.1"
                     /db_xref="EnsemblGenomes-Gn:BH01910"
                     /db_xref="EnsemblGenomes-Tr:CAF27003"
                     /db_xref="GOA:Q6G5I5"
                     /db_xref="InterPro:IPR003439"
                     /db_xref="InterPro:IPR003593"
                     /db_xref="InterPro:IPR017871"
                     /db_xref="InterPro:IPR027417"
                     /db_xref="UniProtKB/TrEMBL:Q6G5I5"
                     /translation="MNLHFNDATLGYGNRIAIENFSAKLKAGSLVAIMGDNGAGKSTLL
                     KAIVGLIKPLKGKITKPKKSRIAYLAQQCNIDQTFPIDVRALVKTGLWSFCGLWKNQRP
                     YYSKIQNALEIVGLTAFATRSLDTLSSGQLQRALFARIIVQDADLILLDEPFNGVDRKT
                     QKDLLTLIAHWQKQGRTVLTALHDPLIVQEYFPQMIQINKQNAFYGETTQFFSDTIHQA
                     ISPVISNSFRISVLKQYLPFNDSCSIGL"
     gene            261827..262051
                     /gene="nrdH"
                     /locus_tag="BH01920"
     CDS             261827..262051
                     /gene="nrdH"
                     /locus_tag="BH01920"
                     /inference="non-experimental evidence, no additional
                     details recorded"
                     /codon_start=1
                     /transl_table=11
                     /product="Glutaredoxin-like protein nrdH"
                     /protein_id="CAF27004.1"
                     /db_xref="EnsemblGenomes-Gn:BH01920"
                     /db_xref="EnsemblGenomes-Tr:CAF27004"
                     /db_xref="GOA:Q6G5I4"
                     /db_xref="InterPro:IPR002109"
                     /db_xref="InterPro:IPR011909"
                     /db_xref="InterPro:IPR012336"
                     /db_xref="UniProtKB/TrEMBL:Q6G5I4"
                     /translation="MPVTIYSKPSCVQCDATRRAFDAKGINYRVVDISRDEQAYSFVQS
                     LGYRQVPVVVCGENHWSGFRPDMISGLCV"
     gene            262051..262449
                     /gene="nrdI"
                     /locus_tag="BH01930"
     CDS             262051..262449
                     /gene="nrdI"
                     /locus_tag="BH01930"
                     /inference="non-experimental evidence, no additional
                     details recorded"
                     /codon_start=1
                     /transl_table=11
                     /product="nrdI protein"
                     /protein_id="CAF27005.1"
                     /db_xref="EnsemblGenomes-Gn:BH01930"
                     /db_xref="EnsemblGenomes-Tr:CAF27005"
                     /db_xref="InterPro:IPR004465"
                     /db_xref="InterPro:IPR020852"
                     /db_xref="InterPro:IPR029039"
                     /translation="MGLIVYYSSATGNTEYFVSQLDQRLFKIDKKKPSMLVDEPYVLVV
                     PTYADGEGKMAVPKAVIRFLNEDENRKLIRGVIGGGNRNFGRYYSLASKIIAEKCFVPC
                     LYRFELRGTEEDIICVKKGLERFWKQLV"
     gene            262431..264581
                     /gene="nrdE"
                     /locus_tag="BH01940"
     CDS             262431..264581
                     /gene="nrdE"
                     /locus_tag="BH01940"
                     /inference="non-experimental evidence, no additional
                     details recorded"
                     /codon_start=1
                     /transl_table=11
                     /product="Ribonucleotide reductase alpha-chain"
                     /protein_id="CAF27006.1"
                     /db_xref="EnsemblGenomes-Gn:BH01940"
                     /db_xref="EnsemblGenomes-Tr:CAF27006"
                     /db_xref="GOA:Q6G5U0"
                     /db_xref="InterPro:IPR000788"
                     /db_xref="InterPro:IPR008926"
                     /db_xref="InterPro:IPR013346"
                     /db_xref="InterPro:IPR013509"
                     /db_xref="InterPro:IPR013554"
                     /db_xref="InterPro:IPR026459"
                     /db_xref="UniProtKB/TrEMBL:Q6G5U0"
                     /translation="METVGIEQSQKSDQITDYHALNAMLNLYDENGHIQFDMDRLAARQ
                     YFLQHVNQNTVFFHNLKEKIDYLIEEGYYEKALFELYDFSFIKKLFKRAYAFKFRFPTF
                     LGAFKYYTSYTLKTFDGKRYLERYEDRICLVALYLAQGNKALAESFVDEIITGRFQPAT
                     PTFLNAGKKQRGELVSCFLLRVEDNMESIGRSVNSALQLSKRGGGVALCLTNLREAGAP
                     IKQIENQSSGVLPVMKLLEDSFSYANQLGARQGAGAVYLHAHHLDIMKFLDTKRENADE
                     KVRIKTLSLGVIIPDITFELARNNEDMYLFSSYDIERVTGKPFSDISLTEHYRSFVDNA
                     KIRKKKISARVFFQTLAEIQFESGYPYILFEDTANRANPIAGRINMSNLCSEILQVNEA
                     SELEADLTYRTVGSDISCNLGSMNIAKAMDSDDFGRTVEAAVRALTAVSDMSNIACVPS
                     IAKGNAESHAIGLGQMNLHGFLAREQIYYGSPEAIDFTNIYFYIVAYHAIRVSNLIARE
                     RQKMFVGFEKSAYADGSFFAKYIEQEWKPQFSLVQELFARNNIVIPDQKDWQELKKLVI
                     EYGLYNRNLQAVPPTGSISYINHATSSIHPIASKIEIRKEGKIGRVYYPAPYMDNTNLD
                     FYQDAYEIGPEKIIDTYAAATQHVDQGLSLTLFFPDTATTRDINRAQIYAWKKGIKSIY
                     YVRLRQVALSGTEVDGCVSCSL"
     gene            264593..265567
                     /gene="nrdF"
                     /locus_tag="BH01950"
     CDS             264593..265567
                     /gene="nrdF"
                     /locus_tag="BH01950"
                     /inference="non-experimental evidence, no additional
                     details recorded"
                     /codon_start=1
                     /transl_table=11
                     /product="Ribonucleotide reductase beta-chain"
                     /protein_id="CAF27007.1"
                     /db_xref="EnsemblGenomes-Gn:BH01950"
                     /db_xref="EnsemblGenomes-Tr:CAF27007"
                     /db_xref="GOA:Q6G5T9"
                     /db_xref="InterPro:IPR000358"
                     /db_xref="InterPro:IPR009078"
                     /db_xref="InterPro:IPR012348"
                     /db_xref="InterPro:IPR026023"
                     /db_xref="InterPro:IPR026494"
                     /db_xref="UniProtKB/TrEMBL:Q6G5T9"
                     /translation="MTKITTKNPVVCAVNWNRLHDEKDLEVWNRLTGNFWLPEKVPLSN
                     DIPSWASLTEEERKLTIRVFTGLTLLDTIQNTVGAISLMADAITEHEEAVLTNIAFMEA
                     VHARSYSSIFSTLCSTVEVDDAFRWSEENIHLQKKARLVLERYEGNDPLKKKIASTLLE
                     SFLFYSGFYLPMYWASRAKLTNTADLIRLIIRDEAVHGYYIGYKFQLGFAKLDETKKKE
                     VKDFAFNLLFDLYNIECKYTEDLYDALGLTEDVKIFLHYNANKALMNLGFEALFPSEVC
                     RVNPAILAALSPNSDENHDFFSGAGSSYVIGKAVATTDDDWEF"
     gene            complement(265564..266430)
                     /gene="hemK"
                     /locus_tag="BH01960"
     CDS             complement(265564..266430)
                     /gene="hemK"
                     /locus_tag="BH01960"
                     /inference="non-experimental evidence, no additional
                     details recorded"
                     /codon_start=1
                     /transl_table=11
                     /product="Protoporphyrinogen oxidase protein"
                     /protein_id="CAF27008.1"
                     /db_xref="EnsemblGenomes-Gn:BH01960"
                     /db_xref="EnsemblGenomes-Tr:CAF27008"
                     /db_xref="GOA:Q6G5T8"
                     /db_xref="InterPro:IPR002052"
                     /db_xref="InterPro:IPR004556"
                     /db_xref="InterPro:IPR007848"
                     /db_xref="InterPro:IPR019874"
                     /db_xref="InterPro:IPR029063"
                     /db_xref="UniProtKB/TrEMBL:Q6G5T8"
                     /translation="MNKHSLNNVIRQTQEKLRSQGVSEANLDAKILVEWITDTNISDRV
                     LQPDLCLSFEQILQLEKAIQRRIAGEPVYRIIGKREFYGISFALSQETLEPRSDTETLV
                     DLVLPPLKKYGEKSEKITLLDMGTGSGAIAIAILKQIPQSYAVAVDISENALKTATKNA
                     KSAKVINRFTPLLSDWFDSVTGQFDLIISNPPYIPETDITKLAKEVHLHDPLRALIGGK
                     DGLDFYRKLSDKAANYLKEKGSIAVEIGYSQEKEVCDLFEKNGFKCLEMRKDLNGIPRA
                     LLFVCNP"
     gene            complement(266427..267506)
                     /gene="prfA"
                     /locus_tag="BH01970"
     CDS             complement(266427..267506)
                     /gene="prfA"
                     /locus_tag="BH01970"
                     /inference="non-experimental evidence, no additional
                     details recorded"
                     /codon_start=1
                     /transl_table=11
                     /product="Peptide chain release factor 1"
                     /protein_id="CAF27009.1"
                     /db_xref="EnsemblGenomes-Gn:BH01970"
                     /db_xref="EnsemblGenomes-Tr:CAF27009"
                     /db_xref="GOA:Q6G5T7"
                     /db_xref="InterPro:IPR000352"
                     /db_xref="InterPro:IPR004373"
                     /db_xref="InterPro:IPR005139"
                     /db_xref="InterPro:IPR014720"
                     /translation="MVSLPQDRMRQLEKRFEIIESQMAKNPNAEIYVKLASEYAELQPI
                     VSSIRALNALYGEITDLETIISDKLTDVEMRTLAQEELPLLCQKMEQLEQKLQILLLPK
                     DVADEKSAIVEIRAGTGGSEAALFAGDLFRMYERYAASRNWKVEVVSLNEGEVGGYKEI
                     IATISGRGVFSKLKFESGVHRVQRIPETETGGRIHTSAATVAVLPEAEEIDIEIRPEDI
                     RIDTMRASGAGGQHVNTTDSAVRITHIPTGIMVVQAEKSQHQNRARALQILRARLFDIE
                     RQKAENERSASRKSQVGSGDRSERIRTYNFPQGRVTDHRINLTLYKLDRVLEGDLDELI
                     HALISDHQTALLMEMDHHE"
     gene            complement(267701..268117)
                     /gene="fur2"
                     /locus_tag="BH01980"
     CDS             complement(267701..268117)
                     /gene="fur2"
                     /locus_tag="BH01980"
                     /inference="non-experimental evidence, no additional
                     details recorded"
                     /codon_start=1
                     /transl_table=11
                     /product="Iron response regulator"
                     /protein_id="CAF27010.1"
                     /db_xref="EnsemblGenomes-Gn:BH01980"
                     /db_xref="EnsemblGenomes-Tr:CAF27010"
                     /db_xref="GOA:Q6G5T5"
                     /db_xref="InterPro:IPR002481"
                     /db_xref="InterPro:IPR011991"
                     /db_xref="UniProtKB/TrEMBL:Q6G5T5"
                     /translation="MHKKRNYEQELRTAGLRVTRQRRIILDILVDTKDHPNAFEIFQRA
                     NKIDSSISLSTVYRTMKILEGNGTIHRHSFSGGPSRFEQADGHHHDHLIDLETGQVIEF
                     HSDIIEKLQEEIAKSLGYDIIHHRLELYGKKRNF"
     gene            complement(268135..270852)
                     /gene="secA"
                     /locus_tag="BH01990"
     CDS             complement(268135..270852)
                     /gene="secA"
                     /locus_tag="BH01990"
                     /inference="non-experimental evidence, no additional
                     details recorded"
                     /codon_start=1
                     /transl_table=11
                     /product="Preprotein translocase secA subunit"
                     /protein_id="CAF27011.1"
                     /db_xref="EnsemblGenomes-Gn:BH01990"
                     /db_xref="EnsemblGenomes-Tr:CAF27011"
                     /db_xref="GOA:Q6G5U2"
                     /db_xref="InterPro:IPR000185"
                     /db_xref="InterPro:IPR004027"
                     /db_xref="InterPro:IPR011115"
                     /db_xref="InterPro:IPR011116"
                     /db_xref="InterPro:IPR011130"
                     /db_xref="InterPro:IPR014018"
                     /db_xref="InterPro:IPR020937"
                     /db_xref="InterPro:IPR027417"
                     /translation="MVGLGVFARKFFGSAHERRLKVLRKKAEQINVLEEQFQKLSDTQL
                     CKKTDEFRKRLVEGETVDLLLPEAFATVREAAKRVYDMRPFDVQLIGGMVLHDCGIAEM
                     RTGEGKTLMATLPIYLNALEGKGVHVVTVNDYLANRDAETMGKIFGFLGLTTGVILHDL
                     DSDARRAAYACDITYATNNELGFDYLRDNMAFDRSQMVQRGHHYAIVDEVDSILIDEAR
                     TPLIISGPLEDRTDFYNLIDTFIPALTPEDYEIDEKQKTTTFTEVGTEKIEKMLEQAGH
                     LKGESLYDIENVAIVHHINNALKAHKLFVRDKDYIVRNGEIVIIDEFTGRMMPGRRYSE
                     GLHQALEAKEHVAIQPENQTLASITFQNYFRMYRKLSGMTGTAITEAEEFSNIYGLDVI
                     EVPTNLPIQRRDEDDEIYRTAEEKYRAIVRDIRQAHEKRQPILVGTTSIEKSEQLAERL
                     RKEGITNFRVLNARYHEQEAYIIAQAGVPGAVTIATNMAGRGTDIQLGGNIEMRIRQEL
                     QDMPEGLERTAKIEEIKKDVKQLKEKALAAGGLYVIATERHESRRIDNQLRGRSGRQGD
                     PGRSKFFLSLQDDLMRIFGSNRMDGMLQKLGLKENEAIIHPWINKAIEKAQKKVEARNF
                     EIRKNLLKYDDVMNDQRKVIFEQRMEIMNAEDLTEMILEMRNEVVEDLVETYIPSGTYC
                     EKWDITALQEELHQLFNLELPIETWAKEDGIAEEQILERISNAVTKLENERIERFSPEV
                     MAYFHKAVLLETIDTLWREHLVHLDHLRSVVGFRGYAQRDPLNEYKTESFELFQAMLRN
                     LRRIVTSKLMRFEIIQQPIEPRIPEQTDVGDPILNDQNKKNSSTLWTPSQENKFVNPKD
                     RNPSDSTTWGKVGRNERCPCGSEKKYKHCHGAFV"
     gene            271267..272220
                     /locus_tag="BH02000"
     CDS             271267..272220
                     /locus_tag="BH02000"
                     /inference="non-experimental evidence, no additional
                     details recorded"
                     /codon_start=1
                     /transl_table=11
                     /product="Peptidyl-prolyl cis-trans isomerase"
                     /protein_id="CAF27012.1"
                     /db_xref="EnsemblGenomes-Gn:BH02000"
                     /db_xref="EnsemblGenomes-Tr:CAF27012"
                     /db_xref="GOA:Q6G5U1"
                     /db_xref="InterPro:IPR000297"
                     /db_xref="InterPro:IPR027304"
                     /db_xref="UniProtKB/TrEMBL:Q6G5U1"
                     /translation="MKFNFITLFLTSTLLASTNLGVMAQEGVKSVSNDLKTLEKASEKT
                     VAPSHVMAVIDGKEVTAGQLDELALEINPGLARFSDEQRRITVLKAYLDMLALAKAAIK
                     EGIDKSETYNKRMAVMRDNVLQQLYFKQTVVDQISDADLETLYKKEVAALPKEDEVKAR
                     HILVKTKKEAEAIIKRLNKGESFEEIAKKNSTDGSAAVGGDLGYFSHGQMVKPFEDAAF
                     GLKVGEYTKKPVESPFGWHIIKIEDRRVKQPPVFDDVKEMLRTQLIKERYQKLIADLRK
                     KIDVKYPDPNVTKLMQSLNQNEAPLSDETSDEEEAE"
     gene            272335..273567
                     /gene="argJ"
                     /locus_tag="BH02010"
     CDS             272335..273567
                     /gene="argJ"
                     /locus_tag="BH02010"
                     /inference="non-experimental evidence, no additional
                     details recorded"
                     /codon_start=1
                     /transl_table=11
                     /product="Arginine biosynthesis bifunctional protein"
                     /protein_id="CAF27013.1"
                     /db_xref="EnsemblGenomes-Gn:BH02010"
                     /db_xref="EnsemblGenomes-Tr:CAF27013"
                     /db_xref="GOA:Q6G5T6"
                     /db_xref="InterPro:IPR002813"
                     /db_xref="InterPro:IPR016117"
                     /translation="MALEISRLFPQNIQELPSLSGVRIATAEAGIKYKDRTDLLFIVFD
                     KSASVAGVFTRSKCPSAPVEHCRISLPHGVARGVVVNSGNANAFTGRKGKQTVDTIICA
                     AANALKVKKNEIFIASTGVIGEPMEASSIVNLLPSMAKTAKEGNWLEAAKAIMTTDTFP
                     KLATRRFDCGGETITINGIAKGAGMIAPDMATMLSFVVSDAAISSQMLQSMLSEAVQES
                     FNSITVDSDTSTSDTLMMFATGKESFPCITSKTDPRYEVFSKQLRALLHELALQVVCDG
                     EGARHLIEVHVIGATTDNTAKIIALSIANSPLVKTAIAGEDANWGRVVMAVGKAGVEVD
                     RDLLTIWFGEHRLAINGERDPEYCEEKIGAYMQNKHITIRVDIGLGTGKATVWSCDLTK
                     EYVMINGDYRS"
     gene            273702..274115
                     /gene="mutT"
                     /locus_tag="BH02020"
     CDS             273702..274115
                     /gene="mutT"
                     /locus_tag="BH02020"
                     /inference="non-experimental evidence, no additional
                     details recorded"
                     /codon_start=1
                     /transl_table=11
                     /product="Mutator mutT protein"
                     /protein_id="CAF27014.1"
                     /db_xref="EnsemblGenomes-Gn:BH02020"
                     /db_xref="EnsemblGenomes-Tr:CAF27014"
                     /db_xref="GOA:Q6G5F4"
                     /db_xref="InterPro:IPR000086"
                     /db_xref="InterPro:IPR003561"
                     /db_xref="InterPro:IPR015797"
                     /db_xref="InterPro:IPR020476"
                     /db_xref="PDB:3HHJ"
                     /db_xref="UniProtKB/TrEMBL:Q6G5F4"
                     /translation="MPIKSSLLIVVACALLDQDNRVLLTQRPEGKSLAGLWEFPGGKVE
                     QGETPEASLIRELEEELGVHVQADNLFPLTFASHGYETFHLLMPLYFCSHYKGVAQGRE
                     GQNLKWIFINDLDKYPMPEADKPLVQVLKNFFI"
     gene            complement(275323..276186)
                     /locus_tag="BH02030"
     CDS             complement(275323..276186)
                     /locus_tag="BH02030"
                     /inference="non-experimental evidence, no additional
                     details recorded"
                     /codon_start=1
                     /transl_table=11
                     /product="hypothetical protein"
                     /protein_id="CAF27015.1"
                     /db_xref="EnsemblGenomes-Gn:BH02030"
                     /db_xref="EnsemblGenomes-Tr:CAF27015"
                     /db_xref="InterPro:IPR000064"
                     /db_xref="UniProtKB/TrEMBL:Q6G5F3"
                     /translation="MLSKDPRLYAFRDDLADKRFETEITAQRFIQGEKKRVNTAVAGLF
                     KENNKKSEKQTECLLGEELLIFEQGKTMSWGQSLKDGYVGYIDTTILCTSAIKQTHIVS
                     VPRTFQYLQADLRGPMEYPLSMGSKVSVVDETEVRGTIYAILESGKAIITRHLSPIGRV
                     YEDYVTVAETLIHTPYLWGGVSGFGIDCSGLVQLSMMMTGKMVLRDTDMQQKTIGRVLT
                     DSDKLKRGDLVFWNGHVAIMIDHENIIHANGYSMDVMIEPLEEAVTRIAKKYQYPIEKR
                     RPIQEM"
     gene            complement(276328..277695)
                     /gene="pepA"
                     /locus_tag="BH02040"
     CDS             complement(276328..277695)
                     /gene="pepA"
                     /locus_tag="BH02040"
                     /inference="non-experimental evidence, no additional
                     details recorded"
                     /codon_start=1
                     /transl_table=11
                     /product="Leucyl aminopeptidase"
                     /protein_id="CAF27016.1"
                     /db_xref="EnsemblGenomes-Gn:BH02040"
                     /db_xref="EnsemblGenomes-Tr:CAF27016"
                     /db_xref="GOA:Q6G5G4"
                     /db_xref="InterPro:IPR000819"
                     /db_xref="InterPro:IPR008283"
                     /db_xref="InterPro:IPR011356"
                     /db_xref="UniProtKB/TrEMBL:Q6G5G4"
                     /translation="MHLHHIHFTSTRIDNSCPIFLVNQRSLADLSLDASTTAWIKVNDF
                     TGKAGQILFIPHETGHLKKVLFGLGNGDEPFITGLLAKNLPAGNWHLEGTASHEINNYL
                     GLAFGSYQFNRYRQNSSSKSLSFYVNDTVDLNELKRIYETVFFVRDLINIPANDMNPDI
                     LEKETRHLGKTYGADVQSICGDELLTHNFPMIHAVGRASNTVPRLIELHWGQENHPKIT
                     LVGKGVTFDTGGLDIKSANNMLLMKKDMGGGAHVLGLAKLIMDAKLPFRLRVLIPAVEN
                     AISANAYRPGDILKSRKGLSVEIGNTDAEGRLVLADALAYGDEESPQFMLCMATLTGAA
                     HIALGPELPAFYCNDSVWAQQISQSAHSVYDPLWQMPLWKPYEEMLSSPIADLNNITGN
                     NFAGSIVAALFLNSFVEKTKHFAHFDLYGWVPKEKPGFPVGGSAQAIRALYNLFKN"
     gene            complement(277715..278713)
                     /gene="coaA"
                     /locus_tag="BH02050"
     CDS             complement(277715..278713)
                     /gene="coaA"
                     /locus_tag="BH02050"
                     /inference="non-experimental evidence, no additional
                     details recorded"
                     /codon_start=1
                     /transl_table=11
                     /product="Pantothenate kinase"
                     /protein_id="CAF27017.1"
                     /db_xref="EnsemblGenomes-Gn:BH02050"
                     /db_xref="EnsemblGenomes-Tr:CAF27017"
                     /db_xref="GOA:Q6G5G3"
                     /db_xref="InterPro:IPR004566"
                     /db_xref="InterPro:IPR006083"
                     /db_xref="InterPro:IPR027417"
                     /db_xref="UniProtKB/TrEMBL:Q6G5G3"
                     /translation="MIDTILPKINQEDNLVKSISDRYSPYRVFTAQEWSQFRADTPLTL
                     TFDEIKRLRSIDDPIDLEEVQRIYLSLSRLLSCHVEAVQELFHKRQQFLYQEGTRKTPF
                     IIGIAGSVAVGKSTTARILQELLKRWTSSLKVDLITTDGFLYPNAVLQQKNRMNRKGFP
                     DSYDIKKLLCFLSAIKAGIGNVRAPLYSHMIYDVLENQTVTIDRPDILIVEGINVLQVN
                     DLPKDGKIIPFVSDFFDFSIYVDAETEVIRHWYLERFKRLRKTAFQNPKSYFHRYALMH
                     EEESLKIAENIWQTINLKNLQENILPTRPRSNLILRKGKKHLVEYVALRRL"
     gene            complement(278829..279818)
                     /gene="ansA"
                     /locus_tag="BH02060"
     CDS             complement(278829..279818)
                     /gene="ansA"
                     /locus_tag="BH02060"
                     /inference="non-experimental evidence, no additional
                     details recorded"
                     /codon_start=1
                     /transl_table=11
                     /product="L-asparaginase"
                     /protein_id="CAF27018.1"
                     /db_xref="EnsemblGenomes-Gn:BH02060"
                     /db_xref="EnsemblGenomes-Tr:CAF27018"
                     /db_xref="GOA:Q6G5G2"
                     /db_xref="InterPro:IPR006034"
                     /db_xref="InterPro:IPR027473"
                     /db_xref="InterPro:IPR027474"
                     /db_xref="UniProtKB/TrEMBL:Q6G5G2"
                     /translation="MKKIAIGTLGGTIAMAADNLGQMQPILTSDILIKSVPDLDSVADI
                     HAQTLIQIPSGSLSFKSLFEIIEWATQQIKAGAEGIVLTQGTDTVEETAFFLSLYWNKA
                     EPLIVTGAMRLPHEAGADGPANILAATRVAAHPQSRNRGVLVVINDTIHSPYWVQKSHT
                     IKIETFQSSPVGVLGIILEGKLIYFTDRNFFPTTFDLPKNYDHQVAILYSSLSSDTQLM
                     KFCFESGHYAGVVIAGFGSGHCSFEEADIVRQYTQKMPIIIASRTYTGPTTRKTYGYKG
                     SEVDMIASGALMSGYLSALKARLLLWAFLAQGLSLEQINAHWDDWTIS"
     gene            280022..280603
                     /gene="hslV"
                     /locus_tag="BH02070"
     CDS             280022..280603
                     /gene="hslV"
                     /locus_tag="BH02070"
                     /inference="non-experimental evidence, no additional
                     details recorded"
                     /codon_start=1
                     /transl_table=11
                     /product="Heat shock protein hslV"
                     /protein_id="CAF27019.1"
                     /db_xref="EnsemblGenomes-Gn:BH02070"
                     /db_xref="EnsemblGenomes-Tr:CAF27019"
                     /db_xref="GOA:Q6G5G1"
                     /db_xref="InterPro:IPR001353"
                     /db_xref="InterPro:IPR022281"
                     /db_xref="InterPro:IPR023333"
                     /db_xref="InterPro:IPR029055"
                     /translation="MAEHKPDIMYGTTIITVRKGGKVVMAGDGQVSLGQTIMKGNARKV
                     RRLGKSGAVIAGFAGATADAFTLLERLETKLEQYPDQLMRACVELAKDWRTDRYLRRLE
                     AMMLVADKKITLALTGLGDVLEPEDGIMAIGSGGNFALSAARALIDMDLDAETIARKAM
                     NIAAKICVYTNDHFTIETLDAELSSLEKAI"
     gene            280604..281914
                     /gene="hslU"
                     /locus_tag="BH02080"
     CDS             280604..281914
                     /gene="hslU"
                     /locus_tag="BH02080"
                     /inference="non-experimental evidence, no additional
                     details recorded"
                     /codon_start=1
                     /transl_table=11
                     /product="Heat shock protein hslU"
                     /protein_id="CAF27020.1"
                     /db_xref="EnsemblGenomes-Gn:BH02080"
                     /db_xref="EnsemblGenomes-Tr:CAF27020"
                     /db_xref="GOA:Q6G5G0"
                     /db_xref="InterPro:IPR003593"
                     /db_xref="InterPro:IPR003959"
                     /db_xref="InterPro:IPR004491"
                     /db_xref="InterPro:IPR019489"
                     /db_xref="InterPro:IPR027417"
                     /translation="MCVVFSPRETVSELDRFIIGQSDAKRSVAIALRNRWRRQQLDGPM
                     RDEVMPKNILMIGPTGVGKTGIARRLAKLAGAPFVKVEATKFTEVGYVGRDVEQIIRDL
                     VEIAISLVREKKRDEVKVKAHINAEERVLDALVGKTASPATRESFRKKLRDGELDEKEI
                     EIEVSDNNSNSTSTFDIPGMPGAQMGIMNLSEIFGKMGNRTKVRKTTVKDAFKPLIDDE
                     SEKLLDQDQIIQEALRVAENDGIVFIDEIDKIATRDGGASAAVSREGVQRDLLPLVEGT
                     TIATKYGQIKTDHILFIASGAFHVSKPSDLLPELQGRLPIRVELNPLTREDLRRILTEP
                     EASLIKQYIALMATEEVHLEITDDAIDALADIAVDLNARIENIGARRLQTVMERVLDEI
                     SFTAPDKAGTSFKVDAAYVKKSIGDLAADVDLSRFIL"
     gene            complement(281934..282965)
                     /gene="rsmC"
                     /locus_tag="BH02090"
     CDS             complement(281934..282965)
                     /gene="rsmC"
                     /locus_tag="BH02090"
                     /inference="non-experimental evidence, no additional
                     details recorded"
                     /codon_start=1
                     /transl_table=11
                     /product="Ribosomal RNA small subunit methyltransferase c"
                     /protein_id="CAF27021.1"
                     /db_xref="EnsemblGenomes-Gn:BH02090"
                     /db_xref="EnsemblGenomes-Tr:CAF27021"
                     /db_xref="GOA:Q6G5F9"
                     /db_xref="InterPro:IPR002052"
                     /db_xref="InterPro:IPR007848"
                     /db_xref="InterPro:IPR029063"
                     /db_xref="UniProtKB/TrEMBL:Q6G5F9"
                     /translation="MEWHFSLKEPHVLLFLPFEKYALPYPDPSQSWLSFGLTEIPVPEW
                     TKNLEIITPWRPDFLKFANAQFRCSPEINQTCTHDGALLQLSKYRGFNQNCFLDLLERV
                     KPGGWIIIGGNKTSGADSMMKWVKKIVPITNKFSKNHGLVFWIQVPQQIEKQNTAQLRS
                     PPLTFENKFQTTSGMFSHGRIDPGSAVLASHMCKTISGKTADFGAGWGFLSHAALERSE
                     KLTALDLYEADYNALKAAKQHLKHITTSLPIHFYWHDLVHEPITNLYDTIISNPPFHTQ
                     QTTDVSLGQHFIINAAKYLKPGGNLLLVANRHLPYETLLKRLFRTVLIYEKAHGFKVIE
                     AYR"
     gene            complement(283004..285205)
                     /gene="pnp"
                     /locus_tag="BH02100"
     CDS             complement(283004..285205)
                     /gene="pnp"
                     /locus_tag="BH02100"
                     /inference="non-experimental evidence, no additional
                     details recorded"
                     /codon_start=1
                     /transl_table=11
                     /product="Polyribonucleotide nucleotidyltransferase"
                     /protein_id="CAF27022.1"
                     /db_xref="EnsemblGenomes-Gn:BH02100"
                     /db_xref="EnsemblGenomes-Tr:CAF27022"
                     /db_xref="GOA:Q6G5F8"
                     /db_xref="InterPro:IPR001247"
                     /db_xref="InterPro:IPR003029"
                     /db_xref="InterPro:IPR004087"
                     /db_xref="InterPro:IPR004088"
                     /db_xref="InterPro:IPR012162"
                     /db_xref="InterPro:IPR012340"
                     /db_xref="InterPro:IPR015847"
                     /db_xref="InterPro:IPR015848"
                     /db_xref="InterPro:IPR020568"
                     /db_xref="InterPro:IPR022967"
                     /db_xref="InterPro:IPR027408"
                     /translation="MFKTHKIEIEWAGRPLTLETGKIARQADGAVIATYGETIVLATVV
                     SAKSPKPDQDFFPLTVNYQEKSYAVGRIPGGYLKRESRPSENETLISRLIDRPIRPLFA
                     DGYKNDTQVIVSVIQHDLENNPDILAMIASSAALTLSGVPFMGPIAGARVGYCNGQYIL
                     NPHIDEMSESKLDLVVAGTENAVLMVESEAQELPEDIMLGAVMFGHKGLQPILDAIIKL
                     AEVAAKDPRDFVPEDLSDLETAMLEMAEKDIRKAYTITDKQERYAALDALKTEIINKFM
                     PETEEDCKFSVDQIATVFKQLQAKIVRSNILDTKKRIDGRDLSTVRPIQSEVGILPRTH
                     GSALFTRGETQAIVVATLGTGEDEQYIDSLTGMYKETFLLHYNFPPFSVGETGRLGSPG
                     RREIGHGKLAWRAIHPMLPSKESFPYTIRAVSEITESNGSSSMATVCGTSLALMDAGVP
                     LARPVAGIAMGLIKEGERFAVLSDILGDEDHLGDMDFKVAGTANGITALQMDIKIDGIT
                     EEIMKIALEQAKGGRIHILNEMAKALTSARAELSEFSPRIEVMNIAVDKIRDVIGTGGK
                     VIREIVEQTGAKINIEDDGTIRIASADAKTIEAAKRWIHSIVDEPEVGVIYQGTVVKTA
                     EFGAFVNFFGSRDGLVHISQLTTERVTKTTDVVKEGDKVWVKLMGFDERGKVRLSMKIV
                     DQKTGKEIIGEDSIKAEQEKYTEETHKSENKRRRKKKEE"
     gene            complement(285469..285738)
                     /gene="rpsO"
                     /locus_tag="BH02110"
     CDS             complement(285469..285738)
                     /gene="rpsO"
                     /locus_tag="BH02110"
                     /inference="non-experimental evidence, no additional
                     details recorded"
                     /codon_start=1
                     /transl_table=11
                     /product="30S ribosomal protein s15"
                     /protein_id="CAF27023.1"
                     /db_xref="EnsemblGenomes-Gn:BH02110"
                     /db_xref="EnsemblGenomes-Tr:CAF27023"
                     /db_xref="GOA:Q6G5F7"
                     /db_xref="InterPro:IPR000589"
                     /db_xref="InterPro:IPR005290"
                     /db_xref="InterPro:IPR009068"
                     /translation="MSITAERKKAIVAEYANKVGDTGSPEVQVAVLSERIANLTNHFKF
                     HKKDNHSRRGLLKMVSQRRRLLDYLKGIDQNRYQTLIKKLGLRR"
     gene            286061..287689
                     /locus_tag="BH02120"
     CDS             286061..287689
                     /locus_tag="BH02120"
                     /inference="non-experimental evidence, no additional
                     details recorded"
                     /codon_start=1
                     /transl_table=11
                     /product="Transport transmembrane protein"
                     /protein_id="CAF27024.1"
                     /db_xref="EnsemblGenomes-Gn:BH02120"
                     /db_xref="EnsemblGenomes-Tr:CAF27024"
                     /db_xref="GOA:Q6G5F6"
                     /db_xref="InterPro:IPR010290"
                     /db_xref="InterPro:IPR016196"
                     /db_xref="InterPro:IPR020846"
                     /db_xref="UniProtKB/TrEMBL:Q6G5F6"
                     /translation="MQSISTFKLFRNSVFRNLWSSTLISNLGGLIQAVGAGWLMALISS
                     SHSMVGLVQSATTLPLVMFSLMAGALADNFNRRQIMLYAQIMMMIISMILAILSSMSFL
                     TPWLLLCFTFLIGCGTAFYNPSWQATIGDIVSRENIPAAVSLNSVGFNLMRSVGPAIGG
                     AIIATLGVAAAFLFNAISYIPLIGTLFFWKPIYENNTLPRERLFGAVSDGLRYVAMSPN
                     LLSIMVRAFLFGIGAISILALLPIVVHKILGGSAFLYGTLLGCFGLGAMTAGIINASVR
                     NYFRLETIIASAFIGFSFSCFFLAMSRSLIISHIALFPAGLCWVLALSLFNTSVQLSTP
                     RWVVARVLALYQTASYGGMAIGSMIWGVLADGYSPTIALSICSLFLIFGALAGIKFRIQ
                     EIPRIDLDPLDHFREPELLLDLKARSGPIMIMIDYQIHEDDLEEFLKVMTRRRHIRLRD
                     GARQWVLLRDLERPQYWREAYHMPTWVDYLRHNHRRIKADAEVNKLLRRLNRAPDGIRV
                     HRMIERQTIPNVSEMHLKSSADQLP"
     gene            complement(288158..289117)
                     /gene="truB"
                     /locus_tag="BH02130"
     CDS             complement(288158..289117)
                     /gene="truB"
                     /locus_tag="BH02130"
                     /inference="non-experimental evidence, no additional
                     details recorded"
                     /codon_start=1
                     /transl_table=11
                     /product="tRNA pseudouridine synthase B"
                     /protein_id="CAF27025.1"
                     /db_xref="EnsemblGenomes-Gn:BH02130"
                     /db_xref="EnsemblGenomes-Tr:CAF27025"
                     /db_xref="GOA:Q6G5F5"
                     /db_xref="InterPro:IPR002501"
                     /db_xref="InterPro:IPR014780"
                     /db_xref="InterPro:IPR015240"
                     /db_xref="InterPro:IPR020103"
                     /translation="MARQSKKKGRPVSGWIILDKPKGMRSTEAVSQIKYLFHAQKVGHA
                     GTLDPLASGLLPIALGEATKTVPYVMQGTKTYRFHIAWGEERSTDDLEGEITHTSSKRP
                     TREEILALLPQYTGVILQTPPQFSAIKIAGNRAYDLAREGEVVEIPPRQVEIETFKLIE
                     MITKDHSIFEITCGKGTYVRSLARDMGRDLGCYAHIADLRRIAVAPFCENDLITWDELK
                     AVELDKSAKNEKDAPFERNFIKLDELLIETISALECLSHYTLSQTQAQQVMKGNTVLLY
                     HHDVPLDEDEVCVLYQDQLLAIGALEKNQFKPKRLFTI"
     gene            complement(289122..289529)
                     /gene="rbfA"
                     /locus_tag="BH02140"
     CDS             complement(289122..289529)
                     /gene="rbfA"
                     /locus_tag="BH02140"
                     /inference="non-experimental evidence, no additional
                     details recorded"
                     /codon_start=1
                     /transl_table=11
                     /product="Ribosomal-binding factor A"
                     /protein_id="CAF27026.1"
                     /db_xref="EnsemblGenomes-Gn:BH02140"
                     /db_xref="EnsemblGenomes-Tr:CAF27026"
                     /db_xref="GOA:Q6G4W8"
                     /db_xref="InterPro:IPR000238"
                     /db_xref="InterPro:IPR015946"
                     /db_xref="InterPro:IPR020053"
                     /db_xref="InterPro:IPR023799"
                     /translation="MKNAEPSQRQLRVGEQVRHAVAHILQQGILLDNLLKNMVISVVEV
                     RMSPDLKIAICFVSPLSTVHNASRADVVNALNKHSRFIRGEISHSLRQMKYMPELRFRL
                     DNSFDNFSKIDALLRSPEVARDLHHNDKVGD"
     gene            complement(289658..292195)
                     /gene="infB"
                     /locus_tag="BH02150"
     CDS             complement(289658..292195)
                     /gene="infB"
                     /locus_tag="BH02150"
                     /inference="non-experimental evidence, no additional
                     details recorded"
                     /codon_start=1
                     /transl_table=11
                     /product="Translation initiation factor"
                     /protein_id="CAF27027.1"
                     /db_xref="EnsemblGenomes-Gn:BH02150"
                     /db_xref="EnsemblGenomes-Tr:CAF27027"
                     /db_xref="GOA:Q6G4W7"
                     /db_xref="InterPro:IPR000178"
                     /db_xref="InterPro:IPR000795"
                     /db_xref="InterPro:IPR004161"
                     /db_xref="InterPro:IPR005225"
                     /db_xref="InterPro:IPR006847"
                     /db_xref="InterPro:IPR009000"
                     /db_xref="InterPro:IPR013575"
                     /db_xref="InterPro:IPR015760"
                     /db_xref="InterPro:IPR023115"
                     /db_xref="InterPro:IPR027417"
                     /translation="MSENNNDKITVKRTLTLKRSVLETSTVKQNFSHGRTKAVVVETKR
                     RKITRTDEKAETPQPITKPHVAPQRSRPRFEDAKPNEPTAKSNLSSAEIEARLRALEEA
                     HIQERIIREQAEEEARRAKEREESLRQTIQKTEIDETPQEEEEPTLQTQTPSLSPAQSQ
                     IEPINIPITPKNTTVIEKRKADETKEDDRNSRRTNLAKSEVRAPKVLKGADEKRRGKIT
                     LNSALDEEGSARGRSMAAMRRRQEKFKRAQNQEPKEKISREVILPETITIQELAQRMTE
                     RSVDVIKFLMKQGQMMKPGDVIDADVAELIAVEFGHTVKRVLESDVEEGIFNIADNPQK
                     MQLRPPVVTIMGHVDHGKTSLLDAIRKANVVSGEAGGITQHIGAYQVEKNGQKITFIDT
                     PGHAAFTAMRARGARVTDIAVLVVAADDSVMPQTIESINHAKAAGVPIIVAINKIDKPT
                     ANAQKVRTELLHHEVFVETMGGETLEVEVSAKTGQNLDKLLEAILLQAEILDLKADPQR
                     TAEGVVIEAKLDRGRGSVATVLVQKGTLHPSDIIVAGNEWGRVRALIDDHGRHVKEAVP
                     STPIEILGMQGTPQAGDRFAVVTHEAKAREIAEYRQRLARDKAVARQTGSRGSLEQMMS
                     KLQTTGVKEFPLIIKGDVQGSIEAIASALEKLGNEEVRARIVHSAAGGITESDISLAEA
                     SHSAVIGFNVRANKQARDCAKTQGIEIRYYNIIYDLVDDIKAAMSGLRSPEQRETFLGN
                     AEILEVFNITKIGKVAGCLVTEGKIERGAGVRLIRDNIVIHEGKLKTLKRFKDEVNEVQ
                     SGQECGIAFENYEDIRTGDIIETFHIEHINRTL"
     gene            complement(292192..292827)
                     /locus_tag="BH02160"
     CDS             complement(292192..292827)
                     /locus_tag="BH02160"
                     /inference="non-experimental evidence, no additional
                     details recorded"
                     /codon_start=1
                     /transl_table=11
                     /product="hypothetical protein"
                     /protein_id="CAF27028.1"
                     /db_xref="EnsemblGenomes-Gn:BH02160"
                     /db_xref="EnsemblGenomes-Tr:CAF27028"
                     /db_xref="InterPro:IPR007393"
                     /db_xref="InterPro:IPR029064"
                     /db_xref="UniProtKB/TrEMBL:Q6G4W6"
                     /translation="MNERTCIVTRKNASAKALIRFVIGPNNQIVPDLKSNLPGRGVWVS
                     SRRSAIEEAIRKKAFNKSFKTDVEVASNLAHIVDTLLLKAALGSLSIARKAGAVVMGAT
                     KVDAAIRSGQVIFVLHAREATENGKQKISQAIHTIQQKTNQDIKTTSLFTSYEMRVAFG
                     ANPVMHAALLNMKAAEGFLKTINKLIAYRDDKHSKPGEMTAQAVKEIQ"
     gene            complement(292854..294440)
                     /gene="nusA"
                     /locus_tag="BH02170"
     CDS             complement(292854..294440)
                     /gene="nusA"
                     /locus_tag="BH02170"
                     /inference="non-experimental evidence, no additional
                     details recorded"
                     /codon_start=1
                     /transl_table=11
                     /product="N utilization substance protein A"
                     /protein_id="CAF27029.1"
                     /db_xref="EnsemblGenomes-Gn:BH02170"
                     /db_xref="EnsemblGenomes-Tr:CAF27029"
                     /db_xref="GOA:Q6G4W5"
                     /db_xref="InterPro:IPR003029"
                     /db_xref="InterPro:IPR004087"
                     /db_xref="InterPro:IPR004088"
                     /db_xref="InterPro:IPR009019"
                     /db_xref="InterPro:IPR010213"
                     /db_xref="InterPro:IPR010214"
                     /db_xref="InterPro:IPR010995"
                     /db_xref="InterPro:IPR012340"
                     /db_xref="InterPro:IPR013735"
                     /db_xref="InterPro:IPR015946"
                     /db_xref="InterPro:IPR022967"
                     /db_xref="InterPro:IPR025249"
                     /db_xref="InterPro:IPR028620"
                     /db_xref="UniProtKB/TrEMBL:Q6G4W5"
                     /translation="MATSANRLEILQIADAVAREKSIDREIVISAMADAIQKAARSRYG
                     QETNIRAEINSKTGEIKLQRLLKIVDIIEDYTSEITLSDALKRQADAKVGDFFADLLPP
                     MDFGRIAAQSAKQVIVQKVRDAEREQQYEEFKNKIGEIISGTVKRVEYGNVIVDLGRGE
                     AIVRRDELIPRESFRYGDRIRAFVHDVHREPRGPQIFLSRTHPQFMVKLFTMEVPEIYD
                     GIIEIKSVARDPGSRAKIAVVSRDGSIDPVGACVGMRGSRVQAVVAELQGEKIDIIPWS
                     PDAATFIVNALQPAEVSKVVLDEDAERIEVIVPDDQLSLAIGRRGQNVRLASQLTGWNI
                     DILTEQEESENRQKEFTERSKLFMESLDVDEMIGQVMASEGFSSIEEIAYIDLEEIASI
                     DGFDHETAAEIQNRAQEYLERKEKELDEKRKKLGVCDELRMLPGMTSAMLVAIGEDGVK
                     TMEDFAGYAVDDLAGWRERKEGQTQNFSGILTPFDITRADAEAMVLAARVQAGWINQAD
                     LVTENSAENEK"
     gene            complement(294490..295140)
                     /locus_tag="BH02180"
     CDS             complement(294490..295140)
                     /locus_tag="BH02180"
                     /inference="non-experimental evidence, no additional
                     details recorded"
                     /codon_start=1
                     /transl_table=11
                     /product="hypothetical protein"
                     /protein_id="CAF27030.1"
                     /db_xref="EnsemblGenomes-Gn:BH02180"
                     /db_xref="EnsemblGenomes-Tr:CAF27030"
                     /db_xref="GOA:Q6G4W4"
                     /db_xref="InterPro:IPR003728"
                     /db_xref="InterPro:IPR028989"
                     /db_xref="InterPro:IPR028998"
                     /translation="MKLTWIKCMSKTERISDIDEPRLFEENGVEAHIAAFVMPLLKPLG
                     FRLVRVKLLGLNGLTLQIMVERPDGSMTVEDCETVSRTVSPLLDVQNVIERKYHLEISS
                     PGIDRPLVRKSDFFHWQGHIAKIETKIILEGRRKFRGTLTNITQDGFTLNTDKAAYGES
                     MYISIPFDDIIDAHLVLTDELIRDALKKNKDLSQQFISEDNQKLSKQERNYKN"
     gene            complement(295269..295970)
                     /locus_tag="BH02190"
     CDS             complement(295269..295970)
                     /locus_tag="BH02190"
                     /inference="non-experimental evidence, no additional
                     details recorded"
                     /codon_start=1
                     /transl_table=11
                     /product="hypothetical protein"
                     /protein_id="CAF27031.1"
                     /db_xref="EnsemblGenomes-Gn:BH02190"
                     /db_xref="EnsemblGenomes-Tr:CAF27031"
                     /db_xref="GOA:Q6G4W3"
                     /db_xref="InterPro:IPR003358"
                     /db_xref="InterPro:IPR029063"
                     /translation="MIDHNIRTGKAFFGRRKGKRLRNSQLVLIKKLFPTLDINLNNSVP
                     LNLTSLFSRKVKEVRLEIGFGGGEHLLHEMKHFPQTGFIGIEPFINGMAKMLMSLEEHK
                     QYQNQLRLYNDDATGLLDWLPNASLDGIDLFYPDPWPKKKHWKRRFINMKNLNRFARVL
                     KTGKKFRFASDIESYVNWTLYHCSNHHSFEWEAKNPKDWKTPYTLWSGTRYEAKALREG
                     RAPTYLTFIKK"
     gene            complement(295967..297235)
                     /gene="metK"
                     /locus_tag="BH02200"
     CDS             complement(295967..297235)
                     /gene="metK"
                     /locus_tag="BH02200"
                     /inference="non-experimental evidence, no additional
                     details recorded"
                     /codon_start=1
                     /transl_table=11
                     /product="S-adenosylmethionine synthetase"
                     /protein_id="CAF27032.1"
                     /db_xref="EnsemblGenomes-Gn:BH02200"
                     /db_xref="EnsemblGenomes-Tr:CAF27032"
                     /db_xref="GOA:Q6G4W2"
                     /db_xref="InterPro:IPR002133"
                     /db_xref="InterPro:IPR022628"
                     /db_xref="InterPro:IPR022629"
                     /db_xref="InterPro:IPR022630"
                     /db_xref="InterPro:IPR022631"
                     /db_xref="InterPro:IPR022636"
                     /db_xref="UniProtKB/TrEMBL:Q6G4W2"
                     /translation="MSHQDYLFTSESVSEGHPDKICDRISDEIVDMIYKEAQKTGTDPW
                     LVRIACETLVSINRVVIAGEVRVPDTLLKRDKNREFIYDETGLPRINPARFRAVARRAI
                     RAIGYEQVGFHWKTVKIDVLLRPQSVDIARGVDNARDRHDEEGAGDQGIMFGYACRETP
                     DLMPAPIYYAHKILKLLAEARHKGEGETGKLGPDAKSQITIRYKNGKPIEVTSIVLSTQ
                     HLDESWDSHKVRTVVEPYIHQALHDIPISDQCSWYINPTGKFVIGGPQCDAGLTGRKII
                     VDTYGGAAPHGGGAFSGKDTTKVDRSAAYAARYLAKNIVAADLAERCTIQLSYAIGVAQ
                     PLSIYINFHGTGKVDESIIEAVIRKIMDLSPTGIRKHLDLNKPIYTKTAAYGHFGRKPK
                     RDGSFSWEKTDLIKTLQKMIKVP"
     gene            complement(297356..297772)
                     /locus_tag="BH02210"
     CDS             complement(297356..297772)
                     /locus_tag="BH02210"
                     /inference="non-experimental evidence, no additional
                     details recorded"
                     /codon_start=1
                     /transl_table=11
                     /product="Transcriptional regulator"
                     /protein_id="CAF27033.1"
                     /db_xref="EnsemblGenomes-Gn:BH02210"
                     /db_xref="EnsemblGenomes-Tr:CAF27033"
                     /db_xref="GOA:Q6G4W1"
                     /db_xref="InterPro:IPR001387"
                     /db_xref="InterPro:IPR010982"
                     /db_xref="UniProtKB/TrEMBL:Q6G4W1"
                     /translation="MTETRKKPDPIDVYVGTRIRLRRNILGLTQEKLGEKLGITFQQIQ
                     KYEKGTNRIGASRLQAIAEIMDVPVSYFFDKGVGTQQVEGFAESDNDFMDFCSSSEGIQ
                     LMRAFTNISDSKVRRKIIDLAKALSEEEDLTNKL"
     gene            complement(297921..299555)
                     /gene="lnt"
                     /locus_tag="BH02220"
     CDS             complement(297921..299555)
                     /gene="lnt"
                     /locus_tag="BH02220"
                     /inference="non-experimental evidence, no additional
                     details recorded"
                     /codon_start=1
                     /transl_table=11
                     /product="Apolipoprotein N-acyltransferase"
                     /protein_id="CAF27034.1"
                     /db_xref="EnsemblGenomes-Gn:BH02220"
                     /db_xref="EnsemblGenomes-Tr:CAF27034"
                     /db_xref="GOA:Q6G4W0"
                     /db_xref="InterPro:IPR003010"
                     /db_xref="InterPro:IPR004563"
                     /db_xref="UniProtKB/TrEMBL:Q6G4W0"
                     /translation="MKVLNKMSSPKSNFVFLNSVKMSLFSLTGWKRQGVLFLCGALTSF
                     ALPPFYLTPLCFLTFPVFIVLLDKISALQNNRKCLLIYALSCGTFGFGYFIFGFWWLCN
                     ALLTDPITFGWAVPFAIFCPPLYLSLYWFFAGFIVGFLWTKGIARFFILAFALGLAEWL
                     RSILFTGFPWNALGYTAMPTPMLMQSDAIFGLYGMNILAVFIYSLPTVLFTDEKKKTAL
                     FLCLALILAHCGFGFYRLNTAPKMTDYQKSSYWVRIVQPSIEQNTKLSNTEREAIFAAH
                     MNLSATSIVEQHPEPDFIVWPEASIPYLLYDNSTITMRIASLLKPKQWAIIGAIRASNN
                     PLNEKTQYFNTIAVINATGNILTTSDKLHLVPFGEYLPYQNLLKKIGLHALADTIGGYS
                     TASVRKTVMMPNGFSYLPLICYEAIFPNEMVFKGSPPQAIINVTNDAWFGVTPGPYQHL
                     QQVQLRAVELGIPLIRAANNGISAVIDSYGRIVVALQQNAVGIVDSPIPSPITPIGNNE
                     YRIFSTFILFILMLLCGLGFGSTKQLK"
     gene            complement(299518..300537)
                     /gene="tlyC"
                     /locus_tag="BH02230"
     CDS             complement(299518..300537)
                     /gene="tlyC"
                     /locus_tag="BH02230"
                     /inference="non-experimental evidence, no additional
                     details recorded"
                     /codon_start=1
                     /transl_table=11
                     /product="Hemolysin"
                     /protein_id="CAF27035.1"
                     /db_xref="EnsemblGenomes-Gn:BH02230"
                     /db_xref="EnsemblGenomes-Tr:CAF27035"
                     /db_xref="GOA:Q6G4V9"
                     /db_xref="InterPro:IPR000644"
                     /db_xref="InterPro:IPR005170"
                     /db_xref="InterPro:IPR016166"
                     /db_xref="InterPro:IPR016169"
                     /db_xref="UniProtKB/TrEMBL:Q6G4V9"
                     /translation="MANKVNAQNNSQTPSHIEEHPPQPANHTEKYSLMNHLFSFLRGRN
                     STSLRNDLTVALTADNEKDTALFSPEERTMLHNILRLREARIDDVMIPRSEIEALDINT
                     SLGEALKCFAKIGHSRIPVYAETLDDPRGMIHIRDILNYITRFITKSAQTEQTSDSLQL
                     TYTDLHTPIGELDLIRTVLFVPGSMLASTLLTRMQTTRTQMALVIDEHGGTDGLVSMED
                     IVELVVGDIEDEHDHVDNAIVREPNNKWLVDARTELEDVEKALGPDFIVGEYGDEVDTI
                     GGLIVSILDRIPAKGEIIEAVPGYRFRILEADKRRIKRLRIFRIPENESFKQNVISEE"
     gene            complement(300640..301116)
                     /locus_tag="BH02240"
     CDS             complement(300640..301116)
                     /locus_tag="BH02240"
                     /inference="non-experimental evidence, no additional
                     details recorded"
                     /codon_start=1
                     /transl_table=11
                     /product="hypothetical protein"
                     /protein_id="CAF27036.1"
                     /db_xref="EnsemblGenomes-Gn:BH02240"
                     /db_xref="EnsemblGenomes-Tr:CAF27036"
                     /db_xref="GOA:Q6G4V8"
                     /db_xref="InterPro:IPR002036"
                     /db_xref="InterPro:IPR020549"
                     /db_xref="InterPro:IPR023091"
                     /translation="MITIDILVESDGWNDEKMLYNITEKALKTIMHHLSLENVVSEISL
                     LFTDDKHMAQINAQWRGKNKSTNVLSFPAFPLKVGDSPGPMLGDIIIARETVVLEAENE
                     AKSFQDHLTHMIVHGILHLLGYNHETNEEASHMEELERKILQKLSIKDPYAELS"
     gene            complement(301137..302237)
                     /gene="phoH"
                     /locus_tag="BH02250"
     CDS             complement(301137..302237)
                     /gene="phoH"
                     /locus_tag="BH02250"
                     /inference="non-experimental evidence, no additional
                     details recorded"
                     /codon_start=1
                     /transl_table=11
                     /product="Phosphate starvation-induced protein phoH"
                     /protein_id="CAF27037.1"
                     /db_xref="EnsemblGenomes-Gn:BH02250"
                     /db_xref="EnsemblGenomes-Tr:CAF27037"
                     /db_xref="GOA:Q6G4V7"
                     /db_xref="InterPro:IPR003714"
                     /db_xref="InterPro:IPR027417"
                     /db_xref="UniProtKB/TrEMBL:Q6G4V7"
                     /translation="MKASTQKVKRVKEKISTCSENTVISKKESASDVHHVVLIFENNKY
                     AKTVFGKFDENLTYIEQKLGLSLHPRGNEILIHGKTTATKHAQYVLQQLYEHVKIYQEL
                     TLADIEGAISMANLPHNQQESPTKTQPVTKRIPARLSTHKKTIHARTPTQDAYIHAMES
                     TELVFGIGPAGTGKTYLAVAHAAMLLERGIIERIILSRPAVEAGEHLGFLPGDLKEKVD
                     PYLRPLYDALYDMIPIEKVERILASGVIEIAPLAFMRGRTLAHAAIILDEAQNTTPMQM
                     KMFLTRLGEGARMIVTGDISQIDLPKGQKSGLIEAIRILSNVENITIIRFDEKDVVRHP
                     LVAAIVCAYDRDSRAKNKETPSHTSH"
     gene            complement(302401..303777)
                     /locus_tag="BH02260"
     CDS             complement(302401..303777)
                     /locus_tag="BH02260"
                     /inference="non-experimental evidence, no additional
                     details recorded"
                     /codon_start=1
                     /transl_table=11
                     /product="hypothetical protein"
                     /protein_id="CAF27038.1"
                     /db_xref="EnsemblGenomes-Gn:BH02260"
                     /db_xref="EnsemblGenomes-Tr:CAF27038"
                     /db_xref="GOA:Q6G4V6"
                     /db_xref="InterPro:IPR002792"
                     /db_xref="InterPro:IPR005839"
                     /db_xref="InterPro:IPR006463"
                     /db_xref="InterPro:IPR006638"
                     /db_xref="InterPro:IPR007197"
                     /db_xref="InterPro:IPR013848"
                     /db_xref="InterPro:IPR020612"
                     /db_xref="InterPro:IPR023404"
                     /db_xref="InterPro:IPR023970"
                     /translation="MNKANPKNIPPLAPKKVFIKTYGCQMNVYDSQRMTDSLSSKGYVA
                     TQTPNDADLILVNTCHIREKAAEKLYSDLGRLRVMRQERTPDKPLMVGVTGCVAQAEGS
                     EILRRAPIVDLVIGPQMYHRLPDLLEQTKQGKKIVATEYAVEDKFAHLPPHNKRAVRKR
                     GVSAFLTVQEGCDKFCTFCVVPYTRGAEISRSVEQITEEARQLIEAGVKEITLLGQNVN
                     GWHGQNVNGKTWRLGDLLYHLAKLDGLKRLRYTTSHPRDMDDSLIAAHRDLDILMPYLH
                     LPVQSGSDRILKAMNRQHKSIHYLQLIEKIRNARPDIAFSGDFIVGFPGETDEDFEETI
                     KLIKQVEYSSAYSFKYSPRPGTVGATMKNHVEEAVKDARLQHLQVLLLEQQNAFLRSKI
                     GQTTDVLIEKAGRHSGQMVGRSPWLLPVVVDTQASTGTVIPIHIKNTSSNSFVGEMTNM
                     "
     gene            complement(303809..304300)
                     /locus_tag="BH02270"
     CDS             complement(303809..304300)
                     /locus_tag="BH02270"
                     /inference="non-experimental evidence, no additional
                     details recorded"
                     /codon_start=1
                     /transl_table=11
                     /product="Peptide N-acetyltransferase"
                     /protein_id="CAF27039.1"
                     /db_xref="EnsemblGenomes-Gn:BH02270"
                     /db_xref="EnsemblGenomes-Tr:CAF27039"
                     /db_xref="GOA:Q6G4V5"
                     /db_xref="InterPro:IPR000182"
                     /db_xref="InterPro:IPR006464"
                     /db_xref="InterPro:IPR016181"
                     /db_xref="UniProtKB/TrEMBL:Q6G4V5"
                     /translation="MSKLLSKKKHFWIAPLKADDSVPLYQIHQHCFVPAWEKKTFDHFL
                     TDQSIFGYKASLIGRPDEILGFCLCRLILDEAEIITIAVHPHCRRQGIGTLLIDSTLRH
                     LHHERALKLFLEVEETNLSALSLYKGFEFQKIAKRFAYYQSKNSRTDAIIMQKTFKQID
                     "
     gene            complement(304300..304983)
                     /locus_tag="BH02280"
     CDS             complement(304300..304983)
                     /locus_tag="BH02280"
                     /inference="non-experimental evidence, no additional
                     details recorded"
                     /codon_start=1
                     /transl_table=11
                     /product="hypothetical protein"
                     /protein_id="CAF27040.1"
                     /db_xref="EnsemblGenomes-Gn:BH02280"
                     /db_xref="EnsemblGenomes-Tr:CAF27040"
                     /db_xref="GOA:Q6G4V4"
                     /db_xref="InterPro:IPR000905"
                     /db_xref="InterPro:IPR022496"
                     /db_xref="UniProtKB/TrEMBL:Q6G4V4"
                     /translation="MLILALDTASIYCAVALIRQKSVIARISERMNKGHAEKLIGYIAQ
                     VTNQANTTLDQINRIAVNIGPGSFTGVRVGVSTARALSLALEIPAVGVSALEALAMQVS
                     NNNTGLAITVVIEAGRDMFYHQNFSEDLIPLGAPGLKTIENIIEDLPQQTRLTGPAADI
                     IALHIKNNKINKKILRDKTVCEAADIVNYAHLAAKKQTQDHPRPLYLRSADAKQQTDFA
                     LPRKK"
     gene            complement(305567..306613)
                     /locus_tag="BH02290"
     CDS             complement(305567..306613)
                     /locus_tag="BH02290"
                     /inference="non-experimental evidence, no additional
                     details recorded"
                     /codon_start=1
                     /transl_table=11
                     /product="hypothetical protein"
                     /protein_id="CAF27041.1"
                     /db_xref="EnsemblGenomes-Gn:BH02290"
                     /db_xref="EnsemblGenomes-Tr:CAF27041"
                     /db_xref="GOA:Q6G4V3"
                     /db_xref="InterPro:IPR018383"
                     /translation="MGRNIKIIKKNLAFLNDFSPGILACLIISVLAYGLEILEKQLFGQ
                     AWLESLVLAILLGSITGSCFTLPKYFQKGITFCAKTLLEIAIVLLGASISVNAVLSAGW
                     NLLASIIFVIFVTLILSFTIGRLFGLSSHLAMLVACGNAICGNSAIVAVAPVIKAKHEE
                     VASSIAFTALLGVLIILFLPFLHPFLNLSFSQYGVLSGMVVYAVPQVLAATASVSFVSV
                     QIATVVKLVRVLMLGPLIFALSILYHRSAQTRLRLHTLVPWFIIGFIFMMLIRSSNLIP
                     EKTLIPIRFIAQLFTVISMAALGLGVDIRSLKKAGWRVILASTCSILILGVCSLIMIQL
                     NDLNPIMF"
     gene            complement(306688..307293)
                     /gene="recR"
                     /locus_tag="BH02300"
     CDS             complement(306688..307293)
                     /gene="recR"
                     /locus_tag="BH02300"
                     /inference="non-experimental evidence, no additional
                     details recorded"
                     /codon_start=1
                     /transl_table=11
                     /product="Recombination protein recR"
                     /protein_id="CAF27042.1"
                     /db_xref="EnsemblGenomes-Gn:BH02300"
                     /db_xref="EnsemblGenomes-Tr:CAF27042"
                     /db_xref="GOA:Q6G4V2"
                     /db_xref="InterPro:IPR000093"
                     /db_xref="InterPro:IPR003583"
                     /db_xref="InterPro:IPR006171"
                     /db_xref="InterPro:IPR015967"
                     /db_xref="InterPro:IPR023627"
                     /db_xref="InterPro:IPR023628"
                     /translation="MSKHIAGPEIERLIQLLARIPGLGPRSARRAALHLIKKKETLLEP
                     LGAAIQAAVQKVCICSVCGNVDTIDPCSICTDPRRDDATIIVVEDIADLWALERAKTLA
                     ARYHVLGGKLSPLDGIGPDELNIAPLIQRVVQNPITEIILAVNATVEGQTTAHYITDQL
                     SNFSVKVTRLAHGVPVGGELDYLDDGTLAAALQARTNL"
     gene            complement(307328..307654)
                     /locus_tag="BH02310"
     CDS             complement(307328..307654)
                     /locus_tag="BH02310"
                     /inference="non-experimental evidence, no additional
                     details recorded"
                     /codon_start=1
                     /transl_table=11
                     /product="hypothetical protein"
                     /protein_id="CAF27043.1"
                     /db_xref="EnsemblGenomes-Gn:BH02310"
                     /db_xref="EnsemblGenomes-Tr:CAF27043"
                     /db_xref="GOA:Q6G4V1"
                     /db_xref="InterPro:IPR004401"
                     /translation="MRDMMNMMKKAKEMQEKMQKIQEEMANLQVTGTAGGGLVSITLNG
                     KNTITAIKIDPSLLKPEEIEILEDLIMAAYNEAKTKIEIAMQEKTKSMTAGLPLPPDFK
                     LPFS"
     gene            complement(307669..309609)
                     /gene="dnaX"
                     /locus_tag="BH02320"
     CDS             complement(307669..309609)
                     /gene="dnaX"
                     /locus_tag="BH02320"
                     /inference="non-experimental evidence, no additional
                     details recorded"
                     /codon_start=1
                     /transl_table=11
                     /product="DNA polymerase III subunit tau"
                     /protein_id="CAF27044.1"
                     /db_xref="EnsemblGenomes-Gn:BH02320"
                     /db_xref="EnsemblGenomes-Tr:CAF27044"
                     /db_xref="GOA:Q6G4V0"
                     /db_xref="InterPro:IPR003593"
                     /db_xref="InterPro:IPR008921"
                     /db_xref="InterPro:IPR012763"
                     /db_xref="InterPro:IPR022107"
                     /db_xref="InterPro:IPR022754"
                     /db_xref="InterPro:IPR027417"
                     /db_xref="UniProtKB/TrEMBL:Q6G4V0"
                     /translation="MKNMPVETTYRVLARKYRPQNFSDLIGQEAMVRTLTNAFETGRIA
                     QAWMLTGIRGVGKTTTARILARALNYKTKDIDQPTTVLNTLGEHCTQIIEGRHIDVIEM
                     DAASHTGIDDIREIIEQIRYRPVSARYKVYIIDEVHMLSTQAFNGLLKTLEEPPPHVKF
                     IFATTEIRKVPITILSRCQRFDLRRIESAVLSAHLRQIAQHENVEVEDQALSMIARAAE
                     GSARDALSIFDQAIAHSNGKISAVTVRAMLGLADQARIIDLFEFLMKGNVVNALHELRS
                     QYDAGADPLTILTELADFNHLVTRLRFTPEILEDLSLTEDERLRSLDFSKKLSVPVLSR
                     NWQMLLKGLQEVNQTARPLQAAEMLLIRLAHVTDLPTLDEALKKLMQETTPLTIVSNSS
                     HQESTSTNNTTKIEAANAYSSLQVANPSSHQPDCKTSVTNHLNDCLQSENLLKFQNLES
                     SHSPEVTEILETSQSVTNPQNITNLPHPSTHTTKQATQPKAIVIDSLHDIVKLAEQHDE
                     ITFKLLITEFVHPVSFEPGHIILRIAENAPHSLKNDIKKMLSQWTEKRLTITFVNEGGG
                     PTLQEESMAIQKTLFSNAEADPDIAKILYHFPEAKIVDIRLNKQENNLDLLPNTFKNAD
                     TFKNENDIDDE"
     gene            complement(310883..311290)
                     /locus_tag="BH02330"
     CDS             complement(310883..311290)
                     /locus_tag="BH02330"
                     /inference="non-experimental evidence, no additional
                     details recorded"
                     /codon_start=1
                     /transl_table=11
                     /product="hypothetical protein"
                     /protein_id="CAF27045.1"
                     /db_xref="EnsemblGenomes-Gn:BH02330"
                     /db_xref="EnsemblGenomes-Tr:CAF27045"
                     /db_xref="UniProtKB/TrEMBL:Q6G4U9"
                     /translation="MRKILTQGLVVANILACSTVAFAGFSETKWNFASDESVTIKAADT
                     IHQGVEYACKAFKPKKASFVLSYSSPSDLDKLKIVADNEKKITHDKEHKVFTLKGVKSL
                     HISFPSSGHYTFKNITKKKVIGINCDTGDYD"
     gene            311498..311758
                     /locus_tag="BH02340"
     CDS             311498..311758
                     /locus_tag="BH02340"
                     /inference="non-experimental evidence, no additional
                     details recorded"
                     /codon_start=1
                     /transl_table=11
                     /product="hypothetical protein"
                     /protein_id="CAF27046.1"
                     /db_xref="EnsemblGenomes-Gn:BH02340"
                     /db_xref="EnsemblGenomes-Tr:CAF27046"
                     /db_xref="UniProtKB/TrEMBL:Q6G4U8"
                     /translation="MVTETFIFGACIFFCIGFISAELMCIFCRNVIGVFEHFDNGCCRL
                     YSSSVFIMKRSLAEKKAAVFQGALYREIFSMPFNLHEKCTI"
     gene            complement(311766..312629)
                     /gene="pheA"
                     /locus_tag="BH02350"
     CDS             complement(311766..312629)
                     /gene="pheA"
                     /locus_tag="BH02350"
                     /inference="non-experimental evidence, no additional
                     details recorded"
                     /codon_start=1
                     /transl_table=11
                     /product="Chorismate mutase /prephenate dehydratase"
                     /protein_id="CAF27047.1"
                     /db_xref="EnsemblGenomes-Gn:BH02350"
                     /db_xref="EnsemblGenomes-Tr:CAF27047"
                     /db_xref="GOA:Q6G4U7"
                     /db_xref="InterPro:IPR001086"
                     /db_xref="InterPro:IPR002912"
                     /db_xref="InterPro:IPR018528"
                     /db_xref="UniProtKB/TrEMBL:Q6G4U7"
                     /translation="MKILKKTNKISFQGEYGANSHIACTNMFPNMDALPSTTFEDALNL
                     VENGQADLAMIPIENTLAGRVADIHHLLPQSSLYIIDEYFLPIHFQLMVLPGVTHKEIE
                     TVHSHAHALAQCRKIIRNNGWQPVTSADTAGAAKFIKKNGKRSQAALAPLIAAELYGLD
                     ILEKNVEDSPHNITRFVILSRSQRHVPKPQNGEKIITSLLFRVRNVPAALYKAMGGFAT
                     NGINMTKLESYQIGGNFNATQFFVDIEGHPEDPMMQLALDELSFFSAELRIIGIYPAKN
                     GRRSHI"
     gene            complement(312626..313357)
                     /gene="kdsB"
                     /locus_tag="BH02360"
     CDS             complement(312626..313357)
                     /gene="kdsB"
                     /locus_tag="BH02360"
                     /inference="non-experimental evidence, no additional
                     details recorded"
                     /codon_start=1
                     /transl_table=11
                     /product="3-deoxy-manno-octulosonate cytidylyltransferase"
                     /protein_id="CAF27048.1"
                     /db_xref="EnsemblGenomes-Gn:BH02360"
                     /db_xref="EnsemblGenomes-Tr:CAF27048"
                     /db_xref="GOA:Q6G4U6"
                     /db_xref="InterPro:IPR003329"
                     /db_xref="InterPro:IPR004528"
                     /db_xref="InterPro:IPR029044"
                     /translation="MALEPIILIPARIGSTRLPQKALAEIAGKPMIVHVAEQAKKAAFG
                     RIIVATDHNNIAKVVTAYGHECIITCRDHKSGSDRIYEALTHIDPERRYNVILNVQGDL
                     PTITPHEIISALRPLENSLTDIATLGAKIVEENEKTDPNIVKIIGTPLSHNRFRALYFT
                     RATAPYGDGPLYHHIGIYAYRREALEKFVALKPSPLEQREKLEQLRALEHNMRIDVEIV
                     DTIPLGVDTQRDLERVRKILA"
     gene            313464..314015
                     /locus_tag="BH02370"
     CDS             313464..314015
                     /locus_tag="BH02370"
                     /inference="non-experimental evidence, no additional
                     details recorded"
                     /codon_start=1
                     /transl_table=11
                     /product="hypothetical protein"
                     /protein_id="CAF27049.1"
                     /db_xref="EnsemblGenomes-Gn:BH02370"
                     /db_xref="EnsemblGenomes-Tr:CAF27049"
                     /db_xref="GOA:Q6G4U5"
                     /db_xref="InterPro:IPR002327"
                     /db_xref="InterPro:IPR003088"
                     /db_xref="InterPro:IPR009056"
                     /db_xref="UniProtKB/TrEMBL:Q6G4U5"
                     /translation="MNRSKIVYFVFACLFLLIILVGILSYRIYDNSASVQPSKVTKNDR
                     LKEKQQTSDISLSLNDRLQRANIENGRKIFRQCGLCHTSGRHESNRVGPALWGIIDRPL
                     AAKTDFAYSRVLRANSDQRWDFMTLDRYLQSPREAFPGTIMFFRGIKNDQDRADLLLYL
                     RGLSDDPVPLPNDKKEDKPG"
     gene            314154..315275
                     /locus_tag="BH02380"
     CDS             314154..315275
                     /locus_tag="BH02380"
                     /inference="non-experimental evidence, no additional
                     details recorded"
                     /codon_start=1
                     /transl_table=11
                     /product="Peptide ABC transporter, permease protein"
                     /protein_id="CAF27050.1"
                     /db_xref="EnsemblGenomes-Gn:BH02380"
                     /db_xref="EnsemblGenomes-Tr:CAF27050"
                     /db_xref="GOA:Q6G4U4"
                     /db_xref="InterPro:IPR000515"
                     /db_xref="UniProtKB/TrEMBL:Q6G4U4"
                     /translation="MVVYILRRFFLLIPTLIGILTVTFIIVQFTPGGPIENIIAQLQGT
                     GGDAVGRVGGGSDLGLSSDVILDGAEVESSSSRVFKYRGAQGLDPEFIAKLEKQFGFDK
                     PPLERYLTMLGRYLRFDFGDSYTQGRSVIELIKSALPVSLSLGFWQLLISYSISIPLGI
                     QKALKEGAPFDVWTSALIIIGYAIPSFLFGIFLMVFFAGGSFLNWFPLSHLTSDNFDQL
                     SFGGKILDYLYHLVLPLTAMIISSFATTTLLTKNCFLEEIRQQYVITARAKGLSERSVL
                     YGHVFRNAILIVIASFPATFMASFFSGSLLIEMLYSLNGMGLLSYTSIVNRDYSVVFAS
                     LYIFSLIGLIVSLISDIVYMFVDPRIDFDKKDL"
     gene            315275..316417
                     /locus_tag="BH02390"
     CDS             315275..316417
                     /locus_tag="BH02390"
                     /inference="non-experimental evidence, no additional
                     details recorded"
                     /codon_start=1
                     /transl_table=11
                     /product="Peptide ABC transporter, permease protein"
                     /protein_id="CAF27051.1"
                     /db_xref="EnsemblGenomes-Gn:BH02390"
                     /db_xref="EnsemblGenomes-Tr:CAF27051"
                     /db_xref="GOA:Q6G4U3"
                     /db_xref="InterPro:IPR000515"
                     /db_xref="UniProtKB/TrEMBL:Q6G4U3"
                     /translation="MQETKGECVQSFKLQKEPFFSPLNARRWCNFKRNRRGWWSLWLFL
                     FLCFCSFSAEFIANDRPIIASYKGELLFPVFFDYPDEKFGGDLVVADFRDPFIQNEIAK
                     HGWALWPLVRYSYNTVMGNKTVALAPPFWLQSKEERCINYTQGSSDPECTISRWNWLGT
                     DDLTRDIFARVLYGFRVSIAFSILLTVISTIIGVTVGAIQGYFGGWVDLILQRLIEIWS
                     SVPSLYLVIIMAAVLTQGFWVLLGVMLLFQWVILVGVVRVEFLRARNFTYVNAARALGV
                     PNSTIMMRHLLPNAMVAALTYMPFLLTSGVSLLTSLDYLGFGLPPGYASLGELMRQATT
                     NLNAPWIGITGFVVIAVMLSLLAFIGEAARDAFDPRKTLQ"
     gene            316414..318024
                     /locus_tag="BH02400"
     CDS             316414..318024
                     /locus_tag="BH02400"
                     /inference="non-experimental evidence, no additional
                     details recorded"
                     /codon_start=1
                     /transl_table=11
                     /product="ABC transporter, ATP-binding protein"
                     /protein_id="CAF27052.1"
                     /db_xref="EnsemblGenomes-Gn:BH02400"
                     /db_xref="EnsemblGenomes-Tr:CAF27052"
                     /db_xref="GOA:Q6G4U2"
                     /db_xref="InterPro:IPR003439"
                     /db_xref="InterPro:IPR003593"
                     /db_xref="InterPro:IPR013563"
                     /db_xref="InterPro:IPR017871"
                     /db_xref="InterPro:IPR027417"
                     /db_xref="UniProtKB/TrEMBL:Q6G4U2"
                     /translation="MTNLLSVRDLSIALCQGQEQRYILEKVTFEIKEGETVALVGESGS
                     GKSVTALSILQLLPFLKTLYQSGEILFNDKDLLKQKEEDLRKVRGKDIAMIFQEPMTAL
                     NPLHNVERQIGEVLKMHSDMTNQSLRAHIIDLLTQVGIHEPQKRLGSFPHELSGGQRQR
                     VMIAMALANNPRLLIADEPTTALDVTVQARILELLVHLKKQNNMSMLFITHNLAIVRCI
                     ADRVYVMRKGKIVESAPIDQLFANAQKPYTKQLLAAEPKGYPLQADKSAPILMQGKKVR
                     VWFPIKKGLLRRTKGYIKAVQDMDVTIRVGQTLGVVGESGSGKTTLGLSLIRMLSSKGQ
                     IIFDDIDISNFTFKKMRSLRRHIQIVFQDPFGSLSPRMSVSEIIAEGLSIHEPKLSYSE
                     RNDRVIEALHEVNLDPSTRYRYPHEFSGGQRQRIALARAIILKPRFIMLDEPTSSLDVS
                     VQAQIISLLLHLQKKYHLGYLFISHDLKVIKALAHEVIVMRNGEMVEYGSADRIFSCPQ
                     NTYTQSLMAAAFALESDRL"
     gene            complement(318247..319011)
                     /gene="moeB"
                     /locus_tag="BH02410"
     CDS             complement(318247..319011)
                     /gene="moeB"
                     /locus_tag="BH02410"
                     /inference="non-experimental evidence, no additional
                     details recorded"
                     /codon_start=1
                     /transl_table=11
                     /product="Molybdopterin biosynthesis moeB protein"
                     /protein_id="CAF27053.1"
                     /db_xref="EnsemblGenomes-Gn:BH02410"
                     /db_xref="EnsemblGenomes-Tr:CAF27053"
                     /db_xref="GOA:Q6G4U1"
                     /db_xref="InterPro:IPR000594"
                     /db_xref="InterPro:IPR007901"
                     /db_xref="InterPro:IPR009036"
                     /db_xref="InterPro:IPR016040"
                     /db_xref="UniProtKB/TrEMBL:Q6G4U1"
                     /translation="MIQEANTKLSNEEIERYARHIILPEIGGVGQQKLKAARVLVIGAG
                     GLGAPVLTYLAAAGVGTLGIVDNDIVSLSNLQRQVIHKTNTINQCKTDSAKATINAINP
                     HVTVEKHTLRLDKSNVGKLLNAYHIIVDGSDNFATRYLLADHTAQCAKPLISGAVGRFD
                     GSLTVLMPYKDNNPHYRDLFPNPPAPGTLSTCAETGIIGALPGVIGTLQAMEAIKLITN
                     IGEPLVGKILLYNGLSAQFKVITYKRSDSNAN"
     gene            319100..320038
                     /gene="gshB"
                     /locus_tag="BH02420"
     CDS             319100..320038
                     /gene="gshB"
                     /locus_tag="BH02420"
                     /inference="non-experimental evidence, no additional
                     details recorded"
                     /codon_start=1
                     /transl_table=11
                     /product="Glutathione synthetase"
                     /protein_id="CAF27054.1"
                     /db_xref="EnsemblGenomes-Gn:BH02420"
                     /db_xref="EnsemblGenomes-Tr:CAF27054"
                     /db_xref="GOA:Q6G4U0"
                     /db_xref="InterPro:IPR004215"
                     /db_xref="InterPro:IPR004218"
                     /db_xref="InterPro:IPR006284"
                     /db_xref="InterPro:IPR011761"
                     /db_xref="InterPro:IPR013815"
                     /db_xref="InterPro:IPR013816"
                     /db_xref="InterPro:IPR016185"
                     /db_xref="UniProtKB/TrEMBL:Q6G4U0"
                     /translation="MKIAIQMDHISTLQIQGDTTFALALAAQERGYSLFHYTPDRLSMR
                     DGCVIVKLEALTVHDKEGNHYQLGKPIRTQLMDMDVVLLRQDPPFDLNYITTTHLLECI
                     HPKTLVVNDPAWVRNSPEKIFVTEFPDLMPETLITKDIEEITAFRATFGEIIVKPLYGN
                     GGAGVFHLKQDDRNLASLLEIFAQIYREPFIVQRYLDAVRKGDKRIILLDGKPVGAINR
                     IAAETDVRSNMHVGGRAENVDLTKRDYEICQRIGPALKERGLLLVGIDVIGDYITEINV
                     TSPTGIREIKRFSGTDIAHLFWDVIEFKRSN"
     gene            320188..321234
                     /locus_tag="BH02430"
     CDS             320188..321234
                     /locus_tag="BH02430"
                     /inference="non-experimental evidence, no additional
                     details recorded"
                     /codon_start=1
                     /transl_table=11
                     /product="Periplasmic phosphate binding protein"
                     /protein_id="CAF27055.1"
                     /db_xref="EnsemblGenomes-Gn:BH02430"
                     /db_xref="EnsemblGenomes-Tr:CAF27055"
                     /db_xref="InterPro:IPR024370"
                     /db_xref="UniProtKB/TrEMBL:Q6G4T9"
                     /translation="MSRLLSGGVGVIFAVLFSVNVGNARDQIQITGSSTVLPYQKIVAE
                     IFGEIYPHFKIPVIESGGTGGGIKEFCRGIGENAIDIVNASRAMKLSELQSCFDAGVKD
                     VEEIRIGYDGIVFATDINGPDWKLQPVDIYRALAARIMKDGKLQSNNVSKWSAVNSALP
                     GWTIAAYIPGEKHGTREVFEEKLLAAGCKESGAVDAMKSLGMDDKAIHIACVAVRKDGK
                     VIDIDGDYSETFARLTSNKTGVGVFGLSFYQNNADRLKVADISGFTPTVETISSGKYPV
                     SRPLFFYVKKAHLGIIPGLREYVDFFLSDQMIGPNGPLAEYGLVVASEKERQAQRSAFS
                     AGRVMSLK"
     gene            321300..322760
                     /locus_tag="BH02440"
     CDS             321300..322760
                     /locus_tag="BH02440"
                     /inference="non-experimental evidence, no additional
                     details recorded"
                     /codon_start=1
                     /transl_table=11
                     /product="ABC transporter permease protein"
                     /protein_id="CAF27056.1"
                     /db_xref="EnsemblGenomes-Gn:BH02440"
                     /db_xref="EnsemblGenomes-Tr:CAF27056"
                     /db_xref="GOA:Q6G4T8"
                     /db_xref="InterPro:IPR000515"
                     /db_xref="InterPro:IPR011864"
                     /db_xref="InterPro:IPR022182"
                     /db_xref="UniProtKB/TrEMBL:Q6G4T8"
                     /translation="MRISFLISLLLIFACIGFCISYIRARTLEYTQYKMHSRTYYYGWW
                     TFLITVFPALIFLIFWDGGSAIYLEYSASQEIEACSTHVKELVNHDLILGIVRSLVKRL
                     PYFEGDLTTASYEEVQAQLLAKGFVFPHEVSDDVLRIAQSWVNSSEKLQFIGHGVLFVI
                     ASCGFICGIMQVSPRQRARNKVECLIVIGLICASIVAVLTTAAIALSMFFQTMSFFQSV
                     PFSNFFLGTVWDPRFSASGAEGEVGQFGLIPLLAGTLYIAFVAMLFAVPIGLFSALYMA
                     EYASARLRSIVKPLLEVLAGIPTIVYGFFALKFVGPFLRDLSVSLSGGVGFIMAQSVLT
                     AGVVMGIMLIPFVSSLSDDVITAVPRILREGSYGLGATQSETIKKVVIPAALPGIMGAI
                     LLTASRAIGETMIVVLAAGVAANLTLNPFEAMTTITVKIVNQLTGDFEFNSPQTLVSFA
                     LGMTLFIMTLLMNILALYIVRKYREQYE"
     gene            322757..324049
                     /gene="pstA"
                     /locus_tag="BH02450"
     CDS             322757..324049
                     /gene="pstA"
                     /locus_tag="BH02450"
                     /inference="non-experimental evidence, no additional
                     details recorded"
                     /codon_start=1
                     /transl_table=11
                     /product="Phosphate transport system permease protein"
                     /protein_id="CAF27057.1"
                     /db_xref="EnsemblGenomes-Gn:BH02450"
                     /db_xref="EnsemblGenomes-Tr:CAF27057"
                     /db_xref="GOA:Q6G4T7"
                     /db_xref="InterPro:IPR000515"
                     /db_xref="InterPro:IPR005672"
                     /db_xref="InterPro:IPR024573"
                     /db_xref="UniProtKB/TrEMBL:Q6G4T7"
                     /translation="MNEDFSFSRRNIGLKRRYWAERRFRAYGLIAIFIGLFFLFALLWS
                     VISQGYTAFFQTEMTLSIYLDEKVIDPSGQRLANPQILITANYPLLVRNALARKLNIDQ
                     NDRASLRDINRMFSNSVRVQLREIVTKNPQLIGTTQKIKVLAAADIDSAYKGQIDLHVA
                     EKNRKISNRQVEWMKRLAYDGTLYKTFNFGFFTFGASSRPETAGLGVAIIGSFYMIIIV
                     LVISLPIGIATALYLEEYARKNKFTDFIEVNINNLAAVPSIVFGLLGLAVFVNFFGLPR
                     SASFVGGLVLALMTLPTIIIATRSALRAVPFSIRAAALGLGASKTQVVFHHVLPLAAPG
                     ILTGTIIGVAQALGETAPLLLIGMVAFVVNIPATPMDPATALPVQIFMWAGEAERAFVE
                     KTSGAIIVLMIFLSIMNISAVFLRRRFERRQ"
     gene            324108..324866
                     /gene="pstB"
                     /locus_tag="BH02460"
     CDS             324108..324866
                     /gene="pstB"
                     /locus_tag="BH02460"
                     /inference="non-experimental evidence, no additional
                     details recorded"
                     /codon_start=1
                     /transl_table=11
                     /product="Phosphate transport system ATP-binding protein"
                     /protein_id="CAF27058.1"
                     /db_xref="EnsemblGenomes-Gn:BH02460"
                     /db_xref="EnsemblGenomes-Tr:CAF27058"
                     /db_xref="GOA:Q6G4T6"
                     /db_xref="InterPro:IPR003439"
                     /db_xref="InterPro:IPR003593"
                     /db_xref="InterPro:IPR005670"
                     /db_xref="InterPro:IPR015850"
                     /db_xref="InterPro:IPR017871"
                     /db_xref="InterPro:IPR027417"
                     /translation="MKIKMRGQDVKVFYGSKEALHGITLDIPEHQVTALIGPSGCGKST
                     FLRCFNRMNDTIEGAKITGLITLDGENIYESRIDVVELRARVGMVFQKPSPFPKSIFEN
                     VAYGPRIHGLVKSRAELHDVVEKSLRQAGLFEEVKDRLHEAGTSLSGGQQQRLCIARAI
                     AVSPEVILMDEPCSALDPIATARIEELIDALRKDYTIVIVTHSMQQAARVSQYTAMFHL
                     GHLVEVGETEVMFTSPKEQRTQDYITGRFG"
     gene            324888..325610
                     /gene="phoU"
                     /locus_tag="BH02470"
     CDS             324888..325610
                     /gene="phoU"
                     /locus_tag="BH02470"
                     /inference="non-experimental evidence, no additional
                     details recorded"
                     /codon_start=1
                     /transl_table=11
                     /product="Phosphate transport system protein phoU"
                     /protein_id="CAF27059.1"
                     /db_xref="EnsemblGenomes-Gn:BH02470"
                     /db_xref="EnsemblGenomes-Tr:CAF27059"
                     /db_xref="GOA:Q6G4T5"
                     /db_xref="InterPro:IPR026022"
                     /db_xref="InterPro:IPR028366"
                     /db_xref="UniProtKB/TrEMBL:Q6G4T5"
                     /translation="MSMKHTVRAYDAELKYLEEKITEMGCYAEKMIERSVASIVCNDLQ
                     LAATVIADDLFLDEAERDIDEKAITIICKRQPMAVDLREIVGAIRISSDLERIGDMAKN
                     IAKRTVALSEIRQPKVFYCRFETITTLALNQLKEVLNAYTSRLLDHVDAVRERDGKIDA
                     LYTSLFRELLTYMTEDMRNITVCTHLLFCIKNIERIGDHVTNIAETLHYIITGYHMSFD
                     RPRDDLTYKVGIDEKEID"
     gene            325722..326508
                     /locus_tag="BH02480"
                     /pseudo=""
     CDS             325722..326508
                     /locus_tag="BH02480"
                     /inference="non-experimental evidence, no additional
                     details recorded"
                     /note="Identified by comparison to Bartonella henselae"
                     /pseudo=""
                     /codon_start=1
                     /transl_table=11
                     /product="integrase-recombinase"
     gene            327075..327920
                     /locus_tag="BH02490"
     CDS             327075..327920
                     /locus_tag="BH02490"
                     /inference="non-experimental evidence, no additional
                     details recorded"
                     /codon_start=1
                     /transl_table=11
                     /product="hypothetical protein"
                     /protein_id="CAF27061.1"
                     /db_xref="EnsemblGenomes-Gn:BH02490"
                     /db_xref="EnsemblGenomes-Tr:CAF27061"
                     /db_xref="GOA:Q6G4T4"
                     /db_xref="InterPro:IPR011105"
                     /db_xref="UniProtKB/TrEMBL:Q6G4T4"
                     /translation="MKKNFLTAFISCFLAPFVIVGCASDHFNAGKVGDNKKAKTAVYPL
                     TERQCLMRAMYFESNRTSREGMIAVGTVVMNRVNSSAYPKTICGVVGQYKQFAPGVLTR
                     PMTEPASVARVREAADAVLRGERDKKVKNAKFFHTAGLSFPYKNMHYVRIAGGNAFYEK
                     RSRDGSLQVPHNDRPYDVAYAFAQERSGNVPSFMDVGLASKEIKTEERQNASPSIEVAK
                     VDKAHTTPFVVVQLDKVPIPTYAPNRTNEETKPALAYTLLSSDQLNAVVAMLEERYRSR
                     "
     gene            327952..329199
                     /locus_tag="BH02500"
     CDS             327952..329199
                     /locus_tag="BH02500"
                     /inference="non-experimental evidence, no additional
                     details recorded"
                     /codon_start=1
                     /transl_table=11
                     /product="Aminopeptidase"
                     /protein_id="CAF27062.1"
                     /db_xref="EnsemblGenomes-Gn:BH02500"
                     /db_xref="EnsemblGenomes-Tr:CAF27062"
                     /db_xref="GOA:Q6G4T3"
                     /db_xref="InterPro:IPR000787"
                     /db_xref="UniProtKB/TrEMBL:Q6G4T3"
                     /translation="MYFDIHETISSEKLNRLAEITVKVGLNLQKGQDLVLTAPISALPF
                     VRRIAYHAYKAGAGVIIPLFSDDMLLLTRFENAHTASFDCAPSWLYEGMAQAFRNGAAR
                     LAIVGDDPSLLSNQDFNKVARLSKATSIAYQPALKEISNFAMNWSIVAYPTAGWAATIF
                     PALPINEAIKKLADAIFSASRVTGEDPVHAWGVHNANLKQRSSWLNEQRFSALHFKGPG
                     TDLTVGLADDHEWQGGASVAQNGVVCNPNIPTEEVFTTPHAHKVEGFVRSTKPLSYQGT
                     LIKNIEVRFEAGRIVEARASKGQEVLQQVLQSDEGASRLGEVALVPHSSPISKSDLLFY
                     NTLFDENAACHIALGQCYSKCFLNGASLTPEEIAARGGNKSVIHIDWMIGSGEIDIDGI
                     TQEGMRVPVFRKGEWA"
     gene            329258..330133
                     /gene="mutM"
                     /locus_tag="BH02510"
     CDS             329258..330133
                     /gene="mutM"
                     /locus_tag="BH02510"
                     /inference="non-experimental evidence, no additional
                     details recorded"
                     /codon_start=1
                     /transl_table=11
                     /product="Formamidopyrimidine-DNA glycosylase"
                     /protein_id="CAF27063.1"
                     /db_xref="EnsemblGenomes-Gn:BH02510"
                     /db_xref="EnsemblGenomes-Tr:CAF27063"
                     /db_xref="GOA:Q6G4T2"
                     /db_xref="InterPro:IPR000191"
                     /db_xref="InterPro:IPR000214"
                     /db_xref="InterPro:IPR010663"
                     /db_xref="InterPro:IPR010979"
                     /db_xref="InterPro:IPR012319"
                     /db_xref="InterPro:IPR015886"
                     /db_xref="InterPro:IPR015887"
                     /db_xref="InterPro:IPR020629"
                     /translation="MPELPEVETVRRGLEPVITGAKIVSVTLNRRDLRFPFPEAFSERL
                     IGRTIMGLGRRAKYLLFHLSQNETILSHLGMSGSWRIEDDFLRERSSTVSKFVKHDHVV
                     MDIQAKDGKVYHLTYNDVRRFGFMLLVDTRSLYEHPLLKKLGLEPMSNAFSGSYLQEVF
                     VNKKISLKGVLLDQSIVAGLGNIYVCEALWRSRLSPQRGAFTLALKTECARELAASLAQ
                     NIRNVITEAISSGGSTLRDYIRTDGSLGYFQHSFSVYGREGKECLHCGIPIVRILQSGR
                     SSFYCSQCQK"
     gene            330217..331605
                     /locus_tag="BH02520"
     CDS             330217..331605
                     /locus_tag="BH02520"
                     /inference="non-experimental evidence, no additional
                     details recorded"
                     /codon_start=1
                     /transl_table=11
                     /product="hypothetical protein"
                     /protein_id="CAF27064.1"
                     /db_xref="EnsemblGenomes-Gn:BH02520"
                     /db_xref="EnsemblGenomes-Tr:CAF27064"
                     /db_xref="GOA:Q6G4T1"
                     /db_xref="InterPro:IPR002933"
                     /db_xref="InterPro:IPR011650"
                     /db_xref="UniProtKB/TrEMBL:Q6G4T1"
                     /translation="MLNKVLTHLDENIEKSLERLFSLLRFQSISTDFAYKDECRKAADW
                     LVEDLKSIGFKASRRDTSGHPMVVGHHPGPSDDCLHVLFYGHYDVQPVDPLNLWEDDPF
                     TPSLKEREGEKVICARGASDDKGQLMTFIEACRAFKKETGQLPVRVTVLFEGEEESGSS
                     SLVPFLKANKDELKADCALVCDTSMWDADTPSVSVALRGILGEEIIITAANRDLHSGYF
                     GGAAANPIRILTKVLAGLHDENNRVTLPGFYDGVEETPPHILQSWNALNCTAENFLGPI
                     GLSLPAGEKGRSVLELVWARPTAEINGISGGYEGEGIKTVIASQASAKVSFRLVHKQDP
                     EKIRQAFRDYVCSLIPADCSVVFKEHGASPAIQLPYDSPFIKAAKDALSQEWNNPALLT
                     VMGGSIPIVADFQSILDMETLLVGFALADDRIHSPNEKYNLKSFHKGQRSWARILATLA
                     KTGG"
     gene            331606..332226
                     /gene="rnd1"
                     /locus_tag="BH02530"
     CDS             331606..332226
                     /gene="rnd1"
                     /locus_tag="BH02530"
                     /inference="non-experimental evidence, no additional
                     details recorded"
                     /codon_start=1
                     /transl_table=11
                     /product="Ribonuclease d"
                     /protein_id="CAF27065.1"
                     /db_xref="EnsemblGenomes-Gn:BH02530"
                     /db_xref="EnsemblGenomes-Tr:CAF27065"
                     /db_xref="GOA:Q6G4T0"
                     /db_xref="InterPro:IPR002562"
                     /db_xref="InterPro:IPR012337"
                     /db_xref="UniProtKB/TrEMBL:Q6G4T0"
                     /translation="MTEIRVHQGDLPNLDNYRIDAVAVDTETLGLQPHRDRLCVVQLSS
                     GDGTADVIQIAKGQKSAPNLVRLLSDRDITKIFHFGRFDLAILAHTFGVMPDVVFCTKI
                     ASKLTRTYTDRHGLKEICGELLNVNISKQQQSSDWAAETLSRAQIEYAASDVLYLHRLK
                     DIFEERLKREERESVAKACFQFLPMRANLDLLGWSEIDIFAHS"
     gene            332819..333130
                     /locus_tag="BH02540"
     CDS             332819..333130
                     /locus_tag="BH02540"
                     /inference="non-experimental evidence, no additional
                     details recorded"
                     /codon_start=1
                     /transl_table=11
                     /product="Hypothetical protein"
                     /protein_id="CAF27066.1"
                     /db_xref="EnsemblGenomes-Gn:BH02540"
                     /db_xref="EnsemblGenomes-Tr:CAF27066"
                     /db_xref="UniProtKB/TrEMBL:Q6G4S9"
                     /translation="MNMKYFITASATFVSISVAQVATASVVATQKLVEGVSSSRSFLSD
                     AYRSKSLDKVLRAEFACLDNNQGKAVELVTVASSTQRRGSRGGGRRGRPQFSRGPMSF"
     gene            334187..335017
                     /gene="hpbC"
                     /locus_tag="BH02550"
     CDS             334187..335017
                     /gene="hpbC"
                     /locus_tag="BH02550"
                     /inference="non-experimental evidence, no additional
                     details recorded"
                     /codon_start=1
                     /transl_table=11
                     /product="Hemin binding protein c"
                     /protein_id="CAF27067.1"
                     /db_xref="EnsemblGenomes-Gn:BH02550"
                     /db_xref="EnsemblGenomes-Tr:CAF27067"
                     /db_xref="GOA:Q6G4S8"
                     /db_xref="InterPro:IPR011250"
                     /db_xref="InterPro:IPR027385"
                     /db_xref="UniProtKB/TrEMBL:Q6G4S8"
                     /translation="MNIKWLITASAFTFVSVAQAADIVVPPSPTPVAPVIVAPTFSWTG
                     FYIGGQIGGFSSKTKMDILSKGKTIPVSDDFLPKLSGFMGGLYAGSNVDLGNGLILGVD
                     TDIIWTDKDDTKTVPPYEIAENHVNYVNKMLKDAGINIGDNKLEAGKYTRALGFTFKEK
                     WAGATRVRIGFAAERIMPYVAGGIAYTQLQDITSISITKKETGKVIASGNLSDETKTLV
                     GYTLGAGVDLAMTNNVIVRAEYRYSDFGKKKFSNDKYETSYKTNDFRVGVAYKF"
     gene            335351..336190
                     /gene="hbpA"
                     /locus_tag="BH02560"
     CDS             335351..336190
                     /gene="hbpA"
                     /locus_tag="BH02560"
                     /inference="non-experimental evidence, no additional
                     details recorded"
                     /codon_start=1
                     /transl_table=11
                     /product="Hemin binding protein a"
                     /protein_id="CAF27068.1"
                     /db_xref="EnsemblGenomes-Gn:BH02560"
                     /db_xref="EnsemblGenomes-Tr:CAF27068"
                     /db_xref="GOA:Q6G4S7"
                     /db_xref="InterPro:IPR003684"
                     /db_xref="InterPro:IPR011250"
                     /db_xref="UniProtKB/TrEMBL:Q6G4S7"
                     /translation="MNIKSLMTTSVIALISASAAQAADVIVPHEVAPTVISAPAFSWTG
                     FYIGGQVGNFSSKVEITDPNKKDKLFSKDDTPKPSGFMGGIYAGSNMDLGNNMILGVET
                     DAVWADREDAKTSSAEAIGQDELETFRDSLKKANAAFAQGKTSDNVAAVDKHTDSLALK
                     EKWSGATRVRIGFTAADRIMPYVAGGVSYAQVQAVSSTKVTQAADDAEIATAQLFDKTK
                     TLVGFTLGGGVDFAMTDNVLLRAEYRYSDFGKKKFEKEGSEFSYKTNDFRVGVAYKF"
     gene            336688..337863
                     /gene="hbpB"
                     /locus_tag="BH02570"
     CDS             336688..337863
                     /gene="hbpB"
                     /locus_tag="BH02570"
                     /inference="non-experimental evidence, no additional
                     details recorded"
                     /codon_start=1
                     /transl_table=11
                     /product="Hemin binding protein b"
                     /protein_id="CAF27069.1"
                     /db_xref="EnsemblGenomes-Gn:BH02570"
                     /db_xref="EnsemblGenomes-Tr:CAF27069"
                     /db_xref="GOA:Q6G4S6"
                     /db_xref="InterPro:IPR011250"
                     /db_xref="InterPro:IPR027385"
                     /db_xref="UniProtKB/TrEMBL:Q6G4S6"
                     /translation="MNTKRLITVSIWALIAASTAHAADVGIPRQSVLAASPVITAPTFT
                     WTGFYAGIQAGGFSSKTDLSIVGKDKTVPLSKDLSPKLSGFEGGFYAGSNINLGDDFIF
                     GVDTDLTLSGQKHTKTIIIGVDDNAAVENAVARSGRSTRSASGNTSTTTQSSVSAVSSS
                     VIESALTLAKPAAANTGTHAHGHSGRQGGDAHSTYHGAGNGAYPHSMGAHSHVANPHAS
                     NPHGTQNMAGRTTQSTKVAEKNASGIYGIEQVKKEAYEHGLSQYGNVETLSHTLKQNWA
                     GATRVRVGFSVDRVMPYFAGGIAYAQLHDTISISIKKNDESVVTSKNLTDEKKTMIGYT
                     LGGGVDFAMTDNVLLRAEYRYSDFGKKKFAKEKLEINYKTNDFRVGVAYKF"
     gene            338116..341031
                     /gene="ileS"
                     /locus_tag="BH02580"
     CDS             338116..341031
                     /gene="ileS"
                     /locus_tag="BH02580"
                     /inference="non-experimental evidence, no additional
                     details recorded"
                     /codon_start=1
                     /transl_table=11
                     /product="Isoleucyl-tRNA synthetase"
                     /protein_id="CAF27070.1"
                     /db_xref="EnsemblGenomes-Gn:BH02580"
                     /db_xref="EnsemblGenomes-Tr:CAF27070"
                     /db_xref="GOA:Q6G4S5"
                     /db_xref="InterPro:IPR001412"
                     /db_xref="InterPro:IPR002300"
                     /db_xref="InterPro:IPR002301"
                     /db_xref="InterPro:IPR009008"
                     /db_xref="InterPro:IPR009080"
                     /db_xref="InterPro:IPR013155"
                     /db_xref="InterPro:IPR014729"
                     /db_xref="InterPro:IPR023585"
                     /translation="MTVKNETVDYSKTLYLPQTNFPMRAGLPQKELELMERWEKRGLYA
                     QLRQQAKDRPLYTLHDGPPYANGHIHIGHALNKVLKDVIIRSFQMRGFNANYVPGWDCH
                     GLPIEWKIEEKYRAQGKNKDDVPLNEFRQECRQFAQHWITVQSEEFKRLGVVGDFNRPY
                     TTMAFHAEARIASELMKFALSDQIYRGSKPVMWSVVERTALAEAEIEYHDHESDVIWVK
                     FPVLQADSKDLYDAYVVIWTTTPWTIPANRAVSYSSQISYSIYEVKSAENDFGPQVGEK
                     LLFADALVMSCAEKAKLVLKRLRVISAKEFKTLVLSHPLKGLAGGYNNKIAMLDGSHVT
                     ESAGTGFVHTAPSHGREDFEIWNAYKPLLEQSGIDSSIPFPVDDAGFYTKDAPGFGPDR
                     KGGAIRVIDDNGKMGDANKEVINALIKADRLFARGRLKHSYPHSWRSKKPIIFRNTPQW
                     FISMDKDLGDGSTLRSRALKAISMTRFVPSSGQNRLASMIADRPDWVLSRQRAWGVPIC
                     IFANEDGVILKDERVNERILRAFEAEGADAWFAEGARERFLGERAHESWIQVVDILDVW
                     FDSGASHSFVLEDRDDLNWPADVYFEGSDQHRGWFQSSLLESCGTRACSPYKAVITHGF
                     TLDENGKKMSKSLGNTVVPQEIIKTFGADIFRLWVMTTDYWEDQRLGKQILQTNVDSYR
                     KLRNAIRWMLGTLAHDEGEEISYCALPDLEKLILHRLSELDQLVNRAYDDFDFKKIMRA
                     LLDFSITELSAFYFDIRKDSLYCDPPSSKKRKASLQVVREIFERMVIWLAPMLPFTMEE
                     AWLERYPESTSVHLEQFRPVPMEWQNESLAERWKKIRQVRKVVTGALELERADKRIGSS
                     LEAAPIVFISNPVLREALENLDMAEICITSALTITQGVPPSDAFILSDVEGVGVYPRKA
                     LGTKCARSWRYTQDVGSDPTYPDVSARDAAALRELQVLGKI"
     gene            341227..341820
                     /locus_tag="BH02590"
     CDS             341227..341820
                     /locus_tag="BH02590"
                     /inference="non-experimental evidence, no additional
                     details recorded"
                     /codon_start=1
                     /transl_table=11
                     /product="hypothetical protein"
                     /protein_id="CAF27071.1"
                     /db_xref="EnsemblGenomes-Gn:BH02590"
                     /db_xref="EnsemblGenomes-Tr:CAF27071"
                     /db_xref="UniProtKB/TrEMBL:Q6G4S4"
                     /translation="MKKREVKIFSTSMLGVYLILTGCSAPTYGTGKPASLQFFEDVANI
                     TSLTPTNNNSQLVMKPHPKLVMPSSSALRFLPPPQQDVAQESSFNGKATLNQHTGSGKV
                     FGFPKKVSSMNGDIDSSKSVSRLSTKQRYEYLRLQRAQVGSAQYRQYLTEPPLSYRQPA
                     RIAPVGQQDKDEVEALKERERKNTSKMRSDKKSL"
     gene            complement(341883..342329)
                     /locus_tag="BH02600"
     CDS             complement(341883..342329)
                     /locus_tag="BH02600"
                     /inference="non-experimental evidence, no additional
                     details recorded"
                     /codon_start=1
                     /transl_table=11
                     /product="Nitrogen fixation protein"
                     /protein_id="CAF27072.1"
                     /db_xref="EnsemblGenomes-Gn:BH02600"
                     /db_xref="EnsemblGenomes-Tr:CAF27072"
                     /db_xref="GOA:Q6G4S3"
                     /db_xref="InterPro:IPR002125"
                     /db_xref="InterPro:IPR016192"
                     /db_xref="InterPro:IPR016193"
                     /db_xref="InterPro:IPR028883"
                     /db_xref="UniProtKB/TrEMBL:Q6G4S3"
                     /translation="MTLTPMEIALLEAQWAAKKDEVPVGAVITRGQSIIVRAGNSIKAA
                     YDPTGHAEIRVIRMACAAFQSERLPDCDLYVTLEPCAMCAAAISFARIRRLYYATSDPK
                     GGAIEHGPRLYKQSTCHHSPEVYSGFKEKEAAQLLKDFFAQKRC"
     gene            342605..344002
                     /locus_tag="BH02610"
     CDS             342605..344002
                     /locus_tag="BH02610"
                     /inference="non-experimental evidence, no additional
                     details recorded"
                     /codon_start=1
                     /transl_table=11
                     /product="hypothetical protein"
                     /protein_id="CAF27073.1"
                     /db_xref="EnsemblGenomes-Gn:BH02610"
                     /db_xref="EnsemblGenomes-Tr:CAF27073"
                     /db_xref="GOA:Q6G4S2"
                     /db_xref="InterPro:IPR000748"
                     /db_xref="InterPro:IPR002942"
                     /db_xref="InterPro:IPR006145"
                     /db_xref="InterPro:IPR018496"
                     /db_xref="InterPro:IPR020103"
                     /db_xref="UniProtKB/TrEMBL:Q6G4S2"
                     /translation="MNENSESERIAKRLARAGIASRRDAEMMILAGRIVVNGTVVTTPA
                     LNVTRSDVIKVDGKPLSPIERTRLWLYHKPAGLVTTHRDPEGRPTVFSNLPKEMPRVLS
                     VGRLDINTEGLLLLTNDGGLARVLELPLTGWVRKYRVRAHGRVKQSALDNLKNGIAIDG
                     IFYGSIEASIEREQGSNIWLSVALREGKNREIKNILGALGLSVNRLIRISYGPFQLSDL
                     EEGAVREIKGRMLRDQLGERLIMQANADFDAPILKPFSNTAVVAEKRSHKDLTVANDGW
                     ISSHGGDLRRRQRKSSAERGRTRLSTKLDKKFMGKEKSEEGKIERFLPRSRHSNVWMAP
                     GARPQSAHRKSFYSEGIHHAHKSDLSVNRSFHRAKQSKDQLRKEKGVGFDQKRGKTSYS
                     KARVSNKKGDFFKKEGKVMKDSHDEHPFENRRRAKSFDGTMKKSRTHSGHTKTAKRFGG
                     SRASRRR"
     gene            343983..344552
                     /locus_tag="BH02620"
     CDS             343983..344552
                     /locus_tag="BH02620"
                     /inference="non-experimental evidence, no additional
                     details recorded"
                     /codon_start=1
                     /transl_table=11
                     /product="hypothetical protein"
                     /protein_id="CAF27074.1"
                     /db_xref="EnsemblGenomes-Gn:BH02620"
                     /db_xref="EnsemblGenomes-Tr:CAF27074"
                     /db_xref="GOA:Q6G4S1"
                     /db_xref="InterPro:IPR004398"
                     /db_xref="InterPro:IPR029063"
                     /db_xref="UniProtKB/TrEMBL:Q6G4S1"
                     /translation="MRVVGGKFAGRVLFAPVGQSIRPTSDRTRESLFNIFASQEGQFWV
                     NKRILDLFAGTGALGIEALSRGAKAAVFVENSVEGRGLIQKNLEALELQSIGRILRRDA
                     TKLGNIGTMLPFDVICADPPYGRCLGERAFMEVLQGGWAKANTLFVLEEKKDAIIHLPE
                     IFYLDDERFYGETTIRFYKLRSSLQV"
     gene            347407..348738
                     /gene="pmbA"
                     /locus_tag="BH02630"
     CDS             347407..348738
                     /gene="pmbA"
                     /locus_tag="BH02630"
                     /inference="non-experimental evidence, no additional
                     details recorded"
                     /codon_start=1
                     /transl_table=11
                     /product="pmbA protein, maturation of antibiotic mccb17"
                     /protein_id="CAF27075.1"
                     /db_xref="EnsemblGenomes-Gn:BH02630"
                     /db_xref="EnsemblGenomes-Tr:CAF27075"
                     /db_xref="InterPro:IPR002510"
                     /db_xref="UniProtKB/TrEMBL:Q6G4S0"
                     /translation="MTDKNQIDKAASLVEEAKRSGADAADAVIVRAHSTSVSVRFGKVE
                     STEASESDNFTLRVFVGKKVASVSANLATFPQELAERAVAMAKASPDSLFEGLADKEYL
                     ATHPKDLDLFDNFVPNSHFLTEDALKMEAAALSVKGVSNSGGAATAYGCSGFVLVTSDG
                     FCGAYRSSFFSRSCSALAGEGTAMERDYDYTTALHFSDLEAAEIVGRNAGLGAVRRLGA
                     VRAATGGVDVIFDPRTARGIAGHIAHMVNGASVARKTSLLQNFLGKAVMKPYVNVTDQP
                     LRLRGNSSRPFDGEGVEGQTLHIIENGILQNWLLSSSSARELGLKTNGHGVRSASSVQP
                     ARTNFAIEPGLVSPHDMIKDLQSGFYVTELFGHGVDFVTGQYSRGASGFWIENGEITYP
                     VSEVTLGSNLLHMLAHLTPASDIDRRYGTAAPTLLIEGMTLAGK"
     gene            348803..349528
                     /locus_tag="BH02640"
     CDS             348803..349528
                     /locus_tag="BH02640"
                     /inference="non-experimental evidence, no additional
                     details recorded"
                     /codon_start=1
                     /transl_table=11
                     /product="myo-inositol monophosphatase"
                     /protein_id="CAF27076.1"
                     /db_xref="EnsemblGenomes-Gn:BH02640"
                     /db_xref="EnsemblGenomes-Tr:CAF27076"
                     /db_xref="GOA:Q6G4R9"
                     /db_xref="InterPro:IPR000760"
                     /db_xref="InterPro:IPR020550"
                     /db_xref="InterPro:IPR020583"
                     /db_xref="UniProtKB/TrEMBL:Q6G4R9"
                     /translation="MKYFGCELDVWIKEGNSPVSEADLAVDHFLKERLLVARPNYGWIS
                     EETKDNRSQRSYERSFVVDPIDGTRGFLSGSTYWCVSIAIIENGRPIIGVVQCPAQGNV
                     YAAVTGEGATLNGIKLPLLPSQVNRKYKVSLDKSLAQKLPDDFCNQVSFYRHIPSLAYR
                     IVLVAQGEIDIVLIRPNCHAWDIAAADLILQECGGYFLPLDAPFLSYGIEPYQYGFLVA
                     GKNNCCQNMIDVVRQAKLV"
     gene            349574..349819
                     /locus_tag="BH02650"
     CDS             349574..349819
                     /locus_tag="BH02650"
                     /inference="non-experimental evidence, no additional
                     details recorded"
                     /codon_start=1
                     /transl_table=11
                     /product="hypothetical protein"
                     /protein_id="CAF27077.1"
                     /db_xref="EnsemblGenomes-Gn:BH02650"
                     /db_xref="EnsemblGenomes-Tr:CAF27077"
                     /db_xref="InterPro:IPR025226"
                     /db_xref="UniProtKB/TrEMBL:Q6G4R8"
                     /translation="MIETNEKKQYLHLVFGGELKNLNSNQFKNVDDLDVVGIFPDYQSA
                     QEAWHAKAQSTVDNALQRYYILDLHRLLDLENGDAE"
     gene            350643..351965
                     /gene="kdtA"
                     /locus_tag="BH02660"
     CDS             350643..351965
                     /gene="kdtA"
                     /locus_tag="BH02660"
                     /inference="non-experimental evidence, no additional
                     details recorded"
                     /codon_start=1
                     /transl_table=11
                     /product="3-deoxy-d-manno-octulosonic-acid transferase"
                     /protein_id="CAF27078.1"
                     /db_xref="EnsemblGenomes-Gn:BH02660"
                     /db_xref="EnsemblGenomes-Tr:CAF27078"
                     /db_xref="GOA:Q6G4R7"
                     /db_xref="InterPro:IPR007507"
                     /db_xref="UniProtKB/TrEMBL:Q6G4R7"
                     /translation="MVELKAHAALLIYRMIGFCLRPVVPFYLFVRTIRGKEEWCRQKER
                     LGKSYQVRPPSPLIWLHAASVGETFALFPLINYILSLKINILLTTGTVTSSSLVKKHFG
                     KRLIHQYAPLDLDLAVRRFISHWKPDLALICESEVWPLRIKELAKMRIPQILVNARMSE
                     HSFKAWQKRPVLARHIFRHIDLVIAQNKRDVAYYHALGVKSVALSGNLKADVFWVEDQA
                     LLAHYRDAIGNRPVWAAVSTHEGEEEIAFEVHKILKNYLPDLLTIIVPRHPERSEDLIK
                     KCSNKGLHFIRRSNSAAPERDTDVFLGDTIGEMGLFLRLSKVSFLGKSLCGEGGHNPLE
                     LALLGSAILTGPHVSNFQEMFEQFLMRDAAYMVQDKKQLAIQVYRLLTNELLRREMVDK
                     AYEIATGMAGALERTLKILDPFLQPLVIQTGLSQYRSRYAS"
     gene            351955..352974
                     /gene="lpxK"
                     /locus_tag="BH02670"
     CDS             351955..352974
                     /gene="lpxK"
                     /locus_tag="BH02670"
                     /inference="non-experimental evidence, no additional
                     details recorded"
                     /codon_start=1
                     /transl_table=11
                     /product="Tetracyldisaccharide 4 27-kinase"
                     /protein_id="CAF27079.1"
                     /db_xref="EnsemblGenomes-Gn:BH02670"
                     /db_xref="EnsemblGenomes-Tr:CAF27079"
                     /db_xref="GOA:Q6G4R6"
                     /db_xref="InterPro:IPR003758"
                     /db_xref="InterPro:IPR027417"
                     /translation="MHLSAPHFWWKNKSFLRFLLAPISWGYAYFSRRRMARHPPIVDLP
                     VLCIGNFTCGGAGKTPVVIAFAKVAKELGFVPGVVSRGYGGRVKGIHLVNEEHDNAYDV
                     GDEALLLARHAFVAISVDRYAAAQRLKKEGCNLILMDDGFQSRRLYMDYALLVVDAMRG
                     FGNGAVFPAGPLRVPLKTQFSLMDSVLLIGDSDACDYIAFLVNRTGKSLHHAHLESLAS
                     DKVAGKSFLAFAGIGNPDKFLKSIKELSGHVVQTYFYPDHYFFTNTDLKNLVQRAKMHN
                     LWLATTAKDYIRIQTSKMQEDLKNLVVFDINVNFVQKNFCRVLLQEVMIRFRERKHSL"
     gene            complement(353019..353255)
                     /locus_tag="BH02680"
     CDS             complement(353019..353255)
                     /locus_tag="BH02680"
                     /inference="non-experimental evidence, no additional
                     details recorded"
                     /codon_start=1
                     /transl_table=11
                     /product="hypothetical protein"
                     /protein_id="CAF27080.1"
                     /db_xref="EnsemblGenomes-Gn:BH02680"
                     /db_xref="EnsemblGenomes-Tr:CAF27080"
                     /db_xref="InterPro:IPR018661"
                     /db_xref="UniProtKB/TrEMBL:Q6G4R5"
                     /translation="MFSSNEREAKIHYSNNGYKIIEYGTYTLCAVSGQKILIDDLKYWN
                     HHRQEAYASCEISYHRELECNPYLNQLLKAQKK"
     gene            complement(353376..355214)
                     /gene="mutL"
                     /locus_tag="BH02690"
     CDS             complement(353376..355214)
                     /gene="mutL"
                     /locus_tag="BH02690"
                     /inference="non-experimental evidence, no additional
                     details recorded"
                     /codon_start=1
                     /transl_table=11
                     /product="DNA mismatch repair protein mutL"
                     /protein_id="CAF27081.1"
                     /db_xref="EnsemblGenomes-Gn:BH02690"
                     /db_xref="EnsemblGenomes-Tr:CAF27081"
                     /db_xref="GOA:Q6G4R4"
                     /db_xref="InterPro:IPR002099"
                     /db_xref="InterPro:IPR003594"
                     /db_xref="InterPro:IPR011186"
                     /db_xref="InterPro:IPR013507"
                     /db_xref="InterPro:IPR014721"
                     /db_xref="InterPro:IPR014762"
                     /db_xref="InterPro:IPR014790"
                     /db_xref="InterPro:IPR020568"
                     /db_xref="InterPro:IPR020667"
                     /translation="MIIRHLSENIINQIAAGEVIERPANVVKELVENAIDAEATRIEIV
                     TTNGGKNFIRVSDNGCGIPADQLTLAVSRHCTSKITDDVHNICFLGFRGEALPSIGSVA
                     KLKLTSRTQNAESAAEIIVTAGKIVGPKPAAANPGTIVEVRDLFFVTPARLKFMKTDRA
                     ETNSITDMIKRIAIAFPHIHFSLSGSDRTSLELPATANNTQGQLQRITQIMGKEFAPNS
                     IVLNAERESVRLTGFACLPSFNRSNSLHQFAYVNGRPVRDKFLWGAIRGAYADVMTRDR
                     YPVSILFIDLPPADVDVNVHPTKADVRFRDPGFIRGLIVGAIREALHHTGVRSTSTRSE
                     AMLAAFQTQKPLKTFKSTYKPSSYSPQPYHVESASMVNKPLDIISPVGLKEDAPPLMEG
                     LDIPSGDAYTPNTPAASEECSYPLGAARAQIHKNYIIAQTQDSLIIVDQHAAHERLVYE
                     ALKNALYSKPLPSQLLLIPEIVELSEEDATCLLTHKDALQKFGLGIEAFGPGAIVVRET
                     PSLLGEINVEALIKDLADEAAEYDTTDNLKTMLDYVAATMACHGSIRSGRLLHPEEMNA
                     LLRQIEATPNTGTCNHGRPTYIELKLADIERLFGRK"
     gene            355512..356600
                     /locus_tag="BH02700"
     CDS             355512..356600
                     /locus_tag="BH02700"
                     /inference="non-experimental evidence, no additional
                     details recorded"
                     /codon_start=1
                     /transl_table=11
                     /product="2'-deoxycytidine 5'-triphosphate deaminase"
                     /protein_id="CAF27082.1"
                     /db_xref="EnsemblGenomes-Gn:BH02700"
                     /db_xref="EnsemblGenomes-Tr:CAF27082"
                     /db_xref="GOA:Q6G4R3"
                     /db_xref="InterPro:IPR010550"
                     /db_xref="InterPro:IPR029054"
                     /db_xref="UniProtKB/TrEMBL:Q6G4R3"
                     /translation="MARLSGILADSDIQALIDNNFLKALWPFDAAQIQPASLDLRLGEK
                     AYRIRASFMPGADVRVLDKLERLKLHEFDLRDGAVLETGCVYIVPLLENLALPEILSAI
                     ANPKSSTGRLDIFTRVITDNAQEFDKICVGYHGPLYLEISPRTFPILVRTGSRLFQLRF
                     RKGHSYLNEIELHALHRDETLISDDLPNISAGGIGLSINLKGDENGLVGYRGKRHTSVI
                     DIDKHAVANILDFWEPLFDRGQRELILDPDEFYILVSRESVHVPPLYAAEMTPFDPLVG
                     EFRVHYAGFFDPGFGHMEAGGKGARAVLEVRSHEVPFILEHGQIIGRLVYEQMLKRPLA
                     LYGEDSGSHYQAQGLKLSKHFR"
     gene            357436..358587
                     /gene="lldD"
                     /locus_tag="BH02710"
     CDS             357436..358587
                     /gene="lldD"
                     /locus_tag="BH02710"
                     /inference="non-experimental evidence, no additional
                     details recorded"
                     /codon_start=1
                     /transl_table=11
                     /product="L-lactate dehydrogenase"
                     /protein_id="CAF27083.1"
                     /db_xref="EnsemblGenomes-Gn:BH02710"
                     /db_xref="EnsemblGenomes-Tr:CAF27083"
                     /db_xref="GOA:Q6G4R2"
                     /db_xref="InterPro:IPR000262"
                     /db_xref="InterPro:IPR008259"
                     /db_xref="InterPro:IPR012133"
                     /db_xref="InterPro:IPR013785"
                     /db_xref="InterPro:IPR020920"
                     /translation="MIISSTLDYRKAAKRRLPPFLFHYIDGGAYAEETMRRNYADLQAL
                     ALRQRILRGVGEVDLSTKLFDQTLDLPIILAPVGLTGMYARRGEVQAARAAVAKGIPFT
                     LSSVSVCPIAEVQKAVGSAFWFQLYVLKDRGFMRDVLERSWASGVRTLVFTVDMPVPGA
                     RYRDAHSGMSGSYAGLRRILQAFIHPHWAWNVGIMGRPHDLGNVSTYLQKKIALDDYIG
                     WLGANFDPSIGWHDLQWIRDFWKGKMILKGILDPEDAREAIQFGADGIVVSNHGGRQLD
                     GVLSTVRALPAIAEAVKSDLTILVDSGVRSGLDVVRMIAQGADAVMIGRAFVYALAAAG
                     EKGVAHLIDLFANEMRVAMTLTGVRAIKEITRESLASPDVFEQ"
     gene            complement(359730..359805)
                     /locus_tag="BH02720"
     tRNA            complement(359730..359805)
                     /locus_tag="BH02720"
                     /product="tRNA-Thr"
                     /inference="non-experimental evidence, no additional
                     details recorded"
                     /anticodon=(pos:complement(359770..359772),aa:Thr,seq:cgt)
     gene            360289..360414
                     /locus_tag="BH02730"
     CDS             360289..360414
                     /locus_tag="BH02730"
                     /inference="non-experimental evidence, no additional
                     details recorded"
                     /codon_start=1
                     /transl_table=11
                     /product="hypothetical protein"
                     /protein_id="CAF27084.1"
                     /db_xref="EnsemblGenomes-Gn:BH02730"
                     /db_xref="EnsemblGenomes-Tr:CAF27084"
                     /db_xref="UniProtKB/TrEMBL:Q6G4R1"
                     /translation="MSDENRRTELEIKLMDQEKILDEIFCVIIEQWKSLDEISKK"
     gene            complement(361075..361395)
                     /locus_tag="BH02740"
     CDS             complement(361075..361395)
                     /locus_tag="BH02740"
                     /inference="non-experimental evidence, no additional
                     details recorded"
                     /codon_start=1
                     /transl_table=11
                     /product="hypothetical protein"
                     /protein_id="CAF27085.1"
                     /db_xref="EnsemblGenomes-Gn:BH02740"
                     /db_xref="EnsemblGenomes-Tr:CAF27085"
                     /db_xref="UniProtKB/TrEMBL:Q6G4R0"
                     /translation="MLRPLLKLMAFIFIALTIIVLAIDSAHSVSTSHWTTTPLNTMLVN
                     FLQTDIYGLNQSIRNIMPPFLSSICITLICLPGWSILGAVSIGFCLLNYKKPKPFHKIS
                     YT"
     gene            361576..363003
                     /gene="pheP"
                     /locus_tag="BH02750"
     CDS             361576..363003
                     /gene="pheP"
                     /locus_tag="BH02750"
                     /inference="non-experimental evidence, no additional
                     details recorded"
                     /codon_start=1
                     /transl_table=11
                     /product="Phenylalanine-specific permease"
                     /protein_id="CAF27086.1"
                     /db_xref="EnsemblGenomes-Gn:BH02750"
                     /db_xref="EnsemblGenomes-Tr:CAF27086"
                     /db_xref="GOA:Q6G4Q9"
                     /db_xref="InterPro:IPR002293"
                     /db_xref="InterPro:IPR004840"
                     /db_xref="InterPro:IPR004841"
                     /db_xref="UniProtKB/TrEMBL:Q6G4Q9"
                     /translation="MLNDANNELKRNLQNRHIQMIALGGVIGTGLFYGSKEAIQLAGPS
                     AILAYLIGGLIIYFIMRMLGEMSVEEPSSGAFSFFAYKYWGRLAGFITGWNYWFLYILV
                     SMTELTVIGFYLDHWILIDHWKSSFIVLLLITLVNLFNVRFYGEFEFACALIKVAAVIS
                     MIIFGIFLIVTGVGGNQASIHYLWCHGGFFSYGAIGVVLATSVVMFSFGGTELIGIAAG
                     ETSNPQKTIPVAIRQVMWRIIIFYIGSISVIMIISPWNMIEKNSSPFVTIFETLGIPAA
                     GHILNFVVIMAAISVYNSGIYSNGRMLYSLAIQKNAPYIFSKLSTARVPYIAILFSSFC
                     TAIIVVINALVPDNSFMRIMALATAAAVITWAIIIIVHLKFRKAHKNKKEDFMYAFGLY
                     PYANYLCLCFLALLFCIMFVSGFGKNGLMTRLFDMIGIKMSFLETYIPMQMPDMSLAVV
                     IIPLWCLFLFLGYKLKR"
     gene            363045..363725
                     /locus_tag="BH02760"
     CDS             363045..363725
                     /locus_tag="BH02760"
                     /inference="non-experimental evidence, no additional
                     details recorded"
                     /codon_start=1
                     /transl_table=11
                     /product="ABC transporter ATP-binding protein"
                     /protein_id="CAF27087.1"
                     /db_xref="EnsemblGenomes-Gn:BH02760"
                     /db_xref="EnsemblGenomes-Tr:CAF27087"
                     /db_xref="GOA:Q6G4Q8"
                     /db_xref="InterPro:IPR003439"
                     /db_xref="InterPro:IPR003593"
                     /db_xref="InterPro:IPR017871"
                     /db_xref="InterPro:IPR027417"
                     /translation="MGIIKFDKVTQVFGDLYVLRNITVQLTERRIAVIGANGSGKSTFV
                     RLINGLQLPSHGFVSVDGLDTKNDAKAIKHKVGFVFQNPDNQIVLPLVEEDLSFGLKNL
                     KLSKEEVKERVDEILQRYDLQNFRNHAVHLLSGGQKQLVAISGVVAMKPDYIIFDEPTT
                     LLDLRNKRLITQVIEELSQTAIVVSHDLEFIRNFDRVLVFDKGEIVVDDIPLVAIKEYI
                     RRMS"
     gene            363722..364360
                     /locus_tag="BH02770"
     CDS             363722..364360
                     /locus_tag="BH02770"
                     /inference="non-experimental evidence, no additional
                     details recorded"
                     /codon_start=1
                     /transl_table=11
                     /product="hypothetical protein"
                     /protein_id="CAF27088.1"
                     /db_xref="EnsemblGenomes-Gn:BH02770"
                     /db_xref="EnsemblGenomes-Tr:CAF27088"
                     /db_xref="InterPro:IPR003339"
                     /db_xref="UniProtKB/TrEMBL:Q6G4Q7"
                     /translation="MIGLYIPRDTFIHNLKPGIKLLFLTVCGTTILMVSSIPILVLLLL
                     FVILFYKIAKIPFGTVIKQFKSMGLFLALIFVFQAIFVNWLIGIEVILHLIILFSLSSL
                     VSFTTRVSDMVASIEVGLQPFRRFGINPSQLSMVISMSIRFIPLLSEKFNEVREAQRAR
                     GFNTNIATLAIPLIIRTIRMASEVAEALEARSYNADTVDTIASDNINLS"
     gene            364374..364928
                     /locus_tag="BH02780"
     CDS             364374..364928
                     /locus_tag="BH02780"
                     /inference="non-experimental evidence, no additional
                     details recorded"
                     /codon_start=1
                     /transl_table=11
                     /product="Biotin synthase"
                     /protein_id="CAF27089.1"
                     /db_xref="EnsemblGenomes-Gn:BH02780"
                     /db_xref="EnsemblGenomes-Tr:CAF27089"
                     /db_xref="GOA:Q6G4Q6"
                     /db_xref="InterPro:IPR003784"
                     /db_xref="UniProtKB/TrEMBL:Q6G4Q6"
                     /translation="MNTKDLTYIALFAAIYAVLSFFPPISLPFLLGVPITAQSMGPMLA
                     GSILGAKRGALASLLFLVLVAIGLPLLPGGRGGIGVFSGASGGYLIGFPFAAFFIGFMV
                     ELFWQRLNFITLIVINALGGIGVVYAFGIPWTAYITKISLLKVLVASSGFLIGGCLKVL
                     IASFVALTVKKSVPLISSKEE"
     gene            366252..366632
                     /locus_tag="BH02790"
                     /pseudo=""
     CDS             366252..366632
                     /locus_tag="BH02790"
                     /inference="non-experimental evidence, no additional
                     details recorded"
                     /note="Identified by comparison to Bartonella henselae"
                     /pseudo=""
                     /codon_start=1
                     /transl_table=11
                     /product="exonuclease"
     gene            367274..367522
                     /locus_tag="BH02800"
                     /pseudo=""
     CDS             367274..367522
                     /locus_tag="BH02800"
                     /inference="non-experimental evidence, no additional
                     details recorded"
                     /note="Identified by comparison to Bartonella henselae"
                     /pseudo=""
                     /codon_start=1
                     /transl_table=11
     gene            368313..368600
                     /locus_tag="BH02810"
                     /pseudo=""
     CDS             368313..368600
                     /locus_tag="BH02810"
                     /inference="non-experimental evidence, no additional
                     details recorded"
                     /note="Identified by comparison to Bartonella henselae"
                     /pseudo=""
                     /codon_start=1
                     /transl_table=11
     gene            368624..368975
                     /locus_tag="BH02820"
                     /pseudo=""
     CDS             368624..368975
                     /locus_tag="BH02820"
                     /inference="non-experimental evidence, no additional
                     details recorded"
                     /note="Identified by comparison to Bartonella henselae"
                     /pseudo=""
                     /codon_start=1
                     /transl_table=11
                     /product="phage related"
     gene            369436..370097
                     /locus_tag="BH02830"
                     /pseudo=""
     CDS             369436..370097
                     /locus_tag="BH02830"
                     /inference="non-experimental evidence, no additional
                     details recorded"
                     /note="Identified by comparison to Bartonella henselae"
                     /pseudo=""
                     /codon_start=1
                     /transl_table=11
                     /product="phage"
     gene            370293..370475
                     /locus_tag="BH02840"
     CDS             370293..370475
                     /locus_tag="BH02840"
                     /inference="non-experimental evidence, no additional
                     details recorded"
                     /codon_start=1
                     /transl_table=11
                     /product="hypothetical protein"
                     /protein_id="CAF27095.1"
                     /db_xref="EnsemblGenomes-Gn:BH02840"
                     /db_xref="EnsemblGenomes-Tr:CAF27095"
                     /db_xref="UniProtKB/TrEMBL:Q6G4Q5"
                     /translation="MLSLTGCGIHKYASSCVGWLPIYLNQQDLNVISSNLAREILKHNK
                     QGERLCGWKHGKKKS"
     gene            370522..370674
                     /locus_tag="BH02850"
     CDS             370522..370674
                     /locus_tag="BH02850"
                     /inference="non-experimental evidence, no additional
                     details recorded"
                     /codon_start=1
                     /transl_table=11
                     /product="hypothetical protein"
                     /protein_id="CAF27096.1"
                     /db_xref="EnsemblGenomes-Gn:BH02850"
                     /db_xref="EnsemblGenomes-Tr:CAF27096"
                     /db_xref="UniProtKB/TrEMBL:Q6G4Q4"
                     /translation="MIITYQSVKVMSSFMKWSAFFLFLLILDFARLIDAIDDVIAHLKQ
                     LFSKN"
     gene            370808..371101
                     /locus_tag="BH02860"
     CDS             370808..371101
                     /locus_tag="BH02860"
                     /inference="non-experimental evidence, no additional
                     details recorded"
                     /codon_start=1
                     /transl_table=11
                     /product="hypothetical protein"
                     /protein_id="CAF27097.1"
                     /db_xref="EnsemblGenomes-Gn:BH02860"
                     /db_xref="EnsemblGenomes-Tr:CAF27097"
                     /db_xref="GOA:Q6G4Q3"
                     /db_xref="InterPro:IPR010982"
                     /db_xref="UniProtKB/TrEMBL:Q6G4Q3"
                     /translation="MLTSFGKTLRKLRIDHSERLLDMADKPGVSVAFLSSVEIGKKSVP
                     VGMEEKIIEFYSLDKAMASLLKKEADACVERTSQSNLLIHLVVKLLACFLEI"
     gene            371023..371178
                     /locus_tag="BH02870"
     CDS             371023..371178
                     /locus_tag="BH02870"
                     /inference="non-experimental evidence, no additional
                     details recorded"
                     /codon_start=1
                     /transl_table=11
                     /product="hypothetical protein"
                     /protein_id="CAF27098.1"
                     /db_xref="EnsemblGenomes-Gn:BH02870"
                     /db_xref="EnsemblGenomes-Tr:CAF27098"
                     /db_xref="UniProtKB/TrEMBL:Q6G4Q2"
                     /translation="MCRKNFTIKSSDSFSREIVGMFFRNLKCLSQQDLAAFKKLLEKVG
                     KKEGTL"
     gene            371485..372642
                     /locus_tag="BH02880"
     CDS             371485..372642
                     /locus_tag="BH02880"
                     /inference="non-experimental evidence, no additional
                     details recorded"
                     /codon_start=1
                     /transl_table=11
                     /product="hypothetical phage integrase"
                     /protein_id="CAF27099.1"
                     /db_xref="EnsemblGenomes-Gn:BH02880"
                     /db_xref="EnsemblGenomes-Tr:CAF27099"
                     /db_xref="GOA:Q6G4Q1"
                     /db_xref="InterPro:IPR002104"
                     /db_xref="InterPro:IPR011010"
                     /db_xref="InterPro:IPR013762"
                     /db_xref="InterPro:IPR025166"
                     /db_xref="UniProtKB/TrEMBL:Q6G4Q1"
                     /translation="MRGIHRLSALLVKSASQGKYCDGAGLWLNVRKDNTRSWFFRYTYH
                     NKRREMGLGPVAQLSLKEARELAKHYSAILREGNDPIVFREQTVLKQQSNIFSEIATAA
                     FESKKAELKNEGKNGRWFSPLELHVIPHIGSLSIEKLTANIIRNVLAPLWHEKADTARK
                     ALNRINICLKYAAALGLDVDLQACMKARALLGKPRATSTNIPAMPWQEVPAFYQSLDDK
                     ILSNLALKLLILTGVRSYPLRYLRLEQIDKDIWTIPKENMKGIVGKVSDFRVPLSHEAL
                     KMIEKSLPFEKNGFLFAGSSGKPISDVTLSKFMKDKGFDYRPHGFRSSLRDWIAETTST
                     PFEIAETVLAHSVGSSVTKAYMRTDFLEQRHTLMEQWAAFITGAT"
     gene            372656..372886
                     /locus_tag="BH02890"
     CDS             372656..372886
                     /locus_tag="BH02890"
                     /inference="non-experimental evidence, no additional
                     details recorded"
                     /codon_start=1
                     /transl_table=11
                     /product="hypothetical protein"
                     /protein_id="CAF27100.1"
                     /db_xref="EnsemblGenomes-Gn:BH02890"
                     /db_xref="EnsemblGenomes-Tr:CAF27100"
                     /db_xref="UniProtKB/TrEMBL:Q6G4Q0"
                     /translation="MCLLSNQVPKKHLESIADRLPKQSFLRALKTLTRCMRVAYKGFVG
                     CSYAIQYPYGESIATDYRPCFLAPGIPLECQ"
     gene            372914..373504
                     /locus_tag="BH02900"
     CDS             372914..373504
                     /locus_tag="BH02900"
                     /inference="non-experimental evidence, no additional
                     details recorded"
                     /codon_start=1
                     /transl_table=11
                     /product="Anti-repressor protein"
                     /protein_id="CAF27101.1"
                     /db_xref="EnsemblGenomes-Gn:BH02900"
                     /db_xref="EnsemblGenomes-Tr:CAF27101"
                     /db_xref="InterPro:IPR013557"
                     /db_xref="UniProtKB/TrEMBL:Q6G4P9"
                     /translation="MNTLIKITEQTIDQEAVQTVNARELHTFLEVKSNFRDWIKNRIED
                     YGFLENKDFISFAKILAKPNAPQENQDFMSFTQKRVKPKSGRPSIEYHLTLDMAKELSM
                     VERNEKGRQARRYFIECEKKLKSQSVEYDVDRRFDLPSHWEGMNAGEKALYLLGPIHVR
                     LIDAFRVDEENRKYKALIKEAKQVLATSVTKAA"
     gene            373624..373899
                     /gene="dinJ1"
                     /locus_tag="BH02910"
     CDS             373624..373899
                     /gene="dinJ1"
                     /locus_tag="BH02910"
                     /inference="non-experimental evidence, no additional
                     details recorded"
                     /codon_start=1
                     /transl_table=11
                     /product="DNA-damage-inducible protein"
                     /protein_id="CAF27102.1"
                     /db_xref="EnsemblGenomes-Gn:BH02910"
                     /db_xref="EnsemblGenomes-Tr:CAF27102"
                     /db_xref="GOA:Q6G4P8"
                     /db_xref="InterPro:IPR007337"
                     /db_xref="InterPro:IPR026262"
                     /db_xref="UniProtKB/TrEMBL:Q6G4P8"
                     /translation="MGKIQARIPDEVQEVASAVIKSTGLTVSDAVRMFMTRIARDRALP
                     LDLFQPNLETLQAIEDAEMGRVERTSLDGLRAMIRDDKAEVCKSAK"
     gene            373912..374202
                     /locus_tag="BH02920"
     CDS             373912..374202
                     /locus_tag="BH02920"
                     /inference="non-experimental evidence, no additional
                     details recorded"
                     /codon_start=1
                     /transl_table=11
                     /product="hypothetical prophage protein"
                     /protein_id="CAF27103.1"
                     /db_xref="EnsemblGenomes-Gn:BH02920"
                     /db_xref="EnsemblGenomes-Tr:CAF27103"
                     /db_xref="InterPro:IPR004386"
                     /db_xref="InterPro:IPR007712"
                     /db_xref="UniProtKB/TrEMBL:Q6G4P7"
                     /translation="MREIVYTKSFRCDLKRESKGRYADTLETEETDLLLVIKALAENEL
                     LKVQWRDHALTGQWRNCRDCHIKPDLVLIYRKPDDETLELLRLGSHSELRL"
     gene            complement(374325..374555)
                     /locus_tag="BH02930"
     CDS             complement(374325..374555)
                     /locus_tag="BH02930"
                     /inference="non-experimental evidence, no additional
                     details recorded"
                     /codon_start=1
                     /transl_table=11
                     /product="hypothetical prophage protein"
                     /protein_id="CAF27104.1"
                     /db_xref="EnsemblGenomes-Gn:BH02930"
                     /db_xref="EnsemblGenomes-Tr:CAF27104"
                     /db_xref="UniProtKB/TrEMBL:Q6G4P6"
                     /translation="MCVGGNMARKKTQDDIELTEGEKEILQEIIMTYKSIKVMSRYTKW
                     IVLIILLLALDFSRLIDAVGNIFTQKPNIRL"
     gene            complement(374666..374893)
                     /locus_tag="BH02940"
     CDS             complement(374666..374893)
                     /locus_tag="BH02940"
                     /inference="non-experimental evidence, no additional
                     details recorded"
                     /codon_start=1
                     /transl_table=11
                     /product="hypothetical prophage protein"
                     /protein_id="CAF27105.1"
                     /db_xref="EnsemblGenomes-Gn:BH02940"
                     /db_xref="EnsemblGenomes-Tr:CAF27105"
                     /db_xref="UniProtKB/TrEMBL:Q6G4P5"
                     /translation="MILWMKRNLLLTGAALAAFFMALAKAFTLGKKAEQQKQKEKTLKA
                     ATTRLEVENEVNQKSDTDVRAALSRWLRNK"
     gene            complement(374890..375552)
                     /locus_tag="BH02950"
     CDS             complement(374890..375552)
                     /locus_tag="BH02950"
                     /inference="non-experimental evidence, no additional
                     details recorded"
                     /codon_start=1
                     /transl_table=11
                     /product="Phage related lysozyme"
                     /protein_id="CAF27106.1"
                     /db_xref="EnsemblGenomes-Gn:BH02950"
                     /db_xref="EnsemblGenomes-Tr:CAF27106"
                     /db_xref="GOA:Q6G4P4"
                     /db_xref="InterPro:IPR002196"
                     /db_xref="InterPro:IPR023346"
                     /db_xref="InterPro:IPR023347"
                     /db_xref="UniProtKB/TrEMBL:Q6G4P4"
                     /translation="MRTISQEGLALIKQWEGLRLNAYKDAIGVWTIGYGHTNNAGKPFV
                     YKGMAITEKQAEELLCQDLRQFENTVEQAVQVSLTDEQFAALVSFCYNVGTTAFCNSTL
                     LRKLNSGDYEAIPTELQKWTKAGGKRLQGLVHRRAAEAGLWAKGAFVSSNYQTVETQAP
                     TGLFKAEALAPVIGSFSGLGGLLAGNGPVQWALATIMVLAACAGIFFVAKRFQEHRL"
     gene            375712..376014
                     /locus_tag="BH02960"
     CDS             375712..376014
                     /locus_tag="BH02960"
                     /inference="non-experimental evidence, no additional
                     details recorded"
                     /codon_start=1
                     /transl_table=11
                     /product="hypothetical prophage protein"
                     /protein_id="CAF27107.1"
                     /db_xref="EnsemblGenomes-Gn:BH02960"
                     /db_xref="EnsemblGenomes-Tr:CAF27107"
                     /db_xref="InterPro:IPR009241"
                     /db_xref="InterPro:IPR014056"
                     /db_xref="UniProtKB/TrEMBL:Q6G4P3"
                     /translation="MFTIYKTEHFIKWLDSLKDEIAQAHIVKRIARIETGFLGNVKFFR
                     GIGELKIHHGPGYRIYFVKQGKQIILLLNAGDKSTQQKDIEKALQLVKEMKHGNY"
     gene            376001..376321
                     /locus_tag="BH02970"
     CDS             376001..376321
                     /locus_tag="BH02970"
                     /inference="non-experimental evidence, no additional
                     details recorded"
                     /codon_start=1
                     /transl_table=11
                     /product="hypothetical prophage protein"
                     /protein_id="CAF27108.1"
                     /db_xref="EnsemblGenomes-Gn:BH02970"
                     /db_xref="EnsemblGenomes-Tr:CAF27108"
                     /db_xref="GOA:Q6G4P2"
                     /db_xref="InterPro:IPR010982"
                     /db_xref="InterPro:IPR014057"
                     /db_xref="UniProtKB/TrEMBL:Q6G4P2"
                     /translation="MEITKFDTSEYFKTPETQRILLEDALESKDSKYLAHALGIIAKNQ
                     GMSKIAQNTGLSRESLYRSLSDKGDPRLSTFLSVLSALDLQMSLTPIQKNCKEQKALEE
                     AS"
     gene            complement(376365..376643)
                     /locus_tag="BH02980"
     CDS             complement(376365..376643)
                     /locus_tag="BH02980"
                     /inference="non-experimental evidence, no additional
                     details recorded"
                     /codon_start=1
                     /transl_table=11
                     /product="hypothetical prophage protein"
                     /protein_id="CAF27109.1"
                     /db_xref="EnsemblGenomes-Gn:BH02980"
                     /db_xref="EnsemblGenomes-Tr:CAF27109"
                     /db_xref="UniProtKB/TrEMBL:Q6G4K0"
                     /translation="MKIDTNFLCDLWMALFQFSNDENINEKECTALVDIMSLVEKVLVL
                     KLQDDVPNIVKILAVLTDFGDSELPHSMDSLLRAYEPDLDNPIKKVA"
     gene            complement(376640..377371)
                     /locus_tag="BH02990"
     CDS             complement(376640..377371)
                     /locus_tag="BH02990"
                     /inference="non-experimental evidence, no additional
                     details recorded"
                     /codon_start=1
                     /transl_table=11
                     /product="Anti-repressor protein"
                     /protein_id="CAF27110.1"
                     /db_xref="EnsemblGenomes-Gn:BH02990"
                     /db_xref="EnsemblGenomes-Tr:CAF27110"
                     /db_xref="GOA:Q6G4P0"
                     /db_xref="InterPro:IPR005039"
                     /db_xref="InterPro:IPR013557"
                     /db_xref="UniProtKB/TrEMBL:Q6G4P0"
                     /translation="MNTLIEISEQVIDQETVQTVNARDLHAFLEIKARFNDWIKNRIKE
                     CKFQENINFITLTKNLVNGGKVKEYHITLDMAKHLSMIERNDKGHEARQYFIKCERLLK
                     QVATPQVDYSKPEALLGVLNHLQSQIEQKDHVIAELAPKAEALEGLKRSDGLFGLIEAA
                     KMLEVRPKDLTDYLRKHDWVYRRAPSGPLLPYQDKIKKGFMDCPAITIQRPDGTEKVLP
                     STKITPKGLACLREQIHGGVQ"
     gene            377391..377618
                     /locus_tag="BH03000"
                     /pseudo=""
     CDS             377391..377618
                     /locus_tag="BH03000"
                     /inference="non-experimental evidence, no additional
                     details recorded"
                     /note="Identified by comparison to Bartonella henselae"
                     /pseudo=""
                     /codon_start=1
                     /transl_table=11
                     /product="anti-repressor"
     gene            complement(377623..378195)
                     /locus_tag="BH03010"
     CDS             complement(377623..378195)
                     /locus_tag="BH03010"
                     /inference="non-experimental evidence, no additional
                     details recorded"
                     /codon_start=1
                     /transl_table=11
                     /product="Anti-repressor protein"
                     /protein_id="CAF27112.1"
                     /db_xref="EnsemblGenomes-Gn:BH03010"
                     /db_xref="EnsemblGenomes-Tr:CAF27112"
                     /db_xref="InterPro:IPR013557"
                     /db_xref="UniProtKB/TrEMBL:Q6G4N9"
                     /translation="MNTLIEISEQVIDQETVQTVNARDLHAFLEIKSEFRNWIKNRIKE
                     CKFQENINFVTAVNFYRGGKVKEYHITLDMAKHLSMIERNEKGHEARQYFIKCERLLKQ
                     VATPQVDYSKPEALLGVLNHLQSQIEQKDNTIAELTPKAEALEGLKRSDGLFGLIEAAK
                     MLEVRPKDLTDYFYKNITLQLDNVATI"
     gene            complement(378223..378771)
                     /locus_tag="BH03020"
     CDS             complement(378223..378771)
                     /locus_tag="BH03020"
                     /inference="non-experimental evidence, no additional
                     details recorded"
                     /codon_start=1
                     /transl_table=11
                     /product="Anti-repressor protein"
                     /protein_id="CAF27113.1"
                     /db_xref="EnsemblGenomes-Gn:BH03020"
                     /db_xref="EnsemblGenomes-Tr:CAF27113"
                     /db_xref="InterPro:IPR013557"
                     /db_xref="UniProtKB/TrEMBL:Q6G4N8"
                     /translation="MNTLIPISEQTVGQETVQTVNARDLHVFLGITSKFADWIKNRIKE
                     CNFRENIDFIGFSKNLEKGGRPSIEYHITLDMAKHLSMIERNEKGHEARQYFNFLFDNM
                     SILCLLSNQVPKKHLKCIADGLPKQFIFRTLKALTHYMRVAYSGFVGCSYAIQYPYGKS
                     VTTDYAPCFLAPGTLFECH"
     gene            complement(379083..380390)
                     /gene="gpD"
                     /locus_tag="BH03030"
     CDS             complement(379083..380390)
                     /gene="gpD"
                     /locus_tag="BH03030"
                     /inference="non-experimental evidence, no additional
                     details recorded"
                     /codon_start=1
                     /transl_table=11
                     /product="Late control gene D protein"
                     /protein_id="CAF27114.1"
                     /db_xref="EnsemblGenomes-Gn:BH03030"
                     /db_xref="EnsemblGenomes-Tr:CAF27114"
                     /db_xref="UniProtKB/TrEMBL:Q6G4N7"
                     /translation="MKPFCTVMANGEDITRTLMDYVLSIEITDEAEDKSDRITIELDDR
                     ARECDNGFLDIPLIGTIISVTLGYEGGKNRDMGAYLIDEISVSSPPQSLSVTGRAASMN
                     TSYRTPKSQSYHQQTLGNIIQEIAERNGYTPKVDPALAKIVVRHIDQTSESDMAFATRL
                     AEDYDAVAKPVDGKLVLAKRGEGKAITGETLPVVVIHEKLCSSWDFKYSARDEAGAANG
                     LATEAGDDQKAAADAREPEEVEEGEDVIHMDESDAPNLPKAETEAKTPENQEQDEEKKG
                     GVLASYHDIRTGEKKEVKVGKAPFHELKYTYHNQSEAVAAIAAYRNKSSRGKSSFSCDI
                     GGDPFVQAEAKLVQEPPFRPYIPAEWRIKSVKHKLDKTGGYTTKIDCELFDETQEDAAG
                     NVANTTPDKDDTLDPNAPPNACDEGEGVIHMDEEDR"
     gene            complement(380387..380611)
                     /gene="gpX"
                     /locus_tag="BH03040"
     CDS             complement(380387..380611)
                     /gene="gpX"
                     /locus_tag="BH03040"
                     /inference="non-experimental evidence, no additional
                     details recorded"
                     /codon_start=1
                     /transl_table=11
                     /product="Phage tail protein"
                     /protein_id="CAF27115.1"
                     /db_xref="EnsemblGenomes-Gn:BH03040"
                     /db_xref="EnsemblGenomes-Tr:CAF27115"
                     /db_xref="InterPro:IPR008861"
                     /db_xref="UniProtKB/TrEMBL:Q6G4N6"
                     /translation="MSDLYVTKEGDMVDAICWRYYAKGQQALAVERVYAANFGLADYGP
                     ILKAGITIVLPILPYPKATPVIRIWGSQS"
     gene            complement(380608..380988)
                     /gene="gpU"
                     /locus_tag="BH03050"
     CDS             complement(380608..380988)
                     /gene="gpU"
                     /locus_tag="BH03050"
                     /inference="non-experimental evidence, no additional
                     details recorded"
                     /codon_start=1
                     /transl_table=11
                     /product="Phage tail protein"
                     /protein_id="CAF27116.1"
                     /db_xref="EnsemblGenomes-Gn:BH03050"
                     /db_xref="EnsemblGenomes-Tr:CAF27116"
                     /db_xref="InterPro:IPR009734"
                     /db_xref="UniProtKB/TrEMBL:Q6G4N5"
                     /translation="MMLALGGFIFSIETAAYQTLDMSYGIPWVEQGRLGRKAALQLPAV
                     ANAEFSLTGVIYPDFKGGHGQIEYLRQMAHNGPHILVTGQGKILGKFVILSVEEKQSIF
                     HQNGTPKKQEFTIKLREYGEEL"
     gene            complement(380994..383294)
                     /locus_tag="BH03060"
     CDS             complement(380994..383294)
                     /locus_tag="BH03060"
                     /inference="non-experimental evidence, no additional
                     details recorded"
                     /codon_start=1
                     /transl_table=11
                     /product="Phage tail protein"
                     /protein_id="CAF27117.1"
                     /db_xref="EnsemblGenomes-Gn:BH03060"
                     /db_xref="EnsemblGenomes-Tr:CAF27117"
                     /db_xref="UniProtKB/TrEMBL:Q6G4N4"
                     /translation="MSEKVADAKVKLSLEDELTAPLKRVQKQFDTLSKKLSHSLGIPRF
                     SAAVQNMTKSLHGVQGALSTAASRASVFTGVLGLAGGGLVASVTALTMKTMHLGDSLHH
                     ASHHLGMSVASLQLWGDAADNSGYSAELFQQSLATLNRRSAQAYAGQKRGMMGFDALGI
                     SVKNASGKLKSNSVLLEEITDKMSKMKNQAQRQHIAALLFGGDGKEMASMLSQGMAPIK
                     ELFAKARKGKWLIGADVARYAADLSDKLGAFKKKIGGIASFIGARFMPVINDMVDGFSK
                     LIDENRDLIQTTVARWAKTLRKVLQDLLNPTSDLRKGISDLTERIKGWFRWLEPLIGEI
                     TLFKVGLVALGSFIFGPLIAALAAVGAAFVSLGITIMTTPIGWIIGGITALVAAGYLLY
                     KNWDKINGWLLTSLAIVSAVFIRLAFALSGPVLAAFTSVGSKITGLAVNLGKSLLSKIV
                     AADKAFIRFSATLGRSLLSALASAASAVASLALTLVGTLISAITAVGSAFISLGVAIMT
                     TPIGWILGGIAALVAAGYLLYKNWDTVISFISKLWDSFASLCSNAFNNLFALFKNFSPL
                     SWISKKINELIEWLFGVDLMAAGTNLINGLWEGIKSKWNALSDWLSGMMRKLTSWMPNW
                     MKEKLGFNVSINKTSTETIKTFTEETNTRAKKMLDTAVVTNTPPEKRKSGFNTGIVEAG
                     QMQATNTKVGAFKAPKPITVHKPVEIDARVMISNLNISVPNGLKDEIRAAVNQALERYA
                     KQQRLAIASSLSD"
     gene            complement(383404..383688)
                     /locus_tag="BH03070"
     CDS             complement(383404..383688)
                     /locus_tag="BH03070"
                     /inference="non-experimental evidence, no additional
                     details recorded"
                     /codon_start=1
                     /transl_table=11
                     /product="hypothetical prophage protein"
                     /protein_id="CAF27118.1"
                     /db_xref="EnsemblGenomes-Gn:BH03070"
                     /db_xref="EnsemblGenomes-Tr:CAF27118"
                     /db_xref="InterPro:IPR019289"
                     /db_xref="UniProtKB/TrEMBL:Q6G4N3"
                     /translation="MTIQQSVTHQLLIPITFEGKEHTTITLQRPKTKDLQAIDKKEGVE
                     QTIAMIARLSGWPHEAISELDINDLSSIGEILESFIKRRDTSTGKPPQN"
     gene            complement(383690..384196)
                     /gene="gpFII"
                     /locus_tag="BH03080"
     CDS             complement(383690..384196)
                     /gene="gpFII"
                     /locus_tag="BH03080"
                     /inference="non-experimental evidence, no additional
                     details recorded"
                     /codon_start=1
                     /transl_table=11
                     /product="Major tail tube protein FII"
                     /protein_id="CAF27119.1"
                     /db_xref="EnsemblGenomes-Gn:BH03080"
                     /db_xref="EnsemblGenomes-Tr:CAF27119"
                     /db_xref="InterPro:IPR006498"
                     /db_xref="UniProtKB/TrEMBL:Q6G4N2"
                     /translation="MTVPVLPRVLKYFNIFVDGIPYQAKCESVTLPNLSLVVENYRGGG
                     MDSSIEVDLGLETLTLSMTISDCSPELMALLGRTDVNISLRSSMQAQGTPAEGVVMTMR
                     GLCKGFEMAEWQPGGKATSTATFTLQYFKYVQKDVEIVEIDVLNLIRKFNGVNQLAGHR
                     ENIGL"
     gene            complement(384196..385428)
                     /gene="gpFI"
                     /locus_tag="BH03090"
     CDS             complement(384196..385428)
                     /gene="gpFI"
                     /locus_tag="BH03090"
                     /inference="non-experimental evidence, no additional
                     details recorded"
                     /codon_start=1
                     /transl_table=11
                     /product="Major tail sheath protein FI"
                     /protein_id="CAF27120.1"
                     /db_xref="EnsemblGenomes-Gn:BH03090"
                     /db_xref="EnsemblGenomes-Tr:CAF27120"
                     /db_xref="InterPro:IPR007067"
                     /db_xref="UniProtKB/TrEMBL:Q6G4N1"
                     /translation="MATGFLHGVEVVEVDDGTRPLRAVQSGVIGIVGTAPDADEQAFPL
                     NTPVLVAGSLSQAAKLDRTGKRRGTLPNALDLIFKQVGAIVVVVRVQEGDNENTTLTNI
                     LGGVNANGAYEGVHAFIGAQSIVGQTPRILIAPGFTNKRTTTDLSIEGLDYQDEPLVTV
                     ESYGIAAELIGIAERLRAIVVLDAPNTTDEAALSTAKDFDSKRAILIDPFVKVNRDGKI
                     IEEPASAAVAGVIAKTDFTHGFWHSPSNKVINGIVGTARPIDFSIGDRSSRANLLNEQN
                     ITTIIRENGYRLWGNRTLSSDTKFAFLSVVRTADMINDAILRGHLWAVDRNIKKTYMHD
                     VSESVNAYLRDLKAQGAILGGRCTPDLELNTASAIESGRVYFNVEFTPTTPAEHITFRS
                     QIINDYLEEIF"
     gene            385668..385844
                     /locus_tag="BH03100"
                     /pseudo=""
     CDS             385668..385844
                     /locus_tag="BH03100"
                     /inference="non-experimental evidence, no additional
                     details recorded"
                     /note="Identified by comparison to Bartonella henselae"
                     /pseudo=""
                     /codon_start=1
                     /transl_table=11
                     /product="anti-repressor"
     gene            385898..386419
                     /locus_tag="BH03110"
     CDS             385898..386419
                     /locus_tag="BH03110"
                     /inference="non-experimental evidence, no additional
                     details recorded"
                     /codon_start=1
                     /transl_table=11
                     /product="Phage protein"
                     /protein_id="CAF27122.1"
                     /db_xref="EnsemblGenomes-Gn:BH03110"
                     /db_xref="EnsemblGenomes-Tr:CAF27122"
                     /db_xref="InterPro:IPR014054"
                     /db_xref="UniProtKB/TrEMBL:Q6G4N0"
                     /translation="MNNLVTIDSAGIAVTTSLKIAEGVGNTHKTVIQLVRNNRKDFEEF
                     GSLGFEIQVSKRDGKGGQKREVAILNEPQATLLMTYMRNNDTVRAFKKALVKAFYDLRN
                     QLIDNDRDTRFDFPSNWNEMGATEKAVYIYGPLHMHLVKAFTLVEESKHYKTLVEEAKQ
                     VLEKTIVKAA"
     gene            complement(386465..386794)
                     /locus_tag="BH03120"
     CDS             complement(386465..386794)
                     /locus_tag="BH03120"
                     /inference="non-experimental evidence, no additional
                     details recorded"
                     /codon_start=1
                     /transl_table=11
                     /product="Virulence-associated protein"
                     /protein_id="CAF27123.1"
                     /db_xref="EnsemblGenomes-Gn:BH03120"
                     /db_xref="EnsemblGenomes-Tr:CAF27123"
                     /db_xref="GOA:Q6G4M9"
                     /db_xref="InterPro:IPR001387"
                     /db_xref="InterPro:IPR010982"
                     /db_xref="InterPro:IPR013430"
                     /db_xref="UniProtKB/TrEMBL:Q6G4M9"
                     /translation="MTTRNPNRCPSHPGEILAESLEHLNASKTEIARILQISRQHLHGI
                     LKGERPVTAVTAARIGKLLGNGPALWLQLQANYDTWHALRDIDVSSIPTLTANEVDTQM
                     EHSHS"
     gene            386882..387061
                     /locus_tag="BH03130"
     CDS             386882..387061
                     /locus_tag="BH03130"
                     /inference="non-experimental evidence, no additional
                     details recorded"
                     /codon_start=1
                     /transl_table=11
                     /product="hypothetical prophage protein"
                     /protein_id="CAF27124.1"
                     /db_xref="EnsemblGenomes-Gn:BH03130"
                     /db_xref="EnsemblGenomes-Tr:CAF27124"
                     /db_xref="UniProtKB/TrEMBL:Q6G4M8"
                     /translation="MNIKPIRTEQDYQEALEIVSAMFDNQPQEGTPEFDQMEALVLLIE
                     AYEAEHYPVSPTHA"
     gene            complement(387357..388682)
                     /locus_tag="BH03140"
     CDS             complement(387357..388682)
                     /locus_tag="BH03140"
                     /inference="non-experimental evidence, no additional
                     details recorded"
                     /codon_start=1
                     /transl_table=11
                     /product="hypothetical prophage protein"
                     /protein_id="CAF27125.1"
                     /db_xref="EnsemblGenomes-Gn:BH03140"
                     /db_xref="EnsemblGenomes-Tr:CAF27125"
                     /db_xref="UniProtKB/TrEMBL:Q6G4M7"
[truncated: 4,050,131 more chars]
