# Supplementary material for: Bioinformatic Assessment of Factors Affecting the Correlation between Protein Abundance and Elongation Efficiency in Prokaryotes
Source: Int J Mol Sci. 2022 Oct 9;23(19):11996. doi: 10.3390/ijms231911996 (PMC9570070; doi:10.3390/ijms231911996)
Supplement: Supplementary file 1 [file ijms-23-11996-s001.zip › EloE/input_folder/Campylobacter jejuni subsp. jejuni NCTC 11168 192222/sequence.gb]

LOCUS       AL111168             1641481 bp    DNA     circular BCT 06-FEB-2015
DEFINITION  Campylobacter jejuni subsp. jejuni NCTC 11168 complete genome.
ACCESSION   AL111168
VERSION     AL111168.1
DBLINK      BioProject: PRJNA8
            BioSample: SAMEA1705929
KEYWORDS    complete genome.
SOURCE      Campylobacter jejuni subsp. jejuni NCTC 11168 = ATCC 700819
  ORGANISM  Campylobacter jejuni subsp. jejuni NCTC 11168 = ATCC 700819
            Bacteria; Proteobacteria; Epsilonproteobacteria; Campylobacterales;
            Campylobacteraceae; Campylobacter.
REFERENCE   1
  AUTHORS   Parkhill,J., Wren,B.W., Mungall,K., Ketley,J.M., Churcher,C.,
            Basham,D., Chillingworth,T., Davies,R.M., Feltwell,T., Holroyd,S.,
            Jagels,K., Karlyshev,A.V., Moule,S., Pallen,M.J., Penn,C.W.,
            Quail,M.A., Rajandream,M.A., Rutherford,K.M., van Vliet,A.H.,
            Whitehead,S. and Barrell,B.G.
  TITLE     The genome sequence of the food-borne pathogen Campylobacter jejuni
            reveals hypervariable sequences
  JOURNAL   Nature 403 (6770), 665-668 (2000)
   PUBMED   10688204
REFERENCE   2
  AUTHORS   Gundogdu,O., Bentley,S.D., Holden,M.T., Parkhill,J., Dorrell,N. and
            Wren,B.W.
  TITLE     Re-annotation and re-analysis of the Campylobacter jejuni NCTC11168
            genome sequence
  JOURNAL   BMC Genomics 8, 162 (2007)
   PUBMED   17565669
  REMARK    Publication Status: Online-Only
REFERENCE   3  (bases 1 to 1641481)
  AUTHORS   Parkhill,J.
  TITLE     Direct Submission
  JOURNAL   Submitted (09-FEB-2000) Submitted on behalf of the Campylobacter
            sequencing team, Sanger Centre, Wellcome Trust Genome Campus,
            Hinxton, Cambridge CB10 1SA E-mail: parkhill@sanger.ac.uk
  REMARK    revised by [4]
REFERENCE   4  (bases 1 to 1641481)
  AUTHORS   Gundogdu,O.
  TITLE     Direct Submission
  JOURNAL   Submitted (07-AUG-2006) Submitted on behalf of the Campylobacter
            sequencing team, Sanger Centre, Wellcome Trust Genome Campus,
            Hinxton, Cambridge CB10 1SA. In Collaboration with the Pathogen
            Molecular Biology Department at The London School of Hygiene &
            Tropical Medicine, London, Keppel Street, WC1E 7HT.
            E-mail:ozan.gundogdu@lshtm.ac.uk
COMMENT     On or before Aug 15, 2006 this sequence version replaced
            AL139074.2, AL139075.2, AL139076.2, AL139077.2, AL139078.2,
            AL139079.2.
            Notes:
            Details of C. jejuni sequencing at the Sanger Centre are available
            on the World Wide Web.
            (URL, http://www.sanger.ac.uk/Projects/C_jejuni/).
FEATURES             Location/Qualifiers
     source          1..1641481
                     /organism="Campylobacter jejuni subsp. jejuni NCTC 11168 =
                     ATCC 700819"
                     /mol_type="genomic DNA"
                     /strain="NCTC 11168"
                     /sub_species="jejuni"
                     /db_xref="taxon:192222"
     misc_feature    complement(join(19674..19742,19482..19550,19386..19445))
                     /locus_tag="Cj0014c"
                     /inference="protein motif:TMHMM:2.0"
                     /note="3 probable transmembrane helices predicted for
                     Cj0014c by TMHMM2.0 at aa 12-34, 76-98 and 111-130"
     misc_feature    complement(join(23276..23344,23180..23233,23108..23167,
                     22982..23050,22853..22921))
                     /gene="dsbI"
                     /locus_tag="Cj0017c"
                     /inference="protein motif:TMHMM:2.0"
                     /note="5 probable transmembrane helices predicted for
                     Cj0017c by TMHMM2.0 at aa 13-35, 50-67, 72-91, 111-133 and
                     154-176"
     misc_feature    complement(join(25348..25416,24661..24729))
                     /locus_tag="Cj0019c"
                     /inference="protein motif:TMHMM:2.0"
                     /note="2 probable transmembrane helices predicted for
                     Cj0019c by TMHMM2.0 at aa 10-32 and 239-261"
     misc_feature    complement(join(33433..33492,33331..33399,33205..33273,
                     33076..33144,32908..32976,32779..32847,32653..32721,
                     32548..32616,32437..32505,32332..32400,32251..32319))
                     /locus_tag="Cj0025c"
                     /inference="protein motif:TMHMM:2.0"
                     /note="11 probable transmembrane helices predicted for
                     Cj0025c by TMHMM2.0 at aa 10-29, 41-63, 83-105,
                     126-148,182-204, 225-247, 267-289, 302-324, 339-361,
                     374-396 and 401-423"
     misc_feature    complement(join(53763..53831,53652..53720,53550..53618,
                     53487..53540,53382..53450,53301..53369,53145..53213,
                     53034..53102,52947..53015,52851..52919,52764..52832,
                     52686..52754))
                     /locus_tag="Cj0035c"
                     /inference="protein motif:TMHMM:2.0"
                     /note="12 probable transmembrane helices predicted for
                     Cj0035c by TMHMM2.0 at aa 13-35, 50-72, 84-106,
                     110-127,140-162, 167-189, 219-241, 256-278, 285-307,
                     317-339,346-368 and 372-394"
     misc_feature    complement(join(57095..57163,57032..57085))
                     /locus_tag="Cj0038c"
                     /inference="protein motif:TMHMM:2.0"
                     /note="2 probable transmembrane helices predicted for
                     Cj0038c by TMHMM2.0 at aa 17-39 and 43-60"
     misc_feature    complement(join(76362..76421,76278..76346))
                     /locus_tag="Cj0062c"
                     /inference="protein motif:TMHMM:2.0"
                     /note="2 probable transmembrane helices predicted for
                     Cj0062c by TMHMM2.0 at aa 7-26 and 32-54"
     misc_feature    complement(join(88608..88676,88536..88595,88425..88493,
                     88269..88364,88158..88226,88071..88139,87903..87956,
                     87762..87830,87546..87605,87444..87512,87297..87365,
                     87168..87236,87057..87125))
                     /gene="lctP"
                     /locus_tag="Cj0076c"
                     /inference="protein motif:TMHMM:2.0"
                     /note="13 probable transmembrane helices predicted for
                     Cj0076c by TMHMM2.0 at aa 15-37, 42-61, 76-98,
                     119-150,165-187, 194-216, 255-272, 297-319, 372-391,
                     403-425,452-474, 495-517 and 532-554"
     misc_feature    complement(join(127332..127400,127221..127289))
                     /locus_tag="Cj0124c"
                     /inference="protein motif:TMHMM:2.0"
                     /note="2 probable transmembrane helices predicted for
                     Cj0124c by TMHMM2.0 at aa 5-27 and 42-64"
     misc_feature    complement(join(144652..144720,144526..144594,
                     144421..144489,144307..144363,144157..144246,
                     144046..144114,143974..144042))
                     /locus_tag="Cj0141c"
                     /inference="protein motif:TMHMM:2.0"
                     /note="7 probable transmembrane helices predicted for
                     Cj0141c by TMHMM2.0 at aa 13-35, 55-77, 90-112,
                     132-150,171-200, 215-237 and 239-261"
     misc_feature    complement(join(159397..159456,159280..159348,
                     159193..159252,159091..159159))
                     /locus_tag="Cj0157c"
                     /inference="protein motif:TMHMM:2.0"
                     /note="4 probable transmembrane helices predicted for
                     Cj0157c by TMHMM2.0 at aa 10-29, 46-68, 78-97 and 109-131"
     misc_feature    complement(join(163990..164058,163903..163962,
                     163738..163806,163612..163680,163531..163599,
                     163405..163473,163324..163392,163213..163281))
                     /gene="ubiA"
                     /locus_tag="Cj0164c"
                     /inference="protein motif:TMHMM:2.0"
                     /note="8 probable transmembrane helices predicted for
                     Cj0164c by TMHMM2.0 at aa 12-34, 44-63, 96-118,
                     138-160,165-187, 207-229, 234-256 and 271-293"
     misc_feature    complement(join(165512..165571,165407..165475,
                     165326..165394,165200..165268,165122..165190,
                     165026..165085))
                     /locus_tag="Cj0167c"
                     /inference="protein motif:TMHMM:2.0"
                     /note="6 probable transmembrane helices predicted for
                     Cj0167c by TMHMM2.0 at aa 4-23, 36-58, 63-85,
                     105-127,131-153 and 166-185"
     misc_feature    complement(join(171458..171526,171290..171358,
                     171191..171253,171065..171133,170936..171004,
                     170774..170842,170621..170689,170510..170578,
                     170384..170452,170273..170341,170144..170212,
                     169982..170050))
                     /gene="cfbpB"
                     /locus_tag="Cj0174c"
                     /inference="protein motif:TMHMM:2.0"
                     /note="12 probable transmembrane helices predicted for
                     Cj0174c by TMHMM2.0 at aa 13-35, 69-91, 104-124,
                     144-166,187-209, 241-263, 292-314, 329-351, 371-393,
                     408-430,451-473 and 505-527"
     misc_feature    complement(join(182677..182745,182581..182640,
                     182479..182538,182350..182418,182269..182337,
                     182179..182232,182095..182151))
                     /locus_tag="Cj0186c"
                     /inference="protein motif:TMHMM:2.0"
                     /note="7 probable transmembrane helices predicted for
                     Cj0186c by TMHMM2.0 at aa 15-37, 50-69, 84-103,
                     124-146,151-173, 186-203 and 213-231"
     misc_feature    complement(join(216753..216821,216672..216740,
                     216516..216584))
                     /locus_tag="Cj0232c"
                     /inference="protein motif:TMHMM:2.0"
                     /note="3 probable transmembrane helices predicted for
                     Cj0232c by TMHMM2.0 at aa 15-37, 42-64 and 94-116"
     misc_feature    complement(join(218354..218407,218207..218275))
                     /gene="secG"
                     /locus_tag="Cj0235c"
                     /inference="protein motif:TMHMM:2.0"
                     /note="2 probable transmembrane helices predicted for
                     Cj0235c by TMHMM2.0 at aa 5-22 and 49-71"
     misc_feature    complement(join(219057..219125,218991..219044,
                     218886..218954,218805..218873,218718..218786,
                     218649..218708))
                     /locus_tag="Cj0236c"
                     /inference="protein motif:TMHMM:2.0"
                     /note="6 probable transmembrane helices predicted for
                     Cj0236c by TMHMM2.0 at aa 32-54, 59-76, 89-111,
                     116-138,145-167 and 171-190"
     misc_feature    complement(join(231485..231553,231359..231427,
                     231281..231340,231200..231268,231071..231139,
                     230966..231034,230810..230878,230699..230767,
                     230618..230686,230522..230590,230420..230488,
                     230309..230377))
                     /locus_tag="Cj0250c"
                     /inference="protein motif:TMHMM:2.0"
                     /note="12 probable transmembrane helices predicted for
                     Cj0250c by TMHMM2.0 at aa 13-35, 55-77, 84-103,
                     108-130,151-173, 186-208, 238-260, 275-297, 302-324,
                     334-356,368-390 and 405-427"
     misc_feature    complement(join(237875..237943,237797..237865))
                     /locus_tag="Cj0260c"
                     /inference="protein motif:TMHMM:2.0"
                     /note="2 probable transmembrane helices predicted for
                     Cj0260c by TMHMM2.0 at aa 12-34 and 38-60"
     misc_feature    complement(join(240719..240787,239879..239938))
                     /locus_tag="Cj0262c"
                     /inference="protein motif:TMHMM:2.0"
                     /note="2 probable transmembrane helices predicted for
                     Cj0262c by TMHMM2.0 at aa 15-37 and 298-317"
     misc_feature    complement(join(245933..246001,245846..245914))
                     /locus_tag="Cj0266c"
                     /inference="protein motif:TMHMM:2.0"
                     /note="2 probable transmembrane helices predicted for
                     Cj0266c by TMHMM2.0 at aa 5-27 and 34-56"
     misc_feature    complement(join(246433..246501,246346..246414))
                     /locus_tag="Cj0267c"
                     /inference="protein motif:TMHMM:2.0"
                     /note="2 probable transmembrane helices predicted for
                     Cj0267c by TMHMM2.0 at aa 15-37 and 44-66"
     misc_feature    complement(join(268591..268785,267638..268597,
                     267627..267629))
                     /gene="glpT"
                     /locus_tag="Cj0292c"
                     /inference="protein motif:Pfam:PF07690"
                     /note="HMMPfam hit to PF07690, Major Facilitator
                     Superfamily, score 1.8e-34"
                     /pseudo=""
     misc_feature    complement(join(268717..268785,268621..268689,
                     268535..268597,268591..268597,268457..268525,
                     268328..268396,268232..268285,268010..268078,
                     267908..267967,267821..267889,267740..267808,
                     267659..267727,267540..267608))
                     /gene="glpT"
                     /locus_tag="Cj0292c"
                     /inference="protein motif:TMHMM:2.0"
                     /note="12 probable transmembrane helices predicted for
                     Cj0292c by TMHMM2.0 at aa 9-31, 41-63, 72-94,
                     98-120,141-163, 178-195, 247-269, 284-303, 310-332,
                     337-359,364-386 and 401-423"
                     /pseudo=""
     misc_feature    complement(join(275624..275692,275522..275590,
                     275411..275479,275228..275296,275084..275152))
                     /gene="modB"
                     /locus_tag="Cj0301c"
                     /inference="protein motif:TMHMM:2.0"
                     /note="5 probable transmembrane helices predicted for
                     Cj0301c by TMHMM2.0 at aa 15-37, 49-71, 86-108, 147-169 and
                     195-217"
     misc_feature    complement(join(281566..281619,281479..281538,
                     281392..281460,281317..281376))
                     /locus_tag="Cj0309c"
                     /inference="protein motif:TMHMM:2.0"
                     /note="4 probable transmembrane helices predicted for
                     Cj0309c by TMHMM2.0 at aa 3-20, 30-49, 56-78 and 84-103"
     misc_feature    complement(join(281884..281949,281803..281871,
                     281722..281790,281644..281712))
                     /locus_tag="Cj0310c"
                     /inference="protein motif:TMHMM:2.0"
                     /note="4 probable transmembrane helices predicted for
                     Cj0310c by TMHMM2.0 at aa 7-28, 33-55, 60-82 and 86-108"
     misc_feature    complement(join(305565..305633,305208..305276,
                     305112..305180))
                     /gene="motA"
                     /locus_tag="Cj0337c"
                     /inference="protein motif:TMHMM:2.0"
                     /note="3 probable transmembrane helices predicted for
                     Cj0337c by TMHMM2.0 at aa 28-50, 147-169 and 179-201"
     misc_feature    complement(join(311187..311255,311100..311168,
                     310944..311012,310866..310925))
                     /locus_tag="Cj0341c"
                     /inference="protein motif:TMHMM:2.0"
                     /note="4 probable transmembrane helices predicted for
                     Cj0341c by TMHMM2.0 at aa 15-37, 44-66, 96-118 and 125-144"
     misc_feature    complement(join(314893..314961,314797..314865,
                     314710..314763,314629..314697,314542..314595,
                     314479..314532,314407..314466,314311..314379,
                     314209..314277))
                     /locus_tag="Cj0343c"
                     /inference="protein motif:TMHMM:2.0"
                     /note="9 probable transmembrane helices predicted for
                     Cj0343c by TMHMM2.0 at aa 9-31, 41-63, 75-92,
                     97-119,131-148, 152-169, 174-193, 203-225 and 237-259"
     misc_feature    complement(join(325743..325811,325503..325571,
                     325407..325475,325335..325394,325239..325307))
                     /locus_tag="Cj0357c"
                     /inference="protein motif:TMHMM:2.0"
                     /note="5 probable transmembrane helices predicted for
                     Cj0357c by TMHMM2.0 at aa 5-27, 85-107, 117-139, 144-163
                     and 173-195"
     misc_feature    complement(join(335623..335691,334636..334695,
                     334555..334623,334474..334542,334318..334386,
                     334216..334284,334120..334173,334033..334101,
                     333070..333123,332983..333051,332887..332955,
                     332758..332826,332647..332715))
                     /gene="cmeB"
                     /locus_tag="Cj0366c"
                     /inference="protein motif:TMHMM:2.0"
                     /note="13 probable transmembrane helices predicted for
                     Cj0366c by TMHMM2.0 at aa 10-32, 342-361, 366-388,393-415,
                     445-467, 479-501, 516-533, 540-562, 866-883,890-912,
                     922-944, 965-987 and 1002-1024"
     misc_feature    complement(join(338819..338875,338672..338740,
                     338465..338533,338354..338422,337946..338014))
                     /locus_tag="Cj0369c"
                     /inference="protein motif:TMHMM:2.0"
                     /note="5 probable transmembrane helices predicted for
                     Cj0369c by TMHMM2.0 at aa 13-31, 58-80, 127-149, 164-186
                     and 300-322"
     misc_feature    complement(join(346097..346156,346010..346069,
                     345917..345976,345806..345874,345728..345772,
                     345662..345718))
                     /locus_tag="Cj0378c"
                     /inference="protein motif:TMHMM:2.0"
                     /note="6 probable transmembrane helices predicted for
                     Cj0378c by TMHMM2.0 at aa 7-26, 36-55, 67-86,
                     101-123,135-149 and 153-171"
     misc_feature    complement(join(351261..351320,351177..351233,
                     351084..351152,350997..351056,350916..350984,
                     350826..350879,350724..350792,350628..350696,
                     350502..350570,350433..350492))
                     /locus_tag="Cj0385c"
                     /inference="protein motif:TMHMM:2.0"
                     /note="10 probable transmembrane helices predicted for
                     Cj0385c by TMHMM2.0 at aa 9-28, 38-56, 65-87,
                     97-116,121-143, 156-173, 185-207, 217-239, 259-281 and
                     285-304"
     misc_feature    complement(join(386657..386725,386519..386587,
                     386432..386485,386312..386365,386240..386293,
                     386153..386212))
                     /locus_tag="Cj0421c"
                     /inference="protein motif:TMHMM:2.0"
                     /note="6 probable transmembrane helices predicted for
                     Cj0421c by TMHMM2.0 at aa 2-24, 48-70, 82-99,
                     122-139,146-163 and 173-192"
     misc_feature    complement(join(402080..402148,401951..402019,
                     401882..401938,401765..401821,401654..401722,
                     401573..401641,401462..401530,401375..401443,
                     401294..401362,401156..401215))
                     /gene="mraY"
                     /locus_tag="Cj0433c"
                     /inference="protein motif:TMHMM:2.0"
                     /note="10 probable transmembrane helices predicted for
                     Cj0433c by TMHMM2.0 at aa 20-42, 63-85, 90-108,
                     129-147,162-184, 189-211, 226-248, 255-277, 282-304 and
                     331-350"
     misc_feature    complement(join(422408..422461,422306..422365))
                     /locus_tag="Cj0457c"
                     /inference="protein motif:TMHMM:2.0"
                     /note="2 probable transmembrane helices predicted for
                     Cj0457c by TMHMM2.0 at aa 7-24 and 39-58"
     misc_feature    complement(join(426294..426362,426213..426281,
                     426126..426194,426057..426116,425928..425996,
                     425850..425918,425724..425792,425613..425681,
                     425526..425579,425448..425516,425319..425387,
                     425250..425309))
                     /locus_tag="Cj0461c"
                     /inference="protein motif:TMHMM:2.0"
                     /note="12 probable transmembrane helices predicted for
                     Cj0461c by TMHMM2.0 at aa 21-43, 48-70, 77-99,
                     103-122,143-165, 169-191, 211-233, 248-270, 282-299,
                     303-325,346-368 and 372-391"
     misc_feature    complement(join(520108..520176,520045..520104,
                     519919..519987,519832..519900,519721..519789,
                     519616..519684,519523..519588,519337..519396,
                     519226..519294))
                     /locus_tag="Cj0557c"
                     /inference="protein motif:TMHMM:2.0"
                     /note="9 probable transmembrane helices predicted for
                     Cj0557c by TMHMM2.0 at aa 23-45, 47-66, 86-108,
                     115-137,152-174, 187-209, 219-240, 283-302 and 317-339"
     misc_feature    complement(join(539622..539690,539457..539525,
                     539355..539423,539190..539258,539085..539153))
                     /gene="tatC"
                     /locus_tag="Cj0578c"
                     /inference="protein motif:TMHMM:2.0"
                     /note="5 probable transmembrane helices predicted for
                     Cj0578c by TMHMM2.0 at aa 16-38, 71-93, 105-127, 160-182
                     and 195-217"
     misc_feature    complement(join(551787..551855,551700..551768,
                     551607..551663,551526..551594,551445..551513,
                     551352..551411,551283..551342))
                     /locus_tag="Cj0593c"
                     /inference="protein motif:TMHMM:2.0"
                     /note="7 probable transmembrane helices predicted for
                     Cj0593c by TMHMM2.0 at aa 5-27, 34-56, 69-87,
                     92-114,119-141, 153-172 and 176-195"
     misc_feature    complement(join(559721..559789,559625..559693,
                     559475..559543,559331..559399,559232..559300,
                     559085..559153,558980..559048,558848..558916,
                     558719..558787,558593..558661,558464..558532))
                     /locus_tag="Cj0601c"
                     /inference="protein motif:TMHMM:2.0"
                     /note="11 probable transmembrane helices predicted for
                     Cj0601c by TMHMM2.0 at aa 5-27, 37-59, 87-109,
                     135-157,168-190, 217-239, 252-274, 296-318, 339-361,
                     381-403 and 424-446"
     misc_feature    complement(join(561624..561692,561522..561590,
                     561411..561479,561258..561353,561162..561230,
                     561075..561128,561006..561065,560910..560969))
                     /gene="dsbD"
                     /locus_tag="Cj0603c"
                     /inference="protein motif:TMHMM:2.0"
                     /note="8 probable transmembrane helices predicted for
                     Cj0603c by TMHMM2.0 at aa 177-199, 211-233,
                     248-270,290-321, 331-353, 365-382, 386-405 and 418-437"
     misc_feature    complement(join(572433..572486,572301..572405,
                     572214..572282,572103..572171,572010..572069,
                     571884..571952,571725..571793,571476..571544,
                     571389..571457,571254..571313,571167..571235))
                     /locus_tag="Cj0611c"
                     /inference="protein motif:TMHMM:2.0"
                     /note="11 probable transmembrane helices predicted for
                     Cj0611c by TMHMM2.0 at aa 5-22, 32-66, 73-95,
                     110-132,144-163, 183-205, 236-258, 319-341, 348-370,
                     396-415 and 422-444"
     misc_feature    complement(join(616288..616356,616202..616261,
                     616121..616189,616022..616078,616011..616022,
                     615924..615992,615777..615845,615694..615750,
                     615607..615666,615380..615448,615254..615322,
                     615158..615217,615062..615130))
                     /locus_tag="Cj0654c"
                     /inference="protein motif:TMHMM:2.0"
                     /note="12 probable transmembrane helices predicted for
                     Cj0654c by TMHMM2.0 at aa 44-66, 76-95, 100-122,
                     137-159,166-188, 215-237, 249-267, 277-296, 350-372,
                     392-414,427-446 and 456-478"
                     /pseudo=""
     misc_feature    complement(join(677399..677467,677282..677341,
                     677156..677224,677045..677113))
                     /locus_tag="Cj0721c"
                     /inference="protein motif:TMHMM:2.0"
                     /note="4 probable transmembrane helices predicted for
                     Cj0721c by TMHMM2.0 at aa 7-29, 49-68, 88-110 and 125-147"
     misc_feature    complement(join(679420..679488,679249..679317,
                     679153..679221,679018..679086,678940..679008,
                     678595..678663,678499..678567))
                     /locus_tag="Cj0723c"
                     /inference="protein motif:TMHMM:2.0"
                     /note="7 probable transmembrane helices predicted for
                     Cj0723c by TMHMM2.0 at aa 4-26, 61-83, 93-115,
                     138-160,164-186, 279-301 and 311-333"
     misc_feature    complement(join(680486..680554,680390..680458))
                     /gene="corA"
                     /locus_tag="Cj0726c"
                     /inference="protein motif:TMHMM:2.0"
                     /note="2 probable transmembrane helices predicted for
                     Cj0726c by TMHMM2.0 at aa 267-289 and 299-321"
     misc_feature    complement(join(723466..723534,723361..723429,
                     723280..723348,723085..723153,722959..723027,
                     722872..722925,722800..722859))
                     /locus_tag="Cj0773c"
                     /inference="protein motif:TMHMM:2.0"
                     /note="7 probable transmembrane helices predicted for
                     Cj0773c by TMHMM2.0 at aa 57-79, 92-114, 119-141,
                     184-206,226-248, 260-277 and 282-301"
     misc_feature    complement(join(747174..747242,747048..747116,
                     746910..746978))
                     /gene="murF"
                     /locus_tag="Cj0795c"
                     /inference="protein motif:TMHMM:2.0"
                     /note="3 probable transmembrane helices predicted for
                     Cj0795c by TMHMM2.0 at aa 7-29, 49-71 and 95-117"
     misc_feature    complement(join(760645..760710,760516..760584,
                     760435..760503))
                     /locus_tag="Cj0808c"
                     /inference="protein motif:TMHMM:2.0"
                     /note="3 probable transmembrane helices predicted for
                     Cj0808c by TMHMM2.0 at aa 5-26, 47-69 and 74-96"
     misc_feature    complement(join(768686..768754,768581..768649,
                     768470..768538,768146..768214,768059..768118))
                     /gene="fliP"
                     /locus_tag="Cj0820c"
                     /inference="protein motif:TMHMM:2.0"
                     /note="5 probable transmembrane helices predicted for
                     Cj0820c by TMHMM2.0 at aa 4-26, 39-61, 76-98, 184-206 and
                     216-235"
     misc_feature    complement(join(779967..780035,779886..779954,
                     779715..779783,779586..779654,779475..779543,
                     779388..779441,779322..779375,779115..779183,
                     778968..779027,778863..778931,778731..778799,
                     778458..778511,778380..778448))
                     /locus_tag="Cj0832c"
                     /inference="protein motif:TMHMM:2.0"
                     /note="13 probable transmembrane helices predicted for
                     Cj0832c by TMHMM2.0 at aa 22-44, 49-71, 106-128,
                     149-171,186-208, 220-237, 242-259, 306-328, 358-377,
                     390-412,434-456, 530-547 and 551-573"
     misc_feature    complement(join(791835..791903,791655..791723))
                     /locus_tag="Cj0844c"
                     /inference="protein motif:TMHMM:2.0"
                     /note="2 probable transmembrane helices predicted for
                     Cj0844c by TMHMM2.0 at aa 7-29 and 67-89"
     misc_feature    complement(join(798739..798807,798652..798711,
                     798574..798633,798478..798546,798373..798441,
                     798304..798363,798163..798231,798067..798135,
                     797989..798048,797911..797979,797785..797853,
                     797704..797772))
                     /locus_tag="Cj0850c"
                     /inference="protein motif:TMHMM:2.0"
                     /note="12 probable transmembrane helices predicted for
                     Cj0850c by TMHMM2.0 at aa 12-34, 44-63, 70-89,
                     99-121,134-156, 160-179, 204-226, 236-258, 265-284,
                     288-310,330-352 and 357-379"
     misc_feature    complement(join(799256..799303,799160..799228,
                     798944..799012,798848..798916))
                     /locus_tag="Cj0851c"
                     /inference="protein motif:TMHMM:2.0"
                     /note="4 probable transmembrane helices predicted for
                     Cj0851c by TMHMM2.0 at aa 7-22, 32-54, 104-126 and 136-158"
     misc_feature    complement(join(799498..799566,799414..799470))
                     /locus_tag="Cj0852c"
                     /inference="protein motif:TMHMM:2.0"
                     /note="2 probable transmembrane helices predicted for
                     Cj0852c by TMHMM2.0 at aa 29-51 and 61-79"
     misc_feature    complement(join(819625..819693,819544..819612,
                     819448..819510,819322..819390,819046..819114,
                     818935..819003,818794..818862))
                     /gene="flhA"
                     /locus_tag="Cj0882c"
                     /inference="protein motif:TMHMM:2.0"
                     /note="7 probable transmembrane helices predicted for
                     Cj0882c by TMHMM2.0 at aa 21-43, 48-70, 82-102,
                     122-144,214-236, 251-273 and 298-320"
     misc_feature    complement(join(823419..823487,823308..823376,
                     823203..823271))
                     /gene="ftsK"
                     /locus_tag="Cj0886c"
                     /inference="protein motif:TMHMM:2.0"
                     /note="3 probable transmembrane helices predicted for
                     Cj0886c by TMHMM2.0 at aa 13-35, 50-72 and 85-107"
     misc_feature    complement(join(829415..829474,829025..829093))
                     /locus_tag="Cj0889c"
                     /inference="protein motif:TMHMM:2.0"
                     /note="2 probable transmembrane helices predicted for
                     Cj0889c by TMHMM2.0 at aa 7-26 and 134-156"
     misc_feature    complement(join(843575..843643,843401..843469,
                     843209..843277,843059..843127,842963..843031,
                     842687..842755,842543..842611,842456..842509,
                     842345..842413))
                     /locus_tag="Cj0903c"
                     /inference="protein motif:TMHMM:2.0"
                     /note="9 probable transmembrane helices predicted for
                     Cj0903c by TMHMM2.0 at aa 27-49, 85-107, 149-171,
                     199-221,231-253, 323-345, 371-393, 405-422 and 437-459"
     misc_feature    complement(join(854393..854452,854297..854365,
                     854144..854212,854057..854116,853928..853996,
                     853832..853900,853751..853819,853640..853708,
                     853553..853621,853442..853510,853313..853381,
                     853010..853078,852881..852949,852785..852853,
                     852689..852748,852422..852490))
                     /gene="cstA"
                     /locus_tag="Cj0917c"
                     /inference="protein motif:TMHMM:2.0"
                     /note="16 probable transmembrane helices predicted for
                     Cj0917c by TMHMM2.0 at aa 7-26, 36-58, 87-109,
                     119-138,159-181, 191-213, 218-240, 255-277, 284-306,
                     321-343,364-386, 465-487, 508-530, 540-562, 575-594 and
                     661-683"
     misc_feature    complement(join(856199..856267,856070..856138,
                     855710..855778))
                     /locus_tag="Cj0919c"
                     /inference="protein motif:TMHMM:2.0"
                     /note="3 probable transmembrane helices predicted for
                     Cj0919c by TMHMM2.0 at aa 23-45, 66-88 and 186-208"
     misc_feature    complement(join(856890..856958,856761..856829,
                     856389..856457))
                     /locus_tag="Cj0920c"
                     /inference="protein motif:TMHMM:2.0"
                     /note="3 probable transmembrane helices predicted for
                     Cj0920c by TMHMM2.0 at aa 47-69, 90-112 and 214-236"
     misc_feature    complement(join(870862..870918,870766..870834,
                     870610..870678,870472..870540,870370..870438,
                     870223..870291,870118..870186,869977..870045,
                     869848..869916,869731..869790,869602..869670))
                     /locus_tag="Cj0934c"
                     /inference="protein motif:TMHMM:2.0"
                     /note="11 probable transmembrane helices predicted for
                     Cj0934c by TMHMM2.0 at aa 7-25, 35-57, 87-109,
                     133-155,167-189, 216-238, 251-273, 298-320, 341-363,
                     383-402 and 423-445"
     misc_feature    complement(join(872209..872265,872098..872166,
                     871969..872037,871801..871869,871696..871764,
                     871570..871638,871465..871533,871321..871389,
                     871192..871260,871081..871134,870955..871023))
                     /locus_tag="Cj0935c"
                     /inference="protein motif:TMHMM:2.0"
                     /note="11 probable transmembrane helices predicted for
                     Cj0935c by TMHMM2.0 at aa 7-25, 40-62, 83-105,
                     139-161,174-196, 216-238, 251-273, 299-321, 342-364,
                     384-401 and 421-443"
     misc_feature    complement(join(877516..877584,877390..877458,
                     877294..877353,877216..877284,877111..877179,
                     877000..877068,876829..876888,876718..876786,
                     876625..876693,876547..876615,876442..876510,
                     876364..876432,875200..875268))
                     /gene="aas"
                     /locus_tag="Cj0938c"
                     /inference="protein motif:TMHMM:2.0"
                     /note="13 probable transmembrane helices predicted for
                     Cj0938c by TMHMM2.0 at aa 7-29, 49-71, 84-103,
                     107-129,142-164, 179-201, 239-258, 273-295, 304-326,
                     330-352,365-387, 391-413 and 779-801"
     misc_feature    complement(join(879470..879538,879344..879412,
                     879242..879310,879146..879214,879017..879085,
                     878849..878917))
                     /gene="glnP"
                     /locus_tag="Cj0940c"
                     /inference="protein motif:TMHMM:2.0"
                     /note="6 probable transmembrane helices predicted for
                     Cj0940c by TMHMM2.0 at aa 26-48, 68-90, 102-124,
                     134-156,177-199 and 233-255"
     misc_feature    complement(join(880713..880781,879978..880046,
                     879834..879902,879690..879758))
                     /locus_tag="Cj0941c"
                     /inference="protein motif:TMHMM:2.0"
                     /note="4 probable transmembrane helices predicted for
                     Cj0941c by TMHMM2.0 at aa 21-43, 266-288, 314-336 and
                     362-384"
     misc_feature    complement(join(889196..889264,889118..889186,
                     888992..889060,888881..888949,888779..888847,
                     888701..888769))
                     /locus_tag="Cj0948c"
                     /inference="protein motif:TMHMM:2.0"
                     /note="6 probable transmembrane helices predicted for
                     Cj0948c by TMHMM2.0 at aa 7-29, 33-55, 75-97,
                     112-134,146-168 and 172-194"
     misc_feature    complement(join(892287..892355,891792..891860))
                     /locus_tag="Cj0952c"
                     /inference="protein motif:TMHMM:2.0"
                     /note="2 probable transmembrane helices predicted for
                     Cj0952c by TMHMM2.0 at aa 10-32 and 175-197"
     misc_feature    complement(join(900611..900670,899645..899713,
                     899441..899509,899330..899383,899204..899272))
                     /locus_tag="Cj0958c"
                     /inference="protein motif:TMHMM:2.0"
                     /note="5 probable transmembrane helices predicted for
                     Cj0958c by TMHMM2.0 at aa 13-32, 332-354, 400-422, 442-459
                     and 479-501"
     misc_feature    complement(join(915442..915510,915331..915399,
                     915235..915294,915163..915222,915037..915105,
                     914935..914994,914767..914835,914656..914724,
                     914584..914637,914503..914571,914401..914469,
                     914332..914391))
                     /gene="cjaB"
                     /locus_tag="Cj0981c"
                     /inference="protein motif:TMHMM:2.0"
                     /note="12 probable transmembrane helices predicted for
                     Cj0981c by TMHMM2.0 at aa 7-29, 44-66, 79-98,
                     103-122,142-164, 179-198, 232-254, 269-291, 298-315,
                     320-342,354-376 and 380-399"
     misc_feature    complement(join(919865..919918,919769..919837))
                     /locus_tag="Cj0986c"
                     /inference="protein motif:TMHMM:2.0"
                     /note="2 probable transmembrane helices predicted for
                     Cj0986c by TMHMM2.0 at aa 2-19 and 29-51"
     misc_feature    complement(join(920861..920920,920735..920803,
                     920663..920716,920579..920647,920486..920554,
                     920390..920443,920252..920320,920135..920188,
                     920033..920101))
                     /locus_tag="Cj0987c"
                     /inference="protein motif:TMHMM:2.0"
                     /note="9 probable transmembrane helices predicted for
                     Cj0987c by TMHMM2.0 at aa 12-31, 51-73, 80-97,
                     103-125,134-156, 171-188, 212-234, 256-273 and 285-307"
     misc_feature    complement(join(930016..930084,929929..929988,
                     929818..929871,929737..929805,929659..929718,
                     929563..929631,929461..929529,929350..929418,
                     929254..929313,929143..929211,929038..929106))
                     /locus_tag="Cj0999c"
                     /inference="protein motif:TMHMM:2.0"
                     /note="11 probable transmembrane helices predicted for
                     Cj0999c by TMHMM2.0 at aa 12-34, 44-63, 83-100,
                     105-127,134-153, 163-185, 197-219, 234-256, 269-288,
                     303-325 and 338-360"
     misc_feature    complement(join(934016..934084,933905..933973,
                     933818..933886,933731..933790,933644..933712))
                     /locus_tag="Cj1003c"
                     /inference="protein motif:TMHMM:2.0"
                     /note="5 probable transmembrane helices predicted for
                     Cj1003c by TMHMM2.0 at aa 7-29, 44-66, 73-95, 105-124 and
                     131-153"
     misc_feature    complement(join(936174..936227,935913..935981))
                     /locus_tag="Cj1005c"
                     /inference="protein motif:TMHMM:2.0"
                     /note="2 probable transmembrane helices predicted for
                     Cj1005c by TMHMM2.0 at aa 6-23 and 88-110"
     misc_feature    complement(join(938336..938404,938207..938275,
                     938105..938164))
                     /locus_tag="Cj1007c"
                     /inference="protein motif:TMHMM:2.0"
                     /note="3 probable transmembrane helices predicted for
                     Cj1007c by TMHMM2.0 at aa 221-243, 264-286 and 301-320"
     misc_feature    complement(join(947230..947289,947128..947187,
                     947026..947094,944947..945015,944845..944913,
                     944749..944817,944677..944736,944530..944598,
                     944401..944469,944302..944358,944215..944283,
                     944113..944172))
                     /locus_tag="Cj1013c"
                     /inference="protein motif:TMHMM:2.0"
                     /note="12 probable transmembrane helices predicted for
                     Cj1013c by TMHMM2.0 at aa 13-32, 47-66, 78-100,
                     771-793,805-827, 837-859, 864-883, 910-932, 953-975,
                     990-1008,1015-1037 and 1052-1071"
     misc_feature    complement(join(949758..949826,949692..949745,
                     949605..949673,949467..949535,949380..949448,
                     949272..949337,949008..949076,948873..948926))
                     /gene="livM"
                     /locus_tag="Cj1016c"
                     /inference="protein motif:TMHMM:2.0"
                     /note="8 probable transmembrane helices predicted for
                     Cj1016c by TMHMM2.0 at aa 7-29, 34-51, 58-80,
                     104-126,133-155, 170-191, 257-279 and 307-324"
     misc_feature    complement(join(950630..950698,950501..950569,
                     950390..950458,950261..950329,950102..950170,
                     949973..950041,949862..949930))
                     /gene="livH"
                     /locus_tag="Cj1017c"
                     /inference="protein motif:TMHMM:2.0"
                     /note="7 probable transmembrane helices predicted for
                     Cj1017c by TMHMM2.0 at aa 15-37, 58-80, 95-117,
                     138-160,191-213, 234-256 and 271-293"
     misc_feature    complement(join(954125..954193,953975..954043,
                     953822..953875,953741..953794))
                     /locus_tag="Cj1022c"
                     /inference="protein motif:TMHMM:2.0"
                     /note="4 probable transmembrane helices predicted for
                     Cj1022c by TMHMM2.0 at aa 13-35, 63-85, 119-136 and
                     146-163"
     misc_feature    complement(join(975136..975204,975025..975093,
                     974947..975006,974869..974937,974764..974832,
                     974686..974754,974539..974607,974443..974511,
                     974356..974424,974272..974340,974176..974235,
                     974080..974148))
                     /locus_tag="Cj1040c"
                     /inference="protein motif:TMHMM:2.0"
                     /note="12 probable transmembrane helices predicted for
                     Cj1040c by TMHMM2.0 at aa 7-29, 44-66, 73-92,
                     96-118,131-153, 157-179, 206-228, 238-260, 267-289,
                     295-317,330-349 and 359-381"
     misc_feature    complement(join(982174..982242,982069..982137,
                     981991..982059,981862..981930,981766..981834,
                     981685..981753))
                     /locus_tag="Cj1049c"
                     /inference="protein motif:TMHMM:2.0"
                     /note="6 probable transmembrane helices predicted for
                     Cj1049c by TMHMM2.0 at aa 5-27, 40-62, 66-88,
                     109-131,141-163 and 168-190"
     misc_feature    complement(join(989504..989557,989423..989476))
                     /locus_tag="Cj1053c"
                     /inference="protein motif:TMHMM:2.0"
                     /note="2 probable transmembrane helices predicted for
                     Cj1053c by TMHMM2.0 at aa 5-22 and 32-49"
     misc_feature    complement(join(992817..992885,992667..992735,
                     992562..992630,992385..992453,992298..992366))
                     /locus_tag="Cj1055c"
                     /inference="protein motif:TMHMM:2.0"
                     /note="5 probable transmembrane helices predicted for
                     Cj1055c by TMHMM2.0 at aa 5-27, 55-77, 90-112, 149-171 and
                     178-200"
     misc_feature    complement(join(1026132..1026200,1025775..1025828,
                     1025463..1025531,1025367..1025435))
                     /gene="secF"
                     /locus_tag="Cj1092c"
                     /inference="protein motif:TMHMM:2.0"
                     /note="4 probable transmembrane helices predicted for
                     Cj1092c by TMHMM2.0 at aa 13-35, 137-154, 236-258 and
                     268-290"
     misc_feature    complement(join(1027730..1027798,1026674..1026742,
                     1026587..1026655,1026305..1026373))
                     /gene="secD"
                     /locus_tag="Cj1093c"
                     /inference="protein motif:TMHMM:2.0"
                     /note="4 probable transmembrane helices predicted for
                     Cj1093c by TMHMM2.0 at aa 7-29, 359-381, 388-410 and
                     482-504"
     misc_feature    complement(join(1045133..1045201,1045022..1045090,
                     1044917..1044985,1044797..1044865,1044710..1044778,
                     1044614..1044667))
                     /locus_tag="Cj1111c"
                     /inference="protein motif:TMHMM:2.0"
                     /note="6 probable transmembrane helices predicted for
                     Cj1111c by TMHMM2.0 at aa 7-29, 44-66, 79-101,
                     119-141,148-170 and 185-202"
     misc_feature    complement(join(1047113..1047181,1047035..1047103,
                     1046924..1046977,1046858..1046911,1046756..1046824,
                     1046675..1046728,1046579..1046638,1046501..1046569))
                     /gene="pssA"
                     /locus_tag="Cj1114c"
                     /inference="protein motif:TMHMM:2.0"
                     /note="8 probable transmembrane helices predicted for
                     Cj1114c by TMHMM2.0 at aa 7-29, 33-55, 75-92,
                     97-114,126-148, 158-175, 188-207 and 211-233"
     misc_feature    complement(join(1049638..1049697,1049320..1049379))
                     /gene="ftsH"
                     /locus_tag="Cj1116c"
                     /inference="protein motif:TMHMM:2.0"
                     /note="2 probable transmembrane helices predicted for
                     Cj1116c by TMHMM2.0 at aa 22-41 and 128-147"
     misc_feature    complement(join(1051482..1051550,1051377..1051445,
                     1051248..1051316,1051167..1051235))
                     /gene="pglG"
                     /locus_tag="Cj1119c"
                     /inference="protein motif:TMHMM:2.0"
                     /note="4 probable transmembrane helices predicted for
                     Cj1119c by TMHMM2.0 at aa 161-183, 196-218, 239-261 and
                     266-288"
     misc_feature    complement(join(1053719..1053778,1053623..1053691,
                     1053497..1053565))
                     /gene="pglF"
                     /locus_tag="Cj1120c"
                     /inference="protein motif:TMHMM:2.0"
                     /note="3 probable transmembrane helices predicted for
                     Cj1120c by TMHMM2.0 at aa 9-28, 38-60 and 80-102"
     misc_feature    complement(join(1055558..1055617,1055429..1055497,
                     1055303..1055371))
                     /locus_tag="Cj1122c"
                     /inference="protein motif:TMHMM:2.0"
                     /note="3 probable transmembrane helices predicted for
                     Cj1122c by TMHMM2.0 at aa 33-52, 73-95 and 115-137"
     misc_feature    complement(join(1060019..1060087,1059764..1059832,
                     1059692..1059745,1059611..1059664,1059539..1059592,
                     1059476..1059529,1059389..1059457,1059278..1059346,
                     1059080..1059136,1058951..1059004,1058846..1058914))
                     /gene="pglB"
                     /locus_tag="Cj1126c"
                     /inference="protein motif:TMHMM:2.0"
                     /note="11 probable transmembrane helices predicted for
                     Cj1126c by TMHMM2.0 at aa 12-34, 97-119, 126-143,
                     153-170,177-194, 198-215, 222-244, 259-281, 329-347,
                     373-390 and 403-425"
     misc_feature    complement(join(1064776..1064844,1064647..1064715,
                     1064398..1064466,1064311..1064379,1064062..1064121,
                     1063990..1064043))
                     /gene="pglK"
                     /locus_tag="Cj1130c"
                     /inference="protein motif:TMHMM:2.0"
                     /note="6 probable transmembrane helices predicted for
                     Cj1130c by TMHMM2.0 at aa 20-42, 63-85, 146-168,
                     175-197,261-280 and 287-304"
     misc_feature    complement(join(1087701..1087769,1087620..1087673,
                     1087503..1087562,1087434..1087490,1086969..1087037,
                     1086858..1086926,1085985..1086044,1085922..1085975))
                     /locus_tag="Cj1155c"
                     /inference="protein motif:TMHMM:2.0"
                     /note="8 probable transmembrane helices predicted for
                     Cj1155c by TMHMM2.0 at aa 166-188, 198-215,
                     235-254,259-277, 410-432, 447-469, 741-760 and 764-781"
     misc_feature    complement(join(1091300..1091368,1091216..1091272))
                     /locus_tag="Cj1158c"
                     /inference="protein motif:TMHMM:2.0"
                     /note="2 probable transmembrane helices predicted for
                     Cj1158c by TMHMM2.0 at aa 21-43 and 53-71"
     misc_feature    complement(join(1093580..1093633,1093484..1093552,
                     1093397..1093465,1093325..1093384,1092860..1092913,
                     1092749..1092817,1091879..1091947,1091813..1091866))
                     /locus_tag="Cj1161c"
                     /inference="protein motif:TMHMM:2.0"
                     /note="8 probable transmembrane helices predicted for
                     Cj1161c by TMHMM2.0 at aa 88-105, 115-137, 144-166,171-190,
                     328-345, 360-382, 650-672 and 677-694"
     misc_feature    complement(join(1094843..1094911,1094756..1094815,
                     1094651..1094719,1094540..1094608,1094435..1094503,
                     1094357..1094425))
                     /locus_tag="Cj1163c"
                     /inference="protein motif:TMHMM:2.0"
                     /note="6 probable transmembrane helices predicted for
                     Cj1163c by TMHMM2.0 at aa 40-62, 72-91, 104-126,
                     141-163,176-198 and 202-224"
     misc_feature    complement(join(1095863..1095922,1095788..1095844,
                     1095707..1095775,1095605..1095673,1095479..1095547))
                     /locus_tag="Cj1165c"
                     /inference="protein motif:TMHMM:2.0"
                     /note="5 probable transmembrane helices predicted for
                     Cj1165c by TMHMM2.0 at aa 4-23, 30-48, 53-75, 87-109 and
                     129-151"
     misc_feature    complement(join(1096288..1096347,1096222..1096275,
                     1096144..1096203,1096057..1096116,1095952..1096020))
                     /locus_tag="Cj1166c"
                     /inference="protein motif:TMHMM:2.0"
                     /note="5 probable transmembrane helices predicted for
                     Cj1166c by TMHMM2.0 at aa 120-139, 144-161, 168-187,197-216
                     and 229-251"
     misc_feature    complement(join(1098192..1098260,1098066..1098134,
                     1097814..1097882,1097718..1097786))
                     /locus_tag="Cj1168c"
                     /inference="protein motif:TMHMM:2.0"
                     /note="4 probable transmembrane helices predicted for
                     Cj1168c by TMHMM2.0 at aa 13-35, 55-77, 139-161 and
                     171-193"
     misc_feature    complement(join(1106989..1107048,1106908..1106976,
                     1106803..1106871,1106671..1106739,1106599..1106658,
                     1106488..1106556,1106386..1106454))
                     /gene="fliR"
                     /locus_tag="Cj1179c"
                     /inference="protein motif:TMHMM:2.0"
                     /note="7 probable transmembrane helices predicted for
                     Cj1179c by TMHMM2.0 at aa 13-32, 37-59, 72-94,
                     116-138,143-162, 177-199 and 211-233"
     misc_feature    complement(join(1112028..1112096,1111020..1111079))
                     /gene="petC"
                     /locus_tag="Cj1184c"
                     /inference="protein motif:TMHMM:2.0"
                     /note="2 probable transmembrane helices predicted for
                     Cj1184c by TMHMM2.0 at aa 7-29 and 346-365"
     misc_feature    complement(join(1113179..1113247,1113011..1113079,
                     1112924..1112992,1112828..1112896,1112723..1112791,
                     1112522..1112590,1112402..1112461,1112330..1112389,
                     1112234..1112293,1112138..1112206))
                     /gene="petB"
                     /locus_tag="Cj1185c"
                     /inference="protein motif:TMHMM:2.0"
                     /note="10 probable transmembrane helices predicted for
                     Cj1185c by TMHMM2.0 at aa 39-61, 95-117, 124-146,
                     156-178,191-213, 258-280, 301-320, 325-344, 357-376 and
                     386-408"
     misc_feature    complement(join(1115117..1115185,1115006..1115074,
                     1114841..1114936,1114745..1114813,1114610..1114678,
                     1114499..1114567,1114430..1114480,1114334..1114402,
                     1114205..1114273,1114058..1114147,1113962..1114021))
                     /gene="arsB"
                     /locus_tag="Cj1187c"
                     /inference="protein motif:TMHMM:2.0"
                     /note="11 probable transmembrane helices predicted for
                     Cj1187c by TMHMM2.0 at aa 20-42, 57-79, 103-134,
                     144-166,189-211, 226-248, 255-271, 281-303, 324-346,
                     366-395 and 408-427"
     misc_feature    complement(join(1133292..1133360,1133211..1133279))
                     /locus_tag="Cj1203c"
                     /inference="protein motif:TMHMM:2.0"
                     /note="2 probable transmembrane helices predicted for
                     Cj1203c by TMHMM2.0 at aa 2-24 and 29-51"
     misc_feature    complement(join(1133930..1133998,1133747..1133815,
                     1133675..1133734,1133573..1133641,1133447..1133515,
                     1133375..1133428))
                     /gene="atpB"
                     /locus_tag="Cj1204c"
                     /inference="protein motif:TMHMM:2.0"
                     /note="6 probable transmembrane helices predicted for
                     Cj1204c by TMHMM2.0 at aa 15-37, 76-98, 103-122,
                     134-156,176-198 and 205-222"
     misc_feature    complement(join(1141505..1141573,1141307..1141375,
                     1141196..1141264,1141103..1141162,1140992..1141060,
                     1140905..1140973))
                     /gene="rbn"
                     /locus_tag="Cj1212c"
                     /inference="protein motif:TMHMM:2.0"
                     /note="6 probable transmembrane helices predicted for
                     Cj1212c by TMHMM2.0 at aa 20-42, 86-108, 123-145,
                     157-176,191-213 and 220-242"
     misc_feature    complement(join(1152265..1152333,1151812..1151871))
                     /gene="dccS"
                     /locus_tag="Cj1222c"
                     /inference="protein motif:TMHMM:2.0"
                     /note="2 probable transmembrane helices predicted for
                     Cj1222c by TMHMM2.0 at aa 5-27 and 159-178"
     misc_feature    complement(join(1155431..1155499,1155044..1155112))
                     /locus_tag="Cj1226c"
                     /inference="protein motif:TMHMM:2.0"
                     /note="2 probable transmembrane helices predicted for
                     Cj1226c by TMHMM2.0 at aa 6-28 and 135-157"
     misc_feature    complement(join(1173980..1174033,1173884..1173937))
                     /locus_tag="Cj1245c"
                     /inference="protein motif:TMHMM:2.0"
                     /note="2 probable transmembrane helices predicted for
                     Cj1245c by TMHMM2.0 at aa 2-19 and 34-51"
     misc_feature    complement(join(1188274..1188342,1188163..1188231,
                     1188061..1188129,1187983..1188051,1187896..1187964,
                     1187800..1187868,1187674..1187742,1187578..1187646,
                     1187476..1187544,1187395..1187463,1187281..1187334,
                     1187212..1187271))
                     /locus_tag="Cj1257c"
                     /inference="protein motif:TMHMM:2.0"
                     /note="12 probable transmembrane helices predicted for
                     Cj1257c by TMHMM2.0 at aa 7-29, 44-66, 78-100,
                     104-126,133-155, 165-187, 207-229, 239-261, 273-295,
                     300-322,343-360 and 364-383"
     misc_feature    complement(join(1195354..1195413,1195228..1195296,
                     1195027..1195095,1194862..1194930))
                     /gene="hydC"
                     /locus_tag="Cj1265c"
                     /inference="protein motif:TMHMM:2.0"
                     /note="4 probable transmembrane helices predicted for
                     Cj1265c by TMHMM2.0 at aa 25-44, 64-86, 131-153 and
                     186-208"
     misc_feature    complement(join(1209691..1209759,1209283..1209351,
                     1209115..1209183,1208989..1209057))
                     /locus_tag="Cj1276c"
                     /inference="protein motif:TMHMM:2.0"
                     /note="4 probable transmembrane helices predicted for
                     Cj1276c by TMHMM2.0 at aa 7-29, 143-165, 199-221 and
                     241-263"
     misc_feature    complement(join(1280521..1280616,1280443..1280502,
                     1280380..1280433,1280302..1280361,1280230..1280289,
                     1280101..1280169,1280032..1280091))
                     /gene="cdsA"
                     /locus_tag="Cj1347c"
                     /inference="protein motif:TMHMM:2.0"
                     /note="7 probable transmembrane helices predicted for
                     Cj1347c by TMHMM2.0 at aa 10-41, 48-67, 71-88,
                     95-114,119-138, 159-181 and 185-204"
     misc_feature    complement(join(1288340..1288408,1287986..1288054,
                     1287896..1287949))
                     /locus_tag="Cj1356c"
                     /inference="protein motif:TMHMM:2.0"
                     /note="3 probable transmembrane helices predicted for
                     Cj1356c by TMHMM2.0 at aa 13-35, 131-153 and 166-183"
     misc_feature    complement(join(1344619..1344687,1344538..1344606,
                     1343941..1344009))
                     /locus_tag="Cj1412c"
                     /inference="protein motif:TMHMM:2.0"
                     /note="3 probable transmembrane helices predicted for
                     Cj1412c by TMHMM2.0 at aa 115-137, 142-164 and 341-363"
     misc_feature    complement(join(1386133..1386201,1385161..1385229))
                     /gene="kpsE"
                     /locus_tag="Cj1445c"
                     /inference="protein motif:TMHMM:2.0"
                     /note="2 probable transmembrane helices predicted for
                     Cj1445c by TMHMM2.0 at aa 22-44 and 346-368"
     misc_feature    complement(join(1387568..1387636,1387472..1387540,
                     1387319..1387387,1387208..1387276,1387127..1387195,
                     1386959..1387027))
                     /gene="kpsM"
                     /locus_tag="Cj1448c"
                     /inference="protein motif:TMHMM:2.0"
                     /note="6 probable transmembrane helices predicted for
                     Cj1448c by TMHMM2.0 at aa 24-46, 56-78, 107-129,
                     144-166,171-193 and 227-249"
     misc_feature    complement(join(1404617..1404685,1404458..1404526,
                     1404347..1404415,1404347,1404015..1404083))
                     /locus_tag="Cj1470c"
                     /inference="protein motif:TMHMM:2.0"
                     /note="4 probable transmembrane helices predicted for
                     Cj1470c by TMHMM2.0 at aa 156-178, 209-231, 246-268 and
                     357-379"
                     /pseudo=""
     misc_feature    complement(join(1422041..1422109,1421570..1421629))
                     /locus_tag="Cj1484c"
                     /inference="protein motif:TMHMM:2.0"
                     /note="2 probable transmembrane helices predicted for
                     Cj1484c by TMHMM2.0 at aa 9-31 and 169-188"
     misc_feature    complement(join(1423220..1423282,1423055..1423123))
                     /gene="ccoP"
                     /locus_tag="Cj1487c"
                     /inference="protein motif:TMHMM:2.0"
                     /note="2 probable transmembrane helices predicted for
                     Cj1487c by TMHMM2.0 at aa 10-30 and 63-85"
     misc_feature    complement(join(1425617..1425685,1425476..1425544,
                     1425350..1425418,1425254..1425322,1425176..1425235,
                     1425008..1425076,1424903..1424971,1424807..1424875,
                     1424705..1424773,1424594..1424662,1424468..1424536,
                     1424342..1424410))
                     /gene="ccoN"
                     /locus_tag="Cj1490c"
                     /inference="protein motif:TMHMM:2.0"
                     /note="12 probable transmembrane helices predicted for
                     Cj1490c by TMHMM2.0 at aa 13-35, 60-82, 102-124,
                     134-156,163-182, 216-238, 251-273, 283-305, 317-339,
                     354-376,396-418 and 438-460"
     misc_feature    complement(join(1428293..1428361,1428182..1428250,
                     1428095..1428163,1427942..1428010,1427855..1427923,
                     1427744..1427812))
                     /locus_tag="Cj1493c"
                     /inference="protein motif:TMHMM:2.0"
                     /note="6 probable transmembrane helices predicted for
                     Cj1493c by TMHMM2.0 at aa 13-35, 50-72, 79-101,
                     130-152,159-181 and 196-218"
     misc_feature    complement(join(1435445..1435513,1435244..1435312,
                     1435085..1435153,1434989..1435057,1434884..1434952,
                     1434773..1434841,1434644..1434712,1434494..1434562,
                     1434365..1434433,1434269..1434337,1434191..1434250,
                     1434110..1434178))
                     /gene="putP"
                     /locus_tag="Cj1502c"
                     /inference="protein motif:TMHMM:2.0"
                     /note="12 probable transmembrane helices predicted for
                     Cj1502c by TMHMM2.0 at aa 13-35, 80-102, 133-155,
                     165-187,200-222, 237-259, 280-302, 330-352, 373-395,
                     405-427,434-453 and 458-480"
     misc_feature    complement(join(1442899..1442967,1441936..1442004))
                     /locus_tag="Cj1506c"
                     /inference="protein motif:TMHMM:2.0"
                     /note="2 probable transmembrane helices predicted for
                     Cj1506c by TMHMM2.0 at aa 7-29 and 328-350"
     misc_feature    complement(join(1445635..1445694,1445473..1445541,
                     1445344..1445412,1445239..1445301,1445059..1445127,
                     1444921..1444989))
                     /gene="fdhC"
                     /locus_tag="Cj1509c"
                     /inference="protein motif:TMHMM:2.0"
                     /note="6 probable transmembrane helices predicted for
                     Cj1509c by TMHMM2.0 at aa 5-24, 56-78, 99-121,
                     136-156,194-216 and 240-262"
     misc_feature    complement(join(1472042..1472110,1471955..1472023,
                     1471844..1471912,1471676..1471744,1471535..1471603))
                     /locus_tag="Cj1539c"
                     /inference="protein motif:TMHMM:2.0"
                     /note="5 probable transmembrane helices predicted for
                     Cj1539c by TMHMM2.0 at aa 43-65, 72-94, 109-131, 165-187
                     and 212-234"
     misc_feature    complement(join(1476518..1476571,1476422..1476490,
                     1476326..1476385,1476230..1476298,1476140..1476193,
                     1476059..1476127,1475975..1476034,1475864..1475932,
                     1475783..1475851,1475705..1475773))
                     /locus_tag="Cj1544c"
                     /inference="protein motif:TMHMM:2.0"
                     /note="10 probable transmembrane helices predicted for
                     Cj1544c by TMHMM2.0 at aa 7-24, 34-56, 69-88,
                     98-120,133-150, 155-177, 186-205, 220-242, 247-269 and
                     273-295"
     misc_feature    complement(join(1497706..1497774,1497619..1497687,
                     1497517..1497576,1497412..1497480,1497259..1497327,
                     1497130..1497198,1497034..1497102,1496947..1497015,
                     1496776..1496844,1496650..1496718,1496554..1496622,
                     1496428..1496496))
                     /gene="nuoN"
                     /locus_tag="Cj1566c"
                     /inference="protein motif:TMHMM:2.0"
                     /note="12 probable transmembrane helices predicted for
                     Cj1566c by TMHMM2.0 at aa 13-35, 42-64, 79-98,
                     111-133,162-184, 205-227, 237-259, 266-288, 323-345,
                     365-387,397-419 and 439-461"
     misc_feature    complement(join(1499228..1499278,1499141..1499209,
                     1499015..1499083,1498943..1498996,1498865..1498933,
                     1498778..1498846,1498622..1498690,1498535..1498603,
                     1498439..1498507,1498352..1498420,1498271..1498339,
                     1498145..1498213,1498040..1498108,1497911..1497979))
                     /gene="nuoM"
                     /locus_tag="Cj1567c"
                     /inference="protein motif:TMHMM:2.0"
                     /note="14 probable transmembrane helices predicted for
                     Cj1567c by TMHMM2.0 at aa 4-20, 27-49, 69-91,
                     98-115,119-141, 148-170, 200-222, 229-251, 261-283,
                     290-312,317-339, 359-381, 394-416 and 437-459"
     misc_feature    complement(join(1501011..1501070,1500924..1500992,
                     1500786..1500854,1500708..1500767,1500630..1500698,
                     1500534..1500593,1500408..1500476,1500306..1500374,
                     1500210..1500278,1500123..1500191,1500054..1500113,
                     1499925..1499993,1499820..1499888,1499691..1499759,
                     1499580..1499648,1499295..1499363))
                     /gene="nuoL"
                     /locus_tag="Cj1568c"
                     /inference="protein motif:TMHMM:2.0"
                     /note="16 probable transmembrane helices predicted for
                     Cj1568c by TMHMM2.0 at aa 4-23, 30-52, 76-98,
                     105-124,128-150, 163-182, 202-224, 236-258, 268-290,
                     297-319,323-342, 363-385, 398-420, 441-463, 478-500 and
                     573-595"
     misc_feature    complement(join(1501315..1501365,1501234..1501302,
                     1501138..1501206))
                     /gene="nuoK"
                     /locus_tag="Cj1569c"
                     /inference="protein motif:TMHMM:2.0"
                     /note="3 probable transmembrane helices predicted for
                     Cj1569c by TMHMM2.0 at aa 5-21, 26-48 and 58-80"
     misc_feature    complement(join(1501821..1501880,1501752..1501811,
                     1501665..1501733,1501563..1501622,1501404..1501472))
                     /gene="nuoJ"
                     /locus_tag="Cj1570c"
                     /inference="protein motif:TMHMM:2.0"
                     /note="5 probable transmembrane helices predicted for
                     Cj1570c by TMHMM2.0 at aa 5-24, 28-47, 54-76, 91-110 and
                     141-163"
     misc_feature    complement(join(1503443..1503511,1503239..1503307,
                     1503113..1503181,1503008..1503076,1502897..1502965,
                     1502735..1502803,1502657..1502725,1502549..1502608))
                     /gene="nuoH"
                     /locus_tag="Cj1572c"
                     /inference="protein motif:TMHMM:2.0"
                     /note="8 probable transmembrane helices predicted for
                     Cj1572c by TMHMM2.0 at aa 10-32, 78-100, 120-142,
                     155-177,192-214, 246-268, 272-294 and 311-330"
     misc_feature    complement(join(1509701..1509769,1509524..1509592,
                     1509443..1509511))
                     /gene="nuoA"
                     /locus_tag="Cj1579c"
                     /inference="protein motif:TMHMM:2.0"
                     /note="3 probable transmembrane helices predicted for
                     Cj1579c by TMHMM2.0 at aa 10-32, 69-91 and 96-118"
     misc_feature    complement(join(1511982..1512050,1511796..1511864,
                     1511703..1511762,1511634..1511693,1511475..1511543,
                     1511310..1511378))
                     /locus_tag="Cj1582c"
                     /inference="protein motif:TMHMM:2.0"
                     /note="6 probable transmembrane helices predicted for
                     Cj1582c by TMHMM2.0 at aa 7-29, 69-91, 103-122,
                     126-145,176-198 and 231-253"
     misc_feature    complement(join(1512928..1512987,1512646..1512714,
                     1512541..1512609,1512406..1512465,1512226..1512294,
                     1512100..1512168))
                     /locus_tag="Cj1583c"
                     /inference="protein motif:TMHMM:2.0"
                     /note="6 probable transmembrane helices predicted for
                     Cj1583c by TMHMM2.0 at aa 5-24, 96-118, 131-153,
                     179-198,236-258 and 278-300"
     misc_feature    complement(join(1519536..1519604,1519425..1519493,
                     1519161..1519229))
                     /locus_tag="Cj1587c"
                     /inference="protein motif:TMHMM:2.0"
                     /note="3 probable transmembrane helices predicted for
                     Cj1587c by TMHMM2.0 at aa 13-35, 50-72 and 138-160"
     misc_feature    complement(join(1520881..1520949,1520770..1520838,
                     1520665..1520733,1520569..1520637,1520467..1520535,
                     1520371..1520439,1520197..1520265,1520086..1520154,
                     1520005..1520073,1519924..1519992,1519819..1519887,
                     1519708..1519776))
                     /locus_tag="Cj1588c"
                     /inference="protein motif:TMHMM:2.0"
                     /note="12 probable transmembrane helices predicted for
                     Cj1588c by TMHMM2.0 at aa 13-35, 50-72, 85-107,
                     117-139,151-173, 183-205, 241-263, 278-300, 305-327,
                     332-354,367-389 and 404-426"
     misc_feature    complement(join(1554280..1554348,1554217..1554270,
                     1554067..1554135,1553929..1553997,1553842..1553910,
                     1553716..1553784,1553590..1553658,1553446..1553514,
                     1553332..1553385,1553236..1553304,1553149..1553202))
                     /gene="sdaC"
                     /locus_tag="Cj1625c"
                     /inference="protein motif:TMHMM:2.0"
                     /note="11 probable transmembrane helices predicted for
                     Cj1625c by TMHMM2.0 at aa 13-35, 39-56, 84-106,
                     130-152,159-181, 201-223, 243-265, 291-313, 334-351,
                     361-383 and 395-412"
     misc_feature    complement(join(1578388..1578456,1578241..1578309,
                     1578136..1578204,1578055..1578108,1577953..1578021,
                     1577875..1577943,1577770..1577838,1577644..1577712,
                     1577545..1577613,1577434..1577502,1577329..1577397))
                     /gene="nhaA2"
                     /locus_tag="Cj1654c"
                     /inference="protein motif:TMHMM:2.0"
                     /note="11 probable transmembrane helices predicted for
                     Cj1654c by TMHMM2.0 at aa 12-34, 61-83, 96-118,
                     128-145,157-179, 183-205, 218-240, 260-282, 293-315,
                     330-352 and 365-387"
     misc_feature    complement(join(1579521..1579589,1579395..1579463,
                     1579293..1579361,1579197..1579265,1579110..1579178,
                     1579038..1579097,1578951..1579019,1578702..1578770,
                     1578597..1578665,1578501..1578554))
                     /gene="nhaA1"
                     /locus_tag="Cj1655c"
                     /inference="protein motif:TMHMM:2.0"
                     /note="10 probable transmembrane helices predicted for
                     Cj1655c by TMHMM2.0 at aa 16-38, 58-80, 92-114,
                     124-146,153-175, 180-199, 206-228, 289-311, 324-346 and
                     361-378"
     misc_feature    complement(join(1606461..1606514,1606374..1606442,
                     1606293..1606361,1606155..1606256,1606029..1606097,
                     1605924..1605992,1605780..1605848,1605666..1605719,
                     1605570..1605638,1605477..1605545,1605381..1605449))
                     /locus_tag="Cj1684c"
                     /inference="protein motif:TMHMM:2.0"
                     /note="11 probable transmembrane helices predicted for
                     Cj1684c by TMHMM2.0 at aa 10-27, 34-56, 61-83,
                     96-129,149-171, 184-206, 232-254, 275-292, 302-324, 333-355
                     and 365-387"
     misc_feature    complement(join(1612129..1612197,1611973..1612041,
                     1611844..1611912,1611733..1611801,1611649..1611714,
                     1611538..1611606,1611385..1611453,1611259..1611327,
                     1611094..1611153,1611028..1611081))
                     /gene="secY"
                     /locus_tag="Cj1688c"
                     /inference="protein motif:TMHMM:2.0"
                     /note="10 probable transmembrane helices predicted for
                     Cj1688c by TMHMM2.0 at aa 9-31, 61-83, 104-126,
                     141-163,170-191, 206-228, 257-279, 299-321, 357-376 and
                     381-398"
     gene            1..1323
                     /gene="dnaA"
                     /locus_tag="Cj0001"
     CDS             1..1323
                     /gene="dnaA"
                     /locus_tag="Cj0001"
                     /inference="protein motif:Pfam:PF00308"
                     /inference="protein motif:Prosite:PS00017"
                     /note="Original (2000) note: Cj0001, dnaA, probable
                     chromosomal replication initiator protein, len: 440 aa;
                     similar to many e.g. DNAA_ECOLI (467 aa), fasta scores;
                     opt: 839 z-score: 949.6 E(): 0, 32.3% identity in 470 aa
                     overlap. 39.9% identity to HP1529. Contains PS00017
                     ATP/GTP-binding site motif A (P-loop) and Pfam match to
                     entry PF00308 bac_dnaA, Bacterial dnaA protein, score
                     419.90, E-value 4e-141; Updated (2006) note: Characterised
                     within Escherichia coli with marginal identity score.
                     Appropriate motifs present. Putative not added to product
                     function. Functional classification - DNA
                     replication,restriction/modification, recombination and
                     repair; PMID:6234204, PMID:9417934, PMID:160000"
                     /codon_start=1
                     /transl_table=11
                     /product="chromosomal replication initiator protein"
                     /protein_id="CAL34182.1"
                     /db_xref="EnsemblGenomes-Gn:Cj0001"
                     /db_xref="EnsemblGenomes-Tr:CAL34182"
                     /db_xref="GOA:Q9PJB0"
                     /db_xref="InterPro:IPR001957"
                     /db_xref="InterPro:IPR003593"
                     /db_xref="InterPro:IPR010921"
                     /db_xref="InterPro:IPR013159"
                     /db_xref="InterPro:IPR013317"
                     /db_xref="InterPro:IPR018312"
                     /db_xref="InterPro:IPR020591"
                     /db_xref="InterPro:IPR024633"
                     /db_xref="InterPro:IPR027417"
                     /translation="MNPSQILENLKKELSENEYENYLSNLKFNEKQSKADLLVFNAPNE
                     LMAKFIQTKYGKKIAHFYEVQSGNKAIINIQAQSAKQSNKSTKIDIAHIKAQSTILNPS
                     FTFESFVVGDSNKYAYGACKAIAHKDKLGKLYNPIFVYGPTGLGKTHLLQAVGNASLEM
                     GKKVIYATSENFINDFTSNLKNGSLDKFHEKYRNCDVLLIDDVQFLGKTDKIQEEFFFI
                     FNEIKNNDGQIIMTSDNPPNMLKGITERLKSRFAHGIIADITPPQLDTKIAIIRKKCEF
                     NDINLSNDIINYIATSLGDNIREIEGIIISLNAYATILGQEITLELAKSVMKDHIKEKK
                     ENITIDDILSLVCKEFNIKPSDVKSNKKTQNIVTARRIVIYLARALTALTMPQLANYFE
                     MKDHTAISHNVKKITEMIENDASLKAKIEELKNKILVKSQS"
     misc_feature    301..1239
                     /gene="dnaA"
                     /locus_tag="Cj0001"
                     /inference="protein motif:Pfam:PF00308"
                     /note="HMMPfam hit to PF00308, Bacterial dnaA protein,score
                     4.2e-124"
     misc_feature    427..450
                     /gene="dnaA"
                     /locus_tag="Cj0001"
                     /inference="protein motif:Prosite:PS00017"
                     /note="PS00017 ATP/GTP-binding site motif A (P-loop)"
     gene            1483..2550
                     /gene="dnaN"
                     /locus_tag="Cj0002"
     CDS             1483..2550
                     /gene="dnaN"
                     /locus_tag="Cj0002"
                     /EC_number="2.7.7.7"
                     /inference="protein motif:Pfam:PF00712"
                     /note="Original (2000) note: Cj0002, dnaN, probable DNA
                     polymerase III, beta chain, len: 355 aa; similar to e.g.
                     DP3B_ECOLI DNA polymerase III, beta chain (EC 2.7.7.7) (366
                     aa), fasta scores; opt: 349 z-score: 372.3 E(): 1.7e-13,
                     19.6% identity in 367 aa overlap. 34.2% identity to HP0500.
                     Contains Pfam match to entry PF00712 DNA_pol3_beta, DNA
                     polymerase III beta subunit, score 119.80, E-value 5.2e-32;
                     Updated (2006) note: Characterised within Escherichia coli,
                     however, identity score was marginal. Alignment matched
                     full sequence length and appropriate motifs were present.
                     Thus, putative not added to product function. Functional
                     classification - DNA replication,restriction/modification,
                     recombination and repair; PMID:6234204, PMID:12832762,
                     PMID:1575709"
                     /codon_start=1
                     /transl_table=11
                     /product="DNA polymerase III, beta chain"
                     /protein_id="CAL34183.1"
                     /db_xref="EnsemblGenomes-Gn:Cj0002"
                     /db_xref="EnsemblGenomes-Tr:CAL34183"
                     /db_xref="GOA:Q0PCC3"
                     /db_xref="InterPro:IPR001001"
                     /db_xref="InterPro:IPR022634"
                     /db_xref="InterPro:IPR022635"
                     /db_xref="InterPro:IPR022637"
                     /db_xref="UniProtKB/TrEMBL:Q0PCC3"
                     /translation="MKLSINKNTLESAVILCNAYVEKKDSSTITSHLFFHADEDKLLIK
                     ASDYEIGINYKIKKIRVESSGFATANAKSIADVIKSLNNEEVVLETIDNFLFVRQKSTK
                     YKLPMFNHEDFPNFPNTEGKNQFDIDSSDLSRSLKKILPSIDTNNPKYSLNGAFLDIKT
                     DKINFVGTDTKRLAIYTLEKANNQEFSFSIPKKAIMEMQKLFYEKIEIFYDQNMLIAKN
                     ENFEFFTKLINDKFPDYEKVIPKTFKQELSFSTEDFIDSLKKISVVTEKMRLHFNKDKI
                     IFEGISLDNMEAKTELEIQTGVSEEFNLTIKIKHLLDFLTSIEEEKFTLSVNEPNSAFI
                     VKSQGLSMIIMPMIL"
     misc_feature    1483..1839
                     /gene="dnaN"
                     /locus_tag="Cj0002"
                     /inference="protein motif:Pfam:PF00712"
                     /note="HMMPfam hit to PF00712, DNA polymerase III beta
                     subunit, N-te, score 1.9e-11"
     misc_feature    1864..2196
                     /gene="dnaN"
                     /locus_tag="Cj0002"
                     /inference="protein motif:Pfam:PF02767"
                     /note="HMMPfam hit to PF02767, DNA polymerase III beta
                     subunit, cent, score 4e-11"
     misc_feature    2200..2544
                     /gene="dnaN"
                     /locus_tag="Cj0002"
                     /inference="protein motif:Pfam:PF02768"
                     /note="HMMPfam hit to PF02768, DNA polymerase III beta
                     subunit, C-te, score 2.7e-05"
     gene            2579..4888
                     /gene="gyrB"
                     /locus_tag="Cj0003"
     CDS             2579..4888
                     /gene="gyrB"
                     /locus_tag="Cj0003"
                     /EC_number="5.99.1.3"
                     /inference="protein motif:Pfam:PF00204"
                     /inference="protein motif:Pfam:PF00986"
                     /inference="protein motif:Prosite:PS00177"
                     /note="Original (2000) note: Cj0003, gyrB, probable DNA
                     gyrase subunit B, len: 769 aa; similar to many e.g.
                     GYRB_BACSU DNA gyrase subunit B (EC 5.99.1.3) (638
                     aa),fasta scores; opt: 2130 z-score: 3165.8 E(): 0, 47.7%
                     identity in 773 aa overlap. 61.2% identity to HP0501.
                     Contains PS00177 DNA topoisomerase II signature and Pfam
                     matches to entry PF00204 DNA_topoisoII, DNA topoisomerase
                     II (N-terminal region), score 915.20, E-value 1.9e-271,and
                     to entry PF00986 DNA_gyraseB_C, DNA gyrase B
                     subunit,carboxyl terminus, score 154.00, E-value 2.6e-42;
                     Updated (2006) note: Characterised within Escherichia coli
                     and Bacillus subtilis with acceptable identity scores.
                     Thus, putative not added to product function. Functional
                     classification - DNA replication,restriction/modification,
                     recombination and repair; PMID:160000, PMID:9817874,
                     PMID:2987847"
                     /codon_start=1
                     /transl_table=11
                     /product="DNA gyrase subunit B"
                     /protein_id="CAL34184.1"
                     /db_xref="EnsemblGenomes-Gn:Cj0003"
                     /db_xref="EnsemblGenomes-Tr:CAL34184"
                     /db_xref="GOA:O87667"
                     /db_xref="InterPro:IPR001241"
                     /db_xref="InterPro:IPR002288"
                     /db_xref="InterPro:IPR003594"
                     /db_xref="InterPro:IPR006171"
                     /db_xref="InterPro:IPR011557"
                     /db_xref="InterPro:IPR013506"
                     /db_xref="InterPro:IPR013759"
                     /db_xref="InterPro:IPR013760"
                     /db_xref="InterPro:IPR014721"
                     /db_xref="InterPro:IPR018522"
                     /db_xref="InterPro:IPR020568"
                     /translation="MQENYGASNIKVLKGLEAVRKRPGMYIGDTNIGGLHHMIYEVVDN
                     SIDEAMAGHCDTIDVEITTEGSCIVSDNGRGIPVDMHPTENMPTLTVVLTVLHAGGKFD
                     KDTYKVSGGLHGVGVSVVNALSKKLVATVERNGEIYRQEFSEGKVISEFGVIGKSKKTG
                     TTIEFWPDDQIFEVTEFDYEILAKRFRELAYLNPKITINFKDNRVGKHESFHFEGGISQ
                     FVTDLNKKEALTKAIFFSVDEEDVNVEVALLYNDTYSENLLSFVNNIKTPDGGTHEAGF
                     RMGLTRVISNYIEANASAREKDNKITGDDVREGLIAIVSVKVPEPQFEGQTKGKLGSTY
                     VRPIVSKASFEYLTKYFEENPIEAKAIMNKALMAARGREAAKKARELTRKKESLSVGTL
                     PGKLADCQSKDPSESEIYLVEGDSAGGSAKQGRERSFQAILPLRGKILNVEKARLDKIL
                     KSEQIQNMITAFGCGIGEDFDLSKLRYHKIIIMTDADVDGSHIQTLLLTFFFRFMNELV
                     ANGHIYLAQPPLYLYKKAKKQIYLKDEKALSEYLIETGIEGLNYEGIGMNDLKDYLKIV
                     AAYRAILKDLEKRFNVISVIRYMIENSNLVKGNNEELFSVIKQFLETQGHNILNHYINE
                     NEIRAFVQTQNGLEELVINEELFTHPLYEEASYIFDKIKDRSLEFDKDILEVLEDVETN
                     AKKGATIQRYKGLGEMNPEQLWETTMDPSVRRLLKITIEDAQSANDTFNLFMGDEVEPR
                     RDYIQAHAKDVKHLDV"
     misc_feature    2666..3097
                     /gene="gyrB"
                     /locus_tag="Cj0003"
                     /inference="protein motif:Pfam:PF02518"
                     /note="HMMPfam hit to PF02518, Histidine kinase-, DNA
                     gyrase B-, and H, score 1.1e-30"
     misc_feature    3233..3739
                     /gene="gyrB"
                     /locus_tag="Cj0003"
                     /inference="protein motif:Pfam:PF00204"
                     /note="HMMPfam hit to PF00204, DNA gyrase B, score 6.7e-81"
     misc_feature    3818..4153
                     /gene="gyrB"
                     /locus_tag="Cj0003"
                     /inference="protein motif:Pfam:PF01751"
                     /note="HMMPfam hit to PF01751, Toprim domain, score 1e-08"
     misc_feature    3830..3856
                     /gene="gyrB"
                     /locus_tag="Cj0003"
                     /inference="protein motif:Prosite:PS00177"
                     /note="PS00177 DNA topoisomerase II signature"
     misc_feature    3962..3994
                     /gene="gyrB"
                     /locus_tag="Cj0003"
                     /inference="protein motif:Prosite:PS00013"
                     /note="PS00013 Prokaryotic membrane lipoprotein lipid
                     attachment site"
     misc_feature    4652..4852
                     /gene="gyrB"
                     /locus_tag="Cj0003"
                     /inference="protein motif:Pfam:PF00986"
                     /note="HMMPfam hit to PF00986, DNA gyrase B
                     subunit,carboxyl terminus, score 3.1e-43"
     gene            complement(4916..5257)
                     /locus_tag="Cj0004c"
     CDS             complement(4916..5257)
                     /locus_tag="Cj0004c"
                     /note="Original (2000) note: Cj0004c, possible periplasmic
                     protein, len: 113 aa. No Hp match. Contains possible
                     N-terminal signal sequence; Updated (2006) note: NCTC11168
                     Cj0004c encodes a monohaem cytochrome C (PMID:15632441).
                     Together with Cj0005 (molybdopterin oxidoreductase), they
                     are homologous to sulphite:cytochrome C oxidoreductase
                     (SOR) of Starkeya novella (PMID:11557133). Cj0004 mutants
                     showed wild-type rates of formate-dependent respiration but
                     were unable to respire with sulphite or metabisulphite as
                     electron donors. Periplasmic extracts of wild-type
                     NCTC11168 showed a symmetrical absorption peak (552nm)
                     after addition of sulphite, demonstrating the reduction of
                     cytochrome C. No cytochrome C reduction was observed after
                     addition of sulphite to periplasmic extracts of the Cj0004c
                     mutant (PMID:15632441). Characterised within Campylobacter
                     jejuni, so putative not added to product function.
                     Functional classification - Energy metabolism -Respiration
                     - Electron transport; PMID:15632441"
                     /codon_start=1
                     /transl_table=11
                     /product="monohaem cytochrome C"
                     /protein_id="CAL34185.1"
                     /db_xref="EnsemblGenomes-Gn:Cj0004c"
                     /db_xref="EnsemblGenomes-Tr:CAL34185"
                     /db_xref="GOA:Q0PCC1"
                     /db_xref="InterPro:IPR009056"
                     /db_xref="UniProtKB/TrEMBL:Q0PCC1"
                     /translation="MKKIILILALFLSASWAQNLEINPDTGLIIDPDSPLVEANCLACH
                     GSNLITNMHASRKAWLAAIRWMQDSEGLWEIEPEDEEKILNYLEKYYGEKYDTRRRIPL
                     AILLQNKTH"
     sig_peptide     complement(5207..5257)
                     /locus_tag="Cj0004c"
                     /note="Signal peptide predicted for
                     signalp2embl_unknown_000000_4916_5257 by SignalP 2.0 HMM
                     (Signal peptide probability 0.973) with cleavage site
                     probability 0.940 between residues 17 and 18"
     misc_feature    complement(5120..5137)
                     /locus_tag="Cj0004c"
                     /inference="protein motif:Prosite:PS00190"
                     /note="PS00190 Cytochrome c family heme-binding site
                     signature"
     gene            complement(5260..6498)
                     /locus_tag="Cj0005c"
     CDS             complement(5260..6498)
                     /locus_tag="Cj0005c"
                     /inference="protein motif:Pfam:PF00174"
                     /inference="protein motif:Pfam:PF03404"
                     /inference="protein motif:TMHMM:2.0"
                     /note="Original (2000) note: Cj0005c, possible molybdenum
                     containing oxidoreductase, len: 412 aa; similar to many
                     eukaryotic oxidoreductases e.g. SUOX_HUMAN sulfite oxidase
                     precursor (488 aa), fasta scores; opt: 543 z-score: 338.2
                     E(): 1.4e-11, 29.8% identity in 372 aa overlap and
                     NIA_PETHY nitrate reductase from Petunia hybrida (909
                     aa),fasta scores; opt: 281 z-score: 312.5 E(): 3.8e-10,
                     28.9% identity in 395 aa overlap. No Hp match. Contains
                     Pfam match to entry PF00174 oxidored_molyb, Oxidoreductase
                     molybdopterin binding domain, score 45.20, E-value 1e-12;
                     Updated (2006) note: Pfam domain PF03404 Mo-co
                     oxidoreductase dimerisation domain identified within CDS.
                     One probable transmembrane helix predicted by TMHMM2.0.
                     Further support given to product function. Supporting paper
                     identified showing interaction with Cj0004c
                     (PMID:15632441). Product function modified to more specific
                     family member based on characterisation paper. Functional
                     classification - Misc; PMID:15632441"
                     /codon_start=1
                     /transl_table=11
                     /product="molydopterin containing oxidoreductase"
                     /protein_id="CAL34186.1"
                     /db_xref="EnsemblGenomes-Gn:Cj0005c"
                     /db_xref="EnsemblGenomes-Tr:CAL34186"
                     /db_xref="GOA:Q0PCC0"
                     /db_xref="InterPro:IPR000572"
                     /db_xref="InterPro:IPR005066"
                     /db_xref="InterPro:IPR006311"
                     /db_xref="InterPro:IPR008335"
                     /db_xref="InterPro:IPR014756"
                     /db_xref="UniProtKB/TrEMBL:Q0PCC0"
                     /translation="MKQNDQKENRRDFLKNIGLGLFGISVLSNFSFENFLGSKALAKEL
                     PDFKIEGKKDLIYHGEKPLTAETEIYALDSDFTKPENFFVRNNGLPPSLETIKERLHKG
                     WTLEIDGESIINKKSYTIEDLKKKFKTYTYALTVECGGNGRSEVIPSTKGTQWGYGAVA
                     CGRWTGVRLKDILKDCGIKNDAVYIGYYGIDTKLNGEETSPISRGVPISKALQDETLIA
                     WAYEGKDIPLVNGYPLRLVCGGYPASTSGKWLYKISVRNKIHDGEKMEGSYKVPVNPVK
                     PGDFNYKGEMKIIESMPIRSVITNIKNGSEIKANKKFEVRGKAWAGELEVSEVYVSNDY
                     GVTWTKAKVEKPLNRLAWQKWSAQISIPTKGYYEIWARAIDSQGNSQPMVLAQWNPGGY
                     INNACHRVNVYGV"
     sig_peptide     complement(6373..6498)
                     /locus_tag="Cj0005c"
                     /note="Signal peptide predicted for
                     signalp2embl_unknown_000001_5260_6498 by SignalP 2.0 HMM
                     (Signal peptide probability 0.861) with cleavage site
                     probability 0.853 between residues 42 and 43"
     misc_feature    complement(5263..5628)
                     /locus_tag="Cj0005c"
                     /inference="protein motif:Pfam:PF03404"
                     /note="HMMPfam hit to PF03404, Mo-co oxidoreductase
                     dimerisation doma, score 6.8e-19"
     misc_feature    complement(5707..6375)
                     /locus_tag="Cj0005c"
                     /inference="protein motif:Pfam:PF00174"
                     /note="HMMPfam hit to PF00174, Oxidoreductase molybdopterin
                     binding d, score 2.1e-14"
     misc_feature    complement(6007..6039)
                     /locus_tag="Cj0005c"
                     /inference="protein motif:Prosite:PS00013"
                     /note="PS00013 Prokaryotic membrane lipoprotein lipid
                     attachment site"
     misc_feature    complement(6403..6462)
                     /locus_tag="Cj0005c"
                     /inference="protein motif:TMHMM:2.0"
                     /note="1 probable transmembrane helix predicted for Cj0005c
                     by TMHMM2.0 at aa 13-32"
     gene            6703..8010
                     /locus_tag="Cj0006"
     CDS             6703..8010
                     /locus_tag="Cj0006"
                     /inference="protein motif:Pfam:PF03553"
                     /inference="protein motif:TMHMM:2.0"
                     /note="Original (2000) note: Cj0006, probable integral
                     membrane protein, len: 435 aa; similar to e.g. Y325_HAEIN
                     hypothetical protein HI0325 (450 aa), fasta scores; opt:
                     757 z-score: 1654.9 E(): 0, 44.0% identity in 450 aa
                     overlap. 47.2% identity to HP0758; Updated (2006) note:
                     Pfam domain PF03553 Na+/H+ antiporter family identified
                     within CDS. Product modified to more specific family member
                     due to motif match. Also,eleven probable transmembrane
                     helices predicted by TMHMM2.0 giving further support to
                     product function. No specific characterisation with
                     acceptable identity score has been carried out yet. Thus,
                     putative kept within product function. Functional
                     classification -Transport/binding proteins - Cations"
                     /codon_start=1
                     /transl_table=11
                     /product="putative Na+/H+ antiporter family protein"
                     /protein_id="CAL34187.1"
                     /db_xref="EnsemblGenomes-Gn:Cj0006"
                     /db_xref="EnsemblGenomes-Tr:CAL34187"
                     /db_xref="GOA:Q0PCB9"
                     /db_xref="InterPro:IPR018461"
                     /db_xref="UniProtKB/TrEMBL:Q0PCB9"
                     /translation="MILTLLTNPIIISVVLMTLLCLFRFNVLLSLLISALVAGVFSHLE
                     LVDTMNILISGMKENLKTALSYILLGAIAAAISKTNLTAYLIKIVSHFISHKKYLLLLS
                     IALISCFSQNLIPIHVAFIPLLIPPLLSLFNKLKIDRRAVACALTFGLTTPYMVLPVGF
                     GLTFQDLLKDNLNANNVSASLNDVTNTMYFAAICMIAGLFLALFVFYRKPREYQEVEIA
                     KVDLENLEMTRKEWGVLAGLVLTLILQILTMNLPLSGLLGFVLMVILGGVEFSKVNEVF
                     DDGLKMMGFIAFVILVAAGYGEVLKESGSVVDLVNSVVPWMEQSKFLAVFFMLLIGLII
                     TMGIGTSFGTIPIIATLFCPICLELGFSTALIIFILGVAGALGDAGSPASETTMGTTVG
                     LNADKQHDHIKDTCIPTFIFYNGPLLILGSIIAMFL"
     sig_peptide     6703..6813
                     /locus_tag="Cj0006"
                     /note="Signal peptide predicted for
                     signalp2embl_unknown_000002_6703_8010 by SignalP 2.0 HMM
                     (Signal peptide probability 0.887) with cleavage site
                     probability 0.659 between residues 37 and 38"
     misc_feature    order(6730..6834,6895..6963,7045..7104,7138..7206,
                     7264..7332,7408..7461,7471..7527,7564..7617,7681..7749,
                     7783..7851,7936..8004)
                     /locus_tag="Cj0006"
                     /inference="protein motif:TMHMM:2.0"
                     /note="11 probable transmembrane helices predicted for
                     Cj0006 by TMHMM2.0 at aa 10-44, 65-87, 115-134,
                     146-168,188-210, 236-253, 257-275, 288-305, 327-349,
                     361-383 and 412-434"
     misc_feature    7000..7032
                     /locus_tag="Cj0006"
                     /inference="protein motif:Prosite:PS00013"
                     /note="PS00013 Prokaryotic membrane lipoprotein lipid
                     attachment site"
     misc_feature    7141..7989
                     /locus_tag="Cj0006"
                     /inference="protein motif:Pfam:PF03553"
                     /note="HMMPfam hit to PF03553, Na+/H+ antiporter
                     family,score 4.4e-90"
     gene            8144..12634
                     /gene="gltB"
                     /locus_tag="Cj0007"
     CDS             8144..12634
                     /gene="gltB"
                     /locus_tag="Cj0007"
                     /EC_number="1.4.1.13"
                     /inference="protein motif:Pfam:PF00310"
                     /inference="protein motif:Pfam:PF01493"
                     /inference="protein motif:Pfam:PF01645"
                     /inference="protein motif:Pfam:PF04898"
                     /note="Original (2000) note: Cj0007, gltB, probable
                     glutamate synthase (NADPH) large subunit, len: 1496 aa;
                     similar to many e.g. GLTB_ECOLI glutamate synthase (NADPH)
                     large chain (1517 aa), fasta scores; opt: 3846 z-score:
                     3828.3 E(): 0, 42.5% identity in 1488 aa overlap. No Hp
                     match; Updated (2006) note: Pfam domains PF00310 Glutamine
                     amidotransferases class-II, PF04898 Glutamate synthase
                     central domain, PF01645 Conserved region in glutamate
                     synthase and PF01493 GXGXG motif were all identified within
                     CDS. Further support given to product function.
                     Characterised within Bacillus subtilis with acceptable
                     identity score. Thus, putative not added to product
                     function. Functional classification - Central intermediary
                     metabolism - General; PMID:2548995, PMID:11029411"
                     /codon_start=1
                     /transl_table=11
                     /product="glutamate synthase (NADPH) large subunit"
                     /protein_id="CAL34188.1"
                     /db_xref="EnsemblGenomes-Gn:Cj0007"
                     /db_xref="EnsemblGenomes-Tr:CAL34188"
                     /db_xref="GOA:Q0PCB8"
                     /db_xref="InterPro:IPR000583"
                     /db_xref="InterPro:IPR002489"
                     /db_xref="InterPro:IPR002932"
                     /db_xref="InterPro:IPR006982"
                     /db_xref="InterPro:IPR013785"
                     /db_xref="InterPro:IPR017932"
                     /db_xref="InterPro:IPR029055"
                     /db_xref="UniProtKB/TrEMBL:Q0PCB8"
                     /translation="MDLENILENNQSIGLYHPKNEHDACGIAAVANIRGIASYKVICDA
                     LEILMNLEHRGGTGAEENSGDGAGILIQIPHDFFKTQELGFELPKKGDYAVAQMFLSPN
                     TDAKEEAKEIFLQGLKDKKLEFLGFREVPFNPSDIGASALKAMPYFLQAFVKKPSKISA
                     GLEFERVLYSTRRLIEKRAINVPKFYFSSFSSRTIVYKGMLLSTQLSDFYLDFKDVNMK
                     SAIALVHSRFSTNTFPSWERAHPNRYMVHNGEINTIRGNVDSIRAREGLMQSEYFENLD
                     EIFPIIAKLSSDSAMFDNTLEFLALNGRTLEEAFMMMVPEPWHKNENMESKKRAFYEYH
                     SLLMEPWDGPAAIVFTDGVIMGASLDRNGFRPSRYYLTKDDMLILSSETGALKLDEKNI
                     KAKKRLEPGKLLLVDTARGRVIADNEIKEHYANAKPYKKWLKNLVELEKQKSGVYKHQF
                     LKEDEVLKLQKAFGWSYDELKMSVAAMAQNGKEAIAAMGVDTPLAILSKTYQPLYNYFK
                     QLFAQVTNPPLDAIREEIVTSTRIYLGSEGNLLKPDENNAKRVKIALPVISNEELFEVK
                     ALNKFQVKEFSILYDYSKKTLEKALDELCVKIEDEVKKGVSIIILSDKGVDEKNAYIPA
                     LLAVSGVHNHLVRKNLRTHTSLIIESGEPREIHHFACLLGYGATVINPYLVYESIQKLI
                     ANKDLNLSYEKAVENFIKASSSGIVKIASKMGVSTLQSYNGSALFECLGLSSKVIDKYF
                     TSTTSRIEGMDLEDFEKELIALHKHAFNDTHKALDSKGIHGFRSAKEEHLIDPLVIFNL
                     QQACRNKDYKSFKKYSALVDEKQVNLRSLMEFDFSEAISIDKVESVESIVKRFRTGAMS
                     YGSISKEAHECLAQAMNKIGAKSNSGEGGEDEERYEIKEGVDKNSAIKQVASGRFGVDL
                     NYLSHAKEIQIKVAQGAKPGEGGQLMGFKVYPWIAKARHSTAGVTLISPPPHHDIYSIE
                     DLAQLIYDLKHANKDAKISVKLVSENGIGTVAAGVAKAGANLILVSGYDGGTGASPRTS
                     IPHAGIPWELGLAETHQTLILNKLRDRVRLETDGKLMNGRDLAIAALLGAEEFGFATAP
                     LIVLGCTMMRVCHLNTCPFGIATQDTELRDRFKGKVDDVINFMYFIAEELREYMARLGF
                     ERLDDMIGRVDKLRQKSVQGKAGKLNLDKILKSLPTYNRTAVHFKDYKDNKLEKTIDYR
                     ILLPLCKNAVEKKEPIKLSLEVGNQSRTFATMLSSEILKTYGKDALDEDSIHIKAIGNA
                     GNSFGAFLLKGIKLEIIGDSNDYLGKGLSGGKIIAKISNEATFSPEENIIAGNACLYGA
                     TKGEVYLDGIAGERFCVRNSGALAVVLGTGVHGCEYMTGGQVVVLGDVGANFAAGMSGG
                     VVYIFGRHNEAHVNTELVDIKDLNAKDEKELKAVIEKHITYTDSKKAKDILEKFDKKDF
                     FKVMPRDYEKMLKMLDLCKNEKDPNLAAFLKITQK"
     misc_feature    8216..9310
                     /gene="gltB"
                     /locus_tag="Cj0007"
                     /inference="protein motif:Pfam:PF00310"
                     /note="HMMPfam hit to PF00310, Glutamine amidotransferases
                     class-II, score 5.9e-222"
     misc_feature    9533..10381
                     /gene="gltB"
                     /locus_tag="Cj0007"
                     /inference="protein motif:Pfam:PF04898"
                     /note="HMMPfam hit to PF04898, Glutamate synthase central
                     domain, score 1.8e-181"
     misc_feature    10547..11644
                     /gene="gltB"
                     /locus_tag="Cj0007"
                     /inference="protein motif:Pfam:PF01645"
                     /note="HMMPfam hit to PF01645, Conserved region in
                     glutamate synthas, score 1e-224"
     misc_feature    11450..11482
                     /gene="gltB"
                     /locus_tag="Cj0007"
                     /inference="protein motif:Prosite:PS00013"
                     /note="PS00013 Prokaryotic membrane lipoprotein lipid
                     attachment site"
     misc_feature    11870..12451
                     /gene="gltB"
                     /locus_tag="Cj0007"
                     /inference="protein motif:Pfam:PF01493"
                     /note="HMMPfam hit to PF01493, GXGXG motif, score 4.1e-72"
     misc_feature    11987..12043
                     /gene="gltB"
                     /locus_tag="Cj0007"
                     /inference="protein motif:Prosite:PS00095"
                     /note="PS00095 C-5 cytosine-specific DNA methylases
                     C-terminal signature"
     gene            12644..14395
                     /locus_tag="Cj0008"
     CDS             12644..14395
                     /locus_tag="Cj0008"
                     /inference="protein motif:Pfam:PF03235"
                     /note="Original (2000) note: Cj0008, unknown, len: 583 aa;
                     similar to Y686_METJA hypothetical protein MJ0686 (580 aa),
                     fasta scores; opt: 171 z-score: 228.3 E(): 1.9e-05,22.8%
                     identity in 609 aa overlap. 37.5% identity in N-term to
                     HP0938, 30.0% identity in C-term to HP0937; Updated (2006)
                     note: Pfam PF03235 Protein of unknown function (DUF262),
                     was present within CDS. Conserved added to product function
                     as motif was identified. Functional classification -
                     Conserved hypothetical proteins"
                     /codon_start=1
                     /transl_table=11
                     /product="conserved hypothetical protein Cj0008"
                     /protein_id="CAL34189.1"
                     /db_xref="EnsemblGenomes-Gn:Cj0008"
                     /db_xref="EnsemblGenomes-Tr:CAL34189"
                     /db_xref="InterPro:IPR004919"
                     /db_xref="UniProtKB/TrEMBL:Q0PCB7"
                     /translation="MAGFQSPITINEAMQRIKNNEYLLPAFQREYVWEPWQIEELFDSL
                     IRGYPISSMLFWKVKDESKTAWKFYRFLEYYRESYHTHNDYFNTSNHKDFYAILDGQQR
                     LTSLYFALFGNYDIHRSYNKWENNDRYFKICHFYFNLTQSKKPENENIEYEFLWLDKLE
                     TKEQNIYIDKYQQKWFKCQYLYQYDSGRVRKIAKEFNLNENEEDRLDLLHQKIFDKNLI
                     NFYLEEEQDPDKAVNIFIRINSNGEPLDYSDILFSIAIANWNKIDARTEINNLVDKINE
                     NFDISKDLILKGFLYLFHNNIKFQINSFDKNFIESIEAKWEGIKNAFIETFRLLRSFGF
                     EAKTLSSNNAILPILYFIYHKNLTNNIVDSVKCNENRAIIKKWLLRAIILKPFGGSSDT
                     VLSNMRKAFIKDFKQNSGFFDREIELFPLEEIEKEAKYIQTIDEEYLENNVIECRKNSP
                     EAFAVLSLLYPNLDYKNNNFHKDHLHPESAYKEYEKLYKATDNCISFNIYDSLPNLQML
                     DANENESKNNKPLKQWVNEKCNGNRKEFLGKHLIPDVDLSLENFNNFIEERKKIIIDKL
                     KSILNKE"
     misc_feature    12668..13450
                     /locus_tag="Cj0008"
                     /inference="protein motif:Pfam:PF03235"
                     /note="HMMPfam hit to PF03235, Protein of unknown function
                     DUF262, score 0.00029"
     gene            14398..15843
                     /gene="gltD"
                     /locus_tag="Cj0009"
     CDS             14398..15843
                     /gene="gltD"
                     /locus_tag="Cj0009"
                     /EC_number="1.4.1.13"
                     /inference="protein motif:Pfam:PF00070"
                     /inference="protein motif:Pfam:PF00890"
                     /inference="protein motif:Pfam:PF01266"
                     /inference="protein motif:Pfam:PF01593"
                     /inference="protein motif:Pfam:PF03486"
                     /inference="protein motif:Pfam:PF07992"
                     /note="Original (2000) note: Cj0009, gltD, probable
                     glutamate synthase (NADPH) small subunit, len: 481 aa;
                     similar to many e.g. GLTD_ECOLI glutamate synthase (NADPH)
                     small chain (EC 1.4.1.13) (471 aa), fasta scores; opt: 807
                     z-score: 909.0 E(): 0, 33.0% identity in 482 aa overlap. No
                     Hp match; Updated (2006) note: Pfam domain PF00070 Pyridine
                     nucleotide-disulphide oxidoreductase, PF07992 Pyridine
                     nucleotide-disulphide oxidoreductase, PF03486 HI0933-like
                     protein, PF01266 FAD dependent oxidoreductase, PF00890 FAD
                     binding domain and PF01593 Flavin containing amine
                     oxidoreductase were identified within CDS. All Pfam matches
                     were identified by carrying out individual Pfam search.
                     Further support given to product function. Characterised
                     within Escherichia coli with acceptable identity score.
                     Thus, putative not added to product function. Functional
                     classification - Central intermediary metabolism - General;
                     PMID:10481090"
                     /codon_start=1
                     /transl_table=11
                     /product="glutamate synthase (NADPH) small subunit"
                     /protein_id="CAL34190.1"
                     /db_xref="EnsemblGenomes-Gn:Cj0009"
                     /db_xref="EnsemblGenomes-Tr:CAL34190"
                     /db_xref="GOA:Q0PCB6"
                     /db_xref="InterPro:IPR001327"
                     /db_xref="InterPro:IPR006005"
                     /db_xref="InterPro:IPR009051"
                     /db_xref="InterPro:IPR023753"
                     /db_xref="InterPro:IPR028261"
                     /db_xref="UniProtKB/TrEMBL:Q0PCB6"
                     /translation="MGNARGFLDFKRMDFKKIAPKERILNYKEFTIPLDKKEQEVQGGR
                     CMDCGVAFCHTGVMSEGKDVGCPLNNLIPEWNDLVYRSLWKEAYERLDLTNPFPEFTGR
                     VCPAPCEDSCVCAINGVSVSIKNNELSIIENAFKENLVRVNKPKQYNGKKIAVIGSGPA
                     GLACANTLNSLGYKVSVFERSDKIGGLLMYGIPDMKLDKSIVQRRVDLLKKSGIEFKVN
                     ENIDSKDKVSKLLKEFDALVLCTGASKPIDLDIEGRKLKGVEFALDFLTQNTKTLLKTG
                     KGADMAKGKNVLVIGSGDTSVDCIAVATRQGAKSIVRFERSPKRPLQRSQNNPWPLKAD
                     IFTTDYGLEEAIAVYGKDPREYQKMTKKFLGKTHVEGVEANDLKREFKEGKAINVEISN
                     SKKTYKADLVLLAMGFSGCEEAISKNFGVKLDEKNNISTENFQTTHKKIFACGDARKGQ
                     SLVVWAIKDGIECALSLHQNLAK"
     misc_feature    14857..15774
                     /gene="gltD"
                     /locus_tag="Cj0009"
                     /inference="protein motif:Pfam:PF00070"
                     /note="HMMPfam hit to PF00070, Pyridine
                     nucleotide-disulphide oxidoreducta, score 2.4e-23"
     misc_feature    14866..14898
                     /gene="gltD"
                     /locus_tag="Cj0009"
                     /inference="protein motif:Prosite:PS00013"
                     /note="PS00013 Prokaryotic membrane lipoprotein lipid
                     attachment site"
     misc_feature    15619..15651
                     /gene="gltD"
                     /locus_tag="Cj0009"
                     /inference="protein motif:Prosite:PS00013"
                     /note="PS00013 Prokaryotic membrane lipoprotein lipid
                     attachment site"
     gene            complement(15844..16419)
                     /gene="rnhB"
                     /locus_tag="Cj0010c"
     CDS             complement(15844..16419)
                     /gene="rnhB"
                     /locus_tag="Cj0010c"
                     /EC_number="3.1.26.4"
                     /inference="protein motif:Pfam:PF01351"
                     /note="Original (2000) note: Cj0010c, rnhB, probable
                     ribonuclease HII, len: 191 aa; similar to many e.g.
                     RNH2_ECOLI ribonuclease HII (EC 3.1.26.4) (198 aa), fasta
                     scores; opt: 303 z-score: 506.7 E(): 5.7e-21, 38.6%
                     identity in 176 aa overlap. 42.7% identity to HP1323;
                     Updated (2006) note: Pfam PF01351 Ribonuclease HII was
                     identified within CDS. Further support given to product
                     function. Characterised within Escherichia coli with
                     acceptable identity score. Thus, putative not added to
                     product function. Functional classification -Degradation of
                     macromolecules; PMID:2172991, PMID:9888800"
                     /codon_start=1
                     /transl_table=11
                     /product="ribonuclease HII"
                     /protein_id="CAL34191.1"
                     /db_xref="EnsemblGenomes-Gn:Cj0010c"
                     /db_xref="EnsemblGenomes-Tr:CAL34191"
                     /db_xref="GOA:Q9PJA1"
                     /db_xref="InterPro:IPR001352"
                     /db_xref="InterPro:IPR012337"
                     /db_xref="InterPro:IPR022898"
                     /db_xref="InterPro:IPR024567"
                     /translation="MKTLFDTKELLNEFDINLIGIDEAGRGALAGPMMMAACKLNKQLD
                     GLCDSKKLSEKKREELYEIIIKNSNYLILAFSSEQIDALGLSTCLKKGLKLIKKHFKTE
                     NNFLYDGNTNLGINGIKTQIKADTSILQVSAASILAKVSKDRVMNFLAKDFPCYEFEKN
                     KAYGTKAHKEFIAKFGICKLHRKSFKLL"
     misc_feature    complement(15847..16365)
                     /gene="rnhB"
                     /locus_tag="Cj0010c"
                     /inference="protein motif:Pfam:PF01351"
                     /note="HMMPfam hit to PF01351, Ribonuclease HII, score
                     7.2e-39"
     misc_feature    complement(16306..16338)
                     /gene="rnhB"
                     /locus_tag="Cj0010c"
                     /inference="protein motif:Prosite:PS00013"
                     /note="PS00013 Prokaryotic membrane lipoprotein lipid
                     attachment site"
     gene            complement(16452..16691)
                     /locus_tag="Cj0011c"
     CDS             complement(16452..16691)
                     /locus_tag="Cj0011c"
                     /inference="protein motif:Pfam:PF00633"
                     /note="Updated (2006) note: Characterisation work carried
                     out within Bacillus subtilis, however, sequence alignment
                     was only partial. Putative kept within product function;
                     Original (2000) note: Cj0011c, possible non-specific DNA
                     binding protein, len: 79 aa; similar to the C-terminus of
                     CME1_BACSU comE operon protein 1 (comeA) (205 aa), fasta
                     scores; opt: 223 z-score: 359.5 E(): 9e-13, 56.9% identity
                     in 65 aa overlap. No Hp match. Contains Pfam match to entry
                     PF00633 HHH,Helix-hairpin-helix motif., score 31.80,
                     E-value 1.6e-05; PMID:7968523, PMID:7768800"
                     /codon_start=1
                     /transl_table=11
                     /product="putative non-specific DNA binding protein.
                     Functional classification-Synthesis and modification of
                     macromolecules-DNA replication,restriction/modification,
                     recombination and repair"
                     /protein_id="CAL34192.1"
                     /db_xref="EnsemblGenomes-Gn:Cj0011c"
                     /db_xref="EnsemblGenomes-Tr:CAL34192"
                     /db_xref="GOA:Q0PCB4"
                     /db_xref="InterPro:IPR003583"
                     /db_xref="InterPro:IPR004509"
                     /db_xref="InterPro:IPR010994"
                     /db_xref="UniProtKB/TrEMBL:Q0PCB4"
                     /translation="MKKLLFLFFALTAFLFGAVNINTATLKELKSLNGIGEAKAKAILE
                     YRKEANFTSIDDLKKVKGIGDKLFEKIKNDITIE"
     sig_peptide     complement(16614..16691)
                     /locus_tag="Cj0011c"
                     /note="Signal peptide predicted for
                     signalp2embl_unknown_000004_16452_16691 by SignalP 2.0 HMM
                     (Signal peptide probability 0.999) with cleavage site
                     probability 0.572 between residues 26 and 27"
     misc_feature    complement(16467..16553)
                     /locus_tag="Cj0011c"
                     /inference="protein motif:Pfam:PF00633"
                     /note="HMMPfam hit to PF00633, Helix-hairpin-helix
                     motif,score 2.1"
     misc_feature    complement(16554..16643)
                     /locus_tag="Cj0011c"
                     /inference="protein motif:Pfam:PF00633"
                     /note="HMMPfam hit to PF00633, Helix-hairpin-helix
                     motif,score 1.5e-06"
     misc_feature    complement(16614..16682)
                     /locus_tag="Cj0011c"
                     /inference="protein motif:TMHMM:2.0"
                     /note="1 probable transmembrane helix predicted for Cj0011c
                     by TMHMM2.0 at aa 4-26"
     gene            complement(16756..17403)
                     /gene="rrc"
                     /locus_tag="Cj0012c"
     CDS             complement(16756..17403)
                     /gene="rrc"
                     /locus_tag="Cj0012c"
                     /inference="protein motif:Pfam:PF00301"
                     /inference="protein motif:Pfam:PF02915"
                     /inference="protein motif:Pfam:PF06397"
                     /note="Original (2000) note: Cj0012c, non-haem iron
                     protein, len: 215 aa; has three possible iron-binding
                     domains; C-terminus is similar to rubrerythrins e.g.
                     RUBY_DESVH rubrerythrin (191 aa), fasta scores; opt: 454
                     z-score: 746.8 E(): 0, 39.5% identity in 190 aa
                     overlap,with the iron-binding residues of both the
                     rubredoxin-like center non-sulfur oxo-bridged di-iron
                     center conserved. N-terminal 33 aa are simialar to the
                     iron-bindingdomain of desulfoferrodoxins e.g. DESR_DESVH
                     desulfoferrodoxin (125 aa), fasta scores; opt: 161 z-score:
                     275.8 E(): 4.2e-08,68.8% identity in 32 aa overlap, with
                     the iron-binding residues conserved. No Hp match; Updated
                     (2006) note: Pfam domains PF00301 Rubredoxin, PF02915
                     Rubrerythrin and PF06397 Desulfoferrodoxin, N-terminal
                     domain were all identified within CDS. Further support
                     given to product function. Characterisation paper within
                     Campylobacter also identified allowing gene name to be
                     designated as Rrc (Rbo/Rbr-like protein of C. jejuni)
                     protein. Thus,putative not added to product function.
                     Functional classification - Transport/binding proteins -
                     Cations; PMID:15158262"
                     /codon_start=1
                     /transl_table=11
                     /product="non-haem iron protein"
                     /protein_id="CAL34193.1"
                     /db_xref="EnsemblGenomes-Gn:Cj0012c"
                     /db_xref="EnsemblGenomes-Tr:CAL34193"
                     /db_xref="GOA:Q0PCB3"
                     /db_xref="InterPro:IPR003251"
                     /db_xref="InterPro:IPR004039"
                     /db_xref="InterPro:IPR004462"
                     /db_xref="InterPro:IPR009040"
                     /db_xref="InterPro:IPR009078"
                     /db_xref="InterPro:IPR012347"
                     /db_xref="InterPro:IPR024934"
                     /db_xref="UniProtKB/TrEMBL:Q0PCB3"
                     /translation="MRQYETYKCQKCGNEVEVQNVGGGKLSCCGEEMKCITTDLTAVNL
                     MKAFAGESMARNKYDLFADVAEEEGWHAVARHFREAAENEKWHARAEFKAYHEIVDGKP
                     LEVTTKNLVTAAEGENYEHTTMYPNFAKIAEDEGKKAIARLFTAIGKVEIEHEREYLAL
                     KKMLEEEEFFNSEVEELWVCEVCGHIHRGKKAPAACPLCKAPKEYFKREFLG"
     misc_feature    complement(16777..16872)
                     /gene="rrc"
                     /locus_tag="Cj0012c"
                     /inference="protein motif:Pfam:PF00301"
                     /note="HMMPfam hit to PF00301, Rubredoxin, score 1.9e-05"
     misc_feature    complement(16903..17283)
                     /gene="rrc"
                     /locus_tag="Cj0012c"
                     /inference="protein motif:Pfam:PF02915"
                     /note="HMMPfam hit to PF02915, Rubrerythrin, score 6e-43"
     misc_feature    complement(17296..17403)
                     /gene="rrc"
                     /locus_tag="Cj0012c"
                     /inference="protein motif:Pfam:PF06397"
                     /note="HMMPfam hit to PF06397, Desulfoferrodoxin,N-terminal
                     domain, score 4.4e-20"
     gene            17563..19239
                     /gene="ilvD"
                     /locus_tag="Cj0013"
     CDS             17563..19239
                     /gene="ilvD"
                     /locus_tag="Cj0013"
                     /EC_number="4.2.1.9"
                     /inference="protein motif:Pfam:PF00920"
                     /inference="protein motif:Prosite:PS00886"
                     /inference="protein motif:Prosite:PS00887"
                     /note="Original (2000) note: Cj0013, ilvD, probable
                     dihydroxy-acid dehydratase, len: 558 aa; highly similar to
                     e.g. ILVD_ECOLI dihydroxy-acid dehydratase (EC 4.2.1.9)
                     (605 aa), fasta scores; opt: 1091 z-score: 2191.4 E():
                     0,46.9% identity in 597 aa overlap. 32.0% identity to
                     HP1100 (6-phosphogluconate dehydratase). Contains PS00886
                     and PS00887 Dihydroxy-acid and 6-phosphogluconate
                     dehydratases signatures 1 and 2, and Pfam match to entry
                     PF00920 ILVD_EDD, Dehydratase family, score 784.10, E-value
                     5.5e-232; Updated (2006) note: Characterised within
                     Escherichia coli with acceptable identity score.
                     Appropriate motifs present. Thus, putative not added to
                     product function. Functional classification - Amino acid
                     biosynthesis - Branched chain family; PMID:3897211,
                     PMID:790150, PMID:1646790"
                     /codon_start=1
                     /transl_table=11
                     /product="dihydroxy-acid dehydratase"
                     /protein_id="CAL34194.1"
                     /db_xref="EnsemblGenomes-Gn:Cj0013"
                     /db_xref="EnsemblGenomes-Tr:CAL34194"
                     /db_xref="GOA:Q9PJ98"
                     /db_xref="InterPro:IPR000581"
                     /db_xref="InterPro:IPR004404"
                     /db_xref="InterPro:IPR015928"
                     /db_xref="InterPro:IPR020558"
                     /translation="MRSDAIKKGHLRAPNRSLLRACGLKDEDFDKPFIGVANSYIDIIP
                     GHYFLNDYAKIIKDEIRKNGCVPFEFNTIGVDDGIAMGHEGMLYSLPSRELIANSIETV
                     MNAHQLDALICIPNCDKITPGMLMGALRVNVPTIFVSGGPMASGVTKKGEKISLSSVFE
                     AVGAYESKKISEEEFKDIECSACPSGGSCSGMFTANSMNTLCEAMGIALEGNGTILALS
                     KEREELLRKAARRICEIALDERFKIRNIITQKAVRNAMVVDMAMGGSSNTVLHMLAISR
                     EAGVALDIKDLNFISSKVAHIAKIAPSLNSVYMDDIHKAGGVSAVMAEISSRQGHILEL
                     DALTITGESLKERLKNAKIKDENIIRKVDNAYSKVGGLAILFGNLAKQGCVIKTAGIIG
                     ERKFKGKAVCFNSQDEAIKGIIKGKVQKGNVCVIRYEGPKGGPGMQEMLSPTSLLMGMG
                     LGADVALITDGRFSGATRGLSVGHISPEAAEGGLIGLLKDGDEIEIDVDAYTIHANVSE
                     EEIAKRKKEFALPQKEVSSRWLRMYQKLVSNASKGAVLDME"
     misc_feature    17653..19230
                     /gene="ilvD"
                     /locus_tag="Cj0013"
                     /inference="protein motif:Pfam:PF00920"
                     /note="HMMPfam hit to PF00920, Dehydratase family, score 0"
     misc_feature    17917..17949
                     /gene="ilvD"
                     /locus_tag="Cj0013"
                     /inference="protein motif:Prosite:PS00886"
                     /note="PS00886 Dihydroxy-acid and 6-phosphogluconate
                     dehydratases signature 1"
     misc_feature    18952..18987
                     /gene="ilvD"
                     /locus_tag="Cj0013"
                     /inference="protein motif:Prosite:PS00887"
                     /note="PS00887 Dihydroxy-acid and 6-phosphogluconate
                     dehydratases signature 2"
     gene            complement(19251..19775)
                     /locus_tag="Cj0014c"
     CDS             complement(19251..19775)
                     /locus_tag="Cj0014c"
                     /inference="protein motif:Pfam:PF07274"
                     /inference="protein motif:TMHMM:2.0"
                     /note="Original (2000) note: Cj0014c, probable integral
                     membrane protein, len: 174 aa; similar to YAGU_ECOLI
                     hypothetical 23.0 kd protein in intF-eaeH intergenic region
                     (204 aa), fasta scores; opt: 402 z-score: 821.6 E(): 0,
                     45.1% identity in 184 aa overlap. No Hp match; Updated
                     (2006) note: Pfam domain PF07274 Protein of unknown
                     function (DUF1440) identified within CDS. Also,three
                     probable transmembrane helices identified by TMHMM2.0.
                     Further support given to product function. No specific
                     characterisation has been carried out yet. Thus,putative
                     kept within product function. Functional classification -
                     Central intermediary metabolism -General"
                     /codon_start=1
                     /transl_table=11
                     /product="putative integral membrane protein"
                     /protein_id="CAL34195.1"
                     /db_xref="EnsemblGenomes-Gn:Cj0014c"
                     /db_xref="EnsemblGenomes-Tr:CAL34195"
                     /db_xref="InterPro:IPR009898"
                     /db_xref="UniProtKB/TrEMBL:Q0PCB1"
                     /translation="MKKYFQKRYTLAFFIGILAGIFGAIVKWGWEVPFPPRNPNVFWPA
                     DALERVTPPKIFLEQLGLPTDWTYMFSGMQMPLSIFIVHVGFSIIFGVAYCMIAEKWHR
                     ITMWQGAVFGFFVYLFAHVIIMPLIAEVPPLSEIPFDEHLSEIFGHIVWLWGMEIVRRD
                     IRNRITKEIEE"
     sig_peptide     complement(19704..19775)
                     /locus_tag="Cj0014c"
                     /note="Signal peptide predicted for
                     signalp2embl_unknown_000005_19251_19775 by SignalP 2.0 HMM
                     (Signal peptide probability 0.976) with cleavage site
                     probability 0.268 between residues 24 and 25"
     misc_feature    complement(19296..19730)
                     /locus_tag="Cj0014c"
                     /inference="protein motif:Pfam:PF07274"
                     /note="HMMPfam hit to PF07274, Protein of unknown function
                     (DUF1440), score 1.1e-96"
     gene            complement(19867..21093)
                     /locus_tag="Cj0015c"
     CDS             complement(19867..21093)
                     /locus_tag="Cj0015c"
                     /note="Original (2000) note: Cj0015c, unknown, len: 408 aa;
                     35.4% identity to HP0711; Updated (2006) note: Literature
                     search identified paper (PMID:15647906) giving potential
                     clues to product functionality. Functional classification -
                     Conserved hypothetical proteins; PMID:15647906"
                     /codon_start=1
                     /transl_table=11
                     /product="hypothetical protein Cj0015c"
                     /protein_id="CAL34196.1"
                     /db_xref="EnsemblGenomes-Gn:Cj0015c"
                     /db_xref="EnsemblGenomes-Tr:CAL34196"
                     /db_xref="InterPro:IPR006674"
                     /db_xref="UniProtKB/TrEMBL:Q0PCB0"
                     /translation="MINIKLIEHIFKAASISRWNDYPRMANLVELDKQAHKFIIAYFIA
                     KMEKDVDMRVIIEGGIFEFLSRVVVTDIRPDVYHEIVRQKKAEVNAWVLSKIEPMIEDI
                     EDGEFLKRFEAYLNGNAYAKERLILKAASYFATRWEFNIVYQTSAFLNDIDEIKNKVEE
                     ELEDYYELIGARKIALNQKIAKIIDLSGRLRFQKRWAQTPRIPETAVLGHMLVVAILGY
                     FYSLKIKACDKRLENNFYCALFHDLPESLTRDIISPVKYGIDGLHDIINDYEMKLINER
                     ILPFVPEGLRAEFSYILGIREGRNGESNFVKNEFENRTYKNAKIELCSGSLSSFNENEF
                     GAIDGKALKYCDKIAAYIEAGLSISYGVKSKELESGFLGMHEFFKENPTIDGVNFFEIC
                     ESLREYFKI"
     gene            21159..21833
                     /locus_tag="Cj0016"
     CDS             21159..21833
                     /locus_tag="Cj0016"
                     /inference="protein motif:Pfam:PF06508"
                     /note="Original (2000) note: Cj0016, possible
                     transcriptional regulatory protein, len: 224 aa; similar to
                     many hypothetical proteins and to TR:Q52925 (EMBL:Z50189)
                     Rhizobium meliloti succinoglycan biosynthesis regulator
                     exsB (234 aa), fasta scores; opt: 284 z-score: 395.5 E():
                     9e-15, 33.5% identity in 191 aa overlap. 33.9% identity to
                     HP0639 conserved hypothetical protein; Updated (2006) note:
                     Pfam domain PF06508 ExsB identified within CDS. Further
                     support given to product function. Characterisation work
                     carried out within Pseudomonas aeruginosa, however,
                     identity scores were not acceptable. Thus, putative kept
                     within product function. Functional classification - Broad
                     regulatory functions; PMID:9045825, PMID:8544814"
                     /codon_start=1
                     /transl_table=11
                     /product="putative transcriptional regulatory protein"
                     /protein_id="CAL34197.1"
                     /db_xref="EnsemblGenomes-Gn:Cj0016"
                     /db_xref="EnsemblGenomes-Tr:CAL34197"
                     /db_xref="GOA:P0C634"
                     /db_xref="InterPro:IPR014729"
                     /db_xref="InterPro:IPR018317"
                     /translation="MSKKALCIISGGMDSTLCAYLAKKEGYEIIALHFDYEQRTQEKEK
                     ECFKQICKALKVEKSYILDVSFIKDIGGNALTDKSIDIPKNELCTSDTPPITYVPFRNG
                     IFLSIAGSLAEKENCESIFIGVVEEDGSGYPDCTDEFIQKAQEFINEGTSKNFKVCIKT
                     PLVRLNKAKIVELALKENVPLELTWSCYESEDEACGECDSCLLRLRGFEKAGFKDKIKY
                     KS"
     misc_feature    21369..21593
                     /locus_tag="Cj0016"
                     /inference="protein motif:Pfam:PF06508"
                     /note="HMMPfam hit to PF06508, ExsB, score 4.4e-41"
     gene            complement(21854..23380)
                     /gene="dsbI"
                     /locus_tag="Cj0017c"
     CDS             complement(21854..23380)
                     /gene="dsbI"
                     /locus_tag="Cj0017c"
                     /inference="protein motif:Pfam:PF02600"
                     /inference="protein motif:Prosite:PS00017"
                     /note="Original (2000) note: Cj0017c, probable ATP/GTP
                     binding protein, len: 508 aa; 37.4% identity to HP0595
                     hypothetical protein. Contains PS00017 ATP/GTP-binding site
                     motif A (P-loop); Updated (2006) note: Pfam domain PF02600
                     Disulfide bond formation protein DsbB identified within
                     CDS. Gram negative bacterial cells have disulfide bond
                     formation occuring in the oxidative environment of the
                     periplasm and are catalysed by Dsb (disulfide bond)
                     proteins found in the periplasm and in the inner membrane.
                     Supporting paper (PMID:15632440) demonstrates via deletion
                     and complementation that Cj0017c is part of the DsbB family
                     and has been designated as dsbI. There is also strong
                     evidence that Cj0017c and upstream ORF Cj0018c are
                     co-transcribed (PMID:15632440). This information along with
                     motif identification has led to a new product function
                     designation. In addition, this coding sequence has 100%
                     amino acid identity with DsbI from C. jejuni 81-176
                     (CJJ81-176_0044). Characterisation paper within
                     Campylobacter jejuni has led to putative being removed from
                     product function. Functional classification -Synthesis and
                     modification of macromolecules - Protein translation and
                     modification; PMID:15632440"
                     /codon_start=1
                     /transl_table=11
                     /product="disulphide bond formation protein"
                     /protein_id="CAL34198.1"
                     /db_xref="EnsemblGenomes-Gn:Cj0017c"
                     /db_xref="EnsemblGenomes-Tr:CAL34198"
                     /db_xref="GOA:Q0PCA8"
                     /db_xref="InterPro:IPR003752"
                     /db_xref="InterPro:IPR023380"
                     /db_xref="UniProtKB/TrEMBL:Q0PCA8"
                     /translation="MNEINKTKNFYTLMCLAGFLIILLPVGIANLIFGYMLGDSPCTLC
                     WGQREAMIFIGVMALFIVRYGMKGKYLAALLIMTAVGLYQSFAHYGNHAHRDLDQGFGL
                     AVFGIHTYFWAEVVFWAVVLLLGVIFAFAPKFNAFEAELNGEKFRKYTKFSFAAVLISA
                     IIVASNVFQAFVSTGIPPYVGQGDPVRFSLNPKYIIWSKEGWNGLWQNISFLGKRDVKA
                     PDYAFAPASEKLGIKFDNDINNAPFAKINDELKITNEQTINFDKAINTLDYINNEFVAS
                     SKWDVAFLDNNFSVKEGFELDPYFSASIDPIIGIIPYMNDKFILMGSNKSFLRFAKNPN
                     ASEEDIAKQYADFVKGNDKFKGQGESLGRGRLDTVRAKFNHVASMTTDGNYLYLATVPN
                     NKDAKTFVISKVSLKDRVLSGEFTPKANLKEGKTLGDLYVTSMTFKDGEIYALSKNHNV
                     IAVIDPVKEEVVKTIAFPSSITNARSIFFKDGKINILSYQDGANKLYTLN"
     sig_peptide     complement(23288..23380)
                     /gene="dsbI"
                     /locus_tag="Cj0017c"
                     /note="Signal peptide predicted for dsbI by SignalP 2.0 HMM
                     (Signal peptide probability 0.820) with cleavage site
                     probability 0.405 between residues 31 and 32"
     misc_feature    complement(22082..22105)
                     /gene="dsbI"
                     /locus_tag="Cj0017c"
                     /inference="protein motif:Prosite:PS00017"
                     /note="PS00017 ATP/GTP-binding site motif A (P-loop)"
     misc_feature    complement(22862..23365)
                     /gene="dsbI"
                     /locus_tag="Cj0017c"
                     /inference="protein motif:Pfam:PF02600"
                     /note="HMMPfam hit to PF02600, Disulfide bond formation
                     protein DsbB, score 1.9e-17"
     gene            complement(23392..23559)
                     /gene="dba"
                     /locus_tag="Cj0018c"
     CDS             complement(23392..23559)
                     /gene="dba"
                     /locus_tag="Cj0018c"
                     /note="Original (2000) note: Cj0018c, small hydrophobic
                     protein, len: 55 aa; similar to TR:E1314390 (EMBL:AL031184)
                     small hydrophobic protein SC2A11.18 from Streptomyces
                     coelicolor (55 aa), fasta scores; opt: 72 z-score: 141.4
                     E(): 1.3, 32.7% identity in 49 aa overlap. 49.1% identity
                     to HP0594 hypothetical protein; Updated (2006) note: Gram
                     negative bacterial cells have disulfide bond formation
                     occuring in the oxidative environment of the periplasm and
                     are catalysed by Dsb (disulfide bond) proteins found in the
                     periplasm and in the inner membrance. Supporting paper
                     (PMID:15632440) speculates Dba has a supportive role as dba
                     is co-transcribed with dsbI. This information has led to a
                     new product function designation. Dba has 100% amino acid
                     identity with Dba from 81-176 (CJJ81176_0045).
                     Characterisation paper within Campylobacter jejuni has led
                     to putative being removed from product function. Functional
                     classification - Synthesis and modification of
                     macromolecules - Protein translation and modification;
                     PMID:15632440"
                     /codon_start=1
                     /transl_table=11
                     /product="disulphide bond formation protein"
                     /protein_id="CAL34199.1"
                     /db_xref="EnsemblGenomes-Gn:Cj0018c"
                     /db_xref="EnsemblGenomes-Tr:CAL34199"
                     /db_xref="UniProtKB/TrEMBL:Q0PCA7"
                     /translation="MEFLELLLVLIALILIIKKPEKENLAFGLVMVAWLLMVFFYVGHK
                     TGALLTIMNL"
     misc_feature    complement(23428..23487)
                     /gene="dba"
                     /locus_tag="Cj0018c"
                     /inference="protein motif:TMHMM:2.0"
                     /note="1 probable transmembrane helix predicted for Cj0018c
                     by TMHMM2.0 at aa 25-44"
     gene            complement(23665..25443)
                     /locus_tag="Cj0019c"
     CDS             complement(23665..25443)
                     /locus_tag="Cj0019c"
                     /inference="protein motif:Pfam:PF00015"
                     /inference="protein motif:Pfam:PF00672"
                     /inference="protein motif:TMHMM:2.0"
                     /note="Original (2000) note: Cj0019c, probable MCP-domain
                     signal transduction protein, len: 592 aa; similar to other
                     proteins containing the MCP domain e.g. HLYB_VIBCH
                     hemolysin secretion protein precursor (548 aa), fasta
                     scores; opt: 418 z-score: 492.5 E(): 3.5e-20, 22.7%
                     identity in 565 aa overlap, and AER_ECOLI aerotaxis
                     receptor (506 aa), fasta scores; opt: 299 z-score: 391.2
                     E(): 1.6e-14, 25.5% identity in 357 aa overlap. 27.5%
                     identity to HP0103. Contains N-terminal signal sequence and
                     transmembrane anchor around aa 250. Also contains Pfam
                     match to entry PF00015 MCPsignal, Methyl-accepting
                     chemotaxis protein (MCP) signaling domain, score
                     104.90,E-value 1.7e-28; Updated (2006) note: Pfam domain
                     PF00672 HAMP domain identified within CDS. Two probable
                     transmembrace helices identified by TMHMM2.0. Further
                     support given to product function. No specific
                     characterisation with acceptable identity scores has yet
                     been carried out. Thus,putative kept within product
                     function. Functional classification - Signal transduction"
                     /codon_start=1
                     /transl_table=11
                     /product="putative MCP-domain signal transduction protein"
                     /protein_id="CAL34200.1"
                     /db_xref="EnsemblGenomes-Gn:Cj0019c"
                     /db_xref="EnsemblGenomes-Tr:CAL34200"
                     /db_xref="GOA:Q0PCA6"
                     /db_xref="InterPro:IPR003660"
                     /db_xref="InterPro:IPR004089"
                     /db_xref="InterPro:IPR004090"
                     /db_xref="UniProtKB/TrEMBL:Q0PCA6"
                     /translation="MTNKKSSFLIKFIILSTLVLAFILVLLGIIFNNYSSSKDNKELIN
                     IVQQLEISDEKINSVFQNSFNFINYDPSVQAIKKMQENFTKLKTFGIDINKAEEIFNAK
                     LIQLNYFKSANSIAVNSKLYLFELAKNYFEELEQNHETNKNNYKTMSSMLSVLSTENIL
                     QKTTLNQLNNLMKEIKNDTKSENLQLFLKHYNMIVKQISIMQDNSSIYENNSLMKELKQ
                     LNTFTQNTIEQSNLFKFYIALAVFGITLVLFVFFILLTLKKVIMPIHTLEKLSANLASK
                     EANLHSRLNIDPKSELGQSAQYINSFISTVQNSIIEAIENAKSSHQNSQKLKNNSMMLE
                     NSSNSQHEQIQGVKEITHVLDDHINLAGNLAQESIENMQDMHILMDKVELTLSELVNLI
                     NENNEKEQNIVANMDNLTQSADNIIEITNSIKDIADQTNLLALNAAIEAARAGEHGRGF
                     AVVADEVGQLADKTSKSLLNINATVNTIVQQINDNKALMDLIHDSMKETSSKTNDLQQE
                     LVNSMHKLESSIESTQTMKDKSMEVKDKMLILGTNIDKVNELANSVKDLSCEINNISQN
                     VLNGASKLSEKLSSFQ"
     sig_peptide     complement(25333..25443)
                     /locus_tag="Cj0019c"
                     /note="Signal peptide predicted for
                     signalp2embl_unknown_000008_23665_25443 by SignalP 2.0 HMM
                     (Signal peptide probability 1.000) with cleavage site
                     probability 0.852 between residues 37 and 38"
     misc_feature    complement(23668..24375)
                     /locus_tag="Cj0019c"
                     /inference="protein motif:Pfam:PF00015"
                     /note="HMMPfam hit to PF00015, Methyl-accepting chemotaxis
                     protein (MCP) s, score 5.5e-10"
     misc_feature    complement(24505..24720)
                     /locus_tag="Cj0019c"
                     /inference="protein motif:Pfam:PF00672"
                     /note="HMMPfam hit to PF00672, HAMP domain, score 1.8e-06"
     gene            complement(25433..26347)
                     /locus_tag="Cj0020c"
     CDS             complement(25433..26347)
                     /locus_tag="Cj0020c"
                     /EC_number="1.11.1.5"
                     /inference="protein motif:Prosite:PS00190"
                     /note="Original (2000) note: Cj0020c, probable cytochrome
                     C551 peroxidase, len: 304 aa; similar to CCPR_PSEAE
                     cytochrome C551 peroxidase precursor (EC 1.11.1.5) (346
                     aa), fasta scores; opt: 775 z-score: 1167.7 E(): 0, 42.3%
                     identity in 298 aa overlap. No Hp ortholog. Contains 2x
                     PS00190 Cytochrome c family heme-binding site signature and
                     probable N-terminal signal sequence; Updated (2006) note:
                     Characterisation has been carried out within Pseudomonas
                     aeruginosa with acceptable identity score. Appropriate
                     motifs also identified. Putative not added to product
                     function. Functional classification - Cell processes -
                     Detoxification; PMID:7781769, PMID:8591033, PMID:1657179"
                     /codon_start=1
                     /transl_table=11
                     /product="cytochrome C551 peroxidase"
                     /protein_id="CAL34201.1"
                     /db_xref="EnsemblGenomes-Gn:Cj0020c"
                     /db_xref="EnsemblGenomes-Tr:CAL34201"
                     /db_xref="GOA:Q0PCA5"
                     /db_xref="InterPro:IPR003088"
                     /db_xref="InterPro:IPR004852"
                     /db_xref="InterPro:IPR009056"
                     /db_xref="InterPro:IPR026259"
                     /db_xref="UniProtKB/TrEMBL:Q0PCA5"
                     /translation="MKKIIMILCLSYANIVFAVDMITPIPNSISYDKEKAKLGKSLYMD
                     KSLSKDGKVSCNTCHRLDQHGVDGLEFSIGVDNQLDKPFNTPTTFNSVFNFVQFWNGRA
                     KDLAEQATVPFFNPKEMGLSPELLLQKVNSNENYVKTFKKLYGEVTVENIALAVAEFEK
                     TLITPNSPFDRYLSGDQNAISTQAKKGYEDFKANGCISCHQGQNIGGNMFQKIGIFEEY
                     PNQEDLGRYEITKREADKMVFKVPSLRNIAKTAPYFHDGSIPTLDACVQFMAYYQLGKF
                     LDQETVDNIVAFLESLTGEYHDK"
     sig_peptide     complement(26294..26347)
                     /locus_tag="Cj0020c"
                     /note="Signal peptide predicted for
                     signalp2embl_unknown_000009_25433_26347 by SignalP 2.0 HMM
                     (Signal peptide probability 0.836) with cleavage site
                     probability 0.680 between residues 18 and 19"
     misc_feature    complement(25454..25786)
                     /locus_tag="Cj0020c"
                     /inference="protein motif:Pfam:PF00034"
                     /note="HMMPfam hit to PF00034, Cytochrome c, score 0.0083"
     misc_feature    complement(25736..25753)
                     /locus_tag="Cj0020c"
                     /inference="protein motif:Prosite:PS00190"
                     /note="PS00190 Cytochrome c family heme-binding site
                     signature"
     misc_feature    complement(25799..26311)
                     /locus_tag="Cj0020c"
                     /inference="protein motif:Pfam:PF03150"
                     /note="HMMPfam hit to PF03150, Di-haem cytochrome c
                     peroxidase, score 3.8e-69"
     misc_feature    complement(26165..26182)
                     /locus_tag="Cj0020c"
                     /inference="protein motif:Prosite:PS00190"
                     /note="PS00190 Cytochrome c family heme-binding site
                     signature"
     gene            complement(26411..27289)
                     /locus_tag="Cj0021c"
     CDS             complement(26411..27289)
                     /locus_tag="Cj0021c"
                     /inference="protein motif:Pfam:PF01557"
                     /note="Original (2000) note: Cj0021c, unknown, len: 292 aa;
                     similar to hypothetical proteins e.g. TR:O06724
                     (EMBL:Z99109) B. subtilis yisK (301 aa), fasta scores; opt:
                     665 z-score: 1018.0 E(): 0, 43.1% identity in 255 aa
                     overlap, and to C-terminal half of HPCE_ECOLI
                     2-hydroxyhepta-2,4-diene-1,7-dioate
                     isomeraase/5-carboxymethyl-2-oxo-hex-3-ene-1,7-dioate
                     decarboxylase (405 aa), fasta scores; opt: 328 z-score:
                     381.2 E(): 5.6e-14, 31.2% identity in 199 aa overlap. No Hp
                     match; Updated (2006) note: Pfam domain PF01557
                     Fumarylacetoacetate (FAA) hydrolase family identified
                     within CDS. Product modified to more specific family member
                     due to motif match. No specific characterisation with
                     acceptable identity score has been carried out yet. Thus,
                     putative kept within product function. Functional
                     classification - Misc"
                     /codon_start=1
                     /transl_table=11
                     /product="putative fumarylacetoacetate (FAA) hydrolase
                     family protein"
                     /protein_id="CAL34202.1"
                     /db_xref="EnsemblGenomes-Gn:Cj0021c"
                     /db_xref="EnsemblGenomes-Tr:CAL34202"
                     /db_xref="GOA:Q0PCA4"
                     /db_xref="InterPro:IPR002529"
                     /db_xref="InterPro:IPR011234"
                     /db_xref="UniProtKB/TrEMBL:Q0PCA4"
                     /translation="MKFVNFIQGQKPNLGVLNSSGKIVSFDDLGIETNDMNEFIIHFDK
                     FKHKLTDLDSKIAYEIPQENYLAPIIEPRQDIICLGINFLDHAKESAKFKGEKFEEREY
                     PVYFGKRCNQATAPFGDIPLHADVTSQLDYECELAFILSKDAYKIKAKDAKDYIFGYTI
                     INEISARELQKRHKQFYRAKSLEGSTIMGPYITSVDEISYPPKLQLQSYVNDELRQNSN
                     TQLFIFDIAYVLEELSAGMLLKAGSIISMGTPSGVGMGLNPPTFLKSGDKVRCVIENLG
                     ELCNKIKNINY"
     misc_feature    complement(26504..27007)
                     /locus_tag="Cj0021c"
                     /inference="protein motif:Pfam:PF01557"
                     /note="HMMPfam hit to PF01557, Fumarylacetoacetate (FAA)
                     hydrolase fam, score 1.4e-44"
     gene            complement(27402..28304)
                     /locus_tag="Cj0022c"
     CDS             complement(27402..28304)
                     /locus_tag="Cj0022c"
                     /EC_number="4.2.1.70"
                     /inference="protein motif:Pfam:PF00849"
                     /inference="protein motif:Prosite:PS01129"
                     /note="Original (2000) note: Cj0022c, possible ribosomal
                     pseudouridine synthase, len: 300 aa; similar to e.g.
                     RLUD_ECOLI ribosomal large subunit pseudouridine synthase D
                     (EC 4.2.1.70) (326 aa), fasta scores; opt: 344 z-score:
                     412.1 E(): 1.2e-15, 29.6% identity in 243 aa overlap. 41.1%
                     identity to HP0347. Contains PS01129 Hypothetical
                     yabO/yceC/sfhB family signature and Pfam match to entry
                     PF00849 YABO, Hypothetical yabO/yceC/sfhB family, score
                     182.90, E-value 5e-51. Also similar to Cj1280c (31.0%
                     identity) and Cj0708 (28.0% identity); Updated (2006) note:
                     Characterisation has been carried out within Escherichia
                     coli, however, identity score was marginal. Pfam domain
                     PF00849 RNA pseudouridylate synthase was identified within
                     CDS. This Pfam motif has been updated from the previous
                     designation. Further support given to product function.
                     Putative kept within product function. Functional
                     classification -Synthesis and modification of
                     macromolecules - Ribosome maturation and modification;
                     PMID:11453071, PMID:11087118, PMID:9814761,PMID:14501142"
                     /codon_start=1
                     /transl_table=11
                     /product="putative ribosomal pseudouridine synthase"
                     /protein_id="CAL34203.1"
                     /db_xref="EnsemblGenomes-Gn:Cj0022c"
                     /db_xref="EnsemblGenomes-Tr:CAL34203"
                     /db_xref="GOA:Q0PCA3"
                     /db_xref="InterPro:IPR002942"
                     /db_xref="InterPro:IPR006145"
                     /db_xref="InterPro:IPR006224"
                     /db_xref="InterPro:IPR020103"
                     /db_xref="UniProtKB/TrEMBL:Q0PCA3"
                     /translation="MAYIKIKLSNNGKKAFQVLMENLKISINEAQKLIDKKRLFCDGIL
                     VEEKNKILNGLVELIVYENNPKGVEIVFENEDFAILEKESGILSHPNGRHCKYSLSDEI
                     WHLWGKEACVAHRLDKETSGLILIAKNKKAQIDLKSLFEKKLVQKEYLALAHGKIEENF
                     IVDKAINLTKNYDDVKTRMQICKEGKQAITEFEILEYFPKINATLLLCKPLTGRQHQIR
                     VHLHYKNHTILGDPLYGLSKQQIESILDEKLNPKERLKLTGALRLCLHSYRLKFQYKNQ
                     NFDINSKINIKEIFNNSIK"
     misc_feature    complement(27624..28076)
                     /locus_tag="Cj0022c"
                     /inference="protein motif:Pfam:PF00849"
                     /note="HMMPfam hit to PF00849, RNA pseudouridylate
                     synthase, score 7.1e-43"
     misc_feature    complement(27918..27962)
                     /locus_tag="Cj0022c"
                     /inference="protein motif:Prosite:PS01129"
                     /note="PS01129 Rlu family of pseudouridine synthase
                     signature"
     gene            28382..29710
                     /gene="purB"
                     /locus_tag="Cj0023"
     CDS             28382..29710
                     /gene="purB"
                     /locus_tag="Cj0023"
                     /EC_number="4.3.2.2"
                     /inference="protein motif:Pfam:PF00206"
                     /inference="protein motif:Prosite:PS00163"
                     /note="Original (2000) note: Cj0023, purB, probable
                     adenylosuccinate lyase, len: 442 aa; similar to e.g.
                     PUR8_BACSU adenylosuccinate lyase (EC 4.3.2.2) (431
                     aa),fasta scores; opt: 1369 z-score: 2264.2 E(): 0, 49.9%
                     identity in 439 aa overlap. 67.9% identity to HP1112.
                     Contains PS00163 Fumarate lyases signature and Pfam match
                     to entry PF00206 lyase_1, Lyases, score 199.60, E-value
                     4.7e-56; Updated (2006) note: Characterised within Bacillus
                     subtilis with acceptable identity scores. Thus, putative
                     not added to product function. Functional classification
                     -Purine ribonucleotide biosynthesis; PMID:1608947,
                     PMID:10926519, PMID:3036807"
                     /codon_start=1
                     /transl_table=11
                     /product="adenylosuccinate lyase"
                     /protein_id="CAL34204.1"
                     /db_xref="EnsemblGenomes-Gn:Cj0023"
                     /db_xref="EnsemblGenomes-Tr:CAL34204"
                     /db_xref="GOA:Q0PCA2"
                     /db_xref="InterPro:IPR000362"
                     /db_xref="InterPro:IPR004769"
                     /db_xref="InterPro:IPR008948"
                     /db_xref="InterPro:IPR019468"
                     /db_xref="InterPro:IPR020557"
                     /db_xref="InterPro:IPR022761"
                     /db_xref="InterPro:IPR024083"
                     /db_xref="UniProtKB/TrEMBL:Q0PCA2"
                     /translation="MVERYSREIMAKKWDMQAKYDAWLKVELAAVKAWNKLGLIDDTDC
                     EKILKNAKFDIARIDEIEKTTKHDVIAFLTSVSESLGEESRFVHYAMTSSDCIDTAVAL
                     QIKESLELILEDVSLLLEAIKKRALEHKNTLMVGRSHGIHGEPITFGLVLAIWYDEISH
                     AKELLEHAKEVISYGKISGAMGNFAHAPLEFEEEVCKNLGLKAAPVSNQVIQRDRYAQV
                     ISAIAILASSCEQIAVAIRHFQRTEVYEAEEYFSVGQKGSSAMPHKRNPVLSENITGLC
                     RVLRSFVTPALENVALWHERDISHSSVERFILPDAFITADFMLMRLTNLIDKLLVYPEN
                     MMKNLNLTGGLVFSGRVLLELPFKGISREEAYKIVQRNAMKVWADLQNGKAAINEKNES
                     LFLLALLSDEDLRKSLSEEDVRKCFDYNYYTKNVDAIFKRTFK"
     misc_feature    28388..29239
                     /gene="purB"
                     /locus_tag="Cj0023"
                     /inference="protein motif:Pfam:PF00206"
                     /note="HMMPfam hit to PF00206, Lyase, score 3.7e-45"
     misc_feature    29048..29080
                     /gene="purB"
                     /locus_tag="Cj0023"
                     /inference="protein motif:Prosite:PS00013"
                     /note="PS00013 Prokaryotic membrane lipoprotein lipid
                     attachment site"
     misc_feature    29162..29191
                     /gene="purB"
                     /locus_tag="Cj0023"
                     /inference="protein motif:Prosite:PS00163"
                     /note="PS00163 Fumarate lyases signature"
     gene            29726..32095
                     /gene="nrdA"
                     /locus_tag="Cj0024"
     CDS             29726..32095
                     /gene="nrdA"
                     /locus_tag="Cj0024"
                     /EC_number="1.17.4.1"
                     /inference="protein motif:Pfam:PF00317"
                     /inference="protein motif:Prosite:PS00089"
                     /note="Original (2000) note: Cj0024,
                     nrdA,ribonucleoside-diphosphate reductase alpha chain, len:
                     789 aa; similar to e.g. RIR3_YEAST
                     ribonucleoside-diphosphate reductase large chain 2 (869
                     aa), fasta scores; opt: 909 z-score: 1663.2 E(): 0, 33.0%
                     identity in 813 aa overlap,and RIR1_ECOLI
                     ribonucleoside-diphosphate reductase 1 alpha chain (EC
                     1.17.4.1) (761 aa), fasta scores; opt: 795 z-score: 1160.2
                     E(): 0, 28.5% identity in 811 aa overlap. 68.9% identity to
                     HP0680. Contains PS00089 Ribonucleotide reductase large
                     subunit signature and 3x Pfam match to entry PF00317
                     ribonucleo_red, Ribonucleotide reductase,scores 371.50,
                     E-value 5.1e-139, 133.70, E-value 4.5e-50 and 44.10,
                     E-value 1.5e-16; Updated (2006) note: Characterised within
                     Bacillus subtilis and Escherichia coli. Identity scores
                     were marginal. Appropriate motifs were identified. Putative
                     not added to product function. Functional classification
                     -2'-deoxyribonucleotide biosynthesis; PMID:6087316,
                     PMID:3098730"
                     /codon_start=1
                     /transl_table=11
                     /product="ribonucleoside-diphosphate reductase alpha chain"
                     /protein_id="CAL34205.1"
                     /db_xref="EnsemblGenomes-Gn:Cj0024"
                     /db_xref="EnsemblGenomes-Tr:CAL34205"
                     /db_xref="GOA:Q0PCA1"
                     /db_xref="InterPro:IPR000788"
                     /db_xref="InterPro:IPR005144"
                     /db_xref="InterPro:IPR008926"
                     /db_xref="InterPro:IPR013346"
                     /db_xref="InterPro:IPR013509"
                     /db_xref="UniProtKB/TrEMBL:Q0PCA1"
                     /translation="MKVIKRNGRTEELDVSKIKKCTSDAVKDLEGVNLSELELDAKIQF
                     RDGISTEEIQKTLIKTAVDKIDIDCPNWTFVAARLFLFDLYKKVNGMNRYNHLREYFQK
                     GEKEGRILLGLKEKYDLDDLNAYIKPERDMQFTYLGIKTLYDRYLIKDSKGMPIELPQQ
                     MFMAIAMFLAQNEFNPQEWAKKFYDLISKFELMLATPTLSNARTTRHQLSSCYIGSTPD
                     NIEGIFDSYQEMALLSKFGGGIGWDWSKVRAMGGSIDGHKNAAGGIIPFLKITNDIAVA
                     VDQLGTRKGAIAVYIEPWHMDISDFIDLRKNSGEERRRAHELFPALWINDLFMKRVRAN
                     DKWTLFDPADTADLCDLYGEAFEKRYEEYEKDESITKEIVEAKELWKKILLNYFETGLP
                     FLCFKDSANRANPNAHVGIIRSSNLCTEIFQNTEPNYYQIKVVFENGDELHFDEEQKVV
                     IDGGYEKPAKKISTLDSIEGNKVYIVEKYKNDGKTAVCNLASINLSKVYTKEDIERVVP
                     TAIRMLDNVIDLNFYPHRKVKDTNLKSRAIGLGVMGEAQMLAEAKIHWGSDEHLNKIDE
                     IMEQISFEAINASSNLALEKGSYEDFEGSNWSKGIFPIDVASPKAKALTLREGLFDQSE
                     CDWVKLREKVKKDGMRNGYLMAIAPTSSISILVGTTQTIEPVYKRKWFEQNLSGMIPVV
                     VPNLSLDTWQYYTPAYELDQKILVKAAAVRGKWIDQGQSLNIFLSLDKASGGYLNEIYQ
                     LAWELGVKSTYYLRSESPDSEKVNVADRSIECEGCQ"
     misc_feature    29726..29995
                     /gene="nrdA"
                     /locus_tag="Cj0024"
                     /inference="protein motif:Pfam:PF03477"
                     /note="HMMPfam hit to PF03477, ATP cone domain, score
                     6.2e-18"
     misc_feature    30125..30355
                     /gene="nrdA"
                     /locus_tag="Cj0024"
                     /inference="protein motif:Pfam:PF00317"
                     /note="HMMPfam hit to PF00317, Ribonucleotide
                     reductase,all-alpha d, score 3.2e-35"
     misc_feature    30359..32035
                     /gene="nrdA"
                     /locus_tag="Cj0024"
                     /inference="protein motif:Pfam:PF02867"
                     /note="HMMPfam hit to PF02867, Ribonucleotide
                     reductase,barrel doma, score 7.5e-129"
     misc_feature    31637..31705
                     /gene="nrdA"
                     /locus_tag="Cj0024"
                     /inference="protein motif:Prosite:PS00089"
                     /note="PS00089 Ribonucleotide reductase large subunit
                     signature"
     gene            complement(32134..33519)
                     /locus_tag="Cj0025c"
     CDS             complement(32134..33519)
                     /locus_tag="Cj0025c"
                     /inference="protein motif:Pfam:PF00375"
                     /inference="protein motif:TMHMM:2.0"
                     /note="Original (2000) note: Cj0025c, probable
                     transmembrane symporter (possibly glutamate), len: 461 aa;
                     similar to many e.g. YB54_HAEIN hypothetical symporter
                     HI1154 (440 aa), fasta scores; opt: 650 z-score: 890.6 E():
                     0, 33.7% identity in 454 aa overlap, and TR:Q46202
                     (EMBL:X86516) Clostridium perfringens gluT-R gene
                     (fragment) (132 aa), fasta scores; opt: 406 z-score: 569.0
                     E(): 1.9e-24, 49.6% identity in 119 aa overlap. No Hp
                     match. Contains Pfam match to entry PF00375
                     SDF,Sodium:dicarboxylate symporter family, score
                     142.20,E-value 9.4e-39; Updated (2006) note: Pfam domain
                     PF00375 Sodium:dicarboxylate symporter family identified
                     within CDS. Eleven probable transmembrane helices predicted
                     by TMHMM2.0. Product modified to more specific family
                     member due to motif match. No specific characterisation
                     with acceptable identity score has been carried out yet.
                     Thus,putative kept within product function. Functional
                     classification - Transport/binding proteins - Other"
                     /codon_start=1
                     /transl_table=11
                     /product="putative sodium:dicarboxylate family
                     transmembrane symporter"
                     /protein_id="CAL34206.1"
                     /db_xref="EnsemblGenomes-Gn:Cj0025c"
                     /db_xref="EnsemblGenomes-Tr:CAL34206"
                     /db_xref="GOA:Q0PCA0"
                     /db_xref="InterPro:IPR001991"
                     /db_xref="UniProtKB/TrEMBL:Q0PCA0"
                     /translation="MDKQFFQDFLMLSQAHTIATLAILCVVFYALKKMRDIKINFSLRM
                     LFALLMGLGFGFALQYLANFPDAEEASNILWYSETKHWFAFVSSVFVAFIKMLVVPLVS
                     ICIIKVIIEIDKNIKISSLLGISLFWILFSTAIAATLGIFLGYSFDLGSNFAIYEGDKQ
                     IREIQTFSNIILGLIPSNIITAINKENIIAIVIFSFFIGISAKKISKKEEYEQAFKSFH
                     NFILTFYNIMMNMTATVIRFMPYAVVCMMANVLLSNGFEAIKTAGLFIMLIYIAMFIMF
                     GVHFLLLASQGLNPIKYAKKAFPVWLFAFSSRSSLGTLPMTTSTLQNKFGVNSAIANFV
                     ASIGTTTGLNGCAGYFPALAAVFVAFATHTHIDFTFALMIVLVAVIGSLGIAGVPGSAT
                     MAASIMLAGIGFGNNFVMLSLILAIDPIIDMARTASNVSGAMTSALCTAKNLKALDKEI
                     YNS"
     misc_feature    complement(32170..33399)
                     /locus_tag="Cj0025c"
                     /inference="protein motif:Pfam:PF00375"
                     /note="HMMPfam hit to PF00375, Sodium:dicarboxylate
                     symporter family, score 2.4e-40"
     gene            complement(33639..34262)
                     /gene="thyX"
                     /locus_tag="Cj0026c"
     CDS             complement(33639..34262)
                     /gene="thyX"
                     /locus_tag="Cj0026c"
                     /EC_number="2.1.1.148"
                     /inference="protein motif:Pfam:PF02511"
                     /note="Original (2000) note: Cj0026c, unknown, len: 207 aa;
                     similar to hypothetical proteins e.g. YDAP_BRELA
                     hypothetical 28.0 kd protein (250 aa), fasta scores; opt:
                     221 z-score: 388.7 E(): 2.1e-14, 27.4% identity in 190 aa
                     overlap. 56.3% identity to HP1533; Updated (2006) note:
                     Pfam domain PF02511 Thymidylate synthase complementing
                     protein identified within CDS. Characterisation work has
                     been carried out within Campylobacter jejuni and
                     Helicobacter pylori. Two forms of microbial thymidylate
                     synthase are known: ThyA and ThyX . This family describes
                     ThyX, a homotetrameric flavoprotein. Both enzymes convert
                     dUMP to dTMP. Under oxygen-limiting conditions, ThyX can
                     complement a thyA mutation (PMID:9665876, PMID:15046578).
                     Functional classification - Misc; PMID:12423760,
                     PMID:9665876, PMID:15046578,PMID:12029065"
                     /codon_start=1
                     /transl_table=11
                     /product="thymidylate synthase"
                     /protein_id="CAL34207.1"
                     /db_xref="EnsemblGenomes-Gn:Cj0026c"
                     /db_xref="EnsemblGenomes-Tr:CAL34207"
                     /db_xref="GOA:Q9PJ85"
                     /db_xref="InterPro:IPR003669"
                     /translation="MQITLLFHTPLSVCSHATRTCWQSFEKGDCGGEKDKELIDRVGNK
                     FKHASTLEHLNYTFYIQGISRACLQEVARHRHTSPSVKSTRYTLKELRNEAEFKIGDFE
                     NASRYLVLCGNEEVDNASIKALENLRTILQKSISLDIAKYCLPESYKTELTLTINARSL
                     QNFISLRSSKSALWEIRNLANALFEALPQEHKFIFEHCLHKDIE"
     misc_feature    complement(33663..34262)
                     /gene="thyX"
                     /locus_tag="Cj0026c"
                     /inference="protein motif:Pfam:PF02511"
                     /note="HMMPfam hit to PF02511, Thymidylate synthase
                     complementing protein, score 6.3e-43"
     gene            34382..36013
                     /gene="pyrG"
                     /locus_tag="Cj0027"
     CDS             34382..36013
                     /gene="pyrG"
                     /locus_tag="Cj0027"
                     /EC_number="6.3.4.2"
                     /inference="protein motif:Pfam:PF00117"
                     /inference="protein motif:Pfam:PF06418"
                     /inference="protein motif:Prosite:PS00442"
                     /note="Original (2000) note: Cj0027, pyrG, CTP
                     synthase,len: 543 aa; highly similar to many e.g.
                     PYRG_ECOLI CTP synthase (EC 6.3.4.2) (544 aa), fasta
                     scores; opt: 1892 z-score: 2236.1 E(): 0, 52.6% identity in
                     540 aa overlap. 62.6% identity to HP0349. Contains PS00442
                     Glutamine amidotransferases class-I active site; Updated
                     (2006) note: Pfam domain PF06418 CTP synthase N-terminus
                     and PF00117 Glutamine amidotransferase class-I were
                     identified within CDS. Further support given to product
                     function. Characterised within Escherichia coli with
                     acceptable identity score. Thus, putative not added to
                     product function. Functional classification -Pyrimidine
                     ribonucleotide biosynthesis; PMID:3298209, PMID:8385490,
                     PMID:11336655"
                     /codon_start=1
                     /transl_table=11
                     /product="CTP synthase"
                     /protein_id="CAL34208.1"
                     /db_xref="EnsemblGenomes-Gn:Cj0027"
                     /db_xref="EnsemblGenomes-Tr:CAL34208"
                     /db_xref="GOA:Q9PJ84"
                     /db_xref="InterPro:IPR004468"
                     /db_xref="InterPro:IPR017456"
                     /db_xref="InterPro:IPR017926"
                     /db_xref="InterPro:IPR027417"
                     /db_xref="InterPro:IPR029062"
                     /translation="MKQTKYIFVTGGVLSSLGKGIAAASIATLLKNSGLKVSILKADPY
                     INVDPGTMSPFEHGEVFVTDDGAETDLDLGHYERFLDESLSQDNNFTTGRVYQSVIEKE
                     RRGEYLGKTIQVIPHIVGEIKDRIKKAGEGKDILIVEIGGTVGDIEGLPFLEAIRALRL
                     EVGKNNAMNIHLTLVPFIKAAGELKTKPTQHSVGELRRIGISPDMIICRSEKALDRDLK
                     DKIAISCGVEKNCVIESVDAASIYQIPLNFLKQDILSPIAEILDLKNLKPNMENWDSLV
                     KRVIAPSNEVKIAFVGKYVDLKESYKSLTEAIIHAGAALDTKVELKWVDSEKLENMESS
                     EVFKDVSGILVAGGFGYRGVEGKIKAIQYARENKIPFLGICLGMQLALVEFARNVLKLK
                     DVNSSEFNEKCQNPVVYLIDEFMDTNGEKQIRTAKTPLGGTMRLGAYKCDIKEKSLLAK
                     VYNEVKSVKERHRHRYEANPKYRADFEKYGLIVSGESKGLIEAVELNCHPFFLAVQFHP
                     EFTSRLEHVNPVICSFIKAAINYEDN"
     sig_peptide     34382..34453
                     /gene="pyrG"
                     /locus_tag="Cj0027"
                     /note="Signal peptide predicted for pyrG by SignalP 2.0 HMM
                     (Signal peptide probability 0.989) with cleavage site
                     probability 0.881 between residues 24 and 25"
     misc_feature    34391..35218
                     /gene="pyrG"
                     /locus_tag="Cj0027"
                     /inference="protein motif:Pfam:PF06418"
                     /note="HMMPfam hit to PF06418, CTP synthase
                     N-terminus,score 4.3e-204"
     misc_feature    34400..34468
                     /gene="pyrG"
                     /locus_tag="Cj0027"
                     /inference="protein motif:TMHMM:2.0"
                     /note="1 probable transmembrane helix predicted for Cj0027
                     by TMHMM2.0 at aa 7-29"
     misc_feature    35282..35989
                     /gene="pyrG"
                     /locus_tag="Cj0027"
                     /inference="protein motif:Pfam:PF00117"
                     /note="HMMPfam hit to PF00117, Glutamine amidotransferase
                     class-I, score 3.5e-57"
     misc_feature    35507..35542
                     /gene="pyrG"
                     /locus_tag="Cj0027"
                     /inference="protein motif:Prosite:PS00442"
                     /note="PS00442 Glutamine amidotransferases class-I active
                     site"
     gene            36000..37571
                     /gene="recJ"
                     /locus_tag="Cj0028"
     CDS             36000..37571
                     /gene="recJ"
                     /locus_tag="Cj0028"
                     /EC_number="3.1.-.-"
                     /inference="protein motif:Pfam:PF01368"
                     /inference="protein motif:Pfam:PF02272"
                     /note="Original (2000) note: Cj0028, recJ, probable
                     single-stranded-DNA-specific exonuclease, len: 523 aa;
                     similar to e.g. RECJ_ECOLI single-stranded-DNA-specific
                     exonuclease (EC 3.1.-.-) (577 aa), fasta scores; opt: 385
                     z-score: 861.6 E(): 0, 29.8% identity in 526 aa overlap.
                     39.0% identity to HP0348; Updated (2006) note: Pfam domain
                     HMMPfam PF01368 DHH family and HMMPfam PF02272 DHHA1 domain
                     were identified within CDS. Further support given to
                     product function. Characterised within Escherichia coli,
                     however,marginal identity score was obtained. Putative kept
                     within product function. Functional classification -
                     Synthesis and modification of macromolecules - DNA
                     replication,restriction/modification, recombination and
                     repair; PMID:2649886"
                     /codon_start=1
                     /transl_table=11
                     /product="putative single-stranded-DNA-specific
                     exonuclease"
                     /protein_id="CAL34209.1"
                     /db_xref="EnsemblGenomes-Gn:Cj0028"
                     /db_xref="EnsemblGenomes-Tr:CAL34209"
                     /db_xref="GOA:Q0PC97"
                     /db_xref="InterPro:IPR001667"
                     /db_xref="InterPro:IPR003156"
                     /db_xref="InterPro:IPR004610"
                     /db_xref="UniProtKB/TrEMBL:Q0PC97"
                     /translation="MKIINKNEIKKILASRFEKDLHTKLCDLPLPCCLKDAYKAANRIK
                     EAVEKNEKVAIVGDYDVDGIISCVIMAEFFDDIGFDYIIRIPNRFKDGYGLNAEIINEL
                     DVNLIITVDNGIAALEAAKLCKEKNIDLIITDHHMPQDILPDAFAIINPKQKDCDFPEI
                     EICGAQVAWYLIAALKEVCKLKYDMCKFLELLAIAIVADMMELRDLNRALVRRGIDHIN
                     KSKRAAFRAIKHYYQKDKFALDNIGFLIAPLINSAGRMDDASISYEFLHTKDFNKALEY
                     LEQIVSFNESRKDEEKQLFEDSLNQIDENDSCIVVSGLNWHEGVLGIVASRLAKHFNKP
                     AFVFSQNEEHLKGSARSVGKIDILALISKTNSILSNYGGHKGAAGISLNSENFEQFKNK
                     IKKECSQISESEFLDTDEILGILEPSEIDFEMLEILESFEPFGHKNPRPFFVLENLCVK
                     NKKLLGKDEKHLKLVLTKENKTIEALFFNFDKEPELNQNISLLGSISKNEFRGMVTPQF
                     VVKEIL"
     misc_feature    36138..36599
                     /gene="recJ"
                     /locus_tag="Cj0028"
                     /inference="protein motif:Pfam:PF01368"
                     /note="HMMPfam hit to PF01368, DHH family, score 1e-48"
     misc_feature    37011..37205
                     /gene="recJ"
                     /locus_tag="Cj0028"
                     /inference="protein motif:Pfam:PF02272"
                     /note="HMMPfam hit to PF02272, DHHA1 domain, score 1.5e-16"
     gene            37667..38662
                     /gene="ansA"
                     /locus_tag="Cj0029"
     CDS             37667..38662
                     /gene="ansA"
                     /locus_tag="Cj0029"
                     /EC_number="3.5.1.1"
                     /inference="protein motif:Pfam:PF00710"
                     /inference="protein motif:Prosite:PS00144"
                     /inference="protein motif:Prosite:PS00917"
                     /note="Original (2000) note: Cj0029, ansA, probable
                     cytoplasmic L-asparaginase, len: 331 aa; similar to many
                     e.g. ASG2_ECOLI L-asparaginase II precursor (EC 3.5.1.1)
                     (348 aa), fasta scores; opt: 1044 z-score: 1510.6 E():
                     0,52.0% identity in 327 aa overlap, but with no signal
                     sequence. 45.8% identity to HP0723. Contains PS00144 and
                     PS00917 Asparaginase/glutaminase active site signatures 1
                     and 2 and Pfam match to entry PF00710
                     Asparaginase,Asparaginase, score 449.90, E-value 2.2e-131;
                     Updated (2006) note: Characterised within Escherichia coli
                     with acceptable identity score. Thus,putative not added to
                     product function. Functional classification - Degradation -
                     Amino acids; PMID:2407723, PMID:1287659, PMID:8706862"
                     /codon_start=1
                     /transl_table=11
                     /product="cytoplasmic L-asparaginase"
                     /protein_id="CAL34210.1"
                     /db_xref="EnsemblGenomes-Gn:Cj0029"
                     /db_xref="EnsemblGenomes-Tr:CAL34210"
                     /db_xref="GOA:Q0PC96"
                     /db_xref="InterPro:IPR004550"
                     /db_xref="InterPro:IPR006034"
                     /db_xref="InterPro:IPR020827"
                     /db_xref="InterPro:IPR027473"
                     /db_xref="InterPro:IPR027474"
                     /db_xref="InterPro:IPR027475"
                     /db_xref="PDB:3NXK"
                     /db_xref="UniProtKB/TrEMBL:Q0PC96"
                     /translation="MKKAKSRIAILGTGGTIAGFIDSTIATTGYAAGAIDIDVLIKAVP
                     QIRDLADISWEQIANIDSSNMCDEIWLRLAKKIAKLFAEGIDGVVITHGTDTMEETAYF
                     LNLTIKSDKPVVLVGAMRPSTAISADGPKNLYNAVALVVNKEAKNKGVMVAINDKILSA
                     RGVVKTHSLNVDAFSSPDFGDLGYIVDGKVFFYNNVIKAHTKNAPFDVSKLTSLPKVDI
                     LYSYSNDGSGVAAKALFEHGTKGIVVAGSGAGSIHKNQKDVLKELLKKGLKVVVSSRVV
                     AGCVAVSDSDEKLGFISAEDLNPQKARVLLMLALTKTSDPKKIQEYFLKY"
     sig_peptide     37667..37759
                     /gene="ansA"
                     /locus_tag="Cj0029"
                     /note="Signal peptide predicted for ansA by SignalP 2.0 HMM
                     (Signal peptide probability 0.999) with cleavage site
                     probability 0.939 between residues 31 and 32"
     misc_feature    37694..37720
                     /gene="ansA"
                     /locus_tag="Cj0029"
                     /inference="protein motif:Prosite:PS00144"
                     /note="PS00144 Asparaginase / glutaminase active site
                     signature 1"
     misc_feature    37712..38644
                     /gene="ansA"
                     /locus_tag="Cj0029"
                     /inference="protein motif:Pfam:PF00710"
                     /note="HMMPfam hit to PF00710, Asparaginase, score
                     1.5e-132"
     misc_feature    37928..37960
                     /gene="ansA"
                     /locus_tag="Cj0029"
                     /inference="protein motif:Prosite:PS00917"
                     /note="PS00917 Asparaginase / glutaminase active site
                     signature 2"
     rRNA            39249..40761
                     /product="16S ribosomal RNA"
     gene            40866..40941
                     /gene="tRNA-Ala"
     tRNA            40866..40941
                     /gene="tRNA-Ala"
                     /product="tRNA-Ala"
                     /note="tRNA Ala anticodon TGC, Cove score 92.14"
     gene            40950..41026
                     /gene="tRNA-Ile"
     tRNA            40950..41026
                     /gene="tRNA-Ile"
                     /product="tRNA-Ile"
                     /note="tRNA Ile anticodon GAT, Cove score 93.24"
     rRNA            41568..44457
                     /product="23S ribosomal RNA"
     rRNA            44741..44860
                     /product="5S ribosomal RNA"
     gene            44966..46363
                     /locus_tag="Cj0030"
     CDS             44966..46363
                     /locus_tag="Cj0030"
                     /note="Original (2000) note: Cj0030, unknown, len: 465 aa.
                     No Hp match; Updated (2006) note: Similar to hypothetical
                     proteins from other bacteria. Functional classification
                     -Unknown"
                     /codon_start=1
                     /transl_table=11
                     /product="hypothetical protein Cj0030"
                     /protein_id="CAL34211.1"
                     /db_xref="EnsemblGenomes-Gn:Cj0030"
                     /db_xref="EnsemblGenomes-Tr:CAL34211"
                     /db_xref="InterPro:IPR029470"
                     /db_xref="UniProtKB/TrEMBL:Q0PC95"
                     /translation="MEKFIERLLEEDIKFEKDVNNGLSDINIFDALNIETKENYHSKFI
                     AYLIDINKDHYQKNFAKVFLEKLGKSLVNTKFENLNIEDIKSVETEACIKDNRRIDILI
                     TLSDKRYIIIENKIYAKDQKNQLKDYINFVRKNIKNIKDCYKNILTIYLHQDECASPSD
                     YSLGNFTIKTNLIKDKNENNVSYYLKMDYMWIKEWIDECIKIYEEKSTKDQKFILDIQN
                     IIFTLNQYKSILQWYIADEYTQRDDVLEFIFQDIIKMQNLKNAMILYRYNKNKSELKNL
                     NEEKYKKAKDIIQHKWSNICEYIIEEFFDSFEHKEIKIGDITFIGNKIEENRVNHGVFI
                     FYPVDYKNESIYPCIYIYFKKKYYDIIGLTFEISNDDEEDIENEKYKECLKLFKDVKEE
                     NVRKYQNHYYCDKLINNEKLEGEYAFIYWLIENQNSKKDFIQILNDFFIKKPIQEAYKG
                     INDILNS"
     gene            order(46424..49000,49002..50156)
                     /locus_tag="Cj0031"
     CDS             join(46424..49000,49002..50156)
                     /locus_tag="Cj0031"
                     /inference="protein motif:Prosite:PS00092"
                     /note="Original (2000) note: Cj0031, probable DNA
                     restriction/modification enzyme, N-terminal half, len: 867
                     aa; similar to N-terminus of T257_ECOLI type IIS
                     restriction enzyme Eco57I (which contains an
                     adenine-specific methyltransferase activity) (997 aa),fasta
                     scores; opt: 126 z-score: 218.0 E(): 6.9e-05, 24.0%
                     identity in 516 aa overlap. 40.9% identity to N-terminus of
                     HP1517. Some similarity to N-terminus of Cj0690c (24.8%
                     identity in 858 aa overlap). Contains PS00092 N-6
                     Adenine-specific DNA methylases signature. Note that there
                     is a polymorphic poly-G tract at the C-terminus of this ORF
                     with 8, 9, or 10 bases. G10 (the most common in our
                     shotgun) causes a termination here, G9 causes a termination
                     6 aa earlier. G8 allows translation to continue into
                     Cj0032; Original (2000) note: Cj0032, probable DNA
                     restriction/modification enzyme, C-terminal half, len: 867
                     aa; similar to C-terminus of MTB3_BACAR modification
                     methylase BanIII (580 aa), fasta scores; opt: 132 z-score:
                     220.8 E(): 4.9e-05, 24.6% identity in 402 aa overlap. 47.4%
                     identity to C-terminus of HP1517. Note that there is a
                     polymorphic poly-G tract at the N-terminus of this ORF with
                     8, 9, or 10 bases. G10 (the most common in our shotgun) or
                     G9 will not allow translation into this ORF,G8 allows
                     translation to continue from Cj0031. Alternative downstram
                     start at 49059; Updated (2006) note: Coding sequences have
                     been merged to reflect the complete amino acid sequence for
                     this gene regardless of phase. Previous annotation gave
                     N-terminal and C-terminal portions as seperate CDS. Merging
                     of these CDSs has lead to loss of the downstream CDS.
                     Functional classification - Synthesis and modification of
                     macromolecules - DNA replication,restriction/modification,
                     recombination and repair"
                     /codon_start=1
                     /transl_table=11
                     /product="putative type IIS restriction/modification
                     enzyme"
                     /protein_id="CAL34212.1"
                     /db_xref="EnsemblGenomes-Gn:Cj0031"
                     /db_xref="EnsemblGenomes-Tr:CAL34212"
                     /db_xref="GOA:Q0PC94"
                     /db_xref="InterPro:IPR002052"
                     /db_xref="InterPro:IPR002296"
                     /db_xref="InterPro:IPR011639"
                     /db_xref="InterPro:IPR025931"
                     /db_xref="InterPro:IPR029063"
                     /db_xref="UniProtKB/TrEMBL:Q0PC94"
                     /translation="MHFTLLNEKDFFNPYYRKKQIMQNEFDIFSKALMQYLERLESSQS
                     ENEDYLVANALSPFLTMLNFKTHIKTKQKGKSEIDLSISKDEFSKDLEVLIEAKKPNSK
                     EFITHTKVNSKALHETILYYFRNREYSFSLKFIIITDFYKFYIFKISEFEELFYKNPSF
                     KKLFEEFCNPNSLFKGNTEEFYKEVAKLIENSKENLKGFLIDLTFLKDKQKSNFKNLAS
                     IYKTFHRDFLLSEFNPNDANSLNNAFYKELLYILGLYESKQNSKLIIAKSEESKEEQGT
                     FYTAINSKLKEENFETILKLLILWLNRILFLKLIESNLVRFNDDKNLKFLNFKKIPDFD
                     KLSELFFEVLAKEKSTRKKSEFTYLPYLNSSLFEKQSIENTLEISSLSNDLKLFYYKNT
                     VLKDDKCKAKKGQVGLLEYLFEFLDSFDFGSDDEQSEILSQKELISSSVLGNVFEKLNG
                     YKEGSFYTPSFITSYMCKESITKVVLDKFNAQFDLDAKDISELRKSLRKEDKKAQKELL
                     NSIKICDPAVGSGHFLVSALNVMLSIYDELNLFDEEFYLEVQNDEILITGRKGEFIEYK
                     RPSTPKDKTHLIQQELFHTKKDIIENNLFGVDINPNSCEITKLRLWIELLKHSFYQSFD
                     DGNYHDLKTLPNIDINIKCGNSLVSYFETGKSLNHYPNIKERMGKYKRIVKDYKEGFYT
                     DKSHINQEIKNLKISFKNFCFADKFKKEMKSFNDKCEKYSKKYGNFLAVDDENLKFFVS
                     ANLTLFDFDEKEAIKEFANLKKEYDNIFNLESNHPFEWRFEFPEILDDDGNFKGFDLII
                     GNPPYIRQEELKELKPHLAKNYKVYKGTSDIYTYFYELGFNVLKDRGGVLSYITSNKYT
                     RAGYGEALREFLLKNVKFLEYTDLNGIKVFDSATVDTSILCFEKSKSKDNKFKYLALSN
                     EILKTCAYDIGLYKDFAEFSQNSLSKESFTFSDENTSALKAKIERIGTPLKEWYGLNIN
                     YGIKTGLNEAFIITTEKRNEILANCKDEAEKERTAKLIRKMLRGRDIKRYSYEWAGLWV
                     IGTFPSLKIDIEQYPALKQYLSQFLPHIEQSGEKGCRKKTSNKWFETQDNIAYYEEFEK
                     EKIVWAEMTKEACFVYDNSNFFTNQTCYFFTHCDYKYLLAILNSRLIVYYMQYISSHLG
                     QGAFRWIRQYIEKLPIPKINSKNEKLADELINLVDEILKAKEQDKNANTQELENKINSL
                     VYKLYNLTEEEIKIIEGK"
     gene            50156..51937
                     /locus_tag="Cj0033"
     CDS             50156..51937
                     /locus_tag="Cj0033"
                     /note="Original (2000) note: Cj0033, probable integral
                     membrane protein, len: 593 aa; contains 6 possible
                     transmembrane domains in C-terminal half. No Hp match.
                     Functional classification - Membranes, lipoproteins and
                     porins"
                     /codon_start=1
                     /transl_table=11
                     /product="putative integral membrane protein"
                     /protein_id="CAL34213.1"
                     /db_xref="EnsemblGenomes-Gn:Cj0033"
                     /db_xref="EnsemblGenomes-Tr:CAL34213"
                     /db_xref="InterPro:IPR001646"
                     /db_xref="UniProtKB/TrEMBL:Q0PC93"
                     /translation="MEELTKEQRQIIEEEIKKEIKKANTFLKPELINKIIQDIIGDIKG
                     KINNKFKCPKNLEEILSSIPQKVYVSLGKEEIKQILKLDFCCFVDNVFYIDSAPKIEPY
                     EHNQNKTAIEEQRIIQCSYDDLLYLFKTYPLIFNHCIFDYKIDKKTPIEQIKKLSFLNC
                     NFKKEVYLNFQECLDSFQMDNCVFEDRVTIKGKFNDNVYFNNSIFKNYADFHECEFEKT
                     ANFYGVRFNKTPNFSQAIFRGNLNAVNANLNFTFDDLQERIKQEYEDFNKNIENKKSLD
                     KFANDFRDSFRTFKNALIKDNNLLDASNFHKYELYCKEIELKQNWDKRGENVKNTTDLE
                     KNVSRIRDFMDFLLLGFYRKLCDHHTDFLKVFNNLILLIALYALFVFGFTWLHDDKLED
                     TRAILTLFGFFDKFRLYFDIISTIFVVFGCGFFVCKLDSYEKKNNVSKKQNINFIYIIG
                     DFLNLIKSLLFASFIPCVFYVLFSLFGFFLNLGKDFGYSLLINTLFVSLYICLVYTKSL
                     FFGRYVVLIFSYIVFIIMLIKQPNVIHPLIGKIANESDKFFNYPSLIVLNILYTILLAL
                     VLFSLQKTARKNSIVPS"
     misc_feature    order(51266..51334,51398..51457,51554..51622,51635..51694,
                     51707..51766,51824..51892)
                     /locus_tag="Cj0033"
                     /inference="protein motif:TMHMM:2.0"
                     /note="6 probable transmembrane helices predicted for
                     Cj0033 by TMHMM2.0 at aa 371-393, 415-434, 467-489,494-513,
                     518-537 and 557-579"
     misc_feature    51410..51442
                     /locus_tag="Cj0033"
                     /inference="protein motif:Prosite:PS00013"
                     /note="PS00013 Prokaryotic membrane lipoprotein lipid
                     attachment site"
     gene            complement(51967..52668)
                     /locus_tag="Cj0034c"
     CDS             complement(51967..52668)
                     /locus_tag="Cj0034c"
                     /note="Original (2000) note: Cj0034c, probable periplasmic
                     protein, len: 233 aa; similar to e.g. TR:O50817
                     (EMBL:AE000788) Borrelia burgdorferi conserved hypothetical
                     protein BBK13 (238 aa), fasta scores; opt: 306 z-score:
                     257.5 E(): 4.4e-07, 28.1% identity in 231 aa overlap. No Hp
                     match. Contains possible N-terminal signal sequence.
                     Functional classification - Miscellaneous periplasmic
                     proteins"
                     /codon_start=1
                     /transl_table=11
                     /product="putative periplasmic protein"
                     /protein_id="CAL34214.1"
                     /db_xref="EnsemblGenomes-Gn:Cj0034c"
                     /db_xref="EnsemblGenomes-Tr:CAL34214"
                     /db_xref="InterPro:IPR007497"
                     /db_xref="InterPro:IPR016907"
                     /db_xref="UniProtKB/TrEMBL:Q0PC92"
                     /translation="MKTNNIFMALAIVLASLILAFGFNKALSDFKTLERSVSVKGLSQK
                     EVEADTLILPIKFTRSNNNLTNLYEELEQDKENIIKFLEKQGIKEDEISYNSPNIIDRL
                     SDPYSNDTQAAYRYIGTANLLIYTQNVKLGKSILENISSLAKFGIVTKIDDYDIEYLYT
                     KLNDIKPQMIEEATLNARNAAIKFAQDSNSHLGKIKKASQGQFSISNRDKNTPYIKTIR
                     VVSTIEYYLKD"
     sig_peptide     complement(52603..52668)
                     /locus_tag="Cj0034c"
                     /note="Signal peptide predicted for
                     signalp2embl_unknown_000015_51967_52668 by SignalP 2.0 HMM
                     (Signal peptide probability 0.999) with cleavage site
                     probability 0.425 between residues 22 and 23"
     misc_feature    complement(51973..52572)
                     /locus_tag="Cj0034c"
                     /inference="protein motif:Pfam:PF04402"
                     /note="HMMPfam hit to PF04402, Protein of unknown function
                     (DUF541), score 2.4e-60"
     misc_feature    complement(52600..52656)
                     /locus_tag="Cj0034c"
                     /inference="protein motif:TMHMM:2.0"
                     /note="1 probable transmembrane helix predicted for Cj0034c
                     by TMHMM2.0 at aa 5-23"
     gene            complement(52665..53867)
                     /locus_tag="Cj0035c"
     CDS             complement(52665..53867)
                     /locus_tag="Cj0035c"
                     /inference="protein motif:Pfam:PF07690"
                     /note="Original (2000) note: Cj0035c, possible efflux
                     protein, len: 400 aa; similar to many members of the
                     bcr/cmlA subfamily of the major facilitator family e.g.
                     BCR_ECOLI bicyclomycin resistance protein (396 aa), fasta
                     scores; opt: 717 z-score: 1046.3 E(): 0, 28.1% identity in
                     398 aa overlap. No Hp ortholog. Contains 12 possible
                     transmembrane domains. Also similar to Cj1375 (25.5%
                     identity in 373 aa overlap); Updated (2006) note: Pfam
                     domain PF07690 Major Facilitator Superfamily was identified
                     within CDS. Further support given to product function. Some
                     characterisation work within different bacteria, however,
                     identity scores were marginal. Thus, putative kept within
                     product function. Functional classification - Antibiotic
                     resistance; PMID:2694948, PMID:8486276"
                     /codon_start=1
                     /transl_table=11
                     /product="putative efflux protein"
                     /protein_id="CAL34215.1"
                     /db_xref="EnsemblGenomes-Gn:Cj0035c"
                     /db_xref="EnsemblGenomes-Tr:CAL34215"
                     /db_xref="GOA:Q0PC91"
                     /db_xref="InterPro:IPR004812"
                     /db_xref="InterPro:IPR011701"
                     /db_xref="InterPro:IPR016196"
                     /db_xref="InterPro:IPR020846"
                     /db_xref="UniProtKB/TrEMBL:Q0PC91"
                     /translation="MQKHTKIHGFAKFKLIVILALMSSIAPLSTDMYLPALSHVEQSFQ
                     TNSFLTQLSIASFFIAFALGQLIYGPLSDIFGRKIPALVGIFFFIVSSLFCVIIDDIYA
                     FIALRFFEALGGCAGVVIARAIVNDLFEIKEAAGIFALMMVFSSLAPMLSPTFGGILLE
                     YFSWHSIFATLFALGILLFLMILFGLKESAPHLKNKKFSHHEAMKSYKFVLSDKRFLVY
                     ILCASFALAAMFAYITGSSFVFTQFFSLSEQKFALLFGANALGFVICANINARLVLKYE
                     SEKILAKALMIMFISTVILLVNAFFHPNFLLFELSIFTSIAMLGFIAPNTTTLAMARFK
                     EHSGTASAVLGTVQFGFAGLISFVVGAINANTPIILAFVMCACVLVANMIYFLIKIKEK
                     K"
     sig_peptide     complement(53748..53867)
                     /locus_tag="Cj0035c"
                     /note="Signal peptide predicted for
                     signalp2embl_unknown_000016_52665_53867 by SignalP 2.0 HMM
                     (Signal peptide probability 0.901) with cleavage site
                     probability 0.388 between residues 40 and 41"
     misc_feature    complement(52719..52751)
                     /locus_tag="Cj0035c"
                     /inference="protein motif:Prosite:PS00013"
                     /note="PS00013 Prokaryotic membrane lipoprotein lipid
                     attachment site"
     misc_feature    complement(52758..53813)
                     /locus_tag="Cj0035c"
                     /inference="protein motif:Pfam:PF07690"
                     /note="HMMPfam hit to PF07690, Major Facilitator
                     Superfamily, score 4.8e-52"
     gene            53970..55319
                     /locus_tag="Cj0036"
     CDS             53970..55319
                     /locus_tag="Cj0036"
                     /note="Original (2000) note: Cj0036, unknown, len: 449 aa;
                     37.8% identity to HP1143 hypothetical protein. Functional
                     classification - Conserved hypothetical proteins"
                     /codon_start=1
                     /transl_table=11
                     /product="hypothetical protein Cj0036"
                     /protein_id="CAL34216.1"
                     /db_xref="EnsemblGenomes-Gn:Cj0036"
                     /db_xref="EnsemblGenomes-Tr:CAL34216"
                     /db_xref="InterPro:IPR019219"
                     /db_xref="UniProtKB/TrEMBL:Q0PC90"
                     /translation="MQNLNQNEQIKCPSCGSFIDISTALYAQILDKAKQEMLKQKKEFD
                     DEVNAKRAEYTKALNDLKTQKIEQEKLINEQVSQKLLLEKQKFEQELLIQKQNFQKEFS
                     EKFNKEHENEMKIMQEELEKKSKELSEFLSIKAENERLKREQKENEERLKFQAKEEAFK
                     EFKEQESKNLEFEREKMRLEFQKSTQEQDLKYKELETNFKSVAQKLEDAQRRIEQGSQQ
                     LQGEAAELLIEEYIQSEYLSDEVKEVPKGVNGADCLHIVKDNFGNICGSILYESKRTKE
                     FNKEWLDKLKLDSIAAKSDIAVLITKTMPKDKEKTHFKEGILICTFNEFKGVLAVLRES
                     IINAYKLKNALQNKDEKNHILYEYLNSKEFNTQITFILKTYQNMKEELEVEKRALQNIW
                     KKRERAIENLSFNSTAIVSSLNAIFSDLQGGNLIGEEGIKSLENLAKDED"
     gene            complement(55343..56386)
                     /locus_tag="Cj0037c"
     CDS             complement(55343..56386)
                     /locus_tag="Cj0037c"
                     /inference="protein motif:Pfam:PF00034"
                     /inference="protein motif:Prosite:PS00190"
                     /note="Original (2000) note: Cj0037c, possible cytochrome
                     C, len: 347 aa; weak simlarity to e.g. TR:O69780
                     (EMBL:U76906) di-heme cytochrome c (fixP) from Rhizobium
                     etli (287 aa), fasta scores; opt: 97 z-score: 205.7 E():
                     0.00034, 27.2% identity in 151 aa overlap. No Hp match.
                     Contains 2x PS00190 Cytochrome c family heme-binding site
                     signature and Pfam match to entry PF00034
                     cytochrome_c,Cytochrome c, score 5.90, E-value 0.11;
                     Updated (2006) note: No specific characterisation with
                     acceptable identity scores has been carried out yet. Thus,
                     putative kept within product function. Functional
                     classification - Energy metabolism - Respiration -Electron
                     transport"
                     /codon_start=1
                     /transl_table=11
                     /product="putative cytochrome C"
                     /protein_id="CAL34217.1"
                     /db_xref="EnsemblGenomes-Gn:Cj0037c"
                     /db_xref="EnsemblGenomes-Tr:CAL34217"
                     /db_xref="GOA:Q0PC89"
                     /db_xref="InterPro:IPR003088"
                     /db_xref="InterPro:IPR009056"
                     /db_xref="InterPro:IPR011031"
                     /db_xref="UniProtKB/TrEMBL:Q0PC89"
                     /translation="MKKHILLLGLCLSLSLSAKSVSDYKVGEELSDKEGVEYFKELSKR
                     PVQEWPNKNLSINDVPKGKQGDLIRYGIELLSKTESTLGPYSKLKKTSNEVNCISCHMD
                     NDGNGLPGTKKYVIPFLNILNNYPRLDIETMKIISVEDRIRGMGGTDSHRFPNDSKEMK
                     AILAYFKWLKEAYGIKDGVKLEGDFFAKMNFPNRPADPVRGKKLFEENCVACHGERGLG
                     VKNDNYEQGSGHLYPSLLIYPDGGHMAMIPFLARFLKSAMPFGASADNPILSDEDALDI
                     AAYVNTGFVRMPITTTENRAGLDTAYSKSPSLKPEYFASPQQNLDPKEYIKVKYGPWKN
                     PNHFPGE"
     sig_peptide     complement(56327..56386)
                     /locus_tag="Cj0037c"
                     /note="Signal peptide predicted for
                     signalp2embl_unknown_000018_55343_56386 by SignalP 2.0 HMM
                     (Signal peptide probability 0.999) with cleavage site
                     probability 0.378 between residues 20 and 21"
     misc_feature    complement(55520..55783)
                     /locus_tag="Cj0037c"
                     /inference="protein motif:Pfam:PF00034"
                     /note="HMMPfam hit to PF00034, Cytochrome c, score 0.0012"
     misc_feature    complement(55736..55753)
                     /locus_tag="Cj0037c"
                     /inference="protein motif:Prosite:PS00190"
                     /note="PS00190 Cytochrome c family heme-binding site
                     signature"
     misc_feature    complement(56078..56095)
                     /locus_tag="Cj0037c"
                     /inference="protein motif:Prosite:PS00190"
                     /note="PS00190 Cytochrome c family heme-binding site
                     signature"
     gene            complement(56564..57211)
                     /locus_tag="Cj0038c"
     CDS             complement(56564..57211)
                     /locus_tag="Cj0038c"
                     /EC_number="2.7.7.-"
                     /inference="protein motif:Pfam:PF01743"
                     /note="Original (2000) note: Cj0038c, possible membrane
                     protein, len: 215 aa; no HP match. Contains two possible
                     transmembrane domains at the N-terminus; Updated (2006)
                     note: Pfam domain PF01743 Poly A polymerase family
                     identified within CDS by carrying out own Pfam search. This
                     family includes nucleic acid independent RNA polymerases,
                     such as Poly(A) polymerase,which adds the poly(A) tail to
                     mRNA (EC:2.7.7.19). This family also includes the tRNA
                     nucleotidyltransferase that adds the CCA to the 3' of the
                     tRNA (EC:2.7.7.25). Product modified to more specific
                     family member due to motif match. No specific
                     characterisation has been carried out yet. Thus, putative
                     kept within product function. Functional classification -
                     Synthesis and modification of macromolecules - DNA
                     replication,restriction/modification, recombination and
                     repair"
                     /codon_start=1
                     /transl_table=11
                     /product="putative poly(A) polymerase family protein"
                     /protein_id="CAL34218.1"
                     /db_xref="EnsemblGenomes-Gn:Cj0038c"
                     /db_xref="EnsemblGenomes-Tr:CAL34218"
                     /db_xref="GOA:Q0PC88"
                     /db_xref="UniProtKB/TrEMBL:Q0PC88"
                     /translation="MDLKSLENNRLYILKRLGILKFLSIIEALLVGFLAFVFIRDALIA
                     VILAVFVGVFFFRFTAKKLKLAQKELQINALNLFLRRFGAKFKKQSLSQKDFLKLGLTK
                     DLKEFKSQNCFEFKDFKIYDIQFLDENKRFFCGILLEISKANKNPSFENEEQIYIKLTD
                     KNFTLNHIFSKENHYLITTLSNPFFIDIKKDLESNFKDLEENLNSIKNKLFK"
     gene            complement(57211..59019)
                     /gene="typA"
                     /locus_tag="Cj0039c"
     CDS             complement(57211..59019)
                     /gene="typA"
                     /locus_tag="Cj0039c"
                     /inference="protein motif:Pfam:PF00009"
                     /inference="protein motif:Prosite:PS00017"
                     /inference="protein motif:Prosite:PS00301"
                     /note="Original (2000) note: Cj0039c, typA, GTP-binding
                     protein typA homolog, len: 602 aa; similar to TYPA_ECOLI
                     GTP-binding protein typA/bipA (591 aa), fasta scores; opt:
                     2145 z-score: 2659.1 E(): 0, 54.2% identity in 592 aa
                     overlap, and to many EF-G proteins e.g. EFG_AGRTU
                     elongation factor G (EF-G) (699 aa), fasta scores; opt: 344
                     z-score: 797.3 E(): 0, 26.2% identity in 715 aa overlap.
                     77.3% identity to HP0480. Contains PS00017 ATP/GTP-binding
                     site motif A (P-loop), PS00301 GTP-binding elongation
                     factors signature and Pfam match to entry PF00009 GTP_EFTU,
                     Elongation factor Tu family (contains ATP/GTP binding
                     P-loop), score 282.90, E-value 4e-81; Updated (2006) note:
                     Characterised within Escherichia coli with acceptable
                     identity score. Thus,putative not added to product
                     function. Homolog designation kept within product function.
                     Functional classification - Synthesis and modification of
                     macromolecules - Protein translation and modification;
                     PMID:7783627, PMID:9642082, PMID:14560797"
                     /codon_start=1
                     /transl_table=11
                     /product="GTP-binding protein TypA homolog"
                     /protein_id="CAL34219.1"
                     /db_xref="EnsemblGenomes-Gn:Cj0039c"
                     /db_xref="EnsemblGenomes-Tr:CAL34219"
                     /db_xref="GOA:Q0PC87"
                     /db_xref="InterPro:IPR000640"
                     /db_xref="InterPro:IPR000795"
                     /db_xref="InterPro:IPR004161"
                     /db_xref="InterPro:IPR005225"
                     /db_xref="InterPro:IPR006298"
                     /db_xref="InterPro:IPR009000"
                     /db_xref="InterPro:IPR009022"
                     /db_xref="InterPro:IPR027417"
                     /db_xref="UniProtKB/TrEMBL:Q0PC87"
                     /translation="MENIRNIAVIAHVDHGKTTMVDELLKQSGTFSEREQISERVMDSN
                     DIEKERGITILSKNTAINYKGTKINIIDTPGHADFGGEVERVLKMIDGVLLLVDAQEGV
                     MPQTKFVVKKALSLGLKPIVVINKIDKPAADPERVINEIFDLFVALDANDEQLDFAIVY
                     AAAKNGYAKLDLNDESDNMEPLFKTILERVPAPSGSDENPLQLQVFTLGYDNFVGKIGI
                     ARIFNGVVKKNQSVMLAKADGTKVNGRISKLIGFMGLEKMDIEEAGSGDIVAIAGFEAL
                     DVGDSVVDPNNPMPLDPLHIEEPTLSIVFSVNDGPLAGTEGKHVTSNKIAERLEAEMKT
                     NIAMKYESTGEGKFKVSGRGELQITILAENMRREGFEFCMGRPEVIVKVEDGVKTEPFE
                     HLVIDVPEEFSGAVIEKLGKRKAEMKTMAPTGDGQTRLEFEIPARGLIGFRSQFLTDTK
                     GEGVMNHSFLEFRPFSGAVEKRNNGALISMENGVALGYSLFNLQERGVLFIEPQTKVYT
                     GMIIGEHSRPNDLDVNPIKGKNLTNVRASGSDDAIKLVPPRKLSLERALEWIEEDELVE
                     VTPVNVRVRKRYLDPTQRKRMEKAKS"
     misc_feature    complement(57580..57843)
                     /gene="typA"
                     /locus_tag="Cj0039c"
                     /inference="protein motif:Pfam:PF00679"
                     /note="HMMPfam hit to PF00679, Elongation factor G
                     C-terminus, score 7.8e-30"
     misc_feature    complement(58156..58368)
                     /gene="typA"
                     /locus_tag="Cj0039c"
                     /inference="protein motif:Pfam:PF03144"
                     /note="HMMPfam hit to PF03144, Elongation factor Tu domain,
                     score 6.7e-12"
     misc_feature    complement(58429..59016)
                     /gene="typA"
                     /locus_tag="Cj0039c"
                     /inference="protein motif:Pfam:PF00009"
                     /note="HMMPfam hit to PF00009, Elongation factor Tu GTP
                     binding domain, score 6.7e-70"
     misc_feature    complement(58846..58893)
                     /gene="typA"
                     /locus_tag="Cj0039c"
                     /inference="protein motif:Prosite:PS00301"
                     /note="PS00301 GTP-binding elongation factors signature"
     misc_feature    complement(58966..58989)
                     /gene="typA"
                     /locus_tag="Cj0039c"
                     /inference="protein motif:Prosite:PS00017"
                     /note="PS00017 ATP/GTP-binding site motif A (P-loop)"
     gene            59154..59477
                     /locus_tag="Cj0040"
     CDS             59154..59477
                     /locus_tag="Cj0040"
                     /note="Original (2000) note: Cj0040, unknown, len: 107 aa;
                     no Hp match; Updated (2006) note: Literature search
                     identified paper giving clues to product function.
                     Functional classification - Unknown; PMID:14985343"
                     /codon_start=1
                     /transl_table=11
                     /product="hypothetical protein Cj0040"
                     /protein_id="CAL34220.1"
                     /db_xref="EnsemblGenomes-Gn:Cj0040"
                     /db_xref="EnsemblGenomes-Tr:CAL34220"
                     /db_xref="GOA:Q0PC86"
                     /db_xref="InterPro:IPR002178"
                     /db_xref="InterPro:IPR016152"
                     /db_xref="UniProtKB/TrEMBL:Q0PC86"
                     /translation="MSKPLNEEIFVEFKSDLAERKNEVLLQVLELLETFRSDENEKMAR
                     ISSELTEILENEENLEKILNAKNLEELLNILTALNEDKMIKVYEDSYLKEKFPNVMVDK
                     FLK"
     gene            59493..61289
                     /gene="fliK"
                     /locus_tag="Cj0041"
     CDS             59493..61289
                     /gene="fliK"
                     /locus_tag="Cj0041"
                     /note="Original (2000) note: Cj0041, unknown, len: 598 aa;
                     25.2% identity to HP0906, but shorter at N-term; Updated
                     (2006) note: Literature search identified papers linking
                     product function to be involved in motility and invasion.
                     Unpublished observation by N.Kamal & C. Penn have predicted
                     this CDS to be fliK. Literature search identified work
                     carried out in Campylobacter jejuni,Helicobacter pylori and
                     Escherichia coli. Product function modified to more
                     specific family member. Putative was kept in product
                     function as not fully characterised. Functional
                     classification - Surface structures; PMID:12379703,
                     PMID:14985343, PMID:15812042,PMID:11895937, PMID:16077121,
                     PMID:15276839"
                     /codon_start=1
                     /transl_table=11
                     /product="putative flagellar hook-length control protein"
                     /protein_id="CAL34221.1"
                     /db_xref="EnsemblGenomes-Gn:Cj0041"
                     /db_xref="EnsemblGenomes-Tr:CAL34221"
                     /db_xref="InterPro:IPR021136"
                     /db_xref="UniProtKB/TrEMBL:Q0PC85"
                     /translation="MMSNLAPQNDVLNLTPSKTSTTSSSFSKTSKNKEHESSDSKNSTQ
                     DDTESFLNSLLNSINETNEFLPDHMKISQKEVVNEAMSRLQKGAFDESDKISIFESASF
                     MQILSLLDKLKTDTADVKLANLSTQLSSLIKTEANFNALKGASNLSELLDIAKDLGLNV
                     KNIKVDRLLDLKATFPNLDKADFFKGAVDNVFKEIINNKISNVSKNLNHNLENTTHTTS
                     THSMQKTNSKDSGSLLSQTLKNLDSILSSKESKHEKNDKVKSKIEEDTTDAKNTLKNIK
                     NDEFAKNLTEELNIKDKKNQDNLNKESKDLNKDFNKELNKNQEKNNLNQENIQDQNKNL
                     KNNDQNLNLDKNLNKEIVKDTQKLVSNLTQKDFNLNKEPKNNNKENKDIKQNFFDQKLN
                     FENLNKTQVVQNKENNANFNNNNTNNKETFTQEQTKTHSENVDKNSLDELNSLVKDLNK
                     VTQNNARNITPKETLQYFSQDLKEAVDQYKAPITKLSITLNPNNLGEVEVTLIQRGNNL
                     HINFNSNANAMNLFIQNQAEFKNSLVNMGFTGLEMNFSDQGKREQNQNQGKNRSGYGFK
                     DALDGKNESEKVNLELVLAKYF"
     gene            61343..62227
                     /gene="flgD"
                     /locus_tag="Cj0042"
     CDS             61343..62227
                     /gene="flgD"
                     /locus_tag="Cj0042"
                     /inference="protein motif:Pfam:PF03963"
                     /note="Original (2000) note: Cj0042, flgD, possible
                     flagellar hook assembly protein, len: 294 aa; similar in
                     part to flgD from e.g. TR:Q44920 (EMBL:L76303) flagellar
                     hook assembly protein flgD, Borrelia burgdorferi (147
                     aa),fasta scores; opt: 170 z-score: 215.7 E(): 9.3e-05,
                     38.8% identity in 67 aa overlap, and TR:O07893
                     (EMBL:U42012) flgD, Treponema pallidum (153 aa), fasta
                     scores; opt: 165 z-score: 208.0 E(): 0.00025, 42.0%
                     identity in 88 aa overlap. 28.9% identity to HP0907;
                     Updated (2006) note: Pfam domain PF03963 Flagellar hook
                     capping protein was identified within CDS. Further support
                     given to product function. Alignment does not cover full
                     sequence length. No specific characterisation with
                     acceptable identity score has been carried out yet. Thus,
                     putative not added to product function. Functional
                     classification - Surface structures; PMID:8049271"
                     /codon_start=1
                     /transl_table=11
                     /product="putative flagellar hook assembly protein"
                     /protein_id="CAL34222.1"
                     /db_xref="EnsemblGenomes-Gn:Cj0042"
                     /db_xref="EnsemblGenomes-Tr:CAL34222"
                     /db_xref="InterPro:IPR005648"
                     /db_xref="InterPro:IPR025963"
                     /db_xref="InterPro:IPR025965"
                     /db_xref="UniProtKB/TrEMBL:Q0PC84"
                     /translation="MISSSDWNLNTTATTSGTTSSGSTSGTTRTDSSSSSGIVSNPNAT
                     LDKDAFLKLLLIELQHQDPTDPMDSDKMLTQTSQLSALEMQQNTNTTMQKMVETMQKLS
                     DSFSTSMSTSALGAIGKMATVSDNKIKLTGADELIALKMYLPEDSDENGVTLEIYDSNN
                     KLVFSEKSDAKSISQGLFTMEWPGRNNDGVYAGDGEYTVKMVYNNKNGEKITANYGTYP
                     IEGVVFKDGVAYAKMAGQEVPFDAIQEITDYKLGSSSSTGGSGSSGDSSGGSSDGDSSG
                     SGSTEDGDKEEKA"
     misc_feature    61382..61852
                     /gene="flgD"
                     /locus_tag="Cj0042"
                     /inference="protein motif:Pfam:PF03963"
                     /note="HMMPfam hit to PF03963, Flagellar hook capping
                     protein, score 1.4e-60"
     gene            62231..63868
                     /gene="flgE"
                     /locus_tag="Cj0043"
     CDS             62231..63868
                     /gene="flgE"
                     /locus_tag="Cj0043"
                     /inference="protein motif:Pfam:PF00460"
                     /inference="protein motif:Prosite:PS00588"
                     /note="Original (2000) note: Cj0043, flgE, probable
                     flagellar hook protein, len: 545 aa; similar to e.g.
                     FLGE_BORBU flagellar hook protein flgE (442 aa), fasta
                     scores; opt: 350 z-score: 665.8 E(): 7.9e-30, 27.5%
                     identity in 553 aa overlap. 24.5% identity to HP0908.
                     Contains PS00588 Flagella basal body rod proteins signature
                     and Pfam match to entry PF00460 flg_bb_rod,Flagella basal
                     body rod proteins, score 37.00, E-value 6.7e-08; Updated
                     (2006) note: Characterised within Borrilia burgdorferi and
                     also some work within Campylobacter jejuni. Identity scores
                     were marginal. Appropriate motifs were present and
                     alignments covered full length of sequence. Thus, putative
                     not added to product function. Functional classification -
                     Surface structures; PMID:9658019, PMID:9244248,
                     PMID:9079915"
                     /codon_start=1
                     /transl_table=11
                     /product="flagellar hook protein"
                     /protein_id="CAL34223.1"
                     /db_xref="EnsemblGenomes-Gn:Cj0043"
                     /db_xref="EnsemblGenomes-Tr:CAL34223"
                     /db_xref="GOA:Q0PC83"
                     /db_xref="InterPro:IPR001444"
                     /db_xref="InterPro:IPR010930"
                     /db_xref="InterPro:IPR019776"
                     /db_xref="InterPro:IPR020013"
                     /db_xref="UniProtKB/TrEMBL:Q0PC83"
                     /translation="MMNSFYNGISGVKSNSFGIDITANNIANVNTTGFKYSDAQFKDIF
                     YTTITTQSTNPAQGGYGSGAASSQVVFEQGSPVASDGEFDVALQGKGFFGVLGADGNAY
                     YTRNGSFRRDANGYLVDSYGNFVLGTMNPAFTGINYSDRVAGLMGDYLNTGTPVNNGFT
                     VNSNNSFSIGTTASQGAIKVPVNMYLPPQVTQNVKWSGSLNTNTTTEVVKVDLDPSKFN
                     ITKTEDGKYVVSGSVSKEDVFSAKAGDRIILNFTDDNGVKTSFEATLDENLNFKSNELD
                     LKGLDENSIKLDTAQISTEQQKANKDILESPIYNADGSKSTLRVTLERVLPQEGDNIQY
                     KAIAQIYDSNGNAVGNPTEGNMVFDKNGALLQNNITSIANPNGGTINIDLGSPYDANKP
                     GSGYSGIYIKQGVEKNVVTQQDGVAEGFFEQYNISDDGSIVAQFSNGKNAIVGKLALYN
                     FINEQGLVAMGDNIFAATANSGDASFIMKDGQVVNTAKFKGGFLEQSNVDLSAELSNLI
                     VTQKAFDASSKSITTSDQMIQKAINMKR"
     misc_feature    62243..62335
                     /gene="flgE"
                     /locus_tag="Cj0043"
                     /inference="protein motif:Pfam:PF00460"
                     /note="HMMPfam hit to PF00460, Flagella basal body rod
                     protein, score 1.4e-08"
     misc_feature    62261..62323
                     /gene="flgE"
                     /locus_tag="Cj0043"
                     /inference="protein motif:Prosite:PS00588"
                     /note="PS00588 Flagella basal body rod proteins signature"
     misc_feature    63140..63439
                     /gene="flgE"
                     /locus_tag="Cj0043"
                     /inference="protein motif:Pfam:PF07559"
                     /note="HMMPfam hit to PF07559, Flagellar basal body protein
                     FlaE, score 1.9e-29"
     misc_feature    63743..63859
                     /gene="flgE"
                     /locus_tag="Cj0043"
                     /inference="protein motif:Pfam:PF06429"
                     /note="HMMPfam hit to PF06429, Domain of unknown function
                     (DUF1078), score 8.8e-18"
     gene            complement(63872..65743)
                     /locus_tag="Cj0044c"
     CDS             complement(63872..65743)
                     /locus_tag="Cj0044c"
                     /note="Original (2000) note: Cj0044c, unknown, len: 623 aa;
                     no Hp ortholog, Also similar to Cj0800c (28.5% identity in
                     625 aa overlap). Preceeded by a C(9-11) polymorphic region;
                     C11 would allow the translation of Cj0045c to extend by
                     another 15aa, overlapping the start of this CDS; C9 and C10
                     (consensus) have no effect; Updated (2006) note: Literature
                     search identified paper giving further clues to product
                     function. Functional classification - Conserved
                     hypothetical proteins; PMID:14985343"
                     /codon_start=1
                     /transl_table=11
                     /product="hypothetical protein Cj0044c"
                     /protein_id="CAL34224.1"
                     /db_xref="EnsemblGenomes-Gn:Cj0044c"
                     /db_xref="EnsemblGenomes-Tr:CAL34224"
                     /db_xref="InterPro:IPR005646"
                     /db_xref="UniProtKB/TrEMBL:Q0PC82"
                     /translation="MNFQVKTLETFNPFESLNHEQANTEQILDFRVIDFKLLCSSVKPA
                     KTKTYERKDFDLFYADDFFVKNYNTIVQKFLIEIYPKTQSFPFTVKLRSNSNLTHLKAS
                     INLTENFKYYPNLKFDILQNIYKIMIKQKFLILRLDKNLFDKIDDFILSIQKSPSIKEI
                     ELEIAKGVDKIEHKSDEIIYHRDVNEECFDENINYDEGNYCKPIEKNELLFEYIYRILG
                     KEGRNLRGEILHLNPIAFLDNPFIIKDESIYTEELEDRIKYFSANYGFLNKDHTGYCIA
                     NNLKLSQIGLKTTGSIKTNTDENINLEITNFDISDDAIKSGIVNVQASNIKVNGNVGAT
                     KLYGKNISIKGLTHAKSEIFAQDIFITTHKGTLQADTVYIKNLENGTIIAKNVFVENCM
                     GGKIEAENIYICNLLTDNTLYPRKNLIITNNIKFKNNIVVSPLVSIENNSDTECENLKN
                     LSLKIKSKLDDTISKMQNYYDYLIKNQIKIIKLQKTKNPSAIEMKFSNLYHDIIKKYNH
                     LSISYKKLVKLKYQIDAKLNFLNEMVYNVKIYIKAENIGEDNFLKFYPNTNTNLELKHH
                     INLKDYEKVLYLEKGQQVSYIKSSHNYSESDIEEIKIIFKKLEKDNS"
     gene            complement(65744..66466)
                     /locus_tag="Cj0045c"
     CDS             complement(65744..66466)
                     /locus_tag="Cj0045c"
                     /inference="protein motif:Pfam:PF01814"
                     /note="Original (2000) note: Cj0045c, possible iron-binding
                     protein, len: 240 aa; weak similarity to members of the
                     eukaryotic iron-binding hemerythrin family,e.g. HEMT_LINUN
                     hemerythrin alpha chain (117 aa), fasta scores; opt: 105
                     z-score: 137.1 E(): 2.5, 23.8% identity in 122 aa overlap.
                     Note that all of the iron-binding residues are conserved.
                     No Hp match, similar to Cj0072c (pseudogene), Cj0241c
                     (30.9% identity in 123 aa overlap) and Cj1224 (27.7%
                     identity in 202 aa overlap). Contains a C(9-11) polymorphic
                     region at the N-terminus; C11 would allow the translation
                     of this CDS to extend by another 15aa, overlapping the
                     start of Cj0044c; C9 and C10 (consensus) have little
                     effect; Updated (2006) note: Pfam domain PF01814
                     Hemerythrin HHE cation binding domain identified within
                     CDS. No specific characterisation with acceptable identity
                     score has been carried out yet. Thus, putative kept within
                     product function. Literature search identified paper giving
                     further clues to product function. Functional
                     classification - Transport/binding proteins - Cations;
                     PMID:14985343"
                     /codon_start=1
                     /transl_table=11
                     /product="putative iron-binding protein"
                     /protein_id="CAL34225.1"
                     /db_xref="EnsemblGenomes-Gn:Cj0045c"
                     /db_xref="EnsemblGenomes-Tr:CAL34225"
                     /db_xref="GOA:Q0PC81"
                     /db_xref="InterPro:IPR012312"
                     /db_xref="InterPro:IPR012827"
                     /db_xref="InterPro:IPR016131"
                     /db_xref="UniProtKB/TrEMBL:Q0PC81"
                     /translation="MKVKWSRDFSIKNMQLDKQHELIFEITNLANDLALNIQDNNTQHK
                     NDLKQILVKLFQYIKIHFKDEEKFMESIDFPLIEEHKKSHQILVEKTKELLEHSNDIVK
                     MSQELSILTKDWILDHFANEDLWIANFTKKTLHLQEIHYTLEQYIKLKSIKQDLRAEKT
                     YDYICNCSLRIHAVPQTIHQELVSKENTLKCEKCGQILVHLDYFDLNQNFEKFNAIFED
                     ALQNHHFTTQENDMRGGG"
     misc_feature    complement(66074..66238)
                     /locus_tag="Cj0045c"
                     /inference="protein motif:Pfam:PF01814"
                     /note="HMMPfam hit to PF01814, Hemerythrin HHE cation
                     binding domain, score 0.0046"
     misc_feature    complement(66248..66433)
                     /locus_tag="Cj0045c"
                     /inference="protein motif:Pfam:PF01814"
                     /note="HMMPfam hit to PF01814, Hemerythrin HHE cation
                     binding domain, score 0.0029"
     misc_RNA        66646..66744
                     /note="Bacterial signal recognition particle RNA; Updated
                     (2006) note: Running Rfam search revealed new non-coding
                     RNA families within Campylobacter jejuni. Rfam RF00169,
                     Bacterial signal recognition particle RNA was identified
                     within CDS. This SRP is a univerally conserved
                     ribonucleoprotein involved in the co-translational
                     targeting of proteins to membranes"
     gene            order(66985..67113,67229..67940,67942..68203,68205..68504)
                     /locus_tag="Cj0046"
                     /pseudo=""
     CDS             join(66985..67113,67229..67411,67411..67602,67602..67940,
                     67942..68203,68205..68278,68277..68504)
                     /locus_tag="Cj0046"
                     /inference="protein motif:Pfam:PF00939"
                     /inference="protein motif:TMHMM:2.0"
                     /note="Original (2000) note: Cj0046, probable transmembrane
                     transport protein pseudogene, len: 1559 bp; fragmentary
                     similarity in all three reading frames to members of the
                     SODIT1 subfamily of the NADC/P/PHO87 family of transporters
                     e.g. SOT1_SPIOL 2-oxoglutarate/malate translocator
                     precursor (spinach) (569 aa), fasta scores; opt: 278
                     z-score: 498.4 E(): 1.7e-20, 45.0% identity in 80 aa
                     overlap, and YBHI_ECOLI (477 aa) fasta scores; opt: 196
                     z-score: 361.3 E(): 7.2e-13, 34.6% identity in 78 aa
                     overlap. No Hp match; Updated (2006) note: Pfam domain
                     PF00939 Sodium:sulfate symporter transmembrane identified
                     within CDS. Also, ten probable transmembrane helices
                     predicted by TMHMM2.0. Further support given to product
                     function. No specific characterisation with acceptable
                     identity scores yet. Thus, putative added to product
                     function. Coding sequence has been updated to reflect the
                     complete amino acid sequence for the encoded protein
                     regardless of its expression. This will cause differences
                     from the amino acid sequence of the previous annotation.
                     Functional classification - Transport/binding proteins -
                     Other"
                     /pseudo=""
                     /codon_start=1
                     /transl_table=11
                     /product="pseudogene (putative sodium:sulfate transmembrane
                     transport protein)"
     misc_feature    order(66985..67113,67229..67411,67411..67602,67602..67940,
                     67942..68203,68205..68277,68278..68492)
                     /locus_tag="Cj0046"
                     /inference="protein motif:Pfam:PF00939"
                     /note="HMMPfam hit to PF00939, Sodium:sulfate symporter
                     transmembrane, score 8.5e-118"
                     /pseudo=""
     misc_feature    order(67012..67080,67289..67357,67719..67787,67875..67940,
                     67942..67944,67957..68025,68050..68118,68161..68203,
                     68205..68230,68249..68277,68278..68315,68328..68396,
                     68415..68483)
                     /locus_tag="Cj0046"
                     /inference="protein motif:TMHMM:2.0"
                     /note="10 probable transmembrane helices predicted for
                     Cj0046 by TMHMM2.0 at aa 10-32, 64-86, 208-230,
                     260-282,287-309, 318-340, 355-377, 384-406, 411-433 and
                     440-462"
                     /pseudo=""
     stem_loop       68496..68544
     gene            complement(68532..69548)
                     /gene="trmU"
                     /locus_tag="Cj0053c"
     CDS             complement(68532..69548)
                     /gene="trmU"
                     /locus_tag="Cj0053c"
                     /EC_number="2.1.1.61"
                     /note="Original (2000) note: Cj0053c, trmU, probable tRNA
                     (5-methylaminomethyl-2-thiouridylate)-methyltransferase,
                     len: 338 aa; similar to many e.g. TRMU_ECOLI tRNA
                     (5-methylaminomethyl-2-thiouridylate)-methyltransferase (EC
                     2.1.1.61) (383 aa), fasta scores; opt: 249 z-score: 751.3
                     E(): 0, 32.7% identity in 358 aa overlap. 45.8% identity to
                     HP1335 conserved hypothetical protein; Updated (2006) note:
                     Characterised within Escherichia coli with acceptable
                     identity score. Thus,putative not added to product
                     function. Functional classification - Aminoacyl tRNA
                     synthetases and their modification; PMID:4703553,
                     PMID:3298234"
                     /codon_start=1
                     /transl_table=11
                     /product="tRNA
                     (5-methylaminomethyl-2-thiouridylate)-methyltransferase"
                     /protein_id="CAL34227.1"
                     /db_xref="EnsemblGenomes-Gn:Cj0053c"
                     /db_xref="EnsemblGenomes-Tr:CAL34227"
                     /db_xref="GOA:Q9PJ66"
                     /db_xref="InterPro:IPR004506"
                     /db_xref="InterPro:IPR014729"
                     /db_xref="InterPro:IPR023382"
                     /translation="MKILVAMSGGVDSTVTAYKLKNLGHEVIGCYMKLHGKPNYHEENI
                     KKVEKVANFLQIPYHILDLQEDFKNKVYMPFVDTYKEGKTPNPCALCNRFIKLGKLLEF
                     AKSLGCEKLATGHYARLENNLIKTAVDESKDQSYFLASADKEALKYLIFPLGEMKKEDV
                     KKFASTIEVLKSFATQKESSEICFVEDTYVQVLDQFMDTKIPGEVLDSSGKVVGKHEGY
                     MHYTIGKRRGFEVRGAHEPHFVLKINPKQNQIIVGTKEELKISEFNLKNINLFIDAKEL
                     DCEVKIRYRSKSTPCKVEIYEDKSAKIILKDPVYGLASGQMAVFYDHDKVIASGFIE"
     misc_feature    complement(68538..69548)
                     /gene="trmU"
                     /locus_tag="Cj0053c"
                     /inference="protein motif:Pfam:PF03054"
                     /note="HMMPfam hit to PF03054, tRNA methyl
                     transferase,score 1.3e-132"
     gene            complement(69548..70153)
                     /locus_tag="Cj0054c"
     CDS             complement(69548..70153)
                     /locus_tag="Cj0054c"
                     /inference="protein motif:Pfam:PF03641"
                     /note="Original (2000) note: Cj0054c, unknown, len: 201 aa;
                     similar to hypothetical proteins e.g. TR:Q46063
                     (EMBL:X81379) Corynebacterium glutamicum hypothetucal
                     protein (211 aa), fasta scores; opt: 426 z-score: 696.2
                     E(): 1.6e-31, 44.2% identity in 156 aa overlap. No Hp
                     match; Updated (2006) note: Pfam domain PF03641 possible
                     lysine decarboxylase family identified within CDS. Product
                     modified to more specific family member due to motif match.
                     No specific characterisation with acceptable identity score
                     has been carried out yet. Thus, putative kept within
                     product function. Functional classification -Misc"
                     /codon_start=1
                     /transl_table=11
                     /product="putative lysine decarboxylase family protein"
                     /protein_id="CAL34228.1"
                     /db_xref="EnsemblGenomes-Gn:Cj0054c"
                     /db_xref="EnsemblGenomes-Tr:CAL34228"
                     /db_xref="InterPro:IPR005269"
                     /db_xref="UniProtKB/TrEMBL:Q0PC79"
                     /translation="MNEKISQDLEKFANIPNLKNAVTFFGSARLKEDNFYYQQAKILAQ
                     KCVQNGFCVISGGGGGIMRAANEGAFSQNNNTNSMSSVGFNIFLPHEQKLNDFVEYNIT
                     FESLAIRKMALIEKSLAFVIFPGGFGTLDELCEILTLKQLEFKKDVPIILFGSEFWRGF
                     DEFVRNSLLKLEVISKGDELKYKITDDLDFIINTLKEI"
     misc_feature    complement(69551..69967)
                     /locus_tag="Cj0054c"
                     /inference="protein motif:Pfam:PF03641"
                     /note="HMMPfam hit to PF03641, Possible lysine
                     decarboxylase, score 2.2e-53"
     gene            complement(70274..71098)
                     /locus_tag="Cj0055c"
     CDS             complement(70274..71098)
                     /locus_tag="Cj0055c"
                     /inference="protein motif:Prosite:PS01164"
                     /note="Original (2000) note: Cj0055c, unknown, len: 274 aa;
                     no Hp match, similar in C-terminus to Cj0122 (46.6%
                     identity in 148 aa overlap); Updated (2006) note: Contains
                     Prosite match PS01164 COPPER_AMINE_OXID, Copper amine
                     oxidase. Amine oxidases are enzymes that catalyze the
                     oxidation of different biogenic amines e.g.
                     neurotransmitters. Copper-containing amine oxidases are
                     found in bacteria. This particular form binds one copper
                     ion per subunit as well as a 2,4,5-trihydroxyphenylalanine
                     quinone (or topaquinone) (TPQ) cofactor (PMID:8591028).
                     Functional classification -Unknown; PMID:8591028"
                     /codon_start=1
                     /transl_table=11
                     /product="conserved hypothetical protein Cj0055c"
                     /protein_id="CAL34229.1"
                     /db_xref="EnsemblGenomes-Gn:Cj0055c"
                     /db_xref="EnsemblGenomes-Tr:CAL34229"
                     /db_xref="UniProtKB/TrEMBL:Q0PC78"
                     /translation="MVGILSSKEEKLMINSLNSNLNYDYNTSNFKQDKNIDFKINKHGV
                     AVITGEGALPYRGKKFEYNPKIFGLDESISKKDMQEFNNFMKSNALKDPNKIEKSPLKD
                     FNPAYTKWDPTTEKMMLGFFVSYSKMFHLGYDIIKKADEFYKEFDALISKDLSLNEFKT
                     KYIDFKQRYDEFVKEYEMAMGDKMLLSSDDEIITQQSEKPFKAIQGESKNKETYKDDST
                     RNELVKKLLEGKFSTSKELELLFGMKFSDDDAGEFNKILSLNSTPKSIDIKA"
     misc_feature    complement(71024..71065)
                     /locus_tag="Cj0055c"
                     /inference="protein motif:Prosite:PS01164"
                     /note="PS01164 Copper amine oxidase topaquinone signature"
     gene            complement(71155..71571)
                     /locus_tag="Cj0056c"
     CDS             complement(71155..71571)
                     /locus_tag="Cj0056c"
                     /note="Original (2000) note: Cj0056c, unknown, len: 138 aa.
                     No Hp match; Updated (2006) note: Literature search
                     identified paper giving clues to product function.
                     Functional classification - Unknown; PMID:14702320"
                     /codon_start=1
                     /transl_table=11
                     /product="hypothetical protein Cj0056c"
                     /protein_id="CAL34230.1"
                     /db_xref="EnsemblGenomes-Gn:Cj0056c"
                     /db_xref="EnsemblGenomes-Tr:CAL34230"
                     /db_xref="UniProtKB/TrEMBL:Q0PC77"
                     /translation="MKEVKGGYITYLKRLSDNEVIAFAKPDWNLELTLFQDSNGDQYYW
                     NREGLVRFGGMCGIETTNCLVNSKHSYINQKRLWETMSIVGDDPYRNFLGYTVKRNIGI
                     SNLGKRFVYFSYGVAVINEQSGSWYRVKSSPVFE"
     gene            72005..72859
                     /locus_tag="Cj0057"
     CDS             72005..72859
                     /locus_tag="Cj0057"
                     /note="Original (2000) note: Cj0057, possible periplasmic
                     protein, len: 284 aa; no Hp match. Contains possible
                     N-terminal signal sequence. Functional classification
                     -Miscellaneous periplasmic proteins"
                     /codon_start=1
                     /transl_table=11
                     /product="putative periplasmic protein"
                     /protein_id="CAL34231.1"
                     /db_xref="EnsemblGenomes-Gn:Cj0057"
                     /db_xref="EnsemblGenomes-Tr:CAL34231"
                     /db_xref="UniProtKB/TrEMBL:Q0PC76"
                     /translation="MKKIFLTFMVLVNCVFASDELNIDSLFKKQIGLRSITSFSLLSTG
                     NANSYSLYPNITIGGDPTIWNDTKQVFLTQTFIYTLTPKFDILISGGGSYARQEYTNFF
                     TNAYSHKDRIGFDNLWLGFIYTGDSIADLIPQITFQTAVVQREKAINQTKNFYLKSQSL
                     QASLRGYSDPVVYSIYTGFGYNQSRKFKTLKIEYGNSIYVGGDLSIILSPKITLDLGAE
                     QRFQMKQKINGYQNSEVRSIPTLSLGSTYSINSDTAVSVNASFGGSSASPDSIFGISLW
                     KKF"
     sig_peptide     72005..72055
                     /locus_tag="Cj0057"
                     /note="Signal peptide predicted for
                     signalp2embl_unknown_000026_72005_72859 by SignalP 2.0 HMM
                     (Signal peptide probability 0.783) with cleavage site
                     probability 0.723 between residues 17 and 18"
     gene            72844..73443
                     /locus_tag="Cj0058"
     CDS             72844..73443
                     /locus_tag="Cj0058"
                     /inference="protein motif:Pfam:PF03412"
                     /note="Original (2000) note: Cj0058, possible periplasmic
                     protein, len: 199 aa; no Hp match. Contains possible
                     N-terminal signal sequence; Updated (2006) note: Pfam
                     domain PF03412 Peptidase C39 family identified within CDS.
                     Product modified to more specific family member based on
                     motif match. No specific characterisation with acceptable
                     identity scores carried out yet. Thus, putative kept within
                     product function. Functional classification - Degradation
                     of macromolecules - Proteins, peptides and glycopeptides"
                     /codon_start=1
                     /transl_table=11
                     /product="putative peptidase C39 family protein"
                     /protein_id="CAL34232.1"
                     /db_xref="EnsemblGenomes-Gn:Cj0058"
                     /db_xref="EnsemblGenomes-Tr:CAL34232"
                     /db_xref="GOA:Q0PC75"
                     /db_xref="InterPro:IPR005074"
                     /db_xref="UniProtKB/TrEMBL:Q0PC75"
                     /translation="MEKILKILLFLPILALSTKAEWVVKSYQEIKNERVIRQTYEQSCG
                     ASSLATLLNILDDQKKFDELELLKIMSGQELYTDMVSFADLNDAVKKLGFQSNSYQINR
                     ENLDKLVNIPMLVKIEDDPRFPHFVIIINHKGNYLQVLDPSHGEYISSKSQFFSIWDRY
                     NKGGYALIVAPKKELKPFKLNTPKSLHFDFSPFSLF"
     misc_feature    72949..73374
                     /locus_tag="Cj0058"
                     /inference="protein motif:Pfam:PF03412"
                     /note="HMMPfam hit to PF03412, Peptidase C39 family, score
                     4.5e-11"
     gene            complement(73492..74334)
                     /gene="fliY"
                     /locus_tag="Cj0059c"
     CDS             complement(73492..74334)
                     /gene="fliY"
                     /locus_tag="Cj0059c"
                     /inference="protein motif:Pfam:PF01052"
                     /note="Original (2000) note: Cj0059c, fliY, probable
                     flagellar motor switch protein, len: 280 aa; similar to
                     e.g. TR:P74928 (EMBL:U36839) Treponema pallidum flagellar
                     motor switch protein fliY (348 aa), fasta scores; opt: 277
                     z-score: 496.5 E(): 2.1e-20, 26.2% identity in 309 aa
                     overlap. Also similar in C-terminus to FLIN_BORBU flagellar
                     motor switch protein fliN (113 aa), fasta scores; opt: 231
                     z-score: 362.5 E(): 6.2e-13, 44.2% identity in 77 aa
                     overlap. 39.7% identity to HP1030. Contains Pfam match to
                     entry PF01052 SPOA_protein, Surface presentation of
                     antigens (SPOA) protein, score 52.80,E-value 7.5e-12;
                     Updated (2006) note: Chararcterisation has been carried out
                     within Escherichia coli and Bacillus subtilis,however, only
                     partial sequence alignment was achieved. Thus, putative
                     kept within product function. Functional classification -
                     Cell envelope - Surface structures; PMID:1447979,
                     PMID:1898932, PMID:14749334"
                     /codon_start=1
                     /transl_table=11
                     /product="putative flagellar motor switch protein"
                     /protein_id="CAL34233.1"
                     /db_xref="EnsemblGenomes-Gn:Cj0059c"
                     /db_xref="EnsemblGenomes-Tr:CAL34233"
                     /db_xref="GOA:Q0PC74"
                     /db_xref="InterPro:IPR001172"
                     /db_xref="InterPro:IPR001543"
                     /db_xref="InterPro:IPR012826"
                     /db_xref="UniProtKB/TrEMBL:Q0PC74"
                     /translation="MINDFLKMFTNECISTIEGLTGKSAEFSEYKEFDVNTSDTLKAPL
                     VYAIFNIANGGKIGILAGAILMSAIGEWMMGEEEITKNDKLGPDEMDAAKEAIQNIISA
                     FSTTLGAQKDIPKMDFSIESCEFVPESVDFKDFKKLFLYDVKIGDLEEQVSLAMDQTLH
                     NILSGKPAETGNTSTDSNHNTEEKAIMLSEELKNINLIMDVRLPVRVRIGNKKMLLKDV
                     LTMDIGSVVELNQLANDPLEILIGDKRIAYGEVVIVDGNFGVQITEIGSKKERLEQLR"
     misc_feature    complement(73516..73746)
                     /gene="fliY"
                     /locus_tag="Cj0059c"
                     /inference="protein motif:Pfam:PF01052"
                     /note="HMMPfam hit to PF01052, Surface presentation of
                     antigens (SPOA) prot, score 6.1e-24"
     gene            complement(74331..75410)
                     /gene="fliM"
                     /locus_tag="Cj0060c"
     CDS             complement(74331..75410)
                     /gene="fliM"
                     /locus_tag="Cj0060c"
                     /inference="protein motif:Pfam:PF01052"
                     /inference="protein motif:Pfam:PF02154"
                     /note="Original (2000) note: Cj0060c, fliM, probable
                     flagellar motor switch protein, len: 359 aa; simlar to e.g.
                     FLIM_BACSU flagellar motor switch protein fliM (332 aa),
                     fasta scores; opt: 728 z-score: 1046.5 E(): 0, 35.6%
                     identity in 329 aa overlap. 61.1% identity to HP1031;
                     Updated (2006) note: Pfam domain PF01052 Surface
                     presentation of antigens (SPOA) protein and PF02154
                     Flagellar motor switch protein FliM were identified within
                     CDS. Further support given to product function.
                     Characterised within Bacillus subtilis with acceptable
                     identity score. Thus, putative not added to product
                     function. Functional classification - Cell envelope
                     -Surface structures; PMID:1898932, PMID:8169223"
                     /codon_start=1
                     /transl_table=11
                     /product="flagellar motor switch protein"
                     /protein_id="CAL34234.1"
                     /db_xref="EnsemblGenomes-Gn:Cj0060c"
                     /db_xref="EnsemblGenomes-Tr:CAL34234"
                     /db_xref="GOA:Q0PC73"
                     /db_xref="InterPro:IPR001543"
                     /db_xref="InterPro:IPR001689"
                     /db_xref="InterPro:IPR028976"
                     /db_xref="UniProtKB/TrEMBL:Q0PC73"
                     /translation="MAEILSQEEIDALLEVVDDNTDTPIASNSKDEKDERNIVVYDFKR
                     PNRVSKEQLRTIKGIHDKLARNLASQISSMMRSIVETKLHSVDQMTYGEFLMSLPSPTS
                     FNVFSIKPLDGNCVLEINPSIAFPMIDRLLGGQGDSYEASRELTDIELNLLDSILRIIM
                     QRLKESWATVTEIYPSIEAKESSPNVVQIVSQNEIVIMVVMEIIIGNSSGMVNICYPVV
                     HLESILSRLANRDIMMGETSAKKSRNKELKTLIGRAEVVYEAILGKTLINVHEFLELKQ
                     GDILRLDREADDKAIVSIDKKDVFLAQIGLHRFRKSIKILELIRTDKDEIKEILEKYEE
                     ERKAKASVYDEPEEEDEEI"
     misc_feature    complement(74430..74660)
                     /gene="fliM"
                     /locus_tag="Cj0060c"
                     /inference="protein motif:Pfam:PF01052"
                     /note="HMMPfam hit to PF01052, Surface presentation of
                     antigens (SPOA) prot, score 0.00022"
     misc_feature    complement(74718..75290)
                     /gene="fliM"
                     /locus_tag="Cj0060c"
                     /inference="protein motif:Pfam:PF02154"
                     /note="HMMPfam hit to PF02154, Flagellar motor switch
                     protein FliM, score 8.3e-105"
     gene            complement(75410..76126)
                     /gene="fliA"
                     /locus_tag="Cj0061c"
     CDS             complement(75410..76126)
                     /gene="fliA"
                     /locus_tag="Cj0061c"
                     /inference="protein motif:Pfam:PF00140"
                     /inference="protein motif:Prosite:PS00716"
                     /note="Original (2000) note: Cj0061c, fliA, probable RNA
                     polymerase sigma factor for flagellar operon, len: 238 aa;
                     similar to many e.g. FLIA_ECOLI RNA polymerase sigma factor
                     for flagellar operon (sigma-F factor) (239 aa),fasta
                     scores; opt: 235 z-score: 539.0 E(): 9.1e-23, 31.6%
                     identity in 225 aa overlap. 54.9% identity to HP1032.
                     Contains PS00716 Sigma-70 factors family signature 2, Pfam
                     match to entry PF00140 sigma70, Sigma-70 factors, score
                     91.20, E-value 2e-23 and helix-turn-helix motif (Score
                     1846, +5.47 SD); Updated (2006) note: Characterised within
                     Campylobacter jejuni, Escherichia coli and Helicobacter
                     pylori. Thus, putative removed from product function.
                     Functional classification - Cell envelope - Surface
                     structures; PMID:11292815, PMID:7590326, PMID:11985711"
                     /codon_start=1
                     /transl_table=11
                     /product="RNA polymerase sigma factor for flagellar operon"
                     /protein_id="CAL34235.1"
                     /db_xref="EnsemblGenomes-Gn:Cj0061c"
                     /db_xref="EnsemblGenomes-Tr:CAL34235"
                     /db_xref="GOA:Q0PC72"
                     /db_xref="InterPro:IPR000943"
                     /db_xref="InterPro:IPR007627"
                     /db_xref="InterPro:IPR007630"
                     /db_xref="InterPro:IPR011991"
                     /db_xref="InterPro:IPR012845"
                     /db_xref="InterPro:IPR013324"
                     /db_xref="InterPro:IPR013325"
                     /db_xref="InterPro:IPR014284"
                     /db_xref="UniProtKB/TrEMBL:Q0PC72"
                     /translation="MNSKKDEEMLKEPPKAYAQMLKKEQDELVLSYMPALRAMAFRLKE
                     RLPSSIDVNDLISIGVEEMIKLSRRYDKEQNDNFWGFARKRVNGSMLDYLRSLDVMSRN
                     NRKIIKDIDAIMDEYFLEHECEPDDEYLAKKLDLDVEKIKEVRTAHAISYTLPIDEQIE
                     LYNEDNTLEKIEKEELLEKIHEVLDDLKERDQLIIQLYYYEELSLKEISEILQISESRI
                     SQIHKKLLKKLRERLV"
     misc_feature    complement(75422..75571)
                     /gene="fliA"
                     /locus_tag="Cj0061c"
                     /inference="protein motif:Pfam:PF04545"
                     /note="HMMPfam hit to PF04545, Sigma-70, region, score
                     5.8e-19"
     misc_feature    complement(75428..75508)
                     /gene="fliA"
                     /locus_tag="Cj0061c"
                     /inference="protein motif:Prosite:PS00716"
                     /note="PS00716 Sigma-70 factors family signature 2"
     misc_feature    complement(75827..76045)
                     /gene="fliA"
                     /locus_tag="Cj0061c"
                     /inference="protein motif:Pfam:PF04542"
                     /note="HMMPfam hit to PF04542, Sigma-70 region, score
                     3.3e-12"
     gene            complement(76083..76439)
                     /locus_tag="Cj0062c"
     CDS             complement(76083..76439)
                     /locus_tag="Cj0062c"
                     /note="Original (2000) note: Cj0062c, probable integral
                     membrane protein, len: 118 aa; no Hp match. Contains two
                     possible transmembrane domains. Functional classification -
                     Cell envelope - Membranes, lipoproteins and porins"
                     /codon_start=1
                     /transl_table=11
                     /product="putative integral membrane protein"
                     /protein_id="CAL34236.1"
                     /db_xref="EnsemblGenomes-Gn:Cj0062c"
                     /db_xref="EnsemblGenomes-Tr:CAL34236"
                     /db_xref="UniProtKB/TrEMBL:Q0PC71"
                     /translation="MRPENYVAFFTVCGFFIGLAFSIISIDEAFDILIFTCFITFMFYV
                     FVHIAIMNFIDVKKISGRIFNKHDYEKTSNNIINDLVIREKKMDIILEKLNEEREELKK
                     NEFKERRRNAKRAA"
     gene            complement(76458..77324)
                     /locus_tag="Cj0063c"
     CDS             complement(76458..77324)
                     /locus_tag="Cj0063c"
                     /inference="protein motif:Pfam:PF00991"
                     /inference="protein motif:Prosite:PS00017"
                     /note="Original (2000) note: Cj0063c, probable ATP-binding
                     protein, len: 288 aa; similar to hypothetical proteins in
                     other flagellar operons e.g. YLXH_BACSU hypothetical 33.2
                     kd protein in flhF-cheB intergenic region (298 aa), fasta
                     scores; opt: 390 z-score: 493.5 E(): 3.1e-20, 29.0%
                     identity in 293 aa overlap, and to cell division proteins
                     e.g. MIND_BACSU septum site-determining protein minD (268
                     aa), fasta scores; opt: 323 z-score: 417.6 E():
                     5.3e-16,32.9% identity in 249 aa overlap. 45.7% identity to
                     HP1034. Contains PS00017 ATP/GTP-binding site motif A
                     (P-loop) and Pfam match to entry PF00991 ParA, ParA family
                     ATPase, score 34.80, E-value 1.3e-06; Updated (2006) note:
                     No specific characterisation with acceptable identity score
                     carried out yet. Thus,putative kept within product
                     function. Functional classification - Cell envelope -
                     Surface structures"
                     /codon_start=1
                     /transl_table=11
                     /product="putative ATP-binding protein"
                     /protein_id="CAL34237.1"
                     /db_xref="EnsemblGenomes-Gn:Cj0063c"
                     /db_xref="EnsemblGenomes-Tr:CAL34237"
                     /db_xref="GOA:Q0PC70"
                     /db_xref="InterPro:IPR002586"
                     /db_xref="InterPro:IPR025501"
                     /db_xref="InterPro:IPR027417"
                     /db_xref="UniProtKB/TrEMBL:Q0PC70"
                     /translation="MNNQANKLRNLMSQNGTKKSQNTHFIAITSGKGGVGKSTISANLA
                     NVLANNGYKVGLFDADIGLANLDVILNVRIQKNLLHVLRGECSLEDILIEVKPNLWLIP
                     GESGDEILKYNDKNIYERFLNQASILDELDFLIIDTGAGIGGNILNFLEMADEVIVVTV
                     PDPAAITDAYATIKTTSKTKENLLMLFNVVKNENEALKVFENIKKVADANIKNPLNLEF
                     LGHLSASKDVSGSIKKRTLFSDENTASSDEIKALASKLLYRLERKVLDNVSNRSFSSFF
                     RKIIERF"
     misc_feature    complement(76623..77249)
                     /locus_tag="Cj0063c"
                     /inference="protein motif:Pfam:PF01656"
                     /note="HMMPfam hit to PF01656, CobQ/CobB/MinD/ParA
                     nucleotide binding domai, score 5.8e-21"
     misc_feature    complement(77211..77234)
                     /locus_tag="Cj0063c"
                     /inference="protein motif:Prosite:PS00017"
                     /note="PS00017 ATP/GTP-binding site motif A (P-loop)"
     gene            complement(77317..78771)
                     /gene="flhF"
                     /locus_tag="Cj0064c"
     CDS             complement(77317..78771)
                     /gene="flhF"
                     /locus_tag="Cj0064c"
                     /inference="protein motif:Pfam:PF00448"
                     /inference="protein motif:Prosite:PS00017"
                     /note="Original (2000) note: Cj0064c, flhF, flagellar
                     biosynthesis protein, len: 484 aa; similar to e.g.
                     FLHF_BACSU flagellar biosynthesis protein flhF (366
                     aa),fasta scores; opt: 406 z-score: 483.3 E(): 1.2e-19,
                     32.0% identity in 256 aa overlap. 99.0% identity to
                     TR:O52908 (EMBL:AJ000857) C. jejuni flhF protein (fragment)
                     (104 aa). 40.9% identity to HP1035. Contains PS00017
                     ATP/GTP-binding site motif A (P-loop) and Pfam match to
                     entry PF00448 SRP54, SRP54-type protein, score
                     -25.00,E-value 1.8e-09; Updated (2006) note: Characterised
                     within Campylobacter jejuni and Bacillus subtilis. Thus,
                     putative not added to product function. Functional
                     classification -Cell envelope - Surface structures;
                     PMID:10792727, PMID:14617189, PMID:15317803"
                     /codon_start=1
                     /transl_table=11
                     /product="flagellar biosynthesis protein"
                     /protein_id="CAL34238.1"
                     /db_xref="EnsemblGenomes-Gn:Cj0064c"
                     /db_xref="EnsemblGenomes-Tr:CAL34238"
                     /db_xref="GOA:O52908"
                     /db_xref="InterPro:IPR000897"
                     /db_xref="InterPro:IPR003593"
                     /db_xref="InterPro:IPR020006"
                     /db_xref="InterPro:IPR027417"
                     /translation="MGQLIHTFTVEDTEQIIPKVKEDYGDKALIITNKQIRPKTLNRSA
                     LYEVMVAIEESDYEEHLKKQGKSLPAKKSSPKPSSTSLAEEKIRSQIPQEDEDVVLDFS
                     NTRLNTNLNTVKNNDLAKKTYQDFPQNKINPHQNKTLGFDDFKEKLSEVSNEISKVTNT
                     PLENYTPNPNYNKKIENFEKQFEKQINKLNDKIDLLADMMWDDKAEARKNLMIPPEFAS
                     IYKQAKESGMLENHLEAIMKATIENMPAAMKTNKDAVQRYFHSLLRNILPCRVESDIKK
                     QKIMMLVGPTGVGKTTTLAKLAFRYAYGDKRYKTGIITLDTYRIGAVEQLFQYAKMMKL
                     PIIDSIEPKDLDEAIKSLNNCEVILVDTIGNSQYDQSKLAKTKEFLMHSNAEIDVNLVV
                     SANTKHEDLMEIYKNFSFLNIDTLIITKFDETKVFGNIFSLVYETNIPLSFFSIGQEVP
                     DDLEVANSDFLVHCILEGFNKGKNNE"
     misc_feature    complement(77347..77931)
                     /gene="flhF"
                     /locus_tag="Cj0064c"
                     /inference="protein motif:Pfam:PF00448"
                     /note="HMMPfam hit to PF00448, SRP54-type protein, GTPase
                     domain, score 1.9e-40"
     misc_feature    complement(77884..77907)
                     /gene="flhF"
                     /locus_tag="Cj0064c"
                     /inference="protein motif:Prosite:PS00017"
                     /note="PS00017 ATP/GTP-binding site motif A (P-loop)"
     gene            complement(78781..79254)
                     /gene="folK"
                     /locus_tag="Cj0065c"
     CDS             complement(78781..79254)
                     /gene="folK"
                     /locus_tag="Cj0065c"
                     /EC_number="2.7.6.3"
                     /inference="protein motif:Pfam:PF01288"
                     /note="Original (2000) note: Cj0065c, folK, possible
                     2-amino-4-hydroxy-6-hydroxymethyldihydropteridine
                     pyrophosphokinase, len: 157 aa, similar to e.g. HPPK_BACSU
                     2-amino-4-hydroxy-6-hydroxymethyldihydropteridine
                     pyrophosphokinase (EC 2.7.6.3) (167 aa), fasta scores; opt:
                     194 z-score: 370.0 E(): 2.4e-13, 28.7% identity in 129 aa
                     overlap. 35.6% identity to HP1036. Contains Pfam match to
                     entry PF01288
                     HPPK,7,8-dihydro-6-hydroxymethylpterin-pyrophosphokinase
                     (HPPK), score 4.10, E-value 1.1e-06; Updated (2006) note:
                     Characterised within Bacillus subtilis and Escherichia
                     coli, however, identity scores were marginal. Thus,
                     putative kept within product function. Functional
                     classification - Biosynthesis of cofactors, prosthetic
                     groups and carriers - Folic acid; PMID:1325970"
                     /codon_start=1
                     /transl_table=11
                     /product="putative
                     2-amino-4-hydroxy-6-hydroxymethyldihydropteridine
                     pyrophosphokinase"
                     /protein_id="CAL34239.1"
                     /db_xref="EnsemblGenomes-Gn:Cj0065c"
                     /db_xref="EnsemblGenomes-Tr:CAL34239"
                     /db_xref="GOA:Q9PJ54"
                     /db_xref="InterPro:IPR000550"
                     /translation="MLKIQGVKHFEKSRFFPFFSQNIRSFKYLALIGLGSNIEPEKKRF
                     DMLFRVMMDDKRFKILSTSPMLINEAFGFKEQKDFTNAVMLIQTNLHARALLKVLLYYE
                     VKFKRKRTFKNAPRTLDLDLLYFSQKVKRDKWCEVPHKGAKERVSVILPLGMI"
     misc_feature    complement(78784..79164)
                     /gene="folK"
                     /locus_tag="Cj0065c"
                     /inference="protein motif:Pfam:PF01288"
                     /note="HMMPfam hit to
                     PF01288,7,8-dihydro-6-hydroxymethylpterin-pyrophosph, score
                     3.1e-25"
     misc_feature    complement(78880..78915)
                     /gene="folK"
                     /locus_tag="Cj0065c"
                     /inference="protein motif:Prosite:PS00794"
                     /note="PS00794
                     7,8-dihydro-6-hydroxymethylpterin-pyrophosphokinase
                     signature"
     gene            complement(79257..79736)
                     /gene="aroQ"
                     /locus_tag="Cj0066c"
     CDS             complement(79257..79736)
                     /gene="aroQ"
                     /locus_tag="Cj0066c"
                     /EC_number="4.2.1.10"
                     /inference="protein motif:Pfam:PF01220"
                     /note="Original (2000) note: Cj0066c, aroQ, probable
                     3-dehydroquinate dehydratase, len: 159 aa; similar to type
                     II enzymes e.g. AROD_ACTPL 3-dehydroquinate dehydratase (EC
                     4.2.1.10) (154 aa), fasta scores; opt: 419 z-score: 765.6
                     E(): 0, 44.8% identity in 145 aa overlap. 50.9% identity to
                     HP1038. Contains Pfam match to entry PF01220 DHquinase_II,
                     Dehydroquinase class II, score 261.60,E-value 1e-74;
                     Updated (2006) note: Characterised within Helicobacter
                     pylori with acceptable identity scores. Thus,putative
                     removed from product function. Functional classification -
                     Amino acid biosynthesis - Aromatic amino acid family;
                     PMID:8912695, PMID:12784220"
                     /codon_start=1
                     /transl_table=11
                     /product="3-dehydroquinate dehydratase"
                     /protein_id="CAL34240.1"
                     /db_xref="EnsemblGenomes-Gn:Cj0066c"
                     /db_xref="EnsemblGenomes-Tr:CAL34240"
                     /db_xref="GOA:Q9PJ53"
                     /db_xref="InterPro:IPR001874"
                     /db_xref="InterPro:IPR018509"
                     /translation="MKIMIIQGPNVNMLGVREVGIYGAMKMEEIHEQMKLAASQNNVEL
                     DFFQSNFEGEIVDKIQECLGTVDGIIINAAGYTHTSVAIRDAIAAVALPTIEVHISNVY
                     RREEFRQKSLIAPVCSGTIVGFGPFGYHLALMGIIQICEQIKNLRAMQQAQQTNK"
     misc_feature    complement(79305..79730)
                     /gene="aroQ"
                     /locus_tag="Cj0066c"
                     /inference="protein motif:Pfam:PF01220"
                     /note="HMMPfam hit to PF01220, Dehydroquinase class
                     II,score 1.4e-74"
     gene            79827..81056
                     /locus_tag="Cj0067"
     CDS             79827..81056
                     /locus_tag="Cj0067"
                     /inference="protein motif:Pfam:PF01979"
                     /note="Original (2000) note: Cj0067, unknown, len: 409 aa;
                     identical to, but shorter than, C. jejuni hypothetical
                     protein TR:P71126 (EMBL:U38524) upstream of pspA (518 aa)
                     (99.5% identity in 409 aa overlap), and to many
                     hypothetical proteins e.g. YF41_METJA hypothetical protein
                     MJ1541 (420 aa), fasta scores; opt: 226 z-score: 413.4 E():
                     9.2e-16, 26.9% identity in 383 aa overlap. 42.0% identity
                     to HP0267 chlorohydrolase; Updated (2006) note: Pfam domain
                     PF01979 Amidohydrolase family identified within CDS.
                     Product modified to more specific family member due to
                     motif match. No specific characterisation with acceptable
                     identity score has yet been carried out. Thus, putative
                     kept within product function. Functional classification
                     -Misc; PMID:8793884"
                     /codon_start=1
                     /transl_table=11
                     /product="putative amidohydrolase family protein"
                     /protein_id="CAL34241.1"
                     /db_xref="EnsemblGenomes-Gn:Cj0067"
                     /db_xref="EnsemblGenomes-Tr:CAL34241"
                     /db_xref="GOA:Q0PC66"
                     /db_xref="InterPro:IPR006680"
                     /db_xref="InterPro:IPR011059"
                     /db_xref="UniProtKB/TrEMBL:Q0PC66"
                     /translation="MFIVAARYLFLCDEDFTILENQAFVFEDKILELGELDNLKKKYPK
                     AKIIKTPKNSVILPAFINPHTHLEFSANSTTLHFGEFLIWLKSVINSRSILNAQAKEEL
                     ILQSIKKMQKSGIGTIGEISSFGSDLDPCLKASHKGMRIVFFNEILGTNENQVEDKKQE
                     FLKRFENSLKFKNDFFIPAISIHSPYSTHPSLAHFALDLAKKQNLLASTHFLESKAENI
                     WLRESKGGFKKWLENFTLHPKPLYTPKDFVKLFKGVRTLFTHCVYLKEYEWLDKNLHSI
                     THCAFSNRLLSQKSLDLKTALKSGLNIHLGTDGLSSNISLSLLDEMRANLLIHKNFDLL
                     ELASKLLQMVTLYPARALNLNLGELKKGKIADFNVFELGECDKKQAPLQFILNAKEVDK
                     LFIKGKECKF"
     misc_feature    79992..80957
                     /locus_tag="Cj0067"
                     /inference="protein motif:Pfam:PF01979"
                     /note="HMMPfam hit to PF01979, Amidohydrolase family,score
                     1.8e-68"
     gene            81044..81940
                     /gene="pspA"
                     /locus_tag="Cj0068"
     CDS             81044..81940
                     /gene="pspA"
                     /locus_tag="Cj0068"
                     /inference="protein motif:Pfam:PF01343"
                     /note="Original (2000) note: Cj0068, pspA, probable
                     protease required for pilus-like appendage formation, len:
                     298 aa; almost identical to TR:P71127 (EMBL:U38524) pspA
                     (298 aa) (99.0% identity in 298 aa overlap) and similar to
                     the C-terminus of e.g. SPPA_ECOLI protease IV (618
                     aa),fasta scores; opt: 285 z-score: 266.8 E(): 1.3e-07,
                     24.7% identity in 251 aa overlap. 42.0% identity to HP1435;
                     Updated (2006) note: Pfam domain PF01343 Peptidase family
                     S49 identified within CDS. Product function based on direct
                     submission with paper (PMID:8793884). Putative not added to
                     product function due to characterisation work within
                     Campylobacter jejuni. Functional classification
                     -Degradation of macromolecules - Surface structures;
                     PMID:8793884, PMID:3522590"
                     /codon_start=1
                     /transl_table=11
                     /product="protease"
                     /protein_id="CAL34242.1"
                     /db_xref="EnsemblGenomes-Gn:Cj0068"
                     /db_xref="EnsemblGenomes-Tr:CAL34242"
                     /db_xref="GOA:Q0PC65"
                     /db_xref="InterPro:IPR002142"
                     /db_xref="InterPro:IPR004635"
                     /db_xref="InterPro:IPR029045"
                     /db_xref="UniProtKB/TrEMBL:Q0PC65"
                     /translation="MQILKSFFKALGCGIKFINTYFKTFVLLLIVIWILIPSANSSSNL
                     ANLERIDLKGEIFDSSAVLEKIINAKNDSNIKGVLFVIDSPGGAFAPSMELALAIKDLK
                     IKKPVLVYASGTMASGSYLAGVGANKILANPASFIGSIGVIMQGADLSGLANKLGIKEQ
                     TIQAGEFKSAGTFARAWNENERNFLQGLIDQSYDLFTGFVAKERALDLNKKDQWANARV
                     FLAAKAKELGLIDELSNYENAKKELEKLANVSNPVWKEEDKIDKFLNRLEGQTSSLISK
                     SLIEIAYKTNSSFINAR"
     sig_peptide     81044..81166
                     /gene="pspA"
                     /locus_tag="Cj0068"
                     /note="Signal peptide predicted for pspA by SignalP 2.0 HMM
                     (Signal peptide probability 0.973) with cleavage site
                     probability 0.320 between residues 41 and 42"
     misc_feature    81080..81148
                     /gene="pspA"
                     /locus_tag="Cj0068"
                     /inference="protein motif:TMHMM:2.0"
                     /note="1 probable transmembrane helix predicted for Cj0068
                     by TMHMM2.0 at aa 13-35"
     misc_feature    81344..81805
                     /gene="pspA"
                     /locus_tag="Cj0068"
                     /inference="protein motif:Pfam:PF01343"
                     /note="HMMPfam hit to PF01343, Peptidase family S49, score
                     1.4e-74"
     gene            82019..83050
                     /locus_tag="Cj0069"
     CDS             82019..83050
                     /locus_tag="Cj0069"
                     /note="Original (2000) note: Cj0069, unknown, len: 343 aa;
                     no Hp match; Updated (2006) note: Similar to hypothetical
                     proteins from other bacteria. Literature search identified
                     paper giving further clues to product function. Functional
                     classification - Unknown; PMID:14702320"
                     /codon_start=1
                     /transl_table=11
                     /product="hypothetical protein Cj0069"
                     /protein_id="CAL34243.1"
                     /db_xref="EnsemblGenomes-Gn:Cj0069"
                     /db_xref="EnsemblGenomes-Tr:CAL34243"
                     /db_xref="UniProtKB/TrEMBL:Q0PC64"
                     /translation="MKKNIVFFEVKGGSDKGEDGYRKDTMPMVNALKAKGWNAEVIFFE
                     VGKKDEIYKYVKENFDGYVSRINPGNLKEENEYFDMLRKLCADKLVGMPHPDAMIGYGA
                     KDALTKLADTDLVPSDTYAYYDIKTFKENFPKSLAKGERVLKQNRGSTGEGIWRVSVEG
                     NVSGDSLPLNTKIKCTEAKDNHVEHRELGEFMDFCEQYIIGDNGMLVDMTFLPRIKEGE
                     IRLLMLYNTPVNVVHKKPAEDADAFSATLFSGAKYRYDKPEDWKTLVDMFLGELPKVRE
                     KLGNYDLPLIWTADFILDTDEKGNDKYVLGEINCSCVGFTSHLELADEVASNIINIVSK
                     TKA"
     gene            complement(83047..83205)
                     /locus_tag="Cj0070c"
     CDS             complement(83047..83205)
                     /locus_tag="Cj0070c"
                     /note="Original (2000) note: Cj0070c, questionable CDS,len:
                     52 aa; no Hp match; Updated (2006) note: Similar to
                     proteins in other bacteria. Functional classification -
                     Unknown"
                     /codon_start=1
                     /transl_table=11
                     /product="hypothetical protein Cj0070c"
                     /protein_id="CAL34244.1"
                     /db_xref="EnsemblGenomes-Gn:Cj0070c"
                     /db_xref="EnsemblGenomes-Tr:CAL34244"
                     /db_xref="UniProtKB/TrEMBL:Q0PC63"
                     /translation="MDKFDYSYPILTKDTKCSFCENFFSIEYSSNLKTIEKECPFYNNK
                     MDIKLKD"
     gene            complement(83292..83893)
                     /locus_tag="Cj0072c"
                     /pseudo=""
     CDS             complement(join(83292..83654,83654..83893))
                     /locus_tag="Cj0072c"
                     /inference="protein motif:Pfam:PF01814"
                     /note="Original (2000) note: Cj0072c, possible iron-binding
                     protein pseudogene, len: 98 aa; Weak similarity to members
                     of the eukaryotic iron-binding hemerythrin family, e.g.
                     HEMM_THEZO myohemerythrin (118 aa). Note that all of the
                     iron-binding residues are conserved. No Hp match. Also
                     similar to N-terminus of Cj1224 (50.5% identity in 91 aa
                     overlap), Cj0241c (40.5% identity in 79 aa overlap) and
                     Cj0045c (32.5% identity in 83 aa overlap). Contains one
                     frameshift; Updated (2006) note: Pfam domains x2 PF01814
                     Hemerythrin HHE cation binding domain identified within
                     CDS. Further support given to product function. Similar to
                     many Campylobacter species designated as putative
                     methy-accepting chemotaxis protein and also iron-binding
                     proteins. No specific characterisation with acceptable
                     identity score has been carried out yet. Thus, putative
                     kept within product function. Coding sequence has been
                     updated to reflect the complete amino acid sequence for the
                     encoded protein regardless of its expression. This will
                     cause differences from the amino acid sequence of the
                     previous annotation. Functional classification
                     -Transport/binding proteins - Cations"
                     /pseudo=""
                     /codon_start=1
                     /transl_table=11
                     /product="pseudogene (putative iron-binding protein)"
     misc_feature    complement(join(83654..83686,83523..83654))
                     /locus_tag="Cj0072c"
                     /inference="protein motif:Pfam:PF01814"
                     /note="HMMPfam hit to PF01814, Hemerythrin HHE cation
                     binding domain, score 2.9"
                     /pseudo=""
     misc_feature    complement(83696..83866)
                     /locus_tag="Cj0072c"
                     /inference="protein motif:Pfam:PF01814"
                     /note="HMMPfam hit to PF01814, Hemerythrin HHE cation
                     binding domain, score 0.007"
                     /pseudo=""
     gene            complement(84087..84743)
                     /locus_tag="Cj0073c"
     CDS             complement(84087..84743)
                     /locus_tag="Cj0073c"
                     /inference="protein motif:Pfam:PF02589"
                     /note="Original (2000) note: Cj0073c, unknown, len: 218 aa;
                     similar to hypothetical proteins e.g. YKGG_ECOLI (282 aa),
                     fasta scores; opt: 215 z-score: 231.0 E(): 1.3e-05,32.2%
                     identity in 146 aa overlap. 41.8% identity to HP0137;
                     Updated (2006) note: Pfam domain PF02589 Uncharacterized
                     ACR, YkgG family COG1556 identified within CDS. Conserved
                     added to product function. Literature search identified
                     paper giving further clues to product function. Functional
                     classification - Conserved hypothetical proteins;
                     PMID:15773975"
                     /codon_start=1
                     /transl_table=11
                     /product="conserved hypothetical protein Cj0073c"
                     /protein_id="CAL34246.1"
                     /db_xref="EnsemblGenomes-Gn:Cj0073c"
                     /db_xref="EnsemblGenomes-Tr:CAL34246"
                     /db_xref="InterPro:IPR003741"
                     /db_xref="InterPro:IPR024185"
                     /db_xref="UniProtKB/TrEMBL:Q0PC62"
                     /translation="MSKIDEISSKSKANILEHLKKAYKETTFTRIESIDPVEHIQTTQD
                     MLTEMKQKMSDNKYIVENATKDTLEEKINEIVAKYSFKSMIYGADLNLNLEQIKAEKKI
                     CFDKEIENLRSEVFHSDFSIIHARAGVSSHGVALIPSSKTQPRMLSLAPKLCIVLLKKE
                     NVVKSLSEALNLVKKENEILPTNILFIAGPSRTADIELITVFGVHGPQIAHIIIY"
     misc_feature    complement(84090..84470)
                     /locus_tag="Cj0073c"
                     /inference="protein motif:Pfam:PF02589"
                     /note="HMMPfam hit to PF02589, Uncharacterized ACR, YkgG
                     family COG1556, score 1.2e-29"
     gene            complement(84736..86175)
                     /locus_tag="Cj0074c"
     CDS             complement(84736..86175)
                     /locus_tag="Cj0074c"
                     /inference="protein motif:Pfam:PF00037"
                     /inference="protein motif:Prosite:PS00198"
                     /note="Original (2000) note: Cj0074c, probable iron-sulfur
                     protein, len: 479 aa; similar to hypothetical proteins e.g.
                     YKGF_ECOLI (475 aa), fasta scores; opt: 1142 z-score:
                     1335.9 E(): 0, 38.3% identity in 462 aa overlap. 58.1%
                     identity to HP0138. Contains 2x PS00198 4Fe-4S ferredoxins,
                     iron-sulfur binding region signature and 2x Pfam match to
                     entry PF00037 fer4, 4Fe-4S ferredoxins and related
                     iron-sulfur cluster binding domains., scores 13.80, E-value
                     0.0095, and 12.30, E-value 0.026; Updated (2006) note: No
                     specific characterisation with acceptable identity scores.
                     Thus, putative kept within product function. Functional
                     classification -Energy metabolism - Electron transport;
                     PMID:15773975"
                     /codon_start=1
                     /transl_table=11
                     /product="putative iron-sulfur protein"
                     /protein_id="CAL34247.1"
                     /db_xref="EnsemblGenomes-Gn:Cj0074c"
                     /db_xref="EnsemblGenomes-Tr:CAL34247"
                     /db_xref="GOA:Q0PC61"
                     /db_xref="InterPro:IPR003741"
                     /db_xref="InterPro:IPR004452"
                     /db_xref="InterPro:IPR009051"
                     /db_xref="InterPro:IPR017896"
                     /db_xref="InterPro:IPR017900"
                     /db_xref="InterPro:IPR024185"
                     /db_xref="InterPro:IPR024569"
                     /db_xref="UniProtKB/TrEMBL:Q0PC61"
                     /translation="MSQKIPHEQIVQIKLNDKQMQENLMTAMHTLQKNRLNVIDARFKD
                     WQGLRAKAKQAKNNALMSLEERLLEFEKNATKNGIKVHWASSDEDACEIVYEIMKEKNI
                     TKLLKGKSMASEEIGLNHYLEKKGLKAIETDLGELILQLNEEPPLHIVVPAIHRNRHEI
                     GEIFKEKLGANLENDEPESLNAVAREHLRKDFEGLKLGLSGVNFAMSREGAFWLIENEG
                     NGRMCTTAPDIHIALCGIEKIMESFEDAATMVSLLTPSATGQFIPTYNNIITGPRKNGD
                     LDGPKEVHVILFDHNRSKMLAHEDYYEALRCIRCGACMNFCPVYDQIGGHAYQTTYPGP
                     IGEVISPNIFGIDHTGDILNFCSLCGRCSEVCPVQIPLADLIRKLRCDKIGQGKNPPLG
                     ANNVHHNALEAFAFKQFKNIATNGDKWRFSLSKAHYFNWTVQNFASILPVIKKWYAFKE
                     LPQIKMDLYKEVQKLEGVSYE"
     misc_feature    complement(85042..85113)
                     /locus_tag="Cj0074c"
                     /inference="protein motif:Pfam:PF00037"
                     /note="HMMPfam hit to PF00037, 4Fe-4S binding domain,score
                     0.00065"
     misc_feature    complement(85057..85092)
                     /locus_tag="Cj0074c"
                     /inference="protein motif:Prosite:PS00198"
                     /note="PS00198 4Fe-4S ferredoxins, iron-sulfur binding
                     region signature"
     misc_feature    complement(85192..85263)
                     /locus_tag="Cj0074c"
                     /inference="protein motif:Pfam:PF00037"
                     /note="HMMPfam hit to PF00037, 4Fe-4S binding domain,score
                     0.0015"
     misc_feature    complement(85207..85242)
                     /locus_tag="Cj0074c"
                     /inference="protein motif:Prosite:PS00198"
                     /note="PS00198 4Fe-4S ferredoxins, iron-sulfur binding
                     region signature"
     misc_feature    complement(85258..85296)
                     /locus_tag="Cj0074c"
                     /inference="protein motif:Prosite:PS00018"
                     /note="PS00018 EF-hand calcium-binding domain"
     gene            complement(86172..86912)
                     /locus_tag="Cj0075c"
     CDS             complement(86172..86912)
                     /locus_tag="Cj0075c"
                     /inference="protein motif:Pfam:PF02754"
                     /note="Original (2000) note: Cj0075c, possible
                     oxidoreductase iron-sulfur subunit, len: 246 aa; similar to
                     hypothetical proteins and to the C-terminus of e.g.
                     TR:O53142 (EMBL:AJ000942) Methanobacterium
                     thermoautotrophicum strain Marburg, Thiol:fumarate
                     reductase subunit B (488 aa), fasta scores; opt: 217
                     z-score: 476.0 E(): 3e-1, 24.3% identity in 235 aa overlap.
                     60.7% identity to HP0139; Updated (2006) note: Pfam domain
                     x2 PF02754 Cysteine-rich domain identified within CDS.
                     Further support given to product function. No specific
                     characterisation with acceptable identity score.
                     Thus,putative kept within product function. Functional
                     classification - Energy metabolism - Electron transport;
                     PMID:15773975"
                     /codon_start=1
                     /transl_table=11
                     /product="putative oxidoreductase iron-sulfur subunit"
                     /protein_id="CAL34248.1"
                     /db_xref="EnsemblGenomes-Gn:Cj0075c"
                     /db_xref="EnsemblGenomes-Tr:CAL34248"
                     /db_xref="InterPro:IPR004017"
                     /db_xref="UniProtKB/TrEMBL:Q0PC60"
                     /translation="MMKKVYFYATCLGSTAMQQSVLNAIKLLRREGIEVIFKKNQTCCA
                     QPSFNSGYFDESREIALYNVDLFDKDYPIVVPSGSCAGMMSHDYKELFKNRPEFSKIKT
                     FSSRVIELSQYLDEVLKVDYEDKGVPIKVTWHSNCHALRVQKSIQASKNLIKKLKNVEL
                     VELQYEEECCGFGGTFSVKEPEISNAMVRSKIKDIQNSGAKYLISGDGGCLLNIDGTMK
                     RMGLDIKGIHLYDFLLKRLEGGRL"
     misc_feature    complement(86259..86447)
                     /locus_tag="Cj0075c"
                     /inference="protein motif:Pfam:PF02754"
                     /note="HMMPfam hit to PF02754, Cysteine-rich domain, score
                     7.2e-19"
     misc_feature    complement(86655..86831)
                     /locus_tag="Cj0075c"
                     /inference="protein motif:Pfam:PF02754"
                     /note="HMMPfam hit to PF02754, Cysteine-rich domain, score
                     5.1e-12"
     gene            complement(87036..88718)
                     /gene="lctP"
                     /locus_tag="Cj0076c"
     CDS             complement(87036..88718)
                     /gene="lctP"
                     /locus_tag="Cj0076c"
                     /inference="protein motif:Pfam:PF02652"
                     /inference="protein motif:TMHMM:2.0"
                     /note="Original (2000) note: Cj0076c, lctP, probable
                     L-lactate permease, len: 560 aa; highly similar to many
                     e.g. LLDP_ECOLI L-lactate permease (551 aa), fasta scores;
                     opt: 1957 z-score: 2614.5 E(): 0, 54.0% identity in 556 aa
                     overlap. 61.2% identity to HP0141 and 60.6% identity to
                     HP0140; Updated (2006) note: Pfam domain PF02652 L-lactate
                     permease identified within CDS. Thirteen probable
                     transmembrane helices predicted by TMHMM2.0. Further
                     support given to product function. Characterised within
                     Escherichia coli with acceptable identity score.
                     Thus,putative not added to product function. Functional
                     classification - Transport/binding proteins -Carbohydrates,
                     organic acids and alcohols; PMID:8407843, PMID:11283302,
                     PMID:11785976"
                     /codon_start=1
                     /transl_table=11
                     /product="L-lactate permease"
                     /protein_id="CAL34249.1"
                     /db_xref="EnsemblGenomes-Gn:Cj0076c"
                     /db_xref="EnsemblGenomes-Tr:CAL34249"
                     /db_xref="GOA:Q0PC59"
                     /db_xref="InterPro:IPR003804"
                     /db_xref="UniProtKB/TrEMBL:Q0PC59"
                     /translation="MEQILTWQQIYDPFSNIWLSALVAFLPILCFLVCLVVLKLKGYQA
                     GFLTVILATLVALFAYKMPWNLVGASFIQGFTNGMWPIAWIIIAAIFLYKLSIKSGSFE
                     IIKKSVMSITPDHRIQVILIGFCFGSFLEGAIGFGGPVAITAALLVGLGLRPLQAAGLC
                     LIANTAPVAFGAVGIPIIAMANLVGIEQHSVSAMVGRMLVPLSLTIPFFIVFLMDGFKG
                     IKETFPAILVAALSFTTTQFLSSNHLGAELPDIISAVVSLAVTTVFLKFWKPKNIFRFD
                     NESNFTQDNTLSFNQILKAWSPFILLIVCIIIWTQPWFKALFDKDGILSYTSITLQFSN
                     ITTGILSPSITGIGEAKPLSLALGVDLINGKTVAQAGTAILLAAFLTIAILKIKAEDAA
                     ECFWVTLKEMAIPCITIGLVVAFAFISKNSGMSTTLGLAFAHTGDAFSFFSPIIGWIGV
                     FLTGSDTSANLLFGTLQQVSAQKLGISEALFLAANSVGGVVGKMISPQSIAIACAAVGL
                     VGKESDLFKFTLKYSVAFIILIGIWTCIIAFFLQGIIPEVIVK"
     misc_feature    complement(87081..88664)
                     /gene="lctP"
                     /locus_tag="Cj0076c"
                     /inference="protein motif:Pfam:PF02652"
                     /note="HMMPfam hit to PF02652, L-lactate permease, score
                     1.2e-268"
     misc_feature    complement(87183..87215)
                     /gene="lctP"
                     /locus_tag="Cj0076c"
                     /inference="protein motif:Prosite:PS00013"
                     /note="PS00013 Prokaryotic membrane lipoprotein lipid
                     attachment site"
     gene            complement(88890..89459)
                     /gene="cdtC"
                     /locus_tag="Cj0077c"
     CDS             complement(88890..89459)
                     /gene="cdtC"
                     /locus_tag="Cj0077c"
                     /inference="protein motif:Pfam:PF03499"
                     /note="Original (2000) note: Cj0077c, cdtC, cytolethal
                     distending toxin, len: 189 aa, identical to TR:Q46102
                     (EMBL:U51121) cdtC (189 aa). No Hp match. Contains
                     N-terminal signal sequence; Updated (2006) note: Pfam
                     domain PF03499 Cytolethal distending toxin C identified
                     within CDS. Product modified to more specific family member
                     due to motif match. Characterised within Campylobacter
                     jejuni, so putative not added to product function.
                     Functional classification -Pathogenicity; PMID:10688204,
                     PMID:8675309, PMID:11083762"
                     /codon_start=1
                     /transl_table=11
                     /product="cytolethal distending toxin C"
                     /protein_id="CAL34250.1"
                     /db_xref="EnsemblGenomes-Gn:Cj0077c"
                     /db_xref="EnsemblGenomes-Tr:CAL34250"
                     /db_xref="GOA:Q0PC58"
                     /db_xref="InterPro:IPR000772"
                     /db_xref="InterPro:IPR003558"
                     /db_xref="UniProtKB/TrEMBL:Q0PC58"
                     /translation="MKKIITLFFMFITLAFATPTGDLKDFTEMVSIRSLETGIFLSAFR
                     DTSKDPIDQNWNIKEIVLSDELKQKDKLADELPFGYVQFTNPKESDLCLAILEDGTFGA
                     KSCQDDLKDGKLETVFSIMPTTTSAVQIRSLVLESDECIVTFFNPNIPIQKRFGIAPCT
                     LDPIFFAEVNELMIITPPLTAATPLE"
     sig_peptide     complement(89409..89459)
                     /gene="cdtC"
                     /locus_tag="Cj0077c"
                     /note="Signal peptide predicted for cdtC by SignalP 2.0 HMM
                     (Signal peptide probability 0.983) with cleavage site
                     probability 0.852 between residues 17 and 18"
     misc_feature    complement(89040..89438)
                     /gene="cdtC"
                     /locus_tag="Cj0077c"
                     /inference="protein motif:Pfam:PF03499"
                     /note="HMMPfam hit to PF03499, Cytolethal distending toxin
                     C, score 3.6e-81"
     gene            complement(89470..90267)
                     /gene="cdtB"
                     /locus_tag="Cj0078c"
     CDS             complement(89470..90267)
                     /gene="cdtB"
                     /locus_tag="Cj0078c"
                     /note="Original (2000) note: Cj0078c, cdtB, cytolethal
                     distending toxin, len: 265 aa; identical toTR:Q46101
                     (EMBL:U51121) cdtB (265 aa) and similar to e.g. TR:Q47089
                     (EMBL:U03293) Escherichia coli cdtB (273 aa), fasta scores;
                     opt: 946 z-score: 1533.6 E(): 0, 55.2% identity in 268 aa
                     overlap. No Hp match. Contains N-terminal signal sequence;
                     Updated (2006) note: Prosite domain PRO1388 CDTOXINB,
                     Cytolethal distending toxin B signature identified within
                     CDS. Product modified to more specific family member due to
                     motif match. Characterised within Campylobacter jejuni, so
                     putative not added to product function. Functional
                     classification - Pathogenicity; PMID:10688204,
                     PMID:8675309, PMID:11083762"
                     /codon_start=1
                     /transl_table=11
                     /product="cytolethal distending toxin B"
                     /protein_id="CAL34251.1"
                     /db_xref="EnsemblGenomes-Gn:Cj0078c"
                     /db_xref="EnsemblGenomes-Tr:CAL34251"
                     /db_xref="GOA:Q0PC57"
                     /db_xref="InterPro:IPR003539"
                     /db_xref="InterPro:IPR005135"
                     /db_xref="UniProtKB/TrEMBL:Q0PC57"
                     /translation="MKKIICLFLSFNLAFANLENFNVGTWNLQGSSAATESKWSVSVRQ
                     LVSGANPLDILMIQEAGTLPRTATPTGRHVQQGGTPIDEYEWNLGTLSRPDRVFIYYSR
                     VDVGANRVNLAIVSRMQAEEVIVLPPPTTVSRPIIGIRNGNDAFFNIHALANGGTDVGA
                     IITAVDAHFANMPQVNWMIAGDFNRDPSTITSTVDRELANRIRVVFPTSATQASGGTLD
                     YAITGNSNRQQTYTPPLLAAILMLASLRSHIVSDHFPVNFRKF"
     sig_peptide     complement(90169..90267)
                     /gene="cdtB"
                     /locus_tag="Cj0078c"
                     /note="Signal peptide predicted for cdtB by SignalP 2.0 HMM
                     (Signal peptide probability 0.926) with cleavage site
                     probability 0.740 between residues 33 and 34"
     misc_feature    complement(89476..90207)
                     /gene="cdtB"
                     /locus_tag="Cj0078c"
                     /inference="protein motif:Pfam:PF03372"
                     /note="HMMPfam hit to
                     PF03372,Endonuclease/Exonuclease/phosphatase fa, score
                     7.8e-23"
     gene            complement(90264..91070)
                     /gene="cdtA"
                     /locus_tag="Cj0079c"
     CDS             complement(90264..91070)
                     /gene="cdtA"
                     /locus_tag="Cj0079c"
                     /inference="protein motif:Pfam:PF03498"
                     /inference="protein motif:Prosite:PS00013"
                     /note="Original (2000) note: Cj0079c, cdtA, cytolethal
                     distending toxin, len: 268 aa; identical to TR:Q46100
                     (EMBL:U51121) cdtB (268 aa) and similar to e.g. TR:Q47088
                     (EMBL:U03293) Escherichia coli cdtA (237 aa), fasta scores;
                     opt: 310 z-score: 408.0 E(): 1.8e-15, 32.7% identity in 159
                     aa overlap. No Hp match. Contains N-terminal signal
                     sequence and appropriately positioned PS00013 Prokaryotic
                     membrane lipoprotein lipid attachment site; Updated (2006)
                     note: Pfam domain PF03498 Cytolethal distending toxin A
                     identified within CDS. Product modified to more specific
                     family member due to motif match. Characterised within
                     Campylobacter jejuni, so putative not added to product
                     function. Functional classification -Pathogenicity;
                     PMID:10688204, PMID:8675309, PMID:11083762"
                     /codon_start=1
                     /transl_table=11
                     /product="cytolethal distending toxin A"
                     /protein_id="CAL34252.1"
                     /db_xref="EnsemblGenomes-Gn:Cj0079c"
                     /db_xref="EnsemblGenomes-Tr:CAL34252"
                     /db_xref="GOA:Q0PC56"
                     /db_xref="InterPro:IPR000772"
                     /db_xref="InterPro:IPR003558"
                     /db_xref="InterPro:IPR015957"
                     /translation="MQKIIVFILCCFMTFFLYACSSKFENVNPLGRSFGEFEDTDPLKL
                     GLEPTFPTNQEIPSLISGADLVPITPITPPLTRTSNSANNNAANGINPRFKDEAFNDVL
                     IFENRPAVSDFLTILGPSGAALTVWALAQGNWIWGYTLIDSKGFGDARVWQLLLYPNDF
                     AMIKNAKTNTCLNAYGNGIVHYPCDASNHAQMWKLIPMSNTAVQIKNLGNGKCIQAPIT
                     NLYGDFHKVFKIFTVECAKKDNFDQQWFLTTPPFTAKPLYRQGEVR"
     sig_peptide     complement(90990..91070)
                     /gene="cdtA"
                     /locus_tag="Cj0079c"
                     /note="Signal peptide predicted for cdtA by SignalP 2.0 HMM
                     (Signal peptide probability 0.852) with cleavage site
                     probability 0.451 between residues 27 and 28"
     misc_feature    complement(90420..90704)
                     /gene="cdtA"
                     /locus_tag="Cj0079c"
                     /inference="protein motif:Pfam:PF03498"
                     /note="HMMPfam hit to PF03498, Cytolethal distending toxin
                     A, score 1.6e-33"
     misc_feature    complement(91005..91058)
                     /gene="cdtA"
                     /locus_tag="Cj0079c"
                     /inference="protein motif:TMHMM:2.0"
                     /note="1 probable transmembrane helix predicted for Cj0079c
                     by TMHMM2.0 at aa 5-22"
     misc_feature    complement(91011..91043)
                     /gene="cdtA"
                     /locus_tag="Cj0079c"
                     /inference="protein motif:Prosite:PS00013"
                     /note="PS00013 Prokaryotic membrane lipoprotein lipid
                     attachment site"
     gene            91147..91416
                     /locus_tag="Cj0080"
     CDS             91147..91416
                     /locus_tag="Cj0080"
                     /inference="protein motif:TMHMM:2.0"
                     /note="Original (2000) note: Cj0080, possible membrane
                     protein, len: 267 aa; no Hp match; Contains one possible
                     transmembrane domain; Updated (2006) note: Two probable
                     transmembrane helices predicted by TMHMM2.0"
                     /codon_start=1
                     /transl_table=11
                     /product="putative membrane protein. Functional
                     classification-Membranes, lipoproteins and porins"
                     /protein_id="CAL34253.1"
                     /db_xref="EnsemblGenomes-Gn:Cj0080"
                     /db_xref="EnsemblGenomes-Tr:CAL34253"
                     /db_xref="InterPro:IPR027853"
                     /db_xref="UniProtKB/TrEMBL:Q0PC55"
                     /translation="MFYFVVFKGRIYMYLKHLYFSISQIFNFYKEGFKNLTLGKTLWKI
                     IFIKLFVMFVILKLFVFDVNFNSIFKSDKEKSTFVLKNLTLEGK"
     misc_feature    order(91174..91233,91270..91338)
                     /locus_tag="Cj0080"
                     /inference="protein motif:TMHMM:2.0"
                     /note="2 probable transmembrane helices predicted for
                     Cj0080 by TMHMM2.0 at aa 10-29 and 42-64"
     gene            91417..92979
                     /gene="cydA"
                     /locus_tag="Cj0081"
     CDS             91417..92979
                     /gene="cydA"
                     /locus_tag="Cj0081"
                     /EC_number="1.10.3.-"
                     /inference="protein motif:Pfam:PF01654"
                     /inference="protein motif:TMHMM:2.0"
                     /note="Original (2000) note: Cj0081, cydA, probable
                     cytochrome bd oxidase subunit I, len: 520 aa;similar to
                     many e.g. APPC_ECOLI cytochrome bd-ii oxidase subunit I (EC
                     1.10.3.-) (514 aa), fasta scores; opt: 1412 z-score: 1888.2
                     E(): 0, 45.7% identity in 530 aa overlap. No Hp match;
                     Updated (2006) note: Pfam domain PF01654 Bacterial
                     Cytochrome Ubiquinol Oxidase identified within CDS.
                     Also,nine probable transmembrane helices predicted by
                     TMHMM2.0. Further support given to product function.
                     Characterised within Escherichia coli with acceptable
                     identity score. Thus, putative not added to product
                     function. Functional classification - Energy metabolism -
                     Electron transport; PMID:8626304, PMID:9068659,
                     PMID:9852001"
                     /codon_start=1
                     /transl_table=11
                     /product="cytochrome bd oxidase subunit I"
                     /protein_id="CAL34254.1"
                     /db_xref="EnsemblGenomes-Gn:Cj0081"
                     /db_xref="EnsemblGenomes-Tr:CAL34254"
                     /db_xref="GOA:Q0PC54"
                     /db_xref="InterPro:IPR002585"
                     /db_xref="UniProtKB/TrEMBL:Q0PC54"
                     /translation="MNELSSVDWSRAQFALTALYHFLFVPLTLGLSFMIAIMETIYVKT
                     KNERWKKITKFWLSLFAINFAIGVATGIIMEFEFGTNWANYSWFVGDIFGAPLAVEGIM
                     AFFLEATFFAVMFFGWDKVSKGFHLLSTWCVAIGSNLSAFWILVANGWMQYPVGMSFNP
                     DTARNEMQSFFEVALSPVAISKFLHTIGSGYVISALFVMGISAWFMLKGRHIIEAKKSL
                     VVGASFGLVCSIFLFFSGDESAYRVTQTQPMKLAAMEGVYQGEHRAGLVPFGILNPKKT
                     IDNNESVFLFDITIPYALSILGNRDPNSFVPGIEDLIYGNESKGIEPMQNRIDRGKIAI
                     QTLKDYKLAKENNDTIAMANHKSILETHFKDFGYGYLEKPSDTIPPVALTFYSFHIMVA
                     LGSFFFLLFIVTLYLTMANDIEKFRKVLWVCLLSIPLGYIAAEAGWIVAEVGRQPWAIQ
                     DLLPVHIAATQLGKVNVQISFWIFAVLFTALLIAEVKIMLTQIKKGFDAHAGHTPLMGK
                     GEK"
     misc_feature    91441..92952
                     /gene="cydA"
                     /locus_tag="Cj0081"
                     /inference="protein motif:Pfam:PF01654"
                     /note="HMMPfam hit to PF01654, Bacterial Cytochrome
                     Ubiquinol Oxidase, score 3.3e-191"
     misc_feature    order(91459..91527,91582..91650,91708..91776,91795..91863,
                     91972..92040,92077..92136,92587..92655,92692..92760,
                     92845..92913)
                     /gene="cydA"
                     /locus_tag="Cj0081"
                     /inference="protein motif:TMHMM:2.0"
                     /note="9 probable transmembrane helices predicted for
                     Cj0081 by TMHMM2.0 at aa 15-37, 56-78, 98-120,
                     127-149,186-208, 221-240, 391-413, 426-448 and 477-499"
     gene            92979..94103
                     /gene="cydB"
                     /locus_tag="Cj0082"
     CDS             92979..94103
                     /gene="cydB"
                     /locus_tag="Cj0082"
                     /EC_number="1.10.3.-"
                     /inference="protein motif:Pfam:PF02322"
                     /inference="protein motif:TMHMM:2.0"
                     /note="Original (2000) note: Cj0082, cydB, probable
                     cytochrome bd oxidase subunit II, len: 520 aa;similar to
                     many e.g. CYDB_ECOLI cytochrome d ubiquinol oxidase subunit
                     II (EC 1.10.3.-) (379 aa), fasta scores; opt: 466 z-score:
                     449.6 E(): 8.7e-18, 27.7% identity in 386 aa overlap. No Hp
                     match; Updated (2006) note: Pfam domain PF02322 Cytochrome
                     oxidase subunit II identified within CDS. Also, nine
                     probable transmembrane helices predicted by TMHMM2.0.
                     Further support given to product function. Characterised
                     within Escherichia coli with marginal identity score.
                     Putative not added to product function. Functional
                     classification - Energy metabolism - Electron transport;
                     PMID:8626304, PMID:9068659, PMID:9852001,PMID:15470119"
                     /codon_start=1
                     /transl_table=11
                     /product="cytochrome bd oxidase subunit II"
                     /protein_id="CAL34255.1"
                     /db_xref="EnsemblGenomes-Gn:Cj0082"
                     /db_xref="EnsemblGenomes-Tr:CAL34255"
                     /db_xref="GOA:Q0PC53"
                     /db_xref="InterPro:IPR003317"
                     /db_xref="UniProtKB/TrEMBL:Q0PC53"
                     /translation="MFFGLELEGLQIYWWLILSLLGGLLVFMFFVQGGQTLIDELSKDE
                     LEKTMLVNSLGRKWELGFTTLVLFGGAAFAAFPLFYSTSFGGAYWAWLCILFCFILQAV
                     AYEYRKKENNVYGSKTYEIFLKINGYLGVFLIGVAVSSFFSGSEFILNEHNFVSWQNPL
                     HGLELLLNPFNYLLGLALVFLARLLGAAYFMNNINDENIKIRAMKKLMINSILFLPFFL
                     GFLAWIFLKDGFSVDTNGVVSMSANLYLYNFLNQMIFAVLLVIGVILVLLGMVQGTKGC
                     SKAIFTLGLGTVLTVFALLSSIGLGQSAFYPSLSDLQSSLTLKNASSSYYTLSVMAYVS
                     LLVPFVLAYIIYVWNAMDKVKITREEIANDDHAY"
     misc_feature    93000..94061
                     /gene="cydB"
                     /locus_tag="Cj0082"
                     /inference="protein motif:Pfam:PF02322"
                     /note="HMMPfam hit to PF02322, Cytochrome oxidase subunit
                     II, score 3.5e-13"
     misc_feature    order(93006..93071,93153..93221,93234..93302,93363..93431,
                     93501..93569,93606..93665,93723..93791,93828..93896,
                     93972..94040)
                     /gene="cydB"
                     /locus_tag="Cj0082"
                     /inference="protein motif:TMHMM:2.0"
                     /note="9 probable transmembrane helices predicted for
                     Cj0082 by TMHMM2.0 at aa 10-31, 59-81, 86-108,
                     129-151,175-197, 210-229, 249-271, 284-306 and 332-354"
     gene            complement(94297..94992)
                     /locus_tag="Cj0085c"
     CDS             complement(94297..94992)
                     /locus_tag="Cj0085c"
                     /inference="protein motif:Pfam:PF01177"
                     /inference="protein motif:Prosite:PS00924"
                     /note="Original (2000) note: Cj0085c, probable amino acid
                     recemase, len: 231 aa; similar to members of the
                     aspartate/glutamate racemases family e.g. YGEA_ECOLI (230
                     aa), fasta scores; opt: 667 z-score: 1155.6 E(): 0, 46.7%
                     identity in 225 aa overlap, and RACD_STRTR aspartate
                     racemase (243 aa), fasta scores; opt: 254 z-score: 230.9
                     E(): 1.3e-05, 25.4% identity in 232 aa overlap. No Hp
                     match. Contains PS00924 Aspartate and glutamate racemases
                     signature 2 andPfam match to entry PF01177
                     Asp_Glu_race,Aspartate / glutamate racemase, score 108.40,
                     E-value 1.3e-28; Updated (2006) note: Pfam domain PF01177
                     Asp/Glu/Hydantoin racemase identified within CDS. No
                     specific characterisation with acceptable identity score
                     identified. Thus, putative kept within product function.
                     Functional classification - Misc"
                     /codon_start=1
                     /transl_table=11
                     /product="putative amino acid recemase"
                     /protein_id="CAL34256.1"
                     /db_xref="EnsemblGenomes-Gn:Cj0085c"
                     /db_xref="EnsemblGenomes-Tr:CAL34256"
                     /db_xref="GOA:Q0PC52"
                     /db_xref="InterPro:IPR001920"
                     /db_xref="InterPro:IPR004380"
                     /db_xref="InterPro:IPR015942"
                     /db_xref="UniProtKB/TrEMBL:Q0PC52"
                     /translation="MKTIGIIGGMSFESTITYYKTINQAINDKLKSLNSAKILLYSVNF
                     EEIENLQSQDKWQEAAQILTQCAKKLELAGANFIIIATNTMHKVFDEIQQNINIPILHI
                     AKSSAKALKQENIQKIGLLGTKYTMTQDFYKKMLIEENISVITPSDEDIKIVNDIIFNE
                     LCKGEIKQDSKEKYLNIIKKLQEKGAKGVLLACTEIGLLISKNDTNIKIFDTSLIHALD
                     AANEALKDL"
     misc_feature    complement(94309..94986)
                     /locus_tag="Cj0085c"
                     /inference="protein motif:Pfam:PF01177"
                     /note="HMMPfam hit to PF01177, Asp/Glu/Hydantoin
                     racemase,score 4.8e-67"
     misc_feature    complement(94387..94419)
                     /locus_tag="Cj0085c"
                     /inference="protein motif:Prosite:PS00924"
                     /note="PS00924 Aspartate and glutamate racemases signature
                     2"
     gene            complement(95108..95803)
                     /gene="ung"
                     /locus_tag="Cj0086c"
     CDS             complement(95108..95803)
                     /gene="ung"
                     /locus_tag="Cj0086c"
                     /EC_number="3.2.2.-"
                     /inference="protein motif:Pfam:PF00315"
                     /inference="protein motif:Prosite:PS00130"
                     /note="Original (2000) note: Cj0086c, ung, probable
                     uracil-DNA glycosylase, len: 231 aa; similar to mnay
                     e.g.UNG_BORBU uracil-DNA glycosylase (EC 3.2.2.-) (223 aa),
                     fasta scores; opt: 765 z-score: 1221.9 E(): 0, 51.8%
                     identity in 222 aa overlap. 47.8% identity to HP1347.
                     Contains PS00130 Uracil-DNA glycosylase signature and Pfam
                     match to entry PF00315 UNG, Uracil-DNA glycosylase, score
                     334.90, E-value 9e-97; Updated (2006) note: Characterised
                     within Escherichia coli with acceptable identity score.
                     Appropriate motifs present. Thus, putative not added to
                     product function. Functional classification - DNA
                     replication, restriction/modification, recombination and
                     repair; PMID:2836397, PMID:1429601"
                     /codon_start=1
                     /transl_table=11
                     /product="uracil-DNA glycosylase"
                     /protein_id="CAL34257.1"
                     /db_xref="EnsemblGenomes-Gn:Cj0086c"
                     /db_xref="EnsemblGenomes-Tr:CAL34257"
                     /db_xref="GOA:Q9PJ40"
                     /db_xref="InterPro:IPR002043"
                     /db_xref="InterPro:IPR005122"
                     /db_xref="InterPro:IPR018085"
                     /translation="MEEITINIDKIKINDDWKEFLRDEFQKKYFLEIKKQYLNAINQNI
                     IIYPPANLIFNAFNLCPLKEIKIIILGQDPYHQPNQAMGLSFSVPKNVKIPPSLNNIFK
                     ELQNDLNITPAKSGDLSSWAKQGVLLLNSILSVEANKAASHSSWGWQEFSDAIIHKLSN
                     EKSGLVFMLWGNYAKNKEILIDNTKHLILKAAHPSPLARTGFLGCKHFSKANEFLKKVG
                     KIPIDWKIV"
     misc_feature    complement(95147..95623)
                     /gene="ung"
                     /locus_tag="Cj0086c"
                     /inference="protein motif:Pfam:PF03167"
                     /note="HMMPfam hit to PF03167, Uracil DNA glycosylase
                     superfamily, score 1.6e-73"
     misc_feature    complement(95576..95605)
                     /gene="ung"
                     /locus_tag="Cj0086c"
                     /inference="protein motif:Prosite:PS00130"
                     /note="PS00130 Uracil-DNA glycosylase signature"
     gene            96074..97480
                     /gene="aspA"
                     /locus_tag="Cj0087"
     CDS             96074..97480
                     /gene="aspA"
                     /locus_tag="Cj0087"
                     /EC_number="4.3.1.1"
                     /inference="protein motif:Pfam:PF00206"
                     /inference="protein motif:Prosite:PS00163"
                     /note="Original (2000) note: Cj0087, aspA, aspartate
                     ammonia-lyase, len: 468 aa; similar to many e.g.ASPA_ECOLI
                     aspartate ammonia-lyase (EC 4.3.1.1) (ASPAR (478 aa),fasta
                     scores; opt: 1853 z-score: 2526.1 E(): 0, 58.2% identity in
                     466 aa overlap, 67.5% identity to HP0649. Contains PS00163
                     Fumarate lyases signature and Pfam match to entry PF00206
                     lyase_1, Lyases, score 615.50, E-value 3.1e-181; Updated
                     (2006) note: Characterised within Escherichia coli with
                     acceptable identity score. Thus,putative not added to
                     product function. Functional classification - Central
                     intermediary metabolism -General; PMID:2699932"
                     /codon_start=1
                     /transl_table=11
                     /product="aspartate ammonia-lyase"
                     /protein_id="CAL34258.1"
                     /db_xref="EnsemblGenomes-Gn:Cj0087"
                     /db_xref="EnsemblGenomes-Tr:CAL34258"
                     /db_xref="GOA:Q0PC50"
                     /db_xref="InterPro:IPR000362"
                     /db_xref="InterPro:IPR004708"
                     /db_xref="InterPro:IPR008948"
                     /db_xref="InterPro:IPR018951"
                     /db_xref="InterPro:IPR020557"
                     /db_xref="InterPro:IPR022761"
                     /db_xref="InterPro:IPR024083"
                     /db_xref="UniProtKB/TrEMBL:Q0PC50"
                     /translation="MGTRKEHDFIGELEISDEVYYGVQTFRAVENFDISHDRLKDFPRF
                     VRALARVKKAAAMANHELGLLDKNIQDAIIKACDKILEGGYYDQFVVDMIQGGAGTSTN
                     MNANEVIANIGLELMGHKKGEYQYLHPNDHVNLSQSTNDAYPTALHLALHDYLSDLAKA
                     MEHLKKAYERKAEEFKDVLKMGRTQLQDAVPMTLGREFKTFAVMIGEDIQRVLEARKLI
                     LEINLGGTAIGTGINSHPDYPKVVERKIREVTGFEYTVAEDLIEATQDTGAYVQISGVL
                     KRVATKLSKVCNDLRLLSSGPKCGLNEINLPKMQPGSSIMPGKVNPVIPEVVNQVCYFV
                     IGADVTVTFACEGGQLQLNVFEPVVAYSLFNSVVMLEKAMYTLADKCIDGITANEKICS
                     DFVYNSVGIVTALNPYIGYENSASIAKEAMNTGKRVADIALERGLLSKEQIDEILTPSN
                     MLNPHMEAKK"
     misc_feature    96104..97099
                     /gene="aspA"
                     /locus_tag="Cj0087"
                     /inference="protein motif:Pfam:PF00206"
                     /note="HMMPfam hit to PF00206, Lyase, score 1.2e-151"
     misc_feature    97022..97051
                     /gene="aspA"
                     /locus_tag="Cj0087"
                     /inference="protein motif:Prosite:PS00163"
                     /note="PS00163 Fumarate lyases signature"
     gene            97496..98833
                     /gene="dcuA"
                     /locus_tag="Cj0088"
     CDS             97496..98833
                     /gene="dcuA"
                     /locus_tag="Cj0088"
                     /inference="protein motif:Pfam:PF03605"
                     /inference="protein motif:TMHMM:2.0"
                     /note="Original (2000) note: Cj0088, dcuA, probable
                     anaerobic C4-dicarboxylate transporter, len: 445 aa; highly
                     similar to many e.g. DCUA_ECOLI anaerobic C4-dicarboxylate
                     transporter dcuA (433 aa), fasta scores; opt: 1484 z-score:
                     1900.4 E(): 0, 53.6% identity in 442 aa overlap. 61.0%
                     identity to HP0724; Updated (2006) note: Pfam domain
                     PF03605 Anaerobic c4-dicarboxylate membrane transport
                     protein identified within CDS. Twelve probable
                     transmembrane helices predicted by TMHMM2.0. Characterised
                     within Wolinella succinogenes (PMID:11004174) and
                     Escherichia coli with acceptable identity score. Thus,
                     putative removed from product function. Functional
                     classification -Transport/binding proteins - Carbohydrates,
                     organic acids and alcohols; PMID:11004174"
                     /codon_start=1
                     /transl_table=11
                     /product="anaerobic C4-dicarboxylate transporter"
                     /protein_id="CAL34259.1"
                     /db_xref="EnsemblGenomes-Gn:Cj0088"
                     /db_xref="EnsemblGenomes-Tr:CAL34259"
                     /db_xref="GOA:Q0PC49"
                     /db_xref="InterPro:IPR004668"
                     /db_xref="UniProtKB/TrEMBL:Q0PC49"
                     /translation="MDIMIILQVIVLLGAIFIGIRLGGIAIGYAGGLGVVILGLVLGMK
                     PGNIPWDVILIIAAAIAAISAMQQAGGLDYMVRVTEKILRSSPKFINYLAPACGWLLTI
                     LAGTGNAVFSLMPVVVDVAKSQNIKPSVPLSLMVVSSQIGITASPVSAAVVYMSGVLEP
                     LGWNYPTLIGIWISTTFVACMLAAFIVSLITPMDLSKDSVYQERLKAGLVKDAGAVLHG
                     EDKPGAKLSVVIFLITVLAVVLYATAISSNIKWIDPVVVSRDAAIMSFLLTAATLITWL
                     CKVEPGKILDTSVFKSGMTACVCVFGVAWLGNTFVAGHEASIKEVAGDWVKQTPAMLAV
                     AFFFASMLLYSQAATAKAIVPVIITALGISAANPHDSYMLVACFAAVSALFVLPTYPTL
                     LGAVQMDDTGTTRIGKFIFNHSFFIPGVLAIAIAVALGFVLAPMLI"
     misc_feature    order(97502..97555,97568..97621,97640..97708,97766..97834,
                     97895..97963,98006..98074,98183..98242,98270..98338,
                     98396..98464,98507..98575,98633..98701,98759..98827)
                     /gene="dcuA"
                     /locus_tag="Cj0088"
                     /inference="protein motif:TMHMM:2.0"
                     /note="12 probable transmembrane helices predicted for
                     Cj0088 by TMHMM2.0 at aa 3-20, 25-42, 49-71,
                     91-113,134-156, 171-193, 230-249, 259-281, 301-323,
                     338-360,380-402 and 422-444"
     misc_feature    97517..98608
                     /gene="dcuA"
                     /locus_tag="Cj0088"
                     /inference="protein motif:Pfam:PF03605"
                     /note="HMMPfam hit to PF03605, Anaerobic c4-dicarboxylate
                     membrane transpo, score 3.9e-245"
     misc_feature    98012..98044
                     /gene="dcuA"
                     /locus_tag="Cj0088"
                     /inference="protein motif:Prosite:PS00013"
                     /note="PS00013 Prokaryotic membrane lipoprotein lipid
                     attachment site"
     gene            98941..100302
                     /locus_tag="Cj0089"
     CDS             98941..100302
                     /locus_tag="Cj0089"
                     /inference="protein motif:Prosite:PS00013"
                     /note="Original (2000) note: Cj0089, probable
                     lipoprotein,len: 453 aa; 27.4% identity to HP0018. Contains
                     N-terminal signal sequence and appropriately positioned
                     PS00013 Prokaryotic membrane lipoprotein lipid attachment
                     site. Functional classification - Membranes, lipoproteins
                     and porins"
                     /codon_start=1
                     /transl_table=11
                     /product="putative lipoprotein"
                     /protein_id="CAL34260.1"
                     /db_xref="EnsemblGenomes-Gn:Cj0089"
                     /db_xref="EnsemblGenomes-Tr:CAL34260"
                     /db_xref="UniProtKB/TrEMBL:Q0PC48"
                     /translation="MKIKVGLIFSGIACLFLTACVNQVKQNTTFENTLTQKYCGDDFFN
                     QNLEKIKKNDDVIYTGLNAGLIARNCGDFNKSNVFFDAVEESYKYDVDLENVSPKAAKF
                     IGTTLLNDNIVDYDGSLYERIMVNIYKALNYMEEDDYENARVEFNRVLMRQDKAKEYFA
                     KEIEKNRADLDKAKEDKNYDKNMNENSKVIEAQYDNLFKEFDTTKNFINPYATYLASIF
                     FFMDKDYRKAADLFREVAIIYPKNKTIKKEAKIFKEYATKIKVKKAKKYVFVVYENGFG
                     VVKDEFALTLPFIVDKKIISTNIALQTLKKREASFANLNINGQNTNDFVDLDNIVATEF
                     KINMPAMIAKALAQTIIKTTLNVAVANNDSTGGWLSLATAVATAATNKADVRSWRGLPK
                     SIAIATIENDGNLEIKDPQGNILFQKSLDKNKNALVIVRSFAPYLPASVAIMEK"
     sig_peptide     98941..99018
                     /locus_tag="Cj0089"
                     /note="Signal peptide predicted for
                     signalp2embl_unknown_000038_98941_100302 by SignalP 2.0 HMM
                     (Signal peptide probability 0.998) with cleavage site
                     probability 0.724 between residues 26 and 27"
     misc_feature    98968..99000
                     /locus_tag="Cj0089"
                     /inference="protein motif:Prosite:PS00013"
                     /note="PS00013 Prokaryotic membrane lipoprotein lipid
                     attachment site"
     misc_feature    99313..99414
                     /locus_tag="Cj0089"
                     /inference="protein motif:Pfam:PF07719"
                     /note="HMMPfam hit to PF07719, Tetratricopeptide
                     repeat,score 1.4"
     misc_feature    99577..99678
                     /locus_tag="Cj0089"
                     /inference="protein motif:Pfam:PF07719"
                     /note="HMMPfam hit to PF07719, Tetratricopeptide
                     repeat,score 0.12"
     gene            100312..100680
                     /locus_tag="Cj0090"
     CDS             100312..100680
                     /locus_tag="Cj0090"
                     /inference="protein motif:Prosite:PS00013"
                     /note="Original (2000) note: Cj0090, probable
                     lipoprotein,len: 122 aa; no Hp match. Contains N-terminal
                     signal sequence and appropriately positioned PS00013
                     Prokaryotic membrane lipoprotein lipid attachment site.
                     Functional classification - Membranes, lipoproteins and
                     porins"
                     /codon_start=1
                     /transl_table=11
                     /product="putative lipoprotein"
                     /protein_id="CAL34261.1"
                     /db_xref="EnsemblGenomes-Gn:Cj0090"
                     /db_xref="EnsemblGenomes-Tr:CAL34261"
                     /db_xref="InterPro:IPR010824"
                     /db_xref="PDB:4GIO"
                     /db_xref="UniProtKB/TrEMBL:Q0PC47"
                     /translation="MKKNILFILMFLLSACAPSYQINSNQNTVILGSNLPKSLVKQFQK
                     RINSNGYLEFEVILRSTFAKDVIYKVDWLDKDGFVLRDVLNEDYQALRIPAGQEVILRK
                     LASDTRANDFRLEIKAKN"
     sig_peptide     100312..100383
                     /locus_tag="Cj0090"
                     /note="Signal peptide predicted for
                     signalp2embl_unknown_000039_100312_100680 by SignalP 2.0
                     HMM (Signal peptide probability 0.997) with cleavage site
                     probability 0.247 between residues 24 and 25"
     misc_feature    100327..100359
                     /locus_tag="Cj0090"
                     /inference="protein motif:Prosite:PS00013"
                     /note="PS00013 Prokaryotic membrane lipoprotein lipid
                     attachment site"
     gene            100704..101327
                     /locus_tag="Cj0091"
     CDS             100704..101327
                     /locus_tag="Cj0091"
                     /inference="protein motif:Prosite:PS00013"
                     /note="Original (2000) note: Cj0091, probable
                     lipoprotein,len: 207 aa; 33.5% identity to HP1457. Contains
                     N-terminal signal sequence and appropriately positioned
                     PS00013 Prokaryotic membrane lipoprotein lipid attachment
                     site. Functional classification - Membranes, lipoproteins
                     and porins"
                     /codon_start=1
                     /transl_table=11
                     /product="putative lipoprotein"
                     /protein_id="CAL34262.1"
                     /db_xref="EnsemblGenomes-Gn:Cj0091"
                     /db_xref="EnsemblGenomes-Tr:CAL34262"
                     /db_xref="InterPro:IPR014094"
                     /db_xref="UniProtKB/TrEMBL:Q0PC46"
                     /translation="MKKTKILGTALIGALLFSGCAQTAYTDGKASQVKKGDALTLGLDR
                     QDFESAAETMINSMLSDPAFANIKPGTRKVIAIGRVVNDTPQRIDTEKLTAKITSALRK
                     SGKFVLTSAVAAGGALDSMSEDVRELRDNDEFNQKTIAKKGTLVSPDFSLAGKIRQDNV
                     KLSNGKTQVEYFFLLRLTDLTSGLVYWEDEQTIDKTGSSKSVTW"
     sig_peptide     100704..100781
                     /locus_tag="Cj0091"
                     /note="Signal peptide predicted for
                     signalp2embl_unknown_000040_100704_101327 by SignalP 2.0
                     HMM (Signal peptide probability 1.000) with cleavage site
                     probability 0.579 between residues 26 and 27"
     misc_feature    100722..100781
                     /locus_tag="Cj0091"
                     /inference="protein motif:TMHMM:2.0"
                     /note="1 probable transmembrane helix predicted for Cj0091
                     by TMHMM2.0 at aa 7-26"
     misc_feature    100731..100763
                     /locus_tag="Cj0091"
                     /inference="protein motif:Prosite:PS00013"
                     /note="PS00013 Prokaryotic membrane lipoprotein lipid
                     attachment site"
     gene            101410..102747
                     /locus_tag="Cj0092"
     CDS             101410..102747
                     /locus_tag="Cj0092"
                     /inference="protein motif:Prosite:PS00017"
                     /note="Original (2000) note: Cj0092, probable periplasmic
                     protein, len: 445 aa; no Hp match. Contains probable
                     N-terminal signal sequence and PS00017 ATP/GTP-binding site
                     motif A (P-loop). Functional classification -Miscellaneous
                     periplasmic proteins"
                     /codon_start=1
                     /transl_table=11
                     /product="putative periplasmic protein"
                     /protein_id="CAL34263.1"
                     /db_xref="EnsemblGenomes-Gn:Cj0092"
                     /db_xref="EnsemblGenomes-Tr:CAL34263"
                     /db_xref="UniProtKB/TrEMBL:Q0PC45"
                     /translation="MKKILFIGSLVMASLLYAQGSQPVEITQQDINTQNEMSDASTKDI
                     TPKSIEDFFEEFADNFGIEYGITKDGKTFYTGKSTVAVNDTDPQFAQALQNAYQKAMLN
                     LQSEFIRDAFGRIATSKIQNYEADNSTNAKEFDELPKGDKVDQILNKLTQLAGAQLDKA
                     LKDLGIDTNSLSEDRKKTLLKQEFLNKTMTNAIGSMSGLVPVQTIVTQRRGEYDVGVVA
                     VISNKTRQLAKDMALARQSAIKGKGKAISEYLPKDTKGFLNEYGIRLVYDENGAPIILS
                     YGNWGYVADPSNAKKTNILEDRAKETALTMADAAIIEFINTNLSLKDERTTGDTYEEII
                     KQSINVNDSSTQEQTQNITNIIDKVNSKIKASASGKIRGIRTLKKWSYTSENGIEHVGA
                     VRFYSYENLANTNEALNSKSNATKNEAKKSSSIQRSSNVVNSMDDF"
     sig_peptide     101410..101469
                     /locus_tag="Cj0092"
                     /note="Signal peptide predicted for
                     signalp2embl_unknown_000041_101410_102747 by SignalP 2.0
                     HMM (Signal peptide probability 0.988) with cleavage site
                     probability 0.408 between residues 20 and 21"
     misc_feature    101605..101628
                     /locus_tag="Cj0092"
                     /inference="protein motif:Prosite:PS00017"
                     /note="PS00017 ATP/GTP-binding site motif A (P-loop)"
     gene            102757..103959
                     /locus_tag="Cj0093"
     CDS             102757..103959
                     /locus_tag="Cj0093"
                     /note="Original (2000) note: Cj0093, probable periplasmic
                     protein, len: 400 aa; no Hp match. Contains probable
                     N-terminal signal sequence. Functional classification
                     -Miscellaneous periplasmic proteins"
                     /codon_start=1
                     /transl_table=11
                     /product="putative periplasmic protein"
                     /protein_id="CAL34264.1"
                     /db_xref="EnsemblGenomes-Gn:Cj0093"
                     /db_xref="EnsemblGenomes-Tr:CAL34264"
                     /db_xref="GOA:Q0PC44"
                     /db_xref="InterPro:IPR005534"
                     /db_xref="UniProtKB/TrEMBL:Q0PC44"
                     /translation="MKIIKILFLGLFLSLSLNAKVITTTSTKSSTGEGTGLTREDAINN
                     AIIEAIGKMSGVSINSLKKSNTSVSTDNSGSNIQDNYSEQISKATKGRADTYEINSVEQ
                     DANGKYTANVTIFKTTTTKKYQAPGLSADNRRSITVFDSTPDAAKRGIGSALQQKIISD
                     LLQSRKFNVLDRDSSGYYEMEKALIKSGDAASDEVYKLKNMLATDYILLFSISGLEGKQ
                     KTSNLTGKSKTEIEVIVDYRVLLFATRQIKFSNTLSMKVNLKDNSLSANETALKQIANR
                     IAGDILNAIYPLKVASVENNEVIFSQSLNQGDVYECFALGKVIKDTYTKENTGRVESKT
                     GSIEITRTSPKFSYAKITEGSVKVGDICRPLSNTGSGNGYTIGRDANYQTQEGGGVNLG
                     F"
     sig_peptide     102757..102819
                     /locus_tag="Cj0093"
                     /note="Signal peptide predicted for
                     signalp2embl_unknown_000042_102757_103959 by SignalP 2.0
                     HMM (Signal peptide probability 0.992) with cleavage site
                     probability 0.294 between residues 21 and 22"
     gene            104118..104426
                     /gene="rplU"
                     /locus_tag="Cj0094"
     CDS             104118..104426
                     /gene="rplU"
                     /locus_tag="Cj0094"
                     /inference="protein motif:Pfam:PF00829"
                     /inference="protein motif:Prosite:PS01169"
                     /note="Original (2000) note: Cj0094, rplU, 50S ribosomal
                     protein L21, len: 102 aa; similar to many e.g. RL21_ECOLI
                     50S ribosomal protein L21 (103 aa), fasta scores; opt: 268
                     z-score: 457.7 E(): 3.1e-18, 40.8% identity in 103 aa
                     overlap. 58.8% identity to HP0296. Contains PS01169
                     Ribosomal protein L21 signature and Pfam match to entry
                     PF00829 Ribosomal_L21p, Ribosomal prokaryotic L21
                     protein,score 152.80, E-value 5.7e-42; Updated (2006) note:
                     Characterised within Escherichia coli with acceptable
                     identity score. Thus,putative not added to product
                     function. Functional classification - Ribosomal protein
                     synthesis and modification; PMID:378941, 8312607"
                     /codon_start=1
                     /transl_table=11
                     /product="50S ribosomal protein L21"
                     /protein_id="CAL34265.1"
                     /db_xref="EnsemblGenomes-Gn:Cj0094"
                     /db_xref="EnsemblGenomes-Tr:CAL34265"
                     /db_xref="GOA:Q0PC43"
                     /db_xref="InterPro:IPR001787"
                     /db_xref="InterPro:IPR018258"
                     /db_xref="InterPro:IPR028909"
                     /translation="MYAIIKHSGKQYKVSVGDELKLDHFEAESKASIEVSEVLAINDKE
                     LKVGAPFVAGAKVVLEVINHGKDKKVVIYKKRRRKDSKLKRGFRRQFTRVVVKDIKA"
     misc_feature    104118..104402
                     /gene="rplU"
                     /locus_tag="Cj0094"
                     /inference="protein motif:Pfam:PF00829"
                     /note="HMMPfam hit to PF00829, Ribosomal prokaryotic L21
                     protein, score 3.6e-48"
     misc_feature    104328..104396
                     /gene="rplU"
                     /locus_tag="Cj0094"
                     /inference="protein motif:Prosite:PS01169"
                     /note="PS01169 Ribosomal protein L21 signature"
     gene            104437..104691
                     /gene="rpmA"
                     /locus_tag="Cj0095"
     CDS             104437..104691
                     /gene="rpmA"
                     /locus_tag="Cj0095"
                     /inference="protein motif:Pfam:PF01016"
                     /inference="protein motif:Prosite:PS00831"
                     /note="Original (2000) note: Cj0095, rpmA, 50S ribosomal
                     protein L27, len: 84 aa; highly similar to meny e.g.
                     RL27_ECOLI 50S ribosomal protein L27 (84 aa), fasta scores;
                     opt: 334 z-score: 627.0 E(): 1.1e-27, 65.4% identity in 81
                     aa overlap. 85.2% identity to HP0297. Contains PS00831
                     Ribosomal protein L27 signature and Pfam match to entry
                     PF01016 Ribosomal_L27, Ribosomal L27 protein, score 189.40,
                     E-value 5.5e-53; Updated (2006) note: Characterised within
                     Escherichia coli with acceptable identity score.
                     Thus,putative not added to product function. Functional
                     classification - Ribosomal protein synthesis and
                     modification; PMID:8312607"
                     /codon_start=1
                     /transl_table=11
                     /product="50S ribosomal protein L27"
                     /protein_id="CAL34266.1"
                     /db_xref="EnsemblGenomes-Gn:Cj0095"
                     /db_xref="EnsemblGenomes-Tr:CAL34266"
                     /db_xref="GOA:Q9PJ31"
                     /db_xref="InterPro:IPR001684"
                     /db_xref="InterPro:IPR018261"
                     /translation="MAHKKGQGSTQNNRDSIGRRLGVKKFGGEFVRAGNIIIRQRGTAT
                     HAGNNVGMGKDHTIFALIDGFVKFERKDKDRKKVSVYPA"
     misc_feature    104440..104682
                     /gene="rpmA"
                     /locus_tag="Cj0095"
                     /inference="protein motif:Pfam:PF01016"
                     /note="HMMPfam hit to PF01016, Ribosomal L27 protein,score
                     3.7e-54"
     misc_feature    104536..104580
                     /gene="rpmA"
                     /locus_tag="Cj0095"
                     /inference="protein motif:Prosite:PS00831"
                     /note="PS00831 Ribosomal protein L27 signature"
     stem_loop       104722..104783
     gene            104798..105850
                     /locus_tag="Cj0096"
     CDS             104798..105850
                     /locus_tag="Cj0096"
                     /inference="protein motif:Pfam:PF01018"
                     /inference="protein motif:Prosite:PS00017"
                     /inference="protein motif:Prosite:PS00905"
                     /note="Original (2000) note: Cj0096, probable GTP-binding
                     protein, len: 350 aa; simlar to many members of the
                     GTP1/OBG family e.g. OBG_BACSU spo0B-associated GTP-binding
                     protein (428 aa), fasta scores; opt: 920 z-score: 1171.0
                     E(): 0, 43.0% identity in 342 aa overlap. 55.4% identity to
                     HP0303. Also similar in part to Cj0930 (27.1% identity in
                     210 aa overlap). Contains PS00017 ATP/GTP-binding site
                     motif A (P-loop), PS00905 GTP1/OBG family signature and
                     Pfam match to entry PF01018 GTP1_OBG,GTP1/OBG family, score
                     281.40, E-value 1.2e-80; Updated (2006) note:
                     Charactersation work carried out within Bacillus subtilis
                     with acceptable identity scores. Putative kept within
                     product function. Functional classification - Conserved
                     hypothetical proteins; PMID:2537815"
                     /codon_start=1
                     /transl_table=11
                     /product="GTP-binding protein"
                     /protein_id="CAL34267.1"
                     /db_xref="EnsemblGenomes-Gn:Cj0096"
                     /db_xref="EnsemblGenomes-Tr:CAL34267"
                     /db_xref="GOA:Q0PC41"
                     /db_xref="InterPro:IPR006073"
                     /db_xref="InterPro:IPR006074"
                     /db_xref="InterPro:IPR006169"
                     /db_xref="InterPro:IPR014100"
                     /db_xref="InterPro:IPR027417"
                     /translation="MFIDSVKITLASGDGGKGAVSFRREKHVPLGGPDGGDGGNGGDII
                     FVCDNNTHTLVNFKGKRELRAQNGAGGMGRNKNGKKGENLELIVPEGTQVIDAQTNEIL
                     LDLTKEGQRELFLKGGKGGLGNTHFKHATNQRPDYAQPGIKGESRLVRLELKLIADVGL
                     VGFPNVGKSTLISVVSNAKPEIANYEFTTLTPKLGLVDVNEYNSFVMADIPGIIEGASG
                     GKGLGLAFLKHIERTSFLLFVLDPMRQMPLKEQFIVLRKELEKFSNELFGRKFGIMISK
                     SDSVRLGEEFAEQIALNINELDNYLKEINNPQSFLIKVSSLEKTGLKELKFMLLEEIKT
                     LRNNKKNLTI"
     misc_feature    104801..105268
                     /locus_tag="Cj0096"
                     /inference="protein motif:Pfam:PF01018"
                     /note="HMMPfam hit to PF01018, GTP1/OBG, score 2.7e-75"
     misc_feature    105272..105646
                     /locus_tag="Cj0096"
                     /inference="protein motif:Pfam:PF01926"
                     /note="HMMPfam hit to PF01926, GTPase of unknown
                     function,score 2.7e-33"
     misc_feature    105290..105313
                     /locus_tag="Cj0096"
                     /inference="protein motif:Prosite:PS00017"
                     /note="PS00017 ATP/GTP-binding site motif A (P-loop)"
     misc_feature    105431..105472
                     /locus_tag="Cj0096"
                     /inference="protein motif:Prosite:PS00905"
                     /note="PS00905 GTP1/OBG family signature"
     gene            105955..106710
                     /gene="proB"
                     /locus_tag="Cj0097"
     CDS             105955..106710
                     /gene="proB"
                     /locus_tag="Cj0097"
                     /EC_number="2.7.2.11"
                     /note="Original (2000) note: Cj0097, proB, possible
                     glutamate 5-kinase, len: 251 aa; similar to, but shorter
                     than, many e.g. PROB_BACSU glutamate 5-kinase (EC 2.7.2.11)
                     (365 aa), fasta scores; opt: 502 z-score: 752.8 E(): 0,
                     37.1% identity in 232 aa overlap; Updated (2006) note:
                     Characterised within Bacillus subtilis and Escherichia coli
                     with acceptable identity scores. Appropriate motifs were
                     also identified. Thus,putative removed from product
                     function. Functional classification - Amino acid
                     biosynthesis - Glutamate family; PMID:8083159,
                     PMID:2841193, PMID:15502337"
                     /codon_start=1
                     /transl_table=11
                     /product="glutamate 5-kinase"
                     /protein_id="CAL34268.1"
                     /db_xref="EnsemblGenomes-Gn:Cj0097"
                     /db_xref="EnsemblGenomes-Tr:CAL34268"
                     /db_xref="GOA:Q9PJ29"
                     /db_xref="InterPro:IPR001048"
                     /db_xref="InterPro:IPR001057"
                     /db_xref="InterPro:IPR005715"
                     /db_xref="InterPro:IPR011529"
                     /db_xref="InterPro:IPR019797"
                     /db_xref="PDB:2AKO"
                     /translation="MKRIVVKVGSHVISEENTLSFERLKNLVAFLAKLMEKYEVILVTS
                     AAISAGHTKLDIDRKNLINKQVLAAIGQPFLISVYNELLAKFNKLGGQILLTGKDFDSR
                     KATKHAKNAIDMMINLGILPIINENDATAIEEIVFGDNDSLSAYATHFFDADLLVILSD
                     IDGFYDKNPSEFSDAKRLEKITHIKEEWLQATIKTGSEHGTGGIVTKLKAAKFLLEHNK
                     KMFLASGFDLSVAKTFLLEDKQIGGTLFE"
     misc_feature    105958..106638
                     /gene="proB"
                     /locus_tag="Cj0097"
                     /inference="protein motif:Pfam:PF00696"
                     /note="HMMPfam hit to PF00696, Amino acid kinase
                     family,score 1e-41"
     gene            106784..107701
                     /gene="fmt"
                     /locus_tag="Cj0098"
     CDS             106784..107701
                     /gene="fmt"
                     /locus_tag="Cj0098"
                     /EC_number="2.1.2.9"
                     /inference="protein motif:Pfam:PF00551"
                     /note="Original (2000) note: Cj0098, fmt, probable
                     methionyl-tRNA formyltransferase, len: 305 aa; similar to
                     many e.g.FMT_ECOLI methionyl-tRNA formyltransferase (EC
                     2.1.2.9) (314 aa), fasta scores; opt: 628 z-score: 634.5
                     E(): 4.4e-28, 37.5% identity in 304 aa overlap. Contains
                     Pfam match to entry PF00551 formyl_transf, Formyl
                     transferase, score 133.00, E-value 3.7e-37. 51.7% identity
                     to HP1141; Updated (2006) note: Characterised within
                     Escherichia coli with acceptable identity score.
                     Thus,putative not added to product function. Functional
                     classification - Aminoacyl tRNA synthetases and their
                     modification; PMID:1624424"
                     /codon_start=1
                     /transl_table=11
                     /product="methionyl-tRNA formyltransferase"
                     /protein_id="CAL34269.1"
                     /db_xref="EnsemblGenomes-Gn:Cj0098"
                     /db_xref="EnsemblGenomes-Tr:CAL34269"
                     /db_xref="GOA:Q9PJ28"
                     /db_xref="InterPro:IPR001555"
                     /db_xref="InterPro:IPR002376"
                     /db_xref="InterPro:IPR005793"
                     /db_xref="InterPro:IPR005794"
                     /db_xref="InterPro:IPR011034"
                     /db_xref="InterPro:IPR015518"
                     /translation="MKKIIFMGTPSYATCILKALVENENFKLVALFTQPDKAVGRKQIL
                     TPSDTKAFLSQNYPSIPIFTPSSLKDKNIIREIKDLNPDFIVVAAYGKILPKAILDLAP
                     CVNLHASLLPKYRGASPIQSAILNKDEKSGVCTMLMEEGLDTGAILESLECDIKDKNSS
                     EVFELLANLAAKIILSTLLNFDKITPKKQEESLATLCRKIKKEDGLINLQNARELYQKY
                     LAFTPWPGVFLENGLKFLELELVDELKQNAKMGEILELEKESFLLACKQGVLRIKKLQE
                     SGKKALDGRTYLNGKRLKSEDSLC"
     misc_feature    106787..107326
                     /gene="fmt"
                     /locus_tag="Cj0098"
                     /inference="protein motif:Pfam:PF00551"
                     /note="HMMPfam hit to PF00551, Formyl transferase, score
                     4.4e-36"
     misc_feature    107393..107674
                     /gene="fmt"
                     /locus_tag="Cj0098"
                     /inference="protein motif:Pfam:PF02911"
                     /note="HMMPfam hit to PF02911, Formyl
                     transferase,C-terminal domain, score 8e-24"
     gene            107664..108317
                     /gene="birA"
                     /locus_tag="Cj0099"
     CDS             107664..108317
                     /gene="birA"
                     /locus_tag="Cj0099"
                     /EC_number="6.3.4.15"
                     /inference="protein motif:Pfam:PF03099"
                     /note="Original (2000) note: Cj0099, birA, possible
                     biotin--[acetyl-CoA-carboxylase] synthetase, len: 217 aa;
                     weak similarity to e.g. SW:BIRA_BACSU P42975 birA
                     bifunctional protein (biotin operon repressor)
                     (biotin--[acetyl-CoA-carboxylase] synthetase) (EC
                     6.3.4.15)(325 aa), blastp scores; E= 0.00011, 21% identity
                     in 163 aa overlap; similarity does not include DNA-binding
                     domain. 39.0% identity to HP1140; Updated (2006) note: Pfam
                     domain PF03099 Biotin/lipoate A/B protein ligase family
                     identified within CDS. Further support given to product
                     function. Specific characterisation with acceptable
                     identity scores not yet carried out. Thus, putative kept
                     within product function. Functional classification -
                     Biosynthesis of cofactors,prosthetic groups and carriers -
                     Biotin"
                     /codon_start=1
                     /transl_table=11
                     /product="putative biotin--[acetyl-CoA-carboxylase]
                     synthetase"
                     /protein_id="CAL34270.1"
                     /db_xref="EnsemblGenomes-Gn:Cj0099"
                     /db_xref="EnsemblGenomes-Tr:CAL34270"
                     /db_xref="GOA:Q0PC38"
                     /db_xref="InterPro:IPR004143"
                     /db_xref="InterPro:IPR004408"
                     /db_xref="UniProtKB/TrEMBL:Q0PC38"
                     /translation="MEKGLKVKIVCVESIDSTHLFLCKQIRNGKIDENFAIYALEQING
                     VGSRENSWQSSKGNLHLSFCIKEEDLPKDLPLASVSIYFAYLLKEVLQEKGSKIWLKWP
                     NDLYLDDKKAGGVISAKISNFIIGGMGLNLKFAPQNTALCDIEISLKDLVSEFLQKVEK
                     KILWKNIFSKYMLEFEKSRKFSVHHEGKVFSLENSFLYEDGSILLGDKRVYSLR"
     misc_feature    107694..108083
                     /gene="birA"
                     /locus_tag="Cj0099"
                     /inference="protein motif:Pfam:PF03099"
                     /note="HMMPfam hit to PF03099, Biotin/lipoate A/B protein
                     ligase famil, score 2e-13"
     gene            108314..109099
                     /locus_tag="Cj0100"
     CDS             108314..109099
                     /locus_tag="Cj0100"
                     /inference="protein motif:Pfam:PF00991"
                     /inference="protein motif:Pfam:PF01656"
                     /note="Original (2000) note: Cj0100, putative parA family
                     protein, len: 261 aa; similar to members of the parA family
                     e.g. SOJ_BACSU soj protein (253 aa) fasta scores; opt: 762
                     z-score: 1251.6 E(): 0, 46.3% identity in 259 aa overlap.
                     61.1% identity to HP1139. Contains Pfam match to entry
                     PF00991 ParA, ParA family ATPase, score 118.40,E-value
                     1.3e-31; Updated (2006) note: Pfam domain PF01656
                     CobQ/CobB/MinD/ParA nucleotide binding domain identified
                     within CDS. This family consists of putative cobyrinic acid
                     a,c-diamide synthases family protein. Some characterisation
                     work within Bacillus subtilis with acceptable identity
                     score. Putative not added to product function. Functional
                     classification - Cell division; PMID:8071208"
                     /codon_start=1
                     /transl_table=11
                     /product="parA family protein"
                     /protein_id="CAL34271.1"
                     /db_xref="EnsemblGenomes-Gn:Cj0100"
                     /db_xref="EnsemblGenomes-Tr:CAL34271"
                     /db_xref="InterPro:IPR002586"
                     /db_xref="InterPro:IPR027417"
                     /db_xref="UniProtKB/TrEMBL:Q0PC37"
                     /translation="MSEIITIANQKGGVGKTTTAVNLAASLAVAEKKVLLIDVDPQANA
                     TTGLGFNRNNYEYNIYHVFIGRKKLSDIILKTELPQLHLAPSNIGLVGIEQELAKGENN
                     EKKMLLKNQIQEVIDEYDFIIIDSPPALGSITINAFAASDSVIIPIQCEFYALEGVAMV
                     LNTIKIIKKTINSKLRVRGFLPTMYSSQNNLSKDVVDDLKQNFKKQLFTINGNEDDFIV
                     IPRNVKLAESPSFGKPIILYDIKSPGSVAYQNLAYSILG"
     misc_feature    108326..109006
                     /locus_tag="Cj0100"
                     /inference="protein motif:Pfam:PF01656"
                     /note="HMMPfam hit to PF01656, CobQ/CobB/MinD/ParA
                     nucleotide binding domai, score 9.4e-53"
     gene            109105..109941
                     /locus_tag="Cj0101"
     CDS             109105..109941
                     /locus_tag="Cj0101"
                     /inference="protein motif:Pfam:PF02195"
                     /note="Original (2000) note: Cj0101, putative parB family
                     protein, len: 278 aa; similar to members of the parB family
                     e.g.SP0J_BACSU stage 0 sporulation protein J (282 aa),
                     fasta scores; opt: 563 z-score: 842.8 E(): 0, 36.1%
                     identity in 288 aa overlap. 41.7% identity to HP1138
                     plasmid replication-partition related protein. Contains
                     helix-turn-helix motif (Score 1486, +4.25 SD); Updated
                     (2006) note: Pfam domain PF02195 ParB-like nuclease domain
                     identified within CDS. Some characterisation within
                     Bacillus subtilis with acceptable identity score. Putative
                     not added to product function. Functional classification -
                     Cell division; PMID:1900505, PMID:8071208"
                     /codon_start=1
                     /transl_table=11
                     /product="parB family protein"
                     /protein_id="CAL34272.1"
                     /db_xref="EnsemblGenomes-Gn:Cj0101"
                     /db_xref="EnsemblGenomes-Tr:CAL34272"
                     /db_xref="GOA:Q9PJ25"
                     /db_xref="InterPro:IPR003115"
                     /db_xref="InterPro:IPR004437"
                     /translation="MGLNKDRGLSSLISDMDTVYSKELGFDKNQSTMIEIDQISPNPFQ
                     PRKNFDQEALDELANSIKEFGLIQPIIVFKKNNKFILIAGERRLRAVKALGKKEILAFI
                     ADIDENKLRELALIENIQRENLNPIELANSYKDLMQVHKITQENLAELIHKSRTQITNT
                     LRLLNLDIRTQELIASGKISQGHAKVLVGLDQKDEKMLVDSIIGQKLNVRDTEKIVKKI
                     KNNESLPNQEFEDEIKKLKQILNRFGFDCKNKNNDFVIHLENIDKIKKLIKMLEKL"
     misc_feature    109198..109467
                     /locus_tag="Cj0101"
                     /inference="protein motif:Pfam:PF02195"
                     /note="HMMPfam hit to PF02195, ParB-like nuclease
                     domain,score 2.7e-34"
     gene            110002..110427
                     /gene="atpF"
                     /locus_tag="Cj0102"
     CDS             110002..110427
                     /gene="atpF"
                     /locus_tag="Cj0102"
                     /EC_number="3.6.3.14"
                     /inference="protein motif:Pfam:PF00430"
                     /note="Original (2000) note: Cj0102, atpF', probable ATP
                     synthase F0 sector B' subunit, len: 141 aa; some similarity
                     to e.g. ATPF_BACP3 ATP synthase B chain precursor (EC
                     3.6.1.34) (163 aa), fasta scores; opt: 160 z-score: 227.5
                     E(): 2e-05, 20.9% identity in 129 aa overlap. 25.4%
                     identity to HP1137. Contains Pfam match to entry PF00430
                     ATP-synt_B, ATP synthase B/B' CF(0), score 42.80, E-value
                     6.3e-11; Updated (2006) note: Characterised within
                     Escherichia coli, however identity scores were marginal.
                     Appropriate motifs were identified. Putative not added to
                     product function. Functional classification - Energy
                     metabolism - ATP-proton motive force; PMID:6278247,
                     PMID:8276830, PMID:9614129,PMID:11768298, PMID:7961438"
                     /codon_start=1
                     /transl_table=11
                     /product="ATP synthase F0 sector B' subunit"
                     /protein_id="CAL34273.1"
                     /db_xref="EnsemblGenomes-Gn:Cj0102"
                     /db_xref="EnsemblGenomes-Tr:CAL34273"
                     /db_xref="GOA:Q0PC35"
                     /db_xref="InterPro:IPR002146"
                     /db_xref="UniProtKB/TrEMBL:Q0PC35"
                     /translation="MFEDMHPSIMLATMAIFLAMIVILNSMLYKPLLKFMDERNDSIKN
                     DENKVKENSQEVLGVNDELEAIHINTREEIQKIKQSAIAAAKEEAEQILRSKKEELERK
                     MASFYADLAVQKKELQEHLNIHLSELKQALQNNIKKI"
     misc_feature    110026..110418
                     /gene="atpF"
                     /locus_tag="Cj0102"
                     /inference="protein motif:Pfam:PF00430"
                     /note="HMMPfam hit to PF00430, ATP synthase B/B'
                     CF(0),score 1.5e-06"
     misc_feature    110029..110088
                     /gene="atpF"
                     /locus_tag="Cj0102"
                     /inference="protein motif:TMHMM:2.0"
                     /note="1 probable transmembrane helix predicted for Cj0102
                     by TMHMM2.0 at aa 10-29"
     gene            110438..110950
                     /gene="atpF"
                     /locus_tag="Cj0103"
     CDS             110438..110950
                     /gene="atpF"
                     /locus_tag="Cj0103"
                     /EC_number="3.6.3.14"
                     /note="Original (2000) note: Cj0103, atpF, probable ATP
                     synthase F0 sector B subunit, len: 170 aa; some similarity
                     to e.g. ATPF_ENTHR ATP synthase B chain (EC 3.6.1.34) (174
                     aa), fasta scores; opt: 165 z-score: 246.4 E():
                     1.8e-06,27.5% identity in 131 aa overlap. 31.9% identity to
                     HP1136; Updated (2006) note: Characterised within
                     Escherichia coli, however identity scores were marginal.
                     Appropriate motifs were identified. Putative not added to
                     product function. Functional classification - Energy
                     metabolism - ATP-proton motive force; PMID:6278247,
                     PMID:8276830, PMID:9614129,PMID:11768298, PMID:7961438"
                     /codon_start=1
                     /transl_table=11
                     /product="ATP synthase F0 sector B subunit"
                     /protein_id="CAL34274.1"
                     /db_xref="EnsemblGenomes-Gn:Cj0103"
                     /db_xref="EnsemblGenomes-Tr:CAL34274"
                     /db_xref="GOA:Q0PC34"
                     /db_xref="InterPro:IPR002146"
                     /db_xref="UniProtKB/TrEMBL:Q0PC34"
                     /translation="MSKLFFIIFLLPLYAFGASNGSGEYDIIPRTINFLIFVAILYYFV
                     ATPFKNFYKNRIVKISSKLDEIQKKLLESKAKKLDTMKKLEEAKASAAAALITAKKEAE
                     ILVQNIKKETQDELDLLQKHFEEQKDYEFRKMEKELVSNTLNEIFSDPNMTLKQSEIIE
                     LMMKKVS"
     sig_peptide     110438..110488
                     /gene="atpF"
                     /locus_tag="Cj0103"
                     /note="Signal peptide predicted for atpF by SignalP 2.0 HMM
                     (Signal peptide probability 0.903) with cleavage site
                     probability 0.564 between residues 17 and 18"
     misc_feature    order(110450..110503,110516..110584)
                     /gene="atpF"
                     /locus_tag="Cj0103"
                     /inference="protein motif:TMHMM:2.0"
                     /note="2 probable transmembrane helices predicted for
                     Cj0103 by TMHMM2.0 at aa 5-22 and 27-49"
     misc_feature    110513..110923
                     /gene="atpF"
                     /locus_tag="Cj0103"
                     /inference="protein motif:Pfam:PF00430"
                     /note="HMMPfam hit to PF00430, ATP synthase B/B'
                     CF(0),score 0.00034"
     gene            110953..111474
                     /gene="atpH"
                     /locus_tag="Cj0104"
     CDS             110953..111474
                     /gene="atpH"
                     /locus_tag="Cj0104"
                     /EC_number="3.6.3.14"
                     /inference="protein motif:Pfam:PF00213"
                     /note="Original (2000) note: Cj0104, atpH, probable ATP
                     synthase F1 sector delta subunit, len: 173 aa; similar to
                     e.g. ATPD_ECOLI ATP synthase delta chain (EC 3.6.1.34) (177
                     aa), fasta scores; opt: 135 z-score: 234.1 E(): 8.8e-06,
                     27.6% identity in 145 aa overlap. No Hp match. Contains
                     Pfam match to entry PF00213 OSCP, ATP synthase delta (OSCP)
                     subunit, score 53.70, E-value 8.2e-15; Updated (2006) note:
                     Characterised within Escherichia coli, however identity
                     scores were marginal. Appropriate motifs were identified.
                     Putative not added to product function. Functional
                     classification - Energy metabolism - ATP-proton motive
                     force; PMID:6278247, PMID:8276830,
                     PMID:7957212,PMID:11768298, PMID:7961438"
                     /codon_start=1
                     /transl_table=11
                     /product="ATP synthase F1 sector delta subunit"
                     /protein_id="CAL34275.1"
                     /db_xref="EnsemblGenomes-Gn:Cj0104"
                     /db_xref="EnsemblGenomes-Tr:CAL34275"
                     /db_xref="GOA:Q0PC33"
                     /db_xref="InterPro:IPR000711"
                     /db_xref="InterPro:IPR026015"
                     /translation="MENIIARRYAKAIASRADINDFYQNLCILNSAFVLPKFKNIIESN
                     EIKKERKMEFLDSFFDIKNSSFQNFLRLLIENSRLECIPQIVKELERQKAFKENIFVGI
                     VYSKEKLSQENLKDLEVKLNKKFDANIKLNNKISQDDSVKIELEELGYELSFSMKALQN
                     KLNEYILKII"
     misc_feature    110965..111414
                     /gene="atpH"
                     /locus_tag="Cj0104"
                     /inference="protein motif:Pfam:PF00213"
                     /note="HMMPfam hit to PF00213, ATP synthase delta (OSCP)
                     subunit, score 1.1e-07"
     gene            111488..112993
                     /gene="atpA"
                     /locus_tag="Cj0105"
     CDS             111488..112993
                     /gene="atpA"
                     /locus_tag="Cj0105"
                     /EC_number="3.6.3.14"
                     /inference="protein motif:Pfam:PF00006"
                     /inference="protein motif:Pfam:PF00422"
                     /inference="protein motif:Prosite:PS00017"
                     /inference="protein motif:Prosite:PS00152"
                     /note="Original (2000) note: Cj0105, atpA, probable ATP
                     synthase F1 sector alpha subunit, len: 501 aa; similar to
                     e.g. ATPA_ENTHR ATP synthase alpha chain (EC 3.6.1.34) (518
                     aa), fasta scores; opt: 2114 z-score: 2501.4 E(): 0,64.4%
                     identity in 497 aa overlap. 75.0% identity to HP1134.
                     Contains PS00017 ATP/GTP-binding site motif A (P-loop),
                     PS00152 ATP synthase alpha and beta subunits signature and
                     Pfam matches to entry PF00006 ATP-synt_ab,ATP synthase
                     alpha and beta subunits, score 643.10,E-value 1.5e-189 and
                     to entry PF00422 ATP-synt_A-c, ATP synthase Alpha chain, C
                     terminal, score 277.50, E-value 7.6e-94; Updated (2006)
                     note: Characterised within Escherichia coli, however
                     identity score was marginal. Also, characterised within
                     Enterococcus hirae with acceptable identity score.
                     Appropriate motifs were identified. Putative not added to
                     product function. Functional classification - Energy
                     metabolism - ATP-proton motive force; PMID:6278247,
                     PMID:8276830, PMID:11768298,PMID:1328152, PMID:7961438"
                     /codon_start=1
                     /transl_table=11
                     /product="ATP synthase F1 sector alpha subunit"
                     /protein_id="CAL34276.1"
                     /db_xref="EnsemblGenomes-Gn:Cj0105"
                     /db_xref="EnsemblGenomes-Tr:CAL34276"
                     /db_xref="GOA:Q9PJ21"
                     /db_xref="InterPro:IPR000194"
                     /db_xref="InterPro:IPR000793"
                     /db_xref="InterPro:IPR004100"
                     /db_xref="InterPro:IPR005294"
                     /db_xref="InterPro:IPR020003"
                     /db_xref="InterPro:IPR023366"
                     /db_xref="InterPro:IPR027417"
                     /translation="MKFKADEISSIIKERIENFDLNLEIEETGKIISVADGVAKVYGLK
                     NIMAGEMVEFENGDKGMALNLEESSVGIVILGKGEGLKEGASVKRLKKLLKVPVGEALI
                     GRVVNALGEPIDAKGVINANEYRFVEEKAKGIMARKSVHEPLHTGIKAIDALVPIGRGQ
                     RELIIGDRQTGKTTVAVDTIISQRGQGVICIYVAIGQKQSTVAQVVKRLEEHGAMEYTI
                     VVNAGASDPAALQYLAPYTGVTMGEFFRDNAKHALIVYDDLSKHAVAYREMSLILRRPP
                     GREAYPGDVFYLHSRLLERASKLNDELGAGSLTALPIIETQAGDVSAYIPTNVISITDG
                     QIFLETDLFNSGIRPAINVGLSVSRVGGAAQIKATKQVSGTLRLDLAQYRELQAFAQFA
                     SDLDEASRKQLERGQRMVELLKQPPYSPLSVEKQVVLIFAGTKGFLDDIAVSRIKEFED
                     GIYPFIEAKHPDIFEQIRSKKALDSDLEEKLAKAINEFKANHL"
     misc_feature    111557..111763
                     /gene="atpA"
                     /locus_tag="Cj0105"
                     /inference="protein motif:Pfam:PF02874"
                     /note="HMMPfam hit to PF02874, ATP synthase alpha/beta
                     family, beta-ba, score 7.9e-19"
     misc_feature    111929..112579
                     /gene="atpA"
                     /locus_tag="Cj0105"
                     /inference="protein motif:Pfam:PF00006"
                     /note="HMMPfam hit to PF00006, ATP synthase alpha/beta
                     family, nucleot, score 3.4e-115"
     misc_feature    111992..112015
                     /gene="atpA"
                     /locus_tag="Cj0105"
                     /inference="protein motif:Prosite:PS00017"
                     /note="PS00017 ATP/GTP-binding site motif A (P-loop)"
     misc_feature    112550..112579
                     /gene="atpA"
                     /locus_tag="Cj0105"
                     /inference="protein motif:Prosite:PS00152"
                     /note="PS00152 ATP synthase alpha and beta subunits
                     signature"
     misc_feature    112613..112927
                     /gene="atpA"
                     /locus_tag="Cj0105"
                     /inference="protein motif:Pfam:PF00306"
                     /note="HMMPfam hit to PF00306, ATP synthase alpha/beta
                     chain, C termin, score 2.5e-36"
     gene            113002..113886
                     /gene="atpG"
                     /locus_tag="Cj0106"
     CDS             113002..113886
                     /gene="atpG"
                     /locus_tag="Cj0106"
                     /EC_number="3.6.3.14"
                     /inference="protein motif:Pfam:PF00231"
                     /note="Original (2000) note: Cj0106, atpG, probable ATP
                     synthase F1 sector gamma subunit, len: 294 aa; similar to
                     e.g. ATPG_BACSU ATP synthase gamma chain (EC 3.6.1.34) (290
                     aa), fasta scores; opt: 537 z-score: 747.6 E(): 0,33.6%
                     identity in 295 aa overlap. 52.8% identity to HP1133.
                     Contains Pfam match to entry PF00231 ATP-synt, ATP
                     synthase, score 282.80, E-value 4.3e-81; Updated (2006)
                     note: Characterised within Bacillus subtilis with
                     acceptable identity scores. Appropriate motifs were
                     identified. Putative not added to product function.
                     Functional classification - Energy metabolism -ATP-proton
                     motive force; PMID:6278247, PMID:8276830,
                     PMID:11768298,PMID:7961438"
                     /codon_start=1
                     /transl_table=11
                     /product="ATP synthase F1 sector gamma subunit"
                     /protein_id="CAL34277.1"
                     /db_xref="EnsemblGenomes-Gn:Cj0106"
                     /db_xref="EnsemblGenomes-Tr:CAL34277"
                     /db_xref="GOA:Q9PJ20"
                     /db_xref="InterPro:IPR000131"
                     /db_xref="InterPro:IPR023633"
                     /translation="MSNLKEIKRKIKSVHNTQKTTNAMKLVSTAKLKKAEEAAKRSKIY
                     AQKIDEILSEISFQINKIVHNEDDVRLSLFHKKEQIKTVDLIFITADKGLCGGFNIKTL
                     KTVSEMLKEYEAKNINIRLRAIGKTGIEYFNFQKIELLEKYFHLSSSPDYEKACEVIHA
                     AVDDFLNGNTDEVILVHNGYKNMITQELKINHLIPVEPKSIEQTHNSLLELEPEGTELL
                     KDLMKTYFEYNMYYALIDSLAAEHSARMQAMDNATNNAKARVKQLNLAYNKARQESITT
                     ELIEIISGVESMK"
     misc_feature    113005..113880
                     /gene="atpG"
                     /locus_tag="Cj0106"
                     /inference="protein motif:Pfam:PF00231"
                     /note="HMMPfam hit to PF00231, ATP synthase, score 2.8e-83"
     gene            113912..115309
                     /gene="atpD"
                     /locus_tag="Cj0107"
     CDS             113912..115309
                     /gene="atpD"
                     /locus_tag="Cj0107"
                     /EC_number="3.6.3.14"
                     /inference="protein motif:Pfam:PF00306"
                     /inference="protein motif:Prosite:PS00017"
                     /inference="protein motif:Prosite:PS00152"
                     /note="Original (2000) note: Cj0107, atpD, probable ATP
                     synthase F1 sector beta subunit, len: 465 aa; highly
                     similar to many e.g. ATPB_WOLSU ATP synthase beta chain (EC
                     3.6.1.34) (467 aa), fasta scores; opt: 2558 z-score: 3132.1
                     E(): 0, 83.0% identity in 464 aa overlap. 79.5% identity to
                     HP1132. Contains PS00017 ATP /GTP-binding site motif A
                     (P-loop), PS00152 ATP synthase al pha and beta subunits
                     signature and Pfam matches to entry P F00006 ATP-synt_ab,
                     ATP synthase alpha and beta subunits, s core 604.00,
                     E-value 9.1e-178 and to entry PF00306 ATP-synt _ab_C, ATP
                     synthase ab C terminal, score 193.50, E-value 3. 4e-54;
                     Updated (2006) note: Characterised within Wolinella
                     succinogenes with acceptable identity scores. Appropriate
                     motifs were identified. Putative not added to product
                     function. Functional classification - Energy metabolism
                     -ATP-proton motive force; PMID:6278247, PMID:8276830,
                     PMID:11768298,PMID:7961438, PMID:8085791"
                     /codon_start=1
                     /transl_table=11
                     /product="ATP synthase F1 sector beta subunit"
                     /protein_id="CAL34278.1"
                     /db_xref="EnsemblGenomes-Gn:Cj0107"
                     /db_xref="EnsemblGenomes-Tr:CAL34278"
                     /db_xref="GOA:Q0PC30"
                     /db_xref="InterPro:IPR000194"
                     /db_xref="InterPro:IPR000793"
                     /db_xref="InterPro:IPR003593"
                     /db_xref="InterPro:IPR004100"
                     /db_xref="InterPro:IPR005722"
                     /db_xref="InterPro:IPR020003"
                     /db_xref="InterPro:IPR024034"
                     /db_xref="InterPro:IPR027417"
                     /translation="MQGFISQVLGPVVDVDFNDYLPQINEAIVVNFESEGKKHKLVLEV
                     AAHLGDNRVRTIAMDMTDGLVRGLKAEALGAPISVPVGEKVLGRIFNVTGDLIDEGEEI
                     SFDKKWAIHRDPPAFEDQSTKSEIFETGIKVVDLLAPYAKGGKVGLFGGAGVGKTVIIM
                     ELIHNVAFKHSGYSVFAGVGERTREGNDLYNEMKESNVLDKVALCYGQMNEPPGARNRI
                     ALTGLTMAEYFRDEMGLDVLMFIDNIFRFSQSGSEMSALLGRIPSAVGYQPTLASEMGK
                     FQERITSTKKGSITSVQAVYVPADDLTDPAPATVFAHLDATTVLNRAIAEKGIYPAVDP
                     LDSTSRMLDPNIIGEEHYKVARGVQSVLQKYKDLQDIIAILGMDELSEEDKLVVERARK
                     IEKFLSQPFFVAEVFTGSPGKYISLEDTIAGFKGILEGKYDHLPENAFYMVGNIDEAIA
                     KADKLKG"
     misc_feature    113924..114136
                     /gene="atpD"
                     /locus_tag="Cj0107"
                     /inference="protein motif:Pfam:PF02874"
                     /note="HMMPfam hit to PF02874, ATP synthase alpha/beta
                     family, beta-ba, score 4.3e-21"
     misc_feature    114302..114946
                     /gene="atpD"
                     /locus_tag="Cj0107"
                     /inference="protein motif:Pfam:PF00006"
                     /note="HMMPfam hit to PF00006, ATP synthase alpha/beta
                     family, nucleot, score 1e-94"
     misc_feature    114365..114388
                     /gene="atpD"
                     /locus_tag="Cj0107"
                     /inference="protein motif:Prosite:PS00017"
                     /note="PS00017 ATP/GTP-binding site motif A (P-loop)"
     misc_feature    114917..114946
                     /gene="atpD"
                     /locus_tag="Cj0107"
                     /inference="protein motif:Prosite:PS00152"
                     /note="PS00152 ATP synthase alpha and beta subunits
                     signature"
     misc_feature    114983..115306
                     /gene="atpD"
                     /locus_tag="Cj0107"
                     /inference="protein motif:Pfam:PF00306"
                     /note="HMMPfam hit to PF00306, ATP synthase alpha/beta
                     chain, C termin, score 7.2e-55"
     gene            115313..115702
                     /gene="atpC"
                     /locus_tag="Cj0108"
     CDS             115313..115702
                     /gene="atpC"
                     /locus_tag="Cj0108"
                     /EC_number="3.6.3.14"
                     /inference="protein motif:Pfam:PF00401"
                     /note="Original (2000) note: Cj0108, atpC, probable ATP
                     synthase F1 sector epsilon subunit, len: 129 aa; similar to
                     many e.g. ATPE_BACME ATP synthase epsilon chain (EC
                     3.6.1.34) (134 aa), fasta scores; opt: 200 z-score: 337.5
                     E(): 1.5e-11, 32.4% identity in 108 aa overlap. 40.0%
                     identity to HP1131. Contains Pfam match to entry PF00401
                     ATP-synt_DE, ATP synthase, Delta/Epsilon chain, score
                     84.00, E-value 4.2e-22; Updated (2006) note: Characterised
                     within Bacillus megaterium with acceptable identity scores.
                     Appropriate motifs were identified. Putative not added to
                     product function. Functional classification - Energy
                     metabolism -ATP-proton motive force; PMID:6278247,
                     PMID:8276830, PMID:11768298,PMID:7961438, PMID:2894831"
                     /codon_start=1
                     /transl_table=11
                     /product="ATP synthase F1 sector epsilon subunit"
                     /protein_id="CAL34279.1"
                     /db_xref="EnsemblGenomes-Gn:Cj0108"
                     /db_xref="EnsemblGenomes-Tr:CAL34279"
                     /db_xref="GOA:Q9PJ18"
                     /db_xref="InterPro:IPR001469"
                     /db_xref="InterPro:IPR020546"
                     /translation="MNDLINFEIVTPLGVIYQGEVKSVTLPGSEGEFGVLKGHAALVSS
                     LKSGVIDIEKADLNHELIAIDAGHAKVDEDKICVLAKGAVWVCGSDESEIEKNLAQAKD
                     LIKSMSSDNAALAATFSKLDNARMH"
     misc_feature    115322..115570
                     /gene="atpC"
                     /locus_tag="Cj0108"
                     /inference="protein motif:Pfam:PF02823"
                     /note="HMMPfam hit to PF02823, ATP synthase, Delta/Epsilon
                     chain, beta, score 2.6e-21"
     gene            115702..116256
                     /gene="exbB3"
                     /locus_tag="Cj0109"
     CDS             115702..116256
                     /gene="exbB3"
                     /locus_tag="Cj0109"
                     /inference="protein motif:Pfam:PF01618"
                     /note="Original (2000) note: Cj0109, exbB3, probable
                     exbB/tolQ family transport protein, len: 184 aa; similar to
                     members of the exbB/tolQ family, e.g. EXBB_ECOLI biopolymer
                     transport exbB protein (244 aa), fasta scores; opt: 208
                     z-score: 287.0 E(): 9.9e-09, 33.6% identity in 128 aa
                     overlap, and TOLQ_ECOLI tolQ protein (230 aa),fasta scores;
                     opt: 187 z-score: 280.1 E(): 2.4e-08, 48.4% identity in 62
                     aa overlap. 42.6% identity to HP1130. Also similar to
                     Cj0179 (30.6% identity in 186 aa overlap) and Cj1628 (44.4%
                     identity in 81 aa overlap); Updated (2006) note: Pfam
                     domain PF01618,MotA/TolQ/ExbB proton channel family
                     identified within CDS. Product modified to more specific
                     family member due to motif match. No specific
                     characterisation has been carried out yet. Thus, putative
                     kept within product function. Functional classification -
                     Transport/binding proteins - Other; PMID:8437515,
                     PMID:9371459"
                     /codon_start=1
                     /transl_table=11
                     /product="putative MotA/TolQ/ExbB proton channel family
                     protein"
                     /protein_id="CAL34280.1"
                     /db_xref="EnsemblGenomes-Gn:Cj0109"
                     /db_xref="EnsemblGenomes-Tr:CAL34280"
                     /db_xref="GOA:Q0PC28"
                     /db_xref="InterPro:IPR002898"
                     /db_xref="InterPro:IPR017269"
                     /db_xref="UniProtKB/TrEMBL:Q0PC28"
                     /translation="MNFEAIFHFFNSSSIITYIVLLWLSLYFILAFSILFARLTYLATW
                     RNKEKESLETLLLGEKDLSRTDSILRKCNDTTSNHLEIYKNLASRRASAGLTWLSIIAS
                     TSPFIGLFGTVISILETFGGLGTQNSLSIIAPKISEALVATGCGILVAIPAYTFHLIIK
                     RKAFELLSIIDSEIKVISSSK"
     misc_feature    order(115744..115812,115987..116055,116113..116181)
                     /gene="exbB3"
                     /locus_tag="Cj0109"
                     /inference="protein motif:TMHMM:2.0"
                     /note="3 probable transmembrane helices predicted for
                     Cj0109 by TMHMM2.0 at aa 15-37, 96-118 and 138-160"
     misc_feature    115837..116235
                     /gene="exbB3"
                     /locus_tag="Cj0109"
                     /inference="protein motif:Pfam:PF01618"
                     /note="HMMPfam hit to PF01618, MotA/TolQ/ExbB proton
                     channel family, score 1e-24"
     gene            116265..116654
                     /gene="exbD3"
                     /locus_tag="Cj0110"
     CDS             116265..116654
                     /gene="exbD3"
                     /locus_tag="Cj0110"
                     /inference="protein motif:Pfam:PF02472"
                     /note="Original (2000) note: Cj0110, exbD3, probable
                     exbD/tolR family transport protein, len: 129 aa; similar to
                     members of the exbD/tolR family, e.g. EXBD_ECOLI biopolymer
                     transport exbD protein (141 aa), fasta scores; opt: 225
                     z-score: 240.1 E(): 4e-06, 31.1% identity in 132 aa
                     overlap, and TOLR_ECOLI tolR protein (142 aa), fasta
                     scores; opt: 191 z-score: 240.1 E(): 4.1e-06, 27.7%
                     identity in 130 aa overlap. 46.8% identity to HP1129. Also
                     similar to Cj0180 (34.1% identity in 126 aa overlap) and
                     Cj1629 (26.4% identity in 121 aa overlap); Updated (2006)
                     note: Pfam domain PF02472 Biopolymer transport protein
                     ExbD/TolR identified within CDS. Further support given to
                     product function. No specific characterisation with
                     acceptable identity scores were identified. Thus, putative
                     kept within product function. Functional classification -
                     Transport/binding proteins -Other; PMID:9371459"
                     /codon_start=1
                     /transl_table=11
                     /product="putative exbD/tolR family transport protein"
                     /protein_id="CAL34281.1"
                     /db_xref="EnsemblGenomes-Gn:Cj0110"
                     /db_xref="EnsemblGenomes-Tr:CAL34281"
                     /db_xref="GOA:Q0PC27"
                     /db_xref="InterPro:IPR003400"
                     /db_xref="UniProtKB/TrEMBL:Q0PC27"
                     /translation="MPFDDEKPELNITPLVDIMLVLLAILMVTAPSITYEEKINLPQGS
                     QKNTSTPTVKSLIISINAKKEIFLNQEKYDFISFADNLAQRKAQFNTEDPVFIRADKSL
                     KYDDVISVLRSVKNLGFNKVALQTE"
     misc_feature    116271..116651
                     /gene="exbD3"
                     /locus_tag="Cj0110"
                     /inference="protein motif:Pfam:PF02472"
                     /note="HMMPfam hit to PF02472, Biopolymer transport protein
                     ExbD/TolR, score 7.2e-16"
     misc_feature    116292..116360
                     /gene="exbD3"
                     /locus_tag="Cj0110"
                     /inference="protein motif:TMHMM:2.0"
                     /note="1 probable transmembrane helix predicted for Cj0110
                     by TMHMM2.0 at aa 10-32"
     gene            116657..117436
                     /locus_tag="Cj0111"
     CDS             116657..117436
                     /locus_tag="Cj0111"
                     /note="Original (2000) note: Cj0111, possible periplasmic
                     protein, len: 259 aa; no Hp match. Contains possible
                     N-terminal signal sequence; Updated (2006) note: Literature
                     search identified paper (PMID:15231804) suggesting a number
                     of differentially expressed genes (e.g. Cj0111) in
                     microarray experiments may be co-trasncribed. Cj0111 seems
                     to be iron induced and based on RT-PCR seems to be
                     co-transcribed with Cj1658. Functional classification -
                     Miscellaneous periplasmic proteins; PMID:15231804"
                     /codon_start=1
                     /transl_table=11
                     /product="putative periplasmic protein"
                     /protein_id="CAL34282.1"
                     /db_xref="EnsemblGenomes-Gn:Cj0111"
                     /db_xref="EnsemblGenomes-Tr:CAL34282"
                     /db_xref="GOA:Q0PC26"
                     /db_xref="InterPro:IPR006260"
                     /db_xref="UniProtKB/TrEMBL:Q0PC26"
                     /translation="MKNYGLSNLNSFLLALAIYISIVILVFFRLVSEVEPAIQYTDIKD
                     SFVDIELAEPSKQVITQSNTPKEIQKPTEQIDIEKLFAQTTNKTVKTEDIDQKASNFNE
                     LFGNIKEIQEEKTTKIQSSAKSGISSAPKPQASELVKQLNDSLLQEESSTQGESTKAQK
                     IGIYDEFLGKVVRIITQRWTQYYPNSEKISVKVKIFIDENGKFGYTSVEKSGNPLYDAK
                     VAEFLESQKGKFITYPPQNKNISITMNLRDEVKVKND"
     sig_peptide     116657..116758
                     /locus_tag="Cj0111"
                     /note="Signal peptide predicted for
                     signalp2embl_unknown_000046_116657_117436 by SignalP 2.0
                     HMM (Signal peptide probability 0.888) with cleavage site
                     probability 0.573 between residues 34 and 35"
     misc_feature    116681..116749
                     /locus_tag="Cj0111"
                     /inference="protein motif:TMHMM:2.0"
                     /note="1 probable transmembrane helix predicted for Cj0111
                     by TMHMM2.0 at aa 9-31"
     gene            117446..118654
                     /gene="tolB"
                     /locus_tag="Cj0112"
     CDS             117446..118654
                     /gene="tolB"
                     /locus_tag="Cj0112"
                     /inference="protein motif:Pfam:PF04052"
                     /note="Original (2000) note: Cj0112, probable periplasmic
                     protein, len: 402 aa; some similarity to TOLB_HAEIN P44677
                     tolB protein precursor (427 aa), blastp scores; E= 3.1e-09,
                     23% identity in 259 aa overlap. 41.0% identity to HP1126;
                     Updated (2006) note: Pfam domain PF04052 TolB
                     amino-terminal domain identified within CDS. Further
                     support given to product function. Characterisation has
                     been carried out within Escherichia coli, however,identity
                     score was not acceptable. Thus, putative kept within
                     product function. Functional classification -Miscellaneous
                     periplasmic proteins; PMID:2687247, PMID:7929011,
                     PMID:9761825"
                     /codon_start=1
                     /transl_table=11
                     /product="putative TolB precursor protein"
                     /protein_id="CAL34283.1"
                     /db_xref="EnsemblGenomes-Gn:Cj0112"
                     /db_xref="EnsemblGenomes-Tr:CAL34283"
                     /db_xref="GOA:Q9PJ14"
                     /db_xref="InterPro:IPR011659"
                     /db_xref="InterPro:IPR014167"
                     /db_xref="InterPro:IPR015943"
                     /translation="MKKIVAIFLVFLGSLWAEDPVIDVVNSGVVLPKIIVKDNSNLSDE
                     NLKKSFYNIIVNDLKVSSNFEVVANATETSNYIFEYTLNKNGNTLSLNVKIKAGGSDKS
                     EQTYTLNGLEQYPFLAHKSVKASVNALGLAPVDWMDHKILIARNSSSKKSQIIMADYTL
                     TYQKVIVDGGLNLFPKWGNKEQTLFYYTAYDHDKPTLYRYDLNTNKASKILSSGGMVVA
                     SDVNVDGSKLLVTMAPKDQPDVYLYDLNTKNLTQLTNYSGIDVNGNFIGSDDSKVVFVS
                     DRLGYPNIFMQDLNSNSAEQVVFHGRNNSAVSTYKDFLVYSSREPNQAGVFNIYLMSIN
                     SDYIRQLTANGKNLFPRFSSDGGSIVFIKYLGAQSALGVIRVNANKTFYFPLRVGKIQS
                     IDW"
     sig_peptide     117446..117496
                     /gene="tolB"
                     /locus_tag="Cj0112"
                     /note="Signal peptide predicted for tolB by SignalP 2.0 HMM
                     (Signal peptide probability 0.904) with cleavage site
                     probability 0.791 between residues 17 and 18"
     misc_feature    117455..117889
                     /gene="tolB"
                     /locus_tag="Cj0112"
                     /inference="protein motif:Pfam:PF04052"
                     /note="HMMPfam hit to PF04052, TolB amino-terminal
                     domain,score 4e-51"
     misc_feature    118589..118621
                     /gene="tolB"
                     /locus_tag="Cj0112"
                     /inference="protein motif:Prosite:PS00284"
                     /note="PS00284 Serpins signature"
     gene            118731..119228
                     /gene="pal"
                     /locus_tag="Cj0113"
     CDS             118731..119228
                     /gene="pal"
                     /locus_tag="Cj0113"
                     /inference="protein motif:Pfam:PF00691"
                     /inference="protein motif:Prosite:PS00013"
                     /note="Original (2000) note: Cj0113, pal, peptidoglycan
                     associated lipoprotein (omp18), len: 165 aa; identical to
                     TR:Q46123 (EMBL:X83374) precursor of peptidoglycan
                     associated lipoprotein (165 aa), almost identical to
                     TR:Q46099 omp18 (165 aa) (93.9% identity). Similar to e.g.
                     PAL_ECOLI peptidoglycan-associated lipoprotein precursor
                     (173 aa), fasta scores; opt: 322 z-score: 491.5 E(): 4e-20,
                     38.5% identity in 169 aa overlap. 42.2% identity (in 109 aa
                     overlap) to HP1125. Contains N-terminal signal sequence
                     with appropriately positioned PS00013 Prokaryotic membrane
                     lipoprotein lipid attachment site and Pfam match to entry
                     PF00691 OmpA, OmpA family, score 100.60, E-value 3.2e-26;
                     Updated (2006) note: Characterised within Campylobacter
                     jejuni (PMID:8576327). Putative not added to product
                     function. Functional classification -
                     Membranes,lipoproteins and porins; PMID:8576327"
                     /codon_start=1
                     /transl_table=11
                     /product="peptidoglycan associated lipoprotein (omp18)"
                     /protein_id="CAL34284.1"
                     /db_xref="EnsemblGenomes-Gn:Cj0113"
                     /db_xref="EnsemblGenomes-Tr:CAL34284"
                     /db_xref="GOA:Q0PC24"
                     /db_xref="InterPro:IPR006664"
                     /db_xref="InterPro:IPR006665"
                     /db_xref="InterPro:IPR014169"
                     /db_xref="UniProtKB/TrEMBL:Q0PC24"
                     /translation="MKKILFTSIAALAVVISGCSTKSTSVSGDSSVDSNRGSGGSDGWD
                     IDSKISQLNDTLNKVYFDFDKFNIRPDMQNVVSTNANIFNTEVSGVSITVEGNCDEWGT
                     DEYNQALGLKRAKAVKEALIAKGVNADRIAVKSYGETNPVCTEKTKACDAQNRRAEFKL
                     SR"
     sig_peptide     118731..118814
                     /gene="pal"
                     /locus_tag="Cj0113"
                     /note="Signal peptide predicted for pal by SignalP 2.0 HMM
                     (Signal peptide probability 1.000) with cleavage site
                     probability 0.827 between residues 28 and 29"
     misc_feature    118755..118787
                     /gene="pal"
                     /locus_tag="Cj0113"
                     /inference="protein motif:Prosite:PS00013"
                     /note="PS00013 Prokaryotic membrane lipoprotein lipid
                     attachment site"
     misc_feature    118911..119201
                     /gene="pal"
                     /locus_tag="Cj0113"
                     /inference="protein motif:Pfam:PF00691"
                     /note="HMMPfam hit to PF00691, OmpA family, score 2.1e-27"
     gene            119232..120179
                     /locus_tag="Cj0114"
     CDS             119232..120179
                     /locus_tag="Cj0114"
                     /inference="protein motif:Prosite:PS50005"
                     /note="Original (2000) note: Cj0114, possible periplasmic
                     protein, len: 315 aa; similar to hypothetical protein
                     YBGF_ECOLI hypothetical 28.2 kd protein in pal-lysT
                     intergenic region (263 aa), fasta scores; opt: 144 z-score:
                     238.8 E(): 4.8e-06, 21.3% identity in 249 aa overlap. 28.6%
                     identity to HP1124. Contains possible N-terminal signal
                     sequence; Updated (2006) note: Prosite PS50005
                     TPR_REPEAT,Tetratricopeptide region identified within CDS.
                     Supporting paper identifies protein as a glycoprotein.
                     Functional classification - Miscellaneous periplasmic
                     proteins; PMID:12186869"
                     /codon_start=1
                     /transl_table=11
                     /product="putative periplasmic protein"
                     /protein_id="CAL34285.1"
                     /db_xref="EnsemblGenomes-Gn:Cj0114"
                     /db_xref="EnsemblGenomes-Tr:CAL34285"
                     /db_xref="InterPro:IPR011990"
                     /db_xref="InterPro:IPR019734"
                     /db_xref="UniProtKB/TrEMBL:Q0PC23"
                     /translation="MKKIFTVALLGATLLYAESSAFGAGDITSNSSYGLTSNEKLFKEK
                     LDNLNNENIQTNARINEINERIEGLQSTLEGINSQYAKSNSRLSQVEENNQNIENNFTS
                     EIQKLKAYVEESRKIQEANNKQVKKVLAELSSLVDAINANYVSKNELNDANLSVKTITP
                     SVVVSTTDSNSTIENNNTQNTQDDKAKQIDESWKKKKNNEILELAIKDVDKNAFEDSKA
                     KLNFLITKQYKPARANFWLGEIEYKQKNYNNAIVYYKKSSSLSTKGDYFPKLLYHTAIS
                     LDKTGDTKTANGFYKALKTNYPNSPEAKASPNRK"
     sig_peptide     119232..119300
                     /locus_tag="Cj0114"
                     /note="Signal peptide predicted for
                     signalp2embl_unknown_000047_119232_120179 by SignalP 2.0
                     HMM (Signal peptide probability 0.999) with cleavage site
                     probability 0.874 between residues 23 and 24"
     misc_feature    119934..120035
                     /locus_tag="Cj0114"
                     /inference="protein motif:Pfam:PF07719"
                     /note="HMMPfam hit to PF07719, Tetratricopeptide
                     repeat,score 0.012"
     gene            120194..120763
                     /gene="slyD"
                     /locus_tag="Cj0115"
     CDS             120194..120763
                     /gene="slyD"
                     /locus_tag="Cj0115"
                     /EC_number="5.2.1.8"
                     /inference="protein motif:Prosite:PS50059"
                     /note="Original (2000) note: Cj0115, slyD, probable
                     peptidyl-prolyl cis-trans isomerase, len: 189 aa; similar
                     to many of the FKBP-type e.g. SLYD_ECOLI FKBP-type
                     peptidyl-prolyl cis-trans isomerase (196 aa), fasta scores;
                     opt: 478 z-score: 296.9 E(): 2.8e-09, 38.5% identity in 200
                     aa overlap. 39.2% identity to HP1123; Updated (2006) note:
                     Prosite PS50059 FKBP_PPIASE,Peptidylprolyl isomerase,
                     FKBP-type domain identified within CDS. Product modified to
                     more specific family member due to motif match.
                     Characterised within Escherichia coli with acceptable
                     identity score. Putative not added to product function.
                     Functional classification -Protein translation and
                     modification; PMID:9188461"
                     /codon_start=1
                     /transl_table=11
                     /product="FKBP-type peptidyl-prolyl cis-trans isomerase"
                     /protein_id="CAL34286.1"
                     /db_xref="EnsemblGenomes-Gn:Cj0115"
                     /db_xref="EnsemblGenomes-Tr:CAL34286"
                     /db_xref="GOA:Q0PC22"
                     /db_xref="InterPro:IPR001179"
                     /db_xref="InterPro:IPR023566"
                     /db_xref="UniProtKB/TrEMBL:Q0PC22"
                     /translation="MAIEKNSVVSMFYELKDANTNEVLESNLYSQPISFILGKGQILES
                     LEEEVMKLDCPSNADVVIKKEKGLGEYDENAVQTLPKEQFAGIDLKVGMELFGEGENGE
                     TVRVTVKEIGENDVTIDYNHPYAGRDLLFSLNIVDARAASEDEILTGIIAGSHSCGCGS
                     GHGHDHHHGHGHGGGGCCGGGGCGCH"
     misc_feature    120701..120733
                     /gene="slyD"
                     /locus_tag="Cj0115"
                     /inference="protein motif:Prosite:PS00013"
                     /note="PS00013 Prokaryotic membrane lipoprotein lipid
                     attachment site"
     gene            120763..121683
                     /gene="fabD"
                     /locus_tag="Cj0116"
     CDS             120763..121683
                     /gene="fabD"
                     /locus_tag="Cj0116"
                     /EC_number="2.3.1.39"
                     /inference="protein motif:Pfam:PF00698"
                     /note="Original (2000) note: Cj0116, fabD, probable malonyl
                     CoA-acyl carrier protein transacylase, len: 306 aa; similar
                     to many e.g. FABD_ECOLI malonyl CoA-acyl carrier protein
                     transacylase (EC 2.3.1.39) (308 aa), fasta scores; opt: 555
                     z-score: 655.2 E(): 3.1e-29, 36.1% identity in 296 aa
                     overlap. 49.5% identity to HP0090. Contains Pfam match to
                     entry PF00698 Acyl_transf, Acyl transferase domain, score
                     58.10, E-value 1.9e-13; Updated (2006) note: Characterised
                     within Escherichia coli with acceptable identity scores.
                     Thus,putative not added to product function. Functional
                     classification - Fatty acid biosynthesis; PMID:1339356,
                     PMID:7768883, PMID:8759840"
                     /codon_start=1
                     /transl_table=11
                     /product="malonyl CoA-acyl carrier protein transacylase"
                     /protein_id="CAL34287.1"
                     /db_xref="EnsemblGenomes-Gn:Cj0116"
                     /db_xref="EnsemblGenomes-Tr:CAL34287"
                     /db_xref="GOA:Q0PC21"
                     /db_xref="InterPro:IPR001227"
                     /db_xref="InterPro:IPR004410"
                     /db_xref="InterPro:IPR014043"
                     /db_xref="InterPro:IPR016035"
                     /db_xref="InterPro:IPR016036"
                     /db_xref="InterPro:IPR024925"
                     /db_xref="UniProtKB/TrEMBL:Q0PC21"
                     /translation="MNAAFIFPGQGSQSLGMGKDFYENSIKAKELLQNASDFCKIDFKH
                     LLFEENEKLNQSEFTQPAIVLNSLMAYSVLLEKKPDLSSKFALGHSLGEFSALAVNGAF
                     DFLEALSLVNKRGLFMQEDCAKVEAGMMVVLGLDDEKVEELCQKAQKENKQIFAANYNC
                     DGQIVVAGLKPDLASYESVFKEAGAKRAMLLNMSVASHCPLLENASAKLCVELEKVLKP
                     NFKAVISNANAKIYTSKEEALELLKAQLISPVLYKQSIKACENEVDYFIEFGASVLKGL
                     NKKITSKETYALTNMNDIDEFLKVV"
     misc_feature    120772..121680
                     /gene="fabD"
                     /locus_tag="Cj0116"
                     /inference="protein motif:Pfam:PF00698"
                     /note="HMMPfam hit to PF00698, Acyl transferase
                     domain,score 6.7e-07"
     gene            121680..122369
                     /gene="pfs"
                     /locus_tag="Cj0117"
     CDS             121680..122369
                     /gene="pfs"
                     /locus_tag="Cj0117"
                     /EC_number="3.2.2.16"
                     /inference="protein motif:Pfam:PF01048"
                     /note="Original (2000) note: Cj0117, pfs, probable
                     5'-methylthioadenosine/S-adenosylhomocysteine nucleosidase,
                     len: 229 aa; similar to many e.g. PFS_ECOLI
                     5'-methylthioadenosine (EC 3.2.2.16) /
                     S-adnosylhomocysteine nucleosidase (232 aa), fasta scores;
                     opt: 478 z-score: 817.7 E(): 0, 36.7% identity in 229 aa
                     overlap. 50.0% identity to HP0089. Contains Pfam match to
                     entry PF01048 PNP_UDP_1, Phosphorylase family, score
                     216.20, E-value 4.7e-61; Updated (2006) note: Characterised
                     within Escherichia coli with acceptable identity scores.
                     Thus,putative not added to product function. Functional
                     classification - Misc; PMID:9524204"
                     /codon_start=1
                     /transl_table=11
                     /product="5'-methylthioadenosine/S-adenosylhomocysteine
                     nucleosidase"
                     /protein_id="CAL34288.1"
                     /db_xref="EnsemblGenomes-Gn:Cj0117"
                     /db_xref="EnsemblGenomes-Tr:CAL34288"
                     /db_xref="GOA:Q0PC20"
                     /db_xref="InterPro:IPR000845"
                     /db_xref="InterPro:IPR010049"
                     /db_xref="InterPro:IPR018017"
                     /translation="MMKIAILGAMSEEITPLLETLKDYTKIEHANNTYYFAKYKNHELV
                     LAYSKIGKVNSTLSASVMIEKFGAQALLFTGVAGAFNPELEIGDLLYATKLAQYDLDIT
                     AFGHPLGFVPGNEIFIKTDEKLNNLALEVAKELNIKLRAGIIATGDEFICDEAKKAKIR
                     EIFNADACEMEGASVALVCDALKVPCFILRAMSDKAGEKAEFDFDEFVINSAKISANFV
                     LKMCEKL"
     misc_feature    121686..122357
                     /gene="pfs"
                     /locus_tag="Cj0117"
                     /inference="protein motif:Pfam:PF01048"
                     /note="HMMPfam hit to PF01048, Phosphorylase family, score
                     1.9e-56"
     gene            122366..123121
                     /locus_tag="Cj0118"
     CDS             122366..123121
                     /locus_tag="Cj0118"
                     /inference="protein motif:Pfam:PF01171"
                     /note="Original (2000) note: Cj0118, unknown, len: 251 aa;
                     similar to hypothetical proteins from many organisms e.g.
                     YDAO_ECOLI (311 aa), fasta scores; opt: 447 z-score: 465.6
                     E(): 1.1e-18, 32.5% identity in 240 aa overlap. 49.4%
                     identity to HP1182. Contains Pfam match to entry PF01171
                     UPF0021, Uncharacterized protein family UPF0021, score
                     -88.80, E-value 9.9e-05; Updated (2006) note: Pfam domain
                     PF01171 PP-loop family identified within CDS. No specific
                     characterisation has been carried out. Thus, putative kept
                     within product function. Conserved added to product
                     function. Functional classification - Conserved
                     hypothetical proteins"
                     /codon_start=1
                     /transl_table=11
                     /product="conserved hypothetical protein Cj0118"
                     /protein_id="CAL34289.1"
                     /db_xref="EnsemblGenomes-Gn:Cj0118"
                     /db_xref="EnsemblGenomes-Tr:CAL34289"
                     /db_xref="GOA:Q0PC19"
                     /db_xref="InterPro:IPR011063"
                     /db_xref="InterPro:IPR012089"
                     /db_xref="InterPro:IPR014729"
                     /db_xref="UniProtKB/TrEMBL:Q0PC19"
                     /translation="MINLSKKLIRQVAQANAKFGLIKDGDRVLLGLSGGKDSLALAHLL
                     NRMQAHAPFKFELEAVTLSYGMGEDYSHLHAHCEEHGIKHSVLDSNIYEVSGDTIRENS
                     SFCSYFSRMRRGALYTYALEKGFNKLAIAHHLDDAAESFFMNFIHNGALRTLAPIYQSK
                     RGITVIRPLIFVRERQLRDNATQNELSVIGNEFCPGMKLSEKNVKFPHAREEAKQLLAN
                     LEKDHPKLFTSLKTAFANLHTESFWLQKA"
     misc_feature    122444..123043
                     /locus_tag="Cj0118"
                     /inference="protein motif:Pfam:PF01171"
                     /note="HMMPfam hit to PF01171, PP-loop family, score 4e-14"
     gene            123126..123647
                     /locus_tag="Cj0119"
     CDS             123126..123647
                     /locus_tag="Cj0119"
                     /note="Original (2000) note: Cj0119, unknown, len: 173 aa;
                     similar to a hypothetical protein from B. subtilis
                     TR:O32091 (EMBL:Z99120) YUEJ protein (183 aa), fasta
                     scores; opt: 172 z-score: 282.5 E(): 1.8e-08, 29.5%
                     identity in 166 aa overlap. No Hp match; Updated (2006)
                     note: Motif match (IPR000868) identified link to hydrolase.
                     Product modified to more specific family member based on
                     motif match. No specific characterisation with acceptable
                     identity score has been carried out yet. Putative kept
                     within product function. Functional classification - Misc"
                     /codon_start=1
                     /transl_table=11
                     /product="putative hydrolase"
                     /protein_id="CAL34290.1"
                     /db_xref="EnsemblGenomes-Gn:Cj0119"
                     /db_xref="EnsemblGenomes-Tr:CAL34290"
                     /db_xref="GOA:Q0PC18"
                     /db_xref="InterPro:IPR000868"
                     /db_xref="UniProtKB/TrEMBL:Q0PC18"
                     /translation="MKKAFVLVDYQNDFIDGSLGFDKALKIKENILKALNQIDFNNTHL
                     LLTYDTHDEHYLQSKEGLNLPVKHCIKESLGWQMPKEFEPFLQKAHKIFYKNTFGSLEL
                     ANFIQKSDYEELHFAGLVSHICVFCNIILAFGAKPNARIILHQNLSASFDENLEKSAFD
                     ILRAYGIEIV"
     gene            123647..124261
                     /locus_tag="Cj0120"
     CDS             123647..124261
                     /locus_tag="Cj0120"
                     /note="Original (2000) note: Cj0120, unknown, len: 204 aa;
                     41.7% identity to HP0951. Functional classification
                     -Conserved hypothetical proteins"
                     /codon_start=1
                     /transl_table=11
                     /product="hypothetical protein Cj0120"
                     /protein_id="CAL34291.1"
                     /db_xref="EnsemblGenomes-Gn:Cj0120"
                     /db_xref="EnsemblGenomes-Tr:CAL34291"
                     /db_xref="InterPro:IPR022572"
                     /db_xref="UniProtKB/TrEMBL:Q0PC17"
                     /translation="MQGFILHTQKVKDEDLIVYILSPKMLIKAYRFYGLRHSSILSGYK
                     IDFALEENPSFLPRLKDVLHLGFLWIMQRDKMLIWQEFIRLLYRHLKDVEELDSFYFDL
                     LDECVKRFEKQNPKRVIVDAYLKILEFEGRLHKDFFCFACDEKIQNSITLLRAFLPSHS
                     QCALGFEFEEKKLKQFYSSKNCAIFDDEEIENLYHLIKEGL"
     gene            124258..124665
                     /locus_tag="Cj0121"
     CDS             124258..124665
                     /locus_tag="Cj0121"
                     /inference="protein motif:Pfam:PF02130"
                     /note="Original (2000) note: Cj0121, unknown, len: 135 aa;
                     similar to hypothetical proteins from many organisms e.g.
                     YBEY_ECOLI (155 aa) fasta scores; opt: 218 z-score: 353.9
                     E(): 1.9e-12, 37.8% identity in 111 aa overlap. 59.8%
                     identity to HP1160; Updated (2006) note: Pfam PF02130
                     Uncharacterized protein family UPF0054 was present within
                     CDS. Conserved added to product function. Functional
                     classification -Conserved hypothetical proteins"
                     /codon_start=1
                     /transl_table=11
                     /product="conserved hypothetical protein Cj0121"
                     /protein_id="CAL34292.1"
                     /db_xref="EnsemblGenomes-Gn:Cj0121"
                     /db_xref="EnsemblGenomes-Tr:CAL34292"
                     /db_xref="GOA:Q9PJ06"
                     /db_xref="InterPro:IPR002036"
                     /db_xref="InterPro:IPR020549"
                     /db_xref="InterPro:IPR023091"
                     /translation="MILSDEKCDFLESIASFLSPKDVELVFVDSKEMQEINLEQRKQDK
                     TTDVLSFPLENIDESLPLGSVVINVDLAKEKAKELGHSYEEEISLLFIHAMLHLLGFDH
                     ENDNGEMREKEKELIEHFNLPKSLIVRTLED"
     misc_feature    124339..124602
                     /locus_tag="Cj0121"
                     /inference="protein motif:Pfam:PF02130"
                     /note="HMMPfam hit to PF02130, Uncharacterized protein
                     family UPF0054, score 6.5e-36"
     gene            124789..125478
                     /locus_tag="Cj0122"
     CDS             124789..125478
                     /locus_tag="Cj0122"
                     /note="Original (2000) note: Cj0122, unknown, len: 229 aa;
                     no Hp match. Similar in C-terminus to Cj0055c (46.6%
                     identity in 148 aa overlap), and in N-terminus to Cj0416
                     (88.2% identity in 34 aa overlap); Updated (2006) note:
                     Similar to hypothetical proteins from other bacteria.
                     Functional classification -Unknown"
                     /codon_start=1
                     /transl_table=11
                     /product="hypothetical protein Cj0122"
                     /protein_id="CAL34293.1"
                     /db_xref="EnsemblGenomes-Gn:Cj0122"
                     /db_xref="EnsemblGenomes-Tr:CAL34293"
                     /db_xref="UniProtKB/TrEMBL:Q0PC15"
                     /translation="MIVFPLSSFNRYFGNNPLQTLTKIRDESIENGNPELTKKQREELG
                     NDLIDLYKISKKFSDKIELVEGSIEDKLRNNELPESEVKNLFQWMDENAKHPRWMHIDG
                     VSYDEAYVKIFHTSKSIDEFKEKYLELQKKYFVDFNNIDSSQKKLQETSEEDKKAFKPI
                     QVESKSETYKDDNKMNELLRKLLETKFGTSDELEILFGMNFSNDNAGEFNKILSQNTSA
                     KIIDIKA"
     gene            complement(125503..126429)
                     /locus_tag="Cj0123c"
     CDS             complement(125503..126429)
                     /locus_tag="Cj0123c"
                     /inference="protein motif:Pfam:PF01207"
                     /note="Original (2000) note: Cj0123c, possible
                     transcriptional regulator, len: 308 aa; similar to
                     hypothetical proteins e.g. YACF_BACSU (333 aa), fasta
                     scores; opt: 566 z-score: 916.8 E(): 0, 37.2% identity in
                     312 aa overlap, and to e.g. NIR3_RHOCA nitrogen regulation
                     protein nifR3 (324 aa), fasta scores; opt: 517 z-score:
                     616.2 E(): 4.6e-27, 34.4% identity in 317 aa overlap. 49.5%
                     identity to HP0727. Contains Pfam match to entry PF01207
                     UPF0034, Uncharacterized protein family UPF0034,score
                     260.90, E-value 1.7e-74; Updated (2006) note: Pfam domain
                     PF01207 Dihydrouridine synthase (Dus) identified within
                     CDS. Product modified to more specific family member due to
                     motif match. No specific characterisation with acceptable
                     identity scores carried out yet. Thus, putative kept within
                     product function. Functional classification - Misc"
                     /codon_start=1
                     /transl_table=11
                     /product="putative tRNA-dihydrouridine synthase"
                     /protein_id="CAL34294.1"
                     /db_xref="EnsemblGenomes-Gn:Cj0123c"
                     /db_xref="EnsemblGenomes-Tr:CAL34294"
                     /db_xref="GOA:Q0PC14"
                     /db_xref="InterPro:IPR001269"
                     /db_xref="InterPro:IPR013785"
                     /db_xref="InterPro:IPR018517"
                     /db_xref="InterPro:IPR024036"
                     /db_xref="UniProtKB/TrEMBL:Q0PC14"
                     /translation="MIDFSKKPLFLAPMAGFSDLPFRNVVKKFGADITISEMISSNALV
                     YESSKTLHMLERAELENPYIVQIAGGDKEVLKKAVQMLNEMDFVDGIDFNCGCPVNKVV
                     KQCAGSALLENLELFKNLVGVIKENNKKSLTSVKFRLGFNEKYPEKMAKICESLGVDFI
                     SIHGRTRKQLYSGKADYGSIASAKASVKIPVIANGDINAQNAKEVYKITKCDGLMIGRA
                     SVGNPWIFYEIKSGKSVDEKLKKEIILTHFDEMIKHYKDQGVSIFRKHLHEYSKGHKDA
                     STFRDTVNRIDNVEEMRKKIEEFFSLT"
     misc_feature    complement(125515..126402)
                     /locus_tag="Cj0123c"
                     /inference="protein motif:Pfam:PF01207"
                     /note="HMMPfam hit to PF01207, Dihydrouridine synthase
                     (Dus), score 3.1e-75"
     gene            complement(126426..127412)
                     /locus_tag="Cj0124c"
     CDS             complement(126426..127412)
                     /locus_tag="Cj0124c"
                     /note="Original (2000) note: Cj0124c, probable membrane
                     protein, len: 328 aa; 21.1% identity to HP0948. Contains
                     two possible transmembrane domains. Functional
                     classification - Membranes, lipoproteins and porins"
                     /codon_start=1
                     /transl_table=11
                     /product="putative membrane protein"
                     /protein_id="CAL34295.1"
                     /db_xref="EnsemblGenomes-Gn:Cj0124c"
                     /db_xref="EnsemblGenomes-Tr:CAL34295"
                     /db_xref="UniProtKB/TrEMBL:Q0PC13"
                     /translation="MKIKLFLLASFIYIALIFAFAWHLELGSYTLNISTYTFELPIMIW
                     LVIPLFIYMILAVLHIAFYGFLRYLKFKHFFKDAAKFEAYTQDLLLEKDLKTTFQTKEF
                     RSVAQLFKTIKTHEKIPHSNKINEILDLIDGLNKNEFFNLSKFKLENNNVLYLQNEKNH
                     LKNDANYAYNKLKNLNEIKDEFEEIAFNTLIEKASYEQIKNVKIPKKPSEVLTLIKRFK
                     EGNLELSVAEYEVLLSHNILSEKDYLNAAKLSTKLLNPDAILGIFNKIKNEKSEALRAY
                     LYLLAEFGLLDELREQIHNDDKKFNDFKAFLALREKNIKIDLNQLIQ"
     sig_peptide     complement(127350..127412)
                     /locus_tag="Cj0124c"
                     /note="Signal peptide predicted for
                     signalp2embl_unknown_000054_126426_127412 by SignalP 2.0
                     HMM (Signal peptide probability 0.978) with cleavage site
                     probability 0.782 between residues 21 and 22"
     gene            complement(127402..127764)
                     /locus_tag="Cj0125c"
     CDS             complement(127402..127764)
                     /locus_tag="Cj0125c"
                     /inference="protein motif:Pfam:PF01258"
                     /inference="protein motif:Prosite:PS01102"
                     /note="Original (2000) note: Cj0125c, unknown, len: 120 aa;
                     some similarity to e.g. DKSA_ECOLI dnaK suppressor protein
                     (151 aa), fasta scores; opt: 186 z-score: 276.6 E():
                     3.8e-08, 26.3% identity in 118 aa overlap. No Hp match.
                     Contains PS01102 Prokaryotic dksA/traR C4-type zinc finger
                     and Pfam match to entry PF01258 zf_dskA_traR,Prokaryotic
                     dksA/traR C4-type zinc finger, score 39.20,E-value 9.7e-08;
                     Updated (2006) note: No specific characterisation has been
                     carried out yet. Functional classification -Conserved
                     hypothetical proteins"
                     /codon_start=1
                     /transl_table=11
[truncated: 6,289,498 more chars]
