# Supplementary material for: Bioinformatic Assessment of Factors Affecting the Correlation between Protein Abundance and Elongation Efficiency in Prokaryotes
Source: Int J Mol Sci. 2022 Oct 9;23(19):11996. doi: 10.3390/ijms231911996 (PMC9570070; doi:10.3390/ijms231911996)
Supplement: Supplementary file 1 [file ijms-23-11996-s001.zip › EloE/input_folder/Desulfovibrio vulgaris 882/Desulfovibrio vulgaris subsp. vulgaris str. Hildenborough plasmid pDV.gb]

LOCUS       AE017285             3793159 bp    DNA     circular BCT 31-JAN-2014
DEFINITION  Desulfovibrio vulgaris subsp. vulgaris str. Hildenborough, complete
            genome.
ACCESSION   AE017285
VERSION     AE017285.1
DBLINK      BioProject: PRJNA51
            BioSample: SAMN02603973
KEYWORDS    .
SOURCE      Desulfovibrio vulgaris str. Hildenborough
  ORGANISM  Desulfovibrio vulgaris str. Hildenborough
            Bacteria; Proteobacteria; Deltaproteobacteria; Desulfovibrionales;
            Desulfovibrionaceae; Desulfovibrio.
FEATURES             Location/Qualifiers
     source          1..202301
                     /organism="Desulfovibrio vulgaris str. Hildenborough"
                     /mol_type="genomic DNA"
                     /strain="Hildenborough"
                     /type_material="type strain of Desulfovibrio vulgaris"
                     /db_xref="taxon:882"
                     /plasmid="pDV"
     gene            complement(699..872)
                     /locus_tag="DVUA0001"
     CDS             complement(699..872)
                     /locus_tag="DVUA0001"
                     /inference="non-experimental evidence, no additional
                     details recorded"
                     /note="identified by Glimmer2; putative"
                     /codon_start=1
                     /transl_table=11
                     /product="hypothetical protein"
                     /protein_id="AAS94447.1"
                     /db_xref="GI:46447781"
                     /translation="MFRAPFCGKDVGNAWRSRYASRLIKKNSVHQHFFRRIRLRFALND
                     VVLEGCFACNVL"
     gene            871..1689
                     /locus_tag="DVUA0002"
     CDS             871..1689
                     /locus_tag="DVUA0002"
                     /note="identified by match to protein family HMM PF00991"
                     /codon_start=1
                     /transl_table=11
                     /product="ParA family protein"
                     /protein_id="AAS94446.1"
                     /db_xref="GI:46447780"
                     /translation="MGAIIAIVNNKGGVGKTTITTNLAHALANLQQEVLVIDADSQCNT
                     SSFFFHGDVERVPAPNLYELLEDDAADVRDCIHAAPEYSRIAVLPTHPDLAGLEPVIIQ
                     RPDTGIRLMRDKLRDYAKTKYDFTLIDCPPNLGTFVMMAMVAADFVLVPLESGSKYSID
                     GIARTVGLIDDIRSEGQNKDLTLLRFLLNKARPRTIVARETHERLRERFPGRVFETVLS
                     ASTDLQQSEYLSETVIRSKPNSQLARLFRQLANEVVSLKEITTMQDAPSA"
     gene            1740..5135
                     /locus_tag="DVUA0003"
     CDS             1740..5135
                     /locus_tag="DVUA0003"
                     /inference="non-experimental evidence, no additional
                     details recorded"
                     /note="identified by Glimmer2; putative"
                     /codon_start=1
                     /transl_table=11
                     /product="hypothetical protein"
                     /protein_id="AAS94445.1"
                     /db_xref="GI:46447779"
                     /translation="MPPEATANASPAGQQPKRRRVTLADRLRQASKMQFESPEQIAARE
                     ALEKMNRESALATPGDTDSHGVSSAVTPDKPTTHQHKAVAESAKDAPSPPTVTSPSPAI
                     EDDLGHDTSAATSARASTGEDATCAASGTTPRDDDAGHPLTGAVTRDVTTPETRTVTHD
                     TPVTPVTTKATGDCDRHPATTAVTSDTDSETVTATDTSDAKRHPVSPAATDASNSHPVT
                     ADVTPDVTPDSNAHRTTMAVTGDSTVTPDGELPASSASTREPKTVSSAADRAYTAPHAS
                     RGRDAGDDTGHPMTDTVTSDGTSPPPPLFVPAHGPLTHGAVAATDTAGAATVEEGPAHD
                     VQPMRQAEASSAPHASREAPTGTAYAGTEAGSAHGHDRSTAGLATTAEETPCTPCEAPT
                     PETAATLHDRSAVNARAMGTEKVTGTERVTPDPTGHPVTAAITVRHDEGPLPGAETPGV
                     SGAESPHVTPHVTPRVTPRVTPDATQDATPEASGSTLPGATSDLTGGLTGGPSVTAAGA
                     EADAGTETGAPYARAAASKDQSDATRPGDDIAPSHAARQAAGISDGATTVSDVTPLSAH
                     DTMSSFVTDDSHGHPMTDNVTTTEPTVHQAMAHGMAPVVNSPKPEGGVHVRSPLPAHDL
                     AGHMGHSAEQAPQTGNVTDDASRHGVSAEVTPDMSATAPVTPVTPVIPVRPGTPGPLAG
                     LTTSRTLLNSTLQVNIYNMVLEAGGAVFTSGGQMAKRFDVAVRSVRRTLDLMETKGILS
                     RESGAAGMTLRLLMDPLSVMGIHASGLPAGVIGAVHDAGAVHDGIMGGHAPYRTGRGPD
                     MPTFPSGSPAAHTPEFVAGHGTGAEGRGGYPAAGMPQPHAPHPSPSPRDSYGHPSFMHA
                     APHPVQTSPHLNDQQGRAANPGDMVAPHRPAAAHQMHGGMVPRHQPGATQTGQAASVSG
                     AGTPGTTAGDAFGVPSGGPGADMAFFRERYPHLARAGFGPAQVKQVREALASRDLPDDL
                     VEESLGYAEWELEHGTMVDAKGQPIAKPADWVFKSLAMHGCYRRPAGYVDPLEEARARI
                     AERIAAQTAHREQLARLREEQEKLEMEALIDAEVERLAAAPDSAEVDELLQGLPAVLRA
                     KGLESALVQREMRRRLRERLFPEG"
     gene            5490..5843
                     /locus_tag="DVUA0004"
     CDS             5490..5843
                     /locus_tag="DVUA0004"
                     /note="identified by similarity to GP:14028719; match to
                     protein family HMM PF00216"
                     /codon_start=1
                     /transl_table=11
                     /product="DNA-binding protein HU, putative"
                     /protein_id="AAS94444.1"
                     /db_xref="GI:46447778"
                     /translation="MEKTSKPQLVAYLRERAHLTEEQALMTLKALYLFSLEHLEKGVGV
                     VLPDIGQIKPSMGKGGVGRNFRTGEATVIEPKLKLTFSASKALKEPLDAAQRKAAKQRD
                     AKSQDGATGDGRA"
     gene            complement(6498..7433)
                     /locus_tag="DVUA0005"
     CDS             complement(6498..7433)
                     /locus_tag="DVUA0005"
                     /note="identified by match to protein family HMM PF00582"
                     /codon_start=1
                     /transl_table=11
                     /product="universal stress protein family"
                     /protein_id="AAS94475.1"
                     /db_xref="GI:46447809"
                     /translation="MWRMRMRCYDRILYGATGPGTDRHRALFAIDFARRLGAPLTILCD
                     DALRRDMEQACEADARRAEAPAWRGKGHDTGCGAGHDVIVTDGADTLSRLSAQRPGQHD
                     LTIVDHHANLFANPIQTKTFMNFVHGAQGDVLVLKQGTNSLRNIVAAIGCDDVIDSPSD
                     RSLNEAILEAAYGIATRHSATLHVVHAWDVFARMKITSKSGVARKEANTHAAHEYSRHG
                     GHLHNALARLSAIMERDGDAPVTVRSHLPRGVVPASIMGTAEGCSADLTIVGMHDHGVL
                     QRLLFKSTAEHILRGSGHSTLVVRRKTARP"
     gene            complement(7456..8451)
                     /locus_tag="DVUA0006"
     CDS             complement(7456..8451)
                     /locus_tag="DVUA0006"
                     /note="identified by similarity to GP:619724; match to
                     protein family HMM PF00571; match to protein family HMM
                     PF01769"
                     /codon_start=1
                     /transl_table=11
                     /product="magnesium transporter MgtE, putative"
                     /protein_id="AAS94443.1"
                     /db_xref="GI:46447777"
                     /translation="MPRKKNRFFKESIMRLARTDVKKFVSGTTIKEALHDIKSSTDDEN
                     RIDYFYIVDCDDRLTGVIPIRRLLTSDDTKTVDDIMITSTIAIPMDCSVLDAHEYFTRH
                     KLLAFPVVDDERRILGVVDIGMFSKEDIDATDRENMHRAFEIIGLSILQVREASPLRAF
                     RYRFPWLLATIASGTTCAILAGAYEATLAQSLVLAFFMTLVLGLGESVSIQSMTLAIHT
                     LRSLDPDWKWYVKSFYREVGSAVLLGAACWLIVGSIVVLWRDDVAASAVIGSSILLTLC
                     CGVFWGLSIPSLLHKLKLDMRIASGPLTLALSDISTILIYFGMATFVIGT"
     gene            complement(8901..10445)
                     /gene="nifB"
                     /locus_tag="DVUA0007"
     CDS             complement(8901..10445)
                     /gene="nifB"
                     /locus_tag="DVUA0007"
                     /note="identified by similarity to SP:P10390; match to
                     protein family HMM PF02579; match to protein family HMM
                     PF04055"
                     /codon_start=1
                     /transl_table=11
                     /product="nitrogenase cofactor biosynthesis protein NifB"
                     /protein_id="AAS94442.1"
                     /db_xref="GI:46447776"
                     /translation="MPCTPDTTSHPCFTEKAAQSCGRVHLPVAPKCNVLCGYCNRKYDC
                     VNESRPGVTSGVLTPAQAADYLDRVLEREPAIRVAGIAGPGDPMANAAATLETLRLIRQ
                     RHPDMLFCLSSNGLGMPPHLDALAANGVTHATLTINAVDPDISARLYTWVRDGKVVWRG
                     RPAAELMLERQLTALTGLVQRGIVVKVNTILVPGINDGHVEQVAEKVAALGATLMNIIP
                     LHPTHDTPLAQVAEPSPEAVGEARRLAGAHIRQMTHCRRCRADAVGLLHHDRSRELAPL
                     LRECAQKDDGAGARPFVAVATREGMLVNQHLGEATRLQIWGLGPARSGKGGTTTGGEAA
                     SGRNDAKGTGSGDVPGSTGGNSWGKAGATPWDSEEDKNDKRTDSTGSTGGDSGAVCGTT
                     HGTTCGKDATRAGTDATDMPVPVLLEERATPRPGCGPERWHALADMLKDCRAVLTAACG
                     ESPRAILREHGITVTECAGIVEDVVGAVLAGLDVNAFRARKGGVSKGCCRGGGDGC"
     gene            complement(10458..11972)
                     /locus_tag="DVUA0008"
     CDS             complement(10458..11972)
                     /locus_tag="DVUA0008"
                     /note="identified by similarity to GP:1666889; match to
                     protein family HMM PF00148"
                     /codon_start=1
                     /transl_table=11
                     /product="nitrogenase molybdenum-iron cofactor biosynthesis
                     protein NifN, putative"
                     /protein_id="AAS94441.1"
                     /db_xref="GI:46447775"
                     /translation="MAGRNHIATTNACKLCTPLGATLAFRGIEGAVPFLHGSQGCATYM
                     RRYVISHYREPMDIASSALGEKHAIHGGGPNLKKGLLNVMKKYHPRLVGVATTCLTETI
                     GDDVGRILREFRNEFGDLDLPDIVHVSTPSFAGTHMDGWYDAVRAVTEQLVESTPGAMS
                     GTMSGTMSGVISGAPHEAAPGAAARGPATAGATVSDTTPGAISGTTSGTVSTGRTCLLP
                     GLLSPADIRHLRDVMEAFGLAPVILPDISETLDAPCLEAYAPIPAGGTPLDDIRALGRA
                     RAVVEMGDPLGSRPSAGAALHARHGVPLFRVGVPVGLRETDTFMEALERISGTAMPPRM
                     MLERGRLVDALVDGHKYVAGKRAVVYGDADMVTGLCAMLAETGIRPVLVATGARGCGLA
                     ARVAAVCGGLMPDLPEVREGVDFHEIAERAGTLAPDLLVGNSKGYRYARAWGIPLVRTG
                     FPVHDRFGGQRLLHVGYTGALALYDRIVNALIERHQTASPVGYGYM"
     gene            complement(11959..13665)
                     /locus_tag="DVUA0009"
     CDS             complement(11959..13665)
                     /locus_tag="DVUA0009"
                     /note="identified by similarity to SP:P10996; match to
                     protein family HMM PF00148; match to protein family HMM
                     TIGR01283"
                     /codon_start=1
                     /transl_table=11
                     /product="nitrogenase MoFe cofactor biosynthesis protein
                     NifE domain protein"
                     /protein_id="AAS94440.1"
                     /db_xref="GI:46447774"
                     /translation="MAPATPPATPPATPPAPASDGLLEERRGQVHRAGQGPIDLACNRE
                     SLAGAVSQRACVFCGSRVVLYPIADALHLVHGPVGCAAYTWDIRGALSSGPELHRLSFS
                     TDLGERDIIFGGEPKLEAALDELITRHAPKAAFVYATCIVGLIGDDIGAVCKRVAARHG
                     IPVLPVQSEGFKGNKREGYEAACAAMFTLTGTGATDGIGPASVNILGDFNLAGELWIIR
                     GYLERMGVQVVANITGDGRVDDLRRCHGAALNLVQCSGATMPLARMMREAYGTPTLRVS
                     YLGIEDMADSLYNVAEHFREVCPGIVERTRDLVREEIATLMPRLRQLRRDLEGKRAAIY
                     VGGAFKAFSLIKAFRHLGMQVALVGSQTGTDEDYRELEAICDPGTIIVDDANALELAHF
                     VRTLDVDIFVGGVKERPIAHKLGIGFCDHNHERKIALAGFEGMYNFAREVHASVTSPVW
                     RFTPRSRFPAAARPEGDGHANCPAGDEDADCPERDGHANCPEGDGQADNPADRADRHLG
                     ADAPAHERDGHPANPAGDGDADCPANPAGHAPHDLFTEGNATEGGAHHGRP"
     gene            complement(14308..14610)
                     /locus_tag="DVUA0010"
     CDS             complement(14308..14610)
                     /locus_tag="DVUA0010"
                     /note="identified by similarity to SP:P07324"
                     /codon_start=1
                     /transl_table=11
                     /product="ferredoxin, 2fe-2s"
                     /protein_id="AAS94439.1"
                     /db_xref="GI:46447773"
                     /translation="MDKPDHHILVCMSFRGLEPKGTCIRKGAPDLVAHLDAEIAARGLN
                     AFVSTTGCLQFCDKGPVLVVYPQGHWYGGGDDEDAVDAILDALEAGEPCTELLLT"
     gene            complement(14801..16186)
                     /gene="nifK"
                     /locus_tag="DVUA0011"
     CDS             complement(14801..16186)
                     /gene="nifK"
                     /locus_tag="DVUA0011"
                     /EC_number="1.18.6.1"
                     /note="identified by similarity to SP:P11347; match to
                     protein family HMM PF00148; match to protein family HMM
                     TIGR01286"
                     /codon_start=1
                     /transl_table=11
                     /product="nitrogenase molybdenum-iron protein beta chain"
                     /protein_id="AAS94438.1"
                     /db_xref="GI:46447772"
                     /translation="MLKHTPAAYAERSALRVNPAKTCQPIGAMYAALGIHGCLPHSHGS
                     QGCCSYHRSHLTRHFREPVMASTSSFTEGASVFGGGPNLRQALKTIFQVYDPDMVAVHT
                     TCLSETIGDDIPTITKVAMEDGTVPQGKKVIHCNTPSYVGSHVTGFSNMVEGMVNYLAA
                     GTGKQAAGQVNVIPGFVEPSDMRKIKGMLAQMGVDGVVFPDTSDVLDTPQTGEYRMYPA
                     GGTTQADFARSGDSMATLALGAWASEAGAKALEKKCGVPYRLLDTPIGVLATDRFLAAL
                     QETTGMTVPRSLKDERGKLVDMMTDYQSLLFGKRVAAWGDPDIVIPLVEFLVSAGMRPT
                     VVVTGTPGKAFERRIAEVMEKAGATWDYEVRAANDLFHLHQRVKAAPVDLLVGNSYGKY
                     IAQAEDTPLVRFGFPILDRVGHSHFPKVGYMGGMHLLSQVINTLLERKDRDTAPEDTLE
                     LVM"
     gene            complement(16223..17851)
                     /gene="nifD"
                     /locus_tag="DVUA0012"
     CDS             complement(16223..17851)
                     /gene="nifD"
                     /locus_tag="DVUA0012"
                     /EC_number="1.18.6.1"
                     /note="identified by similarity to SP:P00467; match to
                     protein family HMM PF00148; match to protein family HMM
                     TIGR01282; match to protein family HMM TIGR01862"
                     /codon_start=1
                     /transl_table=11
                     /product="nitrogenase molybdenum-iron protein alpha chain"
                     /protein_id="AAS94437.1"
                     /db_xref="GI:46447771"
                     /translation="MTTLKTDPGVDLESFVDEVTSLYPPKVAKKRRAHMVVRKDGDPGL
                     AQQIEANTRTVPGIITQRGCCYAGCKGVVIGPYGDMVHIVHGPVGCSFYAWLTRRNQFR
                     ARGEAGKNYLSYCFTTDMQDEDIIFGGEKKLAQAIREAAAIFRPEAISVHATCPVGLIG
                     DDIQAVARELSKETGIPVMAFNCEGYKGVSQSAGHHIANNKIFDMALGTREREAGRFSV
                     NVLGEYNIGGDAYEIERVLEKCGIEVVATFSGNSVYEDMCTAHSANLNLVMCHRSINYL
                     AEMMETKFGIPWMKVNFIGMRSMSQSLRKIARYFDDAALTARIESVIAEEEARAETALA
                     AYMPGLEGKTAMLFVGGSRAHHYMHLMRDLGMEPLVAGFEFAHRDDYEGRRVIPTIRVD
                     ADSKNIEELKVTADPERYRPRLDPAYREQLEREGLLSSYEGMWDDMGEGTLVIDDVSHV
                     EIEKLIHRMNPDIICSGIKDKYVIEKFGVPCKQLHNYDYSGPYAGYEGAVNFARDVYAM
                     IHSPAWKLTRSPFDTGPTLTAGLND"
     gene            complement(17863..18258)
                     /gene="glnB-2"
                     /locus_tag="DVUA0013"
     CDS             complement(17863..18258)
                     /gene="glnB-2"
                     /locus_tag="DVUA0013"
                     /note="identified by similarity to SP:P80016; match to
                     protein family HMM PF00543"
                     /codon_start=1
                     /transl_table=11
                     /product="nitrogen regulatory protein P-II"
                     /protein_id="AAS94436.1"
                     /db_xref="GI:46447770"
                     /translation="MKEVIAIIRPNRINATKKAMVEAGLPAFTGARCMGRGRKPVEFEL
                     LKHLEGSGEDTADVLPALAQGGRLIQKRMLTIVVPDERVSAVVDVLMKANRTGQPGDGK
                     IFVRPVIDVARIRTGETGATAIDEMKG"
     gene            complement(18268..18594)
                     /gene="glnB-3"
                     /locus_tag="DVUA0014"
     CDS             complement(18268..18594)
                     /gene="glnB-3"
                     /locus_tag="DVUA0014"
                     /note="identified by similarity to SP:P54807; match to
                     protein family HMM PF00543"
                     /codon_start=1
                     /transl_table=11
                     /product="nitrogen regulatory protein P-II"
                     /protein_id="AAS94435.1"
                     /db_xref="GI:46447769"
                     /translation="MIMIKAIVRPEKSSTVMQALFEAGYPAVTKLEVAGRGKQRGLKFG
                     EVVYDELPKEMLITVVPDADREYVLKAIMESARTGTKGSFGDGKIFVTPVEEVYTISSG
                     VRES"
     gene            complement(18877..19710)
                     /gene="nifH"
                     /locus_tag="DVUA0015"
     CDS             complement(18877..19710)
                     /gene="nifH"
                     /locus_tag="DVUA0015"
                     /EC_number="1.18.6.1"
                     /note="identified by similarity to SP:P71156; match to
                     protein family HMM PF00142; match to protein family HMM
                     TIGR01287"
                     /codon_start=1
                     /transl_table=11
                     /product="nitrogenase iron protein"
                     /protein_id="AAS94434.1"
                     /db_xref="GI:46447768"
                     /translation="MRKVAIYGKGGIGKSTTTQNTVAGLVDALGRKVMVVGCDPKADST
                     RLLLGGLAQKSVLDTLRDEGEDVELDDIRKGGFGGTMCVESGGPEPGVGCAGRGIITSI
                     NMLESLGAYEEDQNLDYVFYDVLGDVVCGGFAMPIRDGKAEEIYIVCSGEMMAMYAANN
                     ICKGIMKYAQSGVVRLGGLICNSRNVDNEREMIEELARRLGTQMIYFVPRDNMVQRAEI
                     NRQTVIEYAPDHQQADHYRNLARAIDGNEMFVIPKPLQVEDLESLLMEYGLLEAS"
     gene            20468..21622
                     /locus_tag="DVUA0016"
     CDS             20468..21622
                     /locus_tag="DVUA0016"
                     /note="identified by similarity to SP:Q44290; match to
                     protein family HMM PF00682"
                     /codon_start=1
                     /transl_table=11
                     /product="homocitrate synthase"
                     /protein_id="AAS94473.1"
                     /db_xref="GI:46447807"
                     /translation="MAWRRRHVGLASGLQGHLRRCVMLIDSTLREGAQAYGVYFDAADR
                     ESILQGVAASGVTEAEAGWAGQDDLAATLRLGARVAPSLRLAVWCRCCTADLDKAAEAG
                     ARRVHIGVPSSDAHMRLRLGMGRDEVLQRVTTVLEHAAHLGFLHVTLGLEDAGRAAPDL
                     LEALARTAARTGAHRLRCSDTVGLLTPDGMVRLVLLARRASALPVAVHCHNDLGLATAN
                     ALAALDAGADGADVSLLGLGERAGITRAEELAAALVVLRGESYRLDMLRGVCRRLAASL
                     EMRLPPHWAVAGENLFAVESGVHLHGVQRDPALFEPFPPALVGAERRLGVGGKCGSAGV
                     AAMAHSHGLTLQGDALRRHVRAVRDKACSLGRPLTDAEFLCAGR"
     gene            22251..22361
                     /locus_tag="DVUA0017"
     CDS             22251..22361
                     /locus_tag="DVUA0017"
                     /inference="non-experimental evidence, no additional
                     details recorded"
                     /note="identified by Glimmer2; putative"
                     /codon_start=1
                     /transl_table=11
                     /product="hypothetical protein"
                     /protein_id="AAS94433.1"
                     /db_xref="GI:46447767"
                     /translation="MIKTWLVIGPCAIVLGVVLFRSESQGRYRRRAQTLH"
     gene            complement(22463..22651)
                     /locus_tag="DVUA0018"
     CDS             complement(22463..22651)
                     /locus_tag="DVUA0018"
                     /inference="non-experimental evidence, no additional
                     details recorded"
                     /note="identified by Glimmer2; putative"
                     /codon_start=1
                     /transl_table=11
                     /product="hypothetical protein"
                     /protein_id="AAS94432.1"
                     /db_xref="GI:46447766"
                     /translation="MNQTQDTRFMKNQRNKWDIASRETEQKPPPSPCRILATYFIGRTI
                     LVLNQQGGFILDLSSFF"
     gene            22786..24444
                     /locus_tag="DVUA0019"
     CDS             22786..24444
                     /locus_tag="DVUA0019"
                     /codon_start=1
                     /transl_table=11
                     /product="type II DNA modification methyltransferase,
                     putative"
                     /protein_id="AAS94431.1"
                     /db_xref="GI:46447765"
                     /translation="MDALASQGDVETRGAIFTREEVVDFILDLVGYNDDQNLFMKRILE
                     PSFGGGDFIFRIMERLFRSWRSTKPSENVVDVLGDAIRGFEIHRDTFLATHRAVMSRIE
                     NEGFSSSTAKCLADRWLSNDDFLLAPHCGKFEFVVGNPPYVRQELIPNLLLKEYRTRYH
                     TMYDRADIYIPFIEHSLSLLTRKGSLGFICSDRWMKNRYGTLLRKLIADRFNLKFYVDM
                     VGTQAFQSSVVAYPAITVISREKQVATRVAQRPCISRAELRSLASELTAKRLLKESVYH
                     VRELSHITKGGEPWLFESADKTALVRRLERSYPTLEEAGCKVGIGVATGADKSFIGRFD
                     DLDVEPDRKLPLVMTQDIASGEVKWRGLGLVNPFNDSGTLVNLQKYPRLSRYLQERKEV
                     LVRRHCAQKNPTKWYKTIDKIVPSLASQEKLLIPDIKGNAHVVYEQGSLYPHHNLYYVI
                     SCTWDIRALQAVLLSGVAKLFVEVYSTKMRGGFLRFQAQYLRRIRIPFWEDVSLGLREE
                     LIVAAKSRNLEACNAAAYRLYALTGEERAAIEGLG"
     gene            24444..25184
                     /locus_tag="DVUA0020"
     CDS             24444..25184
                     /locus_tag="DVUA0020"
                     /codon_start=1
                     /transl_table=11
                     /product="type II restriction endonuclease, putative"
                     /protein_id="AAS94430.1"
                     /db_xref="GI:46447764"
                     /translation="MSLDLVNYERKVCEAVQAFWNNRASAREKQLESGKTDQGERAGVT
                     AGKNMDGFVELVLDIVRANGLAHADIHQNKGLLTLPGFFRPTKLWDLLVISEGQLIAAV
                     EFKSQVGPSFGNNFNNRAEEAIGTAHDFWTAYRDGAFGEQPRPFIGWLMLVEDAPASRA
                     AVQECSPHFPVFLEFKGASYIKRYDILCQKLMHERLYTTASVIASPKNNCRLGQYSSLS
                     PMTNIKTFVTSLAGHIAAEAARLS"
     gene            complement(26632..27693)
                     /locus_tag="DVUA0021"
     CDS             complement(26632..27693)
                     /locus_tag="DVUA0021"
                     /inference="non-experimental evidence, no additional
                     details recorded"
                     /note="identified by similarity to SP:P75830; match to
                     protein family HMM PF00529"
                     /codon_start=1
                     /transl_table=11
                     /product="conserved hypothetical protein"
                     /protein_id="AAS94429.1"
                     /db_xref="GI:46447763"
                     /translation="MQPRFIALAAIMGVASVFVLSRSAQAPLPDLMPRTSAAATMEERT
                     KGWVVASGIVEPVTKELVLGFETSGVIDTVFVAEGDKVEKGQPLARLRNGMEKAQLEEA
                     QANAQAARMEFEKLTNGSRPEEKGEALAQERRAFKVYEQYRDEATRRQRLWQQDAISRE
                     DLERAQRDMDVARQEYVAATQQLKLVEDMYRREDVAKAGYQLAAADSAVGVARAALERM
                     ELRAPVSGTVLRVHGEPGEVFSLFAPSPVISVGDISALNVRAEVDERDIGRIRVGQVAF
                     VRADAYGSEKFNGKVGRVVLSLTPKRLRTGNPSEPVDRSVLEVLIALDAPGPLVSGLRV
                     DAFIDASAVPPAK"
     gene            complement(27702..28388)
                     /locus_tag="DVUA0022"
     CDS             complement(27702..28388)
                     /locus_tag="DVUA0022"
                     /note="identified by similarity to OMNI:NTL01TE1840; match
                     to protein family HMM PF00005"
                     /codon_start=1
                     /transl_table=11
                     /product="ABC transporter, ATP-binding protein"
                     /protein_id="AAS94428.1"
                     /db_xref="GI:46447762"
                     /translation="MEARTLLEVHGVSMVFGAGENAQYALRDVHLSVRDGEVLMLRGPS
                     GSGKTTLLSIMGGILSPTEGTLTVDGTPMTGLSAEARSALRLKHFGFIFQDYNLFPTLT
                     CSQNIQVALDLRGVPRDEARRIADATLGEVGLGGKVGEMPARLSGGQKQRLAVARALAG
                     SPMVMLADEPTAALDSTNGLMIMSLLRDLAHAGGRAVVVVTHDDRIMPFADRVVHIEDG
                     RIKETE"
     gene            complement(28487..29617)
                     /locus_tag="DVUA0023"
     CDS             complement(28487..29617)
                     /locus_tag="DVUA0023"
                     /note="identified by similarity to GP:22002528; match to
                     protein family HMM PF02687"
                     /codon_start=1
                     /transl_table=11
                     /product="ABC transporter, permease protein, putative"
                     /protein_id="AAS94427.1"
                     /db_xref="GI:46447761"
                     /translation="MILEIAFRNLFHDRVRLAVTLTGIVFAVVLVTIQCGLFLGFITTI
                     SGVVDNSRADLWVTSKGVKTFDIAMPMPESRVQQVLGVEGVADAAGMVVDFAFWKKPDG
                     GQESIEIVAFESRKGMGGPWNMVEGDVSRLDADDAVIMDALYMDKLGVRALGEQVEIVA
                     HGARVMGFTMGIRSFTTSPYVFTDYRNGHLYSRFAPGQVTYVLVKAAPGVDMEDLRARI
                     AARVAHVDVFTTGEFSQKTREYWMLSTGAGGALVLAAVLGLVVGMVIVAQTLYATTMDH
                     LPEFATLKAMGAPDGYVLRIIMGQAVISAVLGYGLGMVICFGIAYLRRYGETAILVSAP
                     LAAGMFVLTLVMCIAASVISIRKVLVIDPAIVFKGR"
     gene            complement(29689..30828)
                     /locus_tag="DVUA0024"
     CDS             complement(29689..30828)
                     /locus_tag="DVUA0024"
                     /note="identified by match to protein family HMM PF00158;
                     match to protein family HMM TIGR01199"
                     /codon_start=1
                     /transl_table=11
                     /product="sigma-54 interaction domain protein"
                     /protein_id="AAS94426.1"
                     /db_xref="GI:46447760"
                     /translation="MRAQFETIARSSNADVNVLLQGETGTGKELFARAIHRMSQRRGGP
                     LITVDCASLPEHLVESLLFGYSQGAFTGAAKSRVGLIRQADGGTLFLDEVSELPMSLQK
                     KFLRVLQERRYRPVGGGSEESSDFRLVAATNKDLQEMVREGTFRDDLLYRISTMRVLLP
                     PLRERGLDIIEIAEHLLQSRAESNGGKVWQMSAEFRARLLAHPWPGNVRELVNVIDCTL
                     AVAGDGDMLFAEHLPATIHAGMLPQSSRPWQGRTPARRSTDVGHHGMHDRAGKMAHGVA
                     NGAAPSHASHGPSQGPSHGRQHDTADEAAAYATHVGGAHPDALPSFREARREALEAFEH
                     AYLATLYEAVGGDIRQACSLSNLSRTRLYELLRKHAIME"
     gene            complement(30780..31241)
                     /locus_tag="DVUA0025"
     CDS             complement(30780..31241)
                     /locus_tag="DVUA0025"
                     /EC_number="2.7.3.-"
                     /note="identified by similarity to OMNI:TC0753; match to
                     protein family HMM PF00072"
                     /codon_start=1
                     /transl_table=11
                     /product="response regulator receiver domain protein"
                     /protein_id="AAS94425.1"
                     /db_xref="GI:46447759"
                     /translation="MANVLLIGHQPDLYMHLSRLFADGGHSLKVVSSLEDGIRHCRASS
                     CQLVVLEEGMDNALEGIPRLRSTQAAPQVVVVAERYNPERGKAALLSGALNYMPKGKAP
                     RAITTLLERLPSFGGNGAEGPDLRDFGIFGSPPRCVPSSRPSPARPMPT"
     gene            31267..31380
                     /locus_tag="DVUA0026"
     CDS             31267..31380
                     /locus_tag="DVUA0026"
                     /inference="non-experimental evidence, no additional
                     details recorded"
                     /note="identified by Glimmer2; putative"
                     /codon_start=1
                     /transl_table=11
                     /product="hypothetical protein"
                     /protein_id="AAS94424.1"
                     /db_xref="GI:46447758"
                     /translation="MSGDEGVRWRGTDLWDSIVMDYAAYPIRMLMQIVLLF"
     gene            complement(31459..31569)
                     /locus_tag="DVUA0027"
     CDS             complement(31459..31569)
                     /locus_tag="DVUA0027"
                     /inference="non-experimental evidence, no additional
                     details recorded"
                     /note="identified by Glimmer2; putative"
                     /codon_start=1
                     /transl_table=11
                     /product="hypothetical protein"
                     /protein_id="AAS94423.1"
                     /db_xref="GI:46447757"
                     /translation="MSPYKLCSHVFTLYRLHFQYNIRIMRTQIDDMHTFI"
     gene            31587..31997
                     /locus_tag="DVUA0028"
     CDS             31587..31997
                     /locus_tag="DVUA0028"
                     /inference="non-experimental evidence, no additional
                     details recorded"
                     /note="identified by Glimmer2; putative"
                     /codon_start=1
                     /transl_table=11
                     /product="hypothetical protein"
                     /protein_id="AAS94422.1"
                     /db_xref="GI:46447756"
                     /translation="MLQGIMSGRISSRSSKAQDRRDAHRIELMSPFIVSATFDSAHSHL
                     CLARNVGVGGLLLEFQTESELSGVSDGFRCVLTDMMPEGYHTMQDVHCSVEWLYRKFVG
                     VAFSRPFFMNHDALLEWMKRVRMSYRLVENAD"
     gene            complement(32118..32798)
                     /locus_tag="DVUA0029"
     CDS             complement(32118..32798)
                     /locus_tag="DVUA0029"
                     /inference="non-experimental evidence, no additional
                     details recorded"
                     /note="identified by Glimmer2; putative"
                     /codon_start=1
                     /transl_table=11
                     /product="hypothetical protein"
                     /protein_id="AAS94421.1"
                     /db_xref="GI:46447755"
                     /translation="MSENATGCRIRQHFRQVTGLAIRRYNASHRLSDSKTDSYASFSEH
                     APTAFTTMRNETLSMECTASGTASAPCTVVASSPCVQRGTPLTRQACDRGQMRTATNAG
                     GTAMQERRNYQRLDLKGYAYDCSVQINGEEYYARLLDISQGGARLQLQGDYDPDMRYGS
                     YGKVKEEYYKPAFLHDHYYSVVWSYGKEVGVSFSGPLLHSYEDMKNYYQQGDYKQQGYY
                     PQDY"
     gene            33321..34022
                     /locus_tag="DVUA0030"
     CDS             33321..34022
                     /locus_tag="DVUA0030"
                     /inference="non-experimental evidence, no additional
                     details recorded"
                     /note="identified by Glimmer2; putative"
                     /codon_start=1
                     /transl_table=11
                     /product="hypothetical protein"
                     /protein_id="AAS94420.1"
                     /db_xref="GI:46447754"
                     /translation="MRVARLAAALALVLALASIGNAATMEIFVRPEGDAVGGQERYGYG
                     SPWYQLDRDATANPNAVYHWYSDGSGAARWTFLQFDLSDLAGLADAVTGATFNFNLLPD
                     GWGEGTRGNLNHLSNAATANGQATQGLGGDQPVGSVTSATILGWNHFDVTEYIKADLAA
                     GFSWSVFSFNQVGYAGMFFSSGETEERSYLQVTYNGGTVDPNLPTPEPSSVVLMLLGAA
                     GLLAMRRKGVM"
     gene            complement(34717..35583)
                     /locus_tag="DVUA0031"
     CDS             complement(34717..35583)
                     /locus_tag="DVUA0031"
                     /inference="non-experimental evidence, no additional
                     details recorded"
                     /note="identified by Glimmer2; putative"
                     /codon_start=1
                     /transl_table=11
                     /product="hypothetical protein"
                     /protein_id="AAS94419.1"
                     /db_xref="GI:46447753"
                     /translation="MKRLALIALTLLFPLLLQTAASAAVVPSWTYTVDGAFVEWTNSRN
                     DTNVPGDPNNGITGIGSKSLTYLFDGGVMLPAPVTTPGFSTLRWGDYTYSNRSGYVFHN
                     GATTSSISIAPTVGGTLITGGAAVNGLVLSHSNKAIAGDSITLQSGTARAILQLIPQLP
                     GATSLPVFSTTLDFKFFETPNTGSTQQDVFVLMNPEVTQETFHFYGIDYVMDFTKSFSP
                     IPLAYRTLLGLPADAVGWLTSEGVTTTHQTLLSITALPTPEPASAVLMLMGLGGLGMMM
                     RRARRTA"
     gene            complement(35708..36568)
                     /locus_tag="DVUA0032"
     CDS             complement(35708..36568)
                     /locus_tag="DVUA0032"
                     /inference="non-experimental evidence, no additional
                     details recorded"
                     /note="identified by Glimmer2; putative"
                     /codon_start=1
                     /transl_table=11
                     /product="hypothetical protein"
                     /protein_id="AAS94418.1"
                     /db_xref="GI:46447752"
                     /translation="MKRLLSSLLGTVVLTALMVVNALAAPIPAWDYTVDGIFVSWKTTV
                     GTSGTLDTPAQGITGFEPEELFYNLDGGVPVPPGTSAKGYRHIAWGDYVWSGPGPVYSQ
                     IPGANLSSIGINARSGTMITDGPTSLGMELYHYNQPILSGSIQLKSGVVRSVLTLAPSG
                     NPPLPVFSTKLDFLFFETPNGNVNTESDVFVLLNPEVTEETFHFYGVDYVFSFGGSFGL
                     IPETYRALLNLPVGSVGWITSENAYNAFDTLISIRALPTPEPTSIILMGLGLLGLFGLR
                     RRSQA"
     gene            36600..36797
                     /locus_tag="DVUA0033"
     CDS             36600..36797
                     /locus_tag="DVUA0033"
                     /inference="non-experimental evidence, no additional
                     details recorded"
                     /note="identified by Glimmer2; putative"
                     /codon_start=1
                     /transl_table=11
                     /product="hypothetical protein"
                     /protein_id="AAS94417.1"
                     /db_xref="GI:46447751"
                     /translation="MREQSCMVLSNDCSNSAFNIYSSVLDDVLSLDTPLGTGWRCQPIR
                     QIRGAARVTGAKAARAFHSR"
     gene            complement(37254..40223)
                     /locus_tag="DVUA0034"
     CDS             complement(37254..40223)
                     /locus_tag="DVUA0034"
                     /note="identified by match to protein family HMM PF00899"
                     /codon_start=1
                     /transl_table=11
                     /product="conserved domain protein"
                     /protein_id="AAS94416.1"
                     /db_xref="GI:46447750"
                     /translation="MLAIADKRRTIRIKRSSLLQNKLGALDRPAIKIAETPDEYTRAFR
                     LVYEEYIRSGYLKPHPSRMYYNVWSILPATSVFIFKSYHDVLCTLTHIPDSGLFGLPMD
                     TLYKPEVDALRAQGRNVVEVGALATQYSRRWTNLMVFLAKAMFQYSMMSEVDDILVTVN
                     PKHVKFYTDIFLFKPFGEVRHYDTVDAPAVALRIDLHEAMDELQEKYGDEEDFETNLFA
                     FFARMNSDETETSENPVRRDRPLEPYTAYYLLQQRPELLDHLAEPQRDHIETIYHRAVF
                     NHFSTNPVHPETPGGVPLDMLKLETRDAYTDIAFSRNLGLVDYAGQRRLLRSRVAIAGL
                     GGVGGIHLMTLARTGIGNFNLADFDAYSPVNLNRQYGASIASFGRGKLDVMTERALSVN
                     PFLDIRSFPEGVAAETIDAFLKDVDLLVDGIDFFALDIRRRLFNRALELGIPVITAGPL
                     GYSCALLVFMPGGMNFDSYFGIDDDTPPMEGYLRFGMGLAPRPAHLGYMDRRFVSLHDR
                     RGPSLDIACHLCAGMAATEAVRILLHRRGIRPVPYFRQFDPLTGRHVRGRLRKGLRSPL
                     QRLKLAIARRFFMGAPRTGTPPPPEPDVVALRQDIPLETLHYVARAAMQAPSGDNVQPW
                     RFVPHATGLHIHLDRQADGSFFDYRHVASLLACGAAVQNAVYASGSAGLDATLSLFPDA
                     TKPDRVASLHCTPLGVPSHEIMTAALWRRHTNRRMYAARPLPVEVCERIEHLVSEEQDA
                     TLLWATDAAQRKTLARAVYLADRVRVERRDMHEHLMRFIRFDGQAEQQGEVGQQGHTGQ
                     AGHHSHAGNGPYGDGLPLANLEAGLAGELYLRAVRPWRNMSIANALGLGRLMPLHGAMG
                     VLRSGGIGLLLANGETETDIARAGMAWQRAWCALEHMGYAMQPLAALPLLHLRLAMGDP
                     QTLDTAHQRLLEEAWTLLEQVLPHPKGRLPVMMFRAGVAAPIRHGTFRRPLSDFLLPAE
                     "
     gene            complement(40404..40751)
                     /locus_tag="DVUA0035"
     CDS             complement(40404..40751)
                     /locus_tag="DVUA0035"
                     /inference="non-experimental evidence, no additional
                     details recorded"
                     /note="identified by Glimmer2; putative"
                     /codon_start=1
                     /transl_table=11
                     /product="hypothetical protein"
                     /protein_id="AAS94415.1"
                     /db_xref="GI:46447749"
                     /translation="MMAGVHLLSFSPSHAQVTAAMCVARLPSLRFSDVVASPCTALHSK
                     NELRMPEARCPGWHSRHCATSARRAPACVSTATFFTSAPPSASSGRTGHSMQVSHVPWV
                     VLETTNLKDAS"
     gene            41239..43986
                     /locus_tag="DVUA0036"
     CDS             41239..43986
                     /locus_tag="DVUA0036"
                     /note="identified by match to protein family HMM PF00515"
                     /codon_start=1
                     /transl_table=11
                     /product="TPR domain protein"
                     /protein_id="AAS94414.1"
                     /db_xref="GI:46447748"
                     /translation="MDAPGPKPLRVARYWLYTGEHPARTTEVPVWNKLCLSVCCAILVL
                     TASSCGADKSSDFLTEGRKLMDAGNAAGAVVLFRNALEKTPADYTLHLELGRAYIALGK
                     LDLAEGELQKCLRQQPDDPPLNLALGELYVARNEPAKALPHLARYEQGAGETAVSRELA
                     GLAHAQARSPEEARAALERSIALDAKRVTPRLALARLFLYRGDLKRAVATVDEALAVAP
                     EDRLALTLRGDLLLRQGDAPGALVVFRKVASLAPGDDYARYMSGLLALQTGDEAGAAAV
                     AASMNKDFKDNSLTLMLDGALAAQRKDYTLAASLFQRSVAMRPSLEGYYKLGMALYGKG
                     DLETALSQFNRVLEATPEYDAARRMTVTILLAQRRVAEARQEAQKLVERNPSDAAAHFM
                     LASAQMAAGDRAGAERSFEAGLALQPAHVPALLQLSRLKQADGRPDEALEDLKAAVVAA
                     PDDLAVRNALFAYHLGRGDTGKGVQVVLEGLRGTPQDAILYTMLVPVYVNMGDEAKGLD
                     AVAQAHRADPDFPDAYLAGLRLHAGAGRAEQALAESEAYLARKPDAPGFLLASGALLDL
                     LGRTAEADARFDKALAANDPRVSFAVAERAVASGQDEKARRVLEEALRQHDQTTLRDAL
                     AIQLARMGKPDDALALYTAIETQRPREALLGRYRLLTHLDRHQEAADTARELGRRESAS
                     PLPVLLEAAAFERMGQRPQGVALLEAAHRKSGDPELLLAMGGMLERNGDEARAETCYRD
                     ALKARPDHVPTLLAYAGLDMRRKEYAKATALYEKAVSIAPDDVVALNNLAMAYLEKASR
                     DATPQKALRLALQAYTRAPDNPAVLDTLGVCMMANGRADDAARAFGRAVVAVPGNPSLR
                     YRHAEALFKAGRKDMAAEELRAALQTPDFPEAAKARDLLRKTGN"
     gene            44190..45644
                     /locus_tag="DVUA0037"
     CDS             44190..45644
                     /locus_tag="DVUA0037"
                     /note="identified by match to protein family HMM PF02397"
                     /codon_start=1
                     /transl_table=11
                     /product="sugar transferase domain protein"
                     /protein_id="AAS94413.1"
                     /db_xref="GI:46447747"
                     /translation="MPGIGGTVLAVLAASVLLVPLHAEAGVLSRHELTAMWVLLWFALL
                     RAGSTVAASFWRLFPSLAHGVLVLGDDEGIRTAAGLAEASESRFRVKTTVRWHSGRPVG
                     TGYQAQPSSERAQPSSDRAQPSSGQAQPSSERAQPSSGQQASSDRAQSSCYQAQPSAGQ
                     ACQTHLRAQGLGLPHDPHCADVTGVVPDASHPVRGAIPGSVPATGSCGDDAEWLANLAR
                     REKVRTIVVSLAERRGSFPVDAVMRCRLRGVRVLDASTFYEMVTRKLNVEHITPGWLIF
                     APGFGGSRLCDAGRRAADIALALVASLLVAPFIPFVALAVRLDSPGPVLFRQVRVGRGG
                     RPFTLYKFRTMRQDAEKDTGPVWARANDSRVTRFGAFMRRCRIDELPQLFNVLRGDMGF
                     IGPRPERPEFVAELSREVPFYEQRHAVRPGLTGWAQVRFPYGASKADALEKLRYDLYYI
                     KNRAFMLDMEIIARTFSVVLSGSGAR"
     gene            45644..46450
                     /locus_tag="DVUA0038"
     CDS             45644..46450
                     /locus_tag="DVUA0038"
                     /note="identified by match to protein family HMM PF02563"
                     /codon_start=1
                     /transl_table=11
                     /product="capsular polysaccharide transport protein"
                     /protein_id="AAS94412.1"
                     /db_xref="GI:46447746"
                     /translation="MKRFAVIMSLVMVLMGASVGYCFDYIINHGDGISVNVWGEKELSV
                     KVTVRPDGRITLPGIGDMDAAGQTAEQLQAKITTRYAELVRNPVVTVSVDMSQNNSVIV
                     HGPGVKPGMVPMAGRTTLLQLLTRIAPEATADLDGATLTREGTVLRTGFRDLYERGAIA
                     DDVELKPGDRVFIPFRAKWSVYVVGAVNEPMTLTYHEGMTLMEALLAAKGFTRFADRNK
                     TEVVRERDGRQEVVVVRAGDLIDKGDLTQNVPLQAGDYVIAKKGLF"
     gene            46451..47953
                     /locus_tag="DVUA0039"
     CDS             46451..47953
                     /locus_tag="DVUA0039"
                     /note="identified by match to protein family HMM PF02706"
                     /codon_start=1
                     /transl_table=11
                     /product="chain length determinant family protein"
                     /protein_id="AAS94411.1"
                     /db_xref="GI:46447745"
                     /translation="MRPGGREPQQAPGRESGSLDVRRYLVLLRESIVTFCAIAVGVTLL
                     GVAVSYVLPKRYEAHSSVSVEQNVVNELVKGIAITPSLEAKLRILKVSILSRKMLLAVI
                     RDLDMDLGRQGEQLEILIENTRKNVEISYEEKKGLFYIRYRDASPERARDFVNALTRRY
                     IEESTASKREESYEATRFLSDQIEVFQKRIEAAQKAIDAFKSEKGMILSMNESILREEI
                     KETEHRLEETRIRKNERLAQLGILEKGTGGGRLAEKEAAYKALLGTYTAQHPDVVRAKA
                     ELDALRASGGGGGGRKGGVDYQRIKVELESLNEIERIQQELIEKDKRLLQELPAVQTEL
                     QALQQARKNETLIYEQLVTRYGQSEVSKQMELQDKAVSLRIIDPAILPIRPSTPNRPLI
                     MLAGLLLGGAIGAGWVILSDQLFRKLRSVEDLTAMGVVVLGALPRIASPDDARIGRHRQ
                     VALAMSVTVALFVVGLAAAEYSGFEAFDGVFARVRNIVSNWL"
     gene            47964..49082
                     /locus_tag="DVUA0040"
     CDS             47964..49082
                     /locus_tag="DVUA0040"
                     /codon_start=1
                     /transl_table=11
                     /product="polysaccharide biosynthesis protein, putative"
                     /protein_id="AAS94410.1"
                     /db_xref="GI:46447744"
                     /translation="MSRIEEALARAAREREAADTLPGAPGAQGKGGAGAAPEQPVAMPR
                     GVEAAVARADDAHGGPALQVSPPVTPAVTPAVTMGATPSVASGPLHRDTAPGVVPGTAS
                     GIARGNNGYRAVGAEGRAAYADSKPRQVTLDQKLIAASGFDDPMSEEYRKIKGRLVSLA
                     RQKGMNLFMVTSSVMGEGKTLVSANLAISLAQEYDNTVLYIDADLRAPCAHGLFGVEAS
                     PGLSDCLMDGIPLHEALVPTGVGRLSFLPAGRQLPNPGELFASSLMRDMLHEMKRRYAD
                     RYVIIDTAPALPFAETRVLGRMVDGVLLVARENIATLNGISKTLEALEGSNLMGVIYND
                     ASHPAWPSFPGYGDRYGTNRYAYGAHRTGQGQ"
     gene            49094..50413
                     /locus_tag="DVUA0041"
     CDS             49094..50413
                     /locus_tag="DVUA0041"
                     /note="identified by similarity to SP:P45754"
                     /codon_start=1
                     /transl_table=11
                     /product="conserved domain protein"
                     /protein_id="AAS94409.1"
                     /db_xref="GI:46447743"
                     /translation="MYTAFFGFRVKPFDLLPNPDFLYPSRAYRKASAYLEYGVRDRAGF
                     ILITGEVGAGKTTLIRSLLKRSLGDVLISKVFNTSVDAEQLVAMINDDFGLETDGRDKV
                     AMLRDLNTFLIEQYAERRRPVLIIDEAQNLTPEVLEEVRMLSNLETDNAKLLQIILVGQ
                     PELRERIRSPQLLQLRQRILVQCHLEPLTREEVEEYVLYRLERAGNRDALHWEEGVMAE
                     MHRATRGIPRLVNILGSYVLLDAYAAGRRSISLPEMLDLLHSMDFDHQFWPTGTETEGE
                     AGDETSPAVTGASAMTVTGAAGGNGSHAAAAGAPVDMTPAPVGTAAQVPAGVAQTMTQT
                     QAQATPAMLSLLQGLSRRVGELEQAHARMGENAYFDMLERQNELEQVLTRMAERVDRLH
                     FAQAQRQVQVRQEQAAQERLAAERAGNQRGGWLRRWFVGG"
     gene            50590..51912
                     /locus_tag="DVUA0042"
     CDS             50590..51912
                     /locus_tag="DVUA0042"
                     /codon_start=1
                     /transl_table=11
                     /product="lipoprotein, putative"
                     /protein_id="AAS94408.1"
                     /db_xref="GI:46447742"
                     /translation="MTARRSAFHGHMMTCLAALGAAGLLACAAGSAVAEETFEASFGLG
                     GEYNDNVTERRNGPDDFVSHVKPELRYKYDAERVAASIRYKGDYAFYMQGESPDDYSHT
                     LEAKALLELAEERFFLDISENLRPVYRQASRGDLIEGDTRRDQTDQNTFAVSPYLVFGS
                     GERVSLKTGYRFTDIRYADETEPGSGSRTFLPGWSSGETSLNRNVKQQHDIFADGEYEM
                     TERVALLTGYQISRQESEEQQDFTRHRPYVGFRYEYMQDSTLKLRCGPMLTETDDGESS
                     TRFYYSADVAHALGRHKLTFRSERDYTEDPQSGRSILRQMNTAGILFDFDRSRLTTSMG
                     YSEYDSTLEGGGNKFWRPGVNYSYDLTERLKASAGATAELDAGSDSATTSDRVYLNTGL
                     NYELSESSWLALTYRYKAVDSSDSASSFNVNRVMLEWGMTF"
     gene            51965..52816
                     /locus_tag="DVUA0043"
     CDS             51965..52816
                     /locus_tag="DVUA0043"
                     /note="identified by match to protein family HMM PF01522"
                     /codon_start=1
                     /transl_table=11
                     /product="polysaccharide deacetylase family protein"
                     /protein_id="AAS94407.1"
                     /db_xref="GI:46447741"
                     /translation="MRNALTIDVEDYFHVSAFEKAVDPGLWDSLPQRALRNTNHVLDLL
                     DRWGLRATFFTLGWVAKRHPELVRRMASAGHEVACHGYSHKRITTLNPRAFRDDIQRSR
                     RLLQDLSGQPVNGYRAPSYTITQDTIWALDVLIEEGFTYDSSIFPINHDIYGMPGSQRF
                     PHTITREGGVIEEFPPTTYQVEVMGRRVNLPVAGGGYLRLLPATWVSGAFRRLNDSGKP
                     CVLYFHPWEIDPAQPRIRATARSRFRHYLNLDSTESKLRHLFSSLRFTTMSSVLFGTVA
                     HV"
     gene            52878..53855
                     /locus_tag="DVUA0044"
     CDS             52878..53855
                     /locus_tag="DVUA0044"
                     /inference="non-experimental evidence, no additional
                     details recorded"
                     /note="identified by similarity to GB:CAD85710.1"
                     /codon_start=1
                     /transl_table=11
                     /product="conserved hypothetical protein"
                     /protein_id="AAS94478.1"
                     /db_xref="GI:46447812"
                     /translation="MAAHAESTGYHRMGWTRVAQRAFGHAAYPLAAFDGGRIAGVLPLV
                     HIRSRLFGRFLVSLPFVNYGGLLADSAEAAQALIDEAEGLLRRTGAGSIELRHVGPPRL
                     GLSAKSHKVTMLLDLPDDPDTLWRGLRDKVRNQVRKAGKSGLTVEQGGAGLLGPFYDVF
                     AVNMRDLGTPVYSRRFFETIMDEFPGATRIVAVRDGDAVVAAALCYTHGNTFEVPWASS
                     LRTHRDRCPNNLMYWHCMETACREGFTVFDFGRSSRDSGPWRFKAQWGAREVPLSWEYL
                     LADGAPLPDLNPSSARFSLAVRVWRHLPVALTRFIGPHIVRSIP"
     gene            53852..55468
                     /locus_tag="DVUA0045"
     CDS             53852..55468
                     /locus_tag="DVUA0045"
                     /note="identified by match to protein family HMM PF01041"
                     /codon_start=1
                     /transl_table=11
                     /product="aminotransferase, DegT/DnrJ/EryC1/StrS family"
                     /protein_id="AAS94406.1"
                     /db_xref="GI:46447740"
                     /translation="MSVSDFCRRTGICPPYRHLPPGGVPLPVGDIVAAAGTALATGWQR
                     ASGDAASGDAGRAALAALGTALHALTGCRHAFALGTGRAALSVTLQAMRRLAPARDVVL
                     LPAYTSYSVAAAAVHAGLLVRLYDLDPATLAPRMEDVTAQLDDRVLAVVACHLFGYPVP
                     TGALRDLCHGAGAMLVDDAAQAMGARSADGLAGTTGDAGLFSLARGKNITAVDGGLVVT
                     DDDALAAAVAGLVPWAALPCTASTAATPSVTTAATPSAPGPVTGLATGDASGAAPGEAS
                     GTTAAGPSTGTSPAPARGRAAEAVADMRLLARVVMLRLFLNPALYWVPASLPFLGIGTS
                     RFDPDFEVGPLRPLQATLAARAMARLDAINGDRSRVATALEQRLHHVPGLRTLCVQPGA
                     MPVHLRLPVLPEACEWPGDTVPEASRLGLVRSYPLSLQDLAAEAPRLAAHLLPGPDCPA
                     SRWLAATLLTLPTHAGVTEDDMDAMADNLSAVMAGVPAGEMPGVPAGGTSGGTTCGSYE
                     AVRACPAAGIAVSGRPDGGAR"
     gene            55465..56913
                     /locus_tag="DVUA0046"
     CDS             55465..56913
                     /locus_tag="DVUA0046"
                     /note="identified by match to protein family HMM PF00535"
                     /codon_start=1
                     /transl_table=11
                     /product="glycosyl transferase, group 2 family protein"
                     /protein_id="AAS94405.1"
                     /db_xref="GI:46447739"
                     /translation="MKTLFWLSSGLLAYAFVGYPLLLEAGSRLVRRTAARRAASPDVSP
                     AAPSSARPSASMAASWHSAAQADAPSVRPSAGPSASSPDTARVIPDADLPTVSVLLSVF
                     DEEAVIERKILNFLALDYPAERIELCVVSDGCTDATESIVARYAGQRVRLVRQEARGGK
                     TRALNRAAAEAHGDVLVFTDANAMFRPDCVRRLAERLADPGVGLVSGVSVYVHASGDTT
                     AGGVYRRYEEWIKSRESDLFSIVGADGAAYAMRRALYTPLAPEYINDLLHPVQVLLAGA
                     RAVSEPRAVVEEEVDAPVASPGSTQPGNTQPGSTSSGGRSSFGTSPGMQPGPQSRPRPQ
                     AQPDSQPDTGAEMRRQTRIMAQSWLICLRQLPVLVRRGCWGFVWQMLSHKVLRWATLPL
                     LAVCAVSAVALVPRGMPYALAAAALAGGGLLAWAGARGLGGGRGWGGHARTAWLFVVLH
                     AAAVNGLYRLLRGQTFVTWTPRGD"
     gene            56989..58305
                     /locus_tag="DVUA0047"
     CDS             56989..58305
                     /locus_tag="DVUA0047"
                     /inference="non-experimental evidence, no additional
                     details recorded"
                     /note="identified by Glimmer2; putative"
                     /codon_start=1
                     /transl_table=11
                     /product="hypothetical protein"
                     /protein_id="AAS94404.1"
                     /db_xref="GI:46447738"
                     /translation="MQARTPVIAVARILRHAWRLGRKVVRAMRADHCPLPLPSFAYLNG
                     EGDMARLHRACQRLDVSRCVTAASWVRLLISTLSWPGSAFMGSVARAVRQGGDVARRYH
                     VPRWRQVGQSYKAAMRHNMNARLFYDFDLFRPDAPSPGSFIMPHELRIIADVLSATSMS
                     PDITDRVAFLRRCDELGLPCVPVLARFDPDGTVAWAEDALQQAQGRDLYLKPADWDDGL
                     CGELWQWRSGQGCWLRHGNRVTLDDIGARARDLSAGRTMLLQPFEPAHPVLRPLGLLGS
                     CSVRCFTLAAIGGEPELVAALTRIPGGWWRAECGPEYGLTARVVDLRTGELGDGVKSRS
                     PQRWKRHPETGEVIAGLRLPLWDEARALATEAHRLMPDYPVMSWDIVIGTDTLRLLGGS
                     PAPRIDTARFPAGEGMNDERFANFILAHCERLGAVAAVH"
     gene            58360..59757
                     /locus_tag="DVUA0048"
     CDS             58360..59757
                     /locus_tag="DVUA0048"
                     /note="identified by similarity to SP:Q02729; match to
                     protein family HMM PF04932"
                     /codon_start=1
                     /transl_table=11
                     /product="exopolysaccharide production protein, putative"
                     /protein_id="AAS94403.1"
                     /db_xref="GI:46447737"
                     /translation="MDMVAIHLLTLVGFTRIAELFPVLAPLHLGKLAFALGGLTLAVSA
                     SRITPPVVWRTPLLRQVLLLLLLAALSVPFSVWRAGALESFQGVAKTVFIFVALAVMSR
                     RDGGAMLRLALMIGVSLLSGMMLVEKGTGRAFVSATYDANDLALLFAMFLPVLGAEGLA
                     GRWVVRLAAWGAAAMALVAMTMTQSRGGLVALAVMGLHMVLASRRRLPLLALLLLAGGI
                     FYASADASFWDRFAILGDADADYNVSARTGRLELWKSGLAMMLSNPLLGVGVGQFAPAN
                     FMYGNGAYLTAHNTYIQVATEMGLAALVVYCSLLLTVARLADRGISPSRPSHPSGTPPE
                     TSSEALPEAPPGHEDPHARAERLRWLGVRYALTAFMTGICFVSEAFSMSFFCLLALVAA
                     MAVRLEEREAASGIADEPQTPAPEPYRRGRGRGGAGNVRPGSHNAGTTLGRRRSPAHAA
                     IHDPSGR"
     gene            59761..61230
                     /locus_tag="DVUA0049"
     CDS             59761..61230
                     /locus_tag="DVUA0049"
                     /note="identified by match to protein family HMM PF01943"
                     /codon_start=1
                     /transl_table=11
                     /product="polysaccharide biosynthesis family protein"
                     /protein_id="AAS94479.1"
                     /db_xref="GI:46447813"
                     /translation="MGTSGYFARNSVIRIVSFAVGVGFALFVTPVVVGTLGKTNYGVWV
                     LVSSVACYFLLLEGGVMQAVSRHAAAALARDDRHEVDRVCTAGFALHALSCCLALCVTG
                     GLALFAGVFASDQLPVERLRQCLVIYSVCLSLFFLFRTHTGLLMAEMRWTLIAVLAMLR
                     SAFTSLAVLLMITPENGLWLLAAVNGGGFLLEGAACLLFARRSGRGRVRVALFDAALAR
                     ELLGYGWAFTVTQLGESMRYRSQNYIIALFSGVREVAVFSIAMQFIGYFLSLMQSAFGI
                     MVPYFSRMQARGDRDDTAGSLLFALRLSYVTASFIGLCLIFYGQEFIVLWLGPGFAEAH
                     DALVPLTLGAVFSLGMLPADGYLLGTARHRMLARCAMAEGVSIVLLSLALAGPFGMEGV
                     AWAYCGVALVFRAGVVPWFVFTQAGLPLLAYARLLAEVAVTHVAPQVLLYLIMRGTLGT
                     GYLQLALLAGMQGVLAVGIQSSLLRFTRGAA"
     gene            61246..62502
                     /locus_tag="DVUA0050"
     CDS             61246..62502
                     /locus_tag="DVUA0050"
                     /inference="non-experimental evidence, no additional
                     details recorded"
                     /note="identified by similarity to GP:28806454"
                     /codon_start=1
                     /transl_table=11
                     /product="conserved hypothetical protein"
                     /protein_id="AAS94472.1"
                     /db_xref="GI:46447806"
                     /translation="MTMLEGRDFIVFSDDWGRHPFSCQHIMQHFMPGNRVLWVNTIGMR
                     LPRLSLYDMRRAAEKLRSWVFPVRQDGAAASPDGLGDAVPEGLRVISPVMVPFAPLPPV
                     RAFNRRSVVDAVTRNAREMGFRDPVLLATVPNAADYVGHCGESLVVYYCVDEFTVWPGM
                     NLPDMVRDLEADLMRSADLVVAVSDALVRAKGNGRTPTRLLTHGVDVGHFARAAAPQPL
                     PEALSDLRGPVVGFFGLIDSHLDVDIVEHILTARPQWNVVLIGTRRIPLTRLERHANFR
                     WLPPVPYADLPRYAYRFDVAVIPYVVNEHTCTANPLKLKEYMATGRPVVTTPMPEALRY
                     AACLHVATDGAGFVDAIDRELAAPSDAAPRRAALEGETWRDKAALLSAWIEEGLAARNA
                     EGTPQGGAGGRDGTAGGRA"
     gene            62499..63887
                     /locus_tag="DVUA0051"
     CDS             62499..63887
                     /locus_tag="DVUA0051"
                     /note="identified by match to protein family HMM PF00534"
                     /codon_start=1
                     /transl_table=11
                     /product="glycosyl transferase, group 1 family protein"
                     /protein_id="AAS94402.1"
                     /db_xref="GI:46447736"
                     /translation="MRRPRVCMLLATDRLGGPGKGLVQFLRHGGLAGCSPVVVAYEAGE
                     PGETEFTRAVRDTGADLRILRQRGAFDVSLIPQALRVVRDEGCEVLQSHGYKSHAVCAC
                     LHAMTGLPWVAFVHGWTAENVRVRAYRVLEQALLPLATRVVAVSDALGRSVWPAARRRM
                     VVIPNAIDPAEALRDGDVPATGPHSGAHPDAFAQVPQVPGGASQPEAGDPAEALRDGDV
                     PATGLYASPDASPDASPDASPDASPDANHDTGSDAGKGDLRAAFGIAADALVAGVVGRL
                     SPEKGHIHFLRALARARQTEPRLVGLLAGDGPGADMLRREADMLGLAHAVTFAGHVSRV
                     ARVYRALDVAVLPSLSEGMPNAALEAMLHGLPVVASHVGGVPEVVRDGETGLLVPPGDE
                     AQLAAALVALCADVERRKVLGARGRERVLGHFAPHQRAERILGLYHELLQPLAGEGQRH
                     AKLG"
     gene            64069..64737
                     /locus_tag="DVUA0052"
     CDS             64069..64737
                     /locus_tag="DVUA0052"
                     /inference="non-experimental evidence, no additional
                     details recorded"
                     /note="identified by similarity to OMNI:NTL01RSA1012"
                     /codon_start=1
                     /transl_table=11
                     /product="conserved hypothetical protein"
                     /protein_id="AAS94471.1"
                     /db_xref="GI:46447805"
                     /translation="MFKSQCAHVGKGFRMWYAGNGTTRILGKLAIHLDDDVSIFDNVSF
                     VGLTVCENPELHIGEGTYIAPRVRFMVAKSVRIGRHSLVGCHMIFDNSGHPITDARARM
                     MRGGGHPSVKGVKPVTIGDLCFLGEGSYVYPGTTVGDGVVAKVGTHIMGDIPPFCLIEG
                     NPCRIVGKLPINDDLAEVFGPERVEAWRAAQASVVVDAPRPGVPGSARGNGTGEGQCDG
                     "
     gene            64988..65575
                     /locus_tag="DVUA0053"
     CDS             64988..65575
                     /locus_tag="DVUA0053"
                     /inference="non-experimental evidence, no additional
                     details recorded"
                     /note="identified by similarity to SP:Q58464; match to
                     protein family HMM PF00132"
                     /codon_start=1
                     /transl_table=11
                     /product="conserved hypothetical protein"
                     /protein_id="AAS94470.1"
                     /db_xref="GI:46447804"
                     /translation="MARGVALLAAVPFYLLHRVESLVLGRERSFMGLSQLLALVPGIYG
                     VWLRAAFYRLALRSCPQSCAIEFMTTFVTPEAVLGRNVYIGSHCNIGLADIGDDCLIGS
                     HVLVTSGRNVHHFDDVETPIRLQGGERETTRIGRDCWIGNGAVVMADVGEGCVVAAGGV
                     VVSPLPPYSVAAGVPARVIRKRGEPRDEGGTP"
     gene            65572..66972
                     /locus_tag="DVUA0054"
     CDS             65572..66972
                     /locus_tag="DVUA0054"
                     /note="identified by match to protein family HMM PF00534"
                     /codon_start=1
                     /transl_table=11
                     /product="glycosyl transferase, group 1 family protein"
                     /protein_id="AAS94401.1"
                     /db_xref="GI:46447735"
                     /translation="MRPHVMQLIFRLAPGGAERLALTTLDKAGSMIRGSVCGLFGHTGP
                     LVAELEQRRIPWFGLDVIGRSRLPGIMRLAALLRRQRVDVLHVQAAYLLQWAAPAAWLT
                     GTRLVYTEHSSHTFETQPRMARLVRWMAPFLGGMSCVTERLRRYMTDRMGIAPHRVRLI
                     RNGVDVERFSPHGPVAPLPDGWAHAAAPASADHGDHGDGAGDAASTGPAAPARRPDGAA
                     SGDSGDRVVIGNVARFCEAKDHPGLLRAFHDVQSTHPAARLLLVGDGETRPQAEALRDA
                     LALGGTVHFAGTRQDVPALLRAMTVFVLSSRHEGMPVAVLEAMACGVPVVTTDVGGIGE
                     LVRDGETARIVPPGDPQALADALRWMLDHPAERMAMRDRALAMVRARCGHDVMVRGYLD
                     LYGVADASSFALPRTGYATVSPASASVSASRISEPAPRTSESTSRTSESTPRTSGPTAP
                     SPDRRNRP"
     gene            66969..67922
                     /locus_tag="DVUA0055"
     CDS             66969..67922
                     /locus_tag="DVUA0055"
                     /codon_start=1
                     /transl_table=11
                     /product="membrane protein, putative"
                     /protein_id="AAS94400.1"
                     /db_xref="GI:46447734"
                     /translation="MTLAATFRQQPLHLLPVIAMFAVTYHAIVMRMVGDWNFDPNYSHG
                     FLVPCLALWFAWMRWPELREAEVRPSAWGLGLLAAGLCLLVLGSVLIELFTSRASLVVL
                     MMGTVLFLYGRDAFRILLFPLAYLLFMIPLPYTVYDALALPLKGLVSFAATGGIKLLGL
                     PVLREGNVIIFPNITLEVVDACSGLRSIMSLAALGTAFAFLFLPAGWRRWTLVLATVPI
                     AVATNTLRVFVTGVLSWYIGKDAARGFFHDFEGLVVFAVAMALTAALGFVLARVGRASA
                     RPDARPDAGPDAGPDAGPDAGPGTGTGGTGGGAHVG"
     gene            67912..68532
                     /locus_tag="DVUA0056"
     CDS             67912..68532
                     /locus_tag="DVUA0056"
                     /inference="non-experimental evidence, no additional
                     details recorded"
                     /note="identified by Glimmer2; putative"
                     /codon_start=1
                     /transl_table=11
                     /product="hypothetical protein"
                     /protein_id="AAS94399.1"
                     /db_xref="GI:46447733"
                     /translation="MWARVLIIVAFLAVGAYFGQGRVESAVLTQRALDDFPASVGPWRS
                     AGQVFFDGRTLSVLRPTDYLYRLYTDGEHRIGLYVGFHGGGEGAGPIHSPRNCLPSSGW
                     AMLDETRRDLQTPQGPVRLVRATFAKGDEGSVYYYWYQVRGATMAGDLELKLAELRNAF
                     LHARRDAAFIRLDVPLAQAAGADEAVADFVTRLYPLLLDYLPR"
     gene            68687..70117
                     /locus_tag="DVUA0057"
     CDS             68687..70117
                     /locus_tag="DVUA0057"
                     /note="identified by match to protein family HMM PF00072;
                     match to protein family HMM PF00158; match to protein
                     family HMM PF02954; match to protein family HMM TIGR01199"
                     /codon_start=1
                     /transl_table=11
                     /product="sigma-54 dependent transcriptional
                     regulator/response regulator"
                     /protein_id="AAS94398.1"
                     /db_xref="GI:46447732"
                     /translation="MPGLLIVEDNEDVRRQLRWGLAKEPYDLHLAGSVDEALALQREHA
                     PAVVTLDLGLPPDAEGASEGFRGLAALLDHDPRTKVIVVTGHHDMENALRAIEGGAYDF
                     CQKPADLEMLKVIISRAFFLHGLQGGGAMASASGMASASGGASAPDAVSGAGAGGGKPD
                     DGWQGIVGRCPSMRAVFETVAKVAVTGAPVLVTGESGTGKELVARAIHALGPRCTRTFV
                     AINCGAIPDNLLEAEFFGYEKGAFTGATQRVQGKVEYADGGTLFLDEIGELPANLQVKL
                     LRFLQEKVIQRVGGRKDIAVDARIVAATNRDIQTEIASGRFREDLYYRIGVVPVALPPL
                     RARGDDILLLARHFLESSAGEGTGNIVGFSPAAEQAMLRYAWPGNVRELENKVRRAVIF
                     ASGRRIMPDDLGFDETPAKAAAPRPEGSLREARNALERDMVLSALDKCGGNIVQASLAI
                     GVSRPTFYDLLRKHGIEA"
     gene            70158..72893
                     /locus_tag="DVUA0058"
     CDS             70158..72893
                     /locus_tag="DVUA0058"
                     /note="identified by match to protein family HMM PF02012"
                     /codon_start=1
                     /transl_table=11
                     /product="BNR/Asp-box repeat protein"
                     /protein_id="AAS94397.1"
                     /db_xref="GI:46447731"
                     /translation="MPRCGEGHPMMYAPHRPSHEDRRQVAHSGCPLRPTPRPASRPAAV
                     MAPVMAPDITADITAGMARRVSPGASTGGSPDVSPEVSRGVSLGMGRRLFCGITRGVAR
                     CRRAVPVCAVFAFLLAGLLSGMVAGPLPGMAGDALAAGTQGTAPGGPASGQGASGSGRG
                     DLFTPLGPGGGGGMYVPSMSPYEQGLVFVATDMGGVFRSEDDGARWRLIPFGNGLRYTQ
                     LSPPMVHFPRHIAWVTERSRVTMSHDRGASWTTQPPGPWGKSPVTRLAGISGAGTGGAT
                     ASRPYGAPPSGADGPDVLFAGTKDGVWRTTLVGGRPDGWQRVLDGGGSEIVSLDGMLYT
                     FTGDGTFMTSRDRGVTWGVTAAAASVGGRVASFTGATDGSRTVLLASVEGRGLIRSVDG
                     GRDWATVKPGFENERHLTMAPGQTRVAYAAQTGGVAHKQLLRSTDGGVTWEKTFRMAMP
                     WDKVTFGTNVERSWVQTSLGWGYYLTANPLAVHPTGDGFLLLATQGDLYVSRDGGDSWR
                     QAMSAVLPPDTGAGGAGASPRLATIGLEVTSAWGYLFDPHDPQRTYIAYTDIGFARSLD
                     RGRSWQWSAKGSPWTNTFYDVVVDPAVPGRLYAAASMRHDIPHGTSLSPTNMGYGVHAK
                     GGVVVSDDHGASWRVPYDAKGAPDALPSMTCTTIALDETSPAEARVLYAGFFGERDDDR
                     AGVYRSEDGGRTWRDVSLGLGSPGNLHVYRVRIHPVTRELYCLITGISGKGTNFTVPGG
                     LWKSADGGATWQDLTAGSPLAWWATNLAFDPADPRTIYVSAATAPGHWLEGGIYRTTDG
                     GRGWKQVLSDKGIQKAVGGDSFDHTMAVAVHPDDPKLVYAGTTLHGLLYSRDRGESWQA
                     YAAFPFAAVTGVTFDPADRTRMIVTTFGGGVWSGPVLPEN"
     gene            72938..74314
                     /locus_tag="DVUA0059"
     CDS             72938..74314
                     /locus_tag="DVUA0059"
                     /inference="non-experimental evidence, no additional
                     details recorded"
                     /note="identified by similarity to OMNI:NTL01ATA1012"
                     /codon_start=1
                     /transl_table=11
                     /product="conserved hypothetical protein"
                     /protein_id="AAS94396.1"
                     /db_xref="GI:46447730"
                     /translation="MMGRALVTSARTRVAYNICKSLARRGVEVVVADARPHAMSFASRH
                     AAGTARYTSPFEDEAAFVDDLLRIIDRERIDVLVPVLEETYMVARHHARFAPHVGLCLA
                     GYHDMVRLHDKASLRGLAADCGVPMPQTVSLAALLASPGIADGLAYPQLVKPRQGGGGW
                     AVEEAATPARLLDIARQRGADGGLAQQKLAGHMVCVAMLYDAGRLVASDTYRVLETYPH
                     PYGQGTLRDSVACPGAEAGLRALLDALHWTGVCEADFIVVPDGTGGAEGGAHGEDGRGK
                     DAGRGLADHVAQPGHSARADQTVEGGQARQEAQTGQSSGASAHLPRLDGAAYLIDVNPR
                     FWGSLAHSVARGVDFPHYYYRLAMGERDVAVPQAPPGVVTRWLGGDIMRVGAQFIAARD
                     RLGYISGALRQRRRVAAYDDFDLADPLPMLAWSAGQAVRAVRKAFGMTTTSEALSGVWE
                     "
     gene            74453..75838
                     /locus_tag="DVUA0060"
     CDS             74453..75838
                     /locus_tag="DVUA0060"
                     /note="identified by match to protein family HMM PF01757"
                     /codon_start=1
                     /transl_table=11
                     /product="membrane protein, putative"
                     /protein_id="AAS94395.1"
                     /db_xref="GI:46447729"
                     /translation="MTDATRRGTRNDTVQALKLLFLLVICYGHLFAEGPAATLPGSTLM
                     DGLPMRLWWVPGDVGLFFFTATSGYFTALRYPGAAMMQGYWRRKVSRLCGLFLFLNAVL
                     GCVFLATGREGVFTWDALVNLLGLNGFLNWFHLGNDSPFGAGQWFFTLLLLFYLVYPVM
                     NRAVTTPARGRLLLWGCVALAAVMQVRLPYGHSLWSTSVGFVAGFWLARFGGSHPARSG
                     WFALCACLAGAVAYRFIGHLPVLAYSVIGLAGYVCTVLALTVRLPLLPARVLDAVGDLM
                     LPLYIIHTYFRLPLAQDPYLDALLVLTMNAGIAWVLLKAYALLAGRRRHAGPPTVAPRG
                     AGMAGSGVPGPGTGGRAKPVASPALAAKAHHAANAETPSPQALATHEPAVQAASGLTPA
                     GQTASGQTASGQTPSGQTPSGQTLSAQALSGQTYSGQTHSGRSSPGRQSSPLPARTKGE
                     GTP"
     gene            75835..77187
                     /locus_tag="DVUA0061"
     CDS             75835..77187
                     /locus_tag="DVUA0061"
                     /note="identified by similarity to OMNI:NTL03PA04839"
                     /codon_start=1
                     /transl_table=11
                     /product="membrane protein, putative"
                     /protein_id="AAS94394.1"
                     /db_xref="GI:46447728"
                     /translation="MTRPPTPTPAPTPAPATAPPREARPPGQVSPPGQANPPGQANPAP
                     PADGRLRAIDAMRGLVMLLMTLDHVRGHFTYAAYALWHDASPLPTDPLNLDVTTPLFFT
                     MRWVTHLCAPSFILLAGVSVHLWQQRHGTGRPVSARLVTRGLMLAGLNMALGLHAPLSP
                     DRVLILDVLWPIGVSMVLLAVAVHLPRGVAWVMALLLVAGHDALRGFMPDGETASFLWR
                     LAFVKSYLDVPDVGGLHIIYPVLPWFGVMWLGYLCGGLADLDIGRRVRVLPRLGLGLLA
                     ASVLLRLAGGYGDPSTFAVQDTAWRTAAAFFNVAKYPPSLQFLLVTLGVMWLLLAWFDS
                     RCHLPHATPRGCPGWLVLSGSAPLFYYVAHLVVLRGLTPVLGRLPSPVPEAAFSAGGIA
                     VFTVAVFAGLLPACAWVVHRRRKTRARRVTGVAHGPQAAHGGHGTRQGGGA"
     gene            77184..78479
                     /locus_tag="DVUA0062"
     CDS             77184..78479
                     /locus_tag="DVUA0062"
                     /note="identified by similarity to OMNI:NTL01ATA1012"
                     /codon_start=1
                     /transl_table=11
                     /product="conserved domain protein"
                     /protein_id="AAS94393.1"
                     /db_xref="GI:46447727"
                     /translation="MSVVLVLGAETMLARVVSRSLHRAGFTVLAASSTPWPICAYSRYV
                     RRTFTHADPKHDESRFIDDIRRICETQGVDVLLPILRECAVIARHRHLFGPGVRMLLGD
                     AATLADFGDKYRTYEVARDAGLAVPEYRRAADLAADPAALAAFPCPCLAKPVWGWGGYG
                     MHECASPQEVAARITAMTDRQREDYFMQQRMPGDVVCVAMLCEAGQMHACDTFRIVSSY
                     PRRHGQSTLRESVRADAAVDALRTLLAHVGWTGPCQADFIIDPVTGTPYLIDINARYWN
                     SLIQSTARGVDFPVMHCRMALGMGDAGGAGGAGDVPGTGAAGVSPGVSPGVPRGVPDMS
                     AGMCADMDTGVSTAWFSRALRGDPALLLRRLFSRPQGQAARGIAAFDDWDVRDPLPFFA
                     WPLRHLLGRIASRVAPHHYATDGTGRGEACRS"
     gene            78536..80092
                     /locus_tag="DVUA0063"
     CDS             78536..80092
                     /locus_tag="DVUA0063"
                     /note="identified by match to protein family HMM PF00278;
                     match to protein family HMM PF02784"
                     /codon_start=1
                     /transl_table=11
                     /product="Orn/DAP/Arg family decarboxylase"
                     /protein_id="AAS94392.1"
                     /db_xref="GI:46447726"
                     /translation="MRQGRPPLSLWGLADEDGVLTVGGASAVALAAAYGTPLLVVDEKA
                     LRAKVAEVRAVLDDELPGARLTYSYKTNCIPGILRVLHDAGVGAEAISAYEYWLAQSLG
                     VPGEQLIYNGVDKSPESLAMAVAHGALINIDNRDEVDAVLATARAQGRVARIGLRLGLN
                     RSAQFGLDPDSAEGDGDIAHVVARCKAHPEHASLEALHFNVTSNARHSGYHVRCLALAL
                     DVMRTLARVHGVHIRLLDVGGGFGVQTSKNMSGVEYGLYRLFGVAPGGAWLDPFQDFRL
                     YIRDMAALLTSYCRDNALPQPVVCLEPGRLLTSGAELLLTRVKAVKERPGAEPFAITDG
                     GRLSQAYPCDFEWHEAFLANDLRRPLARAYTVTGRVCTRSDWLYRGKVMPELASGDILA
                     VLDAGAYFSSYAMNFAFPRAAVVGVEDGRARVMRHRETFRHLTAMDEVQLVDVKLDGVA
                     LDDEASAGAGPHETGCVGMSGALGASGAGGLPGMPAAPSPGTPSSPPRAHGTTGTRGGG
                     A"
     gene            80843..82885
                     /locus_tag="DVUA0064"
     CDS             80843..82885
                     /locus_tag="DVUA0064"
                     /note="identified by similarity to GP:2598023"
                     /codon_start=1
                     /transl_table=11
                     /product="conserved domain protein"
                     /protein_id="AAS94391.1"
                     /db_xref="GI:46447725"
                     /translation="MPRRATAGGCRPTTSCNGRPYASPSRGGWSGTTSWGPTSRASHVS
                     RRVSAGSCMNTGASSARHPAWRASCALPTRGSNGDWAGCDDGTARRRETPAPAPGKGNG
                     GGSMIGYARMMLHRLSNSACHARMREHLALERLPHDELRQRQFWVAVTLLKHAYETVPH
                     YRALMDGAGLHPDAVRSFADFAALPVLRRWPAGAPAPDLVSKALPRKALAALQGQSAEN
                     GGCLPAPILRDRAARDETQANWLLCLTFAGWTQADMVVRLYAASGDESGDLLHPGVREW
                     LAGTLAVDGCTYAPDAVAQWVKAIRRCGRAYVLGNARVMADMADFMREGGIRLGNVRGA
                     VVSGGRGDHHPYANGLPDAGGLHIGVPGQTDQTGQTGQTGHAVHTGPADGDGTGRQRIA
                     EAFGCPVFDLYGCAEVPCIAMQCGAGNLHLLTHSAHVAFEPDAACGPPRLIVTDLNNRA
                     MPVLRFDTGDHGVPVDGPCPCGRGFPLMRRVPATGTWFQTVEGRFIPGDAFARGLAARL
                     DALLALVPGESAAGGHPDGGAARHGDGDGEGGGNGSDNRGTGHHAGHDTAHGGSHQMGP
                     HMGRGDSRHPAHRGGRGAYRAWPAFRQVVPGVVHVVLPAECAMGATPFGALVRDTVREV
                     VRDAAQGAGAADASALATLTFVQATTPAGRDASHGGGPPQGGHRP"
     gene            82882..84918
                     /locus_tag="DVUA0065"
     CDS             82882..84918
                     /locus_tag="DVUA0065"
                     /note="identified by match to protein family HMM PF00512;
                     match to protein family HMM PF02518"
                     /codon_start=1
                     /transl_table=11
                     /product="sensor histidine kinase"
                     /protein_id="AAS94390.1"
                     /db_xref="GI:46447724"
                     /translation="MTIVLACLVVVLTVAGTARALHESGRAAAPRVVAPVLTAVLVVAE
                     TYLAVATEVAPWTLQATLILQALLAPAWATFALCYGRECSWRTLPRSGRLLLALSLSPV
                     LMAAVLPPDQLFYLADFTAERVFYLEPRAFFLYLQLLLCLLLSAGNLETTLRNSRHSQR
                     WRIKLALVGMGAVLAALCLQYGQGLVIRTLDLGYVGLRNGAVALGFALFLFAETRRGSD
                     KVHIARRLAFRSVVAIIAGGYLLGLGVLREGVRLAGPDFERHFALAIVFAVVLAGLIIL
                     LSDHLRRRFSIWMHRTFYNEKYDYRTQWINFTDMLSHARNTRDFVDVMLVGLCDAFGFV
                     GAAFVPADFEHPGQARDAVVYEMEPLPPTLPATAFGGLLVYEGGPCTLDTVAGLLSEDA
                     LEALQDAGVGLVLPVRTVEGCEGVVLLARPIDTREEHDLEDFELLEAMGRQIALCVRSF
                     RLGDELAVAREMEALGRFAALVMHDLKNQVYALSLLVDNARLYIAEPEFQRDLVETLTN
                     SVSNMRNLISQLTRLPGRENLHLAPVDLMELAREACASLPGADIRFEGAGVRAAVDAEQ
                     VSKVLVNLCLNAIEADPAGPVVVRVGVNGGPLIKVEDSAGGIDPALLRDGLFKPFRSTK
                     KRGMGIGLYHCRKIVEAHGGTIGVESQPGRGSTFTVQFARREG"
     gene            85372..86784
                     /locus_tag="DVUA0066"
     CDS             85372..86784
                     /locus_tag="DVUA0066"
                     /note="identified by match to protein family HMM PF01734"
                     /codon_start=1
                     /transl_table=11
                     /product="phospholipase, patatin family"
                     /protein_id="AAS94389.1"
                     /db_xref="GI:46447723"
                     /translation="MYRNIVFKGGGIKGLAYAGALRAMGRHGMLRDVRRTAGTSSGAMA
                     AVFLALGATPDQMVDILLRTPFHKFMDGSRWLGGDLQRLVRDFGWFKGEVLERWARSNI
                     GVLTGKPHMTFGELRQRADVEPGRFLDLTVVGANLSRETPELFNAERTPDTPIHEALRI
                     SMSIPLFFTAVRNSRGEVLVDGSVIWNYPISLYDRARYVMHGDHVRGDAGHGEAGRSGA
                     TRDAAGRCDTSGWNVPPRDASRVRAGQGDAVHGSAVRGEDGPGDASPDACGRRLTGQGN
                     AMHGEDGQADTPPGESRQGDARQNVALRGDAAPGEYGPGEYGPGDARPGEAGRGVARGD
                     TPRQGKAGRGDAGQGDACPHNPDAVTFNRETLGFMVESRHGEELLHHDVTPVADFRTYL
                     RSILGFITDSMHSAYLSEHDWKRTVLIDALGVRTTDFQISREQVRSLIDSGDRCVEAFI
                     ASRKGYRDGGMA"
     gene            complement(87157..88281)
                     /locus_tag="DVUA0067"
     CDS             complement(87157..88281)
                     /locus_tag="DVUA0067"
                     /note="identified by match to protein family HMM PF01757"
                     /codon_start=1
                     /transl_table=11
                     /product="membrane protein, putative"
                     /protein_id="AAS94388.1"
                     /db_xref="GI:46447722"
                     /translation="MSTTRRLAYLDALKIVSIYFVVIIHVVGFKLGTFTASLDWFSSHF
                     VSMMARFAVPAFIMCSGAVLLSRTTESLTDVKRFYGKYLTSYAGYLFLGLVIAKGLAIY
                     LNIPTPLLKGIVYDYYDGFGSGMWFFFMLIGLVLVAPILQQLAKNRSMEKLFVMLWVFF
                     SIMNPLFSNILGLYKSYIDNMLYGSYFVGYFVLGHLLATTTRRFNTRALVICAASGLVL
                     ATLSGFALSMHTGSLSEFFYYSNNPFIMVYTASLFLLFKNLHFGDTSTNMLKHIASTTG
                     YIYIFHTAVMSIVPIGYSTNLLKLVFIRTPGIVIISMAIAFAYILLHRGVKRIMTAHPG
                     LAPDAIFQAFSSRMPHTMHSMTVKFRRFLFSDGA"
     gene            complement(88333..90315)
                     /locus_tag="DVUA0068"
     CDS             complement(88333..90315)
                     /locus_tag="DVUA0068"
                     /codon_start=1
                     /transl_table=11
                     /product="membrane protein, putative"
                     /protein_id="AAS94387.1"
                     /db_xref="GI:46447721"
                     /translation="MPSRYAWKDAIGIILVIGTVFCLSYTIGANAWWYSKEAIHDDACT
                     LGHSFTMGLDFDLDYMNEVSLGKYAKSYRGTPPVPPGIGVLSAPFVAFFSIFDRMAEHP
                     VIQNHAQYFGSWAFFAVGLSSSFYFLMGAYLYYRGLRSLIDISPAFVFLLCTGTGILFY
                     VLMRPLMAHAFEFFNYALCFFASVQLYREESRRQWLYALLAAIAVTLAWLTRLHAIFPV
                     LFPPLALLGLMLTMQTFDRRTFLAKTAQYVLALVPCFAVAIALMYGIYAGPAPKLDSYG
                     NIYSYVPVYTTFIAFVGDVIALVASRLALLPVILVGNSFPLWCFMPIAFFGVGALLFHG
                     GTSARRHGQRTLWIAWTLLAVLYMAGPIAAVLLWRMPGSAYGFRYLYPLVPLGFLGFTL
                     WRLRAGAQKSVVSRVVIAALLVTSIFGTLAPVAFNSNPAWGYTQSPINEFGLKEGVSAR
                     DNLYRTIAWMEHPSFLRVAIGYGPAFAFLPRTSPEVAGKQAFIHANTYAQVYIMCALWA
                     TVALAFAFHALRNKPAQHGARVSAISFIPVMVVFLSIWHICFVYYQHRPEVASKLLEHA
                     ASLRDTIEAERKEKGSYPVQQDFLPIETAENNVQFLYRSDGTNYKLIVLNAPDANVVTL
                     FHPDERDPSRPWWAYGYWTKDARKW"
     gene            complement(90871..92028)
                     /locus_tag="DVUA0069"
     CDS             complement(90871..92028)
                     /locus_tag="DVUA0069"
                     /note="identified by match to protein family HMM PF00535"
                     /codon_start=1
                     /transl_table=11
                     /product="GtrA family protein, selenocysteine-containing"
                     /protein_id="AAS94386.1"
                     /db_xref="GI:46447720"
                     /translation="MLPVALIPAYKPTPGLLGIVRELGESGTFHAIVCVDDGSGMEYRH
                     LFDALEGMGVTVLRHATNLGKGNALKTGINHIAVNHPETVGAVTLDADGQHLAKDCIAV
                     AKALQAGGRELVLGVRAFDGESVPFRSRFGNTVTRSVARFLAGVDITDTQTGLRGIPSF
                     LFTSLLRLKSGGYDFELDMLMTVCEQKIPLRQLPIETVYIDNNATSSFNPFWDSIKIYM
                     VFLRFNISALLTFAIDYLVFGAFFALSSSVGLSIVFARLCAGAFNYTVNREIVFRSTRR
                     HSVTLLLYALTVLLMGSIAYVSIKALAASGTNVYAAKIFIECVLFLFSFIIQRELIFTK
                     QKDARGRCALRTGARTMTREAHAPTSPRNLPSQASRRTWPDSLPA"
     gene            complement(92091..94022)
                     /locus_tag="DVUA0070"
     CDS             complement(92091..94022)
                     /locus_tag="DVUA0070"
                     /note="identified by similarity to OMNI:NTL01TE2386"
                     /codon_start=1
                     /transl_table=11
                     /product="conserved domain protein"
                     /protein_id="AAS94385.1"
                     /db_xref="GI:46447719"
                     /translation="MTRINIFDPALQDNEGRPSTNLGDLIIRKSVDRIVDDLFPDATIE
                     RISTHTPPARELLERAVDADLNLVAGTNLLSSHIGHYNQWKLFDDPLRHADPPAFNAVL
                     CGVGWWQYQDEPDAQTAWFYRKVLAPAGPHSLRDGYSLSQLHQCRVGGLYNTTCPTLWQ
                     LHGRETARTGAAKACLFTLTDYSRSPADDALIRTLAALYPEGLVFFPQGSHDMEYITSL
                     PAFEEHREHIEILGHQPSSLDVLAARDTWDYVGTRLHAGIWSLEQGHSSLILHVDNRAK
                     EIARETGLAVVARDDMDGIRRWHAGRHDGPSTITLPRDAIRQWQEGLHTFCERRAAERR
                     GNAMPSIRPRPDGTYLNLGCGERVCEGWVNVDLATTAPGVLPHDLRQPLPFDDAHADAI
                     YASHVLEHFDRAEASRFLSECHRVIRHGGVLRLVVADLLWLTENYRRAFEDARAALAAG
                     ATGDDALARHDYAVINLIDQLCRHEPGGEMLRFRMYDPMPAAGYVFETNGVEAVRSILA
                     LQQHGRGAPDVQPPQSDTTTPDDAPHPTFWQRLRYAFAPERHPLTPPPPRETDHERLGR
                     FRLSGEPRLWMYDEVSLELLLRQVGFTRIRRMTAAESAIPGFSSYALDTCNDGSPYKPE
                     SLFVEATK"
     gene            complement(94115..96271)
                     /locus_tag="DVUA0071"
     CDS             complement(94115..96271)
                     /locus_tag="DVUA0071"
                     /note="identified by match to protein family HMM PF00534;
                     match to protein family HMM PF00535"
                     /codon_start=1
                     /transl_table=11
                     /product="glycosyl transferase, group 1/2 family protein"
                     /protein_id="AAS94384.1"
                     /db_xref="GI:46447718"
                     /translation="MLKAFRKNQHPVAIPSTLPDGSAWPRISIVTPSYNNAKYIEETII
                     SVLEQGYPDVEHIIVDGASKDGTAAILDRYRGHVARIIQEPDTGQSNAINKGMRLATGE
                     IVTWLNSDDLLAPGALAAVAMAFHMSGADMVAGGCQLYRNGGYLGTHLTSCADGTLPAE
                     EISDLYGGWQTGKFFYQPEVMFTRDLWQRAGGQVREDLHYCMDVEMWLRFASCGARLHV
                     IGAPVAMFRLHEEQKTNNPDASPDEYIPVANAWRTTHGLPPITRTTLPPPPPPLKVAFV
                     NDIGFQYGAGIAHQRLFTAVSSAGHTVRGWATGFQSPRDVFEATAARIISEIEAFEPDV
                     VVCGNLHCTIADSDMLVRLTDRWPTCFCLHDLWLLTGHCPHPGFLDCVRHLAGCDHTCP
                     SPDTYPTIAAGDIRKAWDAKREVMARDTFLALANSNWTRAQHDGCTTPGHEARLLRLGC
                     DESIFHPGDRLEARRQLGLDMDAFVVLMPMVDFSSPFKGSVEGLEALSGAGLENLQVIC
                     FGVVEQEMIARFPILTALGYLHDPEAVATAYRAADVVVSFSHAETFGQTLMEAACCGIP
                     SLAYRCTGLPDAVVDGVSGFLVDETPDALITRLHQLHADANLRASLGTWAALYARNSRC
                     LQAEYHSFHTNLEEAGLLAPGRLGKNIFFAHTEAHEAEPSIPVSDPRPGSAFKNWLRRE
                     LPTPVWMALRRVYRGTKSRLGMHP"
     gene            complement(96400..97737)
                     /locus_tag="DVUA0072"
     CDS             complement(96400..97737)
                     /locus_tag="DVUA0072"
                     /note="identified by similarity to SP:P71237; match to
                     protein family HMM PF00534"
                     /codon_start=1
                     /transl_table=11
                     /product="glycosyl transferase, group 1 family protein"
                     /protein_id="AAS94383.1"
                     /db_xref="GI:46447717"
                     /translation="MNILTITALPAGGATYAAQRLHSALVEYGHACTLACCDPVQPGHV
                     ALNYQRPDATPFMSPLFRYWSTLSTPETREQGACELFSDTSTLLASPALPDHIVEAADV
                     VHLHWASGILYSPALFRLLRNKKLVWTLHDMNPFTGGCHYHVSCERYEHECGNCPLLAH
                     PAPNDVSLQAHRFKRLLYRELDITMVSPSAWLADKARRSPLFTGKKVAVIPNTHDTTLF
                     APRDRASLRSQYGVEKDTFIVLTGVESLDNPRKNIGCMVEAMEQFAQRRPHISFELVLF
                     GAGGANLLASFPTRHVGSLDAESLVDWYNMADVFVHPSRLDNLSNTLCEAQCCGTPVIS
                     FDAGGSTEAFQDGETGFISGNQPQHLAEALDRLLSSDMESLRQKARMFAMNRFNGKNIA
                     QRYTDIYEDDIINQEHHGMHGPADERLASNAMDGFLKVAPFDKPAP"
     gene            complement(97846..100515)
                     /locus_tag="DVUA0073"
     CDS             complement(97846..100515)
                     /locus_tag="DVUA0073"
                     /note="identified by similarity to SP:O05272; match to
                     protein family HMM PF00310; match to protein family HMM
                     PF00733; match to protein family HMM TIGR01536"
                     /codon_start=1
                     /transl_table=11
                     /product="asparagine synthase (glutamine-hydrolyzing),
                     putative"
                     /protein_id="AAS94382.1"
                     /db_xref="GI:46447716"
                     /translation="MCGIAGIISRKDRNVSSQPLNRMLTSQEHRGPDAGYGVSFRRQST
                     GAFAAGRRHSADALAAGLEPAPVWLGHRRLSILDLSDKSAQPLRRGDLHIVFNGELFNY
                     IELRSELTALGEHFETSGDTEVLLASYRHWGAGCLERFNGIFAFAIFDASRGSLFAARD
                     PFGVKPFHYGVKPFHYAVTHDFLIFASEIKAISASGLVLRKWDPDVASAYLSYALTTAP
                     QGRTFFENIRQIPPGHCLTLASPDDEPSVTRYYAPRITETPRSLHELVDEGAGLIRQSC
                     RIRMRSDRDVGLCLSSGIDSANVAAALVAEGIAPECYSIDAASSSMLDEFPLITALADK
                     LGLHVNPIRHPDAIPTADIVRYMLFNDEPSLFWGSYNQFHLYREMRKLGVIVSMSGHGG
                     DELFCGYQRYYPAVVRDMLAQRRIMSLIWWCLRQSRHLMQDRRTIRSTWDSYSHPLGWA
                     NDYAHDIAALHLKHTIADPEEWISTFVGASSWGEQQQKSLFTYELQYLLRDADRNSMAH
                     GIEERVPLLDTRLYEFCASVPLKDLCQDGYLKGLARQLFPAIPESLRFHQIKRGLYTDI
                     SSKLPQLQADLMPLVHRSPLLRELVDLQKLPQQLPGIVWWRLCSLAVLDVSGIEEWTAQ
                     TPLPRLVDDEMAERIGGVPSGTGRTAVIRHVLDEGLSYLEPGALHGLAETVGLIESAAI
                     PGCIIEAGCALGGSTMVLATAKAKERPLHVFDVFGCIPPPGSNDGEEARARFAVIAAGE
                     STGLNGKRYYGYEPDLLKNVQDNFVALGLPPAEHGITFVPGLYENTLYPSGPVALAHID
                     CDWYQSVKTCLERIAPHISPGGRMIIDDYDHYSGCRRAVDEFLEASNGQFIRERYARVH
                     LVRTKADGQETDVHRPGD"
     gene            complement(100606..101295)
                     /locus_tag="DVUA0074"
     CDS             complement(100606..101295)
                     /locus_tag="DVUA0074"
                     /note="identified by match to protein family HMM PF00685"
                     /codon_start=1
                     /transl_table=11
                     /product="sulfotransferase family protein"
                     /protein_id="AAS94381.1"
                     /db_xref="GI:46447715"
                     /translation="MLVWLTSFPRSGNSLLRTIFNHCFGLETYSKYERTNEYSNVDIAK
                     FMGARPFGGELDDFLEKARAEQHVTVVKTHEEPESDDRAIYIIRNGLIATDSYRHYLAK
                     IENVQCTWQQVVDGTAFPTWSAHIEAWSPMDRPNTLLIRYEDLLSPAAQENIDRIADFT
                     GLPMLRKWVNPFDTLQGMGKNYFRRGKVSVPWSIKKSEIDYFMSRNRLWMDRFGYSARR
                     SIFTLFR"
     gene            complement(101383..102789)
                     /locus_tag="DVUA0075"
     CDS             complement(101383..102789)
                     /locus_tag="DVUA0075"
                     /note="identified by match to protein family HMM PF04055"
                     /codon_start=1
                     /transl_table=11
                     /product="radical SAM domain protein"
                     /protein_id="AAS94380.1"
                     /db_xref="GI:46447714"
                     /translation="MSSIFSLEGIKALGPDELREIQRGGLPVVIHFGDAGDDFLAYVSD
                     HATEWLGTDAIRTVDARRFMEDKEWKAPMLTSEVLPKTIIVDPARWGDSFADKVAALDM
                     TAFYSSNPVLLDYNDAFEVVFLFSTFYHHTMVSVTDFCNLRCRGCSFHGDDSRYDFAAS
                     RGKTERQELKEEDYYLFLDQRKPGDDLLFCGTGELFVSKKAMPYIREAIRRGLHVRILT
                     NGMLVDDKVARELVELGVGAVLFSIDGHTKEIVESIRLGADYDRILANLRNLMRVRDEA
                     GSGMIIGVQSGWFDEVKTRKDEILEFWKEFGIDTFSFFAEQVGWFQCIPMHEDKVMPVK
                     THACFNSLITPVLMTNGYVAPCTGNYQAEWSSLSSSWMKHISEAPFDEIIRYYRKMRTD
                     PASPYRQRCAMCIGRLSTYVNSEYVSAYAEGYRFSERKSDKEAAFVKFSPQDEKTGFTL
                     KKLWNRLLRR"
     gene            complement(102804..104198)
                     /locus_tag="DVUA0076"
     CDS             complement(102804..104198)
                     /locus_tag="DVUA0076"
                     /note="identified by similarity to GP:22759343; match to
                     protein family HMM PF00005"
                     /codon_start=1
                     /transl_table=11
                     /product="ABC transporter, ATP-binding protein"
                     /protein_id="AAS94379.1"
                     /db_xref="GI:46447713"
                     /translation="MRDDPTVAIAAERLGKCYEIFDRPADRLKQMLLRRSLGRPFWALQ
                     DVSFTVRKGEALGVVGHNGAGKSTLLQILAGALKPTTGEALLRGRVASLLELGSGFLPD
                     FTGRENVFVNGTALGLSTREVEQRLDEIRDFAEIGEFFDQPVKTYSSGMFVRLAFAVQA
                     CLSPDILIVDEALAVGDIFFQQKCHAHMAGLLDKGVAILLVTHDVQAVRKYCSSVILLE
                     NGRVTHQGEVETGLRLYGNSRPTLAKGLEASAAVSDETRTASASHSASVDEAGDMDFWP
                     PDEAFLPLDAAQSIVAEEESVRIDRVALCTPAGSPCRMFEQGQYAHFFIEVTTLRDVEQ
                     LAIGLTINTKDNLPLYCTNSLLTRSGIPATLGRDVRLRLCWKMRLPVACGDYTFSVGIG
                     EHPSWIAEQLEYISAETLIASGKPLFSLLKAGSFVVCKPSHGLQIPFIGLVDIETDISF
                     RTSQSQ"
     gene            complement(104230..105114)
                     /locus_tag="DVUA0077"
     CDS             complement(104230..105114)
                     /locus_tag="DVUA0077"
                     /note="identified by match to protein family HMM PF01061"
                     /codon_start=1
                     /transl_table=11
                     /product="ABC transporter, permease protein"
                     /protein_id="AAS94469.1"
                     /db_xref="GI:46447803"
                     /translation="MKEHISACKGPLASHTITCVSSRRGTSLTHNPVTLLRTLVARRDL
                     FMQLLRRDIAARYRGTCLGWLWVLATPVLVLGVYTFVFGVIYQASRFSGGVGDYALMLF
                     CGFVPWWLFAEVTGGAPTLIQARPSFVQKMCFPLEILPVVHLGVSLFNSLAALVILLAA
                     LAMKGMPFHLTLLWIPALYVPLCLWSLGGAFLLSALGVFLRDMQHAVSVALQLLFFATP
                     IVYQLDMVPEQWRFLLRCNPMTEIVEAFRHVIYFGQAPEPVSLGIVTVLGACVLWVGHL
                     VFMQARKAFADVL"
     gene            complement(105230..105388)
                     /locus_tag="DVUA0078"
     CDS             complement(105230..105388)
                     /locus_tag="DVUA0078"
                     /inference="non-experimental evidence, no additional
                     details recorded"
                     /note="identified by Glimmer2; putative"
                     /codon_start=1
                     /transl_table=11
                     /product="hypothetical protein"
                     /protein_id="AAS94468.1"
                     /db_xref="GI:46447802"
                     /translation="MHHAHAQPGTPQTGMTRVTPQKPSGKMAVGSACFFPAVSQWILQI
                     GDFVLIT"
     gene            105582..106268
                     /gene="cysC"
                     /locus_tag="DVUA0079"
     CDS             105582..106268
                     /gene="cysC"
                     /locus_tag="DVUA0079"
                     /EC_number="2.7.1.25"
                     /note="identified by similarity to GP:11992144; match to
                     protein family HMM PF01583; match to protein family HMM
                     TIGR00455"
                     /codon_start=1
                     /transl_table=11
                     /product="adenylylsulfate kinase"
                     /protein_id="AAS94378.1"
                     /db_xref="GI:46447712"
                     /translation="MPCYPTYPTDGQDMKSCNTFFCDGRIRRPDRERLNGHPARAFWFT
                     GLPSAGKSTLAHIAEEVLHQRGIRTYVFDGDNVRHGLCGDLGFSEHDRKENVRRIAETV
                     RLFLDAGILCLCAFVSPLRANRQAVRDIIGPCDFFEVYVKCPVTVCESRDVKGLYGKAR
                     QGLVENYTGISAPYEEPESPDIVVDTSRNTIEESVQSLTDFILQVMTVPCAQKDAQAPG
                     KAVRFP"
     gene            106366..107247
                     /locus_tag="DVUA0080"
     CDS             106366..107247
                     /locus_tag="DVUA0080"
                     /note="identified by match to protein family HMM PF00535"
                     /codon_start=1
                     /transl_table=11
                     /product="glycosyl transferase, group 2 family protein"
                     /protein_id="AAS94467.1"
                     /db_xref="GI:46447801"
                     /translation="MNQPFLSVVIATFNVAEVLRECLHSLASQTFRDFEVVIQDGASTD
                     GTLAVAQEAAGRLPRLSLASVADSGIYDAWNRALPRVTGDWVLFLGSDDTLAGPDVLAQ
                     CARRLADLPPQVLYACGDALEVYPDGSSRAVTCTAEGATRRMADHIPFCHSSLWHRACL
                     FEARHFDATLRIAADYDLICRTWPHDGVGHTLGITVTHMGVGGVSSSPAHRLRTQWELV
                     RVAARHGHGAFSRRRLVPLCKAVGLWVLCRLAGRRASVMLDRLRVMRGLPPCWTTADPA
                     RVGGRDSARGDA"
     gene            107247..109361
                     /locus_tag="DVUA0081"
     CDS             107247..109361
                     /locus_tag="DVUA0081"
                     /note="identified by match to protein family HMM PF00534;
                     match to protein family HMM PF00535"
                     /codon_start=1
                     /transl_table=11
                     /product="glycosyl transferase, group 1/2 family protein"
                     /protein_id="AAS94377.1"
                     /db_xref="GI:46447711"
                     /translation="MHCDDVMLPAALHRESCPAPEGVVTVADTTRNASGHARPRISIII
                     PAWNIAPWIGQTLRSILSQTVDDFECIVIDDGSTDGTAQVVASVADPRIRCIRQPNAGV
                     SAARNRGIAEAQGAFITFLDGDDYWLPCFLETLLPPLLTRPEVDLVYCGMTMFMDDDGT
                     VKPQPWGNVHATGNVWWDMLSDSVMLMGAWLARAEVVKGCRPFDPTLRVGEDRDFLLSM
                     LEDIYHQRHHEAVGIDARLLRYRQRRGSGVRQVADALQCEWHMMDRHLRHEGIPPAVRR
                     RAYSDLAFKMGVIAAFGARDIALALRWYGKAFALCPMNGNLYWLPLRKMFLSLRPRRRL
                     HMKVLFLSARADFGGGPEHVLQLLRRLPPDVEAAVACPEDVPYWERFRNIVGDDNMFSM
                     PHRAFTLEAVARLRRFCRKRGFDVLHAHGKGAGLYARVLSLLCGIPSVYTFHGVHLGGY
                     GPLKRWLYGAYERAASWCTRRGIAVSRGERDAIEAHGLMPASKVSVIMNGVEMPEGTAP
                     RPAGPPWLVVSFSRFDMQKNSLFLLDVARALQEQGRLDGFRFLLVGDGPDRARLLEQAA
                     AQGLGDRVSCPGATPTPHEAYAGALCYFSSSRWEGMPLAVLEAMAHGLPVVATDVVGNR
                     DAVADGVTGLLYPEGDAGAAARGLVRLADEAALWAAMAHEARAWVATRHDVQRMADRTF
                     HELRKACGRA"
     gene            complement(109666..110697)
                     /locus_tag="DVUA0082"
     CDS             complement(109666..110697)
                     /locus_tag="DVUA0082"
                     /note="identified by match to protein family HMM PF00589;
                     match to protein family HMM PF02899"
                     /codon_start=1
                     /transl_table=11
                     /product="site-specific recombinase, phage integrase
                     family"
                     /protein_id="AAS94376.1"
                     /db_xref="GI:46447710"
                     /translation="MVSELPVEQYFTPPDKRRIAAVTEESSGGRISDILTASTGLSPTE
                     QAIAAHMVSLRRGSPGTVRVYLPTLLAFFRFAETPVTHIRVWHIEDWLNSLEQAAYKPA
                     TIATKLACIKSFFGYLWKCGLLPLNPAAPVKGPKHIEGHHGDRVLLAEEVQELLEHTRR
                     HAPARDHLMCRLLFAAGARAAEAVSLRWGDLRRDVRGRWYATVMGKGRKTRHLHIPKDL
                     AADLLVWKGALYSIEPYQPAPGLDAVPLFPNRRVLTQPITVKTAYRIVTRWGEAALGRK
                     ISPHWLRHTFATHSRLAGATLEQIRVALGHESIQTTIRYEHSPHLTEPAGEILERRGVG
                     TKG"
     gene            110806..110934
                     /locus_tag="DVUA0083"
     CDS             110806..110934
                     /locus_tag="DVUA0083"
                     /inference="non-experimental evidence, no additional
                     details recorded"
                     /note="identified by Glimmer2; putative"
                     /codon_start=1
                     /transl_table=11
                     /product="hypothetical protein"
                     /protein_id="AAS94375.1"
                     /db_xref="GI:46447709"
                     /translation="MPRQLICLVPTDAPDGVLVFTRGKACYLEYPLKLFVPSSIPS"
     gene            111110..111301
                     /locus_tag="DVUA0084"
     CDS             111110..111301
                     /locus_tag="DVUA0084"
                     /codon_start=1
                     /transl_table=11
                     /product="transcriptional regulator, AbrB family"
                     /protein_id="AAS94374.1"
                     /db_xref="GI:46447708"
                     /translation="MLKQTSTGTVQIPKGLLQRIGIKENEAILAMPRPDGTIVLHRFDP
                     LRAIVTNQEDDLPQGETD"
     gene            111356..114886
                     /locus_tag="DVUA0085"
     CDS             111356..114886
                     /locus_tag="DVUA0085"
                     /inference="non-experimental evidence, no additional
                     details recorded"
                     /note="identified by similarity to OMNI:NTL01ST4343"
                     /codon_start=1
                     /transl_table=11
                     /product="conserved hypothetical protein"
                     /protein_id="AAS94373.1"
                     /db_xref="GI:46447707"
                     /translation="MHSLARNLTQYFRDSLIDELILDEVGSPKGANTYTTISPEQFERG
                     ALPAKLAEGLLGDQDEQRLLIAPMQLKRGFFRDARHWRQPEVITPMLVPCVLSRDGKLA
                     AQERIMPWFIRDYLDPVVSADSVVISSVDDVEEFIARNSQDFACTSWQEYLSFCSKMLQ
                     DLIGFDADGRVQLGHAAYFACNEPRVYLDSGQGGATSNIKKLYDSVLKKKDMPKAYESF
                     VAGCSAPRALLTLEEEVDVAAHSHLGQMSGAFGLGASQRETIHHFLSINEGEVLAVNGP
                     PGTGKTTLLQSAIASLWVKAIMVAGNDYPDPPVIVATSSNNQAVTNVIRDFGEVLKLES
                     DNPLEMRWLPEGVGSLGTYAVAEARQKKLESEDNRLLCVSLAWVSGGYKLKGFFEKTES
                     PEFIGQAVTTYLEMYERFSGASMKREAPAELVKAIRKELRRRMLHIAADMQETLASWKR
                     CRQDVERKAETEKNLTGLKTSLRRCTEASSAKATQLIKAGEELTRTGTVAMEAASTIAG
                     QPFWESLLGALGFVKERRRARAKAFTLKHGLEMDPAPQSLHDVEKHVDDLLDTVKKRHK
                     ALSRELDELQRAAAGMEQEKGELKALLQGIAGRASRLAEILGVQECELDFTRAGLYRVL
                     DQFDRNARFEMFLLAVHYYEGLWLEHMLRSENGKVSGKDRLKRLAMLTPCIVSTLFMVP
                     KFFSESGAPLYEFVDLLILDEAGQAGPDKAAAVFALAKRGLVVGDVHQIEPVYKIPVSV
                     DLGNLKRNNVYVGREEEMPRAVAVSKGSAMRMAQDASPYHCILNGHPAEERGMYLLEHR
                     RCHKDIIGYCKELVYPHLEVLTRQEPDDFYLFPPLGYAHIPSSGQKKGGSWCNPYEAHN
                     IAQWLADNRDRILARYKASSLASVIAIVTPFARQVSSLRESMQGCLPESDYAEMVVGTV
                     HKLQGAERPIIVFSPVYGPGNVAVPFFDRGRNMLNVAVSRAKHSFLVFGNMALFDPGNG
                     RPSGILGKHLQCNMMAGELDGFRLAPRPIQGRIEHLTTLDQHRETLRKAFETVREQLVI
                     VSPFITRNALKADNVLEMIRSAVGRGAAVDIYSDSRLALSCCQNQQAALDDLAQAIRDA
                     GARIEFKNGVHNKTLIVDKHTLVEGSFNWLSARRDDLARREHSISYHGIEAGALMEDIL
                     PGLSESDTKG"
     gene            complement(114998..116089)
                     /locus_tag="DVUA0086"
     CDS             complement(114998..116089)
                     /locus_tag="DVUA0086"
                     /note="identified by match to protein family HMM PF00072;
                     match to protein family HMM PF01966"
                     /codon_start=1
                     /transl_table=11
                     /product="response regulator"
                     /protein_id="AAS94372.1"
                     /db_xref="GI:46447706"
                     /translation="MSILIIDDEPGLRRSLAAHFEDLDLDTLEACNGLEGLEVLREHAD
                     SIEAVIVDLNMQVMDGASFIGHATQEAPEMPIIVLSGVGVIEDAIAAMRRGAWDFITKP
                     LHSFEMLDHTLNRVFERARLLRENRMHRENLECLVRQRTEELEETRRQVMQRLSRAAEY
                     KDNETGRHVIRVGQISRLLGAAMGLGTQQCDLLGECAPLHDVGKIGIPDEVLLKPGRLD
                     DDELVIMRRHCLYGCEILGPLDDREAAHRICSDVPLLRDQQPFDELALARILALCHHER
                     WDGGGYPFGLSGEDIPVEARIVSVVDVYDALCSDRPYKTAMPPDEAAILIRDGAGTQFD
                     PAVVDAFLCHRTEIDAIRDRWRD"
     gene            complement(116475..119588)
                     /locus_tag="DVUA0087"
     CDS             complement(116475..119588)
                     /locus_tag="DVUA0087"
                     /note="identified by match to protein family HMM PF00512;
                     match to protein family HMM PF00785; match to protein
                     family HMM PF00989; match to protein family HMM PF02518;
                     match to protein family HMM TIGR00229; match to protein
                     family HMM TIGR01369"
                     /codon_start=1
                     /transl_table=11
                     /product="sensory box histidine kinase"
                     /protein_id="AAS94371.1"
                     /db_xref="GI:46447705"
                     /translation="MQARDMVMQTESIAREEVLVLALENSYIGRSARASAQRKLDAYIR
                     NGTFDQVFLFNLEGEAILAGDPSLAGRVNVADRRYFSEAAAGRAALETVVVSRSTGKPS
                     LVMASPLRAFDGTVVGVVAGVTNIETFAKAILEGSHIGRTGGAFITDTDGVVLGLPAWL
                     SAGSLGLHEGGGFSDAHVAALKQSAETGEVYRFTRGGNHRASYSRLNGATHWLLTLEAD
                     EGEVLAPARRLAAVSGSILLVTLITVALILGVLRRAMVSLRHSEADQRTLTELSPVGIV
                     TFDPAGRPSYLNRQGRDIAGMTADDPLPAFFALEDTDGGSLIGDDSPFVRVFREGLTLT
                     DFEAWLPMPDGTRKLLSVNATPLVVGREQRNHGVVATFEDVTERRMAQERLQQSEKRFA
                     TLFRLSPDSIVLSSFDTGLVVDVNDSFCQLHGLGRDEVVGRSLRDIGLYDDPAQLDGII
                     TLVREKGRVVDLELRARSLKGEELYLSLSSQLMVIGEANYRLTVVRDMTERYRAEQELH
                     EKRLLLEGILDSVPVSIFWKDAAGRFMGCNRTFAQMVGLDTPETVIGKDDADLGLLPGL
                     AETFREADRKVMATLSPMLGYVERLAFADGRERMLETSKLPLLAADGRAVGVLGLIRDI
                     TESLAAQEQLRQSEERFSRLFRYSPEAMALVDMADQRFADVNHAFERLTGYEASELVGR
                     GTIEMAFYTDATTRAELLRRIHTEGFVDNYEFEGRTKEGTPMPCSISCSILSIGDRRFI
                     LGLVRDITEMKRMQEVMIQTEKMISVGGIAAGIAHEINNPLGIILQAAHNLAQRTRPDF
                     AKNLDVATRVGLDMDALRQYMAQRKLDVFIEDIRDAAVRASAIIRHMLDFSRSGGSKRV
                     PCDVTSILDKAVALAGSDYDLKKSYDFRRITITRDYEAGLPLVDCSPTELEQVLLNLLR
                     NAAHALAESHRDGEGPAIHLRVRRQDETVVIDVQDNGPGIPVALQRRIFEPFYTTKPPG
                     VGTGLGLSVSYFIVTKGHGGNLTVVTPPEGGTLFRIELPLQGSTEAHS"
     gene            complement(119777..120796)
                     /locus_tag="DVUA0088"
     CDS             complement(119777..120796)
                     /locus_tag="DVUA0088"
                     /inference="non-experimental evidence, no additional
                     details recorded"
                     /note="identified by similarity to OMNI:VCA0212"
                     /codon_start=1
                     /transl_table=11
                     /product="conserved hypothetical protein"
                     /protein_id="AAS94466.1"
                     /db_xref="GI:46447800"
                     /translation="MRWPVACLFCILSLCVVATALADAVAPARPALLFVVHSYDDDFIW
                     CRNIDRGLQTALRGFPVTIRTFHLDAKHDLDPASQRRKALAIASRITEEKPQVVVAVDD
                     AVQELLVVPHLLGRDTPQVVFCGVNAPLARYGYPAPNVTGVSERWHVRESLSLLRKIVP
                     TARRVVLLTDGSESSDYMLADIRADLRQGGPYAVEDFSIRQVQTFQQWQKAVLASQEAQ
                     GLAFGLYFSLRDEATGSVVPAEAEARWTDTVNRVPTVGFADYVREHGQLCGVLESAHEQ
                     GLIAGGMARLLFDPMLRAQTLPLRTNQEGIVFLNLKTAERLGVSVPFEIIQSASEVIQ"
     gene            complement(121289..121906)
                     /locus_tag="DVUA0089"
     CDS             complement(121289..121906)
                     /locus_tag="DVUA0089"
                     /inference="non-experimental evidence, no additional
                     details recorded"
                     /note="identified by Glimmer2; putative"
                     /codon_start=1
                     /transl_table=11
                     /product="hypothetical protein"
                     /protein_id="AAS94370.1"
                     /db_xref="GI:46447704"
                     /translation="MAIRILLLSMFMMFSQIGQASAAMDYDFFGNLPYHNTVLRFDFDV
                     STTGDRTFFSSSWDDGGFDPMLGLWSAAGNKIEFQDDGGRTGSTASNGILYTHGNWDSY
                     YTVNLAPGSYILTLSTYNNFNVGDLLSQGFDFDGTNPIPIASWDQPANGYRTSNYAFHI
                     LNVDRAVIDDPTVPTPEPSTIILMGLGFGALALLRRNRQRDV"
     gene            122486..123358
                     /locus_tag="DVUA0090"
     CDS             122486..123358
                     /locus_tag="DVUA0090"
                     /note="identified by similarity to SP:Q46831"
                     /codon_start=1
                     /transl_table=11
                     /product="membrane protein, putative"
                     /protein_id="AAS94369.1"
                     /db_xref="GI:46447703"
                     /translation="MTGPAINSACIVAGAVLGSLLARRVGSSFQKNIMLVFGCISTGLG
                     IFMIGKAHAMPPIVCSLMAGTVLGELFRLEHIVVRLSHKVAGFFARRSARRAARKAARM
                     TAQAGANATVAASGAVTGTVTGAADAGTPDAATPASPCAAPDAARPSVSIEAIQEQFAV
                     FTVVFSASGLGFFGAMQEGLTGDFTMLLIKSLLDLPTAMFIAANIGAVIGVLCVPQFVI
                     QMAVLLSAGFVSHWATPAVLADFSGCGGFIMLATGLRMCGIVQFPILSMLPALLLAMPV
                     SALWVHLIG"
     gene            123495..124952
                     /gene="katA"
                     /locus_tag="DVUA0091"
     CDS             123495..124952
                     /gene="katA"
                     /locus_tag="DVUA0091"
                     /EC_number="1.11.1.6"
                     /note="identified by similarity to SP:P45737; match to
                     protein family HMM PF00199"
                     /codon_start=1
                     /transl_table=11
                     /product="catalase"
                     /protein_id="AAS94368.1"
                     /db_xref="GI:46447702"
                     /translation="MDKKRLTTNAGAPVADNQNVMTAGPRGPQLLQDVWFLEKLAHFDR
                     EVIPERRMHAKGSGAFGTFTVTHDITRYTRAAIFSEVGKKTDLFVRFSTVAGERGAADA
                     ERDIRGFAVKFYTEQGNWDMVGNNTPVFFLRDPLKFPDLNHAVKRDPRTNLRSARNNWD
                     FWTSLPEALHQVTVVMSDRGIPATYRHMHGFGSHTFSFINAKGERFWCKFHFKTQQGIK
                     NLTDAEAEAIVGKCRESHQRDLYDSIERGDFPRWTMYVQVMTEEKAAALPYHPFDLTKV
                     WYHDDAPLIEVGVLELNRNPENYFAEVEQAAFNPANVVPGIGFSPDKMLQGRLFSYGDA
                     QRYRLGVNHHLIPVNMPRCPFHSYHRDGMMRVDGNHGSTLAYEPNSYGEWQEQPGFAEP
                     PLELSGAAAHWNAREDDADYFTQPGKLFRLMTPAQQEELFGNTARALGDAPDAIKLRHI
                     GNCLKADPAYGNGVAKALGLDPAKALG"
     gene            complement(125171..125650)
                     /locus_tag="DVUA0092"
     CDS             complement(125171..125650)
                     /locus_tag="DVUA0092"
                     /inference="non-experimental evidence, no additional
                     details recorded"
                     /note="identified by Glimmer2; putative"
                     /codon_start=1
                     /transl_table=11
                     /product="hypothetical protein"
                     /protein_id="AAS94367.1"
                     /db_xref="GI:46447701"
                     /translation="MGITIDMEQYGRASGATSGSTLRLARTAGTEETDGTTKPASSGGD
                     VVSISEHGLKLSKQMQAASGQDKSEDAKSAAEQVIENLRKRMKEIEAEIQKLEASSMPD
                     EVKQKLIEAKRSELVQIQGQLAEAQAELAKQSGGSGGAGGSGGSGGATERVRPRY"
     gene            complement(125839..127176)
                     /locus_tag="DVUA0093"
     CDS             complement(125839..127176)
                     /locus_tag="DVUA0093"
                     /note="identified by similarity to SP:P17551; match to
                     protein family HMM PF02417"
                     /codon_start=1
                     /transl_table=11
                     /product="chromate transport family protein"
                     /protein_id="AAS94366.1"
                     /db_xref="GI:46447700"
                     /translation="MDARQVPSFSEAFRTWLRIGLLGFGGPAGQIALMHKTLVEEKKWV
                     DNERFLHALNYCHFLPGPEAQQLATYVGWLLHRTWGGIVAGTLFILPGYCVIMALSILY
                     AGYRQVPAVEALFYGLKPAVLAIVIGAVLRMGRKSLRTPFAVCLAGMAFMALFAFRVPF
                     PWVIGCAALLGWLKAGRDRAAAPAGAAGAAVPGDAEPLPDHVHPDTGRSLRTLAMWSAL
                     WFIPVAASGWLAGWDSVYAHIALFFSKMAVVTFGGAYAVLTYVAQQAVENYQWLSPGDM
                     ISGLALAETTPGPLILVLQYVGFMAAYAAPGALHPVVAGVLGGTLAVWVTFTPCFLWIF
                     LGAPYMEKVRANKALSAAFAGVTAAVVGVILNLSAWFGLHTLFTRVQDWDGPVGLLLPV
                     PVLASFDAGAFALSAVAVFAMTRFRLGMGVTLGLCALSGWAMKLLL"
     gene            complement(127186..128190)
                     /gene="chrB"
                     /locus_tag="DVUA0094"
     CDS             complement(127186..128190)
                     /gene="chrB"
                     /locus_tag="DVUA0094"
                     /note="identified by similarity to SP:P17552"
                     /codon_start=1
                     /transl_table=11
                     /product="chrB protein"
                     /protein_id="AAS94465.1"
                     /db_xref="GI:46447799"
                     /translation="MGKARAAQDGMHHPWLLCIHNIPPRPPYLRAKVARRLAALGAMPV
                     KNSVYVLPDTAPHRDALVWLAQEIEQGGGKAYVCRATFDGLDGGGLSDADIRRLFTEAR
                     EADYRSLAGEFQPLVEGLTAPSSADDAAVQQARQWCTQLKARYEAVLALDFFGAQGRGA
                     VEGLLSALDGWLEEQAQGVRPGPGTLDVADYAGRVWATRPGVHVDRIACSWLIRRFIDA
                     GATVMFDPDNAPEGAILFDMVGGDFTHEGPLCTFEVLLRRFGLGADKALAMLGQVVHDI
                     DLDERAPVRPESAGVLALLNGICLGSDDDRRRVENGGRLLDMLYEHFRHAGSA"
     gene            128594..129079
                     /locus_tag="DVUA0095"
     CDS             128594..129079
                     /locus_tag="DVUA0095"
                     /inference="non-experimental evidence, no additional
                     details recorded"
                     /note="identified by Glimmer2; putative"
                     /codon_start=1
                     /transl_table=11
                     /product="hypothetical protein"
                     /protein_id="AAS94365.1"
                     /db_xref="GI:46447699"
                     /translation="MAGNLLAEPALQVVHEMIHVFLCGLIAVLLAEHLGVGKHLREIMT
                     LVLRLGRVNPLVNLAVFLAGSRHAGGDVFIEFRHGGLLSLWSVWTLWAFPAQLHRMQRV
                     HRMQRVRECAGRTGYAECPAGPGAALRHRPGRRLHGLSIALYVSRRICQLTSFATSL"
     gene            129163..130374
                     /locus_tag="DVUA0096"
     CDS             129163..130374
                     /locus_tag="DVUA0096"
                     /note="identified by similarity to OMNI:AF1325; match to
                     protein family HMM PF00083"
                     /codon_start=1
                     /transl_table=11
                     /product="major facilitator superfamily protein"
                     /protein_id="AAS94364.1"
                     /db_xref="GI:46447698"
                     /translation="MNTHLITALCSVGFLARFSYALARNPVLPLFALYLGAGPEAIGLA
                     VGISTVTGIFFKMPAGAISDIIGRRRTMLAGLCFFAFVPFLYFFISSYEALVAVRFLHG
                     FATAIYGPVAMAVVADVAGARKGEMLSWFSSVAILGTLAGAPVGGLLVSLLGGVQGATA
                     TTFHAVYGIVAVTGLAALLLGVKILLKEETAAGAVQGSRWERFVSGIREVSGDRRVVAA
                     SAMEGVQNMSMGALEAFLPVYAVTVAGLSAFEAGLLWAGQVVTTMLAKPLMGRFSDGHG
                     RNGLIVAGLLCCAVPFALIPLLRDFTSLFLACLVFGLGEALVTSSSAALVADLCKARNY
                     GTAMGVFGTIFDIGHASGPILGGVLVGLLGYGWAFGIMSLVLVASIPFFIAAMRGNGVQ
                     EGQA"
     gene            130707..132206
                     /locus_tag="DVUA0097"
     CDS             130707..132206
                     /locus_tag="DVUA0097"
                     /note="identified by match to protein family HMM PF04055"
                     /codon_start=1
                     /transl_table=11
                     /product="radical SAM domain protein"
                     /protein_id="AAS94363.1"
                     /db_xref="GI:46447697"
                     /translation="MTAPLTARHQTPDAPAATPATAAGAQDPHAPPMAPRTASLPARSP
                     ARPPARLPARLHVEVTTRCNLQCPMCVKQAQGCRIEEADLPLALFMRLGSVLPSVRSLV
                     LNGIGEPLLHPDLPEMLRFARSLMPPDASIGFQTNGHLFTPDLARQVVEAGVDRLCLSV
                     DSLGSPDSMSAPGCPHGETLRADMGHGGGRPDIVAQRLASVMTMLRAIPSPRPHGLQLG
                     CEFVLLRDNAHELPRVVRWAAQQGASFMLVSHVLPYDAKTAEQSLFSADTAEALAFVAA
                     HRQRAAEQGLDISTYFDVLWKFHKSPQEKAVVDYVGAMQDEAVAHGLSLHLRRLLDPHR
                     GETVALSPQALEALFAEAQAEADRAGLDLSLPQTGARLDRHCAFIEEGAAFIAADGGAH
                     PCQFLWHRYACHLDGATKQVYPRRFGSLAETPLEEMWDGEAWRAFRDEVLAYDYPDCTN
                     CPTVPCDDITGTFGDFEMDCHGVTVPCGHCPWCLGGVQCLD"
     gene            complement(132351..133400)
                     /locus_tag="DVUA0098"
     CDS             complement(132351..133400)
                     /locus_tag="DVUA0098"
                     /note="identified by similarity to SP:Q8TW08"
                     /codon_start=1
                     /transl_table=11
                     /product="dehydrogenase, putative"
                     /protein_id="AAS94362.1"
                     /db_xref="GI:46447696"
                     /translation="MNRATYISVPGLVRIKPGALARLGVYLRRGGYVRVAVLASTGLPQ
                     PVVEAVRGGFAQEGVEAASWAEVADNTFEEVVHDFAALPAKVGAIVGLGGGKALDMAKY
                     MAFLAGVPYFAAPTSLSNDGFCSPQASLTLNGRRRSLAARLPQGVVIDVDVCLSAPRIL
                     WLSGVGDLASKLSAVVDWKLAFHNTGEPVNDLAALLSDATVRQFMAAPAFDAQGMSLLG
                     TALMLNGIAMEICASSRPASGSEHLVSHALDATASRPRLHGLQVGVATYLMRRLQRQET
                     ATIDRLFTKTGFWDAIRADPFSKAEWLEAVRVAPSVKDDFFTVLSLRDCLPEVRAMLDD
                     DPVLAGCFV"
     gene            complement(133570..135753)
                     /locus_tag="DVUA0099"
     CDS             complement(133570..135753)
                     /locus_tag="DVUA0099"
                     /note="identified by match to protein family HMM PF00672"
                     /codon_start=1
                     /transl_table=11
                     /product="HAMP domain protein"
                     /protein_id="AAS94361.1"
                     /db_xref="GI:46447695"
                     /translation="MPAMTISLRTKLFLLVACSIALATVPIISFTYRDLRQSNAELERE
                     AFGNVITLMEDGIDSRYLNLLSNKVVDVLLRKEQLRRFTQLARATWQDVAQMPPDVRER
                     FVANWIGRLAEFGVHMDIVDAQGRPRAGTGLLGTVLADPSRTDFKGRPVRSLLSPVLLP
                     QDGEFAVLEASGGASAVGASVASGTAAAPGAAIVDGLPLATAQGDTASSVPTGVQADAQ
                     ADAQTPAPVASAATPATGTAVAPSGAPMLVYFLPMPDGESVAVSALLLSDIEKQALFSE
                     QQIIRSLQEKFATLKLSGSGYIALLSGRGEVLAHEGNPLGRSDGTIPADALATARAQGR
                     VEVVSAASSPLGQAIFRIAYFKALDWYVVSAAPVAEIEAPTNALVRKLSFLAAIAVLVS
                     LAATLGITARLIAPLRMLTRKAHALSSLDFSAPDAATFAAEGLFTRRSDEVGQLARAFA
                     FMGEALSRNVRALMETTAAKERIQGELDAARDIQMGILPAPDACPVRPGFSAHAFLEPA
                     KEVGGDLYDFLTAPDGRQVFVIGDVSGKGVPAALFMAMVVTLCRYAVAQGLSPAEAMMR
                     VNAQLAQNNPGCMFVTLFIAAFDPQTGVLEYANGGHCQPCVVDCEGTAPPFELEGISGP
                     MVGAFEDVDYEGFTATLEEGQTCLVYTDGVTEAMNPALELFDMVRLHDVVAAHRASTPA
                     DMLTGVHEALLAFRGEAEQSDDITMLSFTRRKP"
     gene            complement(136112..137839)
                     /locus_tag="DVUA0100"
     CDS             complement(136112..137839)
                     /locus_tag="DVUA0100"
                     /note="identified by match to protein family HMM PF00158;
                     match to protein family HMM PF02954; match to protein
                     family HMM TIGR01199"
                     /codon_start=1
                     /transl_table=11
                     /product="sigma-54 dependent transcriptional regulator"
                     /protein_id="AAS94360.1"
                     /db_xref="GI:46447694"
                     /translation="MDENDLLDNLIDLCDDLAWGRPASEDRLFGLTAPQASFQISGQTP
                     CQTPGQASSKASGQTSVQTSSQTPSQASAQTSGQGAQQPSPQSSPQTSPKPGAGTVPER
                     YTRLAEAFGMMLVKVEAREFQQAQLIAELRDRNEELEEARRLLTERNQRLAHTLQDSFQ
                     PRRLIGQCAAMRAVTDMALSIARRPINTLLLGPTGAGKEVVAKLIHYSSPRREGPFIAV
                     NCTAIPEALFESEMFGIERGVATGVSARKGLVEEADGGTLFLDELADMPLPHQAKLLRV
                     LEGREVVRVGSSRAIPVDIKVVAATNADLAQAVREGRFREDLYYRINVAEVHLPPLCER
                     GDDILLLAQHFLERHCAQMGRPRLTISFGARDLLRRYAWPGNVRELNNEMERAAALTIG
                     DRVEVGDLSPRIAGPVGAGGSGGGAGGGTAAASAGRETASAGSAGHAPGLTAGAEGSGG
                     AAGAGGAPCPAGSLPGAGSLPDAGAFPGAGYQPPSVASPSPAFVAAVSAGAGQPGISGG
                     ADAADRFNLHGLERETILAALDHAGGNKSRAAELLGITREGLRKKLLRFAISGGDDRA"
     gene            complement(137887..138927)
                     /locus_tag="DVUA0101"
     CDS             complement(137887..138927)
                     /locus_tag="DVUA0101"
                     /note="identified by match to protein family HMM PF01312;
                     match to protein family HMM TIGR01404"
                     /codon_start=1
                     /transl_table=11
                     /product="type III secretion protein, hrpY/hrcU family"
                     /protein_id="AAS94359.1"
                     /db_xref="GI:46447693"
                     /translation="MSDKTEQPTPKRLREAREKGDICKSQDIGSAVTVLAVAGYFAFAG
                     ESIFASLMEVTELSMRHMAMPFDEALPLLGTAVVHAAVGIVLPVVGLAMMAAFLGTLAQ
                     TGVLFAFKGAMPKLENISPGKWFKKVFSMRNAVELLKNCIKVGVLGWAVWKVMSDHMRG
                     LFSIPDGDIGLLLKVLGTAARDMVLMAAVVFCVIAALDYLYQRWQYNKQHMMTKDEVKR
                     EYKEMEGDPHIKGKRKQLHQEMLAQNTLSNVRKAKVIVTNPTHFAVALDYEKDRTPLPV
                     ILAKGEGLMARRMVEIAREEGIPVMQNVPLARSLFAEGTENAYIPKELIGPVAEVLRWV
                     QSLQER"
     gene            complement(138924..139739)
                     /gene="escT"
                     /locus_tag="DVUA0102"
     CDS             complement(138924..139739)
                     /gene="escT"
                     /locus_tag="DVUA0102"
                     /note="identified by similarity to GP:1181175; match to
                     protein family HMM PF01311"
                     /codon_start=1
                     /transl_table=11
                     /product="type III secretion inner membrane protein"
                     /protein_id="AAS94358.1"
                     /db_xref="GI:46447692"
                     /translation="MTLETILDQLAVYDHMLALLVGMPRLFVIAQVAPFMGGNVVSGQL
                     RLVLVFACYLPLHPVIVGQLPHGHIFDPSLMGHYGALLLKETLLGLLMGLLAGMAFWAV
                     QSAGFLIDNQRGASMAEESDPMSGEQTSPTGAFLLQVMMYLFYASGAFVAFLGLLYTSY
                     EVWPVPSLTPLSWRADLPLYFAGKVAWLMTHMLLLAGPIMVACLLADLSLGLVNRFASQ
                     LNVYVLAMPVKSAVASLLLLLYFGALVAHAPGLYADFAGGLATLQGLLP"
     gene            complement(139746..140006)
                     /gene="invX"
                     /locus_tag="DVUA0103"
     CDS             complement(139746..140006)
                     /gene="invX"
                     /locus_tag="DVUA0103"
                     /note="identified by match to protein family HMM PF01313;
                     match to protein family HMM TIGR01403"
                     /codon_start=1
                     /transl_table=11
                     /product="type III secretion protein, HrpO family"
                     /protein_id="AAS94357.1"
                     /db_xref="GI:46447691"
                     /translation="MDSMPMTYAVKALYLVLMLSMPPIIVASVVGIVLSLIQAITQLQE
                     QTLTFGVKLIAVVLTLFLMGGWFGGELLRFADEIFVKFYLL"
     gene            complement(140328..142421)
                     /locus_tag="DVUA0104"
     CDS             complement(140328..142421)
                     /locus_tag="DVUA0104"
                     /note="identified by similarity to SP:P31487; similarity to
                     SP:P35533; match to protein family HMM PF00771; match to
                     protein family HMM TIGR01399"
                     /codon_start=1
                     /transl_table=11
                     /product="type III secretion inner membrane protein, HrcV
                     family"
                     /protein_id="AAS94356.1"
                     /db_xref="GI:46447690"
                     /translation="MSMLARANTAVGAVTRHNDLAIVLLLVVVIALMILPLPTPLVDTL
                     IGANMALSFVMLMMSMYVKSILDFSVFPTMLLFTTLFRVGLNITTTRLILLQADAGEII
                     FVFGEYALGGNFVVGAVVFVILTIVQFLVIAKGAERVAEVGARFTLDAMPGKQMSIDAD
                     MRAGVIDMEEAQRRRNTVSQESQMYGAMDGAMKFVKGDSIAGMIVALVNIVGGTVIGIT
                     QHGMAAGEALHTYGILTIGDGLVSQIPSLLVSISAGILITRSGDSGGNVGAQIGGQIFG
                     QPKALLMAGGLVFLFALVPGFPKPQLMGLALALGGFGYVLRRMAELPAETDPRAELSRS
                     LAPAVKPRPARGGAQQGDDFAPTVPIILDLSPALGESLDYDSLNDELARLRRALYFDLG
                     VPFPGINVRPNPALPGLCYVLNLNEIPMSRGVLEKGMSLVRDTRENLAMMGVAVREGER
                     FLPEVEPLWVPDEQCRLLEKAGIGHMSHARILAYHLSLVLSRHASTFIGMQEAKYLLDR
                     MEERAPDLVREVTRLLPVQRIAEIFQRLVQEQVSIRDLRSILEALIEWSAKEKDTVMLT
                     EYVRSALKRQISYMHSRGQNMLPAILLDPGVEETIRKAVRQTSAGAFLALEPAVTERFM
                     KAVADAAGPYAQQTQKPVIMTSMDIRRYVRRLIEGDHYTLAVMSYQELTPEISVQPVNR
                     IRL"
     gene            complement(143145..143519)
                     /locus_tag="DVUA0105"
     CDS             complement(143145..143519)
                     /locus_tag="DVUA0105"
                     /inference="non-experimental evidence, no additional
                     details recorded"
                     /note="identified by similarity to GB:BAC59928.1"
                     /codon_start=1
                     /transl_table=11
                     /product="conserved hypothetical protein"
                     /protein_id="AAS94480.1"
                     /db_xref="GI:46447814"
                     /translation="MLQDTIAAFARRMGMTGFVPSAGGLAAFDIDGVGRLYVEPSDDTL
                     LVYLARAVPAHETHLPRRLLDLSHYRHAWPLPLQGGMHGGQAVVLTRLDGRTATAVDVE
                     NAAVLLAGVLDRATAPGEGA"
     gene            complement(143522..144646)
                     /locus_tag="DVUA0106"
     CDS             complement(143522..144646)
                     /locus_tag="DVUA0106"
                     /note="identified by match to protein family HMM PF02523"
                     /codon_start=1
                     /transl_table=11
                     /product="type III secretion target, YopN family"
                     /protein_id="AAS94355.1"
                     /db_xref="GI:46447689"
                     /translation="MSIDLRGVSGPAQPGLANVQDGPDGAAGTLLGRAATVVDSPLSLL
                     ADAAEELTFAADTTDDFELSERKERKSTEDAMAERIELYKELMHQAGKGEGLDRLKDSL
                     KSQQGREQARQEALSQFPDPSDAWAALHDALQAFDDDPAIPDGVREAVRGAIADLEAEH
                     GPAIRAGVHGALASAGFADLGDADALRDLYRGTVCDFTTVEQVFATINERYGDERFDVA
                     IGFLYRALSSDLGSDMPSMDGTHLESVNTSLGQLRLLKSAHALCADVMTRWENVHGVKD
                     CPLTAQGLLEQVVALRSENFLGALHIDRIAAQAKAPDIEHEVLFLQELLRMTRNVPAQL
                     FDGTAGRMKLLDAVQDAVDRAIDREDAFLAAQEG"
     gene            144885..144989
                     /locus_tag="DVUA0107"
     CDS             144885..144989
                     /locus_tag="DVUA0107"
                     /inference="non-experimental evidence, no additional
                     details recorded"
                     /note="identified by Glimmer2; putative"
                     /codon_start=1
                     /transl_table=11
                     /product="hypothetical protein"
                     /protein_id="AAS94354.1"
                     /db_xref="GI:46447688"
                     /translation="MRKAGQKVHILPRIHTHWHLKRHPRKCFNALYNG"
     gene            145691..146200
                     /locus_tag="DVUA0108"
     CDS             145691..146200
                     /locus_tag="DVUA0108"
                     /inference="non-experimental evidence, no additional
                     details recorded"
                     /note="identified by Glimmer2; putative"
                     /codon_start=1
                     /transl_table=11
                     /product="hypothetical protein"
                     /protein_id="AAS94353.1"
                     /db_xref="GI:46447687"
                     /translation="MSQVNNTSLSGIMNSIDLGPTQSLQMLFAKLNLAQAQLAKNGAMD
                     NIKKIQDSQEAQKECAAMIQKARELQNTAKNNNGTTDMPADMKAFFTKNNLKWDTKGND
                     DHHNKDEWDYNIQQLTSYRDQLGTDTQQLMVFVQDFMGQYNSYLQGANSAIQQGNQTLQ
                     SLATGR"
     gene            146209..146709
                     /locus_tag="DVUA0109"
     CDS             146209..146709
                     /locus_tag="DVUA0109"
                     /note="identified by similarity to GB:AAO91772.1"
                     /codon_start=1
                     /transl_table=11
                     /product="type III secretion system chaperone, LcrH/SycD
                     family"
                     /protein_id="AAS94352.1"
                     /db_xref="GI:46447686"
                     /translation="MSTSYQHSGPEFTEAQMQAMVDGLFAGASIGAVCNMQQEQLEAGY
                     ALAYNLYTAGNYRDAETMFRALCVYDHNDERYWLGLAGCRQAQGDLAGAIDAYGLAGAA
                     SALGDPAPFVHAGICYMKLGDTENARNTFAGVPFIGDPDNDTHAAMHRKAEAMLELLAG
                     ERP"
     gene            146706..147713
                     /locus_tag="DVUA0110"
     CDS             146706..147713
                     /locus_tag="DVUA0110"
                     /codon_start=1
                     /transl_table=11
                     /product="type III secretion system target, YopB family"
                     /protein_id="AAS94481.1"
                     /db_xref="GI:46447815"
                     /translation="MSALTVGGLSGTTGVGDISLDPTPRFRITTGATLPPAPGGADGTS
                     KADLPVLAPPMGGLALETLMSALGNAERRQACKNGVDQIKSKAADQAKINEERLEQISK
                     RLEDMRSKSVLNGFLKAFKIIGMIVGAIASIATTVVGALTGNPLLVAAGVMGMAMTLDA
                     VLSTATDGKISFMSGMTELGKAMGMSDEAAKWFGFGMQMAVTLVAVGLSLGAGFANVSS
                     SAANLSTTAATKALDFAIKAQQIGQFVNAGVAVAQGSGAIAGAVIDYRIASSQADSKEL
                     EAILERIREAIDFEHDFLEAEMKRAEELMGKVGEIVKDCAEAQTAILGGTPAMA"
     gene            147662..148558
                     /locus_tag="DVUA0111"
     CDS             147662..148558
                     /locus_tag="DVUA0111"
                     /note="identified by similarity to GB:AAL72351.1"
                     /codon_start=1
                     /transl_table=11
                     /product="type III secretion system protein, IpaC family,
                     putative"
                     /protein_id="AAS94351.1"
                     /db_xref="GI:46447685"
                     /translation="MRRGTDCHPWWNPRHGLTEYDMTTITNVRDIPGFNQSQYDTLVAT
                     ARGQNIDPAAIDMALLQAVNAGSNFSAALNSVTGDLPRLSLPHNNALSHLGSLDMAPSP
                     GATLMSLITSMAADERKQNAQMRIEETKAIVEKIMDQADEMRNKAIVQLVMGVVSGAIS
                     IAQGVASMSMQASAMKQLDGFQTGSQIATQKGLPNMAKSFDAMYQSGMSKLTAQQNALN
                     SGFTAGNSAVAGINQAVGGFFDAAIKEMDGDVERMRASRDAMKQLDDALAQLIQKTLSG
                     MDAIQQNMNQTRTRILG"
     gene            149369..151243
                     /locus_tag="DVUA0112"
     CDS             149369..151243
                     /locus_tag="DVUA0112"
                     /note="identified by match to protein family HMM PF00263;
                     match to protein family HMM PF03958"
                     /codon_start=1
                     /transl_table=11
                     /product="type III secretion system protein, YscC family"
                     /protein_id="AAS94350.1"
                     /db_xref="GI:46447684"
                     /translation="MLCLHAPSRCEAAPAFPHTYSHYSEQEQLTALLADFGRTQGLATS
                     FSPGVTGTVSGRFEDVAPEKFLQGMKAAFGVSWYRLGPTLHFYHEAETTRIFISPRVMS
                     AESLYRMLRQSSVLSPQLPAELMPGGAMVVVSGPPAYLDQIQAAVTAFEEAQTGNFGMK
                     VFPLKYAWAEDITVNSMDKTVTLPGVASILRAMVSGSPSSATRVTQETATVDKLSGTGL
                     ISQGRQQKESGQSNQAQRGGQASQQDSGGAQDGQQVSIMADPRVNAVIVHDAVYRMPYY
                     ESVIGDLDRPVELVEIHAAIVDIDTNFKRDLGVTYQATVGKDQRWAGGADVSTGTDKFT
                     PLPVPGVPQGSGLTLSTIYTMGSDYFLARINALEKNGEARMLGRPSVLTVDNVQATLEN
                     TSTYYIQVQGYQAVDLFKVEAGTVLRVTPHIINNDDGTDAIKLVVSVQDDQNNQTTPTS
                     TSTTQAIPPIKQTKINTQAIIGAGQSLLIGGYYYEQKATSADGVPILMNIPVLGNLFKT
                     QSKENKRMERLILITPKVVRLDNLPGTPPRVDDPAFHRTATQSDYAERTPTPPPSRRSG
                     CSRAPDNAPEAASGAAGGTGGTGVTANTEGGTTPQAATSPVPAYGVAP"
     gene            151240..153048
                     /locus_tag="DVUA0113"
     CDS             151240..153048
                     /locus_tag="DVUA0113"
                     /note="identified by similarity to SP:Q01245"
                     /codon_start=1
                     /transl_table=11
                     /product="type III secretion protein, YscD family"
                     /protein_id="AAS94349.1"
                     /db_xref="GI:46447683"
                     /translation="MSSSGDIILRVFSGPHTGAEVVLPPGDHVIGTEDSCDIILSDGGL
                     APRHVSIGVTAGVPGAPSTVHITPLDGPVRYDDAEVPATGVTLAPATPCHIGETCLAWN
                     TPGAPWETFDLTPRQSVTAADAAAGTSAMAGGDPAASTLSANAAASASPSGAAGDAPSG
                     ASQTPTLSATPANEVDDLVLGSPTRPHHEKRWRSALLAAAVMLLCTSTVVITLETRPPA
                     PPERAAHLAAQLHAAGLTALRVEARPEGVVVSGLLDDEAQRIRLWDMARNLLYRVQLEV
                     AVRSDVLHAVKAAFNSRGIYPEVTFMPAADTTPTTPPLSAQAMPKAVPGTPDAGTGLAQ
                     SPDTATTSMAGTGTAASGVAGTGGNGGNNSDGKSIGGMTAGTVPAGAATLASAPLATPQ
                     AKAGLRVAGYMRDGVVEAWAFDALREDVPQMPHVTRDLRYASQVAPVLDPLLADAGLKH
                     VQTRYLSGVVQLSGDLDAAQREALDTVLAQTRTRLQVDIPFEVVQSAPAPDKKQQEAPA
                     PVAGRGFTPARQEAAAPAQAEGPQGIDVRSVTLTPLRFVTTGDGQRIFEGGMLPGGYVV
                     ESISTTELHLRKDGRSTIYRLRGSHD"
     gene            153041..153250
                     /locus_tag="DVUA0114"
     CDS             153041..153250
                     /locus_tag="DVUA0114"
                     /inference="non-experimental evidence, no additional
                     details recorded"
                     /note="identified by Glimmer2; putative"
                     /codon_start=1
                     /transl_table=11
                     /product="hypothetical protein"
                     /protein_id="AAS94348.1"
                     /db_xref="GI:46447682"
                     /translation="MTEPRASAFDLADDHSGVKARALKEELLTLDMSVKRTMDAGLTPD
                     DMKVAQAARDAVQAASRVVEALSR"
     gene            153276..153527
                     /locus_tag="DVUA0115"
     CDS             153276..153527
                     /locus_tag="DVUA0115"
                     /note="identified by similarity to PIR:D86044; match to
                     protein family HMM TIGR02105"
                     /codon_start=1
                     /transl_table=11
                     /product="type III secretion system protein, YscF family"
                     /protein_id="AAS94347.1"
                     /db_xref="GI:46447681"
                     /translation="MNVGNAPGLDLGKMFQTGVDSLGDKGKALQDKMGTLMQQEQVSPE
                     QMLQLQFEMGQYNATLEALSSVTKSMTDMLKSLSQRTG"
     gene            153722..154087
                     /locus_tag="DVUA0116"
     CDS             153722..154087
                     /locus_tag="DVUA0116"
                     /inference="non-experimental evidence, no additional
                     details recorded"
                     /note="identified by similarity to GP:10189650"
                     /codon_start=1
                     /transl_table=11
                     /product="conserved hypothetical protein"
                     /protein_id="AAS94346.1"
                     /db_xref="GI:46447680"
                     /translation="MFSDSDISLLLDVANAACHKGHVADARSIYEGVLAVRPGFAPARL
                     GQALSHAVVNEFAEAERIINEEVLAEAPEDTDAKALLGLTYFLAGRDEEARDVLRPVAE
                     GDTPAAYVARGLLEGIR"
     gene            154970..155785
                     /gene="escJ"
                     /locus_tag="DVUA0117"
     CDS             154970..155785
                     /gene="escJ"
                     /locus_tag="DVUA0117"
                     /note="identified by similarity to SP:Q01251; match to
                     protein family HMM PF01514"
                     /codon_start=1
                     /transl_table=11
                     /product="type III secretion lipoprotein"
                     /protein_id="AAS94345.1"
                     /db_xref="GI:46447679"
                     /translation="MGRRDRAYGLLATWRNVALAALLLVLLTGCKAELYKGLNEEQANT
                     MLATLLKRGIEVDKQSEGKNGYTLSVERRQVVQALEVLRENSLPREQYQSLGKVFSGDG
                     MIASPSEEKARLSYAISQELADTFSRIDGVLTARAHVVLASSDVGTDTRTPASAAVFLR
                     HTEDSPVVNLIPKIREMTAKAVPGLDYEKVSVMLVPVRESVTVPLRDAPTLLGIPLPSD
                     SGPSYLLAGAAIALLCALLALALMGVRAGLATLEARKNAAADAKQHGGD"
     gene            156694..157311
                     /locus_tag="DVUA0118"
     CDS             156694..157311
                     /locus_tag="DVUA0118"
                     /note="identified by similarity to GB:AAC38611.1"
                     /codon_start=1
                     /transl_table=11
                     /product="type III secretion protein, YopL family"
                     /protein_id="AAS94464.1"
                     /db_xref="GI:46447798"
                     /translation="MGALFRLNASTVVPAAGRRVLRAADAALLCEAQDILAAARERAAA
                     LEREAEEAYARRLDEGYNDGLEQGRMEHAEKVLETVLSSVEFIEGIEGTVVRVVTESIR
                     KVIGEMDDDERIVRIVRNALVAVRNQQRVTIRVAPADEKAVTESLAAMLQRAPGSVGFL
                     DVVADPRLARGACLLESELGVVDASLETQLAALEKAFHAKIR"
     gene            157639..158955
                     /locus_tag="DVUA0119"
     CDS             157639..158955
                     /locus_tag="DVUA0119"
                     /EC_number="3.6.3.14"
                     /note="identified by similarity to SP:P40290; match to
                     protein family HMM PF00006; match to protein family HMM
                     PF02874; match to protein family HMM TIGR01026"
                     /codon_start=1
                     /transl_table=11
                     /product="type III secretion system ATPase"
                     /protein_id="AAS94344.1"
                     /db_xref="GI:46447678"
                     /translation="MAFEYIGPLLEEAVNSGPSVEVRGRVEQVVGTIIRAVVPGVKVGE
                     LCLLRNPWDDWNLRAEVVGFVKHVALLTPLGNLQGISPATEVIPTGEILSIPVGEDLLG
                     RVLDGLGDPIDGGPPLKPRTRYPVYADPPNPMTRRIIDRPISLGLRVLDGVLTCGEGQR
                     MGIFAAAGGGKSTLLSSIIKGCSADVCVLALIGERGREVREFIEHDLGPEGRKKAVLVV
                     STSDRSSMERLKAAYTATAIAEYFRDQRRSVLLMMDSVTRFGRAQREIGLAAGEPPTRR
                     GFPPSVFSTLPRLMERAGNSDRGSITALYTVLVEGDDMTEPIADETRSILDGHIVLSRK
                     LAAANHYPAIDVQASVSRVMNAIVGKEHKGAAQKLRKILAKYAEVELLVQIGEYKKGSD
                     KEADDALARVGAVNAFLRQGLDERSTFDETLAALYKATE"
     gene            159466..160158
                     /locus_tag="DVUA0120"
     CDS             159466..160158
                     /locus_tag="DVUA0120"
                     /note="identified by similarity to GB:BAC59933.1"
                     /codon_start=1
                     /transl_table=11
                     /product="type III secretion protein, putative"
                     /protein_id="AAS94477.1"
                     /db_xref="GI:46447811"
                     /translation="MKRREHMADFLKIDAERLDRAVAHEEGRKTPPSSQEVDAFDRVMQ
                     RPGDERQNGSHDGMEGDGDTGADGAPDTGTDTLPGATASPFQLLGGAMQGLLTLHGAEA
                     AEGAQQPHAMTDADSLASTLVERILVSSPGSGTAEIRIILGDGVLPGTEIHLARGADGL
                     LSVSLQTTDPGSFQSLVAARDGLQQRLERLEQGQVRVEVSQEARPDDGDADRRSAGYMT
                     QQPDEERR"
     gene            160160..161614
                     /locus_tag="DVUA0121"
     CDS             160160..161614
                     /locus_tag="DVUA0121"
                     /note="identified by match to protein family HMM PF01052"
                     /codon_start=1
                     /transl_table=11
                     /product="type III secretion system protein, YopQ family"
                     /protein_id="AAS94343.1"
                     /db_xref="GI:46447677"
                     /translation="MPTTPASAPHQGSTPSSQGHTPPSQGHTPPSQGHTPASSGVIPAL
                     RPPRVSPAATALLNVLHTRSQPWRVQAGTLACGLSVPVEQLPFVPAYSFRLLIGDASCR
                     LDAGAGLPVHSHPALAGVQGDVDLPDALRLALAELLLAPHCTALATLLGTTVRAEAMET
                     PPAASTDAAPGVASGTSAGHDAPPPGSCAVVLALSVPTGDTKGGTAAGGTTPAPDTGGD
                     GDNRDSGSAGHTVVPLRLTLPVALATSLAAQLMALPERHTPREDIPVTVTIEAGRMRLA
                     AHELATLAVDDVLLPEDYPALRGRIALMTGPHAFACSLTEGRATVLDATPAPNTPESPM
                     SDQQTPEVPAGLDTAALEVDIVFELERRTMKLNDLAALAPGYTFALGTDPLAPVTLRVQ
                     GRNIGRGRLVDLDGTPGVQVLHLESASPHQADGGGAAGAGTGTATGAGMSGGAGGTPTG
                     SATAGTSTGSTAGATARPPLSTGDDA"
     gene            161611..162261
                     /locus_tag="DVUA0122"
     CDS             161611..162261
                     /locus_tag="DVUA0122"
                     /note="identified by similarity to SP:P40297; match to
                     protein family HMM PF00813; match to protein family HMM
                     TIGR01102"
                     /codon_start=1
                     /transl_table=11
                     /product="type III secretion system protein, YscR family"
                     /protein_id="AAS94342.1"
                     /db_xref="GI:46447676"
                     /translation="MTGVAPLYFIAGMALLGLAPFFLMMVTSYVKIVVVTSLVRNALGV
                     QQVPPTMVMNGLAIILSIFIMAPVASGTLDLMQNMKIGPDPAPREIIALLDKASPPLRG
                     FLERNADDKVVTVFMSTAKRIWPADQHASISRDNLLILIPSFTISELTRAFQIGFLLYL
                     PFVAIDLVISNILLAMGMMMVSPMTISLPFKLLLFVTLDGWLKVSQGLLLSYR"
     gene            162292..162627
                     /locus_tag="DVUA0123"
     CDS             162292..162627
                     /locus_tag="DVUA0123"
                     /note="identified by match to protein family HMM PF01740;
                     match to protein family HMM TIGR00377"
                     /codon_start=1
                     /transl_table=11
                     /product="anti-anti-sigma factor"
                     /protein_id="AAS94341.1"
                     /db_xref="GI:46447675"
                     /translation="MQIVTTERDGITVISLTGRMDATTVASFDEAWRTCLDNGARRIVV
                     DLGGVEYISSAGLRGILSLLKASKAAKGGLAFCNVGQMVAEVFRISGFTSMLAVFPGLD
                     EALASLA"
     gene            162643..163059
                     /locus_tag="DVUA0124"
     CDS             162643..163059
                     /locus_tag="DVUA0124"
                     /note="identified by similarity to OMNI:NTL01SS01077"
                     /codon_start=1
                     /transl_table=11
                     /product="sigma factor serine-protein kinase"
                     /protein_id="AAS94340.1"
                     /db_xref="GI:46447674"
                     /translation="MATLSVPASIEHLATVNAFIAEHMPEQHRGIIPQVELTAEELLVN
                     VFSYAYPDSPGKAEVGCRVVLFDDAPFFCLTVRDWGAPFNPFSEAPTPDTSLDVEERPV
                     GGLGVHLIKSMVGHYSYSHHEASNHIELYFPLGD"
     gene            163070..164422
                     /locus_tag="DVUA0125"
     CDS             163070..164422
                     /locus_tag="DVUA0125"
                     /note="identified by match to protein family HMM PF01464"
                     /codon_start=1
                     /transl_table=11
                     /product="transglycosylase, SLT family"
                     /protein_id="AAS94339.1"
                     /db_xref="GI:46447673"
                     /translation="MHHTRATHPHRTMPATKRTWPALAGCCALAVLVLGPWETVTAETG
                     QPALYGIISEEVNVSERQPVRLVPHGPLVRGATPGAGGVPDDSDVPGANVAGGANGADK
                     TNGTPDADGAPHANSGHGVHGVDGLDDADAATASARVPASSADVASGHAETTTPPADTA
                     GVMPQTAVPQRPARPVRPDAQTATHSPAPSGIPHAVGDGARVAPSGRASGTTTSQPSGP
                     AARPADAPAAVTTATPASATRYGTTSGTVHSIPSVSQHATASVSEHATASASQHATASV
                     SQHATTSENLLDSMDVYALSPHAARLALPRMVPVVVAERLRVARPAFPFWESAIDKASR
                     THALDPRLIAAVIRAESGYDPGAVSPRGAQGVMQIMPATQRELGLDDPFDPEANVEAGS
                     RYLRQQLDRFGSLELALAAYNAGPGNVLKYGGMPPFDETRTFVRRVLDGMR"
     gene            164796..165263
                     /locus_tag="DVUA0126"
     CDS             164796..165263
                     /locus_tag="DVUA0126"
                     /inference="non-experimental evidence, no additional
                     details recorded"
                     /note="identified by similarity to OMNI:CP0368"
                     /codon_start=1
                     /transl_table=11
                     /product="conserved hypothetical protein"
                     /protein_id="AAS94338.1"
                     /db_xref="GI:46447672"
                     /translation="MTIRENAQQILDGLAETLQCGPLAFDDANKVDFGIDEDMGAIIYL
                     SEDTSSLVVSIIPGRVDPDDTGLLYDILCGNYMWGFSAGGNMGIDRETGLLSIHRLIEL
                     PVDVAGDPMAFPELFAAMVGAARYWRARLAPEGTAPAASGAPTDFSGMIRI"
     gene            complement(165260..168010)
                     /locus_tag="DVUA0127"
     CDS             complement(165260..168010)
                     /locus_tag="DVUA0127"
                     /inference="non-experimental evidence, no additional
                     details recorded"
                     /note="identified by Glimmer2; putative"
                     /codon_start=1
                     /transl_table=11
                     /product="hypothetical protein"
                     /protein_id="AAS94337.1"
                     /db_xref="GI:46447671"
                     /translation="MRRALGRPPRIPRGGTRSFLRVLAAFDVPSLPQSPFLPHAPVNDE
                     AGRPVGAAPPLRCVVSGGVGCFSASLRLDVPVVVEVGHGVGDDGLSVHHAQGARERHGG
                     GRPRLQFFHAVACHQVGGGFGARRGEAARGGIEGVARAAPAPASAGAGTNHLECHAAAQ
                     CRPGEFHQRCHRRLIGKTREGQPQRGVGNGLCDAFGRAHVHAVDHEGVGAFDHVEDERL
                     RHAGGRLVEHAGPEVVGCYPGQAALHMRVDGRHEGLLLGLRDLKSRLEPVDQFTGEEAE
                     LRQMPCHLAGGRHACAHRERHGVRDGGATHLFALWRGQFGVDRLRILVGHAGKGEVDQG
                     SEVLGGAVDGVAGAFDALHKLVMQRHVLRRRPHGAACDGLTGEAKLPHGRERGRGLWQG
                     RQHLKASCGRKRCQHRLLRGGEGRGADETFGRLRPHGAWCRAASTRPARPTGASGGTTR
                     NTAGRGGEVCRIEHHLVADAGLHVVGAGERAFHRAHEVAAQPGEAVALGPCGHGCQRGA
                     HVGHHGADAARRTEGVARLKHGLLRRGENGGAFAGEVLEGLLHAVGDALLARPKRTARA
                     TGGDEAEGMTDGLAQVGAQSHGPVGYAILPGLMRRPGEGAQAAAVRLHLEEHAARRLTP
                     RPFGDDGEEGGGVAVGQPVGALRDVDATVRVGVPVHHGPLHVAHVAGRTLVLLGALVEE
                     GGEMALRVFDAEGPRAERLSACVGLGVEEEHHVGHVLRRGVGLGVARQHVLHQGLPVLH
                     APGEVCGEVGARCGTLGIGQRAYHLREVAPVVGHLPAAGHGNLHLCGQARRGRVAGAHL
                     GEPAAHVLEEPAGACLSGKTLRPGLRDVLLPRLLRHGGVRHTLHVLRQGVGGLLRCALH
                     GCAGGLKAAGLTGAEKRLVEDQRCHASSMVARYRERCVRWLRGCC"
     gene            complement(168022..168168)
                     /locus_tag="DVUA0128"
     CDS             complement(168022..168168)
                     /locus_tag="DVUA0128"
                     /inference="non-experimental evidence, no additional
                     details recorded"
                     /note="identified by Glimmer2; putative"
                     /codon_start=1
                     /transl_table=11
                     /product="hypothetical protein"
                     /protein_id="AAS94336.1"
                     /db_xref="GI:46447670"
                     /translation="MLSCPLACSSPPSAMCESPRIDLQMIKFVNEYSQFMSDVEGVEAA
                     IAR"
     gene            168254..170362
                     /gene="cas3"
                     /locus_tag="DVUA0129"
     CDS             168254..170362
                     /gene="cas3"
                     /locus_tag="DVUA0129"
                     /note="identified by match to protein family HMM PF00271;
                     match to protein family HMM TIGR01587"
                     /codon_start=1
                     /transl_table=11
                     /product="CRISPR-associated helicase Cas3 domain protein"
                     /protein_id="AAS94335.1"
                     /db_xref="GI:46447669"
                     /translation="MANLAATFAEAFGAREWGKAAGLLHDAGKATAQFTQRLEGRPVRV
                     NHSICGARLAQEQGSTCGLLLSYAIAGHHGGLPDGGLQDGQLHHRLKHERLPADVSPPS
                     VDIRPDVLKPPFTCRPEHPGFSLSFFTRMLFSCLTDADFLDTEAFCTPEKASARNGRSA
                     LGLVALRDALNTHLDTVERKALPSRVNDIRKTVLHDCRARASETPGLFSLTVPTGGGKT
                     LSSMAFALDHAVTHGLRRVIYAIPFTSIIEQNAKVFSDVFGQDNVLEHHCNYRSKDEPE
                     EQGYDKWRGLAAENWDAPVVVTTNVQFFESLFSNRPSRCRKLHNIARSVIVLDEAQAIP
                     TEYLEPCLYALKELVGQYGCTVVLCTATQPAVDDASLPERVRLHHVREIIADPQRLYTD
                     LKRTEVTLAGRLTDAALAARLDGHGQVLCIVGTKPQAQAVFSLLQEREGAFHLSTNMYP
                     EHRRRVLGTIRQRLADRLPCRVVSTSLIEAGVDVDFPVVYRAMAGLDSIAQAAGRCNRE
                     GRLPEPGQVVVYEPEKPARMPWMQRCASRAQETLRTLPEADPLGLEAIRRYFGLIYDVQ
                     ELDRKDIFKRLRGQVDRDMVFKFREIANDFRFIDDEGTALVIPTGPEVEDLVRRLRGCE
                     FPRPVLRKLQQYSVTVRHRELEKLRSAGAVEMIGDAYPVLRNLAAYSEDMGLCVDSVEV
                     WQPEGLVS"
     gene            170376..171059
                     /locus_tag="DVUA0130"
     CDS             170376..171059
                     /locus_tag="DVUA0130"
                     /note="identified by match to protein family HMM TIGR01876"
                     /codon_start=1
                     /transl_table=11
                     /product="CRISPR-associated protein, CT1134 family"
                     /protein_id="AAS94463.1"
                     /db_xref="GI:46447797"
                     /translation="MTHGAVKTYGIRLRVWGDYACFTRPEMKVERVSYDVMPPSAARGI
                     LEAIHWKPAIRWIVDRIHVLRPIVFDNVRRNEVSSKIPKPNPATAMRDRKPLYFLVDDG
                     SNRQQRAATLLRNVDYVIEAHFELTDKAGAEDNAGKHLDIFRRRARAGQSFQQPCLGCR
                     EFPASFELLEGDVPLSCYAGEKRDLGYMLLDIDFERDMTPLFFKAVMEDGVITPPSRTS
                     PEVRA"
     gene            171056..172894
                     /locus_tag="DVUA0131"
     CDS             171056..172894
                     /locus_tag="DVUA0131"
                     /note="identified by match to protein family HMM TIGR01863"
                     /codon_start=1
                     /transl_table=11
                     /product="CRISPR-associated protein, CT1133 family"
                     /protein_id="AAS94334.1"
                     /db_xref="GI:46447668"
                     /translation="MILQALHGYYQRMSADPDAGMPPYGTSMENISFALVLDAKGTLRG
                     IEDLREQEGKKLRPRKMLVPIAEKKGNGIKPNFLWENTSYILGVDAKGKQERTDKCHAA
                     FIAHIKAYCDTADQDLAAVLQFLEHGEKDLSAFPVSEEVIGSNIVFRIEGEPGFVHERP
                     AARQAWANCLNRREQGLCGQCLITGERQKPIAQLHPSIKGGRDGVRGAQAVASIVSFNN
                     TAFESYGKEQSINAPVSQEAAFSYVTALNYLLNPSNRQKVTIADATVVFWAERSSPAED
                     IFAGMFDPPSTTAKPESSNGTPPEDSEEGSQPDTARDDPHAAARMHDLLVAIRSGKRAT
                     DIMPDMDESVRFHVLGLSPNAARLSVRFWEVDTVGHMLDKVGRHYRELEIIPQFNNEQE
                     FPSLSTLLRQTAVLNKTENISPVLAGGLFRAMLTGGPYPQSLLPAVLGRIRAEHARPED
                     KSRYRLEVVTYYRAALIKAYLIRNRKLEVPVSLDPARTDRPYLLGRLFAVLEKAQEDAV
                     PGANATIKDRYLASASANPGQVFHMLLKNASNHTAKLRKDPERKGSAIHYEIMMQEIID
                     NISDFPVTMSSDEQGLFMIGYYHQRKALFTKKNKEN"
     gene            172897..173769
                     /locus_tag="DVUA0132"
     CDS             172897..173769
                     /locus_tag="DVUA0132"
                     /note="identified by match to protein family HMM PF05107;
                     match to protein family HMM TIGR01595"
                     /codon_start=1
                     /transl_table=11
                     /product="CRISPR-associated protein, TM1801 family"
                     /protein_id="AAS94333.1"
                     /db_xref="GI:46447667"
                     /translation="MTAIANRYEFVLLFDVENGNPNGDPDAGNMPRIDPETGHGLVTDV
                     CLKRKIRNHVALTKEGAERFNIYIQEKAILNETHERAYTACDLKPEPKKLPKKVEDAKR
                     VTDWMCTNFYDIRTFGAVMTTEVNCGQVRGPVQMAFARSVEPVVPQEVSITRMAVTTKA
                     EAEKQQGDNRTMGRKHIVPYGLYVAHGFISAPLAEKTGFSDEDLTLFWDALVNMFEHDR
                     SAARGLMSSRKLIVFKHQNRLGNAPAHKLFDLVKVSRAEGSSGPARSFADYAVTVGQAP
                     EGVEVKEML"
     gene            173771..174409
                     /locus_tag="DVUA0133"
     CDS             173771..174409
                     /locus_tag="DVUA0133"
                     /note="identified by match to protein family HMM TIGR00372"
                     /codon_start=1
                     /transl_table=11
                     /product="CRISPR-associated protein Cas4"
                     /protein_id="AAS94482.1"
                     /db_xref="GI:46447816"
                     /translation="MAFTEDDLLPISALQHLLYCERQCALIHIERVWEENLFTTDGRIL
                     HEKVDAGEDCVRAGKRIARSVSLRSLQLGLSGVADVVEFGPDAGDVYPVEYKRGRSKRA
                     NWDRIQLCAQAMALEEMLGVPVTEGALFYGKTRRREAVAFDAALRGETVRAAARLHQFV
                     DARHTPPAHYEASRCDACSLINLCMPRLPGKTKVRKYLAAMAEIDEETA"
     gene            174393..175424
                     /gene="cas1"
                     /locus_tag="DVUA0134"
     CDS             174393..175424
                     /gene="cas1"
                     /locus_tag="DVUA0134"
                     /note="identified by similarity to OMNI:CT1130; match to
                     protein family HMM PF01867; match to protein family HMM
                     TIGR00287"
                     /codon_start=1
                     /transl_table=11
                     /product="CRISPR-associated protein Cas1"
                     /protein_id="AAS94462.1"
                     /db_xref="GI:46447796"
                     /translation="MKKLLNTLYVTTQGTYLAKEGECIVVRVGDEVRLRVPVHSLGGVV
                     CFGQVSCSPFLMGFAAERGLGFSFLTEHGRFLARVQGPVSGNVLLRREQYRRADSPEAS
                     AEVARSIVSAKVVNARGVLQRAMRDHGDKVDGVALEAEVLHLRACLMRLQQPAGLDAVR
                     GIEGEAAKGYFSVFDNLILTREAAFRFEGRSRRPPLDRVNCLLSFIYTLLGHDVRSALE
                     GVGLDSAVGFLHRDRPGRHGLALDVMEEFRAVVADRLALSLINLGKLKKSDFEIQETGA
                     VRMTDDARKALLVAYQKRKQDEIVHPFLNERIPLGLVFHVQAMLMARWLRGDLDGYPPF
                     VWK"
     gene            175411..175719
                     /locus_tag="DVUA0135"
     CDS             175411..175719
                     /locus_tag="DVUA0135"
                     /note="identified by similarity to OMNI:CT1129; match to
                     protein family HMM PF02647; match to protein family HMM
                     TIGR01573"
                     /codon_start=1
                     /transl_table=11
                     /product="CRISPR-associated protein Cas2"
                     /protein_id="AAS94461.1"
                     /db_xref="GI:46447795"
                     /translation="MYGNDAMLVLISYDVSFEDPGGQRRLRRIAKACQDYGQRVQYSVF
                     ECVVDPAQWAKLKHRLLSEMDKEKDCLRFYYLGANWRNKVEHVGAKPAYDPEGPLIL"
     repeat_region   complement(175897..177714)
                     /note="clustered regularly interspaced short palindromic
                     repeat; DVUCRISPR1"
                     /rpt_family="CRISPR"
     gene            complement(177828..178661)
                     /gene="zupT"
                     /locus_tag="DVUA0136"
     CDS             complement(177828..178661)
                     /gene="zupT"
                     /locus_tag="DVUA0136"
                     /note="identified by similarity to SP:P24198; match to
                     protein family HMM PF02535"
                     /codon_start=1
                     /transl_table=11
                     /product="zinc transporter"
                     /protein_id="AAS94460.1"
                     /db_xref="GI:46447794"
                     /translation="MIDDGNVLLAFGLTLFAGLATGVGSAIAFFARRTDTRFLAVALGF
                     SAGVMIYVSFVEIFRKAYEVLATQTTEVLASWYTVAAFFSGALLIAVIDKLVPGYENPH
                     EMHTVEEMDMGRAALPQDTKHDFVRLKRAGVLAAVAIGIHNFPEGLAAFSAALSDPALG
                     VAIAVAIAIHNIPEGMAVSVPIYYATGDRRKAFLYSFLSGVSEPIGALVGYVVLRPFFT
                     PMVFGLLFASVAGIMVYISLDQLLPSAEEYGEHHLCILGVFSGMGVMALSLLLFL"
     gene            complement(178783..179430)
                     /locus_tag="DVUA0137"
     CDS             complement(178783..179430)
                     /locus_tag="DVUA0137"
                     /note="identified by match to protein family HMM PF00072;
                     match to protein family HMM PF00196"
                     /codon_start=1
                     /transl_table=11
                     /product="response regulator"
                     /protein_id="AAS94474.1"
                     /db_xref="GI:46447808"
                     /translation="MLPVDPSPARADLRFLLIDDHPAVRQGLNLLLESHGYTPGVEAAT
                     RADAKGCLEQATFDLALLDLSLADGSGLDLLADLAEHGVRILVYSMHEDPGTIDRALRC
                     GANGYVTKREDPSVLLEGIEGVLRGERFVSERAGSSLDETAGARAMDPLFLLSDQERAI
                     FSAVGRGESNMDVAGSLGISPRTVETYLARMVNKLGLSNVRTLRKFAINWRE"
     gene            complement(179417..181501)
                     /locus_tag="DVUA0138"
     CDS             complement(179417..181501)
                     /locus_tag="DVUA0138"
                     /note="identified by match to protein family HMM PF02518"
                     /codon_start=1
                     /transl_table=11
                     /product="sensor histidine kinase"
                     /protein_id="AAS94459.1"
                     /db_xref="GI:46447793"
                     /translation="MKRATSPPHGPMMNRNAPRLSFPTRMLRAFHPVPLLVVLLVSVFI
                     LPPYGPARAADGLQAEDGVLDLRDFDPETMGPARLDGAWEFYWDRLLTPQDLAANPAPS
                     PSGLLSLPGTWRGMPVDGERLGGTGQATLRLRLRLWPEANTLTLRLFDIPMAYRLWANG
                     QLVAMNGVVGTDADSETPLRSLVLATITPEGENLELVLQISNHHFRAGGVPEGLLLAPP
                     GPLETERDRTWTFSYFFAGCLLITLLYHLFLFHLDRKQVSAGYFSGFCLCILCFCMTSN
                     TSFWAIRRFLPPLPPQWSEYVPLFFYMACAPMLFRFYYSLYPKVFHPAVRHLVDLRFAI
                     FLLLLPIAPDHRISEYIAFSILVGLGCAIYYVVRLCSCARRGMNGAGLLLLGSAASLLA
                     SLNDGLSHIKHINTPYLIEFGMLFLIVTQSLALAKRFSHAFASVGKLSGELERKNQSLL
                     AEMEERNRLEQEVINISEEERRRISHELHDGLCQKLTGARLRASILSKRLAGTDDSTTM
                     DSLAALLDASTDDAYRTSRGLWPVEHDPAMPGPSLDDLARRIAKDTGIDVRLEMRRHCG
                     RCTNPNMRTLYRIAQEALTNAAKHAQAHTIRVRLRCPAQDGVILTVRDDGIGRTASARQ
                     GARTGGLGLGIMAHRAGVIHAKLTIEDAPQGGTIVTCAAPCDRHASPSSTRRTPPDASR
                     "
     gene            complement(181665..183644)
                     /locus_tag="DVUA0139"
     CDS             complement(181665..183644)
                     /locus_tag="DVUA0139"
                     /note="identified by match to protein family HMM PF03797;
                     match to protein family HMM TIGR01414"
                     /codon_start=1
                     /transl_table=11
                     /product="outer membrane autotransporter barrel domain
                     protein"
                     /protein_id="AAS94458.1"
                     /db_xref="GI:46447792"
                     /translation="MNGPISIGGTNNLASHAENVYSSGNIVNINGGVVDLGICGGYYNG
                     TVDSDVASSGNAVTIGSAFSGSNSIDVYGGFARNVNAFSMTASDNTVTVNGGTARSVYG
                     GFAYVASMTGPCVATASGNTVNINEGTIYGVYGGYAGANFGAGPHTVSGNTINISGGTI
                     DDVFGGYVDTHYGTGQVTNNVVTISGAPNLATARLYGGYLGMKTDGDAFSGNTLNVKTA
                     GLDVASLSNFQYVNFYLPSSLSAGDTVLNVTGTADLTGSAGRSSTVNVGIDGGSSPLQV
                     GDTITLIDAGTLVTNGGLNSTARGTGMQGVTLVYKFDLATEDNRLLATVSTDAVPAVNE
                     QTKTLSEGFVSGMGMVTQAADVAAGQGMDSAVSAAKGGSAAGGGAPAGFGALSGGSVRY
                     NTGSHVDMHSASLMAGLAWGADVPLGRLTFGPFLEYGTGSYNTYNSFSDAASVEGDGST
                     RYFGGGVLGRMDLADTGPGHVYVEASARVGELHNEYESSDLRDASGRSAEYDSSSMYYG
                     LHMGTGYVWSMTENASLDIHGKYFWTRQEGDSVKLSTGDPIDFKDVDSNRLRLGSRFSY
                     MVTEHIVPYIGAAYEHEFDGTARASTNGYAMEAPSMGGDTGIGELGLMYTPLASLPVSF
                     DLGVQNAVGRREGVTGSLQIKYEF"
     gene            complement(183659..183862)
                     /locus_tag="DVUA0140"
     CDS             complement(183659..183862)
                     /locus_tag="DVUA0140"
                     /inference="non-experimental evidence, no additional
                     details recorded"
                     /note="identified by Glimmer2; putative"
                     /codon_start=1
                     /transl_table=11
                     /product="hypothetical protein"
                     /protein_id="AAS94457.1"
                     /db_xref="GI:46447791"
                     /translation="MEIKESIWSSKCLFSDMLTCCYATWRYHRCLVSSFSFLPLPLSGS
                     SFWSRSMAYRLLSIMHRTIGMS"
     gene            complement(183952..184188)
                     /locus_tag="DVUA0141"
     CDS             complement(183952..184188)
                     /locus_tag="DVUA0141"
                     /inference="non-experimental evidence, no additional
                     details recorded"
                     /note="identified by Glimmer2; putative"
                     /codon_start=1
                     /transl_table=11
                     /product="hypothetical protein"
                     /protein_id="AAS94456.1"
                     /db_xref="GI:46447790"
                     /translation="MLPCTCFHGQTDSHGWIKEVREKVLNTAIMEYKTTSIAPQGIHHA
                     SGMQRCLSLVHHHVEPLYVMLSFGFALKCKAVW"
     gene            complement(184272..184766)
                     /locus_tag="DVUA0142"
     CDS             complement(184272..184766)
                     /locus_tag="DVUA0142"
                     /inference="non-experimental evidence, no additional
                     details recorded"
                     /note="identified by Glimmer2; putative"
                     /codon_start=1
                     /transl_table=11
                     /product="hypothetical protein"
                     /protein_id="AAS94483.1"
                     /db_xref="GI:46447817"
                     /translation="MRGGVPLLRVMPGIRPVRPLVTVSTCYRRLCAILELSPSIGGGAC
                     VQLTVPRPVPIRRSAGSTCFFLNVLAYMESMGLPGHASLQALFLLFRPLQAPSGDAPRS
                     RPVRRTCRATCKRRVGHPVPSAQGSWRHPGFGLPESPETFASATLSFRMAKAPSACVMD
                     G"
     gene            complement(184786..186333)
                     /gene="nifA-2"
                     /locus_tag="DVUA0143"
     CDS             complement(184786..186333)
                     /gene="nifA-2"
                     /locus_tag="DVUA0143"
                     /note="identified by similarity to SP:P27713; match to
                     protein family HMM PF00158; match to protein family HMM
                     PF01590; match to protein family HMM PF02954; match to
                     protein family HMM TIGR01199; match to protein family HMM
                     TIGR01817"
                     /codon_start=1
                     /transl_table=11
                     /product="Nif-specific regulatory protein"
                     /protein_id="AAS94455.1"
                     /db_xref="GI:46447789"
                     /translation="MTCTVHALKLKALRAISNVIDRALQLEDALTETLRVLAETLAMQR
                     GTITLLDGETGQLVIAASHGLSREEQERGVYRLDEGVTGTIFSTGRPYLVRDVRNDPLF
                     LDRTGARRVERGKVSFLGVPILSKGRPVGVLNVDRLFGDAVSCAEDIEFLEVVATLVAQ
                     FLSLNEQVAARERALRRENMQLRTRVLDSRGDFIVGRSGAMAEVQRYIQRVAGTRATVL
                     LLGESGVGKTLIARLVHTLSEREHHPFIKVNCASIPESLLEAELFGHEKGAFTGAVSAR
                     MGRFEEAHEGTVFLDEIGELPPGIQAKLLRVLQEREFERLGSNRTRRVNVRIVAATNRD
                     LAAQVDAGRFRQDLYYRLCVFPIRVPPLRERPEDITGLLNHFLAKVARDYGRSLVLAPD
                     ALELLQRYAWPGNVREMENLIERMAILTDGTLADRRFVESLLEQAPAGDDGQMRAGLAV
                     PPSLREVEQGELLAALRRNGWIQHKAARELGLTPRQMGYRIRQWGLAPLVASERAKG"
     gene            complement(186548..186691)
                     /locus_tag="DVUA0144"
     CDS             complement(186548..186691)
                     /locus_tag="DVUA0144"
                     /inference="non-experimental evidence, no additional
                     details recorded"
                     /note="identified by Glimmer2; putative"
                     /codon_start=1
                     /transl_table=11
                     /product="hypothetical protein"
                     /protein_id="AAS94454.1"
                     /db_xref="GI:46447788"
                     /translation="MRRPAKHPGRPSTKVRRTGEAGAKGGHVPIRVDDICVIFDSRYLL
                     FL"
     gene            187348..191274
                     /locus_tag="DVUA0145"
     CDS             187348..191274
                     /locus_tag="DVUA0145"
                     /note="identified by similarity to GB:AAP07854.1"
                     /codon_start=1
                     /transl_table=11
                     /product="conserved domain protein"
                     /protein_id="AAS94484.1"
                     /db_xref="GI:46447818"
                     /translation="MSGRLGVSGGSARRHLAATPRTPVHTSAHPYFGASVEYPLSTSVP
                     HHWPPSCCDAGREHPYQPRENTMSPLRNVGGVPQPAQGTGISASVGRLGPHSVQIGTNP
                     PVRLDQIRGNDVPFAGFRTATRVASAKTGARQNAASALRALGTTGGAFDVAGILGSCKA
                     LQTHLDRLQRHGEIHGNMDDAAMAAFAPEVESLSNTELANVYQRLLSPETALLRRALQT
                     EIRQNPHNADALSASASLYTLEALVLNEITNRVVVAQGLAPADAVPALSARYGAAIDGM
                     GQVQRHAVQGDMTAVSLHVLANVASDSAARREKVDDVAQDIVQRRALDPIDARQFGDVL
                     RSADLTINVDLGFLFGMSGPKPLLKAGGPWEHLFHSIEGAPDEAARQAAIAVKGEGYIL
                     KRDNVERGLFPELSEDRPAVANDRPTYAALNLLRFDTGQAASYGTVALHLKPEVARRAT
                     YTVDDTFFALRLRHTEAGREAVAALLPGWPGITPEHKAEMMRPGSDLRRQLEDVMDAMA
                     RKGTFRGDLFKNELRLPGLEDDENSALAGLFTRAFKDTDATRKAMVTYDNLEALLPELG
                     EVDAVRLARAAVDREAGGPGRVATQCNYIEAQLHGPLVLARDVQEIVIVREFGADTITD
                     PVQQAWMRAVIAVLGGKTPETADMDMFTPAQRADLATIREQLGGATIPVRIEEQIPELG
                     LKQEIQAEDRVFYAAHLDQPGIDARVRAMDDDATFRGFMTSALTTATGGSSIVQVMGDV
                     PLIPDADLAAVRTAFSATVERFRHAPERGQYDENALLNDCMNRVLREHVGADRMDCLAA
                     VADLTPDPALRGRLRDMVMAQAVPMTGAAFRAVAATALEGAALLRDVTRQAPEGEMTHE
                     AMAARLGTVAGAFSQRLAALPAHRALGAPGEAGEAGAAPTVAEARGRLLQQCGGMAFAL
                     AGLDGDATARAALAARLDAPDMRSLSAVTQRLGDPARGFAADAAFGQVQAFNALLSGMR
                     TALGEQAMASPAPFGHELSLVPPEDRARLHAALPGLAATLDASFPAHPAFPVAAHPERM
                     PVGPAAHRRFLLDMLPIYHGHEMPGQFDHGAGYHGRGHICRAFIFASTMAGIMESMGHT
                     VDRTALLCGIAGHDAGRTSNGADTPAQEAESARLALERMHASFGPDTLGADYEREFEAA
                     IVGHASPTLESMLLNAADSLDIGRVKSFDFKYMPFLRGGPQEGPQAAVPDYQALREQLH
                     EEADLLARLTDPMTQVRDLRMKLAEAGELETMVEVQRGASDAVRGQLALDSEEDFLAFV
                     EGKIRAHPDMFPLLTRHYLAPLDA"
     gene            complement(190003..190437)
                     /locus_tag="DvrnpB2"
     misc_RNA        complement(190003..190437)
                     /locus_tag="DvrnpB2"
                     /product="RNase P, RNA component"
     gene            191285..191755
                     /locus_tag="DVUA0146"
     CDS             191285..191755
                     /locus_tag="DVUA0146"
                     /inference="non-experimental evidence, no additional
                     details recorded"
                     /note="identified by Glimmer2; putative"
                     /codon_start=1
                     /transl_table=11
                     /product="hypothetical protein"
                     /protein_id="AAS94453.1"
                     /db_xref="GI:46447787"
                     /translation="MDMTTLVESLGRACGIDLAFTEGRCTLRFDDAHEVTFEQDGDALL
                     LHGVVGDDSRLADPVNLRLLLAASCLGAETDGGALSLWPRTGDVVLWKRYDAFTDYPAF
                     ERAVNAFLAQVIHWKGRLDALPAVASGNAGGAGGATGMPGASGPLPGGMIMV"
     gene            192334..193575
                     /locus_tag="DVUA0147"
     CDS             192334..193575
                     /locus_tag="DVUA0147"
                     /inference="non-experimental evidence, no additional
                     details recorded"
                     /note="identified by similarity to GP:10189658"
                     /codon_start=1
                     /transl_table=11
                     /product="conserved hypothetical protein"
                     /protein_id="AAS94452.1"
                     /db_xref="GI:46447786"
                     /translation="MIRKTGLCLIPLLILAAWTTLAGLAHHAPAFSAAEALAAPGQPAA
                     ATDTRTGHDSPRDPAAAAGKVWRVAYIEGGPYTDYQQILAGTVRGLARLGIIPDGNVPV
                     PQNSESTREMWQWLADHASGGRLQFIADGYYSADWNPDRRTANRDALLKRLREKGDVDM
                     VFAFGTWAGLDMANDQHKVPTFSMSVTDAVGAGIVKSVQDSGFDHVHAQLEPGRYERQL
                     AVFHDVFHFKRLGVPFDDRPEGRASIAMPVIEKSARELGFTIVPCPTRLDVPDLDLAFD
                     NLRQCVETLSTTSDAIYLTTNTGMQGKRMVELLQPVIRAGIPTFSQSGPEETKLGVLLS
                     LAQASFDDVGMFEAEAVSRVLSGAKPREVSQVFEGPLGLAINLRMAMLIGWNPPFEILA
                     AVDEIHQQIRNAEQ"
     gene            193583..196600
                     /locus_tag="DVUA0148"
     CDS             193583..196600
                     /locus_tag="DVUA0148"
                     /note="identified by match to protein family HMM PF00083"
                     /codon_start=1
                     /transl_table=11
                     /product="major facilitator superfamily protein"
                     /protein_id="AAS94451.1"
                     /db_xref="GI:46447785"
                     /translation="MPHMTVNPARTLRFKVMAWGLLALLCAQMFYGVLVVSSLYRQYRG
                     PMLTVQAIAGDDLARRLGRMARLGKPLDRISHLDAMLAPFRDTTSATALYVTDAAGAVL
                     AAWDADTVLPRLEPPAQTSPVGVTGAQEFRRDEATWLVSPILGKDGDLVGRVLLRTDPQ
                     RLQAALRDAASYLPLFASVAGGSALLLVVLCLTLLPASGGAGQTGHAGQTGQARQTGQA
                     VLAGQAGRAPREGRSEPAGHTLDARQWGRRARVALVAPLLVGQLCCSAALYAPLKGLHQ
                     RQSADIAAQLAEQLGRDLTSIVHKGVALGDIPGIDLHLRSLQQALPQVAAMGVTDTAGR
                     LLAGATASTTLTPEAWLRLSDDGPTGRFDVPPPPGAGRAAPPSPADGNAQGADAGTGDT
                     VTGGAAAGEAVPENTATGNAAAGDTISGGAGAGGGEVRVLMSGAAIRTGLREALLDTAT
                     VAVVAMLLLMELASMLLMHAHRALDGMGDAAHAPTREDGANAPDAPGINDINGISGITH
                     TPGSTGGTATASLTDSPRLADTAKLMGTEDRATTDNLTDTPPRAHAAGRATAHANLLAE
                     TPGFMRPVIFFCMFAIDMGVSFIPLRLAELDATLFGLPRDVVMGLPVSAEMFMVAVAIL
                     LGGAAGERFGWRPLLLCGVLLAALGNLVSGTAASALGYIAARGIAGAGYGCINLAAQLH
                     VMNHSDESNRAGNLAHMFAGLFAGAMCGSATGGLVADRLGYGPVFFVAAGMLLAVLGVL
                     ALCPARPHAPALGSRPAPHPGQTPEATSLDTAHDADGNAAGVLAFLRDRRMVGLLVCNI
                     MPVAFVTVCLFQFFIPVYLSEGGASPADIGRVSMLFCLVVVFLGPLCGRLIDATPRKDR
                     MLVVAGIAGALAIAALLMGGGIAEAVLAVVMLGVSNAIAASAQGTYALSLPVALRMGRA
                     RTMGVYNITERVGQVIGPVTFAVLLSLLGREGGLLAMAAGVAALTLLFMWLSGGDTART
                     AADATAVTTTGRHPNT"
     gene            196632..198416
                     /locus_tag="DVUA0149"
     CDS             196632..198416
                     /locus_tag="DVUA0149"
                     /inference="non-experimental evidence, no additional
                     details recorded"
                     /note="identified by Glimmer2; putative"
                     /codon_start=1
                     /transl_table=11
                     /product="hypothetical protein"
                     /protein_id="AAS94450.1"
                     /db_xref="GI:46447784"
                     /translation="MLHTPDLAPLWRLFPGLRAILETWEGRTLGDVAQGFRQPGAVPSA
                     AALDAMHDLVAPVHGEDVARALRRRLHLSPSVLAANHHGIECFPELVQAIHFFGLPDLL
                     DGLDGLDGLGGPNALGGPDALGGPDALGGPNGLGGLKGPDAPGGPCCLGGPDCSGKPRG
                     DARGEVPTTPAAASTSSPTPPPMPTPAAVGTVIPVLSCTTVSLQSQVYPRGLLLARRAP
                     APDGAHFMRLPLFPASMQDTVVCAAPPLTPQQVRASRGLWRKLPLRPWERRAADALIDA
                     HVDIPEVYALPRFGEQASLINARLCRQRFPDAPHVTVVYIELERLAARLLARDLTDGAS
                     IVSRLLFDPAARRRILSRLAGTRGCWTAHAFDATTTPLPRTGSNGTAFFWTVDATGRRI
                     PLRLDDTTRPALTSGDRRFALEPEALAGALQEGLLIPGLFCSYVTLALQHGLRCHGGMF
                     FTEYLPAMLDAVHDVLGECPAHCRATPLAALPLSVLFDDRGTGDDRDDGAYGGHRDHCT
                     DPRPAGTVEMFAAGGLDAGRLRHLARTPAGAVLPLSLRECYEECVPCGERPAGWAERLV
                     PHGTSWQGVTLRVSDDPA"
     gene            complement(198609..199346)
                     /locus_tag="DVUA0150"
     CDS             complement(198609..199346)
                     /locus_tag="DVUA0150"
                     /note="identified by match to protein family HMM PF00497"
                     /codon_start=1
                     /transl_table=11
                     /product="bacterial extracellular solute-binding protein,
                     family 3"
                     /protein_id="AAS94476.1"
                     /db_xref="GI:46447810"
                     /translation="MRTFVCLLLAIVFSSSAAVARPVIKYGYDEDYPPWEKNVSGKPVG
                     INIDIMNALADRLGFEVVYRPYPFKRVLVLLESGEIDMTGGLARSAEREAYARYLEPSY
                     QKTIRVFIIRRESGIRLRTYADLIPLRIGVRAGNRLYEPFDSDPRLMKVEAHSVDQLFQ
                     MLLAGRTDVIVGGSIQLRHAAKVSGYASKVKLAPYTVETQDGGFFALSRASALEGSFDA
                     IQKAFRDLHARGLIDRIIESHLR"
     gene            199858..200250
                     /locus_tag="DVUA0151"
     CDS             199858..200250
                     /locus_tag="DVUA0151"
                     /codon_start=1
                     /transl_table=11
                     /product="DNA-binding protein, putative"
                     /protein_id="AAS94449.1"
                     /db_xref="GI:46447783"
                     /translation="MSTSKIADQSLPPPVAASLEALGRNIRIARKRRRMGEQELATLAH
                     TSRATIRRLEAGAPGVGLGILASVLWVLQLHDDLGRLAAPDTDSYGQFLEQGHLPRRVR
                     TSVTGVTGATGKKGRTNKTGEDKYDF"
     gene            200240..201535
                     /locus_tag="DVUA0152"
     CDS             200240..201535
                     /locus_tag="DVUA0152"
                     /note="identified by similarity to GP:11127715"
                     /codon_start=1
                     /transl_table=11
                     /product="conserved domain protein"
                     /protein_id="AAS94448.1"
                     /db_xref="GI:46447782"
                     /translation="MTSDREAVVFVWLSGQGYVPAALLSESSGGASYTLGYGRRYAARP
                     DALPLDPVSLPLYMPRPATSRRGVLFPVLRDAAPDKWGRKVLGLMAGRHAGTLSEMDFL
                     VSAHSPDRIGALAFGDTPAGGPRSLAPWAQDDAMTVPEGDSACSDGSAWLERIARVVAE
                     VDALADDEDLDDLRKTLPEEAFLQALASSLSVGGGRPKALVRMPEGHCIAKFGKRGDPW
                     DEPRIEHATMTLAARCGIHVSPTRLMETDHGSVLLVRRFDRTPDGTPRHFISGFTLNAA
                     IDEDGDWGSYHDLAQRARQHGDSHAGPELFRRMVFNALCANIDDHPRNHAWFVEREGLS
                     MTPAYDIVPTQARFKTYDLALRCGTEGRRASLANVLTRPEPFGLRRDEAEAIARDIAGV
                     MSTWRDHFAACGVVTKDLDELAYRFRGVPEGV"
     misc_feature    202302..222301
                     /note="spacer_1"
     source          222302..3793159
                     /organism="Desulfovibrio vulgaris str. Hildenborough"
                     /mol_type="genomic DNA"
                     /strain="Hildenborough"
                     /culture_collection="NCIMB:8303"
                     /type_material="type strain of Desulfovibrio vulgaris"
                     /db_xref="taxon:882"
     gene            222452..223765
                     /gene="dnaA-1"
                     /locus_tag="DVU_0001"
                     /old_locus_tag="DVU0001"
     CDS             222452..223765
                     /gene="dnaA-1"
                     /locus_tag="DVU_0001"
                     /old_locus_tag="DVU0001"
                     /note="identified by match to protein family HMM PF00308;
                     match to protein family HMM TIGR00362"
                     /codon_start=1
                     /transl_table=11
                     /product="chromosomal replication initiator protein DnaA"
                     /protein_id="AAS94485.1"
                     /translation="MLQQALRQHLRQTCSEQELHQWFDPLDLRLDDAQQRLEVRFPHPH
                     FARWFEAQALERFTAGVRDVVGTSVALVFPEGIKTTDRSTVQPPSQPPLASESVACPFG
                     AAFTFDAFITNRKNQFPLAAAREAARNGHQRTYNPFVLCGASGNGKTHLLRALANELAA
                     LYGTDAVFCGSAEELHDRYNTEERLAMRRTLCAHRALLLDDLHRLRALPDLREELTALF
                     DHFYDHGKQMAFAYAGRLSDLDFLEAPLRSRLELGLIVDLKEPDLDVRVRYIHARCAAL
                     SLQLAREHVLTLAQRCHEFRHLSGLLLKVAAYRDMVGRDILDRELEQILRNTDSGPERA
                     VAPDTIISAAAEHFGVTPRDILSDKRQQHIVQARQVAMFLCRELIGSSFPALGRMFGGK
                     DHSTAMYAVKKIKKLQYDNKDMHALVAELKRRCLNHDG"
     gene            223911..225065
                     /gene="dnaN"
                     /locus_tag="DVU_0002"
                     /old_locus_tag="DVU0002"
     CDS             223911..225065
                     /gene="dnaN"
                     /locus_tag="DVU_0002"
                     /old_locus_tag="DVU0002"
                     /EC_number="2.7.7.7"
                     /note="identified by match to protein family HMM PF00712;
                     match to protein family HMM PF02768; match to protein
                     family HMM TIGR00663"
                     /codon_start=1
                     /transl_table=11
                     /product="DNA polymerase III, beta subunit"
                     /protein_id="AAS94486.1"
                     /translation="MYLKVYKEDVIEGLQKAANIIPAKTGAAYLRSIWLNAADGTLSVM
                     ATDSNIEFRGTYTAEVTEPGLAGVQGRAFVDLLRKLPAGEIVLQLDAEANVLRIEQGRR
                     KYKLPVNDPVWFQNFSDFPADGAVVWSGDFLQELIDRIAFCISDEDAVEAIACLFMKPV
                     AEGRIEACGLNGHQFAMLRFLHDDLHAKLPAEGVLVQKKYLGELKKWLGADEIELNISE
                     KRMHLRTGDGRETFSLPLSSYQYPDYMNFIAKLQGEGVSNLEVDRKEGMDALDRLQIFN
                     SDNNRCTYFDLSGGEVVLTAQGQDVGSASESLEASYDGDIRRIAFPTRNLIDIMNHYQS
                     GRLRLTLTGAEGPCGISGEEDPEYQVIVMPMKIVEETYYSEEEV"
     gene            225067..227463
                     /gene="gyrB"
                     /locus_tag="DVU_0003"
                     /old_locus_tag="DVU0003"
     CDS             225067..227463
                     /gene="gyrB"
                     /locus_tag="DVU_0003"
                     /old_locus_tag="DVU0003"
                     /EC_number="5.99.1.3"
                     /note="identified by match to protein family HMM PF00204;
                     match to protein family HMM PF00986; match to protein
                     family HMM PF02518; match to protein family HMM TIGR01059"
                     /codon_start=1
                     /transl_table=11
                     /product="DNA gyrase, B subunit"
                     /protein_id="AAS94487.1"
                     /translation="MTTGTGNNYTADSITILEGLSAVRKRPAMYIGSTDARGLHHLVYE
                     VVDNSIDEAMAGFCSKVVVKLHLDNSVTVSDNGRGIPVDMHPKEGRPAVEVVMTKLHAG
                     GKFDNNAYKVSGGLHGVGVSCVNALSEWLEVRVKRDGQRYGQRYARGVPQEDLRVLGAS
                     EGHGTTVRFKPDEEIFETNQFSYETLRKRFEELSYLNRGLEIEFIDERSGESHTFFAEG
                     GIRQFVKDLNSGETGIHPIVAGEGKTDGVVVDFALQYNAGYKENVLTFANNIRTKEGGT
                     HLAGFKTALTRAINGYVKGQADLTKKMKGTALSGDDVREGLTAVVSVKLPQPQFEGQTK
                     TKLGNSEIAGIVAGIVYDRLNVHFEENPKDVRLIIDKAVDAARARDAARRAKELVRRKG
                     ALSDNALPGKLADCQSKDPALSELFIVEGDSAGGSAKQGRDPSTQAILPLRGKILNTER
                     TRFDKMLANKEVKALITAMGAGIGEDDTDYDKLRYHKIVIMTDADVDGAHIRTLLLTFF
                     FRQYQKLIESGYLYIAQPPLYRAHNSRMERFIKDDAELNNFLLTRVSEDVEVRTPGGCS
                     FKGTDIVRLMRSIETVAARIRDVETAGISRELFLGFLEYGERITPEWFEQHDGNGLRPW
                     LAGRGYSMTAELESGDEGDRTFVVFENTNGHRTRIGAEFFGSRMYRSSWDALEAIRSEC
                     GGLSFTLDRKGETVGEGDMFDLQRMVFEEARRGLNIQRYKGLGEMNPEQLWVTTMNPEN
                     RTLLQVSIEDAEEASDAFEQLMGDRVEPRREFIVRNALAVQELDI"
     gene            227563..230133
                     /gene="gyrA"
                     /locus_tag="DVU_0004"
                     /old_locus_tag="DVU0004"
     CDS             227563..230133
                     /gene="gyrA"
                     /locus_tag="DVU_0004"
                     /old_locus_tag="DVU0004"
                     /EC_number="5.99.1.3"
                     /note="identified by match to protein family HMM PF00521;
                     match to protein family HMM PF03989; match to protein
                     family HMM TIGR01063"
                     /codon_start=1
                     /transl_table=11
                     /product="DNA gyrase, A subunit"
                     /protein_id="AAS94488.1"
                     /translation="MERAPHGARRPGSNTTRQAVSEQQQISIEKELRKSYLEYSLSVII
                     GRAIPDVRDGLKPVHRRIMFAQHELGNAYNRPHKKSARIVGDVIGKYHPHGDSAVYDAI
                     VRMAQEFSMRDPLVDGQGNFGSIDGDAAAAMRYTEVRMSRLAGEFIADIEKETVDFRPN
                     YDNTLLEPVVLPTRVPNLLLNGSTGIAVGMATNIPPHNLGELCNALLHLLDDDACTIDD
                     LMDHVKGPDFPTGGFVYAGQGLVDAYTTGRGTVKVRGKVEIEERKKGFQAIVIREIPYG
                     LNKSSLVEKIAALVNERRIDGVADLRDESDRKGIRVVIDLKRGTIPDIVVNALYKYTPL
                     ESSYGINMLAVVDNRPQLLDLKSALSHFLEHRREIIIRRTRYDLRKAEARAHILEGLRI
                     ALDNIDEVVALIRASATPQEAKDRLMQRFGLSEAQSQAILDMRLQRLTNLEHEKLLDEY
                     RELLKKIEYFRSILENIEVLRQVMREEFTEIRDTYATKRRTEVLMDELEGIAIEDLIPD
                     DDVVITLSRRGYIKRTTLDNYQQQRRGGKGIAGLHTSDDDFVQEFLTTTNHQYLLLFTN
                     HGKMHQLKVHQVAEGSRTAKGVHIANLLPLEKDEWVTTVLSVREFAEDRFFLFVTKRGM
                     VKRSSASLYARARKGGLIAVGLRDDDELIMVREIHNDDHVVLTTGGGMAIRFACPDVRP
                     MGRSATGVKGVALSGDDRVVACAVLPGDDTSTEIMSISSNGYGKRTRIELYRLQSRGGK
                     GVKNFRVTPKTGDVIGAMPVRDDEALVLLTSTNKIIRMSVDEVRSVGRATMGVMLVRLD
                     EGAIVVGFDRVDEREVVEESAPAQSSEQKTAPEGGDAGTEGTAG"
     gene            230136..230921
                     /locus_tag="DVU_0005"
                     /old_locus_tag="DVU0005"
     CDS             230136..230921
                     /locus_tag="DVU_0005"
                     /old_locus_tag="DVU0005"
                     /codon_start=1
                     /transl_table=11
                     /product="lipoprotein, putative"
                     /protein_id="AAS94489.1"
                     /translation="MRLLAILILCILVAACDRQAATEELTEARSAFANREWNDAERLLE
                     GYLRRNPEGAQRWEAWNLLVEVAHRVRNDERATVELLETMYLENGSNPERAYDILTRLG
                     ELLEAGRDFRRAAEVWPRVLELPGLTPDTRALVSRRLARILVMQRRFPEAEERLKACLD
                     TEGLSTEGRAGCLYDLADLNVASEHLDVAVDLATTLVGLEGLTPELRSQAGFLLADALE
                     QRGRFAEALERFEALRGVYPNDMVIDTRVRHLKGRLGRK"
     gene            complement(231214..231678)
                     /locus_tag="DVU_0006"
                     /old_locus_tag="DVU0006"
     CDS             complement(231214..231678)
                     /locus_tag="DVU_0006"
                     /old_locus_tag="DVU0006"
                     /note="identified by match to protein family HMM PF00582"
                     /codon_start=1
                     /transl_table=11
                     /product="universal stress protein family"
                     /protein_id="AAS94490.1"
                     /translation="MKTERILLPVDGSESSYRAAYCAAQAAQLCGAEVLLLHCVDQTEQ
                     NGEAPLVDTTLAEDTTTNRHPKQADALGMATANDLIGPVRDILEDHGIRYMERIVEGEP
                     ATCIPRVAQNTRCGLIVMGRSGKTPSGRLPVGSVTGRVVGAAHCPVIVAP"
     gene            complement(231853..233238)
                     /gene="asnS"
                     /locus_tag="DVU_0007"
                     /old_locus_tag="DVU0007"
     CDS             complement(231853..233238)
                     /gene="asnS"
                     /locus_tag="DVU_0007"
                     /old_locus_tag="DVU0007"
                     /EC_number="6.1.1.22"
                     /note="identified by similarity to SP:P17242; match to
                     protein family HMM PF00152; match to protein family HMM
                     PF01336; match to protein family HMM TIGR00457"
                     /codon_start=1
                     /transl_table=11
                     /product="asparaginyl-tRNA synthetase"
                     /protein_id="AAS94491.1"
                     /translation="MQRTQIVDALAATAPQPVIRLCGWVRTRRDAKGFSFLEINDGSCL
                     ANIQAIVDEGIPAYANIGAVSTGAAVDITGELVESPGKGQKWEVRVQTLTLLGAADAET
                     YPLQKKRHSDEFLRSIAHLRARTNKYGAAFRIRSEAAFAIHEFYRERGFFYVHTPILTG
                     SDCEGAGEMFRVTTLPVEGSATPASGNRYENDFFGKECNLTVSGQLEAETLALGLGKVY
                     TFGPTFRAENSNTPRHAAEFWMIEPEVAFADLEEDMNLAEDMTRTVVRRILDRCAADLD
                     LFNRFVDTTLVERLRQIADEPFARCSYTEAIELLLKSGKKFEYPVSFGLDLQTEHERYL
                     AEEHFGKPVIVYNYPKEIKAFYMRLNDDGRTVAAMDVLVPRIGELIGGSQREERLDVLE
                     ARINEMGQNLEDYWWYLDLRRFGSVPHAGFGMGFERLLMLLTGITNIRDVIPFPRTPGN
                     LEF"
     gene            complement(233396..233521)
                     /locus_tag="DVU_0008"
                     /old_locus_tag="DVU0008"
     CDS             complement(233396..233521)
                     /locus_tag="DVU_0008"
                     /old_locus_tag="DVU0008"
                     /inference="non-experimental evidence, no additional
                     details recorded"
                     /note="identified by Glimmer2; putative"
                     /codon_start=1
                     /transl_table=11
                     /product="hypothetical protein"
                     /protein_id="AAS94492.1"
                     /translation="MALMRTASPSNRHASLMCHYVEARMRTHVHITSNIMIINIL"
     gene            complement(233982..235262)
                     /locus_tag="DVU_0009"
                     /old_locus_tag="DVU0009"
     CDS             complement(233982..235262)
                     /locus_tag="DVU_0009"
                     /old_locus_tag="DVU0009"
                     /note="identified by match to protein family HMM PF00597;
                     match to protein family HMM TIGR00786"
                     /codon_start=1
                     /transl_table=11
                     /product="TRAP transporter, DctM subunit"
                     /protein_id="AAS94493.1"
                     /translation="MTALVLFGMLGLLFACNAPIMLAVGASAFAALLIKGGMDPMVAVQ
                     RLYAGADSFPLLAVPLFMTAGQLMSAGGISQRIVRLADTLVGHLPGGLAVVSVVSSMFF
                     AGVSGSAAADTAAVGSILIPSMVARGYSPAFAGAVQAAAGSIGVVIPPSIPMIVFGALT
                     GASIGKLFAGGVMPGLLMGITLSAWCVHEGLRSGRETRRFEPAAVWPALLRAGWSLGAP
                     AIILGGIISGVCTATEAAAVAVVYAFLVGLFAHRELDLRRLPALLLDAAVTSGVVMSII
                     AAASLFGWVMAIERIPAALADAILAVGGEGWMLLLAVNILLLLAGTMLETTAALILLVP
                     VLVQLLPRMGIDLIHLGVIVVMNLSIGMLTPPLGVCLMVSCGIARVPLATLARAVLPLL
                     AVLVVDLMLVTYIPWFVAAFSTDIIAP"
     gene            complement(235259..235825)
                     /locus_tag="DVU_0010"
                     /old_locus_tag="DVU0010"
     CDS             complement(235259..235825)
                     /locus_tag="DVU_0010"
                     /old_locus_tag="DVU0010"
                     /note="identified by match to protein family HMM PF04290"
                     /codon_start=1
                     /transl_table=11
                     /product="TRAP transporter, DctQ subunit"
                     /protein_id="AAS94494.1"
                     /translation="MCALRLTARLLDTASEKADRAARLWLITAMAGMAVLVAVQVFSRY
                     ALNESLFWSEELGRILLVQLTFIGCAVAVRAGAHPGMDALVRHLPRRGRHVTHMLVLLA
                     ALAFFALLAWHGARFAWFVRHQSTPALGLSRLIPALPLPVGGALSMLHVLAILARHATG
                     DRQGGGDDGLADHASDTPSPTGDRP"
     gene            complement(235887..236912)
                     /locus_tag="DVU_0011"
                     /old_locus_tag="DVU0011"
     CDS             complement(235887..236912)
                     /locus_tag="DVU_0011"
                     /old_locus_tag="DVU0011"
                     /note="identified by similarity to SP:P37735; match to
                     protein family HMM PF03480; match to protein family HMM
                     TIGR00787"
                     /codon_start=1
                     /transl_table=11
                     /product="TRAP transporter solute receptor DctP"
                     /protein_id="AAS94495.1"
                     /translation="MPFAHILCRAIRCCTAPLVHLVCLLMLVALPPHVSAAEDITLAVV
                     TKPGSAQYVCAERFAQLLAERSDKRFNVVLHHSASLGTETDILQQVQLGAVQMAIVTTG
                     TLDAFVPEMAALDFPFLFTDTTTADRVLDGPVGRGLLDRLSTAGFKGLHFSENGFRHLT
                     NSIRPVMTPDDVRGLKIRVMESQVHRELWRTLGANPTPMGWPIYAELQQGTLDGQENPL
                     WVIAEYRLNEVQKHLSLTGHVYSTHTDLANLAWFEALPANDRRLLASCMQDAALWQRTW
                     SRQRDAAYLEQLRTAGMQVIERPDIATFRQRVQPLSGSALFEHKGVRKALEDLMAATRA
                     R"
     gene            237400..238602
                     /locus_tag="DVU_0012"
                     /old_locus_tag="DVU0012"
     CDS             237400..238602
                     /locus_tag="DVU_0012"
                     /old_locus_tag="DVU0012"
                     /inference="non-experimental evidence, no additional
                     details recorded"
                     /note="identified by Glimmer2; putative"
                     /codon_start=1
                     /transl_table=11
                     /product="hypothetical protein"
                     /protein_id="AAS94496.1"
                     /translation="MTKTDGGMTHKDLSRLLGVSETTVKSYRRKFPDCIPVANQGKPIR
                     FTADAAKVCIRIRDLFELGMAVPEVRARLASEFRWIEAEVPADETSQPADEAPAQPVAA
                     QPARVELPQDFTTAVSGLARSMVHLTQQQTAMMKRLQGLEQRVDAAVSAAAAPAPVSAA
                     DDAAAREVRELAARLCGAVERFEALIERLASEQGREQKSEFRVVPLLKALGRRRSEPEP
                     APAHEAPVAAGESTSVSGASAEGTPIAKPTAQDAPPSQYEGDAAAHAASSVSAMPPFQN
                     QEPPRAVMTLPLVVQSPQGDFVGVAGRARGRFSCADFKAMLAYAFLPPEQYELRWEEQE
                     DGWRLELAQPTSADPMHMVLSLRRMVTPRGNDVLCVTAYEGNGTPGEPWDLHGFIRAAL
                     G"
     gene            238763..240571
                     /locus_tag="DVU_0013"
                     /old_locus_tag="DVU0013"
     CDS             238763..240571
                     /locus_tag="DVU_0013"
                     /old_locus_tag="DVU0013"
                     /EC_number="2.7.3.-"
                     /note="identified by match to protein family HMM PF00512;
                     match to protein family HMM PF00672; match to protein
                     family HMM PF02518; match to protein family HMM TIGR00229"
                     /codon_start=1
                     /transl_table=11
                     /product="sensory box histidine kinase"
                     /protein_id="AAS94497.1"
                     /translation="MNGMRSSLRKRLVLGTWLLLLMALAPPFVYFDRTIREDMLEEARK
                     RATETLSSTQWVLSRHAPFGSEDALEAWAVEYARHTGVRFTYIVDGKVMADSDVPAERV
                     HLMDDHGGRPEVVAASRGGSGMEVRYSTTLRKDLVYAALRVEGIAGLPAGVIRVALPVS
                     EVRDRIDSMETGLLWAFIFSLLASGGLGFLVTRPFLGGIESMARAAQAIGQGDYGRRIR
                     DIPGRELRPLAHAINGMAHNIERHLAVLEEQKGRLEAVFNGMREGVMVLDAEGRITTIN
                     RALTTMFEGIVSKIGRTPLEATMKPELQRAVDDLRAKDTTEGRAIMLELSDGRAFEVNL
                     VPFFDEAGRCVVLVFHDVSEREKLERIRRDFVANVSHELKTPLTSIKGYAETLLESPPA
                     SCEQAGAFMRTILKNANHMTKMVNSLLVLARSEHKGEKRVLAEVDAAEVLRQTLREFQP
                     VARRKAIELVCEVEGAVTVMADRDGLGEVFRNLMDNAMKYSPEGTRVSVSARPGAGVAT
                     FCFRDEGPGIPENSKERIFERFYRIEREGDTSKEGSAGLGLAICRRIVRSHGGEIWVES
                     PLDPATRRGAAFFITLNTPRARVGVV"
     gene            complement(240771..240989)
                     /gene="infA-1"
                     /locus_tag="DVU_0014"
                     /old_locus_tag="DVU0014"
     CDS             complement(240771..240989)
                     /gene="infA-1"
                     /locus_tag="DVU_0014"
                     /old_locus_tag="DVU0014"
                     /note="identified by match to protein family HMM PF00575;
                     match to protein family HMM TIGR00008"
                     /codon_start=1
                     /transl_table=11
                     /product="translation initiation factor IF-1"
                     /protein_id="AAS94498.1"
                     /translation="MAKEDAIEVDGVVQEALPNAMFRVELQNGHEVLAHISGKMRKFYI
                     RILPGDRVKVELSPYDLKRGRITYRMK"
     gene            complement(241105..241896)
                     /gene="lgt"
                     /locus_tag="DVU_0015"
                     /old_locus_tag="DVU0015"
     CDS             complement(241105..241896)
                     /gene="lgt"
                     /locus_tag="DVU_0015"
                     /old_locus_tag="DVU0015"
                     /EC_number="2.4.99.-"
                     /note="identified by similarity to SP:P37149; match to
                     protein family HMM PF01790; match to protein family HMM
                     TIGR00544"
                     /codon_start=1
                     /transl_table=11
                     /product="prolipoprotein diacylglyceryl transferase"
                     /protein_id="AAS94499.1"
                     /translation="MLTFPRIDPVAITLGPLQFRWYGLMYLFGFLSGWWLGRRRAAQPG
                     SRWTGEMVDDMVTYVILGVVLGGRIGYILFYDLAYYLGNPTQIFSIWNGGMSFHGGLLG
                     VVFAMWLLGRRNGLGFMDVSDFVAPLIPPGLFFGRIGNFINGELWGKHTTLPWGMVFPD
                     GGPFPRHPSQLYECALEGVILFLALWVFSSRKRPTGHVSGLFALLYGVFRFTVEFVREP
                     DVQLGYLAFGWLTMGQVLCLPLIMLGLWLLRPGGDKGTKAA"
     gene            242036..242140
                     /locus_tag="DVU_0016"
                     /old_locus_tag="DVU0016"
     CDS             242036..242140
                     /locus_tag="DVU_0016"
                     /old_locus_tag="DVU0016"
                     /inference="non-experimental evidence, no additional
                     details recorded"
                     /note="identified by Glimmer2; putative"
                     /codon_start=1
                     /transl_table=11
                     /product="hypothetical protein"
                     /protein_id="AAS94500.1"
                     /translation="MNGCCEVRGVAVAAHGACCSHVKRAYLKNRKKRS"
     gene            242196..242271
                     /locus_tag="DVU_tRNA-Ala-1"
     tRNA            242196..242271
                     /locus_tag="DVU_tRNA-Ala-1"
                     /product="tRNA-Ala"
     gene            complement(242277..242453)
                     /locus_tag="DVU_0017"
                     /old_locus_tag="DVU0017"
     CDS             complement(242277..242453)
                     /locus_tag="DVU_0017"
                     /old_locus_tag="DVU0017"
                     /inference="non-experimental evidence, no additional
                     details recorded"
                     /note="identified by Glimmer2; putative"
                     /codon_start=1
                     /transl_table=11
                     /product="hypothetical protein"
                     /protein_id="AAS94501.1"
                     /translation="MIDRRMTASFTVHVMEPAMSMIRQLAEGWHYLGTLQAWNKPGGRM
                     KENGGILSDTPVR"
     gene            242437..244686
                     /locus_tag="DVU_0018"
                     /old_locus_tag="DVU0018"
     CDS             242437..244686
                     /locus_tag="DVU_0018"
                     /old_locus_tag="DVU0018"
                     /note="identified by match to protein family HMM PF00015;
                     match to protein family HMM PF00672"
                     /codon_start=1
                     /transl_table=11
                     /product="methyl-accepting chemotaxis protein, putative"
                     /protein_id="AAS94502.1"
                     /translation="MRRSIIIQLIIIVVIGLVVEGGIFLGYVSFDLSQFAAFQAQKTRE
                     SIYTHEQYSLRDMVDSASSIVEKYYAQSRDMEALKRLKRDELKLVVDAAASMVQAQVAA
                     APQERKAFVAREMLASLRGLRFAGDNYLWVNDLDTVVLMHPVSPQMEGKPQRDIRDEQG
                     KAIFTEFVSIARSKGEGMVDYMWPRPGQKQPQVKVSFVKLIPELGWVVGAGAYLDDMTA
                     QLKQEALDQIARIRLSDGNYFWVNDLRPYMVMHPVRPELDGTDLSRTTDAEGKLLFVEM
                     AKVARDKGAGTVAYRFGKPGAAGDFPKLSYVKLFEPWGWVIGKGVYMDDVDREIVAEQE
                     RFSQAIGGLMTRSGLIGLMIATTMVGLVLFYIHYRLRQPMNQLVRYAGQVASGELDASV
                     SGRFQGELLLLADALRSMVASLGERMEEAQLKGRLAEEEAAHARAATAEADDARRKAEG
                     AKAEGMLAAAGILDTIVTSLTQASQKVAALSEEISDGAEGQRQRITETATAMEEMNATI
                     LEVAGNSSKAAENADHARGRAEEGASTASASVAAIEEVQRLADALKVNVAELGVKAEAI
                     GRIINVINDIADQTNLLALNAAIEAARAGDAGRGFAVVADEVRKLAEKTMHATSEVGEA
                     IRAIQQATRDNTHSVERAAAAVDKATELVVRSGKALSEIVVLSEQSADRVRSIATASEE
                     QSAASEEITRALDEINGLSGRITEGIGQAAGAQRDMSQQCRKLNELIEKIKLENK"
     gene            complement(244803..245411)
                     /gene="ngr"
                     /locus_tag="DVU_0019"
                     /old_locus_tag="DVU0019"
     CDS             complement(244803..245411)
                     /gene="ngr"
                     /locus_tag="DVU_0019"
                     /old_locus_tag="DVU0019"
                     /note="identified by similarity to SP:P30820; match to
                     protein family HMM PF00301; match to protein family HMM
                     PF02915"
                     /codon_start=1
                     /transl_table=11
                     /product="nigerythrin"
                     /protein_id="AAS94503.1"
                     /translation="MKVRAQVPTVKNATNFNMVADSKTAVGSTLENLKAAIAGETGAHA
                     KYTAFAKAAREQGYEQIARLFEATAAAELIHIGLEYALVAEMEPGYEKPTVAAPSAYSC
                     DLNLISGANGEIYETSDMYPAFIRKAQEEGNSKAVHVFTRAKLAESVHAERYLAAYNDI
                     DAPDDDKFHLCPICGYIHKGEDFEKCPICFRPKDTFTAY"
     gene            complement(245522..245668)
                     /locus_tag="DVU_0020"
                     /old_locus_tag="DVU0020"
     CDS             complement(245522..245668)
                     /locus_tag="DVU_0020"
                     /old_locus_tag="DVU0020"
                     /inference="non-experimental evidence, no additional
                     details recorded"
                     /note="identified by Glimmer2; putative"
                     /codon_start=1
                     /transl_table=11
                     /product="hypothetical protein"
                     /protein_id="AAS94504.1"
                     /translation="MLAVNRILYPATPREQGAVVINGMGDPGCPGESATAACPLPACVR
                     RAP"
     gene            complement(245913..246959)
                     /locus_tag="DVU_0021"
                     /old_locus_tag="DVU0021"
     CDS             complement(245913..246959)
                     /locus_tag="DVU_0021"
                     /old_locus_tag="DVU0021"
                     /note="identified by similarity to OMNI:AF0308"
                     /codon_start=1
                     /transl_table=11
                     /product="conserved domain protein"
                     /protein_id="AAS94505.1"
                     /translation="MREPFRAPMPTGHETTPTARGRPMSDDTRSTPRQLEELARLRPEL
                     ADTAMLLRDMYLTLEQRRPRYDTTFVDAYPPGHFHSPLPSRDEVAAVAHRAFDVPEGAN
                     PLGGVDLREREQLKLYAALVPFYAAMPFKDQPTEGLRYHFANDFFAHTDAFVLYAMMRH
                     FRPRRIVEAGSGFSSCVMLDTDERFLDGATRFTFVEPYPERLLTHIRPEDRTRCTIVTD
                     FAQNVALETYTSLEAGDVLFIDSSHVAKIGSDVLHFVFDVFPALQPGVIIHIHDIFYPF
                     EYPCSWYAQGRAWNEAYLLRAFLQYNSAFEVLFFNSYMTTRHGDMFEKHTPLCMRNTGG
                     SLWLRRMA"
     gene            complement(247158..249539)
                     /locus_tag="DVU_0022"
                     /old_locus_tag="DVU0022"
     CDS             complement(247158..249539)
                     /locus_tag="DVU_0022"
                     /old_locus_tag="DVU0022"
                     /note="identified by match to protein family HMM PF00563;
                     match to protein family HMM PF00672; match to protein
                     family HMM PF00990; match to protein family HMM TIGR00254"
                     /codon_start=1
                     /transl_table=11
                     /product="HAMP domain/GGDEF domain/EAL domain protein"
                     /protein_id="AAS94506.1"
                     /translation="MTVITLVLGMLLPAVVSILMLMASTQSRISEEENMMRAGLVEGMG
                     LQVDEVVDALAQSLEVIAANGGADADDATRWTRLLQASRAFGKQFLEFHVANPNGDVIS
                     SSASLPEGINVADRAYFSTSLATEGMVASEGLVSRHTGQIALYFALAVRSDEEAHSGVV
                     FAGFNGEVFGDMLRKAGPRSDGLTVFVLDRNGDSVYEHLPSGGRHPVHIPPADLRDCAD
                     GRRAWLEFGGTRHAVSVMAKRLATGEAPYLYLLVSTPDESFFSLSTLRGVTPLLLGTLC
                     VALAALAAANRRIVHPLESLTRKVQAIEAGQPLPETAMESVREIGGLQTAVTRMAQAIS
                     QREQELAWFATHDDLTGLANRKALHEMLAARLDRLEEGASETVAVIFIDIDRFKAINDS
                     MGHTWGDNVIAAFAARLGAFMHPLHAFCARVGGDEFVVVPDASATHNVVRDTRALLAHL
                     GTPYDINGREVRLSASAGVLFVGDPGESPDVIIRNANAAMHRSKERGFGRISIFRPLHL
                     DSYMLRLDIERELPLAAATGQLHMVYQPIVNASDGSLHSFEALMRWNHPRHGSLSPATF
                     ITVAEQTGHVGLLGDFALREAGACVRRFGEAGLLTPGLRFGVNISPAHLMAQDFLSDIE
                     SVLDAVSVPGDRITLEVTESALISTGAELMGRLETLAKRGLNFAIDDYGAGYSNIQYLA
                     SEHFRVIKIDKSLIDEVHLRDRMRAIVRSTVQLAHSLGCKIVAEGVETHAQANLLARLG
                     CDYLQGYLFSRPVPETDAMRLAIRAMDQGTLLPPEAHPDA"
     gene            249529..249726
                     /locus_tag="DVU_0023"
                     /old_locus_tag="DVU0023"
     CDS             249529..249726
                     /locus_tag="DVU_0023"
                     /old_locus_tag="DVU0023"
                     /inference="non-experimental evidence, no additional
                     details recorded"
                     /note="identified by Glimmer2; putative"
                     /codon_start=1
                     /transl_table=11
                     /product="hypothetical protein"
                     /protein_id="AAS94507.1"
                     /translation="MTVMETVGDDAYLGLLPCASFMEAVDIDAPSRCTAKGRVIPYGKE
                     GDKGCVFNTSRSLSSRWLTR"
     gene            249769..249939
                     /locus_tag="DVU_0024"
                     /old_locus_tag="DVU0024"
     CDS             249769..249939
                     /locus_tag="DVU_0024"
                     /old_locus_tag="DVU0024"
                     /inference="non-experimental evidence, no additional
                     details recorded"
                     /note="identified by similarity to OMNI:NTL01TT0251"
                     /codon_start=1
                     /transl_table=11
                     /product="conserved hypothetical protein"
                     /protein_id="AAS94508.1"
                     /translation="MEDKVLQAMKDAGKPVRPGDVAKALGVDGKEVSKAIDALKKSGRV
                     VSPKRCFYEPA"
     gene            complement(250015..252174)
                     /locus_tag="DVU_0025"
                     /old_locus_tag="DVU0025"
     CDS             complement(250015..252174)
                     /locus_tag="DVU_0025"
                     /old_locus_tag="DVU0025"
                     /note="identified by match to protein family HMM PF00512;
                     match to protein family HMM PF00785; match to protein
                     family HMM PF02518; match to protein family HMM TIGR00229"
                     /codon_start=1
                     /transl_table=11
                     /product="sensory box histidine kinase"
                     /protein_id="AAS94509.1"
                     /translation="MSCVQFQRCLGAAILHGCAACLSSAALAATAQPPPATDASGLGFV
                     IATTAGAALCVVLLTLWRLRASSPHRHNRAPAHLVEAVADAGPALLWLSDTQGACIWVN
                     ARWRHFTGHSNEAARGDGWLYAIAAAGRDAARDFARTGASARRPCTMTFPMTRHDGVVR
                     HMVAEGRPYHDTHGHYAGFCISCLDVTDLMEARRALEESERRFSTLVTNIPGAVYRCSS
                     TPPWHMQFLSAGAANITGIPVSRFTDGTLTWESIVHPDDRAMLNHPVIEAINAPDGHFS
                     LSYRIITAHGETRHMMEYGRPVKDSTGNVRYLDGVIFDVTEQQAISEALRDMRDFLHDV
                     LEAMPSALVGFDVQGRVVQWNRVAESMTGVAAEDALDMPARDATRLLAGDDPRLLLALE
                     HRTPDTFSRLSVYRDDGMHHVDVQTFTAGVADVLVMRVDDVTRRVRLEEALLQSEKMLS
                     IGGLAAGMAHEMNNPLGAILQGAQNIQRRLDPALPANRAAAEEAHCPLDAMQSYMVARG
                     IPGFLDGIQNAGARAASLVAHMLEFIRPSQGERTAIGLTTIIDRALALAGNDYSDNMNH
                     DFRTLGIVRDYDPTDDIISCIPAELEQVFLNLFRNAAQAMRDKTYPEGISPELHIVTRV
                     LPSEVRVDVIDNGPGISPAVRKRIFEPFFSTRDAGKGVGMGLAIAYFIITTNHGGTIEC
                     ASRPGEGTRLTIRLPRDEGTTADPR"
     gene            252348..252423
                     /locus_tag="DVU_tRNA-Ala-2"
     tRNA            252348..252423
                     /locus_tag="DVU_tRNA-Ala-2"
                     /product="tRNA-Ala"
     gene            252788..253360
                     /locus_tag="DVU_0026"
                     /old_locus_tag="DVU0026"
     CDS             252788..253360
                     /locus_tag="DVU_0026"
                     /old_locus_tag="DVU0026"
                     /inference="non-experimental evidence, no additional
                     details recorded"
                     /note="identified by similarity to SP:O31482"
                     /codon_start=1
                     /transl_table=11
                     /product="conserved hypothetical protein"
                     /protein_id="AAS94510.1"
                     /translation="MHIILATEIWGHTPHVDTLAERLRSCASDVVVIDPYDGTDPDFGC
                     EQDAYAAYCRQCGHEAFAARVEQALVRAGVDTVLVGFSAGATAVWSVLCAAECEARGGV
                     GFYGSGIRTLLDRTPRAPVELVFPAYEEHFDVGTVVDSLAAQPDVRCHVVPQGHGFMNP
                     LAAHFDPSAHEAWTSWLVRRVAAFTAS"
     gene            complement(253579..255003)
                     /locus_tag="DVU_0027"
                     /old_locus_tag="DVU0027"
     CDS             complement(253579..255003)
                     /locus_tag="DVU_0027"
                     /old_locus_tag="DVU0027"
                     /note="identified by similarity to OMNI:NTL02ML3762"
                     /codon_start=1
                     /transl_table=11
                     /product="membrane protein, putative"
                     /protein_id="AAS94511.1"
                     /translation="MKRLSPALIAATLSLLLAPIAAFASGGHHDLDGSVLTVAWALPFA
                     CMLLSIAVMPLALPHFWHHHFGKVSAFWALAFLVPCAAVFGMQTAIYQVLHTFLLEYVP
                     FLILLFALFTVAGGVRLKGSLVGTPVVNTAILAVGTLLASWMGTTGAAMLLIRPLLRAN
                     SHRRFRVHSVVFFIFLVANIGGSLTPLGDPPLFLGFLKGVSFFWTTSHLLMKTILVSVI
                     LIAAFFVLDTVLFNREGRPVPPNAESGEKLGLDGVVNLPLLGGVVALVLMSGLWKPEVA
                     FNVYGIEVELQNLARDLGLLGIAALSLKLTSTECRRLNEFTWGPIEEVAKLFAGIFVSM
                     IPAIAILKAGEAGALAPVINMVTHDGQPVNTMYFWLTGILSSFLDNAPTYLVFFNTAGG
                     DAMHLMNDIPETLAAISAGAVFMGANTYIGNAPNFMVRSIAEEQGVPMPSFFGYMAWSC
                     GILVPCFILVTWLFFM"
     gene            255533..255910
                     /gene="csaA"
                     /locus_tag="DVU_0028"
                     /old_locus_tag="DVU0028"
     CDS             255533..255910
                     /gene="csaA"
                     /locus_tag="DVU_0028"
                     /old_locus_tag="DVU0028"
                     /note="identified by similarity to SP:P37584; match to
                     protein family HMM PF01588"
                     /codon_start=1
                     /transl_table=11
                     /product="chaperone CsaA"
                     /protein_id="AAS94512.1"
                     /translation="MSGEQEVASPPDTRRTITWDDFEAVEIRAGTVVRVEPFPEARIPA
                     WKVWVDFGNELGVLKSSARITHLYAAEDLMGRQVVGVVNFPPRQIGPFRSEFLVTGFVQ
                     ADGSVVLAVPERPVANGVRLA"
     gene            256287..257999
                     /locus_tag="DVU_0029"
                     /old_locus_tag="DVU0029"
     CDS             256287..257999
                     /locus_tag="DVU_0029"
                     /old_locus_tag="DVU0029"
                     /note="identified by similarity to OMNI:NTL02MA4447; match
                     to protein family HMM PF01968; match to protein family HMM
                     PF05378"
                     /codon_start=1
                     /transl_table=11
                     /product="hydantoinase/oxoprolinase family protein"
                     /protein_id="AAS94513.1"
                     /translation="MASQRPFIIGVDTGGTYTDAVLVDCATRAVVASAKRPTTHFDLSV
                     GMEQALHAVLEPAARGCDRAIDAALIMPDGCVSPVAIGRVAVSTTLATNAVVEGVADQA
                     VGLIVIGWGNRIEVPGAAAIRHIPGGHRIDGTEQEPLALEPLLDAVVSMRGRVDAYAVC
                     SLMSFANPTHELVAARAIAAVDKSPVFCSHEVSSRAGMQERAATAVLNARLLPVMRDFL
                     DGMNAALQRIGIDAEVVVVRGDATVMPLADALRSAASTVASGPAATAVFGAGVASGDAL
                     IVDVGGTTTDVTLLHDGKPVLAAGGMVVGDWVTHVQAVEMFTVGIGGDSLVRIMEDLSL
                     HVGPQRVLPLCMAGALPDPGGPEGWLGAKRRCRCLVPVAKCHDAGHASPVLDLLRTRGP
                     MPPGAVMRALAMPEITLEQEVAALVRRQAVCEAGFTPTDALHVLGLLDFGDADAAARGA
                     AALGQALGCDGLEAARRVVAATRCRIEDALVAHVASREVGGNLAGYLAHRREHALLRIE
                     VGLNVPVVGIGAAARHLLPGVAETLRTDICFPEHYDVGNALGAVYLALDGPGA"
     gene            complement(258783..260285)
                     /locus_tag="DVU_0030"
                     /old_locus_tag="DVU0030"
     CDS             complement(258783..260285)
                     /locus_tag="DVU_0030"
                     /old_locus_tag="DVU0030"
                     /note="identified by match to protein family HMM PF00392"
                     /codon_start=1
                     /transl_table=11
                     /product="transcriptional regulator, GntR family"
                     /protein_id="AAS94514.1"
                     /translation="MPPRPPRDGESPFAYHQVERHVTRMIEDGRWRTGDRLPSLRQIAT
                     SMGVSIATVVHAYTELERKGVIEARPRSGHYVGAAISALPTPAAREQALAGPRVVNRSR
                     LISTVLEAVGNHELVPFGVLCPDTSLLPLKALVRIMGETMRSAPQVATGYETVQGNAEL
                     RRRIAWRMGECGMDVSAEGLVITTGAVEALYIALRALTRPGDIVVIQSPTYYCFLQLLE
                     TLGLRAIEAPSSPEKGIDPEAVRHIVDRHRVACCIFSPNFNNPDGSLTPDDAKREILDI
                     LAPRGIHVIEDDVAADLHYGPVRPSTFSQYDRHGLVTLCSSFSKTVAPGFRVGWMAPGR
                     IFDKAMEVKATTNVCCPTPTQMALARYLEQGLLQRHLRRLRTALVRQMEAMRQTIACSF
                     PEGTSATRPLGGGVLWVRLPEGTDGTELFYRARDAGIAIAPGSIFSTQDSYTNYVRLGC
                     NGVWDDRMAQGLRTLGELARLCTPEARALAPQGDTTGGCDVR"
     gene            260736..261473
                     /locus_tag="DVU_0031"
                     /old_locus_tag="DVU0031"
     CDS             260736..261473
                     /locus_tag="DVU_0031"
                     /old_locus_tag="DVU0031"
                     /note="identified by match to protein family HMM PF03591"
                     /codon_start=1
                     /transl_table=11
                     /product="AzlC family protein"
                     /protein_id="AAS94515.1"
                     /translation="MQGIGEGVRRAFPIVLGYVPVGFAFGVLALKSGIPAWGALAMSLF
                     VFAGSGQLIAVGLIGGGAPLASVVLTTFVVNLRHLLMSAALAPRLRDWGLLRQALFSAE
                     MTDETFAVHVSTLRGEADDPSRAAVFACNVTAHAAWVGGSALGVFCSTLVADVRPLGLD
                     YALAAMFIALLLPQCRSRAHLFAALVAGACSVGFALSGAGRWNVMLATVCAATLVSLLP
                     VGKTSTTREEMGTPGGEGGAHAD"
     gene            261463..261798
                     /locus_tag="DVU_0032"
                     /old_locus_tag="DVU0032"
     CDS             261463..261798
                     /locus_tag="DVU_0032"
                     /old_locus_tag="DVU0032"
                     /inference="non-experimental evidence, no additional
                     details recorded"
                     /note="identified by similarity to OMNI:NTL01LM1435; match
                     to protein family HMM PF06063"
                     /codon_start=1
                     /transl_table=11
                     /product="conserved hypothetical protein"
                     /protein_id="AAS94516.1"
                     /translation="MLTDEQIILCIAGMATVTYLPRVLPMALLASRPLNPALARWLGFV
                     PASVLAALLAPDLLLRDGALHVAADNLYLLAAVPTLLVMRFTGSFFGTVAAGMATVAVG
                     RLFFGLP"
     gene            262065..262679
                     /locus_tag="DVU_0033"
                     /old_locus_tag="DVU0033"
     CDS             262065..262679
                     /locus_tag="DVU_0033"
                     /old_locus_tag="DVU0033"
                     /note="identified by match to protein family HMM PF00857"
                     /codon_start=1
                     /transl_table=11
                     /product="isochorismatase family protein"
                     /protein_id="AAS94517.1"
                     /translation="MTRNRTVALAIIDMQNDFVLPGAPACVEGAMGTVPVIAGLLAKAR
                     AEGWMVLHVVRAHRADGSDAEKSREHLFLEGGGLCVAGTPGAEIVAGLEPASGETVLVK
                     TRFSAFMGTECDMLLRRRGVDTLLVSGTQYPNCIRGTAVDAFALDYDVVVVTDACSART
                     PGVAESNINDMRAMGITCVPLTALDDVLARRPVPSGPPPRC"
     gene            262827..263612
                     /locus_tag="DVU_0034"
                     /old_locus_tag="DVU0034"
     CDS             262827..263612
                     /locus_tag="DVU_0034"
                     /old_locus_tag="DVU0034"
                     /note="identified by match to protein family HMM PF01323"
                     /codon_start=1
                     /transl_table=11
                     /product="DSBA-like thioredoxin domain protein"
                     /protein_id="AAS94518.1"
                     /translation="MFKRLLATLLIVLTLVPVAGAADNRDELKETLRTLLRDNPDLVLE
                     VLREHSETVLEIAQQGANQRRRKVLVAQWKTDLEDPKKVNLADRPVRGEANAPVTVVAY
                     SDFTCPYCQQAAGTVEMLLANYKGKVRYVFKQMPLETHENARTASNYYVAASLQDPAKA
                     WKLYEAVFADRDRLVTEGEPFLKKVAQEAGLDMQRLATDIKGRKVKALIEEDMAEARKL
                     GVQGTPYFLVNDLVVRGALPLDLFSDAVDMALEKAGAKK"
     gene            complement(264001..264174)
                     /locus_tag="DVU_0035"
                     /old_locus_tag="DVU0035"
     CDS             complement(264001..264174)
                     /locus_tag="DVU_0035"
                     /old_locus_tag="DVU0035"
                     /inference="non-experimental evidence, no additional
                     details recorded"
                     /note="identified by Glimmer2; putative"
                     /codon_start=1
                     /transl_table=11
                     /product="hypothetical protein"
                     /protein_id="AAS94519.1"
                     /translation="MDSYIVRGILIGGSVGVIAALLGFSDSIPRAFGVGMVGGFFAGIT
                     LESRRRKRPSGK"
     gene            complement(264588..265043)
                     /locus_tag="DVU_0036"
                     /old_locus_tag="DVU0036"
     CDS             complement(264588..265043)
                     /locus_tag="DVU_0036"
                     /old_locus_tag="DVU0036"
                     /inference="non-experimental evidence, no additional
                     details recorded"
                     /note="identified by Glimmer2; putative"
                     /codon_start=1
                     /transl_table=11
                     /product="hypothetical protein"
                     /protein_id="AAS94520.1"
                     /translation="MHRFAATLICTALLTLPAAVGHAKPAAQNATACTGKSLQQMVAEL
                     PGDRQAAAQKLFNQYSVTIHKLVEQEKDAREALDAVLTDTAATPEAVEQKTRELIESQG
                     SIIRERVAFRMHLATETGIRLPFQMSGAGVGLHGSGCGDDGDCPGSR"
     gene            complement(265225..265641)
                     /locus_tag="DVU_0037"
                     /old_locus_tag="DVU0037"
     CDS             complement(265225..265641)
                     /locus_tag="DVU_0037"
                     /old_locus_tag="DVU0037"
                     /inference="non-experimental evidence, no additional
                     details recorded"
                     /note="identified by similarity to OMNI:NTL01TT1568; match
                     to protein family HMM PF04463"
                     /codon_start=1
                     /transl_table=11
                     /product="conserved hypothetical protein"
                     /protein_id="AAS94521.1"
                     /translation="MLYVVSACLAGVSCRFDGGHTPREQVIELVRQGLALPVCPEQLGG
                     LPTPRPPCEIREGQVVTIDGEDVTEAFERGVVEGVRLAVMAGCTEAILKARSPSCGCGH
                     IYDGTFSGRLVPGDGVFAKALRAAGISVRPDDSL"
     gene            complement(265979..267829)
                     /locus_tag="DVU_0038"
                     /old_locus_tag="DVU0038"
     CDS             complement(265979..267829)
                     /locus_tag="DVU_0038"
                     /old_locus_tag="DVU0038"
                     /note="identified by match to protein family HMM PF01553"
                     /codon_start=1
                     /transl_table=11
                     /product="acyltransferase domain protein"
                     /protein_id="AAS94522.1"
                     /translation="MLQADMPAADSVTHTGTHAAIRPAPTFLPQAAQRLPGALRGPLLS
                     LLGLNRLAVLYDSLPRHEAPAHFAGLALEALGVSLQMEGAGREGIPASGPLVVVANHPF
                     GALEGLLLAHALLPVRPDLRFLANYMLSAVPEMRGLCISVDPFGGKDAARRNVAALREA
                     MRHVEAGGALAVFPSGTVSHLQPSRRAITDPAWHPNVGRLVHRTGADALPVHFHGRNSL
                     FFNLAGLLHPAARTALLPKELLKKRDSVVTCTVGRVIPSATMRDLPGDEERTRHLRMRC
                     YGLAPAPRKVLPLFPRPRPRSVQPVATPRAPSLIRDAVHALCESPAFLLSEGGYSLLET
                     DAAAAPDLLHEIGRLREETFRAVGEGSGKALDLDPFDATYRHLILWHEGDGRIAGAYRF
                     GEVDRILAAQGVKGLYSSTLFRFRPGFFALPGSALELGRAFVHADYQRDYAPLLLLWKG
                     LARCVLRRPGVRRMFGPVSVSLGYSPYSLQAIIDWMLRHSRCPVCSPLVKGRVAPRLRQ
                     PGATTPPRTEGLDYNGLCSLVRDMEGGPGVPILFKHYLRLGGRIATFHCDRAFGSLDAF
                     LSIDLASTPRRMLARYMGEEGLASFEASKQRADAAARRTG"
     gene            268041..268571
                     /locus_tag="DVU_0039"
                     /old_locus_tag="DVU0039"
     CDS             268041..268571
                     /locus_tag="DVU_0039"
                     /old_locus_tag="DVU0039"
                     /note="identified by match to protein family HMM PF01258"
                     /codon_start=1
                     /transl_table=11
                     /product="C4-type zinc finger protein, DksA/TraR family"
                     /protein_id="AAS94523.1"
                     /translation="MGRRAGPDRPSVTPASPAARRGLCLMVAGREVVRLTDLRAFCRHP
                     LSATNEDTAMTDRQRSDIRDHLQRELDSLRRAAIMGGYEPCADENEFASRLAEMALSVT
                     LLHRAEHRIGLLENALRRLEAYDYGVCEGCGEDIPVARLKASPATRLCVFCQQESECAP
                     VAATDGERLTGRV"
     gene            268751..269365
                     /locus_tag="DVU_0040"
                     /old_locus_tag="DVU0040"
     CDS             268751..269365
                     /locus_tag="DVU_0040"
                     /old_locus_tag="DVU0040"
                     /inference="non-experimental evidence, no additional
                     details recorded"
                     /note="identified by Glimmer2; putative"
                     /codon_start=1
                     /transl_table=11
                     /product="hypothetical protein"
                     /protein_id="AAS94524.1"
                     /translation="MMTDAELLERSRARREEALSIMGALGLLERWSAHGRPVLVGAVAH
                     DLVWGPDIDLEVYCPALRVEDGFAVLAACSAVAVDGRYRVVGAEYGNFLQEADAALYWR
                     LRILTHGGTEWKVDMWSADEGYSLPRGEHLVTPLRNAMTHEMRLAILRLKALREQGMAP
                     DCLSIDLYRAVITDGVRTADELRAWMDGRALGVLTDWCPAM"
     gene            complement(269558..271321)
                     /locus_tag="DVU_0041"
                     /old_locus_tag="DVU0041"
     CDS             complement(269558..271321)
                     /locus_tag="DVU_0041"
                     /old_locus_tag="DVU0041"
                     /note="identified by similarity to OMNI:SO4017; match to
                     protein family HMM PF01464; match to protein family HMM
                     PF01476"
                     /codon_start=1
                     /transl_table=11
                     /product="transglycosylase, SLT family"
                     /protein_id="AAS94525.1"
                     /translation="MQRTRRRYRISPARRLLLMMLALVALSISVSGCATRKPLSSLPAD
                     KETACPAPEKSSGSSDEVVELAIPPVDDGLPLSPAEQAALASTGEVDRNLSPEDYRAVV
                     LHFKYYTHRARGTMERLARRSQNYLPYVREVLRKRGLPEELAYLAIVESGYNPNAVSSS
                     GAVGIWQFMPYTGKLYGLDYDWWIDERRDPYKATHSAASYLAKLYGDFNDWHLALAAYN
                     AGEGKIGRALAGTGAKGFFELVRRNESLDEKARLKDETKQYVPRFIAITKIMRNLQSLG
                     FAPLDTSCAIRPVEVRVRPGTDLMALAQASGMSWASFSDLNPAFRRYVSPPDAHSVIYL
                     PEARREAALAYLAKPQTRNYAGWQPYTVRKGDTLERVGKRAGVPVSVLKQVNKVRSNNL
                     KVGSTLLIPGGTHHEPDTGPAIKRALAERRGSYIVKQGDTLYSIARTQGVELNTLMQAN
                     GMAEAHTLRVGQKLYIPGGSEAPAPQPVATSKPEKPQAPVARATSTPEPRQLVASVTAM
                     PVSAAKAPSRSAGPSAAVKTKTVTYKVQQGDTMWAIARKFNVHPKELMRQNRLEMDTVL
                     RPGDSITVTQE"
     gene            271866..272615
                     /locus_tag="DVU_0042"
                     /old_locus_tag="DVU0042"
     CDS             271866..272615
                     /locus_tag="DVU_0042"
                     /old_locus_tag="DVU0042"
                     /note="identified by match to protein family HMM PF00588;
                     match to protein family HMM TIGR00186"
                     /codon_start=1
                     /transl_table=11
                     /product="RNA methyltransferase, TrmH family, group 3"
                     /protein_id="AAS94526.1"
                     /translation="MATDQPVLPGLKPVLELLASDPARIDTVFIRRGRRTPDTDRLMDL
                     CREMRVRFSLVEGQVLDKLYAGGHQGVVARLFEAGYVELDDLLQDAPDAPLPLIIALDQ
                     VQDPGNAGTLARSLYALGGAGLIVPRHNAAYLGAGAHRAAAGALEKLPVARVANLARAL
                     DEAAEAGYAIYGAMCGEGSVNAFTATLRTPCVLVLGNEDKGIRPNVAKRCDTLLHIPML
                     RDFDSFNVAQAGALLLGCFAAPLLRDR"
     gene            complement(272855..273124)
                     /gene="fliQ"
                     /locus_tag="DVU_0043"
                     /old_locus_tag="DVU0043"
     CDS             complement(272855..273124)
                     /gene="fliQ"
                     /locus_tag="DVU_0043"
                     /old_locus_tag="DVU0043"
                     /note="identified by similarity to SP:P33134; match to
                     protein family HMM PF01313; match to protein family HMM
                     TIGR01402"
                     /codon_start=1
                     /transl_table=11
                     /product="flagellar biosynthetic protein FliQ"
                     /protein_id="AAS94527.1"
                     /translation="MTPEFVIGFARQSIELALLISMPILGVGLAVGVVVSVIQAATQIQ
                     EMTLSFIPKVVSIFIAVLVSFPWIMDKMVTFTREVFLNIPNYIR"
     gene            complement(273141..273848)
                     /gene="fliP"
                     /locus_tag="DVU_0044"
                     /old_locus_tag="DVU0044"
     CDS             complement(273141..273848)
                     /gene="fliP"
                     /locus_tag="DVU_0044"
                     /old_locus_tag="DVU0044"
                     /note="identified by similarity to SP:P35528; match to
                     protein family HMM PF00813; match to protein family HMM
                     TIGR01103"
                     /codon_start=1
                     /transl_table=11
                     /product="flagellar biosynthetic protein fliP"
                     /protein_id="AAS94528.1"
                     /translation="MAAMAAQDVVMPTMQLTLAAGRTEPEKVSLTLEILFMLTVLSLAP
                     AIMLTVTSFTRIIIVFHFVRQALGVQALPPSQVLASLAIFMTVVIMTPVGKEINDNALQ
                     PYLREEIGFNEALKKAEAPMRTFMFKHTREKDLSVFYAVTKMEQPRSKDDVPTIMLAAG
                     YVISELKTGFTIGFLIYIPFLILDMVISSILLAMGMMMLPPMMVSMPFKLLLFVMVDGW
                     GLLVGSLVNSFMV"
     gene            complement(273877..274398)
                     /locus_tag="DVU_0045"
                     /old_locus_tag="DVU0045"
     CDS             complement(273877..274398)
                     /locus_tag="DVU_0045"
                     /old_locus_tag="DVU0045"
                     /codon_start=1
                     /transl_table=11
                     /product="flagellar biosynthesis protein, FliO, putative"
                     /protein_id="AAS94529.1"
                     /translation="MANDMAPLADNATQAAESLYRGSVEAMSNATTDATTMAEGFGRTV
                     AAANATIGVEGAQHAFSWSGYLQAIGILLLLLAALWGAVWLLRRYGPFRFLPQPGAFPR
                     DALRVEAQVPLGQRKGLVVVRFLDRRLLLGVTDQRISLLTEMDADHERSTDEDFDSLLE
                     KAQHTRPPAP"
     gene            complement(274391..274903)
                     /gene="fliN"
                     /locus_tag="DVU_0046"
                     /old_locus_tag="DVU0046"
     CDS             complement(274391..274903)
                     /gene="fliN"
                     /locus_tag="DVU_0046"
                     /old_locus_tag="DVU0046"
                     /note="identified by similarity to SP:P15070; match to
                     protein family HMM PF01052"
                     /codon_start=1
                     /transl_table=11
                     /product="flagellar motor switch protein FliN"
                     /protein_id="AAS94530.1"
                     /translation="MGNDDIDQDLLAQQWAAALEGEGVEDTGGKSPDDKLAEEWARALA
                     TEEQGQLRKEKEQAFLSQAQEAKFKDLTEESRAPRPDSGKRELDFILDIPLDVSAELGR
                     TRLLINELLQLGQGSVVELNKLAGEPLEVFVNGKLVARGEAVVINEKFGVRLTDIISPI
                     ERVKQLG"
     gene            complement(274929..275444)
                     /locus_tag="DVU_0047"
                     /old_locus_tag="DVU0047"
     CDS             complement(274929..275444)
                     /locus_tag="DVU_0047"
                     /old_locus_tag="DVU0047"
                     /note="identified by similarity to SP:P23452; match to
                     protein family HMM PF03748"
                     /codon_start=1
                     /transl_table=11
                     /product="flagellar protein FliL"
                     /protein_id="AAS94531.1"
                     /translation="MHVAEEQKPAKKSSKVKWIILLLVLLLLAGGGAGAYWWFFLRQPP
                     AQAEQAATEADKNATKGAGKTDTAKSEGRLTTLPPFLVNLADPAGRRYLKLSMDVEVNA
                     PAAVKEIEGQTAKVRDAIILLLSGKSYTELAAPEGKLLLKNEVADRLNQILGAPRVTRV
                     YFTEFVIQ"
     gene            complement(275465..276205)
                     /locus_tag="DVU_0048"
                     /old_locus_tag="DVU0048"
     CDS             complement(275465..276205)
                     /locus_tag="DVU_0048"
                     /old_locus_tag="DVU0048"
                     /note="identified by similarity to SP:O07887; match to
                     protein family HMM PF00691"
                     /codon_start=1
                     /transl_table=11
                     /product="chemotaxis protein MotB"
                     /protein_id="AAS94532.1"
                     /translation="MNANPRKTRRKPHQHIPQQGWMLTYSDLVTLLLAFFVLLVSMSSV
                     DRVQFERMASSLRQPGDLAGTPEAPRTDVSKRLRDLLMDAEALSANAVEIRSLLFPPQV
                     LPPGVEARTVERDVEVLENPEGVVIALTHDLLFPQGQDRLPPASLRLLDTLTDVLAGLD
                     ADVNVSAHTDATEGGADPWDLSDRRALSVLEHFLQRGMDPARFSVSGYGPDRPLDASAS
                     PEAAQRNRRVEILVKTAKRPGRYG"
     gene            complement(276202..277296)
                     /locus_tag="DVU_0049"
                     /old_locus_tag="DVU0049"
     CDS             complement(276202..277296)
                     /locus_tag="DVU_0049"
                     /old_locus_tag="DVU0049"
                     /note="identified by similarity to SP:O07887; match to
                     protein family HMM PF00691"
                     /codon_start=1
                     /transl_table=11
                     /product="OmpA family protein"
                     /protein_id="AAS94533.1"
                     /translation="MARRTARRVTRTQEGQPGWLLTYSDLMTLLLAFFVLLVSMSTIDE
                     RRRRMVIESVFGGIGLMQTGSGEASGDRLVPLTDPDAQHDARRDLGPLKATLDGAQGKG
                     VDFFDNGNVQILSIDADVLFGPGETRLSKEGERLLATFAPTLRTIEHPLLVAGHASPPR
                     DEQGAGFRLRAEGTLSPSWMLSLRRATSVYRALRDLGVPSSRLILEGFGDGHPRHDAFT
                     ATGRRANRRVDLVLDKRNLAWLQQRQGTARETQYDYKGFRFGLESPAPAGSPPAPPGAP
                     GTTPDVIPGTPDAATPSSSTATPQLPRAFDGVDGNGEVRAPALGPTLVPVRPGTTAAPA
                     GVNRFAPPPEVTIPAPSPASEAVP"
     gene            complement(277308..278066)
                     /gene="motA-1"
                     /locus_tag="DVU_0050"
                     /old_locus_tag="DVU0050"
     CDS             complement(277308..278066)
                     /gene="motA-1"
                     /locus_tag="DVU_0050"
                     /old_locus_tag="DVU0050"
                     /note="identified by similarity to SP:P28611; match to
                     protein family HMM PF01618"
                     /codon_start=1
                     /transl_table=11
                     /product="chemotaxis protein MotA"
                     /protein_id="AAS94534.1"
                     /translation="MDLATLIGLAVSFGLIALALLLGGDPLLFADLPALLIVLGGTIGA
                     TLVNYPIDEALRMLAIARHAFKGHQTSSEEVLNQFLDLSNRARREGLLALEPAVRTLPD
                     PFMRKGLQLTVDGLEPEAIEDILRCEMENMETRHESGAAIFAAMGTYAPALGLIGTVIG
                     LVQMLKRMNDPSTIGPAMSVALITTFYGAVLANLVFLPLVGKLRHRSRQEIQLMEMQLA
                     GILAIARGENPRIIREKLVSFQTPAERHAE"
     gene            complement(278342..279055)
                     /locus_tag="DVU_0051"
                     /old_locus_tag="DVU0051"
     CDS             complement(278342..279055)
                     /locus_tag="DVU_0051"
                     /old_locus_tag="DVU0051"
                     /inference="non-experimental evidence, no additional
                     details recorded"
                     /note="identified by similarity to SP:O66631; match to
                     protein family HMM PF01168; match to protein family HMM
                     TIGR00044"
                     /codon_start=1
                     /transl_table=11
                     /product="conserved hypothetical protein TIGR00044"
                     /protein_id="AAS94535.1"
                     /translation="MNTPLAERYAAVRHRLETAVRRAGRAPADVTLVAVSKYHPAEAVA
                     AVAALGQRDFGENYVQEALQKQEALAGEDILWHCIGHVQSRKAKDVAGRFALIHTVDSE
                     KLAHNLHKALWRPEDDTCPVVQDVLLQVNIGEEVQKSGIDAAETARLAETVLQLPTLRL
                     CGLMCLPPFFDDGEAARPFFAALRKLRDDLELSLGVPLPHLSMGMSGDFEQAVEEGATI
                     VRVGTDIFGPRPPRP"
     gene            complement(279148..280074)
                     /gene="era"
                     /locus_tag="DVU_0052"
                     /old_locus_tag="DVU0052"
     CDS             complement(279148..280074)
                     /gene="era"
                     /locus_tag="DVU_0052"
                     /old_locus_tag="DVU0052"
                     /note="identified by match to protein family HMM PF00013;
                     match to protein family HMM TIGR00231; match to protein
                     family HMM TIGR00436; match to protein family HMM
                     TIGR00650"
                     /codon_start=1
                     /transl_table=11
                     /product="GTP-binding protein Era"
                     /protein_id="AAS94536.1"
                     /translation="MNQTTHRCGWVALIGPPNAGKSTLLNALIGQKVAIVTSKPQTTRN
                     QIVGILSRKDAQVVFMDTPGIHQLRGRLNKMLLQTAWQSMNAADALIVMLDGDLYIRKP
                     DLLDRDIAPLVEPIAAETRPVVVVVNKIDLFRDKSKMLPLLERLSAMWPKAEVFPASAL
                     NKDGMDHLLRLIVGYMPEGPALYPEDQISTLPVRFMTAEIVREKVFNKLRQELPYSTAV
                     DIEQWEEEEGRDQVIVNAVIYVARPSHKSMVIGKGGATIKEIGIEARKDIQELLEKRVH
                     LELWVKVREGWTEDLGFMRSLGLSPDE"
     gene            280417..282378
                     /locus_tag="DVU_0053"
                     /old_locus_tag="DVU0053"
     CDS             280417..282378
                     /locus_tag="DVU_0053"
                     /old_locus_tag="DVU0053"
                     /note="identified by similarity to OMNI:CT0714; match to
                     protein family HMM PF00916; match to protein family HMM
                     PF01740; match to protein family HMM TIGR00815"
                     /codon_start=1
                     /transl_table=11
                     /product="sulfate permease, putative"
                     /protein_id="AAS94537.1"
                     /translation="MASSSAVDPKGEGEGAQARGSSSGQANQVGQAGEAGEAEEAHTAT
                     DAGARTGLSPWQRLRHAALPFLDDLQGYTSRTFRHDVLAALTVAVVALPQSMAYAVIAG
                     VHPKYGLYAAMLPVIVASLWGSSRYLIAGPTNAIAMLLFASLAETAVDGVLIGAMPEET
                     RMAYIFGVAILAGAIQVGMGLARVGELVHFISHSVIVGFTAGAAVLIAVGQLRNLLGVS
                     FAAAPDFPTQVLRTLVHLPQTNPWALGVGLATIALALALRYAPRNLPGPFIAIVVAAAA
                     TQLLGLEAHGVRVVGDIPQGLPPLSLPPAPDGDAIRMLFMPALAIALLGAVEALSIAKT
                     LAGAKGEPVDGSREFVAQGLANMAAGLTSGIPGSGSFTRSAVNFTAGARTRFSGAFTGV
                     LTLLAVLAFAPLARAIPVASLAGILCIIAWGMIDRDGIRLSLRATRADRAVLLCTFGAT
                     LLLDLEKAVFVGVLLSLGLFLRKVSHPRVVRLDASGSSELRGLDGGPCCPNLAVYAIEG
                     TLFFGAIDELEKKLYEYENFGHKAVVLHLRQVHWIDATGVHAFERFLRKCRDKGVTLVL
                     SGARPQVRRVLVDAGLIEHIGEANVTADLSSALNHCYTTCLRDEVCATCKAGNHGECRR
                     QGAAMCEVDAERHPVAQE"
     gene            282808..284067
                     /locus_tag="DVU_0054"
                     /old_locus_tag="DVU0054"
     CDS             282808..284067
                     /locus_tag="DVU_0054"
                     /old_locus_tag="DVU0054"
                     /note="identified by match to protein family HMM PF01207"
                     /codon_start=1
                     /transl_table=11
                     /product="dihydrouridine synthase family protein"
                     /protein_id="AAS94538.1"
                     /translation="MSETLPISPDAPWLAPLAGYSDLSFRLLCREAGAAVCCTEMVSAK
                     GLIYCSPGTRDLLATTPEDAPLVVQLFGCDPDIMVRAMEPLLEQGFRWFDLNMGCSVPK
                     VVKTGCGAAMLRDVPQALAVARAMLRTAGAGRVGFKFRLGWDVGQEVWADLGRALADLG
                     AGWVTLHPRYARQGFSGEARWSALGELVRAVSVPVIASGDLFTAADGVRCLRETGVASV
                     MYARGALNDPGVFHAHRERVAGRPDPGYTPQRLRALITRHAELARQYAPGRSALLKMRT
                     FVPRYVRHLPGARALRQHLASCFEWEMLDELLATFFADVPTCPVTPEGRGGNADAMSEC
                     VTGAAEHSGCRTHSDMSGHVAGSASSEDPSDGPSRYPAGESAMTSGEESATAAGTAGRG
                     PEVSSTCCTGRAQQPTESDA"
     gene            284064..284936
                     /gene="ispH"
                     /locus_tag="DVU_0055"
                     /old_locus_tag="DVU0055"
     CDS             284064..284936
                     /gene="ispH"
                     /locus_tag="DVU_0055"
                     /old_locus_tag="DVU0055"
                     /note="identified by match to protein family HMM PF02401;
                     match to protein family HMM TIGR00216"
                     /codon_start=1
                     /transl_table=11
                     /product="hydroxymethylbutenyl pyrophosphate reductase"
                     /protein_id="AAS94539.1"
                     /translation="MNVIRARTAGFCMGVSLALRKLDREVDRAEEKAAQGSPRCRIATF
                     GPIIHNPQVLEAYAGMGVRCLRQVDEVEAGDHVVIRAHGVPQQQEKALRSRDAVVVDAT
                     CPKVKKAQLGIEEQCRAGRTLLLFGEAEHPEVRGLLSYAGEGALVFGSVDELEGLPLQP
                     ETEYFLAAQTTQDRVAFEVARAWLHERLGHEVPVLETICDATRLRQQEAIDIARKVDAM
                     VVVGGFDSGNTRRLADVAAAQGVFTVHVENESQLPVEQLRGCGIIGLTAGASTPKSIID
                     ATQRFLESL"
     gene            284977..285930
                     /gene="cheV-1"
                     /locus_tag="DVU_0056"
                     /old_locus_tag="DVU0056"
     CDS             284977..285930
                     /gene="cheV-1"
                     /locus_tag="DVU_0056"
                     /old_locus_tag="DVU0056"
                     /note="identified by similarity to SP:P37599; match to
                     protein family HMM PF00072; match to protein family HMM
                     PF01584"
                     /codon_start=1
                     /transl_table=11
                     /product="chemotaxis protein CheV"
                     /protein_id="AAS94540.1"
                     /translation="MSQTNILLEAGTNELEIVEFHLEEAADTPEGAPYRGYYGVNVAKV
                     LEIIRMPKVTELPEVQHRSVLGAFNLRSHIIPLVDLSLWLGKRRAEGTEPPKVIVTEFN
                     NVTTAFMVSGVNRIHRISWESVEPPNRYVAAVSNNSITGVVQLEGRIVFLLDLEKIVAD
                     LNPQLGLRLDHAVDWSANTRYRALIADDSGLIREMLKDLMQKANFEVEAVNNGREAWDR
                     LAELKAKGEQEGRPITDYVQVLVSDIEMPSMDGHNLCKRVKEDSYLRGIPVILFSSLIT
                     DKLRHKGMAVGADDQISKPEVTHLAKRALALIEGRG"
     gene            286190..286831
                     /locus_tag="DVU_0057"
                     /old_locus_tag="DVU0057"
     CDS             286190..286831
                     /locus_tag="DVU_0057"
                     /old_locus_tag="DVU0057"
                     /note="identified by match to protein family HMM PF00440"
                     /codon_start=1
                     /transl_table=11
                     /product="transcriptional regulator, TetR family"
                     /protein_id="AAS94541.1"
                     /translation="MTQQQQEQGTRERLLEAAAEVFAEHGYEAATVREICRRAGANVAA
                     VNYHFGGKEMLYASMLKHFMAVCAARHPLDAGTGPDSTPEERLYAFVRNLLYRIMGDDE
                     AHGKLVAQETIDPSPAFDDIVHEFMLPVRAAVEDVVKAFLGQDAPEASVRACAAGIVGQ
                     AMFYLQNRSILERLYHDLTYDNEGLDRMAESITRFSLGGIAAWRFGGGEA"
     gene            286828..287979
                     /locus_tag="DVU_0058"
                     /old_locus_tag="DVU0058"
     CDS             286828..287979
                     /locus_tag="DVU_0058"
                     /old_locus_tag="DVU0058"
                     /note="identified by similarity to OMNI:CC1787; match to
                     protein family HMM TIGR01730"
                     /codon_start=1
                     /transl_table=11
                     /product="efflux transporter, RND family, MFP subunit"
                     /protein_id="AAS94542.1"
                     /translation="MRLMRLLPLLGLLALAACGDEQGVREASRPVGVEVAAPLEGVTGR
                     RYTATLEPREQVSVAFRVGGYVEDILTVSAGAEAKGNNARRVDAERGDRVRKGQVLARL
                     RTTDYQGRVAAARGAVDEAVAARRQSALDLERLGTLLRDKAVAQADYDRAREKADATVA
                     REEAARGRLAEALDQLRDTALICPLDGVLTKRSVERGTLATPGMVAYVVADMTRMKAVF
                     GVPDTLVDAVRPGAHLDVLVPSVGVAQQGRVTAVSPAADKRSRIFDVEVTLDNAGGLLR
                     EGMSATVELGGGSAGPAPAVPLAAVVRPAGRAEGYAVFVVEDVDGGTVAHEREVVLGIV
                     EGSRVELTQGVRPGERVVVLGATLLHDGEHVRVLPGGAEVAPR"
     gene            287976..291686
                     /locus_tag="DVU_0059"
                     /old_locus_tag="DVU0059"
     CDS             287976..291686
                     /locus_tag="DVU_0059"
                     /old_locus_tag="DVU0059"
                     /note="identified by match to protein family HMM PF00873"
                     /codon_start=1
                     /transl_table=11
                     /product="AcrB/AcrD/AcrF family protein"
                     /protein_id="AAS94543.1"
                     /translation="MSEGGHNDERWLHTRNSARFFVEQRHIGWVLLVATLVWGVWAWHA
                     MPQRKDPEIPVRAAAVLVAWPGAPAERVEERITRRVEEAVGGNKWVEKIESVSRTGLSV
                     VTLHLHERVAQTDTVLDDIGFRLQEVGQLPDGAGPLTYIKDFGDTSTLMLTVASPRVSG
                     VELDMRAVGVARAVRALRNDAAGEARAEGGVMARASQARVGASGAVATGRRDVPRTGVA
                     KAEEGTPLPAINDAGAGRMAVAWVAPSAMDDAVLRRLGGLAADWLVAHGDATAPRLHTE
                     PGLVVLDVSTRHDAAALSARLAVFRAERVGANALHPDLWEPAVFASGDDARAALEAVAA
                     DRYSWRDLEAYTEKVRATLERLGSVGKVSRWGVRPETIFIDWSQERLASLGLDPQQVAQ
                     TLAARNTSLPGGQLETRGRGVLLDSEGELRSATDLAEVMVATSASGAPLYLRDVADVTR
                     SYRAPVENLNHFVHRDADGTWRRGKAITLAVEMRSGEHIDAFSREVDAALGDLTQRLPE
                     DLLVVRTSDQPRQVTEKVDLFTLSLEEAVVLVVAVAFIGFREWRSALLMALSIPLTLAM
                     TFGMMHLLGIDLQQISIASLILALGLLVDDPVVAGDAIKREIAEGRPRRLAAWLGPTKL
                     ARAILYATITNIVAYLPFLLLTGDKGRFLYSMPIVVACSLVASRIVSMTFIPLLGSVLL
                     DAGRREGTVEERRARGLGRLYYAVGGWAIDHRWKVLAGSLLLVVAGFWLQGQLKPQFFP
                     KDRSYLSYVDLWLPEDATVEATARVAADAARIVTDRVAAFDAETGRAAKGLPPALRSVT
                     VFTGGGGPRFWFSVTPELRQPNYAQLLVEVSDNHLTKELIGPLQQALSERLPSARADVM
                     ELENGPPIGVPVQLRLYGDDIPALRAESERLKAILRADPDATRVKDNWGADTFVARLRV
                     DPDKAALSGVTMLDVARATGNAATGTTVTALREGRLTVPVVSRLRPDERADATDVEGLY
                     VAGQGGTRVPLAQIAEPEYGMETARIFRRNQQRCVVISCFPREGVLPSEVVARAMPAIG
                     RFRADLPPGFRLEFGGEHEEQVKGFKELAGVMGISIAMIYMALLFQFRNAVKPLIVFAA
                     IPYGMTGAFAALRLMGQPFGFMAFLGIASLIGVIVSHIIVLFDFIEEKREEGEDLRTAL
                     LDAGIVRLRPVMITVAATVIALFPLALHGGALWEPLCYAQAGGLTVATFVTLLMVPVLY
                     AIAVLDLKVVK"
     gene            291841..293025
                     /locus_tag="DVU_0060"
                     /old_locus_tag="DVU0060"
     CDS             291841..293025
                     /locus_tag="DVU_0060"
                     /old_locus_tag="DVU0060"
                     /note="identified by similarity to SP:P31223; match to
                     protein family HMM PF00529; match to protein family HMM
                     TIGR01730"
                     /codon_start=1
                     /transl_table=11
                     /product="efflux transporter, RND family, MFP subunit"
                     /protein_id="AAS94544.1"
                     /translation="MALRFFMGQRVLPFVLVVAMMAALTGCKEEAQKGAPPAPLVEVKT
                     ITAGDVPVTSEYVAQTAGSREVEVRARVTGILLKRTYTEGRPIKKGALMFEIDPDTYKA
                     ALDQAEGQLAQEQARLSRARLERDRVLALYADNAVSQKDRDDAVTEFDSASAAVKVAQA
                     RVKEARINLGYTRVDAPIAGVTSKEVRSEGSLVSPSADGSLLTTITRLDPLYVNFGVPG
                     TEMSSLRRLIESGKAEMPADGLAVQLTLPDGTVYARTGKITFTDKQVDQTTGTVRSRAE
                     FPNPEAEVMPGQFVRAKVLGLVLKNAIIVPQRAVLETQKGPMVYVVGSDMVANLRPVVV
                     AEALGGDYLIEKGLSGGETIIVEGIIKARPGQPVRVAQPANGAAPAAAQPGAAS"
     gene            293041..296181
                     /locus_tag="DVU_0061"
                     /old_locus_tag="DVU0061"
     CDS             293041..296181
                     /locus_tag="DVU_0061"
                     /old_locus_tag="DVU0061"
                     /note="identified by similarity to GP:18496807; match to
                     protein family HMM PF00873; match to protein family HMM
                     TIGR00915"
                     /codon_start=1
                     /transl_table=11
                     /product="multidrug resistance protein, putative"
                     /protein_id="AAS94545.1"
                     /translation="MFSRFFIMRPIFATVVSLVIILAGFMAMRGLPIAQYPDIIPPQVE
                     VEATYSGASPEVVAATVAAPLEQQINGVDNMLYINSTSSSTGTMNLMVTFEVGTDPDQA
                     TINVNNRVQAALPQLPEDVRRRGVTVTKKSSNMLQVISMNSPDERYDTIYISNYALVNV
                     IDELRRLKGVGDVVLFTAQDYSMRVWLQPDKMAQLRLTPSDVIGAIQEQNAQFAAGRIG
                     QQPLHDPVELTFMVNTKGRLSTPEEFENIILRVEEDGSTLKLKSVARVELGAKDYNFMG
                     KENGKPTVPIGIFLAPGANALETADRVSAAMAEMSLRFPDGVSYSIPYDTTKFVRVSID
                     EVVKTLFEAMVLVFIVIYLFLQNWRATIIPCLAVPVSVIGAFAGMYMLGFTINTLTLFG
                     LVLAIGLVVDDAIIVLENVERIMAEEHLPVKQATIKAMHEVASPIVATVLVLCAVFIPV
                     AFAGGLAGQMYKQFAITIAVSMAISGLVALTLSPALCAMFLKPGHQEPNRFFRWFNNWF
                     EGVTNRYTAGVTFLLKRMALGLVLFAGLCGVTWHLFSIVPGGLVPDEDQGYVMAMAILP
                     DGSALNRTEVVTDRLAKAASNDSSVQSVMAFTGYDAVSGTNKPNTGFSWIMLKPWEERK
                     EESESSYSVVQRIFREGAGYTEGVVIAFNPPPISGMSTTGGFEVYLQNRGTGDSKELAA
                     MVQKFVGAAQKRPELAGVSSTFGANTPQLFVELDRNRAKALGVSINELFATMQSTFGTY
                     YVNDFNKFGRTFMVMVQADAQYRDNPDDLTKVYVRSNKGDMIPLASLIKVERITGTEVV
                     ERFNVFPAAKIVGGPAPGYSSGQALAVMEELAAEVLPAEYSLGWIGSAYQERLTGGTSF
                     MVFALGLVMVFLILAAQYEKWSLPLAVIMIVPFALFGAMAATWLRGLDNDVYLQVSLVT
                     LIGLAAKNAILIVEFAMMQVHEGKGIVESVTEAARLRFRPIIMTSMAFVLGCVPLAISS
                     GAGAAGRHAIGTGIIGGMLAATFIATFFIPLFFRLIMELSARFTGGHQASGDGEEAR"
     gene            296178..297692
                     /locus_tag="DVU_0062"
                     /old_locus_tag="DVU0062"
     CDS             296178..297692
                     /locus_tag="DVU_0062"
                     /old_locus_tag="DVU0062"
                     /note="identified by similarity to SP:Q51487; match to
                     protein family HMM PF02321; match to protein family HMM
                     TIGR01845"
                     /codon_start=1
                     /transl_table=11
                     /product="RND efflux system, outer membrane protein, NodT
                     family"
                     /protein_id="AAS94546.1"
                     /translation="MIRRMTAMLLGAALLSGCAIGPDYQRPGMDLPSAWRAESADAGMV
                     AGEKWWTLFGDATLDALEEEALAANGDLATAMANVDASRAQLTVATSYLLPSITGQGSS
                     VRQRGSERGQNPPVEGREVTDLHKASALASFELDLWGKYRRAHEAARAGLLGTEAAYAT
                     VRLAVVSQVAQSYFGLRAADRQLDIARQTLTSREESLKIREARFNSGLTSELDYRQAQA
                     ETASARASVRQLEQAVAAAETALSSLLGRSPRDIVERSPERGLDIETFAVPPQIPAGLP
                     AGLLARRPDVARAEADLHYATASIGVAKADLLPAISLTGLMGYESIDLTRLVSSSSGTW
                     SYGASATMPLLDFGRTLANIDMADAKQRAALAAYEQAVRDAFRETQDALVANRKTRQVV
                     DAQATQVAALERSLTLARLRYENGYSSYLEVLDAERSLFQAQLNLVEARRNQLDAVVQV
                     CKSLGGGWKAPGEEGADATGAAEAASGDADDAAPQGVAPTPPRTEG"
     gene            297722..298162
                     /locus_tag="DVU_0063"
                     /old_locus_tag="DVU0063"
     CDS             297722..298162
                     /locus_tag="DVU_0063"
                     /old_locus_tag="DVU0063"
                     /note="identified by match to protein family HMM PF01047"
                     /codon_start=1
                     /transl_table=11
                     /product="transcriptional regulator, MarR family"
                     /protein_id="AAS94547.1"
                     /translation="MVEENPREGFGMTVGEVARQWRILLDARLKPLGLSFSRWAVLVTL
                     HFEGPMSQVELARYIGVEAPSLVRQLDKLEKEGLVRRVQHPADRRIKVVEIDPRAFSIC
                     EKVRAMALQLRDEVFEGIDEPTIRAAHQALLTIRDRMARMQA"
     gene            298251..299159
                     /locus_tag="DVU_0064"
                     /old_locus_tag="DVU0064"
     CDS             298251..299159
                     /locus_tag="DVU_0064"
                     /old_locus_tag="DVU0064"
                     /inference="non-experimental evidence, no additional
                     details recorded"
                     /note="identified by Glimmer2; putative"
                     /codon_start=1
                     /transl_table=11
                     /product="hypothetical protein"
                     /protein_id="AAS94548.1"
                     /translation="MQLKELARRFGVVLAAFGLSFSLVGSAMADDSVLRYAYGADSDPL
                     NITVNGRAVGDAEVGKGNFGITEYGAGIEYKWFSMSYSRADYNWSDVGGLPFGNGSDDP
                     WESLQTLTFGAKADGSFTDTLGWFAGGTVISGFEEDMDGSFSLFYRGGITYRFSDEWRA
                     SLGLMGIASQLNPMAAPVIGLDWRSPRDLGWSAGLGIPATFVNYRFNDWAALRGAARWD
                     RSQHRLADDSPVSEKGYVQQSSVTTGVYLDLSPLERLTVTVGAEYYLDREMKLYDEDRD
                     EIDTWDVDNALGGVLRVRYSF"
     gene            299411..300208
                     /locus_tag="DVU_0065"
                     /old_locus_tag="DVU0065"
     CDS             299411..300208
                     /locus_tag="DVU_0065"
                     /old_locus_tag="DVU0065"
                     /inference="non-experimental evidence, no additional
                     details recorded"
                     /note="identified by Glimmer2; putative"
                     /codon_start=1
                     /transl_table=11
                     /product="hypothetical protein"
                     /protein_id="AAS94549.1"
                     /translation="MRHVSQLLCLALCSFLFVLSGTIPAGAMVPVREAGALTGQPRIPQ
                     GHHAAVLRTVSPSVLSVARGDDSAWQSLEVPGTERQGDLAGGVSYYLTYDVLTPDVASD
                     VWAERPAAPALTVDAGVVAAFGPDMRLQVGATALLAPVDGSVLPTALLHVDFGADTLTL
                     GLPESSFRHVLGDGLALRLCANLRSGYEPASASPTVVPRADRVAPGIAAAWLDWDVGRG
                     LLLTLGAEYFFATGMPRLDGAGSRAPAVDSAGVGGVLGVRLVF"
     gene            300423..300992
                     /locus_tag="DVU_0066"
                     /old_locus_tag="DVU0066"
     CDS             300423..300992
                     /locus_tag="DVU_0066"
                     /old_locus_tag="DVU0066"
                     /note="identified by match to protein family HMM PF00383"
                     /codon_start=1
                     /transl_table=11
                     /product="cytidine/deoxycytidylate deaminase domain
                     protein"
                     /protein_id="AAS94550.1"
                     /translation="MHDARFVERMLDVIEQDIVPLTAHGVRIGCKVFGAAVLRRDDLSL
                     VLAGTNHEALSPLWHGEIWTIRQFYEMQGHPDPADCVFLSTHQPCCMCASALAWSGFRE
                     VYYLFGYEHTGEDFNIPHDQRMIREMFGCTEPAAETSYTTSRSLVQMMDALPEAASLRA
                     RFERVRATYAALSDTYQRGEKRMVLK"
     gene            complement(301163..301471)
                     /locus_tag="DVU_0067"
                     /old_locus_tag="DVU0067"
     CDS             complement(301163..301471)
                     /locus_tag="DVU_0067"
                     /old_locus_tag="DVU0067"
                     /inference="non-experimental evidence, no additional
                     details recorded"
                     /note="identified by Glimmer2; putative"
                     /codon_start=1
                     /transl_table=11
                     /product="hypothetical protein"
                     /protein_id="AAS94551.1"
                     /translation="MPESRGCPRPVTSQTPARHHGRQGPDTGKEPNREGAERWHRACRP
                     CHKATRGPLEDTMLEGLYTLSGLLLTDAPVLSTFLAVLLVSGVGAAVAIYFDHGTAC"
     gene            complement(301848..303383)
                     /locus_tag="DVU_0068"
                     /old_locus_tag="DVU0068"
     CDS             complement(301848..303383)
                     /locus_tag="DVU_0068"
                     /old_locus_tag="DVU0068"
                     /inference="non-experimental evidence, no additional
                     details recorded"
                     /note="identified by similarity to OMNI:NTL01PF0547"
                     /codon_start=1
                     /transl_table=11
                     /product="conserved hypothetical protein"
                     /protein_id="AAS94552.1"
                     /translation="MKDAAIVTGRPTPPESPGATDLHGRDRHQEGPRNVVIMGAAGRDF
                     HNFNMLYRHAPEVRVLAFTAAQIPDIAGRNYPAVLAGPAYPEGIPVIAEEELSTYCLGV
                     RLDEVVFAYSDVSHEEVMHKASRALACGADFTLVSPSRTMLVAHRPVVAVCAVRTGCGK
                     SPVTRHVADTLRHEGLRVVVVRHPMPYGDLAAQAVQRFASVQDMDDARCTIEEREEYEH
                     LVEAGLVVYAGVDYERILAQAEAEADVIIWDGGNNDTPFFRPDVHITLCDALRPGHEVG
                     YHPGETNLRMAHIVVVNKADDARPEQVARVCVNAAAANPGALLLGGASRVTVDTPDAIA
                     GKRVLVVEDGPTLTHGGMPFGAASVAARVFGAAQTVDPWPHAAPSLRATREAYPHLDRA
                     LPAMGYSPEQVRDLADTISATPCDLVLSGTPVDLARLIVMTRPHLRVRYTFEDAPLPCT
                     TGAPTETWGNTPDTPETSGRPDRHGIAEGTGLRTTLAQAVLDRIMPLVRKGID"
     gene            complement(303564..307967)
                     /locus_tag="DVU_0069"
                     /old_locus_tag="DVU0069"
     CDS             complement(303564..307967)
                     /locus_tag="DVU_0069"
                     /old_locus_tag="DVU0069"
                     /inference="non-experimental evidence, no additional
                     details recorded"
                     /note="identified by Glimmer2; putative"
                     /codon_start=1
                     /transl_table=11
                     /product="hypothetical protein"
                     /protein_id="AAS94553.1"
                     /translation="MRIVNGHIDGFGILPPQALPDLTPGLSVFLGRNEAGKSTCLDFFR
                     AMLAGYPDGRSREGKQRSGAPLNGGAGGGSLLLETGLAGRVRLTRKPGGNGGQLSLADA
                     EGAPLDAMLAERLFAGVTREVYRNVYGFSLDELQSFQSLNAEGVRNALYGASFGMGVRP
                     PGEALKQLDGQLADLFKNGGQKPVINQLLARLKQVRDTLRNHESDAATYQRTAERLALL
                     ETELADLRQRRSSIEDDTARLARRITAWQHWEESVRLEGQLDALSPVVTAFPADGVRRL
                     EELLERAEERALTETNLRTRQQRLDEALEGLRPDTALLAVLPDIDTLTERKASCRNAMG
                     ALPGLAADLAHAREMLATRLAALGPDWTVERARALDRSLFARERIAGHEKALLDAASDE
                     QRAADELARCQREHDSTAQDVALAQTALDAMPAAKVTPLSPEAAERLATRLDRAAGALG
                     DLPQARHALSSAREATRDALKGLLPAAFTTPHHDGDAADATAMASGTTDGAADRPDAQE
                     TQGAALGAAPGATQLAARLLTAREDLLALDHAVSTSRDAAEAARREAVQTTTDLATARE
                     RLGEAQRRAIAAHDALTCEVFGNAPPHHGSADATGDATGDALPGGLTHGNAHDVPGRMT
                     SNVGNSAQDTSGLRTSGQRASRLADITPLASAIETRAAALRRLSRVAADLRTERNTLDG
                     IEERLAAHNAATPAGRGNSTLAGLGAALCVCGVGLLATLLPAVAALPATASLLALLGGI
                     TVASPLGTALAVAGLGFTAATWPRKAPGLAAHTAETTRLAARRDTLHTTCARLTDEVGV
                     LTAQVGAEGADDAALERAAARIERWRDALATLRRHLEECETCSSETNRVAMRDDTARQH
                     AEEATRHHAKACAALEAALAAIAPGLQLQAVPPLMERAATLRALTDREADAARTVAALE
                     AHVAALATEAATVPDLATLSLPEGAALAEMVRSYLAAQRDAARLWQERRQAEAALATAR
                     QRLERCRAAQTAAEKVLREAAHRTASTQDAWRDLLAAQGLDASLTPATARDALSIAEEC
                     ITLDDRGQRLLADIRQRETERDALVVPLAALCARLGRTPGTLTAALAAGEGGTAGQHAP
                     ASLPTAARPSETDMGTAIDWLATLDALSRAAHEAHAQQERRDRLLNERAVLVEELESAT
                     TALTTTRAAIEALLAEGAARDTETFRHRAAAWETRNDLLRQLAERHNALAVAAGDEPLE
                     ALRTALAATDLATLEEDIATLRAEREHLRARESESMDEAATLRASMNALATADTLAALR
                     RQEASLLETIRQNGLVWARHALARHFLVNAKRRFEQERQPQVIRDASAIFATITDGAWT
                     GIAASLEDNSLHVTPPHGEAIAPEALSRGTQEQLYLALRLAYIRSHAAHAEPLPVVMDD
                     ILVNFDPARAARTARALATLARGDATGPGHQILFFTCHPHTVSLLLDTVPEAQSFTVES
                     GRMAPA"
     mobile_element  304209..305519
                     /note="DVU_IS03"
                     /mobile_element_type="insertion sequence:ISDvu2"
     gene            complement(307967..309322)
                     /locus_tag="DVU_0070"
                     /old_locus_tag="DVU0070"
     CDS             complement(307967..309322)
                     /locus_tag="DVU_0070"
                     /old_locus_tag="DVU0070"
                     /note="identified by match to protein family HMM PF00149"
                     /codon_start=1
                     /transl_table=11
                     /product="Ser/Thr protein phosphatase family protein"
                     /protein_id="AAS94554.1"
                     /translation="MRPITFVHAADLHLDAASGGLGADMPPAFAERLHSATFVALDRLV
                     ALCLAEQADFLVLAGDVYNHEDGSLRAQIALRDACARLDAAGIPVFIAHGNHDPLSSRI
                     ASLVMPSGTVVFGEDVSVHPVVRDGETIALVHGISHASTRETRNLARRFARTADACPQV
                     GVLHCTIGTADGEQRYAPCTVEDLASTGLDYWALGHIHLRQVLCETPRVVYPGSTQGLH
                     IGEEGDHGCTLVRVDAAGGIVLEERPLGPIRWQAVRVDIGPQPAMRTMESKGRPPTDTP
                     RQATAATSAYDAPLADVDGLVARTVRAIEEAAAEAHAGCTGMVIRLVFEGRGPLDRLLR
                     RPTDASDLLDLLRGEVADLTPPCWVKDMEVHTRPDVDMDAMLRRDDLLGATLRNATEAL
                     QSPDGMSGARTALAALYEHHAARKALPPLDEATLAALIADAGTLCLDLLESD"
     gene            309840..311000
                     /gene="dinP"
                     /locus_tag="DVU_0071"
                     /old_locus_tag="DVU0071"
     CDS             309840..311000
                     /gene="dinP"
                     /locus_tag="DVU_0071"
                     /old_locus_tag="DVU0071"
                     /EC_number="2.7.7.7"
                     /note="identified by similarity to SP:Q47155; match to
                     protein family HMM PF00817"
                     /codon_start=1
                     /transl_table=11
                     /product="DNA polymerase IV"
                     /protein_id="AAS94555.1"
                     /translation="MHIDMDAFFASVEQLDDPSLRGRPVIVGGSSERGVVSAASYEARR
                     YGVRSAMPTVTARRLCPHGVFVSGRRHRYAEVSRMVMAVLHDFSPVVEQASVDEAYLDA
                     TGLERLFGPVDEMAQRLKGRVREATGGLTCSVGLAPVKFLAKIASDVNKPDGVFILPPE
                     DVAAFLATLPVGRIPGVGKRMLESLDLLGVRTAGDVLRHPVSFWERRFGKGGLVLYDRA
                     RGIDPRPLEPWTPPKSESAEVTLAADTADRAVLRRWLLAQAERVGGSLRRQGLAGRTIT
                     LKVKYADFRQLTRSRTLPEPVSATQTIFEEAWALLEALDLEAKVRLVGLGVSHFGGERQ
                     MSLPIGGMPRRDDTRRERLDATLDRLRARFGAGAVMRGDLVDFGDE"
     gene            311406..312185
                     /locus_tag="DVU_0072"
                     /old_locus_tag="DVU0072"
     CDS             311406..312185
                     /locus_tag="DVU_0072"
                     /old_locus_tag="DVU0072"
                     /EC_number="2.7.7.33"
                     /note="identified by similarity to SP:P26396; match to
                     protein family HMM PF00483"
                     /codon_start=1
                     /transl_table=11
                     /product="glucose-1-phosphate cytidylyl-transferase"
                     /protein_id="AAS94556.1"
                     /translation="MKVIIMCGGKGTRLREETEFKPKPMVEIGGRPVLWHIMNIYARAG
                     YKDFVLPLGYKGEVIKQYFYDYRMRNSDFTVDLATGDVRTHETGCCTDWRVTLSDTGQE
                     TLKGARIKRIAKHIDTDRFMVTYGDGVSDIDIAKLVEFHKKSGKIGTFTGVRMPSRFGA
                     VQTDENGNILSWQEKPVLNEYINCGFFVFKREFLDYLDEEESCDLEKQPLERLAAEGQL
                     SMYPHEGFWQCMDTLRDYQKLNAMWDKGDAPWARGWK"
     gene            312195..313301
                     /locus_tag="DVU_0073"
                     /old_locus_tag="DVU0073"
     CDS             312195..313301
                     /locus_tag="DVU_0073"
                     /old_locus_tag="DVU0073"
                     /note="identified by similarity to GP:1197641"
                     /codon_start=1
                     /transl_table=11
                     /product="CDP-glucose-4,6-dehydratase, putative"
                     /protein_id="AAS94557.1"
                     /translation="MFGDIYRGRRVLVTGHTGFKGSWLTAWLLHLGAEVAGFSLDVPTS
                     PANFEVLDLSGRISDLRGDIRDRKAMCEAIEGFKPDVVFHLAAQALVRKSYDDPAGTIE
                     ANAMGTLNVLEAVRCTPSVQAVVCITSDKCYRNDEWVWGYRETDHLGGEDPYSASKGCA
                     EIIAQSYFKSFFKNGPRCATTRAGNVIGGGDWAADRIVPDCARAWSQGRPVPIRSPWAT
                     RPWQHVLEPLSGYLWLGAKLLVDAKGPFPLSGEAYNFGPAADVNNTVAEVVDALAPYWQ
                     GFSSEMDRAGQAGMKECTLLKLCCDKSLAYLRWQATLTFAETIRFTAEWYRAFYAPTGG
                     AQDMYAFTMGQILEYADKARAKGLEWTA"
     gene            313289..313732
                     /locus_tag="DVU_0074"
                     /old_locus_tag="DVU0074"
     CDS             313289..313732
                     /locus_tag="DVU_0074"
                     /old_locus_tag="DVU0074"
                     /note="identified by similarity to SP:P39631"
                     /codon_start=1
                     /transl_table=11
                     /product="polysaccharide biosynthesis domain protein"
                     /protein_id="AAS94558.1"
                     /translation="MDGIAGVETQDLRIIPTDGGPVLHMLRPDAPLFMGFGELYFSEVL
                     PGAVKAWKRHTRQTQHFAVPVGRLKVVVYDDREGSPTRGRVEEHILGRPDAYRLLRIPP
                     LVWYGFTAVGDVPALICNCADIPHDPQEGERKDRDSADIPYHW"
     gene            314066..315199
                     /locus_tag="DVU_0075"
                     /old_locus_tag="DVU0075"
     CDS             314066..315199
                     /locus_tag="DVU_0075"
                     /old_locus_tag="DVU0075"
                     /note="identified by match to protein family HMM PF01041"
                     /codon_start=1
                     /transl_table=11
                     /product="aminotransferase, DegT/DnrJ/EryC1/StrS family"
                     /protein_id="AAS94559.1"
                     /translation="MSTPLRLSRSIVGQAEAEAVSRVIIEDGYLGMGSEVKRFEEDIAA
                     FLGVPANHVITANTGTAALHLAVQAAVEPGREVLVQSLTFVASFQAISAAGAVPVACEV
                     RPETCTIDLDDAARRLTDKTAAIMPVHYASNPAYLDDVYAFAQRHGLRVIEDAAHAFGC
                     RHDGRLVGTFGDIACFSFDGIKNITSGEGGCIVTADQTVAQRCRDARLLSVENDTEKRF
                     TGQRSWDFDVTRQGWRYHMSNLMAAIGRVQLSRLPGEFGPARKALAAIYREELAGVPGV
                     TLFATRPEDDIIPHIFVVRIDAARRDAVKEVLAAAGVPTGMHYKPAHLLSFYGGGRTCL
                     PVTEALYHEIVTLPLHPGITAEEVRVICAELRKALAA"
     gene            315250..316254
                     /locus_tag="DVU_0076"
                     /old_locus_tag="DVU0076"
     CDS             315250..316254
                     /locus_tag="DVU_0076"
                     /old_locus_tag="DVU0076"
                     /note="identified by match to protein family HMM PF00535"
                     /codon_start=1
                     /transl_table=11
                     /product="glycosyl transferase, group 2 family protein"
                     /protein_id="AAS94560.1"
                     /translation="MPSSTTVPTRRGLVSGPSSSDAHGDMPAVSVIMNCLNCERDLAEA
                     IGSVFAQTFDDWEIVFWDNGSTDRSAEIAQGFGERVRYFRATETVPLGAARNLAIAKAR
                     GEFIAFLDCDDVWLPEKLERQVALFRANPRVGLVCTDTVMFTGAKDLNRLFEHAHPARG
                     HVFRELMTTQWISMSSAVIRRNALDGMDHWFDESLNVCEEADVFYRIAWDWELDHVDAP
                     LTRWRVHGANTTFRKFGQFAEETLRILDKHRAMYPGYDERYADLVALLRRRAAFQRAVA
                     LWREGRGAEARATIAPFDASPKFRLFRLATYLPGALFDPLARLYFALPAFLRR"
     gene            316617..317699
                     /locus_tag="DVU_0077"
                     /old_locus_tag="DVU0077"
     CDS             316617..317699
                     /locus_tag="DVU_0077"
                     /old_locus_tag="DVU0077"
                     /inference="non-experimental evidence, no additional
                     details recorded"
                     /note="identified by similarity to GP:27349066"
                     /codon_start=1
                     /transl_table=11
                     /product="conserved hypothetical protein"
                     /protein_id="AAS94561.1"
                     /translation="MDGRALCGRAVRGLRSRVPGASVRHGIKTGLAALLSYLVTEWLHL
                     DFGYWAPITAVIVMQTSVAESIEMSLYRTVGTMIGALMGVVSILALPDTFEGNGAGLFI
                     TTGLCAFLTRWDARYRMAAITVTIVILASVGQPDRMHFGLFRVLEILVGVVCAVLVSLT
                     LWPLRAGEALRADLARQLQAAAERVGVLVEAFLAEQQALPEDMFDGVAGTLKSNHDRLR
                     KARRHESFLHRDDHEHLEALVMATDHAASHLQAMLHSLNGCRGEGYTIIMAKELRDLAA
                     AASEGLRWLAAPDAATPPPALRGVIDAAEARLAALREDGATRRFYLGKLMQFYAFYHAL
                     RRLAEDVEAIVERRQACSMA"
     gene            317746..318087
                     /locus_tag="DVU_0078"
                     /old_locus_tag="DVU0078"
     CDS             317746..318087
                     /locus_tag="DVU_0078"
                     /old_locus_tag="DVU0078"
                     /inference="non-experimental evidence, no additional
                     details recorded"
                     /note="identified by similarity to OMNI:CT0076"
                     /codon_start=1
                     /transl_table=11
                     /product="conserved hypothetical protein"
                     /protein_id="AAS94562.1"
                     /translation="MPDTLDLIGYAAGLLTSLAYVPQVVRLWRTRSVADISLPTFCLLT
                     VGIGLWLLYGMGREAGPVIVANAVGMLLTLAIVVMKLWFGRHSAQATDEGIGHPVRQDA
                     AKPHLRRDA"
     gene            318460..319263
                     /locus_tag="DVU_0079"
                     /old_locus_tag="DVU0079"
     CDS             318460..319263
                     /locus_tag="DVU_0079"
                     /old_locus_tag="DVU0079"
                     /note="identified by similarity to SP:Q06916; match to
                     protein family HMM PF02535"
                     /codon_start=1
                     /transl_table=11
                     /product="ZIP zinc transporter family protein"
                     /protein_id="AAS94563.1"
                     /translation="MSFLLSLPPVAQALCAGLFTWAMTALGAAFVFTAREIPRRVLDFM
                     LGFAAGVMLAASYWSLLAPALEMSEYMGTWSFVPAVTGFLLGGVFLRLVDRFLPHLHVM
                     QNQKEGMSSSWRRSTLLVAAITLHNIPEGLAVGVAFGAVAAGLPSADLAGALALAMGIG
                     IQNLPEGTAVSVPLRREGLSRTKAFMYGQFSGTVEPVAAVIGAAAVTVAQPLLPYALAF
                     AAGAMVFVVVEEVVPESQASGHGDLATAGVMLGFAVMMTLDVALG"
     gene            319301..320707
                     /gene="fumC"
                     /locus_tag="DVU_0080"
                     /old_locus_tag="DVU0080"
     CDS             319301..320707
                     /gene="fumC"
                     /locus_tag="DVU_0080"
                     /old_locus_tag="DVU0080"
                     /EC_number="4.2.1.2"
                     /note="identified by match to protein family HMM PF00206;
                     match to protein family HMM TIGR00979"
                     /codon_start=1
                     /transl_table=11
                     /product="fumarate hydratase, class II"
                     /protein_id="AAS94564.1"
                     /translation="MMTPAVRIEHDSMGAVEVPADRYWGAQTQRALEHFRIGTERMPQE
                     MVQALGLIKRAAAETNAALELLPRQTADAVARAATEVASGALPNHFPLCVWQTGSGTQT
                     NMNVNEVVANRACELLGGVRGDRKLVHPNDHVNLCQSSNDVFPAAMHIAAALGLRSMLL
                     PSLQALEAELEARAHEFAGLVKVGRTHLQDAVPLTLGQEFSGYAAQLALCRRQLEGMMP
                     LLCALALGGTAVGTGLNAHPEFARRAVARLAGYTGLPFLPVDNPFAALAGHEALVAYSG
                     ALRTLAVALFKVGNDIRLLASGPRCGIGELELPANEPGSSIMPGKVNPTQCEALTMVAV
                     QVMGLDNAVGIAGSQGHLELNVFKPLIARNVLESARLLADSMRSFRMHAVRGLRAVPER
                     IASHVDRSLMLVTALSRHVGYDRAAEVAHLAHAEGLTLREACLRLGLMDGEAFDRAVDP
                     VRMAHPHDMG"
     gene            complement(320860..322590)
                     /locus_tag="DVU_0081"
                     /old_locus_tag="DVU0081"
     CDS             complement(320860..322590)
                     /locus_tag="DVU_0081"
                     /old_locus_tag="DVU0081"
                     /EC_number="2.7.3.-"
                     /note="identified by match to protein family HMM PF00072;
                     match to protein family HMM PF00512; match to protein
                     family HMM PF02518; match to protein family HMM TIGR00229"
                     /codon_start=1
                     /transl_table=11
                     /product="sensory box histidine kinase/response regulator"
                     /protein_id="AAS94565.1"
                     /translation="MLSTDPDMLDFIDDPQDDADSPLPASQGPWDVLVVDDDPAVLTVT
                     NLVLKDVTFDGRAIALTGASSASEARTLLAEKEYAVLLLDVVMETEHAGLDLVRHMRDV
                     MHNRRTRIIVRTGQPGSAPQERVVHEYDINDYREKTSLTAHSLESSVVAALREYRHIRE
                     LEEARAALSAERAVSRAVLDAMPSAVVVCDTEGRVQYWNNEASKLSGLSPDEALGFPFE
                     DIAPALQLEAALLQAGLRTTTPLRQARHASRHGRHTTYRDVVFYPAATAEGRQLVVRID
                     DVTDRVRMESLMLQTEKMLSLGGLAAGMAHEINNPLAVILQGADTVQRRLAPGLPANRD
                     IAREIGLDLDLMHTYLERRKLPRFIAGIAEAGRRAADIVENMLSFGRGDEGRRCAIDIN
                     KVVERALELAAHHYDLKKKYDFRQILIVKDLAEGMPSIVCNPIEMEQVLFNLLQNAAQV
                     LYEAPPQDARPTIHLQTRCVGRLLEIRVTDNGPGVPHELARRIFEPFFTTKPPGMGTGL
                     GLSVSYFIVSEHHGGTLRLERLRLPEHGARFIVELPLDAMKEPGAEEGDDTHDCGGPVS
                     "
     gene            complement(322684..324276)
                     /locus_tag="DVU_0082"
                     /old_locus_tag="DVU0082"
     CDS             complement(322684..324276)
                     /locus_tag="DVU_0082"
                     /old_locus_tag="DVU0082"
                     /inference="non-experimental evidence, no additional
                     details recorded"
                     /note="identified by similarity to GP:12543284"
                     /codon_start=1
                     /transl_table=11
                     /product="conserved hypothetical protein"
                     /protein_id="AAS94566.1"
                     /translation="MDNDSTPRGTVCVTGATGYVGGRLVPRLLDHGWRVRALVRTPAKL
                     LCRPWARHPRLDIIRGDLDDACSLVPALEGCDAVFYLVHSMNPHVTGRDTFAKADRAAA
                     SNMVRACDEARPGRIIYLSGLVPEGEELSPHLRSRAEVADILARGETPLTVLRAAQILG
                     SGSASFEMVRYLVDRLPVMLTPRWVHSLCQPIAISNVLGYLEGCLDHPETMGQTYDIGG
                     PDILSYRELFDIFAEVAQLRRRTIIPVPVLSPELSAHWINLVTPIPKALATPLIQGLRN
                     RVVCADDRIRDIIPQRLLSCREAIGKALDRVREQSVPTCWTDAGRPDMPEWMTCGDASY
                     AGGDLLECAYAIQVEAPPETVWKPVSAIGGETGWYHGDLLWRLRGMLDKLVGGPGLRRG
                     RRHPTDIGVGDALDFWRVLDVRPGERLLLLAEMKVPGDALLEFRLAPTATGGTELWMLS
                     WFLPRGLAGLAYWWALYPLHKGLFKGMLCGLAAATGAPVSREPWALPPRREFACALPLT
                     DASAPGRRDTTAQ"
     gene            324406..324825
                     /locus_tag="DVU_0083"
                     /old_locus_tag="DVU0083"
     CDS             324406..324825
                     /locus_tag="DVU_0083"
                     /old_locus_tag="DVU0083"
                     /inference="non-experimental evidence, no additional
                     details recorded"
                     /note="identified by similarity to OMNI:NTL01TE1132; match
                     to protein family HMM PF03745"
                     /codon_start=1
                     /transl_table=11
                     /product="conserved hypothetical protein"
                     /protein_id="AAS94567.1"
                     /translation="MTDEVRRGAVLTPQASARLDEAVSLFARGEYHACHDVLEDLWRED
                     GSPVRDIYKGVLQVGVAYWHAGRGNLRGALRLAVRGVEHLVPFMPSAFGLDLATLVEDV
                     RHASRLWEEAAMRGDSAPDVPSPRLVRATSPRPEE"
     gene            complement(324897..325949)
                     /locus_tag="DVU_0084"
                     /old_locus_tag="DVU0084"
     CDS             complement(324897..325949)
                     /locus_tag="DVU_0084"
                     /old_locus_tag="DVU0084"
                     /note="identified by match to protein family HMM PF01008;
                     match to protein family HMM TIGR00524"
                     /codon_start=1
                     /transl_table=11
                     /product="translation initiation factor, aIF-2BI family,
                     putative"
                     /protein_id="AAS94568.1"
                     /translation="MERHIRYDAASRSLILLDQRYLPTREEDFVCRNTDDIVTALQVMV
                     VRGAPAIGVTAAWGCVLAAYETAESGMETWRPVLDGLIERIANARPTAVNLRWAVERMR
                     AAWHSLGRADLATLITYWTNEAKRIHRDDIAINRRMGEHGAELIDDGDAVMTHCNAGAL
                     ATAGYGTALGVIRGAVEAGKNITVIANETRPFLQGARLTAFELHEDGIPVTVACDNACG
                     LLMKRGMVQKVVVGADRIAANGDAANKIGTYSVALLAREHGIPFYVAAPLSTIDRETPD
                     GDHIPIENRTPTEVTHVGATQITPDGVPVFNFAFDVTPAHLIAGIVTEMGVLRAPYRES
                     IAEAFRKAGL"
     gene            326466..327710
                     /gene="trpB-1"
                     /locus_tag="DVU_0085"
                     /old_locus_tag="DVU0085"
     CDS             326466..327710
                     /gene="trpB-1"
                     /locus_tag="DVU_0085"
                     /old_locus_tag="DVU0085"
                     /EC_number="4.2.1.20"
                     /note="identified by similarity to SP:Q9YGB0; match to
                     protein family HMM PF00291; match to protein family HMM
                     TIGR00263"
                     /codon_start=1
                     /transl_table=11
                     /product="tryptophan synthase, beta subunit"
                     /protein_id="AAS94569.1"
                     /translation="MTATATTLHRPDTSTGFFGAYGGQFVPDQLKPILDDLAATFDACK
                     DDPSFIEEFTYYLTRYSGRATPLFLCSNLTARLGGARIYLKREDLNHLGAHKVNNTIGQ
                     ILLAKRMGKKKVIAETGAGQHGVATAATAALMGMQCTIYMGAEDMERQKLNVFRMRMMG
                     AEVVPAMSGQRTLKEAVDEALAAWVQDANETFYLLGSAVGPHPYPAIVRHFQSVIGREA
                     RAQILEAEGRLPDCCIACVGGGSNAIGLFAEFVPDTSVRLIGVEPAGRGLTYGDHAATL
                     CLGEPGVLHGFYSYMLKDDKGEAAAVYSISAGLDYPGVGPEHSHLKDMNRAEYVSVTDV
                     EAVDAFFTLSRAEGIIPALESSHALAHAMKMAPAMPKDAIIVVNLSGRGDKDVAQIEEM
                     VSNGLVTPPAMVRGL"
     gene            complement(327747..327968)
                     /locus_tag="DVU_0086"
                     /old_locus_tag="DVU0086"
     CDS             complement(327747..327968)
                     /locus_tag="DVU_0086"
                     /old_locus_tag="DVU0086"
                     /inference="non-experimental evidence, no additional
                     details recorded"
                     /note="identified by Glimmer2; putative"
                     /codon_start=1
                     /transl_table=11
                     /product="hypothetical protein"
                     /protein_id="AAS94570.1"
                     /translation="MQPSSSRRSLLGLFTPRRQRLFAATSHFPASPYGKTLGPNGSGFL
                     KRGGAWERHDQDIAPQAPGATLPPTDST"
     gene            328222..329727
                     /gene="rrsA"
                     /locus_tag="DVU_16SA"
                     /old_locus_tag="Dv16SA"
     rRNA            328222..329727
                     /gene="rrsA"
                     /locus_tag="DVU_16SA"
                     /old_locus_tag="Dv16SA"
                     /product="16S ribosomal RNA"
     gene            329816..329892
                     /locus_tag="DVU_tRNA-Ile-1"
     tRNA            329816..329892
                     /locus_tag="DVU_tRNA-Ile-1"
                     /product="tRNA-Ile"
     gene            329915..329990
                     /locus_tag="DVU_tRNA-Ala-3"
     tRNA            329915..329990
                     /locus_tag="DVU_tRNA-Ala-3"
                     /product="tRNA-Ala"
     gene            330143..333063
                     /gene="rrlA"
                     /locus_tag="DVU_23SA"
                     /old_locus_tag="Dv23SA"
     rRNA            330143..333063
                     /gene="rrlA"
                     /locus_tag="DVU_23SA"
                     /old_locus_tag="Dv23SA"
                     /product="23S ribosomal RNA"
     gene            333171..333287
                     /gene="rrfA"
                     /locus_tag="DVU_5SA"
                     /old_locus_tag="Dv5SA"
     rRNA            333171..333287
                     /gene="rrfA"
                     /locus_tag="DVU_5SA"
                     /old_locus_tag="Dv5SA"
                     /product="5S ribosomal RNA"
     gene            334203..334697
                     /locus_tag="DVU_0087"
                     /old_locus_tag="DVU0087"
     CDS             334203..334697
                     /locus_tag="DVU_0087"
                     /old_locus_tag="DVU0087"
                     /note="identified by similarity to GP:29897211; match to
                     protein family HMM PF06196"
                     /codon_start=1
                     /transl_table=11
                     /product="conserved domain protein"
                     /protein_id="AAS94571.1"
                     /translation="MAQGTRKDRRFRQADREALLALFAYALYFIWWYVFAYGLGSGNPD
                     DYSYVLGMPAWFFYSCIVGYPLITLTLWAIVRLFFKDMPLGEIDDDPGSPHGGASPSKA
                     QDAKVVCPSSSVTDAMAASHDTCRPAPLAGFACGGSASAGAGEGPTLSVEPGDGTKGGR
                     A"
     gene            334694..336181
                     /locus_tag="DVU_0088"
                     /old_locus_tag="DVU0088"
     CDS             334694..336181
                     /locus_tag="DVU_0088"
                     /old_locus_tag="DVU0088"
                     /note="identified by similarity to SP:P16256; match to
                     protein family HMM PF00474; match to protein family HMM
                     TIGR00813; match to protein family HMM TIGR02119"
                     /codon_start=1
                     /transl_table=11
                     /product="Sodium/pantothenate symporter"
                     /protein_id="AAS94572.1"
                     /translation="MSAQFMTTVPVVLYLALSFGVALWARGRTAEGGSAKDIIEEYYIG
                     GRSMGGFVLAMTIIASYTSAGSFVGGPGVAYRLGLSWVLLAMIQVPTTFLTLGVLGKRF
                     AIVARRAGAVTLTDYLLARYRSHTVVILCSAALLVFFMAAMLAQFIGGARLFQTVTGYP
                     YVVGLALFGVTVVLYTAVGGFRAVVVTDAVQGIVMVVAVVVVLLAVIDAGGGMTQCIAT
                     LKAIDPGLITPTGPGDAVPQPFMLSFWVLVGLGVLGLPQTTQRCMGYRDSRAMHDAMII
                     GTLLIGFMILCAHLAGTLGRAVLPDLPAGDLAMPSLIVQLLSPFWAGVFIAGPLAAIMS
                     TVDSMLLLASAAIVKDLYVRYRLGGDTSRLRPVTMKRMSVASTAVIGVLVFVAAMEPPD
                     LLVWINLFAFGGLEAVFLWPLVLGLYWRRGNATGAIASILSGVTAFVWLTIAKPDMGGI
                     HAIVPTTLLSLVMFVAGSLAGRPSGREVDALFGGERS"
     gene            complement(336237..337040)
                     /locus_tag="DVU_0089"
                     /old_locus_tag="DVU0089"
     CDS             complement(336237..337040)
                     /locus_tag="DVU_0089"
                     /old_locus_tag="DVU0089"
                     /inference="non-experimental evidence, no additional
                     details recorded"
                     /note="identified by similarity to OMNI:VCA0583"
                     /codon_start=1
                     /transl_table=11
                     /product="conserved hypothetical protein"
                     /protein_id="AAS94573.1"
                     /translation="MIRLCFAIVWLASCGIVFPTHAAQPVVILCDDSYPPYSYADSGEV
                     KGIYVEIVREIASRMPGYAVSIQPVPWKRGLLQVMNGEAFGIIPPYYRPHERPYISYSD
                     PILKERLSLVVHERSMTRPREHWPDDYDGFAIGTNAGFSTPLCSKATKAITEGRIRWDN
                     SGTTEQNLLKLNRDRLQGYVNDPASIFVEWERLARRGDVTGKLVETAVLSEEYGHLGIT
                     DNDKGRFAFKYDFITQFNRVLATMQRAGTVEAIRNGVMKSYSRHE"
     gene            337617..338588
                     /gene="wcaG"
                     /locus_tag="DVU_0090"
                     /old_locus_tag="DVU0090"
     CDS             337617..338588
                     /gene="wcaG"
                     /locus_tag="DVU_0090"
                     /old_locus_tag="DVU0090"
                     /EC_number="1.1.1.271"
                     /note="identified by similarity to SP:P32055"
                     /codon_start=1
                     /transl_table=11
                     /product="GDP-fucose synthetase"
                     /protein_id="AAS94574.1"
                     /translation="MEKNDKIYVAGHRGLVGGAIVRNLRSRGFGNLLMRSSAELDLRCQ
                     RAVEDFFAAERPDYVFLAAAKVGGILANDTYPADFIRDNLQMEVNVIDAAHRAGVRKLC
                     FLGSSCIYPKFAPQPMKEEHLLTGELEPTNEWYAVAKIAGIKMCQAYRRQYGFNAIAVM
                     PTNLYGPGDNFDLSGSHVLPALLRKFHEAKQAGEPEVVVWGTGTPRREFLHVDDMADAC
                     VHLMEVYEGENIVNVGVGEDVTIAELAGLVGQVVGYTGRIVYDASKPDGTPRKLLDVTR
                     LAATGWRAHIGLAEGITSTYAWYLEHLGGRASAGGQTVHGGA"
     gene            338641..339363
                     /locus_tag="DVU_0091"
                     /old_locus_tag="DVU0091"
     CDS             338641..339363
                     /locus_tag="DVU_0091"
                     /old_locus_tag="DVU0091"
                     /inference="non-experimental evidence, no additional
                     details recorded"
                     /note="identified by similarity to OMNI:NTL01SS01089"
                     /codon_start=1
                     /transl_table=11
                     /product="conserved hypothetical protein"
                     /protein_id="AAS94575.1"
                     /translation="MRLAVLIDADNAKADAISDLLAEVSKFGVATVKRAYGDWTTTNLQ
                     GWKKQLHKYAIQPMQQFSYTRGKNSTDASMIIDGMDLLYTGNFDGFCIVSSDCDFTRLA
                     TRFREAGLSVYGFGEKKTPEPFVAACDRFIFTEILGKGETQEKPAATGKADESAASKEL
                     LKLLRKAVAAVSGEDGWASLSNLGSHISKIRPSFDSRNYGYSKLSTLVKNLDIFETRMV
                     PSADKLHTDVFLRLKDGK"
     gene            complement(339420..342737)
                     /locus_tag="DVU_0092"
                     /old_locus_tag="DVU0092"
     CDS             complement(339420..342737)
                     /locus_tag="DVU_0092"
                     /old_locus_tag="DVU0092"
                     /note="identified by match to protein family HMM PF00512;
                     match to protein family HMM PF00785; match to protein
                     family HMM PF00989; match to protein family HMM PF02518;
                     match to protein family HMM TIGR00229"
                     /codon_start=1
                     /transl_table=11
                     /product="sensory box histidine kinase"
                     /protein_id="AAS94576.1"
                     /translation="MGETPDVCAGRSGENGTRDSIGTSPLVMPEGTVCTPDIAVPDKTT
                     SAAGLSALHGHVLDADPTPRFVLDDHLRLVLLNPALADLLCHDAIGRHGNAVGPSPDTL
                     TGRHITEVFTPDAFTQMATALADVQSGLSPAHALLIKPAMGDSYLRLRIFPVPHGDRTF
                     IAGDLAPADTPCRSELQMFEQEATLRAIGDNLPDCAIFSQRVLPDGTIIPRYRSRSVSS
                     LFGIPFEMAMNAQELLRLVVVPEDSHMFDANAIQAQGSFHGAIRIRRMNDGAMRWIQVH
                     AAARPQPDGSSIWDGSVSDITHLKKQERSLRERDLTIRSIGDNMPDGMLFSVDAPPDGP
                     HRYTYVSRGVERLFGLSAEAVLADPRALEALVVPEDRSRHTALQQHAIRTRTPFDMMLR
                     IAVADGSRRIFHVRAKPRHDDGSSHAWDGVCTDVTTAVEQQHALRERESMLAAIGDNLP
                     HGGIFRVSLDAQGLRFMYVSQGIERQLGIRPESLYKDSSVLLARFDRSDRALLREACQR
                     CLDDGTPVDITVRYTHVSGRIHWLHLRMARHASDRACRILDGLAIDETQLVLQRDALRE
                     HERILTALGDSLHEGAIYTCEVLPEGTSRLLYASSQAGRLMGVPIQRLYDDFDAVVAER
                     IHPEDLEGLAKAECHAQRTLEPLDLRLRILADEGEVRWLHVRSAPSPRAGGGFLWQGVV
                     LDITALKRTEIALETTRRHLHDIIEAMPSALFGIDADENVTCWNAAARRLLGFGDPRPH
                     ERATASPTGDGEPREHPVMPLTSLPRLAPYAALVRTSLASGTTLRAERTALRLDSGQRF
                     DDVVVYPLQDALKTHRGEAMLRLDDVTDRVRLEEMVVQNEKMLSIGGLAAGMAHEINNP
                     LAGVLQGVQNVRRRFSPTLAANAADAEACGLSLEAMQQYMQRRGILFLLDGIRESGERA
                     ARIVRNMLEFSRRSSLEKIPTDLNALLHKVVEFASADFDIHDDYDFKRVRILFETQPDL
                     PPILCAPGEMEQVLVNLVRNALHAMAAVRSTTPTITLRSRRTEKGVRIEVEDNGPGMSE
                     DVRRKVFEPFFTTKAPGKGTGLGLSVSYFIVTRFHKGLLRVESAPGEGTRFIIELPA"
     gene            complement(342993..345443)
                     /locus_tag="DVU_0093"
                     /old_locus_tag="DVU0093"
     CDS             complement(342993..345443)
                     /locus_tag="DVU_0093"
                     /old_locus_tag="DVU0093"
                     /note="identified by match to protein family HMM PF00534;
                     match to protein family HMM PF02231"
                     /codon_start=1
                     /transl_table=11
                     /product="conserved domain protein/glycosyl transferase,
                     group 1 family protein"
                     /protein_id="AAS94577.1"
                     /translation="MSADTLKVDLHVHSRFSTRPSQWLLQKLGCSESYTAPQAIYDIAR
                     KRGMDLVTITDHNTIAGSLEIAHLPGAFISEEVTTYFPEDGCKIHVLAWNITEAQHGEI
                     TMLRPNVYDLVDYLVATGIPHACAHAMYSMNERLTVSHMERLLLLFRVFELNGSRDAYQ
                     NAILRDLLRGLTPQTMDAMAERHDLAPRMDMPCVKHLMAGSDDHSSLNIARSHTTVRGV
                     RGEGLARVESLLEGVMQGRGEQAGTDASPETMAHNLYAIAYQFYKQRFQLARHVGFDPL
                     LRFADHALTATPEPSGGLLARLHGLIHFRRPRRATTSRSVQEHLRHEALRIISDDVELQ
                     ALAAGDGATGHEVEQAWMRFVDRASDKVLRHFADTLLDNAVGADLFSVFQVIGSAGSLY
                     AILSPYFVAYTLFTKDRAFARQCAAHFLPAHGERERLHVGHFTDTFYDVNGVARTLQTQ
                     LDMAIKHGKRLQVLTCAPPDEVQQPFAGRADVRTFTPTGAFAMPEYPELKLHYPPMLRI
                     LRHCYDAGFTHLHSATPGPMGLVALAVARILKLPIHGTYHTAFPQYVMQLTEDAGLEEA
                     MWQYMIWYYGQMDKVYVPSLATGDELVARGIPRERIVFYPRGIDTQAFSPVHRNGYFNA
                     HPQAAGRTRLLYVGRLSREKNLHILAEAFRTACAQNPGLALVLVGDGPIRDELARTLTD
                     LPVIFTGYIEGDALAEAYASSDIFVFPSGTDTFGNVVLEAQASGLPVIVTDRGGPRENL
                     LPGRTGCIVPEGEADALSAAMLDLAADPVRLGRMSAEARAYAESRSFESAFTRQWELYR
                     EVAA"
     gene            345675..347837
                     /locus_tag="DVU_0094"
                     /old_locus_tag="DVU0094"
     CDS             345675..347837
                     /locus_tag="DVU_0094"
                     /old_locus_tag="DVU0094"
                     /note="identified by match to protein family HMM PF00015;
                     match to protein family HMM PF00672"
                     /codon_start=1
                     /transl_table=11
                     /product="methyl-accepting chemotaxis protein"
                     /protein_id="AAS94578.1"
                     /translation="MLGVVKNARVGTRLAGVVLAFGVPLAVLLWFTVEGFNAGIRFATL
                     ELHGDAYLRPLVSMLSPLHEVGRAVRTGDAQAVQRAAGNVDRAMQHLDEVNAEAGEALQ
                     FTDEGLALRKREGVHPTRLAARWRGVRDGWRAMPPEKAEEATLALVADVRTAITHAGDT
                     SNLILDPDLDSYYLMDVVLLALPQTLDRLGVIAARGRDLLAGDDSPAARMELAVLAAHL
                     RESDMARIEGSLATALNEDAQFYGASASLRGAVDGALTRYRAETTGLLRIMDNLAGGGS
                     ADTAGFTRAVAASEAATLALWETSARELDVLLKVRIADYEARRTRALGLSLAAVLFALV
                     LSWLTVRSVTRPLSQLVEYTRSVAQEGATAPLEGRYTAEFATLAASLASMVDGLAGLVA
                     RSEAAQRDAETQHERAVAAVADAVAARKAAAQATAEGMQQAASSISGVVERLGAAASQL
                     AAQVEQVSGGAMQQRDALARVAGRVEEMSAGGEAVRSKAVTAAEGAGAASEQALEGGAA
                     VERSMRAIAVVLDQTGRMRDGMDELGRRAGGIGAIMGVIGDIADQTNLLALNAAIEAAR
                     AGDAGRGFAVVADEVRKLAEKTMNATREVGDVVRAIQDGTRASVEQVERAVAAVEEASS
                     HVRASEEVLQGIMGKTRVAADEVRDISGAVDAQAAASRLALDAVDEAERVSMETMTGMD
                     EARSAVHELARHAQELRGVMETLRTA"
     gene            complement(347978..349015)
                     /locus_tag="DVU_0095"
                     /old_locus_tag="DVU0095"
     CDS             complement(347978..349015)
                     /locus_tag="DVU_0095"
                     /old_locus_tag="DVU0095"
                     /note="identified by similarity to SP:P23861; match to
                     protein family HMM PF01547"
                     /codon_start=1
                     /transl_table=11
                     /product="polyamine ABC transporter, periplasmic
                     polyamine-binding protein"
                     /protein_id="AAS94579.1"
                     /translation="MQRLLATVVMLLLWTGVAVSAEPKVLNVFNWSEYVPQTVLDRFTK
                     ETGIKVVYTTYESNEAMYAKIKLLRGKGYDIVVPSTYFIDMMRKDGLLAKIDRAKLTNY
                     ANLDPRVLHQPFDPQNEFSVPYMWGNTGLMVNRKVVDPATISSWNDLFRPEFKGGVILS
                     DDLRDTFGIALKALGYSVNSTSEAEIKAAYEWLLKLKPSVRVFDVTATKQAFIAEEVKG
                     GMSWNGDAFIAMNENPDLAFVYPKEGLPLWVDSLAIPIGAEHKDNAHKFIDFLLRPDIA
                     KLCVEEYNYSTPNLAAQKILDARHAQSRATSPTDADLKNSEFTNGVGKALDVYEKYWEM
                     LKTAD"
     gene            complement(349017..349790)
                     /gene="potC"
                     /locus_tag="DVU_0096"
                     /old_locus_tag="DVU0096"
     CDS             complement(349017..349790)
                     /gene="potC"
                     /locus_tag="DVU_0096"
                     /old_locus_tag="DVU0096"
                     /note="identified by similarity to SP:P23859; match to
                     protein family HMM PF00528"
                     /codon_start=1
                     /transl_table=11
                     /product="polyamine ABC transporter, permease protein"
                     /protein_id="AAS94580.1"
                     /translation="MFMRRLGMAWVWLVYAFLYLPILVVIVYSFNASKYSTAWSGFTLD
                     WYAKLLANTPLVDAALNSLSVATLSATLATLLGSLAAMCLHRYRFPGRKVLHSSIYVLT
                     VSPDIVMGISLLIFFIALRMELGFVTLLIAHTTLGLPFVTVTVLARLAEFDEHLVEAAR
                     DLGASEAAAYRHIILPLTLPAVAAGWLLSFTLSMDDVLISFFVTGPSFEVLPLKIYSMV
                     RLGVKPDINALSAVMFGVTIVLVLLAQALTNMRRK"
     gene            complement(349793..350680)
                     /gene="potB"
                     /locus_tag="DVU_0097"
                     /old_locus_tag="DVU0097"
     CDS             complement(349793..350680)
                     /gene="potB"
                     /locus_tag="DVU_0097"
                     /old_locus_tag="DVU0097"
                     /note="identified by similarity to SP:P23860; match to
                     protein family HMM PF00528"
                     /codon_start=1
                     /transl_table=11
                     /product="polyamine ABC transporter, permease protein"
                     /protein_id="AAS94581.1"
                     /translation="MAKRNAFRNASIAVVALWLGLFALLPNAGLLLVTVLQRGEQDFVE
                     PVFTLANYARLFDPTFLRILWDSIALAATSTFVCLLVGYPFAYRIAMARRSVRPWFLLL
                     VIIPFWTNSLIRTYALIILLKSQGLVSDVLLFLGFIDAPISLMYSDLAVFVGLTYTLLP
                     FMILPLYVSIDKLDRKLLDAAKDLGAGSLRAFWHVTLPLTMPGIVAGSMLVFLPSLACF
                     YIPEILGGAKAMLIGNFIKNQFLVARDWPLGAAASTILTLLLVLLIVAWWLASRRVAAR
                     EKHEQDAALFTEAG"
     gene            complement(350667..351773)
                     /gene="potA"
                     /locus_tag="DVU_0098"
                     /old_locus_tag="DVU0098"
     CDS             complement(350667..351773)
                     /gene="potA"
                     /locus_tag="DVU_0098"
                     /old_locus_tag="DVU0098"
                     /note="identified by similarity to SP:P23858; match to
                     protein family HMM PF00005; match to protein family HMM
                     TIGR01187"
                     /codon_start=1
                     /transl_table=11
                     /product="polyamine ABC transporter, ATP-binding protein"
                     /protein_id="AAS94582.1"
                     /translation="MAEKDNIIELRGVTKNFEDTCALDNIDLEIRNGEFLTLLGPSGCG
                     KTTILRLISGFEKPDAGVITLKGQRMDDAPPEARQVNTVFQNYALFPHMSVRENVGFGL
                     RMQRRPKDEIARRVHDALRMVHLEAHADRRPRQLSGGQQQRVAIARAVVNNPLVLLLDE
                     PFSALDYKLRKQMQLEIKHLQRQLGITFVFVTHDQEEAFAMSDRVVVMNDGKIEQIGSP
                     QEIYEEPANLYVARFVGEINILNAVIAANHGDGLYDAVIEGVTFPIRSQRTFAPGDKVN
                     VLLRPEDLRVYTLTEDRPAGPHLTGRIEESVYKGATVDLIVTLSDGRRLMAAEFFNEDD
                     VDINYNPGETVTVSWVDGWEVVLPDGEA"
     gene            complement(352191..353351)
                     /locus_tag="DVU_0099"
                     /old_locus_tag="DVU0099"
     CDS             complement(352191..353351)
                     /locus_tag="DVU_0099"
                     /old_locus_tag="DVU0099"
                     /note="identified by similarity to SP:P02929; match to
                     protein family HMM PF03544; match to protein family HMM
                     TIGR01352"
                     /codon_start=1
                     /transl_table=11
                     /product="TonB domain protein"
                     /protein_id="AAS94583.1"
                     /translation="MTRCHARDGATDAVPQSCADGLVAAQPEESKKNTPPAAGQPLPDM
                     PSLHTGCSRKTFTAKGMGTRLASWRGVWGSVLVHLCAVATLVAAPLGGSTITSSSTGHM
                     MVSLASLPGGAGQGTSGAPAEPSGRMSRESATPHPSQQTQQETVTRPETTPTQRSQAAK
                     TSPRDIAPRHDKRPEKRVDNRPEMKTAQPAPKPVPEKPTAATTHPSDTTATDVTSPPDT
                     PAHEATAPASATKATSGTPANAAPRSGNDGTGDITGDNSGSGSGETAKTGQGKSSGHGE
                     AGPATPFGYALADVDAPPSVCSKVPPDYPRRARRTGTEGRVVLRLLVHENGAPGHLSVV
                     ESTPPGIFDQSAMEAVARWRFAPGRREGRAVPTWVLLPVRFDLASR"
     gene            353648..355597
                     /locus_tag="DVU_0100"
                     /old_locus_tag="DVU0100"
     CDS             353648..355597
                     /locus_tag="DVU_0100"
                     /old_locus_tag="DVU0100"
                     /note="identified by match to protein family HMM PF00593"
                     /codon_start=1
                     /transl_table=11
                     /product="TonB-dependent receptor"
                     /protein_id="AAS94584.1"
                     /translation="MGKRLMAALALAAMVCAGTAHAEDAPPASGGATLLEEEVVVSAPI
                     IEGNEVTRYAGQYTEVTQEQITDLNAQDMSSALRRTPGVNISRYNPVGSFGGAEGGGVF
                     IRGMGSSRPGSEIMTMYDGVPRYNPVFSHPLLDMLPMDPAQSIRVYKGVQPTEFGNAFS
                     AIDVIPKRMTEDGYRTRLFTSYGSYNTFTQGVEHGGKQGGVDYYAGQSVRLSDGHREHS
                     DGQIENYFGRLGYDLYENWNVSWFGNVTRNVARDPGSSLSTGNDGRFYTDDVLNVITLA
                     NDYGDADGHIKVYWNNGYANWAGQKGNADTTISDWDLYGLRAREAFRAWEGGEVTAGFD
                     YDVMSGKALFENDNGTSSEFEREDFVLFSPYAAVSHEFGSRDDFYAIPSAGMRFYTHNE
                     FGDQVAPHTGLVFGYRDTELHAGYARGVNYPGLNVAVFSENVIPPIMGGPFRDDWKNLD
                     PELVDHFEAGVSQKLWGKVKADLTAFWDEGTDRYAVVQGTPKRFRNIESFTIQGLEGTL
                     TYTPFADLSVYAGATWLDTFPSDLPYAPEWTFSAGLNWRFLQHFRLSLDAQYVTGEQVL
                     SQGRTENAVNASEVDPYHVVNGRIAYVFDYAPWEIKEAEVYLALENITDSDYEYRPGYR
                     MPGSSATVGLSVTF"
     gene            355708..357234
                     /locus_tag="DVU_0101"
                     /old_locus_tag="DVU0101"
     CDS             355708..357234
                     /locus_tag="DVU_0101"
                     /old_locus_tag="DVU0101"
                     /note="identified by match to protein family HMM PF01209"
                     /codon_start=1
                     /transl_table=11
                     /product="methlytransferase, UbiE/COQ5 family"
                     /protein_id="AAS94585.1"
                     /translation="MTPLHGAATPASASAAGSMKASHEASADPRSRFFDERAATWEQRC
                     YPPEARRRLAALVPRFGVERGDCVLDMGTGTGVLIPYLRDGVGDAGRILSFDVSFEMVR
                     RAGCKERDAKGLCVQATAMRIPARDGVFDRVVCFAAFPHFADKPAAMREMARVVRPGGE
                     VVIAHLLSRAELARHHGGHPAVAEDALPDDATMRGLMHDAGLVEGSITDGPGMYVARAR
                     KPRTCRAGEGGVPGTPGTPGGRAGGSAGGEGAESAIAGDAEGNGSGVEAGFEARRVFTA
                     LKQNDAMHHSAVYGVLSGLLRAFACDAALPHGAPGQGGALRILDVGCGEAADVVQALEG
                     VTVGAYTGVDTSAPALAEARRHLAALGCPVTLIEGDYRLALNTSQGSVDVLWMGLFLHH
                     LPRALKADFLHTAHGLLAPGGMVLAHDPIMGEDDTRETMLARMEAIGRERWHFLTPEEV
                     GMVHRHWSCHGHQERFSDLCALGEAAGFEVDMVWHDADRTYGLVRFMRRG"
     gene            357422..358414
                     /locus_tag="DVU_0102"
                     /old_locus_tag="DVU0102"
     CDS             357422..358414
                     /locus_tag="DVU_0102"
                     /old_locus_tag="DVU0102"
                     /note="identified by match to protein family HMM PF01297"
                     /codon_start=1
                     /transl_table=11
                     /product="cation ABC transporter, periplasmic binding
                     protein"
                     /protein_id="AAS94586.1"
                     /translation="MNEVHPDVGRGMALCAGPVALASALVILMLSCFMMAPSEARAAER
                     LMVLTGTTLIEDVVKDVGGARVETRTVIPGAACPGHYDMRASDIAAFARADIILLHDWQ
                     RGQSHIKAMLATDAGAAGKVRVPEAPGNWMLPQVQARGTAAVTALLAEADTAFAEDYAR
                     RGGERVARIGAVGEEVREAVKRTGVVGQPVIADAMQRPLLEWMGLRVVADYGRFEEMGA
                     EALGRAMTAAREAGAVLAVDNLQSTGGAGAALAADLGARHVVLTNFPGGFPDAPDWESS
                     LRRNVEIVLGALRDSVSVAEAHGDGGTMSPVPVASTTLRTACPAPVGLP"
     gene            358447..359388
                     /locus_tag="DVU_0103"
                     /old_locus_tag="DVU0103"
     CDS             358447..359388
                     /locus_tag="DVU_0103"
                     /old_locus_tag="DVU0103"
                     /note="identified by similarity to OMNI:NTL02SC0434; match
                     to protein family HMM PF00005"
                     /codon_start=1
                     /transl_table=11
                     /product="cation ABC transporter, ATP-binding protein,
                     putative"
                     /protein_id="AAS94587.1"
                     /translation="MCTAYSSDCPPASSALHGGPAAPPAAVAAPVVSLREVSVVRRGRC
                     ILAVESFEAQSGEFVVVVGPNGAGKSTLLGVMNGFVRPAFFRPAFFRPGSGGPGNGRAE
                     VLGCDMRSFGGWRVRKRVALVAQMVDVDARLPISVLETVMVGGYGRLGLWRRPGKALRE
                     LALSHLERTGIAHLAHRPFGQCSGGERQRAAIARALTQEPDILLLDEPTSALDWHAQRG
                     ILALVADIHAERRHTARPLTTVMVTHDLNALYHGGEGEARRTVPDRVVCMAEGRVTWSG
                     PVADALDAERLTALYGTPIDIIRHGPRPVVLF"
     gene            359397..360233
                     /locus_tag="DVU_0104"
                     /old_locus_tag="DVU0104"
     CDS             359397..360233
                     /locus_tag="DVU_0104"
                     /old_locus_tag="DVU0104"
                     /note="identified by similarity to SP:P44661; match to
                     protein family HMM PF00950"
                     /codon_start=1
                     /transl_table=11
                     /product="cation ABC transporter, permease protein,
                     putative"
                     /protein_id="AAS94588.1"
                     /translation="MGSSPFDHAFMLHALAAGALAGVACSVAGVFAVLMRLTFIGVCLA
                     HAAFAGGLLALAFGLPSLPAALASSMVAALVVGPLADRGEISPDTAVGIVFSAMIGVAV
                     LCMGLLPGPKTEALNLFWGSILTVRPRDVWLLAAVAGVAVVGVAVFFKEVQAVACHRSV
                     AAAVGIPATAVFYAILLQTGVTVTACLPSVGGLLVYSLLVSPAAAAYQLTYSLGRMFLL
                     AMFFGALSGVGGVLVAWYLDVPAGAAVVLFSCALFLLAAWFSPKRDRAARSASSRG"
     gene            complement(360477..361211)
                     /locus_tag="DVU_0105"
                     /old_locus_tag="DVU0105"
     CDS             complement(360477..361211)
                     /locus_tag="DVU_0105"
                     /old_locus_tag="DVU0105"
                     /note="identified by similarity to SP:P10346; match to
                     protein family HMM PF00005"
                     /codon_start=1
                     /transl_table=11
                     /product="glutamine ABC transporter, ATP-binding protein"
                     /protein_id="AAS94589.1"
                     /translation="MTPMIEIRNLHKSYGDHHVLRGIDLTVRTGEVVVVIGPSGSGKST
                     ALRCINRLEEITSGTIIVDGYDLYDPKTDINHVRTEAGMVFQQFNLFPHMSVLENVTIG
                     PVKVRRMARQEAQALGLALLEKVGLADKAHAYPDQLSGGQKQRVAIARSLAMQPKVLLF
                     DEPTSALDPELVGEVLEVMKQLAREGMTMVVVTHEMGFAREVADRVIFIDYGKIQEEGP
                     PNELFADPKNPRLREFLGKVIH"
     gene            complement(361285..361956)
                     /gene="glnP"
                     /locus_tag="DVU_0106"
                     /old_locus_tag="DVU0106"
     CDS             complement(361285..361956)
                     /gene="glnP"
                     /locus_tag="DVU_0106"
                     /old_locus_tag="DVU0106"
                     /note="identified by similarity to SP:P10345; match to
                     protein family HMM PF00528; match to protein family HMM
                     TIGR01726"
                     /codon_start=1
                     /transl_table=11
                     /product="glutamine ABC transporter, permease protein"
                     /protein_id="AAS94590.1"
                     /translation="MAFDFQPQVMLDTAPLLLAGVKLTVLITLGGLALGFLLGAVAGLA
                     NSGRKAAFKVPATIYIEAIRGTPLIVQVMFLYFGVPLATGMRIPPETAGILAIAVNSGA
                     YIAEIVRGAIASIDTGQSEAGRSIGLTRLQTMLYIIWPQAFRRMIPPLGNQFIISLKDT
                     SLLVVIGVGELTRQGQEIIAVNFRAFEVWLTVAVFYLAMTLSIAWALRRLERSFSARSA
                     R"
     gene            complement(362071..362820)
                     /gene="glnH"
                     /locus_tag="DVU_0107"
                     /old_locus_tag="DVU0107"
     CDS             complement(362071..362820)
                     /gene="glnH"
                     /locus_tag="DVU_0107"
                     /old_locus_tag="DVU0107"
                     /note="identified by similarity to SP:P10344; match to
                     protein family HMM PF00497"
                     /codon_start=1
                     /transl_table=11
                     /product="glutamine ABC transporter, periplasmic
                     glutamine-binding protein"
                     /protein_id="AAS94591.1"
                     /translation="MKRLVKLVLGLALVLGLAATASAKQLVVAHDTNFKPFEFKGEDGK
                     YTGFDIELWQAIAKIAGVDYKLQPMDFNGIIPGLQTGNVDVGIAGITIKPERAAVVDFS
                     DPYYDSGLMILVRENETGIKAVEDLAGKIVAVKTATSSVDFMKSFGKAKELKLFPNNDS
                     MFFELMAGGADAVIFDMPVVKEFAMTAGKGKVKVVGPLYQGQSYGIGFPKGSELVGKVN
                     DALKQLKADGSYDKLFVKWFGYAPEKK"
     gene            complement(363112..363219)
                     /locus_tag="DVU_0108"
                     /old_locus_tag="DVU0108"
     CDS             complement(363112..363219)
                     /locus_tag="DVU_0108"
                     /old_locus_tag="DVU0108"
                     /inference="non-experimental evidence, no additional
                     details recorded"
                     /note="identified by Glimmer2; putative"
                     /codon_start=1
                     /transl_table=11
                     /product="hypothetical protein"
                     /protein_id="AAS94592.1"
                     /translation="MRWRLAHAYRTREPAADSQKHNQIIRIWNAPLFPA"
     gene            363756..364988
                     /locus_tag="DVU_0109"
                     /old_locus_tag="DVU0109"
     CDS             363756..364988
                     /locus_tag="DVU_0109"
                     /old_locus_tag="DVU0109"
                     /note="identified by similarity to SP:P14377; match to
                     protein family HMM PF00512; match to protein family HMM
                     PF02518"
                     /codon_start=1
                     /transl_table=11
                     /product="sensor histidine kinase"
                     /protein_id="AAS94593.1"
                     /translation="MARHRSCRPAVPRDARAPRAPLPNGLFVLEKWGTCGGDGGPTMNW
                     KLIPPGGITSSLRLRVGLLLFLLVVVSMAAAALPLLMVGGRLTLPEPLADFAANPAADA
                     IALLCTILFLAGLLGVVIYRQVLGPIRRLALEGAFGGEVTGNEVEVLVGRVRHLLDTMH
                     RTQAQLEESHETLRQTEKLALVGKLAAGVAHSVRNPLTSVKLRLFSLERSLTLDTQQRE
                     DFEVIADEIRHLDAIVSNFLEFSRRPKLRMQTVSPSDVVDNTLQLLKHRIESFNVQVQL
                     HRAERLPVVKGDPEQLKEALVNLVLNACEAMGYDGRLDITEERGIINPLGRAVVIRIAD
                     SGPGVPIDRRDDIFQPFFSTKEEGTGLGLPIAKSIFEEHGGWLHLHSAPGRGATFVAVL
                     PALKDDSWLRS"
     gene            364973..366403
                     /locus_tag="DVU_0110"
                     /old_locus_tag="DVU0110"
     CDS             364973..366403
                     /locus_tag="DVU_0110"
                     /old_locus_tag="DVU0110"
                     /note="identified by match to protein family HMM PF00072;
                     match to protein family HMM PF00158; match to protein
                     family HMM PF02954; match to protein family HMM TIGR01199"
                     /codon_start=1
                     /transl_table=11
                     /product="sigma-54 dependent transcriptional
                     regulator/response regulator"
                     /protein_id="AAS94594.1"
                     /translation="MAKILIVDDDHQLRQSFQRLLAVEGHDVRGASSGEQGLRMVREEL
                     PECVIMDVRMPGMNGLDALKALREIDARLPVIIMTAYATTETAIEATKFGAFDYILKPF
                     DIPDILALIDKAVEAGRRMRGRVAMTPEPGDGGDAEALVGTSRAMHEVYKAIGRAAPTD
                     ALVLVRGESGTGKELVARAIYQHSLRAERPYLVINCVAIPDTLLESELFGYEKGAFTGA
                     THRRVGKIEQASGGTVFLDEIGDMPLGIQAKLLRLLQERQIERLGGRETIPVDVRIIAA
                     TNTDLEAAVADGRFREDLYYRLKVVTLWLPPLRERREDIPPLARFFLSRFAREMDTPDP
                     GISTEALAYMEAHPWPGNVRELGNAIQKALVFNRGAPLLPEDIRQALEGVRGSTSTREG
                     DEGAGDDLLQLVRRTLSGGDDNAFETIMDHVGRIVVREALQYTGGNRTRAARLLGMSRP
                     TLLARMERYGLKVEQQVS"
     gene            366537..367343
                     /locus_tag="DVU_0111"
                     /old_locus_tag="DVU0111"
     CDS             366537..367343
                     /locus_tag="DVU_0111"
                     /old_locus_tag="DVU0111"
                     /note="identified by match to protein family HMM PF00072"
                     /codon_start=1
                     /transl_table=11
                     /product="response regulator"
                     /protein_id="AAS94595.1"
                     /translation="MTQASIARTVLIIEDSPVQAKIIRKQIQAYTQFDVRVAHSLADAE
                     DVLREAHDTIFVAVIDLNLPDAPDGEAVDLCLHWQMPSIVLTATFNEDIRRRFIERRVV
                     DYFFKGSIQDMDPMVTSIERVFKNRFVHALVVDDSRTQRGIIRQLLEVQCVNVLEAENG
                     VEGLAVLEANPQVTLVITDYQMPEMDGIELVRELRQRHRMDKIAIVGVSAVGSGPLTAQ
                     FLKHGANDFLTKPFEVEEFYWRVNQTLEGLDLMCDLRSCREQLESR"
     gene            367352..368776
                     /locus_tag="DVU_0112"
                     /old_locus_tag="DVU0112"
     CDS             367352..368776
                     /locus_tag="DVU_0112"
                     /old_locus_tag="DVU0112"
                     /note="identified by similarity to SP:P05327; match to
                     protein family HMM PF00875; match to protein family HMM
                     PF03441"
                     /codon_start=1
                     /transl_table=11
                     /product="deoxyribodipyrimidine photolyase, putative"
                     /protein_id="AAS94596.1"
                     /translation="MHPGRVWRHGDSRAVRGPVLYWMHREHRAHDNWALVHAIGEAKAA
                     GAPLAVVWCLSPRFLDAAYRQFHFLLRGMRGTAETLREHGIPFFLLQGDPADEVPRFAA
                     THGTGLVVTDFDVLRLKRAWLGQVREALACPLHEVDGRNVVPCRMASDKREYAARTLRP
                     KIHRLLPEYLDPFPSLATEASGVAAWKAPVPDAMAAPDWDALLAAHPADRSVPALTGPD
                     APVPGEEGARRTLETFLTSRIHRYEKRNDPNADAVSGLSPYLHFGMMAAQRVVQRVTAS
                     TAGSADARASFIEELVVRRELADNFCLHTPDYDAVTCFPAWAQGTLDRHRDDPRPHLYD
                     EAALEKARTADPLWNAGQTQLMRCGVIHGYMRMYWAKQLLLWTPTPEEAMRIAVRQNDR
                     WALDGRDSNGYAGIAWSLGGVHDRPWGERPVQGTIRCMTYNGARGKFDVAAYIARMESL
                     RGGGQARLPKSPCQRQ"
     gene            369418..369798
                     /gene="hisI"
                     /locus_tag="DVU_0113"
                     /old_locus_tag="DVU0113"
     CDS             369418..369798
                     /gene="hisI"
                     /locus_tag="DVU_0113"
                     /old_locus_tag="DVU0113"
                     /EC_number="3.5.4.19"
                     /note="identified by match to protein family HMM PF01502"
                     /codon_start=1
                     /transl_table=11
                     /product="phosphoribosyl-AMP cyclohydrolase"
                     /protein_id="AAS94597.1"
                     /translation="MTAFVPDFGKAGGLVPAIAQDADTGEVLMMAWMNAEAFEMTLKTG
                     EAHYFSRSRGRLWHKGGTSGHTQHIRAVRLDCDSDTILLLVEQRGGAACHEGYRSCFYR
                     EMKDGEVSICSPKVFDPKEVYK"
     gene            369795..370676
                     /gene="hisG"
                     /locus_tag="DVU_0114"
                     /old_locus_tag="DVU0114"
     CDS             369795..370676
                     /gene="hisG"
                     /locus_tag="DVU_0114"
                     /old_locus_tag="DVU0114"
                     /EC_number="2.4.2.17"
                     /note="identified by similarity to SP:P10366; match to
                     protein family HMM TIGR00070"
                     /codon_start=1
                     /transl_table=11
                     /product="ATP phosphoribosyltransferase"
                     /protein_id="AAS94598.1"
                     /translation="MSIRTPMKLGIPKGSLEEATINLLARSGWKIRKHHRNYFPEINDP
                     ELTARLCRVQEIPRYIEDGILDVGLTGKDWLLETGSDVVVVSDLVYSKVSNRPARWVLA
                     VAGDSPYTRPEDLAGKRIATELLGVTKRYFADAGIEVNVQYSWGATEAKVVEGLADAIV
                     EVTETGTTIKAHGLRIISEVLLTNTVLIANRAAWEDPCRRRKIEQIDLLLQGALRADSL
                     VGLKMNVPTRCLDAVLDQLPSLNSPTVAGLRDNTWFAVEIVVDNGVVRDLIPRLREAGA
                     EGIIEYALNKVI"
     gene            370776..371681
                     /gene="aroE"
                     /locus_tag="DVU_0115"
                     /old_locus_tag="DVU0115"
     CDS             370776..371681
                     /gene="aroE"
                     /locus_tag="DVU_0115"
                     /old_locus_tag="DVU0115"
                     /EC_number="1.1.1.25"
                     /note="identified by match to protein family HMM PF01488;
                     match to protein family HMM TIGR00507"
                     /codon_start=1
                     /transl_table=11
                     /product="shikimate 5-dehydrogenase"
                     /protein_id="AAS94599.1"
                     /translation="MSAPIPTRSVKLSQSPCAADSSESAHRVPFRIPERLYGIVGHPLG
                     HTLSPLLHNWGFALHSLPAVYMAWPVPPGRFASFMEAVRTLPVHGASVTIPHKEEALRL
                     CDRVTDRARAVGAVNTLFLEDGVVCGENTDVTGFLAPLRARGVRIDEALVLGAGGAARA
                     VLAGLVELGVRRVRISNRTHDKAMELAGAFGADVVPWDERGSAAAGLVVNTTPCGMQGA
                     RMGESPLPEGAFSGRGMAYDLVYNPLTTRFLADARAAGWETQDGLGMFVEQGREQFRIW
                     TGLDLPAEGARRLIAEALGL"
     gene            372020..373096
                     /locus_tag="DVU_0116"
                     /old_locus_tag="DVU0116"
     CDS             372020..373096
                     /locus_tag="DVU_0116"
                     /old_locus_tag="DVU0116"
                     /note="identified by match to protein family HMM PF01522"
                     /codon_start=1
                     /transl_table=11
                     /product="polysaccharide deacetylase family protein"
                     /protein_id="AAS94600.1"
                     /translation="MLVVGWLSMRFRSLCDDVTQAGFVRRGFSLAGAVALGLWVSCIAA
                     PSYGLAADGSDLRGGKPGASVAEDPMVSLDALTARLEARFGGQRPTAWGERLPGVLTHL
                     PAAALRATPSPTGDDSLARQRGATPAQGPATPHRGVASGQQVPTSGQLADTAGAQVMAL
                     TLDACGGGYDAGIIAILRRLRIPATIFVTGRWIREHPDAFADLAADPLFEMADHGERHR
                     PASVTGRSAYGIRGTVSVRELVEEVEFPARAILAATGKRPAFFRPGTAFCDDVAVQVVG
                     ALGMTVAGYTVAADAGATLPAPAVRRNVEAAPSGAILLCHMNRPSSGTREGLAQALPVL
                     LQRGVRFVTLSAGVASGL"
     gene            complement(373144..374061)
                     /locus_tag="DVU_0117"
                     /old_locus_tag="DVU0117"
     CDS             complement(373144..374061)
                     /locus_tag="DVU_0117"
                     /old_locus_tag="DVU0117"
                     /note="identified by match to protein family HMM PF00535"
                     /codon_start=1
                     /transl_table=11
                     /product="glycosyl transferase, group 2 family protein"
                     /protein_id="AAS94601.1"
                     /translation="MSPQVSIVIPNHDYGRYLDACLDSLAAQTLPVQRMEVIVVDDASG
                     DDSLERAARWQACHPWKAFTVVPLSRVGRPGPVRNAGLRRAQAALMLCLDPDDTLAPEA
                     LVRMVEALDNAPHAHVASSDYFEHRGEHIRRVNIPDDDSNVLPTQNPCHSASLFRREVW
                     EATGGYTAATAYEDWDFWVRAASCGMRRVRVPYPLVHYRLRDDGFWVGASADDAKAKAA
                     IVRRTPAFFAPEVRGWAVAILRGETWMPAFPRGVIPTAEALRAFRDDCMARLGPQADSL
                     FTALPGWPRKTGESSRSGETGQSG"
     gene            complement(374348..375712)
                     /locus_tag="DVU_0118"
                     /old_locus_tag="DVU0118"
     CDS             complement(374348..375712)
                     /locus_tag="DVU_0118"
                     /old_locus_tag="DVU0118"
                     /note="identified by match to protein family HMM PF00072;
                     match to protein family HMM PF00158; match to protein
                     family HMM PF02954; match to protein family HMM TIGR01199"
                     /codon_start=1
                     /transl_table=11
                     /product="sigma-54 dependent transcriptional
                     regulator/response regulator"
                     /protein_id="AAS94602.1"
                     /translation="MTPHSILLVEDELSMRLGMQHALSRAGYEVAAADTAEAARHALHR
                     RPFDLVITDLRLPGMSGMELLDSIREMHPGTGVILITAFPEVELAVQAIKAGAFDFLCK
                     PFQSDGLLIAVERFFRFLDLKRENDRLRGEREEGEFIGESPAMLKVFDRIRALADACVP
                     VLVLGPSGSGKELVAGALHRRSKRRDRPFIKINCAALPEQLLESELFGHEKGAFTGAQQ
                     ARIGKFEAADGGTLFFDEVGEMPLPLQAKLLRVLEDQEVTPVGGNTPRKVNVRTVFATA
                     RNLEEAIADGRFREDLYYRINVVPVTLPPLRERGSDVALLTERFLRRFCALHERQATLS
                     EQARLALLAYDYPGNVRELRNAVEHAVLLCTEGEIHVGHLPERIRAATQSMPPACDDDA
                     GDTPASLAEGVARFERRRIMEALERTGGRKIQAADLLGISRKQLWLKLKELSIDI"
     gene            complement(375709..377373)
                     /locus_tag="DVU_0119"
                     /old_locus_tag="DVU0119"
     CDS             complement(375709..377373)
                     /locus_tag="DVU_0119"
                     /old_locus_tag="DVU0119"
                     /note="identified by match to protein family HMM PF00512;
                     match to protein family HMM PF00672; match to protein
                     family HMM PF02518"
                     /codon_start=1
                     /transl_table=11
                     /product="sensor histidine kinase"
                     /protein_id="AAS94603.1"
                     /translation="MRFGMQAKFILFAVPCIAIFAGVLSFVTIQREEDLLLRNATQQGM
                     GIARISAVLFTNARIYEDLGMVDTSGMSDYLDYFVADVMRLDTRIVYFMVFDPEGRVIA
                     HNNLREYGRRHTDETTRTALAATFPTVSRQDTANLGPHLDIAVPLSIGSKRWGVCRIGF
                     SLREMYRSLDALRREVLGISAVLLLVALAGVWYAGRHFARPLAALTRTMNDITARGDLA
                     GPLPDLPRRDDEIGTLQASFMWMTRRLRDAERERLRAVEGMYQTEKLATIGQLASGVAH
                     EINNPLGGVILCFRNLTEGGMDEATRRQHIEVIDDGLEKIRRIVRELMHYARPAPLSVR
                     EARADDLIDRTLALVDYTLQRRRINVVRHVSPDVPPLAIDPDKMGQVLLNLVLNGADAM
                     PDGGTLTITARRAGDDVRIEVQDTGSGVAEEHRERIFDPFFTTKPAGSGTGLGLAVSAS
                     IVMRHGGTLTLEPPHDEAGPSDSALFIQTPPAQSPPAPEAPSAEASPEGCPEAHKGACT
                     DTPPDTTPHAHGGQHAGQDHPAGATFVISLPLARETP"
     gene            complement(377370..378308)
                     /locus_tag="DVU_0120"
                     /old_locus_tag="DVU0120"
     CDS             complement(377370..378308)
                     /locus_tag="DVU_0120"
                     /old_locus_tag="DVU0120"
                     /note="identified by similarity to SP:P16682"
                     /codon_start=1
                     /transl_table=11
                     /product="ABC transporter, substrate-binding protein,
                     putative"
                     /protein_id="AAS94604.1"
                     /translation="MARPLALILIALCLAVASSRAAPAHAATPPPEAGTQQQVNGTGTK
                     PRAYRFGVITLNHPLVIYQQYQPFLDFLAERQPWRFELVLEHRYSTIVDRLEAGTLDIA
                     LLAGRTFLQARGRTPLIPLCAVLGRDGTPTTRSLIVAREDRQDIRSPNDLKGKRFAFGS
                     PDSTASYLAPLDHLTEHGITLEDFATYANLTTHDAVARAVLRGEYDAGALGEPMAVRYL
                     GVGLKVVDATQPFPGFIIVARADVPEEVRNALRDALLGIDPDAPDVARLSEGWNEVLRH
                     GFGTVDASVYEMFRTMERRVGLSPDTQEAQP"
     gene            complement(378358..378801)
                     /locus_tag="DVU_0121"
                     /old_locus_tag="DVU0121"
     CDS             complement(378358..378801)
                     /locus_tag="DVU_0121"
                     /old_locus_tag="DVU0121"
                     /inference="non-experimental evidence, no additional
                     details recorded"
                     /note="identified by similarity to OMNI:NTL01MT00980"
                     /codon_start=1
                     /transl_table=11
                     /product="conserved hypothetical protein"
                     /protein_id="AAS94605.1"
                     /translation="MRRILLGSDGSVEARHAEDHVIATLRREGGSVMALHVVDTDLMHY
                     GLVDQLATQSDKETFLNYVREQGESECEARLGGFVERARKSGVHALLGVRWGEPLREVL
                     AAATENGADEIVLPPHSWGMDFTTPHLAERLNRSSPCKITIMA"
     gene            complement(378883..378981)
                     /locus_tag="DVU_0122"
                     /old_locus_tag="DVU0122"
     CDS             complement(378883..378981)
                     /locus_tag="DVU_0122"
                     /old_locus_tag="DVU0122"
                     /inference="non-experimental evidence, no additional
                     details recorded"
                     /note="identified by Glimmer2; putative"
                     /codon_start=1
                     /transl_table=11
                     /product="hypothetical protein"
                     /protein_id="AAS94606.1"
                     /translation="MSFFKSLSKSRRQDAIVVFLGFAVITLAKFLA"
     gene            complement(378994..380076)
                     /locus_tag="DVU_0123"
                     /old_locus_tag="DVU0123"
     CDS             complement(378994..380076)
                     /locus_tag="DVU_0123"
                     /old_locus_tag="DVU0123"
                     /note="identified by similarity to OMNI:NTL02ML1727; match
                     to protein family HMM PF03601"
                     /codon_start=1
                     /transl_table=11
                     /product="membrane protein, putative"
                     /protein_id="AAS94607.1"
                     /translation="MSQNVISQPVEAQQSFARAVTESLPGLLLVCAVALVASFVAPKLE
                     AYPLFKTYLSLKDFILAIIFGIIIRNTVGVPAVFQPGLRYSTIMTKTGIVIMGSSYSLA
                     GLVSVGAQALVFIAVFLFGTALVMMWLCRKVGMSTPLAACLAAGMSVCGVSATIAIAPA
                     VKAKNEDMAYSIAVVLMFGLLALIAFPLIGKVFNLTPEQFGAFAGVGIVNSAQVLAAGF
                     GFSQEAGIVAGIYNIGRVVFLPFVVLMLAIMAAAQEAEQGNEVAKINKWQMIRDKFPLF
                     VLGFLAIVCLNTAGVLTKPEVKMAKHFMEWAFLLGFASIGLTTRLSDLRAAGLNGFLFG
                     FGVAGLKAALALAAVLLFMS"
     gene            380123..380311
                     /locus_tag="DVU_0124"
                     /old_locus_tag="DVU0124"
     CDS             380123..380311
                     /locus_tag="DVU_0124"
                     /old_locus_tag="DVU0124"
                     /inference="non-experimental evidence, no additional
                     details recorded"
                     /note="identified by Glimmer2; putative"
                     /codon_start=1
                     /transl_table=11
                     /product="hypothetical protein"
                     /protein_id="AAS94608.1"
                     /translation="MPCLLGVQSQMVTSSMSCFSCVFAGREWNGSTNDVPLREHVPVRV
                     RSLKEPEPILAPAMALW"
     gene            380514..381647
                     /locus_tag="DVU_0125"
                     /old_locus_tag="DVU0125"
     CDS             380514..381647
                     /locus_tag="DVU_0125"
                     /old_locus_tag="DVU0125"
                     /inference="non-experimental evidence, no additional
                     details recorded"
                     /note="identified by Glimmer2; putative"
                     /codon_start=1
                     /transl_table=11
                     /product="hypothetical protein"
                     /protein_id="AAS94609.1"
                     /translation="MKKRLFVLLVLLGVASAAGWYVTRHAPGDGPEVLHGNIDHRQVDL
                     AFKDAERVSTVQVDEGDAVAAGDVVATLETERLDLEIARSRATVRAQEAVLARLEAGSR
                     PQEIRRAEADVAAAAADAVNARAVHARMAALLAVGGVAPQDEENARAARDVAEGRAAQA
                     RAQLALVREGPRSEDIDEARAALAARRQELAVLERRRVESVLVAPTAGVVRKRLLEPGD
                     MAAPSRPVCTIDLTGVKWVRVFVPESMLATMVPGRAAEVSVDGAPGKVFAGRVAHVAAS
                     AEFTPRNVETPELRTSLVYEVRVLVDDPGGLLRLGMPATVRLVSLAPSAASSGGDVNAS
                     DSGPLASNRSRAMPHRGDAGQSAAAASGAAHGGGHDS"
     gene            381644..385159
                     /locus_tag="DVU_0126"
                     /old_locus_tag="DVU0126"
     CDS             381644..385159
                     /locus_tag="DVU_0126"
                     /old_locus_tag="DVU0126"
                     /note="identified by similarity to SP:P37624; match to
                     protein family HMM PF00005"
                     /codon_start=1
                     /transl_table=11
                     /product="ABC transporter, ATP-binding protein"
                     /protein_id="AAS94610.1"
                     /translation="MTRRQGHGKAHEVPRAVCTVQGEGAALLCRGLVRGFGSGKARVRA
                     LDGVTVSLARGTVTGLVGPDGAGKTTLLRIAAGLLVPDEGEMTVLGHDAVRDPLAIQSR
                     IGYMPQRFGLYEDLTVAENLTLYADLQGVTYEARKRRWPHLMRLTGLAPFMDRLAGRLS
                     GGMKQKLGLACTLVKSPDMLLLDEPTVGVDPLSRRELWNIVHGLVREDGITVLVSTAYL
                     DEAEMCDRVLVLAGGRVLGDAQPADYLKGLAGCAFAVAPDGRPPREVQHGLYGVPGVLD
                     ATVRDGRVHLLCATPRTVESLPGDGPFMPRPLRFEDGFMALFRRRRADGETPSAPDAAG
                     EGQNLTHVAPAEADVSGALGASGASGGVAGRVGRAGPDMLEGRDDLRTVTPPPVGDGDG
                     ASSSASRPVVLASSGNDTVTGHSSEGAHPHAVPGPALVEVRGLERRFGAFRAVHDVSFD
                     VRQGEVFGLLGPNGAGKSTTFRMLCGLLPPTAGTLRVGGVDLRTAAAEARRQVGYVAQR
                     FSQYGGLSVRENLDFYAGAYGLRGARRNERILWALEEMGLAPWRDTAAGTLPLGHRQRL
                     ALACALLHEPRILFLDEVTSGVDPLARRAFWRRITGLARDGVTIIVTTHFLEEAEYCDR
                     LAVLAGGELLALGTPDDVRALGGGTSIEEAFITLVERRRASPQGGAPAGESTSGDAAVV
                     PDSLGLEGPQGETTGLSSSPGTSPETSPARLSPPSHDDAPSFTVCPASSRPGPSHPGPS
                     VDGAVCPAMEGAGGAERAERAATRAKDDVSPLQAYLMRMRGLLVKEALQIVRDPSSIAI
                     ALVMPVVLLLLFGYGVSLDARNIPVAVVLDERSDEAESLAARFLSGTTFKGAVYRDAAA
                     ALEDFRQRRVEAMVRVPEGFARGLQAGGTPVVQLVVNGVDANRARLVMGYVNGAWQGWL
                     ASRATGRPGYPSMVTMQDDGTPLRGGPPVNVSARVWFNPEAESRNYLVPGLVVLVMTLI
                     GTLLTALVMAREWERGTMEALLVTPVRIGELLVGKLLPYFVLGMAGMGLCTSLALWLFD
                     VPLRGSALVLLGMASLFLLAALGMGLLISVLARNQFVAGQAAILVAFLPAFFLSGFIFD
                     LAAAPAPIRAVSHLIAARYFASSLKTIFLAGDVTAVLLPDALALAILATVLLGLARRRM
                     HKRLE"
     gene            385163..386275
                     /locus_tag="DVU_0127"
                     /old_locus_tag="DVU0127"
     CDS             385163..386275
                     /locus_tag="DVU_0127"
                     /old_locus_tag="DVU0127"
                     /note="identified by similarity to SP:P75774"
                     /codon_start=1
                     /transl_table=11
                     /product="membrane protein, putative"
                     /protein_id="AAS94611.1"
                     /translation="METLVRIMALIRKEFLALFKDRRSRVVVIIPPLIQTIVFGYAATF
                     DVERVPCAVMDEDRSGASRELLARLEGSRAFRVALVATDARMMADAVDRGEVVMALRIP
                     QGFERAVHSGAVTVQAVVDGRNSNTGTLAVNYLQTVVAGYNETVLHRISGAGPPANLVM
                     RAWYNPNLLSRWFFVPGILAMVTLVVTLLVTALSVAREREQGTFDQLLVAPYRPAEVLV
                     GKAVPGMVIGLVEVTGILCLAVYWFDVPMRGSLLTLYAGLGLFLFSVVGVGLMVSSLAA
                     TMQQGLLGTFLFTMPAVILSGFATPVANMADGVRQMTVVNPLRYILVIIRSVFLEGADA
                     AVLARELWPLAAIGLFCMTVATWLFRRRVY"
     gene            complement(386491..387549)
                     /locus_tag="DVU_0128"
                     /old_locus_tag="DVU0128"
     CDS             complement(386491..387549)
                     /locus_tag="DVU_0128"
                     /old_locus_tag="DVU0128"
                     /note="identified by similarity to OMNI:NTL03PA01626; match
                     to protein family HMM PF01594"
                     /codon_start=1
                     /transl_table=11
                     /product="membrane protein, putative"
                     /protein_id="AAS94612.1"
                     /translation="MSTRWLLLAAFAAGAALFSSFLKALFFAACLACAFRPLSRRLEAW
                     RGPLVAAGLTTALAGMCLVIPVAVVGSLAAPQAVQGLAVLDGLRESNWFTSPEAQQLVD
                     DIDARLRDLPGLEGGLRGLARNAAGILGTAARTALAGGVGLAGGALNAVLQGFIVLMLI
                     FVFTAYARHIQRFALALLPMPRAMLDRCVTAFRGAVVGVLAGVVLVAAIQGVLCGIGFA
                     VAGVPQAAFWGFIAAMVAPIPVVGTMAVWIPACAWLWFAGKTTAAIGLVLWSAIIVSGS
                     DNILRPIFLKTGIEAPIALIFLAIICGLAAFGPMGLLLGPVLLALGLQLAREGLPGAPG
                     VSGVSGAVEPRE"
     gene            387794..389152
                     /locus_tag="DVU_0129"
                     /old_locus_tag="DVU0129"
     CDS             387794..389152
                     /locus_tag="DVU_0129"
                     /old_locus_tag="DVU0129"
                     /note="identified by match to protein family HMM PF00785;
                     match to protein family HMM PF00989; match to protein
                     family HMM PF01966; match to protein family HMM TIGR00229;
                     match to protein family HMM TIGR00277"
                     /codon_start=1
                     /transl_table=11
                     /product="sensory box/HDIG domain protein"
                     /protein_id="AAS94613.1"
                     /translation="MGLDTRYRAIFKSLPQPAFVIDGRRRILDCNGAAVRMLGVAPSCH
                     IGDRLETCLPGLEPDELAPCGPTEFERRWNMHGEERHFRVRVAPVLEQERRPPAVDSGN
                     GAVVVITDITERRRQLSERLRLGAMVEFIDDAIVAFDGEGRITAWNPGAERTYGYRRDE
                     VVGQDVMLLMPRDRKYEAVGLHDRVLRGGETVRVETLRRRAGGEVFPVSLTLSPVQDDA
                     GRIVGVSALARDITDRWRLQEARARHLGDLRGALAGTVRALSRAAGLRDSYTALHQQRV
                     ARLAVAVGQELGMGAASLETLETASLLHDIGKVSIPAEVLVKPVKLTTLEMALVRSHVE
                     QGWEVLHDVPFSGPVAEVVYQHHERLDGTGYPRGLRGDAILQEARIVTVCDVVEAMSSH
                     RPYRPALGVEVALAEVERHAGTRYAPEVVAALRRVLDTPDGGLRRELAETFSD"
     gene            complement(389331..389993)
                     /locus_tag="DVU_0130"
                     /old_locus_tag="DVU0130"
     CDS             complement(389331..389993)
                     /locus_tag="DVU_0130"
                     /old_locus_tag="DVU0130"
                     /note="identified by match to protein family HMM PF00702;
                     match to protein family HMM TIGR01509; match to protein
                     family HMM TIGR01549"
                     /codon_start=1
                     /transl_table=11
                     /product="phosphoglycolate phosphatase, putative"
                     /protein_id="AAS94614.1"
                     /translation="MNIRACIFDLDGTLLDTLRDLAEAGNAALMAGGHPAHPVDAYRHF
                     VGDGMETLLRRALPPGSPEEAVRRGVERMGVAYRTAWDVFTAPYPGIMPMLEALGIRGI
                     PMAVLSNKPHPFTVEMVEHYFGPSRFGMVAGAKDDVPRKPHPEAALRMASAWGIAPSEV
                     AFVGDSNVDMRTALAAGMVAVGCPWGFRGTEELKAAGAHLLLEAPGDLLSLVATAVR"
     gene            complement(390248..390370)
                     /locus_tag="DVU_0131"
                     /old_locus_tag="DVU0131"
     CDS             complement(390248..390370)
                     /locus_tag="DVU_0131"
                     /old_locus_tag="DVU0131"
                     /inference="non-experimental evidence, no additional
                     details recorded"
                     /note="identified by Glimmer2; putative"
                     /codon_start=1
                     /transl_table=11
                     /product="hypothetical protein"
                     /protein_id="AAS94615.1"
                     /translation="MSHPLPQPCGGDTRSQKQRVCHTVPTGMVLFITNCSKRFL"
     gene            390536..391660
                     /locus_tag="DVU_0132"
                     /old_locus_tag="DVU0132"
     CDS             390536..391660
                     /locus_tag="DVU_0132"
                     /old_locus_tag="DVU0132"
                     /note="identified by similarity to OMNI:NTL01HSA00048;
                     match to protein family HMM PF01925"
                     /codon_start=1
                     /transl_table=11
                     /product="membrane protein, putative"
                     /protein_id="AAS94616.1"
                     /translation="MLVPVFLFNFAEAGAVLGSKTAYAPAFYTTKIFFVSIAVGLAAGL
                     ITGCIGAGGGFIITPALMAAGVKGILAVGTDLFHIFAKAIMGTTVHKKLGNVSVKLAVF
                     FLIGSGGGTFIGGAINKGLYNKDPLLSELFISTIYAVLLGFLGFYALYDFIKASRAGGG
                     GDAHGGGSGTTAISVKLQGMNVPPMITFDEDLVPGGRRISGWIVAAGGVVVGILAAIMG
                     VGGGFVTFPMFVYIFGVSSMTTVGTDILQIIFTAGLGAIAQYAIYGFVFYTLAMGMLLG
                     SLLGIQIGALTTKVVKGIHIRGFYAVSIIAGFINRAATLPKKLVELEMVSLPKAFVTNV
                     EFFGNIIFWVVVAVFGVWVFGKFFANIGKLRAEA"
     gene            391662..392384
                     /locus_tag="DVU_0133"
                     /old_locus_tag="DVU0133"
     CDS             391662..392384
                     /locus_tag="DVU_0133"
                     /old_locus_tag="DVU0133"
                     /inference="non-experimental evidence, no additional
                     details recorded"
                     /note="identified by Glimmer2; putative"
                     /codon_start=1
                     /transl_table=11
                     /product="hypothetical protein"
                     /protein_id="AAS94617.1"
                     /translation="MINNKSSFMKGLLLLVSFAAVFVVIMTPVFPTDSGKKENGLHYAD
                     DLFNKLSKGSSYFIPEVQKKVDGLAGKQIDLAVTVKKADKAADAAKVFTAAGMTATAEG
                     EILKVKGDLGALLSATVKDADSMYHNDAAAVSARYGMEAADAMEASWEAYAGMIKALQK
                     AKLIPESQAVDMVMKKAIEPGYNFYGINAAKVTDKMGIMTGLLVFYVIYTMWYGFAIFE
                     LFEGIGLTMKKSKVKQEA"
     gene            complement(392745..393782)
                     /locus_tag="DVU_0134"
                     /old_locus_tag="DVU0134"
     CDS             complement(392745..393782)
                     /locus_tag="DVU_0134"
                     /old_locus_tag="DVU0134"
                     /note="identified by match to protein family HMM PF00535"
                     /codon_start=1
                     /transl_table=11
                     /product="glycosyl transferase, group 2 family protein"
                     /protein_id="AAS94618.1"
                     /translation="MSHRSPSVTPAVSVLIPAWNAVRHLPAALDGLLSQTFQDWEAVVV
                     DDGSQDETPALLAAYAARDARIRPLHVEHGGIVHALNHGLLHVRGRHVARMDADDTCHP
                     ERLALQCHALDNAPHLGLVASRVTFGGDAAQCGGFVRYVDWTNSLLCHEDIALGRFRES
                     PLVHPSVMFRRELIDRFGPYANGPFPEDYELWLRWLEAGVRMEKLPEHLLVWNDPPGRL
                     TRTHDNYAEAGFVALRTRYLARWLCAHNPQHPDVWVIGAGKASRRRARPLCEHGIRIRA
                     WVDIDPHKIGNIVEGLPVVGREAMPAPGQGFMLAFLAGHGAAEELELFLHGAGYLPGQD
                     YLLAS"
     gene            complement(393863..394774)
                     /locus_tag="DVU_0135"
                     /old_locus_tag="DVU0135"
     CDS             complement(393863..394774)
                     /locus_tag="DVU_0135"
                     /old_locus_tag="DVU0135"
                     /inference="non-experimental evidence, no additional
                     details recorded"
                     /note="identified by similarity to OMNI:NTL01AA00924"
                     /codon_start=1
                     /transl_table=11
                     /product="conserved hypothetical protein"
                     /protein_id="AAS94619.1"
                     /translation="MKCKRCKATAVVSLPSHNTGFCPDCFKLFFSRQVERGIHEQKLFT
                     HDDRILVALSGGKDSLALMLELSRQGYNVTGLHIDLAIPVSSPAARGVVERFCALHGLP
                     LIVKEMANEGLAIPAVKERLTRPICSACGKIKRYYFNKTAIDEGFTVLATGHNLDDEVA
                     RLFSNTLRWDAAYLSDQGPGLDSEDGFTRKVKPLWRLTEFETANYAFLMGIEHHYAPCP
                     YSKGASFTFYKTLWQQLEETMPGRKLDFYQGFLERGRPAFAHVEATTGMTLAPCETCGY
                     PTSSGSTCGVCRIRDAVANPKD"
     gene            complement(394939..395157)
                     /locus_tag="DVU_0136"
                     /old_locus_tag="DVU0136"
     CDS             complement(394939..395157)
                     /locus_tag="DVU_0136"
                     /old_locus_tag="DVU0136"
                     /inference="non-experimental evidence, no additional
                     details recorded"
                     /note="identified by Glimmer2; putative"
                     /codon_start=1
                     /transl_table=11
                     /product="hypothetical protein"
                     /protein_id="AAS94620.1"
                     /translation="MTEYTPPTITVRIQPEEQVVTMPRVKTVLQLLKKLEIRPGTALVA
                     RNGELLTPDREVLPNDELLVRKVTSSG"
     gene            complement(395211..395336)
                     /locus_tag="DVU_0137"
                     /old_locus_tag="DVU0137"
     CDS             complement(395211..395336)
                     /locus_tag="DVU_0137"
                     /old_locus_tag="DVU0137"
                     /inference="non-experimental evidence, no additional
                     details recorded"
                     /note="identified by Glimmer2; putative"
                     /codon_start=1
                     /transl_table=11
                     /product="hypothetical protein"
                     /protein_id="AAS94621.1"
                     /translation="MMPSTYHALHRENNGKRRLIIAAGVQAAVAIRHETGNLRSP"
     gene            395387..395767
                     /locus_tag="DVU_0138"
                     /old_locus_tag="DVU0138"
     CDS             395387..395767
                     /locus_tag="DVU_0138"
                     /old_locus_tag="DVU0138"
                     /note="identified by match to protein family HMM PF00072"
                     /codon_start=1
                     /transl_table=11
                     /product="response regulator"
                     /protein_id="AAS94622.1"
                     /translation="MADKKILVVDDEVHIRMLYQEELETEGYTVALSDGREPILDVIDR
                     EKPLAVVLDIKLGTDLSGLDLLQQIRTREKTLPVILSTAYDSFQHDLKSIAADFYVVKS
                     VDLSELKTKVALAVERAKAFVA"
     gene            396073..397785
                     /locus_tag="DVU_0139"
                     /old_locus_tag="DVU0139"
     CDS             396073..397785
                     /locus_tag="DVU_0139"
                     /old_locus_tag="DVU0139"
                     /note="identified by match to protein family HMM PF00512;
                     match to protein family HMM PF02518"
                     /codon_start=1
                     /transl_table=11
                     /product="sensor histidine kinase"
                     /protein_id="AAS94623.1"
                     /translation="MHAETAGAPRHRRTAVNRTIYAAILVASVMPIAIILGVMQVHLES
                     TYSAIVRRGLREIADRHSQKVDDFLHERLASVQTLAMSQGALLLDPAQLASHLETLQRV
                     HKGVYVDMGLVDAKGIQQVYAGPLDLRMADYSGKEWFREAVLRDSFISDVFMGIRQAPH
                     FIVTTKVVLNGQPWILRSTIDFASFVSLVEDIRVGATGVACIINRQGEFQTAGNRHPLP
                     EGTALAAQARRLFGPGFTARPTERVFEDGGNLYAMSLLKHGDWVLVVQEQREEALAALA
                     DAKQTLFAVLVLVSIGVIVGGVLLAWRIMDRLDEMEREMAALNAQVVEAGKLGALGEMA
                     AGIAHEINNPVAIMMEEAGWIEDILADLGEGNPAAPEIARSAAQIRSQGKRCRDITHKL
                     LSFARKSDRDLQRLDLNHLIRELVGLCDQRAASAGVTVSLALVDQLPAVLASPSEMQQV
                     FLNLFNNAFDAMEGSGGALRVTSGVAAGNMVFVTVADTGPGIPEAILQRIYDPFFTTKP
                     VGKGTGLGLSICYGIVKKLGGELRVNSLTGVGTSFQVLLPRAGEGVQAVERHD"
     gene            397893..398306
                     /locus_tag="DVU_0140"
                     /old_locus_tag="DVU0140"
     CDS             397893..398306
                     /locus_tag="DVU_0140"
                     /old_locus_tag="DVU0140"
                     /note="identified by match to protein family HMM PF00072"
                     /codon_start=1
                     /transl_table=11
                     /product="response regulator"
                     /protein_id="AAS94624.1"
                     /translation="MTKTESGRSLLLIDDEDGFLAVMRRRFERRGYDVATAGSGAEALR
                     LLRERRFEAAVLDLKMGDMDGFELLRIFRRMAPEMPVVMLTGHGGETEAAEGLRLGAAG
                     YLLKPCDFEALVECLDGALTQDDSGGATDGQAT"
     gene            398636..399310
                     /locus_tag="DVU_0141"
                     /old_locus_tag="DVU0141"
     CDS             398636..399310
                     /locus_tag="DVU_0141"
                     /old_locus_tag="DVU0141"
                     /note="identified by match to protein family HMM PF02163"
                     /codon_start=1
                     /transl_table=11
                     /product="peptidase, M50 family"
                     /protein_id="AAS94625.1"
                     /translation="MFDLDMSMQVRRLAVAFVPMLLGIVCHEVAHGWAAWRQGDPTARS
                     LGRLTLNPAPHIDPMGGLMFVLTSLMGPFIIGWAKPVPVNPRWFANPRRGMMLVSLAGP
                     GANVVLAVAFGLVLKLFVMLLPPMQWQGDGTYDFFMNMLITGVWVNFTLAWFNMLPLPP
                     LDGGHVVAGLLPSRLAWRYEQLERYGFVIIILLLASGIVGRVIYPLIQGSVYMVLWSLG
                     LA"
     gene            399339..400328
                     /gene="trpS"
                     /locus_tag="DVU_0142"
                     /old_locus_tag="DVU0142"
     CDS             399339..400328
                     /gene="trpS"
                     /locus_tag="DVU_0142"
                     /old_locus_tag="DVU0142"
                     /EC_number="6.1.1.2"
                     /note="identified by match to protein family HMM PF00579;
                     match to protein family HMM TIGR00233"
                     /codon_start=1
                     /transl_table=11
                     /product="tryptophanyl-tRNA synthetase"
                     /protein_id="AAS94626.1"
                     /translation="MTRPESRTVSGMRPTGPLHLGHYFGVLKNWVEMQHEMEAYFFVAD
                     WHALTSDFAEPSRIKEFVPELVKDWVAAGLDPEKCVIFQQSQVKEHAELHLILSMITPV
                     SWLERNPTYKEQQQEITTKDLGNYGFLGYPVLMASDILIYRPKWVPVGQDQLPHLELTR
                     EIGRRFNHFYGDFFPEPEARLTPAAKCPGLDGRKMSKSYGNGIYLRDTIEEVAPKVRGM
                     FTDPARLRKSDPGNPDVCNLFPYHVLMTDAEKQAEIREGCTSAKLGCVDCKKMFLESLA
                     RFFEPLHERRRVLDADPERVRAILEDGNTRARREAAATMDGVRSRIHF"
     gene            400340..401116
                     /locus_tag="DVU_0143"
                     /old_locus_tag="DVU0143"
     CDS             400340..401116
                     /locus_tag="DVU_0143"
                     /old_locus_tag="DVU0143"
                     /inference="non-experimental evidence, no additional
                     details recorded"
                     /note="identified by similarity to OMNI:CT0872; match to
                     protein family HMM PF03692"
                     /codon_start=1
                     /transl_table=11
                     /product="conserved hypothetical protein"
                     /protein_id="AAS94627.1"
                     /translation="MTSSEERDATQAFLDSLPELESGESFRFSCHPGVRCFNACCSDLT
                     MPLTPYDVLRLRRNLGMDSETFIAEHARVGQYPDTGFPLLHLRMSDHPLKLCPFVSDEG
                     CTVYPDRSSACRTYPLGRATREDEDGNVVEQFFVVQEEHCRGFEETKAWTSATWLQDQG
                     LEPYYRWNDAYMSLMARQRRTGTVLGPKHATMCLLAFYQLDRFADFVRGVHLFSRLDVD
                     EARQERILADEEERLGFALEWAELVLFGDCATLRML"
     gene            401342..401944
                     /locus_tag="DVU_0144"
                     /old_locus_tag="DVU0144"
     CDS             401342..401944
                     /locus_tag="DVU_0144"
                     /old_locus_tag="DVU0144"
                     /note="identified by match to protein family HMM PF01467;
                     match to protein family HMM TIGR00125"
                     /codon_start=1
                     /transl_table=11
                     /product="cytidyltransferase-related domain protein"
                     /protein_id="AAS94628.1"
                     /translation="MADTTVPQGATGDAPGKHAEGAHSEGVSAPSLDACAGALPAHPGV
                     VTLSRLVDCLAPLRAAGKRIVFTNGCYDIVHPGHVDLLARARAEGDLLVLGLNSDESVR
                     RQGKGADRPVNPFEVRAFVLAHLASVDFVVRFDEDTPYELIKAVRPHVLVKGGDWAIDR
                     IVGRDIVEGDGGRVLSLPLLPGFSTTALISRIRTTHP"
     gene            complement(402330..402737)
                     /locus_tag="DVU_0145"
                     /old_locus_tag="DVU0145"
     CDS             complement(402330..402737)
                     /locus_tag="DVU_0145"
                     /old_locus_tag="DVU0145"
                     /note="identified by match to protein family HMM PF00072"
                     /codon_start=1
                     /transl_table=11
                     /product="response regulator"
                     /protein_id="AAS94629.1"
                     /translation="MESELLTHCRILLVDDEDGFRDALIRRLRHRGLHVDEARSGGDAL
                     EHLSGNPADVVLLDIQLGDMDGRDVLRAMRRRGDDAAVIILSGHAYTDIALDAMRAGAS
                     DYLLKPCPVEELLERIENVYERLLEEREAKP"
     gene            complement(402881..403690)
                     /locus_tag="DVU_0146"
                     /old_locus_tag="DVU0146"
     CDS             complement(402881..403690)
                     /locus_tag="DVU_0146"
                     /old_locus_tag="DVU0146"
                     /inference="non-experimental evidence, no additional
                     details recorded"
                     /note="identified by Glimmer2; putative"
                     /codon_start=1
                     /transl_table=11
                     /product="hypothetical protein"
                     /protein_id="AAS94630.1"
                     /translation="MMQRSVTIARAQWFSSRIAMVLLALSLLSLADGLLAQMQRGVNRI
                     DGIPGGVYSVSGPMPPNTERVEEFVVDGGSRDGQVVLQPQALYSGYWFGGGMWRGEVKL
                     GDVPTVGNYVISVRDPYGEKQNPALVFEVVVWPDAETMRAASFSRIERWLDRDPFVTAA
                     CILPFGLFAALVDFLLGHLWARRLREEGCGEIYKLKPTGDGFEATCEIGRAMGVSSGMA
                     CRIMRRDGSLVGDGVVREIHRDDTVLVIDASVPVRVGDVVCAQAAAC"
     gene            complement(403687..403947)
                     /locus_tag="DVU_0147"
                     /old_locus_tag="DVU0147"
     CDS             complement(403687..403947)
                     /locus_tag="DVU_0147"
                     /old_locus_tag="DVU0147"
                     /codon_start=1
                     /transl_table=11
                     /product="lipoprotein, putative"
                     /protein_id="AAS94631.1"
                     /translation="MSDYRHELARRGLVLTVNLLVVACVFLAMYRASLQPDEFTPVFCK
                     TFFTALVPTLFVGWLGKRLLRNSRSEDAGHENVGHEERQPS"
     gene            complement(404020..404631)
                     /locus_tag="DVU_0148"
                     /old_locus_tag="DVU0148"
     CDS             complement(404020..404631)
                     /locus_tag="DVU_0148"
                     /old_locus_tag="DVU0148"
                     /codon_start=1
                     /transl_table=11
                     /product="lipoprotein, putative"
                     /protein_id="AAS94632.1"
                     /translation="MNIKRILLTLMVMALPLGLVGCGEYGKVDQGRVIAFDKQAKTVTL
                     IQDKLAEPMNPDYSTLPPHTYKLPADPAEMGPEPKAGLRMKLDTKANIVKIFNPKTQAF
                     EDITITVIDLQQNIDRQHPLVFDKATDTAKKFPMVDRDKKTITIYSGRQKMLCTFSVPD
                     EYFSMPDHTWEAGDEVRVYYKTEGVSLRFMNISKTDIFKK"
     gene            complement(404654..405706)
                     /locus_tag="DVU_0149"
                     /old_locus_tag="DVU0149"
     CDS             complement(404654..405706)
                     /locus_tag="DVU_0149"
                     /old_locus_tag="DVU0149"
                     /note="identified by similarity to OMNI:NTL01HSA00048;
                     match to protein family HMM PF01925"
                     /codon_start=1
                     /transl_table=11
                     /product="membrane protein, putative"
                     /protein_id="AAS94633.1"
                     /translation="MEWLYILMPIAGVKIFWPGLIILGVGVGIIGGFFGMGGAWMVTPG
                     LNILGFPMAFAIGTDIAHMAGKSLISTMRHGKFGNVDYKLGMIMLVGTVVGFEAGAQMV
                     MWLERLGSVEKVVRWIYIVLLALIAWMVFHDVAKRRQKEREAAAKGVKLEAGATGVEWH
                     KALHKIKIPPMVHLKEAGIYCSAWLPIFVSFLTGWLAGILGIGGGLIRMPALIYLIGCP
                     THVAVGTDLFEVMISGLYGAATYTYKGRTELVAAIIMLVGAAMGAQVGAVATKYIKGYG
                     IRIAFGLAVVGCAISILMKLVQPWVPQYKAFLDAGATVLVLGLVTCMSLYIFVRMVQGV
                     QMELARKRAN"
     gene            complement(405728..406024)
                     /locus_tag="DVU_0150"
                     /old_locus_tag="DVU0150"
     CDS             complement(405728..406024)
                     /locus_tag="DVU_0150"
                     /old_locus_tag="DVU0150"
                     /codon_start=1
                     /transl_table=11
                     /product="membrane protein, putative"
                     /protein_id="AAS94634.1"
                     /translation="MKARLNKLWWSLMLMLIALPGTALAAGGGGAPVVIVADTRKLDGV
                     LAWWANLYNESHLQFTVLTIILIPLVGVIFGVIADIIMNHIGIDLKSRDLAEH"
     gene            406344..409217
                     /locus_tag="DVU_0151"
                     /old_locus_tag="DVU0151"
     CDS             406344..409217
                     /locus_tag="DVU_0151"
                     /old_locus_tag="DVU0151"
                     /note="identified by match to protein family HMM PF00158;
                     match to protein family HMM PF00672"
                     /codon_start=1
                     /transl_table=11
                     /product="HAMP domain/sigma-54 interaction domain protein"
                     /protein_id="AAS94635.1"
                     /translation="MRFYRPPIIGSVFRTDRSAREWSIPKRMLLVGVPLLAAVLACFAF
                     VTYKVGAHYLTTAYSRNSLTRAKAQAHEIASRLETARNELLFMADGILDPKRLARYLQG
                     RTEAEGLRYREIAFQGNGGKDDAFVLLNTGRGVVSIPPDTALATRFGPFTRQSAPTDPQ
                     PGQVYLSQPLEVIYPSVPVPGGVQTLPLHVIRLSTPVFAEDGTMRGMLLLSLDVVALRN
                     VLSLYASQRSPLHIYPQESERYRSFMFDPAGWILFQSESPDLPDADLSNDVVRSGLQGD
                     LGRTGLDIAFRPGPENENYWAMVSEVQAGRAGLSTLGSRFADAASLNRSSFVSYVPIVF
                     RGGPGQLPSVYAGLGFIDTSFMVMASSYKLAGALSVALGLGVFVITIVMVSMGVRIARP
                     LIQLANAIENKAAEDDMSPMQDALLPREAHLLRKGVNMILARLREVVQASSLHDARSLA
                     ARKRQKVCFDTELAVSASDMPDPDSEKMPGIVGVSPAVKSLRALIRKAASIAADVLIIG
                     ETGTGKELTAEAIHANSSRAKGPFVSINCGALDENLLLDALFGHVKGAFSEAKGERKGA
                     FLAADGGTLHLDEIGNASPKVQQALLRALSVRRIRPLGSDDEIGFDARIIAATNVDLLE
                     SAGQGAFREDLYYRLAVITIKTPPLRERREDIPALAGYFIKLASVETGRTLMGLSRGAL
                     DALLRYPWPGNVREIRNVITRAVAFAESDIIYEEDLRFGFSDAGAEASAEADPVAAEWP
                     GVPGLSGMPGSVTVASAGGHQQGRAGTGAGQGGEAYPASGGATGMTDASMADVSPNGGG
                     EGVGGFPVASFPADGGAFDDAARPRRRSSTMGRGYDAPPAGDDAGGAPPTREVVERSMQ
                     GDRARPGAALRDADVLASLNPRQQSVWPRILREGGITRSAYQQALGAEVSVRTAQYDLQ
                     DFMKRGVLAKVGRGPASRYVLMEDYRG"
     gene            409287..411848
                     /locus_tag="DVU_0152"
                     /old_locus_tag="DVU0152"
     CDS             409287..411848
                     /locus_tag="DVU_0152"
                     /old_locus_tag="DVU0152"
                     /note="identified by similarity to SP:P42850; match to
                     protein family HMM PF00391; match to protein family HMM
                     PF01326"
                     /codon_start=1
                     /transl_table=11
                     /product="phosphoenolpyruvate synthase-related protein"
                     /protein_id="AAS94636.1"
                     /translation="MSLIDFFRRRRTTPTAEERDAIMKAFRQRYTHFKDLLQSNSELGR
                     IMSDMEQTLTGHSLFGMNYIRSQATRAVFHTMRMVTALNAIADDRFSGLVATVESINTR
                     ISDILDARAPVRVAEFVLPLAEVNRDVVDWVGGKNANLGEMMNRVGVPVPRGFAITTTA
                     YRAFMDGNGLMEETRKLLRDAFADDPEGLVRVSKAIMRRIDEAIVPDEVVEAMQAGWDA
                     TFGPGPVRCALRSSAVSEDGSLSFAGQYRTVLNVTRDELPSAFRSVLASIFSPRVIAYR
                     LHQGVPFEHCAMAMVCLEMVDAVASGVAFSRHPVDLLSDAVVINGIWGLGEYVVDGVVP
                     PDTWLVSRVRPDRVAERSIATKSVRLMPALHGGGTVESPVPPEQRSMPSLTDAQVIALA
                     DMALRLEEHYRHPQDMEWALDGAGRLVVLQTRPMRLADARSDNLPASPRIEGAGLLLEG
                     GDVACAGVGCGPVVIPSSAEELAAFPCGGVLVAAHSSPNYVLVMDRAQAIITDAGSVTG
                     HMASLSREFNVPTLLNARDAMRTLRPGQEVTVDAISGRVYEGCVEELLALRRPRQVCLG
                     DTPVHIALRRVADHILPLHLVDPKAATFIPRSCTTLHDVMRLVHEFSYTEMFRLSDTAT
                     VAGSVAVELKASVPLDLHVIDLGGGLADVDGPYAYPEQVASAPFGALLEGMLDPEVHVR
                     GPRPIDMGGFLSVMGRHMIEPPNMHTERFGDRSYAIVSDKYMNFSSRVGYHYSILDAYC
                     GATMNKNYITFEFKGGAADEVRRERRVKCIGIILRELGFTIEVQGDRVQARYLKYPPEE
                     IRARLVQLGRLLIVTRQMDMLMTTEAAVQTFADNFLKGDYH"
     gene            complement(412027..412113)
                     /locus_tag="DVU_tRNA-Leu-1"
     tRNA            complement(412027..412113)
                     /locus_tag="DVU_tRNA-Leu-1"
                     /product="tRNA-Leu"
     gene            complement(412305..412688)
                     /locus_tag="DVU_0153"
                     /old_locus_tag="DVU0153"
     CDS             complement(412305..412688)
                     /locus_tag="DVU_0153"
                     /old_locus_tag="DVU0153"
                     /inference="non-experimental evidence, no additional
                     details recorded"
                     /note="identified by Glimmer2; putative"
                     /codon_start=1
                     /transl_table=11
                     /product="hypothetical protein"
                     /protein_id="AAS94637.1"
                     /translation="MALMHSEMFANFVYDQTLTYNELLEREAELVETMQTTFEDVGGAH
                     VEFAPTGDALNVQCLFAEHDEGLFHAVCDAVSPMLRGDVEGRILFVDRNLGTLHLYLLA
                     DGVWREGVLRVPGAREGLGRCWT"
     gene            412702..412869
                     /locus_tag="DVU_0154"
                     /old_locus_tag="DVU0154"
     CDS             412702..412869
                     /locus_tag="DVU_0154"
                     /old_locus_tag="DVU0154"
                     /inference="non-experimental evidence, no additional
                     details recorded"
                     /note="identified by Glimmer2; putative"
                     /codon_start=1
                     /transl_table=11
                     /product="hypothetical protein"
                     /protein_id="AAS94638.1"
                     /translation="MPQGLDPMAGMVVDGTPRMIAEITLQRQNIWSRGPRMRRCHAHWS
                     ASWVFGTGSG"
     gene            413156..414544
                     /locus_tag="DVU_0155"
                     /old_locus_tag="DVU0155"
     CDS             413156..414544
                     /locus_tag="DVU_0155"
                     /old_locus_tag="DVU0155"
                     /note="identified by match to protein family HMM PF01663"
                     /codon_start=1
                     /transl_table=11
                     /product="type I phosphodiesterase/nucleotide
                     pyrophosphatase family protein"
                     /protein_id="AAS94639.1"
                     /translation="MHNDARQRMVVLGLDGLPLDLARDLCAAGRTPHLSRIVNAAGTRT
                     IEAELPELSPVNWTSFYTAAGPEEHGVFGFTRINAATYALSLADFTQVRVPTLFDRLGE
                     AGFTSRVVNLPNTYPARPIPGMLVSGFVATDLARAVHPPFLLGPLAGAGYRLEADTSRG
                     GDDPAHLLVELRATLESRRKALRLLWPDLAWHLFVFVLTETDRLFHFLWDAVTDVANPL
                     HGPCMDVLALWDTVIGEVLDLVAALPGGARLMVLADHGFTRLVTEVDINTWLRQEGLLQ
                     LAPAGPAADAGMELDASRILPGSVAFALDPGRIYLHTRRRFARGGLSDAEGVALAARLR
                     EGLLGLTYAGRPVLRDVLPADGLYDGPCRDIAPDLVCVPHEGFDLKAKFNRPAVFGRFG
                     RTGTHSVHGGIFHDSEGGAPHRLRDAGRLVLEHFGLSRRPDAGGRLVTTPTQGASCMPI
                     TMHK"
     gene            414541..416700
                     /locus_tag="DVU_0156"
                     /old_locus_tag="DVU0156"
     CDS             414541..416700
                     /locus_tag="DVU_0156"
                     /old_locus_tag="DVU0156"
                     /note="identified by match to protein family HMM PF00580"
                     /codon_start=1
                     /transl_table=11
                     /product="ATP-dependent DNA helicase, UvrD/REP family"
                     /protein_id="AAS94640.1"
                     /translation="MIEFAKELNAAQYEAVTTLDGPVLVIAGAGSGKTRTVVYRLANLL
                     ERGVPASSILLLTFTRKAANEMLQRASRLLGYGVQGIAGGTFHAFAYSLLRQYHPARLE
                     GRDLTIMDGADSVAAIQHCKDALGIARGDKSFPKTQTVLSLLSKSRNKELPLDEVLRRE
                     AYHLLVHADGVSRIGEAYAEYRAEHGLLDYDDLLFEVERLLRERPDLLAHLRDRYRYIM
                     VDEYQDTNLVQARLVQLLAGEGGNVMAVGDDAQSIYAFRGANVQNILSFPQFFPGTRII
                     KLEENYRSTQPVLDLTNAILAEAPQAYRKHLYTSREDGVLPQVVRPLSDLTQASIVVSR
                     VSELLRTYPPHEIAVLFRAGFHSYHVEVQLNKLGIRFRKYGGVRYSEAAHVKDVMAYAR
                     LVLNPLDLPAFQRVAALSRGVGPKTTLRLYEVARQGDPAATAHACARYPQLRADLELLD
                     RLRKRTPAPATLLEEVIEHYQPRLEAAYPDDWPRRQQGLEQLVQIASAYRDLDLFISDL
                     SLEDPGTEEEDRDSVVLSTIHSAKGLEWSAVIILDLVEDRFPSRHAVTRADDFEEERRL
                     MYVACTRARERLMLFVPSSLYQRGEGGNQPAAPSPFVRELPAALYEEWYESYTGGLQRR
                     DTSRPVARPAVASTFGCAPRPESAPVPGGPSPVAGAAKLGFCTHKIFGRGKIVQHLPPD
                     KYRVNFPGVGLKVILGDYLTLEDDA"
     gene            416697..417668
                     /gene="thiL"
                     /locus_tag="DVU_0157"
                     /old_locus_tag="DVU0157"
     CDS             416697..417668
                     /gene="thiL"
                     /locus_tag="DVU_0157"
                     /old_locus_tag="DVU0157"
                     /EC_number="2.7.4.16"
                     /note="identified by similarity to SP:P77785; match to
                     protein family HMM PF02769; match to protein family HMM
                     TIGR01379"
                     /codon_start=1
                     /transl_table=11
                     /product="thiamin-monophosphate kinase"
                     /protein_id="AAS94641.1"
                     /translation="MKGLASEEDFIACIDRHFPNAHRHVVVGRGDDCAVLACPERLCVS
                     TDLFIEDVHFRRSYFRPEEIGHKALAVNVSDVAAMGGVPLGFSLALMTPPGMTREYADA
                     LFAGMSGLAAAYGMVLTGGDLSRGGVLGLSITVWGEPVPGRRFLRRGGCRPDDVLFVVG
                     SLGLARAGLCALEASGRDALRLYPEACAAHLTPNPQVSAGQLLARYPSVALMDLSDGLA
                     RDVPRLVGLDRDGGLGAALELHEDDLHDEVMAYAIANGLDPVEEAFAGGEDYALLGACP
                     EDDFEALREEVQGVVRVGTVTADGLLTLNGLPPSNSGFDHFA"
     gene            417689..418687
                     /locus_tag="DVU_0158"
                     /old_locus_tag="DVU0158"
     CDS             417689..418687
                     /locus_tag="DVU_0158"
                     /old_locus_tag="DVU0158"
                     /inference="non-experimental evidence, no additional
                     details recorded"
                     /note="identified by match to protein family HMM PF00596;
                     match to protein family HMM PF01980; match to protein
                     family HMM TIGR00104"
                     /codon_start=1
                     /transl_table=11
                     /product="conserved hypothetical protein TIGR00104"
                     /protein_id="AAS94642.1"
                     /translation="MQPVLRPIGTVRSRLTRLDDCPKNGDEGAPEAWIDILPEFAAGLD
                     TLEAGQELTLVTWLHLADRDTLAVHPRGDTSRPMRGVFNTRSPARPNPLGLHDVRLLGT
                     APGPDGMVRLLVAPLEALHGTPVVDIKTSLSQRRDTGWGDGVPLREAETVRRLCHTAWQ
                     RGLLSGFNGNVSLRLGATCLVTCTGAAKGDLSPGDLAVVDIASGKRIAGGKPSSELAMH
                     LEVYRRQPRAQAIVHTHPPRLLALGLRVAPQQMLHIDVYEAQMLVSRLGSAPAHAPGTQ
                     ALADAVGEAAVTREAVWMERHGLVCWGETPMQALALGEELEHLAGIHLSVL"
     gene            complement(418901..419422)
                     /locus_tag="DVU_0159"
                     /old_locus_tag="DVU0159"
     CDS             complement(418901..419422)
                     /locus_tag="DVU_0159"
                     /old_locus_tag="DVU0159"
                     /EC_number="3.1.2.-"
                     /note="identified by match to protein family HMM PF03061"
                     /codon_start=1
                     /transl_table=11
                     /product="thioesterase family protein"
                     /protein_id="AAS94643.1"
                     /translation="MQAKKVSESEVVMTHRPLPQDANPAGYVHGGVILKHIDLAGAVAA
                     MRHCRTPVVTASIDRMDFRAPVNVGELMLLKASVNLTGGTSLEVGVRVEAENLLTGEVR
                     HAASAYLTFVAMGPDRKPVAVPPLLCETPTHERRCVEARRRRELRREERRAERDAQAAQ
                     HCTCDDEPVV"
     gene            complement(419448..420443)
                     /locus_tag="DVU_0160"
                     /old_locus_tag="DVU0160"
     CDS             complement(419448..420443)
                     /locus_tag="DVU_0160"
                     /old_locus_tag="DVU0160"
                     /note="identified by match to protein family HMM PF00571;
                     match to protein family HMM PF01380; match to protein
                     family HMM TIGR00393"
                     /codon_start=1
                     /transl_table=11
                     /product="carbohydrate isomerase, KpsF/GutQ family"
                     /protein_id="AAS94644.1"
                     /translation="MTDDQIHQTDWLQRGRDVLDIEAEGIRAVRDRLGPSFESALALLA
                     GCRGRVVVTGLGKSGLVGRKLAATFSSTGSPAFFLHPVEGAHGDMGSLKADDVVIAISN
                     SGETDELNAILPSLRAIGTPIIALTGRADSSLGRGADIVLDCGVPREACPLGLAPTAST
                     TAVLALGDALAVCLIDWKSFTENDFLRYHPGGSLGQRLRLRVAELMHTEGIPVVNEEAV
                     CEEAVLALDKGGFGAVALTDGGGRLTGILTDGDVRRAVLRGTYGPRVGVTHIMTRNPRF
                     ARQTQSVAELIDIMEQKAITVLPITDDDHRLVGLVHLHDLLGKGGVTFAG"
     gene            complement(420746..422134)
                     /gene="purF"
                     /locus_tag="DVU_0161"
                     /old_locus_tag="DVU0161"
     CDS             complement(420746..422134)
                     /gene="purF"
                     /locus_tag="DVU_0161"
                     /old_locus_tag="DVU0161"
                     /EC_number="2.4.2.14"
                     /note="identified by similarity to SP:P00497; match to
                     protein family HMM PF00156; match to protein family HMM
                     PF00310; match to protein family HMM TIGR01134"
                     /codon_start=1
                     /transl_table=11
                     /product="amidophosphoribosyltransferase"
                     /protein_id="AAS94645.1"
                     /translation="MIRHYCGIFGIYNHAEAARLSYFGLYALQHRGQESAGIVTWDGQK
                     LREHRGMGLVPEVFNERHLGKELKGDIAIGHIRYSTTGASLIRNAQPFIVRYKGLEIAI
                     AHNGNLVNTLELRRELEEQGSIFQTSIDSEVFVHLIARNLNGHTLEEAVMAACRKVKGA
                     YALLILANNKLIAVRDPHGFRPLALGRVAGAHVFASETCAFDLLEAEFIRSLDPGEMVV
                     IEDTKVQSYKIETEAPTRQCIFELIYFARPDSLVFGEDVYQCRKRMGQELARESAPDVD
                     FVMPFPDSGVYSAVGFAQESGLPYEHAMIRNHYVGRTFIQPSQDMRDFSVRVKINPVKS
                     MIKGKRICIVDDSIVRGTTIRTRVKKLRELGAREVHFRVSCPPIKFPCFYGIDFASKGE
                     LIAANHSVSEIERFIGIDSLHYITIEGLLRSVSHPENYCLACFTGDYPIPCAGGGKLCL
                     ECGC"
     gene            complement(422162..425395)
                     /gene="carB"
                     /locus_tag="DVU_0162"
                     /old_locus_tag="DVU0162"
     CDS             complement(422162..425395)
                     /gene="carB"
                     /locus_tag="DVU_0162"
                     /old_locus_tag="DVU0162"
                     /EC_number="6.3.5.5"
                     /note="identified by similarity to SP:P00968; match to
                     protein family HMM PF00289; match to protein family HMM
                     PF02142; match to protein family HMM PF02786; match to
                     protein family HMM PF02787; match to protein family HMM
                     TIGR01369"
                     /codon_start=1
                     /transl_table=11
                     /product="carbamoyl-phosphate synthase, large subunit"
                     /protein_id="AAS94646.1"
                     /translation="MPKRTDLKRIMVIGSGPIIIGQACEFDYSGTQAVKALKEEGYEVV
                     LVNSNPATIMTDPGLADRTYIEPIEPETVAAIIRKERPDALLPTLGGQTGLNTALALAA
                     SGVLDECGVELIGANRAVIEKAESRELFRLAMANIGLKVPASGIARSMDDVRRLGTEMP
                     FPLIIRPAFTMGGTGGGIAYNMEDLEEIASRGLTASITSEVMIEQSVLGWKEYEMEVMR
                     DKADNCVIICSIENFDPMGVHTGDSITVAPAQTLTDVEYQMMRDASIAIMREIGVETGG
                     SNVQFGINPDNGDMVVIEMNPRVSRSSALASKATGFPIAKIAAKLAVGYTLDEIPNDIT
                     RETMASFEPTIDYVVTKIPRFTFEKFPGARDELTTAMKSVGEAMSIGRTFKESLQKGLR
                     SLEVGAPGLGSRFRDKLPEHEEIVAKLRTPNSRRIFYVRLAMLSGMTIDDIHEITNIDP
                     WFLRQMRELVDMEGDLRDFALANSMTPDNGELVTLLRRAKEYGFSDRQLAEMWKRPESD
                     VRALRDATGIRPTYYLVDTCASEFEAYTPYYYSTYETGHEIEAESRRKVIILGGGPNRI
                     GQGIEFDYCCCHASFALKEMGVQAIMVNSNPETVSTDYDTSDRLYFEPLTFEDVMHIIE
                     AEKPDGVIVQFGGQTPLNLAVPLQRAGVPILGTSPDAIDRAEDRERFQALIHKLDLRQP
                     ANATVMNLRQAIAGANSIGYPVVVRPSYVLGGRAMEIVYDEEQLTSYFQNSVGEAPEHP
                     ILLDKFLENATEVDVDALSDGTDVYVAGIMEHIEEAGIHSGDSACSIPPYSLPSSITDE
                     ISRQTVALAKELRVVGLMNIQFAVKDGVIFILEVNPRASRTAPFVSKATAVPLPRLATQ
                     VMLGKTLKELDPWSMRRSGYVSVKESVFPFNRFPGVDILLGPEMRSTGEVMGIAPTFEE
                     AYLKGQLAGGQRLPQQGKVFISVNDRDKTLVPDVARIFADLGFEIVATAGTAKLLKEHG
                     VPTTHVNKVYEGRPNIVDMIKNGDIALVVNTASGKRTVQDSKSIRQATLMYGVPYSTTV
                     SGARAIAKSIAASRTCGVNVKSLQEYYGL"
     gene            425834..426394
                     /locus_tag="DVU_0163"
                     /old_locus_tag="DVU0163"
     CDS             425834..426394
                     /locus_tag="DVU_0163"
                     /old_locus_tag="DVU0163"
                     /codon_start=1
                     /transl_table=11
                     /product="lipoprotein, putative"
                     /protein_id="AAS94647.1"
                     /translation="MHRIGMKLQCGIIFTVLTGSLACLHGFDVDAYADDGRHDRHGERH
                     AWSTVSKMPDVYVKSCGGCHMAYPAVLLAHEGWASIVGSASDHFGTVVEMSPAQQQAVA
                     AYLSDNAADRSGTKLGRKIARSMSDGNVSRITEVPYIRHKHRDIGAAVLTRESVGGLAN
                     CIACHPGATGGQFDDDDVAIPTD"
     gene            426458..427366
                     /locus_tag="DVU_0164"
                     /old_locus_tag="DVU0164"
     CDS             426458..427366
                     /locus_tag="DVU_0164"
                     /old_locus_tag="DVU0164"
                     /note="identified by match to protein family HMM PF01545;
                     match to protein family HMM TIGR01297"
                     /codon_start=1
                     /transl_table=11
                     /product="cation efflux family protein"
                     /protein_id="AAS94648.1"
                     /translation="MSEQRRAIALSLVCGVCILVLKMLAYLVTDSAALMSDAFESIVNV
                     VASAFTMWTLYVAQTPPDRRHPYGHGRVEFFAVFFEGALVIVAALGIIVAAAPRIIEPR
                     AMVQLDIGLGLSVVASAINLVLGLYLIRVGRREDRLALVADGKHIITDVYTTGGVLAGL
                     LLVHATGWLWLDGAIACVVALHILGAGYGLVREAVRGLMNERDEKLLLRIEDVLRRHEQ
                     DDGIATHDIRAWRSGRDIHVDLHLVLPRHMTMEQAQARATVVEDILRGQIPHVVEVLVR
                     AEACDEAQCSACRHAGRCHER"
     gene            complement(427651..428664)
                     /locus_tag="DVU_0165"
                     /old_locus_tag="DVU0165"
     CDS             complement(427651..428664)
                     /locus_tag="DVU_0165"
                     /old_locus_tag="DVU0165"
                     /note="identified by similarity to SP:P42065; match to
                     protein family HMM PF00005; match to protein family HMM
                     TIGR01727"
                     /codon_start=1
                     /transl_table=11
                     /product="oligopeptide/dipeptide ABC transporter,
                     ATP-binding protein"
                     /protein_id="AAS94649.1"
                     /translation="MQQKPLLNLRNVVKHFDISGGFLDQLRLTGSGIVRKRTVVHAVND
                     VSFTINEGETLSVVGESGCGKSTLARTVIGLYRPNSGEIHYRDRRIDHLSDTEMLPYRT
                     RMQMVFQDPYASLNPRMRVNQILEEPIRFHNPGIGEGEVLDRVAAVMEQVGINPVWATR
                     YPHEFSGGQRQRISIARALAVDPEFIVADEPISALDVSIQAQVLNLMMDMQEQRNLTYL
                     FISHDLSVVEHISTRVAVMYLGSLCELATSEDLFGSPRHPYTQALLSAIPRIGQKGLKH
                     IRLSGDVPTPINLPSGCVFHGRCPHADKRCMNEVPRALPQPGGALVACHAVEEGRI"
     gene            complement(428675..429661)
                     /locus_tag="DVU_0166"
                     /old_locus_tag="DVU0166"
     CDS             complement(428675..429661)
                     /locus_tag="DVU_0166"
                     /old_locus_tag="DVU0166"
                     /note="identified by match to protein family HMM PF00005;
                     match to protein family HMM TIGR01727"
                     /codon_start=1
                     /transl_table=11
                     /product="oligopeptide/dipeptide ABC transporter,
                     ATP-binding protein"
                     /protein_id="AAS94650.1"
                     /translation="MEALLDVQNLTVKFALRDEALTAVNDVSFTLGRGERLGLVGESGA
                     GKSVTGFSIINLISKPGFIAGGSVLFEGNDLVTTDAETLRDIRGNRISMIFQDPMMTLN
                     PVLTIGSQMVETILAHQKMSRREAEEIALDKLRKVYIPSPEKRLKQYPHEFSGGMRQRI
                     VIAIALLTSPSLIIADEPTTALDVTIQAEIMDLLLELCESEKMGLILITHDLGVVSQVT
                     QKIAVMYAGRIVEMGETARIVADPQHPYTKGLLAALPQGNSCGGGCVGKRHRLNQIPGA
                     MPSLSEIAHGICPFHNRCELCQDVCRTSRPRLLPKRNGGLVACHLLD"
     gene            complement(429664..430584)
                     /locus_tag="DVU_0167"
                     /old_locus_tag="DVU0167"
     CDS             complement(429664..430584)
                     /locus_tag="DVU_0167"
                     /old_locus_tag="DVU0167"
                     /note="identified by match to protein family HMM PF00528"
                     /codon_start=1
                     /transl_table=11
                     /product="oligopeptide/dipeptide ABC transporter, permease
                     protein"
                     /protein_id="AAS94651.1"
                     /translation="MVALIRRFRKSYFLYSFLRDPVAVGSFALLFILAVSAILAPLIAP
                     HSPYDGATLDIMNAELPPAWKPEGTADFLLGTDNQGRDILSAMLYGMRVSLVIGLGAVA
                     LQSVIGIFVGLVSGYGSKRIDSILMRVADVQLSFSSYMVAIFFGAILQMVVGVGRYEEV
                     AVPFLIFVIGLSEWPQIARTVRASVLAEKKKEYVEAARVIGLPARRIMLRHILPNTLTP
                     VLVISTVQVANAVMSEAALSFLGLGMPVTQPSLGSLIKSGFQYFFSGSWWITLFPGIML
                     ILLVLSINLLGDWLRDFLNPKLYKD"
     gene            complement(430586..431563)
                     /locus_tag="DVU_0168"
                     /old_locus_tag="DVU0168"
     CDS             complement(430586..431563)
                     /locus_tag="DVU_0168"
                     /old_locus_tag="DVU0168"
                     /note="identified by match to protein family HMM PF00528"
                     /codon_start=1
                     /transl_table=11
                     /product="oligopeptide/dipeptide ABC transporter, permease
                     protein"
                     /protein_id="AAS94652.1"
                     /translation="MFAFIIRRVAQALLVMFIISLLGFAIKYSFGDPTREMMGVSVSVK
                     EREALREELGLNDPFAVQWTRFASGALKGDLGISYFYRKPALDVILDKAPATLELVFVA
                     ACLIILISVPVGVYAACRPKDVLSRLFMGVSTIGVSVPVFLTAIFLIYIFSVNLGWLPS
                     FGRGNPEHVIGSWDTNLTTWANFKHIILPGISLSSIMLPLFIRLIRAEMKEVLETEYVK
                     FARAKGLKTWRVIMVHAFKNTLLPVITVGGVQLGTMIAFTILTETVFQWQGMGFMFIDA
                     VERADTSLLVAYLIFCGAIFVTVNTVVDIVYGLVNPMVRIAGRK"
     gene            complement(431733..433295)
                     /locus_tag="DVU_0169"
                     /old_locus_tag="DVU0169"
     CDS             complement(431733..433295)
                     /locus_tag="DVU_0169"
                     /old_locus_tag="DVU0169"
                     /note="identified by match to protein family HMM PF00496"
                     /codon_start=1
                     /transl_table=11
                     /product="oligopeptide/dipeptide ABC transporter,
                     periplasmic oligopeptide/dipeptide-binding protein"
                     /protein_id="AAS94653.1"
                     /translation="MKRLIALLSLALAAMLALGGIANAAEGKTFRIAMASDPESLDPHM
                     QLSGPILAYSHWVFDPLVRWTPDMKFEPRLAEKWEQINPTTMRFHLRKGVKFHSGNPFT
                     AKDVAWTLDRLKKSPDFKGLFIKFAEPKVIDDNTIDIITTEPYGLVMNLATYIFPMDSK
                     FYTGTDAKGQPKDAIVKSGYSFANDNASGTGPYSVAEREQGVKLILKANKGYWGKRGNV
                     DTIELTPIKNEATRVAAILKGDVDFISPVPVQDYDQLSKNADVELITMPSARIITIQLN
                     QKKFPQFADKRVREAIIAATDTAGIVAKVMKGYTTTTQQQAPKGFAGYIADLKPRYNLD
                     NAKKLMKDAGFEKGFEVSMIAPNNRYVNDEKIAQAFVSMMARINIKVNLKTMPKAQYWD
                     QFDAQVADIQMIGWHPDTEDTANYSEYLLMTPNKDTGMGQYNSGNYANPKFDALIDAAN
                     RETDPAKRDALLKESEQMAYNDAAFVPLHWEPLSWAARKTVKNAKQVVNAQDFPYFGDL
                     MMQ"
     gene            433728..435797
                     /locus_tag="DVU_0170"
                     /old_locus_tag="DVU0170"
     CDS             433728..435797
                     /locus_tag="DVU_0170"
                     /old_locus_tag="DVU0170"
                     /note="identified by match to protein family HMM PF00015;
                     match to protein family HMM PF01814"
                     /codon_start=1
                     /transl_table=11
                     /product="methyl-accepting chemotaxis protein"
                     /protein_id="AAS94654.1"
                     /translation="MKGSRVITAAFVVLVLTLIGTVLLHVQVERYHAQRETAAEGLMQV
                     SAEGSRLVQFYGSGKDAGEGAGVATLERKVSSLRASLRGLHEGRENPDLAASLGSLAEQ
                     VQGLKVAMESAARPEEMLRRTADLSQAAARAENLVDKAIEGRVGWMSRLEGAMLFVTFL
                     GVVLAAFLLQWRVFRPLSMVEAYAREPNGERLALGRGVARGVAAMGAAVDDMHRDRDRA
                     LENAERELEALRAEKRALEEPLRRAEEQERMVAALMKGMKDAASRAGGVSEGVFGAVEE
                     MNGWIERVNRGIEVHHSRMGQVSEAMDEMNVASVEVARNSGGAARSAESARTLAGTGAD
                     RVREALDAISAMQRRVLELRDTMGELGHRAEAIGRIMDVINDIADQTNLLALNAAIEAA
                     RAGEAGRGFAVVADEVRKLAEKTMGATKEVGDAVQAMQSQARTSIAGVEEVGRQMEGTA
                     AAAEGAGGAMGEIVGVVEQTSMQVGAIATAAEQQAAGLESISEAIGEISRVAGETAESM
                     RQCTRALQGIGSRMEELDTVVQSMAEGRVGLAGGGDKLFEWDDALNIGVADVDPQHKVL
                     VDLINEVYAAMKAGADRSVLQDIVRRLREYTVKHFTYEEGVLHTSMRYPDMQAHLKQHR
                     AFVERIAQFEEALGSGRVTLDMEMMRFLKNWLKQHIMGTDKKYVPYFNGDGTPK"
     gene            complement(436026..437207)
                     /locus_tag="DVU_0171"
                     /old_locus_tag="DVU0171"
     CDS             complement(436026..437207)
                     /locus_tag="DVU_0171"
                     /old_locus_tag="DVU0171"
                     /note="identified by similarity to GP:1019859; match to
                     protein family HMM PF00155"
                     /codon_start=1
                     /transl_table=11
                     /product="hemolysin-related protein"
                     /protein_id="AAS94655.1"
                     /translation="MSTAFDHTFDTLIDRTGTGSLKWDDMERIFGPVPQNAIPLWVADM
                     DFHAPEAVQNAVKDVAAQGIYGYPAESSAPREAAATWLADRHGWAPGKESLVTVPGVVP
                     GMALLIRELTAPGDGVAVQPPVYPPLFDCVRAAGRRVVENPLVETDGRWGMDLGGLEGI
                     FKGGVRLLLLCSPHNPVGRVWTRDELSALADLCQRYGVMVVADEIHHDLVLPGHTHTVF
                     ASLPQCQPDRVVTCVSASKSFNLGGLPHAYVVATDGALRQRIAHAVVGRGLAHGDLFGM
                     VAQEAAHRHGAPWLDALRMYIADNAAMLQDRLHSHLPWVRMATLEGTYLAWLDCRASGM
                     DETTMMRRLVAAGVVPSGGRFFGTGGEGHLRVNLATPRTRLSAAIARMIVGLA"
     gene            complement(437785..438786)
                     /locus_tag="DVU_0172"
                     /old_locus_tag="DVU0172"
     CDS             complement(437785..438786)
                     /locus_tag="DVU_0172"
                     /old_locus_tag="DVU0172"
                     /note="identified by match to protein family HMM PF00037"
                     /codon_start=1
                     /transl_table=11
                     /product="iron-sulfur cluster-binding protein"
                     /protein_id="AAS94656.1"
                     /translation="MSRYCIVTDQDRCISCKACEVHCKVANNVPVGARLGMHIASGPHD
                     VDGRPDIRTMFMPCFQCDEPWCVPVCPTGAIAKRESDGIVAIDADTCVGCKACITACPW
                     RVPQWNPVTEKAVKCDLCRDRLDAGLRPACVTACTTHALELVSAEVGASLPCTGIDAVR
                     KVAARPVPASMPPAPKGQRQPRLGDVEKAIAAGEVQTLVVLCQALDDALPTPYEAGCIP
                     QGMALSDARLRPDLGDVPLPPQTMLRKVRCARRFAAKSLPKFLAAGLKALLVFACPPTM
                     CASHEDGKIPATGLADLARACADAGVRLVVHEACPAGPDAVRDAVAAFSRQA"
     gene            complement(438796..440997)
                     /locus_tag="DVU_0173"
                     /old_locus_tag="DVU0173"
     CDS             complement(438796..440997)
                     /locus_tag="DVU_0173"
                     /old_locus_tag="DVU0173"
                     /note="identified by similarity to SP:P37600; match to
                     protein family HMM PF00384; match to protein family HMM
                     PF01568; match to protein family HMM PF04879"
                     /codon_start=1
                     /transl_table=11
                     /product="thiosulfate reductase, putative"
                     /protein_id="AAS94657.1"
                     /translation="MWCYAPHDDVLRHASGHHAPCDHSRHDVGHTAEERMAERRSVYSV
                     CGMCSVRCPIMVDVEDGKARWIQGNPHSALKGALCARGAAGIALENDPERPLRPLIRVG
                     ARGEGKWREASWDEALDHIASRLKIVTAEHGGRSILWSDRGGPFMDLHQAFVRGLGSPN
                     YCNHDASCARNVQHACRSVTGMGRKEVVYDFRNCKHIVLQTRNILEAINVGEANAVLDA
                     LGNGCRLSVIDIRATVSSSKAHDFFMVRPGTDYAFNLAVINVLIGEKLYDAAYVERHVD
                     GFDALSTFVAPYTPAWAEGETGIAAAAITDFARKLAEAAPHVVWHPGWMTARYNDSFMV
                     SRTAYIINALMGAIGAKGGLPLANTAKDVGRKGLKKFVDLLPKPDEKRADGVGWRHTQF
                     DAGPGIVNFAYDAIESGDPYPVKAYICYRHDPLMAMPDPDTLRRKLDHLDLLVSVTFSW
                     SDTAWFADVVLPLSTYLSRESVVAHKGGLKPQFFVRKRAMQPVADSRAEWEIISGLSRR
                     LGIDALAFDSIEDMWNYQLDGTGVSIADFDAKGFVELADKPLYRDIEGFTFPTPSGKIE
                     MVSGKWAKAGLDTLPPYVSPAHPPQDGFRVAFGRCALHTQGHTVNNPLLHEQMPENTAW
                     MHPTRAAALGIACGDLVEVFSARGSAGIMPVTVTPYVHPEALFMIHGFGHRLPVESRAY
                     GRGVADQDLMPGGLSVYDKSGGCVSLQEHFVTVRKAGVR"
     gene            complement(440975..441082)
                     /locus_tag="DVU_0174"
                     /old_locus_tag="DVU0174"
     CDS             complement(440975..441082)
                     /locus_tag="DVU_0174"
                     /old_locus_tag="DVU0174"
                     /inference="non-experimental evidence, no additional
                     details recorded"
                     /note="identified by Glimmer2; putative"
                     /codon_start=1
                     /transl_table=11
                     /product="hypothetical protein"
                     /protein_id="AAS94658.1"
                     /translation="MSHVGHFLVQDVTHFATAWNLAGHKGRGYVVLRTT"
     gene            complement(441559..443190)
                     /locus_tag="DVU_0175"
                     /old_locus_tag="DVU0175"
     CDS             complement(441559..443190)
                     /locus_tag="DVU_0175"
                     /old_locus_tag="DVU0175"
                     /note="identified by similarity to GP:4589921; similar to
                     OMNI:AF0177; match to protein family HMM PF00994; match to
                     protein family HMM PF02663"
                     /codon_start=1
                     /transl_table=11
                     /product="tungsten formylmethanofuran dehydrogenase family
                     protein/molybdopterin binding protein"
                     /protein_id="AAS94659.1"
                     /translation="MLIGPYTHDAFMEEARKFHGYPAPGLIIGGYMVEMARRALPEGIL
                     FDAISETGQCLPDAVQMLTPCTIGNGWLRIRNFGLYALSLFDKHTGVGVRVHIDSQKLE
                     RFPEIKAWFLKLKPKREQDTERLQQEIREAAFDLLTLRPVTIRPDALGHGGKGGTIVAC
                     PLCGEYHPSAFGGICRSCQGESPYEVGPGLSFPGQPELRAVPVEEAVGKHALHDMTRIV
                     PGESKGAEFVAGQELGAGDVCRLQMMGRNRVYVREETGDMQGWVHEDEAARAFGELMPG
                     DGIEPEGPVREGKINFRATRDGVLVVDTRRLEQFNLVPDVMCATRHTHGVVLAGTRVAG
                     TRAIPLYLSTLNLAKATTLLEGGPLFSVAPMRKAKVGVLVTGTEVFRGIIEDKFAPIIT
                     QKANQLGCDMAGTVIAPDDAPLITRGVHDLLAAGADLIVTTAGLSVDPDDMTRKGLLDA
                     GLTEMLHGVPVLPGTMTLIGRIGGAQVIGVPACALFFKTTALDLLLPRLLAGLSVTRLD
                     LARMGHGGLCMECRSCSFPKCPFGRG"
     gene            complement(443446..444345)
                     /locus_tag="DVU_0176"
                     /old_locus_tag="DVU0176"
     CDS             complement(443446..444345)
                     /locus_tag="DVU_0176"
                     /old_locus_tag="DVU0176"
                     /note="identified by match to protein family HMM PF03009"
                     /codon_start=1
                     /transl_table=11
                     /product="glycerophosphoryl diester phosphodiesterase
                     family protein"
                     /protein_id="AAS94660.1"
                     /translation="MTPNPFFSSSGQRPLVIAHRGARAHAPENTLAAARLAHNHGADLW
                     ELDVCRTRDGVLVVMHDDTCARTTDARLHPALAGRAPWPVHELTLDELRGLDAGSWFVE
                     GDPFGRIALGEVGPGMCRAYKGEPVPTLAEALALTRSLRWRVNVEIKDLAGTPGDATVV
                     DEVLSLVDDHAMAASVLLSSFRHDYMREAHRKRPHIPTALLIESIGDNAPLALCHEAGA
                     VALHPRSTLMDDHALGACIAAGLHVNVWTVNSLREVARLTRMGVSGIITDIPGECLAAL
                     RAQRLRTDTPLRPFPPAP"
     gene            complement(444495..445304)
                     /gene="modA"
                     /locus_tag="DVU_0177"
                     /old_locus_tag="DVU0177"
     CDS             complement(444495..445304)
                     /gene="modA"
                     /locus_tag="DVU_0177"
                     /old_locus_tag="DVU0177"
                     /note="identified by similarity to SP:P37329; match to
                     protein family HMM PF01547; match to protein family HMM
                     TIGR01256"
                     /codon_start=1
                     /transl_table=11
                     /product="molybdenum ABC transporter, periplasmic
                     molybdenum-binding protein"
                     /protein_id="AAS94661.1"
                     /translation="MSMSSRFAFLRRFTLCKALHRGALVLFLVAALLGIRTGDALAGNI
                     TVSAAASLTNAFTELKTLFEKKTGDTVTTNFAASNPLLRQMQEGAPVDVFASADQETMD
                     KAAAGGLVDKATRKDFATNGLVLIVPAASTLKIAAASDLKAAEVRHIAVGNPDSVPAGR
                     YARAALTAAGLWETLTPKLIVAESVRQALDYVARGEVDAGFVYATDAAIARDKVRVAAT
                     MTGHKPVSYPIAVATAARDAETAKRFVAFVLSPEGQAVLARYGFGKP"
     gene            complement(445440..445649)
                     /locus_tag="DVU_0178"
                     /old_locus_tag="DVU0178"
     CDS             complement(445440..445649)
                     /locus_tag="DVU_0178"
                     /old_locus_tag="DVU0178"
                     /inference="non-experimental evidence, no additional
                     details recorded"
                     /note="identified by Glimmer2; putative"
                     /codon_start=1
                     /transl_table=11
                     /product="hypothetical protein"
                     /protein_id="AAS94662.1"
                     /translation="MPPCNGEARVSGRYAIRRGHLRLLSRGTIGLLPGTGHLIIRDCDV
                     FHGVSGCSSMRVRCLHSCPKSSRA"
     gene            445695..446906
                     /locus_tag="DVU_0179"
                     /old_locus_tag="DVU0179"
     CDS             445695..446906
                     /locus_tag="DVU_0179"
                     /old_locus_tag="DVU0179"
                     /note="identified by similarity to SP:Q08385; similar to
                     OMNI:CC3006; match to protein family HMM PF00589; match to
                     protein family HMM PF03459; match to protein family HMM
                     TIGR00638"
                     /codon_start=1
                     /transl_table=11
                     /product="molybdenum-pterin binding domain
                     protein/site-specific recombinase, phage integrase family"
                     /protein_id="AAS94663.1"
                     /translation="MRYLTAEQLERLTSSFRAWYGAASNATQRRARGRLWLAFLLFRFG
                     ALRLGEVLGIDDEADVDRGHALLHVRGVQPRDVPLPEPVMAEVLRVLDDPMMFSLRGQV
                     LRLDPGYLRRRFYERSGGCGIPRDHLSPRVLRHSRAIELLRGGVPLKVVQQVLGHQSVS
                     LAGNLLRFSEDDARRILRNYLRKESRVRTSARNAFTGRVVSVRRSGFLVEVETLTPSGL
                     RVVSIITEESRHSLDIAPGALVTATVKAPWVMLAPAGTGATGPGQPFMGQTGTDASADQ
                     PTVAPPVVAQAATPAACREDESRETPCLAAACQAGADATRGEDAAGMDVVKGGGCSLVR
                     NRYAGVVARVHDGGVAAEVVVDLPEGTTLCALVSGACVRELALAEGVPVTVLFKAFSVI
                     LNVV"
     gene            complement(446893..447654)
                     /gene="modC"
                     /locus_tag="DVU_0180"
                     /old_locus_tag="DVU0180"
     CDS             complement(446893..447654)
                     /gene="modC"
                     /locus_tag="DVU_0180"
                     /old_locus_tag="DVU0180"
                     /note="identified by similarity to SP:P37732; match to
                     protein family HMM PF00005"
                     /codon_start=1
                     /transl_table=11
                     /product="molybdenum ABC transporter, ATP-binding protein"
                     /protein_id="AAS94664.1"
                     /translation="MIEVRISRKLAGCGRPFTLRADFTSNARRVVLFGHSGSGKTLTLH
                     CVAGLARPDEGVITIDGRTLFNAQADGSPRVDIPPRRRNVGYMFQDYALFPHLTVRRNV
                     GFGMERGPWRLGREGRQRVDELLNFFEIGHVADRYPADISGGQRQRVALARALATSPSV
                     LLLDEPFSALDPLLRRRMRDEFGSLLERCGVPALIITHDPDDVDAFAQTLVVYAEGRTL
                     PPLDFATARSGMPSTVEMLEGLLLEGAVIPR"
     gene            complement(447651..448352)
                     /gene="modB"
                     /locus_tag="DVU_0181"
                     /old_locus_tag="DVU0181"
     CDS             complement(447651..448352)
                     /gene="modB"
                     /locus_tag="DVU_0181"
                     /old_locus_tag="DVU0181"
                     /note="identified by similarity to SP:P09834; match to
                     protein family HMM PF00528; match to protein family HMM
                     TIGR01095"
                     /codon_start=1
                     /transl_table=11
                     /product="molybdenum ABC transporter, permease protein"
                     /protein_id="AAS94665.1"
                     /translation="MSDLAPILPSGVSLAAPVMLTLRVAGLATFFSFFAGVGAAWFVAR
                     GPFRGRGIIDALCALPLVLPPTVLGYYLILLVGRRGLMGPWLAEAGINLMFSWQGAVVA
                     ATVVVFPLIYKAARAALESVDHSLERAARTLGASEWKVFVRVSLPLAWRGIFAGTMLAF
                     ARGMGEFGATLMLAGNLPGRTQTLALAIYDAFQSGNDAQATLLVAVTSVLCMSVLLLAE
                     RLAHCGRRMWS"
     gene            complement(448717..449640)
                     /locus_tag="DVU_0182"
                     /old_locus_tag="DVU0182"
     CDS             complement(448717..449640)
                     /locus_tag="DVU_0182"
                     /old_locus_tag="DVU0182"
                     /note="identified by match to protein family HMM PF04055"
                     /codon_start=1
                     /transl_table=11
                     /product="radical SAM domain protein"
                     /protein_id="AAS94666.1"
                     /translation="MARYYMPAEGDSYLKKVWTWATTGKRFRPSFPRTIEFQTLSTCNA
                     KCIFCPHKHSPKDIPHGRMDDALFRKIVDECARHFVGRVSPYLTNEPLMDKRMPEMLRY
                     IHDKMPFFTKSKINTNAALLTEETGEALIRAGLTHLWISVNGYSPETYRTSMDLDLDRT
                     LTNIDTFLATKRRLGAKNPKVIVTTVETNIVKPELDYARKYWKERDIVFKVHAMDNRAG
                     ADSLTFKASKPKLKRNCDLFLKQAYIVENGDMIICCHDWKQTVKVGNVAETSIKEVWNS
                     RYFTDLIRDYVRGDYSRLGICAKCSS"
     gene            complement(449808..451577)
                     /locus_tag="DVU_0183"
                     /old_locus_tag="DVU0183"
     CDS             complement(449808..451577)
                     /locus_tag="DVU_0183"
                     /old_locus_tag="DVU0183"
                     /note="identified by similarity to OMNI:PP0317; match to
                     protein family HMM PF00015; match to protein family HMM
                     PF00672"
                     /codon_start=1
                     /transl_table=11
                     /product="methyl-accepting chemotaxis protein"
                     /protein_id="AAS94667.1"
                     /translation="MFRRMTIGQRIMAGFCVALITLMGFGGMTLLAFSRIDTAAHSVGT
                     IYLPSMTAIGDMQGNLARMRVRQLRYLAAEAPEALAEGERLIESSRKAIQKAMTAYENL
                     PDISTDKERAAWDELTKSYDEYTRLSTKLMSLTRDGMYEAAHTFEKETLRPVYNAVATA
                     ADTVQTENAAAASSAMLACTTLVTQERRTGTILIAVAVLLCAAAASVTTRAISRPVRDL
                     TATARAVAAGDYDHKTHNDHLYGGELQDLLQAVRAMVGTIMASMQDATEKSAEAAKEAE
                     AAQHASEAADAARAEAEAQSRKLAQAVADLQTVMERLSSSSEELAAQVEQSSRGAEEQA
                     RRVAETATAIEEMNATVLEVARNAEDAAQHANQARKEAEQGADIVNEVVAAMSGTSAKA
                     GELKEDMAGLEQQAMAIGRIMTVISDIADQTNLLALNAAIEAARAGEAGRGFAVVADEV
                     RKLAEKTMHATHEVGAAIKGIQTGTELSIHAADDVVGRIGTLSHKVRASGEALNRIVAA
                     VQAATGEVSGIATASSQQSAASDEIAHSVEDINRISSETAEAMRQSSIAVTELASQAQN
                     LEGLISRMNAREA"
     gene            451706..452125
                     /locus_tag="DVU_0184"
                     /old_locus_tag="DVU0184"
     CDS             451706..452125
                     /locus_tag="DVU_0184"
                     /old_locus_tag="DVU0184"
                     /inference="non-experimental evidence, no additional
                     details recorded"
                     /note="identified by Glimmer2; putative"
                     /codon_start=1
                     /transl_table=11
                     /product="hypothetical protein"
                     /protein_id="AAS94668.1"
                     /translation="MAWHVKCCIHTSFLARDVLVPTGGNVVKSWLIAMPYKRWREAAGL
                     VCNLLPRLCVMVEVAWKEALLLNASANTSLTGRIRGDVPGYVGITYGGIPTSPVGVAYR
                     FLHAGNDGDRCGLSFYLSGLCGVFISFESLFTKSQ"
     gene            452151..452216
                     /locus_tag="DVU_0185"
                     /old_locus_tag="DVU0185"
     CDS             452151..452216
                     /locus_tag="DVU_0185"
                     /old_locus_tag="DVU0185"
                     /inference="non-experimental evidence, no additional
                     details recorded"
                     /note="identified by Glimmer2; putative"
                     /codon_start=1
                     /transl_table=11
                     /product="hypothetical protein"
                     /protein_id="AAS94669.1"
                     /translation="MSACAEYAIFHMEDKPCQGVT"
     gene            452322..453101
                     /locus_tag="DVU_0186"
                     /old_locus_tag="DVU0186"
     CDS             452322..453101
                     /locus_tag="DVU_0186"
                     /old_locus_tag="DVU0186"
                     /inference="non-experimental evidence, no additional
                     details recorded"
                     /note="identified by similarity to OMNI:AF2126; match to
                     protein family HMM PF02596"
                     /codon_start=1
                     /transl_table=11
                     /product="conserved hypothetical protein"
                     /protein_id="AAS94670.1"
                     /translation="MSLSYKEMHQTLMEELRLYHYPVAVKFFFDDEELATFKEKAEFYV
                     PVKPMTFCQWELAARMKGQTVLATREDLGCSNALVSFGWKDIDDNEIKSHMKYVRSIEQ
                     AEKFVRSKPRLDMGSVKAIAVGPLGDAIVAPSVVHFYCDNMQSYHLAVDYMAAMDQHPL
                     RTNVTMNSSACGGTVFSFLEKTANMLPACSGSYNAGKTERGEINFMIPGEHIEATVERL
                     LERKRNLGSSAITRPGDGFPGADVCKNCPLIIFKKEK"
     gene            complement(453523..454614)
                     /locus_tag="DVU_0187"
                     /old_locus_tag="DVU0187"
     CDS             complement(453523..454614)
                     /locus_tag="DVU_0187"
                     /old_locus_tag="DVU0187"
                     /note="identified by similarity to SP:P76237; match to
                     protein family HMM PF00990; match to protein family HMM
                     TIGR00254"
                     /codon_start=1
                     /transl_table=11
                     /product="GGDEF domain protein"
                     /protein_id="AAS94671.1"
                     /translation="MCLMLLLTLLVAYFKLDRCRAGHGLLVAIIIVIMGLLALEVTSVA
                     IDSRFNPEVAAHDWLVPWARLVNSLGFALVPVPGLLLWFFVHRWTGTAMQGWAIAIGAF
                     PVICNIILSLLSFNGGILFEIAPDNRYSRGPWFALSPLAFYCGQMLTVFFIFRQFRELK
                     REETILLAVTAALPMLIGAIQLVHATILTIWSSWAISTVILFVGVMVCNAETDELTRLD
                     NRTAFRNAIHVARTMNPLRLCVAMIDMDGLKAINDRYGHHAGDDAIRTLAATMRLVFDR
                     KTRLMRLGGDEFAVLEFSDDPAAIYEKLCNVEERLAQHNAMPYRVAFSYGLACSREGEH
                     LDDLLKRCDNLMYERKRNKYRKA"
     gene            454604..454753
                     /locus_tag="DVU_0188"
                     /old_locus_tag="DVU0188"
     CDS             454604..454753
                     /locus_tag="DVU_0188"
                     /old_locus_tag="DVU0188"
                     /inference="non-experimental evidence, no additional
                     details recorded"
                     /note="identified by Glimmer2; putative"
                     /codon_start=1
                     /transl_table=11
                     /product="hypothetical protein"
                     /protein_id="AAS94672.1"
                     /translation="MRHMKRSIWVVVRRSIGETYLHAGGRAMGRLARNPARPLVTACKT
                     GEEA"
     misc_feature    complement(455444..492879)
                     /note="PHAGE08; putative lysogenic bacteriophage with hits
                     to lambdoid phages. putative insertion into tRNA-Lys-3.
                     putative
                     attL/R=GCCTTTTAAGCAGAGAGTCGCAGGTTCGAATCCTGCACGACCCACCA."
     gene            complement(455444..455516)
                     /locus_tag="DVU_tRNA-Pseudo-1"
     tRNA            complement(455444..455516)
                     /locus_tag="DVU_tRNA-Pseudo-1"
                     /product="tRNA-OTHER"
                     /note="tRNA-Pseudo"
     gene            456053..457738
                     /locus_tag="DVU_0189"
                     /old_locus_tag="DVU0189"
     CDS             456053..457738
                     /locus_tag="DVU_0189"
                     /old_locus_tag="DVU0189"
                     /note="identified by match to protein family HMM PF03288;
                     match to protein family HMM TIGR01613"
                     /codon_start=1
                     /transl_table=11
                     /product="phage-plasmid primase, P4 family"
                     /protein_id="AAS94673.1"
                     /translation="MHEDRTGDALPEVGAAAPSVPTTADMAARVAARVKDEEASRPVAP
                     KDEVPALSDDFILKCLKANRVGDAMLFNALHRGKFVYVKRWGRFIRWAGHHWEEDIMET
                     SQAAVEAVCEAYLRAVSSLSKQADDAVGDEKALLERKREELLKRVSFLRAPSGREQLLR
                     CTHTIADPLAITGDELDQQPFLLACRNGVIDLRTGEFRPGHPDDYVLNACPIEWPGIDA
                     PCPQFERFMYSCHENEAIVSFLQRVFGYGIMGARDDHYWFVFYGARGRNGKDTLLKILT
                     AILGDDLASTIDTALLLDTKQPRSSAGPSPDVLALRGKRMAFATEAEDGQKFAMSKIKW
                     LTGGSNLMARGLQDKLYTTWKQTHLLFLLTNEIPRAKADDDAFWTRTLAVPWKLRFVDH
                     PTTPDERPRDPQMEHKLMKELPGILAWLVRGCLEYQRVGLNPPEEVLACTRERRRAFDD
                     VGRFLTECCEIEQVVEGIEPATRTSATVLLNAFNWWLHKNVDSSYSYSARRLGDILAKK
                     GIPKKKSGGMVYLGVSLLPEVEDEMATDASSSDASSAKRKKLFD"
     gene            complement(457735..457947)
                     /locus_tag="DVU_0190"
                     /old_locus_tag="DVU0190"
     CDS             complement(457735..457947)
                     /locus_tag="DVU_0190"
                     /old_locus_tag="DVU0190"
                     /inference="non-experimental evidence, no additional
                     details recorded"
                     /note="identified by Glimmer2; putative"
                     /codon_start=1
                     /transl_table=11
                     /product="hypothetical protein"
                     /protein_id="AAS94674.1"
                     /translation="MFFHNKFNEWEHGTFDVGDAHNSQSCACAWQDTAADSPKLQTRLF
                     LQSSLTVVTAHPSLRLELLGGFRAA"
     gene            458005..459564
                     /locus_tag="DVU_0191"
                     /old_locus_tag="DVU0191"
     CDS             458005..459564
                     /locus_tag="DVU_0191"
                     /old_locus_tag="DVU0191"
                     /inference="non-experimental evidence, no additional
                     details recorded"
                     /note="identified by similarity to OMNI:CC3049"
                     /codon_start=1
                     /transl_table=11
                     /product="conserved hypothetical protein"
                     /protein_id="AAS94675.1"
                     /translation="MRAPLLERLAARGLQPRKVSTGRGDRGEEYASPCPVCGGRDRFRI
                     WPEQPGGPACAKAGVVGTWFCRQEQKGGDVLEYLLTVERLEWAEACKELGIERTTFVPG
                     RLPAMPKAIRKASFQPKPSALPGDIWSARAGKFVADAHAALLRTPRALAYLAERGLPEA
                     AVRRYRLGYLAGEQGRQGVFRARSAWGLQPKEGKDGKPRTSMFIPRGIIIPAYGPAGQD
                     GAPVRIRIRRPDGDVEQWGDKYMLVEGGCGRTTMLLGEAPRAVVVVEAELDAMLVRHAA
                     GDLVGALAVLTNRGRPDATAHTALQSAASILVALDYDGPGADGWAWWRETYPQAKRWPV
                     PAGKDPGDAFKQGEDLRAWILAGLPPVLAMEHAKARGAEQLSSVEQAPTASSAPAVAPC
                     ATAPAPIPSPAAAAASAPASSCGLQPDVMQTVLAFRTLWEGMPVKYVRFNSGGYEWQYP
                     APWGKRHMARLHELLRRFDATPTLWDYFAEHPARIITPDNLLCRARRSNANRPHQNDAA
                     CC"
     gene            459691..461049
                     /locus_tag="DVU_0192"
                     /old_locus_tag="DVU0192"
     CDS             459691..461049
                     /locus_tag="DVU_0192"
                     /old_locus_tag="DVU0192"
                     /note="identified by match to protein family HMM PF01555;
                     match to protein family HMM PF02195"
                     /codon_start=1
                     /transl_table=11
                     /product="adenine specific DNA methyltransferase, putative"
                     /protein_id="AAS94676.1"
                     /translation="MENLNIENWPVDRLHHSEHATRRNEDAIPRMVDALRMFGFRIPLL
                     VTGAGEVVDGHLRLKAALVMGMASVPVIVVDDMTPTQVRTFRLLINRSATWAEWDDEAL
                     RVELASLRDYGVDVTMTGFADAELDAFLQGVSLAGESDPDMVPPLPETPTSRPGDVWNM
                     GGHRLLCGDSTSVEDVVRLMAGEQADMLWTDPPYNVDYSGKAGKIRNDKMSPEDFDAFL
                     LRLLSRSYEALADGAAAYVAHSEAGGGTAFRKAFAHAGYKLASCLIWRKHQLVLGRGDY
                     HWQHEPILYGWKPTGKHRWYGNRKHTTLLEHFAGQTVLPAGEGVWQVATGDAVLLIRGQ
                     DVTVEEVSTSILAVAKPARSELHPTMKPVALVERMVANSSPRGGLVLDPCGGSGTTLIA
                     CERMGRRCNTMELDPRFADVIVRRWEEVTGKTAVLEGGASFADVPLAREVAHA"
     gene            461042..461773
                     /locus_tag="DVU_0193"
                     /old_locus_tag="DVU0193"
     CDS             461042..461773
                     /locus_tag="DVU_0193"
                     /old_locus_tag="DVU0193"
                     /inference="non-experimental evidence, no additional
                     details recorded"
                     /note="identified by Glimmer2; putative"
                     /codon_start=1
                     /transl_table=11
                     /product="hypothetical protein"
                     /protein_id="AAS94677.1"
                     /translation="MHEHDLLSLVDKSAETDLPLLLKAKEAAKRLVNDDPSAEHLRLLE
                     RVTKMLEQVMHTKQSFGSLKDVLAHLQEQGRKISQSKLYQDKGRGLLKAQPDGTYRKRD
                     VDRYAASLPTHALPEKETAEAQEYASRKAKAEAEKLEEQAKAERFKNEVRAGKYILRDD
                     VEVELAARAGVLATGLRTMFETSLLDLIHTAEGNPKKAPDLLSFFERQLDAALNEYARP
                     MTYEVRFDDADDPMPDTCEEG"
     gene            461790..463748
                     /locus_tag="DVU_0194"
                     /old_locus_tag="DVU0194"
     CDS             461790..463748
                     /locus_tag="DVU_0194"
                     /old_locus_tag="DVU0194"
                     /note="identified by similarity to GP:6723224"
                     /codon_start=1
                     /transl_table=11
                     /product="terminase, large subunit, putative"
                     /protein_id="AAS94678.1"
                     /translation="MRLPANLHPDLRVRVLARLKKSAGKWSFSFSRGERAVMRRRTPMP
                     VSQWAEQHRVVGYSSVPGRWHNSITPYSVGIMDASFHEAVRKIGVCKCPQSGITEAIHN
                     CIGYAIDRSPGPVMYVYPDELTARENAKDRIQPMIEGSPRLATYLTGSADDKSSLRINL
                     QHMPIFLAWSGSPARLGNKPIRYLVLDELDKYQESKKEASPEALAEKRTITWRHKARIW
                     KLSTPTVEAEGIWKFMTREAQAVFDYHVRCPHCAMEQLMTFDRIRWPEDVRDPEDVLSR
                     QLAEYVCEHCGSVWHDGDRDRAVRLGLWRERSTGLELKAHLDTHRPANIGFHLPAWLSY
                     FVSLSKVAASFLRWNASKNQVDLKDFCNNFKAEPWRLHRVDRDEDRILALCDDRPRGIV
                     PGPLGDDGTPRIAALVAGIDTQGSDEHRGYFRYVIRAFGWGQEDESWLIQCGTAPTFPA
                     LAEILWGSVYRDGHGNEYRVRLALQDSMGHRTKEVYAFCAANKGRIFPTQGKQHQAAPL
                     TYSPLEYYPGTQRRIPGGLRLLKVDTTFFKNDLAAKLSIAPEDPGAFHLHHDTPLEYAR
                     EMVAEYYDEQKQAWVCPSGRDNHYWDCEVLALAGAFALGVRNWKQPQQQTKTQHEAQSV
                     PASPRYGARPGWWGGAR"
     gene            463745..463963
                     /locus_tag="DVU_0195"
                     /old_locus_tag="DVU0195"
     CDS             463745..463963
                     /locus_tag="DVU_0195"
                     /old_locus_tag="DVU0195"
                     /inference="non-experimental evidence, no additional
                     details recorded"
                     /note="identified by Glimmer2; putative"
                     /codon_start=1
                     /transl_table=11
                     /product="hypothetical protein"
                     /protein_id="AAS94679.1"
                     /translation="MNSGKDLGRKLNWRQACDVLGCSRSFFYNLVNTGLLPSRRYGRVK
                     GIWVYERDCLEHLARTSSCVESGQNHV"
     gene            464492..464887
                     /locus_tag="DVU_0196"
                     /old_locus_tag="DVU0196"
     CDS             464492..464887
                     /locus_tag="DVU_0196"
                     /old_locus_tag="DVU0196"
                     /inference="non-experimental evidence, no additional
                     details recorded"
                     /note="identified by Glimmer2; putative"
                     /codon_start=1
                     /transl_table=11
                     /product="hypothetical protein"
                     /protein_id="AAS94680.1"
                     /translation="MDTLSLRRNGPEPPTRDEKKTAFSQLFVQHVHHVHHVHDNMPAAY
                     YVAGMSTLWTLEELDAQIADWKAALLAVSSGRFYTISGQSVSHYSLPEIREQLAYLQRE
                     RQLLLAAQSGRPRRPGPLAVRPVIGRG"
     gene            464891..466591
                     /locus_tag="DVU_0197"
                     /old_locus_tag="DVU0197"
     CDS             464891..466591
                     /locus_tag="DVU_0197"
                     /old_locus_tag="DVU0197"
                     /note="identified by match to protein family HMM PF05136;
                     match to protein family HMM TIGR01539"
                     /codon_start=1
                     /transl_table=11
                     /product="phage portal protein, lambda family"
                     /protein_id="AAS94681.1"
                     /translation="MRALRPHARRPFRRPACQGIRASFSHAVVGRASSPLVPGVVQPVS
                     RDAGAFRGTLSNYRPWRPSLVAGGQERTTASTRSEDLVANDWAGRSMVDTITLNAVGAN
                     GLFPQSIIPAALLGLDEEQARDIGDRMESIFKLWCESAGLEGQHFADLQFMGLRSALVH
                     GEMLHIPVMVDPTKEGGFLGLRMQPVHPERLCTPSDKRALHNMRDGVELDRLGRPCALW
                     VAEPAPDLWSGRLGWGALGSDSFRRIPHRLFHRPGAFHCFRRTSEEQYRGEPILSPALK
                     LFRHLADSLEYELIGQIVAASFPLFIKVADGTQGVEDYLGQFQQGPGGQGGQERVYHQS
                     YAPGQVLYGNPGDDVKPLSSDRPGANWTGFVNFVVRAMGASAGIPYEALLKDFSKTNYS
                     SARAALLEAWRVYMLWRQWQARSYCQPIYRMVIEEAYLRGLISLPTSAPGFYEALPLWT
                     ASMWIGPGRGYIDPVKEAKANISLIESGLSTYGEILGERGLAVEDVWAARGYEDRLMQR
                     LAPRLAARLDAASFVAGAPPEDDGFPSDDDGDGDTNHDDAEEGDDAATA"
     gene            466575..467894
                     /locus_tag="DVU_0198"
                     /old_locus_tag="DVU0198"
     CDS             466575..467894
                     /locus_tag="DVU_0198"
                     /old_locus_tag="DVU0198"
                     /note="identified by match to protein family HMM PF01343"
                     /codon_start=1
                     /transl_table=11
                     /product="minor capsid protein C, degenerate"
                     /protein_id="AAS94682.1"
                     /translation="MPQLHDLFAERMWAAMPEALGHFFSAFRHAEASDDPGRPLPADAS
                     PPHGEERAATFGVSGGEERPYELCDGVAVIPVMGMLTPRRSWSWGYGYTTGMLDQIRPA
                     IAAALADRGVRAILLDVASPGGTVAGMKELADYIGAERAKGTKPMAAYANGLMASAAYM
                     IGSATGRVLAPATATVGSIGVISVYEDWSKWNEKAGLSYAYLTAGQWKAVGNPDTPLAD
                     NERAYLQERLTALYRHFTDGVSASMGLDAANLTTWADGKVFVASEAPQGLVTAIVADRE
                     AAIATLAKEMTMDRANLASQHPELLASIEREAAEKAVAAARTQFEEKATTGLGDKQQAC
                     LAAVRAVAGDEAASRVQALLEQNLSASQIEAVASLLPKPAAQATTEAQPRHEEPSASHE
                     ERILAGIVGAHAAPLSGVPGNPGAETPAQFGQRMAGLLTR"
     gene            467904..468287
                     /locus_tag="DVU_0199"
                     /old_locus_tag="DVU0199"
     CDS             467904..468287
                     /locus_tag="DVU_0199"
                     /old_locus_tag="DVU0199"
                     /inference="non-experimental evidence, no additional
                     details recorded"
                     /note="identified by similarity to OMNI:NTL01RS0859"
                     /codon_start=1
                     /transl_table=11
                     /product="conserved hypothetical protein"
                     /protein_id="AAS94683.1"
                     /translation="MNGVTTYEKTFVPFLGAHPPLMESVTIASSGAARDLMAGTVLAVV
                     TASGKLKELAPGASDGSQTPTHILAEDCSVPASGDLVAVAYTHCEALDRGLVWPQGITA
                     PQKAAAIAALRDAGIFVTLNQPA"
     gene            468299..469303
                     /locus_tag="DVU_0200"
                     /old_locus_tag="DVU0200"
     CDS             468299..469303
                     /locus_tag="DVU_0200"
                     /old_locus_tag="DVU0200"
                     /note="identified by match to protein family HMM PF03864"
                     /codon_start=1
                     /transl_table=11
                     /product="major head protein"
                     /protein_id="AAS94684.1"
                     /translation="MDYFDFRYLTEAVQVMPGQPGLLQKILFRERISNPAKILQFDADR
                     FKNKVVPYTSAVKGGTILENTRRSTSFLQFPKLRPKKQLDPEKILARPSGMAPYVAGGQ
                     SLEQAAQKNLAVELQDLRRRLDLTVEKACADVLQGALTIPELGLAYDFGMPAEHKVTLT
                     GTAKWSDTGSDPNADLEAWTKKTKDATGYAPDVLILGTTACNAFLSHAKVKERLDLRRV
                     EGGLLAPDFAADFKGYYGGLQVYTYGGSFFDATDTAREIWPANKVALFSSKARAVLEFG
                     LIEDLDAGPGGVQAEFFSKMWTERDPSVLWLLGETDPLPVTYEPASIVTAVVA"
     gene            469312..469632
                     /locus_tag="DVU_0201"
                     /old_locus_tag="DVU0201"
     CDS             469312..469632
                     /locus_tag="DVU_0201"
                     /old_locus_tag="DVU0201"
                     /inference="non-experimental evidence, no additional
                     details recorded"
                     /note="identified by Glimmer2; putative"
                     /codon_start=1
                     /transl_table=11
                     /product="hypothetical protein"
                     /protein_id="AAS94685.1"
                     /translation="MAKSVKVRLLCAVTHGSKGGRKDYAPGDVVALPPDLADELLEQGA
                     VEPADRILKPVDTLEDPAASPQAQLGSLLDDKARKDTTPESGTDSGAGCGGDEAAGDTP
                     EA"
     gene            469635..470123
                     /locus_tag="DVU_0202"
                     /old_locus_tag="DVU0202"
     CDS             469635..470123
                     /locus_tag="DVU_0202"
                     /old_locus_tag="DVU0202"
                     /note="identified by match to protein family HMM TIGR01593"
                     /codon_start=1
                     /transl_table=11
                     /product="holin"
                     /protein_id="AAS94686.1"
                     /translation="MLDQLALWCGIQCRELTENSVFKSALAAVFAWVAGMLGGVANVLP
                     FLAILLVLDYVLGFVRACRIRRISGAKMRAGAWKFLFYFAAVFVVATVDGALGKAWTLF
                     HVPMGAFFVFYLCVNEAMSCLDHLKFFGVPIPEWLSTRLRDYRETFCPPAGRAASGTK"
     gene            470144..470692
                     /locus_tag="DVU_0203"
                     /old_locus_tag="DVU0203"
     CDS             470144..470692
                     /locus_tag="DVU_0203"
                     /old_locus_tag="DVU0203"
                     /inference="non-experimental evidence, no additional
                     details recorded"
                     /note="identified by match to protein family HMM PF05838"
                     /codon_start=1
                     /transl_table=11
                     /product="conserved hypothetical protein"
                     /protein_id="AAS94687.1"
                     /translation="MRAMEFTLPREGGLSDDADDPGGVTNHGISLRWLRSLGQLEGDVD
                     GDGDVDADDIRGLTPEQATALYHRHFWLRPGLQSLPQGIAICQFDAGVNCGLTRAVRIL
                     QEALCGMGQSVAVDGIFGGKTFSAVMSLCRLPYGEPRLATAMCLGRIRFYVDLAASPKR
                     AKYLRGWVSRATDLASLVG"
     gene            470710..471120
                     /locus_tag="DVU_0204"
                     /old_locus_tag="DVU0204"
     CDS             470710..471120
                     /locus_tag="DVU_0204"
                     /old_locus_tag="DVU0204"
                     /codon_start=1
                     /transl_table=11
                     /product="lipoprotein, putative"
                     /protein_id="AAS94688.1"
                     /translation="MKRFRTLSLVLSVLLLAACSDFENNAYNTLVIAGETYDATMSALA
                     DGHAGGTLDDAQYAKAKAVARIYRGAFQSARIALEEYVASPGDTQRDRVTQMLVAMTGR
                     LSELLDCARGMGVGVHDLNTGQPAPVKEEDHV"
     gene            471113..471280
                     /locus_tag="DVU_0205"
                     /old_locus_tag="DVU0205"
     CDS             471113..471280
                     /locus_tag="DVU_0205"
                     /old_locus_tag="DVU0205"
                     /inference="non-experimental evidence, no additional
                     details recorded"
                     /note="identified by Glimmer2; putative"
                     /codon_start=1
                     /transl_table=11
                     /product="hypothetical protein"
                     /protein_id="AAS94689.1"
                     /translation="MSKEVLVTVLRLALTHGVPAVLDAVERCKGEVTVEKIRQLADLVP
                     DPDSYDRPER"
     gene            471283..471876
                     /locus_tag="DVU_0206"
                     /old_locus_tag="DVU0206"
     CDS             471283..471876
                     /locus_tag="DVU_0206"
                     /old_locus_tag="DVU0206"
                     /inference="non-experimental evidence, no additional
                     details recorded"
                     /note="identified by Glimmer2; putative"
                     /codon_start=1
                     /transl_table=11
                     /product="hypothetical protein"
                     /protein_id="AAS94690.1"
                     /translation="MADKRLARLDTFHAKHVLGELYRKVERLPNGIERVVVHSLNRAIY
                     AMRTETSKAIREEYAAPKKDVDATMWVRHARPGTKIAVLYARGRMSIPLIRWGAKPTKK
                     GVTVKIRQGAGRKLISTTGGKKDRPLLGAFIAKGEVYGRTQKASYPIVRLYGPSFLSVL
                     GRPETRFRQQVRAEEIFSKRVLVEANRILDKVKA"
     gene            471873..472199
                     /locus_tag="DVU_0207"
                     /old_locus_tag="DVU0207"
     CDS             471873..472199
                     /locus_tag="DVU_0207"
                     /old_locus_tag="DVU0207"
                     /inference="non-experimental evidence, no additional
                     details recorded"
                     /note="identified by Glimmer2; putative"
                     /codon_start=1
                     /transl_table=11
                     /product="hypothetical protein"
                     /protein_id="AAS94691.1"
                     /translation="MRLADRARLDQRRIFASGFTEPVTIAFASGEQVATNGIWFEGAEL
                     VEAGDYLQVSSSKPSIVVLRDGLPGKPRAEDDRVCFCDQWFTVADCEPLHPGMWRIRLH
                     KESA"
     gene            472196..472753
                     /locus_tag="DVU_0208"
                     /old_locus_tag="DVU0208"
     CDS             472196..472753
                     /locus_tag="DVU_0208"
                     /old_locus_tag="DVU0208"
                     /inference="non-experimental evidence, no additional
                     details recorded"
                     /note="identified by Glimmer2; putative"
                     /codon_start=1
                     /transl_table=11
                     /product="hypothetical protein"
                     /protein_id="AAS94692.1"
                     /translation="MTTRKAIVDHVAALLRSALGDAVKAVHASRVRHIQSADLPAVGVY
                     ALKEKADHKDTSPRRYERSLTLAVEVVAEANRDLDAILYDRADRIELALLDDPTFGGLV
                     DDSELDAVEISLAASGERLMGCARIDCTVTYERPLADAPLDVFATGGVSWDLVSPAGTP
                     DGTIDAQDTLTLPQEAPHAPHP"
     gene            472737..472928
                     /locus_tag="DVU_0209"
                     /old_locus_tag="DVU0209"
     CDS             472737..472928
                     /locus_tag="DVU_0209"
[truncated: 8,194,842 more chars]
