# Supplementary material for: Bioinformatic Assessment of Factors Affecting the Correlation between Protein Abundance and Elongation Efficiency in Prokaryotes
Source: Int J Mol Sci. 2022 Oct 9;23(19):11996. doi: 10.3390/ijms231911996 (PMC9570070; doi:10.3390/ijms231911996)
Supplement: Supplementary file 1 [file ijms-23-11996-s001.zip › EloE/input_folder/Leptospira interrogans serovar Copenhageni str. Fiocruz L1-130 267671/sequence (2).gb]

LOCUS       AE016823             4277185 bp    DNA     circular BCT 31-JAN-2014
DEFINITION  Leptospira interrogans serovar Copenhageni str. Fiocruz L1-130,
            chromosome I, complete sequence.
ACCESSION   AE016823 AE017287 AE017288 AE017289 AE017290 AE017291 AE017292
            AE017293 AE017294 AE017295 AE017296 AE017297 AE017298 AE017299
            AE017300
VERSION     AE016823.1
DBLINK      BioProject: PRJNA10687
            BioSample: SAMN02603847
KEYWORDS    .
SOURCE      Leptospira interrogans serovar Copenhageni str. Fiocruz L1-130
  ORGANISM  Leptospira interrogans serovar Copenhageni str. Fiocruz L1-130
            Bacteria; Spirochaetes; Leptospirales; Leptospiraceae; Leptospira.
REFERENCE   1  (bases 1 to 4277185)
  AUTHORS   Nascimento,A.L., Ko,A.I., Martins,E.A., Monteiro-Vitorello,C.B.,
            Ho,P.L., Haake,D.A., Verjovski-Almeida,S., Hartskeerl,R.A.,
            Marques,M.V., Oliveira,M.C., Menck,C.F., Leite,L.C., Carrer,H.,
            Coutinho,L.L., Degrave,W.M., Dellagostin,O.A., El-Dorry,H.,
            Ferro,E.S., Ferro,M.I., Furlan,L.R., Gamberini,M., Giglioti,E.A.,
            Goes-Neto,A., Goldman,G.H., Goldman,M.H., Harakava,R.,
            Jeronimo,S.M., Junqueira-De-Azevedo,I.L., Kimura,E.T.,
            Kuramae,E.E., Lemos,E.G., Lemos,M.V., Marino,C.L., Nunes,L.R., De
            Oliveira,R.C., Pereira,G.G., Reis,M.S., Schriefer,A.,
            Siqueira,W.J., Sommer,P., Tsai,S.M., Simpson,A.J., Ferro,J.A.,
            Camargo,L.E., Kitajima,J.P., Setubal,J.C. and Van Sluys,M.A.
  TITLE     Comparative Genomics of Two Leptospira interrogans Serovars Reveals
            Novel Insights into Physiology and Pathogenesis
  JOURNAL   J. Bacteriol. 186 (7), 2164-2172 (2004)
   PUBMED   15028702
REFERENCE   2  (bases 1 to 4277185)
  AUTHORS   Nascimento,A.L., Ko,A.I., Martins,E.A., Monteiro-Vitorello,C.B.,
            Ho,P.L., Haake,D.A., Verjovski-Almeida,S., Hartskeerl,R.A.,
            Marques,M.V., Oliveira,M.C., Menck,C.F., Leite,L.C., Carrer,H.,
            Coutinho,L.L., Degrave,W.M., Dellagostin,O.A., El-Dorry,H.,
            Ferro,E.S., Ferro,M.I., Furlan,L.R., Gamberini,M., Giglioti,E.A.,
            Goes-Neto,A., Goldman,G.H., Goldman,M.H., Harakava,R.,
            Jeronimo,S.M., Junqueira-De-Azevedo,I.L., Kimura,E.T.,
            Kuramae,E.E., Lemos,E.G., Lemos,M.V., Marino,C.L., Nunes,L.R., De
            Oliveira,R.C., Pereira,G.G., Reis,M.S., Schriefer,A.,
            Siqueira,W.J., Sommer,P., Tsai,S.M., Simpson,A.J., Ferro,J.A.,
            Camargo,L.E., Kitajima,J.P., Setubal,J.C. and Van Sluys,M.A.
  TITLE     Direct Submission
  JOURNAL   Submitted (29-FEB-2004) Laboratorio de Bioinformatica/Instituto de
            Computacao, Universidade Estadual de Campinas, Avenida Albert
            Einstein 1251 Box 6176, Campinas, SP 13084-971, Brasil
COMMENT     On or before Jan 4, 2006 this sequence version replaced AE017287.1,
            AE017288.1, AE017289.1, AE017290.1, AE017291.1, AE017292.1,
            AE017293.1, AE017294.1, AE017295.1, AE017296.1, AE017297.1,
            AE017298.1, AE017299.1, AE017300.1.
FEATURES             Location/Qualifiers
     source          1..4277185
                     /organism="Leptospira interrogans serovar Copenhageni str.
                     Fiocruz L1-130"
                     /mol_type="genomic DNA"
                     /strain="Fiocruz L1-130"
                     /serovar="copenhageni"
                     /db_xref="taxon:267671"
                     /chromosome="I"
     gene            292..1623
                     /gene="dnaA"
                     /locus_tag="LIC_10001"
                     /old_locus_tag="LIC10001"
                     /gene_synonym="dnaH"
     CDS             292..1623
                     /gene="dnaA"
                     /locus_tag="LIC_10001"
                     /old_locus_tag="LIC10001"
                     /gene_synonym="dnaH"
                     /note="identified by sequence similarity; putative; ORF
                     located using Blastx/Glimmer"
                     /codon_start=1
                     /transl_table=11
                     /product="chromosomal replication initiator protein"
                     /protein_id="AAS68638.1"
                     /translation="MFLEEKLNLVWNKILEEVSKKISPQYYERFIDTLKLETINSEKC
                     TIIAPSATIKTHVERKYQSIIENAILETCGDKIPVEILIETKAASPLQSILEKSFDQK
                     DFQFNPDYTFETFIVGDCNRLAYTAAKECVRKPAEINPLYIFGSVGVGKTHLLHAIGS
                     ELTKKDPWKTVCYVDISSFMNEFRFALQSRELIESFKIKYQSYNCLIVDDIQLLSTNA
                     EKTQDEFFALFNFLFERKRQIVIASDRPSSELAIHERLKSRFVTGVQADIQYPDREIR
                     KGIVTHHSKIMDLGLSEDILDFLADQIEEDTRLLLGALNDIYLYKKSYSLLFLNLDKV
                     KEIVKNRLYRKKNIEFSHDRIIEAVAKEFNLNTAEIMGKSRKKELIIPRHICFYLLHN
                     VFNVNKSQVGRLFQTQHTTVIHGVRKTEELLSNNKEMRFLVERISSKYKLQ"
     gene            3279..4400
                     /gene="dnaN"
                     /locus_tag="LIC_10002"
                     /old_locus_tag="LIC10002"
     CDS             3279..4400
                     /gene="dnaN"
                     /locus_tag="LIC_10002"
                     /old_locus_tag="LIC10002"
                     /note="identified by sequence similarity; putative; ORF
                     located using Blastx/Glimmer"
                     /codon_start=1
                     /transl_table=11
                     /product="DNA polymerase III beta subunit"
                     /protein_id="AAS68639.1"
                     /translation="MKIKVNTSEFLKAIHAVEGVITTREIKSILSNLKIEAEGKETFL
                     SATDLEISIKTSVPADVTQEGNVSLPAKQLSSFFKTIHFEDTNLSLEESDSNSSIVYI
                     TDASGKNDYKSKISGMDADEIKTISKIDSSQVSSFPSTLINDMIRKTSYAIAHEDQRF
                     IFNGLYMIPNGDKLIFVGTDGRRLCKIERTLPSPLQFKDSIIVPAKAIREISKMIATS
                     EVGNIGLIDGQIYVSANNIELLCKLIEGNFPNYEQVIPKNTKFSTSISKEEFQVSLRQ
                     VLTAAEEPSRQVRLTFSKNNLNLFAQTLGASEASINKPIEYSGDEVTIAFKGEYLMDI
                     FRSIDDNEVKIEFSDANSPVIFKDPSDPEFISVIMPMKL"
     gene            5062..6159
                     /gene="recF"
                     /locus_tag="LIC_10003"
                     /old_locus_tag="LIC10003"
     CDS             5062..6159
                     /gene="recF"
                     /locus_tag="LIC_10003"
                     /old_locus_tag="LIC10003"
                     /note="identified by sequence similarity; putative; ORF
                     located using Blastx/Glimmer"
                     /codon_start=1
                     /transl_table=11
                     /product="DNA repair and genetic recombination protein"
                     /protein_id="AAS68640.1"
                     /translation="MFLKHLTIQNFRNHEELSLDFDSRLIFFVGDNGEGKTNLLEAIC
                     ILSWLKSFRESEDSNLIRWGSENYFLRGKIKNNLKESVLEIGFTSKPSVKRKLKFNQE
                     EIKKRTDLIGKFITVLLTPMDLKIIEGGPAERRKFIDAFISSFDPFYLEFLLEYNKIL
                     KHRNALLKSGNLDISHLSIWDKKIVEKGIFILNKRREVVLELNSFYRVNLDKLSGGKD
                     GLELIYKPNVKDQDEFLEKLNRNLSRDLRLGYTSVGIHRDDLFIGTDQRDITEFGSQG
                     QKRSTVIALKAATFNYYKDILNTIPVLLIDDVIRELDVKRREYFVDLVVTAGQAFFTT
                     TDLEGIQDYVGKLKDQKQIFLIRQGKVEPIK"
     gene            6156..6620
                     /locus_tag="LIC_10004"
                     /old_locus_tag="LIC10004"
     CDS             6156..6620
                     /locus_tag="LIC_10004"
                     /old_locus_tag="LIC10004"
                     /note="identified by sequence similarity; putative; ORF
                     located using Blastx/Glimmer"
                     /codon_start=1
                     /transl_table=11
                     /product="conserved hypothetical protein"
                     /protein_id="AAS68641.1"
                     /translation="MKDDLISSKKIETSEFRSILNQMGITEENLQEKISIHTLKNRWK
                     EIVGPVFASNSEVNSIQFGKLRILVSHNAYKQELLFLQNRIIRESARFLGKGIVRSIE
                     ISIGKLTASYSITNTETKEKKGLEGKDHLIAILEKETDPEIKKRYLEILQYL"
     gene            6686..8605
                     /locus_tag="LIC_10005"
                     /old_locus_tag="LIC10005"
     CDS             6686..8605
                     /locus_tag="LIC_10005"
                     /old_locus_tag="LIC10005"
                     /note="identified by sequence similarity; putative; ORF
                     located using Blastx/Glimmer"
                     /codon_start=1
                     /transl_table=11
                     /product="DNA gyrase subunit B"
                     /protein_id="AAS68642.1"
                     /translation="MSQEETSYSAGQIKILEGLEAVRKRPGMYIGTQDETGLHKMVYE
                     VVDNSVDEAMAGHCTEIKISILPDNIVEVKDNGRGIPVDIHPDKKISTIEVVMTILHA
                     GGKFENDAYKVSGGLHGVGVSVVNALSEYLEVEVHQKGKVYTQKYEKGVPVSSVQIQG
                     DSSERGTIVRFKPDATIFTTVDFQFDVLSARFRELAFLNKGLVLVVEDHRRGKENILR
                     NEFQFSGGIVSFVEHINENKHPMHKVIHFERNKDDVLAEISIQYSETYTENIFCFTNN
                     INNNLGGTHLEGFRAALTRTLNDFLKKDSTLSKKHPTGLSGEDVKEGLTAVISIKIPQ
                     PQFNSQTKEKLVNAEIKGIMQTLSSEGLTLFFEENPNITKKILEKCILSAKAREAARK
                     ARDLTRRKTVLEGGGLPGKLADCSEKDPAHSELYLVEGDSAGGSAKQGRDRNTQAILP
                     LKGKILNVEKARLDKILSSEEIRVLVSALGTGIGEDEFNIDKIRYHKIMIMTDADIDG
                     SHIRTLLLTFFFRYMRPVIERGYLYVAQPPLYLIKHGKNSTYVYSDKEKEELLKNIGA
                     EKVVIQRYKGLGEMNPEQLWETTMDPSNRVVLKVKLDDFVEAEETFNVLMGDEVQPRK
                     QFIEVNAAKVANLDL"
     gene            8624..11128
                     /gene="gyrA"
                     /locus_tag="LIC_10006"
                     /old_locus_tag="LIC10006"
     CDS             8624..11128
                     /gene="gyrA"
                     /locus_tag="LIC_10006"
                     /old_locus_tag="LIC10006"
                     /note="type II topoisomerase; identified by sequence
                     similarity; putative; ORF located using Blastx/Glimmer"
                     /codon_start=1
                     /transl_table=11
                     /product="DNA gyrase subunit A"
                     /protein_id="AAS68643.1"
                     /translation="MSQEMENETKVLSYNIAGKPDIADALKNGVRVIPVEIEDQMKEA
                     YLGYAMSVIVGRALPDVRDGLKPVHRRILHAMNERAWRSDRPYVKCAKIVGEVIGNYH
                     PHGDASVYEALVRMVQEFSLRVPLIDGQGNFGSIDGDNPAAYRYTEARLEKVAEELLR
                     DIEKETVSFSPNYDDTKEQPDVLPANFPNLLVNGSSGIAVGMATNIPPHNLRETIDAV
                     IAVIRNPEITIPEILKIIPGPDFPTSGIIIGGEGLISAYSTGKGSIRIRSKVEIEEKK
                     NGREVIVVTEIPYQVNKKVLLEKIGDLVNEKQIEGISEILDLSDRKGIRVEIHIKKDA
                     NAQVILNQLYKMTQLQVSYGITMLAILDNKPKIFNIKEILTAYAAHRREVIVRRTQFD
                     LDKAEKRAHILEGLKIALENIEDVIKVIRASKNPPEAKQQLMIRFSLSEVQSDAILEM
                     RLQRLTSLEVQKIIDELEEVRKLIIDLKDILAKPSRVNEIVCTELQEVGDKYGNKRKT
                     EISIETIESSSFNAEDLIADEEIVIQITYDQFIKRLPIDTFKRQKRGGKGIQGLSQKR
                     DDVIKIMKAAMTHDNIMFFSNIGKVYVMKAYELPIASKEARGKSLKAIINLREDEYIS
                     SVFTFRGEDMDKDLLLVTRKGFIKRIQLKEFGNVKKSGIIAIGLREGDELIKVESMTD
                     KDEVMIFSKKGLALRIEGNIIRAQGRTASGVTGMRLAEDDAIVGLSKYKEGEDIFVVS
                     EEGYGKRLGFEEFAAKGRGGKGMAYLKITEKNGFSVGTGSVGSEDEIILITQQGMTIR
                     INAFDISKLGRTAVGVRIVDLKDNDKVQDFTVLGEN"
     gene            11133..12122
                     /locus_tag="LIC_10007"
                     /old_locus_tag="LIC10007"
     CDS             11133..12122
                     /locus_tag="LIC_10007"
                     /old_locus_tag="LIC10007"
                     /note="identified by sequence similarity; putative; ORF
                     located using Blastx/Glimmer"
                     /codon_start=1
                     /transl_table=11
                     /product="nifR3-like protein"
                     /protein_id="AAS68644.1"
                     /translation="MIRIGNVTIPGKISLSPMAGISDSPTRRICRKFGAAFSYTEFVN
                     TDELVHRAPKALKMFRYKSEERPITFQIFGNRLEIIAEAAEIIQELKPDIIDLNMGCS
                     TRKVSLRGAGAGLLRRPLLAGKIIEAIKKRVNIPVTAKIRIGWDSTSRNYLEVSKILE
                     ESGVDALTVHGRTKEMAYTGFADWDAIGEIKVNRKIPIFGNGDIKSFQEANFKIDKYL
                     LDGVLIGRNAIGNPWIFSGVKKEELSWSEVLDVILQHLRWMIEDYGEEFGLVLFRKHL
                     VKYLNGFEFDLAWKTELLEIKEWNRFEDILLSDKKRIEFTVPTFGTTKRFAFP"
     gene            12129..12473
                     /locus_tag="LIC_10008"
                     /old_locus_tag="LIC10008"
     CDS             12129..12473
                     /locus_tag="LIC_10008"
                     /old_locus_tag="LIC10008"
                     /note="identified by sequence similarity; putative; ORF
                     located using Blastx/Glimmer"
                     /codon_start=1
                     /transl_table=11
                     /product="conserved hypothetical protein"
                     /protein_id="AAS68645.1"
                     /translation="MTNDHHDLSLEDYLQRVRDRLLICLDNFLEKRLSVIEASRLIWR
                     LGNELSDDDPLFRTFLGIDSETDHLPVGDERNLWNPKALIEKDKEIREMEINFESEAR
                     IAAEVLRSRLGH"
     gene            12715..13452
                     /locus_tag="LIC_10009"
                     /old_locus_tag="LIC10009"
     CDS             12715..13452
                     /locus_tag="LIC_10009"
                     /old_locus_tag="LIC10009"
                     /note="identified by sequence similarity; putative; ORF
                     located using Blastx/Glimmer"
                     /codon_start=1
                     /transl_table=11
                     /product="putative lipoprotein"
                     /protein_id="AAS68646.1"
                     /translation="MKQIKLFLILSFLLLIIIGCKKEEKKQEAQILGNRYANFDQWIY
                     KVPGSDKKEDQVSLVYGMEEVTGLENVEAEVTTKKGTSTVTYIKVKTVENKEGFAPAK
                     NFSENVYFVLNDADDAFVKPTITANTKGKLKRGMYCLEQEVIQEFSKVTCYDSILTED
                     KLNNYYDVWIKTISTSLSKDPLLGETVKLLKKSSQELAKYNSVSDEEKNKILQVATES
                     LKKAAAKQDEFNTDINTLAGKFGIILQ"
     gene            complement(13804..14805)
                     /locus_tag="LIC_10010"
                     /old_locus_tag="LIC10010"
     CDS             complement(13804..14805)
                     /locus_tag="LIC_10010"
                     /old_locus_tag="LIC10010"
                     /note="identified by sequence similarity; putative; ORF
                     located using Blastx/Glimmer"
                     /codon_start=1
                     /transl_table=11
                     /product="conserved hypothetical protein"
                     /protein_id="AAS68647.1"
                     /translation="MSYNFDKNMTVFKFVLLVSSFFLLSSLSQCTTILLRDYQESAKI
                     YGFYYYFYEGFKDTSGKPGATIIESPDDWFDSNKIFQYCANNPLSSLEANLDKDYSYE
                     IQRRKKDEICKKLGNSTESNLIIEANGNLLLFDLGTKIAVTSGHHQHSSISPLDLVIY
                     RGPPLRKSIQNIKAAWISKDSICLEDSSKKIVSLDCSHTEGNGDFERRVCFQTSADCS
                     NKTLAPLHLSSIPRSAPTYFLKERCYGKVNECNNVSIAVWFPGQHASNKSQIIEIEIG
                     KFSEQMIMSKTIPYVMSYGLYPVTIVWDVITFPFQIAAFIIFFNDFSFWGYVPPGKK"
     gene            complement(15216..15776)
                     /gene="lipL21"
                     /locus_tag="LIC_10011"
                     /old_locus_tag="LIC10011"
     CDS             complement(15216..15776)
                     /gene="lipL21"
                     /locus_tag="LIC_10011"
                     /old_locus_tag="LIC10011"
                     /note="outermembrane lipoprotein; identified by sequence
                     similarity; putative; ORF located using Blastx/Glimmer"
                     /codon_start=1
                     /transl_table=11
                     /product="LipL21"
                     /protein_id="AAS68648.1"
                     /translation="MINRLIALSLATMIFAACSSTDTGQKDATTVGDGGWTFEGWGGP
                     PEQRNDGKTPRDTNPKDWYYIKFSSRASGKAVAKKSQAMMQSTCREASRLQGASDVVK
                     KMVGETVESASGVSDGEATASVIVSQSQGVVKGVGVYECKATGSGSDPKDVSKDNWEE
                     CQCVIYAKFPGGKDALVAKAQEVSKQ"
     gene            15855..17462
                     /locus_tag="LIC_10012"
                     /old_locus_tag="LIC10012"
     CDS             15855..17462
                     /locus_tag="LIC_10012"
                     /old_locus_tag="LIC10012"
                     /note="identified by sequence similarity; putative; ORF
                     located using Blastx/Glimmer"
                     /codon_start=1
                     /transl_table=11
                     /product="conserved hypothetical protein"
                     /protein_id="AAS68649.1"
                     /translation="MNPRFPILKLRIHLDHTKFYMLRNLFFFFCLVTHPIFSTSITFL
                     PGKMDGRLPVTLERIDDRSQEISKFGAFYANLLLRARVDTTEKVRDKEIFNKFKNSHF
                     AKEDFLKICSELSTDFLVRDELGFQNNITLDRTLYDCSQRRLEEFHLSEKSDLFILMR
                     SMTERSFPWIPFKKRQTIASVSNQSSRELIFVIDLSPSFQREREEWVRFVKNTSWDSL
                     TGIRIVTFSEGKISILPKASSLAELRTQIGSLKSFGKSNLDDLSEALLNIKRSLVGSV
                     SKSQEVVILTNAKGKIPNPALASSIQNLQTSGYRVLLFTASYFSASQTRYYKGIFPKG
                     NLFDITYFRKISTTKDSKTLIFRGRQIYFTYSNVSPNQAIDESSLNKVSYSGKYMESE
                     SINPLNFMEIYSELTGDKIFTSDTLQTNLTFLLSGVLLKDEFREGNETEVLVKSGEKA
                     YWIFLPQGMKIPQVDEQVQYQTRYVPSANSVDGVVNVANLTENYKISPSQILECTPIQ
                     VRNYFQNTNKSSFECIIRGRVLQVKGL"
     gene            17484..18377
                     /locus_tag="LIC_10013"
                     /old_locus_tag="LIC10013"
     CDS             17484..18377
                     /locus_tag="LIC_10013"
                     /old_locus_tag="LIC10013"
                     /note="identified by sequence similarity; putative; ORF
                     located using Blastx/Glimmer"
                     /codon_start=1
                     /transl_table=11
                     /product="sigma 54 activator"
                     /protein_id="AAS68650.1"
                     /translation="MNSEEHIFIGNASNSIKIFNRLKSLSQSNLPLFVTGGPGSGKTF
                     VSNLIASLSGTNPQIFIIDSDHHENQRSLESALSVKDNVYFLFKDFPNFPKENQAYLL
                     KRIRENQNNSRFVFISGKEWKQKLEAGQILESLYFEISNFRLDLPDLRERKEDIPLLI
                     KHFLEILSDKYKRKEIRLSEKLYHILLNYDFPGNIRQLRNLLESMISLFAVRILDVKH
                     LPPQMFETSYVYSEFIEVKTGIPLRDYEREIIKKNLILVNGNREKAAKILGISERTIY
                     RKIIEFGLSDEVEGKNLPSDV"
     gene            complement(18319..19407)
                     /locus_tag="LIC_10014"
                     /old_locus_tag="LIC10014"
     CDS             complement(18319..19407)
                     /locus_tag="LIC_10014"
                     /old_locus_tag="LIC10014"
                     /note="identified by sequence similarity; putative; ORF
                     located using Blastx/Glimmer"
                     /codon_start=1
                     /transl_table=11
                     /product="conserved hypothetical protein"
                     /protein_id="AAS68651.1"
                     /translation="MATKTKEYKNSIEFLNDWNQKLPQIVFVAAKESYEFEILAEKYK
                     DSIRKTGESHEIVIFVSEPGDFERFQSEAFNLDIFSNRKLFIIKSGLEFFKPISTGKG
                     KNNESLQKQFSNFPDSIQLLIHYNHWEVPNKVLQIFGGKANLIKTKNFYPNETRGGLL
                     QACKEIGVQLDEDAIDEFLHKIPPSMGAYLQSLSKLKLYLSKKIFTKQDIEDVLLFSG
                     EFNSSGLVDFFMESDRIRFFKELKKFQSGKDSLLLFFSILKEKIDQLRKYKIISKKYE
                     TSLSDEELYEFLGIQSYSPARKNFVRNRLKKEATFFSDKTIGELYDFLIDMNIRIKTN
                     SEKEESLFYFKRRMEDFFLQLRRKDRIL"
     gene            19980..20195
                     /locus_tag="LIC_10015"
                     /old_locus_tag="LIC10015"
     CDS             19980..20195
                     /locus_tag="LIC_10015"
                     /old_locus_tag="LIC10015"
                     /note="identified by sequence similarity; putative; ORF
                     located using Blastx/Glimmer"
                     /codon_start=1
                     /transl_table=11
                     /product="conserved hypothetical protein"
                     /protein_id="AAS68652.1"
                     /translation="MNISSGVQRISFPNEALTYVSPARMGGKVYAVEPIRREDFNSDT
                     NTRGTNFSTPSKETLPTTRGSLIDFYA"
     gene            complement(20186..20749)
                     /gene="maf"
                     /locus_tag="LIC_10016"
                     /old_locus_tag="LIC10016"
     CDS             complement(20186..20749)
                     /gene="maf"
                     /locus_tag="LIC_10016"
                     /old_locus_tag="LIC10016"
                     /note="identified by sequence similarity; putative; ORF
                     located using Blastx/Glimmer"
                     /codon_start=1
                     /transl_table=11
                     /product="Maf-like protein"
                     /protein_id="AAS68653.1"
                     /translation="MIVLRSKSPRRKQILESLDLDFRIESEDIDESSLKDEHPLEYLK
                     RISLSKLGTRSKDELLISCDTIVVQENSILQKPENFSQAIEMLERLSGKTHIVYSGLG
                     IYYNRLEQFAFDSSKVHFHTWNKEQIKKYIERYSPFDKAGSYGVQDIEGPVQSFEGSY
                     TNILGFPIRMFFQYHELWKKYLKGNQA"
     gene            20801..21706
                     /locus_tag="LIC_10017"
                     /old_locus_tag="LIC10017"
     CDS             20801..21706
                     /locus_tag="LIC_10017"
                     /old_locus_tag="LIC10017"
                     /note="identified by sequence similarity; putative; ORF
                     located using Blastx/Glimmer"
                     /codon_start=1
                     /transl_table=11
                     /product="conserved hypothetical protein"
                     /protein_id="AAS68654.1"
                     /translation="MIEMKENPLTQRDQIGYIFCVLVLIWNVSIFSQAVSNESKDPKE
                     KQKTQSDRELIEIGKLESVRKKAYLGLKGIRVSLLNFGKKQELDKLANDYGQAETLYI
                     KAEYGNATIAFENIFKSIISFEESIRKDYESKTTQLSQELAPLIVTIRLDEKNKNRSI
                     LPVLEKYYIRFGETSKASAQELEKGDKTSALYYQRQALLSLYQTKILLGKNEDSALSL
                     SDKVSKNKILDSDYLKPEELLYWDDAEGRLNTEAEANRKKEKTKTLKSYEWRLGISAE
                     KNQSKNEIKNQDSTQNNSSENKIKP"
     gene            21851..22354
                     /locus_tag="LIC_10018"
                     /old_locus_tag="LIC10018"
     CDS             21851..22354
                     /locus_tag="LIC_10018"
                     /old_locus_tag="LIC10018"
                     /note="identified by sequence similarity; putative; ORF
                     located using Blastx/Glimmer"
                     /codon_start=1
                     /transl_table=11
                     /product="putative lipoprotein"
                     /protein_id="AAS68655.1"
                     /translation="MNHFLNIKIFYKKLWICFLILLIFPSCRRGSFDRIKESSFQYFC
                     KEYLLFCEYVVAKIDMFDCDPLHNTYEKDGTHYIDREVLADDLTIEKEEKDTEVFDPY
                     SEKKSKKEKSKDTNADFGKNIRIDPRKLIRVFDTERGKKPSIANGSESIEDIRPCYPV
                     KQQYNRE"
     gene            22359..23102
                     /locus_tag="LIC_10019"
                     /old_locus_tag="LIC10019"
     CDS             22359..23102
                     /locus_tag="LIC_10019"
                     /old_locus_tag="LIC10019"
                     /note="identified by sequence similarity; putative; ORF
                     located using Blastx/Glimmer"
                     /codon_start=1
                     /transl_table=11
                     /product="3-oxoacyl-acyl carrier protein reductase"
                     /protein_id="AAS68656.1"
                     /translation="MNDLFNVKNKTVLVTGSTRGIGRYFAEGFKNAGAIVYGTGSSQE
                     SIKKFDGSGIKGFAADIRQPDVMTPIIESIVKEHGRLDVLVNNAGIASNKPAAFLKED
                     EIESIIQTNFTGVFRACTAYYKIHKKKGGNIINIASILGMRGTKLASVYSGTKGAVIN
                     MTRALAVEWIGSGYRVNAICPGFIDTDMTEMIKEKPDVLEQMTNAIPMGRLGKPEDLV
                     GAAIFFASDASSYVTGQTIVVDGGITAGL"
     gene            23118..23726
                     /locus_tag="LIC_10020"
                     /old_locus_tag="LIC10020"
     CDS             23118..23726
                     /locus_tag="LIC_10020"
                     /old_locus_tag="LIC10020"
                     /note="identified by sequence similarity; putative; ORF
                     located using Blastx/Glimmer"
                     /codon_start=1
                     /transl_table=11
                     /product="conserved hypothetical protein"
                     /protein_id="AAS68657.1"
                     /translation="MILSLHSINPEKRKLQQISDQLSQGKIYIFPTDTVYALLADSQS
                     KLGVEKLYELKNISKNQPLSLICPSISIASNYIEHLSNDAFRLMKKITPGPFTFITSA
                     NKHLPRVSFSNQKEKQIGIRIPDAIYLQELMKIHPNPLTSTSVFANDEFIIEVDSLEK
                     IYGSRVEGIVDGGILKVELSTILDLTGDEITIIREGKGFELL"
     gene            24216..25898
                     /locus_tag="LIC_10021"
                     /old_locus_tag="LIC10021"
     CDS             24216..25898
                     /locus_tag="LIC_10021"
                     /old_locus_tag="LIC10021"
                     /note="contains alpha integrin like repeat domains;
                     identified by sequence similarity; putative; ORF located
                     using Blastx/Glimmer"
                     /codon_start=1
                     /transl_table=11
                     /product="putative lipoprotein"
                     /protein_id="AAS68658.1"
                     /translation="MKQFLFLLCVFLLFQNCSVKPTENPCDTSTSLFYKSLFLNFILT
                     SGKTSICGMHTSVQLPPPTILNIKSKSTLNTGFLIGEMDESASGVQISLDSGPFMDAQ
                     TSGNQWKFQLPAAGVSTTIPSSGIWRDWSLHTISVRSTSKESNSIPITITVQKGSNKD
                     INGDGYPDALIGSQAANRVRAYLSLGKAKGLDLVPVTLLNGAGGFGYSVKLGDIDGDG
                     YADAVVGSATNTFAIYLGSIGGLSTTAINYIPIGVGGLLNVDVGDINGDGFSDVLIGV
                     PYDVGNIGRVYSYFSNGVMGQGVTFGQQLNNPGNAGSAAFYGYAITLGDINGDGKSDA
                     IIGAVGSGQVGASFIYLAQAAGAFAAYSQTITGSTANEWYANSAIATDINRDGFADLF
                     VGAYQESGGVGRVHLYLSNLGILVNTANGPISGLVGSQTGTSVATGDVNGDGFLDLLT
                     GGYSYTSTFPNQGYAITHLTTGDTMGLTVNPLNLLTVPVNLGDMGNSIASVDINGDGL
                     SDVLVGAPSSVGGTNVGNVYLYISNGLDGYTSAPQIFVEPDVNGTFGTSVDL"
     gene            complement(26728..27090)
                     /locus_tag="LIC_10022"
                     /old_locus_tag="LIC10022"
     CDS             complement(26728..27090)
                     /locus_tag="LIC_10022"
                     /old_locus_tag="LIC10022"
                     /note="identified by sequence similarity; putative; ORF
                     located using Blastx/Glimmer"
                     /codon_start=1
                     /transl_table=11
                     /product="arsenate reductase"
                     /protein_id="AAS68659.1"
                     /translation="MILKLKVYEYKNCSTCRNALKFLSGKKVKLEILPIRETPPKKSE
                     LKTMLQYLGNESKKLFNTSGNDYKELGLKDKLSSLSLEEQLDLLSKNGNLVKRPFVLG
                     EGFGFVGFKEEEWKKWIS"
     gene            28185..29198
                     /gene="fliG"
                     /locus_tag="LIC_10023"
                     /old_locus_tag="LIC10023"
     CDS             28185..29198
                     /gene="fliG"
                     /locus_tag="LIC_10023"
                     /old_locus_tag="LIC10023"
                     /note="flagellar motor switch protein; identified by
                     sequence similarity; putative; ORF located using
                     Blastx/Glimmer"
                     /codon_start=1
                     /transl_table=11
                     /product="FliG"
                     /protein_id="AAS68660.1"
                     /translation="MLNKKTNLTGRQKAAVFLIAVGSEVSSEIFKHLREDEIEQITFE
                     IARLDKITPEDKEKVLVEFNELMMAQEFISNGGIDFARGLLEKALGNQKAIDIINRLT
                     SSLQVRPFDFIRRTDPQHLLNFIQNEHPQTIALILSYLDPQKASNILSNLPHTIQAEV
                     AKRIATMDRVSPDVLREVERVLERKLSTLASEDYTSAGGIDSVVEILNLVDRGTEKTI
                     IEALEEEDPELAEEIKKRMFVFEDIVLLDDRAIQKVMREVDNSDLAKALKSVDTEVQE
                     KIFKNMSKRAANLLREDMDFMGPIRIKDVEDAQQKIVNIIRKLEDAGEIVVARAGEDE
                     LVM"
     gene            29263..31539
                     /locus_tag="LIC_10024"
                     /old_locus_tag="LIC10024"
     CDS             29263..31539
                     /locus_tag="LIC_10024"
                     /old_locus_tag="LIC10024"
                     /note="identified by sequence similarity; putative; ORF
                     located using Blastx/Glimmer"
                     /codon_start=1
                     /transl_table=11
                     /product="adenylate/guanylate cyclase"
                     /protein_id="AAS68661.1"
                     /translation="MIRLIRTFAYILVFWILCSCVSDSDRFQNLDLITQAEWTASLGN
                     HLKDRLEKSNVQKSFLKNKKEKLNIETNSREKESKDFKNWKLITRFPVNFNFLFSIPK
                     QSGFHDVTVKVEFSIHSDSIFLTFLKQPTAIYFPDLGENWELYLNGIPIRKEKFLKQT
                     DTGDLIPSVRRSLKSVILPIPSGVLKEGKNTILIYMIGESDFTHYIPNEHFGFYHSKG
                     YKILSLEQIYESTFEYWDLLLYGIYTIFGIYHIYFYFIRRKDLYYLYFGLFSFFSSVY
                     FFSSSNLIFQKFVNPNPELDSSLFFRMQYSSLTLIFPSFYYFLKDYFSPKEKGSVIAS
                     FFVIFLIGLFFAFLTVPFSWVHIAFKICQILAICFSVYILFFSIQTVRKKKQDARKIL
                     VGICVCIVFSTWELYGSVFENAKYHSTFFKLVYLFFIISIASTLVLRYVQLYKDAQLL
                     NKYLIDQKEAFYRFVPVDFIRIIDRESPISISVGDSKEKSMTVLTSCIRNFASLSKTV
                     PLNQTITFLNSYLSEMEELVYKTTGFVDKYIGNEILALFGDYDERAAKENFNSADNAV
                     ESAIKMVNAIRSGKLVKNFLIPSFWNLEIGIGINTGSVILGTVGSERRIDTTVIGDAV
                     DLSSGLRSLTALYKSKILISHHTYLRLHRMSEIGIRMIDSVILKERDQAVDIYEVIES
                     DPESIKEFKLKTLELLSQGILEYKSKRFDEAAKIFRQLYREEPKDFISMIYLKRCKLY
                     SSKPPDENWDGVFRFQTK"
     gene            32228..32785
                     /locus_tag="LIC_10025"
                     /old_locus_tag="LIC10025"
     CDS             32228..32785
                     /locus_tag="LIC_10025"
                     /old_locus_tag="LIC10025"
                     /note="identified by sequence similarity; putative; ORF
                     located using Blastx/Glimmer"
                     /codon_start=1
                     /transl_table=11
                     /product="conserved hypothetical protein"
                     /protein_id="AAS68662.1"
                     /translation="MRFFIIKIKLRFNFFIRFQVLLFKKVLFIICLLSAVSIFSSDLP
                     DFQLKDQRNKVLNSKNLKGKMVFLLGCSYMDIVLCRKHGRKIYWRMQNLIDESEDFVE
                     FIAFVDLRNAPNAIQVYIDENKSKNYESILLDTKGVLSSGIRPNVSWLRIFSRSKKQI
                     FESYYKEVDDQTVDFLYEIVRKQKK"
     gene            32934..33959
                     /locus_tag="LIC_10026"
                     /old_locus_tag="LIC10026"
     CDS             32934..33959
                     /locus_tag="LIC_10026"
                     /old_locus_tag="LIC10026"
                     /note="identified by sequence similarity; putative; ORF
                     located using Blastx/Glimmer"
                     /codon_start=1
                     /transl_table=11
                     /product="conserved hypothetical protein"
                     /protein_id="AAS68663.1"
                     /translation="MTSKDEFLLQEKDNILSIDFYLQKTSQGFKNVLTTEKIPEDVPY
                     QIHVEYFPTSFRDQNTFQMKRKTVTILPFYSYLDFFHHIDRFQNFLRSDFDHSSKLTT
                     ISNTHRYLCSVSHCNSGRGENFSWLLYELDESTKAIYPQFYKRFDKLLNQVSYKITIF
                     KTGEFLSGIELYNEGTKTFLKIPDTFAGYWSKPEILHIRISLFIQVYGLKIDIRNLGY
                     TLRFYSSKNYEKVTGEFSKLPEKKISGRFLKIFPPGMVDWFIPGNMEEYFDQYFTLLV
                     KGSEGKGGNKFESESFRNGKNMKVILKSQAEIFRDRFSPFRSSDEKDDQPSFWDILQE
                     TLIEDLY"
     gene            34184..34888
                     /locus_tag="LIC_10027"
                     /old_locus_tag="LIC10027"
     CDS             34184..34888
                     /locus_tag="LIC_10027"
                     /old_locus_tag="LIC10027"
                     /note="identified by sequence similarity; putative; ORF
                     located using Blastx/Glimmer"
                     /codon_start=1
                     /transl_table=11
                     /product="conserved hypothetical protein"
                     /protein_id="AAS68664.1"
                     /translation="MDGIALFTSQGLYFIFKWIHFLAGVAWIGLLWYINFVQGSFFAE
                     TDADTKKKATQQLVPRVLWWFRWGAMFTFLSGWCMIIHQIINGATLSSGQWLAIILGG
                     GLLGSLMWFNVWFVIWPAQKVVIASAKGETTENPAPRAARGLLASRTNTLLSIPMLFL
                     MGAARNLSISFDVTSAEAHTFLGVILGILAIVEINALTATPESASFKPIKTVKGVITS
                     GFILCLIIYVLLEALL"
     gene            34892..35251
                     /locus_tag="LIC_10028"
                     /old_locus_tag="LIC10028"
     CDS             34892..35251
                     /locus_tag="LIC_10028"
                     /old_locus_tag="LIC10028"
                     /note="identified by sequence similarity; putative; ORF
                     located using Blastx/Glimmer"
                     /codon_start=1
                     /transl_table=11
                     /product="putative lipoprotein"
                     /protein_id="AAS68665.1"
                     /translation="MKISKNRGGFSRLLTVCIFSILILANCKEDENLSPEQKMISQGK
                     GLYITNCSSCHNQNPALDGAVGPAIRGSNFELLKARIVEGTYPPGYIPKRTSKVMNRL
                     PLNDEQIRSIETFLNTP"
     gene            complement(35248..36096)
                     /locus_tag="LIC_10029"
                     /old_locus_tag="LIC10029"
     CDS             complement(35248..36096)
                     /locus_tag="LIC_10029"
                     /old_locus_tag="LIC10029"
                     /note="identified by sequence similarity; putative; ORF
                     located using Blastx/Glimmer"
                     /codon_start=1
                     /transl_table=11
                     /product="inositol monophosphatase"
                     /protein_id="AAS68666.1"
                     /translation="MEHPLAPPIDFPLEEVKRRIKSVQSVSGIFIESALKLQKDLKTF
                     SFSTEIEERDQIHKADEMMGKFIVEYLRQNFPSDSILSEDHYKHEGNNSFRWVLDPID
                     GSMNFVRGIPLYCVSIGLEHRESPVAGVVFAPGLSTKYSAILSQGAFKNGLRIDVSNT
                     ESLARAMLVPSFPTNRKEILNEVISDITAFISCGRSMRRTGSFVLDTCWVAEGLLDGI
                     WEKGVKLWDTAASSVILMEAGGKLTDFNGKHFLSGNSEVVVSNGKVHSQIVDIMRNVR
                     DSIGRN"
     gene            complement(36116..37027)
                     /locus_tag="LIC_10030"
                     /old_locus_tag="LIC10030"
     CDS             complement(36116..37027)
                     /locus_tag="LIC_10030"
                     /old_locus_tag="LIC10030"
                     /note="identified by sequence similarity; putative; ORF
                     located using Blastx/Glimmer"
                     /codon_start=1
                     /transl_table=11
                     /product="conserved hypothetical protein"
                     /protein_id="AAS68667.1"
                     /translation="MELIQIEELNKILSSISGQNRPHEIFVDNLHTAFLEFEENFILP
                     STSVYEIDFSAAKEFLLQAEQLIPELIQGCNVLPIPKPKKNSNQLFLVKEIHFSEENQ
                     NKKFIFVVSFILTYLGGAPNSMIVKQPVQGKTAAVRTRRIYFLARILPLESLEFQNDV
                     LVDFLTRRYKETEFMIDVDSVSSYNKSQHTYSELFDDVDYSKQISMIHSILNINKEIW
                     KPGKVFEPIDVELHTISSRFLESSQERIFNQFETFRHLIDLLLSPESMTINLMNQEPL
                     HEWLHSFETERGITPSGNMLWKILKRK"
     gene            complement(37639..39615)
                     /gene="lacZ"
                     /locus_tag="LIC_10031"
                     /old_locus_tag="LIC10031"
     CDS             complement(37639..39615)
                     /gene="lacZ"
                     /locus_tag="LIC_10031"
                     /old_locus_tag="LIC10031"
                     /note="identified by sequence similarity; putative; ORF
                     located using Blastx/Glimmer"
                     /codon_start=1
                     /transl_table=11
                     /product="beta-galactosidase"
                     /protein_id="AAS68668.1"
                     /translation="MIFGADYYPEQWTRKDWEEDISIMKEMGLSSIRLAEFAWAMMEP
                     KEGKYDFSFFDHILSLIQKNEMTAILGTPTATFPPWLAKKFPDIIQERDGIQRTIGTR
                     RQACFSSPNYRKAVIKIVTAMAKHFGNHPVVIGWQIDNEIGHEGSDIDHSQTSLKAFR
                     IWLKNKYKTIQNLNETWGNVFWGMIFNSFEEIPIPGRHVASNFHPSLIQDFYRFHSDT
                     IIDFVKLQAQILRKFSVGRPLTTNLYPSPFLPIIDMAELATYLDYISWDNYPTWGEQE
                     APFPHPFISAMQQYNRGLKNLPFTVMEQISGFQGHDLLGYLPAPGQTKLWMKHSIAHG
                     SNAIYFFRYRTARFGQEQLCYGILDHDKKKTERYYELQKGIQEIEKYTEDFTEELFPA
                     EVALVHDIENARNWKHQPISTGLKFSPVPWSQVGYDIEMATWFSGMNVLNVNTHFRPA
                     SKIDFKDYKIIILPMYTMVNETVFKRLEEFVREGGTLVLGFRTGAKDLNGWMYDSQIP
                     GPFAEMAGIKIRKFESVGNQKVKFRFRFFPGTCSKICEILEPTTAEVWARYTDGKKFY
                     KGSPVITANNYHKGKVIYVGSSLEPLSFVLLYRRILKEAKIPFIFYGPNVEKIFRSGR
                     KQNYEIFINHSGKKSLAGLKILDPYEVRILSKKK"
     gene            39801..40658
                     /locus_tag="LIC_10032"
                     /old_locus_tag="LIC10032"
     CDS             39801..40658
                     /locus_tag="LIC_10032"
                     /old_locus_tag="LIC10032"
                     /note="identified by sequence similarity; putative; ORF
                     located using Blastx/Glimmer"
                     /codon_start=1
                     /transl_table=11
                     /product="conserved hypothetical protein"
                     /protein_id="AAS68669.1"
                     /translation="MHNQDSLIYGILPDVHFRYSVAEISYSVTAASNLHNLDDSNTEL
                     LARTMIGAFFLADQIKEDTKVSLQIQFNEDSSIHSVLAYSDRQGRMKGVLRERPEEDV
                     EPAKAMEDYSGVMKVFRWKDGACIYQSVVPYLNQSFEENFRNYLNSSEQIICFVTLYI
                     RKNGFHWDVRGILLQSLPEAKEEHIQKIASLSEKIDKNINDFLGKDVYSCLNKIGEST
                     RSAVQILEEGQPEFRCDCSENKIRELIQTLGKKEAMQIVDEIGMIEVTCEFCTSVYRF
                     EREKVSELF"
     gene            40666..41238
                     /locus_tag="LIC_10033"
                     /old_locus_tag="LIC10033"
     CDS             40666..41238
                     /locus_tag="LIC_10033"
                     /old_locus_tag="LIC10033"
                     /note="identified by sequence similarity; putative; ORF
                     located using Blastx/Glimmer"
                     /codon_start=1
                     /transl_table=11
                     /product="conserved hypothetical protein"
                     /protein_id="AAS68670.1"
                     /translation="MELEFKNLKLDELDKPAEFLALLILSFLKEGLHPIFLFTGVMGA
                     GKTTFASKLVKKIFPNTNVNSPTYTLINEYSISKKTDLSLNFQNILAKNFIPKEKFGQ
                     EKFQIYHFDLHRLKSPDELEDLGFEEIWGKTGVSIIEWWQIAKEDLNLLPLKIEVEFK
                     TISEYERTIIIKSTDIENFVSLKNLWEHSI"
     gene            41220..41915
                     /locus_tag="LIC_10034"
                     /old_locus_tag="LIC10034"
     CDS             41220..41915
                     /locus_tag="LIC_10034"
                     /old_locus_tag="LIC10034"
                     /note="identified by sequence similarity; putative; ORF
                     located using Blastx/Glimmer"
                     /codon_start=1
                     /transl_table=11
                     /product="conserved hypothetical protein"
                     /protein_id="AAS68671.1"
                     /translation="MGTFDMKKILFFDATNQWILVESFCLNPDKELETIASYSGIHPR
                     ESSKLLIQELKSVLQKSNWKTPDLIISALGPGSFTGLRIAVATARNLSQLWKIPAIGF
                     DSLNVYTSFYYQEVGDPVIVGIEAKQKKIYFGMEDNRGFFGSIDVRPEDIINKIPEDR
                     LQTFLTSQKYSDHTDFFSGNSILENLPSASALLNQNINLIQEALDFPDRFPYWKLVPN
                     YVRGTYVDDRSTI"
     gene            41921..44176
                     /gene="rnR"
                     /locus_tag="LIC_10035"
                     /old_locus_tag="LIC10035"
                     /gene_synonym="vacB"
     CDS             41921..44176
                     /gene="rnR"
                     /locus_tag="LIC_10035"
                     /old_locus_tag="LIC10035"
                     /gene_synonym="vacB"
                     /note="identified by sequence similarity; putative; ORF
                     located using Blastx/Glimmer"
                     /codon_start=1
                     /transl_table=11
                     /product="ribonuclease R"
                     /protein_id="AAS68672.1"
                     /translation="MNIKKKQTTENKSVKSNRKKKTFDKSNKTKKERTDGFRENEIGK
                     KILKYIQSRAGSVIQFKDLNAKILREENQNSYGKKREKWEFQEKEREILETLKILETE
                     GLIELEKKNIIINSNQKLQGTISISKKGDGFVKLSSGVEIFVPNQYTQSAIQGDLVEV
                     RPYGVGKKRRLEGEVTEILRRGRDLYRMIVTEKEPKFIFGKLLDIDGEEKEGYLLRKT
                     ILTDLQEEIQSGDVLIVKLKEETEHEKNLYEVQFLRFESDTKEDLDLMRMLMKYNYNI
                     LYPENIILDLPEEVNESTVDDWNERVDLRNLKCITIDGEYSKDFDDAISFIEEKNRIR
                     FYVHIADVSYYVRPGNDLDEEAYNRATSVYLGSRVVPMLPPELSESLCSLIAGKNRLA
                     FTVEMEADWKGKITHAKYYKSIINVKERYTYNKAESEILSGDSDNWIFRMNEFAKILR
                     TKRIEDGRVDLNLKENKVVTDSEHNVIEIAIQDRLQSHILIEEFMLSANIKVAEYIRK
                     KKHPTLYRVHEAMNEEKIESLNAFLQLNATKILLKDSSYESIRSVLKELEAKPAERLF
                     NMFLLRTFMQAYYSGEHLGHWGLGFEDYCHFTSPIRRYPDLVCHRVLQNILLGKKPIY
                     TPEEIVTFGLHCSHQERKASDAERDYYKLKACRYLEKTGIKEFSATITGCRPHLIFVD
                     LENPAVDACLFSSEFTDEGEIRLETDFSFYSKKYSKIYTLGDKIEVELDRIDYEEIKI
                     FVKMKKFQKKV"
     gene            44336..44848
                     /locus_tag="LIC_10036"
                     /old_locus_tag="LIC10036"
     CDS             44336..44848
                     /locus_tag="LIC_10036"
                     /old_locus_tag="LIC10036"
                     /note="identified by sequence similarity; putative; ORF
                     located using Blastx/Glimmer"
                     /codon_start=1
                     /transl_table=11
                     /product="conserved hypothetical protein"
                     /protein_id="AAS68673.1"
                     /translation="MEVNLESFLQEPISRNRFLKLVLKLSAFLMLPGLGACSNGSIPK
                     LRGLKETQYLGFKSIGEVFLKGNPILDFDLGIAADDYIYGHPTPIDTEDIILLLGRIP
                     SSTLAAFIFDFSLQSMSSLNIEEREKRLLSWKTSSLGIKRGIYSILRQTSFFLVSKDQ
                     RIQKLAGYEG"
     gene            44852..46465
                     /locus_tag="LIC_10037"
                     /old_locus_tag="LIC10037"
     CDS             44852..46465
                     /locus_tag="LIC_10037"
                     /old_locus_tag="LIC10037"
                     /note="identified by sequence similarity; putative; ORF
                     located using Blastx/Glimmer"
                     /codon_start=1
                     /transl_table=11
                     /product="GMC oxidoreductase"
                     /protein_id="AAS68674.1"
                     /translation="MGGIPAANDKIITPKKHKEIIKKESIKNGIWELNSDVVVIGSGA
                     GGAVAAATLAKNGWNVILIEEGSYFTPAQFNGNEFISSARLYRDAGFIVTEEQTLSIL
                     QGRTIGGSTTVNWQTSLYPPDYVTEEWDRRFGLKGYSRKDMDFYISSVHERLGVHPVP
                     QNLINANNNILMKGGKSLGLDPEVLNNNNRGCIGLGRCGLGCPINAKQSMFLTYIPDA
                     IESGAIVIANMKAQVIHDGPTKTVIADFTPDPYEKTPDVVIQKLKISTKVVVVSAGAI
                     EGPALLQRSGIGNDWVGRNLKVHPTSTIFAVFNEKINMYSGPPQSAVIKDGHNQDNTG
                     YGFWLEVAPFRPTLVASLIPFYGSKQFEQIEKYSNMSAGIVLVRDGSDGEANASVKWS
                     LGRRKVYFELTSGDGKNMLRGLKMLAEVQAAAGAKELIFPFTDMETPVLVDRNTKFDW
                     VLEKKFNPGSLVVGSAHPHGSIQAANSPEKGAIDLNMELYGHKNIYVMDASVYPTGLS
                     VNPQITTMSLVLRASQTLALKKSEKLSQF"
     gene            46607..48115
                     /locus_tag="LIC_10038"
                     /old_locus_tag="LIC10038"
     CDS             46607..48115
                     /locus_tag="LIC_10038"
                     /old_locus_tag="LIC10038"
                     /note="internal repeat sequences detected; contains TPR
                     domain as detected by pfam-hmmr"
                     /codon_start=1
                     /transl_table=11
                     /product="conserved hypothetical protein"
                     /protein_id="AAS68675.1"
                     /translation="MAFRILFFSIFLYSFSVSLYADLKEGKKAYARKDFSKAMDEFQK
                     FNDANPTSGEAWMYMGYIYEYRRDYPKSIQSFKKAVSLSLPKKDLINCYQKIILYFNY
                     QRDYHEVISYSNRLLKISPDLSHIQKIRSTAEERLSSGHHVVHHHSKKHSEETETAGP
                     SNEEEYLKILKKEPNNASARWNLSLIYANHKKFQQAETLLEGLVKDFPEKHDYLYKYG
                     VILIRLEKYSEALRILDKLENKIGNDNAKMLYYANLNQAVAYHKMKHYEEAAKYYRKS
                     YTAHNTVQPLIGLTKLKYEVKDCENAIKTAEKALEFGERTHEIRMYLALCKIQNKEET
                     EGYTILKEIASKLEKENPEFKNLPDVYNDGILKLARYYTNRGEYEKALRYFHSVQSSE
                     EEEREYRFYLGKAYYYTGKIDQSILLLEKVNNSSGAYYLLAKCYANKDNLEKTMEYIR
                     KAAEIKPAIWSTAAEEKEFDRFKEKSSFKSFLETKGSDKETNQNNNQALDKT"
     gene            complement(48326..49030)
                     /gene="aroD"
                     /locus_tag="LIC_10039"
                     /old_locus_tag="LIC10039"
     CDS             complement(48326..49030)
                     /gene="aroD"
                     /locus_tag="LIC_10039"
                     /old_locus_tag="LIC10039"
                     /note="identified by sequence similarity; putative; ORF
                     located using Blastx/Glimmer"
                     /codon_start=1
                     /transl_table=11
                     /product="3-dehydroquinate dehydratase"
                     /protein_id="AAS68676.1"
                     /translation="MNQREFKIVLTINEDEFFSLKKHPFCDRIEIRLDLFSPKNIGQN
                     LVDKIEELNAKCIFTYRQPEDTDQVAFAKKEELDFYKIISKIDPKVHYLDLELNRPND
                     LFESNLDKGFGLVRSVHKFDGILSEQEIRDWIDKDFYLKSEKYKSILPLIYKFAVFPN
                     SIHELTKFLSSFRIVSNEFRKLNILLTGICMGPLGIVSRVFPDSFGSIFTYCCLNNPK
                     APGQVDLESLIQLRNL"
     gene            complement(49034..50002)
                     /gene="kpsF"
                     /locus_tag="LIC_10040"
                     /old_locus_tag="LIC10040"
     CDS             complement(49034..50002)
                     /gene="kpsF"
                     /locus_tag="LIC_10040"
                     /old_locus_tag="LIC10040"
                     /note="identified by sequence similarity; putative; ORF
                     located using Blastx/Glimmer"
                     /codon_start=1
                     /transl_table=11
                     /product="polysialic acid capsule expression protein"
                     /protein_id="AAS68677.1"
                     /translation="MDPIFEKIEKAIDTEIESILYFRKNLDPSIKQAIELILECKGKL
                     IVTGVGKSGDVGKKISSTLSSTGTPSVFLHPADAAHGDAGIISCEDIIIAIGKSGESE
                     ELLNLIPTIKNIGAKLVSMTANVDSKLAKESDVVLITPVLKEACPLELAPTSSTTIAL
                     ILGDAIAMCLMELKNFKRENFALYHPAGRLGKRLSLKIDDVMRKDKDLAKVLPDTKLE
                     NILTEITVKRQGATGVTDLNGTLLGIITDFDIRKKLKEGKLDSSISAEQLMNPSPTMF
                     LSGSNAYDVLKQMESRPNPISVAPIVDNSKRLIGIVSIHDLLQKGL"
     gene            complement(49986..50525)
                     /locus_tag="LIC_10041"
                     /old_locus_tag="LIC10041"
     CDS             complement(49986..50525)
                     /locus_tag="LIC_10041"
                     /old_locus_tag="LIC10041"
                     /note="identified by sequence similarity; putative; ORF
                     located using Blastx/Glimmer"
                     /codon_start=1
                     /transl_table=11
                     /product="transcription activator or transcription
                     antitermination factor"
                     /protein_id="AAS68678.1"
                     /translation="MIENSDVNEWYVLYTNPRSEKKLKRLFQERKIECFLPLISKKKK
                     WSDRWKVIEEPMYPSYIFVKISFFKDRVRILQLPGAHHFVFYLGKPYIIPEEDLDLVR
                     TFLETYPDKIQVEIQEKLLPGKKVLIQEGPFAGFKAEIIQRKNEEQIVVKFPGMNLVT
                     SVTLDIKTLKLEETLGSNF"
     gene            complement(50509..50988)
                     /locus_tag="LIC_10042"
                     /old_locus_tag="LIC10042"
     CDS             complement(50509..50988)
                     /locus_tag="LIC_10042"
                     /old_locus_tag="LIC10042"
                     /note="identified by sequence similarity; putative; ORF
                     located using Blastx/Glimmer"
                     /codon_start=1
                     /transl_table=11
                     /product="conserved hypothetical protein"
                     /protein_id="AAS68679.1"
                     /translation="MSVKLSFLISGLIHTLLFLFYSITFLKFSKIENLKIHLKKGTTP
                     TVTLSFLQDGSNKNSKSFMSENLSNEGTLRKEIEKFKNEIHFPQGALDQRLESDCSWE
                     VRIKSDGKGEILRTLQPCKYSIFEVEFNRALRTWKFDLKEGTNLIIPVSFKIYDREF"
     gene            52070..53767
                     /gene="aer"
                     /locus_tag="LIC_10043"
                     /old_locus_tag="LIC10043"
                     /gene_synonym="mcp-5"
     CDS             52070..53767
                     /gene="aer"
                     /locus_tag="LIC_10043"
                     /old_locus_tag="LIC10043"
                     /gene_synonym="mcp-5"
                     /note="methyl-accepting chemotaxis transmembrane protein;
                     identified by sequence similarity; putative; ORF located
                     using Blastx/Glimmer; aerotaxis receptor"
                     /codon_start=1
                     /transl_table=11
                     /product="Aer"
                     /protein_id="AAS68680.1"
                     /translation="MRKNLPITSQEITIPINSVLISRTDMKGRISYVSQDFANISGFS
                     EEEMLGEPHNLIRHPDVPSEIFREMWETIQDGNPWSGIIKNRAKSGDYYWVDATVTPV
                     MNEGVISGYMSVRKKATEDQIRRAEILFSQLKNTKSFLWKLKEGIQILFKKLGLSGKI
                     IVYALLVFVPLLFANFEWIRNGMIVLPILGVSCGSVGILFLINTILNYRKEIREIISI
                     QKEIVSGNFLMEIPEKKGNSEIFEIRSSLRVFVISIWGLLVQIKENFEKNQELYQYLS
                     QSSEQFQSKTQNQAASVEQTASASHELSSTLDEIVKSIHLQSTGLTAINDGIGKVNES
                     IQNVSKSMDNLSSQTSSVKEKASQSEKTFEKAILAMNEIKEYSNGISNIIGIITSISE
                     KTNLLSLNASIESARAGEAGKGFSVVAEEISKLASQTRESIKDIVNLIDNTTKAVNLG
                     AEKFQESLSIVKQLTDYIGEVNSSATIVRASLFAQAEKLGEIRKNTDQVNQLGETVSE
                     SSGFQKTASDEISLSMQNIAESSELIARTSGEIKQLVDESIRKAAKLYEILKHFKTS"
     gene            54372..55250
                     /locus_tag="LIC_10044"
                     /old_locus_tag="LIC10044"
     CDS             54372..55250
                     /locus_tag="LIC_10044"
                     /old_locus_tag="LIC10044"
                     /note="identified by sequence similarity; putative; ORF
                     located using Blastx/Glimmer"
                     /codon_start=1
                     /transl_table=11
                     /product="conserved hypothetical protein"
                     /protein_id="AAS68681.1"
                     /translation="MGNRFLRLTIFISIALTLFSFWDHHLVGYLKDFIVFIHEIGHAI
                     AALLTGGSVHTIELHGNESGETIASSGSGFFIFVVSAGYLGSCLMGGFLLNRGFSGKM
                     IRPTLISFGTILLLMTISYSKPGNLAQYTGIFWGLGFVLLGLFNLRINRFVLVFIGTS
                     ISLYSLYDLLDFTGNIAYTDAGIMAAWITGANSSQVVPKSVIVLGYLIALLWSFFSLS
                     IIFVSVKKVFQSEEIVVPEQEFQQNDFFQSSENENKETPFPGEVTPEVMEWFFSKGLD
                     LNGKPLPAEFLEKEEL"
     gene            55247..56185
                     /locus_tag="LIC_10045"
                     /old_locus_tag="LIC10045"
     CDS             55247..56185
                     /locus_tag="LIC_10045"
                     /old_locus_tag="LIC10045"
                     /note="identified by sequence similarity; putative; ORF
                     located using Blastx/Glimmer"
                     /codon_start=1
                     /transl_table=11
                     /product="dTDP-glucose 4-6-dehydratase"
                     /protein_id="AAS68682.1"
                     /translation="MKKQRILITGGAGFIGSHLCERLLKEGNEVICLDNLHTGRKKNI
                     QKLLNDSKFEFIRHDVTDPIKLEVDQIYNMACPASPVHYQSNAIKTIKTNVLGMMNML
                     GLAKRVGARILQASTSEVYGNPLEHPQKETYWGNVNPIGIRSCYDEGKRVAETLCFDY
                     QRNHKVDIRVIRIFNTYGPRMLPDDGRVVSNFIVQALKKENITLYGDGDQTRSFCYVD
                     DLVEGIVRMMNTENFNGPVNLGNDGEFTVRELAELVLKETGSSSKIVHKPLPQDDPAR
                     RKPDLTLAKQQLGFEPKVSLVEGIRKTIEYFKNNLD"
     gene            56259..57428
                     /gene="pntA"
                     /locus_tag="LIC_10046"
                     /old_locus_tag="LIC10046"
     CDS             56259..57428
                     /gene="pntA"
                     /locus_tag="LIC_10046"
                     /old_locus_tag="LIC10046"
                     /note="identified by sequence similarity; putative; ORF
                     located using Blastx/Glimmer"
                     /codon_start=1
                     /transl_table=11
                     /product="proton-translocating transhydrogenase, subunit
                     alpha part 1"
                     /protein_id="AAS68683.1"
                     /translation="MNIGILKESKEETRVSVTPDIVDALKKIGATVLVEKGAGEQSYY
                     HDEDYKKAGASLVSRQDVINKSNLIVSIHFADPTTLGKMKPGTIYLGMFQPAMNAQTV
                     QKLASKKVEVLSLDAIARITRAQSMDVLSSQATVAGYKAVLLAASHLARFFPMLTTAA
                     GTITPASVLIIGAGVAGLQAIASSRRLGAVVDVFDTRPEVKEQVHSLGAKFVEVEGAS
                     HSAAAGGYAVEQTEEYKKRQQEAIDKYAQKADVIITTALIPGKKAPLLITKKIVDNMK
                     SGSVVVDLASSMGGNCEYTKHGQNVVTPKGVTVIGHKNLAGSIPADASKMFSKNVLNF
                     LKLLIKDKKINLDLNDEILSSTTITYQGEVRHKLTLDALGSKSGAAKPKKSASKK"
     gene            complement(57387..57923)
                     /locus_tag="LIC_10047"
                     /old_locus_tag="LIC10047"
     CDS             complement(57387..57923)
                     /locus_tag="LIC_10047"
                     /old_locus_tag="LIC10047"
                     /note="identified by sequence similarity; putative; ORF
                     located using Blastx/Glimmer"
                     /codon_start=1
                     /transl_table=11
                     /product="conserved hypothetical protein"
                     /protein_id="AAS68684.1"
                     /translation="MIDIVDQIDFSLSTWIRTNLHNPRLNRILSKINRGEVFLLILLP
                     FLYLKNDLPIVWYWVLLFTGLITYANDRFVLFLKKLIARKRPLITIAGKVDSNPDMKH
                     SFPSAHAANSMTAVLILVLLFKFSPALILISFLAGVGRLLSLHHFVSDVIGGWMIGTI
                     FGFFGLFLGSALLRFCCS"
     gene            complement(57920..59239)
                     /gene="hisS"
                     /locus_tag="LIC_10048"
                     /old_locus_tag="LIC10048"
     CDS             complement(57920..59239)
                     /gene="hisS"
                     /locus_tag="LIC_10048"
                     /old_locus_tag="LIC10048"
                     /note="identified by sequence similarity; putative; ORF
                     located using Blastx/Glimmer"
                     /codon_start=1
                     /transl_table=11
                     /product="histidyl-tRNA synthetase"
                     /protein_id="AAS68685.1"
                     /translation="MENQKNFLTTAPYKGTRDFYPEDMRLRNWMFSVMRETVLSFGYE
                     EYDGPILESFDLYKAKSGEEIVERQLYDFIDKGERRVAIRPEMTPTLARMVAGNLRNL
                     PKPVRWFSIPNLWRYEQPGKGRLREHWQLNVDLFGVDSHRAELEILLIADSILKKFGA
                     PIGSYQIKVSHRKLLDSFLKNSLKLNGDQVHGVSKLLDKKSKISSEAFETEMKPFLNN
                     FKEQFSLIETYLNSNLETVSKIPGIDTNSVSFIQNLFQELGELGIDKQLLFDPSIIRG
                     FDYYTGCIFEVFDTNPENRRSLYGGGRYDNLIGLFSKEQLSGIGFGLGDVTLKNFLEG
                     HNLIPNLSREKTIFLPIMDESLFVDTFKLSKELRENEILTETMLDSAKIGKQIQIAEK
                     KGYRYVLFLGESEIRTETVQIKDLISGEQKSLPRKGLSDTLKKDFQL"
     gene            complement(59246..60394)
                     /locus_tag="LIC_10049"
                     /old_locus_tag="LIC10049"
     CDS             complement(59246..60394)
                     /locus_tag="LIC_10049"
                     /old_locus_tag="LIC10049"
                     /note="identified by sequence similarity; putative; ORF
                     located using Blastx/Glimmer"
                     /codon_start=1
                     /transl_table=11
                     /product="conserved hypothetical protein"
                     /protein_id="AAS68686.1"
                     /translation="MSVQFQTHMQAQRSWETIQDVNKIKYILKEYIHFQGLLVKESPF
                     HQELKPMEIREDGTFIFPIDSTLTNINDELVLYRTLSKHIEISFDVIEKTDTQIICKP
                     LFARIAKAKRMSPRIEGLMGKVIAHKFLIPRKELDIAKVLGTSGQIILNDLNRKVKQI
                     YPSSKLVFNSSKELSPEEELVKKYKKPIYIRDTSTLDSNPEGEFANLDLLPIKETLQE
                     ELILEERLRFFKSSKTRSLLIYPILFKSGGETQIFAMGVIESSEGPISDQVVPLYKEM
                     EEIFNSRMGDSNTKSLDKRQNILNISEGGILLEVTDPELIQSFLHKPVFTADITFKMQ
                     APLRFAFHIRHISQVGEIYHVGAEIVGSNDAKANMTLLKKNMNFIKTQ"
     gene            complement(60404..62467)
                     /locus_tag="LIC_10050"
                     /old_locus_tag="LIC10050"
     CDS             complement(60404..62467)
                     /locus_tag="LIC_10050"
                     /old_locus_tag="LIC10050"
                     /note="OmpA-like; identified by sequence similarity;
                     putative; ORF located using Blastx/Glimmer"
                     /codon_start=1
                     /transl_table=11
                     /product="peptidoglycan-associated cytoplasmic membrane
                     protein"
                     /protein_id="AAS68687.1"
                     /translation="MRPFSKLIFILAFCIFLPVFSQPLPDLPEKQFGQPLNTQNDEYN
                     PIVSPDGRYIVFQSNRPGGEGGMDIWISENIRFLDKEIPAEWTKPVNMNQNIWEELKR
                     PPAAGVRKPNLFNSNAFEGGISILFDSNNAPSEIYFTSTINLAVGRSGFEGLNIYRTI
                     KDKKTGRWTDPEHLSEINSNFNDKMPAISPDGNFLIFSSDRPGGYGDFDLWISVRNPK
                     NGSWSQPKNLGSPLNSSESEILPFIHQDGEQLYFSSNREDERKKFKIFRIFLKYKSAL
                     DNMLEDEEETEEIPTTKPTEILIPKIDQSSLLLLPKPFNTDKWEGFDNEGINFDKDGI
                     WAYISSNRSGGEGQFDIFRFQVPESIRNSYTLNFKGLVLDGSEKTMIGLDSTLKIYDG
                     TKPANVITSKRIGGDLSKGKPSNFATTLQTGKVYKIEISSPGFHPQEDILDLRGNIGK
                     NRKVYRTYVLLPIQVGEGKTEETKIEQPIENQKPNSAALKVIVADASTKQIIPDAKVT
                     LFTPMNRKGESLVQDADKKSFLIKKLPDNDFELFATASKYISESINIIQKNISKNGTV
                     TIYLKAESDVDPVYNLRVYFEFNKTKITEENKKLLDPLVGYLLKNASDKIEIGGHTDN
                     VASKEYNTRLSAKRARNVYEYLLSKGIPEKRMRIRAYWYSQPDADNETETGRAKNRRV
                     GFRKL"
     gene            62561..63403
                     /gene="folP"
                     /locus_tag="LIC_10051"
                     /old_locus_tag="LIC10051"
     CDS             62561..63403
                     /gene="folP"
                     /locus_tag="LIC_10051"
                     /old_locus_tag="LIC10051"
                     /note="identified by sequence similarity; putative; ORF
                     located using Blastx/Glimmer"
                     /codon_start=1
                     /transl_table=11
                     /product="7,8-dihydropteroate synthase protein"
                     /protein_id="AAS68688.1"
                     /translation="MESKQDSNSSSYSTKIFGVLNITEDSFSDGGKYLTFKSSSEKAN
                     SLLNQGADVIDIGAQSSNIQASLIGPEIEWIRMKELISNLVAKGVRISVDSFQPQVIA
                     NSLSAGVEFINHIRGFVDEESIREISKYARTNRKFILMYSHNHSNRAETKSHLTPNNV
                     ILEIVRFFRERKKILLNAGIAQEQLIFDPGMGFFLSSDFQVSFEVLKKIKTLQEEFSP
                     MMVSVTKKSFLGNALGGLKVEEREIPTVIAELYLCIQNVEYIRTHEPKNLKQALKIWN
                     LMNK"
     gene            complement(64172..65422)
                     /locus_tag="LIC_10052"
                     /old_locus_tag="LIC10052"
     CDS             complement(64172..65422)
                     /locus_tag="LIC_10052"
                     /old_locus_tag="LIC10052"
                     /note="identified by sequence similarity; putative; ORF
                     located using Blastx/Glimmer"
                     /codon_start=1
                     /transl_table=11
                     /product="conserved hypothetical protein"
                     /protein_id="AAS68689.1"
                     /translation="MNDKMIFYSKTKLYKSFHILQYLRNNYSKLKKRFFLSFVRIRLF
                     SLKICCKIQKMWELIREFTIEKIIQNCKTSFMRRNLWELPRFSFRILKCTLPFFIISL
                     FHFCIYPIREAEVLETDVSFLYLNSTEFPQNELEKMNSIWKVRKLRDKGTTAEDKNNL
                     GILFAKNSLLDDAESFWKECMKISESNPVCFSNLIRMYYLIDEYEISKKEISIYLKTA
                     KKEQIQQVKKLLTNQNRKEETILLLDVQSKIPGMEVVSWDELSTYFLEKQDYEKAYFY
                     LEKILEINPYHKNARASMVLLAHDLEKWDDLLMFAMNLNSTDDKIPDLNYYIAKAYYE
                     KRNYSEALEWIRKSPESERETLSFIELWKKILLSVNPNSDLHPILTYIKKMQAKGIQI
                     KEEDVLPTLNPSGKKTIEDIKVGR"
     gene            complement(65480..66382)
                     /locus_tag="LIC_10053"
                     /old_locus_tag="LIC10053"
     CDS             complement(65480..66382)
                     /locus_tag="LIC_10053"
                     /old_locus_tag="LIC10053"
                     /note="identified by sequence similarity; putative; ORF
                     located using Blastx/Glimmer"
                     /codon_start=1
                     /transl_table=11
                     /product="conserved hypothetical protein"
                     /protein_id="AAS68690.1"
                     /translation="MTGADIGKRFNQALNLEKEGKYPEAILLYEGLIQSQPKYQKSYL
                     NLGALYSKQGNSKKAIEIYQKALQVGKSPELYYNIGIELYRSGETETAIRSLKKSLEI
                     EKKFLKSHILLAYCYRQLEKDDKTELYLTNAIRLDPKNRMALTALATLYFEKERWKEC
                     LEAANKVSKLFPNDSRMQVLLSEVHTRLGNFKQSFEILKQATSQSKGFTRFLDTIEEF
                     KKNPEEAAFFDSLEKLTKNKLNEFRSKFEMSQENPEDFSPPNPQDALDLSLMYLFHGD
                     KERALKYMLYAQKQLEESNSQNDV"
     gene            66432..67397
                     /gene="rlpA"
                     /locus_tag="LIC_10054"
                     /old_locus_tag="LIC10054"
     CDS             66432..67397
                     /gene="rlpA"
                     /locus_tag="LIC_10054"
                     /old_locus_tag="LIC10054"
                     /note="identified by sequence similarity; putative; ORF
                     located using Blastx/Glimmer"
                     /codon_start=1
                     /transl_table=11
                     /product="putative lipoprotein"
                     /protein_id="AAS68691.1"
                     /translation="MVFSRSTDLFKGINRTEETMKQIAILTALIIFTSCASVESKRSV
                     SASGDPSEIFFEKEIIPMDSNSNFVSQKPARRSFEEELSVEKYAKAQPPEKTNSSGDF
                     DEVGMSSWYGAKFHGKPTASGEKFDKTKLTAAHPTLPLGSIIRVQNLENQKEVIVRVN
                     DRGPFVKDRIIDLSEKAADTLDFKDVGIAKVGIKVVKRGGAANEESEDLENSDDEEAL
                     LEDGKPEKLNPQKSDYQNKPIAGGKYIKGAPKGYTVQVGVFREQSRAESYKSNLGQEY
                     GEKTFLFTRDGLFVIQLGDFASRTEAESLKSKLKNDGIDCFIPKK"
     gene            complement(68117..68824)
                     /gene="cysE"
                     /locus_tag="LIC_10055"
                     /old_locus_tag="LIC10055"
     CDS             complement(68117..68824)
                     /gene="cysE"
                     /locus_tag="LIC_10055"
                     /old_locus_tag="LIC10055"
                     /note="identified by sequence similarity; putative; ORF
                     located using Blastx/Glimmer"
                     /codon_start=1
                     /transl_table=11
                     /product="serine acetyltransferase"
                     /protein_id="AAS68692.1"
                     /translation="MFENIKFIRKYDPAAKSYLEIVLCYPGLHALWFHKLAHFLYRMK
                     LPLIPRMINTFSRFITGIDIHPGAKIANGIMIDHGHGVVIGETATIAKGCLIYQGVTL
                     GGTGKESGKRHPSLLENVVVGAGAKILGNITIGKNVRVGAGSVVMRDVPHDSTVVGIP
                     AKVVRSKMPIGEEGEHMLDHNEIPDPVAKVFSILLERIETLQKEVHSIDKSGIHSVKS
                     NDNLEEILDEFIHGGGI"
     gene            69026..69952
                     /locus_tag="LIC_10056"
                     /old_locus_tag="LIC10056"
     CDS             69026..69952
                     /locus_tag="LIC_10056"
                     /old_locus_tag="LIC10056"
                     /note="identified by sequence similarity; putative; ORF
                     located using Blastx/Glimmer"
                     /codon_start=1
                     /transl_table=11
                     /product="conserved hypothetical protein"
                     /protein_id="AAS68693.1"
                     /translation="MKQYKFSTHIILFVLTFLTLTFQSEFFKIPFLSAESLKELFFLR
                     LPYSLSLIIILFAHEMGHFLAARYYGIQVTWPYFIPIPLAPIGTMGAVIRILEPIRNK
                     KQLFDIGIWGPLMSLILSVPCYVVGIYMSSLVPMESVKGNPGIISFGESIFTIFVNQW
                     ILGPFNPAIQDVWIHPLAQAGWVGLLVTAINLLPFGQLDGGHVIYSVFGEKYRNWIYY
                     LFICFLFLCLWNFSWLLWGFLIYFIIKIEHPFVPDSAVPLDRVRKIGGLLILFTLIFI
                     FVPSPIQFGTDINRPGLAEEIWTSLKSVYSDL"
     gene            70123..71331
                     /locus_tag="LIC_10057"
                     /old_locus_tag="LIC10057"
     CDS             70123..71331
                     /locus_tag="LIC_10057"
                     /old_locus_tag="LIC10057"
                     /note="identified by sequence similarity; putative; ORF
                     located using Blastx/Glimmer"
                     /codon_start=1
                     /transl_table=11
                     /product="conserved hypothetical protein"
                     /protein_id="AAS68694.1"
                     /translation="MNVPFLTGINFDSREGRIFVAGRKLILKVEPNTGGVTERIPVPI
                     EKIAGVASINSLLYILDQENGKISILDKATGKLIGGFLTDRAQPRDLVFARDSIWVSD
                     SSDGNIYRYNPDNGAITGSIKTPSKEIRGIVFLGSKIFVIDRAGKEVRKVSFVETDRF
                     IASGETIRLMKVRLTFSLNEISIAGGSLGIFQPPTTEHQRIRNLKMAQTGFKQDFIGS
                     EKAFVKVLGVDDSKGKQTLEYSFEVRTQNIRYYVTDEFLEKKEKVGDDLKLFLKDGPI
                     ETQKNSYYVDKIFDARLFRNTIPSLKKSLLDSGVPVRSQYTAFIASSNSVSFKDTMDV
                     YIPGFGWAPIQNVKPSSDESSRVFKKGEESIDLFRADSWNDIQSPVFYKSRGSEEWKN
                     LPAEIQVILE"
     gene            complement(72115..73497)
                     /locus_tag="LIC_10058"
                     /old_locus_tag="LIC10058"
     CDS             complement(72115..73497)
                     /locus_tag="LIC_10058"
                     /old_locus_tag="LIC10058"
                     /note="MATE; identified by sequence similarity; putative;
                     ORF located using Blastx/Glimmer"
                     /codon_start=1
                     /transl_table=11
                     /product="drug:Na+ antiporter of the multi antimicrobial
                     extrusion family"
                     /protein_id="AAS68695.1"
                     /translation="MSRKELNTLLPKDLSISIETRHKFYKLTFYNILANITVPLTGIV
                     DTSILGNLNTYVFMAGAALSGILFDFMFWMFGFLRMGTTGLTAQAVGEKNEKESIFIL
                     VRSISLACFFGAMILIFSPWIREIGFQILEGSSEVKMAGISYFDARIPGSIAVLCNYV
                     FTGWFLGRGKSSVVLIATVVGNGINVILDVWFIFKLGWEAYGAGLATSISQFGMLLIF
                     IFLFFIELKIQNISKFLFLNNKNLFSVQGFSSLLHLNKDIFLRTFFLIITFSIFRNFS
                     SEAGTEILATNSILLQLILVSAYLVDGAAFATESLAGNIYGKKNWKLLKELLYLAFYN
                     SIFFTSIFLGSVFLFPNFIFGMITKSDKVLSLLIDYRFWLFPVLEVGAIAFILDGFFI
                     GLTKGKILRNSMLISTAFFFFPIVYLGKIQKDNHLLWLSLVLFMVGRALTLSFQAKKI
                     FENSKLQNVN"
     gene            complement(73514..74797)
                     /locus_tag="LIC_10059"
                     /old_locus_tag="LIC10059"
     CDS             complement(73514..74797)
                     /locus_tag="LIC_10059"
                     /old_locus_tag="LIC10059"
                     /note="identified by sequence similarity; putative; ORF
                     located using Blastx/Glimmer"
                     /codon_start=1
                     /transl_table=11
                     /product="proton glutamate symport protein"
                     /protein_id="AAS68696.1"
                     /translation="MRVFEKLTSLNIKILSSLKEKLWLKIFVGMLAGILTGVLLGSDL
                     SLVDRNTAQLTTSWLIIPGLIFINLLQMIMIPLIFSSIILGICSAENLENIKKLGIRT
                     LIYFVFTTFIAVTIGITLALWLKPGKSAVQIQTTFSSKVPAPAEIPSLDKYPELLMSF
                     FPKNPFLSITQGEMLNVIVFSILLGIAILSVSKDLSKPILTILNSVFQISMKIVHWAM
                     VLTPFAVFGLMTKAISSIGIELLVTLGVYMSVVLLGLLLIIGVYSIILIFLARRSPID
                     FFTKIAGLQLLAFSTSSSAAVMPVSIQTATENLGVRKNIAEFIIPVGATINMDGTALY
                     QSVATIFLAQYFGIELAPAQLVFILFATVGASIGTPSTPGIGIVILATILSGLGIPTE
                     GIGIILGVDRFLDMCRTTINVTGDITASCVMDKMT"
     gene            74937..78122
                     /locus_tag="LIC_10060"
                     /old_locus_tag="LIC10060"
     CDS             74937..78122
                     /locus_tag="LIC_10060"
                     /old_locus_tag="LIC10060"
                     /note="identified by sequence similarity; putative; ORF
                     located using Blastx/Glimmer"
                     /codon_start=1
                     /transl_table=11
                     /product="conserved hypothetical protein"
                     /protein_id="AAS68697.1"
                     /translation="MGLDFLRSDLILFNYYSFGSLLVTITTFFLAAFFLSLKRKTVAT
                     FHLGVAFFTFGLFEIGYFMAAFYYHPIAAYHRWLTGCLILPTITHFTQFFIRYPSNNN
                     RKFGFWMMVFQHILGFIVACFFIYLTAISEKIYHFTAHHWDFNALIASKYLAFIIAFY
                     SVIAFIIIPSWRIITDKEKKKFAIFLFSIGFMIAAFYPNISNVLSRDGYMERSTYMTS
                     NVIFFIAAFSVVVIAFINNSTERTTFMVKIVGITLFTICLIMQALVFISNQDKESEYD
                     SLNIVNAERVLESGRGNGEVQYTLRYDERTGELITDDYDPKYGLDLSLVKVDLQNTLI
                     YEEIASLKEDRFRENLKIILDESPEYFAGHKDTIYNFVKENSSLNTKDLKKELLKYAE
                     KLNKDAFVNTNKLQGINSDSFCEQGKSYLEKNKDLESYRNGILKNLEGCNWKGKELSG
                     KELKAEFLKYFSYFKPAETRHYRRSIDGLGHHVAFMKYLPSKKQVVELGFSYKRYREF
                     VHPTSVKQTIILFAVIFVVLVLFPLFFKSSLVNPLNNLLSGVEKVNKGDLDVQVPVKV
                     RDEIGFLADSFNSMVSSIKQARRELQDYAENLEEKVKERTQEVQEKMEEVQRLKVQQD
                     GDYFLTSLLAKPLFYNANKSKLVHSEFMLKQKKQFEFRGKHSDLGGDICITGNLRLGK
                     PDHYKRYTMVMNGDAMGKSMQGAGGALVMGVVMNSIMARSAANNRILDKTPSEWLEDV
                     YNEIHAVFKSFNGSMVISATIFLIEEESGKCFYFNAEHPFTVLYRDGKASFLEEGLQL
                     RKLGLDSEFDFQVRTFELKKGDVLILGSDGRDDIDLTPEETVRTINEDENLFLVNVEK
                     GKGNLEDIESEIRKHGELTDDLSLLKVEFQMERKSDEPEEETFTGGDRIEVALNPDII
                     YEDAKQLYKNGKVDQALELLKTGYTHDTANQKINKLLGLLSFKGKDYTTAIEVLNNYL
                     KTDPGLHEYWFYLSIANKKVGKYEQALQASLKLNDIQPENLSNLVNLSDIYRLMDQFD
                     LAEEVAKKLIHLDPGNQNGERLLKLIERDRA"
     gene            78115..79005
                     /locus_tag="LIC_10061"
                     /old_locus_tag="LIC10061"
     CDS             78115..79005
                     /locus_tag="LIC_10061"
                     /old_locus_tag="LIC10061"
                     /note="identified by sequence similarity; putative; ORF
                     located using Blastx/Glimmer"
                     /codon_start=1
                     /transl_table=11
                     /product="conserved hypothetical protein"
                     /protein_id="AAS68698.1"
                     /translation="MHKFLFGILFLISFSLYSDKRAWIRKIPLSRGELVLEIQNHSQD
                     KNWNEFAYHKTSDLFKALESYSGISFHEASASVFEGQKASEKYKVLLIVQDRILLNGT
                     RVGGYNNISGDLGSVRGIFMEPNLSPVGYPALLFHELGHFYFSDLPWLSEGLVSFLPF
                     VLYKERKINLTKEELISIAEEWNTEEGLQGEKDFPLDPDFREKNPSSTSTFYNKALKI
                     QYILYKELGPAGYRDFVKKLVFENSPKTTKEVILKLKSIRDKNWTSLLKGWVIPGPYE
                     VYTWKTFQKESILGTFVQLP"
     gene            79606..79833
                     /locus_tag="LIC_10062"
                     /old_locus_tag="LIC10062"
     CDS             79606..79833
                     /locus_tag="LIC_10062"
                     /old_locus_tag="LIC10062"
                     /note="identified by sequence similarity; putative; ORF
                     located using Blastx/Glimmer"
                     /codon_start=1
                     /transl_table=11
                     /product="conserved hypothetical protein"
                     /protein_id="AAS68699.1"
                     /translation="MKILKSSKNFSFSNYTDIYKIKYREFITKYRLNAKYWHSIVLGN
                     RSYRRSLIRNHFDFIIESKTPVAKVMPVLKE"
     gene            79879..83085
                     /locus_tag="LIC_10063"
                     /old_locus_tag="LIC10063"
     CDS             79879..83085
                     /locus_tag="LIC_10063"
                     /old_locus_tag="LIC10063"
                     /note="identified by sequence similarity; putative; ORF
                     located using Blastx/Glimmer"
                     /codon_start=1
                     /transl_table=11
                     /product="histidine kinase sensor protein"
                     /protein_id="AAS68700.1"
                     /translation="MSETESIWSNILLNYYSFGSLLSFVTAILIAGVFLFIDKKVSST
                     KHLAFGALLLGIFQFGYVFAAVLYHPFAAYHRWITVGLILPAILHIGQFVARYPENDF
                     PKFNRITMIVLWIVAVFSVGYFCYSTWDASVKYHFTAHHWDFNAENVSRTIAIIIFSY
                     VFINFLAIPIWRIIYLKGKTRWIIFAFLMSFLVGGTVPVVANLLSRDGYIERSIYLTS
                     IVLLFMAAFFIILILYLNFSVEKTSFMLKIVGITFVTVLTIMQVLVYISNQDKESEYD
                     ILSQIYMEKVLEGGTVKGGIAYILKWNREDNSFDQEKFDSKLHPNLEQIEIDFKNTLL
                     YDEIFNLSEKDFRESLTKLMEESHRNFGGYKYSIINFLKEHPDLKDKTLKLELNKELS
                     RLGLHVFVTSNKLDNIFEEDFCTKGKSYLENAQEVRMFRVALESRWNDCKWDGKEIAL
                     SKLKEEVLNYFRPFVPSFTRYYRKKDVGNHSLHYIGFIKYNHKKNNVSEVGFSYRTYR
                     EFMHPTALKQILVLGVVIVVIIFLFPLFFRGSLVAPLNDLLSGVEKVNEGDLEVEVPI
                     RVKDEIGFLADSFNDMVSSIRDARKELQDYAEHLATKVRLRTEELSEKIEEFQRLKIQ
                     QDGDYFLTSLLAKPLNYNANKSTRISTQFLLRQKKQFEFRGKRADLGGDVCITGNLRL
                     GIPSDYKRYVFAMNGDAMGKSMQGAGGALVMGVVVNSILARSAANDRILDISPEQWLT
                     ETYEEINSVFKSFNGSMVISASFFLIEESSGKTYYFNAEHPFTVFYQDGKATFLDSSL
                     MLRKIGLESEYPFQVFTTTLKEGDVLIVGSDGKDDLDLTPDQDTRTINEDETLFLKTV
                     EIGKGNIEQIEQLIYKEGEITDDLSLLRIEYGIRSADPEESSLNTDKTRNDFLKEETS
                     DWSASYSHARQLYKDGNVKEAIDELAELYSKTPEDIKVIKLLALLSFKDKDYIKAVEV
                     LGKYLEVDSELSEYWYYLSIANKKLGKFSEAIYASEKVLAKQPDNTNNLVNLSDLYRL
                     QNEYTRAKEIAAQVLDLDPQNENAKKILRKIENGISKT"
     gene            complement(83798..84280)
                     /locus_tag="LIC_10064"
                     /old_locus_tag="LIC10064"
     CDS             complement(83798..84280)
                     /locus_tag="LIC_10064"
                     /old_locus_tag="LIC10064"
                     /note="identified by sequence similarity; putative; ORF
                     located using Blastx/Glimmer"
                     /codon_start=1
                     /transl_table=11
                     /product="conserved hypothetical protein"
                     /protein_id="AAS68701.1"
                     /translation="MENGMNKSKLIAIFFAFVLISTPAFAGEEDAILGKWWNKEKDAQ
                     VDVHKCGAKICGKIVWLKEPTYPADSKEGTPGSPKIDVHNKDESLRTRPILGLVFLTG
                     FSYEGEQIWTGGRVYDPKGGKTYDGRLTLRNADTLDLKGGYKVGFMMIGKESTWTRVK
                     "
     gene            complement(84344..84865)
                     /gene="dcd"
                     /locus_tag="LIC_10065"
                     /old_locus_tag="LIC10065"
     CDS             complement(84344..84865)
                     /gene="dcd"
                     /locus_tag="LIC_10065"
                     /old_locus_tag="LIC10065"
                     /note="identified by sequence similarity; putative; ORF
                     located using Blastx/Glimmer; dCTP deaminase"
                     /codon_start=1
                     /transl_table=11
                     /product="deoxycytidine triphosphate deaminase"
                     /protein_id="AAS68702.1"
                     /translation="MILTGKEIQKRIGNDIVITPYSEKQLNPNSYNLRLHEELLVYTE
                     LPLDMKKPNPAEKLVIPESGLLLKPGILYLGRTLESTETHNLVPMLEGRSSIGRLGML
                     VHVTAGFGDVGFKGFWTLEISVIQPLIVYPGVEVCQIFYHTLEGQITEYTSGKYQANR
                     GIQTSMLYKDFEK"
     gene            complement(84866..85648)
                     /locus_tag="LIC_10066"
                     /old_locus_tag="LIC10066"
     CDS             complement(84866..85648)
                     /locus_tag="LIC_10066"
                     /old_locus_tag="LIC10066"
                     /note="identified by sequence similarity; putative; ORF
                     located using Blastx/Glimmer"
                     /codon_start=1
                     /transl_table=11
                     /product="enoyl-Coa hydratase/isomerase family"
                     /protein_id="AAS68703.1"
                     /translation="MNEFSTVLYSTEKEIAVLLLNRPEKRNAISKELLSTLHKNILKA
                     KKEKSIRSLVLSGVGPSFCAGADLKERVTMSPKEVKRFLEDLKNCFLELENFPYPTVA
                     ALDGDAFGGGLELALCCDLILLKNDIRIGLTETRLGIIPGGGGTQRLSRRIGISKAKE
                     MIFTGKTIDAQTALDFGIANSIWHDSSLPAAKMLAEEIASQCAPIALQLAKKAITEGY
                     GQDIRKALITESKYYNNTLNTEDRLEALKAFQEKRKPIFKGK"
     gene            85681..86475
                     /locus_tag="LIC_10067"
                     /old_locus_tag="LIC10067"
     CDS             85681..86475
                     /locus_tag="LIC_10067"
                     /old_locus_tag="LIC10067"
                     /note="identified by sequence similarity; putative; ORF
                     located using Blastx/Glimmer"
                     /codon_start=1
                     /transl_table=11
                     /product="conserved hypothetical protein"
                     /protein_id="AAS68704.1"
                     /translation="MPKPFYFYKLEARIRFFRSNKVMLHKLIKILFLFPFIFFFIQCD
                     KKNSDNGLLAAIGFGNPVITLIDPPSGSPPQSDGVSYTGTQITIQGRNFTPNSTETTV
                     KFNGITGTIFSITTTEIITTVPTGATAGFLTVSKADGACDTVYGTDGYNCSARRFYVD
                     CYKAYNNIYGDETAINYPDSQTIEFKENFSTKAFRSNLREAGGTILAFECDNLISVKY
                     FSPSCKTTDVGTFDAPVFNPTINFTDNYAVQYFITTGKGSCKINFQ"
     gene            87380..87589
                     /locus_tag="LIC_10068"
                     /old_locus_tag="LIC10068"
     CDS             87380..87589
                     /locus_tag="LIC_10068"
                     /old_locus_tag="LIC10068"
                     /note="identified by sequence similarity; putative; ORF
                     located using Blastx/Glimmer"
                     /codon_start=1
                     /transl_table=11
                     /product="conserved hypothetical protein"
                     /protein_id="AAS68705.1"
                     /translation="MKVVSSVQLGLPEKGVKDTRKIPKEEGMIHVEPYENKQANVSDK
                     RAFAIEAGQDGDFYKVKGTFVDKVG"
     gene            complement(87678..88076)
                     /gene="glo1"
                     /locus_tag="LIC_10069"
                     /old_locus_tag="LIC10069"
     CDS             complement(87678..88076)
                     /gene="glo1"
                     /locus_tag="LIC_10069"
                     /old_locus_tag="LIC10069"
                     /note="identified by sequence similarity; putative; ORF
                     located using Blastx/Glimmer"
                     /codon_start=1
                     /transl_table=11
                     /product="glyoxylase I"
                     /protein_id="AAS68706.1"
                     /translation="MTKKLNRTGSMIIVEGIDYFLIPAENPEASAKFYSDIFDFESLD
                     EKSGEYVIMGLDSINIKLQKISGFKNSLGENKIPVLSFVLDVDDFTEAIAELEENKIS
                     IVRGPETNQSGEFLHFLDPSGNVLEISYKD"
     gene            complement(88156..89244)
                     /locus_tag="LIC_10070"
                     /old_locus_tag="LIC10070"
     CDS             complement(88156..89244)
                     /locus_tag="LIC_10070"
                     /old_locus_tag="LIC10070"
                     /note="identified by sequence similarity; putative; ORF
                     located using Blastx/Glimmer"
                     /codon_start=1
                     /transl_table=11
                     /product="conserved hypothetical protein"
                     /protein_id="AAS68707.1"
                     /translation="MKSQGWIFKPSLDLTFIIFPGIVSVVFLFILKKYNILPSEINPW
                     TWFCTVLLIDVAHVYSTLFRSYFNMEEWREKKNLLITLPIVCFLFSIFLYSFGTIWFW
                     RIMAYVAVFHFIRQQFGFLVLYRKKTTSVQVPFLFDKITIYLMGGVPILYWHLTDQKR
                     EFSWFMEGDFLIYPFPALANSILWLQQIWLCCYILIHIYHFTKYRSIPLGKILLVLNT
                     WIVWFFGIVYFNSDFSFTITNVINHGVPYIFLLFYYTIQNQSEIKIEMFQTGSWIKIL
                     SCFLGILFVFAFIEEWIWDSFIWKDHSFIFKNSSFYSFELPEFVSALLVSVLFLPQFT
                     HYILDAYLWKVEKSNPRLFHFFEISEKN"
     gene            complement(89241..90881)
                     /locus_tag="LIC_10071"
                     /old_locus_tag="LIC10071"
     CDS             complement(89241..90881)
                     /locus_tag="LIC_10071"
                     /old_locus_tag="LIC10071"
                     /note="identified by sequence similarity; putative; ORF
                     located using Blastx/Glimmer"
                     /codon_start=1
                     /transl_table=11
                     /product="conserved hypothetical protein"
                     /protein_id="AAS68708.1"
                     /translation="MNYNSKNISRKSFLAILGFCFSALVSGIWFLKFRKKISGKIIGP
                     NMEIGHRIRNSKFNQIAHNVNFSNSEKVKVLILGAGISGLSAGYYLYKSGFDEFKILE
                     LENDPGGNSKSGKNSIGSFPWGAHYLPQPNEEAVLVRKFLEENKIIIGKDKNGKPIYE
                     EKYLCFDPEERIFYQGRWNEGLFPGGTPGSVSANEEQKFKNFIRIWRSKIGRDGKKAF
                     SIPIDLSSRDPEFLKLDRINFFEYIKEQGFRTKELFWFLDYSVRDDFGGSMNTVSAWI
                     GLHYFCSRPVDENGEDLTLLTWPEGNGFLVEKLRSPIQSKIQTETLIEKVKPSASKKA
                     RFEVQVYQPFTKEQKHLLCDSIVYALPAFTRKYILDETSNVTEGLVYSPWLVANLSVD
                     KVPTGKGIPPCWDNVIYQSPSLGYIVSTHQDLRASREKSILTYYQAFGEKDTISTRKR
                     MMKTSWEDWKESIFFDLKKAHPDIEKRTQNIDITTYAHAMIRPIPGLIWGGQREKLSV
                     SYSNLHFAHSDLSGISIFEEALTRGYNAANKILGEQKI"
     gene            90975..91724
                     /locus_tag="LIC_10072"
                     /old_locus_tag="LIC10072"
     CDS             90975..91724
                     /locus_tag="LIC_10072"
                     /old_locus_tag="LIC10072"
                     /note="identified by sequence similarity; putative; ORF
                     located using Blastx/Glimmer"
                     /codon_start=1
                     /transl_table=11
                     /product="conserved hypothetical protein"
                     /protein_id="AAS68709.1"
                     /translation="MALFLDFDNTFLDSVGIYETTILQLCKNAKEYGFLSVKEFSRFY
                     EVARKETKFELSDSPSNRLRLIYFKKMCLSKWGTLDPKWILKLENDYFKYFQEGIKVR
                     KQKYKREYKEVFMLLKIISEKHKLLFCTNENLRTQLIKMNLVFPKSFLYSILSSEEVG
                     KEKPSKEFFSRASGLVNNETVISMIGDSLKDDVEGALCNGIPAIHLTSIFSKKNEPLK
                     ERKIELEVNSIKKEYSYLETNDLRTALESFL"
     gene            complement(91713..92564)
                     /locus_tag="LIC_10073"
                     /old_locus_tag="LIC10073"
     CDS             complement(91713..92564)
                     /locus_tag="LIC_10073"
                     /old_locus_tag="LIC10073"
                     /note="identified by sequence similarity; putative; ORF
                     located using Blastx/Glimmer"
                     /codon_start=1
                     /transl_table=11
                     /product="3-demethylubiquinone-9 3-methyltransferase"
                     /protein_id="AAS68710.1"
                     /translation="MNRTCYLCSSAQNSVVFVENGIDIVQCSNCSHVFSTYEQEEHYE
                     GYWDDDSSYDLGWWDNAHREIYQDFINKFLIAPSGKILDVGCGLGFFVKRIIDQKPNW
                     EAIGYEISEKAVQFAKDKNGLKNVFSGIVQNSGIKKGSLDIITLWDVIEHIPKPHSLL
                     EYLHSLLKPGGILFLQTPNFPIQLFKAKLKVMLKGMRTDGHYLEAKDHINDYTEKTMK
                     MLAKQTGFQNCKFTILKPIASVSGSQGGSFGSFFKKVYYYVTKIIWLFSFKTMNLNNT
                     LFAVLKK"
     gene            92703..93548
                     /gene="dapF"
                     /locus_tag="LIC_10074"
                     /old_locus_tag="LIC10074"
     CDS             92703..93548
                     /gene="dapF"
                     /locus_tag="LIC_10074"
                     /old_locus_tag="LIC10074"
                     /note="identified by sequence similarity; putative; ORF
                     located using Blastx/Glimmer"
                     /codon_start=1
                     /transl_table=11
                     /product="diaminopimelate epimerase"
                     /protein_id="AAS68711.1"
                     /translation="MASLKFTKMEGIGNDYVYIDSTRNDIRLTPEQIQKISDRNFGIG
                     SDGVIFIRNSKQGDFMMDMYNSDGSSSEMCGNGIRCVAKYIYDHGLTSSKNPKIETGA
                     GILEVDLKIGSGNKVDLVSVDMGKPVLVPSQIPVVWKNEETIIDQPLEIGDKNLKFTA
                     VSMGNPHCVIFVDDSDEFPVRGIGPLIERHSIFPKRVNVEFVTIRGKDHLYQRTWERG
                     AGETLACGTGACAVMVAGNLTGRSGKDVQIDLRGGTLRIQWQESGNILMTGPAREIFS
                     GEIEI"
     gene            complement(93555..94265)
                     /locus_tag="LIC_10075"
                     /old_locus_tag="LIC10075"
     CDS             complement(93555..94265)
                     /locus_tag="LIC_10075"
                     /old_locus_tag="LIC10075"
                     /note="identified by sequence similarity; putative; ORF
                     located using Blastx/Glimmer"
                     /codon_start=1
                     /transl_table=11
                     /product="conserved hypothetical protein"
                     /protein_id="AAS68712.1"
                     /translation="MPMEKEVQTYLRLKQFVAPFLGFAVNINAYGTEHIAHEGKLILV
                     SNHRSDMDPFIISYTFPRYISWIAADYTFRIPIFKDLAKLAGGIPMAIDGKISMASIK
                     MVQQVFKREGVLGIFPEGHDYMVQNNFSAPMVPFHEGFAAFSIRNKVDILPSVIVPIE
                     ESYSDIPIPSLVRSFMGMPKEVCDIKRRSIYKKVRVLYGPKIDHRPYLEGKLENNLKK
                     LSNEVRVRMENLQKTEVV"
     gene            complement(94298..94582)
                     /locus_tag="LIC_10076"
                     /old_locus_tag="LIC10076"
     CDS             complement(94298..94582)
                     /locus_tag="LIC_10076"
                     /old_locus_tag="LIC10076"
                     /note="identified by sequence similarity; putative; ORF
                     located using Blastx/Glimmer"
                     /codon_start=1
                     /transl_table=11
                     /product="conserved hypothetical protein"
                     /protein_id="AAS68713.1"
                     /translation="MPEFDSIDLMNYAVYGNELDPEWADIRNYIKSSASAQKELEELR
                     RSVPHPQNARKRRDPSQPQELGRDKSYSSDPRNANSTEEKKKWWSIFSGE"
     gene            96008..96355
                     /locus_tag="LIC_10077"
                     /old_locus_tag="LIC10077"
     CDS             96008..96355
                     /locus_tag="LIC_10077"
                     /old_locus_tag="LIC10077"
                     /note="identified by sequence similarity; putative; ORF
                     located using Blastx/Glimmer"
                     /codon_start=1
                     /transl_table=11
                     /product="conserved hypothetical protein"
                     /protein_id="AAS68714.1"
                     /translation="MEISKEDYSVETEKNRGRIKISGTLRLLNVDEYDPIISAIETVL
                     DNSGRGKAVIDIKNLDFLNSAGIASLSRFVAVYDKKNFRNVEIKGNKNRYWQIAFLEN
                     VKKLRSEIQTSLE"
     gene            complement(96359..96934)
                     /locus_tag="LIC_10078"
                     /old_locus_tag="LIC10078"
     CDS             complement(96359..96934)
                     /locus_tag="LIC_10078"
                     /old_locus_tag="LIC10078"
                     /note="identified by sequence similarity; putative; ORF
                     located using Blastx/Glimmer"
                     /codon_start=1
                     /transl_table=11
                     /product="conserved hypothetical protein"
                     /protein_id="AAS68715.1"
                     /translation="MNYPVKYGHYNLIPDSLPCESEFTLKLRPMDLRVQWRRCSLTAD
                     YISNYCSYQEKLDSDASNTISIIINELIENAAKFSKDRKGEIFLDLKYYSEILKIEIK
                     NLTDEISKNKLEKSISALVDRNSDEIYINKLKKGEKNDSGIGLLLLSKDFPVRLGFLI
                     NEVSSATYEVIVRAYLDLNEVIKTKFKTLNF"
     gene            complement(97126..97659)
                     /locus_tag="LIC_10079"
                     /old_locus_tag="LIC10079"
     CDS             complement(97126..97659)
                     /locus_tag="LIC_10079"
                     /old_locus_tag="LIC10079"
                     /note="identified by sequence similarity; putative; ORF
                     located using Blastx/Glimmer"
                     /codon_start=1
                     /transl_table=11
                     /product="conserved hypothetical protein"
                     /protein_id="AAS68716.1"
                     /translation="MREILAQPANHILLTTVNLDSKPHRQLLTDSLFLEVLQKANASP
                     RKRANHNFHELSEVYQRFLNVLTRDTYVQAHRHKFPPKPETFLALKGDLGFILFNDDG
                     SIQETHYLSSQGPVYGIDIVPGVFHTLVCLSENAICFEGKSGPYEPTTDKDFASWAPA
                     ETDPNRNEYLDKLRKLF"
     gene            complement(98030..98851)
                     /locus_tag="LIC_10080"
                     /old_locus_tag="LIC10080"
     CDS             complement(98030..98851)
                     /locus_tag="LIC_10080"
                     /old_locus_tag="LIC10080"
                     /note="identified by sequence similarity; putative; ORF
                     located using Blastx/Glimmer"
                     /codon_start=1
                     /transl_table=11
                     /product="conserved hypothetical protein"
                     /protein_id="AAS68717.1"
                     /translation="MKKIFVNSNILKKKIFIFFIFALGIGISIWIIIQNFTNYQITVF
                     SNISNETQKSIVQTSQNQNSEKIIEGCKILPLNEKFKNSTSEHLRGGAICNFTIHRNL
                     PIYKFHLVGGINTYNVFDRIEISKGSENVFVQTLKIERIDSPQEDEEFFVAEDMNFDG
                     YKDIRLILYQGETGNKGYIFWLFDPSKNFFIENKELNELVRPVFDLKTKTIQTHYHIS
                     ACEYINQTYKIAKNGKLIQISEETQEWIEKNKSFRQKIGKLKNGTWVYRTRLTEC"
     gene            complement(99482..99561)
                     /locus_tag="LIC_10081"
                     /old_locus_tag="LIC10081"
                     /note="tRNA-Arg-ACG"
     tRNA            complement(99482..99561)
                     /locus_tag="LIC_10081"
                     /old_locus_tag="LIC10081"
                     /product="tRNA-Arg"
                     /note="predicted by tRNAscan"
     gene            complement(99567..99887)
                     /locus_tag="LIC_10082"
                     /old_locus_tag="LIC10082"
     CDS             complement(99567..99887)
                     /locus_tag="LIC_10082"
                     /old_locus_tag="LIC10082"
                     /note="identified by sequence similarity; putative; ORF
                     located using Blastx/Glimmer"
                     /codon_start=1
                     /transl_table=11
                     /product="conserved hypothetical protein"
                     /protein_id="AAS68718.1"
                     /translation="MVYLVSLPFFGTWLIGFTFYWENQTVRKYSGISFLNFLYFLGFL
                     LVSVLVSWIPIAGPWLGNIIHLMGILIYLGISGLLLYNYTSAKKIGLTIPERHLSHLE
                     SYIH"
     gene            complement(99931..100377)
                     /locus_tag="LIC_10083"
                     /old_locus_tag="LIC10083"
     CDS             complement(99931..100377)
                     /locus_tag="LIC_10083"
                     /old_locus_tag="LIC10083"
                     /note="identified by sequence similarity; putative; ORF
                     located using Blastx/Glimmer"
                     /codon_start=1
                     /transl_table=11
                     /product="conserved hypothetical protein"
                     /protein_id="AAS68719.1"
                     /translation="MSSERFKTQELIQETLRILKSEELPGLIAALSYIPFFGWLLIWI
                     FRKTQKFAYFHILQSLKLNCAFIVIYSIVWFLREFPVISWILSLIRMNPIVTDFISYV
                     SWIAFLSYSLLGAWNAYQEKESTLPFFPEMENELQKIFKKIRTGSP"
     gene            complement(100417..100506)
                     /locus_tag="LIC_10084"
                     /old_locus_tag="LIC10084"
                     /note="tRNA-Ser-GCT"
     tRNA            complement(100417..100506)
                     /locus_tag="LIC_10084"
                     /old_locus_tag="LIC10084"
                     /product="tRNA-Ser"
                     /note="predicted by tRNAscan"
     gene            complement(100517..100603)
                     /locus_tag="LIC_10085"
                     /old_locus_tag="LIC10085"
                     /note="tRNA-Ser-TGA"
     tRNA            complement(100517..100603)
                     /locus_tag="LIC_10085"
                     /old_locus_tag="LIC10085"
                     /product="tRNA-Ser"
                     /note="predicted by tRNAscan"
     gene            100706..101953
                     /locus_tag="LIC_10086"
                     /old_locus_tag="LIC10086"
     CDS             100706..101953
                     /locus_tag="LIC_10086"
                     /old_locus_tag="LIC10086"
                     /note="identified by sequence similarity; putative; ORF
                     located using Blastx/Glimmer"
                     /codon_start=1
                     /transl_table=11
                     /product="RNA methyltransferase"
                     /protein_id="AAS68720.1"
                     /translation="MKSDSEGHKSSSKIQIHKGKILLKPRSWVNLGYSIANSEKETFF
                     LKNAIPGETVDTVLLKRSGSLFWGVASEIQEVSSERISSDCSIFPRCGGCSYRHVSYQ
                     KELEIKKFLLQETLEHFLSKKHIQIPEIEILSGDPNGYRNTAQIQLGFAGNQRLAGFY
                     EEFSHSIVNLPEEGCKNLPQEMNFAFAEFLKQEVKGSKQILKSKTLSFRLEGTKVISY
                     KKKSVSFSENIRIPELKKIVWEIPAGGFSQVNRYLIAPWLEKIFELVPNNQNRILELY
                     CGSGLIAIALKSKTTSWLGYEISSDCVQQAKRNVLLNGISSCDFKTLNLETDWIDSEE
                     VLNSSFWIMNPPRAGLSKKVLQTLIKTSPNGFLYSSCNHSTLVRDLSLFLNKDYKLSN
                     VTLVDFFPRTKHFEVIVKVEKKD"
     gene            102232..102891
                     /locus_tag="LIC_10087"
                     /old_locus_tag="LIC10087"
     CDS             102232..102891
                     /locus_tag="LIC_10087"
                     /old_locus_tag="LIC10087"
                     /note="identified by sequence similarity; putative; ORF
                     located using Blastx/Glimmer"
                     /codon_start=1
                     /transl_table=11
                     /product="conserved hypothetical protein"
                     /protein_id="AAS68721.1"
                     /translation="MFKSYQFKLTMYNFIKNNVMYRYLYFVLKIFILIFLLLQCKQDQ
                     EDSKDPFKDLSDEEIMSLVQFYNIVTPRCGADVAIARKIASFSFDDIEVVYSYSEDKP
                     ITICGMDKGFAEITIQKSGRYKVGSMKSGYYKIKCGTSTLSNEKHLAVYLNNSNSNLN
                     PVNGSDETGSFIIFNASAGDKFKINLIASSSGVYCGNSYGGVAGTQIEDSAATGILQK
                     L"
     gene            103786..105066
                     /locus_tag="LIC_10088"
                     /old_locus_tag="LIC10088"
     CDS             103786..105066
                     /locus_tag="LIC_10088"
                     /old_locus_tag="LIC10088"
                     /note="identified by sequence similarity; putative; ORF
                     located using Blastx/Glimmer"
                     /codon_start=1
                     /transl_table=11
                     /product="conserved hypothetical protein"
                     /protein_id="AAS68722.1"
                     /translation="MQMFRKIKWFMIFLLSFVFEVANLAAQSQAELFAKPGVIGDSLS
                     QGFFGATVEKKTQRWAYPVLVSEQAGSSVSYNVLKGPWIDFESFLQGNCGLFCIVSSL
                     IGGNVSTVDLPTNAGITGAEYSSVLRTSGKCKDVTAMKWKKEWSWWNWFWPTYRWVKV
                     QDCQTPDKFHRFGLRDSGTQIEIMEKVKPTFIFGTAAGNHVLCTVLTTSTSCLDEARY
                     KKDIREVMKRLAAIGSIKGGVLFTIPNVTTLFFLDRYRDPRGRGNLTGLKAFYRSFVT
                     HEGQVLDSREVNQITNYLSMLNDEIKAQGAAMGFAVADLKVVFDDLKENGRRIESPSG
                     WSPGNARASWPLPGQPGVFSLDGVHPNMYGHAVFANELIKAINSHYGFSIPQVSEYAA
                     WYYDSLNRDPIDLKKYLKEYTFGIFISWILRTFT"
     gene            105286..106011
                     /locus_tag="LIC_10089"
                     /old_locus_tag="LIC10089"
     CDS             105286..106011
                     /locus_tag="LIC_10089"
                     /old_locus_tag="LIC10089"
                     /note="identified by sequence similarity; putative; ORF
                     located using Blastx/Glimmer"
                     /codon_start=1
                     /transl_table=11
                     /product="conserved hypothetical protein"
                     /protein_id="AAS68723.1"
                     /translation="MVGDVQLFRELFMKFKKEYIFIIFILAVFLILFLVFWPENSKKR
                     VVSIAEENKVVLKTKYYSEMDPYYPDAPHPFNEDPDLEVQAKKLWPEAFRPKKTPEEK
                     EQIRKEWADFIARYPKNLYIPSEFRPPLTETEEKKARERLDTFTDIETKNAIIYSLAK
                     YAEPGKAPEEPSSQPNVDPKEQRTYFQYRIEELESRIQLIEYTIQEGRLDPDQAETAY
                     QDLGDWKKELSELKQVQNQIPDL"
     gene            106049..107596
                     /locus_tag="LIC_10090"
                     /old_locus_tag="LIC10090"
     CDS             106049..107596
                     /locus_tag="LIC_10090"
                     /old_locus_tag="LIC10090"
                     /note="internal repeat sequences detected; contains PBS
                     lyase HEAT-like repeat as detected by pfam-hmmr"
                     /codon_start=1
                     /transl_table=11
                     /product="conserved hypothetical protein"
                     /protein_id="AAS68724.1"
                     /translation="MRLFSICIFILWSCEGPPRPEMLPVPEEKKEIPLEQVQEELNSE
                     NPQVRAQAILEISNRMYKPSLGKIRNLLKNDVNPAVKGTAAIALGTWKDKTSIPEIIK
                     LFSKDSGVTPEILLEALARMGDPSCANTILPFLQSQDHTLRLIAVDTLVRIGADSAGK
                     AILNLARKNQDPKIAKTYAMALGKLKVRSAESYLMELAKMAEPSPTLAATYLALGRIS
                     SKKSIPILIRGLAGDFDKGSENSMIALIEIKSPAAITPTIPILKHKNRDVRYRAVNVL
                     SEIPSSQTGPKVLKILEENEPNSVGPAALVLGRIGFKPARPTIEKSFINSQLPDREMI
                     GRSLGYLGDKKSIPVLLNVLKESEGEGRYGAVWSLGVLQATEVLDDLIAASKSKDSKL
                     SLLAIEALGFLGSPKALSTLTALAEKNPDSSSIIVSAIASIPGEESRKVLEDFAQKKN
                     VSLQQVAISELGERKERASIPVLMKILHENEEVSFKLLMLSLSSITGKNFHSRNEWLN
                     WYKLNFK"
     gene            107605..108648
                     /locus_tag="LIC_10091"
                     /old_locus_tag="LIC10091"
     CDS             107605..108648
                     /locus_tag="LIC_10091"
                     /old_locus_tag="LIC10091"
                     /note="identified by sequence similarity; putative; ORF
                     located using Blastx/Glimmer"
                     /codon_start=1
                     /transl_table=11
                     /product="putative lipoprotein"
                     /protein_id="AAS68725.1"
                     /translation="MFHFKTILFVLTGFIFFVSACKTPPPKDPWIVPSLKENEKLFLA
                     PLKVDEFVSKDLGGRHYPASNELRIDLFKPYIENLEGGYLGAGTDQNFTFIVWAKSKY
                     VWLMDFDYTICLINRIHLLFFRIAVDPESYRELWARKNKHTSFEIIKKEWEKDPEWPL
                     IREAWEVAHRGKSDVPQRWNELDRTSQRFGLKTFIHSKEEYNYIRNMVLQGRIQILKG
                     DINAEKSMRSVAERAARLNVPIRVVYLSNIEDYFSYSDSFRDNLLSLPTDEKGVVLRT
                     MQNGTKEEYGSPDGEKIPVDYPLHYNVQPLENLQDWMLLSGHLHKGILMQFRTPIQKG
                     FSIIKSGPVEVLK"
     gene            108645..109502
                     /locus_tag="LIC_10092"
                     /old_locus_tag="LIC10092"
     CDS             108645..109502
                     /locus_tag="LIC_10092"
                     /old_locus_tag="LIC10092"
                     /note="identified by sequence similarity; putative; ORF
                     located using Blastx/Glimmer"
                     /codon_start=1
                     /transl_table=11
                     /product="metallo-beta-lactamase"
                     /protein_id="AAS68726.1"
                     /translation="MRYFIFGFLVFIFLILNCISKNHNTTNLKITERGNCKSGFGLYV
                     FTYGRSLYPDRFLNVEEDKESREIVYLFYLIRIPGKNILIDSGFLNESYKKKFGFLSF
                     ENPDRLIKKCGIDPKEITDIVLTHFHFDHAGGIFLFPSAILHIQNHDLDLLKKQSYFP
                     NQSMYLNSLIKTNQIHSFDGTYSLLPGLQILFTGGHTPGSQALEWISPSGIQILFTGD
                     ECYFIEECKNGIGLPKEAAFSLKRNRDFIEYIRILNGKGTKILTLHDPSILQEGEEIT
                     PGVRVLDFF"
     gene            complement(109973..110899)
                     /locus_tag="LIC_10093"
                     /old_locus_tag="LIC10093"
     CDS             complement(109973..110899)
                     /locus_tag="LIC_10093"
                     /old_locus_tag="LIC10093"
                     /note="identified by sequence similarity; putative; ORF
                     located using Blastx/Glimmer"
                     /codon_start=1
                     /transl_table=11
                     /product="conserved hypothetical protein"
                     /protein_id="AAS68727.1"
                     /translation="MNIIFPGEAETPFLIFWAFILLSGPALGILIGILTRFETGFVIG
                     TFIPALIGFFFTIQLFQEYKNLITPGSDLYPGKVVDIKYNGKISSTFSELSSEPVIQF
                     VTNKNKTIVFHGGPRDYEEYKIGYQVAVLYDITTDKVIWTYNVSILKIQVLVLMVSST
                     FLLIIGQFLSMEIITDIIRDIKATRAKEYAYPEKNVRGTLSIIWENLLRKNRSLPIEK
                     EKEVSLYYKSLTVKLNSIFTVLLFIGVIIPAFFHDLRLGIPIGYGIFSFSLLGIMIKE
                     FFNPNRSLQTCYGLFLFWIMLSTIILAITVWI"
     gene            complement(111018..113075)
                     /locus_tag="LIC_10094"
                     /old_locus_tag="LIC10094"
     CDS             complement(111018..113075)
                     /locus_tag="LIC_10094"
                     /old_locus_tag="LIC10094"
                     /note="identified by sequence similarity; putative; ORF
                     located using Blastx/Glimmer"
                     /codon_start=1
                     /transl_table=11
                     /product="long-chain-fatty-acid CoA ligase"
                     /protein_id="AAS68728.1"
                     /translation="MKMYKNLADMLIQSTEKYGDRPVFWSKGEDKEFHPTSYNQLYDM
                     GIALAEALIQLGLKAREHVGVLADNRLEWILTDYAVQFSGAANVPRGTDVTESELEYI
                     LNHSEAKIVFIENDKMLEKYNKVKSKVPKVETIIIMDKSSSAKGKNIHKIYDLVEEGR
                     SLRAKGSKKAEKRIEEIKPEDLFTLIYTSGTTGMPKGVMLMHSNMIHQMVYVVPMLLT
                     EIKPTDSMLSILPIWHIFERINEYGAISSGIQTYYTKVADLRNDLAKAKPSFMAFAPR
                     VWENVYANIYNKVNDPKQTPPIRRVLFKLAYFFSKHYNASRRFLNGLEVDYENRNIMK
                     SLVIGIRSLIVLLLTGPFTLSAISILAYLTLPVYGIHLPNWLFFSLVGLGLVFNAKTL
                     DTIVLSKIRAATGGRLKASLSGGGALQSHVDNFFNDIGMLVLEGYGMTETSPVISVRP
                     FVKPIIGSVGFLVPKSELIIKDENGNVLTHINDQYEVLAGKLGQKGIVFVKGPQVMKG
                     YYKNPEVTKKTIVDGWMNTGDIGFINFKKTLTLTGRAKDTVVLLGGENVEPVPIENKM
                     DESPFIKQSMVIGQDQKVLGAIIVPDMEHLGVWCKENGIDSSKIDEIIKNPKVIDFYK
                     KEVRSYNSTKTGFKSFEQVQHVILAKKPFEVGDELTNLLKMKRHVITEKYSKEIKKIY
                     EKD"
     gene            complement(113248..113604)
                     /locus_tag="LIC_10095"
                     /old_locus_tag="LIC10095"
     CDS             complement(113248..113604)
                     /locus_tag="LIC_10095"
                     /old_locus_tag="LIC10095"
                     /note="identified by sequence similarity; putative; ORF
                     located using Blastx/Glimmer"
                     /codon_start=1
                     /transl_table=11
                     /product="conserved hypothetical protein"
                     /protein_id="AAS68729.1"
                     /translation="MESFPFRSLKNVFTFFLRMLDFSNQSFYSIGNLQMTLFKKILIQ
                     LLIAAMALTGFSALVAEETSETPSEQTESPKETKSEKKGKKSKKSKKSKKEKAESKKE
                     EAAPASESSTPAGEEQ"
     gene            complement(113577..114236)
                     /gene="aat"
                     /locus_tag="LIC_10096"
                     /old_locus_tag="LIC10096"
     CDS             complement(113577..114236)
                     /gene="aat"
                     /locus_tag="LIC_10096"
                     /old_locus_tag="LIC10096"
                     /note="identified by sequence similarity; putative; ORF
                     located using Blastx/Glimmer"
                     /codon_start=1
                     /transl_table=11
                     /product="leucyl/phenylalanyl-tRNA-protein transferase"
                     /protein_id="AAS68730.1"
                     /translation="MKDFSDFFRNPHIWDREIVAVGGDLSPERLLYAYKNGIFPWSDQ
                     PILWYCLDPRSIFDLNKLHISKRLKRKINQKRYTITFNRAFEQVMRCCAYRPGEDTWI
                     TDLFIKSYTEFHKLGYAHSLEVWDENGKLGGGVYGIAIGNFFAGESMFSFIPDFGKIG
                     LFHLFETLKKDHFTLFDTQQLNLVTLSLGAYQIPKKEYLKRLESAVASGKKWNPSHFV
                     L"
     gene            complement(114286..114834)
                     /gene="ligT"
                     /locus_tag="LIC_10097"
                     /old_locus_tag="LIC10097"
     CDS             complement(114286..114834)
                     /gene="ligT"
                     /locus_tag="LIC_10097"
                     /old_locus_tag="LIC10097"
                     /note="identified by sequence similarity; putative; ORF
                     located using Blastx/Glimmer"
                     /codon_start=1
                     /transl_table=11
                     /product="2'-5' RNA ligase"
                     /protein_id="AAS68731.1"
                     /translation="MRTFLGISIPEEIKEQLTSICYGLSDIRWVPKENFHITLVFLGE
                     QSSECLDILSDFCSEISFTEFDLSLKSVGTFGKQKSPSILFAAVKPSIELSQLHKTLD
                     SGIRKLGFSIDRQNYQPHLTIGRFKNSNETRVIMYLEEFANFVSSNFKVSEFHIYSSK
                     TFSNGPVYSIEESFSLLPSYKI"
     gene            complement(114882..116657)
                     /gene="pabB"
                     /locus_tag="LIC_10098"
                     /old_locus_tag="LIC10098"
     CDS             complement(114882..116657)
                     /gene="pabB"
                     /locus_tag="LIC_10098"
                     /old_locus_tag="LIC10098"
                     /note="identified by sequence similarity; putative; ORF
                     located using Blastx/Glimmer"
                     /codon_start=1
                     /transl_table=11
                     /product="para-aminobenzoate synthase component I"
                     /protein_id="AAS68732.1"
                     /translation="MRIEELLFSDQPFMIFDEGFHPFGKIIFRNPIKTIEVYHLDTLL
                     TSLNEINVYIKQGYYVAGFISYEAGYFFSDMNWKKIDTVLPLLYFAVFQNPEKFPEIE
                     TGPSQNYGFYISSIPNRKTYFENLDMIRTKLYQGEIYQINYTDKIFFDFEGDILSFYK
                     TLSERQPVPYGSWIRTYDWDILSFSPELFFEKKEKTLITKPMKGTYPRGKSPKEDKKN
                     AEALINSDKEKAENLMITDLMRNDLGKISKEGSVHVQNLFSVEKYKTIFQMTSTIQSE
                     LLDSIEWKDIFKELFPGGSITGAPKLRAMQLIQELEKPRGVYTGAIGVIQPNQNAVFS
                     IGIRTLELKKGKGNIGIGSGITWDSDPEKEWLEILEKAKFFTEASNKFSLFETILYKN
                     GIFYFQKEHLKRIKNSAKTFGFPFSEQEWISCLKKVSTNCISSNTYRVKISLNYLGKF
                     TLEFQTLENFPKKGTLKICNTLMNSSSEFRKHKTNLREIYDREGKRSREAGHLDILFL
                     NEKKEITEGSISNIFVKIGNSYFTPPVSSGLLPGIFRNRLLKRKGFYEKTLSLDDLFR
                     SNSVFLCNSLRGILRVKEVYNFIKE"
     gene            116680..118833
                     /locus_tag="LIC_10099"
                     /old_locus_tag="LIC10099"
     CDS             116680..118833
                     /locus_tag="LIC_10099"
                     /old_locus_tag="LIC10099"
                     /note="identified by sequence similarity; putative; ORF
                     located using Blastx/Glimmer"
                     /codon_start=1
                     /transl_table=11
                     /product="histidine kinase sensor protein"
                     /protein_id="AAS68733.1"
                     /translation="MIILSLRFKEIVKICGIIFISGMIYYVLALIGRKTAIYPSYAAA
                     IWPASGAALGFTLLFGNYAVLGVFLASVLFNFGTGILSGDNLYLNFLIGFFSAFQSYV
                     GKTVLTRKIPGYKISDRTQFVFLFIFLEAIVCVINATGSVASMYFLGEIDLSSIRQSW
                     LTWWVGEVLGVYVGAPFILFWFRGPYKLFRWKEFFESAILLFLIVFFSLTSFDLTTSV
                     FFFNYSLGYVLVPLILWSAFRLGERASSLAVILSSIIAIFGSIPTRFNAESIGESSIL
                     LQFFIAVLSITSLLVVSMVNERKEVEDQLRISHQSLEEKVEERTHELLRSNEILREEI
                     QEKNEARAALEKSQTRYMGLFEHLPVAIIEADYSELKRVLDCLPSDIQGDIFSDYIET
                     RPDFVRHCFNSIQVVGVNQETVNLLRVGSIDEVYKGWRFFFSQDNFKVFKRVLRKIRE
                     KSYFYEVEVGFRVKDNTRLDIKIRWSVPPGFESSLSSVIVTLLDFTEIKSAERKLQLS
                     LNEKEVMLKEIHHRVKNNLQVISSLLSMQSDYVQDKQSLSVFIESQNRLRTMSMIHEE
                     LYQSENLGKIQYSVYIEKLLNQLFQVYGKSDSVVLVTLLEPLDITVNRAIPIGLIINE
                     LVSNSLKYAFPEGRSIPNKPELRVSFSKSGENLEMRVEDNGIGMPFGFDLKDSNSLGL
                     KLVNILVRQLGGKIDFSSDSKKGTQFKIHIPLSIG"
     gene            complement(119602..119805)
                     /locus_tag="LIC_10100"
                     /old_locus_tag="LIC10100"
     CDS             complement(119602..119805)
                     /locus_tag="LIC_10100"
                     /old_locus_tag="LIC10100"
                     /note="identified by sequence similarity; putative; ORF
                     located using Blastx/Glimmer"
                     /codon_start=1
                     /transl_table=11
                     /product="conserved hypothetical protein"
                     /protein_id="AAS68734.1"
                     /translation="MWELPQITILRTNSKIVGTHTFKKFFLIFLRRTHVQFIGVPTDF
                     VSLQKSKYIFRNLTRMSSYIFQN"
     gene            complement(120143..121645)
                     /gene="met-7"
                     /locus_tag="LIC_10101"
                     /old_locus_tag="LIC10101"
     CDS             complement(120143..121645)
                     /gene="met-7"
                     /locus_tag="LIC_10101"
                     /old_locus_tag="LIC10101"
                     /note="identified by sequence similarity; putative; ORF
                     located using Blastx/Glimmer"
                     /codon_start=1
                     /transl_table=11
                     /product="cystathionine gamma-synthase"
                     /protein_id="AAS68735.1"
                     /translation="MLKEINEPHRTLCGERIPFENIHAVSVSLPQLSDVIGYEEKRTE
                     TLSRLKSGYPRFVAHSYIARILDYNRDTKKINTPQFIISSKKAANWIVQKFSIQNFEI
                     IEDEGITTLVIPDLKDLEKEILSFIQHTGCLASSRMAEDFLLKKGILQEIFREKVEKE
                     NPVDKILSTLSSFYGDLNPEILLSASGMNGVYSAFESLSLIQQKKGKTIWVRLGWLYV
                     DNIRILEKYTESSYVIHNATDLEELEIFLKQNSEQVAGIITECPTNPLLLVPDYEKLK
                     SIVDHYKIPLIVDISVAGSAIINILPYVDVIVESLTKFACGNGDLMMGAVILNKNSNW
                     FSEILPLCKEWIEKPYFRDCERLAYEIKDYEKRVFKISENVKKLADFFSKQPGIRKVF
                     WTGAIDSFQNFQKVTRLPNIHSGVLSIELSTSLEKFYDRLTLLKGPSFGTEFTLNMLY
                     VYLAHYDLVIQDEGRKFLKENGLDPNLIRISVGIEDPELLIEEYKKALEV"
     gene            complement(121705..122769)
                     /gene="prfA"
                     /locus_tag="LIC_10102"
                     /old_locus_tag="LIC10102"
     CDS             complement(121705..122769)
                     /gene="prfA"
                     /locus_tag="LIC_10102"
                     /old_locus_tag="LIC10102"
                     /note="RF-1; identified by sequence similarity; putative;
                     ORF located using Blastx/Glimmer"
                     /codon_start=1
                     /transl_table=11
                     /product="peptide chain release factor 1"
                     /protein_id="AAS68736.1"
                     /translation="MIDRLEKIQEKYLRISEELNQAKDPSSLKNLYKERSRLTPLYLK
                     VEEYLKIYKDRKDAEELIQSEKDEEMHSMLKEEIREANLKLETLEREFEILLLPPDPN
                     SGKNILVEIRAGTGGEEAGLFVADLFRMYSKFADKQKIKTEIIDSSPTGIGGLKEIIF
                     ALEDDRAYDLFKFEGGTHRVQRIPSTESGGRIHTSAVTVAVLPEADEEEVQINESDLR
                     IDVYRSSGAGGQHVNTTDSAVRITHIPTGVVVACQDEKSQHKNKAKALRILSARILEK
                     QAEDKKQASDAIKKQMIGSGDRSERVRTYNFPQGRCTDHRIGFTSHNLSAIMEGDLDE
                     LIGALTEEDRVRKISETQTH"
     gene            122810..123415
                     /locus_tag="LIC_10103"
                     /old_locus_tag="LIC10103"
     CDS             122810..123415
                     /locus_tag="LIC_10103"
                     /old_locus_tag="LIC10103"
                     /note="identified by sequence similarity; putative; ORF
                     located using Blastx/Glimmer"
                     /codon_start=1
                     /transl_table=11
                     /product="conserved hypothetical protein"
                     /protein_id="AAS68737.1"
                     /translation="MENHISFAEVFSEKFLSLLTDLRGYRSPFGKTVGNPSELIQECI
                     QKASIRAGAIGLGLSISKRHFGYLTLLPEMILFYRIQGHLVKDIAALYGKESQVSPEI
                     MSYCIFPDKNHALIRSIVRDVGTRVLVRPATLEIFRSIGFHLGWKLFQRNGNFSSRFS
                     WLPYIGSVLNGGISFLDTKTTGRRARDLFQKELEFTGRFEQ"
     gene            123498..124757
                     /locus_tag="LIC_10104"
                     /old_locus_tag="LIC10104"
     CDS             123498..124757
                     /locus_tag="LIC_10104"
                     /old_locus_tag="LIC10104"
                     /note="identified by sequence similarity; putative; ORF
                     located using Blastx/Glimmer"
                     /codon_start=1
                     /transl_table=11
                     /product="conserved hypothetical protein"
                     /protein_id="AAS68738.1"
                     /translation="MDYQYIMKFKTILKNKIKPYCFAIFLGIYLFSHEKIISSKISFF
                     LKQIFIKRNMILVLFGISFFNFCKSSHETFIEEIQELVEQEKYEKASEKLKEKLQFPK
                     DRDELLSAEAPESTRIIEFSNDRLKLVWTEDQKIFFQDLAAGENNSRSLDQIPSNLSL
                     SQNANYALVEYTMQASGGCRYVAISLKDSSLSYEAGAQVSCKSRGSILPDGSKIYYFV
                     DDNLYEEKTVEPRKPVLVLQKEKIVSPFPNLKTRFLMYPSGNSFLIFSGNAGAYNLYW
                     FHPFQKTAEKIDKDILSPILYYGNGESAYYIGGEIGKLHLRRINFSSKAKPVITKLFT
                     VSRKEINPWKLSKKNEFLSGYSGKVHLWGPAKKSQNLPILCERVFLTGDDRIVCEAEP
                     GQLFLSKLDFQPEDWSIWKLYEEVRSK"
     gene            complement(125107..126129)
                     /locus_tag="LIC_10105"
                     /old_locus_tag="LIC10105"
     CDS             complement(125107..126129)
                     /locus_tag="LIC_10105"
                     /old_locus_tag="LIC10105"
                     /note="identified by sequence similarity; putative; ORF
                     located using Blastx/Glimmer"
                     /codon_start=1
                     /transl_table=11
                     /product="conserved hypothetical protein"
                     /protein_id="AAS68739.1"
                     /translation="MILFWKNVAASFILIPIFLGIAYIFSGKQISSEQYNPLTRKEYQ
                     ILTNGYDRNAGNVVVIQPEWRLENFSSEERFLKFVEAPLKQAKQNGLLKKNTLVVFPP
                     HTGSFLYFLNSRQEVFKKANLEEAFHFIKLEILFKSIFGLNTEQKPNPSSTYLRIFSN
                     LSRTYGVYILPGSILTPIENSNPDFKIWQEVVYIFDPNKQISFKENILARTPTATWKK
                     NLTAFQKMEIQSNEIENNSLTTYQFPFARFGIFYLDEFKNPEFQEKVKKTFVSRVIVL
                     GENPSETDLKEWATKSNLESTIRVIPSGSFLDKTYGGGSYIKTRYGSSTPGVNSREPL
                     ILNLFL"
     gene            complement(126141..126476)
                     /locus_tag="LIC_10106"
                     /old_locus_tag="LIC10106"
     CDS             complement(126141..126476)
                     /locus_tag="LIC_10106"
                     /old_locus_tag="LIC10106"
                     /note="identified by sequence similarity; putative; ORF
                     located using Blastx/Glimmer"
                     /codon_start=1
                     /transl_table=11
                     /product="conserved hypothetical protein"
                     /protein_id="AAS68740.1"
                     /translation="MPGGRMNENEFFEDWSLSMQREIEEELGSQVQIRVSTKPLFIHK
                     HKVNEGNFPCIIIAYHADYLGGDIILSDEHDYISWEKVQTYEPSPLFTEYMLDAVNLY
                     LKEYAPLVH"
     gene            complement(127043..127711)
                     /locus_tag="LIC_10107"
                     /old_locus_tag="LIC10107"
     CDS             complement(127043..127711)
                     /locus_tag="LIC_10107"
                     /old_locus_tag="LIC10107"
                     /note="identified by sequence similarity; putative; ORF
                     located using Blastx/Glimmer"
                     /codon_start=1
                     /transl_table=11
                     /product="conserved hypothetical protein"
                     /protein_id="AAS68741.1"
                     /translation="MIRTLLFEFPLTTFFVFLMVATFFIVNVFLPEHLIRQYFLNHPG
                     QIQPLSWIGAVFYHGNLIHLFGNMFYLFFLGRAVEYKAGKGRWLLFFFMAALISSLLD
                     SFIRGVILHDPTPVVGASGAISGIAAVAALLSPFSLRFNQRNIPFPVFLVAWIMVYSD
                     ITNVFTEDGVARWAHLGGFISVIFAAYFLKPTERKQLHSGFILNLIFIILTLILAFFY
                     SNRS"
     gene            complement(127689..127910)
                     /locus_tag="LIC_10108"
                     /old_locus_tag="LIC10108"
     CDS             complement(127689..127910)
                     /locus_tag="LIC_10108"
                     /old_locus_tag="LIC10108"
                     /codon_start=1
                     /transl_table=11
                     /product="hypothetical protein"
                     /protein_id="AAS68742.1"
                     /translation="MILSQFNVDPAENKIIFRIIVEITTRCYIAGFGNQRDQKFSNRM
                     IIKLKIILNSYLIYYFLRGQKHFDSNSSF"
     gene            complement(128049..128318)
                     /locus_tag="LIC_10109"
                     /old_locus_tag="LIC10109"
     CDS             complement(128049..128318)
                     /locus_tag="LIC_10109"
                     /old_locus_tag="LIC10109"
                     /note="identified by sequence similarity; putative; ORF
                     located using Blastx/Glimmer"
                     /codon_start=1
                     /transl_table=11
                     /product="conserved hypothetical protein"
                     /protein_id="AAS68743.1"
                     /translation="MKQSTLLLKKPKIDPSFRTQYLFHLIKFKKIRDTITKFLKRKGT
                     ETITTNMIREFQSGSSILSLNKSAILNVASQRHLERINCIVSKIF"
     gene            128306..128755
                     /locus_tag="LIC_10110"
                     /old_locus_tag="LIC10110"
     CDS             128306..128755
                     /locus_tag="LIC_10110"
                     /old_locus_tag="LIC10110"
                     /note="internal repeat sequences detected; contains
                     internal repeats as detected by prospero"
                     /codon_start=1
                     /transl_table=11
                     /product="conserved hypothetical protein"
                     /protein_id="AAS68744.1"
                     /translation="MTASKNATLEISFQQYETFLKSEISQVDSTIKQVKTTLSGEIEK
                     LRYEVAVKIVNLQGEVLDLRAEMKINFSEVNSKILKLQFEFEMAKIRKELKTEIADLR
                     AETKTDFLELQKSIVDIRKTISTQTRWILGGMLGVATLFAAIGKVIN"
     gene            complement(129839..129925)
                     /locus_tag="LIC_10111"
                     /old_locus_tag="LIC10111"
                     /note="tRNA-Leu-CAG"
     tRNA            complement(129839..129925)
                     /locus_tag="LIC_10111"
                     /old_locus_tag="LIC10111"
                     /product="tRNA-Leu"
                     /note="predicted by tRNAscan"
     gene            129999..130619
                     /gene="hisB"
                     /locus_tag="LIC_10112"
                     /old_locus_tag="LIC10112"
     CDS             129999..130619
                     /gene="hisB"
                     /locus_tag="LIC_10112"
                     /old_locus_tag="LIC10112"
                     /note="identified by sequence similarity; putative; ORF
                     located using Blastx/Glimmer"
                     /codon_start=1
                     /transl_table=11
                     /product="imidazoleglycerol-phosphate dehydratase"
                     /protein_id="AAS68745.1"
                     /translation="MTDKLIGFYDPVRMKAERKTSETEIKLEMNLRGTGQYQFDTEIP
                     FFEHMLSHISKHGLIDLNLWLRGDIEIDCHHSVEDTAILMGTTIHKQLGDKAGIFRYG
                     HFTLTMDEVLTTVAVDLGGRYFFKYTGPELTGKFGIYDAELSLEFLQKLALNAKMNLH
                     VVVHYGDNKHHVHESIFKALGKALRMAIAQDSAAAGAIPSTKGVLE"
     gene            130616..131248
                     /gene="hisH"
                     /locus_tag="LIC_10113"
                     /old_locus_tag="LIC10113"
     CDS             130616..131248
                     /gene="hisH"
                     /locus_tag="LIC_10113"
                     /old_locus_tag="LIC10113"
                     /note="HisH; identified by sequence similarity; putative;
                     ORF located using Blastx/Glimmer; glutamine
                     amidotransferase"
                     /codon_start=1
                     /transl_table=11
                     /product="imidazole glycerol phosphate synthase subunit H"
                     /protein_id="AAS68746.1"
                     /translation="MIAILDYGMGNIHSCLKAVSLYTKDFVFTKDHSTIENSKALILP
                     GDGHFDKAMENLNSTGLRKTIDKHVTSGKPLFGICIGFQILFESSEEIAQGSKKEQIE
                     GLGYIKGKIKKFHGKDFKVPHIGWNRLQIRRKDKSVLLKGIGDQSFFYFIHSYRPTDA
                     EGNAITGLCDYYQEKFPAVVEKNNIFGTQFHPEKSHTHGLKLLENFIRFI"
     gene            131245..131970
                     /gene="hisA"
                     /locus_tag="LIC_10114"
                     /old_locus_tag="LIC10114"
     CDS             131245..131970
                     /gene="hisA"
                     /locus_tag="LIC_10114"
                     /old_locus_tag="LIC10114"
                     /note="identified by sequence similarity; putative; ORF
                     located using Blastx/Glimmer"
                     /codon_start=1
                     /transl_table=11
                     /product="phosphoribosylformimino-5-aminoimidazole
                     carboxamide ribotide isomerase protein"
                     /protein_id="AAS68747.1"
                     /translation="MIVIPAIDLFDNCAVRLFKGNYEEKKIYSSEPWKLAESFAKNGA
                     TLLHLVDLNGARNQLGVNEDSILKIRETTSLKVQLGGGIRDKEKLAYYDKIGINRFIL
                     GTAAVTNPDLLKYALDNYGKERVVVAVDARDGIVKIAGWEKDSGIHYRDLLERLVKAG
                     IEHIVFTDIAQDGTLAGPNLEAYREILNSYPFQVIASGGIASLKDLMDLSSLKTKISL
                     YGVITGKALYEGKLDLAKAISSI"
     gene            132061..133275
                     /locus_tag="LIC_10115"
                     /old_locus_tag="LIC10115"
     CDS             132061..133275
                     /locus_tag="LIC_10115"
                     /old_locus_tag="LIC10115"
                     /note="identified by sequence similarity; putative; ORF
                     located using Blastx/Glimmer"
                     /codon_start=1
                     /transl_table=11
                     /product="conserved hypothetical protein"
                     /protein_id="AAS68748.1"
                     /translation="MNQFSKNKISIILSVLGLIFSFLLIQKYYGDPSSVGETICNALS
                     ESGSCDKVSESAYSAIRNVPGLGDLPIALFGFLFYGFVGFLFVFSEIKKESAEANLRL
                     AFYVLVLGLVADLGLFLLSVGVIKALCGLCAATYVVTIALLIVNFPTFKSLSDKSIGT
                     VLNSLNGNVFNFIIVILSFFVLGLYGGKISTGGARLVSGAANGEKSISEQLKEFGTTP
                     TVSIDLKDVPVVGDPNAPITIVKYADFNCGHCMHTSKILKSFLSEYNGIIKVAYKNFP
                     LDGNCNRLVGRKSPEASSCVAASAALCANEQKKFYPVYTGLYDDNEAGVMHTAVTVTR
                     LAEKNGLNMNQFRSCMSSTKIRDQINREVDEAEKLKINSTPTLFINSKPLPKSGTPNV
                     DFLHQLIRQLIN"
     gene            133299..133823
                     /locus_tag="LIC_10116"
                     /old_locus_tag="LIC10116"
     CDS             133299..133823
                     /locus_tag="LIC_10116"
                     /old_locus_tag="LIC10116"
                     /note="identified by sequence similarity; putative; ORF
                     located using Blastx/Glimmer"
                     /codon_start=1
                     /transl_table=11
                     /product="conserved hypothetical protein"
                     /protein_id="AAS68749.1"
                     /translation="MENEKRFCRNCGTHILAESIQCLFCGSFQSLNSISFFRYIAESK
                     FLRTKIFYPILPVLGLFLIVIHVLTRFEKVPLLVSILFFVWAFVFSVSGWIGELILDL
                     KFRGDVKDFKEGFIEWQKRLYDRSPYFSYFGMILFVAVPLIQWQNSLWFSLSSAGIWT
                     LLISFIFLVILPLL"
     gene            134195..136045
                     /locus_tag="LIC_10117"
                     /old_locus_tag="LIC10117"
     CDS             134195..136045
                     /locus_tag="LIC_10117"
                     /old_locus_tag="LIC10117"
                     /note="identified by sequence similarity; putative; ORF
                     located using Blastx/Glimmer"
                     /codon_start=1
                     /transl_table=11
                     /product="conserved hypothetical protein"
                     /protein_id="AAS68750.1"
                     /translation="MGPCELCFTMSKFSIFKKILFGILILLSLAFTLILHTIFFKPIT
                     LGLFYEKIFWESILEDPEYLTSLGILNRFGIGGYQKKLTDISIEKQEQDLKKAKKDLE
                     ILLSYGKENLSGQELLSFEILEWSLRLKISGERFLFHDYPANQLFGVQSQLPTFLATQ
                     HPVTSSQDVEDYIARLEAIPKKIDQLIEGILFRDKNGILPPDFILDRLISEVKGFVAV
                     PAKKNLLYTTFEKKIKKIDSVSVDFQNRSLERVKQSIESKVYPAYSKLLILFLKQKEH
                     ADSRAGVWKLPDGDLYYIHELKKHTTTELTPEEIHNIGLSEVSRIQNEMKIILKKVGK
                     NMPIPIAMSELRKDPKFLFPDTEEGKLHALEEYKKILKDSEEKTKSLFFRMPKSKVEV
                     ERIPVFKEKTAPGAYYDEPALDGSRPGIFYANLRDTKEIPKFGMKTLTYHETIPGHHL
                     QIAIMQELEKLPRFRNTATFTAYVEGWALYAERLAKDYDFFQDPYSDLGRLQAELFRA
                     VRLVVDTGLHYKRWNREQAISYMIQNTGMAPKDVTAEIERYVVYPGQACSYKLGMLKI
                     LELREKVKARKKETFDIREFHSVVLNNGSLPLNILEKLIQDELLNDQEKK"
     gene            complement(137048..137869)
                     /gene="thiD"
                     /locus_tag="LIC_10118"
                     /old_locus_tag="LIC10118"
     CDS             complement(137048..137869)
                     /gene="thiD"
                     /locus_tag="LIC_10118"
                     /old_locus_tag="LIC10118"
                     /note="identified by sequence similarity; putative; ORF
                     located using Blastx/Glimmer"
                     /codon_start=1
                     /transl_table=11
                     /product="phoshomethylpyrimidine kinase protein"
                     /protein_id="AAS68751.1"
                     /translation="MDNENIKPVTLTIAGSDSGGGAGIQADLKTFTALGTFGTSAITC
                     LTSQNPSSVTGILEVNANFLEKQILAVLNYFPVKAIKTGMLFSTSIIETTSSILSKRK
                     KEENHFFLVIDPVMVATSGAKLLQDSAIDVLLTKLIPIGNLITPNLDEAEILSGKKIN
                     TSAEMPDLAKEIFEKFKVPTLLKGGHLQNEKVAIDVLYDGKKISKFEKPFVNGFYPHG
                     TGCTYSSAIASYLALGKNLIEAIDYAKEYLHAAIEQSYIAGKDKTLNHTPLFHKT"
     gene            complement(138884..139297)
                     /locus_tag="LIC_10119"
                     /old_locus_tag="LIC10119"
     CDS             complement(138884..139297)
                     /locus_tag="LIC_10119"
                     /old_locus_tag="LIC10119"
                     /note="identified by sequence similarity; putative; ORF
                     located using Blastx/Glimmer"
                     /codon_start=1
                     /transl_table=11
                     /product="methylated-DNA--protein-cysteine
                     methyltransferase"
                     /protein_id="AAS68752.1"
                     /translation="MKHKKANSEISFFKEVYVLVKKIPKGKVTSYGRIAALLGKPRAA
                     RAVGYALNALSKDQEQKVPWQRVINSQGKISFRGDTGRSILQRKILEDEGVKFDFADK
                     IDWKVFGWPDMIPSKSLLKKRKLTSISVVKQKKRK"
     gene            complement(140027..141856)
                     /locus_tag="LIC_10120"
                     /old_locus_tag="LIC10120"
     CDS             complement(140027..141856)
                     /locus_tag="LIC_10120"
                     /old_locus_tag="LIC10120"
                     /note="identified by sequence similarity; putative; ORF
                     located using Blastx/Glimmer"
                     /codon_start=1
                     /transl_table=11
                     /product="histidine kinase sensor protein"
                     /protein_id="AAS68753.1"
                     /translation="MTIRRLIALGPIVYLILLIVCFQLIFALIIRSFHFFSLESYGFI
                     FTLLVGAILGFITYIVSVRVLKLTSSKFLRRIFPFLQFSNSEIVKYLSILDQFKNDLI
                     ATNLTGLVCEKILKFIQTIIPTKKVIVFFWKEEMGKFAPFPDSGEIQFFIFDPFLLWI
                     TENDRIYNFKEFATDPSLSKIRNSAENFFTKTEAELVVPLILNKSLLGIIVLGERQNR
                     KNYTLSEINKLNEIRSVSVMALSNAIFYERLIELTETLEEKVKIRTQELEETQSQLIM
                     SEKMASLGIMVAGIAHEINTPAGVINGAADNLDQNMNYLVQNVFDVVLFARYRKLRKN
                     FELALLHLLRDKKKSELDSKEKFRLKNQLKEEMKSMNFSPTLTSELSNFIIENQIGKE
                     RKYIYNIILKDDDRGYFMLKNAAYINRNIKNIRYAIRNIVRIVKALKSYSHLDQSKTF
                     SSSNIIEGMETTLIILNNQIKYGIDVIKNFQEIPLVICNPDELNQVWTNLIQNSIQAL
                     KGKGKIEISVFPWNGYVVVEIEDNGPGIPAKIQDRIWDPFFTTKDQGEGTGLGLGIVK
                     GIVEKHKGKITLNSNPGKTVFRVELPINPENNIVKVETRNKKL"
     gene            141874..142830
                     /locus_tag="LIC_10121"
                     /old_locus_tag="LIC10121"
     CDS             141874..142830
                     /locus_tag="LIC_10121"
                     /old_locus_tag="LIC10121"
                     /note="identified by sequence similarity; putative; ORF
                     located using Blastx/Glimmer"
                     /codon_start=1
                     /transl_table=11
                     /product="conserved hypothetical protein"
                     /protein_id="AAS68754.1"
                     /translation="MLESDSSVKEFFTISRVYGAYYEIYSSKRGIVRAFLRGRLRTVA
                     AQERHPFVVGDKILAEFSTGKDWVICERLERSSFLTRKSREGDTQVLCANVDQTAVLA
                     SLKSPETKDGFLDRCLAAVFTSGTQPLILFTKLDLVSEVEAENRMKVYRNLGYKVLGI
                     SCTTGQGIPELQKYLHGKMTFLVGNSGVGKSTLINLLTQTQVQKTSGISISKDKGKHT
                     TTNSLLLILEDGTALIDSPGIKEWGILHLKKEEILESFPELSSQKKHCEEPNCCKLSS
                     DCAMLSALEKEALTSERKKSLESMLTSLDNPHRVTRRDRISK"
     gene            142827..144128
                     /locus_tag="LIC_10122"
                     /old_locus_tag="LIC10122"
     CDS             142827..144128
                     /locus_tag="LIC_10122"
                     /old_locus_tag="LIC10122"
                     /note="identified by sequence similarity; putative; ORF
                     located using Blastx/Glimmer"
                     /codon_start=1
                     /transl_table=11
                     /product="conserved hypothetical protein"
                     /protein_id="AAS68755.1"
                     /translation="MKVTHSCLEFDSIEGLIDFAREFETGSMIRFLSPIEDNSGNVLV
                     KEEVQVKESTLARLKDIKGQYTPKFEIKLNKELLEQIQNILAIKIVNQLKVTDMKFLK
                     FMYENTNYNFKGIIRNSLLSKKTTLTLLKVYNQNLNFFKYISELGLLSLGIVMIPDTM
                     RFRLLRRYAFTAGILMDVPRIGVDKFTKLPSDDNEKVRVAHKCSDILQKLDLIEFTYG
                     SISNHMPLGMIEDSTSSDKAAPGENIDETFLDDIISNDGESDSKVDGSREDAIPEKSY
                     DIFQALLTDALKLARYIANVSHNAVDKDYVMEELVYYIAYNTSKKYFDELLANPLVAT
                     FKEFEVNVKRLRKIAEVEMKCVYPPSAWAYPKPKSSQVLCKNKVWDCPNIVMGWDIHV
                     ITAQEAFGWVGTSLPVDNYPKCRLEEELDEIMVEPEKPKKK"
     gene            144198..145190
                     /locus_tag="LIC_10123"
                     /old_locus_tag="LIC10123"
     CDS             144198..145190
                     /locus_tag="LIC_10123"
                     /old_locus_tag="LIC10123"
                     /note="identified by sequence similarity; putative; ORF
                     located using Blastx/Glimmer"
                     /codon_start=1
                     /transl_table=11
                     /product="LipL45-like protein"
                     /protein_id="AAS68756.1"
                     /translation="MQFSLLQFVILNVIFLEFGGFMKRYLSIVILCTFAMLLLVCSTN
                     KSSGSDQVKTESNATSARIVWLLGDVKILSDSGEKKAELGASLSSTDRVVTGPNGGAE
                     IMVADSGIIKMSKNSDIEISSLMNPNGSDTNVQVNYGKIVTMVKKGQKTTEFTVSTPT
                     ALAGVRGTSFLTSVESPEGSKINCAKANCTVRFAVIEGTIAVSKKGESSEVILSKNRE
                     LRIEKNQKLTDKLIRSLQNDSLSEMKELIVLHKNETFEYGKLVEELKSSSEELKILSQ
                     SGSVEEVKAAFQKREADRNNADEITKTAKAVNETKYVQQDVQKEKLKLNPKETF"
     gene            145301..146956
                     /locus_tag="LIC_10124"
                     /old_locus_tag="LIC10124"
     CDS             145301..146956
                     /locus_tag="LIC_10124"
                     /old_locus_tag="LIC10124"
                     /note="identified by sequence similarity; putative; ORF
                     located using Blastx/Glimmer"
                     /codon_start=1
                     /transl_table=11
                     /product="conserved hypothetical protein"
                     /protein_id="AAS68757.1"
                     /translation="MDFSFNLVDNNGTVMRSTFSPIRFFTFSFLWILIDCSSVQKIEN
                     FNSVLQEPTFKSLKEEEAILGGSSDSDYKIRKTGNTIPVFVLSPIQTPEGMDSKLAAF
                     LSDEVRLIWAKVKGKQVRIQEMSWKNPSQLSQELKRLNVDAVIKTDIREVSGKWVVNQ
                     KITDPVKEIVYGSVDGSFQSPKIEDELQANQAYYLKHGSGVLALDAKSSLVPIWEKSL
                     SSGEIDSILKKSIQGYLSFSASSADTEVLFQGEKIGIASFRNYPLPEGLQQIQITRPG
                     QKDISKSLQIRSGQTISIYQEWKEDRTLGGVRILSFPEALQVALDGLKMGETPFYRSN
                     LTPGAMQLELVRETENGPLVYYEGQLIVDADKITEIALPYKTDNLISEPEFWKLSGEK
                     GFQAFSGKTLDFQNVSSLPPGWYGVFSAPFVPENMELEGIIPITAESDSGIVAISFHT
                     SKKTISLEYEKERLSVYSFPSNGNNVGTYKFKKEDKEDGRPFRIITDVKEGTIRLYLG
                     YSKVLEDRLDVSGVWRISILTRGENFSKRSPLRNLKIEYKGYK"
     gene            146953..150546
                     /locus_tag="LIC_10125"
                     /old_locus_tag="LIC10125"
     CDS             146953..150546
                     /locus_tag="LIC_10125"
                     /old_locus_tag="LIC10125"
                     /note="internal repeat sequences detected; contains TPR
                     domain as detected by pfam-hmmr"
                     /codon_start=1
                     /transl_table=11
                     /product="conserved hypothetical protein"
                     /protein_id="AAS68758.1"
                     /translation="MKGLNSMRNKIISISVFVLICGQFTIHCLSKDFRKSQTQDAILE
                     KDSATREKLKKVSRILNEGNSYFQKGNFEKSLEKANIAINTYPTAPGYYLAGVSEYKL
                     GKNREALISLKKGTDIDSENEQILLTLGIIYTAEGKNEDAIEVYGKLESLQVKDRYNY
                     SFKKAVILKNLGKFEQSYETLKKIPVKEFAFPAQLNMQLGDAAVQLKKYEEAEVYFEE
                     ARKNDPELLSAKKSASVTRVASALENGNQAMRKKNYKEAASHFQTAIQNDPKNPTPYI
                     FLGNARILSGEYEVALKAFESSLALKSDYQEAISGIAAVYYKTGNYRKSVAVLEKATS
                     QFPNNAVYQNQMGLNMKALGEPAKALVYFTRAKELDPTFVEPVTNLVFLLISENRYKT
                     ARKEAESLKSESEKKQIISFIDVSEQIYEGDRHLRKGDTKIAKTFYEKAKKASEQEPS
                     VYNAFGRLHFISGELKASEENFKKALSIDKQNIPALQGLIRLYSSQKNQTLANQYTKE
                     LENLTGNDPSAAIVLGRTYEDKKEYEKAENVYKNLQKKFPNNEAINFRLAMLYYKISL
                     EENEKNNHDSALNWISKAEKLSKDIPEIAETRKTIQENQKFATVIPTIQKANKLFDTR
                     QYEKAIPLYQEAFQKTGKLTLYIKIAECHLALGSEEKGISMLENPPPGTRNLQTREAI
                     NAFLLRKGEIDKAEIGFKEILTKKPDSYYSHYQMGIIHLQRKKYEASIDAFDRSLLLN
                     KDFVAARIGKGISLYHSGNKKLSKEEFEAATQQDAANELAPYNIGIILFNDNLYNEAI
                     GIFKEIIQKNPEFSDAHYQISYIYYKRGDLEQAEKEIRKALDLERNEGNLFALIRILS
                     EQRNKMANPAIKKEVLDLGRELAEKFPSSPHAAQAERLVIADEDNPVILQSYQSRGKL
                     IGVPVIINNSVILNYGTSVESLDKDRGIRHWRIQTATPYKFLLADKRLVGVSEKKIEV
                     MDLKTGITLRETMLPSGEVKKVNLSGENVLVEIVSGKKSKIYSYSDQLELNGSVVFEG
                     SFWSGIKSGVLFSIAQKDGIQAQVYDSSLKDLNAKKISHKGTGDLRYLGSYETGIFFL
                     SGKKIVSLDNEKSASMDLPNDSASQFVVRSTYLWFHVGKTVYRIESSSLKLNSFNVEA
                     SDIEGILPGKKDDGIVLFKSGKAIRYSIDGKPIWSYSLKDEEGKVYSLVYR"
     gene            complement(151273..151926)
                     /locus_tag="LIC_10126"
                     /old_locus_tag="LIC10126"
     CDS             complement(151273..151926)
                     /locus_tag="LIC_10126"
                     /old_locus_tag="LIC10126"
                     /note="identified by sequence similarity; putative; ORF
                     located using Blastx/Glimmer"
                     /codon_start=1
                     /transl_table=11
                     /product="conserved hypothetical protein"
                     /protein_id="AAS68759.1"
                     /translation="MVQDLEQKLWSIASGIPFSSDYFLQASPIRKLKKENLFSKVFET
                     YFLELGSGWGEVAISMALQRPNTGFILMEKKFDRIRHTIREIEKHSLDNVKILCVNFN
                     WFLEEVFEENLFSEILLNFPDPWPKKRHHKKRTVNSKFLESLKILLPEKGKFYFATDY
                     GPYARKIIRLFRDSKAFSPEKVELKSERNEIPVSHFERKKREEGKRIYYIDRVLVQK"
     gene            151976..152914
                     /locus_tag="LIC_10127"
                     /old_locus_tag="LIC10127"
     CDS             151976..152914
                     /locus_tag="LIC_10127"
                     /old_locus_tag="LIC10127"
                     /note="identified by sequence similarity; putative; ORF
                     located using Blastx/Glimmer"
                     /codon_start=1
                     /transl_table=11
                     /product="conserved hypothetical protein"
                     /protein_id="AAS68760.1"
                     /translation="MKIKLYGVRGSLPTPLSESEYREKILKILKAAHSEIKRNNKTFS
                     EEEFLNSLDPSLSRTIGGNTTCVFIQAQSGERYIIDCGSGIRQLGNDLLAEGLKPGDT
                     VHILITHTHWDHIQGWMFFKPAYFPGVNIHFYSTIPNLQERFERQQNEEHFPVTLSSM
                     MSNKTFHLLEKNESIKIGSVKVTPFLLRHPGNCTGFRFEEQDKSFLFCTDVEVQEPDL
                     EEFFELKKTFGKTDMLIIDAQYSSEEAEKKVGWGHTSGRVAVRCGEILEVKRLVLTHH
                     EPDHKDEDIFKIFYQESKVSSKMEIVLGRENDSFSL"
     gene            153042..153389
                     /locus_tag="LIC_10128"
                     /old_locus_tag="LIC10128"
     CDS             153042..153389
                     /locus_tag="LIC_10128"
                     /old_locus_tag="LIC10128"
                     /note="identified by sequence similarity; putative; ORF
                     located using Blastx/Glimmer"
                     /codon_start=1
                     /transl_table=11
                     /product="conserved hypothetical protein"
                     /protein_id="AAS68761.1"
                     /translation="MRAEIGQKKTTGDIFADKRFYKRFRKNNLVKMVLGKNEILGNLE
                     DMSMIGASISSREEILLGERVKFMSPMLSTAIEADVIRKDLIEEKYKYGLVFHNLSDS
                     AIAEILNKIASAD"
     gene            153505..154173
                     /locus_tag="LIC_10129"
                     /old_locus_tag="LIC10129"
     CDS             153505..154173
                     /locus_tag="LIC_10129"
                     /old_locus_tag="LIC10129"
                     /note="identified by sequence similarity; putative; ORF
                     located using Blastx/Glimmer"
                     /codon_start=1
                     /transl_table=11
                     /product="conserved hypothetical protein"
                     /protein_id="AAS68762.1"
                     /translation="MKIGGEHKVQLGIPRDESLYYIGHGQLESAPASTSVLHVISHEL
                     GHVAEFKSEALRDRAEIRSLNMKIHYEFRNGKLVAVAGETEVVTAKKSEETLRKDTET
                     SQQESLKEKDFPKKEETSKTKSEDREKQILSEIRRIESELKIFETKKDVEEKGFDSIR
                     KTELEEKKRKLEMVLSQEKLKAVLKDTMDTFKELMDKQTRMSLKIFNTNVSDKLGNFL
                     DARI"
     gene            complement(154396..155049)
                     /locus_tag="LIC_10130"
                     /old_locus_tag="LIC10130"
     CDS             complement(154396..155049)
                     /locus_tag="LIC_10130"
                     /old_locus_tag="LIC10130"
                     /note="identified by sequence similarity; putative; ORF
                     located using Blastx/Glimmer"
                     /codon_start=1
                     /transl_table=11
                     /product="GTP binding protein"
                     /protein_id="AAS68763.1"
                     /translation="MNEDPQKKDEPFFKDVEFKASYGKADQIPSQGTPQIAFAGRSNA
                     GKSSLLNAILERKSLAKVSSTPGKTKLLNFFFVNHSIYLVDLPGFGYSANSHKDHEAM
                     MGLLMDYLNLAKDLKCLFLVCDSQRELPEEELELIGTCFERNIKPVLVRTKIDKLNQS
                     DLSKLRKKMKNIHELYPMLETVLVSNKSGKGLPELRKIVYSLIETVKNRLERIEEIS"
     gene            complement(155046..156347)
                     /gene="mesJ"
                     /locus_tag="LIC_10131"
                     /old_locus_tag="LIC10131"
     CDS             complement(155046..156347)
                     /gene="mesJ"
                     /locus_tag="LIC_10131"
                     /old_locus_tag="LIC10131"
                     /note="identified by sequence similarity; putative; ORF
                     located using Blastx/Glimmer"
                     /codon_start=1
                     /transl_table=11
                     /product="cell cycle protein"
                     /protein_id="AAS68764.1"
                     /translation="MRDKISESTQKIFHAVWERIAPFHEMIQSRPAVLSYSGGKDSSI
                     LLHFYFWLWIEKKIPAPCIYHLDHSIRFNLEQEKKIFEYADSTFPFSKIFKKKNIPAL
                     SRRLGKTLEETGRAFRYKDLKKISDQYEGYIVTGHHSSDYLETILLNLIRGGGWNSLR
                     TLGWYEKNRFRPLFAFSQEEIETILQSEFWKIFEDESNNSDEYLRNRIRSYIIPLLLR
                     EGANPDRIYKNFHRIEKPVSKIFSKKNSDHKIPSFLKIDIWVLNDLSQRERKFFIDRY
                     LRSLNLYPTTRNFFRDLTDLLQKENSFSLENKETWFWKSTSSDLYLIPKNSPCLREFR
                     FEPKEMVLKWNGNQKKIPPDLIPDLCPAGAKIRKNGMSIEISEILRQKEIPVPVRKML
                     PILRGERKVDVICLSLWDPKIGDIVADREVEILPDFQEPGV"
     gene            157135..159234
                     /locus_tag="LIC_10132"
                     /old_locus_tag="LIC10132"
     CDS             157135..159234
                     /locus_tag="LIC_10132"
                     /old_locus_tag="LIC10132"
                     /note="identified by sequence similarity; putative; ORF
                     located using Blastx/Glimmer"
                     /codon_start=1
                     /transl_table=11
                     /product="sigma 54 activator"
                     /protein_id="AAS68765.1"
                     /translation="MSGYVKPSPLRSIQEVATAMNSTLDPDKLLDLILERCIQICEVG
                     SGSLMLINEKENVLDIVTFRGMNPSVRTKVKLKVGEGITGIVAASGEGMIVSDVTANP
                     HYISIKDDIMSELAVPMIVEDVVIGVISLDSSRKGAFNEEHLEIISTLANQAAQIFKN
                     LQIFRQLEQKNKIQQVLIDISRTVTSTLVLQEIFEDIMDRLEKSLNLERGSIVLFEPE
                     KAILKLEAASGLTAEEMEKGVYLPGEGVTGKVFETGEPIIIESIANDENFINRVGNAA
                     HFKNNPENVSFLAAPIKSDTDVLGVVSVYFVHKKYIDLKTYLDFLQVVASVIYQAIRI
                     QKLIDEEKREISRENVLLKRELKNKYKFGSLIGKSKPMEKLFEMIHLVSDSRASVLIT
                     GESGTGKEMIASAIHYNSSRADKPFIKINCAAIPENLLESELFGHKKGSFTGAVSDKK
                     GKFEMADTGTIFLDEIGEMDLNLQSKLLRVLQEKEIEAVGSVKPKKIDVRVIAATNAD
                     LEKLISEKRFRPDLFYRLNVVNMVTPPLRERSDDIPLLINHFIAKYAEENGKKITGVT
                     REAHKLLMNYSWPGNVRELENVIERAVVLSQLEMLDIQDFSEINGRLLYGDEDFDPET
                     GDSESSVEIANSRFSSSNLDALDGRAIEVVVGEVEARLIKYAMKKFKYTKTRVAKFLG
                     INRNTLDKKIKDLKIDY"
     gene            complement(159692..159928)
                     /locus_tag="LIC_10133"
                     /old_locus_tag="LIC10133"
     CDS             complement(159692..159928)
                     /locus_tag="LIC_10133"
                     /old_locus_tag="LIC10133"
                     /note="identified by sequence similarity; putative; ORF
                     located using Blastx/Glimmer"
                     /codon_start=1
                     /transl_table=11
                     /product="conserved hypothetical protein"
                     /protein_id="AAS68766.1"
                     /translation="MINGLNHSFSPNYNCILLENFKLFHIHKLLSIRRDHLKRIWNLY
                     QNNSSQIYDFGIGFKLISNSILIRKFQNVLMYYI"
     gene            159908..161134
                     /locus_tag="LIC_10134"
                     /old_locus_tag="LIC10134"
     CDS             159908..161134
                     /locus_tag="LIC_10134"
                     /old_locus_tag="LIC10134"
                     /note="identified by sequence similarity; putative; ORF
                     located using Blastx/Glimmer"
                     /codon_start=1
                     /transl_table=11
                     /product="conserved hypothetical protein"
                     /protein_id="AAS68767.1"
                     /translation="MIQTIDQKTTLNTQNFYKYLPSLSSFTDIIEPSNYFTVPDDWNL
                     IITDVVNSTDAIRSGHYKDVNIAGCITAMAVSNLMGDMDYPFLFGGDGMTLLLPDSAL
                     PGVRDILFSIRELVKSNFGLKLRAGIVNVGELKKTGKELKLCKLKISDFYNQAILTGN
                     ALDVAESFIKNDDSSNPYIIPLTHKIKIKPDFTGFTCRWQDIPSHRGETVSFIVKMNS
                     PSTSSDQELLKIVLDQVSVLLGNDVEIHPLKEEKIKVDLSGKYPSKEATVHSGSRTGI
                     FYFLRRIKIKIEGLAVNLAIKTQWRFGPKINGKELRELRKSQVIASDFRKYDGTLKMV
                     IACDSDSRESFLKFLDDLYRQGKLFYGYHVSDRALMTCALHEGSIREVHFVDSADGGY
                     ALAAAQLKEQIKASRG"
     gene            complement(161123..161521)
                     /locus_tag="LIC_10135"
                     /old_locus_tag="LIC10135"
     CDS             complement(161123..161521)
                     /locus_tag="LIC_10135"
                     /old_locus_tag="LIC10135"
                     /note="identified by sequence similarity; putative; ORF
                     located using Blastx/Glimmer"
                     /codon_start=1
                     /transl_table=11
                     /product="SET domain-containing protein"
                     /protein_id="AAS68768.1"
                     /translation="MLLVPTYIADSPIGGFGLFAGRDIQKGELIWKYHPKTVWVLTDS
                     ELNLLPHSVQEMFRTYSYQTEGKWFYCSDNSKFMNHSDDPNTKEDFTSDQTNPIGQDS
                     ATRLILKGEELTCNYKLFDDNWKMKLGLTS"
     gene            complement(161575..163395)
                     /locus_tag="LIC_10136"
                     /old_locus_tag="LIC10136"
     CDS             complement(161575..163395)
                     /locus_tag="LIC_10136"
                     /old_locus_tag="LIC10136"
                     /note="identified by sequence similarity; putative; ORF
                     located using Blastx/Glimmer"
                     /codon_start=1
                     /transl_table=11
                     /product="ABC transporter ATP-binding protein"
                     /protein_id="AAS68769.1"
                     /translation="MKRPLEYNPELIQKSEPLPEKGSSKKWKVPNPKKEKAGSETEGA
                     PSLLIFGLFRFAKKYKGRIFLIIGLLCFEIGFYASIPFSFKYLIDEALINRNQNALYW
                     IGAYLAIGTIAFAILGTLRDYLYNWASARIIQDLRLQMYEHLDQLSLDFFSNNKLGDI
                     LSRFFNDLTALEHALLAFIPWGLGPLLEAVFGTILLFLLDWKLALIALLIWPISFLGP
                     GFLSRKSTEISYTRKLEEAQVLSLVEESISAQNLIRAYDLSDYFFARFKNNCEKLFQV
                     SLRLGLTNSYLERSAGSGILLLQGILLLVGTIFAYHNTLSIGTLAAFLSPFLNLSYSL
                     LYLSQYLPALNHASGSAKRILELLRTPVFESNPEESSIPELKEAIHFENVHFRYKGRS
                     KNLSDITLTISKGSYTAIVGGSGVGKSTFIKLLLGMVQPNEGRILFDGMDINLLSRSS
                     VRSLVGVVFQETFLFNTTIFENIRIGKPSATLEEVIEAAKRAEIHETILSLPMGYETN
                     AGDRGTKLSGGERQRIAIARAFLRNPQILLLDEATSSLDPVTEARIMKTLSLLREGRT
                     VISVTHRLSTIREADQVFQMRNGKLERFSVPEPEQQAMVL"
     gene            163667..164182
                     /locus_tag="LIC_10137"
                     /old_locus_tag="LIC10137"
     CDS             163667..164182
                     /locus_tag="LIC_10137"
                     /old_locus_tag="LIC10137"
                     /note="identified by sequence similarity; putative; ORF
                     located using Blastx/Glimmer"
                     /codon_start=1
                     /transl_table=11
                     /product="[protein-PII] uridylyltransferase"
                     /protein_id="AAS68770.1"
                     /translation="MFFMGWEIVSGDIETIEEDGQFYSYDIFTLKSEETDSKIKASKL
                     GVLMSSVFTDDFVLEEIIHHSSEIDLRNTFHLSADSRLEFEDVEFATRTKFSLEAPDR
                     KGLLYFVTGVLKENGINIHSAKIRTDQTGNRAQDTFILSDTKGVGFAGTSLEDRVSRN
                     ILEISLNSSWK"
     gene            164349..165818
                     /locus_tag="LIC_10138"
                     /old_locus_tag="LIC10138"
     CDS             164349..165818
                     /locus_tag="LIC_10138"
                     /old_locus_tag="LIC10138"
                     /note="identified by sequence similarity; putative; ORF
                     located using Blastx/Glimmer"
                     /codon_start=1
                     /transl_table=11
                     /product="HD-GYP hydrolase domain protein"
                     /protein_id="AAS68771.1"
                     /translation="MDAQKDLQKFDFTEEIIQHFKINSVIPVDFYNRNGQILIHKKEN
                     ADGDDITKLLRFESQGIYFLKSEFEKISGGKQGDGPNNVNGRDVSFAKLVNAELTVDL
                     AKNASNFLSELKKFPLHGNQLRHLNKSIDGILEDFKSTPDMETGLVNIIEVMSSAGVP
                     MDSEILTKRTVISMAMKVRAGKAFTKVDMEQKKLDQMNLMMSSYLADVGYTQMKIPME
                     RDLKAEEFEYIKNHPIISYLMIANLPDLDDNIKTLVLNHHRPHKGEGMNNNYPQPKVL
                     IHKLNVYKEKYKDDPKKTVLVADIQKQIRNILTNNLPMEDIGVISIAGEFASLTTRQA
                     WREAFDPLVAMKLILNNSFFAYNEKTLRDFYDHIGLSLCNNQPFIREGDFVIVVTQDS
                     NQKVFFEVCIIREMYKTQIRPMLERIGTIKPNFSNMGKLRISGFDIASLKLDRRKAVY
                     NLEKNQDPRRIVYVLDSNMDARLYEELTKQTGEIPKESA"
     gene            166929..168440
                     /locus_tag="LIC_10139"
                     /old_locus_tag="LIC10139"
     CDS             166929..168440
                     /locus_tag="LIC_10139"
                     /old_locus_tag="LIC10139"
                     /note="identified by sequence similarity; putative; ORF
                     located using Blastx/Glimmer"
                     /codon_start=1
                     /transl_table=11
                     /product="conserved hypothetical protein"
                     /protein_id="AAS68772.1"
                     /translation="MEFDKMNSNASHHSQSVNRELLEKFEFNSDVIKSFISQSEIPVD
                     FYNKNGQILIHKKSDASEEDVTRLQKFESQGIYFLISEKDKVTKPKDNPDMVHGREVS
                     FTKLVNPNLTVALAKEASELLEELKHFPLTNNHIRLVQKGIDDILADFKGSTDMELGL
                     VNVIEVMRQAGIKADSEMMTKRTVISMAMKLRGLKALSKTDNEIQKTKQLNIMLASFM
                     VDIGKSRMKLPNHTDLRPEEFDYIKNHPIISYLMIGNLSGVNSEVKSAVLNSHRTFRG
                     EGLNNNYPTTNIIIRRLTEYLQKYKDDKTKKILIEDIQKQIHYALNNTYTDEDPGIIS
                     ISGEFASLSSDQEWRNSYDALTSMKLILNNSFFSYNEKIVRDFFDFMALSLCENQSVL
                     NPGDYVIVVSTDSQRKIHFETCVIKEIFRHQTRPLLERIGTIRPVIINKGKIKIQGYD
                     PHSFRQDKRKAVFDLNNSMDPRRVIYVIDPELEPSLYEKVDQSFRGTVPRSAA"
     gene            168502..169644
                     /gene="aroC"
                     /locus_tag="LIC_10140"
                     /old_locus_tag="LIC10140"
     CDS             168502..169644
                     /gene="aroC"
                     /locus_tag="LIC_10140"
                     /old_locus_tag="LIC10140"
                     /note="identified by sequence similarity; putative; ORF
                     located using Blastx/Glimmer"
                     /codon_start=1
                     /transl_table=11
                     /product="chorismate synthase"
                     /protein_id="AAS68773.1"
                     /translation="MPSSWGKIFKVSTFGESHGTSVGVVVEGVPAGIPIRLEEIQKDL
                     NRRRPGQSNLTTPRDETDTVRVVSGVFEGKTIGSPIALIVDNQNTISKDYENLRTTFR
                     PSHADYTYQMKYGFRAHVGGGRSSVRETIGRVAAAAIARMILKDDLGIETIAWVDSIG
                     TVQSNIGDKYPKSREEVDQNEVRCPDVGSADQMRSLILKMKEAGDSVGGTIQCVSYNL
                     PPGLGDPVYDKLDGDLAKAILSIPACKGFEVGSGFSGTLLTGSSHNDEFYVEEGTGRV
                     RTRTNHSGGLQGGISNGEELVIRAAFKPTSTIFKKQNTINLKGEETILEAKGRHDPCV
                     LPRAVPIIEAVVNLVLIDAYLYQRAINPQWFQKWARIPDYYKDLEL"
     gene            170447..171895
                     /gene="nuoG"
                     /locus_tag="LIC_10141"
                     /old_locus_tag="LIC10141"
     CDS             170447..171895
                     /gene="nuoG"
                     /locus_tag="LIC_10141"
                     /old_locus_tag="LIC10141"
                     /note="identified by sequence similarity; putative; ORF
                     located using Blastx/Glimmer"
                     /codon_start=1
                     /transl_table=11
                     /product="NADH dehydrogenase I G subunit"
                     /protein_id="AAS68774.1"
                     /translation="MVKIKIDGIEYEVDEKKNLISAAKDVGVDIPFFCYHPKLSIVGM
                     CRMCLIEIEGVPRLQAACNTKVTEGLSIFTKNDRIKEAREGTMEFLLANHPLDCPVCD
                     KAGECQLQDNAFKEGKGNSRFTLEKRNVPQEEVGSNLIINHNRCIVCYRCVRFEEEIV
                     GESNLGLFERGYHSIIGLAKNEPIQHNFQGALADLCPTGALLNNKTLFKSRVWWYKNG
                     ESICHGCSTGCNVTTNVRDNKMYRYMPRIDEEKDMYFLCDHGRFDIDWLNENRLFAYY
                     QNGNVSESTVVLPAIAERVRQSKRIAILGGAKESNENLKTILQSVESFEKSVIVEARV
                     EEIQYKAPEQKDFLMTTDFRPNTRGAVDSGFISSQEINAICKSIELGEIDLVFVIHEN
                     IKKFLHSIPSNVTLVLLNTNLTQEISEATYGIPIQTFAEQAGSFTNKNGLNQSFQKVM
                     EPPKGLLNSGSVFRRIAELVKTSPKEAEVGNR"
     gene            171882..172409
                     /gene="nuoI"
                     /locus_tag="LIC_10142"
                     /old_locus_tag="LIC10142"
     CDS             171882..172409
                     /gene="nuoI"
                     /locus_tag="LIC_10142"
                     /old_locus_tag="LIC10142"
                     /note="identified by sequence similarity; putative; ORF
                     located using Blastx/Glimmer"
                     /codon_start=1
                     /transl_table=11
                     /product="NADH dehydrogenase I I subunit"
                     /protein_id="AAS68775.1"
                     /translation="MGTVNVVRVASRHKLSWYEKFYFYSIGKGLWITLKHFIKAAILR
                     KAVTIEFPEKKRKYSTRFRGMHTMKRDEQGRERCTSCFCCMWICPADAIYIEAAEVTP
                     EIQHLHPEDKYAKKFEIDLLRCIFCGMCEEACPKGAIYLDGPGEMATDNREDLILTKE
                     RMMQLVGGPIIGERQ"
     gene            complement(172832..173080)
                     /locus_tag="LIC_10143"
                     /old_locus_tag="LIC10143"
     CDS             complement(172832..173080)
                     /locus_tag="LIC_10143"
                     /old_locus_tag="LIC10143"
                     /note="identified by sequence similarity; putative; ORF
                     located using Blastx/Glimmer"
                     /codon_start=1
                     /transl_table=11
                     /product="conserved hypothetical protein"
                     /protein_id="AAS68776.1"
                     /translation="MNKNEFTSIEVIPGYLGGKPFIKGTGVRVSEILDLLLAGISRKG
                     ILREYPGICNHDIDSAVSFLEAKLEMARQSQYTHEKVS"
     gene            173425..173949
                     /locus_tag="LIC_10144"
                     /old_locus_tag="LIC10144"
     CDS             173425..173949
                     /locus_tag="LIC_10144"
                     /old_locus_tag="LIC10144"
                     /note="identified by sequence similarity; putative; ORF
                     located using Blastx/Glimmer"
                     /codon_start=1
                     /transl_table=11
                     /product="RNA polymerase ECF-type sigma factor"
                     /protein_id="AAS68777.1"
                     /translation="MVQSDSVDFSVLYEDNYRTVYHFLLKICGDPEVAEDLTQEAFLK
                     AFTFFHKFDSKIASFSTWTCSIAKNLYFKHYNKQKKEFGNIRLSDLVGDIEIDPEIPE
                     NLEKVFLEKAIKDTIESLPEPEKSIILYKELKKKTLKETAQVLGISERTVSRRLISAI
                     SLLRTKLEQQGFQF"
     gene            173959..175332
                     /locus_tag="LIC_10145"
                     /old_locus_tag="LIC10145"
     CDS             173959..175332
                     /locus_tag="LIC_10145"
                     /old_locus_tag="LIC10145"
                     /note="identified by sequence similarity; putative; ORF
                     located using Blastx/Glimmer"
                     /codon_start=1
                     /transl_table=11
                     /product="conserved hypothetical protein"
                     /protein_id="AAS68778.1"
                     /translation="MKTELDDIERFEDLLGRYLYGELNAEDKRELLQFVLKNERARSM
                     YQSSTRTNSILSRTFSDIKQTPHLKSSIQKKILEFPNTILKSRSLVLGLTAAMLFLVV
                     GVSFWFKYQFELDSKLDQVFINSYGDCKIDGVASQPGESLLNRKLVSGNFSICEFQVE
                     GAQSVAVRMLPDSEVSVTGDKKYSSLNVARGSVLVDSIQNESTGEGLLAILSPDVRAF
                     LAGTKVIYSRNVGESYSKLDIDVLDGKVEVETGPLIAFEKTASTLTKEEKEFLKMNFP
                     ILFQSRKVQVNRGQSLSWKGIPESSLNKIRSLEKSIEEAKSQGLKLEEDFVFALNSDV
                     RRLGNENTIGMFSMEEDLNKKIKNILPNQEKELEEKFKSMVRFAPSDLKQVEKLKSLV
                     AKLDNTALIQILKDKNQPDHERVIHFKDGSQVKGFIYQHESFYILLKNDGNLLFPIDA
                     VDSIHFE"
     gene            176195..176380
                     /locus_tag="LIC_10146"
                     /old_locus_tag="LIC10146"
     CDS             176195..176380
                     /locus_tag="LIC_10146"
                     /old_locus_tag="LIC10146"
                     /note="identified by sequence similarity; putative; ORF
                     located using Blastx/Glimmer"
                     /codon_start=1
                     /transl_table=11
                     /product="conserved hypothetical protein"
                     /protein_id="AAS68779.1"
                     /translation="MTFRFLSLDICKIWELLPIYIYSGIYIFERKIYTRTLSILFLYS
                     FRSKNIRILSCFSKSSA"
     gene            complement(176425..177572)
                     /locus_tag="LIC_10147"
                     /old_locus_tag="LIC10147"
                     /note="transposase; IS1500; this region contains an
                     authentic frameshift, and is not the result of a
                     sequencing artifact"
     gene            177952..178608
                     /gene="frnE"
                     /locus_tag="LIC_10149"
                     /old_locus_tag="LIC10149"
     CDS             177952..178608
                     /gene="frnE"
                     /locus_tag="LIC_10149"
                     /old_locus_tag="LIC10149"
                     /note="identified by sequence similarity; putative; ORF
                     located using Blastx/Glimmer"
                     /codon_start=1
                     /transl_table=11
                     /product="polyketide synthase"
                     /protein_id="AAS68780.1"
                     /translation="MTVETKIAIYSDVVCPWCYIGKKRLEDAISIRKKSHPDDKIEIE
                     WRAFQLNPDLAPEGEDRILHMTRKFGSMDRVKMMVQRVADIANSENLPFLLEQEGHQP
                     NTFLLHALIRKAKEYGKDSILSEIFFRKFFAEGKNLSDTNIILESLREAGIQEDDFYS
                     IKENTILLQEVREEEQKGRELGVSGVPFFVFNEKYAVSGAQESNLFLQVFDRLESEIS
                     "
     gene            179789..181051
                     /gene="avtA"
                     /locus_tag="LIC_10150"
                     /old_locus_tag="LIC10150"
     CDS             179789..181051
                     /gene="avtA"
                     /locus_tag="LIC_10150"
                     /old_locus_tag="LIC10150"
                     /note="identified by sequence similarity; putative; ORF
                     located using Blastx/Glimmer;
                     alanine-alpha-ketoisovalerate"
                     /codon_start=1
                     /transl_table=11
                     /product="valine-pyruvate aminotransferase"
                     /protein_id="AAS68781.1"
                     /translation="MYNMQYSIFGQKFLKQTGIGQLMDDLSNPPPGSCLLGGGNPAFI
                     PELIEIWREIVSKQIESGSIDKILGGYESPSGILELRETVASILSDESGTKISKDQIA
                     ITNGSQNAFYFLLNFFSGNFGNDQRKKILFPILPEYIGYTDQTLEPDSFLSFVPEIRE
                     IEDRYYKYFISLENFDSIPSWKKEAGCICVSRPTNPTGNVITDQELEFLIERANNVGI
                     PLLVDNAYGFPFPNVVFGKNSFIHRSGMIQGFSLSKLGLPGVRTGFVVGDSETITLLH
                     RANSVINLTSANPGQFIALDLFRSGRWKELCEKIILPFYLKKSIFTQEAILNNWSSQI
                     DYKIHQSEGAFFLWVWVRNLSLSVSDLYPILKEAGVIVVPGKTFFPGTDSNWSHREEC
                     FRLSFAREDKEIEEGVLKIGKVLEKFLK"
     gene            181127..183481
                     /locus_tag="LIC_10151"
                     /old_locus_tag="LIC10151"
     CDS             181127..183481
                     /locus_tag="LIC_10151"
                     /old_locus_tag="LIC10151"
                     /note="identified by sequence similarity; putative; ORF
                     located using Blastx/Glimmer"
                     /codon_start=1
                     /transl_table=11
                     /product="conserved hypothetical protein"
                     /protein_id="AAS68782.1"
                     /translation="MIGNMESTEQEQDISFEELAASKPTEIQSLAPDYIFLNEGAVGL
                     SATARCILDELRDWHKKTEKHGSKSIHPSYLLTLDKLSDLLNKYRNLSEQAKSPPSID
                     LALRQLVDYEKKGKNKSAYIYPFLVRNGAKIQARIAIASPQKETKTDVNPYRAACFEF
                     SEEMIDLILQNRAKKPKLPDEDSPGAFLLHKNKAGKNWLFPKLASLEAEFSTLLKKGF
                     QPYSYIPMTDFLRDFLTYANKKNYVMKILPDYHIILDDLQLNPDGSYVNQPEVIAHYR
                     CQVDALEKFAIPYLKELSERAGYGLFGTRIIEFEQTHIQMVEPGRKQNSEKVKALISL
                     INDYPFDRETDELGKKVSETCRLSIQIISRLMEEKEKLSQRKEESVFKSLKLKILHKI
                     SENTLEEQTLYRFSPEQKLKSSGLSDETRYPSLIEELKKEISDQYGMKVIEKPDQTSE
                     IYAVDPGYMAAVLHKLSSLATKNVAYQKELEIAKEINASLSNPKHPGLNAKLKAEHIV
                     KLQQGIQTMEQLEVEKQRSREFAKKFNLPMGMLGFVASMILFLIASVHFKTTGILFVG
                     IPVSLFLGLMIAFHFRDKEKSDILSGGSSSSSFGSGFKGEYGAMSSSNSYETGEDSED
                     ERYQSSKGETPKEKKVSLIAKGAERFVFPSRFTKITDKIHDSRSLRKKIFENLDNIRN
                     NVAHLKGEKDDDKVASTIEYALLQNSATIIIPDDLVPQGMPGSIILSHNDLKAPLIRD
                     QIAEFLRNEAQKKQYDKKLVKYYTFLINTIEVEYYKYLPSRKKK"
     gene            183950..184201
                     /locus_tag="LIC_10152"
                     /old_locus_tag="LIC10152"
     CDS             183950..184201
                     /locus_tag="LIC_10152"
                     /old_locus_tag="LIC10152"
                     /note="identified by sequence similarity; putative; ORF
                     located using Blastx/Glimmer"
                     /codon_start=1
                     /transl_table=11
                     /product="conserved hypothetical protein"
                     /protein_id="AAS68783.1"
                     /translation="MIPRSSLRLFGGGNTGRTYIFSVFLRNSRLGALSANSIPTTEPI
                     SQFGDLITFNLDSILFSFFVNLEFKPILYRKEEIEFIPI"
     gene            184356..184475
                     /gene="rrf"
                     /locus_tag="LIC_10153"
                     /old_locus_tag="LIC10153"
     rRNA            184356..184475
                     /gene="rrf"
                     /locus_tag="LIC_10153"
                     /old_locus_tag="LIC10153"
                     /product="5S ribosomal RNA"
     gene            184688..184849
                     /gene="rpmH"
                     /locus_tag="LIC_10154"
                     /old_locus_tag="LIC10154"
                     /gene_synonym="rpl34"
     CDS             184688..184849
                     /gene="rpmH"
                     /locus_tag="LIC_10154"
                     /old_locus_tag="LIC10154"
                     /gene_synonym="rpl34"
                     /note="identified by sequence similarity; putative; ORF
                     located using Blastx/Glimmer"
                     /codon_start=1
                     /transl_table=11
                     /product="50S ribosomal protein L34"
                     /protein_id="AAS68784.1"
                     /translation="MKRNYQPSRVKRARTHGFRARMATAGGRKVLSRRRKKGRYKLTV
                     SDEKLGKKY"
     gene            185027..185179
                     /locus_tag="LIC_10155"
                     /old_locus_tag="LIC10155"
                     /note="RNAse P"
                     /pseudo
     gene            185176..185400
                     /locus_tag="LIC_10156"
                     /old_locus_tag="LIC10156"
     CDS             185176..185400
                     /locus_tag="LIC_10156"
                     /old_locus_tag="LIC10156"
                     /note="identified by sequence similarity; putative; ORF
                     located using Blastx/Glimmer"
                     /codon_start=1
                     /transl_table=11
                     /product="conserved hypothetical protein"
                     /protein_id="AAS68785.1"
                     /translation="MNRFVIQLIQLYKRLLSPLLPPACRFTPTCSEYAAQAFQEYGFF
                     RALQLSIWRILRCNPLSRGFDDPLPPNTKG"
     gene            185410..187293
                     /locus_tag="LIC_10157"
                     /old_locus_tag="LIC10157"
     CDS             185410..187293
                     /locus_tag="LIC_10157"
                     /old_locus_tag="LIC10157"
                     /note="identified by sequence similarity; putative; ORF
                     located using Blastx/Glimmer"
                     /codon_start=1
                     /transl_table=11
                     /product="conserved hypothetical protein"
                     /protein_id="AAS68786.1"
                     /translation="MEDRQTRLFLALILSMGIWMGVNYFFFPNTSTKKNTETKQTQSD
                     KTSENTKQQITSGKTKESNSADPVVQKEKITPFDTKKSFIVTDSYIVEFSSLGGKISK
                     FYMKDFTGPNGELIQVARKNPETVVVDGKSYQAVELSRDKGFDFNFSDSLVEISDSPW
                     NYIQFSLTEDKINHSISFSAVSPDRSYQLKKEFRFYPSENYFKLSISIINFSKEKLSF
                     ASQKNVRYLRTFGSLGPYPKDRPLSDRDTANFFRFYYLGGSFQDTLDGSSSVGFWSSV
                     GNFFTGNSGTDESFSIKTDKESGVDFAGTGSRYFIAVADPLDHKPHGIVLDNRPKNES
                     GAVLVYDNILLNPGENYNLDFASYIGIRESEGMAFKNPEFDPSQSKNSPFVGLSSDLN
                     KSFNQGITTPFRNGIIWILKQIYRFTIPNYGWSIIIFAILFKLVFYPLNQKQADSMKK
                     MQELSPQLKTINEKFANDPKMRQQKTMELYKKNNVNPVGGCLPMVIQIPIFIALYTAF
                     SDTIDLWNSPFLWVKDLSEPDVIWTSPAIPYFTQTGIGLNLLALLMVGTQVFQTRMTS
                     VSMDPNQKMLMYVMPVMMLYIFWNMPSGVTLYWTFQNVLSIGQQWITNHLKKTEEKKK
                     AKV"
     gene            187325..188035
                     /locus_tag="LIC_10158"
                     /old_locus_tag="LIC10158"
     CDS             187325..188035
                     /locus_tag="LIC_10158"
                     /old_locus_tag="LIC10158"
                     /note="identified by sequence similarity; putative; ORF
                     located using Blastx/Glimmer"
                     /codon_start=1
                     /transl_table=11
                     /product="conserved hypothetical protein"
                     /protein_id="AAS68787.1"
                     /translation="MENYIFEAEAKSKSEAEEYTLKTLRLNSDEVRFETVDSGKGGFF
                     GISQKKPAIVRAYVISRDLPAEKIIHGVVLTVLKKMGIEAEVVGMGDVDGKIYVEVAS
                     KESGLVIGKRGSTLDAIQFILNLMVDSKIRHGRKIVLDIESYRDKRELSLVRLGKSVA
                     ATVAKTGKSKLLEPMNPFERRIIHMALQENEKVFTRSEGNGTYKKVRIIPMKDKHKYK
                     DVVEKGPNNDLLEEVNFE"
     gene            188028..189398
                     /gene="trmE"
                     /locus_tag="LIC_10159"
                     /old_locus_tag="LIC10159"
     CDS             188028..189398
                     /gene="trmE"
                     /locus_tag="LIC_10159"
                     /old_locus_tag="LIC10159"
                     /note="identified by sequence similarity; putative; ORF
                     located using Blastx/Glimmer"
                     /codon_start=1
                     /transl_table=11
                     /product="tRNA modification GTPase"
                     /protein_id="AAS68788.1"
                     /translation="MNDTIAAVSTSSGAGAIGIIRMSGPEALTISSSFLFSKNKFLSP
                     SEILPRTAIQCVFQIGDRKIDQILFFYFKSPNSYTGEDLCEFHFHGNPILLREALDAI
                     FRAGARPAKQGEFSRRAFLNEKLDLTEVEAIGRLISARSRFELELAQKNVFGEVTRFT
                     SNLRSQLISLKAECEAEIDFSTEDLTYESLEERKTRIENVKSLCQTLISKSSSAEKLI
                     QQFRIVLYGEPNTGKSSLMNVLLGKERSIISEIPGTTRDYISEEIFLEGIPVRLVDTA
                     GVRETTDHIEKLGIERSEKEFQSADVRLFLVDVSKKENWKEFINKSRERLEGSILIAN
                     KIDILNSSWDRNLFSDVKDLIVLEISCKTKEGISNLLDAIKERTGKLGHSEDYVLLEE
                     RQRYHFETIVRCLDKTLHLLKEGAPAEIYIQEINYALAEIGEVNGKVDTEEVLGRIFS
                     KFCVGK"
     gene            189395..190708
                     /gene="maeB"
                     /locus_tag="LIC_10160"
                     /old_locus_tag="LIC10160"
     CDS             189395..190708
                     /gene="maeB"
                     /locus_tag="LIC_10160"
                     /old_locus_tag="LIC10160"
                     /note="identified by sequence similarity; putative; ORF
                     located using Blastx/Glimmer"
                     /codon_start=1
                     /transl_table=11
                     /product="malic enzyme"
                     /protein_id="AAS68789.1"
                     /translation="MKFYRRKVEFEKHGKNRMREKSLQYHALHPKGKIEVVPTKPTED
                     SYDLSLAYSPGVAYPCLEIKDSPELVYEYTNKGNLVGIITNGTAILGLGDIGALAGKP
                     VMEGKAVLFKKFAGIDVFDIEINTKDPDEFIRAVKLLEPTFGGINLEDIKAPESFYIE
                     EQLIEKMNIPVFHDDQHGTAIITVAGLLNSFKLTGKNPDDVKVVICGAGAAGIAIAEL
                     IQHIGIKKEQIFLVDTKGVIHHNRNDLNDSKKKYIQKTDSTTLRDVMKGSDIFIGVSV
                     ENMVDEDMVRSMSKNPVIFALANPDPEIPYRVAKAVRSDLIMGTGRSDNPNQVNNVLG
                     FPFIFRGALDVRARHITLEMKLAAARSLAELARLEVPEVVSKAYGGEKFTFGPEYLIP
                     KPFDKRVLFHVAPAVAEAAVASGSARIPYLGREKYLGFLEGIIKS"
     gene            191388..193487
                     /locus_tag="LIC_10161"
                     /old_locus_tag="LIC10161"
     CDS             191388..193487
                     /locus_tag="LIC_10161"
                     /old_locus_tag="LIC10161"
                     /note="identified by sequence similarity; putative; ORF
                     located using Blastx/Glimmer"
                     /codon_start=1
                     /transl_table=11
                     /product="conserved hypothetical protein"
                     /protein_id="AAS68790.1"
                     /translation="MIWARWVMSKSENQVPTPETFVLSSEDTQDMIGDQELKVLMLQY
                     NPGAFKDIDLIEKGVENYFLFNQSPFALTKIEQLQHLKLNDLKFLEERRGIQSYQFLL
                     FQKEIRELQIANVIIRPASLKADQIVKVKRGCVLQSVAAILEMLYARDQFILNISKNS
                     DVEDWVHQNYINVDDKGIQINLSDSKFLEKSMQNLESLSLESLLDRLKVRGDLFSNIF
                     QILNQKPGEILNQLSLIKVEPEVLPVLEKRGSRSPLLQLHPRFHLFQPSFEELLSFRH
                     TSKEKNEQNKSTELEIIFELFNVIARKILLQILPGEESSWIELTGHSQAERYLQELKK
                     HPAFTSGKSWAGGGDFIRSYEVLLQTVRTLEHLKKESLINLITGENLVRFKESKEPIH
                     FDLSNFEVDDASIKSVGMSRTELFREVLERIRSREDFLKKERKGSGGETIGLMILAKS
                     MILRAFIEVRQKRTSIHNLIRQNGFPRGIYEFLKEVSDVKDGQVAVDEQIRLSKAIAE
                     WEEDTEKERIRSERASKSILERIIEFILSLFGIKVAPKERDTTNKGQVKKDFKNIESD
                     HSSQEPSKPKKKKSLGVIVGPKEKELMIPSRVQKAIDYVDRKNNGLIWLDEVVVAISS
                     PEFGKDKVADLIYYDQKRRYMEIRAMNQVRHVFIRKELESDSAWIQTTLDYLDNVSAK
                     KPEFSALADTLRRFQNE"
     gene            193574..194968
                     /gene="fumC"
                     /locus_tag="LIC_10162"
                     /old_locus_tag="LIC10162"
     CDS             193574..194968
                     /gene="fumC"
                     /locus_tag="LIC_10162"
                     /old_locus_tag="LIC10162"
                     /note="identified by sequence similarity; putative; ORF
                     located using Blastx/Glimmer"
                     /codon_start=1
                     /transl_table=11
                     /product="fumarate hydratase"
                     /protein_id="AAS68791.1"
                     /translation="MKTRIETDSMGEIAVDDSKYWGAQTERSLHHFHIGNDRFPREMI
                     RALGILKKSAAVVNAELGLLSEDKKKLIVQAADEVISGKLDEHFPLSVWQTGSGTQTN
                     MNSNEVISNRAIEIAGGVKGSKKPIHPNDDVNKAQSSNDTFPTAMHIAAAEQLNQKLI
                     PALIQLKETFKKKTDEFQNIIKIGRTHLQDATPLTLGQEFSGYVQQLEYNIARVKAVL
                     PSVYRLALGGTAVGTGLNTHPQFAVKAAAQIAKETGLPFVSAENKFEALAAHDSLVET
                     SGVLKTIAASLMKIANDIRWLSSGPRCGIGEISIPENEPGSSIMPGKVNPTQSEQMTM
                     VAAQVIANDVAVNIGGASGNFELNVFKPLIIHNVLNSIRLLSDSCVSFEEHCARGIIP
                     NKEKLNEHLNNSLMLVTALNPHIGYDNAAKIAKNAHKKGTTLKESGIELGLLTSEQFD
                     QWVLPEKMIHPSVD"
     gene            complement(195475..195915)
                     /locus_tag="LIC_10163"
                     /old_locus_tag="LIC10163"
     CDS             complement(195475..195915)
                     /locus_tag="LIC_10163"
                     /old_locus_tag="LIC10163"
                     /note="identified by sequence similarity; putative; ORF
                     located using Blastx/Glimmer"
                     /codon_start=1
                     /transl_table=11
                     /product="conserved hypothetical protein"
                     /protein_id="AAS68792.1"
                     /translation="MNHIVYKNLKNYKYQLVKSYNFQTEIKTDLSLKIRKSEVKVFVN
                     LDPEGLLKIEAGYAWDGPSGPTIDTKTFIRGSLIHDALYQLMREEKLDRIKYRENADQ
                     LLKKICLEDGMNSFRASYVYQFVRWFGESAARPKDESKEWEVAP"
     gene            complement(195938..196135)
                     /locus_tag="LIC_10164"
                     /old_locus_tag="LIC10164"
     CDS             complement(195938..196135)
                     /locus_tag="LIC_10164"
                     /old_locus_tag="LIC10164"
                     /note="identified by sequence similarity; putative; ORF
                     located using Blastx/Glimmer"
                     /codon_start=1
                     /transl_table=11
                     /product="conserved hypothetical protein"
                     /protein_id="AAS68793.1"
                     /translation="MLSTFKAQLKIQFEDLEFNDFSDAVQEEFGIVNVTTMTLYTKKR
                     LGVKQSTIEKIKETQQNHLAY"
     gene            complement(196365..196787)
                     /locus_tag="LIC_10165"
                     /old_locus_tag="LIC10165"
     CDS             complement(196365..196787)
                     /locus_tag="LIC_10165"
                     /old_locus_tag="LIC10165"
                     /note="identified by sequence similarity; putative; ORF
                     located using Blastx/Glimmer"
                     /codon_start=1
                     /transl_table=11
                     /product="phage-related protein"
                     /protein_id="AAS68794.1"
                     /translation="MLKSKDSPNKTIRMELPNNRYKERPDIALAVQQIGEIKREKDRI
                     KSKTDDQIAKLLLDLQNEMDPLDLKIQHLVSGIKFYVDHHLEELFPNPEYKTCKLATG
                     TLKLRKVPPSVKTRGTAKFYEKVLTDNNLLEKFNNLVN"
     gene            complement(196982..197449)
                     /locus_tag="LIC_10166"
                     /old_locus_tag="LIC10166"
     CDS             complement(196982..197449)
                     /locus_tag="LIC_10166"
                     /old_locus_tag="LIC10166"
                     /note="identified by sequence similarity; putative; ORF
                     located using Blastx/Glimmer"
                     /codon_start=1
                     /transl_table=11
                     /product="conserved hypothetical protein"
                     /protein_id="AAS68795.1"
                     /translation="MIDLEKIKRYIVNGEVVHKGEFWRRGRKLSQRLEQIVIESKLNL
                     RDIAFKYSAKIEEGTQCGPLYREHLADVIKGIRNTKRYVKAIEESWGLPIETIRSIYR
                     EDKETEKRMEKLDSNSIQEFAIWYKNILNSKKETYNIIKIANIEDQNVSEIAI"
     gene            complement(197666..197971)
                     /locus_tag="LIC_10167"
                     /old_locus_tag="LIC10167"
     CDS             complement(197666..197971)
                     /locus_tag="LIC_10167"
                     /old_locus_tag="LIC10167"
                     /note="identified by sequence similarity; putative; ORF
                     located using Blastx/Glimmer"
                     /codon_start=1
                     /transl_table=11
                     /product="conserved hypothetical protein"
                     /protein_id="AAS68796.1"
                     /translation="MKQEVLTTIAEKNPILSRDNLDPIVLSDIEEKMIVQIAEYVREQ
                     FTTFDWRWDDHSEMHDKTVTSLFLVKNDILQICGKNQSKTQEFIRILEYILEEEFDE"
     gene            198377..198775
                     /locus_tag="LIC_10168"
                     /old_locus_tag="LIC10168"
     CDS             198377..198775
                     /locus_tag="LIC_10168"
                     /old_locus_tag="LIC10168"
                     /note="identified by sequence similarity; putative; ORF
                     located using Blastx/Glimmer"
                     /codon_start=1
                     /transl_table=11
                     /product="phage-related protein"
                     /protein_id="AAS68797.1"
                     /translation="MYKSDKKFPDRLKKLIEILGLSQAEFARSIDLKPAFISDLINQR
                     AKSFSQESLLKLRVAHNVNPLWLISGEGQMLITELEIKTDLETDHYRSLLRKIKTRPQ
                     IEVLLESLMEVSDSELEALRVVIEKFRKKK"
     gene            199526..199828
                     /locus_tag="LIC_10169"
                     /old_locus_tag="LIC10169"
     CDS             199526..199828
                     /locus_tag="LIC_10169"
                     /old_locus_tag="LIC10169"
                     /note="identified by sequence similarity; putative; ORF
                     located using Blastx/Glimmer"
                     /codon_start=1
                     /transl_table=11
                     /product="conserved hypothetical protein"
                     /protein_id="AAS68798.1"
                     /translation="MSIINGNTKKGSLLKSSQSLGSEKEKPILETTELLPIKDKTQIL
                     KTKEAARYLNLSVRTFNQYVIDHEIPFIQWSPRVRRFMVGDLDKVVLARRTKKQIY"
     gene            200018..200251
                     /locus_tag="LIC_10170"
                     /old_locus_tag="LIC10170"
     CDS             200018..200251
                     /locus_tag="LIC_10170"
                     /old_locus_tag="LIC10170"
                     /note="identified by sequence similarity; putative; ORF
                     located using Blastx/Glimmer"
                     /codon_start=1
                     /transl_table=11
                     /product="conserved hypothetical protein"
                     /protein_id="AAS68799.1"
                     /translation="MESSKISQIKLGIKDFLVILGFVISGVIQYNTMYKEHEIRIVKI
                     ETEMASIAEDLAEIKADVKDLIKLTSAKGRRIE"
     gene            200248..200574
                     /locus_tag="LIC_10171"
                     /old_locus_tag="LIC10171"
     CDS             200248..200574
                     /locus_tag="LIC_10171"
                     /old_locus_tag="LIC10171"
                     /note="identified by sequence similarity; putative; ORF
                     located using Blastx/Glimmer"
                     /codon_start=1
                     /transl_table=11
                     /product="conserved hypothetical protein"
                     /protein_id="AAS68800.1"
                     /translation="MKFLLKDDRTGKSSDTTLRTWIVFFLVVSYLIVLSILSVFSPDS
                     LRPLQMDIIQWLIVFYGAVGSLYLGKRINENLNSKKRILGEFLDRFQDPKRSDATVQD
                     VESRQL"
     gene            200616..201197
                     /locus_tag="LIC_10172"
                     /old_locus_tag="LIC10172"
     CDS             200616..201197
                     /locus_tag="LIC_10172"
                     /old_locus_tag="LIC10172"
                     /note="identified by sequence similarity; putative; ORF
                     located using Blastx/Glimmer"
                     /codon_start=1
                     /transl_table=11
                     /product="conserved hypothetical protein"
                     /protein_id="AAS68801.1"
                     /translation="MLIEMISYISHPIAPWNPQRKDPITPRLFLKDYQQCMGNIFQDF
                     IIYIGLIYRIPDFIHLTTYNYYALFEDWAIKNKKNVYDSGDHSEYFNILMNSNNIPFK
                     IVKKKGDKEELCSYFENGNFPCGLGTYLTKKGHIIRGIGIVINDEGKKFLKVSDPYGV
                     GPSYLDPYGYMIQYELDVLFDLGVPTALYLENF"
     gene            202322..202936
                     /locus_tag="LIC_10173"
                     /old_locus_tag="LIC10173"
     CDS             202322..202936
                     /locus_tag="LIC_10173"
                     /old_locus_tag="LIC10173"
                     /note="identified by sequence similarity; putative; ORF
                     located using Blastx/Glimmer"
                     /codon_start=1
                     /transl_table=11
                     /product="conserved hypothetical protein"
                     /protein_id="AAS68802.1"
                     /translation="MRISHLDYLKSLILSIKTLPESPSADPISLFSENKIFQSAPNAS
                     DYPNLFPFCIIFQSPLVSVPDGRRFQRLDSEFVNGIKNIRFLKRHYIQEFKYTIDFWM
                     QDSLKDIPSSGHLNSGALGIFDQILIFLSNQRKFITLHGVTVEVKPGSFSIIANPSEN
                     LGFYKLTTEFFFNDGLFETESVPTLAQGTFQIEEPTEIGTSGEQ"
     gene            202933..203169
                     /locus_tag="LIC_10174"
                     /old_locus_tag="LIC10174"
     CDS             202933..203169
                     /locus_tag="LIC_10174"
                     /old_locus_tag="LIC10174"
                     /note="identified by sequence similarity; putative; ORF
                     located using Blastx/Glimmer"
                     /codon_start=1
                     /transl_table=11
                     /product="conserved hypothetical protein"
                     /protein_id="AAS68803.1"
                     /translation="MKVVEFIKKYEITPVLAAGFLDHLRRVPEEDVKEEILRNVYQEF
                     SGINLDKIKNSTWEQVAVHIEEKIFTKANVRESN"
     gene            203246..204733
                     /locus_tag="LIC_10175"
                     /old_locus_tag="LIC10175"
     CDS             203246..204733
                     /locus_tag="LIC_10175"
                     /old_locus_tag="LIC10175"
                     /note="identified by sequence similarity; putative; ORF
                     located using Blastx/Glimmer"
                     /codon_start=1
                     /transl_table=11
                     /product="conserved hypothetical protein"
                     /protein_id="AAS68804.1"
                     /translation="MSTGNVTTYHQDGGINFNDVKPDHVGSKVGTAETGDANRVYVIN
                     NTPQAKDVFGRGELVDALEQFFEEFDESKGQKPVPVLCVRPFNDLAGSVGTPTKVGGG
                     EAALPTTSGIPTGSRVVVLKITKAGACGIAEYRKSVDAGANFSTPLIIPSSGSAISLD
                     VGVSTTFTNASTPANTFQLGDTFTFIITGPSASNASRLAAIEVLKREYGSYWIHVLGP
                     ASRAFAMSCNVILEEMETEHHLPSFMILEARSKNESETIPQYFQYIQDEFEPFVSPKG
                     RVMIAVGEARYIKGGVNASGGYSAVKSAGDSIGAWRNFATMATAKIAATPVNVSIGYV
                     KDMRSLTFSEIRYWDEGYRNYMDLLHDMGLMVLKQYDDYDGIFIARDKIKAGSDSDFK
                     ELPERRRADKMHRILYRESLQFLNMDTEVDSGSGGLDYLKAYIDSKISAEMESPGRKE
                     ISGHEIVLDPNKTFNTDRILKAKCKMYVSNRTKAIEWETSFATPK"
     gene            204743..205177
                     /locus_tag="LIC_10176"
                     /old_locus_tag="LIC10176"
     CDS             204743..205177
                     /locus_tag="LIC_10176"
                     /old_locus_tag="LIC10176"
                     /note="identified by sequence similarity; putative; ORF
                     located using Blastx/Glimmer"
                     /codon_start=1
                     /transl_table=11
                     /product="conserved hypothetical protein"
                     /protein_id="AAS68805.1"
                     /translation="MALEVVKENYSFTNLELKLFGYDMVSFSGFKFDHAVEIELTYGK
                     SGEIVGYTTKNYKRSISAEIYFEELDRLTLLAAPYGGLIEKLPPAPLTAVLKAEGRPD
                     FKYLAPAAKITKYVADFKSGNSGAVAVPLEIALLSIPIISFA"
     gene            205214..205633
                     /locus_tag="LIC_10177"
                     /old_locus_tag="LIC10177"
     CDS             205214..205633
                     /locus_tag="LIC_10177"
                     /old_locus_tag="LIC10177"
                     /note="identified by sequence similarity; putative; ORF
                     located using Blastx/Glimmer"
                     /codon_start=1
                     /transl_table=11
                     /product="conserved hypothetical protein"
                     /protein_id="AAS68806.1"
                     /translation="MYIMNPLISSIPALKEAFEKLPQPYQNIDDDFIARNKDVIDMIK
                     SHFADKGGLHVLDAGEGRKIICRVPNKTQVDETLEKARKEKQTDVAQRLTGQCCLYPS
                     FEVVNGWAQDSPGIFIPISNKLIELTATTQEVTAKKL"
     gene            205811..208018
                     /locus_tag="LIC_10178"
                     /old_locus_tag="LIC10178"
                     /note="phage-related protein; this region contains an
                     authentic frameshift, and is not the result of a
                     sequencing artifact"
     gene            208015..208560
                     /locus_tag="LIC_10179"
                     /old_locus_tag="LIC10179"
     CDS             208015..208560
                     /locus_tag="LIC_10179"
                     /old_locus_tag="LIC10179"
                     /note="identified by sequence similarity; putative; ORF
                     located using Blastx/Glimmer"
                     /codon_start=1
                     /transl_table=11
                     /product="conserved hypothetical protein"
                     /protein_id="AAS68807.1"
                     /translation="MIGGITPPALPAGYLPLEAITGDIDRLKVSWSGNRYEFPSGTKI
                     KAHREKEIVMTPIPGGKNGTVKELTGYKDWTITVEFTLLASIYGAGSFSAPSNPLIKT
                     MRQKMRELRDLWEQEETLWLSHAMLRVLGITNVVCQKFELLNAPIQYEQGIIITFLSD
                     DEYDLDLASIEAKNGVVESSL"
     gene            208557..208928
                     /locus_tag="LIC_10180"
                     /old_locus_tag="LIC10180"
     CDS             208557..208928
                     /locus_tag="LIC_10180"
                     /old_locus_tag="LIC10180"
                     /note="identified by sequence similarity; putative; ORF
                     located using Blastx/Glimmer"
                     /codon_start=1
                     /transl_table=11
                     /product="conserved hypothetical protein"
                     /protein_id="AAS68808.1"
                     /translation="MSQFYVLKNNDTLQRLSARYYGKWEIWRLILDNNPQIEDWNNLR
                     AGVLIEIPEPLAEDRLHTIADGETYESISFLYYGTEHFSSKIRENNSNIQPYENIGST
                     LFIEALVSKAELQNAKRRMNL"
     gene            208928..209959
                     /locus_tag="LIC_10181"
                     /old_locus_tag="LIC10181"
     CDS             208928..209959
                     /locus_tag="LIC_10181"
                     /old_locus_tag="LIC10181"
                     /note="identified by sequence similarity; putative; ORF
                     located using Blastx/Glimmer"
                     /codon_start=1
                     /transl_table=11
                     /product="conserved hypothetical protein"
                     /protein_id="AAS68809.1"
                     /translation="MFVLNQELEISNIKFPAITEAVLESSREIPTDILTIKLPKYKNL
                     KKDSIVKFSKVTWKAGYFQYGLLNEFNGYILEISPKVPLELKCVDPFFFCQRKMMTQD
                     YHQKPLMVFLNDCIHPQIKSDISIIVRDSDIKQTVDIRCAKKSARYALYELKKTHGVD
                     VFFHDWKLVVQKAYKHTDLSFSSKKNKTQNSNESQETFPIFRFGKNIIQDELTPLESK
                     PFKIIVRGENPKTGQTYRGAYGTGETCYYEIDGLDSQGAEKRAKEIFNEKCGSGFKGK
                     FVSFGFPSITHSQIIEVQDPDDLSRSAKAFVDKVIKKFNKDGYRQEIFPGFYYEPPKT
                     GSSKSNGKK"
     gene            209971..210543
                     /locus_tag="LIC_10182"
                     /old_locus_tag="LIC10182"
     CDS             209971..210543
                     /locus_tag="LIC_10182"
                     /old_locus_tag="LIC10182"
                     /note="identified by sequence similarity; putative; ORF
                     located using Blastx/Glimmer"
                     /codon_start=1
                     /transl_table=11
                     /product="conserved hypothetical protein"
                     /protein_id="AAS68810.1"
                     /translation="MADKTIIQAIVQAWKIGFPIFFPKLGIVDSVDSEKKLLIVKVAE
                     DFIHDVIWTEPVVPMQGSKCLLIARDNIEKRYTAFGFEKIDSIKTKIADKVEIEVNES
                     KTFLNYNNIIKLTINDEGFLLDLGGKPFKIRGNIEQDGDFKTTGKIEAEKEVTAFAQS
                     SNSVSLSTHLTDYVDTPVGPSVSNKPKAGT"
     gene            210543..210905
                     /locus_tag="LIC_10183"
                     /old_locus_tag="LIC10183"
     CDS             210543..210905
                     /locus_tag="LIC_10183"
                     /old_locus_tag="LIC10183"
                     /note="identified by sequence similarity; putative; ORF
                     located using Blastx/Glimmer"
                     /codon_start=1
                     /transl_table=11
                     /product="conserved hypothetical protein"
                     /protein_id="AAS68811.1"
                     /translation="MIDFANDSVQFGDLTLDPSDNDLLSDSNSVRIVLSEIREMFEMT
                     VADDIDYPEIYSRQRIAQNSTEYDELSERIQDAERILKFHPIINPQSINIILDEERRL
                     VVDFRLKTGESVKGILMN"
     gene            211136..212266
                     /locus_tag="LIC_10184"
                     /old_locus_tag="LIC10184"
     CDS             211136..212266
                     /locus_tag="LIC_10184"
                     /old_locus_tag="LIC10184"
                     /note="identified by sequence similarity; putative; ORF
                     located using Blastx/Glimmer"
                     /codon_start=1
                     /transl_table=11
                     /product="conserved hypothetical protein"
                     /protein_id="AAS68812.1"
                     /translation="MNLNITKEQVLNEHLQSVKASGVFKNHTFSPTSKTFSILRAVSN
                     AIFLFIDDNLVSIQKAIHPHTAEDDALHEHLIRRGMQWKPSLPAIIKVRIGSSVPSII
                     NREIPQSLIVTTSGKEDQRVKFFLQESLILPAGTAADAQGKYTVEALAQCTVDGPIGN
                     VVSRSINLIENPPDGIDYVSNIEINPIQQGQYRETRTSVRARLRNAEGVSSKWTPTWY
                     VGEAETFAFVKRAIFKSSKNLKMDGEVKILVQGTVASLTDSQLTQIINYFNSEENDPG
                     GVAHVLVENISETIINKTVTVKFSSSDTIPSQVVLDQIKDEYFLSLEEGQDFVDAQLK
                     ALYQALPNCIDVEFNPLGNIDVPAGSLANAGPAFQVIGVVYV"
     gene            212250..212924
                     /locus_tag="LIC_10185"
                     /old_locus_tag="LIC10185"
     CDS             212250..212924
                     /locus_tag="LIC_10185"
                     /old_locus_tag="LIC10185"
                     /note="identified by sequence similarity; putative; ORF
                     located using Blastx/Glimmer"
                     /codon_start=1
                     /transl_table=11
                     /product="conserved hypothetical protein"
                     /protein_id="AAS68813.1"
                     /translation="MWSMSDKFTFNFDSTVWKNQRSLIRKLGVDSLWYKVLKSILSIL
                     NERAVRLSWLYRQMWLETSDGFGLILWGTRYKIEKLPGETDDLYRNRLLLAKLFKMSI
                     ASVSSKRQVIQFSTGLDPEEIRYSKIYKSEEAKNCFTMGGILDQRMMSRKYVLFRYRF
                     FFPKLSDSFNRSALVQSIENVNIGGNVCELWENQGEFDPFVMGGNLTGQFHSRRAEKI
                     REYSVY"
     gene            212990..213712
                     /locus_tag="LIC_10186"
                     /old_locus_tag="LIC10186"
     CDS             212990..213712
                     /locus_tag="LIC_10186"
                     /old_locus_tag="LIC10186"
                     /note="identified by sequence similarity; putative; ORF
                     located using Blastx/Glimmer"
                     /codon_start=1
                     /transl_table=11
                     /product="conserved hypothetical protein"
                     /protein_id="AAS68814.1"
                     /translation="MEKIYVYSSESLEEYPYSNLSSIELEVELFNRDKSEEKKKKIHQ
                     GIAFPPEGFKFECGALKELSLSEKADRGLTSVPENMKIEEETLVPKTELELLQCGFLT
                     ISAYKEKKIQKIKTKFDEAMDQILSKYPKTEPLSWPILAPQAKRWIYASAEEKESLKS
                     EFISLISESKSQNDEDITELASSVLIKSNAYESFSGVCKKLKREMILQIENNTKTNVN
                     VLYNELEAIVIDFPSFEGDNHG"
     gene            213705..215216
                     /locus_tag="LIC_10187"
                     /old_locus_tag="LIC10187"
     CDS             213705..215216
                     /locus_tag="LIC_10187"
                     /old_locus_tag="LIC10187"
                     /note="identified by sequence similarity; putative; ORF
                     located using Blastx/Glimmer"
                     /codon_start=1
                     /transl_table=11
                     /product="conserved hypothetical protein"
                     /protein_id="AAS68815.1"
                     /translation="MDKLSGIEFPGVGKRVFPEDWKKEQESKSQEIINRDLDLLGFGI
                     QNGGTIVIGSGPNRVDLIDTLIAYDEEGKRIQVTPIAGIPVPNNVTCTLVVRHKFLET
                     QYDSPSNLPSDGTNLWRDNSFEILTRQGLLVTGDVPLRLISSNASGVVTLGTDLRTWR
                     GIFTNNIKDGQITEEKQASSVKTGLITDLHAELIGAINPDVNHPLKLVQGINQTYLYS
                     KNFIDVTFKQERKFLGEMFWMDDLKSPSIDFPAFCLASPDQLISVSGTGGMPDLVSYW
                     LNKPLRYDPLGNNITDFDTISYTISSNVLTVTFPTTTACQKIIDALGEDYQVQGSFTN
                     WMTGTILQTIGGIPANSTLAITAFSSASRTISFSCTATNSSGSLSGVKIRFYKHRLPD
                     ITPGTTITNQVRHFTVQGRGFVSVMDSDSDWIGGLRRRDRLHDHAHDLPQTVPNNTTT
                     SSTPGGGPYWIGTTRIYTTGGAVANNNGSPRTGKTTDARGISGFPYIFVRRVL"
     gene            215772..215960
                     /locus_tag="LIC_10188"
                     /old_locus_tag="LIC10188"
     CDS             215772..215960
                     /locus_tag="LIC_10188"
                     /old_locus_tag="LIC10188"
                     /codon_start=1
                     /transl_table=11
                     /product="hypothetical protein"
                     /protein_id="AAS68816.1"
                     /translation="MRGNLSNKTMDFEENPRDKRLEIRFDFFSEKSYNRALKNSMAGI
                     SKIAHFNVMKTNGKLIFQ"
     gene            216137..217693
                     /locus_tag="LIC_10189"
                     /old_locus_tag="LIC10189"
     CDS             216137..217693
                     /locus_tag="LIC_10189"
                     /old_locus_tag="LIC10189"
                     /note="identified by sequence similarity; putative; ORF
                     located using Blastx/Glimmer"
                     /codon_start=1
                     /transl_table=11
                     /product="conserved hypothetical protein"
                     /protein_id="AAS68817.1"
                     /translation="MDKLSGIEFPSVGKRVFPEDWKKEQESKSQEIINRDLDAFGPGI
                     DSGGNIVVGSLANRIDLTDTLIAYDEYGRRIEIPPTIGIVIPNNAACTIVVRHKFQET
                     EYNNPLNVPEDGPIIWRDNSFEIIARQGVLVAGDVALRTVSTDTSGIVTLGNDLRIFR
                     GIKGIRIKNNEVTEEKQAGSVKTGILTDLHTDIVTAINPDTNNPLKFVKAINQVYLFL
                     KNFIDVTFKQERKFLGEMFWMDDLKSPSSDFPAFCLSSPDQLINSTGNGGMPDLVSYW
                     LNQSLRYEPLGTNITDFDAISYTIASNVLTVTFPNTTACQKIIDALGEDNLIHGSFTN
                     WMTGTILQAIGGIPANSTLAISALSASNRTISFTCTAANSSGSLSGVKVRFYKHRLPD
                     AVQGTTITNQVRHFTVQGRGFVSVMDFEGEWIGGLRRRDRFQGHRHGASTSISFDIPQ
                     GATGGLGSLVAAGYYSDGTPRGLLLNGYPSTTVTGPTTDSPSGSHRIGKTTDARGISG
                     FPYIFAKRVL"
     gene            218744..220423
                     /locus_tag="LIC_10190"
                     /old_locus_tag="LIC10190"
     CDS             218744..220423
                     /locus_tag="LIC_10190"
                     /old_locus_tag="LIC10190"
                     /note="identified by sequence similarity; putative; ORF
                     located using Blastx/Glimmer"
                     /codon_start=1
                     /transl_table=11
                     /product="cytoplasmic membrane protein"
                     /protein_id="AAS68818.1"
                     /translation="MLAILISAILSLYIFISFGILAEKILKVKFQFTDRVLVGLSVTN
                     TLVSLVSLFLPITILVLFIFLSFCFVFLYFERKNLKLLTFGLIHKNIIVIITFPFLLS
                     ALVFSLNPPFAYDSGLYHIQSIKWIQEYSVVPGLANLHGRFGFNPNIFTIFALTSLKE
                     IFKQEIFSVNFVIYSILVLHSINRIYKILKQEGFTNSFLLHSIVLFLILEQFMSLSSP
                     TPDLISIVLPLYILTNLPKNENGIHSKLNLENYFSSIILSVYTISVKLATIPLCILIL
                     LLIIRYKFDGKKLLIVISIIFLILLPWLIRNVILSGYLIYPFSAIDIFNFDWKVPLNA
                     VVSEKLSITGWARNPGEGYKEAAQMKFWEWFPIWWNTISKLNRLFIVISFLSPIFIFI
                     YSLFKKIKIDFQTFAILFTSWIGVIFWILLAPDIRFGKAFLGVSAISPLLYFNFKINF
                     FPIKISKTSKQIILVFIFIIVSVFLINRRTYNRCKNFIRENSAFFVRPKKIEIPQNLE
                     FKKIQMNDLEVFIPAEGDRCYDYEIPCMPYKNYSLILRGKTLQSGFKYIQN"
     gene            complement(220760..221347)
                     /locus_tag="LIC_10191"
                     /old_locus_tag="LIC10191"
     CDS             complement(220760..221347)
                     /locus_tag="LIC_10191"
                     /old_locus_tag="LIC10191"
                     /note="OmpA-like; identified by sequence similarity;
                     putative; ORF located using Blastx/Glimmer"
                     /codon_start=1
                     /transl_table=11
                     /product="peptidoglycan associated cytoplasmic membrane
                     protein"
                     /protein_id="AAS68819.1"
                     /translation="MVKKILNLILLGAIAFSFTLCSSAEKKEESAAPEPSTQEQSAAA
                     NRNVDVNSPEAIADSLNEKLKDFRYPDGLTRPGFSYKKADVTPGDFSEWSKTNAPVIK
                     EGLGKLPDSYALEITGHTDAIGPEQAEGAKKGNIFYSELRANAVKQALIKQGIPANRI
                     VTKGAGSSEPVSGLDAKDAKNRRVTFRFATSAPQQ"
     gene            221483..222421
                     /locus_tag="LIC_10192"
                     /old_locus_tag="LIC10192"
     CDS             221483..222421
                     /locus_tag="LIC_10192"
                     /old_locus_tag="LIC10192"
                     /note="identified by sequence similarity; putative; ORF
                     located using Blastx/Glimmer"
                     /codon_start=1
                     /transl_table=11
                     /product="conserved hypothetical protein"
                     /protein_id="AAS68820.1"
                     /translation="MNLELKADVSEEFSGNRLDRFLKYSLGDEISRATIQKWIEAGYV
                     QGQDGKILDKSSWKVKTGEKYLLSIPPKPPLNLEPIPMELPVILERENFLIIHKPSGI
                     ASHSGPGDRSPSLVNGLIYHFKELSKMGGEARPGIVHRLDKPTEGLILIAKNDRAHGK
                     LSELFRKREIEKKYYAWVQGHPPEESGTIDLPIARHPVERLKMTVSPKGRRSITHYKV
                     LKYINSRSGRKFSFIEVGLETGRTHQIRVHFQNQRCPVVGDLLYSRAGSQFESYGLQL
                     LSYFLKFKDPFTNEKIEAILPLSERFLRFEKNAPLL"
     gene            complement(222390..223232)
                     /locus_tag="LIC_10193"
                     /old_locus_tag="LIC10193"
     CDS             complement(222390..223232)
                     /locus_tag="LIC_10193"
                     /old_locus_tag="LIC10193"
                     /note="identified by sequence similarity; putative; ORF
                     located using Blastx/Glimmer"
                     /codon_start=1
                     /transl_table=11
                     /product="conserved hypothetical protein"
                     /protein_id="AAS68821.1"
                     /translation="MNPNELNVALIQCDLSWENQKANYEHVRNLIHSTLEKNSNKKPD
                     LILLPETFATGFTMRSERIAEADEGPTETFLQEIANFTRATICAGWIRKNQNGKPFNT
                     VSVVNPNGIIILRYSKIYPFTFGGENRHYSAGSEILSYNLNGFRITPFICYDIRFPEI
                     FRKVAGETDIFTIHANWPVPRIHHWELILKTRAIENQAYIFGVNRIGVAGYNQSISHN
                     GHSLAVAPNGDFVDAGEGNETILFYKAHKNSISDYRKDFPVLLDRKDPNLIGIKVTEH
                     SSQI"
     gene            complement(223315..224067)
                     /locus_tag="LIC_10194"
                     /old_locus_tag="LIC10194"
     CDS             complement(223315..224067)
                     /locus_tag="LIC_10194"
                     /old_locus_tag="LIC10194"
                     /note="identified by sequence similarity; putative; ORF
                     located using Blastx/Glimmer"
                     /codon_start=1
                     /transl_table=11
                     /product="short-chain dehydrogenase"
                     /protein_id="AAS68822.1"
                     /translation="MKAPNGDLAIVTGSSKGIGKAISEFLVSEGYRVIGISRTEPNSY
                     LLKDSSLYRHIYMDLSNTKEIEFKLSNILKEERTLKILVNNAGMGNFSPHEEISFDTL
                     EKMLLVNFVSPILITKLFLRDLKKNEGWIFQIHSIAALKESIRGAAYAGSKAGLRHFG
                     LNLFEEIRKSGVKLVNINPDITKTEFYDHLDFEMDSDPTSYLNVSEILNVFKFSLSNP
                     ENVGFTEITIRPKLHRISKKPFVRKNENDLKD"
     gene            complement(224064..225101)
                     /gene="splB"
                     /locus_tag="LIC_10195"
                     /old_locus_tag="LIC10195"
     CDS             complement(224064..225101)
                     /gene="splB"
                     /locus_tag="LIC_10195"
                     /old_locus_tag="LIC10195"
                     /note="identified by sequence similarity; putative; ORF
                     located using Blastx/Glimmer"
                     /codon_start=1
                     /transl_table=11
                     /product="photoproduct lyase"
                     /protein_id="AAS68823.1"
                     /translation="MRSSNFISPKRFSHIYVEESAKNHPKTLEILSKFPKSYTIPINS
                     YKEVFNPSAQNFQAQKRSPKLILAKRKEQFLYSGSGVAPDFGYRFFYYNALVLNCLYN
                     CSYCYLQGMYPSANIVIFVNNEDFILETKEQLTFSKPLYLCISYDTDLLALENTLGYC
                     KEWILFASSYPDLIIEIRTKSANFKSIADLKPVSNVILAWTLSPDSVIQEHEPLTPRL
                     SSRLKNIKEALNSGWQVRLCIDPILNVPDWKSVYLEFIHKIFEEIPGEKLREISLGVF
                     RMNLDYFKNSKKRRPDSYLFYLPMNTDSGMKSYPEDLEKEMFAVVEKELELFVSKEKI
                     HRLFANEIGFK"
     gene            complement(225073..225948)
                     /locus_tag="LIC_10196"
                     /old_locus_tag="LIC10196"
     CDS             complement(225073..225948)
                     /locus_tag="LIC_10196"
                     /old_locus_tag="LIC10196"
                     /note="identified by sequence similarity; putative; ORF
                     located using Blastx/Glimmer"
                     /codon_start=1
                     /transl_table=11
                     /product="conserved hypothetical protein"
                     /protein_id="AAS68824.1"
                     /translation="MIFISVALFAEAKPLIENLGLNILRNKTVFPIYQNENHALVISG
                     TGKIYSAMSVVFLLNEFKDQISDSSWILNFGVCGARKDISEIGKSFLIHKITDEGSFK
                     NVYPDILFHSPIPESALRTFDKPIFDDVVSELPNTLVDMEAFGFFTASRKFFSSDKIR
                     VVKIVSDNLNKLEYSKITNIPEMISFRIQNSLSDILSILSIPVFQKNNIQLLAEETST
                     LLQICEVLRLSETERIQLKDWMIGYKMRTGNSPDLGLSILKNSNGFLKPGQTKVKTRE
                     LGKKGLYALKQFYQS"
     gene            225977..226339
                     /locus_tag="LIC_10197"
                     /old_locus_tag="LIC10197"
     CDS             225977..226339
                     /locus_tag="LIC_10197"
                     /old_locus_tag="LIC10197"
                     /note="identified by sequence similarity; putative; ORF
                     located using Blastx/Glimmer"
                     /codon_start=1
                     /transl_table=11
                     /product="conserved hypothetical protein"
                     /protein_id="AAS68825.1"
                     /translation="MRTREKSSIEKEKEPFMNLIEKVKEEFWPKLKTVVSKIPFTEDL
                     IALYYSMMDPETPFRTKLIIAGALIYFISPLDAIPDFIPGAGFLDDAGVIAAVLASVQ
                     SAIREEHRIKAREFLEKK"
     gene            226336..227151
                     /gene="suhB"
                     /locus_tag="LIC_10198"
                     /old_locus_tag="LIC10198"
     CDS             226336..227151
                     /gene="suhB"
                     /locus_tag="LIC_10198"
                     /old_locus_tag="LIC10198"
                     /note="identified by sequence similarity; putative; ORF
                     located using Blastx/Glimmer"
                     /codon_start=1
                     /transl_table=11
                     /product="inositol monophosphatase"
                     /protein_id="AAS68826.1"
                     /translation="MSLDNEIKIRYEHFLNFVPEVMKFLAATQEENDLGIVYKGEIDL
                     VTKADKGSEERIINEIERAFPSDSILGEEGTNKKGSSIFKWIIDPLDGTINYSHRLPL
                     YCTCIGLENQENQEVVMGIIPLPAMNEIYHARKGQGAFKNQKQISVSKTKELKQSLLC
                     TGFPYDREKRIDRLMFYYKNFLLKTRGVRRTGAAGLDLCWVAEGRFDAFWEEDLKPWD
                     MAAGAIILAEAGGEMSTYDGNTFTPYIPNVIASNKLLHQKMIERMGDYLHDVT"
     gene            complement(227461..228795)
                     /locus_tag="LIC_10199"
                     /old_locus_tag="LIC10199"
     CDS             complement(227461..228795)
                     /locus_tag="LIC_10199"
                     /old_locus_tag="LIC10199"
                     /note="identified by sequence similarity; putative; ORF
                     located using Blastx/Glimmer"
                     /codon_start=1
                     /transl_table=11
                     /product="glycosyltransferase"
                     /protein_id="AAS68827.1"
                     /translation="MKSSLKKIAVVCPIFSDKVSGGSEKLIFQFVELLASDFEITVLT
                     TRSLDYISWKNSIPIQSKDLFQDGSNPSKQIHFEKRSSSLGGSYKILQFTVEKQRNID
                     RFNRLSKKILEKPSLQNKENVNYWLQEQGPYVPELIQFIEFRKSEYDIFFFVSYLYYP
                     LVFGLPLVEEKSIVIPTFHDEAPAYLPIYKEVLTDRSSYSFNTPEELEVFRNILGFKP
                     TIYSITGMNLNFDRWSNFKENSNFLENSETVHSSIKSKSPNSSENSPFLLYVGRVDQG
                     KGFLEMVEWFLEWKTKSYFLHTLKIAGKIISKIPKKILENPNVEFLGFVEENTKLNLI
                     ENCSCLINSSPLESFSIVLMEVWLKEKPVLVNARSDVLKGHCLRSNGGLFYSDRKSFF
                     AALNFILDHPIESIEMGKNGKKYVEQNFNPKIVKDKLLRLIEKTIQKKYSGS"
     gene            complement(228779..229828)
                     /locus_tag="LIC_10200"
                     /old_locus_tag="LIC10200"
     CDS             complement(228779..229828)
                     /locus_tag="LIC_10200"
                     /old_locus_tag="LIC10200"
                     /note="identified by sequence similarity; putative; ORF
                     located using Blastx/Glimmer"
                     /codon_start=1
                     /transl_table=11
                     /product="glycosyltransferase"
                     /protein_id="AAS68828.1"
                     /translation="MKEIHQFSAGFNPGDAISNQMLEIRNHLKNFEYKGDIFSENIGA
                     SKLTFVKKYKTYNKSSKDILFYHHSIHSNVLDFLRSFRSPRVLIYHNVTPHHFFESYD
                     LKMSYLLKKGREELKKMNEKFDFVFAVSKFNQMELEELGFQNVEILPITYQLSERFPK
                     IEKSKSKIKKIIFVGRITPNKKQDDLIRLAFAYKSIISDQFQFYLAGFSSKELYLYRE
                     ELERMLDFYDLRKNVLITGFLSDLELNSLYQEADAFVSMSEHEGFCVPLIEAMIYRIP
                     ILAFSGGAVSETLSGAGVLFKEKNFPNLAILLNKILTDVSFQNQILTGQDLRLNEFKK
                     TDYKSVLRKALEIIS"
     gene            complement(229825..230883)
                     /locus_tag="LIC_10201"
                     /old_locus_tag="LIC10201"
     CDS             complement(229825..230883)
                     /locus_tag="LIC_10201"
                     /old_locus_tag="LIC10201"
                     /note="identified by sequence similarity; putative; ORF
                     located using Blastx/Glimmer"
                     /codon_start=1
                     /transl_table=11
                     /product="glycosyl transferase"
                     /protein_id="AAS68829.1"
                     /translation="MKVYQHVTEFKDGDGIGNDIKGIRNVFEKIGVSSSIICLKNFSK
                     EPFSIEVHPTTLRFSPNDIHILNYGGCGYPLDWFRNLPGKKIVRYQSFTPAIYFKNFL
                     SPEIYNTLQLEEKRSLLELYSLKNETDLFLPSSEFNVNFLRSLQITNTFVLPIVKKYP
                     IRETIIKDKKEFTIGFIGRISPNKKIEDLLTLLESILKIRQNVQLLICGNVSSIFKEY
                     YNFLKKNILFKRLMENVQIRLGSSDTEINSFLNSMDLYVCMSEHEGFNIPVLDAFGAG
                     IPVISYCAGATPETMKTGGIIFKDKSSSSINLLAFLIDNLLEKKSLRQQISDKEQEIA
                     QEYNFFPFESFFREKILA"
     gene            complement(230880..231890)
                     /locus_tag="LIC_10202"
                     /old_locus_tag="LIC10202"
     CDS             complement(230880..231890)
                     /locus_tag="LIC_10202"
                     /old_locus_tag="LIC10202"
                     /note="identified by sequence similarity; putative; ORF
                     located using Blastx/Glimmer"
                     /codon_start=1
                     /transl_table=11
                     /product="conserved hypothetical protein"
                     /protein_id="AAS68830.1"
                     /translation="MSMEDKFQELFEIRDSRINVREIMEEIESKLKKNPSTKEDIEKL
                     THWKFSPPSPEGYRDFDPSEIAHLFEKGISPPKFTNPKLRFVKGPLKWLLIRFAEFYS
                     FLDKKLSENRTRAFYSVLHELILIRSENQNLKRKMESFYSEFLEWNQAIGKEVRPEFL
                     WANENLYSEDSTQESENFLLESVDPSEKVLVLSPGWGKMLKQLLKLGAKFDSISWNKS
                     CAEFIKNSITTNIQLEEPGEIPKSCSEYSKIIISENLSIHPHWLIEKALKTLSLKVSP
                     GTEIRFRFSNENSNYPSPFLPLRLTRVQEPLIRDYLKQLGFRNIIEKKSEDGFTVLSF
                     RK"
     gene            231970..232935
                     /gene="rmd"
                     /locus_tag="LIC_10203"
                     /old_locus_tag="LIC10203"
     CDS             231970..232935
                     /gene="rmd"
                     /locus_tag="LIC_10203"
                     /old_locus_tag="LIC10203"
                     /note="identified by sequence similarity; putative; ORF
                     located using Blastx/Glimmer"
                     /codon_start=1
                     /transl_table=11
                     /product="oxidoreductase"
                     /protein_id="AAS68831.1"
                     /translation="MKCLITGAGGFVGSYLLKELKRSYTDFLGIGIQSGPNITEDLEL
                     PKSYRSVVCDIRNLNQVCSIIHEFSPDVIFHLAAQPFVPKAVEDPGETLEINIHGTLN
                     LLESLRSLKKKVRFVYISSSDVYGNVPESYLPVTESVVPAPLNPYSSSKYCAEIYCLQ
                     YHRWIQDLEIVIARPFNHTGPKQGLNFVIPNFCSQVLKALKRPESERKILVGDLSSSR
                     DFLDVRDVVCAYRILAERGKPGEIYNICSGKEVIIRDVLDGIISTSGQKIPVEVDSTR
                     FRPAEMRRLFGDNQKLRQLGWEPRFELLDTIQDIYNSIEHSSLIY"
     gene            complement(233941..234810)
                     /gene="cyoE"
                     /locus_tag="LIC_10204"
                     /old_locus_tag="LIC10204"
     CDS             complement(233941..234810)
                     /gene="cyoE"
                     /locus_tag="LIC_10204"
                     /old_locus_tag="LIC10204"
                     /note="identified by sequence similarity; putative; ORF
                     located using Blastx/Glimmer"
                     /codon_start=1
                     /transl_table=11
                     /product="cytochrome C oxidase assembly protein"
                     /protein_id="AAS68832.1"
                     /translation="MASSTFFSDWNQMLKPRVTSLVLATIIPGLYLASEQSPSGFLIA
                     ITLFGTFLMSSASFIFNQVIEKDRDAKMKRTSNRPIPSGRISVVQATLVGIAMMGSSF
                     YVLAVYVNLLTALCAFAALISYVFLYTIFLKPRTTQNIVIGGVAGCVGPLIGYAAIGN
                     SLPVQAWSLFMMIFLWTPAHFWALAIFLKEEYSDADFPMLPVVKGIHQTTKSIFFYTI
                     LYSIACVSFYFLESSMGFLYLIVSLIVCIWMGILSYQLIQNPEPQSARKFFFFSILHL
                     FIINITIVVDHLI"
     gene            complement(234829..235776)
                     /gene="ctaA"
                     /locus_tag="LIC_10205"
                     /old_locus_tag="LIC10205"
     CDS             complement(234829..235776)
                     /gene="ctaA"
                     /locus_tag="LIC_10205"
                     /old_locus_tag="LIC10205"
                     /note="identified by sequence similarity; putative; ORF
                     located using Blastx/Glimmer"
                     /codon_start=1
                     /transl_table=11
                     /product="cytochrome oxidase assembly protein"
                     /protein_id="AAS68833.1"
                     /translation="MNSNSDISSKFSLFYKVSLFLSVLIFLNLLYGPLVRATGSGLAC
                     PDWPFCFGKIFPTFDFQIFMEVSHRYYSAFLGLILLCLTIWTFADKILRKEFGIYLGI
                     AILLLISQINLGRLTVTLKLDPTSVNLHLLNAIAFFLVILTVSINSREKVLHQSEHFI
                     ETTHLFRKDNILYFILLIGIVIQIILGGRVSSHYAGLACPDFPTCWGQWIPDNPLEIV
                     KIQVFHRFGAYAVVLLLVAALSFAIWKNFPTTSRRFLQISMYLVVAQVILGILNIFFG
                     LPKLITALHTGFAVLLLTSTYLSLISRVVVLTNERRAEK"
     gene            235975..236178
                     /locus_tag="LIC_10206"
                     /old_locus_tag="LIC10206"
     CDS             235975..236178
                     /locus_tag="LIC_10206"
                     /old_locus_tag="LIC10206"
                     /note="identified by sequence similarity; putative; ORF
                     located using Blastx/Glimmer"
                     /codon_start=1
                     /transl_table=11
                     /product="conserved hypothetical protein"
                     /protein_id="AAS68834.1"
                     /translation="MILFFKRMRINYRGVFSMTQQSGYNRPGFWTFIIVLLGNLAFFA
                     YLSFLHPGVKEHSLNLPANIQAK"
     gene            236204..237043
                     /locus_tag="LIC_10207"
                     /old_locus_tag="LIC10207"
     CDS             236204..237043
                     /locus_tag="LIC_10207"
                     /old_locus_tag="LIC10207"
                     /note="identified by sequence similarity; putative; ORF
                     located using Blastx/Glimmer"
                     /codon_start=1
                     /transl_table=11
                     /product="SCO1/SenC family protein"
                     /protein_id="AAS68835.1"
                     /translation="MAFRKSLISGIAFCLFTVSIYSYDPAARFDKNEKPKELEGVGVQ
                     EKLGNQLDLSLSFRDETGKSILLSSFFKRDKPVLLSLVYYKCPTLCNFHLNGVTDVLK
                     KLSWEVGNEFEYVAVSFDPKETFDLASAKKNAYLKEYARGNGQGWHFLTGDQKEITAL
                     AESVGFSYKWNSENEQWIHSSVAYIITPSGKISRYLHGITFDERTLKLSLLEASDGKI
                     GDFTDQFALFCFQFDPGKNTYTLYAYNIMKLGGFFTLLIMAAFLIPFWIRHNRNSELI
                     RKE"
     gene            237054..238055
                     /gene="cyoA"
                     /locus_tag="LIC_10208"
                     /old_locus_tag="LIC10208"
     CDS             237054..238055
                     /gene="cyoA"
                     /locus_tag="LIC_10208"
                     /old_locus_tag="LIC10208"
                     /note="identified by sequence similarity; putative; ORF
                     located using Blastx/Glimmer"
                     /codon_start=1
                     /transl_table=11
                     /product="cytochrome c oxidase polypeptide II"
                     /protein_id="AAS68836.1"
                     /translation="MTWLNLITATSFMPVQASEVAKNVDHLYLFLLVSSLISFVILIG
                     GMTWFIFKYRRKTDSDKTAYITHNTLAEFLWSFIPLVIMIVIFWWGWRIFADLRSVHE
                     KGDIEIHVTARQWQWTFKYPNGVTIVSPNATEKLNTLFQPNGIYVPVGKTVRLVMTSQ
                     DVLHSFYVPAFRNKMDAIPGRYTTLTFTPTEKGDFVVYCTEFCGTSHSNMLSAIRVVD
                     NETFDKWYAEAGNVDLSKIPPTELGKKLYAEKACAGCHSTDGSRLVGPSYKGLFGSTR
                     EFESGPGVIADENYIRKSILQPTAQVVKGYPPAMPSYQGQLSDDEINALIEYIKTLK"
     gene            238066..239670
                     /gene="cyoB"
                     /locus_tag="LIC_10209"
                     /old_locus_tag="LIC10209"
     CDS             238066..239670
                     /gene="cyoB"
                     /locus_tag="LIC_10209"
                     /old_locus_tag="LIC10209"
                     /note="identified by sequence similarity; putative; ORF
                     located using Blastx/Glimmer"
                     /codon_start=1
                     /transl_table=11
                     /product="cytochrome c oxidase polypeptide I"
                     /protein_id="AAS68837.1"
                     /translation="MSTATASHTDNYLNHEKGIWSWLTTIDHKRIGIMYFFAIMSFFL
                     LGGIFALLVRLELFTPGQTLGFVTPDIYNRMMTYHGAIMVFMVIVPGIPAIFGNFILP
                     IQLGAKDVAFPRLNLASWYIFMTGAGIAAFSLFTQKVDTGWTFYTPYSISNSVSNGVI
                     MLVMGAFVMGFSSILTGLNFIVTTHKLRAPGMTMNRIPLMVWALYATSIIQVLATPVL
                     AITLLLLVAERTLGVGIFDPTLGGDPVLFQHFFWFYSHPAVYIMILPAMGVISELVAT
                     FSKKVIFGYTAIAYSSLAIAAVSFLVWGHHMFVSGQSEFAGVLFSFITMLVGVPTAIK
                     LFNWISTMYKGSVRLDAPMLFAIGFMFLFTIGGLTGVFLASTGMDVHFHDTYFVVAHF
                     HYVMVGGTLMAVMGALIYWFPKVTGKMTSDLLGRISWVFIFTGFNVTFFPQFILGSMG
                     MPRRYYDYLPEFTGLNQISTIGSWLIGTGFLVGLIAVIHGLIAGKTAGDNPWGGKTLE
                     WTISSPPTHENFEKTPVITGGPYEYR"
     gene            239657..240301
                     /gene="cyoC"
                     /locus_tag="LIC_10210"
                     /old_locus_tag="LIC10210"
     CDS             239657..240301
                     /gene="cyoC"
                     /locus_tag="LIC_10210"
                     /old_locus_tag="LIC10210"
                     /note="identified by sequence similarity; putative; ORF
                     located using Blastx/Glimmer"
                     /codon_start=1
                     /transl_table=11
                     /product="cytochrome/quinol oxidase subunit 3"
                     /protein_id="AAS68838.1"
                     /translation="MSTAKHFHHAHHFESAEHQYDASKQGIWLFLVTEILMFGALFVG
                     YTIYHSLYPEIFHAGSHHLSVPMGAFNTVVLLFSSFTMALGIHYVQVDKKKEAIIALA
                     VTVLCALTFMVVKYFEYTSKIHHGLLPGKFFTNTEMADIKNAAMFFGFYFVMTGIHGS
                     HVLIGAGLIIWVMIKVIKGEVNSSYYTPVEGVGLFWHVVDLIWIYLFPLLYLVG"
     gene            241835..242134
                     /locus_tag="LIC_10211"
                     /old_locus_tag="LIC10211"
     CDS             241835..242134
                     /locus_tag="LIC_10211"
                     /old_locus_tag="LIC10211"
                     /note="identified by sequence similarity; putative; ORF
                     located using Blastx/Glimmer"
                     /codon_start=1
                     /transl_table=11
                     /product="conserved hypothetical protein"
                     /protein_id="AAS68839.1"
                     /translation="MKKTLILGIILLMTMIGCKPCSDLEAKICTDLGAKCEKWKSMGK
                     PGLPPEDQDQYRSGKRKLIGILLESVGLMERNAQACQGLSSNYEAIISSLKKSVE"
     gene            complement(242628..242831)
                     /locus_tag="LIC_10212"
                     /old_locus_tag="LIC10212"
     CDS             complement(242628..242831)
                     /locus_tag="LIC_10212"
                     /old_locus_tag="LIC10212"
                     /codon_start=1
                     /transl_table=11
                     /product="hypothetical protein"
                     /protein_id="AAS68840.1"
                     /translation="MFESSRIINILHLGILNSISKIGLNTQILFKKLKITLLKIPRFF
                     QFDRLLLILIKLSTVNFYCKTLF"
     gene            243009..243473
                     /locus_tag="LIC_10213"
                     /old_locus_tag="LIC10213"
     CDS             243009..243473
                     /locus_tag="LIC_10213"
                     /old_locus_tag="LIC10213"
                     /note="identified by sequence similarity; putative; ORF
                     located using Blastx/Glimmer"
                     /codon_start=1
                     /transl_table=11
                     /product="conserved hypothetical protein"
                     /protein_id="AAS68841.1"
                     /translation="MDQKEESFAQNEIQTTLRNVPSHEKKNEIRSLFFSNQKNEEPEP
                     LKNQESLLKLNSKESISGVNGDSKILYPPQAGETNYLVVVGTSDSLQAVGLGRRILMA
                     RNEFKGRIFRSSKGELYLGYFYSEEEAKEALEKIQPLNDPLFHSAKVRALKL"
     gene            243511..244104
                     /locus_tag="LIC_10214"
                     /old_locus_tag="LIC10214"
     CDS             243511..244104
                     /locus_tag="LIC_10214"
                     /old_locus_tag="LIC10214"
                     /note="identified by sequence similarity; putative; ORF
                     located using Blastx/Glimmer"
                     /codon_start=1
                     /transl_table=11
                     /product="transcriptional regulator (CarD family)"
                     /protein_id="AAS68842.1"
                     /translation="MCYFLKQSFNGSYHTYLAAKKKNSEIEHKVGDYVVYPIHGVGEI
                     LEISKKNILGKKKDCYVLEIQGSKMKVMIPVDKAEQVRIRPIIDKKEIKKVIALLKKD
                     EVDTEEDWKIRYQNNLNKIKSGSIYEVGEVCRNLFRRASGKELSIMERKLYESAYNLV
                     KMEVALSKGVTQEEAGNLVSDVLASTLSPSEKKAEEE"
     gene            244146..245177
                     /locus_tag="LIC_10215"
                     /old_locus_tag="LIC10215"
     CDS             244146..245177
                     /locus_tag="LIC_10215"
                     /old_locus_tag="LIC10215"
                     /note="identified by sequence similarity; putative; ORF
                     located using Blastx/Glimmer"
                     /codon_start=1
                     /transl_table=11
                     /product="conserved hypothetical protein"
                     /protein_id="AAS68843.1"
                     /translation="MIHFYKVLTSLFLSGITFAVTHKQAGDIYLAGPIAGVVLLVSFI
                     LLYGESNFFPKLKADVLFCAGLGALLGLAIAWFVGAAVHFEELNVAFYFLFALFGILS
                     GVAFAKEPGLGIFGGGGSGNGFGVGIEKEEVRDKILDTSVVIDGRILDIADTHFLDGP
                     LILPNFVLREIQLISDSSDPIKRARGRRGLEMLNKLQRKGSIEVKITYKDYSDTREVD
                     AKLIKLARDTGGKIVTNDFNLNKVAELQGVKVLNLNTLANALKPVVLPGEELGIQVIK
                     EGKDENQGIGYLEDGTMVVIENGGHLVGKEVKVTVTSIIQTAAGKMIFTKANSNGVSE
                     KGNRQPHSS"
     gene            245239..246831
                     /gene="pckA"
                     /locus_tag="LIC_10216"
                     /old_locus_tag="LIC10216"
     CDS             245239..246831
                     /gene="pckA"
                     /locus_tag="LIC_10216"
                     /old_locus_tag="LIC10216"
                     /note="identified by sequence similarity; putative; ORF
                     located using Blastx/Glimmer"
                     /codon_start=1
                     /transl_table=11
                     /product="phosphoenolpyruvate carboxykinase"
                     /protein_id="AAS68844.1"
                     /translation="MQAQTQVKGLKELGLEPSEIFHNLSYDEIYEHEKKNGETVVSSN
                     GTMMVDTGIFTGRSPKDKYFVDEPSSNGNIWWSHINFKVSEAIFDELYKKCVNYLSHK
                     KLYVFDGYAGANPETRVSLRVVSEKAWQHHFCTNMFLRPTKEELVGLDPEFTIINACG
                     IKNENFKQHGMNSEVFVIFHLAKKICIIGGTEYGGEMKKGIFSVMNYKLPLQGILSMH
                     CSANVGQDGDTALFFGLSGTGKTTLSTDPNRKLIGDDEHGWDDNGIFNIEGGCYAKVI
                     NLDPKTEPDIYEAIRKDALLENVVYDPQTKIVDYSSAAKTENTRVSYPIFHINNIQVP
                     SKGGHPKTIIFLTYDAFGVLPPVSKLSIEQAMYHFLSGYTAKVAGTERGIKEPTATFS
                     ACFGAAFMTLHPTKYAKLLGEKMKKHNVRAYLMNTGLVGGSYGVGKRMNLPSTRKIID
                     EILNGNIEKSEFVTHPVFQVAYPKTISGVDSAILDPREAWTDKAAYDQTAKKLGEMFI
                     KNFKQYAEGSKDFDFTAFGPKI"
     gene            complement(247431..247658)
                     /locus_tag="LIC_10217"
                     /old_locus_tag="LIC10217"
     CDS             complement(247431..247658)
                     /locus_tag="LIC_10217"
                     /old_locus_tag="LIC10217"
                     /note="identified by sequence similarity; putative; ORF
                     located using Blastx/Glimmer"
                     /codon_start=1
                     /transl_table=11
                     /product="conserved hypothetical protein"
                     /protein_id="AAS68845.1"
                     /translation="MKIILGVFLLIVIYLSVYFSLTILNFWILLSTFSVVHIGLFQTF
                     RENLDFRFYIFTTILHLFIIFYLNFYFKQIN"
     gene            complement(247666..248406)
                     /locus_tag="LIC_10218"
                     /old_locus_tag="LIC10218"
     CDS             complement(247666..248406)
                     /locus_tag="LIC_10218"
                     /old_locus_tag="LIC10218"
                     /note="internal repeat sequences detected; contains
                     internal repeats as detected by prospero"
                     /codon_start=1
                     /transl_table=11
                     /product="conserved hypothetical protein"
                     /protein_id="AAS68846.1"
                     /translation="MNLKFIFFTQKILFKSIILFLTAISFSYCVKESLPANIPSSAKF
                     QKEFNAYVLSEPGRRRVYYDNGKIYQDCSINELGLENGLCKIYSKYEDRILAKGNYEN
                     GVRRGEWIWNFDNGNLYIRQNFGKGSRKPEVMMNGDEGNEEGLFERFYENGQLELKGN
                     YTEGYRDNLWQKYFPDGELEYTGYYKNGKKVKTWFYYYPTHKTEAIEVFDDNGNFISR
                     TTYFPNGTINCEMKKGLEPVCQTSISSK"
     gene            complement(248443..249258)
                     /locus_tag="LIC_10219"
                     /old_locus_tag="LIC10219"
     CDS             complement(248443..249258)
                     /locus_tag="LIC_10219"
                     /old_locus_tag="LIC10219"
                     /note="identified by sequence similarity; putative; ORF
                     located using Blastx/Glimmer"
                     /codon_start=1
                     /transl_table=11
                     /product="conserved hypothetical protein"
                     /protein_id="AAS68847.1"
                     /translation="MWKRFWSLAKKDLLKQAAGAHVRKTLGGEAKEEQIPSNQKEVPI
                     PETWKENPSIFVETSSQKETLKEESENQKQITIKNKIDSPLKTYNQETKESPSIQNSS
                     SAREEKYLPKKNHLHRISSVMRLEDYTKPESPEREGSSRFLKIIGVILLVIAIWFFWP
                     AKHEIYMDIDKMTPEKVSGMSSQKEYHFSHGQDFFIYYKKGWSTPKKVRLTIYRTDGG
                     KEEFSIQEKDFRKNFEKFQTYYDDTFFDQQGSYEVEIRDEDGELLVSKKFTID"
     gene            complement(249230..250006)
                     /locus_tag="LIC_10220"
                     /old_locus_tag="LIC10220"
     CDS             complement(249230..250006)
                     /locus_tag="LIC_10220"
                     /old_locus_tag="LIC10220"
                     /function="chromosome partitioning"
                     /note="identified by sequence similarity; putative; ORF
                     located using Blastx/Glimmer"
                     /codon_start=1
                     /transl_table=11
                     /product="ParA"
                     /protein_id="AAS68848.1"
                     /translation="MKQILCIANQKGGVGKTTTAVHLAFGLALKKERVILLDLDAQGN
                     ATSVFIKENSYSFHSEEGREKSLYKIFRDGGDLREVLIPTRIQGLKIAPSHPSLAEVD
                     VMLSGKIDGFFQLRDSLELIKDDFDYVIIDCPPSLSMITLNAFVASTGLLVPLQVSKF
                     SLDGIEAILEAHKNTVKRFNPSLKVLGAVLTMFNPRTTLSQTLEPMIEPYLKLFSSRI
                     PPSVSVEEAHMMKQTLFEYQPKGKAAQSYQSFVEEVLELG"
     gene            250120..251580
                     /gene="gatB"
                     /locus_tag="LIC_10221"
                     /old_locus_tag="LIC10221"
     CDS             250120..251580
                     /gene="gatB"
                     /locus_tag="LIC_10221"
                     /old_locus_tag="LIC10221"
                     /note="identified by sequence similarity; putative; ORF
                     located using Blastx/Glimmer"
                     /codon_start=1
                     /transl_table=11
                     /product="glutamyl-tRNA(Gln) amidotransferase subunit B"
                     /protein_id="AAS68849.1"
                     /translation="MAEFETIIGLEVHAQLNTESKIFSTSATKFGSPPNSQTNPVCLG
                     LPGALPVLNEFALEKAIMAGLAFGCDITLFTKFDRKNYFYPDLPKGYQISQFDKPICT
                     GGGVTFTIKGEDSARYVRLTRIHLEEDAGKLIHSADPNIPQSYVDLNRAGTPLIEIVS
                     EPDMRSSDEAYYYLNSLKSVLKYIRVSDCNMEEGSLRCDANVSIRPKGSDKFGTRVEI
                     KNLNSFKAVKAAIDYEVEWQKEMALEGKTFQQQTKLWDSVANKTVTMRTKEMSHDYRY
                     FPDPDLPVIILQKETVESVRSKLPELPNERKNRFVEKLGLPKYDAEVLTAEREVADYF
                     EDALKVSGDAKKTSNWVKDEILGIVNKENITISEFSVSARRIGELVKLIADGKISGKI
                     AKTVFEELLTSDKDAETIVTEKNLIVVRDDKEIERIVDEAIANNQDAVTKYKSGKDRA
                     LGAIVGYVMKVSKGKADPELVNQMLLEKLGPLPPKS"
     gene            252892..256413
                     /gene="dnaE"
                     /locus_tag="LIC_10222"
                     /old_locus_tag="LIC10222"
     CDS             252892..256413
                     /gene="dnaE"
                     /locus_tag="LIC_10222"
                     /old_locus_tag="LIC10222"
                     /note="identified by sequence similarity; putative; ORF
                     located using Blastx/Glimmer"
                     /codon_start=1
                     /transl_table=11
                     /product="DNA polymerase III alpha subunit"
                     /protein_id="AAS68850.1"
                     /translation="MSLTMQDFAHLHLHTNYSMLDGAIRIKELMQHVKECGMSSVAMT
                     DHGNMFGAVEFYNEAIKQGIKPIIGSEFYVSPNRKQETEMVKIADGNAYHLILLAKNE
                     EGYKNLIRLSSKSYTEGFYKKARIDYDLLDRHSEGLVCLTACLAGEVNRKILEGKIDE
                     SFQLAGKLNEIFRKEDFYMEIQNHGIPEQMTVAKQVYEFGKKTGIPLVVTNDSHFLKK
                     NDQEAQDILLRIGMQKRITDPMEFGFNGEFYVKNGDEMAKIFPEIPEAFYNTLEISNK
                     VNLKLQFGNYLLPEFEVPEGYDADSYLEKLIWEGIERKYLNLSPEIKERVIFELNTIK
                     NMKFAGYFLIVQDYINYAKRNGIPVGPGRGSAAGSIVAYALGITNVEPLQHNLLFERF
                     LNPDRKDMPDIDTDFCVERREEVINYIRRRYGEEKVGQIITFNSLAAKAALKDVARVL
                     NLPFGEANEMTKAFPNKLGMSISEALSTSSELKNFSEKDDINHKIFAIAQRLEGNYRQ
                     PGRHAAGVVISPYPLEEVVPLSTVAEKEKPGVRAIVTQYDKNNLESIGLIKMDILGLK
                     NLTTLDYAIKLIEQRRGIRINLDEISYDDANTYSLLRKANTLGIFQLESTGITDLVAK
                     SQVSNFDEIVALIALYRPGPMGEGMLDEYLDRKSGKKQVTYPHPSCEPILKETFGVPV
                     YQEQVMSISRVVGGFSVGDSDVLRKAMAKKKADLMDKLKVQFVEGAVKQGIQEKVAKD
                     LFEQLERFGGYGFNKSHSVAYAIITYQTAYLKANYTIEYLTALLASDHGKTTDIVKYI
                     NNAREMGIQILNPDVSESQASFSVIDNTTIRFGLSAMKGVGETAANSIIQARTKVGSF
                     RTLQDFALNIDTRLINKKVFEALIQAGALDSFGYTRKCLFESVDSILTFAQKEQERAN
                     EGQFSLFGNEESSFSLNLPKDALEWEIDEKLKREKAIAGLYLSGHPLDKYEKQLKSLK
                     TIPIEKFDDLKSGTKVEVAGVISSKNIKLSKRNEEFANFKLEDRTGEIECVAFAKTYQ
                     KYKEFIKEDQAIFIKGDLDKIEVGDAELRGQVKVNSIEILDDATIEDKLEKSLHLRLE
                     ERHTEDPELVPKLYALLACYKGESSVYFHIVENQEEKRVIRAHDTYSIQPINELFLRL
                     ADLLGDRSVFYSVGEQLKVINKSQAAG"
     gene            complement(256512..256715)
                     /locus_tag="LIC_10223"
                     /old_locus_tag="LIC10223"
     CDS             complement(256512..256715)
                     /locus_tag="LIC_10223"
                     /old_locus_tag="LIC10223"
                     /note="identified by sequence similarity; putative; ORF
                     located using Blastx/Glimmer"
                     /codon_start=1
                     /transl_table=11
                     /product="conserved hypothetical protein"
                     /protein_id="AAS68851.1"
                     /translation="MTIAASPVSEELKQIKSSEYNKIIKILSPKAAPAWSDKAIYKTT
                     LIKRFRQNREMVNFASLVLDKRQ"
     gene            complement(257388..258287)
                     /locus_tag="LIC_10224"
                     /old_locus_tag="LIC10224"
     CDS             complement(257388..258287)
                     /locus_tag="LIC_10224"
                     /old_locus_tag="LIC10224"
                     /note="identified by sequence similarity; putative; ORF
                     located using Blastx/Glimmer"
                     /codon_start=1
                     /transl_table=11
                     /product="conserved hypothetical protein"
                     /protein_id="AAS68852.1"
                     /translation="MKKFLLIIIWTAFHLSMEAENNKVLNYLVPVKTDQLENKITSTF
                     GESRGDHFHNGLDISSANEPVLAMADGKVLYSRYTEDHPFEDELGTGNSVWLDHGSGN
                     FTAYYHLKDGRISKLLKPDGIKAGDKIGITGNSGHSSGAHLHFVVLRKYGLEILDPMK
                     FLSPIPDSSAPEISSLLVHVNGKFTNINDGDNINLSKEFPFTISIIDAGEKKSQRRGI
                     TKVQYFLNGETLQSADFSALQYSASEWKNPDGFSFTNLYYKDQYLVGNLNLKSGENTI
                     KVVAWDFRGNVSERSFTFYVSRI"
     gene            258325..259230
                     /locus_tag="LIC_10225"
                     /old_locus_tag="LIC10225"
     CDS             258325..259230
                     /locus_tag="LIC_10225"
                     /old_locus_tag="LIC10225"
                     /note="identified by sequence similarity; putative; ORF
                     located using Blastx/Glimmer"
                     /codon_start=1
                     /transl_table=11
                     /product="RNA polymerase ECF-type sigma factor"
                     /protein_id="AAS68853.1"
                     /translation="MNLSKDKTLDLVSRCGDGEEDALRQFFEIYSEDIYNFPMKIFHL
                     SEDDAGDFFIYAFERLKTGSRFGSFKGKSSFRTWFYSVLRNMLIDWQRTKRELKVTNL
                     GKISKEGKEYATIEDEPDTRPEMQEEASEFSDRFNQALEEIGVDKRVIFKLSYIYYLN
                     LNEDEVQYLLEKTGLSPEALKEKILHLRAELSNREEENIRMEDKITSLYLNILELKEK
                     QQNTAKIAPILPMEVDKTSHALKKKYEQRKRLLEKKKKGHFLARTPYREVAELIGISE
                     GNVSVTLLRLIEKIQKKLDFSDLDF"
     gene            259266..259994
                     /locus_tag="LIC_10226"
                     /old_locus_tag="LIC10226"
     CDS             259266..259994
                     /locus_tag="LIC_10226"
                     /old_locus_tag="LIC10226"
                     /note="identified by sequence similarity; putative; ORF
                     located using Blastx/Glimmer"
                     /codon_start=1
                     /transl_table=11
                     /product="conserved hypothetical protein"
                     /protein_id="AAS68854.1"
                     /translation="MDSGSEINQENELLLSLLSGEEAGSDIDIKLQNQLIQMEESIQA
                     GINASTLSYLYEASKKGKFSELQESIDLQKADLTGYLTKEIPEYLKRYVSLELARKSA
                     PKESIVVKLGKSGARIFESLVESLQINTRVDYAPSMRSALTKDPSEFVVFEEKVLDNS
                     KFTYQLVQETPETAFLSVKIESPNANSFQRVNLYKDTRFILSNQFNNEGIANFSGLRE
                     GKYTVEFQGKENSKSLDLFILLEV"
     gene            260138..261967
                     /locus_tag="LIC_10227"
                     /old_locus_tag="LIC10227"
     CDS             260138..261967
                     /locus_tag="LIC_10227"
                     /old_locus_tag="LIC10227"
                     /note="identified by sequence similarity; putative; ORF
                     located using Blastx/Glimmer"
                     /codon_start=1
                     /transl_table=11
                     /product="conserved hypothetical protein"
                     /protein_id="AAS68855.1"
                     /translation="MLNLIIDRVGSVNVFNILDTSGSGSESHLQSTIDEDLILEYIKE
                     IENLVRVSNAVNSKGMNHKTLETEILHELKILGETFYDQFFPAPIQEKLRLTTEKYLH
                     LNIDPKLGVIPWELLHDGTCFLSDKFFIGKTVRGESSQNLFKEKEKLRMLIVADPTED
                     LEWAQKEGEQLFRVLSEKVSSSRLEIEFIGGRQVTKLKLLSLIKGKNIIHYSGHLYFS
                     DDPLENGWQISESKILKAREIKNSGFNTDLVFSNSCQSNSNASRTLNSDLMNNFAGAF
                     LMSGIKSFIGTNWEIIDNQNTIDFTIQFYSYLFSDKSIGESLFLAKEYARRTFDTNDL
                     TWTNYSLHGIPNQQVILDPTKGKTIQKIINPTLISKFYPSNIAVSYYSFIQKQKEETE
                     SPFELIRSLIDSFEEFSKIVGGIIFSDHQHHSLGKYIPNNPDDAVEVKKWWELIYQCL
                     LDFRKLEISPLISNIQEVLQVNKDTIQKMIQWIELYRRGQILRDSADGYLISFQYYYE
                     NLLMELEELEKTSIFLVSTNSNNHLFFRGLKPETSLVVAPVVKQDYIGEQIEKFRGKV
                     IVFNENKMTIVPMLCSVIENSETKDLELSFPGFKSEKKSIQNT"
     gene            261972..262658
                     /locus_tag="LIC_10228"
                     /old_locus_tag="LIC10228"
     CDS             261972..262658
                     /locus_tag="LIC_10228"
                     /old_locus_tag="LIC10228"
                     /note="identified by sequence similarity; putative; ORF
                     located using Blastx/Glimmer"
                     /codon_start=1
                     /transl_table=11
                     /product="conserved hypothetical protein"
                     /protein_id="AAS68856.1"
                     /translation="MSLCQPGKGNFSCGSCCGIFNLDLKPEEIQKLILERTEEFKNSV
                     DFQRPWTMAEYRKVREKKEESIGRKDEHTYNCPFLGAFEKKIGCMIHPTFSGDPLSQN
                     YSFYGSSICQGYECRNMERKSSLFWENLLGEMELDSFTYSAIASDYKTLDLIEETFFQ
                     KGISIEVLFQSKKDLLKRLILRKINQNVAMMNTSFEIPMEEKSGSAIQRLTQRLNLIS
                     APNLLNEINL"
     gene            263744..264019
                     /locus_tag="LIC_10229"
                     /old_locus_tag="LIC10229"
     CDS             263744..264019
                     /locus_tag="LIC_10229"
                     /old_locus_tag="LIC10229"
                     /codon_start=1
                     /transl_table=11
                     /product="hypothetical protein"
                     /protein_id="AAS68857.1"
                     /translation="MIYFRFYFLYLGVNLTRNSFDRVKSVFNVFSEIFGDLGLILSSF
                     RCKFFKFFFNFQKNAVCLLSKCFAAPIAKLSASLISFSISFFLCFLH"
     gene            complement(265193..266197)
                     /locus_tag="LIC_10230"
                     /old_locus_tag="LIC10230"
     CDS             complement(265193..266197)
                     /locus_tag="LIC_10230"
                     /old_locus_tag="LIC10230"
                     /note="identified by sequence similarity; putative; ORF
                     located using Blastx/Glimmer"
                     /codon_start=1
                     /transl_table=11
                     /product="conserved hypothetical protein"
                     /protein_id="AAS68858.1"
                     /translation="MKTKLAKIIPFIILSFCLMNVSFEPIFYDPKDVDSMEALLEGSG
                     REHAAQWGIERGLISKIQLTSKVMEELNEKTIPSDAQLEATVDRISRILLGQKIMLFI
                     YGFLIFLSVTSFLALHHKAWFYTYLNRSLYLISVLPILMSLQYPLKSIPQTPIVGTIS
                     SLFLFVLTVLLIYMFFTISKVYENQADRFAVFQTAQNGEEGEFQSASSSKISWIPMLF
                     HFSGIMITGILLGNLIYIPIFLLQKHYSFEFGILLIVLLLLMMTFYIRNYFRMGKNEE
                     LTSTGNITLSVSYLQFRIIRNTIFIVFAVLGVTLFVVLLFTILSMNTWILDLASRRGL
                     "
     gene            complement(266210..267223)
                     /locus_tag="LIC_10231"
                     /old_locus_tag="LIC10231"
     CDS             complement(266210..267223)
                     /locus_tag="LIC_10231"
                     /old_locus_tag="LIC10231"
                     /note="identified by sequence similarity; putative; ORF
                     located using Blastx/Glimmer"
                     /codon_start=1
                     /transl_table=11
                     /product="conserved hypothetical protein"
                     /protein_id="AAS68859.1"
                     /translation="MSSNQVYTFQFISKDTSLSVHILFTSVIDIQQAKIEKLEVVAVG
                     KSENIESVQLSVSTHKDIVKVCQKLKYEGKQLKNLTNRLVELFQTNGKSDDFMEQLIH
                     YFNGKDNDKIKYILNQVISQAAGNSKPDIQFFYTIIDRSRLNEENQKDIFEDSSLEEK
                     NEDTSSEPTSFEIKKPVETLEQFIPSGARVIPMKYVLSPVSGIQISTLKPGDKIMIQL
                     LKSDSSSQSIIETMKLETPEGQIRPLPGTVVASKNNGVENETVIQIGSDIFGKIYEEE
                     NSIKVRPYSGEKPILIGEKSSSPKNKTKISETQEDSGLMITILIALGILGISMTAIFS
                     FLF"
     gene            267347..268723
                     /gene="lolE"
                     /locus_tag="LIC_10232"
                     /old_locus_tag="LIC10232"
     CDS             267347..268723
                     /gene="lolE"
                     /locus_tag="LIC_10232"
                     /old_locus_tag="LIC10232"
                     /note="identified by sequence similarity; putative; ORF
                     located using Blastx/Glimmer"
                     /codon_start=1
                     /transl_table=11
                     /product="lipoprotein releasing system transmembrane
                     protein"
                     /protein_id="AAS68860.1"
                     /translation="MMKVNLFRGSLIFLVTSRYIRGSRVAGLLSLKSRLSFIVMAVGV
                     SLLIVVLSIFNGFQRQVKESLWQGGPHITVENKFDSGDIKNYEKIIAWLSRNPYLKDR
                     IVSIGGSITSHGLIQNTNSFIPIMVRALPVENIHDLVGNKLTNFPRIVHHSREEIARY
                     NVENQVLIGKEMAGIYDFDLGANLTMAVPGGRFSLGKGVDVSIKTFRTVGFFKTGYYN
                     YDTHYVFLSLPVAQKFFNLKDSVNQIAIKVKSLDDLQNCKKEILKEFRNPDFENEIGY
                     SASFSVRTIAEEQENFFTALKLEKTIISIIVFLFIILAALGMVASVYSLVRAKRKSIG
                     VLKALGLPSSGVLLIFTLNAMVVGVLASLVGGVSGIFIASNLETIVNGLSELINMVGY
                     YFYHSEWTNVELVPKDVYYFDHIPVDIDISFIFMVTTAATILSGIAGYFPARWAAGLN
                     PVDTIRND"
     gene            268725..269402
                     /gene="lolD"
                     /locus_tag="LIC_10233"
                     /old_locus_tag="LIC10233"
     CDS             268725..269402
                     /gene="lolD"
                     /locus_tag="LIC_10233"
                     /old_locus_tag="LIC10233"
                     /note="identified by sequence similarity; putative; ORF
                     located using Blastx/Glimmer"
                     /codon_start=1
                     /transl_table=11
                     /product="ABC transporter ATP-binding protein"
                     /protein_id="AAS68861.1"
                     /translation="MSLIKVRNLVKNYHILDKEFKILDHLDLDVEEGEIVSVEGKSGI
                     GKSTLLNILGSMDSSDSGEVNVCGVLLDQISEIGKEKFRAEKVSFIFQHHLLLPDFTA
                     LENVSIPLLINGIQPGKARQMSIEMLDRVGLRERHDNFPSQLSGGESARVGVARALVA
                     GKKLVLADEPTGNLDRENSRNLMALILELQKEFRFSMVIVTHDMELASLVHKRNQLSG
                     GKLQPIL"
     gene            complement(270472..271200)
                     /locus_tag="LIC_10234"
                     /old_locus_tag="LIC10234"
     CDS             complement(270472..271200)
                     /locus_tag="LIC_10234"
                     /old_locus_tag="LIC10234"
                     /note="identified by sequence similarity; putative; ORF
                     located using Blastx/Glimmer"
                     /codon_start=1
                     /transl_table=11
                     /product="conserved hypothetical protein"
                     /protein_id="AAS68862.1"
                     /translation="MQKTTEFIKLNGSSIQEESMKKRRSLFNKPNSIQKQILKKILRL
                     FYFVFILSILFTNITCEQNTKNKIQKVLSNRQIPVEEKIRQTSFLLLGDRLKEIEISP
                     NFAPDGSATGSLVITLSVGGNTALTFLGQKEYKERMKLEAALLSFRVLQTLKGLPIES
                     LRVSIVKPYYVKNSETDSIEEFEVFRAKMEKNSLTRIQGFETVDSFAADSYDSPEPEV
                     LDVMVQIVQTWKVELDELNRVELN"
     gene            271675..271959
                     /locus_tag="LIC_10235"
                     /old_locus_tag="LIC10235"
     CDS             271675..271959
                     /locus_tag="LIC_10235"
                     /old_locus_tag="LIC10235"
                     /note="identified by sequence similarity; putative; ORF
                     located using Blastx/Glimmer"
                     /codon_start=1
                     /transl_table=11
                     /product="conserved hypothetical protein"
                     /protein_id="AAS68863.1"
                     /translation="MKPKKISNDDLESLITGVKSQSIEVVGNYLYKGFRIQVSKYNLS
                     GAERVQLLYQKRRNNGLCIVCGNKVTKKNPSSGKLYRLCEHHRKTIDKKK"
     gene            272177..272815
                     /locus_tag="LIC_10236"
                     /old_locus_tag="LIC10236"
     CDS             272177..272815
                     /locus_tag="LIC_10236"
                     /old_locus_tag="LIC10236"
                     /note="identified by sequence similarity; putative; ORF
                     located using Blastx/Glimmer"
                     /codon_start=1
                     /transl_table=11
                     /product="conserved hypothetical protein"
                     /protein_id="AAS68864.1"
                     /translation="MIKKSGLEINFKLNFLLGYSAFQLIKPSNRLETVFTFPKTTQKG
                     QNTTFLRVIVSFLILFCFAGSLSANSLFETQAENLLRIAEEAYKDRKFHKSIEEIKNF
                     LILYPSSKFKNKAYQVLKDNYSRLGCPEKVLEINLYQYAQEPTSSLGLNALFEAGKLY
                     LEIGEENKAKEVFKSICNQSFSRELAEKASLELSEREILNDSHTEIQECAEK"
     gene            272901..274118
                     /locus_tag="LIC_10237"
                     /old_locus_tag="LIC10237"
     CDS             272901..274118
                     /locus_tag="LIC_10237"
                     /old_locus_tag="LIC10237"
                     /note="identified by sequence similarity; putative; ORF
                     located using Blastx/Glimmer"
                     /codon_start=1
                     /transl_table=11
                     /product="cyclic nucleotide binding protein"
                     /protein_id="AAS68865.1"
                     /translation="MSTGIFQIVNFQKGSYIIVEGKKDSPSFFIIREGKVKIGRENPV
                     VGEDPNSVQGPGDFFGVVAAMSQHAQIESAVALTDVSVIEVSYDQFGTLIQRNTPVAM
                     KIIRYFSMKLRQFDQTITRLTFRSAVEEDPNELYNIGENYFNQKNNHHAAYAFQKYLQ
                     YLPNGPFATQAKLKLQTMNQPMQSPVIDLTKFNRMYADNEMIFCEHEPGRELYIIQNG
                     KVKITKIVDKNEVLLAVLQNGDIFGEMALLDNKPRSASAIAWGHVQLLAINKANFEGM
                     VKAQPQLATRLITLLSERIWTAYKQLANLMINDPQGRIADTLLTLVEKNRIKITPKVL
                     YNFEIGTKDLIKMVGLSYPKDENLVLDLLTKNKWIKLDQGKLSCTDLVELEKLVHVYR
                     KKSQMENKLKKRV"
     gene            274139..274825
                     /locus_tag="LIC_10238"
                     /old_locus_tag="LIC10238"
     CDS             274139..274825
                     /locus_tag="LIC_10238"
                     /old_locus_tag="LIC10238"
                     /note="identified by sequence similarity; putative; ORF
                     located using Blastx/Glimmer"
                     /codon_start=1
                     /transl_table=11
                     /product="3-methyladenine DNA glycosylase"
                     /protein_id="AAS68866.1"
                     /translation="MSSPNSSQSTNFKKRSSNVLENREVRLKKASSWLRKKDPITKKL
                     IDSIGLCKLKTIGTPYQVLIKSVLGQQLSVKVALTFERRLISLVGSKKIPSPEQILKI
                     PNDEMRKIGVSQAKTETIKRIAEAYLKRSITDSKLHKLEDSDVLKLLCSIKGVGPWTA
                     EMVLIFALDRWDHFSINDLILRKSVEKHYGISKDNKKEIQLFLNTYSPYRTILSWYLW
                     ADIDGGEGWG"
     gene            275653..276423
                     /locus_tag="LIC_10239"
                     /old_locus_tag="LIC10239"
     CDS             275653..276423
                     /locus_tag="LIC_10239"
                     /old_locus_tag="LIC10239"
                     /note="internal repeat sequences detected; contains
                     internal repeats as detected by prospero"
                     /codon_start=1
                     /transl_table=11
                     /product="conserved hypothetical protein"
                     /protein_id="AAS68867.1"
                     /translation="MSFLSNEMMRNLIVVFILLQACSAEHLYNFSNPETREYWFRFLI
                     QQGDIISEIDMETEIRTETIGFETEVSDEDLDSLDLQWTLLQGAPRARTYGVNVGTDR
                     NDFIYVAGDTNEALFQEQLIGRRDVILGKYDSHKNIIWRRQIGASQALLQVKDFGVDP
                     NGNSYILGLTWNDFAGPASGKSELFLIKFNSEGTQIWAKRVGNRGLYDMYPHKMAIDQ
                     LGNSYVIGNSTGSFEGNTTRGCTFILKFDTNGNQIWVK"
     gene            276427..277110
                     /locus_tag="LIC_10240"
                     /old_locus_tag="LIC10240"
     CDS             276427..277110
                     /locus_tag="LIC_10240"
                     /old_locus_tag="LIC10240"
                     /note="internal repeat sequences detected; contains
                     internal repeats as detected by prospero"
                     /codon_start=1
                     /transl_table=11
                     /product="hypothetical protein"
                     /protein_id="AAS68868.1"
                     /translation="MITGAIIIPNGVTIDKVTGNIYMTGSGNVNFETFSSLSADTSFL
                     FIFKYNSNGSRQFFAQLGFTSSITEGISISLDPLSNVFVGGKTNFDLESGEQTNFRGF
                     LVKYDSSGVLQWIRYFGPIHLDKQTVVNAILTDEVGNVFLTGRSNANLLDEVQSSIGN
                     ENLFLTKHNSSGEIKWFQQVGTAETSINSRGLARDSEGSIYCTGYSNGSINKVSKIGF
                     QDLFLLKYR"
     gene            277184..277879
                     /locus_tag="LIC_10241"
                     /old_locus_tag="LIC10241"
     CDS             277184..277879
                     /locus_tag="LIC_10241"
                     /old_locus_tag="LIC10241"
                     /note="identified by sequence similarity; putative; ORF
                     located using Blastx/Glimmer"
                     /codon_start=1
                     /transl_table=11
                     /product="conserved hypothetical protein"
                     /protein_id="AAS68869.1"
                     /translation="MNRNRNIIHVGLSDLFLPITVRSKSEIFQFQSNLEELGIEITST
                     NYAPNQNVLTRQLSQSVLTVQVLNAGPNITQLLVVSENPEVSLESIEEDFERVLEAFD
                     KVWSIQGKNVVKSDLTVRLLTDSSTEHAFGEIWEKRLRQSRDGLQQLGRPILGGGLRF
                     VLPPLNNQDPEDHGIEIKIESFFPDPRKVFMETIFLWSAPRIIHEKWGASDRIQKVIQ
                     YVEQHLIPFLDQT"
     gene            278177..278527
                     /locus_tag="LIC_10242"
                     /old_locus_tag="LIC10242"
     CDS             278177..278527
                     /locus_tag="LIC_10242"
                     /old_locus_tag="LIC10242"
                     /note="identified by sequence similarity; putative; ORF
                     located using Blastx/Glimmer"
                     /codon_start=1
                     /transl_table=11
                     /product="conserved hypothetical protein"
                     /protein_id="AAS68870.1"
                     /translation="MKGVRPIFLPPLPWVSYFSELNVRTYVKTQGKPGVYFFSLDAGN
                     RIIVEVARKYFHLPYLNADIHFKREGIKKEFHCFRIDSRANPGEFHVLLRKFINRNKI
                     LWKIGSQKDIVFIV"
     gene            complement(278562..278795)
                     /locus_tag="LIC_10243"
                     /old_locus_tag="LIC10243"
     CDS             complement(278562..278795)
                     /locus_tag="LIC_10243"
                     /old_locus_tag="LIC10243"
                     /note="identified by sequence similarity; putative; ORF
                     located using Blastx/Glimmer"
                     /codon_start=1
                     /transl_table=11
                     /product="conserved hypothetical protein"
                     /protein_id="AAS68871.1"
                     /translation="MEIQASNHLSIYYNFGFIKVQNRIDVVCIFKTKELKERMQLLEI
                     RNNEFKVLIAIYEYYDFLKLYYYRYNTQPFEVA"
     gene            279110..279868
                     /locus_tag="LIC_10244"
                     /old_locus_tag="LIC10244"
     CDS             279110..279868
                     /locus_tag="LIC_10244"
                     /old_locus_tag="LIC10244"
                     /note="identified by sequence similarity; putative; ORF
                     located using Blastx/Glimmer"
                     /codon_start=1
                     /transl_table=11
                     /product="conserved hypothetical protein"
                     /protein_id="AAS68872.1"
                     /translation="MLAHIRPNQLFCTDKDREQSLRTLGMMLELSEKCYVFGKYFFID
                     AFDSEEYPFLLRKGFDLMGIGMDSENVGNILKGYIISGSYEGKELLDRIVIFEGIETI
                     QKELPISVFLERVASYFGESYQKNFWDFVNQKRKEIDTILLNDFYAEFYNSKPQIDSD
                     ILLSRAFHSLSYNELKDLLRQVSLPDLAEALKSVREKLVIQVLGFLDRESSRWLMKEL
                     MRSDDSHDSSEKIKEAQLKILGIVASKKELNREF"
     gene            complement(280557..282458)
                     /locus_tag="LIC_10245"
                     /old_locus_tag="LIC10245"
     CDS             complement(280557..282458)
                     /locus_tag="LIC_10245"
                     /old_locus_tag="LIC10245"
                     /note="identified by sequence similarity; putative; ORF
                     located using Blastx/Glimmer"
                     /codon_start=1
                     /transl_table=11
                     /product="adenylate/guanylate cyclase"
                     /protein_id="AAS68873.1"
                     /translation="MPVPKAWTRIQEPNGKNYPGTGIATYFLKVILPENLSSNNLAIL
                     AETSETAYEVWIDDNKIGAQGVPGETADTSTPEWNVKILPFQINKKEFQIRIPLSNFY
                     HARGGLTARLILGNEDQIIRLRERRMTMDVFLLGFLVAMALYHFTLYFLRKKDAALWY
                     FGTICFVFCFREISTGQNLIQVIVPGISYNVHMRIVYLSFYLLTPITAAFLRALFPEE
                     LKKEIYYGIVFISSIFSLIVISQDPVLFTATIELYYLFTFFCFAIGFYVLMLALIRKK
                     PGAIAILVGMLGIFLSYSQDIFYTKRIIPTFILAPFGLIALIFSEAYLLAKRYSLAFN
                     AVEDMSESLKKINSSYRLFVPKELLKILNKHDILDIKLGDIAEEEMSLLYNEIRTFSD
                     FSEKITGKENFEFINSFLGKVGPAIRERDGFIDKYFGEAFLALFPPEPEKALESAIEI
                     QRILREFNRERIANGKDPIRSGSGIHTGPILLGTIGETERMESTVISSSVNVASKIVQ
                     LSRTYESSLLITDSTLFRLTNSSEYFYRVVDRIQIRDQRSIYTVLEVLNGLPENLIDS
                     YMKTREEFEHGILLFREKHFEEACLIFNRILEKNRVDQAARVYLEKSVHNCRFGVPEN
                     WQGITLLED"
     gene            complement(282553..282738)
                     /locus_tag="LIC_10246"
                     /old_locus_tag="LIC10246"
     CDS             complement(282553..282738)
                     /locus_tag="LIC_10246"
                     /old_locus_tag="LIC10246"
                     /codon_start=1
                     /transl_table=11
                     /product="hypothetical protein"
                     /protein_id="AAS68874.1"
                     /translation="MTKSKIDAENIEKRHGSIQFFSRANSISFRNFFCFQPLYARLRT
                     TSCICNFRSYRPYFLEF"
     gene            complement(282813..283028)
                     /locus_tag="LIC_10247"
                     /old_locus_tag="LIC10247"
     CDS             complement(282813..283028)
                     /locus_tag="LIC_10247"
                     /old_locus_tag="LIC10247"
                     /note="identified by sequence similarity; putative; ORF
                     located using Blastx/Glimmer"
                     /codon_start=1
                     /transl_table=11
                     /product="conserved hypothetical protein"
                     /protein_id="AAS68875.1"
                     /translation="MRFGLKPFCKRLRTRFTFPFRIELKKRNRFHKESGQTFVKFFLS
                     FDFLSSLMDSIVRNFLQMAISKTDLGF"
     gene            283000..283446
                     /locus_tag="LIC_10248"
                     /old_locus_tag="LIC10248"
     CDS             283000..283446
                     /locus_tag="LIC_10248"
                     /old_locus_tag="LIC10248"
                     /note="identified by sequence similarity; putative; ORF
                     located using Blastx/Glimmer"
                     /codon_start=1
                     /transl_table=11
                     /product="ankyrin-like protein"
                     /protein_id="AAS68876.1"
                     /translation="MQNGFNPNLNFYHGITSLSVAVKYHRLEIVQVLIEYRADPDLAD
                     RITGFTSLIHSILENNFSLDMMFVLIQSGADPDRKDELHHCVNEGKLEALRLLLEKGG
                     DPNVQDLDELLVFILPNPLKECLSLWSCFYGADSTIQDKYRKTYLM"
     gene            283507..284688
                     /locus_tag="LIC_10249"
                     /old_locus_tag="LIC10249"
     CDS             283507..284688
                     /locus_tag="LIC_10249"
                     /old_locus_tag="LIC10249"
                     /note="identified by sequence similarity; putative; ORF
                     located using Blastx/Glimmer"
                     /codon_start=1
                     /transl_table=11
                     /product="RNA methyltransferase"
                     /protein_id="AAS68877.1"
                     /translation="MKPPVNQSCQHYPECAGCDRLHIGYEKQLQHKQEEIEKRFKGFK
                     GLEIRQIIKSPKDQMYRHKVQLPFGHRKIGKKSVLTLGLHNKENTFIIDQKECRIQDE
                     DLTTVAAAIRHWARNENLEPYHEKKGSGLLRHIVLRKANATQEILVGIVTNESEIPGR
                     KKLTDRLYSYIQQFLYKENSKADVVGILQNVNRKNTKVVLGEKEVTWYGRHFVKEKIG
                     KLDFQIGLSTFFQVNPFQIENLYNLILEDLPENKCVVDAYCGIGTISLYIASKSKKVI
                     GLEENSSSIRSAIGASKANGIENVHFIKGKVLDTLRAALNENSDVVVLDPPREGLDAE
                     TKSILLNSKVNQILYVSCNPETLLRDAIELTKSFKYEKITPVDLFPHTSHLESVSVFT
                     K"
     gene            284666..284893
                     /locus_tag="LIC_10250"
                     /old_locus_tag="LIC10250"
     CDS             284666..284893
                     /locus_tag="LIC_10250"
                     /old_locus_tag="LIC10250"
                     /codon_start=1
                     /transl_table=11
                     /product="hypothetical protein"
                     /protein_id="AAS68878.1"
                     /translation="MFPFLQNDFVKTYFKSFSLFYFCMSFYILKFLKVLLIPIKLITR
                     KFYDRMSIKVSFNAKTIEVKFNRTLFMNRVL"
     gene            complement(285742..288057)
                     /locus_tag="LIC_10251"
                     /old_locus_tag="LIC10251"
     CDS             complement(285742..288057)
                     /locus_tag="LIC_10251"
                     /old_locus_tag="LIC10251"
                     /function="double stranded DNA break repair"
                     /note="identified by sequence similarity; putative; ORF
                     located using Blastx/Glimmer"
                     /codon_start=1
                     /transl_table=11
                     /product="Rad50-like protein"
                     /protein_id="AAS68879.1"
                     /translation="MISAIQLLNFGKFKGKEFELSNSATVFLGKNESGKTTIFDALRL
                     AIGSRFLTASQEPKKSILSRYGETCLEGYNILGKVPDLSKDSAPQFVHCVSLREGELE
                     FAFNNDKLIKPDFLRSKLLNNGVNLEGISSSFKKIHSPKTGSKDADHFNDLKEEIVNL
                     QTKRSKLILEIENLHSRNKNNSEKEEKHFKDQNKEIEIKNKLAQIEKNSALDLKIQKK
                     IQILECISEIQRLKSIEESIRKNLLYSKDESAGFDSFQKEIEKSKNNASSFELLLKDK
                     ENTINSKKKELNDYKTQLSILQKLKQKAEEWFDKIDTILKEDGFSEEIKTTHSNPLHQ
                     LLGLILSGLGFCGVLGSFALFLFSKLSLTMFLSGVFLSGGLIILGLWLFSHKKESVNF
                     RYSSEKEKNFVLKISGQWNLTFPEYSIPLMEKIENLRQFFSKQIQNFDLKTAQVESIE
                     KEIRFLTEELDPIRSNLKLEAEKISNLESKRNSWLNDRRSATIQDYHKQVAEFQTQSK
                     FFSEGLKKILTEHSSHSLEDLEIKQKTLIATMEDVPNEFPNDPERQFRDSKKRELEKE
                     LQSLDNELKKLNTAIQVEDARIQDLLPEKEKDLKDTILSLFEKELEFSKIESKRKSAK
                     IAQELFEEISKDQSTQFVLIASEIGKEIDLLLPKRSVILEAIDKKDSIKMQDEAGTFR
                     SIDHLSGGTLATFYLIFKLFLARKTVPKKGILLLDEPFVHLDRGRIESAFFYLKKFQE
                     ETEYQICFFTKQEEIADTVLRFFKDSKKVSL"
     gene            complement(288059..289144)
                     /locus_tag="LIC_10252"
                     /old_locus_tag="LIC10252"
     CDS             complement(288059..289144)
                     /locus_tag="LIC_10252"
                     /old_locus_tag="LIC10252"
                     /note="identified by sequence similarity; putative; ORF
                     located using Blastx/Glimmer"
                     /codon_start=1
                     /transl_table=11
                     /product="exonuclease"
                     /protein_id="AAS68880.1"
                     /translation="MIRFLHTADLHLSLKEKVYSLSVLKEIVSTAKTEKCTHILFCGD
                     LFDRNSDIASLKEDVKEILTSFSGKILFIPGNHEELGISEGSYPISADLSPISYPQKN
                     DRFKLWFEEIDGVDAEFFGFPFRRNLDYSNIQFNEKKTLYRIALLHGTDTKLVEYLGP
                     SPEDADSILDSKPFLDAKFDYLALGHIHSERSEKIGSLLIAYPGSPRIVSSGEFGPRS
                     VNIVTLGKNGTPVLQKKIISSAGEFKEFSLSANLAGQIPELSKIPALISELDFVRIKI
                     SGIVEDEHIVSETLDNFSKSLICRKLEIKTNDLKTSSALIDNPIAKVFYDKLMDKKSN
                     WNGQNSPDWNEVLVLGLEQIEEFSGKK"
     gene            289714..290967
                     /locus_tag="LIC_10253"
                     /old_locus_tag="LIC10253"
     CDS             289714..290967
                     /locus_tag="LIC_10253"
                     /old_locus_tag="LIC10253"
                     /note="identified by sequence similarity; putative; ORF
                     located using Blastx/Glimmer"
                     /codon_start=1
                     /transl_table=11
                     /product="alcohol dehydrogenase"
                     /protein_id="AAS68881.1"
                     /translation="MHMSQIESVPIGTLPPLGQVPKKMYAQVVRPERYGDPITAIQEE
                     LIDVPEIAPDEVLVAVMAAGVNYNNVWAALGFPVDVIGARNKKGEPEKFHIGGSDASG
                     IVYKVGADVKNVKVGDEVVLHCGIWDKNDPWVKAGKDPMFAPSQLIWAYETNWGSFAQ
                     FCKVQDHQCLPKPKHLTWEESAAYMLVGATAYRMLHHWKPNDVQKDDVVLIWGGAGGL
                     GAMAIQIVKAAGGIPIAVVSEDDKIDFCKKLGAAGVINRKKFNHWGALTSEINKTEKF
                     IEWTKAAREFGKAIWDIAGKGNNPRIVFEHPGETTIPTSMFVCETGGMVVICAGTTGY
                     NATVDLRYLWMRQKRLQGSHFANDENSKGLNDLVIDKKVDPCLSKTFAWNETAHSHQL
                     MKENKHPAGNMSILVGAEKTGLGKK"
     gene            complement(291103..291723)
                     /locus_tag="LIC_10254"
                     /old_locus_tag="LIC10254"
     CDS             complement(291103..291723)
                     /locus_tag="LIC_10254"
                     /old_locus_tag="LIC10254"
                     /note="identified by sequence similarity; putative; ORF
                     located using Blastx/Glimmer"
                     /codon_start=1
                     /transl_table=11
                     /product="conserved hypothetical protein"
                     /protein_id="AAS68882.1"
                     /translation="MFFWITKGVSETYIPTVQSEIIHPLHSISPNTSTKKLETGDNLE
                     YKLEKGIHSEYKSNSSLRKSGLNSIESLSTLMAKDLMTSPVVSFLEDNPIKRAEEIFV
                     QKRFRHVPVLNQKNTLCGILSDRDWMRWRLEHNPDTTQTIGEIMKTKILSVQIHARIL
                     EISKVLFEERIGCLPIINDKIEVIGIITRSDILRAILKMSQIEFLA"
     gene            complement(291725..292657)
                     /locus_tag="LIC_10255"
                     /old_locus_tag="LIC10255"
     CDS             complement(291725..292657)
                     /locus_tag="LIC_10255"
                     /old_locus_tag="LIC10255"
                     /note="identified by sequence similarity; putative; ORF
                     located using Blastx/Glimmer"
                     /codon_start=1
                     /transl_table=11
                     /product="conserved hypothetical protein"
                     /protein_id="AAS68883.1"
                     /translation="MEKELMSGLVWVENLEVENMQTQSFDQIRSALEDIIFEIQSGCT
                     NCEWYIPVEKIISALNIRKEDYYRIFYNLRNEVHFSSRAAAGFNETHADSLIQLLSKI
                     LKIEGISEEFAKNGIYFDDNYLAELQISLKENIQTRLARHELDRELLLLLSSATLDFD
                     DAFDSYFDDKFNFERIVENGISDFIELKSIQNDYGADVFLKNHIFSILNTKVFHLREI
                     TKEYRDRAYYDLFGTFRKKPKKKKSVSVFQEMDPETQRHLDVLGFDAPCTLEELKKRF
                     KELIKKYHPDVNKDGLEMTQKIIASYNYLILRMS"
     gene            292745..294850
                     /locus_tag="LIC_10256"
                     /old_locus_tag="LIC10256"
     CDS             292745..294850
                     /locus_tag="LIC_10256"
                     /old_locus_tag="LIC10256"
                     /note="identified by sequence similarity; putative; ORF
                     located using Blastx/Glimmer"
                     /codon_start=1
                     /transl_table=11
                     /product="carbon starvation protein A"
                     /protein_id="AAS68884.1"
                     /translation="MLPLIAVLVCFLVYFLGYKFYSGYISKSIFDLKNGLNDTPAHKL
                     NDGVDYLPTKPVVLFGHHYASIAGLAPVLGPAVAVIWGWLPAMLWVVFGSIFVGCVHD
                     FGALVVSVRNQGKSIGQVAEDLLGHRARSLFHAIIFFLVSLAMGVFVLVLAEMFSADP
                     KVELFPSLNTADKIIPSIKNSRDQNVLKQPSSLILKEEEKQRASVNSASHTVTKEKKS
                     SSVTTSKHKSISDNVYSNSIDLKKKSTLTNSTQAQNSTITNSETANEKVHDHPGEIRT
                     EEKPSIRLRSHFPEAVIPSAVIMILAVIMGYLHYKKGMNLTPLTVFSVFGTLGSMILG
                     MQDSVLSWTGLNHVETSPSTGTWKYILLFYAFLASVTPVWLLLQSRDYINSFLLYLGI
                     VLIYLGFFTGGILQNFHSFNAEVIRTTTIGLDLIPFVFITIACGAVSGFHALVSSGTT
                     AKQLDKETDARPIGYGGMIGESLLGLSAVIACTIGFTSSEEWSGFYRSWSGIQGLAPQ
                     VGAYIYGTGRFLLQIGIPETFGQGFIALIVISFALTSLDSATRLLRYNIEEIAESTRI
                     SWIQTFVGNRYVSSLIACIAIGFFAFLEIEQDGKKKPAGLALWKLFGTTNQLLAGLAL
                     LVVTIFLLKLKKKIKVSFIPMLFVLSVTLWAMIKNFLDFLTGPSPNLLLATVGGTLIF
                     LTLWLLLEAVLTWNRIRKV"
     gene            294847..295395
                     /locus_tag="LIC_10257"
                     /old_locus_tag="LIC10257"
     CDS             294847..295395
                     /locus_tag="LIC_10257"
                     /old_locus_tag="LIC10257"
                     /note="identified by sequence similarity; putative; ORF
                     located using Blastx/Glimmer"
                     /codon_start=1
                     /transl_table=11
                     /product="MutT/nudix family protein"
                     /protein_id="AAS68885.1"
                     /translation="MKYCSSCGSSVTYKIPEGDNRSRHVCDQCGTIHYQNPKIIVGSI
                     PIWENRILLCRRAIEPRKGFWTLPAGFLENRETVEEGAIRETKEEANAEINILGLQSV
                     YSIPHISQIYMFFLANLVNGKFSVSSESEEIKLFSIEEIPWEELAFTSVSFALRKYVD
                     SSVKNSLHLGNTRDRKNLPKES"
     gene            295703..297472
                     /locus_tag="LIC_10258"
                     /old_locus_tag="LIC10258"
     CDS             295703..297472
                     /locus_tag="LIC_10258"
                     /old_locus_tag="LIC10258"
                     /note="identified by sequence similarity; putative; ORF
                     located using Blastx/Glimmer"
                     /codon_start=1
                     /transl_table=11
                     /product="conserved hypothetical protein"
                     /protein_id="AAS68886.1"
                     /translation="MRNEIRLIVTSFFLFNFSLYSNTFLKTNTEAFSPNWDGKNDVLE
                     FRISKSALPRLSDWELVIKNSGDDIVKIFKADHRRKRGFSFFGLLQDDTQLSPLEITI
                     PESILWFGEDSKGFLLPDGEYKYRLRLVTENNENLLSEEKTILLDSHSPSSEIGVKTR
                     VLFLNGDRNSSRINISQKVFGESSDYFTGEFLDSEGKVVKSYTWKLKDVPSVLIWDGT
                     DFSNKQLSNGIYTYRLIGSDKVKNESISVISDLTIRNEMIGVDMFSDSKIYSYQPGSL
                     KNSARFTFYVSPKLKSDSYEIEVFQKKGNEEKTVYRLRETGEPGTEWKWDLKNQTGDF
                     VSAGTYFCRLTVHSRYERYQSIPSSFEISKESFNLDLSLSTKEFSPDNDGKNDLLRIY
                     LSHQGIPLQSWEITLYEIPPYTSLKRKIKTWNGEGQPGSEIFWEGLDESGVRIGSLSE
                     FYFEWKYTDVLGRESNGKGAEFKTTILVLEEDHSLRISIPESQVEARWWSLPGKIRSL
                     LNEFPGYKIELQSHSSHQGDEEVNQVGTEERAREALEYFFSKTVPFGRIHFRGYGETL
                     PLIPGSGKYEADKNQRIDFYLSL"
     gene            297478..298209
                     /locus_tag="LIC_10259"
                     /old_locus_tag="LIC10259"
     CDS             297478..298209
                     /locus_tag="LIC_10259"
                     /old_locus_tag="LIC10259"
                     /note="identified by sequence similarity; putative; ORF
                     located using Blastx/Glimmer"
                     /codon_start=1
                     /transl_table=11
                     /product="conserved hypothetical protein"
                     /protein_id="AAS68887.1"
                     /translation="MCTALIYRNPDLEIFGIGFNRDESVKRKPSLAPKKLENGSIFAI
                     APLDGDYGGTWIGINSSREIFCLLNFYEATLKLLRNPTSRGLLVRSCLLGEVKPESLK
                     SEDLNHYYPFKLLRITLDKTETFVWDGKELITDFYTESFQILGSSFTQGLKAQISREA
                     VFREYYLPKTLPNMDEFLKLSKDFLTSHLPEKGALSSCMHRREAHTVSKTEIVLQKNK
                     CMITYQEGQPCEATDAKVFKTDFTK"
     gene            complement(298484..298837)
                     /locus_tag="LIC_10260"
                     /old_locus_tag="LIC10260"
     CDS             complement(298484..298837)
                     /locus_tag="LIC_10260"
                     /old_locus_tag="LIC10260"
                     /note="identified by sequence similarity; putative; ORF
                     located using Blastx/Glimmer"
                     /codon_start=1
                     /transl_table=11
                     /product="putative lipoprotein"
                     /protein_id="AAS68888.1"
                     /translation="MKVFRITTLTLILMILISCSQNVKRISYVSVDKPKDGILSNENR
                     SVEFGKFRFGIVYIPPVGVHPYLKEAEMQSGSTTLRNVDVVMRPGFCLLPLMPVVCFT
                     RYSIIVESNPVQSSP"
     gene            complement(298834..299175)
                     /locus_tag="LIC_10261"
                     /old_locus_tag="LIC10261"
     CDS             complement(298834..299175)
                     /locus_tag="LIC_10261"
                     /old_locus_tag="LIC10261"
                     /note="identified by sequence similarity; putative; ORF
                     located using Blastx/Glimmer"
                     /codon_start=1
                     /transl_table=11
                     /product="conserved hypothetical protein"
                     /protein_id="AAS68889.1"
                     /translation="MFFCEKIIYFRNNCSFGVILFRLTENLSFILWRLEGEKLPEVEK
                     IKGEIKQGEDCGFRFSLSKALENALLNSRYDTILDAEVTHSASMLAPFNCIAVKGFAL
                     DSSEIQKENKK"
     gene            299476..300321
                     /locus_tag="LIC_10262"
                     /old_locus_tag="LIC10262"
     CDS             299476..300321
                     /locus_tag="LIC_10262"
                     /old_locus_tag="LIC10262"
                     /note="identified by sequence similarity; putative; ORF
                     located using Blastx/Glimmer"
                     /codon_start=1
                     /transl_table=11
                     /product="conserved hypothetical protein"
                     /protein_id="AAS68890.1"
                     /translation="MNYLSSFPENKYMKAVFGITIYVVLSGPFSVFADYASNGATHLV
                     RVERGIKTNEFLIQALNSTISNLGSEANKALYKRIIQHHVETNQLYFQFDLEKSYSEL
                     KRTQDLLVILYSDVIESSRKTIRGELDSLGQKAIRETETKPKKHLEMAYRELSAAEQK
                     KIISDNTRPYLQPIKLELLYESLKLLKQSRKYVVLLSMKYLSDFPPDPETEDFTGILN
                     EINRAMFSRKDEFAKIHFDNHFHTYSGENLYDSYWQAPALEELEKPLGEIDSAYSRAR
                     RNAKR"
     gene            301007..301402
                     /locus_tag="LIC_10263"
                     /old_locus_tag="LIC10263"
     CDS             301007..301402
                     /locus_tag="LIC_10263"
                     /old_locus_tag="LIC10263"
                     /note="identified by sequence similarity; putative; ORF
                     located using Blastx/Glimmer"
                     /codon_start=1
                     /transl_table=11
                     /product="transposase, ISlin1"
                     /protein_id="AAS68891.1"
                     /translation="MATQQSRPRRKLNISLFTNRSMGVLVLSPDFVKSFRLFHFRRKE
                     MESQEVKYVGVDCGKKSIEVVRINSENSLERRQFSTTESGINNLLQWLTLNDIVGLDF
                     LASLRANSNASLLFGNLAHHESLDWISIF"
     gene            301371..301958
                     /locus_tag="LIC_10264"
                     /old_locus_tag="LIC10264"
     CDS             301371..301958
                     /locus_tag="LIC_10264"
                     /old_locus_tag="LIC10264"
                     /note="identified by sequence similarity; putative; ORF
                     located using Blastx/Glimmer"
                     /codon_start=1
                     /transl_table=11
                     /product="transposase, ISlin1"
                     /protein_id="AAS68892.1"
                     /translation="MNRSIGSQSFRIAKSILNKGVQVIVLNPGNLATIYQSLKKTDKE
                     DSLKIARLIQRHPIEELPTVPIPNDEEEDNRRLCSEHENWTKQLTQGKNRLHSLFTQA
                     GLTQITKKHLRTKVSREASVTLLSDRYKKEAERILKVLDLVELNLKLIEEEIQEALKK
                     NKAYVQTIMSMPGIGMITSLAIKANSISHSLWVVR"
     gene            301964..302323
                     /locus_tag="LIC_10265"
                     /old_locus_tag="LIC10265"
     CDS             301964..302323
                     /locus_tag="LIC_10265"
                     /old_locus_tag="LIC10265"
                     /note="identified by sequence similarity; putative; ORF
                     located using Blastx/Glimmer"
                     /codon_start=1
                     /transl_table=11
                     /product="transposase, ISlin1"
                     /protein_id="AAS68893.1"
                     /translation="MGDCKRFSSAKQAAYYAGLVPRVDISGDTVRYGRIINRGCHSIR
                     RVIVQAAWSLVRCQHGGKVKEFYQRLYLKKGAKKSIIATSRKMIEVLYVMIRTGKLFD
                     SMPENILNRKLTQYGLM"
     gene            complement(302883..303743)
                     /gene="hemK"
                     /locus_tag="LIC_10266"
                     /old_locus_tag="LIC10266"
     CDS             complement(302883..303743)
                     /gene="hemK"
                     /locus_tag="LIC_10266"
                     /old_locus_tag="LIC10266"
                     /note="identified by sequence similarity; putative; ORF
                     located using Blastx/Glimmer"
                     /codon_start=1
                     /transl_table=11
                     /product="protoporphyrinogen oxidase"
                     /protein_id="AAS68894.1"
                     /translation="MQHPDSILTLLKKSEEFLKKKEIPSARLDAEILLADLLNLQRVK
                     LYVNFERLLNETEKNAYRERILERSKNKPTAYITSQKAFYNSIFFVNENVLIPRPETE
                     ELVEKVLSDFKGNIGEQNVLDLCTGSGCIGISLKLARKDWNITLSDISKEALEVAAKN
                     AIQILGEEKHIQFLESDLFLSIPKESKFNLIVTNPPYIPISDKAEMMKDVIDYEPHLA
                     LFLENPKDFLSTLIAQAHERLVEGGKLYMEILPSLSETIISDSIAKGWENGKIEKDLS
                     GKERFVILTR"
     gene            complement(304939..305015)
                     /locus_tag="LIC_10267"
                     /old_locus_tag="LIC10267"
                     /note="tRNA-Arg-CCT"
     tRNA            complement(304939..305015)
                     /locus_tag="LIC_10267"
                     /old_locus_tag="LIC10267"
                     /product="tRNA-Arg"
                     /note="predicted by tRNAscan"
     gene            complement(305018..305683)
                     /locus_tag="LIC_10268"
                     /old_locus_tag="LIC10268"
     CDS             complement(305018..305683)
                     /locus_tag="LIC_10268"
                     /old_locus_tag="LIC10268"
                     /note="identified by sequence similarity; putative; ORF
                     located using Blastx/Glimmer"
                     /codon_start=1
                     /transl_table=11
                     /product="cyclic nucleotide binding protein"
                     /protein_id="AAS68895.1"
                     /translation="MDMMLESMFSKFGQTYEPNQIIFCENEPGNNFFLIQSGKVKIVK
                     TVPNPTKKEDYLIKTLDILEQGDVFGEMAILEEQPRSATAIAISEVKVLNFNRANFEL
                     LMTKNPMLALKILTIFSVRINDAKRRLLILLMDDIQGKVADVFLMLYEKMHAHSDFKE
                     IVLNVSQHDVAEWCAQPVGEVQKVLNTLSKSGKIELYEDKIVIHNIADFQRIVAQKRK
                     PNS"
     gene            complement(305683..306738)
                     /locus_tag="LIC_10269"
                     /old_locus_tag="LIC10269"
     CDS             complement(305683..306738)
                     /locus_tag="LIC_10269"
                     /old_locus_tag="LIC10269"
                     /note="identified by sequence similarity; putative; ORF
                     located using Blastx/Glimmer"
                     /codon_start=1
                     /transl_table=11
                     /product="cyclic nucleotide binding protein"
                     /protein_id="AAS68896.1"
                     /translation="MAGPIIRNYKGGSIIYFEKDKAEDIYVLRNGRVILTFPAVDTGQ
                     EVKEDVRIGEFFGVKSALGKYPREETAQVLGSATVLVFKPNEFEQFVAEKTHLILKMM
                     KVFSSQLRQVHKKLKEILGQSDTRNPAFELMNVAEVFYKNNNFPHAIYAFEKYLQHYS
                     GTTYAGRATELLELAKRNSPYPLNMPPLVFEGSTSRVTPETLQNIMKPAVEKSAITAG
                     VDNSITSLYNRAHTLVNVGKHTDAMVIYKDLLNRTDFKFDSERKLVENSLFQLSVCLL
                     KQNDLDSANSSFSTYIKKYPSGESIKESLFHLAEISELQGDRQRARMLYGKVALLPPE
                     KDSISQKSKLKAKEMST"
     gene            complement(306749..307999)
                     /locus_tag="LIC_10270"
                     /old_locus_tag="LIC10270"
     CDS             complement(306749..307999)
                     /locus_tag="LIC_10270"
                     /old_locus_tag="LIC10270"
                     /note="identified by sequence similarity; putative; ORF
                     located using Blastx/Glimmer"
                     /codon_start=1
                     /transl_table=11
                     /product="chlorohydrolase family protein"
                     /protein_id="AAS68897.1"
                     /translation="MEYELVNACIVTKDRWISNGSIVIKDGIIASVNAGGPPAGKRIR
                     LNLNGLYVYPGLINGHDHLLSTYLPRVAPSKPYLNWLPWDNDLKSSIVFSERQQLDPE
                     QLYLLGSYKNLISGVTSVQDHIPHFVQDPFIETMPVRILNRFTLSHSICTYSLDWGDG
                     PEEEYAKALKQDIPYITCIAEGFDSESRDSLKNLYQLGCLGEHTVLVHGIVLSESDIT
                     LIAQKKSHLVWCPEANLFLYERTTDIKDVLKHGVNVCLGTDSSICGSLNLLEEIKNAR
                     KFYQTEYGEDLSPKTLFEMVTSNPAKAFRIEKQLGSIEVGKIADLTILTRNFEDPYLN
                     LCESNLNSIRLVLRDGLPVYGDISLKSFFEESGVRVEKISIENAEKYLVASPGKLLES
                     LVVSLGYKKDLAFFPVQKEFDNFE"
     gene            complement(308018..308683)
                     /locus_tag="LIC_10271"
                     /old_locus_tag="LIC10271"
     CDS             complement(308018..308683)
                     /locus_tag="LIC_10271"
                     /old_locus_tag="LIC10271"
                     /note="contains LysM domain; identified by sequence
                     similarity; putative; ORF located using Blastx/Glimmer"
                     /codon_start=1
                     /transl_table=11
                     /product="cell wall hydrolase"
                     /protein_id="AAS68898.1"
                     /translation="MRRVFSNLGIWMFFFVLPKIFAAGSQNPSIYTVQKGDTYFSLGK
                     KFKVDYHKIMEWNGKKEKDSLLPGEILKIQKPTSTENQKIVSKNTKSNFVKSESVESS
                     KPNFKFPLKNRTPIQSHFTKLSFAPHKGILFKATRHAEVRPASPGKVLVVDEMEGYKK
                     YVILEHKNGYSTVYANLKTVSVNEGETVDPSKILGSLESGKGLYFQLNHGSSAIDPSL
                     QIR"
     gene            complement(308932..311052)
                     /gene="fusA"
                     /locus_tag="LIC_10272"
                     /old_locus_tag="LIC10272"
     CDS             complement(308932..311052)
                     /gene="fusA"
                     /locus_tag="LIC_10272"
                     /old_locus_tag="LIC10272"
                     /note="EF-G 1; identified by sequence similarity;
                     putative; ORF located using Blastx/Glimmer"
                     /codon_start=1
                     /transl_table=11
                     /product="translation elongation factor G"
                     /protein_id="AAS68899.1"
                     /translation="MSTAVAEFKPSEKLLKTRNIGISAHIDSGKTTLTERILFYTNRI
                     HAIHEVRGKDGVGAKMDSMDLERERGITIQSAATYCQWKNHTINIIDTPGHVDFTVEV
                     ERSLRVLDSAILVLCGVAGVQSQSITVDRQMRRYNVPRVAFINKLDRTGANPFRVIEQ
                     LKEKLKHNAVPVQIPIGLENDLKGIVDLVTMKAYYFEGKDGMDIQEKEIPDDLKELAQ
                     KKHEELLDAASMFSDELTEALLEGTPTEEMIKKAIRTGTIELKMTPVFMGSAFKNKGV
                     QKLLDGVLDYLASPVDVKNKALDQNNNEEMIVLESNFEKPLVCLAFKLEDGRYGQLTY
                     VRVYQGKLAKGMTIYNMSNNKKHNVGRLCRMHSDEMEDIDSAEAGDIIALFGIDCASG
                     DTFTDGKLKVSMESMFVPAPVISLTIEAKESKHLNNLAKALNRFTKEDPTFQTHVDQE
                     SGQTIIKGMGELHLEVYIERMKREYGVELITGAPQVAYRETITSKADFDYTHKKQTGG
                     QGQFGRVAGYMEPIPLEETLDYDFVNKVVGGAIPREYIQSVDKGFKSCLERGSLIGFP
                     IIGVRCVINDGAYHDVDSSDMAFQIAGRYAFRQGFNKANPQILEPIMKVEVDGPSEFQ
                     GAILGSLNQRRGMILNTTEEDAYCKTEAEVPLADMFGYSTVLRSSTQGKAEFSMEFSR
                     YAPVPRNVAEELMKKYKVNNKDED"
     gene            311079..311270
                     /locus_tag="LIC_10273"
                     /old_locus_tag="LIC10273"
     CDS             311079..311270
                     /locus_tag="LIC_10273"
                     /old_locus_tag="LIC10273"
                     /codon_start=1
                     /transl_table=11
                     /product="hypothetical protein"
                     /protein_id="AAS68900.1"
                     /translation="MSPVKTPVGSFGESPSIYQIPKKGEFVNLNRRISRFPVFFICPR
                     TVLQNDDLLTSRQTGAFPK"
     gene            311339..312958
                     /locus_tag="LIC_10274"
                     /old_locus_tag="LIC10274"
     CDS             311339..312958
                     /locus_tag="LIC_10274"
                     /old_locus_tag="LIC10274"
                     /note="identified by sequence similarity; putative; ORF
                     located using Blastx/Glimmer"
                     /codon_start=1
                     /transl_table=11
                     /product="potassium uptake protein"
                     /protein_id="AAS68901.1"
                     /translation="MQPLKFIKRNVNRIAKAFLLLSVARTLCLGFTITILIGSFGIYI
                     SESGRLSYTVSLYLATSSICVTGLSPVLLSELQRSTQLIMMFLIQIGGLGIITFTVLI
                     GVLVVRGLSRSTRLASFVYEATDAHLAKRMRDKKLEQQSAVISPGKKKTEAEASYVRR
                     MLISLFNITLSIEAVGATLLFFCMPETDRLPGTPNRFFLSIFTSISAFNNAGFSIVDD
                     LSFLSKDPLCLLIVQFLIVMGGIGFPVIIFIEKSILEIIQKFMGKVEAVTETFMMRRT
                     VLLGEDPPAWYIFVIATSVRLEGRLEIYRKELFGDANRMQMAIIVLGSLILIHIGGIA
                     ILLIEYNNVETIGKMVFSEKLFNSFFLSVSSRTAGFNTFDITEIESATYVLLCALMFI
                     GGGPQGAAGGIKITTFFILILYLKNVIRPQARVQAWGEDVSKNSVAISTRIYFLATIS
                     LVVFMFLITLANGNRHGIETIFFEVMSAFGTVGLSLGMTAYTNDLEKFLYIALMFMGR
                     VGTFTLLIAFTGHSGLGDLGGKDDGLKIQVG"
     gene            complement(313254..313568)
                     /locus_tag="LIC_10275"
                     /old_locus_tag="LIC10275"
     CDS             complement(313254..313568)
                     /locus_tag="LIC_10275"
                     /old_locus_tag="LIC10275"
                     /note="identified by sequence similarity; putative; ORF
                     located using Blastx/Glimmer"
                     /codon_start=1
                     /transl_table=11
                     /product="conserved hypothetical protein"
                     /protein_id="AAS68902.1"
                     /translation="MGSMFFKDSNFTKKNFLKNLFLVREPEIEFLKSSEQTKINISRK
                     ISEEEWESFFNRLTTARIEANLTQAQVAKSLGKYQSYISKIESGEKKIVYGRFCQIIQ
                     TL"
     gene            complement(314020..314226)
                     /locus_tag="LIC_10276"
                     /old_locus_tag="LIC10276"
     CDS             complement(314020..314226)
                     /locus_tag="LIC_10276"
                     /old_locus_tag="LIC10276"
                     /note="identified by sequence similarity; putative; ORF
                     located using Blastx/Glimmer"
                     /codon_start=1
                     /transl_table=11
                     /product="conserved hypothetical protein"
                     /protein_id="AAS68903.1"
                     /translation="MIYFLESKYSNTNEFNFSKIIESMKGELLGSDIDEIDLLYDNTV
                     IALSELYFEFKDYGTLNYKGLKHI"
     gene            315348..316160
                     /locus_tag="LIC_10277"
                     /old_locus_tag="LIC10277"
     CDS             315348..316160
                     /locus_tag="LIC_10277"
                     /old_locus_tag="LIC10277"
                     /note="UbiA family; cytoplasmic membrane protein;
                     identified by sequence similarity; putative; ORF located
                     using Blastx/Glimmer"
                     /codon_start=1
                     /transl_table=11
                     /product="prenyltransferase"
                     /protein_id="AAS68904.1"
                     /translation="MTDPESVQRVVAAFFLFSLVASCQYVVNDYLDRKEDALHPEKKH
                     RPLASGKLDPSFALFITGIILPLSLILAYLLYPAFFALVAFYLVFNVLYSKFLKHMVI
                     LDVMSISIGFVIRAIAGAVVIHVTFSSWLLLCTFMLALFWGFSKRRGELIILEGNAKG
                     HRKILNEYSTGFLDMMLGIVATMTLMSYVLYVTSTATIANLGTDRLIYTIPVVVYAIF
                     RSLYIIYIKNMGHNPTKAILSDWGVLFAGLIWVALVITIMYSDFGNGIRFEL"
     gene            316875..317378
                     /locus_tag="LIC_10278"
                     /old_locus_tag="LIC10278"
     CDS             316875..317378
                     /locus_tag="LIC_10278"
                     /old_locus_tag="LIC10278"
                     /note="identified by sequence similarity; putative; ORF
                     located using Blastx/Glimmer"
                     /codon_start=1
                     /transl_table=11
                     /product="thioredoxin-like protein"
                     /protein_id="AAS68905.1"
                     /translation="MKGIFKKSYNVLFWVLLFLGITISLSSFKPFDLKPSISLNEMKT
                     FEGANYDSKNQITVVYFWATWCGVCSANLPLIKFYSQLLEDSSRFSFISVEEGDNLKE
                     LNQYIIENDLKFKVIPANVSFLKEWKVNSYPSFVILDRSGRIRFADSGMMNPFSFFLR
                     IWIVYLF"
     gene            318164..318934
                     /locus_tag="LIC_10279"
                     /old_locus_tag="LIC10279"
     CDS             318164..318934
                     /locus_tag="LIC_10279"
                     /old_locus_tag="LIC10279"
                     /note="identified by sequence similarity; putative; ORF
                     located using Blastx/Glimmer"
                     /codon_start=1
                     /transl_table=11
                     /product="conserved hypothetical protein"
                     /protein_id="AAS68906.1"
                     /translation="MEPFKPKPLLNKSELRQIKKSRTRVEGKKVITDDVKKLKSLNVT
                     PDLPKKELVDYYKEPIWIEYYIPRESRFAYEVKYLFIKLIDPKPEPKDVILQEAISKE
                     EFIDVLDVMFRYPEKENLIRSSYVNTFSFLESISANYKQFLKTKDVYDLRVPLFHTEA
                     LMKWEPTVATLEFLGPYTIYNLNWLIRKLNEMEEEFSLEDETISLLIKRRNEYWEENS
                     LPIDEDFELFAALFYEQAFPHRGSEFEDNLLFKDTNKE"
     gene            complement(319105..319524)
                     /locus_tag="LIC_10280"
                     /old_locus_tag="LIC10280"
     CDS             complement(319105..319524)
                     /locus_tag="LIC_10280"
                     /old_locus_tag="LIC10280"
                     /note="identified by sequence similarity; putative; ORF
                     located using Blastx/Glimmer"
                     /codon_start=1
                     /transl_table=11
                     /product="conserved hypothetical protein"
                     /protein_id="AAS68907.1"
                     /translation="MTFPKTNSRFLLLFKEKTFMFRIISKFFLALLVFGFISTSYAQI
                     GQINPSSISGKYKVSGTNPNGSSYNGSVTISQSNGEYLFTWTVAGQTFTGTGTLEGTT
                     LTVDWGETEPVIYEVKNGGKLLEGTWAGGNATETLRK"
     gene            320113..320553
                     /locus_tag="LIC_10281"
                     /old_locus_tag="LIC10281"
     CDS             320113..320553
                     /locus_tag="LIC_10281"
                     /old_locus_tag="LIC10281"
                     /note="identified by sequence similarity; putative; ORF
                     located using Blastx/Glimmer"
                     /codon_start=1
                     /transl_table=11
                     /product="conserved hypothetical protein"
                     /protein_id="AAS68908.1"
                     /translation="MNSNMNQNLIMKKNISIQTSISKVWNALIDPEVIKLYLFGTQAI
                     SDWKEGSSIIFTGVWNGKEYKDHGTILKLEKEKMFRYNYWSSFSGVANIPENYSILTF
                     ELKPEGNFTSLSLTQENFPNPAAYEHSDVGWNQALNILKENLEK"
     gene            321233..322255
                     /locus_tag="LIC_10282"
                     /old_locus_tag="LIC10282"
     CDS             321233..322255
                     /locus_tag="LIC_10282"
                     /old_locus_tag="LIC10282"
                     /note="identified by sequence similarity; putative; ORF
                     located using Blastx/Glimmer"
                     /codon_start=1
                     /transl_table=11
                     /product="zinc-binding dehydrogenase family"
                     /protein_id="AAS68909.1"
                     /translation="MQRTIALVQKKGSLENISLETEALPEPNENEVQIEVHSIGLNFA
                     DLFAIQGLYSATPQGAFIPGLEYSGVVISTGKKVKNVKKKDKIMGVTRFGGYSSHLNI
                     DSRYVFKLPSKWNFDQGAGFLVQGLTAYYALAALGDLKKGQTVLIHSAAGGVGILANR
                     IAKKLGAFTIGTVGTSSKIDLLKKEGYDKQIVRSSRFKNDLQESLSGTDLNLVLECIG
                     GKIFQESYEVMAPMGRMIVYGAAEMMGEGSSVNWARIAYKYFSRPKLDPMKMVSDNKA
                     VMGFNLIWLYEKVEILTKHLNALVKLNISPPLIGKTFEFDNLNEALKYFQSGTSMGKV
                     VLKVKS"
     gene            322520..323518
                     /gene="ispA"
                     /locus_tag="LIC_10283"
                     /old_locus_tag="LIC10283"
     CDS             322520..323518
                     /gene="ispA"
                     /locus_tag="LIC_10283"
                     /old_locus_tag="LIC10283"
                     /note="identified by sequence similarity; putative; ORF
                     located using Blastx/Glimmer; farnesyl-diphosphate
                     synthase"
                     /codon_start=1
                     /transl_table=11
                     /product="geranyltranstransferase"
                     /protein_id="AAS68910.1"
                     /translation="MVCRTLLYNWKFSFSFGVRVNSSSFSKIFHSYKSTFENFLNSQT
                     LSILSKQSAPELFEAMKYSLVAGGKRLRPVLALAAFGGLQNETQNVLLLGASLECIHT
                     YSLIHDDLPSMDNDDFRRGLPTLHKKFSESTAILAGDALNSFAFYFISWIRVENGDHF
                     LHRNLLEILHAGCGAPGMVSGQVYDLQMERENVKENDLTNQSDKIEMLQLTHRLKTGA
                     LIKSALLLGNRLRKDWKKRETSLSQYGEDLGLLFQITDDILDVEGTQESLGKTPGKDQ
                     KSGKITYPMLFGMDRCKKMVEELQKNLIFTSSDFVSTEEEQTFFQELPIYIGQRKN"
     gene            323499..324278
                     /gene="tlyA"
                     /locus_tag="LIC_10284"
                     /old_locus_tag="LIC10284"
     CDS             323499..324278
                     /gene="tlyA"
                     /locus_tag="LIC_10284"
                     /old_locus_tag="LIC10284"
                     /note="identified by sequence similarity; putative; ORF
                     located using Blastx/Glimmer"
                     /codon_start=1
                     /transl_table=11
                     /product="hemolysin A"
                     /protein_id="AAS68911.1"
                     /translation="MAREKIRLDVLLFERGFADSLEKAKSLILSGSVLVNEQKITKVG
                     FKFPKDSEIRILNIIPEYVSRGVYKLLKAFEVFPLQVDGKLCIDLGASTGGFTQVLLE
                     KGAWKVFACDVGYGQLAEKLRNHSSVIVKDRFHLKNLSALEIDWENNRFQTPHPEAIV
                     IVMDLSFISLRSVFPVIQKLRKEKDIPKLECVSLIKPQFEANRNDLVKGILKDSKIRF
                     QIVLSLCRYLKKEIGGFVLGLEWSPIEGRDGNKEILLFWSL"
     gene            324481..325707
                     /locus_tag="LIC_10285"
                     /old_locus_tag="LIC10285"
     CDS             324481..325707
                     /locus_tag="LIC_10285"
                     /old_locus_tag="LIC10285"
                     /note="identified by sequence similarity; putative; ORF
                     located using Blastx/Glimmer"
                     /codon_start=1
                     /transl_table=11
                     /product="putativeacetyltransferase"
                     /protein_id="AAS68912.1"
                     /translation="MGQKIENKREEIPSLNGLRAFAITIVFIYHYYFYSGYTAANNNS
                     FLQAFIDMLHHFEVNLFFILSGFLISMALWKEWSDNGKIRYLDFFLKRNYRLLPVYYL
                     FITISYFINRVSYSMSQKWIATKQLSVPNTLMALNVMVSTDNGLRNAWADFVFIGNYW
                     KGPNIHTWFLSITEQFYFIFPFFCGFILFKRDFFTRQCILWFLYLIPGILRIIIYLNP
                     DFFGTDYETLVFRPTHTRADSIVIGVILMDWIVNRKDDLKKYLSGRIVSFLLLLFPIL
                     ILVFINFQSKSIYSFFSGTVRFNLIDFAYILILLSVILFPNTLLAKGLSLKFLVPISN
                     LSYTIYIWHLLLSLISFGAIKFFFPSLFETGLAFFILSLLISFLFTLGVSWIINRFIE
                     DPLSRLFKRLFSTSSK"
     gene            complement(326098..328614)
                     /gene="paC"
                     /locus_tag="LIC_10286"
                     /old_locus_tag="LIC10286"
     CDS             complement(326098..328614)
                     /gene="paC"
                     /locus_tag="LIC_10286"
                     /old_locus_tag="LIC10286"
                     /note="identified by sequence similarity; putative; ORF
                     located using Blastx/Glimmer"
                     /codon_start=1
                     /transl_table=11
                     /product="penicillin G acylase precursor"
                     /protein_id="AAS68913.1"
                     /translation="MKRILPTVSNFWNQIPIWVRRSLVTILVLAILIKVLFALLIFWK
                     APRLSGELKIPGLTQPVSVIRDSYGVPHIRSENSHSAYFALGYVSASDRLFQMEILRR
                     AAKGELSEVLGAELVPTDIFLRQVLLRRTAERMLQESEKVNPQILKELDSFLEGVNYF
                     LKTESLPIEFTILGYKPKPFDRLDVMSALSLLSFSFAEALRNDTLYTILERKLPNRNV
                     SELFPRHDTEEPFSIQQNQPSYSPKKLTENSKVFLPLAKEPKFSKSNELSDLDLVIQK
                     TNWILKELPSLSGSNSWVIGPSRSTTGGAILANDPHIGYGNPGTWYEVHLRTGDHESY
                     GYHLPIFPFPLIAHNVQKAWALTMLENDDMDFYEEILHPTKPNLVKEKGNWVPVQILK
                     ESIQVKGEEPREITIQVTSHGPILSKPIQGYTGPVVSLYWIFHHVSVPLLETIYSLGR
                     CSSLTECNTIVSNLTAPGLNVSYADKNGNIAWWSVGRFPIRKKKTNTRKILNGASGEE
                     DVIGYIPFSQNPKLINPPEGIILTANHLPTYELKGYGKPEGYWQESDRGRRIYELLSQ
                     KKNWTVDDMKKIQTDVHSFSARSIVPLISLEIEEDKNWSGVFKEALDIYRKFDGENTL
                     DSSGATIFHTLNQFVMLNLWVDEFGESNLQIFGQTAERWNAYKSILANPKSDFWDDIT
                     TPDLKETRREILIRSFAQTVRYLAKEHGGSPSTWKWKDAHKITFEHPMGKIPVLDSIF
                     NQGPFSVASGESVINLMNQKEINPKIRPRVGPSKRRIIDLINPENSWSVLPTGNSGNL
                     GSPFYGDQIELFLNGEHRKIRFTQSQIEKDSKYILNMIPK"
     gene            330129..330515
                     /gene="ptpS"
                     /locus_tag="LIC_10287"
                     /old_locus_tag="LIC10287"
     CDS             330129..330515
                     /gene="ptpS"
                     /locus_tag="LIC_10287"
                     /old_locus_tag="LIC10287"
                     /note="identified by sequence similarity; putative; ORF
                     located using Blastx/Glimmer"
                     /codon_start=1
                     /transl_table=11
                     /product="6-pyruvoyl tetrahydrobiopterin synthase"
                     /protein_id="AAS68914.1"
                     /translation="MEEIELTKEFRFDAAHLLPNVPDGHKCKRLHGHSFRFKLHLKGT
                     IDPKTGWLIDYAAVSKIVKPLIENHLDHYYLNDVPGLENPTSENLSIWLWNHLKPLLP
                     LLYKITLNETCTSACIYEGPNKNSSV"
     gene            330525..331253
                     /locus_tag="LIC_10288"
                     /old_locus_tag="LIC10288"
     CDS             330525..331253
                     /locus_tag="LIC_10288"
                     /old_locus_tag="LIC10288"
                     /note="identified by sequence similarity; putative; ORF
                     located using Blastx/Glimmer"
                     /codon_start=1
                     /transl_table=11
                     /product="conserved hypothetical protein"
                     /protein_id="AAS68915.1"
                     /translation="MNSSSNEKNKDLNRKNFSSKTDSSNNKAVVLLSGGLDSTTCLYQ
                     AIADGKEIQALSFDYGQRHKIELSYAKKVTRKLGIPHTIQKLKPELFLGSSLTQKSLH
                     VPKNSLRKEEIPNTYVPGRNILFLSFAVSLAEGTGSDSIYIGVNSMDYSGYPDCRPEF
                     IKMFEMAIQLGTKKGSQGPSIKILTPLQNLSKKEIVLLGNQLKVPFHLTFSCYDPKNG
                     KACGKCDACLLRKKGFQETGVSEK"
     gene            331331..331615
                     /locus_tag="LIC_10289"
                     /old_locus_tag="LIC10289"
     CDS             331331..331615
                     /locus_tag="LIC_10289"
                     /old_locus_tag="LIC10289"
                     /note="identified by sequence similarity; putative; ORF
                     located using Blastx/Glimmer"
                     /codon_start=1
                     /transl_table=11
                     /product="proton-translocating transhydrogenase subunit
                     alpha 2"
                     /protein_id="AAS68916.1"
                     /translation="MEQFVGYLTIFLLAVFVGFEVITRIPPLLHTPLMSGSNAISGIT
                     IIGAILSLHSVNGPLINIIGFIAMVAATINVVGGFLVTHRMLGMFKKKEK"
     gene            331618..333018
                     /locus_tag="LIC_10290"
                     /old_locus_tag="LIC10290"
     CDS             331618..333018
                     /locus_tag="LIC_10290"
                     /old_locus_tag="LIC10290"
                     /note="identified by sequence similarity; putative; ORF
                     located using Blastx/Glimmer"
                     /codon_start=1
                     /transl_table=11
                     /product="H+-translocating transhydrogenase subunit beta"
                     /protein_id="AAS68917.1"
                     /translation="MTASIINLIYLLSSILFIIGLKLLSHPKTAVRGNFVGAVGMFFA
                     VAAALVEKGLAYEYILAGFIVGTAIGVYLSVKVEMTSMPQLVAALNGFGGLASFLVAG
                     AAIMEVLHQGTNLEVLKSYQFTISTAASGIIGAVTLTGSFVAYGKLQGILSEKAVRYP
                     GDQIVKVLFLLGSLVLSYFVVIEPQKIEWYWYVVVVGSILGILLVMPIGGADMPVVIA
                     LLNSYSGIAASATGFVLGNNVLIIAGSLVGASGIILTQIMCKAMNRSLPNVLFGGLGA
                     AVDNSKGGEDIYAGKTKSTSAEEVAMLLDMAQRVVIVPGYGMAVAQAQHAVRDLYNIL
                     TDRGIDVEFAIHPVAGRMPGHMNVLLAEADIPYDKMKEMDEINPSFEQVDVVIINGAN
                     DVVNPLAKTDPGSPIAGMPILDVDKAKTVIVIKRSLSPGFAGVPNPLFIQDNALMYFQ
                     DGKKATQEIVTALKET"
     gene            334521..335024
                     /locus_tag="LIC_10291"
                     /old_locus_tag="LIC10291"
     CDS             334521..335024
                     /locus_tag="LIC_10291"
                     /old_locus_tag="LIC10291"
                     /note="identified by sequence similarity; putative; ORF
                     located using Blastx/Glimmer"
                     /codon_start=1
                     /transl_table=11
                     /product="conserved hypothetical protein"
                     /protein_id="AAS68918.1"
                     /translation="MKQHSLKKLRRSIFVVLLTFFLAASDSYADESEKKTYSTKNIDV
                     TVKDKDGYNHFLVFTKVMTPDKSYVAYNVEFWVNNYVYSEMDTFSQISFKAGKKSFNG
                     NFYKSDVSSNALVLYFYMEESVIKGLLASSADRLSIFQKNKTVFEYTIATKDNFKKAL
                     KEITTVE"
     gene            335410..335682
                     /locus_tag="LIC_10292"
                     /old_locus_tag="LIC10292"
     CDS             335410..335682
                     /locus_tag="LIC_10292"
                     /old_locus_tag="LIC10292"
                     /note="identified by sequence similarity; putative; ORF
                     located using Blastx/Glimmer"
                     /codon_start=1
                     /transl_table=11
                     /product="conserved hypothetical protein"
                     /protein_id="AAS68919.1"
                     /translation="MTISLSSGRKNEQNQPRLYFVSHGSGNVKESFPHNVDSLFLKKL
                     ADHLHIDSSFYLKSKDNSSAGLKFLKEITFPYNERFWLSVLELLKN"
     gene            complement(335804..336799)
                     /gene="glpQ"
                     /locus_tag="LIC_10293"
                     /old_locus_tag="LIC10293"
     CDS             complement(335804..336799)
                     /gene="glpQ"
                     /locus_tag="LIC_10293"
                     /old_locus_tag="LIC10293"
                     /note="identified by sequence similarity; putative; ORF
                     located using Blastx/Glimmer"
                     /codon_start=1
                     /transl_table=11
                     /product="glycerophosphoryl diester phosphodiesterase"
                     /protein_id="AAS68920.1"
                     /translation="MIKRISQSMNLKIKVGFLLKPLVVFIFYFGTNFCSSSSILNKPL
                     NGSLDLQGHRGARGLKPENTWPAFEEAIRYGMTTLELDTVLTKDNKIIIHHDSFTNPT
                     ICQKKDGTQIVSTSLYELTLSELKQLDCGAKKNPKYFEQIPVPGTELITIEEFFTLVA
                     NAEKKNPNRTKLKFNIETKFPDDSNSQIPIGKVKEHVNLLVQAIENAKVTDRTTIQSF
                     YLPALTIVKEINPKLKTSALFSLTYFQGAMMKLGFGNGTRQDALQKTLEVKADIISPY
                     FLYVTKEFVQKIHSHKISVIPWTVNDVEDMKKLIDAGIDGIISDYPDRLAHIIKN"
     gene            338060..338548
                     /gene="glcG"
                     /locus_tag="LIC_10294"
                     /old_locus_tag="LIC10294"
     CDS             338060..338548
                     /gene="glcG"
                     /locus_tag="LIC_10294"
                     /old_locus_tag="LIC10294"
                     /note="identified by sequence similarity; putative; ORF
                     located using Blastx/Glimmer"
                     /codon_start=1
                     /transl_table=11
                     /product="GlcG"
                     /protein_id="AAS68921.1"
                     /translation="MYQKLWIITICFFVTFPTMSQNQPNFPDYGNPIHLEVAKKIALK
                     AQSEAKKNGWKMVISIVDSGGNLVLLEKMDGAQFASIDISQGKAKCANNFRRSTKIME
                     ETVAAGGIGLRILALPNVYPLEGGELILIDGKIAGAIGVSGGTSVQDGQVAKSGLEIL
                     KE"
     gene            complement(339340..339747)
                     /locus_tag="LIC_10295"
                     /old_locus_tag="LIC10295"
     CDS             complement(339340..339747)
                     /locus_tag="LIC_10295"
                     /old_locus_tag="LIC10295"
                     /note="identified by sequence similarity; putative; ORF
                     located using Blastx/Glimmer"
                     /codon_start=1
                     /transl_table=11
                     /product="conserved hypothetical protein"
                     /protein_id="AAS68922.1"
                     /translation="MSLKKYNGSCHCGKIRYELDLDLSKGTSKCNCSYCSKVRNWISM
                     VKPNAFHLITGENELGSYQFGTKSATHQFCKNCGVRLFTKGHLEELGGAFISVSLATL
                     DNVDLEELITSPLWYADGLHNNWRTQPSEIRHL"
     gene            340411..340596
                     /locus_tag="LIC_10296"
                     /old_locus_tag="LIC10296"
     CDS             340411..340596
                     /locus_tag="LIC_10296"
                     /old_locus_tag="LIC10296"
                     /codon_start=1
                     /transl_table=11
                     /product="hypothetical protein"
                     /protein_id="AAS68923.1"
                     /translation="MGTTANLNFTVKLNRCISKIASLNVSFKSLYKFLRISSIFNFRN
                     ILLNRLKPIYLKEVSSL"
     gene            complement(340569..340952)
                     /gene="fliE"
                     /locus_tag="LIC_10297"
                     /old_locus_tag="LIC10297"
     CDS             complement(340569..340952)
                     /gene="fliE"
                     /locus_tag="LIC_10297"
                     /old_locus_tag="LIC10297"
                     /note="identified by sequence similarity; putative; ORF
                     located using Blastx/Glimmer"
                     /codon_start=1
                     /transl_table=11
                     /product="flagellar hook-basal body complex protein"
                     /protein_id="AAS68924.1"
                     /translation="MEINSNSSLWHSYNSGYNGNKPHPLSPKGDQVKVSITEDRHYKD
                     VKQPVSPDYVAESFSEAMKNALTSVNDLQVEADELTQKMVFDPNSVDAHQVMIASEKA
                     RVALTFTKTIADGVVRAYRELTSLR"
     gene            complement(340955..341422)
                     /gene="flgC"
                     /locus_tag="LIC_10298"
                     /old_locus_tag="LIC10298"
     CDS             complement(340955..341422)
                     /gene="flgC"
                     /locus_tag="LIC_10298"
                     /old_locus_tag="LIC10298"
                     /note="identified by sequence similarity; putative; ORF
                     located using Blastx/Glimmer"
                     /codon_start=1
                     /transl_table=11
                     /product="flagellar basal-body rod protein"
                     /protein_id="AAS68925.1"
                     /translation="MPMGLFSSINISATGLSAQRLRMDVISNNIANSTTTRNTNGDGP
                     FRRDRVVMTPINLRTKWRSPVYPFGVSPGEGKGVKVMKVEKDMTPLRLVYDPTHPDSI
                     QIGPKKGYVEMPNVNIVTEMTDMISASRSYEANVQMINGSKAMFNKALEIGRA"
     gene            complement(341482..341913)
                     /gene="flgB"
                     /locus_tag="LIC_10299"
                     /old_locus_tag="LIC10299"
     CDS             complement(341482..341913)
                     /gene="flgB"
                     /locus_tag="LIC_10299"
                     /old_locus_tag="LIC10299"
                     /note="identified by sequence similarity; putative; ORF
                     located using Blastx/Glimmer"
                     /codon_start=1
                     /transl_table=11
                     /product="flagellar basal-body rod protein"
                     /protein_id="AAS68926.1"
                     /translation="MFEKTHFMKTQDLLERGMNNSIFKRKVISDNIANADVPHFKRSE
                     VIFESMIKRAIESEKIEAIKEVPTQISDERHIQFFKPLDYREVQPKANTDYLTTMRAD
                     GNNVDVEKEVVEASNSQMQYMMMAERINQNYRELKQVMRMA"
     gene            342035..342325
                     /locus_tag="LIC_10300"
                     /old_locus_tag="LIC10300"
     CDS             342035..342325
                     /locus_tag="LIC_10300"
                     /old_locus_tag="LIC10300"
                     /note="identified by sequence similarity; putative; ORF
                     located using Blastx/Glimmer"
                     /codon_start=1
                     /transl_table=11
                     /product="anti-sigma factor antagonist"
                     /protein_id="AAS68927.1"
                     /translation="MSEIPETIEITPDLSTLFHDYYTFRTILMEAIAKKPKNIVLNLG
                     NIPIMNSISISSLIWFLKNARSEGIGCTISSIHPDLLNTFEVLNLKDYLEVQ"
     gene            342722..343063
                     /locus_tag="LIC_10301"
                     /old_locus_tag="LIC10301"
     CDS             342722..343063
                     /locus_tag="LIC_10301"
                     /old_locus_tag="LIC10301"
                     /note="identified by sequence similarity; putative; ORF
                     located using Blastx/Glimmer"
                     /codon_start=1
                     /transl_table=11
                     /product="putative lipoprotein"
                     /protein_id="AAS68928.1"
                     /translation="MKRIVLVSTLILFLFTACKKKEELILGDWVKIKECSEKGECINQ
                     EKRNHLQIFPQGLAKYDAFHLTYKMQGDDIHFNLADLAFDLEYRILKVNEKELRLFNK
                     KTNAEEYFEKN"
     gene            343096..344145
                     /locus_tag="LIC_10302"
                     /old_locus_tag="LIC10302"
     CDS             343096..344145
                     /locus_tag="LIC_10302"
                     /old_locus_tag="LIC10302"
                     /note="internal repeat sequences detected; contains TPR
                     domain as detected by pfam-hmmr"
                     /codon_start=1
                     /transl_table=11
                     /product="conserved hypothetical protein"
                     /protein_id="AAS68929.1"
                     /translation="MKRIFYLFLFLFFLSGILFANEEDESFPESNQDQVPLSPTDAAR
                     RKIQITALNTETVNLIRANNLSKASINIDKIKKLDENSVEYHYLKGSYLYAQGRYPQS
                     KNSLLKAIQIHSSHDPSYYLLGMIFVQRNKWAKSLEYFQKAVELSNYNPFYRINLALA
                     YFETGNFLRAKAEAERAIELKPNFRAAKLLLLKSNFLLGNKADAYSQCVDFVKEGFIS
                     KEYMLIHARLVIEIHQNYRKAIKIYSQYGELPLHEKRFLAQAYYNTGNYRAAAAAYQS
                     VIQLKIVEEEDKIQYIRSLSFIKDYKRLESFVAFWLQEEPDKRKKIQEALDIAELLKE
                     NDSKVFHMFPSRSPY"
     gene            344343..345584
                     /locus_tag="LIC_10303"
                     /old_locus_tag="LIC10303"
     CDS             344343..345584
                     /locus_tag="LIC_10303"
                     /old_locus_tag="LIC10303"
                     /note="identified by sequence similarity; putative; ORF
                     located using Blastx/Glimmer"
                     /codon_start=1
                     /transl_table=11
                     /product="conserved hypothetical protein"
                     /protein_id="AAS68930.1"
                     /translation="MQKLDHKPKISIPAIFVIICFFVLVWYLPAHERFGFFNIAFWFV
                     YLIALVGFISILSDLLSFFMKKRRAQDFAISIILFIFSIYYSIGVYEVIISIQETENY
                     LSTKGKILENEIRWTGDIASKRSTEFYLHLKYSYISPDGVEQIGSYTYLYRTDLPSRD
                     ESKSFVKKYPIGSEITVFYNPKNPQISCLFQGFDGGMDWFLYLEIIDLLFVILLIYVS
                     IRFLYLGITDQGSVKNDSRLIQEKDEKIFKNQIGTLPSNTECTHDEHFYIFKIRWISY
                     LMFIVLSMPIFVSIGFIFFYRGYENLFLFQNRNPAIIEIISILFFIFGIIAVVLISFN
                     KTIIRLNRVSCIIYNSPIRWRRIKKLELANLKNYFIIENPTFFGNELWAKDLENNDIF
                     IDRFDSYDQVVFFKKFMENLT"
     gene            complement(345674..346156)
                     /locus_tag="LIC_10304"
                     /old_locus_tag="LIC10304"
     CDS             complement(345674..346156)
                     /locus_tag="LIC_10304"
                     /old_locus_tag="LIC10304"
                     /note="identified by sequence similarity; putative; ORF
                     located using Blastx/Glimmer"
                     /codon_start=1
                     /transl_table=11
                     /product="conserved hypothetical protein"
                     /protein_id="AAS68931.1"
                     /translation="MRRSSRKSKRIEFLYTILILLIMEIKDYSDEVRLHRSRLVRFLL
                     FITGSISLALGIIGIFTPILPTTPFLLLSAACYARASHRFYNWLMNNRYFGSYIRDWR
                     IHKMIPLRAKILAISMIFLTIGTTVFFFIPILAVKILVSLIGIFVVIYLIRIPTKRKN
                     "
     gene            complement(346176..346370)
                     /locus_tag="LIC_10305"
                     /old_locus_tag="LIC10305"
     CDS             complement(346176..346370)
                     /locus_tag="LIC_10305"
                     /old_locus_tag="LIC10305"
                     /note="identified by sequence similarity; putative; ORF
                     located using Blastx/Glimmer"
                     /codon_start=1
                     /transl_table=11
                     /product="conserved hypothetical protein"
                     /protein_id="AAS68932.1"
                     /translation="MNHLFVAKIHVKVSTFVILSIIYQILNRLIVAVVPTFYQGSAKI
                     PANSKRWSSYTFQTDGLQKT"
     gene            complement(346549..346929)
                     /locus_tag="LIC_10306"
                     /old_locus_tag="LIC10306"
     CDS             complement(346549..346929)
                     /locus_tag="LIC_10306"
                     /old_locus_tag="LIC10306"
                     /note="identified by sequence similarity; putative; ORF
                     located using Blastx/Glimmer"
                     /codon_start=1
                     /transl_table=11
                     /product="conserved hypothetical protein"
                     /protein_id="AAS68933.1"
                     /translation="MNEKDLFSQIDSLDPDLETSLVRYLDTLIHYNQDQMDGKGLATH
                     EELETGTFTMLRLLQKNLSYLPLYLRYLGSLDLEHTVAQLDVLFSLKKQYSSEQLKPL
                     KEFVKNANIESFLWRLENDEALED"
     gene            complement(347214..348191)
                     /locus_tag="LIC_10307"
                     /old_locus_tag="LIC10307"
     CDS             complement(347214..348191)
                     /locus_tag="LIC_10307"
                     /old_locus_tag="LIC10307"
                     /note="identified by sequence similarity; putative; ORF
                     located using Blastx/Glimmer"
                     /codon_start=1
                     /transl_table=11
                     /product="putative lipoprotein"
                     /protein_id="AAS68934.1"
                     /translation="MKSLIKIYLTLILFLLIFQCKNSDKENALLLAGASLIIAQELEA
                     QSLMSGPVLIDQETELTNYQFKFYNSTQKLTLEAYFSKPAGMGPFPLIVMMHGCAGAH
                     SNSDASKPPSSLYTEWASRGKTLGYATLLIDSFTPRNAPQNQCSNGAGVGTSEVTDRP
                     TDAYAALAYVKRSKVVNNDRIVLLGWSHGGSSVFATVDTNSTLQYRSENQRPFKAVIS
                     FYPGCGLNNAFGGISNSQYLPYTHIKILAAGADPLYTGGYCNTRVSRAQTLGASSATN
                     NSIAMTVYPNTHHSFDEAKAVSSKFDTNDVAAKPNADQEAVNFFQLYNP"
     gene            348837..349532
                     /locus_tag="LIC_10308"
                     /old_locus_tag="LIC10308"
     CDS             348837..349532
                     /locus_tag="LIC_10308"
                     /old_locus_tag="LIC10308"
                     /note="identified by sequence similarity; putative; ORF
                     located using Blastx/Glimmer"
                     /codon_start=1
                     /transl_table=11
                     /product="conserved hypothetical protein"
                     /protein_id="AAS68935.1"
                     /translation="MKFFSIIFHPTLILPWGILIAFSTGARYEPWEIATASIPIILQG
                     GTDWGGSCLFAGWVANYLFFSFVAPIYATVSVPETSEVNFITTLQSVVKKMKWYIFFF
                     LLLGPITIFQDTLITPNDHRNLFLFFFVFYTFLILYISTLLYFKIRYRVIFSVIPLLI
                     LFLLMSDGITTKAGQWNVQGVDPEIHVRGIRHQLFLNWHKLCDFIFGDVKTDPLIKIE
                     DFLFLISKSLSKD"
     gene            complement(350674..353568)
                     /gene="gcvP"
                     /locus_tag="LIC_10309"
                     /old_locus_tag="LIC10309"
     CDS             complement(350674..353568)
                     /gene="gcvP"
                     /locus_tag="LIC_10309"
                     /old_locus_tag="LIC10309"
                     /note="identified by sequence similarity; putative; ORF
                     located using Blastx/Glimmer"
                     /codon_start=1
                     /transl_table=11
                     /product="glycine cleavage system P-protein"
                     /protein_id="AAS68936.1"
                     /translation="MNSTLQNQTKTNLEKVGTDPLDTFPRRHIGPNLQQTAEMLKELG
                     LSSVEELIDKAVPVGIRLKKSLDLPKASTEHKILQNLKGIASQNQVFRSYIGAGYHSC
                     IIPGVIQRNILENPGWYTAYTPYQAEISQGRLEALLNFQTMIIDLTGLEISNASLLDE
                     GTAAAEAMFLAYSVRKNETAKKFFVSELCHPQTIDVVVTRANPLGIEVQIGNHESIEL
                     NEDFFGVLLQYPATDGKIIDYTSFIQRSHNVGAISTVAADLLALTLLKSPGEMGADIA
                     VGSSQRFGLPLGFGGPHAGYFATKDEFKRSMPGRLIGVSKDSQGNSGLRLSLQTREQH
                     IRRDKATSNICTAQVLLAVISSMYAVYHGPEGLKNIATRIYKFTSIFANVLKNAGFSI
                     TNEFFFDTITIQAGTKVQEILNRAYSKKINFREYKDGKIGITLDETVNLEDLKDLLEI
                     FEIKNTDIEKLFVDVSNVPDSFKRKTSYLTHPVFQSHHTETKMLRYIRKLESRDLSLT
                     TSMIPLGSCTMKLNATTEMYPVTWPEFGAIHPFAPADQTKGYKIIFEQLEKWLCEITG
                     FAGVSLQPNAGSQGEYAGLLAIRRYHESRNESYRNVCLIPISAHGTNPASAAMAGFQV
                     VVVSCDPNGNVDLEDLKAKAEEHKKDLAALMITYPSTHGVFEESVKEICQIVHSCGGQ
                     VYMDGANMNAQVGLTSPGEIGADVCHLNLHKTFCIPHGGGGPGVGPIGVAKHLVPFLP
                     GHVLVDNATGNEHGAVSAAPWGSASIVLISWVYIALMGSEGLTNATRNSILNANYIAK
                     RLEKVYPVLYKGKNGFVAHECILDLRPFKKSAGIEVEDVAKRLIDYGFHAPTMSFPVP
                     GTLMIEPTESESLEELDRFCEAMLLIYQEILDVQSGTLDKTDNPLKNSPHTAAMVTSD
                     RWDHLYPRERAAYPASWLKDHKFWPYVGRVDNVYGDRNLVCSCLPIESYQ"
     gene            complement(353608..354000)
                     /gene="gcvH"
                     /locus_tag="LIC_10310"
                     /old_locus_tag="LIC10310"
     CDS             complement(353608..354000)
                     /gene="gcvH"
                     /locus_tag="LIC_10310"
                     /old_locus_tag="LIC10310"
                     /note="identified by sequence similarity; putative; ORF
                     located using Blastx/Glimmer"
                     /codon_start=1
                     /transl_table=11
                     /product="glycine cleavage system H protein"
                     /protein_id="AAS68937.1"
                     /translation="MAETQAPTGYLFSEKHEWVKVEGDMALIGISDFAQSALGDIVFV
                     DLPKTGKNIKQFETFGTIESVKAAEDLYAPIGGEVIESNSALSKNPGDVNSKPFDSWM
                     IKVKGFSTSELDKLLTPEKYKALVAGLE"
     gene            complement(354018..355145)
                     /gene="gcvT"
                     /locus_tag="LIC_10311"
                     /old_locus_tag="LIC10311"
     CDS             complement(354018..355145)
                     /gene="gcvT"
                     /locus_tag="LIC_10311"
                     /old_locus_tag="LIC10311"
                     /note="identified by sequence similarity; putative; ORF
                     located using Blastx/Glimmer"
                     /codon_start=1
                     /transl_table=11
                     /product="glycine cleavage T protein"
                     /protein_id="AAS68938.1"
                     /translation="MENLMSQDKKTPLYETHRTLGAKMIPFGGWDMPVQYSGIIAEHN
                     ATREAAGLFDVSHMGEIFITGNPKSILLFLESITCNSVASLSDFQVQYNAILNQNGGL
                     VDDVTIYKFSSEKYMICSNASNYEAVTEHLLEHLPISGVKVDNQSLQWHQIALQGPKA
                     NEIFSKFLKRDLDSIQYYRFMLLPYQGEEIIVSRTGYTGEDGFEIYSSIPIGLKLWNE
                     LLEFGKPYGLLPCGLGARDTLRIEAKYPLYGHELNDQWTPIESGIGWIVKEKENPYFS
                     SEKILFQKKNGVPSKIVSFALTEAGVPRENFRVLDSQGNEIGKTTSGTFSPSLKKGIG
                     LALIQSEKIKDGEPIQIEIREQPKQAIITMKPFIPGSIRKN"
     gene            355898..356158
                     /locus_tag="LIC_10312"
                     /old_locus_tag="LIC10312"
     CDS             355898..356158
                     /locus_tag="LIC_10312"
                     /old_locus_tag="LIC10312"
                     /note="identified by sequence similarity; putative; ORF
                     located using Blastx/Glimmer"
                     /codon_start=1
                     /transl_table=11
                     /product="conserved hypothetical protein"
                     /protein_id="AAS68939.1"
                     /translation="MRKIIFIIVVLIFGLTTNVCNYLSPQEKCMEDNACRNRAQACFA
                     GFALVNVLFHIEVSNEEITSRAFLCNTLQSNCELDCYRKHPY"
     gene            356592..356969
                     /locus_tag="LIC_10313"
                     /old_locus_tag="LIC10313"
     CDS             356592..356969
                     /locus_tag="LIC_10313"
                     /old_locus_tag="LIC10313"
                     /note="identified by sequence similarity; putative; ORF
                     located using Blastx/Glimmer"
                     /codon_start=1
                     /transl_table=11
                     /product="conserved hypothetical protein"
                     /protein_id="AAS68940.1"
                     /translation="MIILLHKNLIFNHCGFMKKFHILMLILTLFVVQCSELSPRQKCY
                     EDNYCKSADADCIAASLLISSLFENNNSRTNTGTTNGGTTNGNTTTNSNSSSSLLSVL
                     YNPLFCIGSKASCEADCDKKHPY"
     gene            complement(357239..358912)
                     /locus_tag="LIC_10314"
                     /old_locus_tag="LIC10314"
     CDS             complement(357239..358912)
                     /locus_tag="LIC_10314"
                     /old_locus_tag="LIC10314"
                     /note="identified by sequence similarity; putative; ORF
                     located using Blastx/Glimmer"
                     /codon_start=1
                     /transl_table=11
                     /product="conserved hypothetical protein"
                     /protein_id="AAS68941.1"
                     /translation="MFRIWIVFLCFGFSLSLFSQESSKLGEKEIRSSQRVRFINRSSA
                     RAGEEVRGTNEKVGSGLAESLKKEPDKTHTQGGISVTRIAPEEKKFGADVISVLEDSD
                     FGHINSIQRILTGFVKLNFGYDDKNSDILATYILYYNAIHRKDKSYISKKYSNSVIKF
                     VTPQSIGISKRYSEWPGKTQILIPLVEDVLGKDVHTDELEDEVNKELDKKKDGQSEKD
                     KFGDLQNEKNKKELEELKRRKEENQNKQKEISDKETKTDKELQELNKDPVKNKVQIVE
                     KKKEKEQIQKEKEAVKKEEQKLKEKEKEVVKKDEERKNNNSSSSSSSSSSSSKSDSKS
                     DSSSSKSGSDKSASDDKKSEAELKKELADTKKELETKKEEEKKKEEFDKNVVGGKILF
                     LKTLKYLDKGHYNNELQVLDPTKDDTIIRGDFNKICGRTFEIVDGKALVIGFEDGHSS
                     NHKLILIDQETLKPVLFAEDNIFWRSPMIIKGDEIYAFEEVEEKYYLSRFGKDLKKQA
                     KSSEEISPNSNVTFYGEKIYVTGKEESSGNIQITVFNKADLKLIKKIKP"
     gene            359036..360163
                     /gene="serC"
                     /locus_tag="LIC_10315"
                     /old_locus_tag="LIC10315"
     CDS             359036..360163
                     /gene="serC"
                     /locus_tag="LIC_10315"
                     /old_locus_tag="LIC10315"
                     /note="identified by sequence similarity; putative; ORF
                     located using Blastx/Glimmer"
                     /codon_start=1
                     /transl_table=11
                     /product="phosphoserine aminotransferase protein"
                     /protein_id="AAS68942.1"
                     /translation="MIPHLPFATLSLMYLFQERIYNFGAGPAMLPNEVMEIAAAEFLN
                     YKGSGMSVMEVSHREPLFEDVITEAEILLRKLLNLGEDYSIAFFSGGATLHFSALPLN
                     LLKEGESFDVAHTGIWTKKAWEEGLKFNEVNVIYDSTNNHFTDVPVLTDSNLSGKGKY
                     LHITSNNTIYGTQYPEIPKIKQIPLVADMTSELLSRKIDVKDFGVIFAGAQKNIGPSG
                     LSLAIIRNDLLGISGRKIPILLDYSVMVKNRSLYNTPSTYSIYIAKLVFEWLLKLGGI
                     EAIEKVNEQKAKLIYDFIDSSSLYVCPVQKRARSKMNVVFLLKDKNLDSKFLDEAEKN
                     GLHGLGGHRLVGGFRASIYNSMPLTGVQKLVSFMKDFESKI"
     gene            360160..360762
                     /locus_tag="LIC_10316"
                     /old_locus_tag="LIC10316"
     CDS             360160..360762
                     /locus_tag="LIC_10316"
                     /old_locus_tag="LIC10316"
                     /note="identified by sequence similarity; putative; ORF
                     located using Blastx/Glimmer"
                     /codon_start=1
                     /transl_table=11
                     /product="conserved hypothetical protein"
                     /protein_id="AAS68943.1"
                     /translation="MMKFLSFKKFFLILIRVFTLVGALSGGLLASGLNFNTQLPIKDC
                     FTNETTSSELSNLYKSTFPLEEKKRIAETIAYKEGKSRFQSIVCIQNKNLSEEDQSKL
                     FMDWNRHIFTYAELNSYYENYILSDDKTRSLNSIEWELLTTHLKQKKELLTRLNDATG
                     FALNGEKISEENFSMIYLSLFLLQIEFWDAMPKTFRDSIL"
     gene            361249..361686
                     /gene="rpiB"
                     /locus_tag="LIC_10317"
                     /old_locus_tag="LIC10317"
     CDS             361249..361686
                     /gene="rpiB"
                     /locus_tag="LIC_10317"
                     /old_locus_tag="LIC10317"
                     /note="identified by sequence similarity; putative; ORF
                     located using Blastx/Glimmer"
                     /codon_start=1
                     /transl_table=11
                     /product="ribose 5-phosphate isomerase B"
                     /protein_id="AAS68944.1"
                     /translation="MKKIGIASDHGGFELKEFLRKSLAGELEIVDYGTKDESSVDYPI
                     VISAACKKVLSKEVEGLIALCGTGIGASIAANRMSGIRAALCHDQFTAEMSKRHNNAN
                     VLVLGGRIIGKELALNIVRTWINTSFEGGRHERRVNQLETLNS"
     gene            361750..363672
                     /locus_tag="LIC_10318"
                     /old_locus_tag="LIC10318"
     CDS             361750..363672
                     /locus_tag="LIC_10318"
                     /old_locus_tag="LIC10318"
                     /note="identified by sequence similarity; putative; ORF
                     located using Blastx/Glimmer"
                     /codon_start=1
                     /transl_table=11
                     /product="conserved hypothetical protein"
                     /protein_id="AAS68945.1"
                     /translation="MISKYLKKYSDFHKLSSVAYNVLMFVDHVFVVSCSVLHQNSGFS
                     NNSYVLKLWNKIKIVFLLTILFFYPFSLFTETKTFPLDDLQKNGLELSGNNSENKVLK
                     LQTKNRSFGSELYLDFESGNPSDLKDASGNYKILMSSYLPDSENVFHSKRSARFSGKR
                     TGIKIAHSYSGLLTSKDLTKEFYISFSFLPGTVEKDATLISKLYETSGNSYGWDLKIA
                     DDRLKAGFYSFFETEEKRFLSLYLTSNTTLKKNQWNRVLLYFNPNDREIVLYLNGKES
                     ARAAVPASQNLTRIGFHADDTTSFRIASSYYGWMENFSVFPGKPNPSSEDTSFPGQNF
                     DSETHTSESKFGIGISPVYKSKYSSSFLEEVQLKAVVPTSSALELYLRVSPVPFTPNS
                     ESPAWIGVDLRKLENSKIDSLEPDTYRIPLKYSLKKFLGITEDKTDLLPFRYYQWRVK
                     FKSDPSGNKTPELKNISLTFRETNPPVRPLGLKVAENGVDDSGPSICLNWKSNPEKDV
                     INGGGYFIHYGIHPDRMVGIVRGTLGESGETPNKKNRPKHPASDYLDPISGLPPGKNY
                     IHIQEYYNKLSTCIDNRIISLNSEILLEKNQLFLKKGTTYFFRISAYNKFYHFQNGKD
                     QVSTLSDPVEVYFLSE"
     gene            complement(364047..364235)
                     /locus_tag="LIC_10319"
                     /old_locus_tag="LIC10319"
     CDS             complement(364047..364235)
                     /locus_tag="LIC_10319"
                     /old_locus_tag="LIC10319"
                     /note="identified by sequence similarity; putative; ORF
                     located using Blastx/Glimmer"
                     /codon_start=1
                     /transl_table=11
                     /product="conserved hypothetical protein"
                     /protein_id="AAS68946.1"
                     /translation="MAKVDKRFQLLMTEEELELLKKEAEKRNLSAGEMLRLSFRNEVY
                     RSDSYERLEALKILSKLK"
     gene            complement(364235..364837)
                     /locus_tag="LIC_10320"
                     /old_locus_tag="LIC10320"
     CDS             complement(364235..364837)
                     /locus_tag="LIC_10320"
                     /old_locus_tag="LIC10320"
                     /note="identified by sequence similarity; putative; ORF
                     located using Blastx/Glimmer"
                     /codon_start=1
                     /transl_table=11
                     /product="conserved hypothetical protein"
                     /protein_id="AAS68947.1"
                     /translation="MYFVRLLIWFLYFVFCISSLFATEENRKEWNKSVKEKILKMNEA
                     REETESIPYLEKFVEKNPADLTVKLWYARALFYRKDLEIPEHSEEIFSRTEKLKKIKT
                     NYLLAAKTFEEVLKYLSQATPRDPDLGKWHFLWAMSEWYAGREDRAIQIFKKSFKYDF
                     RLNEANYNIACIYQTLGQLKDAEIYFRAYLKNDKEMREEN"
     gene            complement(364857..366947)
                     /locus_tag="LIC_10321"
                     /old_locus_tag="LIC10321"
     CDS             complement(364857..366947)
                     /locus_tag="LIC_10321"
                     /old_locus_tag="LIC10321"
                     /note="identified by sequence similarity; putative; ORF
                     located using Blastx/Glimmer"
                     /codon_start=1
                     /transl_table=11
                     /product="conserved hypothetical protein"
                     /protein_id="AAS68948.1"
                     /translation="MTGLKLRIAILILSVLSFFYYRFIPYFPDGIYYKNRMNSAFTNL
                     NEELRHLETGLGQINSISELENLQLEFPIVSGLKFVTESDLSSRKDPEGKLLKETLKD
                     GTSRLFFLKPSLVFCLPHPEKKKLILAELREDLFRVSFSGVESMLIPDLKFGGYAEPG
                     GFNKGRISFLLIEELSRSENAVNRIEIGSSPFIGYYYATPENSYGFLKGILILKPGND
                     GLFFLFLSGFLILLFLIDFMIRILRIKRNFFTHKEGKEIQEIIGQISKRIDALQTAKQ
                     KAIESAQKSEVEEIQTLTSEEVDFDLQNVPIPMKEVKQEDGPSIFVLPFELKREGYVS
                     PAFLRDPEKFKEPEPIAPEIEKKRSEIFTPELQDLISKVNEPIREKPDIQIAKQEIEP
                     EPISTNHTELGPGYMKWLNTLPIRERRKILEVLDELRYGLESEYSFILKYYISVFLDL
                     KLYGFAIHYYDRRNGSYSPFVTQGLRERTSGNMIFLYDDQYIGKESGTYSIIEITDER
                     KMDRFFRKKFDPIDLEICTSILTIPLSNFGIPFRFFLFFKDPLTKENAQEIENLIFHS
                     LEPVIPAFEEYDRKILGELFRDKRDVVSSRVHLMRIATDGERGLTRSFKIEFHGKNFK
                     TLESLRKKTMSQISEIIGPEDICFGIGVGAFGLYTRKNLEKQIRSLIDQTGNPYDFVE
                     DIYPENGKNLFIYL"
     gene            complement(366944..367876)
                     /locus_tag="LIC_10322"
                     /old_locus_tag="LIC10322"
     CDS             complement(366944..367876)
                     /locus_tag="LIC_10322"
                     /old_locus_tag="LIC10322"
                     /note="identified by sequence similarity; putative; ORF
                     located using Blastx/Glimmer"
                     /codon_start=1
                     /transl_table=11
                     /product="conserved hypothetical protein"
                     /protein_id="AAS68949.1"
                     /translation="MTFDLYRKIAFALTLILLGLIPISIPFFKKEWKESSMEFSLNPA
                     GNEGILKRESFLKVWSDIKKAPLFEAGPKIEYSIRNFSLPKQAKELGESLLKNLELRS
                     IKIYDSSYHLVYSSESTKEIFNKDLRLGDLKISPSGINFDSMGIPIYRSKNGEWFLWM
                     NGFTLGTHVSIPFNIREKQIYWIFESEKIGHDSLIGSNDLRSLNYPDNLEEILAEFNK
                     PTINWKERPLWEKNKIGNHIIFLSYDKGSRIKQLILIFSFLSFLLGACGLGILSSTLV
                     HSIIVEKEFDHKEKVLKMRDVFLRIIQLLKRDLS"
     gene            367989..368960
                     /locus_tag="LIC_10323"
                     /old_locus_tag="LIC10323"
     CDS             367989..368960
                     /locus_tag="LIC_10323"
                     /old_locus_tag="LIC10323"
                     /note="identified by sequence similarity; putative; ORF
                     located using Blastx/Glimmer"
                     /codon_start=1
                     /transl_table=11
                     /product="2,3-bisphosphoglycerate-independent
                     phosphoglycerate mutase gene"
                     /protein_id="AAS68950.1"
                     /translation="MIFYMFIDGIGFGPDDPETNPFSRYAKSFFLPLAGKSIPQNAPL
                     SLKNAVFLKTDASMGIKGLPQSATGQTSLWTGINACKVLQRHLSGFPTFTLKKIISKY
                     SIIRILEEHGFKADLLNCYTPAFTEYVKKNPRHVSASTLIQMASDKPLKGMDDLRRGR
                     GLYMDITHEYLKEFSRGYLDESDELFQVRDPYQTGKSIIRNCKEDDYTLCIYEFFLTD
                     KIGHKMNWEAAEKHISELESFLTGILEELNPEEDQLIVTSDHGNLENLSVDVHTLNQV
                     PTVLYGKYTSKMEQKIRSIVDIPSAIYDVLGIDIELKDEEFIKSEVT"
     gene            369133..369561
                     /locus_tag="LIC_10324"
                     /old_locus_tag="LIC10324"
     CDS             369133..369561
                     /locus_tag="LIC_10324"
                     /old_locus_tag="LIC10324"
                     /note="internal repeat sequences detected; contains
                     internal repeats as detected by prospero"
                     /codon_start=1
                     /transl_table=11
                     /product="conserved hypothetical protein"
                     /protein_id="AAS68951.1"
                     /translation="MIHDLSVQEFVQLIKKGEKKFTGVSVEDFNFTLRNYDLEGVEFE
                     DCFININLEKCNLKNAKFIFCNLKTISVRDCSIENCYISDCHIESIIITGKNIDQIVF
                     GTNYAYGMTLSPEKCLIYVRNEILKVHKFELTLYSLEIDF"
     gene            complement(369634..370770)
                     /gene="hlyX"
                     /locus_tag="LIC_10325"
                     /old_locus_tag="LIC10325"
     CDS             complement(369634..370770)
                     /gene="hlyX"
                     /locus_tag="LIC_10325"
                     /old_locus_tag="LIC10325"
                     /note="contains TPR domains; identified by sequence
                     similarity; putative; ORF located using Blastx/Glimmer"
                     /codon_start=1
                     /transl_table=11
                     /product="hemolysin"
                     /protein_id="AAS68952.1"
                     /translation="MNRSIILITGFLFICAGLLTAVYQTTIQDEDSKRKNVLEKIKEG
                     EEYLKQTNSKAAEKAVDIFSELSAREIPEEHSFRVKYDMGRALERNQDSLLALGIYRE
                     LNQKEGLSRDERSKVAYSMGNLLLQLNRDEEGKGHLEEVLRISADSKLRSNALSAIAD
                     YYMKKGNYDLSRKNYVLALQEDPENVKARVRWGKSLRRMGKDWSAYDVYDDYAQAGFY
                     FDPEKEKVSSEFRSGILEKARQLYVRKQYYGAIDTFKKALDMGVSSKAEEQALFYIAE
                     SYEAIGKSDSALQYLNRVLGNQDGSLDQTALFRKGTIYFKSGKYEKAAALFQEATDKY
                     PDSPVGRKASAWKKESLDQVEDNLHYKQEDKEKSKEDLETEKLD"
     gene            complement(370767..372341)
                     /locus_tag="LIC_10326"
                     /old_locus_tag="LIC10326"
     CDS             complement(370767..372341)
                     /locus_tag="LIC_10326"
                     /old_locus_tag="LIC10326"
                     /note="internal repeat sequences detected; contains
                     internal repeats as detected by prospero"
                     /codon_start=1
                     /transl_table=11
                     /product="conserved hypothetical protein"
                     /protein_id="AAS68953.1"
                     /translation="MKISTRILLLFSLMILVSFPGAQDHTFNQNQVENYSIANSIHAE
                     ILKKDENSVRIFWDAPKETGEIIVARSSSMIDTPEKCMVADSLGKYPSGIAGGVTQIF
                     DYNLKPGTYYYAVILAHRVKNGTVKLIPGRNFTTIPVVIEHALTPTENKIPEIPDDAR
                     VIDLTVKREGKYLRLNWTPYEKAIPNATVYTVYRSAEPMSSLSLMRKAEKLTELSHPE
                     STFLDQDLNKSQTIYYGVSVRSGAKEVLPLINGQSFIRYFYIGNPNKGGSENITNPEY
                     SEDEMRIKDLTAEVDDLNVKLSWKAPEKADANTVYTIYQALKPLSGGTATFLGGNVRK
                     LGEVNHPDTEAQIKMKSLDAKVYFGVTVKHKDKEGFNLVENESFIAISPNKKPENSEE
                     NSAEETPQENQEETSASDPEKEQEKSEEVSKDTKQEEEFSGNNDELDKILRETYWKKE
                     YSRTIRDLKPYAKNGNSVYMKGKAKFFTGLSYYKKGNYKEALKYFINKDSKFYNTERS
                     EFWSKRCLSRISGGNP"
     gene            372539..373333
                     /locus_tag="LIC_10327"
                     /old_locus_tag="LIC10327"
     CDS             372539..373333
                     /locus_tag="LIC_10327"
                     /old_locus_tag="LIC10327"
                     /note="identified by sequence similarity; putative; ORF
                     located using Blastx/Glimmer"
                     /codon_start=1
                     /transl_table=11
                     /product="conserved hypothetical protein"
                     /protein_id="AAS68954.1"
                     /translation="MGTHTYLEFCRRNVNFIVSCGNYHNKDFRFDISERINRHNPNRK
                     MSDLDYYENPEYQNFLISSKRRELTPPEIVFKHFNLKEVMNLVDFGMGLGYFTLELKK
                     QLPKDAWLWGADYQQDLLDEVLHWKNREEISNFTPFFIEKSDHPLLPEWIPAPDAVFA
                     SLVLSTFPDPGLAMDGLIRSIKKGGKLIVLDWMKNEYSIGPKINDKISLDKMKFLAEL
                     YHLDIVKNVRISEHVYGLEVVAGKNFEYSFYDLREEEDTTEEFIRS"
     gene            complement(373574..373873)
                     /locus_tag="LIC_10328"
                     /old_locus_tag="LIC10328"
     CDS             complement(373574..373873)
                     /locus_tag="LIC_10328"
                     /old_locus_tag="LIC10328"
                     /note="identified by sequence similarity; putative; ORF
                     located using Blastx/Glimmer"
                     /codon_start=1
                     /transl_table=11
                     /product="conserved hypothetical protein"
                     /protein_id="AAS68955.1"
                     /translation="MNLSYSSVGTHIKLRFICKIMWELPQITILKTNSKIVGTHTFRK
                     FSFIFPTNSCYISFFETFFVRTILIFVLKNPRAKDRSGVKLLSFKFLSFDQIIFQ"
     gene            complement(374075..374977)
                     /locus_tag="LIC_10329"
                     /old_locus_tag="LIC10329"
     CDS             complement(374075..374977)
                     /locus_tag="LIC_10329"
                     /old_locus_tag="LIC10329"
                     /note="internal repeat sequences detected; contains
                     internal repeats as detected by prospero"
                     /codon_start=1
                     /transl_table=11
                     /product="conserved hypothetical protein"
                     /protein_id="AAS68956.1"
                     /translation="MIKVYFILFLVFGFFKSLKAEIHPCTANFKFNRISKNGIYLSST
                     NPNVSTIAVQFEEADSFVDGLALIKLGGKYGYIDKSGKLVIKPQFGEAYSFSEDLALV
                     KIQGSYGYIDRNGNLVIQTQFEHSGFFSEGLAFVKFREKFGYIDKTGSIVIQPQFESA
                     SDFSEGLASVRIIDRWGFINRSGQIVIKPQFQFPASFSGGIAAVTKNRIDFYIDKNGN
                     QTTTPQFKDFFSFSKDLIPILIEKKWGYMDPKHSIVIKPQFEEAGSISSNQMVRIKVR
                     GKWGFINFSECLKKIPQESNKTEY"
     gene            complement(375054..375635)
                     /locus_tag="LIC_10330"
                     /old_locus_tag="LIC10330"
     CDS             complement(375054..375635)
                     /locus_tag="LIC_10330"
                     /old_locus_tag="LIC10330"
                     /note="identified by sequence similarity; putative; ORF
                     located using Blastx/Glimmer"
                     /codon_start=1
                     /transl_table=11
                     /product="conserved hypothetical protein"
                     /protein_id="AAS68957.1"
                     /translation="MDKRKRFFEVCMKDHKMKIAFILAVFFLFLMIILRFLHFIPTWN
                     KFYIWINYLLFLISIILLLYIIFQIGKVFWKLSKWLTICLIIPLIMPVLFYFSFIFIV
                     NHLAGNEDPRCNIDKITEYPIGEYPKTLFVIYYNCTPDLVFKVRKGWLPIWENVNFVE
                     SDSEHSQIIEISDQYGNRYGYDPIQNNFWHILK"
     gene            complement(376109..377497)
                     /locus_tag="LIC_10331"
                     /old_locus_tag="LIC10331"
     CDS             complement(376109..377497)
                     /locus_tag="LIC_10331"
                     /old_locus_tag="LIC10331"
                     /note="identified by sequence similarity; putative; ORF
                     located using Blastx/Glimmer"
                     /codon_start=1
                     /transl_table=11
                     /product="sugar transferase"
                     /protein_id="AAS68958.1"
                     /translation="MHSFKNFYIFSNMKRIIEIVLSTLALILFSPILIGVSFLILLIN
                     GLPIFFFQERLGLLKKPFLIFKFRTMKDGKVTNLGYWLRKTGIDELPQIWNILIGNMG
                     IVGPRPLTQLDIDRLNWNGKFHEMRWSVLPGITGLSQLYSGMGARISFCFDRFYLESK
                     NLGLNILIVLLTFVINLFGKNRIREKLKSKLKTRKNKIQWKHWKNHFKKNENRILPKI
                     DFETLELNSNEMRSIAYSLAIFQLGESGEGRIAKEIDKTILFGIDDFYKEALKLFVKE
                     EGRHARILGECIRALKGELIKSNWTEKLFHFGRRLLGIRLKLMVLLAAEVVGICFYKK
                     LSEKIPNGFIKSALLEIVKDEEKHLRFHGDFFRTQVRNFFSKFVFRLLWRFVAFAACV
                     AVILDHRKTFCILGISNWKTFLKFQEIAKATEDFITEGLEFYSHTSKYRNLYENLNDI
                     QTTYYSTHENGI"
     gene            377576..378337
                     /locus_tag="LIC_10332"
                     /old_locus_tag="LIC10332"
     CDS             377576..378337
                     /locus_tag="LIC_10332"
                     /old_locus_tag="LIC10332"
                     /note="identified by sequence similarity; putative; ORF
                     located using Blastx/Glimmer"
                     /codon_start=1
                     /transl_table=11
                     /product="response regulator"
                     /protein_id="AAS68959.1"
                     /translation="MKEKVLNLLIVEDNERLRKSLIEGMKEFAKLKISYDCAKGEEAI
                     DFALKNEFDVLLADVRLAGTLSGIETIVAIRKEYPRKPVVIYSIQDSDEYFRAFRKAG
                     ILSHYAYVRKSNYLLPQMIVPLIELAYEGKSFIDPEIETRIVEVKDQDENSPMAILEP
                     NEKIVAKMLGEGLSNEQIAARLGFKDKRTISRINGQIYAAWDLNESNSDEKVARTRAA
                     LIVRENRFLQWEEDGNVYYRNGSGDWIRWESNLEL"
     gene            378327..380516
                     /locus_tag="LIC_10333"
                     /old_locus_tag="LIC10333"
     CDS             378327..380516
                     /locus_tag="LIC_10333"
                     /old_locus_tag="LIC10333"
                     /note="identified by sequence similarity; putative; ORF
                     located using Blastx/Glimmer"
                     /codon_start=1
                     /transl_table=11
                     /product="histidine kinase"
                     /protein_id="AAS68960.1"
                     /translation="MNFNLEILICSVFFYLSSILFWLASTTIVNLEKRNLPATFTITL
                     LIVVSMLFGFFSWIGESGILKILNYPAVYFFPGIFGLILIPFGWLFINVWFLGFLKVK
                     QNNGVSQNFLTDFWKTNVLGLFFTNLNDRSIKAYFVKMGYYKFFILLLLSSQIFAIIF
                     FLNWSSKFPLTLSIFSFWNVVPFSFRLSYLFYILICISVPIIGLFSFRTSKKILPEIA
                     KNKAVPYLKTISLLLLGVVILVFFLFLGGEIGIIEDPVLKLFLNPVPFYVFLIGIQFL
                     VSISVLALGQALISYEIFTGRILPKIGLRQEWKKINLGFLLITFLYFIISTLGFSKIE
                     LFLIGSYVYNVSRTFLLKKNKELRLAKNSILNSIITTENIAENVISSPKEKLQKPFEI
                     LCSDILETSSALFISESRIPFVADMILTYPIDLEKNKNIDYNIFKKKNVFFENEDITY
                     LEENDIPDFVLCLKVLNDHSGEGLLFLGQKENGGLYAEEEIETAKAAASWILFSLFVE
                     SNSLILSSLQKKHIEEQRIFDYKTRQILHDEILPEIHSSILMFSQLKNDKIFSEQIQL
                     LTNLHKRISSFLRELPDASLEIQRLGLIEALIRLTGSEFETSWFDWDFDSELKYRFPI
                     TKPEALEILFYACRESIRNAVKYSGERANEKISIAFLESDKDKKGILIRIKNKIENDK
                     TNVLESAGQGLRIHSALLKIFGGYLTLEFLNANTAFVEIFLPEDRID"
     gene            380519..380842
                     /locus_tag="LIC_10334"
                     /old_locus_tag="LIC10334"
     CDS             380519..380842
                     /locus_tag="LIC_10334"
                     /old_locus_tag="LIC10334"
                     /note="identified by sequence similarity; putative; ORF
                     located using Blastx/Glimmer"
                     /codon_start=1
                     /transl_table=11
                     /product="conserved hypothetical protein"
                     /protein_id="AAS68961.1"
                     /translation="MIGEQMNPFTEKFLRQLDALRNHKEYSEIEPIVTDLLAMNSLEI
                     IRSMTEDLSENFRKIENTYLSLEKNIRVIRFYWAGKEVFPYIPTTSWIDCYSGYELLA
                     GFSPL"
     gene            380913..381161
                     /locus_tag="LIC_10335"
                     /old_locus_tag="LIC10335"
     CDS             380913..381161
                     /locus_tag="LIC_10335"
                     /old_locus_tag="LIC10335"
                     /note="identified by sequence similarity; putative; ORF
                     located using Blastx/Glimmer"
                     /codon_start=1
                     /transl_table=11
                     /product="conserved hypothetical protein"
                     /protein_id="AAS68962.1"
                     /translation="MYAFQEVLQNVLENEEEDEENVSELEIYEDLEILFILRTLEWTY
                     DSIKAALENTTILKMQSTAFFVTPGQDEHSILVMDFKV"
     gene            complement(381235..382548)
                     /locus_tag="LIC_10336"
                     /old_locus_tag="LIC10336"
     CDS             complement(381235..382548)
                     /locus_tag="LIC_10336"
                     /old_locus_tag="LIC10336"
                     /note="identified by sequence similarity; putative; ORF
                     located using Blastx/Glimmer"
                     /codon_start=1
                     /transl_table=11
                     /product="conserved hypothetical protein"
                     /protein_id="AAS68963.1"
                     /translation="MHSPIAEQTVLFNTLGCRLNFFESDGLFASLSKHGYRSAKSEEH
                     PEVVIINTCTVTNKADSKNRNTIRNAIKKFPGSQIWVTGCYAETDRESIEAIPGVAGV
                     VGNTEKSKLPAMILEKRGLIEESELVGKIFDRFSYSDVLPNGHTRAYLKIQDGCNRKC
                     SYCKIPQARGLGVSRNYQDVLDQVRFLQDNGVGEIVLTGVNLGWYRDSENKKAFNKIL
                     GEILNILEYSRIRISSIEPPDVGNELVELMTHPRFTPFLHIPLQSGNSEILKKMKRTY
                     TPETFRKRVEIAKEKIPNLFLGTDIIVGFPGETEEMFQDSVSMIRDLGFAKIHTFPFS
                     VRRNTLAETFPDSVSKEIKKERVHTLNSLSRELHQKYALSEIEKVREAILEQGGIAVT
                     DNYLKVKLSDTELKNLKVGQFLNVKLLQYEPEADKEGTFIGRVFR"
     gene            complement(382529..383638)
                     /locus_tag="LIC_10337"
                     /old_locus_tag="LIC10337"
     CDS             complement(382529..383638)
                     /locus_tag="LIC_10337"
                     /old_locus_tag="LIC10337"
                     /note="internal repeat sequences detected; contains TPR
                     domain as detected by pfam-hmmr"
                     /codon_start=1
                     /transl_table=11
                     /product="conserved hypothetical protein"
                     /protein_id="AAS68964.1"
                     /translation="MSICKFRFLQYTLVLNLFQNLKTTWQKFLQIQPPQFPFMVLNNF
                     FAWKFSYEFPHIFNFRINFLSMILDHEGQSYNRTSRFSSSLLKSKNRLIENKTSGIKG
                     GIFYSFRNQFLFLLLSLLVLTHSPLLLAQTNEDYSIALKEFETKNYEKSLEIIRVLHE
                     QGKRSYETHYLAGHCHFALGRIKSAGSHWSEALSMKPGDPAVSLDYSRFLLNNGREDD
                     GLLVIARAYELNPRNKDIRLLFGTALLYNGKARDALNITEKLKAEDSNDYRPLVLEGQ
                     IYYYLGNIEKAEVSLKWANSLVPNNANVLNNLALVYEKASNQENKKGKYGNAKNFLNS
                     AKEQIESALKLEPENSHFKNNLKRIEAKLNAFSNS"
     gene            complement(383660..384085)
                     /locus_tag="LIC_10338"
                     /old_locus_tag="LIC10338"
     CDS             complement(383660..384085)
                     /locus_tag="LIC_10338"
                     /old_locus_tag="LIC10338"
                     /note="identified by sequence similarity; putative; ORF
                     located using Blastx/Glimmer"
                     /codon_start=1
                     /transl_table=11
                     /product="conserved hypothetical protein"
                     /protein_id="AAS68965.1"
                     /translation="MPILIPVLILISYLLIRKIWFHLRKIRTIAGIEKISLCVFYPDL
                     FLPEVRVFYKYYFQGGVYYGSGYMLLTDFIGQEEYSIYRNADGLPVLEMENQVVLSEE
                     QIEHFLMQKYPSIIVYIDPVEPFHSLIDCINAKSMSMTA"
     gene            complement(384088..386628)
                     /gene="tlyB"
                     /locus_tag="LIC_10339"
                     /old_locus_tag="LIC10339"
     CDS             complement(384088..386628)
                     /gene="tlyB"
                     /locus_tag="LIC_10339"
                     /old_locus_tag="LIC10339"
                     /note="identified by sequence similarity; putative; ORF
                     located using Blastx/Glimmer"
                     /codon_start=1
                     /transl_table=11
                     /product="hemolysin B"
                     /protein_id="AAS68966.1"
                     /translation="MLEFTKRAKRVINEIAQDEAKRLGSDYIGPEHILLGLLKEEDSV
                     AIKILNNLNINLNELRKEVERRTREASGALLMDVAGGQDRYQKIIELSKEEAKRLKHN
                     YVGTEHILLALLRDNNNIAGGALYSFSVNYNVIKSEILRLLGAPPTSSVGVSSTTQSG
                     PQPRQEKTKTPILDEFARDLTQLARDKKLDPVVGRATEIQRVIQILSRKTKNNPVLVG
                     ESGVGKTAIVEGLALAIVEKSVPDLLFEKRVLSLDLASLIAGTKYRGEFEERLKKIMK
                     EITSSTNIIIFIDELHTLIGAGAAEGAVDAANILKPALARGELQCIGATTSAEYRKYI
                     EKDSALERRFQVVKVAEPSVDDAIQILQGLKKAYETHHKVRYSDKALEQSVKLSHRYI
                     NDRYLPDKAIDIIDEAGAKARLANCARPQTIKDLEEEIKSLASKKEELVRAQEYEKAA
                     GVRDEVNRKKQAMEEKLRSWQEKMEDFAVNIEEDDILSVISLWTGIPLEKMEESESDK
                     LLRLEEELKKRVVGQAEAIEKIAKAVRRARTGFKSERRPTGSFIFLGPTGVGKTELAK
                     ALANFLFGNDDAMLRVDMSEYMEPHAVSRLIGAPPGYVGYDDGGQLTEFVRKRPYSII
                     LLDEIEKAHHDIFNILLQIMEEGNLTDTKGRKVNFRDTIIIMTSNIGAKEIQAGGRLG
                     FEDRKDEALKYKSDQTRDQLKKYFNPEFLNRVDEVIYFGSLTKENIMSIIDIMVTDTN
                     KRLHEKTIQISITQAAKNHIMDIGYDEKFGARPLRRVFQRELEDHMAVQTLKGAYKEP
                     TKIEIDFKEGKLEFLETPWTDYKPVDPKTGGNDNSSGNPERSEEIALV"
     gene            complement(386773..387573)
                     /locus_tag="LIC_10340"
                     /old_locus_tag="LIC10340"
     CDS             complement(386773..387573)
                     /locus_tag="LIC_10340"
                     /old_locus_tag="LIC10340"
                     /note="identified by sequence similarity; putative; ORF
                     located using Blastx/Glimmer"
                     /codon_start=1
                     /transl_table=11
                     /product="conserved hypothetical protein"
                     /protein_id="AAS68967.1"
                     /translation="MKKYSMSSETCIYCGTNRTIWNQKGKIGCIHCLKLFRKEYQTHI
                     RQKDFMISSRFLQGQEFETFLRFESLSESEKIIELDQISSPFTYRLRIGRNLSGRIYP
                     IAAGVPTQILREFLTHTLQVNPTLLKTEELPQQISWGEGNFFFGDEEHIRWEVTASTV
                     SELFRQIENSPLEKLENQNDFDYDPELGYVTSCPTNAGTGIKISFKLSTKSWENRKNA
                     SFKIPGFLEFYLENSSEFVVFYLKNFALSQKNSFLNLVYYLALQVEPA"
     gene            complement(387955..388140)
                     /locus_tag="LIC_10341"
                     /old_locus_tag="LIC10341"
     CDS             complement(387955..388140)
                     /locus_tag="LIC_10341"
                     /old_locus_tag="LIC10341"
                     /note="identified by sequence similarity; putative; ORF
                     located using Blastx/Glimmer"
                     /codon_start=1
                     /transl_table=11
                     /product="conserved hypothetical protein"
                     /protein_id="AAS68968.1"
                     /translation="MVVPTFQESICKVQDFNFFRKTNHKSLRQKLTSNNSFFEVPNTS
                     SYMETNSEKTVLVLKEN"
     gene            complement(388796..389014)
                     /locus_tag="LIC_10342"
                     /old_locus_tag="LIC10342"
     CDS             complement(388796..389014)
                     /locus_tag="LIC_10342"
                     /old_locus_tag="LIC10342"
                     /codon_start=1
                     /transl_table=11
                     /product="hypothetical protein"
                     /protein_id="AAS68969.1"
                     /translation="MIESRKYFQPYNKFYEYSKNVKYSIPEYSKSKNNFQFSFYNKLI
                     IFSKNLIKFLEKPFTKPKGKLSSRQISG"
     gene            389169..389771
                     /locus_tag="LIC_10343"
                     /old_locus_tag="LIC10343"
     CDS             389169..389771
                     /locus_tag="LIC_10343"
                     /old_locus_tag="LIC10343"
                     /note="identified by sequence similarity; putative; ORF
                     located using Blastx/Glimmer"
                     /codon_start=1
                     /transl_table=11
                     /product="integrase/recombinase"
                     /protein_id="AAS68970.1"
                     /translation="MKQERSLFMNLRKTNPENEEYKNILTDLEIRSLINASRDKPDHF
                     VRIRFLIMFGLKPEELISIRCGDVDLENQLLMVRGDRGRKDRHLKISPFLLGDFYGTV
                     RHKNPEEYLFPGRNGKLHPKTIQKFFEKLEHKTGIQVSCSKIRETIAVRLSSRGFSIQ
                     FIADFLGLKTRRAVYQLIGKKSKSKAVKKFSLDEILDIET"
     gene            389836..390102
                     /locus_tag="LIC_10344"
                     /old_locus_tag="LIC10344"
     CDS             389836..390102
                     /locus_tag="LIC_10344"
                     /old_locus_tag="LIC10344"
                     /note="identified by sequence similarity; putative; ORF
                     located using Blastx/Glimmer"
                     /codon_start=1
                     /transl_table=11
                     /product="anti-sigma factor antagonist"
                     /protein_id="AAS68971.1"
                     /translation="MEIKTKKIGKHTLVALNGRLDIGHSDEVEAKLLDDVQSGQGDIL
                     INLENISYISSSGDSYLCRYGKRIGKAGKEIEALLYHSACKKSI"
     gene            390182..391696
                     /locus_tag="LIC_10345"
                     /old_locus_tag="LIC10345"
     CDS             390182..391696
                     /locus_tag="LIC_10345"
                     /old_locus_tag="LIC10345"
                     /note="identified by sequence similarity; putative; ORF
                     located using Blastx/Glimmer"
                     /codon_start=1
                     /transl_table=11
                     /product="conserved hypothetical protein"
                     /protein_id="AAS68972.1"
                     /translation="MPRIISLGFMSRFLPAKTITWFALVILVFFFLWTSYNDRLEFPP
                     VWPDEVLFFSPSQDFAEFGTVRTQVLEGLIPGMEEVTLWMPPLYFFSGGFWMKYVFPG
                     IVGLRLYTLVVAAVCIFIFCGILLRIGFSSLSALFSCLLLVTDLLFLRVGTMARMETL
                     CLFFALTSLFCIVRTALDEIPKPVGKIESLFSGIFLGLSFLSHPFGSVFGIPSLYLLW
                     KRKSLFSILFWIGGMIPILVWVVWLLPHWDLFLFQFGLQFGRKKELFSVFSILTKIKI
                     LIGGYENPGVRILFYIFLLAGIGINQRLLKEKKEQFLFLLIWILGTVVFLFLSTEFYY
                     VMYLTLPLSALGGILLEESDRKRVIYVGSGLLFCNLIVLFLAYRKVGFINPEFDLGKK
                     FSEEIAAELKYSKKVYLQAIPDPYFYLKEKYPNQKILEFIPGELPIPPEMFVNTLDTI
                     DTFVFSEGTKRNENVENYLKENASSFYKRSISVSPSTTRKLIRAQAEIYLRKKK"
     gene            391693..392343
                     /locus_tag="LIC_10346"
                     /old_locus_tag="LIC10346"
     CDS             391693..392343
                     /locus_tag="LIC_10346"
                     /old_locus_tag="LIC10346"
                     /note="identified by sequence similarity; putative; ORF
                     located using Blastx/Glimmer"
                     /codon_start=1
                     /transl_table=11
                     /product="esterase"
                     /protein_id="AAS68973.1"
                     /translation="MKSYICSKIFKFHNILFFLLISCVGKEGEQHGLSSLLPLVSPLL
                     KVGIIGDSLSQRSDGFGLREKLGSRFTITDYSVSGMDVPGCTHMIGSVLTERQDLLIL
                     ELGTNDAIPGSIDQFPENYETLLSSIQARSNSIILVTILPPTINPGYRENIFRINSYL
                     KSLGSRYPITDVESVFLEKEKSVSLYSQTDPVHPNPVGYDLMGTAYADTILKFYFK"
     gene            complement(392987..394048)
                     /locus_tag="LIC_10347"
                     /old_locus_tag="LIC10347"
     CDS             complement(392987..394048)
                     /locus_tag="LIC_10347"
                     /old_locus_tag="LIC10347"
                     /note="identified by sequence similarity; putative; ORF
                     located using Blastx/Glimmer"
                     /codon_start=1
                     /transl_table=11
                     /product="paraoxonase"
                     /protein_id="AAS68974.1"
                     /translation="MLKQTEKSENYLLSLLGMILFIIFGLFNCGVEINPSGPSGADCK
                     KIEGLPGPEDLAIDREEKILYISSHERRIKNQTGKIFKIDLKNPSATPEEILVKYPSE
                     FRPHGISLLKTKNTYRLYVISHPEFFKIHTIEIFERKGKEWFHVGTLTDPLLTNPNDL
                     SVVSENEIYLSNDHGKGNILRYLWDDLFQIKRSEISYYDGKTWSNLGNPLSFGNGILY
                     TKDSQGNEFLYRSGYMDQSVFQFQIRREQGKPILGKPKRILINFGPDNLEIDSKGRIF
                     AVTHGSGYQFLRHIGNPEYLSPTIVFRISSDGTFQEVFANSGDLISAGSTAIPFEGRL
                     YIAQVFNPYILNCEYSNSD"
     gene            394192..394455
                     /locus_tag="LIC_10348"
                     /old_locus_tag="LIC10348"
     CDS             394192..394455
                     /locus_tag="LIC_10348"
                     /old_locus_tag="LIC10348"
                     /note="identified by sequence similarity; putative; ORF
                     located using Blastx/Glimmer"
                     /codon_start=1
                     /transl_table=11
                     /product="conserved hypothetical protein"
                     /protein_id="AAS68975.1"
                     /translation="MYMENKRLNDIINVGIGAVQTSREIFDKLVDELNEGKEKIEARF
                     DQLKTQGEKDMSDNALKLKVNLAWGLVRFEEIRDNILNHFIKK"
     gene            complement(395988..396062)
                     /locus_tag="LIC_10349"
                     /old_locus_tag="LIC10349"
                     /note="tRNA-Pro-GGG"
     tRNA            complement(395988..396062)
                     /locus_tag="LIC_10349"
                     /old_locus_tag="LIC10349"
                     /product="tRNA-Pro"
                     /note="predicted by tRNAscan"
     gene            complement(396320..396802)
                     /locus_tag="LIC_10350"
                     /old_locus_tag="LIC10350"
     CDS             complement(396320..396802)
                     /locus_tag="LIC_10350"
                     /old_locus_tag="LIC10350"
                     /note="identified by sequence similarity; putative; ORF
                     located using Blastx/Glimmer"
                     /codon_start=1
                     /transl_table=11
                     /product="conserved hypothetical protein"
                     /protein_id="AAS68976.1"
                     /translation="MKIIIARHGEAETTSLDGTDRSRPLTAKGEADVRKMGNFFKTGF
                     KITKIYHSPYERTKNTAKIYTDILQPEQETESLNYLEAGQDMSRVCPMIREYSNSDTI
                     LLVGHSPDVSIFAEKLLGISGVGKSFLFSPGSALAINVPREKFHDGQIIWFVCPDFLC
                     "
     gene            397010..397924
                     /gene="nosF"
                     /locus_tag="LIC_10351"
                     /old_locus_tag="LIC10351"
     CDS             397010..397924
                     /gene="nosF"
                     /locus_tag="LIC_10351"
                     /old_locus_tag="LIC10351"
                     /note="identified by sequence similarity; putative; ORF
                     located using Blastx/Glimmer"
                     /codon_start=1
                     /transl_table=11
                     /product="ABC transporter ATP-binding protein"
                     /protein_id="AAS68977.1"
                     /translation="MSEFAIEIDSIQKKYKEQKALKGVSFRVPKGSVFGLLGPNGAGK
                     TSLVRILMGFSKQTEGNFRLFGLPFSTRLRQKIGYLPEKISIPGFLTGEEFLTFSGKL
                     AGMKSALIRDKSKSLLEKTGIADAASKKVSGYSKGMLQRLGLASALISDPELLILDEP
                     GSGLDPKGYIDFRETLVEENRIKGTTVLLNSHRLLEVEKVCHEIGILNLGTLAAIGPL
                     ESLKEGKNRILIKLESVTSELDSYIRKISSEQKIKENQIEFLPMGGIDLRKIPAELVA
                     LGANILKYERTTESLEEVFLRVTGGNDE"
     gene            397917..398741
                     /locus_tag="LIC_10352"
                     /old_locus_tag="LIC10352"
     CDS             397917..398741
                     /locus_tag="LIC_10352"
                     /old_locus_tag="LIC10352"
                     /codon_start=1
                     /transl_table=11
                     /product="hypothetical protein"
                     /protein_id="AAS68978.1"
                     /translation="MNNFSWIQDQIPKVFSIAFLTLRETLRKRVVYFIFIISALFLFL
                     NFTCQIQIGSQDRSGNPDFQVYVTFLFFAFWNTVLALFLPVSLLGDELENKTYIPILA
                     RPVSPLTYIGGKSLGVLLLVFANGIFLIGTYLAKQQISGGNFSWDLLKACFTMFFVFY
                     FLILFGFVIVLGFGKNVGFFGGLALLVFSTFLDLFIYESAAASMVQASDLKKQILEVI
                     YWILPQEGTVFFFSSSLLAKSLSQVHYYGEYSLIQISVWVFLCFGFVKVILDRKEL"
     gene            398825..400336
                     /locus_tag="LIC_10353"
                     /old_locus_tag="LIC10353"
     CDS             398825..400336
                     /locus_tag="LIC_10353"
                     /old_locus_tag="LIC10353"
                     /note="identified by sequence similarity; putative; ORF
                     located using Blastx/Glimmer"
                     /codon_start=1
                     /transl_table=11
                     /product="conserved hypothetical protein"
                     /protein_id="AAS68979.1"
                     /translation="MKIQWFHYENEGYYLSVKNLNEPIESLNPLYLRITHFNQNIDKI
                     IGFILDRYLQYLDIGPLRECIFSILRETLMNAIKANQKRMVFKEAGLDIKDPDQYLIG
                     MERFKEELISKKDLYADLLEQNGLYVLITFGFNQNSFLLKVSNNVGILPEEDQRIQER
                     ISKARSYNDLSEVFENHGDESEGAGLGLAMSLLMLKNEGIEGDSYRIKSEEGITSAYI
                     KIPFEFKKRNINLQKTGDIFAELDTLPTFPDNINQIMSLINKPDSSIQNITELVSRDV
                     SLSTNILKLANSASFSQRARVEDLEDAIKVIGLSELNNILLSLGTKKILEEKYNEFEA
                     IWERSSLSAFICRRLGERMGWKKQTITVLVCAALLHDVGRVILLSIDPNVSAKISEIL
                     GNRLYPSPLTLEEAALGISHTTLGGMICEKWNFSDTIRVAAEMHHRPLLVKREFQDTV
                     FAIYLSDMIIDISSGISDYSMIQSAVLQHFGFKKEEEFVEFMDKTLLEYKNFP"
     gene            complement(400333..401238)
                     /gene="ksgA"
                     /locus_tag="LIC_10354"
                     /old_locus_tag="LIC10354"
     CDS             complement(400333..401238)
                     /gene="ksgA"
                     /locus_tag="LIC_10354"
                     /old_locus_tag="LIC10354"
                     /note="identified by sequence similarity; putative; ORF
                     located using Blastx/Glimmer"
                     /codon_start=1
                     /transl_table=11
                     /product="dimethyladenosine transferase"
                     /protein_id="AAS68980.1"
                     /translation="MSSREYPFRKVSEIRKFLESKSSAPLKKWGQNFLIDPNAIRSIL
                     DCLNFDLLSTIDRILEIGPGLGAISHGLLDFKKPVTLFEIDPIYSNWLREYLPEFELK
                     EGNALDFLSEYSQDSTYLFGNLPYYISSELTLNSVKNLKGLKGATFLVQKEFAKRISA
                     EPSSIQFYLSAYGNWSLKKDIKAGAFYPKPNVDSSILEYKSLPVFKNESGFIALECIC
                     RTAFWGKRKKLTSSFRDAPIESLPLEVYSSENFSEKTFRTECLKALKSVNIDLDKRPE
                     ELKSKDFHEAAKILSAYISEILNIS"
     gene            complement(401201..403510)
                     /locus_tag="LIC_10355"
                     /old_locus_tag="LIC10355"
     CDS             complement(401201..403510)
                     /locus_tag="LIC_10355"
                     /old_locus_tag="LIC10355"
                     /note="identified by sequence similarity; putative; ORF
                     located using Blastx/Glimmer"
                     /codon_start=1
                     /transl_table=11
                     /product="conserved hypothetical protein"
                     /protein_id="AAS68981.1"
                     /translation="MEKHIRNWIPCSAFSKFSLGTLTGIVIDLIFPGTVLLWAGFAIG
                     LFSISHFLKKRFQISKYFIFGIFFLLYVLTAFPEKFQINPQKKYFNVSQKNPFGKPEK
                     IFQKKFREQVLLDLKEAGLEKNSNRIALGLIFGESKQLSQEFKTKAKEGGILHLFAAS
                     GLHLGVLMGVQFRLLSLIPSLGYNTPRIIPLLTGFLYLSALGYPTSLARAWIFAGMLL
                     FQGLFFRKLRPVDLLLGSAWILWLLDPIRFYSVSFCLSFGAVTGIFFFSYPIRIACNF
                     LSDENKISYFLKENLSISFSAGLGTMPVLLLAFESYSFGSILLNLIMVPLAGILLPIL
                     YFSLLIQKTKLILLTEPIWSITEFLIQILIYLSENLSKPLGFYKEMKGSVWIGITGWI
                     LLCIKILYYSYFIEKNYLKNTEQSIEKETLSSYEKFTENKTTSLQSESISIDIKESQQ
                     TYHKDQFPYNQIFNSKNIIFIKQNTQSDRSPKRRKANELLFPNYKKETPLLRNSNPEM
                     FKTKVSFQKQILPAFQKNSRPLNDKSKNTNQKIQNLEYYFLFKNKSFSKKTYPIFCIL
                     FFLTTLGIHILLYKSPDWFPSKNRIINNKFFFIFRNGDSLIFSGKCKYGFKRISNAFK
                     ISKKIYCDSTEKHPLTKVFVEDESCLSWTFQCLQDHPQTKIFYSGLDFEAWSQKSRFY
                     FLKSKPIREISISHRSKILFFHTKKDSLFQLAQKTKIGSGWILLETPFGNQEDSKVWN
                     RNRKLLGLTESWVFLEKDELQRIPISESF"
     gene            complement(403566..403763)
                     /locus_tag="LIC_10356"
                     /old_locus_tag="LIC10356"
     CDS             complement(403566..403763)
                     /locus_tag="LIC_10356"
                     /old_locus_tag="LIC10356"
                     /note="identified by sequence similarity; putative; ORF
                     located using Blastx/Glimmer"
                     /codon_start=1
                     /transl_table=11
                     /product="conserved hypothetical protein"
                     /protein_id="AAS68982.1"
                     /translation="MVKLTVLNFLEISKNSGVPTFQSFIVKYKFMVVPTNSVALRIFK
                     YLFFVITALTFSKFICNYPHF"
     gene            complement(404374..405342)
                     /gene="trpS"
                     /locus_tag="LIC_10357"
                     /old_locus_tag="LIC10357"
     CDS             complement(404374..405342)
                     /gene="trpS"
                     /locus_tag="LIC_10357"
                     /old_locus_tag="LIC10357"
                     /note="identified by sequence similarity; putative; ORF
                     located using Blastx/Glimmer"
                     /codon_start=1
                     /transl_table=11
                     /product="tryptophanyl-tRNA synthetase"
                     /protein_id="AAS68983.1"
                     /translation="MRILTGVQPSGKLHLGNFFSVIRKLKEYQDSTDLFCFIADLHSL
                     TTFSSKEKQRENTFNAVCDFLALGIDPDRCTFWLQSSVPEVTELAWYLSHFISVNQLS
                     LAHSYKDKVAKGFHPGGGLFFYPVLMAADILGFDSDRVPVGKDQKQHLEFARDIASTF
                     NREVGPVFKIPEPEIDETTALVPGVDGQKMSKSYGNTINFFDSEKELKKSIMSITTDS
                     AGIDEPKDPSKSNIYAIHSLFLDAKGKENLKQKFLTPGIGYGDLKKQLLQDTLDYFAP
                     YRKEREKIGADKIFVEESLKKGQTKARKIISNVLDRVRKELGIYQF"
     gene            complement(405339..407159)
                     /locus_tag="LIC_10358"
                     /old_locus_tag="LIC10358"
     CDS             complement(405339..407159)
                     /locus_tag="LIC_10358"
                     /old_locus_tag="LIC10358"
                     /note="identified by sequence similarity; putative; ORF
                     located using Blastx/Glimmer"
                     /codon_start=1
                     /transl_table=11
                     /product="conserved hypothetical protein"
                     /protein_id="AAS68984.1"
                     /translation="MSGSSRTDAHKTFADLYRKQRSPEHQEKIDEVIQKSNDIFIRID
                     LMKKVDEEFEKKRQEENKKSEDEDKAKRTAEKSTTTSKSSAKPARKTETSSGGIGFLT
                     NLFGGNTAINKFAKESGTMDVGFLGRKLQISSGVHNLFKFLKEDQIIATIQALRFCEQ
                     QGWRYWKPLVYNVVLNFNKLLNSIITLDSLFIDQISPEIFLNRATKLELYYARHLSRA
                     DCKDIIMTEVPELIRKDEKLVPKMPQITAGLSYGLNLEDGRPKMSDAIRAFHIVATKR
                     MITWDEVVQQLNIPPINETKFQGSPDIIKEVETTLLRLADDIQTRLNRKEELQGLRER
                     YFKIDDKGKMNFDFLNSIVDDYFENHVPENMQSASLKSSFKGTPHKLMYLLLRDFQAS
                     FAPILEGTVKVGTKNQSRDVIIMLPGLFKSDIEQINNLLRLLDAFNKKYPSFQYSFAT
                     YNEHTTSTVGVEDQITQNLLKLIGDAAGFMGKFAEKINILVENHLLAKQYEASGKLNE
                     RVLVSKEKVIEEIKILHRFIPYCDSPIVSGNRLNGKTLEFAFLEMAKLLYNYAVIYKD
                     KLTITKLTLHKKIDTELASLTKEYERLAGKPYDTKRTEET"
     gene            complement(407165..407758)
                     /locus_tag="LIC_10359"
                     /old_locus_tag="LIC10359"
     CDS             complement(407165..407758)
                     /locus_tag="LIC_10359"
                     /old_locus_tag="LIC10359"
                     /note="identified by sequence similarity; putative; ORF
                     located using Blastx/Glimmer"
                     /codon_start=1
                     /transl_table=11
                     /product="conserved hypothetical protein"
                     /protein_id="AAS68985.1"
                     /translation="MAFLKIRRILPGAAGLILVCGISVSGDPGRDRLGALLGRMSEIS
                     SLRASVTINNEISGTLSFKKPNYLHVKFSDGRVVSSNGRFLWFYSPARAIVGKQDLRG
                     TSGGVFGLLSGYEEVTQVGGSIRLKSPTKTYEEIVVTMNSDNTPKSLRMKKRGSSEYT
                     SISFSGVQTNVGLSASLFNFSAPSSAQIVENPLNEKE"
     gene            complement(407883..408842)
                     /gene="etfA"
                     /locus_tag="LIC_10360"
                     /old_locus_tag="LIC10360"
     CDS             complement(407883..408842)
                     /gene="etfA"
                     /locus_tag="LIC_10360"
                     /old_locus_tag="LIC10360"
                     /note="identified by sequence similarity; putative; ORF
                     located using Blastx/Glimmer"
                     /codon_start=1
                     /transl_table=11
                     /product="electron transfer flavoprotein alpha-subunit"
                     /protein_id="AAS68986.1"
                     /translation="MSNVFIVGELKDGELKKISREITSAGRKIADSIGGKVIALLIGN
                     GVEKHAPELAAVGADTILTVNSGDYNAETYSNQVAEVIKAQNPAVVLLPHTSQGKDYS
                     PRVAVKVGAGIIADVVGFSVDGGKVVAKKPIYSGKAYANFKVTSPIQIFTVRPNSQEI
                     TQKAGAGAVEATSPSAGNAKVKIVSSDLSGGSKVQLTEASIIVSGGRGIKGPENWPIL
                     QELADTLGAALGASRAAVDAGWISHSHQVGQTGKTVSPNCYIACGISGAIQHLAGMGS
                     SKYIVAINKDGDAPIFKVATYGIVGDLFEVVPAVTAEFKKVLG"
     gene            complement(408854..409615)
                     /gene="etfB2"
                     /locus_tag="LIC_10361"
                     /old_locus_tag="LIC10361"
     CDS             complement(408854..409615)
                     /gene="etfB2"
                     /locus_tag="LIC_10361"
                     /old_locus_tag="LIC10361"
                     /note="identified by sequence similarity; putative; ORF
                     located using Blastx/Glimmer"
                     /codon_start=1
                     /transl_table=11
                     /product="electron transport flavoprotein beta subunit"
                     /protein_id="AAS68987.1"
                     /translation="MKIIVLVKQVPDTETSIKVGDKSINETGIKWIISPYDEFAIEEG
                     IRLREKHGGEVIAVSLGPDRVVEALRTAYAMGADRAVHIKVDNYVPFDTNNTAELISN
                     FAKAENADVIIGGRQSIDTDSSQVVIQVAELLGIPHIAFAINLEINGTAVKATKEVEG
                     GTQTVETSTPVALTAQKGLNEPRYPSLKGIMTAKKKPVETKSAADLGSPASKIEIVGL
                     EPPPPRIPGRKLEAADANAFAAQLVKALREEAKVI"
     gene            complement(409698..410120)
                     /locus_tag="LIC_10362"
                     /old_locus_tag="LIC10362"
     CDS             complement(409698..410120)
                     /locus_tag="LIC_10362"
                     /old_locus_tag="LIC10362"
                     /note="identified by sequence similarity; putative; ORF
                     located using Blastx/Glimmer"
                     /codon_start=1
                     /transl_table=11
                     /product="conserved hypothetical protein"
                     /protein_id="AAS68988.1"
                     /translation="MLSKNYLMIYALILTILCVLFFFLSYGFFQKSDTLLQKDSKTQE
                     TETKRTGSFQNESPRKNKSNLFKPSVFRSQFQSALHSPFQKESIFLLLSLCTWMLLPL
                     FWGLAFFLKTDANVLIVIGFMIWTYYWLKYLLSTDETV"
     gene            410178..411362
                     /gene="ivd"
                     /locus_tag="LIC_10363"
                     /old_locus_tag="LIC10363"
     CDS             410178..411362
                     /gene="ivd"
                     /locus_tag="LIC_10363"
                     /old_locus_tag="LIC10363"
                     /note="identified by sequence similarity; putative; ORF
                     located using Blastx/Glimmer"
                     /codon_start=1
                     /transl_table=11
                     /product="isovaleryl-CoA dehydrogenase"
                     /protein_id="AAS68989.1"
                     /translation="MRALLEKSNDLFNPTENHLALRENVAKFAKENMDTQAKEHDDYE
                     TFNLSLFRRIGSELGLFGVTVPEEDGGMGMDAVAAVIIHEELSAYDPGFTLSYLAHEV
                     LFVNNFYHSSNAAQRAKYLLKVISGEWIGGMGMTEPGAGTDVLGMRTIAVKKGDKYVL
                     NGSKQYITNGNVGSVFLVYAKMDKDSKRTTSFIVESSFPGFSVGKKEEKMGMRSSPTT
                     QLIFEDCEVPAENLVGQEDGALVHMMRNLEIERITLAAQSLGIAKRCVDVMADYTIRH
                     REAFGKKLSEFGQIQRLLAESYADYQAARALVYQVASGIHPESRNSLGAASAKLVATQ
                     MAERVSRNAIQALGGYGYCREYPVERLHRDSILLSIGGGTNEAMQKNIVADLKKIYEG
                     TP"
     gene            411359..412054
                     /locus_tag="LIC_10364"
                     /old_locus_tag="LIC10364"
     CDS             411359..412054
                     /locus_tag="LIC_10364"
                     /old_locus_tag="LIC10364"
                     /note="identified by sequence similarity; putative; ORF
                     located using Blastx/Glimmer"
                     /codon_start=1
                     /transl_table=11
                     /product="conserved hypothetical protein"
                     /protein_id="AAS68990.1"
                     /translation="MSRKNISLTESLEEYIFRNSVREPDSFLKLRKETGTLAQANMQI
                     SPEEGQFLNILTKISGAKRIIEIGTFTGYSSLCFASALPEDGKILCCDVSEEWTNVAR
                     KYWKENGLENKIFLKLGSALETLQVLIDSKSAPTWASDFAFGPSSIDLFFLDADKENY
                     QNYYPLILKLLKPGGLLIADNVLWGGSVADLSHQEPSTVGIRKFNELVYNDSLVDVSL
                     VPIADGVSLVRKR"
     gene            complement(412116..413195)
                     /locus_tag="LIC_10365"
                     /old_locus_tag="LIC10365"
     CDS             complement(412116..413195)
                     /locus_tag="LIC_10365"
                     /old_locus_tag="LIC10365"
                     /note="identified by sequence similarity; putative; ORF
                     located using Blastx/Glimmer"
                     /codon_start=1
                     /transl_table=11
                     /product="putative lipoprotein"
                     /protein_id="AAS68991.1"
                     /translation="MKHFLNIFFVGLLLVGCASESGENSNASQLLLGIVNHKQLNLAH
                     PERNSELRILDIPTHYVDSISGNNSNAGTKSAPYRTITKAIIASKADGTKVILVAPGT
                     YDKSLGETFPIYIPDGVNLYGDYDGKGLVGGSSSLYAGPPGTTPKTGPTWINGGGDDI
                     PHVNATIIPNNNSQIAGFKITNPNPDIPDDYSVRGISIQNFVSIKIKNNTITGMPLGI
                     GIQYEYYHVTAVGHNIISGNQLTFNYHGIINNGIRASYDKVENNVISKNYIGIGSPIG
                     LDLGQGPTGSAGNNTISCNSYNDIWIPGNGNETQIIYAMNNNWDHFPPQISFDHSKAG
                     LDIGHVSNATLVYYEDGGLAPNACK"
     gene            413505..413974
                     /locus_tag="LIC_10366"
                     /old_locus_tag="LIC10366"
                     /note="O-methyltransferase; this region contains an
                     authentic frameshift, and is not the result of a
                     sequencing artifact"
     gene            complement(414377..414925)
                     /locus_tag="LIC_10368"
                     /old_locus_tag="LIC10368"
     CDS             complement(414377..414925)
                     /locus_tag="LIC_10368"
                     /old_locus_tag="LIC10368"
                     /note="identified by sequence similarity; putative; ORF
                     located using Blastx/Glimmer"
                     /codon_start=1
                     /transl_table=11
                     /product="putative lipoprotein"
                     /protein_id="AAS68992.1"
                     /translation="MKYKIILILSLMLFLFVSCPDEKKENELSTYILYSVLINATTQY
                     DCVTSSEVVSDSYNKTTITFENKPQYYNSPSGNVVPKAIMPILIKKGQTIQVSSITTN
                     VKYEATNQDLTFLFRKDGCHGTNSEIATYAGATNTNVFLGNTNTVSLTQFKFTADYNG
                     IILIVGKNLGASLPGDIRVNVF"
     gene            complement(415699..416244)
                     /locus_tag="LIC_10369"
                     /old_locus_tag="LIC10369"
     CDS             complement(415699..416244)
                     /locus_tag="LIC_10369"
                     /old_locus_tag="LIC10369"
                     /note="identified by sequence similarity; putative; ORF
                     located using Blastx/Glimmer"
                     /codon_start=1
                     /transl_table=11
                     /product="conserved hypothetical protein"
                     /protein_id="AAS68993.1"
                     /translation="MNIQKKLYIFILAIQTFNCSSSWLNIGCDLYCYAIVSELEAILE
                     PPSITYNSYSPLIFTKNVNTSYTPEIKKITPTEGAFTIAPDLPTSLYLDNSTGIISGT
                     PTQAQTKSTYRVQYENAGTILESNRFYILVQESSESGICNTTGIFPGCNSEQPYSCSD
                     AVQPTYCYRELSHCQQDIYCY"
     gene            complement(416322..416864)
                     /locus_tag="LIC_10370"
                     /old_locus_tag="LIC10370"
     CDS             complement(416322..416864)
                     /locus_tag="LIC_10370"
                     /old_locus_tag="LIC10370"
                     /note="identified by sequence similarity; putative; ORF
                     located using Blastx/Glimmer"
                     /codon_start=1
                     /transl_table=11
                     /product="conserved hypothetical protein"
                     /protein_id="AAS68994.1"
                     /translation="MKKTLLIIFLIITILNCDPDKLNPYGIDGNEEENFRNIVLFLAL
                     RPSLTYEKTQLIFIKNINTSYTPILRNASIAGGSFMISPNISNTLSFNTSTGIISGTP
                     TLSQTKSVYIVDFINQETQIQSNPFNIFVEESEGSGACNTTGIFSGCDSKRPFSCSDA
                     IRPAKCYFRASDCQNDVYCY"
     gene            complement(418037..419479)
                     /locus_tag="LIC_10371"
                     /old_locus_tag="LIC10371"
     CDS             complement(418037..419479)
                     /locus_tag="LIC_10371"
                     /old_locus_tag="LIC10371"
                     /note="identified by sequence similarity; putative; ORF
                     located using Blastx/Glimmer"
                     /codon_start=1
                     /transl_table=11
                     /product="putative lipoprotein"
                     /protein_id="AAS68995.1"
                     /translation="MIRLIILIFIIFFQACSPTSGKEIKNFLIPLVQGNGIGPIAIHE
                     NLDSLDPEEIPFRENLVNFEWALLYGDHLKLTKDSHLAVDDNGFIYIAADTDGNPFYD
                     NSVHRLITGKKLVLGKYDSQKNEIWTHELENPYVNLDVTGIAVDTKGNAYVTGSSTIK
                     NYFEKSRIEKKQFLFVIKINSEGNLEWIREIGSSNDAYKVNPRTIAVDTLGNSYVVGT
                     SNGPFEGDSVKPESGFITKFDTNGNQVWVKELSALEAKITPTSVAFDKRSGNIYLCGS
                     ANNNNIRNDKNPRIGRNDLLVFKYDENGNGQIFARLGFALGSVFGNTITTDPLGNVLV
                     GAYTDVDFASSTIQDNSHNGLIIKYDSSGAQKWIRQFGPSTPLKSTFISEITTDRLGN
                     VFTTGSTNGFIKFNDGPSEGNRDVFVTKHSSSGDVLKLWQWGVQQKTMIGSGIGADFN
                     GNLYATGWTDGELFENRNIGKIDIFLIKFQ"
     gene            complement(420199..421437)
                     /locus_tag="LIC_10372"
                     /old_locus_tag="LIC10372"
                     /note="conserved hypothetical protein; this region
                     contains an authentic frameshift, and is not the result of
                     a sequencing artifact"
     gene            complement(421630..423159)
                     /locus_tag="LIC_10373"
                     /old_locus_tag="LIC10373"
     CDS             complement(421630..423159)
                     /locus_tag="LIC_10373"
                     /old_locus_tag="LIC10373"
                     /note="identified by sequence similarity; putative; ORF
                     located using Blastx/Glimmer"
                     /codon_start=1
                     /transl_table=11
                     /product="putative lipoprotein"
                     /protein_id="AAS68996.1"
                     /translation="MIRLIILIFIIFFQACSPTSGKEIKNFLIPLVQGNSSFPQNSFA
                     SNPEERPIDLDQNPNILEENAVIPEERPLVFGRNPLNLEWATLLEIPSNNTIKTPNIA
                     IDGNGFIYVASDSNANLIGDKLKIGTRDVILKKYDSHQNELWMKRIGSRNTHLTITGL
                     AADINGNAYVTGYTNGPLEKALISDQDMFVIKFNTDGTIAWKKQAAPQRAKGVYNTYK
                     VFTEGITVDIFGNSYIVGTSNGPFGDNADGNLGGGYIIKFDTNGNQIWVKQISIVDAS
                     IYPKNVAVDEDLRQIYVAGTSKNANFRTNKTFNYSNGAGGDDLFILRFDENGNQEFFT
                     QTNLYRDSITPNSLTVDSFGNVLVGGSSIIDLEFGTYERTYLRGVLIKYDLNGDERWI
                     RQLGPREDAQFIQRSTTITGIATDENGNIFTTGSTNGNIINEHSEPLGNQDIFLTKYN
                     YLGQIEWIRQIGRLGETLYPGKIGIDFNRNLYTTGLTDNNGKEYQVIGGDLDLFLIKF
                     R"
     gene            complement(423893..424612)
                     /locus_tag="LIC_10374"
                     /old_locus_tag="LIC10374"
     CDS             complement(423893..424612)
                     /locus_tag="LIC_10374"
                     /old_locus_tag="LIC10374"
                     /note="identified by sequence similarity; putative; ORF
                     located using Blastx/Glimmer"
                     /codon_start=1
                     /transl_table=11
                     /product="conserved hypothetical protein"
                     /protein_id="AAS68997.1"
                     /translation="MRLKEIDTLPPKDKLKEEVIQKTEEYIKNLSYLQEKLYALKKHS
                     ILIILQGVDTAGKDSTIKHVFAGINPQGCYVKSWSIPNSEEIQFDFLWRIHKYVPPKG
                     MIYIHNRSHYEDVIMPKIQGTLSDKRIEERMESIRDFEKHLFREKGTVILKFFLHISK
                     EEQLKRIQERISDPDKNWKYDPSDQTTQDRWDDYQSAYEMILNDKNQFKEWYIIPADK
                     KWFRNYQVVKILCKELEKIIS"
     gene            complement(424630..425316)
                     /locus_tag="LIC_10375"
                     /old_locus_tag="LIC10375"
     CDS             complement(424630..425316)
                     /locus_tag="LIC_10375"
                     /old_locus_tag="LIC10375"
                     /note="identified by sequence similarity; putative; ORF
                     located using Blastx/Glimmer"
                     /codon_start=1
                     /transl_table=11
                     /product="transcriptional regulator (TetR family)"
                     /protein_id="AAS68998.1"
                     /translation="MIRKKTTKQKETGKSQQTRSLLFKTAILSFQKEGYDETTMRTIA
                     KKAGLAVGASYYHFKTKEEIVLEFYRTTQEEANIQNIEFCKSNLDLKDRIKNIIRFKL
                     GQFIGYEKFLHVLSRSGGDPKHPLSPFSKETKQIREDAISIFRNAILDSKNPFPSDLK
                     EDLPLLFWLFQLGIIYVWLFDESTHKRKTELLIDKGLDLIFQLLKLSSLPIFKSVRKS
                     ILSLVNLFKK"
     gene            complement(425325..426215)
                     /locus_tag="LIC_10376"
                     /old_locus_tag="LIC10376"
     CDS             complement(425325..426215)
                     /locus_tag="LIC_10376"
                     /old_locus_tag="LIC10376"
                     /note="internal repeat sequences detected; contains
                     Ankyryn repeat as detected by pfam-hmmr"
                     /codon_start=1
                     /transl_table=11
                     /product="conserved hypothetical protein"
                     /protein_id="AAS68999.1"
                     /translation="MPKQSTSPKFEHVQILEKTMKQIIFGMILFGITSSTFGDSMSDF
                     FKVVRNGDLLQTQKILASKPELLNQKDSRGRSAVFFAIESNDTKMLQYILDKANDESP
                     SIISDNDYAGDYPIHYAAQFPDKNIIELYYSRYPYSDYLNRHGENALDIATHYENTAV
                     ISFLNAQGLKHSKPGSGPYTIGLYFGYLIISILMTIWVARTLFHNGRVFLVKMFNGEE
                     KLADSINHLLIVGFYLINIGYISLSLSTEQKPLDLAECIEVLTKKVGIVLLILGAMHF
                     FNLFLFAKFRKKISNTFGES"
     gene            427241..427999
                     /locus_tag="LIC_10377"
                     /old_locus_tag="LIC10377"
     CDS             427241..427999
                     /locus_tag="LIC_10377"
                     /old_locus_tag="LIC10377"
                     /note="identified by sequence similarity; putative; ORF
                     located using Blastx/Glimmer"
                     /codon_start=1
                     /transl_table=11
                     /product="putative lipoprotein"
                     /protein_id="AAS69000.1"
                     /translation="MKQLEDPIMIQKKIVMLVFLIVLFSNCHKSENKQDNNLLLLQAL
                     AVQDPGIAGLLAPMDLMRSMGGSSGAGAYSKGIVSPFQTTSTTEEVSTVCPLGGKVLH
                     TGEWNESDSQTGASLQYSLKVKYIDCRIMGRDTSGTGANRIMALNGDAMIEGRADLIF
                     DVGFAPQDAKPELRYTMNSTSRNNFDSYTVNGHAYPKSDITTKASNGKYAFEHMDDVD
                     KATMTVDETVEVTGKIGDEEINQVIKYKSTTKLH"
     gene            429051..429401
                     /locus_tag="LIC_10378"
                     /old_locus_tag="LIC10378"
     CDS             429051..429401
                     /locus_tag="LIC_10378"
                     /old_locus_tag="LIC10378"
                     /note="identified by sequence similarity; putative; ORF
                     located using Blastx/Glimmer"
                     /codon_start=1
                     /transl_table=11
                     /product="transcriptional regulator (PadR family)"
                     /protein_id="AAS69001.1"
                     /translation="MMTKEESIETKGITPAMFHILLSLAEGPQHGYGIGKSVEISSEG
                     NFHLGPGTLYRTLELIRGFGWVRYSKKKVMENDDPRRLYYEITSDGKEILVYELKKME
                     TTLKRAKKLKLLGN"
     gene            429398..429910
                     /locus_tag="LIC_10379"
                     /old_locus_tag="LIC10379"
     CDS             429398..429910
                     /locus_tag="LIC_10379"
                     /old_locus_tag="LIC10379"
                     /note="identified by sequence similarity; putative; ORF
                     located using Blastx/Glimmer"
                     /codon_start=1
                     /transl_table=11
                     /product="conserved hypothetical protein"
                     /protein_id="AAS69002.1"
                     /translation="MKMIFRFFKILIQIVYPVSFPKKMKDAIQIHLEDSYRDGSFRIF
                     YLFDILISGFRERILSEMRSLRLLWEYDHRSVFGLIILIPWNLFLILIFASLFIGGPG
                     WLKFFHNFPYEKNVPAESVFPFLLFLAGVLLVQDLFLLKKKRSVFKRYSYLFYINMSL
                     VVPFFLILVL"
     gene            429918..430463
                     /locus_tag="LIC_10380"
                     /old_locus_tag="LIC10380"
     CDS             429918..430463
                     /locus_tag="LIC_10380"
                     /old_locus_tag="LIC10380"
                     /note="identified by sequence similarity; putative; ORF
                     located using Blastx/Glimmer"
                     /codon_start=1
                     /transl_table=11
                     /product="conserved hypothetical protein"
                     /protein_id="AAS69003.1"
                     /translation="MKIFALSILVLVVLLVAFLFYMGAFNRVLVQEEMKGPFYVLSHE
                     RIGDYRNVGLTFEALQKELPEKGIRNFKLFSIYLDNPNEVPKEKLRCEVGALFSEPLE
                     KIPNGLSLELKIRTIPSKKYLTAEFPLRNFLSIFLGIYKVYPKLFRACEERGCDLKGR
                     ASIEIYEPLTEHKTTYLLPLD"
     gene            complement(430830..431036)
                     /locus_tag="LIC_10381"
                     /old_locus_tag="LIC10381"
     CDS             complement(430830..431036)
                     /locus_tag="LIC_10381"
                     /old_locus_tag="LIC10381"
                     /note="identified by sequence similarity; putative; ORF
                     located using Blastx/Glimmer"
                     /codon_start=1
                     /transl_table=11
                     /product="conserved hypothetical protein"
                     /protein_id="AAS69004.1"
                     /translation="MCVFNPSHSKILFNLWGWLWQSDHRSDTLSWGCLVNYFERSLES
                     ETEFHKNVGTTMRKFNKIELLENS"
     gene            complement(431902..433599)
                     /locus_tag="LIC_10382"
                     /old_locus_tag="LIC10382"
     CDS             complement(431902..433599)
                     /locus_tag="LIC_10382"
                     /old_locus_tag="LIC10382"
                     /note="identified by sequence similarity; putative; ORF
                     located using Blastx/Glimmer"
                     /codon_start=1
                     /transl_table=11
                     /product="acyl-CoA dehydrogenase"
                     /protein_id="AAS69005.1"
                     /translation="MQYPFNQSTNPGLAPFDISNYKGNRGKNFYEEDRVLQTLVEKYS
                     KGYDSTHKKAMIEHLLGYGALVGGILDELTEASHKEGKYGEIVKYDRTGNRIDAVVYS
                     NEQKLSRKISYDYGIVNLNYHSSWKHPFTDLHRYALAYLANQNGEGGVTCPLAMTEGM
                     IKVLEALGTSEQKEKYLPLVAGEGSQSHFMAGQYVTERVGGSNVSANRTIARKQDNGK
                     WILTGEKWFCSNPGDLWVTTARVEDTNTIGMFLVPRIKDDGTLNGHHILRKKDIIGSR
                     GKLTVEIVYDGVEAEALGRPAHGIANLIKYVIGISRLHVSIAASGISRRAWMEAYEYA
                     KFRTAYGSKILEFSSLLKQLSDQRLKHTAMLTSIFRHFHTPETLKLAGEVLAPLLKYK
                     CSATSTEITYNSILVLGGNGIVGDFSPLPRLHNDSIINETWEGTHLLLSEHVLRGFKR
                     EKVAKAFFKYVEEITDPNSVAAETTLKKSELLQNLLDHSSSQELDLNRIYIADLAFET
                     FALAALSDASGKNSPDSQKDLSAFRDGYLDLVNSSQTFSQKENFSGNTENLKSVIHF"
     gene            complement(434195..435853)
                     /gene="yibO"
                     /locus_tag="LIC_10383"
                     /old_locus_tag="LIC10383"
     CDS             complement(434195..435853)
                     /gene="yibO"
                     /locus_tag="LIC_10383"
                     /old_locus_tag="LIC10383"
                     /note="identified by sequence similarity; putative; ORF
                     located using Blastx/Glimmer"
                     /codon_start=1
                     /transl_table=11
                     /product="2,3-bisphosphoglycerate-independent
                     phosphoglycerate mutase"
                     /protein_id="AAS69006.1"
                     /translation="MNPNMKLSKKYTFRSRKVLLIILDGVGYSPKGPESGNAIAGAKL
                     PFLNRVWNQFPTLHIQAHGKAVGMPSDDDMGNSEVGHNVLGSGRIFDQGAKLVSNSIA
                     SGDIFNGQAWKEVIGNSKKNNSTLHLLGLFSDGNVHSHIDHTKALISQAILEKVPKIR
                     LHILLDGRDVPEKSALDYLNPFETWLNSLRKSGTDIRIASGGGRMTITMDRYEADWSM
                     VERGWKVHVKGEGRYFSSAKEAIETFRSENPKIIDQYLPSFVISDNGKPVGKIQDGDS
                     VVFTNFRGDRAIEISLAFTEKNFDKFDRGPLPNVLYAGIMQYDGDLKLPERFLVAPPA
                     IDRTLGEYMASSNIPQYALSETQKYGHVTYFWNGNKSGYFDQNSEEYREILSDVIPFD
                     QSPEMKALLITEALEKALNENKQDFYRVNYANGDMVGHTGNYLATVQAMEFLDGCVER
                     LWKTCEKQNIVLLVTADHGNADEMFQLDKKGNVEKDSHGNPIPKTSHTLNPVPISILD
                     PENKIRFNSKLSNPGLANVAATILDVMGYETPEGYHPSLIQNES"
     gene            436231..438249
                     /locus_tag="LIC_10384"
                     /old_locus_tag="LIC10384"
     CDS             436231..438249
                     /locus_tag="LIC_10384"
                     /old_locus_tag="LIC10384"
                     /note="identified by sequence similarity; putative; ORF
                     located using Blastx/Glimmer"
                     /codon_start=1
                     /transl_table=11
                     /product="conserved hypothetical protein"
                     /protein_id="AAS69007.1"
                     /translation="MSKPVLNPTFGGANQTQNFLKVKKINEVVSYYLNDRLTHSVYKA
                     IVTQTSHKNVRSQNLFQVESKVPEAPELTTAEVAFHIKRLLEDGVVLQFAYFYVDPAT
                     SELKLKPCYVAYSDAELGDLTRIYLLLVDLSVNSILSYLENRPSLGKEMLWEDLEADF
                     KGENIQKLKLFFNPESYFQAPNISIPLNPEYVKDMLLEITDGLVKKGRIREIPEVGYL
                     VVKIKELQTLFELVDEFHFKKVFPKYKWALSDAFAAISQEERMHANDPSALPTTLFGK
                     KRARAIEKALESDSEIKSKRKLIGVELILNLSDEIESTLKSSYQEQIRNRFHEMTDHL
                     SKQAGRWDKLVLFISDEEFKTYPTELKRLLTEDRHIAYSPWETKGITIHSFMRMDTET
                     IRSVIKSLSTAANVEAWKILGIRNLIELNEDSIHSVFKDEEFVRNYGKVLRKGYVRYF
                     PWYFSILDFVGVAKLLQDLFFQGAKEKIRSEQSYFKSKNRDAAFKLEQSKIQEKLKED
                     EKIKALEQKSKLSEALNQYYFERNIPPVLKEILYEIPGYSPELIHQIVDREKFVLIQD
                     SSGDKTESILMYPNDESFRFRAKEIHKVLTEKKKSLDFKFRNKEEDFQSEKVAKTLKY
                     LDSWFASKPEQAHASKEGKNNSGNSNEDPYENFRKEIVKIKGKEKIST"
     gene            complement(438915..439781)
                     /locus_tag="LIC_10385"
                     /old_locus_tag="LIC10385"
     CDS             complement(438915..439781)
                     /locus_tag="LIC_10385"
                     /old_locus_tag="LIC10385"
                     /note="identified by sequence similarity; putative; ORF
                     located using Blastx/Glimmer"
                     /codon_start=1
                     /transl_table=11
                     /product="conserved hypothetical protein"
                     /protein_id="AAS69008.1"
                     /translation="MTKNHNSMSRTYQLITSSGIFVLIILFPLSLTASTIVLKNGRTL
                     QGKIIINQSRTEVQIEVNGKLQTISKAEISEINLKDPKKEESKKKEVITTQPPDHTNP
                     TTTQLSWQDTRWAITGRSAILPGWGQWKVGQKRWAIISFLLFASAALYANNCKEKAIA
                     EENDYKINSTAITIAAFADPNLNPITSDETVRATALITRIFTTAAATNPYFNSYDRAT
                     SQYNQAQWLLGAIYGLQLIHTFLLAKDYQKLQTLLSDPSPEGWKFSTLVVRNQMNGST
                     EISPNIVYTIRF"
     gene            439864..440412
                     /locus_tag="LIC_10386"
                     /old_locus_tag="LIC10386"
     CDS             439864..440412
                     /locus_tag="LIC_10386"
                     /old_locus_tag="LIC10386"
                     /note="identified by sequence similarity; putative; ORF
                     located using Blastx/Glimmer"
                     /codon_start=1
                     /transl_table=11
                     /product="RNA polymerase ECF-type sigma factor"
                     /protein_id="AAS69009.1"
                     /translation="MAHTSELEKLYNHNKDDLFHYIRKSFYDENSAQDILHDSFLNFF
                     KYYENRDIPDPTSCRMILFRIARNLIINHSKSYYQRNVSLVGEDAGSSFTSKSPSPEF
                     SVMEKIDQLDVKNIIDSLLDTISTEYKEALLLRYQQDLKLDEISKILGMSISGVSRLI
                     ERAEKALAQEGKKIGFQPADYI"
     gene            440542..441621
                     /locus_tag="LIC_10387"
                     /old_locus_tag="LIC10387"
     CDS             440542..441621
                     /locus_tag="LIC_10387"
                     /old_locus_tag="LIC10387"
                     /note="identified by sequence similarity; putative; ORF
                     located using Blastx/Glimmer"
                     /codon_start=1
                     /transl_table=11
                     /product="conserved hypothetical protein"
                     /protein_id="AAS69010.1"
                     /translation="MNDASTGSINMKNKTNTPEFEGYSKFLKEKGPTTQLPAFDPSWI
                     GKQPRFIVEDKIMNVSTDNTNIFRFPKIVWLAAAAILLFTIGVWVTFYTSKPESEIVR
                     GTTLKAAVVFVKGQVSVMRDVEMKLHRGDLLNESDIILTGTGGALDIGLTDSSVVRVK
                     ENSKLILKQLREDNGSQIRINLTSGRVLNIIEKEKKTSNFYVETPSAVAAVRGTSFEV
                     NASENESMVFVVEGAVEVISLNPAKKIYILEKSKLVTVNKDGEIESIDISKLNSTLPE
                     YKEMRKNLGSLDSELLLDVQNLKSAKTEEELSKAYDLSIERIIMKDGRELRGVVVSQK
                     KGKLVVQTLKGSYILDEDAVDKIKY"
     gene            complement(443205..443669)
                     /locus_tag="LIC_10388"
                     /old_locus_tag="LIC10388"
     CDS             complement(443205..443669)
                     /locus_tag="LIC_10388"
                     /old_locus_tag="LIC10388"
                     /note="identified by sequence similarity; putative; ORF
                     located using Blastx/Glimmer"
                     /codon_start=1
                     /transl_table=11
                     /product="conserved hypothetical protein"
                     /protein_id="AAS69011.1"
                     /translation="MEFITMIQNFFSTKESLSPLLLRLGLSICIFPHGAQKLLGWFGG
                     AGYEASMDYLVNTAQFPATLSILAIMSEFFGSIAILLGFCTRLSAFGITCTLAVAGWT
                     HKEIGFFMNWFGNQNGEGFEYHILSVSMGLSLLLFGGGSWSLDSWIYDHLDS"
     gene            445216..447156
                     /locus_tag="LIC_10389"
                     /old_locus_tag="LIC10389"
     CDS             445216..447156
                     /locus_tag="LIC_10389"
                     /old_locus_tag="LIC10389"
                     /note="identified by sequence similarity; putative; ORF
                     located using Blastx/Glimmer"
                     /codon_start=1
                     /transl_table=11
                     /product="ABC transporter ATP-binding protein"
                     /protein_id="AAS69012.1"
                     /translation="MLQFIDIKHQYGSNVLFNGFSWHIKPGSRVCLVGPNGSGKSTLF
                     RIAEGKFIPDEGSVAKSKNTEISVFQQIPEFNPEALVIDTALEKHKHYREYSERLKEI
                     NRKFDLVSHDSKEFTTILDEQSALEEYAFTYGVHELESKARKVLGGLGFSNVQMEMKV
                     REFSPGYQHRLGLAITLLNPGNLLLLDEPTNHLDNTSKEWLADYLNSTGQSFVLVTHD
                     PEFLDATCDTIAELSSSEVIEFRGTLEEYFEHKNELQEKLRAQYRKEETYLKKRMEWI
                     ERFRAKATKAKQVQSAIKKLEKRNKVEAPEESFWNSKSDYRFNFISSGKITVRIEDGA
                     FSYSDKTPSIFSGANLEISAGDKIAVVGPNGAGKSTFLRCLLEIHKLTSGKIYYGPKT
                     KIGYFSQNHHEELDPSKNLIQTVMSAYPDLSEQQARSLLGYFSFSDDSVYKQTSLLSG
                     GEQSRLRLAMLVRFPANSIFLDEPTNHLDLVVRDNLLRALMEYEGSLLIISHDPEFLR
                     SLCNRTISVDKGQIRDFNCTFEDYLKYNLQETTSSKQQIGNLVFKKEETGQTRSKRNS
                     DKNRIKKIQKDLEQLETKIELLEKSKKNLEEVLADPDFFKNRSYQLELDNLNETKNEI
                     TRLTLEWESLQLEFEELSGTVN"
     gene            447654..447995
                     /locus_tag="LIC_10390"
                     /old_locus_tag="LIC10390"
     CDS             447654..447995
                     /locus_tag="LIC_10390"
                     /old_locus_tag="LIC10390"
                     /note="identified by sequence similarity; putative; ORF
                     located using Blastx/Glimmer"
                     /codon_start=1
                     /transl_table=11
                     /product="conserved hypothetical protein"
                     /protein_id="AAS69013.1"
                     /translation="MYMTPKELKSRLDLRKTAKDSFYLLDVRNPNEVDICTIEGTDLL
                     IPVGELSNRLSEIDSWKQSGKDVIVYCRSGGRSAMACGMLKQSGFSKVHNVEGGILLY
                     SDEVDSSIIKY"
     gene            448480..449316
                     /locus_tag="LIC_10391"
                     /old_locus_tag="LIC10391"
     CDS             448480..449316
                     /locus_tag="LIC_10391"
                     /old_locus_tag="LIC10391"
                     /note="identified by sequence similarity; putative; ORF
                     located using Blastx/Glimmer"
                     /codon_start=1
                     /transl_table=11
                     /product="conserved hypothetical protein"
                     /protein_id="AAS69014.1"
                     /translation="MVFKRYMRKLKFYVILILFLVGVNCFIIERYWVRFQEYEFKSDK
                     VTKDFDGYKIAVVSDLHYGFLNPEFWVRWVIKRVNSQNADLVVGLGDYVKKRNTDVEL
                     LKVWPILKELKAKDGAYFVNGNHDHWANDKLSLELLEKSGRSIRNKNIVIRRNISKFI
                     LAGIGDFWEDRADIDKVLSGTFSKDLRIVLSHNPDSSNTKHKEKVDLFLTGHTHGGQV
                     RIPFFNFSPVLPVKDSNFDIGFKKNKFGEDVFISAGIGWSILPIRFFCPSEISLIVLR
                     SP"
     gene            complement(450508..450702)
                     /locus_tag="LIC_10392"
                     /old_locus_tag="LIC10392"
     CDS             complement(450508..450702)
                     /locus_tag="LIC_10392"
                     /old_locus_tag="LIC10392"
                     /note="identified by sequence similarity; putative; ORF
                     located using Blastx/Glimmer"
                     /codon_start=1
                     /transl_table=11
                     /product="conserved hypothetical protein"
                     /protein_id="AAS69015.1"
                     /translation="MFTPNALRKFKSIVISSEKVGDLKSFRLVDGPGLLVVTEAVADY
                     LRKWDFKTLLLQPTQEYDGV"
     gene            complement(450744..451022)
                     /locus_tag="LIC_10393"
                     /old_locus_tag="LIC10393"
     CDS             complement(450744..451022)
                     /locus_tag="LIC_10393"
                     /old_locus_tag="LIC10393"
                     /codon_start=1
                     /transl_table=11
                     /product="hypothetical protein"
                     /protein_id="AAS69016.1"
                     /translation="MPTKPFRRNKHFRDRYSNGSYLDKFSEPVSQRTLDLDPEYGTEL
                     ADFFDTSWAVMSDKLIQAFSEIGVKNFDSYPMILRRVGLVKNIIISVP"
     gene            451103..451288
                     /locus_tag="LIC_10394"
                     /old_locus_tag="LIC10394"
     CDS             451103..451288
                     /locus_tag="LIC_10394"
                     /old_locus_tag="LIC10394"
                     /note="identified by sequence similarity; putative; ORF
                     located using Blastx/Glimmer"
                     /codon_start=1
                     /transl_table=11
                     /product="conserved hypothetical protein"
                     /protein_id="AAS69017.1"
                     /translation="MLDFTLLELLKNSLVPINKTASIARFHKIETDGELIFQQFYSKV
                     RFKTFLKKLKMNINLTI"
     gene            complement(451514..452125)
                     /locus_tag="LIC_10395"
                     /old_locus_tag="LIC10395"
     CDS             complement(451514..452125)
                     /locus_tag="LIC_10395"
                     /old_locus_tag="LIC10395"
                     /note="identified by sequence similarity; putative; ORF
                     located using Blastx/Glimmer"
                     /codon_start=1
                     /transl_table=11
                     /product="transcriptional regulator (TetR family)"
                     /protein_id="AAS69018.1"
[truncated: 8,647,337 more chars]
