# Supplementary material for: Bioinformatic Assessment of Factors Affecting the Correlation between Protein Abundance and Elongation Efficiency in Prokaryotes
Source: Int J Mol Sci. 2022 Oct 9;23(19):11996. doi: 10.3390/ijms231911996 (PMC9570070; doi:10.3390/ijms231911996)
Supplement: Supplementary file 1 [file ijms-23-11996-s001.zip › EloE/input_folder/Mycoplasma pneumoniae FH 722438/sequence.gb]

LOCUS       CP002077              811088 bp    DNA     circular BCT 31-JAN-2014
DEFINITION  Mycoplasma pneumoniae FH, complete genome.
ACCESSION   CP002077
VERSION     CP002077.1
DBLINK      BioProject: PRJNA49525
            BioSample: SAMN02603455
KEYWORDS    .
SOURCE      Mycoplasma pneumoniae FH
  ORGANISM  Mycoplasma pneumoniae FH
            Bacteria; Tenericutes; Mollicutes; Mycoplasmataceae; Mycoplasma.
REFERENCE   1  (bases 1 to 811088)
  AUTHORS   Krishnakumar,R., Assad-Garcia,N., Benders,G.A., Phan,Q.,
            Montague,M.G. and Glass,J.I.
  TITLE     Targeted chromosomal knockouts in Mycoplasma pneumoniae
  JOURNAL   Appl. Environ. Microbiol. 76 (15), 5297-5299 (2010)
   PUBMED   20543037
REFERENCE   2  (bases 1 to 811088)
  AUTHORS   Montague,M.G., Fedorova,N.B., Durkin,A.S., Assad-Garcia,N. and
            Glass,J.I.
  TITLE     Direct Submission
  JOURNAL   Submitted (10-JUN-2010) The J. Craig Venter Institute, 9704 Medical
            Center Dr., Rockville, MD 20874, USA
COMMENT     The genome was sequenced using Roche 454 Titanium technology and
            closed by direct genomic sequencing and sequencing of PCR products
            using Sanger technology. Assembly of the 49711 non-paired-end 454
            Titanium reads was done by the de-novo assembled with Newbler
            version is v2.3.00.0.  Sanger sequencing of purified PCR products
            was used to join all contigs.
FEATURES             Location/Qualifiers
     source          1..811088
                     /organism="Mycoplasma pneumoniae FH"
                     /mol_type="genomic DNA"
                     /strain="FH"
                     /type_material="type strain of Mycoplasma pneumoniae"
                     /db_xref="taxon:722438"
     gene            691..1833
                     /gene="dnaN"
                     /locus_tag="MPNE_0001"
     CDS             691..1833
                     /gene="dnaN"
                     /locus_tag="MPNE_0001"
                     /EC_number="2.7.7.7"
                     /note="identified by match to protein family HMM PF00712;
                     match to protein family HMM PF02768; match to protein
                     family HMM TIGR00663"
                     /codon_start=1
                     /transl_table=4
                     /product="DNA polymerase III, beta subunit"
                     /protein_id="ADK87144.1"
                     /translation="MKVLINKNELNKILKKLNNVIVSNNKMKPYHSYLLIEATEKEIN
                     FYANNEYFSAKCTLAENIDVLEEGEVIVKGKIFSELINGIKEDIIIIQEKDQTLLVKT
                     KKTNINLNTIDKKEFPRIRFNQNVDLKEFDELKIQHSLLTKGLKKIAHAVSTFRESTR
                     KFNGVNFNGSNGKQIFLEASDSYKLSVYEIKQKTDPFNFIVETNLLSFINSFNPEGGD
                     LISIFFRKEHKDDLSTELLIKLDNFLINYTSINESFPRVMQLFDFEPETKVTIQKNEL
                     KDALQRILTLAQNERFFLCDMQVTNSHLKINSNVQNIGASLEEVTCLKFEGHKLNIAV
                     NALSLLEHIDSFDTDEIELYFQGSNKYFLISSNNEPELKEILVPSK"
     gene            1837..2766
                     /gene="dnaJ"
                     /locus_tag="MPNE_0002"
     CDS             1837..2766
                     /gene="dnaJ"
                     /locus_tag="MPNE_0002"
                     /note="identified by match to protein family HMM PF00226"
                     /codon_start=1
                     /transl_table=4
                     /product="DnaJ domain protein"
                     /protein_id="ADK87105.1"
                     /translation="MTLYDLLELPQTATLQEIKTAYKRLAKRYHPDINKQGADTFVKI
                     NNAYAVLSDTTQKAEYDAMLRFSEFEDRVKRLDFSIKWHEQFMEELQFHHNWDFDFIR
                     NREYTQPTPTNNKYSSFLDKDVSLAFYQLYSKGKLDFDLEDTLLRRHSIKQAFLKGKK
                     LNDVLKEQYNYLGWLEAKRYFNIDVEIELTPKEVREGGVVNLPLKIKVISNNYPGQMW
                     YELNKNYSFRLLWDIKNGEVAEFFGKGNRALGWRGDLIVRMRIVDKIKKRLRIFSSHF
                     EQDKTKLWFLVPQDKQDNPNKWVFDYKTHEFIV"
     gene            2853..4058
                     /locus_tag="MPNE_0003"
                     /note="putative DNA gyrase, B subunit; this gene contains
                     a frame shift which may be the result of a sequencing
                     error; identified by match to protein family HMM PF00204;
                     match to protein family HMM PF02518"
                     /pseudo
     gene            4261..4806
                     /locus_tag="MPNE_0004"
                     /note="DNA gyrase, B subunit, C-terminal domain protein;
                     this gene contains a frame shift which may be the result
                     of a sequencing error; identified by match to protein
                     family HMM PF00986"
                     /pseudo
     gene            4806..7325
                     /gene="gyrA"
                     /locus_tag="MPNE_0005"
     CDS             4806..7325
                     /gene="gyrA"
                     /locus_tag="MPNE_0005"
                     /EC_number="5.99.1.3"
                     /note="identified by match to protein family HMM PF00521;
                     match to protein family HMM PF03989; match to protein
                     family HMM TIGR01063"
                     /codon_start=1
                     /transl_table=4
                     /product="DNA gyrase, A subunit"
                     /protein_id="ADK86940.1"
                     /translation="MAKQQDQIDKIRQELAQSAIKNISLSSELERSFMEYAMSVIVAR
                     ALPDARDGLKPVHRRVLYGAYTGGMHHDRPFKKSARIVGDVMSKFHPHGDMAIYDTMS
                     RMAQDFSLRYLLIDGHGNFGSIDGDRPAAQRYTEARLSKLAGELLRDIDKDTVDFVAN
                     YDGEEQEPTVLPAAFPNLLANGSSGIAVGMSTSIPSHNLSELIQGLILLIDNPDCTIN
                     DLLGVIKGPDFPTGANIIYTKGIESYFETGKGNVVIRSKVSIEQLPTRAALVVTEIPY
                     MVNKTSLIEKIVELVKAEEITGIADIRDESSREGIRLVIEVKRDTVPEVLLNQLFKST
                     RLQVRFPVNMLALVKGAPKLLNMKQALTVYLEHQLDVLIRKTQFNLKKYQERFHILSG
                     LLIAALNIDEVIAIIKKSANNQVAMEALHERFGLDEIQARAVLDMRLRSLSVLEVNKL
                     QTEQQELKALIEFCQQVLADKQLQLKLIKEQLTKINEQFGDPRRSEILYGISEDIDDE
                     DLITQENVVITMSTNGYLKRIGVDSYNLQHRGGVGVKGLTTYTDDSISQLLVCSTHSD
                     LLFFTDKGKVYRIRAHQIPPGFRTNKGIPAVNLIKIDKDEKICALISVNDYQNGYFFF
                     CTKNGTIKRTSLSEFANILSIGKRAILFKENDVLFSVIRTSGQDDIFIGSTAGFVVRF
                     HEDTVRPLSRAAMGVLGINLNQGEFVNGLSTSSNGSLLLSVGQNGIGKLTSIDKYRLT
                     KRNAKGVKTLRVTAKTGPVVTTTTVFGNEDLLMISSAGKIVRISLEQLSEQGKNTSGV
                     KLIKLKEKERLETVTIFKKEEAIKTTTATETDDVGSKQITQ"
     gene            7297..8559
                     /gene="serS"
                     /locus_tag="MPNE_0006"
     CDS             7297..8559
                     /gene="serS"
                     /locus_tag="MPNE_0006"
                     /EC_number="6.1.1.11"
                     /note="identified by match to protein family HMM PF00587;
                     match to protein family HMM PF02403; match to protein
                     family HMM TIGR00414"
                     /codon_start=1
                     /transl_table=4
                     /product="serine--tRNA ligase"
                     /protein_id="ADK87205.1"
                     /translation="MLDRNKLRNNLDFFKKKLVERGVSESQFEAYVQADKAMRKLLHQ
                     IELANQKQTLLAKQVAKKKGDLKLLKESKELKQKLEQLNIAFKEAETLSQELLLNLPN
                     IADESVPVGRDETANLELLKEGRKPVFDFTPLPHWELCERLQLVAFDKATKLTGARFV
                     AYTDKAAKLLRAIASLMIDFNKNKYQEWNVPVIVNETSLTGTGQLPKFKDDVFKLENT
                     RYYLSPTLEVQLANLHANEIFTEGELPKYYTATGVNFRQEAGSAGKQTKGTIRLHQFQ
                     KVELVKFCKPSEAIHELEEMTRDAEQILLELKIPFRRLLLCSGDMGFSAQKTYDLEVW
                     MAGCNEYREVSSCSSCGDFQARRAMIRYKDLTTGKNTYVATLNGTALAIDRIFAAILE
                     HYQTKAGEVMIPQALLKYLDFDKITKPK"
     gene            8564..9196
                     /gene="tmk"
                     /locus_tag="MPNE_0007"
     CDS             8564..9196
                     /gene="tmk"
                     /locus_tag="MPNE_0007"
                     /EC_number="2.7.4.9"
                     /note="identified by match to protein family HMM PF02223;
                     match to protein family HMM TIGR00041"
                     /codon_start=1
                     /transl_table=4
                     /product="dTMP kinase"
                     /protein_id="ADK86798.1"
                     /translation="MKQGVFVAIEGVDGAGKTVLLEAFKQRFPQSFLGFKTLFSREPG
                     GTPLAEKIRALLLHEAMEPLTEAYLFAASRTEHVRQLIQPALQQKQLVIVDRFVWSSY
                     AYQGLIKKVGLDVVKKLNADAVGDSMPDFTFIVDCDFETALNRMAKRGQDNLLDNTVK
                     KQADFNTMRQYYHSLVDNKRVFLLDGQNQTGCLEQFIEQLSQCLTQPTLS"
     gene            9169..9930
                     /locus_tag="MPNE_0008"
     CDS             9169..9930
                     /locus_tag="MPNE_0008"
                     /EC_number="2.7.7.7"
                     /codon_start=1
                     /transl_table=4
                     /product="DNA polymerase III, delta' subunit"
                     /protein_id="ADK87103.1"
                     /translation="MFNPTHALLIIQRRGSYLQPVLTEYLTRVVCEQQTGCQTCPSCL
                     EILHGTYNNFYSFDQANPFKREHALHLSEVLNRQSESNQKQLYLIKNLETLTATAMNS
                     LLRLIEEHPVNTYGVFTTKNENMILPTILSRVQKVVLKKATQLPFQVDSKDQAILKSF
                     FSVDEQLQALDNGSFTRLKTIITTLTNKKNTASTVHKAWVLFKQLNQTETAQVLNFMV
                     DYTKDLTKKDRLLNMVQNLVFNPPKAALFANLINW"
     gene            9932..11260
                     /gene="trmE"
                     /locus_tag="MPNE_0009"
     CDS             9932..11260
                     /gene="trmE"
                     /locus_tag="MPNE_0009"
                     /note="identified by match to protein family HMM PF01926;
                     match to protein family HMM PF08477; match to protein
                     family HMM TIGR00231; match to protein family HMM
                     TIGR00450"
                     /codon_start=1
                     /transl_table=4
                     /product="tRNA modification GTPase TrmE"
                     /protein_id="ADK87042.1"
                     /translation="MDTKQTMFALATAPFNSAIHIIRLSGPDVYRIINQITNKEVKPL
                     GMRIQRVWLIDHNQKKVDDVLLFKFVAPNSYTGEDLIEISCHGSMVIVNEIIGLLLKH
                     GAVQAQPGEFTQRGYLNGKMSLNQAASVNNLVLSPNTTLKDVALNALAGQVDARLEPL
                     VEKLGQLVMQMEVNLDYPEYTDEQRELVTMNQAVLQITQILNQIVVGQDQLQRLKDPF
                     KIAIIGNTNVGKSSLLNALLDQDKAIVSAIKGSTRDIVEGDFALNGHFVKILDTAGIR
                     QHQSALEKAGIQKTFGAIKTANLVIYLLDARQPEPDPKIIARLKKLKKDFFLVHNKAD
                     LVQQSFQVSISAKQKQIQPLVDLLTQYLHQFYSVEQNQLYLISDWQTILLQKAIAELE
                     HFLIKQQNCLFFDILVVHLRAAHEYILQVLGKNTNYDLINEIFKHFCLGK"
     gene            11260..12045
                     /locus_tag="MPNE_0010"
     CDS             11260..12045
                     /locus_tag="MPNE_0010"
                     /note="identified by match to protein family HMM PF01026;
                     match to protein family HMM TIGR00010"
                     /codon_start=1
                     /transl_table=4
                     /product="hydrolase, TatD family"
                     /protein_id="ADK87090.1"
                     /translation="MEYFDAHCHLNCEPLLEQHEKSLANFRLIGLKANVVGTNLTNSQ
                     IAVNLAKQHPDLLKAGVGIHPNDVQLFDLKAAQATLEKLVSTHRSFISCIGEYGFDYH
                     YTKDYITQQEQFFLMQFQLAEQYQLVHMLHVRDVHERIYEVLKRLKPKQPVVFHCFSE
                     DTNTALKLLTLREVGLKVYFSIPGIVTFKNAKNLQAALSVIPTELLLSETDSPYLAPV
                     PFRGKTNWPECVVHTVQTIADIKQVPLAEIKQAIVHNAKKLFW"
     gene            12377..12637
                     /locus_tag="MPNE_0011"
     CDS             12377..12637
                     /locus_tag="MPNE_0011"
                     /note="identified by match to protein family HMM PF01519"
                     /codon_start=1
                     /transl_table=4
                     /product="conserved hypothetical protein"
                     /protein_id="ADK86999.1"
                     /translation="MKTPGTRYVTHKQLDEKLKNFVTKTEFKEFQTVVMESFAVQNQN
                     IDAQGEQIKELQVEQKAQGKTLQLILEALQGINKRLDNLESK"
     gene            complement(12823..13518)
                     /locus_tag="MPNE_0012"
     CDS             complement(12823..13518)
                     /locus_tag="MPNE_0012"
                     /note="identified by match to protein family HMM PF00938"
                     /codon_start=1
                     /transl_table=4
                     /product="conserved hypothetical protein"
                     /protein_id="ADK86924.1"
                     /translation="MKFKFLLTPLLSSVLFLSACSATFEADLKNLIKETDGKDLDVSK
                     LIITSEGKQILIGYLKKSYEVNSEKTTELLLNAWKQSAEKNEIGIDLFNWTKSIFSGV
                     NTFNKKQKVEYFNMTYKGISDVSVKAKLNHTLTWNENYSYRGFNIHKGDKHYFNSFLT
                     LKANSYLPFTSKNFDVYSKRIRLSVSFHWILKGKDELSQKILDKTVLNGYIEYIVDNY
                     QINLFRYLVYLIE"
     gene            complement(13543..14250)
                     /locus_tag="MPNE_0013"
     CDS             complement(13543..14250)
                     /locus_tag="MPNE_0013"
                     /note="identified by match to protein family HMM PF00938"
                     /codon_start=1
                     /transl_table=4
                     /product="conserved hypothetical protein"
                     /protein_id="ADK86837.1"
                     /translation="MKFKYLSIPFLSSTLLFSAYASIQSDLRNLIQETTKQDVDVYKV
                     IKTSEGRKNLITSLKKSYEVNPDKTTKLLLDAWKQSAEKGEIDIEKINFPDVGIYATG
                     NDPLKIELKVEYFDMEYQDLNNFSINAKLNYNFNWHGNYSSNGFAAKKGDKHVFDLPL
                     AIKPSSKNQSKTISFITKTGEGVDTEWIEFPVSLSWSLQGKINKVKEILRKSFWKAMI
                     LEQILNTQLISLDTCFS"
     gene            14978..15751
                     /locus_tag="MPNE_0014"
     CDS             14978..15751
                     /locus_tag="MPNE_0014"
                     /note="identified by match to protein family HMM PF01519"
                     /codon_start=1
                     /transl_table=4
                     /product="conserved hypothetical protein"
                     /protein_id="ADK86683.1"
                     /translation="MPKVISQKEFNILSRTKERVNFQIVYTKQRNDLHKAAKEYFFKD
                     KDFTIIEDTPDTPDQPDGPCITKGPKEPGGPEEPNGPDKPEDPKDPDTPDVSEGPKEQ
                     GGQKDPGGPDDPNEGKQKVSKPDKYVTHRELDEKLKDFATKADFKRVEDKVDVLFELQ
                     KTQGEQIKVQGEQIKAQGKQIEQLTETVKVQGEQIRAQGEQIKAQSEEIKEIKVEQKA
                     QGEQIKELQVEQKAQGKTLQLILKTLEKMNERLEKLESK"
     gene            15925..16491
                     /locus_tag="MPNE_0016"
     CDS             15925..16491
                     /locus_tag="MPNE_0016"
                     /note="identified by match to protein family HMM PF01751;
                     match to protein family HMM TIGR00646"
                     /codon_start=1
                     /transl_table=4
                     /product="DNA primase-like protein"
                     /protein_id="ADK87190.1"
                     /translation="MQYLTKRGFNLQDLLSVGGGLAYLGEKQWLNLSLYNFNNQLVGF
                     LSRKVGFEKKFLYLPINKPPSKSESFLGLKHLPTETNTIYLVEGDFDWLAFRKGGILN
                     CLPLCGLTLSDKQMKFFQQSKIEKVVLCLDNDFAGKVAAANLERILKNAGFQVKVVQL
                     KGKVKDWNELLLLYPKNWAKALRDHLAL"
     gene            complement(16468..17325)
                     /locus_tag="MPNE_0015"
     CDS             complement(16468..17325)
                     /locus_tag="MPNE_0015"
                     /note="identified by match to protein family HMM PF08443"
                     /codon_start=1
                     /transl_table=4
                     /product="RimK-like ATP-grasp domain protein"
                     /protein_id="ADK86894.1"
                     /translation="MAKIKLKNRKALVVYNKTDFDKNKHFAQALVDELNKKKLVGHIL
                     LLDDETADHKHIKNVELIINRSRRIDFLTKHNFLNSFLINPQNIVLVANDKYETYRWL
                     KQHKFLTVDTTIFDPKKIKTFPIVIKKRDSHGGEDVHLIQNAEEIKQLPIQNPNEWIV
                     QPFLSIGKVEYRAYILFGKVLKTIRRTASGDDFRANYSQNAAVDLFKLKWYMKHKIKR
                     IAKKLGHGYYAIDFFLNKYNRIVVNEIEDAAGARALTKMCPDLNLPRVIIKSSLTHFK
                     HHLKRQMIP"
     gene            complement(17325..18191)
                     /locus_tag="MPNE_0017"
     CDS             complement(17325..18191)
                     /locus_tag="MPNE_0017"
                     /note="identified by match to protein family HMM PF08443;
                     match to protein family HMM TIGR00768"
                     /codon_start=1
                     /transl_table=4
                     /product="alpha-L-glutamate ligase, RimK family"
                     /protein_id="ADK86758.1"
                     /translation="MKHISAVYNPAFTNIASKLNQTELLKDAAQSLNIQLDFFTCFDI
                     NTNQDKTKLPFKSNTILFLDKNIALAQWLESVGLRVINSSIAINNADNKALSHAVLAQ
                     HPTIKQIPTLIGPQNFRLAWYPEKLEQFIEQIKRCFQFPVIVKSIYGSFGDYVFLCKD
                     EQKLRQTLSGLTEQIIVQQYIATSNSEAVRVIVVNNQVVGALHTQNEGDFRSNLNKGA
                     VGEPYQLSQEETKLAITISQAMQLFYCGIDFLFDQDRSLIFCEVNSNVQLTKSSMYLK
                     TNLAIQLLASIA"
     gene            complement(18166..18975)
                     /gene="folD"
                     /locus_tag="MPNE_0018"
     CDS             complement(18166..18975)
                     /gene="folD"
                     /locus_tag="MPNE_0018"
                     /note="identified by match to protein family HMM PF00763;
                     match to protein family HMM PF02882"
                     /codon_start=1
                     /transl_table=4
                     /product="tetrahydrofolate dehydrogenase/cyclohydrolase,
                     catalytic domain protein"
                     /protein_id="ADK87012.1"
                     /translation="MSFDGKQLAHEILLTYKNRDWSQVKLVILQTNNDVSSDAFIRQK
                     MNACNTLGAQSELIKYHESVTEKELLEKIQQLNTDPEVTGIILQLPVYPHLKQNKLLK
                     AIDPYKDVDYLTGNCPLPIRSCVVEAVLILKEHFHHDFTNKQIVVVGLGVTGGGPIFH
                     YLKETGHQVVGCDKHTPNTMELIKTADVVITAIGKPHFFKTTNFKPGVILYDVGVSRN
                     ALNKLCGDIDPNGIEKVAKWWSPTPGGVGPFTVLAIMKNLWVLYEAHQRRI"
     gene            complement(19060..19135)
                     /locus_tag="MPNE_0019"
     tRNA            complement(19060..19135)
                     /locus_tag="MPNE_0019"
                     /product="tRNA-Ala"
     gene            complement(19141..19217)
                     /locus_tag="MPNE_0020"
     tRNA            complement(19141..19217)
                     /locus_tag="MPNE_0020"
                     /product="tRNA-Ile"
     gene            19311..21182
                     /locus_tag="MPNE_0021"
     CDS             19311..21182
                     /locus_tag="MPNE_0021"
                     /note="identified by match to protein family HMM PF00005;
                     match to protein family HMM PF00664"
                     /codon_start=1
                     /transl_table=4
                     /product="ABC transporter, ATP-binding protein"
                     /protein_id="ADK87092.1"
                     /translation="MGLVLKQFNRKIRTALILAPLFTFAQIIIDLIIPSFLASAIAVV
                     FSIVTLKQKEASGEGVAVDFIAESKLSFQSVQEAQIVLATSVILLALFGLVFGLISIF
                     CASIVAGNTSYFLRRKIFRKIMHITAPSHDQYGSSTLLVRLTNDVYLMEIMTFDFLRL
                     IVRAPFLFIGGLAFAIATNSDMSISLAITFPLTFLVIGILNKKSTPLFKNNQKSVDQI
                     NERVEEDVSGYKVVQSFNLKDTECLKFKAANARWTKSSTNSLFVNTLNIPFTFFFSSM
                     TIIIALLLVFQLDNSVRVDPLPDNAAIRPSIFAFFQYNFYIVLGLILTSLTMVNFTRS
                     RVALGRIKDVLNKPEIQQHVVPDQTVLAPSLEFKNVAFGLGNKENRDFLQDLNFKFEA
                     GKTYGIVGPTGSGKSLIANIIGGLYEPNQGEIFVGGQSIKTIDSDYLAKMIGIVFQQN
                     ILFKGTIASNIKIGLETREDWKHEPDSKKDAAMKRAAAIACADTFIEKFSDTYDHTVE
                     QLGKNLSGGQKQRVAITRTVITKPQILVLDDSMSALDALTEKKVRENIANELPGTTKI
                     IISQNINSIKYAHKIMVIDNGRIAGFDSDAKLMQSCDIYVKMKQAQKDQGGDFDAVA"
     gene            21169..22998
                     /locus_tag="MPNE_0022"
     CDS             21169..22998
                     /locus_tag="MPNE_0022"
                     /note="identified by match to protein family HMM PF00005;
                     match to protein family HMM PF00664"
                     /codon_start=1
                     /transl_table=4
                     /product="ABC transporter, ATP-binding protein"
                     /protein_id="ADK86965.1"
                     /translation="MLSHNQKPNSWKILWRLIKSVQGRTSSKVLYVMVCAIFGILTGV
                     TNSILLAQGLGFIFPTTNTETDGIQSVYLLVFAHNLPVMERLTIVCVTVVVAYILIFS
                     FNVAQNYLGLKLYQEICALLRWKAYLKIQSMSTSFFDTQNNGDLMSRLTNDVYNINNL
                     YAQVGGQTIQSLFILMTTATILFVLSPVIALISLTVLIALIALSFLFLKKARAAYAKV
                     QNNLGDMSGYIEEVLSNHKVVHVLKLQEVMIDNFDKYNRPMVNPTIKANTYAVFIYSW
                     FGFISNITYLASISIATAFSVNNIPSFGVSAINYSFMLSYIAALRQTALPLNQIFSLW
                     NLIQLGIVSGERVFKILDLESPQKQATITKLPNIKGNIRFEKVAFGYSADKPILTGID
                     FSVKHGDIVAIVGPTGAGKSTIINLLMKFYKPFAGKIYMDNFEISEVSETAWREKISI
                     VLQDPFLFSGTIKENIRMGRQDATDEEIIEACKVANAHDFIMRLPQGYNTFISNKTDY
                     LSVGERQLLTIARAVIRNAPVLLLDEATSSIDVHSEKLIQQSIGRLMKDKTSFIISHR
                     LSIIRNATLIIVINDGKVLEMGNHEQLMRQNGFYARLKRSAVK"
     gene            23008..26100
                     /locus_tag="MPNE_0023"
     CDS             23008..26100
                     /locus_tag="MPNE_0023"
                     /note="identified by match to protein family HMM PF00176;
                     match to protein family HMM PF00271; match to protein
                     family HMM PF04434; match to protein family HMM PF04851"
                     /codon_start=1
                     /transl_table=4
                     /product="SNF2 family N-terminal domain protein"
                     /protein_id="ADK86885.1"
                     /translation="MTIAEIRKFAQTTQKFVEAENLFEHGNVVLPKKYLNKARGMAEV
                     LYNSQVIKVSFTAKDGELTCKCSCLANVDNCVHIVAVLLKYHQMLVESKRSFNLAEAF
                     HLDCDQAEMLIENLSLEIIAGGWNFKLGFTINLDKHNPQPSVLRFYCCDATFVYFLHL
                     ENDTLHSVELSKFKPEERATLLFFDKLCKQFTVGYDRNSLLFPLAGFLKELQANTEPT
                     IFVFNDDKIDNILFLRISKKHHGLNHVCGFSGKKVFDFVTYKQKEKQIVLRSAYLSKF
                     TDFKFPYTINIYKLQFGEPLFFHFLIQLKRDGFKNFYFQSEDSIVKEKEYLPKLYFKV
                     EYDPVKNKFVSDAFFKYKNHFNKGTTTVYPHRYYMAKKSDRGGFNRLLFYEEAVENFY
                     QDQFDLGYFRKFEHLPIQDKNQIEAFKAALDDLMPVDLAEVSLSDNLLHQKPLHFALS
                     DLEAVAVDDKQIKLSFAPSAVELKLIKRILSAYHKGNVVCIDQESWYDLKQPAAKELI
                     QFWNQFDLRNATSDGNHIYLPKYYLFEVAKIFSQYLDIKNLFDVPTIKKIEDQNNNVF
                     DLSLEHKKITSLRNYQQEGVKWIRGLEENKFGGILADEMGLGKTVQVIFALLDSYLKN
                     HVNLPSLIIVPASLLLNWKSEFEKFAPQIKVKVANIPSKERGELYEKLTNEILIVSFN
                     VLRSDVKLITKQRFHYVVIDEAQGIKNDSSSITKAAKKVKGNFCLALTGTPIENRLLD
                     LWSCFDFVLPSFLGNKKQFTDQFEKEKTDQSFHLLMQRTSPFILRRTKSKVLKELPNK
                     ITTDIYVELNPMHQKLYEEERDRGLEEIKQIQDKSSFNILTLILKLRHLCSLPKNSQG
                     ILENSAKKEAALEIIHEAIENQRKIILFTQFIDVIDHFKDTFKEQGIEYFIFDGRKSP
                     KSRHSIIEKFNNAKNPCVLLASLKAGGVGINLTAAEVVIHFDVWWNTAVENQATDRAH
                     RIGQKKTVQVYRIIAKNTIEERVCQVQAEKQELVSKTLVEDVNFFESLTNEELLRLFE
                     "
     gene            26146..27318
                     /locus_tag="MPNE_0024"
     CDS             26146..27318
                     /locus_tag="MPNE_0024"
                     /note="identified by match to protein family HMM PF00226;
                     match to protein family HMM PF00684; match to protein
                     family HMM PF01556"
                     /codon_start=1
                     /transl_table=4
                     /product="putative chaperone protein DnaJ"
                     /protein_id="ADK87080.1"
                     /translation="MAAGKRDYYEVLGVSRSATAQDIKRAFRKLAMQYHPDRHKGEGE
                     TVQKQNEEKFKEVNEAYEVLSDTEKRGMYDRFGHEGLNASGFHETGFNPFDIFNSVFG
                     EGFSFDMDGGSPFDFIFSRGKKSRQNRVVLPYDLEIAVGVDISFFEMTNGCTRTIEYT
                     KRVTCSACDGFGAEGGETGMVSCNSCEGNGFILKNQRSIFGTVQSQMLCQSCGGQGKQ
                     AKHKCKTCKGSKYKKVPTTKEIQIPAGIYHGDALVDDHGGNEFGGHVGKLVVHVGVLP
                     SKIFKRVDHNVVANVLVDPMIAITGGKIELPTLEGIKEFNLRAGTKSGEQIVIPGGGI
                     KFTKNFRKKAGDLIIIISYARPSEYSAPELRKLKEFIKPNQEVKQYLNALKNEYKS"
     gene            27302..28231
                     /gene="pip"
                     /locus_tag="MPNE_0025"
     CDS             27302..28231
                     /gene="pip"
                     /locus_tag="MPNE_0025"
                     /EC_number="3.4.11.5"
                     /note="identified by match to protein family HMM PF00561;
                     match to protein family HMM TIGR01249"
                     /codon_start=1
                     /transl_table=4
                     /product="prolyl aminopeptidase"
                     /protein_id="ADK87053.1"
                     /translation="MNTSPKQSGYLKVGNGHEVYFWTAGNPQGKSALYVHGGPGSGTD
                     AGCLKYFDLDTTYVILLDQRGCGQSKAVNPLLHNTTQDLVGDLEALRQHLKLERWTLF
                     GGSWGSTLALVYAITHPQVVEQVFLRALFLGREQDWAEMLLGLGKLFYPYEHQTLLKA
                     IPQACRTDFTKFTNYFYEVLQGNDSALKTQLANAWVKWENTLLSPISYVKDEKAEDAN
                     FTFKLALLECHYAKHHSFLKPNFILENVAVLKDKPVHLIHGRFDLVCPLSQALELKRA
                     LPTLNLYVTNNAGHSGSDPNNLTTIKHLLKTQL"
     gene            28231..29769
                     /gene="metG"
                     /locus_tag="MPNE_0026"
     CDS             28231..29769
                     /gene="metG"
                     /locus_tag="MPNE_0026"
                     /EC_number="6.1.1.10"
                     /note="identified by match to protein family HMM PF09334;
                     match to protein family HMM TIGR00398"
                     /codon_start=1
                     /transl_table=4
                     /product="methionine--tRNA ligase"
                     /protein_id="ADK87265.1"
                     /translation="MKRCYITTPIYYASGKPHIGHAFTTILADVIKRYKQQNGYEAYF
                     LTGTDEHGNKIESKAKSLGLDPQTFVDQNVAYFQQMWKQLDINFDHFIRTTDLSHKAQ
                     VQQAFQLLYDKGLIYQSNWEGAYCVECEQNYFTYDKQTMLCEIGHQLTLVQEPSLFIA
                     FKDSKDWIGEMIATNKLNITPESRAAELKNNFLDGGLNDLALTRQNVTWGIPVPFDNK
                     QTIYVWFDALFNYITNLGFAHNDPKFNKWWNNNDEEHEVIHLISREITRFHCIYWPIF
                     LHQLGFKLPTQFLSHGWIVDGNGHKMSKSLGNVISPEELLAQFGVDGTRYCLLKEMRL
                     DKDNRCSMAIFKDIYNADLANSFGNHASRTFGMIKKYLGGQLDFIEVQDPQVKQLMDQ
                     ADQAMVQFDTAWNNFQFYKGINGLLQLVFQASKLIDQLKPWELVKQTDYTLLKQLLFA
                     CVRCTQVCFVLLAPILVHTSTQIFDLFNFSAQARSKTHLADPQQLQKISLAPVIQLLF
                     KRLD"
     gene            29796..30230
                     /gene="rpoE"
                     /locus_tag="MPNE_0027"
     CDS             29796..30230
                     /gene="rpoE"
                     /locus_tag="MPNE_0027"
                     /EC_number="2.7.7.6"
                     /note="identified by match to protein family HMM PF05066"
                     /codon_start=1
                     /transl_table=4
                     /product="DNA-directed RNA polymerase, delta subunit"
                     /protein_id="ADK86759.1"
                     /translation="MQVEYLDLISQAKEIAETQFKAEPFSFDAIWKEVVKHFKISKQD
                     EPNLISRFYQDFLEDPNFVYLGERNWKLRDFMKFDEWNKISQAMFVTKEIFEEGYEDL
                     SNKKKENEEEVNDFIMGNDGDDNSTGDEIVQGLINDFRDDNQ"
     gene            30230..31096
                     /gene="fba"
                     /locus_tag="MPNE_0028"
     CDS             30230..31096
                     /gene="fba"
                     /locus_tag="MPNE_0028"
                     /EC_number="4.1.2.13"
                     /note="identified by match to protein family HMM PF01116;
                     match to protein family HMM TIGR00167; match to protein
                     family HMM TIGR01859"
                     /codon_start=1
                     /transl_table=4
                     /product="fructose-1,6-bisphosphate aldolase, class II"
                     /protein_id="ADK86662.1"
                     /translation="MLVNIKQMLQHAKQHHYAVPHININNYEWAKAVLTAAQQAKSPI
                     IVSTSEGALKYMSGHQVVVPMVKGLVDALKITVPVALHLDHGSYEGCKAALQAGFSSI
                     MFDGSHLPFQENFTKSKELIELAKQTNASVELEVGTLGGEEDGIVGQGELANIEECKQ
                     IATLKPDALAAGIGNIHGLYPDNWKGLNYELIEAIAKATNLPLVLHGGSGIPEADVKK
                     AIGLGISKLNINTECQLAFAKAIREYVEAKKDLDTHNKGYDPRKLLKSPTQAIVDCCL
                     EKMQLCGSTNKA"
     gene            31097..32197
                     /gene="ychF"
                     /locus_tag="MPNE_0030"
     CDS             31097..32197
                     /gene="ychF"
                     /locus_tag="MPNE_0030"
                     /note="identified by match to protein family HMM PF01926;
                     match to protein family HMM PF06071; match to protein
                     family HMM TIGR00092"
                     /codon_start=1
                     /transl_table=4
                     /product="GTP-binding protein YchF"
                     /protein_id="ADK86877.1"
                     /translation="MLSAGIVGLPNVGKSTLFSAITNLQVEIANYPFATIEPNAGIVN
                     VIDERLDKLASLIKPDKVTHTTFRFVDIAGLVKGASKGEGLGNQFLANIREVDLICHV
                     VRCYEDKKIVHVNNQVDPVFDFEIIVNELIQADIEVVNTRIGKIKRKAESGDKQSKEE
                     YQLLAPVLQGLQQNQMVLHLVNEVDLKKLKSLNLLTAKPILVVANVSEADLSNLDHNP
                     HLTQLNQFLKQHNLPHAIPVCALLENELSSLDANGRQDWLKELGLSDYQGLNQLIKTA
                     YDAIGLWSFFTFGKQEVRAWAFKKGWLAPQCAGEIHTDFERGFIKVEVISWNQLYELK
                     SLQEAKKQGLVRLEGKAYVMQDGDVCHFKFNV"
     gene            complement(32187..33011)
                     /locus_tag="MPNE_0029"
     CDS             complement(32187..33011)
                     /locus_tag="MPNE_0029"
                     /codon_start=1
                     /transl_table=4
                     /product="conserved hypothetical protein"
                     /protein_id="ADK86979.1"
                     /translation="MDKNTILEFCFFGDRYQLMALKNPNKLVKNKQVKAAFNVFMKHR
                     TTLSATNYMAQIVENFEQFLEYIHDKLQPGKLLALLFKNKQFLGWFCVGQWGNMPVLS
                     FWIDPSQQQSGVALETISFFLKYYQRTLQPRELVWSFYESNQRSRHLANKLGFPSLFY
                     FKKAEPNAPKVYFGTKDFKGESVIETKPYLGWGSGWKVNQMLKPTKNLTVNLINIGFD
                     AYSDSQKALLAWFKTHKLTKGQVEVFFNYELCCLCISYNHKQSWVVYSFQQLLAKR"
     gene            33044..33943
                     /locus_tag="MPNE_0031"
     CDS             33044..33943
                     /locus_tag="MPNE_0031"
                     /EC_number="2.4.-.-"
                     /note="identified by match to protein family HMM PF00535"
                     /codon_start=1
                     /transl_table=4
                     /product="glycosyltransferase, group 2 family protein"
                     /protein_id="ADK87110.1"
                     /translation="MQFKYLFTVIIPTYNCGQYIPKALDSLLLQGEYFTKTQVLIVND
                     GSTDNTKQIVEPYTQQYSNIEYLEKPNGNWGSVVNFVKQNQLAKGQYITVLDSDDYFL
                     ANAFQRVAAHFGHDMIVSAFYCYISPKRRRFLKPYFGKTGVIEQKTKLRTPHSQPLAK
                     FYRHEIFNLLDPLKEKLFYQDCLLYHNAINKVQSVFYICEPLAVWYATRPGNSTTMPW
                     NNADKFQAWCDLLKQMNLYGAGIVIYIYTMLPGFLKELKRQQLVLDLAKKPAYTWLPQ
                     PLAFLFGGLMALRTRKYIRYPKN"
     gene            33964..34536
                     /gene="efp"
                     /locus_tag="MPNE_0032"
     CDS             33964..34536
                     /gene="efp"
                     /locus_tag="MPNE_0032"
                     /note="identified by match to protein family HMM PF01132;
                     match to protein family HMM PF08207; match to protein
                     family HMM PF09285; match to protein family HMM TIGR00038"
                     /codon_start=1
                     /transl_table=4
                     /product="translation elongation factor P"
                     /protein_id="ADK87021.1"
                     /translation="MADMIEAKSLRSGQTIFGPNKEILLVLENTFNKTAMRQGIVKTK
                     VKNLRTGAIVWIEFTGDKLEQVIIDKKKMTFLYKDGANYVFMDQQDYSQIEIPEKQLE
                     WEKNFITEDSEVTIISYQSEILGVNLPELVPIEVEFAEEAVQGNTANMARKRARLVSG
                     YELDVPQFIRTGDKIVISTIDGSYRERYNK"
     gene            34517..34960
                     /locus_tag="MPNE_0033"
     CDS             34517..34960
                     /locus_tag="MPNE_0033"
                     /note="identified by match to protein family HMM PF09185"
                     /codon_start=1
                     /transl_table=4
                     /product="conserved hypothetical protein"
                     /protein_id="ADK87228.1"
                     /translation="MNGTTSKLTRTQRRIAIVEFIFATLFFLPKTADQIQAAFLDYDV
                     PERPLNDWQKEIVKVFSERCVEFIELIENQQQRNQAEVQSKYNKVSGKKVDLLTKAVI
                     LCALSEQHAQATDKPLLISEALLIMDHYSQVPEKKQTHALLDKLL"
     gene            34960..35571
                     /locus_tag="MPNE_0034"
     CDS             34960..35571
                     /locus_tag="MPNE_0034"
                     /codon_start=1
                     /transl_table=4
                     /product="conserved hypothetical protein"
                     /protein_id="ADK87139.1"
                     /translation="MRRNWREHYNVFVANLALVLGFMLNIVVARYTLTGATPQARFLF
                     LTPFLGIVAASIFYFFDVKWFLADYPYKKFHFQKKWTWTYLSGVFVFFANILVNVILL
                     ALLVNQMTNQILSEKYTGLLDNAYPLLWSAVGVSIFLSLISIGLSKTAHFKIDVEMLK
                     AKKGEPTAADKTDSRPVVVDLDQTKSKKDGDNPPQASGDMTSL"
     gene            complement(35795..36121)
                     /locus_tag="MPNE_0035"
     CDS             complement(35795..36121)
                     /locus_tag="MPNE_0035"
                     /codon_start=1
                     /transl_table=4
                     /product="conserved hypothetical protein"
                     /protein_id="ADK86907.1"
                     /translation="MKKLLVIVYPDMNDVEYTNTMVVFGFVKELQTVIYHPNLSTVKG
                     SNGVTLVNQITSKVNLEEFDGVFIPGGMGATKVLDHDQQLLDTIRYFKDHDKYVFAIC
                     DTPNVL"
     gene            complement(36125..36745)
                     /gene="upp"
                     /locus_tag="MPNE_0036"
     CDS             complement(36125..36745)
                     /gene="upp"
                     /locus_tag="MPNE_0036"
                     /EC_number="2.4.2.9"
                     /note="identified by match to protein family HMM PF00156;
                     match to protein family HMM TIGR01091"
                     /codon_start=1
                     /transl_table=4
                     /product="uracil phosphoribosyltransferase"
                     /protein_id="ADK86664.1"
                     /translation="MIKKVHHALIENELTKLRDKSSSSSQFRMALSQITSLLFFEVTK
                     ESPLEEIVVKTPFTKTKGYKLKNEIVLVPIMRAGLGMVDPIVRYSEKIRVGHLGIYRE
                     HEGTNVISYYKKMPENIGNSHVIILDPMLATGTTLATAISSIKKNHPIKISVVAIVAA
                     PEGIKAVEAAHPDVDIYLAAIDEKLNKDNYIIPGLGDAGDRLFGTK"
     gene            complement(36785..41116)
                     /gene="polC"
                     /locus_tag="MPNE_0037"
     CDS             complement(36785..41116)
                     /gene="polC"
                     /locus_tag="MPNE_0037"
                     /EC_number="2.7.7.7"
                     /note="identified by match to protein family HMM PF00929;
                     match to protein family HMM PF01336; match to protein
                     family HMM PF02811; match to protein family HMM PF07733;
                     match to protein family HMM TIGR00573; match to protein
                     family HMM TIGR01405"
                     /codon_start=1
                     /transl_table=4
                     /product="DNA polymerase III, alpha subunit, Gram-positive
                     type"
                     /protein_id="ADK86793.1"
                     /translation="MVFDTETEKGKRILALSQFLVKKNILDHNELHQLNNRIELVYLE
                     NDRENALFLVALTLKKPLTIDIWNALYEGFQDVEGAELRITFQEDATFFKDGSTKSSV
                     TLAIIKDYFKSFFGKDKKYRILLEQELTHPNFLSYSNHELKANCQSQELDQWLIEQRQ
                     AFIKWMHQAGFTHFGFVSLFNPPAEKQLKVKSMKVSKYDKQFETEVFSTEFVPIHKIN
                     QQMDEIKLMGQIFELKDFPGYNNLRNTLNIYVTDFQLGGSLILKWFYKDPKTIEGIKI
                     GTWVKATVKVERDAKTQLLQGIIKEISPIETPAYYRRPDQDKQKRVELVFHTKMSAFD
                     GINSVQEYAQFAKERDWKTIAVTDKDNIHIYPTLYEVAKKYGLKAIYGLECNLIDDHI
                     KIVSNPDKTKLKDATFVIFDIETTGLHGRYDSVIEFAGIKVKHNREVERMQFFLKIDG
                     PLPAAVTEITKITQAQLEDGMEQQAGLEKLRAWLDGCVMVAHNGLSFDLPFLQTQFEK
                     YNIAPLTNPLIDTLALSWALNPGFASHTLSNICAKLKFDFDDERLHRADYDTQALKKV
                     FDYFKEQVELMGITNLEQLDQELNQQCHFELLKRTFTNTGIIYIKSQSGFAKLYELLS
                     IALTDNNATRPLVLTSTLQKFAKSFVITDNPVQGDIFKAALTKPLKELEAAIKRVDFV
                     LIAPPDAYAGYTIREGLKKEAIPNAIKLVVDTAQRLNKLVAVASDAYFIHPWENEYYK
                     AIVCAKGLGGRWHRHFNYKEREQRVPNVFVRTTGEMLNEMSFLGEQLAYELVVKNTNK
                     LAKQLTADDLVPVQTKLQPPVIEGSNENLAAKTWSQAKAIYGDPLPKLIEQRIQEELK
                     AIIDNGFGIIYWISHLLVKQSVQDGYFVGPRGSIGSSLVANLIGISEINPLVPHYLCE
                     SCQYFEVNEEVDDGYDLMVRDCPKCGAKAAFKGDGHNIPFATFMGFAGDKIPDIDLNF
                     SSEYQAKAHAYVRELFGEQYTFRAGTIATVAEKTAYGYARNYFEIIKQTELATAPEIE
                     RFKQKLVGIKRTTGQHPGGIMIFPNHKSVYEFTPCGYPADDTSSDWKTTHFEYDALGD
                     TILKLDILGQDDPTMLKHLADLTHVNPQNIPRFDKKLTEMFWSVNPLKLKPHYLDEPT
                     GAIGIPEFGTKFVRKILEQTKPKGFGDLIRVSGLSHGKNVWADNAQKILKDQNLSLKD
                     VIACRDDIMLYLIHKGMQAKDAFEIMEKVRKGIALNAKEVQLMQSNGVEQHWINSCLK
                     ISYLFPKAHAAAYVLMAWRIAWFKLYHPLSYYACLLSFKLKEHDVSGFKSGVSFVKQK
                     LEELNTLYRIKRIKPKEAELLTSYEVYLEMMARGIKLEQISLTHSHATRFVEHNGMLI
                     APFITIPGMGEAVANSIIEARNEKPFSSLDDFKKRTKITKKHIEAFTQMQLLDEFREQ
                     DNQKKLF"
     gene            41394..43394
                     /locus_tag="MPNE_0038"
     CDS             41394..43394
                     /locus_tag="MPNE_0038"
                     /note="identified by match to protein family HMM PF03072;
                     match to protein family HMM PF03086"
                     /codon_start=1
                     /transl_table=4
                     /product="MG032/MG096/MG288 family 2"
                     /protein_id="ADK87198.1"
                     /translation="MKAFRKLLLGLALPTTIGPLLGLLLTNTDTVKNESLTTVRHRSS
                     INQDFDGIFHTVKLLEPIQQSNADPAASFALFQQKFPNLKRVANSTLNTFDVYNLLSG
                     WKSSLTAYLNQVLALQQRIKAADQIFPNQKETLPKDENPNIFEVLGAYGGKGFFPTLG
                     SNGLHLPPQLFQFFRDFQLSSFTIKDFEVALVSEPDIVQHDKVRYAFQVQFNLVLQLQ
                     INRNPVLFDFNLQLKTNNFANQTSFDELFNEKTNPLNWQFFSKLKVNHLVYEGNDITQ
                     LANTLLQSQFNVLQLDLNKSIYRLNLNAMAQRFEHDWVQPLYAKRTQAKIAYEAEQAR
                     IAAENKRKELERQKLLAELKAKAEHYQKIKQARENMLKGLKSITDFVKFWKSPDRLLV
                     GFNKQDDITTRAGVYKALQIAYANYPQWTFYLTLQGWKNGSELLLKRPSWTNLLSDIH
                     FQKAFNLKNTVSEQTLGAATLPGYGYYGLRMSDWLRWALGYYSYIHMGVPQNVQTKFT
                     GTPDNEQQVWIANEPFEWNKHYGVGPKYKDKAYRFNMEISFELEGWIAVKWWAWAFKG
                     SIPGNWKGKLKVTHLFDGMVPVWELGPVNTHLPQYSFTDQQQLLFVPHSIQKIEAIGA
                     DKGINDLLKTQNLHNLERLSYESTNPIDLISYLLYAIQYIKV"
     gene            43566..45587
                     /locus_tag="MPNE_0039"
     CDS             43566..45587
                     /locus_tag="MPNE_0039"
                     /note="identified by match to protein family HMM PF03072;
                     match to protein family HMM PF03086"
                     /codon_start=1
                     /transl_table=4
                     /product="MG032/MG096/MG288 family 2"
                     /protein_id="ADK87258.1"
                     /translation="MKTLHKLLLGLSLPAILGPLFGLLVTKTDAESPVAALHKSKSFS
                     KNLDSFRALFVGEDIEEQLAKVQQQTPEVSFASFQQKFPDKASLRNGFQPIDVYNFLS
                     GWKGALENFLAKVVELQKKIKAADDIFPNQKKNPDKKDNPNVLEVLGEYGGDGFFPTL
                     GNNGLNIPDQVFQSFNNFQIENYKISDFKVDIASERDIVQHDKFRFSYVVNIGLELAL
                     LVNKRPVYFNFSLDLRTNNFSNQAGFNEIFNAPGNAATNWQFFSKIKVKQLNYDGNDS
                     THLANTLLQDQFNTLNLNLQKSIYELPLTEMETKFQQEYVELLLAKRREEKRLWDEEQ
                     KRIEAERKQKEAELAQIQRELKEKAEKDAAVKQAQTNLKTALSSVEGFVKFWTEGEDR
                     IKLGFTKEDNLYTRAGLVKALKISFANYRAWTFYITLLGWKAGSEKLLRKTSWTNLLS
                     DVNFQNAFGLKNTASEEQVGKTSLPGYGYYGIRMSNWLRWALGYYANTHAGSPQNVKA
                     TIDGNPSDTTKVWIAPEDFKQGVHIGVGEHFKGKAYKFKFEVSFELEGSIAAHWWTLA
                     LRGNIPGYWKGKLQVTHTFDGDVPSWYYGSVHTHAPEYRFTEDNKLLFVPHSIQKITA
                     VGGDSNGVNGLLKSQNLHNLERQSYEVTAPIDLVSYLMFAIAKEPTNNW"
     gene            complement(45721..46053)
                     /locus_tag="MPNE_0040"
                     /note="conserved hypothetical protein; this gene contains
                     a frame shift which may be the result of a sequencing
                     error; identified by match to protein family HMM PF01519"
                     /pseudo
     gene            complement(46163..46279)
                     /locus_tag="MPNE_0041"
     CDS             complement(46163..46279)
                     /locus_tag="MPNE_0041"
                     /note="identified by glimmer; putative"
                     /codon_start=1
                     /transl_table=4
                     /product="hypothetical protein"
                     /protein_id="ADK86848.1"
                     /translation="MHRNNFAYWSIKQLILVDNKVAISSYFLNFTEKKGGMA"
     gene            complement(46427..46669)
                     /locus_tag="MPNE_0042"
     CDS             complement(46427..46669)
                     /locus_tag="MPNE_0042"
                     /note="identified by match to protein family HMM PF01519"
                     /codon_start=1
                     /transl_table=4
                     /product="conserved hypothetical protein"
                     /protein_id="ADK87154.1"
                     /translation="MEKGKSGYVTHKQLDKKLEVFKQDLLVELSEKFVTKEEFRAQGK
                     QIKELQIEQKAQGKTLQLILEALQGINKRLDKLESK"
     gene            complement(46816..46935)
                     /locus_tag="MPNE_0043"
                     /note="conserved domain protein; this gene contains a
                     frame shift which may be the result of a sequencing error"
                     /pseudo
     gene            47179..48195
                     /locus_tag="MPNE_0044"
     CDS             47179..48195
                     /locus_tag="MPNE_0044"
                     /note="identified by match to protein family HMM PF03086"
                     /codon_start=1
                     /transl_table=4
                     /product="MG032/MG096/MG288 family 2"
                     /protein_id="ADK86986.1"
                     /translation="MTKLPKLLLGLTFSVSLIPFSSLLITSTDVNKQPVPTALQRTGA
                     SAIHEGSFQTITLGQSLMEQIEQLQQFTPAQRFTQFKKKFPNQKLLSQSELSPVDVYN
                     FLSGWQGALVSFLDRVIKLQGKVKEANEIFNPNVGDQIVLPKKENPNVLEVLGEYNGF
                     GFFPTLGKNGLNLPQQIFENFTDFKVESYQINDFKVSLVGERDIIKNDKVRFSYAVQI
                     PLNLELLVNNQKVTFNITVDLRTNNFSTQETFNDLFNNGTAPTNWQFFSRIKVNKLHY
                     DQTDATHLANTLLQDQFNALNLDLQKSIYDLNLDGLEERFEEEYAKPLREKRTQQKKE
                     WEEE"
     gene            48655..49215
                     /locus_tag="MPNE_0045"
     CDS             48655..49215
                     /locus_tag="MPNE_0045"
                     /note="identified by match to protein family HMM PF03072"
                     /codon_start=1
                     /transl_table=4
                     /product="MG032/MG096/MG288 family 1"
                     /protein_id="ADK86811.1"
                     /translation="MREAIDKYATYSVSRPNNVTTYLPGKVDGSGKDQIWISPNNFQV
                     NREWGNGAHFKDKAYRFNFDVKVEYDVEVKAAWWTALFRGSIPGYWKGKFKVTYSFNV
                     EVPSWNYGDKQVRPPQYSFKEQEKQLLFVPRHVQKIEAEGKHLEIINPFLKDQHLDFF
                     EHYHPDLTQPLDMVSYLMYAIADKVK"
     gene            49277..51295
                     /locus_tag="MPNE_0046"
     CDS             49277..51295
                     /locus_tag="MPNE_0046"
                     /note="identified by match to protein family HMM PF03072"
                     /codon_start=1
                     /transl_table=4
                     /product="MG032/MG096/MG288 family 2"
                     /protein_id="ADK87077.1"
                     /translation="MKKLHKILLGLSLPASLAPLSGFISTDADNSQFSLKKSSTEIKG
                     TQSIHLLNLGESLTEEIKEAQKRTPETSFASFKQKFPNKESFVKGFQPIDVYNLLSGW
                     KDAISSFLDKVVELQKKIEEANKIFNTNIGNQIDLPEDENPNVLNVLGSYGGEGFFPA
                     LGKNGLNLPQQIFENFTDFKVVSHKIHDFQVSLVGERDIIKNDKVRFSYAVQIPLNLE
                     LLVNNQKVTFNITVDLRTNNFSTQETFNELFNKCIGPVNWQFFSRVKVDKLHYDQTDA
                     THLANTLLQDQFNALNLDLEKSIYDLELPRLEAEFQQKYVDPLIEKKQRQKAEWEEAE
                     RIRKEEEEKHQKELEEQQRIQAEKAKNDEQLRKAQTELKKALGGIDSFVEFFTNNDLR
                     LKLGYTKEDNVRTRAGLFRALEVSFGNYRAWTFYITLLGWKDTTEKIFKKAKWQDIRD
                     DEKFRKAFGLSPKATEKDVGKVTNPGYGYQGIYIKDSLRDGIAKYSDSTVSEPKNVKV
                     SLPGTVGDNEEGKIWIASHNFRQNHEWGAGEKFKYSAYRFKFDVTVDYDVEVSAKWWT
                     WAFRGSIPGYWRGKFKVTYSFDGVVPSWKYGHIQVRTPQYSFNKQEQKILFVPHAIQK
                     IAAEGSNLDLINPFLKDQKLDEFEHYHPDLTKPLDLVAYLLYAITTRS"
     gene            51619..52413
                     /locus_tag="MPNE_0048"
     CDS             51619..52413
                     /locus_tag="MPNE_0048"
                     /note="identified by match to protein family HMM PF00230"
                     /codon_start=1
                     /transl_table=4
                     /product="transporter, major intrinsic protein (MIP)
                     family protein"
                     /protein_id="ADK86916.1"
                     /translation="MFNLSDFSELPRWIGAEFLGTFFLILLGNGAGSQLTLNKMFVKE
                     SKAKLLTAAFAWGIAVLVGVLIANSLFEGAGNINPAVSLFYAVSGTIQKALYPLHVNF
                     SIPLLWVALLLAWVAQFAGAMLAQALLNFLFWKHIEQTDPQSVLVTHCTNPAIFNIPR
                     NFATEFVATSVLIASLLVAGSFGANRFDQSPRGVVPMLVVTGLIMSFGAATGTAINPA
                     RDLGPRIVYWLSPIKNKDPNLKYSWIPVAAPLSASVILGVLVAVIV"
     gene            complement(52384..53058)
                     /gene="tdk"
                     /locus_tag="MPNE_0047"
     CDS             complement(52384..53058)
                     /gene="tdk"
                     /locus_tag="MPNE_0047"
                     /EC_number="2.7.1.21"
                     /note="identified by match to protein family HMM PF00265"
                     /codon_start=1
                     /transl_table=4
                     /product="thymidine kinase"
                     /protein_id="ADK86806.1"
                     /translation="MFNYNWATMSFSQVFHQSPRGWIEVICGPMFSGKTEELLRKIKR
                     WKLAKIPVIIFKPKIDTRQQHLVKSRNGHSDEAIEINSPLEIYDYLTKDRFDVVAIDE
                     AQFFSSEIVEVVKSLNDLGINVIVSGLDTDFRAEPFGSIPQLLAIADKICKLDAVCNV
                     CGQLAQRTQRIVSKSNETVLIGDIEAYEPRCKLHHHVQGKPVTVKTKQFKERFKELND
                     NSHKHT"
     gene            53061..54305
                     /gene="hisS"
                     /locus_tag="MPNE_0049"
     CDS             53061..54305
                     /gene="hisS"
                     /locus_tag="MPNE_0049"
                     /EC_number="6.1.1.21"
                     /note="identified by match to protein family HMM PF00587;
                     match to protein family HMM PF03129; match to protein
                     family HMM TIGR00442"
                     /codon_start=1
                     /transl_table=4
                     /product="histidine--tRNA ligase"
                     /protein_id="ADK87229.1"
                     /translation="MSVLQKPRGVKDWYGEELIYFNWTVHQITNLAWKWGFSEVKTPL
                     LEYAEAFKRTNANADIVKKELYEFHDKSNRLLALRPEATAGIVRLVCENKLLQPQNYP
                     LRLFTIGTMYRYERPQSNRYREHYQFSCEVIGDTNPTVLLDTLLLGHAIIQQLGIEGV
                     ILKLNNLGNSATIQQWNQALQAYLTQFKAQLTELSQSRLSTNPLRILDDKVDGQLPFI
                     SDAPQIEQFLDAEQQALNTWLQQQLTQQQVPFEWNPTLVRGLDYYTGVVFEFVKDDTT
                     VLAGGVYDNLVEELGGTPTKALGFACGIERSINCLSAVKKQAILANQPPRLLVIGLTE
                     AALEKLLQLSLGWRAYHPVTIYPKVIRIINGIRAAQRLGYRFLGVIGGNNLEQQTITV
                     KDLATEQQTTYTWDEFRQRQVL"
     gene            54277..55950
                     /gene="aspS"
                     /locus_tag="MPNE_0050"
     CDS             54277..55950
                     /gene="aspS"
                     /locus_tag="MPNE_0050"
                     /EC_number="6.1.1.12"
                     /note="identified by match to protein family HMM PF00152;
                     match to protein family HMM PF01336; match to protein
                     family HMM TIGR00459"
                     /codon_start=1
                     /transl_table=4
                     /product="aspartate--tRNA ligase"
                     /protein_id="ADK86802.1"
                     /translation="MNLDNAKCFKQRVFIGNLTSEHLNKTVTIAGWVKRIKKLGELNF
                     VIVGDKTNTIQVTCKNKEQVKYLTREDLVIVKGKLKRLDSVRFEITNPTITLFAKSKT
                     PPLIIEDKTDALEEVRLRYRYLDLRRPVMQKRLALRHKVTLAVRNWLDQMGFIEVETP
                     TLTKSTPEGARDFLVPARIREHSFYALPQSPQIYKQLLMVGGTEKYFQIAHVYRDEDS
                     RKDRQPEHTQIDLEVAFYTKEMVMDLIQRLFVDVFRQVLNIKLKKPFPVLKFAEAFNR
                     FGSDKPDLRYGFELEDCTDLFQDSPNQFTNLINAGGIVGGIQLPNLYLDEVSFKALRK
                     LAKDNGVSLEFYSDKASSLKQPLDLPLAGTILLVAHKSKTQAWTALGAIRNELKYHLN
                     LVKPNQYSFCWIVDFPLYEFDEKEQKWVSAHNMFSNPQPQWLVNFENHKAEALSEQYD
                     LVLNGFELGSGSIRIHDPEVQTRLMQSLGVDPQQFGFVMEAYQYGAPVHAGMGLGLDR
                     LMMIINNVDNIREVMAFPKNAQGIEMHTNAPDQVDIKDITTIWSKHPVK"
     gene            55926..57281
                     /gene="pncB"
                     /locus_tag="MPNE_0051"
     CDS             55926..57281
                     /gene="pncB"
                     /locus_tag="MPNE_0051"
                     /EC_number="6.3.4.21"
                     /note="identified by match to protein family HMM PF04095"
                     /codon_start=1
                     /transl_table=4
                     /product="nicotinate phosphoribosyltransferase (NAPRTase)
                     family protein"
                     /protein_id="ADK87082.1"
                     /translation="MVQTPSEINTHLKHLLACDAYKLSHRLMYPNDTTNLYSCLTARG
                     GRGGFPNFVWNHEFAKKIILEVFGNFCDSVLAVQNDPGLAQALTDKVTTVFGDPQFGL
                     EFTQHICYLANFLKQHHQLPLTVKIHQSSEGLAFRTPLVTITGSDQMVPELVWLVNYF
                     ETVLLENIWLYQTTLTVAQSLKLLLERYANETADNTEFTHFQCHDFSMRGMSSLQSAL
                     YVANAHLQYFSGSDTILGGVAAKSILASEHSVMCADGQEGELNTFKRLLEQFPNKNLS
                     LVIDSYDMWHVLDNILPQLKDLVLQRQEKLYLRPDSGNFETLICQGKRFNPEDKTTWG
                     VIDYLDYHFGSTVNQKGYKVLNQKLGIVYGDGITYERIEYILEQLKQRGFCSSNIVFG
                     VGSTTYQNLNRDTLGFVYKLTAIKKGNTWHDVTKSPITDPTKQSIGGRFDNPNLIQVY
                     G"
     gene            57586..59343
                     /locus_tag="MPNE_0052"
                     /note="MG032/MG096/MG288 family 2; this gene contains a
                     frame shift which may be the result of a sequencing error;
                     identified by match to protein family HMM PF03072; match
                     to protein family HMM PF03086"
                     /pseudo
     gene            59294..59428
                     /locus_tag="MPNE_0053"
                     /note="conserved domain protein; this gene contains a
                     frame shift which may be the result of a sequencing error"
                     /pseudo
     gene            59605..61503
                     /locus_tag="MPNE_0054"
     CDS             59605..61503
                     /locus_tag="MPNE_0054"
                     /note="identified by match to protein family HMM PF03072;
                     match to protein family HMM PF03086"
                     /codon_start=1
                     /transl_table=4
                     /product="MG032/MG096/MG288 family 2"
                     /protein_id="ADK87068.1"
                     /translation="MRFRYKAFLLTLFASTTTLTGFIIPTLSQHGSSTDPSFVALRNN
                     SSLSCDGKSRLLEFGNDLGFSKEETDVLAKQKNWEQNYTNFKKQFEHKLLDPKSFSLT
                     DVYNLFSGFQQSVADTVKLMNELQTQVNKANDIYPVESFQVPKVPQKLFGFVDQGFFP
                     KLNPKGLNIADNVAYLFEKYSLKQATLKDFDIVLEKKNDIVLEHKVRYNFALQFHFET
                     TYIGSGGEINLQFALQASTTNFSSLEELQASFSKVGNNLTAQLFWKPVVTKLTSGEND
                     LTHIAQTAVGESLFDSRVDLTSSIINNEAAIKTTQQQFETEALALFKAEREKALAEYK
                     AEQERIAKELEEQRKELERLKKEQQNKQELVESLYNVANFVSYWEKRGKDVTDKKQLI
                     QALKSAFATNWNEVFQLLTAGMREGIKEYYKHNKPDQSANAKKAFGQNGLAFPRTGFD
                     GIYMSDWLRGELRNKGNINLHLKQNETTVKKIRDDISIEWNESKGGIEFHQTYPYWFE
                     FEVNFKYIGGYSLNWWDAIWAKVAGIPGSWKGEMNLKLVIDGEIHKWMVTKPDYPGTF
                     FPFDDQFDKLWFTLHVSQEISVRDESFMNLLKKQGLDKLDLRTGSTKPPVVDLASYLH
                     YLILADKS"
     gene            complement(61963..63489)
                     /gene="glpK"
                     /locus_tag="MPNE_0055"
     CDS             complement(61963..63489)
                     /gene="glpK"
                     /locus_tag="MPNE_0055"
                     /EC_number="2.7.1.30"
                     /note="identified by match to protein family HMM PF00370;
                     match to protein family HMM PF02782; match to protein
                     family HMM TIGR01311"
                     /codon_start=1
                     /transl_table=4
                     /product="glycerol kinase"
                     /protein_id="ADK87152.1"
                     /translation="MDLKQQYILAIDEGTSSCRTIVFDKDLNQVAIAQNEFNQFFPKS
                     GWVEQYPLEIWSVQLATMQSAKNKAQIKSNNIAAVGITNQRETIVLWNKENGLPVYNA
                     IVWQDQRTASLCDKLNQDTKIKEFVKKHTGLPINPYFSATKIAWILENVPLAQKMLKE
                     DKLLAGTIDTWLIWKLTGGKMHVTDVSNASRTLLFDITTMTWSQELGDIFKVPLSILP
                     KVMPSNAHFGDIVPSHWSTSATGMVPIRGVAGDQQAALFGQLCVEPAMVKNTYGTGCF
                     MLMNIGNELKYSQHNLLTTVAWQLENQKPVYALEGSVFVAGAALKWLRDSLKVMYSAA
                     ESDFYAKLAQKEEQEVVFVPAFTGLGAPYWDASARGAIFGIEANTKREHLVKATLEAI
                     AFQANDLIKAMASDLNSSIKKIKADGGACNSNYLMQFQADIANLEVIIPKNVETTAMG
                     AAFLAGLAVNYWKDTKQLEKLTGIAKQFKSQMNQTVREKKSKRWNEAVKRTLKWASLD
                     "
     gene            complement(63480..64634)
                     /locus_tag="MPNE_0056"
     CDS             complement(63480..64634)
                     /locus_tag="MPNE_0056"
                     /note="identified by match to protein family HMM PF01266"
                     /codon_start=1
                     /transl_table=4
                     /product="FAD dependent oxidoreductase"
                     /protein_id="ADK87224.1"
                     /translation="METRDVLIVGGGVIGCATAYELSQYKLKVTLVEKHHYLAQETSH
                     ANSGVIHTGIDPNPHKLTAKYNILGKKLWLNTYFKRLGFPRQKIRTLIVAFNEMEREQ
                     LEVLKQRGIANQINLEDIQMLSKEETLKLEPYVNPEIVAGLKVEGSWAIDPVLASKCL
                     ALAAQQNKVQICTNTEVTNISKQVDGTYLVWTNNETTPSFKVKKIIDAAGHYADYLAH
                     LAKADDFEQTTRRGQYVVVTNQGELHLNSMVFMVPTIHGKGVIVSPMLDGNFLVGPTA
                     LDGVDKEATRYITKDAPCMLTKIGKHMVPSLNINNALISFAGSRPIDKATNDFIIRIA
                     HNDPDFVILGGMKSPGLTAAPAIAREAVRLLNWKLTKKPNWNGKYNLPWI"
     gene            64817..66790
                     /locus_tag="MPNE_0057"
     CDS             64817..66790
                     /locus_tag="MPNE_0057"
                     /note="identified by match to protein family HMM PF02608"
                     /codon_start=1
                     /transl_table=4
                     /product="basic membrane protein"
                     /protein_id="ADK86970.1"
                     /translation="MFGKGLVKKGLLFFSGVSTMAVFLVSCGATRIWESSIQLLVSND
                     EATLADKSFSEMSYEGIRRYFRSQKHIELPSPNSSLLQDGNGLWKRPGRTLSDRIATF
                     KNIKNDGSDVIVATGFNQQEALQAISSDDRRYLADKNDLAKVGFIFVDGQIEKEYNVI
                     NKTPQFRSTPLNISSVAFRSDDGSFLTGVATAVYLNLNQDYFLKKNGATNNSSQDLTV
                     SGFVGVPIPSTLSFLNGFRLGIAYFNEVIYTHLSDAETTSDNKSNSSSASNSVLVQLK
                     QMQGNDKKIKKIKWISPKQGSDNNSNLSIDDHKSGSFSSTEPRATTIINNLLDKGVSA
                     IIPVAGPQVNLAVNEVARRKAHTAIIGVDSAQELLDINQDAPDKDQLIKGNKKIIPFS
                     SIKALDVAIENMLIAIQKGSDNNGYKGFGYNNIGTVGTSSVGISEAGYEFLIDPVFWK
                     TTQSQGKSMATNMTNLKRLSSDDTNTKKALKEVSTHKNGSDKDGIIGKYSNLLTKKST
                     TVTAVAQKSMTDNNSGTEQKKNLSEVDTKKKEKESKGKTQSNGQDSGQQNGKETNDII
                     SKYSKLLTMTTMNNKVMSSKKQSSDDNSFKKTSENGDWVIKGDELTKKKSTELPAFAK
                     GADYPTFPTEAVSVINGSTALDGKGFKWSFKQI"
     gene            66808..67074
                     /gene="ptsH"
                     /locus_tag="MPNE_0058"
     CDS             66808..67074
                     /gene="ptsH"
                     /locus_tag="MPNE_0058"
                     /EC_number="2.7.11.-"
                     /note="identified by match to protein family HMM PF00381;
                     match to protein family HMM TIGR01003"
                     /codon_start=1
                     /transl_table=4
                     /product="Phosphocarrier protein HPr"
                     /protein_id="ADK86726.1"
                     /translation="MKKIQVVVKDPVGIHARPASIIAGEANKFKSELKLVSPSGVEGN
                     IKSIINLMSLGIKQNDHITIKAEGTDEEEALNAIKAVLEKHQVI"
     gene            67518..67769
                     /locus_tag="MPNE_0059"
     CDS             67518..67769
                     /locus_tag="MPNE_0059"
                     /note="identified by glimmer; putative"
                     /codon_start=1
                     /transl_table=4
                     /product="hypothetical protein"
                     /protein_id="ADK86886.1"
                     /translation="MLKSTHNFLDKNIPLRKKWIEEKIASDELEGWEYTQIYPFLRKL
                     SRRKRYHFLRALENGDKPTSVLTDRENQLSENQISQAHA"
     gene            68601..68972
                     /locus_tag="MPNE_0060"
                     /note="conserved hypothetical protein; this gene contains
                     a frame shift which may be the result of a sequencing
                     error; identified by match to protein family HMM PF00938"
                     /pseudo
     gene            68984..69313
                     /locus_tag="MPNE_0061"
                     /note="conserved hypothetical protein; this gene contains
                     a frame shift which may be the result of a sequencing
                     error"
                     /pseudo
     gene            complement(69658..69771)
                     /locus_tag="MPNE_0062"
     CDS             complement(69658..69771)
                     /locus_tag="MPNE_0062"
                     /note="identified by glimmer; putative"
                     /codon_start=1
                     /transl_table=4
                     /product="hypothetical protein"
                     /protein_id="ADK87279.1"
                     /translation="MEKKAKRKFLGKKRAKSLDKEKAIFWLKSGNFFNKKG"
     gene            70080..70229
                     /locus_tag="MPNE_0063"
     CDS             70080..70229
                     /locus_tag="MPNE_0063"
                     /note="identified by glimmer; putative"
                     /codon_start=1
                     /transl_table=4
                     /product="hypothetical protein"
                     /protein_id="ADK87202.1"
                     /translation="MLIPLLLAYNFSFFLLKDSLSFYQENLFFYVLKVVFILVQNLVQ
                     KQSNF"
     gene            70379..72061
                     /locus_tag="MPNE_0064"
     CDS             70379..72061
                     /locus_tag="MPNE_0064"
                     /note="identified by match to protein family HMM PF00005;
                     match to protein family HMM PF08402"
                     /codon_start=1
                     /transl_table=4
                     /product="ABC transporter, ATP-binding protein"
                     /protein_id="ADK86846.1"
                     /translation="MNERFLIEIEGLNKTFDDGFVSVRDINLKIKKGEFITILGPSGC
                     GKTTTLRLLAGFEDPTYGKIKVNGLDIKDLPIHKRPFATVFQDYALFSHLTVYKNIAY
                     GLKAMYTKLDPIDKLVEQYHQSLLDKQHRLHKRIERLEKSNANPQLLEQLKQTVVVQQ
                     KQFKQQTETFKQKENARRDAIQQRLVQLTKEWESLSKQKLQQLEAEKKLLDKKFEQTE
                     RKYQKDAWMATHSEMRLKQFKQEVLALKQLIKTKFKQNEPVDKLQLKLQTLKQKYAAK
                     RQIDKEYDKLVLAYNKKDYWTSYWETYSLQQQEAFEKRYLSRKLTKQEQHQKVCAVIE
                     LVGLKGNEDKLPEELSGGMKQRVALARSLVIEPDILLLDEPLSALDAKVRKNLQKELQ
                     KIHQQSGLTFILVTHDQEEALVLSNRIVVMNEGNILQVGSPADIYDSPKTEWIANFIG
                     QANIFKGTYLGDLKIKLHSGEVIKTDVDNNYVVGKEYKILIRPEDFDIVPKNKGFFNV
                     RVIDKTYKGLLWKITTKLVDDTIVDLESVNDIEVDKTFGVTFDPIDVHLMEV"
     gene            72063..72923
                     /locus_tag="MPNE_0065"
     CDS             72063..72923
                     /locus_tag="MPNE_0065"
                     /note="identified by match to protein family HMM PF00528"
                     /codon_start=1
                     /transl_table=4
                     /product="ABC transporter, permease protein"
                     /protein_id="ADK86674.1"
                     /translation="MKLSKKYLLAVPFFVLMVIFFVVPMAWIIVSGLQNENGASITEK
                     YQPLVGGYSFFQSFWTSLWTATVTVLVALLVAFPFCYFLSQSKNKVFRSFVIALATAP
                     IWSSFLIKLIGLKTLLDLVLGLALNRVGDNNLTFGSGYTLIGMIYLFTPFMFLPLYNN
                     FCILPKNLILASQDLGYNWITSFIKVVIPFSKTAILSGIALTFFPSLTSVAIAQFLDN
                     SNQNNTLGNYVFTLGNNGYDSAIERGRASGAIIIAALITFAFYFVVIFAPRIVRLIQT
                     KCLEYRRVNV"
     gene            72925..73776
                     /locus_tag="MPNE_0066"
     CDS             72925..73776
                     /locus_tag="MPNE_0066"
                     /note="identified by match to protein family HMM PF00528"
                     /codon_start=1
                     /transl_table=4
                     /product="ABC transporter, permease protein"
                     /protein_id="ADK86728.1"
                     /translation="MKSCKLWLRGSFFVIVLVLIYLPLIIVVLVSFNGSSTRGNIVLD
                     FGNVLNPNPDAKSAYLRLGEADFAIPLLNSVIIGLITVIVSIPIAIMTAFALLRSRQW
                     LNKTVFGIANFSLATPDIITGISLVLLFANTWLSFNQQLGFFTIISSHISFSVPYALV
                     LIYPKMQKLNRNLILASQDLGYSPIATFFHITLPYLLPSILSAILVVFATSFDDYVIT
                     SLVQGSVKTVASELYSFRKGIKAWAIAFGAILILVSILAVLLVTLHKYLRFKHKEMLR
                     VKQWKNS"
     gene            73806..75218
                     /locus_tag="MPNE_0067"
     CDS             73806..75218
                     /locus_tag="MPNE_0067"
                     /note="identified by match to protein family HMM PF02030"
                     /codon_start=1
                     /transl_table=4
                     /product="conserved hypothetical protein"
                     /protein_id="ADK86781.1"
                     /translation="MSVGLTACSSNQFVFANFESYVSPLLLERAEAKQPMTFLTYPTN
                     EKLINGFANNTYTVAVASSYAVSELQQQGHLLPIDWAKFNLKKTQNGSNQATIQNKED
                     AKELFTKEIGDISGELLNWGVPYFLQDLVFVYRGEKIQELEGQDVTWSTIIKAIVNHK
                     DRFNNNRLALIDDARTIFSLANVVHHEVKNTTVDVNPTGSTLNYFGNVYESFANLGLK
                     RDNLNTLFVNSDSNIIINELANGRRQGGIVYNGDAVYAALGGDLRDEINENNLPNGDN
                     FHIVQPKHSPVALDFLIINQQQTHFRDAAHQLIYQLALEGADQTAEELLKTDEEKGTS
                     DEDYYTYGAMQNFSYVNYVSPLKNISDETTGIVFKENKQADTKRVVKQQSQSEQQSES
                     AEKEETEQDDFYTATLKSLLKADSLDDKAKKLVDTIKKTYKIKKADNINWANLIEKPI
                     TPLQRSNLTLSWLDFKQRFW"
     gene            75218..76177
                     /locus_tag="MPNE_0068"
     CDS             75218..76177
                     /locus_tag="MPNE_0068"
                     /note="identified by match to protein family HMM PF00814;
                     match to protein family HMM TIGR00329; match to protein
                     family HMM TIGR03723"
                     /codon_start=1
                     /transl_table=4
                     /product="putative glycoprotease GCP"
                     /protein_id="ADK87243.1"
                     /translation="MEQPLCILGIETTCDDTSIGVITESKVQAHIVLSSAKLHAQTGG
                     VVPEVAARSHEQNLLKALQQSGVVLEQITHIAYAANPGLPGCLHVGATFARSLSFLLD
                     KPLLPINHLYAHIFSALIDQDINQLKLPALGLVVSGGHTAIYLIKSLFDLELIAETSD
                     DAIGEVYDKVGRAMGFPYPAGPQLDSLFQPELVKSHYFFRPSTKWTKFSYSGLKSQCF
                     TKIKQLRERKGFNPQTHDWNEFASNFQATIIDHYINHVKDAIQQHQPQMLLLGGGVSA
                     NKYLREQVTQLQLPYLIAPLKYTSDNGAMIGFYANLLINGKNN"
     gene            76161..77312
                     /gene="metK"
                     /locus_tag="MPNE_0069"
     CDS             76161..77312
                     /gene="metK"
                     /locus_tag="MPNE_0069"
                     /EC_number="2.5.1.6"
                     /note="identified by match to protein family HMM PF00438;
                     match to protein family HMM PF02772; match to protein
                     family HMM PF02773; match to protein family HMM TIGR01034"
                     /codon_start=1
                     /transl_table=4
                     /product="methionine adenosyltransferase"
                     /protein_id="ADK87211.1"
                     /translation="MAKTIKHPRWGRYVAEAVGRGHPDKICDQIADSILDECIKQSPT
                     SHVACEVFASKNLIMVGGEILTTGYVDVVQTGWKVLNRLGYTENDFSFLSCINSQSSE
                     INQAVQSNDEIGAGDQGITVGYACSETEQLMPLGSIVAQALVQRAARIIDQYPFIKHD
                     MKSQVVLNYTGNKVQCESVLMSVQHTQDVSLDQLRQTIINQVILPVLTEYGLNDPKIK
                     HLVNPGGSFVVGGPMADTGLTGRKIIVDTYGPYANHGGGSFSGKDPTKVDRTGAYFAR
                     FIAKHIVSLGWAEECEVSISWVFSQPLPQSIQVKCFNINKEFSEQLINQVISQYFNWS
                     VAKIIAKLKLLDQVEYFRYAVYGHFGHQTAPWEQLSERDSLQCLIKNFQ"
     gene            77288..77569
                     /locus_tag="MPNE_0070"
     CDS             77288..77569
                     /locus_tag="MPNE_0070"
                     /note="identified by glimmer; putative"
                     /codon_start=1
                     /transl_table=4
                     /product="hypothetical protein"
                     /protein_id="ADK87006.1"
                     /translation="MFNQKFPIKAPKAPFFKKKTPPVPPKNPVVTSTTPELKKTKIKK
                     VKEAGDTNLWDKIKAKVKKHPYLFAVLVSFILLIALLGWLFAIPISQIP"
     gene            complement(77600..78952)
                     /gene="ffh"
                     /locus_tag="MPNE_0071"
     CDS             complement(77600..78952)
                     /gene="ffh"
                     /locus_tag="MPNE_0071"
                     /note="identified by match to protein family HMM PF00448;
                     match to protein family HMM PF02881; match to protein
                     family HMM PF02978; match to protein family HMM TIGR00959"
                     /codon_start=1
                     /transl_table=4
                     /product="signal recognition particle protein"
                     /protein_id="ADK87074.1"
                     /translation="MFKSMISSIVMRSMQKKINAQTISETDVQAVLKEIRIALLDADV
                     NLLVVKNFIKAIREQTVGQTVEPGQDLQKWLLKVIKQELINILSQPNQEITSKRPLKV
                     MVVGLQGSGKTTTCGKLAVWLKKQFQQKAMLVALDIYRPAAIDQLATLAEQTESVFFA
                     KGTQAPDQTTKEAVKTFKESGCQAIICDTAGRLQTNQELMDELVAIKNELHPDEILMV
                     VDGLSGQEIINVAKEFHNRLKLTGFIITKLDSDARAGAALSLTSLLEVPIKLMGTSEK
                     LTGLEQFHPERIASRILGLGDVMTLVEKVEEVFDKQSLTKTVSKMFLGKMDLEDLLLY
                     MEQMNQMGSVSSIVKMLPGNLTVSDDHVESIEAKVKLWKVLINSMTREERRHPKLINR
                     DPSRKQRIIKGSGRKMDELNKLMKEWSKLQTKTAEMGRMLKGGKNPFSGFGGLGGLGF
                     "
     gene            79008..79724
                     /gene="deoD"
                     /locus_tag="MPNE_0072"
     CDS             79008..79724
                     /gene="deoD"
                     /locus_tag="MPNE_0072"
                     /EC_number="2.4.2.1"
                     /note="identified by match to protein family HMM PF01048;
                     match to protein family HMM TIGR00107"
                     /codon_start=1
                     /transl_table=4
                     /product="purine nucleoside phosphorylase"
                     /protein_id="ADK86845.1"
                     /translation="MTPHINAKKDDIAKVVLMPGDPLRAKWIAEQFMEKPRLVNEVRG
                     MLAFTGQYKGKTITIMGHGMGIPSIGIYSYELMKFYEVNTIIRIGSCGALQDSLNLQD
                     LIIAAKAWSESIYANDMGVEVPADKILMASPQLVELAKKTANQLQLAFHEGLVFCEDA
                     FHQTRKDVLKLAQEKHALAVEMEAHALYANAMLLNKQALTMLTVSDSLVTHAALPAEQ
                     RQATFKNMAILSLEMASQLV"
     gene            79728..80402
                     /gene="deoC"
                     /locus_tag="MPNE_0073"
     CDS             79728..80402
                     /gene="deoC"
                     /locus_tag="MPNE_0073"
                     /EC_number="4.1.2.4"
                     /note="identified by match to protein family HMM PF01791;
                     match to protein family HMM TIGR00126"
                     /codon_start=1
                     /transl_table=4
                     /product="deoxyribose-phosphate aldolase"
                     /protein_id="ADK87268.1"
                     /translation="MKLEYNRIIDSTLLKADTLPHEIDALCADAHKYQFYAVCVNPSY
                     VRYAKNILKGTGVKLCTVVGFPLGQTTQRQKVYETKIAIKEGADEIDMVMNIAEFKKR
                     CACVISEIRAVKKVCGKRTLKVIIETALLNQDEIRDAVNVCIDGNADFVKTSTGFSMR
                     GASLEDITIMREASGNLIKIKASGGVQTAQQFLDFFNAGVSRIGTSNAVKIMEELHKL
                     ESHEHR"
     gene            80389..81654
                     /locus_tag="MPNE_0074"
     CDS             80389..81654
                     /locus_tag="MPNE_0074"
                     /note="identified by match to protein family HMM PF00591;
                     match to protein family HMM PF02885; match to protein
                     family HMM PF07831; match to protein family HMM TIGR02644"
                     /codon_start=1
                     /transl_table=4
                     /product="putative pyrimidine-nucleoside phosphorylase"
                     /protein_id="ADK87009.1"
                     /translation="MNIVNLISKKQRGKALTETEINWFVHSVNNKSLADYQVSAFLMA
                     VWFQGMNSKELFCLTKAMVKSGESLHFNHHSKLSVDKHSTGGIGDKVSIALIPILTAL
                     DYSVAKLSGRGLGYTGGTIDKLEAVGVKTDFTPTEAQNLLDQNDCFIIGQSEGIAPVD
                     KVLYALRDTTATVDSLPLIASSVMSKKLAINNDYIFIDLKYGKGAFCKTKTMAKELAQ
                     YMYSIAKQFKRKLYIKLSDMNQVLGKTIGNALEVLEVVHFLKRNWTEVGADFIQLMEQ
                     IVTEILIETKRAPNKRAAVALYHATLEGEKPWQRFLKFIELQGSSRERFLDLKELFNP
                     QYKAPVLASQSGTLSYTSPVDLAMVSISLGAGRMVKTDLIDPMAGIKLVKQANEVVKA
                     GDTVLELYSSKPITPAHIEAAQHTIIIKQ"
     gene            81665..82066
                     /gene="cdd"
                     /locus_tag="MPNE_0075"
     CDS             81665..82066
                     /gene="cdd"
                     /locus_tag="MPNE_0075"
                     /EC_number="3.5.4.5"
                     /note="identified by match to protein family HMM PF00383;
                     match to protein family HMM TIGR01354"
                     /codon_start=1
                     /transl_table=4
                     /product="cytidine deaminase"
                     /protein_id="ADK87024.1"
                     /translation="MKVDLDWVHHKLQEVVNHAYTPFSKFKVACMLVANNQAFYGVNI
                     ENASYPVTLCAERSAIANMVTSIGKATIDYVFVYFDTKTPTNSPCGMCRQNIFEFATD
                     KTQLFCIEKDKSFKQFTIPEILKGGFRSYEQ"
     gene            82074..83720
                     /locus_tag="MPNE_0077"
     CDS             82074..83720
                     /locus_tag="MPNE_0077"
                     /note="identified by match to protein family HMM PF02878;
                     match to protein family HMM PF02879"
                     /codon_start=1
                     /transl_table=4
                     /product="phosphoglucomutase/phosphomannomutase,
                     alpha/beta/alpha domain II"
                     /protein_id="ADK87169.1"
                     /translation="MEAQRWLSHPRVKPNLKEVITAMSAEEIEHFFSLKKPSFGTAGV
                     RGKMAPGYHGMNVFSYAYLTQGYVNYIQSLNPTKKPLRFLVARDTRKHGALFNGIVCD
                     VITSMGHVVYMFDNNEPTPTPLVSYVIKKYHFDGGVNVTASHNPKTDNGFKIYDGHGA
                     QLLDFQTDQLIAMLPPVVTMLDFEPRGNNELLHFLDNEVVYKNYFDDLKESLVVDNDS
                     FKNLPVVFTGLHGTSVKLLPRFLTYLGYSNIISVQPQNVFDANFANADHLNPESKDTW
                     ELARQYASNTKAKLMMAIDPDADRFAIAEWNPQTQDWHYFSGNESGVMVAYYKLKHKQ
                     FKRQPYIVTTVVSTDLVDKIAKKYGAFVKRTNVGFKFIGQAVDHFSKDNELVVAFEEA
                     IGMMASDGLNREKDSFQAAAIMLEIARYCHNKGISLLEFYRGEIFGEFGDYYNWTVPH
                     TIHGVNWKEKMEQVLHQLTTATIKEVVGHKITKIKNYVDINLVEYVLENGNWIKFRIS
                     GTEPKLKLYFNLSKGYLAALKHEAKKMHEFLVRLLNLDKA"
     gene            complement(83688..84650)
                     /locus_tag="MPNE_0076"
     CDS             complement(83688..84650)
                     /locus_tag="MPNE_0076"
                     /note="identified by match to protein family HMM PF02357;
                     match to protein family HMM TIGR01956"
                     /codon_start=1
                     /transl_table=4
                     /product="NusG family protein"
                     /protein_id="ADK87233.1"
                     /translation="MEQVELIPQWYVAPVSVKDEAVVRNLKAKVKALGFDNEILDVRV
                     LKEREVIEEVFSLKSGKLPRSLKNTAFTKWFVLDEDRYLKVKISEKNLLGRYIYIKMI
                     YSEDAWRIIRNFPGITGIVGSSGRGALPTPLDQADADNLEQMLKGISVNPKKRVLVTN
                     TAIVEMDADKFDEKFQYILKHKQVKPEAIAQVNESGEIIDTNQFAQALMEANKAEQDE
                     WNEDVAIVKSEANKVDPSVLIPYLGKYEIVEGDTKVDQLQQFSVGNLVEVHLTGAIHI
                     QGQIKALYQGTINKAVVEVELTTKTQLINLPLENLSFIEVEQSH"
     gene            complement(84658..85086)
                     /gene="secE"
                     /locus_tag="MPNE_0078"
     CDS             complement(84658..85086)
                     /gene="secE"
                     /locus_tag="MPNE_0078"
                     /note="identified by match to protein family HMM
                     TIGR00964"
                     /codon_start=1
                     /transl_table=4
                     /product="preprotein translocase, SecE subunit"
                     /protein_id="ADK86743.1"
                     /translation="MQALQPKNQAPRFLLSFMEKKKLPFGLKNKEKLTAYNDEKIHEL
                     HRQLKAKIEAKKAKEKQDSKTKDTDKKVDQTPKVKVPFTKKFSNLWFGIDKEVNKIVW
                     VTSKKLITIFLLIVLVSAIMIGIYFGINHLFIALGVFKGK"
     gene            complement(85203..85586)
                     /locus_tag="MPNE_0079"
     CDS             complement(85203..85586)
                     /locus_tag="MPNE_0079"
                     /codon_start=1
                     /transl_table=4
                     /product="conserved hypothetical protein"
                     /protein_id="ADK86953.1"
                     /translation="MKVIKKLNLLNELTMLVCIFFFVCTISLIGIGIMYDLINRTSLS
                     APRRDPIFRNLNTVLIVLGVLEILLMVAQLVMSNMAANIINEVAENVEQKFAKALKWS
                     RFLPFGLLQLYCYHKIKLVTQTDNI"
     gene            complement(85573..86403)
                     /gene="yraL"
                     /locus_tag="MPNE_0080"
     CDS             complement(85573..86403)
                     /gene="yraL"
                     /locus_tag="MPNE_0080"
                     /note="identified by match to protein family HMM PF00590;
                     match to protein family HMM TIGR00096"
                     /codon_start=1
                     /transl_table=4
                     /product="S-adenosylmethionine-dependent
                     methyltransferase, YraL family"
                     /protein_id="ADK86731.1"
                     /translation="MPALKVIATPIGNIEEVSPRVKAALTKCEVLFCEDTRVTKKLLG
                     LLGIDFSNKQFIINNEFKEKQNLSKVANLIHQYHCGLVSDAGYPSVSDPGHILVEYVR
                     TQLPQIAIEVINGPSALVCGLVTSGFPESPLLFLGFLDHKPTQITQTLKHYQNFQGTI
                     VLFEAVHRLQQTLEVIQTVFSNTEVFVGRELTKLHESHYWFNTSAPLPDITLKGEFVI
                     VINNHHTQPVGQYSDQLLKQEITQLVQMGVKVKDACHYLAKRLQLKSNKLYTLFHESD
                     "
     gene            complement(86385..86921)
                     /gene="rnmV"
                     /locus_tag="MPNE_0081"
     CDS             complement(86385..86921)
                     /gene="rnmV"
                     /locus_tag="MPNE_0081"
                     /EC_number="3.1.26.8"
                     /note="identified by match to protein family HMM PF01751;
                     match to protein family HMM TIGR00334"
                     /codon_start=1
                     /transl_table=4
                     /product="ribonuclease M5"
                     /protein_id="ADK86860.1"
                     /translation="MDKKTRLKLDGVIVCEGKTDQARLQQLFDVSVITTNGSALNQRT
                     INLIKAVAKKQPVILFLDPDVAGQKIRRQLEQHLDKYESCFIARKDMKPNSTKIGVAE
                     ATDAALIQALQQRQVFTKTTQPTLSWEQYLELNLNSKSKRLALCNKLHLSYFNHKQLF
                     RKLNLLQLTFDQVCQLLK"
     gene            complement(86900..87886)
                     /gene="prs"
                     /locus_tag="MPNE_0082"
     CDS             complement(86900..87886)
                     /gene="prs"
                     /locus_tag="MPNE_0082"
                     /EC_number="2.7.6.1"
                     /note="identified by match to protein family HMM PF00156;
                     match to protein family HMM TIGR01251"
                     /codon_start=1
                     /transl_table=4
                     /product="ribose-phosphate diphosphokinase"
                     /protein_id="ADK86950.1"
                     /translation="MDRHNHVVFSLSKTHDLVSRICQKLKMPMGLITHNEFADGETYI
                     RFEESVRNKDVFIFQSTCAPVNDSLMELLIAIDALKRGSAKSITAILPYYGYARQDRK
                     TMGREPITSKLVADLLTTAGVSRVALTDIHSDQTQGFFNIPVDTLQTYHVFLTRTVEL
                     LGKKDLVVVSPDYGGVKRARLIATSLELPLAIIDKRRPAHNVAESINVLGEVANKNCL
                     IVDDMIDTGGTVIAAAKLLREHHAKKVCVMATHGLFNGEAPQRFQKAFNEGLVDYLFV
                     SNSIPQTKFNQCPQFQVIDLAPLFEEVLLCYANNSSISAIYTRHIEWIKKHV"
     gene            complement(87979..88317)
                     /gene="smpB"
                     /locus_tag="MPNE_0083"
                     /note="SsrA-binding protein; this gene contains a frame
                     shift which may be the result of a sequencing error;
                     identified by match to protein family HMM PF01668; match
                     to protein family HMM TIGR00086"
                     /pseudo
     gene            88324..89223
                     /locus_tag="MPNE_0084"
     CDS             88324..89223
                     /locus_tag="MPNE_0084"
                     /EC_number="2.4.-.-"
                     /note="identified by match to protein family HMM PF00535"
                     /codon_start=1
                     /transl_table=4
                     /product="glycosyltransferase, group 2 family protein"
                     /protein_id="ADK86790.1"
                     /translation="MKISVIISTYNCGALIVKALCSLVSNQTPACELEVLVIDDGSID
                     NTRQIIKKFQAKVSFTLKYFYKKNGNWGSVINYVKENRLANGDWITVLDSDDTLKPNT
                     LNKLANLVEKADYDLVVFDYTKCWKKIKLKIHTYPTWWKNMTRELQKQTPFCIPLGKF
                     LKRNLFYKLPKLKEKVSFQDALYTASSLKLAKKVRHVNQSGGNYHFKRAGNSMSIPWN
                     IKRFSAELDICKDLIRLNAQEIALVHLLRQQFRVQLKEKQIQLAVTRDFNFSGFSWYT
                     RCFLWMVYQTMLKRYFYLQTTKQ"
     gene            complement(89275..90969)
                     /locus_tag="MPNE_0085"
     CDS             complement(89275..90969)
                     /locus_tag="MPNE_0085"
                     /note="identified by match to protein family HMM PF07672"
                     /codon_start=1
                     /transl_table=4
                     /product="conserved hypothetical protein"
                     /protein_id="ADK86777.1"
                     /translation="MLWAIVLLGYLLFVVEWFVIDRIAGKPAGILDSNTKVLPNYDGW
                     VNSFFANSAGSIAGSATNWSITLLRAVGSVLCGIVVLKFGYRYAVMIMMGLMCLCFPF
                     LIIGDPLGGNNQLTLLRPLSKEVMGKLSSLSSQLHEGQLLGPVMAEGKTMLADGQTID
                     LVQGLDKNLIGTSSSIAGYALFIIFRSTIAIGGTTLVTYSQPLIASLSTQRRKSVLSN
                     ANLWGFNSGIVVAFVPFLFQSVQQAGTKYWVFILTALILIGFGILCVFAWFEKQMDPF
                     MPQKQTKEQMQLGNQPSAGDILKRKATWKMIGMYGICLVVLVNPLTGGWWNILQAVSP
                     ASSFNVKDGVKTLKPLEGAGGYFAGLPTLAILWVLGYGMGYMVFSPFNKTVYDRKRWL
                     SFMFFMNALMVIVIVLFAATLGVGTAVGFAFVAIATFIGGSFAWSMQSTILILPHEFK
                     EYKRSEVSVLFGYIWGFGYVIYTAFDITNSMFLEAPKLANPGMKGVSILPGAIAGVAL
                     FAGLLLAAIAIVVTLPSSYLKNGDELVSEMTKKWKLNQWQFLVASKEKNRYADLLK"
     gene            complement(91175..92788)
                     /locus_tag="MPNE_0086"
     CDS             complement(91175..92788)
                     /locus_tag="MPNE_0086"
                     /note="identified by match to protein family HMM PF07672"
                     /codon_start=1
                     /transl_table=4
                     /product="conserved hypothetical protein"
                     /protein_id="ADK86729.1"
                     /translation="MLFVIEWFVIDFIRGSAASLLTEQTSAVPQYGGWFSSFFVADAG
                     FIPGQATNWTITLLRAVGSILCGVMVVKFGYRHAVMIMMGLMCVCFPFLIIGSPLGGH
                     NELTLLRPASSEVISKLTKISSSLQQGQLLGPVQVGSQTMLADGTPVSLIKGINGNEI
                     GTSASMTGYAFFIIFRSTIAIGGTTLIAYAQPIIASLSSNRKKSILSNANFWGFNVGL
                     VIVAAPFLIPGVGRFATANWVWVVTFMILLVFAMLLVFAWFEKKVDHMLPQKQSKTNQ
                     SLSVRPSALSILKRKTTWKLLAIAGVGTILLINPLTQTWFNSLLAISGAKKAIIPTAR
                     PILLILWVMGYLLGYFLLSPFNKTIYDKKRWLHFIFTANAVLVLLIVIFAATLGLNTV
                     VGFTFVGIFTFIAGGFGWSLGSSILILPYEYKEYKRNEVSIIFGYVWGFAYVFYSIFD
                     IITSVFLDAPRIATGNTSANILPGAIAAIVLFVSLLLVINWVIIYLPSSWIKNGDECV
                     SEMTKKWRITQWQFVIANKAKNRYADLLK"
     gene            complement(93028..93116)
                     /locus_tag="MPNE_0087"
     tRNA            complement(93028..93116)
                     /locus_tag="MPNE_0087"
                     /product="tRNA-Ser"
     gene            93179..95251
                     /locus_tag="MPNE_0088"
     CDS             93179..95251
                     /locus_tag="MPNE_0088"
                     /note="identified by match to protein family HMM PF00359;
                     match to protein family HMM PF02378; match to protein
                     family HMM PF02379; match to protein family HMM TIGR00829;
                     match to protein family HMM TIGR00848; match to protein
                     family HMM TIGR01427"
                     /codon_start=1
                     /transl_table=4
                     /product="phosphotransferase system, EIIC"
                     /protein_id="ADK86969.1"
                     /translation="MLSAELFFNWTAKDFKDKTSFLKQACRVLQAKNCIKEEQIALTA
                     LKEREAQITTGIMSKLALPHMQSATVLKPFVAVFKVNNVDWQSLDNQPVKLIFLIGVP
                     KDQGNLHLEFISQFSKLMLQDEFANKVPNIRSFNGLINLIDSFQQTAVASQPVVNEAA
                     AQTEEPKDTNTQYDFVAVTACPTGIAHTFMAKEALEKFARDHNLKVKVETQGTDGIQN
                     QLTESDLNNTKGIILACDRLIDLTRFYGHANVVEVSTTKAIKTPQTVYDQVVKKEGKL
                     LGNKSSDSASQTELKETTEQLSFKDFHKRIYRAILSGVSYMLPFVVFGGILIAIAFLI
                     DINNAGNAGKQFGSKDPIANWFKTLGGLSFGLIVPILSAYIAFALVGRQGLLPGFIVG
                     LISAGKFLLNIDIVTGKIDWATESKVSSGFFGAIFGGLLAAVLIIVQQRYIYRKLPQA
                     LQGIKNILFIPLLGTLVTAALFWVINIPLIYLNYGLSKFLQIMDKPYLAPLLGLVIGL
                     MMCFDLGGPVNKAAYVFGVVSLESQNSGTVAMASAILSGMVPPLGIAIAATIRKQCFD
                     KEELPAAYACYVMGLSFISEGAIPFVAKRPKIMLAANLIGGAVCGVLTGAFALTIRAP
                     HGGVFVFALLKTNLEGIAGNTLQIGAGVGLALLALIVSSFISAGIIIGHNLLVVRKKT
                     KQLVNTNA"
     gene            95244..96146
                     /locus_tag="MPNE_0089"
     CDS             95244..96146
                     /locus_tag="MPNE_0089"
                     /note="identified by match to protein family HMM PF00294"
                     /codon_start=1
                     /transl_table=4
                     /product="kinase, PfkB family"
                     /protein_id="ADK87093.1"
                     /translation="MLNHNSKVWIVNYACAIDYYLDKHKQQRGVLTPGGKGINMAIVM
                     ALFGIKPTVLTFLGQPTKDLFLQLLKPYQLDLVSFPATTQTRINVKLLDGAQTTEIND
                     VTPLMEEQAVHEMIAYLKANVKPNDLLVLNGRFLQRDLVKLLDVAFSLTKYVVLDVDE
                     PQLLQLLNQRQPWLMKPNRDEFVAMVNANNSNVDQQELVQLIKQFQTTQNLLMSDGAQ
                     GAYFFDQQQLLFMEAIPPQQLVSTTGAGDTLLGVFLANLLLDKDPVGSLKVAVNYASA
                     TISKLGVVNSNDQIVLKATNYYYL"
     gene            96154..96315
                     /locus_tag="MPNE_0090"
     CDS             96154..96315
                     /locus_tag="MPNE_0090"
                     /note="identified by glimmer; putative"
                     /codon_start=1
                     /transl_table=4
                     /product="hypothetical protein"
                     /protein_id="ADK87225.1"
                     /translation="MSTKELAKQPKVNQERESILLPVLLAVFSMLFFMLLLALVLLYA
                     IPGKVNNLN"
     gene            96383..100543
                     /locus_tag="MPNE_0091"
     CDS             96383..100543
                     /locus_tag="MPNE_0091"
                     /note="identified by match to protein family HMM PF02687"
                     /codon_start=1
                     /transl_table=4
                     /product="efflux ABC transporter, permease protein"
                     /protein_id="ADK87197.1"
                     /translation="MRNLIKNVFRSFRTAKIALIALTFLIFVAVGSFVLLNNTVNNFN
                     ASFQHVTEQGQLSNAIINERYDFGKLEFQKTSNDATSSAQPSVSTRSTLTAQKANGAN
                     SSFTLTLTPDSRTSFINNALQLKPDVYNSLVTVTFSYGSESDQTKKTQIEEQSKLIAA
                     NNLSRALQTDKELLVTGQLEQLKATFRTYKAINITDQGVFKKLIASEPTDQVNRLVLF
                     DGHQLARSRQVEFNELVSQFTQVQAKGKDQLSTTLKNGNYEQLLQAIANNFGSSETEL
                     LKEIQDALKQTNSSTTLAQTQSSQQFSKLKNLFDSGSTFTNIAGKLTLQWMEGTNKKQ
                     LVIFDPSSYETVVAPGNWSYEQQQGKAVYQDINHWNRIKRLPFNEFEREFQKIDKRYK
                     MLVDKIEYLILGVGITPDFVYPVFSESLLIPNTANEQLYYVNQTGYERTASSFLTNPT
                     ETGIVARLPNLNHDLDVINQWAVKNMSWPPNLKAAYSNTDTTNILNLLAARTVFIPNL
                     INTISLVSSFLTIAILLVAIFVTILILVSYLKKNTEQIGILKANGVSGRKINLSLLIF
                     SLIPGIVGSFIGYTLGISMQNVAINLFSNYWFIPTQTSSFSVLGLLFFALLVVLMMSG
                     ISLFVGWLILRQDVVKILKHDSEFKVSHLGLWAKWLFAKFGIMTRFRVALAFNAPWKL
                     VFLTLMSALTMMILNLSFATKDAFQVAQTKTTLTQSNHQYEFELASPTEQSGLLKWQL
                     FAELGATDDRTTDAVKLANRRMEIQSVDESKKWKNQQVINFVTDATGFSNDINYLENI
                     VQSKIGLDYSLGFGNVSSNPWKLSETLMPANQASASNTAFQNFLKAIIVIDPNEGGKY
                     IKQTKDEVTVRFLYEIDSSKALKNGNTKSVNKIQKSTAAPQAQQGQSNQLMLDNDFAK
                     FLYKQFNLIKEGGKADPVDLNNFDFANQNQIKRFYSKYNALPPVDYKLAFNVIGLPKE
                     TIANQKDAPLFGFLTLQAQLGNDAIKIKGIKDWKLDNTNLGPVLRTNEDEIINQRLFS
                     KPNGIIINSSAAKKYRLKEGSQLHVKIHNGYKRVNAKLVNQDPTLTATFNIVGINNSV
                     HEPEFYTSYKTAATLLQYPNEWIEKQLPFNSFYANSILPFTQSTSLFSESGLFPGTSS
                     FAANNTVLTEVIKKTIEGGKTNSKTDVQKRAAQATANGKDNSSQNNKMNYERLQKALG
                     ITSDLDSSKAGEYATILERVYDGLPYNSTISFISNVQANDALFANIANTTQQIQTAAI
                     GIIIPIIMLIVLLVSTTLIQELKKIAIRLKALGYSNPKILLSFLSIYLPLFIFGLLIS
                     TPISIYLIALHNQVIFSSAAILLEATLNFPTVILSMLVLSGVLSITFVLNWLELNKIK
                     IAKEIKNS"
     gene            100543..101940
                     /locus_tag="MPNE_0092"
     CDS             100543..101940
                     /locus_tag="MPNE_0092"
                     /note="identified by match to protein family HMM PF00005"
                     /codon_start=1
                     /transl_table=4
                     /product="ABC transporter, ATP-binding protein"
                     /protein_id="ADK87060.1"
                     /translation="MRYFALTDLTKPTAKFTTDAMELRQISNAYLNQAQAYLQKGLKQ
                     LKKDYKNAILYTPKTEYKRFLKWKQTFLQDLNQTQKRFFIVRAQHFSYVLLFNLLDEQ
                     VEAVIATFNNFLDEHRLEAQSKQFDLDTAVNELHDYFDQLQKNTAYSEDLPTHLTQKT
                     EQLINARNTQLTNLLNKIATTKPPLNKQQRLLASFRNYHEHLFLKNEVKKVTWLNEPR
                     AKKESVTPDEEHIIELKNVYKYITNGVTTNAVLKGIDLKLKAHDFIVILGPSGSGKTT
                     LLNIISGMDRPSSGSVVVNGQEMICMNDRQLTNFRRNYVGYIFQQYGLLPNLTVRENV
                     EVGANLQRNPDKRINIDELLEAVGMKHLQKKLPNELSGGQQQRVSIARAFAKNPLLIF
                     GDEPTGALDLEMTQIVLKQFLAIKQRYKTTMVIVTHNNLIAQLADLVIYVADGKIQAL
                     QANPNPKQVEDINWI"
     gene            101961..103907
                     /gene="tkt"
                     /locus_tag="MPNE_0093"
     CDS             101961..103907
                     /gene="tkt"
                     /locus_tag="MPNE_0093"
                     /EC_number="2.2.1.1"
                     /note="identified by match to protein family HMM PF00456;
                     match to protein family HMM PF02779; match to protein
                     family HMM TIGR00232"
                     /codon_start=1
                     /transl_table=4
                     /product="transketolase"
                     /protein_id="ADK86821.1"
                     /translation="MKNLFACQHLALSAIQHAKGGHVGMALGASPILYTLWTKHIQFN
                     PNCPKWINRDRLVMSAGHGSMALYPILHFAGLITKQEMLHHKYGQVNTSSHPEYAPNN
                     FIDASTGPLGQGLGMAVGMALTQRVLAAEFKALSPKLFDHFTYVVVGDGDLQEGVSYE
                     VAHLAGVYQLNKLIVLHDSNRVQMDSVVRDVSLENLQTRFTNMGWNYLETSDAVADID
                     AAIEQAKKSDKPTFIEVHTTIAKNTTLEDQPAGHWFIPTDKDFARFNSNTKTNFTPFE
                     YPQTVYDFFHKQVIARQAKPVQAYKELLEKLKDKPLYTKFINWTENDYQALYLNQLDE
                     RKVAQTNAATRNYLKDFLGQINNSNSNLYCLNADVARSCNIKLGDDNLHTNPHSRNIQ
                     VGIREFGMSTIMNGMALHGGVKVMGGTFLAFADYSKPAIRLGALMNLPTFYVYTHDSY
                     QVGGDGPTHQPYDQLPMLRAIENVQVWRPCDEKETAAGVNYGLLSQDQTNVLILTRQA
                     LPSLEQSDSVQTLKGGYIISNRKQPDVIVAASGSEVQLALQLEQALNEQQLKTRVVSV
                     PNINMLLSQPQSYLQQLFDPNSVLLTLEASASMEWYALAKYVKKHTHLGAFSFGESND
                     GQVVYEHKGFNVTNLLKLIKTLKS"
     gene            103917..105542
                     /locus_tag="MPNE_0094"
                     /note="conserved hypothetical protein; this gene contains
                     a frame shift which may be the result of a sequencing
                     error; identified by match to protein family HMM PF01727;
                     match to protein family HMM PF01732"
                     /pseudo
     gene            105569..107143
                     /locus_tag="MPNE_0095"
     CDS             105569..107143
                     /locus_tag="MPNE_0095"
                     /note="identified by match to protein family HMM PF01727;
                     match to protein family HMM PF01732"
                     /codon_start=1
                     /transl_table=4
                     /product="conserved hypothetical protein"
                     /protein_id="ADK86938.1"
                     /translation="MLLRSVWYKLGSLLIILPLTGCGYVRLKRANFQTDFTINRIPTQ
                     GDVYHDNYDLTFSLNFATSSKDSYGTGWLIDWKGDENKPSNTDPFLIYLATNLHVVDA
                     LRNPQDYEPYNKDSNGQDYGNRDITHFFALGKYTDPGLLGVETKEQSAFISIQTSAIP
                     KTAYTANDFVDYQYDSLTKQWNKKSDQKDQTQEQTVTGQSWSYKPAYADFAVIEVPLF
                     LDNVRDKQVFDYFVKPAIETYKKLGDTAQLFTEQNLKELEKETYIMLGYPVVESNIYA
                     HILGQGKELRVTQQVNNQPVKKNYVLQTITKEQHTLDITREIPTLIQNKSLSGDFVGS
                     KLLSQEEQQQEHAFLGNLNQGIIDFARLSNFNLQYHNREYQQYGKGLALANTNFSGGS
                     SGTLVLNQQKQISGVYFGVLEFGGTNGTNRESSIGVGQILRVKDDAQLQQHSHNNLLS
                     QLGSSHNSITYDIIFGNKDTKNYYAQFAKKHQTHLYSQISSSNQQELKYVDNDPNLKI
                     KEEAAKSTVQNLTVYS"
     gene            107250..108683
                     /locus_tag="MPNE_0096"
     CDS             107250..108683
                     /locus_tag="MPNE_0096"
                     /codon_start=1
                     /transl_table=4
                     /product="conserved hypothetical protein"
                     /protein_id="ADK86812.1"
                     /translation="MQLTTSQQMQTNFLTTNKHHLLKYTNGLIWCWWLFVISLVLASS
                     TFRGFFLGTINIVNFVFWILALIFGVAVAFINGVLSSELKENSVFQEEQKRFFLGFFF
                     PQMAFCNALWLKLKLSYLNSERENLLEKIKQKLKKLTLSVFVVWGIYCVLATSIYLPN
                     ALRILNIYQIPNLIALINNRLSEILPDGNRYFLGHSSFAFHYYEIVSRIPFLVFFIIP
                     TITLITLGCYLFAYLRFINSNKLRKPLSTLSIVIMLTDVVGIIQWIIIDILLIWLNVP
                     FVIFVIFWVIKLVLPLAMIGTFVSSLTIYKKVTSKEWLAIKEEQINLTTMNINMGEQS
                     SKNMNSFENHESNERNSLQIYQQHSSMMSETKRKQSSLSYDARILLPKSPYNTKKTLF
                     LIIFFSIISLILATIGSVFISFAIVQISIPFYVIGGVIWFFTFIFFIVTFVAIVRFIA
                     EYFANKLNALTWKVDLSGLEIKPKEEE"
     gene            109573..109770
                     /locus_tag="MPNE_0097"
     CDS             109573..109770
                     /locus_tag="MPNE_0097"
                     /codon_start=1
                     /transl_table=4
                     /product="conserved hypothetical protein"
                     /protein_id="ADK86929.1"
                     /translation="MLTVFIFIDVFGLVVSVLFGYLLPLAFDSLPFSVNLTREVFLSL
                     AMIVIFANSVIFTLRQKRNID"
     gene            110863..111090
                     /locus_tag="MPNE_0098"
     CDS             110863..111090
                     /locus_tag="MPNE_0098"
                     /codon_start=1
                     /transl_table=4
                     /product="conserved hypothetical protein"
                     /protein_id="ADK87266.1"
                     /translation="MIEINNLTALERDEKVETEDINTNVIANTYTVQANVPTAFQTSE
                     TNSNTVTNVPKSPELISIQRLERLKNRYTFL"
     gene            111169..111333
                     /locus_tag="MPNE_0099"
     CDS             111169..111333
                     /locus_tag="MPNE_0099"
                     /codon_start=1
                     /transl_table=4
                     /product="conserved domain protein"
                     /protein_id="ADK87217.1"
                     /translation="MAFLSFIDAVAFICFIVFLVLAISTSRRIRDLEMMQQMKELVDK
                     KQETPEQNKQ"
     gene            111450..112589
                     /locus_tag="MPNE_0100"
     CDS             111450..112589
                     /locus_tag="MPNE_0100"
                     /note="identified by match to protein family HMM PF01420"
                     /codon_start=1
                     /transl_table=4
                     /product="type I restriction modification DNA specificity
                     domain protein"
                     /protein_id="ADK86981.1"
                     /translation="MEIKTYKIKDICEASHGREINTKYLRENQGIYPVYSSATSNEGE
                     MGRIKTYDFDGEYVTWTTRWSYAGSIYYRNGKFSASSNCGILKVLNKEINPKFLAYAL
                     KKEAKKFVNTTSAIPILRTQKVVEIPIDFPPLQIQEKIATILDTFTELSAELSAELSA
                     ELSAELSAELRERKKQYAFYRDYLLNPKNWKEENKYYKLGEIAQKVLVGGEKPADFSK
                     EKNEVYKYPILSNNSKAEEFLVYSKTFRVEEKSITVSARGTIGAVFYRDFAYLPAVSL
                     ICFVPKEEFDIRFLFHALRAIKFKKQGSATGQLTVAQFKEYGIHVPSLKKQKEIAAIL
                     DPLYSFFTDLNEGIPAEIELCKKQLDYYQNFLFNWVQNQKAASIL"
     gene            113032..113733
                     /locus_tag="MPNE_0101"
     CDS             113032..113733
                     /locus_tag="MPNE_0101"
                     /codon_start=1
                     /transl_table=4
                     /product="conserved hypothetical protein"
                     /protein_id="ADK86826.1"
                     /translation="MGNIGINSLLFGQLSICQQFQNEKKWLLWAIFIPQLTLTNSLLV
                     REKLKNILDANSNSSTQKNRLTWWMIGFFVVWFIQLFLGFLIYLPAYSAEARLNLNLS
                     FLSFALNSPLPVGHAANGYFFLGLIFAFMDLTIIVLLVISGFILKHLIQTNKTEHKKY
                     QLMFFWTALAIDVIGLIMTISFIVVSFSLEKGDDYLLKTPFFGSSLMALITIATLVTT
                     ILLFIRFNKKRLLKN"
     gene            113923..114540
                     /locus_tag="MPNE_0102"
                     /note="conserved hypothetical protein; this gene contains
                     a frame shift which may be the result of a sequencing
                     error"
                     /pseudo
     gene            114555..115064
                     /locus_tag="MPNE_0103"
                     /note="conserved hypothetical protein; this gene contains
                     a frame shift which may be the result of a sequencing
                     error"
                     /pseudo
     gene            115338..115823
                     /gene="mgpC_1"
                     /locus_tag="MPNE_0104"
                     /note="MgpC protein; this gene contains a frame shift
                     which may be the result of a sequencing error"
                     /pseudo
     gene            116257..116679
                     /locus_tag="MPNE_0105"
     CDS             116257..116679
                     /locus_tag="MPNE_0105"
                     /note="identified by match to protein family HMM PF01519"
                     /codon_start=1
                     /transl_table=4
                     /product="conserved hypothetical protein"
                     /protein_id="ADK87245.1"
                     /translation="MKEKIPFYNEKEFHDMMKKTKKGTFSGWYIIDKDNKSVEFSGNF
                     NRQFKLNKPVIPVNTEYVTRKEFNEYKDSNDQRLTKIETTLAAQGEQIRIQGEQIKEL
                     QIEQKAQGKTLKLILQTLQKMSDRLNKMDVRLDKLESK"
     gene            116887..117144
                     /locus_tag="MPNE_0106"
     CDS             116887..117144
                     /locus_tag="MPNE_0106"
                     /note="identified by glimmer; putative"
                     /codon_start=1
                     /transl_table=4
                     /product="hypothetical protein"
                     /protein_id="ADK86712.1"
                     /translation="MKVLFTFQTLQRKEDLNMKKVKALRNLFLEKAEEKLKYPKIASM
                     VAYFDPKEDGTCEFIMKIKTVNEVTDNEVKSEEKPLGTWKS"
     gene            117203..117898
                     /locus_tag="MPNE_0107"
     CDS             117203..117898
                     /locus_tag="MPNE_0107"
                     /note="identified by match to protein family HMM PF03257"
                     /codon_start=1
                     /transl_table=4
                     /product="conserved hypothetical protein"
                     /protein_id="ADK87133.1"
                     /translation="MVFLFSPTLSRFSTGFNLAGTVLDQVLDYVPWIGNGYRYGNDHR
                     GSNSSTSGVTTQGQSQNASSNEPAPTFSNVGVGLKANVQATLGGSQTTTTKGSPWRTL
                     DPANLQLWTGAGWRNDKASNKQSDENHTTFKSATGMGQQGQSGTSAGNPDALKQDKIT
                     KENSGNLKTEDGTATNSTTAFASNYTNLPPTADWPNALSFTNKNNAQRAQLFLRGLLG
                     SIPVLVNKSGENN"
     gene            118290..119805
                     /gene="rrs"
                     /locus_tag="MPNE_0108"
     rRNA            118290..119805
                     /gene="rrs"
                     /locus_tag="MPNE_0108"
                     /product="16S ribosomal RNA"
     gene            120037..122942
                     /gene="rrl"
                     /locus_tag="MPNE_0109"
     rRNA            120037..122942
                     /gene="rrl"
                     /locus_tag="MPNE_0109"
                     /product="23S ribosomal RNA"
     gene            122980..123087
                     /gene="rrf"
                     /locus_tag="MPNE_0110"
     rRNA            122980..123087
                     /gene="rrf"
                     /locus_tag="MPNE_0110"
                     /product="5S ribosomal RNA"
     gene            123238..124830
                     /locus_tag="MPNE_0111"
     CDS             123238..124830
                     /locus_tag="MPNE_0111"
                     /note="identified by match to protein family HMM PF00324"
                     /codon_start=1
                     /transl_table=4
                     /product="amino acid permease"
                     /protein_id="ADK87221.1"
                     /translation="MVLVKTKADFFMNQQLNTTRKSTAARGRMGLVGGILLVIGTCIG
                     AGIFFKSERVLQNMGGNTTLALLVWLMAGITVILMGLALVEITAKAAFDDLALLSWTQ
                     KFTNNTFYKACKRFLIWIYLPTTFFFMPLYLVQSLQDGLRGFGVANHFNTPHDWAIWM
                     VIVLLINLWFFFTSGLSVKWTSVQNVVLLLLKVIPLIAVVILALWLGASAEQMERQPV
                     VPVKDFTAILPFFGWFSAMGAIFFAFDGFYVSAAAKTQLKKPKKLPQVMLLGLGIVVL
                     IYSLIALSVSLTTPNGAFSGLGDWLKHKKLGWFFGVLNLLIALGVAGIINGFVMWTGK
                     LTQSLIKSGELWVPDKCKLCLNKPKPVVGLIHAGILMVLTTVALSSLGGLLYLPKVNA
                     SYDGKGFKSMGCLLEFADLIATWTSVGIFWFLGLVLLGGLLQIKKPKRWYFRTTGWLA
                     VVVIGLTTLVVMVQPFVDLGIAVFNRSYERIVANTILIAILVIIVLVMFFPTEPIKLR
                     LWRKRIQAMEACGEDCDACVEY"
     gene            125006..126631
                     /locus_tag="MPNE_0112"
     CDS             125006..126631
                     /locus_tag="MPNE_0112"
                     /note="identified by match to protein family HMM PF03305"
                     /codon_start=1
                     /transl_table=4
                     /product="conserved hypothetical protein"
                     /protein_id="ADK86890.1"
                     /translation="MQFKYGALIFSGFLGLSIVLASCGARGKFDQVDDGKIKLASSLT
                     SRSASAALQKVVEKYNKVKGVNDYPIEITQIAGGYDGGRTDLQTRVSVKDKTSFYNMI
                     LNYPDLVSVLARNGMELPFDGVNVDKLSPNFLKFNERISGVAKKANYAIPISMSTDIL
                     ILNAPVLHYILNSVKKNDGNTKVQVKAQSKDSQTKVKGTMEIGTDESTKNLWSDIQKK
                     AGENGKATTEGTKKAAAKSTHLTLLTKSEQSTQGNNGASESDKKIEETWGTYSEVDGG
                     LKNYTFKADVFDTWHGLIDFSTRVAKSFKNKVSDISTKKGTDIQGVLGLDSTPNALFT
                     SVFAAGDSNFDNFFYKVKDGRADFSNFNENGTSYKNLEKVFNDYKKLTDSNGLFVNKG
                     GSYTSNFQKFHQLAYSISSSSGYAYAFAGENSKRLKFNDDTFIEYPSFTQEIHAPGQS
                     SQKEGGQQQSNSKDNGNLLGTFTIEAAKSKTKTEVKKTEDTQNQGKKAEGTPNQGKKA
                     EGTENQGKTIFLYKTSIPNDKQDGVDAVLIKDK"
     gene            126932..127372
                     /locus_tag="MPNE_0113"
     CDS             126932..127372
                     /locus_tag="MPNE_0113"
                     /note="identified by match to protein family HMM PF03202"
                     /codon_start=1
                     /transl_table=4
                     /product="putative mycoplasma lipoprotein, C-terminal
                     domain protein"
                     /protein_id="ADK87114.1"
                     /translation="MTQGPNLIGIHTNTKENEETQKFVNWFLNTSLTWDNNESKTPAQ
                     YFTESASYILPLKETFTGSNNKGQSGKNDGKNSNNTFKAKALELFKEQSENKIVGYSD
                     PSDFRGGKFRESIGSAFNATVNSHVDFNTFVANFRANLGSGYDK"
     gene            127446..127769
                     /locus_tag="MPNE_0114"
                     /note="conserved domain protein; this gene contains a
                     frame shift which may be the result of a sequencing error"
                     /pseudo
     gene            127924..129099
                     /locus_tag="MPNE_0115"
                     /note="conserved hypothetical protein; this gene contains
                     a frame shift which may be the result of a sequencing
                     error"
                     /pseudo
     gene            129238..129438
                     /locus_tag="MPNE_0116"
     CDS             129238..129438
                     /locus_tag="MPNE_0116"
                     /note="identified by glimmer; putative"
                     /codon_start=1
                     /transl_table=4
                     /product="hypothetical protein"
                     /protein_id="ADK86769.1"
                     /translation="MQLVPLFSQNFLQVLLALLNKPVNLFSENTTMKTNKKYAFAALL
                     MQAQAKLPNSFKFFLSKKGGMA"
     gene            129438..129989
                     /locus_tag="MPNE_0117"
     CDS             129438..129989
                     /locus_tag="MPNE_0117"
                     /note="identified by match to protein family HMM PF01519"
                     /codon_start=1
                     /transl_table=4
                     /product="conserved hypothetical protein"
                     /protein_id="ADK86689.1"
                     /translation="MKEKIPFYNEKEFHDMVKKTKKGTFSGWYIIDKDNKSVEFSGSF
                     NRQFKLNKPVIPVNTEYVTRKEFNEYKVSNDQRLTKIETTLAAQGEQINKLTQTVEKQ
                     GEQINQLVQVVLLHGEQINKLTQTVEKQGEQIKELQVEQKAQVEQIKAQGKQIKAQGK
                     TLKSILQALGGINKRLDKIDPPK"
     gene            130446..131723
                     /locus_tag="MPNE_0118"
                     /note="putative adhesin P1; this gene contains a frame
                     shift which may be the result of a sequencing error"
                     /pseudo
     gene            131914..133641
                     /gene="mgpC_2"
                     /locus_tag="MPNE_0119"
                     /note="MgpC protein; this gene contains a frame shift
                     which may be the result of a sequencing error; identified
                     by match to protein family HMM PF05220"
                     /pseudo
     gene            134111..134683
                     /locus_tag="MPNE_0120"
     CDS             134111..134683
                     /locus_tag="MPNE_0120"
                     /codon_start=1
                     /transl_table=4
                     /product="conserved hypothetical protein"
                     /protein_id="ADK86680.1"
                     /translation="MSKNKFFTITKEQYRKFTRNKIELLFKVQCTEKKKGKRRFKIFQ
                     QVEDKPKPPVKIIEKESKGPEEPKDPGIKNGPKGPGGPKGPKKPPVPDDPDTPDVPKG
                     PKEPGGSKGPGGPDDPNGGKKKVPKPDKYVTHRELDEKLTEFHDKLMVELDGKFATKA
                     DLKRVEDKVDVLFELQKTQDEQIKVQGKQI"
     gene            135704..136729
                     /gene="pheS"
                     /locus_tag="MPNE_0121"
     CDS             135704..136729
                     /gene="pheS"
                     /locus_tag="MPNE_0121"
                     /EC_number="6.1.1.20"
                     /note="identified by match to protein family HMM PF01409;
                     match to protein family HMM TIGR00468"
                     /codon_start=1
                     /transl_table=4
                     /product="phenylalanine--tRNA ligase, alpha subunit"
                     /protein_id="ADK86770.1"
                     /translation="MIDQSKLIERWKTTFETAQNPTELLAFKNSFRNADLKPLLSQIK
                     ETTDIETKRHLGQLYKQLESTLQTLHDTQLQVFTQAQSSSVLTHGDVMLLATSFAPGS
                     SNIIYQVIDELVNYFKKFLFTVNYDSELTTIADCFDLLNIPKDHPSRNLTDTFYLDKN
                     RLLRTHCTAATLRAVKETKKSNNPDIRIASFGAVFRKDDDDATHSHQFNQLDFMWIKK
                     DFSLTNLKWFMQNMINHIFGENTSARFRLSHFPFTEPSFEIDIRCWLCQNGCGVCKKT
                     RWIEVLGAGILHPQVMANMGFSDTDNIRGIAAGIGIERLVMLKHGISDIRDLYDNNFK
                     FLAQFTD"
     gene            136732..139149
                     /gene="pheT"
                     /locus_tag="MPNE_0122"
     CDS             136732..139149
                     /gene="pheT"
                     /locus_tag="MPNE_0122"
                     /EC_number="6.1.1.20"
                     /note="identified by match to protein family HMM PF01588;
                     match to protein family HMM PF03483; match to protein
                     family HMM PF03484; match to protein family HMM TIGR00472"
                     /codon_start=1
                     /transl_table=4
                     /product="phenylalanine--tRNA ligase, beta subunit"
                     /protein_id="ADK87061.1"
                     /translation="MLISKKTLAVLIPEITHVSNNEICEKLQQIGIEVEAIRAFKNPD
                     YLQLGILRAVTPHPHDNHLYVCQVQIDKNKQLNVVTGAVNIVDPNNLNKHVIVAKKGA
                     ELLNGLIIKTKNIKGIISDGMLCSYVDINPFSKHLIADGDDTHAIVLDNINRDEFGDY
                     LSFLNLDDVVFEVTLPTNRSDLQSLIFLAKELAAVLKRPIFLEQKTTMTLREFYRFPL
                     NLRNRAQANFFGGLFLRDVAITSSPWTTKGLLINQELRPVNCFVDQANMVTVYTGQPI
                     HCHDADKIHGSVELKLATQLETMLALDNKEYEIKPGDLVVADEQGTIAIVGIIGSKRT
                     MVDNTTNNIFFEVVNYNHERIKQTAQRLGVANFASRLMSKPISLQATENCLNYLQNNF
                     LNPESIGKISKFSSTIKAPAFNRKIYLNFNQLRELIGVTKKQLNDYMIRNYLTSLGFK
                     MENQIARAPAYRQDITVWQDISEELLKILDLNKIKEDEILSTTKLEKHEKLNAYDALQ
                     KLRTKLQTLGFHNVITYQLISPERARNFNLFGLSNLWEIKNPLSNERSVLRVGLIDSL
                     LRVIQKNAAYKNKLGNIFEFSFVKTKDSNQLHIAALWLEKMFGSTYQKDQGVSVDIPA
                     MKGLAQLIISNFGFNCDFEPITEGEYFTKNVGLKLVVFNEQIGYVGLIKDELLAPYDL
                     KGRPVYGLEINLDRLLNSLNRLERSYTPISKLQDVFKDITFSFPRDESHFETFVKAIK
                     KLQTIFKWELISVFDTEKDGVPITKYTVRYYLKNFTNTPLTLEQIKAVETQLKQQCEL
                     AKIALDL"
     gene            139262..139570
                     /locus_tag="MPNE_0123"
                     /note="conserved domain protein; this gene contains a
                     frame shift which may be the result of a sequencing error"
                     /pseudo
     gene            139624..140016
                     /locus_tag="MPNE_0124"
                     /note="conserved hypothetical protein; this gene contains
                     a frame shift which may be the result of a sequencing
                     error"
                     /pseudo
     gene            140018..141232
                     /locus_tag="MPNE_0125"
                     /note="Eco57I restriction endonuclease; this gene contains
                     a frame shift which may be the result of a sequencing
                     error; identified by match to protein family HMM PF07669"
                     /pseudo
     gene            141917..144493
                     /locus_tag="MPNE_0126"
                     /note="conserved hypothetical protein; this gene contains
                     a frame shift which may be the result of a sequencing
                     error"
                     /pseudo
     gene            144765..144980
                     /locus_tag="MPNE_0127"
     CDS             144765..144980
                     /locus_tag="MPNE_0127"
                     /note="identified by glimmer; putative"
                     /codon_start=1
                     /transl_table=4
                     /product="hypothetical protein"
                     /protein_id="ADK87130.1"
                     /translation="MNKTDPKVFSVAVGIEMDEFSKIQKFFKVENMNRLIEQFSFRES
                     VKTENTEKSQYRNSFNWFGFGPDSLKS"
     gene            144997..146262
                     /locus_tag="MPNE_0128"
                     /note="Eco57I restriction endonuclease; this gene contains
                     a frame shift which may be the result of a sequencing
                     error; identified by match to protein family HMM PF07669"
                     /pseudo
     gene            147129..147521
                     /locus_tag="MPNE_0129"
                     /note="conserved hypothetical protein; this gene contains
                     a frame shift which may be the result of a sequencing
                     error"
                     /pseudo
     gene            147503..148741
                     /locus_tag="MPNE_0130"
                     /note="conserved hypothetical protein; this gene contains
                     a frame shift which may be the result of a sequencing
                     error"
                     /pseudo
     gene            148731..150533
                     /locus_tag="MPNE_0131"
     CDS             148731..150533
                     /locus_tag="MPNE_0131"
                     /note="identified by match to protein family HMM PF00755"
                     /codon_start=1
                     /transl_table=4
                     /product="ChOline/Carnitine o-acyltransferase"
                     /protein_id="ADK86659.1"
                     /translation="MDTKLTPPWLRQENNLLNPEVTQRLFINQDNIPNLPTEAPQVYL
                     ARFLEWVEPLVSKVKFVKAQAAVQDYLNSKACAQIETIIAERAQNTHSSWLANWWVQY
                     AYLTSTGPVSPEVNAPYYLELPTVGWSQAELAAALSAQLWHIYQQVQKRQLTSFSVKD
                     KLFSLDTLQSIFASCQIHRADGDVYFVNDQPANFIVVIKNNVFYKLVIDNSGSLEQLQ
                     AQLQLSFVQILDNELSHPPHWNLLTATTTKAESQSLLDQLWAQNPEMLLDIYNSAFIV
                     NLDNVELTTPLQLLRNSTWTPNFNRWHAKGIQLVITKNAQLVILADHTSFDGSSVATL
                     ANIFVSKLQKVNTEGASALTPTMLSFPTVDQDKQKYFKQLSKNFKDYVYNAVMFELKW
                     DWFTKPLIKAKGIKNSEAFIHLCYQIAQYQTNKKLQNTYVAVDMRQYFRGRTECLRPL
                     SKQSVAFVKRYCKDPKGTLKQFRKYYPAIESLHFEKTRLAQKGSGVNRHLLGAYLAWN
                     EHQDTIAKPALFETKAWKTIAANPLSTSSIVDKYLRNFSFDPVEPNGIGIAYAIDDTN
                     FRAILSVYQHNLQYLKDWMKHFEQTVKTILKTLK"
     gene            150623..151228
                     /gene="infC"
                     /locus_tag="MPNE_0132"
     CDS             150623..151228
                     /gene="infC"
                     /locus_tag="MPNE_0132"
                     /note="identified by match to protein family HMM PF00707;
                     match to protein family HMM PF05198; match to protein
                     family HMM TIGR00168"
                     /codon_start=1
                     /transl_table=4
                     /product="translation initiation factor IF-3"
                     /protein_id="ADK87212.1"
                     /translation="MPLILDQGCFVSESRFHRLAQNIKQGSRREREQKPLINDKIGFN
                     EFILIDENGSNLGTVRRTDALKMAEEKQLDLVLIGSNPAKPIVKLLDFGRYTYDLKRK
                     KRQSKKNQTIIQIKEVVVKPTIAKHDLEFKAKQTTGWAEKGYHVKFVVRAFGRVSTRI
                     ELIEKVFNDFYLLVEPAVEVQKPLTASSKTMYSALLIPRKK"
     gene            151234..151413
                     /gene="rpmI"
                     /locus_tag="MPNE_0133"
     CDS             151234..151413
                     /gene="rpmI"
                     /locus_tag="MPNE_0133"
                     /note="identified by match to protein family HMM PF01632;
                     match to protein family HMM TIGR00001"
                     /codon_start=1
                     /transl_table=4
                     /product="ribosomal protein L35"
                     /protein_id="ADK86822.1"
                     /translation="MKVKSAAKKRFKLTKSGQIKRKHAYTSHLAPHKTTKQKRHLRKQ
                     GTVSASDFKRIGNLI"
     gene            151424..151807
                     /gene="rplT"
                     /locus_tag="MPNE_0135"
     CDS             151424..151807
                     /gene="rplT"
                     /locus_tag="MPNE_0135"
                     /note="identified by match to protein family HMM PF00453;
                     match to protein family HMM TIGR01032"
                     /codon_start=1
                     /transl_table=4
                     /product="ribosomal protein L20"
                     /protein_id="ADK87005.1"
                     /translation="MRIKGGKQTRVRRKKWLKQASGSFGTRHASYKVAKQTVIQAAKY
                     AYRDRRNKKRDFRSLWILRLNAALREQGMTYSVFINLLKKHNIEINRKVLSELAIKEP
                     SKFNLIVQKVKSEQPKAAKPAALGN"
     gene            complement(151782..152492)
                     /gene="rnhB"
                     /locus_tag="MPNE_0134"
     CDS             complement(151782..152492)
                     /gene="rnhB"
                     /locus_tag="MPNE_0134"
                     /EC_number="3.1.26.4"
                     /note="identified by match to protein family HMM PF01351"
                     /codon_start=1
                     /transl_table=4
                     /product="ribonuclease HII"
                     /protein_id="ADK86869.1"
                     /translation="MQHANTTALYLIGSDESGKGDSFGGIAVSAVLIHKDKINTLHQI
                     GVGDSKQFNDYQIKALVPKIKAAVHDQVTLSVDAKTYNQLVQSFKNVNVMLTFLHCKV
                     YHQLLQQNKLTAQQCDISIDEFANVKLFTQYTQKLTSLQNELKELVIPNHFLIRGESY
                     SKVIAAASILARAAFIAQMEQLSHQYGVQFPKGSAHGIVEALHLLKTKRQFHKFAQYS
                     AVCKTTFKNVASFLKQLA"
     gene            152548..155280
                     /gene="topJ"
                     /locus_tag="MPNE_0136"
     CDS             152548..155280
                     /gene="topJ"
                     /locus_tag="MPNE_0136"
                     /note="identified by match to protein family HMM PF00226;
                     match to protein family HMM TIGR03834; match to protein
                     family HMM TIGR03835"
                     /codon_start=1
                     /transl_table=4
                     /product="terminal organelle assembly protein TopJ"
                     /protein_id="ADK86991.1"
                     /translation="MAEAKRDYYEVLGLSRDADDNDIKKAFRKLAKKYHPDRNKAPDA
                     AQIFAEINEANDVLSNPKKRANYDKYGHDGVDNEGGFAFQADVFDSFFEEIEKSGAFD
                     NLSESNTKKKEKTKTKKKGWFWGKSKQEESTSDTTEYADVDAGLEDYPPQSDYPDDIP
                     DVDARIEEVDQSAYADDIPDVDAGMDWEQNAEVANSASEIIPDVDAGLADEFNTSSAA
                     PQASDWEAMIGNPEYGYFDAAGEWNWKGFFDEAGQWVWLEETEPSSVSNDETTTDSDA
                     VTAATTVEETDQDSWTANSAPESVDVETPVELQPETEPEPIITLSSEPVEAPASVVIE
                     PTPETEETTSAVEMDASVKADVSDEADATNEPTEQDTISEPEQETDAAALEEINHTTA
                     DLEPAEVSATNDLEQDVVEKVNFSEPESTVDTAATDPVVEQATETSTNGFKFFNFSSF
                     VLSDQNPNPQTPTHHEEDAAAPEPTVDETSGESTAPEVTIAESTVELETAAEINNPAT
                     FVEEYLQPTKTTVVDKLDEPTVAKPTVSDSENSVAPEPEFVAGPEQTFSWKPAISETE
                     EIPLTAVEPASETQTLIAEDVTSPVTPTATAIPAPSINAVPTAPVAETFEAAVDFLKE
                     AAKIEAQLPLVPTVPEQIDGTDPSLLTQWDEYLEKTRKLFHKLFLTEQLPFIVKTDQF
                     EIVDPNLDEHNVNLIYTEHVPQICFLNEQLKEIRYTRKLVDPQTQVTTTESITLEVQL
                     SHKSQTEAIAIFKGFGHDYGSGCGDLKVVLKVIPSVFFQLQADGLHTAALVDPLVAYN
                     GGLIDFFGPVNSFKVDIEGGIANNDLIEFNQLGVLRTKTKRGSLYVHLYYSSVAKKGT
                     KTNCQVQQFFDLVHVEYKLLNYNLKQLHNYHSALTAQKKTLDRKSYQCLAVESH"
     gene            155303..155956
                     /gene="grpE"
                     /locus_tag="MPNE_0137"
     CDS             155303..155956
                     /gene="grpE"
                     /locus_tag="MPNE_0137"
                     /note="identified by match to protein family HMM PF01025"
                     /codon_start=1
                     /transl_table=4
                     /product="co-chaperone GrpE"
                     /protein_id="ADK87219.1"
                     /translation="MSENSLTITEILSSIRTLLVKHNKAKVTQIEKELLQAVAELEKK
                     FKQQVQNFNELQQKIPNLQKVNEEFRLKVEKIQEEAQKKIQEKVAELTIKSKEELENA
                     KKYVIEKSIDQPLIIIDQFEIALSYAQKDPQVKNYTTGFNMVLDAFSRWLEGFGVTKI
                     AIEPGAQFDEKVMAALEAVPSDQPANTVVKVSKSGYKLHDKVIRFASVVVSQGNKTE"
     gene            155956..156321
                     /locus_tag="MPNE_0138"
     CDS             155956..156321
                     /locus_tag="MPNE_0138"
                     /codon_start=1
                     /transl_table=4
                     /product="conserved hypothetical protein"
                     /protein_id="ADK87183.1"
                     /translation="MSTNKRRTIQIEITEEHFKDLEKALEALKGTQLPFSTTVEQFVE
                     LILSNYVATSNKISNLAESGFDVASIQQELEKIGSAAGADDALKSFLDELLKTSQKSF
                     SNTKDGKKNDDDNNSSSKS"
     gene            complement(156339..156412)
                     /locus_tag="MPNE_0139"
     tRNA            complement(156339..156412)
                     /locus_tag="MPNE_0139"
                     /product="tRNA-Thr"
     gene            156447..158354
                     /gene="parE"
                     /locus_tag="MPNE_0140"
     CDS             156447..158354
                     /gene="parE"
                     /locus_tag="MPNE_0140"
                     /EC_number="5.99.1.-"
                     /note="identified by match to protein family HMM PF00204;
                     match to protein family HMM PF00986; match to protein
                     family HMM PF01751; match to protein family HMM PF02518;
                     match to protein family HMM TIGR01058"
                     /codon_start=1
                     /transl_table=4
                     /product="DNA topoisomerase IV, B subunit"
                     /protein_id="ADK86799.1"
                     /translation="MKNNYSEANIKILKGLDAVKKRPGMYIGSTDSRGFHHLLWEILD
                     NCVDEVLSGFANTIAVVLHAENQITVSDNGRGIPFETHSDSKISTIDTVFTYLHAGGK
                     FDNDSYKIAGGLHGVGASVVNALSDQLQVTVKRQGKVYRSVYENGGKIKQKAHCIGNA
                     KIDEHGTSVTFRPDPKVFKKIHFDSELIRARLKELAFLFKKLQLTFVDETGSGEKEVF
                     FTEAGISQYLDELNADSKQIAQKIFVSGTEDDIELEAVFQFIDGEDEKLLSFANSIRT
                     SEGGSHEAGFRQSVGDVINNYCRKYNFLKERDKNFEASEIREGLNGIIKVNLPEKIIA
                     FEGQTKSKLFSKEVKAVVQKLTQKHFFQFLERNSVDAKLIVEKLFYNRKLRQELKQQR
                     QIKKNLSNPKAERILFGKLAPAQSKKVAERELFVVEGDSAGGTAKMGRDRFLQAILPL
                     RGKVLNVEKINNKKEAINNEELLTLIFCIGTGIGNNFTIRDRKYDKIIIMTDADNDGA
                     HIQILLLTFFYRYMKPLIEKGHIYLALPPLYKFEGRDKKARYLWTEQELEQYRAKHSH
                     FNVQRYKGLGEMNADQLWETTMNPMTRKLIQIKLDNFIQAEKQINVFMGDKTELRKSW
                     IEANINFSSEN"
     gene            158354..160723
                     /gene="parC"
                     /locus_tag="MPNE_0142"
     CDS             158354..160723
                     /gene="parC"
                     /locus_tag="MPNE_0142"
                     /EC_number="5.99.1.-"
                     /note="identified by match to protein family HMM PF00521;
                     match to protein family HMM PF03989; match to protein
                     family HMM TIGR01061"
                     /codon_start=1
                     /transl_table=4
                     /product="DNA topoisomerase IV, A subunit"
                     /protein_id="ADK86685.1"
                     /translation="MEKNKQALLLQAIEDVFAFSFSKYAKYIIQDRALPDLRDGLKPV
                     QRRILYGMYQMGLKPTSPYKKSARAVGEIMGKYHPHGDASIYDAIVRMSQAWKNNLTT
                     ISIHGNNGSIDGDNAAAMRYTEARLSPYGFELLKDIEKQLVPFVNNFDDSEVEPSVLP
                     TLLPNLFINGTSGIAAGYATNIAPHNVGELLDGLSYRIENPDCDLKAILKIVKGPDFP
                     TGGLVYFEQELANIYQTGKGKFVIQAKYETNTAFGQNQIVITEIPYETVKANIVKQIE
                     ELISDNKLSALESVIDSSDRSGIRIIINHKDFLSADKIMAFLFKHTQLQVNFNLNNTV
                     IANRCPVRVGLLAYFDQFLAFAHELIINSAKYDLALANKRLEIIKGLIKAVSMIDEII
                     RLIRRATDKQDAKTKLIDKYAFTLNQAEAIVSLRLYQLTNTDIKVLFAEQKELEQTIQ
                     TAECLIAKPQARNQLLQAQFFQYKKQFNQPRRAQIVGLIEKQKVQDSDFIEHKEVGLL
                     ISHDGIYFKFEPEQLAKHLVEFKSEQDQLIFGGVVQNSDYFFMVTSLGNIITVPIYKT
                     LSNTKTKMNELLAKKPILMEDEKLVLAGIVNPDKMEQQLLVLTSQCGMVKRVELSKVI
                     NTKQIKSSCCMALRERDKLVNAFVQTKREPKLVCLVSSSNSFATFLAEEIPIISNKGI
                     GVKGIKLKAEEKVRFAMPLQDNDALVVINSDGGVYNFEVVELAVASRMSVGKKLIPKT
                     KTPVSCFAANKHSEIIGHRGKNGSDLFTLNELNRLPKSTVSQMRLFKWS"
     gene            complement(160710..161765)
                     /gene="hrcA"
                     /locus_tag="MPNE_0141"
     CDS             complement(160710..161765)
                     /gene="hrcA"
                     /locus_tag="MPNE_0141"
                     /note="identified by match to protein family HMM PF01628;
                     match to protein family HMM TIGR00331"
                     /codon_start=1
                     /transl_table=4
                     /product="heat-inducible transcription repressor HrcA"
                     /protein_id="ADK86753.1"
                     /translation="MKNLTTRQAQILKAIINEYIAYPVPVGSKLLTKKYFKNLSGGTL
                     RNEMAVLEKEGYLKKNHISSGRIPSQLGYQYYVKLLTKNDDKSNLKTRLRAIILQKHK
                     TIDEIIELGVKFINEMVNLPVVLTHFSSDEVLKKIDLIMLDQSCALLLLVSASGNVFK
                     KTISYANQRQFEDIMVCVRIFNDRIIDTRFCDIAQHLDVLKEIIRSKVHEYQYVIDEI
                     LFKLFNFEEFQQARKQVYGIHYLAQQPEFANQERLTRILNLLEDTSVWQQMAFMNQNN
                     QTTNITFGDKLGLEGEEVSVASTLINTTNESKHQLAIVGPTRMDYQKVKALLLTLKEE
                     IEEYDKQLHGGKTTSST"
     gene            161806..163599
                     /gene="uvrC"
                     /locus_tag="MPNE_0143"
                     /note="excinuclease ABC, C subunit; this gene contains a
                     frame shift which may be the result of a sequencing error;
                     identified by match to protein family HMM PF01541; match
                     to protein family HMM PF08459; match to protein family HMM
                     TIGR00194"
                     /pseudo
     gene            163592..164071
                     /locus_tag="MPNE_0144"
     CDS             163592..164071
                     /locus_tag="MPNE_0144"
                     /EC_number="3.1.-.-"
                     /note="identified by match to protein family HMM PF00149;
                     match to protein family HMM TIGR00040"
                     /codon_start=1
                     /transl_table=4
                     /product="phosphodiesterase family protein"
                     /protein_id="ADK86937.1"
                     /translation="MTKVLVLSDTHGYNDRWLAVMKLHNPDVVIHAGDHLTTKKFMDQ
                     NATFWVAGNHDVVGEEIQMFELEGIQFVLMHGHQAPRHDLKQWYKMLVDQAKSYLCDV
                     LIVGHSHIEHYETIDGIQVINPGSLEIPRNPRKLPTYCNLNLSQGRISDLTFHFPRD"
     gene            164462..165235
                     /locus_tag="MPNE_0145"
     CDS             164462..165235
                     /locus_tag="MPNE_0145"
                     /note="identified by match to protein family HMM PF01519"
                     /codon_start=1
                     /transl_table=4
                     /product="conserved hypothetical protein"
                     /protein_id="ADK86730.1"
                     /translation="MFKLKINNFQLGFKLVQWPVTNHLLKHFYVFPINNKGGLAIKRI
                     ISLALFKKRLNKDKINNCHVWEEELPDGSYDMGFNGNFNHMEKRKSGYVTQKQFSEFK
                     DANNQRLIKIETTLAIQGEQINKLTQTVEKQGEQINQLVQVVLLQGEQIRELQVEQKA
                     QRQEFNARMDRLENLLVESIESTNNRFDSMERRLDSMDSRLDSMENRLDSMEGRLDSM
                     ENRLDSMEGCLDFVEGRLDSMETRLDSMETRLDKVDPPK"
     gene            165774..166907
                     /locus_tag="MPNE_0146"
                     /note="conserved hypothetical protein; this gene contains
                     a frame shift which may be the result of a sequencing
                     error"
                     /pseudo
     gene            167070..167210
                     /locus_tag="MPNE_0147"
     CDS             167070..167210
                     /locus_tag="MPNE_0147"
                     /note="identified by glimmer; putative"
                     /codon_start=1
                     /transl_table=4
                     /product="hypothetical protein"
                     /protein_id="ADK86686.1"
                     /translation="METTAKSIDCKELGLSVTTKQQLHKLTLATIWLWDSLFFVFSYF
                     CL"
     gene            167162..167710
                     /locus_tag="MPNE_0148"
                     /note="hypothetical protein; this gene contains a frame
                     shift which may be the result of a sequencing error;
                     identified by glimmer; putative"
                     /pseudo
     gene            167670..168056
                     /locus_tag="MPNE_0149"
     CDS             167670..168056
                     /locus_tag="MPNE_0149"
                     /codon_start=1
                     /transl_table=4
                     /product="conserved hypothetical protein"
                     /protein_id="ADK87165.1"
                     /translation="MNTFQLKELGLPIKEIAVPLGTLVFLFVVIITLIPLLIIGNLIW
                     TNLRLIERENTQQYQLVFGYSLIVSDIVGFAIVFFGAILGTNLKSVELFIALGWMMML
                     GSLIALGTTVNLVSSIYLYIKLALKR"
     gene            168126..168677
                     /locus_tag="MPNE_0150"
     CDS             168126..168677
                     /locus_tag="MPNE_0150"
                     /codon_start=1
                     /transl_table=4
                     /product="conserved hypothetical protein"
                     /protein_id="ADK86700.1"
                     /translation="MLDYVPWIGNGYRYGNNHRGVDDITAPKTGAGSSSGTSTNTSGS
                     RSFLPTFSNVGVGLKANVQATLGGSQKTTTGGSKWPTLDQANLLLWTGAGWRNDKNGQ
                     SDENHTTFKSATGSGQQGGSSGTNTSAGNPDSLKQDKITKESSGNLKTEDGAANSNEN
                     KDNTNYQNLPAYGKVSGWITPDY"
     gene            168906..169022
                     /locus_tag="MPNE_0151"
     CDS             168906..169022
                     /locus_tag="MPNE_0151"
                     /codon_start=1
                     /transl_table=4
                     /product="conserved domain protein"
                     /protein_id="ADK87000.1"
                     /translation="MQIFNFWNWSAKRLIPVGNRVASVSYFLKNQKKKERNI"
     gene            169025..169231
                     /locus_tag="MPNE_0152"
     CDS             169025..169231
                     /locus_tag="MPNE_0152"
                     /note="identified by glimmer; putative"
                     /codon_start=1
                     /transl_table=4
                     /product="hypothetical protein"
                     /protein_id="ADK87181.1"
                     /translation="MKKVKALRNLFLEKASEKLEYPKIASMVAYFDPKEDGTCEFIMK
                     IKTVNEVADTETTNKEKPLGTWKS"
     gene            169366..170028
                     /locus_tag="MPNE_0153"
                     /note="conserved hypothetical protein; this gene contains
                     a frame shift which may be the result of a sequencing
                     error; identified by match to protein family HMM PF03257"
                     /pseudo
     gene            170097..170540
                     /locus_tag="MPNE_0154"
                     /note="conserved hypothetical protein; this gene contains
                     a frame shift which may be the result of a sequencing
                     error"
                     /pseudo
     gene            170512..171114
                     /locus_tag="MPNE_0155"
                     /note="conserved hypothetical protein; this gene contains
                     a frame shift which may be the result of a sequencing
                     error"
                     /pseudo
     gene            171617..172477
                     /locus_tag="MPNE_0156"
     CDS             171617..172477
                     /locus_tag="MPNE_0156"
                     /note="identified by match to protein family HMM PF00565"
                     /codon_start=1
                     /transl_table=4
                     /product="nuclease-like protein"
                     /protein_id="ADK87001.1"
                     /translation="MLLAVAPILTACTRDYTTKNEFQLTTAQQAKLKPATIEYWRDGD
                     TPEINYASEERRKEAEQKSKENAKKEDKKEEKKTEDSQDSSSASTQVRSSKHGLRIYG
                     IDTPEKHVSSKGDSTGDEKIEAEKASNYAEKLIPKGSTVWVWSLNTYSYDREVGALFF
                     KSNPKQTFFQSFEVAMVEAGHAIPIAGTGLNLIADPELSADDPLSVIGLQLANAANKA
                     YNAKINIWSHDTDGYRSLTAVYKLRGADISWTRFLDEANGYSSASAGTGASLYQLWDQ
                     RQAKLAQKGS"
     gene            172501..174261
                     /locus_tag="MPNE_0157"
     CDS             172501..174261
                     /locus_tag="MPNE_0157"
                     /note="identified by match to protein family HMM PF00005"
                     /codon_start=1
                     /transl_table=4
                     /product="ABC transporter, ATP-binding protein"
                     /protein_id="ADK87206.1"
                     /translation="MEKIQAEKSQSAIEFKNIVVDFGESIAIDNINLTVKKKELVTLL
                     GPSGCGKTTSLSVIAGLIAPTSGQVLFNGYDVTKKPPQQRKLGLVFQNYALYPHMSVF
                     ENIVFPLYSDTSWREAIFEKNTWAQHDINCLILKANGATSEELAELNRLMQQRIDEPK
                     RMAYQINDLMVSVFQKQSELEANLKLIPRKKQFAIISLSKETLSQIRDVETKAKAALE
                     TADSAEVEQTIKSELKQKLSEIKANYHDEKANIKAYWWEMLANIKTELKTEKTAIKQT
                     NDYAKLKELKWKIHFEPLNLKKQYRSYFKQLKAKYSLKDGNLTESELSQIEELQKRIV
                     SLKDFINRTAKEVAEKLEITKILHKRPANISGGQQQRVAIARAIVRRPKVLLMDEPLS
                     NLDAKLRVQTRQWIRKFQQDLQITTVFVTHDQEEAMSISDTIVCMSTGKVQQIGSPSE
                     LYLKPANEFVATFLGSPEMNIVNATVKAGQLLWNESPLVKTKFDLPDGAIRVGFRYDE
                     VTAPKNDGSPVFSGTLISVENLGKHMVGVVESNGVQLNVRLELSHQFEVGNAVKFTIK
                     PNGLHFFDPQTTQRVEVKHV"
     gene            174254..175243
                     /locus_tag="MPNE_0158"
     CDS             174254..175243
                     /locus_tag="MPNE_0158"
                     /note="identified by match to protein family HMM PF00528"
                     /codon_start=1
                     /transl_table=4
                     /product="ABC transporter, permease protein"
                     /protein_id="ADK86956.1"
                     /translation="MFKWLLKHRSKPTPLELGIFDQKVSFWKPFLLFCPALLTTFLFT
                     LVPFFLTLQKGFSHNEDIYRVDSQQFGFQTFANLFSESNFILGLRNSFLYSIISLPLT
                     IVLAIIISSAIVFVYRKLARGFWQTVFFLPYVTSGVAVSIAFIYILDSSSGILNNIFH
                     VNIKWLDSGERDTFNALWGILIFGIWKNMAFNVLVISTAMLSVDPTLYKVANLDGAKP
                     IRQFFKITLPSIRPTLIFLLTLLILGGMQVFPISLFNGNDSEAVTNGGSTILLYIFQK
                     IRDQNNNFAGAATLVLFILGVCYGLVLRNGFRLIEWAQWKIKRHYVQTKLNLV"
     gene            175215..176174
                     /locus_tag="MPNE_0159"
     CDS             175215..176174
                     /locus_tag="MPNE_0159"
                     /note="identified by match to protein family HMM PF00528"
                     /codon_start=1
                     /transl_table=4
                     /product="ABC transporter, permease protein"
                     /protein_id="ADK86889.1"
                     /translation="MFKQSLIWYNRYVQKRKKGLDLTIKDRSWSNVLLGLIFKTVVLC
                     FFGLMVIFPFYLMLVVALTSDEVVLNIREPILKSDGWHFENFRRVLEDGKYLNAIWIN
                     SLVTILSIILRLFFTVSMGYAFSLKKWKLKKLFWFIFLAVLILPESALLIGQYRVVVV
                     ANWNQPEKPAIILGLTMPFVASVFSGFMFRTAFEAIPPRIKESAFVDGCTGLRYFLKI
                     AFPMVRSTTWTVSILTAFAAWNSYLWPLLLLTNRPDLNINLWVLAQGTDGNAGQSDEQ
                     IRVLLNLKMAAAILAILPMFIVYFLFRKRIMKAVGSRANTIKG"
     gene            176177..176335
                     /locus_tag="MPNE_0160"
     CDS             176177..176335
                     /locus_tag="MPNE_0160"
                     /note="identified by glimmer; putative"
                     /codon_start=1
                     /transl_table=4
                     /product="hypothetical protein"
                     /protein_id="ADK86666.1"
                     /translation="MDSLKHFWQQLVMWSKTVTFWIIVAVGIAFCAFAIWGIIACIET
                     IIKEGALL"
     gene            complement(176752..177327)
                     /locus_tag="MPNE_0161"
     CDS             complement(176752..177327)
                     /locus_tag="MPNE_0161"
                     /note="identified by match to protein family HMM PF01519"
                     /codon_start=1
                     /transl_table=4
                     /product="conserved hypothetical protein"
                     /protein_id="ADK86908.1"
                     /translation="MKEKIPFYNEKEFNEMMKKTKKGTFSGWYIINPENKSVEFSGNF
                     NRQFKLNKPVIPVNTEYVTRKEFNEYKDSNDQRLIKIETTLAAQGEQIRIQGEQIREL
                     QVEQKAQRQEFNARMDRLENLLVESIESTNKRFDSIEGRLDSMDSRLDSMENRLDSIE
                     GCLDSVEGRLDSMENRLDSMETRLDKIDPPK"
     gene            complement(177327..177443)
                     /locus_tag="MPNE_0162"
     CDS             complement(177327..177443)
                     /locus_tag="MPNE_0162"
                     /note="identified by glimmer; putative"
                     /codon_start=1
                     /transl_table=4
                     /product="hypothetical protein"
                     /protein_id="ADK87272.1"
                     /translation="MQIFYFLNWSVNGLIPVGNWVASSSYFLNFTEKKGVAY"
     gene            complement(177564..178055)
                     /locus_tag="MPNE_0163"
     CDS             complement(177564..178055)
                     /locus_tag="MPNE_0163"
                     /note="identified by match to protein family HMM PF01519"
                     /codon_start=1
                     /transl_table=4
                     /product="conserved hypothetical protein"
                     /protein_id="ADK87160.1"
                     /translation="MKEKIPFYNEKEFHDMVKKTKKGTFSGWYIINKNNNSVEFSGSF
                     NRQFKLNKPVIPVNTEYVTRKEFNEYKDSNDQKLTKIETELKSQGQRIQVVEDKVDRL
                     TEVVMVQSQQIKTQGEAMNARMDRFESLVLKSLESIGNTLTDFGKRLDVIETRLDKID
                     PPK"
     gene            178306..179280
                     /locus_tag="MPNE_0164"
     CDS             178306..179280
                     /locus_tag="MPNE_0164"
                     /note="identified by match to protein family HMM PF01368;
                     match to protein family HMM PF02272"
                     /codon_start=1
                     /transl_table=4
                     /product="DHHA1 domain protein"
                     /protein_id="ADK87067.1"
                     /translation="MNSQVHRKGSIAEAVSAIQAHDKIVIFHHIRPDGDCLGAQHGLA
                     RLIQTNFPHKQVFCVGDPKHNFPWLEMVFTPKEQITPELMQQALAVIVDANYKERIEC
                     RDLLDQNQFKAVLRIDHHPNEDDLNTTHNFVDASYIAAAEQVVDLAVQAKWKLSPPAA
                     TALYLGIYTDSNRFLYSNTSWRTLYLGSMLYRAQANIAKIHDELNHTSLKDIQFKQYV
                     FKNFQTFQNVIYFVADKKFQKKLKVTPLECARVNILANIEQFHIWLFFIEEGKNHYRV
                     EFRSNGINVREVALKYGGGGHIQASGAVLKSKRDIIRVVQDCQKQIAV"
     gene            179293..184197
                     /gene="mgpA"
                     /locus_tag="MPNE_0165"
     CDS             179293..184197
                     /gene="mgpA"
                     /locus_tag="MPNE_0165"
                     /note="identified by match to protein family HMM PF03257;
                     match to protein family HMM TIGR03839"
                     /codon_start=1
                     /transl_table=4
                     /product="adhesin P1"
                     /protein_id="ADK87038.1"
                     /translation="MHQTKKTALSKSTWILILTATASLATGLTVVGHFTSTTTTLKRQ
                     QFSYTRPDEVALRHTNAINPRLTPWTYRNTSFSSLPLTGENPGAWALVRDNSAKGITA
                     GSGSQQTTYDPTRTEAALTASTTFALRRYDLAGRALYDLDFSKLNPQTPTRDQTGQIT
                     FNPFGGFGLSGAAPQQWNEVKNKVPVEVAQDPSNPYRFAVLLVPRSVVYYEQLQRGLA
                     LPNQGSSSGSDSTNQTGAMFGLKVKDATVDSSKQSTESLKGEESSSSSTTSSTSTTQR
                     GGSSNENKVKALQVAVKKKSGSQGNSGDQGTEQVELESNDLANAPIKRGSNNNQQVQL
                     KADDFGTAPSSSGSGTQDGTPTPWTPWLTTEQIHNDPAKFAASILILYDAPYARNRTA
                     IDRVDHLDPKAMTANYPPSWRTPKWNHHGLWDWKARDVLLQTTGFFNPRRHPEWFDGG
                     QTVADNEKTGFDVDNSENTKQGFQKEADSDKSAPIALPFEAYFANIGNLTWFGQALLV
                     FGGNGHVTKSAHTAPLSIGVFRVRYNATGTSATVTGWPYALLFSGMVNKQTDGLKNLP
                     FNNNRWFEYVPRMAVAGAKFVGRELVLAGTITMGDTATVPRLLYDELESNLNLVAQGQ
                     GLLREDLQLFTPYGWANRPDLPIGAWSSSSSSHNAPYYFHNNPDWQDRPIQSVVDAFI
                     KPWEDKNGKDDAKYIYPYRYSGMWAWQVYNWSNKLTDQPLSADFVNENAYQPNSLFAA
                     ILNPELLAALPDKVKYGKENEFAANEYERFNQKLTVAPTQGTNWSHFSPTLSRFSTGF
                     NLVGSVLDQVLDYVPWIGNGYRYGNNHRGVDDITAPQTSAGSSSGISTNTSGSRSSLP
                     TFSNIGVGLKANVQATLGGSQTMITGGSPRRTLDQANLQLWTGAGWRNDKASSGQSDD
                     HTKFTSATGMGQQEQSGTSAGNPDSLKQDKISKSGDSLTTQDGNAMDQQEATNYTNLP
                     PNLTPTADWPNALSFTNKNNAQRAQLFLRGLLGSIPVLVNKSGQDDNSKFKAEDQKWS
                     YTDLQSDQTKLNLPAYGEVNGLLNPALVETYFGNTRASGSGSNTTSSPGIGFKIPEQS
                     GTNTTSKAVLITPGLAWTPQDVGNLVVSGTSFSFQLGGWLVTFTDFIKPRAGYLGLQL
                     TGLDASDATQRALIWAPRPWAAFRGSWVNRLGRVESVWDLKGVWADQAQSDSQGSTTT
                     ATRDALPEHPNALAFQVSVVEASAYKPNTSSGQTQSTNSSPYLHLVKPKKVIQSDKLD
                     DDLKNLLDPNQVRTKLRQSFGTDHSTQPQPQSLKTTTPVFGTSSGNLSSVLSGGGAGG
                     GSSGSGQSGVDLSPVEKVSGWLVGQLPSTSDGNTSSTNNLAPNTNTGNDVVGVGRLSE
                     SNAAKMNDDVDGIVRTPLAELLDGEGQTADTGPQSVKFKSPDQIDFNRLFTHPVTDLF
                     DPVTMLVYDQYIPLFIDIPASVNPKMVRLKVLSFDTNEQSLGLRLEFFKPDQDTQPNN
                     NVQVNPNNGDFLPLLTASSQGPQTLFSPFNQWPDYVLPLAITVPIVVIVLSVTLGLAI
                     GIPMHKNKQALKAGFALSNQKVDVLTKAVGSVFKEIINRTGISQAPKRLKQTSAAKPG
                     APRPPVPPKPGAPKPPVQPPKKPA"
     gene            184203..187658
                     /gene="mgpC_3"
                     /locus_tag="MPNE_0166"
     CDS             184203..187658
                     /gene="mgpC_3"
                     /locus_tag="MPNE_0166"
                     /note="identified by match to protein family HMM PF05220"
                     /codon_start=1
                     /transl_table=4
                     /product="MgpC protein"
                     /protein_id="ADK86942.1"
                     /translation="MKSKLKLKRYLLFLPLLPLGTLSLANTYLLQDHNTLTPYTPFTT
                     PLNGGLDVVRAAHLHPSYELVDWKRVGDTKLVALVRSALVRVKFQDTTSSDQSNTNQN
                     ALSFDTQESQKALNGSQSGSSDTSGSNSQDFASYVLIFKAAPRATWVFERKIKLALPY
                     VKQESQGSDDQGSNGKGSLYKTLQDLLVEQPVTPYTPNAGLARVNGVAQDTVHFGSDQ
                     ESSWNSQRSQKGLKNNPGPKAVTGFKLDKGRAYRKLNESWPVYEPLDSTKNGKGKDKD
                     GWTTSGASEAKGDAPLVSSTESQMAAVTDSQQSGHNSGLVSLAQRSTTVAVQKSDSSG
                     SQGQGTTDNKFQKYLNTAQALHQMGVIVPSLETWPGKPSTGIATRAGGGVSVQAATRQ
                     SSSTNEDLPNVITQLYHTSTSQLAYLNGQIVVMGSNAVPSLWYWVVDERTTSGRATWW
                     AHTELNWGTDKQKQFVENQLGFKDDSNSSLTNFKSQGLTQPAYLIAGLDVVQDHLVFA
                     AFKAGAVGYDMTTDSNASTKDQALAWSTTAGLDSDGGYKALVENTAGLNGPINGLFTL
                     LDTFAYVTPVSGMKGGSQNNEEVQTTYPVKSDQKATAKIASLINASPLNSYGDDGVTV
                     FDALGLNFNFKLNEERLPSRTDQLLVYGIVNESELKSARENAQSTSDDNSNTKVKWTN
                     TASHYLPVPYYYSANFPEAGNRRRAEQRNGVKISTLESQATDGFANSLLNFGTGLKAG
                     VDPAPVARGHKPNYSAVLLVRGGVVRLNFNPDTDKLLDSTDKNSEPISFSYTPFGSAE
                     SAVDLTTLKDVTYIAESGLWFYTFDNGEKPTYDGKQQQVKNRKGYAVITVSRTGIEFN
                     EDANTTTLSQAPAALAVQNGIASSQDDLTGILPLSDEFSAVITKDQTWTGKVDIYKNT
                     NGLFEKDDQLSENVKRRDNGLVPIYNEGIVDIWGRVDFAANSVLQARNLTDKTVDEVI
                     NNPDILQSFFKFTPAFDNQRAMLVGEKTSDTTLTVKPKIEYLDGNFYGEDSKIAGIPL
                     NIDFPSRIFAGFAALPSWVIPVSVGSSVGILLILLILGLGIGIPMYKVRKLQDSSFVD
                     VFKKVDTLTTAVGSVYKKIITQTSVIKKAPSALKAANNAAPKAPVKPAAPTAPRPPVQ
                     PPKKA"
     gene            187775..188302
                     /locus_tag="MPNE_0167"
     CDS             187775..188302
                     /locus_tag="MPNE_0167"
                     /codon_start=1
                     /transl_table=4
                     /product="conserved hypothetical protein"
                     /protein_id="ADK86832.1"
                     /translation="MSHKDFNGLQAPQLLSSSSPVAKKQSSHKLRHALKHARYLNHSS
                     KRTLKHALELHEDNQVLLEKEGSPNFQDWLSKQPGVNKTSLKYNKSLGSWISKESKPK
                     KRFQPYFTYKDSKTTPEEAKALQQMKQSQKRFFHENMHSFLNEVAHNPMIQRFNQKQA
                     KRAANTRQRTYKYRQ"
     gene            188525..189937
                     /locus_tag="MPNE_0168"
     CDS             188525..189937
                     /locus_tag="MPNE_0168"
                     /note="identified by match to protein family HMM PF03257"
                     /codon_start=1
                     /transl_table=4
                     /product="adhesin P1 domain protein"
                     /protein_id="ADK87227.1"
                     /translation="MLDYIPWIGNGYRYGNNHRGVDDITAPQTSAGSSSGTSTNTSGS
                     RSFFPTFSNIGVGLKANVQATLGGSQTTTVGGSPWRTLDQANLQLWTGAGWRNDKASS
                     GQSDENHTTFKSATGMGQQGQSGTSAGNPDSLKQDKISKSGDSLTTQDGNATGQQEAT
                     NYTNLPPNLTPTADWPNALSFTNKNNAHRAQLFLRGLLGSIPVLVNRSGSDSNKFQAT
                     DQKWSYTDLQSDQTKLNLPAYGEVNGLLNPALVETYFGNTRAGGSGSNTTSSPGIGFK
                     IPEQNNDSKATLITPGLAWTPQDVGNLVVSGTSLSFQLGGWLVSFTDFIKPRAGYLGL
                     QLSGLDASDSDQRELIWAKRPWAAFRGSWVNRLGRVESVWDLKGVWADQAQLAAQAAT
                     SEASGSALAPHPNALAFQMSVVEASAYSSSTSSSGSGSSSNTSPYLHLIKPKKVESTT
                     QLDQGLKNLLDPNQVRTKLR"
     gene            190475..191014
                     /locus_tag="MPNE_0169"
     CDS             190475..191014
                     /locus_tag="MPNE_0169"
                     /note="identified by match to protein family HMM PF01519"
                     /codon_start=1
                     /transl_table=4
                     /product="conserved hypothetical protein"
                     /protein_id="ADK87008.1"
                     /translation="MSYSPSLKEIIAILQKYTSKNYQSNCKTRPDGKLELSLNGVFEE
                     IVKTPGKTRYVTHKQLDQKLKDFKQDLMVELHDTFATKTDLKESEARINQKLEALIQI
                     VMVQGEQIKVHGEQINKLTQTVEKQGEKIEAQGQQIQKVNETLNFVVESLGSIHKRLD
                     SMEGRLDSMENRLDKLESK"
     gene            191280..192131
                     /locus_tag="MPNE_0170"
     CDS             191280..192131
                     /locus_tag="MPNE_0170"
                     /codon_start=1
                     /transl_table=4
                     /product="conserved hypothetical protein"
                     /protein_id="ADK86966.1"
                     /translation="MRFKYGAVAFSGFLGLAVMLASCGAKGRFDQVDDGKIKLASSLT
                     GKRDVILKEVLNKYNSRKAKDDYPIEITKIAGSYDGGRSDLQTRLSVKDKTTFYNMIL
                     NYSDTISTLGRSNMELPLDSVDVSQFSENFLSFNDRISGISRKGIYGIPVSMSTDILV
                     INGPVLHYILNSAKKKDGAVTKKNASNSNGNEGTLTVNNDQQTTELWKKIEEAAKTNG
                     KTTQEQTKRDAKQSTSLIQLKEGSANTTEGNASESDKEIKKSWGNYQEVDGGLKGYTF
                     KASVFEN"
     gene            192138..193595
                     /locus_tag="MPNE_0171"
     CDS             192138..193595
                     /locus_tag="MPNE_0171"
                     /note="identified by match to protein family HMM PF03202;
                     match to protein family HMM PF03305"
                     /codon_start=1
                     /transl_table=4
                     /product="conserved hypothetical protein"
                     /protein_id="ADK86772.1"
                     /translation="MVDFATRVAKSFKDKVSGIDNKKGTDIQGVLGLDSTPNVLFASV
                     FAAGGGSYDNFFYKVENGRADFRNFANKGTSYKNLEKVYNDYKNLIGSNGLFASKDGS
                     YSSNFEKFHQLAFYVGSSSGYNYAFADETAKRLKFGDSAIEYPNDTLEIKVPTNNSQS
                     GDGNGGTNNDNLLGTFDIREKSNGKKGESNGKQGNGQDKKTISLYKDSIPKEKTEGTD
                     AILISDNQLINQLQTAAKTSSSQNKANTAAITFKQSNKSETDQSTTSQFIGYTTTASL
                     KADKKNIFDVKKLNNEKSERKIIVGATVETLNQANTLQANEAIIKPAPGKYQSTDSHK
                     VMITQGPNIVGIHANEKEDKETQKFINWYLNKEESWSVQNSGSTTTKKQTAAQYFAEQ
                     SSYITPLKNNFKADQSATKDSTVNTNYFTKQTFDLFKEVNDGKVLGFNDPSDFRSGKF
                     RNTIGSTFNATISSKVDFNKFFENFKASLGSGFER"
     gene            193760..194551
                     /locus_tag="MPNE_0173"
     CDS             193760..194551
                     /locus_tag="MPNE_0173"
                     /codon_start=1
                     /transl_table=4
                     /product="conserved hypothetical protein"
                     /protein_id="ADK86919.1"
                     /translation="MHKKKFLSRTSFASLFLLLGTVLSACSKVESTKSVHPVKSFKSD
                     LKSLLKETIKQDIDLSKTIKTSEGKQQIITSLKKSYGVNPKDTTKLLLDAWKQSFEEG
                     EIGIADLDFEVAYPKTQDPFTMERKVDHFQMTYQSFKDLSIKAKLSYTFNWFGDYSSG
                     GFTAKKGDKHYFDLFLKIKPDPNKSFKAANFKTEEKNSTVIDGQETTRNLEWIEFGAS
                     ISWSLKGKDDASEKSVKQFLDSYANNTSGYSSDINLFSYLEYLIR"
     gene            complement(194544..194690)
                     /locus_tag="MPNE_0172"
     CDS             complement(194544..194690)
                     /locus_tag="MPNE_0172"
                     /note="identified by glimmer; putative"
                     /codon_start=1
                     /transl_table=4
                     /product="hypothetical protein"
                     /protein_id="ADK86780.1"
                     /translation="MSFWKCQQNCKKVFDEINLNKNKKPSVQGEKQVAKIFPSTTKQS
                     QQIT"
     gene            194717..194833
                     /locus_tag="MPNE_0174"
     CDS             194717..194833
                     /locus_tag="MPNE_0174"
                     /note="identified by glimmer; putative"
                     /codon_start=1
                     /transl_table=4
                     /product="hypothetical protein"
                     /protein_id="ADK86815.1"
                     /translation="MQIFNFWNWSAKRLIPVGNRVASVSYFLKNQKKGGFDH"
     gene            195104..196408
                     /locus_tag="MPNE_0175"
                     /note="conserved hypothetical protein; this gene contains
                     a frame shift which may be the result of a sequencing
                     error"
                     /pseudo
     gene            196587..196907
                     /gene="mgpC_4"
                     /locus_tag="MPNE_0176"
                     /note="MgpC protein; this gene contains a frame shift
                     which may be the result of a sequencing error"
                     /pseudo
     gene            197164..197289
                     /locus_tag="MPNE_0177"
                     /note="conserved domain protein; this gene contains a
                     frame shift which may be the result of a sequencing error"
                     /pseudo
     gene            197309..197791
                     /locus_tag="MPNE_0178"
     CDS             197309..197791
                     /locus_tag="MPNE_0178"
                     /note="identified by match to protein family HMM PF01519"
                     /codon_start=1
                     /transl_table=4
                     /product="conserved hypothetical protein"
                     /protein_id="ADK86751.1"
                     /translation="MFKKRLNKDKINNCHVWEEELPDGSYDMEFNGNLNHMEKRKSGY
                     VTQKQFNEYKDSNDQRLIKIETTLAAQGEQISQLVQIVFLQGKQIKELQAEQKAQRVE
                     FNARMDRFESLVLKSLESIGNTLTDFGKRLDSMETRLDSMDGRLDSMETRLDKIDPPK
                     "
     gene            198073..200547
                     /locus_tag="MPNE_0179"
     CDS             198073..200547
                     /locus_tag="MPNE_0179"
                     /note="identified by match to protein family HMM PF03202;
                     match to protein family HMM PF03305"
                     /codon_start=1
                     /transl_table=4
                     /product="conserved hypothetical protein"
                     /protein_id="ADK86724.1"
                     /translation="MKFKYGAIVFSCLLGVSAILAACGARGKFNQVDDGKIKLASSLT
                     SRSASTALQKVVEKYNKVKGVNDYPIEITQIAGGYDGGRTDLQTRVNVKDTTNFYNLI
                     LNYPDLVSTLGRVGMELPFDKVKTDKLADRFLDFNNRISAISKKGIYGIPVSLSTEVL
                     SINGPVLHYILNSAQGKVSSVTSVQRTAASGSGTTNNNGVTKPLKIDKENESTKKLWE
                     EIENKAKENGKKTSSSRRKRNLSSSKQMSTQTQPTDNSNDANQSDQAIEKTWGKYQEV
                     EGGLKDYTFKASVFENWHDLLDFSNRVAKSFSNINTNTNKKGTDIQGVLGIDSTPNSL
                     FTSVFAAGGGNYDNFFYKVANGRADFSNFKNKGTSYQNLQKVYGDYKGLIDSNGLFVN
                     KGGSYSSNFQKFHQLAYSISSTSGFFYSFAGENSKRLKFDGGNFIEFPGFTQAIYAPE
                     NNSQSGGESGDQTTNNEANLLGTFKIKSSNKSKSSSSKSSTKAETGKTSGGDQNQGKK
                     GEGAQNQGKKGEGAQNQGKNGGEETTIYLYKNSIPSGKNKGENAILIDNKTIVEQLES
                     AAKKEDKKSGESTTEQTQIQSKSVTEQKQPKIIGYTTTGNVHEDNKHIFPIDKLTSDR
                     NFDRKIIVGATEETLDKSNTLQSNEAIVLPAPSKYKSTDTNKVTITQGPNIIGIHANE
                     KENAETQKFVDWFLNSPQTWEGKGKGKEQTNKTAAEFFAESASYILPLKEIFEQKNEK
                     KEGSDQKDSKSNGRGKQTNLYTEKALELFRGISTDQIVSYSDPSDFRSGRFRDGIGAT
                     FNAAVSSKASFEKFVQNFIATLGSDI"
     gene            200634..203975
                     /locus_tag="MPNE_0180"
     CDS             200634..203975
                     /locus_tag="MPNE_0180"
                     /codon_start=1
                     /transl_table=4
                     /product="conserved hypothetical protein"
                     /protein_id="ADK86704.1"
                     /translation="MNDWQWLKNRLVNAKTKAVSFWLAQTTSTILDIAELIKCCSDLK
                     NTSINGLVDLINQQEKLEFNLTRLKEIDGEDARQLFGIEGNVYKHFQTELSRFYKQTR
                     KHFRETGSESLFLGLPVIEGINEFNDVFRAPLLYVGVKLKVAPRLERFWLEINREEIF
                     LNPTIIGVEINKRNSLFKNNYDTTKVDINQALEIFRELEYQFRMPLTSELKSFSKKAK
                     SDFNTEKRTNFLTNNVLLGIFDVKGDQLFQNFNEILNTDPDVLDELLKDRRDLLYDNR
                     EFRENFNLKGTYLFSHLDIFQQYAVKQAFDGDVIIEGPPGTGKSETIVNILVNLALNK
                     KKVLFVSEKVTALDVVYNRLGSFKHIALFNASVASEKKRFYSQFADYESFFTDNFSKK
                     DLVNEMPVFDGQWVDKILSEFTNLQNIYDTQINSGNQSYSFKEILSSFPILDVSYIKI
                     KEHDRFDEWVRVFSSQVWLEKHLTYLAFKAELSKRWQNIDNFYALKDLLEKRKNIRVL
                     CYVLDYFEQNNSIIKPKRVLLYTPTERGQKQLHQLQQDVAKYNSLQRFKSAAKFETIK
                     LNLANKLAQNAKPFFFSWFIQTHAQTLLENLVQTQKQLVKAKQSYLSKIEQYVVSCKR
                     ILKATILANFFELYQTNKNELLDICREAKNPVLKEITWWFKKNFALLSKLFPVHIMTF
                     ESAALLTPNQRRLYDYVVIDEASQVYLERAIPILYRGAKYIIAGDTKQLKPSNFFQAR
                     AEYDVDEEFEDGNVEAAVHSTSLLHFLKNRSRILTLLKFHYRSDSANLIAFTNNRIYN
                     NELIFMNKATADKQVFIVHDVIDGIWRNNRNLQEARDVVQRLEQLTQTAEYQKSLGVI
                     CFNKNQAELIEYMIDKQNNPLLNEWRDRVNAQGEYVGLFVKNIENVQGDERDIIIFSL
                     GYDRSVNSYGPISKQGGENRLNVAITRAKQRIELFKTNRASDYNGLSSNSLGSKLLVE
                     YLLYCEAMANNQGESLDFQATQKQAPKAKYELELENQFFNELELIFGEQFTIKRNVNE
                     GAYSFSFVFYFNENPYLAVDFNPALPHSRKEVSENIIYREQFLKKRKWNLVNIWLDEW
                     KLNPGGVLQKLRNCLTHSENEFEEI"
     gene            204052..205674
                     /gene="nusA"
                     /locus_tag="MPNE_0181"
                     /note="transcription termination factor NusA; this gene
                     contains a frame shift which may be the result of a
                     sequencing error; identified by match to protein family
                     HMM PF00013; match to protein family HMM PF08529; match to
                     protein family HMM TIGR01953"
                     /pseudo
     gene            205789..205968
                     /locus_tag="MPNE_0182"
     CDS             205789..205968
                     /locus_tag="MPNE_0182"
                     /codon_start=1
                     /transl_table=4
                     /product="conserved hypothetical protein"
                     /protein_id="ADK86925.1"
                     /translation="MDLAQTLPGRGYYLSVAALKLERKNFKALLQKRLKVSCSDAELD
                     HIIACLKERESDVKA"
     gene            205955..207808
                     /gene="infB"
                     /locus_tag="MPNE_0183"
     CDS             205955..207808
                     /gene="infB"
                     /locus_tag="MPNE_0183"
                     /note="identified by match to protein family HMM PF00009;
                     match to protein family HMM PF03144; match to protein
                     family HMM PF04760; match to protein family HMM TIGR00231;
                     match to protein family HMM TIGR00487"
                     /codon_start=1
                     /transl_table=4
                     /product="translation initiation factor IF-2"
                     /protein_id="ADK86795.1"
                     /translation="MSKHKPRHFQKNKFDNRAKTSAKQQFRQVKTGVKDGVFVYKGPL
                     TVSEFCLKTNIPTANIIKHFFLNGVPLTLNSVLSTEQLADACVNFGFDFKVETEITHD
                     NIISNIKFDDDPTQLSPRPPIVTIMGHVDHGKTSLLDAIRQTNTAAKEFGGITQKIGA
                     YQVKNQEGKTITFIDTPGHEAFTGMRARGAQVTDIVVLVVAGDDGLKQQTEEAISHAK
                     SAKTPIIVFINKMDKPTANPDMVIQQLNKFDLVPEEWGGDTIFVKGSALTKEGIQELL
                     DSILLVAEVEDYKANFNAHSSGYAIEVQTTKGLGPTATIIVKRGTLKIGDIVVLGPAW
                     GKVRTMQDENGVHLQEAMPSKPVQISGFDIVPVAGEKFIVFDDEKDAKLIANKFREQQ
                     KQKLNTTQINEVLKQKIKSKEIKVLNLIFKVDSDGSLAAIKQAMQSIDVPGMSVNIIH
                     SGVGLISENDIMLAKASGALLFSLNLGLSQVVKNIASLQGVKVDVHYHIPKLAEEIEN
                     ILKGQLEPVYEDVELGRAEVLQLWYHSKVGHIAGTLVKTGKVKRGALCKLLRRNETIY
                     EGRVDSLKSEKNPVNQMEAGKNCGIVINGCEDIQVCDIILVYEKQEVKSKS"
     gene            207811..208161
                     /gene="rbfA"
                     /locus_tag="MPNE_0184"
     CDS             207811..208161
                     /gene="rbfA"
                     /locus_tag="MPNE_0184"
                     /note="identified by match to protein family HMM PF02033;
                     match to protein family HMM TIGR00082"
                     /codon_start=1
                     /transl_table=4
                     /product="ribosome-binding factor A"
                     /protein_id="ADK86785.1"
                     /translation="MASYKKERLENDIIRLINRTVIHEIYNETVKTGHVTHVKLSDDL
                     LHVTVYLDCYNREQIDRVVGAFNQAKGVFSRVLAHNLYLAKAVQIHFVKDKAIDNAMR
                     IESIINSLKKSKPN"
     gene            208177..208998
                     /locus_tag="MPNE_0185"
                     /note="conserved hypothetical protein; this gene contains
                     a frame shift which may be the result of a sequencing
                     error"
                     /pseudo
     gene            209015..209386
                     /locus_tag="MPNE_0186"
                     /note="conserved hypothetical protein; this gene contains
                     a frame shift which may be the result of a sequencing
                     error"
                     /pseudo
     gene            209399..210208
                     /gene="ribF"
                     /locus_tag="MPNE_0187"
     CDS             209399..210208
                     /gene="ribF"
                     /locus_tag="MPNE_0187"
                     /EC_number="2.7.1.26"
                     /EC_number="2.7.7.2"
                     /note="identified by match to protein family HMM PF01687;
                     match to protein family HMM PF06574; match to protein
                     family HMM TIGR00083"
                     /codon_start=1
                     /transl_table=4
                     /product="riboflavin biosynthesis protein RibF"
                     /protein_id="ADK87064.1"
                     /translation="MQQTLIIGAFDGLHKGHQLLAQAASGPVVALLIANIPSLQSDWL
                     YEPKQRQVQLQQHFQSVVHSYDVIEHNISAQAFFDQIISPLRCQQLVVGADFCFGKDN
                     QNADFLRRLFPNTTIIPKDSQTLSSSTIRQWLKQGQIEQANAVLLEPYFREGVVIRGN
                     QQARFLGWPTANITLKPYMVPLRCGSYVITVTYHQTNYPGVGFISYKNDQLVCETHLI
                     GFSGDLYGKQLRFTFNQFIRPQQKFSGVQALQKAISGDLKQAQKWFAQSTN"
     gene            210234..211508
                     /locus_tag="MPNE_0188"
     CDS             210234..211508
                     /locus_tag="MPNE_0188"
                     /note="identified by match to protein family HMM PF00571;
                     match to protein family HMM PF01595"
                     /codon_start=1
                     /transl_table=4
                     /product="conserved hypothetical protein"
                     /protein_id="ADK87031.1"
                     /translation="MESAPSGGLLALIIISIILLACISAVVSAYETAITSITSYKWSN
                     YVKTHNKQKKLTTKIVNHFQKNYSACLITILVANNIVAILVSNILFLALDQSIKNPAI
                     SSALNLLISGVLLLMLCEITPKTLARINIIRVLVYFAVVVYFFYILFWPITKLASIIF
                     AKYEKAPPVSRRDVYFFIDEIEQNGLFTKEDGQLIKRTLIFDQVLVDQIMIKWNRVVY
                     CYEGDPVKTIKEKFLHGQFSRMPVLDQTSNEVVGFIHLKDLFSSLEKSNEPFVLQELL
                     YPAVLVSNTTPIKQALRQMRLHRAHLAVVQDKHHHTIGIVSMEDIIEELVGEIYDEHD
                     EVEAVQTLDNNTWLVLPNVKAAFFFNKWIKRDLVKSKNMTIQRYLASFENDGLNTQNK
                     LETPWFIAEAIVDSENPEQIRYEIRKKSDVVD"
     gene            211495..212628
                     /locus_tag="MPNE_0189"
     CDS             211495..212628
                     /locus_tag="MPNE_0189"
                     /codon_start=1
                     /transl_table=4
                     /product="conserved hypothetical protein"
                     /protein_id="ADK87285.1"
                     /translation="MLWTRALILELKTNKQSRLLWLLAIPLLISLTLLTYGLVLFSSS
                     GRIDHGDHFHLRERFVLTTEELVTFVVASVVFALTVALFGLGCWKLLQGPKVDRTNIK
                     LANSNPAPQAVVLQADCDHFQVGDHCVFSAEKQHFKQQFKQDFLGKSKFSFRNELYRF
                     CLIGVLISLNLALSMVEIPGIVLPWGSSIQFRFFNTAILFIAIRFVGLLSTSLIAIIT
                     PWIHLLLHPVHTPISTVFYMGNDLVVLWIFYFFYYHIFKAEVKQTTTVVNNKEFSQLV
                     NTHKTKVAKALALIPVNLICGFIEGLGFYVGYFLILGKFGSVGHKIFYDSQANRDLIN
                     SANVIYFLLTTTTIFSLKYLFELLFFYSVEKGILNISRHFGLY"
     gene            212782..214119
                     /locus_tag="MPNE_0190"
     CDS             212782..214119
                     /locus_tag="MPNE_0190"
                     /codon_start=1
                     /transl_table=4
                     /product="conserved hypothetical protein"
                     /protein_id="ADK86761.1"
                     /translation="MSDVKYLQVEIVDKNTIRLQEDGKKGQQIRLDQIIKVDQSNILN
                     TLEQAQREAYEREAQSRYQTKLAKELSEKDNTFLKQEAAWNQAHNTQIQQLYQQITNL
                     ENQVNNIKRETESKKDNEYQQQIVKLETQLQSIKKETESQKDLEYERKANKTKEENQQ
                     ELERQRQYFLEQLEQAQKDIEELKTREERFSKWAIAKKGKELEKWCWEAYKNYEELFQ
                     NCVFAPYSELVKGAKKSIGVEDDESNINEKADFIFQVFNPNNDKEPFFSICCEMKTEF
                     TESKSRTKNEDHVKKLIADAKRAKCQYGFLVSELELNTENDVQVQRMHTSNSEVEVYL
                     VRPMFFIVMLRLFYFLAKKMFAQVDVNSEYLDKEALNASFSDLKKSLLEKTFTDLNKV
                     FQNNIDELEKIEGLVTKLKAANEKALNSRLNNWEEKIRKFEFKLNKDIVKKLE"
     gene            214241..215203
                     /locus_tag="MPNE_0191"
     CDS             214241..215203
                     /locus_tag="MPNE_0191"
                     /codon_start=1
                     /transl_table=4
                     /product="conserved hypothetical protein"
                     /protein_id="ADK87135.1"
                     /translation="MKLNLRFPSYFLPVVAASAFLVSCATPNTYEVQRAALIQLVEED
                     ERQNYIQKGSIGANAVMTAAKAETKTAEKTATSTKAASIELKKTDTDIKTTTTTENKS
                     ASGYKLDTLFGDYILWVVDHLSGLLFSPKTNNSTTTQKIQLITEDKVILDGGNLTVEK
                     NHEHGHTHKNGETHEHDHDHHEGEEEVIVGRALSFANGLFLVVDLKEEKHEEKKEAKS
                     EMSMNSKDMVMMTKTEMMSKEMKSEQKMEKKEEHEHHHKKLSLSTTAYKFGQSFNILE
                     FTGAMHHKTAHNNETEFKNLGKKYGGMTEYTIVDFDFNPPKPTK"
     gene            215402..215788
                     /locus_tag="MPNE_0192"
     CDS             215402..215788
                     /locus_tag="MPNE_0192"
                     /codon_start=1
                     /transl_table=4
                     /product="conserved hypothetical protein"
                     /protein_id="ADK86910.1"
                     /translation="MEKDKELVSSIVTAKSMIDRFFWSILSFLLTNLVFLFVAFLILI
                     IYLISEITQQFAFAFIATIVFIIFYNILFLSYLLTMYIKGLKQIEQKSRYLLLVLDVK
                     ADELLPFSFLGSLRKSHMLEEMLLEQ"
     gene            215882..216118
                     /gene="rpsJ"
                     /locus_tag="MPNE_0193"
                     /note="ribosomal protein S10; this gene contains a frame
                     shift which may be the result of a sequencing error;
                     identified by match to protein family HMM PF00338; match
                     to protein family HMM TIGR01049"
                     /pseudo
     gene            216221..217084
                     /gene="rplC"
                     /locus_tag="MPNE_0194"
     CDS             216221..217084
                     /gene="rplC"
                     /locus_tag="MPNE_0194"
                     /note="identified by match to protein family HMM PF00297;
                     match to protein family HMM TIGR03625"
                     /codon_start=1
                     /transl_table=4
                     /product="50S ribosomal protein L3"
                     /protein_id="ADK86699.1"
                     /translation="MEIRGIFGVKVGMSQVFTTNNERLPITVIYCEPNQVAGVKNEAK
                     DKYSATLLSFDTVENKKLNKPQQGFFEKNNLKPTKHLQEIRNMTGFEMGQQITPQNLF
                     QVGEYVDVSAISKGRGFTGAIKRWNFKIGPLGHGAGYPHRFQGSVQAGRGGASAQRVF
                     KGKKMSGHYGHEKVTVQNLRIVGFDEANMLVLVSGAIAGPEGGVVFIRTAKKKPGVVK
                     PIELAVQTEKAPEAKPAKLSKKKQAKELAKAQAANQQTVEAKVDTPVVEPKPTEVKKA
                     APVVEKKGEDK"
     gene            217084..217722
                     /gene="rplD"
                     /locus_tag="MPNE_0195"
     CDS             217084..217722
                     /gene="rplD"
                     /locus_tag="MPNE_0195"
                     /note="identified by match to protein family HMM PF00573;
                     match to protein family HMM TIGR03953"
                     /codon_start=1
                     /transl_table=4
                     /product="50S ribosomal protein L4"
                     /protein_id="ADK87003.1"
                     /translation="MAKLKLIKIDGSFETEPVKLSPGLIAKELKQQPVFDAVLVEQAS
                     WRQGTHSILTKGEVRGGGKKPYKQKHTGKARQGSTRNPHFVGGGIVFGPKPNRNYSLK
                     LNKKAHTAALHTVWSEKLASDNTHLVDQNLFNKTEGKTKVMVQFLKSAKLLDKNVLFV
                     VNTLNTNLEQSTSNIKNVQVKHLDKVSVRDLMLANALLVEKEVLKALEGKFK"
     gene            217725..218438
                     /gene="rplW"
                     /locus_tag="MPNE_0196"
     CDS             217725..218438
                     /gene="rplW"
                     /locus_tag="MPNE_0196"
                     /note="identified by match to protein family HMM PF00276"
                     /codon_start=1
                     /transl_table=4
                     /product="ribosomal protein L23"
                     /protein_id="ADK86872.1"
                     /translation="MDVTNVLLKPVLTEKVYFNQMGETKKYVFVVNPKASKTRVKLAF
                     ELVYGIKPLKVNTLIRKPTTIRGGSRFPGLSKLEKLAVITLPKGIAISVTGEAPEKTD
                     KPADKTTLKESTVKEIKDTKNSPEAVVKTAVEALQIKPTAAPVTTAPLQTVAVKVAKE
                     VKEVKVEKPVKVEKPTKPAKVAKEAKTTKVAKETKAEKSVQTTKVAKETKTEKSAKTT
                     KTTATKTTKTKTTKKEVKK"
     gene            218438..219301
                     /gene="rplB"
                     /locus_tag="MPNE_0197"
     CDS             218438..219301
                     /gene="rplB"
                     /locus_tag="MPNE_0197"
                     /note="identified by match to protein family HMM PF00181;
                     match to protein family HMM PF03947; match to protein
                     family HMM TIGR01171"
                     /codon_start=1
                     /transl_table=4
                     /product="ribosomal protein L2"
                     /protein_id="ADK87182.1"
                     /translation="MPIKKIISRSNSGIHHSTVIDYKKLLTTNKNKPEKSLLVTLKKH
                     GGRNNQGKITVRHQGGRNKRKYRIIDFKRTHYDNIEATVKSIEYDPNRSCFVSLITYA
                     NGAKSYIISPDGIKVGDKILASEHPIDIKPGFSMPLAFIPEGTQVHNIELHPKGGGQI
                     ARSAGSYARILGQDETGKYVILQLLSGETRKFLKECRATVGVVSNLDHNLVVIGKAGR
                     NRHRGIRPTVRGSAMNPNDHPHGGGEGRSPVGRDAPRTPWGKRHMGVKTRNMKKASTN
                     LIIRNRKGEQY"
     gene            219301..219564
                     /gene="rpsS"
                     /locus_tag="MPNE_0198"
     CDS             219301..219564
                     /gene="rpsS"
                     /locus_tag="MPNE_0198"
                     /note="identified by match to protein family HMM PF00203;
                     match to protein family HMM TIGR01050"
                     /codon_start=1
                     /transl_table=4
                     /product="ribosomal protein S19"
                     /protein_id="ADK87264.1"
                     /translation="MSRSAKKGAFVDAHLLKKVIDMNKQEKKRPIKTWSRRSTIFPEF
                     VGNTFAVHNGKTFINVYVTDDMVGHKLGEFSPTRNFKQHTANR"
     gene            219566..220045
                     /gene="rplV"
                     /locus_tag="MPNE_0199"
     CDS             219566..220045
                     /gene="rplV"
                     /locus_tag="MPNE_0199"
                     /note="identified by match to protein family HMM PF00237;
                     match to protein family HMM TIGR01044"
                     /codon_start=1
                     /transl_table=4
                     /product="ribosomal protein L22"
                     /protein_id="ADK86723.1"
                     /translation="MIAFAKQFRVRISPQKARLVCQLIVGKKTADAQNILSNTPKKAA
                     TLIAKLLNSAIANATNNHGMNGDALYVFECVANQGPSMKRTIPRAKGSSNMITKRSSN
                     LVVKLSDNPNERQELIKQQKALVKKRVEGQQKAKMARQKAVTPVVKAPSKTQGGVQK"
     gene            220047..220868
                     /gene="rpsC"
                     /locus_tag="MPNE_0200"
     CDS             220047..220868
                     /gene="rpsC"
                     /locus_tag="MPNE_0200"
                     /note="identified by match to protein family HMM PF00189;
                     match to protein family HMM PF00417; match to protein
                     family HMM PF07650; match to protein family HMM TIGR01009"
                     /codon_start=1
                     /transl_table=4
                     /product="ribosomal protein S3"
                     /protein_id="ADK86863.1"
                     /translation="MGQKVNSNGLRFGINKNWISRWTANSHAQTAKWLIEDEKIRNLF
                     FVNYRNAQVSNVEIERTQATVDVFVYAAQPAFLIGSENKNIQKITKQIKQIIGRTTNL
                     DLTINEIGSPMLSARIIARDLANAIEARVPLRTAMRQSLIKVLKAGANGIKVLVSGRL
                     NGAEIARDKMYIEGNMPLSTLRADIDYALEKAQTTYGVIGVKVWINRGMIYTKGLNRT
                     PAHILHPQKKQPNRQNQQPRHFNQGQVLSANKLTGSDVETSSIQALTKPNKEDKQ"
     gene            220868..221287
                     /gene="rplP"
                     /locus_tag="MPNE_0201"
     CDS             220868..221287
                     /gene="rplP"
                     /locus_tag="MPNE_0201"
                     /note="identified by match to protein family HMM PF00252;
                     match to protein family HMM TIGR01164"
                     /codon_start=1
                     /transl_table=4
                     /product="ribosomal protein L16"
                     /protein_id="ADK87106.1"
                     /translation="MLQPKRTKYRKPHNVSYEGKAKGNSYVAFGEYGLVATKGNWIDA
                     RAIESARIAISKCLGKTGKMWIRIFPHMSKTKKPLEVRMGSGKGNPEFWVAVVKQGTV
                     MFEVANIPESQMIKALTRAGHKLPVTWKILKREEVSA"
     gene            221287..221622
                     /gene="rpmC"
                     /locus_tag="MPNE_0202"
                     /note="ribosomal protein L29; this gene contains a frame
                     shift which may be the result of a sequencing error;
                     identified by match to protein family HMM PF00831; match
                     to protein family HMM TIGR00012"
                     /pseudo
     gene            221622..221879
                     /gene="rpsQ"
                     /locus_tag="MPNE_0203"
     CDS             221622..221879
                     /gene="rpsQ"
                     /locus_tag="MPNE_0203"
                     /note="identified by match to protein family HMM PF00366;
                     match to protein family HMM TIGR03635"
                     /codon_start=1
                     /transl_table=4
                     /product="30S ribosomal protein S17"
                     /protein_id="ADK87159.1"
                     /translation="MKRNQRKVLIGIVKSTKNAKTATVQVESRFKHPLYHKSVVRHKK
                     YQAHNEGEVLAKDGDKVQIVETRPLSATKRFRIAKIIERVK"
     gene            221883..222251
                     /gene="rplN"
                     /locus_tag="MPNE_0204"
     CDS             221883..222251
                     /gene="rplN"
                     /locus_tag="MPNE_0204"
                     /note="identified by match to protein family HMM PF00238;
                     match to protein family HMM TIGR01067"
                     /codon_start=1
                     /transl_table=4
                     /product="ribosomal protein L14"
                     /protein_id="ADK87143.1"
                     /translation="MVSFMTRLNVADNTGAKQVGIIKVLGSTRKRYAFLGDVVVVSVK
                     DAIPSGMVKKGQVLRAVIVRTKKGQQRKDGTHLKFDDNACVLIKEDKSPRGTRIFGPV
                     ARELRERGYNKILSLAVEVV"
     gene            222251..222586
                     /gene="rplX"
                     /locus_tag="MPNE_0205"
     CDS             222251..222586
                     /gene="rplX"
                     /locus_tag="MPNE_0205"
                     /note="identified by match to protein family HMM PF00467;
                     match to protein family HMM TIGR01079"
                     /codon_start=1
                     /transl_table=4
                     /product="ribosomal protein L24"
                     /protein_id="ADK86742.1"
                     /translation="MQRIKKGDKVVVITGKNKGGSGIVLKIMPARQQAIVEGLNKVTR
                     HKKKDQTTKRAAKQSTGKVQQEAPIFLSKLALFDQKAKQQTIGKIKYVMDPKTNKKTR
                     VFKKSNNTL"
     gene            222589..223131
                     /gene="rplE"
                     /locus_tag="MPNE_0206"
     CDS             222589..223131
                     /gene="rplE"
                     /locus_tag="MPNE_0206"
                     /note="identified by match to protein family HMM PF00281;
                     match to protein family HMM PF00673"
                     /codon_start=1
                     /transl_table=4
                     /product="ribosomal protein L5"
                     /protein_id="ADK86675.1"
                     /translation="MNNLKAHYQKTIAKELQKSFAFSSIMQVPRLEKIVINMGVGDVI
                     RDSKFLESALNELHLISGQKPVATKAKNAISTYKLRAGQLIGCKVTLRGERMWAFLEK
                     LIYVALPRVRDFRGLSLKSFDGRGNYTIGIKEQIIFPEIVYDDIKRIRGFDVTLVTST
                     NKDSEALALLRALNLPLVKG"
     gene            223133..223318
                     /gene="rpsN"
                     /locus_tag="MPNE_0207"
     CDS             223133..223318
                     /gene="rpsN"
                     /locus_tag="MPNE_0207"
                     /note="identified by match to protein family HMM PF00253"
                     /codon_start=1
                     /transl_table=4
                     /product="ribosomal protein S14p/S29e"
                     /protein_id="ADK86921.1"
                     /translation="MAKKSLKVKQTRIPKFAVRAYTRCQRCGRARAVLSHFGVCRLCF
                     RELAYAGAIPGVKKASW"
     gene            223312..223740
                     /gene="rpsH"
                     /locus_tag="MPNE_0208"
     CDS             223312..223740
                     /gene="rpsH"
                     /locus_tag="MPNE_0208"
                     /note="identified by match to protein family HMM PF00410"
                     /codon_start=1
                     /transl_table=4
                     /product="ribosomal protein S8"
                     /protein_id="ADK87107.1"
                     /translation="MITTTKPIKAHFDPVADLLTKINNARKAKLMTVTTIASKLKIAI
                     LEILVKEGYLANFQVLENKSKTKRIVTFNLKYTQRRIPSINGVKQISKPGLRIYRPFE
                     KLPLVLNGLGIAIISTSDGVMTDKVARLKKIGGEILAYVW"
     gene            223747..224301
                     /gene="rplF"
                     /locus_tag="MPNE_0209"
     CDS             223747..224301
                     /gene="rplF"
                     /locus_tag="MPNE_0209"
                     /note="identified by match to protein family HMM PF00347;
                     match to protein family HMM TIGR03654"
                     /codon_start=1
                     /transl_table=4
                     /product="ribosomal protein L6"
                     /protein_id="ADK87044.1"
                     /translation="MSKIGNRTITLDPAKVNLNFQKDHIAVKGPLGQIELKLPPNLPL
                     KFELKDNNLQITRNNELKQSKIFHGTYNALITNAIIGVTQGFEKKLRLVGVGYRANVE
                     GETLNLQLGYSHPIKEKIPKGLTVKVEKNTEITISGISKELVGQFATEVRKWRKPEPY
                     KGKGVLYFDEVIVRKAGKTAEGKK"
     gene            224302..224652
                     /gene="rplR"
                     /locus_tag="MPNE_0210"
     CDS             224302..224652
                     /gene="rplR"
                     /locus_tag="MPNE_0210"
                     /note="identified by match to protein family HMM PF00861;
                     match to protein family HMM TIGR00060"
                     /codon_start=1
                     /transl_table=4
                     /product="ribosomal protein L18"
                     /protein_id="ADK86776.1"
                     /translation="MKTRTEQRRLRHKRIVKKIRATNHDNRVVLMVIKSLNHISVQAW
                     DFSQNIVLASSSSLALKLKNGNKDNAKLVGQDIADKLVKLKLTNVVFDTGGSKYHGRI
                     AALAEAARERGLNF"
     gene            224656..225315
                     /gene="rpsE"
                     /locus_tag="MPNE_0211"
     CDS             224656..225315
                     /gene="rpsE"
                     /locus_tag="MPNE_0211"
                     /note="identified by match to protein family HMM PF00333;
                     match to protein family HMM PF03719; match to protein
                     family HMM TIGR01021"
                     /codon_start=1
                     /transl_table=4
                     /product="ribosomal protein S5"
                     /protein_id="ADK86962.1"
                     /translation="MTDQNQKANQGNGLQTTNLQAHAQRKHNLRPSSEGIKKAVSKKE
                     GGGHNRNNQNRRFQKPAFKSEFEERIVKLKRISKTTKGGRNMRFSVLVVVGNRKGKIG
                     YGIAKALEVPNAIKKAIKAAHNSLHTIEIHKGSIYHEVIGRSGASRVLLKPAPQGTGI
                     IAGGAIRAIIELAGYSDIYTKNLGRNTPINMIHATMDGILKQLSPRRVAILRNKNLNE
                     L"
     gene            225319..225774
                     /gene="rplO"
                     /locus_tag="MPNE_0212"
     CDS             225319..225774
                     /gene="rplO"
                     /locus_tag="MPNE_0212"
                     /note="identified by match to protein family HMM PF00256;
                     match to protein family HMM PF01305; match to protein
                     family HMM TIGR01071"
                     /codon_start=1
                     /transl_table=4
                     /product="ribosomal protein L15"
                     /protein_id="ADK86710.1"
                     /translation="MELNQLKSVPKARNHKTKTLGRGHGSGLGKTSGRGQKGQKARKS
                     GLTRPGFEGGQTPLYRRLPKFGNARKGFLKQEWVVLNLNKIAKLKLDKINRASLIEKQ
                     VISAKSQLPIKLIGNTKLEKPLHFEVHKVSKQALKAVENANGSVKLLEK"
     gene            225774..227207
                     /gene="secY"
                     /locus_tag="MPNE_0213"
     CDS             225774..227207
                     /gene="secY"
                     /locus_tag="MPNE_0213"
                     /note="identified by match to protein family HMM PF00344;
                     match to protein family HMM TIGR00967"
                     /codon_start=1
                     /transl_table=4
                     /product="preprotein translocase, SecY subunit"
                     /protein_id="ADK87083.1"
                     /translation="MQAKPTTAVKQKQNFGQRLFTLLRNRDFMISFLITVVLLVLFRV
                     LAIIPLPGIQVNQTGLDQNSNDFFSLFNLLGGGGLNQLSLFAVGISPYISAQIIMQLL
                     STDLIPPLSKLVNSGEVGRRKIEMITRIITLPFALVQSFAVIQIATNSGGGSSPITLK
                     NNGSDFVAFYIIAMTAGTYLSVFLGDTISKKGIGNGITLLILSGILAQLPEGFIAAYS
                     VLSGVVVTINATLTTAISFFIYFMAFLALLFATTFITQATRKIPIQQSGQGLVTESSA
                     LPYLPIKVNSAGVIPVIFASSIMSIPVTIAQFQPQTESRWFVEDYLSLSKPTGIVLYG
                     ILVILFSFFYSYIQINPERLAKNFEKSGRFIPGIRPGKDTEKHIARVLVRINFIGAPF
                     LTVIAIIPYIVSALIHLPNSLSLGGTGIIIIVTAVVEFMSALRSAATATNYQQLRRNL
                     AIEVQKTAQQDKEEQLRAETPGIGNLW"
     gene            227207..227848
                     /locus_tag="MPNE_0214"
     CDS             227207..227848
                     /locus_tag="MPNE_0214"
                     /EC_number="2.7.4.-"
                     /note="identified by match to protein family HMM PF00406;
                     match to protein family HMM PF05191; match to protein
                     family HMM TIGR01351"
                     /codon_start=1
                     /transl_table=4
                     /product="adenylate kinase"
                     /protein_id="ADK87047.1"
                     /translation="MENKFLFLGAPGVGKGTLAKQVANTTGLFHLSTGDIFRSVMQEQ
                     GALSQTLAHYMNQGLYVPDELTNQTFWHFVTTHQNELHKGFILDGYPRTLNQLEFLQS
                     KLQLDQVFHLKLSDPQVLVARILNRLVCPSCGSVYNKQSKPPLKANQCDRCHATLQAR
                     NDDTEAVILKRLTLYEDTVKPLIEAFTKQGILTVIEAQLPLEQQVNLVQQLVH"
     gene            227848..228594
                     /gene="map"
                     /locus_tag="MPNE_0215"
     CDS             227848..228594
                     /gene="map"
                     /locus_tag="MPNE_0215"
                     /EC_number="3.4.11.18"
                     /note="identified by match to protein family HMM PF00557;
                     match to protein family HMM TIGR00500"
                     /codon_start=1
                     /transl_table=4
                     /product="methionine aminopeptidase, type I"
                     /protein_id="ADK87213.1"
                     /translation="MVYLKSAREVEQIRQACKIFQEAKAYFTIERLLGKSLTAIDQAL
                     KQFIESKGATCAFHKYQNFPGFNCLSLNETVIHGIADNRVFGVKDKLTLDIGINLNGY
                     ICDAAFTVLGPKAPEPMQTLLEVTEACFTAVVEPQLRPNNPTGNVSHAIQTYFESKGY
                     YLLKQFGGHGCGIKVHEEPLILNYGKPDTGTKLEPGMVLCIEPMVMTDSDAMVMHNNS
                     WNVLTPKSRYNCHVEQMYVITTSGFECLTN"
     gene            228594..228830
                     /gene="infA"
                     /locus_tag="MPNE_0216"
     CDS             228594..228830
                     /gene="infA"
                     /locus_tag="MPNE_0216"
                     /note="identified by match to protein family HMM PF01176;
                     match to protein family HMM TIGR00008"
                     /codon_start=1
                     /transl_table=4
                     /product="translation initiation factor IF-1"
                     /protein_id="ADK87140.1"
                     /translation="MQPKFNNQAKQDKLVLTGKILEIIHGDKFRVLLENNVEVDAHLA
                     GKMRMRRLRILPGDLVEVEFSPYDLKLGRIIGRK"
     gene            228841..228954
                     /gene="rpmJ"
                     /locus_tag="MPNE_0217"
     CDS             228841..228954
                     /gene="rpmJ"
                     /locus_tag="MPNE_0217"
                     /note="identified by match to protein family HMM PF00444;
                     match to protein family HMM TIGR01022"
                     /codon_start=1
                     /transl_table=4
                     /product="ribosomal protein L36"
                     /protein_id="ADK86804.1"
                     /translation="MKVRASVKPICKDCKIIKRHQIVRVICKTQKHKQRQG"
     gene            228954..229328
                     /gene="rpsM"
                     /locus_tag="MPNE_0218"
     CDS             228954..229328
                     /gene="rpsM"
                     /locus_tag="MPNE_0218"
                     /note="identified by match to protein family HMM PF00416;
                     match to protein family HMM TIGR03631"
                     /codon_start=1
                     /transl_table=4
                     /product="30S ribosomal protein S13"
                     /protein_id="ADK86745.1"
                     /translation="MARILGIDIPNQKRIEIALTYIFGIGLSRSQAILKQANINPDKR
                     VKDLTEEEFVAIRNVASAYKIEGDLRREIALNIKHLSEIGAWRGLRHRKNLPVRGQRT
                     RTNARTRKGPRKTVANKKIESK"
     gene            229328..229693
                     /gene="rpsK"
                     /locus_tag="MPNE_0219"
     CDS             229328..229693
                     /gene="rpsK"
                     /locus_tag="MPNE_0219"
                     /note="identified by match to protein family HMM PF00411;
                     match to protein family HMM TIGR03632"
                     /codon_start=1
                     /transl_table=4
                     /product="30S ribosomal protein S11"
                     /protein_id="ADK86660.1"
                     /translation="MAKKKKINVSSGIIHVSCSPNNTIVSASDPGGNVLCWASSGTMG
                     FKGSRKKTPYSAGIAADKVAKTVKEMGMATVKLFVKGTGRGKDTAIRSFANAGLSITE
                     INEKTPIPHNGCKPPKRPR"
     gene            229699..230682
                     /gene="rpoA"
                     /locus_tag="MPNE_0220"
     CDS             229699..230682
                     /gene="rpoA"
                     /locus_tag="MPNE_0220"
                     /EC_number="2.7.7.6"
                     /note="identified by match to protein family HMM PF01000;
                     match to protein family HMM PF01193; match to protein
                     family HMM PF03118; match to protein family HMM TIGR02027"
                     /codon_start=1
                     /transl_table=4
                     /product="DNA-directed RNA polymerase, alpha subunit"
                     /protein_id="ADK86748.1"
                     /translation="MEKFLKYEIKVNNEQARANPNYGIFEVGPLESGFGITIGNAMRR
                     VLLSCIPGASVFALSISGAKQEFAAVEGMKEDVTEVVLNFKQLVVKISDLLFEDGEMV
                     EPPLERWPLLTVTAEKAGPVYAKDLECPAGFEVVNKDLYLFSLQTDKKVTVNVYVKQG
                     RGFVTFLENREMINSLGIIATDSNFSPVLHCGYEVQELKTSKQKITDHLTFKIATNGA
                     ISAVDAFAMAAKILIEHLNPIVNVNESIKALNIIQEKAEERRVRSFAKQIEELDFTVR
                     TFNCLKRSGIHTLQELLSKSLADIREIRNLGKKSEREIIKKVHELGLKLRS"
     gene            230685..231059
                     /gene="rplQ"
                     /locus_tag="MPNE_0221"
     CDS             230685..231059
                     /gene="rplQ"
                     /locus_tag="MPNE_0221"
                     /note="identified by match to protein family HMM PF01196;
                     match to protein family HMM TIGR00059"
                     /codon_start=1
                     /transl_table=4
                     /product="ribosomal protein L17"
                     /protein_id="ADK86899.1"
                     /translation="MSYINKPGKTSAWRVMTVRQQVSAVLAYGKIETTLKKAKNTQKR
                     LDKLITLAKVDNFNNRRQVKKWLLNTNLFDVDQLMDHLFSKVAPKYEKTPGGYSRVLK
                     LGPRRGDATEMAILQLTDAKYK"
     gene            231043..231867
                     /locus_tag="MPNE_0222"
     CDS             231043..231867
                     /locus_tag="MPNE_0222"
                     /note="identified by match to protein family HMM PF00005"
                     /codon_start=1
                     /transl_table=4
                     /product="ABC transporter, ATP-binding protein"
                     /protein_id="ADK86833.1"
                     /translation="MLNTNKQAAASFQGVYFSYSELPLIRNLSFDVFEGEYVCIVGHN
                     GSGKSTISKLLTGLLKPQAGTIKIFGKTISSENVTYLRNHIGIIFQNPDNQFIGITVE
                     DDIAFGLENRRYTREKMKSIIEDVAQQAGITELLQKEPHNLSGGQKQRVAIASVLALN
                     PAIIIFDESTSMLDPKAKRTIKQFMVELRNQGKCVISITHDMEEVTKADKVLVMNEGR
                     LIRQGKPKDVFNSAAELQKIRLDIPFSLSLSTKVNGVTSTIDYQQLIEAIGKLWKK"
     gene            231855..232766
                     /locus_tag="MPNE_0223"
     CDS             231855..232766
                     /locus_tag="MPNE_0223"
                     /note="identified by match to protein family HMM PF00005"
                     /codon_start=1
                     /transl_table=4
                     /product="ABC transporter, ATP-binding protein"
                     /protein_id="ADK86794.1"
                     /translation="MKKIVELKNPLRDGEILSVSNLSCFFNEKTVHEVKVIDNFSYTF
                     AKNKVYCIIGDSGSGKSTLVNHFNGLIKPAYGDIWVKDIYIGQKQRKIKDFKRLRKTI
                     SIVFQFPEYQLFKDTVEKDIMFGPIALGQSKNEARQKAAYYLEKMGLKYTFLERNPFE
                     LSGGQKRRVAIAGILAIEPEVLIFDEPTAGLDPEGEREMMRLIKDAKASGRTVFMITH
                     QMENVLEVADEVLVLSKGQLVKSGDPYEVFMDEAFLAHTTIIMPPVIQVIKDLINLNP
                     KFSCLLDFKPRNLDQLADAINNTIAHG"
     gene            232759..234063
                     /locus_tag="MPNE_0224"
     CDS             232759..234063
                     /locus_tag="MPNE_0224"
                     /note="identified by match to protein family HMM PF02361"
                     /codon_start=1
                     /transl_table=4
                     /product="cobalt transport protein"
                     /protein_id="ADK86791.1"
                     /translation="MDSFFINGYVPRDTFIHRLHPTTKLLIFLLFVILVFVPIGFVFQ
                     SVIFVFATVIFFVAKLPGRFYLSSIKSISLLFLLLLFVNWFTFRDPGFYITADQVNTV
                     KPHFNGNNFNFWNISLFNYQDNVFSQVFNFNRANMTELNKINFFFKETANANAYTKVT
                     GIDKLAEMLASKNLFKFNGSTNGIDKNKILGAFLDHKIAVYLGRSWGGDFSGFVIDVS
                     VSDKTSTFTIKPFLANSNYVLTLRAIILAFYVTQKILIMIILATVLTSTSSSVELAYG
                     IERLLWPLKLLRVPVNVFAMTIAIAIRFVPSLLLESQRILNAQASRGLDFKNGNFFVK
                     MRSLSSLVVPMISIAFRNAGELASAMEARGYDPTKKRTTYRKFKIDWVDATALILTAL
                     YFVVIIFLTVKGAVFLDLGTPEWLLTGKIKEQVERSLSVKSA"
     gene            234056..234787
                     /gene="truA"
                     /locus_tag="MPNE_0225"
     CDS             234056..234787
                     /gene="truA"
                     /locus_tag="MPNE_0225"
                     /EC_number="5.4.99.12"
                     /note="identified by match to protein family HMM PF01416;
                     match to protein family HMM TIGR00071"
                     /codon_start=1
                     /transl_table=4
                     /product="tRNA pseudouridine synthase A"
                     /protein_id="ADK86864.1"
                     /translation="MPRYLAIVAYNGAPFRGWAKQPGYHTVQGQIEQNLALIYQTPIN
                     IYGSGRTDKGVHAINQTFHVDLPDKLPLKQLIAKLNQLNYPDIFVKALVPVAPRFHAR
                     FAVKTKVYEYLINTRAFNPAQYHTVWQYNHPLDLAQLEADTTLFLGRKDFWSFSTASQ
                     KDTQRTISKIIVQQDHTGTVKLTFFGNGFLRNQIRMMVASLVALNNRTLMRETVQQLF
                     DQPQKGGCKVKAPACGLYLKTVLYE"
     gene            234780..236615
                     /gene="pepF"
                     /locus_tag="MPNE_0226"
     CDS             234780..236615
                     /gene="pepF"
                     /locus_tag="MPNE_0226"
                     /EC_number="3.4.24.-"
                     /note="identified by match to protein family HMM PF01432;
                     match to protein family HMM PF08439; match to protein
                     family HMM TIGR00181"
                     /codon_start=1
                     /transl_table=4
                     /product="oligoendopeptidase F"
                     /protein_id="ADK86958.1"
                     /translation="MNNQYNWNLEVLLNGKSLADNFTELKQLSEQEKALYDGGACFQT
                     KAKFTEFLQLQEKIEVLENRYSNFLSNKHAENSLDKTINDALFQYEMFKSEHALVFVD
                     FEKNLFKHEKVIRAYLQDPALKQYQRDFELVWRNKKHQIDPASQKLLAQISPALNQAD
                     KIFNVLSTADLNLQPVVYKGKTYVINAVSDYQSLLENKDRGLREAAYKVWLEIYWPTR
                     NTLSVSLVENYIQLETFAKLKKHPNYIAKTAFDDEIDVAFIDFVYEQVASFAPTFKAF
                     QSLRKQIYKHVLKLDKAQPWDLSVPLFKASGDYTIEQAQTDALKILAPMGSEYLEVVK
                     EAFRERWISWLPDKNKYTGAYSISNVKGLDHYFILMNFDKTRASLNTLVHELGHSVHS
                     WYASKYQTQNLDPTIFYAEIASICNELLLCYHDIINYENRNPQQLIRSLMEQISHFFG
                     ATTRQLMFSQFEQDTLKLIQQNQKPDFKTLVEIYGKTAIKYQAANADAITKKLKQTKY
                     QKSLAYITSIPHFYAGNFYVYKYAIGQVVGTLVGKKLSAGDSNMLAAYKRFLSSGSTL
                     PPLETIKLLGIDLTQPEPWQEAHAELKRWIKLVQTAFKQLQHKKR"
     gene            236615..237574
                     /locus_tag="MPNE_0227"
     CDS             236615..237574
                     /locus_tag="MPNE_0227"
                     /EC_number="2.1.1.72"
                     /codon_start=1
                     /transl_table=4
                     /product="adenine-specific DNA modification methylase"
                     /protein_id="ADK87019.1"
                     /translation="MHYFNRAKKAKNNEFYTLFEDIAAEVACYPNAFKGKVVLCNCND
                     GYQSNFWQFFQSQFHALGLKKLVAIAFNPLGNSYQLNFDGKEIKELPLAGNGSFDSAE
                     AIVLLKQSDIVVTNPPFSLFQDFVCLLAEHGKQFLVLGHNGAVGYNQIFKLFKEEQLW
                     YGHTVNSSMLFQVQSNFKLYDPKSVNFVKKYGQLFQKVPGISWFTNLKKNQQPAWLKT
                     KSRYQGNEHKYPKFDWYDAIFVSKVKEIPLDWFGYMGVPLTFLNCFNPKQFELIDCLA
                     NPYATLDTLKTNAYVRSHHGDVRNVKGKRRYVRVVIKQRQNVI"
     gene            237686..238648
                     /locus_tag="MPNE_0228"
                     /note="conserved hypothetical protein; this gene contains
                     a frame shift which may be the result of a sequencing
                     error"
                     /pseudo
     gene            238864..240102
                     /locus_tag="MPNE_0229"
                     /note="conserved hypothetical protein; this gene contains
                     a frame shift which may be the result of a sequencing
                     error; identified by match to protein family HMM PF03202;
                     match to protein family HMM PF03305"
                     /pseudo
     gene            240220..242598
                     /locus_tag="MPNE_0230"
                     /note="conserved hypothetical protein; this gene contains
                     a frame shift which may be the result of a sequencing
                     error; identified by match to protein family HMM PF03202;
                     match to protein family HMM PF03305"
                     /pseudo
     gene            242734..243819
                     /locus_tag="MPNE_0231"
     CDS             242734..243819
                     /locus_tag="MPNE_0231"
                     /note="identified by match to protein family HMM PF01420"
                     /codon_start=1
                     /transl_table=4
                     /product="type I restriction modification DNA specificity
                     domain protein"
                     /protein_id="ADK87251.1"
                     /translation="MEIKTYKIKDICDITRGRVISKLDIKKDPGVFPVYSAATNNDGE
                     FGRINSYDFDGEYVTWTADGYGGAVFYRNGKFSITNLCGLLKVKNKEISSKYLAHILK
                     LEAPKFTNRVFKNRPKLTHKTMAEIPIDFPPLKIQEKIATILDTFTELRARKKQYAFY
                     RDYLLNQENIRKIYGANIPFETFQVKDICEIRRGRAITKAYIRNNPGENPVYSAATTN
                     DGELGHIKDCDFDGEYITWTTNGYAGVVFYRNGKFNASQDCGVLKVKNKKICTKFLSL
                     LLKIEAPKFVHNLASRPKLSQKVMAEIELSFPPLEIQEKIADILFAFEKLCNDLVEGI
                     PAEIELRKKQLDYYQNFLFNWVQKIRN"
     gene            243930..244952
                     /locus_tag="MPNE_0232"
                     /note="conserved hypothetical protein; this gene contains
                     a frame shift which may be the result of a sequencing
                     error; identified by match to protein family HMM PF03257"
                     /pseudo
     gene            244958..245311
                     /locus_tag="MPNE_0233"
                     /note="conserved hypothetical protein; this gene contains
                     a frame shift which may be the result of a sequencing
                     error"
                     /pseudo
     gene            245319..245540
                     /locus_tag="MPNE_0234"
                     /note="conserved hypothetical protein; this gene contains
                     a frame shift which may be the result of a sequencing
                     error"
                     /pseudo
     gene            245652..245924
                     /locus_tag="MPNE_0235"
     CDS             245652..245924
                     /locus_tag="MPNE_0235"
                     /codon_start=1
                     /transl_table=4
                     /product="conserved domain protein"
                     /protein_id="ADK86754.1"
                     /translation="MKLIKLARFHRFLKQDQLQLVSLFSQNFLQVLLTPLNKPVNLFS
                     ENTTMKTNKKYAFAALLMQAQAKLPNSFKFFLSKKEVLLNERKNSL"
     gene            245902..246348
                     /locus_tag="MPNE_0236"
     CDS             245902..246348
                     /locus_tag="MPNE_0236"
                     /note="identified by match to protein family HMM PF01519"
                     /codon_start=1
                     /transl_table=4
                     /product="conserved hypothetical protein"
                     /protein_id="ADK86936.1"
                     /translation="MKEKTPFKNEKEFHEMVKKTKKGTFSGWYIIDKDNNSVEFSGKF
                     NRQFKLNKPVIPVNTEYVTRKELNEYKDSNDQRLTKIETTLAAQGEQINKLTQTVEKQ
                     GEQIRELQVEQKAQGEQIKAQGETLKLILQTLQKMSDRLDKIDPSK"
     gene            246809..248233
                     /locus_tag="MPNE_0237"
     CDS             246809..248233
                     /locus_tag="MPNE_0237"
                     /codon_start=1
                     /transl_table=4
                     /product="putative adhesin P1"
                     /protein_id="ADK86827.1"
                     /translation="MRDNTAKGITAGSGSQQTTYDPARTEATLTTITFALRRYDLAGR
                     ALYDLDFSKLNPQTPTRDANGQITFNPFGGFGLSGSAPQQWNEVKNKVPVEVAQDPTD
                     PYRFAVLLVPRSVVYYEQLQRGLALPNQGSSSGSGQQNTTIGAYGLKVKNAEADTAKS
                     NEKLQGDESKSSNGSSSTSTTTQRGSTNSDTKVKALKIEVKKKSDSEDNGQLQLEKND
                     LANAPIKRGEESGQSVQLKADDFGTAPSSSGSGGNSNPGSPTPWRPWLATEQIHKDLP
                     KWSASILILYDAPYARNRTAIDRVDHLDPKAMTANYPPSWRTPKWNHHGLWDWKARDV
                     LFQTTGFFNPRRHPEWFDQGQAVADNTQTGFDESNTSNTKQGFQKEADSDKSAPIALP
                     FEAYFANIGNLTWFGQALLVFGGNGHVTKSAHTAPLSIWLYIYLVKAVTFRLLLANSL
                     LSKSNIYKKQLIKASRAKRLFLLS"
     gene            248339..248611
                     /locus_tag="MPNE_0238"
     CDS             248339..248611
                     /locus_tag="MPNE_0238"
                     /codon_start=1
                     /transl_table=4
                     /product="conserved hypothetical protein"
                     /protein_id="ADK87104.1"
                     /translation="MENARVLLIVFGIVLIFVGIGFLFWALRITLKRQKGGEATTSLT
                     TNDPALKNFGRPSWWQRNNQLVLFLLATVFLMLGIGGLSSIPSMFK"
     gene            248644..251466
                     /locus_tag="MPNE_0239"
     CDS             248644..251466
                     /locus_tag="MPNE_0239"
                     /note="identified by match to protein family HMM PF00358;
                     match to protein family HMM PF00367; match to protein
                     family HMM PF02378; match to protein family HMM TIGR00826;
                     match to protein family HMM TIGR00830"
                     /codon_start=1
                     /transl_table=4
                     /product="putative PTS system glucose-specific EIICBA
                     component"
                     /protein_id="ADK87057.1"
                     /translation="MQIKAQDTGQQKKSCLLSNIRNKWKNRNRGSFRQWVGKLSNGLM
                     IPIAVLPIAGIFLGVGDAIAGNAGDLTGLRYFGLFIKNGGDVVFANLPILFAIAIAIT
                     FSQDAGVAGFSAFVFWAAMNGFMSSLILPFDKAGKIITDTSTPIAGFKVLYYKSVPVH
                     AIATTLGLRTLSTSVFGGIIVGALTSVLYKKFYAIRLPDVIGFFSGTRFVPIICFVVA
                     IPVALILLMIWPAVSIGLNAIGTGLGFLGGKGYGANSLIFGYIERSLIPFGVHHAFYA
                     PLWYTSAGGSLQEIVNQQVWIRPDFHLSDNYVARVIGWVDPNNSSMYIIPGALNGQNG
                     SSTGNTMSKDLNGALSAYMSKESTAFLTWKDLVDGLTFKGNFDKMAENGLLDGSNKIW
                     LGLNGSGILGKKLLLSDGNVYTITFKTFANTTPIAWSKGAQAVLPLNASSTIVNNPTA
                     LAAATQSNNNTNNIKLYPVNSFRVAVESLNPAQYSQGKFPFMLFGIPAAGVAMILAAP
                     KDRRKEAASIVGSAAFTSFLTGITEPFEFTFLFLAPWLFYGVHAVLAAVSFWLMNILG
                     ANVGQTFSGSFIDFILYGALPDGRRWLANSYLVPIIGLFLAAIYFPTFYFLIKHFNLA
                     TPGRGGKLITKKEYLASKAAAKAEGVSGVAENFTQTQIEAGILLQAYGGKENIVELGA
                     CITKLRVTVKNPELVKEEPIKELGAAGVMRTTPTFFVAVFGTRAAVYKSAMQDIIQGK
                     VNWEALQKVINTDQLAVEPKETTPPKEVMPVVQDEIVILSPVNGTLKSLNQVPDETFK
                     QKLVGEGVAIVPSDGHFKAPGEAGVKTELAFPGGHAYIFDIDGIKVMLHIGIDTVQIN
                     AKKQPGEPLEVFDIKTKQGEYTKEKSESVVEVDLKKLSKKYNPITPFVVMKESLENFK
                     LVPIRQRGEIKVGQPIFKLVYKKSQA"
     gene            252076..252960
                     /gene="rpsB"
                     /locus_tag="MPNE_0240"
     CDS             252076..252960
                     /gene="rpsB"
                     /locus_tag="MPNE_0240"
                     /note="identified by match to protein family HMM PF00318;
                     match to protein family HMM TIGR01011"
                     /codon_start=1
                     /transl_table=4
                     /product="ribosomal protein S2"
                     /protein_id="ADK87275.1"
                     /translation="MSELITTPVETTAKAELVSLAKLGEMRTHVGMVKRYWNPKMGFF
                     IEPERKHNNDHFVLELQRQSLQTAYNYVKEVAQNNGQILFVGTKNDYVKKLVNNIAKR
                     VHVAFITQRWLGGTLTNFKTLSISINKLNKLVEKQAENAADLTKKENLMLSREIERLE
                     KFFGGVKSLKRLPNLLIVDDPVYEKNAVAEANSLRIPVVALCNTNTNPELVDFIIPAN
                     NHQPQSTCLLMNLLADAVAEAKAMPTMFAYKPDEEIQIEIPQKQEAPRQVVNRANSKQ
                     ITSQRLNITRNPEVLTRE"
     gene            252953..255571
                     /locus_tag="MPNE_0241"
     CDS             252953..255571
                     /locus_tag="MPNE_0241"
                     /note="identified by match to protein family HMM PF00122;
                     match to protein family HMM PF00690; match to protein
                     family HMM PF00702; match to protein family HMM TIGR01494"
                     /codon_start=1
                     /transl_table=4
                     /product="E1-E2 ATPase"
                     /protein_id="ADK87055.1"
                     /translation="MNKWTGLSAAAVLESRAQHGANLIPTKKLTPFWLLFLEQFKSLV
                     VILLLVATILSLVVAIISGVNANWLFDHNLVIEWTQPFVILITVLANSLIGSIQEFKA
                     QKSAHTLKSLTQPFTRVFREEGLVSLPVGEVVVGDIIFLEAGDIIPADGKVLQANHLR
                     CMESFLTGESVPVDKSVVNTGGKGLLEQTNLLFSGAQVVFGSGVFEVTAVGLNTQVGQ
                     IVKTVDSSATKLSPLQQKLEKVGKWFSWFGLGLFVVVFLVQLGLLGFHNFSANWSIAL
                     IGAIALVVAIIPEGLVTFINVIFALSVQKLTKQKAIIKYLAAIETLGGVQIICTDKTG
                     TLTQNKMKVVDYFCFSNTTQTDLARALCLCNNATVNTNGDSTGDPTEIALLQWLDRDG
                     LELNHYTRVYEKAFDSNRKLMSVVVQKDNRFIVIVKGAHDVLLPLCKGLDSNQIKPLI
                     DERASNGLRNLAVGLKVLYCFDPENTQTVNELESELDFLGFVSLQDPPRIESKAAIMA
                     CHQANITPIMITGDHLKTATAIAKELGILTDERQAILGVDLDPAKIMEYRVFARVTPQ
                     QKLEIVNAWKQAGYTVAVTGDGVNDAPALVTSDVGCCMGQTGVDIAKDAADVIISDDN
                     FATIVNGIEQGRKTFLTCKRVLFNLFLTSIAGTIVVLLGLFVLGEVFREQLSKANHNF
                     QVFTPTQLLIINLFVHGFPAVALAIQPVQEKLMLKPFSTKNLFYNRGGFDLIWQSLLL
                     SFLTLLFYSLGMVYAINDPELGKSGDLINRAGATCGFMVLGGSAALNSLNLMVDRPLV
                     ATNPKHYGIVWLGALSSIFVFLLIIFINPLGLVFSTLKDLTAHPVLIGYSFGGVLLYM
                     TINEVVKLIRLSYGSV"
     gene            255558..257984
                     /gene="secA"
                     /locus_tag="MPNE_0242"
     CDS             255558..257984
                     /gene="secA"
                     /locus_tag="MPNE_0242"
                     /note="identified by match to protein family HMM PF00271;
                     match to protein family HMM PF01043; match to protein
                     family HMM PF07516; match to protein family HMM PF07517;
                     match to protein family HMM TIGR00963"
                     /codon_start=1
                     /transl_table=4
                     /product="preprotein translocase, SecA subunit"
                     /protein_id="ADK87241.1"
                     /translation="MGLFNFLKLVSPRHRIYHKASKIANEVEGHKNYYRNLTDVQLLE
                     ESNKLVDLVTKQNYTILDVAVAALALIREVVYRETGEFAYRVQIIGAYIVLIGDFAEM
                     MTGEGKTLTIVLAAYVSALEKRGVHVVTVNEYLAQRDATNATKILKRVGMTVGCNFAN
                     LAPHLKQAAFACDVTYTTNSELGFDYLRDNMVHRFEDKKIRELHFAIVDEGDSVLIDE
                     ARTPLIISGPAKNEFAAYVAVDRFVKKLKEDEYKIDPESRAPALTELGIKHAEKNFKT
                     DNLFALENSDLFHKIINALTAVKVFEQGKEYIVRDGKVLIVDHFTGRILEGRSYSNGL
                     HQAVQAKEMVEIEPENVIVATITYQSFFRLYNRLSAVSGTAFTESEEFLKIYNMVVVP
                     VPTNRPNIRKDRADSVFGTPNIKWLAVVKEVKRIHETGRPILIGTANIDDSELLHNYL
                     QEANIPHEVLNAKNHSREAEIVAKAGQKGAVTISTNMAGRGTDIRLGEGVAEMGGLYV
                     LGTERNESRRIDNQLRGRAGRQGDRGETKFFISLGDALFKRFAHDRIERAITKLGNDT
                     FDSSFFSKMLSRTQKRVEAINFDTRKNLIDYDHVLASQRELIYKQRDKFLLATDLSDM
                     IDKMLEKFVEQFCDQYRNPKNQNLVNHIALSEALNLELNMHGVISPKLFENMTFDATV
                     HKTHSLIGEKITNKVKVLTPPIALIRFREIMITAMDKHWIEHLDNVFKLREGVTLRSM
                     EQTSPLNVYIRETDILFQTMLQKIARDVIIQIANLATPEEFDEELMKANALKKLQALR
                     EAHEKSNQGQ"
     gene            257959..259932
                     /gene="uvrB"
                     /locus_tag="MPNE_0243"
     CDS             257959..259932
                     /gene="uvrB"
                     /locus_tag="MPNE_0243"
                     /EC_number="3.1.25.-"
                     /note="identified by match to protein family HMM PF00271;
                     match to protein family HMM PF02151; match to protein
                     family HMM TIGR00631"
                     /codon_start=1
                     /transl_table=4
                     /product="excinuclease ABC, B subunit"
                     /protein_id="ADK86990.1"
                     /translation="MKSPTKDSKLFHLKSNFAPTGDQPAAIAKLAEFQTNEQVLLGAT
                     GTGKTFTIANVIQKVQLPTVVIAHNKTLAGQLYQELKELFPNNAVEYFISYFDFYQPE
                     AYLPAKGVYIEKSATVNEEIKRLRVSTLHSLSTRKDVIVVGSVASIYPTSSPADFAQY
                     SLWLVVGKEYGLSELKTQLIHLNYVVNKQQLTPGKFRFQGDVVEVFPGYAQDYVLRLS
                     FFDQQLEQIARIDPLTNKVLETLNSFKLGPADEYIVNQNDLGVALDTIKAELKDRLKY
                     FERLNFPERAQRLQTITEHDLADLKAWGVCSGVENYARHLEHRPPHSKPYNIFDYFTK
                     GEWLLVVDESHQTLPQIKGMYNTDISRKQSLIEYGFRLPSALDNRPLSYEEFRQGINK
                     VIYVSATPREEEIQLSHNNVVEQLVRPTYLLDPEVIVKPKDNQVEDLVSEIINQRKHN
                     GRTFVTVLTIKMAENLTDFLKERNIKVAYIHKDIKALERLILLTDLRKGEYECLVGIN
                     LLREGLDVPEVSLVAIFDADIPGLPRDERSLIQIIGRAARNVHGRVIMYANTISEQMD
                     KAIKETQRRRTIQMAYNEQHHKTPMTVQKPITLNQPIKLKTKSSEQQKAALIKQLTKE
                     MKQAAANQNYELAIEIRDSIFELEKQFRGKIKS"
     gene            259935..260342
                     /locus_tag="MPNE_0244"
     CDS             259935..260342
                     /locus_tag="MPNE_0244"
                     /codon_start=1
                     /transl_table=4
                     /product="conserved hypothetical protein"
                     /protein_id="ADK86718.1"
                     /translation="MRKLIKLNVIVFVLLYLGELFASLSFKLISCLKTRNQYSLNGYY
                     ALFVFVNIIQKMANSFQKLASSVVLFETEINEFLVLFTDTKNKREESEPVRQVSTTQE
                     YHQVTLDQQHYFNHKLSDYFRLFKDKTFFFEII"
     gene            260447..263539
                     /locus_tag="MPNE_0246"
     CDS             260447..263539
                     /locus_tag="MPNE_0246"
                     /codon_start=1
                     /transl_table=4
                     /product="conserved hypothetical protein"
                     /protein_id="ADK86891.1"
                     /translation="MKLSAIISLSVAGTVGTTAVVVPTTITLVNKTHQVEHESEQSDF
                     QDIRFGLNSVKLPKAQPAAATRITVENGTDKLVNYKSSPQQLFLAKNALKDKLQGEFD
                     KFLSDAKAFPALTADLQEWVDQQLFNPNQSFFDLSAPRSNFTLSSDKKASLDFIFRFT
                     NFTESVQLLKLPEGVSVVVDSKQSFDYYVNASAQKLLVLPLSLPDYTLGLNYMFDHIT
                     LNGKVVNKFSFNPFKTNLNLAFSNVYNGVDVFEAQKNLVGKGKYLNTHVKAEDVKKDV
                     NANIKNQFDIAKIIAELMGKALKEFGNQQEGQPLSFLKVMDKVKEDFEKLFNLVRPGL
                     GKFVKDLIQSSSQAENKITVYKLIFDNKKTILNLLKELSIPELNSSLGLVDVLFDVIT
                     DSDGLYERLQSFKDLIVPAVKTNEKTAALSPLIEELLTQKDTYVFDLIQKHKGILTNL
                     LKNFLADFQKSTPFMADQVAIFTELFDNEGAFDLFGEADFVDKIAELFLTKRTVKNGE
                     KIETKDSLLVTSLKSLLGEKVAALDDLLDSYIFKNELLNRSVEVAKAEAKDTKGATDY
                     KKEQAKALKKLFKHIGENTLSKTNLDKITLKEVKNTENVELEETETTLKVKKLDVEYK
                     VELGNFEIKNGLIKAMLEFLPDPKDLETTLDKLLFKGESYKAMKDKYIKEGFPGYGWA
                     KGVVPGAFESIENTFKSAIDKTKSIRDLFGDMLFGNDLSSVKETDSFITLGGSFDIKY
                     GGENLNVLPAYYSLINSEIGYQIIGVDTTIDVTKVKVELKNKEYKGKSPAINGQVKLS
                     QSFFNVWTNMFDSITKQIFQKKYEFKDNIQVFARNEDNTSRLELDISDPEQRVIPFAF
                     VDGFGIQLKAVDKNITKEAGNTEPKSPVIQLYEALNKEKDQKQQSKQSPKQLDTKTQL
                     GYLLKLGDNWSKDDYKSLIDDTIINNNYLEASFNSKITVDRLGIPIDLWLFKIWPKFN
                     LEIPMQGSLQLYSSSVIFPYGIYDTSVQDATKIVKRLNFTDMGFKLNDPKPNFWFVGF
                     "
     gene            complement(263536..264000)
                     /locus_tag="MPNE_0245"
     CDS             complement(263536..264000)
                     /locus_tag="MPNE_0245"
                     /codon_start=1
                     /transl_table=4
                     /product="conserved hypothetical protein"
                     /protein_id="ADK86797.1"
                     /translation="MLVVQNILQKNDTSKYMLGTQTTNSKPREYGGLIVSTIYIVLFF
                     AILNLTVFFNKTNNINLILKNSCVVSFVVVWLLVCLQGIVRLKTCDGARYEISKFNQY
                     LKLGSIYAKPNISFDEYKAKSSSYRKQTRGFWWMNFSLYLLGSLISIVVSLL"
     gene            264183..265397
                     /locus_tag="MPNE_0247"
     CDS             264183..265397
                     /locus_tag="MPNE_0247"
                     /note="identified by match to protein family HMM PF00528"
                     /codon_start=1
                     /transl_table=4
                     /product="ABC transporter, permease protein"
                     /protein_id="ADK86914.1"
                     /translation="MFKYIIKRLGLAVLAMFIVMTIVFFLVNSTGQTPLSATSSKDLE
                     AVKTQLDAFGFNDPLIVRYGRYWQTLFSGSLGTYYSSPNQTIDQIVFGRVPNTLYVVL
                     ISFFIGSLLGIIFGMISGLFRGKLIDAVINVLVVLFVSIPSFVVGLGLLKAAGLFRLP
                     PRFINFDDANFNFGNFLLASIIPILSLVFYTSAAFTYRVRNEVVEVMNQDYIKTARSK
                     GLSTFAVALYHIFRNSIIPSVPLFVFGISGAFSGGFIIESLFGVQGVSRILIDSVQSN
                     ETNLVMFNIMFIQGIPLLASVFIELIYVLVDPRIRIASAGGVSLWTKLKFVYLRQAWL
                     RKWRRINHTNSHNVLFNSPQHRQLLELKAIDYKHNTISLTEQQKTTLKIEPTANFVLL
                     GTKCLKIITIHG"
     gene            265390..266520
                     /locus_tag="MPNE_0248"
     CDS             265390..266520
                     /locus_tag="MPNE_0248"
                     /note="identified by match to protein family HMM PF00528"
                     /codon_start=1
                     /transl_table=4
                     /product="ABC transporter, permease protein"
                     /protein_id="ADK87095.1"
                     /translation="MDKHQKFDQSLFQRVDINVLKRSDQLIGKPTTNFVEIMKRLFQN
                     KWAILFFLLIVLIILLAIIVPLASPYSAVTPVSNNALAQNLPPRYLWNGAGDIQVEKI
                     TARSIAEVAQSSGVLVGKLPEASSNPLATNVKYNIAPYQLAELKNYYPLLGTNGLGVD
                     IWTLLWASMAKSLWIAIVVALVSMVFGTIYGAIAGSFVGRAADNIMSRIIEIIDLVPS
                     ILWIIVLGATFRFGGVKQFDDSVVIFTLIFVFWTWPAATTRIYILKNKDTEYIQAART
                     LGAKQIRIIFVHMLPVVTGRLAVVFVSLIPAVIGYEASLVFLGLKPATEVGLGALLNQ
                     VTSSGNIALITSSIVSFAILTVSTRVFANALNDAIDPRVIRR"
     gene            266522..269320
                     /locus_tag="MPNE_0249"
                     /note="ABC transporter, ATP-binding protein; this gene
                     contains a frame shift which may be the result of a
                     sequencing error; identified by match to protein family
                     HMM PF00005; match to protein family HMM PF08352; match to
                     protein family HMM TIGR01727"
                     /pseudo
     gene            269455..270309
                     /locus_tag="MPNE_0250"
                     /note="ABC transporter, ATP-binding protein; this gene
                     contains a frame shift which may be the result of a
                     sequencing error; identified by match to protein family
                     HMM PF00005; match to protein family HMM PF08352"
                     /pseudo
     gene            270365..270778
                     /gene="rplK"
                     /locus_tag="MPNE_0251"
     CDS             270365..270778
                     /gene="rplK"
                     /locus_tag="MPNE_0251"
                     /note="identified by match to protein family HMM PF00298;
                     match to protein family HMM PF03946; match to protein
                     family HMM TIGR01632"
                     /codon_start=1
                     /transl_table=4
                     /product="ribosomal protein L11"
                     /protein_id="ADK86752.1"
                     /translation="MAKKTITRIAKINLLGGQAKPGPALASVGINMGEFTKQFNEKTK
                     DKQGEMIPCVITAYNDKSFDFILKTTPVSILLKQAAKLEKGAKNAKTIVGKITMAKAK
                     EIAQYKLVDLNANTVEAALKMVLGTAKQMGIEVIE"
     gene            270778..271458
                     /gene="rplA"
                     /locus_tag="MPNE_0252"
     CDS             270778..271458
                     /gene="rplA"
                     /locus_tag="MPNE_0252"
                     /note="identified by match to protein family HMM PF00687;
                     match to protein family HMM TIGR01169"
                     /codon_start=1
                     /transl_table=4
                     /product="ribosomal protein L1"
                     /protein_id="ADK86720.1"
                     /translation="MAKLSKKMKIAVGLVDKTKLYPLQEAVDLVKKTSITKFNGSVDI
                     AVSLNLDTTKAEQQLRGAIAFPHSVGKPIRILAITDDEKAALEAGADFVGGIDKINDI
                     KNGWLDFDLIITSPKFMAALGKLGKLLGTKGLMPNPKTETVTDDVPAAVRAYKKGKKE
                     YRADSFGNIHMSLGRVDSASNHLVENALALLDLIKSRKPATVKGIYIKNIALTTTMGP
                     SLKVKLPD"
     gene            271458..272024
                     /gene="pth"
                     /locus_tag="MPNE_0253"
     CDS             271458..272024
                     /gene="pth"
                     /locus_tag="MPNE_0253"
                     /EC_number="3.1.1.29"
                     /note="identified by match to protein family HMM PF01195;
                     match to protein family HMM TIGR00447"
                     /codon_start=1
                     /transl_table=4
                     /product="aminoacyl-tRNA hydrolase"
                     /protein_id="ADK86672.1"
                     /translation="MDKLRLVVGLGNLGKQYAETRHNAGFKVIDRLLSLYHVQLEERN
                     NLGEFILLRKHKVVLAKPNTYMNHSGKFVKWACQNWNIKPDKVMVVYDELAFPLGTVR
                     LKMQGSANNHNGIKSVIAHLNTEHFNRLRFGIKSDNTSNILHEVVMSEFTPAERNLLE
                     TALTKAIEALKGYIDGVTMLKLMEVFNA"
     gene            272017..272886
                     /gene="tilS"
                     /locus_tag="MPNE_0254"
     CDS             272017..272886
                     /gene="tilS"
                     /locus_tag="MPNE_0254"
                     /EC_number="6.3.4.-"
                     /note="identified by match to protein family HMM PF01171;
                     match to protein family HMM TIGR02432"
                     /codon_start=1
                     /transl_table=4
                     /product="tRNA(Ile)-lysidine synthetase"
                     /protein_id="ADK87086.1"
                     /translation="MPKTQYIAGVSGGPDSMLLLKLYHKKIACVVHVNYNKRTTALRD
                     QKMVEEYCKQLKVPLIVHTVPEDTVWKKNFQAQARKIRFEQFQKAASLYKVDKLLLAH
                     HRDDFIEQAKMQLDARKRAMYYGIKTRGELYGMKVYRPFIKYWKNEILALCEEHKVPY
                     GIDETNAQPIYKRNQVRQEIANWSKEEKEEFYIGVCAMNRVIGQKLFSLMKRAKQWLA
                     HPDVRELKRYPLPDQRQLVYSFLITHHIDVTGDKIDAILDFIQPFQQKHYRLKDEIFL
                     SIKDERLTLLYKS"
     gene            272887..273825
                     /gene="hprK"
                     /locus_tag="MPNE_0255"
     CDS             272887..273825
                     /gene="hprK"
                     /locus_tag="MPNE_0255"
                     /EC_number="2.7.1.-"
                     /note="identified by match to protein family HMM PF02603;
                     match to protein family HMM PF07475; match to protein
                     family HMM TIGR00679"
                     /codon_start=1
                     /transl_table=4
                     /product="HPr(Ser) kinase/phosphatase"
                     /protein_id="ADK86976.1"
                     /translation="MKKLLVKELIEQFQDCVNLIDGHTNTSNVIRVPGLKRVVFEMLG
                     LFSSQIGSVAILGKREFGFLSQKTLVEQQQILHNLLKLNPPAIILTKSFTDPTVLLQV
                     NQTYQVPILKTDFFSTELSFTVETYINEQFATVAQIHGVLLEVFGVGVLLTGRSGIGK
                     SECALDLINKNHLFVGDDAIEIYRLGNRLFGRAQEVAKKFMEIRGLGIINVERFYGLQ
                     ITKQRTEIQLMVNLLSLEKQTTVTFERLGTELKKQRLLGVDLSFYEIPISPGRKTSEI
                     IESAVIDFKLKHSGYNSALDFIENQKAILKRKKDES"
     gene            273815..274984
                     /gene="lgt"
                     /locus_tag="MPNE_0256"
     CDS             273815..274984
                     /gene="lgt"
                     /locus_tag="MPNE_0256"
                     /EC_number="2.4.99.-"
                     /note="identified by match to protein family HMM PF01790;
                     match to protein family HMM TIGR00544"
                     /codon_start=1
                     /transl_table=4
                     /product="prolipoprotein diacylglyceryl transferase"
                     /protein_id="ADK87022.1"
                     /translation="MNPSVSSRPPWSTAFYLGPGFPIQWYGIIVAIGIAFGILMFVLK
                     LIYFYKIQDNSFYFFIFIAVLTMVLGARAWYFLIEAVDGRSSGSNFFDFRNGGLAIQG
                     GVLLTTLAGIIYFNVFLNMKTTKTKTTAKLLNNKNQIKTVYVERNISVFVMLDLIAPC
                     VLIGQAIGRWGNFFNAEVYGAALVGSKNDTLSAANTTWGFLRILMPKVWDGMFINGSF
                     RIPLFLIESFFNTIFFVFIYFVMDHIKGIRSGTIGFSYFLATGIVRLILETQRDEAFK
                     YNTSIVFSALLILVGIVGIIYCQTLAIKLRGYFWTYFFLYGWYKVAAFFTTLFMKDRT
                     QACSSKFAFYEKSLPEKERSFFQLKYYNDVLPPKIYRLYDHEMLMFDKLEAVPEA"
     gene            275013..275432
                     /gene="rpsL"
                     /locus_tag="MPNE_0257"
     CDS             275013..275432
                     /gene="rpsL"
                     /locus_tag="MPNE_0257"
                     /note="identified by match to protein family HMM PF00164;
                     match to protein family HMM TIGR00981"
                     /codon_start=1
                     /transl_table=4
                     /product="ribosomal protein S12"
                     /protein_id="ADK87065.1"
                     /translation="MATIAQLIRKPRKKKKVKSKSPALHYNLNLLNKKVTNVYSPLKR
                     GVCTRVGTMTPKKPNSALRKYAKVRLTNGFEVLAYIPGEGHNLQEHSVTLLRGGRVKD
                     LPGVRYHIVRGTLDTVGVEKRRQQRSAYGAKKPKAKS"
     gene            275486..275953
                     /gene="rpsG"
                     /locus_tag="MPNE_0258"
     CDS             275486..275953
                     /gene="rpsG"
                     /locus_tag="MPNE_0258"
                     /note="identified by match to protein family HMM PF00177;
                     match to protein family HMM TIGR01029"
                     /codon_start=1
                     /transl_table=4
                     /product="ribosomal protein S7"
                     /protein_id="ADK87185.1"
                     /translation="MRKNRAPKRTVLPDPVFNNTLVTRIINVIMEDGKKGLAQRILYG
                     AFDLIEQRTKEKPLTVFERAVDNVMPRLELRVRRIAGSNYQVPTEVPQDRKIALALRW
                     IAMFARKRHEKTMLEKIANEIIDASNNTGAAIKKKDDTHKMAEANKAFAHMRW"
     gene            275976..278042
                     /gene="fusA"
                     /locus_tag="MPNE_0259"
     CDS             275976..278042
                     /gene="fusA"
                     /locus_tag="MPNE_0259"
                     /note="identified by match to protein family HMM PF00009;
                     match to protein family HMM PF00679; match to protein
                     family HMM PF03144; match to protein family HMM PF03764;
                     match to protein family HMM TIGR00231; match to protein
                     family HMM TIGR00484"
                     /codon_start=1
                     /transl_table=4
                     /product="translation elongation factor G"
                     /protein_id="ADK86767.1"
                     /translation="MARTVDLINFRNFGIMAHIDAGKTTTSERILFHSGRIHKIGETH
                     DGESVMDWMEQEKERGITITSAATSVSWKNCSLNLIDTPGHVDFTVEVERSLRVLDGA
                     IAVLDAQMGVEPQTETVWRQASRYEVPRIIFVNKMDKTGANFERSVQSIQQRLGVKAV
                     PIQLPIGAENDFNGIIDLIEEKVYFFDGGKEEKAEEKPIPDQFKDQVKQMRAHLVEEV
                     ANFDDQLMADYLEGKEISIADIKRCIRKGVIGCQFFPVLCGSAFKNKGIKLLLDAVVD
                     FLPSPVDVPQAKAYGEDGNEVLISASDDAPFVGLAFKVATDPFVGRLTFVRVYSGVLK
                     SGSYVKNVRKNKKERVSRLVKMHAQNRNEIEEIRAGDICAIIGLKDTTTGETLVDDKI
                     DVQLEAMQFAQPVISLAVEPKTKADQEKMSIALSKLAEEDPTFKTFTDPETGQTIIAG
                     MGELHLDILVDRMRREFKVEVNVGAPQVSFRETFNKESEVEGKYIKQSGGRGQYGHVK
                     IRFEPNKDKGFEFVDKIVGGRIPREYIKPVQAGLENAMASGPLAGYPMIDIKATLFDG
                     SFHEVDSSEMAFKIAASLALKEAGKVCSPVLLEPIMAIEVTVPEQYFGDTMGDISSRR
                     GLIEGTEQRDNVQVIKAKVPLKEMFGYATDLRSFSQGRGNYVMQFSHYAETPKSVVNE
                     IIATKK"
     gene            278099..278746
                     /gene="rpsF"
                     /locus_tag="MPNE_0260"
     CDS             278099..278746
                     /gene="rpsF"
                     /locus_tag="MPNE_0260"
                     /note="identified by match to protein family HMM PF01250;
                     match to protein family HMM TIGR00166"
                     /codon_start=1
                     /transl_table=4
                     /product="ribosomal protein S6"
                     /protein_id="ADK86903.1"
                     /translation="MQYNIILLVDGSLSLEQANQVNEKQQQTLTNVEGLQTEYLGLKE
                     LAYPIKKQLSAHYYRWKFSGDNQSTKDFKRTANINKQVLRELIINLEREYGYLASINP
                     KKQQLALQKRAKYDEIIARENNPENPDVPVTSGLASTQPRLSRTEKAQKPKEELWDVV
                     QKMGNFDSVQANPYRPRFKRFNAEHVNQRQNQQNNNNNRFDRNRNRQHNRFKDKQ"
     gene            278746..279246
                     /locus_tag="MPNE_0261"
     CDS             278746..279246
                     /locus_tag="MPNE_0261"
                     /note="identified by match to protein family HMM PF00436;
                     match to protein family HMM PF01336; match to protein
                     family HMM TIGR00621"
                     /codon_start=1
                     /transl_table=4
                     /product="single-strand binding family protein"
                     /protein_id="ADK86698.1"
                     /translation="MNRVFLFGKLSFDPNKLQTRTNNIGASFSLACIDSSGFNDSKSY
                     IRITAWGKVASFVLTLKPGDSVFVEGRLSTYKMNNRSDDPNSKATYALQVIADKVYRP
                     DEENSLEQPVDKATVIDSPFLAAKTNATENELAQAFPISLDDEDDDINPILNNDSQLE
                     EESDDE"
     gene            279239..279550
                     /gene="rpsR"
                     /locus_tag="MPNE_0262"
     CDS             279239..279550
                     /gene="rpsR"
                     /locus_tag="MPNE_0262"
                     /note="identified by match to protein family HMM PF01084;
                     match to protein family HMM TIGR00165"
                     /codon_start=1
                     /transl_table=4
                     /product="ribosomal protein S18"
                     /protein_id="ADK87142.1"
                     /translation="MNNEHDNFQKEVETTTETTFNREEGKRMVRPLFKRSKKYCRFCA
                     IGQLRIDLIDDLEALKRFLSPYAKINPRRITGNCQMHQRHVAKALKRARYLALVPFVK
                     D"
     gene            279553..280002
                     /gene="rplI"
                     /locus_tag="MPNE_0263"
     CDS             279553..280002
                     /gene="rplI"
                     /locus_tag="MPNE_0263"
                     /note="identified by match to protein family HMM PF01281;
                     match to protein family HMM PF03948; match to protein
                     family HMM TIGR00158"
                     /codon_start=1
                     /transl_table=4
                     /product="ribosomal protein L9"
                     /protein_id="ADK87081.1"
                     /translation="MKVILKQDVSNLGKRFDVVDVKDGYAIHFLFPKKLAAPLTKKSL
                     QDRDLFLKKQQEHYEINKALSHKLKEVIEQTELHFSLKEHNGRPYGSIITKQIINQAH
                     TKGMALQKFMFKDNVRLGFGDHEITLHIFEDTTAVLKVKVTPDNGVK"
     gene            279989..281410
                     /gene="dnaB"
                     /locus_tag="MPNE_0264"
     CDS             279989..281410
                     /gene="dnaB"
                     /locus_tag="MPNE_0264"
                     /EC_number="3.6.1.-"
                     /note="identified by match to protein family HMM PF00772;
                     match to protein family HMM PF03796; match to protein
                     family HMM TIGR00665"
                     /codon_start=1
                     /transl_table=4
                     /product="replicative DNA helicase"
                     /protein_id="ADK87122.1"
                     /translation="MVSNKLEQTFKFANDKNIERAERVLMQALVQDAVGVDLILTKLE
                     PKDFFGFPFNFIFQTAQENYSEGNKLFGSALLEAVKFKLDTDSKTQREIEGLFEDVLL
                     KGLPFLERDIKVFVDVVKKASIFRQLKQFAKKVEKEEFKVKDDRFEGYLQAIQNDFTK
                     IIHSAFVSIPGLSYDEIGREEEELIRKVYRGELTVKGLKSGFYPLDQLTSGWKEGELI
                     VVAARPGRGKTALLINFLQGAVNDSEKFDKNKDVLLFFSLEMRNREIYQRHLMLESQV
                     NYTLTSRQRLANVYDDLIKASEVLRDLPIKIFDYSTITLDEIRAQITEVSKTNNVKLV
                     VIDYLQLVNAFKNSYNISRQQEVTMISKSLKSFAKEFNVPIIAAAQLSRRIEERKDSR
                     PILSDLRESGSIEQDADMVLFIHRVKDEDSENQEAIGHNNIFQVELILEKNRSGPTGK
                     VQFDFQSDVSTFRVREYNPDGYS"
     gene            281414..282778
                     /locus_tag="MPNE_0265"
     CDS             281414..282778
                     /locus_tag="MPNE_0265"
                     /codon_start=1
                     /transl_table=4
                     /product="conserved hypothetical protein"
                     /protein_id="ADK87039.1"
                     /translation="MKYKTVKSIPLFLLGSIVFTACSTPQSTFHLPVQTTVSAIKKDI
                     SGKTATAVKAASSSSSTTTSNDDNNQKGYFLETNRSTGTYDPNNSTRLIKLGESGDFH
                     AADQNKPEEALFERLYGGIASLLNFRIIKPALTYWNTVTPSLKAIGKSSNLITFSQDI
                     DETELQRALANNLIVADDGNNNFWFGLKSLSFNAAKLTDSAQTQMAQKTTQAVTLKSQ
                     AQMSSTNTKNTNKKIDLRDKITLSSTMNTQGSGDNKNPSSGLIQKLVSVENIEAEFSF
                     VKTGFNGNEIKFGDFVTENSPTTTQLKQVWKKKWGTELKKTNYKLQLNNFSLLLTYTP
                     EVNKVEKGNNGDSNKGTIATPNGFSFLYPANLNETPSSSSSYWTNVTDLTKAATDTEN
                     TNLLNDLQKSQEQVNQFVAAITQNHLDVSEAALTKKQFGSLSISDFFKAIFKENGKDT
                     KAKS"
     gene            282858..284759
                     /locus_tag="MPNE_0266"
     CDS             282858..284759
                     /locus_tag="MPNE_0266"
                     /note="identified by match to protein family HMM PF03072;
                     match to protein family HMM PF03086"
                     /codon_start=1
                     /transl_table=4
                     /product="MG032/MG096/MG288 family 2"
                     /protein_id="ADK86982.1"
                     /translation="MKFPKKRWQKWAFLTGSFTVLPTLIAFFSILPHSSVLEPSHLRF
                     NSTSQRYQSDNSHLLNLHGEAFSDADLNAVAEHTDWDANFALFQQKFKTKPITVNQLG
                     LVDVFNLLSGWKQSLTGVLETIPQLQKEIKAANDIFPVNEQSQIPRVEARLFDFLGSG
                     FFPVLNPKGLGLADNVASLFEQFQLASINLSGFEVKLIKTHDIVIKSKVRYSFEVQMQ
                     FHAVYQNNDTKANLDFALNISTINFATLQELQNSFDLQGSDLTAGLFYKYSVNKLTSG
                     TNDLTTIAKTALGENIIQKQVSLTQSIIKPRLEAAKTQYKQDIIAPFAKERQAALAQH
                     LKEIEEAKQRAEQLLKEQQEAEKRRQEEVKNVAETQQFNDSLTSAQKFKEYWLKQGKD
                     VTKKVELIQALKSSFFRNQNRTFNFLIAGFRTAIDWYYNQEKNNTTAKNNAFGKNGIQ
                     FPVAGFQGIYMSQWLRDELSGKTDIKLNLKSLSVQNENKNSSINWNKQKRIEIKQVKP
                     FNYSFEINLKYTGSYNVSLWYLIGAAIGGIPTSWSGTMDMKFIVDGDLDSGIVTKQDY
                     PGSKFEFTEDKLWFTLHVKQQIKVKEQGFMNLLKGQSLDNLDLRTGTTKPPVVDLASY
                     LHFVILTAK"
     gene            284784..285506
                     /gene="ung"
                     /locus_tag="MPNE_0267"
     CDS             284784..285506
                     /gene="ung"
                     /locus_tag="MPNE_0267"
                     /EC_number="3.2.2.-"
                     /note="identified by match to protein family HMM PF03167;
                     match to protein family HMM TIGR00628"
                     /codon_start=1
                     /transl_table=4
                     /product="uracil-DNA glycosylase"
                     /protein_id="ADK86818.1"
                     /translation="MEQLLDQFLSGVLSEWKAFILQEAKQTYFQELLAKLKNVEQELT
                     PKASQVFRPFSFFAPNNTKLIIYGQDPYPNPQHACGLSFASNAPKLPQSLKRMILRLQ
                     QEYPELAGQNHWTKQLLEGWAQQGILLLNGVFTTNAFQTNAHRNWGWEQFNCHLLDFL
                     LSQKLYVLLVFLGKQTENFVLKKIGGASQFASLSYPHPSPLTGRKFFDHPDALFKQIN
                     QWLKHHNHTPIDWTNGQVQYQF"
     gene            285704..287143
                     /gene="gatC"
                     /locus_tag="MPNE_0268"
     CDS             285704..287143
                     /gene="gatC"
                     /locus_tag="MPNE_0268"
                     /EC_number="6.3.5.-"
                     /note="identified by match to protein family HMM PF02686;
                     match to protein family HMM TIGR00135"
                     /codon_start=1
                     /transl_table=4
                     /product="glutamyl-tRNA(Gln) amidotransferase, C subunit"
                     /protein_id="ADK86733.1"
                     /translation="MDKLINKPQPLTSDISTSGFIYFAVVFVAIMGYLLFKNLLFLFF
                     FKRYPKNTTKIGVGNITTIAIIIAVAVSIVLVLMALAGGLAAALFRGYPGFRVTLELI
                     LVKISGLLFGPIVGIFSAATIDFLTVIFSGGVFNVGYVLGAILTGMIAGILREVLIST
                     ALLHNRNLSDFAYLVLSIGMVIAAFLITQFFVLGISNNLKEIKGDEEFRLKFNAPPIV
                     FELSLTQYANILLYFTIAIVIAMLVLYIVWLVKQRHLSFEHSRFFYRSYKHANHQFTL
                     FVLTKENWFYLILNVITLASTSLLMINIAFIPIFDTQTTGQTYEFWLLARLLFAPVIF
                     LLDIIVIYPILLLLTPLMLKGFKTAVSKNQRKTLKQSFTDLQSVVLPIINKRKHQQLR
                     QEELKRLARATHFDLTEGEMEKLLVEFKTITQSFDRVMNIDTTSVEPMYAPFNTSPTP
                     LRKDKVIVEKHPEKLLANCKEMSVGFVKV"
     gene            287146..288582
                     /gene="gatA"
                     /locus_tag="MPNE_0269"
     CDS             287146..288582
                     /gene="gatA"
                     /locus_tag="MPNE_0269"
                     /EC_number="6.3.5.-"
                     /note="identified by match to protein family HMM PF01425;
                     match to protein family HMM TIGR00132"
                     /codon_start=1
                     /transl_table=4
                     /product="glutamyl-tRNA(Gln) and/or aspartyl-tRNA(Asn)
                     amidotransferase, A subunit"
                     /protein_id="ADK86773.1"
                     /translation="MKSQILKLQQTLTKKPASINPLLQQIDGAINEHWSSNFLLKNTV
                     EWAQAQAPKNRSKSPLNNIPFVLKDNIATKGIVTTGGSRFLEDYIPPFSATVFELLNN
                     SGALLVGKANLDEFGLGGTGLHSGFGFVHHPWNETLIPGGSSSGSAYAVARGIVPFSI
                     GTDTGDSVRRPASICNIVGFKPTYGLISRNGVYPYAPSLDHVGIFARYVYDVALVSDE
                     IIKHDKADFSAQKSPDAGKFTRSLKESFNKQIKIGYLKPLEEWFDIELSKKWNSLKER
                     ITLEGCELIPFHFPLELLEVIDPVYKLISYSEAVSCYSNLTGIVFGQKLFEPNQASDF
                     SKTITANRDRFFGEQLKRRFIIGAFGTDKNNFTKYFEKAQKIRRVMVDAYLNLFKEAD
                     FIVSPSASGFTKTIAAVQKGESFTNLVDDFLQLANFAGNPSITIPWLVKQKDQTIGLS
                     VNANCFHDKQLLQVAAWLEELFQIEHDD"
     gene            288575..290008
                     /gene="gatB"
                     /locus_tag="MPNE_0270"
     CDS             288575..290008
                     /gene="gatB"
                     /locus_tag="MPNE_0270"
                     /EC_number="6.3.5.-"
                     /note="identified by match to protein family HMM PF01162;
                     match to protein family HMM PF02637; match to protein
                     family HMM PF02934; match to protein family HMM TIGR00133"
                     /codon_start=1
                     /transl_table=4
                     /product="GatB/GatE catalytic domain protein"
                     /protein_id="ADK86854.1"
                     /translation="MINFEAIIGIEVHVVLNTATKMFSPAPNQAQNATPNQFINAIDL
                     GLPGTMPQVNEQAVQKALILADALNMQRVQPVLVFDRKHYFYQDLPKGFQITQQNFPI
                     AQNGYVEIVENNKAQRIIIERFHLEEDTAKQHFVDGQILLDFNRCGAPLIEVVTAPVI
                     KSAKQSKAYLQKLRQILIVNNISNAKLEDGSMRSDCNVSVRLKGQTAFGTKVEIKNIN
                     SLNNVEKAIDLEIARQVKALIKGEPVQQVTLTYDDKTNTNVFMRKKDNSVDYRYFIEP
                     NIMSSNIDELLQKPNKAFNLTEFFTKLKEAGVNEQLNQLVVDDLTLFNAYTKINSVIN
                     SPQDTIRWLCIELMGQLNKLQKPLKDKTIDHLIILIQMVQKGTVNQKQAKQLIELMLD
                     NGQDPQSLAKLHNLEQITDEKQLTQIIQQIFKENEGEILKNLDRVERIQKLIIGQVMQ
                     RTHNRANPQQVFIIVEKLLHDFSERAS"
     gene            289983..290651
                     /locus_tag="MPNE_0271"
     CDS             289983..290651
                     /locus_tag="MPNE_0271"
                     /codon_start=1
                     /transl_table=4
                     /product="conserved hypothetical protein"
                     /protein_id="ADK86904.1"
                     /translation="MISAKEQAKKGQIIYRYILLKIQSFKWPAGTRIFSERQLEIRFA
                     SSRSLIRTILNTLLGKDLIRHTKGNAGYFVAKNAGFSFFHKTQDNKLPKWAKLSTLMK
                     NHLREVDRDVFSSIDSGVDFGNFKGLEAKLFDENKKNFLNLSFFGKDDVLQIFSEQNL
                     QEQFFKDFAYNGIVVERKSSLICVDDETKNLLIYDLFYDDNNKFIVAMRSEYLNPRIK
                     IINA"
     gene            290644..291591
                     /gene="trxB"
                     /locus_tag="MPNE_0272"
     CDS             290644..291591
                     /gene="trxB"
                     /locus_tag="MPNE_0272"
                     /EC_number="1.8.1.9"
                     /note="identified by match to protein family HMM PF00070;
                     match to protein family HMM PF07992; match to protein
                     family HMM TIGR01292"
                     /codon_start=1
                     /transl_table=4
                     /product="thioredoxin-disulfide reductase"
                     /protein_id="ADK86972.1"
                     /translation="MLKVKSDFLTKDQVIYDVAIVGAGPAGIAAGIYGKRANLNLAII
                     EGSTPGGKVVKTNIVENYPGYKSITGPDLGLEMYNHLIDLEPTFFYANLIKLDKAADT
                     FILYLDDKTVVFAKTVIYATGMLERKLGVAKEDHFYGKGISYCAICDGSLYKDQVVGV
                     VGGGNSAIQEALYLAGMAKTVHLIHRREGFRADETALNKLRNLPNVVFHLNYTVKELL
                     GNNTLNGIVLQNTLDHSTKQIDLNCVFPYIGFESITKPVEHLNLKLDPQGFLITNEQM
                     ETSLKGLFAAGDCRSKHFRQIGTAINDGIIAVLTIRDVL"
     gene            291581..292423
                     /locus_tag="MPNE_0273"
     CDS             291581..292423
                     /locus_tag="MPNE_0273"
                     /note="identified by match to protein family HMM PF02650;
                     match to protein family HMM TIGR00647"
                     /codon_start=1
                     /transl_table=4
                     /product="conserved hypothetical protein"
                     /protein_id="ADK87084.1"
                     /translation="MSFSVQIKHELATNPLIKTEWSSFLAGYFQNGLKLLATGQWSFK
                     TSTATLKALFSNALQFSFQIHETSTHCEFSFRASQTEVDQLLAFDATQSDLPLQKAYV
                     IGAFLSGGSVSDLLHSSNFHLQISTNNELQIKQLMKLFHPFKQTTKRHQLLVYVKSYQ
                     AICDFFKLVEAFDGYLAFEENQLQKNFALEQVRKSNLEIANLMRTLKTSTSTAEQLKI
                     LINSADFKKQSLNFQRFCLVKLDHPDWSLEQIAQFFERKYKVQITRSGIQHLNAKLKK
                     LNQN"
     gene            292529..292687
                     /locus_tag="MPNE_0274"
                     /note="conserved hypothetical protein; this gene contains
                     a frame shift which may be the result of a sequencing
                     error"
                     /pseudo
     gene            292698..294878
                     /gene="rnr"
                     /locus_tag="MPNE_0275"
     CDS             292698..294878
                     /gene="rnr"
                     /locus_tag="MPNE_0275"
                     /EC_number="3.1.-.-"
                     /note="identified by match to protein family HMM PF00575;
                     match to protein family HMM PF00773; match to protein
                     family HMM PF08206; match to protein family HMM TIGR00358;
                     match to protein family HMM TIGR02063"
                     /codon_start=1
                     /transl_table=4
                     /product="ribonuclease R"
                     /protein_id="ADK87230.1"
                     /translation="MKVLTDLQKRIFAIVKKENGKPIPPGIVVRMMENQAGFPGKQQV
                     YRAIDDLLEWHIFRKSGGATNQLLINYELADPVLDQKFQGILNLGNKNTGFVRPLDDD
                     KTVYYIHFSNLAGALDGDLVEFCPLDKPQVGDKFDAAVLKIVKRSRVLYAGNFLIEYS
                     DFGQEFRIVADNPRFYLTPIVNKASVPAELESNTKVAFQIDEYDPANNLCKVSIQQIL
                     GNNDEPLINLKAIMLDHSIVFEKNDVVEQQAAKLQFDEKEQSKPYRKDLTELAFVTID
                     PATSKDLDDAIYVKRTDKGFVLYVAIADVAYYVQRNSELDIEARHKTSSIYLPGYYVV
                     PMLPERLSNELCSLNPNEKRYVVVCELNFDHEARLNFSEVYPATIVSQRRFAYSEVND
                     WLEDSDALKDESATVLESLKAGFTLSELIAEQRKKKGTIDLSHSETEVVVDQNYYPIE
                     IRFLTHGKAETMIENLMVVANEAVAWTLTNHKVHLPYRVHPRPSKKKLQMLLENIVEL
                     KITQPNFVLDTVTSTQIAAWLKENKDNPSYDIFVILLLRTLGKAFYIVNPLIHFSIGS
                     HHYTHFTSPIRRYADLTVHRLLWMNLFTPERFTDTEREQLNAELEQICETINDTEIKI
                     NGCERTANDYLTTLYLSKQVGQTFHGFISAITSFGIFMRMDENNFDGLIKITSIPEDF
                     FVFEKDRMVLRGKRTNKVFRIGDRLTAKLTEIDTVQKRAILTLV"
     gene            294878..295486
                     /locus_tag="MPNE_0277"
     CDS             294878..295486
                     /locus_tag="MPNE_0277"
                     /note="identified by match to protein family HMM PF02457;
                     match to protein family HMM TIGR00159"
                     /codon_start=1
                     /transl_table=4
                     /product="conserved hypothetical protein TIGR00159"
                     /protein_id="ADK87204.1"
                     /translation="MMTVEVFSVIILVLLFLILALTLLFVLLNKRTRSFVIRTFTGLF
                     RSKHTTSQKNFYDNLTSTLLRLSTDKIGAIIAIENQDSLESYVNIGYRVTSDFSPELL
                     VTIFYNKQSPLHDGAVIVRDYQIVSVSSYFPMTRQLIDVSYGSRHRSALGLTEKCDAI
                     VFIVSETTGKISVAVRGVIKTLSSNSDRLQDQIIHYLTVKPG"
     gene            complement(295455..296036)
                     /gene="def"
                     /locus_tag="MPNE_0276"
     CDS             complement(295455..296036)
                     /gene="def"
                     /locus_tag="MPNE_0276"
                     /EC_number="3.5.1.88"
                     /note="identified by match to protein family HMM PF01327;
                     match to protein family HMM TIGR00079"
                     /codon_start=1
                     /transl_table=4
                     /product="peptide deformylase"
                     /protein_id="ADK87216.1"
                     /translation="MELLPTKAWLVLDDVKEINEPTKPVQFPLDQASLDCIAKMMAYV
                     DASYNGDAEKYGIIPGIGIAANQIGYWKQMFYIHLMDGGVEHKCLLINPKIINLSANK
                     SFLKSGEGCLSVPKMHQGYVIRHEWITITGFDWLQQKEITITATGLFGMCLQHEFDHL
                     QGRFYYHRINPLNPLFTNKEWKVINPALPSDSE"
     gene            296077..296646
                     /gene="gmk"
                     /locus_tag="MPNE_0278"
     CDS             296077..296646
                     /gene="gmk"
                     /locus_tag="MPNE_0278"
                     /EC_number="2.7.4.8"
                     /note="identified by match to protein family HMM PF00625;
                     match to protein family HMM TIGR03263"
                     /codon_start=1
                     /transl_table=4
                     /product="guanylate kinase"
                     /protein_id="ADK86843.1"
                     /translation="MVDTGRIFVITGPSGVGKSSLVRCLIDHFKDKLRYSISATTRKM
                     RNSETEGVDYFFKDKAEFEKLIAADAFVEWAMYNDNYYGTLKSQAEQIIHNGGNLVLE
                     IEYQGALQVKQKYPNDVVLIFIKPPSMEELLVRLKKRNDEDAITIQNRLKQAEKECQQ
                     IGHFKYVVTNNEFDKTLAELQAILLAEFN"
     gene            296646..297425
                     /locus_tag="MPNE_0279"
     CDS             296646..297425
                     /locus_tag="MPNE_0279"
                     /EC_number="3.1.3.16"
                     /note="identified by match to protein family HMM PF00481"
                     /codon_start=1
                     /transl_table=4
                     /product="protein phosphatase 2C"
                     /protein_id="ADK86697.1"
                     /translation="MDSTNQNLFASLSKKGPVRKENQDFSVVTFNRFGQLMSLVCDGL
                     GGYKGGKMASALVSEVFTKSFTVFDFHSQTERAVKQWFEITLIEARRTLEQYFQTIKR
                     NQVQFARMATTLVLSIISKQNIWTFWVGDSRAYLINSYQSLQITEDHNLYNQLLQMHA
                     TPDVIASYKDKLLALTATVSKDQERQLKYSFRCDVVNAWDFLLLCSDGLYNFLDPNCF
                     YEVITSAPNLKKAVTQLAKLSLDNASNDNITLNLINLKQWH"
     gene            297416..298585
                     /locus_tag="MPNE_0280"
     CDS             297416..298585
                     /locus_tag="MPNE_0280"
                     /note="identified by match to protein family HMM PF00069"
                     /codon_start=1
                     /transl_table=4
                     /product="kinase domain protein"
                     /protein_id="ADK86897.1"
                     /translation="MALNLKIGDIVQNKYRIEKLINRGGMNSYLFLASNLHVQEFGPL
                     QKRQFTRLVLKVVQRTDKINDNNWKKFLDETITTTRVSHKNLVQTFDVVSPRLSVLSE
                     NQVIVLEDTVMIVMEYVDGPSLREMLNQKGYFSVQEVVYYFTKLVKVINYLHSFEHQI
                     IHRDLKPENILFTSNLTDIKLLDFGIASAVIRNAEKTEVLTDENSLFGTVSYMTPEVL
                     ESTVNKEGKRIRKPPTVQYDIYSLGVILFEMLVGRVPFNKSIDPKKERETIQKARNFD
                     VPLMGNLRSDVPVSLENIVFKCTAVKRENSKWMYSDTKQLLADLAQWQTEQTLIKPVH
                     ERILEGQNEMRELMVSNYLPWYLRKGVLIFFSVVLLALLIAVVSFFIITGVVVHS"
     gene            298572..299408
                     /gene="rsgA"
                     /locus_tag="MPNE_0281"
     CDS             298572..299408
                     /gene="rsgA"
                     /locus_tag="MPNE_0281"
                     /note="identified by match to protein family HMM PF03193;
                     match to protein family HMM TIGR00157"
                     /codon_start=1
                     /transl_table=4
                     /product="ribosome small subunit-dependent GTPase A"
                     /protein_id="ADK87191.1"
                     /translation="MSIRKTGIVFQRFGKQFKVFVENQTLVAFAQKKLQWKRDFKLLV
                     GDKVTLENGVIVAVEERKNTLVRPKVVNVDQVVIVQSLIEPKINWQQLFKLLIHFHAQ
                     NVARLVLVITKNDLEFEPAEKARLSELTSFGYQLFFTAPNADLPLTLFTELQNRFSVF
                     MGQSGVGKSSLINRLDSQIHQAIQALSAHQFGKNTTTSTVMFPFQNGFICDTPGFNVI
                     DFPNLKQLAAQHFVGFASLIGQCHFSNCTHQSEKGCFIVSAVTQKSYSLWLYESYLKL
                     IN"
     gene            299430..300722
                     /gene="pgi"
                     /locus_tag="MPNE_0282"
     CDS             299430..300722
                     /gene="pgi"
                     /locus_tag="MPNE_0282"
                     /EC_number="5.3.1.9"
                     /note="identified by match to protein family HMM PF00342"
                     /codon_start=1
                     /transl_table=4
                     /product="glucose-6-phosphate isomerase"
                     /protein_id="ADK86829.1"
                     /translation="MESKWLTVDTKHLYGFDEAIFIQKYQKKVNQIHQQFLNQQLPDG
                     HMNGWYSQPDQDHKGLLKQINTIAKQFNALKVTDIVYLGIGGSYTGIRAILDFLKPEQ
                     KANIKVHFVPDISAFNIAAVAKAIKGKSWALVVTSKSGRTLEPAVTFRYFRNLLHKQY
                     KQKHALRTVVITDAVKGLLVGMSNQYGYAHLTIPSNIGGRFSTLSPAGLLLAKLCGHD
                     PKQLLLGTLTAKQELANSDLNTNSAYYYAALRHWLYTTKKLKIEVTVAYHSAYEYLLL
                     QHRQLFGESEGKGGKSLFPTFSLFTTDLHSMGQLYQEGEKNFFETVIQVQTQFHDLEL
                     PPSDFNNDDQLDYLLAKSMNEISNTALEAVVEAHFQSNVNIIKLTLKERTTFMFGYFY
                     FWLSMATMMSGSLLGHNVFDQPGVEVYKQLMFAKLGRE"
     gene            300715..301347
                     /locus_tag="MPNE_0283"
     CDS             300715..301347
                     /locus_tag="MPNE_0283"
                     /note="identified by match to protein family HMM PF00834"
                     /codon_start=1
                     /transl_table=4
                     /product="putative ribulose-phosphate 3-epimerase"
                     /protein_id="ADK86941.1"
                     /translation="MNREIAFSLLPLLHQFDRKLLEQFFADGLRLIHYDVMDHFVDNT
                     VFQGEHLDELQQIGFQVNVHLMVQALEQILPVYLHHQAVKRISFHVEPFDIPTIKHFI
                     AQIKQAGKQVGLAFKFTTPLVNYERLVQQLDFVTLMSVPPGKGGQAFNSAVFNNLKQA
                     HKYHCSIEIDGGIKLDNIHQIQDDVNFIVMGSGFIKLERWQRQQLLKTNQ"
     gene            301354..302721
                     /gene="asnS"
                     /locus_tag="MPNE_0284"
     CDS             301354..302721
                     /gene="asnS"
                     /locus_tag="MPNE_0284"
                     /EC_number="6.1.1.22"
                     /note="identified by match to protein family HMM PF00152;
                     match to protein family HMM PF01336; match to protein
                     family HMM TIGR00457"
                     /codon_start=1
                     /transl_table=4
                     /product="asparagine--tRNA ligase"
                     /protein_id="ADK86778.1"
                     /translation="MSATAISDLFEKPAQFKNKKIKLTGWLKNKRTSANIIFLEVNDG
                     STLLNLQAVVKQDQPELFALAESISLASAVSVSGTVALTPKSKQPLELVVKQINVLST
                     ARADYPLQKKEHSLEFFRNNAYLRVRARTYFAIMKVRSLLSQAIFDYFFKNDFVLVHS
                     PILTSNDCEGAGETFELKQGKEFFNKTTYLTVSGQFGAECYAQAFKKVFTFGPTFRAE
                     KSHTSRHLSEFWMIEPEVAFANLKDLIKLIESTVKTVIKQVMQKAKQELDFLEKQFDV
                     KLMERLKQITSTKNFHVLEYIKALEILKTAQASGQANFEVQDFNFGLDLKTEHERFLC
                     EQHFHNQPVFVINYPKDLKAFYMKQNADGRTVGAVDLLFPQIGEICGGSEREGNLEKL
                     VERCQAMQIDTQTLNWYLDMRKWGYFASAGFGLGFDRLLAYICGLENIRDAIPFPRAH
                     GSINY"
     gene            302702..303361
                     /gene="pgsA"
                     /locus_tag="MPNE_0285"
     CDS             302702..303361
                     /gene="pgsA"
                     /locus_tag="MPNE_0285"
                     /EC_number="2.7.8.5"
                     /note="identified by match to protein family HMM PF01066;
                     match to protein family HMM TIGR00560"
                     /codon_start=1
                     /transl_table=4
                     /product="CDP-diacylglycerol--glycerol-3-phosphate
                     3-phosphatidyltransferase"
                     /protein_id="ADK86839.1"
                     /translation="MVPLTIKTWQKKLPNWLTIYRIFIAVPTIIFLGLNHLLGSVASF
                     TVLGNVTIHLQVSLFIGGVLFITAVISDYLDGYWARKWRVVSNFGKLWDPLADKVIIN
                     GVLIVLVAYGYFHFSFLIVIVLRDLVLDGLRFYAQEKQLIIPANQWGKWKTTWQMIAI
                     LMSCFVFSFSLKETNSANTKIFYWAIVHLPYYLATAFSLVSFGIYAQQIYKTIKVKVK
                     L"
     gene            303383..303856
                     /locus_tag="MPNE_0286"
     CDS             303383..303856
                     /locus_tag="MPNE_0286"
                     /note="identified by match to protein family HMM PF02464;
                     match to protein family HMM TIGR00199"
                     /codon_start=1
                     /transl_table=4
                     /product="competence/damage-inducible protein CinA
                     C-terminal domain protein"
                     /protein_id="ADK86948.1"
                     /translation="MYARLIAEKLLNHKLTIATAESVTGGLLSSSLTDIAGASRFFKG
                     AIVAYSNELKKSLLNVKQSTLINHGAVSRYCVREMALGLMQKFNVDIAVACSGLAGPD
                     ALENQAVGSLFFCVIVANKAYDFETKLPAGSRNELRQLFVQKILQTVEHILSEIS"
     gene            303882..304637
                     /locus_tag="MPNE_0287"
     CDS             303882..304637
                     /locus_tag="MPNE_0287"
                     /codon_start=1
                     /transl_table=4
                     /product="conserved hypothetical protein"
                     /protein_id="ADK86881.1"
                     /translation="MQRTLNVGVILCESFISNAQNPVNSYIKIYENVRMFEFAIKLLQ
                     ESRINFQKILLYVLEEQIPLVEKVVAKYENCWVFRSKHNEVEDIYEAKGFIEDKYKIG
                     LKSSKNQASSYYDNCCFVVLEACRPLTSKKVVKNVYEKAMIDGAAVAVLPFERQLVCG
                     DNTKAVRQLKDKGNMNYWRQSSTWELQFPQAYTLNKLNQYHKNLFMKARNMLDLMNIS
                     AKNPLSIVDGSAYSFRVVTSLDFEILLGILRNG"
     gene            304630..305301
                     /locus_tag="MPNE_0288"
     CDS             304630..305301
                     /locus_tag="MPNE_0288"
                     /codon_start=1
                     /transl_table=4
                     /product="conserved hypothetical protein"
                     /protein_id="ADK87048.1"
                     /translation="MDRKIVQLIHNFSGTEKLKAAVFSHDEQCFFDFVSFDELNSKLT
                     GFLLFDSLEKLFKLVETIQQKRSWLYVDELWLINTATDNQQLNEVSVWLVKKELAQVG
                     VLTQLDTSLVKLLMASKNTDSALYNTYIKPVELQQFTQTPAPDNVNAEQSHLTLESTT
                     DLNNSQLANTPALWEVEQTTQELLPTMDFSKFIDELDQITKNFSDLELEPLSFNEGFD
                     EWNQE"
     gene            305282..306298
                     /gene="galE"
                     /locus_tag="MPNE_0289"
     CDS             305282..306298
                     /gene="galE"
                     /locus_tag="MPNE_0289"
                     /EC_number="5.1.3.2"
                     /note="identified by match to protein family HMM PF01073;
                     match to protein family HMM PF01370; match to protein
                     family HMM PF04321; match to protein family HMM PF07993;
                     match to protein family HMM TIGR01179"
                     /codon_start=1
                     /transl_table=4
                     /product="UDP-glucose 4-epimerase"
                     /protein_id="ADK87102.1"
                     /translation="MSETKSKVLVLGGLGYIGSCFIDQLLKQYPDVTVSVIDINHTSL
                     ALQLLPRQVNVHFVNLLDRAQLTDTIAQINPDVVFHFAAKTSVKESTEQPLTYFDHNL
                     VGTLNLLHALKELQKPIQLFFSSTAAVFGSASTLPIPENLVLEETLASNPYGISKFLS
                     EIVLQTLTRSPHFQVIALRYFNVAGASNPFGNFNKNTTLLIPNLIKAFMEKRTFFLYG
                     DDYDTKDGSCIRDYIHVVDLCDAHLLAWKWLQANPKVRFESFNLGSGQGFSNWEVINT
                     AQAIFAPEQLQLKIESRKAGDPPVLVVDCTKAKRLLNFQPTRSLHKMLSDETIFYRDF
                     YNRL"
     gene            306334..308031
                     /locus_tag="MPNE_0290"
     CDS             306334..308031
                     /locus_tag="MPNE_0290"
                     /note="identified by match to protein family HMM PF00005"
                     /codon_start=1
                     /transl_table=4
                     /product="ABC transporter, ATP-binding protein"
                     /protein_id="ADK87171.1"
                     /translation="MENICKSFDNGRVKANVDVNLTVYENTVHTLLGENGAGKSTLTS
                     ILFGLYQPDSGKIFIGEEEVHFKSSKDAVQHKIGMVHQHFKLVDNYTVLDNIILGNES
                     SFSIPFTNGKLKLPLLHRKASEAKIQAMMERYDLHVNLHQKVSRLTVGQQQRVEILKV
                     LFRDSDILIFDEPTAVLSDQEIKSFLNIIKNFKKMGKTIVLISHKLNEIKEVAETATI
                     LRQGHSVGTFQIKDTSIDEMARLMMGKELKKTKNNTQFTAKGEPVLKVENLHLYLNQN
                     WFYKLIARWNQKRINQLQKQGKPAKTLWLKSWLEGLAAIEKTPRFIRGIVNNLGFGSQ
                     QVFDKGISFEIHKGEIFAIAGVEGNGQNQLIDLICGLEKAAPKKVFFNGFDISRYSIR
                     KRINAGIGFVLEDRHKYGLILDQTVRFNAVNNQIDRKQFSSWNFLNQMQIAVYTNQIV
                     DKFDVRGAVQGTAIVRLLSGGNQQKLIIGRELTKQNELLVFAQVTRGLDVGAISFIHQ
                     KILDAKKQNNAILLVSYELDEILAIADTIGVINKGNLLEVNKRDVMTRERIGKLIMQ"
     gene            308048..309601
                     /locus_tag="MPNE_0291"
     CDS             308048..309601
                     /locus_tag="MPNE_0291"
                     /note="identified by match to protein family HMM PF02653"
                     /codon_start=1
                     /transl_table=4
                     /product="amino acid or sugar ABC transport system,
                     permease protein"
                     /protein_id="ADK86823.1"
                     /translation="MNALNYLKHRFLFSKDKFWYAPFKQKQRRSIYSTFSLIVLSFIV
                     SFFLIVAIPGIKGGTFLEIFTRLFKDRVNIENFARQIAIYTLAALAFSFCMSVGVFNI
                     GISGQMMAGANFGFMMILKVFPESFRPAFGGQIITILLMILGSVTVAMVVAALKVFFK
                     VNEVVSAIMLNWVIVLVSAYLVGTYIKPEKTDTSQFYSIELPDAFALYNFSDVQQKYG
                     WLTSLVIAIAAAIFIAVLMKFTVFGHKLKSTGLSVTGSQAAGYIVKKYQFLSFVISGI
                     LSGLLAAVVYTASFEKQLTFSDVGDFGITSVPITGFDGIAIGLIALNSPARIVIVSTI
                     ISFVTIGAKPAGLNAATASLVLGIMMYFAAIYNLMIYIKPWRMIVKLNIGKMNEAAYD
                     EFQNEMAANLETLSFQRFLDKQKRKHDKERMVWFDTKRFEEYQKKKQATLQTFHENSS
                     QNLLQYWKQQLLVADVKRLTFKWDFLTFKHQQKYILRWYKGKNKKQTALENEFASLNE
                     AISQKLEEK"
     gene            309601..310536
                     /locus_tag="MPNE_0292"
     CDS             309601..310536
                     /locus_tag="MPNE_0292"
                     /note="identified by match to protein family HMM PF02653"
                     /codon_start=1
                     /transl_table=4
                     /product="amino acid or sugar ABC transport system,
                     permease protein"
                     /protein_id="ADK86768.1"
                     /translation="MSQSLISFSNLDNWLFVAPALLLAVLSGYLSERVGIVNIAINGG
                     MVFGGMFLSLMSYAFVPNANDSAPSWSLAISIPLSVIFASAVGFLFGIAAIKLKADHV
                     IVGTGVNLLGTGINFFVAQNARSLLNDTDLRVRYSFVRTGNSVSIEGIAIFAFAIIFV
                     LLVWYLMNFTKTGLRYRAVGENPNVIDTQGISVYKYQWFGVMASTMVAALAGCCFALS
                     PQVPSFSSGDVSGFGFIAIAIMIISMWRIIPSIVISPLFALAYVLTTGVVGNANNTYL
                     LRTIPFIISLLVMMVFGYLNVGPKNVGKHFDKGLR"
     gene            310573..312708
                     /gene="topA"
                     /locus_tag="MPNE_0293"
     CDS             310573..312708
                     /gene="topA"
                     /locus_tag="MPNE_0293"
                     /EC_number="5.99.1.2"
                     /note="identified by match to protein family HMM PF01131;
                     match to protein family HMM PF01396; match to protein
                     family HMM PF01751; match to protein family HMM TIGR01051"
                     /codon_start=1
                     /transl_table=4
                     /product="DNA topoisomerase I"
                     /protein_id="ADK86690.1"
                     /translation="MSKNLVVIESPNKVKTLQKYLPNDFEIVSTIGHIREMVHKNFGF
                     NEADYSPVWEDWTKSKKKFSSLSFKGNLKGKKLLSKYDIIKSIKEKASKATNIYLATD
                     PDREGEAISWHVYDVLDEKDKSKCQRITFNEITKNAVLDALKNPREIDQSWVQSQFAR
                     QILDRMIGFRLSRLLNNYLSAKSAGRVQSVALRFLEEREQEIRSFVPRFWWTLDVLLN
                     PKAEGVREACANRSIPIVLREINPALRAGLKFEEEKSVSGIDFLDEASAKKFGEQLKG
                     VFEVYNIDETKHYSSSPNSAYTTASLQKDAINKLGWSSKKVTLIAQHLYEGVSINGEQ
                     TALISYPRTDSTRLSAQFQQSCKEYILNHYGEKYLSNRIVSAKGKKGEKIIQDAHEAI
                     HPTDMNITPEMVKNAIKKDEFLLYRLIWIRTVASLMADCKKSHTHIRFINDGNKFYAS
                     SKSLVFDGYRKIYEHFENKESNDLYIDLDKIRVGDRFMAKDIKITARQTHPAARYTQA
                     SLIEALEKSNIGRPSTYNTMASVNLDRGYASLNKHAFHVTQLGEQVNEELSNHFGKII
                     NKEFTKNMEKSLDEIAENKKNYQEFLRDFWSNFKEEVKLAEGSIQRVKKEKEFVGRDC
                     PSCASPLLYRYTKRGNEKFVGCSNFPNCKYNEFSQNKPNLTLEKLEELCPECNSQLVK
                     RRTKFNPNKTFVGCSNFPRCRYIKKDNAS"
     gene            312698..314125
                     /locus_tag="MPNE_0294"
     CDS             312698..314125
                     /locus_tag="MPNE_0294"
                     /codon_start=1
                     /transl_table=4
                     /product="conserved hypothetical protein"
                     /protein_id="ADK87040.1"
                     /translation="MLASLTSRSATSFSIILALVSAILILSILIWLIITIFFAWNLHL
                     KNNKKRTKYHLEPEQIKHKIIQNKTKLGKMLDFYQQQINTTATELKWLDGQFQQIDET
                     DKKKAHQITIRLARNQLLQQLSVKLDQKQFSQRANNELQKLKLSNLESFTDQKIKWDQ
                     EGMKSAVSRVTINEWTFNHFAGKNRVYWDYFKQVCDVDCSIKPLKDQLEITFSSWSLL
                     KRLQAKNLFNKLIAQSSSVKMSEKLINNALQLVQDNLALQASESGNKLLKEFELSCTN
                     TQLVQLLGFQQFYFGTNLLSLLDLSRSIAVLVRFLNEHCKWELNERLLVETALFNNLQ
                     WVNNNDFFLKSHNDLKQLHLSAEQLAIIEQQNRPFYIDAYALLIAGVKQMLMEHDAVE
                     PKQIHFHNAKKVMESFQLFGIDQLALIEYNNCLYGFVTTKLYEIKQLDDLALFKVLFK
                     SFLNKHLKQKFATISLFVNTQTLMI"
     gene            314191..314499
                     /gene="trxA"
                     /locus_tag="MPNE_0295"
     CDS             314191..314499
                     /gene="trxA"
                     /locus_tag="MPNE_0295"
                     /note="identified by match to protein family HMM PF00085;
                     match to protein family HMM TIGR01068"
                     /codon_start=1
                     /transl_table=4
                     /product="thioredoxin"
                     /protein_id="ADK86813.1"
                     /translation="MVTEIKSLKQLGELFASNNKVIIDFWAEWCGPCKITGPEFAKAA
                     SEVSTVAFAKVNVDEQTDIAAAYKITSLPTIVLFEKGQEKHRAIGFMPKAKIVQLVSQ
                     "
     gene            314511..315356
                     /locus_tag="MPNE_0296"
     CDS             314511..315356
                     /locus_tag="MPNE_0296"
                     /note="identified by match to protein family HMM PF00702;
                     match to protein family HMM PF05116; match to protein
                     family HMM PF08282; match to protein family HMM TIGR00099;
                     match to protein family HMM TIGR01484"
                     /codon_start=1
                     /transl_table=4
                     /product="Cof-like hydrolase"
                     /protein_id="ADK87195.1"
                     /translation="MIDLLGLDLDGTLLSRTRQINDPTKQALANLIQKKPSLKVMILT
                     GRSLFSTLKYVQELNELCKKPLVEYFCCYGGAKLYQLNNNQPQEQYKFLIDSRQVKTV
                     FEIVEQHKGLFLAYLDKPKAPYIILGANQFYAWLIKQFWYKQRCEYFKNDHLTDGILK
                     INVYFACPLRLKKVYQIIKRQFQDTLNVVSFSKHLIEITHKDGNKGYAIEAIAKKQGL
                     SLKRMAVIGDSLNDRSMFEKVQYSFAMSKSPDELKLLATEIGTKTNRFRFSSLVDLIT
                     EKIIN"
     gene            complement(315364..316401)
                     /gene="trpS"
                     /locus_tag="MPNE_0297"
     CDS             complement(315364..316401)
                     /gene="trpS"
                     /locus_tag="MPNE_0297"
                     /EC_number="6.1.1.2"
                     /note="identified by match to protein family HMM PF00579;
                     match to protein family HMM TIGR00233"
                     /codon_start=1
                     /transl_table=4
                     /product="tryptophan--tRNA ligase"
                     /protein_id="ADK86998.1"
                     /translation="MKRALTGIQASGKQHLGNYLGVMQSLIELQEQCQLFVFVADLHS
                     ITVDFQPQALKQNNFDLVRTLLAVGLDPQKACLFLQSDLLEHSMMGYLMMVQSNLGEL
                     QRMTQFKAKKAEQTRNPNGTLNIPTGLLTYPALMAGDILLYQPDIVPVGNDQKQHLEL
                     TRDLAQRIQKKFKLKLRLPQFVQNKDTNRIMDLFDPTKKMSKSSKNQNGVIYLDDPKE
                     VVVKKIRQATTDSFNKIRFASKTQPGVTNMLTILKALLKEPVNQSLTNQLGNDLEAYF
                     STKSYLDLKNALTEATVNLLVNIQRKREQISREQVFNCLQAGKNQAQATARTTLALFY
                     DGFGLGSQNIK"
     gene            316461..316898
                     /locus_tag="MPNE_0298"
                     /note="transcriptional regulator, Spx/MgsR family; this
                     gene contains a frame shift which may be the result of a
                     sequencing error; identified by match to protein family
                     HMM PF03960; match to protein family HMM TIGR01617"
                     /pseudo
     gene            316898..317677
                     /locus_tag="MPNE_0299"
     CDS             316898..317677
                     /locus_tag="MPNE_0299"
                     /EC_number="2.7.1.-"
                     /note="identified by match to protein family HMM PF01513"
                     /codon_start=1
                     /transl_table=4
                     /product="NAD(+)/NADH kinase"
                     /protein_id="ADK87163.1"
                     /translation="MKYKIFASTTPQTEPVLQKLKQVLKGCEAVEKGFDYLFVLGGDG
                     FFVSTVANYNCHNCRVVGINTGHLGFYTSFNEKDLDDNFLQKLQQCHFQRISLLEVSV
                     NGQQHLVLNELAVYTNTAYPINIFIDGEAWEFYRGSGLLIGPRTGSTALAKSAKGAVI
                     FPGIDVLQIIEMNPLLHPNQVTIQSPIILPKETQVEFVVKKAFNPQQFPTFYCDGRKL
                     ELPNADTTLALKLVQSTPMFNISLKTQDFINKLKSTFIKQS"
     gene            317677..318030
                     /locus_tag="MPNE_0300"
     CDS             317677..318030
                     /locus_tag="MPNE_0300"
                     /codon_start=1
                     /transl_table=4
                     /product="conserved hypothetical protein"
                     /protein_id="ADK86866.1"
                     /translation="MKVLLWIGYVLSFGLLYLYLVKRAKRAALQLNNKLVESHTIPFA
                     VRDFIAACGGRTNFVSLRTSPTQLIVSFAKPELVQIAALQKLGIKGINKSQNQYRFVL
                     GNFVNQLKQQIENER"
     gene            318020..319501
                     /locus_tag="MPNE_0301"
     CDS             318020..319501
                     /locus_tag="MPNE_0301"
                     /note="identified by match to protein family HMM PF01966;
                     match to protein family HMM TIGR00277"
                     /codon_start=1
                     /transl_table=4
                     /product="HDIG domain protein"
                     /protein_id="ADK87033.1"
                     /translation="MSAKLTLESIAKTFAETSIFAILFLIIVILNLGLLVFLAYQYRV
                     YKKKQRANLTKQTYNNDYGQIVNLKQQNAAKIKELANLKDQLSELGQKFNTTLSEIIN
                     KPLVNVIDEYLDEQFKQAANFREAELNAVLDSNDQKTVFHKRLFNKFHFGVDKLANIN
                     VKNPLNLCWVDSASFTVIESDFRKLNGVGGINKKLLIEKLRIEDIIFTNIDKKYYEVQ
                     ILSDSPVKVQKTVLTIRNILINDYVDNEKIESYAREANGYFNDHCKLIGKQVLERLNI
                     FEISPKLHKFFGLLAFRYSFGQNVLSHCLETGFLTAYLALLVNFKPDVALKCGLYHDI
                     GKADDENGKKNHTVTGAKIGDEFYFENDVKYTIANHHNKNVDNVYCRLTQIGDKLSAG
                     RLGARSDSSVLFNQLKQELKQIVEETLAQFKTTILLGQSGRRLVIWLETNQHNNIIDN
                     QQLTDLATTIKSKIVQNNITNRFPIKVVLRYNFEHSFDTKDKN"
     gene            319504..319791
                     /locus_tag="MPNE_0302"
     CDS             319504..319791
                     /locus_tag="MPNE_0302"
                     /codon_start=1
                     /transl_table=4
                     /product="conserved hypothetical protein"
                     /protein_id="ADK87035.1"
                     /translation="MQYTVLIPLFIFIGAMVLFGFSFQKKQPQRRIVQILFLAYCVDF
                     LALIIAVMMLTFLSYDDLMLGVLIPVLILSIIMFFVMIIAHYPLMKRLFGH"
     gene            320053..320292
                     /locus_tag="MPNE_0303"
                     /note="conserved hypothetical protein; this gene contains
                     a frame shift which may be the result of a sequencing
                     error"
                     /pseudo
     gene            320286..320750
                     /locus_tag="MPNE_0304"
                     /note="conserved hypothetical protein; this gene contains
                     a frame shift which may be the result of a sequencing
                     error"
                     /pseudo
     gene            complement(321826..322215)
                     /locus_tag="MPNE_0305"
                     /note="conserved hypothetical protein; this gene contains
                     a frame shift which may be the result of a sequencing
                     error"
                     /pseudo
     gene            322513..322794
                     /locus_tag="MPNE_0307"
     CDS             322513..322794
                     /locus_tag="MPNE_0307"
                     /codon_start=1
                     /transl_table=4
                     /product="conserved hypothetical protein"
                     /protein_id="ADK87246.1"
                     /translation="MNRPTPNFEAIDKKISAFVTNHDNLLDKLLKQQTELLTSEITTN
                     FEVTQQIQEEVAKKTKQHSKNYKWLATVVLANGVVSLFLLGGLIYLFSK"
     gene            complement(322771..323205)
                     /locus_tag="MPNE_0306"
     CDS             complement(322771..323205)
                     /locus_tag="MPNE_0306"
                     /note="identified by match to protein family HMM PF01230"
                     /codon_start=1
                     /transl_table=4
                     /product="histidine triad domain protein"
                     /protein_id="ADK86746.1"
                     /translation="MVQKQSMANNNCIFCGIVEGNVKSFKVGENEHAVAFLDAFPVAD
                     GHTLVIPKKHAVNYSSTDDESLKAVSLLAKEMALKLQQRLQPAGLNYVVNEGAKAGQE
                     VFHYHMHVVPKYETGLGFCYNVKKTNNRSIEANWELLTKEVD"
     gene            complement(323174..323974)
                     /locus_tag="MPNE_0308"
     CDS             complement(323174..323974)
                     /locus_tag="MPNE_0308"
                     /codon_start=1
                     /transl_table=4
                     /product="conserved hypothetical protein"
                     /protein_id="ADK87164.1"
                     /translation="MKKTIGLAYRFFYLNNNCDFYLLFLAPFSLFNLGVMVASAVISV
                     VYNNQPQLIWFTNFDTFTYQSNTIAAVCVLMYLCKRRCKLFDNNALFLSAAGYLVFTV
                     IFFNLYVLSRVTGFVNVEEHVKGWFSTITSEMPYSFSGNPLTDWISFAQLFLHVIYPA
                     SFFGFIWIFFKTYKMREPLHELGKFLLKAGVYPSLYAFYLQTVPFLKIWDNGHDSYSV
                     YGFFSQTKYNSYVWFWSIPIFASMFLILWGLFVINNRYYGAKTKYGKQ"
     gene            323996..324298
                     /locus_tag="MPNE_0310"
     CDS             323996..324298
                     /locus_tag="MPNE_0310"
                     /note="identified by match to protein family HMM PF02575;
                     match to protein family HMM TIGR00103"
                     /codon_start=1
                     /transl_table=4
                     /product="DNA-binding protein, YbaB/EbfC family"
                     /protein_id="ADK87097.1"
                     /translation="MSFKKITEMMRQAERQSKQKALDFEQKLFEYSYKNAAIKIIIFG
                     NLTIKSITIDPALIDPEDKVTLEEMITEAVNEAVGDVKAKYDQLMEEAMPQMPGLF"
     gene            complement(324270..325127)
                     /locus_tag="MPNE_0309"
     CDS             complement(324270..325127)
                     /locus_tag="MPNE_0309"
                     /codon_start=1
                     /transl_table=4
                     /product="conserved hypothetical protein"
                     /protein_id="ADK87087.1"
                     /translation="MQSLNYLVVILTVAGVLVILGFTPLIRKLKIQFYCLQVFAAILF
                     LYVFFGRQIIYIFPDIYGTAAKAKNAVANVPLDSLRLSRIFLLDLCPFFALIGPIFIF
                     LRQKKVAGVLAIFGFYGAAITLFGELIFTPLKQEEIVKFLFVGLENNQVYFMMHFLSF
                     LLSLAVFLWDDGFSLISFFYIHVFALAYLSYVALMVNIFKGQITGNTTGILAEDWLSG
                     EYKNVAVFLKLDPKNADLIFGVSFGLSYFAIVLLTVLVNIPTFIQLTKDKQMVKLALQ
                     LKKAQASVA"
     gene            325172..325492
                     /locus_tag="MPNE_0311"
                     /note="conserved domain protein; this gene contains a
                     frame shift which may be the result of a sequencing error"
                     /pseudo
     gene            325477..326640
                     /gene="lysS"
                     /locus_tag="MPNE_0312"
                     /note="lysine--tRNA ligase; this gene contains a frame
                     shift which may be the result of a sequencing error;
                     identified by match to protein family HMM PF00152; match
                     to protein family HMM PF00587; match to protein family HMM
                     TIGR00499"
                     /pseudo
     gene            326627..327799
                     /gene="glf"
                     /locus_tag="MPNE_0313"
     CDS             326627..327799
                     /gene="glf"
                     /locus_tag="MPNE_0313"
                     /EC_number="5.4.99.9"
                     /note="identified by match to protein family HMM PF03275;
                     match to protein family HMM TIGR00031"
                     /codon_start=1
                     /transl_table=4
                     /product="UDP-galactopyranose mutase"
                     /protein_id="ADK87148.1"
                     /translation="MNWNKFDFIVLGAGISGIVLSHVLAQHGKSVLLLEKRNQLGGNC
                     YDKLDETTGLLFHQYGPHIFHTDNQKVMDFIQPFFELNNYQHRVGLQLDNNLDLTLPF
                     DFSQMRKLLDTKTASSLINFFQQHFPAEKHLTLMQLQTINFAPVQQLYQFLKTKVYGP
                     YSVKMWGMPLEQIDPSVLGRVKISLSENSSYFPTATIQGLPKGGYTKAFTKMVDHPLI
                     DLRLNCPANLISVNNNQLLFANQPITKPVVYCGLIDQLFGYCFGRLQYRSLHFEWKRY
                     AVKQHQAYPVMNWPLHPTITRQVEYKQLTQEGLESNQTIVSCETPGAFREGDPRFMEP
                     YYPLNDVSNNALFARYLKLANAIPNIHLLGRLALYQYIDMDRAIAQSLAKAEQLLQ"
     gene            327799..329595
                     /gene="lepA"
                     /locus_tag="MPNE_0314"
     CDS             327799..329595
                     /gene="lepA"
                     /locus_tag="MPNE_0314"
                     /note="identified by match to protein family HMM PF00009;
                     match to protein family HMM PF00679; match to protein
                     family HMM PF03144; match to protein family HMM PF06421;
                     match to protein family HMM TIGR00231; match to protein
                     family HMM TIGR01393"
                     /codon_start=1
                     /transl_table=4
                     /product="GTP-binding protein LepA"
                     /protein_id="ADK86706.1"
                     /translation="MEQQKIRNFSIIAHIDHGKSTLSDRLIERSIGFEKRLLQAQMLD
                     TMAIERERGITIKLNAVQLKMAQGNQQYLFHLVDTPGHVDFTYEVSRSLAACEGVLLL
                     VDATQGIQAQTISNTYLALENNLEIIPVINKVDMESADVEKTKQAFHQLLGVDPNTIP
                     LVSAKTGLGIDRLITTIIEKVPPPKGDESKPLKALLFDSYYDPYKGVVCFIRIFEGSL
                     KLNDKIRFARSNSVYQIVELGIKNPFFEKQDVLKAGEIGWFSAGIKKLRDVTVGDTIV
                     HAEDTTTPPLPGYKKVLPMIYCGLYPIDNNDYQNLKMAMEKIILSDAALEYEYETSQA
                     LGFGVRCGFLGLLHMDVIKERLEREYNLKLISAPPSVRYKVLLTNGEELELDNPSLLP
                     ERSRIKSISEPFVRVYIDLPDHYLGTVIDLCQNFRGQYEKLEEIDIDRKRLVYLMPLG
                     EIIYSFFDKLKSITKGYASLNYEFDQYQVSQLAKVEIMLNKQKVDALSFIAHHDFAFQ
                     RAKKFCVKLKELIPKHLFEIPIQATIGSKVIARETIKAVRKDVTAKLYGGDVTRKKKL
                     LEKQKEGKKRLKAIGSVELPQELFSHLLKDED"
     gene            329674..331383
                     /locus_tag="MPNE_0315"
     CDS             329674..331383
                     /locus_tag="MPNE_0315"
                     /note="identified by match to protein family HMM PF00753;
                     match to protein family HMM PF07521"
                     /codon_start=1
                     /transl_table=4
                     /product="putative ribonuclease J 1"
                     /protein_id="ADK86959.1"
                     /translation="MIKDFDPSEFVGKTPTKIFAFGGIQEVGKNMYGIEYDDEIIIID
                     CGIKFASDDLLGIDGIIPSFEYLIENQAKVKALFITHGHEDHIGGVPYLLKQVDVPVI
                     YAPRIAASLILKKVNEHKDAKLNKVVVYDDFSNFETKHFKIDFYRVNHSIPDAFGVCV
                     QTPNGNIVESGDFRFDFAAGGEMLDVHKVVKIAERNVHVFMCETTNAEIPGFSQSEKL
                     IYRNINKIIKEARGRVILTTFASNITRINEIIEIAVNNKRKVCLLGKSMDVNVNISRK
                     IGLMDIDSNDIVEVRDIKNYPDRSILILCTGSQGEDSAALNTMARGKHNWVSLKSTDT
                     IIMSSNPIPGNYAAVENLLNELSKYGVTIFENSPNMKLHASGHATQQELQLMLNLVFP
                     RYLIPIHGEYKMMRTIKNIAQECGINGDDVGLLANGQVMYLIDGKLYYSGEVINADPI
                     YIESRNSSPDLARVIKQRQILSREGMFAVIVVFDKNNNILGMPTLITRGCFFALDSSP
                     LMTKITHSIKRGLENVIQNKRFNTREQMIKELKRVCKETVSYFIWKNKSRNPLISTVL
                     SWV"
     gene            331421..331636
                     /locus_tag="MPNE_0316"
     CDS             331421..331636
                     /locus_tag="MPNE_0316"
                     /codon_start=1
                     /transl_table=4
                     /product="conserved domain protein"
                     /protein_id="ADK86892.1"
                     /translation="MEINTFIRLFLPVVGFSFVCSWDLINAYKKPLIAQKSDSFYFLK
                     NIFLRFAIFFRLGRWNLSMERLFWAVF"
     gene            331594..332727
                     /locus_tag="MPNE_0317"
     CDS             331594..332727
                     /locus_tag="MPNE_0317"
                     /note="identified by match to protein family HMM PF03305"
                     /codon_start=1
                     /transl_table=4
                     /product="conserved hypothetical protein"
                     /protein_id="ADK87126.1"
                     /translation="MKFKYGTVVLGSFLGLSVVLAACGARGKFDQFDDGKIKLASSLT
                     SKAAANALQTIIEKYNIVKSGKDYPIEITQIAGGYDGGRTDLQTRVSVKDKTNFYNLI
                     LNYPDLVSVLARSGMELLFDKVNVDKLEPNFLKFNEQISGVAKSGNYGIPVSLSTDIL
                     VLNGPVLHYILNSAKKEEANSQVKSQIKTSQIQAKGSLTIDTDENTKSLWEKIQNSAK
                     ANGETNQKGRKAAKSNKTALVQLKNGADTTTNEENKDTKTSDDKVKQTWGDYVEKDDG
                     LKNYTFRASVFENWHDFLDFSTRVAKSFTEKVSNITNKKGTDIQGVLGVDSSPNVLFA
                     SVFAAGGGNYENFFYKVKDGRADFSNFKNKGSSYQNLQSVFKD"
     gene            332872..333582
                     /locus_tag="MPNE_0318"
                     /note="conserved hypothetical protein; this gene contains
                     a frame shift which may be the result of a sequencing
                     error"
                     /pseudo
     gene            333573..333953
                     /locus_tag="MPNE_0319"
                     /note="putative mycoplasma lipoprotein, C-terminal domain
                     protein; this gene contains a frame shift which may be the
                     result of a sequencing error; identified by match to
                     protein family HMM PF03202"
                     /pseudo
     gene            complement(333982..334098)
                     /locus_tag="MPNE_0320"
     CDS             complement(333982..334098)
                     /locus_tag="MPNE_0320"
                     /note="identified by glimmer; putative"
                     /codon_start=1
                     /transl_table=4
                     /product="hypothetical protein"
                     /protein_id="ADK87157.1"
                     /translation="MFFIKTLFLRTGFIETLFDELKFSLIYLLVFPLNKLID"
     gene            334478..334795
                     /locus_tag="MPNE_0321"
     CDS             334478..334795
                     /locus_tag="MPNE_0321"
                     /note="identified by glimmer; putative"
                     /codon_start=1
                     /transl_table=4
                     /product="hypothetical protein"
                     /protein_id="ADK86989.1"
                     /translation="MKLFCHIYFLGNLDHEYRKSIRFIKLTRYHLFLKQAQSQLVSLF
                     NQNFLQVLLAFLNKSFNLFSDDTKINMLNFLNKSTMVLIPVGSSAPSSSSFLNHLKKE
                     GIA"
     gene            334795..335142
                     /locus_tag="MPNE_0322"
     CDS             334795..335142
                     /locus_tag="MPNE_0322"
                     /note="identified by match to protein family HMM PF01519"
                     /codon_start=1
                     /transl_table=4
                     /product="conserved hypothetical protein"
                     /protein_id="ADK86771.1"
                     /translation="MKEKISKKEYNALIRKTGEKHFDGEKEEYGDGTVGLWTYELRKY
                     KLKPPVKVKYVTQEEFGEFKDATNQRLTKIENALVAQGEQIRAQGEQLSQLIKVVLLQ
                     GKQIKSQGEQIKS"
     gene            335652..335828
                     /locus_tag="MPNE_0323"
     CDS             335652..335828
                     /locus_tag="MPNE_0323"
                     /note="identified by glimmer; putative"
                     /codon_start=1
                     /transl_table=4
                     /product="hypothetical protein"
                     /protein_id="ADK87269.1"
                     /translation="MKFDFSCYYLPDGTNETLIRIFFQEKVSSSVVTKDKNSLRLDEY
                     LKDFISFLKTQRKN"
     gene            336092..338470
                     /locus_tag="MPNE_0324"
     CDS             336092..338470
                     /locus_tag="MPNE_0324"
                     /note="identified by match to protein family HMM PF03202;
                     match to protein family HMM PF03305"
                     /codon_start=1
                     /transl_table=4
                     /product="conserved hypothetical protein"
                     /protein_id="ADK86934.1"
                     /translation="MKYGTIIFSGLLGVSAILAACGARGKFDQIDDGKIVLASSLTSK
                     GAANALQTIVKKYNEVKNIDDYPIEIIQIAGGYDGGRGNLQTKLSVKDKNSFYNLILN
                     YPDVVSVLGRVGMELPFDKVRTDKLSPRFLDFNKRISAISKQGIYGIPVSLSTEVLVL
                     NGPVLHYILSSAKGSSDKTQVSQTSSGLNQQKTLQKPLKIDTSDSSTSSLWTQIENAA
                     KNNGKKANNSKSNRRSTDQSTQTHNDQGDASESDKKIKESWGDYEEVDGGLKGFTFKA
                     SIFDNWHDLLDFSTRAAKSFKKIKDNNTKKGTDIQGILGVDSSANSLFTSVFAAGNGD
                     YDNFFYKVANGRADFSNFKNRGSSFQNLQSVFNDYKGLIDQNGLFVNKGGSYSSNFQK
                     FHQLAYSISSTSGFYYSFAGNSAKRLKFGDNSFIEYPQYTVPIKAPSKNGDGNSTNSN
                     SDLLGTFTLSSGKKSTDKSKSDSQQNQGKKVEGTPNQGKKAEGAQNQGKKENNSTTIE
                     IYKNKIPDGKNAGKDAILIKDNNLIKQLEDAAKKNGAESNQKQGGESNGQKEQIIGYT
                     TTGNVREDGNHIFRVDKINDEQYDRKIIVGVTVETLEQSSTLQSEEAIVLAAPGKYKS
                     TDKKKVTITQGPNIIGIHANEKENAETQKFVDWFLNTEVDWPAKENSSNKQDQQNSTK
                     KQTAAEFFVESASYILPLKEIFENKEKKENTSNSDKNKSSSQRKNTYAEKALELFQQI
                     SKDEIVSYSDPSDFRSGKFRDGIGSNFNAAVSSKADFNKFVKGFIATLGSEI"
     gene            338560..339849
                     /locus_tag="MPNE_0325"
     CDS             338560..339849
                     /locus_tag="MPNE_0325"
                     /note="identified by match to protein family HMM PF01420"
                     /codon_start=1
                     /transl_table=4
                     /product="type I restriction modification DNA specificity
                     domain protein"
                     /protein_id="ADK86880.1"
                     /translation="MEIKTYKIKDICDIKRGRVISKLDIKKDPGVFPVYSAATNNDGE
                     FGRINSYDFDGEYVTWTADGYGGAVFYRNGKFSITNLCGLLKVKNKEISSKYLAHILK
                     LEAPKFTNRVFKNRPKLTHKTMAEIPIDFPPLKIQEKIATILDTFTELSAELSAELSA
                     ELSAELSAELSAELSAELSAELSAELSAELSAELSAELSAELSAELSAELRERRKQYD
                     FYRDYLLNQENIRKIYGANIPFETFQIRDICEINRGREINEKYLRENPGEFPVYSSAT
                     TNGGLIGKINDYDFHGEYVTWTTGGAHAGNVFYRNEKFSCSQNCGLLEVKNKNKFSSK
                     FLCFALKLQSKKFVNYASAIPVLTIKRIAEIELSFPPLEIQEKIADILFAFEKLCNDL
                     TEGIPAEIELRKKQLDYYQNFLFNWVQNKKLESLKSL"
     gene            339952..341592
                     /locus_tag="MPNE_0326"
                     /note="adhesin P1 domain protein; this gene contains a
                     frame shift which may be the result of a sequencing error;
                     identified by match to protein family HMM PF03257"
                     /pseudo
     gene            complement(341884..342018)
                     /locus_tag="MPNE_0327"
     CDS             complement(341884..342018)
                     /locus_tag="MPNE_0327"
                     /note="identified by glimmer; putative"
                     /codon_start=1
                     /transl_table=4
                     /product="hypothetical protein"
                     /protein_id="ADK87034.1"
                     /translation="MSLFLNKVSEIVRLMVKTSFIINWKNVKVFKEVGSNRSLDYLAI
                     "
     gene            341999..342436
                     /locus_tag="MPNE_0328"
     CDS             341999..342436
                     /locus_tag="MPNE_0328"
                     /note="identified by match to protein family HMM PF01519"
                     /codon_start=1
                     /transl_table=4
                     /product="conserved hypothetical protein"
                     /protein_id="ADK87136.1"
                     /translation="MFKKRLNKDKINNCHVWEEELPDGSYDMGFSDNLNHMEKRKSGY
                     VTQKQFSEFKDANNQRLIKIETTLATQGEQLNQLIKVVILQGEQIKELQVEQKAQGEQ
                     IKAKGEQIKAQSEQIKTQGETLKLILQALGGINKRLDKVDPPK"
     gene            343033..344475
                     /locus_tag="MPNE_0329"
                     /note="conserved hypothetical protein; this gene contains
                     a frame shift which may be the result of a sequencing
                     error; identified by match to protein family HMM PF03305"
                     /pseudo
     gene            344429..345397
                     /locus_tag="MPNE_0330"
                     /note="putative mycoplasma lipoprotein, C-terminal domain
                     protein; this gene contains a frame shift which may be the
                     result of a sequencing error; identified by match to
                     protein family HMM PF03202"
                     /pseudo
     gene            345487..346050
                     /locus_tag="MPNE_0331"
     CDS             345487..346050
                     /locus_tag="MPNE_0331"
                     /note="identified by match to protein family HMM PF01420"
                     /codon_start=1
                     /transl_table=4
                     /product="type I restriction modification DNA specificity
                     domain protein"
                     /protein_id="ADK87247.1"
                     /translation="MQIKTYKIKDICDIKRGRVISKLYIKNNPGEFPVYSSATVNNGE
                     IGRIKDCDLKGEYVTWTTDGAQAGSVFYRNGQFNATNVCGILKVNNDEIYPKFLAYAL
                     RLKAPKFVNYACPIPKLMQGTLAEIELDFPSKKIQEKIATILDTFTELSAELSAELSA
                     ELSAELRERKKQYVFYSDYLLNPKNWK"
     gene            346189..346626
                     /locus_tag="MPNE_0333"
     CDS             346189..346626
                     /locus_tag="MPNE_0333"
                     /note="identified by match to protein family HMM PF01420"
                     /codon_start=1
                     /transl_table=4
                     /product="type I restriction modification DNA specificity
                     domain protein"
                     /protein_id="ADK87069.1"
                     /translation="MGYSKTFRVEEKSITVSARGTIGVVFYRDFAYLPAVSLICFVPK
                     EEFDIRFLFHALRAIKFKKQGSATGQLTVAQFKEYGIHVPSLKKQKEITAILDPLYSF
                     FTDLNEGLPAEIELRKKQLDYYQNFLFNWIQKQKELVEQASTN"
     gene            complement(346619..347209)
                     /gene="yeaZ"
                     /locus_tag="MPNE_0332"
     CDS             complement(346619..347209)
                     /gene="yeaZ"
                     /locus_tag="MPNE_0332"
                     /note="identified by match to protein family HMM PF00814;
                     match to protein family HMM TIGR03725"
                     /codon_start=1
                     /transl_table=4
                     /product="universal bacterial protein YeaZ"
                     /protein_id="ADK87017.1"
                     /translation="MRFFNKYKLFLDCAYKHLNIVLLDFKTNTVVDQLTIPVQQNLTE
                     LAVYHLEKLLKKNKVRNNTVRQFYVTTGPGSFTGQRVGAIIAKTWCTVNPNCQLFALN
                     SLRLQIPYGCGISKISAGNEKNYCGLFTETTSEIALLAKPDFVKLCKANTELPLYENF
                     ENIDSIEELFLNNIERFELVENPQNLELLYLKDPVN"
     gene            complement(347193..348122)
                     /locus_tag="MPNE_0334"
     CDS             complement(347193..348122)
                     /locus_tag="MPNE_0334"
                     /EC_number="5.4.99.-"
                     /note="identified by match to protein family HMM PF00849;
                     match to protein family HMM PF01479; match to protein
                     family HMM TIGR00005"
                     /codon_start=1
                     /transl_table=4
                     /product="pseudouridine synthase, RluA family"
                     /protein_id="ADK87037.1"
                     /translation="MEQTFSVTTAQRLDTFLATLLNLSRVKVAKLIVDGLVSVNGKKI
                     TKNGWLVQPEDRVHVNWSEELFEKVPVEVQPYDFPLDILYEDEQIMVVNKPNGLISHP
                     TSFNESESLLGAALFHCNHQPVFLVHRLDRDTSGVIMLAKNQSSLLHLQKQLQQRVMK
                     RYYLALVHFPLDSLSGTISAPLERVGNNKVMWKVGNSSNKAKNAFTKFTVLNQNEKAA
                     LIKCELLTGRTHQIRVHLQFIKHPVYNDPLYGLKGEQATEYGQYLHAQQISFIHPTLN
                     KEMGFEAQLDKTFSDKLDNLNLKIANSLYALFQ"
     gene            complement(348122..348676)
                     /gene="lspA"
                     /locus_tag="MPNE_0335"
     CDS             complement(348122..348676)
                     /gene="lspA"
                     /locus_tag="MPNE_0335"
                     /EC_number="3.4.23.36"
                     /note="identified by match to protein family HMM PF01252;
                     match to protein family HMM TIGR00077"
                     /codon_start=1
                     /transl_table=4
                     /product="signal peptidase II"
                     /protein_id="ADK86957.1"
                     /translation="MAKAPTFFSKLLKQILFANRKPFLYYKLALILFVGFVILFQVFM
                     LRAALNGEKGINGANGTDVARSSFISIYVIGNKGVGFSLLADQPGLVYFLQGFLSFIA
                     LFFLVFSTSYNYIFWITTLAFGSLGNFFDRLTSGSGEVLDYFVFSGGNSVFNLADCCI
                     TFSFIGLFLSFLIQFFKEMKQTKS"
     gene            348715..349335
                     /locus_tag="MPNE_0336"
     CDS             348715..349335
                     /locus_tag="MPNE_0336"
                     /note="identified by match to protein family HMM PF01965"
                     /codon_start=1
                     /transl_table=4
                     /product="DJ-1/PfpI family protein"
                     /protein_id="ADK87177.1"
                     /translation="MDLLTTANKTPRIAKSRPVRIAIIITQKTNDLHATVPCFLWRKA
                     RYAVDLISAEAKASIMLEMGIHVRCDNTLSKTNFNQYTAAFIPHGNTTRLVEIDKLRK
                     DLEKFVYKPKGPMRWLFSSGNGACVLKEFDLIAPDQLVTVQNEKEMVKLLGKNFIKQP
                     VHVDKNIISCANSCGLTKFSFKVIEELSGIELARKTANLVDHIYKG"
     gene            349384..350046
                     /locus_tag="MPNE_0337"
     CDS             349384..350046
                     /locus_tag="MPNE_0337"
                     /codon_start=1
                     /transl_table=4
                     /product="conserved hypothetical protein"
                     /protein_id="ADK87109.1"
                     /translation="MNNTKNKSDWQLFLEDYRFYHEKEFDWITYLNHCLNSYPDFDIL
                     KFIRKYGPECEKSFLSLQSKTKADVYGVFTKQIKAGSVNEVLAQKLVQLDALRTNYLI
                     GALYSTNKTQKKLFKQSWKNAKKQGYTKQEWLMTLVGLPFEKGEYHKQLYAHSRQEIL
                     DLVEAVKKLYLRPEKDDKLEFADSSKVSESKSIKVTNAVTLPSDDLDKELFEFSGEGG
                     DE"
     gene            350046..350228
                     /gene="rpsU"
                     /locus_tag="MPNE_0338"
     CDS             350046..350228
                     /gene="rpsU"
                     /locus_tag="MPNE_0338"
                     /note="identified by match to protein family HMM
                     TIGR00030"
                     /codon_start=1
                     /transl_table=4
                     /product="ribosomal protein S21"
                     /protein_id="ADK86757.1"
                     /translation="MPKIEVKNDDLELALKKFKRVSLEIRRLAQRHEYHLRKGMRLRE
                     KRKIAQKKRRKFRNMV"
     gene            350253..350702
                     /locus_tag="MPNE_0339"
     CDS             350253..350702
                     /locus_tag="MPNE_0339"
                     /note="identified by match to protein family HMM
                     TIGR03544"
                     /codon_start=1
                     /transl_table=4
                     /product="DivIVA domain protein"
                     /protein_id="ADK86687.1"
                     /translation="MANDKKDKIILSGELTNHRFNFTKDGENGYSAYEVDRFLDQLVH
                     TLTHYEAQRNREEEMKTAYEKLFQDRDEILKRCSKLEAELNNFYENGYSNRVLISRVQ
                     ALENKIESLPSGQNDRLERIEKLLKRVIKHWTDGEDLSYGDFDDDFF"
     gene            350705..351064
                     /locus_tag="MPNE_0340"
     CDS             350705..351064
                     /locus_tag="MPNE_0340"
                     /note="identified by match to protein family HMM PF01648;
                     match to protein family HMM TIGR00556"
                     /codon_start=1
                     /transl_table=4
                     /product="putative holo-[acyl-carrier-protein] synthase"
                     /protein_id="ADK87072.1"
                     /translation="MILGIGIDLVEIKRFEQLARQTDNCFAKRLLTSTEYAHYAKLRK
                     DSEKSSFLAVHWSLKEAIYKAVNHIKPLFSQLEITKKNQRYNCQIDPKIELLLSVSYS
                     SNNITAICLAQQTPWKN"
     gene            351142..351852
                     /locus_tag="MPNE_0341"
     CDS             351142..351852
                     /locus_tag="MPNE_0341"
                     /note="identified by match to protein family HMM PF01553;
                     match to protein family HMM TIGR00530"
                     /codon_start=1
                     /transl_table=4
                     /product="acyltransferase"
                     /protein_id="ADK86985.1"
                     /translation="MLISSLISAKNYESIPENYPPEIRFKKVYRLVSLFLYIKGVKVV
                     IVNPENVPKKAVLVVANHKSNLDPLILIKAFGKTEGVPPLTFIAKIELQDTWLFKIMK
                     LIDCVFIDRKNLRQMAASLEQQQQIIRQGTALCVFPEGTRVLSRQIGEFKSGALKVAY
                     NAFVPIVPLTIVGSMGHMESKKRLQKAQVERDRGYKIQVIFNTPINPINFNQIDSQNV
                     ANNVWREISQTYAQYCQD"
     gene            351853..353373
                     /gene="folA_1"
                     /locus_tag="MPNE_0342"
     CDS             351853..353373
                     /gene="folA_1"
                     /locus_tag="MPNE_0342"
                     /EC_number="1.5.1.3"
                     /note="identified by match to protein family HMM PF00186;
                     match to protein family HMM PF02616"
                     /codon_start=1
                     /transl_table=4
                     /product="dihydrofolate reductase"
                     /protein_id="ADK87281.1"
                     /translation="MITLIWCQDKHFGIGRDNTIPWKLTEANQHFYNTTKNQTVVMGY
                     STFQELGDKLTDHNVVVLSKKHFEELQNNTNIKVFNSIEKLLQHHFNRDLYVIGGKQI
                     FHHFIELADRLIISVLPVDFKCNLRLKLGLDSFELMQEQQHSQFKVQYWHKKHPERLS
                     FNVFLEDYNGTLPNLLELLIDKKFNLHQVDIAKITTQYLHLINTNLNKQAIEPITDYL
                     VITSRIVEQKANNLLQINDIALDSDFLDNKLRDKLVAQLVEYKRYRESLDDFEKLRIN
                     RLAYFSKDNDFNRFIQTVDKSNTEPVKIEDELPNYVSVLKLHHAMNKLMQRWRAQFLA
                     NKNISIQELSIEQVQAEILATIKQFGYHSVSLKRVLLKVNHHISLMYFITAFVALLVL
                     INNQIIDIEQTSFDDELYICLLDSSRIKQLQETPEAMVERAVKQRQEAQELARQVARE
                     KAIANAQKREAYLKAKYGKDYLTREQFLKLSPEERAAHVAKMKQLKLVKNDNGRDN"
     gene            353357..353983
                     /gene="scpB"
                     /locus_tag="MPNE_0343"
     CDS             353357..353983
                     /gene="scpB"
                     /locus_tag="MPNE_0343"
                     /note="identified by match to protein family HMM PF04079;
                     match to protein family HMM TIGR00281"
                     /codon_start=1
                     /transl_table=4
                     /product="segregation and condensation protein B"
                     /protein_id="ADK86684.1"
                     /translation="MDATIKVTKPVLKQKDSSAANLVAAIYGLLFVSGEKGLTLAELN
                     RVLRKVGLEKIKAALVQLERKLSLDDESGIEIKKFGHSFRLVTKMEIKDFIHRYLPNK
                     IKNPLNSKTMEVLAIIAYNQPCTRPRINEIRGADSFQIVDDLLEKELIVELGRKDTPG
                     RPFIYEVSPKFYDLFGINSLDELPKVENFDLDKFRQGSFFDSNRYGDD"
     gene            354003..354989
                     /locus_tag="MPNE_0344"
     CDS             354003..354989
                     /locus_tag="MPNE_0344"
                     /note="identified by match to protein family HMM PF00365"
                     /codon_start=1
                     /transl_table=4
                     /product="phosphofructokinase"
                     /protein_id="ADK86750.1"
                     /translation="MSPKTTKKIAILTSGGDAPGMNATLVYLTRYATSSEIEVFFVKN
                     GYYGLYHDELVPAHQLDLSNSLFSAGTVIGSKRFVEFKELKVREQAAQNLKKRQIDYL
                     VVIGGDGSYMGAKLLSELGVNCYCLPGTIDNDINSSEFTIGFLTALESIKVNVQAVYH
                     TTKSHERVAIVEVMGRHCGDLAIFGALATNADFVVTPSNKMDLKQLESAVKKILQHQN
                     HCVVIVSENIYGFDGYPSLTAIKQHFDANNMKCNLVSLGHTQRGFAPTSLELVQISLM
                     AQHTINLIGQNKVNQVIGNKANVPVNYDFDQAFNMPPVDRSALIAVINKNII"
     gene            354995..356521
                     /gene="pyk"
                     /locus_tag="MPNE_0345"
     CDS             354995..356521
                     /gene="pyk"
                     /locus_tag="MPNE_0345"
                     /EC_number="2.7.1.40"
                     /note="identified by match to protein family HMM PF00224;
                     match to protein family HMM TIGR01064"
                     /codon_start=1
                     /transl_table=4
                     /product="pyruvate kinase"
                     /protein_id="ADK86906.1"
                     /translation="MIHHLKRTKIIATCGPALTKKLWTLAMLDDPAYAAMKAEAYANI
                     ENIIKNGVTVIRLNFSHGNHEEQAVRIKIVRDVAKKLNLPVSIMLDTNGPEIRVFETA
                     PEGLKILKDSEVVINTTTKEVAKNNQFSVSDASGTYNMVNDVKVGQKILVDDGKLSLV
                     VKRIDTKNNQVICVAQNDHTIFTKKRLNLPNADYSIPFLSAKDLRDIDFGLTHQIDYI
                     AASFVNTTENIKQLRDYLASKNAKHVKLIAKIESNHALNNIDGIIKASDGIMVARGDL
                     GLEIPYYKVPYWQRYMIKACRFFNKRVITATQMLDSLEKNIQPTRAEVTDVYFAVDRG
                     NDATMLSGETANGAFPLNAVYVMKMIDKQSETFFDYQYNLNYYMANSKARHSEFWKQV
                     VLPLAQKTAPKRKLINSDFKYDFVVHATNNLNEIYALSNARLAAAVIILTNDPQVYTG
                     HGVDYGIFPYLIDQKPQSLSKAEFKSLANVAIKHYQQHGEISQLKQCLGVFHNKIISL
                     "
     gene            356561..356637
                     /locus_tag="MPNE_0346"
     tRNA            356561..356637
                     /locus_tag="MPNE_0346"
                     /product="tRNA-Cys"
     gene            356689..356765
                     /locus_tag="MPNE_0347"
     tRNA            356689..356765
                     /locus_tag="MPNE_0347"
                     /product="tRNA-Pro"
     gene            356770..356846
                     /locus_tag="MPNE_0348"
     tRNA            356770..356846
                     /locus_tag="MPNE_0348"
                     /product="tRNA-Met"
     gene            356857..356932
                     /locus_tag="MPNE_0349"
     tRNA            356857..356932
                     /locus_tag="MPNE_0349"
                     /product="tRNA-Met"
     gene            356973..357063
                     /locus_tag="MPNE_0350"
     tRNA            356973..357063
                     /locus_tag="MPNE_0350"
                     /product="tRNA-Ser"
     gene            357076..357152
                     /locus_tag="MPNE_0351"
     tRNA            357076..357152
                     /locus_tag="MPNE_0351"
                     /product="tRNA-Met"
     gene            357154..357227
                     /locus_tag="MPNE_0352"
     tRNA            357154..357227
                     /locus_tag="MPNE_0352"
                     /product="tRNA-Asp"
     gene            357229..357304
                     /locus_tag="MPNE_0353"
     tRNA            357229..357304
                     /locus_tag="MPNE_0353"
                     /product="tRNA-Phe"
     gene            357500..358216
                     /locus_tag="MPNE_0354"
                     /note="amidinotransferase; this gene contains a frame
                     shift which may be the result of a sequencing error;
                     identified by match to protein family HMM PF02274"
                     /pseudo
     gene            358168..358713
                     /locus_tag="MPNE_0355"
                     /note="amidinotransferase; this gene contains a frame
                     shift which may be the result of a sequencing error;
                     identified by match to protein family HMM PF02274"
                     /pseudo
     gene            358853..359782
                     /gene="argF"
                     /locus_tag="MPNE_0356"
                     /note="ornithine carbamoyltransferase; this gene contains
                     a frame shift which may be the result of a sequencing
                     error; identified by match to protein family HMM PF00185;
                     match to protein family HMM PF02729; match to protein
                     family HMM TIGR00658"
                     /pseudo
     gene            359785..360714
                     /locus_tag="MPNE_0357"
     CDS             359785..360714
                     /locus_tag="MPNE_0357"
                     /EC_number="2.7.2.2"
                     /note="identified by match to protein family HMM PF00696"
                     /codon_start=1
                     /transl_table=4
                     /product="carbamate kinase"
                     /protein_id="ADK86964.1"
                     /translation="MQKIVIALGGNALGNNPTEQKDLVQLPARQAVALLKQGYQILLG
                     HGNGPQVGMIYNAFSAAKQVNPNTPTVPFAESGAMSQGYIGLHLLTALYNELLHQKLP
                     HQAVYFLTQTLVEASDPAFQNPNKPVGPFYNTEETARSANPNSTVVEDAGRGWRKVVA
                     SPKPVDVLGIDAIKSSFNQGNLVIVGGGGGVPTIKTKSGYATVDGVIDKDLALSEIAI
                     KVEADLFVILTAVDFVYINYGQPNEQKLTCINTKEAKTLMAANQFAKGSMLPKVEACL
                     NFVQSGTNKTAIIAQLDQLAAAIAGKIGTKIVK"
     gene            360717..362414
                     /locus_tag="MPNE_0358"
     CDS             360717..362414
                     /locus_tag="MPNE_0358"
                     /note="identified by match to protein family HMM PF00324"
                     /codon_start=1
                     /transl_table=4
                     /product="amino acid permease"
                     /protein_id="ADK87131.1"
                     /translation="MKQQKPKISFIAAMLIVIGSSIGAGIFFKSSTVLENSQASLVLA
                     IFNWLVASVAVIAMALALIEIASVRNDNLSIISWVKVFNRRWLYHGCKNFMTYLYLPL
                     TFFFMPLYFICSIQDGFRGLLGLETGAHFNTSVDWLIWLALALIITTYFLTIPPLYAK
                     VGNIQNMVVSAVKFIPLVFVPIIGFIVAGTGNGELKNVKALVQPPQINGATASFTQLV
                     QAGYGITRFTGIGAGMGSFISIAAIFFAYDGFYVTAGLQSEMREPKKTPWALFLGLLI
                     TTLFYLILAVALSINGGLFSGMEESMGKLFNNKRAGQIVFGVVNLMIGIGVLGIINGF
                     ALWAPRFVEDLLAQGDLPFWKQVQGRLNPNKPVVGVIYCLVLSLTVQVLFTVIGALAY
                     LPTVADYKNYVNTEIDKLNSMQWLYSFSDLMATWTSLFTFAFIACAIFGAIVNRKTKQ
                     ITIANPKRYFLPAAWIAVVVNCISVFVTIIEPFINLFLLFGYDETVAHTVLGNDFIEL
                     NELVIGRVMLIVVLVFFAIISFLPVYVEDQYHKRKFGSLANYQQYVQQHLAHSTING"
     gene            362548..363771
                     /locus_tag="MPNE_0359"
     CDS             362548..363771
                     /locus_tag="MPNE_0359"
                     /codon_start=1
                     /transl_table=4
                     /product="putative proline-rich P65 protein"
                     /protein_id="ADK87002.1"
                     /translation="MDINKPGWNQSDQQATAYDPNQQQYYGDGSTYYDPDQAVDPNQA
                     YYPDPNTYPDAAAYYGYGQDGQAYPQDYAQDPNQAYYADPNAYQDPNAYTDPNAYVDP
                     NAYQDPNAYVDPNNYTDPNAYYGYGQDGQAYPQDYAQDPNQAYYAYVDPNAYQDPNAY
                     TDPYYVTSTDHNAYYGQVDNVPALEASDLAYEVTPQEQAAEQELFSEPETKVIREIHE
                     FPFEKIRSYFQTDFDSYNSRLTQLKDKLDNAIFSMRKAIDTVKENSANLQIMKQNFER
                     QLKEQQTQRLTSNTDAEKIGAKINQLEERMQRLSRTMESVEWTKKEPRQEQFDPRFVD
                     PRNFNNYVNNTDTMMSMFEKVLMMNLLRSTTPVQPPVQYFTPQPLTASPRPVYEEPIS
                     ASFRRRGYRGDEFYE"
     gene            363791..368815
                     /locus_tag="MPNE_0360"
                     /note="M protein repeat protein; this gene contains a
                     frame shift which may be the result of a sequencing error"
                     /pseudo
     gene            368878..369246
                     /locus_tag="MPNE_0361"
                     /note="hypothetical protein; this gene contains a frame
                     shift which may be the result of a sequencing error;
                     identified by glimmer; putative"
                     /pseudo
     gene            369261..370334
                     /locus_tag="MPNE_0362"
     CDS             369261..370334
                     /locus_tag="MPNE_0362"
                     /codon_start=1
                     /transl_table=4
                     /product="conserved hypothetical protein"
                     /protein_id="ADK87259.1"
                     /translation="MTNDYQQLNYLVETDDEADIIIANLVKQLNELKEILLSLDNQDL
                     EINQVNHRTTVHNTSSNTSNNSTSNNSADGNYNSNFFHNFSKETLQTQAKRGFLLLER
                     CSLVGLQQLELEYLNVLGRSFESHQDKINFLVNLRDLTNDHLLDTEKIVSTLEQIFNV
                     IGGTEYTPILNSFFNQSLNDPDPIQREIGLKQFVANLRQRFKTLLQKTNNSIQQLEAE
                     IQIPTTHIKSDEVMFGPPDMNERLVLNDSETDAILRSIEAELESALQNKKQVVVTAVP
                     PIAANLATDSISQETLEHNLNNTETVNTTTVTVTSASETQVRKPQISLRPIFQGNFPK
                     RLSREDIQRYAHQLQELEQSNEG"
     gene            370324..370980
                     /locus_tag="MPNE_0363"
     CDS             370324..370980
                     /locus_tag="MPNE_0363"
                     /codon_start=1
                     /transl_table=4
                     /product="conserved hypothetical protein"
                     /protein_id="ADK87194.1"
                     /translation="MKDSALTLKRVRIGKFSESMVEERPTLNLFEKVEFNPVPTALVD
                     QLPTEPLVEATLLEKEAITFVDTYATSEAHDQIATFVLEQSMETEVVEKEAIETAIVA
                     PAPDLVEEKAVLVEEVLVEPTATEAVTTEENQVSTTSVTKIKTKRSNTKKVTSETLVA
                     SKSVKTKKLITPNRVSSGNVNITLWQADKKSTNLTKTKTDLFGKKHQFKGPQLISYKK
                     "
     gene            complement(371063..371257)
                     /locus_tag="MPNE_0364"
     CDS             complement(371063..371257)
                     /locus_tag="MPNE_0364"
                     /codon_start=1
                     /transl_table=4
                     /product="conserved hypothetical protein"
                     /protein_id="ADK86801.1"
                     /translation="MIVNAFSTLINTALDISEAANANNANGNGSSYSYKRRNSQKDYF
                     STGRFRLGLTPGKSSYSFPV"
     gene            371405..371481
                     /locus_tag="MPNE_0365"
     tRNA            371405..371481
                     /locus_tag="MPNE_0365"
                     /product="tRNA-Arg"
     gene            371735..372160
                     /gene="mraZ"
                     /locus_tag="MPNE_0366"
     CDS             371735..372160
                     /gene="mraZ"
                     /locus_tag="MPNE_0366"
                     /note="identified by match to protein family HMM PF02381;
                     match to protein family HMM TIGR00242"
                     /codon_start=1
                     /transl_table=4
                     /product="protein MraZ"
                     /protein_id="ADK86913.1"
                     /translation="MLLGTFNITLDAKNRISLPAKLRAFFEGSIVINRGFENCLEVRK
                     PQDFQKYFEQFNSFPSTQKDTRTLKRLIFANANFVDVDTAGRVLIPNNLINDAKLDKE
                     IVLIGQFDHLEIWDKKLYEDYLANSESLETVAERMKDVK"
     gene            372150..373076
                     /gene="mraW"
                     /locus_tag="MPNE_0367"
     CDS             372150..373076
                     /gene="mraW"
                     /locus_tag="MPNE_0367"
                     /EC_number="2.1.1.-"
                     /note="identified by match to protein family HMM PF01795;
                     match to protein family HMM TIGR00006"
                     /codon_start=1
                     /transl_table=4
                     /product="S-adenosyl-methyltransferase MraW"
                     /protein_id="ADK86952.1"
                     /translation="MLSNQPHKSVLLDEVIHNLNIKGDGNYLDLTVGFGGHSQHILEQ
                     LTTGTLTGNDMDKDSITFCTELFKDKKNVVLVHDNFANFFNHLKQLKVTKFDGILIDL
                     GVSSYQLDKPERGFSFKHAGPFDMRMHQSDRVPTALDILERLSEEELTHVLKKFGEIA
                     HPKPIAKALKTLINNIKNPTTVEVAETVKAAASNFEKYKSRNYLAKVFQAIRIYLNRE
                     LESLEIVLQHIPKLLNNKGRFLVIVFHSLEEKLVRNYIFKLTHFVQPPELPVKLTPPF
                     ELITKKPILPTEQEIKTNPRARSAKLFVIEKK"
     gene            373079..374338
                     /locus_tag="MPNE_0368"
     CDS             373079..374338
                     /locus_tag="MPNE_0368"
                     /codon_start=1
                     /transl_table=4
                     /product="conserved hypothetical protein"
                     /protein_id="ADK87041.1"
                     /translation="MYNLKNIYASITLYPHEINLVVSDNNNQFHVLYENSIANDELYT
                     HAGITNKAKFKVVLNQLINNANDYLGFKLEKVIVVLAELVDDLEINRFKTDVFFTGYD
                     FNHQDMLSSEKNRFLLKNRHINPNEVLDLVALNYRDLTTGKISKNFKYNCSYRANVIY
                     YTTKNSLVKELKPFLKRNIIVKIDKIVTHHMVLAHSIKQINKNNLFVYLGEHTTDLML
                     FMDNALVDLVSEPFGRVNFLESDNDSENKALLEFLVDSTARIGDSGSIGMAYTDGSTY
                     KEIRAVTIDDLIQSVNEKTKYLIDFINTNTEIFFQKYGFLPSTLLFYTKSKQLLNNFQ
                     LNQNLLSNHFKTVTIFKNEVQFVSRKYLLNCQAIALSWRQDQINVNPTSFALPFYSDK
                     IEKQFKKSFLMLKVHTQINKLVQKLIK"
     gene            374344..375105
                     /gene="ftsZ"
                     /locus_tag="MPNE_0369"
                     /note="cell division protein FtsZ; this gene contains a
                     frame shift which may be the result of a sequencing error;
                     identified by match to protein family HMM PF00091; match
                     to protein family HMM TIGR00065"
                     /pseudo
     gene            375113..375487
                     /locus_tag="MPNE_0370"
                     /note="conserved domain protein; this gene contains a
                     frame shift which may be the result of a sequencing error"
                     /pseudo
     gene            375530..377005
                     /locus_tag="MPNE_0371"
     CDS             375530..377005
                     /locus_tag="MPNE_0371"
                     /note="identified by match to protein family HMM PF00324;
                     overlaps another CDS with the same product name"
                     /codon_start=1
                     /transl_table=4
                     /product="amino acid permease"
                     /protein_id="ADK87098.1"
                     /translation="MAVASKKFTERQFLFFVVNYIAGFGFISTALSMFELGPLSWVIF
                     FLVSLISLIVTLAFARVSAIDKNNYGGAYLWAKKAFNSERYSHRLFIFFTGWNNFIAS
                     PLYAAIAPLFILSAFKGIDGIQGNAANTWILIAAGFTFYLLLAFLSTKGTSLNKKLIA
                     VFASIKWAVLLSTLIVALIVIGKNGNGYAINNDIKQGPFKEREITLGAVATVFITFFY
                     SYSGAEDISTMTPDVKTTNFRKILIISFIAVFLFYFVGILIFNGLLNVSQSDDDKGKD
                     GRIASVADIFRLAGGLGALIFYGVGALFNNVSTRLSTIIANSRKILPLAQDNYLPTTF
                     SKANSKGEFQNAIWFTFGTTIITMTVLFFVPLITSNFDFDKSTEYAASIGSAATLVQY
                     ILVFFIIFRLIYKKEQLYQKNWTRELEQILFGIGVFIILLMLLFYLFPVIDGKTKWQL
                     KNTLTLVVYGVLILIGFALFMTQEYKRNKQKESYVTPRAVT"
     gene            376980..378491
                     /locus_tag="MPNE_0372"
     CDS             376980..378491
                     /locus_tag="MPNE_0372"
                     /note="identified by match to protein family HMM PF00324;
                     overlaps another CDS with the same product name"
                     /codon_start=1
                     /transl_table=4
                     /product="amino acid permease"
                     /protein_id="ADK86947.1"
                     /translation="MSHQEQLHKPNRQQFSEKQFIAFAFNYVAGFGFISVVLTMFKLG
                     PFSYLILGLAALGILGVMLSFSRLSIICGSKAYGGSYLIAKKALGAKTITARFFTFLS
                     GWNVSLTGPFNGLIVPAVLVLSFADIKAVKDNNGALIGLLVGGFVLFGALNFISLFGL
                     KMNKNAILFFAIVKWVVVLGGLILGIYLIGTNHGHGFVENNTLGEHIEDLSFLKVIST
                     TVGMLVAFAGTEDLTAITPDVKSKNIRKCFLLMFGAVTLLYLIGFVIISGISGLNGYG
                     LDGKEKNEKAINTFGSIYFQAGGKYLGIPLLVIFGLGFLLNSLASRLGMTITTARKYV
                     ALAQDGFLPSFINEQNKHHEYHKAVWASNIMTLAVMVLMIIVPFLPNDENPGKQLVMF
                     DAISVLVEVAIELAVLISLIQYFITYIFFFMILAKKEGSASVSWWEIASYGVSFAIIT
                     VLLFVNLFPITAWKNTNTFKLSILAAFFALGIGFFIHSEIKHKGQLVKSVECN"
     gene            378986..379849
                     /gene="thyA"
                     /locus_tag="MPNE_0373"
     CDS             378986..379849
                     /gene="thyA"
                     /locus_tag="MPNE_0373"
                     /EC_number="2.1.1.45"
                     /note="identified by match to protein family HMM PF00303;
                     match to protein family HMM TIGR03284"
                     /codon_start=1
                     /transl_table=4
                     /product="thymidylate synthase"
                     /protein_id="ADK87028.1"
                     /translation="MQQYLDLARYVLEHGKYRPNRTDTAGIGVFGYQMHFDISKHFPL
                     LTTKKVHWKSIVHELLWFIKGDTNIKYLVDNKVNIWNEWPYESFKKSPHFNGESQKEF
                     IERIRQDAKFAQQFGNLGPVYGKQWRDFNGVDQLKKVIAQIKVNPFSRRLIVSSWNPN
                     EVDQMLLPPCHSLYQFYVQDGQLSCQLYQRSGDIFLGIPFNIASYSLLVYLVAKETNL
                     KPGSFVHTIGDAHIYENHLEQIKLQLTRQPKPLPKVVLKSDKSIFDYQFDDIELVDYD
                     HHPTIKGEVAV"
     gene            379851..380333
                     /gene="folA_2"
                     /locus_tag="MPNE_0374"
     CDS             379851..380333
                     /gene="folA_2"
                     /locus_tag="MPNE_0374"
                     /EC_number="1.5.1.3"
                     /note="identified by match to protein family HMM PF00186"
                     /codon_start=1
                     /transl_table=4
                     /product="dihydrofolate reductase"
                     /protein_id="ADK86789.1"
                     /translation="MVKAIWAMDQNGLIGNGNSLPWRIKAELQHFRQTTLHQDVLMGS
                     ATYLSLPPVFSERNVYILTRNLNFNPPDKGCLTKVIHEYENFIQPYLHHPDKHLYICG
                     GAQVYEQLIPRCDALIVSTIFGKYTGDKYLKVDFSPFELTKEISFAEFKVAYYHKIAR
                     "
     gene            380340..381359
                     /locus_tag="MPNE_0375"
     CDS             380340..381359
                     /locus_tag="MPNE_0375"
                     /EC_number="1.17.4.1"
                     /note="identified by match to protein family HMM PF00268"
                     /codon_start=1
                     /transl_table=4
                     /product="ribonucleoside-diphosphate reductase, beta
                     subunit"
                     /protein_id="ADK86828.1"
                     /translation="MANTKKYFLESVSPLEYAQKKFQGNLRSVNWNLVDDEKDLEVWN
                     RITQNFWLPEKIPVSNDIPSWKQLSKEWQDLITKTFTGLTLLDTIQATIGDIKQIDYA
                     LTDHEQVIYANFAFMVGVHARSYGTIFSTLCTSEQITEAHEWVVKTESLQKRAKALIP
                     YYTGKDPLKSKVAAALMPGFLLYGGFYLPFYLSSRKQLPNTSDIIRLILRDKVIHNYY
                     SGYKFQRKVEKMSKEKQAEMKRFVFDLMYELIELEKAYLKELYEGFGIVEDAIKFSIY
                     NAGKFLQNLGYDSPFTEEETRIKPEIFAQLSARADENHDFFSGNGSSYVMGISEETED
                     KDWDF"
     gene            381362..381823
                     /gene="nrdI"
                     /locus_tag="MPNE_0376"
     CDS             381362..381823
                     /gene="nrdI"
                     /locus_tag="MPNE_0376"
                     /note="identified by match to protein family HMM PF07972;
                     match to protein family HMM TIGR00333"
                     /codon_start=1
                     /transl_table=4
                     /product="NrdI protein"
                     /protein_id="ADK87255.1"
                     /translation="MHKDIKIVDASAIVKPTGTPYVVYFSSISNNTHRFIEKLGFEHT
                     RIPVNLDEQIEVNQEYVLFCPTYSGGGEYTSGAVPKQVIHFLNNKHNRDLCRGVISSG
                     NTNFGNTFAIAGPILSKKLNVPLLYQFELLGTKNDVEQVQTIITNFFGKAK"
     gene            381847..384012
                     /locus_tag="MPNE_0377"
     CDS             381847..384012
                     /locus_tag="MPNE_0377"
                     /EC_number="1.17.4.1"
                     /note="identified by match to protein family HMM PF00317;
                     match to protein family HMM PF02867; match to protein
                     family HMM PF08343; match to protein family HMM TIGR02506"
                     /codon_start=1
                     /transl_table=4
                     /product="ribonucleoside-diphosphate reductase, alpha
                     subunit"
                     /protein_id="ADK86978.1"
                     /translation="MSVKEKIPAFNTQEDLESYISLNAYTKVYGDFKMDLHAVEAYIQ
                     EHVKPKTKVFHSTKERLDFLVKNDYYDENIINMYSFEQFEEITRKAYAYRFRYANFMG
                     AFKFYNAYALKTFDGKWYLENYEDRVVMNVLFLANGNYNKALKLLKQIITNRFQPATP
                     TFLNAGRKKRGEFVSCYLLRIEDNMESIGRAITTTLQLSKRDGGVALLLTNIRESGAP
                     IKKIENQSSDIIPIMKLLEDSFSYANQLGQRQGAGAVYLHAHHPDVMQFLDTKRENAD
                     EKIRIKSLSLGLVIPDITFTLAKNNEEMALFSPYDVYEEYGKPLSDISVTEMYYELLA
                     NQRIKKTFINARKFFQTVAELHFESGYPYILFDDTVNRRNAHPNRIVMSNLCSEIVQP
                     STPSEFHHDLAFKKVGNDISCNLGSLNIAKAMESGPEFSELVKLAIESLDLVSRVSNL
                     ETAPSIQKGNSENHALGLGAMNLHGFLATNQIYYNSPEAIDFTNIFFYTVAYHAFKAS
                     SELALEKGKFKNFENTKFADGSYFDKYIKVEPDFWTPKTERVKALFQKYQVEIPTREN
                     WKELALNIQKNGLANSHLLAIAPTGSISYLSSCTPSLQPVVSPVEVRKEGRLGRIYVP
                     AYQLNKDSYPFYKDGAYELGPEPIINIAAAAQQHVDQAISLTLFMTDKATTRDLNKAY
                     IYAFKKGCSSIYYVRVRQEVLEDSEDHTIQMQQCEACVI"
     gene            384159..384461
                     /gene="rplU"
                     /locus_tag="MPNE_0378"
     CDS             384159..384461
                     /gene="rplU"
                     /locus_tag="MPNE_0378"
                     /note="identified by match to protein family HMM PF00829;
                     match to protein family HMM TIGR00061"
                     /codon_start=1
                     /transl_table=4
                     /product="ribosomal protein L21"
                     /protein_id="ADK86995.1"
                     /translation="MHAIVVCGSKQYLVHENDTFFVEKLEAPVGKEIQLDKVLMLDEK
                     IGAPYLEKARVVCVVEKHGLQRKVNVIKHISQKHHLKKYGHRQPYTKLKVVRFVHD"
     gene            384469..384756
                     /locus_tag="MPNE_0379"
     CDS             384469..384756
                     /locus_tag="MPNE_0379"
                     /note="identified by match to protein family HMM PF04327"
                     /codon_start=1
                     /transl_table=4
                     /product="conserved hypothetical protein"
                     /protein_id="ADK86902.1"
                     /translation="MSHHKLAASGHALFAKKGQDIVCAAVSGIIFGALPWFETNSIAV
                     QEDATVPSLSLELVQPTAKLITGLSVVIMQLKTLAHSYPQFISFEDQRKDE"
     gene            384749..385063
                     /gene="rpmA"
                     /locus_tag="MPNE_0380"
     CDS             384749..385063
                     /gene="rpmA"
                     /locus_tag="MPNE_0380"
                     /note="identified by match to protein family HMM PF01016;
                     match to protein family HMM TIGR00062"
                     /codon_start=1
                     /transl_table=4
                     /product="ribosomal protein L27"
                     /protein_id="ADK87189.1"
                     /translation="MNNKYFLTKIDLQFFASKKGVGSTKNGRDSHAKRLGAKKADGQM
                     IRTGQIIYRQRGTRVCPGVNVGLGSDDTLFALSDGLVKYQKFGPKQGKTRVSVVKHKL
                     DA"
     gene            385056..385916
                     /locus_tag="MPNE_0381"
     CDS             385056..385916
                     /locus_tag="MPNE_0381"
                     /note="identified by match to protein family HMM PF01261;
                     match to protein family HMM TIGR00587"
                     /codon_start=1
                     /transl_table=4
                     /product="apurinic endonuclease (APN1)"
                     /protein_id="ADK87088.1"
                     /translation="MPKLLGSFISFKSPHYLVGSVRDAVSIKAQAFMIFLGAPHTALR
                     VDPNRMQIDEGHTLMEQHNLSKSGMVVHAPYIINCASKDPVKQTFAIDVLTREVKLCH
                     AVGAKLIVLHPGSAVEQTQTQALDHLIKVLNTVIANTKEVIICLETMAGKGNEIGRDL
                     DQLKYVINHIEQQERIGVCLDTCHFHDSGNDFNNTAEIMETIDTKLGFEFLKVIHLNE
                     SKNVCGSKKDRHANLGEGMIGFDNLMRFIAQPQIKQIPIVLETPSDKHNYPAVYGAEI
                     ERIRAWFGAR"
     gene            385894..386346
                     /locus_tag="MPNE_0382"
     CDS             385894..386346
                     /locus_tag="MPNE_0382"
                     /codon_start=1
                     /transl_table=4
                     /product="conserved hypothetical protein"
                     /protein_id="ADK86716.1"
                     /translation="MLDLEHDNQTLKDYISVFERNKMRLTQSRLMLLQCLVQHRDWHT
                     LAELKHHLEQNQQRTTLASIYNNLKIFAKLKLINIFVDTNRFETYYCLRHENHKHIYF
                     FDENQRKFLTLPLQDKEALSLIGHKSKHGKIKLNDFYIVASGTLEDDQ"
     gene            386336..387220
                     /locus_tag="MPNE_0383"
     CDS             386336..387220
                     /locus_tag="MPNE_0383"
                     /codon_start=1
                     /transl_table=4
                     /product="conserved hypothetical protein"
                     /protein_id="ADK87284.1"
                     /translation="MINKPNQFVNHLSALKKHFASYKELREAFNDYHKHNGDELTTFF
                     LHQFDKVMELVKQKDFKTAQSRCEEELAAPYLPKPLVSFFQSLLQLVNHDLLEQQNAA
                     LASLPAAKIIELVLQDYPNKLNMIHYLLPKTKAFVKPHLLQRLQFVLTDSELLELKRF
                     SFFQALNQIPGFQGEQVEYFNSKLKQKFTLTLGEFEIAQQPDAKAYFEQLITQIQQLF
                     LKEPVNAEFANEIIDAFLVSYFPLHPPVPLAQLAAKIYEYVSQIVLNEAVNLKDELIK
                     LIVHTLYEQLDRPVGDEN"
     gene            387245..388579
                     /gene="tig"
                     /locus_tag="MPNE_0384"
     CDS             387245..388579
                     /gene="tig"
                     /locus_tag="MPNE_0384"
                     /EC_number="5.2.1.8"
                     /note="identified by match to protein family HMM PF00254;
                     match to protein family HMM PF05697; match to protein
                     family HMM PF05698; match to protein family HMM TIGR00115"
                     /codon_start=1
                     /transl_table=4
                     /product="trigger factor"
                     /protein_id="ADK86669.1"
                     /translation="MKQYKLVNTTQKEKTLCLEIAIDTKLWKETQQKQTQDLTKNMKI
                     KGFRKGKVPPTLAKDYLDRAELLQRSAQAVIDAIFQPLQQEAVIADNENVIEDFPTID
                     FKTINENDCVILFDFDLVPQFELPDYKHIKDLSPIVPLKDEEFNKELHNIEKNKGKLV
                     DVSDKALANNDIAVIDFVGKVDGKVLESATAKQYELTIGSNSFIDGFESGLIGMKVGD
                     KRQLKLKFPKDYHAEELKGKPVEFDIELKAIKQLEITPMDETNFKEYLPAQYQGFNSL
                     KEFKTYFHKLVSAKKLEITLQENSVKIRQFFLANTTLPYIPDSLIKLESDRLLRAQKD
                     QAEQYKIPFERLLAASKLSLEQLQQRNIKEARDNVTFALVMKRIADVEKIKVDNKKIH
                     SEIESIIDVEYPFVNAELKKQMFHNMEQQKDFVESIILNRLTTTKIIEYSTH"
     gene            388650..391037
                     /gene="lon"
                     /locus_tag="MPNE_0385"
     CDS             388650..391037
                     /gene="lon"
                     /locus_tag="MPNE_0385"
                     /EC_number="3.4.21.53"
                     /note="identified by match to protein family HMM PF00004;
                     match to protein family HMM PF05362; match to protein
                     family HMM PF07728; match to protein family HMM TIGR00763"
                     /codon_start=1
                     /transl_table=4
                     /product="endopeptidase La"
                     /protein_id="ADK86805.1"
                     /translation="MPAVKKPQILVVRNQVIFPYNGFELDVGRERSKKLIKALKNLKT
                     KRLVLVTQKNSDQLNPEFDDIYHCGTLCDIDEIIEVPSEDGKTADYKIKGKGLQRVAI
                     TSFSDADLTKYDHHFLNSTLTENKALDKLLERIFPDKEDFAEILDSLNSFLELQELKK
                     LSKVPKDIKRYDIITFKLASLIFKDITLQQAILEENDIEKRLQKIIGSGIEDLGHISE
                     EARAKQRESEFDKIDNRITRKVNEQLSRQQRDFYLREKLRVIREEIGMTSKKEDEVSN
                     IRKKLEENPYPEHIKKRILSELDHFENSSSSSQESTLTKTYIDTLMNLPWWQESKDNA
                     DVKNLIKILNKNHSGLDKVKERVVEYLAVQLRTKKLKGPIMCLVGPPGVGKSSLAKSI
                     AEALNKRFVKVSLGGVHDESEIRGHRKTYLGSMPGRILKGMARAKVINPLFLLDEIDK
                     MTSSNQGYPSGALLEVLDPELNNKFSDNYVEEDYDLSKVMFVATANYIEDIPEALLDR
                     MEVIELTSYTEQEKLQITKSHLVKRCLDDAEIKTDDLKFTDEGISYIIKFYTREAGVR
                     QLERLIQQIVRKYIVNLQKTGEQQVVVDVDLVKKYLKKEIFDYTVRDEDALPGIVNGM
                     AYTPTGGDLLPIEVTHVAGKGDLILTGNLKQTMRESASVALGYVKANAQSFNINPNLF
                     KKVDINIHVPGGGIPKDGPSAGAALVTAIISSLTGKKVDPKIAMTGEITLRGKVMTIG
                     GVKEKTISAYRGGVRTIFMPEKNERYLDEVPKDIVKDLEIILVKEYKDIYNKIFN"
     gene            391232..393259
                     /locus_tag="MPNE_0386"
                     /note="conserved hypothetical protein; this gene contains
                     a frame shift which may be the result of a sequencing
                     error"
                     /pseudo
     gene            393250..393483
                     /locus_tag="MPNE_0387"
                     /note="hypothetical protein; this gene contains a frame
                     shift which may be the result of a sequencing error;
                     identified by glimmer; putative"
                     /pseudo
     gene            393486..394466
                     /locus_tag="MPNE_0388"
     CDS             393486..394466
                     /locus_tag="MPNE_0388"
                     /note="identified by match to protein family HMM PF00005"
                     /codon_start=1
                     /transl_table=4
                     /product="ABC transporter, ATP-binding protein"
                     /protein_id="ADK86722.1"
                     /translation="MSVTPIVEVKHLEKEFGFWRKNRILKDVNFAIMPGEFHAFIGQN
                     GAGKTTTIKCLISSYQRFKDEINIDGISNKNAKSKGVISYIPEYAVFPKHLNTHEYLY
                     TLGKLSGCSLQTIKEKVDYWLARFQIEHLRFKKPNDFSSGQKKKVLLIQALFNDPKLL
                     IMDEPTANLDPKTRNEFMDVCYELNVRNKMAVFVSSHILAELENYCDSLTVIHEGQIL
                     FNGKTKNIAKDNFGYRLKVNHSDSLRKWLKAQKIAYKYFPATDDFQVDLKQEQSNKFA
                     VELYQQPDFEVFIFARQGNSLQNIYNNLIEQYEYDQAQRAVAIREQDEAV"
     gene            394453..396678
                     /locus_tag="MPNE_0389"
     CDS             394453..396678
                     /locus_tag="MPNE_0389"
                     /codon_start=1
                     /transl_table=4
                     /product="conserved hypothetical protein"
                     /protein_id="ADK86983.1"
                     /translation="MKLFKNWSDVNNVKQRQLLLAYFRFILKQTVKSWLLWVTAGLVL
                     FLLALVLLIIPAFTKQDPLFLWSHPVVQMSSLIIPFIALFATIITFQVFINGYYNGLE
                     ILLITRFFTRGRLFFARLAVLFIWITGTAFLSGLFVSLTATLGATSQTVTDLVLSVFF
                     GVLLLSLLFSCVLIIIAQFLNRTQSMLLLLLGVSLASFTTVILAFSIKPPSENLRDNS
                     YQPLNLSLISKSKSKGVENVFTIIDSSNVSDPRNKKKSIVKTNPQAIWDEYGESSFFQ
                     SQYYWNVGYWINSLFRLNSLSDYRNFDVNLYFLNTKLNFDREVDTDKMVDFVSFRDQR
                     HLYFLSYSFFINTHNLPTQPLPRILTYDNNGAFLEKIVPSFDDIKLDPPRVKKVYKFF
                     SDTIIQSFRDYEAEEKERQEKEEKEKAEKDNGNGQDSNKVNSVSTEPNNKNSSDADSK
                     DNNDSSDSQGKDSSKSKPKFRPRLPQFFDRVSINYSKFSSSFNTQLKHIHQGLSTRDE
                     AMEIFKDKVALFYALSMAYDNFTFQKDSGIIDNTSLNKFKTEFNKKQKELTEKNKQKQ
                     DGKDQKSQRMTQGADKAVTVEPKAMQSEIGMTDQTNDQSSSETKDSMDSSDSSDTVDN
                     TDESEDKQSEEEEKFDEEIENAKKMPKAEDAFFNTASIWLSSPFLFFENGAKREQRYE
                     IHLLNSNTQVNNEIIKTNSFYYVSGEPIVGQEVIIAMVLVVTLGLLVGSFFAYQKRDI
                     K"
     gene            complement(396679..397728)
                     /gene="nadD"
                     /locus_tag="MPNE_0390"
     CDS             complement(396679..397728)
                     /gene="nadD"
                     /locus_tag="MPNE_0390"
                     /EC_number="2.7.7.18"
                     /note="identified by match to protein family HMM PF01467;
                     match to protein family HMM PF01966; match to protein
                     family HMM TIGR00125; match to protein family HMM
                     TIGR00482; match to protein family HMM TIGR00488"
                     /codon_start=1
                     /transl_table=4
                     /product="nicotinate-nucleotide adenylyltransferase"
                     /protein_id="ADK86884.1"
                     /translation="MRKKIVIFGGAFDPLHQAHIYIAKRAVQAIKAQKLYFVPTAKAF
                     FKSPIKASNQARLAMLRVALKALPQMAVSNFDIKAQNGFSFNTVQHFKQRFPNAELYF
                     LIGSDKLSELAKWHNIEQLQKLCRFVCYERFGYPIDEQLVQQFNVRLLGKCPLDLASS
                     EMFGSHKFRQIPAKVLHYIHQHNIYLKTILQTLLDEPRMQHCLRVGQLAKTLAVANKL
                     DGKTAYTAGAYHDLAKQLPQAQLEKLAKVAGVNDYPSWKVLHSYVGAYILKHWYGLNN
                     SAVFSAIWNHTVPPQKMSQLDMIIYLADKLEPMRVHEEWAKGIDITALVKLAKKDLKL
                     AYQITLKYVRSLQKN"
     gene            397798..399663
                     /locus_tag="MPNE_0391"
     CDS             397798..399663
                     /locus_tag="MPNE_0391"
                     /codon_start=1
                     /transl_table=4
                     /product="conserved hypothetical protein"
                     /protein_id="ADK87132.1"
                     /translation="MVKKELEIYNLYTFQIDLDKKLLFEKADNQQNYSKIRARYFKNS
                     ARNQQAVFLNKNLIKNTFNKALLNFSDFLSGSGVESIFKQVIDDQPEVLNYLKQVKKE
                     DSCDGHSEASQLVFNVVINPKNTLANFFEELTIYLHFNEENSTVVGSFSLKWNIKRAD
                     LFSETKNIAINNLIHTFCKNNLNEVSFIQIIKCFAKTLINKQGQIVLESCAFKQKWQN
                     IVEQKYPFSTIHKNLKIVNSDFFDAFFVILLLICHLNNNLLWLCEKTEHFEWKLNSKI
                     SNFKEDNTEVYLSKMLLFLKDWYFENQAVTNEDIEKVDEVEDIGKLVEKYSANQPQKL
                     SSNSTVYVFEPDKKQCFLKNDDFFNTNEAKLLFLITMQPNVFGLDDTAIANDLNLREI
                     GDFFKEIDFTDSDVLNDFQQQKETLLVRRTFNQLLFMNSNTDVLSIVNNKFKSAIHNI
                     VWTITYSKAIMLKAFDYSKIFEQNRTNDPSLLRSNLNSINRLRYLSEYFRTASVKYDQ
                     LYTKVKEYMQLDQFLVDMINQVNHEDEIFGKYKERVYLSLGIVTAVVFGIIEFFNCVW
                     TVLTVSQQTAEKSLADPRNTVIIGIGTILVLTLLITILTFMTRRLYLFEFNKKHK"
     gene            399729..401564
                     /locus_tag="MPNE_0392"
     CDS             399729..401564
                     /locus_tag="MPNE_0392"
                     /codon_start=1
                     /transl_table=4
                     /product="conserved hypothetical protein"
                     /protein_id="ADK87123.1"
                     /translation="MFFESINQHPSRDFVNNILQKIKSTLSEEELEKLNTIEEVTKDE
                     KILIMLNHVLKKIVSKTGSSSCDLFQIVKHDRFNEPVYIQSVNAFENNLINNEFAERR
                     YDYLIEINKHSYLRKYVNAIRISFFLDLRAQILSGSFTLDVINKQLEHQNKEELFQAI
                     YLRSLIKHFISNQPYPISLNSFIFGDKNRENKTVENDKLSVLKNNWNQIFFSKYFDFV
                     AKNKEERVVDNNCDELFYATMNTLLIMLIIIEELRVYFNSKEPALILKLLDNKVSLRE
                     DPDQNPETDLHELIKFAEKNYLEKEKTSRWHKKRVKSLEELLEEIKQINLETKNESLA
                     YPDEIVELELDNVHNFVSTKQVFRHQLDLQTLHGIVINPERYGIGMWSNHFVDWEEFK
                     DLIEQITDAENGSDLYGFEKDLDESICQVNKKYLTFISSDSSSFLIIKNDQTKVISNY
                     VWAQLYFETRRWIINDIEYDLYEKGFDKSHFASNIALLESLNFNWLDPFYGLTSIKEI
                     MQKIDSKSNLKTSIAEMVAKFKHEQRISKKDNERVLMIFAYVAAAVVGFINFFSMVFT
                     ILTVSDLNAGLTPANIVVIAIASLLALFLIVIAVLFRFRWKYIKH"
     gene            401564..402238
                     /locus_tag="MPNE_0393"
     CDS             401564..402238
                     /locus_tag="MPNE_0393"
                     /codon_start=1
                     /transl_table=4
                     /product="RDD family protein"
                     /protein_id="ADK87046.1"
                     /translation="MQVKVIDENSNTTAVLNCAKAKTRALAWLCDTVLLAILLAIIYG
                     ISSIFIKEQSSVFLIMTVSQAVLWLTYFVILPGLWKGKTLFRALLGLSLLIFKKRFWN
                     LLVHELFLWVWYSVIFLALAIYFFVNRDDPKILQAFFDNQNSNLSWIFVKILLSVISV
                     LQLVFVVYFCFSSQKQALQDLLSKSFMVQKTIKVKDCKSELKSTNTIKTHSDLPGDID
                     LEQLGD"
     gene            402242..403831
                     /locus_tag="MPNE_0394"
     CDS             402242..403831
                     /locus_tag="MPNE_0394"
                     /EC_number="3.6.1.-"
                     /note="identified by match to protein family HMM PF00580"
                     /codon_start=1
                     /transl_table=4
                     /product="UvrD/REP helicase"
                     /protein_id="ADK86808.1"
                     /translation="MEHLNQEQKAAVTCDNGVNVVYSGAGTGKTTVIAERFAYLVNEK
                     GVNPQSILAFTFTDKAASEMRQRIIKLIPQKSLQDLHIYTFHSFANRFLQKHGKSDFA
                     ILRDSNRFFSDYEMGDQLQTVVEIYKNKVVDLELDNLEYNSAFRDACTDTFNEDFSTI
                     SNGQFRKRAATALRAYQNYLITNNLFDFSDLIIETCHLLKGNSELLQAFTESVHYILV
                     DEFQDTNLAQYELVKLLATTHPNLFLVGDSNQMIYGWRGAVVEIFELLKNDFQTVKEF
                     YTTQNYRSSQAVLAVANDVLTAIARKERKALVLLHSSIDSKAVPVHYKANSLKNQDQW
                     IIYQMKQLHLNNGVPYDQMAVLFRKNKHLDAFSQTVLEDGDLPLAKLNLLTIHAAKGL
                     EFEAVFVYGLVERAFPSLHWDGSDKHKLLEEMKLFYVAITRAKQFLFLVSVSVESFNA
                     YYEPSRFLKLIEKEHLQTQKAAYFKEQLKTQPKPVNLYTETENAENLQKATDSKKWII
                     LGAILLIIVIITAVLKLFVEN"
     gene            403893..406040
                     /locus_tag="MPNE_0395"
     CDS             403893..406040
                     /locus_tag="MPNE_0395"
                     /EC_number="3.6.1.-"
                     /note="identified by match to protein family HMM PF00580"
                     /codon_start=1
                     /transl_table=4
                     /product="UvrD/REP helicase"
                     /protein_id="ADK87173.1"
                     /translation="MAFNISTQLNKEQRAAVTCGKGVNIVYSGAGTGKTTIISQRFAY
                     LFNQKRINPSNILALTYTRKAASEMKQRILELLPEKYHKDVNIYTFHSFCSRFLREEG
                     QKNFVIDDDLSNFLKDFLKESELKSQKVLQIIDGFKNAYFDFDTNSLKDDERLVELCE
                     FHLDPQERNFQLFKETAIAAFVEYEKGKQQNNKIDFADLLIKTCTLLSKDHKLLRKWS
                     KKFQYILGDEFQDTNQIQYELIKMLASHHQNLFLVGDNNQMIYRWRGAVSDIIDSLKS
                     DFKVRPENEFYITQNYRCDQNILTVANSILGTIYAKENQPDSTKGFLFSAIKSNRLPV
                     YFQASSVEGQHSWIINKIKNLHKNHGIQYKDMAILFRTNRNMDSMTEALEADGSIPLK
                     QNKGFFKQLETFKKVLVALITRSNYDIKLALKSLRVWPNVLNKSLTVNEQVNLDKILQ
                     NLEQAIFLDEHTRGELTEAAKVFTRLIKFVEEQQFEALLAFTFEALNTDQFVCNFIFR
                     TLQKLQTENKNFTITDFINELRFQQDELKQSKDNVINLITVHSAKGLEFEAVFIYGIN
                     QDNFPLKSKNQIIDLQRELDELRLFYVALTRAKKYLFLLSVYQMSGEIIYPSKFIRFI
                     NKEDRLEIATINHKVHQDDEFFDSSKTEDYQKKYLTENTDFVNGDSVSHRTYGKGVVV
                     EVREDAVCVAFKNSKYGQRWIVKNHRDLVKAVY"
     gene            406181..407812
                     /gene="hsdM"
                     /locus_tag="MPNE_0396"
     CDS             406181..407812
                     /gene="hsdM"
                     /locus_tag="MPNE_0396"
                     /EC_number="2.1.1.72"
                     /note="identified by match to protein family HMM PF02384;
                     match to protein family HMM TIGR00497"
                     /codon_start=1
                     /transl_table=4
                     /product="type I restriction-modification system, M
                     subunit"
                     /protein_id="ADK86709.1"
                     /translation="MEKKRTEQRNGVEKKIWEIADKLRGTIDGWDFKSYVLIGLFYRF
                     LSENLCKYFNDSERRNNPDFSYENLTDDYEAIDALKDAAIASKGFFIKPSQLFQNVVK
                     SIRENKNNEDLNTTLRDIFDDIEKSTELGDGRSKESFKGLFKDFNVSEVKLGSTLTIR
                     TEKLKELLTSIDTMELDEFEKNSIDAFGDAYEFLISMYAQNAGKSGGEFFTPQDVSEL
                     LARIAIGKKDTVDDVYDMACGSGSLLLQVIKVLGKEKTSLVSYYGQEINHTTYNLCRM
                     NMILHNIDYANFNIINADTLTTKEWEKHYVNCSNENGFEVVVSNPPYSISWAGDKKSN
                     LVSDVRFKDAGTLAPNSKADLAFVLHALYVLGQEGTAAIVCFPGILYREGKEQTIRKY
                     LVDQNFVDAVIQLPSNLFSTTSIATSILVLKKNRDKKDPIFFIDGSNEFVREKKNNRL
                     SPKNIEKIVDCFNSKKEEANFAKAVERDKIRESNYDLTVGKYVNSEAEKEELDIKVLN
                     HSIDEIVDKQKDLRTKIKDIIQDIKVDFDNIDINN"
     gene            407882..409003
                     /locus_tag="MPNE_0397"
     CDS             407882..409003
                     /locus_tag="MPNE_0397"
                     /note="identified by match to protein family HMM PF01420"
                     /codon_start=1
                     /transl_table=4
                     /product="type I restriction modification DNA specificity
                     domain protein"
                     /protein_id="ADK87151.1"
                     /translation="MQIKTYKIKDICEISRGKAITKKYIKDNPGQYPVYSSTTANNGE
                     IGRIKDYDLDGEYVTWTTDGIYAGTVFYRNEKFNASQHCGVLKLKNNEISAKFLTYAL
                     GMEAPKFVNNACPIPNLNLSRTEEIELDFPPLQIQQKIATILDTFTELSAELRERKKQ
                     YAFYRDYLLNQENIRKIYGANIPFETFQVKDICEIRRGRAITKAYIRNNPGENPVYSA
                     ATTNDGELGRIKDCDFDGEYITWTTNGYAGVVFYRNGKFNASQDCGVLKVKNKKICTK
                     FLSFLLKIEAPKFVHNLASRPKLSQKVMAEIELSFPPLEIQEKIADILFAFEKLCNDL
                     VEGIPAEIELRKKQLDYYQNFLFNWVQEQKKNSLSTNLN"
     gene            409226..409876
                     /locus_tag="MPNE_0398"
     CDS             409226..409876
                     /locus_tag="MPNE_0398"
                     /note="identified by match to protein family HMM PF01519"
                     /codon_start=1
                     /transl_table=4
                     /product="conserved hypothetical protein"
                     /protein_id="ADK87184.1"
                     /translation="MPKIISKREFNILRKTKEEIFSQIVYTKKRNGLHKAAKEYYFKD
                     KDFTIIEDQQDRPDKPEELDTPDIPKPPKPPKGPDQPEEPGQPGGPDDPNSGNKKMPK
                     PDEFVTHRQLQEFKKDLLVELHEIFPTKPELKRVEEKVDVLFELQKAQGEQIRIQGEQ
                     IKELKVEQKAQGETLQLILQTLQKMNDRLDKIEGKMDKMESRMDKMETRLDKLESK"
     gene            410118..411440
                     /locus_tag="MPNE_0399"
     CDS             410118..411440
                     /locus_tag="MPNE_0399"
                     /note="identified by match to protein family HMM PF04851"
                     /codon_start=1
                     /transl_table=4
                     /product="type III restriction enzyme, res subunit"
                     /protein_id="ADK87010.1"
                     /translation="MEKLDFLKIKKDWTVPVEYQPSDQKIEWQSSRKIVQNLKNKLLS
                     LGYEDISKGFDEIPKFLEKNLRNQLSLLNDFQFSDREWSDFLNNFIFQLGDGKKGRIE
                     KIQKGELYELKDENDRIIKNVRLVNKRELSKNKLQFICQDERNEVIIFINGLPFVLIS
                     IFEFNSPLQSSFQAWKIINSLIDDEKFKKFSDYLHLFVWTNAKETRYCSITTWDNLKE
                     KRKSVRGLSNSSFKSLMRWSDSENNKIDYIEDFATHFLNKNALLNVICKFCVFRSNSD
                     LWVMRPYQICATERILEKIKEDNRNSKNSKNASKGGCIWHSTGSGKTLTSFKAVQLAS
                     EIDFVDKVLFVVDRKDLDNQTIEEYEKFQAGSVSETENTNDLKEKILDDSTATRAIVT
                     TIHKLKRLIDQRSKLKDEDLKKKNIVLIFDECHRSQFGKMKQEIDEFF"
     gene            411570..411917
                     /locus_tag="MPNE_0400"
                     /note="conserved hypothetical protein; this gene contains
                     a frame shift which may be the result of a sequencing
                     error"
                     /pseudo
     gene            412124..413254
                     /locus_tag="MPNE_0401"
     CDS             412124..413254
                     /locus_tag="MPNE_0401"
                     /codon_start=1
                     /transl_table=4
                     /product="conserved hypothetical protein"
                     /protein_id="ADK86816.1"
                     /translation="MFLTGFDAPTLNTLWVDKNLSEHTLIQAFSRTNRCFGETKKFGN
                     IFSFRDIRENFDQALKMYADKRGLKDIRSNMVMREFEEVFEKFKDWTEKIKQKYPNPD
                     EILNLEKEEKWDFSDLFGEFLGDYRTVKSYHEFDKDNPYLPSDEFNKYFAAFSQIQEE
                     IRKEKAEKKALEVQEEDLSNEVRKEPQIFSWEYGEGIQANLDYIFHLIKDLYNCDNEQ
                     DRQKVLDKIKTAIRTNPEIQVNEDILNEFIEDLGKSFEKEKLEEVWKTEGKLRECLKD
                     FCKKKEESNKKKIINDFLVKGVFLVEWVADKQLNTAKKKGEYSPSWSDTEKLIWKEKS
                     TNLPTMTEKDEDGNFKWRKLITDISEAFKNHFERFIRFVEIR"
     gene            413300..413434
                     /locus_tag="MPNE_0402"
     CDS             413300..413434
                     /locus_tag="MPNE_0402"
                     /note="identified by glimmer; putative"
                     /codon_start=1
                     /transl_table=4
                     /product="hypothetical protein"
                     /protein_id="ADK86874.1"
                     /translation="MEKKNKKNTATVPTKEQLDGMFKSLEKEENYDVFVQVIKALGKM
                     "
     gene            413437..414171
                     /locus_tag="MPNE_0403"
     CDS             413437..414171
                     /locus_tag="MPNE_0403"
                     /codon_start=1
                     /transl_table=4
                     /product="death-on-curing family protein"
                     /protein_id="ADK87115.1"
                     /translation="MREINVYYLSNDSKSDKDDIDYLIEELLVEGSRFKNSLVTFLEK
                     EKDCQSCICLFKSKLSSSFEIRVKFNELNLDASDEKTKEFLRYIVSKSINNAKFLSSE
                     DFDDKKEDEILSIIENTFNSYCYKSDLLSPSLYCKEGRLNIIDLINDIFCKVLTFHKL
                     SNGNKRLATALLVNFLYTFGYYFKWTIPLKKEEYFKYAHMIKNFVVSFEEHKRENRDE
                     FLAKQTKKFIMDNILLALNFWETKLN"
     gene            414209..414703
                     /locus_tag="MPNE_0404"
     CDS             414209..414703
                     /locus_tag="MPNE_0404"
                     /EC_number="6.3.3.2"
                     /note="identified by match to protein family HMM PF01812;
                     match to protein family HMM TIGR02727"
                     /codon_start=1
                     /transl_table=4
                     /product="5-formyltetrahydrofolate cyclo-ligase"
                     /protein_id="ADK87026.1"
                     /translation="MDKNALRKQILQKRMALSTIEKSHLDQKINQKLVAFLTPKPCIK
                     TIALYEPIKNEVTFVDFFFEFLKINQIRAVYPKVISDTEIIFIDQETNTFEPNQIDCF
                     LIPLVGFNKDNYRLGFGKGYYDRYLMQLTRQQPKIGIAYSFQKGDFLADPWDVQLDLI
                     INDE"
     gene            414693..415538
                     /locus_tag="MPNE_0406"
     CDS             414693..415538
                     /locus_tag="MPNE_0406"
                     /note="identified by match to protein family HMM PF00149;
                     match to protein family HMM TIGR00282"
                     /codon_start=1
                     /transl_table=4
                     /product="putative metallophosphoesterase"
                     /protein_id="ADK87260.1"
                     /translation="MMNSIKFIFLGDVYGKAGRNIIKNNLAQLKSKYQADLVIVNAEN
                     TTHGKGLSLKHYEFLKEAGVNYITMGNHTWFQKLDLAVVINKKDLVRPLNLDTSFAFH
                     NLGQGSLVFEFNKAKIRITNLLGTSVPLPFKTTNPFKVLKELILKRDCDLHIVDFHAE
                     TTSEKNAFCMAFDGYVTTIFGTHTHVPSADLRITPKGSAYITDVGMCGPGFGSVIGAN
                     PEQSIRLFCAGSREHFEVSKCGAQLNGVFFEVDVNTKKVIKTEAIRIVEDDPRYLKQD
                     YFNLI"
     gene            complement(415530..416249)
                     /gene="plsY"
                     /locus_tag="MPNE_0405"
     CDS             complement(415530..416249)
                     /gene="plsY"
                     /locus_tag="MPNE_0405"
                     /EC_number="2.3.1.-"
                     /note="identified by match to protein family HMM PF02660;
                     match to protein family HMM TIGR00023"
                     /codon_start=1
                     /transl_table=4
                     /product="acyl-phosphate glycerol 3-phosphate
                     acyltransferase"
                     /protein_id="ADK87252.1"
                     /translation="MNAASAIALLIVFSLVIGYLMGSVMFADVFGKILNKDVRKLGSK
                     NPGATNSIRVFGLKIGFLVGLCDALKGFLAFVFSFLIFSFWLQQYLNVNQYQKVYYLT
                     YLSCFAATIGHIFPLYFKFKGGKAIATTGGSLLAISLWWFVICLVLWLLVTLITKYVS
                     LASLVTFFILAIIILVPWLDYLYFFKPNPINAISYQNDWYIILFFVLWYWPLTIAVFW
                     LHRKNIHRLLNKTENKVTQLN"
     gene            complement(416236..416895)
                     /locus_tag="MPNE_0407"
     CDS             complement(416236..416895)
                     /locus_tag="MPNE_0407"
                     /note="identified by match to protein family HMM PF04816"
                     /codon_start=1
                     /transl_table=4
                     /product="conserved hypothetical protein"
                     /protein_id="ADK87222.1"
                     /translation="MKRRISTIANLVLQQKPKAFYDIGCGHGYLARELVQQNPSLVGV
                     NSDISANALGAAKGLLKDHTNMHFITSDGFDLLPNLNLDPAVGVIAGLGGLKIMQILA
                     QHNNFLKHFVLQPQSNIIELRRFLSANQWTITTETLVEERGFIYLVLAVDKTKAQTQY
                     LTEEQMILGPHLVNFTDKQMLVKYYNGLLKNFTARLNPSQFDSQVIHVLNKIIKAYER
                     S"
     gene            complement(416879..418378)
                     /gene="rpoD"
                     /locus_tag="MPNE_0408"
     CDS             complement(416879..418378)
                     /gene="rpoD"
                     /locus_tag="MPNE_0408"
                     /note="identified by match to protein family HMM PF04539;
                     match to protein family HMM PF04542; match to protein
                     family HMM TIGR02393; match to protein family HMM
                     TIGR02937"
                     /codon_start=1
                     /transl_table=4
                     /product="RNA polymerase sigma factor RpoD"
                     /protein_id="ADK86862.1"
                     /translation="MSSPKKNFKKPQPKTENQKQALNEERIAELKKSRILGKNRPFKK
                     MIYVDTKAQRKQKHENVAFLKTLQENKESDVPKKRRGRKPKHAPLKEKNNLKLFDILE
                     GSLKSHTENDDTNKVISLLVEVWEKKNKKKDNNSLSNKDIVNVLSKFELPDDEIIFVL
                     DELRDKGIELPHDVEEHIHEFRANQDLSIIDEDIEELTTKNISNRDKVDDNVRFFLGS
                     LDSSKMLDFESEQRIAKVLNSTDEESRKYAINQLVTSNLRLVVSIAKKHLERGLDFND
                     LIQEGNLGLLKAISKFNWSLGNKFSTYATWWIKQAITRAIADQARTVRIPVHMVETIN
                     RLAKAERALNQELGREPTAEELAEKMGGQAEGFTVKKIAEIKRLSLDPVSLDKTVGHD
                     EESQFGDFVRDTDAQMPDEFTESRSNYEKIDELLNNCLSEQEELIVRMRIGMPPYNET
                     KTLDEVSQKIKIPREKIRQIETKAIRKLRQAVRNNHMSLSFMRGNEKKD"
     gene            complement(418431..420293)
                     /gene="dnaG"
                     /locus_tag="MPNE_0409"
     CDS             complement(418431..420293)
                     /gene="dnaG"
                     /locus_tag="MPNE_0409"
                     /EC_number="2.7.7.-"
                     /note="identified by match to protein family HMM PF01751;
                     match to protein family HMM PF01807; match to protein
                     family HMM PF08275; match to protein family HMM TIGR01391"
                     /codon_start=1
                     /transl_table=4
                     /product="DNA primase"
                     /protein_id="ADK86764.1"
                     /translation="MTSPTSLDQLKQQIKIAPIVEHYAIKLKKKGKDFVALCPFHADQ
                     NPSMTVSVAKNIFKCFSCQVGGNGIAFIQKIDQVDWKTALNKALSILNLDSQYAVNFH
                     LKEVDPKLKRYWDLHSALVDYYQTRLKLEPKEQGLTYLTETRKLSPQVIERFQLGLAF
                     TLEDQYFLPSLLNYPWISPAIEKAELCFATEKFPEALGFFNQQTHYATFKSRIMIPIH
                     DLKGNPVGFSGRALQKTEKIKYKNSAEHQWFKKSELLFNFHRIDKNTLKLYLVEGYFD
                     VFALTSAGIGDVVGLMGLALSESHIIAFQQQLKALETVVLALDNDTAGHDATFKLLQE
                     LNAHGIIVEVVDWNQAAYKDWDELFLAEGSDAVKAKTHRVLNLVEYLVAYFKTKGFDE
                     RITVNKVIDIIAQNQKVTADTSFSRFLCQKLQQLLQYSDVETLFTQLQQQKLKVKVNK
                     TTTFTQRAPIYESVVGVVDNSFRNESQPVAITKEFLVENNWKETKERVFHAEIFAYVL
                     LDKQFLVELKQSDLDELFASLQTPLFDVALFIDKARLYWAKVQEPDWAVFNSILGEQQ
                     AMFPTTFLAQIKEFFLNKSLSYDPEDYEEDLQFFRQLIVKQKELLKYFKSMVEH"
     gene            complement(420277..421626)
                     /gene="glyS"
                     /locus_tag="MPNE_0410"
     CDS             complement(420277..421626)
                     /gene="glyS"
                     /locus_tag="MPNE_0410"
                     /EC_number="6.1.1.14"
                     /note="identified by match to protein family HMM PF00587;
                     match to protein family HMM PF03129; match to protein
                     family HMM TIGR00389"
                     /codon_start=1
                     /transl_table=4
                     /product="glycine--tRNA ligase"
                     /protein_id="ADK87020.1"
                     /translation="MAQVYSQEVYVQYLKRYGFVFQSSELYNGLANSWDFGPLGAVLK
                     QQIKTALYNFFIKNKRDVLLIDTPIILNEQIWKASGHLANFTDALVDCKSCKLRFRVD
                     HLDEQIKSATQWNPKQVNCPNCKANNWSEVRDFNLLFQTEIGVVNSEKRLVYLRPETA
                     QGIFINFKQLLQLKKRPLPFGVAQFGKSFRNEVTPGNFLFRVREFEQFEMEWFCNPQA
                     SLSVFESQQQAIAHFLFKVLQLNPALVKQYEYDKNELAHYANKTVDFLFQFPHGLREL
                     WGLADRGTFDLEQHQKYAKKPLDFFDGENNEHFIPAVVEPSVGIERLFYALIVSSYQQ
                     EQLEGEMREVLRLPFHLCPEQIVVLPLVNKLKETAQTLFEALSQTHWRIGFESAGSIG
                     KRYRKADAIGTKFAITFDFESLEDQAVTIRERDSLKQVRVPIKELKAWFAQHDDQSH"
     gene            complement(421648..422367)
                     /locus_tag="MPNE_0411"
     CDS             complement(421648..422367)
                     /locus_tag="MPNE_0411"
                     /EC_number="2.1.1.-"
                     /note="identified by match to protein family HMM PF00588;
                     match to protein family HMM PF08032; match to protein
                     family HMM TIGR00186"
                     /codon_start=1
                     /transl_table=4
                     /product="RNA methyltransferase, TrmH family, group 3"
                     /protein_id="ADK87112.1"
                     /translation="MQETSFLFGSKAFLEALDNQLQIKKVNLSDKHQKLLGLIKKRGL
                     RYEMHSSQWFHQQFRHINHQEFVCVINPNQMLKTIEQLIQITDSKSTSTLVMLDEIQD
                     LHNFGAILRTCMAAEVDGIIFKKHNQAPINSTVIRTSMGTVFYQNLVQVTNLSYAITT
                     LQKHGFWTVATTLDERLKPKDYRQVDFDKRILLVGNEDKGLNALLLKNADLKVKIPMN
                     PKLNSLNVSVAVGIILFGWKS"
     gene            complement(422379..423692)
                     /gene="cysS"
                     /locus_tag="MPNE_0412"
     CDS             complement(422379..423692)
                     /gene="cysS"
                     /locus_tag="MPNE_0412"
                     /EC_number="6.1.1.16"
                     /note="identified by match to protein family HMM PF01406;
                     match to protein family HMM TIGR00435"
                     /codon_start=1
                     /transl_table=4
                     /product="cysteine--tRNA ligase"
                     /protein_id="ADK86838.1"
                     /translation="MNQFEPKFTLIDTVSNQSVVLEQKQINIYLCGPTVYNDLHLGNT
                     RPLIVFDVLQRVLQAAQYKVQFVQNITDIDDKIIKIAQQQEISEAQLCKQQITAYKSL
                     LKKLNILPIKHLQVTDKIDKMPGYIARLVQMGFAYVSPLGNTYFSVSQLPQYGILANR
                     VVETIEDEATDKRNKLDFVLWKQTTAGVKWNSPWGWGRPGWHVECAFLIDYSFKDQLT
                     IHGGGVDLKFPHHENENAMHMALYDKPLTQHWMHIGHLMFENQKMSKSLQNFLLAVDF
                     LTIHDFRILRWLFYQKHYYHPLDLSQSLIEQACSDIKRIQKAVNVCRTWFVYSEQSAI
                     PAPKQFEPVFKALLNNLNFANAITHIWKLVKQINHDVSKQNLSGLKEHLSHLEWALNI
                     LGIGFKSIHTKLNVQLIKKWASLRKNGQLDKADEVRQKLIKKGLL"
     gene            complement(423673..425649)
                     /gene="ligA"
                     /locus_tag="MPNE_0413"
     CDS             complement(423673..425649)
                     /gene="ligA"
                     /locus_tag="MPNE_0413"
                     /EC_number="6.5.1.2"
                     /note="identified by match to protein family HMM PF01653;
                     match to protein family HMM PF03119; match to protein
                     family HMM PF03120; match to protein family HMM TIGR00575"
                     /codon_start=1
                     /transl_table=4
                     /product="DNA ligase (NAD(+))"
                     /protein_id="ADK87023.1"
                     /translation="MAKVAQIRAIVEQLKRYDYHYYVLDDPLVSDFEYDQLYKQLQAL
                     EQAHPELIQPDSPTQRVGGIVVEAFNKFPHQNPMLSLDNAFDTATIASFIANINNLTG
                     VQNRFVVEPKIDGVSISLTYENGLLTRALTRGDGLVGEDVLSNVKTIKSIPLTIPFHK
                     QVEIRGEIFVDKKTFAQINENLAKPFANARNLAAGTLRNLNSEVSAKRKLKAFFYFVP
                     NALTLGCRSQSAVLAQLKQWNFPVSKAVASFDRPEALIEYLDQFDQTRDQLNFQVDGL
                     VVKLDNFHFYDQLGFTSKFPRWALAYKFKPKFVQTKLRGVLVTVGRTGKINYTAQLDP
                     VNLEGTVVSAATLHNFDYIKEKDIRLNDTVIIYKAGEIIPKVLEVCLPLRTAANQPIP
                     EQTHCPACQAPLVQYKDEVDQYCTNERCDQRNLEAINYFVSKTAMDIQGLSIQTISKL
                     YENNLVRSVVDLYHLKEHKAAVLALELKIGEVLFNKLISSIEQSKTKGMARLLTGLGI
                     KHVGQVLAKSLTKHFENIDALQSASMETLLELPDVGPTVAESLFNWFHNDNNLQLLAA
                     LKAVGVQMDALKSNTNFDTASIYFQKSFVITGSFPISRDTIKNLLANKYDCRFTNNVT
                     SKVDFVLAGIKATPRKLEQAKALNIPIINEPIWT"
     gene            complement(425713..425786)
                     /locus_tag="MPNE_0414"
     tRNA            complement(425713..425786)
                     /locus_tag="MPNE_0414"
                     /product="tRNA-Gly"
     gene            425817..427421
                     /locus_tag="MPNE_0415"
     CDS             425817..427421
                     /locus_tag="MPNE_0415"
                     /codon_start=1
                     /transl_table=4
                     /product="conserved hypothetical protein"
                     /protein_id="ADK87172.1"
                     /translation="METQNQIETLRYIFNQLNNQDKPQIIWFSGEGEDEKINFLIRLD
                     NYFQPTFVQDLTINFLPAFVKRNKKNPPNTLAKGNFVNIANKLLAVLARSLSWKQLNK
                     PQQKWLLWLLVPFLLLRQLWLKKKVSKIFQFVNERGILSFIKEQWPILTTLVTVGTTL
                     GTPIFSITISQQKAILENAGHGAFVFLVIFSVFAIALGLVSSLIFLVSSLFSIRQKKS
                     LQQLHQILSRLINKYFCLANSEQNQTGRYQLKNTGVCFFYGFDFEEKEYITQAMNLLL
                     LLKQTNCFVLVGCKESNMLLIKNKVEPDINLKQSSLYLDLKSQISPLAQISKYNLLFE
                     ELALDADMFYLEDFFALLKTPRQIVNFLFRIKQNLKEFHQPQTLWFDYLALWALVIAT
                     DFEFNNVLWSFNDYLSLTNKQKEDYASVNLTAFFNRSLKNHKDNSLLFKPELFNTHAY
                     IPETYTQVTLENIDSDKRAQLVALNWFSQQKFSDFIEEKINFWQTQQAENKVFYLTLG
                     ERIFFLVLVNKKFKQIKLEAALKYLN"
     gene            427422..427496
                     /locus_tag="MPNE_0416"
     tRNA            427422..427496
                     /locus_tag="MPNE_0416"
                     /product="tRNA-Arg"
     gene            427570..427643
                     /locus_tag="MPNE_0417"
     tRNA            427570..427643
                     /locus_tag="MPNE_0417"
                     /product="tRNA-Trp"
     gene            427651..428427
                     /locus_tag="MPNE_0418"
     CDS             427651..428427
                     /locus_tag="MPNE_0418"
                     /codon_start=1
                     /transl_table=4
                     /product="conserved hypothetical protein"
                     /protein_id="ADK87138.1"
                     /translation="MHYSYSFKEYIERFAKKVNSIDSEYFEFSSYIERMRTVFGLLIA
                     LICFSNVLCFLFIATWFSTKGFGQHYRALIFTLFIPFVTSLLANIIFINLNRAFREYF
                     KISSKSRSFLVICAFSSLPIVNIWLMLWWVAMIKRFTSNYAFAIFDKYNGLTSGVFIF
                     DFADNVNFEGKLVSFDNTKDTNRDFVHFYSEAKLKRDKITLQTNPIPHERMYVNRMYY
                     QQKLSMGANQNSPSTAFANLKRYVEHKQQKIIKIKQFILT"
     gene            428472..428765
                     /gene="rpmE"
                     /locus_tag="MPNE_0419"
     CDS             428472..428765
                     /gene="rpmE"
                     /locus_tag="MPNE_0419"
                     /note="identified by match to protein family HMM PF01197;
                     match to protein family HMM TIGR00105"
                     /codon_start=1
                     /transl_table=4
                     /product="ribosomal protein L31"
                     /protein_id="ADK86703.1"
                     /translation="MKKDFHFPSQSVSFKCASCSNSFTIESTLKQKEITIDICGKCHP
                     FYIGELTKQTVHGRAEKLSGKFNAGKAFLENKTPKKAKGKTEEYTKHRSLNEL"
     gene            428766..429845
                     /gene="prfA"
                     /locus_tag="MPNE_0420"
     CDS             428766..429845
                     /gene="prfA"
                     /locus_tag="MPNE_0420"
                     /note="identified by match to protein family HMM PF00472;
                     match to protein family HMM PF03462; match to protein
                     family HMM TIGR00019"
                     /codon_start=1
                     /transl_table=4
                     /product="peptide chain release factor 1"
                     /protein_id="ADK86893.1"
                     /translation="MEFDKQFFSSVEKIVELAEQLEKDLNKPDLTFEQIKAINKELKH
                     KQPLVVKFKEFKRLIDQALEAEAILENNELKELHDEAKKELERVRSVVPEYEEALKLL
                     LLPIDENNQKNVIVELRPAAGGDESCIFLADLFNMYRNFCTNKGWKLQINEMIPSSVG
                     LNFVSFEVNGVDVFAKLKFESGVHRVQRVPATESKGRVHTSTVTVAVLPQLEAVEVHI
                     NPADLRVDTYRASGAGGQHVNRTESAVRITHLPTGIVVSCQEGKSQFTNRDTAMKMLR
                     AKLWEKAQNEQLSTQAGLRKSQVGSGDRAEKIRTYNYPQNRVTDHRIKLTVNKLNTII
                     LGDLDEIIEALQADEKKQQLENFFS"
     gene            429845..431206
                     /locus_tag="MPNE_0421"
     CDS             429845..431206
                     /locus_tag="MPNE_0421"
                     /note="identified by match to protein family HMM PF01170;
                     match to protein family HMM PF05175; match to protein
                     family HMM TIGR00536"
                     /codon_start=1
                     /transl_table=4
                     /product="methyltransferase, HemK family"
                     /protein_id="ADK87235.1"
                     /translation="MNLYELFLNQKLLYGTDPHFNGVFLTLLEKFGLHFKDLTALWKH
                     AKTITDFDEQGIVNALKAYFVDQLPLPYITGSVKLGSLTFKTQPGVFIPRADSLALLK
                     VVKAQNLKTAVDLCCGSGTLAIALKKRFPHLNVYGSDLNPQALQLAAQNARLNMVEVQ
                     WIEADFLAALAQVNTPIDLIITNPPYLNESQLDQTLNHEPRNSLVADGNGILFYQKLY
                     NFLLGNRQVKQVILECSPTQKKEFLALFSIFKTSEIYTSHKQFIGLSIDNTKLPVLKI
                     AQTKQIKALLDKGMTAIIPTDTQIGLMSYCQQDLDHIKQRDPNKHYVQFLAPSQINQL
                     PKQLQKLAKLFWPGAYTFIVDGQSYRLPNSPQLLKLLKTVGLIYCTSANQAKQKPFGK
                     LSAYQNDPYWVQQNCFIVQNSFKSNNEPSLIYNLDTKQIVRGSSTQLQRFQALLAKHK
                     LRH"
     gene            431337..433718
                     /locus_tag="MPNE_0422"
     CDS             431337..433718
                     /locus_tag="MPNE_0422"
                     /note="identified by match to protein family HMM PF03202;
                     match to protein family HMM PF03305"
                     /codon_start=1
                     /transl_table=4
                     /product="conserved hypothetical protein"
                     /protein_id="ADK86996.1"
                     /translation="MKFKYGATLFSGFLGLSAILAACGAKGKFDQVDDGKIVLASSLT
                     SKNAANALQAVVEKYNQVKGGNDYPIEITQITGGYDGGRGNLQTKLSVKDKTTFYNLI
                     LNYPDLVSTLGRVGMELPLDNVDLSKLSPNFLKFNERISGVAKKANYAIPVSLSTEVL
                     ALNGPVLHYILNSAKGGNETAVTQRTASTNQQNTLQNSLKINESDPITKELWEKIQKA
                     AETNGKAKEQGKSKKQGTEKTTTLTLLKTESSQQSNTTKDGKATSDEAIKKTWGDYQK
                     VENGLKGYTFKASVFENWHELLDFSARIARSFTNIHTKETKKGTDIQGVLGIDSTPNA
                     LFTSVFAAGGGNYDNFFYKVQDGRADFSNFKNKETSYQNLQKVFSDYKELIDKNGLFV
                     NKGGSYSSNFQKFHQLAYSISSTSGFFYSFAGNSAKRLKFDDGNFIEFPRFTQPVKAP
                     NKTTQSGGENNNKSENNLLGTFEIEDKSKKRESVESSEKSSSGTQSKSKKGKSMKTIY
                     LYKAQIPEGKNKGDNAILITNQTVIDKLEKAAKEDGKSGTQVSTVASKSTTKENQENK
                     IIGYTSTDNLREDNKNIFDIDDLNDEKYDRKIIVSATEEVLEQSNTLQSEEAVVLPAL
                     AKYKASDSTKIAITQEPNLIGIHANEKENEETRKFVNWFLNSEQTWESKKYSKNKQNS
                     NEKRTPAQFFADSASYILPLKKTFDNANKKEDQSKANNKTNSQRTNTYIEKALEIFKG
                     ISQNQITSYSDPSDFRSGRFRDGIGSNFNAVVNSKVDFNKFINNFIASLGFDI"
     gene            433756..434703
                     /locus_tag="MPNE_0423"
     CDS             433756..434703
                     /locus_tag="MPNE_0423"
                     /note="identified by match to protein family HMM PF01420"
                     /codon_start=1
                     /transl_table=4
                     /product="type I restriction modification DNA specificity
                     domain protein"
                     /protein_id="ADK86725.1"
                     /translation="MEIKTYKIKDICEISRGKAITKEYIRANPGEYPVYSGSTLNDGE
                     IGRIDECEFDGEYVTWTIDGYAGIVFYRNERFNASQHCGVLKVKSNEICPKFLAYALG
                     MEAPKHVNNACVIPNLTLKKMREIELDFPSKKIQEKIATILDTFTELSAELRERKKQY
                     AFYRDYLLNQENIRKIYGANIPFETFQVKDICEIRRGRAITKAYIRNNPGENPVYSAA
                     TTNDGELGRIKDCDFDGEYITWTTNGYAGVVFYRNGKFNASQDCGVLKFKNKKICTKF
                     LSFLLKIEAPKFVHNLASRPKLSQKVMAEIELSFPPLEI"
     gene            434969..435769
                     /locus_tag="MPNE_0424"
                     /note="conserved hypothetical protein; this gene contains
                     a frame shift which may be the result of a sequencing
                     error"
                     /pseudo
     gene            435778..436842
                     /gene="mgpC_5"
                     /locus_tag="MPNE_0425"
                     /note="MgpC protein; this gene contains a frame shift
                     which may be the result of a sequencing error; identified
                     by match to protein family HMM PF05220"
                     /pseudo
     gene            437358..437900
                     /locus_tag="MPNE_0426"
     CDS             437358..437900
                     /locus_tag="MPNE_0426"
                     /note="identified by match to protein family HMM PF01519"
                     /codon_start=1
                     /transl_table=4
                     /product="conserved hypothetical protein"
                     /protein_id="ADK87244.1"
                     /translation="MKEKIPFYNEKEFHYMMKKTKKGTFSGWYIINPENNSVEFSGSF
                     NRQFKLNKPVIPVNTEYVTRKEFNEYKDSNDQRLTKIENKIDKLEIKVDKLKKKVDKL
                     EVKVDKLVETVNAQGEDLNNFKVEVRGTLQSQGETLQLILQTLQDMSKRLDSVEGRLD
                     SMDGRLDSMETRLDKIDPLK"
     gene            complement(438032..438793)
                     /locus_tag="MPNE_0427"
     CDS             complement(438032..438793)
                     /locus_tag="MPNE_0427"
                     /note="identified by match to protein family HMM PF00938"
                     /codon_start=1
                     /transl_table=4
                     /product="conserved hypothetical protein"
                     /protein_id="ADK87178.1"
                     /translation="MRKKKFLSKVSFGSLFLLCGTVLSACTGIQADLRNLIKEATGKD
                     IDVYKAIKTTEGKKNMITSLKKSYKVNPKDTTKLLLDAWKQSAEKSELGIPDFDFDDV
                     IYPASKDPFTMERKIEYFQMTYQSFKDLSIEAKLSYTFNWFGDYSSGDFTAKKGDKHY
                     FDLFLKIKSNSDPGKQFTTEKFLTKEEKIKVNGKEITRNLEWIEFSASLSFSLKGKDD
                     VSEKSVNKFLSTFANNTEGYSSDINLFIYLEYLIK"
     gene            439072..439188
                     /locus_tag="MPNE_0428"
     CDS             439072..439188
                     /locus_tag="MPNE_0428"
                     /note="identified by glimmer; putative"
                     /codon_start=1
                     /transl_table=4
                     /product="hypothetical protein"
                     /protein_id="ADK86830.1"
                     /translation="MQIFNFLNWSAKRLIPVGNRVASVSYFLKNQKKKERNI"
     gene            439440..440234
                     /locus_tag="MPNE_0429"
                     /note="conserved hypothetical protein; this gene contains
                     a frame shift which may be the result of a sequencing
                     error; identified by match to protein family HMM PF03257"
                     /pseudo
     gene            440285..441235
                     /locus_tag="MPNE_0430"
                     /note="conserved hypothetical protein; this gene contains
                     a frame shift which may be the result of a sequencing
                     error"
                     /pseudo
     gene            441309..441653
                     /locus_tag="MPNE_0431"
                     /note="hypothetical protein; this gene contains a frame
                     shift which may be the result of a sequencing error;
                     identified by glimmer; putative"
                     /pseudo
     gene            441626..442423
                     /locus_tag="MPNE_0432"
                     /note="conserved hypothetical protein; this gene contains
                     a frame shift which may be the result of a sequencing
                     error"
                     /pseudo
     gene            442485..444260
                     /locus_tag="MPNE_0433"
     CDS             442485..444260
                     /locus_tag="MPNE_0433"
                     /EC_number="2.4.2.-"
                     /note="identified by match to protein family HMM PF02917"
                     /codon_start=1
                     /transl_table=4
                     /product="ADP-ribosylating toxin CARDS"
                     /protein_id="ADK87256.1"
                     /translation="MPNPVRFVYRVDLRSPEEIFEHGFSTLGDVRNFFEHILSTNFGR
                     SYFISTSETPTAAIRFFGSWLREYVPEHPRRAYLYEIRADQHFYNARATGENLLDLMR
                     QRQVVFDSGDREMAQMGIRALRTSFAYQREWFTDGPIAAANVRSAWLVDAVPVEPGHA
                     HHPAGRVVETTRINEPEMHNPHYQELQTQANDQPWLPTPGIATPVHLSIPQAASVADV
                     SEGTSASLSFACPDWSPPSSNGENPLDKCIAEKIDNYNLQSLPQYASSVKELEDTPVY
                     LRGIKTQKTFMLQADPQNNNVFLVEVNPKQKSSFPQTIFFWDVYQRICLKDLTGAQIS
                     LSLTAFTTQYAGQLKVHLSVSAVNAVNQKWKMTPQDSAITQFRVSSELLGQTENGLFW
                     NTKSGGSQHDLYVCPLKNPPSDLEELQIIVDECTTHAQFVTMRAASTFFVDVQLGWYW
                     RGYYYTPQLSGWSYQMKTPDGQIFYDLKTSKIFFVQDNQNVFFLHNKLNKQTGYSWDW
                     VEWLKHDMNEDKDENFKWYFSRDDLTIPSVEGLNFRHIRCYADNQQLKVIISGSRWGG
                     WYSTYDKVESNVEDKILVKDGFDRF"
     gene            complement(444271..445506)
                     /locus_tag="MPNE_0434"
     CDS             complement(444271..445506)
                     /locus_tag="MPNE_0434"
                     /codon_start=1
                     /transl_table=4
                     /product="conserved domain protein"
                     /protein_id="ADK87240.1"
                     /translation="MNGNESNGHFYVVVDVTNANNLGNQRRIANPRNYFYYLEGLDKN
                     AQSTYIIRFETKDKFYSLDALRFDNNGIYVDNASRDAVIQARQKSKLYFNTSDWRGKL
                     PQNFFQTTTSLSTKNREIVAHFLKSNESSKRGVLSQAASGAVVGYVERLTNKKVFLKD
                     EIKFDVEKDGIKLDLKADFSLEQNGSLGLNDPNDVNKLAQEAQSYTVMVSDGGAQTDN
                     NAEGGNLRIALTKNAFNPKQSTTVDIPYKIENRSVGNNKEQKTLVFDFSGLNPYEYNM
                     IVGALFTDSSFINDAYAPIQSTFQRQLKEFLQVKYENQVGANGSFDLFKPRSLSSQQL
                     VQGERSLDGFTVELNANGGSFNFLTHVDPLVAGLTVAAIASVVAAGAVTYLVVRRYRK
                     RNEFVDKIFASNIRAKQWR"
     gene            complement(445914..446603)
                     /locus_tag="MPNE_0435"
                     /note="conserved hypothetical protein; this gene contains
                     a frame shift which may be the result of a sequencing
                     error"
                     /pseudo
     gene            complement(446949..447338)
                     /locus_tag="MPNE_0436"
     CDS             complement(446949..447338)
                     /locus_tag="MPNE_0436"
                     /codon_start=1
                     /transl_table=4
                     /product="conserved hypothetical protein"
                     /protein_id="ADK87141.1"
                     /translation="MSFGLVGTVNNNGWKSPFRHETKYRAGYDKFKYYKTHYRGAKKA
                     GTNDDRWRWTAWFDLDFAHQKIVLIERGELHRQADLKKSDPATNETSKTVWGSIKEKL
                     LQNVNNLHSEKGVFLWFRQSGFTTTRN"
     gene            complement(447718..451140)
                     /locus_tag="MPNE_0437"
     CDS             complement(447718..451140)
                     /locus_tag="MPNE_0437"
                     /codon_start=1
                     /transl_table=4
                     /product="conserved hypothetical protein"
                     /protein_id="ADK86992.1"
                     /translation="MKRLQYRFLLFGFALGSFGWFVASSAFTSVVKSNNETLSSDGGV
                     HMRYLKGKGDVLSILKSKSPAITQRFDLKWNNGKKTEVYLNNVNNYISESLYAQEALK
                     QIERTAQLSIQNGELPDVKVYTNSGASFGLVGWHTDNGRTWAFRHENKYDKNVHFSWN
                     QTYYKYSNRERTASNPYYWKWVAWFDLGYANQRIGLVENDEYHIDKRVPEPTPRKWDK
                     NKPLWGDIRSKILYSAERLDPDKGIFIWFNQTGFNTKGTKGWANSGFFTDFWDTNNNP
                     NAFTTNITSEGGNSNWHSPDWGSHTTDTRFFLKLEPYSKLFYKENGQERLITVSDYIR
                     KAKSTKTNYQWVNKNQIKTLVRKTRSIDLGLGSAVRQTYTTKSDIASNQQLKYKLKDS
                     TFSIDTYNNFKLDKLLVPKTNEDATAIKNGVFVKQPTLSFDFNPVLTNAIVNIHNLFA
                     QTLDLKEHLKSDQPYNESDKAAINKVIEQIKNKEVDYIQVADFIGKLKNWSQNPGSIE
                     SKGENTAQWYADAKKEFGLNLNDDVNTWTQLSSLIASYFSKDIFANVKLNGAKERRMK
                     VWDGAKFEFIPIENTEKQSEQLANENRAEIAVSAIGFQDEGGLRDASFINKVALTPKS
                     SKTKIANGDASKIEKAANEISYKYHYRQNFKQASWDKQNSQTKSIVVQSTDLNDERER
                     FQKDINNYLKVQGISETEIKVNAVHKVDAMLNARKSDDPKLASVQSTANKYGLNLRSN
                     PYTGQFYVVVDVTNANDLGNQRRANNAKSYFYYIEGLDKGAQSSYLVRFENKQKLYSL
                     ESLAVDSRGLYVKNVSKDAIIQAKQNQNLYLDTHNWNAALKANLTNAELTLPTASADN
                     SAKLSTPNAENDEGFLSENVSGSILGYVERMTGKKLFLKERVSFNKEDKNNLKLRLTS
                     NFTLDKKGNLEVKDPSVINQIVEEAKGYNVLVSEEKGDDPESDKNIFKITLTTNPEQS
                     TVIKLPYWIVTKKSKTNKDGTVREQKNLVFDFSNLNNFEYNTVVSLLFTDSSFIKNAY
                     APLQTEFRKQLKTVLEHKYQAPIKTGQLPLLTKVQLANNQKQIDNFTFDLHKNIFNKE
                     DINKINWPLIAITFTGSAALLSTIIASGVVLHRWRKSRKHFWEQMLKARKVK"
     gene            complement(451404..451480)
                     /locus_tag="MPNE_0438"
     tRNA            complement(451404..451480)
                     /locus_tag="MPNE_0438"
                     /product="tRNA-Arg"
     gene            451566..451790
                     /locus_tag="MPNE_0439"
     CDS             451566..451790
                     /locus_tag="MPNE_0439"
                     /codon_start=1
                     /transl_table=4
                     /product="conserved hypothetical protein"
                     /protein_id="ADK87075.1"
                     /translation="MSKDKKNKVEQLEPVDLFERTKLEDTQVLNDVELDDIKKLEELK
                     KELENTFDPRTRIEIKREIKELERKLRRNR"
     gene            451794..454412
                     /locus_tag="MPNE_0440"
     CDS             451794..454412
                     /locus_tag="MPNE_0440"
                     /note="identified by match to protein family HMM PF02811;
                     match to protein family HMM PF07733; match to protein
                     family HMM TIGR00594"
                     /codon_start=1
                     /transl_table=4
                     /product="putative DNA polymerase III, alpha subunit"
                     /protein_id="ADK86787.1"
                     /translation="MFVNLHTNSYYNFLNSTLSPQKLVDLAVQDQQVAVCLTDPNLFG
                     ATEFFLACQKAHIKPLIGLSVTVRHYEQNVNLLVIAQTNRGYQNLMCLALVKDQPDLQ
                     LEPFLDGNVVIICTQTELRLNTANPVYLAHGLSGRYPKIAVTQKPVKCQNTNKDLTLL
                     LTLKQISQINSEHFQPLEWKLSRSLNEIQLDPPLLQQLRHQPFLSQKAAQQIFSEEEL
                     GNLQKLVEQSQWDLTKLKASSLQVSHNDAQMLSEQCQLALTEFLKLNPQLNKQLYEER
                     LAKELEIINSLHFAGYFLVVSDLVQFAHNNDILIGPGRGSAVGSLVAFLLKITQIDPV
                     ANNLIFERFISRHRQGLPDIDIDIMETKRDLVIDYVMQKYGREQCAQIVTFQKFKTRS
                     ALRDVGKVFKHIEGAEDLLGKLPKDKSLLELDVNGVTDPVLQLSLKSFRLLWEVAREI
                     INFPRQPSIHASGVVIVTEPLITTIPLMVGNNNNYVTQVSMDWLEWYNLNKFDLLGLI
                     NLTMIHEVVQAVKPKEVSVQQFLQQIPLDDEATFTNLTNQATLGVFQLESFGMKKVLK
                     QIKPHNLHDLAIVLALYRPGPQDNINTFIANRNLGFDTSDIDPRILPILKETYGVLIF
                     QEQVINIAKTVANYSLETADSFRRAISKKNLQVIQDNMRSFYEGALANNFSLKAATTI
                     FNYIQRFAGYGFNLSHALGYALLSYWTAWLKTHYFEQFNLWWLNHEQGKKEKQKQLLN
                     EFISSGYEICPPLINKAKSDFSVQDKKLYLGFKLINGIGDKQAHALEHVQEVLKQNPN
                     LSLIATVNLCLSKTVGGLELKDITLLQQAGCFNCFNYTVDFNLAKSFWVQSNHELFPK
                     IPLDQPPVINWKSFGF"
     gene            454416..455291
                     /locus_tag="MPNE_0441"
     CDS             454416..455291
                     /locus_tag="MPNE_0441"
                     /note="identified by match to protein family HMM PF01367;
                     match to protein family HMM PF02739"
                     /codon_start=1
                     /transl_table=4
                     /product="5'-3' exonuclease, SAM domain protein"
                     /protein_id="ADK86859.1"
                     /translation="MKNAILIDGNSLAYRAYFATWQQVEFAKLHNLPFNNAIRTMLMM
                     CWNLLQSKQYDYGVISFDTKAPTFRDQLYSEYKSKRSKTPSELLVQIPVVKESLRHLG
                     FLVCEQDGFEADDLIGSYARLMTQNNVAVDIYSSDRDLLQLVDSMTSVWLCVKGTKEM
                     KEYNTDNFAEQFFGLTPKQVIEYKGLVGDNSDNLTGIKGIGPKKGIDLLKQYGTIDNI
                     FANFDKLSKALQTILQGQIDTAKKFSFLASIKTDIKLNDDIVHAALKPIDKQALLELL
                     DKYGIKALAQKFSQL"
     gene            455291..456124
                     /gene="mutM"
                     /locus_tag="MPNE_0442"
     CDS             455291..456124
                     /gene="mutM"
                     /locus_tag="MPNE_0442"
                     /EC_number="3.2.2.23"
                     /note="identified by match to protein family HMM PF01149;
                     match to protein family HMM PF06831; match to protein
                     family HMM TIGR00577"
                     /codon_start=1
                     /transl_table=4
                     /product="DNA-formamidopyrimidine glycosylase"
                     /protein_id="ADK87214.1"
                     /translation="MPELPEVATVITELKSCVLNKPVKQVKVHLDKVLKNTNVKQLND
                     ALVNHSFVDIKRRGKYIIFCLSNGLFLVSHLRMEGKYFFEAKGSQFDLNHVLVEFLFQ
                     DGDQLNYHDTRQFGTFHLFNRYQFENARELNKLALDPLDQEFNHQAIFNKGHKSNKKI
                     KTFILDQTNISGIGNIYADEILFASKIHPETLAKNLNLSQYQLICQNATDILKKAVEM
                     KGTTIGTFTFKKDHTGGYQHFLKIHGKKGKQCQSCNTTIIKKKINGRGSYICEKCQIQ
                     R"
     gene            456270..457148
                     /locus_tag="MPNE_0443"
     CDS             456270..457148
                     /locus_tag="MPNE_0443"
                     /note="identified by match to protein family HMM PF08282;
                     match to protein family HMM TIGR00099; match to protein
                     family HMM TIGR01484"
                     /codon_start=1
                     /transl_table=4
                     /product="Cof-like hydrolase"
                     /protein_id="ADK86665.1"
                     /translation="MKNKIKYVYSDLDGTIVSWNPKNQFTHQGKTYKNLHEVSHATVT
                     AFKQLQAQGIKIGIVTGRDYCRVRWLEKYLNTDLPTITLDGAIIYFRDEIIRQEVLDK
                     EFIHGINQIVKRYPTAAFKLNMGWGNYYTCNPSLIFEGDHAYREHFNADSKFYRKEID
                     NTVDWDINNMKVNQVYFDTFTCPEPMIQELDNLVEKSDVTAKSYRHSLYIIKKGVSKA
                     SALQNLQRDFLVEMKPANTIVFGDGDNDIEMMQWADHSVSLTGSDPECYKLAKYHTDS
                     VDDDGIAKWINKNLLC"
     gene            complement(457674..458522)
                     /locus_tag="MPNE_0444"
     CDS             complement(457674..458522)
                     /locus_tag="MPNE_0444"
                     /note="identified by match to protein family HMM PF00702;
                     match to protein family HMM PF05116; match to protein
                     family HMM PF08282; match to protein family HMM TIGR00099;
                     match to protein family HMM TIGR01484"
                     /codon_start=1
                     /transl_table=4
                     /product="Cof-like hydrolase"
                     /protein_id="ADK87220.1"
                     /translation="MKPKVQNLIFDLDGTLLSWGHEPLPQTVTFLKELQKQGFKITFA
                     TGRSHILIRNTTQFIQPDLPVISSNGALIYDFAREKALHMTQLAPQSVVPIMRLLLQL
                     EESFCIYTDKKVFGFEKPGIPCKRLRTTQSKIVEPDITQNNFTINPLTDASKFDFATQ
                     NITKILLITEDRGRISKITKHLDAIENISYVSSMTFALDIMHKDVNKAYGLKALEQQT
                     GLDPQMTMVFGDGDNDVEIFNAVKYSVAMANGSDLAKQNATFISEFDNDHDGIYHFLQ
                     CFLKIE"
     gene            complement(458525..460906)
                     /gene="leuS"
                     /locus_tag="MPNE_0445"
     CDS             complement(458525..460906)
                     /gene="leuS"
                     /locus_tag="MPNE_0445"
                     /EC_number="6.1.1.4"
                     /note="identified by match to protein family HMM PF00133;
                     match to protein family HMM PF09334; match to protein
                     family HMM TIGR00396"
                     /codon_start=1
                     /transl_table=4
                     /product="leucine--tRNA ligase"
                     /protein_id="ADK87121.1"
                     /translation="MYNHNLLEEKWLQLWKTKQVNRFFDDKTKPKYYILDMFPYPSAA
                     GLHLGHVRAYTITDVLSRYHKAKGFNVIHPIGFDAFGLPAEQYAIASNKHPGDWTDKN
                     ITNFIEQLTAFGFDYDYQLSLKTTDPRYYQYTQWIFGQLFEAGLAEVKEIDVNWCAEL
                     GTVLANEEVLIDSNGNAVSERGEFPVTKRKMKQWVLKITAFAESLLNGLAELDWHQSI
                     KEMQTNWIGKSEGVEVTFDIENSKETITIFTTKVQTIFGVTFLALSTSHPLVKEVAKT
                     NPKIAQFLQKQAQKTTTVKQPETLHDGVDLKLKAINPATNTAIPLYVANYVVEGYGTD
                     AVMGVPAHNENDNFFARKQKLPIITVIDKQERLQHSGQFSGLNSQTANTQITQMLVER
                     QKAKKTTVYKLRDWIFSRQRYWGEPFPILFDENNQPHLVKELPVTLPALANYQPDGST
                     NPPLWRNQEWAKVKQGNQTFTRETSTMPQWAGSCWYYLGYLMLINNENFWPIDSKEAK
                     DLFERYLPVDLYVGGAEHAVLHLLYARFWHQFLYQKGIVTTKEPFKKLINQGMVLGPD
                     GKKMSKSKGNTINPTPLIDSHGADALRLYLMFMGPISAALTWLDDGLNGMRRWLDRVH
                     NFFHKENIIKETVDQETVYGYNLFLKRSYEHLEKQELNLVISQMMIFLNLLYKTKQLT
                     LAYAKGFLTVLSFFAPYLAEELNAKLGMEPFIVHAQLPNVDNSVLETDKVKIILSVNG
                     RFKGTKEFAKGVDEQTVLKAFKTDPEFQALFDQPLARVVFVPNRIINVLLKSE"
     gene            complement(460907..461251)
                     /locus_tag="MPNE_0446"
     CDS             complement(460907..461251)
                     /locus_tag="MPNE_0446"
                     /codon_start=1
                     /transl_table=4
                     /product="conserved hypothetical protein"
                     /protein_id="ADK86928.1"
                     /translation="MLLKRLIKLAIFLFFVAVGFIIFIGSFWLNTYNTKEWANLLAEK
                     DASGLIVQIIPNINQWFKGTVEQQQKLFQTLVHFFIPVGFGLLFGIAVAIIADLFYHL
                     IKYLIKRSFKKN"
     gene            complement(461286..461975)
                     /locus_tag="MPNE_0447"
     CDS             complement(461286..461975)
                     /locus_tag="MPNE_0447"
                     /codon_start=1
                     /transl_table=4
                     /product="conserved hypothetical protein"
                     /protein_id="ADK87016.1"
                     /translation="MKTPLKPKFQPAKIANAVVVGGMIAFGKTTIAESLAKHLKGSKV
                     IYELEEQDQLADLLLAKMYERNDELLYAPLFQLYFTLNRFNKYRKECNNKTPTIFDRS
                     IFEDWLFAKQNIHRPSIFTYYNHLWNGIVKELIFKHGIPALYVILEGDWELFEQRLFQ
                     RNRKVEIDNFAKNKDYFKNLYKIYGEFIKNVCYDFGISHCIVNANQSVESITKQVLEV
                     LKSKNLDWEII"
     gene            complement(462008..462104)
                     /gene="srpB"
                     /locus_tag="MPNE_0448"
     ncRNA           complement(462008..462104)
                     /ncRNA_class="SRP_RNA"
                     /gene="srpB"
                     /locus_tag="MPNE_0448"
                     /product="Bacterial signal recognition particle RNA"
     gene            complement(462123..463199)
                     /locus_tag="MPNE_0449"
     CDS             complement(462123..463199)
                     /locus_tag="MPNE_0449"
                     /codon_start=1
                     /transl_table=4
                     /product="conserved hypothetical protein"
                     /protein_id="ADK86980.1"
                     /translation="MTNFEYYRDFDDFQRRETINFFLSKFPLASQKQLQDFLEQARQA
                     YVQLRQTNPAHLDWNQTLLYLAQKFLPEKQSEKDRLKKILVLQEQLKVRYEGEIKRQS
                     QQNSELLIQLGQRDEEIIQMQQLFKEKERQLEVYQKQLNEAKEYNHKLEEHYNKTLEE
                     ALKEYEQQCTDAIHRRDEEIQAIFTSKLNEKNSEITQLQTYLQSAVDENEALQKQHKL
                     VLFKNQKYEKMVSDLQVDLARIQEINNSLTSEKRDFQRANNDLVKQYNKLKNRLEQKL
                     GEITNAQVNGQTHTVSLADTSQQFHRPQEAVIPQTQVISYTLDDMDDDMEVEETPPTT
                     NKDLPRGATQPKRNSIKRVSKLID"
     gene            complement(463192..463578)
                     /locus_tag="MPNE_0450"
     CDS             complement(463192..463578)
                     /locus_tag="MPNE_0450"
                     /codon_start=1
                     /transl_table=4
                     /product="conserved hypothetical protein"
                     /protein_id="ADK86714.1"
                     /translation="MSNFFEKYINGFIETLDQIDAADFQRIQHDFDPNQFPYDWVVER
                     VSDVKDYLLNPRDFSDVETFKSTMRAKIKHFYACYSSKIPFFLFTSFVLAIFNSVGQY
                     VKYHCDLDFTNPDAVIIFFREKALND"
     gene            complement(463571..464590)
                     /locus_tag="MPNE_0451"
     CDS             complement(463571..464590)
                     /locus_tag="MPNE_0451"
                     /note="identified by match to protein family HMM PF03099;
                     match to protein family HMM TIGR00545"
                     /codon_start=1
                     /transl_table=4
                     /product="lipoyltransferase and lipoate-protein ligase"
                     /protein_id="ADK86737.1"
                     /translation="MKTYILTSPKNIPYFNAALEEWLLTEFKKGEEIKVIYFWQNANT
                     IVVGRNQNTYAEVNLSEVEKDKVNLFRRFSGGGAVFHDMGNICFSIILPKAKKEMENA
                     YEETTRNVVKFLNSVGVPAQFHGRNDLEIEGKKFSGLAEYLSKDRVLVHGTLLFDTDF
                     TKLAKYLNVDKTKMVSKGIESVQKRVVNVKEYLPNLSTPTFLEKMVQFFTETEHAETI
                     HLDESSIKMVEKRAQEHFQSWDWNFGKTADYNFKNKKRFEGAGIFECNVQVDQGKVVD
                     IEFYGDFLSVIDITPVTQQLVGQKYDYQIFAKILGNIDNFKEYFGTLTPQQMLEVIFD
                     NKKDE"
     gene            complement(464617..465990)
                     /gene="lpdA"
                     /locus_tag="MPNE_0452"
     CDS             complement(464617..465990)
                     /gene="lpdA"
                     /locus_tag="MPNE_0452"
                     /EC_number="1.8.1.4"
                     /note="identified by match to protein family HMM PF00070;
                     match to protein family HMM PF01134; match to protein
                     family HMM PF02852; match to protein family HMM PF07992;
                     match to protein family HMM TIGR01350"
                     /codon_start=1
                     /transl_table=4
                     /product="dihydrolipoyl dehydrogenase"
                     /protein_id="ADK87170.1"
                     /translation="MNYDLIIIGAGPAGYVAAEYAGKHKLKTLVVEKEYFGGVCLNVG
                     CIPTKTLLKRAKIVDYLRHAQDYGISINGQVALNWNQLLEQKGKVVSKLVGGVKAIIA
                     SAKAETVMGEAKVLDPNTVEVAGKTYTTKSIVVATGSRPRYLTLPGFAEARQNGFVID
                     STQALSLEGVPRKLVVVGGGVIGIEFAFLYASLGSEVTILQGVDRILEIFDTEVSDLV
                     AKLLQTKNVKIITNAQVTRANNNEVFYSQNGQEGSVVGDRILVSIGRIPNTECLDGLN
                     LQRDERNRIVLNQDLQTSIPNIYIVGDANAQLMLAHFAYQQGRYAVNHILNKKQVKPA
                     QKLTCPSCIYTNPEVASVGYTEMELKKQGIPYVKTNLVLAHCGKAIADNETNGFVKMM
                     FDPQTGKILGCCIIAATASDMIAELALAMDAGLTLFDIANSISPHPTINEMIADVCKK
                     ALFDHFK"
     gene            complement(465991..467199)
                     /locus_tag="MPNE_0453"
     CDS             complement(465991..467199)
                     /locus_tag="MPNE_0453"
                     /note="identified by match to protein family HMM PF00198;
                     match to protein family HMM PF00364"
                     /codon_start=1
                     /transl_table=4
                     /product="putative dihydrolipoyllysine-residue
                     acetyltransferase component of pyruvate dehydrogenase
                     complex"
                     /protein_id="ADK87254.1"
                     /translation="MANEFKFTDVGEGLHEGKVTEILKKVGDTIKVDEALFVVETDKV
                     TTELPSPYAGVITAITTNVGDVVHIGQVMAVIDDGAGAAAPAAPQPVSAPAPAPTPTF
                     TPTPAPVTTEPVVEEAGASVVGEIKVSNSVFPIFGVQPSAPQPTPAPVVQPTSAPTPT
                     PAPASAAAPSGEETIAITTMRKAIAEAMVKSHENIPATILTFYVNATKLKQYRESVNG
                     LALSKYNMKISFFAFFVKAIVNALKKFPVFNGRYDKERNLIVLNKDVNVGIAVDTPDG
                     LIVPNIKQAQTKSVVDIAKDIVDLANRARSKQIKLPDLSKGTISVTNFGSLGAAFGTP
                     IIKHPEMCIVATGNMEERVVRAEGGVAVHTILPLTIAADHRWVDGADVGRFGKEIAKQ
                     IEELIDLEVA"
     gene            complement(467518..468501)
                     /gene="pdhB"
                     /locus_tag="MPNE_0454"
     CDS             complement(467518..468501)
                     /gene="pdhB"
                     /locus_tag="MPNE_0454"
                     /EC_number="1.2.4.1"
                     /note="identified by match to protein family HMM PF02779;
                     match to protein family HMM PF02780"
                     /codon_start=1
                     /transl_table=4
                     /product="Pyruvate dehydrogenase E1 component subunit
                     beta"
                     /protein_id="ADK87043.1"
                     /translation="MSKTIQANNIEALGNAMDLALERDPNVVLYGQDAGFEGGVFRAT
                     KGLQKKYGEERVWDCPIAEAAMAGIGVGAAIGGLKPIVEIQFSGFSFPAMFQIFTHAA
                     RIRNRSRGVYTCPIIVRMPMGGGIKALEHHSETLEAIYGQIAGLKTVMPSNPYDTKGL
                     FLAAVESPDPVVFFEPKKLYRAFRQEIPADYYTVPIGQANLISQGNNLTIVSYGPTMF
                     DLINMVYGGELKDKGIELIDLRTISPWDKETVFNSVKKTGRLLVVTEAAKTFTTSGEI
                     IASVTEELFSYLKAAPQRVTGWDIVVPLARGEHYQFNLNARILEAVNQLLK"
     gene            complement(468523..469599)
                     /gene="pdhA"
                     /locus_tag="MPNE_0455"
     CDS             complement(468523..469599)
                     /gene="pdhA"
                     /locus_tag="MPNE_0455"
                     /EC_number="1.2.4.1"
                     /note="identified by match to protein family HMM PF00676;
                     match to protein family HMM TIGR03181"
                     /codon_start=1
                     /transl_table=4
                     /product="pyruvate dehydrogenase E1 component, alpha
                     subunit"
                     /protein_id="ADK86911.1"
                     /translation="MAILIKNKVPTTLYQVYDNEGKLMDPNHKITLSNEQLKHAFYLM
                     NLSRIMDKKMLVWQRAGKMLNFAPNLGEEALQVGMGMGLNENDWFCPTFRSGALMLYR
                     GVKPEQLLLYWNGNENGSKIEAKYKTLPINITIGAQYSHAAGLGYMLHYKKLPNVAVT
                     MIGDGGTAEGEFYEAMNIASIHKWNSVFCINNNQFAISTRTKLESAVSDLSTKAIAVN
                     IPRIRVDGNDLIASYEAMHEAANYARSGNGPVLIEFFSWRQGPHTTSDDPSIYRTKEE
                     EAEAMKSDPVKRLRNFLFDRGILTPQQEEEMVAKIEQEVQAAYEVMVSKTPVTLDEVF
                     DYNYEKLTPDLARQKAEAKKYFKD"
     gene            complement(469620..471059)
                     /locus_tag="MPNE_0456"
     CDS             complement(469620..471059)
                     /locus_tag="MPNE_0456"
                     /note="identified by match to protein family HMM PF00070;
                     match to protein family HMM PF02852; match to protein
                     family HMM PF07992"
                     /codon_start=1
                     /transl_table=4
                     /product="putative NADH oxidase"
                     /protein_id="ADK86831.1"
                     /translation="MKKVIVIGVNHAGTSFIRTLLSKSKDFQVNAYDRNTNISFLGCG
                     IALAVSGVVKNTEDLFYSTPEELKAMGANVFMAHDVVGLDLDKKQVIVKDLATGKETV
                     DHYDQLVVASGAWPICMNVENEVTHTQLQFNHTDKYCGNIKNLISCKLYQHALTLIDS
                     FRHDKSIKSVAIVGSGYIGLELAEAAWQCGKQVTVIDMLDKPAGNNFDEEFTNELEKA
                     MKKAGINLMMGSAVKGFIVDADKNVVKGVETDKGRVDADLVIQSIGFRPNTQFVPKDR
                     QFEFNRNGSIKVNEYLQALNHENVYVIGGAAAIYDAASEQYENIDLATNAVKSGLVAA
                     MHMIGSKAVKLESIVGTNALHVFGLNLAATGLTEKRAKMNGFDVGVSIVDDNDRPEFM
                     GTFDKVRFKLIYDKKTLRLLGAQLLSWNTNHSEIIFYIALAVQKKMLISELGLVDVYF
                     LPHYNKPFNFVLAAVLQALGFSYYTPKNK"
     gene            complement(471127..471660)
                     /gene="apt"
                     /locus_tag="MPNE_0457"
     CDS             complement(471127..471660)
                     /gene="apt"
                     /locus_tag="MPNE_0457"
                     /EC_number="2.4.2.7"
                     /note="identified by match to protein family HMM PF00156;
                     match to protein family HMM TIGR01090"
                     /codon_start=1
                     /transl_table=4
                     /product="adenine phosphoribosyltransferase"
                     /protein_id="ADK86842.1"
                     /translation="MKQKLQALDRAIKRFNDFPTPGILFYDITPIFLNSELFEFVLEQ
                     MAQFIQEVKADGIVCPEARGFIFGGALASKTKLPLVLVRKPHKLSGELARETYDLEYR
                     QNSILEMRVDALENCKRCVIVDDLLATAGTVAAIDKLIASLGSQTVGYCFLIELQKLH
                     GKAKLQPNVATKILLHY"
     gene            complement(471695..474610)
                     /locus_tag="MPNE_0458"
     CDS             complement(471695..474610)
                     /locus_tag="MPNE_0458"
                     /codon_start=1
                     /transl_table=4
                     /product="conserved hypothetical protein"
                     /protein_id="ADK87094.1"
                     /translation="MGLKKRVSFDWLLKIGIILVLAFLGLFGIIFGSYKLLNDSRLGV
                     VFNGSTTTTVYFLNHKSKDANKELDPTQKKDGNGNGNNTEMITDVNGFLNNIEKSYAN
                     SLYAQGFSSVNITKNSHDTSAKELSDKGVFDSSWLVNDGLPSISVTFEQRREEARTRA
                     RKRQIDAQVKRNALSAIEHNYKLSLETTDGIVLFDSFDKEFIRNSLTAVVPQTTNTNS
                     ALTFEYKLSKNVITKESLHNDFLDFIKSKSLTDSDYNTGNGQKSVEGSGKWFKDKANG
                     SAQNGNKTLVLWKDKEGAVQYVRNIFNVPKGGTDYLTFNEREKNLWDFLHAEGNFSSG
                     DNLFLQKNNNGNSPITKASDITLKNIYYIYAAPTHFSQVATKDNNNKDAADVVTVANS
                     ADTRKLRSGDATGFSGLFSNYILAEIRTEDPVAKNGDPVKVNATLQSFLDSNNQRLEH
                     GGNIKFQVANFVNNDGSYVPASYLEASRVKVLLSNGFPETATIAAANTKLVNAPLSNT
                     LARDVSNFASSFIALGVIILLATIALGIRYKLLGLYKALALALSAISSLAFFNAVGGV
                     VDVFSFVGIFFVVAVNIINLITLAELFLRNIKNNASIVESWKLCLKRSFFTMIETHIC
                     WLLSALVVIYLSNYQVQQLGTLMAVSAITSYFLNYGLGVILVWLFVSSHSGLEWRFFL
                     YKKDAQALTKTSSNCSILTENNDIQTDFFISKNQHDFFGKKKWSLLFIWLTVLAFGVV
                     MLGLYLGAPQLLGNFLAADIESSTGIMLGVGVISLLYLLYSLPRYGVAYGISYLIALI
                     LLAAGLFGAMYLANFIFRIDQSTIQLIIFVYLFWLFFQARIGQTTIWTYCYWFKRSLK
                     DRVFVKNLFNDNVNSQWRLDLIGSSVLILLFIVYAAFNFGGINGTINLVIFYLIAIVA
                     LFSVFVNGLPLFSFGLINGWLSPYNYVQIHITLRHKKQMFKEVDQIEEQLISGINSF"
     gene            474653..476815
                     /locus_tag="MPNE_0460"
     CDS             474653..476815
                     /locus_tag="MPNE_0460"
                     /note="identified by match to protein family HMM PF01966;
                     match to protein family HMM PF04607; match to protein
                     family HMM TIGR00691"
                     /codon_start=1
                     /transl_table=4
                     /product="RelA/SpoT family protein"
                     /protein_id="ADK86774.1"
                     /translation="MATLVEIERDFLQKTAQKFAPEVVALITKALDYSKKWHGEQKRL
                     SGEPFFIHPLRTALRLVEWNMDSNTVCAGLLHDIIEDTQVTEADLTAIFGKEITDLVV
                     KVTKITSESKKQRQLNRKKEDLNLKSLVNIAMSSQQEVNALVLKLADRLDNISSIEFL
                     AVEKQKIIAKETLELYAKIAGRIGMYPVKTQLADLSFKVLDPKNFNNTLSKINQQKVF
                     YDNEWDNFKKQLEEMLEQNQIEYRLESRIKGIYSTYQKLTFHEQNIAKIHDLFAIRLI
                     VKSELDCYHLLGLIHLNFTVLMKHFKDYIASPKQNFYQSIHTTVRLKGLNVEIQIRTQ
                     RMDHVSKYGFASHWIYKEKKEGLLASALQVNYLNSKQMHSRDFFKRIFGTDIIKVNVS
                     SDNEPNIVKKLNVESNSKLLDIAYELYPKQFNKLEKIKLDGVEVMSFDVTAENEMVIE
                     FCFGKTNNLKRRWLRYMNNPVFRERVKKDLNKLKKAVKYSELPLYEKALEELHLKLAD
                     ETQIKQRLNALGIKKLTEFLELIEYPHFPKNEHLYFLASNNQKWRELIKPIKFALSQA
                     VFQNSYFEQIEGIYITKIVIETCCTKIPDMPEQVIGILMKNILRVHLHDCRELANQKQ
                     PKIIPLYWNAHQLKMRPRKFRCQINIRGVWSETTVNKIVQTIIEGDSYLERIIPKIDK
                     QKDEFELNITMFIDNYHQLITIMEQITTKNISYVWKYL"
     gene            complement(476812..477468)
                     /locus_tag="MPNE_0459"
     CDS             complement(476812..477468)
                     /locus_tag="MPNE_0459"
                     /codon_start=1
                     /transl_table=4
                     /product="conserved hypothetical protein"
                     /protein_id="ADK86861.1"
                     /translation="MFKFLKKLSTFLIVLIGILLVGGITAAGYFAFENREPINNYYKE
                     GYNKVKQYNEEIKKVSKSLSSNELVKTLGDVESSIKEGKELTKLLDDSALESSFNQLE
                     DSLSKVNNFSKGSTFTEVKNTIEKINQYVDEILKRFPNPNENDQFKEYVTNISQIVFY
                     VGVSIIGTFVVSGALLFIFTKRVYGVRVSRFNPQRLLKKHLVLLLQKNQDVYDEVFES
                     "
     gene            complement(477468..478331)
                     /locus_tag="MPNE_0461"
     CDS             complement(477468..478331)
                     /locus_tag="MPNE_0461"
                     /codon_start=1
                     /transl_table=4
                     /product="conserved hypothetical protein"
                     /protein_id="ADK87237.1"
                     /translation="MLLFINRFAKTIILFFGMLVFLVLLGLGGAALYFKDNAAKLYID
                     TRKSIDSSFDSSQAFIDTYNGSSSKFSVESINKQIEEVKKKVEESTKKLEEYEKQINQ
                     AKGLNGYLVSPEKLKELQEAKKSLQATKSQIEKYANTLKTANNGKTGQNGTSSSTIPI
                     TKISGSTISVSTRDTNGKTNSALKDIQEFSTQANDIIKQYKEIKNKIPTEKQFNEYYT
                     IGAITLVSVSGGVLAVLIVSTVMTFLGSKKLGLRTFSRLTSTDQIADHVNDILDRYPE
                     LEDAVLEELDQ"
     gene            complement(478393..478788)
                     /locus_tag="MPNE_0462"
                     /note="conserved domain protein; this gene contains a
                     frame shift which may be the result of a sequencing error"
                     /pseudo
     gene            complement(478839..480140)
                     /locus_tag="MPNE_0463"
                     /note="conserved hypothetical protein; this gene contains
                     a frame shift which may be the result of a sequencing
                     error"
                     /pseudo
     gene            complement(480428..480501)
                     /locus_tag="MPNE_0464"
     tRNA            complement(480428..480501)
                     /locus_tag="MPNE_0464"
                     /product="tRNA-Gly"
     gene            complement(480508..480593)
                     /locus_tag="MPNE_0465"
     tRNA            complement(480508..480593)
                     /locus_tag="MPNE_0465"
                     /product="tRNA-Leu"
     gene            complement(480594..480668)
                     /locus_tag="MPNE_0466"
     tRNA            complement(480594..480668)
                     /locus_tag="MPNE_0466"
                     /product="tRNA-Lys"
     gene            complement(480712..480786)
                     /locus_tag="MPNE_0467"
     tRNA            complement(480712..480786)
                     /locus_tag="MPNE_0467"
                     /product="tRNA-Gln"
     gene            complement(480792..480878)
                     /locus_tag="MPNE_0468"
     tRNA            complement(480792..480878)
                     /locus_tag="MPNE_0468"
                     /product="tRNA-Tyr"
     gene            complement(480908..481390)
                     /gene="greA"
                     /locus_tag="MPNE_0469"
     CDS             complement(480908..481390)
                     /gene="greA"
                     /locus_tag="MPNE_0469"
                     /note="identified by match to protein family HMM PF01272;
                     match to protein family HMM PF03449; match to protein
                     family HMM TIGR01462"
                     /codon_start=1
                     /transl_table=4
                     /product="transcription elongation factor GreA"
                     /protein_id="ADK87049.1"
                     /translation="MELNKNYLTEEGLKQLEAELEHLIQVKRPAIIKLLQEARDQGDL
                     SENADYDAAKAQQGEIETRIAEIQDILANVKLINESQTKKANKVTLGSTVEIYDYSSK
                     THEKYTIVGALEANPEEHRISNESPLAHAIYGRLVDDECDVVGIEVPYRVKIVKIING
                     "
     gene            481520..481660
                     /locus_tag="MPNE_0470"
     CDS             481520..481660
                     /locus_tag="MPNE_0470"
                     /note="identified by glimmer; putative"
                     /codon_start=1
                     /transl_table=4
                     /product="hypothetical protein"
                     /protein_id="ADK86960.1"
                     /translation="MTTKDNSGIKSKRRIRFLALGIIILILVIAVITILFVTGVITRA
                     NQ"
     gene            481671..483122
                     /gene="proS"
                     /locus_tag="MPNE_0471"
     CDS             481671..483122
                     /gene="proS"
                     /locus_tag="MPNE_0471"
                     /EC_number="6.1.1.15"
                     /note="identified by match to protein family HMM PF00587;
                     match to protein family HMM PF03129; match to protein
                     family HMM PF09180; match to protein family HMM TIGR00408"
                     /codon_start=1
                     /transl_table=4
                     /product="proline--tRNA ligase"
                     /protein_id="ADK86784.1"
                     /translation="MANKDQNLTLWYDQLLSKAQLVSYGDVKGTNCFLPNSWNLWLQI
                     QRLYNNATALIKLKDKVILKQFIPIEPLPYTVEQVQLPTLSFYSEYQKEKRHVEGFNP
                     ELFLIEQIGTKKLHDPLVLRPTSEIAFCNLWKKQSFSYQNLPVIYNQWTCVFRAEKNT
                     RPFLRNSEFYWQETHGLFSDGVNSESAAIAFWKLYQDIIVNQLCIPAFVGLKSPNERF
                     AGAQNTWTVESIMPDGQALQCATSHDLGQTFTKPFGLTFQNQANQQAIPYSFSCGIST
                     RILGALLLTHSDDFGLILPWKVAPIQVKLYLFDKKGDTKTVELAQKVQTLLEQLAIRF
                     QFIKVENQLGKQLGQGEVNGIPFQLIVDNPQTVNIFNRLTRVKTAYSFEQLASRFVEL
                     VQQYHQAMYDKAKAVVQQKVVQATTLKQIEQAFNDKKAVLCAVRLTDTLEQQLKERYQ
                     VTVRCCLEQLQKPQICPFSGESAQDYVLIARAY"
     gene            483267..483635
                     /locus_tag="MPNE_0472"
     CDS             483267..483635
                     /locus_tag="MPNE_0472"
                     /codon_start=1
                     /transl_table=4
                     /product="conserved hypothetical protein"
                     /protein_id="ADK86841.1"
                     /translation="MSFKVKNQSKHLYSLMTKFKRSQLILKHQSNNFASELWNEEDII
                     RSKQFIELIEDTLLHLKKDTVDFIYDIFIYGKKPCDISYSNSTYYKKLNKAANSFFDH
                     FVWEAPIYKTKELKNDNSHS"
     gene            483927..484655
                     /locus_tag="MPNE_0473"
                     /note="conserved hypothetical protein; this gene contains
                     a frame shift which may be the result of a sequencing
                     error"
                     /pseudo
     gene            484662..485255
                     /locus_tag="MPNE_0474"
     CDS             484662..485255
                     /locus_tag="MPNE_0474"
                     /codon_start=1
                     /transl_table=4
                     /product="conserved hypothetical protein"
                     /protein_id="ADK87085.1"
                     /translation="MIFSISKRKLICGFSLVALTIAGIVGGVYLVTKNNQQTTPQTNH
                     FNVAEPVNKVPNWRKLGPETQRELRDRLYPLDDTGYFIYKYGAISRYLQSQKELDELV
                     DYRTVLPSTQKHFKYDSFNQSVLESKLRKWLMKAIKQHPYFQHFEFDPVLKAQYNINI
                     PAQKITVNAVWFYKKDNDLTTGKPIRYWDQFEIKLKQ"
     gene            485290..485544
                     /locus_tag="MPNE_0475"
     CDS             485290..485544
                     /locus_tag="MPNE_0475"
                     /note="identified by match to protein family HMM PF00550"
                     /codon_start=1
                     /transl_table=4
                     /product="acyl carrier protein"
                     /protein_id="ADK86736.1"
                     /translation="MQERDILLKIKEIAKAKNFKTELDESVLQKPFRELKIDSLDMFS
                     VIVSLEKEFDIMFEDEKLMQLNNLAELIAEVKHLISQKGV"
     gene            485535..485609
                     /locus_tag="MPNE_0476"
     tRNA            485535..485609
                     /locus_tag="MPNE_0476"
                     /product="tRNA-Sec"
     gene            complement(485649..485942)
                     /locus_tag="MPNE_0477"
     CDS             complement(485649..485942)
                     /locus_tag="MPNE_0477"
                     /note="identified by glimmer; putative"
                     /codon_start=1
                     /transl_table=4
                     /product="hypothetical protein"
                     /protein_id="ADK86963.1"
                     /translation="MDDQTGVLDIKQSVPPKLKVNKQGFEPVFITFTNTNNNEQVTVV
                     LNNWSQWETHKTDFAPWLKCKHWNIDVKQIRRVKTTFRDQENANFFELIESKQ"
     gene            complement(485949..486554)
                     /locus_tag="MPNE_0478"
                     /note="conserved domain protein; this gene contains a
                     frame shift which may be the result of a sequencing error"
                     /pseudo
     gene            complement(486554..488287)
                     /locus_tag="MPNE_0479"
                     /note="conserved hypothetical protein; this gene contains
                     a frame shift which may be the result of a sequencing
                     error"
                     /pseudo
     gene            488515..490797
                     /locus_tag="MPNE_0480"
     CDS             488515..490797
                     /locus_tag="MPNE_0480"
                     /note="identified by match to protein family HMM PF03202;
                     match to protein family HMM PF03305"
                     /codon_start=1
                     /transl_table=4
                     /product="conserved hypothetical protein"
                     /protein_id="ADK87262.1"
                     /translation="MVIKKGFFALSSCTLGLGLILTACGARGKFDQVDDGVIKLATSI
                     QNKDSIAALNTIYKKYKERHPGSYPVQNFQVPGGYSGLRNDIRTRLSAKDGNNFYNIV
                     LNYPDVVSSLATSDMQLILDNVDTKLLSKNFLSFNERIGGVRQKGIYAIPISLSTELM
                     VLNGPVLHYILNSAKKKENGAQMIKRSGSFSTVQKGTMAIDMNDQKTKDLWQKIENAA
[truncated: 1,299,286 more chars]
