# Supplementary material for: Bioinformatic Assessment of Factors Affecting the Correlation between Protein Abundance and Elongation Efficiency in Prokaryotes
Source: Int J Mol Sci. 2022 Oct 9;23(19):11996. doi: 10.3390/ijms231911996 (PMC9570070; doi:10.3390/ijms231911996)
Supplement: Supplementary file 1 [file ijms-23-11996-s001.zip › EloE/input_folder/Thermococcus gammatolerans EJ3 593117/sequence (14).gb]

LOCUS       CP001398             2045438 bp    DNA     circular BCT 25-JUN-2015
DEFINITION  Thermococcus gammatolerans EJ3, complete genome.
ACCESSION   CP001398
VERSION     CP001398.1
DBLINK      BioProject: PRJNA33671
            BioSample: SAMN02603333
KEYWORDS    .
SOURCE      Thermococcus gammatolerans EJ3
  ORGANISM  Thermococcus gammatolerans EJ3
            Archaea; Euryarchaeota; Thermococci; Thermococcales;
            Thermococcaceae; Thermococcus.
REFERENCE   1  (bases 1 to 2045438)
  AUTHORS   Zivanovic,Y., Armengaud,J., Lagorce,A., Leplat,C., Guerin,P.,
            Dutertre,M., Anthouard,V., Forterre,P., Wincker,P. and
            Confalonieri,F.
  TITLE     Genome analysis and genome-wide proteomics of Thermococcus
            gammatolerans, the most radioresistant organism known amongst the
            Archaea
  JOURNAL   Genome Biol. 10 (6), R70 (2009)
   PUBMED   19558674
  REMARK    Publication Status: Online-Only
REFERENCE   2  (bases 1 to 2045438)
  AUTHORS   Zivanovic,Y., Armengaud,J., Lagorce,A., Leplat,C., Guerin,P.,
            Dutertre,M., Anthouard,V., Forterre,P., Winker,P. and
            Confalonieri,F.
  TITLE     Direct Submission
  JOURNAL   Submitted (22-JAN-2009) Institut de Genetique et Microbiologie,
            Universite Paris XI / UMR8621 CNRS, Universite Paris-Sud, Centre
            d'Orsay', Orsay 91405, France
REFERENCE   3  (bases 1 to 2045438)
  AUTHORS   Zivanovic,Y., Armengaud,J., Lagorce,A., Leplat,C., Guerin,P.,
            Dutertre,M., Anthouard,V., Forterre,P., Winker,P. and
            Confalonieri,F.
  TITLE     Direct Submission
  JOURNAL   Submitted (29-NOV-2010) Institut de Genetique et Microbiologie,
            Universite Paris XI / UMR8621 CNRS, Universite Paris-Sud, Centre
            d'Orsay', Orsay 91405, France
  REMARK    Protein update by submitter
COMMENT     Source DNA and shotgun clones available from Y. Zivanovic, LGA/IGM,
            Universite Paris-Sud, Orsay, France
            (yvan.zivanovic@igmors.u-psud.fr.)
            Bacteria available as above and from DSMZ under DSM 15229.
FEATURES             Location/Qualifiers
     source          1..2045438
                     /organism="Thermococcus gammatolerans EJ3"
                     /mol_type="genomic DNA"
                     /strain="EJ3; DSM 15229"
                     /culture_collection="DSM:15229"
                     /type_material="type strain of Thermococcus gammatolerans"
                     /db_xref="taxon:593117"
     gene            join(2045139..2045438,1..327)
                     /locus_tag="TGAM_2157"
                     /note="tg2157"
     CDS             join(2045139..2045438,1..327)
                     /locus_tag="TGAM_2157"
                     /experiment="gene product confirmed by mass spectrometry"
                     /inference="protein motif:CDD:HIS2, Histidinol phosphatase
                     and related hydrolases of the PHP family [Amino acid
                     transport and metabolism / General function prediction
                     only]"
                     /inference="protein motif:COG:COG1387 Histidinol
                     phosphatase and related hydrolases of the PHP family; E
                     Amino acid transport and metabolism"
                     /inference="protein motif:HMMPanther:PTHR11276 DNA
                     POLYMERASE X FAMILY"
                     /inference="protein motif:HMMPanther:PTHR11276:SF1 DNA
                     POLYMERASE X"
                     /inference="protein motif:HMMPfam:PF02811 PHP
                     InterPro:IPR004013 PHP, C-terminal"
                     /inference="protein motif:HMMSmart:SM00481 no description
                     InterPro:IPR003141 Phosphoesterase PHP, N-terminal
                     GO:Molecular Function:DNA binding (GO:0003677), Molecular
                     Function:DNA-directed DNA polymerase activity (GO:0003887),
                     Biological Process:DNA replication (GO:0006260)"
                     /inference="protein motif:superfamily:SSF89550 PHP domain"
                     /codon_start=1
                     /transl_table=11
                     /product="Conserved hypothetical protein containing PHP
                     domain N-terminal region"
                     /protein_id="ACS32502.1"
                     /translation="MKTWRRYEEYLLTGEWHVHTNYTDGRNSVFEICERARELGIPLLA
                     FTEHVRRKLTYDFNEFLSDIDRAREEFPELIILSGIEAKVLPDGSLDVEDDIIRQVDYP
                     IFAFHSFPRDRELYVECLKKAIKNKYVNAWAHPGLFLRRTGFSLTVDELEEIFKLMKEH
                     DVLLEVNRRYSLPLGSWLNLAKQMEVKTVRGGDVHGVGEFKYFWG"
     gene            334..2187
                     /locus_tag="TGAM_0001"
                     /note="tg0001"
     CDS             334..2187
                     /locus_tag="TGAM_0001"
                     /EC_number="6.3.5.4"
                     /experiment="gene product confirmed by mass spectrometry"
                     /inference="protein motif:CDD:Asn_synthase, Asparagine
                     synthase"
                     /inference="protein motif:CDD:Asn_Synthase_B_C, The
                     C-terminal domain of Asparagine Synthase B"
                     /inference="protein motif:CDD:AsnB, Asparagine synthase
                     (glutamine-hydrolyzing) [Amino acid transport and
                     metabolism]"
                     /inference="protein motif:CDD:AsnB, Glutamine
                     amidotransferases class-II (GATase) asparagine synthase_B
                     type"
                     /inference="protein motif:CDD:GATase_2, Glutamine
                     amidotransferases class-II"
                     /inference="protein motif:CDD:GFAT, Glutamine
                     amidotransferases class-II (Gn-AT)_GFAT-type"
                     /inference="protein motif:CDD:GlmS, Glucosamine 6-phosphate
                     synthetase, contains amidotransferase and phosphosugar
                     isomerase domains [Cell envelope biogenesis, outer
                     membrane]"
                     /inference="protein motif:CDD:Gn_AT_II, Glutamine
                     amidotransferases class-II (GATase)"
                     /inference="protein motif:CDD:Gn_AT_II_novel,
                     Gn_AT_II_novel"
                     /inference="protein motif:CDD:GPATase_N, Glutamine
                     amidotransferases class-II (GN-AT)_GPAT- type"
                     /inference="protein motif:CDD:PurF, Glutamine
                     phosphoribosylpyrophosphate amidotransferase [Nucleotide
                     transport and metabolism]"
                     /inference="protein motif:COG:COG0367 Asparagine synthase
                     (glutamine-hydrolyzing); E Amino acid transport and
                     metabolism"
                     /inference="protein motif:Gene3D:G3D.3.40.50.610 no
                     description"
                     /inference="protein motif:Gene3D:G3D.3.60.20.10 no
                     description"
                     /inference="protein motif:HMMPanther:PTHR11772 ASPARAGINE
                     SYNTHETASE"
                     /inference="protein motif:HMMPanther:PTHR11772:SF12
                     ASPARAGINE SYNTHETASE"
                     /inference="protein motif:HMMPfam:PF00310 GATase_2
                     InterPro:IPR000583 Glutamine amidotransferase, class-II
                     GO:Biological Process:metabolism (GO:0008152)"
                     /inference="protein motif:HMMPfam:PF00733 Asn_synthase
                     InterPro:IPR001962 Asparagine synthase GO:Molecular
                     Function:asparagine synthase (glutamine-hydrolyzing)
                     activity (GO:0004066), Biological Process:asparagine
                     biosynthesis (GO:0006529)"
                     /inference="protein motif:HMMTigr:TIGR01536
                     asn_synth_AEB:asparagine synthase (glu InterPro:IPR006426
                     Asparagine synthase, glutamine-hydrolyzing GO:Molecular
                     Function:asparagine synthase (glutamine-hydrolyzing)
                     activity (GO:0004066), Biological Process:asparagine
                     biosynthesis (GO:0006529)"
                     /inference="protein motif:superfamily:SSF52402 Adenine
                     nucleotide alpha hydrolases-like"
                     /inference="protein motif:superfamily:SSF56235 N-terminal
                     nucleophile aminohydrolases (Ntn hydrolases)"
                     /codon_start=1
                     /transl_table=11
                     /product="putative asparagine synthase,
                     glutamine-hydrolyzing"
                     /protein_id="ACS32503.1"
                     /translation="MCGINGFSWSDEGLVREMNVAIRHRGPDDEGVYVDDNVSLGHVRL
                     AIIDLSPKGHQPMRYEKNGHEVWIVYNGEVYNFMELREELEKKGYVFNSNTDTEVILAA
                     YLEWGFDCVKKFNGMWAFAIYDKTKKLLFLSRDRFGIKPLYYYYDGQNLIFSSEIKAIL
                     KHEIKREPNDAVIFDFLYYNLLDHTEDTFFEGIKRLMPSHSAVFDIKTRELRIFKYYDL
                     RKRLKKLKKAEEDPATFRKLFKKAVKRRLIADVPVGSCLSGGLDSSSIVCMMRELEKNL
                     EIKTFSLIFPGFKLDESKYQESVMQKCSVKRYTTTFTAEDILRDLEDLIYTQEEPFSTL
                     SIYGQYRVMKLANENGMKVLLDGQGSDEILAGYHYFFGYYYYELFRHLKWKQLIREIIY
                     YRKNVGSFKALKYFIGLLLPRRIQEWILNHDTYLSREFIKRFKHRKDLRFKKKELNDAL
                     VCAVMNNLPHLLRFEDKNSMRWSIETRVPFLDPELVEYALSTPSQAKIRNGITKYILRE
                     SLKGIVPDIILDRRDKIGFATPDNEIANHPEIKKFIWNIINSESFKKRKYWNWKKVHKV
                     YYHHSTSKLGNIFIGELIWKVVILELWLRVWIENKSARREG"
     gene            2192..3337
                     /locus_tag="TGAM_0002"
                     /note="tg0002"
     CDS             2192..3337
                     /locus_tag="TGAM_0002"
                     /inference="protein motif:CDD:Glycos_transf_1, Glycosyl
                     transferases group 1"
                     /inference="protein motif:CDD:RfaG, Glycosyltransferase
                     [Cell envelope biogenesis, outer membrane]"
                     /inference="protein motif:COG:COG0438 Glycosyltransferase;
                     M Cell wall/membrane/envelope biogenesis"
                     /inference="protein motif:HMMPanther:PTHR12526
                     GLYCOSYLTRANSFERASE"
                     /inference="protein motif:HMMPanther:PTHR12526:SF1
                     GLYCOSYLTRANSFERASE"
                     /inference="protein motif:HMMPfam:PF00534 Glycos_transf_1
                     InterPro:IPR001296 Glycosyl transferase, group 1
                     GO:Biological Process:biosynthesis (GO:0009058)"
                     /inference="protein motif:superfamily:SSF53756
                     UDP-Glycosyltransferase/glycogen phosphorylase"
                     /codon_start=1
                     /transl_table=11
                     /product="Glycosyltransferase, family 1"
                     /protein_id="ACS32504.1"
                     /translation="MKVCMITTVHKPLDGRIFYKEARSLSKIYDVLVIAANREAGERQV
                     ESVKIVTIKRPRLRKLFHFITIWRIFKKGLELDCNIYHCHEPDSLIICLLIKFIKRNNV
                     KVIYDVHEHWPSEIRYGWLRVKNNKILTTIIEKLIWNIEHKAVNFADHIIVVNNHLARE
                     FHMLSFKVSVIPNVPLITILKRSYSGDINKKDADLILMASKVANHYGINEILRSLYKLK
                     KVYPKIKLKIIGDIKIDIKTTLDRFNMTDNVILKGFLPLENMYYEIEKGKIGLNIVKPE
                     FYNIYIGLSTKLFDYMACKLPVVASNLPEIKLIIKQTKGGILVDPENINEITKAIKYLI
                     ENPKDAKKMGIRNRKVIEKNINWKRSEKKLIRIYKLLEEGK"
     gene            3334..5259
                     /locus_tag="TGAM_0003"
                     /note="tg0003"
     CDS             3334..5259
                     /locus_tag="TGAM_0003"
                     /note="15 probable transmembrane helices predicted by
                     modhmm"
                     /codon_start=1
                     /transl_table=11
                     /product="Conserved hypothetical protein"
                     /protein_id="ACS32505.1"
                     /translation="MKNLESNKNAIIIAILLPYLLIIGSVASIVVTIYLNKLNFAIKGS
                     VVVIPAVLSALMLFQGYNMKISSYNERKKSIFLTCPQRRLILLFFILFLLSILILILAP
                     YRPWYYFVLVAILYIIVFLQILSKEPVSFMILLELILILIELIYGTTFKYPLYFGATDI
                     PGHIFLTKVTYLSGHIVPPDLNLYYTYFPLYHIFISQGAYILGSDIKTSLFLILPIPYV
                     ITVLLIYFLFNGISKNRRISLLSSFFYSNSYIITYYGTYLVTRAIAFVGFAILLYLLYR
                     EISRKSYKYKLTIVFISVFILLIHNVSIIQISVLLVVMLIIEFMFGKLVDLSWKLIVII
                     NTLFIGYWTFASWSFTEYLIKSHVLTLFHTSPLMRHISISNSYFFLTHIDISIATFFTL
                     VGIGYMLQTEKQEHVLAFGVMSIFAVPMYVPNPLQALWQTGSLLRFDRFKLFVTPFIAF
                     AIAWGFYVLNLHYSLIKEDNILKRKIFALLLVLVVMGYSFMSITMHDNANDCKDFPWKN
                     PRTYFNKEELYGFSYIIENVPSNSTLYSDYYTYRFFEPMKRFSLSNFLGIPYYVSRIIP
                     SIEDLPACKGYLSFRKEEFFNEGLYFGKVYNIKLYKPNKINVIKLVYLLQEKSRIYSNP
                     SLDIYR"
     gene            complement(5611..6897)
                     /locus_tag="TGAM_0004"
                     /note="tg0004"
     CDS             complement(5611..6897)
                     /locus_tag="TGAM_0004"
                     /inference="protein motif:CDD:NorM, Na+-driven multidrug
                     efflux pump [Defense mechanisms]"
                     /inference="protein motif:CDD:Polysacc_synt, Polysaccharide
                     biosynthesis protein"
                     /inference="protein motif:CDD:RfbX, Membrane protein
                     involved in the export of O-antigen and teichoic acid
                     [General function prediction only]"
                     /inference="protein motif:COG:COG2244 Membrane protein
                     involved in the export of O-antigen and teichoic acid; R
                     General function prediction only"
                     /inference="protein motif:HMMPanther:PTHR11206 MULTIDRUG
                     RESISTANCE PUMP-RELATED"
                     /inference="protein motif:HMMPfam:PF01943 Polysacc_synt
                     InterPro:IPR002797 Polysaccharide biosynthesis protein
                     GO:Biological Process:polysaccharide biosynthesis
                     (GO:0000271), Cellular Component:membrane (GO:0016020)"
                     /note="10 probable transmembrane helices predicted by
                     modhmm"
                     /codon_start=1
                     /transl_table=11
                     /product="Polysaccharide biosynthesis protein"
                     /protein_id="ACS32506.1"
                     /translation="MSLKKRLIINASWLLAGQTLHKLISYIIILVLSRTLGDVGLGQYS
                     FVVSFTSFVSYLSDFGINYYIMREVARDKGKKDLVSYALGFKIILAVLDWLLIVFLALH
                     LNKSAVVKTSIILYGSGAVVGTIGLLFTSVIFAHEVTKYETYSMVTERVMTLLLGGAVL
                     LITKSLFAFFVVLTADTFLLNFLRMYFGSRYVSPKPMFDLDKWKEILSKSYVFWFIYLF
                     SFIYFNTDIIMLGLMKPDEVVGWYKAGYFFIQAAMLVPSVVVNTTMPSISRLWVENPKT
                     LKILFKRAFQVLLVIGVAGAVGAFLFAPLLVHMFFGSEFVNSVEVLKILGWTLPAIFLN
                     SLYGSFLNGIGREKTYTKIVGGTALLNVLLNYILIHLMSYKGAAIATLATNWISTSVLS
                     IKVYSILRDMYEERGRYEKTKGIPEDPKT"
     gene            complement(7224..7457)
                     /locus_tag="TGAM_0005"
                     /note="tg0005"
     CDS             complement(7224..7457)
                     /locus_tag="TGAM_0005"
                     /note="2 probable transmembrane helices predicted by
                     modhmm"
                     /codon_start=1
                     /transl_table=11
                     /product="Conserved hypothetical protein"
                     /protein_id="ACS32507.1"
                     /translation="MRDYLIIFLGLWIVLSAVLSPSTEVFLTVVLIGLLITLEIGEFYL
                     SEETKDGLKYSSYFLLLVFAVIVAMKVYEILK"
     gene            complement(7454..8194)
                     /locus_tag="TGAM_0006"
                     /note="tg0006"
     CDS             complement(7454..8194)
                     /locus_tag="TGAM_0006"
                     /experiment="gene product confirmed by mass spectrometry"
                     /note="2 probable transmembrane helices predicted by
                     modhmm"
                     /codon_start=1
                     /transl_table=11
                     /product="Conserved hypothetical protein"
                     /protein_id="ACS32508.1"
                     /translation="MKILLSFPHVQTLVEMGKVSGIFLTALGTVLWYAGGSSGNQAMVN
                     LGIGSIILGIVAFSLPGWKCLPPEAGEVLGGGHCALFSNLASDLGLRGKAFVLPPYENL
                     PRGGIFIPVSPRGSPNLGRLFEGRVLYSEPEPGLLLSPVPGWRFIDGLKLLGSGVGYAA
                     SAVSGVLDRFGLPGAKVFEEDDTVEVYVKASCKEFPYADPVVSAVLVALASGAGEVLVV
                     EEVGEVKGHLKLLLRKAGGVEKWL"
     gene            8215..9972
                     /locus_tag="TGAM_0007"
                     /note="tg0007"
     CDS             8215..9972
                     /locus_tag="TGAM_0007"
                     /experiment="gene product confirmed by mass spectrometry"
                     /inference="protein motif:Gene3D:G3D.2.60.40.920 no
                     description"
                     /inference="protein motif:superfamily:SSF48726
                     Immunoglobulin"
                     /inference="protein motif:superfamily:SSF49373
                     Invasin/intimin cell-adhesion fragments InterPro:IPR008964
                     Invasin/intimin cell-adhesion"
                     /codon_start=1
                     /transl_table=11
                     /product="Conserved hypothetical protein"
                     /protein_id="ACS32509.1"
                     /translation="MRLEKLVKLLTIITILLLMLPPAGARGVEKPAPHDEFLYEYFSHT
                     LEKFAYSLKYAYEGNDYGLTLAENTHNDLLRIMRESRIYREKRIKARVFDILPPFYNFS
                     VDLITLDKLLFKFQEDNGSIALATGIVNTIERMKIYLGEIKAIELYNETKILRFDTSRV
                     ERYLNEINETAEKTLNSQSKNHELTLYTTNRNPIVNQSVTFFGTAPSNGSVRIVIREES
                     GLERGIVVPVERHFFTMQYRFTRPGEYLVRAVQGNLSTEWMKIDVGKIPTYFLVLSPTS
                     AIVNTTLMVRVSLVDYYSNPLPGREVTVNGTVFITDTNGTVTFDLWSPKEASFNLALEF
                     KGDEFHEGITKVVTLEFTRIPTAITITGPGTVEEGKAFEIKGSITPAINSTVEIYVNDR
                     PYAVVNSTNGIFSLNITHETAETLKVYAVFNGTELYLPSKSNVLLVSVVPSESNPLRYV
                     AVLLIVISLVAYTQRDRLGRRAERQEGTVEKEETGGEEAVWIEIPNDVGEAYSLIRDAL
                     FREMGVPKNLTPREVLERLKGWKGHKDLKTVTLIHEKVVYGGEKPGKEEIQAFKRAAEA
                     VIKALGGTA"
     gene            9969..10958
                     /locus_tag="TGAM_0008"
                     /note="tg0008"
     CDS             9969..10958
                     /locus_tag="TGAM_0008"
                     /note="2 probable transmembrane helices predicted by
                     modhmm"
                     /codon_start=1
                     /transl_table=11
                     /product="Conserved hypothetical protein"
                     /protein_id="ACS32510.1"
                     /translation="MRKMVKYSILVIGTFILFTMPLTVPYFKSSSQYSMFNPDWDGISK
                     FAALIYKEKKEPIPLLGPIDSYELSGGTLMIVGPDVDYTPEEIEAIKEFVEEGNTLFIA
                     DDFGTANEVLRGFNIPMGLSKYPLRDFFYEVDDRFLITAKITDPVLGRGVDKVITNDPS
                     AIIVTRKGEVYTSGTAMINFHRRTYPILAMTRYGKGRIIVLADPDILSNNLFEENYPFL
                     RNLINYIPGPVYIDESHHSDFNLYTQGTITIRRVLPKESAQKLLLLLGFLIIAYEFGAL
                     GYLGRPLRMVIEKIIGRRGSIEEVALELAEERGWDKKEVLEMLNSLGD"
     gene            10951..11880
                     /gene="moxR-1"
                     /locus_tag="TGAM_0009"
                     /note="tg0009"
     CDS             10951..11880
                     /gene="moxR-1"
                     /locus_tag="TGAM_0009"
                     /experiment="gene product confirmed by mass spectrometry"
                     /inference="protein motif:CDD:ChlI, Mg-chelatase subunit
                     ChlI [Coenzyme metabolism]"
                     /inference="protein motif:CDD:COG0714, MoxR-like ATPases
                     [General function prediction only]"
                     /inference="protein motif:CDD:Mg_chelatase, Magnesium
                     chelatase, subunit ChlI"
                     /inference="protein motif:COG:COG0714 MoxR-like ATPases; R
                     General function prediction only"
                     /inference="protein motif:Gene3D:G3D.1.10.8.80 no
                     description"
                     /inference="protein motif:Gene3D:G3D.3.40.50.300 no
                     description"
                     /inference="protein motif:HMMPanther:PTHR10046 ATP
                     DEPENDENT LON PROTEASE FAMILY MEMBER"
                     /inference="protein motif:HMMPanther:PTHR10046:SF2
                     ATP-DEPENDENT PROTEASE LA"
                     /inference="protein motif:HMMPfam:PF07726 AAA_3
                     InterPro:IPR011703 ATPase associated with various cellular
                     activities, AAA-3 GO:Molecular Function:ATP binding
                     (GO:0005524), Molecular Function:ATPase activity
                     (GO:0016887)"
                     /inference="protein motif:superfamily:SSF52540 P-loop
                     containing nucleoside triphosphate hydrolases"
                     /codon_start=1
                     /transl_table=11
                     /product="moxR-type AAA ATPase, putative chaperone protein
                     (moxR)"
                     /protein_id="ACS32511.1"
                     /translation="MIEMIIEKIRTEVKKAIVGMDDVVELMTIALLSNGHILLEGVPGL
                     AKTTLSKNFAKSLNLAFTRVQMTPDLLPADIIGHSFYDMRTGEFKIRKGPIFTNILLVD
                     EINRASPKTQSALLEAMEEKQVTIEGQTFRLPRPFLVIATRNPVEIEGVYDIPTAQADR
                     FMMEIKVSYLSENHEKEMLRRKNLGLFDEAKPVVSKGELEKAAKEVRGVKVSDEIIDYI
                     YSILRATREDERALLGASPRAGEHLLLAAKAKAYLENRSYVIPDDVKSLAVPVLSHRIL
                     IKPEYEMEGLTGEEVVREALNRVEVPTG"
     gene            11877..13157
                     /locus_tag="TGAM_0010"
                     /note="tg0010"
     CDS             11877..13157
                     /locus_tag="TGAM_0010"
                     /inference="protein motif:CDD:COG1721, Uncharacterized
                     conserved protein (some members contain a von Willebrand
                     factor type A (vWA) domain) [General function prediction
                     only]"
                     /inference="protein motif:CDD:DUF58, Protein of unknown
                     function DUF58"
                     /inference="protein motif:COG:COG1721 Uncharacterized
                     conserved protein (some members contain a von Willebrand
                     factor type A (vWA) domain); R General function prediction
                     only"
                     /inference="protein motif:Gene3D:G3D.3.40.50.410 no
                     description"
                     /inference="protein motif:HMMPfam:PF01882 DUF58
                     InterPro:IPR002881 Protein of unknown function DUF58"
                     /note="1 probable transmembrane helix predicted by modhmm"
                     /codon_start=1
                     /transl_table=11
                     /product="MoxR associated protein, containing DUF58 domain"
                     /protein_id="ACS32512.1"
                     /translation="MKTADFLLGLAGVLLAGAILLQSPSLAGIASAIMAYYASVRLSFK
                     GGGKAVLTLPERTTELEWTKIPVEVESRFEIPGRIVVNVRNPDVEVEEFSMEIKPGENS
                     KTALRIKPLKKGMLDVEIEAFFMDKSGLFMKKIDVEGIKPIAVLPSPRKVAEARRVREK
                     PNAFAELLHALGIGSESLDFEELREFLPGDDVKRIDWKATSRVLRPIVRVFKRETLADV
                     YVLVNVDESFRREIRNVKTDYLTLITAQLITYFARHGHRVGIVAYSDHEISKVIRNVYE
                     PRKALSELDLKPKPGKPQLRPSYLRGNNIIRRILRLKARSPLSGIEKAASAVPESSYVV
                     ILDDIGLHPWAIMSAVNMLEEKGSKVAVLYPNPIRFIPKESVRPENLESLYLAYRERKE
                     LLRKIRSRVKVVELSPRDLLPRVVKAL"
     gene            13154..13696
                     /locus_tag="TGAM_0011"
                     /note="tg0011"
     CDS             13154..13696
                     /locus_tag="TGAM_0011"
                     /note="6 probable transmembrane helices predicted by
                     modhmm"
                     /codon_start=1
                     /transl_table=11
                     /product="Conserved hypothetical protein"
                     /protein_id="ACS32513.1"
                     /translation="MIGLIASVVSAAVLKSWIPLTAALAYILSIKGRKTALLGFSLYLT
                     SIIADPGFDSVYTIKGQKEFILLGMTTLLVLNDVLQRGILTENKWDIPLSGVLAISAVN
                     DYTLFAALISTAVYKLYESFGKAALYFLTWLSTMGIVLLALKGKLPGIAAETFVIGALG
                     LLAVVVGGIRDINHAEV"
     gene            13693..14532
                     /locus_tag="TGAM_0012"
                     /note="tg0012"
     CDS             13693..14532
                     /locus_tag="TGAM_0012"
                     /note="6 probable transmembrane helices predicted by
                     modhmm"
                     /codon_start=1
                     /transl_table=11
                     /product="Hypothetical protein"
                     /protein_id="ACS32514.1"
                     /translation="MKLKPVKIRTFEGLVVIITTAVFLLYRTPFTLYAGLLYALTLYAS
                     ERKALPRDPGLDPQTILGILLVLLSPVFLVVKLGKYPSPSTFVMLFLLGLQLVFFRIKG
                     LEMPLAVAAGGAAVALSSKTGLIRKVIDITSGLFVDVTSILVKGLVELSGIPIKINKNI
                     AVVGKAIVIIGSGCSGFDAFVIYILASLLLIYMRKSSRREAALLLLGAVGIIPLNALRI
                     FILLVIGYYTGVSFLELFHSHLGDLMFVAYVFLYWWWVTGRKKRTSVALESKGQNDQ"
     gene            complement(14494..18240)
                     /locus_tag="TGAM_0013"
                     /note="tg0013"
     CDS             complement(14494..18240)
                     /locus_tag="TGAM_0013"
                     /inference="protein motif:CDD:Glyco_hydro_57, Glycosyl
                     hydrolase family 57"
                     /inference="protein motif:HMMPfam:PF03065 Glyco_hydro_57
                     InterPro:IPR004300 Glycoside hydrolase, family 57
                     GO:Molecular Function:catalytic activity (GO:0003824),
                     Biological Process:carbohydrate metabolism (GO:0005975)"
                     /inference="protein motif:superfamily:SSF88713 Glycoside
                     hydrolase/deacetylase"
                     /note="1 probable transmembrane helix predicted by modhmm"
                     /codon_start=1
                     /transl_table=11
                     /product="Glycoside hydrolase, family 57, putative"
                     /protein_id="ACS32515.1"
                     /translation="MLASRSKPFEDAENISLKVMTMRALAGVVAAMVILSLLPQNIIPG
                     VSAYPSADGSPFDWVYDNVKALDGHDDLWHWYNDGDDYARDLIAFYYSENPDTVTMRID
                     LMELDVGEESNANWYILMDFAAGGQNALPDGLTDANGNTLSTGMAWDIAIAVYDSSNYN
                     VYFPDWSVHNDVVKAVTLNAEYDFIDVELYKDKIPNFPSGGQVHFQVLSAKDFSSPYRV
                     TDSMPDDIQYYFTSDDRVGTAKVVFVHHANQHIAYSESDVCGGEGTGYDDVIRTHLQYR
                     VPLNLHLSGVLLENLIWNDYTCGADNFIQMIRYGVNSGLIGILTSAYGQQIMPFFPQDL
                     NVKSLGMENALIWELFSYTPKVAWVPERVWETKLSDGDPYNGVKSDPWDYFAATNPANG
                     LPYAEAVVLDANTHGTGKDANGNPINPYKIYELPNGKLKIFFIDDWLKDTIYSSNDWDS
                     DSWTSIKKHWLDFALSPDQEQIDVYADDLEKAAGVAGWPTNPQDYFYAVRYVAAHPWIR
                     AVKLDDVLSWSSGEGGRFWGDGGDYWPVAGTYREIGGTNGYGGTGDVNGDGTPDRNAWY
                     KDWAINYYPYNCPKSAGTLWWEVYQELENLKNVGVDNNLVDLAWTTLMANLYETGWHDG
                     LGGSLSGWEKEISSHLRHALPYAYGAWWLSNTNKPLLAYWKNVDEDNDNEIVVQNDRLY
                     AVLDPIGGRVGWLFDSNGHVVIGNSMALWSGTEGDYNDGNHVWGLSDAYDGGTYEHSYY
                     QLEILEDGTNGRILVRTKSPGGFVKYIELRKGWSYLKVTYRDVSRRIYVKTGFSPGLSD
                     LLRNGKKNIERVWLYDGKVAGYYNRETDTLGAYVLPGPVSFNRGEDWRTLTVADEIKLE
                     SDGTFYIYAGPWNASVFGELLSEPLRGSVSFSPERPSAGDTVTIYYNASGGPLEGATSL
                     TLHWGHDGWKDVTDTPMQYSNGVWKVAIETQGSWGSLDFVFTNGSVWDNDGWRDYHIYL
                     SPPSVPASVSDLLTGDECSWGSYLPAPNSGEVKDGEYVWHDANGDVHSTKNYPHPEDNY
                     DIESVRVRADRDYVYFSIRLSDLASIGEFGAPLIAIPISVGTGTNHTIPYDGSLSYSPG
                     WDYWVVVDLSKAGFPDTEILGSPAVEVYDSSFSKLAGDYYAIASKTNSVIQVAIPRELL
                     GNPSSLGFNVLVFLGDSRGGALDPGSPKVVDLMSPSSTDGELSDGSIDYAADVDLTAVL
                     FFGYSPLIVGALLVVLAFAFKRH"
     gene            complement(18262..19233)
                     /locus_tag="TGAM_0014"
                     /note="tg0014"
     CDS             complement(18262..19233)
                     /locus_tag="TGAM_0014"
                     /note="2 probable transmembrane helices predicted by
                     modhmm"
                     /codon_start=1
                     /transl_table=11
                     /product="Hypothetical protein"
                     /protein_id="ACS32516.1"
                     /translation="MSVQILWRISPGGIQMKKAGLFLAMLLMLSVAGFVSAHQITVDGS
                     PTDWQADTSTQNVNTWHLYSNAGEWVWKDATGDVRTDIQDCNPCDPGDTDITEIRITSD
                     QDYVYILVKFRDINKVGGYLEDETEPFGNSKRGLGLIITIDTDQQSNSGQTWLPKYSNT
                     QVNSNAAWERAVFITTANDGWNYNKAHIYADYNEFDIYDPSWNDVGSHNSEAVIDADND
                     VIEMKLYKGDLGIQDLSSSTIRITVSTIVHDWSTGNAVIVGDQSNSNVVDVMTTESSTW
                     DEVSDGYIDYYTDIDIFQVPFFSNLAVVLAFVLGVVLLFRRL"
     gene            19317..20318
                     /locus_tag="TGAM_0015"
                     /note="tg0015"
     CDS             19317..20318
                     /locus_tag="TGAM_0015"
                     /inference="protein motif:CDD:COG4743, Predicted membrane
                     protein [Function unknown]"
                     /inference="protein motif:COG:COG4743 Predicted membrane
                     protein; S Function unknown"
                     /inference="protein motif:HMMPfam:PF07760 DUF1616
                     InterPro:IPR011674 Protein of unknown function DUF1616"
                     /note="Belongs to DUF1616 family; 5 probable transmembrane
                     helices predicted by modhmm"
                     /codon_start=1
                     /transl_table=11
                     /product="Conserved hypothetical protein"
                     /protein_id="ACS32517.1"
                     /translation="MEEPKGIWKYWDLLIIIGLSLILDVLIFYAPNSLARKGLGLAFVL
                     FFPGYVFITALFPERKELDNLERLALSFGLSIAIVPLIGLGLNYTPWGIRLIPILVSLT
                     IFNVALALIAIYRRSKAFEPWIPWITLERIKGELEWESSSRLDKALTGILIIAIITSIG
                     TLTYVITHPKPGEAFTEFYILGPGGKASDYPTELKVGQEGKVIIGIVNHEGRNVTYYVQ
                     IWLVNLTWENQTNTTTIYEMYPLPGWFNVTLPNVPINIEGNWTPQFETNYTFSIKRPGD
                     WQVWFLLFKDNQPKLPPAPPDGNYAETETRNLILKAINGTIQSLKLNVHVKE"
     gene            complement(20295..21473)
                     /locus_tag="TGAM_0016"
                     /note="tg0016"
     CDS             complement(20295..21473)
                     /locus_tag="TGAM_0016"
                     /inference="protein motif:CDD:Glycos_transf_1, Glycosyl
                     transferases group 1"
                     /inference="protein motif:CDD:RfaG, Glycosyltransferase
                     [Cell envelope biogenesis, outer membrane]"
                     /inference="protein motif:COG:COG0438 Glycosyltransferase;
                     M Cell wall/membrane/envelope biogenesis"
                     /inference="protein motif:Gene3D:G3D.3.40.50.2000 no
                     description"
                     /inference="protein motif:HMMPanther:PTHR12526
                     GLYCOSYLTRANSFERASE"
                     /inference="protein motif:HMMPanther:PTHR12526:SF1
                     GLYCOSYLTRANSFERASE"
                     /inference="protein motif:HMMPfam:PF00534 Glycos_transf_1
                     InterPro:IPR001296 Glycosyl transferase, group 1
                     GO:Biological Process:biosynthesis (GO:0009058)"
                     /inference="protein motif:superfamily:SSF53756
                     UDP-Glycosyltransferase/glycogen phosphorylase"
                     /codon_start=1
                     /transl_table=11
                     /product="Glycosyltransferase, family 1"
                     /protein_id="ACS32518.1"
                     /translation="MGVTRRYRGESEKLLVPLLNLFTMETLKIAFVYDVVYPWVKGGVE
                     RRIYELAKRLARDHEVHVYGYKHWEGKNEIERDGIHYHGLAPAPKRLYLLGKRNPLPML
                     RLASRLRRRIGEFRWYDIVDVQNLFYPGALALKSLPSTVITWHEFWGPYWWRYLGPGGL
                     PGWLSERALFTAEHHISVSWKTKHDLLRAGLRKPVPVVPNGVDVEFIQAIPPDELESDV
                     IFVGRLISEKGVDFLLKALVKVKEELPDVRAVIVGGGPERKRLERMAKGLGLEKNVLFT
                     GFLPYKRVIALMKASKVFVLPSLREGFGMVALEAMACGLPVVTLNAPMNAARFLVEDGK
                     NGFVVDESQLSDTLASLLFDKAFLKLIGRVSREISAEYDWDAVVRLLLDVYV"
     gene            complement(21439..22434)
                     /locus_tag="TGAM_0017"
                     /note="tg0017"
     CDS             complement(21439..22434)
                     /locus_tag="TGAM_0017"
                     /EC_number="2.7.7.-"
                     /experiment="gene product confirmed by mass spectrometry"
                     /inference="protein motif:CDD:GalU, UDP-glucose
                     pyrophosphorylase [Cell envelope biogenesis, outer
                     membrane]"
                     /inference="protein motif:CDD:GCD1,
                     Nucleoside-diphosphate-sugar pyrophosphorylase involved in
                     lipopolysaccharide biosynthesis/translation initiation
                     factor 2B, gamma/epsilon subunits
                     (eIF-2Bgamma/eIF-2Bepsilon) [Cell envelope biogenesis,
                     outer membrane / Translation, ribosomal structure and
                     biogenesis]"
                     /inference="protein motif:CDD:GlgC, ADP-glucose
                     pyrophosphorylase [Carbohydrate transport and metabolism]"
                     /inference="protein motif:CDD:GlmU,
                     N-acetylglucosamine-1-phosphate uridyltransferase (contains
                     nucleotidyltransferase and I-patch acetyltransferase
                     domains) [Cell envelope biogenesis, outer membrane]"
                     /inference="protein motif:CDD:NTP_transferase, Nucleotidyl
                     transferase"
                     /inference="protein motif:CDD:RfbA, dTDP-glucose
                     pyrophosphorylase [Cell envelope biogenesis, outer
                     membrane]"
                     /inference="protein motif:COG:COG1208
                     Nucleoside-diphosphate-sugar pyrophosphorylase involved in
                     lipopolysaccharide biosynthesis/translation initiation
                     factor 2B, gamma/epsilon subunits
                     (eIF-2Bgamma/eIF-2Bepsilon); M Cell wall/membrane/envelope
                     biogenesis"
                     /inference="protein motif:Gene3D:G3D.3.90.550.10 no
                     description"
                     /inference="protein motif:HMMPanther:PTHR19136
                     SUGAR-PHOSPHATE NUCLEOTIDYL TRANSFERASE"
                     /inference="protein motif:HMMPanther:PTHR19136:SF26
                     GLUCOSE-1 PHOSPHATE TRANSFERASE"
                     /inference="protein motif:HMMPfam:PF00483 NTP_transferase
                     InterPro:IPR005835 Nucleotidyl transferase GO:Biological
                     Process:biosynthesis (GO:0009058), Molecular
                     Function:nucleotidyltransferase activity (GO:0016779)"
                     /inference="protein motif:superfamily:SSF53448
                     Nucleotide-diphospho-sugar transferases"
                     /codon_start=1
                     /transl_table=11
                     /product="Sugar-phosphate nucleotydyltransferase"
                     /protein_id="ACS32519.1"
                     /translation="MKVLIMAGGYATRLWPITKDNPKALLPVGERRIIDYILEKALKLE
                     LPVYISTNRFFESHFRPVAEKYGVELIVEDTLHEEEKLGTIGAMKKAVEELGLDDYLVI
                     AGDNLFSFSLQDFLARYSGETLIAVYDVGDLELAKRYGVVVLEGDRVVAFEEKPAQPRS
                     TLISTGVYVFPERVMGLLDDYLSNGNRDSPGYFVQWLLERGEPIKAYRFSEYWYDIGSA
                     DSYLEALKTLLRESHIEEIQISPYSKIIPPVVIKRGAKILGRSIIGPFAYIGEECVIEN
                     SDVSDSIIFRKTIIRNSTIWRSIIDEKCEIRNLELRKSLVGGHAKIQRGE"
     gene            22526..23476
                     /gene="galE-1"
                     /locus_tag="TGAM_0018"
                     /note="tg0018"
     CDS             22526..23476
                     /gene="galE-1"
                     /locus_tag="TGAM_0018"
                     /EC_number="5.1.3.2"
                     /experiment="gene product confirmed by mass spectrometry"
                     /inference="protein motif:CDD:3Beta_HSD, 3-beta
                     hydroxysteroid dehydrogenase/isomerase family"
                     /inference="protein motif:CDD:COG0702, Predicted
                     nucleoside-diphosphate-sugar epimerases [Cell envelope
                     biogenesis, outer membrane / Carbohydrate transport and
                     metabolism]"
                     /inference="protein motif:CDD:COG1086, Predicted
                     nucleoside-diphosphate sugar epimerases [Cell envelope
                     biogenesis, outer membrane / Carbohydrate transport and
                     metabolism]"
                     /inference="protein motif:CDD:COG1090, Predicted
                     nucleoside-diphosphate sugar epimerase [General function
                     prediction only]"
                     /inference="protein motif:CDD:Epimerase, NAD dependent
                     epimerase/dehydratase family"
                     /inference="protein motif:CDD:GalE, UDP-glucose 4-epimerase
                     [Cell envelope biogenesis, outer membrane]"
                     /inference="protein motif:CDD:Gmd, GDP-D-mannose
                     dehydratase [Cell envelope biogenesis, outer membrane]"
                     /inference="protein motif:CDD:RfbB, dTDP-D-glucose
                     4,6-dehydratase [Cell envelope biogenesis, outer membrane]"
                     /inference="protein motif:CDD:RfbD, dTDP-4-dehydrorhamnose
                     reductase [Cell envelope biogenesis, outer membrane]"
                     /inference="protein motif:CDD:WcaG,
                     Nucleoside-diphosphate-sugar epimerases [Cell envelope
                     biogenesis, outer membrane / Carbohydrate transport and
                     metabolism]"
                     /inference="protein motif:COG:COG0451
                     Nucleoside-diphosphate-sugar epimerases; M Cell
                     wall/membrane/envelope biogenesis"
                     /inference="protein motif:Gene3D:G3D.3.40.50.720 no
                     description"
                     /inference="protein motif:HMMPanther:PTHR10366
                     UDP-GLUCURONATE 5-EPIMERASE-RELATED"
                     /inference="protein motif:HMMPanther:PTHR10366:SF64
                     UDP-GLUCOSE 4-EPIMERASE-RELATED"
                     /inference="protein motif:HMMPfam:PF01370 Epimerase
                     InterPro:IPR001509 NAD-dependent epimerase/dehydratase
                     GO:Molecular Function:catalytic activity (GO:0003824),
                     Biological Process:nucleotide-sugar metabolism
                     (GO:0009225), Molecular Function:NAD binding (GO:0051287)"
                     /inference="protein motif:superfamily:SSF51735
                     NAD(P)-binding Rossmann-fold domains"
                     /codon_start=1
                     /transl_table=11
                     /product="UDP-glucose 4-epimerase (galE)"
                     /protein_id="ACS32520.1"
                     /translation="MKVLVTGGAGFIGSHLVDRLMELGHEVRVLDDLSAGTLDNLRRWV
                     DHERFEFIKGDMRDPKIVEEAVKDVEVVFHLAANPEVRIGSQSPELLYETNVLITYNLL
                     NAMRGSNVEYLVFTSSSTVYGDADVIPTPEDYGPLEPISVYGGAKLAAEALISGYAHTF
                     EFRALIFRLANIIGERSNHGVIYDFINKLRKNPEELEILGDGTQRKSYLHVSDTVEGML
                     HIFEHFKRSEKTVDFYNLGNDDWITVKEIAEIVSEEMSLRPRFVFTGGVDGGRGWKGDV
                     KFMRLSIEKAKATGWRPRLNSYDAVRRTVRELLKS"
     gene            23577..24725
                     /locus_tag="TGAM_0019"
                     /note="tg0019"
     CDS             23577..24725
                     /locus_tag="TGAM_0019"
                     /inference="protein motif:CDD:COG0750, Predicted
                     membrane-associated Zn-dependent proteases 1 [Cell envelope
                     biogenesis, outer membrane]"
                     /inference="protein motif:CDD:PDZ_archaeal_metalloprotease,
                     PDZ domain of archaeal zinc metalloprotases, presumably
                     membrane-associated or integral membrane proteases, which
                     may be involved in signalling and regulatory mechanisms"
                     /inference="protein motif:CDD:PDZ_metalloprotease, PDZ
                     domain of bacterial and plant zinc metalloprotases,
                     presumably membrane-associated or integral membrane
                     proteases, which may be involved in signalling and
                     regulatory mechanisms"
                     /inference="protein motif:CDD:PDZ_serine_protease, PDZ
                     domain of trypsin-like serine proteases, such as DegP/HtrA,
                     which are oligomeric proteins involved in heat-shock
                     response, chaperone function, and apoptosis"
                     /inference="protein motif:COG:COG0750 Predicted
                     membrane-associated Zn-dependent proteases 1; M Cell
                     wall/membrane/envelope biogenesis"
                     /inference="protein motif:FPrintScan:PR01000 SREBPS2PTASE
                     InterPro:IPR001193 Peptidase M50, mammalian
                     sterol-regulatory element binding protein GO:Molecular
                     Function:metalloendopeptidase activity (GO:0004222),
                     Biological Process:proteolysis (GO:0006508), Cellular
                     Component:membrane (GO:0016020)"
                     /inference="protein motif:Gene3D:G3D.2.30.42.10 no
                     description"
                     /inference="protein motif:HMMPanther:PTHR18868 SERINE
                     PROTEASE"
                     /inference="protein motif:HMMPanther:PTHR18868:SF14 SERINE
                     PROTEASE"
                     /inference="protein motif:HMMPfam:PF00595 PDZ
                     InterPro:IPR001478 PDZ/DHR/GLGF GO:Molecular
                     Function:protein binding (GO:0005515)"
                     /inference="protein motif:HMMPfam:PF02163 Peptidase_M50
                     InterPro:IPR008915 Peptidase M50 GO:Molecular
                     Function:metalloendopeptidase activity (GO:0004222),
                     Biological Process:proteolysis (GO:0006508)"
                     /inference="protein motif:HMMSmart:SM00228 no description
                     InterPro:IPR001478 PDZ/DHR/GLGF GO:Molecular
                     Function:protein binding (GO:0005515)"
                     /inference="protein motif:ProfileScan:PS50106 PDZ
                     InterPro:IPR001478 PDZ/DHR/GLGF GO:Molecular
                     Function:protein binding (GO:0005515)"
                     /inference="protein motif:superfamily:SSF50156 PDZ
                     domain-like InterPro:IPR001478 PDZ/DHR/GLGF GO:Molecular
                     Function:protein binding (GO:0005515)"
                     /note="Contains PDZ/DHR/GLGF domain and SREBP signature; 7
                     probable transmembrane helices predicted by modhmm"
                     /codon_start=1
                     /transl_table=11
                     /product="Peptidase M50, mammalian sterol-regulatory
                     element binding protein-like protein"
                     /protein_id="ACS32521.1"
                     /translation="MWTMVSTLIIVIAGIMAFWVLVYAAFGRREEENEEEGIAVDLFVI
                     MWRTKRVLGFIDRLASRGRKFWKVYGDVGIALGFLGMAFVFYALLKTAIATIQTHGKQA
                     GVQLVIPGLTIPLWYGLVGLAVVMVVHELSHGVVARADKLPLKSVGLVLFFVIPGAFVE
                     PDEEELKRAPLRTRLRVYGAGSLANLLVALLALLIMNLALTPLLQPAGIEVAGVISDSP
                     ASGVLERGDVIVAINGTAIKTLEDFENFINTTRPNQTIAITVLRNGEEKTVKLKLGARE
                     DNPERPFIGIYLGQHYRSRIGHENIVFPLFFSFYWIYFLNFGIGLMNLFPLVPLDGGRM
                     LDDLLKEYIPEGLAKPLRYAVIAIGLTLLGLNLWPALLHLAR"
     gene            24834..25811
                     /locus_tag="TGAM_0020"
                     /note="tg0020"
     CDS             24834..25811
                     /locus_tag="TGAM_0020"
                     /inference="protein motif:CDD:Alpha_ANH_like_II, This is a
                     subfamily of Adenine nucleotide alpha hydrolases
                     superfamily"
                     /inference="protein motif:CDD:ATP_bind_3, PP-loop family"
                     /inference="protein motif:CDD:MesJ, Predicted ATPase of the
                     PP-loop superfamily implicated in cell cycle control [Cell
                     division and chromosome partitioning]"
                     /inference="protein motif:CDD:PP-ATPase, N-terminal domain
                     of predicted ATPase of the PP-loop faimly implicated in
                     cell cycle control [Cell division and chromosome
                     partitioning]"
                     /inference="protein motif:COG:COG0037 Predicted ATPase of
                     the PP-loop superfamily implicated in cell cycle control; D
                     Cell cycle control, cell division, chromosome partitioning"
                     /inference="protein motif:Gene3D:G3D.3.40.50.610 no
                     description"
                     /inference="protein motif:HMMPanther:PTHR11807 N-TYPE ATP
                     PYROPHOSPHATASE - RELATED"
                     /inference="protein motif:HMMPfam:PF01171 ATP_bind_3
                     InterPro:IPR011063 PP-loop"
                     /inference="protein motif:HMMPIR:PIRSF004976 Predicted
                     PP-loop ATPase, YdaO type InterPro:IPR012089 PP-loop
                     ATPase, YdaO-related"
                     /inference="protein motif:HMMTigr:TIGR00269
                     TIGR00269:conserved hypothetical protein T
                     InterPro:IPR000541 Protein of unknown function UPF0021
                     GO:Molecular Function:molecular function unknown
                     (GO:0005554)"
                     /inference="protein motif:ScanRegExp:PS00589 PTS_HPR_SER
                     InterPro:IPR002114 Phosphotransferase system, HPr serine
                     phosphorylation site GO:Molecular Function:sugar porter
                     activity (GO:0005351), Biological
                     Process:phosphoenolpyruvate-dependent sugar
                     phosphotransferase system (GO:0009401)"
                     /inference="protein motif:superfamily:SSF52402 Adenine
                     nucleotide alpha hydrolases-like"
                     /inference="protein motif:superfamily:SSF57716
                     Glucocorticoid receptor-like (DNA-binding domain)"
                     /codon_start=1
                     /transl_table=11
                     /product="PP-loop ATPase, YdaO-type"
                     /protein_id="ACS32522.1"
                     /translation="MPAKCSKCGRPAVYHARYTGRYYCHKHFNEMVEKKFKETVKKYRL
                     IEKGERIAVGVSGGKDSVVLMHLLAKLREKFPFELVAITIDEGIAGYRPKSVEIAKRNA
                     RKLGIEHRIYSFKEYIGFTLDETVGIMGSFERGERVGACSYCGVWRRWLLNYAAKDVGA
                     DKLAVGHNLDDEVQMFIMNILRGDIARLGRTGPYYEEIHPELVPRIKPLREIPEKEIVL
                     YAVLNNIEVDLSECPYAVEAFRAEIRDWLNEMEERHPGTKYQILRSYDKLFPLIAKTYT
                     KKTSELNRCKICGQPTTGEICKACQFRLQVERKAREKGLTFRVE"
     gene            25878..26081
                     /locus_tag="TGAM_0021"
                     /note="tg0021"
     CDS             25878..26081
                     /locus_tag="TGAM_0021"
                     /codon_start=1
                     /transl_table=11
                     /product="Conserved hypothetical protein"
                     /protein_id="ACS32523.1"
                     /translation="MFPLIIETAIPFEELEEIRRKSGAEVKLTLLGTIERNGIVLNRVL
                     VEGHPEEIERFMGKLKLARAGG"
     gene            26144..26713
                     /locus_tag="TGAM_0022"
                     /note="tg0022"
     CDS             26144..26713
                     /locus_tag="TGAM_0022"
                     /note="5 probable transmembrane helices predicted by
                     modhmm"
                     /codon_start=1
                     /transl_table=11
                     /product="Hypothetical protein"
                     /protein_id="ACS32524.1"
                     /translation="MEELSEALKAIERELNFAKKAYRASVFLYWAWAMPGVYLLAQILL
                     KYAGIGEGSAIQWLSLAAVVGFIVEERKTFRRVIQLEEALEHIEETPRGYVLAQVIVWP
                     LSALIASMYTENDGLWMLVFIGLGLLLLTGVEFIFTGKRDWKTALAGVILLSSTALCTG
                     FGYAVMAVAFAFSLTAYLHLKGAMRE"
     gene            26715..27011
                     /locus_tag="TGAM_0023"
                     /note="tg0023"
     CDS             26715..27011
                     /locus_tag="TGAM_0023"
                     /inference="protein motif:COG:COG1846 Transcriptional
                     regulators; K Transcription"
                     /inference="protein motif:Gene3D:G3D.1.10.10.10 no
                     description InterPro:IPR011991 Winged helix repressor
                     DNA-binding"
                     /inference="protein motif:HMMPfam:PF01022 HTH_5
                     InterPro:IPR001845 Bacterial regulatory protein, ArsR
                     GO:Molecular Function:transcription factor activity
                     (GO:0003700), Cellular Component:intracellular
                     (GO:0005622), Biological Process:regulation of
                     transcription, DNA-dependent (GO:0006355)"
                     /inference="protein motif:HMMSmart:SM00418 no description
                     InterPro:IPR001845 Bacterial regulatory protein, ArsR
                     GO:Molecular Function:transcription factor activity
                     (GO:0003700), Cellular Component:intracellular
                     (GO:0005622), Biological Process:regulation of
                     transcription, DNA-dependent (GO:0006355)"
                     /inference="protein motif:superfamily:SSF46785 'Winged
                     helix' DNA-binding domain"
                     /codon_start=1
                     /transl_table=11
                     /product="Transcription regulator, ArsR family"
                     /protein_id="ACS32525.1"
                     /translation="MLEELARLSRSPLGNPTRLAIALYLLSRERATFVSLRKALKLTAG
                     NLEFHLKTLEEAGIVRTYYGFGRRPRKFVEITEEGIEELREVLKILREVTGDD"
     gene            27004..27627
                     /locus_tag="TGAM_0024"
                     /note="tg0024"
     CDS             27004..27627
                     /locus_tag="TGAM_0024"
                     /inference="protein motif:COG:COG1266 Predicted
                     metal-dependent membrane protease; R General function
                     prediction only"
                     /inference="protein motif:HMMPfam:PF02517 Abi
                     InterPro:IPR003675 Abortive infection protein"
                     /note="6 probable transmembrane helices predicted by
                     modhmm"
                     /codon_start=1
                     /transl_table=11
                     /product="Zinc-dependant protease, putative"
                     /protein_id="ACS32526.1"
                     /translation="MIEFAVALTLWLLILSASGTVATLVAGRWAKKAGFAMQLTMFFLS
                     LAVIELMGGPQRFGLVPDFRYVPQAVVLGFGASLIINLLEGNPSVPMEEFMPEGVERLV
                     LLLILAPLGEEVFTRGLIEGYILGYGHFWSAILFSALLFALPHWMAYEGSKKRKIVAVG
                     GAFVLGSLAGYLFALGGIIPAIVLHSSANLAGLIVLRFKEKNGN"
     gene            complement(27624..28391)
                     /locus_tag="TGAM_0025"
                     /note="tg0025"
     CDS             complement(27624..28391)
                     /locus_tag="TGAM_0025"
                     /experiment="gene product confirmed by mass spectrometry"
                     /inference="protein motif:ProfileScan:PS50162 RECA_2
                     InterPro:IPR001553 RecA bacterial DNA recombination
                     GO:Molecular Function:DNA binding (GO:0003677), Molecular
                     Function:ATP binding (GO:0005524), Biological Process:DNA
                     metabolism (GO:0006259), Molecular Function:DNA-dependent
                     ATPase activity (GO:0008094)"
                     /codon_start=1
                     /transl_table=11
                     /product="Conserved hypothetical protein"
                     /protein_id="ACS32527.1"
                     /translation="MGVELLSTGIPLLDEALGGGLLEDSNLLIIYTTYSRGWALGFEIV
                     RRRIGMGDFGVILDSVLPITPLRMELRAVNFDIDELGRRGDLAVVDIFSSFYGLKYSED
                     YVYTDPTIDESTFLPKYNRLYRRVLTERIGDRRPVGIDVTVDGMAFLLGEKNFIRVFQR
                     LMALKERARISEKRKRPLNIFLLNRSRASDELVSWMSLYSQYVIEFQPTENFGVEKFFV
                     RSSPLPDFEPSVEGYTFRLIRGRVEIEKPEKSG"
     gene            28551..29171
                     /locus_tag="TGAM_0026"
                     /note="tg0026"
     CDS             28551..29171
                     /locus_tag="TGAM_0026"
                     /experiment="gene product confirmed by mass spectrometry"
                     /note="6 probable transmembrane helices predicted by
                     modhmm"
                     /codon_start=1
                     /transl_table=11
                     /product="Conserved hypothetical protein"
                     /protein_id="ACS32528.1"
                     /translation="MEEVSELKSVLERVEGRLIAAGKMYGAMNFAVWLAIMLLYYVMLG
                     IFDISWQFNLIYWPLGFAVAMVFTGRIWKRLKRLGRVTGREIESSPLAGILIGLSWATG
                     IVLGWVIVPDLNPGITEEASLATGFLTFIAFSVFAMWLVMAGFSPKNGEREIIPAFLIP
                     ALGILRSTGMAEGAIAWAGFVVGLGFSLTVLWYLYSAFKAIER"
     gene            29176..29475
                     /locus_tag="TGAM_0027"
                     /note="tg0027"
     CDS             29176..29475
                     /locus_tag="TGAM_0027"
                     /inference="protein motif:COG:COG1846 Transcriptional
                     regulators; K Transcription"
                     /inference="protein motif:Gene3D:G3D.1.10.10.10 no
                     description InterPro:IPR011991 Winged helix repressor
                     DNA-binding"
                     /inference="protein motif:HMMPfam:PF01022 HTH_5
                     InterPro:IPR001845 Bacterial regulatory protein, ArsR
                     GO:Molecular Function:transcription factor activity
                     (GO:0003700), Cellular Component:intracellular
                     (GO:0005622), Biological Process:regulation of
                     transcription, DNA-dependent (GO:0006355)"
                     /inference="protein motif:superfamily:SSF46785 'Winged
                     helix' DNA-binding domain"
                     /codon_start=1
                     /transl_table=11
                     /product="Transcription regulator, ArsR family"
                     /protein_id="ACS32529.1"
                     /translation="MESLRELTRNHFLGNPIRLGIMLYLLPRGKVLFKELLGVLEVTPG
                     NLDSHLRTLEKAGYVKLYKVFADRPRTAVRITEKGAEETARYLRALKSVLEGMG"
     gene            complement(29485..30102)
                     /locus_tag="TGAM_0028"
                     /note="tg0028"
     CDS             complement(29485..30102)
                     /locus_tag="TGAM_0028"
                     /note="4 probable transmembrane helices predicted by
                     modhmm"
                     /codon_start=1
                     /transl_table=11
                     /product="Conserved hypothetical protein"
                     /protein_id="ACS32530.1"
                     /translation="MTEIKLERIVMLSSLFLVFLGLLTALLNGRSDHIYRTLLAMAGLS
                     VPLVLPRRLPNPPEKLRPFLAPVYDEKTMAVLSIFIAVHVSLVNVPFTGYDLFHRDWRN
                     ADMISHFLGGLTVWLITAEILSGLRSLGINLTRGQIVAYSFVVFYGLSLGWEIAEKLSE
                     SWIGFIAESTANKLRDLLMDTLGALFGLWMVGRRDYPFSLSD"
     gene            complement(30135..32141)
                     /locus_tag="TGAM_0029"
                     /note="tg0029"
     CDS             complement(30135..32141)
                     /locus_tag="TGAM_0029"
                     /inference="protein motif:CDD:COG2433, Uncharacterized
                     conserved protein [Function unknown]"
                     /inference="protein motif:CDD:DUF460, Protein of unknown
                     function (DUF460)"
                     /inference="protein motif:COG:COG2433 Uncharacterized
                     conserved protein; S Function unknown"
                     /inference="protein motif:Gene3D:G3D.3.30.360.20 no
                     description"
                     /inference="protein motif:Gene3D:G3D.3.30.420.10 no
                     description"
                     /inference="protein motif:HMMPfam:PF04312 DUF460
                     InterPro:IPR007408 Protein of unknown function DUF460"
                     /inference="protein motif:superfamily:SSF52540"
                     /inference="protein motif:superfamily:SSF53098 Ribonuclease
                     H-like InterPro:IPR012337 Polynucleotidyl transferase,
                     Ribonuclease H fold"
                     /inference="protein motif:superfamily:SSF53223 Aminoacid
                     dehydrogenase-like, N-terminal domain"
                     /inference="protein motif:superfamily:SSF56235 N-terminal
                     nucleophile aminohydrolases (Ntn hydrolases)"
                     /note="Belongs to DUF460 family"
                     /codon_start=1
                     /transl_table=11
                     /product="Conserved hypothetical protein"
                     /protein_id="ACS32531.1"
                     /translation="MVLILIIGIDVVGENPKRFALVSWYNGRLERKGEFTLYRLIRFIR
                     AKRPDIVAIDSVTELGDDLRKFLRALPPGTKLVQVTGRPGEQRSLQSLAREHGIRTTDR
                     FDPYEEAKLSALLASKGVGYEVLAFEDEVIVKVTRGRSHGKGGWSQDRYRKRVHNLVRD
                     KVREIEDRLRKAGVPFDLETEEKDYGLARGEFRIYASREELAGIVRPMRGGDVEVRIYP
                     VERAELGFAPLKGEEAVRERRSVIVGIDPGITVGIAVIDLNGNVLALHSERNMPVGEVF
                     RFISEIGHPVIVATDVSPAPGFVEKIARSFKANLFVPRESLRVEEKNELLRSLGIKVED
                     DHQRDALAAAYKAYLRLKPKLEHVEAKLREAGLSKRADEVKALVIQGYNLGEAMQKVAR
                     RERPREEEEPESGESVDVRPYVRKIRELEERIAFLERENEELRGIIREQRRTIERLERR
                     IADYDEEVRRKVLRERELEAKVKRIELLETQLREAKAVIERLSRDLVKVKRMNVVEIRG
                     SAVPLKVLRVLSWRELERIEREVGLRRGDVLFVVNPAGAGKAIAEELVEKGIKALITEK
                     PLPGPVREVLREAHLPFFTSEELDVKRVDEFAVVERETLERAIEELLERWKKEDEEREA
                     EKFLRLVEEYRIERIRELRRKAEEELEAEKRKR"
     gene            32229..32564
                     /locus_tag="TGAM_0030"
                     /note="tg0030"
     CDS             32229..32564
                     /locus_tag="TGAM_0030"
                     /experiment="gene product confirmed by mass spectrometry"
                     /codon_start=1
                     /transl_table=11
                     /product="Conserved hypothetical protein"
                     /protein_id="ACS32532.1"
                     /translation="MKMRVVFDKEYDVLTGVYRVRVRELEFDEELEKVLSGIDPSIKLG
                     EEEIKLSELRDKVFELRSREEAEKIMSEIRGALIETLSSLIARFKEAQSFNGSVVYEID
                     FNELFKE"
     gene            complement(32550..33149)
                     /gene="pcp"
                     /locus_tag="TGAM_0031"
                     /note="tg0031"
     CDS             complement(32550..33149)
                     /gene="pcp"
                     /locus_tag="TGAM_0031"
                     /EC_number="3.4.19.3"
                     /experiment="gene product confirmed by mass spectrometry"
                     /inference="protein motif:BlastProDom:PD008480
                     PCP_PYRAB_Q9UYQ9; InterPro:IPR000816 Peptidase C15,
                     pyroglutamyl peptidase I GO:Molecular
                     Function:pyroglutamyl-peptidase I activity (GO:0004219),
                     Biological Process:proteolysis (GO:0006508)"
                     /inference="protein motif:CDD:Pcp, Pyrrolidone-carboxylate
                     peptidase (N-terminal pyroglutamyl peptidase)
                     [Posttranslational modification, protein turnover,
                     chaperones]"
                     /inference="protein motif:CDD:Peptidase_C15, Pyroglutamyl
                     peptidase"
                     /inference="protein motif:CDD:Peptidase_C15, Pyroglutamyl
                     peptidase (PGP) type I, also known as pyrrolidone carboxyl
                     peptidase (pcp) type I:Enzymes responsible for cleaving
                     pyroglutamate (pGlu) from the N-terminal end of specialized
                     proteins"
                     /inference="protein motif:COG:COG2039
                     Pyrrolidone-carboxylate peptidase (N-terminal pyroglutamyl
                     peptidase); O Posttranslational modification, protein
                     turnover, chaperones"
                     /inference="protein motif:FPrintScan:PR00706 PYROGLUPTASE
                     InterPro:IPR000816 Peptidase C15, pyroglutamyl peptidase I
                     GO:Molecular Function:pyroglutamyl-peptidase I activity
                     (GO:0004219), Biological Process:proteolysis (GO:0006508)"
                     /inference="protein motif:Gene3D:G3D.3.40.630.20 no
                     description"
                     /inference="protein motif:HMMPanther:PTHR10095
                     PYRROLIDONE-CARBOXYLATE PEPTIDASE InterPro:IPR000816
                     Peptidase C15, pyroglutamyl peptidase I GO:Molecular
                     Function:pyroglutamyl-peptidase I activity (GO:0004219),
                     Biological Process:proteolysis (GO:0006508)"
                     /inference="protein motif:HMMPanther:PTHR10095:SF1
                     PYRROLIDONE-CARBOXYLATE PEPTIDASE"
                     /inference="protein motif:HMMPfam:PF01470 Peptidase_C15
                     InterPro:IPR000816 Peptidase C15, pyroglutamyl peptidase I
                     GO:Molecular Function:pyroglutamyl-peptidase I activity
                     (GO:0004219), Biological Process:proteolysis (GO:0006508)"
                     /inference="protein motif:HMMPIR:PIRSF015592
                     Pyrrolidone-carboxylate peptidase (N-terminal pyroglutamyl
                     peptidase) InterPro:IPR000816 Peptidase C15, pyroglutamyl
                     peptidase I GO:Molecular Function:pyroglutamyl-peptidase I
                     activity (GO:0004219), Biological Process:proteolysis
                     (GO:0006508)"
                     /inference="protein motif:HMMTigr:TIGR00504
                     pyro_pdase:pyrrolidone-carboxylate peptid
                     InterPro:IPR000816 Peptidase C15, pyroglutamyl peptidase I
                     GO:Molecular Function:pyroglutamyl-peptidase I activity
                     (GO:0004219), Biological Process:proteolysis (GO:0006508)"
                     /inference="protein motif:ScanRegExp:PS01333 PYRASE_GLU
                     InterPro:IPR000816 Peptidase C15, pyroglutamyl peptidase I
                     GO:Molecular Function:pyroglutamyl-peptidase I activity
                     (GO:0004219), Biological Process:proteolysis (GO:0006508)"
                     /inference="protein motif:superfamily:SSF53182 Pyrrolidone
                     carboxyl peptidase (pyroglutamate aminopeptidase)"
                     /codon_start=1
                     /transl_table=11
                     /product="Pyrrolidone-carboxylate peptidase (pcp)"
                     /protein_id="ACS32533.1"
                     /translation="MKVLVTGFEPFGGEEINPSWEAVKALPDELNGATLLKVRLPVSFK
                     RVREILPRLIAREKPDIVLLTGQAGGRPNVTVERVAINVMDSTMPDNDGFKPEDEPVFE
                     GAPDAYFATIPIKDVVKALRKARIPAGVSNTVGTYVCNTAMFTALHTIAVSGMETKAGF
                     IHVPFSHAQALEKPRPSMAQETINEAIRKALESLLE"
     gene            33210..34322
                     /locus_tag="TGAM_0032"
                     /note="tg0032"
     CDS             33210..34322
                     /locus_tag="TGAM_0032"
                     /experiment="gene product confirmed by mass spectrometry"
                     /inference="protein motif:CDD:FixC, Dehydrogenases
                     (flavoproteins) [Energy production and conversion]"
                     /inference="protein motif:CDD:UbiH,
                     2-polyprenyl-6-methoxyphenol hydroxylase and related
                     FAD-dependent oxidoreductases [Coenzyme metabolism / Energy
                     production and conversion]"
                     /inference="protein motif:COG:COG0644 Dehydrogenases
                     (flavoproteins); C Energy production and conversion"
                     /inference="protein motif:FPrintScan:PR00420 RNGMNOXGNASE
                     InterPro:IPR003042 Aromatic-ring hydroxylase GO:Biological
                     Process:electron transport (GO:0006118), Biological
                     Process:metabolism (GO:0008152), Molecular
                     Function:oxidoreductase activity (GO:0016491)"
                     /inference="protein motif:Gene3D:G3D.3.50.50.60 no
                     description"
                     /inference="protein motif:HMMPanther:PTHR10617
                     FLAVOPROTEIN-UBIQUINONE OXIDOREDUCTASE-RELATED"
                     /inference="protein motif:HMMPanther:PTHR10617:SF27 gb
                     def:bacteriochlorophyll synthase 43 kda subunit (chlp)
                     [methanococcus jannaschii]"
                     /inference="protein motif:HMMPfam:PF07992 Pyr_redox_2
                     InterPro:IPR013027 FAD-dependent pyridine
                     nucleotide-disulphide oxidoreductase"
                     /inference="protein motif:HMMTigr:TIGR02032
                     GG-red-SF:geranylgeranyl reductase family
                     InterPro:IPR011777 Geranylgeranyl reductase, plantal and
                     prokaryotic"
                     /inference="protein motif:superfamily:SSF51905
                     FAD/NAD(P)-binding domain"
                     /codon_start=1
                     /transl_table=11
                     /product="Geranylgeranyl reductase"
                     /protein_id="ACS32534.1"
                     /translation="MRYDVLIIGGGPVGNYLAKLLAGKLDVAVVEKKRSFGGKACTGII
                     GRESFERLGFPEEAVLNSLRGAVFRSRIQSFEIARKSAQAYIVDRKTLERKLAEEAVKR
                     GADYFIGTTFTGFRGGRARLQHLKETFEVSADFYVGADGIASTVAREIGAKSNAEFLKG
                     FEVEVVGEFRRDFVEVWVNKDLNAEFFCWVAPLSDEVARVGTLGSLEALNRFLRARGLR
                     PTSILEFKAGTVGLGWRGPWAKDNVALVGDAALQIKPTTAGGIVFGAICAHHLARAILS
                     GDLSTYEASCSQIKRQISFGLKVRKVFKGLSQEGIERLFEVFSSEEARKVIEEQADFDD
                     HLRTFKAIAKRPRLLASLLRISPSLIRALI"
     gene            34364..34888
                     /gene="rr-1"
                     /locus_tag="TGAM_0033"
                     /note="tg0033"
     CDS             34364..34888
                     /gene="rr-1"
                     /locus_tag="TGAM_0033"
                     /experiment="gene product confirmed by mass spectrometry"
                     /inference="protein motif:CDD:Ferritin_like_AB,
                     Ferritin-like domain found in Archaea and Bacteria
                     (Ferritin_like_AB) is a member of a broad superfamily of
                     ferritin-like diiron-carboxylate proteins"
                     /inference="protein motif:COG:COG1633 Uncharacterized
                     conserved protein; S Function unknown"
                     /inference="protein motif:Gene3D:G3D.1.20.120.190 no
                     description InterPro:IPR012347 Ferritin-related"
                     /inference="protein motif:superfamily:SSF47240
                     Ferritin-like InterPro:IPR009078 Ferritin/ribonucleotide
                     reductase-like"
                     /codon_start=1
                     /transl_table=11
                     /product="Rubrerythrin-related protein (Rr)"
                     /protein_id="ACS32535.1"
                     /translation="MVDMGVEVLERIRNLNERELLSYWIRGEYEEAETYWKLAERAKEL
                     GLPAEVYETFKQLGDESKEHGDELYQIYRREYGEELVEVNVPNVEALNVLGKFWKVEDL
                     GDVLRIALESEKLAETIYRKLAGECRDEKLRSIYLRLADIERGHYERLKALANKMGVEL
                     DVEKECEKESS"
     gene            complement(34885..35322)
                     /gene="mbhN"
                     /locus_tag="TGAM_0034"
                     /note="tg0034"
     CDS             complement(34885..35322)
                     /gene="mbhN"
                     /locus_tag="TGAM_0034"
                     /experiment="gene product confirmed by mass spectrometry"
                     /inference="protein motif:CDD:NuoI, Formate hydrogenlyase
                     subunit 6/NADH:ubiquinone oxidoreductase 23 kD subunit
                     (chain I) [Energy production and conversion]"
                     /inference="protein motif:COG:COG1143 Formate hydrogenlyase
                     subunit 6/NADH:ubiquinone oxidoreductase 23 kD subunit
                     (chain I); C Energy production and conversion"
                     /inference="protein motif:FPrintScan:PR00353 4FE4SFRDOXIN
                     InterPro:IPR001450 4Fe-4S ferredoxin, iron-sulfur binding
                     GO:Molecular Function:electron transporter activity
                     (GO:0005489), Molecular Function:iron ion binding
                     (GO:0005506), Biological Process:electron transport
                     (GO:0006118)"
                     /inference="protein motif:Gene3D:G3D.3.30.70.20 no
                     description"
                     /inference="protein motif:HMMPanther:PTHR10849
                     NADH-UBIQUINONE OXIDOREDUCTASE CHAIN 9-RELATED"
                     /inference="protein motif:HMMPfam:PF00037 Fer4
                     InterPro:IPR001450 4Fe-4S ferredoxin, iron-sulfur binding
                     GO:Molecular Function:electron transporter activity
                     (GO:0005489), Molecular Function:iron ion binding
                     (GO:0005506), Biological Process:electron transport
                     (GO:0006118)"
                     /inference="protein motif:ScanRegExp:PS00198
                     4FE4S_FERREDOXIN InterPro:IPR001450 4Fe-4S ferredoxin,
                     iron-sulfur binding GO:Molecular Function:electron
                     transporter activity (GO:0005489), Molecular Function:iron
                     ion binding (GO:0005506), Biological Process:electron
                     transport (GO:0006118)"
                     /inference="protein motif:superfamily:SSF54862 4Fe-4S
                     ferredoxins"
                     /codon_start=1
                     /transl_table=11
                     /product="membrane bound hydrogenase, MbhN subunit (MbhN)"
                     /protein_id="ACS32536.1"
                     /translation="MKAPILVPTVLKNLTKKPATNLFPKTEPVPVPEDFRGMITYDVDK
                     CVGCRMCYNVCPAGVFVCLPEIRKVALWTARCIYCGQCVDVCPTGALKLSRDFLLASYD
                     NHDERFIPLKSEKVEEIKKKLEEQKKAKEKAKGEKKAEKKA"
     gene            complement(35319..36302)
                     /gene="mbhM"
                     /locus_tag="TGAM_0035"
                     /note="tg0035"
     CDS             complement(35319..36302)
                     /gene="mbhM"
                     /locus_tag="TGAM_0035"
                     /EC_number="1.6.5.3"
                     /experiment="gene product confirmed by mass spectrometry"
                     /inference="protein motif:CDD:HyfC, Formate hydrogenlyase
                     subunit 4 [Energy production and conversion]"
                     /inference="protein motif:CDD:NADHdh, NADH dehydrogenase"
                     /inference="protein motif:CDD:NuoH, NADH:ubiquinone
                     oxidoreductase subunit 1 (chain H) [Energy production and
                     conversion]"
                     /inference="protein motif:COG:COG0650 Formate hydrogenlyase
                     subunit 4; C Energy production and conversion"
                     /inference="protein motif:HMMPanther:PTHR11432 NADH
                     DEHYDROGENASE SUBUNIT 1 InterPro:IPR001694
                     Respiratory-chain NADH dehydrogenase, subunit 1
                     GO:Biological Process:electron transport (GO:0006118),
                     Cellular Component:membrane (GO:0016020)"
                     /inference="protein motif:HMMPfam:PF00146 NADHdh
                     InterPro:IPR001694 Respiratory-chain NADH dehydrogenase,
                     subunit 1 GO:Biological Process:electron transport
                     (GO:0006118), Cellular Component:membrane (GO:0016020)"
                     /note="8 probable transmembrane helices predicted by
                     modhmm"
                     /codon_start=1
                     /transl_table=11
                     /product="membrane bound hydrogenase, MbhM subunit (MbhM)"
                     /protein_id="ACS32537.1"
                     /translation="MGSIVYPIAGLLGLYGFVSLASLLWEGIDRKLVARMQRRVGPPIV
                     QPFYDFLKLASKETIVPKTANYMFRAAPVLALATAIALLAYTPMGFTPILASKGDVIVF
                     IYLLTLICFFKVVGAISSGNPYAKIGAAREAAILVSREPAMMLAIFAIMWRLGKLGVDK
                     PFSMGVFYQHNIWEIGTPMSFVGAVILLYVFSVWLASEMEVGFFNIPDAEEEIAEGLLV
                     EYSGRYLALLKLTKALKTFIAASLVVAIFFPWGIADYFNLAGLSADIVNLLFHTLKVFI
                     LLFIVGSVFRAVTGRLKVTQAVDFLWKNVFLASLVGSLLIAMEVIM"
     gene            complement(36317..37594)
                     /gene="mbhL"
                     /locus_tag="TGAM_0036"
                     /note="tg0036"
     CDS             complement(36317..37594)
                     /gene="mbhL"
                     /locus_tag="TGAM_0036"
                     /EC_number="1.6.5.3"
                     /experiment="gene product confirmed by mass spectrometry"
                     /inference="protein motif:CDD:Complex1_49kDa,
                     Respiratory-chain NADH dehydrogenase, 49 Kd subunit"
                     /inference="protein motif:CDD:FrhA, Coenzyme F420-reducing
                     hydrogenase, alpha subunit [Energy production and
                     conversion]"
                     /inference="protein motif:CDD:HyaB, Ni,Fe-hydrogenase I
                     large subunit [Energy production and conversion]"
                     /inference="protein motif:CDD:HycE, Ni,Fe-hydrogenase III
                     large subunit [Energy production and conversion]"
                     /inference="protein motif:CDD:NuoD, NADH:ubiquinone
                     oxidoreductase 49 kD subunit 7 [Energy production and
                     conversion]"
                     /inference="protein motif:COG:COG3261 Ni,Fe-hydrogenase III
                     large subunit; C Energy production and conversion"
                     /inference="protein motif:Gene3D:G3D.1.10.645.10 no
                     description"
                     /inference="protein motif:HMMPanther:PTHR11993 NADH
                     DEHYDROGNEASE-RELATED"
                     /inference="protein motif:HMMPanther:PTHR11993:SF11 NADH
                     DEHYDROGNEASE-RELATED"
                     /inference="protein motif:HMMPfam:PF00346 Complex1_49kDa
                     InterPro:IPR001135 NADH-ubiquinone oxidoreductase, chain
                     49kDa GO:Molecular Function:electron transporter activity
                     (GO:0005489), Biological Process:electron transport
                     (GO:0006118)"
                     /inference="protein motif:HMMPfam:PF00374 NiFeSe_Hases
                     InterPro:IPR001501 Nickel-dependent hydrogenase, large
                     subunit GO:Biological Process:electron transport
                     (GO:0006118), Molecular Function:ferredoxin hydrogenase
                     activity (GO:0008901), Molecular Function:nickel ion
                     binding (GO:0016151)"
                     /inference="protein motif:HMMPIR:PIRSF000230
                     [NiFe]-hydrogenase-3-type complex, large
                     subunit/NADH:quinone oxidoreductase (complex I), subunit
                     49K/NdhH/NuoD"
                     /inference="protein motif:superfamily:SSF56762 Nickel-iron
                     hydrogenase, large subunit"
                     /codon_start=1
                     /transl_table=11
                     /product="membrane bound hydrogenase, MbhL subunit (MbhL)"
                     /protein_id="ACS32538.1"
                     /translation="MTKVEYWVKIPFGPIHPGLEEPEKFILTLDGERIVDVDVKLGYNL
                     RGIQWIALRRNYIQIMYLAERICGICSFSHNHTYTRAVEEAAGIEVPERAEYIRVIIGE
                     LERIHSHLLNLGVLAHDIGYDTVLHLTWLAREKVMDTLEAVAGNRVNYSMVTIGGVRRD
                     IDEKRRRIILDMIKYYKEVFPQIEDIFLHDPTIEARFRDCAVISRRVALEQGAVGPTGR
                     GSGIRDDARWSEKLGVYPDLGIKPVMPQDVTGERPRGDVFDRMAVRIGELWQSLELIEH
                     ALDGMPDGKIKAFPKDNVLYAKLRLMVDGEGIGRYEAPRGELVHYVRGKKGSDKPLRWK
                     PREPTFPNLFAVAEGVKGDQVADFVVAVASIDPCLSCTDRVAVVENGRKRILTEKDLIR
                     ASIKKTREINPDVKGDPTPVGLGCSR"
     gene            complement(37758..38324)
                     /gene="mbhK"
                     /locus_tag="TGAM_0037"
                     /note="tg0037"
     CDS             complement(37758..38324)
                     /gene="mbhK"
                     /locus_tag="TGAM_0037"
                     /EC_number="1.6.5.3"
                     /experiment="gene product confirmed by mass spectrometry"
                     /inference="protein motif:BlastProDom:PD001581
                     O59105_PYRHO_O59105; InterPro:IPR001268 NADH dehydrogenase
                     (ubiquinone), 30 kDa subunit GO:Biological
                     Process:mitochondrial electron transport, NADH to
                     ubiquinone (GO:0006120), Molecular Function:NADH
                     dehydrogenase (ubiquinone) activity (GO:0008137)"
                     /inference="protein motif:CDD:Complex1_30kDa,
                     Respiratory-chain NADH dehydrogenase, 30 Kd subunit"
                     /inference="protein motif:CDD:HycE, Ni,Fe-hydrogenase III
                     component G [Energy production and conversion]"
                     /inference="protein motif:COG:COG3262 Ni,Fe-hydrogenase III
                     component G; C Energy production and conversion"
                     /inference="protein motif:HMMPanther:PTHR11993 NADH
                     DEHYDROGNEASE-RELATED"
                     /inference="protein motif:HMMPanther:PTHR11993:SF9 FORMATE
                     HYDROGENLYASE"
                     /inference="protein motif:HMMPfam:PF00329 Complex1_30kDa
                     InterPro:IPR001268 NADH dehydrogenase (ubiquinone), 30 kDa
                     subunit GO:Biological Process:mitochondrial electron
                     transport, NADH to ubiquinone (GO:0006120), Molecular
                     Function:NADH dehydrogenase (ubiquinone) activity
                     (GO:0008137)"
                     /inference="protein motif:superfamily:SSF50203 Bacterial
                     enterotoxins InterPro:IPR008992 Bacterial enterotoxin"
                     /codon_start=1
                     /transl_table=11
                     /product="membrane bound hydrogenase, MbhK subunit (MbhK)"
                     /protein_id="ACS32539.1"
                     /translation="MNDNPVNEANEVREPTKTQKVAETIAKRFPNAQVEVRVNKWGRER
                     VWVRIPREDYKALMRFIKELDGEAHYSIGIEQDLGDELGFLSHLAIHYDDAPAVSLIVD
                     VRAPKDDPVIPDISDVFPIATQYEREAAEMVGIVFEGIPDKRRLFLPDDFPEGIYPLRL
                     DDKGIPEEMVHNAGHPYYIRGGAKR"
     gene            complement(38317..38841)
                     /gene="mbhJ"
                     /locus_tag="TGAM_0038"
                     /note="tg0038"
     CDS             complement(38317..38841)
                     /gene="mbhJ"
                     /locus_tag="TGAM_0038"
                     /EC_number="1.6.5.3"
                     /experiment="gene product confirmed by mass spectrometry"
                     /inference="protein motif:CDD:COG3260, Ni,Fe-hydrogenase
                     III small subunit [Energy production and conversion]"
                     /inference="protein motif:CDD:FrhG, Coenzyme F420-reducing
                     hydrogenase, gamma subunit [Energy production and
                     conversion]"
                     /inference="protein motif:CDD:NuoB, NADH:ubiquinone
                     oxidoreductase 20 kD subunit and related Fe-S
                     oxidoreductases [Energy production and conversion]"
                     /inference="protein motif:CDD:Oxidored_q6, NADH ubiquinone
                     oxidoreductase, 20 Kd subunit"
                     /inference="protein motif:COG:COG3260 Ni,Fe-hydrogenase III
                     small subunit; C Energy production and conversion"
                     /inference="protein motif:Gene3D:G3D.3.40.50.700 no
                     description"
                     /inference="protein motif:HMMPanther:PTHR11995 NADH
                     DEHYDROGENASE"
                     /inference="protein motif:HMMPanther:PTHR11995:SF3
                     NADH-UBIQUINONE OXIDOREDUCTASE"
                     /inference="protein motif:HMMPfam:PF01058 Oxidored_q6
                     InterPro:IPR006137 NADH ubiquinone oxidoreductase, 20 kDa
                     subunit GO:Biological Process:mitochondrial electron
                     transport, NADH to ubiquinone (GO:0006120), Molecular
                     Function:NADH dehydrogenase (ubiquinone) activity
                     (GO:0008137)"
                     /inference="protein motif:HMMPIR:PIRSF002913
                     [NiFe]-hydrogenase-3-type complex, small
                     subunit/NADH:quinone oxidoreductase (complex I), subunit
                     PSST/NdhK/NuoB"
                     /inference="protein motif:superfamily:SSF56770 Nickel-iron
                     hydrogenase, small subunit"
                     /codon_start=1
                     /transl_table=11
                     /product="membrane bound hydrogenase, MbhJ subunit (MbhJ)"
                     /protein_id="ACS32540.1"
                     /translation="MAITVPANNGSNSSERERLEKRIAQLCRYIGRSPWVFHVNTGSCN
                     GCDIEIIAILTPRYDAERFGVKLVGSPRHADILLVTGPVTNQSLERVKLVYEQTPDPKI
                     VVAVGACATGGGVFYESPFTNAPLSNVIPVDVYVPGCPPRPEAILHGVVLALEKLAKIL
                     KGEVPGGEEHE"
     gene            complement(38848..39204)
                     /gene="mbhI"
                     /locus_tag="TGAM_0039"
                     /note="tg0039"
     CDS             complement(38848..39204)
                     /gene="mbhI"
                     /locus_tag="TGAM_0039"
                     /experiment="gene product confirmed by mass spectrometry"
                     /inference="protein motif:COG:-; -"
                     /note="2 probable transmembrane helices predicted by
                     modhmm"
                     /codon_start=1
                     /transl_table=11
                     /product="membrane bound hydrogenase, MbhI subunit (MbhI)"
                     /protein_id="ACS32541.1"
                     /translation="MREMFGYWDALYFVLVFIVGLILAYLLDKWAKRSGMGTREVGDGT
                     KIFISGEDPEKVIPGFEHFEGSYTGRNVMWGLTYALKRFFTALRGEHTGLLTDYVSYLI
                     ITTAFVMVVLLIWG"
     gene            complement(39197..40744)
                     /gene="mbhH"
                     /locus_tag="TGAM_0040"
                     /note="tg0040"
     CDS             complement(39197..40744)
                     /gene="mbhH"
                     /locus_tag="TGAM_0040"
                     /EC_number="1.6.5.3"
                     /experiment="gene product confirmed by mass spectrometry"
                     /inference="protein motif:CDD:HyfB, Formate hydrogenlyase
                     subunit 3/Multisubunit Na+/H+ antiporter, MnhD subunit
                     [Energy production and conversion / Inorganic ion transport
                     and metabolism]"
                     /inference="protein motif:CDD:NuoL, NADH:ubiquinone
                     oxidoreductase subunit 5 (chain L)/Multisubunit Na+/H+
                     antiporter, MnhA subunit [Energy production and conversion
                     / Inorganic ion transport and metabolism]"
                     /inference="protein motif:CDD:NuoM, NADH:ubiquinone
                     oxidoreductase subunit 4 (chain M) [Energy production and
                     conversion]"
                     /inference="protein motif:CDD:NuoN, NADH:ubiquinone
                     oxidoreductase subunit 2 (chain N) [Energy production and
                     conversion]"
                     /inference="protein motif:CDD:Oxidored_q1,
                     NADH-Ubiquinone/plastoquinone (complex I), various chains"
                     /inference="protein motif:COG:COG0651 Formate hydrogenlyase
                     subunit 3/Multisubunit Na+/H+ antiporter, MnhD subunit; C
                     Energy production and conversion"
                     /inference="protein motif:FPrintScan:PR01434 NADHDHGNASE5
                     InterPro:IPR003916 NADH-ubiquinone oxidoreductase, chain 5
                     GO:Molecular Function:NADH dehydrogenase (ubiquinone)
                     activity (GO:0008137), Biological Process:ATP synthesis
                     coupled electron transport (GO:0042773)"
                     /inference="protein motif:HMMPanther:PTHR19377 NADH
                     DEHYDROGENASE"
                     /inference="protein motif:HMMPanther:PTHR19377:SF21 NADH
                     DEHYDROGENASE"
                     /inference="protein motif:HMMPfam:PF00361 Oxidored_q1
                     InterPro:IPR001750 NADH/Ubiquinone/plastoquinone (complex
                     I) GO:Molecular Function:NADH dehydrogenase (ubiquinone)
                     activity (GO:0008137), Biological Process:ATP synthesis
                     coupled electron transport (GO:0042773)"
                     /inference="protein motif:HMMPfam:PF00662 Oxidored_q1_N
                     InterPro:IPR001516 NADH-Ubiquinone oxidoreductase (complex
                     I), chain 5/L, N-terminal GO:Molecular Function:NADH
                     dehydrogenase (ubiquinone) activity (GO:0008137),
                     Biological Process:ATP synthesis coupled electron transport
                     (GO:0042773)"
                     /inference="protein motif:HMMTigr:TIGR01972
                     NDH_I_M:proton-translocating NADH-quinone o
                     InterPro:IPR010227 Proton-translocating NADH-quinone
                     oxidoreductase, chain M GO:Molecular Function:NADH
                     dehydrogenase (ubiquinone) activity (GO:0008137),
                     Biological Process:ATP synthesis coupled electron transport
                     (GO:0042773)"
                     /note="14 probable transmembrane helices predicted by
                     modhmm"
                     /codon_start=1
                     /transl_table=11
                     /product="membrane bound hydrogenase, MbhH subunit (MbhH)"
                     /protein_id="ACS32542.1"
                     /translation="MNGEAILPYLIIIPLFGAFSMPIVSLIGRKAREAWAVIISGATLA
                     VASALFYSVWEDKGIIVYTLGAKSPLGQGVSFPIRIVWEVDLLGAIMVLMVALVSFLAV
                     VYSLGYMKHDTGLDKYYTLILILELGMLGIAITGDLFNFYVFLEIMSIASYALVAFRND
                     TWEGIEAGIKYMFVGSIASSLVLLGIALLYGQYGTLTMGYMAIKIIENPTVTAKVALAL
                     FIAGLLFKSGASPVHMWLADAHPAAPSSISAMLSGLVIKVGGVYALARILLSIYGASVS
                     VKTVGWVIIIFACLTLIIGNAMAVVQTDMKRLLAYSSVGQIGYILLGLGIGLAAYGSHT
                     GEVALAGAIYHTFNHALMKALLFLIAGVVIHELGTRDLNELSGLAKTMPKTTFAFLIGA
                     AAIVGMPPLNGFASKWLIYESSAIFNPILGAIAIIGTAFCTAAYVRVLYTFFGRPSERV
                     MKARDPEASMLWPIIILAVAIVIMGLFPWQISEKIMLPAVKALEDQLAYISAVLGGA"
     gene            complement(40741..41100)
                     /gene="mbhG"
                     /locus_tag="TGAM_0041"
                     /note="tg0041"
     CDS             complement(40741..41100)
                     /gene="mbhG"
                     /locus_tag="TGAM_0041"
                     /EC_number="1.6.5.3"
                     /inference="protein motif:BlastProDom:PD006097
                     Q9V0R3_PYRAB_Q9V0R3; InterPro:IPR006672 Protein of unknown
                     function DUF67 GO:Molecular Function:molecular function
                     unknown (GO:0005554), Cellular Component:integral to
                     membrane (GO:0016021)"
                     /inference="protein motif:CDD:MnhC, Multisubunit Na+/H+
                     antiporter, MnhC subunit [Inorganic ion transport and
                     metabolism]"
                     /inference="protein motif:COG:COG1006 Multisubunit Na+/H+
                     antiporter, MnhC subunit; P Inorganic ion transport and
                     metabolism"
                     /inference="protein motif:HMMPfam:PF00420 Oxidored_q2
                     InterPro:IPR001133 NADH-ubiquinone oxidoreductase, chain 4L
                     GO:Biological Process:mitochondrial electron transport,
                     NADH to ubiquinone (GO:0006120), Molecular Function:NADH
                     dehydrogenase (ubiquinone) activity (GO:0008137)"
                     /note="3 probable transmembrane helices predicted by
                     modhmm"
                     /codon_start=1
                     /transl_table=11
                     /product="membrane bound hydrogenase, MbhG subunit (MbhG)"
                     /protein_id="ACS32543.1"
                     /translation="MIQFQFITAFLLIVLGIYAFLAKRNLIKLILALDIIDSGIHLLLI
                     SLGYRIELNEVPTAPIYTGYETLKSPMVGPLPQALVLTSIVIGVCVLSLAMALTINAYR
                     HYGTLDVRALRRLRG"
     gene            complement(41097..41531)
                     /gene="mbhF"
                     /locus_tag="TGAM_0042"
                     /note="tg0042"
     CDS             complement(41097..41531)
                     /gene="mbhF"
                     /locus_tag="TGAM_0042"
                     /inference="protein motif:CDD:MnhB, Domain related to MnhB
                     subunit of Na+/H+ antiporter"
                     /inference="protein motif:CDD:MnhB, Multisubunit Na+/H+
                     antiporter, MnhB subunit [Inorganic ion transport and
                     metabolism]"
                     /inference="protein motif:COG:COG2111 Multisubunit Na+/H+
                     antiporter, MnhB subunit; P Inorganic ion transport and
                     metabolism"
                     /inference="protein motif:HMMPfam:PF04039 MnhB
                     InterPro:IPR007182 Na+/H+ antiporter MnhB subunit-related
                     protein"
                     /note="4 probable transmembrane helices predicted by
                     modhmm"
                     /codon_start=1
                     /transl_table=11
                     /product="membrane bound hydrogenase, MbhF subunit (MbhF)"
                     /protein_id="ACS32544.1"
                     /translation="MGLIVKTSARAIIPLIGIFGAYIVAHGHLTPGGGFQGGATIAGAG
                     ILFLVAFGLNEMRKHYNKHLYSALEGLGGLVFLGAAMLGIGTAFFYNTLWHNGPFFNGK
                     PGTLLSAGFLPIMNLAVGLKVFTGLVSALVAIAMYRRWRS"
     gene            complement(41552..41848)
                     /gene="mbhE"
                     /locus_tag="TGAM_0043"
                     /note="tg0043"
     CDS             complement(41552..41848)
                     /gene="mbhE"
                     /locus_tag="TGAM_0043"
                     /experiment="gene product confirmed by mass spectrometry"
                     /inference="protein motif:COG:COG2111 Multisubunit Na+/H+
                     antiporter, MnhB subunit; P Inorganic ion transport and
                     metabolism"
                     /note="2 probable transmembrane helices predicted by
                     modhmm"
                     /codon_start=1
                     /transl_table=11
                     /product="membrane bound hydrogenase, MbhE subunit (MbhE)"
                     /protein_id="ACS32545.1"
                     /translation="MKKTIAYLSLLFILGVLLYVANPNYGLKFGPGGDDWKNLRYTDDY
                     YITHGVQEVGGTNIVTDIVFDYRGYDTIGEATVLFTAIAGAVALLRPWRRDEE"
     gene            complement(41845..42108)
                     /gene="mbhD"
                     /locus_tag="TGAM_0044"
                     /note="tg0044"
     CDS             complement(41845..42108)
                     /gene="mbhD"
                     /locus_tag="TGAM_0044"
                     /inference="protein motif:COG:COG1563 Predicted subunit of
                     the Multisubunit Na+/H+ antiporter; P Inorganic ion
                     transport and metabolism"
                     /note="3 probable transmembrane helices predicted by
                     modhmm"
                     /codon_start=1
                     /transl_table=11
                     /product="membrane bound hydrogenase, MbhD subunit (MbhD)"
                     /protein_id="ACS32546.1"
                     /translation="MNALTLDMIIQAIILIGVLITAYLTIRFRDLLAATLMSAAMSLLL
                     SLEFYMLHAPDVAIAEAAVGAGVVTALVVYGIAKTERWEVER"
     gene            complement(42105..42476)
                     /gene="mbhC"
                     /locus_tag="TGAM_0045"
                     /note="tg0045"
     CDS             complement(42105..42476)
                     /gene="mbhC"
                     /locus_tag="TGAM_0045"
                     /experiment="gene product confirmed by mass spectrometry"
                     /inference="protein motif:CDD:MnhG, Multisubunit Na+/H+
                     antiporter, MnhG subunit [Inorganic ion transport and
                     metabolism]"
                     /inference="protein motif:CDD:PhaG_MnhG_YufB, Na+/H+
                     antiporter subunit"
                     /inference="protein motif:COG:COG1320 Multisubunit Na+/H+
                     antiporter, MnhG subunit; P Inorganic ion transport and
                     metabolism"
                     /inference="protein motif:HMMPfam:PF03334 PhaG_MnhG_YufB
                     InterPro:IPR005133 Na+/H+ antiporter subunit"
                     /inference="protein motif:HMMTigr:TIGR01300
                     CPA3_mnhG_phaG:monovalent cation/prot InterPro:IPR005133
                     Na+/H+ antiporter subunit"
                     /note="3 probable transmembrane helices predicted by
                     modhmm"
                     /codon_start=1
                     /transl_table=11
                     /product="membrane bound hydrogenase, MbhC subunit (MbhC)"
                     /protein_id="ACS32547.1"
                     /translation="MSWVNYLIYAFLAVNITFNLLGSIALHRFPDVYTRLHGATKCTTF
                     GTIFAVFAVATHALYRLHVTGDAKYLQMTLHSFVALIALLLTNPVGAHAIAKAAHLSGY
                     KPAKAVIDAYEEKLGGGKE"
     gene            complement(42473..42736)
                     /gene="mbhB"
                     /locus_tag="TGAM_0046"
                     /note="tg0046"
     CDS             complement(42473..42736)
                     /gene="mbhB"
                     /locus_tag="TGAM_0046"
                     /inference="protein motif:CDD:MnhF, Multisubunit Na+/H+
                     antiporter, MnhF subunit [Inorganic ion transport and
                     metabolism]"
                     /inference="protein motif:COG:COG2212 Multisubunit Na+/H+
                     antiporter, MnhF subunit; P Inorganic ion transport and
                     metabolism"
                     /inference="protein motif:HMMPfam:PF04066 MrpF_PhaF
                     InterPro:IPR007208 Multiple resistance and pH regulation
                     protein F GO:Biological Process:ion transport (GO:0006811),
                     Molecular Function:ion transporter activity (GO:0015075),
                     Cellular Component:integral to membrane (GO:0016021)"
                     /note="3 probable transmembrane helices predicted by
                     modhmm"
                     /codon_start=1
                     /transl_table=11
                     /product="membrane bound hydrogenase, MbhB subunit (MbhB)"
                     /protein_id="ACS32548.1"
                     /translation="MIEPVFFYSALIISFAAFLAILRILLGPSVPDRVVGVDTLNTLVV
                     AAMVLLGAAYDRTIYIDIAIVYALLSYIGTLIIARYLQGGLE"
     gene            complement(42733..43236)
                     /gene="mbhA"
                     /locus_tag="TGAM_0047"
                     /note="tg0047"
     CDS             complement(42733..43236)
                     /gene="mbhA"
                     /locus_tag="TGAM_0047"
                     /inference="protein motif:BlastProDom:PD012569
                     Q9V0Q9_PYRAB_Q9V0Q9; InterPro:IPR002758 Predicted cation
                     antiporter GO:Biological Process:cation transport
                     (GO:0006812), Molecular Function:cation transporter
                     activity (GO:0008324), Cellular Component:integral to
                     membrane (GO:0016021)"
                     /inference="protein motif:CDD:MnhE, Multisubunit Na+/H+
                     antiporter, MnhE subunit [Inorganic ion transport and
                     metabolism]"
                     /inference="protein motif:CDD:MNHE, Na+/H+ ion antiporter
                     subunit"
                     /inference="protein motif:COG:COG1863 Multisubunit Na+/H+
                     antiporter, MnhE subunit; P Inorganic ion transport and
                     metabolism"
                     /inference="protein motif:HMMPfam:PF01899 MNHE
                     InterPro:IPR002758 Predicted cation antiporter
                     GO:Biological Process:cation transport (GO:0006812),
                     Molecular Function:cation transporter activity
                     (GO:0008324), Cellular Component:integral to membrane
                     (GO:0016021)"
                     /note="2 probable transmembrane helices predicted by
                     modhmm"
                     /codon_start=1
                     /transl_table=11
                     /product="membrane bound hydrogenase, MbhA subunit (MbhA)"
                     /protein_id="ACS32549.1"
                     /translation="MPFIVAFVFAYVLWLVLTAGTNGLLWSSQELIAGLIFAGIIGYAT
                     KDVVGEKSTRFLNPIRWLEWIAYAPVLFWGMVKANFHVAWLVITGRIRPGIVRVPVDLE
                     EDAQYTILGNSITLTPGTLTIDARPEEKALYVHWIDIPKGMERPESSEPVSGPFEKWAR
                     RLGK"
     gene            complement(43374..44951)
                     /gene="mbc1A"
                     /locus_tag="TGAM_0048"
                     /note="tg0048"
     CDS             complement(43374..44951)
                     /gene="mbc1A"
                     /locus_tag="TGAM_0048"
                     /EC_number="1.6.5.3"
                     /experiment="gene product confirmed by mass spectrometry"
                     /inference="protein motif:CDD:HyfB, Formate hydrogenlyase
                     subunit 3/Multisubunit Na+/H+ antiporter, MnhD subunit
                     [Energy production and conversion / Inorganic ion transport
                     and metabolism]"
                     /inference="protein motif:CDD:NuoL, NADH:ubiquinone
                     oxidoreductase subunit 5 (chain L)/Multisubunit Na+/H+
                     antiporter, MnhA subunit [Energy production and conversion
                     / Inorganic ion transport and metabolism]"
                     /inference="protein motif:CDD:NuoM, NADH:ubiquinone
                     oxidoreductase subunit 4 (chain M) [Energy production and
                     conversion]"
                     /inference="protein motif:CDD:NuoN, NADH:ubiquinone
                     oxidoreductase subunit 2 (chain N) [Energy production and
                     conversion]"
                     /inference="protein motif:CDD:Oxidored_q1,
                     NADH-Ubiquinone/plastoquinone (complex I), various chains"
                     /inference="protein motif:COG:COG0651 Formate hydrogenlyase
                     subunit 3/Multisubunit Na+/H+ antiporter, MnhD subunit; C
                     Energy production and conversion"
                     /inference="protein motif:FPrintScan:PR01434 NADHDHGNASE5
                     InterPro:IPR003916 NADH-ubiquinone oxidoreductase, chain 5
                     GO:Molecular Function:NADH dehydrogenase (ubiquinone)
                     activity (GO:0008137), Biological Process:ATP synthesis
                     coupled electron transport (GO:0042773)"
                     /inference="protein motif:HMMPanther:PTHR19377 NADH
                     DEHYDROGENASE"
                     /inference="protein motif:HMMPanther:PTHR19377:SF19 NADH
                     DEHYDROGENASE"
                     /inference="protein motif:HMMPfam:PF00361 Oxidored_q1
                     InterPro:IPR001750 NADH/Ubiquinone/plastoquinone (complex
                     I) GO:Molecular Function:NADH dehydrogenase (ubiquinone)
                     activity (GO:0008137), Biological Process:ATP synthesis
                     coupled electron transport (GO:0042773)"
                     /note="13 probable transmembrane helices predicted by
                     modhmm"
                     /codon_start=1
                     /transl_table=11
                     /product="Membrane bound complex 1, subunit A (Mbc1A)"
                     /protein_id="ACS32550.1"
                     /translation="MVRMNVVGLTPIIPILFAFALPLTSILVKGDRRIVQAYALTGTGL
                     TLLSAVKLFQLAYSSNEPLIYTFGGWTAPVGIIYEVDRMSALIALVTAALMFLIAIYSY
                     RYLEGEGGLEWYYTLYLGLEAGLLGVLLTGDAFNLFVMIEVTSIAAYALVMYYRDRGDS
                     VVAGLKYALIGAVGTTMYFIALGVLYYGFGTLNFANLSALIHGMSFPVVGEPYRDVVIA
                     SGVALALATWAFLIKAAVFPNHFWLPEAHPAAPSPISAILSGLVVNVGVYALARFLYTV
                     YGGALTSTLSSVIHALSIVLMLLGAVSALFGALMMLVQRDVKRLIAYSTVMHMGYLVMA
                     VGVGTQLALSAAIFHMVNHAIAKALLFLSAGVFIHAAGSRNLEDLAGLGRKMPVATFSL
                     AVASLSLVGVPPFNVFFSKLLLFNAFLDENPVLALVLVVSSVTALVAYVRVFYEVWLGK
                     PGKEVELRESWSMSGVCLVLALACVVVGLVAPYVVSHYVEPAAVQAVDYRVYIQKALEY
                     AAKTKLGL"
     gene            complement(44953..45438)
                     /gene="mbc1B"
                     /locus_tag="TGAM_0049"
                     /note="tg0049"
     CDS             complement(44953..45438)
                     /gene="mbc1B"
                     /locus_tag="TGAM_0049"
                     /experiment="gene product confirmed by mass spectrometry"
                     /inference="protein motif:BlastProDom:PD012569
                     Q9UYP0_PYRAB_Q9UYP0; InterPro:IPR002758 Predicted cation
                     antiporter GO:Biological Process:cation transport
                     (GO:0006812), Molecular Function:cation transporter
                     activity (GO:0008324), Cellular Component:integral to
                     membrane (GO:0016021)"
                     /inference="protein motif:CDD:MnhE, Multisubunit Na+/H+
                     antiporter, MnhE subunit [Inorganic ion transport and
                     metabolism]"
                     /inference="protein motif:CDD:MNHE, Na+/H+ ion antiporter
                     subunit"
                     /inference="protein motif:COG:COG1863 Multisubunit Na+/H+
                     antiporter, MnhE subunit; P Inorganic ion transport and
                     metabolism"
                     /inference="protein motif:HMMPfam:PF01899 MNHE
                     InterPro:IPR002758 Predicted cation antiporter
                     GO:Biological Process:cation transport (GO:0006812),
                     Molecular Function:cation transporter activity
                     (GO:0008324), Cellular Component:integral to membrane
                     (GO:0016021)"
                     /inference="protein motif:superfamily:SSF48317 Acid
                     phosphatase/Vanadium-dependent haloperoxidase
                     InterPro:IPR008934 Acid phosphatase/vanadium-dependent
                     haloperoxidase"
                     /note="3 probable transmembrane helices predicted by
                     modhmm"
                     /codon_start=1
                     /transl_table=11
                     /product="Membrane bound complex 1, subunit B (Mbc1B)"
                     /protein_id="ACS32551.1"
                     /translation="MRGVAATALLAFITYIIFTGSLTPYDLVTGVIVGVTIGLLVGRFL
                     VENDAKALNPVRWAWGLVYFLWYFLVAEVKAHLDVMRRIITGDIEPGIVKVPLKVKSEY
                     ARTLVANSITNTPGTVVVDVDENYLYVNWINVTTEEPEEAKKEICEEFEKYAERIFE"
     gene            complement(45435..45839)
                     /gene="mbc1C"
                     /locus_tag="TGAM_0050"
                     /note="tg0050"
     CDS             complement(45435..45839)
                     /gene="mbc1C"
                     /locus_tag="TGAM_0050"
                     /EC_number="1.6.5.3"
                     /inference="protein motif:BlastProDom:PD006097
                     Q9UYN9_PYRAB_Q9UYN9; InterPro:IPR006672 Protein of unknown
                     function DUF67 GO:Molecular Function:molecular function
                     unknown (GO:0005554), Cellular Component:integral to
                     membrane (GO:0016021)"
                     /inference="protein motif:CDD:MnhC, Multisubunit Na+/H+
                     antiporter, MnhC subunit [Inorganic ion transport and
                     metabolism]"
                     /inference="protein motif:COG:COG1006 Multisubunit Na+/H+
                     antiporter, MnhC subunit; P Inorganic ion transport and
                     metabolism"
                     /inference="protein motif:HMMPfam:PF00420 Oxidored_q2
                     InterPro:IPR001133 NADH-ubiquinone oxidoreductase, chain 4L
                     GO:Biological Process:mitochondrial electron transport,
                     NADH to ubiquinone (GO:0006120), Molecular Function:NADH
                     dehydrogenase (ubiquinone) activity (GO:0008137)"
                     /note="3 probable transmembrane helices predicted by
                     modhmm"
                     /codon_start=1
                     /transl_table=11
                     /product="Membrane bound complex 1, subunit C (Mbc1C)"
                     /protein_id="ACS32552.1"
                     /translation="MISLLWSITIVSLLATLIISVYGIVAKPNLVKKLIALTIFGDTAN
                     VLVVLLGYRVIYPVKPPILPELSKSAVGEFVKTAVDPLPQALVITAVVIGMAVNILIAF
                     AVIQIYRIYGTLDVREVGKSLPELLRRDEA"
     gene            complement(45836..46594)
                     /gene="mbc1D"
                     /locus_tag="TGAM_0051"
                     /note="tg0051"
     CDS             complement(45836..46594)
                     /gene="mbc1D"
                     /locus_tag="TGAM_0051"
                     /inference="protein motif:COG:COG2111 Multisubunit Na+/H+
                     antiporter, MnhB subunit; P Inorganic ion transport and
                     metabolism"
                     /inference="protein motif:HMMPfam:PF04039 MnhB
                     InterPro:IPR007182 Na+/H+ antiporter MnhB subunit-related
                     protein"
                     /note="6 probable transmembrane helices predicted by
                     modhmm"
                     /codon_start=1
                     /transl_table=11
                     /product="Membrane bound complex 1, subunit D (Mbc1D)"
                     /protein_id="ACS32553.1"
                     /translation="MKRLIGLLTILITVLGVACYVAQNLTPPENLHPLGEYYLENSYFG
                     EHSAKSPEAVTSILWDYRGVDTLFETAVFFLAIIGSLTLFRLNKEQAEEAKQGEPKPQL
                     PEPVVVVTKLTVAMILAVSASIALHGQLTPGGGFQGGSALAVAPLLVIAAYTKYALEKN
                     GLDKTRAIIIRSIGLLGIALTALTPLLVSGYIMQNQPIFPAKALGVPLGGSLVLYNLFE
                     YLAVGAGFTAVFLLLSIPEEKFKKFLGVRR"
     gene            complement(46595..46849)
                     /gene="mbc1E"
                     /locus_tag="TGAM_0052"
                     /note="tg0052"
     CDS             complement(46595..46849)
                     /gene="mbc1E"
                     /locus_tag="TGAM_0052"
                     /inference="protein motif:COG:COG1563 Predicted subunit of
                     the Multisubunit Na+/H+ antiporter; P Inorganic ion
                     transport and metabolism"
                     /note="3 probable transmembrane helices predicted by
                     modhmm"
                     /codon_start=1
                     /transl_table=11
                     /product="Membrane bound complex 1, subunit E (Mbc1E)"
                     /protein_id="ACS32554.1"
                     /translation="MIELHLTILAITALIGLIASYLAITEKDLLKAVGYSAIQAIAYAL
                     IFHTLMAPDIVLAYVAIAVGIYSALLIFIIGKTERYEVV"
     gene            complement(46846..47193)
                     /gene="mbc1F"
                     /locus_tag="TGAM_0054"
                     /note="tg0054"
     CDS             complement(46846..47193)
                     /gene="mbc1F"
                     /locus_tag="TGAM_0054"
                     /inference="protein motif:CDD:MnhG, Multisubunit Na+/H+
                     antiporter, MnhG subunit [Inorganic ion transport and
                     metabolism]"
                     /inference="protein motif:CDD:PhaG_MnhG_YufB, Na+/H+
                     antiporter subunit"
                     /inference="protein motif:COG:COG1320 Multisubunit Na+/H+
                     antiporter, MnhG subunit; P Inorganic ion transport and
                     metabolism"
                     /inference="protein motif:HMMPfam:PF03334 PhaG_MnhG_YufB
                     InterPro:IPR005133 Na+/H+ antiporter subunit"
                     /inference="protein motif:HMMTigr:TIGR01300
                     CPA3_mnhG_phaG:monovalent cation/prot InterPro:IPR005133
                     Na+/H+ antiporter subunit"
                     /inference="protein motif:ScanRegExp:PS01005
                     FORMATE_NITRITE_TP_1 InterPro:IPR000292 Formate/nitrite
                     transporter GO:Molecular Function:transporter activity
                     (GO:0005215), Biological Process:transport (GO:0006810),
                     Cellular Component:membrane (GO:0016020)"
                     /note="3 probable transmembrane helices predicted by
                     modhmm"
                     /codon_start=1
                     /transl_table=11
                     /product="Membrane bound complex 1, subunit F (Mbc1F)"
                     /protein_id="ACS32555.1"
                     /translation="MNTLFTLGAILVIIGGICDLFGAIGLLKFPNFYIRLHAATIGTIG
                     GAAVPLFGVALLALSTNIPNKYAIAGASLITGIITLLAAPAGATALAYAAHKTNAVEWN
                     PKTDHLKEARK"
     gene            complement(47190..47477)
                     /gene="mbc1G"
                     /locus_tag="TGAM_0053"
                     /note="tg0053"
     CDS             complement(47190..47477)
                     /gene="mbc1G"
                     /locus_tag="TGAM_0053"
                     /inference="protein motif:COG:COG2212 Multisubunit Na+/H+
                     antiporter, MnhF subunit; P Inorganic ion transport and
                     metabolism"
                     /inference="protein motif:HMMPfam:PF04066 MrpF_PhaF
                     InterPro:IPR007208 Multiple resistance and pH regulation
                     protein F GO:Biological Process:ion transport (GO:0006811),
                     Molecular Function:ion transporter activity (GO:0015075),
                     Cellular Component:integral to membrane (GO:0016021)"
                     /note="3 probable transmembrane helices predicted by
                     modhmm"
                     /codon_start=1
                     /transl_table=11
                     /product="Membrane bound complex 1, subunit G (Mbc1G)"
                     /protein_id="ACS32556.1"
                     /translation="MRLMSFGVVMLMRIILPLYVTAFILYTVRAIKGPTIPDIILAVDC
                     MSFDIAAFMAILAVYFKSVYLISGAITLALWAYLLDIYIANHLTKKEVGA"
     gene            complement(47508..48542)
                     /gene="focA"
                     /locus_tag="TGAM_0055"
                     /note="tg0055"
     CDS             complement(47508..48542)
                     /gene="focA"
                     /locus_tag="TGAM_0055"
                     /experiment="gene product confirmed by mass spectrometry"
                     /inference="protein motif:CDD:FocA, Formate/nitrite family
                     of transporters [Inorganic ion transport and metabolism]"
                     /inference="protein motif:CDD:Form_Nir_trans,
                     Formate/nitrite transporter"
                     /inference="protein motif:COG:COG2116 Formate/nitrite
                     family of transporters; P Inorganic ion transport and
                     metabolism"
                     /inference="protein motif:HMMPfam:PF01226 Form_Nir_trans
                     InterPro:IPR000292 Formate/nitrite transporter GO:Molecular
                     Function:transporter activity (GO:0005215), Biological
                     Process:transport (GO:0006810), Cellular Component:membrane
                     (GO:0016020)"
                     /note="8 probable transmembrane helices predicted by
                     modhmm"
                     /codon_start=1
                     /transl_table=11
                     /product="Formate transporter (focA)"
                     /protein_id="ACS32557.1"
                     /translation="MVDAKEKILYGVDTTFEGIAKKATPKFKTTPGRLLFAGFMAGAFI
                     AFGFLLAVVAGCIAKYPPFAVGDTFNKALLKILLGAVFPVGLIAVVLGGADLWTGNVQF
                     LSSAKVKGYADFKCVLYNWFGSYGGNFIGSIFLALMAIPLTGLFGHVGDPNLFGKTVVA
                     IAHGKVSKDILALFFLGIGCNWLVNLAIWQSARVQDGAGKILAIWFPIFAFVAIGFEHA
                     IANMWAIPTGIIASNYAVTWSQFFHNVIPVTFGNAVGGFLFVAFYYWYLSHPELTAERL
                     VKEIVDFFVVFAVFWILATLIPAGIGIALDKAMGRGAMYAVPVVLSIYYIVGTFALAKV
                     AKPA"
     gene            complement(48549..48773)
                     /gene="mhy2I-1"
                     /locus_tag="TGAM_0056"
                     /note="tg0056"
     CDS             complement(48549..48773)
                     /gene="mhy2I-1"
                     /locus_tag="TGAM_0056"
                     /codon_start=1
                     /transl_table=11
                     /product="putative formate hydrogenlyase II subunit I
                     (Mhy2I)"
                     /protein_id="ACS32558.1"
                     /translation="MLDHVDADFTLYEEVGEVSVETCKLIRKVFGRSYLTLDDLPGVLK
                     LKLPGRDREVLMRALSGLKPDEKLKLERG"
     gene            complement(48757..49608)
                     /gene="mhy2H"
                     /locus_tag="TGAM_0057"
                     /note="tg0057"
     CDS             complement(48757..49608)
                     /gene="mhy2H"
                     /locus_tag="TGAM_0057"
                     /EC_number="1.6.5.3"
                     /inference="protein motif:CDD:COG3260, Ni,Fe-hydrogenase
                     III small subunit [Energy production and conversion]"
                     /inference="protein motif:CDD:NuoB, NADH:ubiquinone
                     oxidoreductase 20 kD subunit and related Fe-S
                     oxidoreductases [Energy production and conversion]"
                     /inference="protein motif:CDD:Oxidored_q6, NADH ubiquinone
                     oxidoreductase, 20 Kd subunit"
                     /inference="protein motif:COG:COG3260 Ni,Fe-hydrogenase III
                     small subunit; C Energy production and conversion"
                     /inference="protein motif:Gene3D:G3D.3.40.50.700 no
                     description"
                     /inference="protein motif:HMMPanther:PTHR11995 NADH
                     DEHYDROGENASE"
                     /inference="protein motif:HMMPanther:PTHR11995:SF3
                     NADH-UBIQUINONE OXIDOREDUCTASE"
                     /inference="protein motif:HMMPfam:PF01058 Oxidored_q6
                     InterPro:IPR006137 NADH ubiquinone oxidoreductase, 20 kDa
                     subunit GO:Biological Process:mitochondrial electron
                     transport, NADH to ubiquinone (GO:0006120), Molecular
                     Function:NADH dehydrogenase (ubiquinone) activity
                     (GO:0008137)"
                     /inference="protein motif:superfamily:SSF56770 Nickel-iron
                     hydrogenase, small subunit"
                     /note="1 probable transmembrane helix predicted by modhmm"
                     /codon_start=1
                     /transl_table=11
                     /product="formate hydrogenlyase II subunit H (Mhy2H)"
                     /protein_id="ACS32559.1"
                     /translation="MRLRSLYVFHLDTGACNGCEIELFDILTPYYDAERLGVRLAASPR
                     HAHAMAATGPLTRQAYYAAKEAIKAMPPKPRIIVAIGTCACSGGIFYNGYPIYRRPESG
                     REGQEYPRRGGIFELVQDLRDEGEYVGPVVYIPGCPPRPEEILYGVALALGLVEKQVKG
                     EYYTEEVGFELPEYPIEERIRLSLRERLKYVVGYFDREKVLEDFMELVAKAKSAEELHG
                     LIQGYCLKNPDPRVSLAMRVLEREFLRLKEKYGWEVKGSAKAPQGEVRGLQVSADGDAG
                     PR"
     gene            complement(49605..50102)
                     /gene="mhy2G"
                     /locus_tag="TGAM_0058"
                     /note="tg0058"
     CDS             complement(49605..50102)
                     /gene="mhy2G"
                     /locus_tag="TGAM_0058"
                     /EC_number="1.6.5.3"
                     /inference="protein motif:CDD:NuoI, Formate hydrogenlyase
                     subunit 6/NADH:ubiquinone oxidoreductase 23 kD subunit
                     (chain I) [Energy production and conversion]"
                     /inference="protein motif:COG:COG1143 Formate hydrogenlyase
                     subunit 6/NADH:ubiquinone oxidoreductase 23 kD subunit
                     (chain I); C Energy production and conversion"
                     /inference="protein motif:FPrintScan:PR00353 4FE4SFRDOXIN
                     InterPro:IPR001450 4Fe-4S ferredoxin, iron-sulfur binding
                     GO:Molecular Function:electron transporter activity
                     (GO:0005489), Molecular Function:iron ion binding
                     (GO:0005506), Biological Process:electron transport
                     (GO:0006118)"
                     /inference="protein motif:Gene3D:G3D.3.30.70.20 no
                     description"
                     /inference="protein motif:HMMPanther:PTHR10849
                     NADH-UBIQUINONE OXIDOREDUCTASE CHAIN 9-RELATED"
                     /inference="protein motif:HMMPfam:PF00037 Fer4
                     InterPro:IPR001450 4Fe-4S ferredoxin, iron-sulfur binding
                     GO:Molecular Function:electron transporter activity
                     (GO:0005489), Molecular Function:iron ion binding
                     (GO:0005506), Biological Process:electron transport
                     (GO:0006118)"
                     /inference="protein motif:ScanRegExp:PS00198
                     4FE4S_FERREDOXIN InterPro:IPR001450 4Fe-4S ferredoxin,
                     iron-sulfur binding GO:Molecular Function:electron
                     transporter activity (GO:0005489), Molecular Function:iron
                     ion binding (GO:0005506), Biological Process:electron
                     transport (GO:0006118)"
                     /inference="protein motif:superfamily:SSF54862 4Fe-4S
                     ferredoxins"
                     /codon_start=1
                     /transl_table=11
                     /product="formate hydrogenlyase II subunit G (Mhy2G)"
                     /protein_id="ACS32560.1"
                     /translation="MAVTLKYPFVKIEAPPEYRGVPHINPRLCIGCGACVNACPADALL
                     RIDDYEKGTRKIVLDVGRCIRCARCDEACPTGAIRMTRNFEVATLDRKDHVEVVELRLH
                     RCPNCGSYTDYTERALEKALQILPEGLFDGDEIRKRAILCRNCRRKLTVDDAVEASREV
                     VE"
     gene            complement(50104..51840)
                     /gene="mhy2F"
                     /locus_tag="TGAM_0059"
                     /note="tg0059"
     CDS             complement(50104..51840)
                     /gene="mhy2F"
                     /locus_tag="TGAM_0059"
                     /EC_number="1.6.5.3"
                     /inference="protein motif:BlastProDom:PD001581
                     Q8R9B5_THETN_Q8R9B5; InterPro:IPR001268 NADH dehydrogenase
                     (ubiquinone), 30 kDa subunit GO:Biological
                     Process:mitochondrial electron transport, NADH to
                     ubiquinone (GO:0006120), Molecular Function:NADH
                     dehydrogenase (ubiquinone) activity (GO:0008137)"
                     /inference="protein motif:CDD:Complex1_30kDa,
                     Respiratory-chain NADH dehydrogenase, 30 Kd subunit"
                     /inference="protein motif:CDD:Complex1_49kDa,
                     Respiratory-chain NADH dehydrogenase, 49 Kd subunit"
                     /inference="protein motif:CDD:FrhA, Coenzyme F420-reducing
                     hydrogenase, alpha subunit [Energy production and
                     conversion]"
                     /inference="protein motif:CDD:HyaB, Ni,Fe-hydrogenase I
                     large subunit [Energy production and conversion]"
                     /inference="protein motif:CDD:HycE, Ni,Fe-hydrogenase III
                     component G [Energy production and conversion]"
                     /inference="protein motif:CDD:HycE, Ni,Fe-hydrogenase III
                     large subunit [Energy production and conversion]"
                     /inference="protein motif:CDD:NiFeSe_Hases,
                     Nickel-dependent hydrogenase"
                     /inference="protein motif:CDD:NuoD, NADH:ubiquinone
                     oxidoreductase 49 kD subunit 7 [Energy production and
                     conversion]"
                     /inference="protein motif:COG:COG3261 Ni,Fe-hydrogenase III
                     large subunit; C Energy production and conversion"
                     /inference="protein motif:Gene3D:G3D.1.10.645.10 no
                     description"
                     /inference="protein motif:HMMPanther:PTHR11993 NADH
                     DEHYDROGNEASE-RELATED"
                     /inference="protein motif:HMMPanther:PTHR11993:SF9 FORMATE
                     HYDROGENLYASE"
                     /inference="protein motif:HMMPfam:PF00329 Complex1_30kDa
                     InterPro:IPR001268 NADH dehydrogenase (ubiquinone), 30 kDa
                     subunit GO:Biological Process:mitochondrial electron
                     transport, NADH to ubiquinone (GO:0006120), Molecular
                     Function:NADH dehydrogenase (ubiquinone) activity
                     (GO:0008137)"
                     /inference="protein motif:HMMPfam:PF00346 Complex1_49kDa
                     InterPro:IPR001135 NADH-ubiquinone oxidoreductase, chain
                     49kDa GO:Molecular Function:electron transporter activity
                     (GO:0005489), Biological Process:electron transport
                     (GO:0006118)"
                     /inference="protein motif:HMMPfam:PF00374 NiFeSe_Hases
                     InterPro:IPR001501 Nickel-dependent hydrogenase, large
                     subunit GO:Biological Process:electron transport
                     (GO:0006118), Molecular Function:ferredoxin hydrogenase
                     activity (GO:0008901), Molecular Function:nickel ion
                     binding (GO:0016151)"
                     /inference="protein motif:HMMPIR:PIRSF000231
                     [NiFe]-hydrogenase-3-type complex, fused large
                     subunit/NADH:quinone oxidoreductase (complex I), subunit
                     NuoCD"
                     /inference="protein motif:ScanRegExp:PS00542 COMPLEX1_30K
                     InterPro:IPR001268 NADH dehydrogenase (ubiquinone), 30 kDa
                     subunit GO:Biological Process:mitochondrial electron
                     transport, NADH to ubiquinone (GO:0006120), Molecular
                     Function:NADH dehydrogenase (ubiquinone) activity
                     (GO:0008137)"
                     /inference="protein motif:superfamily:SSF50203 Bacterial
                     enterotoxins InterPro:IPR008992 Bacterial enterotoxin"
                     /inference="protein motif:superfamily:SSF56762 Nickel-iron
                     hydrogenase, large subunit"
                     /codon_start=1
                     /transl_table=11
                     /product="formate hydrogenlyase II subunit F (Mhy2F)"
                     /protein_id="ACS32561.1"
                     /translation="MNMKEWARKITDEKVRERYVNEVIERFRDRIIRIERNADNQWIIE
                     IRKEDLPEVIGYIINHPEWKETQLSTMVGADERPLRGKFSLIYWISINGASGDVVFGIK
                     TYISEDDPKFPSVTPIHPGANWYEREVKDLLGLIPEGHPDPRRLVLPDDWPEGVYPLRK
                     DFHYTDSPKREFTDETKYPYREPPKGTAVFPLGPYHVALDEPGHFRLYVKGEEIVDVDY
                     RLFYQHRGIEKIGENRLTYDQVNFIAERICGICGTAHALAYAQAVEAAGGVEVPERAEY
                     IRTVMAEIERLHSHLLNLGLACHDVGFDKGFMDAFRLREHVMWLAERLTGNRKTYGMVV
                     IGGVRRDFLEYRRSMIEKVIRELREGFQKWADQTLSTKTFVKRCEGVGVLSYKDAKRWS
                     SVGPWARGSGRDLDARRDHPFAAYKYLDFKVPVYKEGDVLARCLVRAEEILESIWIIEQ
                     ALDEMPGGDILAEWKEIPPYQEAVGFTEAPRGEDVHYVMTGEGNRLYRWRIRASTYNNF
                     PALPDAMRGNSVADAVLIIASMDPCYSCTERVQVVDARSGKVRVLTEKELTELSRKASR
                     GV"
     gene            complement(51837..52757)
                     /gene="mhy2E"
                     /locus_tag="TGAM_0060"
                     /note="tg0060"
     CDS             complement(51837..52757)
                     /gene="mhy2E"
                     /locus_tag="TGAM_0060"
                     /EC_number="1.6.5.3"
                     /inference="protein motif:CDD:HyfC, Formate hydrogenlyase
                     subunit 4 [Energy production and conversion]"
                     /inference="protein motif:CDD:NADHdh, NADH dehydrogenase"
                     /inference="protein motif:CDD:NuoH, NADH:ubiquinone
                     oxidoreductase subunit 1 (chain H) [Energy production and
                     conversion]"
                     /inference="protein motif:COG:COG0650 Formate hydrogenlyase
                     subunit 4; C Energy production and conversion"
                     /inference="protein motif:HMMPanther:PTHR11432 NADH
                     DEHYDROGENASE SUBUNIT 1 InterPro:IPR001694
                     Respiratory-chain NADH dehydrogenase, subunit 1
                     GO:Biological Process:electron transport (GO:0006118),
                     Cellular Component:membrane (GO:0016020)"
                     /inference="protein motif:HMMPfam:PF00146 NADHdh
                     InterPro:IPR001694 Respiratory-chain NADH dehydrogenase,
                     subunit 1 GO:Biological Process:electron transport
                     (GO:0006118), Cellular Component:membrane (GO:0016020)"
                     /inference="protein motif:ScanRegExp:PS00668 COMPLEX1_ND1_2
                     InterPro:IPR001694 Respiratory-chain NADH dehydrogenase,
                     subunit 1 GO:Biological Process:electron transport
                     (GO:0006118), Cellular Component:membrane (GO:0016020)"
                     /note="7 probable transmembrane helices predicted by
                     modhmm"
                     /codon_start=1
                     /transl_table=11
                     /product="formate hydrogenlyase II subunit E (Mhy2E)"
                     /protein_id="ACS32562.1"
                     /translation="MSGYERIAFSFIAVCLILFLPPLLDGVARKIKAKIQLRQGPSILQ
                     TYYDLVTFLSMEPVYPTERLAFRLAPYIAFASAVSAALVLPYGRVIPVSFTGDIFVFLY
                     VLAMVSIAYMIAGFSLNNTYTNTGANREMMIMLSIEPVLGLAIGTLTLNAHTLRIGAIP
                     FAVTFTLSVLLAYGLLAYSVYVEGGFIPFDVAEAEQEILEGVFSEYSGYLLGIFKWALM
                     IKRFALLWLLSSFISIPLVRNIANGALGGALILVTQLIVLFLLYTAVAIIESMNARLRI
                     EQIIRQNAGVFVCSIAVLVLAALGW"
     gene            complement(52760..54844)
                     /gene="mhy2D"
                     /locus_tag="TGAM_0061"
                     /note="tg0061"
     CDS             complement(52760..54844)
                     /gene="mhy2D"
                     /locus_tag="TGAM_0061"
                     /EC_number="1.6.5.3"
                     /inference="protein motif:CDD:HyfB, Formate hydrogenlyase
                     subunit 3/Multisubunit Na+/H+ antiporter, MnhD subunit
                     [Energy production and conversion / Inorganic ion transport
                     and metabolism]"
                     /inference="protein motif:CDD:NuoL, NADH:ubiquinone
                     oxidoreductase subunit 5 (chain L)/Multisubunit Na+/H+
                     antiporter, MnhA subunit [Energy production and conversion
                     / Inorganic ion transport and metabolism]"
                     /inference="protein motif:CDD:NuoM, NADH:ubiquinone
                     oxidoreductase subunit 4 (chain M) [Energy production and
                     conversion]"
                     /inference="protein motif:CDD:NuoN, NADH:ubiquinone
                     oxidoreductase subunit 2 (chain N) [Energy production and
                     conversion]"
                     /inference="protein motif:CDD:Oxidored_q1,
                     NADH-Ubiquinone/plastoquinone (complex I), various chains"
                     /inference="protein motif:COG:COG0651 Formate hydrogenlyase
                     subunit 3/Multisubunit Na+/H+ antiporter, MnhD subunit; C
                     Energy production and conversion"
                     /inference="protein motif:FPrintScan:PR01434 NADHDHGNASE5
                     InterPro:IPR003916 NADH-ubiquinone oxidoreductase, chain 5
                     GO:Molecular Function:NADH dehydrogenase (ubiquinone)
                     activity (GO:0008137), Biological Process:ATP synthesis
                     coupled electron transport (GO:0042773)"
                     /inference="protein motif:HMMPanther:PTHR19377 NADH
                     DEHYDROGENASE"
                     /inference="protein motif:HMMPfam:PF00361 Oxidored_q1
                     InterPro:IPR001750 NADH/Ubiquinone/plastoquinone (complex
                     I) GO:Molecular Function:NADH dehydrogenase (ubiquinone)
                     activity (GO:0008137), Biological Process:ATP synthesis
                     coupled electron transport (GO:0042773)"
                     /inference="protein motif:ScanRegExp:PS00430
                     TONB_DEPENDENT_REC_1 InterPro:IPR010916 TonB box,
                     N-terminal"
                     /note="15 probable transmembrane helices predicted by
                     modhmm"
                     /codon_start=1
                     /transl_table=11
                     /product="formate hydrogenlyase II subunit D (Mhy2D)"
                     /protein_id="ACS32563.1"
                     /translation="MKMKELFTLTVILYLISILAVLPLRKNYRASITVGHVFTGLASLS
                     LLAFTVSVLPEALKGKAIEFTYDLGVAKIPFHVDGLSLILCLVLGSLGLATSIYSPKYM
                     EFYERFGRGWLYVVLYSTFVLSMVLIVTTSNFLWFVFFWEVMTFTSYLLMVWENDEEYV
                     RKAGWKYFVTMHVASTLPLIVALALLYAKAGSIEGLNFDNLSKLHLGPIYYLLFLVGFG
                     SKAGVVPLHFWLPDAHPAAPSNVSALLSGAMIKVAVYGLIRTTCFILGLNETFGYIVAI
                     LGTVTLTVGTLYALKQTDAKRLLAYHSVGQMGYIWLGVGAGIALMAKGGSYAAFGAIAM
                     AAGLYHLVNHAIFKGLLFLSAGSVLYRTHTRELNVLGGLAKLMPLTALFTFIAAMSIAG
                     EPPFNGFMSKWMIYQGTFLSGDGLLVFCGVMALFISAATLASFVKFYTTAFGGVPTKVT
                     ENAEEVPSSMLVGKGFLAALCLLFGLIPSSIIPLLLAPGKVLTGTDLSGWISTKYWLVT
                     IKAPGMPSGGETYFNPWLLVGVLGVLAGAMLVSYPNRPKKVVKVWTTGEPVRMEHYKLK
                     AMHYYGPFEEYIHGLYHSGDVLSEWGSGVCSAVAGGYLTLGKTLLRWADKVGRGITSAG
                     RWYVENGKEVYLDEAVASPFVQLAKGLAIGLEELSLNYNLLLAVAVAVLGLILLILAGW
                     "
     gene            complement(54841..56061)
                     /gene="mhy2C2"
                     /locus_tag="TGAM_0062"
                     /note="tg0062"
     CDS             complement(54841..56061)
                     /gene="mhy2C2"
                     /locus_tag="TGAM_0062"
                     /EC_number="1.6.5.3"
                     /inference="protein motif:CDD:HyfB, Formate hydrogenlyase
                     subunit 3/Multisubunit Na+/H+ antiporter, MnhD subunit
                     [Energy production and conversion / Inorganic ion transport
                     and metabolism]"
                     /inference="protein motif:CDD:NuoL, NADH:ubiquinone
                     oxidoreductase subunit 5 (chain L)/Multisubunit Na+/H+
                     antiporter, MnhA subunit [Energy production and conversion
                     / Inorganic ion transport and metabolism]"
                     /inference="protein motif:CDD:NuoM, NADH:ubiquinone
                     oxidoreductase subunit 4 (chain M) [Energy production and
                     conversion]"
                     /inference="protein motif:CDD:NuoN, NADH:ubiquinone
                     oxidoreductase subunit 2 (chain N) [Energy production and
                     conversion]"
                     /inference="protein motif:CDD:Oxidored_q1,
                     NADH-Ubiquinone/plastoquinone (complex I), various chains"
                     /inference="protein motif:COG:COG0651 Formate hydrogenlyase
                     subunit 3/Multisubunit Na+/H+ antiporter, MnhD subunit; C
                     Energy production and conversion"
                     /inference="protein motif:FPrintScan:PR01437 NUOXDRDTASE4
                     InterPro:IPR003918 NADH-ubiquinone oxidoreductase, chain 4
                     GO:Molecular Function:NADH dehydrogenase (ubiquinone)
                     activity (GO:0008137), Biological Process:ATP synthesis
                     coupled electron transport (GO:0042773)"
                     /inference="protein motif:HMMPanther:PTHR19377 NADH
                     DEHYDROGENASE"
                     /inference="protein motif:HMMPfam:PF00361 Oxidored_q1
                     InterPro:IPR001750 NADH/Ubiquinone/plastoquinone (complex
                     I) GO:Molecular Function:NADH dehydrogenase (ubiquinone)
                     activity (GO:0008137), Biological Process:ATP synthesis
                     coupled electron transport (GO:0042773)"
                     /inference="protein motif:superfamily:SSF51445
                     (Trans)glycosidases"
                     /note="11 probable transmembrane helices predicted by
                     modhmm"
                     /codon_start=1
                     /transl_table=11
                     /product="formate hydrogenlyase II subunit C' (Mhy2C2)"
                     /protein_id="ACS32564.1"
                     /translation="MRMFEVTLTFSLDRISVLFALNVAILGIAALIGSLKYMEIYRFKP
                     KIPYYPTLLIFIAAMLLIPMVQDWLSFLFLWEIMTLASYFLIIYDWPEENVKRAGWKYF
                     VTMHLFDTSPLMLAVTLYYAGQGTFNFGPISEYKTAIVALFLLGFAAKAGLFPLHFWLP
                     DAHPAAPSPVSALMSGAMVELGIYGSIRVLDAVNWSVPGWIAWLVGAMAVLSMLSAILT
                     YPHQTDVKRLFAWSTIDNIGWMYAFLLAGLLGVAGIEKGVSYYVLAHGLAKGAAFLTTG
                     ALLYVFGTRNLDEMKGMINSDQTTAGLLIASIFALEGVPPFNLFLNKVEAIKTLFQVNG
                     WLALFVGLEWVIAFIIFLRTIHAYVISDGKPELRRKLPVSIAIAVIILLILSLASQFVC
                     NYVWTRW"
     gene            complement(56058..57509)
                     /gene="mhy2C1"
                     /locus_tag="TGAM_0063"
                     /note="tg0063"
     CDS             complement(56058..57509)
                     /gene="mhy2C1"
                     /locus_tag="TGAM_0063"
                     /EC_number="1.6.5.3"
                     /inference="protein motif:CDD:HyfB, Formate hydrogenlyase
                     subunit 3/Multisubunit Na+/H+ antiporter, MnhD subunit
                     [Energy production and conversion / Inorganic ion transport
                     and metabolism]"
                     /inference="protein motif:CDD:NuoL, NADH:ubiquinone
                     oxidoreductase subunit 5 (chain L)/Multisubunit Na+/H+
                     antiporter, MnhA subunit [Energy production and conversion
                     / Inorganic ion transport and metabolism]"
                     /inference="protein motif:CDD:NuoM, NADH:ubiquinone
                     oxidoreductase subunit 4 (chain M) [Energy production and
                     conversion]"
                     /inference="protein motif:CDD:NuoN, NADH:ubiquinone
                     oxidoreductase subunit 2 (chain N) [Energy production and
                     conversion]"
                     /inference="protein motif:CDD:Oxidored_q1,
                     NADH-Ubiquinone/plastoquinone (complex I), various chains"
                     /inference="protein motif:COG:COG1009 NADH:ubiquinone
                     oxidoreductase subunit 5 (chain L)/Multisubunit Na+/H+
                     antiporter, MnhA subunit; C Energy production and
                     conversion"
                     /inference="protein motif:FPrintScan:PR01434 NADHDHGNASE5
                     InterPro:IPR003916 NADH-ubiquinone oxidoreductase, chain 5
                     GO:Molecular Function:NADH dehydrogenase (ubiquinone)
                     activity (GO:0008137), Biological Process:ATP synthesis
                     coupled electron transport (GO:0042773)"
                     /inference="protein motif:HMMPanther:PTHR19377 NADH
                     DEHYDROGENASE"
                     /inference="protein motif:HMMPfam:PF00361 Oxidored_q1
                     InterPro:IPR001750 NADH/Ubiquinone/plastoquinone (complex
                     I) GO:Molecular Function:NADH dehydrogenase (ubiquinone)
                     activity (GO:0008137), Biological Process:ATP synthesis
                     coupled electron transport (GO:0042773)"
                     /note="14 probable transmembrane helices predicted by
                     modhmm"
                     /codon_start=1
                     /transl_table=11
                     /product="formate hydrogenlyase II subunit C (Mhy2C1)"
                     /protein_id="ACS32565.1"
                     /translation="MVGMEELFLLSFSIPLAAGLMLFKLDGKRADYFMLITVIITTLLN
                     VLGVYEFCSSGMKTVHEALLTSKSLGEVYGVLIDPMSVAVGLVVSTAGLLFMLYAVDYM
                     SPNNREHPVYEGKGRFYAWMVLFIGATLAFVYSSSVLQLLIFFEIMSLACWGVVSYYGS
                     KKAKRSAYKAFIVTNFGAMIGLYTAVGVGITHLHNLSLFAYSSLESHLKLIVFLAVVIA
                     AFTKSAQFPFYSWLPDAMVAPTPASAFLHGAAMVEMGVFLLARFIQFMQPIPREGFYVM
                     AGLIIATQLICILMYPSQRDAKRLLAYSTIAESGLMYVALATAVLGMESGLQASVFQLF
                     NHAYIKGLAFLTAGTFSYALGTLEMDRIRGLIKSPVVGYGWTFALLGLAGVPPFGVFFG
                     KLGILSNANAMRESLLVLAMFALLLLDSAVFLMVSLKRVHSMVFSEGNERVEITPLMKV
                     VMVILLILAIIAPYIAYPLVAKVGW"
     gene            complement(57511..58011)
                     /gene="mhy2B"
                     /locus_tag="TGAM_0064"
                     /note="tg0064"
     CDS             complement(57511..58011)
                     /gene="mhy2B"
                     /locus_tag="TGAM_0064"
                     /experiment="gene product confirmed by mass spectrometry"
                     /inference="protein motif:CDD:HybA, Fe-S-cluster-containing
                     hydrogenase components 1 [Energy production and
                     conversion]"
                     /inference="protein motif:CDD:HycB, Fe-S-cluster-containing
                     hydrogenase components 2 [Energy production and
                     conversion]"
                     /inference="protein motif:CDD:NarY, Nitrate reductase beta
                     subunit [Energy production and conversion]"
                     /inference="protein motif:COG:COG0437
                     Fe-S-cluster-containing hydrogenase components 1; C Energy
                     production and conversion"
                     /inference="protein motif:FPrintScan:PR00353 4FE4SFRDOXIN
                     InterPro:IPR001450 4Fe-4S ferredoxin, iron-sulfur binding
                     GO:Molecular Function:electron transporter activity
                     (GO:0005489), Molecular Function:iron ion binding
                     (GO:0005506), Biological Process:electron transport
                     (GO:0006118)"
                     /inference="protein motif:FPrintScan:PR00354 7FE8SFRDOXIN
                     InterPro:IPR000813 7Fe ferredoxin GO:Molecular
                     Function:electron transporter activity (GO:0005489),
                     Biological Process:electron transport (GO:0006118)"
                     /inference="protein motif:Gene3D:G3D.3.30.70.20 no
                     description"
                     /inference="protein motif:HMMPanther:PTHR11938 GLUTAMATE
                     SYNTHASE/FERREDOXIN/FERREDOXIN--NADP REDUCTASE"
                     /inference="protein motif:HMMPanther:PTHR11938:SF4
                     GLUTAMATE SYNTHASE"
                     /inference="protein motif:HMMPfam:PF00037 Fer4
                     InterPro:IPR001450 4Fe-4S ferredoxin, iron-sulfur binding
                     GO:Molecular Function:electron transporter activity
                     (GO:0005489), Molecular Function:iron ion binding
                     (GO:0005506), Biological Process:electron transport
                     (GO:0006118)"
                     /inference="protein motif:ScanRegExp:PS00198
                     4FE4S_FERREDOXIN InterPro:IPR001450 4Fe-4S ferredoxin,
                     iron-sulfur binding GO:Molecular Function:electron
                     transporter activity (GO:0005489), Molecular Function:iron
                     ion binding (GO:0005506), Biological Process:electron
                     transport (GO:0006118)"
                     /inference="protein motif:superfamily:SSF54862 4Fe-4S
                     ferredoxins"
                     /codon_start=1
                     /transl_table=11
                     /product="formate hydrogenlyase II subunit B (Mhy2B)"
                     /protein_id="ACS32566.1"
                     /translation="MARKTVFIDFSKCIECRACEVACEREHNGRSFINVFEWQEMAAMA
                     LNCRHCEKAPCVEVCPTNALYRDEDGAVLLAPQKCIGCLMCGIVCPFGIPELDVLDKIM
                     MKCDLCSHRRAEGKLPACVETCPTDALLFGDFNDIQRMRRREFTEKAIEIAKKGERISL
                     RAL"
     gene            complement(58017..60167)
                     /gene="mhy2A"
                     /locus_tag="TGAM_0065"
                     /note="tg0065"
     CDS             complement(58017..60167)
                     /gene="mhy2A"
                     /locus_tag="TGAM_0065"
                     /EC_number="1.2.1.2"
                     /experiment="gene product confirmed by mass spectrometry"
                     /inference="protein motif:COG:COG0243 Anaerobic
                     dehydrogenases, typically selenocysteine-containing; C
                     Energy production and conversion"
                     /inference="protein motif:Gene3D:G3D.2.40.40.20 no
                     description"
                     /inference="protein motif:Gene3D:G3D.3.40.228.10 no
                     description"
                     /inference="protein motif:Gene3D:G3D.3.90.55.10 no
                     description"
                     /inference="protein motif:HMMPanther:PTHR11615
                     NADH-UBIQUINONE OXIDOREDUCTASE FE-S PROTEIN 1"
                     /inference="protein motif:HMMPanther:PTHR11615:SF12 FORMATE
                     DEHYDROGENASE"
                     /inference="protein motif:HMMPfam:PF00384 Molybdopterin
                     InterPro:IPR006656 Molybdopterin oxidoreductase
                     GO:Molecular Function:oxidoreductase activity (GO:0016491)"
                     /inference="protein motif:HMMPfam:PF01568 Molydop_binding
                     InterPro:IPR006657 Molydopterin dinucleotide-binding region
                     GO:Molecular Function:oxidoreductase activity (GO:0016491),
                     Molecular Function:molybdenum ion binding (GO:0030151)"
                     /inference="protein motif:HMMPfam:PF04879 Molybdop_Fe4S4
                     InterPro:IPR006963 Molybdopterin oxidoreductase Fe4S4
                     region GO:Molecular Function:oxidoreductase activity
                     (GO:0016491)"
                     /inference="protein motif:HMMTigr:TIGR01591
                     Fdh-alpha:formate dehydrogenase, alpha sub
                     InterPro:IPR006478 Formate dehydrogenase, alpha subunit
                     GO:Molecular Function:formate dehydrogenase activity
                     (GO:0008863), Cellular Component:formate dehydrogenase
                     complex (GO:0009326), Biological Process:formate metabolism
                     (GO:0015942)"
                     /inference="protein motif:superfamily:SSF50692 ADC-like
                     InterPro:IPR009010 Aspartate decarboxylase-like fold"
                     /inference="protein motif:superfamily:SSF53706 Formate
                     dehydrogenase/DMSO reductase, domains 1-3"
                     /codon_start=1
                     /transl_table=11
                     /product="formate hydrogenlyase II subunit A (Mhy2A)"
                     /protein_id="ACS32567.1"
                     /translation="MKGVFPLEEKLVPVVCPYCGVGCRLYIKSLDGYPRGIEYAKDIPG
                     ISNENGKLCPKGNAVLEYLLAKDRLKKPLKATEQGKFVEISWSEAIKEVAERLRAYSKD
                     DPNAMMFFGSARTFNEPNYLIQKLARMLGTNNVDHCARLCHSSTVSGLKAVFGAGAMTN
                     TYKDIEEANVIFIIGHNYAETHPVGFRYVLKAKERGAKVIVADPRFTRTAWFADIFLQH
                     YPGTDIALLNGMMHVIIKENLYDEDFVRRRCVGFDELARTVEKFTPEYVEKITGVPAEL
                     IVQAARTFATAGKGVITWAMGLTQHTHGHDNVRLAATLSAICGYQGKEGCGVSPMRGQN
                     NVQGACDLGVLPNVFPGYQAVTDPEKRKFFEEFWGVELSGEVGLTVIEAAHAIEKGKVK
                     AYYVMGENPVISDANTNHVLKALQKLEFMVVQDIVPTPTMEFADIVLPAAAMLENEGSL
                     TNTERRVQWSFQALNPPGEARPDWWIVSEIGKAAGFSGDGARGFRYTSPEDILREINAC
                     TPQYRGITPERLKSNLAGIHWPCPSEDHPGTRVLYKERFLTPDGKAHLAAVDYRGPAEV
                     PDEEYPFLLTTIRYVGHYHTLTMTGRSRALVKRWPEPLAEIHPEDAERLGIKTGDWIKI
                     ETRRGAYPVRAKVTRTVKKGVIAVPWHWGANVLTNDALDPVSKIPETKACACRIAKISE
                     EEARELMKAVPKVIPEFEVVKG"
     gene            complement(60418..61248)
                     /gene="frhB"
                     /locus_tag="TGAM_0066"
                     /note="tg0066"
     CDS             complement(60418..61248)
                     /gene="frhB"
                     /locus_tag="TGAM_0066"
                     /EC_number="1.12.98.1"
                     /experiment="gene product confirmed by mass spectrometry"
                     /inference="protein motif:CDD:FrhB, Coenzyme F420-reducing
                     hydrogenase, beta subunit [Energy production and
                     conversion]"
                     /inference="protein motif:CDD:FrhB_FdhB_C, Coenzyme F420
                     hydrogenase/dehydrogenase, beta subunit C terminus"
                     /inference="protein motif:CDD:FrhB_FdhB_N, Coenzyme F420
                     hydrogenase/dehydrogenase, beta subunit N terminus"
                     /inference="protein motif:COG:COG1035 Coenzyme
                     F420-reducing hydrogenase, beta subunit; C Energy
                     production and conversion"
                     /inference="protein motif:HMMPfam:PF04422 FrhB_FdhB_N
                     InterPro:IPR007516 Coenzyme F420 hydrogenase/dehydrogenase
                     beta subunit, N-terminal"
                     /inference="protein motif:HMMPfam:PF04432 FrhB_FdhB_C
                     InterPro:IPR007525 Coenzyme F420 hydrogenase/dehydrogenase
                     beta subunit, C-terminal"
                     /codon_start=1
                     /transl_table=11
                     /product="coenzyme F420-reducing hydrogenase, beta subunit
                     (frhB)"
                     /protein_id="ACS32568.1"
                     /translation="MMPIGENLLGQFRGVYLARAKDEEILKRKVASGGAVTALLCYALD
                     KGLVDGVVTSKRVKGFEGKAVVARNREELLEAAGNSWSIVPFAARIKAKIEEEDLRAVA
                     IVCLPCQAQFFGQMRDFPILETDFGNRIKYIISLFCMGTFAFEAFLNYLRVRYGVRAED
                     IKDIRLGREFLEVHHDDTVLAIPLKEAYSYLQTGCLVCTDYAGLWSDISAGFVESEPGW
                     TVLITRNVRGEELVKGAEKEDYIELRDGVHVLGDVLKRAREKVARAQRNMAQLF"
     gene            complement(61245..61934)
                     /gene="frhG"
                     /locus_tag="TGAM_0067"
                     /note="tg0067"
     CDS             complement(61245..61934)
                     /gene="frhG"
                     /locus_tag="TGAM_0067"
                     /EC_number="1.12.98.1"
                     /inference="protein motif:CDD:COG3260, Ni,Fe-hydrogenase
                     III small subunit [Energy production and conversion]"
                     /inference="protein motif:CDD:FrhG, Coenzyme F420-reducing
                     hydrogenase, gamma subunit [Energy production and
                     conversion]"
                     /inference="protein motif:CDD:Oxidored_q6, NADH ubiquinone
                     oxidoreductase, 20 Kd subunit"
                     /inference="protein motif:COG:COG1941 Coenzyme
                     F420-reducing hydrogenase, gamma subunit; C Energy
                     production and conversion"
                     /inference="protein motif:FPrintScan:PR00353 4FE4SFRDOXIN
                     InterPro:IPR001450 4Fe-4S ferredoxin, iron-sulfur binding
                     GO:Molecular Function:electron transporter activity
                     (GO:0005489), Molecular Function:iron ion binding
                     (GO:0005506), Biological Process:electron transport
                     (GO:0006118)"
                     /inference="protein motif:Gene3D:G3D.3.30.70.20 no
                     description"
                     /inference="protein motif:Gene3D:G3D.3.40.50.700 no
                     description"
                     /inference="protein motif:HMMPanther:PTHR11995 NADH
                     DEHYDROGENASE"
                     /inference="protein motif:HMMPanther:PTHR11995:SF3
                     NADH-UBIQUINONE OXIDOREDUCTASE"
                     /inference="protein motif:HMMPfam:PF00037 Fer4
                     InterPro:IPR001450 4Fe-4S ferredoxin, iron-sulfur binding
                     GO:Molecular Function:electron transporter activity
                     (GO:0005489), Molecular Function:iron ion binding
                     (GO:0005506), Biological Process:electron transport
                     (GO:0006118)"
                     /inference="protein motif:HMMPfam:PF01058 Oxidored_q6
                     InterPro:IPR006137 NADH ubiquinone oxidoreductase, 20 kDa
                     subunit GO:Biological Process:mitochondrial electron
                     transport, NADH to ubiquinone (GO:0006120), Molecular
                     Function:NADH dehydrogenase (ubiquinone) activity
                     (GO:0008137)"
                     /inference="protein motif:ScanRegExp:PS00198
                     4FE4S_FERREDOXIN InterPro:IPR001450 4Fe-4S ferredoxin,
                     iron-sulfur binding GO:Molecular Function:electron
                     transporter activity (GO:0005489), Molecular Function:iron
                     ion binding (GO:0005506), Biological Process:electron
                     transport (GO:0006118)"
                     /inference="protein motif:superfamily:SSF56770 Nickel-iron
                     hydrogenase, small subunit"
                     /codon_start=1
                     /transl_table=11
                     /product="Coenzyme F420 hydrogenase subunit gamma (frhG)"
                     /protein_id="ACS32569.1"
                     /translation="MMLMEKLKVLHVDFAGCEGCNVSIIRAYPKLMNEIDLDISYLRDG
                     SCQYGEYDVALITGGACMNEPRILEELKEIREKARVVVAFGSCASLGGILRFARGGQEP
                     RPDHRNFQPINSVIPVDYSIPGCPPTPQMLQSFFKFFMAGNESRLRLFKVTAGLKKLSG
                     FDLIDDIVLTGLCIGCGACELSCPTGAIRLVEKRPTIIQERCIRCGTCYIRCPRASQLI
                     CLGGEKP"
     gene            complement(61931..63112)
                     /gene="frhA"
                     /locus_tag="TGAM_0068"
                     /note="tg0068"
     CDS             complement(61931..63112)
                     /gene="frhA"
                     /locus_tag="TGAM_0068"
                     /EC_number="1.12.98.1"
                     /experiment="gene product confirmed by mass spectrometry"
                     /inference="protein motif:CDD:FrhA, Coenzyme F420-reducing
                     hydrogenase, alpha subunit [Energy production and
                     conversion]"
                     /inference="protein motif:CDD:HyaB, Ni,Fe-hydrogenase I
                     large subunit [Energy production and conversion]"
                     /inference="protein motif:CDD:HycE, Ni,Fe-hydrogenase III
                     large subunit [Energy production and conversion]"
                     /inference="protein motif:CDD:NiFeSe_Hases,
                     Nickel-dependent hydrogenase"
                     /inference="protein motif:COG:COG3259 Coenzyme
                     F420-reducing hydrogenase, alpha subunit; C Energy
                     production and conversion"
                     /inference="protein motif:Gene3D:G3D.1.10.645.10 no
                     description"
                     /inference="protein motif:HMMPanther:PTHR11993 NADH
                     DEHYDROGNEASE-RELATED"
                     /inference="protein motif:HMMPanther:PTHR11993:SF9 FORMATE
                     HYDROGENLYASE"
                     /inference="protein motif:HMMPfam:PF00374 NiFeSe_Hases
                     InterPro:IPR001501 Nickel-dependent hydrogenase, large
                     subunit GO:Biological Process:electron transport
                     (GO:0006118), Molecular Function:ferredoxin hydrogenase
                     activity (GO:0008901), Molecular Function:nickel ion
                     binding (GO:0016151)"
                     /inference="protein motif:ScanRegExp:PS00507 NI_HGENASE_L_1
                     InterPro:IPR001501 Nickel-dependent hydrogenase, large
                     subunit GO:Biological Process:electron transport
                     (GO:0006118), Molecular Function:ferredoxin hydrogenase
                     activity (GO:0008901), Molecular Function:nickel ion
                     binding (GO:0016151)"
                     /inference="protein motif:superfamily:SSF56762 Nickel-iron
                     hydrogenase, large subunit"
                     /codon_start=1
                     /transl_table=11
                     /product="Coenzyme F420 hydrogenase subunit alpha (frhA)"
                     /protein_id="ACS32570.1"
                     /translation="MKALGEITLDKVCRIAGEAKLILYEEDGVVQDALFIATAPVRGFE
                     KMVVGKNPLFAVEAVMRICGLCHASHGIAASEAIEHAIGVTPPRNGRLMREALGLINRA
                     QSHALLFLMVAGDLIKEEKRNDVLFKLMDFHAKISDYLLKLGGAATHPPNLTIGGMLSV
                     PKWSVFNNLKARFKDLTASWEAAEELLIDEDIQTEIADELREAKRPFKYLASGFFYGDR
                     YNIEWDKVSSVPYYEFRKEEAARESTTLVSFYDGEKVETGPRARMITYREFRDESLYGL
                     HLARIEDTRLAIQRLGEILDEIRIEEPFRTGDITFRPGKGVGVYEAPRGTLIHYVELGE
                     EGRVLKSRIVVPTMFNIPVMEEMAKGLSVKAAEAVMRLYDPCIPCTTHVVRLR"
     gene            complement(63279..63782)
                     /locus_tag="TGAM_0069"
                     /note="tg0069"
     CDS             complement(63279..63782)
                     /locus_tag="TGAM_0069"
                     /experiment="gene product confirmed by mass spectrometry"
                     /inference="protein motif:CDD:HybA, Fe-S-cluster-containing
                     hydrogenase components 1 [Energy production and
                     conversion]"
                     /inference="protein motif:CDD:HycB, Fe-S-cluster-containing
                     hydrogenase components 2 [Energy production and
                     conversion]"
                     /inference="protein motif:CDD:NarY, Nitrate reductase beta
                     subunit [Energy production and conversion]"
                     /inference="protein motif:COG:COG0437
                     Fe-S-cluster-containing hydrogenase components 1; C Energy
                     production and conversion"
                     /inference="protein motif:FPrintScan:PR00353 4FE4SFRDOXIN
                     InterPro:IPR001450 4Fe-4S ferredoxin, iron-sulfur binding
                     GO:Molecular Function:electron transporter activity
                     (GO:0005489), Molecular Function:iron ion binding
                     (GO:0005506), Biological Process:electron transport
                     (GO:0006118)"
                     /inference="protein motif:Gene3D:G3D.3.30.70.20 no
                     description"
                     /inference="protein motif:HMMPanther:PTHR11938 GLUTAMATE
                     SYNTHASE/FERREDOXIN/FERREDOXIN--NADP REDUCTASE"
                     /inference="protein motif:HMMPanther:PTHR11938:SF4
                     GLUTAMATE SYNTHASE"
                     /inference="protein motif:HMMPfam:PF00037 Fer4
                     InterPro:IPR001450 4Fe-4S ferredoxin, iron-sulfur binding
                     GO:Molecular Function:electron transporter activity
                     (GO:0005489), Molecular Function:iron ion binding
                     (GO:0005506), Biological Process:electron transport
                     (GO:0006118)"
                     /inference="protein motif:ScanRegExp:PS00198
                     4FE4S_FERREDOXIN InterPro:IPR001450 4Fe-4S ferredoxin,
                     iron-sulfur binding GO:Molecular Function:electron
                     transporter activity (GO:0005489), Molecular Function:iron
                     ion binding (GO:0005506), Biological Process:electron
                     transport (GO:0006118)"
                     /inference="protein motif:superfamily:SSF54862 4Fe-4S
                     ferredoxins"
                     /codon_start=1
                     /transl_table=11
                     /product="7Fe ferredoxin"
                     /protein_id="ACS32571.1"
                     /translation="MRRILHVDYSLCIGCETCEGVCEFIHHGKPNIRVYYTVTGIPIPI
                     TCRHCEKAPCMDVCPAGAIFKDYDGAVIIDPNKCIGCMMCLAVCPFGVPTFNVKLKVMT
                     KCDMCADRRQLGMAPACSEMCPAEAIFFGKPEEIEDEIRRRTAEKIARERMSTISLEGV
                     GRLP"
     gene            complement(63779..64849)
                     /gene="gltD-1"
                     /locus_tag="TGAM_0070"
                     /note="tg0070"
     CDS             complement(63779..64849)
                     /gene="gltD-1"
                     /locus_tag="TGAM_0070"
                     /EC_number="1.4.1.13"
                     /experiment="gene product confirmed by mass spectrometry"
                     /inference="protein motif:CDD:FMO-like, Flavin-binding
                     monooxygenase-like"
                     /inference="protein motif:CDD:GltD, NADPH-dependent
                     glutamate synthase beta chain and related oxidoreductases
                     [Amino acid transport and metabolism / General function
                     prediction only]"
                     /inference="protein motif:CDD:HcaD, Uncharacterized
                     NAD(FAD)-dependent dehydrogenases [General function
                     prediction only]"
                     /inference="protein motif:CDD:Lpd, Pyruvate/2-oxoglutarate
                     dehydrogenase complex, dihydrolipoamide dehydrogenase (E3)
                     component, and related enzymes [Energy production and
                     conversion]"
                     /inference="protein motif:CDD:NirB, NAD(P)H-nitrite
                     reductase [Energy production and conversion]"
                     /inference="protein motif:CDD:Pyr_redox, Pyridine
                     nucleotide-disulphide oxidoreductase"
                     /inference="protein motif:CDD:TrkA, Predicted flavoprotein
                     involved in K+ transport [Inorganic ion transport and
                     metabolism]"
                     /inference="protein motif:CDD:TrxB, Thioredoxin reductase
                     [Posttranslational modification, protein turnover,
                     chaperones]"
                     /inference="protein motif:COG:COG0493 NADPH-dependent
                     glutamate synthase beta chain and related oxidoreductases;
                     E Amino acid transport and metabolism"
                     /inference="protein motif:FPrintScan:PR00368 FADPNR
                     InterPro:IPR013027 FAD-dependent pyridine
                     nucleotide-disulphide oxidoreductase"
                     /inference="protein motif:FPrintScan:PR00419 ADXRDTASE
                     InterPro:IPR000759 Adrenodoxin reductase GO:Biological
                     Process:electron transport (GO:0006118)"
                     /inference="protein motif:FPrintScan:PR00469 PNDRDTASEII
                     InterPro:IPR000103 Pyridine nucleotide-disulphide
                     oxidoreductase, class-II GO:Biological Process:electron
                     transport (GO:0006118), Molecular Function:oxidoreductase
                     activity (GO:0016491)"
                     /inference="protein motif:Gene3D:G3D.3.50.50.60 no
                     description"
                     /inference="protein motif:HMMPanther:PTHR11938 GLUTAMATE
                     SYNTHASE/FERREDOXIN/FERREDOXIN--NADP REDUCTASE"
                     /inference="protein motif:HMMPanther:PTHR11938:SF9
                     GLUTAMATE SYNTHASE"
                     /inference="protein motif:HMMPfam:PF07992 Pyr_redox_2
                     InterPro:IPR013027 FAD-dependent pyridine
                     nucleotide-disulphide oxidoreductase"
                     /inference="protein motif:ProfileScan:PS50205 NAD_BINDING
                     InterPro:IPR000205 NAD-binding site"
                     /inference="protein motif:superfamily:SSF51905
                     FAD/NAD(P)-binding domain"
                     /codon_start=1
                     /transl_table=11
                     /product="Glutamate synthase [NADPH] small chain (gltD)"
                     /protein_id="ACS32572.1"
                     /translation="MMKMKGMNFAFLCREKPEPTGKKVAIIGAGPAGLAAAGYLVCQGH
                     EVHVYDKLPEPGGLMLFGIPEFRIPIYRVRDGCERLENAFGVKFFPRTKVCFGNPNENG
                     DDFVERRIDFEEIVKNYDAVLIATGTWNAYVPTIPGSDLEGVFPALEYLFKIKSAKLGH
                     MDWDKVPPVEGKKVIVIGAGHTAVDAALESVNLGAEKVYLSYRRTIREAPAGAYEINLL
                     QQRGVKWLERTMPVRIIGENGRVRAIELVKTKLSEPDETGRRRPVPIEGSNFQIDVDYV
                     VCAVGQMPTPPFAKDTGIALDRKGRIVVDSRHMTSREGVFAAGDVVLGPSKVGRAVKDG
                     LYAAESIHYWLMEVKE"
     gene            complement(64846..65274)
                     /locus_tag="TGAM_0071"
                     /note="tg0071"
     CDS             complement(64846..65274)
                     /locus_tag="TGAM_0071"
                     /inference="protein motif:CDD:NuoI, Formate hydrogenlyase
                     subunit 6/NADH:ubiquinone oxidoreductase 23 kD subunit
                     (chain I) [Energy production and conversion]"
                     /inference="protein motif:COG:COG1143 Formate hydrogenlyase
                     subunit 6/NADH:ubiquinone oxidoreductase 23 kD subunit
                     (chain I); C Energy production and conversion"
                     /inference="protein motif:FPrintScan:PR00353 4FE4SFRDOXIN
                     InterPro:IPR001450 4Fe-4S ferredoxin, iron-sulfur binding
                     GO:Molecular Function:electron transporter activity
                     (GO:0005489), Molecular Function:iron ion binding
                     (GO:0005506), Biological Process:electron transport
                     (GO:0006118)"
                     /inference="protein motif:Gene3D:G3D.3.30.70.20 no
                     description"
                     /inference="protein motif:HMMPanther:PTHR19248 RNASE L
                     INHIBITOR-RELATED"
                     /inference="protein motif:HMMPanther:PTHR19248:SF2 RNASE L
                     INHIBITOR"
                     /inference="protein motif:HMMPfam:PF00037 Fer4
                     InterPro:IPR001450 4Fe-4S ferredoxin, iron-sulfur binding
                     GO:Molecular Function:electron transporter activity
                     (GO:0005489), Molecular Function:iron ion binding
                     (GO:0005506), Biological Process:electron transport
                     (GO:0006118)"
                     /inference="protein motif:ScanRegExp:PS00198
                     4FE4S_FERREDOXIN InterPro:IPR001450 4Fe-4S ferredoxin,
                     iron-sulfur binding GO:Molecular Function:electron
                     transporter activity (GO:0005489), Molecular Function:iron
                     ion binding (GO:0005506), Biological Process:electron
                     transport (GO:0006118)"
                     /inference="protein motif:superfamily:SSF54862 4Fe-4S
                     ferredoxins"
                     /codon_start=1
                     /transl_table=11
                     /product="4Fe-4S ferredoxin, iron-sulfur binding"
                     /protein_id="ACS32573.1"
                     /translation="MDIKALKSSIWGREGISVLEVEKCIGCGLCAEACPFNAITIVNDS
                     TRRITFEPEKCGSCGFECNEACPLGAIRGIPDGMTLTFEFARCRACGRKLPYTVKEAEY
                     MASKLREAGEDDTLVYLCDDCKRKRIFDVARSYEAYVR"
     gene            65424..66497
                     /locus_tag="TGAM_0072"
                     /note="tg0072"
     CDS             65424..66497
                     /locus_tag="TGAM_0072"
                     /experiment="gene product confirmed by mass spectrometry"
                     /inference="protein motif:CDD:ADH_zinc_N, Zinc-binding
                     dehydrogenase"
                     /inference="protein motif:CDD:AdhC, Zn-dependent alcohol
                     dehydrogenases, class III [Energy production and
                     conversion]"
                     /inference="protein motif:CDD:AdhP, Zn-dependent alcohol
                     dehydrogenases [General function prediction only]"
                     /inference="protein motif:CDD:Qor, NADPH:quinone reductase
                     and related Zn-dependent oxidoreductases [Energy production
                     and conversion / General function prediction only]"
                     /inference="protein motif:CDD:Tdh, Threonine dehydrogenase
                     and related Zn-dependent dehydrogenases [Amino acid
                     transport and metabolism / General function prediction
                     only]"
                     /inference="protein motif:COG:COG1063 Threonine
                     dehydrogenase and related Zn-dependent dehydrogenases; E
                     Amino acid transport and metabolism"
                     /inference="protein motif:Gene3D:G3D.3.90.180.10 no
                     description"
                     /inference="protein motif:HMMPanther:PTHR11695 ALCOHOL
                     DEHYDROGENASE-RELATED InterPro:IPR002085 Alcohol
                     dehydrogenase superfamily, zinc-containing GO:Molecular
                     Function:zinc ion binding (GO:0008270), Molecular
                     Function:oxidoreductase activity (GO:0016491)"
                     /inference="protein motif:HMMPanther:PTHR11695:SF83
                     2,3-BUTANEDIOL DEHYDROGENASE"
                     /inference="protein motif:HMMPfam:PF00107 ADH_zinc_N
                     InterPro:IPR013149 Alcohol dehydrogenase, zinc-binding"
                     /inference="protein motif:HMMPfam:PF08240 ADH_N
                     InterPro:IPR013154 Alcohol dehydrogenase GroES-like"
                     /inference="protein motif:ProfileScan:PS50205 NAD_BINDING
                     InterPro:IPR000205 NAD-binding site"
                     /inference="protein motif:ScanRegExp:PS00059 ADH_ZINC
                     InterPro:IPR002328 Alcohol dehydrogenase, zinc-containing
                     GO:Molecular Function:zinc ion binding (GO:0008270),
                     Molecular Function:oxidoreductase activity (GO:0016491)"
                     /inference="protein motif:superfamily:SSF50129 GroES-like
                     InterPro:IPR011032 GroES-like"
                     /inference="protein motif:superfamily:SSF51735
                     NAD(P)-binding Rossmann-fold domains"
                     /codon_start=1
                     /transl_table=11
                     /product="Zinc-binding alcohol dehydrogenase"
                     /protein_id="ACS32574.1"
                     /translation="MHEMLAVRWHGRRDLRLEDIPEPQVKPGFIKIKVKACGICGTDLN
                     EYLNGPIFIPTERPHPLTGRTAPVTIGHEFAGEVVEIGEGVKGFEVGDRVAIFPVIHCG
                     ECYFCRRGMENLCVNFGVTGLSEDGGFAEYALVRPYQAYKIPESVSFEEAALVEPLSVG
                     VRAVKKAGLLPGDSVVIIGAGPIGLSVLLVARASGAGKVIVVEPSRVRRKKALELGADI
                     AIDPSGRSTEEVVDEIVGETELGADVSFECVGLNETFKTAVESIRKGGRAVILGVFKCL
                     TSFNAKGLVVGEKSIVGSVSHSADDFCRGISLIASGRVDVGPMITSRVGLEEIIERGFE
                     ELAKNREGHVKILAVGK"
     gene            66535..67299
                     /gene="nadE"
                     /locus_tag="TGAM_0073"
                     /note="tg0073"
     CDS             66535..67299
                     /gene="nadE"
                     /locus_tag="TGAM_0073"
                     /EC_number="6.3.1.5"
                     /experiment="gene product confirmed by mass spectrometry"
                     /inference="protein motif:CDD:NAD_synthase, NAD synthase"
                     /inference="protein motif:CDD:NAD_synthase, NAD+ synthase
                     is a homodimer, which catalyzes the final step in de novo
                     nicotinamide adenine dinucleotide (NAD+) biosynthesis, an
                     amide transfer from either ammonia or glutamine to
                     nicotinic acid adenine dinucleotide (NaAD)"
                     /inference="protein motif:CDD:NadE, NAD synthase [Coenzyme
                     metabolism]"
                     /inference="protein motif:COG:COG0171 NAD synthase; H
                     Coenzyme transport and metabolism"
                     /inference="protein motif:Gene3D:G3D.3.40.50.610 no
                     description"
                     /inference="protein motif:HMMPanther:PTHR11750 HIT PROTEIN
                     FAMILY MEMBER-RELATED"
                     /inference="protein motif:HMMPanther:PTHR11750:SF3
                     NH(3)-DEPENDENT NAD(+) SYNTHETASE"
                     /inference="protein motif:HMMPfam:PF02540 NAD_synthase
                     InterPro:IPR003694 NAD+ synthase GO:Molecular Function:NAD+
                     synthase (glutamine-hydrolyzing) activity (GO:0003952),
                     Molecular Function:ATP binding (GO:0005524), Biological
                     Process:NAD biosynthesis (GO:0009435)"
                     /inference="protein motif:HMMTigr:TIGR00552 nadE:NAD+
                     synthetase InterPro:IPR003694 NAD+ synthase GO:Molecular
                     Function:NAD+ synthase (glutamine-hydrolyzing) activity
                     (GO:0003952), Molecular Function:ATP binding (GO:0005524),
                     Biological Process:NAD biosynthesis (GO:0009435)"
                     /inference="protein motif:ScanRegExp:PS00228
                     TUBULIN_B_AUTOREG InterPro:IPR002453 Beta tubulin
                     GO:Molecular Function:structural molecule activity
                     (GO:0005198), Cellular Component:microtubule (GO:0005874),
                     Biological Process:microtubule-based movement (GO:0007018)"
                     /inference="protein motif:ScanRegExp:PS00304 SASP_1
                     InterPro:IPR001448 Small acid-soluble spore protein,
                     alpha/beta type GO:Molecular Function:double-stranded DNA
                     binding (GO:0003690), Biological Process:DNA topological
                     change (GO:0006265)"
                     /inference="protein motif:superfamily:SSF52402 Adenine
                     nucleotide alpha hydrolases-like"
                     /codon_start=1
                     /transl_table=11
                     /product="NH(3)-dependent NAD synthetase (nadE)"
                     /protein_id="ACS32575.1"
                     /translation="MRELNYGEVIEKLVSFIQEKVGEAKSNGVVIGISGGVDSATTAYL
                     AVKALGRERVLGLIMPYYNNQDVDDARLVCSSLGIECREIGIKPIVDSFVAGLGFQPDK
                     RSLGNIMSRTRMVLLYAHANAKNYLVLGTGNRSEFLTGYFTKWGDGASDYAPLINLYKT
                     EVWEVAKLLGVPERIIEKKPRAGLWEGQTDEDELGISYRLLDEILWRLVDLKMPKEEIA
                     GELGIPVERVEYVENLVRRSEHKRRLPLGPEF"
     gene            67421..67648
                     /locus_tag="TGAM_0074"
                     /note="tg0074"
     CDS             67421..67648
                     /locus_tag="TGAM_0074"
                     /inference="protein motif:CDD:COG3269, Predicted
                     RNA-binding protein, contains TRAM domain [General function
                     prediction only]"
                     /inference="protein motif:CDD:TrmA, SAM-dependent
                     methyltransferases related to tRNA
                     (uracil-5-)-methyltransferase [Translation, ribosomal
                     structure and biogenesis]"
                     /inference="protein motif:COG:COG3269 Predicted RNA-binding
                     protein, contains TRAM domain; R General function
                     prediction only"
                     /inference="protein motif:HMMPanther:PTHR11061 RNA
                     METHYLTRANSFERASE"
                     /inference="protein motif:HMMPanther:PTHR11061:SF5 RNA
                     METHYLTRANSFERASE-RELATED"
                     /inference="protein motif:HMMPfam:PF01938 TRAM
                     InterPro:IPR002792 Deoxyribonuclease/rho motif-related
                     TRAM"
                     /inference="protein motif:ProfileScan:PS50926 TRAM
                     InterPro:IPR002792 Deoxyribonuclease/rho motif-related
                     TRAM"
                     /codon_start=1
                     /transl_table=11
                     /product="Putative nucleotide binding protein, containing
                     TRAM domain"
                     /protein_id="ACS32576.1"
                     /translation="MVLGMYGDRFGGYGNEAPVKVGERYRVKIESLGKGGDGIAKIKGF
                     VIFVPNTQVGDEVEIVINSVKRKFAFAQVI"
     gene            67744..68010
                     /gene="moaD-1"
                     /locus_tag="TGAM_0075"
                     /note="tg0075"
     CDS             67744..68010
                     /gene="moaD-1"
                     /locus_tag="TGAM_0075"
                     /inference="protein motif:CDD:MoaD, MoaD family"
                     /inference="protein motif:CDD:MoaD, Molybdopterin
                     converting factor, small subunit [Coenzyme metabolism]"
                     /inference="protein motif:COG:COG1977 Molybdopterin
                     converting factor, small subunit; H Coenzyme transport and
                     metabolism"
                     /inference="protein motif:Gene3D:G3D.3.10.20.200 no
                     description"
                     /inference="protein motif:HMMPfam:PF02597 ThiS
                     InterPro:IPR003749 ThiamineS GO:Biological Process:sulfur
                     metabolism (GO:0006790)"
                     /inference="protein motif:HMMTigr:TIGR01687 moaD_arch:MoaD
                     family protein InterPro:IPR010038 MoaD, archaeal"
                     /inference="protein motif:superfamily:SSF54285 MoaD/ThiS"
                     /codon_start=1
                     /transl_table=11
                     /product="Molybdopterin synthase, small subunit (moaD)"
                     /protein_id="ACS32577.1"
                     /translation="MKVTVRYFARYRSLVGKGEEEVELPEGATVMDLIEKIKEMHPVLR
                     NEVFAEDDDLADVNVSRNGRYVRFDETLREGDVVAIFPPVSGG"
     gene            complement(68011..69327)
                     /locus_tag="TGAM_0076"
                     /note="tg0076"
     CDS             complement(68011..69327)
                     /locus_tag="TGAM_0076"
                     /note="2 probable transmembrane helices predicted by
                     modhmm"
                     /codon_start=1
                     /transl_table=11
                     /product="Conserved hypothetical protein"
                     /protein_id="ACS32578.1"
                     /translation="MILANLSYNRFEATLQASLKPSGGLNKMKPEYLMVRGMRRVYSLL
                     VVVAFIVSMLPAQSVGACFNPSDLYSVEVLLNKPGVEYNLSPAVPPVMEIEGKTFLLRV
                     WNGSKGLHVWIGIPTVRHLGAYWVYSGTFILTSDALEKLRALGWIVNGSKLIKGNATFR
                     ITDQGWECKSDSDCATGGCSGEVCGRKGEVEKIVTPCVYAPWYECFQLTSCGCVNGTCS
                     WKPNPEFEKCLRSHGVDPSKVIRAGPTGIVGKAPDPEDLREAVEELLKATGINCTKIEV
                     QSRSEEGPAYDTSEVNASMVMMKVLEELVARGVVRGLTEEDIEEIAEVSEWGNAGWNSH
                     IGWYETKNGTYAWIPYDESKDPLLVRFVGCGAWDTGNGSSVVSTGEPGTSEGLQHGTPE
                     HIGSPRPSSSVSDSVKALCGPGVITLLSLWPLMIVRRRK"
     gene            69342..70634
                     /gene="eno-1"
                     /locus_tag="TGAM_0077"
                     /note="tg0077"
     CDS             69342..70634
                     /gene="eno-1"
                     /locus_tag="TGAM_0077"
                     /EC_number="4.2.1.11"
                     /experiment="gene product confirmed by mass spectrometry"
                     /inference="protein motif:BlastProDom:PD000902
                     ENO_PYRFU_Q8U477; InterPro:IPR000941 Enolase GO:Cellular
                     Component:phosphopyruvate hydratase complex (GO:0000015),
                     Molecular Function:phosphopyruvate hydratase activity
                     (GO:0004634), Biological Process:glycolysis (GO:0006096)"
                     /inference="protein motif:COG:COG0148 Enolase; G
                     Carbohydrate transport and metabolism"
                     /inference="protein motif:FPrintScan:PR00148 ENOLASE
                     InterPro:IPR000941 Enolase GO:Cellular
                     Component:phosphopyruvate hydratase complex (GO:0000015),
                     Molecular Function:phosphopyruvate hydratase activity
                     (GO:0004634), Biological Process:glycolysis (GO:0006096)"
                     /inference="protein motif:Gene3D:G3D.3.20.20.120 no
                     description"
                     /inference="protein motif:Gene3D:G3D.3.30.390.10 no
                     description"
                     /inference="protein motif:HMMPanther:PTHR11902 ENOLASE
                     InterPro:IPR000941 Enolase GO:Cellular
                     Component:phosphopyruvate hydratase complex (GO:0000015),
                     Molecular Function:phosphopyruvate hydratase activity
                     (GO:0004634), Biological Process:glycolysis (GO:0006096)"
                     /inference="protein motif:HMMPfam:PF00113 Enolase_C
                     InterPro:IPR000941 Enolase GO:Cellular
                     Component:phosphopyruvate hydratase complex (GO:0000015),
                     Molecular Function:phosphopyruvate hydratase activity
                     (GO:0004634), Biological Process:glycolysis (GO:0006096)"
                     /inference="protein motif:HMMPfam:PF03952 Enolase_N
                     InterPro:IPR000941 Enolase GO:Cellular
                     Component:phosphopyruvate hydratase complex (GO:0000015),
                     Molecular Function:phosphopyruvate hydratase activity
                     (GO:0004634), Biological Process:glycolysis (GO:0006096)"
                     /inference="protein motif:HMMPIR:PIRSF001400 Enolase"
                     /inference="protein motif:HMMTigr:TIGR01060
                     eno:phosphopyruvate hydratase InterPro:IPR000941 Enolase
                     GO:Cellular Component:phosphopyruvate hydratase complex
                     (GO:0000015), Molecular Function:phosphopyruvate hydratase
                     activity (GO:0004634), Biological Process:glycolysis
                     (GO:0006096)"
                     /inference="protein motif:ScanRegExp:PS00164 ENOLASE
                     InterPro:IPR000941 Enolase GO:Cellular
                     Component:phosphopyruvate hydratase complex (GO:0000015),
                     Molecular Function:phosphopyruvate hydratase activity
                     (GO:0004634), Biological Process:glycolysis (GO:0006096)"
                     /inference="protein motif:superfamily:SSF51604 Enolase
                     C-terminal domain-like"
                     /inference="protein motif:superfamily:SSF54826 Enolase
                     N-terminal domain-like"
                     /codon_start=1
                     /transl_table=11
                     /product="Enolase (2-phosphoglycerate dehydratase)
                     (2-phospho-D-glycerate hydro-lyase) (eno)"
                     /protein_id="ACS32579.1"
                     /translation="MENPFEITAVVAREILDSRGNPTVEVEVYTPVSMGRAAVPSGAST
                     GTHEALELRDGGKRFHGKGVRRAVENVNKIIAPEIIGMDVTWQRDIDMLMIELDGTENK
                     SNLGANAILGVSLAVAKAAANALGLPLYQYIGGTNAYVMPVPMSNVINGGVHAGNELDF
                     QEFMIMPVGAKSFREGIRWVSETYHTLKKVIAEKYGKNAVNVGDEGGFAPPMKEVTEPL
                     EVLIKAIEEAGYKPGDEIAFALDAASSEFYDEKLGKYVVGGKEYDRGELLELYRELVSK
                     YPIVSIEDPFHEEDWEGFVMITRELGGKIQIVGDDLFVTNPKRIRKGIEMGAANALLLK
                     VNQIGTLSEAIDAAYTAFRAGYGVVVSHRSGETEDATIADLAVALNAGQIKTGAPARSD
                     RNAKYNQLIRIEEELEGIAVYPGKRFRNPFL"
     gene            70647..71288
                     /locus_tag="TGAM_0078"
                     /note="tg0078"
     CDS             70647..71288
                     /locus_tag="TGAM_0078"
                     /note="6 probable transmembrane helices predicted by
                     modhmm"
                     /codon_start=1
                     /transl_table=11
                     /product="Hypothetical protein"
                     /protein_id="ACS32580.1"
                     /translation="MFLVKIMRMSLTPINHRYLLLTAELLLVLAVLLSATSHYGLSVVC
                     LGGSTILYYSGMRELVRKRFGTWAVRRFTIAYFLRALSWFLIGISAFYTYSAVIRNVFP
                     FGPSEFFATSIVALVGAVVNYLSVGIRNSVLWKIEGLRTSLWFSRLNSIVLFMAAIVPF
                     LPALAKIWELTGFLKILAAPALSSFTFLALLSKVFYLKFLLTSENLKTEK"
     gene            complement(71310..71792)
                     /locus_tag="TGAM_0079"
                     /note="tg0079"
     CDS             complement(71310..71792)
                     /locus_tag="TGAM_0079"
                     /experiment="gene product confirmed by mass spectrometry"
                     /inference="protein motif:CDD:COG1695, Predicted
                     transcriptional regulators [Transcription]"
                     /inference="protein motif:CDD:PadR, Transcriptional
                     regulator PadR-like family"
                     /inference="protein motif:COG:COG1695 Predicted
                     transcriptional regulators; K Transcription"
                     /inference="protein motif:Gene3D:G3D.1.10.10.10 no
                     description InterPro:IPR011991 Winged helix repressor
                     DNA-binding"
                     /inference="protein motif:HMMPfam:PF03551 PadR
                     InterPro:IPR005149 Transcriptional regulator PadR-like"
                     /inference="protein motif:superfamily:SSF46785 'Winged
                     helix' DNA-binding domain"
                     /inference="protein motif:superfamily:SSF46934 UBA-like
                     InterPro:IPR009060 UBA-like"
                     /codon_start=1
                     /transl_table=11
                     /product="Transcription regulator, PadR-like family"
                     /protein_id="ACS32581.1"
                     /translation="MSDSSLVRNLFTVPMKNLILLIIGLKGETHGYEILKEIERITFGN
                     WKPSHGNLYTMLNKLADEGLVESREEYRGKRRVIRYRLTEKGWLYLREANELTLKSLYL
                     AIQYHERLREKLREMGYGRELAKEAVGEYLKLLDGIIEILQKKREQLRDMIENSPN"
     gene            71925..76046
                     /locus_tag="TGAM_0080"
                     /note="tg0080"
     CDS             71925..76046
                     /locus_tag="TGAM_0080"
                     /inference="protein motif:CDD:AcrB, Cation/multidrug efflux
                     pump [Defense mechanisms]"
                     /inference="protein motif:CDD:COG1033, Predicted exporters
                     of the RND superfamily [General function prediction only]"
                     /inference="protein motif:CDD:COG2409, Predicted drug
                     exporters of the RND superfamily [General function
                     prediction only]"
                     /inference="protein motif:COG:COG2409 Predicted drug
                     exporters of the RND superfamily; R General function
                     prediction only"
                     /inference="protein motif:ProfileScan:PS50156 SSD
                     InterPro:IPR000731 Sterol-sensing 5TM box"
                     /inference="protein motif:superfamily:SSF82866"
                     /inference="protein motif:superfamily:SSF82866 Multidrug
                     efflux transporter AcrB transmembrane domain"
                     /note="10 probable transmembrane helices predicted by
                     modhmm"
                     /codon_start=1
                     /transl_table=11
                     /product="Membrane protein, putative drug exporter (RND
                     superfamily)"
                     /protein_id="ACS32582.1"
                     /translation="MAWNEWIAKHPKTVLAIWVALILILAPLAGKIGELTDYSTEQMVS
                     HKIESIRVQDIMSEEFTKAQNENMTYLIITNISVNDENARKAYYAFKDRVEGRYATNVT
                     SYYDALDMLWDMDYNLTLNITRMTANITGILYEAVINSEKGFGQVLNLMYHLKNTTEMT
                     KNSLVGAAQGYLALKNNLTFLWNQTVLLRNALNQTDSAYVALHRNLTSTSEMLRSLNST
                     LIELNSGLYALNSTYGKTYVGVMVVHKAILATGAYDRGNLTQVEAEVIANQTGTTPEFV
                     YAVFDAVYPIYAQGGSLAVTDTLLANVTKAIVLAGTPDDQKPLVEAYGTAFYLGVKAFD
                     EKVGSEYALQSMNESQLMETVSGIASQALQSLPQIIAQGNQTVSVPGFGTLDAKTFASI
                     IETAISLGPEPAPEAVENATVQLGLGFTAKAPENPLANVENPEEILRVLLVRGPTPELE
                     AELLTAGMAKMMNGTAGQLGPVIVQTVMAYDPTAEGVLSKNASVLEEATLKVIEGMVGN
                     IGIELDENVLKAIYESNGDERVIEDIAKELLKEGTIKQLESANVPEAEKIAEKIVETVT
                     ADPEGIISGERLEDATIEVIASMSEGMVPEGVDIDISEVVKELYEGADPRTVAENLFLK
                     GAEEQMSQMNATAIPEEFKGVFMNLTKAVVKNYPLSDEEIESLVKETVLSMISSYAKDN
                     PYGVELNFNETLLADIAFRFKDDPSAITREDVRPLAEELWPVIREKAGTYLSMLKSEDN
                     TTILITFVPFGKPGPDRDEYLYRAQNATKVKEIALEEFRKYFPEASGALGGTPIQMHEM
                     TEYGKKDNQKTSQASIISALIVLFILMGGALLATFLPFTGVATSALTALGIAYLLARSG
                     ILNIGSWAQMLTITTALGLGIDYSTYYVHRFKEYIAEGYDHEKAVAEALRRAKDAVLAS
                     AFTDIIAFASFVLAWEFPIFQQMGMVVPLAVIAVLLASLTLIPAITALIGDKQIFWWPR
                     HIKHIETLDVHERSRIAEWVVNHAKVVLLIGLLIAVPATYTFFNFEGTHDMSLFLPEGS
                     ETLTFMQLSQEKLGAAITSPNYVIIDLGHNLTDEDLKVIDEITAHVTRMEGVKAVYSPT
                     RPYGEPVSNLTLSAVKALGGDRFISSKGDKVMIQVESVYEPTEEGAKKLVRALRSYMAE
                     LEKEGRIKEGLVGGGAALSMDLTDRINDIFWHRIIPVALVLMFLSLIPTLKGLPAVVST
                     MMTIFLGVMTSIWVSTWLFGRVFGKEVMWFLPLMVFVVLMGVGIDYNSFYLVKARDEFE
                     RRSPKDALVVAAGTMDMLVIGLAVVLASTYGALMLSSTWGMREIGFALAAGVLLTATMA
                     VYFIGPAFMSLFGEKAWWPLFKNHKEAKKE"
     gene            76393..77232
                     /locus_tag="TGAM_0081"
                     /note="tg0081"
     CDS             76393..77232
                     /locus_tag="TGAM_0081"
                     /inference="protein motif:CDD:COG1856, Uncharacterized
                     homolog of biotin synthetase [Function unknown]"
                     /inference="protein motif:COG:COG1856 Uncharacterized
                     homolog of biotin synthetase; S Function unknown"
                     /inference="protein motif:HMMPfam:PF04055 Radical_SAM
                     InterPro:IPR007197 Radical SAM GO:Molecular
                     Function:catalytic activity (GO:0003824), Molecular
                     Function:iron ion binding (GO:0005506)"
                     /inference="protein motif:HMMSmart:SM00729 no description
                     InterPro:IPR006638 Elongator protein 3/MiaB/NifB"
                     /codon_start=1
                     /transl_table=11
                     /product="Radical SAM family protein"
                     /protein_id="ACS32583.1"
                     /translation="MEAEKKKLKIYIPGIKFPSVSLTGSYCALNCAHCGRHYLEGMKKP
                     KKGELVDFCLNLERSGGLGCLLSGGMDSRLKVPIDKYADELRKIKRRTNLKINAHVGFI
                     DESDLEWLKYVDVVSLDFVGDDDVIRRVYRIDKTVEDYLRIVELLTENEIRVAPHITIG
                     LDFGRIHWEYRAIDLLMEYPIDVLVLDVLIPTKGTEMENVPKPGVEESLKVVKYARERF
                     NGELSIGCMRPTGRWRLEFDRGAVLAGVDRLTNPPRKVIEWAKTVRDVEIIYECCVM"
     gene            77511..78509
                     /locus_tag="TGAM_0082"
                     /note="tg0082"
     CDS             77511..78509
                     /locus_tag="TGAM_0082"
                     /note="1 probable transmembrane helix predicted by modhmm"
                     /codon_start=1
                     /transl_table=11
                     /product="Conserved hypothetical protein"
                     /protein_id="ACS32584.1"
                     /translation="MGMKKLLAVFGFFLIFLLLFGYFYLPSESMDELYKKIPEQVRENS
                     QLIAAYYSSQTGFSGFREYQFAFYNPKERTLSIYTFKISKLLKVWPRMTEDKISCKTQL
                     NYSVLATSPEKLKNFKNCDNCRVLLYTGRIYKNEEIENIYPSIEQVIKGKENTTYVKLS
                     LLKDSEITTGTIIEVHGDMMFPTDDIYYGKGLLYLPSPMVNLTRGVVVEFLPVDNETIK
                     RVIHYPDNVTLSDEFKITKYHRVNITPNMTWTPKEIPLKQILQKLNSLQHQKTIGKNTR
                     VRFHIFKDSGEVYAWIRWIDKDKKIHAELRIYPPGSIDKRRFDYIYEYYCN"
     gene            78519..79496
                     /locus_tag="TGAM_0083"
                     /note="tg0083"
     CDS             78519..79496
                     /locus_tag="TGAM_0083"
                     /note="1 probable transmembrane helix predicted by modhmm"
                     /codon_start=1
                     /transl_table=11
                     /product="Conserved hypothetical protein"
                     /protein_id="ACS32585.1"
                     /translation="MGMNIVKALFVFLFVFLLLLGGLAYTKHARNEELKNPKFVYEHYL
                     KTYEAQNYTLLGVYFELDKGSIITPWKPKWEFYLYNPSGKLVKLTITPDGESKEELATI
                     LHYTNLTTPVSQVQNLPKYEEGFREIVYLPKNGKLISHPARSYSEFRKVCVKLSRILDN
                     GTFKLIRTVHGVNAVRNHEWLTLENTSLTGGILAFTTSNDPLCEGTWLVVEPYNETHDL
                     VRVIYPHGNASALIKALNQPVFQGKDYLGLLKKIDESPCVDVESTLVNATGIYVNPHAQ
                     EIFNQTAPKAIKERKCFTIIQVIVLKNGTVKTWARGTIWCARRD"
     gene            79543..80496
                     /locus_tag="TGAM_0084"
                     /note="tg0084"
     CDS             79543..80496
                     /locus_tag="TGAM_0084"
                     /note="1 probable transmembrane helix predicted by modhmm"
                     /codon_start=1
                     /transl_table=11
                     /product="Conserved hypothetical protein"
                     /protein_id="ACS32586.1"
                     /translation="MKRLLLPFIIFVLVFGSLLAYDHRESSCFNSPTCVLERAGLDKEN
                     LLLIYKDLAGWVAITYTDGTLREAQVTLKREFPTSKIVVNERAVKTEINYSPLVFSIRQ
                     IPHFPQREQFLAIKVNGTVTVLKGEELEHVLRNTPKLEGILEKCNNCTLIFGDKSNRPG
                     VDRNPLIGGYFVFPTEVKCGYSTWITVVKDDNSAGIIAVYPLMGAWWKLQTQKANTLYL
                     GPSTPSHNLGQNVRRQGDPHKRIRSHCKPFPVQTVGGRKRLMSEGGQNHNLPQRNRRNP
                     QVHEKMCPRAARQKLRRENETWKKMSMGTPAGGKES"
     gene            complement(80493..81659)
                     /locus_tag="TGAM_0085"
                     /note="tg0085"
     CDS             complement(80493..81659)
                     /locus_tag="TGAM_0085"
                     /experiment="gene product confirmed by mass spectrometry"
                     /inference="protein motif:CDD:ArgE, Acetylornithine
                     deacetylase/Succinyl-diaminopimelate desuccinylase and
                     related deacylases [Amino acid transport and metabolism]"
                     /inference="protein motif:CDD:Peptidase_M20, Peptidase
                     family M20/M25/M40"
                     /inference="protein motif:CDD:RocB, Arginine degradation
                     protein (predicted deacylase) [Amino acid transport and
                     metabolism]"
                     /inference="protein motif:COG:COG0624 Acetylornithine
                     deacetylase/Succinyl-diaminopimelate desuccinylase and
                     related deacylases; E Amino acid transport and metabolism"
                     /inference="protein motif:Gene3D:G3D.3.40.630.10 no
                     description"
                     /inference="protein motif:HMMPanther:PTHR11014
                     ARGE/DAPE/ACY1 FAMILY PROTEIN"
                     /inference="protein motif:HMMPanther:PTHR11014:SF8
                     SUCCINYL-DIAMINOPIMELATE DESUCCINYLASE-RELATED"
                     /inference="protein motif:HMMPfam:PF01546 Peptidase_M20
                     InterPro:IPR002933 Peptidase M20 GO:Biological
                     Process:proteolysis (GO:0006508), Molecular
                     Function:metallopeptidase activity (GO:0008237)"
                     /inference="protein motif:HMMPfam:PF07687 M20_dimer
                     InterPro:IPR011650 Peptidase dimerisation GO:Molecular
                     Function:hydrolase activity (GO:0016787), Molecular
                     Function:protein dimerization activity (GO:0046983)"
                     /inference="protein motif:ScanRegExp:PS00759
                     ARGE_DAPE_CPG2_2 InterPro:IPR001261
                     ArgE/dapE/ACY1/CPG2/yscS GO:Biological Process:proteolysis
                     (GO:0006508), Molecular Function:metallopeptidase activity
                     (GO:0008237)"
                     /inference="protein motif:superfamily:SSF53187 Zn-dependent
                     exopeptidases"
                     /note="Possibly an acetylornithine deacetylase argE"
                     /codon_start=1
                     /transl_table=11
                     /product="Metallopeptidase M20, ArgE/dapE family"
                     /protein_id="ACS32587.1"
                     /translation="MGVMELELLKKLVSIPSRFGEEDKISNFIGSFLEEHGLSVEYQEV
                     EGFGSNVISRIKGKRLTVVLNGHMDTVGLGSGWTRNPWGELDGDRFYGLGSADMKGGLA
                     ALMAAFVEASYLPRRKRPTVLFTAVVDEEGYSRGAWKLIEENKVKDANLVLIAEPTGEN
                     LMLGARGRYVIRLRVRGKKAHAARPENGINAIEEMSKLLAFLPRIKTKKHVRLGSGSYC
                     TLYAHGEADGLSVPEEAEAIVDRHVVIGEDWERVVGELRKAAEKVGMRGELEISKFPRP
                     TPEMLPYLVRENNRFVSMMSRIHSILWGRTPEKIYGKSVGDFNYFGTYLGVPTIVFGPI
                     GGNWHGADEWVSVSSVERVKGTYLEFLRVLGSGKRLAELVEMKDYVPS"
     gene            complement(81847..82899)
                     /locus_tag="TGAM_0086"
                     /note="tg0086"
     CDS             complement(81847..82899)
                     /locus_tag="TGAM_0086"
                     /inference="protein motif:CDD:COG1800, Predicted
                     transglutaminase-like proteases [General function
                     prediction only]"
                     /inference="protein motif:CDD:DUF553, Protein of unknown
                     function (DUF553)"
                     /inference="protein motif:COG:COG1800 Predicted
                     transglutaminase-like proteases; R General function
                     prediction only"
                     /inference="protein motif:HMMPfam:PF04473 DUF553
                     InterPro:IPR007562 Protein of unknown function DUF553"
                     /inference="protein motif:ScanRegExp:PS00041
                     HTH_ARAC_FAMILY_1 InterPro:IPR000005 Helix-turn-helix, AraC
                     type GO:Molecular Function:transcription factor activity
                     (GO:0003700), Cellular Component:intracellular
                     (GO:0005622), Biological Process:regulation of
                     transcription, DNA-dependent (GO:0006355), Molecular
                     Function:sequence-specific DNA binding (GO:0043565)"
                     /inference="protein motif:superfamily:SSF54001 Cysteine
                     proteinases"
                     /note="1 probable transmembrane helix predicted by modhmm"
                     /codon_start=1
                     /transl_table=11
                     /product="Conserved hypothetical protein"
                     /protein_id="ACS32588.1"
                     /translation="MFSMGAISKAMRLLSWVLVLLLLGVTLDVSLNDGALTKKYLPRPV
                     LDEFEGLRERVASRAEDYLVTEAFERYLNDPNELSVLRNISVALKGEDAVSSAWNVLTW
                     EDEHLNYDRNRTEPMFIPPSEFISRGRGICGDYALLTAGLLLVMNHSPVYVLSIEFNDS
                     DVGHLTAAVSVNGRYLVADQHPPLMDLGAYYRHWALYVDDPAHISRATVYVLSWRGGRI
                     VMERYSELSWRDFLAQDYNMSERDLKSMSEELVRSFELRYNVVPDPTLPRIADEGVSER
                     YHWVSLWQGIFPGYADYYLPITRDEMVDYMLDQMGTQSELGKKLRESRAFWLELSKSGV
                     NLTLTLYLAG"
     gene            complement(82912..82989)
                     /locus_tag="TGAM_r001"
                     /note="tg_tRNA-Tyr"
     tRNA            complement(82912..82989)
                     /locus_tag="TGAM_r001"
                     /product="tRNA-Tyr"
                     /note="codon recognized: UAC"
     gene            83053..83637
                     /locus_tag="TGAM_0087"
                     /note="tg0087"
     CDS             83053..83637
                     /locus_tag="TGAM_0087"
                     /experiment="gene product confirmed by mass spectrometry"
                     /inference="protein motif:Gene3D:G3D.3.90.490.10 no
                     description"
                     /inference="protein motif:superfamily:SSF57903 FYVE/PHD
                     zinc finger InterPro:IPR011011 Zinc finger, FYVE/PHD-type
                     GO:Molecular Function:zinc ion binding (GO:0008270)"
                     /codon_start=1
                     /transl_table=11
                     /product="Conserved hypothetical protein"
                     /protein_id="ACS32589.1"
                     /translation="MRWEKMREPITVAVPLAKRMRDVMVTEKRLPGGDEVREFLRELGL
                     EELYAGKGIALFRSGDVVALLFPRESLVVDVIPASGEVSDALEIIAYHDRKLNSLILEI
                     LPANDLEYEGNIGLEPVIVNLETGELESNPVLGDFEEEKDGIYLVVDRETLERWKENGN
                     IETCPLCGGELAWRGKKAVCLDCGYGVKVKD"
     gene            83671..83811
                     /locus_tag="TGAM_0088"
                     /note="tg0088"
     CDS             83671..83811
                     /locus_tag="TGAM_0088"
                     /inference="protein motif:COG:COG1598 Uncharacterized
                     conserved protein; S Function unknown"
                     /inference="protein motif:HMMPfam:PF03681 UPF0150
                     InterPro:IPR005357 Protein of unknown function UPF0150
                     GO:Molecular Function:molecular function unknown
                     (GO:0005554)"
                     /codon_start=1
                     /transl_table=11
                     /product="Conserved hypothetical protein"
                     /protein_id="ACS32590.1"
                     /translation="MIVKFEVYFDGEYWCAKGIDDDIFTQGKTLDELMENIREAVEVHF
                     S"
     gene            83824..84393
                     /gene="fucA"
                     /locus_tag="TGAM_0089"
                     /note="tg0089"
     CDS             83824..84393
                     /gene="fucA"
                     /locus_tag="TGAM_0089"
                     /EC_number="4.1.2.17"
                     /inference="protein motif:CDD:Aldolase_II, Class II
                     Aldolase and Adducin head (N-terminal) domain"
                     /inference="protein motif:CDD:Aldolase_II, Class II
                     Aldolase and Adducin N-terminal domain"
                     /inference="protein motif:CDD:AraD, Ribulose-5-phosphate
                     4-epimerase and related epimerases and aldolases
                     [Carbohydrate transport and metabolism]"
                     /inference="protein motif:COG:COG0235 Ribulose-5-phosphate
                     4-epimerase and related epimerases and aldolases; G
                     Carbohydrate transport and metabolism"
                     /inference="protein motif:Gene3D:G3D.3.40.225.10 no
                     description"
                     /inference="protein motif:HMMPanther:PTHR10672
                     ADDUCIN-RELATED"
                     /inference="protein motif:HMMPanther:PTHR10672:SF1
                     PENTULOSE-5-PHOSPHATE-4-EPIMERASE-RELATED"
                     /inference="protein motif:HMMPfam:PF00596 Aldolase_II
                     InterPro:IPR001303 Class II aldolase/adducin, N-terminal"
                     /inference="protein motif:superfamily:SSF53639 AraD-like
                     aldolase/epimerase InterPro:IPR001303 Class II
                     aldolase/adducin, N-terminal"
                     /codon_start=1
                     /transl_table=11
                     /product="L-fuculose 1-phosphate aldolase (fucA)"
                     /protein_id="ACS32591.1"
                     /translation="MSRIAKRQLVLYSRKAHERGLTAAFGGNLSVRVGNLVFIKATGAV
                     MDEMTDEQVAVIDLSGNQLSDVRPSSEYRLHLAVYRVRPDVKAIAHLHPPYSIVASTLL
                     KGELPIITPEAEIYLKRIPIAPFRPAGTEELAEVTAEALKEADAVLMAKHGIVTVGKSL
                     REAFYKAELVEESAKLWYLRGNERKN"
     gene            complement(84398..84649)
                     /locus_tag="TGAM_0090"
                     /note="tg0090"
     CDS             complement(84398..84649)
                     /locus_tag="TGAM_0090"
                     /inference="protein motif:BlastProDom:PD029943
                     YG98_PYRAB_Q9UY10; InterPro:IPR005354 Protein of unknown
                     function UPF0147 GO:Molecular Function:molecular function
                     unknown (GO:0005554)"
                     /inference="protein motif:CDD:UPF0147, Uncharacterized
                     protein family (UPF0147)"
                     /inference="protein motif:COG:COG1698 Uncharacterized
                     protein conserved in archaea; S Function unknown"
                     /inference="protein motif:HMMPfam:PF03685 UPF0147
                     InterPro:IPR005354 Protein of unknown function UPF0147
                     GO:Molecular Function:molecular function unknown
                     (GO:0005554)"
                     /codon_start=1
                     /transl_table=11
                     /product="Conserved hypothetical protein"
                     /protein_id="ACS32592.1"
                     /translation="MSELIQQIVQVLKEQVVQDTVVPRNIRRAAEQAIEILLDESKEPA
                     VRAADAIAILEEISEDPNMPMHTRTIIWEVLGALEQVK"
     gene            84837..85610
                     /locus_tag="TGAM_0091"
                     /note="tg0091"
     CDS             84837..85610
                     /locus_tag="TGAM_0091"
                     /experiment="gene product confirmed by mass spectrometry"
                     /inference="protein motif:CDD:HisJ, ABC-type amino acid
                     transport/signal transduction systems, periplasmic
                     component/domain [Amino acid transport and metabolism /
                     Signal transduction mechanisms]"
                     /inference="protein motif:CDD:PBPb, Bacterial periplasmic
                     substrate-binding proteins; bacterial proteins, eukaryotic
                     ones are in PBPe"
                     /inference="protein motif:CDD:PBPb, Bacterial periplasmic
                     transport systems use membrane-bound complexes and
                     substrate-bound, membrane-associated, periplasmic binding
                     proteins (PBPs) to transport a wide variety of substrates,
                     such as, amino acids, peptides, sugars, vitamins and
                     inorganic ions"
                     /inference="protein motif:CDD:PBPe, Eukaryotic homologues
                     of bacterial periplasmic substrate binding proteins"
                     /inference="protein motif:CDD:SBP_bac_3, Bacterial
                     extracellular solute-binding proteins, family 3"
                     /inference="protein motif:COG:COG0477 Permeases of the
                     major facilitator superfamily; G Carbohydrate transport and
                     metabolism"
                     /inference="protein motif:Gene3D:G3D.3.40.190.10 no
                     description"
                     /inference="protein motif:HMMPanther:PTHR18966 GLUTAMATE
                     RECEPTOR-RELATED"
                     /inference="protein motif:HMMPanther:PTHR18966:SF32
                     GLUTAMATE RECEPTOR"
                     /inference="protein motif:HMMPfam:PF00497 SBP_bac_3
                     InterPro:IPR001638 Bacterial extracellular solute-binding
                     protein, family 3 GO:Molecular Function:transporter
                     activity (GO:0005215), Biological Process:transport
                     (GO:0006810), Cellular Component:periplasmic space (sensu
                     Proteobacteria) (GO:0030288)"
                     /inference="protein motif:HMMSmart:SM00062 no description
                     InterPro:IPR001638 Bacterial extracellular solute-binding
                     protein, family 3 GO:Molecular Function:transporter
                     activity (GO:0005215), Biological Process:transport
                     (GO:0006810), Cellular Component:periplasmic space (sensu
                     Proteobacteria) (GO:0030288)"
                     /inference="protein motif:HMMSmart:SM00079 no description
                     InterPro:IPR001320 Ionotropic glutamate receptor
                     GO:Molecular Function:ionotropic glutamate receptor
                     activity (GO:0004970), Molecular Function:glutamate-gated
                     ion channel activity (GO:0005234), Cellular
                     Component:membrane (GO:0016020)"
                     /inference="protein motif:ProfileScan:PS50121 SBP_GLUR
                     InterPro:IPR001311 Solute-binding protein/glutamate
                     receptor GO:Molecular Function:transporter activity
                     (GO:0005215), Biological Process:transport (GO:0006810)"
                     /inference="protein motif:ScanRegExp:PS01039
                     SBP_BACTERIAL_3 InterPro:IPR001638 Bacterial extracellular
                     solute-binding protein, family 3 GO:Molecular
                     Function:transporter activity (GO:0005215), Biological
                     Process:transport (GO:0006810), Cellular
                     Component:periplasmic space (sensu Proteobacteria)
                     (GO:0030288)"
                     /inference="protein motif:superfamily:SSF53850 Periplasmic
                     binding protein-like II"
                     /note="1 probable transmembrane helix predicted by modhmm"
                     /codon_start=1
                     /transl_table=11
                     /product="Amino acid ABC transporter, periplasmic amino
                     acid-binding protein"
                     /protein_id="ACS32593.1"
                     /translation="MVSTMDGKIIGGLLVLMLAAAVASSGCISGGSKEKVLVVGTSADF
                     PPFEYKDPQTGNITGFDIELIKMVAKKAGYDKVEIKDMDFDSLIPALQTGKVDVVIAGM
                     TITEKRKQVVDFSIPYWKADQAVVVRKDSSITVSSLDDLKGKVIGVEKGTTGAIYIKDN
                     LGDQVTLKEYNSYVAALQALLNGQVDVLVIDSPVANMFTNKYDVKVVYTINTNEHYGIA
                     VKKGNKELLDKINKALQDIMNSPDWNKLVEKYFGS"
     gene            85641..86330
                     /locus_tag="TGAM_0092"
                     /note="tg0092"
     CDS             85641..86330
                     /locus_tag="TGAM_0092"
                     /inference="protein motif:CDD:ArtM, ABC-type
                     arginine/histidine transport system, permease component
                     [Amino acid transport and metabolism]"
                     /inference="protein motif:CDD:ArtQ, ABC-type arginine
                     transport system, permease component [Amino acid transport
                     and metabolism]"
                     /inference="protein motif:CDD:BatB, ABC-type amino acid
                     transport system, permease component [Amino acid transport
                     and metabolism]"
                     /inference="protein motif:CDD:HisM, ABC-type amino acid
                     transport system, permease component [Amino acid transport
                     and metabolism]"
                     /inference="protein motif:COG:COG0765 ABC-type amino acid
                     transport system, permease component; E Amino acid
                     transport and metabolism"
                     /inference="protein motif:HMMPfam:PF00528 BPD_transp_1
                     InterPro:IPR000515 Binding-protein-dependent transport
                     systems inner membrane component GO:Molecular
                     Function:transporter activity (GO:0005215), Biological
                     Process:transport (GO:0006810), Cellular Component:membrane
                     (GO:0016020)"
                     /inference="protein motif:HMMTigr:TIGR01726
                     HEQRo_perm_3TM:amino acid ABC transpo InterPro:IPR010065
                     Amino acid ABC transporter, permease protein, 3-TM region,
                     His/Glu/Gln/Arg/opine GO:Molecular Function:transporter
                     activity (GO:0005215), Biological Process:transport
                     (GO:0006810), Cellular Component:cell wall (sensu
                     Proteobacteria) (GO:0009276), Cellular Component:integral
                     to membrane (GO:0016021)"
                     /inference="protein motif:ProfileScan:PS50928 ABC_TM1
                     InterPro:IPR000515 Binding-protein-dependent transport
                     systems inner membrane component GO:Molecular
                     Function:transporter activity (GO:0005215), Biological
                     Process:transport (GO:0006810), Cellular Component:membrane
                     (GO:0016020)"
                     /note="Putative His/Glu/Gln/Arg/opine transporter; 3
                     probable transmembrane helices predicted by modhmm"
                     /codon_start=1
                     /transl_table=11
                     /product="Amino acid ABC transporter, permease protein"
                     /protein_id="ACS32594.1"
                     /translation="MITSTSVPLDIALRMLLNGAKTTIVLSVFSILLGLLIGLPVALME
                     TYGGKTLRRVAMVYEGTLRGIPLLAIYFVIFYSMPMLIGLGLSPFLAAVVGLGIRSSAY
                     QSQIFRSGIQAVDEGQIEAALSLGMSQWQIIRHIVLPQALRMSIPAWMNEYVIVLKDTS
                     IALALGIVELTRQATYLVSITAEPFRYYGLAALFYLAMVLPLTYLANWMGKRYGIKGTG
                     GAMDVRL"
     gene            86317..87081
                     /locus_tag="TGAM_0093"
                     /note="tg0093"
     CDS             86317..87081
                     /locus_tag="TGAM_0093"
                     /inference="protein motif:BlastProDom:PD000006
                     Q8G544_BIFLO_Q8G544; InterPro:IPR003439 ABC transporter
                     related GO:Molecular Function:ATP binding (GO:0005524),
                     Molecular Function:ATPase activity (GO:0016887)"
                     /inference="protein motif:CDD:ABC_ATPase, ABC (ATP-binding
                     cassette) transporter nucleotide-binding domain"
                     /inference="protein motif:CDD:ABC_BcrA_bacitracin_resist,
                     The BcrA subfamily represents ABC transporters involved in
                     peptide antibiotic resistance"
                     /inference="protein motif:CDD:ABC_Carb_Monos_I, This family
                     represents the domain I of the carbohydrate uptake proteins
                     that transport only monosaccharides (Monos)"
                     /inference="protein motif:CDD:ABC_Carb_Monos_II, This
                     family represents domain II of the carbohydrate uptake
                     proteins that transport only monosaccharides (Monos)"
                     /inference="protein motif:CDD:ABC_Carb_Solutes_like, ABC
                     Carbohydrate and Solute Transporters-like subgroup"
                     /inference="protein motif:CDD:ABC_CcmA_heme_exporter, CcmA,
                     the ATP-binding component of the bacterial CcmAB
                     transporter"
                     /inference="protein motif:CDD:ABC_Class3, This class is
                     comprised of all BPD (Binding Protein Dependent) systems
                     that are largely represented in archaea and eubacteria and
                     are primarily involved in scavenging solutes from the
                     environment"
                     /inference="protein motif:CDD:ABC_cobalt_CbiO_domain1,
                     Domain I of the ABC component of a cobalt transport family
                     found in bacteria, archaea, and eukaryota"
                     /inference="protein motif:CDD:ABC_cobalt_CbiO_domain2,
                     Domain II of the ABC component of a cobalt transport family
                     found in bacteria, archaea, and eukaryota"
                     /inference="protein motif:CDD:ABC_CysA_sulfate_importer,
                     Part of the ABC transporter complex cysAWTP involved in
                     sulfate import"
                     /inference="protein motif:CDD:ABC_DR_subfamily_A, This
                     family of ATP-binding proteins belongs to a multisubunit
                     transporter involved in drug resistance (BcrA and DrrA),
                     nodulation, lipid transport, and lantibiotic immunity"
                     /inference="protein motif:CDD:ABC_DrrA, DrrA is the
                     ATP-binding protein component of a bacterial exporter
                     complex that confers resistance to the antibiotics
                     daunorubicin and doxorubicin"
                     /inference="protein motif:CDD:ABC_drug_resistance_like,
                     ABC-type multidrug transport system, ATPase component"
                     /inference="protein motif:CDD:ABC_FeS_Assembly, ABC-type
                     transport system involved in Fe-S cluster assembly, ATPase
                     component"
                     /inference="protein motif:CDD:ABC_FtsE_transporter, FtsE is
                     a hydrophilic nucleotide-binding protein that binds FtsX to
                     form a heterodimeric ATP-binding cassette (ABC)-type
                     transporter that associates with the bacterial inner
                     membrane"
                     /inference="protein motif:CDD:ABC_HisP_GlnQ_permeases, HisP
                     and GlnQ are the ATP-binding components of the bacterial
                     periplasmic histidine and glutamine permeases, repectively"
                     /inference="protein
                     motif:CDD:ABC_Iron-Siderophores_B12_Hemin, ABC
                     transporters, involved in the uptake of siderophores, heme,
                     and vitamin B12, are widely conserved in bacteria and
                     archaea"
                     /inference="protein motif:CDD:ABC_KpsT_Wzt, ABC_KpsT_Wzt
                     The KpsT/Wzt ABC transporter subfamily is involved in
                     extracellular polysaccharide export"
                     /inference="protein motif:CDD:ABC_MalK_N, The N-terminal
                     ATPase domain of the maltose transporter, MalK"
                     /inference="protein motif:CDD:ABC_Metallic_Cations, ABC
                     component of the metal-type transporters"
                     /inference="protein
                     motif:CDD:ABC_MetN_methionine_transporter, MetN (also known
                     as YusC) is an ABC-type transporter encoded by metN of the
                     metNPQ operon in Bacillus subtilis that is involved in
                     methionine transport"
                     /inference="protein motif:CDD:ABC_MJ0796_Lo1CDE_FtsE, This
                     family is comprised of MJ0796 ATP-binding cassette,
                     macrolide-specific ABC-type efflux carrier (MacAB), and
                     proteins involved in cell division (FtsE), and release of
                     liporoteins from the cytoplasmic membrane (LolCDE)"
                     /inference="protein motif:CDD:ABC_Mj1267_LivG_branched, The
                     Mj1267/LivG ABC transporter subfamily is involved in the
                     transport of the hydrophobic amino acids leucine,
                     isoleucine and valine"
                     /inference="protein motif:CDD:ABC_ModC_like, Archeal
                     protein closely related to ModC"
                     /inference="protein
                     motif:CDD:ABC_ModC_molybdenum_transporter, ModC is an
                     ABC-type transporter and the ATPase component of a
                     molybdate transport system that also includes the
                     periplasmic binding protein ModA and the membrane protein
                     ModB"
                     /inference="protein motif:CDD:ABC_MTABC3_MDL1_MDL2, MTABC3
                     (also known as ABCB6) is a mitochondrial ATP-binding
                     cassette protein involved in iron homeostasis and one of
                     four ABC transporters expressed in the mitochondrial inner
                     membrane, the other three being MDL1(ABC7), MDL2, and ATM1"
                     /inference="protein motif:CDD:ABC_NatA_like, Similar in
                     sequence to NatA, this is the ATPase component of a
                     bacterial ABC-type Na+ transport system called NatAB, which
                     catalyzes ATP-dependent electrogenic Na+ extrusion without
                     mechanically coupled to proton or K+ uptake"
                     /inference="protein motif:CDD:ABC_NatA_sodium_exporter,
                     NatA is the ATPase component of a bacterial ABC-type Na+
                     transport system called NatAB, which catalyzes
                     ATP-dependent electrogenic Na+ extrusion without
                     mechanically coupled proton or K+ uptake"
                     /inference="protein motif:CDD:ABC_NikE_OppD_transporters,
                     The ABC transporter subfamily specific for the transport of
                     dipeptides, oligopeptides (OppD), and nickel (NikDE)"
                     /inference="protein motif:CDD:ABC_NrtD_SsuB_transporters,
                     NrtD and SsuB are the ATP-binding subunits of the bacterial
                     ABC-type nitrate and sulfonate transport systems,
                     respectively"
                     /inference="protein motif:CDD:ABC_OpuCA_Osmoprotection,
                     OpuCA is a the ATP binding component of a bacterial solute
                     transporter that serves a protective role to cells growing
                     in a hyperosmolar environment"
                     /inference="protein motif:CDD:ABC_Org_Solvent_Resistant,
                     ABC (ATP-binding cassette) transport system involved in
                     resistant to organic solvents"
                     /inference="protein motif:CDD:ABC_PDR_domain1, The
                     pleiotropic drug resistance (PDR) family of ATP-binding
                     cassette (ABC) transporters"
                     /inference="protein motif:CDD:ABC_PDR_domain2, The
                     pleiotropic drug resistance-like (PDR) family of
                     ATP-binding cassette (ABC) transporters"
                     /inference="protein motif:CDD:ABC_PhnC_transporter,
                     ABC-type phosphate/phosphonate transport system"
                     /inference="protein motif:CDD:ABC_PotA_N, PotA is an
                     ABC-type transporter and the ATPase component of the
                     spermidine/putrescine-preferential uptake system consisting
                     of PotA, -B, -C, and -D"
                     /inference="protein motif:CDD:ABC_Pro_Gly_Bertaine, This
                     family comprises the glycine betaine/L-proline ATP binding
                     subunit in bacteria and its equivalents in archaea"
                     /inference="protein
                     motif:CDD:ABC_PstB_phosphate_transporter, Phosphate uptake
                     is of fundamental importance in the cell physiology of
                     bacteria because phosphate is required as a nutrient"
                     /inference="protein motif:CDD:ABC_putative_ATPase, This
                     subfamily is involved in drug resistance, nodulation, lipid
                     transport, and bacteriocin and lantibiotic immunity"
                     /inference="protein motif:CDD:ABC_RNaseL_inhibitor, The ABC
                     ATPase RNase L inhibitor (RLI) is a key enzyme in ribosomal
                     biogenesis, formation of translation preinitiation
                     complexes, and assembly of HIV capsids"
                     /inference="protein motif:CDD:ABC_RNaseL_inhibitor_domain1,
                     The ATPase domain 1 of RNase L inhibitor"
                     /inference="protein motif:CDD:ABC_RNaseL_inhibitor_domain2,
                     The ATPase domain 2 of RNase L inhibitor"
                     /inference="protein motif:CDD:ABC_subfamily_A, The ABCA
                     subfamily mediates the transport of a variety of lipid
                     compounds"
                     /inference="protein
                     motif:CDD:ABC_ThiQ_thiamine_transporter, ABC-type thiamine
                     tranport system"
                     /inference="protein motif:CDD:ABC_TM1139_LivF_branched,
                     LivF (TM1139) is part of the LIV-I bacterial ABC-type
                     two-component transport system that imports neutral,
                     branched-chain amino acids"
                     /inference="protein motif:CDD:ABC_tran, ABC transporter"
                     /inference="protein motif:CDD:ABC_UvrA, The excision repair
                     protein UvrA"
                     /inference="protein motif:CDD:ABC_YhbG, The ABC
                     transporters belonging to the YhbG family are similar to
                     members of the Mj1267_LivG family, which is involved in the
                     transport of branched-chain amino acids"
                     /inference="protein motif:CDD:AbcC, ABC-type metal ion
                     transport system, ATPase component [Inorganic ion transport
                     and metabolism]"
                     /inference="protein motif:CDD:ABCC_ATM1_transporter, ATM1
                     is an ABC transporter that is expressed in the
                     mitochondria"
                     /inference="protein motif:CDD:ABCC_bacteriocin_exporters,
                     ABC-type bacteriocin exporters"
                     /inference="protein motif:CDD:ABCC_CFTR1, The CFTR
                     subfamily domain 1"
                     /inference="protein motif:CDD:ABCC_CFTR2, The CFTR
                     subfamily domain 2"
                     /inference="protein motif:CDD:ABCC_cytochrome_bd, The CYD
                     subfamily implicated in cytochrome bd biogenesis"
                     /inference="protein motif:CDD:ABCC_Glucan_exporter_like,
                     Glucan exporter ATP-binding protein"
                     /inference="protein motif:CDD:ABCC_Hemolysin, The
                     ABC-transporter hemolysin B is a central component of the
                     secretion machinery that translocates the toxin, hemolysin
                     A, in a Sec-independent fashion across both membranes of E"
                     /inference="protein motif:CDD:ABCC_MRP_domain1, Domain 1 of
                     the ABC subfamily C"
                     /inference="protein motif:CDD:ABCC_MRP_domain2, Domain 2 of
                     the ABC subfamily C"
                     /inference="protein motif:CDD:ABCC_MRP_Like, The MRP
                     (Mutidrug Resistance Protein)-like transporters are
                     involved in drug, peptide, and lipid export"
                     /inference="protein motif:CDD:ABCC_MsbA, MsbA is an
                     essential ABC transporter, closely related to eukaryotic
                     MDR proteins"
                     /inference="protein motif:CDD:ABCC_NFT1, Domain 2 of NFT1
                     (New full-length MRP-type transporter 1)"
                     /inference="protein motif:CDD:ABCC_Protease_Secretion, This
                     family represents the ABC component of the protease
                     secretion system PrtD, a 60-kDa integral membrane protein
                     sharing 37% identity with HlyB, the ABC component of the
                     alpha-hemolysin secretion pathway, in the C-terminal
                     domain"
                     /inference="protein motif:CDD:ABCC_SUR1_N, The SUR domain
                     1"
                     /inference="protein motif:CDD:ABCC_SUR2, The SUR domain 2"
                     /inference="protein motif:CDD:ABCC_TAP, TAP, the
                     Transporter Associated with Antigen Processing"
                     /inference="protein motif:CDD:ABCF_EF-3, ABCF_EF-3
                     Elongation factor 3 (EF-3) is a cytosolic protein required
                     by fungal ribosomes for in vitro protein synthesis and for
                     in vivo growth"
                     /inference="protein motif:CDD:ABCG_EPDR, ABCG transporters
                     are involved in eye pigment (EP) precursor transport,
                     regulation of lipid-trafficking mechanisms, and pleiotropic
                     drug resistance (DR)"
                     /inference="protein motif:CDD:ABCG_White, The White
                     subfamily represents ABC transporters homologous to the
                     Drosophila white gene, which acts as a dimeric importer for
                     eye pigment precursors"
                     /inference="protein motif:CDD:AppF, ABC-type oligopeptide
                     transport system, ATPase component [Amino acid transport
                     and metabolism]"
                     /inference="protein motif:CDD:ArpD, ABC-type
                     protease/lipase transport system, ATPase and permease
                     components [General function prediction only]"
                     /inference="protein motif:CDD:ArtP, ABC-type arginine
                     transport system, ATPase component [Amino acid transport
                     and metabolism]"
                     /inference="protein motif:CDD:ATM1, ABC-type transport
                     system involved in Fe-S cluster assembly, permease and
                     ATPase components [Posttranslational modification, protein
                     turnover, chaperones]"
                     /inference="protein motif:CDD:BtuD, ABC-type cobalamin
                     transport system, ATPase component [Coenzyme metabolism]"
                     /inference="protein motif:CDD:CbiO, ABC-type cobalt
                     transport system, ATPase component [Inorganic ion transport
                     and metabolism]"
                     /inference="protein motif:CDD:CcmA, ABC-type multidrug
                     transport system, ATPase component [Defense mechanisms]"
                     /inference="protein motif:CDD:CcmA, ABC-type transport
                     system involved in cytochrome c biogenesis, ATPase
                     component [Posttranslational modification, protein
                     turnover, chaperones]"
                     /inference="protein motif:CDD:CeuD, ABC-type enterochelin
                     transport system, ATPase component [Inorganic ion transport
                     and metabolism]"
                     /inference="protein motif:CDD:COG1123, ATPase components of
                     various ABC-type transport systems, contain duplicated
                     ATPase [General function prediction only]"
                     /inference="protein motif:CDD:COG1245, Predicted ATPase,
                     RNase L inhibitor (RLI) homolog [General function
                     prediction only]"
                     /inference="protein motif:CDD:COG2401, ABC-type ATPase
                     fused to a predicted acetyltransferase domain [General
                     function prediction only]"
                     /inference="protein motif:CDD:COG3638, ABC-type
                     phosphate/phosphonate transport system, ATPase component
                     [Inorganic ion transport and metabolism]"
                     /inference="protein motif:CDD:COG3845, ABC-type
                     uncharacterized transport systems, ATPase components
                     [General function prediction only]"
                     /inference="protein motif:CDD:COG4136, ABC-type
                     uncharacterized transport system, ATPase component [General
                     function prediction only]"
                     /inference="protein motif:CDD:COG4152, ABC-type
                     uncharacterized transport system, ATPase component [General
                     function prediction only]"
                     /inference="protein motif:CDD:COG4172, ABC-type
                     uncharacterized transport system, duplicated ATPase
                     component [General function prediction only]"
                     /inference="protein motif:CDD:COG4178, ABC-type
                     uncharacterized transport system, permease and ATPase
                     components [General function prediction only]"
                     /inference="protein motif:CDD:COG4181, Predicted ABC-type
                     transport system involved in lysophospholipase L1
                     biosynthesis, ATPase component [Secondary metabolites
                     biosynthesis, transport, and catabolism]"
                     /inference="protein motif:CDD:COG4559, ABC-type hemin
                     transport system, ATPase component [Inorganic ion transport
                     and metabolism]"
                     /inference="protein motif:CDD:COG4586, ABC-type
                     uncharacterized transport system, ATPase component [General
                     function prediction only]"
                     /inference="protein motif:CDD:COG4619, ABC-type
                     uncharacterized transport system, ATPase component [General
                     function prediction only]"
                     /inference="protein motif:CDD:COG4674, Uncharacterized
                     ABC-type transport system, ATPase component [General
                     function prediction only]"
                     /inference="protein motif:CDD:CydC, ABC-type transport
                     system involved in cytochrome bd biosynthesis, fused ATPase
                     and permease components [Energy production and conversion /
                     Posttranslational modification, protein turnover,
                     chaperones]"
                     /inference="protein motif:CDD:CydD, ABC-type transport
                     system involved in cytochrome bd biosynthesis, ATPase and
                     permease components [Energy production and conversion /
                     Posttranslational modification, protein turnover,
                     chaperones]"
                     /inference="protein motif:CDD:CysA, ABC-type
                     sulfate/molybdate transport systems, ATPase component
                     [Inorganic ion transport and metabolism]"
                     /inference="protein motif:CDD:DppD, ABC-type
                     dipeptide/oligopeptide/nickel transport system, ATPase
                     component [Amino acid transport and metabolism / Inorganic
                     ion transport and metabolism]"
                     /inference="protein motif:CDD:DppF, ABC-type
                     dipeptide/oligopeptide/nickel transport system, ATPase
                     component [Amino acid transport and metabolism / Inorganic
                     ion transport and metabolism]"
                     /inference="protein motif:CDD:FepC, ABC-type
                     cobalamin/Fe3+-siderophores transport systems, ATPase
                     components [Inorganic ion transport and metabolism /
                     Coenzyme metabolism]"
                     /inference="protein motif:CDD:FtsE, Predicted ATPase
                     involved in cell division [Cell division and chromosome
                     partitioning]"
                     /inference="protein motif:CDD:GlnQ, ABC-type polar amino
                     acid transport system, ATPase component [Amino acid
                     transport and metabolism]"
                     /inference="protein motif:CDD:HisP, ABC-type histidine
                     transport system, ATPase component [Amino acid transport
                     and metabolism]"
                     /inference="protein motif:CDD:LivF, ABC-type branched-chain
                     amino acid transport systems, ATPase component [Amino acid
                     transport and metabolism]"
                     /inference="protein motif:CDD:LivG, ABC-type branched-chain
                     amino acid transport systems, ATPase component [Amino acid
                     transport and metabolism]"
                     /inference="protein motif:CDD:MalK, ABC-type sugar
                     transport systems, ATPase components [Carbohydrate
                     transport and metabolism]"
                     /inference="protein motif:CDD:MdlB, ABC-type multidrug
                     transport system, ATPase and permease components [Defense
                     mechanisms]"
                     /inference="protein motif:CDD:MglA, ABC-type sugar
                     transport system, ATPase component [Carbohydrate transport
                     and metabolism]"
                     /inference="protein motif:CDD:ModC, ABC-type molybdate
                     transport system, ATPase component [Inorganic ion transport
                     and metabolism]"
                     /inference="protein motif:CDD:ModF, ABC-type molybdenum
                     transport system, ATPase component/photorepair protein PhrA
                     [Inorganic ion transport and metabolism]"
                     /inference="protein motif:CDD:NatA, ABC-type Na+ transport
                     system, ATPase component [Energy production and conversion
                     / Inorganic ion transport and metabolism]"
                     /inference="protein motif:CDD:OpuBA, ABC-type
                     proline/glycine betaine transport systems, ATPase
                     components [Amino acid transport and metabolism]"
                     /inference="protein motif:CDD:PhnK, ABC-type phosphonate
                     transport system, ATPase component [Inorganic ion transport
                     and metabolism]"
                     /inference="protein motif:CDD:PhnK, ABC-type
                     uncharacterized transport system, ATPase component [General
                     function prediction only]"
                     /inference="protein motif:CDD:PhnL, ABC-type phosphonate
                     transport system, ATPase component [Inorganic ion transport
                     and metabolism]"
                     /inference="protein motif:CDD:PotA, ABC-type
                     spermidine/putrescine transport systems, ATPase components
                     [Amino acid transport and metabolism]"
                     /inference="protein motif:CDD:ProV, ABC-type
                     proline/glycine betaine transport system, ATPase component
                     [Amino acid transport and metabolism]"
                     /inference="protein motif:CDD:PstB, ABC-type phosphate
                     transport system, ATPase component [Inorganic ion transport
                     and metabolism]"
                     /inference="protein motif:CDD:PvdE, ABC-type siderophore
                     export system, fused ATPase and permease components
                     [Secondary metabolites biosynthesis, transport, and
                     catabolism / Inorganic ion transport and metabolism]"
                     /inference="protein motif:CDD:SalX, ABC-type antimicrobial
                     peptide transport system, ATPase component [Defense
                     mechanisms]"
                     /inference="protein motif:CDD:SapD, ABC-type antimicrobial
                     peptide transport system, ATPase component [Defense
                     mechanisms]"
                     /inference="protein motif:CDD:SapF, ABC-type antimicrobial
                     peptide transport system, ATPase component [Defense
                     mechanisms]"
                     /inference="protein motif:CDD:SufC, ABC-type transport
                     system involved in Fe-S cluster assembly, ATPase component
                     [Posttranslational modification, protein turnover,
                     chaperones]"
                     /inference="protein motif:CDD:SunT, ABC-type
                     bacteriocin/lantibiotic exporters, contain an N-terminal
                     double-glycine peptidase domain [Defense mechanisms]"
                     /inference="protein motif:CDD:TagH, ABC-type
                     polysaccharide/polyol phosphate transport system, ATPase
                     component [Carbohydrate transport and metabolism / Cell
                     envelope biogenesis, outer membrane]"
                     /inference="protein motif:CDD:TauB, ABC-type
                     nitrate/sulfonate/bicarbonate transport system, ATPase
                     component [Inorganic ion transport and metabolism]"
                     /inference="protein motif:CDD:TauB, ABC-type taurine
                     transport system, ATPase component [Inorganic ion transport
                     and metabolism]"
                     /inference="protein motif:CDD:ThiQ, ABC-type thiamine
                     transport system, ATPase component [Coenzyme metabolism]"
                     /inference="protein motif:CDD:Ttg2A, ABC-type transport
                     system involved in resistance to organic solvents, ATPase
                     component [Secondary metabolites biosynthesis, transport,
                     and catabolism]"
                     /inference="protein motif:CDD:Uup, ATPase components of ABC
                     transporters with duplicated ATPase domains [General
                     function prediction only]"
                     /inference="protein motif:CDD:YhbG, ABC-type (unclassified)
                     transport system, ATPase component [General function
                     prediction only]"
                     /inference="protein motif:CDD:ZnuC, ABC-type Mn/Zn
                     transport systems, ATPase component [Inorganic ion
                     transport and metabolism]"
                     /inference="protein motif:COG:COG1126 ABC-type polar amino
                     acid transport system, ATPase component; E Amino acid
                     transport and metabolism"
                     /inference="protein motif:Gene3D:G3D.3.40.50.300 no
                     description"
                     /inference="protein motif:HMMPanther:PTHR19222 ATP-BINDING
                     CASSETTE TRANSPORTER"
                     /inference="protein motif:HMMPfam:PF00005 ABC_tran
                     InterPro:IPR003439 ABC transporter related GO:Molecular
                     Function:ATP binding (GO:0005524), Molecular
                     Function:ATPase activity (GO:0016887)"
                     /inference="protein motif:HMMSmart:SM00382 no description
                     InterPro:IPR003593 AAA ATPase GO:Molecular
                     Function:nucleotide binding (GO:0000166), Molecular
                     Function:nucleoside-triphosphatase activity (GO:0017111)"
                     /inference="protein motif:ProfileScan:PS50100 DA_BOX
                     InterPro:IPR003439 ABC transporter related GO:Molecular
                     Function:ATP binding (GO:0005524), Molecular
                     Function:ATPase activity (GO:0016887)"
                     /inference="protein motif:ProfileScan:PS50101 ATP_GTP_A2"
                     /inference="protein motif:ProfileScan:PS50893
                     ABC_TRANSPORTER_2 InterPro:IPR003439 ABC transporter
                     related GO:Molecular Function:ATP binding (GO:0005524),
                     Molecular Function:ATPase activity (GO:0016887)"
                     /inference="protein motif:ScanRegExp:PS00211
                     ABC_TRANSPORTER_1 InterPro:IPR003439 ABC transporter
                     related GO:Molecular Function:ATP binding (GO:0005524),
                     Molecular Function:ATPase activity (GO:0016887)"
                     /inference="protein motif:superfamily:SSF52540 P-loop
                     containing nucleoside triphosphate hydrolases"
                     /codon_start=1
                     /transl_table=11
                     /product="ABC-type amino acid transport system, ATPase
                     component"
                     /protein_id="ACS32595.1"
                     /translation="MSDSDRVLIIRNLTKRFGEKPVLKGISFEVERGETKVIIGPSGAG
                     KSTLLRCINRLIEPDGGEIIFNGTNILERGVDIRKIRAKIGFVFQHFNLFKHLTALENV
                     KIGLKVVRGMSDEEAEKKAIKALRMVHLEEDAFHKYPAQLSGGQQQRVAIARALAMEPE
                     IILFDEPTSALDPQLAGEVLDVMRELAKKKVTMLVVTHEIGFALNAADEVLFFYDGVIW
                     EKGKPEEILYNPKRKETREFLKRIADLSVGGP"
     gene            87078..87185
                     /locus_tag="TGAM_0094"
                     /note="tg0094"
     CDS             87078..87185
                     /locus_tag="TGAM_0094"
                     /inference="protein motif:COG:COG0765 ABC-type amino acid
                     transport system, permease component; E Amino acid
                     transport and metabolism"
                     /note="C terminal part is tg0095. Possibly a frameshift; 1
                     probable transmembrane helix predicted by modhmm"
                     /codon_start=1
                     /transl_table=11
                     /product="ABC-type amino acid transport system, permease
                     component, N terminus fragment"
                     /protein_id="ACS32596.1"
                     /translation="MMVWETIARYLLHGLVVTLELTIVGFIGGFASGSS"
     gene            87188..87757
                     /locus_tag="TGAM_0095"
                     /note="tg0095"
     CDS             87188..87757
                     /locus_tag="TGAM_0095"
                     /inference="protein motif:CDD:ArtM, ABC-type
                     arginine/histidine transport system, permease component
                     [Amino acid transport and metabolism]"
                     /inference="protein motif:CDD:ArtQ, ABC-type arginine
                     transport system, permease component [Amino acid transport
                     and metabolism]"
                     /inference="protein motif:CDD:BatB, ABC-type amino acid
                     transport system, permease component [Amino acid transport
                     and metabolism]"
                     /inference="protein motif:CDD:HisM, ABC-type amino acid
                     transport system, permease component [Amino acid transport
                     and metabolism]"
                     /inference="protein motif:COG:COG0765 ABC-type amino acid
                     transport system, permease component; E Amino acid
                     transport and metabolism"
                     /inference="protein motif:HMMPfam:PF00528 BPD_transp_1
                     InterPro:IPR000515 Binding-protein-dependent transport
                     systems inner membrane component GO:Molecular
                     Function:transporter activity (GO:0005215), Biological
                     Process:transport (GO:0006810), Cellular Component:membrane
                     (GO:0016020)"
                     /inference="protein motif:HMMTigr:TIGR01726
                     HEQRo_perm_3TM:amino acid ABC transpo InterPro:IPR010065
                     Amino acid ABC transporter, permease protein, 3-TM region,
                     His/Glu/Gln/Arg/opine GO:Molecular Function:transporter
                     activity (GO:0005215), Biological Process:transport
                     (GO:0006810), Cellular Component:cell wall (sensu
                     Proteobacteria) (GO:0009276), Cellular Component:integral
                     to membrane (GO:0016021)"
                     /inference="protein motif:ProfileScan:PS50928 ABC_TM1
                     InterPro:IPR000515 Binding-protein-dependent transport
                     systems inner membrane component GO:Molecular
                     Function:transporter activity (GO:0005215), Biological
                     Process:transport (GO:0006810), Cellular Component:membrane
                     (GO:0016020)"
                     /note="N terminus is i n tg0094. Possibly a frameshift; 2
                     probable transmembrane helices predicted by modhmm"
                     /codon_start=1
                     /transl_table=11
                     /product="ABC-type amino acid transport system, permease
                     component"
                     /protein_id="ACS32597.1"
                     /translation="MARTYGGRLSRALSATYIELIRGTPMLLQLYIIGFGLPLVIRDHF
                     PNFVMDPTVAAALGMVINSAAYQAEYIRGAFNSIEYGQVEAALSLGMTKWEIIRHVIFP
                     QAFRIMLPSWTNEMVYLLKYSSLAMLLAVPELMYEASVAASQTFLYAQIYLVVAGIYLV
                     FATLIIGIMRKVELKLHIPGVTTIKR"
     gene            complement(87761..88288)
                     /gene="cobO"
                     /locus_tag="TGAM_0096"
                     /note="tg0096"
     CDS             complement(87761..88288)
                     /gene="cobO"
                     /locus_tag="TGAM_0096"
                     /EC_number="2.5.1.17"
                     /experiment="gene product confirmed by mass spectrometry"
                     /inference="protein motif:CDD:BtuR, ATP:corrinoid
                     adenosyltransferase [Coenzyme metabolism]"
                     /inference="protein motif:CDD:CobA_CobO_BtuR, ATP:corrinoid
                     adenosyltransferase BtuR/CobO/CobP"
                     /inference="protein motif:COG:COG2109 ATP:corrinoid
                     adenosyltransferase; H Coenzyme transport and metabolism"
                     /inference="protein motif:Gene3D:G3D.3.40.50.300 no
                     description"
                     /inference="protein motif:HMMPfam:PF02572 CobA_CobO_BtuR
                     InterPro:IPR003724 ATP:corrinoid adenosyltransferase
                     BtuR/CobO/CobP GO:Molecular Function:ATP binding
                     (GO:0005524), Molecular Function:cob(I)yrinic acid
                     a,c-diamide adenosyltransferase activity (GO:0008817),
                     Biological Process:cobalamin biosynthesis (GO:0009236)"
                     /inference="protein motif:HMMPIR:PIRSF015617
                     ATP:cob(I)alamin adenosyltransferase, CobA type
                     InterPro:IPR003724 ATP:corrinoid adenosyltransferase
                     BtuR/CobO/CobP GO:Molecular Function:ATP binding
                     (GO:0005524), Molecular Function:cob(I)yrinic acid
                     a,c-diamide adenosyltransferase activity (GO:0008817),
                     Biological Process:cobalamin biosynthesis (GO:0009236)"
                     /inference="protein motif:HMMTigr:TIGR00708
                     cobA:cob(I)alamin adenosyltransferase InterPro:IPR003724
                     ATP:corrinoid adenosyltransferase BtuR/CobO/CobP
                     GO:Molecular Function:ATP binding (GO:0005524), Molecular
                     Function:cob(I)yrinic acid a,c-diamide adenosyltransferase
                     activity (GO:0008817), Biological Process:cobalamin
                     biosynthesis (GO:0009236)"
                     /inference="protein motif:superfamily:SSF52540 P-loop
                     containing nucleoside triphosphate hydrolases"
                     /codon_start=1
                     /transl_table=11
                     /product="Cob(I)yrinic acid a,c-diamide adenosyltransferase
                     (cobO)"
                     /protein_id="ACS32598.1"
                     /translation="MTWKDKLGLVHIYTGNGKGKTTAAFGLAVRMLGSGGKVAIVQFMK
                     APKAYGEQKKIEECGALIESFGLPKFVHGKPTEEDIEAAKRALARAKELASSGEWDLVI
                     VDEVCVALGFNMLDVGEVRELIKSKAPHTELVLTGRYCPEELFELADYVTEMREIKHPY
                     QRGVIARRGVEY"
     gene            88369..89196
                     /locus_tag="TGAM_0097"
                     /note="tg0097"
     CDS             88369..89196
                     /locus_tag="TGAM_0097"
                     /inference="protein motif:CDD:DUF835, Protein of unknown
                     function (DUF835)"
                     /inference="protein motif:HMMPfam:PF05763 DUF835
                     InterPro:IPR008553 Protein of unknown function DUF835"
                     /note="Belongs to DUF835 family; 3 probable transmembrane
                     helices predicted by modhmm"
                     /codon_start=1
                     /transl_table=11
                     /product="Conserved hypothetical protein"
                     /protein_id="ACS32599.1"
                     /translation="MVMIRSLWYFIRDLTVLILSLGIVFLLLSIGKNTKKNLGSRYFVL
                     SFNVLVASFILVAIAEFIGVLLRTDVLWGNKLMMDVRSVILTLGAVLLFVSSIMVYLPF
                     SRNEYTIVPIVTEPLNPSIYGAYWGDEKGASKAFVRLVKSLHLPAIVLSRDPPEVFRSK
                     LGLKLVPVIWISKVSHEDAVDPRRLPYLLDRILNFLKSTETDKVVHIDCIEYLMLENGD
                     EAMLKFVTKLKDLASLHRGIVIISIEKSAIDERTYHVLASELRPVEELEKMLG"
     gene            complement(90310..90386)
                     /locus_tag="TGAM_r002"
                     /note="tg_tRNA-His"
     tRNA            complement(90310..90386)
                     /locus_tag="TGAM_r002"
                     /product="tRNA-His"
                     /note="codon recognized: CAC"
     gene            90529..91158
                     /locus_tag="TGAM_0098"
                     /note="tg0098"
     CDS             90529..91158
                     /locus_tag="TGAM_0098"
                     /inference="protein motif:CDD:COG1590, Uncharacterized
                     conserved protein [Function unknown]"
                     /inference="protein motif:CDD:DUF207, Uncharacterized ACR,
                     COG1590"
                     /inference="protein motif:COG:COG1590 Uncharacterized
                     conserved protein; S Function unknown"
                     /inference="protein motif:HMMPanther:PTHR18052
                     UNCHARACTERIZED InterPro:IPR003827 Protein of unknown
                     function DUF207"
                     /inference="protein motif:HMMPanther:PTHR18052:SF6
                     UNCHARACTERIZED"
                     /inference="protein motif:HMMPfam:PF02676 DUF207
                     InterPro:IPR003827 Protein of unknown function DUF207"
                     /note="Belongs to DUF207 family"
                     /codon_start=1
                     /transl_table=11
                     /product="Conserved hypothetical protein"
                     /protein_id="ACS32600.1"
                     /translation="MKAKREALVSLFTAMREGKVDEDIIDLLLLINSIRGIYTTSSCSG
                     RIGIIEEPALGAKPLSRWLIKVHREMEFEEAKRALEKAREGLIFLKSQPPIFHVVAEDL
                     ERAKKLHELGLASGFKYTTFKVISNRYLVEINATEYLTAPLGRDGEILVSDDYLHFAIE
                     IGNSMLRRSKGRLPRLMKNFEKLREELGEDELFYELAEEFGIESAV"
     gene            complement(91253..91495)
                     /locus_tag="TGAM_0099"
                     /note="tg0099"
     CDS             complement(91253..91495)
                     /locus_tag="TGAM_0099"
                     /inference="protein motif:CDD:VapC, Predicted nucleic
                     acid-binding protein, contains PIN domain [General function
                     prediction only]"
                     /inference="protein motif:HMMPfam:PF01850 PIN
                     InterPro:IPR002716 PilT protein, N-terminal"
                     /inference="protein motif:superfamily:SSF88723 PIN
                     domain-like"
                     /note="C terminus is in tg0100"
                     /codon_start=1
                     /transl_table=11
                     /product="Conserved hypothetical protein, N-term fragment"
                     /protein_id="ACS32601.1"
                     /translation="MEVLKRLEKLFKVEPLDNVIILTASKIYRHLKRKGELIDDADILI
                     GATAIAKGYTVWTTNIDHFERMRDFGVKLYKPRKR"
     gene            complement(91517..91741)
                     /locus_tag="TGAM_0100"
                     /note="tg0100"
     CDS             complement(91517..91741)
                     /locus_tag="TGAM_0100"
                     /note="N terminus is in tg0099"
                     /codon_start=1
                     /transl_table=11
                     /product="Conserved hypothetical protein, C-term fragment"
                     /protein_id="ACS32602.1"
                     /translation="MRLRLRRRRASCMNFFRRRSSMKSKGKSQRRGSRSGTSGILIDTS
                     VLIDLYHDRKLEEYSGSAISIITLFEFVR"
     gene            complement(91805..92026)
                     /locus_tag="TGAM_0101"
                     /note="tg0101"
     CDS             complement(91805..92026)
                     /locus_tag="TGAM_0101"
                     /codon_start=1
                     /transl_table=11
                     /product="Conserved hypothetical protein"
                     /protein_id="ACS32603.1"
                     /translation="MAGVRVLYLGENKKRGSFMGATRSEIVVEVPKGMSVSEIRKMVRE
                     IVLRYLREKGASEEELKKVRVRVEVLEE"
     gene            complement(92210..93073)
                     /locus_tag="TGAM_0102"
                     /note="tg0102"
     CDS             complement(92210..93073)
                     /locus_tag="TGAM_0102"
                     /experiment="gene product confirmed by mass spectrometry"
                     /inference="protein motif:CDD:BPL_LipA_LipB, Biotin/lipoate
                     A/B protein ligase family"
                     /inference="protein motif:CDD:LplA, Lipoate-protein ligase
                     A [Coenzyme metabolism]"
                     /inference="protein motif:COG:COG0095 Lipoate-protein
                     ligase A; H Coenzyme transport and metabolism"
                     /inference="protein motif:HMMPanther:PTHR12561 LIPOATE
                     PROTEIN LIGASE"
                     /inference="protein motif:HMMPanther:PTHR12561:SF1 LIPOATE
                     PROTEIN LIGASE"
                     /inference="protein motif:HMMPfam:PF03099 BPL_LipA_LipB
                     InterPro:IPR004143 Biotin/lipoate A/B protein ligase
                     GO:Molecular Function:catalytic activity (GO:0003824),
                     Biological Process:protein modification (GO:0006464)"
                     /inference="protein motif:superfamily:SSF55681 Class II
                     aaRS and biotin synthetases"
                     /codon_start=1
                     /transl_table=11
                     /product="lplA-like lipoate-protein ligase A related"
                     /protein_id="ACS32604.1"
                     /translation="MCKQRLLRGDRSHHPSGGLSLIIAGLKNPPSLLTLVVAMRFIPLI
                     VARPEVQMAIDEAIMIARIEGKVPDTVRLYAFSPSSVTIGRFQSVVHDVNLEEAKKLNI
                     PVVRRITGGGSVFHDEFGEITYSVVVGENFHPALKNVETSYRYLAGPLVDALGDLGLNA
                     GFSGLNDIVANGKKISGSAQTRRKGVILQHGTFMYATRVDVLGRVLRVSKAKLADKGVS
                     SIWERVTTLEREGIKLNRWEAYELLKESFFRAFELEEGELTDYELELAEELIEKRYGNP
                     EWNEMK"
     gene            complement(93657..94073)
                     /locus_tag="TGAM_0103"
                     /note="tg0103"
     CDS             complement(93657..94073)
                     /locus_tag="TGAM_0103"
                     /experiment="gene product confirmed by mass spectrometry"
                     /inference="protein motif:COG:COG0681 Signal peptidase I; U
                     Intracellular trafficking, secretion, and vesicular
                     transport"
                     /inference="protein motif:FPrintScan:PR00728 SIGNALPTASE
                     InterPro:IPR001733 Peptidase S26B, eukaryotic signal
                     peptidase GO:Biological Process:signal peptide processing
                     (GO:0006465), Biological Process:proteolysis (GO:0006508),
                     Molecular Function:peptidase activity (GO:0008233),
                     Cellular Component:membrane (GO:0016020)"
                     /inference="protein motif:Gene3D:G3D.2.10.109.10 no
                     description"
                     /inference="protein motif:HMMPanther:PTHR10806 MICROSOMAL
                     SIGNAL PEPTIDASE SUBUNIT InterPro:IPR001733 Peptidase S26B,
                     eukaryotic signal peptidase GO:Biological Process:signal
                     peptide processing (GO:0006465), Biological
                     Process:proteolysis (GO:0006508), Molecular
                     Function:peptidase activity (GO:0008233), Cellular
                     Component:membrane (GO:0016020)"
                     /inference="protein motif:HMMPanther:PTHR10806:SF3 SIGNAL
                     SEQUENCE PROCESSING PROTEIN SEC11"
                     /inference="protein motif:HMMPfam:PF00717 Peptidase_S24
                     InterPro:IPR006198 Peptidase S24, S26A and S26B
                     GO:Biological Process:proteolysis (GO:0006508), Molecular
                     Function:serine-type peptidase activity (GO:0008236)"
                     /inference="protein motif:HMMTigr:TIGR02228
                     sigpep_I_arch:signal peptidase I InterPro:IPR001733
                     Peptidase S26B, eukaryotic signal peptidase GO:Biological
                     Process:signal peptide processing (GO:0006465), Biological
                     Process:proteolysis (GO:0006508), Molecular
                     Function:peptidase activity (GO:0008233), Cellular
                     Component:membrane (GO:0016020)"
                     /inference="protein motif:superfamily:SSF51306 LexA/Signal
                     peptidase InterPro:IPR011056 Peptidase S24 and S26,
                     C-terminal region"
                     /note="1 probable transmembrane helix predicted by modhmm"
                     /codon_start=1
                     /transl_table=11
                     /product="Signal peptidase, peptidase S26B"
                     /protein_id="ACS32605.1"
                     /translation="MAGINYGLKIVMHTDSPLVIVISGSMEPVFYRGDVVLLRSVPPSD
                     IHVGDVIVYNAPMYSYPIIHRVREIKTVNLGGKVERCFVTWGDNNPVPDWGEYRLYPTP
                     YGGVPCVPAYAVDAKAVMVFPKIGLIPLWIREHL"
     gene            complement(94100..94651)
                     /locus_tag="TGAM_0104"
                     /note="tg0104"
     CDS             complement(94100..94651)
                     /locus_tag="TGAM_0104"
                     /experiment="gene product confirmed by mass spectrometry"
                     /inference="protein motif:CDD:DUF531, Protein of unknown
                     function (DUF531)"
                     /inference="protein motif:COG:COG1772 Uncharacterized
                     protein conserved in archaea; S Function unknown"
                     /inference="protein motif:HMMPfam:PF04407 DUF531
                     InterPro:IPR007501 Protein of unknown function DUF531"
                     /codon_start=1
                     /transl_table=11
                     /product="Conserved archaeal hypothetical protein"
                     /protein_id="ACS32606.1"
                     /translation="MLTLALYNTYDTRKLHEAHLRAIARAGPIAYAFGFHLALVGFPLR
                     GRPLDVAEEVSSHTTIGEGGTYLLELARRNRFHLLDFPRKGFPPQFGTVVATTRKPSDE
                     KEISPLELAERALRGESFIFLVGLGRHGLPGEIFKLARHHMDITGKRISLETCTAIGAI
                     PAKIRTLMEALKWMKAGKRT"
     gene            94624..95811
                     /locus_tag="TGAM_0105"
                     /note="tg0105"
     CDS             94624..95811
                     /locus_tag="TGAM_0105"
                     /experiment="gene product confirmed by mass spectrometry"
                     /inference="protein motif:COG:COG0457 FOG:TPR repeat; R
                     General function prediction only"
                     /inference="protein motif:Gene3D:G3D.1.25.40.10 no
                     description InterPro:IPR011990 Tetratricopeptide-like
                     helical GO:Molecular Function:binding (GO:0005488)"
                     /inference="protein motif:superfamily:SSF48452 TPR-like"
                     /codon_start=1
                     /transl_table=11
                     /product="TRP-repeat-containing protein"
                     /protein_id="ACS32607.1"
                     /translation="MCCTGRESASHHHAEFPRTLINCCGVYKTRVMSMSSYDDILVLAS
                     KGLFEEAIKAAGEIEDPFEWADALLEIAFRAKDVRRDLVPLLLEEIRRTLKKIKDPGDR
                     AYIYSKLARFHAVTGNGDEATEVFDRAAEEIARIKDEGERAIAMAVLAQNLALTGLTEE
                     AIETFNEAFDAAISAEMDYRTKLDVITEIAGLIENAGDSLDSREAIRFYEMAYDIFDKL
                     RISHRAADVEKKLKMARTLYYHGPPEVRAALLEGRYNYSLKLIEKLYKDPQERFIAMLE
                     MASWLKQIGAPEYLDVLEGAFKLLERIGLSETNVQRAAAILSGMGELEKALRFAVEIKD
                     PEKRDDALAAISLKLAERKDFLEAREVAKLIGNSMLKARLLEEIAKIEEESRWEI"
     gene            95808..96746
                     /gene="mdp"
                     /locus_tag="TGAM_0106"
                     /note="tg0106"
     CDS             95808..96746
                     /gene="mdp"
                     /locus_tag="TGAM_0106"
                     /EC_number="3.4.13.19"
                     /experiment="gene product confirmed by mass spectrometry"
                     /inference="protein motif:CDD:COG2355, Zn-dependent
                     dipeptidase, microsomal dipeptidase homolog [Amino acid
                     transport and metabolism]"
                     /inference="protein motif:CDD:rDP_like, renal dipeptidase
                     (rDP), best studied in mammals and also called membrane or
                     microsomal dipeptidase, is a membrane-bound glycoprotein
                     hydrolyzing dipeptides and is involved in hydrolytic
                     metabolism of penem and carbapenem beta-lactam antibiotics"
                     /inference="protein motif:CDD:Renal_dipeptase, Renal
                     dipeptidase"
                     /inference="protein motif:COG:COG2355 Zn-dependent
                     dipeptidase, microsomal dipeptidase homolog; E Amino acid
                     transport and metabolism"
                     /inference="protein motif:HMMPanther:PTHR10443 DIPEPTIDASE
                     InterPro:IPR008257 Peptidase M19, renal dipeptidase
                     GO:Molecular Function:membrane dipeptidase activity
                     (GO:0004237), Biological Process:proteolysis (GO:0006508),
                     Molecular Function:dipeptidyl-peptidase activity
                     (GO:0008239)"
                     /inference="protein motif:HMMPanther:PTHR10443:SF1
                     DIPEPTIDASE"
                     /inference="protein motif:HMMPfam:PF01244 Peptidase_M19
                     InterPro:IPR008257 Peptidase M19, renal dipeptidase
                     GO:Molecular Function:membrane dipeptidase activity
                     (GO:0004237), Biological Process:proteolysis (GO:0006508),
                     Molecular Function:dipeptidyl-peptidase activity
                     (GO:0008239)"
                     /inference="protein motif:HMMPIR:PIRSF001124 Membrane
                     dipeptidase InterPro:IPR008257 Peptidase M19, renal
                     dipeptidase GO:Molecular Function:membrane dipeptidase
                     activity (GO:0004237), Biological Process:proteolysis
                     (GO:0006508), Molecular Function:dipeptidyl-peptidase
                     activity (GO:0008239)"
                     /inference="protein motif:superfamily:SSF51556
                     Metallo-dependent hydrolases"
                     /codon_start=1
                     /transl_table=11
                     /product="Membrane dipeptidase (mdp)"
                     /protein_id="ACS32608.1"
                     /translation="MIGVFDAHSDLPTLVWKERGKGKTRVLESRFEEFFGDYVKARVMA
                     VWTPVDKRPIALRYGLEAVMRLKKDVAESSRLEMVTSVEGMERAIKEGRVALWLGMEGG
                     EPLESLDVLEVFYSLGLRVLTLTWSLRNQIGDGVFERTNGGLTNFGAEVVGKAEELGIL
                     LDLSHINEAGFWDTLDLTSFPVIASHSNARKLCDNPRNLNDEQLKAIAERNGVVGAVAI
                     PSFVDEKDPTLERYVEHIIYMVDLIGYRSVGLGFDFVYYLEGWSGKAVKGLENEAGIPL
                     LLESLGERLSEKEVKAIAYGNFKRVFEEVIG"
     gene            96753..97889
                     /locus_tag="TGAM_0107"
                     /note="tg0107"
     CDS             96753..97889
                     /locus_tag="TGAM_0107"
                     /experiment="gene product confirmed by mass spectrometry"
                     /inference="protein motif:HMMPfam:PF03192 DUF257
                     InterPro:IPR005489 Protein of unknown function DUF257"
                     /note="Belongs to DUF257 family"
                     /codon_start=1
                     /transl_table=11
                     /product="Conserved hypothetical protein"
                     /protein_id="ACS32609.1"
                     /translation="MMIDELLGEMKIGEMVLVEYEPISSPEVVFHRIVDHFLKEDVPIL
                     VVDVLDTLHTFNEHLKRRGIRLPVDRLTVVKEGGRVRLGNIIGEVFIPSEPSEFTYHQV
                     QYSKTVKPFFERDEKPKAIIVLGMEKFILPFQNDLRKVEMYFEMIERPPIAPGGKYTFL
                     FINRSVASEYVLRNLESEKHYVVELTGEAKVTKTPFSLLQVGRGLSLIEYGSKDHPELV
                     LGAALDEFGAENVLVVDVVDTGMVVGKHLEAMEWDVEELPRVVKIGGRFEWGRTIATLD
                     IYNEPAVFLRKLDGILQRESPGLILYFGMERIPRFHRDSARITLTITNRAAVELSVPYS
                     AVYLINRDTSSPELRGLLEETAETVLMFHDGGFKKLKG"
     gene            complement(97886..98596)
                     /locus_tag="TGAM_0108"
                     /note="tg0108"
     CDS             complement(97886..98596)
                     /locus_tag="TGAM_0108"
                     /experiment="gene product confirmed by mass spectrometry"
                     /inference="protein motif:CDD:KaiC, KaiC is a circadian
                     clock protein primarily found in cyanobacteria KaiC is a
                     RecA-like ATPase, having both Walker A and Walker B motifs"
                     /inference="protein motif:CDD:RAD55, RecA-superfamily
                     ATPases implicated in signal transduction [Signal
                     transduction mechanisms]"
                     /inference="protein motif:COG:COG0467 RecA-superfamily
                     ATPases implicated in signal transduction; T Signal
                     transduction mechanisms"
                     /inference="protein motif:FPrintScan:PR00142 RECA
                     InterPro:IPR001553 RecA bacterial DNA recombination
                     GO:Molecular Function:DNA binding (GO:0003677), Molecular
                     Function:ATP binding (GO:0005524), Biological Process:DNA
                     metabolism (GO:0006259), Molecular Function:DNA-dependent
                     ATPase activity (GO:0008094)"
                     /inference="protein motif:Gene3D:G3D.3.40.50.300 no
                     description"
                     /inference="protein motif:HMMPanther:PTHR13682 GLUTAMINE
                     SYNTHETASE/DNA REPAIR PROTEIN-RELATED"
                     /inference="protein motif:HMMPanther:PTHR13682:SF11 DNA
                     REPAIR PROTEIN RAD51 [ARCHAEA]"
                     /inference="protein motif:HMMPfam:PF06745 KaiC
                     InterPro:IPR010624 Circadian clock protein KaiC"
                     /inference="protein motif:ProfileScan:PS51146 KAIC
                     InterPro:IPR010624 Circadian clock protein KaiC"
                     /inference="protein motif:superfamily:SSF52540 P-loop
                     containing nucleoside triphosphate hydrolases"
                     /note="Contains 1 P_Loop (SSF52540) domain and 2 RecA
                     (PR00142) domains"
                     /codon_start=1
                     /transl_table=11
                     /product="RecA family AAA ATPase"
                     /protein_id="ACS32610.1"
                     /translation="MSTLQDRISTGIPGLDELIEGGLIPGKVYLITGPPGSGKTTMGMH
                     FLIEGARKNEKVAYVSLIQDPHEAVKDMMRFDPSVQVYAGTKRLLLFDLGPVLWRESAH
                     VPTWRSVLLRIREIAEDEKISRLVIDPLTAIEFSMENPAEKKAELARFVRGLEDLGVTT
                     YLIAEMTDLNRYTEEHYLVSGVIMLHYFLLEKKMVRAIQILKMRRTKHETGLFRMEFTQ
                     RGLVVRKGSPFEAV"
     gene            98667..99512
                     /locus_tag="TGAM_0109"
                     /note="tg0109"
     CDS             98667..99512
                     /locus_tag="TGAM_0109"
                     /inference="protein motif:CDD:COG1092, Predicted
                     SAM-dependent methyltransferases [General function
                     prediction only]"
                     /inference="protein motif:CDD:COG2521, Predicted archaeal
                     methyltransferase [General function prediction only]"
                     /inference="protein motif:CDD:COG4262, Predicted spermidine
                     synthase with an N-terminal membrane domain [General
                     function prediction only]"
                     /inference="protein motif:COG:COG2521 Predicted archaeal
                     methyltransferase; R General function prediction only"
                     /inference="protein motif:Gene3D:G3D.3.40.50.150 no
                     description"
                     /inference="protein motif:HMMPanther:PTHR11558 SPERMIDINE
                     SYNTHASE InterPro:IPR001045 Spermine synthase GO:Molecular
                     Function:catalytic activity (GO:0003824)"
                     /inference="protein motif:HMMPanther:PTHR11558:SF2
                     SPERMIDINE SYNTHASE"
                     /inference="protein motif:HMMPfam:PF08241 Methyltransf_11
                     InterPro:IPR013216 Methyltransferase type 11"
                     /inference="protein motif:ProfileScan:PS50193 SAM_BIND
                     InterPro:IPR000051 SAM (and some other nucleotide) binding
                     motif GO:Molecular Function:S-adenosylmethionine-dependent
                     methyltransferase activity (GO:0008757)"
                     /inference="protein motif:superfamily:SSF53335
                     S-adenosyl-L-methionine-dependent methyltransferases"
                     /codon_start=1
                     /transl_table=11
                     /product="SAM-dependent methyltransferase"
                     /protein_id="ACS32611.1"
                     /translation="MEDVYYLTSREARLLLASRGPVKINLDLRKTGRRWEITRDGDEFV
                     FPDGTRVSREIMERIARDTENVYFIRKGVYKAAIAGEHFYKLVPTIPPTIEINGIRMHR
                     TKGTNPLQDTRSKVNAVKPREGETVLDTCMGLGYTAIEASKRGAYVITIEKDPNVIELA
                     RINPWSRELFTGGKIQVIQGDAFEVVKRFNDETFDVIIHDPPRFSLAGQLYSEEFYREL
                     FRILKPGGRLFHYVGNPGKRYRRKDLQKGVMERLRRAGFVEVKRVEEALGVVAKKPGKK
                     "
     gene            complement(99520..100923)
                     /locus_tag="TGAM_0110"
                     /note="tg0110"
     CDS             complement(99520..100923)
                     /locus_tag="TGAM_0110"
                     /experiment="gene product confirmed by mass spectrometry"
                     /inference="protein motif:superfamily:SSF50249 Nucleic
                     acid-binding proteins InterPro:IPR008994 Nucleic
                     acid-binding, OB-fold GO:Molecular Function:nucleic acid
                     binding (GO:0003676)"
                     /note="Contains 1 OB-fold domain (IPR008994); 5 probable
                     transmembrane helices predicted by modhmm"
                     /codon_start=1
                     /transl_table=11
                     /product="Nucleic acid-binding protein, putative"
                     /protein_id="ACS32612.1"
                     /translation="MRGFTHYISGLAAATFFPSLVSDLRMGILLPVIAAAAAYFPDFVD
                     FKFGKFFARRDYEIDPAPWDEKKHYAPKLVKIKELSEKNRYQFFAIEGRVEEILTRGSG
                     TVTYTILDEKGEQKTVEEEYNSIVFILNDGTGRITVEAVGDDYKFFEEEFGQIEEGKEI
                     LVFGYVDIDEVDKELRFVVSDAPHPQGIAETIAKAIEEAYHEGERIVKIHNIRLPGDVY
                     RQFFVYLDPPKREVRVEMGPIVTPGGVAITDKPPEYRRYGIAKVSVPFIKTYPKPTRID
                     SFSGPEIAFRRAEFRGKTVVKDRFLPWHHGFSHSLTMGIIIGAFVYAIFKLLGYNHAGD
                     LALASMIGQWLHVFEDQLGFMGSNLLPPITKDVIPGFKLGESGSGLTNFSTAWLMISFM
                     IWNFNRFTEPRPIPIGDAKLLLLLIWPSIIGFGIAIVRSFKLRKEIAQLMDYYTNLEAF
                     EELEEVGGI"
     gene            complement(100930..102261)
                     /locus_tag="TGAM_0111"
                     /note="tg0111"
     CDS             complement(100930..102261)
                     /locus_tag="TGAM_0111"
                     /inference="protein motif:CDD:COG1784, Predicted membrane
                     protein [Function unknown]"
                     /inference="protein motif:CDD:DUF112, Integral membrane
                     protein DUF112"
                     /inference="protein motif:COG:COG1784 Predicted membrane
                     protein; S Function unknown"
                     /inference="protein motif:HMMPfam:PF01970 DUF112
                     InterPro:IPR002823 Protein of unknown function DUF112,
                     transmembrane"
                     /note="Belongs to DUF112 family; 11 probable transmembrane
                     helices predicted by modhmm"
                     /codon_start=1
                     /transl_table=11
                     /product="Conserved hypothetical protein"
                     /protein_id="ACS32613.1"
                     /translation="MMPMVPLSEVLVWSLAGVLFGSLISWIPGFHIFNIMALLVAVFGV
                     GELMPVQAFPFFAIGAIVAYAYVSAISSVYFSVADESAVFLLFPTQRYLLLGRGHEAVL
                     LYLIGAVAGTLVLVLGALFIFPKVLPPIYQATSPYITYFLTAIVVFMFMSEWPKEGDRG
                     KTPLQRLWLAWRQILGGILVFFLSGLLGFAVMNTNLLPSTSAYTRLTPMFIGFFGMSWV
                     LLNILSNPPMLPQKIDDKVESSIYNTLKASFGGALGGTIAAVYPIITGGMGALIAGHIT
                     SQRGDDAFIISQGVNRVIYYVGAFTLLFLPNLRLTRGAAAWLVSSVYTPKSYAEYLAAI
                     GVILLSAGISFLFTYYLSKLIARSFTVVHIRKLSYVVAVVLIAISYVLTGPMGVLVLFV
                     STAIGMMAAAFNTRRSYCLGGLVLPVLISMTGHTGEVMRLLGLG"
     gene            complement(102263..104212)
                     /locus_tag="TGAM_0112"
                     /note="tg0112"
     CDS             complement(102263..104212)
                     /locus_tag="TGAM_0112"
                     /experiment="gene product confirmed by mass spectrometry"
                     /inference="protein motif:Gene3D:G3D.2.40.50.140 no
                     description InterPro:IPR012340 Nucleic acid-binding,
                     OB-fold, subgroup"
                     /inference="protein motif:HMMPfam:PF01336 tRNA_anti
                     InterPro:IPR004365 nucleic acid binding, OB-fold,
                     tRNA/helicase-type GO:Molecular Function:nucleic acid
                     binding (GO:0003676)"
                     /inference="protein motif:superfamily:SSF50249
                     InterPro:IPR008994 Nucleic acid-binding, OB-fold
                     GO:Molecular Function:nucleic acid binding (GO:0003676)"
                     /inference="protein motif:superfamily:SSF50249 Nucleic
                     acid-binding proteins InterPro:IPR008994 Nucleic
                     acid-binding, OB-fold GO:Molecular Function:nucleic acid
                     binding (GO:0003676)"
                     /note="Duplication with tg0113; 1 probable transmembrane
                     helix predicted by modhmm"
                     /codon_start=1
                     /transl_table=11
                     /product="Nucleic acid binding protein, containing 3
                     OB-fold domains"
                     /protein_id="ACS32614.1"
                     /translation="MTSNGSNGNPDSRKEEKKLYYHGLKEQKKIDVSKLKYVSLVIAVL
                     GVALILIAAQSAKAPMAKISDVYGNYLMNYAVVRVEGNVVSVPYVSESGGKLSVTFSVN
                     DGTGSIDIRVYSPVAEKLIKEGKVPFPGDRIEAEIQLRVRETYTYGMLQYLDGLKFISK
                     AYSPNPPKVTTLTEKMANEYVYTEGLVTSLNNVSSGILMEVDTGSGRVTVLIPKVLLVI
                     GKAPKVALGDQVKVAGVVYLYKGSSPEIVVRDLKDFTVVGAQQVPQVSLDELRDHVGET
                     VSVEATLEKITYKSGQYLVTVSDGDVSAVLYTSRDVLAAINPFQAGSGSRIKAIGLVGD
                     NGTLKVSKFEVISPVKPELSRIGDLSSEMLGRIVVIEGNIVSTANVGSNLKLVVNDGTG
                     EITIFIPGSVVRELDENVKGQLKAGLGVKVAGYLDEYRGTLEVIPYTPEAIIAYRKPIG
                     GTTETTTTPSPGQGGNGTITLSQLPSASGTVKLEVKWEAVYYSKPNYLIEVSDDTGRVN
                     LTVSRDLIPNPLKTGTGSELEITYDADKDRVVSIEVVKAVASPLLETGEVSSDMLGKTV
                     VVQGTVKSIYTGSSFVKLTIDDGSGELVIFIPKSVLGDRTFNEGDIVKIGGYVTEYRGT
                     LEVVPYRGDAIVKE"
     gene            complement(104319..105731)
                     /locus_tag="TGAM_0113"
                     /note="tg0113"
     CDS             complement(104319..105731)
                     /locus_tag="TGAM_0113"
                     /experiment="gene product confirmed by mass spectrometry"
                     /inference="protein motif:Gene3D:G3D.2.40.50.140 no
                     description InterPro:IPR012340 Nucleic acid-binding,
                     OB-fold, subgroup"
                     /inference="protein motif:HMMPfam:PF01336 tRNA_anti
                     InterPro:IPR004365 nucleic acid binding, OB-fold,
                     tRNA/helicase-type GO:Molecular Function:nucleic acid
                     binding (GO:0003676)"
                     /inference="protein motif:superfamily:SSF50249 Nucleic
                     acid-binding proteins InterPro:IPR008994 Nucleic
                     acid-binding, OB-fold GO:Molecular Function:nucleic acid
                     binding (GO:0003676)"
                     /note="Duplication with tg0112 C-terminus; 1 probable
                     transmembrane helix predicted by modhmm"
                     /codon_start=1
                     /transl_table=11
                     /product="Nucleic acid binding protein, containing 3
                     OB-fold domains"
                     /protein_id="ACS32615.1"
                     /translation="MRVKFALALLLIGLVVISAGCIGGGSKESTPTTSSTTSSQTQTTT
                     SAAQTTTTTTTTTTSPQTTTTSTPSIPKVSIGEIGNYVGKNVSVEGLLLGISYDSANHV
                     YVISMGENGAKINVTAKRGLLSVLNPLEVGVGSKILVTGEVESQEQLSAGEIEVVEKKA
                     PTTSEIKDISSGMLGKIVVIEGNVVSTKKIGSNLKLTVTDGTGEIVVFIPGSVVKELSN
                     ETLSGLKGGLGVKIGGYVDEYRGTLEVIPYIPEAIIAYGEPLQIETTTTTTTTTTTTTS
                     TQTQTEVQWVTVSELSSASGTVQLNATWVKLYYSKPNYLIEVSDDTGRVNLTAEREILP
                     NPIKVGTGSVLHLVVDASSMKVLNLSAVSPQPSPLLSTANVTAELLGKTVVVQGTVSDF
                     KTIGANLKFLVVDGSGNITVFVPSSVASKLPEDVKSRLQDGASVEIGGYVTEYKGTIEI
                     IPYSVEGIEILT"
     gene            complement(105802..107673)
                     /locus_tag="TGAM_0114"
                     /note="tg0114"
     CDS             complement(105802..107673)
                     /locus_tag="TGAM_0114"
                     /experiment="gene product confirmed by mass spectrometry"
                     /inference="protein motif:CDD:COG1505, Serine proteases of
                     the peptidase family S9A [Amino acid transport and
                     metabolism]"
                     /inference="protein motif:CDD:DAP2, Dipeptidyl
                     aminopeptidases/acylaminoacyl-peptidases [Amino acid
                     transport and metabolism]"
                     /inference="protein motif:COG:COG1506 Dipeptidyl
                     aminopeptidases/acylaminoacyl-peptidases; E Amino acid
                     transport and metabolism"
                     /inference="protein motif:Gene3D:G3D.2.140.10.20 no
                     description"
                     /inference="protein motif:Gene3D:G3D.3.40.50.1820 no
                     description"
                     /inference="protein motif:HMMPanther:PTHR11731 DIPEPTIDYL
                     PEPTIDASE-RELATED"
                     /inference="protein motif:HMMPanther:PTHR11731:SF5
                     ACYLAMINO-ACID-RELEASING ENZYME"
                     /inference="protein motif:HMMPfam:PF00326 Peptidase_S9
                     InterPro:IPR001375 Peptidase S9, prolyl oligopeptidase
                     active site region GO:Biological Process:proteolysis
                     (GO:0006508), Molecular Function:serine-type peptidase
                     activity (GO:0008236)"
                     /inference="protein motif:ProfileScan:PS50187 ESTERASE
                     InterPro:IPR000379 Esterase/lipase/thioesterase
                     GO:Molecular Function:catalytic activity (GO:0003824)"
                     /inference="protein motif:superfamily:SSF50960 TolB,
                     C-terminal domain InterPro:IPR011042 TolB, C-terminal"
                     /inference="protein motif:superfamily:SSF53474
                     alpha/beta-Hydrolases"
                     /codon_start=1
                     /transl_table=11
                     /product="Peptidase, prolyl oligopeptidase family"
                     /protein_id="ACS32616.1"
                     /translation="MSGIEWNEKTFSRFAYVNDPRIKGSRIAYTLTKVNMKDNKYESTV
                     VVEDIGKGSRRFIENASMPRLSPDGRKIAFTRPNEEKKETEVWVAELETLSAKKVLSAK
                     NIRSLQWNDDSRRLLVVGFKRHDDEDFVFDDDVPFWFDGMGFLDGEKTTFWVLDTESEE
                     IIEEFEKPRFSSGLWHGDSIVINVPHRENGKPALFKFYDIILWKDGNEEKLFERVSFEA
                     VDSDGKAILLRGRREKKFISEHDWLYLWDGELKPVYEGPLDVWGAKLTGGKVYFLTPDS
                     GRVNLWLWDGKAERVVAGDHWIYGLDASNGKALLLIMTATRIGELYLYDGELKQVTDYN
                     GPIFAKLKTFEPRHFRFRSKDMEIDGWYLKPELKEDEKAPVIVFVHGGPKGMYGHRFVY
                     EMQLMANKGYYVVYVNPRGSDGYDEDFALRVLERTGLEDFEDIMAGIEEFFKLEPQADR
                     ERVGITGISYGGFMTNWALTQSDLFKAGISENGISYWLTSYAFSDIGLWFDVEVIGPNP
                     LENENFRKLSPLFYAKNVKAPILLIHSLEDYRCPLDQSLMFYNVLKDLGKEAYIAVFKK
                     GPHGHSIRGSPKHRAKRYRLFIEFFERKLRKYEEGFDVEKVLKGGEE"
     gene            107791..108126
                     /locus_tag="TGAM_0115"
                     /note="tg0115"
     CDS             107791..108126
                     /locus_tag="TGAM_0115"
                     /note="4 probable transmembrane helices predicted by
                     modhmm"
                     /codon_start=1
                     /transl_table=11
                     /product="Conserved hypothetical protein"
                     /protein_id="ACS32617.1"
                     /translation="MKETTAVAVIFSTGLVLSLALRTYWGVVFAAMGIPVYLAYIAREQ
                     NILAKSRLYDRDLFVMIGIAIAVILGFDYFWDPRAGLITLAIIVPVIAALHDRIKRSKG
                     GQNVQHG"
     gene            complement(108094..108741)
                     /locus_tag="TGAM_0117"
                     /note="tg0117"
     CDS             complement(108094..108741)
                     /locus_tag="TGAM_0117"
                     /inference="protein motif:CDD:COG2112, Predicted Ser/Thr
                     protein kinase [Signal transduction mechanisms]"
                     /inference="protein motif:COG:COG2112 Predicted Ser/Thr
                     protein kinase; T Signal transduction mechanisms"
                     /inference="protein motif:Gene3D:G3D.3.30.200.20 no
                     description"
                     /inference="protein motif:superfamily:SSF56112 Protein
                     kinase-like (PK-like) InterPro:IPR011009 Protein
                     kinase-like"
                     /note="Contains protein kinase-like (SSF56112) domain"
                     /codon_start=1
                     /transl_table=11
                     /product="Protein kinase, putative"
                     /protein_id="ACS32618.1"
                     /translation="MFDHLIPERIRKELLRELSGLGIEALKPYSKGTTSVVFLGKLGEK
                     RVIVKLQRPDSPRDNFRREAEILEAISPFGISPPLIARGRIGNLSYLVREFAEGEPILY
                     AELKKRHLFQIAEKTALLDRLYLDHGQIQGGKHIIIGGDVYIIDFEKANWRKPNNLTSA
                     MAMIFIGRNAISERVYKSFNLGEDFREAMKSALRVYKREGKLSAVLDVLATL"
     gene            108796..109023
                     /locus_tag="TGAM_0116"
                     /note="tg0116"
     CDS             108796..109023
                     /locus_tag="TGAM_0116"
                     /experiment="gene product confirmed by mass spectrometry"
                     /inference="protein motif:COG:COG1522 Transcriptional
                     regulators; K Transcription"
                     /inference="protein motif:HMMPfam:PF01037 AsnC_trans_reg
                     InterPro:IPR000485 Bacterial regulatory proteins, AsnC/Lrp
                     GO:Molecular Function:transcription factor activity
                     (GO:0003700), Cellular Component:intracellular
                     (GO:0005622), Biological Process:regulation of
                     transcription, DNA-dependent (GO:0006355), Molecular
                     Function:sequence-specific DNA binding (GO:0043565)"
                     /inference="protein motif:superfamily:SSF54909 Dimeric
                     alpha+beta barrel InterPro:IPR011008 Dimeric alpha-beta
                     barrel"
                     /codon_start=1
                     /transl_table=11
                     /product="Transcription regulator, putative, AsnC/Lrp
                     family"
                     /protein_id="ACS32619.1"
                     /translation="MVTAFILMVTAAGKEREVMEKLLAMPEVKEAYVVYGEYDLVVKVE
                     TDTLKDLDQFITEKIRRMPEIQMTSTMIAI"
     gene            complement(109060..109734)
                     /locus_tag="TGAM_0118"
                     /note="tg0118"
     CDS             complement(109060..109734)
                     /locus_tag="TGAM_0118"
                     /inference="protein motif:CDD:COG1392, Phosphate transport
                     regulator (distant homolog of PhoU) [Inorganic ion
                     transport and metabolism]"
                     /inference="protein motif:CDD:PhoU_div, Protein of unknown
                     function DUF47"
                     /inference="protein motif:COG:COG1392 Phosphate transport
                     regulator (distant homolog of PhoU); P Inorganic ion
                     transport and metabolism"
                     /inference="protein motif:HMMPfam:PF01865 PhoU_div
                     InterPro:IPR002727 Protein of unknown function DUF47"
                     /inference="protein motif:HMMTigr:TIGR00153
                     TIGR00153:conserved hypothetical protein T
                     InterPro:IPR002727 Protein of unknown function DUF47"
                     /codon_start=1
                     /transl_table=11
                     /product="Phosphate transport phoU/Pit related protein,
                     putative"
                     /protein_id="ACS32620.1"
                     /translation="MQVWIKLFAKSPFKPLIKHAEVVIETVETLERALQAWRAGNYGEM
                     ERLAVEVDRLEDVADRIKEEIRDSLSSKLMMAVAREDVLIYLHMQDKVADAAEDTAKWL
                     LVKRPGEIPEEIKDVILRMGRESIKAAKLVYEAIVQMDRVIESGFAEKEIEREYELIRE
                     IEGVEQNIDGLDTELMKLVFKNEDKLTWGDGTYILNIARTLSNISDKAKDAAERIRLMM
                     NK"
     gene            complement(109739..110959)
                     /gene="pitA"
                     /locus_tag="TGAM_0119"
                     /gene_synonym="pho4"
                     /note="tg0119"
     CDS             complement(109739..110959)
                     /gene="pitA"
                     /locus_tag="TGAM_0119"
                     /gene_synonym="pho4"
                     /inference="protein motif:CDD:PHO4, Phosphate transporter
                     family"
                     /inference="protein motif:CDD:PitA, Phosphate/sulphate
                     permeases [Inorganic ion transport and metabolism]"
                     /inference="protein motif:COG:COG0306 Phosphate/sulphate
                     permeases; P Inorganic ion transport and metabolism"
                     /inference="protein motif:HMMPanther:PTHR11101 PHOSPHATE
                     TRANSPORTER-RELATED InterPro:IPR001204 Phosphate
                     transporter GO:Molecular Function:inorganic phosphate
                     transporter activity (GO:0005315), Biological
                     Process:phosphate transport (GO:0006817), Cellular
                     Component:membrane (GO:0016020)"
                     /inference="protein motif:HMMPanther:PTHR11101:SF1
                     PHOSPHATE TRANSPORTER-RELATED"
                     /inference="protein motif:HMMPfam:PF01384 PHO4
                     InterPro:IPR001204 Phosphate transporter GO:Molecular
                     Function:inorganic phosphate transporter activity
                     (GO:0005315), Biological Process:phosphate transport
                     (GO:0006817), Cellular Component:membrane (GO:0016020)"
                     /note="12 probable transmembrane helices predicted by
                     modhmm"
                     /codon_start=1
                     /transl_table=11
                     /product="Phosphate permease, pho4/PitA-like protein
                     (pitA/pho4)"
                     /protein_id="ACS32621.1"
                     /translation="MGDMDPWLLVTIVVGFAMAWAIGANDAANSMSTAVGAGAITPKQA
                     VLIAGVLEFTGAYFFGKSVTETIRKGIIYPDKITEPSVLIYGSVAALLAATVWLIIATK
                     FGLPVSTTHSIIGGIVGYGIVYAGLSIVNWGKMAQVVLSWILSPIVGAVMAYLVFKALT
                     RSIFMSGDPVKNARLWSPLWVGLAFVVIGTMFYIKVLHGKDLKAGVLLCGIPAGFVVFL
                     ITYTLIRLRFPISDPYIGVESIFRRVQVVTSGYVALAHGANDVANAIGPVAAVYAVASM
                     GLSGMKVPVPRWILAMGGLGIAVGVATYGYRVMETVGKKITELTNTRGFTIDFSAATVV
                     LVASWLGMPISTTHTVVGAVIGIGLARGVKAINKDIVRDIIISWFVTVPVAAVISAVIF
                     RVLMLVG"
     gene            complement(111052..112002)
                     /gene="cpkA"
                     /locus_tag="TGAM_0120"
                     /note="tg0120"
     CDS             complement(111052..112002)
                     /gene="cpkA"
                     /locus_tag="TGAM_0120"
                     /EC_number="2.7.2.2"
                     /experiment="gene product confirmed by mass spectrometry"
                     /inference="protein motif:CDD:AA_kinase, Amino acid kinase
                     family"
                     /inference="protein motif:CDD:AAK, Amino Acid Kinases (AAK)
                     superfamily, catalytic domain"
                     /inference="protein motif:CDD:AAK_CK, AAK_CK:Carbamate
                     kinase (CK) catalyzes both the ATP-phosphorylation of
                     carbamate and carbamoyl phosphate (CP) utilization with the
                     production of ATP from ADP and CP"
                     /inference="protein motif:CDD:AAK_NAGK-C,
                     AAK_NAGK-C:N-Acetyl-L-glutamate kinase - cyclic (NAGK-C)
                     catalyzes the phosphorylation of the gamma-COOH group of
                     N-acetyl-L-glutamate (NAG) by ATP in the second step of
                     arginine biosynthesis found in some bacteria and
                     photosynthetic organisms using the non-acetylated, cyclic
                     route of ornithine biosynthesis"
                     /inference="protein motif:CDD:AAK_NAGK-like,
                     AAK_NAGK-like:N-Acetyl-L-glutamate kinase (NAGK)-like"
                     /inference="protein motif:CDD:ArcC, Carbamate kinase [Amino
                     acid transport and metabolism]"
                     /inference="protein motif:CDD:ArgB, Acetylglutamate kinase
                     [Amino acid transport and metabolism]"
                     /inference="protein motif:COG:COG0549 Carbamate kinase; E
                     Amino acid transport and metabolism"
                     /inference="protein motif:FPrintScan:PR01469 CARBMTKINASE
                     InterPro:IPR003964 Bacterial carbamate kinase GO:Biological
                     Process:arginine metabolism (GO:0006525), Molecular
                     Function:carbamate kinase activity (GO:0008804)"
                     /inference="protein motif:Gene3D:G3D.3.40.1160.10 no
                     description"
                     /inference="protein motif:HMMPfam:PF00696 AA_kinase
                     InterPro:IPR001048 Aspartate/glutamate/uridylate kinase
                     GO:Biological Process:amino acid biosynthesis (GO:0008652)"
                     /inference="protein motif:HMMPIR:PIRSF000723 Carbamate
                     kinase InterPro:IPR003964 Bacterial carbamate kinase
                     GO:Biological Process:arginine metabolism (GO:0006525),
                     Molecular Function:carbamate kinase activity (GO:0008804)"
                     /inference="protein motif:HMMTigr:TIGR00746 arcC:carbamate
                     kinase InterPro:IPR003964 Bacterial carbamate kinase
                     GO:Biological Process:arginine metabolism (GO:0006525),
                     Molecular Function:carbamate kinase activity (GO:0008804)"
                     /inference="protein motif:superfamily:SSF53633 Carbamate
                     kinase-like InterPro:IPR001048
                     Aspartate/glutamate/uridylate kinase GO:Biological
                     Process:amino acid biosynthesis (GO:0008652)"
                     /codon_start=1
                     /transl_table=11
                     /product="Carbamate kinase (Carbamate kinase-like
                     carbamoylphosphate synthetase) (cpkA)"
                     /protein_id="ACS32622.1"
                     /translation="MILMKRVVIALGGNAILQRGQRGTYEEQMENVRKTAKQIADIIER
                     GYEVVITHGNGPQVGALLLHMDAGQQLYGIPAQPMDVAGAMTQGQIGYMIGQALINELR
                     KRGIDRPVATIVTQTIVDKNDPAFKNPSKPVGPFYDEETAKKLAKEKGWVVIEDAGRGW
                     RRVVPSPDPKGHVEAPVIQDLVEKGFIVIASGGGGVPVIEENGELKGVEAVIDKDLAGE
                     KLAEEVKADIFMILTDVNGAAINFGKPDERWLERVTVEELRKYYEEGHFKRGSMGPKVL
                     AVIRFLEWGGERAIIASLDRAVEALEGKTGTQVFP"
     gene            complement(112135..113397)
                     /locus_tag="TGAM_0121"
                     /note="tg0121"
     CDS             complement(112135..113397)
                     /locus_tag="TGAM_0121"
                     /experiment="gene product confirmed by mass spectrometry"
                     /inference="protein motif:CDD:Amino_oxidase, Flavin
                     containing amine oxidoreductase"
                     /inference="protein motif:CDD:COG1233, Phytoene
                     dehydrogenase and related proteins [Secondary metabolites
                     biosynthesis, transport, and catabolism]"
                     /inference="protein motif:CDD:HemY, Protoporphyrinogen
                     oxidase [Coenzyme metabolism]"
                     /inference="protein motif:FPrintScan:PR00419 ADXRDTASE
                     InterPro:IPR000759 Adrenodoxin reductase GO:Biological
                     Process:electron transport (GO:0006118)"
                     /inference="protein motif:Gene3D:G3D.3.50.50.60 no
                     description"
                     /inference="protein motif:HMMPanther:PTHR10668 PHYTOENE
                     DEHYDROGENASE-RELATED"
                     /inference="protein motif:HMMPfam:PF01593 Amino_oxidase
                     InterPro:IPR002937 Amine oxidase GO:Biological
                     Process:electron transport (GO:0006118), Molecular
                     Function:oxidoreductase activity (GO:0016491)"
                     /inference="protein motif:superfamily:SSF51905
                     FAD/NAD(P)-binding domain"
                     /note="Contains FAD/NAD(P)-binding domain, Aromatic-ring
                     hydroxylase (flavoprotein monooxygenase) and adrenodoxin
                     reductase family signatures"
                     /codon_start=1
                     /transl_table=11
                     /product="Oxidoreductase"
                     /protein_id="ACS32623.1"
                     /translation="MRAVVIGSGIGGLLTASFLAKNGYEVMVLEKSPRIGGRFANLPYR
                     GFGLSTGAFHMLPHGEDGPLAYLLKLLGAKVRVVDSNPKGMIFYEGKTFHYREGWKYLS
                     FTEKAKATKLLLDVKRNKLPEGEEAEMSGREWIREKIGDNEFVDLFIKSFLGWADSVLD
                     VPAGELAREIKAALKWGGPGLIKGGCSAVTDELARITEENGGRVLTRKRVVEVDVEGKK
                     VIAAEGEEFPYDVLISNAGIKETVELIGRDNFDRDYLRRVDSLKPSEGIKYNVALKGKP
                     RVGNTVVFTLDTERINGYNEPSSLSPELAKDGYTLVMLHHALQGRNIKAERRKGIEDVY
                     KIFPNLDSEGEILLIQTYLDGNPVNRVASGQVVEDFPIKDVYVVGDAYKLPGGIEVEGI
                     ALGVMRTLEMLGLGSFSKWYL"
     gene            complement(113443..115401)
                     /gene="gor"
                     /locus_tag="TGAM_0122"
                     /note="tg0122"
     CDS             complement(113443..115401)
                     /gene="gor"
                     /locus_tag="TGAM_0122"
                     /EC_number="1.2.7.5"
                     /experiment="gene product confirmed by mass spectrometry"
                     /inference="protein motif:CDD:AFOR_N, Aldehyde ferredoxin
                     oxidoreductase, N-terminal domain"
                     /inference="protein motif:CDD:COG2414, Aldehyde:ferredoxin
                     oxidoreductase [Energy production and conversion]"
                     /inference="protein motif:COG:COG2414 Aldehyde:ferredoxin
                     oxidoreductase; C Energy production and conversion"
                     /inference="protein motif:Gene3D:G3D.1.10.1200.10 no
                     description InterPro:IPR009081 Acyl carrier protein-like"
                     /inference="protein motif:Gene3D:G3D.1.10.569.10 no
                     description"
                     /inference="protein motif:Gene3D:G3D.3.60.9.10 no
                     description"
                     /inference="protein motif:HMMPfam:PF02730 AFOR_N
                     InterPro:IPR001203 Aldehyde ferredoxin oxidoreductase
                     GO:Biological Process:electron transport (GO:0006118),
                     Molecular Function:oxidoreductase activity, acting on
                     iron-sulfur proteins as donors (GO:0016730)"
                     /inference="protein motif:superfamily:SSF48310 Aldehyde
                     ferredoxin oxidoreductase, C-terminal domains"
                     /inference="protein motif:superfamily:SSF56228 Aldehyde
                     ferredoxin oxidoreductase, N-terminal domain"
                     /codon_start=1
                     /transl_table=11
                     /product="glyceraldehyde-3-phosphate (GAP):ferredoxin
                     oxidoreductase (gor)"
                     /protein_id="ACS32624.1"
                     /translation="MRFTVLKLKLDENRVESEEFEKDDVYGVIDYGLELHESLETHSID
                     PYDPRNIIVMGMGPFAGSVLPGAHRLMFFFRSPLYGTLFPSAMGGAAYAFKNVGVDFVT
                     FEGKAEKPVVVLLYNDGESVRVELHEVELEKVIEVWRGYKGEEGVYALTQYLIDAFGSR
                     FDFEYRIAVVGPAALNTNYGGIFSQALRKGKRLVGSEDWAARGGSGSVLLRAHNVIGII
                     FGGKPRKRKFPGEDISNFKTAKEIVEGVHKKPYNEIIAEKTVKYRYNPKLKTGGTFGGN
                     YPAEGDFVPILNWQMPYIPKEDRIKIHENIMKHYWEPFNEEAIKPKNWTTCGEPCPVVC
                     KKYANGHHIEYEPREANGPLSGVITLRASDISVPAVDAMGFDAIEFGGTAAWVLELIHR
                     DLLKPEEVGLSGKPEFTKDALIERPVETSEVNAKLVAELAHRVAFGENEIAKILGLGKR
                     KASVIFDERFKDRLKYGESFKDYAVFTPLGEDGEITPTMYWAIGNYIPLPIQGRYWTFY
                     QFGVFLEPEELAQKIIASALWEFWYDNVGWCRFHRGWMKPVLKALFMDAYGINIDMEEH
                     AKKQIKRLIEYARKAGYVPVFWDSMRVIDLVAAGSEEFGNEKWAEKFRLDKVGTAKEYL
                     SKVLDAYSEILGVEWRL"
     gene            complement(115537..116664)
                     /gene="fbp"
                     /locus_tag="TGAM_0123"
                     /note="tg0123"
     CDS             complement(115537..116664)
                     /gene="fbp"
                     /locus_tag="TGAM_0123"
                     /EC_number="3.1.3.11"
                     /experiment="gene product confirmed by mass spectrometry"
                     /inference="protein motif:BlastProDom:PD014260
                     Q8NKR9_PYRKO_Q8NKR9; InterPro:IPR002803
                     Fructose-1,6-bisphosphatase, class V"
                     /inference="protein motif:COG:COG1980 Archaeal fructose
                     1,6-bisphosphatase; G Carbohydrate transport and
                     metabolism"
                     /inference="protein motif:HMMPfam:PF01950 FBPase_3
                     InterPro:IPR002803 Fructose-1,6-bisphosphatase, class V"
                     /inference="protein motif:ScanRegExp:PS00159
                     ALDOLASE_KDPG_KHG_1 InterPro:IPR000887 KDPG and KHG
                     aldolase GO:Molecular Function:catalytic activity
                     (GO:0003824), Biological Process:metabolism (GO:0008152)"
                     /inference="protein motif:superfamily:SSF47188 Hemerythrin"
                     /inference="protein motif:superfamily:SSF51230 Single
                     hybrid motif InterPro:IPR011053 Single hybrid motif"
                     /codon_start=1
                     /transl_table=11
                     /product="Fructose-1,6-bisphosphatase (FBPase V) (fbp)"
                     /protein_id="ACS32625.1"
                     /translation="MAVGEKITISVIKADIGGWPGHSRVHPQLIETAEEILAKAKEEGT
                     IIDFYVAYAGDDLQLIMTHKKGVDSPDVHGLAWKAFEEATKVAKELGLYGAGQDLLKDA
                     FSGNVRGMGPGVAEMEITLRKSEPVVTFHMDKTEPGAFNLPIFRMFADPFNTAGLVIDP
                     KMHMGFRFEVWDILKHKRVILNTPEEVYDLLALIGAKSRYVIKRVYPKEGHPIPKDEPV
                     AVVSTEKLYEIAGEYVGKDDPVAIVRAQSGLPALGEVLEPFAFPHLVSGWMRGSHNGPI
                     MPVPMHQANPTRFDGPPRVVALGWQISPEGKLVGPVDLFDDPAFDYARQKALEITDYMR
                     RHGPFEPHRLPLEDMEYTTLPGVLKRLEERFEDIE"
     gene            complement(116775..117041)
                     /locus_tag="TGAM_0124"
                     /note="tg0124"
     CDS             complement(116775..117041)
                     /locus_tag="TGAM_0124"
                     /codon_start=1
                     /transl_table=11
                     /product="Conserved hypothetical protein"
                     /protein_id="ACS32626.1"
                     /translation="MTLTSLMVVLVGEPIVIGKDKFKIGEDETARRELRVVRVHDDVIQ
                     VQEEVHGIIALVGASSSVNIKKEELKNLIKVVREHFGWTDVCE"
     gene            117102..117241
                     /locus_tag="TGAM_r003"
                     /note="tg_tRNA-Trp"
     tRNA            117102..117241
                     /locus_tag="TGAM_r003"
                     /product="tRNA-Trp"
                     /note="codon recognized: UGG"
     gene            complement(118001..118076)
                     /locus_tag="TGAM_r004"
                     /note="tg_tRNA-Gln1"
     tRNA            complement(118001..118076)
                     /locus_tag="TGAM_r004"
                     /product="tRNA-Gln"
                     /note="codon recognized: CAA"
     gene            complement(118343..119029)
                     /locus_tag="TGAM_0125"
                     /note="tg0125"
     CDS             complement(118343..119029)
                     /locus_tag="TGAM_0125"
                     /inference="protein motif:Gene3D:G3D.3.30.40.10 no
                     description"
                     /inference="protein motif:superfamily:SSF57850 RING/U-box"
                     /codon_start=1
                     /transl_table=11
                     /product="Conserved hypothetical protein"
                     /protein_id="ACS32627.1"
                     /translation="MLDQFKLLPSVAYLRVERQAFIGYSMPLAGWIGEYLINYQKLPRP
                     NFLGRAMRKLGFSLVGEERDDRYITQFFTKKGVSISASWDVERESLFLQLIPLRSRLSR
                     GLTVRTEHIEFYDQYVVGIEPAGKLPPGIRGIGIKALILEDFYPVETPYWGMLHEDWES
                     ELNLLVMRDEVYDSLKREEYRCPVCFSPLTEENGVLKCTRCGFVYTPETDFERVIEQFS
                     VEEFAF"
     gene            complement(119069..123448)
                     /gene="dp2"
                     /locus_tag="TGAM_0126"
                     /gene_synonym="polC"
                     /note="tg0126"
     CDS             complement(119069..123448)
                     /gene="dp2"
                     /locus_tag="TGAM_0126"
                     /gene_synonym="polC"
                     /EC_number="2.7.7.7"
                     /experiment="gene product confirmed by mass spectrometry"
                     /inference="protein motif:COG:COG1933 Archaeal DNA
                     polymerase II, large subunit; L Replication, recombination
                     and repair"
                     /inference="protein motif:Gene3D:G3D.2.170.16.10 no
                     description"
                     /inference="protein motif:Gene3D:G3D.2.20.28.10 no
                     description"
                     /inference="protein motif:HMMPfam:PF02002 TFIIE_alpha
                     InterPro:IPR002853 Transcription factor TFIIE, alpha
                     subunit GO:Molecular Function:RNA polymerase II
                     transcription factor activity (GO:0003702), Cellular
                     Component:transcription factor TFIIE complex (GO:0005673),
                     Biological Process:transcription initiation from RNA
                     polymerase II promoter (GO:0006367)"
                     /inference="protein motif:HMMPfam:PF03833 PolC_DP2
                     InterPro:IPR004475 DNA polymerase II large subunit DP2
                     GO:Molecular Function:DNA binding (GO:0003677), Molecular
                     Function:DNA-directed DNA polymerase activity (GO:0003887),
                     Biological Process:DNA replication (GO:0006260), Biological
                     Process:DNA catabolism (GO:0006308)"
                     /inference="protein motif:HMMSmart:SM00305 no description
                     InterPro:IPR003586 Hedgehog/intein hint domain, C-terminal"
                     /inference="protein motif:HMMSmart:SM00306 no description
                     InterPro:IPR003587 Hedgehog/intein hint, N-terminal"
                     /inference="protein motif:HMMTigr:TIGR00354 polC:DNA
                     polymerase II, large subunit D InterPro:IPR004475 DNA
                     polymerase II large subunit DP2 GO:Molecular Function:DNA
                     binding (GO:0003677), Molecular Function:DNA-directed DNA
                     polymerase activity (GO:0003887), Biological Process:DNA
                     replication (GO:0006260), Biological Process:DNA catabolism
                     (GO:0006308)"
                     /inference="protein motif:HMMTigr:TIGR01445
                     intein_Nterm:intein N-terminal splicing InterPro:IPR006141
                     Protein splicing (intein) site GO:Biological
                     Process:intein-mediated protein splicing (GO:0016539)"
                     /inference="protein motif:ProfileScan:PS50817 INTEIN_N_TER
                     InterPro:IPR006141 Protein splicing (intein) site
                     GO:Biological Process:intein-mediated protein splicing
                     (GO:0016539)"
                     /inference="protein motif:ProfileScan:PS50818 INTEIN_C_TER
                     InterPro:IPR006141 Protein splicing (intein) site
                     GO:Biological Process:intein-mediated protein splicing
                     (GO:0016539)"
                     /inference="protein motif:superfamily:SSF51294
                     Hedgehog/intein (Hint) domain"
                     /inference="protein motif:superfamily:SSF57850 RING/U-box"
                     /inference="protein motif:superfamily:SSF63393"
                     /codon_start=1
                     /transl_table=11
                     /product="DNA polymerase II large subunit DP2, intein
                     containing (dp2/polC)"
                     /protein_id="ACS32628.1"
                     /translation="MGDELYSPGMKAYFESLQREIDRAYEIARKARSQGKDPSLDVEVP
                     QATDMAGRVESLVGPPGVAERIRVLVKEYGKELAALKVVDEIIEGKFGDLGSKERYAEQ
                     AVRTALAILTEGIVSAPLEGIADVKIKRNTWADNSEYLALYYAGPIRSSGGTAQALSVL
                     VGDYVRKKLGLDRFKPSEEHIERMVEEIDLYHRAVTRLQYHPEADEVRLAMRNIPIEIT
                     GEETDKVEVSHRNVPGVETNHLRGGAILVLAEGVLQKAKKLVKYIDKMGVEGWDWIKEF
                     VEAKEKGKSEEPKADESKAEDSGAREEITEKVEKGFYYELYERFKANIAPNKKYTKEII
                     GGRPLFAEPSENGGFRLRYGRSRVSGFATWSVNPATMLILDEFIAIGTQMKTERPGKGC
                     IVTPATTVEGPIVKLKDGSVVRVDDYETALRVKNEIEEILYVGDALVNFGDFVENNQTL
                     LPANYVEEWWVQELVKAIEELYEVELKPFSDNPREAIEEAAEYLEIDPDFLESLLRDPL
                     RVRPSVELAIHLSKVLDIPFHPYYTLYWNTLKPEEVEELQRALLNAQIEWDEFRKLKFA
                     RKVILDNDPRIKRYLELLGLPHRLERTEDRRKVIVVDYPWSAALLTPLGNLEWEFKAKP
                     FHTVIDIINENNPIKLRDRGISWIGARMGRPEKAKERKMKPPVQVLFPIGLAGGQSRDI
                     KKAAEEGKTAKVEIAFFRCPKCGHVGPEHLCPVCGTRKELLWHCPKCNVDYPESEAKEF
                     GFRCPRCDVELRPYAEREIKPSELLRRAMENVKVYGIDRLKGVKGMTSGYKMAEPLEKG
                     LLRVKNDVYVFKDGTIRFDATDAPITHFKPKEIGVSVEKLRELGYTHDFEGKPLERDDQ
                     IVELKVQDIILSYEAGKYLLKVARFVDDLLEKFYGLPRFYNAEKMEDLIGHLVIGLAPH
                     TSAGIIGRIIGFSDVLVGYAHPYYHAAKRRNCFPGDTRILVQIDGKPARITLRELYELF
                     EGESYENMVYVRRKPKRDVKVYSFDPERGKVVLTDIEDVIKAPSTDHLIRFELELGRSF
                     ETTVDHPVLVYENGKFVEKRAFEVKEGELIGVYENDSIKPFKIERIKYVKPKDDFVFSL
                     NAKSYHNVLINENVVTHQCDGDEDAVMLLLDALLNFSKYYLPEKRGGKMDAPLVVTTRL
                     DPREVDSEVHNMDVVRYYPLEFYEATYEMKSPKEIKFIERVEDRLGKPEMYEGIKFTHD
                     TDDIGLGPKMSLYKQLGDMVEKVERQLALAERIRAVDEHHVAETILNSHLIPDLRGNLR
                     SFTRQEFRCVKCNTKYRRPPLTGRCPKCGGKIVLTVSKGAVEKYLPTAKMLVTRYNVKD
                     YTRQRICLTEKDIKTLFETVLPEKQRTLLGFSADVCEKMIKERTGSSNGKNGYLDGFNG
                     KNGKVGKAKTSKEVEKKNDAESRTKKKPSENLKKEVKKEKAKAKRKKRISLDEFFGS"
     mat_peptide     complement(join(119072..120070,120674..123448))
                     /gene="dp2"
                     /locus_tag="TGAM_0126"
                     /gene_synonym="polC"
                     /product="DNA polymerase II large subunit DP2"
     mat_peptide     complement(120071..120673)
                     /gene="dp2"
                     /locus_tag="TGAM_0126"
                     /gene_synonym="polC"
                     /product="intein"
     gene            complement(123449..125431)
                     /gene="dp1"
                     /locus_tag="TGAM_0127"
                     /note="tg0127; polB"
     CDS             complement(123449..125431)
                     /gene="dp1"
                     /locus_tag="TGAM_0127"
                     /EC_number="2.7.7.7"
                     /inference="protein motif:CDD:HYS2, Archaeal DNA polymerase
                     II, small subunit/DNA polymerase delta, subunit B [DNA
                     replication, recombination, and repair]"
                     /inference="protein motif:COG:COG1311 Archaeal DNA
                     polymerase II, small subunit/DNA polymerase delta, subunit
                     B; L Replication, recombination and repair"
                     /inference="protein motif:Gene3D:G3D.2.40.50.140 no
                     description InterPro:IPR012340 Nucleic acid-binding,
                     OB-fold, subgroup"
                     /inference="protein motif:Gene3D:G3D.3.60.21.10 no
                     description"
                     /inference="protein motif:HMMPfam:PF00149 Metallophos
                     InterPro:IPR004843 Metallophosphoesterase"
                     /inference="protein motif:HMMPfam:PF01336 tRNA_anti
                     InterPro:IPR004365 nucleic acid binding, OB-fold,
                     tRNA/helicase-type"
                     /inference="protein motif:HMMPIR:PIRSF000803 DNA polymerase
                     II small subunit, archaeal type InterPro:IPR011149 DNA
                     polymerase II small subunit, archaeal"
                     /inference="protein motif:ProfileScan:PS50185 PHOSPHO_ESTER
                     InterPro:IPR004843 Metallophosphoesterase"
                     /inference="protein motif:superfamily:SSF50249 Nucleic
                     acid-binding proteins InterPro:IPR008994 Nucleic
                     acid-binding, OB-fold"
                     /inference="protein motif:superfamily:SSF56300
                     Metallo-dependent phosphatases"
                     /codon_start=1
                     /transl_table=11
                     /product="DNA polymerase II small subunit (dp1/polB)"
                     /protein_id="ACS32629.1"
                     /translation="MLVEDLMRNKYLITPSAYYLLEQYYKKDFSLAELIKFAKARGSFV
                     ITSSIAEEFLSSKGLITSAPPEASEVPSETGGLETYISTGNPVEKGPLESSNDENMVET
                     ESFSGGESFVSTGTDLNESPVEVVVDSEESAQEEVSSGPFPVETGENVVDVPDLYGDEP
                     LDADSNGELNGVSVENGNGVTPKIIYGDYGIPIAYVGEEVPEEEKSYSVYDDVVITPNP
                     AFHYRAAEMPDESEVVFDVKNVRLSPPKANNAAGKEGEFLVEAYRLYFRSRLKKMRRIF
                     RENPEIGGIIDIGKLSYVQPGSEVTVVGLLTDKRETSKGYVLELEDATGRIKVFINRNR
                     EDAKLVMSIMHDAAIAVSGKYSGKGMIFADHIYLPDVPKVRSPKPPLKEKVYAVLLSDI
                     HVGSNKFCEKAFEKFLEWLNGNVENETHAELVSRIKYMIIAGDVVDGVGIYPGQYEELA
                     IPDIFDQYEALANLLRNVPDHIHVFIGPGNHDAARTALPQPGFYEEYARPIYRLKNVTI
                     ISNPALIKLHGREFLIAHGRGIEDVVTEIPNRSHHRPAEAMVELLKLRHLAPTFGGKVP
                     IAPDPEDLLVIESVPDLFQAGHVHVMQYKIYNGVFVINTGTWQAQTEFQKMVNIVPTPA
                     RVPIIDVETARLRAVINFEQFCEGV"
     gene            complement(125431..126738)
                     /gene="cdc6"
                     /locus_tag="TGAM_0128"
                     /note="tg0128"
     CDS             complement(125431..126738)
                     /gene="cdc6"
                     /locus_tag="TGAM_0128"
                     /experiment="gene product confirmed by mass spectrometry"
                     /inference="protein motif:CDD:CDC6, Cdc6-related protein,
                     AAA superfamily ATPase [DNA replication, recombination, and
                     repair / Posttranslational modification, protein turnover,
                     chaperones]"
                     /inference="protein motif:COG:COG1474 Cdc6-related protein,
                     AAA superfamily ATPase; L Replication, recombination and
                     repair"
                     /inference="protein motif:FPrintScan:PR00364 DISEASERSIST
                     InterPro:IPR000767 Disease resistance protein GO:Biological
                     Process:defense response (GO:0006952), Biological
                     Process:defense response to pathogen (GO:0042829)"
                     /inference="protein motif:Gene3D:G3D.1.10.10.10 no
                     description InterPro:IPR011991 Winged helix repressor
                     DNA-binding"
                     /inference="protein motif:Gene3D:G3D.3.40.50.300 no
                     description"
                     /inference="protein motif:HMMPanther:PTHR10763 CDC6 AND
                     ORIGIN RECOGNITION COMPLEX SUBUNIT 1"
                     /inference="protein motif:HMMPanther:PTHR10763:SF1 CDC6"
                     /inference="protein motif:HMMPfam:PF00004 AAA
                     InterPro:IPR003959 AAA ATPase, central region GO:Molecular
                     Function:ATP binding (GO:0005524)"
                     /inference="protein motif:HMMSmart:SM00382 no description
                     InterPro:IPR003593 AAA ATPase GO:Molecular
                     Function:nucleotide binding (GO:0000166), Molecular
                     Function:nucleoside-triphosphatase activity (GO:0017111)"
                     /inference="protein motif:superfamily:SSF46785 'Winged
                     helix' DNA-binding domain"
                     /inference="protein motif:superfamily:SSF52540 P-loop
                     containing nucleoside triphosphate hydrolases"
                     /codon_start=1
                     /transl_table=11
                     /product="Cell division control protein 6-like protein
                     (cdc6)"
                     /protein_id="ACS32630.1"
                     /translation="MACPSVAGGVSFPLEVKSVVPMDDYLGSIFEKYLHAKKIFKNKEV
                     LRHSYTPKELPHRREQIEELAHILVPVLRGETPSNVFVYGKTGTGKTVTIKFVTEELKK
                     ISDKYNVPVEVIYINCEIVDTQYRVLANIVNYFKEESGVEVPLVGWPTDEVYARLKEVI
                     DSKERFVIIVLDEIDKLVKKSGDDILYSLTRINTELSKAKVSIIGISNDLKFKEYLDAR
                     VLSSLSEEEVVFPPYDATQLRDILMQRAKDAFNEGVLDDAVVPLCAALAAREHGDARRA
                     LDLLRVAGEIAEREGASKVTERHVWLAQEKIEQDTMEEVIKTLPLHSKVLLHAIVLLDE
                     NGELPANTGDVYSIYKSLCDYIDLDPLTQRRISDLINELDMLGIINAKVVSKGRYGRTK
                     EIRLNVTPHKVKKVFSQDDQLRPLLTLNLSRQRRLI"
     gene            127592..128611
                     /locus_tag="TGAM_0129"
                     /note="tg0129"
     CDS             127592..128611
                     /locus_tag="TGAM_0129"
                     /experiment="gene product confirmed by mass spectrometry"
                     /inference="protein motif:CDD:TrkA, K+ transport systems,
                     NAD-binding component [Inorganic ion transport and
                     metabolism]"
                     /inference="protein motif:CDD:TrkA_N, TrkA-N domain"
                     /inference="protein motif:COG:COG1226 Kef-type K+ transport
                     systems, predicted NAD-binding component; P Inorganic ion
                     transport and metabolism"
                     /inference="protein motif:FPrintScan:PR00169 KCHANNEL
                     InterPro:IPR003091 Voltage-dependent potassium channel
                     GO:Molecular Function:voltage-gated potassium channel
                     activity (GO:0005249), Biological Process:potassium ion
                     transport (GO:0006813), Cellular Component:voltage-gated
                     potassium channel complex (GO:0008076)"
                     /inference="protein motif:Gene3D:G3D.1.10.287.70 no
                     description"
                     /inference="protein motif:Gene3D:G3D.3.40.50.720 no
                     description"
                     /inference="protein motif:HMMPanther:PTHR11537
                     VOLTAGE-GATED POTASSIUM CHANNEL"
                     /inference="protein motif:HMMPanther:PTHR11537:SF13
                     VOLTAGE-GATED POTASSIUM CHANNEL PROTEIN KV1.6"
                     /inference="protein motif:HMMPfam:PF02254 TrkA_N
                     InterPro:IPR003148 TrkA-N GO:Biological Process:potassium
                     ion transport (GO:0006813)"
                     /inference="protein motif:HMMPfam:PF07885 Ion_trans_2
                     InterPro:IPR013099 Ion transport 2, bacterial"
                     /inference="protein motif:ProfileScan:PS50265
                     CHANNEL_PORE_K InterPro:IPR001622 K+ channel, pore region
                     GO:Molecular Function:potassium channel activity
                     (GO:0005267), Biological Process:potassium ion transport
                     (GO:0006813), Cellular Component:membrane (GO:0016020)"
                     /inference="protein motif:ProfileScan:PS50266
                     CATION_CHANNEL_TM InterPro:IPR005820 Cation channel,
                     non-ligand gated GO:Molecular Function:cation channel
                     activity (GO:0005261), Biological Process:cation transport
                     (GO:0006812), Cellular Component:membrane (GO:0016020)"
                     /inference="protein motif:superfamily:SSF51735
                     NAD(P)-binding Rossmann-fold domains"
                     /inference="protein motif:superfamily:SSF81324
                     Voltage-gated potassium channels"
                     /note="3 probable transmembrane helices predicted by
                     modhmm"
                     /codon_start=1
                     /transl_table=11
                     /product="Voltage-gated potassium channel"
                     /protein_id="ACS32631.1"
                     /translation="MLPVIVVRRLLRMRIKVSRNRLIQIALVVLLLAVAFAVAFEYFEG
                     VDFFTAFYWAVITMATIGYGDVTPSTEGGRIVAMVASVAGISTFTALVSLLAENFISSS
                     LRRMMGMHRVSYSSHYLIIGQGSSVSTCVNELMGAIERGELKLAPIVVLFPSEEERKKV
                     ELPEEIEVLIGDPTNRETLERARVDRASHVILALEDDSRAVFVTLMVKRMSNAKVLVEV
                     LSEDSVELLKGAGADRVIVSRSLAGRLLASSVFEPEVVDVIDDITSSVKGYDITVIDGR
                     NFWGRPYIEVFRELKETKNLFLLGYYRDGPVLNPPLDEPIPEGARLIVLRSSLSTRKL"
     gene            128784..129851
                     /gene="radA"
                     /locus_tag="TGAM_0130"
                     /note="tg0130"
     CDS             128784..129851
                     /gene="radA"
                     /locus_tag="TGAM_0130"
                     /experiment="gene product confirmed by mass spectrometry"
                     /inference="protein motif:BlastProDom:PD000229
                     RADA_PYRHO_O58001; InterPro:IPR001553 RecA bacterial DNA
                     recombination"
                     /inference="protein motif:CDD:Rad51_DMC1_radA,
                     Rad51_DMC1_radA,B"
                     /inference="protein motif:CDD:radB, RadB"
                     /inference="protein motif:CDD:RecA, recA bacterial DNA
                     recombination protein"
                     /inference="protein motif:CDD:recA, RecA is a bacterial
                     enzyme which has roles in homologous recombination, DNA
                     repair, and the induction of the SOS response"
                     /inference="protein motif:CDD:RecA, RecA/RadA recombinase
                     [DNA replication, recombination, and repair]"
                     /inference="protein motif:CDD:RecA-like_NTPases, RecA-like
                     NTPases"
                     /inference="protein motif:CDD:recA_like, RecA is a
                     bacterial enzyme which has roles in homologous
                     recombination, DNA repair, and the induction of the SOS
                     response"
                     /inference="protein motif:COG:COG0468 RecA/RadA
                     recombinase; L Replication, recombination and repair"
                     /inference="protein motif:FPrintScan:PR00142 RECA
                     InterPro:IPR001553 RecA bacterial DNA recombination"
                     /inference="protein motif:Gene3D:G3D.1.10.150.70 no
                     description"
                     /inference="protein motif:Gene3D:G3D.3.40.50.300 no
                     description"
                     /inference="protein motif:HMMPanther:PTHR13682 GLUTAMINE
                     SYNTHETASE/DNA REPAIR PROTEIN-RELATED"
                     /inference="protein motif:HMMPanther:PTHR13682:SF14 DNA
                     REPAIR PROTEIN RADA"
                     /inference="protein motif:HMMPfam:PF00633 HHH
                     InterPro:IPR000445 Helix-hairpin-helix motif"
                     /inference="protein motif:HMMPfam:PF08423 Rad51
                     InterPro:IPR013632 Rad51, C-terminal"
                     /inference="protein motif:HMMSmart:SM00278 no description
                     InterPro:IPR003583 Helix-hairpin-helix DNA-binding, class
                     1"
                     /inference="protein motif:HMMSmart:SM00382 no description
                     InterPro:IPR003593 AAA ATPase"
                     /inference="protein motif:HMMTigr:TIGR02236 recomb_radA:DNA
                     repair and recombination InterPro:IPR011938 DNA repair and
                     recombination protein RadA"
                     /inference="protein motif:ProfileScan:PS50120 HHH
                     InterPro:IPR000445 Helix-hairpin-helix motif"
                     /inference="protein motif:ProfileScan:PS50162 RECA_2
                     InterPro:IPR001553 RecA bacterial DNA recombination"
                     /inference="protein motif:ProfileScan:PS50163 RECA_3
                     InterPro:IPR001553 RecA bacterial DNA recombination"
                     /inference="protein motif:ScanRegExp:PS00012
                     PHOSPHOPANTETHEINE InterPro:IPR006162 Phosphopantetheine
                     attachment site"
                     /inference="protein motif:superfamily:SSF47794 DNA repair
                     protein Rad51, N-terminal domain InterPro:IPR010995 Rad51,
                     N-terminal"
                     /inference="protein motif:superfamily:SSF52540 P-loop
                     containing nucleoside triphosphate hydrolases"
                     /codon_start=1
                     /transl_table=11
                     /product="DNA repair and recombination protein RadA (radA)"
                     /protein_id="ACS32632.1"
                     /translation="MSLMAKKKVDEVKELEEFEELEIAESSQSSSSKKKKGKEIKTLED
                     LPGVGPATAEKLREAGYDSIEAIAVASPLELKEIAGISEGAALKIIQAAREAANIGTFM
                     RADEYMEKRRTIGKISTGSKSLDKLLGGGIETQAITEVFGEFGSGKTQLAHTLAVMVQK
                     PPEEGGLGGSVIWIDTENTFRPERIRQIAEARGLDPDEVLKNIYVARAFNSNHQMLLVE
                     KAEEIIKEKASTDRPVKLLVVDSLMAHFRSEYVGRGSLAERQQKLAKHLADLHRLADLY
                     DIAVFVTNQVQAKPDAFFGDPTRPVGGHILAHSATLRVYLRKGKAGKRVARLIDSPHLP
                     EGEAVFRITEKGVED"
     gene            129892..130641
                     /locus_tag="TGAM_0131"
                     /note="tg0131"
     CDS             129892..130641
                     /locus_tag="TGAM_0131"
                     /inference="protein motif:BlastProDom:PD013521
                     Q9V2E8_PYRAB_Q9V2E8; InterPro:IPR002793 Protein of unknown
                     function DUF91"
                     /inference="protein motif:CDD:COG1637, Predicted nuclease
                     of the RecB family [DNA replication, recombination, and
                     repair]"
                     /inference="protein motif:CDD:DUF91, Protein of unknown
                     function DUF91"
                     /inference="protein motif:COG:COG1637 Predicted nuclease of
                     the RecB family; L Replication, recombination and repair"
                     /inference="protein motif:HMMPfam:PF01939 DUF91
                     InterPro:IPR002793 Protein of unknown function DUF91"
                     /inference="protein motif:superfamily:SSF56420 Peptide
                     deformylase"
                     /note="Belongs to DUF91 family"
                     /codon_start=1
                     /transl_table=11
                     /product="Conserved hypothetical protein"
                     /protein_id="ACS32633.1"
                     /translation="MPKVELRENPSPEEIKLLVDLAISSEGVLTIFARCRVHYDGRAKS
                     ELGPGDRVIIVKPDGSFLIHQKEKREPVNWQPPGSVVRLELREKPVLISVRRKPRETLE
                     VELDEVYLITVFHAEDYEELALTGSEAEMAELIFENPEVIELGFKPLYREKPIRHGIVD
                     VLGVDRDGNLVVLELKRRRADLHAVSQLKRYVETLREEHENVRGILVAPSLTSGAKKLL
                     EKEGLEFRKLEPPKRDGKSRGRQLRLF"
     gene            complement(130638..131021)
                     /locus_tag="TGAM_0132"
                     /note="tg0132"
     CDS             complement(130638..131021)
                     /locus_tag="TGAM_0132"
                     /experiment="gene product confirmed by mass spectrometry"
                     /inference="protein motif:CDD:DUF473, Protein of unknown
                     function (DUF473)"
                     /inference="protein motif:COG:COG1935 Uncharacterized
                     conserved protein; S Function unknown"
                     /inference="protein motif:Gene3D:G3D.3.40.50.1940 no
                     description"
                     /inference="protein motif:HMMPfam:PF04322 DUF473
                     InterPro:IPR007417 Protein of unknown function DUF473"
                     /note="Belongs to DUF473 family"
                     /codon_start=1
                     /transl_table=11
                     /product="Conserved hypothetical protein"
                     /protein_id="ACS32634.1"
                     /translation="MEAVILAGIARRVLDELLRNPYRTIELRSARNVLAIEEAMEEALR
                     LFLTYDPLEDVSTGTEGLLAELIEARELETRVPWEESDEREITVCRAKVKLVGLGRVVE
                     VERRDGILVARVRELFPQEMSMG"
     gene            complement(131031..131756)
                     /locus_tag="TGAM_0133"
                     /note="tg0133"
     CDS             complement(131031..131756)
                     /locus_tag="TGAM_0133"
                     /experiment="gene product confirmed by mass spectrometry"
                     /inference="protein motif:CDD:COG1938, Archaeal enzymes of
                     ATP-grasp superfamily [General function prediction only]"
                     /inference="protein motif:CDD:COG2047, Uncharacterized
                     protein (ATP-grasp superfamily) [General function
                     prediction only]"
                     /inference="protein motif:CDD:DUF75, Protein of unknown
                     function DUF75"
                     /inference="protein motif:COG:COG1938 Archaeal enzymes of
                     ATP-grasp superfamily; R General function prediction only"
                     /inference="protein motif:HMMPfam:PF01908 DUF75
                     InterPro:IPR002766 Protein of unknown function DUF75"
                     /inference="protein motif:HMMTigr:TIGR00161
                     TIGR00161:conserved hypothetical protein T
                     InterPro:IPR004425 Conserved hypothetical protein 61
                     GO:Molecular Function:molecular function unknown
                     (GO:0005554)"
                     /inference="protein motif:superfamily:SSF51351
                     Triosephosphate isomerase (TIM) InterPro:IPR000652
                     Triosephosphate isomerase GO:Molecular
                     Function:triose-phosphate isomerase activity (GO:0004807),
                     Biological Process:metabolism (GO:0008152)"
                     /inference="protein motif:superfamily:SSF55770 Profilin
                     (actin-binding protein)"
                     /note="Belongs to DUF75 family"
                     /codon_start=1
                     /transl_table=11
                     /product="Conserved hypothetical protein"
                     /protein_id="ACS32635.1"
                     /translation="MEEKPVKLVLPEVKNPIFIEGYPGIGLVGHIAGNFLAKELGMEMI
                     GYVESPFIPPMSIVLEGKPNPPLRFYGKDNVIVAVADIYVPPTLVNEIAKELASYLSEM
                     KAEKVISIGGIGIGFFKEKMEVWGVGAREELNRELEEAGAKILQYGSIMGMSGKLLWEA
                     GRRGLNAYVLLGETFGDRPDPRAAANVIEVLKKLTPIDVSTEPLIKEAEMIEEQLRKMH
                     EQMEQARKKEMKQYESIYL"
     gene            complement(131852..133141)
                     /locus_tag="TGAM_0134"
                     /note="tg0134"
     CDS             complement(131852..133141)
                     /locus_tag="TGAM_0134"
                     /experiment="gene product confirmed by mass spectrometry"
                     /inference="protein motif:HMMPfam:PF00478.12 IMP
                     dehydrogenase / GMP reductase domain InterPro:IMP
                     dehydrogenase/GMP reductase Molecular Function:catalytic
                     activity (GO:0003824)"
                     /codon_start=1
                     /transl_table=11
                     /product="Conserved hypothetical protein"
                     /protein_id="ACS32636.1"
                     /translation="MISMERKWIAAVVIVFLISSIALAYERHSGEMENPSTFALALQPL
                     PNGKLTVLEKGSLGKVLGATVRNGEWVTYLKEDSHVLKSVPAPIVLYFTSDNRIVVGTL
                     KDGKLGQTVELNLTKLLERAGSGNAGKGVSECPKGYVQVSDRYCIDENEPVVKGRVKLV
                     QEWVPFMGMKIDTVREPINVVSLSWGIILDSTAVADYTLNVAGTPAAVPGNEYDGEKLR
                     IAYSPEGIGLRTSNGSIERYVNLPLRYLTFQMEVACYDRYTGEYTHIPISGTYPVEIQL
                     TGEYNLTEGQLNKKITSSTGMEGSILTDHPIKKGLFPTMNSSRQIRVGQNGYYTNIVFD
                     FQGGRGYFYTFPVGGSDDNPSGEASAQRFLTISYSPHAKSFLTYSITIIRATPNATYIV
                     ATPEIPIKLPGGEDGGEVATYFTVITAMRT"
     gene            133284..134057
                     /gene="mtaP-1"
                     /locus_tag="TGAM_0135"
                     /note="tg0135"
     CDS             133284..134057
                     /gene="mtaP-1"
                     /locus_tag="TGAM_0135"
                     /EC_number="2.4.2.28"
                     /experiment="gene product confirmed by mass spectrometry"
                     /inference="protein motif:CDD:Mtap_PNP, Phosphorylase
                     family 2"
                     /inference="protein motif:CDD:Pnp, Purine nucleoside
                     phosphorylase [Nucleotide transport and metabolism]"
                     /inference="protein motif:COG:COG0005 Purine nucleoside
                     phosphorylase; F Nucleotide transport and metabolism"
                     /inference="protein motif:Gene3D:G3D.3.40.50.1580 no
                     description"
                     /inference="protein motif:HMMPanther:PTHR11904 NUCLEOSIDE
                     PHOSPHORYLASE InterPro:IPR001369 Purine phosphorylase,
                     family 2 GO:Molecular Function:transferase activity,
                     transferring pentosyl groups (GO:0016763)"
                     /inference="protein motif:HMMPanther:PTHR11904:SF10
                     METHYLTHIOADENOSINE PHOSPHORYLASE"
                     /inference="protein motif:HMMPfam:PF00896 Mtap_PNP
                     InterPro:IPR001369 Purine phosphorylase, family 2
                     GO:Molecular Function:transferase activity, transferring
                     pentosyl groups (GO:0016763)"
                     /inference="protein motif:HMMTigr:TIGR01694
                     MTAP:methylthioadenosine phosphorylase InterPro:IPR010044
                     Methylthioadenosine phosphorylase GO:Molecular
                     Function:transferase activity, transferring pentosyl groups
                     (GO:0016763)"
                     /inference="protein motif:ScanRegExp:PS01240 PNP_MTAP_2
                     InterPro:IPR001369 Purine phosphorylase, family 2
                     GO:Molecular Function:transferase activity, transferring
                     pentosyl groups (GO:0016763)"
                     /inference="protein motif:superfamily:SSF53167 Purine and
                     uridine phosphorylases"
                     /codon_start=1
                     /transl_table=11
                     /product="Methylthioadenosine phosphorylase (mtaP)"
                     /protein_id="ACS32637.1"
                     /translation="MPRIGIIGGSGVYGVFEPKETVKVHTPYGRPSAPVEIGEIEGVEV
                     AFIPRHGKHHEFPPHEVPYRANIWALKELGVERVIGITAVGSLREEYKPGDIVITDQFI
                     DFTKKRDYTFYNGPRVAHVSMADPFCPEMRRIFYETAKELGFPVHEKGTYVCIEGPRFS
                     TRAESFMFRQYAHIIGMTLVPEVNLARELGMCYVNIATVTDYDVWAEKPVDAQEVLKVM
                     AENNYKVQELLKKGIPRIPEERNCGCADVLKTMFV"
     gene            134164..134634
                     /locus_tag="TGAM_0136"
                     /note="tg0136"
     CDS             134164..134634
                     /locus_tag="TGAM_0136"
                     /inference="protein motif:CDD:COG1525, Micrococcal nuclease
                     (thermonuclease) homologs [DNA replication, recombination,
                     and repair]"
                     /inference="protein motif:CDD:SNase, Staphylococcal
                     nuclease homologue"
                     /inference="protein motif:CDD:SNc, Staphylococcal nuclease
                     homologues"
                     /inference="protein motif:COG:COG1525 Micrococcal nuclease
                     (thermonuclease) homologs; L Replication, recombination and
                     repair"
                     /inference="protein motif:Gene3D:G3D.2.40.50.90 no
                     description"
                     /inference="protein motif:HMMPfam:PF00565 SNase
                     InterPro:IPR006021 Staphylococcus nuclease (SNase-like)
                     GO:Molecular Function:nucleic acid binding (GO:0003676)"
                     /inference="protein motif:HMMSmart:SM00318 no description
                     InterPro:IPR006021 Staphylococcus nuclease (SNase-like)
                     GO:Molecular Function:nucleic acid binding (GO:0003676)"
                     /inference="protein motif:ProfileScan:PS50830 TNASE_3
                     InterPro:IPR006021 Staphylococcus nuclease (SNase-like)
                     GO:Molecular Function:nucleic acid binding (GO:0003676)"
                     /inference="protein motif:superfamily:SSF50199
                     Staphylococcal nuclease"
                     /note="1 probable transmembrane helix predicted by modhmm"
                     /codon_start=1
                     /transl_table=11
                     /product="Thermonuclease-like protein"
                     /protein_id="ACS32638.1"
                     /translation="MVVAVRKALAIAPVVFFLLISGFVSAYEFQAYGYVTKVVDGDTVW
                     FHSYYGYRAGETFKVRFADINAPELYTAEGKESKAALEWLFDTYGRHVYLDVDDVYETD
                     HYGRVVAVVYLPFWYYGYALNVNEWLVESGYARIWNHYNEFNPYSWGLWVPI"
     gene            134631..135977
                     /locus_tag="TGAM_0137"
                     /note="tg0137"
     CDS             134631..135977
                     /locus_tag="TGAM_0137"
                     /experiment="gene product confirmed by mass spectrometry"
                     /inference="protein motif:BlastProDom:PD001248
                     YF15_PYRHO_O59184; InterPro:IPR011550 Amidohydrolase-like"
                     /inference="protein motif:CDD:Amidohydro_1, Amidohydrolase
                     family"
                     /inference="protein motif:CDD:archeal_chlorohydrolases,
                     Predicted chlorohydrolases"
                     /inference="protein motif:CDD:ATZ_TRZ_like, TRZ/ATZ family
                     contains enzymes from the atrazine degradation pathway and
                     related hydrolases"
                     /inference="protein motif:CDD:Bact_CD, Bacterial cytosine
                     deaminase and related metal-dependent hydrolases"
                     /inference="protein motif:CDD:D-aminoacylase,
                     D-aminoacylases (N-acyl-D-Amino acid amidohydrolases)
                     catalyze the hydrolysis of N-acyl-D-amino acids to produce
                     the corresponding D-amino acids, which are used as
                     intermediates in the synthesis of pesticides, bioactive
                     peptides, and antibiotics"
                     /inference="protein motif:CDD:GDEase, Guanine deaminase
                     (GDEase)"
                     /inference="protein motif:CDD:HutI, Imidazolonepropionase
                     and related amidohydrolases [Secondary metabolites
                     biosynthesis, transport, and catabolism]"
                     /inference="protein motif:CDD:Imidazolone-5PH,
                     Imidazolonepropionase/imidazolone-5-propionate hydrolase
                     (Imidazolone-5PH) catalyzes the third step in the histidine
                     degradation pathway, the hydrolysis of
                     (S)-3-(5-oxo-4,5-dihydro-3H-imidazol-4-yl)propanoate to
                     N-formimidoyl-L-glutamate"
                     /inference="protein motif:CDD:Met_dep_hydrolase_B,
                     Metallo-dependent hydrolases, subgroup B is part of the
                     superfamily of metallo-dependent hydrolases, a large group
                     of proteins that show conservation in their 3-dimensional
                     fold (TIM barrel) and in details of their active site"
                     /inference="protein motif:CDD:Met_dep_hydrolase_D,
                     Metallo-dependent hydrolases, subgroup D is part of the
                     superfamily of metallo-dependent hydrolases, a large group
                     of proteins that show conservation in their 3-dimensional
                     fold (TIM barrel) and in details of their active site"
                     /inference="protein motif:CDD:Met_dep_hydrolase_E,
                     Metallo-dependent hydrolases, subgroup D is part of the
                     superfamily of metallo-dependent hydrolases, a large group
                     of proteins that show conservation in their 3-dimensional
                     fold (TIM barrel) and in details of their active site"
                     /inference="protein motif:CDD:metallo-dependent_hydrolases,
                     Superfamily of metallo-dependent hydrolases (also called
                     amidohydrolase superfamily) is a large group of proteins
                     that show conservation in their 3-dimensional fold (TIM
                     barrel) and in details of their active site"
                     /inference="protein motif:CDD:PyrC, Dihydroorotase and
                     related cyclic amidohydrolases [Nucleotide transport and
                     metabolism]"
                     /inference="protein motif:CDD:SsnA, Cytosine deaminase and
                     related metal-dependent hydrolases [Nucleotide transport
                     and metabolism / General function prediction only]"
                     /inference="protein motif:COG:COG0402 Cytosine deaminase
                     and related metal-dependent hydrolases; F Nucleotide
                     transport and metabolism"
                     /inference="protein motif:Gene3D:G3D.2.30.40.10 no
                     description"
                     /inference="protein motif:HMMPanther:PTHR11271 ATRAZINE
                     CHLOROHYDROLASE-RELATED"
                     /inference="protein motif:HMMPanther:PTHR11271:SF13
                     N-ETHYLAMMELINE CHLOROHYDROLASE"
                     /inference="protein motif:HMMPfam:PF01979 Amidohydro_1
                     InterPro:IPR006680 Amidohydrolase 1 GO:Molecular
                     Function:hydrolase activity (GO:0016787)"
                     /inference="protein motif:superfamily:SSF51338 Composite
                     domain of metallo-dependent hydrolases InterPro:IPR011059
                     Metallo-dependent hydrolase, composite"
                     /codon_start=1
                     /transl_table=11
                     /product="Metal-dependent chlorohydrolase family protein"
                     /protein_id="ACS32639.1"
                     /translation="MRTLLFRHLFNFQRKHTPLKGGIAMSVLIRNGYVVYGENLEVIKA
                     DVLIEGNRIVEVKRGINEPADTVIDATGKVVSPGFVNLHTHSPMGLFRGLADDLPLMEW
                     LEKHIWPREAKLTREHIKVGAYLGALEMIKTGTTTFLDMYFQMDAVAEAIFEAGLRGYL
                     SYGMIDLGDPERTEKELSEAIREMRAIEKLNSDRVHFVFGPHAPYTCSLALLKEVRKLA
                     DEHNKLITIHVAETMAELGKIQERYGKSPVVLLDEIGFFGSDVIIAHGVWLDSRDIAIL
                     ARNGVTVAHNPASNMKLASGVMPLQRLLNAGVNVGLGTDGSASNNNLDMVEEMKLAALL
                     HKVHNLDPTVADARTVFKMATQNGAKALRLNAGVIKPGYLADVVIFDFNQPHLRPINDV
                     VSHLVYSANGNDVETTIVDGKILMLDREVLTLDEEKIFQRVEEAVESLS"
     gene            complement(135980..136267)
                     /locus_tag="TGAM_0138"
                     /note="tg0138"
     CDS             complement(135980..136267)
                     /locus_tag="TGAM_0138"
                     /codon_start=1
                     /transl_table=11
                     /product="Conserved hypothetical protein"
                     /protein_id="ACS32640.1"
                     /translation="MEIIVENFKPKVTRPFKRKNEYWIKLILPDGEEYIMKFKTPLEAE
                     DAIYGMLDDLQVYGGKVKLKLREGNVIEDIEVLELYKPSAKELVEEYFGG"
     gene            complement(136326..137213)
                     /gene="rbsK"
                     /locus_tag="TGAM_0139"
                     /note="tg0139"
     CDS             complement(136326..137213)
                     /gene="rbsK"
                     /locus_tag="TGAM_0139"
                     /EC_number="2.7.1.-"
                     /experiment="gene product confirmed by mass spectrometry"
                     /inference="protein motif:CDD:adenosine_kinase, Adenosine
                     kinase (AK) catalyzes the phosphorylation of
                     ribofuranosyl-containing nucleoside analogues at the
                     5'-hydroxyl using ATP or GTP as the phosphate donor"
                     /inference="protein motif:CDD:bac_FRK, Fructokinases (FRKs)
                     mainly from bacteria and plants are enzymes with high
                     specificity for fructose, as are all FRKs, but they
                     catalyzes the conversion of fructose to
                     fructose-6-phosphate, which is an entry point into
                     glycolysis via conversion into glucose-6-phosphate"
                     /inference="protein motif:CDD:Fructoselysine_kinase_like,
                     Fructoselysine kinase-like"
                     /inference="protein motif:CDD:FruK, Fructose-1-phosphate
                     kinase and related fructose-6-phosphate kinase (PfkB)
                     [Carbohydrate transport and metabolism]"
                     /inference="protein motif:CDD:FruK_PfkB_like,
                     1-phosphofructokinase (FruK), minor 6-phosphofructokinase
                     (pfkB) and related sugar kinases"
                     /inference="protein motif:CDD:Guanosine_kinase_like,
                     Guanosine kinase-like sugar kinases"
                     /inference="protein motif:CDD:KdgK, 2-keto-3-deoxygluconate
                     kinase (KdgK) phosphorylates 2-keto-3-deoxygluconate (KDG)
                     to form 2-keto-3-deoxy-6-phosphogluconate (KDGP)"
                     /inference="protein motif:CDD:Ketohexokinase,
                     Ketohexokinase (fructokinase, KHK) catalyzes the
                     phosphorylation of fructose to fructose-1-phosphate (F1P),
                     the first step in the metabolism of dietary fructose"
                     /inference="protein motif:CDD:PfkB, pfkB family
                     carbohydrate kinase"
                     /inference="protein motif:CDD:RbsK, Sugar kinases,
                     ribokinase family [Carbohydrate transport and metabolism]"
                     /inference="protein motif:CDD:RfaE, ADP-heptose synthase,
                     bifunctional sugar kinase/adenylyltransferase [Cell
                     envelope biogenesis, outer membrane]"
                     /inference="protein motif:CDD:RfaE_like, RfaE encodes a
                     bifunctional ADP-heptose synthase involved in the
                     biosynthesis of the lipopolysaccharide (LPS) core precursor
                     ADP-L-glycero-D-manno-heptose"
                     /inference="protein motif:CDD:ribokinase, Ribokinase
                     catalyses the phosphorylation of ribose to
                     ribose-5-phosphate using ATP"
                     /inference="protein motif:CDD:ribokinase_group_A,
                     Ribokinase-like subgroup A"
                     /inference="protein motif:CDD:ribokinase_group_B,
                     Ribokinase-like subgroup B"
                     /inference="protein motif:CDD:ribokinase_pfkB_like,
                     ribokinase/pfkB superfamily:Kinases that accept a wide
                     variety of substrates, including carbohydrates and aromatic
                     small molecules, all are phosphorylated at a hydroxyl
                     group"
                     /inference="protein motif:CDD:YegV_kinase_like, YegV-like
                     sugar kinase"
                     /inference="protein motif:CDD:YeiC_kinase_like, YeiC-like
                     sugar kinase"
                     /inference="protein motif:COG:COG0524 Sugar kinases,
                     ribokinase family; G Carbohydrate transport and metabolism"
                     /inference="protein motif:FPrintScan:PR00990 RIBOKINASE
                     InterPro:IPR002139 Ribokinase GO:Molecular
                     Function:ribokinase activity (GO:0004747), Biological
                     Process:D-ribose metabolism (GO:0006014)"
                     /inference="protein motif:Gene3D:G3D.3.40.1190.20 no
                     description"
                     /inference="protein motif:HMMPanther:PTHR10584 PFKB FAMILY
                     OF CARBOHYDRATE KINASES"
                     /inference="protein motif:HMMPanther:PTHR10584:SF24
                     RIBOKINASE"
                     /inference="protein motif:HMMPfam:PF00294 PfkB
                     InterPro:IPR011611 PfkB"
                     /inference="protein motif:ScanRegExp:PS00584 PFKB_KINASES_2
                     InterPro:IPR002173 Carbohydrate kinase, PfkB"
                     /inference="protein motif:superfamily:SSF53613
                     Ribokinase-like"
                     /codon_start=1
                     /transl_table=11
                     /product="Sugar kinase, putative ribokinase (rbsK)"
                     /protein_id="ACS32641.1"
                     /translation="MFDVIGIGNLNYDIIMLVDRFPEFHEKISAKKAVFGLGGAAGNTI
                     TWLAHMGLKTGFIGAVGNDEVGRAHIEYFKRIGVDTGGIKVVDVPSGIAVAIIHGEDKR
                     IVKYLGANEKRELDFDYMKRARHIHLSSNPPRIIREAIEFASENGITVSLDIGEAPLPE
                     DVEERIDYLLMNEDEYRRKFGSLDPSLSKAKNLIITLNGGGAIVRDQQGRIKEIRGLSA
                     KVVDSTGAGDSFAAGIIFGVLKGWSLEDSAKLGMLLAYLTVQKVGARSAVVPLERIVEK
                     SRELNLNLPFDGNP"
     gene            137359..137670
                     /gene="atpH"
                     /locus_tag="TGAM_0140"
                     /note="tg0140"
     CDS             137359..137670
                     /gene="atpH"
                     /locus_tag="TGAM_0140"
                     /EC_number="3.6.3.14"
                     /experiment="gene product confirmed by mass spectrometry"
                     /inference="protein motif:COG:COG2811
                     Archaeal/vacuolar-type H+-ATPase subunit H; C Energy
                     production and conversion"
                     /inference="protein motif:superfamily:SSF81573 F1F0 ATP
                     synthase subunit B, membrane domain"
                     /codon_start=1
                     /transl_table=11
                     /product="Archaeal/vacuolar-type H+-ATPase subunit H
                     (atpH)"
                     /protein_id="ACS32642.1"
                     /translation="MEDVIKRIVDAEKEAEARIEGAKAEAKKIIEKAKSEAKLIEEEII
                     EKARAEGEELVEKARKEGEEEARKITEAGEKEIEEMKVKATQNFEKAVSAAVQLVRGS"
     gene            137673..139679
                     /gene="atpI"
                     /locus_tag="TGAM_0141"
                     /note="tg0141"
     CDS             137673..139679
                     /gene="atpI"
                     /locus_tag="TGAM_0141"
                     /EC_number="3.6.3.14"
                     /experiment="gene product confirmed by mass spectrometry"
                     /inference="protein motif:CDD:NtpI, Archaeal/vacuolar-type
                     H+-ATPase subunit I [Energy production and conversion]"
                     /inference="protein motif:CDD:V_ATPase_I, V-type ATPase
                     116kDa subunit family"
                     /inference="protein motif:COG:COG1269
                     Archaeal/vacuolar-type H+-ATPase subunit I; C Energy
                     production and conversion"
                     /inference="protein motif:HMMPanther:PTHR11629 VACUOLAR ATP
                     SYNTHASE InterPro:IPR002490 ATPase, V0/A0 complex, 116-kDa
                     subunit GO:Biological Process:proton transport
                     (GO:0015992), Cellular Component:membrane (GO:0016020)"
                     /inference="protein motif:HMMPanther:PTHR11629:SF1 VACUOLAR
                     ATP SYNTHASE"
                     /inference="protein motif:HMMPfam:PF01496 V_ATPase_I
                     InterPro:IPR002490 ATPase, V0/A0 complex, 116-kDa subunit
                     GO:Biological Process:proton transport (GO:0015992),
                     Cellular Component:membrane (GO:0016020)"
                     /inference="protein motif:ScanRegExp:PS01034
                     GLYCOSYL_HYDROL_F16 InterPro:IPR008263 Glycoside hydrolase,
                     family 16, active site GO:Molecular Function:hydrolase
                     activity, hydrolyzing O-glycosyl compounds (GO:0004553),
                     Biological Process:carbohydrate metabolism (GO:0005975)"
                     /note="7 probable transmembrane helices predicted by
                     modhmm"
                     /codon_start=1
                     /transl_table=11
                     /product="Archaeal/vacuolar-type H+-ATPase subunit I
                     (atpI)"
                     /protein_id="ACS32643.1"
                     /translation="MFRPAEMLKVELITLERYRDKLLTYLHEAGVVEIREVDVEIAQRD
                     APNEFYRKAASYAITISRMADFLKAHLPARGGGIKEFIFPKEPERKEYHYRGIEELIKD
                     TEKFLAEVEPLIKAVEGRISSINTEIERIKADMEILEILSSFNIDVSYLRHSGTVTVLV
                     GTVDRAKFPSLREELSSALEGKVAIVHRDLKDTVVMVLAFLTKDYDRANPVLAKHSFER
                     LEIPRGEGTPSELLKEYRRMLSKKLDELERVHREASEIAEKYYRDVLFYLELVENERNK
                     ANALNLLARTNMTFALSGWVPEEDAKKVEEGVKEITNGVVYISFKKPKKEEIEEIPIKL
                     KNPGWARPFEMLTEMYGVPRYDEIDPTPIIAFTYSFFFGFMLTDFLYGLIVGIIAALLV
                     KGHKKFNDGTYKFAYTLLWSSVFTMLMGILFGSYFGNAGDIVLQYVTGNPNAQFWRIAD
                     ALKDPMFVLILALAIGLAHLFTGYTLGFIVKWKNGDVKGAILEQLPWMLVIIAVVLFAT
                     KNASLATPAKVLFGIGIVLFAIGEIVANGGLAALLIISDFFGFVGTWLSYARLMALALA
                     TSGIAMVINVLAGMVWGIKISVVPLGIVIGLIIFIGGQLFSTAINALGAFVHSLRLQYV
                     EFFGTFYSGDGKPFEPFRARRVFSKLKLESGSE"
     gene            139695..140180
                     /gene="atpK"
                     /locus_tag="TGAM_0142"
                     /note="tg0142"
     CDS             139695..140180
                     /gene="atpK"
                     /locus_tag="TGAM_0142"
                     /EC_number="3.6.3.14"
                     /experiment="gene product confirmed by mass spectrometry"
                     /inference="protein motif:COG:COG0636 F0F1-type ATP
                     synthase, subunit c/Archaeal/vacuolar-type H+-ATPase,
                     subunit K; C Energy production and conversion"
                     /inference="protein motif:Gene3D:G3D.1.20.20.10 no
                     description"
                     /inference="protein motif:HMMPfam:PF00137 ATP-synt_C
                     InterPro:IPR002379 ATPase, F0/V0 complex, subunit C"
                     /inference="protein motif:superfamily:SSF81333 F1F0 ATP
                     synthase subunit C"
                     /note="4 probable transmembrane helices predicted by
                     modhmm"
                     /codon_start=1
                     /transl_table=11
                     /product="Archaeal/vacuolar-type H+-ATPase, subunit K
                     (atpK)"
                     /protein_id="ACS32644.1"
                     /translation="MDPIVYVSLGAALAAGLAGAASAFGVGIAGAAAAGAVAEDEKNFK
                     NALILEGLPMTQSIYGLITLFLILLSAGIIGGGFKFAKPNMDNIVKSAILLGAGLTVGL
                     TGLSAIPQGIIAGASIGAVAKNPKTFTQGIIFAAMAETMAIFGLVGALIMIATGVGL"
     gene            140218..140811
                     /gene="atpE"
                     /locus_tag="TGAM_0143"
                     /note="tg0143"
     CDS             140218..140811
                     /gene="atpE"
                     /locus_tag="TGAM_0143"
                     /EC_number="3.6.3.14"
                     /experiment="gene product confirmed by mass spectrometry"
                     /inference="protein motif:CDD:NtpE, Archaeal/vacuolar-type
                     H+-ATPase subunit E [Energy production and conversion]"
                     /inference="protein motif:CDD:vATP-synt_E, ATP synthase
                     (E/31 kDa) subunit"
                     /inference="protein motif:COG:COG1390
                     Archaeal/vacuolar-type H+-ATPase subunit E; C Energy
                     production and conversion"
                     /inference="protein motif:HMMPanther:PTHR11583 VACUOLAR ATP
                     SYNTHASE SUBUNIT E InterPro:IPR002842 ATPase, V1/A1
                     complex, subunit E"
                     /inference="protein motif:HMMPfam:PF01991 vATP-synt_E
                     InterPro:IPR002842 ATPase, V1/A1 complex, subunit E"
                     /inference="protein motif:superfamily:SSF81573 F1F0 ATP
                     synthase subunit B, membrane domain"
                     /codon_start=1
                     /transl_table=11
                     /product="Archaeal/vacuolar-type H+-ATPase, subunit E
                     (atpE)"
                     /protein_id="ACS32645.1"
                     /translation="MEGAELIIQEIHREAEQKIQYILSEAQREAEKLKEEARKRAQSQA
                     EWILRKAKTQAEIEKQRIIANAKLEVRRKKLAVQEELIGEVLSAMREKLAALPDDEYFE
                     ALVSLTKEAIEELGTKKIVLRSNERTLKLIDSRMEEFSEKVGVEVSLGEPIECIGGVLV
                     ESPDGTVRVDNTFDARIERLESELRATVAKALFG"
     gene            140817..141917
                     /gene="atpC"
                     /locus_tag="TGAM_0144"
                     /note="tg0144"
     CDS             140817..141917
                     /gene="atpC"
                     /locus_tag="TGAM_0144"
                     /EC_number="3.6.3.14"
                     /experiment="gene product confirmed by mass spectrometry"
                     /inference="protein motif:CDD:NtpC, Archaeal/vacuolar-type
                     H+-ATPase subunit C [Energy production and conversion]"
                     /inference="protein motif:CDD:vATP-synt_AC39, ATP synthase
                     (C/AC39) subunit"
                     /inference="protein motif:COG:COG1527
                     Archaeal/vacuolar-type H+-ATPase subunit C; C Energy
                     production and conversion"
                     /inference="protein motif:HMMPfam:PF01992 vATP-synt_AC39
                     InterPro:IPR002843 ATPase, V0/A0 complex, subunit C/D"
                     /inference="protein motif:superfamily:SSF47807 5' to 3'
                     exonuclease, C-terminal subdomain InterPro:IPR008918
                     Helix-hairpin-helix motif, class 2"
                     /codon_start=1
                     /transl_table=11
                     /product="Archaeal/vacuolar-type H+ ATPase, subunit C
                     (atpC)"
                     /protein_id="ACS32646.1"
                     /translation="MGAETVTAILDTTLGVVFTWLGWKTAKIIRKYTPYSYPNARINAM
                     EAKLLTGQRFNELAESRTLQNFIVNLEDTDYKVHLSGVTEDPLEIERAFERALASTYLL
                     MEEILPKRVSGFFRLLLEEWDVRNIASVVKAKVRGEPAIDYVVEIGTMVPKVKAIAEAK
                     TMEEILVILEGTPYEEHYQRLLLGEIDVDQFETELYKVYYSRLLEYATSRKEEERLILE
                     EFVRTKIDIRNIVTLLRAKRAGLPGEVIKRHLIPGGSVKLDTALNVDDLGMALAELDST
                     KYGKVLRDEREKIEKDLTLVEPVLQNHLLRRMEELTRFYPLSVATPLSYILKKEREIKK
                     LRAMAKLIADGFEPEKIKEIIGEELA"
     gene            141914..142222
                     /gene="atpF"
                     /locus_tag="TGAM_0145"
                     /note="tg0145"
     CDS             141914..142222
                     /gene="atpF"
                     /locus_tag="TGAM_0145"
                     /EC_number="3.6.3.14"
                     /experiment="gene product confirmed by mass spectrometry"
                     /inference="protein motif:CDD:ATP-synt_F, ATP synthase
                     (F/14-kDa) subunit"
                     /inference="protein motif:CDD:NtpG, Archaeal/vacuolar-type
                     H+-ATPase subunit F [Energy production and conversion]"
                     /inference="protein motif:COG:COG1436
                     Archaeal/vacuolar-type H+-ATPase subunit F; C Energy
                     production and conversion"
                     /inference="protein motif:HMMPanther:PTHR13861 VACUOLAR ATP
                     SYNTHASE SUBUNIT F InterPro:IPR005772 ATPase, V1 complex,
                     subunit F, eukaryotic"
                     /inference="protein motif:HMMPfam:PF01990 ATP-synt_F
                     InterPro:IPR008218 ATPase, V1/A1 complex, subunit F"
                     /codon_start=1
                     /transl_table=11
                     /product="Archaeal/vacuolar-type H+-ATPase, subunit F
                     (atpF)"
                     /protein_id="ACS32647.1"
                     /translation="MKIAVMGDPDTALGFKLAGAHEVYSFGSSPLEIERANNKLKELVE
                     RDDIGIILITETLAQRVEVPEVEFPIILQIPDKSGSRFGEAQLREIVRRAIGVELKR"
     gene            142229..143986
                     /gene="atpA"
                     /locus_tag="TGAM_0146"
                     /note="tg0146"
     CDS             142229..143986
                     /gene="atpA"
                     /locus_tag="TGAM_0146"
                     /EC_number="3.6.3.14"
                     /experiment="gene product confirmed by mass spectrometry"
                     /inference="protein motif:COG:COG1155
                     Archaeal/vacuolar-type H+-ATPase subunit A; C Energy
                     production and conversion"
                     /inference="protein motif:Gene3D:G3D.1.10.1140.10 no
                     description"
                     /inference="protein motif:Gene3D:G3D.2.40.30.20 no
                     description"
                     /inference="protein motif:Gene3D:G3D.3.40.50.300 no
                     description"
                     /inference="protein motif:HMMPanther:PTHR15184 ATP
                     SYNTHASES"
                     /inference="protein motif:HMMPanther:PTHR15184:SF1 ATP
                     SYNTHASE ALPHA SUBUNIT"
                     /inference="protein motif:HMMPfam:PF00006 ATP-synt_ab
                     InterPro:IPR000194 ATPase, F1/V1/A1 complex, alpha/beta
                     subunit, nucleotide-binding"
                     /inference="protein motif:HMMPfam:PF00306 ATP-synt_ab_C
                     InterPro:IPR000793 ATPase, F1/V1/A1 complex, alpha/beta
                     subunit, C-terminal"
                     /inference="protein motif:HMMPfam:PF02874 ATP-synt_ab_N
                     InterPro:IPR004100 ATPase, F1/V1/A1 complex, alpha/beta
                     subunit, N-terminal"
                     /inference="protein motif:HMMSmart:SM00382 no description
                     InterPro:IPR003593 AAA ATPase"
                     /inference="protein motif:HMMTigr:TIGR01043
                     ATP_syn_A_arch:ATP synthase archaeal, InterPro:IPR005726
                     ATPase, A1 complex, alpha subunit"
                     /inference="protein motif:ScanRegExp:PS00152
                     ATPASE_ALPHA_BETA InterPro:IPR000194 ATPase, F1/V1/A1
                     complex, alpha/beta subunit, nucleotide-binding"
                     /inference="protein motif:superfamily:SSF47917 C-terminal
                     domain of alpha and beta subunits of F1 ATP synthase
                     InterPro:IPR000793 ATPase, F1/V1/A1 complex, alpha/beta
                     subunit, C-terminal"
                     /inference="protein motif:superfamily:SSF50615 N-terminal
                     domain of alpha and beta subunits of F1 ATP synthase
                     InterPro:IPR004100 ATPase, F1/V1/A1 complex, alpha/beta
                     subunit, N-terminal"
                     /inference="protein motif:superfamily:SSF52540 P-loop
                     containing nucleoside triphosphate hydrolases"
                     /codon_start=1
                     /transl_table=11
                     /product="Archaeal/vacuolar-type H+-ATPase subunit A
                     (atpA)"
                     /protein_id="ACS32648.1"
                     /translation="MGRIVRVTGPLVVADGMKGAKMYEVVRVGEMGLIGEIIRLEGDRA
                     VIQVYEETAGIKPGEPVIGTGSSLSVELGPGLLTSMYDGIQRPLEKLRELSGDFIARGL
                     TAPALPRDKKWHFTPTVKVGDRVTGGDILGVVPETSIIEHKILVPPWVEGEIVEIAEEG
                     DYTVEEVIAKVKKPDGTIEELKMYHRWPVRVKRPYKNKLPPEVPLITGQRTIDTFFSIA
                     KGGTAAIPGPFGSGKTVTQHQLAKWSDAQVVVYIGCGERGNEMTDVLEEFPKLKDPKTG
                     KPLMERTVLIANTSNMPVAAREASIYTGITIAEYFRDQGYDVALMADSTSRWAEALREI
                     SGRLEEMPGEEGYPAYLASKIAEFYERAGRVVTLGSEPRVGSVSVIGAVSPPGGDFSEP
                     VVQNTLRVVKVFWALDADLARRRHFPAINWLRSYSLYLDAVQDWWHKNVDPEWRKMRDT
                     AMALLQKEAELQEIVRIVGPDALPDREKAILIVTRMLREDYLQQDAFDEVDTYCPPKKQ
                     VTMMRVILNFYNRTMEAVDRGVPVDEIARLPVREKIGRMKFEPDVEKIRALIDETNAQF
                     EELFKKYGV"
     gene            143992..145383
                     /gene="atpB"
                     /locus_tag="TGAM_0147"
                     /note="tg0147"
     CDS             143992..145383
                     /gene="atpB"
                     /locus_tag="TGAM_0147"
                     /EC_number="3.6.3.14"
                     /experiment="gene product confirmed by mass spectrometry"
                     /inference="protein motif:COG:COG1156
                     Archaeal/vacuolar-type H+-ATPase subunit B; C Energy
                     production and conversion"
                     /inference="protein motif:Gene3D:G3D.1.10.1140.10 no
                     description"
                     /inference="protein motif:Gene3D:G3D.2.40.30.20 no
                     description"
                     /inference="protein motif:Gene3D:G3D.3.40.50.300 no
                     description"
                     /inference="protein motif:HMMPanther:PTHR15184 ATP
                     SYNTHASES"
                     /inference="protein motif:HMMPanther:PTHR15184:SF2 ATP
                     SYNTHASE SUBUNIT BETA"
                     /inference="protein motif:HMMPfam:PF00006 ATP-synt_ab
                     InterPro:IPR000194 ATPase, F1/V1/A1 complex, alpha/beta
                     subunit, nucleotide-binding"
                     /inference="protein motif:HMMPfam:PF00306 ATP-synt_ab_C
                     InterPro:IPR000793 ATPase, F1/V1/A1 complex, alpha/beta
                     subunit, C-terminal"
                     /inference="protein motif:HMMPfam:PF02874 ATP-synt_ab_N
                     InterPro:IPR004100 ATPase, F1/V1/A1 complex, alpha/beta
                     subunit, N-terminal"
                     /inference="protein motif:HMMTigr:TIGR01041
                     ATP_syn_B_arch:ATP synthase archaeal, InterPro:IPR005724
                     ATPase, A1 complex, beta subunit"
                     /inference="protein motif:ScanRegExp:PS00152
                     ATPASE_ALPHA_BETA InterPro:IPR000194 ATPase, F1/V1/A1
                     complex, alpha/beta subunit, nucleotide-binding"
                     /inference="protein motif:superfamily:SSF47917 C-terminal
                     domain of alpha and beta subunits of F1 ATP synthase
                     InterPro:IPR000793 ATPase, F1/V1/A1 complex, alpha/beta
                     subunit, C-terminal"
                     /inference="protein motif:superfamily:SSF50615 N-terminal
                     domain of alpha and beta subunits of F1 ATP synthase
                     InterPro:IPR004100 ATPase, F1/V1/A1 complex, alpha/beta
                     subunit, N-terminal"
                     /inference="protein motif:superfamily:SSF52540 P-loop
                     containing nucleoside triphosphate hydrolases"
                     /codon_start=1
                     /transl_table=11
                     /product="Archaeal/vacuolar-type H+-ATPase, subunit B
                     (atpB)"
                     /protein_id="ACS32649.1"
                     /translation="MPGMEYSTVSKIYGPLMIVEGVKGVAYGEVVEIETESGEKRKGQV
                     LEARENLAIVQVFEGTRDLDIKTTRVRFTGETLKVPVSMDMLGRIFNGIGKPIDGGPEI
                     IPEDRRDVHGAPLNPVARAYPRDFIQTGISAIDGMNTLVRGQKLPIFSGSGLPHNMLAA
                     QIARQAKVLGEEEQFAVVFAAMGITYEEANFFKKSFEETGAIERAVLFLNLADDPAIER
                     IITPRMALTVAEYLAFDYDMQVLVILTDMTNYAEALREISAAREEVPGRRGYPGYMYTD
                     LATIYERAGRVRGKKGSITQMPILTMPDDDITHPIPDLTGYITEGQIVLSRELHRKGIY
                     PPIDVLPSLSRLMKDGIGKGRTREDHPQLSQQLYAAYAEGRSLRDLVAVVGEEALSETD
                     RKYLKFADRFEREFVAQRYDEDRSIFETLDLGWELLAELPESELKRVRKEYILKYHPKY
                     RKRGS"
     gene            145408..146052
                     /gene="atpD"
                     /locus_tag="TGAM_0148"
                     /note="tg0148"
     CDS             145408..146052
                     /gene="atpD"
                     /locus_tag="TGAM_0148"
                     /EC_number="3.6.3.14"
                     /experiment="gene product confirmed by mass spectrometry"
                     /inference="protein motif:BlastProDom:PD004122
                     VATD_PYRHO_O57731; InterPro:IPR002699 ATPase, V1/A1
                     complex, subunit D"
                     /inference="protein motif:CDD:ATP-synt_D, ATP synthase
                     subunit D"
                     /inference="protein motif:COG:COG1394
                     Archaeal/vacuolar-type H+-ATPase subunit D; C Energy
                     production and conversion"
                     /inference="protein motif:HMMPanther:PTHR11671 VACUOLAR ATP
                     SYNTHASE SUBUNIT D InterPro:IPR002699 ATPase, V1/A1
                     complex, subunit D"
                     /inference="protein motif:HMMPanther:PTHR11671:SF2 V-ATP
                     SYNTHASE SUBUNIT D"
                     /inference="protein motif:HMMPfam:PF01813 ATP-synt_D
                     InterPro:IPR002699 ATPase, V1/A1 complex, subunit D"
                     /inference="protein motif:HMMTigr:TIGR00309
                     V_ATPase_subD:V-type ATPase, D subunit InterPro:IPR002699
                     ATPase, V1/A1 complex, subunit D"
                     /codon_start=1
                     /transl_table=11
                     /product="Archaeal/vacuolar-type H+-ATPase, subunit D
                     (atpD)"
                     /protein_id="ACS32650.1"
                     /translation="MAELLNVKPTRMELLNLKRRIQLAKKGHKLLKDKQDALIMEFFTI
                     YDEALQLRRELNEKMGVAFETLTRAQIEAGTLPLREAALAVKPNKEVEIKRRNVMGVSV
                     PLIEAEGFKRKASERGYAFVSTSPFVDIAAEKFEEVLDLAVRLAEVEETLKRLAREIET
                     TKRRVNALEYIIIPRMEATVKFIKQRLDEMERENFFRLKRVKALIEARSGS"
     gene            146091..147308
                     /locus_tag="TGAM_0149"
                     /note="tg0149"
     CDS             146091..147308
                     /locus_tag="TGAM_0149"
                     /experiment="gene product confirmed by mass spectrometry"
                     /inference="protein motif:CDD:AlaS, Alanyl-tRNA synthetase
                     [Translation, ribosomal structure and biogenesis]"
                     /inference="protein motif:CDD:COG2872, Predicted
                     metal-dependent hydrolases related to alanyl-tRNA
                     synthetase HxxxH domain [General function prediction only]"
                     /inference="protein motif:CDD:tRNA-synt_2c, tRNA
                     synthetases class II (A)"
                     /inference="protein motif:COG:COG2872 Predicted
                     metal-dependent hydrolases related to alanyl-tRNA
                     synthetase HxxxH domain; R General function prediction
                     only"
                     /inference="protein motif:HMMPanther:PTHR11777 ALANYL-TRNA
                     SYNTHETASE"
                     /inference="protein motif:HMMPanther:PTHR11777:SF2
                     ALANYL-TRNA SYNTHETASE"
                     /inference="protein motif:HMMPfam:PF01411 tRNA-synt_2c
                     InterPro:IPR002318 Alanyl-tRNA synthetase, class IIc
                     GO:Molecular Function:alanine-tRNA ligase activity
                     (GO:0004813), Molecular Function:ATP binding (GO:0005524),
                     Biological Process:alanyl-tRNA aminoacylation (GO:0006419)"
                     /inference="protein motif:HMMPfam:PF02272 DHHA1
                     InterPro:IPR003156 Phosphoesterase, DHHA1 GO:Molecular
                     Function:nucleic acid binding (GO:0003676)"
                     /inference="protein motif:HMMPfam:PF07973 tRNA_SAD
                     InterPro:IPR012947 Threonyl/alanyl tRNA synthetase, SAD"
                     /inference="protein motif:ProfileScan:PS50860
                     AA_TRNA_LIGASE_II_ALA InterPro:IPR002318 Alanyl-tRNA
                     synthetase, class IIc GO:Molecular Function:alanine-tRNA
                     ligase activity (GO:0004813), Molecular Function:ATP
                     binding (GO:0005524), Biological Process:alanyl-tRNA
                     aminoacylation (GO:0006419)"
                     /inference="protein motif:superfamily:SSF55186
                     Threonyl-tRNA synthetase (ThrRS), second 'additional'
                     domain"
                     /codon_start=1
                     /transl_table=11
                     /product="Alanyl-tRNA synthetase-related protein
                     (C-terminus)"
                     /protein_id="ACS32651.1"
                     /translation="MTEKLFYRDPYLRETRAKVLHVEKLGDRVRLLLDRTIFYPEGGGQ
                     PSDRGFIEGNGFRVLVDRVYGKDKIWHEGKLEGRFPEKGDEVRLTLDWEWRYENMRAHT
                     GQHILSAVIKGLLGADTTGFQIFPEHGKIEIDYPGELSWELVNEIERKTNEIIWGDVEV
                     EVEVYEELPGELSERLRKPLSEKVKPPIRIVKIGTVDVTPCGGTHVRSTREVGVLKVLN
                     FYRKSRKLWRIEFATGNRALRALNEILKDYWGSLEEMPNKNRPLRERVIELRSELEKLE
                     EEKSKLRRELWRWKAEALIKNARKIDGVRVITLVEEWPMKDAQAFAIYLVEHNPGTVVL
                     IAGENYVVFAKSEKLDVSMRSLLRAVLAEVGGGGGGSDNLAKGGGFRVSPREVLDIAVK
                     KLGELL"
     gene            complement(147305..148135)
                     /locus_tag="TGAM_0150"
                     /note="tg0150"
     CDS             complement(147305..148135)
                     /locus_tag="TGAM_0150"
                     /inference="protein motif:CDD:Alpha_ANH_like_I, This is a
                     subfamily of Adenine nucleotide alpha hydrolases
                     superfamily"
                     /inference="protein motif:CDD:Alpha_ANH_like_II, This is a
                     subfamily of Adenine nucleotide alpha hydrolases
                     superfamily"
                     /inference="protein motif:CDD:Alpha_ANH_like_III, This is a
                     subfamily of Adenine nucleotide alpha hydrolases
                     superfamily"
                     /inference="protein motif:CDD:COG0603, Predicted PP-loop
                     superfamily ATPase [General function prediction only]"
                     /inference="protein motif:CDD:COG1606, ATP-utilizing
                     enzymes of the PP-loop superfamily [General function
                     prediction only]"
                     /inference="protein motif:CDD:CysH, 3'-phosphoadenosine
                     5'-phosphosulfate sulfotransferase (PAPS reductase)/FAD
                     synthetase and related enzymes [Amino acid transport and
                     metabolism / Coenzyme metabolism]"
                     /inference="protein motif:CDD:MesJ, Predicted ATPase of the
                     PP-loop superfamily implicated in cell cycle control [Cell
                     division and chromosome partitioning]"
                     /inference="protein motif:CDD:PAPS_reductase, This domain
                     is found in phosphoadenosine phosphosulphate (PAPS)
                     reductase enzymes or PAPS sulphotransferase"
                     /inference="protein motif:CDD:PP-ATPase, N-terminal domain
                     of predicted ATPase of the PP-loop faimly implicated in
                     cell cycle control [Cell division and chromosome
                     partitioning]"
                     /inference="protein motif:CDD:TrmU, Predicted
                     tRNA(5-methylaminomethyl-2-thiouridylate)
                     methyltransferase, contains the PP-loop ATPase domain
                     [Translation, ribosomal structure and biogenesis]"
                     /inference="protein motif:CDD:tRNA_Me_trans, tRNA methyl
                     transferase"
                     /inference="protein motif:COG:COG0037 Predicted ATPase of
                     the PP-loop superfamily implicated in cell cycle control; D
                     Cell cycle control, cell division, chromosome partitioning"
                     /inference="protein motif:Gene3D:G3D.3.40.50.610 no
                     description"
                     /inference="protein motif:HMMPanther:PTHR11933 TRNA
                     (5-METHYLAMINOMETHYL-2-THIOURIDYLATE)-METHYLTRANSFERASE"
                     /inference="protein motif:HMMPanther:PTHR11933:SF1 TRNA
                     (5-METHYLAMINOMETHYL-2-THIOURIDYLATE)-METHYLTRANSFERASE"
                     /inference="protein motif:HMMPfam:PF06508 ExsB
                     InterPro:IPR004479 ExsB GO:Molecular Function:molecular
                     function unknown (GO:0005554)"
                     /inference="protein motif:HMMPIR:PIRSF036668 Predicted
                     P-loop ATPase, MJ1599 type InterPro:IPR012121 P-loop
                     ATPase, MJ1599-related"
                     /inference="protein motif:superfamily:SSF52402 Adenine
                     nucleotide alpha hydrolases-like"
                     /codon_start=1
                     /transl_table=11
                     /product="P-loop ATPase, MJ1599 type"
                     /protein_id="ACS32652.1"
                     /translation="MLKCSLCVNDERTAKIDIIDGKPICRECQVYLKHPVEGERIRKEL
                     DELMKNVDKAIVAYSGGKDSVVALYLAKEVYKVPELEAVMIDHGLMAEEAIENARRIAE
                     HLGVPFRVLRYDYSDIFRNALLKGQSPCRACSRRTMEKLRKYAIRKGYRYIITGHELPF
                     GHHPYRLMSGGVIQIRLLSMMTEKERFEILKKLPFEFLELPGYTTNCLVLGPALELYWE
                     KHGHSFEHRRIAALVRYGLMSRERAEKELQKPKVPEWQWEIVKKKLGIDFPRVP"
     gene            complement(148172..148834)
                     /locus_tag="TGAM_0151"
                     /note="tg0151"
     CDS             complement(148172..148834)
                     /locus_tag="TGAM_0151"
                     /experiment="gene product confirmed by mass spectrometry"
                     /note="4 probable transmembrane helices predicted by
                     modhmm"
                     /codon_start=1
                     /transl_table=11
                     /product="Conserved hypothetical protein"
                     /protein_id="ACS32653.1"
                     /translation="MMTMIVEKALSLALLSVFLGLNVMVGVARFTVGMGSSVWRRVLRV
                     EIPENEKKGYEILYTVIWIAIGLWAFWKLKDKTLLGAVLGIFTFRSGSNLSKTLIYTVH
                     DQRIVREYSNEGRLLSIIGRASTLSLLIEALFVVTLGIAYKTLSITLKSGMSAGNFLLY
                     LWGAGFLFGLLFGWFVGRNNRGILMSNAFPILVFFMARTGKKKTEEVVRKPLERFRR"
     gene            complement(148855..150225)
                     /locus_tag="TGAM_0152"
                     /note="tg0152"
     CDS             complement(148855..150225)
                     /locus_tag="TGAM_0152"
                     /inference="protein motif:CDD:BPD_transp_1,
                     Binding-protein-dependent transport system inner membrane
                     component"
                     /inference="protein motif:CDD:DppB, ABC-type
                     dipeptide/oligopeptide/nickel transport systems, permease
                     components [Amino acid transport and metabolism / Inorganic
                     ion transport and metabolism]"
                     /inference="protein motif:CDD:DppC, ABC-type
                     dipeptide/oligopeptide/nickel transport systems, permease
                     components [Amino acid transport and metabolism / Inorganic
                     ion transport and metabolism]"
                     /inference="protein motif:COG:COG1173 ABC-type
                     dipeptide/oligopeptide/nickel transport systems, permease
                     components; E Amino acid transport and metabolism"
                     /inference="protein motif:HMMPfam:PF00528 BPD_transp_1
                     InterPro:IPR000515 Binding-protein-dependent transport
                     systems inner membrane component GO:Molecular
                     Function:transporter activity (GO:0005215), Biological
                     Process:transport (GO:0006810), Cellular Component:membrane
                     (GO:0016020)"
                     /inference="protein motif:ProfileScan:PS50928 ABC_TM1
                     InterPro:IPR000515 Binding-protein-dependent transport
                     systems inner membrane component GO:Molecular
                     Function:transporter activity (GO:0005215), Biological
                     Process:transport (GO:0006810), Cellular Component:membrane
                     (GO:0016020)"
                     /note="6 probable transmembrane helices predicted by
                     modhmm"
                     /codon_start=1
                     /transl_table=11
                     /product="ABC-type transport system, permease component"
                     /protein_id="ACS32654.1"
                     /translation="MTEKGERRSGIPRRVSIALLIVAAYIIASLVGPLTIRAEDLKNWN
                     NLDYWDRNPKAKPPEWYGAFKGLPPSEWVRGEYRDGVFRFTYDFHYSLAPEDIVVIMNT
                     TKSIEITMTTPDNETIKLFAGSPSLMNYTLHLKKNYPLFEELAEKRCGTKLTGESFFGK
                     NVFNTVFSEPKEDCLTNPKPLHGKYVITIKAQDSPIIRAMYGGKIPKLEPNETIRVFIA
                     GQSHGFLGTDIFGRDVWVGFLGGMGETLLIAFAGALISVSLGLLLGTLGAIGGKVGTGS
                     NLASRFLTVLPTLPFAMVTIIALGTIELENRVYVIKVHSLSVALVLGILLIGNISRNVR
                     SIVKEELRKGYIESSKALGGNLPWILKKHVSRILVPYGLEQLAITIPGVIALLTLLGFF
                     NISPGFNWSSLMSQTIVYNAQYQFLWWLVLPIGFSMALLAISFVVIANWIEEEFIKM"
     gene            complement(150218..151243)
                     /locus_tag="TGAM_0153"
                     /note="tg0153"
     CDS             complement(150218..151243)
                     /locus_tag="TGAM_0153"
                     /experiment="gene product confirmed by mass spectrometry"
                     /inference="protein motif:CDD:DppB, ABC-type
                     dipeptide/oligopeptide/nickel transport systems, permease
                     components [Amino acid transport and metabolism / Inorganic
                     ion transport and metabolism]"
                     /inference="protein motif:COG:COG0601 ABC-type
                     dipeptide/oligopeptide/nickel transport systems, permease
                     components; E Amino acid transport and metabolism"
                     /inference="protein motif:HMMPfam:PF00528 BPD_transp_1
                     InterPro:IPR000515 Binding-protein-dependent transport
                     systems inner membrane component GO:Molecular
                     Function:transporter activity (GO:0005215), Biological
                     Process:transport (GO:0006810), Cellular Component:membrane
                     (GO:0016020)"
                     /inference="protein motif:ProfileScan:PS50928 ABC_TM1
                     InterPro:IPR000515 Binding-protein-dependent transport
                     systems inner membrane component GO:Molecular
                     Function:transporter activity (GO:0005215), Biological
                     Process:transport (GO:0006810), Cellular Component:membrane
                     (GO:0016020)"
                     /inference="protein motif:superfamily:SSF63999 Thiamin
                     pyrophosphokinase, catalytic domain"
                     /note="5 probable transmembrane helices predicted by
                     modhmm"
                     /codon_start=1
                     /transl_table=11
                     /product="ABC-type transport system, permease component"
                     /protein_id="ACS32655.1"
                     /translation="MRIVRDLLFNLVLISLALLLTATVVAIAEEKADRVTLNTPVDLKT
                     LSPEEMAQYEKYVNEITELKQRMDIESIKTRVRAYFRYLIKEFRGKKLWKTLKTIGLSF
                     AVLTMTTLLIFAFGLYWGLKAGYKGGFWDRVLSALAPLFSGIPAWFWALLFVWTLWWKW
                     DIGDISYTNSLMRAKAYGGAGIMAYLNALLLPVIALTLSNVVVYAFNVRNLVKREAFEE
                     YFFIDGLKGLPDRRIMRKLLRTVLPSFLTFTSYNFLNLMMSAMAVEKLFEVPGIGKVLA
                     DSVEVIYLPNEFGEPKIPHLHFDGFSIFFVAFVMAAFYFLNSTVLEALYLYLDPRREIN
                     D"
     gene            complement(151332..152243)
                     /locus_tag="TGAM_0154"
                     /note="tg0154"
     CDS             complement(151332..152243)
                     /locus_tag="TGAM_0154"
                     /experiment="gene product confirmed by mass spectrometry"
                     /inference="protein motif:CDD:COG0535, Predicted Fe-S
                     oxidoreductases [General function prediction only]"
                     /inference="protein motif:CDD:COG0731, Fe-S oxidoreductases
                     [Energy production and conversion]"
                     /inference="protein motif:CDD:COG2100, Predicted Fe-S
                     oxidoreductase [General function prediction only]"
                     /inference="protein motif:CDD:MoaA, Molybdenum cofactor
                     biosynthesis enzyme [Coenzyme metabolism]"
                     /inference="protein motif:CDD:Radical_SAM, Radical SAM
                     superfamily"
                     /inference="protein motif:COG:COG0535 Predicted Fe-S
                     oxidoreductases; R General function prediction only"
                     /inference="protein motif:HMMPanther:PTHR11228 PUTATIVE
                     MOLYBDOPTERIN COFACTOR SYNTHESIS PROTEIN A"
                     /inference="protein motif:HMMPfam:PF04055 Radical_SAM
                     InterPro:IPR007197 Radical SAM GO:Molecular
                     Function:catalytic activity (GO:0003824), Molecular
                     Function:iron ion binding (GO:0005506)"
                     /inference="protein motif:HMMSmart:SM00729 no description
                     InterPro:IPR006638 Elongator protein 3/MiaB/NifB"
                     /note="Belongs to Radical SAM family"
                     /codon_start=1
                     /transl_table=11
                     /product="Conserved hypothetical protein"
                     /protein_id="ACS32656.1"
                     /translation="MGIKMSWEDFARSMGVEPQILENKEARLLKKFVMDLKIPTHCQGC
                     QGLDLSNPNPVHHPSYELTPACNHDCIFCYSNVAVKLGKAPKPGYYGWENPKAITVSQY
                     GEPLLSPRIVEVNKMLRERFPEARLDLQTNGSLLTEELWEKLDFDLVMISLDASTREKH
                     LKITNADTFDAVVNALRIVGSDESVRSVVRTIFMPGINDEDIPKIAELASSLGVDEMML
                     QPLTIHELNVERLRKAGLDFDRAESVREFLKAAMEAKKYIDVRISGCQLVLYQKMDHLT
                     LFSARRVARDVVPLVKRERNVT"
     gene            152297..152896
                     /locus_tag="TGAM_0155"
                     /note="tg0155"
     CDS             152297..152896
                     /locus_tag="TGAM_0155"
                     /experiment="gene product confirmed by mass spectrometry"
                     /inference="protein motif:CDD:COG1590, Uncharacterized
                     conserved protein [Function unknown]"
                     /inference="protein motif:CDD:DUF207, Uncharacterized ACR,
                     COG1590"
                     /inference="protein motif:COG:COG1590 Uncharacterized
                     conserved protein; S Function unknown"
                     /inference="protein motif:HMMPanther:PTHR18052
                     UNCHARACTERIZED InterPro:IPR003827 Protein of unknown
                     function DUF207"
                     /inference="protein motif:HMMPanther:PTHR18052:SF8
                     UNCHARACTERIZED"
                     /inference="protein motif:HMMPfam:PF02676 DUF207
                     InterPro:IPR003827 Protein of unknown function DUF207"
                     /note="Belongs to DUF207 family"
                     /codon_start=1
                     /transl_table=11
                     /product="Conserved hypothetical protein"
                     /protein_id="ACS32657.1"
                     /translation="MGSENMGFLYIKNFDEQKARAMEGLRRALEEGKVDEDIITLLEKI
                     NALENYFTTSSCSGRISVMEMPHFGDKVNSVWLGKWHREVTVEEVLEAVVRHSKGQLWF
                     LVRSPILHVGARTLEDAVKLLNLAIGLGFKYSNIKSVSHKKLLVEIRSTERMDVPLGSD
                     GELWVDEAYIEKIVTIANDQLRRFKRKLKRLEEEIE"
     gene            153225..154622
                     /locus_tag="TGAM_0156"
                     /note="tg0156"
     CDS             153225..154622
                     /locus_tag="TGAM_0156"
                     /EC_number="2.1.1.113"
                     /experiment="gene product confirmed by mass spectrometry"
                     /inference="protein motif:COG:COG0863 DNA modification
                     methylase; L Replication, recombination and repair"
                     /inference="protein motif:Gene3D:G3D.3.30.70.730 no
                     description"
                     /inference="protein motif:HMMPfam:PF01555 N6_N4_Mtase
                     InterPro:IPR002941 DNA methylase N-4/N-6 GO:Molecular
                     Function:DNA binding (GO:0003677), Biological Process:DNA
                     methylation (GO:0006306), Molecular
                     Function:N-methyltransferase activity (GO:0008170)"
                     /inference="protein motif:ScanRegExp:PS00093 N4_MTASE
                     InterPro:IPR001091 Site-specific DNA-methyltransferase
                     (cytosine-N4-specific) GO:Molecular Function:DNA binding
                     (GO:0003677), Biological Process:DNA methylation
                     (GO:0006306), Molecular Function:N-methyltransferase
                     activity (GO:0008170)"
                     /inference="protein motif:superfamily:SSF53335
                     S-adenosyl-L-methionine-dependent methyltransferases"
                     /codon_start=1
                     /transl_table=11
                     /product="Site-specific DNA-methyltransferase
                     (cytosine-N(4)-specific)"
                     /protein_id="ACS32658.1"
                     /translation="MHLRGRWETMTLDKWIHFKSSSVSEKKDIDSILTELSRKVSQKVT
                     FVNNANEPIHRWFKFPAGFSASLVRNSINIFRITSKDTILDPFTGSGTVNVEAKRLGIT
                     SVGVEAHPLVAKIAQIKTYWEFEPKELYTHVTSIINDIERKLNSKRILHDYEDQIMKSP
                     KLLLKVYPPETLARLYFIRDYITHTNIDDHIRDFLLLALLGILREVTDVDVGWPYILPK
                     KKKRIAKPVMEAFRERVLLMYHDLKEVKEQVQNPAMAEIYNFDSRFLAKIINENSIDFI
                     FTSPPYLNNYDYADRTRLELYFLGWCTSWRDITEKIRRRLMIAATTQVQRSKMRNIKLS
                     GLIPPEVTDELNEKISQLAQEREKRSGKKDYDLMVLGYFNDISRILSQMYAVLKPKKYA
                     VIIVGDSAPYGVYIPTHEYIAKISKFVGFSDYRILLLRERGKRWKAIKGIRRHNIDLGE
                     YMVVLKK"
     gene            complement(154633..155751)
                     /locus_tag="TGAM_0157"
                     /note="tg0157"
     CDS             complement(154633..155751)
                     /locus_tag="TGAM_0157"
                     /inference="protein motif:superfamily:SSF49401 Bacterial
                     adhesins InterPro:IPR008966 Bacterial adhesion"
                     /codon_start=1
                     /transl_table=11
                     /product="Hypothetical protein"
                     /protein_id="ACS32659.1"
                     /translation="MRGCYEEVRETLEEAISKLNNKNIRINKDPPWIIVSLRSQPKAYL
                     YVNCNKEILKVFLCLNKEKTPDCILVYDTKSEVNKEVLSNRLKILLKVATNSNYASTLG
                     EDLGRILEDSIHEILLEFSKKHKNVKVSREEKWKDRDGDEHKLDFIIYVNNKPVVVLES
                     KFLRYKKHMRDKGSRVIDSLTEIRKRYPSIAMAIAILVGNWTKGSLKAMDHKKIKTITL
                     PLEKFSEIFKKFKIEINWDEKDRVTPFLSLLKLKMILNKEEFSDVVLLDNISYTSDPLT
                     NIKEDIKKQISKPLFKLLDEAINPDNEKIEKINIDIYTNIGRIISLDTQNINEARMFLD
                     CIADTKNISSLIDKITKQKLKTQQEKIDKYLK"
     gene            complement(155843..156658)
                     /locus_tag="TGAM_0158"
                     /note="tg0158"
     CDS             complement(155843..156658)
                     /locus_tag="TGAM_0158"
                     /experiment="gene product confirmed by mass spectrometry"
                     /inference="protein motif:CDD:COG2441, Predicted butyrate
                     kinase [Energy production and conversion]"
                     /inference="protein motif:CDD:DUF1464, Protein of unknown
                     function (DUF1464)"
                     /inference="protein motif:COG:COG2441 Predicted butyrate
                     kinase; C Energy production and conversion"
                     /inference="protein motif:HMMPfam:PF07318 DUF1464
                     InterPro:IPR009927 Protein of unknown function DUF1464"
                     /inference="protein motif:superfamily:SSF53067 Actin-like
                     ATPase domain"
                     /note="Belongs to DUF1464 family"
                     /codon_start=1
                     /transl_table=11
                     /product="Conserved hypothetical protein"
                     /protein_id="ACS32660.1"
                     /translation="MKEIPVLLGLQEMVDQMAQKGMNVWFIPGVIHLPTVPEWRKYNRV
                     DMGTADKMAITVLGIYDQAKRLGLEYSEVSFVLLEVGFGYNYAGAVKGGKIVDGIGGTI
                     FPGPAYVNSGALDGEVAYLMGRIKKWHLFWGGATVIAANEILPPEEFAKRLDEEPFSKA
                     WEAMKDGFIKAVASELAVVGDAKEIILSGRLMRIDELRKDVEDTFEELFDLPVVRQRGL
                     EGKAKEAAQGSAIIGDGLVGGQFRELVEHVEIKKSRGSVLDYVKLPLDV"
     gene            complement(157054..158694)
                     /gene="thsA-1"
                     /locus_tag="TGAM_0159"
                     /note="tg0159"
     CDS             complement(157054..158694)
                     /gene="thsA-1"
                     /locus_tag="TGAM_0159"
                     /experiment="gene product confirmed by mass spectrometry"
                     /inference="protein motif:COG:COG0459 Chaperonin GroEL
                     (HSP60 family); O Posttranslational modification, protein
                     turnover, chaperones"
                     /inference="protein motif:FPrintScan:PR00298 CHAPERONIN60
                     InterPro:IPR001844 Chaperonin Cpn60 GO:Molecular
                     Function:protein binding (GO:0005515), Molecular
                     Function:ATP binding (GO:0005524), Biological
                     Process:cellular protein metabolism (GO:0044267)"
                     /inference="protein motif:FPrintScan:PR00304 TCOMPLEXTCP1
                     InterPro:IPR002423 Chaperonin Cpn60/TCP-1 GO:Molecular
                     Function:protein binding (GO:0005515), Molecular
                     Function:ATP binding (GO:0005524), Biological
                     Process:cellular protein metabolism (GO:0044267)"
                     /inference="protein motif:Gene3D:G3D.1.10.560.10 no
                     description"
                     /inference="protein motif:HMMPanther:PTHR11353 T-COMPLEX
                     PROTEIN 1-RELATED InterPro:IPR002423 Chaperonin Cpn60/TCP-1
                     GO:Molecular Function:protein binding (GO:0005515),
                     Molecular Function:ATP binding (GO:0005524), Biological
                     Process:cellular protein metabolism (GO:0044267)"
                     /inference="protein motif:HMMPanther:PTHR11353:SF2
                     T-COMPLEX PROTEIN 1-RELATED"
                     /inference="protein motif:HMMPfam:PF00118 Cpn60_TCP1
                     InterPro:IPR002423 Chaperonin Cpn60/TCP-1 GO:Molecular
                     Function:protein binding (GO:0005515), Molecular
                     Function:ATP binding (GO:0005524), Biological
                     Process:cellular protein metabolism (GO:0044267)"
                     /inference="protein motif:HMMTigr:TIGR02339
                     thermosome_arch:thermosome, various InterPro:IPR012714
                     Thermosome, archaeal"
                     /inference="protein motif:ScanRegExp:PS00750 TCP1_1
                     InterPro:IPR002194 Chaperonin TCP-1"
                     /inference="protein motif:ScanRegExp:PS00751 TCP1_2
                     InterPro:IPR002194 Chaperonin TCP-1"
                     /inference="protein motif:ScanRegExp:PS00995 TCP1_3
                     InterPro:IPR002194 Chaperonin TCP-1"
                     /inference="protein motif:superfamily:SSF48592 GroEL
                     equatorial domain-like InterPro:IPR008950 GroEL-like
                     chaperone, ATPase GO:Molecular Function:ATP binding
                     (GO:0005524), Biological Process:protein folding
[truncated: 7,932,724 more chars]
