# Supplementary material for: Bioinformatic Assessment of Factors Affecting the Correlation between Protein Abundance and Elongation Efficiency in Prokaryotes
Source: Int J Mol Sci. 2022 Oct 9;23(19):11996. doi: 10.3390/ijms231911996 (PMC9570070; doi:10.3390/ijms231911996)
Supplement: Supplementary file 1 [file ijms-23-11996-s001.zip › EloE/log/EEIEngine.log]

2022-09-22 12:02:11,174  INFO NewTask EEIEngine:engine:91 - 1 of 28
Acidithiobacillus ferrooxidans ATCC 23270 243159
2022-09-22 12:02:11,999  INFO NewTask OrganismBuilder:getOrganism:35 - Organism: acidithiobacillus ferrooxidans atcc 23270
Genome size: 2982.397 Kbp
Chromosomes number: 1
Genes number: 3147
Ribosomal genes number: 54
Pseudo genes number: 0
Short genes number: 0
tRNA genes number: 81
GC-composition: 58.77245718795989%
2022-09-22 12:02:24,034  INFO NewTask EEI_Counter:countEEI:41 - M1=1	R1=54
2022-09-22 12:02:24,064  INFO NewTask EEI_Counter:countEEI:47 - M2=42	R2=47
2022-09-22 12:02:24,080  INFO NewTask EEI_Counter:countEEI:53 - M3=36	R3=48
2022-09-22 12:02:24,168  INFO NewTask EEI_Counter:countEEI:59 - M4=34	R4=51
2022-09-22 12:02:24,212  INFO NewTask EEI_Counter:countEEI:65 - M5=42	R5=48
2022-09-22 12:02:24,236  INFO NewTask EEIEngine:engine:261 - Max index: M2=42	R2=47
2022-09-22 12:02:24,238  INFO NewTask EEIEngine:engine:275 - index = 2
2022-09-22 12:02:26,739  INFO NewTask EEIEngine:engine:91 - 2 of 28
Bacillus anthracis str. 'Ames Ancestor' 260799
2022-09-22 12:02:27,474  INFO NewTask OrganismBuilder:getOrganism:35 - Organism: bacillus anthracis str. sterne
Genome size: 5228.663 Kbp
Chromosomes number: 1
Genes number: 5287
Ribosomal genes number: 58
Pseudo genes number: 0
Short genes number: 0
tRNA genes number: 95
GC-composition: 35.3794459501406%
2022-09-22 12:02:43,555  INFO NewTask EEI_Counter:countEEI:41 - M1=76	R1=48
2022-09-22 12:02:43,562  INFO NewTask EEI_Counter:countEEI:47 - M2=38	R2=46
2022-09-22 12:02:43,574  INFO NewTask EEI_Counter:countEEI:53 - M3=-43	R3=55
2022-09-22 12:02:43,643  INFO NewTask EEI_Counter:countEEI:59 - M4=77	R4=46
2022-09-22 12:02:43,697  INFO NewTask EEI_Counter:countEEI:65 - M5=-47	R5=51
2022-09-22 12:02:43,723  INFO NewTask EEIEngine:engine:261 - Max index: M4=77	R4=46
2022-09-22 12:02:43,726  INFO NewTask EEIEngine:engine:275 - index = 4
2022-09-22 12:02:45,806  INFO NewTask EEIEngine:engine:91 - 3 of 28
Bacillus subtilis subsp. subtilis str. 168 224308
2022-09-22 12:23:48,862  INFO NewTask EEIEngine:engine:91 - 1 of 26
Acidithiobacillus ferrooxidans ATCC 23270 243159
2022-09-22 12:23:48,866  INFO NewTask EEIEngine:engine:91 - 2 of 26
Bacillus anthracis str. 'Ames Ancestor' 260799
2022-09-22 12:23:48,871  INFO NewTask EEIEngine:engine:91 - 3 of 26
Bacteroides thetaiotaomicron VPI-5482 226186
2022-09-22 12:23:49,859  INFO NewTask OrganismBuilder:getOrganism:35 - Organism: bacteroides thetaiotaomicron vpi-5482
Genome size: 6313.399 Kbp
Chromosomes number: 1
Genes number: 4828
Ribosomal genes number: 54
Pseudo genes number: 0
Short genes number: 0
tRNA genes number: 71
GC-composition: 42.7245133722738%
2022-09-22 12:24:11,857  INFO NewTask EEI_Counter:countEEI:41 - M1=91	R1=20
2022-09-22 12:24:11,896  INFO NewTask EEI_Counter:countEEI:47 - M2=-15	R2=58
2022-09-22 12:24:11,929  INFO NewTask EEI_Counter:countEEI:53 - M3=17	R3=60
2022-09-22 12:24:12,041  INFO NewTask EEI_Counter:countEEI:59 - M4=72	R4=37
2022-09-22 12:24:12,112  INFO NewTask EEI_Counter:countEEI:65 - M5=50	R5=41
2022-09-22 12:24:12,123  INFO NewTask EEIEngine:engine:261 - Max index: M1=91	R1=20
2022-09-22 12:24:12,124  INFO NewTask EEIEngine:engine:275 - index = 1
2022-09-22 12:24:15,265  INFO NewTask EEIEngine:engine:91 - 4 of 26
Bartonella henselae str. Houston-1 283166
2022-09-22 12:24:15,587  INFO NewTask OrganismBuilder:getOrganism:35 - Organism: bartonella henselae str. houston-1
Genome size: 1931.047 Kbp
Chromosomes number: 1
Genes number: 1612
Ribosomal genes number: 54
Pseudo genes number: 124
Short genes number: 3
tRNA genes number: 44
GC-composition: 38.23034861399024%
2022-09-22 12:24:20,898  INFO NewTask EEI_Counter:countEEI:41 - M1=54	R1=42
2022-09-22 12:24:20,900  INFO NewTask EEI_Counter:countEEI:47 - M2=32	R2=53
2022-09-22 12:24:20,909  INFO NewTask EEI_Counter:countEEI:53 - M3=-5	R3=57
2022-09-22 12:24:20,927  INFO NewTask EEI_Counter:countEEI:59 - M4=61	R4=41
2022-09-22 12:24:20,935  INFO NewTask EEI_Counter:countEEI:65 - M5=16	R5=60
2022-09-22 12:24:20,952  INFO NewTask EEIEngine:engine:261 - Max index: M4=61	R4=41
2022-09-22 12:24:20,957  INFO NewTask EEIEngine:engine:275 - index = 4
2022-09-22 12:24:21,803  INFO NewTask EEIEngine:engine:91 - 5 of 26
Campylobacter jejuni subsp. jejuni NCTC 11168 192222
2022-09-22 12:24:22,294  INFO NewTask OrganismBuilder:getOrganism:35 - Organism: campylobacter jejuni subsp. jejuni nctc 11168 = atcc 700819
Genome size: 1641.481 Kbp
Chromosomes number: 1
Genes number: 1643
Ribosomal genes number: 53
Pseudo genes number: 19
Short genes number: 1
tRNA genes number: 43
GC-composition: 30.54857168617852%
2022-09-22 12:24:27,790  INFO NewTask EEI_Counter:countEEI:41 - M1=-44	R1=53
2022-09-22 12:24:27,793  INFO NewTask EEI_Counter:countEEI:47 - M2=67	R2=37
2022-09-22 12:24:27,797  INFO NewTask EEI_Counter:countEEI:53 - M3=-25	R3=57
2022-09-22 12:24:27,810  INFO NewTask EEI_Counter:countEEI:59 - M4=34	R4=67
2022-09-22 12:24:27,823  INFO NewTask EEI_Counter:countEEI:65 - M5=-49	R5=42
2022-09-22 12:24:27,837  INFO NewTask EEIEngine:engine:261 - Max index: M2=67	R2=37
2022-09-22 12:24:27,838  INFO NewTask EEIEngine:engine:275 - index = 2
2022-09-22 12:24:28,616  INFO NewTask EEIEngine:engine:91 - 6 of 26
Deinococcus deserti VCD115 546414
2022-09-22 12:24:28,867  INFO NewTask OrganismBuilder:getOrganism:35 - Organism: deinococcus deserti vcd115
Genome size: 3915.329 Kbp
Chromosomes number: 1
Genes number: 3491
Ribosomal genes number: 55
Pseudo genes number: 30
Short genes number: 13
tRNA genes number: 48
GC-composition: 62.00528742284492%
2022-09-22 12:24:40,631  INFO NewTask EEI_Counter:countEEI:41 - M1=87	R1=28
2022-09-22 12:24:40,634  INFO NewTask EEI_Counter:countEEI:47 - M2=25	R2=54
2022-09-22 12:24:40,641  INFO NewTask EEI_Counter:countEEI:53 - M3=14	R3=56
2022-09-22 12:24:40,671  INFO NewTask EEI_Counter:countEEI:59 - M4=86	R4=20
2022-09-22 12:24:40,698  INFO NewTask EEI_Counter:countEEI:65 - M5=65	R5=49
2022-09-22 12:24:40,710  INFO NewTask EEIEngine:engine:261 - Max index: M1=87	R1=28
2022-09-22 12:24:40,712  INFO NewTask EEIEngine:engine:275 - index = 1
2022-09-22 12:24:41,990  INFO NewTask EEIEngine:engine:91 - 7 of 26
Desulfovibrio vulgaris 882
2022-09-22 12:24:42,280  INFO NewTask OrganismBuilder:getOrganism:35 - Organism: desulfovibrio vulgaris str. hildenborough
Genome size: 3793.159 Kbp
Chromosomes number: 1
Genes number: 3531
Ribosomal genes number: 55
Pseudo genes number: 0
Short genes number: 2
tRNA genes number: 68
GC-composition: 62.94526541070385%
2022-09-22 12:24:54,633  INFO NewTask EEI_Counter:countEEI:41 - M1=61	R1=34
2022-09-22 12:24:54,636  INFO NewTask EEI_Counter:countEEI:47 - M2=42	R2=39
2022-09-22 12:24:54,642  INFO NewTask EEI_Counter:countEEI:53 - M3=38	R3=46
2022-09-22 12:24:54,658  INFO NewTask EEI_Counter:countEEI:59 - M4=79	R4=18
2022-09-22 12:24:54,673  INFO NewTask EEI_Counter:countEEI:65 - M5=71	R5=37
2022-09-22 12:24:54,686  INFO NewTask EEIEngine:engine:261 - Max index: M4=79	R4=18
2022-09-22 12:24:54,687  INFO NewTask EEIEngine:engine:275 - index = 4
2022-09-22 12:24:55,995  INFO NewTask EEIEngine:engine:91 - 8 of 26
Escherichia coli str. K-12 substr. MG1655 511145
2022-09-22 12:24:56,256  INFO NewTask OrganismBuilder:getOrganism:35 - Organism: escherichia coli str. k-12 substr. mg1655
Genome size: 4641.652 Kbp
Chromosomes number: 1
Genes number: 4357
Ribosomal genes number: 59
Pseudo genes number: 132
Short genes number: 46
tRNA genes number: 86
GC-composition: 50.79070985933456%
2022-09-22 12:25:10,580  INFO NewTask EEI_Counter:countEEI:41 - M1=87	R1=30
2022-09-22 12:25:10,584  INFO NewTask EEI_Counter:countEEI:47 - M2=13	R2=63
2022-09-22 12:25:10,586  INFO NewTask EEI_Counter:countEEI:53 - M3=14	R3=53
2022-09-22 12:25:10,603  INFO NewTask EEI_Counter:countEEI:59 - M4=82	R4=34
2022-09-22 12:25:10,624  INFO NewTask EEI_Counter:countEEI:65 - M5=75	R5=36
2022-09-22 12:25:10,632  INFO NewTask EEIEngine:engine:261 - Max index: M1=87	R1=30
2022-09-22 12:25:10,632  INFO NewTask EEIEngine:engine:275 - index = 1
2022-09-22 12:25:11,951  INFO NewTask EEIEngine:engine:91 - 9 of 26
Halobacterium salinarum 64091
2022-09-22 12:25:12,390  INFO NewTask OrganismBuilder:getOrganism:35 - Organism: halobacterium salinarum nrc-1
Genome size: 2611.01 Kbp
Chromosomes number: 1
Genes number: 2605
Ribosomal genes number: 56
Pseudo genes number: 0
Short genes number: 0
tRNA genes number: 47
GC-composition: 64.92342043883401%
2022-09-22 12:25:20,790  INFO NewTask EEI_Counter:countEEI:41 - M1=-6	R1=35
2022-09-22 12:25:20,792  INFO NewTask EEI_Counter:countEEI:47 - M2=14	R2=41
2022-09-22 12:25:20,795  INFO NewTask EEI_Counter:countEEI:53 - M3=5	R3=42
2022-09-22 12:25:20,804  INFO NewTask EEI_Counter:countEEI:59 - M4=36	R4=41
2022-09-22 12:25:20,815  INFO NewTask EEI_Counter:countEEI:65 - M5=29	R5=43
2022-09-22 12:25:20,825  INFO NewTask EEIEngine:engine:261 - Max index: M4=36	R4=41
2022-09-22 12:25:20,826  INFO NewTask EEIEngine:engine:275 - index = 4
2022-09-22 12:25:21,693  INFO NewTask EEIEngine:engine:91 - 10 of 26
Helicobacter pylori 26695 85962
2022-09-22 12:25:22,103  INFO NewTask OrganismBuilder:getOrganism:35 - Organism: helicobacter pylori 26695
Genome size: 1667.867 Kbp
Chromosomes number: 1
Genes number: 1566
Ribosomal genes number: 52
Pseudo genes number: 0
Short genes number: 14
tRNA genes number: 36
GC-composition: 38.873183533219375%
2022-09-22 12:25:27,825  INFO NewTask EEI_Counter:countEEI:41 - M1=-34	R1=55
2022-09-22 12:25:27,827  INFO NewTask EEI_Counter:countEEI:47 - M2=51	R2=44
2022-09-22 12:25:27,831  INFO NewTask EEI_Counter:countEEI:53 - M3=-10	R3=63
2022-09-22 12:25:27,837  INFO NewTask EEI_Counter:countEEI:59 - M4=32	R4=52
2022-09-22 12:25:27,843  INFO NewTask EEI_Counter:countEEI:65 - M5=-24	R5=59
2022-09-22 12:25:27,862  INFO NewTask EEIEngine:engine:261 - Max index: M2=51	R2=44
2022-09-22 12:25:27,863  INFO NewTask EEIEngine:engine:275 - index = 2
2022-09-22 12:25:28,577  INFO NewTask EEIEngine:engine:91 - 11 of 26
Lactococcus lactis subsp. lactis Il1403 272623
2022-09-22 12:25:28,909  INFO NewTask OrganismBuilder:getOrganism:35 - Organism: lactococcus lactis subsp. lactis il1403
Genome size: 2365.589 Kbp
Chromosomes number: 1
Genes number: 2266
Ribosomal genes number: 62
Pseudo genes number: 0
Short genes number: 0
tRNA genes number: 0
GC-composition: 35.329383083874674%
2022-09-22 12:25:36,406  INFO NewTask EEI_Counter:countEEI:41 - M1=76	R1=49
2022-09-22 12:25:36,410  INFO NewTask EEI_Counter:countEEI:47 - M2=46	R2=50
2022-09-22 12:25:36,413  INFO NewTask EEI_Counter:countEEI:53 - M3=-37	R3=62
2022-09-22 12:25:36,423  INFO NewTask EEI_Counter:countEEI:59 - M4=75	R4=52
2022-09-22 12:25:36,441  INFO NewTask EEI_Counter:countEEI:65 - M5=-19	R5=70
2022-09-22 12:25:36,454  INFO NewTask EEIEngine:engine:261 - Max index: M1=76	R1=49
2022-09-22 12:25:36,455  INFO NewTask EEIEngine:engine:275 - index = 1
2022-09-22 12:25:37,332  INFO NewTask EEIEngine:engine:91 - 12 of 26
Legionella pneumophila subsp. pneumophila str. Philadelphia 1 272624
2022-09-22 12:25:37,627  INFO NewTask OrganismBuilder:getOrganism:35 - Organism: legionella pneumophila subsp. pneumophila str. philadelphia 1
Genome size: 3397.754 Kbp
Chromosomes number: 1
Genes number: 2942
Ribosomal genes number: 55
Pseudo genes number: 0
Short genes number: 0
tRNA genes number: 43
GC-composition: 38.26951568595019%
2022-09-22 12:25:49,377  INFO NewTask EEI_Counter:countEEI:41 - M1=14	R1=62
2022-09-22 12:25:49,380  INFO NewTask EEI_Counter:countEEI:47 - M2=27	R2=61
2022-09-22 12:25:49,382  INFO NewTask EEI_Counter:countEEI:53 - M3=-11	R3=59
2022-09-22 12:25:49,396  INFO NewTask EEI_Counter:countEEI:59 - M4=66	R4=43
2022-09-22 12:25:49,409  INFO NewTask EEI_Counter:countEEI:65 - M5=-10	R5=57
2022-09-22 12:25:49,422  INFO NewTask EEIEngine:engine:261 - Max index: M4=66	R4=43
2022-09-22 12:25:49,423  INFO NewTask EEIEngine:engine:275 - index = 4
2022-09-22 12:25:50,397  INFO NewTask EEIEngine:engine:91 - 13 of 26
Leptospira interrogans serovar Copenhageni str. Fiocruz L1-130 267671
2022-09-22 12:25:50,608  INFO NewTask OrganismBuilder:getOrganism:35 - Organism: leptospira interrogans serovar copenhageni str. fiocruz l1-130
Genome size: 4277.185 Kbp
Chromosomes number: 1
Genes number: 3394
Ribosomal genes number: 54
Pseudo genes number: 0
Short genes number: 0
tRNA genes number: 37
GC-composition: 35.049524395133716%
2022-09-22 12:26:02,231  INFO NewTask EEI_Counter:countEEI:41 - M1=-60	R1=45
2022-09-22 12:26:02,233  INFO NewTask EEI_Counter:countEEI:47 - M2=59	R2=42
2022-09-22 12:26:02,238  INFO NewTask EEI_Counter:countEEI:53 - M3=-38	R3=53
2022-09-22 12:26:02,251  INFO NewTask EEI_Counter:countEEI:59 - M4=49	R4=52
2022-09-22 12:26:02,269  INFO NewTask EEI_Counter:countEEI:65 - M5=-61	R5=34
2022-09-22 12:26:02,281  INFO NewTask EEIEngine:engine:261 - Max index: M2=59	R2=42
2022-09-22 12:26:02,282  INFO NewTask EEIEngine:engine:275 - index = 2
2022-09-22 12:26:03,893  INFO NewTask EEIEngine:engine:91 - 14 of 26
Listeria monocytogenes EGD-e 169963
2022-09-22 12:26:04,124  INFO NewTask OrganismBuilder:getOrganism:35 - Organism: listeria monocytogenes egd-e
Genome size: 2944.528 Kbp
Chromosomes number: 1
Genes number: 2867
Ribosomal genes number: 58
Pseudo genes number: 0
Short genes number: 0
tRNA genes number: 67
GC-composition: 37.98102785913396%
2022-09-22 12:26:13,363  INFO NewTask EEI_Counter:countEEI:41 - M1=79	R1=36
2022-09-22 12:26:13,365  INFO NewTask EEI_Counter:countEEI:47 - M2=28	R2=59
2022-09-22 12:26:13,369  INFO NewTask EEI_Counter:countEEI:53 - M3=-23	R3=62
2022-09-22 12:26:13,381  INFO NewTask EEI_Counter:countEEI:59 - M4=77	R4=38
2022-09-22 12:26:13,391  INFO NewTask EEI_Counter:countEEI:65 - M5=13	R5=61
2022-09-22 12:26:13,400  INFO NewTask EEIEngine:engine:261 - Max index: M1=79	R1=36
2022-09-22 12:26:13,402  INFO NewTask EEIEngine:engine:275 - index = 1
2022-09-22 12:26:14,747  INFO NewTask EEIEngine:engine:91 - 15 of 26
Microcystis aeruginosa NIES-843 449447
2022-09-22 12:26:15,029  INFO NewTask OrganismBuilder:getOrganism:35 - Organism: microcystis aeruginosa nies-843
Genome size: 5842.795 Kbp
Chromosomes number: 1
Genes number: 6311
Ribosomal genes number: 54
Pseudo genes number: 0
Short genes number: 0
tRNA genes number: 42
GC-composition: 42.33063114485447%
2022-09-22 12:26:34,636  INFO NewTask EEI_Counter:countEEI:41 - M1=-44	R1=39
2022-09-22 12:26:34,644  INFO NewTask EEI_Counter:countEEI:47 - M2=44	R2=48
2022-09-22 12:26:34,652  INFO NewTask EEI_Counter:countEEI:53 - M3=-46	R3=45
2022-09-22 12:26:34,699  INFO NewTask EEI_Counter:countEEI:59 - M4=55	R4=46
2022-09-22 12:26:34,734  INFO NewTask EEI_Counter:countEEI:65 - M5=-53	R5=33
2022-09-22 12:26:34,745  INFO NewTask EEIEngine:engine:261 - Max index: M4=55	R4=46
2022-09-22 12:26:34,746  INFO NewTask EEIEngine:engine:275 - index = 4
2022-09-22 12:26:36,819  INFO NewTask EEIEngine:engine:91 - 16 of 26
Mycobacterium tuberculosis H37Rv 83332
2022-09-22 12:26:37,121  INFO NewTask OrganismBuilder:getOrganism:35 - Organism: mycobacterium tuberculosis h37rv
Genome size: 4411.532 Kbp
Chromosomes number: 1
Genes number: 4031
Ribosomal genes number: 57
Pseudo genes number: 13
Short genes number: 2
tRNA genes number: 45
GC-composition: 65.61466628826449%
2022-09-22 12:26:53,999  INFO NewTask EEI_Counter:countEEI:41 - M1=-7	R1=60
2022-09-22 12:26:54,005  INFO NewTask EEI_Counter:countEEI:47 - M2=18	R2=56
2022-09-22 12:26:54,010  INFO NewTask EEI_Counter:countEEI:53 - M3=8	R3=61
2022-09-22 12:26:54,045  INFO NewTask EEI_Counter:countEEI:59 - M4=36	R4=63
2022-09-22 12:26:54,073  INFO NewTask EEI_Counter:countEEI:65 - M5=29	R5=69
2022-09-22 12:26:54,086  INFO NewTask EEIEngine:engine:261 - Max index: M4=36	R4=63
2022-09-22 12:26:54,088  INFO NewTask EEIEngine:engine:275 - index = 4
2022-09-22 12:26:56,070  INFO NewTask EEIEngine:engine:91 - 17 of 26
Mycoplasma pneumoniae FH 722438
2022-09-22 12:26:56,252  INFO NewTask OrganismBuilder:getOrganism:35 - Organism: mycoplasma pneumoniae fh
Genome size: 811.088 Kbp
Chromosomes number: 1
Genes number: 629
Ribosomal genes number: 48
Pseudo genes number: 0
Short genes number: 0
tRNA genes number: 36
GC-composition: 40.00367407728878%
2022-09-22 12:27:00,328  INFO NewTask EEI_Counter:countEEI:41 - M1=-11	R1=55
2022-09-22 12:27:00,336  INFO NewTask EEI_Counter:countEEI:47 - M2=34	R2=54
2022-09-22 12:27:00,340  INFO NewTask EEI_Counter:countEEI:53 - M3=-28	R3=58
2022-09-22 12:27:00,345  INFO NewTask EEI_Counter:countEEI:59 - M4=28	R4=60
2022-09-22 12:27:00,360  INFO NewTask EEI_Counter:countEEI:65 - M5=-30	R5=52
2022-09-22 12:27:00,375  INFO NewTask EEIEngine:engine:261 - Max index: M2=34	R2=54
2022-09-22 12:27:00,385  INFO NewTask EEIEngine:engine:275 - index = 2
2022-09-22 12:27:00,683  INFO NewTask EEIEngine:engine:91 - 18 of 26
Neisseria meningitidis MC58 122586
2022-09-22 12:27:00,834  INFO NewTask OrganismBuilder:getOrganism:35 - Organism: neisseria meningitidis mc58
Genome size: 2272.36 Kbp
Chromosomes number: 1
Genes number: 2063
Ribosomal genes number: 56
Pseudo genes number: 0
Short genes number: 5
tRNA genes number: 0
GC-composition: 51.52783889876604%
2022-09-22 12:27:09,284  INFO NewTask EEI_Counter:countEEI:41 - M1=25	R1=56
2022-09-22 12:27:09,286  INFO NewTask EEI_Counter:countEEI:47 - M2=41	R2=45
2022-09-22 12:27:09,294  INFO NewTask EEI_Counter:countEEI:53 - M3=54	R3=39
2022-09-22 12:27:09,315  INFO NewTask EEI_Counter:countEEI:59 - M4=8	R4=58
2022-09-22 12:27:09,332  INFO NewTask EEI_Counter:countEEI:65 - M5=79	R5=33
2022-09-22 12:27:09,348  INFO NewTask EEIEngine:engine:261 - Max index: M5=79	R5=33
2022-09-22 12:27:09,349  INFO NewTask EEIEngine:engine:275 - index = 5
2022-09-22 12:27:10,275  INFO NewTask EEIEngine:engine:91 - 19 of 26
Pseudomonas aeruginosa PAO1 208964
2022-09-22 12:27:10,729  INFO NewTask OrganismBuilder:getOrganism:35 - Organism: pseudomonas aeruginosa pao1
Genome size: 6264.404 Kbp
Chromosomes number: 1
Genes number: 5571
Ribosomal genes number: 54
Pseudo genes number: 0
Short genes number: 3
tRNA genes number: 63
GC-composition: 66.55573299550923%
2022-09-22 12:27:34,890  INFO NewTask EEI_Counter:countEEI:41 - M1=-75	R1=27
2022-09-22 12:27:34,899  INFO NewTask EEI_Counter:countEEI:47 - M2=83	R2=18
2022-09-22 12:27:34,913  INFO NewTask EEI_Counter:countEEI:53 - M3=83	R3=17
2022-09-22 12:27:34,981  INFO NewTask EEI_Counter:countEEI:59 - M4=24	R4=43
2022-09-22 12:27:35,023  INFO NewTask EEI_Counter:countEEI:65 - M5=44	R5=34
2022-09-22 12:27:35,036  INFO NewTask EEIEngine:engine:261 - Max index: M3=83	R3=17
2022-09-22 12:27:35,037  INFO NewTask EEIEngine:engine:275 - index = 3
2022-09-22 12:27:37,770  INFO NewTask EEIEngine:engine:91 - 20 of 26
Salmonella Typhimurium 99287
2022-09-22 12:27:38,162  INFO NewTask OrganismBuilder:getOrganism:35 - Organism: salmonella enterica subsp. enterica serovar typhimurium str. lt2
Genome size: 4971.383 Kbp
Chromosomes number: 1
Genes number: 4554
Ribosomal genes number: 59
Pseudo genes number: 0
Short genes number: 7
tRNA genes number: 85
GC-composition: 52.02872118281774%
2022-09-22 12:27:55,146  INFO NewTask EEI_Counter:countEEI:41 - M1=85	R1=39
2022-09-22 12:27:55,163  INFO NewTask EEI_Counter:countEEI:47 - M2=24	R2=63
2022-09-22 12:27:55,168  INFO NewTask EEI_Counter:countEEI:53 - M3=30	R3=47
2022-09-22 12:27:55,196  INFO NewTask EEI_Counter:countEEI:59 - M4=82	R4=42
2022-09-22 12:27:55,217  INFO NewTask EEI_Counter:countEEI:65 - M5=82	R5=38
2022-09-22 12:27:55,230  INFO NewTask EEIEngine:engine:261 - Max index: M1=85	R1=39
2022-09-22 12:27:55,230  INFO NewTask EEIEngine:engine:275 - index = 1
2022-09-22 12:27:57,018  INFO NewTask EEIEngine:engine:91 - 21 of 26
Shigella flexneri 2a str. 301 198214
2022-09-22 12:27:57,712  INFO NewTask OrganismBuilder:getOrganism:35 - Organism: shigella flexneri 2a str. 301
Genome size: 4848.82 Kbp
Chromosomes number: 1
Genes number: 4698
Ribosomal genes number: 57
Pseudo genes number: 254
Short genes number: 9
tRNA genes number: 97
GC-composition: 50.44544858336668%
2022-09-22 12:28:11,852  INFO NewTask EEI_Counter:countEEI:41 - M1=94	R1=12
2022-09-22 12:28:11,856  INFO NewTask EEI_Counter:countEEI:47 - M2=7	R2=63
2022-09-22 12:28:11,867  INFO NewTask EEI_Counter:countEEI:53 - M3=5	R3=52
2022-09-22 12:28:11,909  INFO NewTask EEI_Counter:countEEI:59 - M4=88	R4=18
2022-09-22 12:28:11,926  INFO NewTask EEI_Counter:countEEI:65 - M5=79	R5=35
2022-09-22 12:28:11,936  INFO NewTask EEIEngine:engine:261 - Max index: M1=94	R1=12
2022-09-22 12:28:11,937  INFO NewTask EEIEngine:engine:275 - index = 1
2022-09-22 12:28:13,730  INFO NewTask EEIEngine:engine:91 - 22 of 26
Staphylococcus aureus subsp. aureus Mu50 158878
2022-09-22 12:28:13,909  INFO NewTask OrganismBuilder:getOrganism:35 - Organism: staphylococcus aureus subsp. aureus mu50
Genome size: 2923.636 Kbp
Chromosomes number: 1
Genes number: 2733
Ribosomal genes number: 59
Pseudo genes number: 0
Short genes number: 5
tRNA genes number: 60
GC-composition: 32.61900592276193%
2022-09-22 12:28:23,365  INFO NewTask EEI_Counter:countEEI:41 - M1=83	R1=25
2022-09-22 12:28:23,375  INFO NewTask EEI_Counter:countEEI:47 - M2=48	R2=47
2022-09-22 12:28:23,383  INFO NewTask EEI_Counter:countEEI:53 - M3=-32	R3=62
2022-09-22 12:28:23,395  INFO NewTask EEI_Counter:countEEI:59 - M4=81	R4=28
2022-09-22 12:28:23,410  INFO NewTask EEI_Counter:countEEI:65 - M5=-19	R5=62
2022-09-22 12:28:23,424  INFO NewTask EEIEngine:engine:261 - Max index: M1=83	R1=25
2022-09-22 12:28:23,426  INFO NewTask EEIEngine:engine:275 - index = 1
2022-09-22 12:28:24,592  INFO NewTask EEIEngine:engine:91 - 23 of 26
Streptococcus pyogenes M1 GAS 160490
2022-09-22 12:28:24,713  INFO NewTask OrganismBuilder:getOrganism:35 - Organism: streptococcus pyogenes m1 gas
Genome size: 1852.433 Kbp
Chromosomes number: 1
Genes number: 1693
Ribosomal genes number: 54
Pseudo genes number: 0
Short genes number: 1
tRNA genes number: 60
GC-composition: 38.511784231872355%
2022-09-22 12:28:31,598  INFO NewTask EEI_Counter:countEEI:41 - M1=91	R1=26
2022-09-22 12:28:31,600  INFO NewTask EEI_Counter:countEEI:47 - M2=-4	R2=62
2022-09-22 12:28:31,605  INFO NewTask EEI_Counter:countEEI:53 - M3=-25	R3=59
2022-09-22 12:28:31,616  INFO NewTask EEI_Counter:countEEI:59 - M4=88	R4=27
2022-09-22 12:28:31,634  INFO NewTask EEI_Counter:countEEI:65 - M5=25	R5=71
2022-09-22 12:28:31,650  INFO NewTask EEIEngine:engine:261 - Max index: M1=91	R1=26
2022-09-22 12:28:31,651  INFO NewTask EEIEngine:engine:275 - index = 1
2022-09-22 12:28:32,421  INFO NewTask EEIEngine:engine:91 - 24 of 26
Synechocystis sp. 1148
2022-09-22 12:28:32,644  INFO NewTask OrganismBuilder:getOrganism:35 - Organism: synechocystis sp. pcc 6803
Genome size: 3571.103 Kbp
Chromosomes number: 1
Genes number: 3171
Ribosomal genes number: 55
Pseudo genes number: 0
Short genes number: 0
tRNA genes number: 42
GC-composition: 47.73037910135888%
2022-09-22 12:28:44,857  INFO NewTask EEI_Counter:countEEI:41 - M1=53	R1=51
2022-09-22 12:28:44,860  INFO NewTask EEI_Counter:countEEI:47 - M2=19	R2=60
2022-09-22 12:28:44,868  INFO NewTask EEI_Counter:countEEI:53 - M3=-30	R3=58
2022-09-22 12:28:44,888  INFO NewTask EEI_Counter:countEEI:59 - M4=40	R4=51
2022-09-22 12:28:44,916  INFO NewTask EEI_Counter:countEEI:65 - M5=-13	R5=65
2022-09-22 12:28:44,924  INFO NewTask EEIEngine:engine:261 - Max index: M1=53	R1=51
2022-09-22 12:28:44,925  INFO NewTask EEIEngine:engine:275 - index = 1
2022-09-22 12:28:46,499  INFO NewTask EEIEngine:engine:91 - 25 of 26
Thermococcus gammatolerans EJ3 593117
2022-09-22 12:28:46,717  INFO NewTask OrganismBuilder:getOrganism:35 - Organism: thermococcus gammatolerans ej3
Genome size: 2045.438 Kbp
Chromosomes number: 1
Genes number: 2157
Ribosomal genes number: 65
Pseudo genes number: 0
Short genes number: 0
tRNA genes number: 46
GC-composition: 53.56148658624706%
2022-09-22 12:28:54,354  INFO NewTask EEI_Counter:countEEI:41 - M1=77	R1=32
2022-09-22 12:28:54,356  INFO NewTask EEI_Counter:countEEI:47 - M2=0	R2=65
2022-09-22 12:28:54,362  INFO NewTask EEI_Counter:countEEI:53 - M3=-37	R3=54
2022-09-22 12:28:54,376  INFO NewTask EEI_Counter:countEEI:59 - M4=63	R4=47
2022-09-22 12:28:54,387  INFO NewTask EEI_Counter:countEEI:65 - M5=4	R5=67
2022-09-22 12:28:54,398  INFO NewTask EEIEngine:engine:261 - Max index: M1=77	R1=32
2022-09-22 12:28:54,400  INFO NewTask EEIEngine:engine:275 - index = 1
2022-09-22 12:28:55,320  INFO NewTask EEIEngine:engine:91 - 26 of 26
Yersinia pestis CO92 214092
2022-09-22 12:28:55,664  INFO NewTask OrganismBuilder:getOrganism:35 - Organism: yersinia pestis co92
Genome size: 4889.855 Kbp
Chromosomes number: 1
Genes number: 4208
Ribosomal genes number: 57
Pseudo genes number: 160
Short genes number: 4
tRNA genes number: 70
GC-composition: 47.057673489295695%
2022-09-22 12:29:10,361  INFO NewTask EEI_Counter:countEEI:41 - M1=91	R1=26
2022-09-22 12:29:10,365  INFO NewTask EEI_Counter:countEEI:47 - M2=-1	R2=65
2022-09-22 12:29:10,376  INFO NewTask EEI_Counter:countEEI:53 - M3=-4	R3=59
2022-09-22 12:29:10,412  INFO NewTask EEI_Counter:countEEI:59 - M4=83	R4=33
2022-09-22 12:29:10,456  INFO NewTask EEI_Counter:countEEI:65 - M5=61	R5=55
2022-09-22 12:29:10,499  INFO NewTask EEIEngine:engine:261 - Max index: M1=91	R1=26
2022-09-22 12:29:10,506  INFO NewTask EEIEngine:engine:275 - index = 1
