# Supplementary material for: Bioinformatic Assessment of Factors Affecting the Correlation between Protein Abundance and Elongation Efficiency in Prokaryotes
Source: Int J Mol Sci. 2022 Oct 9;23(19):11996. doi: 10.3390/ijms231911996 (PMC9570070; doi:10.3390/ijms231911996)
Supplement: Supplementary file 1 [file ijms-23-11996-s001.zip › EloE/log/EloE_desktop.log]

2022-09-22 12:58:03,848  INFO main ConsoleStarter:main:49 - Application start.
2022-09-22 12:58:03,870  INFO main ConsoleStarter:main:63 - Error! There is no source folder!
2022-09-22 12:58:03,870  INFO main ConsoleStarter:main:66 - Error! There is no result folder!
2022-09-22 12:58:04,062  INFO AWT-EventQueue-0 ConsoleStarter:start:35 - "Start" method was invoked.
2022-09-22 12:58:04,249  INFO NewTask Auxiliary_Class:time:142 - Operating period (All): 25 millisec
2022-09-22 12:02:10,795  INFO main ConsoleStarter:main:49 - Application start.
2022-09-22 12:02:10,934  INFO AWT-EventQueue-0 ConsoleStarter:start:35 - "Start" method was invoked.
2022-09-22 12:02:11,174  INFO NewTask EEIEngine:engine:91 - 1 of 28
Acidithiobacillus ferrooxidans ATCC 23270 243159
2022-09-22 12:02:11,999  INFO NewTask OrganismBuilder:getOrganism:35 - Organism: acidithiobacillus ferrooxidans atcc 23270
Genome size: 2982.397 Kbp
Chromosomes number: 1
Genes number: 3147
Ribosomal genes number: 54
Pseudo genes number: 0
Short genes number: 0
tRNA genes number: 81
GC-composition: 58.77245718795989%
2022-09-22 12:02:12,001  INFO NewTask Auxiliary_Class:time:142 - Operating period (1.1st stage - Extract): 824 millisec
2022-09-22 12:02:12,019  INFO NewTask Processing:processing:138 - 0 ribosomal genes were deleted!
0 short genes were deleted!
0 pseudogenes were deleted!
0 bad genes were deleted!
In all 0 genes were deleted!
Number of genes used in counting: 3147
2022-09-22 12:02:12,019  INFO NewTask Auxiliary_Class:time:142 - Operating period (1.2st stage - Processing): 16 millisec
2022-09-22 12:02:13,890  INFO NewTask Auxiliary_Class:time:142 - Operating period (2nd stage - Freq): 1870 millisec
2022-09-22 12:02:23,777  INFO NewTask Auxiliary_Class:time:142 - Operating period (3th stage - LCI12): 9886 millisec
2022-09-22 12:02:23,947  INFO NewTask Auxiliary_Class:time:142 - Operating period (4th stage - Tei): 169 millisec
2022-09-22 12:02:24,034  INFO NewTask EEI_Counter:countEEI:41 - M1=1	R1=54
2022-09-22 12:02:24,064  INFO NewTask EEI_Counter:countEEI:47 - M2=42	R2=47
2022-09-22 12:02:24,080  INFO NewTask EEI_Counter:countEEI:53 - M3=36	R3=48
2022-09-22 12:02:24,168  INFO NewTask EEI_Counter:countEEI:59 - M4=34	R4=51
2022-09-22 12:02:24,212  INFO NewTask EEI_Counter:countEEI:65 - M5=42	R5=48
2022-09-22 12:02:24,214  INFO NewTask Auxiliary_Class:time:142 - Operating period (6th stage - EEI): 266 millisec
2022-09-22 12:02:24,236  INFO NewTask EEIEngine:engine:261 - Max index: M2=42	R2=47
2022-09-22 12:02:24,238  INFO NewTask EEIEngine:engine:275 - index = 2
2022-09-22 12:02:26,731  INFO NewTask Auxiliary_Class:time:142 - Operating period (7th stage - Out): 2514 millisec
2022-09-22 12:02:26,732  INFO NewTask Auxiliary_Class:time:142 - Operating period (Acidithiobacillus ferrooxidans ATCC 23270 243159): 15679 millisec
2022-09-22 12:02:26,739  INFO NewTask EEIEngine:engine:91 - 2 of 28
Bacillus anthracis str. 'Ames Ancestor' 260799
2022-09-22 12:02:27,474  INFO NewTask OrganismBuilder:getOrganism:35 - Organism: bacillus anthracis str. sterne
Genome size: 5228.663 Kbp
Chromosomes number: 1
Genes number: 5287
Ribosomal genes number: 58
Pseudo genes number: 0
Short genes number: 0
tRNA genes number: 95
GC-composition: 35.3794459501406%
2022-09-22 12:02:27,478  INFO NewTask Auxiliary_Class:time:142 - Operating period (1.1st stage - Extract): 738 millisec
2022-09-22 12:02:27,491  INFO NewTask Processing:processing:138 - 0 ribosomal genes were deleted!
0 short genes were deleted!
0 pseudogenes were deleted!
0 bad genes were deleted!
In all 0 genes were deleted!
Number of genes used in counting: 5287
2022-09-22 12:02:27,493  INFO NewTask Auxiliary_Class:time:142 - Operating period (1.2st stage - Processing): 14 millisec
2022-09-22 12:02:28,995  INFO NewTask Auxiliary_Class:time:142 - Operating period (2nd stage - Freq): 1498 millisec
2022-09-22 12:02:43,238  INFO NewTask Auxiliary_Class:time:142 - Operating period (3th stage - LCI12): 14241 millisec
2022-09-22 12:02:43,515  INFO NewTask Auxiliary_Class:time:142 - Operating period (4th stage - Tei): 277 millisec
2022-09-22 12:02:43,555  INFO NewTask EEI_Counter:countEEI:41 - M1=76	R1=48
2022-09-22 12:02:43,562  INFO NewTask EEI_Counter:countEEI:47 - M2=38	R2=46
2022-09-22 12:02:43,574  INFO NewTask EEI_Counter:countEEI:53 - M3=-43	R3=55
2022-09-22 12:02:43,643  INFO NewTask EEI_Counter:countEEI:59 - M4=77	R4=46
2022-09-22 12:02:43,697  INFO NewTask EEI_Counter:countEEI:65 - M5=-47	R5=51
2022-09-22 12:02:43,697  INFO NewTask Auxiliary_Class:time:142 - Operating period (6th stage - EEI): 182 millisec
2022-09-22 12:02:43,723  INFO NewTask EEIEngine:engine:261 - Max index: M4=77	R4=46
2022-09-22 12:02:43,726  INFO NewTask EEIEngine:engine:275 - index = 4
2022-09-22 12:02:45,796  INFO NewTask Auxiliary_Class:time:142 - Operating period (7th stage - Out): 2090 millisec
2022-09-22 12:02:45,796  INFO NewTask Auxiliary_Class:time:142 - Operating period (Bacillus anthracis str. 'Ames Ancestor' 260799): 19062 millisec
2022-09-22 12:02:45,806  INFO NewTask EEIEngine:engine:91 - 3 of 28
Bacillus subtilis subsp. subtilis str. 168 224308
2022-09-22 12:23:48,639  INFO main ConsoleStarter:main:49 - Application start.
2022-09-22 12:23:48,703  INFO AWT-EventQueue-0 ConsoleStarter:start:35 - "Start" method was invoked.
2022-09-22 12:23:48,862  INFO NewTask EEIEngine:engine:91 - 1 of 26
Acidithiobacillus ferrooxidans ATCC 23270 243159
2022-09-22 12:23:48,866  INFO NewTask EEIEngine:engine:91 - 2 of 26
Bacillus anthracis str. 'Ames Ancestor' 260799
2022-09-22 12:23:48,871  INFO NewTask EEIEngine:engine:91 - 3 of 26
Bacteroides thetaiotaomicron VPI-5482 226186
2022-09-22 12:23:49,859  INFO NewTask OrganismBuilder:getOrganism:35 - Organism: bacteroides thetaiotaomicron vpi-5482
Genome size: 6313.399 Kbp
Chromosomes number: 1
Genes number: 4828
Ribosomal genes number: 54
Pseudo genes number: 0
Short genes number: 0
tRNA genes number: 71
GC-composition: 42.7245133722738%
2022-09-22 12:23:49,863  INFO NewTask Auxiliary_Class:time:142 - Operating period (1.1st stage - Extract): 991 millisec
2022-09-22 12:23:49,898  INFO NewTask Processing:processing:138 - 0 ribosomal genes were deleted!
0 short genes were deleted!
0 pseudogenes were deleted!
0 bad genes were deleted!
In all 0 genes were deleted!
Number of genes used in counting: 4828
2022-09-22 12:23:49,899  INFO NewTask Auxiliary_Class:time:142 - Operating period (1.2st stage - Processing): 34 millisec
2022-09-22 12:23:53,046  INFO NewTask Auxiliary_Class:time:142 - Operating period (2nd stage - Freq): 3137 millisec
2022-09-22 12:24:11,510  INFO NewTask Auxiliary_Class:time:142 - Operating period (3th stage - LCI12): 18463 millisec
2022-09-22 12:24:11,724  INFO NewTask Auxiliary_Class:time:142 - Operating period (4th stage - Tei): 214 millisec
2022-09-22 12:24:11,857  INFO NewTask EEI_Counter:countEEI:41 - M1=91	R1=20
2022-09-22 12:24:11,896  INFO NewTask EEI_Counter:countEEI:47 - M2=-15	R2=58
2022-09-22 12:24:11,929  INFO NewTask EEI_Counter:countEEI:53 - M3=17	R3=60
2022-09-22 12:24:12,041  INFO NewTask EEI_Counter:countEEI:59 - M4=72	R4=37
2022-09-22 12:24:12,112  INFO NewTask EEI_Counter:countEEI:65 - M5=50	R5=41
2022-09-22 12:24:12,112  INFO NewTask Auxiliary_Class:time:142 - Operating period (6th stage - EEI): 388 millisec
2022-09-22 12:24:12,123  INFO NewTask EEIEngine:engine:261 - Max index: M1=91	R1=20
2022-09-22 12:24:12,124  INFO NewTask EEIEngine:engine:275 - index = 1
2022-09-22 12:24:15,256  INFO NewTask Auxiliary_Class:time:142 - Operating period (7th stage - Out): 3142 millisec
2022-09-22 12:24:15,256  INFO NewTask Auxiliary_Class:time:142 - Operating period (Bacteroides thetaiotaomicron VPI-5482 226186): 26389 millisec
2022-09-22 12:24:15,265  INFO NewTask EEIEngine:engine:91 - 4 of 26
Bartonella henselae str. Houston-1 283166
2022-09-22 12:24:15,587  INFO NewTask OrganismBuilder:getOrganism:35 - Organism: bartonella henselae str. houston-1
Genome size: 1931.047 Kbp
Chromosomes number: 1
Genes number: 1612
Ribosomal genes number: 54
Pseudo genes number: 124
Short genes number: 3
tRNA genes number: 44
GC-composition: 38.23034861399024%
2022-09-22 12:24:15,590  INFO NewTask Auxiliary_Class:time:142 - Operating period (1.1st stage - Extract): 324 millisec
2022-09-22 12:24:15,601  INFO NewTask Processing:processing:138 - 0 ribosomal genes were deleted!
3 short genes were deleted!
124 pseudogenes were deleted!
0 bad genes were deleted!
In all 124 genes were deleted!
Number of genes used in counting: 1488
2022-09-22 12:24:15,602  INFO NewTask Auxiliary_Class:time:142 - Operating period (1.2st stage - Processing): 6 millisec
2022-09-22 12:24:16,115  INFO NewTask Auxiliary_Class:time:142 - Operating period (2nd stage - Freq): 512 millisec
2022-09-22 12:24:20,815  INFO NewTask Auxiliary_Class:time:142 - Operating period (3th stage - LCI12): 4699 millisec
2022-09-22 12:24:20,881  INFO NewTask Auxiliary_Class:time:142 - Operating period (4th stage - Tei): 65 millisec
2022-09-22 12:24:20,898  INFO NewTask EEI_Counter:countEEI:41 - M1=54	R1=42
2022-09-22 12:24:20,900  INFO NewTask EEI_Counter:countEEI:47 - M2=32	R2=53
2022-09-22 12:24:20,909  INFO NewTask EEI_Counter:countEEI:53 - M3=-5	R3=57
2022-09-22 12:24:20,927  INFO NewTask EEI_Counter:countEEI:59 - M4=61	R4=41
2022-09-22 12:24:20,935  INFO NewTask EEI_Counter:countEEI:65 - M5=16	R5=60
2022-09-22 12:24:20,936  INFO NewTask Auxiliary_Class:time:142 - Operating period (6th stage - EEI): 54 millisec
2022-09-22 12:24:20,952  INFO NewTask EEIEngine:engine:261 - Max index: M4=61	R4=41
2022-09-22 12:24:20,957  INFO NewTask EEIEngine:engine:275 - index = 4
2022-09-22 12:24:21,786  INFO NewTask Auxiliary_Class:time:142 - Operating period (7th stage - Out): 848 millisec
2022-09-22 12:24:21,787  INFO NewTask Auxiliary_Class:time:142 - Operating period (Bartonella henselae str. Houston-1 283166): 6524 millisec
2022-09-22 12:24:21,803  INFO NewTask EEIEngine:engine:91 - 5 of 26
Campylobacter jejuni subsp. jejuni NCTC 11168 192222
2022-09-22 12:24:22,294  INFO NewTask OrganismBuilder:getOrganism:35 - Organism: campylobacter jejuni subsp. jejuni nctc 11168 = atcc 700819
Genome size: 1641.481 Kbp
Chromosomes number: 1
Genes number: 1643
Ribosomal genes number: 53
Pseudo genes number: 19
Short genes number: 1
tRNA genes number: 43
GC-composition: 30.54857168617852%
2022-09-22 12:24:22,297  INFO NewTask Auxiliary_Class:time:142 - Operating period (1.1st stage - Extract): 491 millisec
2022-09-22 12:24:22,305  INFO NewTask Processing:processing:138 - 0 ribosomal genes were deleted!
1 short genes were deleted!
19 pseudogenes were deleted!
0 bad genes were deleted!
In all 20 genes were deleted!
Number of genes used in counting: 1623
2022-09-22 12:24:22,307  INFO NewTask Auxiliary_Class:time:142 - Operating period (1.2st stage - Processing): 7 millisec
2022-09-22 12:24:22,860  INFO NewTask Auxiliary_Class:time:142 - Operating period (2nd stage - Freq): 552 millisec
2022-09-22 12:24:27,684  INFO NewTask Auxiliary_Class:time:142 - Operating period (3th stage - LCI12): 4823 millisec
2022-09-22 12:24:27,784  INFO NewTask Auxiliary_Class:time:142 - Operating period (4th stage - Tei): 99 millisec
2022-09-22 12:24:27,790  INFO NewTask EEI_Counter:countEEI:41 - M1=-44	R1=53
2022-09-22 12:24:27,793  INFO NewTask EEI_Counter:countEEI:47 - M2=67	R2=37
2022-09-22 12:24:27,797  INFO NewTask EEI_Counter:countEEI:53 - M3=-25	R3=57
2022-09-22 12:24:27,810  INFO NewTask EEI_Counter:countEEI:59 - M4=34	R4=67
2022-09-22 12:24:27,823  INFO NewTask EEI_Counter:countEEI:65 - M5=-49	R5=42
2022-09-22 12:24:27,823  INFO NewTask Auxiliary_Class:time:142 - Operating period (6th stage - EEI): 39 millisec
2022-09-22 12:24:27,837  INFO NewTask EEIEngine:engine:261 - Max index: M2=67	R2=37
2022-09-22 12:24:27,838  INFO NewTask EEIEngine:engine:275 - index = 2
2022-09-22 12:24:28,609  INFO NewTask Auxiliary_Class:time:142 - Operating period (7th stage - Out): 786 millisec
2022-09-22 12:24:28,610  INFO NewTask Auxiliary_Class:time:142 - Operating period (Campylobacter jejuni subsp. jejuni NCTC 11168 192222): 6814 millisec
2022-09-22 12:24:28,616  INFO NewTask EEIEngine:engine:91 - 6 of 26
Deinococcus deserti VCD115 546414
2022-09-22 12:24:28,867  INFO NewTask OrganismBuilder:getOrganism:35 - Organism: deinococcus deserti vcd115
Genome size: 3915.329 Kbp
Chromosomes number: 1
Genes number: 3491
Ribosomal genes number: 55
Pseudo genes number: 30
Short genes number: 13
tRNA genes number: 48
GC-composition: 62.00528742284492%
2022-09-22 12:24:28,870  INFO NewTask Auxiliary_Class:time:142 - Operating period (1.1st stage - Extract): 253 millisec
2022-09-22 12:24:28,892  INFO NewTask Processing:processing:138 - 0 ribosomal genes were deleted!
13 short genes were deleted!
30 pseudogenes were deleted!
0 bad genes were deleted!
In all 43 genes were deleted!
Number of genes used in counting: 3448
2022-09-22 12:24:28,894  INFO NewTask Auxiliary_Class:time:142 - Operating period (1.2st stage - Processing): 21 millisec
2022-09-22 12:24:29,950  INFO NewTask Auxiliary_Class:time:142 - Operating period (2nd stage - Freq): 1051 millisec
2022-09-22 12:24:40,524  INFO NewTask Auxiliary_Class:time:142 - Operating period (3th stage - LCI12): 10572 millisec
2022-09-22 12:24:40,616  INFO NewTask Auxiliary_Class:time:142 - Operating period (4th stage - Tei): 91 millisec
2022-09-22 12:24:40,631  INFO NewTask EEI_Counter:countEEI:41 - M1=87	R1=28
2022-09-22 12:24:40,634  INFO NewTask EEI_Counter:countEEI:47 - M2=25	R2=54
2022-09-22 12:24:40,641  INFO NewTask EEI_Counter:countEEI:53 - M3=14	R3=56
2022-09-22 12:24:40,671  INFO NewTask EEI_Counter:countEEI:59 - M4=86	R4=20
2022-09-22 12:24:40,698  INFO NewTask EEI_Counter:countEEI:65 - M5=65	R5=49
2022-09-22 12:24:40,698  INFO NewTask Auxiliary_Class:time:142 - Operating period (6th stage - EEI): 82 millisec
2022-09-22 12:24:40,710  INFO NewTask EEIEngine:engine:261 - Max index: M1=87	R1=28
2022-09-22 12:24:40,712  INFO NewTask EEIEngine:engine:275 - index = 1
2022-09-22 12:24:41,977  INFO NewTask Auxiliary_Class:time:142 - Operating period (7th stage - Out): 1274 millisec
2022-09-22 12:24:41,977  INFO NewTask Auxiliary_Class:time:142 - Operating period (Deinococcus deserti VCD115 546414): 13363 millisec
2022-09-22 12:24:41,990  INFO NewTask EEIEngine:engine:91 - 7 of 26
Desulfovibrio vulgaris 882
2022-09-22 12:24:42,280  INFO NewTask OrganismBuilder:getOrganism:35 - Organism: desulfovibrio vulgaris str. hildenborough
Genome size: 3793.159 Kbp
Chromosomes number: 1
Genes number: 3531
Ribosomal genes number: 55
Pseudo genes number: 0
Short genes number: 2
tRNA genes number: 68
GC-composition: 62.94526541070385%
2022-09-22 12:24:42,285  INFO NewTask Auxiliary_Class:time:142 - Operating period (1.1st stage - Extract): 293 millisec
2022-09-22 12:24:42,291  INFO NewTask Processing:processing:138 - 0 ribosomal genes were deleted!
2 short genes were deleted!
0 pseudogenes were deleted!
0 bad genes were deleted!
In all 2 genes were deleted!
Number of genes used in counting: 3529
2022-09-22 12:24:42,292  INFO NewTask Auxiliary_Class:time:142 - Operating period (1.2st stage - Processing): 5 millisec
2022-09-22 12:24:43,608  INFO NewTask Auxiliary_Class:time:142 - Operating period (2nd stage - Freq): 1315 millisec
2022-09-22 12:24:54,523  INFO NewTask Auxiliary_Class:time:142 - Operating period (3th stage - LCI12): 10915 millisec
2022-09-22 12:24:54,606  INFO NewTask Auxiliary_Class:time:142 - Operating period (4th stage - Tei): 82 millisec
2022-09-22 12:24:54,633  INFO NewTask EEI_Counter:countEEI:41 - M1=61	R1=34
2022-09-22 12:24:54,636  INFO NewTask EEI_Counter:countEEI:47 - M2=42	R2=39
2022-09-22 12:24:54,642  INFO NewTask EEI_Counter:countEEI:53 - M3=38	R3=46
2022-09-22 12:24:54,658  INFO NewTask EEI_Counter:countEEI:59 - M4=79	R4=18
2022-09-22 12:24:54,673  INFO NewTask EEI_Counter:countEEI:65 - M5=71	R5=37
2022-09-22 12:24:54,674  INFO NewTask Auxiliary_Class:time:142 - Operating period (6th stage - EEI): 68 millisec
2022-09-22 12:24:54,686  INFO NewTask EEIEngine:engine:261 - Max index: M4=79	R4=18
2022-09-22 12:24:54,687  INFO NewTask EEIEngine:engine:275 - index = 4
2022-09-22 12:24:55,982  INFO NewTask Auxiliary_Class:time:142 - Operating period (7th stage - Out): 1303 millisec
2022-09-22 12:24:55,982  INFO NewTask Auxiliary_Class:time:142 - Operating period (Desulfovibrio vulgaris 882): 13995 millisec
2022-09-22 12:24:55,995  INFO NewTask EEIEngine:engine:91 - 8 of 26
Escherichia coli str. K-12 substr. MG1655 511145
2022-09-22 12:24:56,256  INFO NewTask OrganismBuilder:getOrganism:35 - Organism: escherichia coli str. k-12 substr. mg1655
Genome size: 4641.652 Kbp
Chromosomes number: 1
Genes number: 4357
Ribosomal genes number: 59
Pseudo genes number: 132
Short genes number: 46
tRNA genes number: 86
GC-composition: 50.79070985933456%
2022-09-22 12:24:56,260  INFO NewTask Auxiliary_Class:time:142 - Operating period (1.1st stage - Extract): 263 millisec
2022-09-22 12:24:56,272  INFO NewTask Processing:processing:138 - 0 ribosomal genes were deleted!
46 short genes were deleted!
132 pseudogenes were deleted!
0 bad genes were deleted!
In all 176 genes were deleted!
Number of genes used in counting: 4181
2022-09-22 12:24:56,273  INFO NewTask Auxiliary_Class:time:142 - Operating period (1.2st stage - Processing): 9 millisec
2022-09-22 12:24:57,311  INFO NewTask Auxiliary_Class:time:142 - Operating period (2nd stage - Freq): 1036 millisec
2022-09-22 12:25:10,427  INFO NewTask Auxiliary_Class:time:142 - Operating period (3th stage - LCI12): 13115 millisec
2022-09-22 12:25:10,559  INFO NewTask Auxiliary_Class:time:142 - Operating period (4th stage - Tei): 132 millisec
2022-09-22 12:25:10,580  INFO NewTask EEI_Counter:countEEI:41 - M1=87	R1=30
2022-09-22 12:25:10,584  INFO NewTask EEI_Counter:countEEI:47 - M2=13	R2=63
2022-09-22 12:25:10,586  INFO NewTask EEI_Counter:countEEI:53 - M3=14	R3=53
2022-09-22 12:25:10,603  INFO NewTask EEI_Counter:countEEI:59 - M4=82	R4=34
2022-09-22 12:25:10,624  INFO NewTask EEI_Counter:countEEI:65 - M5=75	R5=36
2022-09-22 12:25:10,624  INFO NewTask Auxiliary_Class:time:142 - Operating period (6th stage - EEI): 65 millisec
2022-09-22 12:25:10,632  INFO NewTask EEIEngine:engine:261 - Max index: M1=87	R1=30
2022-09-22 12:25:10,632  INFO NewTask EEIEngine:engine:275 - index = 1
2022-09-22 12:25:11,946  INFO NewTask Auxiliary_Class:time:142 - Operating period (7th stage - Out): 1320 millisec
2022-09-22 12:25:11,947  INFO NewTask Auxiliary_Class:time:142 - Operating period (Escherichia coli str. K-12 substr. MG1655 511145): 15958 millisec
2022-09-22 12:25:11,951  INFO NewTask EEIEngine:engine:91 - 9 of 26
Halobacterium salinarum 64091
2022-09-22 12:25:12,390  INFO NewTask OrganismBuilder:getOrganism:35 - Organism: halobacterium salinarum nrc-1
Genome size: 2611.01 Kbp
Chromosomes number: 1
Genes number: 2605
Ribosomal genes number: 56
Pseudo genes number: 0
Short genes number: 0
tRNA genes number: 47
GC-composition: 64.92342043883401%
2022-09-22 12:25:12,393  INFO NewTask Auxiliary_Class:time:142 - Operating period (1.1st stage - Extract): 437 millisec
2022-09-22 12:25:12,410  INFO NewTask Processing:processing:138 - 0 ribosomal genes were deleted!
0 short genes were deleted!
0 pseudogenes were deleted!
0 bad genes were deleted!
In all 0 genes were deleted!
Number of genes used in counting: 2605
2022-09-22 12:25:12,411  INFO NewTask Auxiliary_Class:time:142 - Operating period (1.2st stage - Processing): 4 millisec
2022-09-22 12:25:13,156  INFO NewTask Auxiliary_Class:time:142 - Operating period (2nd stage - Freq): 744 millisec
2022-09-22 12:25:20,678  INFO NewTask Auxiliary_Class:time:142 - Operating period (3th stage - LCI12): 7521 millisec
2022-09-22 12:25:20,779  INFO NewTask Auxiliary_Class:time:142 - Operating period (4th stage - Tei): 100 millisec
2022-09-22 12:25:20,790  INFO NewTask EEI_Counter:countEEI:41 - M1=-6	R1=35
2022-09-22 12:25:20,792  INFO NewTask EEI_Counter:countEEI:47 - M2=14	R2=41
2022-09-22 12:25:20,795  INFO NewTask EEI_Counter:countEEI:53 - M3=5	R3=42
2022-09-22 12:25:20,804  INFO NewTask EEI_Counter:countEEI:59 - M4=36	R4=41
2022-09-22 12:25:20,815  INFO NewTask EEI_Counter:countEEI:65 - M5=29	R5=43
2022-09-22 12:25:20,816  INFO NewTask Auxiliary_Class:time:142 - Operating period (6th stage - EEI): 37 millisec
2022-09-22 12:25:20,825  INFO NewTask EEIEngine:engine:261 - Max index: M4=36	R4=41
2022-09-22 12:25:20,826  INFO NewTask EEIEngine:engine:275 - index = 4
2022-09-22 12:25:21,689  INFO NewTask Auxiliary_Class:time:142 - Operating period (7th stage - Out): 871 millisec
2022-09-22 12:25:21,690  INFO NewTask Auxiliary_Class:time:142 - Operating period (Halobacterium salinarum 64091): 9739 millisec
2022-09-22 12:25:21,693  INFO NewTask EEIEngine:engine:91 - 10 of 26
Helicobacter pylori 26695 85962
2022-09-22 12:25:22,103  INFO NewTask OrganismBuilder:getOrganism:35 - Organism: helicobacter pylori 26695
Genome size: 1667.867 Kbp
Chromosomes number: 1
Genes number: 1566
Ribosomal genes number: 52
Pseudo genes number: 0
Short genes number: 14
tRNA genes number: 36
GC-composition: 38.873183533219375%
2022-09-22 12:25:22,104  INFO NewTask Auxiliary_Class:time:142 - Operating period (1.1st stage - Extract): 408 millisec
2022-09-22 12:25:22,114  INFO NewTask Processing:processing:138 - 0 ribosomal genes were deleted!
14 short genes were deleted!
0 pseudogenes were deleted!
9 bad genes were deleted!
In all 23 genes were deleted!
Number of genes used in counting: 1543
2022-09-22 12:25:22,114  INFO NewTask Auxiliary_Class:time:142 - Operating period (1.2st stage - Processing): 3 millisec
2022-09-22 12:25:22,214  INFO NewTask CodonCompositionCalculatorImpl:calculate:35 - Unexpected codon sct was found in gene -.
2022-09-22 12:25:22,217  INFO NewTask CodonCompositionCalculatorImpl:calculate:35 - Unexpected codon gty was found in gene -.
2022-09-22 12:25:22,406  INFO NewTask CodonCompositionCalculatorImpl:calculate:35 - Unexpected codon akc was found in gene -.
2022-09-22 12:25:22,504  INFO NewTask CodonCompositionCalculatorImpl:calculate:35 - Unexpected codon sct was found in gene -.
2022-09-22 12:25:22,505  INFO NewTask CodonCompositionCalculatorImpl:calculate:35 - Unexpected codon gty was found in gene -.
2022-09-22 12:25:22,662  INFO NewTask CodonCompositionCalculatorImpl:calculate:35 - Unexpected codon akc was found in gene -.
2022-09-22 12:25:22,666  INFO NewTask Auxiliary_Class:time:142 - Operating period (2nd stage - Freq): 550 millisec
2022-09-22 12:25:27,739  INFO NewTask Auxiliary_Class:time:142 - Operating period (3th stage - LCI12): 5072 millisec
2022-09-22 12:25:27,820  INFO NewTask Auxiliary_Class:time:142 - Operating period (4th stage - Tei): 80 millisec
2022-09-22 12:25:27,825  INFO NewTask EEI_Counter:countEEI:41 - M1=-34	R1=55
2022-09-22 12:25:27,827  INFO NewTask EEI_Counter:countEEI:47 - M2=51	R2=44
2022-09-22 12:25:27,831  INFO NewTask EEI_Counter:countEEI:53 - M3=-10	R3=63
2022-09-22 12:25:27,837  INFO NewTask EEI_Counter:countEEI:59 - M4=32	R4=52
2022-09-22 12:25:27,843  INFO NewTask EEI_Counter:countEEI:65 - M5=-24	R5=59
2022-09-22 12:25:27,844  INFO NewTask Auxiliary_Class:time:142 - Operating period (6th stage - EEI): 24 millisec
2022-09-22 12:25:27,862  INFO NewTask EEIEngine:engine:261 - Max index: M2=51	R2=44
2022-09-22 12:25:27,863  INFO NewTask EEIEngine:engine:275 - index = 2
2022-09-22 12:25:28,570  INFO NewTask Auxiliary_Class:time:142 - Operating period (7th stage - Out): 725 millisec
2022-09-22 12:25:28,571  INFO NewTask Auxiliary_Class:time:142 - Operating period (Helicobacter pylori 26695 85962): 6878 millisec
2022-09-22 12:25:28,577  INFO NewTask EEIEngine:engine:91 - 11 of 26
Lactococcus lactis subsp. lactis Il1403 272623
2022-09-22 12:25:28,909  INFO NewTask OrganismBuilder:getOrganism:35 - Organism: lactococcus lactis subsp. lactis il1403
Genome size: 2365.589 Kbp
Chromosomes number: 1
Genes number: 2266
Ribosomal genes number: 62
Pseudo genes number: 0
Short genes number: 0
tRNA genes number: 0
GC-composition: 35.329383083874674%
2022-09-22 12:25:28,910  INFO NewTask Auxiliary_Class:time:142 - Operating period (1.1st stage - Extract): 332 millisec
2022-09-22 12:25:28,921  INFO NewTask Processing:processing:138 - 0 ribosomal genes were deleted!
0 short genes were deleted!
0 pseudogenes were deleted!
0 bad genes were deleted!
In all 0 genes were deleted!
Number of genes used in counting: 2266
2022-09-22 12:25:28,928  INFO NewTask Auxiliary_Class:time:142 - Operating period (1.2st stage - Processing): 12 millisec
2022-09-22 12:25:29,575  INFO NewTask Auxiliary_Class:time:142 - Operating period (2nd stage - Freq): 644 millisec
2022-09-22 12:25:36,303  INFO NewTask Auxiliary_Class:time:142 - Operating period (3th stage - LCI12): 6727 millisec
2022-09-22 12:25:36,393  INFO NewTask Auxiliary_Class:time:142 - Operating period (4th stage - Tei): 89 millisec
2022-09-22 12:25:36,406  INFO NewTask EEI_Counter:countEEI:41 - M1=76	R1=49
2022-09-22 12:25:36,410  INFO NewTask EEI_Counter:countEEI:47 - M2=46	R2=50
2022-09-22 12:25:36,413  INFO NewTask EEI_Counter:countEEI:53 - M3=-37	R3=62
2022-09-22 12:25:36,423  INFO NewTask EEI_Counter:countEEI:59 - M4=75	R4=52
2022-09-22 12:25:36,441  INFO NewTask EEI_Counter:countEEI:65 - M5=-19	R5=70
2022-09-22 12:25:36,442  INFO NewTask Auxiliary_Class:time:142 - Operating period (6th stage - EEI): 48 millisec
2022-09-22 12:25:36,454  INFO NewTask EEIEngine:engine:261 - Max index: M1=76	R1=49
2022-09-22 12:25:36,455  INFO NewTask EEIEngine:engine:275 - index = 1
2022-09-22 12:25:37,321  INFO NewTask Auxiliary_Class:time:142 - Operating period (7th stage - Out): 878 millisec
2022-09-22 12:25:37,323  INFO NewTask Auxiliary_Class:time:142 - Operating period (Lactococcus lactis subsp. lactis Il1403 272623): 8750 millisec
2022-09-22 12:25:37,332  INFO NewTask EEIEngine:engine:91 - 12 of 26
Legionella pneumophila subsp. pneumophila str. Philadelphia 1 272624
2022-09-22 12:25:37,627  INFO NewTask OrganismBuilder:getOrganism:35 - Organism: legionella pneumophila subsp. pneumophila str. philadelphia 1
Genome size: 3397.754 Kbp
Chromosomes number: 1
Genes number: 2942
Ribosomal genes number: 55
Pseudo genes number: 0
Short genes number: 0
tRNA genes number: 43
GC-composition: 38.26951568595019%
2022-09-22 12:25:37,628  INFO NewTask Auxiliary_Class:time:142 - Operating period (1.1st stage - Extract): 292 millisec
2022-09-22 12:25:37,657  INFO NewTask Processing:processing:138 - 0 ribosomal genes were deleted!
0 short genes were deleted!
0 pseudogenes were deleted!
1 bad genes were deleted!
In all 1 genes were deleted!
Number of genes used in counting: 2941
2022-09-22 12:25:37,659  INFO NewTask Auxiliary_Class:time:142 - Operating period (1.2st stage - Processing): 9 millisec
2022-09-22 12:25:38,933  INFO NewTask Auxiliary_Class:time:142 - Operating period (2nd stage - Freq): 1274 millisec
2022-09-22 12:25:49,196  INFO NewTask Auxiliary_Class:time:142 - Operating period (3th stage - LCI12): 10262 millisec
2022-09-22 12:25:49,359  INFO NewTask Auxiliary_Class:time:142 - Operating period (4th stage - Tei): 163 millisec
2022-09-22 12:25:49,377  INFO NewTask EEI_Counter:countEEI:41 - M1=14	R1=62
2022-09-22 12:25:49,380  INFO NewTask EEI_Counter:countEEI:47 - M2=27	R2=61
2022-09-22 12:25:49,382  INFO NewTask EEI_Counter:countEEI:53 - M3=-11	R3=59
2022-09-22 12:25:49,396  INFO NewTask EEI_Counter:countEEI:59 - M4=66	R4=43
2022-09-22 12:25:49,409  INFO NewTask EEI_Counter:countEEI:65 - M5=-10	R5=57
2022-09-22 12:25:49,410  INFO NewTask Auxiliary_Class:time:142 - Operating period (6th stage - EEI): 50 millisec
2022-09-22 12:25:49,422  INFO NewTask EEIEngine:engine:261 - Max index: M4=66	R4=43
2022-09-22 12:25:49,423  INFO NewTask EEIEngine:engine:275 - index = 4
2022-09-22 12:25:50,387  INFO NewTask Auxiliary_Class:time:142 - Operating period (7th stage - Out): 976 millisec
2022-09-22 12:25:50,390  INFO NewTask Auxiliary_Class:time:142 - Operating period (Legionella pneumophila subsp. pneumophila str. Philadelphia 1 272624): 13058 millisec
2022-09-22 12:25:50,397  INFO NewTask EEIEngine:engine:91 - 13 of 26
Leptospira interrogans serovar Copenhageni str. Fiocruz L1-130 267671
2022-09-22 12:25:50,608  INFO NewTask OrganismBuilder:getOrganism:35 - Organism: leptospira interrogans serovar copenhageni str. fiocruz l1-130
Genome size: 4277.185 Kbp
Chromosomes number: 1
Genes number: 3394
Ribosomal genes number: 54
Pseudo genes number: 0
Short genes number: 0
tRNA genes number: 37
GC-composition: 35.049524395133716%
2022-09-22 12:25:50,609  INFO NewTask Auxiliary_Class:time:142 - Operating period (1.1st stage - Extract): 210 millisec
2022-09-22 12:25:50,620  INFO NewTask Processing:processing:138 - 0 ribosomal genes were deleted!
0 short genes were deleted!
0 pseudogenes were deleted!
0 bad genes were deleted!
In all 0 genes were deleted!
Number of genes used in counting: 3394
2022-09-22 12:25:50,621  INFO NewTask Auxiliary_Class:time:142 - Operating period (1.2st stage - Processing): 6 millisec
2022-09-22 12:25:51,620  INFO NewTask Auxiliary_Class:time:142 - Operating period (2nd stage - Freq): 998 millisec
2022-09-22 12:26:02,090  INFO NewTask Auxiliary_Class:time:142 - Operating period (3th stage - LCI12): 10469 millisec
2022-09-22 12:26:02,217  INFO NewTask Auxiliary_Class:time:142 - Operating period (4th stage - Tei): 127 millisec
2022-09-22 12:26:02,231  INFO NewTask EEI_Counter:countEEI:41 - M1=-60	R1=45
2022-09-22 12:26:02,233  INFO NewTask EEI_Counter:countEEI:47 - M2=59	R2=42
2022-09-22 12:26:02,238  INFO NewTask EEI_Counter:countEEI:53 - M3=-38	R3=53
2022-09-22 12:26:02,251  INFO NewTask EEI_Counter:countEEI:59 - M4=49	R4=52
2022-09-22 12:26:02,269  INFO NewTask EEI_Counter:countEEI:65 - M5=-61	R5=34
2022-09-22 12:26:02,269  INFO NewTask Auxiliary_Class:time:142 - Operating period (6th stage - EEI): 52 millisec
2022-09-22 12:26:02,281  INFO NewTask EEIEngine:engine:261 - Max index: M2=59	R2=42
2022-09-22 12:26:02,282  INFO NewTask EEIEngine:engine:275 - index = 2
2022-09-22 12:26:03,888  INFO NewTask Auxiliary_Class:time:142 - Operating period (7th stage - Out): 1614 millisec
2022-09-22 12:26:03,889  INFO NewTask Auxiliary_Class:time:142 - Operating period (Leptospira interrogans serovar Copenhageni str. Fiocruz L1-130 267671): 13494 millisec
2022-09-22 12:26:03,893  INFO NewTask EEIEngine:engine:91 - 14 of 26
Listeria monocytogenes EGD-e 169963
2022-09-22 12:26:04,124  INFO NewTask OrganismBuilder:getOrganism:35 - Organism: listeria monocytogenes egd-e
Genome size: 2944.528 Kbp
Chromosomes number: 1
Genes number: 2867
Ribosomal genes number: 58
Pseudo genes number: 0
Short genes number: 0
tRNA genes number: 67
GC-composition: 37.98102785913396%
2022-09-22 12:26:04,125  INFO NewTask Auxiliary_Class:time:142 - Operating period (1.1st stage - Extract): 230 millisec
2022-09-22 12:26:04,136  INFO NewTask Processing:processing:138 - 0 ribosomal genes were deleted!
0 short genes were deleted!
0 pseudogenes were deleted!
0 bad genes were deleted!
In all 0 genes were deleted!
Number of genes used in counting: 2867
2022-09-22 12:26:04,137  INFO NewTask Auxiliary_Class:time:142 - Operating period (1.2st stage - Processing): 8 millisec
2022-09-22 12:26:04,911  INFO NewTask Auxiliary_Class:time:142 - Operating period (2nd stage - Freq): 773 millisec
2022-09-22 12:26:13,168  INFO NewTask Auxiliary_Class:time:142 - Operating period (3th stage - LCI12): 8257 millisec
2022-09-22 12:26:13,351  INFO NewTask Auxiliary_Class:time:142 - Operating period (4th stage - Tei): 182 millisec
2022-09-22 12:26:13,363  INFO NewTask EEI_Counter:countEEI:41 - M1=79	R1=36
2022-09-22 12:26:13,365  INFO NewTask EEI_Counter:countEEI:47 - M2=28	R2=59
2022-09-22 12:26:13,369  INFO NewTask EEI_Counter:countEEI:53 - M3=-23	R3=62
2022-09-22 12:26:13,381  INFO NewTask EEI_Counter:countEEI:59 - M4=77	R4=38
2022-09-22 12:26:13,391  INFO NewTask EEI_Counter:countEEI:65 - M5=13	R5=61
2022-09-22 12:26:13,391  INFO NewTask Auxiliary_Class:time:142 - Operating period (6th stage - EEI): 40 millisec
2022-09-22 12:26:13,400  INFO NewTask EEIEngine:engine:261 - Max index: M1=79	R1=36
2022-09-22 12:26:13,402  INFO NewTask EEIEngine:engine:275 - index = 1
2022-09-22 12:26:14,743  INFO NewTask Auxiliary_Class:time:142 - Operating period (7th stage - Out): 1350 millisec
2022-09-22 12:26:14,743  INFO NewTask Auxiliary_Class:time:142 - Operating period (Listeria monocytogenes EGD-e 169963): 10850 millisec
2022-09-22 12:26:14,747  INFO NewTask EEIEngine:engine:91 - 15 of 26
Microcystis aeruginosa NIES-843 449447
2022-09-22 12:26:15,029  INFO NewTask OrganismBuilder:getOrganism:35 - Organism: microcystis aeruginosa nies-843
Genome size: 5842.795 Kbp
Chromosomes number: 1
Genes number: 6311
Ribosomal genes number: 54
Pseudo genes number: 0
Short genes number: 0
tRNA genes number: 42
GC-composition: 42.33063114485447%
2022-09-22 12:26:15,030  INFO NewTask Auxiliary_Class:time:142 - Operating period (1.1st stage - Extract): 280 millisec
2022-09-22 12:26:15,047  INFO NewTask Processing:processing:138 - 0 ribosomal genes were deleted!
0 short genes were deleted!
0 pseudogenes were deleted!
0 bad genes were deleted!
In all 0 genes were deleted!
Number of genes used in counting: 6311
2022-09-22 12:26:15,047  INFO NewTask Auxiliary_Class:time:142 - Operating period (1.2st stage - Processing): 11 millisec
2022-09-22 12:26:16,350  INFO NewTask Auxiliary_Class:time:142 - Operating period (2nd stage - Freq): 1302 millisec
2022-09-22 12:26:31,373  INFO NewTask Auxiliary_Class:time:142 - Operating period (3th stage - LCI12): 15022 millisec
2022-09-22 12:26:34,588  INFO NewTask Auxiliary_Class:time:142 - Operating period (4th stage - Tei): 3215 millisec
2022-09-22 12:26:34,636  INFO NewTask EEI_Counter:countEEI:41 - M1=-44	R1=39
2022-09-22 12:26:34,644  INFO NewTask EEI_Counter:countEEI:47 - M2=44	R2=48
2022-09-22 12:26:34,652  INFO NewTask EEI_Counter:countEEI:53 - M3=-46	R3=45
2022-09-22 12:26:34,699  INFO NewTask EEI_Counter:countEEI:59 - M4=55	R4=46
2022-09-22 12:26:34,734  INFO NewTask EEI_Counter:countEEI:65 - M5=-53	R5=33
2022-09-22 12:26:34,734  INFO NewTask Auxiliary_Class:time:142 - Operating period (6th stage - EEI): 146 millisec
2022-09-22 12:26:34,745  INFO NewTask EEIEngine:engine:261 - Max index: M4=55	R4=46
2022-09-22 12:26:34,746  INFO NewTask EEIEngine:engine:275 - index = 4
2022-09-22 12:26:36,815  INFO NewTask Auxiliary_Class:time:142 - Operating period (7th stage - Out): 2079 millisec
2022-09-22 12:26:36,816  INFO NewTask Auxiliary_Class:time:142 - Operating period (Microcystis aeruginosa NIES-843 449447): 22071 millisec
2022-09-22 12:26:36,819  INFO NewTask EEIEngine:engine:91 - 16 of 26
Mycobacterium tuberculosis H37Rv 83332
2022-09-22 12:26:37,121  INFO NewTask OrganismBuilder:getOrganism:35 - Organism: mycobacterium tuberculosis h37rv
Genome size: 4411.532 Kbp
Chromosomes number: 1
Genes number: 4031
Ribosomal genes number: 57
Pseudo genes number: 13
Short genes number: 2
tRNA genes number: 45
GC-composition: 65.61466628826449%
2022-09-22 12:26:37,123  INFO NewTask Auxiliary_Class:time:142 - Operating period (1.1st stage - Extract): 302 millisec
2022-09-22 12:26:37,148  INFO NewTask Processing:processing:138 - 0 ribosomal genes were deleted!
2 short genes were deleted!
13 pseudogenes were deleted!
0 bad genes were deleted!
In all 16 genes were deleted!
Number of genes used in counting: 4015
2022-09-22 12:26:37,149  INFO NewTask Auxiliary_Class:time:142 - Operating period (1.2st stage - Processing): 18 millisec
2022-09-22 12:26:38,680  INFO NewTask Auxiliary_Class:time:142 - Operating period (2nd stage - Freq): 1523 millisec
2022-09-22 12:26:53,812  INFO NewTask Auxiliary_Class:time:142 - Operating period (3th stage - LCI12): 15131 millisec
2022-09-22 12:26:53,963  INFO NewTask Auxiliary_Class:time:142 - Operating period (4th stage - Tei): 150 millisec
2022-09-22 12:26:53,999  INFO NewTask EEI_Counter:countEEI:41 - M1=-7	R1=60
2022-09-22 12:26:54,005  INFO NewTask EEI_Counter:countEEI:47 - M2=18	R2=56
2022-09-22 12:26:54,010  INFO NewTask EEI_Counter:countEEI:53 - M3=8	R3=61
2022-09-22 12:26:54,045  INFO NewTask EEI_Counter:countEEI:59 - M4=36	R4=63
2022-09-22 12:26:54,073  INFO NewTask EEI_Counter:countEEI:65 - M5=29	R5=69
2022-09-22 12:26:54,074  INFO NewTask Auxiliary_Class:time:142 - Operating period (6th stage - EEI): 110 millisec
2022-09-22 12:26:54,086  INFO NewTask EEIEngine:engine:261 - Max index: M4=36	R4=63
2022-09-22 12:26:54,088  INFO NewTask EEIEngine:engine:275 - index = 4
2022-09-22 12:26:56,062  INFO NewTask Auxiliary_Class:time:142 - Operating period (7th stage - Out): 1986 millisec
2022-09-22 12:26:56,064  INFO NewTask Auxiliary_Class:time:142 - Operating period (Mycobacterium tuberculosis H37Rv 83332): 19246 millisec
2022-09-22 12:26:56,070  INFO NewTask EEIEngine:engine:91 - 17 of 26
Mycoplasma pneumoniae FH 722438
2022-09-22 12:26:56,252  INFO NewTask OrganismBuilder:getOrganism:35 - Organism: mycoplasma pneumoniae fh
Genome size: 811.088 Kbp
Chromosomes number: 1
Genes number: 629
Ribosomal genes number: 48
Pseudo genes number: 0
Short genes number: 0
tRNA genes number: 36
GC-composition: 40.00367407728878%
2022-09-22 12:26:56,255  INFO NewTask Auxiliary_Class:time:142 - Operating period (1.1st stage - Extract): 181 millisec
2022-09-22 12:26:56,261  INFO NewTask Processing:processing:138 - 0 ribosomal genes were deleted!
0 short genes were deleted!
0 pseudogenes were deleted!
0 bad genes were deleted!
In all 0 genes were deleted!
Number of genes used in counting: 629
2022-09-22 12:26:56,264  INFO NewTask Auxiliary_Class:time:142 - Operating period (1.2st stage - Processing): 4 millisec
2022-09-22 12:26:56,539  INFO NewTask Auxiliary_Class:time:142 - Operating period (2nd stage - Freq): 274 millisec
2022-09-22 12:27:00,296  INFO NewTask Auxiliary_Class:time:142 - Operating period (3th stage - LCI12): 3757 millisec
2022-09-22 12:27:00,316  INFO NewTask Auxiliary_Class:time:142 - Operating period (4th stage - Tei): 19 millisec
2022-09-22 12:27:00,328  INFO NewTask EEI_Counter:countEEI:41 - M1=-11	R1=55
2022-09-22 12:27:00,336  INFO NewTask EEI_Counter:countEEI:47 - M2=34	R2=54
2022-09-22 12:27:00,340  INFO NewTask EEI_Counter:countEEI:53 - M3=-28	R3=58
2022-09-22 12:27:00,345  INFO NewTask EEI_Counter:countEEI:59 - M4=28	R4=60
2022-09-22 12:27:00,360  INFO NewTask EEI_Counter:countEEI:65 - M5=-30	R5=52
2022-09-22 12:27:00,360  INFO NewTask Auxiliary_Class:time:142 - Operating period (6th stage - EEI): 43 millisec
2022-09-22 12:27:00,375  INFO NewTask EEIEngine:engine:261 - Max index: M2=34	R2=54
2022-09-22 12:27:00,385  INFO NewTask EEIEngine:engine:275 - index = 2
2022-09-22 12:27:00,676  INFO NewTask Auxiliary_Class:time:142 - Operating period (7th stage - Out): 314 millisec
2022-09-22 12:27:00,676  INFO NewTask Auxiliary_Class:time:142 - Operating period (Mycoplasma pneumoniae FH 722438): 4606 millisec
2022-09-22 12:27:00,683  INFO NewTask EEIEngine:engine:91 - 18 of 26
Neisseria meningitidis MC58 122586
2022-09-22 12:27:00,834  INFO NewTask OrganismBuilder:getOrganism:35 - Organism: neisseria meningitidis mc58
Genome size: 2272.36 Kbp
Chromosomes number: 1
Genes number: 2063
Ribosomal genes number: 56
Pseudo genes number: 0
Short genes number: 5
tRNA genes number: 0
GC-composition: 51.52783889876604%
2022-09-22 12:27:00,835  INFO NewTask Auxiliary_Class:time:142 - Operating period (1.1st stage - Extract): 151 millisec
2022-09-22 12:27:00,841  INFO NewTask Processing:processing:138 - 0 ribosomal genes were deleted!
5 short genes were deleted!
0 pseudogenes were deleted!
0 bad genes were deleted!
In all 5 genes were deleted!
Number of genes used in counting: 2058
2022-09-22 12:27:00,843  INFO NewTask Auxiliary_Class:time:142 - Operating period (1.2st stage - Processing): 5 millisec
2022-09-22 12:27:01,568  INFO NewTask Auxiliary_Class:time:142 - Operating period (2nd stage - Freq): 724 millisec
2022-09-22 12:27:09,177  INFO NewTask Auxiliary_Class:time:142 - Operating period (3th stage - LCI12): 7606 millisec
2022-09-22 12:27:09,267  INFO NewTask Auxiliary_Class:time:142 - Operating period (4th stage - Tei): 89 millisec
2022-09-22 12:27:09,284  INFO NewTask EEI_Counter:countEEI:41 - M1=25	R1=56
2022-09-22 12:27:09,286  INFO NewTask EEI_Counter:countEEI:47 - M2=41	R2=45
2022-09-22 12:27:09,294  INFO NewTask EEI_Counter:countEEI:53 - M3=54	R3=39
2022-09-22 12:27:09,315  INFO NewTask EEI_Counter:countEEI:59 - M4=8	R4=58
2022-09-22 12:27:09,332  INFO NewTask EEI_Counter:countEEI:65 - M5=79	R5=33
2022-09-22 12:27:09,333  INFO NewTask Auxiliary_Class:time:142 - Operating period (6th stage - EEI): 65 millisec
2022-09-22 12:27:09,348  INFO NewTask EEIEngine:engine:261 - Max index: M5=79	R5=33
2022-09-22 12:27:09,349  INFO NewTask EEIEngine:engine:275 - index = 5
2022-09-22 12:27:10,259  INFO NewTask Auxiliary_Class:time:142 - Operating period (7th stage - Out): 925 millisec
2022-09-22 12:27:10,259  INFO NewTask Auxiliary_Class:time:142 - Operating period (Neisseria meningitidis MC58 122586): 9576 millisec
2022-09-22 12:27:10,275  INFO NewTask EEIEngine:engine:91 - 19 of 26
Pseudomonas aeruginosa PAO1 208964
2022-09-22 12:27:10,729  INFO NewTask OrganismBuilder:getOrganism:35 - Organism: pseudomonas aeruginosa pao1
Genome size: 6264.404 Kbp
Chromosomes number: 1
Genes number: 5571
Ribosomal genes number: 54
Pseudo genes number: 0
Short genes number: 3
tRNA genes number: 63
GC-composition: 66.55573299550923%
2022-09-22 12:27:10,730  INFO NewTask Auxiliary_Class:time:142 - Operating period (1.1st stage - Extract): 453 millisec
2022-09-22 12:27:10,761  INFO NewTask Processing:processing:138 - 0 ribosomal genes were deleted!
3 short genes were deleted!
0 pseudogenes were deleted!
0 bad genes were deleted!
In all 3 genes were deleted!
Number of genes used in counting: 5568
2022-09-22 12:27:10,761  INFO NewTask Auxiliary_Class:time:142 - Operating period (1.2st stage - Processing): 22 millisec
2022-09-22 12:27:13,037  INFO NewTask Auxiliary_Class:time:142 - Operating period (2nd stage - Freq): 2274 millisec
2022-09-22 12:27:34,619  INFO NewTask Auxiliary_Class:time:142 - Operating period (3th stage - LCI12): 21581 millisec
2022-09-22 12:27:34,838  INFO NewTask Auxiliary_Class:time:142 - Operating period (4th stage - Tei): 219 millisec
2022-09-22 12:27:34,890  INFO NewTask EEI_Counter:countEEI:41 - M1=-75	R1=27
2022-09-22 12:27:34,899  INFO NewTask EEI_Counter:countEEI:47 - M2=83	R2=18
2022-09-22 12:27:34,913  INFO NewTask EEI_Counter:countEEI:53 - M3=83	R3=17
2022-09-22 12:27:34,981  INFO NewTask EEI_Counter:countEEI:59 - M4=24	R4=43
2022-09-22 12:27:35,023  INFO NewTask EEI_Counter:countEEI:65 - M5=44	R5=34
2022-09-22 12:27:35,025  INFO NewTask Auxiliary_Class:time:142 - Operating period (6th stage - EEI): 184 millisec
2022-09-22 12:27:35,036  INFO NewTask EEIEngine:engine:261 - Max index: M3=83	R3=17
2022-09-22 12:27:35,037  INFO NewTask EEIEngine:engine:275 - index = 3
2022-09-22 12:27:37,766  INFO NewTask Auxiliary_Class:time:142 - Operating period (7th stage - Out): 2739 millisec
2022-09-22 12:27:37,767  INFO NewTask Auxiliary_Class:time:142 - Operating period (Pseudomonas aeruginosa PAO1 208964): 27500 millisec
2022-09-22 12:27:37,770  INFO NewTask EEIEngine:engine:91 - 20 of 26
Salmonella Typhimurium 99287
2022-09-22 12:27:38,162  INFO NewTask OrganismBuilder:getOrganism:35 - Organism: salmonella enterica subsp. enterica serovar typhimurium str. lt2
Genome size: 4971.383 Kbp
Chromosomes number: 1
Genes number: 4554
Ribosomal genes number: 59
Pseudo genes number: 0
Short genes number: 7
tRNA genes number: 85
GC-composition: 52.02872118281774%
2022-09-22 12:27:38,165  INFO NewTask Auxiliary_Class:time:142 - Operating period (1.1st stage - Extract): 392 millisec
2022-09-22 12:27:38,176  INFO NewTask Processing:processing:138 - 0 ribosomal genes were deleted!
7 short genes were deleted!
0 pseudogenes were deleted!
0 bad genes were deleted!
In all 7 genes were deleted!
Number of genes used in counting: 4547
2022-09-22 12:27:38,177  INFO NewTask Auxiliary_Class:time:142 - Operating period (1.2st stage - Processing): 6 millisec
2022-09-22 12:27:39,714  INFO NewTask Auxiliary_Class:time:142 - Operating period (2nd stage - Freq): 1535 millisec
2022-09-22 12:27:54,932  INFO NewTask Auxiliary_Class:time:142 - Operating period (3th stage - LCI12): 15216 millisec
2022-09-22 12:27:55,106  INFO NewTask Auxiliary_Class:time:142 - Operating period (4th stage - Tei): 174 millisec
2022-09-22 12:27:55,146  INFO NewTask EEI_Counter:countEEI:41 - M1=85	R1=39
2022-09-22 12:27:55,163  INFO NewTask EEI_Counter:countEEI:47 - M2=24	R2=63
2022-09-22 12:27:55,168  INFO NewTask EEI_Counter:countEEI:53 - M3=30	R3=47
2022-09-22 12:27:55,196  INFO NewTask EEI_Counter:countEEI:59 - M4=82	R4=42
2022-09-22 12:27:55,217  INFO NewTask EEI_Counter:countEEI:65 - M5=82	R5=38
2022-09-22 12:27:55,218  INFO NewTask Auxiliary_Class:time:142 - Operating period (6th stage - EEI): 111 millisec
2022-09-22 12:27:55,230  INFO NewTask EEIEngine:engine:261 - Max index: M1=85	R1=39
2022-09-22 12:27:55,230  INFO NewTask EEIEngine:engine:275 - index = 1
2022-09-22 12:27:57,016  INFO NewTask Auxiliary_Class:time:142 - Operating period (7th stage - Out): 1797 millisec
2022-09-22 12:27:57,016  INFO NewTask Auxiliary_Class:time:142 - Operating period (Salmonella Typhimurium 99287): 19246 millisec
2022-09-22 12:27:57,018  INFO NewTask EEIEngine:engine:91 - 21 of 26
Shigella flexneri 2a str. 301 198214
2022-09-22 12:27:57,712  INFO NewTask OrganismBuilder:getOrganism:35 - Organism: shigella flexneri 2a str. 301
Genome size: 4848.82 Kbp
Chromosomes number: 1
Genes number: 4698
Ribosomal genes number: 57
Pseudo genes number: 254
Short genes number: 9
tRNA genes number: 97
GC-composition: 50.44544858336668%
2022-09-22 12:27:57,712  INFO NewTask Auxiliary_Class:time:142 - Operating period (1.1st stage - Extract): 690 millisec
2022-09-22 12:27:57,729  INFO NewTask Processing:processing:138 - 0 ribosomal genes were deleted!
9 short genes were deleted!
254 pseudogenes were deleted!
0 bad genes were deleted!
In all 263 genes were deleted!
Number of genes used in counting: 4435
2022-09-22 12:27:57,732  INFO NewTask Auxiliary_Class:time:142 - Operating period (1.2st stage - Processing): 13 millisec
2022-09-22 12:27:59,074  INFO NewTask Auxiliary_Class:time:142 - Operating period (2nd stage - Freq): 1338 millisec
2022-09-22 12:28:11,681  INFO NewTask Auxiliary_Class:time:142 - Operating period (3th stage - LCI12): 12606 millisec
2022-09-22 12:28:11,831  INFO NewTask Auxiliary_Class:time:142 - Operating period (4th stage - Tei): 150 millisec
2022-09-22 12:28:11,852  INFO NewTask EEI_Counter:countEEI:41 - M1=94	R1=12
2022-09-22 12:28:11,856  INFO NewTask EEI_Counter:countEEI:47 - M2=7	R2=63
2022-09-22 12:28:11,867  INFO NewTask EEI_Counter:countEEI:53 - M3=5	R3=52
2022-09-22 12:28:11,909  INFO NewTask EEI_Counter:countEEI:59 - M4=88	R4=18
2022-09-22 12:28:11,926  INFO NewTask EEI_Counter:countEEI:65 - M5=79	R5=35
2022-09-22 12:28:11,927  INFO NewTask Auxiliary_Class:time:142 - Operating period (6th stage - EEI): 94 millisec
2022-09-22 12:28:11,936  INFO NewTask EEIEngine:engine:261 - Max index: M1=94	R1=12
2022-09-22 12:28:11,937  INFO NewTask EEIEngine:engine:275 - index = 1
2022-09-22 12:28:13,726  INFO NewTask Auxiliary_Class:time:142 - Operating period (7th stage - Out): 1798 millisec
2022-09-22 12:28:13,726  INFO NewTask Auxiliary_Class:time:142 - Operating period (Shigella flexneri 2a str. 301 198214): 16708 millisec
2022-09-22 12:28:13,730  INFO NewTask EEIEngine:engine:91 - 22 of 26
Staphylococcus aureus subsp. aureus Mu50 158878
2022-09-22 12:28:13,909  INFO NewTask OrganismBuilder:getOrganism:35 - Organism: staphylococcus aureus subsp. aureus mu50
Genome size: 2923.636 Kbp
Chromosomes number: 1
Genes number: 2733
Ribosomal genes number: 59
Pseudo genes number: 0
Short genes number: 5
tRNA genes number: 60
GC-composition: 32.61900592276193%
2022-09-22 12:28:13,910  INFO NewTask Auxiliary_Class:time:142 - Operating period (1.1st stage - Extract): 179 millisec
2022-09-22 12:28:13,920  INFO NewTask Processing:processing:138 - 0 ribosomal genes were deleted!
5 short genes were deleted!
0 pseudogenes were deleted!
0 bad genes were deleted!
In all 5 genes were deleted!
Number of genes used in counting: 2728
2022-09-22 12:28:13,920  INFO NewTask Auxiliary_Class:time:142 - Operating period (1.2st stage - Processing): 4 millisec
2022-09-22 12:28:14,753  INFO NewTask Auxiliary_Class:time:142 - Operating period (2nd stage - Freq): 832 millisec
2022-09-22 12:28:23,235  INFO NewTask Auxiliary_Class:time:142 - Operating period (3th stage - LCI12): 8482 millisec
2022-09-22 12:28:23,337  INFO NewTask Auxiliary_Class:time:142 - Operating period (4th stage - Tei): 102 millisec
2022-09-22 12:28:23,365  INFO NewTask EEI_Counter:countEEI:41 - M1=83	R1=25
2022-09-22 12:28:23,375  INFO NewTask EEI_Counter:countEEI:47 - M2=48	R2=47
2022-09-22 12:28:23,383  INFO NewTask EEI_Counter:countEEI:53 - M3=-32	R3=62
2022-09-22 12:28:23,395  INFO NewTask EEI_Counter:countEEI:59 - M4=81	R4=28
2022-09-22 12:28:23,410  INFO NewTask EEI_Counter:countEEI:65 - M5=-19	R5=62
2022-09-22 12:28:23,411  INFO NewTask Auxiliary_Class:time:142 - Operating period (6th stage - EEI): 73 millisec
2022-09-22 12:28:23,424  INFO NewTask EEIEngine:engine:261 - Max index: M1=83	R1=25
2022-09-22 12:28:23,426  INFO NewTask EEIEngine:engine:275 - index = 1
2022-09-22 12:28:24,580  INFO NewTask Auxiliary_Class:time:142 - Operating period (7th stage - Out): 1168 millisec
2022-09-22 12:28:24,581  INFO NewTask Auxiliary_Class:time:142 - Operating period (Staphylococcus aureus subsp. aureus Mu50 158878): 10852 millisec
2022-09-22 12:28:24,592  INFO NewTask EEIEngine:engine:91 - 23 of 26
Streptococcus pyogenes M1 GAS 160490
2022-09-22 12:28:24,713  INFO NewTask OrganismBuilder:getOrganism:35 - Organism: streptococcus pyogenes m1 gas
Genome size: 1852.433 Kbp
Chromosomes number: 1
Genes number: 1693
Ribosomal genes number: 54
Pseudo genes number: 0
Short genes number: 1
tRNA genes number: 60
GC-composition: 38.511784231872355%
2022-09-22 12:28:24,714  INFO NewTask Auxiliary_Class:time:142 - Operating period (1.1st stage - Extract): 120 millisec
2022-09-22 12:28:24,724  INFO NewTask Processing:processing:138 - 0 ribosomal genes were deleted!
1 short genes were deleted!
0 pseudogenes were deleted!
0 bad genes were deleted!
In all 1 genes were deleted!
Number of genes used in counting: 1692
2022-09-22 12:28:24,724  INFO NewTask Auxiliary_Class:time:142 - Operating period (1.2st stage - Processing): 2 millisec
2022-09-22 12:28:25,255  INFO NewTask Auxiliary_Class:time:142 - Operating period (2nd stage - Freq): 530 millisec
2022-09-22 12:28:31,495  INFO NewTask Auxiliary_Class:time:142 - Operating period (3th stage - LCI12): 6239 millisec
2022-09-22 12:28:31,574  INFO NewTask Auxiliary_Class:time:142 - Operating period (4th stage - Tei): 79 millisec
2022-09-22 12:28:31,598  INFO NewTask EEI_Counter:countEEI:41 - M1=91	R1=26
2022-09-22 12:28:31,600  INFO NewTask EEI_Counter:countEEI:47 - M2=-4	R2=62
2022-09-22 12:28:31,605  INFO NewTask EEI_Counter:countEEI:53 - M3=-25	R3=59
2022-09-22 12:28:31,616  INFO NewTask EEI_Counter:countEEI:59 - M4=88	R4=27
2022-09-22 12:28:31,634  INFO NewTask EEI_Counter:countEEI:65 - M5=25	R5=71
2022-09-22 12:28:31,635  INFO NewTask Auxiliary_Class:time:142 - Operating period (6th stage - EEI): 60 millisec
2022-09-22 12:28:31,650  INFO NewTask EEIEngine:engine:261 - Max index: M1=91	R1=26
2022-09-22 12:28:31,651  INFO NewTask EEIEngine:engine:275 - index = 1
2022-09-22 12:28:32,414  INFO NewTask Auxiliary_Class:time:142 - Operating period (7th stage - Out): 777 millisec
2022-09-22 12:28:32,416  INFO NewTask Auxiliary_Class:time:142 - Operating period (Streptococcus pyogenes M1 GAS 160490): 7824 millisec
2022-09-22 12:28:32,421  INFO NewTask EEIEngine:engine:91 - 24 of 26
Synechocystis sp. 1148
2022-09-22 12:28:32,644  INFO NewTask OrganismBuilder:getOrganism:35 - Organism: synechocystis sp. pcc 6803
Genome size: 3571.103 Kbp
Chromosomes number: 1
Genes number: 3171
Ribosomal genes number: 55
Pseudo genes number: 0
Short genes number: 0
tRNA genes number: 42
GC-composition: 47.73037910135888%
2022-09-22 12:28:32,645  INFO NewTask Auxiliary_Class:time:142 - Operating period (1.1st stage - Extract): 220 millisec
2022-09-22 12:28:32,665  INFO NewTask Processing:processing:138 - 0 ribosomal genes were deleted!
0 short genes were deleted!
0 pseudogenes were deleted!
0 bad genes were deleted!
In all 0 genes were deleted!
Number of genes used in counting: 3171
2022-09-22 12:28:32,665  INFO NewTask Auxiliary_Class:time:142 - Operating period (1.2st stage - Processing): 4 millisec
2022-09-22 12:28:33,804  INFO NewTask Auxiliary_Class:time:142 - Operating period (2nd stage - Freq): 1139 millisec
2022-09-22 12:28:44,696  INFO NewTask Auxiliary_Class:time:142 - Operating period (3th stage - LCI12): 10891 millisec
2022-09-22 12:28:44,837  INFO NewTask Auxiliary_Class:time:142 - Operating period (4th stage - Tei): 140 millisec
2022-09-22 12:28:44,857  INFO NewTask EEI_Counter:countEEI:41 - M1=53	R1=51
2022-09-22 12:28:44,860  INFO NewTask EEI_Counter:countEEI:47 - M2=19	R2=60
2022-09-22 12:28:44,868  INFO NewTask EEI_Counter:countEEI:53 - M3=-30	R3=58
2022-09-22 12:28:44,888  INFO NewTask EEI_Counter:countEEI:59 - M4=40	R4=51
2022-09-22 12:28:44,916  INFO NewTask EEI_Counter:countEEI:65 - M5=-13	R5=65
2022-09-22 12:28:44,916  INFO NewTask Auxiliary_Class:time:142 - Operating period (6th stage - EEI): 78 millisec
2022-09-22 12:28:44,924  INFO NewTask EEIEngine:engine:261 - Max index: M1=53	R1=51
2022-09-22 12:28:44,925  INFO NewTask EEIEngine:engine:275 - index = 1
2022-09-22 12:28:46,487  INFO NewTask Auxiliary_Class:time:142 - Operating period (7th stage - Out): 1570 millisec
2022-09-22 12:28:46,488  INFO NewTask Auxiliary_Class:time:142 - Operating period (Synechocystis sp. 1148): 14068 millisec
2022-09-22 12:28:46,499  INFO NewTask EEIEngine:engine:91 - 25 of 26
Thermococcus gammatolerans EJ3 593117
2022-09-22 12:28:46,717  INFO NewTask OrganismBuilder:getOrganism:35 - Organism: thermococcus gammatolerans ej3
Genome size: 2045.438 Kbp
Chromosomes number: 1
Genes number: 2157
Ribosomal genes number: 65
Pseudo genes number: 0
Short genes number: 0
tRNA genes number: 46
GC-composition: 53.56148658624706%
2022-09-22 12:28:46,718  INFO NewTask Auxiliary_Class:time:142 - Operating period (1.1st stage - Extract): 217 millisec
2022-09-22 12:28:46,728  INFO NewTask Processing:processing:138 - 0 ribosomal genes were deleted!
0 short genes were deleted!
0 pseudogenes were deleted!
0 bad genes were deleted!
In all 0 genes were deleted!
Number of genes used in counting: 2157
2022-09-22 12:28:46,728  INFO NewTask Auxiliary_Class:time:142 - Operating period (1.2st stage - Processing): 2 millisec
2022-09-22 12:28:47,414  INFO NewTask Auxiliary_Class:time:142 - Operating period (2nd stage - Freq): 685 millisec
2022-09-22 12:28:54,222  INFO NewTask Auxiliary_Class:time:142 - Operating period (3th stage - LCI12): 6808 millisec
2022-09-22 12:28:54,343  INFO NewTask Auxiliary_Class:time:142 - Operating period (4th stage - Tei): 121 millisec
2022-09-22 12:28:54,354  INFO NewTask EEI_Counter:countEEI:41 - M1=77	R1=32
2022-09-22 12:28:54,356  INFO NewTask EEI_Counter:countEEI:47 - M2=0	R2=65
2022-09-22 12:28:54,362  INFO NewTask EEI_Counter:countEEI:53 - M3=-37	R3=54
2022-09-22 12:28:54,376  INFO NewTask EEI_Counter:countEEI:59 - M4=63	R4=47
2022-09-22 12:28:54,387  INFO NewTask EEI_Counter:countEEI:65 - M5=4	R5=67
2022-09-22 12:28:54,389  INFO NewTask Auxiliary_Class:time:142 - Operating period (6th stage - EEI): 46 millisec
2022-09-22 12:28:54,398  INFO NewTask EEIEngine:engine:261 - Max index: M1=77	R1=32
2022-09-22 12:28:54,400  INFO NewTask EEIEngine:engine:275 - index = 1
2022-09-22 12:28:55,313  INFO NewTask Auxiliary_Class:time:142 - Operating period (7th stage - Out): 924 millisec
2022-09-22 12:28:55,313  INFO NewTask Auxiliary_Class:time:142 - Operating period (Thermococcus gammatolerans EJ3 593117): 8816 millisec
2022-09-22 12:28:55,320  INFO NewTask EEIEngine:engine:91 - 26 of 26
Yersinia pestis CO92 214092
2022-09-22 12:28:55,664  INFO NewTask OrganismBuilder:getOrganism:35 - Organism: yersinia pestis co92
Genome size: 4889.855 Kbp
Chromosomes number: 1
Genes number: 4208
Ribosomal genes number: 57
Pseudo genes number: 160
Short genes number: 4
tRNA genes number: 70
GC-composition: 47.057673489295695%
2022-09-22 12:28:55,665  INFO NewTask Auxiliary_Class:time:142 - Operating period (1.1st stage - Extract): 343 millisec
2022-09-22 12:28:55,678  INFO NewTask Processing:processing:138 - 0 ribosomal genes were deleted!
4 short genes were deleted!
160 pseudogenes were deleted!
0 bad genes were deleted!
In all 164 genes were deleted!
Number of genes used in counting: 4044
2022-09-22 12:28:55,678  INFO NewTask Auxiliary_Class:time:142 - Operating period (1.2st stage - Processing): 6 millisec
2022-09-22 12:28:56,921  INFO NewTask Auxiliary_Class:time:142 - Operating period (2nd stage - Freq): 1241 millisec
2022-09-22 12:29:10,214  INFO NewTask Auxiliary_Class:time:142 - Operating period (3th stage - LCI12): 13293 millisec
2022-09-22 12:29:10,342  INFO NewTask Auxiliary_Class:time:142 - Operating period (4th stage - Tei): 127 millisec
2022-09-22 12:29:10,361  INFO NewTask EEI_Counter:countEEI:41 - M1=91	R1=26
2022-09-22 12:29:10,365  INFO NewTask EEI_Counter:countEEI:47 - M2=-1	R2=65
2022-09-22 12:29:10,376  INFO NewTask EEI_Counter:countEEI:53 - M3=-4	R3=59
2022-09-22 12:29:10,412  INFO NewTask EEI_Counter:countEEI:59 - M4=83	R4=33
2022-09-22 12:29:10,456  INFO NewTask EEI_Counter:countEEI:65 - M5=61	R5=55
2022-09-22 12:29:10,470  INFO NewTask Auxiliary_Class:time:142 - Operating period (6th stage - EEI): 127 millisec
2022-09-22 12:29:10,499  INFO NewTask EEIEngine:engine:261 - Max index: M1=91	R1=26
2022-09-22 12:29:10,506  INFO NewTask EEIEngine:engine:275 - index = 1
2022-09-22 12:29:12,960  INFO NewTask Auxiliary_Class:time:142 - Operating period (7th stage - Out): 2482 millisec
2022-09-22 12:29:12,968  INFO NewTask Auxiliary_Class:time:142 - Operating period (Yersinia pestis CO92 214092): 17649 millisec
2022-09-22 12:29:12,971  INFO NewTask Auxiliary_Class:time:142 - Operating period (All): 324182 millisec
