# Supplementary material for: Bioinformatic Assessment of Factors Affecting the Correlation between Protein Abundance and Elongation Efficiency in Prokaryotes
Source: Int J Mol Sci. 2022 Oct 9;23(19):11996. doi: 10.3390/ijms231911996 (PMC9570070; doi:10.3390/ijms231911996)
Supplement: Supplementary file 1 [file ijms-23-11996-s001.zip › EloE/log/Time.log]

2022-09-22 12:02:11,174  INFO NewTask EEIEngine:engine:91 - 1 of 28
Acidithiobacillus ferrooxidans ATCC 23270 243159
2022-09-22 12:02:24,236  INFO NewTask EEIEngine:engine:261 - Max index: M2=42	R2=47
2022-09-22 12:02:24,238  INFO NewTask EEIEngine:engine:275 - index = 2
2022-09-22 12:02:26,739  INFO NewTask EEIEngine:engine:91 - 2 of 28
Bacillus anthracis str. 'Ames Ancestor' 260799
2022-09-22 12:02:43,723  INFO NewTask EEIEngine:engine:261 - Max index: M4=77	R4=46
2022-09-22 12:02:43,726  INFO NewTask EEIEngine:engine:275 - index = 4
2022-09-22 12:02:45,806  INFO NewTask EEIEngine:engine:91 - 3 of 28
Bacillus subtilis subsp. subtilis str. 168 224308
2022-09-22 12:23:48,862  INFO NewTask EEIEngine:engine:91 - 1 of 26
Acidithiobacillus ferrooxidans ATCC 23270 243159
2022-09-22 12:23:48,866  INFO NewTask EEIEngine:engine:91 - 2 of 26
Bacillus anthracis str. 'Ames Ancestor' 260799
2022-09-22 12:23:48,871  INFO NewTask EEIEngine:engine:91 - 3 of 26
Bacteroides thetaiotaomicron VPI-5482 226186
2022-09-22 12:24:12,123  INFO NewTask EEIEngine:engine:261 - Max index: M1=91	R1=20
2022-09-22 12:24:12,124  INFO NewTask EEIEngine:engine:275 - index = 1
2022-09-22 12:24:15,265  INFO NewTask EEIEngine:engine:91 - 4 of 26
Bartonella henselae str. Houston-1 283166
2022-09-22 12:24:20,952  INFO NewTask EEIEngine:engine:261 - Max index: M4=61	R4=41
2022-09-22 12:24:20,957  INFO NewTask EEIEngine:engine:275 - index = 4
2022-09-22 12:24:21,803  INFO NewTask EEIEngine:engine:91 - 5 of 26
Campylobacter jejuni subsp. jejuni NCTC 11168 192222
2022-09-22 12:24:27,837  INFO NewTask EEIEngine:engine:261 - Max index: M2=67	R2=37
2022-09-22 12:24:27,838  INFO NewTask EEIEngine:engine:275 - index = 2
2022-09-22 12:24:28,616  INFO NewTask EEIEngine:engine:91 - 6 of 26
Deinococcus deserti VCD115 546414
2022-09-22 12:24:40,710  INFO NewTask EEIEngine:engine:261 - Max index: M1=87	R1=28
2022-09-22 12:24:40,712  INFO NewTask EEIEngine:engine:275 - index = 1
2022-09-22 12:24:41,990  INFO NewTask EEIEngine:engine:91 - 7 of 26
Desulfovibrio vulgaris 882
2022-09-22 12:24:54,686  INFO NewTask EEIEngine:engine:261 - Max index: M4=79	R4=18
2022-09-22 12:24:54,687  INFO NewTask EEIEngine:engine:275 - index = 4
2022-09-22 12:24:55,995  INFO NewTask EEIEngine:engine:91 - 8 of 26
Escherichia coli str. K-12 substr. MG1655 511145
2022-09-22 12:25:10,632  INFO NewTask EEIEngine:engine:261 - Max index: M1=87	R1=30
2022-09-22 12:25:10,632  INFO NewTask EEIEngine:engine:275 - index = 1
2022-09-22 12:25:11,951  INFO NewTask EEIEngine:engine:91 - 9 of 26
Halobacterium salinarum 64091
2022-09-22 12:25:20,825  INFO NewTask EEIEngine:engine:261 - Max index: M4=36	R4=41
2022-09-22 12:25:20,826  INFO NewTask EEIEngine:engine:275 - index = 4
2022-09-22 12:25:21,693  INFO NewTask EEIEngine:engine:91 - 10 of 26
Helicobacter pylori 26695 85962
2022-09-22 12:25:27,862  INFO NewTask EEIEngine:engine:261 - Max index: M2=51	R2=44
2022-09-22 12:25:27,863  INFO NewTask EEIEngine:engine:275 - index = 2
2022-09-22 12:25:28,577  INFO NewTask EEIEngine:engine:91 - 11 of 26
Lactococcus lactis subsp. lactis Il1403 272623
2022-09-22 12:25:36,454  INFO NewTask EEIEngine:engine:261 - Max index: M1=76	R1=49
2022-09-22 12:25:36,455  INFO NewTask EEIEngine:engine:275 - index = 1
2022-09-22 12:25:37,332  INFO NewTask EEIEngine:engine:91 - 12 of 26
Legionella pneumophila subsp. pneumophila str. Philadelphia 1 272624
2022-09-22 12:25:49,422  INFO NewTask EEIEngine:engine:261 - Max index: M4=66	R4=43
2022-09-22 12:25:49,423  INFO NewTask EEIEngine:engine:275 - index = 4
2022-09-22 12:25:50,397  INFO NewTask EEIEngine:engine:91 - 13 of 26
Leptospira interrogans serovar Copenhageni str. Fiocruz L1-130 267671
2022-09-22 12:26:02,281  INFO NewTask EEIEngine:engine:261 - Max index: M2=59	R2=42
2022-09-22 12:26:02,282  INFO NewTask EEIEngine:engine:275 - index = 2
2022-09-22 12:26:03,893  INFO NewTask EEIEngine:engine:91 - 14 of 26
Listeria monocytogenes EGD-e 169963
2022-09-22 12:26:13,400  INFO NewTask EEIEngine:engine:261 - Max index: M1=79	R1=36
2022-09-22 12:26:13,402  INFO NewTask EEIEngine:engine:275 - index = 1
2022-09-22 12:26:14,747  INFO NewTask EEIEngine:engine:91 - 15 of 26
Microcystis aeruginosa NIES-843 449447
2022-09-22 12:26:34,745  INFO NewTask EEIEngine:engine:261 - Max index: M4=55	R4=46
2022-09-22 12:26:34,746  INFO NewTask EEIEngine:engine:275 - index = 4
2022-09-22 12:26:36,819  INFO NewTask EEIEngine:engine:91 - 16 of 26
Mycobacterium tuberculosis H37Rv 83332
2022-09-22 12:26:54,086  INFO NewTask EEIEngine:engine:261 - Max index: M4=36	R4=63
2022-09-22 12:26:54,088  INFO NewTask EEIEngine:engine:275 - index = 4
2022-09-22 12:26:56,070  INFO NewTask EEIEngine:engine:91 - 17 of 26
Mycoplasma pneumoniae FH 722438
2022-09-22 12:27:00,375  INFO NewTask EEIEngine:engine:261 - Max index: M2=34	R2=54
2022-09-22 12:27:00,385  INFO NewTask EEIEngine:engine:275 - index = 2
2022-09-22 12:27:00,683  INFO NewTask EEIEngine:engine:91 - 18 of 26
Neisseria meningitidis MC58 122586
2022-09-22 12:27:09,348  INFO NewTask EEIEngine:engine:261 - Max index: M5=79	R5=33
2022-09-22 12:27:09,349  INFO NewTask EEIEngine:engine:275 - index = 5
2022-09-22 12:27:10,275  INFO NewTask EEIEngine:engine:91 - 19 of 26
Pseudomonas aeruginosa PAO1 208964
2022-09-22 12:27:35,036  INFO NewTask EEIEngine:engine:261 - Max index: M3=83	R3=17
2022-09-22 12:27:35,037  INFO NewTask EEIEngine:engine:275 - index = 3
2022-09-22 12:27:37,770  INFO NewTask EEIEngine:engine:91 - 20 of 26
Salmonella Typhimurium 99287
2022-09-22 12:27:55,230  INFO NewTask EEIEngine:engine:261 - Max index: M1=85	R1=39
2022-09-22 12:27:55,230  INFO NewTask EEIEngine:engine:275 - index = 1
2022-09-22 12:27:57,018  INFO NewTask EEIEngine:engine:91 - 21 of 26
Shigella flexneri 2a str. 301 198214
2022-09-22 12:28:11,936  INFO NewTask EEIEngine:engine:261 - Max index: M1=94	R1=12
2022-09-22 12:28:11,937  INFO NewTask EEIEngine:engine:275 - index = 1
2022-09-22 12:28:13,730  INFO NewTask EEIEngine:engine:91 - 22 of 26
Staphylococcus aureus subsp. aureus Mu50 158878
2022-09-22 12:28:23,424  INFO NewTask EEIEngine:engine:261 - Max index: M1=83	R1=25
2022-09-22 12:28:23,426  INFO NewTask EEIEngine:engine:275 - index = 1
2022-09-22 12:28:24,592  INFO NewTask EEIEngine:engine:91 - 23 of 26
Streptococcus pyogenes M1 GAS 160490
2022-09-22 12:28:31,650  INFO NewTask EEIEngine:engine:261 - Max index: M1=91	R1=26
2022-09-22 12:28:31,651  INFO NewTask EEIEngine:engine:275 - index = 1
2022-09-22 12:28:32,421  INFO NewTask EEIEngine:engine:91 - 24 of 26
Synechocystis sp. 1148
2022-09-22 12:28:44,924  INFO NewTask EEIEngine:engine:261 - Max index: M1=53	R1=51
2022-09-22 12:28:44,925  INFO NewTask EEIEngine:engine:275 - index = 1
2022-09-22 12:28:46,499  INFO NewTask EEIEngine:engine:91 - 25 of 26
Thermococcus gammatolerans EJ3 593117
2022-09-22 12:28:54,398  INFO NewTask EEIEngine:engine:261 - Max index: M1=77	R1=32
2022-09-22 12:28:54,400  INFO NewTask EEIEngine:engine:275 - index = 1
2022-09-22 12:28:55,320  INFO NewTask EEIEngine:engine:91 - 26 of 26
Yersinia pestis CO92 214092
2022-09-22 12:29:10,499  INFO NewTask EEIEngine:engine:261 - Max index: M1=91	R1=26
2022-09-22 12:29:10,506  INFO NewTask EEIEngine:engine:275 - index = 1
