# Supplementary material for: Bioinformatic Assessment of Factors Affecting the Correlation between Protein Abundance and Elongation Efficiency in Prokaryotes
Source: Int J Mol Sci. 2022 Oct 9;23(19):11996. doi: 10.3390/ijms231911996 (PMC9570070; doi:10.3390/ijms231911996)
Supplement: Supplementary file 1 [file ijms-23-11996-s001.zip › EloE/output_folder/Acidithiobacillus_ferrooxidans_ATCC_23270_243159/acidithiobacillus ferrooxidans atcc 23270_all.txt]

Index = 1
#	Number	EEI	locus_tag	Name	Prot	Note
1	876	1,0000e+00	AFE_0913	-	hypothetical protein	identified by glimmer; putative
2	1986	1,0270e+00	AFE_2098	-	hypothetical protein	identified by glimmer; putative
3	1985	1,0345e+00	AFE_2097	-	hypothetical protein	identified by glimmer; putative
4	3025	1,0730e+00	AFE_3180	-	hypothetical protein	identified by glimmer; putative
5	1984	1,0920e+00	AFE_2096	-	hypothetical protein	identified by glimmer; putative
6	1993	1,0985e+00	AFE_2106	-	ABC transporter, permease protein, putative	identified by similarity to GB:AAP29240.1
7	1485	1,1266e+00	AFE_1573	-	hypothetical protein	identified by glimmer; putative
8	2298	1,1339e+00	AFE_2427	-	hypothetical protein	identified by glimmer; putative
9	2730	1,1565e+00	AFE_2875	-	transcriptional regulator, LysR family	identified by match to protein family HMM PF00126;
10	867	1,1588e+00	AFE_0904	-	hypothetical protein	identified by glimmer; putative
11	1486	1,1599e+00	AFE_1574	-	hypothetical protein	identified by glimmer; putative
12	2668	1,1617e+00	AFE_2813	-	hypothetical protein	identified by glimmer; putative
13	1609	1,1653e+00	AFE_1704	-	hypothetical protein	identified by glimmer; putative
14	1542	1,1668e+00	AFE_1635	-	membrane protein, putative	null
15	2119	1,1679e+00	AFE_2236	-	hypothetical protein	identified by glimmer; putative
16	2265	1,1688e+00	AFE_2392	-	hypothetical protein	identified by glimmer; putative
17	1552	1,1829e+00	AFE_1645	-	hypothetical protein	identified by glimmer; putative
18	479	1,1836e+00	AFE_0500	-	conserved hypothetical protein	identified by similarity to GB:AAQ58729.1; match to
19	1266	1,2008e+00	AFE_1345	-	conserved domain protein	identified by match to protein family HMM PF08241;
20	111	1,2207e+00	AFE_0116	-	hypothetical protein	identified by glimmer; putative
21	2196	1,2327e+00	AFE_2317	-	hypothetical protein	identified by glimmer; putative
22	2821	1,2501e+00	AFE_2969	-	hypothetical protein	identified by glimmer; putative
23	967	1,2523e+00	AFE_1009	-	hypothetical protein	identified by glimmer; putative
24	785	1,2594e+00	AFE_0812	-	hypothetical protein	identified by glimmer; putative
25	739	1,2662e+00	AFE_0766	-	hypothetical protein	identified by glimmer; putative
26	299	1,2727e+00	AFE_0307	-	hypothetical protein	identified by glimmer; putative
27	1180	1,2760e+00	AFE_1259	-	hypothetical protein	identified by glimmer; putative
28	2657	1,2952e+00	AFE_2802	-	multidrug resistance protein, SMR family	identified by match to protein family HMM PF00893
29	1994	1,2991e+00	AFE_2107	-	ABC transporter, permease protein, putative	null
30	28	1,3077e+00	AFE_0028	-	hypothetical protein	identified by glimmer; putative
31	1267	1,3105e+00	AFE_1346	-	glycosyl transferase, group 2 family protein	identified by match to protein family HMM PF00535
32	985	1,3142e+00	AFE_1027	-	hypothetical protein	identified by glimmer; putative
33	2818	1,3199e+00	AFE_2966	-	hypothetical protein	identified by glimmer; putative
34	1074	1,3203e+00	AFE_1117	-	conserved domain protein	identified by similarity to GB:CAB97518.1
35	1118	1,3255e+00	AFE_1196	-	hypothetical protein	identified by glimmer; putative
36	954	1,3275e+00	AFE_0996	-	DNA binding protein, excisionase family	identified by match to protein family HMM TIGR01764
37	1988	1,3283e+00	AFE_2100	-	hypothetical protein	identified by glimmer; putative
38	2975	1,3339e+00	AFE_3128	-	hypothetical protein	identified by glimmer; putative
39	79	1,3356e+00	AFE_0080	-	membrane protein, putative	null
40	2191	1,3372e+00	AFE_2311	-	hypothetical protein	identified by glimmer; putative
41	2049	1,3387e+00	AFE_2165	-	hypothetical protein	identified by glimmer; putative
42	2333	1,3425e+00	AFE_2465	-	hypothetical protein	identified by glimmer; putative
43	2977	1,3466e+00	AFE_3130	-	hypothetical protein	identified by glimmer; putative
44	1129	1,3483e+00	AFE_1207	-	hypothetical protein	identified by glimmer; putative
45	850	1,3485e+00	AFE_0885	-	hypothetical protein	identified by glimmer; putative
46	2849	1,3503e+00	AFE_2997	-	hypothetical protein	identified by glimmer; putative
47	1239	1,3506e+00	AFE_1318	-	conserved hypothetical protein	identified by similarity to GB:CAE32168.1
48	2853	1,3553e+00	AFE_3001	-	ACT domain protein	identified by match to protein family HMM PF01842
49	973	1,3625e+00	AFE_1015	-	hypothetical protein	identified by glimmer; putative
50	1992	1,3673e+00	AFE_2105	-	ABC transporter, ATP-binding protein	identified by match to protein family HMM PF00005
51	2350	1,3689e+00	AFE_2484	-	hypothetical protein	identified by glimmer; putative
52	956	1,3701e+00	AFE_0998	-	transcriptional regulator, putative	identified by similarity to SP:Q06553; match to
53	795	1,3712e+00	AFE_0823	-	hypothetical protein	identified by glimmer; putative
54	3144	1,3756e+00	AFE_3306	-	hypothetical protein	identified by glimmer; putative
55	2209	1,3769e+00	AFE_2331	-	hypothetical protein	identified by glimmer; putative
56	2433	1,3799e+00	AFE_2568	-	hypothetical protein	identified by glimmer; putative
57	1288	1,3801e+00	AFE_1368	-	conserved hypothetical protein	identified by similarity to PIR:AG2077
58	2978	1,3816e+00	AFE_3131	-	twin-arginine translocation protein, TatA/E	identified by match to protein family HMM PF02416;
59	3071	1,3869e+00	AFE_3232	-	hypothetical protein	identified by glimmer; putative
60	1928	1,3891e+00	AFE_2039	-	hypothetical protein	identified by glimmer; putative
61	1532	1,3919e+00	AFE_1624	-	hypothetical protein	identified by glimmer; putative
62	2175	1,3932e+00	AFE_2293	-	hypothetical protein	identified by glimmer; putative
63	2174	1,3948e+00	AFE_2292	-	TonB-dependent receptor	identified by match to protein family HMM PF00593
64	1551	1,3953e+00	AFE_1644	-	conserved hypothetical protein	identified by similarity to GB:AAN68922.1
65	2956	1,3968e+00	AFE_3109	petA-1	ubiquinol--cytochrome c reductase, iron-sulfur	identified by match to protein family HMM PF00355;
66	2854	1,3986e+00	AFE_3002	-	TonB family protein	null
67	2127	1,3988e+00	AFE_2244	-	hypothetical protein	identified by glimmer; putative
68	816	1,3991e+00	AFE_0843	-	conserved hypothetical protein	null
69	2847	1,3997e+00	AFE_2995	-	conserved domain protein	identified by similarity to GB:CAD11970.1
70	2311	1,4026e+00	AFE_2441	-	hypothetical protein	identified by glimmer; putative
71	1737	1,4055e+00	AFE_1835	-	hypothetical protein	identified by glimmer; putative
72	2046	1,4057e+00	AFE_2162	-	hypothetical protein	identified by glimmer; putative
73	728	1,4068e+00	AFE_0755	-	hypothetical protein	identified by glimmer; putative
74	1989	1,4162e+00	AFE_2101	-	hypothetical protein	identified by glimmer; putative
75	2463	1,4165e+00	AFE_2598	-	hypothetical protein	identified by glimmer; putative
76	2124	1,4169e+00	AFE_2241	-	hypothetical protein	identified by glimmer; putative
77	2992	1,4170e+00	AFE_3145	-	hypothetical protein	identified by glimmer; putative
78	2961	1,4253e+00	AFE_3114	-	conserved hypothetical protein	identified by similarity to PIR:C70335
79	131	1,4317e+00	AFE_0136	-	hypothetical protein	identified by glimmer; putative
80	1899	1,4390e+00	AFE_2009	-	conserved domain protein	identified by similarity to GB:AAN32872.1
81	1476	1,4407e+00	AFE_1564	-	prophage Afe02, transcriptional regulator, Cro	null
82	2355	1,4455e+00	AFE_2489	-	hypothetical protein	identified by glimmer; putative
83	1927	1,4501e+00	AFE_2038	-	hypothetical protein	identified by glimmer; putative
84	770	1,4506e+00	AFE_0797	-	acyl carrier protein, putative	identified by similarity to SP:O67611
85	2287	1,4519e+00	AFE_2416	-	hypothetical protein	identified by glimmer; putative
86	1660	1,4528e+00	AFE_1756	-	hypothetical protein	identified by glimmer; putative
87	1919	1,4529e+00	AFE_2030	-	hypothetical protein	identified by glimmer; putative
88	3031	1,4570e+00	AFE_3190	-	hypothetical protein	identified by glimmer; putative
89	1987	1,4586e+00	AFE_2099	-	hypothetical protein	identified by glimmer; putative
90	2048	1,4593e+00	AFE_2164	-	hypothetical protein	identified by glimmer; putative
91	1135	1,4610e+00	AFE_1213	-	hypothetical protein	identified by glimmer; putative
92	2386	1,4618e+00	AFE_2521	-	hypothetical protein	identified by glimmer; putative
93	1287	1,4621e+00	AFE_1367	-	conserved hypothetical protein	identified by similarity to PIR:AF2077; match to
94	2346	1,4665e+00	AFE_2478	-	hypothetical protein	identified by glimmer; putative
95	3109	1,4671e+00	AFE_3271	-	hypothetical protein	identified by glimmer; putative
96	1510	1,4679e+00	AFE_1600	-	hypothetical protein	identified by glimmer; putative
97	2985	1,4697e+00	AFE_3138	-	oxidoreductase, 2OG-Fe(II) oxygenase family	identified by match to protein family HMM PF03171
98	2958	1,4713e+00	AFE_3111	petC-1	ubiquinol--cytochrome c reductase, cytochrome c1	identified by match to protein family HMM PF02167
99	1269	1,4736e+00	AFE_1348	-	hypothetical protein	identified by glimmer; putative
100	1725	1,4746e+00	AFE_1822	-	hypothetical protein	identified by glimmer; putative
101	555	1,4788e+00	AFE_0579	-	hypothetical protein	identified by glimmer; putative
102	2130	1,4840e+00	AFE_2246	-	dsbG domain protein	identified by similarity to SP:P77202
103	1008	1,4875e+00	AFE_1051	-	hypothetical protein	identified by glimmer; putative
104	1057	1,4875e+00	AFE_1100	-	hypothetical protein	identified by glimmer; putative
105	1235	1,4915e+00	AFE_1315	-	hypothetical protein	identified by glimmer; putative
106	2280	1,4915e+00	AFE_2409	-	hypothetical protein	identified by glimmer; putative
107	1159	1,4928e+00	AFE_1238	-	hypothetical protein	identified by glimmer; putative
108	2957	1,4948e+00	AFE_3110	petB-1	ubiquinol--cytochrome c reductase, cytochrome b	identified by similarity to SP:P23134; match to
109	1610	1,4960e+00	AFE_1705	-	hypothetical protein	identified by glimmer; putative
110	115	1,4973e+00	AFE_0120	-	conserved hypothetical protein	identified by similarity to GB:AAP77746.1
111	1554	1,4989e+00	AFE_1647	-	hypothetical protein	identified by glimmer; putative
112	2757	1,5012e+00	AFE_2904	-	hypothetical protein	identified by glimmer; putative
113	1475	1,5027e+00	AFE_1563	-	repressor protein CI homolog	null
114	2043	1,5032e+00	AFE_2159	phnA	alkylphosphonate utilization operon protein PhnA	identified by match to protein family HMM PF03831;
115	2339	1,5069e+00	AFE_2471	-	DNA-binding protein HU family protein	identified by match to protein family HMM PF00216
116	2324	1,5089e+00	AFE_2456	-	hypothetical protein	identified by glimmer; putative
117	812	1,5117e+00	AFE_0839	-	hypothetical protein	identified by glimmer; putative
118	1182	1,5123e+00	AFE_1261	-	hypothetical protein	identified by glimmer; putative
119	2634	1,5179e+00	AFE_2778	-	hypothetical protein	identified by glimmer; putative
120	1050	1,5196e+00	AFE_1092	-	hypothetical protein	identified by glimmer; putative
121	3068	1,5230e+00	AFE_3228	-	hypothetical protein	identified by glimmer; putative
122	224	1,5242e+00	AFE_0232	-	O-antigen polymerase family protein	identified by match to protein family HMM PF04932
123	2075	1,5297e+00	AFE_2191	-	hypothetical protein	identified by glimmer; putative
124	2256	1,5322e+00	AFE_2382	-	hypothetical protein	identified by glimmer; putative
125	1653	1,5326e+00	AFE_1748	-	hypothetical protein	identified by glimmer; putative
126	1739	1,5344e+00	AFE_1837	-	hypothetical protein	identified by glimmer; putative
127	1875	1,5373e+00	AFE_1983	-	hypothetical protein	identified by glimmer; putative
128	2121	1,5378e+00	AFE_2237	-	hypothetical protein	identified by glimmer; putative
129	1892	1,5382e+00	AFE_2001	-	hypothetical protein	identified by glimmer; putative
130	2281	1,5410e+00	AFE_2410	-	acetyltransferase, GNAT family	identified by match to protein family HMM PF00583
131	2087	1,5456e+00	AFE_2202	-	hypothetical protein	identified by glimmer; putative
132	933	1,5494e+00	AFE_0974	-	hypothetical protein	identified by glimmer; putative
133	2741	1,5495e+00	AFE_2887	-	hypothetical protein	identified by glimmer; putative
134	1334	1,5501e+00	AFE_1421	-	hypothetical protein	identified by glimmer; putative
135	1640	1,5509e+00	AFE_1735	-	hypothetical protein	identified by glimmer; putative
136	1473	1,5523e+00	AFE_1561	-	hypothetical protein	identified by glimmer; putative
137	774	1,5539e+00	AFE_0801	-	conserved hypothetical protein	identified by similarity to GB:CAD13960.1
138	3019	1,5577e+00	AFE_3174	-	prevent-host-death family protein	null
139	1255	1,5596e+00	AFE_1334	-	hypothetical protein	identified by glimmer; putative
140	2132	1,5606e+00	AFE_2249	-	hypothetical protein	identified by glimmer; putative
141	844	1,5639e+00	AFE_0876	-	hypothetical protein	identified by glimmer; putative
142	1761	1,5640e+00	AFE_1860	-	hypothetical protein	identified by glimmer; putative
143	2861	1,5641e+00	AFE_3009	-	hypothetical protein	identified by glimmer; putative
144	484	1,5644e+00	AFE_0504	-	hypothetical protein	identified by glimmer; putative
145	804	1,5644e+00	AFE_0830	-	hypothetical protein	identified by glimmer; putative
146	2979	1,5648e+00	AFE_3132	-	hypothetical protein	identified by glimmer; putative
147	1169	1,5650e+00	AFE_1248	-	hypothetical protein	identified by glimmer; putative
148	2288	1,5651e+00	AFE_2417	-	hypothetical protein	identified by glimmer; putative
149	2093	1,5651e+00	AFE_2208	-	hypothetical protein	identified by glimmer; putative
150	1297	1,5674e+00	AFE_1379	-	hypothetical protein	identified by glimmer; putative
151	1600	1,5699e+00	AFE_1693	-	conserved hypothetical protein	identified by similarity to GB:CAB88947.1
152	2934	1,5699e+00	AFE_3087	-	hypothetical protein	identified by glimmer; putative
153	142	1,5712e+00	AFE_0149	-	hypothetical protein	identified by glimmer; putative
154	776	1,5713e+00	AFE_0803	-	membrane protein, putative	identified by similarity to GB:CAD13961.1
155	2047	1,5715e+00	AFE_2163	-	hypothetical protein	identified by glimmer; putative
156	2633	1,5717e+00	AFE_2777	-	conserved domain protein	identified by similarity to GB:CAB62690.1
157	3003	1,5756e+00	AFE_3156	-	hypothetical protein	identified by glimmer; putative
158	2817	1,5757e+00	AFE_2965	-	hypothetical protein	identified by glimmer; putative
159	2953	1,5760e+00	AFE_3106	-	hypothetical protein	identified by glimmer; putative
160	2131	1,5762e+00	AFE_2248	-	lipoprotein, putative	null
161	2296	1,5780e+00	AFE_2425	-	hypothetical protein	identified by glimmer; putative
162	1483	1,5793e+00	AFE_1571	-	hypothetical protein	identified by glimmer; putative
163	1189	1,5808e+00	AFE_1269	-	hypothetical protein	identified by glimmer; putative
164	999	1,5816e+00	AFE_1041	-	hypothetical protein	identified by glimmer; putative
165	1117	1,5824e+00	AFE_1195	-	hypothetical protein	identified by glimmer; putative
166	88	1,5832e+00	AFE_0091	-	hypothetical protein	identified by glimmer; putative
167	1509	1,5846e+00	AFE_1599	-	hypothetical protein	identified by glimmer; putative
168	1931	1,5847e+00	AFE_2042	-	hypothetical protein	identified by glimmer; putative
169	1188	1,5856e+00	AFE_1267	-	hypothetical protein	identified by glimmer; putative
170	1565	1,5884e+00	AFE_1658	-	transcriptional regulator, Crp/Fnr family	identified by match to protein family HMM PF00027;
171	328	1,5913e+00	AFE_0340	rpsN	ribosomal protein S14	identified by similarity to PIR:S43143; match to	rib
172	1641	1,5922e+00	AFE_1736	-	hypothetical protein	identified by glimmer; putative
173	1060	1,5935e+00	AFE_1103	-	hypothetical protein	identified by glimmer; putative
174	2820	1,5969e+00	AFE_2968	-	hypothetical protein	identified by glimmer; putative
175	2954	1,5975e+00	AFE_3107	cycA-1	cytochrome c4	identified by match to protein family HMM PF00034
176	2510	1,5976e+00	AFE_2648	-	hypothetical protein	identified by glimmer; putative
177	2994	1,5990e+00	AFE_3147	coxD	cytochrome c oxidase, aa3-type, subunit IV	identified by similarity to GB:BAC22706.1
178	2986	1,6003e+00	AFE_3139	-	hypothetical protein	identified by glimmer; putative
179	518	1,6011e+00	AFE_0541	-	hypothetical protein	identified by glimmer; putative
180	988	1,6023e+00	AFE_1030	-	conserved hypothetical protein	null
181	2988	1,6049e+00	AFE_3141	-	Rrf2 family protein	identified by match to protein family HMM PF02082;
182	2626	1,6050e+00	AFE_2769	-	restriction endonuclease, putative	identified by match to protein family HMM PF01396;
183	2738	1,6061e+00	AFE_2884	-	hypothetical protein	identified by glimmer; putative
184	2587	1,6078e+00	AFE_2726	-	hypothetical protein	identified by glimmer; putative
185	2646	1,6089e+00	AFE_2791	-	type I restriction-modification system, S	identified by match to protein family HMM PF01420
186	1707	1,6093e+00	AFE_1804	-	hypothetical protein	identified by glimmer; putative
187	487	1,6096e+00	AFE_0508	-	site-specific recombinase, phage integrase	identified by match to protein family HMM PF00589
188	807	1,6096e+00	AFE_0834	-	site-specific recombinase, phage integrase	identified by match to protein family HMM PF00589
189	2270	1,6096e+00	AFE_2398	-	site-specific recombinase, phage integrase	identified by match to protein family HMM PF00589
190	842	1,6141e+00	AFE_0873	-	hypothetical protein	identified by glimmer; putative
191	514	1,6172e+00	AFE_0537	-	PAP2 family protein	identified by match to protein family HMM PF01569
192	2665	1,6175e+00	AFE_2810	-	hypothetical protein	identified by glimmer; putative
193	978	1,6209e+00	AFE_1020	-	hypothetical protein	identified by glimmer; putative
194	1278	1,6248e+00	AFE_1358	-	hypothetical protein	identified by glimmer; putative
195	1214	1,6259e+00	AFE_1293	-	hypothetical protein	identified by glimmer; putative
196	2513	1,6272e+00	AFE_2651	-	copper resistance protein, putative	identified by match to protein family HMM PF05425
197	2955	1,6276e+00	AFE_3108	sdr_1	oxidoreductase, short-chain	identified by match to protein family HMM PF00106;
198	1299	1,6290e+00	AFE_1380	-	hypothetical protein	identified by glimmer; putative
199	480	1,6348e+00	AFE_0501	-	conserved hypothetical protein	identified by similarity to GB:AAQ57956.1
200	1622	1,6359e+00	AFE_1718	-	hypothetical protein	identified by glimmer; putative
201	1498	1,6364e+00	AFE_1586	-	DNA-binding protein, HU family	identified by match to protein family HMM PF00216
202	1488	1,6374e+00	AFE_1576	-	type I restriction-modification system, S	identified by match to protein family HMM PF01420
203	2640	1,6382e+00	AFE_2785	-	hypothetical protein	identified by glimmer; putative
204	2113	1,6393e+00	AFE_2230	-	hypothetical protein	identified by glimmer; putative
205	2211	1,6411e+00	AFE_2332	-	transcriptional regulator, LysR family	identified by match to protein family HMM PF00126;
206	1432	1,6420e+00	AFE_1519	-	ferredoxin	identified by similarity to SP:P37097; match to
207	1034	1,6423e+00	AFE_1077	-	hypothetical protein	identified by glimmer; putative
208	1001	1,6428e+00	AFE_1044	-	hypothetical protein	identified by glimmer; putative
209	1566	1,6429e+00	AFE_1660	-	hypothetical protein	identified by glimmer; putative
210	216	1,6430e+00	AFE_0224	-	hypothetical protein	identified by glimmer; putative
211	2731	1,6439e+00	AFE_2876	-	conserved hypothetical protein	identified by similarity to GB:AAM72097.1
212	2837	1,6440e+00	AFE_2985	-	ABC transporter, permease/ATP-binding protein	identified by match to protein family HMM PF00005;
213	1618	1,6463e+00	AFE_1713	-	hypothetical protein	identified by glimmer; putative
214	891	1,6473e+00	AFE_0931	-	hypothetical protein	identified by glimmer; putative
215	1083	1,6473e+00	AFE_1126	-	hypothetical protein	identified by glimmer; putative
216	2595	1,6477e+00	AFE_2734	-	hypothetical protein	identified by glimmer; putative
217	2966	1,6478e+00	AFE_3119	-	hypothetical protein	identified by glimmer; putative
218	2858	1,6484e+00	AFE_3006	-	hypothetical protein	identified by glimmer; putative
219	2631	1,6486e+00	AFE_2775	-	membrane protein	identified by match to protein family HMM PF01925
220	2514	1,6513e+00	AFE_2652	-	hypothetical protein	identified by glimmer; putative
221	1569	1,6515e+00	AFE_1662	-	NADH dehydrogenase, putative	identified by match to protein family HMM PF00361
222	2173	1,6523e+00	AFE_2291	-	hypothetical protein	identified by glimmer; putative
223	1228	1,6525e+00	AFE_1306	-	hypothetical protein	identified by glimmer; putative
224	2323	1,6545e+00	AFE_2455	-	hypothetical protein	identified by glimmer; putative
225	1220	1,6565e+00	AFE_1299	-	hypothetical protein	identified by glimmer; putative
226	2276	1,6568e+00	AFE_2404	-	transposase, degenerate	identified by similarity to SP:P37246
227	1081	1,6583e+00	AFE_1124	-	hypothetical protein	identified by glimmer; putative
228	953	1,6583e+00	AFE_0995	-	site-specific recombinase, phage integrase	identified by match to protein family HMM PF00589
229	1013	1,6592e+00	AFE_1056	-	hypothetical protein	identified by glimmer; putative
230	2344	1,6594e+00	AFE_2476	kdpF-1	K+-transporting ATPase, F subunit	identified by match to protein family HMM TIGR02115
231	1086	1,6600e+00	AFE_1129	-	lipoprotein, putative	null
232	977	1,6616e+00	AFE_1019	-	hypothetical protein	identified by glimmer; putative
233	2329	1,6628e+00	AFE_2461	-	hypothetical protein	identified by glimmer; putative
234	1578	1,6643e+00	AFE_1671	-	hypothetical protein	identified by glimmer; putative
235	323	1,6645e+00	AFE_0335	rpmC	ribosomal protein L29	identified by similarity to SP:P02429; match to	rib
236	1669	1,6651e+00	AFE_1765	-	hypothetical protein	identified by glimmer; putative
237	2644	1,6660e+00	AFE_2789	-	hypothetical protein	identified by glimmer; putative
238	1089	1,6697e+00	AFE_1133	-	conserved hypothetical protein	identified by similarity to GB:AAN68171.1
239	1281	1,6706e+00	AFE_1361	-	plasmid stability protein, putative	identified by similarity to SP:P55510
240	1586	1,6706e+00	AFE_1679	-	conserved hypothetical protein	identified by similarity to GB:CAB45259.1
241	2650	1,6707e+00	AFE_2795	-	hypothetical protein	identified by glimmer; putative
242	2907	1,6718e+00	AFE_3055	-	hypothetical protein	identified by glimmer; putative
243	1644	1,6739e+00	AFE_1739	-	hypothetical protein	identified by glimmer; putative
244	1106	1,6751e+00	AFE_1149	-	hypothetical protein	identified by glimmer; putative
245	2851	1,6751e+00	AFE_2999	-	integral membrane protein, MarC family	identified by match to protein family HMM PF01914;
246	2545	1,6775e+00	AFE_2683	-	hypothetical protein	identified by glimmer; putative
247	128	1,6784e+00	AFE_0132	-	hypothetical protein	identified by glimmer; putative
248	214	1,6800e+00	AFE_0222	-	hypothetical protein	identified by glimmer; putative
249	2507	1,6816e+00	AFE_2645	-	hypothetical protein	identified by glimmer; putative
250	760	1,6832e+00	AFE_0787	-	polysaccharide deacetylase family protein	identified by match to protein family HMM PF01522
251	1608	1,6840e+00	AFE_1703	-	hypothetical protein	identified by glimmer; putative
252	396	1,6852e+00	AFE_0415	-	hypothetical protein	identified by glimmer; putative
253	1511	1,6854e+00	AFE_1601	-	hypothetical protein	identified by glimmer; putative
254	1088	1,6875e+00	AFE_1131	-	hypothetical protein	identified by glimmer; putative
255	1144	1,6894e+00	AFE_1224	-	hypothetical protein	identified by glimmer; putative
256	1876	1,6903e+00	AFE_1984	-	hypothetical protein	identified by glimmer; putative
257	2172	1,6913e+00	AFE_2290	-	hypothetical protein	identified by glimmer; putative
258	2959	1,6914e+00	AFE_3112	resB	cytochrome c-type biogenesis protein ResB	identified by match to protein family HMM PF05140
259	488	1,6917e+00	AFE_0509	-	site-specific recombinase, phage integrase	identified by match to protein family HMM PF00589
260	806	1,6917e+00	AFE_0833	-	site-specific recombinase, phage integrase	identified by match to protein family HMM PF00589
261	2271	1,6917e+00	AFE_2399	-	site-specific recombinase, phage integrase	identified by match to protein family HMM PF00589
262	1796	1,6930e+00	AFE_1899	-	hypothetical protein	identified by glimmer; putative
263	1440	1,6932e+00	AFE_1526	-	hypothetical protein	identified by glimmer; putative
264	2983	1,6943e+00	AFE_3136	-	sensor histidine kinase	identified by match to protein family HMM PF00512;
265	2638	1,6957e+00	AFE_2783	-	hypothetical protein	identified by glimmer; putative
266	3110	1,6969e+00	AFE_3272	-	hypothetical protein	identified by glimmer; putative
267	1401	1,6970e+00	AFE_1488	-	hypothetical protein	identified by glimmer; putative
268	599	1,6992e+00	AFE_0625	-	hypothetical protein	identified by glimmer; putative
269	398	1,7001e+00	AFE_0417	-	hypothetical protein	identified by glimmer; putative
270	2795	1,7050e+00	AFE_2943	-	hypothetical protein	identified by glimmer; putative
271	2737	1,7052e+00	AFE_2883	-	choloylglycine hydrolase, putative	identified by similarity to SP:P54965; match to
272	1091	1,7067e+00	AFE_1134	-	hypothetical protein	identified by glimmer; putative
273	3009	1,7069e+00	AFE_3162	-	acetyltransferase, GNAT family	identified by match to protein family HMM PF00583
274	2467	1,7070e+00	AFE_2602	-	hypothetical protein	identified by glimmer; putative
275	1183	1,7094e+00	AFE_1262	-	hypothetical protein	identified by glimmer; putative
276	2509	1,7119e+00	AFE_2647	-	hypothetical protein	identified by glimmer; putative
277	113	1,7128e+00	AFE_0118	-	hypothetical protein	identified by glimmer; putative
278	2212	1,7143e+00	AFE_2334	-	hypothetical protein	identified by glimmer; putative
279	1646	1,7175e+00	AFE_1741	-	sigma-54 dependent transcriptional regulator	identified by match to protein family HMM PF00158;
280	994	1,7178e+00	AFE_1036	-	hypothetical protein	identified by glimmer; putative
281	3020	1,7201e+00	AFE_3175	-	hypothetical protein	identified by glimmer; putative
282	1076	1,7227e+00	AFE_1119	-	hypothetical protein	identified by glimmer; putative
283	1499	1,7236e+00	AFE_1587	-	hypothetical protein	identified by glimmer; putative
284	1237	1,7243e+00	AFE_1316	-	hypothetical protein	identified by glimmer; putative
285	1279	1,7249e+00	AFE_1359	-	nucleotidyltransferase, putative	identified by match to protein family HMM PF01909
286	1482	1,7267e+00	AFE_1570	-	hypothetical protein	identified by glimmer; putative
287	1615	1,7283e+00	AFE_1710	-	hypothetical protein	identified by glimmer; putative
288	1943	1,7309e+00	AFE_2054	-	conserved hypothetical protein	null
289	1539	1,7316e+00	AFE_1633	-	hypothetical protein	identified by glimmer; putative
290	1607	1,7345e+00	AFE_1702	-	hypothetical protein	identified by glimmer; putative
291	1270	1,7348e+00	AFE_1349	-	glycosyl transferase, group 1 family protein	identified by match to protein family HMM PF00534
292	1708	1,7355e+00	AFE_1805	-	hypothetical protein	identified by glimmer; putative
293	2838	1,7358e+00	AFE_2986	-	acetyltransferase, GNAT family	identified by match to protein family HMM PF00583
294	2192	1,7358e+00	AFE_2312	-	sugar transporter family protein	identified by match to protein family HMM PF00083;
295	2761	1,7370e+00	AFE_2908	-	hypothetical protein	identified by glimmer; putative
296	1491	1,7372e+00	AFE_1579	-	conserved hypothetical protein	identified by similarity to GB:AAK52344.1
297	78	1,7380e+00	AFE_0079	-	glycosyltransferase, putative	identified by similarity to PIR:E96008; match to
298	2368	1,7408e+00	AFE_2502	-	conserved hypothetical protein	identified by similarity to GB:AAO53608.1
299	225	1,7418e+00	AFE_0233	-	glycosyl transferase, group 2 family protein	identified by match to protein family HMM PF00535
300	3146	1,7438e+00	AFE_3308	-	hypothetical protein	identified by glimmer; putative
301	1022	1,7475e+00	AFE_1065	-	conjugal transfer protein, putative	identified by similarity to GB:BAC81997.1; match to
302	1567	1,7485e+00	AFE_1659	-	hypothetical protein	identified by glimmer; putative
303	1553	1,7488e+00	AFE_1646	-	serine protease, DO/DeqQ family	identified by similarity to GB:AAK01318.1; match to
304	1283	1,7493e+00	AFE_1363	-	nucleotidyltransferase, putative	identified by match to protein family HMM PF01909
305	784	1,7527e+00	AFE_0811	-	hypothetical protein	identified by glimmer; putative
306	2859	1,7540e+00	AFE_3007	-	hypothetical protein	identified by glimmer; putative
307	3029	1,7542e+00	AFE_3188	-	hypothetical protein	identified by glimmer; putative
308	1663	1,7543e+00	AFE_1759	-	hypothetical protein	identified by glimmer; putative
309	1157	1,7560e+00	AFE_1236	-	hypothetical protein	identified by glimmer; putative
310	2129	1,7566e+00	AFE_2247	-	hypothetical protein	identified by glimmer; putative
311	727	1,7575e+00	AFE_0754	-	hypothetical protein	identified by glimmer; putative
312	1900	1,7582e+00	AFE_2010	-	hypothetical protein	identified by glimmer; putative
313	737	1,7601e+00	AFE_0764	-	membrane protein, putative	identified by similarity to GB:AAQ58180.1; match to
314	2363	1,7604e+00	AFE_2497	-	hypothetical protein	identified by glimmer; putative
315	2367	1,7617e+00	AFE_2501	-	hypothetical protein	identified by glimmer; putative
316	99	1,7633e+00	AFE_0103	-	hypothetical protein	identified by glimmer; putative
317	1236	1,7637e+00	AFE_1314	-	hypothetical protein	identified by glimmer; putative
318	1245	1,7645e+00	AFE_1324	-	hypothetical protein	identified by glimmer; putative
319	2245	1,7658e+00	AFE_2371	-	hypothetical protein	identified by glimmer; putative
320	2352	1,7659e+00	AFE_2486	-	hypothetical protein	identified by glimmer; putative
321	1043	1,7663e+00	AFE_1086	-	hypothetical protein	identified by glimmer; putative
322	1215	1,7669e+00	AFE_1294	-	hypothetical protein	identified by glimmer; putative
323	3018	1,7684e+00	AFE_3173	-	hypothetical protein	identified by glimmer; putative
324	2816	1,7686e+00	AFE_2964	-	methyltransferase, FkbM family domain protein	identified by match to protein family HMM TIGR01444
325	2125	1,7706e+00	AFE_2242	-	hypothetical protein	identified by glimmer; putative
326	1019	1,7710e+00	AFE_1061	-	hypothetical protein	identified by glimmer; putative
327	1298	1,7714e+00	AFE_1381	-	hypothetical protein	identified by glimmer; putative
328	29	1,7721e+00	AFE_0030	-	hypothetical protein	identified by glimmer; putative
329	1197	1,7726e+00	AFE_1276	-	hypothetical protein	identified by glimmer; putative
330	3066	1,7734e+00	AFE_3225	-	hypothetical protein	identified by glimmer; putative
331	2315	1,7742e+00	AFE_2445	-	hypothetical protein	identified by glimmer; putative
332	1345	1,7760e+00	AFE_1432	-	lipoprotein, putative	null
333	2819	1,7778e+00	AFE_2967	-	glycosyl transferase, group 1	identified by match to protein family HMM PF00534
334	849	1,7789e+00	AFE_0883	-	conserved hypothetical protein	identified by similarity to GB:BAC19717.1
335	843	1,7800e+00	AFE_0875	-	acetyltransferase, GNAT family	identified by match to protein family HMM PF00583
336	1474	1,7831e+00	AFE_1562	-	hypothetical protein	identified by glimmer; putative
337	2839	1,7841e+00	AFE_2987	-	peptide ABC transporter, periplasmic	identified by similarity to SP:P42061; match to
338	743	1,7863e+00	AFE_0770	-	TonB family protein	identified by match to protein family HMM TIGR01352
339	307	1,7880e+00	AFE_0319	-	hypothetical protein	identified by glimmer; putative
340	740	1,7898e+00	AFE_0767	-	hypothetical protein	identified by glimmer; putative
341	1219	1,7919e+00	AFE_1298	-	hypothetical protein	identified by glimmer; putative
342	1935	1,7937e+00	AFE_2046	-	hypothetical protein	identified by glimmer; putative
343	2327	1,7938e+00	AFE_2460	-	hypothetical protein	identified by glimmer; putative
344	667	1,7946e+00	AFE_0695	-	hypothetical protein	identified by glimmer; putative
345	757	1,7956e+00	AFE_0784	-	hypothetical protein	identified by glimmer; putative
346	1751	1,7988e+00	AFE_1851	-	glycosyl transferase, group 2 family protein	identified by match to protein family HMM PF00535
347	1843	1,8006e+00	AFE_1950	-	hypothetical protein	identified by glimmer; putative
348	1127	1,8014e+00	AFE_1205	-	Tn5468, orf5	identified by similarity to PIR:T45498
349	1096	1,8024e+00	AFE_1140	-	conserved domain protein	identified by similarity to GB:BAC09421.1
350	3004	1,8043e+00	AFE_3157	-	ISAfe6, transposase, degenerate	identified by similarity to GB:AAK61303.1
351	1502	1,8052e+00	AFE_1590	-	conserved hypothetical protein	identified by similarity to GB:AAO08903.1
352	3036	1,8061e+00	AFE_3195	-	Tn5468, orf5	identified by similarity to PIR:T45498
353	2512	1,8064e+00	AFE_2650	-	hypothetical protein	identified by glimmer; putative
354	775	1,8068e+00	AFE_0802	-	AMP-binding protein	identified by match to protein family HMM PF00501
355	1210	1,8076e+00	AFE_1289	-	hypothetical protein	identified by glimmer; putative
356	77	1,8097e+00	AFE_0078	-	glycosyl transferase, group 2 family protein	identified by match to protein family HMM PF00535
357	2984	1,8142e+00	AFE_3137	-	DNA-binding response regulator	identified by match to protein family HMM PF00072;
358	3094	1,8144e+00	AFE_3256	-	hypothetical protein	identified by glimmer; putative
359	744	1,8185e+00	AFE_0771	-	cytosine/purines/uracil/thiamine/allantoin	identified by match to protein family HMM PF02133
360	1471	1,8190e+00	AFE_1559	-	hypothetical protein	identified by glimmer; putative
361	1330	1,8211e+00	AFE_1416	-	hypothetical protein	identified by glimmer; putative
362	789	1,8238e+00	AFE_0817	-	transcriptional regulator, LysR family	identified by match to protein family HMM PF00126;
363	1095	1,8254e+00	AFE_1138	-	hypothetical protein	identified by glimmer; putative
364	1080	1,8271e+00	AFE_1123	-	hypothetical protein	identified by glimmer; putative
365	1995	1,8298e+00	AFE_2108	-	hypothetical protein	identified by glimmer; putative
366	736	1,8302e+00	AFE_0763	-	TonB-dependent receptor, putative	identified by match to protein family HMM PF00593;
367	654	1,8304e+00	AFE_0681	-	patatin-like phospholipase family protein	identified by match to protein family HMM PF01734
368	2594	1,8324e+00	AFE_2733	-	hypothetical protein	identified by glimmer; putative
369	3024	1,8337e+00	AFE_3179	-	hypothetical protein	identified by glimmer; putative
370	813	1,8350e+00	AFE_0840	-	hypothetical protein	identified by glimmer; putative
371	2667	1,8359e+00	AFE_2812	-	hypothetical protein	identified by glimmer; putative
372	2642	1,8363e+00	AFE_2786	-	transposase, degenerate	null
373	1837	1,8382e+00	AFE_1943	-	dsbG domain protein	identified by similarity to SP:P77202
374	2810	1,8388e+00	AFE_2958	-	hypothetical protein	identified by glimmer; putative
375	2470	1,8389e+00	AFE_2605	-	ABC transporter, permease protein, putative	null
376	1555	1,8393e+00	AFE_1648	-	heat shock protein, Hsp20 family	identified by similarity to SP:Q06823; match to
377	1508	1,8402e+00	AFE_1598	-	hypothetical protein	identified by glimmer; putative
378	2751	1,8417e+00	AFE_2897	-	hypothetical protein	identified by glimmer; putative
379	1284	1,8419e+00	AFE_1364	-	conserved hypothetical protein	identified by similarity to GB:CAE06995.1; match to
380	1280	1,8419e+00	AFE_1360	-	conserved hypothetical protein	identified by similarity to GB:CAE06995.1; match to
381	2321	1,8421e+00	AFE_2451	-	hypothetical protein	identified by glimmer; putative
382	90	1,8434e+00	AFE_0094	-	prevent-host-death family protein	identified by match to protein family HMM TIGR01552
383	76	1,8450e+00	AFE_0077	-	conserved hypothetical protein	identified by similarity to GB:AAN49860.1; match to
384	397	1,8456e+00	AFE_0416	-	pilin, putative	identified by match to protein family HMM PF07963;
385	1258	1,8460e+00	AFE_1337	-	hypothetical protein	identified by glimmer; putative
386	1138	1,8500e+00	AFE_1216	-	hypothetical protein	identified by glimmer; putative
387	1405	1,8502e+00	AFE_1492	-	TonB-dependent receptor	identified by match to protein family HMM PF00593;
388	2987	1,8506e+00	AFE_3140	-	hypothetical protein	identified by glimmer; putative
389	1740	1,8508e+00	AFE_1839	-	conserved hypothetical protein	identified by similarity to PIR:C82434
390	2981	1,8508e+00	AFE_3134	-	hypothetical protein	identified by glimmer; putative
391	1661	1,8521e+00	AFE_1757	-	hypothetical protein	identified by glimmer; putative
392	2354	1,8534e+00	AFE_2488	-	hypothetical protein	identified by glimmer; putative
393	664	1,8550e+00	AFE_0691	-	conserved hypothetical protein	identified by similarity to GB:AAM37336.1
394	1759	1,8561e+00	AFE_1859	-	hypothetical protein	identified by glimmer; putative
395	1068	1,8573e+00	AFE_1111	-	hypothetical protein	identified by glimmer; putative
396	1199	1,8578e+00	AFE_1278	-	hypothetical protein	identified by glimmer; putative
397	2846	1,8588e+00	AFE_2994	-	conserved hypothetical protein	identified by similarity to GB:AAM36869.1
398	338	1,8596e+00	AFE_0350	rpmJ	ribosomal protein L36	identified by match to protein family HMM PF00444;	rib
399	2573	1,8625e+00	AFE_2711	-	hypothetical protein	identified by glimmer; putative
400	144	1,8648e+00	AFE_0150	-	conserved hypothetical protein	identified by similarity to GB:CAE33855.1
401	2850	1,8653e+00	AFE_2998	-	TonB-dependent receptor	identified by match to protein family HMM PF00593;
402	2996	1,8656e+00	AFE_3149	coxA	cytochrome c oxidase, aa3-type, subunit I	identified by similarity to GB:CAA07035.1; match to
403	1233	1,8660e+00	AFE_1312	-	hypothetical protein	identified by glimmer; putative
404	1153	1,8684e+00	AFE_1232	-	hypothetical protein	identified by glimmer; putative
405	1205	1,8690e+00	AFE_1284	-	hypothetical protein	identified by glimmer; putative
406	3023	1,8709e+00	AFE_3178	-	hypothetical protein	identified by glimmer; putative
407	3037	1,8725e+00	AFE_3196	tnsD-2	Tn5468, transposition protein D	identified by similarity to PIR:T45497
408	1201	1,8732e+00	AFE_1280	-	hypothetical protein	identified by glimmer; putative
409	3072	1,8734e+00	AFE_3234	-	hypothetical protein	identified by glimmer; putative
410	2468	1,8748e+00	AFE_2603	-	conserved hypothetical protein	identified by similarity to PIR:H83045; match to
411	1441	1,8748e+00	AFE_1528	-	hypothetical protein	identified by glimmer; putative
412	2312	1,8754e+00	AFE_2442	-	hypothetical protein	identified by glimmer; putative
413	108	1,8760e+00	AFE_0113	-	hypothetical protein	identified by glimmer; putative
414	2928	1,8769e+00	AFE_3076	-	hypothetical protein	identified by glimmer; putative
415	1936	1,8769e+00	AFE_2048	-	hypothetical protein	identified by glimmer; putative
416	2658	1,8774e+00	AFE_2803	-	FMN reductase, NADPH-dependent	identified by match to protein family HMM PF03358
417	2210	1,8787e+00	AFE_2333	-	major facilitator family transporter	identified by match to protein family HMM PF07690
418	1355	1,8788e+00	AFE_1442	-	hypothetical protein	identified by glimmer; putative
419	928	1,8816e+00	AFE_0969	-	type IV pilin, putative	identified by match to protein family HMM TIGR02532
420	1599	1,8817e+00	AFE_1692	cbbR	rubisco operon transcriptional regulator	identified by similarity to SP:Q06610; match to
421	2727	1,8818e+00	AFE_2872	-	conserved hypothetical protein	identified by similarity to GB:CAD77926.1; match to
422	1009	1,8828e+00	AFE_1052	-	hypothetical protein	identified by glimmer; putative
423	2340	1,8845e+00	AFE_2472	-	hypothetical protein	identified by glimmer; putative
424	2848	1,8873e+00	AFE_2996	-	hypothetical protein	identified by glimmer; putative
425	421	1,8905e+00	AFE_0440	-	hypothetical protein	identified by glimmer; putative
426	1517	1,8905e+00	AFE_1609	-	hypothetical protein	identified by glimmer; putative
427	2457	1,8905e+00	AFE_2592	-	hypothetical protein	identified by glimmer; putative
428	2739	1,8914e+00	AFE_2885	-	PemK family protein	identified by similarity to SP:P13976; match to
429	1097	1,8924e+00	AFE_1139	-	hypothetical protein	identified by glimmer; putative
430	2929	1,8951e+00	AFE_3077	-	hypothetical protein	identified by glimmer; putative
431	331	1,8965e+00	AFE_0343	rplR	ribosomal protein L18	identified by similarity to SP:P46899; match to	rib
432	1006	1,8972e+00	AFE_1049	-	lipoprotein, putative	null
433	2328	1,8976e+00	AFE_2459	-	hypothetical protein	identified by glimmer; putative
434	2376	1,8977e+00	AFE_2511	-	hypothetical protein	identified by glimmer; putative
435	1662	1,8986e+00	AFE_1758	-	hypothetical protein	identified by glimmer; putative
436	1642	1,8989e+00	AFE_1737	-	hypothetical protein	identified by glimmer; putative
437	2794	1,8992e+00	AFE_2941	-	hypothetical protein	identified by glimmer; putative
438	3010	1,8995e+00	AFE_3163	-	isochorismate pyruvate lyase, putative	identified by similarity to SP:Q51507; match to
439	2632	1,9003e+00	AFE_2776	-	benzoylformate decarboxylase	identified by similarity to SP:P20906; match to
440	1070	1,9021e+00	AFE_1113	-	hypothetical protein	identified by glimmer; putative
441	1126	1,9024e+00	AFE_1204	tnsD-1	Tn5468, transposition protein D	identified by similarity to PIR:T45497
442	957	1,9063e+00	AFE_0999	-	prophage Afe01, transcriptional regulator, Cro	identified by similarity to SP:P76063
443	1645	1,9089e+00	AFE_1740	-	phospholipase D family protein	identified by match to protein family HMM PF00614
444	114	1,9102e+00	AFE_0119	-	transcriptional regulator, Crp/Fnr family	identified by match to protein family HMM PF00027;
445	3000	1,9133e+00	AFE_3153	cyc2	cytochrome c	identified by similarity to GB:CAA07031.1
446	140	1,9145e+00	AFE_0146	-	hypothetical protein	identified by glimmer; putative
447	1059	1,9153e+00	AFE_1102	-	hypothetical protein	identified by glimmer; putative
448	2207	1,9172e+00	AFE_2329	-	hypothetical protein	identified by glimmer; putative
449	2744	1,9173e+00	AFE_2890	-	hypothetical protein	identified by glimmer; putative
450	1560	1,9175e+00	AFE_1653	-	hypothetical protein	identified by glimmer; putative
451	2384	1,9180e+00	AFE_2518	-	hypothetical protein	identified by glimmer; putative
452	2053	1,9186e+00	AFE_2168	-	hypothetical protein	identified by glimmer; putative
453	492	1,9233e+00	AFE_0514	-	hypothetical protein	identified by glimmer; putative
454	1049	1,9241e+00	AFE_1093	-	hypothetical protein	identified by glimmer; putative
455	1540	1,9242e+00	AFE_1632	-	hypothetical protein	identified by glimmer; putative
456	2793	1,9249e+00	AFE_2942	-	hypothetical protein	identified by glimmer; putative
457	2171	1,9262e+00	AFE_2288	-	TonB-dependent receptor	identified by match to protein family HMM PF00593
458	1563	1,9282e+00	AFE_1656	-	ferredoxin/oxidoreductase, FAD/NAD-binding	identified by match to protein family HMM PF00111;
459	1492	1,9304e+00	AFE_1581	-	hypothetical protein	identified by glimmer; putative
460	2962	1,9314e+00	AFE_3115	-	conserved hypothetical protein	identified by similarity to SP:O67860
461	2998	1,9346e+00	AFE_3151	-	conserved hypothetical protein	identified by similarity to GB:CAA07033.2
462	1443	1,9346e+00	AFE_1530	-	ferredoxin	identified by similarity to SP:P00207; match to
463	2044	1,9354e+00	AFE_2160	-	conserved hypothetical protein	identified by similarity to GB:CAE33855.1
464	1075	1,9360e+00	AFE_1118	-	hypothetical protein	identified by glimmer; putative
465	2976	1,9371e+00	AFE_3129	-	voltage-gated chloride channel	identified by match to protein family HMM PF00654
466	1495	1,9393e+00	AFE_1583	-	integration host factor, alpha subunit, putative	identified by similarity to SP:P23302; match to
467	486	1,9419e+00	AFE_0507	-	site-specific recombinase, phage integrase	identified by match to protein family HMM PF00589;
468	808	1,9419e+00	AFE_0835	-	site-specific recombinase, phage integrase	identified by match to protein family HMM PF00589;
469	2269	1,9419e+00	AFE_2397	-	site-specific recombinase, phage integrase	identified by match to protein family HMM PF00589;
470	281	1,9424e+00	AFE_0290	-	hypothetical protein	identified by glimmer; putative
471	1020	1,9434e+00	AFE_1063	-	hypothetical protein	identified by glimmer; putative
472	1240	1,9445e+00	AFE_1319	-	hypothetical protein	identified by glimmer; putative
473	2190	1,9457e+00	AFE_2309	-	hypothetical protein	identified by glimmer; putative
474	2908	1,9457e+00	AFE_3056	-	hypothetical protein	identified by glimmer; putative
475	1146	1,9464e+00	AFE_1225	-	hypothetical protein	identified by glimmer; putative
476	1007	1,9474e+00	AFE_1050	-	hypothetical protein	identified by glimmer; putative
477	1533	1,9474e+00	AFE_1625	-	hypothetical protein	identified by glimmer; putative
478	2815	1,9489e+00	AFE_2963	ctrD	capsule polysaccharide exporter, ATP-binding	identified by similarity to SP:P32016; match to
479	1200	1,9501e+00	AFE_1279	-	hypothetical protein	identified by glimmer; putative
480	1276	1,9504e+00	AFE_1355	-	glycosyl transferase, group 1 family protein	identified by match to protein family HMM PF00534
481	1431	1,9510e+00	AFE_1518	-	ferredoxin, putative	identified by match to protein family HMM PF00111
482	3002	1,9523e+00	AFE_3155	-	hypothetical protein	identified by glimmer; putative
483	1241	1,9524e+00	AFE_1320	-	hypothetical protein	identified by glimmer; putative
484	911	1,9526e+00	AFE_0952	-	hypothetical protein	identified by glimmer; putative
485	478	1,9526e+00	AFE_0499	-	hypothetical protein	identified by glimmer; putative
486	2508	1,9529e+00	AFE_2646	-	hypothetical protein	identified by glimmer; putative
487	771	1,9543e+00	AFE_0798	-	membrane protein, putative	null
488	735	1,9551e+00	AFE_0761	-	transcriptional regulator, LysR family	identified by similarity to GB:AAK50330.1; match to
489	1328	1,9568e+00	AFE_1414	-	hypothetical protein	identified by glimmer; putative
490	745	1,9577e+00	AFE_0772	-	guanine deaminase, putative	identified by similarity to SP:P76641; match to
491	1101	1,9592e+00	AFE_1144	-	dihydroorotate dehydrogenase domain protein,	identified by similarity to SP:Q8XYY7
492	1920	1,9609e+00	AFE_2031	-	sensor histidine kinase	identified by match to protein family HMM PF00512;
493	1268	1,9612e+00	AFE_1347	-	hypothetical protein	identified by glimmer; putative
494	2158	1,9629e+00	AFE_2275	-	TonB family protein	identified by match to protein family HMM TIGR01352
495	1253	1,9643e+00	AFE_1332	-	hypothetical protein	identified by glimmer; putative
496	1975	1,9658e+00	AFE_2087	-	hypothetical protein	identified by glimmer; putative
497	1193	1,9662e+00	AFE_1272	-	hypothetical protein	identified by glimmer; putative
498	2583	1,9671e+00	AFE_2721	-	lipoate-protein ligase A, putative	identified by similarity to PIR:C70441; match to
499	2306	1,9677e+00	AFE_2435	-	hypothetical protein	identified by glimmer; putative
500	2375	1,9693e+00	AFE_2510	-	hypothetical protein	identified by glimmer; putative
501	2120	1,9711e+00	AFE_2238	-	amino acid kinase family protein	identified by match to protein family HMM PF00696
502	792	1,9729e+00	AFE_0819	-	hypothetical protein	identified by glimmer; putative
503	786	1,9745e+00	AFE_0813	-	major facilitator family transporter	identified by match to protein family HMM PF07690
504	1877	1,9752e+00	AFE_1985	-	hypothetical protein	identified by glimmer; putative
505	1107	1,9759e+00	AFE_1150	-	hypothetical protein	identified by glimmer; putative
506	759	1,9784e+00	AFE_0786	-	heme-utilization protein HutZ, putative	identified by similarity to GB:AAG23392.1; match to
507	1651	1,9800e+00	AFE_1746	-	hypothetical protein	identified by glimmer; putative
508	2581	1,9824e+00	AFE_2719	-	conserved hypothetical protein	identified by similarity to GB:AAP85991.1
509	2844	1,9839e+00	AFE_2992	-	peptide ABC transporter, periplasmic	identified by similarity to SP:P42061; match to
510	2743	1,9853e+00	AFE_2889	-	transcriptional regulator, AbrB family	identified by match to protein family HMM PF04014
511	1141	1,9855e+00	AFE_1220	-	hypothetical protein	identified by glimmer; putative
512	1977	1,9857e+00	AFE_2089	-	hypothetical protein	identified by glimmer; putative
513	1490	1,9891e+00	AFE_1578	-	PIN domain protein	identified by match to protein family HMM PF01850
514	1469	1,9923e+00	AFE_1558	-	hypothetical protein	identified by glimmer; putative
515	2444	1,9955e+00	AFE_2579	-	hypothetical protein	identified by glimmer; putative
516	1340	1,9955e+00	AFE_1426	-	hypothetical protein	identified by glimmer; putative
517	27	1,9961e+00	AFE_0029	tetH	tetrathionate hydrolase	identified by similarity to GB:AAB93983.1; match to
518	2066	1,9968e+00	AFE_2182	-	hypothetical protein	identified by glimmer; putative
519	2980	1,9976e+00	AFE_3133	-	hypothetical protein	identified by glimmer; putative
520	734	1,9991e+00	AFE_0762	-	hypothetical protein	identified by glimmer; putative
521	1968	2,0008e+00	AFE_2080	sppA	signal peptide peptidase SppA, 67K type	identified by similarity to SP:P08395; match to
522	2330	2,0027e+00	AFE_2462	glnB-1	nitrogen regulatory protein P-II 1	identified by similarity to SP:P05826; match to
523	5	2,0030e+00	AFE_0005	-	spore coat protein	identified by similarity to SP:P27755; match to
524	2653	2,0031e+00	AFE_2798	ogt-1	methylated-DNA--protein-cysteine	identified by similarity to SP:P09168; match to
525	2283	2,0041e+00	AFE_2412	-	phosphoenolpyruvate-utilizing enzyme mobile	identified by match to protein family HMM PF00391
526	560	2,0089e+00	AFE_0585	-	hypothetical protein	identified by glimmer; putative
527	1576	2,0092e+00	AFE_1669	-	hypothetical protein	identified by glimmer; putative
528	2335	2,0111e+00	AFE_2467	-	acetyltransferase, GNAT family	identified by match to protein family HMM PF00583
529	2097	2,0114e+00	AFE_2214	-	conserved hypothetical protein	identified by similarity to GB:AAM40463.1; match to
530	959	2,0118e+00	AFE_1001	-	hypothetical protein	identified by glimmer; putative
531	2663	2,0131e+00	AFE_2808	-	hypothetical protein	identified by glimmer; putative
532	1747	2,0140e+00	AFE_1846	-	hypothetical protein	identified by glimmer; putative
533	1090	2,0176e+00	AFE_1132	-	hypothetical protein	identified by glimmer; putative
534	1629	2,0182e+00	AFE_1724	-	hypothetical protein	identified by glimmer; putative
535	2728	2,0187e+00	AFE_2873	-	hypothetical protein	identified by glimmer; putative
536	368	2,0222e+00	AFE_0381	-	conserved hypothetical protein	identified by similarity to GB:CAD84097.1
537	1112	2,0223e+00	AFE_1169	-	hypothetical protein	identified by glimmer; putative
538	1162	2,0223e+00	AFE_1242	-	hypothetical protein	identified by glimmer; putative
539	2151	2,0231e+00	AFE_2268	-	TonB family protein	identified by match to protein family HMM TIGR01352
540	2997	2,0250e+00	AFE_3150	coxB	cytochrome c oxidase, aa3-type, subunit II	identified by similarity to GB:CAA07034.1; match to
541	1294	2,0271e+00	AFE_1375	-	transposon, orf1	This element disrupts a gene.
542	1890	2,0273e+00	AFE_1999	-	autoinducer synthesis protein	identified by similarity to SP:P12747; match to
543	964	2,0308e+00	AFE_1006	-	hypothetical protein	identified by glimmer; putative
544	2960	2,0345e+00	AFE_3113	resC	cytochrome c-type biogenesis protein ResC	identified by match to protein family HMM PF01578;
545	2320	2,0347e+00	AFE_2452	-	hypothetical protein	identified by glimmer; putative
546	1136	2,0364e+00	AFE_1214	-	hypothetical protein	identified by glimmer; putative
547	2814	2,0371e+00	AFE_2962	ctrC	capsule polysaccharide exporter, inner-membrane	identified by similarity to SP:P32015; match to
548	1698	2,0381e+00	AFE_1796	-	hypothetical protein	identified by glimmer; putative
549	1531	2,0398e+00	AFE_1623	-	hypothetical protein	identified by glimmer; putative
550	1637	2,0400e+00	AFE_1732	-	hypothetical protein	identified by glimmer; putative
551	1011	2,0408e+00	AFE_1054	-	hypothetical protein	identified by glimmer; putative
552	318	2,0415e+00	AFE_0330	rplB	ribosomal protein L2	identified by similarity to SP:P02387; match to	rib
553	1736	2,0426e+00	AFE_1834	-	hypothetical protein	identified by glimmer; putative
554	2065	2,0427e+00	AFE_2180	-	hypothetical protein	identified by glimmer; putative
555	559	2,0427e+00	AFE_0583	-	hypothetical protein	identified by glimmer; putative
556	1874	2,0433e+00	AFE_1982	-	hypothetical protein	identified by glimmer; putative
557	2740	2,0437e+00	AFE_2886	-	PemI family protein	identified by similarity to SP:P18534; match to
558	990	2,0441e+00	AFE_1032	-	hypothetical protein	identified by glimmer; putative
559	659	2,0474e+00	AFE_0686	-	type I restriction-modification system, S	identified by similarity to SP:P19704; match to
560	145	2,0493e+00	AFE_0151	-	rhodanese-like domain protein	identified by match to protein family HMM PF00581
561	768	2,0504e+00	AFE_0795	-	conserved hypothetical protein	identified by similarity to GB:AAM43220.1
562	2134	2,0525e+00	AFE_2251	-	PQQ enzyme repeat domain protein	identified by similarity to SP:P54741
563	1741	2,0538e+00	AFE_1838	-	hypothetical protein	identified by glimmer; putative
564	2845	2,0635e+00	AFE_2993	-	conserved hypothetical protein	identified by similarity to GB:AAM36869.1
565	324	2,0638e+00	AFE_0336	rpS17	ribosomal protein S17	identified by similarity to SP:P02373; match to	rib
566	2629	2,0641e+00	AFE_2773	yghU	glutathione S-transferase family protein YghU	identified by similarity to SP:Q46845; match to
567	1857	2,0651e+00	AFE_1965	-	conserved hypothetical protein	identified by similarity to GB:CAE32024.1
568	1152	2,0652e+00	AFE_1231	-	hypothetical protein	identified by glimmer; putative
569	838	2,0654e+00	AFE_0869	-	addiction module antitoxin, Axe family	identified by match to protein family HMM PF02604;
570	845	2,0659e+00	AFE_0878	-	acetyltransferase, GNAT family	identified by match to protein family HMM PF00583
571	1588	2,0663e+00	AFE_1681	-	conserved hypothetical protein	identified by similarity to GB:CAE21373.1
572	112	2,0685e+00	AFE_0117	-	conserved domain protein	identified by similarity to SP:P77234; match to
573	2369	2,0730e+00	AFE_2503	-	conserved domain protein	identified by similarity to GB:AAO53609.1
574	117	2,0752e+00	AFE_0122	-	conserved domain protein	null
575	2292	2,0771e+00	AFE_2421	-	Cd(II)/Pb(II)-responsive transcriptional	identified by match to protein family HMM PF00376;
576	587	2,0780e+00	AFE_0613	-	hypothetical protein	identified by glimmer; putative
577	1850	2,0780e+00	AFE_1958	-	outer membrane protein, OMP85 family	identified by match to protein family HMM PF01103;
578	2857	2,0785e+00	AFE_3005	-	acetyltransferase, GNAT family	identified by match to protein family HMM PF00583
579	1839	2,0808e+00	AFE_1945	-	membrane protein, putative	identified by match to protein family HMM PF01925
580	2289	2,0809e+00	AFE_2418	-	hypothetical protein	identified by glimmer; putative
581	2515	2,0814e+00	AFE_2653	-	hypothetical protein	identified by glimmer; putative
582	2336	2,0814e+00	AFE_2468	-	ISAfe4, tranposase orf1	Assignment based on BLAST search at the ISFinder
583	2791	2,0814e+00	AFE_2939	-	ISAfe4, tranposase orf1	Assignment based on BLAST search at the ISFinder
584	2586	2,0819e+00	AFE_2724	-	conserved hypothetical protein	identified by similarity to PIR:G83157
585	2208	2,0825e+00	AFE_2330	-	membrane protein, putative	identified by match to protein family HMM PF03988
586	333	2,0833e+00	AFE_0345	rpmD	ribosomal protein L30	identified by similarity to SP:P02430; match to	rib
587	2353	2,0842e+00	AFE_2487	-	hypothetical protein	identified by glimmer; putative
588	762	2,0842e+00	AFE_0789	-	dioxygenase, putative	identified by similarity to PIR:T30234; match to
589	2374	2,0847e+00	AFE_2509	-	transcriptional regulator, MerR family	identified by match to protein family HMM PF00376
590	1568	2,0850e+00	AFE_1661	-	conserved hypothetical protein	identified by similarity to GB:AAM37026.1
591	25	2,0856e+00	AFE_0026	-	sensor histidine kinase	identified by match to protein family HMM PF00512;
592	1003	2,0862e+00	AFE_1046	-	conserved hypothetical protein	null
593	1666	2,0869e+00	AFE_1762	-	conserved hypothetical protein	identified by similarity to SP:Q9F2U7
594	2358	2,0882e+00	AFE_2492	-	hypothetical protein	identified by glimmer; putative
595	1449	2,0895e+00	AFE_1536	-	NifZ domain protein	null
596	1221	2,0899e+00	AFE_1300	-	hypothetical protein	identified by glimmer; putative
597	143	2,0909e+00	AFE_0148	-	hypothetical protein	identified by glimmer; putative
598	2114	2,0914e+00	AFE_2231	kdpF-2	K+-transporting ATPase, F subunit	identified by match to protein family HMM TIGR02115
599	2133	2,0920e+00	AFE_2250	-	carbohydrate-selective porin, OprB family	identified by match to protein family HMM PF04966
600	1232	2,0938e+00	AFE_1311	-	hypothetical protein	identified by glimmer; putative
601	1224	2,0939e+00	AFE_1303	-	conserved domain protein	identified by similarity to SP:O59347
602	1164	2,0952e+00	AFE_1243	-	hypothetical protein	identified by glimmer; putative
603	2654	2,0957e+00	AFE_2799	-	transcriptional regulator, Ada	identified by similarity to SP:P04395; match to
604	983	2,0959e+00	AFE_1025	-	hypothetical protein	identified by glimmer; putative
605	1477	2,0960e+00	AFE_1565	-	hypothetical protein	identified by glimmer; putative
606	2371	2,0977e+00	AFE_2505	-	transposon, transposition protein B, putative	Structure resembles Tn7; identified by similarity to
607	1834	2,0978e+00	AFE_1940	pstC_2	phosphate ABC transporter, permease protein PstC	identified by similarity to SP:P07653; match to
608	1976	2,0979e+00	AFE_2088	-	zinc-binding alcohol dehydrogenase family	identified by match to protein family HMM PF08240;
609	1620	2,0988e+00	AFE_1715	-	hypothetical protein	identified by glimmer; putative
610	2671	2,0988e+00	AFE_2816	-	hypothetical protein	identified by glimmer; putative
611	75	2,0989e+00	AFE_0076	-	polysaccharide biosynthesis protein	identified by similarity to SP:P37781; match to
612	1616	2,1005e+00	AFE_1711	-	hypothetical protein	identified by glimmer; putative
613	2582	2,1035e+00	AFE_2720	nrdG	anaerobic ribonucleoside-triphosphate reductase,	identified by similarity to GB:CAA10042.1; match to
614	1272	2,1036e+00	AFE_1351	-	glycosyl transferase, group 1 family protein	identified by match to protein family HMM PF00534
615	1500	2,1036e+00	AFE_1588	-	hypothetical protein	identified by glimmer; putative
616	2359	2,1051e+00	AFE_2493	-	hypothetical protein	identified by glimmer; putative
617	852	2,1060e+00	AFE_0887	-	hypothetical protein	identified by glimmer; putative
618	337	2,1103e+00	AFE_0349	infA	translation initiation factor IF-1	identified by similarity to SP:P02998; match to
619	2193	2,1120e+00	AFE_2313	-	hypothetical protein	identified by glimmer; putative
620	756	2,1123e+00	AFE_0783	-	conserved hypothetical protein	identified by similarity to PIR:AD0396
621	798	2,1139e+00	AFE_0825	-	hypothetical protein	identified by glimmer; putative
622	1336	2,1142e+00	AFE_1423	-	hypothetical protein	identified by glimmer; putative
623	2834	2,1157e+00	AFE_2982	-	conserved hypothetical protein	identified by similarity to GB:AAP84138.1
624	1838	2,1160e+00	AFE_1944	-	hypothetical protein	identified by glimmer; putative
625	1455	2,1160e+00	AFE_1542	-	hypothetical protein	identified by glimmer; putative
626	252	2,1161e+00	AFE_0260	-	conserved hypothetical protein TIGR00251,	identified by similarity to SP:Q8DCB7; match to
627	1799	2,1182e+00	AFE_1901	-	conserved hypothetical protein	identified by match to protein family HMM PF00308
628	1065	2,1191e+00	AFE_1108	-	hypothetical protein	identified by glimmer; putative
629	1209	2,1193e+00	AFE_1288	-	hypothetical protein	identified by glimmer; putative
630	1659	2,1213e+00	AFE_1755	-	conserved hypothetical protein	identified by similarity to GB:AAN66820.1
631	1111	2,1213e+00	AFE_1154	-	hypothetical protein	identified by glimmer; putative
632	1961	2,1222e+00	AFE_2073	-	hypothetical protein	identified by glimmer; putative
633	1243	2,1225e+00	AFE_1322	-	hypothetical protein	identified by glimmer; putative
634	335	2,1237e+00	AFE_0347	secY	preprotein translocase, SecY subunit	identified by similarity to SP:P03844; match to
635	1802	2,1265e+00	AFE_1904	rpmF	ribosomal protein L32	identified by similarity to SP:P07840; match to	rib
636	391	2,1274e+00	AFE_0410	-	hypothetical protein	identified by glimmer; putative
637	325	2,1277e+00	AFE_0337	rplN	ribosomal protein L14	identified by similarity to SP:P02411; match to	rib
638	1145	2,1280e+00	AFE_1223	-	hypothetical protein	identified by glimmer; putative
639	1156	2,1286e+00	AFE_1235	-	lipoprotein, putative	null
640	1120	2,1287e+00	AFE_1198	-	hypothetical protein	identified by glimmer; putative
641	2469	2,1293e+00	AFE_2604	-	ABC transporter, ATP-binding protein	identified by match to protein family HMM PF00005
642	906	2,1321e+00	AFE_0946	-	hypothetical protein	identified by glimmer; putative
643	537	2,1341e+00	AFE_0561	-	hypothetical protein	identified by glimmer; putative
644	1234	2,1344e+00	AFE_1313	-	hypothetical protein	identified by glimmer; putative
645	2076	2,1380e+00	AFE_2192	-	hypothetical protein	identified by glimmer; putative
646	2729	2,1380e+00	AFE_2874	-	hypothetical protein	identified by glimmer; putative
647	767	2,1383e+00	AFE_0794	-	conserved hypothetical protein	identified by similarity to GB:CAD13953.1
648	1978	2,1393e+00	AFE_2090	-	peptidase, M48 family	identified by similarity to GB:AAQ61923.1; match to
649	2720	2,1419e+00	AFE_2865	-	hypothetical protein	identified by glimmer; putative
650	2856	2,1424e+00	AFE_3004	-	biopolymer transport protein, ExbD/TolR family	identified by match to protein family HMM PF02472
651	2162	2,1430e+00	AFE_2279	phnH	phosphonate metabolism protein phnH	identified by similarity to SP:P16686
652	2370	2,1431e+00	AFE_2504	-	transposon, transposition helper protein C,	Structure resembles Tn7; identified by similarity to
653	2365	2,1443e+00	AFE_2499	-	lipoprotein, putative	null
654	773	2,1446e+00	AFE_0800	-	conserved hypothetical protein	identified by similarity to GB:CAD13959.1
655	2636	2,1450e+00	AFE_2780	-	hypothetical protein	identified by glimmer; putative
656	1953	2,1466e+00	AFE_2065	-	CvpA family protein	identified by similarity to SP:P08550; match to
657	1503	2,1504e+00	AFE_1591	-	conserved domain protein	identified by similarity to PIR:AG0097
658	1550	2,1507e+00	AFE_1643	-	hypothetical protein	identified by glimmer; putative
659	2109	2,1511e+00	AFE_2226	-	conserved domain protein	identified by match to protein family HMM PF01636
660	793	2,1514e+00	AFE_0820	-	hypothetical protein	identified by glimmer; putative
661	541	2,1536e+00	AFE_0564	rpoZ	DNA-directed RNA polymerase, omega subunit	identified by match to protein family HMM PF01192;
662	2169	2,1538e+00	AFE_2286	-	PhnN protein, putative	identified by similarity to SP:P16690
663	2098	2,1567e+00	AFE_2215	-	methyltransferase, FkbM family	identified by match to protein family HMM TIGR01444
664	1230	2,1567e+00	AFE_1309	-	hypothetical protein	identified by glimmer; putative
665	2390	2,1591e+00	AFE_2525	-	hypothetical protein	identified by glimmer; putative
666	1005	2,1597e+00	AFE_1048	-	hypothetical protein	identified by glimmer; putative
667	2187	2,1598e+00	AFE_2306	-	DNA-binding response regulator	identified by match to protein family HMM PF00486
668	2649	2,1599e+00	AFE_2794	-	hypothetical protein	identified by glimmer; putative
669	3035	2,1607e+00	AFE_3194	-	ATP-dependent DNA helicase RecG domain protein	identified by similarity to SP:O50224; match to
670	1039	2,1623e+00	AFE_1082	traV	conjugal transfer protein TraV, putative	identified by similarity to SP:P41069; match to
671	1058	2,1630e+00	AFE_1101	-	conserved domain protein	identified by similarity to PIR:S77285
672	100	2,1641e+00	AFE_0104	-	hypothetical protein	identified by glimmer; putative
673	1893	2,1645e+00	AFE_2002	-	conserved hypothetical protein	identified by similarity to GB:AAP77659.1; match to
674	1160	2,1655e+00	AFE_1239	-	hypothetical protein	identified by glimmer; putative
675	3001	2,1658e+00	AFE_3154	-	ISAfe4, transposase orf3, degenerate	identified by match to protein family HMM PF03050
676	582	2,1663e+00	AFE_0608	-	hypothetical protein	identified by glimmer; putative
677	2456	2,1671e+00	AFE_2591	-	hypothetical protein	identified by glimmer; putative
678	839	2,1672e+00	AFE_0870	-	addiction module toxin, Txe/YoeB family	identified by similarity to GB:CAD85263.1; match to
679	1029	2,1672e+00	AFE_1072	-	conserved hypothetical protein	identified by match to protein family HMM PF08808
680	1614	2,1674e+00	AFE_1709	-	ISAfe4, tranposase orf1	Assignment based on BLAST search at the ISFinder
681	244	2,1683e+00	AFE_0252	-	CDP-6-deoxy-L-threo-D-glycero-4-hexulose-3-	identified by similarity to SP:P37911; match to
682	1033	2,1684e+00	AFE_1076	-	hypothetical protein	identified by glimmer; putative
683	556	2,1689e+00	AFE_0580	-	hypothetical protein	identified by glimmer; putative
684	2319	2,1692e+00	AFE_2450	-	cytochrome c family protein	identified by match to protein family HMM PF00034
685	772	2,1696e+00	AFE_0799	-	conserved hypothetical protein	identified by similarity to GB:CAD13958.1
686	1870	2,1706e+00	AFE_1978	-	TonB family protein	identified by match to protein family HMM TIGR01352
687	349	2,1718e+00	AFE_0361	-	hypothetical protein	identified by glimmer; putative
688	2253	2,1735e+00	AFE_2379	-	hypothetical protein	identified by glimmer; putative
689	1901	2,1738e+00	AFE_2011	-	transcriptional regulator, TetR family	identified by match to protein family HMM PF00440
690	1173	2,1749e+00	AFE_1253	-	hypothetical protein	identified by glimmer; putative
691	126	2,1752e+00	AFE_0131	-	membrane protein, putative	null
692	1626	2,1755e+00	AFE_1721	-	hypothetical protein	identified by glimmer; putative
693	584	2,1758e+00	AFE_0610	-	hypothetical protein	identified by glimmer; putative
694	9	2,1764e+00	AFE_0010	-	conserved hypothetical protein	identified by similarity to GB:AAP86126.1
695	1319	2,1820e+00	AFE_1402	-	DNA repair protein RecO, putative	identified by match to protein family HMM PF02565;
696	1468	2,1828e+00	AFE_1556	-	site-specific recombinase, phage integrase	identified by match to protein family HMM PF00589
697	2628	2,1853e+00	AFE_2772	-	hypothetical protein	identified by glimmer; putative
698	1190	2,1868e+00	AFE_1268	-	hypothetical protein	identified by glimmer; putative
699	2170	2,1884e+00	AFE_2287	-	transcriptional regulator, GntR family	identified by match to protein family HMM PF00392;
700	1766	2,1902e+00	AFE_1867	-	hypothetical protein	identified by glimmer; putative
701	1130	2,1912e+00	AFE_1208	-	outer membrane autotransporter TapA	identified by similarity to GB:CAC14218.1; match to
702	2592	2,1932e+00	AFE_2731	petC-2	ubiquinol--cytochrome c reductase, cytochrome c1	identified by match to protein family HMM PF02167
703	1887	2,1939e+00	AFE_1996	-	hypothetical protein	identified by glimmer; putative
704	1854	2,1975e+00	AFE_1962	-	cytochrome c family protein	identified by match to protein family HMM PF00034
705	925	2,1977e+00	AFE_0966	-	conserved hypothetical protein	null
706	1028	2,1996e+00	AFE_1071	-	conserved hypothetical protein	identified by similarity to GB:CAD84733.1
707	1103	2,2005e+00	AFE_1146	-	hypothetical protein	identified by glimmer; putative
708	392	2,2010e+00	AFE_0411	-	hypothetical protein	identified by glimmer; putative
709	2923	2,2011e+00	AFE_3071	-	hypothetical protein	identified by glimmer; putative
710	1763	2,2015e+00	AFE_1863	-	hypothetical protein	identified by glimmer; putative
711	3013	2,2016e+00	AFE_3166	-	acetyltransferase, GNAT family	identified by match to protein family HMM PF00583
712	1079	2,2018e+00	AFE_1122	-	conserved hypothetical protein	identified by similarity to GB:BAB48203.1
713	1873	2,2045e+00	AFE_1981	-	PQQ enzyme repeat protein	null
714	1158	2,2070e+00	AFE_1237	-	hypothetical protein	identified by glimmer; putative
715	2372	2,2071e+00	AFE_2506	-	transposon, transposase protein A, putative	Structure resembles Tn7; identified by match to
716	615	2,2071e+00	AFE_0641	-	hypothetical protein	identified by glimmer; putative
717	1649	2,2072e+00	AFE_1744	-	hypothetical protein	identified by glimmer; putative
718	146	2,2080e+00	AFE_0152	-	conserved hypothetical protein	identified by similarity to PIR:D84128; match to
719	491	2,2088e+00	AFE_0513	-	conserved hypothetical protein	identified by similarity to GB:AAM71824.1
720	494	2,2096e+00	AFE_0516	-	hypothetical protein	identified by glimmer; putative
721	927	2,2098e+00	AFE_0968	-	hypothetical protein	identified by glimmer; putative
722	1980	2,2102e+00	AFE_2092	-	hypothetical protein	identified by glimmer; putative
723	2100	2,2104e+00	AFE_2216	-	conserved hypothetical protein	identified by match to protein family HMM PF04140
724	926	2,2105e+00	AFE_0967	-	type IV pilin biogenesis protein, putative	identified by similarity to GB:AAQ58159.1
725	1583	2,2114e+00	AFE_1676	-	fructose-bisphosphate aldolase class II family	identified by match to protein family HMM PF01116
726	295	2,2126e+00	AFE_0303	-	conserved domain protein	identified by match to protein family HMM PF08238
727	2661	2,2132e+00	AFE_2806	-	conserved hypothetical protein	identified by similarity to PIR:B83761
728	141	2,2144e+00	AFE_0147	-	conserved hypothetical protein	identified by similarity to GB:AAQ58419.1
729	1556	2,2195e+00	AFE_1650	-	hypothetical protein	identified by glimmer; putative
730	2111	2,2217e+00	AFE_2228	kdpE	DNA-binding response regulator KdpE	identified by match to protein family HMM PF00072;
731	1648	2,2218e+00	AFE_1743	-	conserved hypothetical protein	identified by similarity to PIR:H83734
732	1852	2,2219e+00	AFE_1960	dacB	D-alanyl-D-alanine	identified by similarity to SP:P24228; match to
733	1273	2,2222e+00	AFE_1352	-	lipoprotein, putative	null
734	348	2,2224e+00	AFE_0360	-	PAP2 family protein	identified by match to protein family HMM PF01569
735	1312	2,2228e+00	AFE_1395	-	conserved domain protein	identified by similarity to GB:AAQ59731.1
736	769	2,2235e+00	AFE_0796	-	3-oxoacyl-(acyl-carrier-protein) synthase,	identified by match to protein family HMM PF00109;
737	330	2,2249e+00	AFE_0342	rplF	ribosomal protein L6	identified by similarity to SP:P02390; match to	rib
738	2118	2,2279e+00	AFE_2235	-	hypothetical protein	identified by glimmer; putative
739	1606	2,2286e+00	AFE_1700	-	conserved hypothetical protein	identified by similarity to PIR:E85625
740	1897	2,2286e+00	AFE_2007	-	conserved hypothetical protein	identified by similarity to GB:CAD71376.1
741	796	2,2291e+00	AFE_0822	-	hypothetical protein	identified by glimmer; putative
742	1414	2,2291e+00	AFE_1501	-	conserved domain protein	identified by similarity to GB:AAN66836.1; match to
743	2855	2,2295e+00	AFE_3003	-	MotA/TolQ/ExbB proton channel family protein	identified by match to protein family HMM PF01618
744	1909	2,2307e+00	AFE_2020	-	hypothetical protein	identified by glimmer; putative
745	2590	2,2320e+00	AFE_2729	petA-2	ubiquinol--cytochrome c reductase, iron-sulfur	identified by match to protein family HMM PF00355;
746	2935	2,2342e+00	AFE_3088	-	hypothetical protein	identified by glimmer; putative
747	320	2,2346e+00	AFE_0332	rplV	ribosomal protein L22	identified by similarity to SP:P02423; match to	rib
748	445	2,2364e+00	AFE_0464	-	hypothetical protein	identified by glimmer; putative
749	339	2,2377e+00	AFE_0351	rpsM	ribosomal protein S13	identified by similarity to SP:P02369; match to	rib
750	2902	2,2384e+00	AFE_3050	tatC	Sec-independent protein translocase TatC	identified by match to protein family HMM PF00902;
751	1250	2,2384e+00	AFE_1329	-	hypothetical protein	identified by glimmer; putative
752	2138	2,2386e+00	AFE_2255	-	hypothetical protein	identified by glimmer; putative
753	3104	2,2393e+00	AFE_3266	-	conserved domain protein	null
754	2301	2,2399e+00	AFE_2430	-	conserved hypothetical protein	identified by similarity to GB:BAB47830.1; match to
755	3007	2,2400e+00	AFE_3159	-	conserved hypothetical protein	identified by similarity to PIR:S76457
756	2357	2,2400e+00	AFE_2491	-	lipoprotein, putative	null
757	2282	2,2405e+00	AFE_2411	-	NADH-quinone oxidoreductase, B subunit	identified by match to protein family HMM PF01058;
758	780	2,2418e+00	AFE_0807	-	hypothetical protein	identified by glimmer; putative
759	8	2,2420e+00	AFE_0008	-	spore coat protein	identified by similarity to SP:P27755; match to
760	668	2,2420e+00	AFE_0694	-	hypothetical protein	identified by glimmer; putative
761	1826	2,2422e+00	AFE_1932	-	conserved hypothetical protein	identified by similarity to GB:AAO54954.1
762	2307	2,2452e+00	AFE_2436	-	hypothetical protein	identified by glimmer; putative
763	1246	2,2462e+00	AFE_1325	-	hypothetical protein	identified by glimmer; putative
764	2832	2,2463e+00	AFE_2980	-	hypothetical protein	identified by glimmer; putative
765	2297	2,2473e+00	AFE_2426	-	hypothetical protein	identified by glimmer; putative
766	1149	2,2481e+00	AFE_1228	-	hypothetical protein	identified by glimmer; putative
767	3014	2,2483e+00	AFE_3168	-	conserved hypothetical protein	identified by similarity to PIR:B83761
768	1212	2,2501e+00	AFE_1291	-	hypothetical protein	identified by glimmer; putative
769	2692	2,2504e+00	AFE_2837	-	hypothetical protein	identified by glimmer; putative
770	1104	2,2510e+00	AFE_1147	-	hypothetical protein	identified by glimmer; putative
771	336	2,2528e+00	AFE_0348	adk	adenylate kinase	identified by similarity to SP:P27142; match to
772	1226	2,2538e+00	AFE_1305	-	transposon, transposase	A gene for resolvase is adjacent.
773	2273	2,2546e+00	AFE_2401	-	hypothetical protein	identified by glimmer; putative
774	1846	2,2551e+00	AFE_1953	-	ferredoxin, putative	identified by similarity to SP:P00208; match to
775	713	2,2557e+00	AFE_0740	-	hypothetical protein	identified by glimmer; putative
776	2826	2,2558e+00	AFE_2974	-	conserved hypothetical protein	identified by similarity to GB:AAO77300.1
777	1342	2,2575e+00	AFE_1429	-	cytochrome c552, putative	identified by similarity to SP:P74917
778	1639	2,2613e+00	AFE_1734	-	conserved hypothetical protein	identified by similarity to PIR:G82661; match to
779	1063	2,2616e+00	AFE_1106	-	transposon, transposase	Adjacent to a gene for resolvase; identified by
780	1731	2,2629e+00	AFE_1828	-	lipoprotein, NLP/P60 family	identified by match to protein family HMM PF00877
781	1764	2,2631e+00	AFE_1864	-	hypothetical protein	identified by glimmer; putative
782	334	2,2645e+00	AFE_0346	rplO	ribosomal protein L15	identified by similarity to SP:P02413; match to	rib
783	1885	2,2688e+00	AFE_1993	-	transcriptional regulator, LysR family	identified by match to protein family HMM PF00126;
784	955	2,2706e+00	AFE_0997	-	hypothetical protein	identified by glimmer; putative
785	1386	2,2729e+00	AFE_1473	-	hypothetical protein	identified by glimmer; putative
786	1413	2,2738e+00	AFE_1500	-	hypothetical protein	identified by glimmer; putative
787	1150	2,2747e+00	AFE_1229	-	EAL domain protein	identified by match to protein family HMM PF00563
788	1108	2,2751e+00	AFE_1151	-	hypothetical protein	identified by glimmer; putative
789	2452	2,2764e+00	AFE_2587	-	hypothetical protein	identified by glimmer; putative
790	474	2,2765e+00	AFE_0493	-	hypothetical protein	identified by glimmer; putative
791	1198	2,2767e+00	AFE_1277	-	hypothetical protein	identified by glimmer; putative
792	1445	2,2786e+00	AFE_1532	-	hypothetical protein	identified by glimmer; putative
793	970	2,2789e+00	AFE_1012	-	hypothetical protein	identified by glimmer; putative
794	2188	2,2792e+00	AFE_2307	-	conserved domain protein	identified by similarity to GB:AAO90256.1
795	639	2,2795e+00	AFE_0666	-	YCII-related domain protein	identified by match to protein family HMM PF03795
796	2788	2,2820e+00	AFE_2935	-	TonB-dependent receptor	identified by match to protein family HMM PF00593
797	2249	2,2821e+00	AFE_2376	-	hypothetical protein	identified by glimmer; putative
798	1256	2,2831e+00	AFE_1335	-	hypothetical protein	identified by glimmer; putative
799	1800	2,2836e+00	AFE_1902	yihY	YihY family protein	identified by match to protein family HMM PF03631;
800	1140	2,2855e+00	AFE_1218	-	conserved domain protein	identified by similarity to PIR:A97990
801	1168	2,2877e+00	AFE_1247	-	hypothetical protein	identified by glimmer; putative
802	2967	2,2883e+00	AFE_3120	-	membrane protein, putative	null
803	830	2,2899e+00	AFE_0860	-	iron-sulfur cluster-binding	identified by match to protein family HMM PF00111;
804	1403	2,2908e+00	AFE_1490	-	ABC transporter, permease protein, FecCD family	identified by match to protein family HMM PF01032
805	2835	2,2910e+00	AFE_2983	-	prevent-host-death family protein	identified by similarity to SP:Q06253; match to
806	909	2,2912e+00	AFE_0950	-	oxidoreductase, GMC family	identified by match to protein family HMM PF00732;
807	2168	2,2914e+00	AFE_2285	-	conserved hypothetical protein	identified by similarity to GB:BAB51509.1; match to
808	1848	2,2919e+00	AFE_1956	-	oxidoreductase, FAD-binding	identified by match to protein family HMM PF01266
809	6	2,2936e+00	AFE_0006	-	pilus chaperone protein, putative	identified by similarity to SP:P15319
810	992	2,2947e+00	AFE_1034	-	transposon, transposase	Adjacent to a gene for resolvase; identified by
811	266	2,2953e+00	AFE_0274	-	disulfide bond formation protein B, putative	identified by similarity to SP:P30018
812	1185	2,2983e+00	AFE_1264	-	hypothetical protein	identified by glimmer; putative
813	948	2,2985e+00	AFE_0989	-	hypothetical protein	identified by glimmer; putative
814	1274	2,2993e+00	AFE_1353	asnB	asparagine synthase (glutamine-hydrolyzing)	identified by similarity to SP:P54420; match to
815	1849	2,3000e+00	AFE_1957	-	conserved hypothetical protein	identified by similarity to GB:AAN68501.1; match to
816	2356	2,3008e+00	AFE_2490	-	hypothetical protein	identified by glimmer; putative
817	2345	2,3023e+00	AFE_2477	kdpA-1	K+-transporting ATPase, A subunit	identified by similarity to SP:P03959; match to
818	2135	2,3049e+00	AFE_2252	-	Tat (twin-arginine translocation) pathway signal	identified by match to protein family HMM TIGR01409
819	483	2,3062e+00	AFE_0505	-	hypothetical protein	identified by glimmer; putative
820	803	2,3062e+00	AFE_0831	-	hypothetical protein	identified by glimmer; putative
821	1593	2,3064e+00	AFE_1686	cscB	carboxysome peptide B	identified by similarity to GB:AAD30513.1; match to
822	2189	2,3115e+00	AFE_2308	-	hypothetical protein	identified by glimmer; putative
823	595	2,3126e+00	AFE_0620	-	hypothetical protein	identified by glimmer; putative
824	679	2,3136e+00	AFE_0706	-	hypothetical protein	identified by glimmer; putative
825	2993	2,3152e+00	AFE_3146	rus	rusticyanin	identified by similarity to SP:P24930; match to
826	1110	2,3155e+00	AFE_1153	-	hypothetical protein	identified by glimmer; putative
827	50	2,3157e+00	AFE_0051	-	hypothetical protein	identified by glimmer; putative
828	1303	2,3163e+00	AFE_1386	-	hypothetical protein	identified by glimmer; putative
829	1889	2,3172e+00	AFE_1998	-	hypothetical protein	identified by glimmer; putative
830	2414	2,3199e+00	AFE_2549	-	glycine cleavage system protein H, putative	identified by similarity to SP:P23884; match to
831	2385	2,3217e+00	AFE_2520	-	NLP/P60 family protein	identified by match to protein family HMM PF00877
832	1470	2,3218e+00	AFE_1557	-	conserved domain protein	identified by similarity to GB:CAD29689.1
833	2836	2,3222e+00	AFE_2984	-	PIN domain protein	identified by match to protein family HMM PF01850
834	393	2,3227e+00	AFE_0412	-	addiction module toxin, Txe/YoeB family	identified by match to protein family HMM PF06769;
835	1187	2,3233e+00	AFE_1266	-	hypothetical protein	identified by glimmer; putative
836	2248	2,3277e+00	AFE_2374	-	anticodon nuclease, putative	identified by similarity to SP:P17223
837	2734	2,3301e+00	AFE_2879	-	conserved hypothetical protein	identified by similarity to SP:P76395
838	2460	2,3308e+00	AFE_2595	-	transcriptional regulator	identified by match to protein family HMM PF01638
839	1227	2,3317e+00	AFE_1307	-	hypothetical protein	identified by glimmer; putative
840	2973	2,3317e+00	AFE_3126	cobA	uroporphyrin-III C-methyltransferase	identified by similarity to SP:P21631; match to
841	1012	2,3330e+00	AFE_1055	-	hypothetical protein	identified by glimmer; putative
842	81	2,3344e+00	AFE_0082	-	O antigen biosynthesis rhamnosyltransferase,	identified by similarity to SP:P26403; match to
843	1194	2,3346e+00	AFE_1273	-	hypothetical protein	identified by glimmer; putative
844	1142	2,3356e+00	AFE_1221	-	modification methylase, putative	identified by similarity to SP:P11409
845	1656	2,3359e+00	AFE_1752	-	conserved hypothetical protein	identified by similarity to GB:AAO54594.1
846	1016	2,3396e+00	AFE_1059	-	hypothetical protein	identified by glimmer; putative
847	1638	2,3407e+00	AFE_1733	-	conserved hypothetical protein	identified by similarity to PIR:E85734; match to
848	1444	2,3419e+00	AFE_1531	-	iron-sulfur cluster assembly accessory protein	identified by match to protein family HMM PF01521;
849	1855	2,3435e+00	AFE_1963	-	hypothetical protein	identified by glimmer; putative
850	833	2,3440e+00	AFE_0863	-	RND efflux system, drug efflux transporter, outer	identified by match to protein family HMM PF02321;
851	869	2,3446e+00	AFE_0906	-	conserved hypothetical protein	identified by similarity to SP:P45576
852	1687	2,3464e+00	AFE_1784	-	mechanosensitive ion channel family protein	identified by match to protein family HMM PF00924
853	1265	2,3490e+00	AFE_1344	-	polysaccharide biosynthesis protein	identified by match to protein family HMM PF01943
854	968	2,3499e+00	AFE_1010	-	hypothetical protein	identified by glimmer; putative
855	2258	2,3532e+00	AFE_2384	-	conserved hypothetical protein	identified by similarity to PIR:A82245
856	1844	2,3533e+00	AFE_1951	-	conserved hypothetical protein TIGR00481	identified by match to protein family HMM PF01161;
857	558	2,3543e+00	AFE_0582	-	conserved hypothetical protein	identified by similarity to GB:AAL62784.1
858	1891	2,3552e+00	AFE_2000	-	hypothetical protein	identified by glimmer; putative
859	3065	2,3554e+00	AFE_3224	-	pirin family protein	identified by similarity to SP:O00625; match to
860	2126	2,3555e+00	AFE_2243	-	hypothetical protein	identified by glimmer; putative
861	2517	2,3561e+00	AFE_2655	-	PIN domain protein	identified by match to protein family HMM PF01850
862	2160	2,3561e+00	AFE_2277	-	major facilitator family transporter	identified by match to protein family HMM PF00083;
863	966	2,3589e+00	AFE_1008	-	hypothetical protein	identified by glimmer; putative
864	340	2,3591e+00	AFE_0352	rpsK	ribosomal protein S11	identified by similarity to SP:P02366; match to	rib
865	477	2,3595e+00	AFE_0498	-	conserved domain protein	identified by similarity to GB:BAC72705.1; match to
866	2322	2,3610e+00	AFE_2454	-	Na+/H+ antiporter	identified by match to protein family HMM PF00999;
867	1688	2,3615e+00	AFE_1785	-	hypothetical protein	identified by glimmer; putative
868	1139	2,3618e+00	AFE_1217	-	uracil-DNA glycosylase, family 4	identified by match to protein family HMM PF03167
869	85	2,3633e+00	AFE_0088	-	plasmid maintenance system killer protein	identified by match to protein family HMM PF05015
870	2825	2,3670e+00	AFE_2973	cysQ	3'(2'),5'-bisphosphate nucleotidase	identified by similarity to SP:P22255; match to
871	362	2,3672e+00	AFE_0374	-	Smr domain protein	identified by match to protein family HMM PF01713
872	317	2,3680e+00	AFE_0329	rplW	ribosomal protein L23	identified by similarity to SP:P02424; match to	rib
873	2403	2,3684e+00	AFE_2538	-	hypothetical protein	identified by glimmer; putative
874	294	2,3687e+00	AFE_0302	-	conserved domain protein	identified by similarity to PIR:B42680
875	1537	2,3696e+00	AFE_1629	-	hypothetical protein	identified by glimmer; putative
876	2572	2,3703e+00	AFE_2710	-	pilin, putative	identified by match to protein family HMM PF04964
877	2274	2,3708e+00	AFE_2402	-	hypothetical protein	identified by glimmer; putative
878	2286	2,3711e+00	AFE_2415	-	conserved hypothetical protein	identified by similarity to GB:AAO89577.1
879	1613	2,3712e+00	AFE_1708	-	ISAfe4, transposase orf2	identified by match to protein family HMM PF05717
880	2177	2,3717e+00	AFE_2296	-	conserved domain protein	identified by similarity to GB:CAD64331.1
881	2154	2,3719e+00	AFE_2271	-	transcriptional regulator, putative	identified by match to protein family HMM PF00486
882	2295	2,3735e+00	AFE_2424	-	cation efflux permease, putative	identified by match to protein family HMM PF01545
883	420	2,3758e+00	AFE_0439	-	amino acid permease family protein	identified by match to protein family HMM PF00324
884	2557	2,3772e+00	AFE_2695	-	hypothetical protein	identified by glimmer; putative
885	343	2,3774e+00	AFE_0355	rplQ	ribosomal protein L17	identified by similarity to SP:P02416; match to	rib
886	223	2,3797e+00	AFE_0231	-	dolichyl-phosphate-mannose-protein	identified by match to protein family HMM PF02366
887	2677	2,3804e+00	AFE_2822	-	hypothetical protein	identified by glimmer; putative
888	148	2,3812e+00	AFE_0154	-	MIP family channel protein	identified by match to protein family HMM PF00230
889	661	2,3815e+00	AFE_0688	-	hypothetical protein	identified by glimmer; putative
890	531	2,3828e+00	AFE_0554	-	hypothetical protein	identified by glimmer; putative
891	834	2,3846e+00	AFE_0864	-	drug resistance transporter, EmrB/QacA family	identified by match to protein family HMM PF07690;
892	1853	2,3872e+00	AFE_1961	-	AmpG permease protein, putative	identified by similarity to SP:P36670; match to
893	2867	2,3884e+00	AFE_3016	-	capsular polysaccharide biosynthesis protein,	identified by similarity to GB:CAA45491.1; match to
894	822	2,3890e+00	AFE_0850	-	septum formation initiator family protein	identified by match to protein family HMM PF04977
895	510	2,3907e+00	AFE_0533	-	hypothetical protein	identified by glimmer; putative
896	1113	2,3930e+00	AFE_1170	-	hypothetical protein	identified by glimmer; putative
897	677	2,3938e+00	AFE_0704	-	hypothetical protein	identified by glimmer; putative
898	116	2,3951e+00	AFE_0121	-	hypothetical protein	identified by glimmer; putative
899	2865	2,3955e+00	AFE_3013	-	capsule polysaccharide modification protein	identified by similarity to SP:Q05014; match to
900	2733	2,3960e+00	AFE_2877	-	conserved hypothetical protein	identified by similarity to SP:P76393
901	2332	2,3971e+00	AFE_2464	proB-1	glutamate 5-kinase	identified by similarity to SP:P07005; match to
902	2852	2,3974e+00	AFE_3000	-	lactate/malate dehydrogenase family protein	identified by similarity to SP:Q60176; match to
903	1738	2,4002e+00	AFE_1836	-	hypothetical protein	identified by glimmer; putative
904	2471	2,4016e+00	AFE_2607	-	transcriptional regulator, MerR family	identified by match to protein family HMM PF00376
905	915	2,4019e+00	AFE_0956	-	metallo-beta-lactamase family protein	identified by match to protein family HMM PF00753
906	1124	2,4020e+00	AFE_1202	tnsB-1	Tn5468, transposase protein B	identified by similarity to PIR:T45495
907	2117	2,4042e+00	AFE_2234	kdpC-2	K+-transporting ATPase, C subunit	identified by match to protein family HMM PF02669;
908	2252	2,4043e+00	AFE_2378	-	type I restriction-modification system, S	identified by match to protein family HMM PF01420
909	3006	2,4045e+00	AFE_3160	-	hypothetical protein	identified by glimmer; putative
910	2325	2,4051e+00	AFE_2457	-	amino acid permease family protein	identified by match to protein family HMM PF00324
911	226	2,4066e+00	AFE_0234	-	lipopolysaccharide core biosynthesis glycosyl	identified by similarity to SP:Q9XC90; match to
912	1170	2,4067e+00	AFE_1249	-	hypothetical protein	identified by glimmer; putative
913	949	2,4069e+00	AFE_0990	-	hypothetical protein	identified by glimmer; putative
914	2259	2,4077e+00	AFE_2385	-	SCP-2 sterol transfer family protein	identified by match to protein family HMM PF02036
915	1811	2,4086e+00	AFE_1914	holB	DNA polymerase III, delta prime subunit	identified by similarity to SP:P28631
916	2811	2,4086e+00	AFE_2959	-	conserved hypothetical protein	identified by similarity to GB:AAQ61020.1; match to
917	1154	2,4086e+00	AFE_1233	-	hypothetical protein	identified by glimmer; putative
918	3017	2,4118e+00	AFE_3172	-	glyoxalase family protein	identified by match to protein family HMM PF00903
919	972	2,4144e+00	AFE_1014	-	hypothetical protein	identified by glimmer; putative
920	1271	2,4145e+00	AFE_1350	-	membrane protein, putative	null
921	1632	2,4158e+00	AFE_1727	-	hypothetical protein	identified by glimmer; putative
922	2166	2,4163e+00	AFE_2283	phnL	phosphonate ABC transporter, ATP-binding protein	identified by similarity to SP:P16679; match to
923	1344	2,4163e+00	AFE_1431	-	transcriptional regulator, MerR family	identified by match to protein family HMM PF00376
924	1999	2,4194e+00	AFE_2113	-	vacJ lipoprotein	identified by similarity to SP:P76506; match to
925	1412	2,4209e+00	AFE_1499	-	ATPase, AAA family	identified by match to protein family HMM PF00004
926	1974	2,4210e+00	AFE_2086	-	heat shock protein, Hsp20 family	identified by similarity to GB:AAC44757.1; match to
927	1225	2,4215e+00	AFE_1304	-	transposon, resolvase	A gene for transposase is adjacent; identified by
928	2511	2,4225e+00	AFE_2649	-	hypothetical protein	identified by glimmer; putative
929	1289	2,4228e+00	AFE_1369	-	PIN domain protein	identified by match to protein family HMM PF01850
930	666	2,4244e+00	AFE_0693	-	sigma-54 dependent transcriptional regulator	identified by match to protein family HMM PF00158;
931	51	2,4246e+00	AFE_0052	-	hypothetical protein	identified by glimmer; putative
932	2774	2,4250e+00	AFE_2920	-	conserved hypothetical protein	identified by similarity to GB:AAM72618.1
933	989	2,4264e+00	AFE_1031	-	conserved hypothetical protein	null
934	1798	2,4271e+00	AFE_1900	-	CDP-diacylglycerol--glycerol-3-phosphate	identified by match to protein family HMM PF01066
935	1084	2,4273e+00	AFE_1127	-	nucleoside 2-deoxyribosyltransferase family	identified by similarity to PIR:A83628; match to
936	1937	2,4275e+00	AFE_2047	-	hypothetical protein	identified by glimmer; putative
937	2982	2,4287e+00	AFE_3135	-	hypothetical protein	identified by glimmer; putative
938	3027	2,4299e+00	AFE_3186	mrr	Mrr restriction system protein	identified by similarity to SP:P24202; match to
939	1341	2,4304e+00	AFE_1428	-	cytochrome c	identified by similarity to GB:CAA07031.1
940	1801	2,4317e+00	AFE_1903	-	hypothetical protein	identified by glimmer; putative
941	210	2,4324e+00	AFE_0219	-	hypothetical protein	identified by glimmer; putative
942	2772	2,4332e+00	AFE_2919	-	lipoprotein, putative	identified by match to protein family HMM PF05433
943	746	2,4344e+00	AFE_0773	add	adenosine deaminase	identified by similarity to SP:P22333; match to
944	1794	2,4354e+00	AFE_1896	purN	phosphoribosylglycinamide formyltransferase	identified by match to protein family HMM PF00551;
945	2787	2,4359e+00	AFE_2934	-	transcriptional regulator, putative	identified by match to protein family HMM PF00486
946	1085	2,4361e+00	AFE_1128	-	hypothetical protein	identified by glimmer; putative
947	2551	2,4378e+00	AFE_2689	-	TonB family protein	null
948	1922	2,4396e+00	AFE_2033	-	conserved domain protein	identified by match to protein family HMM PF03413
949	1195	2,4409e+00	AFE_1274	-	hypothetical protein	identified by glimmer; putative
950	1926	2,4410e+00	AFE_2037	-	outer membrane efflux protein	identified by match to protein family HMM PF02321
951	2659	2,4419e+00	AFE_2804	-	conserved hypothetical protein	identified by similarity to GB:AAQ59281.1
952	1679	2,4425e+00	AFE_1776	-	glycosyl transferase	identified by similarity to SP:O22007; match to
953	1504	2,4433e+00	AFE_1594	-	hypothetical protein	identified by glimmer; putative
954	1132	2,4441e+00	AFE_1210	-	oxidoreductase, 2OG-Fe(II) oxygenase family	identified by match to protein family HMM PF03171
955	1229	2,4456e+00	AFE_1308	-	hypothetical protein	identified by glimmer; putative
956	1685	2,4457e+00	AFE_1782	-	amino acid permease family protein	identified by match to protein family HMM PF00324
957	777	2,4464e+00	AFE_0804	-	conserved hypothetical protein	null
958	2290	2,4477e+00	AFE_2419	-	plasmid recombination enzyme, putative	identified by match to protein family HMM PF01076
959	2479	2,4485e+00	AFE_2616	-	hypothetical protein	identified by glimmer; putative
960	1730	2,4495e+00	AFE_1827	-	membrane-bound lytic murein transglycosylase B,	identified by similarity to SP:P41052
961	498	2,4496e+00	AFE_0521	-	ATP-dependent Clp protease adaptor protein ClpS	identified by similarity to SP:Q8UFN4; match to
962	2871	2,4496e+00	AFE_3019	ptsH	phosphocarrier protein HPr	identified by similarity to SP:P23537; match to
963	958	2,4497e+00	AFE_1000	-	BRO family protein	identified by match to protein family HMM PF02498
964	246	2,4503e+00	AFE_0254	-	membrane protein, putative	null
965	1404	2,4505e+00	AFE_1491	-	iron compound ABC transporter, ATP-binding	identified by similarity to SP:P15031; match to
966	2575	2,4508e+00	AFE_2713	-	hypothetical protein	identified by glimmer; putative
967	2974	2,4516e+00	AFE_3127	-	conserved hypothetical protein	identified by similarity to GB:CAD16125.1; match to
968	1851	2,4525e+00	AFE_1959	-	hypothetical protein	identified by glimmer; putative
969	923	2,4562e+00	AFE_0964	-	membrane protein, putative	identified by match to protein family HMM PF04241
970	607	2,4567e+00	AFE_0633	cyoC	cytochrome o ubiquinol oxidase, subunit III	identified by similarity to SP:P18402
971	1505	2,4578e+00	AFE_1595	-	hypothetical protein	identified by glimmer; putative
972	1296	2,4581e+00	AFE_1378	-	transposon, orf3	This element disrupts a gene; identified by match to
973	1123	2,4591e+00	AFE_1201	tnsA-1	Tn5468, transposase protein A	identified by similarity to PIR:T45494; match to
974	837	2,4629e+00	AFE_0867	-	hypothetical protein	identified by glimmer; putative
975	1238	2,4657e+00	AFE_1317	-	hypothetical protein	identified by glimmer; putative
976	1362	2,4665e+00	AFE_1449	cdsA	phosphatidate cytidylyltransferase	identified by match to protein family HMM PF01148
977	871	2,4665e+00	AFE_0908	pyrE	orotate phosphoribosyltransferase	identified by similarity to SP:Q60016; match to
978	1333	2,4679e+00	AFE_1419	-	conserved hypothetical protein	identified by similarity to GB:CAD14535.1
979	1534	2,4683e+00	AFE_1626	-	hypothetical protein	identified by glimmer; putative
980	969	2,4692e+00	AFE_1011	-	hypothetical protein	identified by glimmer; putative
981	2771	2,4698e+00	AFE_2918	-	lipoprotein, putative	null
982	24	2,4698e+00	AFE_0025	-	conserved hypothetical protein	identified by similarity to PIR:AG2141
983	846	2,4702e+00	AFE_0879	-	transcriptional regulator, LysR family	identified by match to protein family HMM PF00126
984	322	2,4704e+00	AFE_0334	rplP	ribosomal protein L16	identified by similarity to SP:P02414; match to	rib
985	2351	2,4707e+00	AFE_2485	-	transposase, degenerate	null
986	1422	2,4708e+00	AFE_1509	-	iron-sulfur cluster assembly accessory protein	identified by match to protein family HMM PF01521;
987	2840	2,4728e+00	AFE_2988	-	peptide ABC transporter, ATP-binding protein	identified by match to protein family HMM PF00005;
988	2625	2,4729e+00	AFE_2768	-	transposase, degenerate	null
989	961	2,4742e+00	AFE_1003	-	hypothetical protein	identified by glimmer; putative
990	319	2,4754e+00	AFE_0331	rpsS	ribosomal protein S19	identified by similarity to SP:P02375; match to	rib
991	2722	2,4755e+00	AFE_2867	-	thioredoxin family protein	null
992	1921	2,4792e+00	AFE_2032	-	DNA-binding response regulator	identified by match to protein family HMM PF00072;
993	1389	2,4804e+00	AFE_1476	-	conserved hypothetical protein	identified by similarity to GB:AAA64729.1
994	493	2,4836e+00	AFE_0515	-	hypothetical protein	identified by glimmer; putative
995	1462	2,4839e+00	AFE_1549	-	conserved hypothetical protein	identified by similarity to GB:AAM36227.1
996	1010	2,4868e+00	AFE_1053	-	conserved domain protein	identified by similarity to GB:AAF69908.1; match to
997	1507	2,4878e+00	AFE_1597	-	transposase, degenerate	null
998	2530	2,4880e+00	AFE_2668	-	hypothetical protein	identified by glimmer; putative
999	2792	2,4894e+00	AFE_2940	-	TonB-dependent receptor domain protein	null
1000	1652	2,4895e+00	AFE_1749	-	conserved hypothetical protein	identified by similarity to PIR:AC2205; match to
1001	2537	2,4915e+00	AFE_2675	-	conserved hypothetical protein	identified by similarity to GB:CAD84648.1
1002	2426	2,4933e+00	AFE_2561	moaC	molybdenum cofactor biosynthesis protein C	identified by similarity to SP:P30747; match to
1003	1856	2,4940e+00	AFE_1964	-	fatty acid desaturase	identified by match to protein family HMM PF00487
1004	1208	2,4958e+00	AFE_1287	-	hypothetical protein	identified by glimmer; putative
1005	930	2,4966e+00	AFE_0971	-	pilin signal sequence domain protein	identified by match to protein family HMM PF07963;
1006	672	2,4968e+00	AFE_0699	cysB	sulfur assimilation transcriptional regulator,	identified by match to protein family HMM PF00126;
1007	1582	2,4987e+00	AFE_1675	bioD-1	dethiobiotin synthetase	identified by match to protein family HMM TIGR00347
1008	1598	2,4989e+00	AFE_1691	cbbL-2	ribulose bisphosphate carboxylase, large subunit	identified by match to protein family HMM PF00016;
1009	1217	2,5002e+00	AFE_1296	-	transcriptional regulator, LysR family	identified by similarity to SP:Q47083; match to
1010	2149	2,5006e+00	AFE_2266	-	acetyltransferase, GNAT family	identified by match to protein family HMM PF00583
1011	3067	2,5018e+00	AFE_3227	-	hypothetical protein	identified by glimmer; putative
1012	1025	2,5024e+00	AFE_1068	-	pilus assembly protein TraG, putative	identified by similarity to GB:AAK61533.1
1013	3016	2,5032e+00	AFE_3170	-	conserved hypothetical protein	identified by similarity to GB:AAQ59281.1
1014	2225	2,5033e+00	AFE_2348	-	RNA pseudouridine synthase family protein	identified by similarity to SP:P37765; match to
1015	341	2,5039e+00	AFE_0353	rpsD	ribosomal protein S4	identified by similarity to SP:P02354; match to	rib
1016	1402	2,5043e+00	AFE_1489	-	iron compound ABC transporter, periplasmic	identified by match to protein family HMM PF01497
1017	594	2,5048e+00	AFE_0621	-	phosphoglycerate mutase family protein	identified by match to protein family HMM PF00300;
1018	980	2,5051e+00	AFE_1022	-	patatin-like phospholipase family protein	identified by match to protein family HMM PF01734
1019	2185	2,5056e+00	AFE_2304	-	TonB family protein	identified by match to protein family HMM TIGR01352
1020	2050	2,5069e+00	AFE_2166	-	toxin secretion protein, HlyD family	identified by similarity to SP:P22519; match to
1021	1898	2,5074e+00	AFE_2008	-	conserved hypothetical protein	identified by similarity to GB:AAQ59281.1
1022	1077	2,5078e+00	AFE_1120	-	hypothetical protein	identified by glimmer; putative
1023	2278	2,5096e+00	AFE_2407	-	conserved hypothetical protein	identified by similarity to GB:AAN30751.1
1024	2019	2,5117e+00	AFE_2134	-	lipoprotein, putative	identified by similarity to GB:CAD13844.1
1025	1633	2,5132e+00	AFE_1728	-	conserved hypothetical protein	identified by similarity to GB:CAC46678.1
1026	1895	2,5136e+00	AFE_2005	-	isonitrile hydratase, putative	identified by similarity to GB:BAC41251.1; match to
1027	1030	2,5149e+00	AFE_1073	-	BRO family protein	identified by match to protein family HMM PF02498
1028	1690	2,5189e+00	AFE_1787	-	Sua5/YciO/YrdC/YwlC family protein	identified by match to protein family HMM PF01300;
1029	1594	2,5203e+00	AFE_1687	cscA	carboxysome peptide A	identified by similarity to GB:AAD30512.1; match to
1030	2699	2,5213e+00	AFE_2844	-	membrane protein, putative	null
1031	389	2,5218e+00	AFE_0408	-	hypothetical protein	identified by glimmer; putative
1032	2841	2,5278e+00	AFE_2989	-	peptide ABC transporter, ATP-binding protein	identified by match to protein family HMM PF00005;
1033	550	2,5285e+00	AFE_0573	-	conserved hypothetical protein TIGR00296	identified by similarity to PIR:B64401; match to
1034	1709	2,5381e+00	AFE_1806	-	hypothetical protein	identified by glimmer; putative
1035	1116	2,5388e+00	AFE_1178	-	hypothetical protein	identified by glimmer; putative
1036	1282	2,5414e+00	AFE_1362	-	plasmid stability protein, putative	identified by similarity to SP:P55511; match to
1037	2268	2,5422e+00	AFE_2396	-	hypothetical protein	identified by glimmer; putative
1038	2429	2,5429e+00	AFE_2564	-	rod shape-determining protein MreD, putative	identified by similarity to SP:P16927; match to
1039	2995	2,5448e+00	AFE_3148	coxC	cytochrome c oxidase, aa3-type, subunit III	identified by similarity to GB:CAA07036.1
1040	924	2,5449e+00	AFE_0965	-	hypothetical protein	identified by glimmer; putative
1041	912	2,5465e+00	AFE_0953	-	conserved domain protein	null
1042	853	2,5469e+00	AFE_0889	-	stability protein StbD, putative	identified by similarity to GB:AAC84003.1; match to
1043	316	2,5472e+00	AFE_0328	rplD	ribosomal protein L4	identified by similarity to SP:P02388; match to	rib
1044	627	2,5486e+00	AFE_0653	-	conserved hypothetical protein	identified by similarity to GB:CAD85317.1
1045	1026	2,5488e+00	AFE_1069	-	hypothetical protein	identified by glimmer; putative
1046	1699	2,5520e+00	AFE_1795	-	hypothetical protein	identified by glimmer; putative
1047	495	2,5524e+00	AFE_0518	-	conserved hypothetical protein	identified by match to protein family HMM PF03167
1048	1596	2,5531e+00	AFE_1689	-	Tat (twin-arginine translocation) pathway signal	null
1049	2968	2,5552e+00	AFE_3121	cysJ	sulfite reductase (NADPH) flavoprotein, alpha	identified by match to protein family HMM PF00175;
1050	2918	2,5561e+00	AFE_3066	-	hypothetical protein	identified by glimmer; putative
1051	1073	2,5564e+00	AFE_1116	-	hypothetical protein	identified by glimmer; putative
1052	2477	2,5572e+00	AFE_2613	infC	translation initiation factor IF-3	identified by similarity to SP:P02999; match to
1053	1869	2,5579e+00	AFE_1977	-	fosmidomycin resistance protein, putative	identified by similarity to SP:P52067; match to
1054	227	2,5582e+00	AFE_0235	rfaC	lipopolysaccharide heptosyltransferase 1	identified by similarity to SP:P24173; match to
1055	764	2,5583e+00	AFE_0792	-	glycosyl transferase, group 2	identified by match to protein family HMM PF00535
1056	1165	2,5590e+00	AFE_1244	-	hypothetical protein	identified by glimmer; putative
1057	3108	2,5598e+00	AFE_3270	-	conserved domain protein	null
1058	1743	2,5601e+00	AFE_1843	tkt-1	transketolase	identified by match to protein family HMM PF00456;
1059	2568	2,5609e+00	AFE_2706	-	hypothetical protein	identified by glimmer; putative
1060	1293	2,5620e+00	AFE_1373	-	transposition helper protein	identified by similarity to SP:P55923; match to
1061	2195	2,5621e+00	AFE_2316	-	outer membrane lipoprotein Slp, putative	identified by similarity to SP:P37194; match to
1062	1479	2,5623e+00	AFE_1567	-	hypothetical protein	identified by glimmer; putative
1063	2439	2,5623e+00	AFE_2574	-	conserved hypothetical protein	identified by similarity to PIR:E81830
1064	1558	2,5625e+00	AFE_1651	-	3-hydroxyisobutyrate dehydrogenase family	identified by similarity to SP:O34969; match to
1065	1184	2,5635e+00	AFE_1263	-	hypothetical protein	identified by glimmer; putative
1066	686	2,5636e+00	AFE_0713	hypC-1	hydrogenase assembly chaperone HypC	identified by similarity to SP:P24191; match to
1067	2494	2,5649e+00	AFE_2632	secG	preprotein translocase, SecG subunit	identified by similarity to SP:P33582; match to
1068	442	2,5653e+00	AFE_0461	-	YceI-like family protein	identified by match to protein family HMM PF04264
1069	1428	2,5654e+00	AFE_1515	nifX	nitrogen fixation protein NifX	identified by similarity to SP:P19078; match to
1070	370	2,5667e+00	AFE_0389	-	lipoprotein, putative	identified by similarity to SP:Q9HV53; match to
1071	2593	2,5674e+00	AFE_2732	iro	iron oxidase	identified by similarity to SP:P50500; match to
1072	2651	2,5692e+00	AFE_2796	-	transcriptional regulator, ArsR family	null
1073	1905	2,5702e+00	AFE_2015	-	acetyltransferase, GNAT family	identified by match to protein family HMM PF00583
1074	965	2,5708e+00	AFE_1007	-	transglycosylase, putative	identified by match to protein family HMM PF01464
1075	305	2,5708e+00	AFE_0317	rplJ	ribosomal protein L10	identified by similarity to SP:P02408; match to	rib
1076	976	2,5720e+00	AFE_1018	-	thiol:disulfide interchange domain protein	identified by similarity to SP:P77202
1077	46	2,5749e+00	AFE_0047	-	conserved hypothetical protein	identified by similarity to GB:BAC46291.1; match to
1078	1753	2,5752e+00	AFE_1853	-	hypothetical protein	identified by glimmer; putative
1079	1760	2,5791e+00	AFE_1861	phhB	pterin-4-alpha-carbinolamine dehydratase	identified by match to protein family HMM PF01329
1080	1092	2,5793e+00	AFE_1135	-	hypothetical protein	identified by glimmer; putative
1081	1602	2,5808e+00	AFE_1695	-	conjugal transfer protein	identified by similarity to SP:P54915; match to
1082	2889	2,5809e+00	AFE_3037	-	BolA family protein	identified by match to protein family HMM PF01722
1083	1018	2,5817e+00	AFE_1062	-	hypothetical protein	identified by glimmer; putative
1084	1023	2,5817e+00	AFE_1066	-	pilus assembly protein TraF, putative	null
1085	1460	2,5823e+00	AFE_1548	-	heme-binding protein, putative	identified by similarity to SP:Q9CC59; match to
1086	753	2,5827e+00	AFE_0780	-	xanthine dehydrogenase accessory factor,	identified by similarity to GB:CAB41849.1; match to
1087	2159	2,5829e+00	AFE_2276	-	conserved hypothetical protein	identified by similarity to PIR:D83296; match to
1088	697	2,5834e+00	AFE_0724	-	hydrolase, alpha/beta hydrolase fold family	identified by match to protein family HMM PF00561
1089	3107	2,5843e+00	AFE_3269	-	conserved hypothetical protein TIGR00305	identified by similarity to GB:CAD85533.1; match to
1090	996	2,5846e+00	AFE_1038	csf1	CRISPR-associated protein, Csf1 family	identified by match to protein family HMM TIGR03114
1091	476	2,5848e+00	AFE_0496	-	bacterial transferase hexapeptide repeat protein	oxidoreductase, aldo/keto reductase family,
1092	2337	2,5867e+00	AFE_2469	-	ISAfe4, transposase orf2	identified by match to protein family HMM PF05717
1093	2790	2,5867e+00	AFE_2938	-	ISAfe4, transposase orf2	identified by match to protein family HMM PF05717
1094	303	2,5868e+00	AFE_0315	rplK	ribosomal protein L11	identified by similarity to SP:P02409; match to	rib
1095	788	2,5868e+00	AFE_0815	-	voltage-gated chloride channel	identified by match to protein family HMM PF00571;
1096	1211	2,5872e+00	AFE_1290	-	hypothetical protein	identified by glimmer; putative
1097	1231	2,5882e+00	AFE_1310	-	hypothetical protein	identified by glimmer; putative
1098	1577	2,5885e+00	AFE_1670	-	conserved hypothetical protein	identified by similarity to PIR:AG2067
1099	565	2,5892e+00	AFE_0591	priA	primosomal protein N`	identified by match to protein family HMM PF00270;
1100	1176	2,5894e+00	AFE_1255	-	hypothetical protein	identified by glimmer; putative
1101	2505	2,5894e+00	AFE_2643	-	conserved hypothetical protein	identified by similarity to GB:AAK02599.1
1102	1351	2,5902e+00	AFE_1438	pstA	phosphate ABC transporter, permease protein PstA	identified by similarity to SP:P07654; match to
1103	1463	2,5912e+00	AFE_1550	-	carbohydrate kinase, PfkB family	identified by match to protein family HMM PF00294
1104	750	2,5938e+00	AFE_0777	-	xanthine dehydrogenase, FAD-binding protein,	identified by similarity to SP:Q8X6C5; match to
1105	1480	2,5941e+00	AFE_1568	-	methyltransferase, putative	identified by match to protein family HMM PF02086
1106	1248	2,5948e+00	AFE_1327	-	conserved hypothetical protein	identified by similarity to GB:AAP95799.1
1107	2641	2,5982e+00	AFE_2787	-	hypothetical protein	identified by glimmer; putative
1108	877	2,5997e+00	AFE_0914	hup	DNA-binding protein HU	identified by similarity to SP:P02341; match to
1109	3012	2,6000e+00	AFE_3165	-	membrane protein, putative	null
1110	1285	2,6003e+00	AFE_1365	-	HNH endonuclease domain protein	identified by match to protein family HMM PF01844
1111	1832	2,6007e+00	AFE_1938	-	hypothetical protein	identified by glimmer; putative
1112	2589	2,6018e+00	AFE_2728	sdr_2	oxidoreductase, short-chain	identified by match to protein family HMM PF00106
1113	741	2,6023e+00	AFE_0768	-	MotA/TolQ/ExbB proton channel family protein	identified by match to protein family HMM PF01618
1114	787	2,6034e+00	AFE_0814	-	voltage-gated chloride channel	identified by match to protein family HMM PF00654
1115	2842	2,6034e+00	AFE_2990	-	peptide ABC transporter, permease protein	identified by match to protein family HMM PF00528
1116	1119	2,6038e+00	AFE_1197	-	conserved domain protein	identified by similarity to GB:BAC74789.1
1117	2518	2,6049e+00	AFE_2656	-	conserved hypothetical protein	identified by similarity to GB:BAC74278.1; match to
1118	2206	2,6059e+00	AFE_2328	-	cytochrome b561 family protein	identified by similarity to SP:P75925; match to
1119	1536	2,6066e+00	AFE_1628	-	hypothetical protein	identified by glimmer; putative
1120	2924	2,6078e+00	AFE_3072	-	hypothetical protein	identified by glimmer; putative
1121	2148	2,6084e+00	AFE_2265	-	lipoprotein, putative	null
1122	2227	2,6086e+00	AFE_2350	-	D-alanyl-D-alanine carboxypeptidase, putative	identified by similarity to SP:P08506; match to
1123	1400	2,6088e+00	AFE_1487	-	TonB family protein	identified by match to protein family HMM PF03544;
1124	1316	2,6089e+00	AFE_1399	-	hypothetical protein	identified by glimmer; putative
1125	273	2,6096e+00	AFE_0282	fur	ferric uptake regulation protein	identified by similarity to SP:P06975; match to
1126	1830	2,6097e+00	AFE_1936	-	PQQ enzyme repeat domain protein	identified by match to protein family HMM PF01011;
1127	2275	2,6098e+00	AFE_2405	-	hypothetical protein	identified by glimmer; putative
1128	2261	2,6101e+00	AFE_2387	-	hydrolase, TatD family	identified by match to protein family HMM PF01026
1129	802	2,6102e+00	AFE_0829	-	type I restriction-modification system, S	identified by match to protein family HMM PF01420
1130	45	2,6113e+00	AFE_0046	-	conserved hypothetical protein	identified by similarity to PIR:AB2294
1131	1397	2,6114e+00	AFE_1484	-	conserved hypothetical protein	identified by similarity to GB:AAM72768.1
1132	137	2,6120e+00	AFE_0142	-	conserved hypothetical protein TIGR00252	identified by match to protein family HMM PF02021;
1133	832	2,6120e+00	AFE_0862	-	drug resistance transporter, putative	identified by match to protein family HMM PF00529
1134	987	2,6121e+00	AFE_1029	-	hypothetical protein	identified by glimmer; putative
1135	1128	2,6129e+00	AFE_1206	-	hypothetical protein	identified by glimmer; putative
1136	1174	2,6144e+00	AFE_1252	-	hypothetical protein	identified by glimmer; putative
1137	310	2,6145e+00	AFE_0322	rpsL	ribosomal protein S12	identified by similarity to SP:P02367; match to	rib
1138	1061	2,6155e+00	AFE_1104	-	conserved domain protein, putative	identified by similarity to SP:P08407
1139	2930	2,6159e+00	AFE_3078	-	conserved hypothetical protein	identified by similarity to GB:CAD15208.1
1140	2128	2,6161e+00	AFE_2245	-	Na+/H+ antiporter, putative	identified by match to protein family HMM PF00999
1141	878	2,6216e+00	AFE_0918	-	PAP2 family protein	identified by match to protein family HMM PF01569
1142	1991	2,6218e+00	AFE_2104	-	transporter, AcrB/AcrD/AcrF family	identified by match to protein family HMM PF00873
1143	1094	2,6221e+00	AFE_1137	-	ATP-dependent DNA helicase, UvrD/REP family	identified by match to protein family HMM PF00580
1144	1825	2,6225e+00	AFE_1931	pilF	type IV pilus biogenesis/stability protein PilW	identified by match to protein family HMM PF00515;
1145	1657	2,6226e+00	AFE_1753	kup	potassium uptake protein	identified by match to protein family HMM PF02705
1146	2214	2,6234e+00	AFE_2337	dnaG	DNA primase	identified by similarity to SP:O33470; match to
1147	441	2,6247e+00	AFE_0460	wrbA	trp repressor binding protein	identified by similarity to SP:P30849; match to
1148	1259	2,6248e+00	AFE_1338	-	PAP2 family protein	identified by match to protein family HMM PF01569
1149	2164	2,6250e+00	AFE_2281	phnJ	phosphonate metabolism protein PhnJ	identified by similarity to SP:P16688; match to
1150	1595	2,6255e+00	AFE_1688	cab2	carboxysome shell carbonic anhydrase	identified by similarity to GB:AAD30511.1; match to
1151	2584	2,6255e+00	AFE_2722	yhbV	peptidase, U32 family	identified by match to protein family HMM PF01136
1152	87	2,6260e+00	AFE_0090	-	conserved domain protein	identified by similarity to GB:AAN33038.1
1153	601	2,6294e+00	AFE_0627	-	hypothetical protein	identified by glimmer; putative
1154	2789	2,6300e+00	AFE_2936	-	conserved hypothetical protein	ISAfe4, transposase orf3, authentic frameshift; this
1155	1054	2,6310e+00	AFE_1097	-	conjugal transfer protein TraN, putative	identified by similarity to SP:P24082
1156	1177	2,6311e+00	AFE_1256	-	hypothetical protein	identified by glimmer; putative
1157	2544	2,6317e+00	AFE_2681	-	TPR domain protein	identified by match to protein family HMM PF00515;
1158	2155	2,6330e+00	AFE_2272	-	hypothetical protein	identified by glimmer; putative
1159	3030	2,6333e+00	AFE_3189	-	conserved domain protein	identified by similarity to GB:CAD18424.1
1160	3034	2,6350e+00	AFE_3193	-	PHP domain protein	null
1161	929	2,6357e+00	AFE_0970	-	type IV pilin, putative	identified by similarity to GB:AAB48595.1; match to
1162	1041	2,6362e+00	AFE_1083	-	hypothetical protein	identified by glimmer; putative
1163	660	2,6371e+00	AFE_0687	-	hypothetical protein	identified by glimmer; putative
1164	2591	2,6400e+00	AFE_2730	petB-2	ubiquinol--cytochrome c reductase, cytochrome b	identified by similarity to SP:P23134; match to
1165	2054	2,6402e+00	AFE_2170	-	polysaccharide deacetylase family protein	identified by match to protein family HMM PF01522
1166	1793	2,6404e+00	AFE_1895	-	ISAfe1, transposase	identified by match to protein family HMM PF01548;
1167	3026	2,6404e+00	AFE_3183	-	ISAfe1, transposase	identified by match to protein family HMM PF01548;
1168	1559	2,6427e+00	AFE_1652	-	oxidoreductase alpha (molybdopterin) subunit	identified by match to protein family HMM PF00384;
1169	1056	2,6442e+00	AFE_1099	chpA	ChpA protein	identified by similarity to SP:P33645; match to
1170	1562	2,6452e+00	AFE_1655	-	ISAfe6, transposase	identified by similarity to GB:AAK61303.1
1171	1024	2,6455e+00	AFE_1067	-	pilus assembly protein TraH, putative	identified by similarity to SP:P15069
1172	1983	2,6462e+00	AFE_2095	-	hypothetical protein	identified by glimmer; putative
1173	2970	2,6473e+00	AFE_3123	cysH	adenylylsulfate reductase, thioredoxin dependent	identified by match to protein family HMM PF01507;
1174	127	2,6473e+00	AFE_0133	-	hypothetical protein	identified by glimmer; putative
1175	937	2,6517e+00	AFE_0978	-	roadblock/LC7 domain protein	identified by similarity to GB:CAB71242.1; match to
1176	2428	2,6520e+00	AFE_2563	mreC	rod shape-determining protein MreC	identified by match to protein family HMM PF04085;
1177	742	2,6547e+00	AFE_0769	-	biopolymer transport protein, ExbD/TolR family	identified by match to protein family HMM PF02472
1178	44	2,6553e+00	AFE_0045	-	sulfur/pyrite/thiosulfate/sulfide-induced	identified by similarity to GB:CAC43401.1
1179	2833	2,6559e+00	AFE_2981	-	hypothetical protein	identified by glimmer; putative
1180	995	2,6562e+00	AFE_1037	csf4	CRISPR-associated DEAD/DEAH-box helicase Csf4	identified by match to protein family HMM TIGR03117
1181	1161	2,6562e+00	AFE_1240	-	hypothetical protein	identified by glimmer; putative
1182	1733	2,6568e+00	AFE_1831	-	hypothetical protein	identified by glimmer; putative
1183	1822	2,6568e+00	AFE_1928	miaA	tRNA delta(2)-isopentenylpyrophosphate	identified by similarity to SP:P16384; match to
1184	1302	2,6579e+00	AFE_1384	-	conserved hypothetical protein	identified by similarity to GB:AAP44226.1; match to
1185	2773	2,6582e+00	AFE_2921	-	rare lipoprotein A, putative	identified by similarity to SP:P10100; match to
1186	373	2,6583e+00	AFE_0392	rbfA	ribosome-binding factor A	identified by match to protein family HMM PF02033
1187	2052	2,6583e+00	AFE_2169	-	outer membrane toxin secretion efflux protein,	identified by similarity to SP:P11092; match to
1188	1923	2,6594e+00	AFE_2034	-	conserved domain protein	identified by similarity to GB:AAM05308.1
1189	1544	2,6613e+00	AFE_1637	-	conjugal transfer protein TrbD, putative	null
1190	1858	2,6642e+00	AFE_1966	-	NAD-dependent epimerase/dehydratase family	identified by match to protein family HMM PF00106;
1191	2279	2,6648e+00	AFE_2408	-	DEAD/DEAH box helicase, putative	identified by match to protein family HMM PF00270;
1192	2145	2,6670e+00	AFE_2262	-	Sua5/YciO/YrdC family protein	identified by match to protein family HMM PF01300
1193	352	2,6694e+00	AFE_0364	-	hypoxanthine-guanine phosphoribosyltransferase,	identified by similarity to SP:P37472; match to
1194	1611	2,6698e+00	AFE_1707	-	sensory box-containing diguanylate cyclase,	identified by match to protein family HMM PF00563;
1195	2560	2,6703e+00	AFE_2698	-	hypothetical protein	identified by glimmer; putative
1196	1062	2,6709e+00	AFE_1105	-	transposon, resolvase	Adjacent to a gene for transposase; identified by
1197	2938	2,6712e+00	AFE_3091	-	hypothetical protein	identified by glimmer; putative
1198	1311	2,6729e+00	AFE_1394	rpoE	RNA polymerase sigma-E factor	identified by similarity to SP:P34086; match to
1199	1213	2,6747e+00	AFE_1292	-	conserved hypothetical protein	identified by similarity to GB:AAL59705.1
1200	763	2,6758e+00	AFE_0790	-	acyltransferase, putative	identified by match to protein family HMM PF01553
1201	1417	2,6770e+00	AFE_1504	-	nifW protein, putative	identified by similarity to SP:P26481; match to
1202	1424	2,6776e+00	AFE_1511	-	nitrogen fixation protein NifQ	identified by match to protein family HMM PF04891
1203	2702	2,6784e+00	AFE_2846	-	hypothetical protein	identified by glimmer; putative
1204	569	2,6785e+00	AFE_0595	-	lipoprotein, putative	null
1205	1175	2,6789e+00	AFE_1254	-	hypothetical protein	identified by glimmer; putative
1206	758	2,6793e+00	AFE_0785	ggt	gamma-glutamyltranspeptidase	identified by match to protein family HMM PF01019;
1207	184	2,6812e+00	AFE_0190	sspB	stringent starvation protein B	identified by similarity to SP:P25663; match to
1208	1634	2,6813e+00	AFE_1729	-	hypothetical protein	identified by glimmer; putative
1209	1100	2,6827e+00	AFE_1143	-	hypothetical protein	identified by glimmer; putative
1210	1295	2,6828e+00	AFE_1376	-	transposon, orf2	This element disrupts a gene.
1211	963	2,6833e+00	AFE_1005	-	hypothetical protein	identified by glimmer; putative
1212	2639	2,6842e+00	AFE_2784	-	hypothetical protein	identified by glimmer; putative
1213	765	2,6846e+00	AFE_0791	-	Na+/H+ antiporter, putative	identified by match to protein family HMM PF00999
1214	868	2,6848e+00	AFE_0905	ihfB	integration host factor, beta subunit	identified by match to protein family HMM PF00216;
1215	2417	2,6859e+00	AFE_2552	-	conserved hypothetical protein	identified by similarity to PIR:H70335
1216	1324	2,6865e+00	AFE_1407	-	PP-loop family protein	identified by match to protein family HMM PF01171
1217	1597	2,6880e+00	AFE_1690	cbbS-2	ribulose bisphosphate carboxylase, small subunit	identified by match to protein family HMM PF00101
1218	1015	2,6887e+00	AFE_1058	-	ISAfe8, transposase	identified by match to protein family HMM PF01385;
1219	2939	2,6889e+00	AFE_3092	ysxC	ribosome biogenesis GTP-binding protein YsxC	identified by similarity to SP:P24253; match to
1220	450	2,6891e+00	AFE_0469	pcm-2	protein-L-isoaspartate O-methyltransferase	identified by similarity to SP:P24206; match to
1221	2347	2,6926e+00	AFE_2480	merC	mercuric resistance protein MerC	identified by similarity to SP:P22905; match to
1222	761	2,6926e+00	AFE_0788	-	non-heme halogenase, putative	identified by similarity to GB:AAK81830.1; match to
1223	247	2,6927e+00	AFE_0255	-	transcriptional regulator, TetR family	identified by match to protein family HMM PF00440
1224	132	2,6930e+00	AFE_0137	-	conserved hypothetical protein	identified by similarity to PIR:D83343
1225	1027	2,6932e+00	AFE_1070	-	DNA-binding protein, HU family	identified by match to protein family HMM PF00216
1226	1447	2,6936e+00	AFE_1534	-	leucine rich repeat protein	identified by match to protein family HMM PF01816
1227	604	2,6937e+00	AFE_0630	-	DJ-1/PfpI family protein	identified by match to protein family HMM PF01965
1228	1810	2,6953e+00	AFE_1913	tmk	thymidylate kinase	identified by similarity to SP:P37345; match to
1229	1331	2,6969e+00	AFE_1417	-	acetyltransferase, GNAT family	identified by match to protein family HMM PF00583
1230	2437	2,6990e+00	AFE_2572	-	ErfK/YbiS/YcfS/YnhG family protein	identified by match to protein family HMM PF03734
1231	1426	2,6993e+00	AFE_1513	-	conserved hypothetical protein	identified by similarity to GB:AAK51500.1; match to
1232	1650	2,6996e+00	AFE_1745	-	conserved hypothetical protein	identified by similarity to GB:CAE32968.1
1233	2864	2,7004e+00	AFE_3012	-	capsule polysaccharide biosynthesis protein	identified by match to protein family HMM PF05159
1234	1452	2,7009e+00	AFE_1539	-	conserved hypothetical protein	identified by similarity to GB:AAA64714.1
1235	1564	2,7025e+00	AFE_1657	-	hybrid cluster protein	identified by similarity to SP:P75825; match to
1236	1257	2,7028e+00	AFE_1336	-	hypothetical protein	identified by glimmer; putative
1237	3022	2,7036e+00	AFE_3177	-	ISAfe9, transposase	identified by match to protein family HMM PF00665
1238	1137	2,7054e+00	AFE_1215	-	ISAfe8, transposase	identified by match to protein family HMM PF01385;
1239	1380	2,7061e+00	AFE_1467	-	transcriptional regulator, Fur family	null
1240	2199	2,7073e+00	AFE_2320	orn	oligoribonuclease Orn	identified by similarity to SP:P39287; match to
1241	1369	2,7074e+00	AFE_1456	lpxA	acyl-(acyl-carrier-protein)-UDP-N-	identified by similarity to SP:P10440; match to
1242	2585	2,7076e+00	AFE_2723	-	peptidase, U32 family	identified by similarity to GB:AAQ61744.1; match to
1243	1636	2,7079e+00	AFE_1731	-	conjugal transfer protein TraB, putative	identified by similarity to SP:Q44351
1244	3040	2,7079e+00	AFE_3199	tnsA-2	Tn5468, transposase protein A	identified by similarity to PIR:T45494; match to
1245	2797	2,7090e+00	AFE_2945	msrB	methionine-R-sulfoxide reductase	identified by similarity to SP:P39903; match to
1246	2397	2,7093e+00	AFE_2532	-	hypothetical protein	identified by glimmer; putative
1247	577	2,7094e+00	AFE_0603	-	cation ABC transporter, ATP-binding protein,	identified by match to protein family HMM PF00005
1248	553	2,7113e+00	AFE_0576	pabB	para-aminobenzoate synthase, component I	identified by similarity to SP:P05041; match to
1249	329	2,7115e+00	AFE_0341	rpsH	ribosomal protein S8	identified by similarity to SP:P02361; match to	rib
1250	2843	2,7120e+00	AFE_2991	-	peptide ABC transporter, permease protein	identified by similarity to SP:P50989; match to
1251	1570	2,7141e+00	AFE_1663	glcF	glycolate oxidase, iron-sulfur subunit	identified by similarity to SP:P52074; match to
1252	149	2,7162e+00	AFE_0155	-	phosphoglycerate mutase family protein	identified by match to protein family HMM PF00300
1253	2364	2,7164e+00	AFE_2498	-	hypothetical protein	identified by glimmer; putative
1254	1167	2,7165e+00	AFE_1246	-	hypothetical protein	identified by glimmer; putative
1255	321	2,7168e+00	AFE_0333	rpsC	ribosomal protein S3	identified by similarity to SP:P02352; match to	rib
1256	151	2,7169e+00	AFE_0157	-	s-adenosylmethionine decarboxylase proenzyme	identified by similarity to SP:O34426; match to
1257	2430	2,7193e+00	AFE_2565	mrdA	penicillin-binding protein 2	identified by similarity to SP:P08150; match to
1258	7	2,7208e+00	AFE_0007	-	outer membrane usher protein, putative	identified by match to protein family HMM PF00577
1259	2176	2,7220e+00	AFE_2295	-	conserved hypothetical protein	identified by similarity to SP:Q8CSV0
1260	2473	2,7221e+00	AFE_2609	pheT	phenylalanyl-tRNA synthetase, beta subunit	identified by similarity to SP:P07395; match to
1261	327	2,7271e+00	AFE_0339	rplE	ribosomal protein L5	identified by similarity to SP:P02389; match to	rib
1262	1965	2,7285e+00	AFE_2077	mobB	molybdopterin-guanine dinucleotide biosynthesis	identified by match to protein family HMM PF03205;
1263	747	2,7285e+00	AFE_0774	-	phosphorylase, putative	null
1264	749	2,7289e+00	AFE_0776	-	xanthine dehydrogenase, iron-sulfur binding	identified by similarity to SP:P77165; match to
1265	2828	2,7295e+00	AFE_2976	-	glycosyl transferase, group 1	identified by match to protein family HMM PF00534
1266	3011	2,7303e+00	AFE_3164	-	ABC transporter, ATP-binding protein	identified by match to protein family HMM PF00005
1267	80	2,7308e+00	AFE_0081	mtfA	mannosyltransferase	identified by similarity to GB:AAF04384.1; match to
1268	2440	2,7314e+00	AFE_2575	-	conserved domain protein	identified by similarity to GB:AAD20272.1
1269	1836	2,7337e+00	AFE_1942	-	hypothetical protein	identified by glimmer; putative
1270	2362	2,7344e+00	AFE_2496	-	hypothetical protein	identified by glimmer; putative
1271	13	2,7345e+00	AFE_0014	-	ferredoxin	identified by similarity to SP:P08811; match to
1272	3051	2,7350e+00	AFE_3210	-	conserved hypothetical protein	identified by similarity to PIR:F82716
1273	682	2,7367e+00	AFE_0709	-	membrane protein, putative	null
1274	974	2,7372e+00	AFE_1016	-	lipoprotein, putative	null
1275	2055	2,7386e+00	AFE_2171	-	GTP-binding protein	null
1276	2161	2,7389e+00	AFE_2278	phnG	phosphonate metabolism protein PhnG	identified by similarity to SP:P16685; match to
1277	1047	2,7395e+00	AFE_1090	-	hypothetical protein	identified by glimmer; putative
1278	1677	2,7433e+00	AFE_1774	-	polyA polymerase family protein	identified by match to protein family HMM PF01743
1279	3139	2,7454e+00	AFE_3301	-	competence protein ComEA helix-hairpin-helix	identified by match to protein family HMM PF00633
1280	557	2,7461e+00	AFE_0581	-	hypothetical protein	identified by glimmer; putative
1281	94	2,7483e+00	AFE_0098	-	DoxD family protein/pyridine nucleotide-disulfide	identified by match to protein family HMM PF00070;
1282	879	2,7485e+00	AFE_0919	-	conserved hypothetical protein	identified by similarity to GB:CAD14235.1
1283	991	2,7502e+00	AFE_1033	-	transposon, resolvase	Adjacent to a gene for transposase; identified by
1284	712	2,7506e+00	AFE_0739	-	type IV pilus assembly protein PilM	identified by similarity to PIR:S77726; match to
1285	2240	2,7542e+00	AFE_2365	-	conserved hypothetical protein	identified by similarity to GB:AAN56110.1
1286	1394	2,7557e+00	AFE_1481	-	hypothetical protein	identified by glimmer; putative
1287	2349	2,7561e+00	AFE_2482	cga	glucan 1,4-alpha-glucosidase	identified by match to protein family HMM PF00723;
1288	1546	2,7575e+00	AFE_1639	-	hypothetical protein	identified by glimmer; putative
1289	2373	2,7600e+00	AFE_2508	-	conserved hypothetical protein	identified by similarity to PIR:C70336
1290	2222	2,7602e+00	AFE_2345	-	ATP-dependent protease La domain protein	identified by similarity to GB:AAN70383.1; match to
1291	2224	2,7617e+00	AFE_2347	-	conserved hypothetical protein	identified by similarity to GB:AAO90176.1
1292	1835	2,7630e+00	AFE_1941	pstC_1	phosphate ABC transporter, permease protein,	identified by match to protein family HMM PF00528;
1293	1437	2,7632e+00	AFE_1524	draT	NAD(+)--dinitrogen-reductase	identified by similarity to SP:P14299
1294	1064	2,7642e+00	AFE_1107	-	hypothetical protein	identified by glimmer; putative
1295	2326	2,7653e+00	AFE_2458	-	hypothetical protein	identified by glimmer; putative
1296	895	2,7661e+00	AFE_0935	-	hypothetical protein	identified by glimmer; putative
1297	676	2,7663e+00	AFE_0703	-	conserved hypothetical protein	identified by similarity to SP:P00264
1298	854	2,7668e+00	AFE_0890	-	stability protein StbE, putative	identified by similarity to GB:AAC84004.1; match to
1299	546	2,7670e+00	AFE_0569	-	ErfK/YbiS/YcfS/YnhG family	identified by match to protein family HMM PF03734
1300	315	2,7691e+00	AFE_0327	rplC	ribosomal protein L3	identified by similarity to SP:P02386; match to	rib
1301	1069	2,7692e+00	AFE_1112	-	hypothetical protein	identified by glimmer; putative
1302	1461	2,7702e+00	AFE_1547	-	membrane protein, putative	identified by match to protein family HMM PF07690
1303	2495	2,7709e+00	AFE_2633	tpiA	triosephosphate isomerase	identified by match to protein family HMM PF00121;
1304	1735	2,7712e+00	AFE_1833	-	RNA polymerase sigm-70 factor family	identified by match to protein family HMM PF00140;
1305	2745	2,7717e+00	AFE_2891	-	conserved hypothetical protein	identified by similarity to GB:AAM41875.1
1306	1454	2,7720e+00	AFE_1541	-	ferredoxin, putative	identified by similarity to SP:P44428; match to
1307	2742	2,7727e+00	AFE_2888	-	PIN domain protein	identified by match to protein family HMM PF01850
1308	106	2,7728e+00	AFE_0111	-	hypothetical protein	identified by glimmer; putative
1309	593	2,7731e+00	AFE_0619	-	hypothetical protein	identified by glimmer; putative
1310	2493	2,7746e+00	AFE_2630	nuoA	NADH-quinone oxidoreductase, A subunit	identified by similarity to SP:O84969; match to
1311	2388	2,7750e+00	AFE_2523	-	feoA family protein	identified by match to protein family HMM PF04023
1312	1017	2,7773e+00	AFE_1060	-	hypothetical protein	identified by glimmer; putative
1313	1787	2,7777e+00	AFE_1888	hisZ	ATP phosphoribosyltransferase regulatory subunit	identified by similarity to SP:O34459; similarity to
1314	482	2,7791e+00	AFE_0503	-	conserved domain protein	identified by similarity to PIR:T44273
1315	138	2,7823e+00	AFE_0143	-	lipoprotein, putative	null
1316	71	2,7826e+00	AFE_0072	-	conserved hypothetical protein	identified by similarity to PIR:S76075
1317	1315	2,7828e+00	AFE_1398	lepB	signal peptidase I	identified by similarity to SP:P26844; match to
1318	908	2,7838e+00	AFE_0949	-	conserved hypothetical protein	identified by similarity to GB:AAO57577.1
1319	2866	2,7847e+00	AFE_3014	-	oxidoreductase, short-chain	identified by match to protein family HMM PF00106;
1320	54	2,7855e+00	AFE_0055	-	conserved hypothetical protein	identified by similarity to GB:AAM73313.1; match to
1321	1053	2,7856e+00	AFE_1096	-	conjugal transfer protein TraU, putative	identified by similarity to SP:P18471
1322	1940	2,7859e+00	AFE_2051	-	hypothetical protein	identified by glimmer; putative
1323	2952	2,7866e+00	AFE_3105	-	ISAfe6, transposase, degenerate	identified by similarity to GB:AAK61303.1
1324	2237	2,7885e+00	AFE_2362	-	thioredoxin	identified by match to protein family HMM PF00085;
1325	797	2,7895e+00	AFE_0824	-	conserved hypothetical protein	null
1326	1325	2,7921e+00	AFE_1408	hslO	33 kDa chaperonin	identified by similarity to SP:P45803; match to
1327	1734	2,7926e+00	AFE_1832	-	hypothetical protein	identified by glimmer; putative
1328	1886	2,7944e+00	AFE_1994	ribB	3,4-dihydroxy-2-butanone 4-phosphate synthase	identified by similarity to SP:P24199; match to
1329	242	2,7949e+00	AFE_0250	-	membrane protein, putative	identified by match to protein family HMM PF03649;
1330	1204	2,7953e+00	AFE_1283	-	conserved hypothetical protein	identified by similarity to PIR:F82867
1331	3064	2,7954e+00	AFE_3223	-	WrbA family protein	identified by similarity to SP:P30849
1332	2735	2,7958e+00	AFE_2880	-	von Willebrand factor type A domain protein	identified by match to protein family HMM PF00092
1333	2197	2,7973e+00	AFE_2318	-	sensor histidine kinase	identified by match to protein family HMM PF00512;
1334	234	2,7987e+00	AFE_0242	comF	competence protein	identified by similarity to SP:P31773
1335	1841	2,7996e+00	AFE_1948	-	heavy metal efflux transporter, MFP subunit,	identified by similarity to SP:P77239; match to
1336	2277	2,7996e+00	AFE_2406	-	hypothetical protein	identified by glimmer; putative
1337	2377	2,7998e+00	AFE_2512	-	hypothetical protein	identified by glimmer; putative
1338	674	2,8001e+00	AFE_0701	hybA	hydrogenase-2, small subunit	identified by match to protein family HMM PF01058
1339	2299	2,8002e+00	AFE_2428	-	heavy metal efflux system protein, putative	identified by similarity to SP:P77214
1340	2331	2,8020e+00	AFE_2463	-	hypothetical protein	identified by glimmer; putative
1341	671	2,8028e+00	AFE_0698	fghA	S-formylglutathione hydrolase	identified by match to protein family HMM PF00756;
1342	1037	2,8032e+00	AFE_1080	traK	TraK lipoprotein, putative	identified by similarity to GB:AAM90706.1
1343	1930	2,8036e+00	AFE_2041	-	membrane protein, putative	null
1344	1726	2,8038e+00	AFE_1824	-	membrane protein, putative	null
1345	458	2,8065e+00	AFE_0477	-	virulence protein, putative	identified by similarity to SP:Q05459; match to
1346	2157	2,8069e+00	AFE_2274	-	conserved hypothetical protein	identified by similarity to PIR:AG1979; match to
1347	2112	2,8078e+00	AFE_2229	kdpD	sensor histidine kinase KdpD	identified by similarity to SP:P21865; match to
1348	260	2,8093e+00	AFE_0268	-	conserved domain protein	identified by similarity to GB:CAD79002.1
1349	2655	2,8094e+00	AFE_2800	-	glyoxalase family protein	identified by match to protein family HMM PF00903
1350	1809	2,8104e+00	AFE_1911	-	4-amino-4-deoxychorismate lyase, putative	identified by similarity to SP:P28305; match to
1351	716	2,8108e+00	AFE_0743	-	conserved domain protein	null
1352	2753	2,8109e+00	AFE_2900	-	conserved hypothetical protein	identified by similarity to GB:AAC41400.1
1353	1769	2,8110e+00	AFE_1870	-	conserved hypothetical protein	identified by similarity to GB:AAM40399.1
1354	1732	2,8124e+00	AFE_1830	-	toluene tolerance protein, putative	identified by similarity to GB:AAD17960.1; match to
1355	207	2,8127e+00	AFE_0213	ftsL	cell division protein FtsL	identified by match to protein family HMM PF04999;
1356	1561	2,8130e+00	AFE_1654	fdhD-1	formate dehydrogenase family accessory protein	identified by match to protein family HMM PF02634;
1357	233	2,8140e+00	AFE_0241	-	RNA methyltransferase, TrmH family, group 2	identified by match to protein family HMM PF00588;
1358	2025	2,8143e+00	AFE_2140	-	5-formyltetrahydrofolate cyclo-ligase family	identified by match to protein family HMM PF01812;
1359	296	2,8144e+00	AFE_0304	-	conserved hypothetical protein	identified by similarity to GB:AAM24168.1
1360	2266	2,8145e+00	AFE_2393	-	ISAfe5, transposase orfA	identified by similarity to GB:AAB81643.1
1361	1804	2,8149e+00	AFE_1906	fabH	3-oxoacyl-(acyl-carrier-protein) synthase III	identified by similarity to SP:P24249; match to
1362	490	2,8166e+00	AFE_0512	-	hypothetical protein	identified by glimmer; putative
1363	811	2,8166e+00	AFE_0838	-	hypothetical protein	identified by glimmer; putative
1364	2548	2,8168e+00	AFE_2686	-	conserved domain protein	identified by match to protein family HMM PF08238
1365	443	2,8172e+00	AFE_0462	-	d-alanyl-d-alanine dipeptidase, putative	identified by similarity to SP:P77790; match to
1366	684	2,8197e+00	AFE_0711	-	NHL repeat protein	identified by match to protein family HMM PF01436
1367	1894	2,8203e+00	AFE_2004	-	acetyltransferase, GNAT family	identified by match to protein family HMM PF00583
1368	835	2,8222e+00	AFE_0866	-	transcriptional regulator, LysR family	identified by match to protein family HMM PF00126;
1369	2110	2,8227e+00	AFE_2227	-	HAD-superfamily hydrolase, subfamily IA	identified by match to protein family HMM PF00702
1370	2576	2,8227e+00	AFE_2714	-	hypothetical protein	identified by glimmer; putative
1371	1087	2,8248e+00	AFE_1130	-	hypothetical protein	identified by glimmer; putative
1372	1635	2,8266e+00	AFE_1730	-	hypothetical protein	identified by glimmer; putative
1373	394	2,8277e+00	AFE_0413	-	PIN domain protein	identified by match to protein family HMM PF01850
1374	1813	2,8315e+00	AFE_1919	dnaX	DNA polymerase III, subunits gamma and tau	The gamma subunit of DNA polymerase III is a product
1375	2520	2,8318e+00	AFE_2658	-	conserved hypothetical protein	identified by similarity to GB:AAM81143.1
1376	2381	2,8320e+00	AFE_2516	-	conserved hypothetical protein	identified by match to protein family HMM PF00814
1377	1481	2,8336e+00	AFE_1569	ssb-2	single-strand binding protein	identified by match to protein family HMM PF00436;
1378	2448	2,8339e+00	AFE_2584	-	acyltransferase family protein	identified by match to protein family HMM PF01553
1379	2690	2,8343e+00	AFE_2835	-	conserved hypothetical protein	identified by match to protein family HMM PF01957
1380	2630	2,8343e+00	AFE_2774	-	transposase, degenerate	null
1381	1779	2,8359e+00	AFE_1880	-	RND efflux system, outer membrane lipoprotein,	identified by match to protein family HMM PF02321;
1382	1795	2,8364e+00	AFE_1897	purM	phosphoribosylformylglycinamidine cyclo-ligase	identified by similarity to SP:P08178; match to
1383	1307	2,8364e+00	AFE_1389	-	hypothetical protein	identified by glimmer; putative
1384	1407	2,8370e+00	AFE_1494	-	iron compound ABC transporter, periplasmic	identified by match to protein family HMM PF01497
1385	2937	2,8371e+00	AFE_3090	-	membrane protein, putative	identified by match to protein family HMM PF07690
1386	1390	2,8377e+00	AFE_1477	fixX	ferredoxin-like protein	identified by similarity to SP:Q53207
1387	2936	2,8383e+00	AFE_3089	panD	aspartate 1-decarboxylase	identified by similarity to SP:P31664; match to
1388	1672	2,8389e+00	AFE_1768	-	hypothetical protein	identified by glimmer; putative
1389	1808	2,8390e+00	AFE_1910	fabF	3-oxoacyl-(acyl-carrier-protein) synthase II	identified by similarity to SP:P39435; match to
1390	620	2,8393e+00	AFE_0647	-	3-octaprenyl-4-hydroxybenzoate carboxy-lyase,	identified by match to protein family HMM PF02441;
1391	1457	2,8394e+00	AFE_1544	-	pyrophosphorylase, putative	identified by similarity to SP:P59245; match to
1392	2009	2,8411e+00	AFE_2123	-	MTA/SAH nucleosidase, putative	identified by similarity to SP:P24247; match to
1393	1828	2,8422e+00	AFE_1934	hisS	histidyl-tRNA synthetase	identified by similarity to SP:P04804; match to
1394	1367	2,8428e+00	AFE_1454	lpxD	UDP-3-O-3-hydroxymyristoyl glucosamine	identified by similarity to SP:P21645; match to
1395	638	2,8447e+00	AFE_0665	-	BolA family protein	identified by match to protein family HMM PF01722
1396	2165	2,8453e+00	AFE_2282	phnK	phosphonate ABC transporter, ATP-binding protein	identified by similarity to SP:P16678; match to
1397	1222	2,8456e+00	AFE_1301	-	hypothetical protein	identified by glimmer; putative
1398	526	2,8466e+00	AFE_0549	-	conserved hypothetical protein	identified by similarity to PIR:E82325
1399	1694	2,8485e+00	AFE_1791	scpB	segregation and condensation protein B	identified by similarity to PIR:F81941; match to
1400	1824	2,8502e+00	AFE_1930	-	radical SAM enzyme, Cfr family	identified by match to protein family HMM PF04055;
1401	2081	2,8516e+00	AFE_2198	-	hypothetical protein	identified by glimmer; putative
1402	1125	2,8546e+00	AFE_1203	tnsC-1	Tn5468, transposition protein C	identified by similarity to PIR:T45496
1403	1990	2,8595e+00	AFE_2103	-	efflux transporter, RND family, MFP subunit	identified by match to protein family HMM PF00529;
1404	1982	2,8596e+00	AFE_2094	-	hypothetical protein	identified by glimmer; putative
1405	2247	2,8606e+00	AFE_2373	-	hypothetical protein	identified by glimmer; putative
1406	2916	2,8613e+00	AFE_3064	gshA	glutamate--cysteine ligase	identified by match to protein family HMM PF08886;
1407	1575	2,8630e+00	AFE_1668	-	transcriptional regulator, IclR family	identified by match to protein family HMM PF01614;
1408	663	2,8653e+00	AFE_0690	fdhD-2	formate dehydrogenase family accessory protein	identified by match to protein family HMM PF02634;
1409	505	2,8654e+00	AFE_0528	-	conserved hypothetical protein	identified by similarity to GB:AAN50762.1
1410	238	2,8664e+00	AFE_0246	bioD-2	dethiobiotin synthetase	identified by match to protein family HMM TIGR00347
1411	1048	2,8665e+00	AFE_1091	-	conjugation signal peptidase TraF, putative	identified by similarity to SP:P26844; similarity to
1412	395	2,8670e+00	AFE_0414	-	prevent host death protein	identified by similarity to SP:Q06253
1413	847	2,8674e+00	AFE_0881	-	conserved hypothetical protein	identified by similarity to GB:BAC62652.1
1414	2001	2,8677e+00	AFE_2115	-	radical SAM domain protein	identified by match to protein family HMM PF04055;
1415	1494	2,8679e+00	AFE_1582	-	hypothetical protein	identified by glimmer; putative
1416	26	2,8690e+00	AFE_0027	-	sigma-54 dependent transcriptional	identified by similarity to SP:Q06065; match to
1417	2309	2,8700e+00	AFE_2438	-	conserved hypothetical protein	identified by similarity to GB:AAM25602.1
1418	754	2,8711e+00	AFE_0781	-	conserved hypothetical protein	null
1419	1903	2,8730e+00	AFE_2013	-	transcriptional regulator, MarR family	identified by match to protein family HMM PF01047
1420	1860	2,8730e+00	AFE_1968	-	potassium-efflux system protein	identified by match to protein family HMM PF00999;
1421	698	2,8733e+00	AFE_0725	-	conserved hypothetical protein	null
1422	436	2,8747e+00	AFE_0456	-	hypothetical protein	identified by glimmer; putative
1423	1114	2,8752e+00	AFE_1174	-	hypothetical protein	identified by glimmer; putative
1424	1398	2,8761e+00	AFE_1485	-	MotA/TolQ/ExbB proton channel family protein	identified by match to protein family HMM PF01618
1425	314	2,8767e+00	AFE_0326	rpsJ	ribosomal protein S10	identified by similarity to SP:P02364; match to	rib
1426	2219	2,8768e+00	AFE_2341	rdgB	non-canonical purine NTP pyrophosphatase,	identified by match to protein family HMM PF01725;
1427	1746	2,8777e+00	AFE_1847	-	C4-dicarboxylate transporter/malic acid transport	identified by match to protein family HMM PF03595
1428	1847	2,8788e+00	AFE_1955	-	transcriptional regulator, Fur family	identified by match to protein family HMM PF01475
1429	2217	2,8789e+00	AFE_2340	rpsU	ribosomal protein S21	identified by similarity to SP:P02379; match to	rib
1430	139	2,8793e+00	AFE_0144	-	tetrapyrrole methylase family protein	identified by similarity to GB:AAN66950.1; match to
1431	1520	2,8800e+00	AFE_1612	-	hypothetical protein	identified by glimmer; putative
1432	2875	2,8819e+00	AFE_3023	-	phosphoenolpyruvate-dependent sugar PTS system,	identified by match to protein family HMM PF00359
1433	3056	2,8835e+00	AFE_3215	-	lipoprotein, putative	null
1434	1365	2,8839e+00	AFE_1452	-	outer membrane protein, OMP85 family	identified by match to protein family HMM PF01103;
1435	1448	2,8843e+00	AFE_1535	-	NifZ domain protein	identified by match to protein family HMM PF04319
1436	1484	2,8847e+00	AFE_1572	-	conserved hypothetical protein	identified by similarity to GB:AAM41383.1
1437	2435	2,8891e+00	AFE_2570	lipA	lipoic acid synthetase	identified by similarity to SP:P25845; match to
1438	2438	2,8895e+00	AFE_2573	-	hypothetical protein	identified by glimmer; putative
1439	2442	2,8896e+00	AFE_2577	-	conserved hypothetical protein	identified by similarity to PIR:A81195
1440	1343	2,8926e+00	AFE_1430	-	cation diffusion facilitator family transporter	identified by match to protein family HMM PF01545;
1441	882	2,8927e+00	AFE_0922	-	drug resistance transporter, EmrB/QacA family	identified by match to protein family HMM PF07690
1442	86	2,8949e+00	AFE_0089	-	DNA-binding protein, putative	identified by match to protein family HMM TIGR02607
1443	2909	2,8956e+00	AFE_3057	-	sensory box-containing diguanylate cyclase,	identified by match to protein family HMM PF00563;
1444	2267	2,8971e+00	AFE_2394	-	ISAfe5, transposase orfB	identified by similarity to GB:AAB81642.1
1445	1203	2,8973e+00	AFE_1282	-	hypothetical protein	identified by glimmer; putative
1446	2424	2,8974e+00	AFE_2559	moaA	molybdenum cofactor biosynthesis protein A	identified by similarity to SP:Q44118; match to
1447	521	2,8978e+00	AFE_0544	-	conserved hypothetical protein	identified by similarity to PIR:AG2426
1448	2868	2,8983e+00	AFE_3015	mutY	A/G-specific adenine glycosylase	identified by match to protein family HMM PF00293;
1449	1776	2,9022e+00	AFE_1877	folD	methylenetetrahydrofolate	identified by similarity to SP:P24186; match to
1450	89	2,9024e+00	AFE_0092	-	fic family protein	identified by match to protein family HMM PF02661
1451	2712	2,9027e+00	AFE_2857	arsH	arsenical resistance protein ArsH	identified by similarity to GB:AAF69240.1; match to
1452	12	2,9032e+00	AFE_0013	minC	septum site-determining protein MinC	identified by similarity to SP:P18196; match to
1453	1938	2,9036e+00	AFE_2049	-	hypothetical protein	identified by glimmer; putative
1454	1548	2,9039e+00	AFE_1641	-	lipoprotein, putative	null
1455	1655	2,9045e+00	AFE_1751	-	umuC protein	identified by match to protein family HMM PF00817
1456	2142	2,9046e+00	AFE_2259	-	universal stress family protein	identified by match to protein family HMM PF00582
1457	2999	2,9048e+00	AFE_3152	cyc1	cytochrome c552	identified by similarity to SP:P74917; match to
1458	1166	2,9049e+00	AFE_1245	-	hypothetical protein	identified by glimmer; putative
1459	1254	2,9050e+00	AFE_1333	-	conserved hypothetical protein	identified by similarity to GB:BAB60367.1
1460	522	2,9051e+00	AFE_0545	dsbD	thiol:disulfide interchange protein DsbD	identified by similarity to SP:P36655; match to
1461	1384	2,9063e+00	AFE_1470	-	hypothetical protein	identified by glimmer; putative
1462	1055	2,9064e+00	AFE_1098	-	pemI family protein	identified by similarity to SP:P18534; match to
1463	2182	2,9069e+00	AFE_2301	-	TonB family protein	identified by match to protein family HMM PF03544;
1464	645	2,9079e+00	AFE_0672	iscR	iron-sulfur cluster assembly transcription factor	identified by match to protein family HMM PF02082;
1465	481	2,9083e+00	AFE_0502	-	conserved hypothetical protein	identified by similarity to GB:CAD17748.1; match to
1466	272	2,9088e+00	AFE_0279	-	lipoprotein, SmpA/OmlA family	identified by similarity to GB:AAN70303.1; match to
1467	1529	2,9114e+00	AFE_1621	-	conserved hypothetical protein	identified by similarity to GB:CAD61135.1
1468	297	2,9116e+00	AFE_0305	ubiB	2-polyprenylphenol 6-hydroxylase	identified by match to protein family HMM PF03109;
1469	1812	2,9122e+00	AFE_1915	-	type IV pilus assembly protein PilZ, putative	identified by similarity to PIR:B59241; match to
1470	1619	2,9142e+00	AFE_1714	-	hypothetical protein	identified by glimmer; putative
1471	574	2,9147e+00	AFE_0601	cutE	apolipoprotein N-acyltransferase	identified by similarity to SP:P23930; match to
1472	993	2,9149e+00	AFE_1035	-	hypothetical protein	identified by glimmer; putative
1473	3114	2,9158e+00	AFE_3276	-	hypothetical protein	identified by glimmer; putative
1474	1865	2,9159e+00	AFE_1973	-	conserved hypothetical protein TIGR00294	identified by similarity to GB:CAD85074.1; match to
1475	2226	2,9162e+00	AFE_2349	-	multidrug resistance protein	identified by similarity to SP:P27304; match to
1476	1791	2,9162e+00	AFE_1893	-	pyridine nucleotide-disulfide oxidoreductase	identified by match to protein family HMM PF00070;
1477	1134	2,9181e+00	AFE_1212	-	conserved hypothetical protein	identified by similarity to GB:CAD16952.1
1478	500	2,9183e+00	AFE_0523	thiJ	4-methyl-5(B-hydroxyethyl)-thiazole monophosphate	identified by similarity to SP:Q46948; match to
1479	1332	2,9183e+00	AFE_1418	-	conserved hypothetical protein	identified by match to protein family HMM PF08681
1480	1216	2,9189e+00	AFE_1295	-	DNA-binding response regulator	identified by match to protein family HMM PF00072;
1481	1014	2,9204e+00	AFE_1057	-	TPR domain/sulfotransferase domain protein	identified by match to protein family HMM PF00515;
1482	2341	2,9209e+00	AFE_2473	kdpC-1	K+-transporting ATPase, C subunit	identified by similarity to SP:P03961; match to
1483	2714	2,9215e+00	AFE_2859	arsR	transcriptional regulator, ArsR	identified by match to protein family HMM PF01022
1484	2086	2,9245e+00	AFE_2203	holC	DNA polymerase III, chi subunit	identified by similarity to SP:P28905; match to
1485	1925	2,9250e+00	AFE_2036	-	efflux transporter, RND family, MFP subunit	identified by match to protein family HMM TIGR01730
1486	2622	2,9261e+00	AFE_2763	-	outer membrane lipoprotein LolB, putative	identified by match to protein family HMM PF03550;
1487	2205	2,9263e+00	AFE_2327	-	magnesium-translocating P-type ATPase	identified by match to protein family HMM PF00122;
1488	2285	2,9268e+00	AFE_2414	-	conserved hypothetical protein	identified by similarity to GB:AAN70104.1; match to
1489	2588	2,9269e+00	AFE_2727	cycA-2	cytochrome c4	identified by match to protein family HMM PF00034
1490	1820	2,9294e+00	AFE_1926	-	conserved hypothetical protein TIGR00150	identified by match to protein family HMM PF02367;
1491	1603	2,9308e+00	AFE_1696	-	conjugal transfer protein, putative	conjugal transfer protein, putative, authentic
1492	2194	2,9312e+00	AFE_2314	sixA	phosphohistidine phosphatase SixA	identified by match to protein family HMM PF00300;
1493	2808	2,9322e+00	AFE_2956	-	hypothetical protein	identified by glimmer; putative
1494	3057	2,9325e+00	AFE_3216	-	conserved hypothetical protein	identified by similarity to GB:AAN54046.1; match to
1495	1518	2,9332e+00	AFE_1610	-	ISAfe7, transposase orfA	identified by match to protein family HMM PF01527
1496	1783	2,9339e+00	AFE_1884	hfq	RNA chaperone Hfq	identified by similarity to SP:P25521; match to
1497	1000	2,9348e+00	AFE_1042	-	hypothetical protein	identified by glimmer; putative
1498	1450	2,9366e+00	AFE_1537	iscS-1	cysteine desulfurase	identified by similarity to SP:O54055; match to
1499	502	2,9368e+00	AFE_0525	-	M23/M37 peptidase domain protein	identified by match to protein family HMM PF01551
1500	2884	2,9402e+00	AFE_3032	-	nucleotidyltransferase family protein	identified by match to protein family HMM PF00483
1501	1806	2,9404e+00	AFE_1908	fabG	3-oxoacyl-(acyl-carrier-protein) reductase	identified by match to protein family HMM PF00106;
1502	748	2,9419e+00	AFE_0775	-	xanthine dehydrogenase, molybdenum-binding	identified by similarity to SP:Q46799; match to
1503	448	2,9437e+00	AFE_0467	-	conserved hypothetical protein	identified by similarity to GB:AAQ61252.1
1504	2432	2,9438e+00	AFE_2567	-	D-alanyl-D-alanine carboxypeptidase	identified by similarity to SP:P04287; match to
1505	2242	2,9447e+00	AFE_2367	-	efflux transporter, RND family, MFP subunit	identified by match to protein family HMM TIGR01730
1506	437	2,9453e+00	AFE_0455	-	membrane protein, putative	identified by match to protein family HMM PF07690
1507	3106	2,9467e+00	AFE_3268	-	prevent-host-death family protein	identified by match to protein family HMM TIGR01552
1508	790	2,9473e+00	AFE_0816	-	hypothetical protein	identified by glimmer; putative
1509	1021	2,9479e+00	AFE_1064	-	hypothetical protein	identified by glimmer; putative
1510	163	2,9485e+00	AFE_0168	-	hypothetical protein	identified by glimmer; putative
1511	669	2,9490e+00	AFE_0696	gfa	S-(hydroxymethyl)glutathione synthase	identified by similarity to GB:AAM35624.1; match to
1512	630	2,9504e+00	AFE_0657	trx	thioredoxin	identified by match to protein family HMM PF00085;
1513	1908	2,9506e+00	AFE_2019	-	conserved domain protein	null
1514	1252	2,9517e+00	AFE_1331	-	hypothetical protein	identified by glimmer; putative
1515	2449	2,9519e+00	AFE_2583	-	alpha-L-glutamate ligase, RimK family	identified by similarity to SP:P17116; match to
1516	1916	2,9520e+00	AFE_2027	dusA	tRNA-dihydrouridine synthase A	identified by similarity to SP:Q8X5V6; match to
1517	608	2,9524e+00	AFE_0634	cyoD	cytochrome o ubiquinol oxidase, subunit IV	identified by similarity to SP:P18403
1518	1376	2,9544e+00	AFE_1464	tilS	tRNA(Ile)-lysidine synthetase	identified by similarity to SP:P52097; match to
1519	1396	2,9548e+00	AFE_1483	-	TonB-dependent receptor	identified by match to protein family HMM PF00593
1520	1884	2,9574e+00	AFE_1992	-	C4-dicarboxylate transporter/malic acid transport	identified by match to protein family HMM PF03595
1521	1496	2,9587e+00	AFE_1584	-	DNA-binding protein HU family protein	identified by match to protein family HMM PF00216
1522	2943	2,9598e+00	AFE_3096	-	conserved hypothetical protein	identified by similarity to GB:AAQ58453.1
1523	561	2,9624e+00	AFE_0587	-	sodium/calcium exchanger	identified by match to protein family HMM PF01699
1524	1765	2,9630e+00	AFE_1865	-	hypothetical protein	identified by glimmer; putative
1525	21	2,9633e+00	AFE_0022	-	hypothetical protein	identified by glimmer; putative
1526	2580	2,9640e+00	AFE_2718	nrdD	anaerobic ribonucleoside-triphosphate reductase,	identified by similarity to GB:AAP85992.1; match to
1527	2073	2,9641e+00	AFE_2189	-	ABC transporter, ATP-binding protein	identified by match to protein family HMM PF00005
1528	2220	2,9673e+00	AFE_2343	rph	ribonuclease PH	identified by match to protein family HMM PF01138;
1529	360	2,9677e+00	AFE_0372	truD	tRNA pseudouridine synthase D	identified by similarity to SP:Q57261; match to
1530	344	2,9679e+00	AFE_0356	dut	deoxyuridine 5`-triphosphate nucleotidohydrolase	identified by similarity to SP:P06968; match to
1531	1032	2,9683e+00	AFE_1075	-	conserved hypothetical protein	null
1532	2236	2,9691e+00	AFE_2361	-	N-acetylmuramoyl-L-alanine amidase, putative	identified by similarity to SP:Q46929; match to
1533	3021	2,9693e+00	AFE_3176	-	ISAfe9, transposition helper protein	identified by match to protein family HMM PF01695
1534	1818	2,9717e+00	AFE_1924	bioA	adenosylmethionine-8-amino-7-oxononanoate	identified by similarity to SP:P53555; match to
1535	984	2,9718e+00	AFE_1026	-	hypothetical protein	identified by glimmer; putative
1536	3015	2,9720e+00	AFE_3169	-	conserved hypothetical protein	identified by similarity to GB:CAD16379.1; match to
1537	1589	2,9732e+00	AFE_1682	bfr	bacterioferritin	identified by match to protein family HMM PF00210
1538	1967	2,9732e+00	AFE_2079	nuc	endonuclease	identified by similarity to PIR:I79276
1539	1627	2,9751e+00	AFE_1722	-	hypothetical protein	identified by glimmer; putative
1540	263	2,9761e+00	AFE_0271	trmB	tRNA (guanine-N(7)-)-methyltransferase	identified by similarity to SP:Q87AE9; match to
1541	2485	2,9765e+00	AFE_2622	nuoI	NADH-quinone oxidoreductase, I subunit	identified by similarity to SP:P42031; match to
1542	2387	2,9765e+00	AFE_2522	-	carbohydrate-selective porin, OprB family	identified by match to protein family HMM PF04966
1543	1366	2,9777e+00	AFE_1453	-	outer membrane protein, OmpH family	identified by match to protein family HMM PF03938
1544	2201	2,9777e+00	AFE_2322	-	conserved hypothetical protein	identified by similarity to SP:Q11166; match to
1545	1458	2,9793e+00	AFE_1545	-	molybdenum-pterin binding protein	identified by match to protein family HMM PF03459;
1546	1981	2,9799e+00	AFE_2093	-	hypothetical protein	identified by glimmer; putative
1547	2216	2,9804e+00	AFE_2339	-	GatB/Yqey domain protein	identified by match to protein family HMM PF02637
1548	1406	2,9817e+00	AFE_1493	-	molybdenum ABC transporter, periplasmic	identified by match to protein family HMM PF01547;
1549	346	2,9820e+00	AFE_0358	radC	DNA repair protein RadC	identified by match to protein family HMM PF04002;
1550	2361	2,9828e+00	AFE_2495	-	hypothetical protein	identified by glimmer; putative
1551	1549	2,9832e+00	AFE_1642	-	conjugal transfer protein trbL, putative	identified by similarity to GB:AAN33564.1; match to
1552	815	2,9833e+00	AFE_0842	-	conserved hypothetical protein	identified by similarity to PIR:B82823; match to
1553	1147	2,9847e+00	AFE_1226	-	GTP-binding protein	identified by match to protein family HMM PF02463
1554	1617	2,9857e+00	AFE_1712	-	diguanylate cyclase, putative	identified by match to protein family HMM PF00563;
1555	2885	2,9872e+00	AFE_3033	-	phosphotransferase, putative	identified by match to protein family HMM PF01636
1556	1871	2,9877e+00	AFE_1979	-	thioredoxin	identified by match to protein family HMM PF00085;
1557	1105	2,9883e+00	AFE_1148	-	hypothetical protein	identified by glimmer; putative
1558	820	2,9890e+00	AFE_0848	kdsA	3-deoxy-8-phosphooctulonate synthase	identified by similarity to SP:O66496; match to
1559	1686	2,9891e+00	AFE_1783	proB-2	glutamate 5-kinase	identified by similarity to SP:P07005; match to
1560	2015	2,9898e+00	AFE_2130	-	virulence-associated protein, putative	identified by similarity to SP:Q05459
1561	870	2,9902e+00	AFE_0907	pyrF	orotidine 5`-phosphate decarboxylase	identified by similarity to SP:Q59654; match to
1562	1771	2,9903e+00	AFE_1872	-	thiol:disulfide interchange protein, putative	identified by similarity to SP:P77202
1563	596	2,9905e+00	AFE_0622	-	conserved hypothetical protein	identified by similarity to GB:BAC65281.1
1564	1155	2,9919e+00	AFE_1234	-	lipoprotein, putative	identified by match to protein family HMM PF05433
1565	1408	2,9928e+00	AFE_1495	-	ABC transporter, permease protein, FecCD family	identified by match to protein family HMM PF01032
1566	1301	2,9958e+00	AFE_1383	-	conserved hypothetical protein	identified by similarity to PIR:AF1935
1567	475	2,9971e+00	AFE_0495	-	hypothetical protein	identified by glimmer; putative
1568	2647	2,9984e+00	AFE_2792	-	conserved hypothetical protein	identified by similarity to PIR:A87339
1569	2919	2,9996e+00	AFE_3067	-	iron-sulfur cluster assembly accessory protein	identified by match to protein family HMM PF01521;
1570	1946	3,0005e+00	AFE_2058	-	preprotein translocase, YajC subunit	identified by similarity to SP:P19677; match to
1571	632	3,0055e+00	AFE_0659	rpmE	ribosomal protein L31	identified by similarity to SP:P02432; match to	rib
1572	1785	3,0056e+00	AFE_1886	hflK	hflK protein	identified by similarity to SP:P25662; match to
1573	673	3,0082e+00	AFE_0700	hupR	hydrogenase sigma-54 dependent DNA-binding	identified by match to protein family HMM PF00072;
1574	1310	3,0085e+00	AFE_1392	nadB	L-aspartate oxidase	identified by similarity to SP:P10902; match to
1575	1122	3,0113e+00	AFE_1200	-	hypothetical protein	identified by glimmer; putative
1576	2660	3,0114e+00	AFE_2805	-	conserved hypothetical protein	identified by similarity to GB:CAD16379.1; match to
1577	2750	3,0119e+00	AFE_2896	-	O-antigen polymerase family protein	identified by match to protein family HMM PF04932
1578	922	3,0127e+00	AFE_0963	-	male sterility protein	identified by similarity to GB:CAE34367.1; match to
1579	2314	3,0128e+00	AFE_2444	-	hypothetical protein	identified by glimmer; putative
1580	2074	3,0143e+00	AFE_2190	-	ABC transporter, permease protein	identified by match to protein family HMM PF00528
1581	258	3,0163e+00	AFE_0266	-	glycosyl transferase, group 2 family protein	identified by match to protein family HMM PF00535;
1582	2462	3,0169e+00	AFE_2597	-	sigma-54 dependent transcriptional regulator,	identified by match to protein family HMM PF00004;
1583	1131	3,0169e+00	AFE_1209	-	outer membrane autotransporter, putative	identified by match to protein family HMM TIGR01414
1584	547	3,0187e+00	AFE_0570	hemG	protoporphyrinogen oxidase	identified by similarity to SP:P56601; match to
1585	73	3,0201e+00	AFE_0074	-	chain length determinant family protein	identified by match to protein family HMM PF02706
1586	286	3,0207e+00	AFE_0294	-	hypothetical protein	identified by glimmer; putative
1587	2931	3,0212e+00	AFE_3079	-	nitroreductase family protein	identified by match to protein family HMM PF00881
1588	1151	3,0215e+00	AFE_1230	-	DNA ligase, NAD-dependent, putative	identified by match to protein family HMM PF00533;
1589	1863	3,0222e+00	AFE_1971	-	transporter, putative	identified by match to protein family HMM PF07690
1590	1263	3,0234e+00	AFE_1342	galE	UDP-glucose 4-epimerase	identified by match to protein family HMM PF00106;
1591	1379	3,0242e+00	AFE_1466	-	HAD-superfamily hydrolase, subfamily IA, variant	identified by match to protein family HMM PF00702;
1592	2454	3,0256e+00	AFE_2589	ampD	ampD protein	identified by similarity to SP:P13016; match to
1593	1762	3,0277e+00	AFE_1862	-	heavy metal-binding protein, putative	identified by match to protein family HMM PF00403
1594	353	3,0290e+00	AFE_0365	mtaP	methylthioadenosine phosphorylase	identified by match to protein family HMM PF00896;
1595	3042	3,0302e+00	AFE_3201	glmU	UDP-N-acetylglucosamine pyrophosphorylase	identified by similarity to SP:P17114; match to
1596	539	3,0303e+00	AFE_0562	-	yicC family protein	identified by similarity to SP:P23839; match to
1597	755	3,0304e+00	AFE_0782	-	amidohydrolase, AtzE family	identified by match to protein family HMM PF01425;
1598	1381	3,0336e+00	AFE_1468	-	antioxidant, AhpC/Tsa family	identified by match to protein family HMM PF00578;
1599	678	3,0350e+00	AFE_0705	-	hydrogenase maturation protease	identified by match to protein family HMM TIGR00072
1600	2421	3,0358e+00	AFE_2556	-	conserved hypothetical protein	identified by similarity to GB:AAM72097.1
1601	2550	3,0363e+00	AFE_2688	-	hypothetical protein	identified by glimmer; putative
1602	1078	3,0363e+00	AFE_1121	-	hypothetical protein	identified by glimmer; putative
1603	2662	3,0377e+00	AFE_2807	-	transcriptional regulator, putative	identified by match to protein family HMM PF04299
1604	301	3,0379e+00	AFE_0313	secE	preprotein translocase, SecE subunit	identified by similarity to SP:P16920; match to
1605	1803	3,0385e+00	AFE_1905	plsX	fatty acid/phospholipid synthesis protein PlsX	identified by match to protein family HMM PF02504;
1606	1815	3,0386e+00	AFE_1921	recR	recombination protein RecR	identified by match to protein family HMM PF01751;
1607	910	3,0395e+00	AFE_0951	-	aldehyde dehydrogenase (NAD) family protein	identified by match to protein family HMM PF00171
1608	2522	3,0400e+00	AFE_2660	dcd	deoxycytidine triphosphate deaminase	identified by similarity to SP:Q8XWV4; match to
1609	2706	3,0408e+00	AFE_2851	-	hypothetical protein	identified by glimmer; putative
1610	2963	3,0409e+00	AFE_3116	-	conserved hypothetical protein	identified by similarity to PIR:C69319
1611	1313	3,0409e+00	AFE_1396	-	serine protease, DO/DeqQ family	identified by similarity to SP:P09376; match to
1612	2084	3,0422e+00	AFE_2200	-	YjgP/YjgQ family protein	identified by match to protein family HMM PF03739
1613	1360	3,0429e+00	AFE_1447	frr	ribosome recycling factor	identified by similarity to SP:P16174; match to
1614	1179	3,0436e+00	AFE_1258	-	DNA topoisomerase domain protein	null
1615	549	3,0445e+00	AFE_0572	-	conserved hypothetical protein	identified by similarity to SP:Q96YW6; match to
1616	916	3,0449e+00	AFE_0957	-	sigma-54 dependent transcriptional regulator	identified by match to protein family HMM PF00158;
1617	1423	3,0487e+00	AFE_1510	-	conserved hypothetical protein	identified by similarity to GB:AAB66329.1
1618	298	3,0496e+00	AFE_0306	-	OmpA family protein	identified by similarity to SP:Q05146; match to
1619	2045	3,0498e+00	AFE_2161	-	conserved hypothetical protein	identified by similarity to GB:AAM36869.1
1620	733	3,0507e+00	AFE_0760	-	conserved hypothetical protein	identified by similarity to PIR:A64695; match to
1621	2293	3,0512e+00	AFE_2422	-	conserved domain protein	identified by match to protein family HMM PF08241;
1622	1527	3,0512e+00	AFE_1619	-	hypothetical protein	identified by glimmer; putative
1623	982	3,0534e+00	AFE_1024	-	membrane-associated zinc metalloprotease,	identified by similarity to GB:AAP58571.1; match to
1624	1628	3,0542e+00	AFE_1723	-	oxidoreductase, aldo/keto reductase family	identified by match to protein family HMM PF00248
1625	1973	3,0544e+00	AFE_2085	-	conserved hypothetical protein	identified by similarity to GB:AAM31475.1
1626	2431	3,0568e+00	AFE_2566	rodA	rod shape-determining protein RodA	identified by similarity to SP:P15035; match to
1627	1373	3,0572e+00	AFE_1460	rnhB	ribonuclease HII	identified by similarity to SP:P10442; match to
1628	2944	3,0581e+00	AFE_3097	thrB	homoserine kinase	identified by match to protein family HMM PF01636;
1629	662	3,0589e+00	AFE_0689	-	transposase, degenerate	null
1630	681	3,0612e+00	AFE_0708	-	hypothetical protein	identified by glimmer; putative
1631	1861	3,0612e+00	AFE_1969	acs	acetyl-CoA synthetase	identified by similarity to SP:P31638; match to
1632	2407	3,0616e+00	AFE_2542	-	outer membrane protein, OMPP1/FadL/TodX family	identified by match to protein family HMM PF03349;
1633	1497	3,0629e+00	AFE_1585	-	hypothetical protein	identified by glimmer; putative
1634	1924	3,0664e+00	AFE_2035	-	transporter, AcrB/AcrD/AcrF family	identified by match to protein family HMM PF00873
1635	506	3,0665e+00	AFE_0529	-	rhodanese-like domain protein	identified by match to protein family HMM PF00581
1636	2621	3,0675e+00	AFE_2762	-	TPR domain protein	identified by match to protein family HMM PF00515;
1637	732	3,0688e+00	AFE_0759	-	methyltransferase, putative	identified by match to protein family HMM PF08241;
1638	1842	3,0693e+00	AFE_1949	-	outer membrane heavy metal efflux protein,	identified by similarity to SP:P11092; match to
1639	566	3,0703e+00	AFE_0592	ubiA	4-hydroxybenzoate polyprenyl transferase	identified by similarity to SP:P26601; match to
1640	3069	3,0714e+00	AFE_3229	-	TonB-dependent receptor	identified by match to protein family HMM PF00593;
1641	1429	3,0722e+00	AFE_1516	nifN	nitrogenase molybdenum-iron cofactor biosynthesis	identified by match to protein family HMM PF00148;
1642	700	3,0752e+00	AFE_0727	-	1-acyl-sn-glycerol-3-phosphate acyltransferase	identified by similarity to SP:Q59601; match to
1643	536	3,0756e+00	AFE_0559	mviN	integral membrane protein MviN	identified by match to protein family HMM PF03023;
1644	1587	3,0768e+00	AFE_1680	-	conserved hypothetical protein	identified by similarity to GB:AAB36936.1; match to
1645	1196	3,0785e+00	AFE_1275	-	conserved hypothetical protein	null
1646	1624	3,0790e+00	AFE_1719	-	parB family protein	identified by match to protein family HMM PF02195;
1647	2497	3,0797e+00	AFE_2635	folP	dihydropteroate synthase	identified by similarity to SP:P26282; match to
1648	2202	3,0800e+00	AFE_2323	-	conserved hypothetical protein	identified by similarity to PIR:T35630
1649	1821	3,0801e+00	AFE_1927	mutL	mismatch repair protein MutL	identified by similarity to SP:P23367; match to
1650	818	3,0819e+00	AFE_0846	-	alcohol dehydrogenase, zinc-containing	identified by similarity to SP:P75691; match to
1651	2656	3,0835e+00	AFE_2801	-	oxidoreductase, short-chain	identified by match to protein family HMM PF00106;
1652	2378	3,0841e+00	AFE_2513	-	conserved hypothetical protein	identified by match to protein family HMM PF08238
1653	236	3,0847e+00	AFE_0244	bioH	bioH protein	identified by similarity to SP:P13001; match to
1654	2423	3,0867e+00	AFE_2558	-	rhodanese-like domain protein	identified by match to protein family HMM PF00581
1655	290	3,0868e+00	AFE_0298	ribE	riboflavin synthase, alpha subunit	identified by similarity to SP:P50854; match to
1656	1338	3,0870e+00	AFE_1425	-	glycosyl transferase, group 1 family protein	identified by match to protein family HMM PF00534
1657	2669	3,0875e+00	AFE_2814	-	hypothetical protein	identified by glimmer; putative
1658	2613	3,0879e+00	AFE_2754	-	methyltransferase, putative	identified by match to protein family HMM PF03602;
1659	1872	3,0885e+00	AFE_1980	xseA	exodeoxyribonuclease VII, large subunit	identified by match to protein family HMM PF01336;
1660	683	3,0910e+00	AFE_0710	-	iron-sulfur cluster-binding protein, Rieske	identified by match to protein family HMM PF00355;
1661	2262	3,0914e+00	AFE_2388	ubiH-2	2-octaprenyl-6-methoxyphenol hydroxylase	identified by similarity to SP:P25534; match to
1662	1300	3,0937e+00	AFE_1382	-	hypothetical protein	identified by glimmer; putative
1663	1364	3,0938e+00	AFE_1451	-	membrane-associated zinc metalloprotease,	identified by similarity to SP:P37764; match to
1664	1121	3,0950e+00	AFE_1199	rnhA-1	ribonuclease HI	identified by match to protein family HMM PF00075
1665	2617	3,0955e+00	AFE_2758	mutM	formamidopyrimidine-DNA glycosylase	identified by match to protein family HMM PF01149;
1666	1689	3,0958e+00	AFE_1786	-	conserved hypothetical protein	identified by similarity to GB:CAD16844.1
1667	1792	3,0959e+00	AFE_1894	-	conserved hypothetical protein	identified by match to protein family HMM PF00994
1668	1464	3,0960e+00	AFE_1551	-	sucrose phosphate synthase	identified by match to protein family HMM PF00534;
1669	752	3,0970e+00	AFE_0779	-	cyanuric acid amidohydrolase	identified by similarity to SP:O87589; match to
1670	2059	3,0984e+00	AFE_2175	rsuA	ribosomal small subunit pseudouridine synthase A	identified by similarity to SP:P33918; match to
1671	2614	3,0997e+00	AFE_2755	coaD	pantetheine-phosphate adenylyltransferase	identified by similarity to SP:P23875; match to
1672	2623	3,1006e+00	AFE_2764	ispE	4-diphosphocytidyl-2C-methyl-D-erythritol kinase	identified by similarity to SP:P24209; match to
1673	1939	3,1006e+00	AFE_2050	-	hypothetical protein	identified by glimmer; putative
1674	192	3,1009e+00	AFE_0198	-	transcriptional regulator	identified by match to protein family HMM PF01638
1675	2496	3,1010e+00	AFE_2634	glmM	phosphoglucosamine mutase	identified by similarity to SP:P31120; match to
1676	1788	3,1013e+00	AFE_1889	purA	adenylosuccinate synthetase	identified by similarity to SP:P12283; match to
1677	1350	3,1014e+00	AFE_1437	pstC-2	phosphate ABC transporter, permease protein PstC	identified by match to protein family HMM PF00528;
1678	825	3,1030e+00	AFE_0853	uvrC	excinuclease ABC, C subunit	identified by match to protein family HMM PF00633;
1679	1109	3,1047e+00	AFE_1152	-	HNH endonuclease domain protein	identified by match to protein family HMM PF01844
1680	1363	3,1053e+00	AFE_1450	dxr	1-deoxy-D-xylulose 5-phosphate reductoisomerase	identified by similarity to SP:P45568; match to
1681	1773	3,1054e+00	AFE_1874	-	adenylate cyclase	identified by match to protein family HMM PF01928
1682	2038	3,1085e+00	AFE_2154	hyfI	hydrogenase-4, I subunit	identified by similarity to SP:P77668; match to
1683	628	3,1085e+00	AFE_0654	-	ABC transporter, permease protein	identified by match to protein family HMM PF02687
1684	424	3,1089e+00	AFE_0443	-	hypothetical protein	identified by glimmer; putative
1685	2228	3,1095e+00	AFE_2351	-	membrane protein, putative	identified by match to protein family HMM PF01925
1686	589	3,1098e+00	AFE_0615	-	glycosyl transferase, group 1	identified by match to protein family HMM PF00534
1687	1329	3,1103e+00	AFE_1415	-	conserved domain protein	identified by similarity to GB:BAC17067.1
1688	538	3,1105e+00	AFE_0560	-	hypothetical protein	identified by glimmer; putative
1689	187	3,1113e+00	AFE_0193	-	MJ0042 family finger-like domain protein	identified by match to protein family HMM TIGR02098
1690	1942	3,1123e+00	AFE_2053	xfp	xylulose-5-phosphate/fructose-6-phosphate	identified by similarity to SP:Q9AEM9; match to
1691	3098	3,1126e+00	AFE_3260	mscL	large conductance mechanosensitive channel	identified by match to protein family HMM PF01741;
1692	241	3,1136e+00	AFE_0249	ate	arginine-tRNA--protein transferase	identified by match to protein family HMM PF04376;
1693	1038	3,1159e+00	AFE_1081	-	conjugal transfer protein, putative	identified by similarity to GB:AAD54048.1
1694	1866	3,1166e+00	AFE_1974	dxs	1-deoxy-D-xylulose-5-phosphate synthase	identified by similarity to SP:P77488; match to
1695	1514	3,1167e+00	AFE_1605	-	ABC transporter, ATP-binding protein	identified by match to protein family HMM PF00005
1696	365	3,1172e+00	AFE_0378	-	outer membrane protein transport protein,	identified by match to protein family HMM PF03349
1697	2725	3,1185e+00	AFE_2870	-	hypothetical protein	identified by glimmer; putative
1698	1472	3,1189e+00	AFE_1560	-	conserved hypothetical protein	identified by similarity to SP:Q9CLT7
1699	1436	3,1193e+00	AFE_1523	-	response regulator	null
1700	1784	3,1207e+00	AFE_1885	hflX	GTP-binding protein HflX	identified by similarity to SP:P25519; match to
1701	2317	3,1218e+00	AFE_2448	-	heavy metal-binding protein, putative	identified by match to protein family HMM PF00403
1702	540	3,1234e+00	AFE_0563	gmk	guanylate kinase	identified by similarity to SP:P24234; match to
1703	2020	3,1264e+00	AFE_2135	-	mce-related protein	identified by match to protein family HMM PF02470
1704	173	3,1264e+00	AFE_0179	hemH	ferrochelatase	identified by similarity to SP:P23871; match to
1705	267	3,1284e+00	AFE_0275	-	thiol:disulfide interchange domain protein	identified by similarity to SP:P77202
1706	369	3,1286e+00	AFE_0382	-	ErfK/YbiS/YcfS/YnhG family protein	identified by match to protein family HMM PF01476;
1707	2552	3,1295e+00	AFE_2690	-	type I secretion outer membrane protein,	identified by match to protein family HMM PF02321
1708	865	3,1296e+00	AFE_0902	cmk	cytidylate kinase	identified by match to protein family HMM PF02224;
1709	2783	3,1304e+00	AFE_2930	-	membrane protein, putative	identified by similarity to GB:AAO81141.1; match to
1710	1896	3,1312e+00	AFE_2006	-	transcriptional regulator, putative	identified by match to protein family HMM PF04299
1711	1459	3,1321e+00	AFE_1546	-	succinate-semialdehyde dehydrogenase, putative	identified by similarity to SP:P25526; match to
1712	1767	3,1360e+00	AFE_1868	lexA	LexA repressor	identified by similarity to SP:P03033; match to
1713	2899	3,1365e+00	AFE_3047	hisIE	phosphoribosyl-AMP	identified by similarity to SP:O34912; match to
1714	1425	3,1367e+00	AFE_1512	-	ferredoxin	identified by similarity to SP:P46036; match to
1715	1780	3,1382e+00	AFE_1881	-	hypothetical protein	identified by glimmer; putative
1716	1247	3,1388e+00	AFE_1326	-	conserved hypothetical protein	identified by similarity to PIR:H85644; match to
1717	890	3,1390e+00	AFE_0930	-	CinA family protein	identified by match to protein family HMM PF02464;
1718	1979	3,1404e+00	AFE_2091	-	drug resistance transporter, EmrB/QacA family	identified by match to protein family HMM PF07690;
1719	1418	3,1414e+00	AFE_1505	cysE-1	serine O-acetyltransferase	identified by similarity to SP:Q06750; match to
1720	2483	3,1417e+00	AFE_2620	nuoK	NADH-quinone oxidoreductase, K subunit	identified by similarity to SP:P50940; match to
1721	2163	3,1425e+00	AFE_2280	phnI	phosphonate metabolism protein PhnI	identified by similarity to SP:P16687; match to
1722	827	3,1430e+00	AFE_0857	-	transcriptional regulator, Crp/Fnr family	identified by match to protein family HMM PF00027;
1723	952	3,1443e+00	AFE_0993	-	metallo-beta-lactamase family protein	identified by match to protein family HMM PF00753
1724	2869	3,1461e+00	AFE_3017	-	hypothetical protein	identified by glimmer; putative
1725	2198	3,1476e+00	AFE_2319	-	DNA-binding response regulator	identified by match to protein family HMM PF00072;
1726	2615	3,1487e+00	AFE_2757	-	iron-sulfur cluster-binding protein	identified by match to protein family HMM PF00037
1727	1388	3,1493e+00	AFE_1475	-	hypothetical protein	identified by glimmer; putative
1728	2077	3,1522e+00	AFE_2193	apaH	bis(5-nucleosyl)-tetraphosphatase (symmetrical)	identified by match to protein family HMM PF00149
1729	2489	3,1523e+00	AFE_2626	nuoE	NADH-quinone oxidoreductase, E subunit	identified by match to protein family HMM PF01257;
1730	1960	3,1527e+00	AFE_2072	-	conserved domain protein	null
1731	3093	3,1543e+00	AFE_3255	-	conserved hypothetical protein	identified by similarity to GB:CAD85827.1
1732	43	3,1543e+00	AFE_0044	doxD_2	DoxD-like family protein	identified by match to protein family HMM PF07681
1733	2558	3,1549e+00	AFE_2696	-	sigma-54 dependent transcriptional regulator	identified by match to protein family HMM PF00158;
1734	2969	3,1550e+00	AFE_3122	cysI	sulfite reductase (NADPH) hemoprotein	identified by match to protein family HMM PF01077;
1735	829	3,1553e+00	AFE_0859	-	pyridine nucleotide-disulfide oxidoreductase	identified by match to protein family HMM PF00070;
1736	2763	3,1556e+00	AFE_2909	-	hypothetical protein	identified by glimmer; putative
1737	2554	3,1576e+00	AFE_2692	-	type I secretion membrane fusion protein, HlyD	identified by match to protein family HMM PF00529;
1738	819	3,1577e+00	AFE_0847	pyrG	CTP synthase	identified by similarity to SP:P08398; match to
1739	1275	3,1587e+00	AFE_1354	-	glycosyl transferase, group 1 family protein	identified by match to protein family HMM PF00534
1740	1516	3,1599e+00	AFE_1607	-	secretion protein, HlyD family	identified by match to protein family HMM PF00529
1741	629	3,1608e+00	AFE_0655	-	ABC transporter, ATP-binding protein	identified by match to protein family HMM PF00005
1742	261	3,1620e+00	AFE_0269	-	metallo-beta-lactamase family protein	identified by similarity to PIR:S74892; match to
1743	2239	3,1626e+00	AFE_2364	-	rhodanese-like domain protein	identified by match to protein family HMM PF00581
1744	1519	3,1633e+00	AFE_1611	-	transposase, putative	identified by match to protein family HMM PF01609;
1745	863	3,1650e+00	AFE_0900	tyrA	prephenate dehydrogenase	identified by similarity to SP:P20692; match to
1746	271	3,1652e+00	AFE_0280	-	conserved hypothetical protein	identified by match to protein family HMM PF03364
1747	2883	3,1659e+00	AFE_3031	-	hypothetical protein	identified by glimmer; putative
1748	1658	3,1671e+00	AFE_1754	-	virulence-associated protein, putative	identified by similarity to SP:Q46560; match to
1749	1035	3,1671e+00	AFE_1078	traL	type IV conjugative transfer system protein TraL	identified by similarity to GB:AAM08076.1; match to
1750	2599	3,1679e+00	AFE_2739	-	phosphatidylethanolamine N-methyltransferase,	identified by similarity to SP:Q05197; match to
1751	1590	3,1692e+00	AFE_1683	cscE	carboxysome shell peptide	identified by similarity to GB:AAD30516.1; match to
1752	40	3,1720e+00	AFE_0041	-	C4-dicarboxylate transporter/malic acid transport	identified by match to protein family HMM PF03595
1753	3070	3,1733e+00	AFE_3230	-	hypothetical protein	identified by glimmer; putative
1754	2263	3,1733e+00	AFE_2389	ubiH-1	2-octaprenyl-6-methoxyphenol hydroxylase	identified by similarity to SP:P25534; match to
1755	1744	3,1754e+00	AFE_1844	-	ferredoxin	identified by similarity to GB:AAC80173.1; match to
1756	2559	3,1761e+00	AFE_2697	-	conserved hypothetical protein	identified by similarity to PIR:H83107
1757	588	3,1762e+00	AFE_0614	-	conserved hypothetical protein	identified by similarity to PIR:AD2455
1758	1339	3,1769e+00	AFE_1427	-	glycosyl transferase, group 1 family protein	identified by match to protein family HMM PF00534
1759	176	3,1771e+00	AFE_0182	aroE	shikimate 5-dehydrogenase	identified by similarity to SP:P54374; match to
1760	3008	3,1784e+00	AFE_3161	-	D-isomer specific 2-hydroxyacid dehydrogenase	identified by match to protein family HMM PF00389;
1761	2027	3,1789e+00	AFE_2143	-	hypothetical protein	identified by glimmer; putative
1762	2402	3,1792e+00	AFE_2537	-	hypothetical protein	identified by glimmer; putative
1763	1102	3,1797e+00	AFE_1145	-	tyrosine recombinase, phage integrase family	identified by similarity to SP:P46352; similarity to
1764	2014	3,1810e+00	AFE_2129	-	virulence-associated protein, putative	identified by similarity to PIR:B49205; match to
1765	2291	3,1825e+00	AFE_2420	-	cation diffusion facilitator family transporter	identified by match to protein family HMM PF01545;
1766	562	3,1845e+00	AFE_0588	-	hypothetical protein	identified by glimmer; putative
1767	901	3,1846e+00	AFE_0941	-	murein transglycosylase, putative	identified by similarity to SP:P03810; match to
1768	2234	3,1858e+00	AFE_2358	dapA	dihydrodipicolinate synthase	identified by similarity to SP:P05640; match to
1769	2002	3,1860e+00	AFE_2116	-	hypothetical protein	identified by glimmer; putative
1770	2235	3,1888e+00	AFE_2360	-	channel protein, hemolysin III family	identified by similarity to SP:P54176; match to
1771	2343	3,1913e+00	AFE_2475	kdpA-2	K+-transporting ATPase, A subunit	identified by similarity to SP:P03959; match to
1772	1954	3,1916e+00	AFE_2066	folC	folylpolyglutamate synthase/dihydrofolate	identified by similarity to SP:P08192; match to
1773	2067	3,1920e+00	AFE_2183	-	universal stress family protein	identified by match to protein family HMM PF00582
1774	2464	3,1930e+00	AFE_2599	-	conserved hypothetical protein	identified by similarity to PIR:C69319
1775	2056	3,1933e+00	AFE_2172	-	beta-lactamase	identified by match to protein family HMM PF00144
1776	3075	3,1933e+00	AFE_3237	-	conserved hypothetical protein	identified by similarity to GB:AAO91263.1
1777	1438	3,1943e+00	AFE_1525	draG	ADP-ribosyl-[dinitrogen reductase] hydrolase	identified by match to protein family HMM PF03747;
1778	2032	3,1949e+00	AFE_2148	-	DNA-binding protein, putative	identified by similarity to GB:AAO56394.1; match to
1779	2082	3,1950e+00	AFE_2197	-	hypothetical protein	identified by glimmer; putative
1780	544	3,1951e+00	AFE_0567	-	conserved hypothetical protein	identified by similarity to GB:AAL95505.1
1781	881	3,1965e+00	AFE_0921	-	hypothetical protein	identified by glimmer; putative
1782	2420	3,1972e+00	AFE_2555	-	iron-sulfur cluster-binding protein	identified by match to protein family HMM PF00037
1783	567	3,1979e+00	AFE_0593	-	chorismate lyase family protein	identified by match to protein family HMM PF04345
1784	2484	3,1982e+00	AFE_2621	nuoJ	NADH-quinone oxidoreductase, J subunit	identified by similarity to SP:P50975; match to
1785	530	3,1988e+00	AFE_0553	-	conserved hypothetical protein	identified by similarity to GB:CAD76995.1; match to
1786	1859	3,2009e+00	AFE_1967	rfaD	ADP-L-glycero-D-mannoheptose-6-epimerase	identified by similarity to SP:P37420; match to
1787	95	3,2009e+00	AFE_0099	-	hypothetical protein	identified by glimmer; putative
1788	2244	3,2018e+00	AFE_2369	-	transcriptional regulator, ArsR family	identified by match to protein family HMM PF01022
1789	133	3,2022e+00	AFE_0138	-	LPS heptosyltransferase II	identified by similarity to GB:AAL23754.1; match to
1790	1959	3,2028e+00	AFE_2071	truA	tRNA pseudouridine synthase A	identified by similarity to SP:P07649; match to
1791	2830	3,2030e+00	AFE_2978	-	conserved domain protein	identified by match to protein family HMM PF08241;
1792	840	3,2043e+00	AFE_0871	-	heat shock protein, Hsp20 family	identified by similarity to GB:CAE31747.1; match to
1793	2115	3,2049e+00	AFE_2232	kdpA-3	K+-transporting ATPase, A subunit	identified by match to protein family HMM PF03814;
1794	270	3,2049e+00	AFE_0278	-	phospholipase D family protein	identified by match to protein family HMM PF00614
1795	2083	3,2076e+00	AFE_2199	-	YjgP/YjgQ family protein	identified by match to protein family HMM PF03739
1796	563	3,2079e+00	AFE_0589	-	ATP-dependent RNA helicase, DEAD/DEAH box family	identified by match to protein family HMM PF00270;
1797	345	3,2085e+00	AFE_0357	coaBC	phosphopantothenoylcysteine	identified by match to protein family HMM PF02441;
1798	2233	3,2107e+00	AFE_2357	-	lipoprotein, putative	null
1799	1929	3,2112e+00	AFE_2040	-	TonB-dependent receptor	identified by match to protein family HMM PF00593
1800	1775	3,2121e+00	AFE_1876	ppk	polyphosphate kinase	identified by similarity to SP:Q9S646; match to
1801	2971	3,2135e+00	AFE_3124	cysD-2	sulfate adenylyltransferase, small subunit	identified by match to protein family HMM PF01507;
1802	1816	3,2170e+00	AFE_1922	amtB	ammonium transporter family protein	identified by match to protein family HMM PF00909
1803	1902	3,2178e+00	AFE_2012	-	conserved hypothetical protein	identified by similarity to GB:BAC68441.1
1804	240	3,2182e+00	AFE_0248	aat	leucyl/phenylalanyl-tRNA--protein transferase	identified by similarity to SP:P23885; match to
1805	919	3,2183e+00	AFE_0960	mdoG	periplasmic glucans biosynthesis protein, MdoG	identified by similarity to SP:P33136; match to
1806	2947	3,2200e+00	AFE_3100	-	competence protein ComEA helix-hairpin-helix	identified by similarity to GB:CAB44964.1; match to
1807	634	3,2204e+00	AFE_0661	-	membrane protein, putative	identified by similarity to GB:AAN69743.1; match to
1808	2251	3,2231e+00	AFE_2377	-	hypothetical protein	identified by glimmer; putative
1809	2881	3,2236e+00	AFE_3029	kdsC	3-deoxy-D-manno-octulosonate 8-phosphate	identified by similarity to SP:P45396; match to
1810	2418	3,2248e+00	AFE_2553	-	pyridine nucleotide-disulfide oxidoreductase	identified by similarity to PIR:G70335; match to
1811	1831	3,2249e+00	AFE_1937	engA	ribosome-associated GTPase EngA	identified by similarity to SP:P77254; match to
1812	779	3,2250e+00	AFE_0806	-	penicillin amidase family protein	identified by match to protein family HMM PF01804
1813	721	3,2262e+00	AFE_0748	psd	phosphatidylserine decarboxylase	identified by match to protein family HMM PF02666;
1814	623	3,2268e+00	AFE_0650	-	conserved hypothetical protein	identified by similarity to PIR:H83630
1815	1904	3,2284e+00	AFE_2014	-	alkylhydroperoxidase AhpD family core domain	identified by match to protein family HMM PF02627;
1816	465	3,2298e+00	AFE_0484	-	DNA internalization-related competence protein	identified by match to protein family HMM PF03772;
1817	1206	3,2320e+00	AFE_1285	-	conserved domain protein	identified by similarity to GB:AAL55518.2
1818	2472	3,2322e+00	AFE_2608	ihfA	integration host factor, alpha subunit	identified by similarity to SP:P06984; match to
1819	709	3,2331e+00	AFE_0736	-	type 4 fimbrial biogenesis protein PilP,	identified by similarity to GB:AAA93089.1
1820	1696	3,2340e+00	AFE_1793	rluB	ribosomal large subunit pseudouridine synthase B	identified by similarity to SP:P37765; match to
1821	1817	3,2347e+00	AFE_1923	-	YjeF-related protein	identified by match to protein family HMM PF01256;
1822	1781	3,2350e+00	AFE_1882	maf-2	maf protein	identified by similarity to SP:Q02169; match to
1823	156	3,2369e+00	AFE_0162	-	conserved hypothetical protein	identified by similarity to GB:CAD16664.1
1824	1291	3,2384e+00	AFE_1371	-	helicase, SNF2/RAD54 family	identified by match to protein family HMM PF00176;
1825	1914	3,2399e+00	AFE_2025	zwf	glucose-6-phosphate 1-dehydrogenase	identified by match to protein family HMM PF00479;
1826	3081	3,2406e+00	AFE_3243	trpD	anthranilate phosphoribosyltransferase	identified by match to protein family HMM PF00591;
1827	1456	3,2412e+00	AFE_1543	-	conserved hypothetical protein	identified by similarity to GB:AAF61911.1
1828	715	3,2412e+00	AFE_0742	-	conserved hypothetical protein TIGR00149	identified by match to protein family HMM PF01894;
1829	1045	3,2441e+00	AFE_1088	-	thiol:disulfide interchange protein, DsbA family	identified by similarity to SP:Q44504
1830	1647	3,2443e+00	AFE_1742	-	aldehyde dehydrogenase (NAD) family protein	identified by match to protein family HMM PF00171
1831	302	3,2443e+00	AFE_0314	nusG	transcription termination/antitermination factor	identified by match to protein family HMM PF00467;
1832	1439	3,2445e+00	AFE_1527	nifA	Nif-specific regulatory protein	identified by match to protein family HMM PF00158;
1833	1867	3,2446e+00	AFE_1975	ispA	geranyltranstransferase	identified by similarity to SP:P22939; match to
1834	2443	3,2462e+00	AFE_2578	-	roadblock/LC7 domain protein	identified by match to protein family HMM PF03259
1835	2682	3,2470e+00	AFE_2827	-	ErfK/YbiS/YcfS/YnhG family protein	identified by match to protein family HMM PF03734
1836	1251	3,2480e+00	AFE_1330	-	ISAfe2, transposase	similar to IST2, transposase; identified by match to
1837	178	3,2481e+00	AFE_0184	-	sensor protein PilS, putative	identified by similarity to SP:P33639; match to
1838	2382	3,2491e+00	AFE_2517	-	ATP-dependent helicase, DEXD family	null
1839	578	3,2509e+00	AFE_0604	-	cation ABC transporter, permease protein,	identified by match to protein family HMM PF00950
1840	2167	3,2509e+00	AFE_2284	-	phnM protein, putative	identified by similarity to SP:P16689; match to
1841	1774	3,2518e+00	AFE_1875	-	ParA-like protein	identified by similarity to SP:P07175
1842	2004	3,2540e+00	AFE_2118	-	membrane protein, putative	identified by similarity to GB:CAD85670.1; match to
1843	2441	3,2555e+00	AFE_2576	-	small GTP-binding protein	identified by match to protein family HMM PF03029;
1844	724	3,2557e+00	AFE_0751	-	universal stress family protein	identified by match to protein family HMM PF00582
1845	2409	3,2558e+00	AFE_2544	-	geranylgeranyl reductase family protein	identified by match to protein family HMM PF01494;
1846	459	3,2562e+00	AFE_0478	-	virulence-associated protein, putative	identified by similarity to PIR:B49205; match to
1847	1671	3,2566e+00	AFE_1766	-	hypothetical protein	identified by glimmer; putative
1848	384	3,2575e+00	AFE_0403	-	conserved hypothetical protein	identified by similarity to GB:AAN48171.1
1849	2085	3,2579e+00	AFE_2201	pepA	cytosol aminopeptidase	identified by similarity to SP:P11648; match to
1850	2231	3,2580e+00	AFE_2355	purC	phosphoribosylaminoimidazole-succinocarboxamide	identified by match to protein family HMM PF01259;
1851	332	3,2593e+00	AFE_0344	rpsE	ribosomal protein S5	identified by similarity to SP:P02356; match to	rib
1852	2482	3,2596e+00	AFE_2619	nuoL	NADH-quinone oxidoreductase, L subunit	identified by similarity to SP:P50939; match to
1853	2360	3,2596e+00	AFE_2494	-	conserved hypothetical protein	identified by similarity to GB:AAQ59662.1
1854	1409	3,2619e+00	AFE_1496	-	cation diffusion facilitator family transporter	identified by match to protein family HMM PF01545;
1855	3005	3,2626e+00	AFE_3158	htpG	heat shock protein HtpG	identified by similarity to SP:P10413; match to
1856	2250	3,2651e+00	AFE_2375	-	ATP-dependent helicase, DEAD/DEAH box family	identified by match to protein family HMM PF00270;
1857	1181	3,2659e+00	AFE_1260	ssb-3	single-strand binding protein	identified by match to protein family HMM PF00436;
1858	2305	3,2669e+00	AFE_2434	-	outer membrane efflux protein	identified by match to protein family HMM PF02321
1859	2697	3,2697e+00	AFE_2842	murI	glutamate racemase	identified by match to protein family HMM PF01177;
1860	1721	3,2719e+00	AFE_1818	-	rare lipoprotein A, putative	identified by match to protein family HMM PF03330;
1861	943	3,2741e+00	AFE_0984	-	ferredoxin	identified by similarity to SP:P08811; match to
1862	918	3,2748e+00	AFE_0958	-	pyridine nucleotide-disulfide oxidoreductase	identified by match to protein family HMM PF00070;
1863	1724	3,2748e+00	AFE_1821	-	aminotransferase, classes I and II	identified by match to protein family HMM PF00155;
1864	2450	3,2793e+00	AFE_2585	-	hypothetical protein	identified by glimmer; putative
1865	921	3,2798e+00	AFE_0962	mdoH	periplasmic glucans biosynthesis protein MdoH	identified by similarity to SP:P33137; match to
1866	2547	3,2812e+00	AFE_2685	-	OmpA family protein	identified by match to protein family HMM PF00691
1867	1522	3,2823e+00	AFE_1614	-	excisionase domain protein	identified by match to protein family HMM PF00376;
1868	1528	3,2835e+00	AFE_1620	-	hypothetical protein	identified by glimmer; putative
1869	1093	3,2838e+00	AFE_1136	-	membrane protein, DedA family	identified by similarity to PIR:AH3439; match to
1870	311	3,2840e+00	AFE_0323	rpsG	ribosomal protein S7	identified by similarity to SP:P02359; match to	rib
1871	2080	3,2868e+00	AFE_2196	-	conserved hypothetical protein	identified by similarity to PIR:D75504; match to
1872	1604	3,2871e+00	AFE_1698	-	conjugal transfer -like protein	identified by match to protein family HMM PF01464
1873	981	3,2879e+00	AFE_1023	-	HNH endonuclease domain protein	identified by match to protein family HMM PF01844
1874	2879	3,2885e+00	AFE_3027	-	conserved hypothetical protein	identified by match to protein family HMM PF03968;
1875	1580	3,2895e+00	AFE_1673	ilvD-1	dihydroxy-acid dehydratase	identified by match to protein family HMM PF00920;
1876	162	3,2903e+00	AFE_0169	-	conserved domain protein	identified by similarity to GB:CAD74705.1
1877	1678	3,2910e+00	AFE_1775	pcnB	polyA polymerase	identified by match to protein family HMM PF01743;
1878	1643	3,2925e+00	AFE_1738	topB	DNA topoisomerase III	identified by match to protein family HMM PF01131;
1879	429	3,2944e+00	AFE_0448	-	lipoprotein, putative	null
1880	2627	3,2949e+00	AFE_2771	-	SpoVT/AbrB like domain protein	null
1881	1446	3,2955e+00	AFE_1533	-	conserved hypothetical protein	identified by similarity to SP:P23177
1882	1917	3,2971e+00	AFE_2028	parC	DNA topoisomerase IV, A subunit	identified by match to protein family HMM PF00521;
1883	1066	3,2978e+00	AFE_1109	-	conserved domain protein	identified by similarity to GB:BAC41664.1; match to
1884	1742	3,2987e+00	AFE_1841	-	hypothetical protein	identified by glimmer; putative
1885	2827	3,3014e+00	AFE_2975	-	capsule polysaccharide export protein,	identified by similarity to SP:P22236; match to
1886	1584	3,3019e+00	AFE_1677	-	von Willebrand factor type A domain protein	identified by match to protein family HMM PF00092
1887	1337	3,3027e+00	AFE_1424	-	hypothetical protein	identified by glimmer; putative
1888	347	3,3027e+00	AFE_0359	dgkA	diacylglycerol kinase	identified by similarity to SP:P19638; match to
1889	1326	3,3028e+00	AFE_1412	-	conserved hypothetical protein	identified by similarity to GB:CAD85910.1
1890	2474	3,3036e+00	AFE_2610	pheS	phenylalanyl-tRNA synthetase, alpha subunit	identified by similarity to SP:P08312; match to
1891	986	3,3036e+00	AFE_1028	-	conserved hypothetical protein	identified by similarity to GB:CAC11876.1
1892	289	3,3041e+00	AFE_0297	ribD	riboflavin biosynthesis protein RibD	identified by similarity to SP:P25539; match to
1893	722	3,3060e+00	AFE_0750	pssA	CDP-diacylglycerol--serine	identified by match to protein family HMM PF01066;
1894	468	3,3075e+00	AFE_0487	-	conserved hypothetical protein	identified by similarity to PIR:F64553; match to
1895	93	3,3095e+00	AFE_0097	-	hypothetical protein	identified by glimmer; putative
1896	2776	3,3102e+00	AFE_2923	-	D-alanyl-D-alanine carboxypeptidase	identified by similarity to SP:P08506; match to
1897	1805	3,3145e+00	AFE_1907	fabD	malonyl CoA-acyl carrier protein transacylase	identified by match to protein family HMM PF00698;
1898	2404	3,3180e+00	AFE_2539	-	hypothetical protein	identified by glimmer; putative
1899	2105	3,3195e+00	AFE_2222	gltX-1	glutamyl-tRNA synthetase	identified by similarity to SP:P22250; match to
1900	1745	3,3225e+00	AFE_1845	-	conserved hypothetical protein	identified by similarity to GB:CAE32970.1
1901	946	3,3232e+00	AFE_0987	-	conserved hypothetical protein	identified by similarity to GB:CAE41414.1; match to
1902	1571	3,3237e+00	AFE_1664	glcE	glycolate oxidase, subunit GlcE	identified by similarity to SP:P52073; match to
1903	464	3,3253e+00	AFE_0482	-	conserved hypothetical protein	identified by similarity to PIR:B83271
1904	2000	3,3265e+00	AFE_2114	-	conserved hypothetical protein	identified by match to protein family HMM PF05494
1905	880	3,3282e+00	AFE_0920	-	metal ion transporter, NRAMP family	null
1906	2238	3,3283e+00	AFE_2363	grxC	glutaredoxin 3	identified by similarity to SP:P37687; match to
1907	1621	3,3286e+00	AFE_1716	-	GTP-binding protein	null
1908	2991	3,3293e+00	AFE_3144	-	membrane protein, putative	null
1909	1958	3,3301e+00	AFE_2070	trpF	N-(5'phosphoribosyl)anthranilate isomerase	identified by similarity to SP:Q56320; match to
1910	2411	3,3302e+00	AFE_2546	-	radical SAM domain protein	identified by match to protein family HMM PF04055
1911	1879	3,3302e+00	AFE_1987	lpxH	UDP-2,3-diacylglucosamine hydrolase	identified by similarity to SP:Q9I2V0; match to
1912	2637	3,3303e+00	AFE_2782	-	cation efflux system protein, putative	identified by similarity to SP:P77214
1913	2525	3,3305e+00	AFE_2663	dapB	dihydrodipicolinate reductase	identified by similarity to SP:P04036; match to
1914	2643	3,3338e+00	AFE_2788	-	conserved hypothetical protein	identified by match to protein family HMM PF01906
1915	1693	3,3341e+00	AFE_1790	scpA	segregation and condensation protein A	identified by similarity to GB:AAM37169.1; match to
1916	359	3,3351e+00	AFE_0371	ispF	2C-methyl-D-erythritol 2,4-cyclodiphosphate	identified by similarity to SP:P36663; match to
1917	2104	3,3361e+00	AFE_2221	cysS	cysteinyl-tRNA synthetase	identified by similarity to SP:P21888; match to
1918	32	3,3372e+00	AFE_0033	-	conserved hypothetical protein TIGR00278	identified by similarity to SP:P22847; match to
1919	1823	3,3374e+00	AFE_1929	ndk	nucleoside diphosphate kinase	identified by similarity to SP:Q59636; match to
1920	2410	3,3383e+00	AFE_2545	-	lipoate-protein ligase A, putative	identified by similarity to PIR:C70441; match to
1921	1868	3,3393e+00	AFE_1976	xseB	exodeoxyribonuclease VII, small subunit	identified by match to protein family HMM PF02609;
1922	586	3,3395e+00	AFE_0612	-	conserved hypothetical protein	identified by similarity to GB:AAN66818.1
1923	219	3,3396e+00	AFE_0227	-	mutator mutT protein/thiamine-phosphate	identified by match to protein family HMM PF00293;
1924	2150	3,3403e+00	AFE_2267	-	phosphoesterase family protein	identified by match to protein family HMM PF04185;
1925	1888	3,3431e+00	AFE_1997	-	autoinducer-binding transcriptional regulator,	identified by match to protein family HMM PF00196;
1926	2200	3,3433e+00	AFE_2321	-	monooxygenase, luciferase-like protein	identified by match to protein family HMM PF00296
1927	1031	3,3433e+00	AFE_1074	-	hypothetical protein	identified by glimmer; putative
1928	2260	3,3447e+00	AFE_2386	-	HesA/MoeB/ThiF family protein	identified by match to protein family HMM PF00899
1929	342	3,3456e+00	AFE_0354	rpoA	DNA-directed RNA polymerase, alpha subunit	identified by match to protein family HMM PF01000;
1930	2736	3,3456e+00	AFE_2882	-	uracil-DNA glycosylase family 4 protein	identified by match to protein family HMM PF03167;
1931	1581	3,3471e+00	AFE_1674	-	Sua5/YciO/YrdC family protein	identified by match to protein family HMM PF01300;
1932	888	3,3474e+00	AFE_0928	thiL	thiamine-monophosphate kinase	identified by similarity to SP:P77785; match to
1933	699	3,3493e+00	AFE_0726	-	conserved hypothetical protein	identified by similarity to GB:AAQ58336.1
1934	262	3,3497e+00	AFE_0270	-	transcriptional regulator, Crp/Fnr family	identified by match to protein family HMM PF00027;
1935	1782	3,3524e+00	AFE_1883	ppc	phosphoenolpyruvate carboxylase	identified by match to protein family HMM PF00311
1936	2300	3,3531e+00	AFE_2429	-	[Ni/Fe] hydrogenase, b-type cytochrome subunit,	identified by match to protein family HMM PF01292
1937	920	3,3555e+00	AFE_0961	-	hypothetical protein	identified by glimmer; putative
1938	1368	3,3555e+00	AFE_1455	fabZ	beta-hydroxyacyl-(acyl-carrier-protein)	identified by match to protein family HMM PF07977;
1939	893	3,3566e+00	AFE_0933	recX	regulatory protein RecX	identified by match to protein family HMM PF02631
1940	382	3,3592e+00	AFE_0401	-	roadblock/LC7 domain protein	identified by match to protein family HMM PF03259
1941	1631	3,3601e+00	AFE_1726	-	conjugal transfer protein TraF, putative	identified by similarity to SP:Q44350
1942	2230	3,3608e+00	AFE_2354	purL	phosphoribosylformylglycinamidine synthase	identified by similarity to SP:P15254; match to
1943	1415	3,3631e+00	AFE_1502	-	ankyrin repeat protein/rhodanese-like domain	identified by match to protein family HMM PF00023;
1944	609	3,3656e+00	AFE_0635	cyoE-1	protoheme IX farnesyltransferase	identified by similarity to SP:P56938; match to
1945	2990	3,3656e+00	AFE_3143	cyoE-2	protoheme IX farnesyltransferase	identified by similarity to SP:P56938; match to
1946	1051	3,3690e+00	AFE_1094	-	hypothetical protein	identified by glimmer; putative
1947	3038	3,3708e+00	AFE_3197	tnsC-2	Tn5468, transposition protein C	identified by similarity to PIR:T45496
1948	2366	3,3713e+00	AFE_2500	-	hypothetical protein	identified by glimmer; putative
1949	2099	3,3741e+00	AFE_2217	-	hydrolase, alpha/beta hydrolase fold family	identified by match to protein family HMM PF00561
1950	2688	3,3746e+00	AFE_2833	pgl	6-phosphogluconolactonase	identified by match to protein family HMM TIGR01198
1951	690	3,3762e+00	AFE_0717	hypA-1	hydrogenase nickel insertion protein HypA	identified by similarity to SP:P24189; match to
1952	1191	3,3766e+00	AFE_1270	-	single-stranded DNA-binding protein, ERF family	null
1953	1833	3,3775e+00	AFE_1939	pstS-1	phosphate ABC transporter, periplasmic	identified by similarity to SP:P06128; match to
1954	1654	3,3791e+00	AFE_1750	umuD	umuD protein	identified by similarity to SP:P04153; match to
1955	2775	3,3794e+00	AFE_2922	-	cation channel protein, putative	identified by similarity to SP:P31069; match to
1956	2890	3,3796e+00	AFE_3038	-	glutaredoxin-related protein	identified by match to protein family HMM PF00462;
1957	2932	3,3816e+00	AFE_3085	tyrS	tyrosyl-tRNA synthetase	identified by similarity to SP:P41256; match to
1958	3120	3,3818e+00	AFE_3282	hynH	hydrogenase expression protein, putative	null
1959	2106	3,3828e+00	AFE_2223	-	penicillin-binding protein 1A, putative	identified by similarity to SP:P31776; match to
1960	1790	3,3830e+00	AFE_1892	-	conserved hypothetical protein	identified by similarity to PIR:E83627; match to
1961	1383	3,3848e+00	AFE_1471	speA	arginine decarboxylase	identified by match to protein family HMM PF00278;
1962	751	3,3849e+00	AFE_0778	-	conserved domain protein	null
1963	605	3,3850e+00	AFE_0631	cyoA	cytochrome o ubiquinol oxidase, subunit II	identified by similarity to SP:P18400; match to
1964	2726	3,3867e+00	AFE_2871	-	hypothetical protein	identified by glimmer; putative
1965	2147	3,3868e+00	AFE_2264	pyrD	dihydroorotate dehydrogenase	identified by similarity to SP:P05021; match to
1966	2686	3,3871e+00	AFE_2831	-	hypothetical protein	identified by glimmer; putative
1967	3135	3,3871e+00	AFE_3297	-	TonB family protein	identified by match to protein family HMM TIGR01352
1968	707	3,3872e+00	AFE_0734	aroK	shikimate kinase	identified by similarity to SP:P24167; match to
1969	998	3,3880e+00	AFE_1040	csf3	CRISPR-associated protein, Csf3 family	identified by match to protein family HMM TIGR03116
1970	503	3,3900e+00	AFE_0526	gpmI-2	2,3-bisphosphoglycerate-independent	identified by match to protein family HMM PF01676;
1971	2415	3,3912e+00	AFE_2550	sdhC	succinate dehydrogenase/fumarate reductase, C	identified by similarity to PIR:T50538; match to
1972	2405	3,3918e+00	AFE_2540	-	biotin/lipoate A/B protein ligase family protein	identified by match to protein family HMM PF03099
1973	1352	3,3939e+00	AFE_1439	pstB	phosphate ABC transporter, ATP-binding protein	identified by similarity to SP:P07655; match to
1974	1720	3,3950e+00	AFE_1817	-	sulfotransferase domain protein	identified by match to protein family HMM PF00685
1975	1249	3,3952e+00	AFE_1328	-	transposase, IS605 OrfB family protein, putative	identified by match to protein family HMM PF07282;
1976	1318	3,3963e+00	AFE_1401	era	GTP-binding protein Era	identified by match to protein family HMM PF01926;
1977	606	3,3969e+00	AFE_0632	cyoB	cytochrome o ubiquinol oxidase, subunit I	identified by similarity to SP:P18401; match to
1978	1348	3,3986e+00	AFE_1435	phoR	phosphate regulon sensor protein PhoR	identified by similarity to SP:P08400; match to
1979	2862	3,3990e+00	AFE_3010	-	polyketide synthase, type I, putative	identified by similarity to GB:AAK26474.1; match to
1980	2556	3,3995e+00	AFE_2694	-	conserved hypothetical protein	identified by similarity to GB:CAE32332.1
1981	1750	3,4004e+00	AFE_1850	-	conserved domain protein	identified by similarity to GB:AAP04750.1
1982	3033	3,4011e+00	AFE_3192	-	type III restriction-modification system, Mod	identified by match to protein family HMM PF01555
1983	2802	3,4012e+00	AFE_2950	-	conserved hypothetical protein	identified by similarity to SP:Q87VV9; match to
1984	65	3,4035e+00	AFE_0066	tolA	TolA protein	identified by similarity to GB:CAB50780.1; match to
1985	2476	3,4039e+00	AFE_2612	rpmI	ribosomal protein L35	identified by similarity to SP:P07085; match to	rib
1986	1371	3,4042e+00	AFE_1458	-	pleiotropic regulatory protein, putative	identified by similarity to SP:P15263; match to
1987	1082	3,4051e+00	AFE_1125	-	hypothetical protein	identified by glimmer; putative
1988	1579	3,4056e+00	AFE_1672	-	dihydroorotase, homodimeric type	identified by similarity to SP:P05020; match to
1989	1797	3,4062e+00	AFE_1898	sod	superoxide dismutase	identified by similarity to SP:Q03300; match to
1990	3132	3,4066e+00	AFE_3294	rfbC	dTDP-4-dehydrorhamnose 3,5-epimerase	identified by similarity to SP:P37780; match to
1991	2578	3,4074e+00	AFE_2716	-	TPR domain/sulfotransferase domain protein	identified by match to protein family HMM PF00515;
1992	2051	3,4089e+00	AFE_2167	-	toxin secretion ABC transporter, ATP-binding	identified by similarity to SP:P22520; match to
1993	823	3,4105e+00	AFE_0851	efp	translation elongation factor P	identified by match to protein family HMM PF01132;
1994	551	3,4117e+00	AFE_0574	-	radical SAM domain protein	identified by match to protein family HMM PF04055
1995	2880	3,4119e+00	AFE_3028	-	hypothetical protein	identified by glimmer; putative
1996	211	3,4122e+00	AFE_0218	-	polyA polymerase family protein	identified by match to protein family HMM PF01743
1997	675	3,4129e+00	AFE_0702	hybC	hydrogenase-2, large subunit	identified by match to protein family HMM PF00374
1998	150	3,4134e+00	AFE_0156	speE	spermidine synthase	identified by match to protein family HMM PF01564;
[truncated: 13,745 more rows]
