# Supplementary material for: Bioinformatic Assessment of Factors Affecting the Correlation between Protein Abundance and Elongation Efficiency in Prokaryotes
Source: Int J Mol Sci. 2022 Oct 9;23(19):11996. doi: 10.3390/ijms231911996 (PMC9570070; doi:10.3390/ijms231911996)
Supplement: Supplementary file 1 [file ijms-23-11996-s001.zip › EloE/output_folder/Acidithiobacillus_ferrooxidans_ATCC_23270_243159/acidithiobacillus ferrooxidans atcc 23270_eei2.txt]

#	##	locus_tag	protein_id	gene_id	gene_name	COG	EEI
1	1536	AFE_1628	ACK79080.1	null	-	-	9.562261835620198
2	1258	AFE_1337	ACK80411.1	null	-	-	8.64764596010453
3	2650	AFE_2795	ACK77959.1	null	-	-	8.615979933862857
4	2196	AFE_2317	ACK78573.1	null	-	-	8.59764289959998
5	1058	AFE_1101	ACK80462.1	null	-	-	8.469980118574098
6	2376	AFE_2511	ACK80776.1	null	-	-	8.388649710642616
7	876	AFE_0913	ACK80716.1	null	-	-	8.342217896302724
8	1620	AFE_1715	ACK77835.1	null	-	-	8.342217896302724
9	2953	AFE_3106	ACK80460.1	null	-	-	8.269394890642266
10	3071	AFE_3232	ACK80504.1	null	-	-	8.269394890642266
11	1556	AFE_1650	ACK80148.1	null	-	-	8.20031110011443
12	1807	AFE_1909	ACK79577.1	null	acpP	-	8.19351565894834
13	2699	AFE_2844	ACK80722.1	null	-	-	8.168773973772582
14	2664	AFE_2809	ACK80095.1	null	-	-	7.980575898087865
15	216	AFE_0224	ACK80763.1	null	-	-	7.961415651634376
16	490	AFE_0512	ACK80270.1	null	-	-	7.837416639362098
17	811	AFE_0838	ACK79201.1	null	-	-	7.837416639362098
18	599	AFE_0625	ACK80771.1	null	-	-	7.776514184017703
19	2384	AFE_2518	ACK80416.1	null	-	-	7.6157914669025075
20	1520	AFE_1612	ACK79902.1	null	-	-	7.579787047759877
21	1530	AFE_1622	ACK80852.1	null	-	-	7.579787047759877
22	1532	AFE_1624	ACK80612.1	null	-	-	7.487748951326102
23	1451	AFE_1538	ACK78964.1	null	-	-	7.456342036149713
24	2244	AFE_2369	ACK79466.1	null	-	-	7.443802278611992
25	1531	AFE_1623	ACK80129.1	null	-	-	7.293877246015529
26	2188	AFE_2307	ACK80811.1	null	-	-	7.2903350208749265
27	1928	AFE_2039	ACK79922.1	null	-	-	7.221743911038635
28	1649	AFE_1744	ACK79396.1	null	-	-	7.152975284569637
29	2309	AFE_2438	ACK78340.1	null	-	-	7.128065690511918
30	2015	AFE_2130	ACK78249.1	null	-	-	7.029600037479909
31	338	AFE_0350	ACK78240.1	null	rpmJ	-	6.994539854909747
32	734	AFE_0762	ACK80664.1	null	-	-	6.982425126170233
33	933	AFE_0974	ACK78305.1	null	-	-	6.980541629548537
34	2375	AFE_2510	ACK78409.1	null	-	-	6.952745660301883
35	816	AFE_0843	ACK78214.1	null	-	-	6.946940051418072
36	2048	AFE_2164	ACK77955.1	null	-	-	6.9070098436902345
37	2323	AFE_2455	ACK80532.1	null	-	-	6.886346463300042
38	2365	AFE_2499	ACK77840.1	null	-	-	6.876926724871715
39	2240	AFE_2365	ACK79412.1	null	-	-	6.831511972491602
40	3104	AFE_3266	ACK80833.1	null	-	-	6.795858945477334
41	2210	AFE_2333	ACK79624.1	null	-	-	6.767208321472161
42	2113	AFE_2230	ACK78238.1	null	-	-	6.726320397671229
43	1742	AFE_1841	ACK78852.1	null	-	-	6.721619478426819
44	1766	AFE_1867	ACK79023.1	null	-	-	6.7178528502186206
45	3049	AFE_3208	ACK79563.1	null	atpE	-	6.69208188987961
46	2344	AFE_2476	ACK80596.1	null	kdpF-1	-	6.683716611406389
47	2638	AFE_2783	ACK79864.1	null	-	-	6.669942350040584
48	326	AFE_0338	ACK79712.1	null	rplX	-	6.632933450076029
49	1168	AFE_1247	ACK80412.1	null	-	-	6.629387706156627
50	2818	AFE_2966	ACK78666.1	null	-	-	6.629387706156627
51	333	AFE_0345	ACK78287.1	null	rpmD	-	6.595519875887434
52	296	AFE_0304	ACK80836.1	null	-	-	6.581776736365945
53	2657	AFE_2802	ACK80675.1	null	-	-	6.550762847113249
54	2172	AFE_2290	ACK80032.1	null	-	-	6.542850770433572
55	2359	AFE_2493	ACK79709.1	null	-	-	6.54146227185296
56	2967	AFE_3120	ACK80669.1	null	-	-	6.533179618612574
57	2297	AFE_2426	ACK79545.1	null	-	-	6.513834909933305
58	1961	AFE_2073	ACK78175.1	null	-	-	6.510420847803119
59	1074	AFE_1117	ACK79171.1	null	-	-	6.490836945548017
60	2114	AFE_2231	ACK80702.1	null	kdpF-2	-	6.45041921252416
61	2816	AFE_2964	ACK80452.1	null	-	-	6.4336423449677325
62	1279	AFE_1359	ACK78281.1	null	-	-	6.384689340731665
63	1762	AFE_1862	ACK79693.1	null	-	-	6.378390394502821
64	2834	AFE_2982	ACK79983.1	null	-	-	6.373181849312778
65	2902	AFE_3050	ACK80540.1	null	tatC	-	6.371743941127278
66	1851	AFE_1959	ACK78172.1	null	-	-	6.346624702194678
67	1254	AFE_1333	ACK80898.1	null	-	-	6.3456770004288385
68	100	AFE_0104	ACK79654.1	null	-	-	6.3435630902731175
69	1452	AFE_1539	ACK80299.1	null	-	-	6.334687607876182
70	1629	AFE_1724	ACK78497.1	null	-	-	6.334687607876182
71	2368	AFE_2502	ACK80581.1	null	-	-	6.310005654049534
72	2509	AFE_2647	ACK79830.1	null	-	-	6.283800083567636
73	2671	AFE_2816	ACK78177.1	null	-	-	6.281053162662716
74	1097	AFE_1139	ACK79905.1	null	-	-	6.267212545154901
75	2307	AFE_2436	ACK80316.1	null	-	-	6.263441242228786
76	71	AFE_0072	ACK79387.1	null	-	-	6.251019956554748
77	891	AFE_0931	ACK78986.1	null	-	-	6.236128520245785
78	979	AFE_1021	ACK80848.1	null	-	-	6.228144433347275
79	632	AFE_0659	ACK79651.1	null	rpmE	-	6.209669450867422
80	1328	AFE_1414	ACK79206.1	null	-	-	6.185468269892579
81	2981	AFE_3134	ACK78402.1	null	-	-	6.181662825190451
82	681	AFE_0708	ACK80544.1	null	-	-	6.174055244954799
83	1283	AFE_1363	ACK78880.1	null	-	-	6.153299088365453
84	2118	AFE_2235	ACK78628.1	null	-	-	6.13418923345166
85	1500	AFE_1588	ACK80262.1	null	-	-	6.124275537833698
86	2532	AFE_2670	ACK80255.1	null	rpmB	-	6.079637801389967
87	2838	AFE_2986	ACK78970.1	null	-	-	6.078436733354341
88	988	AFE_1030	ACK78720.1	null	-	-	6.073419331334044
89	3068	AFE_3228	ACK77954.1	null	-	-	6.069310654843015
90	1509	AFE_1599	ACK78210.1	null	-	-	6.06560085492574
91	798	AFE_0825	ACK79875.1	null	-	-	6.038835435915592
92	1211	AFE_1290	ACK79716.1	null	-	-	6.03169343964127
93	2929	AFE_3077	ACK79216.1	null	-	-	6.016816527217417
94	1994	AFE_2107	ACK80272.1	null	-	-	6.016514615218321
95	961	AFE_1003	ACK78848.1	null	-	-	5.992891131894448
96	977	AFE_1019	ACK78899.1	null	-	-	5.992891131894448
97	2209	AFE_2331	ACK77921.1	null	-	-	5.992891131894448
98	2356	AFE_2490	ACK80155.1	null	-	-	5.992891131894448
99	2849	AFE_2997	ACK79167.1	null	-	-	5.992891131894448
100	1550	AFE_1643	ACK80373.1	null	-	-	5.985739200202421
101	1401	AFE_1488	ACK79701.1	null	-	-	5.9548846367179715
102	1560	AFE_1653	ACK79772.1	null	-	-	5.929979539600531
103	2286	AFE_2415	ACK79299.1	null	-	-	5.922926393787716
104	2285	AFE_2414	ACK79777.1	null	-	-	5.920677523567062
105	1953	AFE_2065	ACK77872.1	null	-	-	5.871089706168146
106	1665	AFE_1761	ACK80646.1	null	-	-	5.864108930307008
107	2568	AFE_2706	ACK79523.1	null	-	-	5.8616007728248425
108	1936	AFE_2048	ACK78547.1	null	-	-	5.846170710598778
109	744	AFE_0771	ACK78076.1	null	-	-	5.8167283281661835
110	1076	AFE_1119	ACK78808.1	null	-	-	5.816387788815264
111	2317	AFE_2448	ACK79322.1	null	-	-	5.812827925186028
112	2337	AFE_2469	ACK78269.1	null	-	-	5.809021988742694
113	2790	AFE_2938	ACK80830.1	null	-	-	5.809021988742694
114	558	AFE_0582	ACK79284.1	null	-	-	5.804600038683704
115	1482	AFE_1570	ACK78528.1	null	-	-	5.80351840753907
116	2169	AFE_2286	ACK79901.1	null	-	-	5.802353262068096
117	2062	AFE_2178	ACK79893.1	null	sreB	-	5.799443882850586
118	1001	AFE_1044	ACK80923.1	null	-	-	5.780640857797837
119	2245	AFE_2371	ACK78969.1	null	-	-	5.767994633843451
120	1534	AFE_1626	ACK80179.1	null	-	-	5.7643199644940015
121	301	AFE_0313	ACK78360.1	null	secE	-	5.7443271060286
122	1007	AFE_1050	ACK79969.1	null	-	-	5.741411132435956
123	2545	AFE_2683	ACK79475.1	null	-	-	5.729073439372568
124	1197	AFE_1276	ACK80285.1	null	-	-	5.716084992550185
125	2810	AFE_2958	ACK79821.1	null	-	-	5.70446814387229
126	493	AFE_0515	ACK80363.1	null	-	-	5.692757403847108
127	2358	AFE_2492	ACK80808.1	null	-	-	5.6834451063674525
128	2988	AFE_3141	ACK80567.1	null	-	-	5.682552712346011
129	1508	AFE_1598	ACK78855.1	null	-	-	5.671608701717553
130	2994	AFE_3147	ACK78613.1	null	coxD	-	5.665143099188622
131	1157	AFE_1236	ACK78793.1	null	-	-	5.659240599919486
132	1302	AFE_1384	ACK80117.1	null	-	-	5.651224467064375
133	1008	AFE_1051	ACK80640.1	null	-	-	5.6338244638759365
134	2515	AFE_2653	ACK78667.1	null	-	-	5.621965380137461
135	1859	AFE_1967	ACK77892.1	null	rfaD	-	5.61483365023183
136	3098	AFE_3260	ACK78500.1	null	mscL	-	5.6138587660625365
137	682	AFE_0709	ACK80330.1	null	-	-	5.60635020196437
138	612	AFE_0638	ACK78690.1	null	greA	-	5.603040608267804
139	2224	AFE_2347	ACK79274.1	null	-	-	5.597891666952133
140	2131	AFE_2248	ACK78453.1	null	-	-	5.593822210373099
141	112	AFE_0117	ACK79799.1	null	-	-	5.578235111545916
142	867	AFE_0904	ACK78156.1	null	-	-	5.573093603964083
143	2855	AFE_3003	ACK78763.1	null	-	-	5.56914126066431
144	1491	AFE_1579	ACK80422.1	null	-	-	5.554229344627516
145	1234	AFE_1313	ACK79203.1	null	-	-	5.5403174770130414
146	1449	AFE_1536	ACK78107.1	null	-	-	5.531113507146144
147	975	AFE_1017	ACK79176.1	null	-	-	5.529634248925398
148	777	AFE_0804	ACK79642.1	null	-	-	5.525171431989985
149	154	AFE_0160	ACK77854.1	null	-	-	5.5247898730593406
150	1086	AFE_1129	ACK79702.1	null	-	-	5.523790648734983
151	738	AFE_0765	ACK79062.1	null	-	-	5.5196871966018115
152	2127	AFE_2244	ACK79067.1	null	-	-	5.518730064810232
153	2546	AFE_2684	ACK79222.1	null	-	-	5.503598551540605
154	3007	AFE_3159	ACK80151.1	null	-	-	5.488062310539217
155	2982	AFE_3135	ACK79987.1	null	-	-	5.487615526512026
156	341	AFE_0353	ACK80157.1	null	rpsD	-	5.483746032357116
157	269	AFE_0277	ACK79318.1	null	smpB	-	5.479263333010426
158	1537	AFE_1629	ACK79606.1	null	-	-	5.473347775245639
159	954	AFE_0996	ACK78199.1	null	-	-	5.452683385425911
160	90	AFE_0094	ACK80324.1	null	-	-	5.448263442330137
161	1834	AFE_1940	ACK78652.1	null	pstC_2	-	5.448263442330137
162	1839	AFE_1945	ACK80064.1	null	-	-	5.448263442330137
163	937	AFE_0978	ACK79896.1	null	-	-	5.443441292968216
164	1922	AFE_2033	ACK78569.1	null	-	-	5.44316049714576
165	319	AFE_0331	ACK78750.1	null	rpsS	-	5.442487868974308
166	970	AFE_1012	ACK80629.1	null	-	-	5.442487868974308
167	564	AFE_0590	ACK79576.1	null	-	-	5.44042020862559
168	2192	AFE_2312	ACK78132.1	null	-	-	5.438963621144125
169	2053	AFE_2168	ACK79315.1	null	-	-	5.434067527165522
170	2480	AFE_2617	ACK79417.1	null	nuoN	-	5.427525671959086
171	1993	AFE_2106	ACK78472.1	null	-	-	5.419960320211255
172	3018	AFE_3173	ACK77910.1	null	-	-	5.414785173647895
173	924	AFE_0965	ACK78845.1	null	-	-	5.413301145430515
174	2927	AFE_3075	ACK78499.1	null	rplM	-	5.411336887903129
175	2308	AFE_2437	ACK80112.1	null	-	-	5.41081084664228
176	754	AFE_0781	ACK79558.1	null	-	-	5.40063304706225
177	2472	AFE_2608	ACK80928.1	null	ihfA	-	5.40063304706225
178	246	AFE_0254	ACK78013.1	null	-	-	5.387867916776208
179	1597	AFE_1690	ACK77836.1	null	cbbS-2	-	5.381676726469918
180	1946	AFE_2058	ACK80427.1	null	-	-	5.377585323184934
181	3019	AFE_3174	ACK78646.1	null	-	-	5.3762384217295
182	140	AFE_0146	ACK80955.1	null	-	-	5.373569501283589
183	2228	AFE_2351	ACK80588.1	null	-	-	5.371808408196372
184	32	AFE_0033	ACK79188.1	null	-	-	5.367296257871624
185	2709	AFE_2854	ACK78235.1	null	rimM	-	5.365756397930966
186	299	AFE_0307	ACK79247.1	null	-	-	5.359872805794754
187	141	AFE_0147	ACK77936.1	null	-	-	5.3516013711450965
188	939	AFE_0980	ACK79462.1	null	gcvH	-	5.345560445987712
189	661	AFE_0688	ACK80744.1	null	-	-	5.343930383502308
190	328	AFE_0340	ACK79986.1	null	rpsN	-	5.337147430563877
191	3013	AFE_3166	ACK78343.1	null	-	-	5.335818295525514
192	1005	AFE_1048	ACK77908.1	null	-	-	5.33145188893195
193	1666	AFE_1762	ACK79621.1	null	-	-	5.327104750447937
194	1902	AFE_2012	ACK80182.1	null	-	-	5.324664098599945
195	1726	AFE_1824	ACK78747.1	null	-	-	5.304154920658791
196	3069	AFE_3229	ACK80963.1	null	-	-	5.30202573202002
197	1637	AFE_1732	ACK79948.1	null	-	-	5.297800099880752
198	491	AFE_0513	ACK78255.1	null	-	-	5.295415144296109
199	1801	AFE_1903	ACK80051.1	null	-	-	5.295415144296109
200	1472	AFE_1560	ACK80461.1	null	-	-	5.290562922568605
201	2128	AFE_2245	ACK80459.1	null	-	-	5.2899398681692436
202	741	AFE_0768	ACK78659.1	null	-	-	5.288449055782386
203	1232	AFE_1311	ACK80781.1	null	-	-	5.285068391238107
204	1989	AFE_2101	ACK80044.1	null	-	-	5.279578811729028
205	2155	AFE_2272	ACK78056.1	null	-	-	5.277319837779692
206	273	AFE_0282	ACK80623.1	null	fur	-	5.264525386549174
207	2484	AFE_2621	ACK79458.1	null	nuoJ	-	5.259824302167446
208	3015	AFE_3169	ACK79547.1	null	-	-	5.258383325215983
209	559	AFE_0583	ACK78583.1	null	-	-	5.257382429397801
210	2960	AFE_3113	ACK79725.1	null	resC	-	5.256924689047971
211	1495	AFE_1583	ACK79793.1	null	-	-	5.249857691792034
212	1351	AFE_1438	ACK78550.1	null	pstA	-	5.247745053159854
213	2871	AFE_3019	ACK78577.1	null	ptsH	-	5.2412910651805005
214	2961	AFE_3114	ACK79127.1	null	-	-	5.238768273474389
215	1619	AFE_1714	ACK80517.1	null	-	-	5.2314501307734265
216	784	AFE_0811	ACK79699.1	null	-	-	5.2267697344557895
217	1511	AFE_1601	ACK79389.1	null	-	-	5.2267697344557895
218	1026	AFE_1069	ACK80784.1	null	-	-	5.225053599540379
219	1079	AFE_1122	ACK80082.1	null	-	-	5.223358147121252
220	1608	AFE_1703	ACK78851.1	null	-	-	5.220971215954778
221	2757	AFE_2904	ACK80890.1	null	-	-	5.217851311810881
222	1651	AFE_1746	ACK80755.1	null	-	-	5.207463658773602
223	2043	AFE_2159	ACK79854.1	null	phnA	-	5.206269807378912
224	2625	AFE_2768	ACK78400.1	null	-	-	5.202647119684493
225	2660	AFE_2805	ACK78779.1	null	-	-	5.201600575344952
226	853	AFE_0889	ACK79972.1	null	-	-	5.190623290712461
227	2235	AFE_2360	ACK79289.1	null	-	-	5.1894610245369694
228	1488	AFE_1576	ACK79365.1	null	-	-	5.1887270827745375
229	1562	AFE_1655	ACK78031.1	null	-	-	5.188430341639125
230	2160	AFE_2277	ACK80021.1	null	-	-	5.185743352429682
231	2206	AFE_2328	ACK80088.1	null	-	-	5.185477896569316
232	276	AFE_0284	ACK78123.1	null	rpmA	-	5.184760301268668
233	244	AFE_0252	ACK78162.1	null	-	-	5.180185092438295
234	2955	AFE_3108	ACK78064.1	null	sdr_1	-	5.180083128955657
235	1838	AFE_1944	ACK78513.1	null	-	-	5.177362986018755
236	2531	AFE_2669	ACK79590.1	null	rpmG	-	5.175804969687358
237	1467	AFE_1554	ACK78365.1	null	-	-	5.17553218113309
238	2603	AFE_2744	ACK79253.1	null	-	-	5.174880098911057
239	2093	AFE_2208	ACK79349.1	null	-	-	5.171253209700548
240	1816	AFE_1922	ACK80397.1	null	amtB	-	5.170107414422747
241	329	AFE_0341	ACK78998.1	null	rpsH	-	5.169482135073931
242	1974	AFE_2086	ACK78444.1	null	-	-	5.168053463579573
243	676	AFE_0703	ACK78706.1	null	-	-	5.166876652238738
244	2985	AFE_3138	ACK80930.1	null	-	-	5.1658087093790455
245	325	AFE_0337	ACK77884.1	null	rplN	-	5.1617510501816515
246	1565	AFE_1658	ACK80207.1	null	-	-	5.1566384756348835
247	1935	AFE_2046	ACK80863.1	null	-	-	5.149708499833138
248	2522	AFE_2660	ACK80821.1	null	dcd	-	5.147850119739798
249	2745	AFE_2891	ACK80369.1	null	-	-	5.147299132281396
250	2643	AFE_2788	ACK79833.1	null	-	-	5.145528804256534
251	2962	AFE_3115	ACK78318.1	null	-	-	5.145369392238745
252	836	AFE_0865	ACK79892.1	null	-	-	5.144945523272442
253	2677	AFE_2822	ACK78612.1	null	-	-	5.143789027187869
254	1303	AFE_1386	ACK80014.1	null	-	-	5.143101494193564
255	1077	AFE_1120	ACK78152.1	null	-	-	5.139136275284428
256	1982	AFE_2094	ACK80010.1	null	-	-	5.138511461184963
257	1798	AFE_1900	ACK78394.1	null	-	-	5.138200551524946
258	2815	AFE_2963	ACK79695.1	null	ctrD	-	5.133949850423386
259	1583	AFE_1676	ACK80290.1	null	-	-	5.1312448296266675
260	2280	AFE_2409	ACK79779.1	null	-	-	5.130280181175763
261	2572	AFE_2710	ACK78534.1	null	-	-	5.130280181175763
262	186	AFE_0191	ACK78167.1	null	-	-	5.127911475108967
263	2081	AFE_2198	ACK77980.1	null	-	-	5.127911475108967
264	2727	AFE_2872	ACK78554.1	null	-	-	5.127911475108967
265	2957	AFE_3110	ACK79051.1	null	petB-1	-	5.126980768138278
266	3000	AFE_3153	ACK79618.1	null	cyc2	-	5.125983070439784
267	973	AFE_1015	ACK80595.1	null	-	-	5.121463927911069
268	1288	AFE_1368	ACK78087.1	null	-	-	5.119922040010457
269	336	AFE_0348	ACK78769.1	null	adk	-	5.119336114352705
270	1425	AFE_1512	ACK79455.1	null	-	-	5.11691724541007
271	1427	AFE_1514	ACK78957.1	null	-	-	5.114650195411347
272	1746	AFE_1847	ACK80547.1	null	-	-	5.11449053511509
273	1554	AFE_1647	ACK78041.1	null	-	-	5.112878898687828
274	2129	AFE_2247	ACK78699.1	null	-	-	5.107162985846047
275	3003	AFE_3156	ACK79276.1	null	-	-	5.104893934604226
276	852	AFE_0887	ACK79264.1	null	-	-	5.104151540394559
277	2595	AFE_2734	ACK80826.1	null	-	-	5.089148932696791
278	2978	AFE_3131	ACK80559.1	null	-	-	5.086996035951491
279	2412	AFE_2547	ACK79688.1	null	-	-	5.085496937782499
280	1968	AFE_2080	ACK77991.1	null	sppA	-	5.0844812561809665
281	2725	AFE_2870	ACK80078.1	null	-	-	5.0827097794049
282	330	AFE_0342	ACK79883.1	null	rplF	-	5.078672971966623
283	2934	AFE_3087	ACK80350.1	null	-	-	5.074128457271143
284	1089	AFE_1133	ACK80478.1	null	-	-	5.072885815624379
285	790	AFE_0816	ACK78835.1	null	-	-	5.071265410839948
286	1246	AFE_1325	ACK80414.1	null	-	-	5.071265410839948
287	2814	AFE_2962	ACK78342.1	null	ctrC	-	5.068974037016896
288	2044	AFE_2160	ACK80731.1	null	-	-	5.068525627419818
289	2817	AFE_2965	ACK78032.1	null	-	-	5.06763839232092
290	2859	AFE_3007	ACK78478.1	null	-	-	5.065901316194301
291	334	AFE_0346	ACK79497.1	null	rplO	-	5.065050953598441
292	2653	AFE_2798	ACK79828.1	null	ogt-1	-	5.061650856124124
293	2366	AFE_2500	ACK80072.1	null	-	-	5.060971096470912
294	1228	AFE_1306	ACK79464.1	null	-	-	5.059108891979256
295	306	AFE_0318	ACK79753.1	null	rplL	-	5.058199848885587
296	1853	AFE_1961	ACK79301.1	null	-	-	5.05752743337756
297	1707	AFE_1804	ACK78380.1	null	-	-	5.052217508719687
298	2489	AFE_2626	ACK78925.1	null	nuoE	-	5.05154681621019
299	1740	AFE_1839	ACK79938.1	null	-	-	5.049841306546074
300	2943	AFE_3096	ACK79383.1	null	-	-	5.049263472449918
301	2176	AFE_2295	ACK80218.1	null	-	-	5.047075072591571
302	1613	AFE_1708	ACK79393.1	null	-	-	5.04556682695103
303	1315	AFE_1398	ACK78862.1	null	lepB	-	5.043909973291089
304	1497	AFE_1585	ACK79539.1	null	-	-	5.043814193217015
305	375	AFE_0394	ACK80917.1	null	rpsO	-	5.042399218183866
306	984	AFE_1026	ACK79337.1	null	-	-	5.041295800985071
307	978	AFE_1020	ACK79591.1	null	-	-	5.040216857992081
308	2429	AFE_2564	ACK79461.1	null	-	-	5.036326304486619
309	2663	AFE_2808	ACK78682.1	null	-	-	5.035162257274518
310	2390	AFE_2525	ACK78300.1	null	-	-	5.032376646136219
311	2984	AFE_3137	ACK77852.1	null	-	-	5.029250703967975
312	3010	AFE_3163	ACK79603.1	null	-	-	5.026494934674028
313	1470	AFE_1557	ACK79425.1	null	-	-	5.019661258242032
314	480	AFE_0501	ACK78178.1	null	-	-	5.018684432950466
315	843	AFE_0875	ACK80417.1	null	-	-	5.01773251373993
316	1325	AFE_1408	ACK80834.1	null	hslO	-	5.016804560130937
317	877	AFE_0914	ACK79339.1	null	hup	-	5.008666295899634
318	1462	AFE_1549	ACK80377.1	null	-	-	5.005243478222744
319	2642	AFE_2786	ACK78137.1	null	-	-	5.003973730516229
320	126	AFE_0131	ACK79358.1	null	-	-	5.000097013222759
321	1891	AFE_2000	ACK79053.1	null	-	-	4.999916295113167
322	2524	AFE_2662	ACK80431.1	null	-	-	4.999916295113167
323	1688	AFE_1785	ACK79978.1	null	-	-	4.999381062474462
324	180	AFE_0186	ACK78656.1	null	pilD	-	4.987676231626914
325	1498	AFE_1586	ACK78655.1	null	-	-	4.983773886406551
326	1632	AFE_1727	ACK79438.1	null	-	-	4.983773886406551
327	1609	AFE_1704	ACK78138.1	null	-	-	4.98121627392995
328	1181	AFE_1260	ACK79782.1	null	ssb-3	-	4.980057033585432
329	2290	AFE_2419	ACK78517.1	null	-	-	4.979467834479551
330	989	AFE_1031	ACK79302.1	null	-	-	4.975538515896839
331	213	AFE_0221	ACK79449.1	null	sspA	-	4.972163216156838
332	277	AFE_0285	ACK79503.1	null	rplU	-	4.972163216156838
333	279	AFE_0287	ACK79050.1	null	-	-	4.971758154852334
334	648	AFE_0675	ACK78248.1	null	iscA	-	4.971108357714107
335	1210	AFE_1289	ACK78491.1	null	-	-	4.968370296091449
336	3072	AFE_3234	ACK78625.1	null	-	-	4.958790607663612
337	1276	AFE_1355	ACK79649.1	null	-	-	4.958038582819621
338	1837	AFE_1943	ACK80622.1	null	-	-	4.956884582443843
339	75	AFE_0076	ACK80590.1	null	-	-	4.955620005028142
340	608	AFE_0634	ACK80492.1	null	cyoD	-	4.944021416767966
341	759	AFE_0786	ACK77916.1	null	-	-	4.944021416767966
342	795	AFE_0823	ACK77866.1	null	-	-	4.944021416767966
343	851	AFE_0888	ACK80125.1	null	-	-	4.944021416767966
344	957	AFE_0999	ACK80167.1	null	-	-	4.944021416767966
345	968	AFE_1010	ACK79522.1	null	-	-	4.944021416767966
346	2268	AFE_2396	ACK79568.1	null	-	-	4.944021416767966
347	2457	AFE_2592	ACK78553.1	null	-	-	4.944021416767966
348	2861	AFE_3009	ACK79791.1	null	-	-	4.944021416767966
349	2900	AFE_3048	ACK80773.1	null	tatA	-	4.944021416767966
350	2987	AFE_3140	ACK80484.1	null	-	-	4.944021416767966
351	355	AFE_0367	ACK79101.1	null	-	-	4.932332709583423
352	2661	AFE_2806	ACK79190.1	null	-	-	4.930595341559081
353	1578	AFE_1671	ACK78359.1	null	-	-	4.92850529361328
354	2820	AFE_2968	ACK79859.1	null	-	-	4.927468658226349
355	3065	AFE_3224	ACK79759.1	null	-	-	4.924126758149021
356	1335	AFE_1422	ACK79484.1	null	-	-	4.922890532746294
357	348	AFE_0360	ACK78297.1	null	-	-	4.920765394255918
358	245	AFE_0253	ACK79343.1	null	-	-	4.920385056200712
359	1403	AFE_1490	ACK79995.1	null	-	-	4.917573558608466
360	2780	AFE_2927	ACK80104.1	null	-	-	4.916568811756324
361	923	AFE_0964	ACK79540.1	null	-	-	4.91320279364531
362	1095	AFE_1138	ACK80254.1	null	-	-	4.912358836257674
363	1569	AFE_1662	ACK79252.1	null	-	-	4.912358836257674
364	473	AFE_0492	ACK78607.1	null	ppa	-	4.910717193757971
365	776	AFE_0803	ACK80512.1	null	-	-	4.906623773184732
366	1219	AFE_1298	ACK79507.1	null	-	-	4.900418362166043
367	2371	AFE_2505	ACK80275.1	null	-	-	4.893488740601895
368	142	AFE_0149	ACK79061.1	null	-	-	4.890781172081582
369	499	AFE_0522	ACK78657.1	null	-	-	4.888318911317085
370	1200	AFE_1279	ACK80949.1	null	-	-	4.88729873549598
371	2594	AFE_2733	ACK80215.1	null	-	-	4.886546857708724
372	520	AFE_0543	ACK77997.1	null	groES	-	4.884166681554438
373	1622	AFE_1718	ACK78229.1	null	-	-	4.884166681554438
374	2339	AFE_2471	ACK79350.1	null	-	-	4.884166681554438
375	93	AFE_0097	ACK78278.1	null	-	-	4.883750687080521
376	1894	AFE_2004	ACK80457.1	null	-	-	4.88332887007923
377	2959	AFE_3112	ACK78502.1	null	resB	-	4.883197889878847
378	2980	AFE_3133	ACK80719.1	null	-	-	4.8799666278120934
379	1087	AFE_1130	ACK78941.1	null	-	-	4.874020562473177
380	934	AFE_0975	ACK78180.1	null	moaD	-	4.8722833716684715
381	1208	AFE_1287	ACK79320.1	null	-	-	4.871382039091999
382	772	AFE_0799	ACK79472.1	null	-	-	4.866926322380306
383	1016	AFE_1059	ACK80245.1	null	-	-	4.865813919929116
384	630	AFE_0657	ACK80888.1	null	trx	-	4.864377449157186
385	1443	AFE_1530	ACK78943.1	null	-	-	4.864377449157186
386	962	AFE_1004	ACK80665.1	null	-	-	4.863264986447966
387	578	AFE_0604	ACK79564.1	null	-	-	4.847328162152543
388	1227	AFE_1307	ACK80302.1	null	-	-	4.843634739181996
389	1898	AFE_2008	ACK80667.1	null	-	-	4.840643278748434
390	838	AFE_0869	ACK80732.1	null	-	-	4.8368095014833346
391	1892	AFE_2001	ACK78587.1	null	-	-	4.836142726283928
392	1271	AFE_1350	ACK78675.1	null	-	-	4.835467607007744
393	201	AFE_0207	ACK78383.1	null	ftsW	-	4.834091701890486
394	2976	AFE_3129	ACK78764.1	null	-	-	4.833858986815065
395	774	AFE_0801	ACK78316.1	null	-	-	4.831232554204935
396	2415	AFE_2550	ACK78586.1	null	sdhC	-	4.830864671330158
397	2647	AFE_2792	ACK80076.1	null	-	-	4.82665370978214
398	2514	AFE_2652	ACK78454.1	null	-	-	4.825043697042356
399	44	AFE_0045	ACK78115.1	null	-	-	4.824497167318071
400	1390	AFE_1477	ACK80221.1	null	fixX	-	4.823806905120731
401	1300	AFE_1382	ACK78647.1	null	-	-	4.823388908469462
402	2141	AFE_2258	ACK80246.1	null	-	-	4.818696071459709
403	2659	AFE_2804	ACK80610.1	null	-	-	4.818396867929157
404	2336	AFE_2468	ACK79139.1	null	-	-	4.814373085041362
405	2791	AFE_2939	ACK78353.1	null	-	-	4.814373085041362
406	760	AFE_0787	ACK78404.1	null	-	-	4.805220126820124
407	131	AFE_0136	ACK78083.1	null	-	-	4.805023870708968
408	2319	AFE_2450	ACK79852.1	null	-	-	4.8016005390643866
409	339	AFE_0351	ACK80152.1	null	rpsM	-	4.7992231039177895
410	849	AFE_0883	ACK80609.1	null	-	-	4.798004380526147
411	2306	AFE_2435	ACK80645.1	null	-	-	4.796764974510179
412	1405	AFE_1492	ACK77995.1	null	-	-	4.795881381867437
413	1225	AFE_1304	ACK79437.1	null	-	-	4.794221972980011
414	2003	AFE_2117	ACK78892.1	null	-	-	4.792477292278283
415	854	AFE_0890	ACK78714.1	null	-	-	4.791052022271615
416	2191	AFE_2311	ACK78220.1	null	-	-	4.791052022271615
417	1645	AFE_1740	ACK80357.1	null	-	-	4.788752060474571
418	2352	AFE_2486	ACK78509.1	null	-	-	4.784951031470339
419	1117	AFE_1195	ACK78295.1	null	-	-	4.783106849970137
420	1783	AFE_1884	ACK78293.1	null	hfq	-	4.78250765070164
421	1648	AFE_1743	ACK79640.1	null	-	-	4.782249483303611
422	1871	AFE_1979	ACK80047.1	null	-	-	4.782249483303611
423	113	AFE_0118	ACK78403.1	null	-	-	4.78160044098222
424	2274	AFE_2402	ACK79597.1	null	-	-	4.78160044098222
425	2729	AFE_2874	ACK79940.1	null	-	-	4.78160044098222
426	300	AFE_0311	ACK77993.1	null	tuf-2	-	4.778980622371168
427	2477	AFE_2613	ACK80655.1	null	infC	-	4.778816640691566
428	1983	AFE_2095	ACK79049.1	null	-	-	4.7769071695573535
429	2014	AFE_2129	ACK80838.1	null	-	-	4.7769071695573535
430	2328	AFE_2459	ACK78974.1	null	-	-	4.7769071695573535
431	2634	AFE_2778	ACK80900.1	null	-	-	4.7736247456455425
432	2385	AFE_2520	ACK80098.1	null	-	-	4.772860684473599
433	2858	AFE_3006	ACK80282.1	null	-	-	4.771934721398496
434	1568	AFE_1661	ACK79429.1	null	-	-	4.76855655301622
435	1194	AFE_1273	ACK79353.1	null	-	-	4.766657435145331
436	162	AFE_0169	ACK79635.1	null	-	-	4.761046406701355
437	321	AFE_0333	ACK80315.1	null	rpsC	-	4.757506175454073
438	1060	AFE_1103	ACK79418.1	null	-	-	4.752897302665411
439	3036	AFE_3195	ACK78822.1	null	-	-	4.7509784752046755
440	1670	AFE_1767	ACK78865.1	null	-	-	4.750862322418317
441	991	AFE_1033	ACK80444.1	null	-	-	4.749625822512258
442	953	AFE_0995	ACK79857.1	null	-	-	4.749236165098422
443	839	AFE_0870	ACK80144.1	null	-	-	4.748688014520424
444	2843	AFE_2991	ACK79831.1	null	-	-	4.748688014520424
445	2518	AFE_2656	ACK79352.1	null	-	-	4.747516985852773
446	498	AFE_0521	ACK80913.1	null	-	-	4.745333249920789
447	906	AFE_0946	ACK80121.1	null	-	-	4.745333249920789
448	1127	AFE_1205	ACK77867.1	null	-	-	4.745070414680236
449	313	AFE_0325	ACK78942.1	null	tuf-1	-	4.743859978161147
450	2787	AFE_2934	ACK79263.1	null	-	-	4.743419250625039
451	789	AFE_0817	ACK79094.1	null	-	-	4.743198158684002
452	686	AFE_0713	ACK79979.1	null	hypC-1	-	4.739822352103575
453	3020	AFE_3175	ACK80711.1	null	-	-	4.739373649236195
454	322	AFE_0334	ACK79285.1	null	rplP	-	4.738995213064659
455	2326	AFE_2458	ACK79238.1	null	-	-	4.737531491065343
456	2179	AFE_2298	ACK78126.1	null	-	-	4.73621275899418
457	879	AFE_0919	ACK80765.1	null	-	-	4.731656687306953
458	1238	AFE_1317	ACK79329.1	null	-	-	4.7298880081047585
459	2325	AFE_2457	ACK79788.1	null	-	-	4.729033999333595
460	2922	AFE_3070	ACK78246.1	null	pdhA	-	4.72796867661473
461	2775	AFE_2922	ACK80454.1	null	-	-	4.722508756131908
462	1576	AFE_1669	ACK79686.1	null	-	-	4.721901273775332
463	76	AFE_0077	ACK78680.1	null	-	-	4.720058684471056
464	508	AFE_0531	ACK80730.1	null	-	-	4.719281892090988
465	487	AFE_0508	ACK78871.1	null	-	-	4.718537366337042
466	807	AFE_0834	ACK80490.1	null	-	-	4.718537366337042
467	2270	AFE_2398	ACK78124.1	null	-	-	4.718537366337042
468	645	AFE_0672	ACK79230.1	null	iscR	-	4.717505131837672
469	928	AFE_0969	ACK79680.1	null	-	-	4.712051386781031
470	1050	AFE_1092	ACK77963.1	null	-	-	4.711374378361198
471	1786	AFE_1887	ACK80706.1	null	hflC	-	4.710592186806658
472	2738	AFE_2884	ACK80195.1	null	-	-	4.709011931165584
473	775	AFE_0802	ACK78993.1	null	-	-	4.707495000000936
474	2211	AFE_2332	ACK80430.1	null	-	-	4.706037662044222
475	2916	AFE_3064	ACK78841.1	null	gshA	-	4.704810338385186
476	2930	AFE_3078	ACK80253.1	null	-	-	4.702471189759674
477	2470	AFE_2605	ACK79046.1	null	-	-	4.702307112115849
478	1350	AFE_1437	ACK79453.1	null	pstC-2	-	4.701264731148133
479	2836	AFE_2984	ACK78292.1	null	-	-	4.699857614889675
480	2819	AFE_2967	ACK78231.1	null	-	-	4.696945619961056
481	351	AFE_0363	ACK77895.1	null	-	-	4.696201223577338
482	2277	AFE_2406	ACK80853.1	null	-	-	4.695556294609859
483	149	AFE_0155	ACK80239.1	null	-	-	4.69194837109583
484	1980	AFE_2092	ACK78357.1	null	-	-	4.690722354984885
485	3075	AFE_3237	ACK79827.1	null	-	-	4.690475720644327
486	2883	AFE_3031	ACK79559.1	null	-	-	4.689961943834563
487	1731	AFE_1828	ACK80425.1	null	-	-	4.689557523766367
488	690	AFE_0717	ACK80829.1	null	hypA-1	-	4.685952792398522
489	2633	AFE_2777	ACK79434.1	null	-	-	4.684613281810006
490	24	AFE_0025	ACK78604.1	null	-	-	4.684409112887492
491	622	AFE_0648	ACK78416.1	null	-	-	4.683630334187286
492	316	AFE_0328	ACK79373.1	null	rplD	-	4.683383433450001
493	709	AFE_0736	ACK78191.1	null	-	-	4.681406019998358
494	2813	AFE_2961	ACK80086.1	null	-	-	4.678857851618707
495	3005	AFE_3158	ACK80199.1	null	htpG	-	4.675992330658395
496	514	AFE_0537	ACK79243.1	null	-	-	4.675518605365383
497	1999	AFE_2113	ACK78588.1	null	-	-	4.672215907028482
498	2486	AFE_2623	ACK79075.1	null	nuoH	-	4.672215907028482
499	812	AFE_0839	ACK80619.1	null	-	-	4.670071601549882
500	1471	AFE_1559	ACK78704.1	null	-	-	4.669349303363909
501	3110	AFE_3272	ACK78857.1	null	-	-	4.669349303363909
502	1096	AFE_1140	ACK78133.1	null	-	-	4.668768719826479
503	1802	AFE_1904	ACK80908.1	null	rpmF	-	4.667893233244776
504	1920	AFE_2031	ACK80351.1	null	-	-	4.6665592124113875
505	1065	AFE_1108	ACK79719.1	null	-	-	4.666125465103777
506	557	AFE_0581	ACK78111.1	null	-	-	4.663431013161638
507	1614	AFE_1709	ACK80340.1	null	-	-	4.663431013161638
508	2851	AFE_2999	ACK78274.1	null	-	-	4.663431013161638
509	1518	AFE_1610	ACK78995.1	null	-	-	4.660935822838996
510	2049	AFE_2165	ACK79928.1	null	-	-	4.658822387169645
511	13	AFE_0014	ACK79261.1	null	-	-	4.6583959122924465
512	492	AFE_0514	ACK77965.1	null	-	-	4.656460904538377
513	936	AFE_0977	ACK80396.1	null	-	-	4.648249849731362
514	1183	AFE_1262	ACK79798.1	null	-	-	4.646974425563697
515	3109	AFE_3271	ACK78209.1	null	-	-	4.638001444698611
516	801	AFE_0828	ACK79785.1	null	-	-	4.636692285237045
517	2070	AFE_2186	ACK78735.1	null	lgt	-	4.635516485884632
518	871	AFE_0908	ACK78985.1	null	pyrE	-	4.6333088538119505
519	1138	AFE_1216	ACK79697.1	null	-	-	4.630722058163053
520	1448	AFE_1535	ACK78450.1	null	-	-	4.627124506502667
521	2627	AFE_2771	ACK78165.1	null	-	-	4.625716678200268
522	1858	AFE_1966	ACK78103.1	null	-	-	4.625204184512215
523	2483	AFE_2620	ACK78904.1	null	nuoK	-	4.624741529335907
524	2259	AFE_2385	ACK78395.1	null	-	-	4.621075128800329
525	2926	AFE_3074	ACK79619.1	null	rpsI	-	4.616925633957586
526	2730	AFE_2875	ACK78098.1	null	-	-	4.616720199744139
527	1496	AFE_1584	ACK80433.1	null	-	-	4.607003288958125
528	2649	AFE_2794	ACK79346.1	null	-	-	4.6055284812723585
529	605	AFE_0631	ACK79544.1	null	cyoA	-	4.605349334453506
530	2345	AFE_2477	ACK80097.1	null	kdpA-1	-	4.604575065995584
531	2421	AFE_2556	ACK79404.1	null	-	-	4.604545565012478
532	2330	AFE_2462	ACK80561.1	null	glnB-1	-	4.604126097955137
533	2370	AFE_2504	ACK78888.1	null	-	-	4.602790932209153
534	2626	AFE_2769	ACK79173.1	null	-	-	4.602044639175591
535	494	AFE_0516	ACK78256.1	null	-	-	4.595954906248169
536	3144	AFE_3306	ACK79158.1	null	-	-	4.595954906248169
537	2404	AFE_2539	ACK80915.1	null	-	-	4.5931433305362
538	1055	AFE_1098	ACK80552.1	null	-	-	4.5917204728333
539	1024	AFE_1067	ACK78317.1	null	-	-	4.590569816453619
540	2792	AFE_2940	ACK79056.1	null	-	-	4.59047179209807
541	1107	AFE_1150	ACK80449.1	null	-	-	4.58852398392029
542	2591	AFE_2730	ACK78596.1	null	petB-2	-	4.586025476354764
543	2728	AFE_2873	ACK80631.1	null	-	-	4.585172441364847
544	346	AFE_0358	ACK80265.1	null	radC	-	4.584018838918105
545	2640	AFE_2785	ACK79508.1	null	-	-	4.582032833124631
546	2593	AFE_2732	ACK79288.1	null	iro	-	4.577053283818273
547	1828	AFE_1934	ACK79878.1	null	hisS	-	4.576938731199436
548	1512	AFE_1603	ACK78431.1	null	-	-	4.576521156282777
549	1142	AFE_1221	ACK79180.1	null	-	-	4.576313801657057
550	2581	AFE_2719	ACK80872.1	null	-	-	4.576313801657057
551	1075	AFE_1118	ACK79904.1	null	-	-	4.575841671623455
552	927	AFE_0968	ACK79006.1	null	-	-	4.573702027425862
553	1991	AFE_2104	ACK79869.1	null	-	-	4.568211094208656
554	677	AFE_0704	ACK78571.1	null	-	-	4.565639745130899
555	1330	AFE_1416	ACK79925.1	null	-	-	4.565639745130899
556	225	AFE_0233	ACK79770.1	null	-	-	4.565256221754912
557	607	AFE_0633	ACK77850.1	null	cyoC	-	4.562777818206288
558	158	AFE_0164	ACK77858.1	null	-	-	4.561475810399437
559	396	AFE_0415	ACK80354.1	null	-	-	4.560067437970891
560	947	AFE_0988	ACK79737.1	null	-	-	4.559359364667283
561	1856	AFE_1964	ACK79129.1	null	-	-	4.558539112329003
562	2362	AFE_2496	ACK78749.1	null	-	-	4.556765879934771
563	1389	AFE_1476	ACK79666.1	null	-	-	4.555339203658367
564	2299	AFE_2428	ACK79900.1	null	-	-	4.551568842434015
565	2132	AFE_2249	ACK78192.1	null	-	-	4.545697451703984
566	788	AFE_0815	ACK80052.1	null	-	-	4.545213702833875
567	815	AFE_0842	ACK78530.1	null	-	-	4.5450117946946245
568	2789	AFE_2936	ACK80647.1	null	-	-	4.541547883533624
569	1943	AFE_2054	ACK79825.1	null	-	-	4.539700565710685
570	2485	AFE_2622	ACK80809.1	null	nuoI	-	4.536834926666472
571	889	AFE_0929	ACK80806.1	null	pgpA	-	4.5344369205740085
572	1476	AFE_1564	ACK79377.1	null	-	-	4.5331170051586716
573	2958	AFE_3111	ACK78033.1	null	petC-1	-	4.532822537528771
574	2719	AFE_2864	ACK77918.1	null	-	-	4.532054947983917
575	1870	AFE_1978	ACK78681.1	null	-	-	4.531951039404341
576	880	AFE_0920	ACK80313.1	null	-	-	4.5318669574494335
577	2692	AFE_2837	ACK79099.1	null	-	-	4.531521863328595
578	2494	AFE_2632	ACK78840.1	null	secG	-	4.528565126272074
579	2721	AFE_2866	ACK80779.1	null	-	-	4.528139280795571
580	1600	AFE_1693	ACK79159.1	null	-	-	4.527245152054387
581	792	AFE_0819	ACK79681.1	null	-	-	4.527070848229624
582	1616	AFE_1711	ACK80790.1	null	-	-	4.525996926586758
583	911	AFE_0952	ACK79868.1	null	-	-	4.525565811529168
584	2311	AFE_2441	ACK80700.1	null	-	-	4.525565811529168
585	2221	AFE_2344	ACK78984.1	null	-	-	4.523135083916396
586	1021	AFE_1064	ACK80421.1	null	-	-	4.521257205796544
587	1156	AFE_1235	ACK78797.1	null	-	-	4.521257205796544
588	2636	AFE_2780	ACK79391.1	null	-	-	4.519435727035285
589	600	AFE_0626	ACK80198.1	null	leuD	-	4.517483177468463
590	944	AFE_0985	ACK79980.1	null	-	-	4.516404802378947
591	1059	AFE_1102	ACK80301.1	null	-	-	4.514946287157947
592	2322	AFE_2454	ACK77890.1	null	-	-	4.514508562821083
593	2481	AFE_2618	ACK79846.1	null	nuoM	-	4.514119834712975
594	506	AFE_0529	ACK78494.1	null	-	-	4.51312389163281
595	1431	AFE_1518	ACK80487.1	null	-	-	4.508811009155256
596	422	AFE_0441	ACK80092.1	null	rfbB	-	4.507719304484086
597	2231	AFE_2355	ACK78311.1	null	purC	-	4.507661695053002
598	2258	AFE_2384	ACK80222.1	null	-	-	4.5069088760330684
599	2266	AFE_2393	ACK79562.1	null	-	-	4.506071469904561
600	395	AFE_0414	ACK78116.1	null	-	-	4.5020051007895345
601	1790	AFE_1892	ACK80468.1	null	-	-	4.500891450259934
602	1198	AFE_1277	ACK79580.1	null	-	-	4.497642582179686
603	2646	AFE_2791	ACK80477.1	null	-	-	4.496290967459647
604	556	AFE_0580	ACK80163.1	null	-	-	4.496000273432833
605	1018	AFE_1062	ACK80378.1	null	-	-	4.495725383340586
606	1123	AFE_1201	ACK78836.1	null	tnsA-1	-	4.495339971783284
607	3082	AFE_3244	ACK78895.1	null	pabA	-	4.495041134629768
608	985	AFE_1027	ACK78484.1	null	-	-	4.494760614172378
609	511	AFE_0534	ACK78713.1	null	ahcY	-	4.494302171954852
610	2769	AFE_2916	ACK79048.1	null	amt-1	-	4.493901078610351
611	223	AFE_0231	ACK77853.1	null	-	-	4.492459038154924
612	2996	AFE_3149	ACK79083.1	null	coxA	-	4.492126393269895
613	1487	AFE_1575	ACK80620.1	null	-	-	4.491606129913116
614	290	AFE_0298	ACK78922.1	null	ribE	-	4.489874003922567
615	3040	AFE_3199	ACK78983.1	null	tnsA-2	-	4.489013321554303
616	2850	AFE_2998	ACK80293.1	null	-	-	4.48643132483635
617	337	AFE_0349	ACK79089.1	null	infA	-	4.485887756316911
618	1031	AFE_1074	ACK80231.1	null	-	-	4.485887756316911
619	1316	AFE_1399	ACK80557.1	null	-	-	4.485887756316911
620	3016	AFE_3170	ACK79974.1	null	-	-	4.483086938462652
621	2501	AFE_2639	ACK78160.1	null	nrdB	-	4.481319028043186
622	2165	AFE_2282	ACK80690.1	null	phnK	-	4.479212174154971
623	447	AFE_0466	ACK78864.1	null	glnA	-	4.477598132082992
624	1475	AFE_1563	ACK79595.1	null	-	-	4.475309776303335
625	2386	AFE_2521	ACK80820.1	null	-	-	4.473499269020366
626	2170	AFE_2287	ACK78947.1	null	-	-	4.472015277806301
627	733	AFE_0760	ACK77828.1	null	-	-	4.4716747690861425
628	2842	AFE_2990	ACK78417.1	null	-	-	4.471243423929156
629	1244	AFE_1323	ACK78695.1	null	-	-	4.4706550521744575
630	956	AFE_0998	ACK78376.1	null	-	-	4.469836114225068
631	982	AFE_1024	ACK80002.1	null	-	-	4.468201885334303
632	1240	AFE_1319	ACK78465.1	null	-	-	4.467051230306906
633	813	AFE_0840	ACK79953.1	null	-	-	4.466930903917224
634	737	AFE_0764	ACK78362.1	null	-	-	4.466197175593153
635	1937	AFE_2047	ACK79115.1	null	-	-	4.464862571517519
636	1176	AFE_1255	ACK79210.1	null	-	-	4.464015441019925
637	29	AFE_0030	ACK78737.1	null	-	-	4.462750261729162
638	1800	AFE_1902	ACK80472.1	null	yihY	-	4.462750261729162
639	46	AFE_0047	ACK80236.1	null	-	-	4.462270932773434
640	842	AFE_0873	ACK78471.1	null	-	-	4.46042465839318
641	925	AFE_0966	ACK79997.1	null	-	-	4.457042097990717
642	1454	AFE_1541	ACK80400.1	null	-	-	4.455904076907088
643	1563	AFE_1656	ACK80939.1	null	-	-	4.455529800816931
644	1521	AFE_1613	ACK80910.1	null	-	-	4.454018093076226
645	2915	AFE_3063	ACK78181.1	null	gshB	-	4.452623193696992
646	320	AFE_0332	ACK77893.1	null	rplV	-	4.450833180703517
647	1098	AFE_1141	ACK77833.1	null	-	-	4.447408718097582
648	762	AFE_0789	ACK78648.1	null	-	-	4.445948706592575
649	3006	AFE_3160	ACK79081.1	null	-	-	4.441822654782779
650	2975	AFE_3128	ACK77973.1	null	-	-	4.439632485359611
651	2298	AFE_2427	ACK80063.1	null	-	-	4.437929881580413
652	1269	AFE_1348	ACK79762.1	null	-	-	4.4367234290255695
653	2931	AFE_3079	ACK78208.1	null	-	-	4.436014284442537
654	866	AFE_0903	ACK79870.1	null	rpsA	-	4.434239500041816
655	2275	AFE_2405	ACK78937.1	null	-	-	4.433912266108548
656	2788	AFE_2935	ACK79569.1	null	-	-	4.432578290247182
657	2327	AFE_2460	ACK78535.1	null	-	-	4.431976702961409
658	2016	AFE_2131	ACK78901.1	null	-	-	4.431341928631308
659	1122	AFE_1200	ACK78217.1	null	-	-	4.429649711024436
660	2986	AFE_3139	ACK77875.1	null	-	-	4.429224356772369
661	247	AFE_0255	ACK79888.1	null	-	-	4.427352834603246
662	1703	AFE_1800	ACK79710.1	null	-	-	4.426442386017921
663	2364	AFE_2498	ACK78386.1	null	-	-	4.4249319638429565
664	293	AFE_0301	ACK79909.1	null	nusB	-	4.42433617919194
665	1199	AFE_1278	ACK80466.1	null	-	-	4.42433617919194
666	1417	AFE_1504	ACK78100.1	null	-	-	4.42322610122408
667	115	AFE_0120	ACK78611.1	null	-	-	4.422540626067888
668	1440	AFE_1526	ACK78746.1	null	-	-	4.421738630630779
669	644	AFE_0671	ACK80553.1	null	cysE-2	-	4.418455107981588
670	2002	AFE_2116	ACK78073.1	null	-	-	4.418234744238873
671	735	AFE_0761	ACK80138.1	null	-	-	4.417771742990612
672	2353	AFE_2487	ACK79839.1	null	-	-	4.414172544218071
673	2977	AFE_3130	ACK79476.1	null	-	-	4.414172544218071
674	1434	AFE_1521	ACK79570.1	null	nifD	-	4.411424128906938
675	1657	AFE_1753	ACK78640.1	null	kup	-	4.411084645883421
676	352	AFE_0364	ACK79766.1	null	-	-	4.410511910053282
677	2171	AFE_2288	ACK78476.1	null	-	-	4.410511910053282
678	2690	AFE_2835	ACK78766.1	null	-	-	4.409995398962967
679	2468	AFE_2603	ACK80211.1	null	-	-	4.407528312145195
680	2153	AFE_2270	ACK79001.1	null	-	-	4.404481993679831
681	1823	AFE_1929	ACK80230.1	null	ndk	-	4.403605281470912
682	3122	AFE_3284	ACK80584.1	null	isp1	-	4.402295821156532
683	1501	AFE_1589	ACK78406.1	null	dinJ	-	4.394266927758205
684	2442	AFE_2577	ACK78632.1	null	-	-	4.392783846896294
685	2731	AFE_2876	ACK78046.1	null	-	-	4.392609979803748
686	1687	AFE_1784	ACK80725.1	null	-	-	4.391989509608099
687	2351	AFE_2485	ACK79836.1	null	-	-	4.391360730763189
688	1365	AFE_1452	ACK80733.1	null	-	-	4.390864185647289
689	1299	AFE_1380	ACK78034.1	null	-	-	4.389602288169649
690	657	AFE_0684	ACK79103.1	null	-	-	4.388541867167442
691	146	AFE_0152	ACK79663.1	null	-	-	4.387969197459497
692	1170	AFE_1249	ACK79897.1	null	-	-	4.385455627716081
693	875	AFE_0912	ACK80185.1	null	lon-1	-	4.384653913673148
694	1903	AFE_2013	ACK79367.1	null	-	-	4.382455735617785
695	40	AFE_0041	ACK80479.1	null	-	-	4.380184690407353
696	1043	AFE_1086	ACK80944.1	null	-	-	4.378469375917674
697	324	AFE_0336	ACK79290.1	null	rpS17	-	4.377653228883568
698	1555	AFE_1648	ACK80794.1	null	-	-	4.375960844208299
699	1364	AFE_1451	ACK80276.1	null	-	-	4.37414450716756
700	2111	AFE_2228	ACK80187.1	null	kdpE	-	4.373260558163275
701	1064	AFE_1107	ACK78650.1	null	-	-	4.371781231580667
702	1733	AFE_1831	ACK78273.1	null	-	-	4.371781231580667
703	2644	AFE_2789	ACK77864.1	null	-	-	4.370700556989592
704	145	AFE_0151	ACK78122.1	null	-	-	4.36922741570743
705	2124	AFE_2241	ACK78718.1	null	-	-	4.36922741570743
706	958	AFE_1000	ACK79363.1	null	-	-	4.366324733162699
707	98	AFE_0102	ACK79553.1	null	-	-	4.363760857955611
708	1593	AFE_1686	ACK79436.1	null	cscB	-	4.3596662227974265
709	1013	AFE_1056	ACK79338.1	null	-	-	4.358892071413722
710	2133	AFE_2250	ACK80346.1	null	-	-	4.356518741043401
711	1265	AFE_1344	ACK79853.1	null	-	-	4.356380368750793
712	1976	AFE_2088	ACK78636.1	null	-	-	4.35462444117491
713	1233	AFE_1312	ACK78120.1	null	-	-	4.353941339451356
714	2281	AFE_2410	ACK79931.1	null	-	-	4.353941339451356
715	307	AFE_0319	ACK77964.1	null	-	-	4.352511504845231
716	1793	AFE_1895	ACK78997.1	null	-	-	4.351132365448647
717	3026	AFE_3183	ACK78067.1	null	-	-	4.351132365448647
718	1011	AFE_1054	ACK79551.1	null	-	-	4.350387099602339
719	1352	AFE_1439	ACK79265.1	null	pstB	-	4.350353785356787
720	2166	AFE_2283	ACK79750.1	null	phnL	-	4.349801272344792
721	148	AFE_0154	ACK78780.1	null	-	-	4.348906587712843
722	302	AFE_0314	ACK79341.1	null	nusG	-	4.348515757989336
723	1987	AFE_2099	ACK77847.1	null	-	-	4.348515757989336
724	2076	AFE_2192	ACK80679.1	null	-	-	4.347634521959609
725	2241	AFE_2366	ACK78900.1	null	-	-	4.3476186530386265
726	331	AFE_0343	ACK80360.1	null	rplR	-	4.343785671665663
727	780	AFE_0807	ACK80786.1	null	-	-	4.343785671665663
728	2539	AFE_2677	ACK78949.1	null	-	-	4.343785671665663
729	2631	AFE_2775	ACK80815.1	null	-	-	4.343785671665663
730	2884	AFE_3032	ACK79236.1	null	-	-	4.3425679895098135
731	529	AFE_0552	ACK80637.1	null	-	-	4.337140017221363
732	224	AFE_0232	ACK80436.1	null	-	-	4.329767441160411
733	25	AFE_0026	ACK79489.1	null	-	-	4.329631934025693
734	524	AFE_0547	ACK79494.1	null	ilvE	-	4.329279175643503
735	1897	AFE_2007	ACK80611.1	null	-	-	4.32913630610541
736	1542	AFE_1635	ACK79593.1	null	-	-	4.328969541524411
737	1124	AFE_1202	ACK80932.1	null	tnsB-1	-	4.327982276039972
738	1022	AFE_1065	ACK77851.1	null	-	-	4.3253341002966135
739	1049	AFE_1093	ACK78401.1	null	-	-	4.32478014615835
740	2876	AFE_3024	ACK80294.1	null	yfiA	-	4.324093948323421
741	1347	AFE_1434	ACK78651.1	null	phoB	-	4.323184865106003
742	967	AFE_1009	ACK80205.1	null	-	-	4.322394846737053
743	554	AFE_0577	ACK80343.1	null	-	-	4.321325624835142
744	2857	AFE_3005	ACK80223.1	null	-	-	4.321195334939875
745	1189	AFE_1269	ACK79994.1	null	-	-	4.3209626397471474
746	1647	AFE_1742	ACK79313.1	null	-	-	4.316330239085557
747	2665	AFE_2810	ACK80849.1	null	-	-	4.316002029027707
748	2369	AFE_2503	ACK80602.1	null	-	-	4.3145455960778065
749	1606	AFE_1700	ACK80318.1	null	-	-	4.313408165606215
750	228	AFE_0236	ACK80951.1	null	-	-	4.313063987244669
751	442	AFE_0461	ACK80880.1	null	-	-	4.312495276030986
752	2021	AFE_2136	ACK78272.1	null	pcm-1	-	4.311795409944827
753	359	AFE_0371	ACK80113.1	null	ispF	-	4.310189076850857
754	389	AFE_0408	ACK79581.1	null	-	-	4.309740781227099
755	2737	AFE_2883	ACK80248.1	null	-	-	4.309477202675954
756	999	AFE_1041	ACK79333.1	null	-	-	4.308461407253041
757	2432	AFE_2567	ACK78519.1	null	-	-	4.306598114128742
758	2835	AFE_2983	ACK79287.1	null	-	-	4.305637729842854
759	2928	AFE_3076	ACK80965.1	null	-	-	4.304880534146637
760	1830	AFE_1936	ACK77869.1	null	-	-	4.304458873918901
761	1741	AFE_1838	ACK79257.1	null	-	-	4.304159543383912
762	1883	AFE_1991	ACK80613.1	null	-	-	4.303607106126914
763	210	AFE_0219	ACK80673.1	null	-	-	4.302816264034543
764	1048	AFE_1091	ACK79065.1	null	-	-	4.301590229485308
765	1900	AFE_2010	ACK80464.1	null	-	-	4.299433423800006
766	1023	AFE_1066	ACK80154.1	null	-	-	4.298550595060043
767	1653	AFE_1748	ACK79016.1	null	-	-	4.2968911629854105
768	1121	AFE_1199	ACK79856.1	null	rnhA-1	-	4.296014938832876
769	1226	AFE_1305	ACK78971.1	null	-	-	4.296014938832876
770	1260	AFE_1339	ACK80941.1	null	-	-	4.296014938832876
771	2748	AFE_2894	ACK78674.1	null	-	-	4.296014938832876
772	2013	AFE_2127	ACK78961.1	null	secB	-	4.295441686559643
773	1103	AFE_1146	ACK79496.1	null	-	-	4.295303164346798
774	2919	AFE_3067	ACK79307.1	null	-	-	4.294637438736201
775	2655	AFE_2800	ACK79942.1	null	-	-	4.293427345372708
776	132	AFE_0137	ACK80323.1	null	-	-	4.289904973258069
777	1599	AFE_1692	ACK78724.1	null	cbbR	-	4.289588372219894
778	1832	AFE_1938	ACK79178.1	null	-	-	4.288849321622939
779	332	AFE_0344	ACK78168.1	null	rpsE	-	4.288742094461967
780	114	AFE_0119	ACK80087.1	null	-	-	4.285933889459987
781	1085	AFE_1128	ACK78086.1	null	-	-	4.285292324155356
782	2648	AFE_2793	ACK80413.1	null	-	-	4.285292324155356
783	3014	AFE_3168	ACK78560.1	null	-	-	4.283323588607744
784	874	AFE_0911	ACK79181.1	null	clpX	-	4.279091932308397
785	519	AFE_0542	ACK80015.1	null	groEL	-	4.278076563893404
786	764	AFE_0792	ACK79482.1	null	-	-	4.27715726358905
787	1030	AFE_1073	ACK78068.1	null	-	-	4.276690531279839
788	1063	AFE_1106	ACK77927.1	null	-	-	4.275844675077476
789	2441	AFE_2576	ACK79530.1	null	-	-	4.274723151179857
790	2847	AFE_2995	ACK78245.1	null	-	-	4.274723151179857
791	3017	AFE_3172	ACK80957.1	null	-	-	4.274723151179857
792	1411	AFE_1498	ACK79964.1	null	-	-	4.272718443061608
793	1849	AFE_1957	ACK79512.1	null	-	-	4.272643965611122
794	539	AFE_0562	ACK80192.1	null	-	-	4.272578784381518
795	1551	AFE_1644	ACK79306.1	null	-	-	4.270753636161918
796	3033	AFE_3192	ACK78579.1	null	-	-	4.270626854114704
797	2830	AFE_2978	ACK79596.1	null	-	-	4.269373977150301
798	2940	AFE_3093	ACK79347.1	null	-	-	4.268864953100769
799	1268	AFE_1347	ACK80403.1	null	-	-	4.268673045009337
800	1239	AFE_1318	ACK80180.1	null	-	-	4.2655466968747415
801	1432	AFE_1519	ACK78136.1	null	-	-	4.263939244698171
802	2905	AFE_3053	ACK80953.1	null	cbbQ-1	-	4.263213421935583
803	2187	AFE_2306	ACK78294.1	null	-	-	4.262672709870527
804	2670	AFE_2815	ACK80684.1	null	pepP	-	4.260946865496105
805	1558	AFE_1651	ACK79113.1	null	-	-	4.26004599237332
806	2154	AFE_2271	ACK78521.1	null	-	-	4.259237263861639
807	771	AFE_0798	ACK78594.1	null	-	-	4.259053316608326
808	532	AFE_0555	ACK77934.1	null	lspA	-	4.25855961096653
809	1708	AFE_1805	ACK79473.1	null	-	-	4.256117036631338
810	2771	AFE_2918	ACK80300.1	null	-	-	4.255537174414969
811	1412	AFE_1499	ACK80868.1	null	-	-	4.253634682039963
812	1988	AFE_2100	ACK80893.1	null	-	-	4.253558365284359
813	1169	AFE_1248	ACK79736.1	null	-	-	4.253061897943753
814	561	AFE_0587	ACK79138.1	null	-	-	4.250913818863144
815	2936	AFE_3089	ACK80703.1	null	panD	-	4.250568895659058
816	497	AFE_0520	ACK79431.1	null	clpA	-	4.248623222743747
817	1009	AFE_1052	ACK78213.1	null	-	-	4.248057978013706
818	1088	AFE_1131	ACK78721.1	null	-	-	4.248057978013706
819	2208	AFE_2330	ACK80871.1	null	-	-	4.246850715295077
820	1833	AFE_1939	ACK78303.1	null	pstS-1	-	4.24390512404718
821	2774	AFE_2920	ACK80825.1	null	-	-	4.243767379346005
822	419	AFE_0438	ACK79594.1	null	def-1	-	4.24170103590367
823	2889	AFE_3037	ACK78715.1	null	-	-	4.241302667400193
824	2779	AFE_2926	ACK80822.1	null	-	-	4.240415796825102
825	1944	AFE_2056	ACK79943.1	null	secF	-	4.2401842475509035
826	2051	AFE_2167	ACK80385.1	null	-	-	4.239984096315293
827	2676	AFE_2821	ACK79720.1	null	-	-	4.2398093622677715
828	694	AFE_0721	ACK78584.1	null	-	-	4.237608859985689
829	1056	AFE_1099	ACK79722.1	null	chpA	-	4.236792174415629
830	2492	AFE_2629	ACK79443.1	null	nuoB	-	4.235973613456391
831	1506	AFE_1596	ACK80616.1	null	-	-	4.233918964074962
832	1725	AFE_1822	ACK79617.1	null	-	-	4.231364479327192
833	1931	AFE_2042	ACK78701.1	null	-	-	4.231022503369508
834	1360	AFE_1447	ACK80766.1	null	frr	-	4.228688405907545
835	420	AFE_0439	ACK78616.1	null	-	-	4.228391451535205
836	716	AFE_0743	ACK78781.1	null	-	-	4.22702073646981
837	668	AFE_0694	ACK79743.1	null	-	-	4.225158702638629
838	1835	AFE_1941	ACK80116.1	null	pstC_1	-	4.224292552788493
839	1685	AFE_1782	ACK78826.1	null	-	-	4.223698104084719
840	1751	AFE_1851	ACK78058.1	null	-	-	4.223319404613318
841	342	AFE_0354	ACK79376.1	null	rpoA	-	4.222449831168886
842	1978	AFE_2090	ACK78094.1	null	-	-	4.222015446887199
843	595	AFE_0620	ACK79487.1	null	-	-	4.220887301272388
844	2886	AFE_3034	ACK78853.1	null	-	-	4.2198271681906
845	1848	AFE_1956	ACK80170.1	null	-	-	4.219198470208539
846	2226	AFE_2349	ACK78551.1	null	-	-	4.219198470208539
847	2993	AFE_3146	ACK80662.1	null	rus	-	4.219198470208539
848	1313	AFE_1396	ACK80869.1	null	-	-	4.217358972153199
849	1326	AFE_1412	ACK78328.1	null	-	-	4.216576387903501
850	1270	AFE_1349	ACK78426.1	null	-	-	4.216352891665171
851	85	AFE_0088	ACK78151.1	null	-	-	4.21435925871154
852	1256	AFE_1335	ACK80535.1	null	-	-	4.21245999714926
853	1878	AFE_1986	ACK79728.1	null	ppiB	-	4.210137619491867
854	474	AFE_0493	ACK80831.1	null	-	-	4.2069791243627765
855	2293	AFE_2422	ACK79761.1	null	-	-	4.205596162405708
856	1899	AFE_2009	ACK78253.1	null	-	-	4.205454754527908
857	1053	AFE_1096	ACK78527.1	null	-	-	4.204399818212282
858	292	AFE_0300	ACK78084.1	null	ribH	-	4.203495845354643
859	918	AFE_0958	ACK80902.1	null	-	-	4.202433854228431
860	2149	AFE_2266	ACK79134.1	null	-	-	4.20211614625551
861	441	AFE_0460	ACK79381.1	null	wrbA	-	4.201616345369317
862	824	AFE_0852	ACK79439.1	null	-	-	4.201616345369317
863	1887	AFE_1996	ACK78327.1	null	-	-	4.201616345369317
864	1111	AFE_1154	ACK80738.1	null	-	-	4.200885707191381
865	2416	AFE_2551	ACK79235.1	null	-	-	4.200809289612536
866	1901	AFE_2011	ACK78048.1	null	-	-	4.1997162909261165
867	3008	AFE_3161	ACK78392.1	null	-	-	4.199285911579381
868	1494	AFE_1582	ACK78045.1	null	-	-	4.198603467875527
869	1535	AFE_1627	ACK78261.1	null	-	-	4.198603467875527
870	2689	AFE_2834	ACK79047.1	null	-	-	4.196673531446382
871	2713	AFE_2858	ACK78446.1	null	arsB	-	4.196531927667631
872	2917	AFE_3065	ACK80529.1	null	citZ	-	4.195873877306139
873	2331	AFE_2463	ACK78510.1	null	-	-	4.194803118734868
874	2739	AFE_2885	ACK78771.1	null	-	-	4.193272205252297
875	286	AFE_0294	ACK79045.1	null	-	-	4.1919844738405745
876	1209	AFE_1288	ACK79415.1	null	-	-	4.190137752376523
877	1375	AFE_1462	ACK80035.1	null	accA	-	4.190037021604777
878	861	AFE_0898	ACK78629.1	null	hisC-2	-	4.189745333139617
879	2346	AFE_2478	ACK79331.1	null	-	-	4.187864840412492
880	53	AFE_0054	ACK80780.1	null	-	-	4.184689517488736
881	2355	AFE_2489	ACK79500.1	null	-	-	4.18392350469047
882	672	AFE_0699	ACK80332.1	null	cysB	-	4.183578855313778
883	2115	AFE_2232	ACK80401.1	null	kdpA-3	-	4.181984937840496
884	1397	AFE_1484	ACK78319.1	null	-	-	4.180115255419501
885	1646	AFE_1741	ACK78302.1	null	-	-	4.179986739814047
886	736	AFE_0763	ACK79669.1	null	-	-	4.176418257142606
887	2482	AFE_2619	ACK80128.1	null	nuoL	-	4.176342990138192
888	1407	AFE_1494	ACK79757.1	null	-	-	4.175917456752603
889	773	AFE_0800	ACK80801.1	null	-	-	4.175720099870683
890	2888	AFE_3036	ACK80067.1	null	-	-	4.1750868682641915
891	2213	AFE_2336	ACK78773.1	null	rpoD	-	4.173599240857316
892	2387	AFE_2522	ACK77998.1	null	-	-	4.173122484580796
893	1905	AFE_2015	ACK80571.1	null	-	-	4.172980359087397
894	1216	AFE_1295	ACK78990.1	null	-	-	4.171719592528829
895	310	AFE_0322	ACK78428.1	null	rpsL	-	4.171169649517451
896	3051	AFE_3210	ACK80608.1	null	-	-	4.171169649517451
897	2295	AFE_2424	ACK78074.1	null	-	-	4.169768757589605
898	78	AFE_0079	ACK79524.1	null	-	-	4.164955937161399
899	1723	AFE_1820	ACK78019.1	null	dapD	-	4.164156718901164
900	611	AFE_0636	ACK80892.1	null	-	-	4.163182770121633
901	398	AFE_0417	ACK79378.1	null	-	-	4.162545259982442
902	2718	AFE_2863	ACK78765.1	null	-	-	4.162069354191402
903	1106	AFE_1149	ACK79304.1	null	-	-	4.161936440826991
904	2491	AFE_2628	ACK79369.1	null	nuoC	-	4.16079746181676
905	1489	AFE_1577	ACK80149.1	null	-	-	4.159627956445978
906	79	AFE_0080	ACK79703.1	null	-	-	4.158195913527212
907	1	AFE_0001	ACK80376.1	null	dnaN	-	4.156986589026658
908	62	AFE_0063	ACK78734.1	null	ybgC	-	4.153728179341781
909	2139	AFE_2256	ACK77841.1	null	-	-	4.152824316102854
910	2157	AFE_2274	ACK80333.1	null	-	-	4.152739767588732
911	2117	AFE_2234	ACK80026.1	null	kdpC-2	-	4.151420741136286
912	252	AFE_0260	ACK77906.1	null	-	-	4.149631584369676
913	2396	AFE_2531	ACK77990.1	null	-	-	4.149099927463091
914	518	AFE_0541	ACK80772.1	null	-	-	4.1482037209293035
915	926	AFE_0967	ACK78377.1	null	-	-	4.147669737286267
916	1162	AFE_1242	ACK79097.1	null	-	-	4.147477498554285
917	144	AFE_0150	ACK78996.1	null	-	-	4.14653144602707
918	802	AFE_0829	ACK78556.1	null	-	-	4.14617992523995
919	1015	AFE_1058	ACK80968.1	null	-	-	4.144417710928525
920	1404	AFE_1491	ACK78967.1	null	-	-	4.143799114496307
921	840	AFE_0871	ACK78989.1	null	-	-	4.139564357458563
922	1857	AFE_1965	ACK79614.1	null	-	-	4.139564357458563
923	1402	AFE_1489	ACK78242.1	null	-	-	4.139203822426933
924	660	AFE_0687	ACK79488.1	null	-	-	4.138645382990442
925	1907	AFE_2018	ACK78585.1	null	-	-	4.138146127974612
926	2091	AFE_2207	ACK79560.1	null	-	-	4.1376872172495265
927	2393	AFE_2527	ACK79162.1	null	-	-	4.137182197727514
928	1223	AFE_1302	ACK78620.1	null	-	-	4.137085679198588
929	1201	AFE_1280	ACK78854.1	null	-	-	4.13548981836197
930	1517	AFE_1609	ACK78288.1	null	-	-	4.13548981836197
931	1010	AFE_1053	ACK78634.1	null	-	-	4.133905838256947
932	250	AFE_0258	ACK78024.1	null	-	-	4.133555442815922
933	2185	AFE_2304	ACK79493.1	null	-	-	4.132681983139987
934	834	AFE_0864	ACK78460.1	null	-	-	4.131599635814814
935	2513	AFE_2651	ACK80319.1	null	-	-	4.129000309735147
936	2750	AFE_2896	ACK78953.1	null	-	-	4.128868003230252
937	1422	AFE_1509	ACK79850.1	null	-	-	4.126556747779391
938	2845	AFE_2993	ACK77909.1	null	-	-	4.126304504753905
939	679	AFE_0706	ACK78605.1	null	-	-	4.125492945269294
940	885	AFE_0925	ACK80901.1	null	map	-	4.124689059389682
941	1492	AFE_1581	ACK80469.1	null	-	-	4.12414152431488
942	478	AFE_0499	ACK80799.1	null	-	-	4.122969785294303
943	1480	AFE_1568	ACK78733.1	null	-	-	4.120163528896265
944	1188	AFE_1267	ACK80105.1	null	-	-	4.119936359953964
945	1490	AFE_1578	ACK79141.1	null	-	-	4.119394149099557
946	15	AFE_0016	ACK78088.1	null	-	-	4.118094692393244
947	2068	AFE_2184	ACK79275.1	null	-	-	4.117843961412526
948	1942	AFE_2053	ACK78817.1	null	xfp	-	4.117462210229939
949	745	AFE_0772	ACK80292.1	null	-	-	4.117307007807541
950	426	AFE_0445	ACK80029.1	null	galU	-	4.117229835444835
951	2741	AFE_2887	ACK79452.1	null	-	-	4.1163993318373695
952	1778	AFE_1879	ACK79357.1	null	-	-	4.114014231896532
953	1797	AFE_1898	ACK77830.1	null	sod	-	4.1133829276418155
954	1860	AFE_1968	ACK79887.1	null	-	-	4.111909959052028
955	993	AFE_1035	ACK77879.1	null	-	-	4.11160711867505
956	1141	AFE_1220	ACK77868.1	null	-	-	4.111188820939525
957	1378	AFE_1465	ACK79612.1	null	dksA	-	4.110780081557499
958	2856	AFE_3004	ACK78926.1	null	-	-	4.110780081557499
959	2063	AFE_2179	ACK80592.1	null	sreC	-	4.107060997322547
960	1436	AFE_1523	ACK79125.1	null	-	-	4.10578353799388
961	2249	AFE_2376	ACK80657.1	null	-	-	4.104747475500284
962	2411	AFE_2546	ACK80709.1	null	-	-	4.104278561424301
963	1587	AFE_1680	ACK80576.1	null	-	-	4.101188413857677
964	1775	AFE_1876	ACK78923.1	null	ppk	-	4.100903665565385
965	2315	AFE_2445	ACK78856.1	null	-	-	4.100473018267053
966	1777	AFE_1878	ACK79729.1	null	-	-	4.100399465535344
967	573	AFE_0599	ACK78784.1	null	-	-	4.0994358506145225
968	2329	AFE_2461	ACK79659.1	null	-	-	4.0989488100402856
969	2419	AFE_2554	ACK79711.1	null	-	-	4.096255059374604
970	2420	AFE_2555	ACK78768.1	null	-	-	4.095842436976891
971	1788	AFE_1889	ACK79361.1	null	purA	-	4.095224399120628
972	1423	AFE_1510	ACK79143.1	null	-	-	4.095114366433115
973	2740	AFE_2886	ACK80969.1	null	-	-	4.094114631626693
974	869	AFE_0906	ACK79028.1	null	-	-	4.09360186617802
975	1739	AFE_1837	ACK80683.1	null	-	-	4.0928505599471405
976	1868	AFE_1976	ACK79424.1	null	xseB	-	4.0928505599471405
977	482	AFE_0503	ACK80158.1	null	-	-	4.092280514672232
978	1668	AFE_1764	ACK79990.1	null	-	-	4.092280514672232
979	905	AFE_0945	ACK80866.1	null	-	-	4.091514875514467
980	2608	AFE_2749	ACK79764.1	null	-	-	4.089514625882669
981	1057	AFE_1100	ACK77958.1	null	-	-	4.089018848366608
982	393	AFE_0412	ACK80569.1	null	-	-	4.088783807936381
983	1877	AFE_1985	ACK78599.1	null	-	-	4.088783807936381
984	1758	AFE_1858	ACK79428.1	null	-	-	4.0883372780724265
985	1553	AFE_1646	ACK80408.1	null	-	-	4.08797033804928
986	647	AFE_0674	ACK79756.1	null	iscU	-	4.086255325563923
987	728	AFE_0755	ACK79748.1	null	-	-	4.085041518058356
988	1331	AFE_1417	ACK78077.1	null	-	-	4.084865159122205
989	1652	AFE_1749	ACK78159.1	null	-	-	4.083401932701105
990	309	AFE_0321	ACK80911.1	null	rpoC	-	4.082691280432549
991	364	AFE_0377	ACK80824.1	null	-	-	4.0821504453975574
992	2414	AFE_2549	ACK78498.1	null	-	-	4.080647328527377
993	160	AFE_0166	ACK79294.1	null	-	-	4.0796228771883785
994	2288	AFE_2417	ACK79760.1	null	-	-	4.078336008760549
995	1442	AFE_1529	ACK80317.1	null	nifB	-	4.076965747638928
996	278	AFE_0286	ACK80903.1	null	-	-	4.075414659419572
997	2100	AFE_2216	ACK79013.1	null	-	-	4.075414659419572
998	2530	AFE_2668	ACK78286.1	null	-	-	4.075414659419572
999	2667	AFE_2812	ACK79063.1	null	-	-	4.075414659419572
1000	2979	AFE_3132	ACK78978.1	null	-	-	4.075414659419572
1001	2711	AFE_2856	ACK78003.1	null	ffh	-	4.07372556834423
1002	335	AFE_0347	ACK80526.1	null	secY	-	4.073668391157389
1003	656	AFE_0683	ACK80860.1	null	-	-	4.073441267734864
1004	304	AFE_0316	ACK78035.1	null	rplA	-	4.072052039730479
1005	2434	AFE_2569	ACK80153.1	null	lipB	-	4.071766696125334
1006	2282	AFE_2411	ACK80258.1	null	-	-	4.0705208721188955
1007	758	AFE_0785	ACK80570.1	null	ggt	-	4.069677242619025
1008	721	AFE_0748	ACK78533.1	null	psd	-	4.0683877342983115
1009	2363	AFE_2497	ACK80537.1	null	-	-	4.067982803324094
1010	674	AFE_0701	ACK80008.1	null	hybA	-	4.06575659623874
1011	96	AFE_0100	ACK78745.1	null	-	-	4.064714941687106
1012	1391	AFE_1478	ACK80582.1	null	fixC	-	4.064685269880175
1013	1929	AFE_2040	ACK80289.1	null	-	-	4.064617218044585
1014	312	AFE_0324	ACK80906.1	null	fusA	-	4.062157808383727
1015	1430	AFE_1517	ACK78668.1	null	nifE	-	4.062072089335623
1016	317	AFE_0329	ACK79834.1	null	rplW	-	4.059499378210107
1017	1886	AFE_1994	ACK80705.1	null	ribB	-	4.058111435913881
1018	1468	AFE_1556	ACK80093.1	null	-	-	4.0567666460548155
1019	1266	AFE_1345	ACK79132.1	null	-	-	4.055378450293232
1020	579	AFE_0605	ACK78393.1	null	-	-	4.055341324856794
1021	421	AFE_0440	ACK78355.1	null	-	-	4.055115650581975
1022	1502	AFE_1590	ACK80756.1	null	-	-	4.054708265657243
1023	3107	AFE_3269	ACK78187.1	null	-	-	4.053381715623775
1024	280	AFE_0288	ACK80924.1	null	metE	-	4.052793630564217
1025	2247	AFE_2373	ACK79865.1	null	-	-	4.052398709007091
1026	2403	AFE_2538	ACK78738.1	null	-	-	4.050143775231471
1027	2998	AFE_3151	ACK78265.1	null	-	-	4.050143775231471
1028	209	AFE_0215	ACK79730.1	null	mraZ	-	4.049893740282074
1029	203	AFE_0209	ACK80503.1	null	mraY	-	4.049724283325009
1030	1865	AFE_1973	ACK79947.1	null	-	-	4.049142806517765
1031	1039	AFE_1082	ACK78748.1	null	traV	-	4.047399014020863
1032	2042	AFE_2158	ACK80030.1	null	-	-	4.047260015272751
1033	1658	AFE_1754	ACK80549.1	null	-	-	4.045790208556424
1034	2865	AFE_3013	ACK78459.1	null	-	-	4.045384446022902
1035	2343	AFE_2475	ACK78744.1	null	kdpA-2	-	4.045031620947053
1036	914	AFE_0955	ACK77832.1	null	cydA	-	4.044158490005537
1037	725	AFE_0752	ACK79812.1	null	-	-	4.042654812046446
1038	2632	AFE_2776	ACK79119.1	null	-	-	4.0423197717310275
1039	651	AFE_0678	ACK79281.1	null	fdx	-	4.041054715740768
1040	2826	AFE_2974	ACK80056.1	null	-	-	4.039898226417088
1041	1213	AFE_1292	ACK78755.1	null	-	-	4.038381260709431
1042	1889	AFE_1998	ACK79650.1	null	-	-	4.037758402252427
1043	743	AFE_0770	ACK78455.1	null	-	-	4.037470643979756
1044	1447	AFE_1534	ACK79444.1	null	-	-	4.037392417646486
1045	156	AFE_0162	ACK79742.1	null	-	-	4.036956341314425
1046	1981	AFE_2093	ACK79111.1	null	-	-	4.036956341314425
1047	1353	AFE_1440	ACK79993.1	null	phoU	-	4.036472495803855
1048	577	AFE_0603	ACK77844.1	null	-	-	4.036119370667136
1049	3027	AFE_3186	ACK79044.1	null	mrr	-	4.035076897699582
1050	2846	AFE_2994	ACK80948.1	null	-	-	4.035007202595357
1051	2924	AFE_3072	ACK79538.1	null	-	-	4.034945048902391
1052	837	AFE_0867	ACK78698.1	null	-	-	4.033858396924486
1053	1334	AFE_1421	ACK78139.1	null	-	-	4.033177937306271
1054	2762	AFE_2910	ACK79084.1	null	-	-	4.031263083525579
1055	1884	AFE_1992	ACK77986.1	null	-	-	4.031227532952587
1056	2476	AFE_2612	ACK79945.1	null	rpmI	-	4.028147095688517
1057	1296	AFE_1378	ACK78913.1	null	-	-	4.026727735910248
1058	1322	AFE_1405	ACK80446.1	null	-	-	4.026548057455891
1059	1759	AFE_1859	ACK80310.1	null	-	-	4.025877734906009
1060	3089	AFE_3251	ACK78716.1	null	gap	-	4.02544150706591
1061	1137	AFE_1215	ACK77972.1	null	-	-	4.024613054712492
1062	1263	AFE_1342	ACK78468.1	null	galE	-	4.024545590380371
1063	751	AFE_0778	ACK80858.1	null	-	-	4.023978112733864
1064	692	AFE_0719	ACK79746.1	null	-	-	4.023049376716001
1065	1149	AFE_1228	ACK79262.1	null	-	-	4.022849292596842
1066	1180	AFE_1259	ACK80390.1	null	-	-	4.0206158861385815
1067	2050	AFE_2166	ACK77839.1	null	-	-	4.02024965889192
1068	2089	AFE_2205	ACK79003.1	null	nhaA	-	4.019121007359296
1069	284	AFE_0292	ACK79419.1	null	metW	-	4.018184282667872
1070	2175	AFE_2293	ACK79395.1	null	-	-	4.01643967946064
1071	3034	AFE_3193	ACK80269.1	null	-	-	4.016243618745566
1072	1732	AFE_1830	ACK79027.1	null	-	-	4.015362852374748
1073	2373	AFE_2508	ACK79898.1	null	-	-	4.014103435158866
1074	2340	AFE_2472	ACK80140.1	null	-	-	4.01304455062406
1075	2360	AFE_2494	ACK77920.1	null	-	-	4.0110434384478175
1076	2142	AFE_2259	ACK80055.1	null	-	-	4.010503496123963
1077	1561	AFE_1654	ACK78644.1	null	fdhD-1	-	4.010230114151807
1078	2097	AFE_2214	ACK78000.1	null	-	-	4.010230114151807
1079	1524	AFE_1616	ACK77843.1	null	-	-	4.0099869754398725
1080	582	AFE_0608	ACK77960.1	null	-	-	4.009395975872911
1081	486	AFE_0507	ACK78204.1	null	-	-	4.008827922439292
1082	808	AFE_0835	ACK79199.1	null	-	-	4.008827922439292
1083	2269	AFE_2397	ACK78875.1	null	-	-	4.008827922439292
1084	2255	AFE_2381	ACK80081.1	null	-	-	4.008636392868486
1085	2054	AFE_2170	ACK78566.1	null	-	-	4.006640995882037
1086	2907	AFE_3055	ACK78043.1	null	-	-	4.005834442674984
1087	47	AFE_0048	ACK78481.1	null	doxD_1	-	4.005261020825249
1088	3073	AFE_3235	ACK78458.1	null	-	-	4.004234459575168
1089	943	AFE_0984	ACK80954.1	null	-	-	4.003905593035967
1090	2431	AFE_2566	ACK78723.1	null	rodA	-	4.003274070942855
1091	2406	AFE_2541	ACK77899.1	null	-	-	4.002822019846452
1092	1080	AFE_1123	ACK79557.1	null	-	-	4.002356877562052
1093	1362	AFE_1449	ACK77887.1	null	cdsA	-	4.002027715603255
1094	2809	AFE_2957	ACK80686.1	null	-	-	4.0013496143476575
1095	1282	AFE_1362	ACK80189.1	null	-	-	4.000024355014191
1096	2080	AFE_2196	ACK78603.1	null	-	-	3.998960349879333
1097	2055	AFE_2171	ACK79951.1	null	-	-	3.998130445334034
1098	1592	AFE_1685	ACK78722.1	null	cscC	-	3.997419275278035
1099	1221	AFE_1300	ACK78091.1	null	-	-	3.9967396328236626
1100	1635	AFE_1730	ACK80162.1	null	-	-	3.9963569112861648
1101	2121	AFE_2237	ACK78055.1	null	-	-	3.9963569112861648
1102	2645	AFE_2790	ACK78777.1	null	-	-	3.9961532118550824
1103	437	AFE_0455	ACK79219.1	null	-	-	3.99589460008148
1104	2510	AFE_2648	ACK80749.1	null	-	-	3.995814803342638
1105	72	AFE_0073	ACK80531.1	null	-	-	3.9940114221441028
1106	2735	AFE_2880	ACK78776.1	null	-	-	3.9939290069613547
1107	466	AFE_0485	ACK80693.1	null	-	-	3.9938313918167725
1108	3030	AFE_3189	ACK78846.1	null	-	-	3.9929132118948796
1109	370	AFE_0389	ACK78564.1	null	-	-	3.9838908101397568
1110	1274	AFE_1353	ACK79615.1	null	asnB	-	3.9837005270801824
1111	2544	AFE_2681	ACK80527.1	null	-	-	3.983154220690457
1112	1220	AFE_1299	ACK80521.1	null	-	-	3.982979864509348
1113	2580	AFE_2718	ACK80181.1	null	nrdD	-	3.9825175586641857
1114	606	AFE_0632	ACK80009.1	null	cyoB	-	3.9813330939068483
1115	1248	AFE_1327	ACK80543.1	null	-	-	3.9812567008201785
1116	683	AFE_0710	ACK80769.1	null	-	-	3.9801348958959624
1117	1081	AFE_1124	ACK79656.1	null	-	-	3.9801348958959624
1118	1781	AFE_1882	ACK78306.1	null	maf-2	-	3.9801348958959624
1119	1850	AFE_1958	ACK79976.1	null	-	-	3.9801348958959624
1120	1909	AFE_2020	ACK80589.1	null	-	-	3.9801348958959624
1121	749	AFE_0776	ACK78280.1	null	-	-	3.9782460691121466
1122	2462	AFE_2597	ACK79844.1	null	-	-	3.978211659348482
1123	2662	AFE_2807	ACK78030.1	null	-	-	3.9775532128234072
1124	368	AFE_0381	ACK79330.1	null	-	-	3.976480943546753
1125	698	AFE_0725	ACK80912.1	null	-	-	3.976057578040031
1126	691	AFE_0718	ACK79043.1	null	hypB-1	-	3.974662697348038
1127	1874	AFE_1982	ACK77924.1	null	-	-	3.9725356125151623
1128	1611	AFE_1707	ACK78420.1	null	-	-	3.972420725336621
1129	1925	AFE_2036	ACK79114.1	null	-	-	3.9720091923282204
1130	1949	AFE_2061	ACK79689.1	null	-	-	3.971994733659229
1131	549	AFE_0572	ACK80305.1	null	-	-	3.971615765620389
1132	881	AFE_0921	ACK78250.1	null	-	-	3.971615765620389
1133	365	AFE_0378	ACK79074.1	null	-	-	3.970660037738833
1134	513	AFE_0536	ACK78673.1	null	cbbP	-	3.9704425689361695
1135	2004	AFE_2118	ACK78141.1	null	-	-	3.968945694651759
1136	58	AFE_0059	ACK79155.1	null	-	-	3.968894637744073
1137	1656	AFE_1752	ACK80827.1	null	-	-	3.968665673627128
1138	1145	AFE_1223	ACK80695.1	null	-	-	3.967300380781584
1139	2628	AFE_2772	ACK78829.1	null	-	-	3.9667583060103886
1140	340	AFE_0352	ACK79107.1	null	rpsK	-	3.965128523334459
1141	2778	AFE_2925	ACK79919.1	null	-	-	3.9646727451669213
1142	2547	AFE_2685	ACK79776.1	null	-	-	3.9632593526507645
1143	1356	AFE_1443	ACK80099.1	null	-	-	3.962947141143418
1144	2239	AFE_2364	ACK80456.1	null	-	-	3.9622178864891766
1145	1126	AFE_1204	ACK79837.1	null	tnsD-1	-	3.9594030923426478
1146	1253	AFE_1332	ACK78575.1	null	-	-	3.9560990322982503
1147	369	AFE_0382	ACK78254.1	null	-	-	3.955087267368021
1148	1672	AFE_1768	ACK79392.1	null	-	-	3.9542218536049103
1149	21	AFE_0022	ACK80498.1	null	-	-	3.9533732592601685
1150	1972	AFE_2084	ACK79613.1	null	-	-	3.9533244825449505
1151	484	AFE_0504	ACK78263.1	null	-	-	3.953011386170913
1152	804	AFE_0830	ACK79575.1	null	-	-	3.953011386170913
1153	2704	AFE_2849	ACK80615.1	null	-	-	3.952442202797172
1154	1717	AFE_1814	ACK80045.1	null	-	-	3.9511496700717474
1155	2693	AFE_2838	ACK79652.1	null	glgC	-	3.949867819246797
1156	1257	AFE_1336	ACK78022.1	null	-	-	3.9490135532180304
1157	746	AFE_0773	ACK79380.1	null	add	-	3.9486566546325332
1158	2904	AFE_3052	ACK79774.1	null	cbbS-1	-	3.9469151093525356
1159	1789	AFE_1891	ACK79998.1	null	vacB	-	3.9463583940040268
1160	363	AFE_0375	ACK78736.1	null	trxB	-	3.9463306627635655
1161	2227	AFE_2350	ACK78815.1	null	-	-	3.9463306627635655
1162	262	AFE_0270	ACK80650.1	null	-	-	3.945294989825554
1163	2756	AFE_2903	ACK79754.1	null	-	-	3.9451456787496797
1164	2246	AFE_2372	ACK78505.1	null	-	-	3.9441740857388132
1165	2678	AFE_2823	ACK79433.1	null	rpS18	-	3.9436335083944036
1166	596	AFE_0622	ACK77931.1	null	-	-	3.9407680631037425
1167	3062	AFE_3221	ACK80238.1	null	-	-	3.940441972013544
1168	2372	AFE_2506	ACK77849.1	null	-	-	3.939833315518652
1169	397	AFE_0416	ACK79354.1	null	-	-	3.9392881125896753
1170	1908	AFE_2019	ACK79189.1	null	-	-	3.9379823751698533
1171	1791	AFE_1893	ACK77860.1	null	-	-	3.937775278097973
1172	819	AFE_0847	ACK79035.1	null	pyrG	-	3.9365405911746327
1173	964	AFE_1006	ACK78859.1	null	-	-	3.9349554635385378
1174	374	AFE_0393	ACK78440.1	null	truB	-	3.93341400107202
1175	226	AFE_0234	ACK78226.1	null	-	-	3.93269999531958
1176	673	AFE_0700	ACK78708.1	null	hupR	-	3.932613200377591
1177	2991	AFE_3144	ACK78561.1	null	-	-	3.932395750606699
1178	1382	AFE_1469	ACK78184.1	null	-	-	3.9318972840313946
1179	1272	AFE_1351	ACK77834.1	null	-	-	3.9300194121191874
1180	2742	AFE_2888	ACK79679.1	null	-	-	3.9275507327906425
1181	1695	AFE_1792	ACK80359.1	null	-	-	3.927402904076657
1182	3035	AFE_3194	ACK80280.1	null	-	-	3.9254420210295655
1183	129	AFE_0134	ACK78788.1	null	hemN	-	3.925299769322083
1184	471	AFE_0490	ACK79224.1	null	-	-	3.9243444871770046
1185	566	AFE_0592	ACK78228.1	null	ubiA	-	3.9243444871770046
1186	1662	AFE_1758	ACK78686.1	null	-	-	3.9243444871770046
1187	1767	AFE_1868	ACK78330.1	null	lexA	-	3.9243444871770046
1188	2253	AFE_2379	ACK80474.1	null	-	-	3.9243444871770046
1189	2867	AFE_3016	ACK80256.1	null	-	-	3.9243444871770046
1190	1383	AFE_1471	ACK80041.1	null	speA	-	3.923650336860669
1191	1862	AFE_1970	ACK78387.1	null	clpB	-	3.9228129218562846
1192	1873	AFE_1981	ACK79675.1	null	-	-	3.922607368665266
1193	2112	AFE_2229	ACK79528.1	null	kdpD	-	3.922407655205042
1194	143	AFE_0148	ACK79747.1	null	-	-	3.921697604526371
1195	2901	AFE_3049	ACK78661.1	null	tatB	-	3.9207218867373252
1196	1406	AFE_1493	ACK80367.1	null	-	-	3.92064614698896
1197	410	AFE_0429	ACK78313.1	null	glnB-2	-	3.9203986537037077
1198	3042	AFE_3201	ACK77952.1	null	glmU	-	3.9194888162613415
1199	1914	AFE_2025	ACK79441.1	null	zwf	-	3.9189010878914785
1200	1433	AFE_1520	ACK78785.1	null	nifK	-	3.9183859298945958
1201	2010	AFE_2124	ACK78489.1	null	shc	-	3.918161111684197
1202	649	AFE_0676	ACK80922.1	null	hscB	-	3.9170237635092455
1203	2528	AFE_2666	ACK80271.1	null	grpE	-	3.9165962061930886
1204	1357	AFE_1444	ACK79803.1	null	rpsB	-	3.9155130504861884
1205	1094	AFE_1137	ACK79195.1	null	-	-	3.915453867319517
1206	2238	AFE_2363	ACK79657.1	null	grxC	-	3.9149502283720348
1207	2444	AFE_2579	ACK79752.1	null	-	-	3.9138338325968647
1208	2061	AFE_2177	ACK78933.1	null	sreA	-	3.9136606997902446
1209	1029	AFE_1072	ACK78358.1	null	-	-	3.9134003041184795
1210	2397	AFE_2532	ACK78954.1	null	-	-	3.913309271159842
1211	2712	AFE_2857	ACK78531.1	null	arsH	-	3.913169846330276
1212	1601	AFE_1694	ACK77874.1	null	-	-	3.912416311674714
1213	1217	AFE_1296	ACK80130.1	null	-	-	3.9105568399755724
1214	2374	AFE_2509	ACK78020.1	null	-	-	3.9105568399755724
1215	583	AFE_0609	ACK79678.1	null	-	-	3.909944627584918
1216	1341	AFE_1428	ACK78881.1	null	-	-	3.909700793873303
1217	1295	AFE_1376	ACK80739.1	null	-	-	3.909639928875256
1218	77	AFE_0078	ACK78215.1	null	-	-	3.9095053602324668
1219	2801	AFE_2949	ACK78838.1	null	-	-	3.909391323781454
1220	477	AFE_0498	ACK80135.1	null	-	-	3.909134167990753
1221	3070	AFE_3230	ACK78642.1	null	-	-	3.908710503358001
1222	2150	AFE_2267	ACK78117.1	null	-	-	3.9083220362601554
1223	722	AFE_0750	ACK79217.1	null	pssA	-	3.906707714205853
1224	2289	AFE_2418	ACK79537.1	null	-	-	3.904310783087598
1225	548	AFE_0571	ACK77994.1	null	-	-	3.9040230974483348
1226	1843	AFE_1950	ACK79861.1	null	-	-	3.901752099765152
1227	593	AFE_0619	ACK79478.1	null	-	-	3.900747507520013
1228	640	AFE_0667	ACK78639.1	null	ispZ	-	3.900535772144183
1229	2475	AFE_2611	ACK80680.1	null	rplT	-	3.8984441433163655
1230	1595	AFE_1688	ACK80925.1	null	cab2	-	3.896267753299538
1231	151	AFE_0157	ACK79118.1	null	-	-	3.89456884824551
1232	2283	AFE_2412	ACK78211.1	null	-	-	3.8938947492545735
1233	1465	AFE_1552	ACK80791.1	null	-	-	3.8935378013538817
1234	1615	AFE_1710	ACK79057.1	null	-	-	3.892923388040418
1235	829	AFE_0859	ACK80070.1	null	-	-	3.892690729589173
1236	1735	AFE_1833	ACK80380.1	null	-	-	3.892329998064356
1237	620	AFE_0647	ACK78929.1	null	-	-	3.8921611690988462
1238	1131	AFE_1209	ACK80028.1	null	-	-	3.8919008696895956
1239	3066	AFE_3225	ACK78876.1	null	-	-	3.891154767022295
1240	1369	AFE_1456	ACK77877.1	null	lpxA	-	3.8905201364324196
1241	2808	AFE_2956	ACK78727.1	null	-	-	3.8900833922713125
1242	2505	AFE_2643	ACK79794.1	null	-	-	3.8893298711354025
1243	318	AFE_0330	ACK80720.1	null	rplB	-	3.8890475795829773
1244	2589	AFE_2728	ACK80217.1	null	sdr_2	-	3.8883954742607894
1245	1293	AFE_1373	ACK78565.1	null	-	-	3.8877188208920606
1246	1690	AFE_1787	ACK78061.1	null	-	-	3.8868563938478347
1247	1852	AFE_1960	ACK78627.1	null	dacB	-	3.884808282127147
1248	1792	AFE_1894	ACK79440.1	null	-	-	3.8804478796108977
1249	2520	AFE_2658	ACK79506.1	null	-	-	3.8804478796108977
1250	2407	AFE_2542	ACK80658.1	null	-	-	3.879180970518721
1251	1047	AFE_1090	ACK79977.1	null	-	-	3.8788542301924176
1252	1182	AFE_1261	ACK80724.1	null	-	-	3.878155534789269
1253	2465	AFE_2600	ACK80127.1	null	-	-	3.878155534789269
1254	2964	AFE_3117	ACK78641.1	null	-	-	3.878155534789269
1255	1112	AFE_1169	ACK80678.1	null	-	-	3.8767754704574138
1256	786	AFE_0813	ACK79467.1	null	-	-	3.8724940010580977
1257	818	AFE_0846	ACK80108.1	null	-	-	3.871597147449263
1258	793	AFE_0820	ACK79630.1	null	-	-	3.8712199915434624
1259	157	AFE_0163	ACK80274.1	null	-	-	3.86992989568915
1260	2630	AFE_2774	ACK79536.1	null	-	-	3.8695752194245454
1261	6	AFE_0006	ACK80920.1	null	-	-	3.8693555428256827
1262	2398	AFE_2533	ACK80927.1	null	-	-	3.869147989606003
1263	868	AFE_0905	ACK80327.1	null	ihfB	-	3.8679639177031406
1264	1930	AFE_2041	ACK78589.1	null	-	-	3.8676929135369376
1265	659	AFE_0686	ACK80358.1	null	-	-	3.8673514165898792
1266	1701	AFE_1798	ACK78952.1	null	-	-	3.865178905410096
1267	2837	AFE_2985	ACK79446.1	null	-	-	3.8648377220196264
1268	3085	AFE_3247	ACK80630.1	null	rpe	-	3.8646464700598466
1269	1311	AFE_1394	ACK78062.1	null	rpoE	-	3.8633209250768825
1270	257	AFE_0265	ACK79105.1	null	pilT-1	-	3.8626563657581747
1271	710	AFE_0737	ACK78806.1	null	-	-	3.8618337887138257
1272	1643	AFE_1738	ACK80632.1	null	topB	-	3.860506859740822
1273	1945	AFE_2057	ACK78016.1	null	secD	-	3.86027236470111
1274	256	AFE_0264	ACK79148.1	null	pilT-2	-	3.8591767380494866
1275	1151	AFE_1230	ACK80372.1	null	-	-	3.858281422820048
1276	2999	AFE_3152	ACK79877.1	null	cyc1	-	3.857802958415456
1277	2611	AFE_2752	ACK78072.1	null	ftsE	-	3.85767652080426
1278	1712	AFE_1809	ACK80671.1	null	-	-	3.8568801836347824
1279	1318	AFE_1401	ACK79608.1	null	era	-	3.8567519749072097
1280	2839	AFE_2987	ACK79527.1	null	-	-	3.856712702774185
1281	1304	AFE_1387	ACK80550.1	null	-	-	3.856112674217137
1282	1469	AFE_1558	ACK80874.1	null	-	-	3.855330663059121
1283	1184	AFE_1263	ACK79707.1	null	-	-	3.855030210740864
1284	2413	AFE_2548	ACK78786.1	null	-	-	3.8548139954269844
1285	680	AFE_0707	ACK78275.1	null	-	-	3.853308895094161
1286	1125	AFE_1203	ACK79164.1	null	tnsC-1	-	3.8523255499676132
1287	2598	AFE_2738	ACK78825.1	null	-	-	3.8521101161166666
1288	1146	AFE_1225	ACK79717.1	null	-	-	3.8515439094660544
1289	305	AFE_0317	ACK79207.1	null	rplJ	-	3.8511283255198454
1290	488	AFE_0509	ACK78914.1	null	-	-	3.850677759912668
1291	806	AFE_0833	ACK79751.1	null	-	-	3.850677759912668
1292	2271	AFE_2399	ACK80674.1	null	-	-	3.850677759912668
1293	1348	AFE_1435	ACK78036.1	null	phoR	-	3.8492673938632818
1294	507	AFE_0530	ACK79328.1	null	-	-	3.8490181356727757
1295	424	AFE_0443	ACK80887.1	null	-	-	3.8489771510829858
1296	1885	AFE_1993	ACK80842.1	null	-	-	3.847485898911316
1297	1539	AFE_1633	ACK79637.1	null	-	-	3.8465649562632565
1298	311	AFE_0323	ACK79170.1	null	rpsG	-	3.846018342565027
1299	2459	AFE_2594	ACK78121.1	null	gst	-	3.8452066518912447
1300	1312	AFE_1395	ACK77907.1	null	-	-	3.8450148311623313
1301	1921	AFE_2032	ACK78113.1	null	-	-	3.8450148311623313
1302	2167	AFE_2284	ACK77870.1	null	-	-	3.844704291366021
1303	1410	AFE_1497	ACK79765.1	null	-	-	3.8443951900013826
1304	1426	AFE_1513	ACK79588.1	null	-	-	3.8441154285970733
1305	220	AFE_0228	ACK78264.1	null	-	-	3.8425702370422368
1306	3050	AFE_3209	ACK79191.1	null	atpB	-	3.8420305465033975
1307	1840	AFE_1947	ACK77926.1	null	-	-	3.838940218453046
1308	2498	AFE_2636	ACK79505.1	null	ftsH	-	3.837333376708123
1309	1267	AFE_1346	ACK78867.1	null	-	-	3.8366988848784467
1310	1904	AFE_2014	ACK80115.1	null	-	-	3.8366595368885172
1311	1760	AFE_1861	ACK78563.1	null	phhB	-	3.8364119096397946
1312	1298	AFE_1381	ACK78398.1	null	-	-	3.8361775678376318
1313	1212	AFE_1291	ACK77912.1	null	-	-	3.835998956533673
1314	2714	AFE_2859	ACK80311.1	null	arsR	-	3.8357446816778054
1315	1191	AFE_1270	ACK78684.1	null	-	-	3.835572366046979
1316	2827	AFE_2975	ACK78239.1	null	-	-	3.8349989389104775
1317	116	AFE_0121	ACK77988.1	null	-	-	3.8332090816033495
1318	1439	AFE_1527	ACK78349.1	null	nifA	-	3.832477509386606
1319	2130	AFE_2246	ACK80150.1	null	-	-	3.831225899294467
1320	1765	AFE_1865	ACK79996.1	null	-	-	3.8301275628544382
1321	3037	AFE_3196	ACK79912.1	null	tnsD-2	-	3.830018834275563
1322	712	AFE_0739	ACK79815.1	null	-	-	3.829691137849806
1323	383	AFE_0402	ACK79958.1	null	gloA	-	3.827676134843234
1324	1044	AFE_1087	ACK79226.1	null	-	-	3.827676134843234
1325	2341	AFE_2473	ACK80904.1	null	kdpC-1	-	3.827676134843234
1326	878	AFE_0918	ACK79734.1	null	-	-	3.8264879498445628
1327	2852	AFE_3000	ACK79609.1	null	-	-	3.826337370175046
1328	1481	AFE_1569	ACK79646.1	null	ssb-2	-	3.8262271949648476
1329	1349	AFE_1436	ACK78787.1	null	pstS-2	-	3.8255734895996065
1330	1785	AFE_1886	ACK80250.1	null	hflK	-	3.824684171801552
1331	2586	AFE_2724	ACK78207.1	null	-	-	3.8241828851377906
1332	823	AFE_0851	ACK78221.1	null	efp	-	3.8238450557552377
1333	1398	AFE_1485	ACK80394.1	null	-	-	3.8222047398803056
1334	1962	AFE_2074	ACK80244.1	null	asd	-	3.8220889885742
1335	407	AFE_0426	ACK78071.1	null	-	-	3.8214280778719827
1336	1567	AFE_1659	ACK80320.1	null	-	-	3.8214280778719827
1337	2992	AFE_3145	ACK79602.1	null	-	-	3.8214280778719827
1338	1109	AFE_1152	ACK78042.1	null	-	-	3.8211177584002187
1339	1992	AFE_2105	ACK79567.1	null	-	-	3.820723091318381
1340	2722	AFE_2867	ACK78066.1	null	-	-	3.819491809831997
1341	1342	AFE_1429	ACK80252.1	null	-	-	3.8143167280218497
1342	45	AFE_0046	ACK78110.1	null	-	-	3.813414972905601
1343	675	AFE_0702	ACK78367.1	null	hybC	-	3.813414972905601
1344	2138	AFE_2255	ACK79092.1	null	-	-	3.8129901302014906
1345	1607	AFE_1702	ACK79546.1	null	-	-	3.812382670105354
1346	2954	AFE_3107	ACK77857.1	null	cycA-1	-	3.8094510414507017
1347	2942	AFE_3095	ACK80336.1	null	-	-	3.809302745846147
1348	2793	AFE_2942	ACK80443.1	null	-	-	3.8091672011954874
1349	2074	AFE_2190	ACK79112.1	null	-	-	3.8090428307320945
1350	500	AFE_0523	ACK80309.1	null	thiJ	-	3.809003621473502
1351	1314	AFE_1397	ACK80260.1	null	lepA	-	3.808724467264285
1352	2296	AFE_2425	ACK80491.1	null	-	-	3.807937555828504
1353	2797	AFE_2945	ACK79278.1	null	msrB	-	3.807519075138826
1354	742	AFE_0769	ACK78341.1	null	-	-	3.80614993510241
1355	1104	AFE_1147	ACK78304.1	null	-	-	3.80614993510241
1356	1906	AFE_2017	ACK79767.1	null	-	-	3.8053590541623388
1357	26	AFE_0027	ACK79259.1	null	-	-	3.8053017021813993
1358	2195	AFE_2316	ACK79233.1	null	-	-	3.8050658624613765
1359	2439	AFE_2574	ACK80303.1	null	-	-	3.8049685375264577
1360	1078	AFE_1121	ACK80782.1	null	-	-	3.804239670812673
1361	242	AFE_0250	ACK79368.1	null	-	-	3.8039152755845484
1362	1589	AFE_1682	ACK79096.1	null	bfr	-	3.8035252783205094
1363	1938	AFE_2049	ACK80530.1	null	-	-	3.803313096575286
1364	2018	AFE_2133	ACK79894.1	null	-	-	3.802533465764281
1365	2083	AFE_2199	ACK80134.1	null	-	-	3.80182827121995
1366	1950	AFE_2062	ACK78374.1	null	-	-	3.801255654197523
1367	2932	AFE_3085	ACK78174.1	null	tyrS	-	3.800938480520597
1368	2921	AFE_3069	ACK80393.1	null	pdhB	-	3.800826683689385
1369	1748	AFE_1849	ACK79100.1	null	-	-	3.795736648535993
1370	1203	AFE_1282	ACK78492.1	null	-	-	3.795381594770491
1371	670	AFE_0697	ACK78276.1	null	-	-	3.793104160150518
1372	2312	AFE_2442	ACK79295.1	null	-	-	3.7929357284894203
1373	3079	AFE_3241	ACK80961.1	null	-	-	3.792494987092103
1374	2658	AFE_2803	ACK79915.1	null	-	-	3.7922452643631024
1375	646	AFE_0673	ACK80697.1	null	iscS-3	-	3.7905444281166356
1376	1679	AFE_1776	ACK78493.1	null	-	-	3.789312687003179
1377	2194	AFE_2314	ACK78320.1	null	sixA	-	3.789312687003179
1378	2617	AFE_2758	ACK78008.1	null	mutM	-	3.7883358428461142
1379	1428	AFE_1515	ACK79242.1	null	nifX	-	3.786637794874216
1380	1461	AFE_1547	ACK80084.1	null	-	-	3.7861846766109983
1381	2629	AFE_2773	ACK80670.1	null	yghU	-	3.78580363689513
1382	81	AFE_0082	ACK77953.1	null	-	-	3.785546736562351
1383	2684	AFE_2829	ACK79781.1	null	-	-	3.784707438695974
1384	22	AFE_0023	ACK80835.1	null	ntrY	-	3.78448682005598
1385	2860	AFE_3008	ACK79293.1	null	-	-	3.7826753747181847
1386	2428	AFE_2563	ACK80861.1	null	mreC	-	3.782041808566101
1387	2193	AFE_2313	ACK79268.1	null	-	-	3.781722151416631
1388	1287	AFE_1367	ACK80648.1	null	-	-	3.780533348199011
1389	1319	AFE_1402	ACK78486.1	null	-	-	3.780533348199011
1390	1474	AFE_1562	ACK78595.1	null	-	-	3.780533348199011
1391	2583	AFE_2721	ACK78874.1	null	-	-	3.780533348199011
1392	1598	AFE_1691	ACK79627.1	null	cbbL-2	-	3.7793475631791287
1393	68	AFE_0069	ACK80505.1	null	-	-	3.77922291881563
1394	2945	AFE_3098	ACK79030.1	null	-	-	3.77922291881563
1395	285	AFE_0293	ACK78927.1	null	metX	-	3.779068992345868
1396	1446	AFE_1533	ACK78538.1	null	-	-	3.7788740917348393
1397	2841	AFE_2989	ACK80737.1	null	-	-	3.776745412458806
1398	2067	AFE_2183	ACK80585.1	null	-	-	3.776613060306192
1399	652	AFE_0679	ACK80420.1	null	-	-	3.7761540125431585
1400	1711	AFE_1808	ACK79778.1	null	-	-	3.7755126686922384
1401	2681	AFE_2826	ACK79297.1	null	-	-	3.773853476675368
1402	2125	AFE_2242	ACK80635.1	null	-	-	3.772295606611807
1403	747	AFE_0774	ACK80899.1	null	-	-	3.770443621623246
1404	2635	AFE_2779	ACK79479.1	null	-	-	3.7697339299778023
1405	35	AFE_0036	ACK78262.1	null	-	-	3.7691849772867583
1406	1163	AFE_1241	ACK80566.1	null	-	-	3.7682310011499327
1407	2973	AFE_3126	ACK79647.1	null	cobA	-	3.7682310011499327
1408	2197	AFE_2318	ACK80515.1	null	-	-	3.7676325435461764
1409	27	AFE_0029	ACK80599.1	null	tetH	-	3.7673547827578857
1410	1507	AFE_1597	ACK78562.1	null	-	-	3.7630572584491384
1411	796	AFE_0822	ACK79220.1	null	-	-	3.7615354417573954
1412	1738	AFE_1836	ACK78185.1	null	-	-	3.761255658623158
1413	2840	AFE_2988	ACK79845.1	null	-	-	3.760569643716296
1414	2744	AFE_2890	ACK78982.1	null	-	-	3.7594133764035194
1415	2001	AFE_2115	ACK79806.1	null	-	-	3.7592149377897566
1416	1025	AFE_1068	ACK80470.1	null	-	-	3.7588553516737577
1417	639	AFE_0666	ACK80429.1	null	-	-	3.7587452958971137
1418	2338	AFE_2470	ACK79906.1	null	-	-	3.7587452958971137
1419	1815	AFE_1921	ACK80247.1	null	recR	-	3.7580717838198474
1420	1332	AFE_1418	ACK77881.1	null	-	-	3.7572563059811306
1421	1776	AFE_1877	ACK79087.1	null	folD	-	3.7543603975484974
1422	2265	AFE_2392	ACK78567.1	null	-	-	3.7516747367696115
1423	2205	AFE_2327	ACK79040.1	null	-	-	3.751542632476842
1424	3053	AFE_3212	ACK79060.1	null	-	-	3.75102274517393
1425	3146	AFE_3308	ACK78719.1	null	-	-	3.7505161141750842
1426	2122	AFE_2239	ACK78977.1	null	-	-	3.7499847629873226
1427	1116	AFE_1178	ACK78645.1	null	-	-	3.7489168397810486
1428	481	AFE_0502	ACK78903.1	null	-	-	3.747901802656663
1429	1173	AFE_1253	ACK80818.1	null	-	-	3.7476620543279697
1430	1659	AFE_1755	ACK78405.1	null	-	-	3.747196689642762
1431	750	AFE_0777	ACK80638.1	null	-	-	3.747133932681869
1432	1027	AFE_1070	ACK80120.1	null	-	-	3.7453104700959896
1433	2933	AFE_3086	ACK80345.1	null	-	-	3.745101071371983
1434	2395	AFE_2530	ACK79895.1	null	-	-	3.744306339415275
1435	1529	AFE_1621	ACK79550.1	null	-	-	3.743276408698785
1436	1805	AFE_1907	ACK79327.1	null	fabD	-	3.7411302400455044
1437	2257	AFE_2383	ACK80024.1	null	ubiD	-	3.740749203282057
1438	2970	AFE_3123	ACK80857.1	null	cysH	-	3.740749203282057
1439	303	AFE_0315	ACK79676.1	null	rplK	-	3.740332002076563
1440	1214	AFE_1293	ACK78099.1	null	-	-	3.7386527650842
1441	1136	AFE_1214	ACK78419.1	null	-	-	3.738057479258494
1442	1737	AFE_1835	ACK78879.1	null	-	-	3.737712578114083
1443	2380	AFE_2515	ACK78821.1	null	rimI	-	3.737376450556026
1444	2601	AFE_2741	ACK78354.1	null	omp40	-	3.7367924857223835
1445	43	AFE_0044	ACK79881.1	null	doxD_2	-	3.7344323832766277
1446	2488	AFE_2625	ACK80348.1	null	nuoF	-	3.7329901231424114
1447	2199	AFE_2320	ACK78112.1	null	orn	-	3.7325158954665776
1448	1373	AFE_1460	ACK78407.1	null	rnhB	-	3.732298420158974
1449	1206	AFE_1285	ACK80747.1	null	-	-	3.7307068655307565
1450	1450	AFE_1537	ACK79962.1	null	iscS-1	-	3.7296159935902957
1451	769	AFE_0796	ACK80936.1	null	-	-	3.7294306862482567
1452	919	AFE_0960	ACK77940.1	null	mdoG	-	3.727296210593891
1453	1420	AFE_1507	ACK79899.1	null	iscS-2	-	3.726637197644315
1454	2433	AFE_2568	ACK78987.1	null	-	-	3.7241366503817135
1455	2350	AFE_2484	ACK78870.1	null	-	-	3.7239776241705145
1456	1204	AFE_1283	ACK79364.1	null	-	-	3.7227482938177565
1457	2811	AFE_2959	ACK80183.1	null	-	-	3.722336608002352
1458	3106	AFE_3268	ACK79936.1	null	-	-	3.7218800069829157
1459	2110	AFE_2227	ACK80926.1	null	-	-	3.7211656246678633
1460	1251	AFE_1330	ACK80876.1	null	-	-	3.72107135971057
1461	1444	AFE_1531	ACK79800.1	null	-	-	3.7205414988405097
1462	2503	AFE_2641	ACK80169.1	null	-	-	3.7203774036671167
1463	1083	AFE_1126	ACK79034.1	null	-	-	3.7196370978807463
1464	1379	AFE_1466	ACK78615.1	null	-	-	3.719373667813243
1465	3084	AFE_3246	ACK80633.1	null	gph-2	-	3.7158077020892275
1466	2656	AFE_2801	ACK79277.1	null	-	-	3.7154412661500915
1467	642	AFE_0669	ACK80966.1	null	-	-	3.7151297660721854
1468	7	AFE_0007	ACK77966.1	null	-	-	3.7112857006147215
1469	315	AFE_0327	ACK79182.1	null	rplC	-	3.7112857006147215
1470	1035	AFE_1078	ACK79758.1	null	traL	-	3.7112857006147215
1471	2478	AFE_2614	ACK78833.1	null	thrS	-	3.7112857006147215
1472	1396	AFE_1483	ACK78624.1	null	-	-	3.708566557227387
1473	974	AFE_1016	ACK80091.1	null	-	-	3.707739127784303
1474	1046	AFE_1089	ACK80617.1	null	traC	-	3.706552519925777
1475	2473	AFE_2609	ACK80017.1	null	pheT	-	3.7048750989503723
1476	799	AFE_0826	ACK78938.1	null	-	-	3.703407742228914
1477	3046	AFE_3205	ACK78244.1	null	atpA	-	3.7033159177877226
1478	1229	AFE_1308	ACK78464.1	null	-	-	3.7032848320998366
1479	2178	AFE_2297	ACK80726.1	null	-	-	3.7024585135338572
1480	2864	AFE_3012	ACK79517.1	null	-	-	3.7024331168003717
1481	2301	AFE_2430	ACK79672.1	null	-	-	3.7023039090708876
1482	1924	AFE_2035	ACK80225.1	null	-	-	3.7011299420411525
1483	2234	AFE_2358	ACK78144.1	null	dapA	-	3.7007328679853777
1484	706	AFE_0733	ACK78438.1	null	aroB	-	3.700038531601572
1485	1623	AFE_1717	ACK80873.1	null	-	-	3.699246390914677
1486	1343	AFE_1430	ACK78339.1	null	-	-	3.698574976748444
1487	475	AFE_0495	ACK80473.1	null	-	-	3.697645221714233
1488	95	AFE_0099	ACK80049.1	null	-	-	3.697461364908588
1489	48	AFE_0049	ACK78501.1	null	-	-	3.6961114680475093
1490	323	AFE_0335	ACK80945.1	null	rpmC	-	3.695552828878021
1491	52	AFE_0053	ACK79632.1	null	-	-	3.6934559961635043
1492	571	AFE_0597	ACK80812.1	null	-	-	3.693246939357906
1493	2691	AFE_2836	ACK80548.1	null	glgB	-	3.691740995346833
1494	169	AFE_0175	ACK80604.1	null	-	-	3.691250110222745
1495	1696	AFE_1793	ACK79727.1	null	rluB	-	3.6902932558656207
1496	2669	AFE_2814	ACK79708.1	null	-	-	3.6890813368617756
1497	1827	AFE_1933	ACK79495.1	null	ispG	-	3.688960506283317
1498	327	AFE_0339	ACK78326.1	null	rplE	-	3.6885899933209534
1499	353	AFE_0365	ACK78285.1	null	mtaP	-	3.6885899933209534
1500	2162	AFE_2279	ACK80885.1	null	phnH	-	3.6885899933209534
1501	2256	AFE_2382	ACK79108.1	null	-	-	3.6885899933209534
1502	1366	AFE_1453	ACK79822.1	null	-	-	3.6883360759762107
1503	1193	AFE_1272	ACK80341.1	null	-	-	3.6879000148484455
1504	820	AFE_0848	ACK78606.1	null	kdsA	-	3.6858569098660263
1505	2278	AFE_2407	ACK78310.1	null	-	-	3.685236230260394
1506	2511	AFE_2649	ACK78466.1	null	-	-	3.6851153801747007
1507	1700	AFE_1797	ACK80743.1	null	-	-	3.6849082900059305
1508	2422	AFE_2557	ACK78712.1	null	-	-	3.6844301367869936
1509	1626	AFE_1721	ACK80364.1	null	-	-	3.683332238054162
1510	2435	AFE_2570	ACK80883.1	null	lipA	-	3.682323632969494
1511	459	AFE_0478	ACK80783.1	null	-	-	3.6808431628306355
1512	2490	AFE_2627	ACK80751.1	null	nuoD	-	3.6795006079740036
1513	1381	AFE_1468	ACK80434.1	null	-	-	3.6792254715105113
1514	150	AFE_0156	ACK79548.1	null	speE	-	3.6790237809401014
1515	1866	AFE_1974	ACK78146.1	null	dxs	-	3.6786126899506533
1516	510	AFE_0533	ACK80959.1	null	-	-	3.6784031906645733
1517	308	AFE_0320	ACK79513.1	null	rpoB	-	3.676867983010386
1518	2493	AFE_2630	ACK80308.1	null	nuoA	-	3.6767419858497568
1519	527	AFE_0550	ACK78827.1	null	-	-	3.676321421056655
1520	1067	AFE_1110	ACK78329.1	null	-	-	3.676321421056655
1521	1099	AFE_1142	ACK79585.1	null	-	-	3.676321421056655
1522	1186	AFE_1265	ACK80266.1	null	-	-	3.676321421056655
1523	2303	AFE_2432	ACK77962.1	null	-	-	3.676321421056655
1524	2571	AFE_2709	ACK79916.1	null	-	-	3.676321421056655
1525	2824	AFE_2972	ACK80502.1	null	-	-	3.676321421056655
1526	3101	AFE_3263	ACK79267.1	null	-	-	3.676321421056655
1527	1367	AFE_1454	ACK80753.1	null	lpxD	-	3.6737782487687407
1528	1728	AFE_1825	ACK80419.1	null	ubiG	-	3.672291325044037
1529	504	AFE_0527	ACK80600.1	null	-	-	3.669498112943652
1530	1577	AFE_1670	ACK79018.1	null	-	-	3.669464703879562
1531	298	AFE_0306	ACK80440.1	null	-	-	3.66908230028224
1532	1457	AFE_1544	ACK80178.1	null	-	-	3.668296123257482
1533	297	AFE_0305	ACK79723.1	null	ubiB	-	3.6676869971134853
1534	272	AFE_0279	ACK79629.1	null	-	-	3.6670603619223514
1535	1820	AFE_1926	ACK78804.1	null	-	-	3.6670603619223514
1536	3009	AFE_3162	ACK78909.1	null	-	-	3.6670603619223514
1537	990	AFE_1032	ACK79384.1	null	-	-	3.6652977651695426
1538	711	AFE_0738	ACK79525.1	null	-	-	3.6648349434340006
1539	2527	AFE_2665	ACK80714.1	null	dnaK	-	3.663189202835104
1540	384	AFE_0403	ACK78541.1	null	-	-	3.6628865968929802
1541	2752	AFE_2899	ACK78477.1	null	ispB	-	3.6608021930412864
1542	2379	AFE_2514	ACK79520.1	null	prfC	-	3.660396332536822
1543	2000	AFE_2114	ACK77935.1	null	-	-	3.660259947822577
1544	349	AFE_0361	ACK79117.1	null	-	-	3.6602086149063506
1545	945	AFE_0986	ACK77985.1	null	-	-	3.6597606103838785
1546	177	AFE_0183	ACK80962.1	null	-	-	3.659517206812692
1547	1831	AFE_1937	ACK80298.1	null	engA	-	3.6592573653605065
1548	1559	AFE_1652	ACK80458.1	null	-	-	3.6588242282562113
1549	295	AFE_0303	ACK77957.1	null	-	-	3.657842985726158
1550	458	AFE_0477	ACK78654.1	null	-	-	3.657842985726158
1551	2064	AFE_2181	ACK79366.1	null	sreD	-	3.657280204341617
1552	1061	AFE_1104	ACK78025.1	null	-	-	3.6563495625577374
1553	2109	AFE_2226	ACK80621.1	null	-	-	3.6533120048367906
1554	1516	AFE_1607	ACK78831.1	null	-	-	3.6530521558612152
1555	2079	AFE_2195	ACK80914.1	null	cyaY	-	3.6527606892922098
1556	517	AFE_0540	ACK79789.1	null	-	-	3.6522503154072896
1557	1861	AFE_1969	ACK79213.1	null	acs	-	3.6509055867022386
1558	3118	AFE_3280	ACK79935.1	null	-	-	3.6503368812077635
1559	10	AFE_0011	ACK78006.1	null	minE	-	3.650204899559938
1560	666	AFE_0693	ACK80284.1	null	-	-	3.6497917559074473
1561	753	AFE_0780	ACK78660.1	null	-	-	3.6497419622856424
1562	1745	AFE_1845	ACK77942.1	null	-	-	3.6471494667028685
1563	2828	AFE_2976	ACK79029.1	null	-	-	3.646172325551688
1564	2183	AFE_2302	ACK79160.1	null	-	-	3.6453985516270535
1565	2426	AFE_2561	ACK79165.1	null	moaC	-	3.6453504226237605
1566	1527	AFE_1619	ACK79673.1	null	-	-	3.6446082319364224
1567	2497	AFE_2635	ACK80188.1	null	folP	-	3.6418479049296146
1568	3021	AFE_3176	ACK80424.1	null	-	-	3.641349547744548
1569	2710	AFE_2855	ACK80796.1	null	rpsP	-	3.640673837485288
1570	1038	AFE_1081	ACK79095.1	null	-	-	3.6386216501874227
1571	1564	AFE_1657	ACK80048.1	null	-	-	3.6385026656078163
1572	555	AFE_0579	ACK79796.1	null	-	-	3.6382806573938278
1573	1012	AFE_1055	ACK78425.1	null	-	-	3.6378209911556865
1574	239	AFE_0247	ACK80528.1	null	htpX-2	-	3.636624389289327
1575	576	AFE_0602	ACK78882.1	null	-	-	3.635623065916447
1576	380	AFE_0399	ACK80337.1	null	rnhA-2	-	3.634507546433947
1577	1437	AFE_1524	ACK78488.1	null	draT	-	3.6340948477399575
1578	1772	AFE_1873	ACK79911.1	null	pepN	-	3.6338878680344915
1579	28	AFE_0028	ACK78935.1	null	-	-	3.6335376323042348
1580	1460	AFE_1548	ACK79641.1	null	-	-	3.6335376323042348
1581	1734	AFE_1832	ACK79024.1	null	-	-	3.6335376323042348
1582	2418	AFE_2553	ACK79469.1	null	-	-	3.6335376323042348
1583	3094	AFE_3256	ACK78271.1	null	-	-	3.6335376323042348
1584	8	AFE_0008	ACK80033.1	null	-	-	3.632542902407065
1585	371	AFE_0390	ACK79937.1	null	nusA	-	3.6313630383705693
1586	1633	AFE_1728	ACK78093.1	null	-	-	3.6308272303473075
1587	624	AFE_0649	ACK80494.1	null	-	-	3.63047508623535
1588	719	AFE_0746	ACK79145.1	null	ilvN	-	3.629733771621027
1589	1435	AFE_1522	ACK79918.1	null	nifH	-	3.6293999154481997
1590	2766	AFE_2913	ACK79874.1	null	-	-	3.6269928027008915
1591	2168	AFE_2285	ACK80522.1	null	-	-	3.626057793969249
1592	1736	AFE_1834	ACK79491.1	null	-	-	3.625758589485208
1593	2394	AFE_2529	ACK80480.1	null	-	-	3.625758589485208
1594	552	AFE_0575	ACK78597.1	null	-	-	3.624924840907969
1595	1154	AFE_1233	ACK79552.1	null	-	-	3.624421509545833
1596	3127	AFE_3289	ACK78902.1	null	hypC-2	-	3.624096973160316
1597	1869	AFE_1977	ACK78508.1	null	-	-	3.6236714333001223
1598	1588	AFE_1681	ACK77923.1	null	-	-	3.6235643986017405
1599	1669	AFE_1765	ACK79041.1	null	-	-	3.6235643986017405
1600	2006	AFE_2120	ACK80593.1	null	-	-	3.622296060696456
1601	2758	AFE_2905	ACK79086.1	null	-	-	3.6222361751454715
1602	546	AFE_0569	ACK79820.1	null	-	-	3.6215696426806456
1603	18	AFE_0019	ACK80089.1	null	def-2	-	3.6207247945120398
1604	2751	AFE_2897	ACK80344.1	null	-	-	3.619646095633657
1605	1655	AFE_1751	ACK78002.1	null	-	-	3.6192243385859326
1606	618	AFE_0644	ACK78315.1	null	-	-	3.6187273564386184
1607	1602	AFE_1695	ACK79447.1	null	-	-	3.618700836027972
1608	2466	AFE_2601	ACK79733.1	null	-	-	3.618220856817115
1609	931	AFE_0972	ACK78435.1	null	pilC	-	3.6174977676897986
1610	1068	AFE_1111	ACK79026.1	null	-	-	3.6170559599731633
1611	2983	AFE_3136	ACK79144.1	null	-	-	3.6170559599731633
1612	1612	AFE_1706	ACK80306.1	null	-	-	3.6170037088343476
1613	1130	AFE_1208	ACK80564.1	null	-	-	3.616739885791546
1614	2609	AFE_2750	ACK80451.1	null	rpoH	-	3.6127282885461534
1615	2723	AFE_2868	ACK80296.1	null	-	-	3.612592831246119
1616	997	AFE_1039	ACK79128.1	null	csf2	-	3.6114956220468217
1617	1698	AFE_1796	ACK78662.1	null	-	-	3.609226365827744
1618	1190	AFE_1268	ACK79636.1	null	-	-	3.6086428368063537
1619	2937	AFE_3090	ACK80699.1	null	-	-	3.6074262315722536
1620	797	AFE_0824	ACK79929.1	null	-	-	3.606546876161336
1621	2474	AFE_2610	ACK78127.1	null	pheS	-	3.6048565634569503
1622	2469	AFE_2604	ACK79534.1	null	-	-	3.603271878121246
1623	2164	AFE_2281	ACK80482.1	null	phnJ	-	3.6013068459458784
1624	3132	AFE_3294	ACK79054.1	null	rfbC	-	3.6009124279753983
1625	2853	AFE_3001	ACK80493.1	null	-	-	3.5997120196050587
1626	2639	AFE_2784	ACK78125.1	null	-	-	3.598948417427668
1627	2507	AFE_2645	ACK78920.1	null	-	-	3.5980702706661014
1628	73	AFE_0074	ACK79399.1	null	-	-	3.5977625604347265
1629	2965	AFE_3118	ACK80497.1	null	-	-	3.5974078061067916
1630	106	AFE_0111	ACK78548.1	null	-	-	3.5955150364919453
1631	2637	AFE_2782	ACK78270.1	null	-	-	3.5942572893815585
1632	2966	AFE_3119	ACK79186.1	null	-	-	3.5942572893815585
1633	2854	AFE_3002	ACK78009.1	null	-	-	3.5940450038121123
1634	748	AFE_0775	ACK79166.1	null	-	-	3.593909511649519
1635	1686	AFE_1783	ACK80161.1	null	proB-2	-	3.593446487188571
1636	830	AFE_0860	ACK80970.1	null	-	-	3.591709086069852
1637	1473	AFE_1561	ACK79934.1	null	-	-	3.5912659975565804
1638	2578	AFE_2716	ACK79004.1	null	-	-	3.5902702858259268
1639	634	AFE_0661	ACK79079.1	null	-	-	3.588535416068862
1640	2424	AFE_2559	ACK80074.1	null	moaA	-	3.588241957848597
1641	2161	AFE_2278	ACK78555.1	null	phnG	-	3.5845506309729704
1642	825	AFE_0853	ACK80219.1	null	uvrC	-	3.5828831566881587
1643	2106	AFE_2223	ACK79543.1	null	-	-	3.582120014599246
1644	983	AFE_1025	ACK80232.1	null	-	-	3.5819438018081144
1645	2909	AFE_3057	ACK80224.1	null	-	-	3.581596440868437
1646	2600	AFE_2740	ACK78703.1	null	typA	-	3.5806491006875873
1647	1338	AFE_1425	ACK79960.1	null	-	-	3.5798797247340968
1648	1824	AFE_1930	ACK78869.1	null	-	-	3.578681042025564
1649	1893	AFE_2002	ACK80281.1	null	-	-	3.5785380662798953
1650	715	AFE_0742	ACK78166.1	null	-	-	3.5784174263812174
1651	1019	AFE_1061	ACK78004.1	null	-	-	3.5779630678719667
1652	1617	AFE_1712	ACK78321.1	null	-	-	3.577474638346764
1653	2313	AFE_2443	ACK80234.1	null	-	-	3.5767140038195584
1654	2146	AFE_2263	ACK79193.1	null	hemF	-	3.576207802721074
1655	3129	AFE_3291	ACK78053.1	null	-	-	3.575312729915612
1656	2694	AFE_2839	ACK80386.1	null	-	-	3.5740771695881306
1657	1510	AFE_1600	ACK78860.1	null	-	-	3.5729705219581214
1658	2354	AFE_2488	ACK78540.1	null	-	-	3.5716837283470504
1659	1814	AFE_1920	ACK79227.1	null	-	-	3.571293010136479
1660	787	AFE_0814	ACK79685.1	null	-	-	3.570504978117189
1661	1650	AFE_1745	ACK78940.1	null	-	-	3.5702668362646914
1662	2995	AFE_3148	ACK77876.1	null	coxC	-	3.5702071749117597
1663	2451	AFE_2586	ACK78889.1	null	-	-	3.5693156053483466
1664	708	AFE_0735	ACK78147.1	null	-	-	3.568699065645884
1665	2575	AFE_2713	ACK79655.1	null	-	-	3.566462894198121
1666	1965	AFE_2077	ACK80767.1	null	mobB	-	3.565318309573001
1667	844	AFE_0876	ACK80764.1	null	-	-	3.56500300473375
1668	2526	AFE_2664	ACK80803.1	null	dnaJ	-	3.56500300473375
1669	1250	AFE_1329	ACK78397.1	null	-	-	3.563567117854218
1670	525	AFE_0548	ACK79342.1	null	glnE	-	3.562890098318019
1671	765	AFE_0791	ACK80235.1	null	-	-	3.560044992176087
1672	892	AFE_0932	ACK78790.1	null	recA	-	3.5582677154253695
1673	955	AFE_0997	ACK77932.1	null	-	-	3.5548668822966576
1674	2361	AFE_2495	ACK80905.1	null	-	-	3.5529865945512795
1675	678	AFE_0705	ACK79668.1	null	-	-	3.5528469270234115
1676	1795	AFE_1897	ACK79773.1	null	purM	-	3.552668811682678
1677	1879	AFE_1987	ACK80083.1	null	lpxH	-	3.5525600081886077
1678	1371	AFE_1458	ACK78135.1	null	-	-	3.552214168485919
1679	540	AFE_0563	ACK79498.1	null	gmk	-	3.551745672600869
1680	1799	AFE_1901	ACK80798.1	null	-	-	3.551128947150272
1681	1108	AFE_1151	ACK78059.1	null	-	-	3.550865393363832
1682	2276	AFE_2404	ACK80142.1	null	-	-	3.550865393363832
1683	1324	AFE_1407	ACK80399.1	null	-	-	3.5506261917826833
1684	117	AFE_0122	ACK80395.1	null	-	-	3.549802451207503
1685	1073	AFE_1116	ACK78331.1	null	-	-	3.547718251056489
1686	1386	AFE_1473	ACK79715.1	null	-	-	3.5474504092232815
1687	1787	AFE_1888	ACK78423.1	null	hisZ	-	3.5472917265593247
1688	638	AFE_0665	ACK80368.1	null	-	-	3.547244996703618
1689	1779	AFE_1880	ACK80075.1	null	-	-	3.547244996703618
1690	560	AFE_0585	ACK79474.1	null	-	-	3.5456878377907377
1691	732	AFE_0759	ACK77898.1	null	-	-	3.5456878377907377
1692	1586	AFE_1679	ACK78664.1	null	-	-	3.5456878377907377
1693	1808	AFE_1910	ACK80496.1	null	fabF	-	3.5452996427712202
1694	2410	AFE_2545	ACK79212.1	null	-	-	3.543886951218559
1695	2767	AFE_2914	ACK79340.1	null	-	-	3.543222338873923
1696	2753	AFE_2900	ACK79300.1	null	-	-	3.542664452872937
1697	2765	AFE_2912	ACK78190.1	null	-	-	3.5419961833711198
1698	2821	AFE_2969	ACK78843.1	null	-	-	3.5391882172547757
1699	1114	AFE_1174	ACK79407.1	null	-	-	3.538726443004789
1700	3029	AFE_3188	ACK80375.1	null	-	-	3.538726443004789
1701	2310	AFE_2439	ACK78813.1	null	-	-	3.5376127845294008
1702	794	AFE_0821	ACK80206.1	null	-	-	3.53556064458171
1703	2541	AFE_2679	ACK80841.1	null	-	-	3.535298152271501
1704	2427	AFE_2562	ACK80562.1	null	mreB	-	3.5346547115985967
1705	1424	AFE_1511	ACK78399.1	null	-	-	3.533158611165391
1706	1782	AFE_1883	ACK80073.1	null	ppc	-	3.533120627467954
1707	2408	AFE_2543	ACK79526.1	null	-	-	3.5329952502485718
1708	2389	AFE_2524	ACK79582.1	null	feoB	-	3.5327440453054466
1709	1084	AFE_1127	ACK80123.1	null	-	-	3.5325802015126437
1710	1252	AFE_1331	ACK79599.1	null	-	-	3.5325802015126437
1711	940	AFE_0981	ACK78963.1	null	gcvP	-	3.5317380623004717
1712	2116	AFE_2233	ACK80950.1	null	kdpB-2	-	3.5315330712252457
1713	522	AFE_0545	ACK79862.1	null	dsbD	-	3.5311544755158337
1714	2969	AFE_3122	ACK80342.1	null	cysI	-	3.5300737020603146
1715	217	AFE_0225	ACK77824.1	null	secA	-	3.5292527123656585
1716	1278	AFE_1358	ACK78251.1	null	-	-	3.5284807232249116
1717	2654	AFE_2799	ACK78479.1	null	-	-	3.5276511567948408
1718	84	AFE_0087	ACK78193.1	null	-	-	3.5257264557552985
1719	1863	AFE_1971	ACK79625.1	null	-	-	3.5246478898326106
1720	2548	AFE_2686	ACK80698.1	null	-	-	3.5242562617812307
1721	1811	AFE_1914	ACK78893.1	null	holB	-	3.5241150282190863
1722	831	AFE_0861	ACK79470.1	null	-	-	3.5237781312857477
1723	2764	AFE_2911	ACK78626.1	null	amt-2	-	3.5216447556013972
1724	2925	AFE_3073	ACK77845.1	null	argC	-	3.5215688812901593
1725	1164	AFE_1243	ACK80797.1	null	-	-	3.521142861454573
1726	1128	AFE_1206	ACK78542.1	null	-	-	3.519154753527159
1727	2347	AFE_2480	ACK80106.1	null	merC	-	3.5191084548266574
1728	922	AFE_0963	ACK79002.1	null	-	-	3.518326440418397
1729	1036	AFE_1079	ACK80241.1	null	traE	-	3.5175538715188943
1730	1627	AFE_1722	ACK79692.1	null	-	-	3.5169425027565016
1731	1836	AFE_1942	ACK79000.1	null	-	-	3.5168197660264053
1732	1875	AFE_1983	ACK78622.1	null	-	-	3.513826897466665
1733	3011	AFE_3164	ACK80445.1	null	-	-	3.513826897466665
1734	553	AFE_0576	ACK77925.1	null	pabB	-	3.510540265495679
1735	2873	AFE_3021	ACK78119.1	null	-	-	3.5100185490263494
1736	1147	AFE_1226	ACK77944.1	null	-	-	3.5094894778119534
1737	2615	AFE_2757	ACK80133.1	null	-	-	3.5092545368137666
1738	382	AFE_0401	ACK79282.1	null	-	-	3.508247081091276
1739	1761	AFE_1860	ACK80184.1	null	-	-	3.5066702043144327
1740	2334	AFE_2466	ACK77950.1	null	-	-	3.505773646413293
1741	381	AFE_0400	ACK78504.1	null	dnaQ	-	3.504653969355954
1742	521	AFE_0544	ACK79102.1	null	-	-	3.5042117066103264
1743	215	AFE_0223	ACK80426.1	null	lpxC	-	3.5038509729087086
1744	411	AFE_0430	ACK79305.1	null	-	-	3.5032560948565967
1745	178	AFE_0184	ACK78203.1	null	-	-	3.503099729707758
1746	569	AFE_0595	ACK77904.1	null	-	-	3.5018920166133474
1747	288	AFE_0296	ACK80828.1	null	nrdR	-	3.499884225097122
1748	2263	AFE_2389	ACK78157.1	null	ubiH-1	-	3.4994443040555923
1749	658	AFE_0685	ACK77915.1	null	-	-	3.49863301297729
1750	2273	AFE_2401	ACK80663.1	null	-	-	3.4951146204476546
1751	1273	AFE_1352	ACK80519.1	null	-	-	3.4945881147855107
1752	1818	AFE_1924	ACK78463.1	null	bioA	-	3.49444585675215
1753	2071	AFE_2187	ACK78012.1	null	rep	-	3.494395144430979
1754	2223	AFE_2346	ACK79959.1	null	-	-	3.494173372844628
1755	1259	AFE_1338	ACK79735.1	null	-	-	3.493115923576867
1756	460	AFE_0479	ACK79718.1	null	prfB	-	3.493101054985571
1757	730	AFE_0757	ACK79541.1	null	ligA	-	3.492970343840188
1758	2687	AFE_2832	ACK80438.1	null	cysM	-	3.4906805156537173
1759	1321	AFE_1404	ACK78063.1	null	acpS	-	3.49038290870839
1760	343	AFE_0355	ACK78467.1	null	rplQ	-	3.489442328071706
1761	121	AFE_0126	ACK79197.1	null	folB	-	3.488423121113081
1762	2425	AFE_2560	ACK79200.1	null	-	-	3.4876413483650444
1763	2892	AFE_3040	ACK78512.1	null	hisG	-	3.4874683017896198
1764	992	AFE_1034	ACK80666.1	null	-	-	3.4859338775599755
1765	3063	AFE_3222	ACK80837.1	null	-	-	3.485186562259186
1766	617	AFE_0643	ACK79244.1	null	thiG	-	3.484781020189342
1767	1280	AFE_1360	ACK79122.1	null	-	-	3.4828042870364313
1768	1896	AFE_2006	ACK79914.1	null	-	-	3.4828042870364313
1769	2504	AFE_2642	ACK78096.1	null	-	-	3.4827438478575314
1770	653	AFE_0680	ACK79058.1	null	trmU	-	3.4827313137862097
1771	3100	AFE_3262	ACK80591.1	null	-	-	3.4821349320659913
1772	2031	AFE_2147	ACK80856.1	null	ychF	-	3.4816016167088715
1773	1306	AFE_1390	ACK78391.1	null	-	-	3.4815751393371084
1774	505	AFE_0528	ACK80220.1	null	-	-	3.4809086809464516
1775	2087	AFE_2202	ACK78670.1	null	-	-	3.4799198419265833
1776	2284	AFE_2413	ACK78796.1	null	-	-	3.4795372576570345
1777	1847	AFE_1955	ACK78219.1	null	-	-	3.479277368774801
1778	2200	AFE_2321	ACK79442.1	null	-	-	3.47840888362343
1779	2720	AFE_2865	ACK79671.1	null	-	-	3.4758450461636783
1780	207	AFE_0213	ACK78085.1	null	ftsL	-	3.474845671723729
1781	1455	AFE_1542	ACK78621.1	null	-	-	3.47310451574405
1782	1594	AFE_1687	ACK80352.1	null	cscA	-	3.4724890441914447
1783	1855	AFE_1963	ACK80947.1	null	-	-	3.4719831084213846
1784	2035	AFE_2151	ACK78774.1	null	hyfE	-	3.4719831084213846
1785	2941	AFE_3094	ACK78485.1	null	polI	-	3.47069146002791
1786	1750	AFE_1850	ACK78707.1	null	-	-	3.4698291522050306
1787	445	AFE_0464	ACK78176.1	null	-	-	3.4695442152180913
1788	2666	AFE_2811	ACK78379.1	null	-	-	3.469109822269069
1789	704	AFE_0731	ACK79400.1	null	-	-	3.468554698205823
1790	2300	AFE_2429	ACK78830.1	null	-	-	3.465875994747431
1791	1680	AFE_1777	ACK78299.1	null	guaB	-	3.465845467889645
1792	1923	AFE_2034	ACK79260.1	null	-	-	3.4655030481407225
1793	2956	AFE_3109	ACK80594.1	null	petA-1	-	3.4645439945498575
1794	761	AFE_0788	ACK79321.1	null	-	-	3.464153056142791
1795	3059	AFE_3218	ACK80717.1	null	-	-	3.463063081200568
1796	367	AFE_0380	ACK80353.1	null	serS	-	3.4629352489642335
1797	1803	AFE_1905	ACK79952.1	null	plsX	-	3.4620286660285924
1798	1747	AFE_1846	ACK79840.1	null	-	-	3.4613948655613584
1799	2717	AFE_2862	ACK80485.1	null	-	-	3.4605189573055375
1800	1681	AFE_1778	ACK79375.1	null	guaA	-	3.460470115890193
1801	1585	AFE_1678	ACK80060.1	null	p30	-	3.4589680466091943
1802	756	AFE_0783	ACK78333.1	null	-	-	3.457254145569898
1803	862	AFE_0899	ACK80370.1	null	-	-	3.457178958327493
1804	1354	AFE_1441	ACK78257.1	null	ppx	-	3.457102577703279
1805	949	AFE_0990	ACK80483.1	null	-	-	3.4560814958213824
1806	1895	AFE_2005	ACK78543.1	null	-	-	3.4545805274947945
1807	1952	AFE_2064	ACK79769.1	null	purF	-	3.4545805274947945
1808	718	AFE_0745	ACK78524.1	null	ilvB	-	3.4544126641424198
1809	3045	AFE_3204	ACK80355.1	null	atpG	-	3.4539033182830834
1810	2098	AFE_2215	ACK80870.1	null	-	-	3.45273404905918
1811	2229	AFE_2352	ACK78894.1	null	-	-	3.4522525477970984
1812	1374	AFE_1461	ACK78726.1	null	dnaE	-	3.4504853812783507
1813	2302	AFE_2431	ACK78631.1	null	-	-	3.449131777811155
1814	2624	AFE_2766	ACK79090.1	null	prsA	-	3.4483961000927583
1815	2456	AFE_2591	ACK80579.1	null	-	-	3.4479996785521547
1816	1092	AFE_1135	ACK79949.1	null	-	-	3.447892503036896
1817	1984	AFE_2096	ACK79832.1	null	-	-	3.4474794762270564
1818	2180	AFE_2299	ACK80839.1	null	-	-	3.4472228852837516
1819	1387	AFE_1474	ACK80757.1	null	-	-	3.4465454199257097
1820	476	AFE_0496	ACK80054.1	null	-	-	3.4457305454655995
1821	238	AFE_0246	ACK78741.1	null	bioD-2	-	3.4450134102164998
1822	2190	AFE_2309	ACK79851.1	null	-	-	3.4449390030063975
1823	1694	AFE_1791	ACK78751.1	null	scpB	-	3.4419407079922335
1824	1464	AFE_1551	ACK79014.1	null	-	-	3.441503199223406
1825	2011	AFE_2125	ACK78582.1	null	-	-	3.439451145743249
1826	42	AFE_0043	ACK80587.1	null	-	-	3.4392458530323005
1827	1841	AFE_1948	ACK78945.1	null	-	-	3.4388589499956375
1828	2551	AFE_2689	ACK79975.1	null	-	-	3.4387477696976196
1829	858	AFE_0895	ACK78490.1	null	serC	-	3.4373998966760952
1830	1784	AFE_1885	ACK78687.1	null	hflX	-	3.4368117817412567
1831	155	AFE_0161	ACK77842.1	null	-	-	3.436249548413748
1832	1710	AFE_1807	ACK78908.1	null	-	-	3.434184063108022
1833	187	AFE_0193	ACK78799.1	null	-	-	3.4337727362107655
1834	1618	AFE_1713	ACK79665.1	null	-	-	3.4337727362107655
1835	1307	AFE_1389	ACK79973.1	null	-	-	3.4326321287257375
1836	995	AFE_1037	ACK78429.1	null	csf4	-	3.432237717465016
1837	1071	AFE_1114	ACK80710.1	null	htpX-1	-	3.430411000429538
1838	1689	AFE_1786	ACK80878.1	null	-	-	3.4280337086685875
1839	165	AFE_0171	ACK79519.1	null	-	-	3.4278834364335857
1840	1003	AFE_1046	ACK78536.1	null	-	-	3.427533349815679
1841	283	AFE_0291	ACK78018.1	null	-	-	3.4265617327495552
1842	2878	AFE_3026	ACK78445.1	null	-	-	3.42562085648628
1843	2020	AFE_2135	ACK78798.1	null	-	-	3.4253774340892935
1844	981	AFE_1023	ACK80214.1	null	-	-	3.4251190266285376
1845	2134	AFE_2251	ACK79454.1	null	-	-	3.424159963608241
1846	976	AFE_1018	ACK77902.1	null	-	-	3.4237019858307525
1847	1241	AFE_1320	ACK79416.1	null	-	-	3.4237019858307525
1848	2066	AFE_2182	ACK78696.1	null	-	-	3.4237019858307525
1849	550	AFE_0573	ACK78105.1	null	-	-	3.4234035173553874
1850	581	AFE_0607	ACK80854.1	null	-	-	3.423337917085461
1851	3060	AFE_3219	ACK80240.1	null	-	-	3.423316749340971
1852	91	AFE_0095	ACK78225.1	null	-	-	3.4222920147031006
1853	2260	AFE_2386	ACK79950.1	null	-	-	3.4221627152776883
1854	592	AFE_0618	ACK78457.1	null	-	-	3.4211101154646837
1855	2500	AFE_2638	ACK78581.1	null	nrdA	-	3.421074592964031
1856	212	AFE_0220	ACK79334.1	null	-	-	3.420689208649689
1857	1171	AFE_1250	ACK79572.1	null	-	-	3.419240000523978
1858	832	AFE_0862	ACK79818.1	null	-	-	3.4185662575185884
1859	3031	AFE_3190	ACK80291.1	null	-	-	3.4185662575185884
1860	1714	AFE_1811	ACK78816.1	null	-	-	3.417661322207414
1861	665	AFE_0692	ACK80805.1	null	-	-	3.4175586736816532
1862	2242	AFE_2367	ACK78206.1	null	-	-	3.4156209245031586
1863	1639	AFE_1734	ACK80229.1	null	-	-	3.4151043733228006
1864	2895	AFE_3043	ACK78451.1	null	hisB	-	3.4147306591731863
1865	99	AFE_0103	ACK78671.1	null	-	-	3.414608592248529
1866	1196	AFE_1275	ACK79251.1	null	-	-	3.4143681029258173
1867	501	AFE_0524	ACK79215.1	null	ctpA	-	3.4142558498401265
1868	2734	AFE_2879	ACK79223.1	null	-	-	3.414226093370556
1869	1153	AFE_1232	ACK78186.1	null	-	-	3.4136745232745027
1870	2236	AFE_2361	ACK78408.1	null	-	-	3.4136745232745027
1871	916	AFE_0957	ACK80727.1	null	-	-	3.413208664849664
1872	2733	AFE_2877	ACK80605.1	null	-	-	3.4127780112462895
1873	574	AFE_0601	ACK80257.1	null	cutE	-	3.412137204576839
1874	629	AFE_0655	ACK80877.1	null	-	-	3.4093010821464587
1875	2214	AFE_2337	ACK80843.1	null	dnaG	-	3.408034851209628
1876	1393	AFE_1480	ACK80715.1	null	fixA	-	3.4076787616086617
1877	361	AFE_0373	ACK79744.1	null	-	-	3.405708864036172
1878	770	AFE_0797	ACK78441.1	null	-	-	3.4041430979825873
1879	2198	AFE_2319	ACK78026.1	null	-	-	3.403778366880136
1880	2903	AFE_3051	ACK80366.1	null	cbbL-1	-	3.4031847417817973
1881	669	AFE_0696	ACK79098.1	null	gfa	-	3.4028686702859066
1882	1519	AFE_1611	ACK78114.1	null	-	-	3.4012008403893166
1883	817	AFE_0845	ACK80349.1	null	uvrB	-	3.4011529235459013
1884	2829	AFE_2977	ACK78758.1	null	gmd-1	-	3.401105431727847
1885	2417	AFE_2552	ACK80146.1	null	-	-	3.401086552743252
1886	684	AFE_0711	ACK79768.1	null	-	-	3.4010383124219046
1887	123	AFE_0128	ACK80090.1	null	-	-	3.399708514018803
1888	1941	AFE_2052	ACK79501.1	null	-	-	3.399070258765424
1889	41	AFE_0042	ACK78047.1	null	-	-	3.397131461611213
1890	1916	AFE_2027	ACK78449.1	null	dusA	-	3.3959142223112257
1891	1845	AFE_1952	ACK80511.1	null	-	-	3.395840553610862
1892	1305	AFE_1388	ACK79241.1	null	cydD	-	3.392528541104367
1893	872	AFE_0909	ACK78312.1	null	tig	-	3.3918296851699257
1894	1192	AFE_1271	ACK78452.1	null	-	-	3.390444610246965
1895	2126	AFE_2243	ACK78361.1	null	-	-	3.390444610246965
1896	2471	AFE_2607	ACK78976.1	null	-	-	3.390444610246965
1897	2537	AFE_2675	ACK78037.1	null	-	-	3.390444610246965
1898	2707	AFE_2852	ACK77837.1	null	rplS	-	3.390444610246965
1899	2761	AFE_2908	ACK78224.1	null	-	-	3.390444610246965
1900	1621	AFE_1716	ACK78298.1	null	-	-	3.3864284588279974
1901	2616	AFE_2756	ACK80832.1	null	-	-	3.3858896483395045
1902	2158	AFE_2275	ACK80875.1	null	-	-	3.385483529937552
1903	2182	AFE_2301	ACK78688.1	null	-	-	3.385483529937552
1904	1605	AFE_1699	ACK77894.1	null	-	-	3.3839687970388685
1905	541	AFE_0564	ACK80819.1	null	rpoZ	-	3.383850363148251
1906	1028	AFE_1071	ACK79037.1	null	-	-	3.383740006812073
1907	1370	AFE_1457	ACK79142.1	null	-	-	3.3827776998198327
1908	1140	AFE_1218	ACK80467.1	null	-	-	3.3803669746526435
1909	1033	AFE_1076	ACK79903.1	null	-	-	3.380106934783398
1910	233	AFE_0241	ACK78924.1	null	-	-	3.379925988857225
1911	884	AFE_0924	ACK78142.1	null	glnD	-	3.379317343433777
1912	1392	AFE_1479	ACK79198.1	null	fixB	-	3.3789171305669368
1913	260	AFE_0268	ACK77911.1	null	-	-	3.378748866917717
1914	1661	AFE_1757	ACK79088.1	null	-	-	3.3785756183172992
1915	1479	AFE_1567	ACK78955.1	null	-	-	3.37839715991061
1916	2542	AFE_2680	ACK80111.1	null	-	-	3.377417827276209
1917	1340	AFE_1426	ACK78324.1	null	-	-	3.376511750270231
1918	1034	AFE_1077	ACK79140.1	null	-	-	3.376083661228714
1919	463	AFE_0483	ACK80760.1	null	lolD	-	3.3748887737926783
1920	1320	AFE_1403	ACK79826.1	null	pdxJ	-	3.373056180394749
1921	1724	AFE_1821	ACK78473.1	null	-	-	3.371283197896855
1922	662	AFE_0689	ACK78506.1	null	-	-	3.3711411597541847
1923	2897	AFE_3045	ACK78301.1	null	hisA	-	3.3706646338832025
1924	589	AFE_0615	ACK78944.1	null	-	-	3.369082604939563
1925	2679	AFE_2824	ACK78919.1	null	rpsF	-	3.368130771035856
1926	453	AFE_0472	ACK78552.1	null	-	-	3.3676223212761847
1927	963	AFE_1005	ACK80718.1	null	-	-	3.3665325893416016
1928	446	AFE_0465	ACK78523.1	null	-	-	3.3659851342030174
1929	1113	AFE_1170	ACK79208.1	null	-	-	3.365688246434562
1930	2874	AFE_3022	ACK79280.1	null	hprK	-	3.365381909517917
1931	94	AFE_0098	ACK80940.1	null	-	-	3.3650147943523185
1932	2437	AFE_2572	ACK79706.1	null	-	-	3.3646878166172693
1933	1101	AFE_1144	ACK79786.1	null	-	-	3.3644651197017232
1934	509	AFE_0532	ACK79981.1	null	metK	-	3.3643323134658925
1935	2092	AFE_2209	ACK79490.1	null	-	-	3.364085275545733
1936	34	AFE_0035	ACK80267.1	null	rpmH	-	3.3632912620033197
1937	631	AFE_0658	ACK78760.1	null	rho	-	3.3632912620033197
1938	2163	AFE_2280	ACK78693.1	null	phnI	-	3.362625810636577
1939	3012	AFE_3165	ACK77829.1	null	-	-	3.362493617842382
1940	2027	AFE_2143	ACK79917.1	null	-	-	3.3623388136497883
1941	2825	AFE_2973	ACK80942.1	null	cysQ	-	3.3603803616409764
1942	2036	AFE_2152	ACK79459.1	null	hyfF	-	3.3596135669372416
1943	542	AFE_0565	ACK79149.1	null	spoT	-	3.359543478339055
1944	1066	AFE_1109	ACK79039.1	null	-	-	3.3586175342166458
1945	1284	AFE_1364	ACK80614.1	null	-	-	3.3577518150288217
1946	495	AFE_0518	ACK80729.1	null	-	-	3.3571340398033276
1947	1967	AFE_2079	ACK79989.1	null	nuc	-	3.3568376838063587
1948	1684	AFE_1781	ACK79518.1	null	-	-	3.35636117669502
1949	1722	AFE_1819	ACK79858.1	null	dapE	-	3.3560955240755814
1950	2405	AFE_2540	ACK80006.1	null	-	-	3.355021835231673
1951	2252	AFE_2378	ACK80788.1	null	-	-	3.354639499759315
1952	3105	AFE_3267	ACK78388.1	null	-	-	3.353946155717446
1953	1979	AFE_2091	ACK78962.1	null	-	-	3.352974236318719
1954	2452	AFE_2587	ACK78593.1	null	-	-	3.3524860947347257
1955	294	AFE_0302	ACK79077.1	null	-	-	3.3520004441572984
1956	2077	AFE_2193	ACK79248.1	null	apaH	-	3.3520004441572984
1957	636	AFE_0663	ACK80329.1	null	-	-	3.3511015802154565
1958	2968	AFE_3121	ACK79817.1	null	cysJ	-	3.350931020095592
1959	50	AFE_0051	ACK78968.1	null	-	-	3.3500630023102715
1960	1020	AFE_1063	ACK79010.1	null	-	-	3.349835609257492
1961	2233	AFE_2357	ACK78382.1	null	-	-	3.3493730530847565
1962	572	AFE_0598	ACK79286.1	null	-	-	3.3489866868091873
1963	1591	AFE_1684	ACK79154.1	null	cscD	-	3.348762624839531
1964	3125	AFE_3287	ACK80415.1	null	hypA-2	-	3.3482927622100043
1965	2032	AFE_2148	ACK79147.1	null	-	-	3.347687191266489
1966	174	AFE_0180	ACK80040.1	null	-	-	3.3463602063920304
1967	1917	AFE_2028	ACK79797.1	null	parC	-	3.3458697325999105
1968	1545	AFE_1638	ACK79653.1	null	-	-	3.345814561015289
1969	588	AFE_0614	ACK79445.1	null	-	-	3.345346399140191
1970	637	AFE_0664	ACK80628.1	null	argA	-	3.34530666576617
1971	1913	AFE_2024	ACK80423.1	null	-	-	3.34379362153544
1972	763	AFE_0790	ACK77996.1	null	-	-	3.3436639284856207
1973	3038	AFE_3197	ACK79872.1	null	tnsC-2	-	3.342955809888206
1974	3108	AFE_3270	ACK78858.1	null	-	-	3.3423262047886095
1975	3130	AFE_3292	ACK78344.1	null	gmd-2	-	3.3419098406737806
1976	193	AFE_0199	ACK80278.1	null	-	-	3.340394053877159
1977	996	AFE_1038	ACK77937.1	null	csf1	-	3.340319508561748
1978	1812	AFE_1915	ACK79598.1	null	-	-	3.340079464276457
1979	1409	AFE_1496	ACK78872.1	null	-	-	3.339930049732676
1980	1773	AFE_1874	ACK78496.1	null	-	-	3.3394073302549865
1981	253	AFE_0261	ACK80264.1	null	-	-	3.3387805416899385
1982	814	AFE_0841	ACK79055.1	null	-	-	3.338544333791594
1983	2174	AFE_2292	ACK79873.1	null	-	-	3.3381859444443336
1984	2232	AFE_2356	ACK80159.1	null	purB	-	3.3371959839930283
1985	3086	AFE_3248	ACK79923.1	null	fba	-	3.3370595391414026
1986	1384	AFE_1470	ACK78049.1	null	-	-	3.336084489724949
1987	1175	AFE_1254	ACK78118.1	null	-	-	3.3342891460217383
1988	2159	AFE_2276	ACK78364.1	null	-	-	3.3337812038789694
1989	1000	AFE_1042	ACK78697.1	null	-	-	3.3336543883147947
1990	464	AFE_0482	ACK79205.1	null	-	-	3.3330213276101524
1991	1744	AFE_1844	ACK79643.1	null	-	-	3.332837852681594
1992	251	AFE_0259	ACK80546.1	null	bioB	-	3.3322439853582067
1993	1294	AFE_1375	ACK79863.1	null	-	-	3.3311322600638826
1994	3002	AFE_3155	ACK80677.1	null	-	-	3.3311322600638826
1995	2382	AFE_2517	ACK78672.1	null	-	-	3.330310530328066
1996	915	AFE_0956	ACK78910.1	null	-	-	3.329322597862974
1997	1484	AFE_1572	ACK77968.1	null	-	-	3.329215612120885
1998	1743	AFE_1843	ACK78436.1	null	tkt-1	-	3.3290550214391743
1999	427	AFE_0446	ACK80237.1	null	-	-	3.328852796749414
[truncated: 1,148 more rows]
