# Supplementary material for: Bioinformatic Assessment of Factors Affecting the Correlation between Protein Abundance and Elongation Efficiency in Prokaryotes
Source: Int J Mol Sci. 2022 Oct 9;23(19):11996. doi: 10.3390/ijms231911996 (PMC9570070; doi:10.3390/ijms231911996)
Supplement: Supplementary file 1 [file ijms-23-11996-s001.zip › EloE/output_folder/Acidithiobacillus_ferrooxidans_ATCC_23270_243159/acidithiobacillus ferrooxidans atcc 23270_genes_and_flanks.txt]

>1	N operona: 1	first	AFE_0001	gene_poz=(601-1698)	dnaN	DNA polymerase III, beta subunit	identified by similarity to SP:P00583; match to	/position=-514 - 1783 (86 - 1183)	/lenght=2298 (1098)	/codons=766 (366)	/complement=false	GC-compoz=56.9216757741348%	/LCI1=1.0995433789954339	/LCI2=0.3421004566210046	p_i1=0.15617652316804428	p_i2=0.10438554121937986	/Tai=0.2853841238888858	/Tei=0.1939469870974419	/EEI=4.156986589026658
tgcgcgacctgatcgacgtgcagaaacgcatggtcagcctcgacaacatccagaaagtcgtagccgagtattttcacattcgcggctcggatatgcagtccaagcgacgcagtcgcaacattgcccgtccccggcaggtagccatgtgcctcaccaaggaactcaccaaccacagccttccggaaatcggcgaggccttcggcggacgcgaccacaccaccgtcctccacgcctgccgccagatcgaaaaactccgcctggaagagacccagatggacgaagattaccgaaacctgttgcggattcttggcgcatgatccgagacccgcacaagctgtggataagcccctgcataacacctgtgctatctcggtatgaaaaatggcgcgtttttttatccctggatatacccacttatccacagcttgtcgaccgcctgccaaaaccggaaacttcataccgggcaaggtgctactacacctttccacaagccatgtggtcattaatagtattagtagttaaaagaaaaaatataaattatttttataaagagacgccatcgatccctttccagtcctggcattctaggagcacatcccgatgaaaatcaccatagatcgtgaagatcttctccccatcctggcgaatatggccaatattgccgaccggcgcccggtacaaccaattctggcccatgtccttatcgaagccgcaggccaacactgccgcttcgtcgctaccgatctggaagtccagctttccgccgacctggatcacccggtagatgcgccgggcacttgcgccgtccccgctcgcaaactctatgacatctgtcgggcgttacccgaacacacccccatagaatttcataaagacggcgaaaagctgctcctgaaggccgccaagagccgctttaccctgcacatattacccgccgatcaatttccgtacctcagtacccacagcagcctctgtcagggtaacggcaatgccaaaacctttcgcgaagcgctcgccgtcgtcgccaacaccatggcacagaacgacgcaaggctttttctgaacggcgtcctcatcgaggtggaaggtcaggagctgcgtctcgtagccaccgacggtcatcgtctggccatgatgaccctgccttttgccagcagcctggaaagcggaagctaccaggccatactgccgcgcaaagccgtcctcgaactactgcggattctcgatgacggcgacatcgttctggaaatgtcggatgccagctttctgctcaatgatggtacacagcagttcgcctgcaagctcatcgacgccaaatatcccgattaccgccgggtcatcccccagggacacccccgcttcgccatactggaccgccaggccttcaaaagtgccttgcagcagagcgacgttctggtcagcgaccgtaatccgaccacccatcttcatctggaaaacgaccagatgaccctgcgcagccgcaatgaggagcaggaggaaggcgaaatccagattcccgtcgagtatcagggtgacaccctggatatcgctttcaacagccgctatctgacggacacgacccagatattcccccaggaaagtttgcggatgcgggtcaaggacagcgacagcagcgccgttttcaccccggtagacagcaataatcccctgtatatcatcatgcccgttcgtctttgagatgcccctggaggcactgcatatccagtctgtgcgttgcatagaaaccttggatctgaaaacggaccgccagtggaactggctgataggcgccaacggcgcgggcaagagctcggtgctggaagccatccacgtgcttggtacggggcagacctggcgacatgggtcccgccatgtcctgcgggagggggacgacgcctatctggtcagtgcgcatctgtccggtcatttcctcgccctgcgccggcgtggcgaagaacgagaaatacgctatgatggggagccgctcggttctgcctggctactgctggatattttgcctctgcaaagcctgcacgaggacaacagccactttgtctcggggacggcggagggccgccggcgcgtactggactggggcatttattacgcagaccggtattacggcacggtatttcgccaataccgacgggcgttgcagcaacgcaatgcctggctgaaaagcgatcatggccgacaaccctgggacgatggtgtcatcgtcgccggcgaagacatccagcagcggcggcaggcccatctcgccgctgtgcagctcgaagtcgtgaccctctgggaacg
>2	N operona: 1	middle	AFE_0002	gene_poz=(601-1653)	-	DNA replication and repair protein RecF	identified by match to protein family HMM PF02463;	/position=585 - 2837 (1185 - 2237)	/lenght=2253 (1053)	/codons=751 (351)	/complement=false	GC-compoz=62.01329534662868%	/LCI1=1.2771428571428571	/LCI2=0.6330476190476192	p_i1=0.2459342437622393	p_i2=0.3906810784816471	/Tai=0.3062234112253144	/Tei=0.45161297063348244	/EEI=3.1119606961564856
gtctcgtagccaccgacggtcatcgtctggccatgatgaccctgccttttgccagcagcctggaaagcggaagctaccaggccatactgccgcgcaaagccgtcctcgaactactgcggattctcgatgacggcgacatcgttctggaaatgtcggatgccagctttctgctcaatgatggtacacagcagttcgcctgcaagctcatcgacgccaaatatcccgattaccgccgggtcatcccccagggacacccccgcttcgccatactggaccgccaggccttcaaaagtgccttgcagcagagcgacgttctggtcagcgaccgtaatccgaccacccatcttcatctggaaaacgaccagatgaccctgcgcagccgcaatgaggagcaggaggaaggcgaaatccagattcccgtcgagtatcagggtgacaccctggatatcgctttcaacagccgctatctgacggacacgacccagatattcccccaggaaagtttgcggatgcgggtcaaggacagcgacagcagcgccgttttcaccccggtagacagcaataatcccctgtatatcatcatgcccgttcgtctttgagatgcccctggaggcactgcatatccagtctgtgcgttgcatagaaaccttggatctgaaaacggaccgccagtggaactggctgataggcgccaacggcgcgggcaagagctcggtgctggaagccatccacgtgcttggtacggggcagacctggcgacatgggtcccgccatgtcctgcgggagggggacgacgcctatctggtcagtgcgcatctgtccggtcatttcctcgccctgcgccggcgtggcgaagaacgagaaatacgctatgatggggagccgctcggttctgcctggctactgctggatattttgcctctgcaaagcctgcacgaggacaacagccactttgtctcggggacggcggagggccgccggcgcgtactggactggggcatttattacgcagaccggtattacggcacggtatttcgccaataccgacgggcgttgcagcaacgcaatgcctggctgaaaagcgatcatggccgacaaccctgggacgatggtgtcatcgtcgccggcgaagacatccagcagcggcggcaggcccatctcgccgctgtgcagctcgaagtcgtgaccctctgggaacgctggtccggatcattgtccgggctcagtctgcatctgcacagcggttggaaggaaggcatggcgctgggcgactgcctgctgcgggatcacgaacaggatcgcgaagcgggctatacccacagcggcccgcatcgcgccaatctggcattccgggtacgcggcaaaccggcaccggatattctttcgcggggccagttgcgggtattgggtctggcctatcgtctggcgcaggtgaaaatcctgaagcaggccgggttgcccctgccgaccatactgatcgacgatttcgcggcggagctggacgcttcggcacgggattggtgggtcaacgaactcgatctgctgggtgtgcagatctttgctgcggtcaccaccgcccggcagattccggcgacggtgggcggcagtcatttttgtctggcagcaggccagcttgagaaggaaacggcatgatgatggaaacatacgattcttccagtatccaggtgttgaaaggtctggaagcggtacgcaaacgccccggcatgtatatcggcgataccgatgacggcagcggactgcatcacatggtcttcgaagtagtggataacgccatcgatgaggcgctcggcgggtattgcgataccatcatcgtgaccatccacgaggatgaatccgtcagcatcagcgacaacggtcgtggtataccggtggacatgcacgccggggagggccgatccgctgccgaagtcatcatgaccgtgctgcatgcaggtggtaagttcgatgacaacgcctacaaggtttccggcggcttgcacggggttggtgtctcggtggtcaacgccctttcggaaactctgcaattgcgcatcttccgtgacggttatgtctggacccaggagtatcacgatggcgaaccccaggcacccatcgcccgcggcgatgcatcacgcaaacatggcagtaccatccgcttcaaaccctcgccccaggtttttgccgatacccattttcacttcgagatcatcgcgaagcgcttgcgcgaactggcctttctcaattccggcgtgc
>3	N operona: 1	last	AFE_0003	gene_poz=(601-3003)	gyrB	DNA gyrase, B subunit	identified by similarity to SP:P06982; match to	/position=1637 - 5239 (2237 - 4639)	/lenght=3603 (2403)	/codons=1201 (801)	/complement=false	GC-compoz=59.63379109446525%	/LCI1=1.2670833333333333	/LCI2=0.4717083333333331	p_i1=0.2404754560874	p_i2=0.22113843576116243	/Tai=0.21741089476274733	/Tei=0.2990245921850462	/EEI=3.1602774814879684
gttgcagcaacgcaatgcctggctgaaaagcgatcatggccgacaaccctgggacgatggtgtcatcgtcgccggcgaagacatccagcagcggcggcaggcccatctcgccgctgtgcagctcgaagtcgtgaccctctgggaacgctggtccggatcattgtccgggctcagtctgcatctgcacagcggttggaaggaaggcatggcgctgggcgactgcctgctgcgggatcacgaacaggatcgcgaagcgggctatacccacagcggcccgcatcgcgccaatctggcattccgggtacgcggcaaaccggcaccggatattctttcgcggggccagttgcgggtattgggtctggcctatcgtctggcgcaggtgaaaatcctgaagcaggccgggttgcccctgccgaccatactgatcgacgatttcgcggcggagctggacgcttcggcacgggattggtgggtcaacgaactcgatctgctgggtgtgcagatctttgctgcggtcaccaccgcccggcagattccggcgacggtgggcggcagtcatttttgtctggcagcaggccagcttgagaaggaaacggcatgatgatggaaacatacgattcttccagtatccaggtgttgaaaggtctggaagcggtacgcaaacgccccggcatgtatatcggcgataccgatgacggcagcggactgcatcacatggtcttcgaagtagtggataacgccatcgatgaggcgctcggcgggtattgcgataccatcatcgtgaccatccacgaggatgaatccgtcagcatcagcgacaacggtcgtggtataccggtggacatgcacgccggggagggccgatccgctgccgaagtcatcatgaccgtgctgcatgcaggtggtaagttcgatgacaacgcctacaaggtttccggcggcttgcacggggttggtgtctcggtggtcaacgccctttcggaaactctgcaattgcgcatcttccgtgacggttatgtctggacccaggagtatcacgatggcgaaccccaggcacccatcgcccgcggcgatgcatcacgcaaacatggcagtaccatccgcttcaaaccctcgccccaggtttttgccgatacccattttcacttcgagatcatcgcgaagcgcttgcgcgaactggcctttctcaattccggcgtgcatatcaccctgctggatgagcgggccagccgggaggaaacctttcattatgaaggcggtattcgcgctttcgtagagcatctcaaccgcagcaaaaccgccattcatcccagtgtgatcactctcaccggcgagcgcgacggcattgtcgtcgaagcggccctgcagtggaacgaaggctataacgaggcggtgctctgcttcaccaacaatattccccaggccgatggcggcacccatttggcgggctttcgcggtgccctgacccgtaccttgaaccagtatatggaacgggaaggcatcatcgccaaggccaaggttgcggtgagtggcgaggatgcacgcgaaggattgacagcggtgctttccgtcaaggtaccggaccccaaattttcttcgcagaccaaggaaaaactggtctccagcgaggtcaaaccgatagtcgagtcctccatgtccgaggcgctgaccatgtttctggatgagcatcccaaagaggcgcaggccatcgccgccaagatcgtcgaagcggcgcgggcgcgggaagccgcccggcgggcacgggaactgacccgccgcaagggggcgctggacattgccaaccttcccggcaagctggccgactgtcaggagaaagatccggcccagtgtgaaatctatctggtggagggcgattccgcaggcggctctgccaaacagggccgggatcgccggcatcaggccatccttcccctgaagggcaaaatcctcaatgtggaacgggcgcgtttcgaccggatgctttcgtccgacgaaattggcaccctgattaccgcgctgggtaccggtatcggtgccggggattttgatgtggctaagctgcgttatcaccgggtcatcatcatgacggacgcggacgtggacggcagccacatccgcaccctgttgctgacctttttctatcggcagatgcccgatctcgtggcacgcggccatatttacatcgcccagccgcccctctacaaggtcaagaagggcaaggaggaacgctacctcaaggatgacggcgaactggccgcctatctgcgtgaaattgccatgcagggcgcgcaattccgtcccgcggcggatgccgagccggtaacggatgagcaactgggcggcatgatgcgtcaataccagaacatcgaggcactggtgcagcgtctggaacggcgttatcccagtactctgctctgggccttggccaccttgccacccatcgttgcggagtcggcggatagcgccacctgggacgattttgcgcggcagctccgcgcggcactggaagtgaatgccctgcccgccgaacattacacggtggagcgggtgggtgaagcggaggccttgcgcctggtggtgcgccgcgaacatcatggcagcgtggaactgcgtttcttcgatcaggatttttttgccgggggcgaatatcgacatctggcggattatgcgcggcagatcgagggcaaaatcggcgtgggagcgcgtatggaaaggggcgaacgagggcttgccgtcagccgtttccgcaccgccatggactggcttctggcggatgcccgccgtggcgtcgagattcagcgctacaagggactcggtgaaatgaatccggaacagctctgggaaaccaccatgaatgccgcaaaccgccgtctggtgcgggtggatgtggaagacgccatcgccgccgacgaggtcttttccatgctcatgggcgacgcggtggaaccgcgtcggcgctttatcgaggagaatgcgcgttttgtatccagactcgatatctgatcgcgcggcggcttcctgatcaaaacgcagtgatatgggtcaacggatgatatttcctccggccatcctgaaaagatgacagaatcccatattgccagcagaatatgacagctttgtgaatgcagtcgcagcgcagtcgctggtatgactcgggagatcctggtgcttaatttactaaactttgaatataaagaactttttacttctgaagggctcgcgcggctggatggggaatttcttcgtgtcctggcggaaaaagaccagaccctggtggaagacctgcaggtatatcgtgccgccggagcgcggcctgcggataaagcccagagcgagtttctgctgcggcttgcgccgcacctggaacgatttgtcgcgcagctcttccacctggggtcggaagtggcggcgttgcaggcccggacccgcagtcatgacgtagtcatggcgttcaaaaagcatttcgtgttgcgccgcgcgcgccgttaccggggcgaattccccgaatcctttgccgatctggatcagtggttggacagcgaaatccggcagcgtggctggccgctggaagatcgcgaatgggccattgcccggctgggtgaa
>4	N operona: 2	first-last	AFE_0004	gene_poz=(601-4107)	-	conserved hypothetical protein	identified by similarity to GB:AAO90130.1	/position=4184 - 8890 (4784 - 8290)	/lenght=4707 (3507)	/codons=1569 (1169)	/complement=false	GC-compoz=62.50356429997148%	/LCI1=1.3667237442922375	/LCI2=0.5761415525114157	p_i1=0.295946998638912	p_i2=0.3301119111263839	/Tai=0.24167881187506868	/Tei=0.3971007200137455	/EEI=2.7296130073257876
gtgggtgaagcggaggccttgcgcctggtggtgcgccgcgaacatcatggcagcgtggaactgcgtttcttcgatcaggatttttttgccgggggcgaatatcgacatctggcggattatgcgcggcagatcgagggcaaaatcggcgtgggagcgcgtatggaaaggggcgaacgagggcttgccgtcagccgtttccgcaccgccatggactggcttctggcggatgcccgccgtggcgtcgagattcagcgctacaagggactcggtgaaatgaatccggaacagctctgggaaaccaccatgaatgccgcaaaccgccgtctggtgcgggtggatgtggaagacgccatcgccgccgacgaggtcttttccatgctcatgggcgacgcggtggaaccgcgtcggcgctttatcgaggagaatgcgcgttttgtatccagactcgatatctgatcgcgcggcggcttcctgatcaaaacgcagtgatatgggtcaacggatgatatttcctccggccatcctgaaaagatgacagaatcccatattgccagcagaatatgacagctttgtgaatgcagtcgcagcgcagtcgctggtatgactcgggagatcctggtgcttaatttactaaactttgaatataaagaactttttacttctgaagggctcgcgcggctggatggggaatttcttcgtgtcctggcggaaaaagaccagaccctggtggaagacctgcaggtatatcgtgccgccggagcgcggcctgcggataaagcccagagcgagtttctgctgcggcttgcgccgcacctggaacgatttgtcgcgcagctcttccacctggggtcggaagtggcggcgttgcaggcccggacccgcagtcatgacgtagtcatggcgttcaaaaagcatttcgtgttgcgccgcgcgcgccgttaccggggcgaattccccgaatcctttgccgatctggatcagtggttggacagcgaaatccggcagcgtggctggccgctggaagatcgcgaatgggccattgcccggctgggtgaagcatggctcgaggatgaagcggctcatgccgtggccatcgaccgtctgacccggtggtgtgcccgcatcctgagtgatccacaggccgccctggcggtgcagggctggtccagtttccgtctcccccaacgagtggaccacgaggcgctggtacccttgaaacgtcgggaggatctccccggtgcacccttcgtggcgccggacggcaccctgcggcgccgcgacagctttcatctgaccgatctgcgtatggacgcccgcagcgtccagaatgaagtccattattgtttgtactgccatgatcacgaaggtgatttttgttccaagggctttccggagaaaaagggcgtgccggaactgggtctcaaggtggaccccctgggcgtcaccctgacaggctgtcccctggaagaaaaaatctccgagatgcaggtactgaagcgggacggattccatatcgccgccctggccatggccatggtggacaaccccatggtccccgccaccggacaccgcatctgcaacgactgtatgaaggcctgcgtctaccagaagcaggatccggtgaacatcccgcagattgaaacgcggatcctcacggatgtgttgaatctgccctggggcgtggaactctacgatctgctgacccgctggaacccgttgcgcgccgtgcaatacttggcgcagccctataacgggcgcaaggtactggtggcgggcatgggcccggctggcttcaccatggcccatcatctcctgcaggaaggttgtgcggtggtgggtatcgatggcctgaaagtcgaacccctgccccggcagtggctggagcagcccatccgcgactggagccatctccaggaggacctcgacgaacgcattctgctcgggtttggcggtgtggccgaatatggcattaccgtgcgctgggacaagaattttctcaagttgatctacctgaccctggcgcggcgctcgaatttccagattttcggcggcgtacggctgggcgggaccatcaccctcgaaaacgcctgggaactgggtttcgatcatgtctgcatcgctaccggcgcgggtctgccgcgggtggtgcccatgggcgagagtctggcgcgcggtatgcgtcaggccagcgacttcctcatggcgctgcagctcaccggagcgggcaagcggtccagtctcgccaatctgcaggtacgcctgccggcggtggtgattggcggtggcctcacggcggtggataccgccaccgaggtacaggcctattatgtgcggcaggtagagaaggtgctggcgcgctacgaagcgatggtgacccattccggagaagaaaaactccgcgccggactctccgccgaggatgccgggattctcgacgagttcctgacccacggccgcgccgtgcgtgccgagcgcgagcgcgccgcagcagggaacgaatcgcccaatttcgtgccgctgatccagtcctggggcggcgtcaccctggcataccggaaggggatgcagcaggcacccgcctatacccgcaaccatgaagaactcatcaaggccatggaagaagggatctattatggtgagggtctcgatcctctccgggcagaattagatagctatgggcatatcgcgcacatggtcttccgccaaatgcgcgaggtggaagggcgctggctggccagcgatcaggacgtgcggcttcccgcgcgggccgtcttcattgccgccggcactgtccccaacaccatctatgaaagggaatatccggggactttccaactggacggggaccacttcctgacccatgtggcccacgacaacgggccgttgcaagcggtgcaggtggccgagcactgcaaagcccccgaggccggtccctttacttcctatggtgatgcgcagggacaccggatcagttttattggggatacccacccggtcttccacggcagcgtggtcaaggccatcgcctcggccaaggcgacgtatccgcaggtcatgcagagcctggggacgctggataccgccgtggatcccgacgtgcatggctttcagcaacggttgcagcatctgctgagcatgcgggtactccgcatggatcgcagcaaccccgccgtcaccgagatgtgggtggaagccccgctggcggcccgcaatttccggccgggacagtttttccgtttgcagaccttcgagagtcacagcccgatcgtggacggtacccgcctgcagataccggtgctgacggtcagcggtgcaggggtggaaggcgacgcggtgcgcctcatgatcctgcagtggggcaccggaccgcgtctggtgggacgtttgcagccgggcgaccctctgatactcatgggaccgaccggcgcgcccaccgacatccccagcggcaagaccatactggtggtcgcgggacgctggggtgcggcggtgatgctggatatcggcccggccttgcgggcggcgggcaaccgcgtgctctatgtggcggcattgggcaaagccagcgaactggatcaccaggcggagctggaagaagccgcggaccagatcatctggtgtacgggcagcggctcgttgatcgagacccaccgccagcaggacctcagtgtcgaggcctctgacatggtcgccttgttgcgggcctatggggccggggagttgccggggcaaaaggcccatgggatggagatcgccctgaacagtgtggatcgcctgatggtcatggggtccaccggcctgctcaaggcctttcagcaggccctccagggggagctacagccctatttccgggccgatctggaggctacggcgacggtgggcagtcccatgcagtgtatgctcaaaggcgtctgcgcccagtgtctgcaatggcagatcgaccccgaaacgggacagcgcaccaaggcggtattttcctgcgcccagcaggatcagcccctggcctgggtggatctggacaacctgaccgcccgccagagtcagaatcgcttgctggaaagactctccagtcagtggctggatcacctaacgttcaggggaatatgaaaaagacatattatttactcgatttaaatccaattatgctgtggaatttgcgttatacttacacccaggtagtataacaaatgggaggtgtatcgtgaaattgtttcgggaacagcacaaaaaattattcttcggcctcagcgtgctgtcaacgctgacccttggtctgttatctggtcagaccgaggcctctacagccactgccacgttcacggttaccgctaccgttgcggccacttgcacgatttccgccaccaacctggctttcggcacctataccggtgcggtaacaaacgccaactccacggttaccgtcacctgcaccaacaccacaccctacaatgttggtcttaacgcaggaacggccactgctgcaaccgtaagcacacgggcaatgactggccccagctcggcaaccttgtcttacggactctttcaggatgcggcgtacaccactaactggggcaacaccgtgggcacagatacgaaaaccggaacggggaatggcagcgcccaggcactgaccgtttatggccaaattccggctgggcagtatcctgcaccaggaacctataccgataccatcaccgcgacgatcac
>5	N operona: 3	first	AFE_0005	gene_poz=(601-1113)	-	spore coat protein	identified by similarity to SP:P27755; match to	/position=7785 - 9497 (8385 - 8897)	/lenght=1713 (513)	/codons=571 (171)	/complement=false	GC-compoz=56.14035087719298%	/LCI1=1.2470588235294118	/LCI2=0.4270588235294118	p_i1=0.22972179631919293	p_i2=0.1776030839201832	/Tai=0.4850636438980993	/Tei=0.25984277552816487	/EEI=3.259987773740184
cggaccagatcatctggtgtacgggcagcggctcgttgatcgagacccaccgccagcaggacctcagtgtcgaggcctctgacatggtcgccttgttgcgggcctatggggccggggagttgccggggcaaaaggcccatgggatggagatcgccctgaacagtgtggatcgcctgatggtcatggggtccaccggcctgctcaaggcctttcagcaggccctccagggggagctacagccctatttccgggccgatctggaggctacggcgacggtgggcagtcccatgcagtgtatgctcaaaggcgtctgcgcccagtgtctgcaatggcagatcgaccccgaaacgggacagcgcaccaaggcggtattttcctgcgcccagcaggatcagcccctggcctgggtggatctggacaacctgaccgcccgccagagtcagaatcgcttgctggaaagactctccagtcagtggctggatcacctaacgttcaggggaatatgaaaaagacatattatttactcgatttaaatccaattatgctgtggaatttgcgttatacttacacccaggtagtataacaaatgggaggtgtatcgtgaaattgtttcgggaacagcacaaaaaattattcttcggcctcagcgtgctgtcaacgctgacccttggtctgttatctggtcagaccgaggcctctacagccactgccacgttcacggttaccgctaccgttgcggccacttgcacgatttccgccaccaacctggctttcggcacctataccggtgcggtaacaaacgccaactccacggttaccgtcacctgcaccaacaccacaccctacaatgttggtcttaacgcaggaacggccactgctgcaaccgtaagcacacgggcaatgactggccccagctcggcaaccttgtcttacggactctttcaggatgcggcgtacaccactaactggggcaacaccgtgggcacagatacgaaaaccggaacggggaatggcagcgcccaggcactgaccgtttatggccaaattccggctgggcagtatcctgcaccaggaacctataccgataccatcaccgcgacgatcacctactgaagggagatgtatgatgtggagcggtgctgcaaatatccggcgccttattgtcggcgtcacgagtatatttattatctcgtttgccgtcggcatagccagcgcagtatccctgaccgtgctgccggtcatcattcagatggcgcccgggcagaaggcaacgacgttgacggtcatcaaccacggtaaccgcgagatcgcctttcaggttcgcaccttcgcctggacacaagtgtctggccacaacaaattgacgcccaccgccgaattgctggccagtccaccccttggcacccttgcgccaggtggtcgccagattattcgcatggtgttgcgccgacccccacagggaagggaggccagttaccgaatcctgctggatgaaatcccgccgccagcggcgcccgggatggtccggatcgcactgcgtatgtcgatcccgatctttgccgagccccagactcgggttgcgccccatgtgctatggcaggtggaaagacgcaacggacagacttttctggtcggtattaatgacggtacacgccacgagactctccgcgacatcaaactccaggcccctggcgggggcacgctgaaagtcga
>6	N operona: 3	middle	AFE_0006	gene_poz=(601-1344)	-	pilus chaperone protein, putative	identified by similarity to SP:P15319	/position=8311 - 10254 (8911 - 9654)	/lenght=1944 (744)	/codons=648 (248)	/complement=false	GC-compoz=59.543010752688176%	/LCI1=1.1417004048582995	/LCI2=0.3809716599190285	p_i1=0.17604552229035125	p_i2=0.1360293436496098	/Tai=0.45394299104802327	/Tei=0.22242640928464882	/EEI=3.8693555428256827
gatttaaatccaattatgctgtggaatttgcgttatacttacacccaggtagtataacaaatgggaggtgtatcgtgaaattgtttcgggaacagcacaaaaaattattcttcggcctcagcgtgctgtcaacgctgacccttggtctgttatctggtcagaccgaggcctctacagccactgccacgttcacggttaccgctaccgttgcggccacttgcacgatttccgccaccaacctggctttcggcacctataccggtgcggtaacaaacgccaactccacggttaccgtcacctgcaccaacaccacaccctacaatgttggtcttaacgcaggaacggccactgctgcaaccgtaagcacacgggcaatgactggccccagctcggcaaccttgtcttacggactctttcaggatgcggcgtacaccactaactggggcaacaccgtgggcacagatacgaaaaccggaacggggaatggcagcgcccaggcactgaccgtttatggccaaattccggctgggcagtatcctgcaccaggaacctataccgataccatcaccgcgacgatcacctactgaagggagatgtatgatgtggagcggtgctgcaaatatccggcgccttattgtcggcgtcacgagtatatttattatctcgtttgccgtcggcatagccagcgcagtatccctgaccgtgctgccggtcatcattcagatggcgcccgggcagaaggcaacgacgttgacggtcatcaaccacggtaaccgcgagatcgcctttcaggttcgcaccttcgcctggacacaagtgtctggccacaacaaattgacgcccaccgccgaattgctggccagtccaccccttggcacccttgcgccaggtggtcgccagattattcgcatggtgttgcgccgacccccacagggaagggaggccagttaccgaatcctgctggatgaaatcccgccgccagcggcgcccgggatggtccggatcgcactgcgtatgtcgatcccgatctttgccgagccccagactcgggttgcgccccatgtgctatggcaggtggaaagacgcaacggacagacttttctggtcggtattaatgacggtacacgccacgagactctccgcgacatcaaactccaggcccctggcgggggcacgctgaaagtcgagtccaatatcaacccttatatcttggcgggggccacaatgcgctggcacatcgtcacaccgtcctctccactggcccctggcgcagtcctgcaactaacggcacgcaccaataccgggcatattgaccagtcggtccgggttgttggcagtccatgatcaatcgcgctccttcgcgatacggttcgccgccgcgatcgtcgtcgcgctgatcttgatgggtgcggcacagagggcaatagctggcggtggtgagacgctgctgctctccgtagtggtcaacggctaccatacgggcaagattggcgagtttcggttgaacaaaggcacgttgcgcgctcggccacaagagttgcatgatcttggcttcaaggttcccaagtccattccggtcgggacggatggccgcgtcgccttgtccgaacttcccgactttgcttggcatatcgatcaggccacgcagacgctttacgtcacggtgggcagcaaacggctcttgcctcaactcctgcacaccgaaacaagccctgccagcgagcttccggtgcaaagcggccttggggcgaccctcgactacgatgtcaccggcacttcggtcgcaggccagaaactgggtgccgggcaattcaacttccgggccttctcgccttggggtgtggcaagttcgggtctgttggcctatgtcggcggcggccctcagggcctgggaacaaacgccgtaatacgcctgaacagcacctatacctattcggatccgga
>7	N operona: 3	middle	AFE_0007	gene_poz=(601-3045)	-	outer membrane usher protein, putative	identified by match to protein family HMM PF00577	/position=9020 - 12664 (9620 - 12064)	/lenght=3645 (2445)	/codons=1215 (815)	/complement=false	GC-compoz=60.32719836400818%	/LCI1=1.1666666666666667	/LCI2=0.4011056511056513	p_i1=0.1882760018042517	p_i2=0.15370447996964642	/Tai=0.38414088360963783	/Tei=0.23833403197268177	/EEI=3.7112857006147215
cggtcatcattcagatggcgcccgggcagaaggcaacgacgttgacggtcatcaaccacggtaaccgcgagatcgcctttcaggttcgcaccttcgcctggacacaagtgtctggccacaacaaattgacgcccaccgccgaattgctggccagtccaccccttggcacccttgcgccaggtggtcgccagattattcgcatggtgttgcgccgacccccacagggaagggaggccagttaccgaatcctgctggatgaaatcccgccgccagcggcgcccgggatggtccggatcgcactgcgtatgtcgatcccgatctttgccgagccccagactcgggttgcgccccatgtgctatggcaggtggaaagacgcaacggacagacttttctggtcggtattaatgacggtacacgccacgagactctccgcgacatcaaactccaggcccctggcgggggcacgctgaaagtcgagtccaatatcaacccttatatcttggcgggggccacaatgcgctggcacatcgtcacaccgtcctctccactggcccctggcgcagtcctgcaactaacggcacgcaccaataccgggcatattgaccagtcggtccgggttgttggcagtccatgatcaatcgcgctccttcgcgatacggttcgccgccgcgatcgtcgtcgcgctgatcttgatgggtgcggcacagagggcaatagctggcggtggtgagacgctgctgctctccgtagtggtcaacggctaccatacgggcaagattggcgagtttcggttgaacaaaggcacgttgcgcgctcggccacaagagttgcatgatcttggcttcaaggttcccaagtccattccggtcgggacggatggccgcgtcgccttgtccgaacttcccgactttgcttggcatatcgatcaggccacgcagacgctttacgtcacggtgggcagcaaacggctcttgcctcaactcctgcacaccgaaacaagccctgccagcgagcttccggtgcaaagcggccttggggcgaccctcgactacgatgtcaccggcacttcggtcgcaggccagaaactgggtgccgggcaattcaacttccgggccttctcgccttggggtgtggcaagttcgggtctgttggcctatgtcggcggcggccctcagggcctgggaacaaacgccgtaatacgcctgaacagcacctatacctattcggatccggaaacactgcgccgctatcgcgtcggggacttcattaccggtggtttgagctggacccgtccggtccgcctgggtggcatacaaatcagctcagacttctctatgcgacctgatctaattaccttcccattgcccggcgtcagcggaaccgtcgccgttccctcgacggtcaacgtgctggtcaacggcatgcaggtgctttcgagccaggtgcggcccggtcccttcgagatcccgcaggtcccgatgatcactggtgccggaacggtggtgacgacggtgaccaatgcgctcgggcaacaggtcactacgaccctgccgttctatgccagtgcgaatctgcttgcgcctggactgcagaccttctcggccgggcttggattcgtgcggctcaactggggtttcctcagcaacgactatggcccattggccggatccataacctttcgccgtggcctcacggacgcgctgacggtggaagcccatgccgaaggtacgcggggagtggccatggcaggcggcggtatcgtggtgaatatcgacaatcgtggcgtactgaatctttccgccgcaggcagtacatctcaagggcacaccggtgcgcagttctccgtcggggtccagcgcatcggccgtgttttcagcgctggcgcctcggcgatctttgccgatcccgactttcgcgatatagcagcaatgaacggagatccggtcccgacgcgccagatcagtgccaacgtcggtctgtccctcggccgtttcggctcctttggtatcagctatgccggtatcgaccgtaatgccgcatcgatgccaatcccggtatacgctccacccggaaccgtggtgacggaaggcggggcgcccgtaagcgtatattatttcctgcctgccgaacacgctcatatcctttcggccagctattcgctgcagattggcccagtatcgttctacgccacgggctaccatgatttcgccaatagtggcgacagtggtgtgcagatgggagtgaccattccgctcggcagccggagctcgatcgggggtagtctggcatcctcttcgggaaacgattccgctcaggtgcagctcatgcagtccccggtcacgatcggggactggggctatcaggcctacgccaccactggccggaccagccaggaattcggccagttgcaatacaagtcgccctggggacttgtttcggcgggcgccagtcggatcgaccggcaaaccctggtgcagggcgaggtacggggcgctctttcttttatggatggcggattgttcgcgtccaacaccatcaacaacagctttgccatcgttgataccgatggtttcggaaatattcgcgtcctggacgagaatcggttggttgggcgaaccgactcggctggacaactgctggttccggacctgcgctcttaccaggccaaccatatcgccatcgatcccaatgatgtgccgatcaatgccactctaccctatgcgactcgcgacgtgcgcccaccggaccggtccggtgttgtcgtgaagttccccatacgggcgagttacggcgcgctgttacgtctagtggatcaatcgggcaagaatcttccggtcggtagcgtcgccacactccagaaaaccggtgtcagtgtcccggtcggctacgatggtgaggcctacgtagtcaacctgagcccccacaatcggctgcttgtcgagcggccggatgggcaacgctgcatcgttacctttacgtatcatcccatagccggcacgattccatcgattggccccctaacctgccggaaggacggaccatgaaacggaagctcgctttagccgcactgctgatttttgcgccgacggcggtcgatgcggcctgcagcgttaccgccaccggcgttgcgttcggaacctatgtgccgtccgccgcctcgaattccaccggcacagtgacggtcagttgtagcgctacccttgggctgttgttcaattggacgatcgcgctcaatgcgggtgtcaacagcggtggcagcttttccaaccgacggatggcctccggaaactcctatttatcctaccaactctataccgattccgggcatactacggtatggggcgacggtacaagcggcaccgcgacggtcagtggtaattgtctaattagtttcctgggcataccctgctctggcagcgccaccgtctacggccagattcctgccctgcaaaatccaagccccggcgcctacaccgacaccattacggtaacggtcacgtactgactggtgatcctaaactcggcggttatccccgccgttccatgctcaccttgatgttttccttgtccaccgggatatatttggcgatcaccgccaggagttcttcctgcaatgccggcaggaagtcggggcggtctatagt
>8	N operona: 3	last	AFE_0008	gene_poz=(601-1065)	-	spore coat protein	identified by similarity to SP:P27755; match to	/position=11461 - 13125 (12061 - 12525)	/lenght=1665 (465)	/codons=555 (155)	/complement=false	GC-compoz=58.27956989247311%	/LCI1=1.1796536796536796	/LCI2=0.3346320346320346	p_i1=0.19476582990859312	p_i2=0.09871842892160226	/Tai=0.4515633708497442	/Tei=0.18884658602944204	/EEI=3.632542902407065
gggcgccagtcggatcgaccggcaaaccctggtgcagggcgaggtacggggcgctctttcttttatggatggcggattgttcgcgtccaacaccatcaacaacagctttgccatcgttgataccgatggtttcggaaatattcgcgtcctggacgagaatcggttggttgggcgaaccgactcggctggacaactgctggttccggacctgcgctcttaccaggccaaccatatcgccatcgatcccaatgatgtgccgatcaatgccactctaccctatgcgactcgcgacgtgcgcccaccggaccggtccggtgttgtcgtgaagttccccatacgggcgagttacggcgcgctgttacgtctagtggatcaatcgggcaagaatcttccggtcggtagcgtcgccacactccagaaaaccggtgtcagtgtcccggtcggctacgatggtgaggcctacgtagtcaacctgagcccccacaatcggctgcttgtcgagcggccggatgggcaacgctgcatcgttacctttacgtatcatcccatagccggcacgattccatcgattggccccctaacctgccggaaggacggaccatgaaacggaagctcgctttagccgcactgctgatttttgcgccgacggcggtcgatgcggcctgcagcgttaccgccaccggcgttgcgttcggaacctatgtgccgtccgccgcctcgaattccaccggcacagtgacggtcagttgtagcgctacccttgggctgttgttcaattggacgatcgcgctcaatgcgggtgtcaacagcggtggcagcttttccaaccgacggatggcctccggaaactcctatttatcctaccaactctataccgattccgggcatactacggtatggggcgacggtacaagcggcaccgcgacggtcagtggtaattgtctaattagtttcctgggcataccctgctctggcagcgccaccgtctacggccagattcctgccctgcaaaatccaagccccggcgcctacaccgacaccattacggtaacggtcacgtactgactggtgatcctaaactcggcggttatccccgccgttccatgctcaccttgatgttttccttgtccaccgggatatatttggcgatcaccgccaggagttcttcctgcaatgccggcaggaagtcggggcggtctatagtggaccccctcatcccgttattacggtacggccttcttttccgttgatggcggacgtccgccaagccgtccgttttttctggctgcctctgccttggcgggactttttgatataccccctttccgtccaaggctacgcatccatgcggatgcgccgagaaccccccgcgccaatgcggggacgtacagatcagcgtccagccgcgggaagcgtaacccaatgccatgcccttctatgacgatctctgccatgtctgcgggggtggcatgctccatgccttgaatcaacgccggtgggatgtgcaggccaacgccgttgttcagctcgacaacgacttttcccgtaggttggtcatagtaggcggacaccgccagcgggccagcggcaagcgtctcctgtccacgctgatttgcagcgtcccagtcgcgctcaagaattttgtctacctggtccatggtgcct
>9	N operona: 4	first-last	AFE_0010	gene_poz=(601-1035)	-	conserved hypothetical protein	identified by similarity to GB:AAP86126.1	/position=12084 - 13718 (12684 - 13118)	/lenght=1635 (435)	/codons=545 (145)	/complement=true	GC-compoz=59.54022988505747%	/LCI1=1.2638888888888888	/LCI2=0.7534722222222222	p_i1=0.23874973300895183	p_i2=0.5140598728205636	/Tai=0.4789519393763775	/Tei=0.5626538855385073	/EEI=3.1758658614846516
ctctttggaggctgacatgtcctttcttgattacttcctcggttcccgcaaaaagagcgccaatgtcgcgaaggatcgtctgaaactgatcctcgcccacgagcgggatgccgacggtcccgacttcctgccggcattgcaggaagaactcctggcggtgatcgccaaatacattcccgtggacaaggaaaacatcaaggtgagcatggaacggcggggagattttgaagtgctggaattgaacgttcttttcccggatcagcactgagcacggcagccactcaaaaactataagcaagaggtcggtggcccgaaaccgacgtggtaaccccgtaagtcaatgcgatgacttgctgacgataagccagaaccaatagggcacgatgagaacaaaaagcgtccttggtgaaaattatgggggtgatgcctttcatgtgcacgtggtacaaggagattgtagagctgtattgatattgcattgcccggatgggccaccggagctacgggagaatatcggcttttccagaacggtgatgcgtcacattttggaagaatgcatatcccgattgacgttattctgtggaaagttggagaggcaccatggaccaggtagacaaaattcttgagcgcgactgggacgctgcaaatcagcgtggacaggagacgcttgccgctggcccgctggcggtgtccgcctactatgaccaacctacgggaaaagtcgttgtcgagctgaacaacggcgttggcctgcacatcccaccggcgttgattcaaggcatggagcatgccacccccgcagacatggcagagatcgtcatagaagggcatggcattgggttacgcttcccgcggctggacgctgatctgtacgtccccgcattggcgcggggggttctcggcgcatccgcatggatgcgtagccttggacggaaagggggtatatcaaaaagtcccgccaaggcagaggcagccagaaaaaacggacggcttggcggacgtccgccatcaacggaaaagaaggccgtaccgtaataacgggatgagggggtccactatagaccgccccgacttcctgccggcattgcaggaagaactcctggcggtgatcgccaaatatatcccggtggacaaggaaaacatcaaggtgagcatggaacggcggggataaccgccgagtttaggatcaccagtcagtacgtgaccgttaccgtaatggtgtcggtgtaggcgccggggcttggattttgcagggcaggaatctggccgtagacggtggcgctgccagagcagggtatgcccaggaaactaattagacaattaccactgaccgtcgcggtgccgcttgtaccgtcgccccataccgtagtatgcccggaatcggtatagagttggtaggataaataggagtttccggaggccatccgtcggttggaaaagctgccaccgctgttgacacccgcattgagcgcgatcgtccaattgaacaacagcccaagggtagcgctacaactgaccgtcactgtgccggtggaattcgaggcggcggacggcacataggttccgaacgcaacgccggtggcggtaacgctgcaggccgcatcgaccgccgtcggcgcaaaaatcagcagtgcg
>10	N operona: 5	first	AFE_0011	gene_poz=(601-852)	minE	cell division topological specificity factor	identified by similarity to SP:P18198; match to	/position=12851 - 14302 (13451 - 13702)	/lenght=1452 (252)	/codons=484 (84)	/complement=true	GC-compoz=53.57142857142857%	/LCI1=1.176706827309237	/LCI2=0.5409638554216867	p_i1=0.19328580404427226	p_i2=0.2927537303389187	/Tai=0.18533751848159274	/Tei=0.36347835730502687	/EEI=3.650204899559938
agcaggcgctcatcaaggataagcgctgtgagaacctctacgtgctgcccacgtcccaaacccgcgacaaagatgccctgaccaccgaaggggtaacggcggtcatggatgaactgcgcaaggatttcgactatatcgtttgcgattcaccggcggggatcgagtcgggtgcgctcatggcgctctaccatgccgacgaagccattgtggtcaccaatccggaagtctcctccgtccgcgattccgaccgtattctcggcattctcgccgcccgctcgcggcgggcggaacagggggaggaaccggtgaaggagcatctcctcctcacccgttactcccccaagcgcgtcgaggatggggaaatgctttctctgggcgacgtgaaggagctgctgcgcacccccctgctgggcgtgatccccgaatccgaagtgatcctccaggcctccaatcagggcatacccgccattcacatggaaaacagcgatgtggcagaggcctataaggacgtcgtcgcccgcttcctcggtgaagagcgccccctgcgctttattcagccggtcaaggtggggttcttcaaacgactctttggaggctgacatgtcctttcttgattacttcctcggttcccgcaaaaagagcgccaatgtcgcgaaggatcgtctgaaactgatcctcgcccacgagcgggatgccgacggtcccgacttcctgccggcattgcaggaagaactcctggcggtgatcgccaaatacattcccgtggacaaggaaaacatcaaggtgagcatggaacggcggggagattttgaagtgctggaattgaacgttcttttcccggatcagcactgagcacggcagccactcaaaaactataagcaagaggtcggtggcccgaaaccgacgtggtaaccccgtaagtcaatgcgatgacttgctgacgataagccagaaccaatagggcacgatgagaacaaaaagcgtccttggtgaaaattatgggggtgatgcctttcatgtgcacgtggtacaaggagattgtagagctgtattgatattgcattgcccggatgggccaccggagctacgggagaatatcggcttttccagaacggtgatgcgtcacattttggaagaatgcatatcccgattgacgttattctgtggaaagttggagaggcaccatggaccaggtagacaaaattcttgagcgcgactgggacgctgcaaatcagcgtggacaggagacgcttgccgctggcccgctggcggtgtccgcctactatgaccaacctacgggaaaagtcgttgtcgagctgaacaacggcgttggcctgcacatcccaccggcgttgattcaaggcatggagcatgccacccccgcagacatggcagagatcgtcatagaagggcatggcattgggttacgcttcccgcggctggacgctgatc
>11	N operona: 5	middle	AFE_0012	gene_poz=(601-1410)	minD	septum site-determining protein MinD	identified by similarity to SP:P18197; match to	/position=13104 - 15113 (13704 - 14513)	/lenght=2010 (810)	/codons=670 (270)	/complement=true	GC-compoz=60.370370370370374%	/LCI1=1.2874845105328376	/LCI2=0.5566294919454772	p_i1=0.25158344920115594	p_i2=0.3093496033989071	/Tai=0.1951042077218197	/Tei=0.3784146430590164	/EEI=3.0634898691463257
gccgccgatttccatcgccatgcaccggtggtcctggatctgagtgccatacccgaagaagcgcctttggctttgcccgaaatcctggaggtattgcgcgccgccaactggttcccggtcggtttgcgtaatgccgcgcccggccaccaggctctggcgcaagcgctgcaccttcccgttttgcggggccaggagcgtaacgccgccctgcaaccggagacgccgccgccagcgcaacccgtccccgcaaatccgggcggtctgattatggatcaccccatacgcggtggccaacgcagctacgcccgcggtggcgatctcgtctgtcttgccgccgtcaacgccggcgccgagatcatggccgacggcaacatccacgtatacggccccttacgtggccgcgcccttgccggtgtcaacgggcaggagacagcgcgaattttttgcatgagcctggaggcggaactggtttctgtcgcgggtctctaccggacgctggaacctggctatcccctctggggcaaagcggcacagatttacagccgcgacgagcaattgcatattacggctttaaacatataaatcctggagaaaagaaccgtggccaaaatcattgtcatcacttccggaaagggtggggtcggcaaaaccaccaccagcgccgcctttgccagcggcctcgccctgcgtggctatcgtaccgtcgtcatcgacttcgacgtgggtctgcgcaacctcgatctgatcatgggttgcgagcgacgggtcgtgtacgacctcatcaatgtcatccagggcgaggccaaattgcagcaggcgctcatcaaggataagcgctgtgagaacctctacgtgctgcccacgtcccaaacccgcgacaaagatgccctgaccaccgaaggggtaacggcggtcatggatgaactgcgcaaggatttcgactatatcgtttgcgattcaccggcggggatcgagtcgggtgcgctcatggcgctctaccatgccgacgaagccattgtggtcaccaatccggaagtctcctccgtccgcgattccgaccgtattctcggcattctcgccgcccgctcgcggcgggcggaacagggggaggaaccggtgaaggagcatctcctcctcacccgttactcccccaagcgcgtcgaggatggggaaatgctttctctgggcgacgtgaaggagctgctgcgcacccccctgctgggcgtgatccccgaatccgaagtgatcctccaggcctccaatcagggcatacccgccattcacatggaaaacagcgatgtggcagaggcctataaggacgtcgtcgcccgcttcctcggtgaagagcgccccctgcgctttattcagccggtcaaggtggggttcttcaaacgactctttggaggctgacatgtcctttcttgattacttcctcggttcccgcaaaaagagcgccaatgtcgcgaaggatcgtctgaaactgatcctcgcccacgagcgggatgccgacggtcccgacttcctgccggcattgcaggaagaactcctggcggtgatcgccaaatacattcccgtggacaaggaaaacatcaaggtgagcatggaacggcggggagattttgaagtgctggaattgaacgttcttttcccggatcagcactgagcacggcagccactcaaaaactataagcaagaggtcggtggcccgaaaccgacgtggtaaccccgtaagtcaatgcgatgacttgctgacgataagccagaaccaatagggcacgatgagaacaaaaagcgtccttggtgaaaattatgggggtgatgcctttcatgtgcacgtggtacaaggagattgtagagctgtattgatattgcattgcccggatgggccaccggagctacgggagaatatcggcttttccagaacggtgatgcgtcacattttggaagaatgcatatcccgattgacgttattctgtggaaagttggagaggcaccatggaccaggtagac
>12	N operona: 5	last	AFE_0013	gene_poz=(601-1284)	minC	septum site-determining protein MinC	identified by similarity to SP:P18196; match to	/position=13932 - 15815 (14532 - 15215)	/lenght=1884 (684)	/codons=628 (228)	/complement=true	GC-compoz=62.57309941520468%	/LCI1=1.3201174743024964	/LCI2=0.44801762114537447	p_i1=0.2696389220198785	p_i2=0.19769993381401021	/Tai=0.35769022352642166	/Tei=0.2779299404326092	/EEI=2.9182167155028322
ccgcaaaaccacagcgaaaacggccaaaaaaccggccacggaagccacggcggttgccgcccaaaaaaccgcgaaagccaaaacgacgagcgccgcggcaaaaaaacccgccgcttccaaagccaggggcccgtcagccggcgaaggcaagacctccccatcccgtaaacgcgccgcgaaaggtgccagcgattcatgacctacgtcgttaccgaaaactgtatccagtgtaaatataccgattgcgcggaggtctgcccggtggagtgcttccacgaagggccgaactttctcgtcatcgatcccgttgagtgtatagactgcgctgcctgcgtgcccgagtgcccggccgacgcgatcttcgcagacgacgaggtaccgcccgatcagcgcgactttaccgccatcaacgcggagcttgcccgagactggccggtcatcctccgtaaaaaagcggctttgccggatgcggaaacctggaatggcaagggcgacaagcgccctttgctgcgacgctcatgaagcgatgcgcgccgatgtttcacgtgaaacatggctaacccccgctcccccggcacggaatccagcgcacccctacgcgtgtcagggggcgttttcaccctctccatcctccatctggaaagcaataatccacagcagctcgcccaacgcatcgccgaagagcatcgtcgccacccagcggccgccgatttccatcgccatgcaccggtggtcctggatctgagtgccatacccgaagaagcgcctttggctttgcccgaaatcctggaggtattgcgcgccgccaactggttcccggtcggtttgcgtaatgccgcgcccggccaccaggctctggcgcaagcgctgcaccttcccgttttgcggggccaggagcgtaacgccgccctgcaaccggagacgccgccgccagcgcaacccgtccccgcaaatccgggcggtctgattatggatcaccccatacgcggtggccaacgcagctacgcccgcggtggcgatctcgtctgtcttgccgccgtcaacgccggcgccgagatcatggccgacggcaacatccacgtatacggccccttacgtggccgcgcccttgccggtgtcaacgggcaggagacagcgcgaattttttgcatgagcctggaggcggaactggtttctgtcgcgggtctctaccggacgctggaacctggctatcccctctggggcaaagcggcacagatttacagccgcgacgagcaattgcatattacggctttaaacatataaatcctggagaaaagaaccgtggccaaaatcattgtcatcacttccggaaagggtggggtcggcaaaaccaccaccagcgccgcctttgccagcggcctcgccctgcgtggctatcgtaccgtcgtcatcgacttcgacgtgggtctgcgcaacctcgatctgatcatgggttgcgagcgacgggtcgtgtacgacctcatcaatgtcatccagggcgaggccaaattgcagcaggcgctcatcaaggataagcgctgtgagaacctctacgtgctgcccacgtcccaaacccgcgacaaagatgccctgaccaccgaaggggtaacggcggtcatggatgaactgcgcaaggatttcgactatatcgtttgcgattcaccggcggggatcgagtcgggtgcgctcatggcgctctaccatgccgacgaagccattgtggtcaccaatccggaagtctcctccgtccgcgattccgaccgtattctcggcattctcgccgcccgctcgcggcgggcggaacagggggaggaaccggtgaaggagcatctcctcctcacccgttactcccccaagcgcgtcgaggatggggaaatgctttct
>13	N operona: 6	first	AFE_0014	gene_poz=(601-927)	-	ferredoxin	identified by similarity to SP:P08811; match to	/position=14694 - 16220 (15294 - 15620)	/lenght=1527 (327)	/codons=509 (109)	/complement=true	GC-compoz=59.32721712538226%	/LCI1=1.0339506172839505	/LCI2=0.3469135802469136	p_i1=0.12740685344813593	p_i2=0.10811150245022455	/Tai=0.3742365787805424	/Tei=0.1973003522052021	/EEI=4.6583959122924465
tgggcgtttcatctcctgcagcggctatccggaatgtaaacatatcgaaccactgacccagcccaagtcatcgggcgtcacctgtccccagtgcggtgagggcgaactggtcgaaaaacgcagccgctacggcaaggttttttattcctgcaatacctaccccaaatgcacttacgccgtctggggaccaccggtggcacggccctgtccgcgttgcggctggcccatcatgatcgagaaaagcggcaagcggctgggagagcagcttgcctgcccgcagagcgaatgtgctttccacttcccggcaaacgccagcgacgcggaaatcgccgccctgctgcccggatacagcccgccgccgccccgcgaaaagcgcgcgcccccggccaagaaggctgctcccgcccgcaaaaccacagcgaaaacggccaaaaaaccggccacggaagccacggcggttgccgcccaaaaaaccgcgaaagccaaaacgacgagcgccgcggcaaaaaaacccgccgcttccaaagccaggggcccgtcagccggcgaaggcaagacctccccatcccgtaaacgcgccgcgaaaggtgccagcgattcatgacctacgtcgttaccgaaaactgtatccagtgtaaatataccgattgcgcggaggtctgcccggtggagtgcttccacgaagggccgaactttctcgtcatcgatcccgttgagtgtatagactgcgctgcctgcgtgcccgagtgcccggccgacgcgatcttcgcagacgacgaggtaccgcccgatcagcgcgactttaccgccatcaacgcggagcttgcccgagactggccggtcatcctccgtaaaaaagcggctttgccggatgcggaaacctggaatggcaagggcgacaagcgccctttgctgcgacgctcatgaagcgatgcgcgccgatgtttcacgtgaaacatggctaacccccgctcccccggcacggaatccagcgcacccctacgcgtgtcagggggcgttttcaccctctccatcctccatctggaaagcaataatccacagcagctcgcccaacgcatcgccgaagagcatcgtcgccacccagcggccgccgatttccatcgccatgcaccggtggtcctggatctgagtgccatacccgaagaagcgcctttggctttgcccgaaatcctggaggtattgcgcgccgccaactggttcccggtcggtttgcgtaatgccgcgcccggccaccaggctctggcgcaagcgctgcaccttcccgttttgcggggccaggagcgtaacgccgccctgcaaccggagacgccgccgccagcgcaacccgtccccgcaaatccgggcggtctgattatggatcaccccatacgcggtggccaacgcagctacgcccgcggtggcgatctcgtctgtcttgccgccgtcaacgccggcgccgagatcatggccgacggcaacatccacgtatacggccccttacgtggccgcgcccttgccggtgtcaac
>14	N operona: 6	middle	AFE_0015	gene_poz=(601-3156)	topA	DNA topoisomerase I	identified by match to protein family HMM PF01131;	/position=15017 - 18772 (15617 - 18172)	/lenght=3756 (2556)	/codons=1252 (852)	/complement=true	GC-compoz=62.59780907668232%	/LCI1=1.289855072463768	/LCI2=0.43869956913435165	p_i1=0.2528835457018298	p_i2=0.18868455931816647	/Tai=0.2473981390562905	/Tei=0.2698161033863498	/EEI=3.0525478611135712
ttcgaccccctcgccccggaacagatcgccaaccgctgcggattgacgctgaccgagctttcggccatcctcttggacatggaattacaaggttacctcgcggcctgtcccggcggccgtttctgtcgcctcccacctgtttcctaaggccaaggtatggaagacgtcatagatatcatcagttatttgctcgaccatctcgacgaagacgacaacgacgacatggttgaagagcatttgcgtgctgtcggttttgccgacggcgatattcagcgtgccctcgactggatggaaggctttgcggtagaggagcaagaggcgaccagcccccgctctctgcgcgcctaccatccctacgaacagcaaagtctttcggtggccgcccgcgggcagttacacgactgggagcggcttggtgtcatcaacggcgccatgcgtgaacgcattatcgatcgcctgctcgccctggaactggacgacaccgatctcgaaaccctcgactgggtgaccttcatggtgatggccaacgaccccggtcccgaggccttctgggtcgatgccctgctgggcaatgacggcgcacggattctccactgacccatggcacaccagctcgttatcgtagaatcaccggcaaaagccaagaccatccagaaatatctgggggacgattttcaggtccttgcgtcctacggccatgtccgtgatctgcagcccaaagagggcgccgtggatacggagcatgatttcgccatgcgctacacccccatcgagcgcaacgagcgccatgtggacgccatcgccaaggccctgcgcggtgccgataaactatggctcgccaccgatccggatcgcgaaggcgaggccatctcctggcacctggtggagctcttgcgcgaacgccagctgctcggcgacaagccgacgcaacgcgtggtctttcatgaaatcaccaaaaaagccgtgcaggaggccattgcccatccccgcgaaatcgccatggatctggtcaacgcccagcaggcgcgccgcgccctcgattatctggtgggcttcaacctgtcaccgctgctctggcgcaaggtgcgtccggggctctccgcgggacgggtacaaagtgccgccctgcgcctgatctgtgagcgcgaaaacgaaatcgaggccttcgtcagccgcgaatactggaccatcgccagccgcctgcaacacgcgggcagcgcgttcaccggccgcctgacccactggcagaataaaaagctcgaacagttcgacatcgccgacggtgaccaggcccaggccattcgtagcggcatggaagacgacctcggtcgccaggcactgcgggtccgggaagtggagcgcaaaagccggcaacgccagccggccgcgcccttcaccacctccactctgcagcaggaagcgtcgcgcaagctcggcttcaacgccagccggaccatgcgcgttgcccaacagctttatgaaggcatcaatatcggcaacgagaccgtgggcctcatcagttatatgcgtaccgatgccgtcaatctcgccgaggaggccattgcctcgatccgtacttttatcgatggctactacggcagcgaatttgtccccgagacgccgcgccgctacaagaccaaaaccaagaacgcccaggaagcgcacgaagccatccgtcctacggacatcgcgcgcaccccggaatccctccagggggtgctggaacgcgatctctggcgcctgtacgatctggtctggaagcgcagcattgcctgccagatggcgccggcccgcctcgatctcgtcgccgtggatatggatgccgggacacactggaccctgcgcgccaacggctccacggtgacctttcccggcttcatggccgtctatcaggaaggcaaggacgacggcgacgaggatgagagcaaccgcatcctgccgcccctcgatgtcggcgatgaacctctggtgctcggcatcgatcccgaacagcactttaccgagccccctcctcgttacagcgacgccaccctggtcaaaaccctggaagcccacggtatcggccgaccatccacctacgccagcatcattcagactctgcagaaccgcgaatacgtcgccgtcgagcagcgccgattccatcctaccgacctcggccgggtagtcggccggttcctgatcaaccactttgaacgatatgtggactacggcttcaccgccagcatggaagatgaactggacgccgtctcccgcggcgaaaagcaatggcaacccgtcctcagtgcgttctggagccccttccgcgcgctgctcgacgaaaaagccaacgtcagccgcgccgaagcgaccagtgaggcgctggaggaagcctgcccccaatgtggcaagcccttattcctgcgcctcgggcgccatgggcgtttcgtggcctgttccggttatcccgaatgcaactatacccgtccggtagacgggccgcgcgaacccgccgaacccgtaggccgcgattgtcccgattgtggcaagccgttggtgtacaaaaccgggcgttatgggcgtttcatctcctgcagcggctatccggaatgtaaacatatcgaaccactgacccagcccaagtcatcgggcgtcacctgtccccagtgcggtgagggcgaactggtcgaaaaacgcagccgctacggcaaggttttttattcctgcaatacctaccccaaatgcacttacgccgtctggggaccaccggtggcacggccctgtccgcgttgcggctggcccatcatgatcgagaaaagcggcaagcggctgggagagcagcttgcctgcccgcagagcgaatgtgctttccacttcccggcaaacgccagcgacgcggaaatcgccgccctgctgcccggatacagcccgccgccgccccgcgaaaagcgcgcgcccccggccaagaaggctgctcccgcccgcaaaaccacagcgaaaacggccaaaaaaccggccacggaagccacggcggttgccgcccaaaaaaccgcgaaagccaaaacgacgagcgccgcggcaaaaaaacccgccgcttccaaagccaggggcccgtcagccggcgaaggcaagacctccccatcccgtaaacgcgccgcgaaaggtgccagcgattcatgacctacgtcgttaccgaaaactgtatccagtgtaaatataccgattgcgcggaggtctgcccggtggagtgcttccacgaagggccgaactttctcgtcatcgatcccgttgagtgtatagactgcgctgcctgcgtgcccgagtgcccggccgacgcgatcttcgcagacgacgaggtaccgcccgatcagcgcgactttaccgccatcaacgcggagcttgcccgagactggccggtcatcctccgtaaaaaagcggctttgccggatgcggaaacctggaatggcaagggcgacaagcgccctttgctgcgacgctcatgaagcgatgcgcgccgatgtttcacgtgaaacatggctaacccccgctcccccggcacggaatccagcgcacccctacgcgtgtcagggggcgttttcaccctctccatcctccatctggaaagcaataatccacagcagctcgcccaacgcatcgccgaagagcatcgtcgccacccagcggccgccgatttccatcgccatgcaccggtggtcctggatctgagtgccatacccgaagaagcgcctttggctttgcccgaaatcctggaggtattgc
>15	N operona: 6	middle	AFE_0016	gene_poz=(601-1041)	-	smg family protein	null	/position=17576 - 19216 (18176 - 18616)	/lenght=1641 (441)	/codons=547 (147)	/complement=true	GC-compoz=58.95691609977324%	/LCI1=1.1050228310502284	/LCI2=0.23515981735159822	p_i1=0.15870082720189188	p_i2=0.03804672742201093	/Tai=0.2184693119870218	/Tei=0.13424205467980985	/EEI=4.118094692393244
accggcgccgatctcatctacccgcgcagccacctgcagcttgcccgccagattgccggacagggtctcatcctcagcgaacagccccccgataccggcccgcgcagtggcctcttcccccgccgcaaccgcatcatcagcggcctcagcctgggtgtactggtggtcgaggccgctgagggcagcggctcactgatcaccgcccgtctggcgatggaccagggccgcgaagtttttgccatccccggctccatccactcgccgctgtcgcgcggcccgcaccgcctcatccgcgacggcgccaaactggtcgagagtgccgaggacgtgctcagcgaactcggtcccctgtacgccgtgttgcggaacgctcaggcgatggcacccgcagcagactggcagccggaagatccggcccaggccagagtctgggccgccatggatttcgaccccctcgccccggaacagatcgccaaccgctgcggattgacgctgaccgagctttcggccatcctcttggacatggaattacaaggttacctcgcggcctgtcccggcggccgtttctgtcgcctcccacctgtttcctaaggccaaggtatggaagacgtcatagatatcatcagttatttgctcgaccatctcgacgaagacgacaacgacgacatggttgaagagcatttgcgtgctgtcggttttgccgacggcgatattcagcgtgccctcgactggatggaaggctttgcggtagaggagcaagaggcgaccagcccccgctctctgcgcgcctaccatccctacgaacagcaaagtctttcggtggccgcccgcgggcagttacacgactgggagcggcttggtgtcatcaacggcgccatgcgtgaacgcattatcgatcgcctgctcgccctggaactggacgacaccgatctcgaaaccctcgactgggtgaccttcatggtgatggccaacgaccccggtcccgaggccttctgggtcgatgccctgctgggcaatgacggcgcacggattctccactgacccatggcacaccagctcgttatcgtagaatcaccggcaaaagccaagaccatccagaaatatctgggggacgattttcaggtccttgcgtcctacggccatgtccgtgatctgcagcccaaagagggcgccgtggatacggagcatgatttcgccatgcgctacacccccatcgagcgcaacgagcgccatgtggacgccatcgccaaggccctgcgcggtgccgataaactatggctcgccaccgatccggatcgcgaaggcgaggccatctcctggcacctggtggagctcttgcgcgaacgccagctgctcggcgacaagccgacgcaacgcgtggtctttcatgaaatcaccaaaaaagccgtgcaggaggccattgcccatccccgcgaaatcgccatggatctggtcaacgcccagcaggcgcgccgcgccctcgattatctggtgggcttcaacctgtcaccgctgctctggcgcaaggtgcgtccggggctctccgcgggacgggtacaaagtgccgccctgcgcctgatctgtgagcgcgaaaacgaaatcgaggccttcgtcagccgcgaatactggaccatcgccagc
>16	N operona: 6	middle	AFE_0017	gene_poz=(601-1698)	-	DNA processing protein DprA, putative	identified by match to protein family HMM PF02481;	/position=18026 - 20323 (18626 - 19723)	/lenght=2298 (1098)	/codons=766 (366)	/complement=true	GC-compoz=68.30601092896174%	/LCI1=1.5515981735159818	/LCI2=0.9334246575342467	p_i1=0.4035661477900948	p_i2=0.6719682854735932	/Tai=0.25118470579996	/Tei=0.7047714569262339	/EEI=2.158850215148893
ggtcggcgacaaactctatgcctccggtctggcacatgcgcccgttggtgcccattaccagattgtcgccctcgggccggagctctatcgtcccggccgcaaaaatgccgtcggttatgcactccgcgatctgggcagcgccgtcgtgcgtcgcaatggcgcccacgccgccatggaaatcaccaacgccctgaaggaaatctcgctgggcgaccggctgatacccgccacgaagagcgttgtaccccactacttccccagcgccccctcccacccggtgaaggctcacatcatcgccaagatgagtgattatcccgaaatcatggtgggtcaggtggttatcgtggaccagggccgggaagacggtctacgcgacggcaacgtactacagattgaaagagccgcggaaacgacgaaaaatgccgtgaccggcaaaaccttcgccctgccaccccagaaggtgggcagtgtgatgctgttccgggtctttcccaccgtctcctacgcggtgattaccacggcgacgcgtggcatccaggtaggtgaccatctggccagtccgagtcccgtaacggccagcgacagctccgcagggaacgggtgaccgaccgggcctggctcgccctcggtcggatcgccggcctcggcccgatccgccaacgtgcccttctggagcgcttcggtgcggtggatcgctgttttcaaaccggtgccggcgccctgcagggccttggtttgcaggcggcgcaaatcgccgctctgcagaaggcgcccgaggacgttctcacgcccgcagaccggcgctggctggaaagtcccgataccgacctctgtcgctggacggacagcgactacccgccgttgctacgccatatctccgacccgcccctgctgctctatttacgcggacagcgcgcctgcctgaaccaggccatgctggcgatcgtcggcagccgcagccccaccgcgagcggtgtcgcgacggccgaagccttcgccagaaatctgggcgaggcgggcctgatcatcagcagcggtctggccctcggcatcgatgccgccgcccatcgcggcgcgctgaacagcggcaccgtcgccgtgctcgggaccggcgccgatctcatctacccgcgcagccacctgcagcttgcccgccagattgccggacagggtctcatcctcagcgaacagccccccgataccggcccgcgcagtggcctcttcccccgccgcaaccgcatcatcagcggcctcagcctgggtgtactggtggtcgaggccgctgagggcagcggctcactgatcaccgcccgtctggcgatggaccagggccgcgaagtttttgccatccccggctccatccactcgccgctgtcgcgcggcccgcaccgcctcatccgcgacggcgccaaactggtcgagagtgccgaggacgtgctcagcgaactcggtcccctgtacgccgtgttgcggaacgctcaggcgatggcacccgcagcagactggcagccggaagatccggcccaggccagagtctgggccgccatggatttcgaccccctcgccccggaacagatcgccaaccgctgcggattgacgctgaccgagctttcggccatcctcttggacatggaattacaaggttacctcgcggcctgtcccggcggccgtttctgtcgcctcccacctgtttcctaaggccaaggtatggaagacgtcatagatatcatcagttatttgctcgaccatctcgacgaagacgacaacgacgacatggttgaagagcatttgcgtgctgtcggttttgccgacggcgatattcagcgtgccctcgactggatggaaggctttgcggtagaggagcaagaggcgaccagcccccgctctctgcgcgcctaccatccctacgaacagcaaagtctttcggtggccgcccgcgggcagttacacgactgggagcggcttggtgtcatcaacggcgccatgcgtgaacgcattatcgatcgcctgctcgccctggaactggacgacaccgatctcgaaaccctcgactgggtgaccttcatggtgatggccaacgaccccggtcccgaggccttctgggtcgatgccctgctgggcaatgacggcgcacggattctccactgacccatggcacaccagctcgttatcgtagaatcaccggcaaaagccaagaccatccagaaatatctgggggacgattttcaggtccttgcgtcctacggccatgtccgtgatctgcagcccaaagagggcgccgtggatacggagcatgat
>17	N operona: 6	last	AFE_0018	gene_poz=(601-1650)	-	LysM domain protein	identified by match to protein family HMM PF01476	/position=19120 - 21369 (19720 - 20769)	/lenght=2250 (1050)	/codons=750 (350)	/complement=true	GC-compoz=61.71428571428571%	/LCI1=1.2521489971346704	/LCI2=0.5541547277936962	p_i1=0.23244066499332572	p_i2=0.30672245654781644	/Tai=0.288779345935569	/Tei=0.3760502108930348	/EEI=3.234188231276507
caatgcgctgtttttcagtcaccgagccgcacccttttttccgccttacggcgaatcagactttgcttgaggcgggacagatggtcgataaaaagcgtgccgtcgagatggtcgatctcgtgctgcaggcaaaccgccagcagaccgtcggcctccaattcaacggttttgccctgtaccgtggtggcgcgtaccgtcaccttttcggcgcggcgcaccgtttccagcacccctggcaccgacagacaaccctccttcatctcctcctcaccggtgcgcgcgatgatttccggattcagcagggtcagcagatcgttgcgattttccgaaacatccacgacaatcagccggtggccagcggccacctgtggcgcggcgagaccgatacccggggcatcatacatggtctccgccatatcgtcggcaagctgctgaatctgtttgtccaccctggctatgggtcgagccacgtccttgaggcgtgcgtcaggaatctccagtatcttcaaaaggggcatttcgtcaccaattattgcaatccggcaaaaatcgtatcttgaactaatactatgccctgcggaagtccggcggagatcattcatgcagaagaacatctggcgcaacaccctattttgtctcggcctctgcgccatggccccggtaatggcgcaggcggcgccgtccggcacactgttgcgcactgcgcacagctacaccgtcaaacgtggagataccctctggggtattgccgcacattttctcaaaaacccttgggaatggccgcggctatggcaccggaatacctacatcaaaaaccccaacctgatctatccgggcgaccgcgtcgtgatcacccgcgggccgggcggccagccggaactccgtgtgatcgcgctgcatcctcaaatgaccgcggagcccctgcccacggtcgcacgcggcgaggtcatgccttttctcggcaaccccggtgtcatcgccagcaagaaggcttacgaccaactgccttatcttgccgccagcgccagtgagcatatcgtctacgcggtcggcgacaaactctatgcctccggtctggcacatgcgcccgttggtgcccattaccagattgtcgccctcgggccggagctctatcgtcccggccgcaaaaatgccgtcggttatgcactccgcgatctgggcagcgccgtcgtgcgtcgcaatggcgcccacgccgccatggaaatcaccaacgccctgaaggaaatctcgctgggcgaccggctgatacccgccacgaagagcgttgtaccccactacttccccagcgccccctcccacccggtgaaggctcacatcatcgccaagatgagtgattatcccgaaatcatggtgggtcaggtggttatcgtggaccagggccgggaagacggtctacgcgacggcaacgtactacagattgaaagagccgcggaaacgacgaaaaatgccgtgaccggcaaaaccttcgccctgccaccccagaaggtgggcagtgtgatgctgttccgggtctttcccaccgtctcctacgcggtgattaccacggcgacgcgtggcatccaggtaggtgaccatctggccagtccgagtcccgtaacggccagcgacagctccgcagggaacgggtgaccgaccgggcctggctcgccctcggtcggatcgccggcctcggcccgatccgccaacgtgcccttctggagcgcttcggtgcggtggatcgctgttttcaaaccggtgccggcgccctgcagggccttggtttgcaggcggcgcaaatcgccgctctgcagaaggcgcccgaggacgttctcacgcccgcagaccggcgctggctggaaagtcccgataccgacctctgtcgctggacggacagcgactacccgccgttgctacgccatatctccgacccgcccctgctgctctatttacgcggacagcgcgcctgcctgaaccaggccatgctggcgatcgtcggcagccgcagccccaccgcgagcggtgtcgcgacggccgaagccttcgccagaaatctgggcgaggcgggcctgatcatcagcagcggtctggccctcggcatcgatgccgccgcccatcgcggcgcgctgaacagcggcaccgtcgccgtgctcgggaccggcgccgatctcatctacccgcgcagccacctgcagcttgcccgccagattgccggacagggtctcatcctcagcgaacagccccccgataccg
>18	N operona: 7	first	AFE_0019	gene_poz=(601-1104)	def-2	polypeptide deformylase	identified by similarity to SP:P27251; match to	/position=20252 - 21955 (20852 - 21355)	/lenght=1704 (504)	/codons=568 (168)	/complement=false	GC-compoz=59.32539682539682%	/LCI1=1.181636726546906	/LCI2=0.3918163672654693	p_i1=0.19576421749581052	p_i2=0.14544938204388452	/Tai=0.28863642632924846	/Tei=0.2309044438394961	/EEI=3.6207247945120398
agggcgacaatctggtaatgggcaccaacgggcgcatgtgccagaccggaggcatagagtttgtcgccgaccgcgtagacgatatgctcactggcgctggcggcaagataaggcagttggtcgtaagccttcttgctggcgatgacaccggggttgccgagaaaaggcatgacctcgccgcgtgcgaccgtgggcaggggctccgcggtcatttgaggatgcagcgcgatcacacggagttccggctggccgcccggcccgcgggtgatcacgacgcggtcgcccggatagatcaggttggggtttttgatgtaggtattccggtgccatagccgcggccattcccaagggtttttgagaaaatgtgcggcaataccccagagggtatctccacgtttgacggtgtagctgtgcgcagtgcgcaacagtgtgccggacggcgccgcctgcgccattaccggggccatggcgcagaggccgagacaaaatagggtgttgcgccagatgttcttctgcatgaatgatctccgccggacttccgcagggcatagtattagttcaagatacgatttttgccggattgcaataattggtgacgaaatgccccttttgaagatactggagattcctgacgcacgcctcaaggacgtggctcgacccatagccagggtggacaaacagattcagcagcttgccgacgatatggcggagaccatgtatgatgccccgggtatcggtctcgccgcgccacaggtggccgctggccaccggctgattgtcgtggatgtttcggaaaatcgcaacgatctgctgaccctgctgaatccggaaatcatcgcgcgcaccggtgaggaggagatgaaggagggttgtctgtcggtgccaggggtgctggaaacggtgcgccgcgccgaaaaggtgacggtacgcgccaccacggtacagggcaaaaccgttgaattggaggccgacggtctgctggcggtttgcctgcagcacgagatcgaccatctcgacggcacgctttttatcgaccatctgtcccgcctcaagcaaagtctgattcgccgtaaggcggaaaaaagggtgcggctcggtgactgaaaaacagcgcattgtttttgccgggacaccggagtttgcacgcatcaccctcgccgaactgcggcaaggtccggaagccgtcgtcggagtgtttacacagccggatcgcccggcgggccgagggcggacgttgcaagccagcccggtcaagcaggaggctctggccgcaggcattcctgtttttcagccggaatcctgtaaaacgggcgaggccctggaattgctccggagcctggcgccggatctgctgatcgtcgtggcctacggtcagattcttcctcaagcgatactggccttgccgacgcgcggcgccatcaacgtgcatgccagccttctgccggcctggcgcggcgcggcgcctatcgcccgggccatcgcggcgggcgacaaagaaagcggtgtcgccatcatgcagatggaggccgggctcgactccggcccggtgctatgggaggagcgcctgcccatcgcagctgacgacacggcggccagcctgcacgaccgtttggcacggttgggtggcaaggctttgcgtcacgtcctggacgatctctgggcggagcggctcaaacccgtacctcaggaccccgcgctggtgac
>19	N operona: 7	middle	AFE_0020	gene_poz=(601-1542)	fmt	methionyl-tRNA formyltransferase	identified by similarity to SP:O85732; match to	/position=20748 - 22889 (21348 - 22289)	/lenght=2142 (942)	/codons=714 (314)	/complement=false	GC-compoz=65.49893842887474%	/LCI1=1.4856230031948883	/LCI2=0.724174653887114	p_i1=0.3648729333318021	p_i2=0.4850247340218417	/Tai=0.2945440744632567	/Tei=0.5365222606196576	/EEI=2.3343452875853097
tgcgccagatgttcttctgcatgaatgatctccgccggacttccgcagggcatagtattagttcaagatacgatttttgccggattgcaataattggtgacgaaatgccccttttgaagatactggagattcctgacgcacgcctcaaggacgtggctcgacccatagccagggtggacaaacagattcagcagcttgccgacgatatggcggagaccatgtatgatgccccgggtatcggtctcgccgcgccacaggtggccgctggccaccggctgattgtcgtggatgtttcggaaaatcgcaacgatctgctgaccctgctgaatccggaaatcatcgcgcgcaccggtgaggaggagatgaaggagggttgtctgtcggtgccaggggtgctggaaacggtgcgccgcgccgaaaaggtgacggtacgcgccaccacggtacagggcaaaaccgttgaattggaggccgacggtctgctggcggtttgcctgcagcacgagatcgaccatctcgacggcacgctttttatcgaccatctgtcccgcctcaagcaaagtctgattcgccgtaaggcggaaaaaagggtgcggctcggtgactgaaaaacagcgcattgtttttgccgggacaccggagtttgcacgcatcaccctcgccgaactgcggcaaggtccggaagccgtcgtcggagtgtttacacagccggatcgcccggcgggccgagggcggacgttgcaagccagcccggtcaagcaggaggctctggccgcaggcattcctgtttttcagccggaatcctgtaaaacgggcgaggccctggaattgctccggagcctggcgccggatctgctgatcgtcgtggcctacggtcagattcttcctcaagcgatactggccttgccgacgcgcggcgccatcaacgtgcatgccagccttctgccggcctggcgcggcgcggcgcctatcgcccgggccatcgcggcgggcgacaaagaaagcggtgtcgccatcatgcagatggaggccgggctcgactccggcccggtgctatgggaggagcgcctgcccatcgcagctgacgacacggcggccagcctgcacgaccgtttggcacggttgggtggcaaggctttgcgtcacgtcctggacgatctctgggcggagcggctcaaacccgtacctcaggaccccgcgctggtgacctatgcccacaagctgaagaaggaggaggccctgctcgactggcggcttcctgcagcgacgctggagcgtctggtgcgggcgttcaatcccagtccggtcgcccatacgctttttcgcgacaagggcctgcgggtctggcaggcgcgggtgctgggcgccggaggtgatcaggcgcccggcagcatcagcgccgtggaaaaggacggggtggtggtgacctgtggtgaggatcgattgcagttgctggcggttcagcctgcaggtaagggagtgctcagtggcagtgacttcgcccgcggttatcgcccacaggtcggtgaagtactgggatgaaggaaatgcgaacaggcattgaacgggcaaaaagcacatcgggtggggccgtgcgcaaggccgccattaccgtattgcgcggtgtggatagcggacagacggtggatgccgcgctgctgccggtttcgttgaccggtacggatcgggcgaccttgcaatggttggttctgggtacgctgcgcgaatttctgtccgtacaggccctttccgcaaaattgttgcgcaagccgtggcgcgaggaggatgccgatctcggctttctgctcagtctggcccttttcgagttacgccacggccaacgacccgcctttgcagtggtcaatgactgggtggagatgacagaggccgtcaaaaaaccgtgggcgcgcggcctgatgaatgccgtcctgcgccgttatctgcgagagcgtgaggttttggatacagcgctggtcgatcgcgatctcgggcatccggcctggttggcggcgcgcttgcgcgcggcctatccgcaggactggccggccattgccgcagccaataacagcgcgccgcccctctggctgcgggtgaatacgcagcgggtggaccccggtgcatatcggcggttgctggcggaac
>20	N operona: 7	middle	AFE_0021	gene_poz=(601-1905)	sun	sun protein	identified by similarity to SP:P36929; match to	/position=21686 - 24190 (22286 - 23590)	/lenght=2505 (1305)	/codons=835 (435)	/complement=false	GC-compoz=64.59770114942529%	/LCI1=1.3963133640552996	/LCI2=0.6627496159754226	p_i1=0.31290647102016056	p_i2=0.4219589319479631	/Tai=0.2966241989038294	/Tei=0.4797630387531668	/EEI=2.620436410976755
ccttctgccggcctggcgcggcgcggcgcctatcgcccgggccatcgcggcgggcgacaaagaaagcggtgtcgccatcatgcagatggaggccgggctcgactccggcccggtgctatgggaggagcgcctgcccatcgcagctgacgacacggcggccagcctgcacgaccgtttggcacggttgggtggcaaggctttgcgtcacgtcctggacgatctctgggcggagcggctcaaacccgtacctcaggaccccgcgctggtgacctatgcccacaagctgaagaaggaggaggccctgctcgactggcggcttcctgcagcgacgctggagcgtctggtgcgggcgttcaatcccagtccggtcgcccatacgctttttcgcgacaagggcctgcgggtctggcaggcgcgggtgctgggcgccggaggtgatcaggcgcccggcagcatcagcgccgtggaaaaggacggggtggtggtgacctgtggtgaggatcgattgcagttgctggcggttcagcctgcaggtaagggagtgctcagtggcagtgacttcgcccgcggttatcgcccacaggtcggtgaagtactgggatgaaggaaatgcgaacaggcattgaacgggcaaaaagcacatcgggtggggccgtgcgcaaggccgccattaccgtattgcgcggtgtggatagcggacagacggtggatgccgcgctgctgccggtttcgttgaccggtacggatcgggcgaccttgcaatggttggttctgggtacgctgcgcgaatttctgtccgtacaggccctttccgcaaaattgttgcgcaagccgtggcgcgaggaggatgccgatctcggctttctgctcagtctggcccttttcgagttacgccacggccaacgacccgcctttgcagtggtcaatgactgggtggagatgacagaggccgtcaaaaaaccgtgggcgcgcggcctgatgaatgccgtcctgcgccgttatctgcgagagcgtgaggttttggatacagcgctggtcgatcgcgatctcgggcatccggcctggttggcggcgcgcttgcgcgcggcctatccgcaggactggccggccattgccgcagccaataacagcgcgccgcccctctggctgcgggtgaatacgcagcgggtggaccccggtgcatatcggcggttgctggcggaacagggccgtgaggccgagggcgtgacgtggagtgcggcggccttgtgcctgcccgccagtgtgccggtagcgaccctgccgggctgggatgccggctgggtggcggtgcaggacggcgcggcacaactggcggcccacattctcgcgccccgggagggggagcgaattctggatgcctgtgcggcacccggcggcaaaacggcgcacctgtgggcattgggggctacgcgcctggatgccctggaccgctccgcggaacgcctgaaccgggtgcgtgaaactctggaaagacaaggaggcgaggtgcatttgcaggcggccgatgcggcggaaaccgccacttggtggaatggtgagacctatgacgccattctcctggatgcaccctgtaccggcaccggggtcattcgccgccatcccgatattcgtctgcgccgccaaccggaagatgtggccgaagcggtggcgcaacaggcgcgtctgctggaagggttgtggccttgtctgcgccccggcggtcggttgctctatgccacctgctcggtattgcccgaggagaacgaagaacagatcgccgcctttgttcagcggcattccgatgcgcgccgcatggcgcatccgctgaccgggcaacgcctgcccggccaggaagatatggatggtttttactatgccttgctggagaaggacgcatgcgcctgagcagcgcgttgggcttgtcggtcggcagaagcaggcagcggctgttggtcgtcatactgctcgggctgggcggtattttttgcgcaaccggggcggcagtggctggtccggcgtttcacgtggaacgtgtgcgggtaatcccccatgcgaatgctgttgaaatcgatgccagcgtgcagttgggcaaggaagcgctcctgcagcaggtgctcgaccaggggcagacgctgacttgggttgtggaggcggagtggcgggaacccgagcccttctccttcattcccggtatcggcgttcatgcacgccgggaacagcgctggcacatccgttattatcctttgacaaaccaatatgccattgaggatcagcagggcgtgctcaccttgtacgcgcagtggagtgaggtcgtcacggcgctgagccgggtgcggaacttcgtgctcccgctggctcacggcgccgcgcggggtgaggtggcgttgcgggtgtatgtcgatagtcaggccttacctttgccgttgcgtttgcgatctttgctggaccactggaaactggagtccccatggaccgtcgtaccccttccccgttgaaaaactggtt
>21	N operona: 7	last	AFE_0022	gene_poz=(601-1200)	-	hypothetical protein	identified by glimmer; putative	/position=22981 - 24780 (23581 - 24180)	/lenght=1800 (600)	/codons=600 (200)	/complement=false	GC-compoz=61.83333333333333%	/LCI1=1.1289782244556115	/LCI2=0.33668341708542693	p_i1=0.1699428239071684	p_i2=0.10026100625521298	/Tai=0.3666835122346248	/Tei=0.1902349056296917	/EEI=3.9533732592601685
cggctgggtggcggtgcaggacggcgcggcacaactggcggcccacattctcgcgccccgggagggggagcgaattctggatgcctgtgcggcacccggcggcaaaacggcgcacctgtgggcattgggggctacgcgcctggatgccctggaccgctccgcggaacgcctgaaccgggtgcgtgaaactctggaaagacaaggaggcgaggtgcatttgcaggcggccgatgcggcggaaaccgccacttggtggaatggtgagacctatgacgccattctcctggatgcaccctgtaccggcaccggggtcattcgccgccatcccgatattcgtctgcgccgccaaccggaagatgtggccgaagcggtggcgcaacaggcgcgtctgctggaagggttgtggccttgtctgcgccccggcggtcggttgctctatgccacctgctcggtattgcccgaggagaacgaagaacagatcgccgcctttgttcagcggcattccgatgcgcgccgcatggcgcatccgctgaccgggcaacgcctgcccggccaggaagatatggatggtttttactatgccttgctggagaaggacgcatgcgcctgagcagcgcgttgggcttgtcggtcggcagaagcaggcagcggctgttggtcgtcatactgctcgggctgggcggtattttttgcgcaaccggggcggcagtggctggtccggcgtttcacgtggaacgtgtgcgggtaatcccccatgcgaatgctgttgaaatcgatgccagcgtgcagttgggcaaggaagcgctcctgcagcaggtgctcgaccaggggcagacgctgacttgggttgtggaggcggagtggcgggaacccgagcccttctccttcattcccggtatcggcgttcatgcacgccgggaacagcgctggcacatccgttattatcctttgacaaaccaatatgccattgaggatcagcagggcgtgctcaccttgtacgcgcagtggagtgaggtcgtcacggcgctgagccgggtgcggaacttcgtgctcccgctggctcacggcgccgcgcggggtgaggtggcgttgcgggtgtatgtcgatagtcaggccttacctttgccgttgcgtttgcgatctttgctggaccactggaaactggagtccccatggaccgtcgtaccccttccccgttgaaaaactggttgcgtgccctgagcaccggaaccacaggggagcagctgcgggtgggaccgcgctgggacgccgttctgctcctgctcgccattgtggcctttttggggatcaactttttcaccagcgccggggggccgctgagccattatttcgtgcccatgctggtgatttcggcggggatcgtcctctttctgctctccctggtactgatctcggtggtggcgctgctgttgcgactgcggcgaggcgaggtgggcagtcaactggctacccgcctggtggtcatcatcactctgctcagttttttgccggcagccgtcgttttcggtttttcctggcagtatctgaatcggggcgtggactcgtggttcagcagcgctgtgcagagtgcgctggatcaggccctgaatgtggccaaggcgggcgtggatcgctaccgcaattccacgttgctggcggcggaaagcattgcccaggcgctggtgggggagtcggacagcagcgccgtaatcaccgtgattgccctgcgcgatcagtatcgcctgagcagcgtaacccttttctccagcgacaaccggatcatcgccaccagcagtgata
>22	N operona: 8	first	AFE_0023	gene_poz=(601-2733)	ntrY	nitrogen regulation protein NtrY, putative	identified by similarity to SP:Q04850; match to	/position=23631 - 26963 (24231 - 26363)	/lenght=3333 (2133)	/codons=1111 (711)	/complement=false	GC-compoz=62.0253164556962%	/LCI1=1.1549295774647887	/LCI2=0.4062910798122064	p_i1=0.18248513164041616	p_i2=0.15838392640524684	/Tai=0.24201593778621422	/Tei=0.24254553376472215	/EEI=3.78448682005598
gctgttggtcgtcatactgctcgggctgggcggtattttttgcgcaaccggggcggcagtggctggtccggcgtttcacgtggaacgtgtgcgggtaatcccccatgcgaatgctgttgaaatcgatgccagcgtgcagttgggcaaggaagcgctcctgcagcaggtgctcgaccaggggcagacgctgacttgggttgtggaggcggagtggcgggaacccgagcccttctccttcattcccggtatcggcgttcatgcacgccgggaacagcgctggcacatccgttattatcctttgacaaaccaatatgccattgaggatcagcagggcgtgctcaccttgtacgcgcagtggagtgaggtcgtcacggcgctgagccgggtgcggaacttcgtgctcccgctggctcacggcgccgcgcggggtgaggtggcgttgcgggtgtatgtcgatagtcaggccttacctttgccgttgcgtttgcgatctttgctggaccactggaaactggagtccccatggaccgtcgtaccccttccccgttgaaaaactggttgcgtgccctgagcaccggaaccacaggggagcagctgcgggtgggaccgcgctgggacgccgttctgctcctgctcgccattgtggcctttttggggatcaactttttcaccagcgccggggggccgctgagccattatttcgtgcccatgctggtgatttcggcggggatcgtcctctttctgctctccctggtactgatctcggtggtggcgctgctgttgcgactgcggcgaggcgaggtgggcagtcaactggctacccgcctggtggtcatcatcactctgctcagttttttgccggcagccgtcgttttcggtttttcctggcagtatctgaatcggggcgtggactcgtggttcagcagcgctgtgcagagtgcgctggatcaggccctgaatgtggccaaggcgggcgtggatcgctaccgcaattccacgttgctggcggcggaaagcattgcccaggcgctggtgggggagtcggacagcagcgccgtaatcaccgtgattgccctgcgcgatcagtatcgcctgagcagcgtaacccttttctccagcgacaaccggatcatcgccaccagcagtgataacctcagtctggccccgcgtgtgccgcgccgggaaattctcgccatggaagagggccatccgaccgccaccatcgagccggaacccaagggcggcctgctggtaaaggtgctgatcccggtgctgagcccacacctgggggaaagcaaccgcatgctttatgtggagcaacccatccccgagcaactgactcgggccgcagaggcggtgcaggtggcatatacccggtatcaccagttgatgctgatgcgcgaaccgatgaaaacggcctttcagctcagcctggcggtggccttgctgctggctgtgctgtcggcggtgtggatgggtttgcatctggcgcgacgactgaccgcgcccatcgcgcgtctggcggcgggaacccaggcggtggcacgtggggagttcattcccttgcagacagtggcgagtcacgacgagctgggcgtcctgatacattcgttcaacaatatgacccgacaactggcgcgggccaagcagcaggcggcggcggcccaggagcaggcggagcagcggcggttgtatctggagaccgtgctcggccagatttccagcggcatcctgaccttcgatggcgaaaatcgtttggccgaagtcaacgctgcggcgacccatatccttcaggaggatctgctcagaggcagcgccctggaaggcctgcatgacggcaccgcgctggaacccctgtggaaactggtggcggattgggtggaacatcctcgtaacgggatgcagaaagagttgcagatcgagcgctccgacgggccgcagaccattatcgtgcatggcgcgcattttgcggatgacgccggtagtcggggtttcgtcctggttttcgatgacatcagtacgctggtcgccgcccaacgcagcgccgcctggagtgaagtggcgcggcgtctggcccacgagatcaagaacccgctcacccccattcagctctccgccgagcggctgcggcgcaaatatctggaacgccttggcgacgagggggagaccctggatcgtgccacccgcaccatcatccatcaggtggacgccctcaaggtgatggtggatgccttctcggagtacgcccggcagccgcaactggagttgcgcccgctcgatctcaacacgctgattctggacgtgctcgacctgtatcgtgggcaagagagcggagtggagattcgggcggagctgggtgcgggcctgccccccctgcgggccgatgtgcatcgcctgcgccaaatcctcaataatcttctgcgcaatgcccttgacgccttacagggtggcgtagaatccactgatggtaagcatattctgattcgcacccgtttgacggacgccggccccacaaagatgctagagttgagtgtgttggatgacgggcccggcttcccggtcgagttgctggcgcgggtttttgagccctacgtcagcaccaaggtgaagggttccgggctgggtctcgccatcgtccggcgtatcgttgaggagcacggcgggcagattatcgccgataatcagggtttgcagggcggtgcgcgtatcgttattgattttccgttaggttgagacaggtgttcaggaggcggcatggaagatgcacgattgaatattctggtggtagatgacgaacccgatatctgcgcgaccctggcagaaattctggaggacgaaggctacggcgtgcataccgccggtagtgcggaagcggccgaagtgctgttgcgcgagcagatggtggacctcgtactcctcgatatctggatgccgggtgaggatggcgtcagcctcttgcgacgctgggccgaaacgggtctggcgcagccggtggtgatgatgtccgggcacgccaccatcgaaacggcggtgcaggcgaccaagctgggcgcctatgacttcatcgaaaagccactgtcgttggacaagaccctgcttaccgtcacccatgccctggaatccagccgcttgcagcgcgagaaccgggatctgcgtgcgcaggcgggttgggtggagcgaccgagcggtgacagtccggccatccgccagttccgcgaacagttgcagcgggtggcggcggtggattcctgggccttgctgctgggcgagccgggcagcggcaaggaagtggccgcgcgttatctgcaccgacgaagccggcgggcacagggg
>23	N operona: 8	middle	AFE_0024	gene_poz=(601-2007)	ntrX	nitrogen assimilation regulatory protein NtrX,	identified by similarity to SP:Q04849; match to	/position=25785 - 28391 (26385 - 27791)	/lenght=2607 (1407)	/codons=869 (469)	/complement=false	GC-compoz=64.17910447761194%	/LCI1=1.3247863247863247	/LCI2=0.5891737891737895	p_i1=0.2722485643952061	p_i2=0.34400601733582165	/Tai=0.20091740245768375	/Tei=0.4096054156022395	/EEI=2.898351553651609
gacgagggggagaccctggatcgtgccacccgcaccatcatccatcaggtggacgccctcaaggtgatggtggatgccttctcggagtacgcccggcagccgcaactggagttgcgcccgctcgatctcaacacgctgattctggacgtgctcgacctgtatcgtgggcaagagagcggagtggagattcgggcggagctgggtgcgggcctgccccccctgcgggccgatgtgcatcgcctgcgccaaatcctcaataatcttctgcgcaatgcccttgacgccttacagggtggcgtagaatccactgatggtaagcatattctgattcgcacccgtttgacggacgccggccccacaaagatgctagagttgagtgtgttggatgacgggcccggcttcccggtcgagttgctggcgcgggtttttgagccctacgtcagcaccaaggtgaagggttccgggctgggtctcgccatcgtccggcgtatcgttgaggagcacggcgggcagattatcgccgataatcagggtttgcagggcggtgcgcgtatcgttattgattttccgttaggttgagacaggtgttcaggaggcggcatggaagatgcacgattgaatattctggtggtagatgacgaacccgatatctgcgcgaccctggcagaaattctggaggacgaaggctacggcgtgcataccgccggtagtgcggaagcggccgaagtgctgttgcgcgagcagatggtggacctcgtactcctcgatatctggatgccgggtgaggatggcgtcagcctcttgcgacgctgggccgaaacgggtctggcgcagccggtggtgatgatgtccgggcacgccaccatcgaaacggcggtgcaggcgaccaagctgggcgcctatgacttcatcgaaaagccactgtcgttggacaagaccctgcttaccgtcacccatgccctggaatccagccgcttgcagcgcgagaaccgggatctgcgtgcgcaggcgggttgggtggagcgaccgagcggtgacagtccggccatccgccagttccgcgaacagttgcagcgggtggcggcggtggattcctgggccttgctgctgggcgagccgggcagcggcaaggaagtggccgcgcgttatctgcaccgacgaagccggcgggcacaggggcctttcgtggatctgcgtgccgccgccatcgcccgccccaatgtggcggtcgaactgttcggcagcgaggagcatggcaagctgacccgcgggcgtctggaagtcgcccatggcggcacgctcttcatcgacgaaattgccgatatggatctggaaactcaggcgcgcctgttctcggcactgcaggagcggcgcatcatccgggtgggcgggacgacgcccgtgcccgtggatgtgcgcgttatcgccgggagtgcgcaggatctggcgcacgcggtgcagagcgggcaatttcgcagcgatctctactaccgtctcagcgccctgcccctgaaggtgccgccgctgtcggcgcggagtgtggatattccggtgctcatagaagagttcgtacgcttttatggcgctcgcgatggtctggcgccgcgccgttttgccccggaaaccctggaggtgctgcggcattatccatggccgggcaatatccgggaattgcagaacctggtggaacgcctgctgattctggcggaaggcccggagatcagcgcggaagaggtggagggcgccctgggactggataatcgtctcgtcctcgccaacagcaatttcgacggggaagatttcggcggtaccctgaagcgcgcgcgggagcgcttcgagcgcgccttcctggagtaccatctggcgcgtaacgagtggaatatcgcgcggacggcggaagtggtagggctggagcgcacacatctctatcgcaagctgaagaacctgagtatcgccctgaagggcgagcggcgggcgggcgaggatggggatgagggggaggggtgatcagtaagcgcggtaaaccgcttgtcaaaacggtgcctatcaccgatgaaacgcggaatagtatgtttggatatatgaaaggtagcgtcaccattcacggagatattgtagccccatcgggcgaagtctggtctgcggaaagtggtgatgaagaccatttctatgcaggcttgcgaccccgcgagaacgattaaacaacctttctatcgccatgatcctctgcgcctggaaacgctggccgccatactggacgctgtgcccgcgcatcgtggcatccgtcgtgaggtgctgttggatttgctgtttgagagatgacggggctgatcatggtagccaccgaatatccggccgaacacatgtgtgcagtccatccaatccaaaatctacggcatcttgcaagaccgaggacgttcatacatggaacacgcatggtatgcgctggattcggagtgctactggtacaacggaaacatgaggatttactattgacagcacatatcagtcagtccgttgctcttaatttctggcgccgtctgagcgtgcgttccaaaagtataatctttgtgctcatgctcatcgccggcatctatgggacgatcg
>24	N operona: 8	last	AFE_0025	gene_poz=(601-798)	-	conserved hypothetical protein	identified by similarity to PIR:AG2141	/position=27188 - 28585 (27788 - 27985)	/lenght=1398 (198)	/codons=466 (66)	/complement=false	GC-compoz=49.494949494949495%	/LCI1=1.0307692307692307	/LCI2=0.2584615384615385	p_i1=0.12608232873048653	p_i2=0.049631922428634755	/Tai=0.4010438302808903	/Tei=0.14466873018577128	/EEI=4.684409112887492
gcccgtggatgtgcgcgttatcgccgggagtgcgcaggatctggcgcacgcggtgcagagcgggcaatttcgcagcgatctctactaccgtctcagcgccctgcccctgaaggtgccgccgctgtcggcgcggagtgtggatattccggtgctcatagaagagttcgtacgcttttatggcgctcgcgatggtctggcgccgcgccgttttgccccggaaaccctggaggtgctgcggcattatccatggccgggcaatatccgggaattgcagaacctggtggaacgcctgctgattctggcggaaggcccggagatcagcgcggaagaggtggagggcgccctgggactggataatcgtctcgtcctcgccaacagcaatttcgacggggaagatttcggcggtaccctgaagcgcgcgcgggagcgcttcgagcgcgccttcctggagtaccatctggcgcgtaacgagtggaatatcgcgcggacggcggaagtggtagggctggagcgcacacatctctatcgcaagctgaagaacctgagtatcgccctgaagggcgagcggcgggcgggcgaggatggggatgagggggaggggtgatcagtaagcgcggtaaaccgcttgtcaaaacggtgcctatcaccgatgaaacgcggaatagtatgtttggatatatgaaaggtagcgtcaccattcacggagatattgtagccccatcgggcgaagtctggtctgcggaaagtggtgatgaagaccatttctatgcaggcttgcgaccccgcgagaacgattaaacaacctttctatcgccatgatcctctgcgcctggaaacgctggccgccatactggacgctgtgcccgcgcatcgtggcatccgtcgtgaggtgctgttggatttgctgtttgagagatgacggggctgatcatggtagccaccgaatatccggccgaacacatgtgtgcagtccatccaatccaaaatctacggcatcttgcaagaccgaggacgttcatacatggaacacgcatggtatgcgctggattcggagtgctactggtacaacggaaacatgaggatttactattgacagcacatatcagtcagtccgttgctcttaatttctggcgccgtctgagcgtgcgttccaaaagtataatctttgtgctcatgctcatcgccggcatctatgggacgatcgtgctgtttctctacaccgctgtcgaacgaaatatggagaaacagattcatagcaaggttctccatctcagccgaggacttgcccgcgatgccgctgatcctttattatcagaaaacagcaacacgctgattaaactggttgaacaggtcgagaacaacccgcttatccgccacgcaatcataacagatcagcaa
>25	N operona: 9	first-last	AFE_0026	gene_poz=(601-2196)	-	sensor histidine kinase	identified by match to protein family HMM PF00512;	/position=27518 - 30313 (28118 - 29713)	/lenght=2796 (1596)	/codons=932 (532)	/complement=false	GC-compoz=54.07268170426065%	/LCI1=1.0759573132454487	/LCI2=0.24500941619585698	p_i1=0.14551835024774384	p_i2=0.04273899271607342	/Tai=0.49403803004849434	/Tei=0.1384650934444661	/EEI=4.329631934025693
ggtggagggcgccctgggactggataatcgtctcgtcctcgccaacagcaatttcgacggggaagatttcggcggtaccctgaagcgcgcgcgggagcgcttcgagcgcgccttcctggagtaccatctggcgcgtaacgagtggaatatcgcgcggacggcggaagtggtagggctggagcgcacacatctctatcgcaagctgaagaacctgagtatcgccctgaagggcgagcggcgggcgggcgaggatggggatgagggggaggggtgatcagtaagcgcggtaaaccgcttgtcaaaacggtgcctatcaccgatgaaacgcggaatagtatgtttggatatatgaaaggtagcgtcaccattcacggagatattgtagccccatcgggcgaagtctggtctgcggaaagtggtgatgaagaccatttctatgcaggcttgcgaccccgcgagaacgattaaacaacctttctatcgccatgatcctctgcgcctggaaacgctggccgccatactggacgctgtgcccgcgcatcgtggcatccgtcgtgaggtgctgttggatttgctgtttgagagatgacggggctgatcatggtagccaccgaatatccggccgaacacatgtgtgcagtccatccaatccaaaatctacggcatcttgcaagaccgaggacgttcatacatggaacacgcatggtatgcgctggattcggagtgctactggtacaacggaaacatgaggatttactattgacagcacatatcagtcagtccgttgctcttaatttctggcgccgtctgagcgtgcgttccaaaagtataatctttgtgctcatgctcatcgccggcatctatgggacgatcgtgctgtttctctacaccgctgtcgaacgaaatatggagaaacagattcatagcaaggttctccatctcagccgaggacttgcccgcgatgccgctgatcctttattatcagaaaacagcaacacgctgattaaactggttgaacaggtcgagaacaacccgcttatccgccacgcaatcataacagatcagcaaggtctgactgtcgcaagcacacagtcaacggcgatcggtcggcaaggcctcgtgccgacaaacctcgagcgcgaggaatttacggctcctatccgtgctggatcgcatatcctcggctacgtcagtctgcgggccaataacgatgtcatccaaagcatagtggatacccgaatggaccttgcgatccggcgtctttcctttcttggcatgatcacggctttcattggtctcatcggtgcttctctaatcagcaacacgtttactcgccccattcgtcgtctctcgcagaaaatggcggatgtggagtcgcggctccatgtggacggtttcccgcagtattctcccattccgggggatggcgacgagataacccgcctggaggaaggtttcaagaggctggaacagcggttgcagcaatacctggtggaactcgaccagttacaccggagacaacaggcgatgcaatgcatggcgacgattggagagatgtcagcccaggtggcgcacgagatccgcaacgcgctttcctccttacgtggtgcggcgcgatacctggtccgctacgagcagccggtgaaccggcaagaatttataaatatcatagaagaagaggttcagcgactgtatgatatgacccagggatttctcgatttcgggcgtccttatcatataaagctcacagaagtgcccgcgctggacttgttcttccgcagcagcaaaaggcacgcgacggatctggaggccaaacaaatcactcttactataaattgccctccgtctctgcaggtcgtcgccgatccgcagttgtttgaacaggctatcagcaacttgttgctcaacgctgtcgaagccttgccgaaccacggtggctgcattacgttatacggtcggcgcgaagaaaacgggcagtttgtggccggggtcgtggacaatggcccaggggtgccgccggagcgggccaacgacattttcaagccttacgtgacggggaaggcaaagggtggcggccttggtctggcggtggtcacgaaaatcatgatggtccacgacggccgagtggaattgcgccatcgggaagtcggagccgagttcgcgctttgtttgcctccgcagggtttcggccagtgatccacacatcaacatttcagggtatcgaaaaaaccatcggcatgcgatcccagaaaatcctcatcgtcgaggacgaaaaaaatctgcgtagcgtactcgcagccaccctggaggctgaaggcttctcgactgcacaaacagaaagtgcggaggacgccctggccatcatggccagggaactccccgtcctggtccttacagaccagcgcctgccagggatgagcggtaccgaactgctggcacgcatcaaggagcgctggcccagaacacctgtgctgattgccacggcctacggtgaaatcgaacaggctgtgcaagctatcaaggccggggcggagcattacctgaccaagccggtggatgaaggggagctcgtcgccatcattcgccaggcgttgagttgccggggtcacaccaacccgccacgcagccaggacttgccgcgccacggcattatcggggagagtccaggcacactcgaaattctggagatgataaatctcgtcgcgcccgccccttccaatgttcttattaccggagagtcaggaaccggcaaagagatggttgccagggggttgcatgtggcgtccccccgtgccc
>26	N operona: 10	first-last	AFE_0027	gene_poz=(601-1968)	-	sigma-54 dependent transcriptional	identified by similarity to SP:Q06065; match to	/position=29155 - 31722 (29755 - 31122)	/lenght=2568 (1368)	/codons=856 (456)	/complement=false	GC-compoz=59.283625730994146%	/LCI1=1.1516483516483516	/LCI2=0.5493040293040293	p_i1=0.18087916931111236	p_i2=0.30157853679109664	/Tai=0.36574503862407637	/Tei=0.371420683111987	/EEI=3.8053017021813993
gccggtgaaccggcaagaatttataaatatcatagaagaagaggttcagcgactgtatgatatgacccagggatttctcgatttcgggcgtccttatcatataaagctcacagaagtgcccgcgctggacttgttcttccgcagcagcaaaaggcacgcgacggatctggaggccaaacaaatcactcttactataaattgccctccgtctctgcaggtcgtcgccgatccgcagttgtttgaacaggctatcagcaacttgttgctcaacgctgtcgaagccttgccgaaccacggtggctgcattacgttatacggtcggcgcgaagaaaacgggcagtttgtggccggggtcgtggacaatggcccaggggtgccgccggagcgggccaacgacattttcaagccttacgtgacggggaaggcaaagggtggcggccttggtctggcggtggtcacgaaaatcatgatggtccacgacggccgagtggaattgcgccatcgggaagtcggagccgagttcgcgctttgtttgcctccgcagggtttcggccagtgatccacacatcaacatttcagggtatcgaaaaaaccatcggcatgcgatcccagaaaatcctcatcgtcgaggacgaaaaaaatctgcgtagcgtactcgcagccaccctggaggctgaaggcttctcgactgcacaaacagaaagtgcggaggacgccctggccatcatggccagggaactccccgtcctggtccttacagaccagcgcctgccagggatgagcggtaccgaactgctggcacgcatcaaggagcgctggcccagaacacctgtgctgattgccacggcctacggtgaaatcgaacaggctgtgcaagctatcaaggccggggcggagcattacctgaccaagccggtggatgaaggggagctcgtcgccatcattcgccaggcgttgagttgccggggtcacaccaacccgccacgcagccaggacttgccgcgccacggcattatcggggagagtccaggcacactcgaaattctggagatgataaatctcgtcgcgcccgccccttccaatgttcttattaccggagagtcaggaaccggcaaagagatggttgccagggggttgcatgtggcgtccccccgtgcccatgcgccttttcttgcattcaactgtggtgccattcccctggatctggtggaaagcgaaatttttggtcacgagaaaggcgccttcaccggtgcggtgcggtctcaggcagggaaattggaaatggcgggctccggaaccctctttctggacgaagtgggtgacatgcccctggctatgcaggtcaagttgttacgcaccttgcaggagcgggaatatacccgcctcggcgggaaccaacccctgcgtctcgcggctcgtatcatcgctgcaacccatgtggacctcgccaaggcggtggaggcaggcagttttcgggaagacctgtattatcggttgaatgtcatcccgttgcacatcccgccgctgcgggagcggcgggaggatgtcgcgcccctcgtccatcattttttgcggcgtgtgtgcacagagttggggcggcctgaagtagacatagcgactgcggcgttagctgccatggaggcctattcgtggcccggcaacattcgccagctcgagaatatcgtcgagcgtttggtggtgctgaatcgggggggcaccatacttgccgccgatctcccgaacgagatgcgtaccacggaaacagagagaatacgcccctttgggggggcttatgatctccacgccgtagagcgcgaggcagtcgtgtcggccctgaacaaggcgcaatccaacaagagtcaggccgcactgttgcttggtatcagccgtaagcaactgcacacccgcatgaaaaatctcggactgatcgtcgaccgtgaagatgtgccgggcggcgagaagctataatttcgagcgaggcgccagtctggccccttacttggcaaggccaaatgagatcgaaatacgcgctcgttggcccttttgggacaacttcacggccgacctgtgccgtttggcccttccccactccttccagataacccacgttgtaagaataacaaaataaaacagcatcctgtaatcattatgcggctggcacaatacatgcataaaacatctcgtgctgccgcgggattctcattttcatttactcattgaatatcataagcgggatgcagccataaatataacgctggttgtgttattgggagcgagcatttaattctgttgatatcgtttatgggaataacaaaagtggagacgcagctgaaaaagcgaagctgatgacagagtacgttatacctcaccaaatggattggagacttgatatgccaagtattgtacgtaaccatggtccacataacaaaattcttttatcggcattattgctggccctcttcggctgggtgccgttggcgtccgccgctgttgctgttccaatggattcaaccgggccctatcgaacggtatcccatccggaaaacgcaccatctggcgtggatgccg
>27	N operona: 11	first-last	AFE_0029	gene_poz=(601-2100)	tetH	tetrathionate hydrolase	identified by similarity to GB:AAB93983.1; match to	/position=30945 - 33644 (31545 - 33044)	/lenght=2700 (1500)	/codons=900 (500)	/complement=false	GC-compoz=53.06666666666666%	/LCI1=1.1576486305945224	/LCI2=0.3201736806947226	p_i1=0.183820259885948	p_i2=0.08815536882208827	/Tai=0.5022166454677848	/Tei=0.17933983193987946	/EEI=3.7673547827578857
ttatgatctccacgccgtagagcgcgaggcagtcgtgtcggccctgaacaaggcgcaatccaacaagagtcaggccgcactgttgcttggtatcagccgtaagcaactgcacacccgcatgaaaaatctcggactgatcgtcgaccgtgaagatgtgccgggcggcgagaagctataatttcgagcgaggcgccagtctggccccttacttggcaaggccaaatgagatcgaaatacgcgctcgttggcccttttgggacaacttcacggccgacctgtgccgtttggcccttccccactccttccagataacccacgttgtaagaataacaaaataaaacagcatcctgtaatcattatgcggctggcacaatacatgcataaaacatctcgtgctgccgcgggattctcattttcatttactcattgaatatcataagcgggatgcagccataaatataacgctggttgtgttattgggagcgagcatttaattctgttgatatcgtttatgggaataacaaaagtggagacgcagctgaaaaagcgaagctgatgacagagtacgttatacctcaccaaatggattggagacttgatatgccaagtattgtacgtaaccatggtccacataacaaaattcttttatcggcattattgctggccctcttcggctgggtgccgttggcgtccgccgctgttgctgttccaatggattcaaccgggccctatcgaacggtatcccatccggaaaacgcaccatctggcgtggatgccggtgtcggcccatccgaatggacacacgcatacgccaatcccgcccacaatgctgcatttccggtccctgacgacgcgccggaatggataaggaacggcgtatcatggttgtttccggaagcccgtgcatggcctctggcaaacccgccgttcgggagtaagacctatggggccgcagaagcttccgtaacacaaacccagttctatggaaacgcactggggccatcggtggtcgacggtgtggtctatgcggaaagcgatgatatgtttgcatatgcggttaacgcaaaaaccgggaaactcatctggcgcgcgagtcctgtcggaaataatttgatgggcaacccgttggtcattggaaatacagtatatctatccgccggcagtgtagccttcaacttcgccaacgtcttgcgatatgcccacaatccatcggcctcagcgcgaggcctgaatgtgagtttcaacggcatttatgcccttaaccgcagcaacggcaagcttctttggtacttcgcgacgcctggcgaaaccatggcgacaccggcctatgacaataacaccttgtttattgccgatggcgcgggaaatgcgtttgggattaatgccacgactggcaagcaggtctggaaaacccatgtggggggcatggacaacatgtccagtgtgacagcgtatcggcacaatatctattttgctatggctatcaagccatatctttattgtctgaatgaatccaacgggcatatcgtatggaaagggacgataccgggtgccagtaatactggtattggcgacgtatctccggcggcggccgatggtgttgtcgtactcgatgcgacaacgaaaccgcaagccaataaaaaggccatgttcagcaacgtcattcgcgcatttgatgccaagaccggcgcggttctgtggaccagaaacatgggtagcggaggaaaaatacccgcgtttaaagggggcgttcccatgatccacaacaacatcgtatatgtgggcaatcccgtcgcgtcaacataccaggcgtatgaacttaaaacgggcaagctgctctggacatggcatgtcccaaccaaagttgcagcaggcgcggggcgttcggctccaacctattacaaaggattgctgtacataactaccgggcagtacatatttgttgtgaatcccgccaccggaaaggaacttcaccaacatcatatcggtggtcagttcgggatcgaaagccccgtaatagtggggggcaccgtctacctgaccaactcctgggactggatcatggcgattccgctaaaaacgataagccatggcagttaggttttccaacgtgttatcggccggaccgataacacgtaaccagccagccatctgcctcgttagctttctggtcaacgaaaccagcacgcccggggcgatgtctgaaggagatagatatggggaagaggaaacaaccaaaaaaatatgcaatatatgccgttgccgttgccgttctggctgcgggttcaatagattctgccgctgctgcaaattggttcaagctggaaggtatctctccagtacaagcaccgctgttaaacttcagcgggttctttattccgctttacaaatacatgaatggcacagcggcagaaaatggccagactccgaggtttaacctggtggcacctcaagacacatccagcaagtcatttaatattctctttgcgcatatcatgctgcgaggaaatatcaataagcatatttcatatatgttggccggcgagttcgggaacaatcagttcactcatgttggcggcaactatacaccacagcttatggacgcccatgctacatttagttatgtccctggcgcccgctttgaagtaggtatcatccgcgcaccaggtccggaagaggatatgcagggatacccgaact
>28	N operona: 12	first-last	AFE_0028	gene_poz=(601-837)	-	hypothetical protein	identified by glimmer; putative	/position=32418 - 33854 (33018 - 33254)	/lenght=1437 (237)	/codons=479 (79)	/complement=true	GC-compoz=50.210970464135016%	/LCI1=1.1794871794871795	/LCI2=0.3166666666666667	p_i1=0.1946820919735895	p_i2=0.08567661055626838	/Tai=0.7792730064349349	/Tei=0.17710894950064154	/EEI=3.6335376323042348
ccatcacgccataggcgtactccatatttcccgcacggaaccagtccattacttccgcaccaggatatctgaatgcgttgtttcccattatgtttttaccgggaacagaataactttcgtatggccctgacccataattggtatttgttgaataaaacggctgcaacatcagttgttgtacgacggtactataattgaacccaaacgcaaagttcgggtatccctgcatatcctcttccggacctggtgcgcggatgatacctacttcaaagcgggcgccagggacataactaaatgtagcatgggcgtccataagctgtggtgtatagttgccgccaacatgagtgaactgattgttcccgaactcgccggccaacatatatgaaatatgcttattgatatttcctcgcagcatgatatgcgcaaagagaatattaaatgacttgctggatgtgtcttgaggtgccaccaggttaaacctcggagtctggccattttctgccgctgtgccattcatgtatttgtaaagcggaataaagaacccgctgaagtttaacagcggtgcttgtactggagagataccttccagcttgaaccaatttgcagcagcggcagaatctattgaacccgcagccagaacggcaacggcaacggcatatattgcatatttttttggttgtttcctcttccccatatctatctccttcagacatcgccccgggcgtgctggtttcgttgaccagaaagctaacgaggcagatggctggctggttacgtgttatcggtccggccgataacacgttggaaaacctaactgccatggcttatcgtttttagcggaatcgccatgatccagtcccaggagttggtcaggtagacggtgccccccactattacggggctttcgatcccgaactgaccaccgatatgatgttggtgaagttcctttccggtggcgggattcacaacaaatatgtactgcccggtagttatgtacagcaatcctttgtaataggttggagccgaacgccccgcgcctgctgcaactttggttgggacatgccatgtccagagcagcttgcccgttttaagttcatacgcctggtatgttgacgcgacgggattgcccacatatacgatgttgttgtggatcatgggaacgccccctttaaacgcgggtatttttcctccgctacccatgtttctggtccacagaaccgcgccggtcttggcatcaaatgcgcgaatgacgttgctgaacatggcctttttattggcttgcggtttcgttgtcgcatcgagtacgacaacaccatcggccgccgccggagatacgtcgccaataccagtattactggcacccggtatcgtccctttccatacgatatgcccgttggattcattcagacaataaagatatggcttgatagccatagc
>29	N operona: 13	first-last	AFE_0030	gene_poz=(601-1782)	-	hypothetical protein	identified by glimmer; putative	/position=32738 - 35119 (33338 - 34519)	/lenght=2382 (1182)	/codons=794 (394)	/complement=false	GC-compoz=48.73096446700508%	/LCI1=1.0585241730279897	/LCI2=0.19737065309584395	p_i1=0.13786341041647127	p_i2=0.02284226570279524	/Tai=0.581360973571073	/Tei=0.12055803913251573	/EEI=4.462750261729162
cgcgtcaacataccaggcgtatgaacttaaaacgggcaagctgctctggacatggcatgtcccaaccaaagttgcagcaggcgcggggcgttcggctccaacctattacaaaggattgctgtacataactaccgggcagtacatatttgttgtgaatcccgccaccggaaaggaacttcaccaacatcatatcggtggtcagttcgggatcgaaagccccgtaatagtggggggcaccgtctacctgaccaactcctgggactggatcatggcgattccgctaaaaacgataagccatggcagttaggttttccaacgtgttatcggccggaccgataacacgtaaccagccagccatctgcctcgttagctttctggtcaacgaaaccagcacgcccggggcgatgtctgaaggagatagatatggggaagaggaaacaaccaaaaaaatatgcaatatatgccgttgccgttgccgttctggctgcgggttcaatagattctgccgctgctgcaaattggttcaagctggaaggtatctctccagtacaagcaccgctgttaaacttcagcgggttctttattccgctttacaaatacatgaatggcacagcggcagaaaatggccagactccgaggtttaacctggtggcacctcaagacacatccagcaagtcatttaatattctctttgcgcatatcatgctgcgaggaaatatcaataagcatatttcatatatgttggccggcgagttcgggaacaatcagttcactcatgttggcggcaactatacaccacagcttatggacgcccatgctacatttagttatgtccctggcgcccgctttgaagtaggtatcatccgcgcaccaggtccggaagaggatatgcagggatacccgaactttgcgtttgggttcaattatagtaccgtcgtacaacaactgatgttgcagccgttttattcaacaaataccaattatgggtcagggccatacgaaagttattctgttcccggtaaaaacataatgggaaacaacgcattcagatatcctggtgcggaagtaatggactggttccgtgcgggaaatatggagtacgcctatggcgtgatggtcggcaactttggacctctggtggcgaccaacacctcgagcggagcgctcgtcgcagcgcgcctgcaggcgtcttacattttaaaagggtttgggccaattcatggaccatttcgcagtgacgtgacgggattcctctggtatcagcatgcgaaccccatttttaatggacaatcctactccatgacacgggatggacttggtctgacgtatacgcagggatatatgcaccgttggggaagatggctcaagtttgaatatatccgtggctccggaatgatcgatgcccccgcggtgtttaatgcctacgcaggagccgcacccacgcttacggacgcccaggtttaccctggaagccagaatacggctaaaggatattatgtttccggcggattttttgtcaccaaccgtttagagttcgatctgcgctatgacttctatgatcgattacccaatgttgcgacgcaggagagaatattcaaaacctgggcgatcggtggccagtaccatattaccaagtccaccagaataatggttgattatttcgttagaagtgtgaaaatacctgatctgtccggtattccgccagcacaaagagtattaccacaaagtgttgcggatgccgctgacaacgagtttgcggttaccgcgtttattgcattctgaatagccgtgcgctttgctaccattaagaaaccgtattgccggctcatttcgcctttacgctagttcctgcgttatttcccgatgcaaaagcgcgaaaaaatctcgccgagaatgtcttccacgtccatgtggccggtgatgccggccaacgctgccgcggcttcacgcagggactgggcgaccagttccggggcatctcccaggcggagcgtgtcacctgcgatgccgagccggtgcgcacagctttccagggcttcgacatggcgacggcgcgcgctgaaggggcaactgtcgccctgcacccccagtgcttcaatcaggctgcagtgtaatgtatcgagacctgcgccggtttgggcggagagtgttatggcttcctcacccgtcggggtggcgggtggtgcggaaaccagatccattttgttccagatgatgcggcgcggtccttccggtaggtcgcgcaggatgacttcgtcctccgattgccatcccgtgctcgcatcagccaccagcaggatcagttgtgcgctgtgcaatatgttgcgggcgcgggcgacgccctccgcctccacggcgtccgtcgcctcgcgcagtcccgcg
>30	N operona: 14	first	AFE_0031	gene_poz=(601-1956)	trmE	tRNA modification GTPase TrmE	identified by similarity to SP:P25522; match to	/position=33991 - 36546 (34591 - 35946)	/lenght=2556 (1356)	/codons=852 (452)	/complement=true	GC-compoz=65.48672566371681%	/LCI1=1.4811529933481153	/LCI2=0.7384331116038433	p_i1=0.3622545790998742	p_i2=0.49925188705010215	/Tai=0.2823076103600217	/Tei=0.549326698345092	/EEI=2.3472573827982215
actgggggctggcgatcatcctgctcgtcatagtggtcaagtccatcttcttctacccctcggccatcagctaccgttccatggccaacatgcggaagctccagcccaagctggagaaactgaagcaggaagtcggcgacgatcgccagaagctgggcgcggccatgatggagttgtatcgcagcgagaaggtcaaccccatggcaggctgtctgcccatcatactgcagatgcccttctttatcgccctgtactgggtactggtggagagcgtctccctgcggcaggcgcccttcatcctctggattcatgatctggccatacccgacccttacttcatcctgcccctgctcatgggcatatccatgttcttccagcagcgcctcaatcccgcgccggtagaccccatgcagaagcgcatcatgtccgcgctgccggtggtcttcgccgtgttcttctccttcttccccgcaggcctagtgctctactggctgaccaacaacgtggtttccatcggccagcagtacctgatcacccgtcatatcatgaaggccaaggactagggtgccggtgaggatttgtccgcgctgagttaagggcatggattatcagcagggagacactatcgtggcgattgccacgccgccgggagaaggcggtgtcggcattttgcgcttctccggaccacaggcgccgtccatcgcgacggcgctctgcggccggcggtccgccaaaccgctgacaccccgtcatgctcattttcgccgcttttacgcccgcgacggcagcctgatcgatcacggcattgtcctctattttccagccccgaacagctacaccggcgaaaccgtcgtggaattgcagggccatggcagcccgctggccctcgccagcctgctcaccgaggctatcgcccttggcgcacgggcggcgcgtgccggggagttcagcgaacgggcctttctcaatggccggcttgatcttgcccaggccgaagcggtggccgacctcatccacgcccgcagcgatgctcaggcacgagccgcggcagcgagtctggagggcgccttttcacaagccgtcgatgacattcacggccagctcctgcgccttctcgctctcgccgaagccggactggacttcagtgaagaagaccttggcgatgcccatgcgcaggccatcagcgacagcctggtacggctggatgctcaggtcgcccatctgctcaagcaggcacagcaaggcgcccgactcgcccgcggcggtcgcgtggtgctcgccggacgacccaacgtcggcaagtccagcctgatgaacgccctcgcccggcgcgagtcagccattgtcaccgccatccccggcaccacccgcgacctgctccgagaggagatcatcctcggcggactgccggtggaactcgtcgacaccgcgggactgcgcgaggcgacggacgccgtggaggcggagggcgtcgcccgcgcccgcaacatattgcacagcgcacaactgatcctgctggtggctgatgcgagcacgggatggcaatcggaggacgaagtcatcctgcgcgacctaccggaaggaccgcgccgcatcatctggaacaaaatggatctggtttccgcaccacccgccaccccgacgggtgaggaagccataacactctccgcccaaaccggcgcaggtctcgatacattacactgcagcctgattgaagcactgggggtgcagggcgacagttgccccttcagcgcgcgccgtcgccatgtcgaagccctggaaagctgtgcgcaccggctcggcatcgcaggtgacacgctccgcctgggagatgccccggaactggtcgcccagtccctgcgtgaagccgcggcagcgttggccggcatcaccggccacatggacgtggaagacattctcggcgagattttttcgcgcttttgcatcgggaaataacgcaggaactagcgtaaaggcgaaatgagccggcaatacggtttcttaatggtagcaaagcgcacggctattcagaatgcaataaacgcggtaaccgcaaactcgttgtcagcggcatccgcaacactttgtggtaatactctttgtgctggcggaataccggacagatcaggtattttcacacttctaacgaaataatcaaccattattctggtggacttggtaatatggtactggccaccgatcgcccaggttttgaatattctctcctgcgtcgcaacattgggtaatcgatcatagaagtcatagcgcagatcgaactctaaacggttggtgacaaaaaatccgccggaaacataatatcctttagccgtattctggcttccagggtaaacctgggcgtccgtaagcgtgggtgcggctcctgcgtaggcattaaacaccgcgggggcatcgatcattccggagccacggatatattcaaacttgagccatcttccccaacggtgcatatatccctgcgtatacgtcagaccaagtccatcccgtgtcatggagtaggattgtccattaaaaatggggttcgcatgctgataccag
>31	N operona: 14	middle	AFE_0032	gene_poz=(601-2187)	-	inner membrane protein, 60 kDa	identified by match to protein family HMM PF02096	/position=35384 - 38170 (35984 - 37570)	/lenght=2787 (1587)	/codons=929 (529)	/complement=true	GC-compoz=61.56269691241336%	/LCI1=1.4387626262626263	/LCI2=0.6914772727272727	p_i1=0.33749520140113753	p_i2=0.45177680545334675	/Tai=0.2503971858253996	/Tei=0.5065991249080121	/EEI=2.4768066790874093
cagcgcctttgtccgtaagccgatgaacccggcgctggcgcatcctcatcgttttacccgcgaggatcgtctccgccagaaggtggctatccagcgcaccctcaagcaggggcgcaagaaggtttttccggaattggtgatctacgccctgcgtaatgagctgccacatcccaggctgggtctggcggtgagtcgcaaggtgggcaatgccgtggtccgcaaccgcatcaagcggcgcctgcgcgaagccttccggcagcagtcggtgcgcacacgggggcgcgacgtgctggtcgtggcgcggccgagcgcccggcaactcagcatgcgggccatgggtgcctaccttcagcaaaccctggagagaacatgagtgtgcggcgcgcggcagtggtcgtggtgcgcggctaccagtacatcatcagccccatgctcggacacaactgccgcttttttccgacctgctccgaatatacctgtcaggccatcgaacgctacggcatcgccaaaggttcctggctaggcatcaaacgcatcagccgctgccatccctggcaccccggtggtgtcgatcccgttccttaaaagccctggggccccatggataatcagaagaccatcctcgccgttgcacttgccgtagtcgtctttctgctgtttcaggcctggcaggagcagaatgcgccgaaacctgcagccggacctgctgtcagccggagtgtgacggcgcccggcgctacggccacctcgccggcgccggtggatgtagtgccggctagcgccggcggtctcccaccggcgaccggggccgcggtatctttccagacgcaggtgttcaccggtcggatcagcctgaacggcggagatattcaaaacctgggcctgcgccactacccacaggcggtggacgataccgccccttatcctctcctcgacggagcaccggccaggctcaccatacaacagagcggcttcgtcagcagcgacgggcagaccctgaccgcccggtttgccgcccccgccggccagacgaccgcaggccagcccatcgtcctcaccggcaaggccggccccctgaccgtagaaaaaacctggacattccaacccgacagctatgtggcggaagaacacgtcaccatcaccaatagcgggtccgcgccgtggaacggcagctatttcgatcagatcctgcgtaacgaccgcaccgaaacgcacatgttcatgtcgattttcactggcgcggtgctcatgcaccagggcaacttcagcgaggtgagtttcagcgatatccacgaccatccggtactgaaatccggccccggctgggcggggatgatggaccattactttctcaccgccatcctgccctctgctcatgcgcaagttcaggtttatgcgcgtccttcgggtaccaattatgttgccggggtgagcaccccgctgcccaccctggcgccgggtcagagcaccaccatcacccaacagctcttccttgggccgaagcggcaacaaacgctggccgccatggggcgcggcctggaacagaccgtggactacggctggttcgccatcatcgccgagcccatgcatgtagtcctgacctggttccacgggctggtcggcaactgggggctggcgatcatcctgctcgtcatagtggtcaagtccatcttcttctacccctcggccatcagctaccgttccatggccaacatgcggaagctccagcccaagctggagaaactgaagcaggaagtcggcgacgatcgccagaagctgggcgcggccatgatggagttgtatcgcagcgagaaggtcaaccccatggcaggctgtctgcccatcatactgcagatgcccttctttatcgccctgtactgggtactggtggagagcgtctccctgcggcaggcgcccttcatcctctggattcatgatctggccatacccgacccttacttcatcctgcccctgctcatgggcatatccatgttcttccagcagcgcctcaatcccgcgccggtagaccccatgcagaagcgcatcatgtccgcgctgccggtggtcttcgccgtgttcttctccttcttccccgcaggcctagtgctctactggctgaccaacaacgtggtttccatcggccagcagtacctgatcacccgtcatatcatgaaggccaaggactagggtgccggtgaggatttgtccgcgctgagttaagggcatggattatcagcagggagacactatcgtggcgattgccacgccgccgggagaaggcggtgtcggcattttgcgcttctccggaccacaggcgccgtccatcgcgacggcgctctgcggccggcggtccgccaaaccgctgacaccccgtcatgctcattttcgccgcttttacgcccgcgacggcagcctgatcgatcacggcattgtcctctattttccagccccgaacagctacaccggcgaaaccgtcgtggaattgcagggccatggcagcccgctggccctcgccagcctgctcaccgaggctatcgcccttggcgcacgggcggcgcgtgccggggagttcagcgaacgggcctttctcaatggccggcttgatcttgcccaggccgaagcggtggccgacctcatccacgcccgcagcgatgctcaggcacgagccgcggcagcgagtctggagggcgccttttcacaagccgtcgatgacattcacggccagctcctgcgccttctcgctctcgccgaagccggactggacttcagtgaagaagaccttggcga
>32	N operona: 14	middle	AFE_0033	gene_poz=(601-816)	-	conserved hypothetical protein TIGR00278	identified by similarity to SP:P22847; match to	/position=36986 - 38401 (37586 - 37801)	/lenght=1416 (216)	/codons=472 (72)	/complement=true	GC-compoz=60.18518518518518%	/LCI1=0.9530516431924883	/LCI2=0.30704225352112663	p_i1=0.09590394036505183	p_i2=0.07904616427321477	/Tai=0.3275571072163397	/Tei=0.1711415478458933	/EEI=5.367296257871624
gtgcccggccccaccgcctgcgttacaagcccatcgtgcgctgaggcgccttgactttcacgcagcatctccttatcttctcagcccttaagaattacccgcaggaagtgtctcatgaagcgtacttttcagcccagcgtcgttcaccgtaagcggacccacggtttccgtgcccgcatggccaccaaatccggccgcctcgtgctcaagcgccgtcgtgccaagggccgtcagcgcctttgtccgtaagccgatgaacccggcgctggcgcatcctcatcgttttacccgcgaggatcgtctccgccagaaggtggctatccagcgcaccctcaagcaggggcgcaagaaggtttttccggaattggtgatctacgccctgcgtaatgagctgccacatcccaggctgggtctggcggtgagtcgcaaggtgggcaatgccgtggtccgcaaccgcatcaagcggcgcctgcgcgaagccttccggcagcagtcggtgcgcacacgggggcgcgacgtgctggtcgtggcgcggccgagcgcccggcaactcagcatgcgggccatgggtgcctaccttcagcaaaccctggagagaacatgagtgtgcggcgcgcggcagtggtcgtggtgcgcggctaccagtacatcatcagccccatgctcggacacaactgccgcttttttccgacctgctccgaatatacctgtcaggccatcgaacgctacggcatcgccaaaggttcctggctaggcatcaaacgcatcagccgctgccatccctggcaccccggtggtgtcgatcccgttccttaaaagccctggggccccatggataatcagaagaccatcctcgccgttgcacttgccgtagtcgtctttctgctgtttcaggcctggcaggagcagaatgcgccgaaacctgcagccggacctgctgtcagccggagtgtgacggcgcccggcgctacggccacctcgccggcgccggtggatgtagtgccggctagcgccggcggtctcccaccggcgaccggggccgcggtatctttccagacgcaggtgttcaccggtcggatcagcctgaacggcggagatattcaaaacctgggcctgcgccactacccacaggcggtggacgataccgccccttatcctctcctcgacggagcaccggccaggctcaccatacaacagagcggcttcgtcagcagcgacgggcagaccctgaccgcccggtttgccgcccccgccggccagacgaccgcaggccagcccatcgtcctcaccggcaaggccggccccctgaccgtagaaaaaacctggacattccaacccgacagctatgtggcggaagaacacgtcaccatcaccaatagcgggtccgcgccgtggaacggcagctatttcgatcag
>33	N operona: 14	middle	AFE_0034	gene_poz=(601-951)	rnpA	ribonuclease P protein component	identified by match to protein family HMM PF00825;	/position=37198 - 38748 (37798 - 38148)	/lenght=1551 (351)	/codons=517 (117)	/complement=true	GC-compoz=64.67236467236467%	/LCI1=1.3275862068965518	/LCI2=0.5014367816091954	p_i1=0.27381651301924775	p_i2=0.2514229560260145	/Tai=0.30066287667227354	/Tei=0.3262806604234131	/EEI=2.8865455255942463
ttattgcggccgcttcaacttcaagggtgccgaccaacaaaagctggtgggacagttgtccggcggcgagcgcggccgcctgcatctggccaagaccctcatcgccggcggcaacgtcctcctcctcgatgaaccttccaacgacctcgatgtggagacgctgcgcgccctggaagatgccctgctggagttcgccggcagcgttatggtcatctcccatgaccgctggttcctcgaccgcatcgccacccacatcatcgcttttgaaggcgatgcccatgtcgagttttttgcgggcaactaccatgagtatgaagccgacaaaaaacggcgcctgggtgaagagggtgcccggccccaccgcctgcgttacaagcccatcgtgcgctgaggcgccttgactttcacgcagcatctccttatcttctcagcccttaagaattacccgcaggaagtgtctcatgaagcgtacttttcagcccagcgtcgttcaccgtaagcggacccacggtttccgtgcccgcatggccaccaaatccggccgcctcgtgctcaagcgccgtcgtgccaagggccgtcagcgcctttgtccgtaagccgatgaacccggcgctggcgcatcctcatcgttttacccgcgaggatcgtctccgccagaaggtggctatccagcgcaccctcaagcaggggcgcaagaaggtttttccggaattggtgatctacgccctgcgtaatgagctgccacatcccaggctgggtctggcggtgagtcgcaaggtgggcaatgccgtggtccgcaaccgcatcaagcggcgcctgcgcgaagccttccggcagcagtcggtgcgcacacgggggcgcgacgtgctggtcgtggcgcggccgagcgcccggcaactcagcatgcgggccatgggtgcctaccttcagcaaaccctggagagaacatgagtgtgcggcgcgcggcagtggtcgtggtgcgcggctaccagtacatcatcagccccatgctcggacacaactgccgcttttttccgacctgctccgaatatacctgtcaggccatcgaacgctacggcatcgccaaaggttcctggctaggcatcaaacgcatcagccgctgccatccctggcaccccggtggtgtcgatcccgttccttaaaagccctggggccccatggataatcagaagaccatcctcgccgttgcacttgccgtagtcgtctttctgctgtttcaggcctggcaggagcagaatgcgccgaaacctgcagccggacctgctgtcagccggagtgtgacggcgcccggcgctacggccacctcgccggcgccggtggatgtagtgccggctagcgccggcggtctcccaccggcgaccggggccgcggtatctttccagacgcaggtgttcaccggtcggatcagcctgaacggcggagatattcaaaacctgggcctgcgccactacccacaggcggtggacgataccgccccttatcctctcctcgacggagcaccggccaggctcaccatacaacagagcggct
>34	N operona: 14	last	AFE_0035	gene_poz=(601-735)	rpmH	ribosomal protein L34	identified by match to protein family HMM PF00468;	/position=37553 - 38887 (38153 - 38287)	/lenght=1335 (135)	/codons=445 (45)	/complement=true	GC-compoz=62.96296296296296%	/LCI1=1.2272727272727273	/LCI2=0.5681818181818183	p_i1=0.21925311385621626	p_i2=0.3216335825491474	/Tai=0.2694832854519025	/Tei=0.38947022429423267	/EEI=3.3632912620033197
tcatccttggctccaccgtcaaactcgcctatgtggaccagtcccgcgatgcgctcgccgccaaaaacaatgtctgggaagaaatatccggtgggttggacatcctcaccgtcggcaagtttgaaatccaatcccgtgcttattgcggccgcttcaacttcaagggtgccgaccaacaaaagctggtgggacagttgtccggcggcgagcgcggccgcctgcatctggccaagaccctcatcgccggcggcaacgtcctcctcctcgatgaaccttccaacgacctcgatgtggagacgctgcgcgccctggaagatgccctgctggagttcgccggcagcgttatggtcatctcccatgaccgctggttcctcgaccgcatcgccacccacatcatcgcttttgaaggcgatgcccatgtcgagttttttgcgggcaactaccatgagtatgaagccgacaaaaaacggcgcctgggtgaagagggtgcccggccccaccgcctgcgttacaagcccatcgtgcgctgaggcgccttgactttcacgcagcatctccttatcttctcagcccttaagaattacccgcaggaagtgtctcatgaagcgtacttttcagcccagcgtcgttcaccgtaagcggacccacggtttccgtgcccgcatggccaccaaatccggccgcctcgtgctcaagcgccgtcgtgccaagggccgtcagcgcctttgtccgtaagccgatgaacccggcgctggcgcatcctcatcgttttacccgcgaggatcgtctccgccagaaggtggctatccagcgcaccctcaagcaggggcgcaagaaggtttttccggaattggtgatctacgccctgcgtaatgagctgccacatcccaggctgggtctggcggtgagtcgcaaggtgggcaatgccgtggtccgcaaccgcatcaagcggcgcctgcgcgaagccttccggcagcagtcggtgcgcacacgggggcgcgacgtgctggtcgtggcgcggccgagcgcccggcaactcagcatgcgggccatgggtgcctaccttcagcaaaccctggagagaacatgagtgtgcggcgcgcggcagtggtcgtggtgcgcggctaccagtacatcatcagccccatgctcggacacaactgccgcttttttccgacctgctccgaatatacctgtcaggccatcgaacgctacggcatcgccaaaggttcctggctaggcatcaaacgcatcagccgctgccatccctggcaccccggtggtgtcgatcccgttccttaaaagccctggggccccatggataatcagaagacc
>35	N operona: 15	first-last	AFE_0036	gene_poz=(601-2268)	-	ABC transporter, ATP-binding protein	identified by match to protein family HMM PF00005	/position=37758 - 40625 (38358 - 40025)	/lenght=2868 (1668)	/codons=956 (556)	/complement=true	GC-compoz=60.251798561151084%	/LCI1=1.1573573573573575	/LCI2=0.43051051051051065	p_i1=0.1836770507346741	p_i2=0.18086705030811132	/Tai=0.17907938254783928	/Tei=0.2627803452773002	/EEI=3.7691849772867583
aggccctgcgcgatgaccagatcgatatcggcttcatccgcgatatcggcatcctgccggatatccaccagcatctgctgcaacgggaggcgctgatgctggtgctcccggaggatcatcccttcgccgcagagagcgccatagccctccatcgcctgcaccatgagtcgttgattctcctgcgccgcgaggtggcaccagcgtcctatgaccgcatccttgcccaatgccacatccatgccctgaagccacatatcctgatggaactcgccgattccaatgccgtgttcagcgcggtcttggcgggcctcggactgggtttcctgttctcggcctttgcggaaattcaacgtccgggaatcgtcttccgaccgctggcggatgtcctgggagacagtgaggtaagtctcgcctggcgcggacgacaggaggacggaaatccggcagcgcgaacttttgtaaccatggtgcagcagcgatatgcgctgcaggcccagccctgagaccggctgcatagtccacatcgagccctgatttgcgctacactaggccgactccgccctccggcggtctgaacccactctctggatggaacacggcatggcgcaatacgtttttacgatgaatcacctcagcaagatcgtgccgcccaagcgcgccctgctcaaggacatctccctgtccttcttccccggcgccaaaatcggcgtgctcggcatgaatggtgccggcaagtccaccctgatcaagatcatggcgggtatcgacaaggagttcgaaggcgaggcgctgcccatgcccggtctcaaaattggttatctgtcgcaggaaccgcaggtggatccgaacaagacggtgcgccaggtggtagaggagggtctcagtgacatcctcggtgcgcaacaggaactggaggcggtttacgccgcctacgccgagcccgatgcggacttcgacgtcctcgcggccgagcaggcgcgcctggaggccattgtcgccgccggtgatggccaccaggcggcgcaacagatggaagtcgccgctgacgccttgcgtctcgccccctgggacgccttggttggcccgttatccggtggtgaaaagcgccgtatcgccctctgccgtctgctcatcagccgccccgacatgctcctcctcgacgaacccaccaaccatctggacgccgaatcggtagactggctggagcaatatttacaacgcttctccggcaccgtggtcgccgtcacccatgatcgctactttctcgacaacgccgccgagtggattctggagctggatcgtggtcatggcttcccttacaagggcaactactccgcctggctggagcagaaagaaaaacgcctggagcaggaggccagaaccgaggtgtcgcgcctcaaggcgatgcagcacgagctggaatgggtgcgtcaaaacgccaaaggccgccagagcaaaagtaaggcgcgcatggcccgctttgaagaattgagttcctacgaataccagacccgcaatgaaacccaggagattttcatcccggtggcggaacgcctcggcaacgaggtgatcgagttccgtgatgtgaccaagggcttcggcgacaaactgctttttgagcatctcagctttaaagtgccgccgggcgccatcgtcggcgtcatcggtcccaacggtgctggtaaatcgacctttttccgcatgatcgtgggccaggaaagcccggatagcggggcagtcatccttggctccaccgtcaaactcgcctatgtggaccagtcccgcgatgcgctcgccgccaaaaacaatgtctgggaagaaatatccggtgggttggacatcctcaccgtcggcaagtttgaaatccaatcccgtgcttattgcggccgcttcaacttcaagggtgccgaccaacaaaagctggtgggacagttgtccggcggcgagcgcggccgcctgcatctggccaagaccctcatcgccggcggcaacgtcctcctcctcgatgaaccttccaacgacctcgatgtggagacgctgcgcgccctggaagatgccctgctggagttcgccggcagcgttatggtcatctcccatgaccgctggttcctcgaccgcatcgccacccacatcatcgcttttgaaggcgatgcccatgtcgagttttttgcgggcaactaccatgagtatgaagccgacaaaaaacggcgcctgggtgaagagggtgcccggccccaccgcctgcgttacaagcccatcgtgcgctgaggcgccttgactttcacgcagcatctccttatcttctcagcccttaagaattacccgcaggaagtgtctcatgaagcgtacttttcagcccagcgtcgttcaccgtaagcggacccacggtttccgtgcccgcatggccaccaaatccggccgcctcgtgctcaagcgccgtcgtgccaagggccgtcagcgcctttgtccgtaagccgatgaacccggcgctggcgcatcctcatcgttttacccgcgaggatcgtctccgccagaaggtggctatccagcgcaccctcaagcaggggcgcaagaaggtttttccggaattggtgatctacgccctgcgtaatgagctgccacatcccaggctgggtctggcggtgagtcgcaaggtgggcaatgccgtggtccgcaaccgcatcaagcggcgcctgcgcgaagccttccggcagcagtcggtgcgcacacgggggcgcgacgtgctggtcgtggcgcggccgagcgcccggcaactcagcatgcgggccatgggtgcctaccttcagcaaaccctggagagaacatgagtgtgcggcgcgcggcagtggtcgtggtgcgcggctacca
>36	N operona: 16	first-last	AFE_0037	gene_poz=(601-1503)	-	transcriptional regulator, LysR family	identified by match to protein family HMM PF00126;	/position=39523 - 41625 (40123 - 41025)	/lenght=2103 (903)	/codons=701 (301)	/complement=true	GC-compoz=63.01218161683278%	/LCI1=1.4377777777777778	/LCI2=0.48488888888888926	p_i1=0.33692198043906213	p_i2=0.23445988987244207	/Tai=0.266279820292909	/Tei=0.31101390088519787	/EEI=2.479975546597952
cggcgggcaatcccgccgtacgtgcggcgacgcaggccctggccctggcccgcctgaactggacacgacgcatcatccgcgccccggtcaccggtatcgtcgcgcagcaggcggtgcagcccggacagtgggtgagcgcgggccagcgcctgttcacggtggtgccattgcagcagatatgggtcactgccaacatcaaggaaacccgtctggcgggagtgcgccccggcgcggcggtgacactgcattctgatctttatggtaacggcgttacctatcacggctgggtggtgggactgggagggggctccggcgccgtcttcgcggtgctgccgccggagaatgccagcggcaactggatcaagttcacccagcgggtaccggtgcgcatcgccgtcgatccgaaggacttgacccggcacccgctgcgtcccggtctgaccatgacggcccggatcgcgctgcatggcccgtggatacggcggccggtaccggactggttcctgcgttccgcagccgcttcgcgcccggctccctgactggccgcccgcgccggccctgggctacactcccagtcccgaatccaggagtaataccggagtggacctgcgtcatctgcgccattttgtcgtgctcgccgaggccctgaactttcatcgggcggcgactcgcctgcatctcgcccagccctccctgagccgcagcatccgcgctctggaagaggagatcggtctgccgctttttttgcgcaaccagcgggaagtctccctcacggccgccggtcgggtgctcctgcccgaagcccgacaattgctggcgcaggcgcggcgcacggaggctctgctcggcgatctgcaaaacgggcaggccggcaccctgcggatcggctttcttgcctccaccgccatcgcccttctgcctgggctgttgcgcggttttcgtcagcacttttcgcaggtgcatctggagttgcgggagatgagcagcgatgcgcagttgcaggccctgcgcgatgaccagatcgatatcggcttcatccgcgatatcggcatcctgccggatatccaccagcatctgctgcaacgggaggcgctgatgctggtgctcccggaggatcatcccttcgccgcagagagcgccatagccctccatcgcctgcaccatgagtcgttgattctcctgcgccgcgaggtggcaccagcgtcctatgaccgcatccttgcccaatgccacatccatgccctgaagccacatatcctgatggaactcgccgattccaatgccgtgttcagcgcggtcttggcgggcctcggactgggtttcctgttctcggcctttgcggaaattcaacgtccgggaatcgtcttccgaccgctggcggatgtcctgggagacagtgaggtaagtctcgcctggcgcggacgacaggaggacggaaatccggcagcgcgaacttttgtaaccatggtgcagcagcgatatgcgctgcaggcccagccctgagaccggctgcatagtccacatcgagccctgatttgcgctacactaggccgactccgccctccggcggtctgaacccactctctggatggaacacggcatggcgcaatacgtttttacgatgaatcacctcagcaagatcgtgccgcccaagcgcgccctgctcaaggacatctccctgtccttcttccccggcgccaaaatcggcgtgctcggcatgaatggtgccggcaagtccaccctgatcaagatcatggcgggtatcgacaaggagttcgaaggcgaggcgctgcccatgcccggtctcaaaattggttatctgtcgcaggaaccgcaggtggatccgaacaagacggtgcgccaggtggtagaggagggtctcagtgacatcctcggtgcgcaacaggaactggaggcggtttacgccgcctacgccgagcccgatgcggacttcgacgtcctcgcggccgagcaggcgcgcctggaggccattgtcgccgccggtgatggccaccaggcggcgcaacagatggaagtcgccgctgacgccttgcgtctcgccccctgggacgccttggttggcccgttatccggtggtgaaaa
>37	N operona: 17	first	AFE_0038	gene_poz=(601-1713)	-	drug resistance secretion protein, putative	identified by match to protein family HMM PF00529	/position=40487 - 42799 (41087 - 42199)	/lenght=2313 (1113)	/codons=771 (371)	/complement=true	GC-compoz=68.64330637915543%	/LCI1=1.6711711711711712	/LCI2=0.8728828828828832	p_i1=0.4730342329390871	p_i2=0.6231498749720739	/Tai=0.2638413825881004	/Tei=0.6608348874748665	/EEI=1.9021141269519874
tggcgcccgcgtctgcagtaatccccaccctgcccccacacctgagtctggacctccttgcccaccgccccgacgtgcaggcggctcgcgcgctggcgcgggccagcgtccagcagaccaaagccgcccgcgccgctttttatccggatatttccttctcggccttgctggacatgaacagcgcccacctcgccacgcttctgaacccggcgagctttgcctacagttttggacccgccttgcggttaccgattttcaccagcggcgccctgaccggccgcttccgcggcgccgaggcgcagcaggccaaggcggtggccgtttaccaggaaagcatcctgcaatcggtccggcaggtactgacggcactgtcgggataccagcacggccggcaggtttggcaagccgaggtggtcggtaccggcgccactcgggagcaggaaaagctgaccgccaccgcccaggcgttgggcctcagtgaccgcgcggcgctgctgcagcggcagatcgccctcatccatcagcaaatgacccagcgccttgcccattatgcggcactacaggcctgggcccagttggaaaccgcattgggaggcggctatgatcagtcccgacagcacccctgacaacgcgagcaaggccggggcggaccagaggcggcgcaacctctggatactggccgccgtcgtcctgctcggtctgctggtctacggcctctggtggctgctgatcggacaaaggcgactggaggtagacgatgcctatgtcgagggcaacctttacgcggtggatgcgcgcacgaccggaaccgtcgccgcgatccccgcctacgacaccatgcgggtggaggcaggctcccctctggtgatactccgcggcgaacgtgccggtcgcaagctgcaacaggcggaagcacaactggcgcaggcccggcaaaatgcgctggcgctggtccacgaaattcaggccagtcgcagcaaggaggccgccctgcgggccagcctgaacagtgcgcagcagaaagcctggcgcctacgggcgtcggccagcgccggtgcgagcgaggatatggacgccatcacggcggccgacgcggtgcggcgcctgcaagccgaaatcggcgccgaatcggcgcatagcgccgccctcatcgcgcagctcggggccgccggtccggcgggcaatcccgccgtacgtgcggcgacgcaggccctggccctggcccgcctgaactggacacgacgcatcatccgcgccccggtcaccggtatcgtcgcgcagcaggcggtgcagcccggacagtgggtgagcgcgggccagcgcctgttcacggtggtgccattgcagcagatatgggtcactgccaacatcaaggaaacccgtctggcgggagtgcgccccggcgcggcggtgacactgcattctgatctttatggtaacggcgttacctatcacggctgggtggtgggactgggagggggctccggcgccgtcttcgcggtgctgccgccggagaatgccagcggcaactggatcaagttcacccagcgggtaccggtgcgcatcgccgtcgatccgaaggacttgacccggcacccgctgcgtcccggtctgaccatgacggcccggatcgcgctgcatggcccgtggatacggcggccggtaccggactggttcctgcgttccgcagccgcttcgcgcccggctccctgactggccgcccgcgccggccctgggctacactcccagtcccgaatccaggagtaataccggagtggacctgcgtcatctgcgccattttgtcgtgctcgccgaggccctgaactttcatcgggcggcgactcgcctgcatctcgcccagccctccctgagccgcagcatccgcgctctggaagaggagatcggtctgccgctttttttgcgcaaccagcgggaagtctccctcacggccgccggtcgggtgctcctgcccgaagcccgacaattgctggcgcaggcgcggcgcacggaggctctgctcggcgatctgcaaaacgggcaggccggcaccctgcggatcggctttcttgcctccaccgccatcgcccttctgcctgggctgttgcgcggttttcgtcagcacttttcgcaggtgcatctggagttgcgggagatgagcagcgatgcgcagttgcaggccctgcgcgatgaccagatcgatatcggcttcatccgcgatatcggcatcctgccggatatccaccagcatctgctgcaacgggaggcgctgatgctggtgctcccggaggatcatcccttcgccgcagagagcgc
>38	N operona: 17	middle	AFE_0039	gene_poz=(601-2055)	-	RND efflux system, drug efflux transporter, outer	identified by match to protein family HMM PF02321;	/position=41574 - 44228 (42174 - 43628)	/lenght=2655 (1455)	/codons=885 (485)	/complement=true	GC-compoz=67.90378006872852%	/LCI1=1.6260330578512396	/LCI2=0.965977961432507	p_i1=0.4470040217262127	p_i2=0.6963014763622716	/Tai=0.2647665664715678	/Tei=0.7266713287260445	/EEI=1.9908277803945007
ccatctcgcaccgggtgaatccgcgctggctggcaaccatctgctttggattcgtcgccatttatggattcaccactcggctcaacctgcacagcaatctgcgcagcctgcttctcagccatttgatcgaaggcgtcgccatcgggttttatctggtacccctgagcttgatcatgttttcacggctgccccagagccgcctgcccgcggcggccaccttgcagaacttcgtgcggattctcggcggcgcttatctgtccagcgctttctcggcgctgtggatgcgtcatggcgacaccttcagggcgcatctgacctggcaatcccccactttgcccctgcaaagcatgctggagcactggcccgtaaggggctccgcagcgcgggccctgtccatccagcacctgaccacccagagtgccgcactatccatgcaatccatgctctggctctggggctggatggcgctggttgtgcttgccctcgtatggctcaccaaagggccatatcgccgcagggcagggcaggttcggcgggtcaccatcgagcagcagatcatggaaagcgccggttttgacgcggagccgagtcggcgggaggatgtggaacgtgcaccgtaaacgctggatcgccgcatgcgcggccctcggcgtcgtggccctcggcggctgcgcgccgaccatccgtgccccgaaccccgcggatgtcaaggcgccggcctgggcgatgagcgtgcaacggatggacggcgcccaggcattgcccaccggcgcgtggccgcaacaggactggtggacgggactggccagcgccggactcgatcaagtcatgacccgtgccctgagcccggccaatccgcgtttggcggaggccgtcgatacggtccagtgggcggcatcggtcagcacctggcgggcggcggccctcggtccgcagctttccgggcaggcggccatcacgcctttgcagttcagcggcaacagcccgctgggggcgctcggtctgggcaacaaactctatgacagcggcgatatcggcctcggttttacgcaggcgctcgatttctggggcaaatatgcggaccgcctcaaggcggcgctgggtgaacaacgcgccgccgaagcgcggctggcggacacccgccgcctgctcgccgccgccgtcgtcaatgcctatctgcgctgggcggaagccgaacagcagctcgccagcacccggcgtttacagcacctctaccaacagcggcaagcgttgatacgaacccggcggtatctcggcctcggaaccgacttatccattgccagtctgtctttgcagatccagcagaataccgcccgcctggcccgctggcagcaacgggcggctgccgcacgcttcgccgtggcagagctcgcggcgattgcaccggacgccctcccgccacggccggtggcgcccgcgtctgcagtaatccccaccctgcccccacacctgagtctggacctccttgcccaccgccccgacgtgcaggcggctcgcgcgctggcgcgggccagcgtccagcagaccaaagccgcccgcgccgctttttatccggatatttccttctcggccttgctggacatgaacagcgcccacctcgccacgcttctgaacccggcgagctttgcctacagttttggacccgccttgcggttaccgattttcaccagcggcgccctgaccggccgcttccgcggcgccgaggcgcagcaggccaaggcggtggccgtttaccaggaaagcatcctgcaatcggtccggcaggtactgacggcactgtcgggataccagcacggccggcaggtttggcaagccgaggtggtcggtaccggcgccactcgggagcaggaaaagctgaccgccaccgcccaggcgttgggcctcagtgaccgcgcggcgctgctgcagcggcagatcgccctcatccatcagcaaatgacccagcgccttgcccattatgcggcactacaggcctgggcccagttggaaaccgcattgggaggcggctatgatcagtcccgacagcacccctgacaacgcgagcaaggccggggcggaccagaggcggcgcaacctctggatactggccgccgtcgtcctgctcggtctgctggtctacggcctctggtggctgctgatcggacaaaggcgactggaggtagacgatgcctatgtcgagggcaacctttacgcggtggatgcgcgcacgaccggaaccgtcgccgcgatccccgcctacgacaccatgcgggtggaggcaggctcccctctggtgatactccgcggcgaacgtgccggtcgcaagctgcaacaggcggaagcacaactggcgcaggcccggcaaaatgcgctggcgctggtccacgaaattcaggccagtcgcagcaaggaggccgccctgcgggccagcctgaacagtgcgcagcagaaagcctggcgcctacgggcgtcggccagcgccggtgcgagcgaggatatggacgccatcacggcggccgacgcggtgcggcgcctgcaagccgaaatcggcgccgaatcggcgcatagcgccgccctcatcgcgcagctcggggccgccggtccggcgggcaatcccgccgtacgtgcggcgacgcaggccctggccctggcccg
>39	N operona: 17	last	AFE_0040	gene_poz=(601-2223)	-	drug resistance transporter, EmrB/QacA family	identified by match to protein family HMM PF07690	/position=43009 - 45831 (43609 - 45231)	/lenght=2823 (1623)	/codons=941 (541)	/complement=true	GC-compoz=63.709180529882936%	/LCI1=1.2845679012345679	/LCI2=0.5373456790123456	p_i1=0.24998649332003722	p_i2=0.2889341090417781	/Tai=0.30434377602214346	/Tei=0.36004069813760026	/EEI=3.0770381677316565
cgcggcaaaccagtttggtgtaaagtggcgcaccacttcgcgcaaatcaccattaggaactgctgataaaaacctagccatgcattgattacccatctgttgtagcggcctcgaaacataaaacactttgcagtcaattgaaaattacgatttttgccaattctataagtaatttttatatttaatgagatagttggcctttgatctatgacacgttatcgatgtgaccagcggaaaaaaccataaatctcgcgttaacgactgaaattacgtcacttattcatatccagacaacgacaggatcataataaaacttattcattcatcatccttatatgtacataatgcatgtctattagctgtgctgcggctatttggctccgcgttatcatccactgttctcatcgatatgaattccgcaacagccacgtcacggtttcgaggccgctctggcgcgaaattcggcggacagcggccttcgccgcctcgcgccttcccggtgatgtgcaaaagccatcactcccgctctgaaaacgcattttgccccgggcacggcagtcctctaagatgcatcgtatcttcgccgctccgggtatctgcttggccgttcgccctgtttctccagacgccgtcgctgaccccacatttaccagggtagatagcgtgctgctgttgctgggcctgagcagcggcctgctgctggcttcgtggagcctcgcctggtccatcccgatgctgccgtacatcgctggcgcctacagcaccagcctcgaccacgcgatctggtcgctgactttttacctgctggcctgggcgctcgcggtggtacccgcgacctggctctaccagcgtttcggtgaactgcggatgtttcagatctccctcaccctgctgatggtggccaccctgcccgatgtcttcagcgaccatttcggcttatttttgggcggcaggtttgtgcagggcatggcggcgggttttctgacgcccctgacccggcgactgctgatccgctatgcgccgttgcgctggcaaaagacggctgccgatctcagcatcgtcaatctggtgctgcccttgcttgccgggccctcgctggcgggctggatcgcctatacctgggactggcgggccgcggcggtgttgacctttcccgtgggtttactggcgctgggcatggtctccgccctgttgcgcgacaatcccgaggaacacctgcgccaacccttcgactggatcgggctggtgctgctcgccgcatggagcgccaccttccagatcgtgctcaaccgcggcgaggactggaactggtgggatgcccccgccatccgctggctgaccgcgctgggcgccgtgctcctcgtggccttcttcctctgggaaagggatcaaccgcacccctgcctggacctccgcctcctgcggcgacggaattacgtgctggcgctgccggcgctggttttcgggtggggactgctgctgggcgggaacagtctttttgtctcggccctcatcagtcatgccaactattccgctttctgggcgggcgtggtgttgctgcccatggccctcggcggcgtgccactgatcgcggtgatgggacccatctcgcaccgggtgaatccgcgctggctggcaaccatctgctttggattcgtcgccatttatggattcaccactcggctcaacctgcacagcaatctgcgcagcctgcttctcagccatttgatcgaaggcgtcgccatcgggttttatctggtacccctgagcttgatcatgttttcacggctgccccagagccgcctgcccgcggcggccaccttgcagaacttcgtgcggattctcggcggcgcttatctgtccagcgctttctcggcgctgtggatgcgtcatggcgacaccttcagggcgcatctgacctggcaatcccccactttgcccctgcaaagcatgctggagcactggcccgtaaggggctccgcagcgcgggccctgtccatccagcacctgaccacccagagtgccgcactatccatgcaatccatgctctggctctggggctggatggcgctggttgtgcttgccctcgtatggctcaccaaagggccatatcgccgcagggcagggcaggttcggcgggtcaccatcgagcagcagatcatggaaagcgccggttttgacgcggagccgagtcggcgggaggatgtggaacgtgcaccgtaaacgctggatcgccgcatgcgcggccctcggcgtcgtggccctcggcggctgcgcgccgaccatccgtgccccgaaccccgcggatgtcaaggcgccggcctgggcgatgagcgtgcaacggatggacggcgcccaggcattgcccaccggcgcgtggccgcaacaggactggtggacgggactggccagcgccggactcgatcaagtcatgacccgtgccctgagcccggccaatccgcgtttggcggaggccgtcgatacggtccagtgggcggcatcggtcagcacctggcgggcggcggccctcggtccgcagctttccgggcaggcggccatcacgcctttgcagttcagcggcaacagcccgctgggggcgctcggtctgggcaacaaactctatgacagcggcgatatcggcctcggttttacgcaggcgctcgatttctggggcaaatatgcggaccgcctcaaggcggcgctgggtgaacaacgcgccgccgaagcgcggctggcggacacccgccgcctgctcgccgccgccgtcgtcaatgcctatctgcgctgggcggaagccgaacagcagctcgccagcacccggcg
>40	N operona: 18	first	AFE_0041	gene_poz=(601-1758)	-	C4-dicarboxylate transporter/malic acid transport	identified by match to protein family HMM PF03595	/position=45187 - 47544 (45787 - 46944)	/lenght=2358 (1158)	/codons=786 (386)	/complement=false	GC-compoz=57.94473229706391%	/LCI1=1.0692640692640694	/LCI2=0.3903896103896104	p_i1=0.14255652841661365	p_i2=0.1441964293038759	/Tai=0.32744091552701726	/Tei=0.22977678637348833	/EEI=4.380184690407353
tgtggggtcagcgacggcgtctggagaaacagggcgaacggccaagcagatacccggagcggcgaagatacgatgcatcttagaggactgccgtgcccggggcaaaatgcgttttcagagcgggagtgatggcttttgcacatcaccgggaaggcgcgaggcggcgaaggccgctgtccgccgaatttcgcgccagagcggcctcgaaaccgtgacgtggctgttgcggaattcatatcgatgagaacagtggatgataacgcggagccaaatagccgcagcacagctaatagacatgcattatgtacatataaggatgatgaatgaataagttttattatgatcctgtcgttgtctggatatgaataagtgacgtaatttcagtcgttaacgcgagatttatggttttttccgctggtcacatcgataacgtgtcatagatcaaaggccaactatctcattaaatataaaaattacttatagaattggcaaaaatcgtaattttcaattgactgcaaagtgttttatgtttcgaggccgctacaacagatgggtaatcaatgcatggctaggtttttatcagcagttcctaatggtgatttgcgcgaagtggtgcgccactttacaccaaactggtttgccgcgaacatggggacaggtatcctggccctgatgctcgccgatttcccataccatttctccggtcagctcgtggttgcgcgagggctctggtcgatcaacgtcttttttttcggccttttcacggtattgtttctggggcgcgccattttttatccggccgcctttcgtcggctctttgaacaccccgtgcagtccctgttcatcggggccattcccatgggatttgccacgatcgtcaacggcatcttcctgctgtggccgctaacgcccgaaaccaccctcgttgcccactatctctggtgggtagacgtggtcctctcgcttttttccgtgctggcagtcccttattatatgtttacgacccagcaccatgccatggaccgcatgaccgcggcatggctgctgccggtggttccgccggaggtggcggcggcaagcggcgggatgctggcggggcatctgagcacgggcgcggccggctgggtgatttataccagttacgtgctttgggccatttccgtgcccctggcctttgccatactgacgatcctcttcctccgtctgaccctgcacaaaatgccgcacatcgacatggccgtatccgcctggctgcctctcggtcccctgggcaccggttcactggcaatgctggtgctgggtccctctgatcagtatgcctttgctaacagttccatggcggcagtgggtgcgttgggagagcccgttggtatcatcacgggcctcgtattgtggggtttcgggttgtggtggatggcgattgccatatttttcaccttgcgctatctgaatgagggcctacccttcaacatgggctggtggggtttcaccttccctctgggcgtctttacggcgtccacctatgccctggcgagggaaacgaggttcgtagtgttcgatcatatcggtgccgcttttaccattctcctggcctttttctgggtggtggtgacctggcggacctttggcggcatgtgggtcgggcgcctgttccgcgacccctccctttcggaagaaaccgccatgttgatcgacagcaaagaagatgtgcagcgactgattacaaaagaggatgtgatcaaggatcttaggagttgagtggtgttctagttggatcaacttgaaaggagaatggacatgagcaacgaatcaaatctgttgagccgcagagaagcaatgaagcgtacggtgctgggcgcgggggcggtcgccgtgggtgccctgggggccaatgcctccgccatggccgccggcatgagcggaaaccccgccaacctgttgcccaccggtgccggcacgctgcaggaattgagtaaccggctggccaaagcgccgcggcggcgcgatttcaaaaccgttcccatgatgttgaccagcccggaccaatgggacagcgaagcattggatgagatactgcactacgccggcggtcccaagcaggtatgggacaataccgcgctgaccagcccgtggctgaacctgatgcgcaacagcatgaatgtgcagatctggtcgttcaagcatccggacttcctcgccctgtcggccacccatggttccgcgcattttgccctgtacgacaactacatctggaacaagtatctcgccaccgccaccaaaggtaaatggaaggcgaacgcctggttgaaacagcccccggcgtcggcgaccaatccggccgattttgaggatcccgaa
>41	N operona: 18	middle	AFE_0042	gene_poz=(601-1413)	-	Tat (twin-arginine translocation) pathway signal	identified by match to protein family HMM TIGR01409	/position=46384 - 48396 (46984 - 47796)	/lenght=2013 (813)	/codons=671 (271)	/complement=false	GC-compoz=59.53259532595327%	/LCI1=1.2209876543209877	/LCI2=0.47913580246913584	p_i1=0.2159622222782674	p_i2=0.22862294066057187	/Tai=0.24692149653550433	/Tei=0.3057606465945147	/EEI=3.397131461611213
ctccgtctgaccctgcacaaaatgccgcacatcgacatggccgtatccgcctggctgcctctcggtcccctgggcaccggttcactggcaatgctggtgctgggtccctctgatcagtatgcctttgctaacagttccatggcggcagtgggtgcgttgggagagcccgttggtatcatcacgggcctcgtattgtggggtttcgggttgtggtggatggcgattgccatatttttcaccttgcgctatctgaatgagggcctacccttcaacatgggctggtggggtttcaccttccctctgggcgtctttacggcgtccacctatgccctggcgagggaaacgaggttcgtagtgttcgatcatatcggtgccgcttttaccattctcctggcctttttctgggtggtggtgacctggcggacctttggcggcatgtgggtcgggcgcctgttccgcgacccctccctttcggaagaaaccgccatgttgatcgacagcaaagaagatgtgcagcgactgattacaaaagaggatgtgatcaaggatcttaggagttgagtggtgttctagttggatcaacttgaaaggagaatggacatgagcaacgaatcaaatctgttgagccgcagagaagcaatgaagcgtacggtgctgggcgcgggggcggtcgccgtgggtgccctgggggccaatgcctccgccatggccgccggcatgagcggaaaccccgccaacctgttgcccaccggtgccggcacgctgcaggaattgagtaaccggctggccaaagcgccgcggcggcgcgatttcaaaaccgttcccatgatgttgaccagcccggaccaatgggacagcgaagcattggatgagatactgcactacgccggcggtcccaagcaggtatgggacaataccgcgctgaccagcccgtggctgaacctgatgcgcaacagcatgaatgtgcagatctggtcgttcaagcatccggacttcctcgccctgtcggccacccatggttccgcgcattttgccctgtacgacaactacatctggaacaagtatctcgccaccgccaccaaaggtaaatggaaggcgaacgcctggttgaaacagcccccggcgtcggcgaccaatccggccgattttgaggatcccgaaggcgttttctccccccacgacaacagcatcatcgtgctgcagcgccgtggtgccgtattcctggcctgccacaacgaggtgtgggagctcaccatgggtttacattccaagggcatcaacccggatcatctgagccatgaagaaatggctgcggaattcaccaaccacttgattcccggcgtagtgctcaccccgggtattgtcggtaccttaccggagttgcagttggcgggctatcagtacgccaaataactgtccataaatgagggtaatgagatgaaaaaaagtaaaacgctgcaagtcgctaccgtagctgcagtcgcatccttgctgttctgcggagtagccgcccaggccgcggatatgggatggaacggaaaagccgaggctccccgttatcaggagcaggtgtttccgccctggcaacatggtgaaaacaatcccgcgatccatcagggcctggagttcacggtccccgaagtcgatgatctggcggacttccacggctccatagacaatccgcaactcacgatttttgtgggcggcaattactacttcgccatggctccgctggtaaaagcctttgaaaaggaatacccggctctccgggggaagatctactacgagacgttgccgcccggcatcctgatcaagcagatgaagcagggtggcaccatcaccatcggcaacatgacgtggaccgtcaagcccgatgtctatgctgccgggctgaagaaagtgaacgccttcatcaaggaaggtttgttgcagggtcctgcggtgccttatgtcaccaatgatctgaccatcatgatcccgaaaggcaaccccgcccacattaccggactccag
>42	N operona: 18	last	AFE_0043	gene_poz=(601-1611)	-	periplasmic solute-binding protein, putative	identified by similarity to SP:P27366	/position=47221 - 49431 (47821 - 48831)	/lenght=2211 (1011)	/codons=737 (337)	/complement=false	GC-compoz=56.676557863501486%	/LCI1=1.2132936507936507	/LCI2=0.41567460317460303	p_i1=0.21195713076274944	p_i2=0.16697585461519043	/Tai=0.2615607667566964	/Tei=0.2502782691536714	/EEI=3.4392458530323005
agcccggaccaatgggacagcgaagcattggatgagatactgcactacgccggcggtcccaagcaggtatgggacaataccgcgctgaccagcccgtggctgaacctgatgcgcaacagcatgaatgtgcagatctggtcgttcaagcatccggacttcctcgccctgtcggccacccatggttccgcgcattttgccctgtacgacaactacatctggaacaagtatctcgccaccgccaccaaaggtaaatggaaggcgaacgcctggttgaaacagcccccggcgtcggcgaccaatccggccgattttgaggatcccgaaggcgttttctccccccacgacaacagcatcatcgtgctgcagcgccgtggtgccgtattcctggcctgccacaacgaggtgtgggagctcaccatgggtttacattccaagggcatcaacccggatcatctgagccatgaagaaatggctgcggaattcaccaaccacttgattcccggcgtagtgctcaccccgggtattgtcggtaccttaccggagttgcagttggcgggctatcagtacgccaaataactgtccataaatgagggtaatgagatgaaaaaaagtaaaacgctgcaagtcgctaccgtagctgcagtcgcatccttgctgttctgcggagtagccgcccaggccgcggatatgggatggaacggaaaagccgaggctccccgttatcaggagcaggtgtttccgccctggcaacatggtgaaaacaatcccgcgatccatcagggcctggagttcacggtccccgaagtcgatgatctggcggacttccacggctccatagacaatccgcaactcacgatttttgtgggcggcaattactacttcgccatggctccgctggtaaaagcctttgaaaaggaatacccggctctccgggggaagatctactacgagacgttgccgcccggcatcctgatcaagcagatgaagcagggtggcaccatcaccatcggcaacatgacgtggaccgtcaagcccgatgtctatgctgccgggctgaagaaagtgaacgccttcatcaaggaaggtttgttgcagggtcctgcggtgccttatgtcaccaatgatctgaccatcatgatcccgaaaggcaaccccgcccacattaccggactccaggatctgggcaagcccggtgtgcgtttatccatgcccaatcccgcctgggaaggcgtcgccagacagatcaaaatgtctctgaccaaggctggcggccctgcgctggagaaaatggtgtacgacaccaaagtcaagaacggggaaacgatcctcacccatatccatcatcgtcagacgccgctcttcctgatgcagggcctcgctgacgcgggggtaacgtggaaatcggaagcgatcttccaggaacaggcggggcaccccattgccaacgtcccgatccccgcgaaggacaacaccacggcgatctatgcttccgccgtagtcaagggcgcggcgcatcccaagtgggctaaggactgggtgaattttttgaagtcacccaccgccttgcagatctttgagcactacggtttcaagccgtacacgggcaaataagtaaaaagggagggaattccctccctttttcagtcagaacaggagaaacttcatggcaacgaccatgtcaaataccaccccgcaggacacgccggatcgcagttggcgtttcgccgccatcgcccttcttgccgtacgcttcgtccagggatggatctactggggcggcgggacccggcgttttatctacggcccgcaaaagctggacgtacatggccactggatggcctacaaatttcagacggcaatgcccggagccatactgggcacggatcatctggtcgcttttttattgcatcatttcaccctgctctatgctggggtgatcattttcagcgccgttgaaatgatcgcaggctttatgctgattgtcggcttgtatacccgcctcgcggcggtggccaccctcggtttgtccttcgtgctgatgctgctgtttggttggcagggcgccacctgcatcgatgaatggaccatggctgcgtccaactttgccatgggcatcacgctgtttcttgcgggaagcggcgcgtattccgtggacaactggctcctgtcgcggaaaccgacgctggcccaaaatggtctgttccgctggct
>43	N operona: 19	first-last	AFE_0044	gene_poz=(601-1671)	doxD_2	DoxD-like family protein	identified by match to protein family HMM PF07681	/position=48296 - 50566 (48896 - 49966)	/lenght=2271 (1071)	/codons=757 (357)	/complement=false	GC-compoz=58.82352941176471%	/LCI1=1.1629213483146068	/LCI2=0.43754681647940097	p_i1=0.18642034670476487	p_i2=0.18757798296968303	/Tai=0.32337639958052944	/Tei=0.26882018467271473	/EEI=3.7344323832766277
tcaaggaaggtttgttgcagggtcctgcggtgccttatgtcaccaatgatctgaccatcatgatcccgaaaggcaaccccgcccacattaccggactccaggatctgggcaagcccggtgtgcgtttatccatgcccaatcccgcctgggaaggcgtcgccagacagatcaaaatgtctctgaccaaggctggcggccctgcgctggagaaaatggtgtacgacaccaaagtcaagaacggggaaacgatcctcacccatatccatcatcgtcagacgccgctcttcctgatgcagggcctcgctgacgcgggggtaacgtggaaatcggaagcgatcttccaggaacaggcggggcaccccattgccaacgtcccgatccccgcgaaggacaacaccacggcgatctatgcttccgccgtagtcaagggcgcggcgcatcccaagtgggctaaggactgggtgaattttttgaagtcacccaccgccttgcagatctttgagcactacggtttcaagccgtacacgggcaaataagtaaaaagggagggaattccctccctttttcagtcagaacaggagaaacttcatggcaacgaccatgtcaaataccaccccgcaggacacgccggatcgcagttggcgtttcgccgccatcgcccttcttgccgtacgcttcgtccagggatggatctactggggcggcgggacccggcgttttatctacggcccgcaaaagctggacgtacatggccactggatggcctacaaatttcagacggcaatgcccggagccatactgggcacggatcatctggtcgcttttttattgcatcatttcaccctgctctatgctggggtgatcattttcagcgccgttgaaatgatcgcaggctttatgctgattgtcggcttgtatacccgcctcgcggcggtggccaccctcggtttgtccttcgtgctgatgctgctgtttggttggcagggcgccacctgcatcgatgaatggaccatggctgcgtccaactttgccatgggcatcacgctgtttcttgcgggaagcggcgcgtattccgtggacaactggctcctgtcgcggaaaccgacgctggcccaaaatggtctgttccgctggctggggggtgccctgcctttgcctttgagcgatggcgccttcaagaagctcgcgttgacattgttctggattgccgtggcctttatcgtcgccacttacagttattaccgcggttcggtgttcacgccttttcacggtggcccagtgagtccggcgaagcatcactggaagctggacggagccacgctgcagaagggcggtggtgtgacattccacgcctatgtggattccggagtggccgcagagccgtccaatgtgctcgaggcggcgctgatcgataccagcaccgggaagccggtggagaagtgggccagttcgaccctctccacgttgccaaaaagcgccttttccaacgattttgcctaccagcagattcacaccgggaagttcggcattaccggacctgtcggtgcgcaggccaccgtacgcctgccgtcaacgatgccaagcggggtcaccatcggtcagggctcttacgttctcgagctgacctccgtaaacggccatgtatggaaagcgccagtgcagcatccatgagcaccatctagtcaggtcaggcagttgccagcctcaaattgtggcatgggcgtcggttcatccatgccattttccggaaattcaacaggagaataaaatgttcaagcgcctagcaaacgccgcaattccatttgccttggtcggtatgttattcgggctgtcggtatcggtggcctccgccgacgacagtggtaaccaagccgcacaacaagtgttgaatgcacgcatggagaaattctttgcggatcagaaaccctttccctacggcacctatcagtatacggaccgcagcttgttattggcgatcagcaaggatcccagcaaatatgcgttgatcgatatccggacgccaacctatcacgattttttctgcggagtgcattccaacaagcatgtctgcaccggacggggctggcaacgtatttacggctatgcacagggccatgtgccaggtgctcagaatatcccgtatctgaaccttcctgcggccatcaagagcgacagcattcccaaaaacaagaccgttatcctcatgtgtccgacaggccagctatccaaccagacggccggagtattgcgcatgctcggttatgacgccta
>44	N operona: 20	first-last	AFE_0045	gene_poz=(601-1248)	-	sulfur/pyrite/thiosulfate/sulfide-induced	identified by similarity to GB:CAC43401.1	/position=49464 - 51311 (50064 - 50711)	/lenght=1848 (648)	/codons=616 (216)	/complement=false	GC-compoz=54.78395061728395%	/LCI1=1.013953488372093	/LCI2=0.19348837209302322	p_i1=0.1191949855818165	p_i2=0.02153007494050284	/Tai=0.3884185161185716	/Tei=0.11937706744645256	/EEI=4.824497167318071
gcgccttcaagaagctcgcgttgacattgttctggattgccgtggcctttatcgtcgccacttacagttattaccgcggttcggtgttcacgccttttcacggtggcccagtgagtccggcgaagcatcactggaagctggacggagccacgctgcagaagggcggtggtgtgacattccacgcctatgtggattccggagtggccgcagagccgtccaatgtgctcgaggcggcgctgatcgataccagcaccgggaagccggtggagaagtgggccagttcgaccctctccacgttgccaaaaagcgccttttccaacgattttgcctaccagcagattcacaccgggaagttcggcattaccggacctgtcggtgcgcaggccaccgtacgcctgccgtcaacgatgccaagcggggtcaccatcggtcagggctcttacgttctcgagctgacctccgtaaacggccatgtatggaaagcgccagtgcagcatccatgagcaccatctagtcaggtcaggcagttgccagcctcaaattgtggcatgggcgtcggttcatccatgccattttccggaaattcaacaggagaataaaatgttcaagcgcctagcaaacgccgcaattccatttgccttggtcggtatgttattcgggctgtcggtatcggtggcctccgccgacgacagtggtaaccaagccgcacaacaagtgttgaatgcacgcatggagaaattctttgcggatcagaaaccctttccctacggcacctatcagtatacggaccgcagcttgttattggcgatcagcaaggatcccagcaaatatgcgttgatcgatatccggacgccaacctatcacgattttttctgcggagtgcattccaacaagcatgtctgcaccggacggggctggcaacgtatttacggctatgcacagggccatgtgccaggtgctcagaatatcccgtatctgaaccttcctgcggccatcaagagcgacagcattcccaaaaacaagaccgttatcctcatgtgtccgacaggccagctatccaaccagacggccggagtattgcgcatgctcggttatgacgcctacgccttgcgtggcggggtcaatggctggaaaaaagcagggtaccccattgtcatcggtaaagagccgggcaccatggcgcaggcgtgtcatccctggcagacgtgctggcggcagttccagtatgacaacccgcaggcgcattgacgggtttggaaacaggtttccgggggccgtgcgtgcccccgccggtgtgagtcaggtcttatgtcccacctaatcaaagaagcaacctgtcagcaggcgcttgcggcgctgggcgatcgcgattccgtcgtcattgacgtgcgatgccaggaggaatatgcgttatacgggcaaatcgcgggggcgcacctcatcccgtggaagctgattcgtgatgacgcactggtggataatcagcattttcaccgcgaagtgaaaaacgccgtgagcaactgcaaggggggcttgggcggtttcaagctatacttcatctgcggtagcggaaaccgttcctgtgatgctgcggaatgcgccctggacatgctgggagacgatggttacgaggtttataacgtcgtcggcggtatagatgagtgggtctgcagtggcctgccgacatcgcctgctgccctctcggcgtaggctggcaaaacccgtatttcgtcctttccctcacttctgctgtaatgcccgcagaatctcgtccatcggctcctccccggaaacgacgccctggtatttgtcgatcacccgcccttccctgtcgatgattacctgtgt
>45	N operona: 21	first-last	AFE_0046	gene_poz=(601-1002)	-	conserved hypothetical protein	identified by similarity to PIR:AB2294	/position=50172 - 51773 (50772 - 51173)	/lenght=1602 (402)	/codons=534 (134)	/complement=false	GC-compoz=57.2139303482587%	/LCI1=1.150375939849624	/LCI2=0.2548872180451128	p_i1=0.1802579423503088	p_i2=0.047746148078151716	/Tai=0.3981307137874903	/Tei=0.14297153327033654	/EEI=3.813414972905601
caacaagtgttgaatgcacgcatggagaaattctttgcggatcagaaaccctttccctacggcacctatcagtatacggaccgcagcttgttattggcgatcagcaaggatcccagcaaatatgcgttgatcgatatccggacgccaacctatcacgattttttctgcggagtgcattccaacaagcatgtctgcaccggacggggctggcaacgtatttacggctatgcacagggccatgtgccaggtgctcagaatatcccgtatctgaaccttcctgcggccatcaagagcgacagcattcccaaaaacaagaccgttatcctcatgtgtccgacaggccagctatccaaccagacggccggagtattgcgcatgctcggttatgacgcctacgccttgcgtggcggggtcaatggctggaaaaaagcagggtaccccattgtcatcggtaaagagccgggcaccatggcgcaggcgtgtcatccctggcagacgtgctggcggcagttccagtatgacaacccgcaggcgcattgacgggtttggaaacaggtttccgggggccgtgcgtgcccccgccggtgtgagtcaggtcttatgtcccacctaatcaaagaagcaacctgtcagcaggcgcttgcggcgctgggcgatcgcgattccgtcgtcattgacgtgcgatgccaggaggaatatgcgttatacgggcaaatcgcgggggcgcacctcatcccgtggaagctgattcgtgatgacgcactggtggataatcagcattttcaccgcgaagtgaaaaacgccgtgagcaactgcaaggggggcttgggcggtttcaagctatacttcatctgcggtagcggaaaccgttcctgtgatgctgcggaatgcgccctggacatgctgggagacgatggttacgaggtttataacgtcgtcggcggtatagatgagtgggtctgcagtggcctgccgacatcgcctgctgccctctcggcgtaggctggcaaaacccgtatttcgtcctttccctcacttctgctgtaatgcccgcagaatctcgtccatcggctcctccccggaaacgacgccctggtatttgtcgatcacccgcccttccctgtcgatgattacctgtgtgggtgtaaccatgattccgcccactgcacgggtgagggtgccattttgatccacagataaaggataagtcacgtgggccatggctgcggcggcgaggcttctggacctggacgatcccggcgtggcgatgcctaccaccaccagaccctgcgcgcggtaggtctgataaagtcgttccagatcgggcagttcctggatacagggcgggcaatcgggagaccagaaattcaataccacgaccttgccgcgcagcgccgttacatccaaggttttgccattcaccagcggaatggttgccgttgccacatcggacttatgaagcatgggcttgataaggctgatccacagcaggaatgcgccgatcatcgcgatgatggccactttggccataggccaaaccgtttttgacatgatggtatgttatcccccaaaagtagcccccactgtacgccgcgcgggggc
>46	N operona: 22	first-last	AFE_0047	gene_poz=(601-1098)	-	conserved hypothetical protein	identified by similarity to GB:BAC46291.1; match to	/position=50604 - 52301 (51204 - 51701)	/lenght=1698 (498)	/codons=566 (166)	/complement=true	GC-compoz=57.42971887550201%	/LCI1=1.0585858585858585	/LCI2=0.3171717171717172	p_i1=0.13789015480272768	p_i2=0.08603153626059099	/Tai=0.4001353750769516	/Tei=0.1774283826345319	/EEI=4.462270932773434
ctgagcgatcaggcctacaagaaattcgcgctggtgctgttctggatcgccgtcgctttcatcgtcggtacctacagctactatcgcggctcggtggtcacccctttccatggcggccccgtgagcccctccaaacatcattggtccctctctaacggccgcctgcaaggggacggcacggtgaccttccatgcctatgtggacgcgggcacccccgaagcaccatccaacgtgctgcatgtcacacttgtcgacccccggaatggcagtgtggtcgaggagtgggatagcgccaagcttgccgccttgcccaaaacggccttgaaaaacgactatgattatcaaaaaattcatatcggtaaatacgggatcaccggcccggtgggttccaaggctaccattatcctgcccccagcggcgagcgatctgaagctgccggcaggtacttatacgctcaagctgaattcggtaaatggcagcgtctggaccatacccctgcaacgctgacatctcccggctatccggacagcccccgcgcggcgtacagtgggggctacttttgggggataacataccatcatgtcaaaaacggtttggcctatggccaaagtggccatcatcgcgatgatcggcgcattcctgctgtggatcagccttatcaagcccatgcttcataagtccgatgtggcaacggcaaccattccgctggtgaatggcaaaaccttggatgtaacggcgctgcgcggcaaggtcgtggtattgaatttctggtctcccgattgcccgccctgtatccaggaactgcccgatctggaacgactttatcagacctaccgcgcgcagggtctggtggtggtaggcatcgccacgccgggatcgtccaggtccagaagcctcgccgccgcagccatggcccacgtgacttatcctttatctgtggatcaaaatggcaccctcacccgtgcagtgggcggaatcatggttacacccacacaggtaatcatcgacagggaagggcgggtgatcgacaaataccagggcgtcgtttccggggaggagccgatggacgagattctgcgggcattacagcagaagtgagggaaaggacgaaatacgggttttgccagcctacgccgagagggcagcaggcgatgtcggcaggccactgcagacccactcatctataccgccgacgacgttataaacctcgtaaccatcgtctcccagcatgtccagggcgcattccgcagcatcacaggaacggtttccgctaccgcagatgaagtatagcttgaaaccgcccaagccccccttgcagttgctcacggcgtttttcacttcgcggtgaaaatgctgattatccaccagtgcgtcatcacgaatcagcttccacgggatgaggtgcgcccccgcgatttgcccgtataacgcatattcctcctggcatcgcacgtcaatgacgacggaatcgcgatcgcccagcgccgcaagcgcctgctgacaggttgcttctttgattaggtgggacataagacctgactcacaccggcgggggcacgcacggcccccggaaacctgtttccaaacccgtcaatgcgcctgcgggttgtcatactggaactgccgccagcacgtctgccagggatgacacgcctgcgccatggtgcccggctctttaccgatgacaatggggtaccc
>47	N operona: 23	first-last	AFE_0048	gene_poz=(601-1683)	doxD_1	DoxD-like family protein	identified by match to protein family HMM PF07681	/position=51195 - 53477 (51795 - 52877)	/lenght=2283 (1083)	/codons=761 (361)	/complement=true	GC-compoz=59.64912280701754%	/LCI1=1.1212962962962962	/LCI2=0.39240740740740737	p_i1=0.1663017978937997	p_i2=0.1459696085999975	/Tai=0.2968527378477813	/Tei=0.23137264773999774	/EEI=4.005261020825249
actattacgttcagcacggtctgctaaaggggccggcggtgccttatgtcaccaacgacctcaccatcatggttcccaagggcaacccggcccacatcagcggactccaggatctgggcaaacccggaatgcggctggtcatgcccaatcccgcatgggagggcatcgcccggcaaatcaagatgagcctcacgaaggcgggtggaccggcactggccaccgcggtgtatgacaccaaggtaaagaacggcgaaaccattctgacggaaattcaccaccgccagagtcccatgttcctgatgcagggaagggccgttgccggagtaacctggaaatccgaagccatcttccaggaaaagatcggcaatcccatcggcaacgtcgcgattccggcccaattcaataccaaggccatctatgcggctgctgcagtcaaggatgcgcctcaccccaaatgggcagaggcgtgggtaaacttcctcaagtcgccaacggccctgcacatcttcgaagagtatggctttcagccgtatacccaggggaagtgatccacgcgcgcattaggggggcatggccccccggatcatcaggagaaagatcatgggtagtgcaacgagcgtaaacggcagtacattttcagtggacagaggatggcgcctggcggcgatagggctgctcgccgtgcgttttgtgcagggttggatttactggggcggcggcaccagacggttcatctacggcccgcaaaagctggatgcgtggggtggcgggcactggatggcctataagtttcagacggccatgccgggtgccctgctgggcacggagcatctcgtctccttcctgctgcagcatttcgttctgctctatgtcggggtcatcgtcttcagcctggtggagctatttgcgggcttcatgctcatcaccggcctgctgacgcgcatcgccgccctgaccaccatcggcttgtccttcgtgctgatgctcctgttcggttggcagggggctacctgcatagacgaatggaccatggccgcatccaatttcgccatgggcgtgaccctcctgctggtgggcggaggcgcttattccctggacaactggctcctcgcgaaaaagcccggcctggcccaaaaagggtggtttcgctggatgggcggcagtttgccgttgcccctgagcgatcaggcctacaagaaattcgcgctggtgctgttctggatcgccgtcgctttcatcgtcggtacctacagctactatcgcggctcggtggtcacccctttccatggcggccccgtgagcccctccaaacatcattggtccctctctaacggccgcctgcaaggggacggcacggtgaccttccatgcctatgtggacgcgggcacccccgaagcaccatccaacgtgctgcatgtcacacttgtcgacccccggaatggcagtgtggtcgaggagtgggatagcgccaagcttgccgccttgcccaaaacggccttgaaaaacgactatgattatcaaaaaattcatatcggtaaatacgggatcaccggcccggtgggttccaaggctaccattatcctgcccccagcggcgagcgatctgaagctgccggcaggtacttatacgctcaagctgaattcggtaaatggcagcgtctggaccatacccctgcaacgctgacatctcccggctatccggacagcccccgcgcggcgtacagtgggggctacttttgggggataacataccatcatgtcaaaaacggtttggcctatggccaaagtggccatcatcgcgatgatcggcgcattcctgctgtggatcagccttatcaagcccatgcttcataagtccgatgtggcaacggcaaccattccgctggtgaatggcaaaaccttggatgtaacggcgctgcgcggcaaggtcgtggtattgaatttctggtctcccgattgcccgccctgtatccaggaactgcccgatctggaacgactttatcagacctaccgcgcgcagggtctggtggtggtaggcatcgccacgccgggatcgtccaggtccagaagcctcgccgccgcagccatggcccacgtgacttatcctttatctgtggatcaaaatggcaccctcacccgtgcagtgggcggaatcatggttacacccacacaggtaatcatcgacagggaagggcgggtgatcgacaaataccagggcgtcgtttccggggaggagccgatggacgagattctgcgggcattacagcagaagtgagggaaagga
>48	N operona: 24	first	AFE_0049	gene_poz=(601-1614)	-	periplasmic solute-binding protein, putative	identified by similarity to SP:P27366	/position=52330 - 54543 (52930 - 53943)	/lenght=2214 (1014)	/codons=738 (338)	/complement=true	GC-compoz=58.08678500986193%	/LCI1=1.1691394658753709	/LCI2=0.40771513353115735	p_i1=0.18950512319798601	p_i2=0.15967769868696846	/Tai=0.291424891251048	/Tei=0.24370992881827164	/EEI=3.6961114680475093
accaaacccgacgaatgggatgatgcggcgctgagggagatcatccattacgccggtggccccaaacaggtctgggataataccgatgtttccagtccgtggctgaacttgatgcgcaacagcatgaatgtgcaggtctggtcgttcaggcatccggatttcctctgtgtatcggccacccatggcagcgcccactgggcgctgtacgacgatttcatctggaacaaatatctggcgcagatgaccggcggaaaatggaaagacaatgaatggatcaaagaaccgccggcggcggcggccgaccccgccaactttgagaatcccgaaggagtgttctctccgggggacaacagtgtcacggtattgcagcgtcgcggtgccgttttcctgggctgtcacaacggcatctgggaaatcaccgaaggcgtactcaagaagggcatcaatcccgatggcctcagccatgaacagatggcggccgagtttaccaaccatctcattcccggtgtcatcctgacgccgggggtggtaggtacgttgccggaactgcagttggccggctttcaatacgcaaaatagtagatcaagaggagcgataggatgacgaaaagcagcacactacggctggccccactgctggcagccgcctccctgatggtttttggtacctgcgccgtggcggcggacaacggctggggtgccccgggcgagttccatggcacgaagagtcaggtatttcctccctggcaaaatggcgccaacaatccagcgacctccaaaggtctggattttaccatcccagaagtcgacaacctgccggattttcacggtagcatcgacaacccgaaactgagcatcttcgtggggggtaactacttttttgccatggcaccgctggtggccgcgtttgagaaggagcacccggagatcaaaggcagaatctattacgagaccattccgccgggcttgctgatccggcagatggagcatggcaataccatcacggtggggaacatgacctggacggtcaagcccgacgtatacgccgccgggttgcagaaagtggactattacgttcagcacggtctgctaaaggggccggcggtgccttatgtcaccaacgacctcaccatcatggttcccaagggcaacccggcccacatcagcggactccaggatctgggcaaacccggaatgcggctggtcatgcccaatcccgcatgggagggcatcgcccggcaaatcaagatgagcctcacgaaggcgggtggaccggcactggccaccgcggtgtatgacaccaaggtaaagaacggcgaaaccattctgacggaaattcaccaccgccagagtcccatgttcctgatgcagggaagggccgttgccggagtaacctggaaatccgaagccatcttccaggaaaagatcggcaatcccatcggcaacgtcgcgattccggcccaattcaataccaaggccatctatgcggctgctgcagtcaaggatgcgcctcaccccaaatgggcagaggcgtgggtaaacttcctcaagtcgccaacggccctgcacatcttcgaagagtatggctttcagccgtatacccaggggaagtgatccacgcgcgcattaggggggcatggccccccggatcatcaggagaaagatcatgggtagtgcaacgagcgtaaacggcagtacattttcagtggacagaggatggcgcctggcggcgatagggctgctcgccgtgcgttttgtgcagggttggatttactggggcggcggcaccagacggttcatctacggcccgcaaaagctggatgcgtggggtggcgggcactggatggcctataagtttcagacggccatgccgggtgccctgctgggcacggagcatctcgtctccttcctgctgcagcatttcgttctgctctatgtcggggtcatcgtcttcagcctggtggagctatttgcgggcttcatgctcatcaccggcctgctgacgcgcatcgccgccctgaccaccatcggcttgtccttcgtgctgatgctcctgttcggttggcagggggctacctgcatagacgaatggaccatggccgcatccaatttcgccatgggcgtgaccctcctgctggtgggcggaggcgcttattccctggacaactggctcctcgcgaaaaagcccggcctggcccaaaaagggtggtttcg
>49	N operona: 24	last	AFE_0050	gene_poz=(601-1413)	-	Tat (twin-arginine translocation) pathway signal	identified by match to protein family HMM TIGR01409	/position=53365 - 55377 (53965 - 54777)	/lenght=2013 (813)	/codons=671 (271)	/complement=true	GC-compoz=58.794587945879464%	/LCI1=1.2790123456790123	/LCI2=0.5935802469135801	p_i1=0.24695271126794519	p_i2=0.3487047787753028	/Tai=0.2715970954535687	/Tei=0.4138343008977725	/EEI=3.103109115376806
ggtggatgactctcgcgcgtatatcggggtgatgcacaagttccagtgaccttttcccaaccgatgttttacccatttccggagactctaaattcatgtggaaaaaacggtttcttctctctgctcttgcctgcctggccatggatacggccagcgccgcgccagccatcatcagcacctcttttgccatgcctgcggatattgccgccgtcaaaatcagccggcaactgacggagcgccacttcaagatcgtggacgatctgaacgtgctcccccgcattcacaagggcaacccccagcttgccgcccggattcctccggacatccaggccgagcggctgttggtcgtatgccagtccagctccattgtcggctacctgcgcaccgaccccgccgccacgagtctctgtccgctcaccctgtcgctggtccagataaacggcaaaaccaccgcctactatctccagcgtggcgcattgctgacggataacaccgcggcgcgggcggttggccagaaaaccgacgaatccgttctggacgcccttcatgcggcgcaaaaacagtagaccgtatagtttggcacaccaaaaggagagaaccatgagtaacgagcaaaatctgctgagccgtcgcgacgccatgaaacatgcattgtggggtgccggagccctggctgtgggtgccgtgggtacccagacgagcgccgtggcggccggcctgagcgggaatcccggcaacttgttgccgactggcgccaggagtctgaaggaactcggcgaacgcctggccaaaacgccgcggcggcgcgacttcaaaacggttcccatgatcctcaccaaacccgacgaatgggatgatgcggcgctgagggagatcatccattacgccggtggccccaaacaggtctgggataataccgatgtttccagtccgtggctgaacttgatgcgcaacagcatgaatgtgcaggtctggtcgttcaggcatccggatttcctctgtgtatcggccacccatggcagcgcccactgggcgctgtacgacgatttcatctggaacaaatatctggcgcagatgaccggcggaaaatggaaagacaatgaatggatcaaagaaccgccggcggcggcggccgaccccgccaactttgagaatcccgaaggagtgttctctccgggggacaacagtgtcacggtattgcagcgtcgcggtgccgttttcctgggctgtcacaacggcatctgggaaatcaccgaaggcgtactcaagaagggcatcaatcccgatggcctcagccatgaacagatggcggccgagtttaccaaccatctcattcccggtgtcatcctgacgccgggggtggtaggtacgttgccggaactgcagttggccggctttcaatacgcaaaatagtagatcaagaggagcgataggatgacgaaaagcagcacactacggctggccccactgctggcagccgcctccctgatggtttttggtacctgcgccgtggcggcggacaacggctggggtgccccgggcgagttccatggcacgaagagtcaggtatttcctccctggcaaaatggcgccaacaatccagcgacctccaaaggtctggattttaccatcccagaagtcgacaacctgccggattttcacggtagcatcgacaacccgaaactgagcatcttcgtggggggtaactacttttttgccatggcaccgctggtggccgcgtttgagaaggagcacccggagatcaaaggcagaatctattacgagaccattccgccgggcttgctgatccggcagatggagcatggcaataccatcacggtggggaacatgacctggacggtcaagcccgacgtatacgccgccgggttgcagaaagtggactattacgttcagcacggtctgctaaaggggccggcggtgccttatgtcaccaacgacctcaccatcatggttcccaagggcaacccggcccacatcagcggactccaggat
>50	N operona: 25	first-last	AFE_0051	gene_poz=(601-1134)	-	hypothetical protein	identified by glimmer; putative	/position=54176 - 55909 (54776 - 55309)	/lenght=1734 (534)	/codons=578 (178)	/complement=false	GC-compoz=58.80149812734082%	/LCI1=1.2297551789077212	/LCI2=0.4438794726930321	p_i1=0.22055760984872347	p_i2=0.19368094502988306	/Tai=0.4661381234178281	/Tei=0.27431285052689475	/EEI=3.3500630023102715
tgcaataccgtgacactgttgtcccccggagagaacactccttcgggattctcaaagttggcggggtcggccgccgccgccggcggttctttgatccattcattgtctttccattttccgccggtcatctgcgccagatatttgttccagatgaaatcgtcgtacagcgcccagtgggcgctgccatgggtggccgatacacagaggaaatccggatgcctgaacgaccagacctgcacattcatgctgttgcgcatcaagttcagccacggactggaaacatcggtattatcccagacctgtttggggccaccggcgtaatggatgatctccctcagcgccgcatcatcccattcgtcgggtttggtgaggatcatgggaaccgttttgaagtcgcgccgccgcggcgttttggccaggcgttcgccgagttccttcagactcctggcgccagtcggcaacaagttgccgggattcccgctcaggccggccgccacggcgctcgtctgggtacccacggcacccacagccagggctccggcaccccacaatgcatgtttcatggcgtcgcgacggctcagcagattttgctcgttactcatggttctctccttttggtgtgccaaactatacggtctactgtttttgcgccgcatgaagggcgtccagaacggattcgtcggttttctggccaaccgcccgcgccgcggtgttatccgtcagcaatgcgccacgctggagatagtaggcggtggttttgccgtttatctggaccagcgacagggtgagcggacagagactcgtggcggcggggtcggtgcgcaggtagccgacaatggagctggactggcatacgaccaacagccgctcggcctggatgtccggaggaatccgggcggcaagctgggggttgcccttgtgaatgcgggggagcacgttcagatcgtccacgatcttgaagtggcgctccgtcagttgccggctgattttgacggcggcaatatccgcaggcatggcaaaagaggtgctgatgatggctggcgcggcgctggccgtatccatggccaggcaggcaagagcagagagaagaaaccgttttttccacatgaatttagagtctccggaaatgggtaaaacatcggttgggaaaaggtcactggaacttgtgcatcaccccgatatacgcgcgagagtcatccacctcctgtggcgaaagggctttcgtgtggctgacatagtctacgccggacaagatatcccagccccgcacgatgccgtaatggccatgcacacccagtgtcagatacgatccgttccgccaggagtaccggtacctggaaatgggcgcaagttccaggccgctctggacggcaagggcaccggtgccgtaacgcggaaaggccaggtgcagcggccgcctggacatataggggttgcggttcacaccggctatgggatggggcctgccgggatggtgacgcaggagggcgacggctctgtgccccggcctcagacggatgcggagggcacgtttggcccgccggtgagcgggtttccggggcgctgattttctggcgaggaatcgttgcttctgtggcgcgcgggtccaatccgccagcgggttttcagggcatcccggaaaaatgcataacccgccggatagcggtgacacctggccggcgccgacggcgggcggtaccgccgcagacgttcctgcattccccgcgacgctgg
>51	N operona: 26	first-last	AFE_0052	gene_poz=(601-1263)	-	hypothetical protein	identified by glimmer; putative	/position=54729 - 56591 (55329 - 55991)	/lenght=1863 (663)	/codons=621 (221)	/complement=true	GC-compoz=65.76168929110105%	/LCI1=1.543939393939394	/LCI2=0.8886363636363634	p_i1=0.39907601247090624	p_i2=0.6362946213967228	/Tai=0.46204767619652776	/Tei=0.6726651592570505	/EEI=2.177850164680782
gtcgccggtcaccccatgggcgcatccacggcctttccttatgcggccatgaccattaccgaactgggcgcggaatcctaccaggccgccatcgcggcgccaggcgcatgggaattatggtttctcaccggggcgtttctggccgggctggtgtttgccctgctgcaccgcagctttcgcatctccagcgtgcccgagttgtgggtgcggtatcacggtcccaagccggccaaacgttttttctgggcgttcgtcggcggcttcctgctcctcttcggggcgcgcatggcgggcggatgcacctctggccacgtgatttccgggggaatgcaactggcgatcagcagcctggtgttcgccgtggtcgtattcgcggcattcctgacaaccggtcattatttttatcggatacgccaggcagtgcctatcccgccctcaccccggatcgtcgaggtcaacgagatggaagcccgttgagcgatgatacggcgaaccgtcttcttcctgcgcggtaggaaacgggtttccgaagaacggaaacgccggcggacggggggtgatgatttcgccctccggttattcgcactctgcggcgtggcgatgtttacctccataggaccggccggcgccgacgcgggcctgaaggccgacagcacccagcgaccgggcggcggacccgcgcccagcgtcgcggggaatgcaggaacgtctgcggcggtaccgcccgccgtcggcgccggccaggtgtcaccgctatccggcgggttatgcatttttccgggatgccctgaaaacccgctggcggattggacccgcgcgccacagaagcaacgattcctcgccagaaaatcagcgccccggaaacccgctcaccggcgggccaaacgtgccctccgcatccgtctgaggccggggcacagagccgtcgccctcctgcgtcaccatcccggcaggccccatcccatagccggtgtgaaccgcaacccctatatgtccaggcggccgctgcacctggcctttccgcgttacggcaccggtgcccttgccgtccagagcggcctggaacttgcgcccatttccaggtaccggtactcctggcggaacggatcgtatctgacactgggtgtgcatggccattacggcatcgtgcggggctgggatatcttgtccggcgtagactatgtcagccacacgaaagccctttcgccacaggaggtggatgactctcgcgcgtatatcggggtgatgcacaagttccagtgaccttttcccaaccgatgttttacccatttccggagactctaaattcatgtggaaaaaacggtttcttctctctgctcttgcctgcctggccatggatacggccagcgccgcgccagccatcatcagcacctcttttgccatgcctgcggatattgccgccgtcaaaatcagccggcaactgacggagcgccacttcaagatcgtggacgatctgaacgtgctcccccgcattcacaagggcaacccccagcttgccgcccggattcctccggacatccaggccgagcggctgttggtcgtatgccagtccagctccattgtcggctacctgcgcaccgaccccgccgccacgagtctctgtccgctcaccctgtcgctggtccagataaacggcaaaaccaccgcctactatctccagcgtggcgcattgctgacggataacaccgcggcgcgggcggttggccagaaaaccgacgaatccgttctggacgcccttcatgcggcgcaaaaacagtagaccgtatagtttggcacaccaaaaggagagaaccatgagtaacgagcaaaatctgctgagccgtcgcgacgccatgaaacatg
>52	N operona: 27	first-last	AFE_0053	gene_poz=(601-1635)	-	membrane protein, putative	identified by match to protein family HMM PF04143	/position=55515 - 57749 (56115 - 57149)	/lenght=2235 (1035)	/codons=745 (345)	/complement=true	GC-compoz=61.93236714975845%	/LCI1=1.1695736434108528	/LCI2=0.4572674418604651	p_i1=0.1897212562611422	p_i2=0.2067673911971295	/Tai=0.274874455825482	/Tei=0.2860906520774166	/EEI=3.6934559961635043
tcagcatcgccgcctttcaggtggcgggcggcatggtactcatgctgctggccttcaatatgttgcaggccaagtccagtcgctatcgccacaccccggaggaagccgccgagggcatgcagaaagaggccgtcgccgtagtccctctcgccatcccgctgctcgcgggtcccggcaccatggtcaccgtaatcattgcccatcacaaaaatgcgtcgtggctggccagcggcctgctgatcatcgacatcctggtaatcgccggagtggcctatgcggccctgcgcctggcggagcccctgtctcgccggctgggggtgacgggcatcaacatctctacccgtatcttcgggctggtgctcgccgccattgcggtgaccttcatcgccaacggtctggccgccttgtttccgggtctggtacacatccgcatgtcctgagcggcgccctatagtcgctgatcagcccatagattaattatatttgccagcgctgaacaataggttattttgattgatataaagaaagtggcaaggtggggtttccccctatgcctgttacaagatggaggagcgtatggagaccatcgtttggggtttcatgttcggggcgattctgcaatatgcgcgcctgaaccgatttaacaccatagcgggcatggcggtgctgcaaaatctcgccgtcgccaaaaccatggccttcactgtcggcctggggatgcttttgttgcagtccgagatcctcctgggatgggcggactaccacgtcaagcccctgatcctcgtcggcgtggtcgtgggcggactgctcttcggcgtgggcatggccgtgctcggctattgtccgggcaccgtcgccatatccctgggccagggcaatctcgatgccctggtcggcatcatcggcggtttgtgcggcgccctggtttttgccgtggtctacccctccctaaatccccttctcggcccgaacctgggcgccctgtctgtccgcagcctgttgcccgatgacatcctgttctggagcgtcaccagtgccgtggcgatcctgttcatgggaatcgccttgtatttacagaaattgcagcatcatgactggcgctggctgcacgccgccgtgggtctggcgttgctcaactgcgtactcaccctgccctttgtcgccggtcaccccatgggcgcatccacggcctttccttatgcggccatgaccattaccgaactgggcgcggaatcctaccaggccgccatcgcggcgccaggcgcatgggaattatggtttctcaccggggcgtttctggccgggctggtgtttgccctgctgcaccgcagctttcgcatctccagcgtgcccgagttgtgggtgcggtatcacggtcccaagccggccaaacgttttttctgggcgttcgtcggcggcttcctgctcctcttcggggcgcgcatggcgggcggatgcacctctggccacgtgatttccgggggaatgcaactggcgatcagcagcctggtgttcgccgtggtcgtattcgcggcattcctgacaaccggtcattatttttatcggatacgccaggcagtgcctatcccgccctcaccccggatcgtcgaggtcaacgagatggaagcccgttgagcgatgatacggcgaaccgtcttcttcctgcgcggtaggaaacgggtttccgaagaacggaaacgccggcggacggggggtgatgatttcgccctccggttattcgcactctgcggcgtggcgatgtttacctccataggaccggccggcgccgacgcgggcctgaaggccgacagcacccagcgaccgggcggcggacccgcgcccagcgtcgcggggaatgcaggaacgtctgcggcggtaccgcccgccgtcggcgccggccaggtgtcaccgctatccggcgggttatgcatttttccgggatgccctgaaaacccgctggcggattggacccgcgcgccacagaagcaacgattcctcgccagaaaatcagcgccccggaaacccgctcaccggcgggccaaacgtgccctccgcatccgtctgaggccggggcacagagccgtcgccctcctgcgtcaccatcccggcaggccccatcccatagccggtgtgaaccgcaacccctatatgtccaggcggccgctgcacctggcctttccgcgttacggcaccggtgcccttgccgtccagagcggcctggaacttgcgcccatt
>53	N operona: 28	first-last	AFE_0054	gene_poz=(601-1251)	-	integral membrane protein, MarC family	identified by similarity to GB:BAC65273.1; match to	/position=56710 - 58560 (57310 - 57960)	/lenght=1851 (651)	/codons=617 (217)	/complement=true	GC-compoz=63.133640552995395%	/LCI1=1.095679012345679	/LCI2=0.5405864197530863	p_i1=0.15440706089843315	p_i2=0.2923550152396473	/Tai=0.18888322890046438	/Tei=0.3631195137156826	/EEI=4.184689517488736
cgatctgcaccagaccttcgcggtcccgcaggtctatgaaaatgacgccaccgtggtcgcgacgccgttgcgcccagccgcagagggtgaccgtctggccgatcaggccttcgtgaatgccgttacaatagtgtgtccgcatgctgcgtcccgtatgagtcaacaagaaaagggccacccgaccgggaggcccgcgcacaatctagccttgcggcgcgcgccgcgtcaatgacaggcacaacccccggcgggacaggaaggcacagcggctgcttccggcttgctctcgccggccttgctgccacccttgaaatcggtctggtaccagccggagcccttcagggcgaagccccctgcgctcagttgccgctccagccccggctttccgcaatgagggcagtcggtcaggcggggatcactcatgcgctgctcgacgctcaagtggtgcccgcaatccttgcatacatactcgtaagttggcattgtatcgactccgtattgggttgttgctttaaaagatgcctattaaatacgacctcacgccgcaattttcaagggccttgtgccagcacaggcgacacgggagcgatgcagatgcctgtggccgctgaactgcacagcgcattgcaaacgctcatcgccctgctcgcgatcctcaatcccgtcggcgccatccccattttcattgccctgaccagcgacgaagacccacaacaacgactcgccacggcgaagctggcatcgcgcgccgtcgccgtggtgctgctcacgtcggcgttcctgggggaatatatcctgcaattcttcgggatcagcatcgccgcctttcaggtggcgggcggcatggtactcatgctgctggccttcaatatgttgcaggccaagtccagtcgctatcgccacaccccggaggaagccgccgagggcatgcagaaagaggccgtcgccgtagtccctctcgccatcccgctgctcgcgggtcccggcaccatggtcaccgtaatcattgcccatcacaaaaatgcgtcgtggctggccagcggcctgctgatcatcgacatcctggtaatcgccggagtggcctatgcggccctgcgcctggcggagcccctgtctcgccggctgggggtgacgggcatcaacatctctacccgtatcttcgggctggtgctcgccgccattgcggtgaccttcatcgccaacggtctggccgccttgtttccgggtctggtacacatccgcatgtcctgagcggcgccctatagtcgctgatcagcccatagattaattatatttgccagcgctgaacaataggttattttgattgatataaagaaagtggcaaggtggggtttccccctatgcctgttacaagatggaggagcgtatggagaccatcgtttggggtttcatgttcggggcgattctgcaatatgcgcgcctgaaccgatttaacaccatagcgggcatggcggtgctgcaaaatctcgccgtcgccaaaaccatggccttcactgtcggcctggggatgcttttgttgcagtccgagatcctcctgggatgggcggactaccacgtcaagcccctgatcctcgtcggcgtggtcgtgggcggactgctcttcggcgtgggcatggccgtgctcggctattgtccgggcaccgtcgccatatccctgggccagggcaatctcgatgccctggtcggcatcatcggcggtttgtgcggcgccctggtttttgccgtggtctacccctccctaaatccccttctcggcccgaacctgggcgccctgtctgtccgcagcctgttgcccgatgacatcctgttctggagcgtcaccagtgccgt
>54	N operona: 29	first-last	AFE_0055	gene_poz=(601-858)	-	conserved hypothetical protein	identified by similarity to GB:AAM73313.1; match to	/position=57478 - 58935 (58078 - 58335)	/lenght=1458 (258)	/codons=486 (86)	/complement=false	GC-compoz=63.565891472868216%	/LCI1=1.4627450980392156	/LCI2=0.41882352941176476	p_i1=0.35148471465454423	p_i2=0.16989367554224397	/Tai=0.38634160006218843	/Tei=0.25290430798801955	/EEI=2.401904749728513
ggccactccggcgattaccaggatgtcgatgatcagcaggccgctggccagccacgacgcatttttgtgatgggcaatgattacggtgaccatggtgccgggacccgcgagcagcgggatggcgagagggactacggcgacggcctctttctgcatgccctcggcggcttcctccggggtgtggcgatagcgactggacttggcctgcaacatattgaaggccagcagcatgagtaccatgccgcccgccacctgaaaggcggcgatgctgatcccgaagaattgcaggatatattcccccaggaacgccgacgtgagcagcaccacggcgacggcgcgcgatgccagcttcgccgtggcgagtcgttgttgtgggtcttcgtcgctggtcagggcaatgaaaatggggatggcgccgacgggattgaggatcgcgagcagggcgatgagcgtttgcaatgcgctgtgcagttcagcggccacaggcatctgcatcgctcccgtgtcgcctgtgctggcacaaggcccttgaaaattgcggcgtgaggtcgtatttaataggcatcttttaaagcaacaacccaatacggagtcgatacaatgccaacttacgagtatgtatgcaaggattgcgggcaccacttgagcgtcgagcagcgcatgagtgatccccgcctgaccgactgccctcattgcggaaagccggggctggagcggcaactgagcgcagggggcttcgccctgaagggctccggctggtaccagaccgatttcaagggtggcagcaaggccggcgagagcaagccggaagcagccgctgtgccttcctgtcccgccgggggttgtgcctgtcattgacgcggcgcgcgccgcaaggctagattgtgcgcgggcctcccggtcgggtggcccttttcttgttgactcatacgggacgcagcatgcggacacactattgtaacggcattcacgaaggcctgatcggccagacggtcaccctctgcggctgggcgcaacggcgtcgcgaccacggtggcgtcattttcatagacctgcgggaccgcgaaggtctggtgcagatcgtcgccgatccggaccaggtcgacgccttcgcggccgccaacgaatgccgcagcgagtttgtgctgcaggtcgagggtgttctccgtgcccgtcccgcgggtaccgagaatccccacatgcccagtggcaaggtcgagctggccgcagcgcgcatccgtattctcaaccgatccgagccggtccccttccccctggatgaggaagacatcgccgagaacctccggctcaagtaccgctatctcgacctgcgccgtccggaaatgctccatcgtctgcgcctgcgccatcaggtcacccgcttcgtgcgcggctatctggacaatgccggctttatcgacgtggaaacccccgtccttacccgctccacccccgaag
>55	N operona: 30	first-last	AFE_0056	gene_poz=(601-2391)	aspS	aspartyl-tRNA synthetase	identified by similarity to SP:P21889; match to	/position=57819 - 60809 (58419 - 60209)	/lenght=2991 (1791)	/codons=997 (597)	/complement=false	GC-compoz=63.65159128978225%	/LCI1=1.2925055928411633	/LCI2=0.53417225950783	p_i1=0.2543394082859853	p_i2=0.2855889004086361	/Tai=0.19109071087881935	/Tei=0.3570300103677725	/EEI=3.040387281277289
atgccagcttcgccgtggcgagtcgttgttgtgggtcttcgtcgctggtcagggcaatgaaaatggggatggcgccgacgggattgaggatcgcgagcagggcgatgagcgtttgcaatgcgctgtgcagttcagcggccacaggcatctgcatcgctcccgtgtcgcctgtgctggcacaaggcccttgaaaattgcggcgtgaggtcgtatttaataggcatcttttaaagcaacaacccaatacggagtcgatacaatgccaacttacgagtatgtatgcaaggattgcgggcaccacttgagcgtcgagcagcgcatgagtgatccccgcctgaccgactgccctcattgcggaaagccggggctggagcggcaactgagcgcagggggcttcgccctgaagggctccggctggtaccagaccgatttcaagggtggcagcaaggccggcgagagcaagccggaagcagccgctgtgccttcctgtcccgccgggggttgtgcctgtcattgacgcggcgcgcgccgcaaggctagattgtgcgcgggcctcccggtcgggtggcccttttcttgttgactcatacgggacgcagcatgcggacacactattgtaacggcattcacgaaggcctgatcggccagacggtcaccctctgcggctgggcgcaacggcgtcgcgaccacggtggcgtcattttcatagacctgcgggaccgcgaaggtctggtgcagatcgtcgccgatccggaccaggtcgacgccttcgcggccgccaacgaatgccgcagcgagtttgtgctgcaggtcgagggtgttctccgtgcccgtcccgcgggtaccgagaatccccacatgcccagtggcaaggtcgagctggccgcagcgcgcatccgtattctcaaccgatccgagccggtccccttccccctggatgaggaagacatcgccgagaacctccggctcaagtaccgctatctcgacctgcgccgtccggaaatgctccatcgtctgcgcctgcgccatcaggtcacccgcttcgtgcgcggctatctggacaatgccggctttatcgacgtggaaacccccgtccttacccgctccacccccgaaggcgcccgtgactatctggtgccgtcgcgcacccagccgggacactttttcgcgctgccccagagcccgcagctcttcaagcagcttctgatggtggcgggactggaccgctattaccagatcaccaagtgcttccgcgacgaagacttgcgagccgatcgtcagccggaattcacccagatcgatatcgaggcctcgtttgtcgatgaagaggccgtcatggggactgccgagcccatgattcgcgggctgtttgccgaggtgttgggcgtgcagttgcccgatcccttcccgcggatgacctaccgggacgccatgcaccgcttcggcgtcgatcgccccgatctacgcaatccgctggaactgacagagctcaccgatctcatgcgcgcggtggacttcaaagtgttccgcgaagccgccgaacgtccgcatgggcgggtggcctgcctgcgggtgcccggtggcgcccagctcagccgggcgcagatcgatgcctatacccagttcaccgccatctacggggccaggggcctggcctggatcaaggtgaatgccctggatcagggtaacgaaggcctgcaatcccccatcgtcaagttcctgccggaaatggtcctgagcgaaatcctccggcgcagcggcgcagcggcgggcgacatcctctttttcggcgcggataccgccaaaatcgtcaacgaggctctcggcaacctgcgtaaccgtgtcgccgctgatctgggtttgctggagggcgaatggtgcccggtctggatcaccgacttccccatgttcgactatgacgacaaggaggatcgctggacttccacccatcatccttttaccgcgccgcagacggaacacctggaaaccctcggtcaggatcccggcaatgccttggcgcgggcctacgatctggtgctcaatggcaacgagatcggcggcggcagcatccgcatccatcaggaggcggtacaggaaaaggtcttcgccgccctcggtatcggggcggaagaagcccgggacaaattcggcttcctgctcgatgccctgcattatggggcgccaccccacggtggtctggctttcgggctggatcgactggtgatgctcctgtgcggcgccgagaccattcgtgacgtgatcgcctttcccaagacgcaaaaggccggttgcctgctcaccgaagcccccggtacggtcgccgacaagcagcttcaggaactcggcatccgcctgcgccccggtgtcgggggtggcgttcccaatccctgaaaggcgggcgcttgacggctggcggacggcttcgtaacgtgaacggatatttttgcacgcgcaatggcgcctgagagggtcggttatgggtgtggaaacggtgaggattcaggggctgcggagcagtgacgcggcggaattggatgcgcgaatccggcgggccaaggctgcgctgggcaagcgtgcggtcattctcggccaccactatcagcgcgaagaagtctatcgccacgccgactttcatggcgactccttgcaactctcccgtgctgccgccgagcaggaggccgagttcatcgtcttctgcggcgttcatttcatggccgaagtggccgatatcctcagccgcccggaacaggcgagcatcctgccggacctcaatgctggctgctccatggccgatatggccgacatgccccaggtgcagcgtgcctgggaggagctggcgacggtgatcgatgtggagcaggaggtgacaccggtcacttacgtgaactcttcggccgcgctcaaggccttctgcggtgtccacggcggtaccgtctgcacctcctccaatgcccgcaaggtgctcgactgggccttcgggcaacgccccaa
>56	N operona: 31	first	AFE_0057	gene_poz=(601-1683)	nadA	quinolinate synthetase complex, subunit A	identified by match to protein family HMM PF02445;	/position=59710 - 61992 (60310 - 61392)	/lenght=2283 (1083)	/codons=761 (361)	/complement=false	GC-compoz=64.81994459833795%	/LCI1=1.3814814814814815	/LCI2=0.5441666666666665	p_i1=0.30438389129487614	p_i2=0.2961394786266962	/Tai=0.23114944246104685	/Tei=0.3665255307640266	/EEI=2.674186463560458
tcaccgacttccccatgttcgactatgacgacaaggaggatcgctggacttccacccatcatccttttaccgcgccgcagacggaacacctggaaaccctcggtcaggatcccggcaatgccttggcgcgggcctacgatctggtgctcaatggcaacgagatcggcggcggcagcatccgcatccatcaggaggcggtacaggaaaaggtcttcgccgccctcggtatcggggcggaagaagcccgggacaaattcggcttcctgctcgatgccctgcattatggggcgccaccccacggtggtctggctttcgggctggatcgactggtgatgctcctgtgcggcgccgagaccattcgtgacgtgatcgcctttcccaagacgcaaaaggccggttgcctgctcaccgaagcccccggtacggtcgccgacaagcagcttcaggaactcggcatccgcctgcgccccggtgtcgggggtggcgttcccaatccctgaaaggcgggcgcttgacggctggcggacggcttcgtaacgtgaacggatatttttgcacgcgcaatggcgcctgagagggtcggttatgggtgtggaaacggtgaggattcaggggctgcggagcagtgacgcggcggaattggatgcgcgaatccggcgggccaaggctgcgctgggcaagcgtgcggtcattctcggccaccactatcagcgcgaagaagtctatcgccacgccgactttcatggcgactccttgcaactctcccgtgctgccgccgagcaggaggccgagttcatcgtcttctgcggcgttcatttcatggccgaagtggccgatatcctcagccgcccggaacaggcgagcatcctgccggacctcaatgctggctgctccatggccgatatggccgacatgccccaggtgcagcgtgcctgggaggagctggcgacggtgatcgatgtggagcaggaggtgacaccggtcacttacgtgaactcttcggccgcgctcaaggccttctgcggtgtccacggcggtaccgtctgcacctcctccaatgcccgcaaggtgctcgactgggccttcgggcaacgccccaaggccctgtttttcccggatcagcatctgggacgctggaccgggtaccaactgggcattcccctgcgcgacatgccggtctgggaccccagcctgccgctgggcggcctcacgccggaagaaatccgtcgtgccagaatcctgctctggaaggggcattgctcggtccaccagatgtttcagccggcccacatcgaacgctggcgccgcgagcatccccaggggcaggtgatcgcccatccggaggcgtcttttgaagtctgccagatgtccgatgccgtcggttccacggatttcatcctgcgcacggtcaaggcctcgccacccggcagtgcgtggctggtgggcacggaaatcaatctggtcacccgcctggccagcgaggtgcgcgccgaagacaagaccgtggagttcatgtcgcccatggtctgcatgtgctccaccatgttccgcatcgacccggaacaactggcgtgctcgctggagagtctcctcgcgggccaggtggtcaaccgcatccaggtggacccggagaccgcagcgcaagcccggctggcgctggagcgcatgctggcggtttcctgacgaaccccatggggcaaccgtctgcggtggccgaccaggcaacggaatggtcctttacccagcgtggcctacatgccctgctttatggctacacccgcttttatcagggaggccgctgggagcgcagcagcgttcccgagaccggaccggccatcctcgcctgcaaccatgtttccgtgctcgaccctttattcctggtggccagcaatcagcggatcatttcctttctggtcgcgcaggaatattacgacaaggcctgggtgcgccgcctactggagcagacctacagcatccccgtacgccgcgaccgtcgtgacgtggccgccctcctgcaggcgcgacggatgctggaagacggacgggtgctgggcatatttcccgagggcgggatcaaccgcgaggaaacccagaaaggccttgcctggctggtgcgggaaagcgccgcgccggtggtgcccgcccatatcagtggcgcgcgacaaggccgctcggacttcagcacctgggtacaccgccagcggcctttgctgcgttatggggtgcctctgcattttcatccggatgctcacgccgatgaggtgctcggcgccaccatgagcg
>57	N operona: 31	last	AFE_0058	gene_poz=(601-1212)	-	acyltransferase family protein	identified by match to protein family HMM PF01553	/position=60801 - 62612 (61401 - 62012)	/lenght=1812 (612)	/codons=604 (204)	/complement=false	GC-compoz=64.05228758169935%	/LCI1=1.374384236453202	/LCI2=0.47783251231527113	p_i1=0.30032078789436867	p_i2=0.2273053661197212	/Tai=0.31248584327768647	/Tei=0.3045748295077491	/EEI=2.7005954419113047
acgccccaaggccctgtttttcccggatcagcatctgggacgctggaccgggtaccaactgggcattcccctgcgcgacatgccggtctgggaccccagcctgccgctgggcggcctcacgccggaagaaatccgtcgtgccagaatcctgctctggaaggggcattgctcggtccaccagatgtttcagccggcccacatcgaacgctggcgccgcgagcatccccaggggcaggtgatcgcccatccggaggcgtcttttgaagtctgccagatgtccgatgccgtcggttccacggatttcatcctgcgcacggtcaaggcctcgccacccggcagtgcgtggctggtgggcacggaaatcaatctggtcacccgcctggccagcgaggtgcgcgccgaagacaagaccgtggagttcatgtcgcccatggtctgcatgtgctccaccatgttccgcatcgacccggaacaactggcgtgctcgctggagagtctcctcgcgggccaggtggtcaaccgcatccaggtggacccggagaccgcagcgcaagcccggctggcgctggagcgcatgctggcggtttcctgacgaaccccatggggcaaccgtctgcggtggccgaccaggcaacggaatggtcctttacccagcgtggcctacatgccctgctttatggctacacccgcttttatcagggaggccgctgggagcgcagcagcgttcccgagaccggaccggccatcctcgcctgcaaccatgtttccgtgctcgaccctttattcctggtggccagcaatcagcggatcatttcctttctggtcgcgcaggaatattacgacaaggcctgggtgcgccgcctactggagcagacctacagcatccccgtacgccgcgaccgtcgtgacgtggccgccctcctgcaggcgcgacggatgctggaagacggacgggtgctgggcatatttcccgagggcgggatcaaccgcgaggaaacccagaaaggccttgcctggctggtgcgggaaagcgccgcgccggtggtgcccgcccatatcagtggcgcgcgacaaggccgctcggacttcagcacctgggtacaccgccagcggcctttgctgcgttatggggtgcctctgcattttcatccggatgctcacgccgatgaggtgctcggcgccaccatgagcgccatcgccacgctcgcatgacggcatccccgcctttgcggtaccatgagcgatatttacttttggcagaatagtccagtgatagaacagggagtgcgtcatgtccgggcatagtaagtggtccaccatcaagttcaagaaggcgctgaaggacgccaagcgtggcaagattttcacccgcctcatccgcgaaatcacggtggcggcgcgggcgggcggcggtgatccggccagcaactcccgcttgcgtcttgccctggacaaggcctacggggccaacatgaccaaagacaccatcgagcgggcgatcaagcgcggcaccggcgaactggaaggcgtggactatgaagaagtcacctatgagggctatggccccggcggtgtcgcgatcctgatcgagaccatgaccgacaacaaggtgcggaccgtcgccgaagtgcgccacatattttccaagcgcggcggcaatatgggtaccgcaggctcggtggcctatcagttcaaaaagcttggtctgattgttttcccggcggatgccgatgaagaccggattctcgaagcggccctggaagcgggtgcggaagatgtcgtcaacgaaggcgagcggatcgccgtttatac
>58	N operona: 32	first-last	AFE_0059	gene_poz=(601-1353)	-	conserved hypothetical protein	identified by similarity to SP:Q8EEF0; match to	/position=61492 - 63444 (62092 - 62844)	/lenght=1953 (753)	/codons=651 (251)	/complement=false	GC-compoz=59.09694555112882%	/LCI1=1.1266666666666667	/LCI2=0.3022666666666667	p_i1=0.1688436905468812	p_i2=0.07585139824953781	/Tai=0.15546747995878385	/Tei=0.16826625842458404	/EEI=3.968894637744073
tttatcagggaggccgctgggagcgcagcagcgttcccgagaccggaccggccatcctcgcctgcaaccatgtttccgtgctcgaccctttattcctggtggccagcaatcagcggatcatttcctttctggtcgcgcaggaatattacgacaaggcctgggtgcgccgcctactggagcagacctacagcatccccgtacgccgcgaccgtcgtgacgtggccgccctcctgcaggcgcgacggatgctggaagacggacgggtgctgggcatatttcccgagggcgggatcaaccgcgaggaaacccagaaaggccttgcctggctggtgcgggaaagcgccgcgccggtggtgcccgcccatatcagtggcgcgcgacaaggccgctcggacttcagcacctgggtacaccgccagcggcctttgctgcgttatggggtgcctctgcattttcatccggatgctcacgccgatgaggtgctcggcgccaccatgagcgccatcgccacgctcgcatgacggcatccccgcctttgcggtaccatgagcgatatttacttttggcagaatagtccagtgatagaacagggagtgcgtcatgtccgggcatagtaagtggtccaccatcaagttcaagaaggcgctgaaggacgccaagcgtggcaagattttcacccgcctcatccgcgaaatcacggtggcggcgcgggcgggcggcggtgatccggccagcaactcccgcttgcgtcttgccctggacaaggcctacggggccaacatgaccaaagacaccatcgagcgggcgatcaagcgcggcaccggcgaactggaaggcgtggactatgaagaagtcacctatgagggctatggccccggcggtgtcgcgatcctgatcgagaccatgaccgacaacaaggtgcggaccgtcgccgaagtgcgccacatattttccaagcgcggcggcaatatgggtaccgcaggctcggtggcctatcagttcaaaaagcttggtctgattgttttcccggcggatgccgatgaagaccggattctcgaagcggccctggaagcgggtgcggaagatgtcgtcaacgaaggcgagcggatcgccgtttatacggctccatcggatctgcacagcgtggttctggccctggaagcggcggggctcaagccggaagaaagtgaaatgacgatgatcccggagaatacgatcgaggtcagcggtgaggaggcggaaaaactgctgcggctcatcgatttcctcgaagaaaacgatgacgtgcagaacgtctatgccaactacgacatcagtgacgaagaaatggcccgcctggaagcgacatcctgaacctgcggcggaattcccggcgagcgtggcggccgtggcgctgaacggaggggcaacgcctgccttcctgccccaggctgcggtgcggatcatcggtatcgacccgggttctttgcgcaccggctacggcattatcgagtccgacgcggccggagaactccggcatgtggcccacggctgcctgaatgtgtccggacagccgtttctggagcgcatcggcgccatctaccgtgaactgaaacagatcatcggcacgtatcatcccgaggaagccgccatcgaacaggtgttcatggcgcgcaatgcggattccgccctcaagctggggcaggcgcgcggcgccgccctcgtcgccttgttggaagccgggttgcccgtagaggaatacacggcgctgcagatcaaaaaagccgccgtcggcggtggccacgcagccaaggaacaggtgcagagcatggtccgctggctcctcaaactcagcgaaaacccgcaggcggacgcggcggatgcgctggcctgcgccatttgtcatgcccaccatggccgcacccggcagcgctggcagcctgcggtcagccgctgaacccgttacgaccagag
>59	N operona: 33	first	AFE_0060	gene_poz=(601-1101)	ruvC	crossover junction endodeoxyribonuclease RuvC	identified by similarity to SP:Q51424; match to	/position=62327 - 64027 (62927 - 63427)	/lenght=1701 (501)	/codons=567 (167)	/complement=false	GC-compoz=65.06986027944112%	/LCI1=1.5883534136546185	/LCI2=0.740963855421687	p_i1=0.4250733414725799	p_i2=0.5017583219940932	/Tai=0.17333506286335842	/Tei=0.5515824897946839	/EEI=2.0722553698769954
gcgtggactatgaagaagtcacctatgagggctatggccccggcggtgtcgcgatcctgatcgagaccatgaccgacaacaaggtgcggaccgtcgccgaagtgcgccacatattttccaagcgcggcggcaatatgggtaccgcaggctcggtggcctatcagttcaaaaagcttggtctgattgttttcccggcggatgccgatgaagaccggattctcgaagcggccctggaagcgggtgcggaagatgtcgtcaacgaaggcgagcggatcgccgtttatacggctccatcggatctgcacagcgtggttctggccctggaagcggcggggctcaagccggaagaaagtgaaatgacgatgatcccggagaatacgatcgaggtcagcggtgaggaggcggaaaaactgctgcggctcatcgatttcctcgaagaaaacgatgacgtgcagaacgtctatgccaactacgacatcagtgacgaagaaatggcccgcctggaagcgacatcctgaacctgcggcggaattcccggcgagcgtggcggccgtggcgctgaacggaggggcaacgcctgccttcctgccccaggctgcggtgcggatcatcggtatcgacccgggttctttgcgcaccggctacggcattatcgagtccgacgcggccggagaactccggcatgtggcccacggctgcctgaatgtgtccggacagccgtttctggagcgcatcggcgccatctaccgtgaactgaaacagatcatcggcacgtatcatcccgaggaagccgccatcgaacaggtgttcatggcgcgcaatgcggattccgccctcaagctggggcaggcgcgcggcgccgccctcgtcgccttgttggaagccgggttgcccgtagaggaatacacggcgctgcagatcaaaaaagccgccgtcggcggtggccacgcagccaaggaacaggtgcagagcatggtccgctggctcctcaaactcagcgaaaacccgcaggcggacgcggcggatgcgctggcctgcgccatttgtcatgcccaccatggccgcacccggcagcgctggcagcctgcggtcagccgctgaacccgttacgaccagagggccctccgtcatgatcacctcccttaccggcaccatcctgcagcggcgtccgccctggctctggctcgatgtgcagggcgtcggctatgaactggagatgcccctgtccggtttttaccagatgcccgccgaaggcgcggcgctgaccgtccacacccacctcacgatccgcgaagacgcgcatctgctctatggtttcatgaccgtggcggaacgcgacatgtttcggctgctgatccgggtgaacggcatcggcggcaaggtggcgctggcgtgtctgtccggtttgcccgccgagcggctcagtcaggccgtggccgagggcaacacggcgcagctcaccgccatccctggaatcggcccgaaaaccgccgagcggctggtggtggaactgcgcgacaagatgggcggcatcgcgccggggccgatggggcgcggcggtgccggtgatccccgtcaggaagccattgcagcgctgctgactttaggttataagcctgcgcaggcgagccaggcgatagccggtctggcggacggactgggtctggaagacctcatccgtcagtcgctgcagaatttgtc
>60	N operona: 33	last	AFE_0061	gene_poz=(601-1182)	ruvA	Holliday junction DNA helicase RuvA	identified by similarity to SP:P08576; match to	/position=62856 - 64637 (63456 - 64037)	/lenght=1782 (582)	/codons=594 (194)	/complement=false	GC-compoz=65.4639175257732%	/LCI1=1.374784110535406	/LCI2=0.6155440414507772	p_i1=0.30054943849025845	p_i2=0.37210186249830696	/Tai=0.19691110833625036	/Tei=0.43489167624847624	/EEI=2.699095437216543
aattcccggcgagcgtggcggccgtggcgctgaacggaggggcaacgcctgccttcctgccccaggctgcggtgcggatcatcggtatcgacccgggttctttgcgcaccggctacggcattatcgagtccgacgcggccggagaactccggcatgtggcccacggctgcctgaatgtgtccggacagccgtttctggagcgcatcggcgccatctaccgtgaactgaaacagatcatcggcacgtatcatcccgaggaagccgccatcgaacaggtgttcatggcgcgcaatgcggattccgccctcaagctggggcaggcgcgcggcgccgccctcgtcgccttgttggaagccgggttgcccgtagaggaatacacggcgctgcagatcaaaaaagccgccgtcggcggtggccacgcagccaaggaacaggtgcagagcatggtccgctggctcctcaaactcagcgaaaacccgcaggcggacgcggcggatgcgctggcctgcgccatttgtcatgcccaccatggccgcacccggcagcgctggcagcctgcggtcagccgctgaacccgttacgaccagagggccctccgtcatgatcacctcccttaccggcaccatcctgcagcggcgtccgccctggctctggctcgatgtgcagggcgtcggctatgaactggagatgcccctgtccggtttttaccagatgcccgccgaaggcgcggcgctgaccgtccacacccacctcacgatccgcgaagacgcgcatctgctctatggtttcatgaccgtggcggaacgcgacatgtttcggctgctgatccgggtgaacggcatcggcggcaaggtggcgctggcgtgtctgtccggtttgcccgccgagcggctcagtcaggccgtggccgagggcaacacggcgcagctcaccgccatccctggaatcggcccgaaaaccgccgagcggctggtggtggaactgcgcgacaagatgggcggcatcgcgccggggccgatggggcgcggcggtgccggtgatccccgtcaggaagccattgcagcgctgctgactttaggttataagcctgcgcaggcgagccaggcgatagccggtctggcggacggactgggtctggaagacctcatccgtcagtcgctgcagaatttgtcacgtcactgattttttggaacccgccgctgcacggacggtcagagcaggatgatggatagaggccctctcaacccccaggaagcccacaatgatgcagtagaccatgccctgcgtccgcgccggctggcggagtacctcgggcaggccaaactgcgggagtcgctgggcctgtatatcgatgccgccaggggacgcagcgaggcgctggatcatgtgctgctcttcgggccgcccggactcggcaaaaccaccctggcccacatcatcgctcaggagatgggcgcgggcctcaaggtcacttccggcccggtgctcgacaagcccggcgacctggccgccatcctcaccaacctgcaaccccacgacgtactcttcgtcgacgagattcaccgtctcagcccggtggtggaagaaattctctaccccgcgctggaggactacgagctggacatcctcatcggcgaagggccggcggcgcgctccatcaaaatcagcctgccgcccttcaccctgatcggcgccaccacccgcgccggcctgctgacctcgccgctgcgcgaccgcttcggcatcagttttcacctggagttctacagcgacgccgagctg
>61	N operona: 34	first	AFE_0062	gene_poz=(601-1623)	ruvB	Holliday junction DNA helicase RuvB	identified by similarity to SP:Q51426; match to	/position=63480 - 65702 (64080 - 65102)	/lenght=2223 (1023)	/codons=741 (341)	/complement=false	GC-compoz=67.64418377321603%	/LCI1=1.4725490196078432	/LCI2=0.6810784313725494	p_i1=0.35721786421499135	p_i2=0.44104161672230063	/Tai=0.18723062115275424	/Tei=0.4969374550500706	/EEI=2.3725013177701264
atcctgcagcggcgtccgccctggctctggctcgatgtgcagggcgtcggctatgaactggagatgcccctgtccggtttttaccagatgcccgccgaaggcgcggcgctgaccgtccacacccacctcacgatccgcgaagacgcgcatctgctctatggtttcatgaccgtggcggaacgcgacatgtttcggctgctgatccgggtgaacggcatcggcggcaaggtggcgctggcgtgtctgtccggtttgcccgccgagcggctcagtcaggccgtggccgagggcaacacggcgcagctcaccgccatccctggaatcggcccgaaaaccgccgagcggctggtggtggaactgcgcgacaagatgggcggcatcgcgccggggccgatggggcgcggcggtgccggtgatccccgtcaggaagccattgcagcgctgctgactttaggttataagcctgcgcaggcgagccaggcgatagccggtctggcggacggactgggtctggaagacctcatccgtcagtcgctgcagaatttgtcacgtcactgattttttggaacccgccgctgcacggacggtcagagcaggatgatggatagaggccctctcaacccccaggaagcccacaatgatgcagtagaccatgccctgcgtccgcgccggctggcggagtacctcgggcaggccaaactgcgggagtcgctgggcctgtatatcgatgccgccaggggacgcagcgaggcgctggatcatgtgctgctcttcgggccgcccggactcggcaaaaccaccctggcccacatcatcgctcaggagatgggcgcgggcctcaaggtcacttccggcccggtgctcgacaagcccggcgacctggccgccatcctcaccaacctgcaaccccacgacgtactcttcgtcgacgagattcaccgtctcagcccggtggtggaagaaattctctaccccgcgctggaggactacgagctggacatcctcatcggcgaagggccggcggcgcgctccatcaaaatcagcctgccgcccttcaccctgatcggcgccaccacccgcgccggcctgctgacctcgccgctgcgcgaccgcttcggcatcagttttcacctggagttctacagcgacgccgagctgacccagatcgtcacccgctccgcccggattctcggcaccccccaggctttggaaggcgcgcaggaaatcgcccgacgcgcgcgcggcacgccgcgcatcgccaaccgcctgctgcgtcgggtgcgggactacgcccaggtacggggtaacggcgaaattgacatggcgacggcacaggcggccctgaccctcatggaggtggaccggcatggcttcgatggccaggatcgcaagttgctccaggccgtcatctcccgtttcgccggcggaccggtgggggtggagagtctggcggccgccatcggcgaggagcgcggcaccatcgaagatgtgctggagcccttcctgatccagcgcggttatctgatccgcacgccgcgcgggcgctgcgccaccgagctcagctatctggccctcggcctgcctgcgcccagggagccggggggagcgtccgatgcctgttgatgcctccgtcagccgcttccagatccgcgtttattatgaagatacggatcatggcggggtggtgtatcatgccaactatttacgtttcatggagcgcgcacgtaccgagatgctgcgcgaacggggttatgaactggatgtgctggagcaggatgccgggatcattttcgtggtgcgccgcgcccggctggatttccgcgcgccggcccgcttcaacgacctgctcctcgtggaaacccggatcgtgagcaagagccccgtgcgcatgggctttcagcaaatcgtttcggtgggggacagaacgctctgtagcggagaggtggaagtggtctgcctggatgccgccggttttcgtccccacgtcatccctgcagccttgttgcaggccatcccgctttctgttcagccgtgagaatttatggatccgcatagcatcgccaacaccgcgcagtccctctccctgggtcatctggtcatgaacgccagttgggtcgtgcagggcatcctcgccatactgatgatcgcgtccgtcatctcgtggaccatcatcttccagaagtgggccatttttgccgccgcccagcgtgccctggagcgatt
>62	N operona: 34	middle	AFE_0063	gene_poz=(601-1023)	ybgC	tol-pal system-associated acyl-CoA thioesterase	identified by match to protein family HMM PF03061;	/position=64492 - 66114 (65092 - 65514)	/lenght=1623 (423)	/codons=541 (141)	/complement=false	GC-compoz=59.57446808510638%	/LCI1=1.1	/LCI2=0.38904761904761914	p_i1=0.15638619808623339	p_i2=0.1430216318723912	/Tai=0.2867945297805041	/Tei=0.22871946868515208	/EEI=4.153728179341781
aagggccggcggcgcgctccatcaaaatcagcctgccgcccttcaccctgatcggcgccaccacccgcgccggcctgctgacctcgccgctgcgcgaccgcttcggcatcagttttcacctggagttctacagcgacgccgagctgacccagatcgtcacccgctccgcccggattctcggcaccccccaggctttggaaggcgcgcaggaaatcgcccgacgcgcgcgcggcacgccgcgcatcgccaaccgcctgctgcgtcgggtgcgggactacgcccaggtacggggtaacggcgaaattgacatggcgacggcacaggcggccctgaccctcatggaggtggaccggcatggcttcgatggccaggatcgcaagttgctccaggccgtcatctcccgtttcgccggcggaccggtgggggtggagagtctggcggccgccatcggcgaggagcgcggcaccatcgaagatgtgctggagcccttcctgatccagcgcggttatctgatccgcacgccgcgcgggcgctgcgccaccgagctcagctatctggccctcggcctgcctgcgcccagggagccggggggagcgtccgatgcctgttgatgcctccgtcagccgcttccagatccgcgtttattatgaagatacggatcatggcggggtggtgtatcatgccaactatttacgtttcatggagcgcgcacgtaccgagatgctgcgcgaacggggttatgaactggatgtgctggagcaggatgccgggatcattttcgtggtgcgccgcgcccggctggatttccgcgcgccggcccgcttcaacgacctgctcctcgtggaaacccggatcgtgagcaagagccccgtgcgcatgggctttcagcaaatcgtttcggtgggggacagaacgctctgtagcggagaggtggaagtggtctgcctggatgccgccggttttcgtccccacgtcatccctgcagccttgttgcaggccatcccgctttctgttcagccgtgagaatttatggatccgcatagcatcgccaacaccgcgcagtccctctccctgggtcatctggtcatgaacgccagttgggtcgtgcagggcatcctcgccatactgatgatcgcgtccgtcatctcgtggaccatcatcttccagaagtgggccatttttgccgccgcccagcgtgccctggagcgattcgagaagcgcttctggagcggtggcgagatgagccagatttaccagcacgtttccggtaacgccaacctggaaaccggggccggcagcatcttctgcgccggttatgaagaattccagcgtcagcgcaacaagattcgtcccagcgatgccctcgatgcagcgcggcgcgccatgcgggtggctcagatgcgcgaggtcgggcgcctggaaaacaatctcgcctttcttgcctccgtatcttccgtaagcccttttatcggccttttcggtaccgtctggggcatcatgaccgccttcatgaatatcggcatggcgggacaggccaccctggcgacggtggcgcctcccgtcgccgaagccctcatcgccaccgcggcgggtctgttcgccgcgatcccggcgaccgcagcc
>63	N operona: 34	middle	AFE_0064	gene_poz=(601-1302)	tolQ	TolQ protein	identified by similarity to SP:P05828; match to	/position=64921 - 66822 (65521 - 66222)	/lenght=1902 (702)	/codons=634 (234)	/complement=false	GC-compoz=60.96866096866097%	/LCI1=1.3848354792560802	/LCI2=0.6865522174535049	p_i1=0.30630751353198926	p_i2=0.4467012871474163	/Tai=0.2014381881769255	/Tei=0.5020311584326747	/EEI=2.6618628051422695
agagtctggcggccgccatcggcgaggagcgcggcaccatcgaagatgtgctggagcccttcctgatccagcgcggttatctgatccgcacgccgcgcgggcgctgcgccaccgagctcagctatctggccctcggcctgcctgcgcccagggagccggggggagcgtccgatgcctgttgatgcctccgtcagccgcttccagatccgcgtttattatgaagatacggatcatggcggggtggtgtatcatgccaactatttacgtttcatggagcgcgcacgtaccgagatgctgcgcgaacggggttatgaactggatgtgctggagcaggatgccgggatcattttcgtggtgcgccgcgcccggctggatttccgcgcgccggcccgcttcaacgacctgctcctcgtggaaacccggatcgtgagcaagagccccgtgcgcatgggctttcagcaaatcgtttcggtgggggacagaacgctctgtagcggagaggtggaagtggtctgcctggatgccgccggttttcgtccccacgtcatccctgcagccttgttgcaggccatcccgctttctgttcagccgtgagaatttatggatccgcatagcatcgccaacaccgcgcagtccctctccctgggtcatctggtcatgaacgccagttgggtcgtgcagggcatcctcgccatactgatgatcgcgtccgtcatctcgtggaccatcatcttccagaagtgggccatttttgccgccgcccagcgtgccctggagcgattcgagaagcgcttctggagcggtggcgagatgagccagatttaccagcacgtttccggtaacgccaacctggaaaccggggccggcagcatcttctgcgccggttatgaagaattccagcgtcagcgcaacaagattcgtcccagcgatgccctcgatgcagcgcggcgcgccatgcgggtggctcagatgcgcgaggtcgggcgcctggaaaacaatctcgcctttcttgcctccgtatcttccgtaagcccttttatcggccttttcggtaccgtctggggcatcatgaccgccttcatgaatatcggcatggcgggacaggccaccctggcgacggtggcgcctcccgtcgccgaagccctcatcgccaccgcggcgggtctgttcgccgcgatcccggcgaccgcagcctataaccgctatatccaccaactggacaagctcgacgcgcaatacgaagtcttcatggacgagttcaccaacatcctgcaccggcaggtgcccgagacgaaaccatgaagcgacggcgtctcatggcggagatgaacgtcgtcccctacatcgacgtgtctctcgtgctgctggtgattttcatgctctcggcgccattgctgacccagggcgtcaacgtcaatctgcccaagggcgtgaccaagccggtatcagacaaaatcccgccggtgctgatttcggtgacgcggcagggcgccatctcggtgcagtacaaggggcaccacagcgctgtcgccctggatgacctcgcgacggcggtggggcatatcgccgccgccagccacgatcaggtgcaggtgctggtgggcggtgacgcccatgtcgattacggcaaggtcatggcggtcatggcgcgtttgcaggaggcgggcatttcccatgtcggtctgctgacccgcccggagggacattgaaaaaacgcaagtcagcctggccgctggtgctggctatcgtgctcaacggcgcgatactgctggctctgttctggagctatcacatcaatgtgcccgaggccgggggtacccccatgcaggcgcaactgagcggcggcatgccggcggcgccggtacctcagcccgtgcccaaacccgcgccggtaccgcagcc
>64	N operona: 34	middle	AFE_0065	gene_poz=(601-1011)	tolR	TolR protein	identified by similarity to SP:P05829; match to	/position=65619 - 67229 (66219 - 66629)	/lenght=1611 (411)	/codons=537 (137)	/complement=false	GC-compoz=63.26034063260341%	/LCI1=1.3161764705882353	/LCI2=0.5541666666666667	p_i1=0.2674410103274108	p_i2=0.3067351262513154	/Tai=0.2130645861130207	/Tei=0.37606161362618384	/EEI=2.9351601752720837
gatgatcgcgtccgtcatctcgtggaccatcatcttccagaagtgggccatttttgccgccgcccagcgtgccctggagcgattcgagaagcgcttctggagcggtggcgagatgagccagatttaccagcacgtttccggtaacgccaacctggaaaccggggccggcagcatcttctgcgccggttatgaagaattccagcgtcagcgcaacaagattcgtcccagcgatgccctcgatgcagcgcggcgcgccatgcgggtggctcagatgcgcgaggtcgggcgcctggaaaacaatctcgcctttcttgcctccgtatcttccgtaagcccttttatcggccttttcggtaccgtctggggcatcatgaccgccttcatgaatatcggcatggcgggacaggccaccctggcgacggtggcgcctcccgtcgccgaagccctcatcgccaccgcggcgggtctgttcgccgcgatcccggcgaccgcagcctataaccgctatatccaccaactggacaagctcgacgcgcaatacgaagtcttcatggacgagttcaccaacatcctgcaccggcaggtgcccgagacgaaaccatgaagcgacggcgtctcatggcggagatgaacgtcgtcccctacatcgacgtgtctctcgtgctgctggtgattttcatgctctcggcgccattgctgacccagggcgtcaacgtcaatctgcccaagggcgtgaccaagccggtatcagacaaaatcccgccggtgctgatttcggtgacgcggcagggcgccatctcggtgcagtacaaggggcaccacagcgctgtcgccctggatgacctcgcgacggcggtggggcatatcgccgccgccagccacgatcaggtgcaggtgctggtgggcggtgacgcccatgtcgattacggcaaggtcatggcggtcatggcgcgtttgcaggaggcgggcatttcccatgtcggtctgctgacccgcccggagggacattgaaaaaacgcaagtcagcctggccgctggtgctggctatcgtgctcaacggcgcgatactgctggctctgttctggagctatcacatcaatgtgcccgaggccgggggtacccccatgcaggcgcaactgagcggcggcatgccggcggcgccggtacctcagcccgtgcccaaacccgcgccggtaccgcagccggcgcccgccccagtgccaaagccggcaccggtgccgaaacccaagccagccgctccgccgcagcccagcgccgcgcagattgccgcggaaaaagcggcgcaacaaaaggccgcagagcagaaggccgcacagatcaccgccgaaaaacacgccgccgaaaagcaggctgagaaactggccgcgcaacgggcggccgaaaaagccgccgcggaaaaggcggctgcacaaaaagctgctgcgcagaaagccgccgccgaaaaggccgccgccgaaaaacaggcggcgcaaaaagcggccgctgcacagcgcgcggcggagctgaagcggcaactcgcccggcagcaggcaaaggccgcggaagccgcgcgggccaaggcgctgcagcagcagatggaggccggggcca
>65	N operona: 34	middle	AFE_0066	gene_poz=(601-1554)	tolA	TolA protein	identified by similarity to GB:CAB50780.1; match to	/position=66026 - 68179 (66626 - 67579)	/lenght=2154 (954)	/codons=718 (318)	/complement=false	GC-compoz=63.83647798742138%	/LCI1=1.7812828601472135	/LCI2=1.271819137749737	p_i1=0.5348698633043578	p_i2=0.8628987275286406	/Tai=0.3022935446932784	/Tei=0.8766088547757765	/EEI=1.720036897551861
ccaccctggcgacggtggcgcctcccgtcgccgaagccctcatcgccaccgcggcgggtctgttcgccgcgatcccggcgaccgcagcctataaccgctatatccaccaactggacaagctcgacgcgcaatacgaagtcttcatggacgagttcaccaacatcctgcaccggcaggtgcccgagacgaaaccatgaagcgacggcgtctcatggcggagatgaacgtcgtcccctacatcgacgtgtctctcgtgctgctggtgattttcatgctctcggcgccattgctgacccagggcgtcaacgtcaatctgcccaagggcgtgaccaagccggtatcagacaaaatcccgccggtgctgatttcggtgacgcggcagggcgccatctcggtgcagtacaaggggcaccacagcgctgtcgccctggatgacctcgcgacggcggtggggcatatcgccgccgccagccacgatcaggtgcaggtgctggtgggcggtgacgcccatgtcgattacggcaaggtcatggcggtcatggcgcgtttgcaggaggcgggcatttcccatgtcggtctgctgacccgcccggagggacattgaaaaaacgcaagtcagcctggccgctggtgctggctatcgtgctcaacggcgcgatactgctggctctgttctggagctatcacatcaatgtgcccgaggccgggggtacccccatgcaggcgcaactgagcggcggcatgccggcggcgccggtacctcagcccgtgcccaaacccgcgccggtaccgcagccggcgcccgccccagtgccaaagccggcaccggtgccgaaacccaagccagccgctccgccgcagcccagcgccgcgcagattgccgcggaaaaagcggcgcaacaaaaggccgcagagcagaaggccgcacagatcaccgccgaaaaacacgccgccgaaaagcaggctgagaaactggccgcgcaacgggcggccgaaaaagccgccgcggaaaaggcggctgcacaaaaagctgctgcgcagaaagccgccgccgaaaaggccgccgccgaaaaacaggcggcgcaaaaagcggccgctgcacagcgcgcggcggagctgaagcggcaactcgcccggcagcaggcaaaggccgcggaagccgcgcgggccaaggcgctgcagcagcagatggaggccggggccaagctgcgggccgaggccaacatggccgcggcccgcgcccagcaggcggcggaaaatcagcgtatgctcgggatgttgatcaacacgatcaaaacgcgggtatcagagaagtggagtactaatttttctcccgccttgtcctgcgtattacaaatccatctcggacctcagggtcaactcctgggtgccccggtcgtagtgcgttccagcggtaatcccggcttcgaccggtctgtaatcgcagcagtggaagcagcagcgccattcgtaccacccatcgggctggcttacagcacctttaatcagccgataaaccttaaaatgaatgcggaggatctcaatcatggctaaacgcttttggaccctggccatttttctgctggcatgggccttcgttcttcccgcccaggcggcgctcacggtggagatcaccaagaatgtggcctcggcactgcctatcgccattccttcctttggtcccggcatagccgggcagccatccgttgccgaggtggtccgtaatgacctgcgccacagtgggttgttccgggtcatcgaccctgcgggctaccccgccgacccccgcgcccccggcggcgtgaaggccgcggactggacagcggtaggggccaccggcctggccgtgggttccgtggaaccgcggaacggcggctacgcggtcaacgtctacgtctacaatgtcagcacggggcaagaactcaccgcccaccgtttcacctgttcggccgccgagttgcatatgaccgcgcatcacgtcgcggatgtcatctaccaggcgttcaccggcaaacccggccccttcgccagtcggatcgcctatgtccggcagacgggtgcaaactacgaactgctggtggcagaatccgacggctggaatccgcaccccatcgtgcgcggccgcatgccggtattctcccccgtctggtcgcc
>66	N operona: 34	last	AFE_0067	gene_poz=(601-1869)	tolB	tol-pal system beta propeller repeat protein	identified by similarity to SP:P19935; match to	/position=66972 - 69440 (67572 - 68840)	/lenght=2469 (1269)	/codons=823 (423)	/complement=false	GC-compoz=64.85421591804571%	/LCI1=1.433649289099526	/LCI2=0.6239336492890994	p_i1=0.33452026646968536	p_i2=0.3810172440885164	/Tai=0.22807494456248756	/Tei=0.44291551967966475	/EEI=2.493341283872359
acgccgccgaaaagcaggctgagaaactggccgcgcaacgggcggccgaaaaagccgccgcggaaaaggcggctgcacaaaaagctgctgcgcagaaagccgccgccgaaaaggccgccgccgaaaaacaggcggcgcaaaaagcggccgctgcacagcgcgcggcggagctgaagcggcaactcgcccggcagcaggcaaaggccgcggaagccgcgcgggccaaggcgctgcagcagcagatggaggccggggccaagctgcgggccgaggccaacatggccgcggcccgcgcccagcaggcggcggaaaatcagcgtatgctcgggatgttgatcaacacgatcaaaacgcgggtatcagagaagtggagtactaatttttctcccgccttgtcctgcgtattacaaatccatctcggacctcagggtcaactcctgggtgccccggtcgtagtgcgttccagcggtaatcccggcttcgaccggtctgtaatcgcagcagtggaagcagcagcgccattcgtaccacccatcgggctggcttacagcacctttaatcagccgataaaccttaaaatgaatgcggaggatctcaatcatggctaaacgcttttggaccctggccatttttctgctggcatgggccttcgttcttcccgcccaggcggcgctcacggtggagatcaccaagaatgtggcctcggcactgcctatcgccattccttcctttggtcccggcatagccgggcagccatccgttgccgaggtggtccgtaatgacctgcgccacagtgggttgttccgggtcatcgaccctgcgggctaccccgccgacccccgcgcccccggcggcgtgaaggccgcggactggacagcggtaggggccaccggcctggccgtgggttccgtggaaccgcggaacggcggctacgcggtcaacgtctacgtctacaatgtcagcacggggcaagaactcaccgcccaccgtttcacctgttcggccgccgagttgcatatgaccgcgcatcacgtcgcggatgtcatctaccaggcgttcaccggcaaacccggccccttcgccagtcggatcgcctatgtccggcagacgggtgcaaactacgaactgctggtggcagaatccgacggctggaatccgcaccccatcgtgcgcggccgcatgccggtattctcccccgtctggtcgccggataaccggcgtctggcctatgtcacctacgccaacgcccgcgccgtgatctatgtccaggatctggctaccggacagcgtcagtccatcgcccccggtggcgagatcgtcagtgctccggccttctcgcccaacgggacggaactggcctatgcccgctcctccggtggccacaccgagctttacgtggcgaacctgcagaccgggcagcgccggcaattgacccatgatgacgccatcaacacctctcccacctggtcgccggacggcagtcggatcattttcgtctctgatcgtgccggtggcccgcaaatctacgcgatgaacgcgagcggcggtgcggcgcatcgtctgagctacgacggcagctacaatgccagcccggtctattcgcccgcgggcaacgcgattgctttcattcatcgcaccaacggcgtctatgccctcgcggtgatgaacccggacggcagcggcgtgcgcgtgctggatgcccagggcaattgcgatcatccgagcttcgccggcaacggccagatgatcctctacggcactcagcgcggcgggcgcaaggtgctggccgaggtcagcctggacggcaagaccatggccattctgcacagcaacgcgggagaagacagccaaccggcctggtcccattaaacggagccggtgatggagcgcggttccggctggagccgcgctcaggaatcctgataaggcgtggggtcggcgatgccggcctgacggaatccttcccggcgcaggcggcaactgtcacagcgaccacaggaccggccttcggcatccaactgatagcaagagcgggtcattccgtaatccacacccaaacggctgccgagacgaataatctcgctcttgttgagaaactgcagcggcgcatggatacgtggcccgcgggcttcatcgccgaggcgggtggccacctgcgccagggcctcaaaagcctggacgaactccgcccggcagtcgggataaccgctgtaatcctgactgttcacccccaggaagatatccctggcgcccagcacctccgccagcgccagggccagcgacagaaagacggtattgcgcgcgggcacataggtgatggggatgcccggcgccaggccggtctcgggaatgctgagttgcggatcggtcagcgctgagccgccaaaggccgccagatcgatacgcagcacccggtggctggccgcccccatggactgcgccagcagcgccgcatagcgcagctcttcc
>67	N operona: 35	first	AFE_0068	gene_poz=(601-1290)	-	exsB protein	identified by match to protein family HMM PF06508;	/position=68282 - 70171 (68882 - 69571)	/lenght=1890 (690)	/codons=630 (230)	/complement=true	GC-compoz=65.21739130434783%	/LCI1=1.3901018922852983	/LCI2=0.7106259097525474	p_i1=0.3093323106775552	p_i2=0.471347534572717	/Tai=0.2425698528935255	/Tei=0.5242127811154453	/EEI=2.6427125590030167
ggaaacccgcagcgtcgggcgtccggcgacctttgtgcgtctcacgggctgccctttgcgttgccgttactgcgataccgcctatgcgtttcatggcggcgagtggcggcggatccccgagattctggaacaggtgcgcgcggggggaaaccggctggtggtggtgacgggtggcgaaccattggcacaggccgatgtgttgccgctgatgacgcagctttgcgatgcgggccatgaagtctttctggaaaccagcggcgccctttcactggcgggggtggatacccgggtggtgaaggtgctcgacctcaaaagccccgattccggggagtgcgaacgcaatctctgggaaaacctgcccttactcaacccgcaggaccagattaaatttgtgctgtgcagccgtgccgattacgactgggccaaggaggtgctcgctcgggaggcattggccgaacgctgcgaaatactcttttctcccagccatggcacgctcgccctgcgcgatctcgccgaatggatgctcgccgaccatttgccggtacgcctgcagattcagttgcacaaactgatctggggcgacctgcccggacactgaccatgccgacgcccgccacacccgccattgtactgctctccggcggactggattccgccaccgtgctggcgctcatgcgccgggacggctttgcggtccacgccctctcttttgactacgggcagcggcataaggaagagctgcgctatgcggcgctgctggcgcagtccatgggggcggccagccaccgggtgctgcgtatcgatctggcggcctttggcggctcagcgctgaccgatccgcaactcagcattcccgagaccggcctggcgccgggcatccccatcacctatgtgcccgcgcgcaataccgtctttctgtcgctggccctggcgctggcggaggtgctgggcgccagggatatcttcctgggggtgaacagtcaggattacagcggttatcccgactgccgggcggagttcgtccaggcttttgaggccctggcgcaggtggccacccgcctcggcgatgaagcccgcgggccacgtatccatgcgccgctgcagtttctcaacaagagcgagattattcgtctcggcagccgtttgggtgtggattacggaatgacccgctcttgctatcagttggatgccgaaggccggtcctgtggtcgctgtgacagttgccgcctgcgccgggaaggattccgtcaggccggcatcgccgaccccacgccttatcaggattcctgagcgcggctccagccggaaccgcgctccatcaccggctccgtttaatgggaccaggccggttggctgtcttctcccgcgttgctgtgcagaatggccatggtcttgccgtccaggctgacctcggccagcaccttgcgcccgccgcgctgagtgccgtagaggatcatctggccgttgccggcgaagctcggatgatcgcaattgccctgggcatccagcacgcgcacgccgctgccgtccgggttcatcaccgcgagggcatagacgccgttggtgcgatgaatgaaagcaatcgcgttgcccgcgggcgaatagaccgggctggcattgtagctgccgtcgtagctcagacgatgcgccgcaccgccgctcgcgttcatcgcgtagatttgcgggccaccggcacgatcagagacgaaaatgatccgactgccgtccggcgaccaggtgggagaggtgttgatggcgtcatcatgggtcaattgccggcgctgcccggtctgcaggttcgccacgtaaagctcggtgtggccaccggaggagcgggcataggccagttccgtcccgttgggcgagaaggccggagcactgacgatctcg
>68	N operona: 35	middle	AFE_0069	gene_poz=(601-1245)	-	radical SAM domain protein	identified by match to protein family HMM PF04055	/position=68974 - 70818 (69574 - 70218)	/lenght=1845 (645)	/codons=615 (215)	/complement=true	GC-compoz=62.01550387596899%	/LCI1=1.1557632398753894	/LCI2=0.3468847352024921	p_i1=0.1828940679904493	p_i2=0.10808900329706934	/Tai=0.2841631733067441	/Tei=0.19728010296736243	/EEI=3.77922291881563
gcgcgacctgcgcggcgaactcgacaccaaaactcacgccctacaaacccagcagcagtctacggcggctcaggtacaggccctgaccgcgcagcttacggggggcacggcggcaaccgccagcaccagcagcgcgctgggcagcggtgtcgccatcatcagtccggccgcggccgtcgcctccgcggcgagcaatacctccgcgcctgcggttcagggtctggggcaagccgattatcaacgggctttcgatctgctgcggcagggcaagtacggatcggccgtcaccggattgcagggcttcattcagaaatacccgcagagcagtctggtgcccgacgcctactactggctagggcaagcgcagtacgtgctgggccagaacgatgccgccctgaagagcctccatgtcgtggaggcgcagttctcccagagcagtaaggcgccggaggccatgctgcggatggcggaaatctatcaggccatcggccagtccggcaaagcccgcaccgttctcagcaaaatcatcagccagtatccgagcacaccgtcggctcagaaggccgaggcgcagttacaggcgttgtccgccggaaagtgatggaggggcggctccgcatcacggaaatcttccacagcctgcaaggggaaacccgcagcgtcgggcgtccggcgacctttgtgcgtctcacgggctgccctttgcgttgccgttactgcgataccgcctatgcgtttcatggcggcgagtggcggcggatccccgagattctggaacaggtgcgcgcggggggaaaccggctggtggtggtgacgggtggcgaaccattggcacaggccgatgtgttgccgctgatgacgcagctttgcgatgcgggccatgaagtctttctggaaaccagcggcgccctttcactggcgggggtggatacccgggtggtgaaggtgctcgacctcaaaagccccgattccggggagtgcgaacgcaatctctgggaaaacctgcccttactcaacccgcaggaccagattaaatttgtgctgtgcagccgtgccgattacgactgggccaaggaggtgctcgctcgggaggcattggccgaacgctgcgaaatactcttttctcccagccatggcacgctcgccctgcgcgatctcgccgaatggatgctcgccgaccatttgccggtacgcctgcagattcagttgcacaaactgatctggggcgacctgcccggacactgaccatgccgacgcccgccacacccgccattgtactgctctccggcggactggattccgccaccgtgctggcgctcatgcgccgggacggctttgcggtccacgccctctcttttgactacgggcagcggcataaggaagagctgcgctatgcggcgctgctggcgcagtccatgggggcggccagccaccgggtgctgcgtatcgatctggcggcctttggcggctcagcgctgaccgatccgcaactcagcattcccgagaccggcctggcgccgggcatccccatcacctatgtgcccgcgcgcaataccgtctttctgtcgctggccctggcgctggcggaggtgctgggcgccagggatatcttcctgggggtgaacagtcaggattacagcggttatcccgactgccgggcggagttcgtccaggcttttgaggccctggcgcaggtggccacccgcctcggcgatgaagcccgcgggccacgtatccatgcgccgctgcagtttctcaacaagagcgagattattcgtctcggcagccgtttgggtgtggattacggaatgacccgctcttgctatcagttggatgccgaaggcc
>69	N operona: 35	middle	AFE_0070	gene_poz=(601-1419)	-	conserved hypothetical protein	identified by similarity to GB:AAM86603.1; match to	/position=69618 - 71636 (70218 - 71036)	/lenght=2019 (819)	/codons=673 (273)	/complement=true	GC-compoz=63.369963369963365%	/LCI1=1.3137254901960784	/LCI2=0.6523284313725484	p_i1=0.26607639698232377	p_i2=0.4110287785211897	/Tai=0.29215171869767553	/Tei=0.4699259006690707	/EEI=2.9457791874588604
tatgcgttctgattttctgaaggtggtggttgccgcggctggagcgctggtgctggcgggctgtgcgcacaatgtggggagcggggcgcccacgacggctggcgcggtggcgccagccaactcggcggccacggctggtcttgccggtgagggcatcaatggccagaatctcaatgccaacggacccatcggaggtggcagcagcggcctgagtgcggctgaactggccgctttgccccagaacttgcgggtacatttcgcattcaacagcggtgccatggatgcacaggcgcaacagatcgccgcccagaacgcgcagttcatggtggcccatccccatgtccaggtgcgcctggaggggaataccgatgatcgcggcacccaggagtacaacctggccctcggtgaacagcgcgccgagacggtgaagcagttcctgcagtcccagggcgtcagcgcggcacggatcagcaccgtgagtttcggcaaggacaatcccttgtgtaccaccaacgactccgcctgctgggccagaaaccgccgcgtggacttcgtttatagcggtggctataacggctgaacaccaaggagcgcatgctgatgaaacgctggcatctttatcccgtcctttccttactatgcctgagtcccttcgcacaggccgagtcaaccggcgagaaagtgctgcagttgcaacagcagatggcggtcatgcagggcgaactgagcagtctggtggcggttcaacaggccaacaagggtagccagagcgcgctggccgacctgctcgggcgcacccagcatctggagcaggaagtgcgcgacctgcgcggcgaactcgacaccaaaactcacgccctacaaacccagcagcagtctacggcggctcaggtacaggccctgaccgcgcagcttacggggggcacggcggcaaccgccagcaccagcagcgcgctgggcagcggtgtcgccatcatcagtccggccgcggccgtcgcctccgcggcgagcaatacctccgcgcctgcggttcagggtctggggcaagccgattatcaacgggctttcgatctgctgcggcagggcaagtacggatcggccgtcaccggattgcagggcttcattcagaaatacccgcagagcagtctggtgcccgacgcctactactggctagggcaagcgcagtacgtgctgggccagaacgatgccgccctgaagagcctccatgtcgtggaggcgcagttctcccagagcagtaaggcgccggaggccatgctgcggatggcggaaatctatcaggccatcggccagtccggcaaagcccgcaccgttctcagcaaaatcatcagccagtatccgagcacaccgtcggctcagaaggccgaggcgcagttacaggcgttgtccgccggaaagtgatggaggggcggctccgcatcacggaaatcttccacagcctgcaaggggaaacccgcagcgtcgggcgtccggcgacctttgtgcgtctcacgggctgccctttgcgttgccgttactgcgataccgcctatgcgtttcatggcggcgagtggcggcggatccccgagattctggaacaggtgcgcgcggggggaaaccggctggtggtggtgacgggtggcgaaccattggcacaggccgatgtgttgccgctgatgacgcagctttgcgatgcgggccatgaagtctttctggaaaccagcggcgccctttcactggcgggggtggatacccgggtggtgaaggtgctcgacctcaaaagccccgattccggggagtgcgaacgcaatctctgggaaaacctgcccttactcaacccgcaggaccagattaaatttgtgctgtgcagccgtgccgattacgactgggccaaggaggtgctcgctcgggaggcattggccgaacgctgcgaaatactcttttctcccagccatggcacgctcgccctgcgcgatctcgccgaatggatgctcgccgaccatttgccggtacgcctgcaga
>70	N operona: 35	last	AFE_0071	gene_poz=(601-1179)	-	peptidoglycan-associated lipoprotein, putative	identified by similarity to SP:P07176; match to	/position=70457 - 72235 (71057 - 71635)	/lenght=1779 (579)	/codons=593 (193)	/complement=true	GC-compoz=63.903281519861835%	/LCI1=1.4461805555555556	/LCI2=0.7776041666666665	p_i1=0.3418161780630172	p_i2=0.5373644668537054	/Tai=0.26251109597920774	/Tei=0.5836280201683349	/EEI=2.4531776681796345
catcatttgtcatccctcttgcagatcgtcaaagcaatgccagaatcgactggatgtgaagtgcctcaaatctcgcgtgccgtgccgctgcggtactcggcgagcgcctcggtcgccaatgcgtccagtttacctgtcgtcgcatcggcctcaatctgagtatcccaggcagcggcgtcaaattcagcgaaccagcgtcggaatgctgcgaggtcggcagggggcaagctctgaacggctttttcaaccatctccaccgtagtcatggcacgattcctcagggaaaaaacataaagatacaagcatcttgctttcttggctacctgggagggagagaaaggcctgacgcgcttcgagagtacccgccaggacggagatcagggcgatgagcgggacgatggcggcgagccagggaaatggccttacagaaggtaggacatttagcgttttatgatcaagaccacacttctgctgcgcaccgtcaaagtggtcttgcggcgagagggggcctactgagagcaccgcgccaagtcgccgcattgctattgcctctggctacgggctacaattcctccaaatttttcgctgggggttgaagatatgcgttctgattttctgaaggtggtggttgccgcggctggagcgctggtgctggcgggctgtgcgcacaatgtggggagcggggcgcccacgacggctggcgcggtggcgccagccaactcggcggccacggctggtcttgccggtgagggcatcaatggccagaatctcaatgccaacggacccatcggaggtggcagcagcggcctgagtgcggctgaactggccgctttgccccagaacttgcgggtacatttcgcattcaacagcggtgccatggatgcacaggcgcaacagatcgccgcccagaacgcgcagttcatggtggcccatccccatgtccaggtgcgcctggaggggaataccgatgatcgcggcacccaggagtacaacctggccctcggtgaacagcgcgccgagacggtgaagcagttcctgcagtcccagggcgtcagcgcggcacggatcagcaccgtgagtttcggcaaggacaatcccttgtgtaccaccaacgactccgcctgctgggccagaaaccgccgcgtggacttcgtttatagcggtggctataacggctgaacaccaaggagcgcatgctgatgaaacgctggcatctttatcccgtcctttccttactatgcctgagtcccttcgcacaggccgagtcaaccggcgagaaagtgctgcagttgcaacagcagatggcggtcatgcagggcgaactgagcagtctggtggcggttcaacaggccaacaagggtagccagagcgcgctggccgacctgctcgggcgcacccagcatctggagcaggaagtgcgcgacctgcgcggcgaactcgacaccaaaactcacgccctacaaacccagcagcagtctacggcggctcaggtacaggccctgaccgcgcagcttacggggggcacggcggcaaccgccagcaccagcagcgcgctgggcagcggtgtcgccatcatcagtccggccgcggccgtcgcctccgcggcgagcaatacctccgcgcctgcggttcagggtctggggcaagccgattatcaacgggctttcgatctgctgcggcagggcaagtacggatcggccgtcaccggattgcagggcttcattcagaaatacccgcagagcagtctggtgcccgacgcctactactggctagggcaag
>71	N operona: 36	first-last	AFE_0072	gene_poz=(601-801)	-	conserved hypothetical protein	identified by similarity to PIR:S76075	/position=71370 - 72770 (71970 - 72170)	/lenght=1401 (201)	/codons=467 (67)	/complement=false	GC-compoz=60.19900497512438%	/LCI1=0.8636363636363636	/LCI2=0.26515151515151525	p_i1=0.06663765930290955	p_i2=0.05326629094757801	/Tai=0.3564458313551375	/Tei=0.1479396618528202	/EEI=6.251019956554748
ttgaatgcgaaatgtacccgcaagttctggggcaaagcggccagttcagccgcactcaggccgctgctgccacctccgatgggtccgttggcattgagattctggccattgatgccctcaccggcaagaccagccgtggccgccgagttggctggcgccaccgcgccagccgtcgtgggcgccccgctccccacattgtgcgcacagcccgccagcaccagcgctccagccgcggcaaccaccaccttcagaaaatcagaacgcatatcttcaacccccagcgaaaaatttggaggaattgtagcccgtagccagaggcaatagcaatgcggcgacttggcgcggtgctctcagtaggccccctctcgccgcaagaccactttgacggtgcgcagcagaagtgtggtcttgatcataaaacgctaaatgtcctaccttctgtaaggccatttccctggctcgccgccatcgtcccgctcatcgccctgatctccgtcctggcgggtactctcgaagcgcgtcaggcctttctctccctcccaggtagccaagaaagcaagatgcttgtatctttatgttttttccctgaggaatcgtgccatgactacggtggagatggttgaaaaagccgttcagagcttgccccctgccgacctcgcagcattccgacgctggttcgctgaatttgacgccgctgcctgggatactcagattgaggccgatgcgacgacaggtaaactggacgcattggcgaccgaggcgctcgccgagtaccgcagcggcacggcacgcgagatttgaggcacttcacatccagtcgattctggcattgctttgacgatctgcaagagggatgacaaatgatgcgccgcaagtggcgacactctcaataagccccctcccgccgcaagaccaccttcaccgtcaggagcaggatgacgatgtcgtaccagagcgtccagttcttgatataccaggcatcgaggtaggcgcgttcgtcaaaggtggtctcggaacggccgctgacctgccacaaaccggtaatacccggataaaccatatgatacaggcagatattgtcgccgtaacggtcaagctcccgagccaataatgggcgcgggcccaccagactcatgtcgccacgcaacacattgaacaactggggcaactcatccaggctgccacgccgcagaaacttcccgatccgggtcacccggggatcgttgcgcagcttgaaatttctttcgtactcggcggccagttcggggtgactatgcaggtattgtttcaggcggtcctccgcatccatcaccatgctgcggaatttcaggcaaccaaaggtgccaccccctcgtcccacacgctcctggataaaaaataccggcccgccatcctccctgc
>72	N operona: 37	first-last	AFE_0073	gene_poz=(601-2067)	-	undecaprenyl-phosphate	identified by similarity to SP:P26406; match to	/position=71656 - 74322 (72256 - 73722)	/lenght=2667 (1467)	/codons=889 (489)	/complement=true	GC-compoz=61.28152692569871%	/LCI1=1.1229508196721312	/LCI2=0.37978142076502724	p_i1=0.16708316368508716	p_i2=0.13501026217578257	/Tai=0.29264795144724876	/Tei=0.22150923595820432	/EEI=3.9940114221441028
gctggatgaccccctgcagatactgctgcgcctcttgtggtgagcgcccccgggcctccagggtcaggatggagccgtcggccttgtccggcgtcacggcgtacagcttgggcatctgcttttgtgcctcctcggtattgaccggggtgtattggttcatcagccggctggccaactgcaggccgttgtccaccggctgcccggcgaccttgccgatctgcaccacggccgtgctctcatagatcgtgggcgccagactcacgtaggcggccgccagccccaaacagaccaccgtgctgagaaataccagccatttgcgtttggcgatgatctcccacaggtcgcgcaggctgatctcgtcctcggaaatggtataagcggcatttgcgcgttggggctgtccggctccggcgttatcttctatcggcatgcggtatcctctgacaaattcgtacagccgctgagtgtagcagctaaacgtccaagcttgtaccggttggccctgcgcggcttgacgcgcaggtactttcccaagtctaatttcggcgtcatgatgtggagcgacggagtggcgaatgggcagttctgatcggtgaactcgtgaaatcggcggcaacgggccgtacctgtttgcgtggaccgcaatgggtgccttatgcgctggtgctgggcgatgtgctggcgcttttggccgccttttatcttggccgcctttcccacgccttctattaccacctgagtcccggctgggtgctgctctactggtgggggagccttgcgcaagtcaatgtgcttctgttcctgttgctgatggctctgggcattaccgccttcgccgtcaaggggcattatgcccggcgcaaggctttttgggacgaggctggtgaagtgctgggcgtgttcacgctcttgctggcattgaatgccaccattgccttttccggcaaatggcctctgtcacggctatggcttttttccacctgggtgctggcgctggtgctgttgcccctggcccgatggctggtacaccatatcttgcagcgcctgggcgtgtggatgcggcccgtggtggtcgttggctgcggacggaacgccgccgaggccatccgcgccctggacagcgaacccatgctgggctatgccgtacaacgggtgctgacgccgggggggtgcgatccggcttctggcgaacttcccacccaggcgcccatggaagctctgggagacgatccgttggctaccctggcccgtctgggcaaaccccatgtcgtgctggccctggacatggatcagtgggacgcgcaggaaaaactggtgcgctccctggggctcagctaccccaaccttaccgtggtgccgcccttgcgcggtctgcctctgtttggcatggaggccatgcatttttttggccacgaggtgctgatgctgcgggtgcgggacaacctggcccggccgggtccgcgcatcgccaaacgcctttttgacctgctggccgcgtcgttgctcgtcgttctgctgtcgccgctgctcctctacgtcgcctggcgtatacgcagggaggatggcgggccggtattttttatccaggagcgtgtgggacgagggggtggcacctttggttgcctgaaattccgcagcatggtgatggatgcggaggaccgcctgaaacaatacctgcatagtcaccccgaactggccgccgagtacgaaagaaatttcaagctgcgcaacgatccccgggtgacccggatcgggaagtttctgcggcgtggcagcctggatgagttgccccagttgttcaatgtgttgcgtggcgacatgagtctggtgggcccgcgcccattattggctcgggagcttgaccgttacggcgacaatatctgcctgtatcatatggtttatccgggtattaccggtttgtggcaggtcagcggccgttccgagaccacctttgacgaacgcgcctacctcgatgcctggtatatcaagaactggacgctctggtacgacatcgtcatcctgctcctgacggtgaaggtggtcttgcggcgggagggggcttattgagagtgtcgccacttgcggcgcatcatttgtcatccctcttgcagatcgtcaaagcaatgccagaatcgactggatgtgaagtgcctcaaatctcgcgtgccgtgccgctgcggtactcggcgagcgcctcggtcgccaatgcgtccagtttacctgtcgtcgcatcggcctcaatctgagtatcccaggcagcggcgtcaaattcagcgaaccagcgtcggaatgctgcgaggtcggcagggggcaagctctgaacggctttttcaaccatctccaccgtagtcatggcacgattcctcagggaaaaaacataaagatacaagcatcttgctttcttggctacctgggagggagagaaaggcctgacgcgcttcgagagtacccgccaggacggagatcagggcgatgagcgggacgatggcggcgagccagggaaatggccttacagaaggtaggacatttagcgttttatgatcaagaccacacttctgctgcgcaccgtcaaagtggtcttgcggcgagagggggcctactgagagcaccgcgccaagtcgccgcattgctattgcctctggctacgggctacaattcctccaaatt
>73	N operona: 38	first-last	AFE_0074	gene_poz=(601-1611)	-	chain length determinant family protein	identified by match to protein family HMM PF02706	/position=73107 - 75317 (73707 - 74717)	/lenght=2211 (1011)	/codons=737 (337)	/complement=false	GC-compoz=60.33630069238378%	/LCI1=1.185515873015873	/LCI2=0.4068452380952379	p_i1=0.1977228078723731	p_i2=0.158886947498769	/Tai=0.35328979932142346	/Tei=0.2429982527488921	/EEI=3.5977625604347265
cttccatgggcgcctgggtgggaagttcgccagaagccggatcgcacccccccggcgtcagcacccgttgtacggcatagcccagcatgggttcgctgtccagggcgcggatggcctcggcggcgttccgtccgcagccaacgaccaccacgggccgcatccacacgcccaggcgctgcaagatatggtgtaccagccatcgggccaggggcaacagcaccagcgccagcacccaggtggaaaaaagccatagccgtgacagaggccatttgccggaaaaggcaatggtggcattcaatgccagcaagagcgtgaacacgcccagcacttcaccagcctcgtcccaaaaagccttgcgccgggcataatgccccttgacggcgaaggcggtaatgcccagagccatcagcaacaggaacagaagcacattgacttgcgcaaggctcccccaccagtagagcagcacccagccgggactcaggtggtaatagaaggcgtgggaaaggcggccaagataaaaggcggccaaaagcgccagcacatcgcccagcaccagcgcataaggcacccattgcggtccacgcaaacaggtacggcccgttgccgccgatttcacgagttcaccgatcagaactgcccattcgccactccgtcgctccacatcatgacgccgaaattagacttgggaaagtacctgcgcgtcaagccgcgcagggccaaccggtacaagcttggacgtttagctgctacactcagcggctgtacgaatttgtcagaggataccgcatgccgatagaagataacgccggagccggacagccccaacgcgcaaatgccgcttataccatttccgaggacgagatcagcctgcgcgacctgtgggagatcatcgccaaacgcaaatggctggtatttctcagcacggtggtctgtttggggctggcggccgcctacgtgagtctggcgcccacgatctatgagagcacggccgtggtgcagatcggcaaggtcgccgggcagccggtggacaacggcctgcagttggccagccggctgatgaaccaatacaccccggtcaataccgaggaggcacaaaagcagatgcccaagctgtacgccgtgacgccggacaaggccgacggctccatcctgaccctggaggcccgggggcgctcaccacaagaggcgcagcagtatctgcagggggtcatccagcgactgctggcggaggatcaacaacgctatcagcagatcgtggggacccgccaggcgcaattgacacggttgcaggcgcagtatcagcgtatgcgcacctccctgaacgccaaaagtggtaaagggcaggccgattcgacgtcgactttgctgttgctggagcagtctcggcgcaccgacgcgcttaccaatatacaggcagccatcgccaatatggaaaacgcactggcacccaataacaccagtcccacggtgcaaaccctgtcaccccgttatgaccccatccccgtcgcgcccaaacgcgggctgattctggtgctggccggtctgggtggcctgatgctgggcgtgtttctggcgctcctgcaaaacgcattccgcaaacagcaggcgtaacggcccggcagatgccaaggctgtacgccttgacgccacccaccggaccccctacgctacccatacgttcaccgcatgaacaagactatgctcgacgacgccacacgctaccatttactcaagctcctcacggagcaccccgagagcacccagcgcgagttggccgccgccatgggcgtgagcttgggtaagaccaattattgtctcaaggctcttgtggataagggcttggtcaagatgggaaattttcgtagcaacccgaacaaggacgtctacgcctacctgctgacgccagaaggcatccaggaaaaagcccgggtcaccgtccgcttcctgcaccggaaaatggcggaatacgacactctccaggcggagatcgccgccctgcgccgggaagtggacggcctcagcgcatccggcctcgatgccgggaggggggcggcatgaccgccgccgagcgcctcgcgcgctacgaacgccccttcgccgccatccctctttccctcgccgggctgtgggtggattgaacccatgcgcctcagccccgaacaaatcgcccagatccgccagggtgcggcggaaagttttggccccaaagca
>74	N operona: 39	first-last	AFE_0075	gene_poz=(601-960)	-	conserved hypothetical protein	identified by similarity to GB:AAN48775.1; match to	/position=74205 - 75764 (74805 - 75164)	/lenght=1560 (360)	/codons=520 (120)	/complement=false	GC-compoz=61.111111111111114%	/LCI1=1.5434173669467788	/LCI2=0.7400560224089635	p_i1=0.3987698936958956	p_i2=0.5008598751580813	/Tai=0.2703895157310644	/Tei=0.5507738876422732	/EEI=2.1791576870600897
cagatgcccaagctgtacgccgtgacgccggacaaggccgacggctccatcctgaccctggaggcccgggggcgctcaccacaagaggcgcagcagtatctgcagggggtcatccagcgactgctggcggaggatcaacaacgctatcagcagatcgtggggacccgccaggcgcaattgacacggttgcaggcgcagtatcagcgtatgcgcacctccctgaacgccaaaagtggtaaagggcaggccgattcgacgtcgactttgctgttgctggagcagtctcggcgcaccgacgcgcttaccaatatacaggcagccatcgccaatatggaaaacgcactggcacccaataacaccagtcccacggtgcaaaccctgtcaccccgttatgaccccatccccgtcgcgcccaaacgcgggctgattctggtgctggccggtctgggtggcctgatgctgggcgtgtttctggcgctcctgcaaaacgcattccgcaaacagcaggcgtaacggcccggcagatgccaaggctgtacgccttgacgccacccaccggaccccctacgctacccatacgttcaccgcatgaacaagactatgctcgacgacgccacacgctaccatttactcaagctcctcacggagcaccccgagagcacccagcgcgagttggccgccgccatgggcgtgagcttgggtaagaccaattattgtctcaaggctcttgtggataagggcttggtcaagatgggaaattttcgtagcaacccgaacaaggacgtctacgcctacctgctgacgccagaaggcatccaggaaaaagcccgggtcaccgtccgcttcctgcaccggaaaatggcggaatacgacactctccaggcggagatcgccgccctgcgccgggaagtggacggcctcagcgcatccggcctcgatgccgggaggggggcggcatgaccgccgccgagcgcctcgcgcgctacgaacgccccttcgccgccatccctctttccctcgccgggctgtgggtggattgaacccatgcgcctcagccccgaacaaatcgcccagatccgccagggtgcggcggaaagttttggccccaaagcaggcaacccaggtggccatggcacggcaaagcccctgacatgaccgccccccacccccgtatcgcccgctccaccctcatcaatctggtgggcgctgccatacctgccgctctgctgttaatcactgtacccatctatcttcacctcataggtgaagcccgctacggcgtccttgccatagtctggctgctgcttggctactttggggtatttgattttggattcgggcgggcagtcgccaaccgcatcgccgccctccacgacgctacggccgaagagcgacagggtattttttggaccggattagcgatcagtgccgttaccggcctcattggcggagccattctctatctgcttggggattggctgtttgctcatgttttccacatctccggctctttgcgaatcgaagcggaaaatgcaatgccgtggttggcacttgcgttgc
>75	N operona: 40	first	AFE_0076	gene_poz=(601-2100)	-	polysaccharide biosynthesis protein	identified by similarity to SP:P37781; match to	/position=74756 - 77455 (75356 - 76855)	/lenght=2700 (1500)	/codons=900 (500)	/complement=false	GC-compoz=56.333333333333336%	/LCI1=0.9986639946559787	/LCI2=0.3642618570474281	p_i1=0.11310121953242891	p_i2=0.12200269950627879	/Tai=0.4901557974195021	/Tei=0.20980242955565093	/EEI=4.955620005028142
cccaccggaccccctacgctacccatacgttcaccgcatgaacaagactatgctcgacgacgccacacgctaccatttactcaagctcctcacggagcaccccgagagcacccagcgcgagttggccgccgccatgggcgtgagcttgggtaagaccaattattgtctcaaggctcttgtggataagggcttggtcaagatgggaaattttcgtagcaacccgaacaaggacgtctacgcctacctgctgacgccagaaggcatccaggaaaaagcccgggtcaccgtccgcttcctgcaccggaaaatggcggaatacgacactctccaggcggagatcgccgccctgcgccgggaagtggacggcctcagcgcatccggcctcgatgccgggaggggggcggcatgaccgccgccgagcgcctcgcgcgctacgaacgccccttcgccgccatccctctttccctcgccgggctgtgggtggattgaacccatgcgcctcagccccgaacaaatcgcccagatccgccagggtgcggcggaaagttttggccccaaagcaggcaacccaggtggccatggcacggcaaagcccctgacatgaccgccccccacccccgtatcgcccgctccaccctcatcaatctggtgggcgctgccatacctgccgctctgctgttaatcactgtacccatctatcttcacctcataggtgaagcccgctacggcgtccttgccatagtctggctgctgcttggctactttggggtatttgattttggattcgggcgggcagtcgccaaccgcatcgccgccctccacgacgctacggccgaagagcgacagggtattttttggaccggattagcgatcagtgccgttaccggcctcattggcggagccattctctatctgcttggggattggctgtttgctcatgttttccacatctccggctctttgcgaatcgaagcggaaaatgcaatgccgtggttggcacttgcgttgccactagccattattatctcgctgctggcaggcgccctggaagggcgacaagcctttctcgcgcttaatggagcacaaatttttggtacggtgctctatcagcttttcccgttagttgtagcctatgcgggatggataacgctaccttatttgatatcggccgccattgtcggacggctattgagcgtcctattacttttcgctcttagctatcgccatgtacccctgtcgccacgcccccgctttgccctccatcaggtgaaatccttgctgcactacggcggctggatcacggtcaccgggctggtcggccccctgttgaccgtttttgaccgcttcctcattggcgccaaggtgggcatggtggcagtcaccgcttacactgtgccttataaccttgtcatgcggctctccattcttcctggcagcctacaaactgcattgttccccagatttgccatggtggaccccaccgaggcaaaggtgctggcggcgcgtgccatattatccataggggctatcatgaccccgatagtggtgatagggttgctgctcatcaaaccctttctgatcctttgggtgggcgcagcgctggcggaaaaaaccgccccggtcggacaaatactactcgtcgggatatggatcaataccctggccattattccctttacctatctccaaggcagagggcgccccgatttgcccgccaagttccatgtcctggagcttcttccctacgttgctatcctgtgggtgcttatcgaccggcttggcataccgggcgccgcttgggcctgggatctgcgtgtccttgcggataccctgctcttgttctgggcggcgcagactacctccggcttgaaccgcaccatggctggtatcctgcccattaccggggccttcgttattgcctttgaaatgccttatgactctgccctgtatgtggggatttcgctactgttggcaggtgcaagcattggctggtccattgccagcattcctcaagatcaacgcaccaccctctcgcgtcgccttttggcgcgaacgcctcctgtcaactcaacggtctcgcaggaaaaacatggatcatgaacagatagaaagtcagccctggccccaggaaggtctggagcgagtagaacgctgcccgatctgcggtgaggtagaccgagcgctgcttcatgacgggctgacggacaagatatttttttgcgcgccggggcggtggtcactatatcaatgcccgacctgtggtgccgcctacctggacccaaggccgacccctgccaccatagccatggcttatagtgactactacacccatgaagaaggggatgatgcccccaagggaagattcgcgcatttaaagcgccgtttgcgcaatgattacctcaatgcccgctataatgccgatctccagcctgcatggaaggtcgggcgatggatcacccccctgttgggccgaaaacgaaagcagatagacgaaagcgttcgccacctgcccgccactggaaaaccgggtgtgctggtagacattggctgtggcaatggtcagttcctcggcgtcgccatgcagctgggttgggaagcttggggcgttgatctcgatcccaaagcagtgaaaactgcgcagaagacgggggccaccgtcatacagggcggctttccagacactggcctaccttctgcaca
>76	N operona: 40	last	AFE_0077	gene_poz=(601-1662)	-	conserved hypothetical protein	identified by similarity to GB:AAN49860.1; match to	/position=76245 - 78506 (76845 - 77906)	/lenght=2262 (1062)	/codons=754 (354)	/complement=false	GC-compoz=55.367231638418076%	/LCI1=1.0264400377714826	/LCI2=0.2253068932955618	p_i1=0.12429085852258333	p_i2=0.033654714144284004	/Tai=0.561241405812325	/Tei=0.1302892427298556	/EEI=4.720058684471056
aggtgctggcggcgcgtgccatattatccataggggctatcatgaccccgatagtggtgatagggttgctgctcatcaaaccctttctgatcctttgggtgggcgcagcgctggcggaaaaaaccgccccggtcggacaaatactactcgtcgggatatggatcaataccctggccattattccctttacctatctccaaggcagagggcgccccgatttgcccgccaagttccatgtcctggagcttcttccctacgttgctatcctgtgggtgcttatcgaccggcttggcataccgggcgccgcttgggcctgggatctgcgtgtccttgcggataccctgctcttgttctgggcggcgcagactacctccggcttgaaccgcaccatggctggtatcctgcccattaccggggccttcgttattgcctttgaaatgccttatgactctgccctgtatgtggggatttcgctactgttggcaggtgcaagcattggctggtccattgccagcattcctcaagatcaacgcaccaccctctcgcgtcgccttttggcgcgaacgcctcctgtcaactcaacggtctcgcaggaaaaacatggatcatgaacagatagaaagtcagccctggccccaggaaggtctggagcgagtagaacgctgcccgatctgcggtgaggtagaccgagcgctgcttcatgacgggctgacggacaagatatttttttgcgcgccggggcggtggtcactatatcaatgcccgacctgtggtgccgcctacctggacccaaggccgacccctgccaccatagccatggcttatagtgactactacacccatgaagaaggggatgatgcccccaagggaagattcgcgcatttaaagcgccgtttgcgcaatgattacctcaatgcccgctataatgccgatctccagcctgcatggaaggtcgggcgatggatcacccccctgttgggccgaaaacgaaagcagatagacgaaagcgttcgccacctgcccgccactggaaaaccgggtgtgctggtagacattggctgtggcaatggtcagttcctcggcgtcgccatgcagctgggttgggaagcttggggcgttgatctcgatcccaaagcagtgaaaactgcgcagaagacgggggccaccgtcatacagggcggctttccagacactggcctaccttctgcacacttcgatattgtgacgctcagccatgtgattgaacacgttcatgaccccctagctgcgcttcgggaagcatttcgagtacttaaacctggtggacacctctggcttgccacgccaaacatggggagtttcggccacgtgcgcttcggtgccgattggagagggcttgagccgccgcggcacctcgtcctttttaacaataatagcctagaaatagcgttagatggcgctggatttatagatattaagcaaaagccctgtctggcgcaggcagcatggttttaccaaagcagtttgcgtatctctcgttgtcaagatccgtacgatgctagcgcaagtggcttgcccctaactctgtggattgcagccaagctcgttgatttcagagtggcggtgtcaccctttcgctgtgagagcatcgtggtaaccgcgaaacggccagaatccgattaacgccgaaaggatggtaacagttcatggttatggaagaaaccaacagcgctaaaggtgttacagtggtcactgtaacatatggcgaacgtcggcattttctggagcccatgttgcgtgcaacattagcccaaggtgtagaaaggatcatccttgtcaacaacggcaccaattgggatgtggcaggacttgcgacagagatcgatcgtacgcgcatcgagctcgttcaatcaagtaaaaacatgggctctgccgctggtttttccactgggatatctaaagccctggagcaaggcgccgagatgatttggttattggacgacgacaatagggcaaccgaggggtccttgaaggtgctactcggtgcctatgcaaagttgcgggagacacacccccatgaggagttcgccgccctagcttttcggcccgagcatcaagctgacgttaccatgggagcatcccagcggcgggtcaatccacggcgctccagctttcttggtttccatatttttgacattcctcataaattttggcggcggacgccgctgggcaagcggcgtccgaaccaagcgttgcccaaaataatccggctggacacagcca
>77	N operona: 41	first	AFE_0078	gene_poz=(601-1584)	-	glycosyl transferase, group 2 family protein	identified by match to protein family HMM PF00535	/position=77369 - 79552 (77969 - 78952)	/lenght=2184 (984)	/codons=728 (328)	/complement=false	GC-compoz=50.0%	/LCI1=1.1355759429153924	/LCI2=0.3718654434250767	p_i1=0.17309648262014352	p_i2=0.12830957507753565	/Tai=0.5579077001502739	/Tei=0.2154786175697821	/EEI=3.9095053602324668
cgatcccaaagcagtgaaaactgcgcagaagacgggggccaccgtcatacagggcggctttccagacactggcctaccttctgcacacttcgatattgtgacgctcagccatgtgattgaacacgttcatgaccccctagctgcgcttcgggaagcatttcgagtacttaaacctggtggacacctctggcttgccacgccaaacatggggagtttcggccacgtgcgcttcggtgccgattggagagggcttgagccgccgcggcacctcgtcctttttaacaataatagcctagaaatagcgttagatggcgctggatttatagatattaagcaaaagccctgtctggcgcaggcagcatggttttaccaaagcagtttgcgtatctctcgttgtcaagatccgtacgatgctagcgcaagtggcttgcccctaactctgtggattgcagccaagctcgttgatttcagagtggcggtgtcaccctttcgctgtgagagcatcgtggtaaccgcgaaacggccagaatccgattaacgccgaaaggatggtaacagttcatggttatggaagaaaccaacagcgctaaaggtgttacagtggtcactgtaacatatggcgaacgtcggcattttctggagcccatgttgcgtgcaacattagcccaaggtgtagaaaggatcatccttgtcaacaacggcaccaattgggatgtggcaggacttgcgacagagatcgatcgtacgcgcatcgagctcgttcaatcaagtaaaaacatgggctctgccgctggtttttccactgggatatctaaagccctggagcaaggcgccgagatgatttggttattggacgacgacaatagggcaaccgaggggtccttgaaggtgctactcggtgcctatgcaaagttgcgggagacacacccccatgaggagttcgccgccctagcttttcggcccgagcatcaagctgacgttaccatgggagcatcccagcggcgggtcaatccacggcgctccagctttcttggtttccatatttttgacattcctcataaattttggcggcggacgccgctgggcaagcggcgtccgaaccaagcgttgcccaaaataatccggctggacacagccatttatagtggtctcctctttcatcgtaggctagttgatcgtattggtttacctcggacggacttcgttctctatggtgacgataatgaattcacttaccgcatcacccggtatgggggtggtacctacctgatcaccggagcgttgctggaagatatggaatcatcttggaatgttaagcgccgacatagcaattccttttctggcctgttgaaaggagaaggcgactttcgagcctattatggtatgcgcaatggcgcttttttcgatacttattgcaaagatcataatccaatgatgtatgccatcaatcttaggttttatcttgctattctttttctattctcccgtatatacaatcgccatgagcgttatcgcttgctttcccaagcggtgaaagacggcctcgcgaagaggcttggcctccattcagattatccgttatgaaaatattgcacctgaataccttcgacgacccggtcgatggtggaggcgctgaagttgttctttgggaactgatacggggactcgctagtgcaggccacgataatgttcttcttgcgacccgcgaccaacctgggctgcaaaggatcgagcgcgatggcattcccatctggcgtgcggggctccgcaattggtactggtcagggaaccatacacccaaaggagccgctctgcgggccatgtggcatgcattcgatagctacaatctctggatgcaggattacctgcttcgggtattgcggacagagcggcctgatgtggtgacggtacatggcctatccggatggtcagccgcatcatggaaaacgatccaaagccaaggcatccccatcgtgcaagtcctgcatgaccattatctattatgcccaagggcaaccatgttcaaaaaggggcgtacttgtgaaaaacaatgtactagttgccacttgctgcgcatttggcatcccaacttaagcaatgcgctctctgcggtagtaggggtaagtcgctatattcttgatcgccatatggcattgggctactttcaggacgtggctctgcgtg
>78	N operona: 41	middle	AFE_0079	gene_poz=(601-1812)	-	glycosyltransferase, putative	identified by similarity to PIR:E96008; match to	/position=78349 - 80760 (78949 - 80160)	/lenght=2412 (1212)	/codons=804 (404)	/complement=false	GC-compoz=52.722772277227726%	/LCI1=1.0984284532671629	/LCI2=0.20140612076095957	p_i1=0.15566508721486258	p_i2=0.024255111645189356	/Tai=0.5856921236780499	/Tei=0.12182960048067043	/EEI=4.164955937161399
taccatgggagcatcccagcggcgggtcaatccacggcgctccagctttcttggtttccatatttttgacattcctcataaattttggcggcggacgccgctgggcaagcggcgtccgaaccaagcgttgcccaaaataatccggctggacacagccatttatagtggtctcctctttcatcgtaggctagttgatcgtattggtttacctcggacggacttcgttctctatggtgacgataatgaattcacttaccgcatcacccggtatgggggtggtacctacctgatcaccggagcgttgctggaagatatggaatcatcttggaatgttaagcgccgacatagcaattccttttctggcctgttgaaaggagaaggcgactttcgagcctattatggtatgcgcaatggcgcttttttcgatacttattgcaaagatcataatccaatgatgtatgccatcaatcttaggttttatcttgctattctttttctattctcccgtatatacaatcgccatgagcgttatcgcttgctttcccaagcggtgaaagacggcctcgcgaagaggcttggcctccattcagattatccgttatgaaaatattgcacctgaataccttcgacgacccggtcgatggtggaggcgctgaagttgttctttgggaactgatacggggactcgctagtgcaggccacgataatgttcttcttgcgacccgcgaccaacctgggctgcaaaggatcgagcgcgatggcattcccatctggcgtgcggggctccgcaattggtactggtcagggaaccatacacccaaaggagccgctctgcgggccatgtggcatgcattcgatagctacaatctctggatgcaggattacctgcttcgggtattgcggacagagcggcctgatgtggtgacggtacatggcctatccggatggtcagccgcatcatggaaaacgatccaaagccaaggcatccccatcgtgcaagtcctgcatgaccattatctattatgcccaagggcaaccatgttcaaaaaggggcgtacttgtgaaaaacaatgtactagttgccacttgctgcgcatttggcatcccaacttaagcaatgcgctctctgcggtagtaggggtaagtcgctatattcttgatcgccatatggcattgggctactttcaggacgtggctctgcgtgaggtgattcacaatgtccgcagccccagcgccttgggcctcgatgagcctacgccagtgcgtgaatcgcctacgggcttgcgtataggctttatcggccagctagtccctgccaagggggtagaggtcctaatgggagcgttcaaaactgccgtgttaccgaatgcggaactctggattgcgggcagaggtaaaccagattatgaggcgtcattgcgtaaaaacgctgcatcaactcctgtgcgctttctcggtcgcatggcaccacgagacttttatcctcaggtggatattgttgtggtaccttccttgtggcaggagccccttggcttggtcgtggcggaggctctcgcatttggtaagcccgtcatcgcttcaaagcgtggaggcattccggagatgatcaaagatggtgagaatggtttgttattcgagccgaatcgtccggaagatctacaggaatctttacatcgtcttggcagtgatcgggcaatgcgcgtccgtatggggaaaacggccaaaatatcgtccgccaattttctcgacgtaacccgatggatcgacggatatatagatatttataggcaacttgataagcacggaatataaaaagaggtttattgcatggatgatattttggcgcatgaagcaatcccgaattattttggtcgccgtatgcgcggtatgttatcaatgtctactatggtcctctggacaacaacgttatttttactatcattggtttgctatggtccatttcgttattatatggcgaagtttggccttgctgaatttgtgtatatacccaagattctgttgttcattatgataccattcatgataagttatattgggcgcgctagtaaggctttaattattgggggcgcgattgtaacgctgttcgctgggtggggtatggtagagcttccttctcttgatcaatcattatttggagtgtgggtgatcataccgttgctatatggtttgttgtcggcgcactatttttttaataatacgaacgcatacaaaaagatatttgttatcttatttattatagcgttgtcaggggttcttattaacgttttcgtgcaatatccgtgggttggtgcaagctttaaaattggtggggaggaagtgcaaatttctcggagatggtgggcgtttgggatcagtaggattggcggattttccggcgcctctttcgatgca
>79	N operona: 41	middle	AFE_0080	gene_poz=(601-1881)	-	membrane protein, putative	null	/position=79576 - 82056 (80176 - 81456)	/lenght=2481 (1281)	/codons=827 (427)	/complement=false	GC-compoz=41.9984387197502%	/LCI1=1.0993740219092332	/LCI2=0.13544600938967138	p_i1=0.15609878813786512	p_i2=0.007164088515179481	/Tai=0.7239450232709175	/Tei=0.10644767966366155	/EEI=4.158195913527212
cccagcgccttgggcctcgatgagcctacgccagtgcgtgaatcgcctacgggcttgcgtataggctttatcggccagctagtccctgccaagggggtagaggtcctaatgggagcgttcaaaactgccgtgttaccgaatgcggaactctggattgcgggcagaggtaaaccagattatgaggcgtcattgcgtaaaaacgctgcatcaactcctgtgcgctttctcggtcgcatggcaccacgagacttttatcctcaggtggatattgttgtggtaccttccttgtggcaggagccccttggcttggtcgtggcggaggctctcgcatttggtaagcccgtcatcgcttcaaagcgtggaggcattccggagatgatcaaagatggtgagaatggtttgttattcgagccgaatcgtccggaagatctacaggaatctttacatcgtcttggcagtgatcgggcaatgcgcgtccgtatggggaaaacggccaaaatatcgtccgccaattttctcgacgtaacccgatggatcgacggatatatagatatttataggcaacttgataagcacggaatataaaaagaggtttattgcatggatgatattttggcgcatgaagcaatcccgaattattttggtcgccgtatgcgcggtatgttatcaatgtctactatggtcctctggacaacaacgttatttttactatcattggtttgctatggtccatttcgttattatatggcgaagtttggccttgctgaatttgtgtatatacccaagattctgttgttcattatgataccattcatgataagttatattgggcgcgctagtaaggctttaattattgggggcgcgattgtaacgctgttcgctgggtggggtatggtagagcttccttctcttgatcaatcattatttggagtgtgggtgatcataccgttgctatatggtttgttgtcggcgcactatttttttaataatacgaacgcatacaaaaagatatttgttatcttatttattatagcgttgtcaggggttcttattaacgttttcgtgcaatatccgtgggttggtgcaagctttaaaattggtggggaggaagtgcaaatttctcggagatggtgggcgtttgggatcagtaggattggcggattttccggcgcctctttcgatgcagccatacagatcatgtttttttctgtctggctgatgttcgttataaacagcaacgccataaaagtattggtgtggattgcttctggtgtaggtgttacgctgacaacaacaaagggtgtccttggagcatatttgatattaactacattttttataagcggaaaagtatttggccataaattgttgtggcgccaaatctgggtgctgcttttgttggctaatctcagcctgttagtttttttgccgttgtcaactgttattatccattataatccaacatttcatggttattttgaccggtttatctttgcgagtttcggcgataggctgaactatacatggccagcgtcattcggccttttgcaccatgatgtagggtggcttttcggtcgggggattggcggaatcggcaccccgcaaacctatttcgagccatcaaatgcgttgcccgcagataatttatatgtttatttggcggttgaccttgggccgattctcgccgccgtaatattgattgccatttgcttaaaggcagcccggtcctttttgaggacgaatgatgcatctttaatgttttctatccttgtttttttgatagcatacggtatggtggtaaatatcgttgaagcaccaatactatcccttttctttggggtagtcattggtagattatttcagaaggaccgagaggtatgattaaacttgttctacgttaattccagaattttaggtcaatccataaccggcgtgcaacgctatctgctggagttgctgcagcgaatgcctgctggtggcatacaacagattgccccccggcaccctatcagcggcgcccgtgctcacctctgggagcaggcggtcctgccgctgcggacgcgagggcatctgctatggagtccaagcaacaccggacccctggcggtctcccggcaagtagtgaccatccacgatgtagtgccgattgatcaccccgagtggcttaacccgcgcttttcggcgtggtaccgcttcctcacgccgaaattggcgcggcgggtcgcgcgggtgattaccgattcggaatttaccaaggcgcgtcttctggaaaccaccggcgtcgctgacaataaggtgactgtcgttccgttgggagtggatgcccgttttggtccgcaagacggggatgatgtggagagcgccattcaaaaactggaattgccgaccagtcgttatgttttgagccttgggtccctggagccgcgcaagaatcttggccgcctgctgcgcgcctgggcaatcatttatcgccgcttgccg
>80	N operona: 41	last	AFE_0081	gene_poz=(601-1641)	mtfA	mannosyltransferase	identified by similarity to GB:AAF04384.1; match to	/position=80863 - 83103 (81463 - 82503)	/lenght=2241 (1041)	/codons=747 (347)	/complement=false	GC-compoz=59.94236311239193%	/LCI1=1.245664739884393	/LCI2=0.45973025048169575	p_i1=0.22897895309245606	p_i2=0.20920038233282462	/Tai=0.3853502082351894	/Tei=0.2882803440995422	/EEI=3.2671084164518107
acaacaacaaagggtgtccttggagcatatttgatattaactacattttttataagcggaaaagtatttggccataaattgttgtggcgccaaatctgggtgctgcttttgttggctaatctcagcctgttagtttttttgccgttgtcaactgttattatccattataatccaacatttcatggttattttgaccggtttatctttgcgagtttcggcgataggctgaactatacatggccagcgtcattcggccttttgcaccatgatgtagggtggcttttcggtcgggggattggcggaatcggcaccccgcaaacctatttcgagccatcaaatgcgttgcccgcagataatttatatgtttatttggcggttgaccttgggccgattctcgccgccgtaatattgattgccatttgcttaaaggcagcccggtcctttttgaggacgaatgatgcatctttaatgttttctatccttgtttttttgatagcatacggtatggtggtaaatatcgttgaagcaccaatactatcccttttctttggggtagtcattggtagattatttcagaaggaccgagaggtatgattaaacttgttctacgttaattccagaattttaggtcaatccataaccggcgtgcaacgctatctgctggagttgctgcagcgaatgcctgctggtggcatacaacagattgccccccggcaccctatcagcggcgcccgtgctcacctctgggagcaggcggtcctgccgctgcggacgcgagggcatctgctatggagtccaagcaacaccggacccctggcggtctcccggcaagtagtgaccatccacgatgtagtgccgattgatcaccccgagtggcttaacccgcgcttttcggcgtggtaccgcttcctcacgccgaaattggcgcggcgggtcgcgcgggtgattaccgattcggaatttaccaaggcgcgtcttctggaaaccaccggcgtcgctgacaataaggtgactgtcgttccgttgggagtggatgcccgttttggtccgcaagacggggatgatgtggagagcgccattcaaaaactggaattgccgaccagtcgttatgttttgagccttgggtccctggagccgcgcaagaatcttggccgcctgctgcgcgcctgggcaatcatttatcgccgcttgccggaagatgtttggttggtcgtgagcggggcgaaagggaaaagcctggtatttcaggacgtaccggagttgaaggcgctgccgcctcgggtctttcttaccggccatgtccccgatgaacttctcccctctttatacgcgggggcgatcgccttcgcgtatctttccgtctacgaaggcttcgggctgccccctctggaggcgatggcatcaggcacccctacgctggtgggtaactgtgcgtcattgccggaggtggttggcgatgccgccgtgcaagtggacccctatgacatcgacgccattgcggatggtcttcagcggctgatcgaagatgcttccctgcgcgcggtgctacgggagaagggactggagcgggccgggcagtttaagtgggataaaaccgccgaacagacctggcgggtgcttgcggaggctgcggaagactgatgcgcatcgccatagtgcatgactggctggtggtttatgccggcgcggagcgggtgctggagcgataatgtcggcaaataaagttgcagtgatcattccaacgtggaacggtggcgaagtctggttgcgctgcctcgatgccttacgccagcagattccaccgccagggtatgtgttggttgtagactctggctcgaaagatggaacggatgcggccgcattgaaagatggttttgatgtcctgctcttggccaaggggacattcgaccacggaggtacgcggcagatggctgccgaacggctggcggcatttaatgtgctggtttatctcacccaggatgcggtgctggcagatcccaatgccttggcgcagttggtggcgccatttgctgatccccgagtaggcgctacttatgggcgccagttgcctaggctgggctccggcgctatagaggcccatgcgcggcttttcaattatccacctcggtcgactaagcgaaccattgcagacaaggcacgtatgggtatcaaggcggcttttacttccaattcctttgcggcttatcgcacagaagcgctcatggcggttggaggctttcc
>81	N operona: 42	first-last	AFE_0082	gene_poz=(601-1527)	-	O antigen biosynthesis rhamnosyltransferase,	identified by similarity to SP:P26403; match to	/position=81971 - 84097 (82571 - 83497)	/lenght=2127 (927)	/codons=709 (309)	/complement=false	GC-compoz=55.77130528586839%	/LCI1=1.1547619047619047	/LCI2=0.46125541125541136	p_i1=0.1824029275294762	p_i2=0.2107108836239404	/Tai=0.43836031579811263	/Tei=0.2896397952615464	/EEI=3.785546736562351
atgttttgagccttgggtccctggagccgcgcaagaatcttggccgcctgctgcgcgcctgggcaatcatttatcgccgcttgccggaagatgtttggttggtcgtgagcggggcgaaagggaaaagcctggtatttcaggacgtaccggagttgaaggcgctgccgcctcgggtctttcttaccggccatgtccccgatgaacttctcccctctttatacgcgggggcgatcgccttcgcgtatctttccgtctacgaaggcttcgggctgccccctctggaggcgatggcatcaggcacccctacgctggtgggtaactgtgcgtcattgccggaggtggttggcgatgccgccgtgcaagtggacccctatgacatcgacgccattgcggatggtcttcagcggctgatcgaagatgcttccctgcgcgcggtgctacgggagaagggactggagcgggccgggcagtttaagtgggataaaaccgccgaacagacctggcgggtgcttgcggaggctgcggaagactgatgcgcatcgccatagtgcatgactggctggtggtttatgccggcgcggagcgggtgctggagcgataatgtcggcaaataaagttgcagtgatcattccaacgtggaacggtggcgaagtctggttgcgctgcctcgatgccttacgccagcagattccaccgccagggtatgtgttggttgtagactctggctcgaaagatggaacggatgcggccgcattgaaagatggttttgatgtcctgctcttggccaaggggacattcgaccacggaggtacgcggcagatggctgccgaacggctggcggcatttaatgtgctggtttatctcacccaggatgcggtgctggcagatcccaatgccttggcgcagttggtggcgccatttgctgatccccgagtaggcgctacttatgggcgccagttgcctaggctgggctccggcgctatagaggcccatgcgcggcttttcaattatccacctcggtcgactaagcgaaccattgcagacaaggcacgtatgggtatcaaggcggcttttacttccaattcctttgcggcttatcgcacagaagcgctcatggcggttggaggctttccccaaagcctgattctgggtgaagacatggtggtggccgctcgtatgctacaggcagggtggaccatcgcatatgtggccgaggcccaggtgaggcactcgcatggctatagcgtggcgcaggagtttaagcgctattttgatattggcgtgatgcatcaggaccaggcgtggattcttcgggattttggaaagccggaaggcgagggcggccgcttcgtgcgttccgagattgcctatctcctacggcatgcgccttggttactgccgtctgcttttattcgcaccttggccaaatatctgggatataagcttggccagcattcgtcctcgctggccttgcccatcaagcgaaaactgagcatgcaccaaggtttttgggataagcatgggtaggagtgcgcgcgccttcgtcttcgcggcggaggaggacttcggtatcacccccctggaggcccagtcctgcggcacgcccgtcatcgcctttggcaagggcggggcgctggagaccatcgttcccctgccggaggcggagtgcgcagcgtcatcccctgcgcccaccggcgtattcttttacgaacaatccgttgccgccatcatcgccgccgtggagcgcttcgagggagcgggtgcggccatcaccccggaagcctgccgcgaaaacgccctgcgcttcgctccggagcgcttccgcacggagttcacgaccttcgtggagcgagagtgggcggtgtttcggggtggtaaacagggctgatgttcggcttgatggattgcgtaaggttcgctggcgccgttgcggtggtgtctgttgcggttgtgtcttgaccggccactgcctgcacccgataatacgcagccctgtcgggtatcttgcagggtctttggggatgtagctcagtcggtagagcagcggccttttaagccgtgggtcgcgggttcgaatcccgccgtccccaccaaataaaacaggtagttacaagagcatccagacgg
>82	N operona: 43	first	AFE_0085	gene_poz=(601-822)	-	prevent-host-death family protein	null	/position=83998 - 85419 (84598 - 84819)	/lenght=1422 (222)	/codons=474 (74)	/complement=false	GC-compoz=63.96396396396396%	/LCI1=1.4155251141552512	/LCI2=0.582648401826484	p_i1=0.3240024369605208	p_i2=0.33704795574906987	/Tai=0.22784260379394228	/Tei=0.4033431601741629	/EEI=2.553611846919993
ctcagtcggtagagcagcggccttttaagccgtgggtcgcgggttcgaatcccgccgtccccaccaaataaaacaggtagttacaagagcatccagacggaccacggcgcacaatatcaatctggtccccatacagtccccacttggcgggttttttcgtgctggtgctgcccctatccacccgccacgaatccgatcagtaatccgtctgtgacagtaccagacgaagaaaagcccctgcaacatgatggtgaggggatggctgaacgtttacgatcagaccgccattcgggttatgacagaaagcatgagaaatctcactgacaagcccgagctttagacagcagaatttatgccaaaggttccggaaggctaaattgcttggtgaaatcaacggcccgctctgttcgttcatgaagttgctctgcgggcttcacgggatctcggtactgccggctcagttctcgagcgcatctgttgtgcttaagcgacaaccaatcgcaacgtcggggccctgggaagtcggcgatgtgcatatgttgttgccggacacatctgtaatgtacactttgatgtacatcatctgacgggagcacattcatgccggaaaccaccttcaccgatttacgcaaccacgccaagacctggttcgatctggtcgagagcggccagacggtgcgcgtattgcgcaatggcaagccaatcgccgaaatccaccccatcccggcgcaactgccctcgtggaagcagcgtccggcacgcccgctggccatcggcggcaaggagatcagccggctcatcctcgacgagcgcggagactgatgcgcgtctatttcgactcatcggcctttgccaagcgctacatcgacgagaccggcaccgcggacgtcctggcgtggtgcggacgggccagcgaactggcgctgtcggtcatcgcggtgcctgaactgatctccgccttccgtcgcctgcaacgggaaggacgcctgacggacgcgcaataccagatcatcaagcgcgcccttatgctcgacatcgccgatgcgctgatctgcgatacgacgccccaggtcatccagcatgccgtcaaggcgttggaaaaccacacgctgcgcggcatggacgccatccacctgggcgccgccctcgcctgcaccgccgaagtattcatctcggccgacgcccgccaatgtcgcgccgccgaggccttcggtctgcaagtggtatcgctgtgaaacacccgccgcgctccggaaaccgcctgccggattttcgccgcgccgagcgtctgccctgggcgcgcgccatgctcgatcaccttgacgaccccgccgtgctgcattgggactacgcggaaggcgacggcgacatccacacctatgtgtggctgcaagccttggactacctgatcgtgatgaaaaa
>83	N operona: 43	middle	AFE_0086	gene_poz=(601-1014)	-	conserved hypothetical protein	identified by similarity to PIR:B70949	/position=84219 - 85832 (84819 - 85232)	/lenght=1614 (414)	/codons=538 (138)	/complement=false	GC-compoz=64.73429951690821%	/LCI1=1.367396593673966	/LCI2=0.488807785888078	p_i1=0.2963306588909305	p_i2=0.23845461117841718	/Tai=0.20922901617097622	/Tei=0.31460915006057544	/EEI=2.7270427160807382
agacgaagaaaagcccctgcaacatgatggtgaggggatggctgaacgtttacgatcagaccgccattcgggttatgacagaaagcatgagaaatctcactgacaagcccgagctttagacagcagaatttatgccaaaggttccggaaggctaaattgcttggtgaaatcaacggcccgctctgttcgttcatgaagttgctctgcgggcttcacgggatctcggtactgccggctcagttctcgagcgcatctgttgtgcttaagcgacaaccaatcgcaacgtcggggccctgggaagtcggcgatgtgcatatgttgttgccggacacatctgtaatgtacactttgatgtacatcatctgacgggagcacattcatgccggaaaccaccttcaccgatttacgcaaccacgccaagacctggttcgatctggtcgagagcggccagacggtgcgcgtattgcgcaatggcaagccaatcgccgaaatccaccccatcccggcgcaactgccctcgtggaagcagcgtccggcacgcccgctggccatcggcggcaaggagatcagccggctcatcctcgacgagcgcggagactgatgcgcgtctatttcgactcatcggcctttgccaagcgctacatcgacgagaccggcaccgcggacgtcctggcgtggtgcggacgggccagcgaactggcgctgtcggtcatcgcggtgcctgaactgatctccgccttccgtcgcctgcaacgggaaggacgcctgacggacgcgcaataccagatcatcaagcgcgcccttatgctcgacatcgccgatgcgctgatctgcgatacgacgccccaggtcatccagcatgccgtcaaggcgttggaaaaccacacgctgcgcggcatggacgccatccacctgggcgccgccctcgcctgcaccgccgaagtattcatctcggccgacgcccgccaatgtcgcgccgccgaggccttcggtctgcaagtggtatcgctgtgaaacacccgccgcgctccggaaaccgcctgccggattttcgccgcgccgagcgtctgccctgggcgcgcgccatgctcgatcaccttgacgaccccgccgtgctgcattgggactacgcggaaggcgacggcgacatccacacctatgtgtggctgcaagccttggactacctgatcgtgatgaaaaagtaccacgacggcagacgacggctgatcatggcattctggctggagtatgagaacaagcggcgcaagctggcgcaaaaacatgcgcagcgtctgttgtagctacccggaaacgaaaaggccaacgcacatggcgttggcccaactccttcagccttgaagtttgtgggcaaggcgtgcgccagcgactgtcaacagatggttgacacctatggcactgcggtgtaatttttaacaggacggtaacaacctctccgagggttccacttgatacgaagttttgtgcataagggcctcaagcaggttttcgaaacaggtcaatcggcgaaagtcggtgcggatttggtaacccgctgcaagcgcaggctcgatgccataaacgctgcgacatccccggaggagttgaacgtgccgg
>84	N operona: 43	last	AFE_0087	gene_poz=(601-891)	-	hypothetical protein	identified by glimmer; putative	/position=84629 - 86119 (85229 - 85519)	/lenght=1491 (291)	/codons=497 (97)	/complement=false	GC-compoz=61.512027491408936%	/LCI1=1.1979166666666667	/LCI2=0.454513888888889	p_i1=0.20403276776167098	p_i2=0.20405633760096478	/Tai=0.257034668666717	/Tei=0.2836507038408683	/EEI=3.5257264557552985
accacgccaagacctggttcgatctggtcgagagcggccagacggtgcgcgtattgcgcaatggcaagccaatcgccgaaatccaccccatcccggcgcaactgccctcgtggaagcagcgtccggcacgcccgctggccatcggcggcaaggagatcagccggctcatcctcgacgagcgcggagactgatgcgcgtctatttcgactcatcggcctttgccaagcgctacatcgacgagaccggcaccgcggacgtcctggcgtggtgcggacgggccagcgaactggcgctgtcggtcatcgcggtgcctgaactgatctccgccttccgtcgcctgcaacgggaaggacgcctgacggacgcgcaataccagatcatcaagcgcgcccttatgctcgacatcgccgatgcgctgatctgcgatacgacgccccaggtcatccagcatgccgtcaaggcgttggaaaaccacacgctgcgcggcatggacgccatccacctgggcgccgccctcgcctgcaccgccgaagtattcatctcggccgacgcccgccaatgtcgcgccgccgaggccttcggtctgcaagtggtatcgctgtgaaacacccgccgcgctccggaaaccgcctgccggattttcgccgcgccgagcgtctgccctgggcgcgcgccatgctcgatcaccttgacgaccccgccgtgctgcattgggactacgcggaaggcgacggcgacatccacacctatgtgtggctgcaagccttggactacctgatcgtgatgaaaaagtaccacgacggcagacgacggctgatcatggcattctggctggagtatgagaacaagcggcgcaagctggcgcaaaaacatgcgcagcgtctgttgtagctacccggaaacgaaaaggccaacgcacatggcgttggcccaactccttcagccttgaagtttgtgggcaaggcgtgcgccagcgactgtcaacagatggttgacacctatggcactgcggtgtaatttttaacaggacggtaacaacctctccgagggttccacttgatacgaagttttgtgcataagggcctcaagcaggttttcgaaacaggtcaatcggcgaaagtcggtgcggatttggtaacccgctgcaagcgcaggctcgatgccataaacgctgcgacatccccggaggagttgaacgtgccgggtttcgacttccatgctttggaggggaaaccgaagcggtacacggttcatgtgaatggaccctattgcatcaccttcgagtggcgtgaaggagatgcctggcgcattgatctggagaattaccattaaggaagggggtgtccaatggacgaaatgaccgttgagcaagtggatcggataccgacgcatcctggcgagatattgcgggaagaggtactgcccgcactggatatctctgtagcagagtttgcccgtggcctgcgggtctcgcgccagaccgttcacggc
>85	N operona: 44	first	AFE_0088	gene_poz=(601-876)	-	plasmid maintenance system killer protein	identified by match to protein family HMM PF05015	/position=85085 - 86560 (85685 - 85960)	/lenght=1476 (276)	/codons=492 (92)	/complement=false	GC-compoz=52.53623188405797%	/LCI1=1.0915750915750915	/LCI2=0.20146520146520144	p_i1=0.15253777188677833	p_i2=0.024276167491988403	/Tai=0.44064081217535533	/Tei=0.12184855074278958	/EEI=4.21435925871154
caaggcgttggaaaaccacacgctgcgcggcatggacgccatccacctgggcgccgccctcgcctgcaccgccgaagtattcatctcggccgacgcccgccaatgtcgcgccgccgaggccttcggtctgcaagtggtatcgctgtgaaacacccgccgcgctccggaaaccgcctgccggattttcgccgcgccgagcgtctgccctgggcgcgcgccatgctcgatcaccttgacgaccccgccgtgctgcattgggactacgcggaaggcgacggcgacatccacacctatgtgtggctgcaagccttggactacctgatcgtgatgaaaaagtaccacgacggcagacgacggctgatcatggcattctggctggagtatgagaacaagcggcgcaagctggcgcaaaaacatgcgcagcgtctgttgtagctacccggaaacgaaaaggccaacgcacatggcgttggcccaactccttcagccttgaagtttgtgggcaaggcgtgcgccagcgactgtcaacagatggttgacacctatggcactgcggtgtaatttttaacaggacggtaacaacctctccgagggttccacttgatacgaagttttgtgcataagggcctcaagcaggttttcgaaacaggtcaatcggcgaaagtcggtgcggatttggtaacccgctgcaagcgcaggctcgatgccataaacgctgcgacatccccggaggagttgaacgtgccgggtttcgacttccatgctttggaggggaaaccgaagcggtacacggttcatgtgaatggaccctattgcatcaccttcgagtggcgtgaaggagatgcctggcgcattgatctggagaattaccattaaggaagggggtgtccaatggacgaaatgaccgttgagcaagtggatcggataccgacgcatcctggcgagatattgcgggaagaggtactgcccgcactggatatctctgtagcagagtttgcccgtggcctgcgggtctcgcgccagaccgttcacggcatcctgtctgagcgcaagggcatcaccccggagatggccttgcgtatcggcaaatatctgggtaacgggccggggatatggctacgcatgcagcaggcttacgatttgaccgttgcagaacgtcggttggccgaagaactggcggccattcacaagcccgagcaggccgcctgaccaaagtcgaacgcatggtacgccagcgcatcggccagcagaaattccgcgaagccatgttgacctactggggtggcgcctgcgctgtcaccggcctggccttgcccgacgtgctccgcgccagccatgccaaaccttgggtacccgagtttccccttggcgaaagaaaacattctggccattcattggcttaaacagcatctttggctctttttacaggaggtccaggatgcccacactgaagatgaccatgaaggcgattcaaga
>86	N operona: 44	middle	AFE_0089	gene_poz=(601-918)	-	DNA-binding protein, putative	identified by match to protein family HMM TIGR02607	/position=85376 - 86893 (85976 - 86293)	/lenght=1518 (318)	/codons=506 (106)	/complement=false	GC-compoz=59.43396226415094%	/LCI1=1.3365079365079364	/LCI2=0.6022222222222221	p_i1=0.278827108124599	p_i2=0.3579173652551449	/Tai=0.33387323535278646	/Tei=0.42212562872963044	/EEI=2.8494542373633447
tatgtgtggctgcaagccttggactacctgatcgtgatgaaaaagtaccacgacggcagacgacggctgatcatggcattctggctggagtatgagaacaagcggcgcaagctggcgcaaaaacatgcgcagcgtctgttgtagctacccggaaacgaaaaggccaacgcacatggcgttggcccaactccttcagccttgaagtttgtgggcaaggcgtgcgccagcgactgtcaacagatggttgacacctatggcactgcggtgtaatttttaacaggacggtaacaacctctccgagggttccacttgatacgaagttttgtgcataagggcctcaagcaggttttcgaaacaggtcaatcggcgaaagtcggtgcggatttggtaacccgctgcaagcgcaggctcgatgccataaacgctgcgacatccccggaggagttgaacgtgccgggtttcgacttccatgctttggaggggaaaccgaagcggtacacggttcatgtgaatggaccctattgcatcaccttcgagtggcgtgaaggagatgcctggcgcattgatctggagaattaccattaaggaagggggtgtccaatggacgaaatgaccgttgagcaagtggatcggataccgacgcatcctggcgagatattgcgggaagaggtactgcccgcactggatatctctgtagcagagtttgcccgtggcctgcgggtctcgcgccagaccgttcacggcatcctgtctgagcgcaagggcatcaccccggagatggccttgcgtatcggcaaatatctgggtaacgggccggggatatggctacgcatgcagcaggcttacgatttgaccgttgcagaacgtcggttggccgaagaactggcggccattcacaagcccgagcaggccgcctgaccaaagtcgaacgcatggtacgccagcgcatcggccagcagaaattccgcgaagccatgttgacctactggggtggcgcctgcgctgtcaccggcctggccttgcccgacgtgctccgcgccagccatgccaaaccttgggtacccgagtttccccttggcgaaagaaaacattctggccattcattggcttaaacagcatctttggctctttttacaggaggtccaggatgcccacactgaagatgaccatgaaggcgattcaagaagtgtacccacctgattcagggtgcatcactccacctcgtcggcgggatattctgtcgcgtcgtcatcgtcgcccgccgcttccggtatgccttccgacttcgtgtggtactcggtctggaacacgacaagcatccagccggcgtcgtccgccaaccgcttcgctggcaatgtcgcccatcttgagcttcgacaggagggtgatgtgctccggggcgtactgcccgacggcttccagaatcgcggccttcggtgcttgctggagcccaaatattactgcagaatgccattctattaaaaaactaccgtttttgtttaatagcaaagcatctaa
>87	N operona: 44	last	AFE_0090	gene_poz=(601-780)	-	conserved domain protein	identified by similarity to GB:AAN33038.1	/position=85708 - 87087 (86308 - 86487)	/lenght=1380 (180)	/codons=460 (60)	/complement=false	GC-compoz=60.0%	/LCI1=1.2994350282485876	/LCI2=0.21751412429378536	p_i1=0.258156480440865	p_i2=0.030395149000101204	/Tai=0.39867201521277584	/Tei=0.1273556341000911	/EEI=3.0089591844257937
gggcctcaagcaggttttcgaaacaggtcaatcggcgaaagtcggtgcggatttggtaacccgctgcaagcgcaggctcgatgccataaacgctgcgacatccccggaggagttgaacgtgccgggtttcgacttccatgctttggaggggaaaccgaagcggtacacggttcatgtgaatggaccctattgcatcaccttcgagtggcgtgaaggagatgcctggcgcattgatctggagaattaccattaaggaagggggtgtccaatggacgaaatgaccgttgagcaagtggatcggataccgacgcatcctggcgagatattgcgggaagaggtactgcccgcactggatatctctgtagcagagtttgcccgtggcctgcgggtctcgcgccagaccgttcacggcatcctgtctgagcgcaagggcatcaccccggagatggccttgcgtatcggcaaatatctgggtaacgggccggggatatggctacgcatgcagcaggcttacgatttgaccgttgcagaacgtcggttggccgaagaactggcggccattcacaagcccgagcaggccgcctgaccaaagtcgaacgcatggtacgccagcgcatcggccagcagaaattccgcgaagccatgttgacctactggggtggcgcctgcgctgtcaccggcctggccttgcccgacgtgctccgcgccagccatgccaaaccttgggtacccgagtttccccttggcgaaagaaaacattctggccattcattggcttaaacagcatctttggctctttttacaggaggtccaggatgcccacactgaagatgaccatgaaggcgattcaagaagtgtacccacctgattcagggtgcatcactccacctcgtcggcgggatattctgtcgcgtcgtcatcgtcgcccgccgcttccggtatgccttccgacttcgtgtggtactcggtctggaacacgacaagcatccagccggcgtcgtccgccaaccgcttcgctggcaatgtcgcccatcttgagcttcgacaggagggtgatgtgctccggggcgtactgcccgacggcttccagaatcgcggccttcggtgcttgctggagcccaaatattactgcagaatgccattctattaaaaaactaccgtttttgtttaatagcaaagcatctaattaaaggattaccatgtttcgagaagcgacaggccattacgaaaccagcacagccgggggagagactgtccgttccttcatacctgacgcgctgcctcctgtgccgccgctggaactgaatggtacccgacaggcggcgctggagcgggccactcttgccttggggcgtcttgacagcatcgccctgctgctgc
>88	N operona: 45	first-last	AFE_0091	gene_poz=(601-861)	-	hypothetical protein	identified by glimmer; putative	/position=86024 - 87484 (86624 - 86884)	/lenght=1461 (261)	/codons=487 (87)	/complement=true	GC-compoz=55.938697318007655%	/LCI1=1.3255813953488371	/LCI2=0.3406976744186046	p_i1=0.27269358451852355	p_i2=0.10331040402275023	/Tai=0.6545517234633507	/Tei=0.19297936362047519	/EEI=2.8949909257580195
tggatgaagcgctccaacgccgccatgcaggactcaacctcctgcggcggcggaggcacgaagcgggcattgccaagccgagtgccgccgatccagttctgggtacggcggaattcgcctggagccttttccgcgccgcgtccccgcgccatcaggtgaacatgtatctcacgcagcagccggttgcaaagaggaaagccttcacgcagccggtccatgccaaactccagggcggcgacgtagttggaaacttccacgacgtcgtcgaatggtacgccgggggtttcatccaactcgaatagcagcaagtcagacagtgaggactggattccttcgatctgcgaggaaagcaccgcttcgcgccgaacatatgcatagaggaaaagctgtggatctggcagcagcagggcgatgctgtcaagacgccccaaggcaagagtggcccgctccagcgccgcctgtcgggtaccattcagttccagcggcggcacaggaggcagcgcgtcaggtatgaaggaacggacagtctctcccccggctgtgctggtttcgtaatggcctgtcgcttctcgaaacatggtaatcctttaattagatgctttgctattaaacaaaaacggtagttttttaatagaatggcattctgcagtaatatttgggctccagcaagcaccgaaggccgcgattctggaagccgtcgggcagtacgccccggagcacatcaccctcctgtcgaagctcaagatgggcgacattgccagcgaagcggttggcggacgacgccggctggatgcttgtcgtgttccagaccgagtaccacacgaagtcggaaggcataccggaagcggcgggcgacgatgacgacgcgacagaatatcccgccgacgaggtggagtgatgcaccctgaatcaggtgggtacacttcttgaatcgccttcatggtcatcttcagtgtgggcatcctggacctcctgtaaaaagagccaaagatgctgtttaagccaatgaatggccagaatgttttctttcgccaaggggaaactcgggtacccaaggtttggcatggctggcgcggagcacgtcgggcaaggccaggccggtgacagcgcaggcgccaccccagtaggtcaacatggcttcgcggaatttctgctggccgatgcgctggcgtaccatgcgttcgactttggtcaggcggcctgctcgggcttgtgaatggccgccagttcttcggccaaccgacgttctgcaacggtcaaatcgtaagcctgctgcatgcgtagccatatccccggcccgttacccagatatttgccgatacgcaaggccatctccggggtgatgcccttgcgctcagacaggatgccgtgaacggtctggcgcgagacccgcaggccacgggcaaactctgctacagagatatccagtgcgggcagtacctcttcccgcaatatctcgcc
>89	N operona: 46	first-last	AFE_0092	gene_poz=(601-1677)	-	fic family protein	identified by match to protein family HMM PF02661	/position=86394 - 88670 (86994 - 88070)	/lenght=2277 (1077)	/codons=759 (359)	/complement=false	GC-compoz=59.05292479108635%	/LCI1=1.25512104283054	/LCI2=0.506145251396648	p_i1=0.23403285376151198	p_i2=0.2562920711886931	/Tai=0.3525545673636725	/Tei=0.3306628640698238	/EEI=3.2192685493462747
cttgcccgacgtgctccgcgccagccatgccaaaccttgggtacccgagtttccccttggcgaaagaaaacattctggccattcattggcttaaacagcatctttggctctttttacaggaggtccaggatgcccacactgaagatgaccatgaaggcgattcaagaagtgtacccacctgattcagggtgcatcactccacctcgtcggcgggatattctgtcgcgtcgtcatcgtcgcccgccgcttccggtatgccttccgacttcgtgtggtactcggtctggaacacgacaagcatccagccggcgtcgtccgccaaccgcttcgctggcaatgtcgcccatcttgagcttcgacaggagggtgatgtgctccggggcgtactgcccgacggcttccagaatcgcggccttcggtgcttgctggagcccaaatattactgcagaatgccattctattaaaaaactaccgtttttgtttaatagcaaagcatctaattaaaggattaccatgtttcgagaagcgacaggccattacgaaaccagcacagccgggggagagactgtccgttccttcatacctgacgcgctgcctcctgtgccgccgctggaactgaatggtacccgacaggcggcgctggagcgggccactcttgccttggggcgtcttgacagcatcgccctgctgctgccagatccacagcttttcctctatgcatatgttcggcgcgaagcggtgctttcctcgcagatcgaaggaatccagtcctcactgtctgacttgctgctattcgagttggatgaaacccccggcgtaccattcgacgacgtcgtggaagtttccaactacgtcgccgccctggagtttggcatggaccggctgcgtgaaggctttcctctttgcaaccggctgctgcgtgagatacatgttcacctgatggcgcggggacgcggcgcggaaaaggctccaggcgaattccgccgtacccagaactggatcggcggcactcggcttggcaatgcccgcttcgtgcctccgccgccgcaggaggttgagtcctgcatggcggcgttggagcgcttcatccatgacgatggaaccacccttcctgtattgctgaaagcggcgctcgctcatgtccagttcgagaccatccacccctttctggatggcaacggccgcctgggccggttattgatcgccatgctgttgcatgaaggtggcctgttgattcagcccatgctctaccttagcctctacttcaagcagcaccgcgatatgtactatgagctgctggatggtgtgcgtcgccacggcgattgggaagcctgggttgacttctttctcgaaggtgtggaattaacggccacgggcgcggtgaacaccgcccgccgcctggtggatctgttccagcaggatagccatcgtgtacgggccgtcggacgtggggccgcaaatttcctgcgagtactcgaagcactacgccagcgccccctgaacgaccttggtcagatcagtcggcaagctggcatcagtttccccacagcttccaaggctatgatggcgttggttgaaataggcatcgctcgcgaactgaccggtcggcgccgcaatcgtgtttttgtgtacgacgcctacatgaatattctcaatgaagggggagaggcattatgattcagatcagtcaggaattattgaagccgcgtgccagcagccgccatctggtcgtaccagcggtatttactcttccgtccaatgcttggcgtgcccgcccacgctcatatcgtagcgcagacagcgacttggtcagaggtgagcctcccaaggattgatgatggccacgccggtcggctcgaagtcggctacattccgggtcaccacggtcatgccatgcacaagtgcggtggctgcgatatacgcgtctcgctcggggcgaggattgggcacatggagttgggcacaacgaagtgctacaacccctcatcgatcggcagcgtgcgttcggaaaattcaggaagaacatggtggtccatccaagtgcgcagccgcgctccttgaacggcgtcacgccgctccacgcggagaataccaacctcaagttccatggtggtcacggccgagatgtagaaactcgttgcgtccgtgcccgacagccatgctgtaacgttggcatcggccctgccgtcgccggccttgcgcagctcggaaataacattggtatcaagcacgaacatcattcaaaggccgctggccggggaaactcgcgtgaacggg
>90	N operona: 47	first	AFE_0094	gene_poz=(601-909)	-	prevent-host-death family protein	identified by match to protein family HMM TIGR01552	/position=88030 - 89538 (88630 - 88938)	/lenght=1509 (309)	/codons=503 (103)	/complement=true	GC-compoz=55.98705501618123%	/LCI1=0.9444444444444444	/LCI2=0.17058823529411765	p_i1=0.09282746911215106	p_i2=0.014712797045528346	/Tai=0.5584713399471994	/Tei=0.11324151734097553	/EEI=5.448263442330137
cgcagagaacgctggtgtgggtaatcaccttgggatgggttaaccagggggtaaccggcgcccttttcgggattaccagctatgcctatgatggccgtttgcccgacattcacgggatcgccctgacggccctgttcctcaagatggcgtgtgccgttgcgggtatcatcctcggaatgacctacctgggctttgaaagcggatggtcgggcgcggggcagcgccgggttctgggtgccgattttggcctgggtgtcacggcactcaccgccgcggcattcctgcgttggttttcctgatgtcacaggggcgtcgtgacttgccgcgcagactgtttgataatggcctcaatacctgtgcgcgcaagcgcaatcccctacctgtacccacctgatgaaggagtcgacgaatgagcgaacagacgctgccctgggacgaagacgcactgcaacgcctggagaagatgccttctttcgtgcgcaacatggccaaggccaaaatcgagaaggccgccagggaagcgggcgaaccgaaagtcaccgccgcgtttctcgatgccaacaaagggaaactgatgggttagcgtcagttcggtcgtagatgagcttgcaaatgtggcgtgcgtgtagcaacttacctacactatcccatccaggaggtgtcgccatgaccatcacgaccctatccagccgagaacttaatcaggacgttgctcgtgccaagaacggcccagtgttcatcacggatcgcggcaaaccagcacacgtgctgttgagcatcgaggaataccggcgacttactggcaagcgtaggaacctcgttgaggcgttgtccatgccgggcattgccgatatcgaaatggagatcccccgttcacgcgagtttccccggccagcggcctttgaatgatgttcgtgcttgataccaatgttatttccgagctgcgcaaggccggcgacggcagggccgatgccaacgttacagcatggctgtcgggcacggacgcaacgagtttctacatctcggccgtgaccaccatggaacttgaggttggtattctccgcgtggagcggcgtgacgccgttcaaggagcgcggctgcgcacttggatggaccaccatgttcttcctgaattttccgaacgcacgctgccgatcgatgaggggttgtagcacttcgttgtgcccaactccatgtgcccaatcctcgccccgagcgagacgcgtatatcgcagccaccgcacttgtgcatggcatgaccgtggtgacccggaatgtagccgacttcgagccgaccggcgtggccatcatcaatccttgggaggctcacctctgaccaagtcgctgtctgcgctacgatatgagcgtgggcgggcacgccaagcattggacggaagagtaaataccgctggtacgaccagatggcggctgctggcacgcggcttcaataattcctgactgatctgaatcataatgcctctcccccttcattgagaatattcatgtagg
>91	N operona: 47	last	AFE_0095	gene_poz=(601-774)	-	hypothetical protein	identified by glimmer; putative	/position=88356 - 89729 (88956 - 89129)	/lenght=1374 (174)	/codons=458 (58)	/complement=true	GC-compoz=58.04597701149425%	/LCI1=1.2163742690058479	/LCI2=0.3590643274853801	p_i1=0.21355759230095145	p_i2=0.11776683822417512	/Tai=0.20730850919881239	/Tei=0.2059901544017576	/EEI=3.4222920147031006
ccacggtggcgcacgtcctcatcggggtcaaccggtgcattttggttacggtcaagtagccatgtcgggcttcttcttcagcacccaacttctgctctatgcctgcattcaggcgctgcacaatctgggggcggtggccatcgtcggcggcggcgccgcggcgctgctgctggcgcgccgttctcccggcacgcagagaacgctggtgtgggtaatcaccttgggatgggttaaccagggggtaaccggcgcccttttcgggattaccagctatgcctatgatggccgtttgcccgacattcacgggatcgccctgacggccctgttcctcaagatggcgtgtgccgttgcgggtatcatcctcggaatgacctacctgggctttgaaagcggatggtcgggcgcggggcagcgccgggttctgggtgccgattttggcctgggtgtcacggcactcaccgccgcggcattcctgcgttggttttcctgatgtcacaggggcgtcgtgacttgccgcgcagactgtttgataatggcctcaatacctgtgcgcgcaagcgcaatcccctacctgtacccacctgatgaaggagtcgacgaatgagcgaacagacgctgccctgggacgaagacgcactgcaacgcctggagaagatgccttctttcgtgcgcaacatggccaaggccaaaatcgagaaggccgccagggaagcgggcgaaccgaaagtcaccgccgcgtttctcgatgccaacaaagggaaactgatgggttagcgtcagttcggtcgtagatgagcttgcaaatgtggcgtgcgtgtagcaacttacctacactatcccatccaggaggtgtcgccatgaccatcacgaccctatccagccgagaacttaatcaggacgttgctcgtgccaagaacggcccagtgttcatcacggatcgcggcaaaccagcacacgtgctgttgagcatcgaggaataccggcgacttactggcaagcgtaggaacctcgttgaggcgttgtccatgccgggcattgccgatatcgaaatggagatcccccgttcacgcgagtttccccggccagcggcctttgaatgatgttcgtgcttgataccaatgttatttccgagctgcgcaaggccggcgacggcagggccgatgccaacgttacagcatggctgtcgggcacggacgcaacgagtttctacatctcggccgtgaccaccatggaacttgaggttggtattctccgcgtggagcggcgtgacgccgttcaaggagcgcggctgcgcacttggatggaccaccatgttcttcctgaattttccgaacgcacgctgccgatcgatgaggggttgtagcacttcgttgt
>92	N operona: 48	first	AFE_0096	gene_poz=(601-1029)	-	hypothetical protein	identified by glimmer; putative	/position=88640 - 90268 (89240 - 89668)	/lenght=1629 (429)	/codons=543 (143)	/complement=true	GC-compoz=63.17016317016317%	/LCI1=1.2652582159624413	/LCI2=0.6720657276995307	p_i1=0.23948901543986686	p_i2=0.4316823654139035	/Tai=0.28559950501503695	/Tei=0.4885141288725131	/EEI=3.1691691672836666
aggaccatcgaacggccctgaacaggcctatcccgatgaaaatcgcatgggccaaccgcagtgcagcacgtttggtgtccgttgcggactaggacggaagcattctctttcccacctgctatactccaatcaggagtagtgtccggccatacactggaggtgccttatgagccccgatatccgccgtatcctgttggtcgccgctgtgtcgctatgcccgatgatggtttcgctcggagctgcggccagtcctcccttgcagctcgccatgaacggcaaccccgttggaaaaatgccccaaggcagcggtaccacgccttccggcctgaagtatatccagatcctcgcccccgccaatggcgccgagatcgctgccggcgttcccgtggtcctgtcctacgatgtcaccctggcccctaacggcaatcacatccacttctacgtcgacaaccacatggccggattaagccatgaactgaaggggaccttttccctgggcacattggcgcccggtacccatgacatctgcatcaaggaggccacggtggcgcacgtcctcatcggggtcaaccggtgcattttggttacggtcaagtagccatgtcgggcttcttcttcagcacccaacttctgctctatgcctgcattcaggcgctgcacaatctgggggcggtggccatcgtcggcggcggcgccgcggcgctgctgctggcgcgccgttctcccggcacgcagagaacgctggtgtgggtaatcaccttgggatgggttaaccagggggtaaccggcgcccttttcgggattaccagctatgcctatgatggccgtttgcccgacattcacgggatcgccctgacggccctgttcctcaagatggcgtgtgccgttgcgggtatcatcctcggaatgacctacctgggctttgaaagcggatggtcgggcgcggggcagcgccgggttctgggtgccgattttggcctgggtgtcacggcactcaccgccgcggcattcctgcgttggttttcctgatgtcacaggggcgtcgtgacttgccgcgcagactgtttgataatggcctcaatacctgtgcgcgcaagcgcaatcccctacctgtacccacctgatgaaggagtcgacgaatgagcgaacagacgctgccctgggacgaagacgcactgcaacgcctggagaagatgccttctttcgtgcgcaacatggccaaggccaaaatcgagaaggccgccagggaagcgggcgaaccgaaagtcaccgccgcgtttctcgatgccaacaaagggaaactgatgggttagcgtcagttcggtcgtagatgagcttgcaaatgtggcgtgcgtgtagcaacttacctacactatcccatccaggaggtgtcgccatgaccatcacgaccctatccagccgagaacttaatcaggacgttgctcgtgccaagaacggcccagtgttcatcacggatcgcggcaaaccagcacacgtgctgttgagcatcgaggaataccggcgacttactggcaagcgtaggaacctcgttgaggcgttgtccatgccgggcattgccgatatcgaaatggagatcccccgttcacgcgagtttccccggccagcggc
>93	N operona: 48	last	AFE_0097	gene_poz=(601-1032)	-	hypothetical protein	identified by glimmer; putative	/position=89071 - 90702 (89671 - 90102)	/lenght=1632 (432)	/codons=544 (144)	/complement=true	GC-compoz=60.416666666666664%	/LCI1=1.006993006993007	/LCI2=0.3461538461538461	p_i1=0.11640073015679911	p_i2=0.10751958773890119	/Tai=0.31894610052601013	/Tei=0.19676762896501107	/EEI=4.883750687080521
tgaaagtcgaaccggacctctcggtagccggtctgccaaacgtgtttgtcatcggtgacaccgcgctggccaatgcctggaagggaaaaccggtgcccggcctggcaccggcggcgaagcagggcggggcctacgtggcaagaacgattcgccgaaaactacaaggacagtcggagcaaccgccatttgcataccgccacatgggcagcctcgccaccatcggcaggaaagctgcagtggcaagcttcaacggcgtcaacgtgagcggcgcatcggcctggtggctatggggcctgattcatgtagctcttctcgtgggtttgcgcaaccgcatctcggtgatgttcaactggttctgggcctatctcacgttcaaacggggcacccgcctgatcacgggaaacgaggcgtctctggcagaaaatcctgtcataaggaccatcgaacggccctgaacaggcctatcccgatgaaaatcgcatgggccaaccgcagtgcagcacgtttggtgtccgttgcggactaggacggaagcattctctttcccacctgctatactccaatcaggagtagtgtccggccatacactggaggtgccttatgagccccgatatccgccgtatcctgttggtcgccgctgtgtcgctatgcccgatgatggtttcgctcggagctgcggccagtcctcccttgcagctcgccatgaacggcaaccccgttggaaaaatgccccaaggcagcggtaccacgccttccggcctgaagtatatccagatcctcgcccccgccaatggcgccgagatcgctgccggcgttcccgtggtcctgtcctacgatgtcaccctggcccctaacggcaatcacatccacttctacgtcgacaaccacatggccggattaagccatgaactgaaggggaccttttccctgggcacattggcgcccggtacccatgacatctgcatcaaggaggccacggtggcgcacgtcctcatcggggtcaaccggtgcattttggttacggtcaagtagccatgtcgggcttcttcttcagcacccaacttctgctctatgcctgcattcaggcgctgcacaatctgggggcggtggccatcgtcggcggcggcgccgcggcgctgctgctggcgcgccgttctcccggcacgcagagaacgctggtgtgggtaatcaccttgggatgggttaaccagggggtaaccggcgcccttttcgggattaccagctatgcctatgatggccgtttgcccgacattcacgggatcgccctgacggccctgttcctcaagatggcgtgtgccgttgcgggtatcatcctcggaatgacctacctgggctttgaaagcggatggtcgggcgcggggcagcgccgggttctgggtgccgattttggcctgggtgtcacggcactcaccgccgcggcattcctgcgttggttttcctgatgtcacaggggcgtcgtgacttgccgcgcagactgtttgataatggcctcaatacctgtgcgcgcaagcgcaatcccctacctgtacccacctgatgaaggagtcgacgaatgagcgaacagacgctgccctgggacgaagacgcactgcaacgcctggagaagatgcc
>94	N operona: 49	first-last	AFE_0098	gene_poz=(601-2859)	-	DoxD family protein/pyridine nucleotide-disulfide	identified by match to protein family HMM PF00070;	/position=89648 - 93106 (90248 - 92506)	/lenght=3459 (2259)	/codons=1153 (753)	/complement=true	GC-compoz=62.72687029659141%	/LCI1=1.2269503546099292	/LCI2=0.49716312056737555	p_i1=0.21908390407157022	p_i2=0.2470189832421402	/Tai=0.3930560227051558	/Tei=0.3223170849179262	/EEI=3.3650147943523185
ggtggatgtgtatataggcaagaaatagcggcggtcacacgccaaacttctgttgcaggatcgtgctgaccgctccgcacatgggctccttttcggaagcacacagatcgcgaatgacgtgaaagggtatccccgcgtcccacagggaaaacccgcaggccattatgcaggcgcccgtccggctaccgaccagcccccattcggtgattcccgtaaactcacgcaagacggtgatcgccgcgtgattcaatccgtaacccggtttatcgatcaccaccgcgtgccccacgtcgatcaccgcaccgccatcgttgccgtcgttcatgcgggtccggaacaggctgtcgggcagattgcagaaacgggtagccacgacaaccgaataatcctgggccgcatccctgatacggtccaccaggtccggcttgggggaaaatccaaactgaagatcaatgaccaataatccgctgctttgcggcataacgcgctcctcatccgtctgggtattacaagcacaagtcgttcccatgatgtgccccaccgcctataataccaacttatgaatcatatggaatatttaatggacacggcatactgctgttgcccccaagggttcaggttacctgcaatgcgccggcaaacctatggccatcgcggtccggtagattgaacagggcagagcgaagcctccgcgacctcgccacccggtggctgccggctccgacaggcgccctcgctgccacctaccgcttgctggagcattcgggcggacctgtggtggacctcctgatccgcctgtggctggcgaaagtcttttttgtgtcgggcgtattaaggattttcggcctgagcatcgagccctacctgtccggtgcggcatatcccgtgccgtgggtggagccgctcagccccacctatctgggcgccgcgatacagatgatcatcccgatgttgctcgcgctggggttggcaacccggtgggccgcgctgtacatgctcattctcgtgctggtggtccagttcaactacctcgctctggatatcaacctgtactcggcggtgctgttcgggtggttcgtgatatgtggtgcggggccactgtcgctggaccatctcctcgcccgaggattgggggataccgcgctgcccttcgccacggcgctgacccgcctggcgggcgccgttacgcgatatctcaggccgtactatcaattgcttatccgtctgtggcttgggttggcactgctggcggcaagtacggaaacctcgatacccgtcgggctgacaaagctgcttccggaaaagtcgctggcccattttgccccggcgcccacgctggcgctggtgggcgcgctgctcgtgactttcggcctggccgcccgccccgccgcactactgcttatgctggccgttgccgggatgcatgcagccggcgcggctgatccggcggatgtctatttcatgatgacgctggcactggttggcctgtatgggccgggcgatctgtcgctcgacaaatggatttcggctatcctcccgcagatcagcggcaggcagacatgtccgccggagggtgcgccgcacgtggtgatcgtgggcgccggcttcggtgggctggcatgcgcggcgcggttgaccaaaacgccggtgcgggtgaccctgatcgatcgccataactaccacttgttccagcccttgttatatcaggtcgccacggcttcgctttcccctgccgatatcgccgctacggtgcgtggcctgttttgcgatcacctcaacgtacaggtgctgctgggtcaggtgaccgggatcgataccacgcaacgggcggtgttgatcggcaaacgacgcctgtcatacgattacctggtgcttgctacgggcgcgtcccacagctatttcggacgggacgagtgggagccttatgcgccgggattgaagaccatcgacgatgcggtggaaatacggcgacggattctctccgccttcgaacaggcggaatctgccgaagatcccgccgagcgtctgggcctgctcacctttgtgattgtgggaggcggaccaacaggggtcgagctggcaggcgacattgccgaactggtgcgccacggcatggagaaggagttccactatttcgacccggccagcgcccgcgtggttctgattcagtcggctgcgcgcatcctgccgacttttcccggagtattatcagaaaaggcgcagcgctcactcgaacggctgggcgtcgaggtcatgctggaaagcagggtagagcacattgatcaggagggagtgcgcatcaacggcgaacgcctggcgtctcgcacggtattgtgggcggcgggggtcgtggcatccccggcggcgcgatggctcaacgctgcagccgaccgcagcggcagggtgaaagtcgaaccggacctctcggtagccggtctgccaaacgtgtttgtcatcggtgacaccgcgctggccaatgcctggaagggaaaaccggtgcccggcctggcaccggcggcgaagcagggcggggcctacgtggcaagaacgattcgccgaaaactacaaggacagtcggagcaaccgccatttgcataccgccacatgggcagcctcgccaccatcggcaggaaagctgcagtggcaagcttcaacggcgtcaacgtgagcggcgcatcggcctggtggctatggggcctgattcatgtagctcttctcgtgggtttgcgcaaccgcatctcggtgatgttcaactggttctgggcctatctcacgttcaaacggggcacccgcctgatcacgggaaacgaggcgtctctggcagaaaatcctgtcataaggaccatcgaacggccctgaacaggcctatcccgatgaaaatcgcatgggccaaccgcagtgcagcacgtttggtgtccgttgcggactaggacggaagcattctctttcccacctgctatactccaatcaggagtagtgtccggccatacactggaggtgccttatgagccccgatatccgccgtatcctgttggtcgccgctgtgtcgctatgcccgatgatggtttcgctcggagctgcggccagtcctcccttgcagctcgccatgaacggcaaccccgttggaaaaatgccccaaggcagcggtaccacgccttccggcctgaagtatatccagatcctcgcccccgccaatggcgccgagatcgctgccggcgttcccgtggtcctgtcctacgatgtcaccctggcccctaacggcaatcacatccacttctacgtcgacaaccacatggccggattaagccatgaactgaaggggaccttttccctgggcacattggcgcccggtacccatgacatctgcatcaaggaggccacggtggcgcacgtcctcatcggggtcaaccggtgcattttggttacggtcaagtagccatgtcgggcttcttcttcagc
>95	N operona: 50	first-last	AFE_0099	gene_poz=(601-1047)	-	hypothetical protein	identified by glimmer; putative	/position=92026 - 93672 (92626 - 93072)	/lenght=1647 (447)	/codons=549 (149)	/complement=false	GC-compoz=58.61297539149888%	/LCI1=1.1689189189189189	/LCI2=0.23783783783783796	p_i1=0.18939537197382603	p_i2=0.03929269640025884	/Tai=0.3330280231469487	/Tei=0.13536342676023294	/EEI=3.697461364908588
tcacgaaccacccgaacagcaccgccgagtacaggttgatatccagagcgaggtagttgaactggaccaccagcacgagaatgagcatgtacagcgcggcccaccgggttgccaaccccagcgcgagcaacatcgggatgatcatctgtatcgcggcgcccagataggtggggctgagcggctccacccacggcacgggatatgccgcaccggacaggtagggctcgatgctcaggccgaaaatccttaatacgcccgacacaaaaaagactttcgccagccacaggcggatcaggaggtccaccacaggtccgcccgaatgctccagcaagcggtaggtggcagcgagggcgcctgtcggagccggcagccaccgggtggcgaggtcgcggaggcttcgctctgccctgttcaatctaccggaccgcgatggccataggtttgccggcgcattgcaggtaacctgaacccttgggggcaacagcagtatgccgtgtccattaaatattccatatgattcataagttggtattataggcggtggggcacatcatgggaacgacttgtgcttgtaatacccagacggatgaggagcgcgttatgccgcaaagcagcggattattggtcattgatcttcagtttggattttcccccaagccggacctggtggaccgtatcagggatgcggcccaggattattcggttgtcgtggctacccgtttctgcaatctgcccgacagcctgttccggacccgcatgaacgacggcaacgatggcggtgcggtgatcgacgtggggcacgcggtggtgatcgataaaccgggttacggattgaatcacgcggcgatcaccgtcttgcgtgagtttacgggaatcaccgaatgggggctggtcggtagccggacgggcgcctgcataatggcctgcgggttttccctgtgggacgcggggataccctttcacgtcattcgcgatctgtgtgcttccgaaaaggagcccatgtgcggagcggtcagcacgatcctgcaacagaagtttggcgtgtgaccgccgctatttcttgcctatatacacatccaccagctcgccgggaaacaggttcatgtgtgccggaattttgaacttgaagagaatcggcagcacccgtacgtccactttttcggttctttgattggacagttcgatcttcggcgtcacgtagggctgtatccgtacgaactgcagcggtacgctgacattgctgagtccgcgaatgaacattttcgcggtaatgtctgcgggggccggaagccgtggcaccagtatttcatccagataggcgcggacctgcatataggcggtcttcttgcccatcaccacgaccggattcatcccctgcgtataggtgccgtagactccctggggggacgcgtagctgccgacggcggtgctgatgcgcaggacatcgccggtgaccggcgcccgcaccacatattcccgcaacagggcgctgctggacgcgtaggttttttgcgccgcgtcatatatggcttgttgattccggatatcgtaacgccaggcgccggccctggtcagcgcatactgcgcctgtgccaccttaagattgttccgggcaatcaggaccgagttttgcacgttctccagggc
>96	N operona: 51	first	AFE_0100	gene_poz=(601-1686)	-	conserved hypothetical protein	identified by similarity to GB:AAM71795.1; match to	/position=92479 - 94764 (93079 - 94164)	/lenght=2286 (1086)	/codons=762 (362)	/complement=true	GC-compoz=57.73480662983425%	/LCI1=1.1126500461680517	/LCI2=0.43711911357340716	p_i1=0.16224412463143076	p_i2=0.18716791512302458	/Tai=0.299161354741003	/Tei=0.2684511236107221	/EEI=4.064714941687106
cggtgaatttcggcgagatgctgtatatcgtcggcccctccggctccggcaaaaccacgctgttgagcatcatctccggcatcttgcgccccgatgacggcgatgtggtggtcaaggatacggatatctggaagctgggcagtgacgcactggccggctttcgtctgcagaccatcggtttcgtctttcaggattaccatctctttccccgcctgaccaccctggaaaacgtggccattccgctgattctccggcgcgagccctgggacaagagtctggcggcggcgcgcaaaacgctgcaggtcgtcggtctggcggaaaaagaaagcctgccgccctacaaactcagcgggggcgagcaacaacgggtcgccatcgcccgcgccatcgttgcccaaccggacctgctgattttcgatgagcctaccgcttccctggatggggacaccggcaggaaaatcgtcgccttcgtcaaggagcatattttgaatatgcagcgtgcgatcatcatcgtgactcacgacagcagaatttatgaatacgcgacgcggatcatccgtatggaagatggccggatcgtccccgaggcaggagcggaccatgagaaataagatactattcgggctcgccatcgttggcatcctcatcggcctggtcagcgcctacatatacagccggcaaacgccaccgcaaccccctctggccaccaactacaatccctacgtcaacggaatattcgccaacggcatcatcgagagttacgcggccgatggcgaaaacatcaacatctacccccaggtatccggtagggtgaccggcatcttcgtccaggaggggcagacggtggcgaagggcgcgccgatcttcgccatcgatgactccgtgcaaaaggaactggtggcccagaacaaggcccaggcccaggccgccctggccctgttgcaggaattgaaagcggaaccccggaaagagaccctgaccattgccgaaaaacaggtcgaatatgcccgggccagcctgaaataccagcaggcacaactgggaatcacccaaagggaaagggccatcgatccccaggcggtgagcaaacttgccctggagaacgtgcaaaactcggtcctgattgcccggaacaatcttaaggtggcacaggcgcagtatgcgctgaccagggccggcgcctggcgttacgatatccggaatcaacaagccatatatgacgcggcgcaaaaaacctacgcgtccagcagcgccctgttgcgggaatatgtggtgcgggcgccggtcaccggcgatgtcctgcgcatcagcaccgccgtcggcagctacgcgtccccccagggagtctacggcacctatacgcaggggatgaatccggtcgtggtgatgggcaagaagaccgcctatatgcaggtccgcgcctatctggatgaaatactggtgccacggcttccggcccccgcagacattaccgcgaaaatgttcattcgcggactcagcaatgtcagcgtaccgctgcagttcgtacggatacagccctacgtgacgccgaagatcgaactgtccaatcaaagaaccgaaaaagtggacgtacgggtgctgccgattctcttcaagttcaaaattccggcacacatgaacctgtttcccggcgagctggtggatgtgtatataggcaagaaatagcggcggtcacacgccaaacttctgttgcaggatcgtgctgaccgctccgcacatgggctccttttcggaagcacacagatcgcgaatgacgtgaaagggtatccccgcgtcccacagggaaaacccgcaggccattatgcaggcgcccgtccggctaccgaccagcccccattcggtgattcccgtaaactcacgcaagacggtgatcgccgcgtgattcaatccgtaacccggtttatcgatcaccaccgcgtgccccacgtcgatcaccgcaccgccatcgttgccgtcgttcatgcgggtccggaacaggctgtcgggcagattgcagaaacgggtagccacgacaaccgaataatcctgggccgcatccctgatacggtccaccaggtccggcttgggggaaaatccaaactgaagatcaatgaccaataatccgctgctttgcggcataacgcgctcctcatccgtctgggtattacaagcacaagtcgttcccatgatgtgccccaccgcctataataccaacttatgaatcatatggaatatttaatggacacggcatactgctgttgcccccaagggttcaggttacctgca
>97	N operona: 51	middle	AFE_0101	gene_poz=(601-1293)	-	ABC transporter, ATP-binding protein	identified by match to protein family HMM PF00005	/position=93554 - 95446 (94154 - 94846)	/lenght=1893 (693)	/codons=631 (231)	/complement=true	GC-compoz=58.730158730158735%	/LCI1=1.23768115942029	/LCI2=0.29521739130434804	p_i1=0.22473998948932628	p_i2=0.07125320464266761	/Tai=0.1994666474449962	/Tei=0.16412788417840085	/EEI=3.308344409545353
gcctgttcggtttgccgaccctgtataccacctataaccgcgccacccaggacctgccctccacccgctacctgatttcctacatcctggtgcagcccaaaagcacccgggatatcgccgccatcgagcagcaggtaaagcaactgggctatctggccttgaccgatcggcaattcatcacccgcaacgaccggttctatgaatttcagaccgggatgggcaccagcatcctgatcatgactctgatcagttttctcgtaggactatccatcgccggagagaccttttacatgttcgttctggacaatctggagcatttcggcgctctcaaggccattggcgccaaaagcggcgaactgatccagatgatcgtctttcagtcgctggtcgtggggttcctgggtttcggcttcggcgtgctgctgtcttccaccatgatcgccatctccaaagtggagatcgccaactacgccgccatggtcacttacgaaaacctgtttctggccctgatcatggtcctgatcatttccgccttttcgagctatatcggcattcgcaaggtcatccgcatcgacccctttgacgtcttccggggttagcatgatcctgaccgcgcgggatatcaccaaatcctttggcgaggcaccgaaccagacctacgcgctgcgcgatgtcagcttcgcggtgaatttcggcgagatgctgtatatcgtcggcccctccggctccggcaaaaccacgctgttgagcatcatctccggcatcttgcgccccgatgacggcgatgtggtggtcaaggatacggatatctggaagctgggcagtgacgcactggccggctttcgtctgcagaccatcggtttcgtctttcaggattaccatctctttccccgcctgaccaccctggaaaacgtggccattccgctgattctccggcgcgagccctgggacaagagtctggcggcggcgcgcaaaacgctgcaggtcgtcggtctggcggaaaaagaaagcctgccgccctacaaactcagcgggggcgagcaacaacgggtcgccatcgcccgcgccatcgttgcccaaccggacctgctgattttcgatgagcctaccgcttccctggatggggacaccggcaggaaaatcgtcgccttcgtcaaggagcatattttgaatatgcagcgtgcgatcatcatcgtgactcacgacagcagaatttatgaatacgcgacgcggatcatccgtatggaagatggccggatcgtccccgaggcaggagcggaccatgagaaataagatactattcgggctcgccatcgttggcatcctcatcggcctggtcagcgcctacatatacagccggcaaacgccaccgcaaccccctctggccaccaactacaatccctacgtcaacggaatattcgccaacggcatcatcgagagttacgcggccgatggcgaaaacatcaacatctacccccaggtatccggtagggtgaccggcatcttcgtccaggaggggcagacggtggcgaagggcgcgccgatcttcgccatcgatgactccgtgcaaaaggaactggtggcccagaacaaggcccaggcccaggccgccctggccctgttgcaggaattgaaagcggaaccccggaaagagaccctgaccattgccgaaaaacaggtcgaatatgcccgggccagcctgaaataccagcaggcacaactgggaatcacccaaagggaaagggccatcgatccccaggcggtgagcaaacttgccctggagaacgtgcaaaactcggtcctgattgcccggaacaatcttaaggtggcacaggcgcagtatgcgctgaccagggccggcgcctggcgttacgatatccggaatcaacaagc
>98	N operona: 51	middle	AFE_0102	gene_poz=(601-1737)	-	ABC transporter, permease protein, putative	identified by match to protein family HMM PF02687	/position=94248 - 96584 (94848 - 95984)	/lenght=2337 (1137)	/codons=779 (379)	/complement=true	GC-compoz=56.112576956904135%	/LCI1=1.0714285714285714	/LCI2=0.24206349206349212	p_i1=0.14351125415563687	p_i2=0.04130402739325845	/Tai=0.1961041109474192	/Tei=0.13717362465393262	/EEI=4.363760857955611
gcatgccgccacctccggcaccgggctacgcctacgcctcgccggtgttcataccctgacggatcgccccgcgctgttcgtccagaatctggttgccatgcttccacaggtaatagataacgaggacccccatgggaatcagcaggctggaaataagagagacaaataacgttgccgttttcatgtaccgccctctgcgtgtgcgcgcagtagtgatcgccaggacgaagcgctttatttctctgccatccgcattttctgtgctcatttagaagctctccacccggaaaagattgtcggccggaacaccaggccccgcgctgctctgcagtgtaaacgcccacgggggcggcttcaaatccacagcgccgaaccgatgcacgggcgatggtccccgatgcaccttgcgcatcccgtggcgcacccctatccttctttacgcgagcagatcgcgcatcgtgacacgatggctgcgaggaagcgtcatctctacctggcgggccggcaggatcggggttgtctggaatcaggcggaggttggagaactatgggtgcgatcagcatcacgcacaggggcaacgcaccaaaaggcattcagccatgaacggcctgctccgcatcgccctgaaactgctgctcaacgacaaaggcaaattcgccaccctggtcatcggcatcaccttctccgtctttctgatgatgcagatgacctccatgttttccgggatactctatcaatccgcggccaacatcgtgaatgtcggtgccaggatgtgggtgatggaccccgccgtccgaaccccgcaaaacagtatccccatgcccaactatgtgctggacgcggtgcgcagcatacccggcgtcaagtttgcggtgcccttttatgtgggtgcgggcctcgtcaagctcaatgacggcacctatcagtccgccaccatcatcggtctggacgacgccagcctgttcggccgaccgacgatcatctccggcaatattctggatatttacaggaacaacgctttcatcatggtcaaggacgccaactacgccaaactgggcagccccaaaataggcaccagctttgagatcaatgatcatcgcgcggttgtcgtagccctggcccacaccccggtgtccggcctgttcggtttgccgaccctgtataccacctataaccgcgccacccaggacctgccctccacccgctacctgatttcctacatcctggtgcagcccaaaagcacccgggatatcgccgccatcgagcagcaggtaaagcaactgggctatctggccttgaccgatcggcaattcatcacccgcaacgaccggttctatgaatttcagaccgggatgggcaccagcatcctgatcatgactctgatcagttttctcgtaggactatccatcgccggagagaccttttacatgttcgttctggacaatctggagcatttcggcgctctcaaggccattggcgccaaaagcggcgaactgatccagatgatcgtctttcagtcgctggtcgtggggttcctgggtttcggcttcggcgtgctgctgtcttccaccatgatcgccatctccaaagtggagatcgccaactacgccgccatggtcacttacgaaaacctgtttctggccctgatcatggtcctgatcatttccgccttttcgagctatatcggcattcgcaaggtcatccgcatcgacccctttgacgtcttccggggttagcatgatcctgaccgcgcgggatatcaccaaatcctttggcgaggcaccgaaccagacctacgcgctgcgcgatgtcagcttcgcggtgaatttcggcgagatgctgtatatcgtcggcccctccggctccggcaaaaccacgctgttgagcatcatctccggcatcttgcgccccgatgacggcgatgtggtggtcaaggatacggatatctggaagctgggcagtgacgcactggccggctttcgtctgcagaccatcggtttcgtctttcaggattaccatctctttccccgcctgaccaccctggaaaacgtggccattccgctgattctccggcgcgagccctgggacaagagtctggcggcggcgcgcaaaacgctgcaggtcgtcggtctggcggaaaaagaaagcctgccgccctacaaactcagcgggggcgagcaacaacgggtcgccatcgcccgcgccatcgttgcccaaccggacctgctgattttcgatgagcctaccgcttccctggatggggacaccggcaggaaaatcgtcgccttcgtcaaggagcatattttgaatatgcagcgtgcgatcatcatcgtgac
>99	N operona: 51	last	AFE_0103	gene_poz=(601-828)	-	hypothetical protein	identified by glimmer; putative	/position=95381 - 96808 (95981 - 96208)	/lenght=1428 (228)	/codons=476 (76)	/complement=true	GC-compoz=60.96491228070175%	/LCI1=1.2177777777777778	/LCI2=0.411111111111111	p_i1=0.2142881494757198	p_i2=0.16277778097696832	/Tai=0.6131400311349933	/Tei=0.24650000287927148	/EEI=3.414608592248529
atcaccatccccgacctcgtcagcctcgacatcggggtcgaagtgatgaatgcgctgctcctgcccctggtgctgggctttctggtggccctgtccatcaaggcgctgcccgccgaacaccgcttgcgcggcccctatctctggctggtgctgttcgtggtgattctggcgggggggttgggagtttacggaggattgaacagcattccgggttggtagacgcagcatgccgccacctccggcaccgggctacgcctacgcctcgccggtgttcataccctgacggatcgccccgcgctgttcgtccagaatctggttgccatgcttccacaggtaatagataacgaggacccccatgggaatcagcaggctggaaataagagagacaaataacgttgccgttttcatgtaccgccctctgcgtgtgcgcgcagtagtgatcgccaggacgaagcgctttatttctctgccatccgcattttctgtgctcatttagaagctctccacccggaaaagattgtcggccggaacaccaggccccgcgctgctctgcagtgtaaacgcccacgggggcggcttcaaatccacagcgccgaaccgatgcacgggcgatggtccccgatgcaccttgcgcatcccgtggcgcacccctatccttctttacgcgagcagatcgcgcatcgtgacacgatggctgcgaggaagcgtcatctctacctggcgggccggcaggatcggggttgtctggaatcaggcggaggttggagaactatgggtgcgatcagcatcacgcacaggggcaacgcaccaaaaggcattcagccatgaacggcctgctccgcatcgccctgaaactgctgctcaacgacaaaggcaaattcgccaccctggtcatcggcatcaccttctccgtctttctgatgatgcagatgacctccatgttttccgggatactctatcaatccgcggccaacatcgtgaatgtcggtgccaggatgtgggtgatggaccccgccgtccgaaccccgcaaaacagtatccccatgcccaactatgtgctggacgcggtgcgcagcatacccggcgtcaagtttgcggtgcccttttatgtgggtgcgggcctcgtcaagctcaatgacggcacctatcagtccgccaccatcatcggtctggacgacgccagcctgttcggccgaccgacgatcatctccggcaatattctggatatttacaggaacaacgctttcatcatggtcaaggacgccaactacgccaaactgggcagccccaaaataggcaccagctttgagatcaatgatcatcgcgcggttgtcgtagccctggcccacaccccggtgtccggcctgttcggtttgccgaccctgtataccacctataaccgcgccacccaggacctgccctccaccc
>100	N operona: 52	first-last	AFE_0104	gene_poz=(601-837)	-	hypothetical protein	identified by glimmer; putative	/position=95717 - 97153 (96317 - 96553)	/lenght=1437 (237)	/codons=479 (79)	/complement=false	GC-compoz=54.008438818565395%	/LCI1=0.8547008547008547	/LCI2=0.17649572649572653	p_i1=0.0640445695843059	p_i2=0.016322419420163003	/Tai=0.4750882311193867	/Tei=0.11469017747814671	/EEI=6.3435630902731175
acttgacgccgggtatgctgcgcaccgcgtccagcacatagttgggcatggggatactgttttgcggggttcggacggcggggtccatcacccacatcctggcaccgacattcacgatgttggccgcggattgatagagtatcccggaaaacatggaggtcatctgcatcatcagaaagacggagaaggtgatgccgatgaccagggtggcgaatttgcctttgtcgttgagcagcagtttcagggcgatgcggagcaggccgttcatggctgaatgccttttggtgcgttgcccctgtgcgtgatgctgatcgcacccatagttctccaacctccgcctgattccagacaaccccgatcctgccggcccgccaggtagagatgacgcttcctcgcagccatcgtgtcacgatgcgcgatctgctcgcgtaaagaaggataggggtgcgccacgggatgcgcaaggtgcatcggggaccatcgcccgtgcatcggttcggcgctgtggatttgaagccgcccccgtgggcgtttacactgcagagcagcgcggggcctggtgttccggccgacaatcttttccgggtggagagcttctaaatgagcacagaaaatgcggatggcagagaaataaagcgcttcgtcctggcgatcactactgcgcgcacacgcagagggcggtacatgaaaacggcaacgttatttgtctctcttatttccagcctgctgattcccatgggggtcctcgttatctattacctgtggaagcatggcaaccagattctggacgaacagcgcggggcgatccgtcagggtatgaacaccggcgaggcgtaggcgtagcccggtgccggaggtggcggcatgctgcgtctaccaacccggaatgctgttcaatcctccgtaaactcccaacccccccgccagaatcaccacgaacagcaccagccagagataggggccgcgcaagcggtgttcggcgggcagcgccttgatggacagggccaccagaaagcccagcaccaggggcaggagcagcgcattcatcacttcgaccccgatgtcgaggctgacgaggtcggggatggtgatcactgccgcggcgccagccgcgatgatggtggtgtagatcccgtaaaaccagggcgcatctttggggtgatgctccagggagtggcgaaagccggtgacttccccccaaccccaggccccggcgagggaggcgacgatggccgccaccatacctgccccaaggatgcccagggaaaacacaatccgtccccaggtgttgccgagatagggaatgatggcctccgagagctgatgcaccgtattgaggggtgcgttggggttgaggcggccaatggtggcggctgtggcgatcagcaccgccgccatgatcgcctgggtaatgatcgcgccgaacgcggtatccca
>101	N operona: 53	first-last	AFE_0105	gene_poz=(601-1866)	-	metal ion transporter, NRAMP family	identified by match to protein family HMM PF01566	/position=95990 - 98455 (96590 - 97855)	/lenght=2466 (1266)	/codons=822 (422)	/complement=true	GC-compoz=61.92733017377567%	/LCI1=1.2779097387173397	/LCI2=0.4847189231987334	p_i1=0.2463518795218987	p_i2=0.23428697167837834	/Tai=0.20773837640115	/Tei=0.3108582745105405	/EEI=3.1083248902033493
caagtttctgaccctggtacgcagcggagacgaggaaaaagtcatccgggtagaggtgaccgactgggtaatggaaatggccgaaacgggtcgcgaacgctacggtctggaggtacaggtagaacatgctgccgaggcgaccgccttgccgcccctgcgctgccgccctttggcgctggaaagagtgttccgcaacctgttcgacaacgccagacggtatggtggcgggcgtctggacgtccagatcatccgccatccggacagcaccgaaatccgtctacgcgaccacggccccggcgtacctgaacgggatatagaagcgatgaacagcggcacgctgccccgtcagtccgggcacggttccggcatcggcctgcgcatctgccggcgcatcatggctttgcacggcggtacgctgcgtttcgccaacgcccgaaccggcgggctcatcgcgaagcttgcatttcccgaccatggaacggtcgcgccggggctggccacaagctccttttaggggtatttttcggacggcctgatgcttgacaaggcatcaataaacgggaatcattctcgtctaccaatgtaaatacggatcattccatgtctgctgcgcccgctgcccgcaatatccaatccctggcccatcgctcgcgctggggtatcttcctcgcggtactgggtcccggcctggtggtcatgctcgccgataccgacgtcggcagcatcatcaccgccgcccagagtggcgcacaatggggcttcaagctgctgctcctgcaattcgtcctcatgcctattctctacatcgtgcaggagctgacggtccgtctcggcatttttacgggtaaaggacacggtgaactgattagcgaaaccttcgggaaaggctgggcctatctctccgtcgccggtctcagtatcgccaccaccggcgccttgctgacggaattttcaggagtcgcgggcgtcagccatctctatggcttgccgcgctgggtcggggttgccctggccgcagccaccctgctgatcgtcgtctggaccggttcgtatcgacgcgtcgaacgcatcgccttgatcatgggcctctttgagctggtcttttttggtatcgcctgggccagtcatcccagcatccatgaaatcctggatggcctgctgcacgcccccatcaccaacgaccactacatgatgctggtcgccgccaatatcggtgccgtcatcatgccgtggatggtgttctaccagcagtcggcagtggctgataagggtctgcaccccgaacattaccgccatgcccgttgggataccgcgttcggcgcgatcattacccaggcgatcatggcggcggtgctgatcgccacagccgccaccattggccgcctcaaccccaacgcacccctcaatacggtgcatcagctctcggaggccatcattccctatctcggcaacacctggggacggattgtgttttccctgggcatccttggggcaggtatggtggcggccatcgtcgcctccctcgccggggcctggggttggggggaagtcaccggctttcgccactccctggagcatcaccccaaagatgcgccctggttttacgggatctacaccaccatcatcgcggctggcgccgcggcagtgatcaccatccccgacctcgtcagcctcgacatcggggtcgaagtgatgaatgcgctgctcctgcccctggtgctgggctttctggtggccctgtccatcaaggcgctgcccgccgaacaccgcttgcgcggcccctatctctggctggtgctgttcgtggtgattctggcgggggggttgggagtttacggaggattgaacagcattccgggttggtagacgcagcatgccgccacctccggcaccgggctacgcctacgcctcgccggtgttcataccctgacggatcgccccgcgctgttcgtccagaatctggttgccatgcttccacaggtaatagataacgaggacccccatgggaatcagcaggctggaaataagagagacaaataacgttgccgttttcatgtaccgccctctgcgtgtgcgcgcagtagtgatcgccaggacgaagcgctttatttctctgccatccgcattttctgtgctcatttagaagctctccacccggaaaagattgtcggccggaacaccaggccccgcgctgctctgcagtgtaaacgcccacgggggcggcttcaaatccacagcgccgaaccgatgcacgggcgatggtccccgatgcaccttgcgcatcccgtggcgcacccctatccttctttacgcgagcagatcgcgcatcgtgacacgatggctgcgaggaagcgtcatctctacctggcgggccggcaggatcggggttgtctggaatcaggcggaggttggagaactatgggtgcgatcagcatcacgcacaggggcaacgcaccaaaaggcatt
>102	N operona: 54	first	AFE_0106	gene_poz=(601-1941)	-	sensor histidine kinase	identified by match to protein family HMM PF00512;	/position=97342 - 99882 (97942 - 99282)	/lenght=2541 (1341)	/codons=847 (447)	/complement=true	GC-compoz=64.05667412378821%	/LCI1=1.3026905829596414	/LCI2=0.5953662182361736	p_i1=0.25995514294669486	p_i2=0.3506090629046287	/Tai=0.2979182717390515	/Tei=0.41554815661416583	/EEI=2.994373912907797
tctgcagggctttggctttggggtgcgaggcatgagcgatggtcggcagatcgaaagcctgcttgccgaagcgcccgtggatctgatcgtcctcgatctgggcctgccccacgaagacggcctgcaaatctgccggcgcctgcgccagcatcatgatgtccccatcctcatgctcaccgcgcggggtgatgaagtagaccgtattctgggactggagatgggcgccgacgactacctcgccaagccctttcatccccgcgaactggtggcccgcatccaggcgattctgcgccgggtccgcggggccgaccgaccacccggcatggcgaccgccccctttcagtgtggcccttttagcgtggatatgagccggcaggagatcctgcgtgacgggaaagccctgtccctcaccagtgccgagttccagaccctcgcaaccctcattcagcatgaaggccagcccctgacccgcgaaaaactcatgtggctgacccgtggccgtcaactcgaaaacgatgaccgcagcatcgacatgcagatctcccgcctgcgccgcctgctcgacggcagccccggccaaccccggcacatccgcacggtttggggtcatggttacctgttcgtcgcggaaccctgagcatgcggagtttctggccgcgcagcactctgggtcggacactgctcctgctcgcggttttactgctggggacccagggcgccgtctatgtcctgtttcatcagtacgtgctgaatcccgcagccgaacgcttcgcggaatttctctggcagactgaccacgccctgattgcggccggcgccgatcacagcgccatcggcaccctgcagtggcgatcaccccaggttatgcccggcacccccgccaacaactattttttgcgccaaagcgcccgttatctggctcggattgcccccggcgcagcactccgggtcggccccgccgatgcccataccacctggatgtggattcgcggggactaccaccagccctggctgggtctgcgcgtttcccccatggagttcggcggccggggcttcatgttcatacgcctagggatcatcgccctttgcaccctgctcggcgcctggatcatcgttcgccagatcaatcgccccttggcccgcctggcggcggaagcgccgcgcatcggccgaggcgacatgccggagtccctcgcacccattggcggccccctggaggtacgccacctggaacaggccatcaccagcatggccaaggatttgcaccgcctgcacgaagaacgcactctgctgctcaccggcatttcccacgaactgcggacgcccctgtcgcgtctgctgctgaccctgcatcttcaggaccccgatctgctggccgggaaagcggccatgctggtggacgtcagtgaaatggacgagaccatcgacaagtttctgaccctggtacgcagcggagacgaggaaaaagtcatccgggtagaggtgaccgactgggtaatggaaatggccgaaacgggtcgcgaacgctacggtctggaggtacaggtagaacatgctgccgaggcgaccgccttgccgcccctgcgctgccgccctttggcgctggaaagagtgttccgcaacctgttcgacaacgccagacggtatggtggcgggcgtctggacgtccagatcatccgccatccggacagcaccgaaatccgtctacgcgaccacggccccggcgtacctgaacgggatatagaagcgatgaacagcggcacgctgccccgtcagtccgggcacggttccggcatcggcctgcgcatctgccggcgcatcatggctttgcacggcggtacgctgcgtttcgccaacgcccgaaccggcgggctcatcgcgaagcttgcatttcccgaccatggaacggtcgcgccggggctggccacaagctccttttaggggtatttttcggacggcctgatgcttgacaaggcatcaataaacgggaatcattctcgtctaccaatgtaaatacggatcattccatgtctgctgcgcccgctgcccgcaatatccaatccctggcccatcgctcgcgctggggtatcttcctcgcggtactgggtcccggcctggtggtcatgctcgccgataccgacgtcggcagcatcatcaccgccgcccagagtggcgcacaatggggcttcaagctgctgctcctgcaattcgtcctcatgcctattctctacatcgtgcaggagctgacggtccgtctcggcatttttacgggtaaaggacacggtgaactgattagcgaaaccttcgggaaaggctgggcctatctctccgtcgccggtctcagtatcgccaccaccggcgccttgctgacggaattttcaggagtcgcgggcgtcagccatctctatggcttgccgcgctgggtcggggttgccctggccgcagccaccctgctgatcgtcgtctggaccggttcgtatcgacgcgtcgaacgcatcgccttgatcatgggcctctttgagctggtcttttttggtatcg
>103	N operona: 54	last	AFE_0107	gene_poz=(601-1311)	-	DNA-binding response regulator	identified by match to protein family HMM PF00072;	/position=98646 - 100556 (99246 - 99956)	/lenght=1911 (711)	/codons=637 (237)	/complement=true	GC-compoz=63.71308016877637%	/LCI1=1.3135593220338984	/LCI2=0.3865819209039546	p_i1=0.265983945581074	p_i2=0.14087260197218715	/Tai=0.1959420601398596	/Tei=0.22678534177496845	/EEI=2.946501396378919
ccgacactgggcagcagtccgccctgggccaccgcgatcaaggactgctcacgcgccagggctgcccgcgccgcctgtatatccgggttggcctccatggcctgccggatgtagccgttcagggcggacgaatgaaagagcgaccaccaggcctgagattcctgctgcgtccaccgaatccgctgcggcccgccatgcaagtccaggggatgggcgttataggccgcaggcgcccgcacattgggcgcaccaggctgcggccccaccgcgcagccggccgcagcgacaatcccgagcaagacgcccagccgggccatgcccggggcggatcgccccgccttctgccgcctgtggccatgcggatacctggcgtttttcatgcaaaccctcattcactcgatcaaccgggaagatggatgcgctccagaagcgcaaacagagactgcaataccgtcatcgcaaccgatcaaatggtaacggggatgcctgtaacaatctctgccgtagagggactgaaacgtaacagagtgtcactttgtggcgcaccgaaaggtcttgttacaattcatgttggtccgtccgggaacaacaggttagagtgtgctcatggatacacggaaacagattctggtggtggacgacgatctgcgcctgcgcggtctggtggagtcgcatctgcagggctttggctttggggtgcgaggcatgagcgatggtcggcagatcgaaagcctgcttgccgaagcgcccgtggatctgatcgtcctcgatctgggcctgccccacgaagacggcctgcaaatctgccggcgcctgcgccagcatcatgatgtccccatcctcatgctcaccgcgcggggtgatgaagtagaccgtattctgggactggagatgggcgccgacgactacctcgccaagccctttcatccccgcgaactggtggcccgcatccaggcgattctgcgccgggtccgcggggccgaccgaccacccggcatggcgaccgccccctttcagtgtggcccttttagcgtggatatgagccggcaggagatcctgcgtgacgggaaagccctgtccctcaccagtgccgagttccagaccctcgcaaccctcattcagcatgaaggccagcccctgacccgcgaaaaactcatgtggctgacccgtggccgtcaactcgaaaacgatgaccgcagcatcgacatgcagatctcccgcctgcgccgcctgctcgacggcagccccggccaaccccggcacatccgcacggtttggggtcatggttacctgttcgtcgcggaaccctgagcatgcggagtttctggccgcgcagcactctgggtcggacactgctcctgctcgcggttttactgctggggacccagggcgccgtctatgtcctgtttcatcagtacgtgctgaatcccgcagccgaacgcttcgcggaatttctctggcagactgaccacgccctgattgcggccggcgccgatcacagcgccatcggcaccctgcagtggcgatcaccccaggttatgcccggcacccccgccaacaactattttttgcgccaaagcgcccgttatctggctcggattgcccccggcgcagcactccgggtcggccccgccgatgcccataccacctggatgtggattcgcggggactaccaccagccctggctgggtctgcgcgtttcccccatggagttcggcggccggggcttcatgttcatacgcctagggatcatcgccctttgcaccctgctcggcgcctggatcatcgttcgccagatcaatcgccccttggcccgcctggcggcggaagcgccgcgcatcggccgaggcgacatgccggagtccctcgcacccattggcggccccctggaggtacgccacctggaacagg
>104	N operona: 55	first	AFE_0108	gene_poz=(601-2160)	-	RND efflux system, outer membrane lipoprotein,	identified by match to protein family HMM PF02321;	/position=99577 - 102336 (100177 - 101736)	/lenght=2760 (1560)	/codons=920 (520)	/complement=false	GC-compoz=66.6025641025641%	/LCI1=1.6262042389210019	/LCI2=0.8974951830443154	p_i1=0.44710328912613967	p_i2=0.6435508782533645	/Tai=0.25358469534010186	/Tei=0.6791957904280281	/EEI=1.990473751015505
gccccgcggacccggcgcagaatcgcctggatgcgggccaccagttcgcggggatgaaagggcttggcgaggtagtcgtcggcgcccatctccagtcccagaatacggtctacttcatcaccccgcgcggtgagcatgaggatggggacatcatgatgctggcgcaggcgccggcagatttgcaggccgtcttcgtggggcaggcccagatcgaggacgatcagatccacgggcgcttcggcaagcaggctttcgatctgccgaccatcgctcatgcctcgcaccccaaagccaaagccctgcagatgcgactccaccagaccgcgcaggcgcagatcgtcgtccaccaccagaatctgtttccgtgtatccatgagcacactctaacctgttgttcccggacggaccaacatgaattgtaacaagacctttcggtgcgccacaaagtgacactctgttacgtttcagtccctctacggcagagattgttacaggcatccccgttaccatttgatcggttgcgatgacggtattgcagtctctgtttgcgcttctggagcgcatccatcttcccggttgatcgagtgaatgagggtttgcatgaaaaacgccaggtatccgcatggccacaggcggcagaaggcggggcgatccgccccgggcatggcccggctgggcgtcttgctcgggattgtcgctgcggccggctgcgcggtggggccgcagcctggtgcgcccaatgtgcgggcgcctgcggcctataacgcccatcccctggacttgcatggcgggccgcagcggattcggtggacgcagcaggaatctcaggcctggtggtcgctctttcattcgtccgccctgaacggctacatccggcaggccatggaggccaacccggatatacaggcggcgcgggcagccctggcgcgtgagcagtccttgatcgcggtggcccagggcggactgctgcccagtgtcggtgccggtgccggaatcagtcgtggacgggcacaacgcaccggcgcgaatggcggggcaagctaccgcattcccggcaacctctatagcctgctgctgggcaccataaacgtcagctacaaccccgacgtgtttggtcgccagaaggatctggtacatgcggccagggcccgggctgcgatcagtcgtgccagtctgcatcaaagtgaagtctttctggcggcggccgtgagccgggcggtaatcaacggtgctgcggcgcgggctcagctcgacgccgcccggcagatcgccactgccgatgcccgtctgttgcgcctgctgcagcaggaatatcagttgggttatcagaatctgcaaagtgtggatcaacaggaggccatcaccgcagccgcgcaggcgcgcattgcccccttgcaggccgatgtggcggtggcccgccacgggctggcggctttgctgggccagtcccccgatacggatctgcccatgccgacactcgccagtctgcaattgccgtccagcctgcccaccaccctgccttcggctctggccgcgcagcgcccggatatccaggccgcagcggcggagctgaaggtggctgcggcgcaggccgatgtggccaccgccgatctgtatccccagttcaatatcaccgccgacatcggtaaggcggccatgaccggggggatgttcttcaacccgatttcgaccctctggtccctgggggcggggatcgcggcgccgatttataacggtggcgccctccatgcccaacgtcgtgcggcgcttgaccagtacaaagcggtcagcgaccagtatcgcggcaccgtactcgacgcctttcgtgaagtggccgatgccctgcgtgctttgcagggcgccgacacgtcctatcaacatcgtctggccgcacagactgccgccggggccgccctgcgtctggcggaagcccgctaccgtgacggcgccaccgactatgccacggtgctcgatgccgaaatcgcatatcaacaggacacggtcgctgccatcagcgcacgtggtcagcgttatctggacagcgtggcgctctttgtggcgctgggcgacggctggcagcccgaagccggtgatgcccgcacggccagcgacgcgcaaccccattccgccattcaccaatctccgggagcccctgcatgaagaaggcctttttcttactgggtatcgttgtcgtgctgctttttggcggtgtttatggctggtatcaatggcgtcagggtcggttgcacacacgcctggcggcggcggccaacccggtggtcaccgtttctgccacgcgcgcgcaaaacgagtcgatggcgggtgagttgaccgccgtgggcgagatcgtgccgcaacagggagcggtgctcagtcctcagaccgggggggtggtgcagcatatcggctttcactccggtgccacagtgcaaaagggacaactgctcctgtctctcgaccccggcgctttgcctggccagttgcaggccgccaaggccgaggccgacctcgcgcaggtggattatcagcgcgccgagaaggtctttgccatccacggcatctctaccgctgcactggataaggctcgctatggtgccagcgtggcccaggcccgggtgacggccttgcaggagtctctggcggatacgcagatccgtgcccctttcagcggagtattggggttgcgtaccgtgaacctgggggaatatgtccatgcgggtatgccggtggtgcatatcgaaaacctgcagacgctctacg
>105	N operona: 55	last	AFE_0109	gene_poz=(601-1683)	-	efflux transporter, RND family, MFP subunit	identified by match to protein family HMM PF00529;	/position=101133 - 103415 (101733 - 102815)	/lenght=2283 (1083)	/codons=761 (361)	/complement=false	GC-compoz=61.495844875346265%	/LCI1=1.238888888888889	/LCI2=0.36925925925925923	p_i1=0.22537957668897549	p_i2=0.12613333437874427	/Tai=0.28463468788767965	/Tei=0.21352000094086984	/EEI=3.302056049085187
cgcagcggcggagctgaaggtggctgcggcgcaggccgatgtggccaccgccgatctgtatccccagttcaatatcaccgccgacatcggtaaggcggccatgaccggggggatgttcttcaacccgatttcgaccctctggtccctgggggcggggatcgcggcgccgatttataacggtggcgccctccatgcccaacgtcgtgcggcgcttgaccagtacaaagcggtcagcgaccagtatcgcggcaccgtactcgacgcctttcgtgaagtggccgatgccctgcgtgctttgcagggcgccgacacgtcctatcaacatcgtctggccgcacagactgccgccggggccgccctgcgtctggcggaagcccgctaccgtgacggcgccaccgactatgccacggtgctcgatgccgaaatcgcatatcaacaggacacggtcgctgccatcagcgcacgtggtcagcgttatctggacagcgtggcgctctttgtggcgctgggcgacggctggcagcccgaagccggtgatgcccgcacggccagcgacgcgcaaccccattccgccattcaccaatctccgggagcccctgcatgaagaaggcctttttcttactgggtatcgttgtcgtgctgctttttggcggtgtttatggctggtatcaatggcgtcagggtcggttgcacacacgcctggcggcggcggccaacccggtggtcaccgtttctgccacgcgcgcgcaaaacgagtcgatggcgggtgagttgaccgccgtgggcgagatcgtgccgcaacagggagcggtgctcagtcctcagaccgggggggtggtgcagcatatcggctttcactccggtgccacagtgcaaaagggacaactgctcctgtctctcgaccccggcgctttgcctggccagttgcaggccgccaaggccgaggccgacctcgcgcaggtggattatcagcgcgccgagaaggtctttgccatccacggcatctctaccgctgcactggataaggctcgctatggtgccagcgtggcccaggcccgggtgacggccttgcaggagtctctggcggatacgcagatccgtgcccctttcagcggagtattggggttgcgtaccgtgaacctgggggaatatgtccatgcgggtatgccggtggtgcatatcgaaaacctgcagacgctctacgccgatttcacggtacctcagcgtgatgtgcaggcggtgcgggcgggcgggccgatacaacttgacgtgcatgacgggattatcctgcgccattacagtgccaaagtgcaggcagtttccagtcatgtggatgcgcaaaaccgggcagtcagcgttcgcgccctcgtcgatgcgccactgggcttgaaaccgggcatgttcgtccgcgtcgtcctgcaaaaggaggcacccacggcacgcctgatgattcctacggtggcagtaagcttcaatacctatggggactttgtctatgtgctgaccccgggaccggaccgtaccctgatcgccaaagagcagccggtgaccacgggcctgcagcgcggtaaccaggtggtggtccgttccggcctcaaggcgggcgacctggtagtcaccgcggggcaggtcaaactgcacagtggtgaccatgtgcgcatcaataacgctgtgcatctctgagtcttccaaggatttccatgcacttcaccgaaccctttatccgccgccccatccttgccatctccctgagtctggtgctgtttttcttcggattgcgttccctcggcctgatgcccatcaccgaatatccgccgaccaacagctccatgatcacggtgaccacccattacttcggtgccaccccgaaaaccgtcaatgcctttattacggcgccactggaaaaagccgtcgggcaagcccccggcatcaactatatgacggcggtgagtgaggacggcatctccattctcaccctctatatgcgcatgggcgaagatcccaacgcggccttgtcacaggtgcagagcaaggtcaatacggtcctcaatcagctccccaagggggtgatgcagccggtggtgcaggaaatgtccggctccggcgcctacctgatgttgttgagctaccatggtaaaggtttcaatcagcagcagatcaccgactatctgacccgggtggtgcaacccgccatccagtccgtgccgggggtgggcctgacttccatcttgccgccgggcaccggacccaacggcaacacctatgccatgcgcatctggctcg
>106	N operona: 56	first-last	AFE_0111	gene_poz=(601-759)	-	hypothetical protein	identified by glimmer; putative	/position=105398 - 106756 (105998 - 106156)	/lenght=1359 (159)	/codons=453 (53)	/complement=false	GC-compoz=61.0062893081761%	/LCI1=1.185897435897436	/LCI2=0.5666666666666668	p_i1=0.19791585716300703	p_i2=0.32002084424003097	/Tai=0.39512136509797724	/Tei=0.38801875981602785	/EEI=3.5955150364919453
gcagtgccctggtggtcacctttggttttgcgctgttgatggtcctgctgctgctggcggcgcagttcaatagctttcgcgacgccctggtggtgctcaccgcggtgcccgtcgcccttttcggggccttgctgcccattgcgctgggcgcctccagcgtcaatatttattccgaagtgggtatggtcatgctcatcgggttgatcgccaaacagggcattctcatcgtgcaatttgcccgtgtcatgcaggaggaaaagcatttcgaccggcgccatgcggtggcggaagcggcaatcctgcgcctacgccctatcctcatgacggtggcggcgatgattgccggcgccatacccctgctcttcgccagtggcgggaatgccgatgcgcggttctccatgggactggtcattgtcagcggtctgggcttcgggtcgctggtttcgctctttgtgatcccggcgttttatgtgtggttcgggcaggtggtacggcagccggagagcgatttggtggggtagtaaggagtaccggtttcccgcgaaatcctatggctggggctggggcatccccaccgcgtggcaaggatgggcggtcttggtggcctatggcgtggggatggcggcgatcatcttgctggtgtcgcctgaggaacggccggtagagttcttctcttatatcggtatactcacggcggcactcctggtggtctgctggttcaagggtgaaccgccgaagtggcggtggggccgcagatgaggtcctaaccggcgctcaacctcgctcccttcggtcgctggacgctgcgtgataaagccgcgcagcgccggcaggtgcgtcgcgtggctatgccgcaggccgaggctgtagagggtgagatagaacacccggtagctcagggtgcgggcataggcgtcgatggtcttgggttgcaggccttaacaacccctcggcatggaggggatgaaggtgcagaataacaggtctggaaaagatgcatgaaggacgaatcgccatgttctccgatgtcctcgacttctggtttcacgagatcgcgccggcgcagtggtgggcggccgatccggcgttcgacgcgctgatccgcagccgctttggcgcgctgcatgcgcaggcggtgcgctgcgaactgtacggctggcgtgaccggcccgaggggcggctggcggaaatcatcgtgctcgaccagttctcgcggaacatgttccgcggcgatccgcgcgcctttgccgccgacaccctggctctcgcgctggcgcaggaggcggtggcccgcggtgccgatcgggcgctggcggccgaacagcgcaacttcgtctacatgccctatatgcacagcga
>107	N operona: 57	first-last	AFE_0112	gene_poz=(601-1158)	-	conserved hypothetical protein TIGR00650	identified by similarity to GB:BAC61454.1; match to	/position=105792 - 107549 (106392 - 106949)	/lenght=1758 (558)	/codons=586 (186)	/complement=false	GC-compoz=65.94982078853047%	/LCI1=1.6630630630630632	/LCI2=0.8632432432432433	p_i1=0.46838189974280203	p_i2=0.6149557460008452	/Tai=0.17322975799121298	/Tei=0.6534601714007607	/EEI=1.9173848351921121
ctccatgggactggtcattgtcagcggtctgggcttcgggtcgctggtttcgctctttgtgatcccggcgttttatgtgtggttcgggcaggtggtacggcagccggagagcgatttggtggggtagtaaggagtaccggtttcccgcgaaatcctatggctggggctggggcatccccaccgcgtggcaaggatgggcggtcttggtggcctatggcgtggggatggcggcgatcatcttgctggtgtcgcctgaggaacggccggtagagttcttctcttatatcggtatactcacggcggcactcctggtggtctgctggttcaagggtgaaccgccgaagtggcggtggggccgcagatgaggtcctaaccggcgctcaacctcgctcccttcggtcgctggacgctgcgtgataaagccgcgcagcgccggcaggtgcgtcgcgtggctatgccgcaggccgaggctgtagagggtgagatagaacacccggtagctcagggtgcgggcataggcgtcgatggtcttgggttgcaggccttaacaacccctcggcatggaggggatgaaggtgcagaataacaggtctggaaaagatgcatgaaggacgaatcgccatgttctccgatgtcctcgacttctggtttcacgagatcgcgccggcgcagtggtgggcggccgatccggcgttcgacgcgctgatccgcagccgctttggcgcgctgcatgcgcaggcggtgcgctgcgaactgtacggctggcgtgaccggcccgaggggcggctggcggaaatcatcgtgctcgaccagttctcgcggaacatgttccgcggcgatccgcgcgcctttgccgccgacaccctggctctcgcgctggcgcaggaggcggtggcccgcggtgccgatcgggcgctggcggccgaacagcgcaacttcgtctacatgccctatatgcacagcgaatcgccggcgattcacgtcgtcgccgagcaactgttcaaggccaacggcctggcggacaactacgactacgaactgcggcacaaggccatcgtcgaccgcttcgggcgctacccgcaccgcaacgccattctcggccgcgaatcgaccgacgaggaacttgcctttctcgaccaaccggggtcgagcttctaagcgccccagggtctgctcgccggcccgcctcccgtgggggtcggggaaactggggcgccctgcattttcttgagaacggaggccccggtgccggcacgcgcatcgaagcggcatgcttcaggcgtgggccttgcacggatgcccccgggttgcagggcctgcctgcgtcggtggcgtttggggcgagatcgcgacgccggtttcgacttcgacgtggccgaccccgatggcactgtcagcgccatggttatatagtgtcgtcgtcgcagtcgtcgacgagcaggcagcaattgccgcaaaggaaaatcgtccatgaaacgcttttttctctggttcggcgtcggttttctcgttttgatcgcggccctcgcccttgcgttcaagttcagcccatggccttcggtgttcgtgttttcccagatgttcgccaagggagatcaggcgaccgacgcggcgctggcgcgatacgtgccgccgggcatcgcggcgcgcaccggcattgcctacggcaagggggcggacgagaccttcgatctctacttcccgcaaggccgcaaaggcgccttgccgaccatcgtctgggtgcatggcggtggctgg
>108	N operona: 58	first	AFE_0113	gene_poz=(601-804)	-	hypothetical protein	identified by glimmer; putative	/position=106462 - 107865 (107062 - 107265)	/lenght=1404 (204)	/codons=468 (68)	/complement=false	GC-compoz=62.745098039215684%	/LCI1=1.5124378109452736	/LCI2=0.6626865671641791	p_i1=0.38059587086552726	p_i2=0.4218929670087223	/Tai=0.5562438147937441	/Tei=0.4797036703078501	/EEI=2.259701716344352
agtggtgggcggccgatccggcgttcgacgcgctgatccgcagccgctttggcgcgctgcatgcgcaggcggtgcgctgcgaactgtacggctggcgtgaccggcccgaggggcggctggcggaaatcatcgtgctcgaccagttctcgcggaacatgttccgcggcgatccgcgcgcctttgccgccgacaccctggctctcgcgctggcgcaggaggcggtggcccgcggtgccgatcgggcgctggcggccgaacagcgcaacttcgtctacatgccctatatgcacagcgaatcgccggcgattcacgtcgtcgccgagcaactgttcaaggccaacggcctggcggacaactacgactacgaactgcggcacaaggccatcgtcgaccgcttcgggcgctacccgcaccgcaacgccattctcggccgcgaatcgaccgacgaggaacttgcctttctcgaccaaccggggtcgagcttctaagcgccccagggtctgctcgccggcccgcctcccgtgggggtcggggaaactggggcgccctgcattttcttgagaacggaggccccggtgccggcacgcgcatcgaagcggcatgcttcaggcgtgggccttgcacggatgcccccgggttgcagggcctgcctgcgtcggtggcgtttggggcgagatcgcgacgccggtttcgacttcgacgtggccgaccccgatggcactgtcagcgccatggttatatagtgtcgtcgtcgcagtcgtcgacgagcaggcagcaattgccgcaaaggaaaatcgtccatgaaacgcttttttctctggttcggcgtcggttttctcgttttgatcgcggccctcgcccttgcgttcaagttcagcccatggccttcggtgttcgtgttttcccagatgttcgccaagggagatcaggcgaccgacgcggcgctggcgcgatacgtgccgccgggcatcgcggcgcgcaccggcattgcctacggcaagggggcggacgagaccttcgatctctacttcccgcaaggccgcaaaggcgccttgccgaccatcgtctgggtgcatggcggtggctggatcggtggaagcacaagcggcatcgccaactatctgaaaatcctcgcgggccacggctacaccacggttggggtcgaatactccaccggcttcggttcggcctatcccaggccggtgcagcaggtcaacgctgcgctgcgttatctgcttgcgcacgccaccgagttgcacgtcgacccagggcgcatcatcctcgccggcgattcggccggcgcgcagatcgccgcgcagatcgcgctgctcggcaccgactcggactatgcgcgtgaggtcggcatcacgccgtcgctcaaggcacaccagattgccgccaccc
>109	N operona: 58	middle	AFE_0114	gene_poz=(601-1620)	-	lipase/esterase, putative	identified by similarity to SP:P23872; match to	/position=106662 - 108881 (107262 - 108281)	/lenght=2220 (1020)	/codons=740 (340)	/complement=false	GC-compoz=63.725490196078425%	/LCI1=1.4601769911504425	/LCI2=0.7788593903638152	p_i1=0.34998414623927104	p_i2=0.5385605360627125	/Tai=0.25237134625055035	/Tei=0.5847044824564412	/EEI=2.409721404414246
ctcgcgctggcgcaggaggcggtggcccgcggtgccgatcgggcgctggcggccgaacagcgcaacttcgtctacatgccctatatgcacagcgaatcgccggcgattcacgtcgtcgccgagcaactgttcaaggccaacggcctggcggacaactacgactacgaactgcggcacaaggccatcgtcgaccgcttcgggcgctacccgcaccgcaacgccattctcggccgcgaatcgaccgacgaggaacttgcctttctcgaccaaccggggtcgagcttctaagcgccccagggtctgctcgccggcccgcctcccgtgggggtcggggaaactggggcgccctgcattttcttgagaacggaggccccggtgccggcacgcgcatcgaagcggcatgcttcaggcgtgggccttgcacggatgcccccgggttgcagggcctgcctgcgtcggtggcgtttggggcgagatcgcgacgccggtttcgacttcgacgtggccgaccccgatggcactgtcagcgccatggttatatagtgtcgtcgtcgcagtcgtcgacgagcaggcagcaattgccgcaaaggaaaatcgtccatgaaacgcttttttctctggttcggcgtcggttttctcgttttgatcgcggccctcgcccttgcgttcaagttcagcccatggccttcggtgttcgtgttttcccagatgttcgccaagggagatcaggcgaccgacgcggcgctggcgcgatacgtgccgccgggcatcgcggcgcgcaccggcattgcctacggcaagggggcggacgagaccttcgatctctacttcccgcaaggccgcaaaggcgccttgccgaccatcgtctgggtgcatggcggtggctggatcggtggaagcacaagcggcatcgccaactatctgaaaatcctcgcgggccacggctacaccacggttggggtcgaatactccaccggcttcggttcggcctatcccaggccggtgcagcaggtcaacgctgcgctgcgttatctgcttgcgcacgccaccgagttgcacgtcgacccagggcgcatcatcctcgccggcgattcggccggcgcgcagatcgccgcgcagatcgcgctgctcggcaccgactcggactatgcgcgtgaggtcggcatcacgccgtcgctcaaggcacaccagattgccgccaccctgctgctctccggcgcctacgacctggacgcggtggactaccacggcaattacgcctggttcctcaagaccgtgctctgggcctattcgggaacggagaagttcctgcatgaccggcgcttccggctgatgtccattacgccgcatgtcaccgccgcctttccgccgagtttcatttccagcggcaacggtgatccgttggagccgcaggccgtcgcgttggcgaagaagctcggcagtctgagtgttccggtcgagaccctgttcttcccggcgaaccgccaaccggcgctaccccatgagtatcagttcaatctcgacagcgctgccgggcgcgaagcgctgcaaaagatgctcgatttcctcgcctcggttcgcgcgggcgaggcggctgtttcatccaccaacgcgcaatgagaccaacgagggaggaatcatgttgaagcgacaaccatcacattcacccgcgcccgaagggcgttcgccggggagcctgttggcacggtgcgtgctgctgttcgcattggcgctggccggcaccgggctgacgcaggcggcgacactggaggggaccgcgacctaccgcgaacgcatgatgctgccgccgagcgcggtattcgaggcgacgctgcaggatgtgtcgaagacgggcgcggcaccgaagacgctgggccgcgcgatcctcgatcccgccgggcaaccgccatttcgtttcgccattgactacgacgctgcggccatccagcccgacgggcactatgtcgtgaacgccatggtgagtgtgcccggtcggatgctgttcgttgcgctggcgcgccatctggagttcaccggcacgactgcgccggtgcaactgctgctggtgcgcgcgcagagcaatcgtttctcgatattcgccaagcagttgcccgcgtcctatgagcgagaggtgccgggggcggacagcctggtccgctggcatctcgatctgcttccgggcgggcagtaccagttgcgcaccacctacgtggacaaacc
>110	N operona: 58	last	AFE_0115	gene_poz=(601-2037)	-	conserved domain protein	identified by match to protein family HMM PF03724	/position=107701 - 110337 (108301 - 109737)	/lenght=2637 (1437)	/codons=879 (479)	/complement=false	GC-compoz=66.31871955462769%	/LCI1=1.4679218967921897	/LCI2=0.6057182705718274	p_i1=0.35451113872314644	p_i2=0.3616423288645651	/Tai=0.24119293533294195	/Tei=0.4254780959781086	/EEI=2.3862929907379233
cgcacgccaccgagttgcacgtcgacccagggcgcatcatcctcgccggcgattcggccggcgcgcagatcgccgcgcagatcgcgctgctcggcaccgactcggactatgcgcgtgaggtcggcatcacgccgtcgctcaaggcacaccagattgccgccaccctgctgctctccggcgcctacgacctggacgcggtggactaccacggcaattacgcctggttcctcaagaccgtgctctgggcctattcgggaacggagaagttcctgcatgaccggcgcttccggctgatgtccattacgccgcatgtcaccgccgcctttccgccgagtttcatttccagcggcaacggtgatccgttggagccgcaggccgtcgcgttggcgaagaagctcggcagtctgagtgttccggtcgagaccctgttcttcccggcgaaccgccaaccggcgctaccccatgagtatcagttcaatctcgacagcgctgccgggcgcgaagcgctgcaaaagatgctcgatttcctcgcctcggttcgcgcgggcgaggcggctgtttcatccaccaacgcgcaatgagaccaacgagggaggaatcatgttgaagcgacaaccatcacattcacccgcgcccgaagggcgttcgccggggagcctgttggcacggtgcgtgctgctgttcgcattggcgctggccggcaccgggctgacgcaggcggcgacactggaggggaccgcgacctaccgcgaacgcatgatgctgccgccgagcgcggtattcgaggcgacgctgcaggatgtgtcgaagacgggcgcggcaccgaagacgctgggccgcgcgatcctcgatcccgccgggcaaccgccatttcgtttcgccattgactacgacgctgcggccatccagcccgacgggcactatgtcgtgaacgccatggtgagtgtgcccggtcggatgctgttcgttgcgctggcgcgccatctggagttcaccggcacgactgcgccggtgcaactgctgctggtgcgcgcgcagagcaatcgtttctcgatattcgccaagcagttgcccgcgtcctatgagcgagaggtgccgggggcggacagcctggtccgctggcatctcgatctgcttccgggcgggcagtaccagttgcgcaccacctacgtggacaaaccgacgctcaagccgatcgatcgcatcggccgctggcagtatgacagcgcactcggggtgctcaagctgttccagagcgacaggtccacactgctgttcgatgtggaagacgcgggcggcctgctgcggccgctcgatgcgcggggcaagctcgccacatcgccttacaacgtgccgctgcggcgcttgccccgactggcgctcgtcgagccggagctgaaactgaccggcatgttctcctacatggccgatgccgcttcgatcaccctgtgcgaagacggtcggcggatgccggtggcgatggagggagacttcaaagcgctggaacgggcgtatgtcgacgcgcctcacaagtccgggcaggccttgtatgtgcgcctggatggccggatcgcctcgcgtccttcggcggaggaaagccagccgccgcgtgccaccctggtcgtcgagaagttcaccgacatccagcccggcctgagctgcggcatggtggcgacccacatcgcgctgcgcggcacctactggaaactggtgcagctcaatgggcaggcgatcagcctcccgggcgccgtcaggaagcaggaaccgcatctggtgttttccgcgaaaggcgaccgcgtgtccggcgccggcggctgcaacgccgtgaccggcagtttcaaggtcgacggcgacaagctgcatctgcgccagatggtcagtacgctgcgcgcctgcctgaccggcatggaatacgaacgcgagttcctgcaaacgctgggcaaggtggagcgctaccgcatcgtcggcgggcatctcgacctgctcgacgagaagggtgccgtcatcgcgcgcttcgaggcggttgcgctgcggtgagaaagggatgagcgccagccgatgattgcgaagtccgacatggtgcggatgacgcagcgccgagtccgagggtcgggagccgaggcgcggaatcggtccggagtcagcgaaagcggcggcggacccgttcagtccgcctttgccgccttcccgcgcagcacccacgccacgaaccgccgtccgtactccggctgcatccagatcagccagctcaccacaagcgcgttgagcaccgccacgctgagcagcacaggctgaataattcgtggcgccgcagccggcgactcctccgcgtagcggcttcgtccaacaatcgcctcgagtgtccctcaagctaaacgtgtgcgccgggcatggcgcgttacttcttttacacgctggttataccgggttacgtaacgtcacaaaaaaataaaccaaatctgcccatatttttgtagcatattgtttatgaatgaataaaataggcatgttaggcggcatcgttcttgcttgactttaatcagaccgaagcaagcaagtggcttgcgaagcgtcatcatcgtgccaggtgaagcgacattcgttttcaaacaagagagatggagaaagatgacagca
>111	N operona: 59	first-last	AFE_0116	gene_poz=(601-702)	-	hypothetical protein	identified by glimmer; putative	/position=109519 - 110820 (110119 - 110220)	/lenght=1302 (102)	/codons=434 (34)	/complement=true	GC-compoz=33.33333333333333%	/LCI1=2.04040404040404	/LCI2=0.0	p_i1=0.6660261792805058	p_i2=0.0	/Tai=0.7788972689412978	/Tei=0.1	/EEI=1.42974880352376
aatctcttgccgtactttggtcagcatgggttgcgcaccctgatagccttgggctactgccaatttataccaatacaatgcagtgcggtcgcttttcgggacgccattaccgtagtagtacacctcgcccatgacaaactcggccaacgggtcaccttgaatggctgccttgcgcgaccagaataccgccttgcgatattttttctgaacaccgtagtaaattcctagccagttttcggcggttttgtccccgcttttagctgccttttcaagggtgcgtaatgcactggcatcccccgcacgagcctgagcgctgagcatttctccctgcgcatgagtcatagcgtaggccgatgaggccgcgcagcaaagcagtaaagagggcaaccacagcaacaaatctttttttatattcacgctgctacgggcctaaagatgcgtttttagttttggcaaacaaactatcggtgctttaaccaatgatgctgtcatctttctccatctctcttgtttgaaaacgaatgtcgcttcacctggcacgatgatgacgcttcgcaagccacttgcttgcttcggtctgattaaagtcaagcaagaacgatgccgcctaacatgcctattttattcattcataaacaatatgctacaaaaatatgggcagatttggtttatttttttgtgacgttacgtaacccggtataaccagcgtgtaaaagaagtaacgcgccatgcccggcgcacacgtttagcttgagggacactcgaggcgattgttggacgaagccgctacgcggaggagtcgccggctgcggcgccacgaattattcagcctgtgctgctcagcgtggcggtgctcaacgcgcttgtggtgagctggctgatctggatgcagccggagtacggacggcggttcgtggcgtgggtgctgcgcgggaaggcggcaaaggcggactgaacgggtccgccgccgctttcgctgactccggaccgattccgcgcctcggctcccgaccctcggactcggcgctgcgtcatccgcaccatgtcggacttcgcaatcatcggctggcgctcatccctttctcaccgcagcgcaaccgcctcgaagcgcgcgatgacggcacccttctcgtcgagcaggtcgagatgcccgccgacgatgcggtagcgctccaccttgcccagcgtttgcaggaactcgcgttcgtattccatgccggtcaggcaggcgcgcagcgtactgaccatctggcgcagatgcagcttgtcgccgtcgaccttgaaactgccggtcacggcgtt
>112	N operona: 60	first-last	AFE_0117	gene_poz=(601-1485)	-	conserved domain protein	identified by similarity to SP:P77234; match to	/position=109900 - 111984 (110500 - 111384)	/lenght=2085 (885)	/codons=695 (295)	/complement=false	GC-compoz=52.99435028248588%	/LCI1=0.9308390022675737	/LCI2=0.23276643990929707	p_i1=0.0880757443893529	p_i2=0.036952067712316135	/Tai=0.47958290694428274	/Tei=0.13325686094108452	/EEI=5.578235111545916
cacgccacgaaccgccgtccgtactccggctgcatccagatcagccagctcaccacaagcgcgttgagcaccgccacgctgagcagcacaggctgaataattcgtggcgccgcagccggcgactcctccgcgtagcggcttcgtccaacaatcgcctcgagtgtccctcaagctaaacgtgtgcgccgggcatggcgcgttacttcttttacacgctggttataccgggttacgtaacgtcacaaaaaaataaaccaaatctgcccatatttttgtagcatattgtttatgaatgaataaaataggcatgttaggcggcatcgttcttgcttgactttaatcagaccgaagcaagcaagtggcttgcgaagcgtcatcatcgtgccaggtgaagcgacattcgttttcaaacaagagagatggagaaagatgacagcatcattggttaaagcaccgatagtttgtttgccaaaactaaaaacgcatctttaggcccgtagcagcgtgaatataaaaaaagatttgttgctgtggttgccctctttactgctttgctgcgcggcctcatcggcctacgctatgactcatgcgcagggagaaatgctcagcgctcaggctcgtgcgggggatgccagtgcattacgcacccttgaaaaggcagctaaaagcggggacaaaaccgccgaaaactggctaggaatttactacggtgttcagaaaaaatatcgcaaggcggtattctggtcgcgcaaggcagccattcaaggtgacccgttggccgagtttgtcatgggcgaggtgtactactacggtaatggcgtcccgaaaagcgaccgcactgcattgtattggtataaattggcagtagcccaaggctatcagggtgcgcaacccatgctgaccaaagtacggcaagagattgctgcgcaggcggagttgcgcgaccacactcaggtcgtcgctcgaacagatgaacagccacccgcagggacaagcagttctacatctgtgacgccgatttctgacaacaaggttgtcagtacccctgcgatcaagtcgacaacaccaatggcagtaactcgtccttcatccgccctcctgacagccaaagaacaaaaccttctgggctacgcctactatagtggccagggcaaacccaaaaattatgaaaaggcggtttattggtaccgcaaggcggctgcccaaggtgatgcgagtgctgagaacaatctgggtgtggcctataactatggtaatggagtggacaaaaatttttcacgcgctgtgtactggtatcgaaaagctgctgatcaggggaatcccagtgcccaaacgaatctgggagttgcctattaccagggcgacggagtgaaaagtagcaccaccgaggctctccactggtggacgaaagctgccaagcagggcgatgcgcgtgcacgtagctatttgaatgtggtaaaactgacgtcacgggggactaagtaacctgaaagcgggagtgtcagaatttctgtgtgtgaggcggtttgggacgtttcctcacggggtttgtcgagattcattcggtgaggcgatcaggatgtcgcttctggcggccgccgcatggatggcctggggtatctggatgtatttgaaggagtgtcacgagcatatggcatacccacaacgccatgaaacgtacgcacatgtatgcgcacgatgcccaccaccagcatctctacaatttcccggtagtttcgggaatccggcacggtcatccgcatgttccaggcctgcgtcagttgcataagcatcatgcataactggtttcagaatttccctctccttgcaaggcttgacgacggtccggaaaaaaatctgctgatcactgcacgacccataacctggggatcgggtgaaatcgtatttcatgcaggcgcgccctgccatcagtacttattggtgctggagggacaaatccgagtgcagcaaacttctgcgacgggacgagaaatcgtattgtaccgcatcggacccggagaatcctgcattctgacgacggcttgcctgttcagccatcgtccctatccggccatgggcatcacc
>113	N operona: 61	first-last	AFE_0118	gene_poz=(601-813)	-	hypothetical protein	identified by glimmer; putative	/position=110874 - 112286 (111474 - 111686)	/lenght=1413 (213)	/codons=471 (71)	/complement=true	GC-compoz=55.86854460093896%	/LCI1=1.019047619047619	/LCI2=0.383809523809524	p_i1=0.12126110919989222	p_i2=0.13847108756543236	/Tai=0.6204442548499634	/Tei=0.22462397880888912	/EEI=4.78160044098222
tggatccagccgcgtatttcaaactctttcagagcacgactgattacctcccgggctgatccgagttctgtggccaatgcctgatgagtgatgtggatgaacggcgtggcgcctcccaactccagaagtttttttgccagccgcacatcgagacgggtaaaaacgacttcttcaaccagtgcgagcaaatcagtcaaacggtttccgtaggcgttgaaaacaaactcccgaaaaatgccagattgcgcgacgagacgctcaaaaacagattgagaaaggctgacggctctaaccgcagattcggtgatgcccatggccggatagggacgatggctgaacaggcaagccgtcgtcagaatgcaggattctccgggtccgatgcggtacaatacgatttctcgtcccgtcgcagaagtttgctgcactcggatttgtccctccagcaccaataagtactgatggcagggcgcgcctgcatgaaatacgatttcacccgatccccaggttatgggtcgtgcagtgatcagcagatttttttccggaccgtcgtcaagccttgcaaggagagggaaattctgaaaccagttatgcatgatgcttatgcaactgacgcaggcctggaacatgcggatgaccgtgccggattcccgaaactaccgggaaattgtagagatgctggtggtgggcatcgtgcgcatacatgtgcgtacgtttcatggcgttgtgggtatgccatatgctcgtgacactccttcaaatacatccagataccccaggccatccatgcggcggccgccagaagcgacatcctgatcgcctcaccgaatgaatctcgacaaaccccgtgaggaaacgtcccaaaccgcctcacacacagaaattctgacactcccgctttcaggttacttagtcccccgtgacgtcagttttaccacattcaaatagctacgtgcacgcgcatcgccctgcttggcagctttcgtccaccagtggagagcctcggtggtgctacttttcactccgtcgccctggtaataggcaactcccagattcgtttgggcactgggattcccctgatcagcagcttttcgataccagtacacagcgcgtgaaaaatttttgtccactccattaccatagttataggccacacccagattgttctcagcactcgcatcaccttgggcagccgccttgcggtaccaataaaccgccttttcataatttttgggtttgccctggccactatagtaggcgtagcccagaaggttttgttctttggctgtcaggagggcggatgaaggacgagttactgccattggtgttgtcgacttgatcgcaggggtactgacaaccttgttgtcagaaatcggcgtcacagatgtagaactgcttgtccctgcgggtggctgt
>114	N operona: 62	first-last	AFE_0119	gene_poz=(601-1263)	-	transcriptional regulator, Crp/Fnr family	identified by match to protein family HMM PF00027;	/position=111094 - 112956 (111694 - 112356)	/lenght=1863 (663)	/codons=621 (221)	/complement=false	GC-compoz=52.1870286576169%	/LCI1=1.0818181818181818	/LCI2=0.15015151515151515	p_i1=0.14813486415779512	p_i2=0.009913855677616946	/Tai=0.5364641978968914	/Tei=0.10892247010985526	/EEI=4.285933889459987
gcggctgcccaaggtgatgcgagtgctgagaacaatctgggtgtggcctataactatggtaatggagtggacaaaaatttttcacgcgctgtgtactggtatcgaaaagctgctgatcaggggaatcccagtgcccaaacgaatctgggagttgcctattaccagggcgacggagtgaaaagtagcaccaccgaggctctccactggtggacgaaagctgccaagcagggcgatgcgcgtgcacgtagctatttgaatgtggtaaaactgacgtcacgggggactaagtaacctgaaagcgggagtgtcagaatttctgtgtgtgaggcggtttgggacgtttcctcacggggtttgtcgagattcattcggtgaggcgatcaggatgtcgcttctggcggccgccgcatggatggcctggggtatctggatgtatttgaaggagtgtcacgagcatatggcatacccacaacgccatgaaacgtacgcacatgtatgcgcacgatgcccaccaccagcatctctacaatttcccggtagtttcgggaatccggcacggtcatccgcatgttccaggcctgcgtcagttgcataagcatcatgcataactggtttcagaatttccctctccttgcaaggcttgacgacggtccggaaaaaaatctgctgatcactgcacgacccataacctggggatcgggtgaaatcgtatttcatgcaggcgcgccctgccatcagtacttattggtgctggagggacaaatccgagtgcagcaaacttctgcgacgggacgagaaatcgtattgtaccgcatcggacccggagaatcctgcattctgacgacggcttgcctgttcagccatcgtccctatccggccatgggcatcaccgaatctgcggttagagccgtcagcctttctcaatctgtttttgagcgtctcgtcgcgcaatctggcatttttcgggagtttgttttcaacgcctacggaaaccgtttgactgatttgctcgcactggttgaagaagtcgtttttacccgtctcgatgtgcggctggcaaaaaaacttctggagttgggaggcgccacgccgttcatccacatcactcatcaggcattggccacagaactcggatcagcccgggaggtaatcagtcgtgctctgaaagagtttgaaatacgcggctggatccagcgtagttcaggacagatccagatcattcatcctcaagcgctccgtcaattggcgcattccgaatgttgatccctgattcattgggtgagtaagtcacagacaatctgccacaaacagcctacgatacagttcggatgagcgcacaaaaggagttcaaaatgtctgcatcttcactgtttaacgaaggcatgcccgaccggttgatacgggtcattgtcgggattattgtcattgcactggtatttgtcggacccaaaaccccctggggatggttggggcttgttcctttaatcaccggtctggtgggttggtgccccgcatacacgcttttgggtatcaggacttgtcccttgcggaaatcataacggggccccttcaggagccggacctctacggcgcgggaatggccgttgactggtcaagtggctgattcttcggcgtcggattcacttgcggccgcagcagccactaggcttgattgcctcgatggtggcggaaaccaggtagtccgtcaccttgcggcccgacgcccggtccttgatgaactgaggtgccctgacaatagtagacagtcccatttcaggacgatgccggaagcccttatcgagcggtgtgtgctatattttcattcctgcaaaagggcgggagcgggtgtgattgcggtatgga
>115	N operona: 63	first-last	AFE_0120	gene_poz=(601-807)	-	conserved hypothetical protein	identified by similarity to GB:AAP77746.1	/position=111846 - 113252 (112446 - 112652)	/lenght=1407 (207)	/codons=469 (69)	/complement=false	GC-compoz=51.20772946859904%	/LCI1=1.0637254901960784	/LCI2=0.3313725490196079	p_i1=0.1401270809276148	p_i2=0.09628953289627903	/Tai=0.656198329881905	/Tei=0.18666057960665114	/EEI=4.422540626067888
ggagggacaaatccgagtgcagcaaacttctgcgacgggacgagaaatcgtattgtaccgcatcggacccggagaatcctgcattctgacgacggcttgcctgttcagccatcgtccctatccggccatgggcatcaccgaatctgcggttagagccgtcagcctttctcaatctgtttttgagcgtctcgtcgcgcaatctggcatttttcgggagtttgttttcaacgcctacggaaaccgtttgactgatttgctcgcactggttgaagaagtcgtttttacccgtctcgatgtgcggctggcaaaaaaacttctggagttgggaggcgccacgccgttcatccacatcactcatcaggcattggccacagaactcggatcagcccgggaggtaatcagtcgtgctctgaaagagtttgaaatacgcggctggatccagcgtagttcaggacagatccagatcattcatcctcaagcgctccgtcaattggcgcattccgaatgttgatccctgattcattgggtgagtaagtcacagacaatctgccacaaacagcctacgatacagttcggatgagcgcacaaaaggagttcaaaatgtctgcatcttcactgtttaacgaaggcatgcccgaccggttgatacgggtcattgtcgggattattgtcattgcactggtatttgtcggacccaaaaccccctggggatggttggggcttgttcctttaatcaccggtctggtgggttggtgccccgcatacacgcttttgggtatcaggacttgtcccttgcggaaatcataacggggccccttcaggagccggacctctacggcgcgggaatggccgttgactggtcaagtggctgattcttcggcgtcggattcacttgcggccgcagcagccactaggcttgattgcctcgatggtggcggaaaccaggtagtccgtcaccttgcggcccgacgcccggtccttgatgaactgaggtgccctgacaatagtagacagtcccatttcaggacgatgccggaagcccttatcgagcggtgtgtgctatattttcattcctgcaaaagggcgggagcgggtgtgattgcggtatggatgaaatcagcggaaagcatcaggcagggtcttgtggcggggcaggcgcggcctttgatgcgatggactctgaccaaaaagtggctctggtgcgggccttgcgctggccgctgtcggcttcagcgggcgcgcgatcctgtttgacgacgccgggccgtcctgtccggccactgctcgtggaccccaaaaatttaccgcggcgtcgcgcgctgaccactgtggctggtcgatttgccttgctccatgccctcacccatattgaattcaatgccatcaatctcgcgctggatgcgattt
>116	N operona: 64	first-last	AFE_0121	gene_poz=(601-732)	-	hypothetical protein	identified by glimmer; putative	/position=112134 - 113465 (112734 - 112865)	/lenght=1332 (132)	/codons=444 (44)	/complement=true	GC-compoz=59.84848484848485%	/LCI1=1.1472868217054264	/LCI2=0.40310077519379844	p_i1=0.17875335687307645	p_i2=0.15549900540108724	/Tai=0.43656276780960557	/Tei=0.23994910486097853	/EEI=3.8332090816033495
gcggcgcacatggtcccgcgacgccagttccggcacgacaccgccgtagggcgcgtgcagggcaatctggctgaacagcacttcgccgaggaggccacgctggcggtcatagagagcaagccccgtttcatcgcaggagctttcaatgcccagtatccgctcaatcaaggcaagcctcctccggctttgagtcgggtagaccggggaagcgacaaatcgcatccagcgcgagattgatggcattgaattcaatatgggtgagggcatggagcaaggcaaatcgaccagccacagtggtcagcgcgcgacgccgcggtaaatttttggggtccacgagcagtggccggacaggacggcccggcgtcgtcaaacaggatcgcgcgcccgctgaagccgacagcggccagcgcaaggcccgcaccagagccactttttggtcagagtccatcgcatcaaaggccgcgcctgccccgccacaagaccctgcctgatgctttccgctgatttcatccataccgcaatcacacccgctcccgcccttttgcaggaatgaaaatatagcacacaccgctcgataagggcttccggcatcgtcctgaaatgggactgtctactattgtcagggcacctcagttcatcaaggaccgggcgtcgggccgcaaggtgacggactacctggtttccgccaccatcgaggcaatcaagcctagtggctgctgcggccgcaagtgaatccgacgccgaagaatcagccacttgaccagtcaacggccattcccgcgccgtagaggtccggctcctgaaggggccccgttatgatttccgcaagggacaagtcctgatacccaaaagcgtgtatgcggggcaccaacccaccagaccggtgattaaaggaacaagccccaaccatccccagggggttttgggtccgacaaataccagtgcaatgacaataatcccgacaatgacccgtatcaaccggtcgggcatgccttcgttaaacagtgaagatgcagacattttgaactccttttgtgcgctcatccgaactgtatcgtaggctgtttgtggcagattgtctgtgacttactcacccaatgaatcagggatcaacattcggaatgcgccaattgacggagcgcttgaggatgaatgatctggatctgtcctgaactacgctggatccagccgcgtatttcaaactctttcagagcacgactgattacctcccgggctgatccgagttctgtggccaatgcctgatgagtgatgtggatgaacggcgtggcgcctcccaactccagaagtttttttgccagccgcacatcgaga
>117	N operona: 65	first	AFE_0122	gene_poz=(601-954)	-	conserved domain protein	null	/position=112352 - 113905 (112952 - 113305)	/lenght=1554 (354)	/codons=518 (118)	/complement=false	GC-compoz=60.73446327683616%	/LCI1=1.1937321937321936	/LCI2=0.5119658119658119	p_i1=0.20189535231424227	p_i2=0.2623344281896854	/Tai=0.48096290028923416	/Tei=0.33610098537071686	/EEI=3.549802451207503
gttgatccctgattcattgggtgagtaagtcacagacaatctgccacaaacagcctacgatacagttcggatgagcgcacaaaaggagttcaaaatgtctgcatcttcactgtttaacgaaggcatgcccgaccggttgatacgggtcattgtcgggattattgtcattgcactggtatttgtcggacccaaaaccccctggggatggttggggcttgttcctttaatcaccggtctggtgggttggtgccccgcatacacgcttttgggtatcaggacttgtcccttgcggaaatcataacggggccccttcaggagccggacctctacggcgcgggaatggccgttgactggtcaagtggctgattcttcggcgtcggattcacttgcggccgcagcagccactaggcttgattgcctcgatggtggcggaaaccaggtagtccgtcaccttgcggcccgacgcccggtccttgatgaactgaggtgccctgacaatagtagacagtcccatttcaggacgatgccggaagcccttatcgagcggtgtgtgctatattttcattcctgcaaaagggcgggagcgggtgtgattgcggtatggatgaaatcagcggaaagcatcaggcagggtcttgtggcggggcaggcgcggcctttgatgcgatggactctgaccaaaaagtggctctggtgcgggccttgcgctggccgctgtcggcttcagcgggcgcgcgatcctgtttgacgacgccgggccgtcctgtccggccactgctcgtggaccccaaaaatttaccgcggcgtcgcgcgctgaccactgtggctggtcgatttgccttgctccatgccctcacccatattgaattcaatgccatcaatctcgcgctggatgcgatttgtcgcttccccggtctacccgactcaaagccggaggaggcttgccttgattgagcggatactgggcattgaaagctcctgcgatgaaacggggcttgctctctatgaccgccagcgtggcctcctcggcgaagtgctgttcagccagattgccctgcacgcgccctacggcggtgtcgtgccggaactggcgtcgcgggaccatgtgcgccgcctgcccttgctgctcgacgagttgctggcgcaaaccggcgggcagcgccctgacgccatcgccgtcaccgccgggccgggacttatcggtgccctgctggtgggggtgaatttcgcccgcggcctcgccatgggctgggatatcccggtgatccccgtgcatcatctggaaggtcacctgctggccccgctgctcaatgaggtggacccctttccggcggtggccttgctggtttccggtgggcatacgatgctagtggaagtccgtgctcccggcgactatattttattgggagagacgctggatgacgccgccggtgaggccttcgacaaggcggcgaagatgatgggactgggctatcccggtgggcctgcgctggccgccctggcggaggggggagatgcccaggcttttcgcctgccgcggccactgctggaccg
>118	N operona: 65	middle	AFE_0123	gene_poz=(601-1608)	gcp	O-sialoglycoprotein endopeptidase	identified by similarity to SP:P36175; match to	/position=112698 - 114905 (113298 - 114305)	/lenght=2208 (1008)	/codons=736 (336)	/complement=false	GC-compoz=67.26190476190477%	/LCI1=1.4577114427860696	/LCI2=0.6526368159203979	p_i1=0.3485440202548883	p_i2=0.4113529714273515	/Tai=0.23209828275855093	/Tei=0.47021767428461636	/EEI=2.417271200278174
ttgactggtcaagtggctgattcttcggcgtcggattcacttgcggccgcagcagccactaggcttgattgcctcgatggtggcggaaaccaggtagtccgtcaccttgcggcccgacgcccggtccttgatgaactgaggtgccctgacaatagtagacagtcccatttcaggacgatgccggaagcccttatcgagcggtgtgtgctatattttcattcctgcaaaagggcgggagcgggtgtgattgcggtatggatgaaatcagcggaaagcatcaggcagggtcttgtggcggggcaggcgcggcctttgatgcgatggactctgaccaaaaagtggctctggtgcgggccttgcgctggccgctgtcggcttcagcgggcgcgcgatcctgtttgacgacgccgggccgtcctgtccggccactgctcgtggaccccaaaaatttaccgcggcgtcgcgcgctgaccactgtggctggtcgatttgccttgctccatgccctcacccatattgaattcaatgccatcaatctcgcgctggatgcgatttgtcgcttccccggtctacccgactcaaagccggaggaggcttgccttgattgagcggatactgggcattgaaagctcctgcgatgaaacggggcttgctctctatgaccgccagcgtggcctcctcggcgaagtgctgttcagccagattgccctgcacgcgccctacggcggtgtcgtgccggaactggcgtcgcgggaccatgtgcgccgcctgcccttgctgctcgacgagttgctggcgcaaaccggcgggcagcgccctgacgccatcgccgtcaccgccgggccgggacttatcggtgccctgctggtgggggtgaatttcgcccgcggcctcgccatgggctgggatatcccggtgatccccgtgcatcatctggaaggtcacctgctggccccgctgctcaatgaggtggacccctttccggcggtggccttgctggtttccggtgggcatacgatgctagtggaagtccgtgctcccggcgactatattttattgggagagacgctggatgacgccgccggtgaggccttcgacaaggcggcgaagatgatgggactgggctatcccggtgggcctgcgctggccgccctggcggaggggggagatgcccaggcttttcgcctgccgcggccactgctggaccggccgggactggacttcagcttcagcggtctgaaaacggccttccgtctggcctccatgcccatcgcgcccgacgacgggcagaagcgggccgatctggctgccagttttcaggccgcggtggtggagacgctgttcacgaagtgccagcgtgccctgcggcagaccgggctgaggcgtctgatcgtggccggcggggtcggcgccaatcgggcgctgcgagcggccctgaacggcctggtgtccgcaggcgtcgaagtctttatagccgatctcgcgcactgtacggataacgcggcgatgatcgctctcgccggtgccctgcacacggagcgggcccaggcagccacggcggacttcccggtgcgggcgcgctggtccctgacggaggaggaagcgtgatgaacgagccattttctctggatatgatcgtcgacgagctggcggcacaggatgtggactttcaggagggcctggactggcagcagacggatcatccgcgggaagcggccatcgccttccggcgcgcactggaacatggcccgaagagtgcggtgatctggaccttctacgcctgggcactgtctgcttccggcgacccacacggggccatcgctgcctgccgccgcgccatcgcctgcgatgcagagtgggggcaggcgtggaatgacctcggtgagtatctgatggacgctggccgtgaagacgaggcgctcttcgtgatccgccgcgccctgaaggccaaacgcttcgacagcccgcatctggcgcagatgaatctggcccgctactacctgcataaaggcagcatgcgccgtgccctggccgcagcgcaggaggcgcagcggctggttcccggttttcgcccggcggcgcgactggcggactggatcagcgaccggatgcaggagtggaacatccgggattgaccggtctcagcgccttttgaagggacgttcgctgccgtccagcaaacggcggatattgccgcggtgccgccag
>119	N operona: 65	last	AFE_0124	gene_poz=(601-1128)	-	TPR domain protein	identified by match to protein family HMM PF00515	/position=113705 - 115432 (114305 - 114832)	/lenght=1728 (528)	/codons=576 (176)	/complement=false	GC-compoz=64.96212121212122%	/LCI1=1.460952380952381	/LCI2=0.5704761904761905	p_i1=0.3504371568134997	p_i2=0.32407648745364476	/Tai=0.21841178014216656	/Tei=0.3916688387082803	/EEI=2.407356257899769
tgggcatacgatgctagtggaagtccgtgctcccggcgactatattttattgggagagacgctggatgacgccgccggtgaggccttcgacaaggcggcgaagatgatgggactgggctatcccggtgggcctgcgctggccgccctggcggaggggggagatgcccaggcttttcgcctgccgcggccactgctggaccggccgggactggacttcagcttcagcggtctgaaaacggccttccgtctggcctccatgcccatcgcgcccgacgacgggcagaagcgggccgatctggctgccagttttcaggccgcggtggtggagacgctgttcacgaagtgccagcgtgccctgcggcagaccgggctgaggcgtctgatcgtggccggcggggtcggcgccaatcgggcgctgcgagcggccctgaacggcctggtgtccgcaggcgtcgaagtctttatagccgatctcgcgcactgtacggataacgcggcgatgatcgctctcgccggtgccctgcacacggagcgggcccaggcagccacggcggacttcccggtgcgggcgcgctggtccctgacggaggaggaagcgtgatgaacgagccattttctctggatatgatcgtcgacgagctggcggcacaggatgtggactttcaggagggcctggactggcagcagacggatcatccgcgggaagcggccatcgccttccggcgcgcactggaacatggcccgaagagtgcggtgatctggaccttctacgcctgggcactgtctgcttccggcgacccacacggggccatcgctgcctgccgccgcgccatcgcctgcgatgcagagtgggggcaggcgtggaatgacctcggtgagtatctgatggacgctggccgtgaagacgaggcgctcttcgtgatccgccgcgccctgaaggccaaacgcttcgacagcccgcatctggcgcagatgaatctggcccgctactacctgcataaaggcagcatgcgccgtgccctggccgcagcgcaggaggcgcagcggctggttcccggttttcgcccggcggcgcgactggcggactggatcagcgaccggatgcaggagtggaacatccgggattgaccggtctcagcgccttttgaagggacgttcgctgccgtccagcaaacggcggatattgccgcggtgccgccagaggatcagtagcgccagcaccagaacgagtagccgcatgctcgtcgcggcggagaccgcaaagacgataggcaccgcgccgaccgccgccagcagcgccgccagtgatgaaacccgcgtcacggcgaacaccagtatccatacacccaatatcgacaggcccagtaccggcaggagcgccagcagaatacccagcgccgtggccacccccttgccgccgcgaaacccaaaaaacactggatagagatggccgagaaaggtggcgagggccaccgcggccagcgcccagtcctccagtccgagcaggcgggcgatgacgatggggacgatgcccttggtcaggtcgccgagcaaagtcagcaaggcggcctttttgccaccgatgcgcaggatattggtggcgccgggattgcccgatccggactggcgcgggtcccccagacccagcgcgcgcgccaccagaatggcgctggcaatggaaccgacggcataccccccgccgatcagggcaacatccagaagaagtga
>120	N operona: 66	first-last	AFE_0125	gene_poz=(601-1197)	-	membrane protein, putative	identified by similarity to GB:CAE33513.1; match to	/position=114239 - 116035 (114839 - 115435)	/lenght=1797 (597)	/codons=599 (199)	/complement=true	GC-compoz=65.15912897822446%	/LCI1=1.3518518518518519	/LCI2=0.8301346801346798	p_i1=0.2874931817647134	p_i2=0.5859579596676259	/Tai=0.291360010819791	/Tei=0.6273621637008633	/EEI=2.7875041261967812
agtcatcgcccgctccgccagcgatgccccggagatcgatggtgtggtgcatctgggcaaggcggcggggttgcaggtcggagactgggtggaggtggcgatcacccgggcggatgcccatgatttatatgggatggtggtgtcggcctgaccagggcctttggtcgctcagggcaggcgactgccccgctcgatccgcacccccacatcccgtgttccgcgcacggcggcgggtttgtgcaccgtcacctgcacccaggtcgcgccgaattcaccgcgaacgatatccgcgatctgctcggccagggtctctaccagctccacctccgacgcggcgatatgggcgaccaggcgctggcagatggtctggtagttgatggtgttctccaccttgtcggtccgcgccgcggcccccgcatccccagcgatatccagatcgatgagcaccgtctgtttgacctgacgttcccagtcgtagatgccgatgcgggtgtccaccttcagttcacgtacaaaaagaatatccatggttatcccgaaaaaagcggcaatccgccgcagctcggcctataataaccaatttcccggccaaagcactgcatgtcacttcttctggatgttgccctgatcggcggggggtatgccgtcggttccattgccagcgccattctggtggcgcgcgcgctgggtctgggggacccgcgccagtccggatcgggcaatcccggcgccaccaatatcctgcgcatcggtggcaaaaaggccgccttgctgactttgctcggcgacctgaccaagggcatcgtccccatcgtcatcgcccgcctgctcggactggaggactgggcgctggccgcggtggccctcgccacctttctcggccatctctatccagtgttttttgggtttcgcggcggcaagggggtggccacggcgctgggtattctgctggcgctcctgccggtactgggcctgtcgatattgggtgtatggatactggtgttcgccgtgacgcgggtttcatcactggcggcgctgctggcggcggtcggcgcggtgcctatcgtctttgcggtctccgccgcgacgagcatgcggctactcgttctggtgctggcgctactgatcctctggcggcaccgcggcaatatccgccgtttgctggacggcagcgaacgtcccttcaaaaggcgctgagaccggtcaatcccggatgttccactcctgcatccggtcgctgatccagtccgccagtcgcgccgccgggcgaaaaccgggaaccagccgctgcgcctcctgcgctgcggccagggcacggcgcatgctgcctttatgcaggtagtagcgggccagattcatctgcgccagatgcgggctgtcgaagcgtttggccttcagggcgcggcggatcacgaagagcgcctcgtcttcacggccagcgtccatcagatactcaccgaggtcattccacgcctgcccccactctgcatcgcaggcgatggcgcggcggcaggcagcgatggccccgtgtgggtcgccggaagcagacagtgcccaggcgtagaaggtccagatcaccgcactcttcgggccatgttccagtgcgcgccggaaggcgatggccgcttcccgcggatgatccgtctgctgccagtccaggccctcctgaaagtccacatcctgtgccgccagctcgtcgacgatcatatccagagaaaatggctcgttcatcacgcttcctcctccgtcagggaccagcgcgcccgcaccgggaagtccgccgtggctgcctgggcc
>121	N operona: 67	first-last	AFE_0126	gene_poz=(601-960)	folB	dihydroneopterin aldolase	identified by similarity to SP:P31055; match to	/position=114908 - 116467 (115508 - 115867)	/lenght=1560 (360)	/codons=520 (120)	/complement=false	GC-compoz=62.77777777777778%	/LCI1=1.2044817927170868	/LCI2=0.45126050420168073	p_i1=0.20740274816997845	p_i2=0.20086593087124852	/Tai=0.1765304509567216	/Tei=0.2807793377841237	/EEI=3.488423121113081
gatcagtagcgccagcaccagaacgagtagccgcatgctcgtcgcggcggagaccgcaaagacgataggcaccgcgccgaccgccgccagcagcgccgccagtgatgaaacccgcgtcacggcgaacaccagtatccatacacccaatatcgacaggcccagtaccggcaggagcgccagcagaatacccagcgccgtggccacccccttgccgccgcgaaacccaaaaaacactggatagagatggccgagaaaggtggcgagggccaccgcggccagcgcccagtcctccagtccgagcaggcgggcgatgacgatggggacgatgcccttggtcaggtcgccgagcaaagtcagcaaggcggcctttttgccaccgatgcgcaggatattggtggcgccgggattgcccgatccggactggcgcgggtcccccagacccagcgcgcgcgccaccagaatggcgctggcaatggaaccgacggcataccccccgccgatcagggcaacatccagaagaagtgacatgcagtgctttggccgggaaattggttattataggccgagctgcggcggattgccgcttttttcgggataaccatggatattctttttgtacgtgaactgaaggtggacacccgcatcggcatctacgactgggaacgtcaggtcaaacagacggtgctcatcgatctggatatcgctggggatgcgggggccgcggcgcggaccgacaaggtggagaacaccatcaactaccagaccatctgccagcgcctggtcgcccatatcgccgcgtcggaggtggagctggtagagaccctggccgagcagatcgcggatatcgttcgcggtgaattcggcgcgacctgggtgcaggtgacggtgcacaaacccgccgccgtgcgcggaacacgggatgtgggggtgcggatcgagcggggcagtcgcctgccctgagcgaccaaaggccctggtcaggccgacaccaccatcccatataaatcatgggcatccgcccgggtgatcgccacctccacccagtctccgacctgcaaccccgccgccttgcccagatgcaccacaccatcgatctccggggcatcgctggcggagcgggcgatgactctgccgccccgggccattgcatccaccagtacccgctgacgctggcccacccggcgttgtagccgctggcggctgatggcttcctgcacggccatgaatgcggcgcggcgttcctctttgaccggctccggcaccgctccggcgatcgcgttggcgggcgcgccttctacagcggaataggcgaaacaaccgacccgatccagctctgccgcccgcagaaaatccagtaactccgcaaagtccgcatcggtctcgccggggaagccgacaatgaaggtgctgcggatgatcaggtcgggcaccgcctggcgccagccgagaatccggtcgagggttttttcggcggcggcagggcgacgcatggccttgaggatgcgcggactgccgtgctgcaggggcacatccagatagggcagaattttgccttccgcc
>122	N operona: 68	first	AFE_0127	gene_poz=(601-1941)	-	MiaB-like tRNA modifying enzyme YliG, putative	identified by match to protein family HMM PF00919;	/position=115285 - 117825 (115885 - 117225)	/lenght=2541 (1341)	/codons=847 (447)	/complement=true	GC-compoz=66.07009694258016%	/LCI1=1.3161434977578474	/LCI2=0.5175635276532138	p_i1=0.2674226404799227	p_i2=0.26816792615426	/Tai=0.19028771724972304	/Tei=0.341351133538834	/EEI=2.935302615528854
agatccgcgtcaacagcgtctcgcccggcgtggtgctctgggccgaggacaaggacccgcccgacggcgaccagcagggactcatcgaacgcaacgccctcaagcgcgtcggcagcccggaggatattgccggcgccatcgcctatctgcttttcgacgcgccttacgtcaccggccacaatctcgtcgtcgatggcggccgcatgttatattgacggccatgcgctcaaccgtaaaatcccccatccgcttttacagcgaagaagaactggacgccctggaggcggaagaccccctcgccgcggccaaaatcgcccacgcccaggccatggccgaacgcggactcgaccgccagaaacgctacggtcccgacgaccccctgcccgaccctgcggctgtggcagaggcggtgcagacggtacgccatatcctccaccgcgatggcggcgatatcgaactggtggaaatcatcgaacgcgacgtgcgggtccgcatgaaaggcgcctgcgccggctgccccaacgccgtcatcgatctcaaacaggtggtcgagcgtatcgtcggcgccgttccgggcgtggtcaacgtgagcaataccttttgaaggcgggcgcgaatacgccgcccaaagtcggcttcgtcagcctcggttgccccaaggccacggtggacagcgagcgcatcctcacccagttgcgcgccgagggctatctgctggtgggggattacgccaacgccgatgtggtcgtcgtcaatacctgcggctttatcgacgcggcggtggaggaatccctggaggccatcggcgaggcgctggatgagaacggcaaggtggtggtcaccggttgcctgggtgcccgcgagggcggcgactttgtgcgcggcgcccatcccaaggtgcttgccgtcaccggccccaaccaggctggcgccgtgctcgacgcgatccatgcggcactccctccggcccacgatccctacaccgatctggtgccgccccagggcctgcgcctgacgccgccccactacgcctacctcaaaatctccgagggctgcaatcagtcctgcagtttctgcatcattcccagcatgcgcggcaagctggtcagccgtgcgccggacgatattctgcgcgaggccgaggcgctggtggcgggcggcgccaaagaactgctggtgatttctcaggacaccggcgcttacggggtagaccgcaaataccgcaccgcctttcacaacggccgtccgctcaagacccgcatcaccgatctctgcgcggccctgggggaactcggcgtctgggtgcgtctgcactacgtatacccctacccgcacatcgacgaactcctgcccctgatggcggaaggcaaaattctgccctatctggatgtgcccctgcagcacggcagtccgcgcatcctcaaggccatgcgtcgccctgccgccgccgaaaaaaccctcgaccggattctcggctggcgccaggcggtgcccgacctgatcatccgcagcaccttcattgtcggcttccccggcgagaccgatgcggactttgcggagttactggattttctgcgggcggcagagctggatcgggtcggttgtttcgcctattccgctgtagaaggcgcgcccgccaacgcgatcgccggagcggtgccggagccggtcaaagaggaacgccgcgccgcattcatggccgtgcaggaagccatcagccgccagcggctacaacgccgggtgggccagcgtcagcgggtactggtggatgcaatggcccggggcggcagagtcatcgcccgctccgccagcgatgccccggagatcgatggtgtggtgcatctgggcaaggcggcggggttgcaggtcggagactgggtggaggtggcgatcacccgggcggatgcccatgatttatatgggatggtggtgtcggcctgaccagggcctttggtcgctcagggcaggcgactgccccgctcgatccgcacccccacatcccgtgttccgcgcacggcggcgggtttgtgcaccgtcacctgcacccaggtcgcgccgaattcaccgcgaacgatatccgcgatctgctcggccagggtctctaccagctccacctccgacgcggcgatatgggcgaccaggcgctggcagatggtctggtagttgatggtgttctccaccttgtcggtccgcgccgcggcccccgcatccccagcgatatccagatcgatgagcaccgtctgtttgacctgacgttcccagtcgtagatgccgatgcgggtgtccaccttcagttcacgtacaaaaagaatatccatggttatcccgaaaaaagcggcaatccgccgcagctcggcctataataaccaatttcccggccaaagcactgcatgtcacttcttctggatgttgccctgatcggcggggggtatgccgtcggttccattgccagcgccattctggtggcgcgcgcgctgggtctgggggacccgcgccagtccggatcgggcaatcccggcgccaccaatatcctgcgcatcg
>123	N operona: 68	middle	AFE_0128	gene_poz=(601-993)	-	NifU domain protein	identified by match to protein family HMM PF01106	/position=116622 - 118214 (117222 - 117614)	/lenght=1593 (393)	/codons=531 (131)	/complement=true	GC-compoz=64.12213740458014%	/LCI1=1.2205128205128206	/LCI2=0.48076923076923067	p_i1=0.21571429363444583	p_i2=0.23027676513963566	/Tai=0.1626470842266471	/Tei=0.30724908862567213	/EEI=3.399708514018803
ggcgcaggagttgcgcgcgcggcatggaactgaacccttgttgatcgcgggcgacctggctgccccggaaacgccagcgcacctgattgatgccgctatcgggcattttggttgcctggacggcctcgtcaacaacgcttcgttgtactcccctgcgcctttcggcgaaatcacgccggaagactgggcggcgatggaggccgtgcatctgcgcgcgccactctttctgacccaggtcgccgcaccgcatttgcgaaaaaccggcggcgccgtcgtcaacatcggcgacatccacgccgaaatccccctgcgcggttatctgccttacagtgtgacgaaggcgggtctgctggccctcacccgcgccctcgccaaagagctggggccggagatccgcgtcaacagcgtctcgcccggcgtggtgctctgggccgaggacaaggacccgcccgacggcgaccagcagggactcatcgaacgcaacgccctcaagcgcgtcggcagcccggaggatattgccggcgccatcgcctatctgcttttcgacgcgccttacgtcaccggccacaatctcgtcgtcgatggcggccgcatgttatattgacggccatgcgctcaaccgtaaaatcccccatccgcttttacagcgaagaagaactggacgccctggaggcggaagaccccctcgccgcggccaaaatcgcccacgcccaggccatggccgaacgcggactcgaccgccagaaacgctacggtcccgacgaccccctgcccgaccctgcggctgtggcagaggcggtgcagacggtacgccatatcctccaccgcgatggcggcgatatcgaactggtggaaatcatcgaacgcgacgtgcgggtccgcatgaaaggcgcctgcgccggctgccccaacgccgtcatcgatctcaaacaggtggtcgagcgtatcgtcggcgccgttccgggcgtggtcaacgtgagcaataccttttgaaggcgggcgcgaatacgccgcccaaagtcggcttcgtcagcctcggttgccccaaggccacggtggacagcgagcgcatcctcacccagttgcgcgccgagggctatctgctggtgggggattacgccaacgccgatgtggtcgtcgtcaatacctgcggctttatcgacgcggcggtggaggaatccctggaggccatcggcgaggcgctggatgagaacggcaaggtggtggtcaccggttgcctgggtgcccgcgagggcggcgactttgtgcgcggcgcccatcccaaggtgcttgccgtcaccggccccaaccaggctggcgccgtgctcgacgcgatccatgcggcactccctccggcccacgatccctacaccgatctggtgccgccccagggcctgcgcctgacgccgccccactacgcctacctcaaaatctccgagggctgcaatcagtcctgcagtttctgcatcattcccagcatgcgcggcaagctggtcagccgtgcgccggacgatattctgcgcgaggccgaggcgctggtggcgggcggcgccaaagaactgctggtgatttctcaggacaccggcgcttacg
>124	N operona: 68	last	AFE_0129	gene_poz=(601-1341)	-	oxidoreductase, short-chain	identified by match to protein family HMM PF00106;	/position=117011 - 118951 (117611 - 118351)	/lenght=1941 (741)	/codons=647 (247)	/complement=true	GC-compoz=65.31713900134952%	/LCI1=1.524390243902439	/LCI2=0.7323848238482379	p_i1=0.3876084994718555	p_i2=0.4932385036091243	/Tai=0.24334686608246425	/Tei=0.5439146532482119	/EEI=2.227927451684332
tgcctcgccattccagcgcacgccgcattcgtgcaactgcccggaggcatccagctccagcacctgcaccggcatggcatccagcacttcgtgggcgagcatcacgccgcgccagtgctccggcagagtttgcagatgctgaataccagtcacgactgatcgttgccgcgcctgcaaatcggggctgggttcgagcagggtgtagggggtgtccggcaaaatgtcccggatctggcccgccagcgcgccgctcccaccgccaaattccagaatgccatccggccccagatcgggttgcagggtccgggccagcacagcggccagcacccgtcccatttccggtgccgtgacgaagtcgcccgccgcaccgaagcgggtctgccccgccatgtaatagcccagccccggcgtgtagagggcgagctccatataacgacgaaaggggatcatcccgcctgcggcatcgatttcccgccggatatgggtcagcagtgcggacgagtgggccagcgcatcggcgtccggggcgggcagacttgtcttgcgcgccccgtgagaatgggttaaaaaatcgggacgctctacgcgcatggacacctcttgaaagctaccggaaaagtcgttctcatcacgggcgccgcccgcagggtaggcgccgccattgcccgccagctcgccgcggaaggctgccagctcgccctgcattataagcgatccgccgcagacgccgaagccctggcgcaggagttgcgcgcgcggcatggaactgaacccttgttgatcgcgggcgacctggctgccccggaaacgccagcgcacctgattgatgccgctatcgggcattttggttgcctggacggcctcgtcaacaacgcttcgttgtactcccctgcgcctttcggcgaaatcacgccggaagactgggcggcgatggaggccgtgcatctgcgcgcgccactctttctgacccaggtcgccgcaccgcatttgcgaaaaaccggcggcgccgtcgtcaacatcggcgacatccacgccgaaatccccctgcgcggttatctgccttacagtgtgacgaaggcgggtctgctggccctcacccgcgccctcgccaaagagctggggccggagatccgcgtcaacagcgtctcgcccggcgtggtgctctgggccgaggacaaggacccgcccgacggcgaccagcagggactcatcgaacgcaacgccctcaagcgcgtcggcagcccggaggatattgccggcgccatcgcctatctgcttttcgacgcgccttacgtcaccggccacaatctcgtcgtcgatggcggccgcatgttatattgacggccatgcgctcaaccgtaaaatcccccatccgcttttacagcgaagaagaactggacgccctggaggcggaagaccccctcgccgcggccaaaatcgcccacgcccaggccatggccgaacgcggactcgaccgccagaaacgctacggtcccgacgaccccctgcccgaccctgcggctgtggcagaggcggtgcagacggtacgccatatcctccaccgcgatggcggcgatatcgaactggtggaaatcatcgaacgcgacgtgcgggtccgcatgaaaggcgcctgcgccggctgccccaacgccgtcatcgatctcaaacaggtggtcgagcgtatcgtcggcgccgttccgggcgtggtcaacgtgagcaataccttttgaaggcgggcgcgaatacgccgcccaaagtcggcttcgtcagcctcggttgccccaaggccacggtggacagcgagcgcatcctcacccagttgcgcgccgagggctatctgctggtgggggattacgccaacgccgatgtggtcgtcgtcaatacctgcggctttatcgacgcggcggtggaggaatccctggaggccatcggcgaggcgct
>125	N operona: 69	first-last	AFE_0130	gene_poz=(601-1956)	-	conserved hypothetical protein	identified by similarity to GB:AAM35577.1; match to	/position=117533 - 120088 (118133 - 119488)	/lenght=2556 (1356)	/codons=852 (452)	/complement=false	GC-compoz=64.23303834808259%	/LCI1=1.3377679231337767	/LCI2=0.563710273466371	p_i1=0.2795364602859132	p_i2=0.3168753144419808	/Tai=0.24896942339309214	/Tei=0.3851877829977827	/EEI=2.8442800940438016
ggtcttccgcctccagggcgtccagttcttcttcgctgtaaaagcggatgggggattttacggttgagcgcatggccgtcaatataacatgcggccgccatcgacgacgagattgtggccggtgacgtaaggcgcgtcgaaaagcagataggcgatggcgccggcaatatcctccgggctgccgacgcgcttgagggcgttgcgttcgatgagtccctgctggtcgccgtcgggcgggtccttgtcctcggcccagagcaccacgccgggcgagacgctgttgacgcggatctccggccccagctctttggcgagggcgcgggtgagggccagcagacccgccttcgtcacactgtaaggcagataaccgcgcagggggatttcggcgtggatgtcgccgatgttgacgacggcgccgccggtttttcgcaaatgcggtgcggcgacctgggtcagaaagagtggcgcgcgcagatgcacggcctccatcgccgcccagtcttccggcgtgatttcgccgaaaggcgcaggggagtacaacgaagcgttgttgacgaggccgtccaggcaaccaaaatgcccgatagcggcatcaatcaggtgcgctggcgtttccggggcagccaggtcgcccgcgatcaacaagggttcagttccatgccgcgcgcgcaactcctgcgccagggcttcggcgtctgcggcggatcgcttataatgcagggcgagctggcagccttccgcggcgagctggcgggcaatggcggcgcctaccctgcgggcggcgcccgtgatgagaacgacttttccggtagctttcaagaggtgtccatgcgcgtagagcgtcccgattttttaacccattctcacggggcgcgcaagacaagtctgcccgccccggacgccgatgcgctggcccactcgtccgcactgctgacccatatccggcgggaaatcgatgccgcaggcgggatgatcccctttcgtcgttatatggagctcgccctctacacgccggggctgggctattacatggcggggcagacccgcttcggtgcggcgggcgacttcgtcacggcaccggaaatgggacgggtgctggccgctgtgctggcccggaccctgcaacccgatctggggccggatggcattctggaatttggcggtgggagcggcgcgctggcgggccagatccgggacattttgccggacaccccctacaccctgctcgaacccagccccgatttgcaggcgcggcaacgatcagtcgtgactggtattcagcatctgcaaactctgccggagcactggcgcggcgtgatgctcgcccacgaagtgctggatgccatgccggtgcaggtgctggagctggatgcctccgggcagttgcacgaatgcggcgtgcgctggaatggcgaggcactggattgggtgatgctgcctccgccggtcgctgcgcctctggcggcgcggctggcgccctatgtaacgcattggccccggccctatcggacggaaatcaatctcactgccgaatcctggctgcgcgaggtcgccgcccgcctggactccggcgccatccttctgatcgattacgggtacgaggccgcagagttttatcatccccagcggcagatgggcagcctgcgcgcctattatcgccaccactggctggatgatcccttttatctgccaggcctctgcgacctcaccgcccatgtggattataccgcgctgatgaccgctgcggtggaggccgggctggaggtggccttttatggccatctcgcccgttttctggtggaacatgggctggccgaggtgtatggcaccctttgtgcgcaggcgggtgaggacggccgcttcgccctgaataatgagatcaaacggctcaccctgccgcaggaaatgggcgaaagcttcaaggtattgattctgaaaaagcgggagaacacttgaccagcgagaccatgcaattcagggtcagggaccgtcagtccgcacggaggccgcgcgcctggagccatctgtcatcctggctgcgcaggggcctcctttggatcagttgacggtatattctgactgatcgctgtggtgttccagaacaccttccatccattgccagaaatgccaggttacgaggcacatcgtgggcagggaaagaaaagtcatcatcattcccgcaaggtgttcgtccaacaacggggtcagcccccagagcatatgggacgattgcgcgggattcatgctcatggcgctccagaaccagatgccacccatcgccatcatggccatttccatgatccacacgtaaagcgccttttgcaaatggttacgcagattcggccacgatgggaatacctgaagagattgcatccagacaatgattcctgaaaccagataaacgcccggcagcaaggcaaaaaccaacggactttttaagcccagggacatctgatcggacatgtcccatataaccagtatcacggccagaatgactgcggtaacggaagggcgatgcatgaatcgcaacagcttccagaaggcgccgttcgtttt
>126	N operona: 70	first-last	AFE_0131	gene_poz=(601-1536)	-	membrane protein, putative	null	/position=118991 - 121126 (119591 - 120526)	/lenght=2136 (936)	/codons=712 (312)	/complement=true	GC-compoz=50.74786324786324%	/LCI1=0.9935691318327974	/LCI2=0.2139335476956056	p_i1=0.11110679949597854	p_i2=0.02896080881695412	/Tai=0.4573156727858625	/Tei=0.1260647279352587	/EEI=5.000097013222759
cctgcacatggacgctcacaccctgacggtcactccgcaggggcggctgctgatccgccatatctgcatggccttcgacgcctacctcgcgcaaaagccggtgcgttactcgcgggtgatttgaggggcaacggccaactctacctaccaggcccgggactcgggtcggcaagaaatggcagcatcaggggctgttgccaggtcggacgcggagggggggtagctctccacgagcgacggtcccaatagctaagtattgcatttccccggccaccatgtgtggacacgcacagcccgacccattccggcaagcggctgtcaccagagacagcacaatgcccctgatatcggggtgcgacaatttgccgcattttacgggagttctggtgggcataggattattcacgtcgcaggaatcagatgttgccgcattccggaacatgccggcggtacgccggcgctgggatttacgctggcggcatgactgcaggggacgggttgggcgagcagcgccaagacgcgattcatgccttgtttttaggtaaaattgccgtatggtattgaggtgcaccgtacacaccgaaaggaagaggtggcgacatgaaacagttgcaaatgggatatatggtttgggcgagtagtctcatgcggcgttggaaaacggccttaccgatatcgctggcggtgattgtcttatatgcgtcgggatatctgctggcaggcgcacccgtcgggctgaccacgttattgctgatgaacctcaaccccattccgtggctcggggccatcggcgtgatagcctactattttctacaatatgatcgctacatggcagatcggggctctgacgcgaactggtccaagtggaaagtatggacatttgttgccggaatcctgatgacgatgtttctttgggaatctccgctcaatgcctttgtgcctgaatcgatgacgctgtacaccttaaaactcatgggagagttcgaactggcggcaccactgatcgtatttggaattccttttaaactgattgatgaaaaaacgaacggcgccttctggaagctgttgcgattcatgcatcgcccttccgttaccgcagtcattctggccgtgatactggttatatgggacatgtccgatcagatgtccctgggcttaaaaagtccgttggtttttgccttgctgccgggcgtttatctggtttcaggaatcattgtctggatgcaatctcttcaggtattcccatcgtggccgaatctgcgtaaccatttgcaaaaggcgctttacgtgtggatcatggaaatggccatgatggcgatgggtggcatctggttctggagcgccatgagcatgaatcccgcgcaatcgtcccatatgctctgggggctgaccccgttgttggacgaacaccttgcgggaatgatgatgacttttctttccctgcccacgatgtgcctcgtaacctggcatttctggcaatggatggaaggtgttctggaacaccacagcgatcagtcagaatataccgtcaactgatccaaaggaggcccctgcgcagccaggatgacagatggctccaggcgcgcggcctccgtgcggactgacggtccctgaccctgaattgcatggtctcgctggtcaagtgttctcccgctttttcagaatcaataccttgaagctttcgcccatttcctgcggcagggtgagccgtttgatctcattattcagggcgaagcggccgtcctcacccgcctgcgcacaaagggtgccatacacctcggccagcccatgttccaccagaaaacgggcgagatggccataaaaggccacctccagcccggcctccaccgcagcggtcatcagcgcggtataatccacatgggcggtgaggtcgcagaggcctggcagataaaagggatcatccagccagtggtggcgataataggcgcgcaggctgcccatctgccgctggggatgataaaactctgcggcctcgtacccgtaatcgatcagaaggatggcgccggagtccaggcgggcggcgacctcgcgcagccaggattcggcagtgagattgatttccgtccgatagggccggggccaatgcgttacatagggcgccagccgcgccgccag
>127	N operona: 71	first-last	AFE_0133	gene_poz=(601-726)	-	hypothetical protein	identified by glimmer; putative	/position=119999 - 121324 (120599 - 120724)	/lenght=1326 (126)	/codons=442 (42)	/complement=false	GC-compoz=63.49206349206349%	/LCI1=1.5121951219512195	/LCI2=0.8552845528455286	p_i1=0.38045349238479836	p_i2=0.6081051421725511	/Tai=0.4281500912373879	/Tei=0.647294627955296	/EEI=2.2603562242055477
ccatataaccagtatcacggccagaatgactgcggtaacggaagggcgatgcatgaatcgcaacagcttccagaaggcgccgttcgttttttcatcaatcagtttaaaaggaattccaaatacgatcagtggtgccgccagttcgaactctcccatgagttttaaggtgtacagcgtcatcgattcaggcacaaaggcattgagcggagattcccaaagaaacatcgtcatcaggattccggcaacaaatgtccatactttccacttggaccagttcgcgtcagagccccgatctgccatgtagcgatcatattgtagaaaatagtaggctatcacgccgatggccccgagccacggaatggggttgaggttcatcagcaataacgtggtcagcccgacgggtgcgcctgccagcagatatcccgacgcatataagacaatcaccgccagcgatatcggtaaggccgttttccaacgccgcatgagactactcgcccaaaccatatatcccatttgcaactgtttcatgtcgccacctcttcctttcggtgtgtacggtgcacctcaataccatacggcaattttacctaaaaacaaggcatgaatcgcgtcttggcgctgctcgcccaacccgtcccctgcagtcatgccgccagcgtaaatcccagcgccggcgtaccgccggcatgttccggaatgcggcaacatctgattcctgcgacgtgaataatcctatgcccaccagaactcccgtaaaatgcggcaaattgtcgcaccccgatatcaggggcattgtgctgtctctggtgacagccgcttgccggaatgggtcgggctgtgcgtgtccacacatggtggccggggaaatgcaatacttagctattgggaccgtcgctcgtggagagctaccccccctccgcgtccgacctggcaacagcccctgatgctgccatttcttgccgacccgagtcccgggcctggtaggtagagttggccgttgcccctcaaatcacccgcgagtaacgcaccggcttttgcgcgaggtaggcgtcgaaggccatgcagatatggcggatcagcagccgcccctgcggagtgaccgtcagggtgtgagcgtccatgtgcaggagtccatcactcgccatggcctccagggcgggcaggctggctgcgaaatgctggtggaaatccaggccgaactgccggttcagcgcggcgaaatccaggctgaaatcgcagatcagacgggtgatgatgtggcggcgcagcaggtcctcgtcgcccaggtgcaggccgcgctccaccggtaggtggccgctctccagg
>128	N operona: 72	first-last	AFE_0132	gene_poz=(601-828)	-	hypothetical protein	identified by glimmer; putative	/position=120043 - 121470 (120643 - 120870)	/lenght=1428 (228)	/codons=476 (76)	/complement=true	GC-compoz=58.77192982456141%	/LCI1=1.4133333333333333	/LCI2=0.704888888888889	p_i1=0.3227336081213668	p_i2=0.46551242960436373	/Tai=0.6650820380792781	/Tei=0.5189611866439273	/EEI=2.5610801788178885
cagcgggaaggtagtctgtatcgcaattttcagggctactccacccatgccgggacggatctgttggccttcgggatgagcgccatcgccatggtcggtcccacctacagtcagaacatcaaggatctggatacctggggcaccaccctggagagcggccacctaccggtggagcgcggcctgcacctgggcgacgaggacctgctgcgccgccacatcatcacccgtctgatctgcgatttcagcctggatttcgccgcgctgaaccggcagttcggcctggatttccaccagcatttcgcagccagcctgcccgccctggaggccatggcgagtgatggactcctgcacatggacgctcacaccctgacggtcactccgcaggggcggctgctgatccgccatatctgcatggccttcgacgcctacctcgcgcaaaagccggtgcgttactcgcgggtgatttgaggggcaacggccaactctacctaccaggcccgggactcgggtcggcaagaaatggcagcatcaggggctgttgccaggtcggacgcggagggggggtagctctccacgagcgacggtcccaatagctaagtattgcatttccccggccaccatgtgtggacacgcacagcccgacccattccggcaagcggctgtcaccagagacagcacaatgcccctgatatcggggtgcgacaatttgccgcattttacgggagttctggtgggcataggattattcacgtcgcaggaatcagatgttgccgcattccggaacatgccggcggtacgccggcgctgggatttacgctggcggcatgactgcaggggacgggttgggcgagcagcgccaagacgcgattcatgccttgtttttaggtaaaattgccgtatggtattgaggtgcaccgtacacaccgaaaggaagaggtggcgacatgaaacagttgcaaatgggatatatggtttgggcgagtagtctcatgcggcgttggaaaacggccttaccgatatcgctggcggtgattgtcttatatgcgtcgggatatctgctggcaggcgcacccgtcgggctgaccacgttattgctgatgaacctcaaccccattccgtggctcggggccatcggcgtgatagcctactattttctacaatatgatcgctacatggcagatcggggctctgacgcgaactggtccaagtggaaagtatggacatttgttgccggaatcctgatgacgatgtttctttgggaatctccgctcaatgcctttgtgcctgaatcgatgacgctgtacaccttaaaactcatgggagagttcgaactggcggcaccactgatcgtatttggaattccttttaaactgattgatgaaaaaacgaacggcgccttctggaagctgttgcgattcatgcatcgcc
>129	N operona: 73	first	AFE_0134	gene_poz=(601-1992)	hemN	oxygen-independent coproporphyrinogen III	identified by similarity to SP:P32131; match to	/position=120403 - 122994 (121003 - 122394)	/lenght=2592 (1392)	/codons=864 (464)	/complement=true	GC-compoz=62.14080459770115%	/LCI1=1.1331893448524117	/LCI2=0.37127429805615564	p_i1=0.17195290346299236	p_i2=0.1278146380285165	/Tai=0.24143691262151468	/Tei=0.21503317422566487	/EEI=3.925299769322083
aaatggatctggtttcgggttttcagcaggatcccttacccctgctccagagccatcaggccgacctcatggtgttgaccgccccggacgccatgggctgcgatattgtcgtgcacccgctcttcgcttatgaagtcgtcgcactggtcaatccgcggcaccctctggcggaacgcagctttctgacccccgcggactttctggaagaaaccctgatcacctacccggtagaggatcgccgcctcgatctttttcgcgagtttctccagcccgcgggtatccagccctggcggcggcgccacgcggagctcaccgtcatcattcttcagctcgtcgcctccgggcagggcatcgccgcgttaccagcctgggcggtgggaagttacggcgaaaaaaactatgtccgcgccattcctctaggatcgcagggtctctggcaaacgctgcaagcggccaccacggcggagcaggcggagcagccgcacatgcaggctttcctcgccgaaatccgcgccagcgtggcggccaacctgcttggggtaaaggatatttcaggcttatgatcgccctgcaaccgcgtttcgacggagccgaaaaccgatgaccataacgcccacccaaagcctgattttcgacccggaactcatccgccgttacgaccagccggggccgcgctacacctcgtaccccacagccccccatttccgcgaagatttcgatgaaagatcgctgcaaggcgcgctcgaccgctccaataccagcggtcgcccactctctctatacttccatatccccttttgcgagcatctgtgtttttactgcgcctgcaccaaggtggtcacccgccaccacgaatggggaacaccctatgtcgcccatctggaccaggaaatggccctgacgcgcgcccacatcgacggcaaccgtcccgtggaccaactgcatttcggcggcggcactcccactttcctccgccggcatgacatgaccgtcctcctggacagcatccgcaaacacttccttttgctcccggatgatcgaggtgaatacggcatcgaaatcgacccgcgcgcgctggagcccggcacgctccgcctcctccgcgacttcggcttcaaccgcatcagcatcggggtgcaggatctggatacggcggtgcagaaagccgtgcatcgcgaacagagttttgcactcactgcgggtgtcatcggcgaggcgcgccagcttggctttcgctccgtcagcctcgatctgatctacggcctgcccctgcagaccccggaaagctttgcccggacgctggaagcggttctcgccatgcgtccggatcgcctgtccgtcttcaattatgcccacctgccggagcggttcccgccccagaagcggattcccgacgcggacatccccagtcccgacaccaagctacgcatcctcgccgaaagcatcgccaccctgcaggaggccggttatctctatatcggcatggaccacttcgccctgcccgatgacgaattggctatcgcacagcgggaaggtagtctgtatcgcaattttcagggctactccacccatgccgggacggatctgttggccttcgggatgagcgccatcgccatggtcggtcccacctacagtcagaacatcaaggatctggatacctggggcaccaccctggagagcggccacctaccggtggagcgcggcctgcacctgggcgacgaggacctgctgcgccgccacatcatcacccgtctgatctgcgatttcagcctggatttcgccgcgctgaaccggcagttcggcctggatttccaccagcatttcgcagccagcctgcccgccctggaggccatggcgagtgatggactcctgcacatggacgctcacaccctgacggtcactccgcaggggcggctgctgatccgccatatctgcatggccttcgacgcctacctcgcgcaaaagccggtgcgttactcgcgggtgatttgaggggcaacggccaactctacctaccaggcccgggactcgggtcggcaagaaatggcagcatcaggggctgttgccaggtcggacgcggagggggggtagctctccacgagcgacggtcccaatagctaagtattgcatttccccggccaccatgtgtggacacgcacagcccgacccattccggcaagcggctgtcaccagagacagcacaatgcccctgatatcggggtgcgacaatttgccgcattttacgggagttctggtgggcataggattattcacgtcgcaggaatcagatgttgccgcattccggaacatgccggcggtacgccggcgctgggatttacgctggcggcatgactgcaggggacgggttgggcgagcagcgccaagacgcgattcatgccttgtttttaggtaaaattgccgtatggtattgaggtgcaccgtacacaccgaaaggaagaggtggcgacatgaaacagttgcaaatgggatatatggtttgggcgagtagtctcatgcggcgttggaaaacggccttaccgatatcgctggcggtgattgtcttatatgcgtcgggatatctgctggcaggcg
>130	N operona: 73	middle	AFE_0135	gene_poz=(601-1533)	-	transcriptional regulator, LysR family	identified by match to protein family HMM PF00126;	/position=121832 - 123964 (122432 - 123364)	/lenght=2133 (933)	/codons=711 (311)	/complement=true	GC-compoz=63.45123258306538%	/LCI1=1.4559139784946236	/LCI2=0.5356989247311831	p_i1=0.34749445314887006	p_i2=0.28719761807957245	/Tai=0.28794564909169984	/Tei=0.3584778562716152	/EEI=2.422803379858749
taagcctgccccagggcatcgatggactgcggacccatcaccgtcgcatccagatgtgggtaggccggcccgccactggtatcattcgctccgagtccgtgcgcggcaaagaaactgacgcctacaccaaagccgcccagaaaaggtgccgtcttgatattcagcatgccccccagactaaagacgtcctgattgtaggtattgggtccggttgcgccataatcccggctgaagtaataagagcggatctggccatcgatcttgctctgcttaaagaaatcggtcagcgtttcggcttgggctgagacactgacgccacacaggacggcgaccgtcgcgatgacaatgcggtttttgataaacacaacaacccccctttggtgtttttgaaatgatgccatccatggtaaagggccaacatgacactattatgacattttcatgaactttttatgacgttatctttctataaatacagtcatcgatcaccttcggcgaacggggtgccgcgcgtcgaaatccccatcatccccaaaagtctttgcattacccaatgttcgtgggaaactgcaacctgatctgttgctcactgggatcctcatgccactggaaatccgtcacctgcgcactatggaggcagtcgcccagttcggcagcctcgccgcggcggcgcaacgcctgcacctcacccaatccgcgctctcccaccagttgcgcgggctggaagcagaatatggtgtcaatctcctggatcgggaacgtggcgcgcagttacgcatgagccccgccggagaggccttgctcgccgtggcccgggaagtgctgccgcgtatccggcagatgcaggaggaactgcgacggcgggcagcaggcaacagcggccgcctgcgtatcgccgtcgaatgccatacctgcttcgactggctgacgcccgccatgaaccactttcgcgagaactggccggacgtggaaatggatctggtttcgggttttcagcaggatcccttacccctgctccagagccatcaggccgacctcatggtgttgaccgccccggacgccatgggctgcgatattgtcgtgcacccgctcttcgcttatgaagtcgtcgcactggtcaatccgcggcaccctctggcggaacgcagctttctgacccccgcggactttctggaagaaaccctgatcacctacccggtagaggatcgccgcctcgatctttttcgcgagtttctccagcccgcgggtatccagccctggcggcggcgccacgcggagctcaccgtcatcattcttcagctcgtcgcctccgggcagggcatcgccgcgttaccagcctgggcggtgggaagttacggcgaaaaaaactatgtccgcgccattcctctaggatcgcagggtctctggcaaacgctgcaagcggccaccacggcggagcaggcggagcagccgcacatgcaggctttcctcgccgaaatccgcgccagcgtggcggccaacctgcttggggtaaaggatatttcaggcttatgatcgccctgcaaccgcgtttcgacggagccgaaaaccgatgaccataacgcccacccaaagcctgattttcgacccggaactcatccgccgttacgaccagccggggccgcgctacacctcgtaccccacagccccccatttccgcgaagatttcgatgaaagatcgctgcaaggcgcgctcgaccgctccaataccagcggtcgcccactctctctatacttccatatccccttttgcgagcatctgtgtttttactgcgcctgcaccaaggtggtcacccgccaccacgaatggggaacaccctatgtcgcccatctggaccaggaaatggccctgacgcgcgcccacatcgacggcaaccgtcccgtggaccaactgcatttcggcggcggcactcccactttcctccgccggcatgacatgaccgtcctcctggacagcatccgcaaacacttccttttgctcccggatgatcgaggtgaatacggcatcgaaatcgacccgcgcgcgctggagcccggcacgctccgcctcctccgcgacttcggcttcaaccgcatcagcatcggggtgcaggatctggatacggcggtgcagaa
>131	N operona: 73	last	AFE_0136	gene_poz=(601-726)	-	hypothetical protein	identified by glimmer; putative	/position=122787 - 124112 (123387 - 123512)	/lenght=1326 (126)	/codons=442 (42)	/complement=true	GC-compoz=48.41269841269841%	/LCI1=1.016260162601626	/LCI2=0.21138211382113822	p_i1=0.12012834596720919	p_i2=0.027963025004963716	/Tai=0.6948517383943518	/Tei=0.12516672250446736	/EEI=4.805023870708968
gtgtaaatcgtgatagggtgaaatgtcggcaaacacaccctgatatgtggcgggcaacatgcgcgaatctgagccgttcatccagggcgtatccaactcctgatcgcccgcccggatcaacagcgtttttggaatctcatattggaggtaagcctgccccagggcatcgatggactgcggacccatcaccgtcgcatccagatgtgggtaggccggcccgccactggtatcattcgctccgagtccgtgcgcggcaaagaaactgacgcctacaccaaagccgcccagaaaaggtgccgtcttgatattcagcatgccccccagactaaagacgtcctgattgtaggtattgggtccggttgcgccataatcccggctgaagtaataagagcggatctggccatcgatcttgctctgcttaaagaaatcggtcagcgtttcggcttgggctgagacactgacgccacacaggacggcgaccgtcgcgatgacaatgcggtttttgataaacacaacaacccccctttggtgtttttgaaatgatgccatccatggtaaagggccaacatgacactattatgacattttcatgaactttttatgacgttatctttctataaatacagtcatcgatcaccttcggcgaacggggtgccgcgcgtcgaaatccccatcatccccaaaagtctttgcattacccaatgttcgtgggaaactgcaacctgatctgttgctcactgggatcctcatgccactggaaatccgtcacctgcgcactatggaggcagtcgcccagttcggcagcctcgccgcggcggcgcaacgcctgcacctcacccaatccgcgctctcccaccagttgcgcgggctggaagcagaatatggtgtcaatctcctggatcgggaacgtggcgcgcagttacgcatgagccccgccggagaggccttgctcgccgtggcccgggaagtgctgccgcgtatccggcagatgcaggaggaactgcgacggcgggcagcaggcaacagcggccgcctgcgtatcgccgtcgaatgccatacctgcttcgactggctgacgcccgccatgaaccactttcgcgagaactggccggacgtggaaatggatctggtttcgggttttcagcaggatcccttacccctgctccagagccatcaggccgacctcatggtgttgaccgccccggacgccatgggctgcgatattgtcgtgcacccgctcttcgcttatgaagtcgtcgcactggtcaatccgcggcaccctctggcggaacgcagctttctgacccccgcggactttctggaaga
>132	N operona: 74	first-last	AFE_0137	gene_poz=(601-1944)	-	conserved hypothetical protein	identified by similarity to PIR:D83343	/position=123000 - 125543 (123600 - 124943)	/lenght=2544 (1344)	/codons=848 (448)	/complement=false	GC-compoz=53.645833333333336%	/LCI1=1.081282624906786	/LCI2=0.35361670395227435	p_i1=0.14789488506769277	p_i2=0.11339453626116203	/Tai=0.3703687030224596	/Tei=0.20205508263504585	/EEI=4.289904973258069
tccggccagttctcgcgaaagtggttcatggcgggcgtcagccagtcgaagcaggtatggcattcgacggcgatacgcaggcggccgctgttgcctgctgcccgccgtcgcagttcctcctgcatctgccggatacgcggcagcacttcccgggccacggcgagcaaggcctctccggcggggctcatgcgtaactgcgcgccacgttcccgatccaggagattgacaccatattctgcttccagcccgcgcaactggtgggagagcgcggattgggtgaggtgcaggcgttgcgccgccgcggcgaggctgccgaactgggcgactgcctccatagtgcgcaggtgacggatttccagtggcatgaggatcccagtgagcaacagatcaggttgcagtttcccacgaacattgggtaatgcaaagacttttggggatgatggggatttcgacgcgcggcaccccgttcgccgaaggtgatcgatgactgtatttatagaaagataacgtcataaaaagttcatgaaaatgtcataatagtgtcatgttggccctttaccatggatggcatcatttcaaaaacaccaaaggggggttgttgtgtttatcaaaaaccgcattgtcatcgcgacggtcgccgtcctgtgtggcgtcagtgtctcagcccaagccgaaacgctgaccgatttctttaagcagagcaagatcgatggccagatccgctcttattacttcagccgggattatggcgcaaccggacccaatacctacaatcaggacgtctttagtctggggggcatgctgaatatcaagacggcaccttttctgggcggctttggtgtaggcgtcagtttctttgccgcgcacggactcggagcgaatgataccagtggcgggccggcctacccacatctggatgcgacggtgatgggtccgcagtccatcgatgccctggggcaggcttacctccaatatgagattccaaaaacgctgttgatccgggcgggcgatcaggagttggatacgccctggatgaacggctcagattcgcgcatgttgcccgccacatatcagggtgtgtttgccgacatttcaccctatcacgatttacacctgtatggcatgcgtattttccgctggaagagtcgcacatcgaatagttattacaatgacaacctgttttattccgctaattacgagggggatgaactgtacggtggtggtacacagttgccgaccaccgctccctccaccagtggtaccctggcttttggcgcctcgtattccctgatgggcgccaaggcgactgcctggtactatgatttttatcaattcgccaagatgttttatgcgacagcggattatacactgaaaaccgggaccggggttgatccatttgtgggtgcccagtacctgcgtgagtggggtgcttccctgctatcccggcaaggggttgacgccacggcctggggcgtcattggtggcgtgaactacaaaaccggtatgggtgacggaaccttcagtgtagcctataacgcacttgcgccacagactggcggatttttgaacggtggaatagtgtcgccctataccgtgggctatgccaccgatccactatatacgacggcgatgattcgtggtcttgcggataatctggggcctgggcatggttacaagatcaaggttgcacaacatcttgacttgatgggccagaaattcctggccatcgcggcctttgcgcacttcaccacctattataatggtagcagcagttatccttattttgacctgacctattttccgggtggcgcattcaaggggctttccattcgtgaccgggtggaactcgctaccggaacgagcgcgcaatttggtaatggcgccggtttcaacaaggggcattccttcatctataaccgggtgatgctgacctacgcattttagttttcctcccgtttggttcctcctctcctcgcctcgacccgcaagtcggggcttttttgtattcgttcgcggcctatatcccgaagatctggcggagaacgtattccggcctgagatcttccatacagcggtgatgtcggagtggacactcgcgctttccgcatggactgcagggcaggtcgatgcgtagagcctgcgccccggcggagagggggggggtcatgctgaggggtgtggagccatagagcgcgatgacccggctgccgacagcccctgccacgtgcatcagaccagagtcgttgctgaccgtcaggggggcgagcgacagcaggtccagagcttccaacagagtggtccggccccccaggtcaagggcttccgggacgaccgccgctatggcccgagtgatttctgcatccttggggctgccgaaaatccacacggcatagccgcgttcgataagggcttgggccagggtactccagtggtgcaccggccagcgcttggccggaccatattcggcaccgggtgccagggcgaccaagggctgttgtggtgggcttatgcccagccgctgcagggtcgcggcaagggccgccc
>133	N operona: 75	first	AFE_0138	gene_poz=(601-1710)	-	LPS heptosyltransferase II	identified by similarity to GB:AAL23754.1; match to	/position=124417 - 126726 (125017 - 126126)	/lenght=2310 (1110)	/codons=770 (370)	/complement=true	GC-compoz=64.77477477477478%	/LCI1=1.4245709123757904	/LCI2=0.6572719060523938	p_i1=0.32924639281185025	p_i2=0.4162203070170597	/Tai=0.3400785617960187	/Tei=0.47459827631535373	/EEI=2.523202400805449
ccagagtcatcgccaccgtgcaggcgcagttcacccccatcgccagccccagggtggaagagctcgcgatcctggtcggcgaacgtgatggcgtgggccgtgacggcgtcaccctcaagaatctcgatgaagaacgcatcctcctggtcgccctgcgtctggcccagagcctagccctggaactccacgaagaggccgtcgaaaatctgctggaaaccaccttgaacctgctctcggaagtggcccgcaccgggcgtttgccgggatggcgtggcggacatctgcgctttctcgcctcgacttccgccacccgcaccgaaatcctttcccgtctggcggtgctggacaaccccgatatcgtctgggaaaccccagggctggaactgctctcccgcgaactctccgccgacctggagctcaccagccggttccgcgccctggatgaaaaactcgacgccattcatgaggggctggaagtcatgatcgtggccagccggcaccaccgggagacgattctggaatggatcatcatcatcctgatatcggtcgaagcgctgatcatgctcatgggcaagtaatatggccgagcaacgaccaaagttgcaggacgatcccgatgcacacgatgccggtacagcagaaccgccctgtaacgaacatgaagcctttgttccgcacaacacccgcattgcccacagctacgatcccgcccgcctgctgctgatcggtccggcctgggtgggggatatggtcatggcgcaggtattgttgcaggtactgcgccgtcgctggccacgcctgcaggtggatgtcctggcgccgcccgccagcattccggtggcggaacgcatgctggaggtgcggcgggccatgcccctgtgcatcgaccacggtcaactggggttgcgtctgcggcgccggaccgcagcggaactgcgcgcacagaactatgactggtccatctgcctgcccaacagcttcaaatccgcgctggtcccttattgggcacatatcccgacccgcaccggtttcagcggcgcggggcgccgtttgctcctgaacgaccgccgtcgcttgaacaaaaagaaactgctgcgcaccgtggaccgcttcgttgccctcggactgccgctacgccttccacaacccacgcaactgcccgccccccgtttacaggtaaaccgggcggcccttgccgcgaccctgcagcggctgggcataagcccaccacaacagcccttggtcgccctggcacccggtgccgaatatggtccggccaagcgctggccggtgcaccactggagtaccctggcccaagcccttatcgaacgcggctatgccgtgtggattttcggcagccccaaggatgcagaaatcactcgggccatagcggcggtcgtcccggaagcccttgacctggggggccggaccactctgttggaagctctggacctgctgtcgctcgcccccctgacggtcagcaacgactctggtctgatgcacgtggcaggggctgtcggcagccgggtcatcgcgctctatggctccacacccctcagcatgaccccccccctctccgccggggcgcaggctctacgcatcgacctgccctgcagtccatgcggaaagcgcgagtgtccactccgacatcaccgctgtatggaagatctcaggccggaatacgttctccgccagatcttcgggatataggccgcgaacgaatacaaaaaagccccgacttgcgggtcgaggcgaggagaggaggaaccaaacgggaggaaaactaaaatgcgtaggtcagcatcacccggttatagatgaaggaatgccccttgttgaaaccggcgccattaccaaattgcgcgctcgttccggtagcgagttccacccggtcacgaatggaaagccccttgaatgcgccacccggaaaataggtcaggtcaaaataaggataactgctgctaccattataataggtggtgaagtgcgcaaaggccgcgatggccaggaatttctggcccatcaagtcaagatgttgtgcaaccttgatcttgtaaccatgcccaggccccagattatccgcaagaccacgaatcatcgccgtcgtatatagtggatcggtggcatagcccacggtatagggcgacactattccaccgttcaaaaatccgccagtctgtggcgcaagtgcgttataggctacactgaaggttccgtcacccataccggttttgtagttcacgccaccaatgacgccccaggccgtggcgtcaaccccttgccgggatagcagggaagcaccccactcac
>134	N operona: 75	middle	AFE_0139	gene_poz=(601-1365)	-	conserved hypothetical protein	identified by similarity to PIR:A81668	/position=125549 - 127513 (126149 - 126913)	/lenght=1965 (765)	/codons=655 (255)	/complement=true	GC-compoz=61.568627450980394%	/LCI1=1.2585301837270342	/LCI2=0.3194225721784777	p_i1=0.23586340787124183	p_i2=0.08762170068193438	/Tai=0.2307781943237487	/Tei=0.17885953061374094	/EEI=3.2022844627608578
ggcgccgccagggatctgcccgaaggcagcaacgccctgctgatggtcgaggtggatggcgaggcgatcaccatccccgaccaggtgcaggccatccgcgccgctctggcgggcgagggaagcctggaaatcctggaggcgacggacgcggcggccgtcgccgatctgtgggcggcgcgcaaatccctgtcccccgccaccaaggccatggcacccctcaaaatcaacgaggacgtggtcgtgccggtcagccgcctgcgcgaattgctggaggccatagaagggatcgcagcagaacagtccctgcatatcgtcagcttcgggcacgccggaaacggcaacctgcacgtcaactttctggtccatccccaagatggcaatgaaatgcgccgtgccaggcacggcctgcaaaagctctttcaggccgtactgacactggatggaaccctctccggcgaacacggcatcggcagcagcaagcgcgcctatgtccccctggaactgagcccggaaagcctgagcatccagcgcgccatcaagcggatcttcgaccctgatgccattctcaaccccggcaaactgctccccgagacctgagccatgaccagcatcctgcacgccatccagccggtacgccatatctctctcaaaagctggcgcgaagatttcgggatagagatagcagaggatacgcccgcccatcgcctgctccgcgacggtgacgcctgggtggtgctcttccgatccggtgtcatctgcttttttggcgcaggaccggcattgcaggccagagtcatcgccaccgtgcaggcgcagttcacccccatcgccagccccagggtggaagagctcgcgatcctggtcggcgaacgtgatggcgtgggccgtgacggcgtcaccctcaagaatctcgatgaagaacgcatcctcctggtcgccctgcgtctggcccagagcctagccctggaactccacgaagaggccgtcgaaaatctgctggaaaccaccttgaacctgctctcggaagtggcccgcaccgggcgtttgccgggatggcgtggcggacatctgcgctttctcgcctcgacttccgccacccgcaccgaaatcctttcccgtctggcggtgctggacaaccccgatatcgtctgggaaaccccagggctggaactgctctcccgcgaactctccgccgacctggagctcaccagccggttccgcgccctggatgaaaaactcgacgccattcatgaggggctggaagtcatgatcgtggccagccggcaccaccgggagacgattctggaatggatcatcatcatcctgatatcggtcgaagcgctgatcatgctcatgggcaagtaatatggccgagcaacgaccaaagttgcaggacgatcccgatgcacacgatgccggtacagcagaaccgccctgtaacgaacatgaagcctttgttccgcacaacacccgcattgcccacagctacgatcccgcccgcctgctgctgatcggtccggcctgggtgggggatatggtcatggcgcaggtattgttgcaggtactgcgccgtcgctggccacgcctgcaggtggatgtcctggcgccgcccgccagcattccggtggcggaacgcatgctggaggtgcggcgggccatgcccctgtgcatcgaccacggtcaactggggttgcgtctgcggcgccggaccgcagcggaactgcgcgcacagaactatgactggtccatctgcctgcccaacagcttcaaatccgcgctggtcccttattgggcacatatcccgacccgcaccggtttcagcggcgcggggcgccgtttgctcctgaacgaccgccgtcgcttgaacaaaaagaaactgctgcgcaccgtggaccgcttcgttgccctcggactgccgctacgccttccacaacccacgcaactgcccgccccccgtttacaggt
>135	N operona: 75	middle	AFE_0140	gene_poz=(601-1986)	-	oxidase, FAD-binding	identified by match to protein family HMM PF01565;	/position=126317 - 128902 (126917 - 128302)	/lenght=2586 (1386)	/codons=862 (462)	/complement=true	GC-compoz=64.79076479076478%	/LCI1=1.4591467823571944	/LCI2=0.6777295733911786	p_i1=0.34938233883300257	p_i2=0.43756971802604094	/Tai=0.2105843039979448	/Tei=0.49381274622343685	/EEI=2.412870609225729
cgtggacattgaactgcgggtgcccgagcagaacacggcacgcattcaggaagtccatctcgtcctcattcatgccctctgcagtggtgtggatgccagctttgtgggcgatgcccccgcatccgtattccacaccggccaggtgctccgcgactgggaggcgttggatgaagcctgcaccttccgtcgccccctggtctttaccaacggcgtcttcgatgtattgcaccggggccatgtgcagtatctcgccgaagcccgcgccgaaggcgcctgcctggtggtaggcgtcaacagtgatgcctcggtgcgccgcctcggcaaaggcgcggatcgcccggtcaacagcgaggaagaccgtatggcggtgctcgccggattacaggcggtggatttcgtcacggtgtttgacgacgacaccccgctgaagttgatccaacatctccaacccgacgtactgatcaaaggtggcgactggccgatagagcgcatcgtcggtgccgattgggtgcaggccggaggcggccgggtactcagcattccttttcgccacgaacggagcaccaccgcgctcctgcaaaaaatccgagggagccagccatgagcatcagcaccatcattcccgccctgcgcgccgctctcgatgccgagcgggtgcgcgacgatgcggaaaccctcgccatctatagccgcgacgatactccggggagttgcatacccgtgatggtgctcttcccgcacagccatgaggaggtgcaggcgattgtcagcattgcccgccgccatcgtctgccccttgttccgcgcggagcaggttccgggaatgtcggcggggcacagccggtacccggcagcgccgtcgtcagctttgagtgcatgcaaaaaatctgcgattacagcgcggtggaccgtaccatcaccgtagaggccggatgtgtcactgccgcgatcagtgcctatgtgcaggccgacggactgttttatccccccgatcccggcagcaacccctactgccgcatcggtggcaatctggccatgaatgccggcgggccgcacgccgtaaaatatggcgtcacccgcgattacgtactgggcctgcgtgctgtcaccggcaccggcgaaacgctgtgctgcggtgttcataccagcaaaggtgtggtcggctatgacctgacccgtctgctggtaggcagcgagggcacccttgccctcatcaccgaggccaccctgcgcctgctccccctcccctcggcccaggccaccctgcgcgccgtctatgacaatacggccaacgcctgcgcggcggtgcagcgggtgatggcacaacaccatacgcccagcgccctggaactcatggacccctacgccctggccgcagtgcgcgccatgggcgccgccagggatctgcccgaaggcagcaacgccctgctgatggtcgaggtggatggcgaggcgatcaccatccccgaccaggtgcaggccatccgcgccgctctggcgggcgagggaagcctggaaatcctggaggcgacggacgcggcggccgtcgccgatctgtgggcggcgcgcaaatccctgtcccccgccaccaaggccatggcacccctcaaaatcaacgaggacgtggtcgtgccggtcagccgcctgcgcgaattgctggaggccatagaagggatcgcagcagaacagtccctgcatatcgtcagcttcgggcacgccggaaacggcaacctgcacgtcaactttctggtccatccccaagatggcaatgaaatgcgccgtgccaggcacggcctgcaaaagctctttcaggccgtactgacactggatggaaccctctccggcgaacacggcatcggcagcagcaagcgcgcctatgtccccctggaactgagcccggaaagcctgagcatccagcgcgccatcaagcggatcttcgaccctgatgccattctcaaccccggcaaactgctccccgagacctgagccatgaccagcatcctgcacgccatccagccggtacgccatatctctctcaaaagctggcgcgaagatttcgggatagagatagcagaggatacgcccgcccatcgcctgctccgcgacggtgacgcctgggtggtgctcttccgatccggtgtcatctgcttttttggcgcaggaccggcattgcaggccagagtcatcgccaccgtgcaggcgcagttcacccccatcgccagccccagggtggaagagctcgcgatcctggtcggcgaacgtgatggcgtgggccgtgacggcgtcaccctcaagaatctcgatgaagaacgcatcctcctggtcgccctgcgtctggcccagagcctagccctggaactccacgaagaggccgtcgaaaatctgctggaaaccaccttgaacctgctctcggaagtggcccgcaccgggcgtttgccgggatggcgtggcggacatctgcgctttctcgcctcgacttccgccacccgcaccgaaatcctttcccgtctggcggtgctggacaaccccgatatcgtctgggaaaccccagggctggaactgctctcccgcgaactctccgccgac
>136	N operona: 75	middle	AFE_0141	gene_poz=(601-1677)	-	phosphoheptose isomerase/cytidylyltransferase	identified by match to protein family HMM PF01467;	/position=127699 - 129975 (128299 - 129375)	/lenght=2277 (1077)	/codons=759 (359)	/complement=true	GC-compoz=63.416898792943364%	/LCI1=1.4022346368715084	/LCI2=0.5278398510242085	p_i1=0.3163199527530141	p_i2=0.27892861334144886	/Tai=0.2722584391400581	/Tei=0.35103575200730397	/EEI=2.5995095000028328
gcgtaccaatctccccaacgccagtgacgcccagtggcgcatggcggccttcgggctggatgcctatcgaatggcggagcgcgttctggaccaggatatgactggcagcctgaacggcgctacaggcgtcctccgctttgctgccgacggccgcatcgtgcgggacatggaatggatggaagtggagaacggacaggtcgtccctttatcgggagtgcctgggccgggcgcctgaatcatgccgtcgccacgacagatctcaggtcagcagggtgaggacagtgcgatcgctctgctcgccgggcacgggctacaccccctgacgcgcaactatcgttgccggatgggagaaattgacatcatcaccctcgatggtgataccttggtcttcgtggaggtacgccaacgtgcccatgaccggcaagggggggcggcggccagcatcaccggccgcaagcaaaaacggttgattcgcgccgcagaatattttctgctgcgtaacccgcagcatgggttacgcccctgccgctttgatgtggtcgcccttgacggtgatgccccggcagactggattcgtgatgccttcagagtacccagcccatgaccggcaatgactggataggttctgccctgcacaacagtatcacctgtatggggcactccgccgcagcccttgcagcgccttttgcgcaagccagtcggcgcctgatcgccaccctgcaggcgggcgggcaggtgctcagttgcggtaacggcggttcttccggagatgcccagcacctcgcttcggaactggtcaaccgctttgagacaacacgccgcgccctgcccgccatcgccctcagcaccgacagcagtgtggtcaccgccatcgccaatgatgtctgctatgaacagattttcgcccgccagatcgaggccttgggccgtcctggtgactgcctggtcgcattcagcacctccggcaactccaccaacgtcatcgccgcggcccggaccgctcaacagcgcggcatgtgggtgctggcgcttaccggcaaagaaggcgggcagctcgcgctactgctgcgccccgtggacattgaactgcgggtgcccgagcagaacacggcacgcattcaggaagtccatctcgtcctcattcatgccctctgcagtggtgtggatgccagctttgtgggcgatgcccccgcatccgtattccacaccggccaggtgctccgcgactgggaggcgttggatgaagcctgcaccttccgtcgccccctggtctttaccaacggcgtcttcgatgtattgcaccggggccatgtgcagtatctcgccgaagcccgcgccgaaggcgcctgcctggtggtaggcgtcaacagtgatgcctcggtgcgccgcctcggcaaaggcgcggatcgcccggtcaacagcgaggaagaccgtatggcggtgctcgccggattacaggcggtggatttcgtcacggtgtttgacgacgacaccccgctgaagttgatccaacatctccaacccgacgtactgatcaaaggtggcgactggccgatagagcgcatcgtcggtgccgattgggtgcaggccggaggcggccgggtactcagcattccttttcgccacgaacggagcaccaccgcgctcctgcaaaaaatccgagggagccagccatgagcatcagcaccatcattcccgccctgcgcgccgctctcgatgccgagcgggtgcgcgacgatgcggaaaccctcgccatctatagccgcgacgatactccggggagttgcatacccgtgatggtgctcttcccgcacagccatgaggaggtgcaggcgattgtcagcattgcccgccgccatcgtctgccccttgttccgcgcggagcaggttccgggaatgtcggcggggcacagccggtacccggcagcgccgtcgtcagctttgagtgcatgcaaaaaatctgcgattacagcgcggtggaccgtaccatcaccgtagaggccggatgtgtcactgccgcgatcagtgcctatgtgcaggccgacggactgttttatccccccgatcccggcagcaacccctactgccgcatcggtggcaatctggccatgaatgccggcgggccgcacgccgtaaaatatggcgtcacccgcgattacgtactgggcctgcgtgctgtcaccggcaccggcgaaacgctgtgctgcggtgttcataccagcaaaggtgtggtcggctatgacctgacccgtctgctggtaggcagcgagggcaccc
>137	N operona: 75	middle	AFE_0142	gene_poz=(601-966)	-	conserved hypothetical protein TIGR00252	identified by match to protein family HMM PF02021;	/position=128772 - 130337 (129372 - 129737)	/lenght=1566 (366)	/codons=522 (122)	/complement=true	GC-compoz=60.92896174863388%	/LCI1=1.2920110192837466	/LCI2=0.7024793388429753	p_i1=0.2540675745177957	p_i2=0.4630542672443034	/Tai=0.42334935820330166	/Tei=0.516748840519873	/EEI=3.0426505018976324
caggactccagcggagccgccattcaggcggactttatcaccgcctggaagcatctcggcggcgacgtcagtggcgtcaccacctacctgcccggtcgttcactcaccagcaaggtgcaacaactgttgagcgtgtcacccgggcgacacagttttatctttttggttaccgatgcgaaaaacgccaactctgcggtcacagccatccggctgatcaatcccactgtgcctgtcttcagtccggcgttgctgcacggcgcagtcttgcccagcgacgcgcaggggctctccggcattgaatcggtcgatatgccctggatcatcaaccctgggcaaagctggccgcaagcatcactactgttgcgtaccaatctccccaacgccagtgacgcccagtggcgcatggcggccttcgggctggatgcctatcgaatggcggagcgcgttctggaccaggatatgactggcagcctgaacggcgctacaggcgtcctccgctttgctgccgacggccgcatcgtgcgggacatggaatggatggaagtggagaacggacaggtcgtccctttatcgggagtgcctgggccgggcgcctgaatcatgccgtcgccacgacagatctcaggtcagcagggtgaggacagtgcgatcgctctgctcgccgggcacgggctacaccccctgacgcgcaactatcgttgccggatgggagaaattgacatcatcaccctcgatggtgataccttggtcttcgtggaggtacgccaacgtgcccatgaccggcaagggggggcggcggccagcatcaccggccgcaagcaaaaacggttgattcgcgccgcagaatattttctgctgcgtaacccgcagcatgggttacgcccctgccgctttgatgtggtcgcccttgacggtgatgccccggcagactggattcgtgatgccttcagagtacccagcccatgaccggcaatgactggataggttctgccctgcacaacagtatcacctgtatggggcactccgccgcagcccttgcagcgccttttgcgcaagccagtcggcgcctgatcgccaccctgcaggcgggcgggcaggtgctcagttgcggtaacggcggttcttccggagatgcccagcacctcgcttcggaactggtcaaccgctttgagacaacacgccgcgccctgcccgccatcgccctcagcaccgacagcagtgtggtcaccgccatcgccaatgatgtctgctatgaacagattttcgcccgccagatcgaggccttgggccgtcctggtgactgcctggtcgcattcagcacctccggcaactccaccaacgtcatcgccgcggcccggaccgctcaacagcgcggcatgtgggtgctggcgcttaccggcaaagaaggcgggcagctcgcgctactgctgcgccccgtggacattgaactgcgggtgcccgagcagaacacggcacgcattcaggaagtccatctcgtcctcattcatgccctctgcagtggtgtggatgccagctttgtgggcgatgcccccgcatccgtattcc
>138	N operona: 75	last	AFE_0143	gene_poz=(601-2439)	-	lipoprotein, putative	null	/position=129141 - 132179 (129741 - 131579)	/lenght=3039 (1839)	/codons=1013 (613)	/complement=true	GC-compoz=62.75149537792279%	/LCI1=1.3235294117647058	/LCI2=0.5339869281045753	p_i1=0.2715454042832204	p_i2=0.2853936845079673	/Tai=0.377190857982171	/Tei=0.3568543160571706	/EEI=2.9036774925055164
gctgatccgatgtggcgcctcataaaaaatcatgctgcgcggctcccgctgcaaggccagtatccgggcccttcgcgccccccctttggcaggcagaaaaccctcgaagctaaagcggtcgctgggcagaccggacagggccaacgcggccagggcggcgttaggcccgggtatgatggtcaccggcaactgttgctcacggagcagagccagcagtggaaagccgggatcggagatcaacggcattcctgcatctgacaacaacgcaatatgctccccggcggcaacacgccgggcaatctgcggggcaagggcacgttcattatgctcgtgcagagccagcgttttgggctgcacacccagatgctgaaagagccgctgggcgtgacggcggtcttccaccagaatcagggcggcagccccaatcgcacgttgcgcgcgcggcgagagatcgtcgaggttaccgataggagtggcgataatggtcagttgcccgacggccccttccactgcctcggcatgatcattcataagcgcattcccggccgaggccgcgcatcggtcattgaacaccttcgcctttctccatacactctgctcatgacaactcccgcaaccttgaaggcctctttccgcctgctgatgactctggccctggccacgggcctgagcgcttgcgcgagtatgccacataaggcgccaccttcgtcgaatccgccgcctgtcgaaacgaccacggccgtttctcagacaccgctggcagagcgcgccgaccagctcatgatcacagggcactaccaggaagcggccaaggactatattcacgccgccgccgctgtgcgggggcgagcccagctcgactacctgatgaaagcggcacaggcttccctgaaggggcaaaagccgcaggttgcgatattactggccaatgaagtactgcgcttgcagcacgacaacgccagcctgcgtggcgcagcgctctgggtccgcgcccagggactcatggatcaggggcagacccccagcgccaagggcaacctcgaagaaatcctgaccatcaccggcacaccccaggaagtgcgtgcccgggccatgggcactctagccacgctctatacgcaggaaggccatgaactcaccgcactgaattttctgatcgaacgggatggcctgctgagcggcgatgcgatcgcggagaatcaccgccgcattcatgccctcctcgaccagcagtcggtagcaaaacttcagaactggcagggacgtagcggtaatcccctcgtacaggagtggatcgccctcgccctgatcactcgccagaatcccgatccccaacagcggcagacggcgatccgtgcctggctggcggcacatccggggcacccccccataaacttctcggacgacgacacgacggtcgccggcgcttccgccctcaaccgcgcgcccggcggcatatgcgctttgttaccttccggcgggtcctatgggccgctctcccaggccattgccgccgggatggaaacagcagcgcaattacggtctggacccgcagtgcgcgttctgcggagtaccggcaaccccagttacaccgccgtgctctttgagcgtgggatcagggaaggctgcaaaatctttgtcggcccctggctgccgcaggatatcaacgcggtagccgccgtcagaaagcccagtgatccgccggtcatagccctcggcacggcatctgatgtgcggcagcccggactctataccctaagcctgagtcgggacgtcgcggcccggcagatcgccacccagagctacgcagcgggttatcgtcatgcctacgtgctatatccccaggactccagcggagccgccattcaggcggactttatcaccgcctggaagcatctcggcggcgacgtcagtggcgtcaccacctacctgcccggtcgttcactcaccagcaaggtgcaacaactgttgagcgtgtcacccgggcgacacagttttatctttttggttaccgatgcgaaaaacgccaactctgcggtcacagccatccggctgatcaatcccactgtgcctgtcttcagtccggcgttgctgcacggcgcagtcttgcccagcgacgcgcaggggctctccggcattgaatcggtcgatatgccctggatcatcaaccctgggcaaagctggccgcaagcatcactactgttgcgtaccaatctccccaacgccagtgacgcccagtggcgcatggcggccttcgggctggatgcctatcgaatggcggagcgcgttctggaccaggatatgactggcagcctgaacggcgctacaggcgtcctccgctttgctgccgacggccgcatcgtgcgggacatggaatggatggaagtggagaacggacaggtcgtccctttatcgggagtgcctgggccgggcgcctgaatcatgccgtcgccacgacagatctcaggtcagcagggtgaggacagtgcgatcgctctgctcgccgggcacgggctacaccccctgacgcgcaactatcgttgccggatgggagaaattgacatcatcaccctcgatggtgataccttggtcttcgtggaggtacgccaacgtgcccatgaccggcaagggggggcggcggccagcatcaccggccgcaagcaaaaacggttgattcgcgccgcagaatattttctgctgcgtaacccgcagcatgggttacgcccctgccgctttgatgtggtcgcccttgacggtgatgccccggcagactggattcgtgatgccttcagagtacccagcccatgaccggcaatgactggataggttctgccctgcacaacagtatcacctgtatggggcactccgccgcagcccttgcagcgccttttgcgcaagccagtcggcgcctgatcgccaccctgcaggcgggcgggcaggtgctcagttgcggtaacggcggttcttccggagatgcccagcacctcgcttcggaactggtcaaccgctttgagacaacacgccgcgccctgcccgcca
>139	N operona: 76	first-last	AFE_0144	gene_poz=(601-1476)	-	tetrapyrrole methylase family protein	identified by similarity to GB:AAN66950.1; match to	/position=131049 - 133124 (131649 - 132524)	/lenght=2076 (876)	/codons=692 (292)	/complement=false	GC-compoz=63.013698630136986%	/LCI1=1.256586483390607	/LCI2=0.5764032073310423	p_i1=0.23481918157776868	p_i2=0.3303907525070893	/Tai=0.36268572873061933	/Tei=0.39735167725638043	/EEI=3.2119508889336097
atggccttcctgcgtatagagcgtggctagagtgcccatggcccgggcacgcacttcctggggtgtgccggtgatggtcaggatttcttcgaggttgcccttggcgctgggggtctgcccctgatccatgagtccctgggcgcggacccagagcgctgcgccacgcaggctggcgttgtcgtgctgcaagcgcagtacttcattggccagtaatatcgcaacctgcggcttttgccccttcagggaagcctgtgccgctttcatcaggtagtcgagctgggctcgcccccgcacagcggcggcggcgtgaatatagtccttggccgcttcctggtagtgccctgtgatcatgagctggtcggcgcgctctgccagcggtgtctgagaaacggccgtggtcgtttcgacaggcggcggattcgacgaaggtggcgccttatgtggcatactcgcgcaagcgctcaggcccgtggccagggccagagtcatcagcaggcggaaagaggccttcaaggttgcgggagttgtcatgagcagagtgtatggagaaaggcgaaggtgttcaatgaccgatgcgcggcctcggccgggaatgcgcttatgaatgatcatgccgaggcagtggaaggggccgtcgggcaactgaccattatcgccactcctatcggtaacctcgacgatctctcgccgcgcgcgcaacgtgcgattggggctgccgccctgattctggtggaagaccgccgtcacgcccagcggctctttcagcatctgggtgtgcagcccaaaacgctggctctgcacgagcataatgaacgtgcccttgccccgcagattgcccggcgtgttgccgccggggagcatattgcgttgttgtcagatgcaggaatgccgttgatctccgatcccggctttccactgctggctctgctccgtgagcaacagttgccggtgaccatcatacccgggcctaacgccgccctggccgcgttggccctgtccggtctgcccagcgaccgctttagcttcgagggttttctgcctgccaaagggggggcgcgaagggcccggatactggccttgcagcgggagccgcgcagcatgattttttatgaggcgccacatcggatcagcgagacactggcggatatggcggaattatggggcgcggatcgtggggcggctctatgtcgggagctgaccaaaatatatgaggaatgtttgcgggactccctgggggggctggcggcgctactccgggcacatcctgacaaagtgcgcggcgaaatgacactggtggtaggcggcgcaccggaacagactctggaggaagccgacgccgatcgtttactcggcccgctgctggccgagttgccgctggcgcaggccgtgcgtatcgcggccagtcagagcagcatggcgcatcgtttcctttatgggcgggccctggccttgacttccgggcgggaccccgtttaaatacgcgctcttggcccaggtagctcagtcggtagagcagaggactgaaaatcctcgtgtcggcggttcgattccgtccctgggcaccatataaatcaatggcgtatacaataaatacccatcagaaaaaccattggcacaggcgggcggcacagtaaaaccctgctggatcggtggacaaaaaatcctcgtgtcgtagcaaaacccctgtagccgtcggatgtgtatgcgcttgagtttggcacagccccatatcaccttgtttggaatccgtcagaacaagacgggtgaatggcgagcatcaatcgtcgtggcaagtattggcgggtgcagatccgcaaacggcgccggtggcacctgcgcggcctgtctagatttgccagtccttgggatagttcagaaagaatggccagtttggatcggttggggggtgaggtataaggcaatgtccatactgacaatgatcacgctcaacgtaatatcgtaacaagacacgaccagagcccttgtcattgtgcgcgttcctggatcaggaaatcagcaagcaggccaccattggcaccagattgaatatcaggattccaatcttgtagacagcca
>140	N operona: 77	first-last	AFE_0146	gene_poz=(601-750)	-	hypothetical protein	identified by glimmer; putative	/position=132216 - 133565 (132816 - 132965)	/lenght=1350 (150)	/codons=450 (50)	/complement=false	GC-compoz=56.666666666666664%	/LCI1=0.9523809523809523	/LCI2=0.21496598639455786	p_i1=0.09566226566306092	p_i2=0.029370305249828685	/Tai=0.5802924320817822	/Tei=0.12643327472484583	/EEI=5.373569501283589
gatcgtggggcggctctatgtcgggagctgaccaaaatatatgaggaatgtttgcgggactccctgggggggctggcggcgctactccgggcacatcctgacaaagtgcgcggcgaaatgacactggtggtaggcggcgcaccggaacagactctggaggaagccgacgccgatcgtttactcggcccgctgctggccgagttgccgctggcgcaggccgtgcgtatcgcggccagtcagagcagcatggcgcatcgtttcctttatgggcgggccctggccttgacttccgggcgggaccccgtttaaatacgcgctcttggcccaggtagctcagtcggtagagcagaggactgaaaatcctcgtgtcggcggttcgattccgtccctgggcaccatataaatcaatggcgtatacaataaatacccatcagaaaaaccattggcacaggcgggcggcacagtaaaaccctgctggatcggtggacaaaaaatcctcgtgtcgtagcaaaacccctgtagccgtcggatgtgtatgcgcttgagtttggcacagccccatatcaccttgtttggaatccgtcagaacaagacgggtgaatggcgagcatcaatcgtcgtggcaagtattggcgggtgcagatccgcaaacggcgccggtggcacctgcgcggcctgtctagatttgccagtccttgggatagttcagaaagaatggccagtttggatcggttggggggtgaggtataaggcaatgtccatactgacaatgatcacgctcaacgtaatatcgtaacaagacacgaccagagcccttgtcattgtgcgcgttcctggatcaggaaatcagcaagcaggccaccattggcaccagattgaatatcaggattccaatcttgtagacagccatcccggcgtaatgtatggcatcgaagtgctccggggaaagctgaaaccaacgatgatgcagttgatatagccaatcatgcgcgccggtaaatgccgcgaaccagacaatcagcacgacatagttgataaccgtacaccaaaccagaatctcttgaacctgttccagaactgtcatgattgcctccggtgttggccatatgggaagtatttgggtaaccggtttttcattatggtcgcgaaccagccatcacgcgttctccaccgccaaggtcggagcgccgatcagccttgctcaggcccggacggtcagttttaaatgcgcgccaacaagcagggagccgacaccctgtgtatcgccgctacggatggcggggcggttcattctgatgcccagagatcctcgtttcggtgcccaccatcatgctttaggcttggagtgtt
>141	N operona: 78	first-last	AFE_0147	gene_poz=(601-846)	-	conserved hypothetical protein	identified by similarity to GB:AAQ58419.1	/position=132454 - 133899 (133054 - 133299)	/lenght=1446 (246)	/codons=482 (82)	/complement=true	GC-compoz=48.3739837398374%	/LCI1=0.9547325102880658	/LCI2=0.11152263374485599	p_i1=0.09651106289871499	p_i2=0.0038337193195085613	/Tai=0.4524479171830811	/Tei=0.1034503473875577	/EEI=5.3516013711450965
tggagatgcgcaccacctcatcggacggcatccatgtgtggatagcacgggatgacgtgatggaggctttgcagattccggatcccggatacgctctgagctttgtaaccccggaggatcaggccgccctttcatcgggaaccgatgtcccggacgaggaagacgagccggacggtctgccgatgatcaacgaaatcgccgtctatgagattatggcacgcttcccgactccgcccaccgggcgattcaaaccctggctgttgcgcctgcggcatttattcttcgagctgatgacacgagacgatgaagccaccttccttctgcaatagagcagaacactccaagcctaaagcatgatggtgggcaccgaaacgaggatctctgggcatcagaatgaaccgccccgccatccgtagcggcgatacacagggtgtcggctccctgcttgttggcgcgcatttaaaactgaccgtccgggcctgagcaaggctgatcggcgctccgaccttggcggtggagaacgcgtgatggctggttcgcgaccataatgaaaaaccggttacccaaatacttcccatatggccaacaccggaggcaatcatgacagttctggaacaggttcaagagattctggtttggtgtacggttatcaactatgtcgtgctgattgtctggttcgcggcatttaccggcgcgcatgattggctatatcaactgcatcatcgttggtttcagctttccccggagcacttcgatgccatacattacgccgggatggctgtctacaagattggaatcctgatattcaatctggtgccaatggtggcctgcttgctgatttcctgatccaggaacgcgcacaatgacaagggctctggtcgtgtcttgttacgatattacgttgagcgtgatcattgtcagtatggacattgccttatacctcaccccccaaccgatccaaactggccattctttctgaactatcccaaggactggcaaatctagacaggccgcgcaggtgccaccggcgccgtttgcggatctgcacccgccaatacttgccacgacgattgatgctcgccattcacccgtcttgttctgacggattccaaacaaggtgatatggggctgtgccaaactcaagcgcatacacatccgacggctacaggggttttgctacgacacgaggattttttgtccaccgatccagcagggttttactgtgccgcccgcctgtgccaatggtttttctgatgggtatttattgtatacgccattgatttatatggtgcccagggacggaatcgaaccgccgacacgaggattttcagtcctctgctctaccgactgagctacctgggccaagagcgcgtatttaaacggggtcccgcccggaagtcaaggccagggcccgcccataaaggaaacgatgcgccatgctgctct
>142	N operona: 79	first-last	AFE_0149	gene_poz=(601-927)	-	hypothetical protein	identified by glimmer; putative	/position=132698 - 134224 (133298 - 133624)	/lenght=1527 (327)	/codons=509 (109)	/complement=false	GC-compoz=55.35168195718655%	/LCI1=1.0061728395061729	/LCI2=0.27376543209876547	p_i1=0.11607368248663784	p_i2=0.0581454002570996	/Tai=0.6602781652919325	/Tei=0.15233086023138964	/EEI=4.890781172081582
gtggacaaaaaatcctcgtgtcgtagcaaaacccctgtagccgtcggatgtgtatgcgcttgagtttggcacagccccatatcaccttgtttggaatccgtcagaacaagacgggtgaatggcgagcatcaatcgtcgtggcaagtattggcgggtgcagatccgcaaacggcgccggtggcacctgcgcggcctgtctagatttgccagtccttgggatagttcagaaagaatggccagtttggatcggttggggggtgaggtataaggcaatgtccatactgacaatgatcacgctcaacgtaatatcgtaacaagacacgaccagagcccttgtcattgtgcgcgttcctggatcaggaaatcagcaagcaggccaccattggcaccagattgaatatcaggattccaatcttgtagacagccatcccggcgtaatgtatggcatcgaagtgctccggggaaagctgaaaccaacgatgatgcagttgatatagccaatcatgcgcgccggtaaatgccgcgaaccagacaatcagcacgacatagttgataaccgtacaccaaaccagaatctcttgaacctgttccagaactgtcatgattgcctccggtgttggccatatgggaagtatttgggtaaccggtttttcattatggtcgcgaaccagccatcacgcgttctccaccgccaaggtcggagcgccgatcagccttgctcaggcccggacggtcagttttaaatgcgcgccaacaagcagggagccgacaccctgtgtatcgccgctacggatggcggggcggttcattctgatgcccagagatcctcgtttcggtgcccaccatcatgctttaggcttggagtgttctgctctattgcagaaggaaggtggcttcatcgtctcgtgtcatcagctcgaagaataaatgccgcaggcgcaacagccagggtttgaatcgcccggtgggcggagtcgggaagcgtgccataatctcatagacggcgatttcgttgatcatcggcagaccgtccggctcgtcttcctcgtccgggacatcggttcccgatgaaagggcggcctgatcctccggggttacaaagctcagagcgtatccgggatccggaatctgcaaagcctccatcacgtcatcccgtgctatccacacatggatgccgtccgatgaggtggtgcgcatctccattccctcgaaatcgacgcgccaaatatggacgggtgtatttccttgctgcttgttcatgagctttggaacctgccgggtgaatgaggtgatcctaccccgaaatctgtgatctgtcagcgccgtggtcctggtgcctgatgcaatatctgatcggcgatgcgccaaggcgggcatctgcatccagggcctcggtacagtccgcctggacgttacgcgcggcctgaataaagttgcttgaattgttgggataatttctgcgcggtggcgtgcaaagagatactgtgtgagggcttcagtgcgcgaacgcgatcacttatttcgctc
>143	N operona: 80	first	AFE_0148	gene_poz=(601-1104)	-	hypothetical protein	identified by glimmer; putative	/position=132971 - 134674 (133571 - 134074)	/lenght=1704 (504)	/codons=568 (168)	/complement=true	GC-compoz=56.74603174603175%	/LCI1=1.1337325349301397	/LCI2=0.26327345309381234	p_i1=0.1722129039349958	p_i2=0.05223227705155877	/Tai=0.5010401364487784	/Tei=0.1470090493464029	/EEI=3.921697604526371
cggcctgggtggaggttcactggcaaaatattgtctgcgccacattccggatgcccacttcactgccgtggagattaattccaaggtcattgagttgcgcgaccgcttcggcatcccaccagatggtgccaatttccaggtgttgagtggggatggcgcagtatatgtcagcaaccacaccaagccggtcgatgtgctactggtcgatggtttcaaccatgatggccaacccaggcaactatgcagcgcaaggttctacaacgactgttatgccaagctgcgaaagaatggggtactggtgatcaacatgctcagcagtgactggcaatgcgatgcctatgtcgcccgcatccagacaagcttcgacaatcaggtcattgttatagacgcagaagagtctggcaacaaaatcgtatttgcatacaaaggtacggacttcccccgattggcgagcgaaataagtgatcgcgttcgcgcactgaagccctcacacagtatctctttgcacgccaccgcgcagaaattatcccaacaattcaagcaactttattcaggccgcgcgtaacgtccaggcggactgtaccgaggccctggatgcagatgcccgccttggcgcatcgccgatcagatattgcatcaggcaccaggaccacggcgctgacagatcacagatttcggggtaggatcacctcattcacccggcaggttccaaagctcatgaacaagcagcaaggaaatacacccgtccatatttggcgcgtcgatttcgagggaatggagatgcgcaccacctcatcggacggcatccatgtgtggatagcacgggatgacgtgatggaggctttgcagattccggatcccggatacgctctgagctttgtaaccccggaggatcaggccgccctttcatcgggaaccgatgtcccggacgaggaagacgagccggacggtctgccgatgatcaacgaaatcgccgtctatgagattatggcacgcttcccgactccgcccaccgggcgattcaaaccctggctgttgcgcctgcggcatttattcttcgagctgatgacacgagacgatgaagccaccttccttctgcaatagagcagaacactccaagcctaaagcatgatggtgggcaccgaaacgaggatctctgggcatcagaatgaaccgccccgccatccgtagcggcgatacacagggtgtcggctccctgcttgttggcgcgcatttaaaactgaccgtccgggcctgagcaaggctgatcggcgctccgaccttggcggtggagaacgcgtgatggctggttcgcgaccataatgaaaaaccggttacccaaatacttcccatatggccaacaccggaggcaatcatgacagttctggaacaggttcaagagattctggtttggtgtacggttatcaactatgtcgtgctgattgtctggttcgcggcatttaccggcgcgcatgattggctatatcaactgcatcatcgttggtttcagctttccccggagcacttcgatgccatacattacgccgggatggctgtctacaagattggaatcctgatattcaatctggtgccaatggtggcctgcttgctgatttcctgatccaggaacgcgcacaatgacaagggctctggtcgtgtcttgttacgatattacgttgagcgtgatcattgtcagtatggaca
>144	N operona: 80	last	AFE_0150	gene_poz=(601-1395)	-	conserved hypothetical protein	identified by similarity to GB:CAE33855.1	/position=133510 - 135504 (134110 - 134904)	/lenght=1995 (795)	/codons=665 (265)	/complement=true	GC-compoz=50.943396226415096%	/LCI1=1.101010101010101	/LCI2=0.1922979797979798	p_i1=0.15685046727645996	p_i2=0.021136928570326688	/Tai=0.5314674720389059	/Tei=0.11902323571329403	/EEI=4.14653144602707
gggctgtcgctcatttctgcatggatattgttggctgcgggcgtgttacagatataatttccggtcagctttggtcaggagagcagtatgacaaagtcggtaataaacctcgccccgcaggacgccttccacttcctgcagaaaaacccgcaggcggtgcttattgacgtcagaagtgaaatggagtttctgttcgtcgggcacccgaaagaagcgttaaccatcccctggcgagacgatcctgactgggaaatcaacccggactttctgtgtcgggtacgacgcgccacatctctcaaccgacccgtcttactgatctgccgtagcggccatcgctcgctggaggctggacagtacttacaggccaatggtttcagcgccgtttacaatgtggcgcatggctttgaaggggatctgaacgatcagcatcgccgcagcagcctgaatggctggcgctttgatggactaccctgggagcaaatataacaccgcgacaaagagccttttgttgatttccaccgcacggcgcatgaataatgggacccataaaaaaccaaatcgtgaaaagatgacagcgcagtaaaaggatgcactaaaaatatgaacgaatctgccggttctttgaccaactctccggatctacccagtcaacctgtgctggcgcaaccattcgcgcaagaagattttcggtctataacattacgcttcgatctttcggcgactcaaagtaccatgcataaatctgcgccagataagctggtcctgggttatacccgcaccatgatgggttttctgattctacagccaaaacccaaacggattgccatgatcggcctgggtggaggttcactggcaaaatattgtctgcgccacattccggatgcccacttcactgccgtggagattaattccaaggtcattgagttgcgcgaccgcttcggcatcccaccagatggtgccaatttccaggtgttgagtggggatggcgcagtatatgtcagcaaccacaccaagccggtcgatgtgctactggtcgatggtttcaaccatgatggccaacccaggcaactatgcagcgcaaggttctacaacgactgttatgccaagctgcgaaagaatggggtactggtgatcaacatgctcagcagtgactggcaatgcgatgcctatgtcgcccgcatccagacaagcttcgacaatcaggtcattgttatagacgcagaagagtctggcaacaaaatcgtatttgcatacaaaggtacggacttcccccgattggcgagcgaaataagtgatcgcgttcgcgcactgaagccctcacacagtatctctttgcacgccaccgcgcagaaattatcccaacaattcaagcaactttattcaggccgcgcgtaacgtccaggcggactgtaccgaggccctggatgcagatgcccgccttggcgcatcgccgatcagatattgcatcaggcaccaggaccacggcgctgacagatcacagatttcggggtaggatcacctcattcacccggcaggttccaaagctcatgaacaagcagcaaggaaatacacccgtccatatttggcgcgtcgatttcgagggaatggagatgcgcaccacctcatcggacggcatccatgtgtggatagcacgggatgacgtgatggaggctttgcagattccggatcccggatacgctctgagctttgtaaccccggaggatcaggccgccctttcatcgggaaccgatgtcccggacgaggaagacgagccggacggtctgccgatgatcaacgaaatcgccgtctatgagattatggcacgcttcccgactccgcccaccgggcgattcaaaccctggctgttgcgcctgcggcatttattcttcgagctgatgacacgagacgatgaagccaccttccttctgcaatagagcagaacactccaagcctaaagcatgatggtgggcaccgaaacgaggatctctgggcatc
>145	N operona: 81	first	AFE_0151	gene_poz=(601-999)	-	rhodanese-like domain protein	identified by match to protein family HMM PF00581	/position=134419 - 136017 (135019 - 135417)	/lenght=1599 (399)	/codons=533 (133)	/complement=true	GC-compoz=55.13784461152882%	/LCI1=1.0707070707070707	/LCI2=0.29267676767676765	p_i1=0.14319268344914732	p_i2=0.0696307587637935	/Tai=0.505083838726675	/Tei=0.16266768288741415	/EEI=4.36922741570743
gatgtctactcccggccgagaaagggtggccagagtgtaaccacggcgcaaagcactggtccagacattcctgcctcacccggttgtccacccagaggagcgaatttctgctatcctgctcgacagccgcccgtctacaaagcgggaacacgcggtccgaataccataatgcagcggagaacagttatgatatcgcagacggacaaatggttccttgccctgggcgccgccaacgcggggactgcggtagtgctgggggccttcggcgcccacgccctgaaagaccgcttatcacccaaaatgatgagcatttaccataccggtagccagtatcacctctaccatgccctgggactgatgctggtgggagtggtggcgctgcaactgccggaatccggccttacgcaatggtcaggctggcttatgctgaccgggacggcgttattttcgggcagtctttaccttctggcgatcaccggcaagggttggcttggcgccgtcacgcccgtcggtgggctgtcgctcatttctgcatggatattgttggctgcgggcgtgttacagatataatttccggtcagctttggtcaggagagcagtatgacaaagtcggtaataaacctcgccccgcaggacgccttccacttcctgcagaaaaacccgcaggcggtgcttattgacgtcagaagtgaaatggagtttctgttcgtcgggcacccgaaagaagcgttaaccatcccctggcgagacgatcctgactgggaaatcaacccggactttctgtgtcgggtacgacgcgccacatctctcaaccgacccgtcttactgatctgccgtagcggccatcgctcgctggaggctggacagtacttacaggccaatggtttcagcgccgtttacaatgtggcgcatggctttgaaggggatctgaacgatcagcatcgccgcagcagcctgaatggctggcgctttgatggactaccctgggagcaaatataacaccgcgacaaagagccttttgttgatttccaccgcacggcgcatgaataatgggacccataaaaaaccaaatcgtgaaaagatgacagcgcagtaaaaggatgcactaaaaatatgaacgaatctgccggttctttgaccaactctccggatctacccagtcaacctgtgctggcgcaaccattcgcgcaagaagattttcggtctataacattacgcttcgatctttcggcgactcaaagtaccatgcataaatctgcgccagataagctggtcctgggttatacccgcaccatgatgggttttctgattctacagccaaaacccaaacggattgccatgatcggcctgggtggaggttcactggcaaaatattgtctgcgccacattccggatgcccacttcactgccgtggagattaattccaaggtcattgagttgcgcgaccgcttcggcatcccaccagatggtgccaatttccaggtgttgagtggggatggcgcagtatatgtcagcaaccacaccaagccggtcgatgtgctactggtcgatggtttcaaccatgatggccaacccaggcaactatgcagcgcaaggttc
>146	N operona: 81	last	AFE_0152	gene_poz=(601-984)	-	conserved hypothetical protein	identified by similarity to PIR:D84128; match to	/position=134848 - 136431 (135448 - 135831)	/lenght=1584 (384)	/codons=528 (128)	/complement=true	GC-compoz=58.854166666666664%	/LCI1=1.068241469816273	/LCI2=0.3698162729658794	p_i1=0.14210650758922327	p_i2=0.12659719607335826	/Tai=0.45121388523346817	/Tei=0.21393747646602243	/EEI=4.387969197459497
ttttcgtcatgcccagttcatcatgggcatgtgcagcaagggcatcatgctccataagctgggtggcgacctgctgggccagcgcctcgctaaggccacgcgccacatagatgcccctgagttcgagcagttcttttccagggtttttttccagttcgcgtctttccgtttcgagatctgcggcctgggtatcggcctgtgagctcacggatacatactcgccagccgccatggcaaaagcgccggcgaccagcgccgcaacaccggcgagcagaatttgttcatggcttgcctgtccggcagcgataccggcaaggaggcttgctgtcgagagcagaccatcgttggcgcccagcacaccggcccggagccagccgatcttctcatggtgatggtgttcgtcgtgatacatgcgatgtctactcccggccgagaaagggtggccagagtgtaaccacggcgcaaagcactggtccagacattcctgcctcacccggttgtccacccagaggagcgaatttctgctatcctgctcgacagccgcccgtctacaaagcgggaacacgcggtccgaataccataatgcagcggagaacagttatgatatcgcagacggacaaatggttccttgccctgggcgccgccaacgcggggactgcggtagtgctgggggccttcggcgcccacgccctgaaagaccgcttatcacccaaaatgatgagcatttaccataccggtagccagtatcacctctaccatgccctgggactgatgctggtgggagtggtggcgctgcaactgccggaatccggccttacgcaatggtcaggctggcttatgctgaccgggacggcgttattttcgggcagtctttaccttctggcgatcaccggcaagggttggcttggcgccgtcacgcccgtcggtgggctgtcgctcatttctgcatggatattgttggctgcgggcgtgttacagatataatttccggtcagctttggtcaggagagcagtatgacaaagtcggtaataaacctcgccccgcaggacgccttccacttcctgcagaaaaacccgcaggcggtgcttattgacgtcagaagtgaaatggagtttctgttcgtcgggcacccgaaagaagcgttaaccatcccctggcgagacgatcctgactgggaaatcaacccggactttctgtgtcgggtacgacgcgccacatctctcaaccgacccgtcttactgatctgccgtagcggccatcgctcgctggaggctggacagtacttacaggccaatggtttcagcgccgtttacaatgtggcgcatggctttgaaggggatctgaacgatcagcatcgccgcagcagcctgaatggctggcgctttgatggactaccctgggagcaaatataacaccgcgacaaagagccttttgttgatttccaccgcacggcgcatgaataatgggacccataaaaaaccaaatcgtgaaaagatgacagcgcagtaaaaggatgcactaaaaatatgaacgaatctgccggttctttgaccaactctccggatctacccagtcaacctgtg
>147	N operona: 82	first-last	AFE_0153	gene_poz=(601-1293)	-	integral membrane protein	identified by match to protein family HMM PF01988	/position=135420 - 137312 (136020 - 136712)	/lenght=1893 (693)	/codons=631 (231)	/complement=false	GC-compoz=63.347763347763355%	/LCI1=1.4565217391304348	/LCI2=0.9401449275362316	p_i1=0.34784930208006565	p_i2=0.67710198322483	/Tai=0.2923569698391405	/Tei=0.709391784902347	/EEI=2.4209301699584396
tgctctcctgaccaaagctgaccggaaattatatctgtaacacgcccgcagccaacaatatccatgcagaaatgagcgacagcccaccgacgggcgtgacggcgccaagccaacccttgccggtgatcgccagaaggtaaagactgcccgaaaataacgccgtcccggtcagcataagccagcctgaccattgcgtaaggccggattccggcagttgcagcgccaccactcccaccagcatcagtcccagggcatggtagaggtgatactggctaccggtatggtaaatgctcatcattttgggtgataagcggtctttcagggcgtgggcgccgaaggcccccagcactaccgcagtccccgcgttggcggcgcccagggcaaggaaccatttgtccgtctgcgatatcataactgttctccgctgcattatggtattcggaccgcgtgttcccgctttgtagacgggcggctgtcgagcaggatagcagaaattcgctcctctgggtggacaaccgggtgaggcaggaatgtctggaccagtgctttgcgccgtggttacactctggccaccctttctcggccgggagtagacatcgcatgtatcacgacgaacaccatcaccatgagaagatcggctggctccgggccggtgtgctgggcgccaacgatggtctgctctcgacagcaagcctccttgccggtatcgctgccggacaggcaagccatgaacaaattctgctcgccggtgttgcggcgctggtcgccggcgcttttgccatggcggctggcgagtatgtatccgtgagctcacaggccgatacccaggccgcagatctcgaaacggaaagacgcgaactggaaaaaaaccctggaaaagaactgctcgaactcaggggcatctatgtggcgcgtggccttagcgaggcgctggcccagcaggtcgccacccagcttatggagcatgatgcccttgctgcacatgcccatgatgaactgggcatgacgaaaatggcggcggcgcggcccgccgaagcggcactggcttccgccactgcctttgcatgtggagccctgttcccggtgctgatcgccgccttcgtcccccacggcagggtactaccggccctgtatacggccagcatcctcctgctggtgttccttggtgcggtcgcagcccgggcgggtggcgcccccatggtgaagggcgccacccgcgtggtcttctggggtgttctctcgatggtcgccaccacgctgatcggccatctgctcggccagacgggtatctgaccggtaacgcgcccaactggatcggtcgcgtcaagagccaggtgcgcccgccgaatcagaggattacgactttcgtgcatcgtcatggacttcatccatctacggacaggttatatcaatatatccagtttataggtatcatcgccccagatccgtaagcctgtcattatttgcttatggatcttcgtgcggcacggcgtcaaagcgagatgccgcgtcacctttcgcatgtttttaatggagaatccttaatgtgctcaataagtcggaaaatggcggcagagttcatcggtaccttcgggctcatattttttggtggcggtgccgcggcaatgggttatcctctaatcgatgtggccctggccaacggactggccattatgatcgctgcgtatgtgtttggtgatatcagtggtggcgtggtcaaccccgcggtcacccttggcggggccattgcaggaaagataggctggaaggatgccggcctgtatatggtcgcccaggttgggggcggcatcgcggccggttatgtgcttctggtggttcttggtggatcgacaggacatcttggggccactaccatcaataccagccttgtat
>148	N operona: 83	first-last	AFE_0154	gene_poz=(601-1257)	-	MIP family channel protein	identified by match to protein family HMM PF00230	/position=136364 - 138220 (136964 - 137620)	/lenght=1857 (657)	/codons=619 (219)	/complement=false	GC-compoz=56.77321156773212%	/LCI1=1.073394495412844	/LCI2=0.38073394495412843	p_i1=0.14438095079023716	p_i2=0.13582557407909118	/Tai=0.4167847718903366	/Tei=0.22224301667118207	/EEI=4.348906587712843
cgccacccagcttatggagcatgatgcccttgctgcacatgcccatgatgaactgggcatgacgaaaatggcggcggcgcggcccgccgaagcggcactggcttccgccactgcctttgcatgtggagccctgttcccggtgctgatcgccgccttcgtcccccacggcagggtactaccggccctgtatacggccagcatcctcctgctggtgttccttggtgcggtcgcagcccgggcgggtggcgcccccatggtgaagggcgccacccgcgtggtcttctggggtgttctctcgatggtcgccaccacgctgatcggccatctgctcggccagacgggtatctgaccggtaacgcgcccaactggatcggtcgcgtcaagagccaggtgcgcccgccgaatcagaggattacgactttcgtgcatcgtcatggacttcatccatctacggacaggttatatcaatatatccagtttataggtatcatcgccccagatccgtaagcctgtcattatttgcttatggatcttcgtgcggcacggcgtcaaagcgagatgccgcgtcacctttcgcatgtttttaatggagaatccttaatgtgctcaataagtcggaaaatggcggcagagttcatcggtaccttcgggctcatattttttggtggcggtgccgcggcaatgggttatcctctaatcgatgtggccctggccaacggactggccattatgatcgctgcgtatgtgtttggtgatatcagtggtggcgtggtcaaccccgcggtcacccttggcggggccattgcaggaaagataggctggaaggatgccggcctgtatatggtcgcccaggttgggggcggcatcgcggccggttatgtgcttctggtggttcttggtggatcgacaggacatcttggggccactaccatcaataccagccttgtatcggtctctggcggttttatactggaagccttgggaacatttttcctgaccactaccgcgttgtatacggccatgagcggtcgtaccggtaacgctgctcctctcgctatcggttttaccttggtcatggcggtgacatttatggggccgctgacgggagcaagcctgaatcccgcgcggacattgggtccggccgtcgctggtgtctacttcccgcacatatgggtgtatctcgttgcgacgccggtgggcgggctgatcgccggattgctctacaatttcatgcaggagcacaaggctgtttcctgactcgtccgttttgccaggtagcaccgtagtagcggcggcgccatgattttgtggcgccgccgccatttttcccagggccaggcttcttcatcgtccccatcccgccacgatccgcaggttctggttctatagtttaggtattgcaggccaccttctggagtctcttcatgagtatagaatccatcacgctggtgcggcatggcgcgaccgagtgggcggatagcggcaaacacacttcggtgaccgacgtggctttgacggcggagggacgaaaagacgcgcaggcgctctggaaccactttgtggaacaggggcattttgatgggatctactccagtcctatgctgcgcgcccatcacacggccattctcgcgggttttgcggttcctgaactgcatcggggactctgtgagtggcgctacggccgctatgagggaatgacgacggcggaaattcgccgggaaaatccggaatggagcgttttccgttgtggcggaccgggtggcgaaagcccggaagccgtcagtagccgttgtgaggaactgctgaaggagtgggatgaaaaaggccaccgacacgtgctgtgctttgcccatggcc
>149	N operona: 84	first-last	AFE_0155	gene_poz=(601-1206)	-	phosphoglycerate mutase family protein	identified by match to protein family HMM PF00300	/position=137188 - 138993 (137788 - 138393)	/lenght=1806 (606)	/codons=602 (202)	/complement=false	GC-compoz=60.396039603960396%	/LCI1=1.0298507462686568	/LCI2=0.2895522388059702	p_i1=0.12570119440272923	p_i2=0.067660951479911	/Tai=0.38841419920628084	/Tei=0.1608948563319199	/EEI=4.69194837109583
ggatgccggcctgtatatggtcgcccaggttgggggcggcatcgcggccggttatgtgcttctggtggttcttggtggatcgacaggacatcttggggccactaccatcaataccagccttgtatcggtctctggcggttttatactggaagccttgggaacatttttcctgaccactaccgcgttgtatacggccatgagcggtcgtaccggtaacgctgctcctctcgctatcggttttaccttggtcatggcggtgacatttatggggccgctgacgggagcaagcctgaatcccgcgcggacattgggtccggccgtcgctggtgtctacttcccgcacatatgggtgtatctcgttgcgacgccggtgggcgggctgatcgccggattgctctacaatttcatgcaggagcacaaggctgtttcctgactcgtccgttttgccaggtagcaccgtagtagcggcggcgccatgattttgtggcgccgccgccatttttcccagggccaggcttcttcatcgtccccatcccgccacgatccgcaggttctggttctatagtttaggtattgcaggccaccttctggagtctcttcatgagtatagaatccatcacgctggtgcggcatggcgcgaccgagtgggcggatagcggcaaacacacttcggtgaccgacgtggctttgacggcggagggacgaaaagacgcgcaggcgctctggaaccactttgtggaacaggggcattttgatgggatctactccagtcctatgctgcgcgcccatcacacggccattctcgcgggttttgcggttcctgaactgcatcggggactctgtgagtggcgctacggccgctatgagggaatgacgacggcggaaattcgccgggaaaatccggaatggagcgttttccgttgtggcggaccgggtggcgaaagcccggaagccgtcagtagccgttgtgaggaactgctgaaggagtgggatgaaaaaggccaccgacacgtgctgtgctttgcccatggccacattctgcgggcgctggccgtccactggctaggattggatctccgtttcgctgaccacctgcacctggacccgggcagtatttcccgtctgggttgggagcacgaagttcccgccctgcacttatggaattactgccctcagcgcccggtcttcgggccacgtcctggctgattcggcgttgtttccggtgctggtggctgttcagggcagcagaaaggccggagcgacctgggcggcctgctgcatggcagcgtggtagtaacgggtgccagtaaaggccctggcggcatcgatacggaaggcatccatggcgagacctttgcgtcccaatgttgcgctccaccagccggagggataacagaactgcgggaaatacaggctgttcactgcgtcgaagcccgcttccgtcatgcgactttggcattggcggatgagatcggcgtgcaggagcggcgactcggactgggcgaccagcacgccctgatcggccagcgcatggtgacaggctgcgtaaaagtccgtggcgaacagtccagccgccggtccgaccgggtcggtggagtcaatgatgatcacatcgtagcgtcccgcttccgcctctttgatccaggtaattccatcggtaaaatggaaacgggctcggggatcctggttgttctcgcagagttccgggaaaaaacgctcggcgacgcgggtaacccgctcatccagttccacctgcacggcttcttccacttcccgatggcgcagcacctcgcgcagggtgccgca
>150	N operona: 85	first	AFE_0156	gene_poz=(601-1551)	speE	spermidine synthase	identified by match to protein family HMM PF01564;	/position=137824 - 139974 (138424 - 139374)	/lenght=2151 (951)	/codons=717 (317)	/complement=true	GC-compoz=59.4111461619348%	/LCI1=1.1719409282700421	/LCI2=0.5345991561181432	p_i1=0.19090137297976062	p_i2=0.28603862855327294	/Tai=0.3143605693985252	/Tei=0.35743476569794563	/EEI=3.6790237809401014
ccttgcatccccggcatataagcgtatagttcgcgttctgtttccacggcaccgaaagcagttactaagggggtcagtccttaagagacttggagcaatgcatcgttccagcaaggtagggcataaaaccaagtactgtctgggggtgcacgggagctacttcttaaccttttttaactttggtaaggggggcacctatgcgctcattgggacatcaaatcgttgcagatttttatcactgtgacggcagtaccttgtctgatgttgattttgttacggatgccatgctcgaggccgcccggcgtgccaactgcaccatcgtgacgcaaacttttcaccacttctcaccctacggggtaagcggcgccgttatcgtcgccgagtcgcatctggccattcatacctggccggaatatggttacgcagcggtggatgttttcacctgcggcgatatcatccagcccgaggatgccttgaattatctcaaggaagcctttggcgccgggcaagtctccaccatggagatgaagcgcgggcaagtggatatgatgggcgttcctgcccatgagttgcgcgtcaagccggctctctgcgcttgagatgactcacagcggtaacgggtggaccggaatcagcggtccacccttttcttttgcccgtatcttccgcagaattcctgcggacaccccaccatccccgttgagagaggcggttatgagcacagaactgtggtataccgagcgctatgaagagcacggcgcggcattgagcctgaaaatccgcgaagtgctgcatcgtgagcaaagcccttatcaaaatatagaaatcttcgagaccgaacagttcggcaccctcatgaccctggacggtctggtcatggtcactgaccgcgacaatttcctctatcacgaaatgatgagccatccggccctctttacccacccggcaccgaaacgggtgctgatcatcggcggcggtgactgcggcaccctgcgcgaggtgctgcgccatcgggaagtggaagaagccgtgcaggtggaactggatgagcgggttacccgcgtcgccgagcgttttttcccggaactctgcgagaacaaccaggatccccgagcccgtttccattttaccgatggaattacctggatcaaagaggcggaagcgggacgctacgatgtgatcatcattgactccaccgacccggtcggaccggcggctggactgttcgccacggacttttacgcagcctgtcaccatgcgctggccgatcagggcgtgctggtcgcccagtccgagtcgccgctcctgcacgccgatctcatccgccaatgccaaagtcgcatgacggaagcgggcttcgacgcagtgaacagcctgtatttcccgcagttctgttatccctccggctggtggagcgcaacattgggacgcaaaggtctcgccatggatgccttccgtatcgatgccgccagggcctttactggcacccgttactaccacgctgccatgcagcaggccgcccaggtcgctccggcctttctgctgccctgaacagccaccagcaccggaaacaacgccgaatcagccaggacgtggcccgaagaccgggcgctgagggcagtaattccataagtgcagggcgggaacttcgtgctcccaacccagacgggaaatactgcccgggtccaggtgcaggtggtcagcgaaacggagatccaatcctagccagtggacggccagcgcccgcagaatgtggccatgggcaaagcacagcacgtgtcggtggcctttttcatcccactccttcagcagttcctcacaacggctactgacggcttccgggctttcgccacccggtccgccacaacggaaaacgctccattccggattttcccggcgaatttccgccgtcgtcattccctcatagcggccgtagcgccactcacagagtccccgatgcagttcaggaaccgcaaaacccgcgagaatggccgtgtgatgggcgcgcagcataggactggagtagatcccatcaaaatgcccctgttccacaaagtggttccagagcgcctgcgcgtcttttcgtccctccgccgtcaaagccacgtcggtcaccgaagtgtgtttgccgctatccgcccactcggtcgc
>151	N operona: 85	last	AFE_0157	gene_poz=(601-1002)	-	s-adenosylmethionine decarboxylase proenzyme	identified by similarity to SP:O34426; match to	/position=138776 - 140377 (139376 - 139777)	/lenght=1602 (402)	/codons=534 (134)	/complement=true	GC-compoz=55.472636815920396%	/LCI1=1.137844611528822	/LCI2=0.4205513784461152	p_i1=0.1741864800745378	p_i2=0.17150187135366585	/Tai=0.371864017595408	/Tei=0.2543516842182993	/EEI=3.89456884824551
agggcgctgtgctgaaaaagcatgcccatacgtcgacgcagacggtacaggtcctcaaagttcagagcctgcagatcctgacccgccactcgtattcgcccggcctgtggcgcgagggtaccggccatcaggttgagcagggtcgtcttgccaccgccgctcgcccccatgatagatacgatggccccctgggtgatacgcagacccacgccgtccaggaccgtgtgcgggccccgggcaaagtgcacgttttccagttcgacaagagcctcagcggccatgggcactctctgtgttcgcagtcatgaggcgcagtataaaccgaacggtcaggatggggccagattgcgattgaaatagcgggaaaccctagaaaatccgcacgtcgccgtgcgcagaaaacccttgcatccccggcatataagcgtatagttcgcgttctgtttccacggcaccgaaagcagttactaagggggtcagtccttaagagacttggagcaatgcatcgttccagcaaggtagggcataaaaccaagtactgtctgggggtgcacgggagctacttcttaaccttttttaactttggtaaggggggcacctatgcgctcattgggacatcaaatcgttgcagatttttatcactgtgacggcagtaccttgtctgatgttgattttgttacggatgccatgctcgaggccgcccggcgtgccaactgcaccatcgtgacgcaaacttttcaccacttctcaccctacggggtaagcggcgccgttatcgtcgccgagtcgcatctggccattcatacctggccggaatatggttacgcagcggtggatgttttcacctgcggcgatatcatccagcccgaggatgccttgaattatctcaaggaagcctttggcgccgggcaagtctccaccatggagatgaagcgcgggcaagtggatatgatgggcgttcctgcccatgagttgcgcgtcaagccggctctctgcgcttgagatgactcacagcggtaacgggtggaccggaatcagcggtccacccttttcttttgcccgtatcttccgcagaattcctgcggacaccccaccatccccgttgagagaggcggttatgagcacagaactgtggtataccgagcgctatgaagagcacggcgcggcattgagcctgaaaatccgcgaagtgctgcatcgtgagcaaagcccttatcaaaatatagaaatcttcgagaccgaacagttcggcaccctcatgaccctggacggtctggtcatggtcactgaccgcgacaatttcctctatcacgaaatgatgagccatccggccctctttacccacccggcaccgaaacgggtgctgatcatcggcggcggtgactgcggcaccctgcgcgaggtgctgcgccatcgggaagtggaagaagccgtgcaggtggaactggatgagcgggttacccgcgtcgccgagcgttttttcccggaactctgcgagaacaaccaggatccccgagcccgtttccattttaccgatggaattacctggatcaaagaggcggaagcgggacgctacgatgtgatcatcattgactccaccga
>152	N operona: 86	first	AFE_0158	gene_poz=(601-1431)	-	toluene ABC transporter, ATP-binding protein,	identified by similarity to GB:AAD17957.1; match to	/position=139491 - 141521 (140091 - 140921)	/lenght=2031 (831)	/codons=677 (277)	/complement=false	GC-compoz=62.214199759326114%	/LCI1=1.2427536231884058	/LCI2=0.4468599033816425	p_i1=0.22743026810877112	p_i2=0.1965731477485686	/Tai=0.24903108704171872	/Tei=0.27691583297371175	/EEI=3.282054068756675
agataattcaaggcatcctcgggctggatgatatcgccgcaggtgaaaacatccaccgctgcgtaaccatattccggccaggtatgaatggccagatgcgactcggcgacgataacggcgccgcttaccccgtagggtgagaagtggtgaaaagtttgcgtcacgatggtgcagttggcacgccgggcggcctcgagcatggcatccgtaacaaaatcaacatcagacaaggtactgccgtcacagtgataaaaatctgcaacgatttgatgtcccaatgagcgcataggtgccccccttaccaaagttaaaaaaggttaagaagtagctcccgtgcacccccagacagtacttggttttatgccctaccttgctggaacgatgcattgctccaagtctcttaaggactgacccccttagtaactgctttcggtgccgtggaaacagaacgcgaactatacgcttatatgccggggatgcaagggttttctgcgcacggcgacgtgcggattttctagggtttcccgctatttcaatcgcaatctggccccatcctgaccgttcggtttatactgcgcctcatgactgcgaacacagagagtgcccatggccgctgaggctcttgtcgaactggaaaacgtgcactttgcccggggcccgcacacggtcctggacggcgtgggtctgcgtatcacccagggggccatcgtatctatcatgggggcgagcggcggtggcaagacgaccctgctcaacctgatggccggtaccctcgcgccacaggccgggcgaatacgagtggcgggtcaggatctgcaggctctgaactttgaggacctgtaccgtctgcgtcgacgtatgggcatgctttttcagcacagcgccctgtttacggatttcagcgcctttgagaatgtcgcctttcccctgcgccgccacttccggctggacgagagcgttctgcgcaagctggtgctgatgaaactggaggcggtggggttgcgcggagcggccggattgatgcccgccgagctctccggtggcatgggtcggcgggtggcgctggctcgtgccatggtgatggacccgatgctgattttttacgatgagccgtttaccggcctggaccccatcagtgtggggattattgcgaccctgatccgccgcctcaatgacgcccttggcgcgacgagcatcctcgtcagccacgatgtgcaggagactttttccatcgcggattacggttacatcctcgcgggcggcaaaatcattgccgaaggtacgccagatgccctgcggaccagtgattcggaactggcacggcagtttctcgggggtaagcccgatgggccggttcccttccactacccggcgaaagatgactatgctactgccctgaccggggtatgggcagcgggcgaggcgatttaaacatggcttttatggaattcatacccaatctggggcggcggaccctgcgcacggtacccaatctgggcaccgcgtcacgctttttgctgctgagcctgtttgcggtagcgaaccgtcattttagcattcagcaactgctcaaacaggtatacggctttggggtgcggtcgctgctgctgatgatggtcgccgcatttttcacaggtatggtgctgggttttcaggggtattatgcgctggtgcgtttcggtgcgacctccgcgctgggcaccctggtcgccctgtcgctcctgcgcgaactggggcccgtactcacggcgttgctcttcgcggggcgggcgggctcggcgctgaccgccgaaatcagttccatgaaggcgaccgagcaactgagtgccatggaaatgatggcggtcaatccgctcgcctgggtcgtggcaccccggctttgggccgggatcctcgtcgtgccgatcctctgcgttatttttgacctggtcggcatttttggcggatacctcatttcggtgccggtgctgggtgtggacggtggcactttctgggcgcagatgcagtccaacgtagcgttttccggagata
>153	N operona: 86	middle	AFE_0159	gene_poz=(601-1383)	-	toluene tolerance protein Ttg2B, putative	identified by similarity to GB:AAD17958.1; match to	/position=140324 - 142306 (140924 - 141706)	/lenght=1983 (783)	/codons=661 (261)	/complement=false	GC-compoz=60.15325670498084%	/LCI1=1.258974358974359	/LCI2=0.4616666666666665	p_i1=0.23610223771453379	p_i2=0.21111867814676466	/Tai=0.28352195455120377	/Tei=0.2900068103320882	/EEI=3.2000817793127583
ggacctgtaccgtctgcgtcgacgtatgggcatgctttttcagcacagcgccctgtttacggatttcagcgcctttgagaatgtcgcctttcccctgcgccgccacttccggctggacgagagcgttctgcgcaagctggtgctgatgaaactggaggcggtggggttgcgcggagcggccggattgatgcccgccgagctctccggtggcatgggtcggcgggtggcgctggctcgtgccatggtgatggacccgatgctgattttttacgatgagccgtttaccggcctggaccccatcagtgtggggattattgcgaccctgatccgccgcctcaatgacgcccttggcgcgacgagcatcctcgtcagccacgatgtgcaggagactttttccatcgcggattacggttacatcctcgcgggcggcaaaatcattgccgaaggtacgccagatgccctgcggaccagtgattcggaactggcacggcagtttctcgggggtaagcccgatgggccggttcccttccactacccggcgaaagatgactatgctactgccctgaccggggtatgggcagcgggcgaggcgatttaaacatggcttttatggaattcatacccaatctggggcggcggaccctgcgcacggtacccaatctgggcaccgcgtcacgctttttgctgctgagcctgtttgcggtagcgaaccgtcattttagcattcagcaactgctcaaacaggtatacggctttggggtgcggtcgctgctgctgatgatggtcgccgcatttttcacaggtatggtgctgggttttcaggggtattatgcgctggtgcgtttcggtgcgacctccgcgctgggcaccctggtcgccctgtcgctcctgcgcgaactggggcccgtactcacggcgttgctcttcgcggggcgggcgggctcggcgctgaccgccgaaatcagttccatgaaggcgaccgagcaactgagtgccatggaaatgatggcggtcaatccgctcgcctgggtcgtggcaccccggctttgggccgggatcctcgtcgtgccgatcctctgcgttatttttgacctggtcggcatttttggcggatacctcatttcggtgccggtgctgggtgtggacggtggcactttctgggcgcagatgcagtccaacgtagcgttttccggagatatcctgaccggactgttcaaggccctctgcttcggactggtggtgacctggattgccgcctggcagggttacgccgctcagcccaccgcggagggcgtgggtaatgccacaaccatcagcgtggtgacggcgtcactggcggtgcttgggctggatttcattctcacggcttttttattcacctgaggggtagaggacgcatggaaaaacgggcgatagactggtgggtgggcatcttcgtgctcctcggtatcgctgctctggtagtattggcgctgcgcgtgggcaacctctctggcttcgcctacaacgacggttatgtgctgcatgcggatttctccaatgtcggcagcctgaaaccgcgcagcccggtgaaactgggcggcgttaccattggcgaggtgacccacatcggcatgaaccccaagaccttcatggcgaaggtgacgatgcggatcgaaccgcaggtgaagttgccgacggatacgggggcgtccatctacaccgaggggcttctgggcgaacagtatgtctctattcagccgggcggcatgcctcaggatctacagccgggtggtaccattaccatgacgcaaagcgctgtcaatatcgatcagcttatcggccagatggtcttcagtaaggcctcgggcaagtaaatagggaggattctgtatgcgtcaaatttcgtttgttgctctgcttgttgtgctgttgacctggacccttcccgctgctgccgaagatacccagggggcggtaacggtcgttcagcagcttaccaac
>154	N operona: 86	middle	AFE_0160	gene_poz=(601-1059)	-	mce-related protein	identified by match to protein family HMM PF02470	/position=141121 - 142779 (141721 - 142179)	/lenght=1659 (459)	/codons=553 (153)	/complement=false	GC-compoz=57.9520697167756%	/LCI1=0.9364035087719298	/LCI2=0.20548245614035085	p_i1=0.09000262111049744	p_i2=0.02573308836709063	/Tai=0.24507884918721723	/Tei=0.12315977953038157	/EEI=5.5247898730593406
cacaggtatggtgctgggttttcaggggtattatgcgctggtgcgtttcggtgcgacctccgcgctgggcaccctggtcgccctgtcgctcctgcgcgaactggggcccgtactcacggcgttgctcttcgcggggcgggcgggctcggcgctgaccgccgaaatcagttccatgaaggcgaccgagcaactgagtgccatggaaatgatggcggtcaatccgctcgcctgggtcgtggcaccccggctttgggccgggatcctcgtcgtgccgatcctctgcgttatttttgacctggtcggcatttttggcggatacctcatttcggtgccggtgctgggtgtggacggtggcactttctgggcgcagatgcagtccaacgtagcgttttccggagatatcctgaccggactgttcaaggccctctgcttcggactggtggtgacctggattgccgcctggcagggttacgccgctcagcccaccgcggagggcgtgggtaatgccacaaccatcagcgtggtgacggcgtcactggcggtgcttgggctggatttcattctcacggcttttttattcacctgaggggtagaggacgcatggaaaaacgggcgatagactggtgggtgggcatcttcgtgctcctcggtatcgctgctctggtagtattggcgctgcgcgtgggcaacctctctggcttcgcctacaacgacggttatgtgctgcatgcggatttctccaatgtcggcagcctgaaaccgcgcagcccggtgaaactgggcggcgttaccattggcgaggtgacccacatcggcatgaaccccaagaccttcatggcgaaggtgacgatgcggatcgaaccgcaggtgaagttgccgacggatacgggggcgtccatctacaccgaggggcttctgggcgaacagtatgtctctattcagccgggcggcatgcctcaggatctacagccgggtggtaccattaccatgacgcaaagcgctgtcaatatcgatcagcttatcggccagatggtcttcagtaaggcctcgggcaagtaaatagggaggattctgtatgcgtcaaatttcgtttgttgctctgcttgttgtgctgttgacctggacccttcccgctgctgccgaagatacccagggggcggtaacggtcgttcagcagcttaccaacagtgtcctgaaggtgttacgctcgaacgaaggcaagcccatcacgccgtccgtgaagaaggaagtggccgatatcgtcctgccgcacatggattttaccaccatgtcgcaatatgtgatggcgcaatactggcggcagatgagcccggcgcagcagcaggagtttgtagcgctgttcaaggatctcctggtgcgcacctacagcaattcgctcaaccattatcatggacagaccgtaagaatcaccggcagccagcagatctcccagaatccgccggtggctcaggtgaatatggtgatccgtcagaacggcggtggaccggatgttccggtgatctacgccctgctctataccaacaacacctggcggatctacaacacctacatcgacggggtcagcatggtgctgaactaccggcaaagctttggccagatcgccgcgagccgcgggatccccgccttgttgcaggacat
>155	N operona: 86	last	AFE_0161	gene_poz=(601-1239)	-	toluene tolerance protein, putative	identified by match to protein family HMM PF05494	/position=141596 - 143434 (142196 - 142834)	/lenght=1839 (639)	/codons=613 (213)	/complement=false	GC-compoz=57.43348982785602%	/LCI1=1.2138364779874213	/LCI2=0.41855345911949693	p_i1=0.21223883639896587	p_i2=0.16964276302314907	/Tai=0.29527366871147664	/Tei=0.25267848672083415	/EEI=3.436249548413748
gctcagcccaccgcggagggcgtgggtaatgccacaaccatcagcgtggtgacggcgtcactggcggtgcttgggctggatttcattctcacggcttttttattcacctgaggggtagaggacgcatggaaaaacgggcgatagactggtgggtgggcatcttcgtgctcctcggtatcgctgctctggtagtattggcgctgcgcgtgggcaacctctctggcttcgcctacaacgacggttatgtgctgcatgcggatttctccaatgtcggcagcctgaaaccgcgcagcccggtgaaactgggcggcgttaccattggcgaggtgacccacatcggcatgaaccccaagaccttcatggcgaaggtgacgatgcggatcgaaccgcaggtgaagttgccgacggatacgggggcgtccatctacaccgaggggcttctgggcgaacagtatgtctctattcagccgggcggcatgcctcaggatctacagccgggtggtaccattaccatgacgcaaagcgctgtcaatatcgatcagcttatcggccagatggtcttcagtaaggcctcgggcaagtaaatagggaggattctgtatgcgtcaaatttcgtttgttgctctgcttgttgtgctgttgacctggacccttcccgctgctgccgaagatacccagggggcggtaacggtcgttcagcagcttaccaacagtgtcctgaaggtgttacgctcgaacgaaggcaagcccatcacgccgtccgtgaagaaggaagtggccgatatcgtcctgccgcacatggattttaccaccatgtcgcaatatgtgatggcgcaatactggcggcagatgagcccggcgcagcagcaggagtttgtagcgctgttcaaggatctcctggtgcgcacctacagcaattcgctcaaccattatcatggacagaccgtaagaatcaccggcagccagcagatctcccagaatccgccggtggctcaggtgaatatggtgatccgtcagaacggcggtggaccggatgttccggtgatctacgccctgctctataccaacaacacctggcggatctacaacacctacatcgacggggtcagcatggtgctgaactaccggcaaagctttggccagatcgccgcgagccgcgggatccccgccttgttgcaggacatgaaagccaaggatgacgtaggcggcgcgccagacaaaagggcggccgccgcttgagcgcagcgaactcctgggagcggcggacggtcgacggtgctggctggctgttcctccggggggactggcgggtggcacagttggataaggcccttcagttcttttcgtgggcgaaggacggtcgggattgtacggagatttccgtcgcggagctggatgcggcagacagcgccaccctcgccgtgctgttggagtggactcagcaggccgccgggcgtggcgttccgctgcgtattcatggggcatctcccaagctgcgggaactggcaagcttgtacagtctgcaggatattctgcccctttgccatgattgattccctggccattcacatcgccgggttgcgcaagctctacgggagcgggcatctggccctggcgggtgtggacctggatgtgcatgccggagaattttttgggctgctgggtcccaatggcgcgggcaagtcttcgctgatcaacatcctggccgggactgtgcgccgttccagcggcgtggcggagatattcggctttgacgtggagcaggattttcgccgaagtcgtcggttgttgggcgtcgtaccgcaggaactggcctatgacccgttttttaccgtgcgg
>156	N operona: 87	first	AFE_0162	gene_poz=(601-843)	-	conserved hypothetical protein	identified by similarity to GB:CAD16664.1	/position=142306 - 143748 (142906 - 143148)	/lenght=1443 (243)	/codons=481 (81)	/complement=false	GC-compoz=60.08230452674898%	/LCI1=1.1166666666666667	/LCI2=0.41125	p_i1=0.16412374831502172	p_i2=0.16290500753151357	/Tai=0.311790372790941	/Tei=0.24661450677836222	/EEI=4.036956341314425
cagtgtcctgaaggtgttacgctcgaacgaaggcaagcccatcacgccgtccgtgaagaaggaagtggccgatatcgtcctgccgcacatggattttaccaccatgtcgcaatatgtgatggcgcaatactggcggcagatgagcccggcgcagcagcaggagtttgtagcgctgttcaaggatctcctggtgcgcacctacagcaattcgctcaaccattatcatggacagaccgtaagaatcaccggcagccagcagatctcccagaatccgccggtggctcaggtgaatatggtgatccgtcagaacggcggtggaccggatgttccggtgatctacgccctgctctataccaacaacacctggcggatctacaacacctacatcgacggggtcagcatggtgctgaactaccggcaaagctttggccagatcgccgcgagccgcgggatccccgccttgttgcaggacatgaaagccaaggatgacgtaggcggcgcgccagacaaaagggcggccgccgcttgagcgcagcgaactcctgggagcggcggacggtcgacggtgctggctggctgttcctccggggggactggcgggtggcacagttggataaggcccttcagttcttttcgtgggcgaaggacggtcgggattgtacggagatttccgtcgcggagctggatgcggcagacagcgccaccctcgccgtgctgttggagtggactcagcaggccgccgggcgtggcgttccgctgcgtattcatggggcatctcccaagctgcgggaactggcaagcttgtacagtctgcaggatattctgcccctttgccatgattgattccctggccattcacatcgccgggttgcgcaagctctacgggagcgggcatctggccctggcgggtgtggacctggatgtgcatgccggagaattttttgggctgctgggtcccaatggcgcgggcaagtcttcgctgatcaacatcctggccgggactgtgcgccgttccagcggcgtggcggagatattcggctttgacgtggagcaggattttcgccgaagtcgtcggttgttgggcgtcgtaccgcaggaactggcctatgacccgttttttaccgtgcgggaattcctgcgtatgcaatcgggttatttcgggctgcgtcataatgaggactggctggatgaactgatggcggagctggatctgacggacaaggccgataccaatttgcgcgccttgtccggcggtatgaagcggcgggtgctcatcgcccaggctttggtacacaagcccccggtggtggtgctggatgagccgaccgccggggtggatgtggagctccggcagggtctctggcgtttcatgcggcggtataatgaggagggtcacacggtcatcctcactacccattatctggaagaggccgaagagctttg
>157	N operona: 87	middle	AFE_0163	gene_poz=(601-1521)	-	ABC transporter, ATP-binding protein	identified by match to protein family HMM PF00005	/position=142541 - 144661 (143141 - 144061)	/lenght=2121 (921)	/codons=707 (307)	/complement=false	GC-compoz=59.71769815418024%	/LCI1=1.1416122004357299	/LCI2=0.34684095860566444	p_i1=0.17600290414503517	p_i2=0.10805486140384579	/Tai=0.28604108373338266	/Tei=0.1972493752634612	/EEI=3.86992989568915
gtaagaatcaccggcagccagcagatctcccagaatccgccggtggctcaggtgaatatggtgatccgtcagaacggcggtggaccggatgttccggtgatctacgccctgctctataccaacaacacctggcggatctacaacacctacatcgacggggtcagcatggtgctgaactaccggcaaagctttggccagatcgccgcgagccgcgggatccccgccttgttgcaggacatgaaagccaaggatgacgtaggcggcgcgccagacaaaagggcggccgccgcttgagcgcagcgaactcctgggagcggcggacggtcgacggtgctggctggctgttcctccggggggactggcgggtggcacagttggataaggcccttcagttcttttcgtgggcgaaggacggtcgggattgtacggagatttccgtcgcggagctggatgcggcagacagcgccaccctcgccgtgctgttggagtggactcagcaggccgccgggcgtggcgttccgctgcgtattcatggggcatctcccaagctgcgggaactggcaagcttgtacagtctgcaggatattctgcccctttgccatgattgattccctggccattcacatcgccgggttgcgcaagctctacgggagcgggcatctggccctggcgggtgtggacctggatgtgcatgccggagaattttttgggctgctgggtcccaatggcgcgggcaagtcttcgctgatcaacatcctggccgggactgtgcgccgttccagcggcgtggcggagatattcggctttgacgtggagcaggattttcgccgaagtcgtcggttgttgggcgtcgtaccgcaggaactggcctatgacccgttttttaccgtgcgggaattcctgcgtatgcaatcgggttatttcgggctgcgtcataatgaggactggctggatgaactgatggcggagctggatctgacggacaaggccgataccaatttgcgcgccttgtccggcggtatgaagcggcgggtgctcatcgcccaggctttggtacacaagcccccggtggtggtgctggatgagccgaccgccggggtggatgtggagctccggcagggtctctggcgtttcatgcggcggtataatgaggagggtcacacggtcatcctcactacccattatctggaagaggccgaagagctttgtcagcgaatcgccattctccagcaggggcgactcgttgccctggatagcaaggatgaattgctgcgtagcaccggctggcgggtactgacggtgactttcgatcgcgatccgggcacacttcctcccgagttggcagacctgctgacgggtgccgcagaaaatacccgggtactcagaatcgacgcccacagcaacccgttgggggacgtcctgatacggttgcaggcactgcccgcccagatcgtggatctgcacctgcaggaaccgcgcctggaagacgcatttacggatattcttggacaagggcgttaagcttggcaggccatttgcgcatcgatcttttcctcaagatgtcacgtctgatcaagcggcgcagtctggccaaggaaatctgcgatgccggttgtgtgcagatcaacgggcgggtcgccaaagcgggggcgttggtgcaggtggatgatgtgttgaccatggatattcgtgaccgtctcctgcgggtgcgggtcttgcgtattccgcagcggatcgaagggccggaaggggtggtggaagtgctgcccggggaggttgaggaatgatcacggagccacgtttgctgctgaccgtgggggaacccgcgggtattggtccggatatctgtttgcaactggccttccatgccctgccctcgggggtgctgctcatcggggatctgcactgtctgcgcagccgcgccctgactttgggcttgtcgctgcgactggagccctggctggaaggcaatccctggccggcgctggaaaggggcgtgttgcatgtgctggatgtgcccctggctcagccttgtcggcccggtcgtctggatatggccaatgcgccggcggtactggctactctggataaggcgatgcatctgctacgggcaggtgccgc
>158	N operona: 87	middle	AFE_0164	gene_poz=(601-864)	-	S4 domain protein	identified by match to protein family HMM PF01479	/position=143464 - 144927 (144064 - 144327)	/lenght=1464 (264)	/codons=488 (88)	/complement=false	GC-compoz=59.46969696969697%	/LCI1=1.0459770114942528	/LCI2=0.28199233716475103	p_i1=0.13247477146179545	p_i2=0.06301251384385108	/Tai=0.24583879918725948	/Tei=0.15671126245946598	/EEI=4.561475810399437
cgggctgcgtcataatgaggactggctggatgaactgatggcggagctggatctgacggacaaggccgataccaatttgcgcgccttgtccggcggtatgaagcggcgggtgctcatcgcccaggctttggtacacaagcccccggtggtggtgctggatgagccgaccgccggggtggatgtggagctccggcagggtctctggcgtttcatgcggcggtataatgaggagggtcacacggtcatcctcactacccattatctggaagaggccgaagagctttgtcagcgaatcgccattctccagcaggggcgactcgttgccctggatagcaaggatgaattgctgcgtagcaccggctggcgggtactgacggtgactttcgatcgcgatccgggcacacttcctcccgagttggcagacctgctgacgggtgccgcagaaaatacccgggtactcagaatcgacgcccacagcaacccgttgggggacgtcctgatacggttgcaggcactgcccgcccagatcgtggatctgcacctgcaggaaccgcgcctggaagacgcatttacggatattcttggacaagggcgttaagcttggcaggccatttgcgcatcgatcttttcctcaagatgtcacgtctgatcaagcggcgcagtctggccaaggaaatctgcgatgccggttgtgtgcagatcaacgggcgggtcgccaaagcgggggcgttggtgcaggtggatgatgtgttgaccatggatattcgtgaccgtctcctgcgggtgcgggtcttgcgtattccgcagcggatcgaagggccggaaggggtggtggaagtgctgcccggggaggttgaggaatgatcacggagccacgtttgctgctgaccgtgggggaacccgcgggtattggtccggatatctgtttgcaactggccttccatgccctgccctcgggggtgctgctcatcggggatctgcactgtctgcgcagccgcgccctgactttgggcttgtcgctgcgactggagccctggctggaaggcaatccctggccggcgctggaaaggggcgtgttgcatgtgctggatgtgcccctggctcagccttgtcggcccggtcgtctggatatggccaatgcgccggcggtactggctactctggataaggcgatgcatctgctacgggcaggtgccgcggatgcgctggtgacggccccggtgcacaagggcatcatcaacgacgcggggattccctttaccggacatacggaatatctcgcggcagcgtgtggcagcccgaaggtggtcatgctgctcgccggtcgcggcttgcgggtggcactggcaacgacgcatctgccgttggcgcaagtggcggcggccgttacccaggaggggctggagggcacgctgcgcattctgcaccgggcgttgcgcgaagacttcgcgctctcggaacccc
>159	N operona: 87	last	AFE_0165	gene_poz=(601-1602)	pdxA	4-hydroxythreonine-4-phosphate dehydrogenase	identified by similarity to SP:P19624; match to	/position=143724 - 145925 (144324 - 145325)	/lenght=2202 (1002)	/codons=734 (334)	/complement=false	GC-compoz=65.36926147704591%	/LCI1=1.3253253253253254	/LCI2=0.577977977977978	p_i1=0.2725502365297553	p_i2=0.33206910748448754	/Tai=0.26468592398307267	/Tei=0.3988621967360388	/EEI=2.8960725857408707
atctggaagaggccgaagagctttgtcagcgaatcgccattctccagcaggggcgactcgttgccctggatagcaaggatgaattgctgcgtagcaccggctggcgggtactgacggtgactttcgatcgcgatccgggcacacttcctcccgagttggcagacctgctgacgggtgccgcagaaaatacccgggtactcagaatcgacgcccacagcaacccgttgggggacgtcctgatacggttgcaggcactgcccgcccagatcgtggatctgcacctgcaggaaccgcgcctggaagacgcatttacggatattcttggacaagggcgttaagcttggcaggccatttgcgcatcgatcttttcctcaagatgtcacgtctgatcaagcggcgcagtctggccaaggaaatctgcgatgccggttgtgtgcagatcaacgggcgggtcgccaaagcgggggcgttggtgcaggtggatgatgtgttgaccatggatattcgtgaccgtctcctgcgggtgcgggtcttgcgtattccgcagcggatcgaagggccggaaggggtggtggaagtgctgcccggggaggttgaggaatgatcacggagccacgtttgctgctgaccgtgggggaacccgcgggtattggtccggatatctgtttgcaactggccttccatgccctgccctcgggggtgctgctcatcggggatctgcactgtctgcgcagccgcgccctgactttgggcttgtcgctgcgactggagccctggctggaaggcaatccctggccggcgctggaaaggggcgtgttgcatgtgctggatgtgcccctggctcagccttgtcggcccggtcgtctggatatggccaatgcgccggcggtactggctactctggataaggcgatgcatctgctacgggcaggtgccgcggatgcgctggtgacggccccggtgcacaagggcatcatcaacgacgcggggattccctttaccggacatacggaatatctcgcggcagcgtgtggcagcccgaaggtggtcatgctgctcgccggtcgcggcttgcgggtggcactggcaacgacgcatctgccgttggcgcaagtggcggcggccgttacccaggaggggctggagggcacgctgcgcattctgcaccgggcgttgcgcgaagacttcgcgctctcggaaccccgtattctggtcgccggcctgaatccccatgccggggagggcgggcatctggggcacgaggagcaggatgtcattgcgccggtaatagcggccctgcagggagaaagtctgcggatcagcggtccgtggccggccgatacgctgtttaccccgcgcctgctcgaagatgccgatgcggtactggccatgtatcatgatcagggcctgccggtactgaagtaccatgccttcggtgaggcggtgaatattactctgggcttgcccatcgtgcgcaccagtgtggaccacggcacggcgctggacatcgcgggcacaggccgggcagaaggcggcagcctgctccgggccctggacaatgctgcggaaatcgttcgcaaccggcgcgccgccggttgctgatgtctgcggcgcgccgatctgcaggctcaaaaaacgcgatggcgtccttccggcacctgggcgatcaggaactccatctgatcggcgagaatgcgccggttactgagcagcagatattcggcccaggtcggagtaaaaggcaccgcgagcagcggcatatgggcctcctcgggggtgcgattgtccttgcggctgttgcaactgcggcaggcagtcaccacgttggtccagatatccctgcccttgcgggagatgggaatgatgtggtcacgggtgagttcgcggagagggaaatgtttgccacagtacatgcagagatgatgatcgcgatggaacaaggtctgattggacagggccggaggccgaatcttgccctgatggcgaccgcggacggcgatgaccggatgaatgtcgagttgcgagaggacaccactgcggcggcagatgccgccgtgggcggtaaagaaaggactccccagtgtccaggcaacgttaccccggacataatgggccgcggcttcttcccaggtttcccaggccatgggacgaccaccgacgtcaaggcgcagcacgaggtgcatagactttccgtttcgcatc
>160	N operona: 88	first-last	AFE_0166	gene_poz=(601-1155)	-	HNH endonuclease domain protein	identified by match to protein family HMM PF01844	/position=144752 - 146506 (145352 - 145906)	/lenght=1755 (555)	/codons=585 (185)	/complement=true	GC-compoz=60.54054054054055%	/LCI1=1.1105072463768115	/LCI2=0.4992753623188405	p_i1=0.16124521802999664	p_i2=0.24919373441209727	/Tai=0.2905111558494545	/Tei=0.3242743609708876	/EEI=4.0796228771883785
gaaagaaattccccggggccaccgtgaacagggattccaccgcgcagtacgcctgtatcatcaccgaaagccgtccgtacgccttgcttcccggcatcgccaccacccggtccaccacctctttttgcagcatgaagtgcatatcccgcacctgttctgcgtgttccagaatatggaaaatcagcggtgtcgccacgttgtaggggaggttgccgactatccgcagggcattcccggcgccggccagcgccgcgaagtcgacctccagtgcatcggcctgcaagacccgcaactgctccggtggcgcgagtgcgcgtaaaccggcaatcatatcccgatccagttccaccaccgtgaactgcggcaagaggcgcagcagggacttggtcagcgcccccggccccggcccgatctccaccagatgatcgccggacgccgggcggatagccgccacaatgcgctcgacaatctgcggctgaaccaaaaaattctgcccgaaacgctttttggcgcgcggcagccccccctcttgcatcatcagcgcatcttcatgctatattcggtcgacgcctccagtaggcgatgcgaaacggaaagtctatgcacctcgtgctgcgccttgacgtcggtggtcgtcccatggcctgggaaacctgggaagaagccgcggcccattatgtccggggtaacgttgcctggacactggggagtcctttctttaccgcccacggcggcatctgccgccgcagtggtgtcctctcgcaactcgacattcatccggtcatcgccgtccgcggtcgccatcagggcaagattcggcctccggccctgtccaatcagaccttgttccatcgcgatcatcatctctgcatgtactgtggcaaacatttccctctccgcgaactcacccgtgaccacatcattcccatctcccgcaagggcagggatatctggaccaacgtggtgactgcctgccgcagttgcaacagccgcaaggacaatcgcacccccgaggaggcccatatgccgctgctcgcggtgccttttactccgacctgggccgaatatctgctgctcagtaaccggcgcattctcgccgatcagatggagttcctgatcgcccaggtgccggaaggacgccatcgcgttttttgagcctgcagatcggcgcgccgcagacatcagcaaccggcggcgcgccggttgcgaacgatttccgcagcattgtccagggcccggagcaggctgccgccttctgcccggcctgtgcccgcgatgtccagcgccgtgccgtggtccacactggtgcgcacgatgggcaagcccagagtaatattcaccgcctcaccgaaggcatggtacttcagtaccggcaggccctgatcatgatacatggccagtaccgcatcggcatcttcgagcaggcgcggggtaaacagcgtatcggccggccacggaccgctgatccgcagactttctccctgcagggccgctattaccggcgcaatgacatcctgctcctcgtgccccagatgcccgccctccccggcatggggattcaggccggcgaccagaatacggggttccgagagcgcgaagtcttcgcgcaacgcccggtgcagaatgcgcagcgtgccctccagcccctcctgggtaacggccgccgccacttgcgccaacggcagatgcgtcgttgccagtgccacccgcaagccgcgaccggcgagcagcatgaccaccttcgggctgccacac
>161	N operona: 89	first	AFE_0167	gene_poz=(601-1404)	ksgA	dimethyladenosine transferase	identified by similarity to SP:P06992; match to	/position=145372 - 147375 (145972 - 146775)	/lenght=2004 (804)	/codons=668 (268)	/complement=false	GC-compoz=62.68656716417911%	/LCI1=1.2496878901373283	/LCI2=0.48177278401997514	p_i1=0.23112481030663362	p_i2=0.23129420669642556	/Tai=0.27491723636569065	/Tei=0.308164786026783	/EEI=3.2466232840440243
cttccggcacctgggcgatcaggaactccatctgatcggcgagaatgcgccggttactgagcagcagatattcggcccaggtcggagtaaaaggcaccgcgagcagcggcatatgggcctcctcgggggtgcgattgtccttgcggctgttgcaactgcggcaggcagtcaccacgttggtccagatatccctgcccttgcgggagatgggaatgatgtggtcacgggtgagttcgcggagagggaaatgtttgccacagtacatgcagagatgatgatcgcgatggaacaaggtctgattggacagggccggaggccgaatcttgccctgatggcgaccgcggacggcgatgaccggatgaatgtcgagttgcgagaggacaccactgcggcggcagatgccgccgtgggcggtaaagaaaggactccccagtgtccaggcaacgttaccccggacataatgggccgcggcttcttcccaggtttcccaggccatgggacgaccaccgacgtcaaggcgcagcacgaggtgcatagactttccgtttcgcatcgcctactggaggcgtcgaccgaatatagcatgaagatgcgctgatgatgcaagagggggggctgccgcgcgccaaaaagcgtttcgggcagaattttttggttcagccgcagattgtcgagcgcattgtggcggctatccgcccggcgtccggcgatcatctggtggagatcgggccggggccgggggcgctgaccaagtccctgctgcgcctcttgccgcagttcacggtggtggaactggatcgggatatgattgccggtttacgcgcactcgcgccaccggagcagttgcgggtcttgcaggccgatgcactggaggtcgacttcgcggcgctggccggcgccgggaatgccctgcggatagtcggcaacctcccctacaacgtggcgacaccgctgattttccatattctggaacacgcagaacaggtgcgggatatgcacttcatgctgcaaaaagaggtggtggaccgggtggtggcgatgccgggaagcaaggcgtacggacggctttcggtgatgatacaggcgtactgcgcggtggaatccctgttcacggtggccccggggaatttctttccggtgcccaaggtggattcggccttcatgcgtctgataccgcatcgtccggggttgctgcccccgcacctgcaggcgcccttcgcacggattgtggccaccagttttgcccagcgccgcaagactctcgccaataatctgcgcggcattttgagtgcggacgacttgcggggtttgcagatcgatcccggcagccgtgccgagacgctggatcaggccgccttttttcgcctcgccgaggccaccgttgaacagggaaaccgatcatgaatcatttggaagttgccgagaagctgtttgccgaactggaatgggaagcgaaaacgctgcccgattatccggttctcacttgcgcggtgcaggtacccaatggcgttctggatattttttgccatgtgcatggcgaacgggagcgtatcctgttttacttgcgtccccagaatctggagataacgatggaaaaacgcctggcggtggcggagtttctgactcgggccaactatgggctggctctgggtaactttgagctcgatatggaggatggagaaatcaacttcaagacgattctccaggcgcctctcacggtgttgagcactaccctgctgcgtccttatctgctggttggcgtagagaccatcaaccactatctgccagggctggaacgggtgctgagtggccaggaaaccccggctgccgcgattaaggcgctggagattgcgacagcggtacattgaccccggagccgatgattccgctgcccagcagcagcggggtgatgcccatgccgcggattttggcaagggtgggctgggccgctgccagagaatcgaaggtgttggtgcggagccggtagagggtgctgttatcgcc
>162	N operona: 89	last	AFE_0169	gene_poz=(601-1068)	-	conserved domain protein	identified by similarity to GB:CAD74705.1	/position=146172 - 147839 (146772 - 147239)	/lenght=1668 (468)	/codons=556 (156)	/complement=false	GC-compoz=54.27350427350427%	/LCI1=1.021505376344086	/LCI2=0.23892473118279575	p_i1=0.1222642892099569	p_i2=0.039804740877685346	/Tai=0.2964450011310047	/Tei=0.13582426678991683	/EEI=4.761046406701355
ggatatgattgccggtttacgcgcactcgcgccaccggagcagttgcgggtcttgcaggccgatgcactggaggtcgacttcgcggcgctggccggcgccgggaatgccctgcggatagtcggcaacctcccctacaacgtggcgacaccgctgattttccatattctggaacacgcagaacaggtgcgggatatgcacttcatgctgcaaaaagaggtggtggaccgggtggtggcgatgccgggaagcaaggcgtacggacggctttcggtgatgatacaggcgtactgcgcggtggaatccctgttcacggtggccccggggaatttctttccggtgcccaaggtggattcggccttcatgcgtctgataccgcatcgtccggggttgctgcccccgcacctgcaggcgcccttcgcacggattgtggccaccagttttgcccagcgccgcaagactctcgccaataatctgcgcggcattttgagtgcggacgacttgcggggtttgcagatcgatcccggcagccgtgccgagacgctggatcaggccgccttttttcgcctcgccgaggccaccgttgaacagggaaaccgatcatgaatcatttggaagttgccgagaagctgtttgccgaactggaatgggaagcgaaaacgctgcccgattatccggttctcacttgcgcggtgcaggtacccaatggcgttctggatattttttgccatgtgcatggcgaacgggagcgtatcctgttttacttgcgtccccagaatctggagataacgatggaaaaacgcctggcggtggcggagtttctgactcgggccaactatgggctggctctgggtaactttgagctcgatatggaggatggagaaatcaacttcaagacgattctccaggcgcctctcacggtgttgagcactaccctgctgcgtccttatctgctggttggcgtagagaccatcaaccactatctgccagggctggaacgggtgctgagtggccaggaaaccccggctgccgcgattaaggcgctggagattgcgacagcggtacattgaccccggagccgatgattccgctgcccagcagcagcggggtgatgcccatgccgcggattttggcaagggtgggctgggccgctgccagagaatcgaaggtgttggtgcggagccggtagagggtgctgttatcgcccgcttccgccttttccatctgggtgctgacccccagcagggcgaggcgatcgcgcaggacgacggcggcggcgcggttggtgaaggcgcccacctgaatggtcaccggctgatgaacgacactggtactgctggcggtcgctgcactggggatgccgggaccgctgccgaggatgtcggcaggaatatccacatgcatggcgggcaatatctgataaaaattgaaatcgacgccgctgcgggtggcggctgtggaggtcgcggaagccgcagcggaggtggcgacggtgagcgggccgccccgcgaggagagtgcagccgcgctaatcggtacgggtgctgacggtcgggtggttgccgggctgtcaggcggtttctgcccggtcgccgccgcgttgttgcgggatgtcgccgccgtcgatgcttccgtcccgctacgggacaggcctggcctgccggtggcga
>163	N operona: 90	first	AFE_0168	gene_poz=(601-1491)	-	hypothetical protein	identified by glimmer; putative	/position=146605 - 148695 (147205 - 148095)	/lenght=2091 (891)	/codons=697 (297)	/complement=true	GC-compoz=65.88103254769922%	/LCI1=1.3457207207207207	/LCI2=0.7426801801801802	p_i1=0.284023259939473	p_i2=0.5034548528633063	/Tai=0.3671015195330667	/Tei=0.5531093675769756	/EEI=2.81198294179493
accatcacggctatgtgcccagggtcaaggccgccctgcgcgccctcggcctcgacgaccagcaactggaagtcgtcctcgtccagttcgccatcctctatcgcggtacggaaaagatctccatgtctacccgcgccggcgagtttgtcaccctccgtgaactgcgcgaggaagtgggcaatgatgccgcgcgcttcttctatgtgctgcgccgcgccgaccagcatctggactttgatctggaactggccaaaaagcactccgaggaaaacccggtattttatatccagtatgcccacgcccgggtctattccctgctgcgccagtcggtagaaaagggactcagcctgccgccagcagacggcgtcggtctggaaattctgcaggagtcccgcgaaatcgcgcttgccgacgccctctggcgcttcccggaagtagtggccacggcggcccgggatcgcgaaccgcaccagatcgccttctacctcagggagttggcggcagccttccacacctactacaattcgacccgaattctggtggaggaaacaccgctacgccacgcccgcctgacgctttgtctggccgtcgcacagagtattgccaatgggttacgactgcttggcgtcagcgcgccggaacagatgtaaaaggaccatgcgcgactacaaaaatcagaccagccgcccgcaagtgcaggagccgcgcccgcccgtcccgccacgacagcgggtaactccggaagatgatgccgaggaaacaccgtcccctcgggcacggcactggccctgggtgttgctgcttctggtgatcgcgctgagtgcgggggtctggtggtggatcgcacagatccccatcgccaccggcaggccaggcctgtcccgtagcgggacggaagcatcgacggcggcgacatcccgcaacaacgcggcggcgaccgggcagaaaccgcctgacagcccggcaaccacccgaccgtcagcacccgtaccgattagcgcggctgcactctcctcgcggggcggcccgctcaccgtcgccacctccgctgcggcttccgcgacctccacagccgccacccgcagcggcgtcgatttcaatttttatcagatattgcccgccatgcatgtggatattcctgccgacatcctcggcagcggtcccggcatccccagtgcagcgaccgccagcagtaccagtgtcgttcatcagccggtgaccattcaggtgggcgccttcaccaaccgcgccgccgccgtcgtcctgcgcgatcgcctcgccctgctgggggtcagcacccagatggaaaaggcggaagcgggcgataacagcaccctctaccggctccgcaccaacaccttcgattctctggcagcggcccagcccacccttgccaaaatccgcggcatgggcatcaccccgctgctgctgggcagcggaatcatcggctccggggtcaatgtaccgctgtcgcaatctccagcgccttaatcgcggcagccggggtttcctggccactcagcacccgttccagccctggcagatagtggttgatggtctctacgccaaccagcagataaggacgcagcagggtagtgctcaacaccgtgagaggcgcctggagaatcgtcttgaagttgatttctccatcctccatatcgagctcaaagttacccagagccagcccatagttggcccgagtcagaaactccgccaccgccaggcgtttttccatcgttatctccagattctggggacgcaagtaaaacaggatacgctcccgttcgccatgcacatggcaaaaaatatccagaacgccattgggtacctgcaccgcgcaagtgagaaccggataatcgggcagcgttttcgcttcccattccagttcggcaaacagcttctcggcaacttccaaatgattcatgatcggtttccctgttcaacggtggcctcggcgaggcgaaaaaaggcggcctgatccagcgtctcggcacggctgccgggatcgatctgcaaaccccgcaagtcgtccgcactcaaaatgccgcgcagattattggcgagagtcttgcggcgctgggcaaaactggt
[truncated: 7,428,129 more chars]
