# Supplementary material for: Bioinformatic Assessment of Factors Affecting the Correlation between Protein Abundance and Elongation Efficiency in Prokaryotes
Source: Int J Mol Sci. 2022 Oct 9;23(19):11996. doi: 10.3390/ijms231911996 (PMC9570070; doi:10.3390/ijms231911996)
Supplement: Supplementary file 1 [file ijms-23-11996-s001.zip › EloE/output_folder/Acidithiobacillus_ferrooxidans_ATCC_23270_243159/acidithiobacillus ferrooxidans atcc 23270_number_eei.txt]

number	single	first	middle	last	EEI2
1	0	1	0	0	4.156986589026658
2	0	0	1	0	3.1119606961564856
3	0	0	0	1	3.1602774814879684
4	1	0	0	0	2.7296130073257876
5	0	1	0	0	3.259987773740184
6	0	0	1	0	3.8693555428256827
7	0	0	1	0	3.7112857006147215
8	0	0	0	1	3.632542902407065
9	1	0	0	0	3.1758658614846516
10	0	1	0	0	3.650204899559938
11	0	0	1	0	3.0634898691463257
12	0	0	0	1	2.9182167155028322
13	0	1	0	0	4.6583959122924465
14	0	0	1	0	3.0525478611135712
15	0	0	1	0	4.118094692393244
16	0	0	1	0	2.158850215148893
17	0	0	0	1	3.234188231276507
18	0	1	0	0	3.6207247945120398
19	0	0	1	0	2.3343452875853097
20	0	0	1	0	2.620436410976755
21	0	0	0	1	3.9533732592601685
22	0	1	0	0	3.78448682005598
23	0	0	1	0	2.898351553651609
24	0	0	0	1	4.684409112887492
25	1	0	0	0	4.329631934025693
26	1	0	0	0	3.8053017021813993
27	1	0	0	0	3.7673547827578857
28	1	0	0	0	3.6335376323042348
29	1	0	0	0	4.462750261729162
30	0	1	0	0	2.3472573827982215
31	0	0	1	0	2.4768066790874093
32	0	0	1	0	5.367296257871624
33	0	0	1	0	2.8865455255942463
34	0	0	0	1	3.3632912620033197
35	1	0	0	0	3.7691849772867583
36	1	0	0	0	2.479975546597952
37	0	1	0	0	1.9021141269519874
38	0	0	1	0	1.9908277803945007
39	0	0	0	1	3.0770381677316565
40	0	1	0	0	4.380184690407353
41	0	0	1	0	3.397131461611213
42	0	0	0	1	3.4392458530323005
43	1	0	0	0	3.7344323832766277
44	1	0	0	0	4.824497167318071
45	1	0	0	0	3.813414972905601
46	1	0	0	0	4.462270932773434
47	1	0	0	0	4.005261020825249
48	0	1	0	0	3.6961114680475093
49	0	0	0	1	3.103109115376806
50	1	0	0	0	3.3500630023102715
51	1	0	0	0	2.177850164680782
52	1	0	0	0	3.6934559961635043
53	1	0	0	0	4.184689517488736
54	1	0	0	0	2.401904749728513
55	1	0	0	0	3.040387281277289
56	0	1	0	0	2.674186463560458
57	0	0	0	1	2.7005954419113047
58	1	0	0	0	3.968894637744073
59	0	1	0	0	2.0722553698769954
60	0	0	0	1	2.699095437216543
61	0	1	0	0	2.3725013177701264
62	0	0	1	0	4.153728179341781
63	0	0	1	0	2.6618628051422695
64	0	0	1	0	2.9351601752720837
65	0	0	1	0	1.720036897551861
66	0	0	0	1	2.493341283872359
67	0	1	0	0	2.6427125590030167
68	0	0	1	0	3.77922291881563
69	0	0	1	0	2.9457791874588604
70	0	0	0	1	2.4531776681796345
71	1	0	0	0	6.251019956554748
72	1	0	0	0	3.9940114221441028
73	1	0	0	0	3.5977625604347265
74	1	0	0	0	2.1791576870600897
75	0	1	0	0	4.955620005028142
76	0	0	0	1	4.720058684471056
77	0	1	0	0	3.9095053602324668
78	0	0	1	0	4.164955937161399
79	0	0	1	0	4.158195913527212
80	0	0	0	1	3.2671084164518107
81	1	0	0	0	3.785546736562351
82	0	1	0	0	2.553611846919993
83	0	0	1	0	2.7270427160807382
84	0	0	0	1	3.5257264557552985
85	0	1	0	0	4.21435925871154
86	0	0	1	0	2.8494542373633447
87	0	0	0	1	3.0089591844257937
88	1	0	0	0	2.8949909257580195
89	1	0	0	0	3.2192685493462747
90	0	1	0	0	5.448263442330137
91	0	0	0	1	3.4222920147031006
92	0	1	0	0	3.1691691672836666
93	0	0	0	1	4.883750687080521
94	1	0	0	0	3.3650147943523185
95	1	0	0	0	3.697461364908588
96	0	1	0	0	4.064714941687106
97	0	0	1	0	3.308344409545353
98	0	0	1	0	4.363760857955611
99	0	0	0	1	3.414608592248529
100	1	0	0	0	6.3435630902731175
101	1	0	0	0	3.1083248902033493
102	0	1	0	0	2.994373912907797
103	0	0	0	1	2.946501396378919
104	0	1	0	0	1.990473751015505
105	0	0	0	1	3.302056049085187
106	1	0	0	0	3.5955150364919453
107	1	0	0	0	1.9173848351921121
108	0	1	0	0	2.259701716344352
109	0	0	1	0	2.409721404414246
110	0	0	0	1	2.3862929907379233
111	1	0	0	0	1.42974880352376
112	1	0	0	0	5.578235111545916
113	1	0	0	0	4.78160044098222
114	1	0	0	0	4.285933889459987
115	1	0	0	0	4.422540626067888
116	1	0	0	0	3.8332090816033495
117	0	1	0	0	3.549802451207503
118	0	0	1	0	2.417271200278174
119	0	0	0	1	2.407356257899769
120	1	0	0	0	2.7875041261967812
121	1	0	0	0	3.488423121113081
122	0	1	0	0	2.935302615528854
123	0	0	1	0	3.399708514018803
124	0	0	0	1	2.227927451684332
125	1	0	0	0	2.8442800940438016
126	1	0	0	0	5.000097013222759
127	1	0	0	0	2.2603562242055477
128	1	0	0	0	2.5610801788178885
129	0	1	0	0	3.925299769322083
130	0	0	1	0	2.422803379858749
131	0	0	0	1	4.805023870708968
132	1	0	0	0	4.289904973258069
133	0	1	0	0	2.523202400805449
134	0	0	1	0	3.2022844627608578
135	0	0	1	0	2.412870609225729
136	0	0	1	0	2.5995095000028328
137	0	0	1	0	3.0426505018976324
138	0	0	0	1	2.9036774925055164
139	1	0	0	0	3.2119508889336097
140	1	0	0	0	5.373569501283589
141	1	0	0	0	5.3516013711450965
142	1	0	0	0	4.890781172081582
143	0	1	0	0	3.921697604526371
144	0	0	0	1	4.14653144602707
145	0	1	0	0	4.36922741570743
146	0	0	0	1	4.387969197459497
147	1	0	0	0	2.4209301699584396
148	1	0	0	0	4.348906587712843
149	1	0	0	0	4.69194837109583
150	0	1	0	0	3.6790237809401014
151	0	0	0	1	3.89456884824551
152	0	1	0	0	3.282054068756675
153	0	0	1	0	3.2000817793127583
154	0	0	1	0	5.5247898730593406
155	0	0	0	1	3.436249548413748
156	0	1	0	0	4.036956341314425
157	0	0	1	0	3.86992989568915
158	0	0	1	0	4.561475810399437
159	0	0	0	1	2.8960725857408707
160	1	0	0	0	4.0796228771883785
161	0	1	0	0	3.2466232840440243
162	0	0	0	1	4.761046406701355
163	0	1	0	0	2.81198294179493
164	0	0	0	1	3.0885973133107694
165	1	0	0	0	3.4278834364335857
166	1	0	0	0	2.7897295599534204
167	0	1	0	0	2.594235415358363
168	0	0	1	0	2.489659025936276
169	0	0	1	0	3.691250110222745
170	0	0	0	1	2.683564024636413
171	0	1	0	0	2.6796617604636754
172	0	0	1	0	2.4696810416571147
173	0	0	0	1	2.810088885950194
174	1	0	0	0	3.3463602063920304
175	0	1	0	0	2.852047554750702
176	0	0	1	0	2.7855351210417387
177	0	0	0	1	3.659517206812692
178	0	1	0	0	3.503099729707758
179	0	0	1	0	2.563128952899215
180	0	0	1	0	4.987676231626914
181	0	0	0	1	2.8290331380731724
182	0	1	0	0	2.8625608291183084
183	0	0	0	1	3.0246157417140918
184	0	1	0	0	2.2839290125160545
185	0	0	0	1	2.825461789074303
186	0	1	0	0	5.127911475108967
187	0	0	1	0	3.4337727362107655
188	0	0	1	0	2.6130212491496754
189	0	0	1	0	3.3023139661863654
190	0	0	1	0	3.299835251705203
191	0	0	0	1	3.2312969198663297
192	1	0	0	0	3.255193816688607
193	1	0	0	0	3.340394053877159
194	1	0	0	0	2.407791305853274
195	0	1	0	0	2.8430310139956427
196	0	0	1	0	2.654309228396132
197	0	0	1	0	2.215338235329308
198	0	0	1	0	2.333619423387011
199	0	0	1	0	2.237289529582702
200	0	0	1	0	2.2809493334898243
201	0	0	1	0	4.834091701890486
202	0	0	1	0	2.2081751233854336
203	0	0	1	0	4.049724283325009
204	0	0	1	0	2.5585517488486973
205	0	0	1	0	2.474074830283737
206	0	0	1	0	2.6309210688970204
207	0	0	1	0	3.474845671723729
208	0	0	1	0	2.498772183458714
209	0	0	0	1	4.049893740282074
210	1	0	0	0	4.302816264034543
211	0	1	0	0	2.4108872102431524
212	0	0	1	0	3.420689208649689
213	0	0	0	1	4.972163216156838
214	1	0	0	0	3.170639087499757
215	1	0	0	0	3.5038509729087086
216	0	1	0	0	7.961415651634376
217	0	0	1	0	3.5292527123656585
218	0	0	1	0	2.760743479074462
219	0	0	1	0	2.370718326776671
220	0	0	1	0	3.8425702370422368
221	0	0	0	1	2.65048925631431
222	1	0	0	0	2.4002413076619464
223	1	0	0	0	4.492459038154924
224	1	0	0	0	4.329767441160411
225	0	1	0	0	4.565256221754912
226	0	0	1	0	3.93269999531958
227	0	0	1	0	3.0939654189814094
228	0	0	1	0	4.313063987244669
229	0	0	0	1	2.71371458431201
230	1	0	0	0	2.7778124179167483
231	0	1	0	0	2.9024891686713055
232	0	0	0	1	3.236643471309155
233	0	1	0	0	3.379925988857225
234	0	0	0	1	2.999033903340205
235	0	1	0	0	2.9166667846815097
236	0	0	1	0	2.6250718663081454
237	0	0	1	0	2.6333756679834877
238	0	0	0	1	3.4450134102164998
239	1	0	0	0	3.636624389289327
240	0	1	0	0	3.140880542115484
241	0	0	1	0	3.303035421033614
242	0	0	1	0	3.8039152755845484
243	0	0	0	1	3.10502512387439
244	1	0	0	0	5.180185092438295
245	1	0	0	0	4.920385056200712
246	1	0	0	0	5.387867916776208
247	0	1	0	0	4.427352834603246
248	0	0	0	1	3.2655113544414873
249	1	0	0	0	2.9900540171537515
250	1	0	0	0	4.133555442815922
251	0	1	0	0	3.3322439853582067
252	0	0	1	0	4.149631584369676
253	0	0	1	0	3.3387805416899385
254	0	0	1	0	2.272059970952268
255	0	0	0	1	3.2950412247822176
256	0	1	0	0	3.8591767380494866
257	0	0	1	0	3.8626563657581747
258	0	0	0	1	2.9176008228688866
259	1	0	0	0	2.458670243577176
260	0	1	0	0	3.378748866917717
261	0	0	0	1	3.00054492419868
262	0	1	0	0	3.945294989825554
263	0	0	0	1	3.0619743414032046
264	0	1	0	0	2.458670243577176
265	0	0	0	1	2.756078447749108
266	0	1	0	0	3.221467655064242
267	0	0	1	0	3.2471219762008507
268	0	0	1	0	3.1529900371529456
269	0	0	0	1	5.479263333010426
270	0	1	0	0	2.9595666944104138
271	0	0	0	1	2.530573045105491
272	1	0	0	0	3.6670603619223514
273	1	0	0	0	5.264525386549174
274	0	1	0	0	3.02402280245918
275	0	0	0	1	3.086555596409714
276	0	1	0	0	5.184760301268668
277	0	0	0	1	4.972163216156838
278	0	1	0	0	4.075414659419572
279	0	0	0	1	4.971758154852334
280	1	0	0	0	4.052793630564217
281	1	0	0	0	2.468225064519296
282	1	0	0	0	3.1797796509876273
283	0	1	0	0	3.4265617327495552
284	0	0	1	0	4.018184282667872
285	0	0	0	1	3.779068992345868
286	1	0	0	0	4.1919844738405745
287	0	1	0	0	2.892857358614014
288	0	0	1	0	3.499884225097122
289	0	0	1	0	2.4937766948457387
290	0	0	1	0	4.489874003922567
291	0	0	1	0	3.289145808648359
292	0	0	1	0	4.203495845354643
293	0	0	0	1	4.42433617919194
294	1	0	0	0	3.3520004441572984
295	1	0	0	0	3.657842985726158
296	1	0	0	0	6.581776736365945
297	1	0	0	0	3.6676869971134853
298	1	0	0	0	3.66908230028224
299	1	0	0	0	5.359872805794754
300	1	0	0	0	4.778980622371168
301	0	1	0	0	5.7443271060286
302	0	0	0	1	4.348515757989336
303	0	1	0	0	3.740332002076563
304	0	0	0	1	4.072052039730479
305	0	1	0	0	3.8511283255198454
306	0	0	0	1	5.058199848885587
307	1	0	0	0	4.352511504845231
308	0	1	0	0	3.676867983010386
309	0	0	0	1	4.082691280432549
310	0	1	0	0	4.171169649517451
311	0	0	1	0	3.846018342565027
312	0	0	1	0	4.062157808383727
313	0	0	1	0	4.743859978161147
314	0	0	1	0	3.2367843528356492
315	0	0	1	0	3.7112857006147215
316	0	0	1	0	4.683383433450001
317	0	0	1	0	4.059499378210107
318	0	0	1	0	3.8890475795829773
319	0	0	1	0	5.442487868974308
320	0	0	1	0	4.450833180703517
321	0	0	1	0	4.757506175454073
322	0	0	1	0	4.738995213064659
323	0	0	1	0	3.695552828878021
324	0	0	1	0	4.377653228883568
325	0	0	1	0	5.1617510501816515
326	0	0	1	0	6.632933450076029
327	0	0	1	0	3.6885899933209534
328	0	0	1	0	5.337147430563877
329	0	0	1	0	5.169482135073931
330	0	0	1	0	5.078672971966623
331	0	0	1	0	4.343785671665663
332	0	0	1	0	4.288742094461967
333	0	0	1	0	6.595519875887434
334	0	0	1	0	5.065050953598441
335	0	0	1	0	4.073668391157389
336	0	0	1	0	5.119336114352705
337	0	0	1	0	4.485887756316911
338	0	0	0	1	6.994539854909747
339	0	1	0	0	4.7992231039177895
340	0	0	1	0	3.965128523334459
341	0	0	1	0	5.483746032357116
342	0	0	1	0	4.222449831168886
343	0	0	0	1	3.489442328071706
344	0	1	0	0	2.8625608291183084
345	0	0	0	1	3.0653570339268676
346	0	1	0	0	4.584018838918105
347	0	0	1	0	2.5427527429296255
348	0	0	1	0	4.920765394255918
349	0	0	1	0	3.6602086149063506
350	0	0	0	1	2.417530198925939
351	0	1	0	0	4.696201223577338
352	0	0	1	0	4.410511910053282
353	0	0	0	1	3.6885899933209534
354	1	0	0	0	3.2516311240556774
355	1	0	0	0	4.932332709583423
356	1	0	0	0	2.74431864986636
357	1	0	0	0	2.815135685423426
358	0	1	0	0	2.531975540956909
359	0	0	1	0	4.310189076850857
360	0	0	0	1	2.7589672329279535
361	1	0	0	0	3.405708864036172
362	0	1	0	0	3.08442575167845
363	0	0	0	1	3.9463306627635655
364	0	1	0	0	4.0821504453975574
365	0	0	1	0	3.970660037738833
366	0	0	1	0	2.8377380962437164
367	0	0	1	0	3.4629352489642335
368	0	0	1	0	3.976480943546753
369	0	0	0	1	3.955087267368021
370	0	1	0	0	3.9838908101397568
371	0	0	0	1	3.6313630383705693
372	0	1	0	0	2.8832089112029355
373	0	0	1	0	3.092566457649551
374	0	0	1	0	3.93341400107202
375	0	0	1	0	5.042399218183866
376	0	0	0	1	3.181197263264912
377	1	0	0	0	2.331440421072144
378	1	0	0	0	2.9885397596502035
379	0	1	0	0	2.852166211566906
380	0	0	1	0	3.634507546433947
381	0	0	0	1	3.504653969355954
382	1	0	0	0	3.508247081091276
383	0	1	0	0	3.827676134843234
384	0	0	1	0	3.6628865968929802
385	0	0	1	0	3.0678218971166684
386	0	0	1	0	3.2847566038953446
387	0	0	1	0	2.293734388564613
388	0	0	0	1	2.760743479074462
389	1	0	0	0	4.309740781227099
390	0	1	0	0	2.2851425910007634
391	0	0	1	0	2.8361986589010577
392	0	0	1	0	3.1783872251566363
393	0	0	0	1	4.088783807936381
394	0	1	0	0	2.542975723089974
395	0	0	0	1	4.5020051007895345
396	1	0	0	0	4.560067437970891
397	1	0	0	0	3.9392881125896753
398	0	1	0	0	4.162545259982442
399	0	0	0	1	1.9375460226202168
400	1	0	0	0	3.1865769466789033
401	0	1	0	0	2.4128792202882616
402	0	0	0	1	2.72816603797702
403	1	0	0	0	3.036866682495284
404	0	1	0	0	2.875460036614884
405	0	0	1	0	2.6823168962537065
406	0	0	1	0	3.0037136883667945
407	0	0	1	0	3.8214280778719827
408	0	0	1	0	3.0481825251308567
409	0	0	1	0	2.3820553740536186
410	0	0	0	1	3.9203986537037077
411	1	0	0	0	3.5032560948565967
412	0	1	0	0	2.6364112316077626
413	0	0	1	0	1.8649249901125156
414	0	0	1	0	2.781064977923658
415	0	0	1	0	2.5453993447167287
416	0	0	1	0	2.757678883052615
417	0	0	1	0	3.1217697036025482
418	0	0	1	0	2.961111774047534
419	0	0	0	1	4.24170103590367
420	0	1	0	0	4.228391451535205
421	0	0	0	1	4.055115650581975
422	0	1	0	0	4.507719304484086
423	0	0	1	0	2.497001013170895
424	0	0	1	0	3.8489771510829858
425	0	0	0	1	2.181649599012642
426	1	0	0	0	4.117229835444835
427	1	0	0	0	3.328852796749414
428	0	1	0	0	2.5045309887771183
429	0	0	1	0	2.39125416125767
430	0	0	0	1	3.1827635798650227
431	0	1	0	0	2.1786797108692197
432	0	0	0	1	3.223693955711193
433	0	1	0	0	2.350771401919035
434	0	0	1	0	2.445859518266074
435	0	0	0	1	2.6203710090585974
436	1	0	0	0	2.155335093467514
437	1	0	0	0	3.99589460008148
438	0	1	0	0	2.3424020245832464
439	0	0	1	0	1.9672217486608272
440	0	0	0	1	2.9259632277035936
441	0	1	0	0	4.201616345369317
442	0	0	0	1	4.312495276030986
443	1	0	0	0	2.8313320464366294
444	0	1	0	0	2.8522438392215475
445	0	0	0	1	3.4695442152180913
446	1	0	0	0	3.3659851342030174
447	1	0	0	0	4.477598132082992
448	1	0	0	0	2.7448971942324163
449	0	1	0	0	3.21487641491815
450	0	0	1	0	2.550910052383582
451	0	0	0	1	2.638868323028485
452	1	0	0	0	3.113200280218485
453	0	1	0	0	3.3676223212761847
454	0	0	0	1	3.1247098873829886
455	0	1	0	0	2.941478830767752
456	0	0	1	0	2.8284747631864056
457	0	0	0	1	2.8534513721094394
458	0	1	0	0	3.657842985726158
459	0	0	0	1	3.6808431628306355
460	0	1	0	0	3.493101054985571
461	0	0	1	0	3.1163939601722292
462	0	0	1	0	3.313388090489525
463	0	0	0	1	3.3748887737926783
464	1	0	0	0	3.3330213276101524
465	1	0	0	0	2.4363657745919034
466	0	1	0	0	3.9938313918167725
467	0	0	0	1	2.743203600718485
468	0	1	0	0	2.465991100367324
469	0	0	1	0	1.8656369431937514
470	0	0	1	0	2.5703028198961024
471	0	0	1	0	3.9243444871770046
472	0	0	1	0	2.1134204965803938
473	0	0	0	1	4.910717193757971
474	1	0	0	0	4.2069791243627765
475	1	0	0	0	3.697645221714233
476	1	0	0	0	3.4457305454655995
477	1	0	0	0	3.909134167990753
478	1	0	0	0	4.122969785294303
479	1	0	0	0	3.317076915038236
480	1	0	0	0	5.018684432950466
481	1	0	0	0	3.747901802656663
482	1	0	0	0	4.092280514672232
483	1	0	0	0	2.900936419127076
484	1	0	0	0	3.953011386170913
485	1	0	0	0	2.8967086224382967
486	0	1	0	0	4.008827922439292
487	0	0	1	0	4.718537366337042
488	0	0	0	1	3.850677759912668
489	1	0	0	0	2.993630777028083
490	1	0	0	0	7.837416639362098
491	0	1	0	0	5.295415144296109
492	0	0	0	1	4.656460904538377
493	1	0	0	0	5.692757403847108
494	1	0	0	0	4.595954906248169
495	1	0	0	0	3.3571340398033276
496	0	1	0	0	3.003068636609869
497	0	0	1	0	4.248623222743747
498	0	0	0	1	4.745333249920789
499	0	1	0	0	4.888318911317085
500	0	0	0	1	3.809003621473502
501	1	0	0	0	3.4142558498401265
502	0	1	0	0	3.03776624086626
503	0	0	0	1	3.2309954705864437
504	1	0	0	0	3.669498112943652
505	0	1	0	0	3.4809086809464516
506	0	0	0	1	4.51312389163281
507	1	0	0	0	3.8490181356727757
508	1	0	0	0	4.719281892090988
509	1	0	0	0	3.3643323134658925
510	0	1	0	0	3.6784031906645733
511	0	0	1	0	4.494302171954852
512	0	0	0	1	3.038620198180454
513	0	1	0	0	3.9704425689361695
514	0	0	0	1	4.675518605365383
515	0	1	0	0	2.7419201567329305
516	0	0	1	0	2.818493084791016
517	0	0	0	1	3.6522503154072896
518	1	0	0	0	4.1482037209293035
519	1	0	0	0	4.278076563893404
520	1	0	0	0	4.884166681554438
521	1	0	0	0	3.5042117066103264
522	1	0	0	0	3.5311544755158337
523	0	1	0	0	2.8625608291183084
524	0	0	1	0	4.329279175643503
525	0	0	0	1	3.562890098318019
526	1	0	0	0	2.8421325587513744
527	1	0	0	0	3.676321421056655
528	1	0	0	0	2.2550024162513354
529	0	1	0	0	4.337140017221363
530	0	0	0	1	3.021373064308382
531	1	0	0	0	2.7692590209385206
532	0	1	0	0	4.25855961096653
533	0	0	1	0	2.910395118188469
534	0	0	0	1	3.2641848434112557
535	1	0	0	0	2.962497625852423
536	1	0	0	0	3.3273990422457764
537	1	0	0	0	2.874209252318717
538	1	0	0	0	3.251971149431798
539	0	1	0	0	4.272578784381518
540	0	0	1	0	3.551745672600869
541	0	0	0	1	3.383850363148251
542	0	1	0	0	3.359543478339055
543	0	0	1	0	2.8625608291183084
544	0	0	1	0	3.3237245424203183
545	0	0	0	1	3.2059241213848093
546	1	0	0	0	3.6215696426806456
547	0	1	0	0	2.935302615528854
548	0	0	0	1	3.9040230974483348
549	0	1	0	0	3.971615765620389
550	0	0	1	0	3.4234035173553874
551	0	0	0	1	3.1257924400306236
552	1	0	0	0	3.624924840907969
553	0	1	0	0	3.510540265495679
554	0	0	0	1	4.321325624835142
555	0	1	0	0	3.6382806573938278
556	0	0	1	0	4.496000273432833
557	0	0	0	1	4.663431013161638
558	0	1	0	0	5.804600038683704
559	0	0	0	1	5.257382429397801
560	1	0	0	0	3.5456878377907377
561	1	0	0	0	4.250913818863144
562	1	0	0	0	3.1986701769961097
563	1	0	0	0	2.931063662336844
564	1	0	0	0	5.44042020862559
565	1	0	0	0	3.074162817132803
566	0	1	0	0	3.9243444871770046
567	0	0	0	1	1.729998435491349
568	1	0	0	0	3.0672793568753427
569	1	0	0	0	3.5018920166133474
570	0	1	0	0	3.291386349740787
571	0	0	1	0	3.693246939357906
572	0	0	1	0	3.3489866868091873
573	0	0	1	0	4.0994358506145225
574	0	0	0	1	3.412137204576839
575	1	0	0	0	3.142129567328342
576	0	1	0	0	3.635623065916447
577	0	0	1	0	4.036119370667136
578	0	0	1	0	4.847328162152543
579	0	0	0	1	4.055341324856794
580	0	1	0	0	2.6736348194626833
581	0	0	0	1	3.423337917085461
582	0	1	0	0	4.009395975872911
583	0	0	1	0	3.909944627584918
584	0	0	0	1	3.1506123118274334
585	0	1	0	0	2.6947253862239258
586	0	0	0	1	3.16810518594642
587	1	0	0	0	1.8398133333006483
588	0	1	0	0	3.345346399140191
589	0	0	1	0	3.369082604939563
590	0	0	1	0	2.800317328662167
591	0	0	1	0	3.2277902804837653
592	0	0	1	0	3.4211101154646837
593	0	0	1	0	3.900747507520013
594	0	0	0	1	3.2950412247822176
595	1	0	0	0	4.220887301272388
596	1	0	0	0	3.9407680631037425
597	1	0	0	0	2.7985205052909374
598	0	1	0	0	2.883259906659743
599	0	0	1	0	7.776514184017703
600	0	0	1	0	4.517483177468463
601	0	0	0	1	2.5175240803985584
602	0	1	0	0	2.37271462534079
603	0	0	1	0	3.216335698154564
604	0	0	0	1	3.0064198327677105
605	1	0	0	0	4.605349334453506
606	1	0	0	0	3.9813330939068483
607	0	1	0	0	4.562777818206288
608	0	0	1	0	4.944021416767966
609	0	0	1	0	3.1325629581323327
610	0	0	0	1	3.215708537654137
611	0	1	0	0	4.163182770121633
612	0	0	1	0	5.603040608267804
613	0	0	1	0	2.970825803751153
614	0	0	0	1	2.654537392639395
615	1	0	0	0	3.0209225890913554
616	1	0	0	0	2.575648404005804
617	0	1	0	0	3.484781020189342
618	0	0	1	0	3.6187273564386184
619	0	0	1	0	3.2496844107276845
620	0	0	0	1	3.8921611690988462
621	0	1	0	0	3.080325144970349
622	0	0	0	1	4.683630334187286
623	1	0	0	0	3.319595260687849
624	0	1	0	0	3.63047508623535
625	0	0	1	0	2.8389068814085827
626	0	0	0	1	1.991935245605489
627	0	1	0	0	3.1440985611024987
628	0	0	1	0	2.804022517609984
629	0	0	0	1	3.4093010821464587
630	1	0	0	0	4.864377449157186
631	1	0	0	0	3.3632912620033197
632	0	1	0	0	6.209669450867422
633	0	0	1	0	2.6967709877588053
634	0	0	0	1	3.588535416068862
635	0	1	0	0	3.247108398918011
636	0	0	0	1	3.3511015802154565
637	0	1	0	0	3.34530666576617
638	0	0	1	0	3.547244996703618
639	0	0	0	1	3.7587452958971137
640	1	0	0	0	3.900535772144183
641	1	0	0	0	2.410474757006825
642	1	0	0	0	3.7151297660721854
643	1	0	0	0	3.2516458541452504
644	1	0	0	0	4.418455107981588
645	1	0	0	0	4.717505131837672
646	0	1	0	0	3.7905444281166356
647	0	0	1	0	4.086255325563923
648	0	0	0	1	4.971108357714107
649	0	1	0	0	3.9170237635092455
650	0	0	1	0	3.0377818222602353
651	0	0	1	0	4.041054715740768
652	0	0	1	0	3.7761540125431585
653	0	0	0	1	3.4827313137862097
654	1	0	0	0	2.967278620982636
655	0	1	0	0	2.676139678389266
656	0	0	1	0	4.073441267734864
657	0	0	1	0	4.388541867167442
658	0	0	1	0	3.49863301297729
659	0	0	0	1	3.8673514165898792
660	1	0	0	0	4.138645382990442
661	1	0	0	0	5.343930383502308
662	1	0	0	0	3.3711411597541847
663	0	1	0	0	2.921725546559411
664	0	0	0	1	2.970756889853242
665	1	0	0	0	3.4175586736816532
666	0	1	0	0	3.6497917559074473
667	0	0	0	1	2.5034442818050873
668	1	0	0	0	4.225158702638629
669	1	0	0	0	3.4028686702859066
670	0	1	0	0	3.793104160150518
671	0	0	0	1	3.2749673888803787
672	1	0	0	0	4.183578855313778
673	1	0	0	0	3.932613200377591
674	1	0	0	0	4.06575659623874
675	1	0	0	0	3.813414972905601
676	0	1	0	0	5.166876652238738
677	0	0	1	0	4.565639745130899
678	0	0	1	0	3.5528469270234115
679	0	0	0	1	4.125492945269294
680	0	1	0	0	3.853308895094161
681	0	0	1	0	6.174055244954799
682	0	0	1	0	5.60635020196437
683	0	0	1	0	3.9801348958959624
684	0	0	1	0	3.4010383124219046
685	0	0	1	0	2.904351183540188
686	0	0	1	0	4.739822352103575
687	0	0	1	0	2.649718720094157
688	0	0	1	0	3.2175333769348944
689	0	0	1	0	2.8046899937715866
690	0	0	0	1	4.685952792398522
691	0	1	0	0	3.974662697348038
692	0	0	0	1	4.023049376716001
693	1	0	0	0	2.859243183368766
694	1	0	0	0	4.237608859985689
695	0	1	0	0	2.808817093149234
696	0	0	1	0	3.102540194897572
697	0	0	1	0	3.2280215237719547
698	0	0	0	1	3.976057578040031
699	0	1	0	0	3.3284113107014623
700	0	0	0	1	3.032132979276615
701	0	1	0	0	3.073578521929946
702	0	0	1	0	3.2010385721110706
703	0	0	0	1	3.013029342349013
704	0	1	0	0	3.468554698205823
705	0	0	1	0	2.964129948405666
706	0	0	0	1	3.700038531601572
707	0	1	0	0	2.6126373344731983
708	0	0	0	1	3.568699065645884
709	0	1	0	0	4.681406019998358
710	0	0	1	0	3.8618337887138257
711	0	0	1	0	3.6648349434340006
712	0	0	0	1	3.829691137849806
713	0	1	0	0	2.590668224488501
714	0	0	1	0	2.61003207476485
715	0	0	1	0	3.5784174263812174
716	0	0	0	1	4.22702073646981
717	1	0	0	0	2.671679939067096
718	0	1	0	0	3.4544126641424198
719	0	0	0	1	3.629733771621027
720	1	0	0	0	3.257563449751116
721	0	1	0	0	4.0683877342983115
722	0	0	0	1	3.906707714205853
723	1	0	0	0	2.4805441876705805
724	1	0	0	0	2.609041074877967
725	1	0	0	0	4.042654812046446
726	1	0	0	0	2.855368245336086
727	0	1	0	0	3.29628665993756
728	0	0	0	1	4.085041518058356
729	1	0	0	0	2.5870622608886364
730	0	1	0	0	3.492970343840188
731	0	0	1	0	3.113573544150101
732	0	0	0	1	3.5456878377907377
733	1	0	0	0	4.4716747690861425
734	1	0	0	0	6.982425126170233
735	1	0	0	0	4.417771742990612
736	1	0	0	0	4.176418257142606
737	1	0	0	0	4.466197175593153
738	1	0	0	0	5.5196871966018115
739	0	1	0	0	3.326391140993735
740	0	0	0	1	3.3165462666944623
741	1	0	0	0	5.288449055782386
742	1	0	0	0	3.80614993510241
743	1	0	0	0	4.037470643979756
744	0	1	0	0	5.8167283281661835
745	0	0	0	1	4.117307007807541
746	0	1	0	0	3.9486566546325332
747	0	0	0	1	3.770443621623246
748	0	1	0	0	3.593909511649519
749	0	0	1	0	3.9782460691121466
750	0	0	1	0	3.747133932681869
751	0	0	1	0	4.023978112733864
752	0	0	1	0	3.115487241113675
753	0	0	1	0	3.6497419622856424
754	0	0	1	0	5.40063304706225
755	0	0	1	0	2.614978806421385
756	0	0	1	0	3.457254145569898
757	0	0	1	0	3.249224340782034
758	0	0	0	1	4.069677242619025
759	1	0	0	0	4.944021416767966
760	1	0	0	0	4.805220126820124
761	0	1	0	0	3.464153056142791
762	0	0	1	0	4.445948706592575
763	0	0	1	0	3.3436639284856207
764	0	0	0	1	4.27715726358905
765	0	1	0	0	3.560044992176087
766	0	0	1	0	2.9939848408936895
767	0	0	1	0	2.9391189656619074
768	0	0	1	0	3.1079789492539
769	0	0	0	1	3.7294306862482567
770	1	0	0	0	3.4041430979825873
771	0	1	0	0	4.259053316608326
772	0	0	0	1	4.866926322380306
773	1	0	0	0	4.175720099870683
774	1	0	0	0	4.831232554204935
775	0	1	0	0	4.707495000000936
776	0	0	0	1	4.906623773184732
777	1	0	0	0	5.525171431989985
778	0	1	0	0	2.87334538373169
779	0	0	0	1	2.456475950848449
780	1	0	0	0	4.343785671665663
781	0	1	0	0	2.580000487179823
782	0	0	1	0	2.2496093052046513
783	0	0	0	1	2.328623723315944
784	1	0	0	0	5.2267697344557895
785	1	0	0	0	1.9670520281553097
786	1	0	0	0	3.8724940010580977
787	0	1	0	0	3.570504978117189
788	0	0	0	1	4.545213702833875
789	1	0	0	0	4.743198158684002
790	0	1	0	0	5.071265410839948
791	0	0	0	1	2.964517562680089
792	1	0	0	0	4.527070848229624
793	0	1	0	0	3.8712199915434624
794	0	0	0	1	3.53556064458171
795	1	0	0	0	4.944021416767966
796	0	1	0	0	3.7615354417573954
797	0	0	0	1	3.606546876161336
798	1	0	0	0	6.038835435915592
799	0	1	0	0	3.703407742228914
800	0	0	1	0	3.2338406487357427
801	0	0	1	0	4.636692285237045
802	0	0	0	1	4.14617992523995
803	1	0	0	0	2.900936419127076
804	1	0	0	0	3.953011386170913
805	1	0	0	0	2.8819914086979814
806	0	1	0	0	3.850677759912668
807	0	0	1	0	4.718537366337042
808	0	0	0	1	4.008827922439292
809	0	1	0	0	2.993630777028083
810	0	0	1	0	3.3017454795545236
811	0	0	0	1	7.837416639362098
812	1	0	0	0	4.670071601549882
813	0	1	0	0	4.466930903917224
814	0	0	1	0	3.338544333791594
815	0	0	0	1	4.5450117946946245
816	1	0	0	0	6.946940051418072
817	1	0	0	0	3.4011529235459013
818	1	0	0	0	3.871597147449263
819	0	1	0	0	3.9365405911746327
820	0	0	1	0	3.6858569098660263
821	0	0	1	0	3.146375009856537
822	0	0	0	1	2.3027260572056836
823	1	0	0	0	3.8238450557552377
824	1	0	0	0	4.201616345369317
825	0	1	0	0	3.5828831566881587
826	0	0	0	1	3.2797696551606927
827	1	0	0	0	2.7071755694484896
828	1	0	0	0	2.883946529761891
829	1	0	0	0	3.892690729589173
830	1	0	0	0	3.591709086069852
831	1	0	0	0	3.5237781312857477
832	0	1	0	0	3.4185662575185884
833	0	0	1	0	2.985508189768244
834	0	0	0	1	4.131599635814814
835	1	0	0	0	3.3021501391014416
836	1	0	0	0	5.144945523272442
837	1	0	0	0	4.033858396924486
838	0	1	0	0	4.8368095014833346
839	0	0	0	1	4.748688014520424
840	0	1	0	0	4.139564357458563
841	0	0	0	1	2.7392402922310772
842	1	0	0	0	4.46042465839318
843	1	0	0	0	5.01773251373993
844	1	0	0	0	3.56500300473375
845	1	0	0	0	3.2700097469219975
846	1	0	0	0	3.172512626709295
847	0	1	0	0	2.9435617108816223
848	0	0	1	0	2.2712322617620875
849	0	0	0	1	4.798004380526147
850	1	0	0	0	2.293734388564613
851	1	0	0	0	4.944021416767966
852	1	0	0	0	5.104151540394559
853	0	1	0	0	5.190623290712461
854	0	0	0	1	4.791052022271615
855	1	0	0	0	3.2922133320312144
856	1	0	0	0	2.497474126984906
857	0	1	0	0	3.325942801932134
858	0	0	1	0	3.4373998966760952
859	0	0	1	0	2.9959377751599647
860	0	0	1	0	3.191508717680741
861	0	0	1	0	4.189745333139617
862	0	0	1	0	3.457178958327493
863	0	0	1	0	2.7344959153257706
864	0	0	1	0	2.4966273965583765
865	0	0	0	1	3.1112809003385835
866	1	0	0	0	4.434239500041816
867	1	0	0	0	5.573093603964083
868	0	1	0	0	3.8679639177031406
869	0	0	1	0	4.09360186617802
870	0	0	0	1	3.232921340185463
871	1	0	0	0	4.6333088538119505
872	1	0	0	0	3.3918296851699257
873	0	1	0	0	3.3131521468710368
874	0	0	0	1	4.279091932308397
875	1	0	0	0	4.384653913673148
876	1	0	0	0	8.342217896302724
877	1	0	0	0	5.008666295899634
878	0	1	0	0	3.8264879498445628
879	0	0	0	1	4.731656687306953
880	0	1	0	0	4.5318669574494335
881	0	0	1	0	3.971615765620389
882	0	0	0	1	3.259823531906466
883	0	1	0	0	1.9817012405480852
884	0	0	1	0	3.379317343433777
885	0	0	1	0	4.124689059389682
886	0	0	1	0	3.2161390758881585
887	0	0	0	1	2.4826869864385204
888	0	1	0	0	2.7524838874128514
889	0	0	1	0	4.5344369205740085
890	0	0	0	1	2.1735263950574275
891	0	1	0	0	6.236128520245785
892	0	0	1	0	3.5582677154253695
893	0	0	0	1	2.6879115251793984
894	1	0	0	0	2.904009608056144
895	0	1	0	0	2.260470460706067
896	0	0	1	0	2.8072495058678397
897	0	0	1	0	2.5973741969783943
898	0	0	1	0	2.504647353114132
899	0	0	1	0	2.7233793286286865
900	0	0	0	1	2.3960654080209083
901	1	0	0	0	2.9444462917819116
902	1	0	0	0	3.289092431363461
903	0	1	0	0	2.621070485896908
904	0	0	0	1	3.22036473398287
905	1	0	0	0	4.091514875514467
906	1	0	0	0	4.745333249920789
907	1	0	0	0	3.062895319334313
908	0	1	0	0	3.1226718608880164
909	0	0	1	0	3.2665027769673696
910	0	0	0	1	2.9013676006750457
911	0	1	0	0	4.525565811529168
912	0	0	1	0	3.302487211141021
913	0	0	0	1	3.289145808648359
914	0	1	0	0	4.044158490005537
915	0	0	0	1	3.329322597862974
916	1	0	0	0	3.413208664849664
917	1	0	0	0	2.499440215273313
918	1	0	0	0	4.202433854228431
919	0	1	0	0	3.727296210593891
920	0	0	1	0	2.789702890189293
921	0	0	0	1	3.0675474718587026
922	1	0	0	0	3.518326440418397
923	0	1	0	0	4.91320279364531
924	0	0	0	1	5.413301145430515
925	1	0	0	0	4.457042097990717
926	0	1	0	0	4.147669737286267
927	0	0	1	0	4.573702027425862
928	0	0	1	0	4.712051386781031
929	0	0	1	0	3.199775567088222
930	0	0	1	0	3.200622647479957
931	0	0	0	1	3.6174977676897986
932	1	0	0	0	3.303959481482529
933	0	1	0	0	6.980541629548537
934	0	0	1	0	4.8722833716684715
935	0	0	1	0	2.8965884684716676
936	0	0	1	0	4.648249849731362
937	0	0	1	0	5.443441292968216
938	0	0	1	0	3.2090518966248327
939	0	0	1	0	5.345560445987712
940	0	0	1	0	3.5317380623004717
941	0	0	0	1	3.261720516003251
942	0	1	0	0	3.132508616922621
943	0	0	0	1	4.003905593035967
944	1	0	0	0	4.516404802378947
945	1	0	0	0	3.6597606103838785
946	1	0	0	0	3.019026155963883
947	1	0	0	0	4.559359364667283
948	1	0	0	0	3.0929921226401538
949	0	1	0	0	3.4560814958213824
950	0	0	1	0	3.2269172260153205
951	0	0	1	0	1.9032597017969084
952	0	0	0	1	2.873560047555059
953	0	1	0	0	4.749236165098422
954	0	0	1	0	5.452683385425911
955	0	0	0	1	3.5548668822966576
956	1	0	0	0	4.469836114225068
957	1	0	0	0	4.944021416767966
958	1	0	0	0	4.366324733162699
959	0	1	0	0	2.9935445179200375
960	0	0	1	0	2.1445095522949247
961	0	0	1	0	5.992891131894448
962	0	0	0	1	4.863264986447966
963	0	1	0	0	3.3665325893416016
964	0	0	1	0	3.9349554635385378
965	0	0	1	0	2.810488226336438
966	0	0	1	0	3.2724414509610638
967	0	0	1	0	4.322394846737053
968	0	0	1	0	4.944021416767966
969	0	0	0	1	2.8324658606782647
970	0	1	0	0	5.442487868974308
971	0	0	0	1	2.9122554987449987
972	0	1	0	0	3.2140138224442403
973	0	0	1	0	5.121463927911069
974	0	0	1	0	3.707739127784303
975	0	0	1	0	5.529634248925398
976	0	0	0	1	3.4237019858307525
977	1	0	0	0	5.992891131894448
978	0	1	0	0	5.040216857992081
979	0	0	1	0	6.228144433347275
980	0	0	0	1	3.139665861419293
981	1	0	0	0	3.4251190266285376
982	1	0	0	0	4.468201885334303
983	1	0	0	0	3.5819438018081144
984	0	1	0	0	5.041295800985071
985	0	0	0	1	4.494760614172378
986	0	1	0	0	3.2436219543370366
987	0	0	0	1	2.4159257051130636
988	0	1	0	0	6.073419331334044
989	0	0	0	1	4.975538515896839
990	0	1	0	0	3.6652977651695426
991	0	0	1	0	4.749625822512258
992	0	0	1	0	3.4859338775599755
993	0	0	0	1	4.11160711867505
994	1	0	0	0	3.1623039955203547
995	1	0	0	0	3.432237717465016
996	0	1	0	0	3.340319508561748
997	0	0	1	0	3.6114956220468217
998	0	0	1	0	3.1907095973004225
999	0	0	1	0	4.308461407253041
1000	0	0	0	1	3.3336543883147947
1001	1	0	0	0	5.780640857797837
1002	0	1	0	0	2.207388401942878
1003	0	0	1	0	3.427533349815679
1004	0	0	0	1	3.196349377813727
1005	0	1	0	0	5.33145188893195
1006	0	0	0	1	3.0442278869948907
1007	1	0	0	0	5.741411132435956
1008	0	1	0	0	5.6338244638759365
1009	0	0	0	1	4.248057978013706
1010	0	1	0	0	4.133905838256947
1011	0	0	1	0	4.350387099602339
1012	0	0	0	1	3.6378209911556865
1013	0	1	0	0	4.358892071413722
1014	0	0	0	1	2.9188233938537356
1015	1	0	0	0	4.144417710928525
1016	0	1	0	0	4.865813919929116
1017	0	0	1	0	2.9936825870222865
1018	0	0	0	1	4.495725383340586
1019	1	0	0	0	3.5779630678719667
1020	1	0	0	0	3.349835609257492
1021	1	0	0	0	4.521257205796544
1022	1	0	0	0	4.3253341002966135
1023	0	1	0	0	4.298550595060043
1024	0	0	1	0	4.590569816453619
1025	0	0	0	1	3.7588553516737577
1026	1	0	0	0	5.225053599540379
1027	1	0	0	0	3.7453104700959896
1028	0	1	0	0	3.383740006812073
1029	0	0	0	1	3.9134003041184795
1030	0	1	0	0	4.276690531279839
1031	0	0	0	1	4.485887756316911
1032	0	1	0	0	3.0627961226353695
1033	0	0	1	0	3.380106934783398
1034	0	0	1	0	3.376083661228714
1035	0	0	1	0	3.7112857006147215
1036	0	0	1	0	3.5175538715188943
1037	0	0	1	0	2.4999468670010048
1038	0	0	1	0	3.6386216501874227
1039	0	0	1	0	4.047399014020863
1040	0	0	0	1	3.2733608091041586
1041	1	0	0	0	3.2663650740214747
1042	1	0	0	0	3.317076915038236
1043	1	0	0	0	4.378469375917674
1044	0	1	0	0	3.827676134843234
1045	0	0	1	0	3.0337325160602364
1046	0	0	1	0	3.706552519925777
1047	0	0	1	0	3.8788542301924176
1048	0	0	0	1	4.301590229485308
1049	1	0	0	0	4.32478014615835
1050	1	0	0	0	4.711374378361198
1051	0	1	0	0	2.6471018471583037
1052	0	0	0	1	3.235066372449309
1053	1	0	0	0	4.204399818212282
1054	1	0	0	0	3.0845612849661608
1055	0	1	0	0	4.5917204728333
1056	0	0	0	1	4.236792174415629
1057	1	0	0	0	4.089018848366608
1058	1	0	0	0	8.469980118574098
1059	1	0	0	0	4.514946287157947
1060	0	1	0	0	4.752897302665411
1061	0	0	0	1	3.6563495625577374
1062	0	1	0	0	3.1359938763034556
1063	0	0	0	1	4.275844675077476
1064	0	1	0	0	4.371781231580667
1065	0	0	0	1	4.666125465103777
1066	1	0	0	0	3.3586175342166458
1067	1	0	0	0	3.676321421056655
1068	0	1	0	0	3.6170559599731633
1069	0	0	1	0	2.6490577201687073
1070	0	0	0	1	3.031869289428942
1071	1	0	0	0	3.430411000429538
1072	0	1	0	0	3.276854186832689
1073	0	0	0	1	3.547718251056489
1074	0	1	0	0	6.490836945548017
1075	0	0	1	0	4.575841671623455
1076	0	0	0	1	5.816387788815264
1077	0	1	0	0	5.139136275284428
1078	0	0	0	1	3.804239670812673
1079	1	0	0	0	5.223358147121252
1080	1	0	0	0	4.002356877562052
1081	0	1	0	0	3.9801348958959624
1082	0	0	1	0	2.704080054607051
1083	0	0	1	0	3.7196370978807463
1084	0	0	1	0	3.5325802015126437
1085	0	0	1	0	4.285292324155356
1086	0	0	1	0	5.523790648734983
1087	0	0	0	1	4.874020562473177
1088	1	0	0	0	4.248057978013706
1089	1	0	0	0	5.072885815624379
1090	1	0	0	0	2.984875334764387
1091	1	0	0	0	2.9851535308738777
1092	0	1	0	0	3.447892503036896
1093	0	0	0	1	2.9428768616160523
1094	0	1	0	0	3.915453867319517
1095	0	0	1	0	4.912358836257674
1096	0	0	0	1	4.668768719826479
1097	1	0	0	0	6.267212545154901
1098	1	0	0	0	4.447408718097582
1099	1	0	0	0	3.676321421056655
1100	1	0	0	0	2.8420652097635943
1101	1	0	0	0	3.3644651197017232
1102	1	0	0	0	3.1238730409732653
1103	0	1	0	0	4.295303164346798
1104	0	0	1	0	3.80614993510241
1105	0	0	0	1	2.9950628433639657
1106	1	0	0	0	4.161936440826991
1107	0	1	0	0	4.58852398392029
1108	0	0	1	0	3.550865393363832
1109	0	0	0	1	3.8211177584002187
1110	0	1	0	0	3.1840463499288996
1111	0	0	0	1	4.200885707191381
1112	1	0	0	0	3.8767754704574138
1113	1	0	0	0	3.365688246434562
1114	1	0	0	0	3.538726443004789
1115	1	0	0	0	2.954043598308273
1116	1	0	0	0	3.7489168397810486
1117	1	0	0	0	4.783106849970137
1118	1	0	0	0	2.721716702894943
1119	1	0	0	0	3.0449123923422294
1120	0	1	0	0	3.2403062702597687
1121	0	0	1	0	4.296014938832876
1122	0	0	0	1	4.429649711024436
1123	0	1	0	0	4.495339971783284
1124	0	0	1	0	4.327982276039972
1125	0	0	1	0	3.8523255499676132
1126	0	0	1	0	3.9594030923426478
1127	0	0	0	1	4.745070414680236
1128	1	0	0	0	3.519154753527159
1129	1	0	0	0	2.149165590732016
1130	1	0	0	0	3.616739885791546
1131	0	1	0	0	3.8919008696895956
1132	0	0	1	0	3.286273047105466
1133	0	0	1	0	2.6364220509137106
1134	0	0	0	1	2.781985393340158
1135	1	0	0	0	2.1158771016705193
1136	1	0	0	0	3.738057479258494
1137	1	0	0	0	4.024613054712492
1138	0	1	0	0	4.630722058163053
1139	0	0	1	0	3.087028687607257
1140	0	0	0	1	3.3803669746526435
1141	0	1	0	0	4.111188820939525
1142	0	0	0	1	4.576313801657057
1143	0	1	0	0	2.915832296869058
1144	0	0	0	1	2.1686790428804184
1145	1	0	0	0	3.967300380781584
1146	1	0	0	0	3.8515439094660544
1147	0	1	0	0	3.5094894778119534
1148	0	0	0	1	3.2100740779030694
1149	1	0	0	0	4.022849292596842
1150	0	1	0	0	3.2899276550054704
1151	0	0	1	0	3.858281422820048
1152	0	0	0	1	3.2506760458928086
1153	0	1	0	0	3.4136745232745027
1154	0	0	1	0	3.624421509545833
1155	0	0	1	0	2.455382217670483
1156	0	0	1	0	4.521257205796544
1157	0	0	1	0	5.659240599919486
1158	0	0	0	1	3.1730564295011106
1159	0	1	0	0	3.1509532172069745
1160	0	0	1	0	2.3511987083007133
1161	0	0	0	1	2.7568926443860455
1162	1	0	0	0	4.147477498554285
1163	0	1	0	0	3.7682310011499327
1164	0	0	1	0	3.521142861454573
1165	0	0	1	0	2.997085790109945
1166	0	0	0	1	2.5136584613013153
1167	0	1	0	0	2.5143882503676953
1168	0	0	0	1	6.629387706156627
1169	0	1	0	0	4.253061897943753
1170	0	0	0	1	4.385455627716081
1171	0	1	0	0	3.419240000523978
1172	0	0	1	0	3.253922911338513
1173	0	0	0	1	3.7476620543279697
1174	1	0	0	0	3.2308659283732477
1175	0	1	0	0	3.3342891460217383
1176	0	0	1	0	4.464015441019925
1177	0	0	0	1	3.261988428459743
1178	0	1	0	0	3.2585235106945167
1179	0	0	1	0	3.088804989952516
1180	0	0	0	1	4.0206158861385815
1181	0	1	0	0	4.980057033585432
1182	0	0	0	1	3.878155534789269
1183	1	0	0	0	4.646974425563697
1184	0	1	0	0	3.855030210740864
1185	0	0	0	1	3.216660873158696
1186	1	0	0	0	3.676321421056655
1187	1	0	0	0	3.227755186204281
1188	1	0	0	0	4.119936359953964
1189	1	0	0	0	4.3209626397471474
1190	1	0	0	0	3.6086428368063537
1191	1	0	0	0	3.835572366046979
1192	0	1	0	0	3.390444610246965
1193	0	0	0	1	3.6879000148484455
1194	1	0	0	0	4.766657435145331
1195	0	1	0	0	2.476858703832263
1196	0	0	0	1	3.4143681029258173
1197	1	0	0	0	5.716084992550185
1198	0	1	0	0	4.497642582179686
1199	0	0	1	0	4.42433617919194
1200	0	0	0	1	4.88729873549598
1201	1	0	0	0	4.13548981836197
1202	1	0	0	0	3.1962891319517484
1203	1	0	0	0	3.795381594770491
1204	0	1	0	0	3.7227482938177565
1205	0	0	0	1	3.326391140993735
1206	0	1	0	0	3.7307068655307565
1207	0	0	0	1	3.0392097027359837
1208	0	1	0	0	4.871382039091999
1209	0	0	1	0	4.190137752376523
1210	0	0	1	0	4.968370296091449
1211	0	0	1	0	6.03169343964127
1212	0	0	0	1	3.835998956533673
1213	1	0	0	0	4.038381260709431
1214	0	1	0	0	3.7386527650842
1215	0	0	1	0	3.3061863692724245
1216	0	0	0	1	4.171719592528829
1217	1	0	0	0	3.9105568399755724
1218	1	0	0	0	2.4830671770243966
1219	0	1	0	0	4.900418362166043
1220	0	0	0	1	3.982979864509348
1221	1	0	0	0	3.9967396328236626
1222	1	0	0	0	2.8954738047145536
1223	1	0	0	0	4.137085679198588
1224	1	0	0	0	3.0416140292089966
1225	0	1	0	0	4.794221972980011
1226	0	0	0	1	4.296014938832876
1227	1	0	0	0	4.843634739181996
1228	1	0	0	0	5.059108891979256
1229	1	0	0	0	3.7032848320998366
1230	1	0	0	0	2.6310820105362076
1231	1	0	0	0	2.827501629973917
1232	1	0	0	0	5.285068391238107
1233	1	0	0	0	4.353941339451356
1234	1	0	0	0	5.5403174770130414
1235	1	0	0	0	2.996003474187453
1236	1	0	0	0	2.030764988531768
1237	1	0	0	0	2.8625608291183084
1238	0	1	0	0	4.7298880081047585
1239	0	0	1	0	4.2655466968747415
1240	0	0	0	1	4.467051230306906
1241	1	0	0	0	3.4237019858307525
1242	0	1	0	0	2.965071773273722
1243	0	0	0	1	3.2347751017857096
1244	1	0	0	0	4.4706550521744575
1245	1	0	0	0	3.0904994032439617
1246	0	1	0	0	5.071265410839948
1247	0	0	0	1	3.308344409545353
1248	1	0	0	0	3.9812567008201785
1249	0	1	0	0	2.6148919467917984
1250	0	0	0	1	3.563567117854218
1251	1	0	0	0	3.72107135971057
1252	1	0	0	0	3.5325802015126437
1253	1	0	0	0	3.9560990322982503
1254	1	0	0	0	6.3456770004288385
1255	1	0	0	0	3.1820602057824305
1256	1	0	0	0	4.21245999714926
1257	0	1	0	0	3.9490135532180304
1258	0	0	0	1	8.64764596010453
1259	0	1	0	0	3.493115923576867
1260	0	0	0	1	4.296014938832876
1261	0	1	0	0	3.320450158949176
1262	0	0	1	0	3.3179832972914114
1263	0	0	1	0	4.024545590380371
1264	0	0	0	1	2.6535212901229683
1265	0	1	0	0	4.356380368750793
1266	0	0	1	0	4.055378450293232
1267	0	0	0	1	3.8366988848784467
1268	1	0	0	0	4.268673045009337
1269	0	1	0	0	4.4367234290255695
1270	0	0	1	0	4.216352891665171
1271	0	0	1	0	4.835467607007744
1272	0	0	1	0	3.9300194121191874
1273	0	0	1	0	3.4945881147855107
1274	0	0	1	0	3.9837005270801824
1275	0	0	1	0	2.630331379427405
1276	0	0	0	1	4.958038582819621
1277	0	1	0	0	2.7375037218169145
1278	0	0	1	0	3.5284807232249116
1279	0	0	1	0	6.384689340731665
1280	0	0	0	1	3.4828042870364313
1281	0	1	0	0	2.661700897879985
1282	0	0	0	1	4.000024355014191
1283	0	1	0	0	6.153299088365453
1284	0	0	0	1	3.3577518150288217
1285	1	0	0	0	3.206865446136023
1286	1	0	0	0	2.9847130731040674
1287	0	1	0	0	3.780533348199011
1288	0	0	0	1	5.119922040010457
1289	0	1	0	0	2.2396306673762165
1290	0	0	1	0	3.196775941274904
1291	0	0	0	1	3.282959844004685
1292	1	0	0	0	2.5010996612030976
1293	1	0	0	0	3.8877188208920606
1294	1	0	0	0	3.3311322600638826
1295	1	0	0	0	3.909639928875256
1296	1	0	0	0	4.026727735910248
1297	1	0	0	0	2.5187039385015995
1298	1	0	0	0	3.8361775678376318
1299	0	1	0	0	4.389602288169649
1300	0	0	1	0	4.823388908469462
1301	0	0	1	0	2.7448971942324163
1302	0	0	0	1	5.651224467064375
1303	1	0	0	0	5.143101494193564
1304	1	0	0	0	3.856112674217137
1305	0	1	0	0	3.392528541104367
1306	0	0	0	1	3.4815751393371084
1307	0	1	0	0	3.4326321287257375
1308	0	0	0	1	3.1765018007895245
1309	1	0	0	0	2.438806317147327
1310	1	0	0	0	2.79097611090777
1311	0	1	0	0	3.8633209250768825
1312	0	0	0	1	3.8450148311623313
1313	1	0	0	0	4.217358972153199
1314	1	0	0	0	3.808724467264285
1315	1	0	0	0	5.043909973291089
1316	1	0	0	0	4.485887756316911
1317	0	1	0	0	3.2713436164271985
1318	0	0	1	0	3.8567519749072097
1319	0	0	1	0	3.780533348199011
1320	0	0	1	0	3.373056180394749
1321	0	0	1	0	3.49038290870839
1322	0	0	1	0	4.026548057455891
1323	0	0	1	0	2.8024354041747426
1324	0	0	1	0	3.5506261917826833
1325	0	0	0	1	5.016804560130937
1326	0	1	0	0	4.216576387903501
1327	0	0	0	1	2.521522361153819
1328	0	1	0	0	6.185468269892579
1329	0	0	0	1	3.079262952939002
1330	1	0	0	0	4.565639745130899
1331	0	1	0	0	4.084865159122205
1332	0	0	0	1	3.7572563059811306
1333	1	0	0	0	2.6826084254322637
1334	1	0	0	0	4.033177937306271
1335	1	0	0	0	4.922890532746294
1336	1	0	0	0	3.2264526603018076
1337	0	1	0	0	2.676139678389266
1338	0	0	1	0	3.5798797247340968
1339	0	0	0	1	3.092081902323101
1340	1	0	0	0	3.376511750270231
1341	0	1	0	0	3.909700793873303
1342	0	0	0	1	3.8143167280218497
1343	1	0	0	0	3.698574976748444
1344	0	1	0	0	3.234249920253138
1345	0	0	0	1	2.8401839978107453
1346	1	0	0	0	2.8040913319313203
1347	1	0	0	0	4.323184865106003
1348	1	0	0	0	3.8492673938632818
1349	1	0	0	0	3.8255734895996065
1350	0	1	0	0	4.701264731148133
1351	0	0	1	0	5.247745053159854
1352	0	0	1	0	4.350353785356787
1353	0	0	1	0	4.036472495803855
1354	0	0	1	0	3.457102577703279
1355	0	0	0	1	3.276143692996009
1356	1	0	0	0	3.962947141143418
1357	0	1	0	0	3.9155130504861884
1358	0	0	1	0	3.1216111474703956
1359	0	0	1	0	3.215484073605547
1360	0	0	1	0	4.228688405907545
1361	0	0	1	0	2.868255351447106
1362	0	0	1	0	4.002027715603255
1363	0	0	1	0	2.6609971662341985
1364	0	0	1	0	4.37414450716756
1365	0	0	1	0	4.390864185647289
1366	0	0	1	0	3.6883360759762107
1367	0	0	1	0	3.6737782487687407
1368	0	0	1	0	2.565087045610617
1369	0	0	1	0	3.8905201364324196
1370	0	0	0	1	3.3827776998198327
1371	0	1	0	0	3.552214168485919
1372	0	0	1	0	3.098448820301101
1373	0	0	1	0	3.732298420158974
1374	0	0	1	0	3.4504853812783507
1375	0	0	1	0	4.190037021604777
1376	0	0	0	1	2.9542459326458568
1377	0	1	0	0	3.3117929009491482
1378	0	0	0	1	4.110780081557499
1379	1	0	0	0	3.719373667813243
1380	1	0	0	0	2.456442647910616
1381	0	1	0	0	3.6792254715105113
1382	0	0	0	1	3.9318972840313946
1383	1	0	0	0	3.923650336860669
1384	0	1	0	0	3.336084489724949
1385	0	0	1	0	2.9182167155028322
1386	0	0	1	0	3.5474504092232815
1387	0	0	1	0	3.4465454199257097
1388	0	0	1	0	2.9348887179671164
1389	0	0	1	0	4.555339203658367
1390	0	0	1	0	4.823806905120731
1391	0	0	1	0	4.064685269880175
1392	0	0	1	0	3.3789171305669368
1393	0	0	0	1	3.4076787616086617
1394	1	0	0	0	2.6597374636432365
1395	0	1	0	0	3.3233602688900477
1396	0	0	0	1	3.708566557227387
1397	0	1	0	0	4.180115255419501
1398	0	0	1	0	3.8222047398803056
1399	0	0	1	0	1.9805232358403324
1400	0	0	1	0	2.716308106203881
1401	0	0	1	0	5.9548846367179715
1402	0	0	1	0	4.139203822426933
1403	0	0	1	0	4.917573558608466
1404	0	0	1	0	4.143799114496307
1405	0	0	1	0	4.795881381867437
1406	0	0	1	0	3.92064614698896
1407	0	0	1	0	4.175917456752603
1408	0	0	0	1	2.8747577444364403
1409	1	0	0	0	3.339930049732676
1410	1	0	0	0	3.8443951900013826
1411	1	0	0	0	4.272718443061608
1412	1	0	0	0	4.253634682039963
1413	1	0	0	0	3.1191003297729787
1414	1	0	0	0	2.549737670417929
1415	0	1	0	0	2.9949384264352346
1416	0	0	0	1	2.998643985342296
1417	0	1	0	0	4.42322610122408
1418	0	0	1	0	2.633121489597812
1419	0	0	1	0	3.2168084822148995
1420	0	0	1	0	3.726637197644315
1421	0	0	1	0	3.117108028986342
1422	0	0	0	1	4.126556747779391
1423	1	0	0	0	4.095114366433115
1424	0	1	0	0	3.533158611165391
1425	0	0	1	0	5.11691724541007
1426	0	0	0	1	3.8441154285970733
1427	0	1	0	0	5.114650195411347
1428	0	0	0	1	3.786637794874216
1429	0	1	0	0	2.877876892138542
1430	0	0	1	0	4.062072089335623
1431	0	0	1	0	4.508811009155256
1432	0	0	0	1	4.263939244698171
1433	1	0	0	0	3.9183859298945958
1434	1	0	0	0	4.411424128906938
1435	1	0	0	0	3.6293999154481997
1436	0	1	0	0	4.10578353799388
1437	0	0	1	0	3.6340948477399575
1438	0	0	1	0	2.9672998426181922
1439	0	0	0	1	3.832477509386606
1440	1	0	0	0	4.421738630630779
1441	0	1	0	0	2.7808459078211296
1442	0	0	0	1	4.076965747638928
1443	0	1	0	0	4.864377449157186
1444	0	0	1	0	3.7205414988405097
1445	0	0	1	0	2.2002394494422757
1446	0	0	1	0	3.7788740917348393
1447	0	0	1	0	4.037392417646486
1448	0	0	1	0	4.627124506502667
1449	0	0	1	0	5.531113507146144
1450	0	0	1	0	3.7296159935902957
1451	0	0	1	0	7.456342036149713
1452	0	0	1	0	6.334687607876182
1453	0	0	0	1	3.2185577781022108
1454	0	1	0	0	4.455904076907088
1455	0	0	1	0	3.47310451574405
1456	0	0	0	1	3.031081076027543
1457	1	0	0	0	3.668296123257482
1458	1	0	0	0	3.2450422682381546
1459	1	0	0	0	3.072167715002198
1460	1	0	0	0	3.6335376323042348
1461	1	0	0	0	3.7861846766109983
1462	0	1	0	0	5.005243478222744
1463	0	0	1	0	3.213251572396679
1464	0	0	1	0	3.441503199223406
1465	0	0	0	1	3.8935378013538817
1466	1	0	0	0	3.3090394024383145
1467	1	0	0	0	5.17553218113309
1468	1	0	0	0	4.0567666460548155
1469	1	0	0	0	3.855330663059121
1470	1	0	0	0	5.019661258242032
1471	0	1	0	0	4.669349303363909
1472	0	0	0	1	5.290562922568605
1473	0	1	0	0	3.5912659975565804
1474	0	0	1	0	3.780533348199011
1475	0	0	0	1	4.475309776303335
1476	1	0	0	0	4.5331170051586716
1477	0	1	0	0	2.576389327479211
1478	0	0	1	0	3.1107916815071186
1479	0	0	1	0	3.37839715991061
1480	0	0	0	1	4.120163528896265
1481	1	0	0	0	3.8262271949648476
1482	1	0	0	0	5.80351840753907
1483	0	1	0	0	3.036605475316231
1484	0	0	1	0	3.329215612120885
1485	0	0	0	1	1.4711581770164008
1486	1	0	0	0	2.663817288340493
1487	0	1	0	0	4.491606129913116
1488	0	0	1	0	5.1887270827745375
1489	0	0	0	1	4.159627956445978
1490	0	1	0	0	4.119394149099557
1491	0	0	0	1	5.554229344627516
1492	1	0	0	0	4.12414152431488
1493	1	0	0	0	2.349952384607301
1494	0	1	0	0	4.198603467875527
1495	0	0	0	1	5.249857691792034
1496	0	1	0	0	4.607003288958125
1497	0	0	1	0	5.043814193217015
1498	0	0	1	0	4.983773886406551
1499	0	0	0	1	2.371245275864162
1500	1	0	0	0	6.124275537833698
1501	0	1	0	0	4.394266927758205
1502	0	0	0	1	4.054708265657243
1503	1	0	0	0	2.621347979344944
1504	1	0	0	0	2.974405464164569
1505	1	0	0	0	2.879086075410963
1506	0	1	0	0	4.233918964074962
1507	0	0	0	1	3.7630572584491384
1508	1	0	0	0	5.671608701717553
1509	1	0	0	0	6.06560085492574
1510	1	0	0	0	3.5729705219581214
1511	1	0	0	0	5.2267697344557895
1512	0	1	0	0	4.576521156282777
1513	0	0	1	0	3.059993628552511
1514	0	0	1	0	2.458670243577176
1515	0	0	1	0	2.1699928958272197
1516	0	0	0	1	3.6530521558612152
1517	1	0	0	0	4.13548981836197
1518	1	0	0	0	4.660935822838996
1519	1	0	0	0	3.4012008403893166
1520	1	0	0	0	7.579787047759877
1521	0	1	0	0	4.454018093076226
1522	0	0	0	1	2.7582223268950883
1523	1	0	0	0	3.3037910328730153
1524	0	1	0	0	4.0099869754398725
1525	0	0	1	0	2.537511641177584
1526	0	0	1	0	3.030952793311598
1527	0	0	0	1	3.6446082319364224
1528	0	1	0	0	3.312900744417039
1529	0	0	0	1	3.743276408698785
1530	0	1	0	0	7.579787047759877
1531	0	0	0	1	7.293877246015529
1532	1	0	0	0	7.487748951326102
1533	1	0	0	0	2.7562551179271453
1534	1	0	0	0	5.7643199644940015
1535	1	0	0	0	4.198603467875527
1536	0	1	0	0	9.562261835620198
1537	0	0	0	1	5.473347775245639
1538	1	0	0	0	2.7544823204616042
1539	1	0	0	0	3.8465649562632565
1540	1	0	0	0	2.4504077660440573
1541	1	0	0	0	2.8327901239771136
1542	1	0	0	0	4.328969541524411
1543	0	1	0	0	2.2168291379443974
1544	0	0	1	0	2.8848074807873916
1545	0	0	1	0	3.345814561015289
1546	0	0	0	1	3.0998939363398783
1547	0	1	0	0	2.796478539501649
1548	0	0	1	0	2.7207534629164765
1549	0	0	1	0	3.299458430024294
1550	0	0	0	1	5.985739200202421
1551	0	1	0	0	4.270753636161918
1552	0	0	0	1	1.9580837420807082
1553	1	0	0	0	4.08797033804928
1554	1	0	0	0	5.112878898687828
1555	1	0	0	0	4.375960844208299
1556	1	0	0	0	8.20031110011443
1557	1	0	0	0	3.3081637750735937
1558	0	1	0	0	4.26004599237332
1559	0	0	1	0	3.6588242282562113
1560	0	0	1	0	5.929979539600531
1561	0	0	0	1	4.010230114151807
1562	1	0	0	0	5.188430341639125
1563	1	0	0	0	4.455529800816931
1564	1	0	0	0	3.6385026656078163
1565	0	1	0	0	5.1566384756348835
1566	0	0	0	1	3.2259479572903325
1567	1	0	0	0	3.8214280778719827
1568	0	1	0	0	4.76855655301622
1569	0	0	0	1	4.912358836257674
1570	0	1	0	0	2.8102417356818585
1571	0	0	1	0	2.9079556787690053
1572	0	0	1	0	2.6040021858815225
1573	0	0	1	0	2.408204410111697
1574	0	0	0	1	2.9150084047116227
1575	1	0	0	0	3.195131774914808
1576	1	0	0	0	4.721901273775332
1577	1	0	0	0	3.669464703879562
1578	1	0	0	0	4.92850529361328
1579	1	0	0	0	3.1764575551423913
1580	1	0	0	0	2.701934745796817
1581	1	0	0	0	2.3545228677665198
1582	0	1	0	0	3.017787717740858
1583	0	0	0	1	5.1312448296266675
1584	0	1	0	0	3.2585580547581467
1585	0	0	1	0	3.4589680466091943
1586	0	0	1	0	3.5456878377907377
1587	0	0	1	0	4.101188413857677
1588	0	0	1	0	3.6235643986017405
1589	0	0	1	0	3.8035252783205094
1590	0	0	0	1	2.977241385862308
1591	0	1	0	0	3.348762624839531
1592	0	0	1	0	3.997419275278035
1593	0	0	1	0	4.3596662227974265
1594	0	0	1	0	3.4724890441914447
1595	0	0	0	1	3.896267753299538
1596	1	0	0	0	2.8716496333096075
1597	1	0	0	0	5.381676726469918
1598	1	0	0	0	3.7793475631791287
1599	1	0	0	0	4.289588372219894
1600	1	0	0	0	4.527245152054387
1601	0	1	0	0	3.912416311674714
1602	0	0	1	0	3.618700836027972
1603	0	0	0	1	3.248847240444709
1604	0	1	0	0	2.553542261152213
1605	0	0	0	1	3.3839687970388685
1606	1	0	0	0	4.313408165606215
1607	0	1	0	0	3.812382670105354
1608	0	0	1	0	5.220971215954778
1609	0	0	0	1	4.98121627392995
1610	1	0	0	0	1.9711343705321343
1611	1	0	0	0	3.972420725336621
1612	1	0	0	0	3.6170037088343476
1613	0	1	0	0	5.04556682695103
1614	0	0	0	1	4.663431013161638
1615	1	0	0	0	3.892923388040418
1616	1	0	0	0	4.525996926586758
1617	1	0	0	0	3.577474638346764
1618	1	0	0	0	3.4337727362107655
1619	1	0	0	0	5.2314501307734265
1620	1	0	0	0	8.342217896302724
1621	1	0	0	0	3.3864284588279974
1622	1	0	0	0	4.884166681554438
1623	1	0	0	0	3.699246390914677
1624	0	1	0	0	3.0770174665186856
1625	0	0	1	0	3.0742975039199694
1626	0	0	0	1	3.683332238054162
1627	1	0	0	0	3.5169425027565016
1628	1	0	0	0	3.0419287616561124
1629	1	0	0	0	6.334687607876182
1630	1	0	0	0	2.950472088432223
1631	1	0	0	0	3.2149499593904687
1632	0	1	0	0	4.983773886406551
1633	0	0	0	1	3.6308272303473075
1634	1	0	0	0	2.680235889765159
1635	1	0	0	0	3.9963569112861648
1636	1	0	0	0	3.1042340464482656
1637	0	1	0	0	5.297800099880752
1638	0	0	0	1	2.7890025557738665
1639	1	0	0	0	3.4151043733228006
1640	0	1	0	0	2.899303429149768
1641	0	0	1	0	2.637767086659597
1642	0	0	0	1	2.9791221414443902
1643	0	1	0	0	3.860506859740822
1644	0	0	0	1	3.225042999643243
1645	0	1	0	0	4.788752060474571
1646	0	0	0	1	4.179986739814047
1647	1	0	0	0	4.316330239085557
1648	1	0	0	0	4.782249483303611
1649	1	0	0	0	7.152975284569637
1650	1	0	0	0	3.5702668362646914
1651	1	0	0	0	5.207463658773602
1652	1	0	0	0	4.083401932701105
1653	1	0	0	0	4.2968911629854105
1654	0	1	0	0	3.1445790959268196
1655	0	0	0	1	3.6192243385859326
1656	1	0	0	0	3.968665673627128
1657	1	0	0	0	4.411084645883421
1658	1	0	0	0	4.045790208556424
1659	1	0	0	0	3.747196689642762
1660	1	0	0	0	3.2940209061537518
1661	1	0	0	0	3.3785756183172992
1662	1	0	0	0	3.9243444871770046
1663	1	0	0	0	2.9617009772461658
1664	0	1	0	0	3.1382109038103176
1665	0	0	0	1	5.864108930307008
1666	1	0	0	0	5.327104750447937
1667	1	0	0	0	2.4481968056266665
1668	1	0	0	0	4.092280514672232
1669	0	1	0	0	3.6235643986017405
1670	0	0	0	1	4.750862322418317
1671	1	0	0	0	2.5069506860693114
1672	1	0	0	0	3.9542218536049103
1673	0	1	0	0	3.1758125850116157
1674	0	0	1	0	3.2602755227060918
1675	0	0	1	0	3.0759470153262534
1676	0	0	0	1	3.149559730853216
1677	0	1	0	0	3.258210981349688
1678	0	0	0	1	2.608358538646269
1679	1	0	0	0	3.789312687003179
1680	0	1	0	0	3.465845467889645
1681	0	0	0	1	3.460470115890193
1682	0	1	0	0	2.6471018471583037
1683	0	0	1	0	2.4842569923409106
1684	0	0	0	1	3.35636117669502
1685	1	0	0	0	4.223698104084719
1686	1	0	0	0	3.593446487188571
1687	1	0	0	0	4.391989509608099
1688	1	0	0	0	4.999381062474462
1689	1	0	0	0	3.4280337086685875
1690	1	0	0	0	3.8868563938478347
1691	0	1	0	0	3.163785832173459
1692	0	0	1	0	2.6536102302800018
1693	0	0	1	0	3.0435285916688684
1694	0	0	0	1	3.4419407079922335
1695	1	0	0	0	3.927402904076657
1696	0	1	0	0	3.6902932558656207
1697	0	0	1	0	2.6864284860522436
1698	0	0	0	1	3.609226365827744
1699	0	1	0	0	2.674186463560458
1700	0	0	1	0	3.6849082900059305
1701	0	0	1	0	3.865178905410096
1702	0	0	0	1	3.1370042569070598
1703	0	1	0	0	4.426442386017921
1704	0	0	1	0	3.0890587008900585
1705	0	0	1	0	3.1559530764805404
1706	0	0	0	1	3.076945347889415
1707	0	1	0	0	5.052217508719687
1708	0	0	0	1	4.256117036631338
1709	1	0	0	0	2.8625608291183084
1710	0	1	0	0	3.434184063108022
1711	0	0	1	0	3.7755126686922384
1712	0	0	1	0	3.8568801836347824
1713	0	0	1	0	2.7086243304787336
1714	0	0	1	0	3.417661322207414
1715	0	0	1	0	2.6766728066198624
1716	0	0	1	0	3.256995932746303
1717	0	0	1	0	3.9511496700717474
1718	0	0	1	0	3.016190419590974
1719	0	0	0	1	3.0283626436096585
1720	0	1	0	0	2.9877984906085167
1721	0	0	1	0	2.5559357955723385
1722	0	0	1	0	3.3560955240755814
1723	0	0	1	0	4.164156718901164
1724	0	0	0	1	3.371283197896855
1725	0	1	0	0	4.231364479327192
1726	0	0	0	1	5.304154920658791
1727	0	1	0	0	2.874939899475665
1728	0	0	1	0	3.672291325044037
1729	0	0	0	1	2.8846297892931054
1730	0	1	0	0	3.097370989071126
1731	0	0	0	1	4.689557523766367
1732	0	1	0	0	4.015362852374748
1733	0	0	1	0	4.371781231580667
1734	0	0	1	0	3.6335376323042348
1735	0	0	1	0	3.892329998064356
1736	0	0	0	1	3.625758589485208
1737	1	0	0	0	3.737712578114083
1738	1	0	0	0	3.761255658623158
1739	1	0	0	0	4.0928505599471405
1740	1	0	0	0	5.049841306546074
1741	1	0	0	0	4.304159543383912
1742	1	0	0	0	6.721619478426819
1743	1	0	0	0	3.3290550214391743
1744	0	1	0	0	3.332837852681594
1745	0	0	1	0	3.6471494667028685
1746	0	0	0	1	5.11449053511509
1747	1	0	0	0	3.4613948655613584
1748	1	0	0	0	3.795736648535993
1749	0	1	0	0	2.672320504889851
1750	0	0	0	1	3.4698291522050306
1751	1	0	0	0	4.223319404613318
1752	0	1	0	0	3.0871355489702816
1753	0	0	0	1	2.8414384744994097
1754	0	1	0	0	2.429501435613802
1755	0	0	0	1	2.0707047887702825
1756	0	1	0	0	2.9969003285859985
1757	0	0	1	0	2.109497605440951
1758	0	0	0	1	4.0883372780724265
1759	1	0	0	0	4.025877734906009
1760	1	0	0	0	3.8364119096397946
1761	1	0	0	0	3.5066702043144327
1762	1	0	0	0	6.378390394502821
1763	0	1	0	0	2.8625608291183084
1764	0	0	0	1	3.146914754683674
1765	1	0	0	0	3.8301275628544382
1766	1	0	0	0	6.7178528502186206
1767	0	1	0	0	3.9243444871770046
1768	0	0	0	1	2.319975484149483
1769	0	1	0	0	3.054671468458151
1770	0	0	0	1	3.001264222498325
1771	0	1	0	0	3.200829487278309
1772	0	0	0	1	3.6338878680344915
1773	0	1	0	0	3.3394073302549865
1774	0	0	1	0	2.9289781073644123
1775	0	0	1	0	4.100903665565385
1776	0	0	0	1	3.7543603975484974
1777	0	1	0	0	4.100399465535344
1778	0	0	0	1	4.114014231896532
1779	1	0	0	0	3.547244996703618
1780	1	0	0	0	2.472183769606665
1781	0	1	0	0	3.9801348958959624
1782	0	0	0	1	3.533120627467954
1783	0	1	0	0	4.78250765070164
1784	0	0	1	0	3.4368117817412567
1785	0	0	1	0	3.824684171801552
1786	0	0	1	0	4.710592186806658
1787	0	0	0	1	3.5472917265593247
1788	1	0	0	0	4.095224399120628
1789	1	0	0	0	3.9463583940040268
1790	0	1	0	0	4.500891450259934
1791	0	0	0	1	3.937775278097973
1792	1	0	0	0	3.8804478796108977
1793	1	0	0	0	4.351132365448647
1794	0	1	0	0	2.538178803736786
1795	0	0	0	1	3.552668811682678
1796	1	0	0	0	1.8876107238003874
1797	1	0	0	0	4.1133829276418155
1798	0	1	0	0	5.138200551524946
1799	0	0	0	1	3.551128947150272
1800	1	0	0	0	4.462750261729162
1801	0	1	0	0	5.295415144296109
1802	0	0	1	0	4.667893233244776
1803	0	0	1	0	3.4620286660285924
1804	0	0	1	0	3.0872737287110876
1805	0	0	1	0	3.7411302400455044
1806	0	0	0	1	2.760321435430538
1807	0	1	0	0	8.19351565894834
1808	0	0	1	0	3.5452996427712202
1809	0	0	0	1	3.046296981366079
1810	0	1	0	0	2.982783710734686
1811	0	0	1	0	3.5241150282190863
1812	0	0	0	1	3.340079464276457
1813	0	1	0	0	2.7347409454915894
1814	0	0	1	0	3.571293010136479
1815	0	0	0	1	3.7580717838198474
1816	0	1	0	0	5.170107414422747
1817	0	0	1	0	2.2132294496438285
1818	0	0	1	0	3.49444585675215
1819	0	0	1	0	3.293083782376783
1820	0	0	1	0	3.6670603619223514
1821	0	0	1	0	3.1111633123213305
1822	0	0	0	1	3.130027060153149
1823	0	1	0	0	4.403605281470912
1824	0	0	0	1	3.578681042025564
1825	0	1	0	0	3.298231258718865
1826	0	0	1	0	2.972536349641033
1827	0	0	1	0	3.688960506283317
1828	0	0	1	0	4.576938731199436
1829	0	0	1	0	3.1655026079591395
1830	0	0	1	0	4.304458873918901
1831	0	0	1	0	3.6592573653605065
1832	0	0	0	1	4.288849321622939
1833	1	0	0	0	4.24390512404718
1834	0	1	0	0	5.448263442330137
1835	0	0	0	1	4.224292552788493
1836	1	0	0	0	3.5168197660264053
1837	0	1	0	0	4.956884582443843
1838	0	0	1	0	5.177362986018755
1839	0	0	0	1	5.448263442330137
1840	0	1	0	0	3.838940218453046
1841	0	0	1	0	3.4388589499956375
1842	0	0	0	1	3.2146270374636603
1843	1	0	0	0	3.901752099765152
1844	1	0	0	0	2.833872018769004
1845	1	0	0	0	3.395840553610862
1846	1	0	0	0	2.942182632897481
1847	1	0	0	0	3.479277368774801
1848	0	1	0	0	4.219198470208539
1849	0	0	1	0	4.272643965611122
1850	0	0	0	1	3.9801348958959624
1851	1	0	0	0	6.346624702194678
1852	0	1	0	0	3.884808282127147
1853	0	0	0	1	5.05752743337756
1854	1	0	0	0	3.1060595093188117
1855	1	0	0	0	3.4719831084213846
1856	1	0	0	0	4.558539112329003
1857	0	1	0	0	4.139564357458563
1858	0	0	1	0	4.625204184512215
1859	0	0	0	1	5.61483365023183
1860	1	0	0	0	4.111909959052028
1861	1	0	0	0	3.6509055867022386
1862	0	1	0	0	3.9228129218562846
1863	0	0	1	0	3.5246478898326106
1864	0	0	1	0	2.682452177017439
1865	0	0	0	1	4.049142806517765
1866	0	1	0	0	3.6786126899506533
1867	0	0	1	0	2.585250895162849
1868	0	0	0	1	4.0928505599471405
1869	1	0	0	0	3.6236714333001223
1870	1	0	0	0	4.531951039404341
1871	1	0	0	0	4.782249483303611
1872	1	0	0	0	2.496317815674596
1873	0	1	0	0	3.922607368665266
1874	0	0	0	1	3.9725356125151623
1875	1	0	0	0	3.513826897466665
1876	1	0	0	0	2.8625608291183084
1877	1	0	0	0	4.088783807936381
1878	0	1	0	0	4.210137619491867
1879	0	0	1	0	3.5525600081886077
1880	0	0	0	1	3.1812202147203665
1881	1	0	0	0	2.947432925591156
1882	1	0	0	0	3.120428120606937
1883	1	0	0	0	4.303607106126914
1884	1	0	0	0	4.031227532952587
1885	1	0	0	0	3.847485898911316
1886	1	0	0	0	4.058111435913881
1887	1	0	0	0	4.201616345369317
1888	1	0	0	0	2.933954395025174
1889	1	0	0	0	4.037758402252427
1890	1	0	0	0	3.020380230662984
1891	0	1	0	0	4.999916295113167
1892	0	0	0	1	4.836142726283928
1893	1	0	0	0	3.5785380662798953
1894	1	0	0	0	4.88332887007923
1895	0	1	0	0	3.4545805274947945
1896	0	0	1	0	3.4828042870364313
1897	0	0	1	0	4.32913630610541
1898	0	0	0	1	4.840643278748434
1899	0	1	0	0	4.205454754527908
1900	0	0	1	0	4.299433423800006
1901	0	0	0	1	4.1997162909261165
1902	1	0	0	0	5.324664098599945
1903	1	0	0	0	4.382455735617785
1904	0	1	0	0	3.8366595368885172
1905	0	0	0	1	4.172980359087397
1906	0	1	0	0	3.8053590541623388
1907	0	0	1	0	4.138146127974612
1908	0	0	0	1	3.9379823751698533
1909	1	0	0	0	3.9801348958959624
1910	1	0	0	0	2.772999353880068
1911	1	0	0	0	3.1311776032783434
1912	1	0	0	0	3.2386259717582138
1913	0	1	0	0	3.34379362153544
1914	0	0	0	1	3.9189010878914785
1915	1	0	0	0	3.0265937178278146
1916	0	1	0	0	3.3959142223112257
1917	0	0	1	0	3.3458697325999105
1918	0	0	0	1	3.2918644105894006
1919	1	0	0	0	1.9716246703046512
1920	0	1	0	0	4.6665592124113875
1921	0	0	0	1	3.8450148311623313
1922	1	0	0	0	5.44316049714576
1923	1	0	0	0	3.4655030481407225
1924	0	1	0	0	3.7011299420411525
1925	0	0	1	0	3.9720091923282204
1926	0	0	0	1	3.1450376908991373
1927	1	0	0	0	3.066560410728854
1928	0	1	0	0	7.221743911038635
1929	0	0	0	1	4.064617218044585
1930	0	1	0	0	3.8676929135369376
1931	0	0	1	0	4.231022503369508
1932	0	0	1	0	2.4143725801055065
1933	0	0	1	0	2.3942427784999882
1934	0	0	1	0	2.0505937099151375
1935	0	0	0	1	5.149708499833138
1936	1	0	0	0	5.846170710598778
1937	1	0	0	0	4.464862571517519
1938	1	0	0	0	3.803313096575286
1939	1	0	0	0	3.088804989952516
1940	1	0	0	0	2.0026179552087098
1941	1	0	0	0	3.399070258765424
1942	1	0	0	0	4.117462210229939
1943	1	0	0	0	4.539700565710685
1944	0	1	0	0	4.2401842475509035
1945	0	0	1	0	3.86027236470111
1946	0	0	1	0	5.377585323184934
1947	0	0	1	0	2.786120002865862
1948	0	0	1	0	2.670033579213431
1949	0	0	1	0	3.971994733659229
1950	0	0	0	1	3.801255654197523
1951	0	1	0	0	2.921688311168421
1952	0	0	1	0	3.4545805274947945
1953	0	0	1	0	5.871089706168146
1954	0	0	1	0	2.7993506272718416
1955	0	0	1	0	3.2826890558083157
1956	0	0	1	0	2.353039357257232
1957	0	0	1	0	2.9955696402435334
1958	0	0	0	1	2.8828971666679815
1959	0	1	0	0	2.720920477043011
1960	0	0	0	1	2.148416120569422
1961	1	0	0	0	6.510420847803119
1962	0	1	0	0	3.8220889885742
1963	0	0	0	1	2.2308479258105796
1964	0	1	0	0	3.326391140993735
1965	0	0	1	0	3.565318309573001
1966	0	0	0	1	2.6731611978225027
1967	1	0	0	0	3.3568376838063587
1968	1	0	0	0	5.0844812561809665
1969	0	1	0	0	2.6328343124021436
1970	0	0	1	0	2.068377049114946
1971	0	0	1	0	3.1773562198227023
1972	0	0	0	1	3.9533244825449505
1973	1	0	0	0	2.458670243577176
1974	0	1	0	0	5.168053463579573
1975	0	0	0	1	2.5976048546185595
1976	0	1	0	0	4.35462444117491
1977	0	0	0	1	3.1141591054404225
1978	1	0	0	0	4.222015446887199
1979	1	0	0	0	3.352974236318719
1980	1	0	0	0	4.690722354984885
1981	1	0	0	0	4.036956341314425
1982	0	1	0	0	5.138511461184963
1983	0	0	0	1	4.7769071695573535
1984	1	0	0	0	3.4474794762270564
1985	1	0	0	0	3.2704727170872445
1986	1	0	0	0	1.2594063948084693
1987	1	0	0	0	4.348515757989336
1988	1	0	0	0	4.253558365284359
1989	1	0	0	0	5.279578811729028
1990	0	1	0	0	2.9681542185306866
1991	0	0	1	0	4.568211094208656
1992	0	0	1	0	3.820723091318381
1993	0	0	0	1	5.419960320211255
1994	1	0	0	0	6.016514615218321
1995	1	0	0	0	2.033106156341942
1996	0	1	0	0	3.289643017322842
1997	0	0	1	0	2.809821276799805
1998	0	0	1	0	2.848080435762929
1999	0	0	1	0	4.672215907028482
[truncated: 1,148 more rows]
