# Supplementary material for: Bioinformatic Assessment of Factors Affecting the Correlation between Protein Abundance and Elongation Efficiency in Prokaryotes
Source: Int J Mol Sci. 2022 Oct 9;23(19):11996. doi: 10.3390/ijms231911996 (PMC9570070; doi:10.3390/ijms231911996)
Supplement: Supplementary file 1 [file ijms-23-11996-s001.zip › EloE/output_folder/Acidithiobacillus_ferrooxidans_ATCC_23270_243159/acidithiobacillus ferrooxidans atcc 23270_ribpos.txt]

Positions of ribosomal genes acidithiobacillus ferrooxidans atcc 23270
171	235	398	431	552	565	586	635	637	737	747	749	782	864	872	885	984	990	1015	1043	1075	1094	1137	1249	1255	1261	1300	1425	1429	1571	1851	1870	1985	2025	2053	2161	2214	2219	2236	2372	2382	2396	2448	2466	2485	2646	2661	2776	2843	2969	3024	3052	3064	3100	
322	501	511	885	1004	1211	1223	1254	1388	1579	1649	1658	1678	1709	1850	1859	1905	1919	1944	1983	2008	2092	2132	2144	2252	2369	2420	2451	2494	2502	2623	2645	2656	2694	2711	2739	2817	2843	2853	2857	2866	2903	2907	2912	2916	2958	2974	2983	2992	3062	3069	3097	3100	3117	
43	218	510	653	737	809	1078	1133	1304	1562	1625	1639	1662	1754	1761	1871	1887	1895	1905	1914	2127	2135	2169	2255	2293	2321	2336	2351	2391	2424	2427	2451	2454	2459	2463	2511	2561	2595	2614	2675	2719	2738	2762	2804	2866	2879	2881	2892	3018	3055	3061	3076	3080	3093	
214	272	454	715	1010	1062	1068	1074	1209	1367	1373	1424	1461	1530	1531	1558	1596	1611	1684	1686	1752	1757	1818	1837	1927	1954	2242	2290	2304	2369	2473	2497	2527	2593	2646	2671	2677	2678	2683	2687	2904	2978	2982	3006	3018	3065	3075	3082	3087	3097	3117	3122	3140	3141	
279	608	644	732	801	877	1277	1309	1342	1355	1386	1499	1706	1743	1871	1923	1933	1964	2035	2100	2116	2215	2269	2330	2349	2428	2434	2493	2528	2553	2590	2593	2606	2635	2668	2682	2685	2722	2748	2839	2855	2905	2911	2912	2913	2947	2988	3007	3049	3071	3082	3101	3122	3147	
