# Supplementary material for: Bioinformatic Assessment of Factors Affecting the Correlation between Protein Abundance and Elongation Efficiency in Prokaryotes
Source: Int J Mol Sci. 2022 Oct 9;23(19):11996. doi: 10.3390/ijms231911996 (PMC9570070; doi:10.3390/ijms231911996)
Supplement: Supplementary file 1 [file ijms-23-11996-s001.zip › EloE/output_folder/Bacillus_anthracis_str._'Ames_Ancestor'_260799/bacillus anthracis str. sterne_all.txt]

Index = 1
#	Number	EEI	locus_tag	Name	Prot	Note
1	1682	1,0000e+00	BAS1707	-	dehydrogenase, putative	null
2	3895	1,0490e+00	BAS3936	-	hlyC domain protein	null
3	3835	1,0666e+00	BAS3876	-	hypothetical protein	null
4	1069	1,0720e+00	BAS1088	-	hypothetical protein	null
5	2992	1,0731e+00	BAS3026	-	hypothetical protein	null
6	4057	1,0766e+00	BAS4098	-	conserved hypothetical protein	null
7	650	1,0784e+00	BAS0664	-	hypothetical protein	null
8	1272	1,0950e+00	BAS1294	-	hypothetical protein	null
9	1855	1,0956e+00	BAS1882	-	hypothetical protein	null
10	153	1,0982e+00	BAS0159	-	hypothetical protein	null
11	700	1,1020e+00	BAS0715	-	membrane protein, putative	null
12	4671	1,1026e+00	BAS4718	-	hypothetical protein	null
13	4926	1,1121e+00	BAS4978	-	conserved domain protein	null
14	4919	1,1148e+00	BAS4970	-	conserved hypothetical protein	null
15	2772	1,1196e+00	BAS2805	-	conserved domain protein	null
16	2759	1,1360e+00	BAS2792	-	conserved hypothetical protein	null
17	1647	1,1393e+00	BAS1672	-	hypothetical protein	null
18	2798	1,1408e+00	BAS2831	-	hypothetical protein	null
19	4076	1,1410e+00	BAS4117	-	hypothetical protein	null
20	1921	1,1465e+00	BAS1949	-	hypothetical protein	null
21	5111	1,1470e+00	BAS5163	-	conserved hypothetical protein	null
22	1221	1,1518e+00	BAS1243	-	hypothetical protein	null
23	1161	1,1609e+00	BAS1182	-	conserved domain protein	null
24	4625	1,1654e+00	BAS4672	-	hypothetical protein	null
25	4507	1,1784e+00	BAS4551	-	transcriptional regulator, N-terminus	null
26	1731	1,1807e+00	BAS1758	-	conserved domain protein	null
27	4638	1,1983e+00	BAS4684	-	hypothetical protein	null
28	1019	1,2039e+00	BAS1038	-	hypothetical protein	null
29	3494	1,2039e+00	BAS3531	-	prophage LambdaBa01, C-5 cytosine-specific DNA	null
30	4797	1,2074e+00	BAS4845	-	transcriptional regulator, PadR family	null
31	1135	1,2082e+00	BAS1155	-	hypothetical protein	null
32	2395	1,2093e+00	BAS2426	-	hypothetical protein	null
33	2134	1,2094e+00	BAS2164	-	hypothetical protein	null
34	3415	1,2117e+00	BAS3450	-	conserved repeat domain protein	null
35	1471	1,2122e+00	BAS1493	-	conserved domain protein	null
36	4918	1,2146e+00	BAS4969	-	hypothetical protein	null
37	4077	1,2173e+00	BAS4119	-	hypothetical protein	null
38	1985	1,2178e+00	BAS2013	-	single-stranded DNA-binding protein	null
39	3625	1,2208e+00	BAS3665	-	ribosomal protein L7A family	null	rib
40	2894	1,2208e+00	BAS2927	-	spore germination protein	null
41	4561	1,2220e+00	BAS4606	-	transcriptional regulator, ArsR family	null
42	2788	1,2256e+00	BAS2821	-	hypothetical protein	null
43	2492	1,2262e+00	BAS2523	-	membrane protein, putative	null
44	2868	1,2266e+00	BAS2901	-	membrane protein, putative	null
45	4328	1,2269e+00	BAS4372	-	hypothetical protein	null
46	3116	1,2284e+00	BAS3150	-	phosphohydrolase (MutT/nudix family)	null
47	3387	1,2308e+00	BAS3422	-	hypothetical protein	null
48	3779	1,2319e+00	BAS3820	-	prophage LambdaBa02, membrane protein, putative	null
49	2972	1,2352e+00	BAS3006	-	hypothetical protein	null
50	1143	1,2359e+00	BAS1163	-	conserved hypothetical protein	null
51	2086	1,2380e+00	BAS2114	-	hypothetical protein	null
52	841	1,2411e+00	BAS0856	-	membrane protein, putative	null
53	1780	1,2479e+00	BAS1807	-	hypothetical protein	null
54	1094	1,2498e+00	BAS1113	-	conserved hypothetical protein	null
55	4098	1,2500e+00	BAS4140	-	comG operon protein 6, putative	null
56	3135	1,2508e+00	BAS3169	-	hypothetical protein	null
57	3453	1,2511e+00	BAS3489	-	hypothetical protein	null
58	2075	1,2513e+00	BAS2103	-	hypothetical protein	null
59	3838	1,2540e+00	BAS3879	-	hypothetical protein	null
60	2069	1,2540e+00	BAS2097	-	hypothetical protein	null
61	3759	1,2574e+00	BAS3800	-	conserved hypothetical protein	null
62	1854	1,2591e+00	BAS1881	-	hypothetical protein (phage-like fragment)	null
63	2262	1,2614e+00	BAS2292	-	conserved hypothetical protein	null
64	2672	1,2632e+00	BAS2705	-	membrane protein, putative	null
65	864	1,2635e+00	BAS0879	-	DnaD domain protein	null
66	4350	1,2636e+00	BAS4394	-	oligopeptide ABC transporter, ATP-binding	null
67	5009	1,2640e+00	BAS5061	-	S-adenosylmethionine decarboxylase proenzyme	null
68	3826	1,2647e+00	BAS3867	-	conserved hypothetical protein	null
69	1329	1,2656e+00	BAS1351	-	conserved domain protein	null
70	427	1,2664e+00	BAS0438	-	phage integrase, N-terminus	null
71	3485	1,2673e+00	BAS3522	-	prophage LambdaBa01, positive control factor	null
72	4630	1,2673e+00	BAS4677	-	ABC transporter, permease protein	null
73	3774	1,2682e+00	BAS3815	-	conserved hypothetical protein	null
74	860	1,2695e+00	BAS0875	-	hypothetical protein	null
75	1332	1,2697e+00	BAS1354	-	hypothetical protein	null
76	4206	1,2706e+00	BAS4250	-	phosphoglycerate mutase family, putative	null
77	856	1,2720e+00	BAS0871	-	lipoprotein, putative	null
78	5270	1,2733e+00	BAS5324	-	conserved hypothetical protein	null
79	1008	1,2744e+00	BAS1026	-	hypothetical protein	null
80	4814	1,2754e+00	BAS4862	-	hypothetical protein	null
81	4984	1,2772e+00	BAS5036	-	hypothetical protein	null
82	229	1,2774e+00	BAS0235	-	rhomboid family protein	null
83	54	1,2782e+00	BAS0058	-	membrane protein, putative	null
84	2598	1,2793e+00	BAS2630	-	hypothetical protein	null
85	3267	1,2811e+00	BAS3301	-	hypothetical protein	null
86	2644	1,2813e+00	BAS2677	-	hypothetical protein	null
87	3063	1,2826e+00	BAS3097	-	major facilitator family transporter	null
88	405	1,2826e+00	BAS0416	-	prophage LambdaBa04, DNA-binding protein	null
89	4576	1,2840e+00	BAS4621	-	molybdenum cofactor biosynthesis protein A,	null
90	2884	1,2847e+00	BAS2917	-	transcriptional regulator AnsR	null
91	1869	1,2861e+00	BAS1896	-	conserved hypothetical protein	null
92	187	1,2876e+00	BAS0193	-	lipoprotein, putative	null
93	1025	1,2882e+00	BAS1044	-	hypothetical protein	null
94	945	1,2884e+00	BAS0962	-	hypothetical protein	null
95	2406	1,2912e+00	BAS2437	-	hypothetical protein	null
96	3488	1,2913e+00	BAS3525	-	hypothetical protein	null
97	1395	1,2918e+00	BAS1417	-	conserved hypothetical protein	null
98	4032	1,2936e+00	BAS4073	-	conserved hypothetical protein	null
99	4579	1,2955e+00	BAS4624	-	hypothetical protein	null
100	2531	1,2956e+00	BAS2563	-	conserved hypothetical protein	null
101	4176	1,2963e+00	BAS4219	-	conserved hypothetical protein	null
102	3483	1,2996e+00	BAS3520	-	hypothetical protein	null
103	2154	1,3002e+00	BAS2184	-	conserved hypothetical protein	null
104	2969	1,3003e+00	BAS3004	-	lipoprotein, putative	null
105	4408	1,3004e+00	BAS4452	-	conserved hypothetical protein	null
106	2544	1,3005e+00	BAS2576	-	hypothetical protein	null
107	3231	1,3030e+00	BAS3265	-	conserved hypothetical protein	null
108	687	1,3031e+00	BAS0702	-	hypothetical protein	null
109	1036	1,3038e+00	BAS1055	-	hypothetical protein	null
110	4860	1,3056e+00	BAS4910	-	hypothetical protein	null
111	2495	1,3058e+00	BAS2526	-	hypothetical protein	null
112	4942	1,3086e+00	BAS4994	-	lipoprotein, putative	null
113	385	1,3088e+00	BAS0396	-	hypothetical protein	null
114	3070	1,3112e+00	BAS3104	-	conserved hypothetical protein	null
115	1009	1,3132e+00	BAS1027	-	conserved hypothetical protein	null
116	1426	1,3134e+00	BAS1448	-	conserved hypothetical protein	null
117	4845	1,3148e+00	BAS4895	-	DNA-binding protein	null
118	4513	1,3159e+00	BAS4557	-	hypothetical protein	null
119	1148	1,3164e+00	BAS1169	-	conserved hypothetical protein	null
120	1964	1,3172e+00	BAS1992	-	conserved domain protein	null
121	1389	1,3181e+00	BAS1411	-	membrane protein, putative	null
122	3208	1,3184e+00	BAS3242	-	conserved hypothetical protein	null
123	4629	1,3201e+00	BAS4676	-	ABC transporter, ATP-binding protein	null
124	4330	1,3204e+00	BAS4374	-	hypothetical protein	null
125	3606	1,3212e+00	BAS3646	-	conserved hypothetical protein	null
126	2082	1,3221e+00	BAS2110	-	transcriptional regulator, RpiR family	null
127	2543	1,3228e+00	BAS2575	-	hypothetical protein	null
128	921	1,3229e+00	BAS0938	-	hypothetical protein	null
129	2407	1,3266e+00	BAS2438	-	hypothetical protein	null
130	1358	1,3303e+00	BAS1380	-	spore maturation protein A	null
131	4932	1,3308e+00	BAS4984	-	prophage LambdaBa03, site-specific recombinase,	null
132	3576	1,3308e+00	BAS3614	-	bacteriocin ABC transporter, permease protein	null
133	2198	1,3316e+00	BAS2228	-	hypothetical protein	null
134	5121	1,3326e+00	BAS5173	-	membrane protein, putative	null
135	3153	1,3333e+00	BAS3187	-	hypothetical protein	null
136	3268	1,3339e+00	BAS3302	-	hypothetical protein	null
137	2919	1,3340e+00	BAS2953	-	conserved hypothetical protein	null
138	4307	1,3345e+00	BAS4351	-	DNA repair protein RadC	null
139	2869	1,3361e+00	BAS2902	-	conserved hypothetical protein	null
140	4474	1,3371e+00	BAS4518	-	hypothetical protein	null
141	1650	1,3373e+00	BAS1675	-	conserved hypothetical protein	null
142	203	1,3378e+00	BAS0209	-	hypothetical protein	null
143	1002	1,3401e+00	BAS1020	-	hypothetical protein	null
144	99	1,3401e+00	BAS0104	-	ribosomal protein L7A family	null	rib
145	2424	1,3406e+00	BAS2455	-	hypothetical protein	null
146	4163	1,3412e+00	BAS4206	-	conserved hypothetical protein	null
147	5090	1,3430e+00	BAS5142	-	NADH dehydrogenase I, L subunit	null
148	4080	1,3438e+00	BAS4122	-	membrane protein, putative	null
149	3027	1,3443e+00	BAS3061	-	Fic family protein	null
150	4777	1,3447e+00	BAS4825	-	acetyltransferase, GNAT family	null
151	1198	1,3456e+00	BAS1219	-	late competence protein comC	null
152	4461	1,3469e+00	BAS4504	-	conserved hypothetical protein	null
153	3983	1,3472e+00	BAS4024	-	biotin synthesis protein BioC, putative	null
154	3772	1,3473e+00	BAS3813	-	hypothetical protein	null
155	1963	1,3478e+00	BAS1991	-	membrane protein, putative	null
156	3303	1,3478e+00	BAS3337	-	mutT/nudix family protein	null
157	516	1,3486e+00	BAS0529	-	two-component response regulator,	null
158	807	1,3487e+00	BAS0822	-	conserved hypothetical protein	null
159	4339	1,3493e+00	BAS4383	-	thiJ/pfpI family protein	null
160	1435	1,3495e+00	BAS1457	-	conserved hypothetical protein	null
161	2263	1,3512e+00	BAS2293	-	conserved hypothetical protein	null
162	3046	1,3513e+00	BAS3080	-	conserved domain protein	null
163	4130	1,3517e+00	BAS4172	-	phosphate ABC transporter, permease protein	null
164	2127	1,3522e+00	BAS2157	-	conserved domain protein	null
165	1919	1,3536e+00	BAS1947	-	hypothetical protein	null
166	4784	1,3547e+00	BAS4832	-	hypothetical protein	null
167	862	1,3552e+00	BAS0877	-	transcriptional regulator, MerR family	null
168	2787	1,3554e+00	BAS2820	-	hypothetical protein	null
169	428	1,3555e+00	BAS0439	-	phage integrase, C-terminus	null
170	2784	1,3560e+00	BAS2817	-	conserved domain protein	null
171	5110	1,3565e+00	BAS5162	-	ATP synthase protein I	null
172	411	1,3567e+00	BAS0422	-	hypothetical protein	null
173	4081	1,3568e+00	BAS4123	-	conserved hypothetical protein	null
174	89	1,3574e+00	BAS0094	-	ribosomal protein L33	null	rib
175	2562	1,3575e+00	BAS2594	-	cpsH domain protein	null
176	3784	1,3596e+00	BAS3825	-	hypothetical protein	null
177	560	1,3632e+00	BAS0574	-	glyoxylase family protein	null
178	4605	1,3635e+00	BAS4652	-	hypothetical protein	null
179	1741	1,3639e+00	BAS1768	-	membrane protein, putative	null
180	4082	1,3639e+00	BAS4124	-	hypothetical protein	null
181	969	1,3648e+00	BAS0987	-	hypothetical protein	null
182	2671	1,3675e+00	BAS2704	-	hypothetical protein	null
183	4059	1,3685e+00	BAS4100	-	hypothetical protein	null
184	4275	1,3702e+00	BAS4319	-	integral membrane protein DUF6	null
185	144	1,3717e+00	BAS0149	-	kinb signaling pathway activation protein	null
186	1175	1,3724e+00	BAS1196	-	SinI protein	null
187	1597	1,3728e+00	BAS1622	-	conserved hypothetical protein	null
188	2124	1,3729e+00	BAS2154	-	PAP2 family protein	null
189	2835	1,3736e+00	BAS2868	-	lipoprotein, putative	null
190	3352	1,3737e+00	BAS3386	-	hypothetical protein	null
191	1468	1,3738e+00	BAS1490	-	acyltransferase family protein	null
192	1838	1,3741e+00	BAS1865	-	conserved hypothetical protein	null
193	4514	1,3745e+00	BAS4558	-	RNA polymerase sigma-70 factor, ECF subfamily	null
194	4419	1,3747e+00	BAS4463	-	hypothetical protein	null
195	4966	1,3751e+00	BAS5018	-	lipoprotein, putative	null
196	290	1,3761e+00	BAS0301	-	hypothetical protein	null
197	749	1,3766e+00	BAS0764	-	oligopeptide transport system permease	null
198	3297	1,3777e+00	BAS3331	-	conserved hypothetical protein	null
199	4100	1,3779e+00	BAS4142	-	comG operon protein 4	null
200	873	1,3779e+00	BAS0889	-	hypothetical protein	null
201	2950	1,3786e+00	BAS2984	-	hypothetical protein	null
202	3029	1,3791e+00	BAS3063	-	transcriptional regulator, TetR family	null
203	1373	1,3791e+00	BAS1395	-	CAAX amino terminal protease family protein	null
204	3502	1,3795e+00	BAS3539	-	hypothetical protein	null
205	3578	1,3798e+00	BAS3616	-	bacteriocin ABC transporter, ATP-binding	null
206	3688	1,3801e+00	BAS3728	-	membrane protein, putative	null
207	761	1,3804e+00	BAS0776	-	hypothetical protein	null
208	677	1,3805e+00	BAS0692	-	ABC transporter, ATP-binding protein	null
209	3518	1,3809e+00	BAS3555	-	stage V sporulation protein K	null
210	4920	1,3811e+00	BAS4971	-	hypothetical protein	null
211	1681	1,3811e+00	BAS1706	-	hypothetical protein	null
212	4097	1,3814e+00	BAS4139	-	hypothetical protein	null
213	1870	1,3817e+00	BAS1897	-	phosphoglycerate mutase family protein	null
214	4626	1,3820e+00	BAS4673	-	hypothetical protein	null
215	3491	1,3820e+00	BAS3528	-	conserved domain protein	null
216	5061	1,3824e+00	BAS5113	-	DNA-binding response regulator	null
217	3204	1,3825e+00	BAS3238	-	conserved hypothetical protein	null
218	3994	1,3830e+00	BAS4035	-	hypothetical protein	null
219	1081	1,3833e+00	BAS1100	-	hypothetical protein	null
220	2744	1,3836e+00	BAS2777	-	permease, putative	null
221	1016	1,3853e+00	BAS1035	-	RNA polymerase sigma-70 factor, ECF subfamily	null
222	4180	1,3854e+00	BAS4223	-	DNA internalization-related competence protein	null
223	4990	1,3864e+00	BAS5042	-	comF operon protein 1	null
224	2810	1,3864e+00	BAS2843	-	transcriptional regulator, AraC family	null
225	4469	1,3865e+00	BAS4512	-	conserved domain protein	null
226	3203	1,3875e+00	BAS3237	-	transcriptional regulator, DeoR family	null
227	2311	1,3883e+00	BAS2341	-	hypothetical protein	null
228	416	1,3888e+00	BAS0427	-	conserved hypothetical protein, phage-like	null
229	1064	1,3889e+00	BAS1083	-	hypothetical protein	null
230	4511	1,3892e+00	BAS4555	-	conserved hypothetical protein	null
231	5089	1,3905e+00	BAS5141	-	NADH dehydrogenase I, M subunit	null
232	4913	1,3915e+00	BAS4964	-	hypothetical protein	null
233	4013	1,3916e+00	BAS4054	-	hypothetical protein	null
234	1186	1,3919e+00	BAS1207	-	membrane protein, putative	null
235	1557	1,3926e+00	BAS1581	-	hypothetical protein	null
236	4585	1,3939e+00	BAS4631	-	spore germination protein GerHB	null
237	5001	1,3947e+00	BAS5053	-	conserved hypothetical protein	null
238	2394	1,3949e+00	BAS2425	-	acetyltransferase, GNAT family	null
239	1066	1,3954e+00	BAS1085	-	membrane protein, putative	null
240	885	1,3963e+00	BAS0901	-	CDP-diacylglycerol--serine	null
241	4768	1,3968e+00	BAS4816	-	hypothetical protein	null
242	811	1,3968e+00	BAS0826	-	methylpurine-DNA glycosylase family protein	null
243	408	1,3968e+00	BAS0419	-	prophage LambdaBa04, DNA-binding protein	null
244	236	1,3979e+00	BAS0242	-	conserved hypothetical protein	null
245	2902	1,3981e+00	BAS2935	-	transporter, putative	null
246	1078	1,3988e+00	BAS1097	-	conserved hypothetical protein	null
247	1026	1,4001e+00	BAS1045	-	peptidase, M48 family	null
248	2769	1,4002e+00	BAS2802	-	conserved hypothetical protein	null
249	2898	1,4003e+00	BAS2931	-	two-component sensor histidine kinase,	null
250	4650	1,4004e+00	BAS4697	-	lipoprotein, putative	null
251	939	1,4006e+00	BAS0956	-	DNA-binding protein	null
252	3642	1,4016e+00	BAS3682	-	site-specific recombinase, phage integrase	null
253	528	1,4016e+00	BAS0541	-	sensor histidine kinase	null
254	2299	1,4023e+00	BAS2329	-	PAP2 family protein	null
255	3279	1,4028e+00	BAS3313	-	conserved hypothetical protein	null
256	140	1,4029e+00	BAS0145	-	conserved hypothetical protein	null
257	155	1,4036e+00	BAS0161	-	conserved hypothetical protein	null
258	3420	1,4041e+00	BAS3456	-	conserved domain protein	null
259	3353	1,4043e+00	BAS3387	-	hypothetical protein	null
260	3479	1,4044e+00	BAS3516	-	hypothetical protein	null
261	840	1,4049e+00	BAS0855	-	conserved hypothetical protein	null
262	1715	1,4056e+00	BAS1742	-	peptidase, M23/M37 family	null
263	1506	1,4070e+00	BAS1530	-	membrane protein, putative	null
264	2446	1,4071e+00	BAS2477	-	hypothetical protein	null
265	1819	1,4072e+00	BAS1846	-	transporter protein	null
266	3199	1,4072e+00	BAS3233	-	CAAX amino terminal protease family protein	null
267	4078	1,4084e+00	BAS4120	-	hypothetical protein	null
268	3018	1,4086e+00	BAS3052	-	hypothetical protein	null
269	747	1,4086e+00	BAS0762	-	conserved hypothetical protein	null
270	4655	1,4089e+00	BAS4702	-	hypothetical protein	null
271	1240	1,4097e+00	BAS1262	-	conserved hypothetical protein	null
272	4292	1,4104e+00	BAS4336	-	Bacillus cereus group-specific protein; possible	null
273	4343	1,4105e+00	BAS4387	-	transporter, EamA family	null
274	4277	1,4110e+00	BAS4321	-	transcriptional regulator, ArsR family	null
275	1330	1,4111e+00	BAS1352	-	methlytransferase, UbiE/COQ5 family	null
276	3077	1,4119e+00	BAS3111	-	hypothetical protein	null
277	4616	1,4124e+00	BAS4663	-	hypothetical protein	null
278	4808	1,4125e+00	BAS4856	-	hypothetical protein	null
279	3009	1,4126e+00	BAS3043	-	hypothetical protein	null
280	3004	1,4129e+00	BAS3038	-	transcriptional regulator, LysR family	null
281	3028	1,4132e+00	BAS3062	-	transporter, putative	null
282	3191	1,4136e+00	BAS3225	-	hypothetical protein	null
283	874	1,4137e+00	BAS0890	-	hypothetical protein	null
284	3780	1,4147e+00	BAS3821	-	prophage LambdaBa02, deoxyuridine	null
285	2955	1,4149e+00	BAS2989	-	penicillin-binding protein, putative	null
286	2228	1,4150e+00	BAS2258	-	CAAX amino terminal protease family protein	null
287	3269	1,4152e+00	BAS3303	-	membrane protein, putative	null
288	1945	1,4153e+00	BAS1973	-	conserved hypothetical protein	null
289	4969	1,4155e+00	BAS5021	-	hypothetical protein	null
290	2954	1,4164e+00	BAS2988	-	amino acid permease family protein	null
291	5095	1,4165e+00	BAS5147	-	NADH dehydrogenase I, D subunit	null
292	1059	1,4165e+00	BAS1077	-	hypothetical protein	null
293	47	1,4167e+00	BAS0051	-	conserved hypothetical protein	null
294	4901	1,4171e+00	BAS4952	-	iron compound ABC transporter, permease protein	null
295	2892	1,4172e+00	BAS2925	-	spore germination protein BC, C-terminus	null
296	2962	1,4179e+00	BAS2996	-	conserved hypothetical protein	null
297	4486	1,4185e+00	BAS4530	-	conserved hypothetical protein	null
298	1089	1,4186e+00	BAS1108	-	hypothetical protein	null
299	2046	1,4187e+00	BAS2074	-	protein ecsB, N-terminal	null
300	2448	1,4190e+00	BAS2479	-	IS231-related, transposase, (pXO1-36)	null
301	2560	1,4191e+00	BAS2592	-	conserved hypothetical protein	null
302	699	1,4191e+00	BAS0714	-	conserved domain protein	null
303	2521	1,4199e+00	BAS2552	-	hypothetical protein	null
304	1961	1,4228e+00	BAS1989	-	molybdopterin converting factor, subunit 1	null
305	948	1,4236e+00	BAS0965	-	transcriptional regulator, PadR family	null
306	2379	1,4242e+00	BAS2410	-	hypothetical protein	null
307	2252	1,4243e+00	BAS2282	-	conserved domain protein	null
308	3311	1,4249e+00	BAS3345	-	inosine-uridine preferring nucleoside hydrolase	null
309	2849	1,4253e+00	BAS2882	-	conserved hypothetical protein TIGR00370	null
310	4699	1,4254e+00	BAS4746	-	N-acylamino acid racemase	null
311	554	1,4255e+00	BAS0568	-	membrane protein, putative	null
312	289	1,4257e+00	BAS0300	-	hypothetical protein	null
313	3731	1,4260e+00	BAS3771	-	2-dehydropantoate 2-reductase, putative	null
314	1734	1,4263e+00	BAS1761	-	membrane protein, putative	null
315	949	1,4267e+00	BAS0966	-	cell division protein, FtsW/RodA/SpoVE family	null
316	2514	1,4275e+00	BAS2545	-	RNA polymerase sigma factor SigX, putative	null
317	1995	1,4280e+00	BAS2023	-	hypothetical protein	null
318	1795	1,4281e+00	BAS1822	-	hypothetical protein	null
319	4915	1,4281e+00	BAS4966	-	hypothetical protein	null
320	1659	1,4287e+00	BAS1684	-	transporter, putative	null
321	888	1,4288e+00	BAS0904	-	membrane protein, putative	null
322	3256	1,4303e+00	BAS3290	-	hypothetical protein	null
323	3243	1,4306e+00	BAS3277	-	iron compound ABC transporter, permease protein	null
324	3099	1,4307e+00	BAS3133	-	conserved hypothetical protein	null
325	4971	1,4310e+00	BAS5023	-	DNA-binding protein	null
326	1790	1,4312e+00	BAS1817	-	sensor histidine kinase	null
327	2465	1,4318e+00	BAS2496	-	quaternary ammonium compound-resistance protein,	null
328	4649	1,4328e+00	BAS4696	-	hypothetical protein	null
329	4446	1,4337e+00	BAS4489	-	conserved hypothetical protein	null
330	3654	1,4338e+00	BAS3694	-	KH domain protein	null
331	801	1,4340e+00	BAS0816	-	conserved hypothetical protein	null
332	2622	1,4341e+00	BAS2654	-	hypothetical protein	null
333	2002	1,4348e+00	BAS2030	-	UDP-N-acetylmuramoylalanyl-D-glutamyl-2,	null
334	4789	1,4348e+00	BAS4838	-	hypothetical protein	null
335	5045	1,4357e+00	BAS5097	-	conserved domain protein	null
336	628	1,4359e+00	BAS0642	-	conserved hypothetical protein	null
337	631	1,4360e+00	BAS0645	-	conserved hypothetical protein	null
338	2579	1,4363e+00	BAS2611	-	conserved hypothetical protein	null
339	1382	1,4369e+00	BAS1404	-	N-acetylmuramoyl-L-alanine amidase, family 2	null
340	3122	1,4379e+00	BAS3156	-	membrane protein, putative	null
341	1756	1,4384e+00	BAS1783	-	membrane protein, putative	null
342	994	1,4384e+00	BAS1012	-	hypothetical protein	null
343	3196	1,4385e+00	BAS3230	-	conserved hypothetical protein	null
344	2166	1,4385e+00	BAS2196	-	hypothetical protein	null
345	2419	1,4385e+00	BAS2450	-	acetyltransferase, CYSE/LACA/LPXA/NODL family	null
346	16	1,4385e+00	BAS0019	-	isochorismatase family protein	null
347	5159	1,4396e+00	BAS5211	-	hypothetical protein	null
348	3547	1,4404e+00	BAS3585	-	Ada regulatory protein/6-O-methylguanine-DNA	null
349	3023	1,4407e+00	BAS3057	-	CAAX amino terminal protease family protein	null
350	3645	1,4410e+00	BAS3685	-	nucleotide-binding SMF protein	null
351	5123	1,4411e+00	BAS5175	-	conserved hypothetical protein	null
352	2777	1,4413e+00	BAS2810	-	hypothetical protein	null
353	4989	1,4420e+00	BAS5041	-	comF operon protein 3	null
354	1162	1,4422e+00	BAS1183	-	conserved domain protein	null
355	1725	1,4423e+00	BAS1752	-	homoserine/threonine efflux protein, putative	null
356	2137	1,4425e+00	BAS2167	-	hypothetical protein	null
357	3889	1,4425e+00	BAS3930	-	conserved hypothetical protein	null
358	3475	1,4433e+00	BAS3512	-	conserved hypothetical protein; possible	null
359	3249	1,4433e+00	BAS3283	-	conserved hypothetical protein	null
360	5027	1,4434e+00	BAS5079	-	conserved hypothetical protein	null
361	3010	1,4437e+00	BAS3044	-	membrane protein, putative	null
362	2761	1,4449e+00	BAS2794	-	CAAX amino terminal protease family protein	null
363	3758	1,4451e+00	BAS3799	-	conserved hypothetical protein	null
364	1829	1,4457e+00	BAS1856	-	ABC transporter, permease	null
365	2731	1,4461e+00	BAS2764	-	ribose ABC transporter, permease protein,	null
366	2893	1,4463e+00	BAS2926	-	spore germination protein BC, N-terminus	null
367	986	1,4465e+00	BAS1004	-	conserved hypothetical protein	null
368	5093	1,4466e+00	BAS5145	-	NADH dehydrogenase I, I subunit	null
369	4528	1,4468e+00	BAS4573	-	hypothetical protein	null
370	3093	1,4472e+00	BAS3127	-	DNA-binding protein	null
371	2934	1,4473e+00	BAS2968	-	hypothetical protein	null
372	1749	1,4476e+00	BAS1776	-	conserved hypothetical protein	null
373	1565	1,4478e+00	BAS1589	-	flagellar biosynthetic protein FliP, putative	null
374	2541	1,4479e+00	BAS2573	-	hypothetical protein	null
375	4003	1,4482e+00	BAS4044	-	lactamase B, metallo-beta-lactamase superfamily	null
376	1599	1,4482e+00	BAS1624	-	hypothetical protein	null
377	595	1,4486e+00	BAS0609	-	amino acid ABC transporter, permease protein	null
378	4019	1,4491e+00	BAS4060	-	hypothetical protein	null
379	4770	1,4491e+00	BAS4818	-	CAAX amino terminal protease family protein	null
380	1119	1,4493e+00	BAS1138	-	dTDP-4-dehydrorhamnose reductase	null
381	440	1,4495e+00	BAS0451	-	conserved hypothetical protein	null
382	4288	1,4498e+00	BAS4332	-	ABC transporter, permease protein	null
383	2946	1,4504e+00	BAS2980	-	transcriptional regulator, AsnC family	null
384	2450	1,4515e+00	BAS2481	-	permease, putative	null
385	803	1,4515e+00	BAS0818	-	conserved hypothetical protein	null
386	2092	1,4522e+00	BAS2121	-	hypothetical protein	null
387	2773	1,4528e+00	BAS2806	-	hypothetical protein	null
388	1380	1,4530e+00	BAS1402	-	hypothetical protein	null
389	1470	1,4531e+00	BAS1492	-	hypothetical protein	null
390	2980	1,4535e+00	BAS3014	-	conserved hypothetical protein	null
391	824	1,4536e+00	BAS0839	-	polysaccharide biosynthesis protein CsaA	null
392	1750	1,4548e+00	BAS1777	-	transporter, EamA family	null
393	4103	1,4560e+00	BAS4145	-	comG operon protein 1	null
394	928	1,4566e+00	BAS0945	-	transposase, IS605 family	null
395	3183	1,4567e+00	BAS3217	-	acetyltransferase, GNAT family	null
396	4761	1,4572e+00	BAS4809	-	conserved domain protein	null
397	3981	1,4574e+00	BAS4022	-	conserved domain protein	null
398	1438	1,4575e+00	BAS1460	-	conserved hypothetical protein	null
399	4771	1,4579e+00	BAS4819	-	nucleotidyltransferase domain protein	null
400	3080	1,4584e+00	BAS3114	-	hypothetical protein	null
401	3112	1,4593e+00	BAS3146	-	conserved domain protein	null
402	686	1,4595e+00	BAS0701	-	hypothetical protein	null
403	1679	1,4597e+00	BAS1704	-	conserved hypothetical protein	null
404	4386	1,4603e+00	BAS4430	-	conserved hypothetical protein	null
405	3351	1,4607e+00	BAS3385	-	glyoxalase domain protein	null
406	4734	1,4607e+00	BAS4782	-	conserved hypothetical protein	null
407	5049	1,4614e+00	BAS5101	-	transcription factor, ComK-like	null
408	4556	1,4617e+00	BAS4601	-	transcriptional regulator, DeoR family	null
409	1166	1,4619e+00	BAS1187	-	hypothetical protein	null
410	963	1,4625e+00	BAS0981	-	EcsC protein	null
411	748	1,4629e+00	BAS0763	-	oligopeptide transport system permease,	null
412	3561	1,4630e+00	BAS3599	-	conserved hypothetical protein	null
413	865	1,4632e+00	BAS0880	-	replicative DNA helicase, putative	null
414	579	1,4633e+00	BAS0593	-	hypothetical protein	null
415	950	1,4635e+00	BAS0968	-	transcriptional regulator, MarR family	null
416	2456	1,4638e+00	BAS2487	-	transcriptional regulator GntR family,	null
417	2199	1,4639e+00	BAS2229	-	hypothetical protein	null
418	3499	1,4641e+00	BAS3536	-	hypothetical protein	null
419	1450	1,4644e+00	BAS1472	-	acetyltransferase, GNAT family	null
420	1439	1,4645e+00	BAS1461	-	hypothetical protein	null
421	167	1,4651e+00	BAS0173	-	lipoprotein, putative	null
422	4318	1,4654e+00	BAS4362	-	hemX protein	null
423	3474	1,4656e+00	BAS3511	-	conserved hypothetical protein	null
424	4174	1,4665e+00	BAS4217	-	conserved hypothetical protein	null
425	2811	1,4667e+00	BAS2844	-	acetyltransferase, GNAT family	null
426	4489	1,4667e+00	BAS4533	-	hypothetical protein	null
427	1866	1,4673e+00	BAS1893	-	hypothetical protein	null
428	4997	1,4674e+00	BAS5049	-	UDP-glucose 6-dehydrogenase	null
429	2739	1,4674e+00	BAS2772	-	acetyltransferase, GNAT family	null
430	887	1,4678e+00	BAS0903	-	membrane protein, putative	null
431	5160	1,4681e+00	BAS5212	-	RNA polymerase sigma-70 factor, ECF subfamily	null
432	3264	1,4684e+00	BAS3298	-	hypothetical protein	null
433	2061	1,4686e+00	BAS2089	-	TatCD protein	null
434	1067	1,4693e+00	BAS1086	-	conserved hypothetical protein	null
435	2800	1,4694e+00	BAS2833	-	conserved hypothetical protein	null
436	4610	1,4697e+00	BAS4657	-	glycosyl transferase, group 1 family protein	null
437	479	1,4697e+00	BAS0490	-	yfhP protein	null
438	2670	1,4706e+00	BAS2703	-	CAAX amino terminal protease family protein	null
439	2952	1,4712e+00	BAS2986	-	conserved hypothetical protein	null
440	4809	1,4721e+00	BAS4857	-	thioredoxin, putative	null
441	2488	1,4724e+00	BAS2519	-	bacitracin resistance protein, N-terminal	null
442	3020	1,4727e+00	BAS3054	-	conserved hypothetical protein	null
443	1158	1,4728e+00	BAS1179	-	conserved hypothetical protein	null
444	4604	1,4730e+00	BAS4651	-	conserved hypothetical protein	null
445	1875	1,4737e+00	BAS1902	-	polysaccharide biosynthesis family protein	null
446	4441	1,4738e+00	BAS4484a	-	conserved hypothetical protein	null
447	4158	1,4740e+00	BAS4201	-	diacylglycerol kinase	null
448	1070	1,4741e+00	BAS1089	-	conserved hypothetical protein	null
449	3262	1,4741e+00	BAS3296	-	major facilitator family transporter	null
450	1475	1,4752e+00	BAS1497	-	glycosyl transferase, group 2 family protein	null
451	3082	1,4753e+00	BAS3116	-	membrane protein, putative	null
452	879	1,4753e+00	BAS0895	-	conserved hypothetical protein	null
453	1566	1,4757e+00	BAS1590	-	flagellar biosynthetic protein FliQ, putative	null
454	4680	1,4764e+00	BAS4727	-	ABC transporter permease, N-terminus	null
455	746	1,4765e+00	BAS0761	-	ABC transporter, permease protein, putative	null
456	2540	1,4768e+00	BAS2572	-	hypothetical protein	null
457	1560	1,4769e+00	BAS1584	-	conserved hypothetical protein (flagellar motor	null
458	2628	1,4769e+00	BAS2660	-	cell division protein DivIC	null
459	2420	1,4770e+00	BAS2451	-	conserved hypothetical protein	null
460	4495	1,4781e+00	BAS4539	-	conserved hypothetical protein	null
461	1655	1,4781e+00	BAS1680	-	membrane protein, putative	null
462	1892	1,4781e+00	BAS1920	-	hypothetical protein	null
463	4592	1,4788e+00	BAS4639	-	sodium/hydrogen exchanger family protein	null
464	2695	1,4794e+00	BAS2728	-	conserved hypothetical protein	null
465	2732	1,4799e+00	BAS2765	-	ribose ABC transporter, permease protein,	null
466	1621	1,4800e+00	BAS1646	-	conserved domain protein	null
467	537	1,4805e+00	BAS0550	-	transporter, EamA family	null
468	918	1,4808e+00	BAS0935	-	hypothetical protein	null
469	968	1,4808e+00	BAS0986	-	conserved hypothetical protein	null
470	412	1,4808e+00	BAS0423	-	hypothetical protein	null
471	2331	1,4810e+00	BAS2361	-	metallo-beta-lactamase/rhodanese-like domain	null
472	1773	1,4812e+00	BAS1800	-	carboxymuconolactone decarboxylase family	null
473	1617	1,4816e+00	BAS1642	-	Na+ driven multidrug antiporter, C-terminus	null
474	2912	1,4819e+00	BAS2945	-	onserved hypothetical protein; possible	null
475	210	1,4822e+00	BAS0216	-	hypothetical protein	null
476	257	1,4822e+00	BAS0265	-	hypothetical protein	null
477	4480	1,4823e+00	BAS4524	-	membrane protein, putative	null
478	2855	1,4826e+00	BAS2888	-	hypothetical protein	null
479	258	1,4827e+00	BAS0266	-	glycosyl transferase, group 1 family protein	null
480	1883	1,4828e+00	BAS1911	-	oxidoreductase, putative	null
481	3803	1,4829e+00	BAS3844	-	conserved hypothetical protein	null
482	4505	1,4837e+00	BAS4549	-	transporter, EamA family	null
483	367	1,4842e+00	BAS0378	-	membrane protein, putative	null
484	3554	1,4842e+00	BAS3592	-	hydrolase, alpha/beta fold family	null
485	3713	1,4844e+00	BAS3753	-	conserved hypothetical protein	null
486	2858	1,4845e+00	BAS2891	-	acetyltransferase, GNAT family	null
487	1865	1,4849e+00	BAS1892	-	methylated-DNA--protein-cysteine	null
488	3928	1,4854e+00	BAS3969	-	conserved hypothetical protein	null
489	4550	1,4857e+00	BAS4595	-	conserved hypothetical protein	null
490	2215	1,4860e+00	BAS2245	-	chloramphenicol acetyltransferase	null
491	1821	1,4861e+00	BAS1848	-	lysE/yggA family protein	null
492	3446	1,4863e+00	BAS3482	-	conserved hypothetical protein	null
493	2693	1,4863e+00	BAS2726	-	acetyltransferase, GNAT family	null
494	789	1,4869e+00	BAS0804	-	permease, putative	null
495	4054	1,4871e+00	BAS4095	-	stage III sporulation protein AC	null
496	3573	1,4874e+00	BAS3611	-	choloylglycine hydrolase family protein	null
497	4079	1,4876e+00	BAS4121	-	membrane protein, putative	null
498	886	1,4878e+00	BAS0902	-	ATP synthase protein I, putative	null
499	2812	1,4884e+00	BAS2845	-	hypothetical protein	null
500	4843	1,4885e+00	BAS4893	-	cytolysin immunity CylI domain protein	null
501	2953	1,4885e+00	BAS2987	-	transcriptional regulator fragment	null
502	3085	1,4885e+00	BAS3119	-	ABC transporter, permease protein	null
503	5087	1,4887e+00	BAS5139	-	conserved hypothetical protein	null
504	1633	1,4888e+00	BAS1658	-	RNA polymerase sigma-70 factor, ECF subfamily	null
505	2764	1,4895e+00	BAS2797	-	conserved hypothetical protein	null
506	223	1,4900e+00	BAS0229	-	major facilitator family transporter	null
507	2614	1,4901e+00	BAS2646	-	hypothetical protein	null
508	172	1,4903e+00	BAS0178	-	alcohol dehydrogenase, zinc-containing	null
509	4633	1,4911e+00	BAS4680	-	hydrolase, HAD superfamily, N-terminus	null
510	3403	1,4912e+00	BAS3438	-	transcriptional regulator, CarD family	null
511	1251	1,4917e+00	BAS1273	-	ABC transporter, permease protein, putative	null
512	3428	1,4917e+00	BAS3464	-	hypothetical protein	null
513	1489	1,4920e+00	BAS1513	-	conserved hypothetical protein	null
514	625	1,4922e+00	BAS0639	-	conserved hypothetical protein	null
515	1914	1,4924e+00	BAS1942	-	hypothetical protein	null
516	5075	1,4925e+00	BAS5127	-	glycosyl transferase, group 1 family protein	null
517	1010	1,4933e+00	BAS1028	-	conserved hypothetical protein	null
518	4569	1,4937e+00	BAS4614	-	hypothetical protein	null
519	4943	1,4938e+00	BAS4995	-	stage V sporulation protein AC	null
520	1837	1,4938e+00	BAS1864	-	conserved hypothetical protein	null
521	5055	1,4939e+00	BAS5107	-	DNA-binding protein	null
522	4416	1,4941e+00	BAS4460	-	CAAX amino terminal protease family protein	null
523	4565	1,4947e+00	BAS4610	-	conserved hypothetical protein	null
524	4312	1,4949e+00	BAS4356	-	conserved hypothetical protein	null
525	2899	1,4950e+00	BAS2932	-	glutaminase A	null
526	2961	1,4950e+00	BAS2995	-	hypothetical protein	null
527	1704	1,4955e+00	BAS1730	-	conserved hypothetical protein	null
528	1624	1,4956e+00	BAS1649	-	prolipoprotein diacylglyceryl transferase family	null
529	2589	1,4957e+00	BAS2621	-	conserved hypothetical protein	null
530	2630	1,4959e+00	BAS2662	-	conserved domain protein	null
531	4515	1,4969e+00	BAS4559	-	lipoprotein, putative	null
532	752	1,4973e+00	BAS0767	-	cotJB protein	null
533	3477	1,4973e+00	BAS3514	-	hypothetical protein	null
534	4063	1,4977e+00	BAS4104	-	conserved hypothetical protein	null
535	4824	1,4981e+00	BAS4873	-	transcriptional regulator, putative	null
536	3324	1,4983e+00	BAS3358	-	molybdopterin converting factor, subunit 1	null
537	861	1,4986e+00	BAS0876	-	hypothetical protein	null
538	1315	1,4990e+00	BAS1337	-	siroheme synthase, putative	null
539	3925	1,4992e+00	BAS3966	-	metallo-beta-lactamase family protein	null
540	1791	1,4994e+00	BAS1818	-	conserved domain protein	null
541	5180	1,5004e+00	BAS5233	-	ABC transporter permease, N-terminal	null
542	3068	1,5006e+00	BAS3102	-	membrane protein, putative	null
543	150	1,5012e+00	BAS0156	-	conserved hypothetical protein TIGR00159	null
544	1390	1,5019e+00	BAS1412	-	conserved hypothetical protein	null
545	3799	1,5020e+00	BAS3840	-	membrane protein, putative	null
546	5088	1,5026e+00	BAS5140	-	NADH dehydrogenase I, N subunit	null
547	1660	1,5029e+00	BAS1685	-	hypothetical protein	null
548	1295	1,5029e+00	BAS1317	-	histidinol dehydrogenase	null
549	878	1,5031e+00	BAS0894	-	conserved hypothetical protein	null
550	4223	1,5032e+00	BAS4266	-	conserved hypothetical protein	null
551	3240	1,5034e+00	BAS3274	-	acetyltransferase, GNAT family	null
552	4720	1,5038e+00	BAS4768	-	hypothetical protein	null
553	1146	1,5048e+00	BAS1167	-	membrane protein, putative	null
554	1115	1,5050e+00	BAS1134	-	streptomycin biosynthesis StrF domain protein	null
555	3985	1,5050e+00	BAS4026	-	8-amino-7-oxononanoate synthase	null
556	3996	1,5051e+00	BAS4037	-	acetylornithine aminotransferase	null
557	4674	1,5054e+00	BAS4721	-	ribosomal RNA adenine dimethylase domain	null
558	4351	1,5054e+00	BAS4395	-	hypothetical protein	null
559	1359	1,5056e+00	BAS1381	-	spore maturation protein	null
560	5286	1,5060e+00	BAS5340	-	ribonuclease P protein component	null
561	5214	1,5062e+00	BAS5267	-	GGDEF domain protein	null
562	3615	1,5062e+00	BAS3655	-	conserved hypothetical protein	null
563	1955	1,5072e+00	BAS1983	-	hypothetical protein	null
564	3557	1,5074e+00	BAS3595	-	conserved hypothetical protein	null
565	1124	1,5080e+00	BAS1143	-	hypothetical protein	null
566	3558	1,5084e+00	BAS3596	-	conserved hypothetical protein	null
567	4107	1,5084e+00	BAS4149	-	hypothetical protein	null
568	2991	1,5087e+00	BAS3025	-	permease, putative	null
569	1351	1,5090e+00	BAS1373	-	transposase, IS605 family	null
570	2380	1,5091e+00	BAS2411	-	hypothetical protein	null
571	5021	1,5096e+00	BAS5073	-	cytochrome d ubiquinol oxidase, subunit I	null
572	2524	1,5100e+00	BAS2556	-	conserved hypothetical protein	null
573	1551	1,5109e+00	BAS1575	-	hypothetical protein	null
574	4093	1,5109e+00	BAS4135	-	membrane protein, putative	null
575	1308	1,5111e+00	BAS1330	-	phosphoadenosine phosphosulfate reductase	null
576	5002	1,5115e+00	BAS5054	-	chromate ion transporter	null
577	5230	1,5117e+00	BAS5283	-	conserved hypothetical protein	null
578	3819	1,5118e+00	BAS3860	-	cell division protein,FtsW/RodA/SpoVE family	null
579	4102	1,5127e+00	BAS4144	-	comG operon protein 2	null
580	4406	1,5128e+00	BAS4450	-	conserved hypothetical protein	null
581	252	1,5128e+00	BAS0260	-	conserved domain protein	null
582	2518	1,5131e+00	BAS2549	-	transporter, EamA family	null
583	393	1,5134e+00	BAS0404	-	transporter, EamA family	null
584	2975	1,5135e+00	BAS3009	-	penicillin-binding protein, C-terminus	null
585	4448	1,5136e+00	BAS4491	-	fxsA cytoplasmic membrane protein, putative	null
586	2568	1,5140e+00	BAS2600	-	RNA polymerase sigma-70 factor, ECF subfamily	null
587	2454	1,5141e+00	BAS2485	-	hypothetical protein	null
588	2250	1,5143e+00	BAS2280	-	hypothetical protein	null
589	136	1,5146e+00	BAS0141	-	cobalt transport protein	null
590	1936	1,5148e+00	BAS1964	-	conserved hypothetical protein	null
591	2545	1,5151e+00	BAS2577	-	acetyltransferase, GNAT family	null
592	3534	1,5155e+00	BAS3572	-	Ser/Thr protein phosphatase family protein	null
593	1880	1,5159e+00	BAS1907	-	cardiolipin synthetase domain protein	null
594	1827	1,5161e+00	BAS1854	-	mutT/nudix family protein	null
595	4131	1,5163e+00	BAS4173	-	phosphate ABC transporter, permease protein	null
596	3184	1,5163e+00	BAS3218	-	oxidoreductase, short chain	null
597	3887	1,5164e+00	BAS3928	-	lipoprotein, putative	null
598	5098	1,5170e+00	BAS5150	-	NADH dehydrogenase I, A subunit	null
599	1594	1,5175e+00	BAS1619	-	phosphoglycerate mutase family protein	null
600	842	1,5181e+00	BAS0857	-	hypothetical protein	null
601	3094	1,5184e+00	BAS3128	-	membrane protein, putative	null
602	402	1,5184e+00	BAS0413	-	DNA-3-methyladenine glycosylase II, C-terminus	null
603	2040	1,5192e+00	BAS2068	-	conserved hypothetical protein	null
604	911	1,5194e+00	BAS0928	-	RNA polymerase sigma-B factor	null
605	1376	1,5199e+00	BAS1398	-	phosphoesterase, C-terminus	null
606	429	1,5199e+00	BAS0440	-	prophage LambdaBa04, Gp54	null
607	1953	1,5201e+00	BAS1981	-	transcriptional regulator, GntR family	null
608	3372	1,5202e+00	BAS3407	-	ABC transporter, ATP-binding/permease protein	null
609	3298	1,5206e+00	BAS3332	-	exonuclease family protein	null
610	1973	1,5214e+00	BAS2001	-	hypothetical protein	null
611	2861	1,5216e+00	BAS2894	-	aminoglycoside phosphotransferase family	null
612	4866	1,5217e+00	BAS4916	-	hypothetical protein	null
613	4055	1,5218e+00	BAS4096	-	stage III sporulation protein AB	null
614	2863	1,5221e+00	BAS2896	-	conserved hypothetical protein	null
615	4417	1,5222e+00	BAS4461	-	CAAX amino terminal protease family protein	null
616	1114	1,5222e+00	BAS1133	-	hypothetical protein	null
617	3107	1,5223e+00	BAS3141	-	hypothetical protein	null
618	1354	1,5227e+00	BAS1376	-	hypothetical protein	null
619	4790	1,5237e+00	BAS4837	-	phosphoglycerate mutase family protein,	null
620	2275	1,5237e+00	BAS2305	-	ABC transporter, permease protein, putative	null
621	3097	1,5241e+00	BAS3131	-	membrane protein, putaive	null
622	3617	1,5242e+00	BAS3657	-	polysaccharide deacetylase, putative	null
623	3206	1,5248e+00	BAS3240	-	ABC transporter, ATP-binding protein	null
624	3180	1,5249e+00	BAS3214	-	aminoglycoside phophotransferase-related	null
625	4893	1,5251e+00	BAS4943	-	hypothetical protein	null
626	3139	1,5252e+00	BAS3173	-	transcriptional regulator, putative	null
627	1683	1,5258e+00	BAS1708	-	hypothetical protein	null
628	4732	1,5260e+00	BAS4780	-	sporulation inhibitor KapD	null
629	1587	1,5267e+00	BAS1612	-	ABC transporter, permease protein, putative	null
630	1374	1,5268e+00	BAS1396	-	lysM domain protein	null
631	1801	1,5269e+00	BAS1828	-	conserved hypothetical protein	null
632	2745	1,5270e+00	BAS2778	-	transcriptional regulator, ArsR family	null
633	2592	1,5270e+00	BAS2624	-	CAAX amino terminal protease family protein	null
634	2142	1,5272e+00	BAS2172	-	conserved domain protein	null
635	1507	1,5272e+00	BAS1531	-	membrane protein, putative	null
636	254	1,5273e+00	BAS0262	-	hypothetical protein	null
637	4844	1,5276e+00	BAS4894	-	hypothetical protein	null
638	870	1,5279e+00	BAS0886	-	membrane protein, putative	null
639	3973	1,5282e+00	BAS4014	-	acetyltransferase, GNAT family	null
640	2327	1,5284e+00	BAS2357	-	sensory box/GGDEF family protein	null
641	1473	1,5286e+00	BAS1495	-	polysaccharide biosynthesis protein, putative	null
642	356	1,5287e+00	BAS0367	-	ABC transporter, permease protein, putative	null
643	4639	1,5288e+00	BAS4686	-	conserved hypothetical protein	null
644	3210	1,5294e+00	BAS3244	-	hypothetical protein	null
645	1966	1,5295e+00	BAS1994	-	cbiX domain protein	null
646	214	1,5302e+00	BAS0220	-	oligopeptide ABC transporter, permease protein	null
647	4221	1,5303e+00	BAS4264	-	iron compound ABC transporter, permease protein	null
648	2585	1,5311e+00	BAS2617	-	hypothetical protein	null
649	1546	1,5323e+00	BAS1570	-	hypothetical protein	null
650	3609	1,5335e+00	BAS3649	-	hypothetical protein	null
651	1476	1,5336e+00	BAS1498	-	glycosyl transferases group 1	null
652	4944	1,5341e+00	BAS4996	-	stage V sporulation protein AD	null
653	4034	1,5341e+00	BAS4075	-	conserved hypothetical protein	null
654	3132	1,5344e+00	BAS3166	-	membrane protein, putative	null
655	920	1,5344e+00	BAS0937	-	hypothetical protein	null
656	847	1,5350e+00	BAS0862	-	ABC transporter	null
657	2978	1,5351e+00	BAS3012	-	DNA-binding protein	null
658	3384	1,5352e+00	BAS3419	-	AMP-binding protein	null
659	3899	1,5354e+00	BAS3940	-	transcriptional regulator, PadR family	null
660	3811	1,5355e+00	BAS3852	-	membrane protein, putative	null
661	4568	1,5357e+00	BAS4613	-	glucose uptake protein	null
662	4379	1,5358e+00	BAS4423	-	conserved hypothetical protein, collagen triple	null
663	1826	1,5361e+00	BAS1853	-	hypothetical protein	null
664	705	1,5363e+00	BAS0720	-	conserved hypothetical protein	null
665	3001	1,5367e+00	BAS3035	-	conserved hypothetical protein	null
666	1102	1,5368e+00	BAS1121	-	pseudouridine synthetase	null
667	4084	1,5368e+00	BAS4126	-	transcriptional regulator, GntR family	null
668	691	1,5369e+00	BAS0706	-	sensor histidine kinase KdpD	null
669	2957	1,5369e+00	BAS2991	-	conserved hypothetical protein	null
670	4817	1,5369e+00	BAS4865	-	lipoprotein, putative	null
671	538	1,5370e+00	BAS0551	-	transcriptional regulator, GntR family	null
672	3489	1,5372e+00	BAS3526	-	hypothetical protein	null
673	2977	1,5374e+00	BAS3011	-	hypothetical protein	null
674	3437	1,5375e+00	BAS3473	-	phosphonate ABC transporter, permease protein	null
675	2244	1,5378e+00	BAS2274	-	conserved hypothetical protein	null
676	2291	1,5383e+00	BAS2321	-	lipase/acylhydrolase, putative	null
677	4023	1,5385e+00	BAS4064	-	cell division protein, FtsW/RodA/SpoVE family	null
678	3737	1,5385e+00	BAS3777	-	hypothetical protein	null
679	3551	1,5385e+00	BAS3589	-	membrane protein, putative	null
680	4485	1,5385e+00	BAS4529	-	conserved hypothetical protein	null
681	4134	1,5389e+00	BAS4176	-	membrane protein, putative	null
682	3767	1,5391e+00	BAS3808	-	prophage LambdaBa02, HNH endonuclease family	null
683	1491	1,5391e+00	BAS1515	-	hypothetical protein	null
684	1233	1,5394e+00	BAS1255	-	conserved hypothetical protein	null
685	2229	1,5398e+00	BAS2259	-	conserved hypothetical protein	null
686	2253	1,5400e+00	BAS2283	-	hypothetical protein	null
687	4794	1,5401e+00	BAS4842	-	conserved hypothetical protein	null
688	1664	1,5403e+00	BAS1689	-	metabolite transport protein, N-terminus	null
689	4965	1,5405e+00	BAS5017	-	transposase, IS605 family	null
690	1915	1,5409e+00	BAS1943	-	acetyltransferase, GNAT family	null
691	1105	1,5410e+00	BAS1124	-	Ser/Thr protein phosphatase family protein	null
692	4897	1,5411e+00	BAS4947	-	conserved hypothetical protein	null
693	4578	1,5412e+00	BAS4623	-	collagen triple helix repeat domain protein	null
694	3327	1,5417e+00	BAS3361	-	molybdopterin biosynthesis protein MoeB,	null
695	5059	1,5417e+00	BAS5111	-	conserved hypothetical protein	null
696	2819	1,5417e+00	BAS2852	-	sensor histidine kinase, putative	null
697	908	1,5419e+00	BAS0925	-	hypothetical protein	null
698	839	1,5420e+00	BAS0854	-	ornithine cyclodeaminase/mu-crystallin family	null
699	5208	1,5423e+00	BAS5261	-	cyclic nucleotide-binding domain protein	null
700	2458	1,5424e+00	BAS2489	-	transporter, EamA family	null
701	3577	1,5425e+00	BAS3615	-	bacteriocin ABC transporter, permease protein	null
702	2236	1,5427e+00	BAS2266	-	hypothetical protein	null
703	1968	1,5428e+00	BAS1996	-	nitrite reductase	null
704	4504	1,5440e+00	BAS4548	-	transcriptional regulator, LysR family	null
705	5231	1,5443e+00	BAS5284	-	membrane protein, putative	null
706	1746	1,5445e+00	BAS1773	-	glyoxalase family protein	null
707	2330	1,5452e+00	BAS2360	-	conserved hypothetical protein	null
708	2447	1,5453e+00	BAS2478	-	alkaline D-peptidase	null
709	3052	1,5456e+00	BAS3086	-	transcriptional regulator, AraC family	null
710	4127	1,5458e+00	BAS4169	-	nucleotidyl transferase family protein	null
711	4476	1,5460e+00	BAS4520	-	hypothetical protein	null
712	3690	1,5461e+00	BAS3730	-	membrane protein, putative	null
713	662	1,5467e+00	BAS0676	-	spore germination protein GerLB	null
714	2347	1,5469e+00	BAS2378	-	acetyltransferase, GNAT family	null
715	4183	1,5470e+00	BAS4225	-	pyrroline-5-carboxylate reductase, putative	null
716	4132	1,5471e+00	BAS4174	-	phosphate ABC transporter, phosphate-binding	null
717	4056	1,5473e+00	BAS4097	-	stage III sporulation protein AA	null
718	3563	1,5474e+00	BAS3601	-	hydrolase, alpha/beta fold family	null
719	970	1,5478e+00	BAS0988	-	conserved hypothetical protein	null
720	2895	1,5478e+00	BAS2928	-	spore germination protein GerAA	null
721	1202	1,5484e+00	BAS1224	-	potassium uptake protein, TrkH family	null
722	3078	1,5484e+00	BAS3112	-	NAD(P)H dehydrogenase, quinone family	null
723	1850	1,5489e+00	BAS1877	-	acetyltransferase, GNAT family	null
724	2084	1,5490e+00	BAS2112	-	membrane protein, putative	null
725	2414	1,5490e+00	BAS2445	-	hypothetical protein	null
726	3886	1,5495e+00	BAS3927	-	conserved hypothetical protein	null
727	587	1,5496e+00	BAS0601	-	spore germination protein GerKB	null
728	2480	1,5503e+00	BAS2511	-	conserved hypothetical protein	null
729	4295	1,5508e+00	BAS4339	-	sporulation initiation phosphotransferase,	null
730	2209	1,5509e+00	BAS2239	-	hypothetical protein	null
731	924	1,5511e+00	BAS0940	-	hypothetical protein	null
732	498	1,5513e+00	BAS0511	-	mutT/nudix family protein	null
733	680	1,5515e+00	BAS0695	-	regulatory protein TenI	null
734	2641	1,5516e+00	BAS2674	-	hypothetical protein	null
735	2933	1,5518e+00	BAS2967	-	thiJ/pfpI family protein	null
736	3041	1,5520e+00	BAS3075	-	hypothetical protein	null
737	4903	1,5525e+00	BAS4954	-	DNA-binding response regulator	null
738	3322	1,5526e+00	BAS3356	-	conserved domain protein	null
739	2951	1,5528e+00	BAS2985	-	conserved domain protein	null
740	2239	1,5531e+00	BAS2269	-	conserved domain protein	null
741	1137	1,5531e+00	BAS1157	-	para-aminobenzoate synthase glutamine	null
742	3083	1,5532e+00	BAS3117	-	membrane protein, putative	null
743	1958	1,5534e+00	BAS1986	-	molybdopterin biosynthesis protein MoeB,	null
744	2462	1,5535e+00	BAS2493	-	hypothetical protein	null
745	58	1,5535e+00	BAS0062	-	conserved hypothetical protein	null
746	3486	1,5536e+00	BAS3523	-	hypothetical protein	null
747	3586	1,5538e+00	BAS3624	-	renal dipeptidase family protein	null
748	145	1,5546e+00	BAS0150	-	polysaccharide deacetylase, putative	null
749	3244	1,5551e+00	BAS3278	-	membrane protein, putative	null
750	2601	1,5553e+00	BAS2633	-	conserved hypothetical protein	null
751	1293	1,5556e+00	BAS1315	-	histidyl-tRNA synthetase, putative	null
752	2575	1,5559e+00	BAS2607	-	conserved hypothetical protein	null
753	2840	1,5560e+00	BAS2873	-	hypothetical protein	null
754	729	1,5561e+00	BAS0744	-	membrane protein, putative	null
755	2985	1,5563e+00	BAS3019	-	conserved hypothetical protein	null
756	695	1,5566e+00	BAS0710	-	hypothetical protein	null
757	4924	1,5572e+00	BAS4975	-	hypothetical protein	null
758	4928	1,5573e+00	BAS4980	-	prophage LambdaBa03, prohead protease, putative	null
759	3383	1,5575e+00	BAS3418	-	acetyl-CoA acetyltransferase	null
760	394	1,5579e+00	BAS0405	-	general stress protein 26	null
761	5022	1,5583e+00	BAS5074	-	cytochrome d ubiquinol oxidase, subunit II,	null
762	3141	1,5589e+00	BAS3175	-	pentapeptide repeats domain protein	null
763	1372	1,5591e+00	BAS1394	-	ATP-dependent DNA helicase RecQ	null
764	2767	1,5591e+00	BAS2800	-	conserved hypothetical protein	null
765	5036	1,5597e+00	BAS5088	-	N-acetylglucosaminyltransferase, C-terminus	null
766	3167	1,5597e+00	BAS3201	-	hypothetical protein	null
767	88	1,5598e+00	BAS0093	-	RNA polymerase sigma-30 factor	null
768	1994	1,5600e+00	BAS2022	-	conserved hypothetical protein	null
769	3197	1,5601e+00	BAS3231	-	conserved hypothetical protein	null
770	2381	1,5607e+00	BAS2412	-	alcohol dehydrogenase, zinc-containing	null
771	4900	1,5608e+00	BAS4951	-	iron compound ABC transporter, permease protein	null
772	903	1,5611e+00	BAS0920	-	hypothetical protein	null
773	1320	1,5611e+00	BAS1342	-	conserved hypothetical protein	null
774	5275	1,5615e+00	BAS5329	-	conserved hypothetical protein	null
775	670	1,5621e+00	BAS0684	-	conserved hypothetical protein	null
776	1441	1,5623e+00	BAS1463	-	conserved hypothetical protein	null
777	4182	1,5624e+00	BAS4226	-	comE operon protein 1	null
778	1152	1,5632e+00	BAS1173	-	conserved hypothetical protein	null
779	3205	1,5635e+00	BAS3239	-	ABC transporter, efflux permease protein	null
780	200	1,5637e+00	BAS0206	-	transporter, EamA family	null
781	1117	1,5639e+00	BAS1136	-	dTDP-4-dehydrorhamnose 3,5-epimerase	null
782	5120	1,5641e+00	BAS5172	-	hypothetical protein	null
783	1541	1,5649e+00	BAS1565	-	conserved domain protein	null
784	37	1,5650e+00	BAS0041	-	yabG protein	null
785	3039	1,5655e+00	BAS3073	-	transcriptional regulator, AsnC family	null
786	869	1,5664e+00	BAS0885	-	conserved hypothetical protein	null
787	3221	1,5667e+00	BAS3255	-	cyclic nucleotide-binding domain protein	null
788	2364	1,5668e+00	BAS2395	-	conserved hypothetical protein	null
789	2293	1,5670e+00	BAS2323	-	RNA polymerase sigma-70 factor, ECF subfamily	null
790	1588	1,5670e+00	BAS1613	-	metallo-beta-lactamase family protein	null
791	2100	1,5677e+00	BAS2129	-	conserved domain protein	null
792	4112	1,5679e+00	BAS4154	-	hypothetical protein	null
793	3948	1,5681e+00	BAS3989	-	membrane protein, putative	null
794	437	1,5682e+00	BAS0448	-	prophage LambdaBa04, DNA packaging protein,	null
795	3317	1,5686e+00	BAS3351	-	squalene-hopene cyclase	null
796	4472	1,5686e+00	BAS4515	-	acetyltransferase, GNAT family	null
797	3896	1,5694e+00	BAS3937	-	membrane protein, putative	null
798	195	1,5696e+00	BAS0201	-	molybdenum ABC transporter, permease protein	null
799	1653	1,5697e+00	BAS1678	-	conserved hypothetical protein	null
800	3328	1,5698e+00	BAS3362	-	formate transporter, putative	null
801	1891	1,5701e+00	BAS1919	-	hypothetical protein	null
802	4552	1,5704e+00	BAS4597	-	pullulanase, putative	null
803	3030	1,5706e+00	BAS3064	-	choloylglycine hydrolase	null
804	2200	1,5707e+00	BAS2230	-	hypothetical protein	null
805	1242	1,5707e+00	BAS1264	-	conserved hypothetical protein	null
806	1609	1,5714e+00	BAS1634	-	conserved hypothetical protein	null
807	3296	1,5718e+00	BAS3330	-	hypothetical protein	null
808	639	1,5718e+00	BAS0653	-	conserved hypothetical protein	null
809	2506	1,5721e+00	BAS2537	-	carboxylesterase	null
810	2443	1,5721e+00	BAS2474	-	conserved hypothetical protein	null
811	983	1,5723e+00	BAS1001	-	protoporphyrinogen oxidase	null
812	3320	1,5725e+00	BAS3354	-	membrane protein, putative	null
813	1153	1,5726e+00	BAS1174	-	conserved domain protein	null
814	1126	1,5730e+00	BAS1145	-	spore coat protein Z	null
815	2806	1,5732e+00	BAS2839	-	ABC transporter, permease protein	null
816	1049	1,5735e+00	BAS1068	-	spore germination protein GerPA	null
817	1259	1,5736e+00	BAS1281	-	conserved domain protein	null
818	5011	1,5739e+00	BAS5063	-	PTS system, cellobiose-specific IIC component	null
819	2721	1,5740e+00	BAS2754	-	hypothetical protein	null
820	255	1,5742e+00	BAS0263	-	UDP-glucose 4-epimerase, C-terminus	null
821	1477	1,5746e+00	BAS1499	-	hypothetical protein	null
822	2633	1,5746e+00	BAS2665	-	hypothetical protein	null
823	2044	1,5747e+00	BAS2072	-	acetyltransferase, GNAT family	null
824	2349	1,5751e+00	BAS2380	-	conserved hypothetical protein	null
825	175	1,5752e+00	BAS0181	-	conserved hypothetical protein	null
826	370	1,5754e+00	BAS0381	-	conserved hypothetical protein	null
827	5233	1,5755e+00	BAS5286	-	gtrA family protein	null
828	3436	1,5756e+00	BAS3472	-	phosphonate ABC transporter, permease protein	null
829	4014	1,5762e+00	BAS4055	-	conserved hypothetical protein	null
830	4798	1,5764e+00	BAS4846	-	conserved hypothetical protein	null
831	2681	1,5770e+00	BAS2714	-	sulfonate ABC transporter, ATP-binding protein,	null
832	978	1,5773e+00	BAS0996	-	membrane protein, putative	null
833	4602	1,5773e+00	BAS4649	-	membrane protein, putative	null
834	723	1,5779e+00	BAS0738	-	rhodanese domain protein	null
835	1132	1,5782e+00	BAS1151	-	lipoprotein, putative	null
836	791	1,5783e+00	BAS0806	-	glutamate racemase	null
837	3120	1,5783e+00	BAS3154	-	membrane protein, putative	null
838	3008	1,5787e+00	BAS3042	-	hypothetical protein	null
839	2285	1,5788e+00	BAS2315	-	hypothetical protein	null
840	589	1,5789e+00	BAS0603	-	CAAX amino terminal protease family protein	null
841	2755	1,5789e+00	BAS2788	-	fatty acid desaturase	null
842	599	1,5791e+00	BAS0613	-	RNA polymerase sigma-70 factor, ECF subfamily	null
843	3574	1,5792e+00	BAS3612	-	lantibiotic biosynthesis sensor histidine	null
844	134	1,5793e+00	BAS0139	-	ABC transporter, ATP-binding protein	null
845	1413	1,5793e+00	BAS1435	-	membrane protein, putative	null
846	1306	1,5797e+00	BAS1328	-	hypothetical protein	null
847	1043	1,5798e+00	BAS1062	-	conserved domain protein	null
848	3212	1,5799e+00	BAS3246	-	lysozyme, putative	null
849	890	1,5800e+00	BAS0906	-	conserved hypothetical protein	null
850	1868	1,5800e+00	BAS1895	-	fosfomycin resistance protein	null
851	2886	1,5800e+00	BAS2919	-	amino acid permease family protein	null
852	4940	1,5803e+00	BAS4992	-	RNA polymerase sigma-54 factor	null
853	5028	1,5804e+00	BAS5080	-	conserved hypothetical protein	null
854	3516	1,5805e+00	BAS3553	-	GTP-binding protein	null
855	3379	1,5806e+00	BAS3414	-	conserved domain protein	null
856	491	1,5807e+00	BAS0502	-	ABC transporter, permease	null
857	3025	1,5808e+00	BAS3059	-	MATE efflux family protein	null
858	4974	1,5808e+00	BAS5026	-	transcriptional regulator, MerR family	null
859	1050	1,5811e+00	BAS1069	-	fumarylacetoacetate hydrolase family protein	null
860	4891	1,5814e+00	BAS4941	-	crcB protein	null
861	2642	1,5817e+00	BAS2675	-	glycosyl transferase, WecB/TagA/CpsF family	null
862	2832	1,5818e+00	BAS2865	-	conserved hypothetical protein	null
863	1417	1,5818e+00	BAS1439	-	uracil-DNA glycosylase family protein	null
864	3217	1,5818e+00	BAS3251	-	penicillin-binding protein, putative	null
865	4967	1,5819e+00	BAS5019	-	conserved hypothetical protein	null
866	5229	1,5820e+00	BAS5282	-	hypothetical protein	null
867	2966	1,5830e+00	BAS3000	-	sensor histidine kinase	null
868	2077	1,5831e+00	BAS2105	-	mutT/nudix family protein	null
869	5050	1,5835e+00	BAS5102	-	sigma factor, putative	null
870	1711	1,5838e+00	BAS1738	-	acetyltransferase, GNAT family	null
871	2254	1,5838e+00	BAS2284	-	conserved hypothetical protein	null
872	2248	1,5838e+00	BAS2278	-	transporter, LysE family	null
873	4384	1,5844e+00	BAS4428	-	conserved hypothetical protein	null
874	3088	1,5849e+00	BAS3122	-	s-adenosylmethionine:2-demethylmenaquinone	null
875	3834	1,5850e+00	BAS3875	-	protein-glutamine gamma-glutamyltransferase	null
876	2288	1,5857e+00	BAS2318	-	hypothetical protein	null
877	475	1,5858e+00	BAS0486	-	cell division inhibitor-like protein	null
878	3381	1,5862e+00	BAS3416	-	mutT/nudix family protein	null
879	1371	1,5863e+00	BAS1393	-	conserved hypothetical protein	null
880	3019	1,5866e+00	BAS3053	-	impB/mucB/samB family protein	null
881	5199	1,5867e+00	BAS5252	-	ABC transporter, ATP-binding protein	null
882	3683	1,5868e+00	BAS3723	-	conserved hypothetical protein	null
883	1912	1,5872e+00	BAS1940	-	serine/threonine protein phosphatase,	null
884	50	1,5873e+00	BAS0054	-	stage V sporulation protein B, putative	null
885	446	1,5875e+00	BAS0457	-	phage minor structural protein	null
886	3125	1,5877e+00	BAS3159	-	tryptophanyl-tRNA synthetase, putative	null
887	3277	1,5881e+00	BAS3311	-	protease synthase and sporulation negative	null
888	4709	1,5881e+00	BAS4756	-	lipase family protein	null
889	4437	1,5882e+00	BAS4481	-	formamidopyrimidine-DNA glycosylase	null
890	4276	1,5883e+00	BAS4320	-	integral membrane protein DUF6	null
891	936	1,5885e+00	BAS0953	-	hydrolase, alpha/beta fold family	null
892	3162	1,5885e+00	BAS3196	-	conserved hypothetical protein	null
893	3933	1,5885e+00	BAS3974	-	HAD-superfamily hydrolase, subfamily IIB	null
894	1051	1,5890e+00	BAS1070	-	hypothetical protein	null
895	4763	1,5891e+00	BAS4811	-	membrane protein, putative	null
896	5143	1,5891e+00	BAS5195	-	cardiolipin synthetase domain protein	null
897	3021	1,5891e+00	BAS3055	-	hypothetical protein	null
898	977	1,5893e+00	BAS0995	-	conserved hypothetical protein	null
899	3245	1,5894e+00	BAS3279	-	phenazine biosynthesis protein, PhzF family	null
900	3230	1,5897e+00	BAS3264	-	conserved hypothetical protein	null
901	4304	1,5900e+00	BAS4348	-	rod shape-determining protein MreD	null
902	2871	1,5900e+00	BAS2904	-	conserved hypothetical protein	null
903	2896	1,5903e+00	BAS2929	-	response regulator	null
904	4735	1,5907e+00	BAS4783	-	conserved hypothetical protein	null
905	2717	1,5907e+00	BAS2750	-	conserved domain protein	null
906	4852	1,5908e+00	BAS4902	-	membrane protein, putative	null
907	863	1,5909e+00	BAS0878	-	conserved hypothetical protein	null
908	4865	1,5911e+00	BAS4915	-	hypothetical protein	null
909	1177	1,5914e+00	BAS1198	-	aldehyde dehydrogenase	null
910	2781	1,5917e+00	BAS2814	-	BNR repeat domain protein	null
911	5257	1,5918e+00	BAS5311	-	conserved hypothetical protein	null
912	3857	1,5918e+00	BAS3898	-	hypothetical protein	null
913	2901	1,5921e+00	BAS2934	-	sodium/alanine symporter family protein,	null
914	4697	1,5921e+00	BAS4744	-	sensor histidine kinase	null
915	2970	1,5923e+00	BAS3003	-	hypothetical protein	null
916	243	1,5928e+00	BAS0250	-	lipoprotein, putative	null
917	4728	1,5929e+00	BAS4776	-	aminotransferase, classes I and II	null
918	1812	1,5931e+00	BAS1839	-	siderophore biosynthesis protein, putative	null
919	4677	1,5931e+00	BAS4724	-	transcriptional regulator, AraC family	null
920	1789	1,5931e+00	BAS1816	-	DNA-binding response regulator	null
921	3232	1,5935e+00	BAS3266	-	hypothetical protein	null
922	3220	1,5935e+00	BAS3254	-	conserved hypothetical protein	null
923	3058	1,5939e+00	BAS3092	-	hypothetical protein	null
924	3325	1,5940e+00	BAS3359	-	molybdopterin converting factor, subunit 2	null
925	1702	1,5942e+00	BAS1728	-	conserved hypothetical protein	null
926	2224	1,5946e+00	BAS2254	-	hypothetical protein	null
927	422	1,5947e+00	BAS0433	-	hypothetical protein	null
928	698	1,5949e+00	BAS0713	-	conserved hypothetical protein	null
929	2867	1,5950e+00	BAS2900	-	metallo-beta-lactamase family protein	null
930	2357	1,5951e+00	BAS2388	-	phosphorylase family protein	null
931	2918	1,5952e+00	BAS2952	-	conserved hypothetical protein	null
932	4681	1,5953e+00	BAS4728	-	ABC transporter permease, fragment	null
933	4793	1,5955e+00	BAS4841	-	peptidase, M23/M37 family	null
934	260	1,5956e+00	BAS0270	-	bacitracin ABC transporter, permease protein,	null
935	940	1,5956e+00	BAS0957	-	hypothetical protein	null
936	3110	1,5958e+00	BAS3144	-	conserved domain protein	null
937	492	1,5959e+00	BAS0503	-	potassium channel protein, putative	null
938	1511	1,5962e+00	BAS1535	-	conserved hypothetical protein	null
939	3708	1,5962e+00	BAS3748	-	S4 domain protein	null
940	1593	1,5965e+00	BAS1618	-	conserved hypothetical protein	null
941	3350	1,5969e+00	BAS3384	-	conserved hypothetical protein	null
942	2752	1,5969e+00	BAS2785	-	transcriptional regulator, IclR family	null
943	5073	1,5969e+00	BAS5125	-	hypothetical protein	null
944	4979	1,5970e+00	BAS5031	-	membrane protein, putative	null
945	3977	1,5973e+00	BAS4018	-	riboflavin biosynthesis protein RibD	null
946	2780	1,5976e+00	BAS2813	-	glycosyl transferase, group 2 family protein	null
947	4007	1,5979e+00	BAS4048	-	hypothetical protein	null
948	941	1,5980e+00	BAS0958	-	glycerol uptake operon antiterminator regulatory	null
949	2409	1,5980e+00	BAS2440	-	hypothetical protein	null
950	7	1,5981e+00	BAS0009	-	conserved hypothetical	null
951	3287	1,5984e+00	BAS3321	-	glycosyl transferase, group 2 family protein	null
952	401	1,5986e+00	BAS0412	-	DNA-3-methyladenine glycosylase II, N-terminus	null
953	1654	1,5995e+00	BAS1679	-	conserved hypothetical protein	null
954	4536	1,5995e+00	BAS4581	-	hypothetical protein	null
955	1211	1,5996e+00	BAS1233	-	sodium transporter family protein	null
956	2238	1,5999e+00	BAS2268	-	aspartate-semialdehyde dehydrogenase	null
957	2255	1,5999e+00	BAS2285	-	RNA polymerase sigma-70 factor, ECF subfamily	null
958	4447	1,6000e+00	BAS4490	-	membrane protein, putative	null
959	2995	1,6005e+00	BAS3029	-	membrane protein, putative	null
960	1167	1,6009e+00	BAS1188	-	conserved hypothetical protein	null
961	4217	1,6009e+00	BAS4260	-	acetyltransferase, GNAT family	null
962	3498	1,6010e+00	BAS3535	-	conserved hypothetical protein	null
963	792	1,6010e+00	BAS0807	-	conserved hypothetical protein	null
964	3201	1,6011e+00	BAS3235	-	hypothetical protein	null
965	68	1,6011e+00	BAS0072	-	dihydroneopterin aldolase	null
966	5198	1,6013e+00	BAS5251	-	ABC transporter, permease protein	null
967	332	1,6015e+00	BAS0343	-	hypothetical protein	null
968	1266	1,6016e+00	BAS1288	-	conserved hypothetical protein	null
969	87	1,6027e+00	BAS0092	-	conserved hypothetical protein	null
970	55	1,6033e+00	BAS0059	-	cell division protein DivIC	null
971	4673	1,6034e+00	BAS4720	-	dedA family protein	null
972	5047	1,6036e+00	BAS5099	-	hypothetical protein	null
973	2737	1,6036e+00	BAS2770	-	polyketide synthesis domain protein	null
974	70	1,6037e+00	BAS0074	-	DNA-binding protein	null
975	3104	1,6039e+00	BAS3138	-	oxidoreductase, short-chain	null
976	285	1,6041e+00	BAS0296	-	isochorismatase family protein	null
977	2889	1,6041e+00	BAS2922	-	conserved hypothetical protein	null
978	1797	1,6042e+00	BAS1824	-	conserved hypothetical protein	null
979	2941	1,6042e+00	BAS2975	-	hypothetical protein	null
980	5060	1,6044e+00	BAS5112	-	sensor histidine kinase	null
981	3411	1,6046e+00	BAS3446	-	conserved hypothetical protein	null
982	656	1,6046e+00	BAS0670	-	amino acid permease domain protein	null
983	2873	1,6049e+00	BAS2906	-	amino acid permease	null
984	2965	1,6053e+00	BAS2999	-	DNA-binding response regulator	null
985	4746	1,6054e+00	BAS4794	-	conserved hypothetical protein	null
986	161	1,6061e+00	BAS0167	-	prolyl oligopeptidase family protein, putative	null
987	1646	1,6064e+00	BAS1671	-	helicase, putative	null
988	3003	1,6066e+00	BAS3037	-	conserved hypothetical protein	null
989	2655	1,6068e+00	BAS2688	-	major facilitator family transporter	null
990	3072	1,6069e+00	BAS3106	-	conserved hypothetical protein	null
991	3665	1,6070e+00	BAS3705	-	conserved hypothetical protein	null
992	3032	1,6072e+00	BAS3066	-	serine/threonine transporter family protein	null
993	2249	1,6072e+00	BAS2279	-	DNA-binding protein	null
994	4947	1,6074e+00	BAS4999	-	conserved hypothetical protein	null
995	3860	1,6075e+00	BAS3901	-	Ser/Thr protein phosphatase family protein	null
996	5247	1,6076e+00	BAS5301	-	conserved hypothetical protein	null
997	3424	1,6077e+00	BAS3460	-	mutT/nudix family protein	null
998	262	1,6077e+00	BAS0272	-	sensor histidine kinase, putative	null
999	158	1,6078e+00	BAS0164	-	gluconate kinase, C-terminus	null
1000	2716	1,6082e+00	BAS2749	-	conserved domain protein	null
1001	3868	1,6083e+00	BAS3909	-	hypothetical protein	null
1002	1375	1,6086e+00	BAS1397	-	DNA repair exonuclease; phosphoesterase,	null
1003	2911	1,6086e+00	BAS2944	-	conserved hypothetical protein	null
1004	2856	1,6086e+00	BAS2889	-	acyl-CoA dehydrogenase, short-chain specific,	null
1005	4766	1,6087e+00	BAS4814	-	hypothetical protein	null
1006	2503	1,6088e+00	BAS2534	-	hydrolase, haloacid dehalogenase-like family	null
1007	2438	1,6093e+00	BAS2469	-	penicillin-binding protein	null
1008	1246	1,6094e+00	BAS1268	-	group I intron GIY-YIG endonuclease	null
1009	1940	1,6096e+00	BAS1968	-	hypothetical protein	null
1010	2586	1,6100e+00	BAS2618	-	hypothetical protein	null
1011	971	1,6102e+00	BAS0989	-	membrane protein, putative	null
1012	450	1,6103e+00	BAS0461	-	hypothetical protein	null
1013	3937	1,6105e+00	BAS3978	-	stage V sporulation protein AD	null
1014	1154	1,6112e+00	BAS1175	-	hypothetical protein	null
1015	2421	1,6113e+00	BAS2452	-	cytochrome P450 family protein	null
1016	3154	1,6115e+00	BAS3188	-	oxidoreductase, short chain	null
1017	4914	1,6116e+00	BAS4965	-	prophage LambdaBa03, HNH endonuclease family	null
1018	632	1,6118e+00	BAS0646	-	oxidoreductase, FAD-binding	null
1019	3866	1,6126e+00	BAS3907	-	conserved domain protein	null
1020	2874	1,6127e+00	BAS2907	-	amino acid permease	null
1021	1713	1,6128e+00	BAS1740	-	sensor histidine kinase, N-terminus	null
1022	515	1,6128e+00	BAS0528	-	two-component response regulator,	null
1023	1898	1,6130e+00	BAS1926	-	membrane protein, putative	null
1024	219	1,6131e+00	BAS0225	-	hypothetical protein	null
1025	2775	1,6132e+00	BAS2808	-	glycosyl transferase, group 2 family protein	null
1026	3131	1,6134e+00	BAS3165	-	conserved hypothetical protein	null
1027	3168	1,6135e+00	BAS3202	-	conserved hypothetical protein	null
1028	1567	1,6139e+00	BAS1591	-	flagellar biosynthetic protein FliR	null
1029	2094	1,6141e+00	BAS2123	-	permease, putative	null
1030	543	1,6142e+00	BAS0556	-	formate dehydrogenase accessory protein FdhD	null
1031	3123	1,6144e+00	BAS3157	-	ABC transporter, permease protein	null
1032	4243	1,6145e+00	BAS4286	-	membrane protein, putative	null
1033	1472	1,6145e+00	BAS1494	-	capsular polysaccharide biosynthesis	null
1034	5014	1,6147e+00	BAS5066	-	membrane protein, putative	null
1035	1243	1,6150e+00	BAS1265	-	hypothetical protein	null
1036	1464	1,6150e+00	BAS1486	-	conserved hypothetical protein	null
1037	1463	1,6154e+00	BAS1485	-	lipoprotein, putative	null
1038	3993	1,6156e+00	BAS4034	-	hypothetical protein	null
1039	1469	1,6158e+00	BAS1491	-	chain length determinant protein	null
1040	1616	1,6161e+00	BAS1641	-	Na+ driven multidrug antiporter, N-terminus	null
1041	3054	1,6162e+00	BAS3088	-	DnaD domain protein	null
1042	3000	1,6165e+00	BAS3034	-	major facilitator family transporter	null
1043	3340	1,6165e+00	BAS3374	-	hypothetical protein	null
1044	4617	1,6165e+00	BAS4664	-	transporter, EamA family	null
1045	496	1,6166e+00	BAS0509	-	conserved hypothetical protein	null
1046	2048	1,6168e+00	BAS2076	-	conserved hypothetical protein	null
1047	4342	1,6170e+00	BAS4386	-	xanthine/uracil permease family protein	null
1048	776	1,6170e+00	BAS0791	-	acetyltransferase, GNAT family	null
1049	2204	1,6171e+00	BAS2234	-	lipoprotein, putative	null
1050	4105	1,6175e+00	BAS4147	-	conserved hypothetical protein	null
1051	3532	1,6179e+00	BAS3570	-	GABA permease	null
1052	4010	1,6182e+00	BAS4051	-	DNA-damage-inducible protein P, putative	null
1053	4473	1,6184e+00	BAS4516	-	conserved hypothetical protein	null
1054	1906	1,6185e+00	BAS1934	-	acetyltransferase, GNAT family	null
1055	2181	1,6191e+00	BAS2211	-	4'-phosphopantetheinyl transferase, putative	null
1056	4661	1,6193e+00	BAS4708	-	LPXTG-site transpeptidase family protein	null
1057	1325	1,6195e+00	BAS1347	-	sensor histidine kinase	null
1058	4205	1,6198e+00	BAS4248	-	conserved hypothetical protein	null
1059	1456	1,6205e+00	BAS1478	-	hypothetical protein	null
1060	953	1,6207e+00	BAS0971	-	drug resistance transporter, EmrB/QacA family	null
1061	73	1,6209e+00	BAS0078	-	transcriptional regulator CtsR	null
1062	4917	1,6213e+00	BAS4968	-	conserved domain protein	null
1063	23	1,6214e+00	BAS0027	-	csfB protein, putative	null
1064	1377	1,6215e+00	BAS1399	-	transcriptional regulator, MerR family	null
1065	3096	1,6215e+00	BAS3130	-	histidyl-tRNA synthetase	null
1066	311	1,6215e+00	BAS0322	-	conserved hypothetical protein	null
1067	1944	1,6216e+00	BAS1972	-	membrane-bound protease, putative	null
1068	388	1,6216e+00	BAS0399	-	conserved hypothetical protein	null
1069	193	1,6217e+00	BAS0199	-	nucleoside transporter, PnuC family	null
1070	3335	1,6217e+00	BAS3369	-	spore germination protein	null
1071	857	1,6218e+00	BAS0872	-	tellurium resistance protein, putative	null
1072	3069	1,6218e+00	BAS3103	-	ABC transporter, ATP-binding protein	null
1073	775	1,6219e+00	BAS0790	-	transcriptional regulator, AsnC family	null
1074	952	1,6220e+00	BAS0970	-	major facilitator family transporter	null
1075	2733	1,6220e+00	BAS2766	-	ribose ABC transporter, ATP-binding protein,	null
1076	2284	1,6222e+00	BAS2314	-	hypothetical protein	null
1077	4846	1,6223e+00	BAS4896	-	hypothetical protein	null
1078	3560	1,6223e+00	BAS3598	-	membrane protein, putative	null
1079	317	1,6223e+00	BAS0328	-	conserved domain protein	null
1080	2638	1,6224e+00	BAS2671	-	acetyltransferase, GNAT family	null
1081	604	1,6227e+00	BAS0618	-	DNA-binding response regulator	null
1082	1652	1,6228e+00	BAS1677	-	conserved hypothetical protein	null
1083	4970	1,6228e+00	BAS5022	-	hypothetical protein	null
1084	5254	1,6229e+00	BAS5308	-	membrane protein, putative	null
1085	5101	1,6239e+00	BAS5153	-	conserved hypothetical protein	null
1086	947	1,6240e+00	BAS0964	-	RNA polymerase sigma-70 factor, ECF subfamily	null
1087	2997	1,6243e+00	BAS3031	-	transcriptional regulator; possible repressor of	null
1088	3492	1,6247e+00	BAS3529	-	hypothetical protein	null
1089	1182	1,6249e+00	BAS1203	-	PAP2 family protein	null
1090	3426	1,6250e+00	BAS3462	-	conserved hypothetical protein	null
1091	4101	1,6254e+00	BAS4143	-	comG operon protein 3	null
1092	3248	1,6254e+00	BAS3282	-	conserved hypothetical protein	null
1093	2050	1,6263e+00	BAS2078	-	conserved hypothetical protein	null
1094	2351	1,6263e+00	BAS2382	-	D-alanyl-D-alanine carboxypeptidase family	null
1095	4831	1,6264e+00	BAS4880	-	conserved hypothetical protein	null
1096	2734	1,6267e+00	BAS2767	-	transcriptional regulator, putative	null
1097	4892	1,6270e+00	BAS4942	-	crcB protein	null
1098	3782	1,6270e+00	BAS3823	-	prophage LambdaBa02, RNA polymerase sigma-F	null
1099	3166	1,6271e+00	BAS3200	-	rrf2 family protein	null
1100	413	1,6271e+00	BAS0424	-	prophage LambdaBa04, DnaD replication protein,	null
1101	157	1,6273e+00	BAS0163	-	gluconate kinase, N-terminus	null
1102	973	1,6273e+00	BAS0991	-	conserved hypothetical protein, C-terminus	null
1103	3892	1,6273e+00	BAS3933	-	mutT/nudix family protein	null
1104	1671	1,6276e+00	BAS1696	-	fosmidomycin resistance protein	null
1105	3848	1,6277e+00	BAS3889	-	cytochrome d ubiquinol oxidase, subunit	null
1106	4663	1,6277e+00	BAS4710	-	hypothetical protein	null
1107	601	1,6278e+00	BAS0615	-	conserved hypothetical protein	null
1108	1638	1,6278e+00	BAS1663	-	membrane protein, putative	null
1109	927	1,6279e+00	BAS0944	-	conserved domain protein	null
1110	4717	1,6282e+00	BAS4765	-	conserved hypothetical protein	null
1111	2217	1,6286e+00	BAS2247	-	acetyltransferase, GNAT family	null
1112	1022	1,6288e+00	BAS1041	-	CAAX amino terminal protease family protein	null
1113	2648	1,6290e+00	BAS2681	-	conserved domain protein	null
1114	4395	1,6292e+00	BAS4439	-	iron compound ABC transporter, ATP-binding	null
1115	1334	1,6294e+00	BAS1356	-	conserved domain protein	null
1116	2251	1,6295e+00	BAS2281	-	conserved hypothetical protein	null
1117	1074	1,6302e+00	BAS1093	-	UDP-glucose 4-epimerase-like protein	null
1118	3336	1,6302e+00	BAS3370	-	spore germination protein	null
1119	3294	1,6307e+00	BAS3328	-	conserved hypothetical protein	null
1120	1864	1,6308e+00	BAS1891	-	NADH:flavin oxidoreductase / NADH oxidase family	null
1121	4377	1,6311e+00	BAS4421	-	transcriptional regulator, TetR family	null
1122	314	1,6312e+00	BAS0325	-	transcriptional regulator domain protein	null
1123	4753	1,6312e+00	BAS4801	-	conserved domain protein	null
1124	3750	1,6313e+00	BAS3790	-	conserved hypothetical protein	null
1125	2577	1,6316e+00	BAS2609	-	conserved domain protein	null
1126	452	1,6317e+00	BAS0463	-	hypothetical protein	null
1127	4122	1,6317e+00	BAS4164	-	conserved hypothetical protein	null
1128	5211	1,6319e+00	BAS5264	-	two-component sensor protein, C-terminus	null
1129	1045	1,6319e+00	BAS1064	-	spore germination protein GerPE	null
1130	5144	1,6319e+00	BAS5196	-	UV-endonuclease, putative	null
1131	3179	1,6320e+00	BAS3213	-	conserved hypothetical protein	null
1132	1018	1,6320e+00	BAS1037	-	conserved hypothetical protein	null
1133	755	1,6321e+00	BAS0770	-	conserved hypothetical protein	null
1134	2749	1,6322e+00	BAS2782	-	glutamate 5-kinase	null
1135	4775	1,6322e+00	BAS4823	-	spore coat protein cotS	null
1136	2883	1,6324e+00	BAS2916	-	L-asparaginase	null
1137	3185	1,6325e+00	BAS3219	-	acetyltransferase, GNAT family	null
1138	2866	1,6326e+00	BAS2899	-	phosphoenolpyruvate synthase	null
1139	4211	1,6326e+00	BAS4254	-	pterin-4-alpha-carbinolamine dehydratase,	null
1140	3562	1,6329e+00	BAS3600	-	transcriptional regulator, GntR	null
1141	5147	1,6336e+00	BAS5199	-	transcriptional regulator, PlcR	null
1142	3040	1,6339e+00	BAS3074	-	amino acid permease family protein	null
1143	1474	1,6339e+00	BAS1496	-	membrane protein, putative	null
1144	1895	1,6342e+00	BAS1923	-	D-alanyl-D-alanine carboxypeptidase family	null
1145	4245	1,6349e+00	BAS4288	-	conserved hypothetical protein	null
1146	2942	1,6349e+00	BAS2976	-	TPR domain protein	null
1147	3898	1,6350e+00	BAS3939	-	conserved domain protein	null
1148	4619	1,6351e+00	BAS4666	-	hypothetical protein	null
1149	643	1,6351e+00	BAS0657	-	membrane protein, putative	null
1150	2185	1,6351e+00	BAS2215	-	DNA polymerase, DinB family	null
1151	3531	1,6352e+00	BAS3569	-	hypothetical protein	null
1152	2313	1,6353e+00	BAS2343	-	5'-nucleotidase, C-terminal domain	null
1153	565	1,6353e+00	BAS0579	-	conserved hypothetical protein	null
1154	2936	1,6354e+00	BAS2970	-	acetyltransferase, GNAT family	null
1155	1710	1,6355e+00	BAS1737	-	coenzyme PQQ synthesis protein, putative	null
1156	66	1,6357e+00	BAS0070	-	4-amino-4-deoxychorismate lyase PabC	null
1157	1121	1,6358e+00	BAS1140	-	conserved hypothetical protein	null
1158	3959	1,6360e+00	BAS4000	-	conserved hypothetical protein	null
1159	1965	1,6362e+00	BAS1993	-	siroheme synthase domain protein	null
1160	2005	1,6362e+00	BAS2033	-	conserved domain protein	null
1161	2408	1,6363e+00	BAS2439	-	hypothetical protein	null
1162	2860	1,6364e+00	BAS2893	-	membrane protein, putative	null
1163	2317	1,6365e+00	BAS2347	-	DNA-binding protein	null
1164	3017	1,6365e+00	BAS3051	-	conserved domain protein	null
1165	1024	1,6367e+00	BAS1043	-	hypothetical protein	null
1166	4818	1,6368e+00	BAS4866	-	PAP2 family protein	null
1167	987	1,6368e+00	BAS1005	-	membrane protein, putative	null
1168	4194	1,6369e+00	BAS4237	-	hypothetical protein	null
1169	2348	1,6371e+00	BAS2379	-	hypothetical protein	null
1170	2222	1,6371e+00	BAS2252	-	hydrolase, alpha/beta fold family	null
1171	1000	1,6373e+00	BAS1018	-	lipoprotein, putative	null
1172	278	1,6376e+00	BAS0289	-	conserved hypothetical protein	null
1173	4553	1,6376e+00	BAS4598	-	2'-5' RNA ligase family protein, putative	null
1174	1039	1,6384e+00	BAS1058	-	conserved hypothetical protein	null
1175	4896	1,6384e+00	BAS4946	-	membrane protein, putative	null
1176	1108	1,6386e+00	BAS1127	-	glycosyl transferase, group 2 family protein	null
1177	732	1,6387e+00	BAS0747	-	alcohol dehydrogenase, zinc-containing	null
1178	4609	1,6388e+00	BAS4656	-	PAP2 family protein	null
1179	2615	1,6388e+00	BAS2647	-	sarcosine oxidase alpha subunit, N-terminal	null
1180	1046	1,6389e+00	BAS1065	-	spore germination protein GerPD	null
1181	3480	1,6393e+00	BAS3517	-	conserved domain protein	null
1182	3555	1,6394e+00	BAS3593	-	glyoxylase family protein	null
1183	4146	1,6395e+00	BAS4188	-	VrrA protein	null
1184	26	1,6397e+00	BAS0030	-	DNA polymerase III, delta prime subunit	null
1185	1097	1,6398e+00	BAS1116	-	protozoan/cyanobacterial globin family protein	null
1186	3972	1,6398e+00	BAS4013	-	sugar-binding transcriptional regulator, LacI	null
1187	1733	1,6398e+00	BAS1760	-	membrane protein, putative	null
1188	2328	1,6400e+00	BAS2358	-	acetyltransferase, GNAT family	null
1189	4522	1,6403e+00	BAS4566	-	sensor histidine kinase	null
1190	3452	1,6403e+00	BAS3488	-	conserved hypothetical protein	null
1191	1846	1,6403e+00	BAS1873	-	hypothetical protein	null
1192	4497	1,6405e+00	BAS4541	-	conserved hypothetical protein	null
1193	2790	1,6410e+00	BAS2823	-	conserved domain protein	null
1194	3692	1,6412e+00	BAS3732	-	conserved hypothetical protein	null
1195	4583	1,6416e+00	BAS4629	-	homoserine O-acetyltransferase, putative	null
1196	2926	1,6416e+00	BAS2960	-	conserved hypothetical protein	null
1197	2613	1,6416e+00	BAS2645	-	sensory box sigma-54 dependent DNA-binding	null
1198	2632	1,6420e+00	BAS2664	-	conserved hypothetical protein	null
1199	2959	1,6420e+00	BAS2993	-	bifunctional P-450:NADPH-P450 reductase 1	null
1200	1260	1,6420e+00	BAS1282	-	conserved hypothetical protein	null
1201	4152	1,6421e+00	BAS4195	-	DNA primase	null
1202	2785	1,6422e+00	BAS2818	-	adenine deaminase, putative	null
1203	4068	1,6424e+00	BAS4109	-	spore photoproduct lyase	null
1204	4871	1,6427e+00	BAS4921	-	conserved hypothetical protein, possible	null
1205	734	1,6428e+00	BAS0749	-	major facilitator family transporter	null
1206	1607	1,6433e+00	BAS1633	-	cobalamin synthesis protein, putative	null
1207	2600	1,6433e+00	BAS2632	-	hypothetical protein	null
1208	1060	1,6435e+00	BAS1079	-	alpha-amylase family protein	null
1209	1806	1,6441e+00	BAS1833	-	sensor histidine kinase	null
1210	3792	1,6441e+00	BAS3833	-	prophage LambdaBa02, repressor protein	null
1211	1929	1,6444e+00	BAS1957	-	conserved hypothetical protein	null
1212	1635	1,6445e+00	BAS1660	-	sensor histidine kinase, putative	null
1213	1934	1,6445e+00	BAS1962	-	conserved hypothetical protein	null
1214	4825	1,6450e+00	BAS4874	-	metallo-beta-lactamase family protein	null
1215	2464	1,6450e+00	BAS2495	-	oxalate:formate antiporter, putative	null
1216	4	1,6451e+00	BAS0004	-	DNA replication and repair protein RecF	null
1217	3214	1,6452e+00	BAS3248	-	conserved hypothetical protein	null
1218	1843	1,6454e+00	BAS1870	-	membrane protein, putative	null
1219	2080	1,6458e+00	BAS2108	-	sensor histidine kinase	null
1220	202	1,6465e+00	BAS0208	-	sugar-binding transcriptional regulator, LacI	null
1221	1136	1,6467e+00	BAS1156	-	anthranilate synthase component I	null
1222	2455	1,6467e+00	BAS2486	-	conserved hypothetical protein	null
1223	2371	1,6468e+00	BAS2402	-	permease, putative	null
1224	1291	1,6469e+00	BAS1313	-	3-isopropylmalate dehydratase, large subunit	null
1225	3341	1,6469e+00	BAS3375	-	conserved hypothetical protein	null
1226	1595	1,6471e+00	BAS1620	-	hypothetical protein	null
1227	4173	1,6471e+00	BAS4216	-	oxygen-independent coproporphyrinogen III	null
1228	406	1,6472e+00	BAS0417	-	conserved hypothetical protein	null
1229	3760	1,6472e+00	BAS3801	-	conserved hypothetical protein	null
1230	2814	1,6475e+00	BAS2848	-	transporter, EamA family	null
1231	4031	1,6477e+00	BAS4072	-	sensory box sigma-54 dependent DNA-binding	null
1232	785	1,6479e+00	BAS0800	-	major facilitator family transporter	null
1233	3565	1,6482e+00	BAS3603	-	hypothetical protein	null
1234	5194	1,6482e+00	BAS5247	-	xanthine/uracil permease family protein	null
1235	1644	1,6483e+00	BAS1669	-	sensor histidine kinase	null
1236	1210	1,6485e+00	BAS1232	-	conserved hypothetical protein	null
1237	2820	1,6486e+00	BAS2853	-	DNA-binding response regulator	null
1238	4297	1,6488e+00	BAS4341	-	conserved hypothetical protein	null
1239	717	1,6490e+00	BAS0732	-	alkaline ceramidase domain protein	null
1240	1287	1,6493e+00	BAS1309	-	acetolactate synthase, small subunit	null
1241	2948	1,6494e+00	BAS2982	-	conserved domain protein	null
1242	1144	1,6496e+00	BAS1165	-	L-lactate permease, putative	null
1243	786	1,6498e+00	BAS0801	-	hypothetical protein	null
1244	1147	1,6498e+00	BAS1168	-	hypothetical protein	null
1245	2027	1,6504e+00	BAS2055	-	sodium/solute symporter family protein	null
1246	1091	1,6507e+00	BAS1110	-	membrane protein, putative	null
1247	3689	1,6507e+00	BAS3729	-	conserved hypothetical protein	null
1248	3119	1,6507e+00	BAS3153	-	ROK family protein	null
1249	829	1,6512e+00	BAS0844	-	alginate O-acetyltransferase, putative	null
1250	2602	1,6515e+00	BAS2634	-	peptidase M3 family protein	null
1251	2243	1,6517e+00	BAS2273	-	conserved hypothetical protein	null
1252	3716	1,6520e+00	BAS3756	-	sporulation sigma-E factor processing peptidase	null
1253	2211	1,6520e+00	BAS2241	-	hydrolase, putative	null
1254	186	1,6523e+00	BAS0192	-	transcriptional regulator, AraC family	null
1255	1861	1,6525e+00	BAS1888	-	conserved hypothetical protein	null
1256	2914	1,6526e+00	BAS2948	-	transcriptional regulator, LysR family	null
1257	3991	1,6526e+00	BAS4032	-	lipase/acylhydrolase, putative	null
1258	3559	1,6528e+00	BAS3597	-	conserved hypothetical protein	null
1259	1021	1,6528e+00	BAS1040	-	DNA-binding response regulator	null
1260	1296	1,6529e+00	BAS1318	-	imidazoleglycerol-phosphate dehydratase	null
1261	2626	1,6531e+00	BAS2658	-	NLP/P60 family protein	null
1262	4064	1,6532e+00	BAS4105	-	conserved hypothetical protein	null
1263	2799	1,6532e+00	BAS2832	-	hypothetical protein	null
1264	2049	1,6533e+00	BAS2077	-	hydrolase, haloacid dehalogenase-like family	null
1265	2520	1,6534e+00	BAS2551	-	hydrolase, alpha/beta fold family	null
1266	4575	1,6538e+00	BAS4620	-	molybdopterin biosynthesis protein MoeB,	null
1267	2015	1,6540e+00	BAS2043	-	conserved domain protein	null
1268	2121	1,6541e+00	BAS2151	-	hypothetical protein	null
1269	359	1,6542e+00	BAS0370	-	ABC transporter, ATP-binding protein	null
1270	156	1,6542e+00	BAS0162	-	gluconate operon transcriptional repressor	null
1271	216	1,6542e+00	BAS0222	-	oligopeptide ABC transporter, ATP-binding	null
1272	3300	1,6543e+00	BAS3334	-	BNR repeat domain protein	null
1273	4962	1,6543e+00	BAS5014	-	hypothetical protein	null
1274	4938	1,6545e+00	BAS4990	-	gapA transcriptional regulator CggR	null
1275	2803	1,6547e+00	BAS2836	-	conserved domain protein	null
1276	5086	1,6548e+00	BAS5138	-	conserved hypothetical protein	null
1277	3109	1,6548e+00	BAS3143	-	DNA-binding protein	null
1278	1645	1,6549e+00	BAS1670	-	response regulator	null
1279	75	1,6551e+00	BAS0080	-	phosphotransferase domain protein	null
1280	3170	1,6552e+00	BAS3204	-	transcriptional regulator, GntR family	null
1281	3036	1,6552e+00	BAS3070	-	hydrogenase maturation protein HypF	null
1282	5012	1,6554e+00	BAS5064	-	PTS system, cellobiose-specific IIB component	null
1283	1040	1,6555e+00	BAS1059	-	signal peptidase I	null
1284	778	1,6555e+00	BAS0793	-	sugE protein, putative	null
1285	3339	1,6557e+00	BAS3373	-	hypothetical protein	null
1286	1886	1,6557e+00	BAS1914	-	membrane protein, putative	null
1287	2762	1,6559e+00	BAS2795	-	histidine kinase domain protein	null
1288	3239	1,6559e+00	BAS3273	-	hypothetical protein	null
1289	4200	1,6565e+00	BAS4243	-	lipoprotein, putative	null
1290	855	1,6567e+00	BAS0870	-	response regulator	null
1291	4727	1,6568e+00	BAS4775	-	conserved hypothetical protein	null
1292	4788	1,6570e+00	BAS4835	-	membrane protein, putative	null
1293	3870	1,6574e+00	BAS3911	-	conserved hypothetical protein	null
1294	4816	1,6575e+00	BAS4864	-	hypothetical protein	null
1295	3992	1,6575e+00	BAS4033	-	transcriptional regulator, MarR family	null
1296	4687	1,6576e+00	BAS4734	-	conserved hypothetical protein	null
1297	552	1,6576e+00	BAS0566	-	transcriptional regulator/TPR domain protein	null
1298	1234	1,6577e+00	BAS1256	-	sporulation kinase B	null
1299	3034	1,6578e+00	BAS3068	-	L-serine dehydratase, iron-sulfur-dependent,	null
1300	4520	1,6578e+00	BAS4564	-	hypothetical protein	null
1301	3907	1,6579e+00	BAS3948	-	class II aldolase/adducin domain protein	null
1302	2445	1,6580e+00	BAS2476	-	conserved hypothetical protein	null
1303	2998	1,6584e+00	BAS3032	-	protease synthase and sporulation negative	null
1304	859	1,6587e+00	BAS0874	-	conserved domain protein	null
1305	2771	1,6592e+00	BAS2804	-	conserved domain protein	null
1306	4623	1,6593e+00	BAS4670	-	hydrolase, alpha/beta fold family	null
1307	1301	1,6595e+00	BAS1323	-	phosphoribosyl-ATP	null
1308	3875	1,6596e+00	BAS3916	-	sporulation kinase B	null
1309	4551	1,6596e+00	BAS4596	-	aminoglycoside phosphotransferase family	null
1310	1894	1,6599e+00	BAS1922	-	acetyltransferase, GNAT family	null
1311	3309	1,6600e+00	BAS3343	-	argininosuccinate lyase	null
1312	997	1,6607e+00	BAS1015	-	transcriptional regulator, C-terminus	null
1313	341	1,6608e+00	BAS0352	-	amino acid ABC transproter, permease	null
1314	2062	1,6609e+00	BAS2090	-	conserved hypothetical protein	null
1315	2621	1,6612e+00	BAS2653	-	conserved domain protein	null
1316	3207	1,6613e+00	BAS3241	-	conserved hypothetical protein	null
1317	127	1,6615e+00	BAS0132	-	methionine aminopeptidase	null
1318	3984	1,6616e+00	BAS4025	-	bioH protein, putative	null
1319	1832	1,6618e+00	BAS1859	-	intracellular serine protease	null
1320	661	1,6618e+00	BAS0675	-	spore germination protein GerLA	null
1321	4607	1,6621e+00	BAS4654	-	conserved hypothetical protein	null
1322	2202	1,6623e+00	BAS2232	-	conserved hypothetical protein	null
1323	1157	1,6624e+00	BAS1178	-	DNA-binding protein	null
1324	2624	1,6624e+00	BAS2656	-	acetyltransferase, GNAT family	null
1325	2848	1,6624e+00	BAS2881	-	urea amidolyase-related protein	null
1326	2922	1,6626e+00	BAS2956	-	deoxyribodipyrimidine photolyase family protein	null
1327	3673	1,6628e+00	BAS3713	-	serine/threonine protein kinase	null
1328	5096	1,6629e+00	BAS5148	-	NADH dehydrogenase I, C subunit, putative	null
1329	4622	1,6630e+00	BAS4669	-	sensor histidine kinase	null
1330	4641	1,6630e+00	BAS4688	-	conserved hypothetical protein TIGR00278	null
1331	5099	1,6632e+00	BAS5151	-	sensory box/GGDEF family protein	null
1332	795	1,6633e+00	BAS0810	-	ABC transporter	null
1333	1267	1,6633e+00	BAS1289	-	N-acyl-L-amino acid amidohydrolase	null
1334	4685	1,6633e+00	BAS4732	-	ABC transporter permease protein, N-terminus	null
1335	2368	1,6634e+00	BAS2399	-	conserved domain protein	null
1336	2335	1,6634e+00	BAS2365	-	ABC transporter, permease protein, putative	null
1337	3944	1,6637e+00	BAS3985	-	anti-sigma F factor antagonist	null
1338	1168	1,6639e+00	BAS1189	-	hypothetical protein	null
1339	3623	1,6639e+00	BAS3663	-	conserved hypothetical protein	null
1340	3755	1,6639e+00	BAS3795	-	conserved hypothetical protein	null
1341	4141	1,6643e+00	BAS4183	-	cation ABC transporter, ATP-binding protein,	null
1342	2960	1,6643e+00	BAS2994	-	drug resistance transporter, EmrB/QacA family	null
1343	710	1,6643e+00	BAS0725	-	spore germination protein	null
1344	1106	1,6646e+00	BAS1125	-	cell division protein, C-terminus	null
1345	228	1,6650e+00	BAS0234	-	UV-endonuclease, putative	null
1346	3305	1,6651e+00	BAS3339	-	acetyltransferase, CYSE/LACA/LPXA/NODL family	null
1347	365	1,6654e+00	BAS0376	-	major facilitator family transporter	null
1348	2932	1,6654e+00	BAS2966	-	ABC transporter, ATP-binding protein	null
1349	2676	1,6659e+00	BAS2709	-	membrane protein, putative	null
1350	966	1,6661e+00	BAS0984	-	conserved hypothetical protein	null
1351	2718	1,6663e+00	BAS2751	-	conserved hypothetical protein	null
1352	448	1,6664e+00	BAS0459	-	conserved hypothetical protein	null
1353	1585	1,6666e+00	BAS1610	-	ABC transporter, ATP-binding protein	null
1354	4939	1,6670e+00	BAS4991	-	glutaredoxin family protein	null
1355	4611	1,6681e+00	BAS4658	-	molybdopterin-guanine dinucleotide biosynthesis	null
1356	5017	1,6682e+00	BAS5069	-	transcriptional regulator, LysR family	null
1357	2325	1,6685e+00	BAS2355	-	ABC transporter, ATP-binding protein	null
1358	4218	1,6685e+00	BAS4261	-	acetyltransferase, GNAT family	null
1359	5043	1,6689e+00	BAS5095	-	conserved hypothetical protein	null
1360	2853	1,6693e+00	BAS2886	-	stage II sporulation protein P, putative	null
1361	2643	1,6694e+00	BAS2676	-	peptidase, putative	null
1362	1908	1,6699e+00	BAS1936	-	glycosyltransferase, MGT family	null
1363	2087	1,6701e+00	BAS2116	-	hypothetical protein	null
1364	4265	1,6702e+00	BAS4309	-	conserved hypothetical protein	null
1365	766	1,6705e+00	BAS0781	-	hypothetical protein	null
1366	2059	1,6709e+00	BAS2087	-	hemolysin III	null
1367	1960	1,6709e+00	BAS1988	-	molybdopterin converting factor, subunit 2	null
1368	1902	1,6709e+00	BAS1930	-	HAD-superfamily hydrolase, subfamily IIB	null
1369	2510	1,6710e+00	BAS2541	-	conserved domain protein	null
1370	1839	1,6710e+00	BAS1866	-	conserved hypothetical protein TIGR00157	null
1371	2809	1,6710e+00	BAS2842	-	conserved hypothetical protein	null
1372	1028	1,6711e+00	BAS1047	-	transporter, EamA family	null
1373	3192	1,6714e+00	BAS3226	-	ankyrin repeat domain protein	null
1374	249	1,6714e+00	BAS0256	-	DNA-binding response regulator	null
1375	2210	1,6715e+00	BAS2240	-	acetyltransferase, GNAT family	null
1376	1458	1,6717e+00	BAS1481	-	hypothetical protein	null
1377	3219	1,6718e+00	BAS3253	-	conserved hypothetical protein	null
1378	1226	1,6719e+00	BAS1248	-	class II aldolase and adducin, N-terminal	null
1379	1054	1,6721e+00	BAS1073	-	conserved hypothetical protein	null
1380	148	1,6721e+00	BAS0154	-	glycerate kinase C-terminus	null
1381	4950	1,6726e+00	BAS5002	-	conserved hypothetical protein	null
1382	2979	1,6727e+00	BAS3013	-	conserved domain protein	null
1383	2570	1,6728e+00	BAS2602	-	ribose 5-phosphate isomerase	null
1384	2588	1,6728e+00	BAS2620	-	membrane protein, putative	null
1385	764	1,6728e+00	BAS0779	-	amino acid permease family protein	null
1386	4266	1,6728e+00	BAS4310	-	conserved hypothetical protein	null
1387	4455	1,6729e+00	BAS4498	-	DNA polymerase III, alpha subunit	null
1388	895	1,6729e+00	BAS0911	-	CAAX amino terminal protease family protein	null
1389	1367	1,6729e+00	BAS1389	-	peptidase, M23/M37 family	null
1390	1920	1,6729e+00	BAS1948	-	conserved hypothetical protein	null
1391	5053	1,6729e+00	BAS5105	-	ABC transporter, ATP-binding protein	null
1392	880	1,6730e+00	BAS0896	-	mxaA domain protein	null
1393	2958	1,6731e+00	BAS2992	-	transcriptional regulator, MarR family	null
1394	5188	1,6731e+00	BAS5241	-	cell wall hydrolase	null
1395	581	1,6739e+00	BAS0595	-	sensory box/GGDEF family protein	null
1396	20	1,6739e+00	BAS0023	-	recombination protein RecR	null
1397	2201	1,6746e+00	BAS2231	-	zinc transporter family protein	null
1398	3114	1,6747e+00	BAS3148	-	acetyltransferase, GNAT family	null
1399	594	1,6752e+00	BAS0608	-	amino acid ABC transporter, permease protein	null
1400	1751	1,6753e+00	BAS1778	-	transcriptional regulator, LysR family	null
1401	2491	1,6757e+00	BAS2522	-	acetyltransferase, GNAT family	null
1402	3976	1,6759e+00	BAS4016	-	conserved hypothetical protein	null
1403	2079	1,6760e+00	BAS2107	-	mechanosensitive ion channel family protein	null
1404	1191	1,6764e+00	BAS1212	-	lipoprotein, putative	null
1405	3544	1,6765e+00	BAS3582	-	iron compound ABC transporter, permease protein	null
1406	1849	1,6769e+00	BAS1876	-	amine oxidase, flavin-containing	null
1407	3330	1,6773e+00	BAS3364	-	formate dehydrogenase accessory protein FdhD	null
1408	4738	1,6777e+00	BAS4786	-	conserved domain protein	null
1409	4635	1,6778e+00	BAS4682	-	conserved hypothetical protein	null
1410	660	1,6778e+00	BAS0674	-	sodium/solute symporter family protein	null
1411	1673	1,6781e+00	BAS1698	-	acetyltransferase, GNAT family	null
1412	3614	1,6785e+00	BAS3654	-	dipicolinate synthase, A subunit	null
1413	3999	1,6786e+00	BAS4040	-	N-acetyl-gamma-glutamyl-phosphate reductase	null
1414	2011	1,6786e+00	BAS2039	-	hypothetical protein	null
1415	3467	1,6789e+00	BAS3504	-	conserved hypothetical protein	null
1416	3130	1,6789e+00	BAS3164	-	conserved hypothetical protein	null
1417	4120	1,6790e+00	BAS4162	-	conserved hypothetical protein	null
1418	2276	1,6792e+00	BAS2306	-	ABC transporter, permease protein	null
1419	1816	1,6792e+00	BAS1843	-	conserved hypothetical protein	null
1420	3794	1,6795e+00	BAS3835	-	hypothetical protein	null
1421	5074	1,6796e+00	BAS5126	-	glycosyl transferase, group 1 family protein	null
1422	1430	1,6797e+00	BAS1452	-	DnaQ family exonuclease/DinG family helicase,	null
1423	1759	1,6798e+00	BAS1786	-	cobalamin synthesis protein/P47K family protein	null
1424	523	1,6800e+00	BAS0536	-	glycerol-3-phosphate ABC transporter, permease	null
1425	5263	1,6804e+00	BAS5317	-	YycH protein	null
1426	3936	1,6804e+00	BAS3977	-	stage V sporulation protein AE	null
1427	3129	1,6804e+00	BAS3163	-	acetyltransferase, GNAT family	null
1428	3935	1,6805e+00	BAS3976	-	stage V sporulation protein AE	null
1429	4577	1,6807e+00	BAS4622	-	molybdenum cofactor biosynthesis protein A,	null
1430	4065	1,6809e+00	BAS4106	-	conserved hypothetical protein	null
1431	4252	1,6814e+00	BAS4295	-	prespore-specific transcriptional regulator	null
1432	1366	1,6821e+00	BAS1388	-	ATP:cob(I)alamin adenosyltransferase, putative	null
1433	4840	1,6821e+00	BAS4890	-	hypothetical protein	null
1434	1443	1,6824e+00	BAS1465	-	spore coat protein D, putative	null
1435	4853	1,6827e+00	BAS4903	-	methionyl-tRNA synthetase, putative	null
1436	3422	1,6828e+00	BAS3458	-	conserved hypothetical protein	null
1437	1580	1,6829e+00	BAS1605	-	conserved hypothetical protein	null
1438	2915	1,6831e+00	BAS2949	-	magnesium and cobalt transport protein	null
1439	736	1,6832e+00	BAS0751	-	transcription antiterminator, BglG family	null
1440	2778	1,6832e+00	BAS2811	-	glycosyl transferase, group 2 family protein	null
1441	3280	1,6834e+00	BAS3314	-	bile acid transporter family protein	null
1442	323	1,6837e+00	BAS0334	-	iron compound ABC transporter, permease protein	null
1443	1107	1,6838e+00	BAS1126	-	division protein	null
1444	2720	1,6838e+00	BAS2753	-	acetyltransferase, GNAT family	null
1445	1596	1,6841e+00	BAS1621	-	hydrolase, alpha/beta fold family	null
1446	1794	1,6842e+00	BAS1821	-	polysaccharide deacetylase, putative	null
1447	2179	1,6844e+00	BAS2209	-	mbtH-like protein	null
1448	1410	1,6846e+00	BAS1432	-	menaquinol-cytochrome c reductase, iron-sulfur	null
1449	511	1,6850e+00	BAS0524	-	conserved hypothetical protein	null
1450	4457	1,6851e+00	BAS4500	-	conserved hypothetical protein	null
1451	2378	1,6853e+00	BAS2409	-	conserved hypothetical protein	null
1452	4468	1,6854e+00	BAS4511	-	conserved hypothetical protein	null
1453	1415	1,6855e+00	BAS1437	-	conserved hypothetical protein	null
1454	2804	1,6855e+00	BAS2837	-	ABC transporter, ATP-binding protein	null
1455	2390	1,6857e+00	BAS2421	-	sensor histidine kinase, C-terminal	null
1456	996	1,6859e+00	BAS1014	-	sugar-binding transcriptional regulator, LacI	null
1457	2310	1,6861e+00	BAS2340	-	hypothetical protein	null
1458	5035	1,6862e+00	BAS5087	-	N-acetylglucosaminyltransferase, N-terminus	null
1459	5041	1,6863e+00	BAS5093	-	membrane protein, putative	null
1460	2507	1,6866e+00	BAS2538	-	hypothetical protein	null
1461	2599	1,6867e+00	BAS2631	-	conserved hypothetical protein	null
1462	1836	1,6867e+00	BAS1863	-	conserved hypothetical protein	null
1463	3342	1,6869e+00	BAS3376	-	conserved hypothetical protein	null
1464	588	1,6872e+00	BAS0602	-	spore germination protein GerKA	null
1465	4850	1,6873e+00	BAS4900	-	DNA-binding response regulator	null
1466	2931	1,6875e+00	BAS2965	-	ABC transporter, permease protein	null
1467	5235	1,6875e+00	BAS5288	-	transcriptional regulator, TetR family	null
1468	1284	1,6875e+00	BAS1306	-	hypothetical protein	null
1469	2437	1,6879e+00	BAS2468	-	permease, putative	null
1470	2114	1,6880e+00	BAS2144	-	arginine utilization regulatory protein RocR	null
1471	4702	1,6881e+00	BAS4749	-	hydrolase, alpha/beta fold family	null
1472	177	1,6881e+00	BAS0183	-	drug resistance transporter, Bcr/CflA family	null
1473	4354	1,6882e+00	BAS4398	-	membrane protein, putative	null
1474	2925	1,6883e+00	BAS2959	-	NADH dehydrogenase, subunit 5	null
1475	4336	1,6885e+00	BAS4380	-	major facilitator family transporter	null
1476	74	1,6886e+00	BAS0079	-	conserved hypothetical protein	null
1477	1509	1,6890e+00	BAS1533	-	permease, putative	null
1478	3754	1,6892e+00	BAS3794	-	hypothetical protein	null
1479	1758	1,6892e+00	BAS1785	-	amine oxidase, flavin-containing	null
1480	2683	1,6896e+00	BAS2716	-	transcriptional regulator, TetR family	null
1481	4580	1,6896e+00	BAS4625	-	conserved hypothetical protein	null
1482	466	1,6899e+00	BAS0477	-	UDP-N-acetyl-D-mannosamine 6-dehydrogenase,	null
1483	3371	1,6902e+00	BAS3406	-	hypothetical protein	null
1484	5030	1,6903e+00	BAS5082	-	D-amino acid aminotransferase	null
1485	2611	1,6903e+00	BAS2643	-	proline racemase, putative	null
1486	932	1,6904e+00	BAS0949	-	transporter, putative	null
1487	1343	1,6905e+00	BAS1365	-	hypothetical protein	null
1488	4052	1,6906e+00	BAS4093	-	stage III sporulation protein AE	null
1489	1150	1,6907e+00	BAS1171	-	acetyltransferase, GNAT family	null
1490	1270	1,6911e+00	BAS1292	-	aminoglycoside phophotransferase family protein	null
1491	3746	1,6912e+00	BAS3786	-	prophage LambdaBa02, site-specific recombinase,	null
1492	2612	1,6915e+00	BAS2644	-	glycine oxidase, putative	null
1493	3854	1,6915e+00	BAS3895	-	conserved hypothetical protein	null
1494	4202	1,6919e+00	BAS4245	-	acetyltransferase, GNAT family	null
1495	2519	1,6921e+00	BAS2550	-	transcriptional regulator, GntR	null
1496	2136	1,6921e+00	BAS2166	-	FtsK/SpoIIIE family protein	null
1497	1576	1,6931e+00	BAS1600	-	conserved hypothetical protein	null
1498	5091	1,6933e+00	BAS5143	-	NADH dehydrogenase I, K subunit	null
1499	2322	1,6934e+00	BAS2352	-	hemolysin II, N-terminal	null
1500	1044	1,6937e+00	BAS1063	-	spore germination protein GerPF	null
1501	4910	1,6937e+00	BAS4961	-	inosine-uridine preferring nucleoside hydrolase	null
1502	312	1,6937e+00	BAS0323	-	conserved hypothetical protein	null
1503	1518	1,6942e+00	BAS1542	-	histidine kinase, N-terminal domain	null
1504	5116	1,6945e+00	BAS5168	-	low molecular weight phosphotyrosine protein	null
1505	3447	1,6946e+00	BAS3483	-	conserved hypothetical protein	null
1506	1524	1,6947e+00	BAS1548	-	conserved hypothetical protein	null
1507	4523	1,6953e+00	BAS4567	-	ankyrin repeat domain protein	null
1508	2096	1,6953e+00	BAS2125	-	glycine betaine/L-proline ABC transporter,	null
1509	4207	1,6957e+00	BAS4249	-	hypothetical protein	null
1510	2509	1,6959e+00	BAS2540	-	AMP-binding enzyme	null
1511	2557	1,6962e+00	BAS2589	-	conserved hypothetical protein	null
1512	2573	1,6964e+00	BAS2605	-	DNA topology modulation protein FlaR, putative	null
1513	1579	1,6967e+00	BAS1604	-	conserved hypothetical protein	null
1514	3789	1,6967e+00	BAS3830	-	prophage LambdaBa02, DNA-binding protein	null
1515	4973	1,6972e+00	BAS5025	-	transcriptional regulator, LysR family	null
1516	5083	1,6976e+00	BAS5135	-	ABC transporter ATP-binding protein, N-terminus	null
1517	2921	1,6981e+00	BAS2955	-	TspO/MBR family protein	null
1518	65	1,6981e+00	BAS0069	-	para-aminobenzoate synthase glutamine	null
1519	2432	1,6982e+00	BAS2463	-	sporulation kinase B	null
1520	1578	1,6982e+00	BAS1602	-	conserved hypothetical protein	null
1521	1550	1,6982e+00	BAS1574	-	glycosyl transferase, group 2 family protein	null
1522	2847	1,6985e+00	BAS2880	-	conserved hypothetical protein	null
1523	2738	1,6985e+00	BAS2771	-	conserved hypothetical protein	null
1524	995	1,6987e+00	BAS1013	-	acetyltransferase, GNAT family	null
1525	2085	1,6987e+00	BAS2113	-	membrane protein, putative	null
1526	3106	1,6990e+00	BAS3140	-	ABC transporter, ATP-binding protein	null
1527	3117	1,6992e+00	BAS3151	-	conserved hypothetical protein	null
1528	3672	1,6992e+00	BAS3712	-	conserved hypothetical protein TIGR00157	null
1529	404	1,6993e+00	BAS0415	-	prophage LambdaBa04, site-specific recombinase,	null
1530	1804	1,6996e+00	BAS1831	-	lipoprotein, putative	null
1531	3894	1,6997e+00	BAS3935	-	hypothetical protein	null
1532	4008	1,6998e+00	BAS4049	-	metallo-beta-lactamase family protein	null
1533	3288	1,6998e+00	BAS3322	-	enoyl-CoA hydratase/isomerase family protein	null
1534	3978	1,6999e+00	BAS4019	-	riboflavin synthase, alpha subunit	null
1535	4683	1,6999e+00	BAS4730	-	permease, putative	null
1536	5023	1,7000e+00	BAS5075	-	arsenical pump family protein, putative	null
1537	2389	1,7000e+00	BAS2420	-	sensor histidine kinase, N-terminal	null
1538	1502	1,7001e+00	BAS1526	-	conserved hypothetical protein	null
1539	453	1,7002e+00	BAS0464	-	arginine utilization regulatory protein RocR	null
1540	4854	1,7005e+00	BAS4904	-	conserved hypothetical protein	null
1541	1440	1,7005e+00	BAS1462	-	conserved hypothetical protein	null
1542	1465	1,7006e+00	BAS1487	-	conserved hypothetical protein	null
1543	3751	1,7007e+00	BAS3791	-	hypothetical protein	null
1544	2033	1,7008e+00	BAS2061	-	hydrolase, alpha/beta fold family	null
1545	3051	1,7008e+00	BAS3085	-	conserved hypothetical protein	null
1546	4287	1,7009e+00	BAS4331	-	prephenate dehydratase	null
1547	770	1,7013e+00	BAS0785	-	conserved hypothetical protein	null
1548	1396	1,7014e+00	BAS1418	-	conserved hypothetical protein	null
1549	4418	1,7018e+00	BAS4462	-	hypothetical protein	null
1550	714	1,7021e+00	BAS0729	-	hypothetical protein	null
1551	431	1,7025e+00	BAS0442	-	conserved hypothetical protein	null
1552	2277	1,7025e+00	BAS2307	-	ABC transporter, ATP-binding protein	null
1553	5192	1,7026e+00	BAS5245	-	potassium channel protein, C-terminus	null
1554	2039	1,7029e+00	BAS2067	-	aspartate racemase family protein	null
1555	3504	1,7031e+00	BAS3541	-	hypothetical protein	null
1556	1709	1,7035e+00	BAS1736	-	hypothetical protein	null
1557	532	1,7037e+00	BAS0545	-	sensory box histidine kinase	null
1558	1388	1,7037e+00	BAS1410	-	hypothetical protein	null
1559	3851	1,7038e+00	BAS3892	-	transcriptional regulator, LysR family	null
1560	3722	1,7041e+00	BAS3762	-	stage V sporulation protein E	null
1561	206	1,7042e+00	BAS0212	-	deoxyribonuclease, TatD family, putative	null
1562	1261	1,7042e+00	BAS1283	-	2-nitropropane dioxygenase	null
1563	1522	1,7044e+00	BAS1546	-	hypothetical protein	null
1564	1342	1,7046e+00	BAS1364	-	hypothetical protein	null
1565	738	1,7047e+00	BAS0753	-	PTS system, cellobiose-specific IIB component	null
1566	1023	1,7047e+00	BAS1042	-	hypothetical protein	null
1567	3089	1,7047e+00	BAS3123	-	transporter, putative	null
1568	4261	1,7048e+00	BAS4305	-	cation efflux family protein	null
1569	5204	1,7051e+00	BAS5257	-	homoserine O-succinyltransferase	null
1570	2859	1,7054e+00	BAS2892	-	hypothetical protein	null
1571	2146	1,7055e+00	BAS2176	-	hypothetical protein	null
1572	2489	1,7057e+00	BAS2520	-	hypothetical protein	null
1573	3011	1,7057e+00	BAS3045	-	oxidoreductase, Gfo/Idh/MocA family	null
1574	3401	1,7061e+00	BAS3436	-	conserved hypothetical protein	null
1575	485	1,7063e+00	BAS0496	-	ABC transporter, ATP-binding/permease protein	null
1576	556	1,7064e+00	BAS0570	-	hypothetical protein	null
1577	4460	1,7064e+00	BAS4503	-	hypothetical protein	null
1578	3092	1,7065e+00	BAS3126	-	conserved hypothetical protein	null
1579	1193	1,7072e+00	BAS1214	-	sensor histidine kinase	null
1580	3495	1,7079e+00	BAS3532	-	conserved hypothetical protein	null
1581	4470	1,7086e+00	BAS4513	-	acetyltransferase, GNAT family	null
1582	490	1,7086e+00	BAS0501	-	ABC transporter, permease	null
1583	3679	1,7088e+00	BAS3719	-	primosomal protein N`	null
1584	1699	1,7089e+00	BAS1725	-	methyl-accepting/DNA response regulator,	null
1585	2240	1,7091e+00	BAS2270	-	hypothetical protein	null
1586	256	1,7092e+00	BAS0264	-	conserved domain protein	null
1587	3190	1,7092e+00	BAS3224	-	hypothetical protein	null
1588	2668	1,7098e+00	BAS2701	-	(3R)-hydroxymyristoyl-(acyl-carrier-protein)	null
1589	4172	1,7098e+00	BAS4215	-	heat-inducible transcription repressor HrcA	null
1590	3290	1,7099e+00	BAS3324	-	mgtC family protein	null
1591	4946	1,7101e+00	BAS4998	-	conserved hypothetical protein	null
1592	2549	1,7101e+00	BAS2581	-	thioredoxin reductase, putative	null
1593	726	1,7103e+00	BAS0741	-	rhodanese-like domain protein	null
1594	1545	1,7104e+00	BAS1569	-	conserved hypothetical protein	null
1595	504	1,7107e+00	BAS0517	-	sensory box/GGDEF family protein	null
1596	2542	1,7107e+00	BAS2574	-	acetoin operon transcriptional activator,	null
1597	1058	1,7108e+00	BAS1078	-	ammonium transporter	null
1598	3824	1,7110e+00	BAS3865	-	conserved hypothetical protein	null
1599	1592	1,7110e+00	BAS1617	-	conserved domain protein	null
1600	3329	1,7110e+00	BAS3363	-	molybdenum cofactor biosynthesis protein A	null
1601	3435	1,7112e+00	BAS3471	-	transposase, IS605 family	null
1602	1280	1,7113e+00	BAS1302	-	conserved hypothetical protein	null
1603	3729	1,7115e+00	BAS3769	-	S-adenosyl-methyltransferase MraW	null
1604	902	1,7115e+00	BAS0918	-	conserved hypothetical protein	null
1605	2736	1,7117e+00	BAS2769	-	sugar (pentulose and hexulose) kinase,	null
1606	1564	1,7119e+00	BAS1588	-	conserved hypothetical protein	null
1607	2370	1,7122e+00	BAS2401	-	transcriptional regulator, MerR family	null
1608	1131	1,7123e+00	BAS1149	-	membrane protein, putative	null
1609	4244	1,7123e+00	BAS4287	-	hypothetical protein	null
1610	1220	1,7124e+00	BAS1242	-	transcriptional regulator, DeoR family	null
1611	2412	1,7124e+00	BAS2443	-	conserved hypothetical protein	null
1612	828	1,7124e+00	BAS0843	-	conserved hypothetical protein	null
1613	5202	1,7125e+00	BAS5255	-	conserved hypothetical protein	null
1614	2605	1,7125e+00	BAS2637	-	acetyltransferase, GNAT family	null
1615	4573	1,7126e+00	BAS4618	-	molybdopterin biosynthesis protein MoeA	null
1616	4187	1,7126e+00	BAS4230	-	nicotinate (nicotinamide) nucleotide	null
1617	4894	1,7126e+00	BAS4944	-	conserved domain protein	null
1618	2679	1,7127e+00	BAS2712	-	sulfonate ABC transporter, permease protein,	null
1619	1038	1,7127e+00	BAS1057	-	competence transcription factor, putative	null
1620	810	1,7128e+00	BAS0825	-	hypothetical protein	null
1621	2805	1,7128e+00	BAS2838	-	ABC transporter, permease protein	null
1622	2493	1,7129e+00	BAS2524	-	conserved domain protein	null
1623	2017	1,7130e+00	BAS2045	-	site-specific recombinase, resolvase family,	null
1624	2808	1,7130e+00	BAS2841	-	hypothetical protein	null
1625	4716	1,7131e+00	BAS4764	-	sapB protein	null
1626	3733	1,7134e+00	BAS3773	-	DNA-binding protein, putative	null
1627	251	1,7134e+00	BAS0259	-	conserved domain protein	null
1628	521	1,7138e+00	BAS0534	-	glycerol uptake operon antiterminator regulatory	null
1629	2377	1,7139e+00	BAS2408	-	lipoprotein, putative	null
1630	3674	1,7142e+00	BAS3714	-	protein phosphatase 2C, family protein	null
1631	4327	1,7143e+00	BAS4371	-	conserved hypothetical protein	null
1632	337	1,7145e+00	BAS0348	-	conserved hypothetical protein	null
1633	1230	1,7147e+00	BAS1252	-	sensor histidine kinase KinD	null
1634	3863	1,7149e+00	BAS3904	-	Ppx/GppA phosphatase family protein	null
1635	2397	1,7151e+00	BAS2428	-	predicted permease	null
1636	2610	1,7157e+00	BAS2642	-	hypothetical protein	null
1637	2924	1,7158e+00	BAS2958	-	conserved hypothetical protein	null
1638	2999	1,7160e+00	BAS3033	-	membrane protein, putative	null
1639	4117	1,7162e+00	BAS4159	-	cystathionine beta-lyase	null
1640	5094	1,7164e+00	BAS5146	-	NADH dehydrogenase I, H subunit	null
1641	794	1,7164e+00	BAS0809	-	ABC transporter, ATP-binding/permease protein	null
1642	3369	1,7166e+00	BAS3404	-	DNA polymerase III, epsilon subunit, putative	null
1643	1618	1,7170e+00	BAS1643	-	conserved hypothetical protein	null
1644	926	1,7172e+00	BAS0943	-	DNA repair exonuclease family protein	null
1645	250	1,7175e+00	BAS0257	-	sensor histidine kinase	null
1646	2359	1,7178e+00	BAS2390	-	acetyltransferase, GNAT family	null
1647	4021	1,7181e+00	BAS4062	-	conserved hypothetical protein	null
1648	3440	1,7183e+00	BAS3476	-	2',3'-cyclic-nucleotide 2'-phosphodiesterase,	null
1649	854	1,7184e+00	BAS0869	-	sensor histidine kinase	null
1650	3913	1,7190e+00	BAS3954	-	sensory box/GGDEF family protein, putative	null
1651	2887	1,7190e+00	BAS2920	-	branched-chain amino acid transport system II	null
1652	1582	1,7192e+00	BAS1607	-	permease, putative	null
1653	4072	1,7193e+00	BAS4113	-	sugar-binding transcriptional regulator, LacI	null
1654	2927	1,7195e+00	BAS2961	-	streptothricin acetyltransferase, putative	null
1655	2779	1,7195e+00	BAS2812	-	conserved domain protein	null
1656	4466	1,7196e+00	BAS4509	-	lipoprotein, putative	null
1657	2235	1,7197e+00	BAS2265	-	hypothetical protein	null
1658	647	1,7197e+00	BAS0661	-	DNA-binding protein	null
1659	5224	1,7197e+00	BAS5277	-	membrane protein, putative	null
1660	3740	1,7198e+00	BAS3780	-	hypothetical protein	null
1661	1104	1,7198e+00	BAS1123	-	hypothetical protein	null
1662	1513	1,7198e+00	BAS1537	-	host factor-I protein	null
1663	300	1,7203e+00	BAS0311	-	sensory box sigma-54 dependent DNA-binding	null
1664	2433	1,7204e+00	BAS2464	-	conserved hypothetical protein	null
1665	692	1,7206e+00	BAS0707	-	major facilitator family transporter	null
1666	716	1,7212e+00	BAS0731	-	stage V sporulation protein R	null
1667	1984	1,7212e+00	BAS2012	-	hypothetical protein	null
1668	663	1,7213e+00	BAS0677	-	spore germination protein GerLC	null
1669	3482	1,7213e+00	BAS3519	-	conserved hypothetical protein	null
1670	2532	1,7214e+00	BAS2564	-	conserved hypothetical protein	null
1671	2768	1,7214e+00	BAS2801	-	conserved hypothetical protein	null
1672	2261	1,7215e+00	BAS2291	-	PTS system, cellobiose-specific IIC component,	null
1673	3786	1,7216e+00	BAS3827	-	prophage LambdaBa02, DNA replication protein	null
1674	2143	1,7219e+00	BAS2173	-	conserved hypothetical protein	null
1675	2373	1,7220e+00	BAS2404	-	conserved domain protein	null
1676	4747	1,7222e+00	BAS4795	-	mutT/nudix family protein	null
1677	4348	1,7222e+00	BAS4392	-	oligopeptide ABC transporter, permease protein	null
1678	1701	1,7223e+00	BAS1727	-	acetyltransferase, GNAT family	null
1679	1116	1,7224e+00	BAS1135	-	glucose-1-phosphate thymidylyltransferase,	null
1680	4726	1,7227e+00	BAS4774	-	hydrolase, alpha/beta fold family	null
1681	509	1,7230e+00	BAS0522	-	glycine betaine transporter	null
1682	3934	1,7231e+00	BAS3975	-	stage V sporulation protein AF	null
1683	2993	1,7233e+00	BAS3027	-	sensor histidine kinase	null
1684	2180	1,7234e+00	BAS2210	-	drug resistance transporter, EmrB/QacA family	null
1685	4957	1,7235e+00	BAS5009	-	bacterial transferase hexapeptide domain	null
1686	1619	1,7236e+00	BAS1644	-	hypothetical protein	null
1687	4270	1,7239e+00	BAS4314	-	conserved hypothetical protein	null
1688	784	1,7240e+00	BAS0799	-	ABC transporter, substrate-binding protein,	null
1689	4519	1,7240e+00	BAS4563	-	acetoin utilization protein AcuC	null
1690	2102	1,7240e+00	BAS2132	-	hypothetical protein	null
1691	1015	1,7241e+00	BAS1034	-	conserved hypothetical protein	null
1692	3770	1,7242e+00	BAS3811	-	prophage LambdaBa02, site-specific recombinase,	null
1693	3946	1,7243e+00	BAS3987	-	transcriptional regulator, GntR family	null
1694	5097	1,7246e+00	BAS5149	-	NADH dehydrogenase I, B subunit	null
1695	3334	1,7248e+00	BAS3368	-	hypothetical protein	null
1696	658	1,7248e+00	BAS0672	-	N-acyl-L-amino acid amidohydrolase	null
1697	559	1,7248e+00	BAS0573	-	nucleoside transporter, NupC family	null
1698	3594	1,7251e+00	BAS3633	-	ACT domain protein	null
1699	3053	1,7252e+00	BAS3087	-	beta-lactam antibiotic acylase family protein	null
1700	2375	1,7252e+00	BAS2406	-	transcriptional regulator, AraC family	null
1701	5010	1,7252e+00	BAS5062	-	PTS system, cellobiose-specific IIA component	null
1702	3270	1,7252e+00	BAS3304	-	FAD-binding monooxygenase, PheA/TfdB family	null
1703	474	1,7254e+00	BAS0485	-	chlorohydrolase family protein	null
1704	458	1,7254e+00	BAS0469	-	conserved hypothetical protein	null
1705	3509	1,7255e+00	BAS3546	-	prophage LambdaBa01, repressor protein,	null
1706	3362	1,7258e+00	BAS3397	-	adical activating	null
1707	3890	1,7259e+00	BAS3931	-	conserved hypothetical protein	null
1708	2468	1,7261e+00	BAS2499	-	DNA polymerase III, beta subunit	null
1709	1433	1,7264e+00	BAS1455	-	DNA replication protein DnaD	null
1710	3035	1,7266e+00	BAS3069	-	diaminobutyrate-2-oxoglutarate transaminase	null
1711	1881	1,7268e+00	BAS1908	-	hypothetical protein	null
1712	231	1,7268e+00	BAS0237	-	lipoprotein, putative	null
1713	2691	1,7269e+00	BAS2724	-	glutathionylspermidine synthase, putative	null
1714	2003	1,7273e+00	BAS2031	-	aspartyl-tRNA synthetase	null
1715	2144	1,7276e+00	BAS2174	-	conserved hypothetical protein	null
1716	1698	1,7277e+00	BAS1724	-	hydrolase, alpha/beta fold family	null
1717	597	1,7279e+00	BAS0611	-	conserved hypothetical protein	null
1718	4062	1,7280e+00	BAS4103	-	3-dehydroquinate dehydratase, type II	null
1719	2270	1,7283e+00	BAS2300	-	hypothetical protein	null
1720	1552	1,7283e+00	BAS1576	-	TPR/glycosyl transferase domain protein	null
1721	1093	1,7285e+00	BAS1112	-	cardiolipin synthetase	null
1722	3127	1,7285e+00	BAS3161	-	membrane protein, putative	null
1723	1674	1,7285e+00	BAS1699	-	conserved domain protein	null
1724	603	1,7286e+00	BAS0617	-	sensor histidine kinase	null
1725	4459	1,7287e+00	BAS4502	-	conserved hypothetical protein	null
1726	1257	1,7287e+00	BAS1279	-	conserved hypothetical protein	null
1727	1918	1,7287e+00	BAS1946	-	hypothetical protein	null
1728	3394	1,7288e+00	BAS3429	-	hypothetical protein	null
1729	1809	1,7289e+00	BAS1836	-	sapB protein	null
1730	2290	1,7290e+00	BAS2320	-	hypothetical protein	null
1731	1299	1,7292e+00	BAS1321	-	imidazoleglycerol phosphate synthase, cyclase	null
1732	3409	1,7295e+00	BAS3444	-	conserved domain protein	null
1733	4521	1,7299e+00	BAS4565	-	DNA-binding response regulator	null
1734	1841	1,7300e+00	BAS1868	-	hypothetical protein	null
1735	2728	1,7301e+00	BAS2761	-	conserved hypothetical protein	null
1736	5044	1,7302e+00	BAS5096	-	helicase, putative	null
1737	4548	1,7303e+00	BAS4593	-	metallo-beta-lactamase family protein	null
1738	1145	1,7308e+00	BAS1166	-	conserved hypothetical protein	null
1739	4754	1,7310e+00	BAS4802	-	conserved hypothetical protein	null
1740	825	1,7318e+00	BAS0840	-	CsaB protein	null
1741	1820	1,7322e+00	BAS1847	-	transporter protein	null
1742	3098	1,7324e+00	BAS3132	-	hypothetical protein	null
1743	2791	1,7324e+00	BAS2824	-	ATPase, AAA family	null
1744	830	1,7327e+00	BAS0845	-	alginate O-acetyltransferase, putative	null
1745	916	1,7332e+00	BAS0933	-	hypothetical protein	null
1746	5067	1,7334e+00	BAS5119	-	techoic acid ABC transporter, efflux permease,	null
1747	3002	1,7336e+00	BAS3036	-	iron-sulfur cluster-binding protein	null
1748	2574	1,7337e+00	BAS2606	-	conserved hypothetical protein	null
1749	1667	1,7338e+00	BAS1692	-	cbiN domain protein	null
1750	1907	1,7344e+00	BAS1935	-	conserved hypothetical protein	null
1751	1903	1,7344e+00	BAS1931	-	hypothetical protein	null
1752	3074	1,7345e+00	BAS3108	-	transcriptional regulator, TetR family	null
1753	2795	1,7345e+00	BAS2828	-	GTP-binding elongation factor protein, TetM/TetO	null
1754	975	1,7347e+00	BAS0993	-	transcriptional regulator, MerR family	null
1755	3441	1,7349e+00	BAS3477	-	2',3'-cyclic-nucleotide 2'-phosphodiesterase,	null
1756	424	1,7352e+00	BAS0435	-	hypothetical protein	null
1757	2616	1,7352e+00	BAS2648	-	sarcosine oxidase alpha subunit, C-terminal	null
1758	5244	1,7353e+00	BAS5298	-	osmoprotectant transporter, BCCT family	null
1759	1786	1,7353e+00	BAS1813	-	hydrolase, alpha/beta fold family	null
1760	3282	1,7356e+00	BAS3316	-	conserved hypothetical protein	null
1761	1781	1,7357e+00	BAS1808	-	lipoprotein, putative	null
1762	638	1,7357e+00	BAS0652	-	DNA-binding protein	null
1763	3685	1,7364e+00	BAS3725	-	cation-transporting ATPase, E1-E2 family	null
1764	1893	1,7365e+00	BAS1921	-	stage II sporulation protein P	null
1765	3246	1,7365e+00	BAS3280	-	conserved hypothetical protein	null
1766	1408	1,7369e+00	BAS1430	-	conserved hypothetical protein	null
1767	1946	1,7371e+00	BAS1974	-	conserved hypothetical protein	null
1768	3419	1,7377e+00	BAS3455	-	cytochrome c-type biogenesis protein CcdA	null
1769	3566	1,7378e+00	BAS3604	-	1-phosphatidylinositol phosphodiesterase	null
1770	5137	1,7378e+00	BAS5189	-	transcriptional regulator, TetR family	null
1771	1424	1,7378e+00	BAS1446	-	polyA polymerase	null
1772	4264	1,7379e+00	BAS4308	-	stage V sporulation protein B	null
1773	3108	1,7382e+00	BAS3142	-	hypothetical protein	null
1774	4931	1,7383e+00	BAS4983	-	conserved domain protein	null
1775	568	1,7384e+00	BAS0582	-	iron compound ABC transporter, permease protein	null
1776	1462	1,7384e+00	BAS1484	-	hypothetical protein	null
1777	1665	1,7385e+00	BAS1690	-	metabolite transport protein, C-terminus	null
1778	483	1,7386e+00	BAS0494	-	conserved hypothetical protein	null
1779	1160	1,7389e+00	BAS1181	-	conserved hypothetical protein	null
1780	1747	1,7391e+00	BAS1774	-	membrane protein, putative	null
1781	1140	1,7393e+00	BAS1160	-	N-(5'phosphoribosyl)anthranilate isomerase	null
1782	2101	1,7396e+00	BAS2131	-	hypothetical protein	null
1783	3822	1,7397e+00	BAS3863	-	PhoH family protein	null
1784	1478	1,7397e+00	BAS1502	-	conserved repeat domain protein	null
1785	239	1,7399e+00	BAS0246	-	ribosomal-protein-alanine acetyltransferase	null
1786	2983	1,7400e+00	BAS3017	-	conserved domain protein	null
1787	4422	1,7405e+00	BAS4466	-	transcriptional regulator, TetR family	null
1788	4664	1,7407e+00	BAS4711	-	hypothetical protein	null
1789	3852	1,7409e+00	BAS3893	-	CBS domain protein	null
1790	831	1,7410e+00	BAS0846	-	conserved hypothetical protein	null
1791	2315	1,7410e+00	BAS2345	-	lipoprotein, putative	null
1792	444	1,7416e+00	BAS0455	-	conserved hypothetical protein	null
1793	4810	1,7417e+00	BAS4858	-	Toprim domain protein	null
1794	2461	1,7419e+00	BAS2492	-	mutT/nudix family protein	null
1795	2197	1,7422e+00	BAS2227	-	ABC transporter, permease protein, putative	null
1796	24	1,7423e+00	BAS0028	-	lysine decarboxylase	null
1797	2654	1,7424e+00	BAS2687	-	bacterial extracellular solute-binding protein,	null
1798	1782	1,7425e+00	BAS1809	-	microcin immunity protein MccF	null
1799	2815	1,7425e+00	BAS2847	-	transcriptional regulator, GntR	null
1800	4091	1,7426e+00	BAS4133	-	conserved hypothetical protein	null
1801	5058	1,7426e+00	BAS5110	-	lipoprotein, putative	null
1802	955	1,7427e+00	BAS0973	-	helicase, UvrD/Rep family	null
1803	232	1,7431e+00	BAS0238	-	alanine racemase	null
1804	2976	1,7432e+00	BAS3010	-	penicillin-binding protein, N-terminus	null
1805	4796	1,7434e+00	BAS4844	-	conserved hypothetical protein	null
1806	976	1,7437e+00	BAS0994	-	hypothetical protein	null
1807	1739	1,7438e+00	BAS1766	-	membrane protein, putative	null
1808	3951	1,7438e+00	BAS3992	-	conserved hypothetical protein	null
1809	1479	1,7438e+00	BAS1503	-	acetyltransferase, GNAT family	null
1810	1764	1,7439e+00	BAS1791	-	conserved hypothetical protein	null
1811	5232	1,7439e+00	BAS5285	-	membrane protein, putative	null
1812	168	1,7442e+00	BAS0174	-	3-oxoacyl-[acyl-carrier protein] reductase	null
1813	3349	1,7443e+00	BAS3383	-	RNA polymerase sigma-70 factor, ECF subfamily	null
1814	2029	1,7443e+00	BAS2057	-	sensor histidine kinase	null
1815	4601	1,7444e+00	BAS4648	-	ABC transporter, ATP-binding protein, putative	null
1816	678	1,7448e+00	BAS0693	-	ABC transporter, permease protein, putative	null
1817	2505	1,7450e+00	BAS2536	-	hypothetical protein	null
1818	3115	1,7453e+00	BAS3149	-	conserved hypothetical protein	null
1819	3140	1,7454e+00	BAS3174	-	transporter, EamA family	null
1820	2440	1,7454e+00	BAS2471	-	conserved hypothetical protein	null
1821	165	1,7455e+00	BAS0171	-	RNA polymerase sigma-70 factor, ECF subfamily	null
1822	1538	1,7456e+00	BAS1562	-	conserved hypothetical protein	null
1823	2885	1,7456e+00	BAS2918	-	conserved hypothetical protein	null
1824	1346	1,7457e+00	BAS1368	-	conserved hypothetical protein	null
1825	4283	1,7458e+00	BAS4327	-	L-aspartate oxidase	null
1826	957	1,7460e+00	BAS0975	-	conserved hypothetical protein	null
1827	4756	1,7460e+00	BAS4804	-	acetyltransferase, GNAT family	null
1828	218	1,7463e+00	BAS0224	-	hydrolase (amino terminus)	null
1829	3133	1,7465e+00	BAS3167	-	TPR domain protein	null
1830	454	1,7468e+00	BAS0465	-	conserved hypothetical protein	null
1831	2726	1,7470e+00	BAS2759	-	conserved hypothetical protein	null
1832	4316	1,7472e+00	BAS4360	-	uroporphyrinogen-III synthase	null
1833	1568	1,7472e+00	BAS1592	-	flagellar biosynthetic protein FlhB, putative	null
1834	2563	1,7475e+00	BAS2595	-	hypothetical protein	null
1835	1037	1,7475e+00	BAS1056	-	hypothetical protein	null
1836	2824	1,7478e+00	BAS2857	-	phosphatase family protein	null
1837	3124	1,7481e+00	BAS3158	-	ABC transporter, ATP-binding protein	null
1838	1608	1,7483e+00	BAS1632	-	membrane protein, putative	null
1839	2687	1,7488e+00	BAS2720	-	TPR domain protein	null
1840	4303	1,7489e+00	BAS4347	-	septum site-determining protein MinC	null
1841	649	1,7491e+00	BAS0663	-	acetyltransferase, GNAT family	null
1842	3730	1,7492e+00	BAS3770	-	conserved hypothetical protein	null
1843	2846	1,7493e+00	BAS2879	-	membrane protein, putative	null
1844	3306	1,7495e+00	BAS3340	-	conserved repeat domain protein	null
1845	2104	1,7497e+00	BAS2134	-	CBS domain protein	null
1846	2821	1,7498e+00	BAS2854	-	conserved hypothetical protein	null
1847	992	1,7498e+00	BAS1010	-	conserved domain protein	null
1848	253	1,7500e+00	BAS0261	-	conserved domain protein	null
1849	3922	1,7504e+00	BAS3963	-	transcriptional regulator, GntR family	null
1850	1606	1,7506e+00	BAS1631	-	transporter, EamA family	null
1851	3251	1,7506e+00	BAS3285	-	transcriptional regulator, LysR family	null
1852	4357	1,7507e+00	BAS4401	-	membrane protein, putative	null
1853	1695	1,7508e+00	BAS1721	-	acetyltransferase, GNAT family	null
1854	4195	1,7508e+00	BAS4238	-	conserved domain protein	null
1855	4572	1,7509e+00	BAS4617	-	molybdopterin-guanine dinucleotide biosynthesis	null
1856	802	1,7510e+00	BAS0817	-	conserved hypothetical protein	null
1857	3047	1,7510e+00	BAS3081	-	conserved hypothetical protein	null
1858	1622	1,7511e+00	BAS1647	-	cytochrome c-type biogenesis protein CcdA	null
1859	3061	1,7511e+00	BAS3095	-	conserved hypothetical protein	null
1860	5284	1,7515e+00	BAS5338	-	jag protein	null
1861	1486	1,7516e+00	BAS1510	-	conserved domain protein	null
1862	2837	1,7517e+00	BAS2870	-	conserved hypothetical protein	null
1863	3490	1,7520e+00	BAS3527	-	conserved domain protein	null
1864	1805	1,7522e+00	BAS1832	-	DNA-binding response regulator	null
1865	2830	1,7523e+00	BAS2863	-	conserved hypothetical protein	null
1866	4300	1,7524e+00	BAS4344	-	stage IV sporulation protein FB	null
1867	414	1,7525e+00	BAS0425	-	prophage LambdaBa04, DNA replication protein	null
1868	5042	1,7525e+00	BAS5094	-	conserved domain protein	null
1869	182	1,7526e+00	BAS0188	-	oligopeptide ABC transporter, ATP-binding	null
1870	923	1,7527e+00	BAS0941	-	conserved hypothetical protein	null
1871	2789	1,7527e+00	BAS2822	-	hypothetical protein	null
1872	5245	1,7527e+00	BAS5299	-	nitric-oxide synthase, oxygenase subunit	null
1873	3691	1,7528e+00	BAS3731	-	conserved hypothetical protein	null
1874	2763	1,7529e+00	BAS2796	-	response regulator	null
1875	1591	1,7531e+00	BAS1616	-	conserved domain protein	null
1876	1525	1,7535e+00	BAS1549	-	conserved hypothetical protein	null
1877	2872	1,7536e+00	BAS2905	-	membrane protein, putative	null
1878	2698	1,7539e+00	BAS2731	-	conserved domain protein	null
1879	3939	1,7540e+00	BAS3980	-	stage V sporulation protein AB	null
1880	3229	1,7541e+00	BAS3263	-	drug resistance transporter, Bcr/CflA family	null
1881	146	1,7541e+00	BAS0151	-	conserved hypothetical protein	null
1882	4436	1,7542e+00	BAS4480	-	membrane protein, putative	null
1883	3902	1,7545e+00	BAS3943	-	5-methylthioribose kinase, putative	null
1884	3194	1,7546e+00	BAS3228	-	glycosyl transferase, group 2 family	null
1885	4774	1,7551e+00	BAS4822	-	hypothetical protein	null
1886	527	1,7552e+00	BAS0540	-	DNA-binding response regulator	null
1887	4668	1,7554e+00	BAS4715	-	conserved hypothetical protein	null
1888	2009	1,7560e+00	BAS2037	-	hypothetical protein	null
1889	4587	1,7561e+00	BAS4633	-	hypothetical protein	null
1890	1333	1,7561e+00	BAS1355	-	membrane protein, putative	null
1891	4488	1,7562e+00	BAS4532	-	conserved hypothetical protein	null
1892	2828	1,7562e+00	BAS2861	-	acetyltransferase, GNAT family	null
1893	3487	1,7564e+00	BAS3524	-	prophage LambdaBa01, acyltransferase, putative	null
1894	3195	1,7565e+00	BAS3229	-	hypothetical protein	null
1895	3997	1,7565e+00	BAS4038	-	acetylglutamate kinase	null
1896	838	1,7567e+00	BAS0853	-	proline racemase, putative	null
1897	2838	1,7571e+00	BAS2871	-	Signal peptidase I	null
1898	884	1,7571e+00	BAS0900	-	transcriptional regulator, MarR family	null
1899	4584	1,7572e+00	BAS4630	-	spore germination protein GerHA	null
1900	2108	1,7572e+00	BAS2138	-	conserved hypothetical protein	null
1901	844	1,7574e+00	BAS0859	-	oligopeptide ABC transporter, permease protein	null
1902	4385	1,7575e+00	BAS4429	-	conserved hypothetical protein	null
1903	1971	1,7580e+00	BAS1999	-	hypothetical protein	null
1904	967	1,7583e+00	BAS0985	-	conserved hypothetical protein	null
1905	2070	1,7583e+00	BAS2098	-	conserved domain protein	null
1906	3014	1,7585e+00	BAS3048	-	DegT/DnrJ/EryC1/StrS aminotransferase family,	null
1907	561	1,7588e+00	BAS0575	-	CBS domain protein	null
1908	4823	1,7591e+00	BAS4872	-	CAAX amino terminal protease family protein	null
1909	69	1,7591e+00	BAS0073	-	2-amino-4-hydroxy-6-	null
1910	3278	1,7592e+00	BAS3312	-	conserved hypothetical protein	null
1911	2147	1,7593e+00	BAS2177	-	hypothetical protein	null
1912	2582	1,7594e+00	BAS2614	-	conserved hypothetical protein	null
1913	5125	1,7594e+00	BAS5177	-	modification methylase, HemK family	null
1914	2435	1,7595e+00	BAS2466	-	alcohol dehydrogenase, zinc-containing	null
1915	2189	1,7596e+00	BAS2219	-	hypothetical protein	null
1916	962	1,7597e+00	BAS0980	-	ABC transporter, permease protein EscB	null
1917	1482	1,7598e+00	BAS1506	-	transporter, EamA family	null
1918	209	1,7599e+00	BAS0215	-	conserved hypothetical protein	null
1919	382	1,7602e+00	BAS0393	-	low molecular weight phosphotyrosine protein	null
1920	1712	1,7602e+00	BAS1739	-	DNA-binding response regulator	null
1921	2481	1,7604e+00	BAS2512	-	uncharacterized protein family UPF0028	null
1922	2218	1,7605e+00	BAS2248	-	acetyltransferase, GNAT family	null
1923	3433	1,7606e+00	BAS3469	-	conserved hypothetical protein	null
1924	922	1,7607e+00	BAS0939	-	alcohol dehydrogenase, zinc-containing	null
1925	3938	1,7609e+00	BAS3979	-	stage V sporulation protein AC	null
1926	57	1,7611e+00	BAS0061	-	stage II sporulation protein E	null
1927	634	1,7611e+00	BAS0648	-	hypothetical protein	null
1928	3523	1,7615e+00	BAS3561	-	hypothetical protein	null
1929	2483	1,7617e+00	BAS2514	-	acetyltransferase, GNAT family	null
1930	340	1,7622e+00	BAS0351	-	fatty acid desaturase	null
1931	781	1,7623e+00	BAS0796	-	conserved hypothetical protein	null
1932	3739	1,7624e+00	BAS3779	-	hypothetical protein	null
1933	4115	1,7625e+00	BAS4157	-	homocysteine S-methyltransferase domain	null
1934	2150	1,7625e+00	BAS2180	-	hypothetical protein	null
1935	2916	1,7626e+00	BAS2950	-	conserved hypothetical protein	null
1936	3800	1,7631e+00	BAS3841	-	phosphopantetheine adenylyltransferase	null
1937	1640	1,7633e+00	BAS1665	-	uridylate kinase	null
1938	4015	1,7633e+00	BAS4056	-	conserved hypothetical protein	null
1939	5279	1,7634e+00	BAS5333	-	sporulation initiation inhibitor protein Soj	null
1940	4839	1,7634e+00	BAS4889	-	stage III sporulation protein J	null
1941	3084	1,7635e+00	BAS3118	-	ABC transporter, ATP-binding protein	null
1942	2018	1,7635e+00	BAS2046	-	transposase, IS110 family, OrfA	null
1943	2332	1,7641e+00	BAS2362	-	conserved domain protein	null
1944	3813	1,7643e+00	BAS3854	-	cytochrome c oxidase, subunit III	null
1945	1331	1,7648e+00	BAS1353	-	ribosomal protein L5 domain protein	null	rib
1946	3321	1,7649e+00	BAS3355	-	hypothetical protein	null
1947	389	1,7663e+00	BAS0400	-	type I signal peptidase, N-terminus	null
1948	432	1,7664e+00	BAS0443	-	prophage LambdaBa04, terminase, large subunit,	null
1949	2635	1,7670e+00	BAS2668	-	sensor histidine kinase SrrB, putative	null
1950	2418	1,7671e+00	BAS2449	-	permease, putative	null
1951	2823	1,7679e+00	BAS2856	-	conserved hypothetical protein	null
1952	3797	1,7681e+00	BAS3838	-	PDZ domain protein	null
1953	946	1,7681e+00	BAS0963	-	conserved hypothetical protein	null
1954	4017	1,7682e+00	BAS4058	-	amino acid ABC transporter, permease protein	null
1955	2410	1,7683e+00	BAS2441	-	hypothetical protein	null
1956	4615	1,7685e+00	BAS4662	-	ATP synthase protein I, putative	null
1957	1897	1,7685e+00	BAS1925	-	amidase family protein	null
1958	2301	1,7688e+00	BAS2331	-	alpha-ketoglutarate permease	null
1959	1603	1,7690e+00	BAS1628	-	BNR repeat domain protein	null
1960	215	1,7692e+00	BAS0221	-	oligopeptide ABC transporter, ATP-binding	null
1961	2268	1,7693e+00	BAS2298	-	metallo-beta-lactamase family protein	null
1962	3481	1,7694e+00	BAS3518	-	conserved hypothetical protein	null
1963	2697	1,7695e+00	BAS2730	-	acetyltransferase, GNAT family	null
1964	1762	1,7697e+00	BAS1789	-	feruloyl-CoA synthetase, putative	null
1965	1793	1,7697e+00	BAS1820	-	aminoglycoside 6-adenylyltransferase, putative	null
1966	1890	1,7700e+00	BAS1918	-	conserved hypothetical protein	null
1967	965	1,7701e+00	BAS0983	-	hypothetical protein	null
1968	3169	1,7702e+00	BAS3203	-	conserved hypothetical protein	null
1969	1952	1,7703e+00	BAS1980	-	respiratory nitrate reductase, gamma subunit	null
1970	3942	1,7704e+00	BAS3983	-	RNA polymerase sigma-F factor	null
1971	1345	1,7712e+00	BAS1367	-	histidine kinase A	null
1972	3265	1,7712e+00	BAS3299	-	conserved domain protein	null
1973	4197	1,7716e+00	BAS4240	-	ribosomal protein L33	null	rib
1974	2564	1,7716e+00	BAS2596	-	glycine betaine/L-proline ABC transporter,	null
1975	2928	1,7717e+00	BAS2962	-	1,4-dihydroxy-2-naphthoate	null
1976	1771	1,7717e+00	BAS1798	-	conserved hypothetical protein	null
1977	1096	1,7720e+00	BAS1115	-	conserved hypothetical protein	null
1978	1752	1,7727e+00	BAS1779	-	rrf2 family protein	null
1979	2496	1,7728e+00	BAS2527	-	conserved hypothetical protein	null
1980	4086	1,7728e+00	BAS4128	-	conserved hypothetical protein	null
1981	2986	1,7729e+00	BAS3020	-	hypothetical protein	null
1982	4002	1,7737e+00	BAS4043	-	stage V sporulation protein AE	null
1983	362	1,7743e+00	BAS0373	-	conserved hypothetical protein	null
1984	2664	1,7745e+00	BAS2697	-	hypothetical protein	null
1985	4977	1,7745e+00	BAS5029	-	conserved hypothetical protein	null
1986	369	1,7747e+00	BAS0380	-	type I phosphodiesterase/nucleotide	null
1987	633	1,7748e+00	BAS0647	-	membrane protein, putative	null
1988	2064	1,7749e+00	BAS2092	-	conserved hypothetical protein	null
1989	1017	1,7750e+00	BAS1036	-	transcriptional regulator, AraC family	null
1990	1879	1,7753e+00	BAS1906	-	cytosolic long-chain acyl-CoA thioester	null
1991	2038	1,7753e+00	BAS2066	-	alcohol dehydrogenase, iron-containing	null
1992	3493	1,7754e+00	BAS3530	-	prophage LambdaBa01, thymidylate	null
1993	198	1,7754e+00	BAS0204	-	molybdopterin biosynthesis protein, putative	null
1994	1300	1,7756e+00	BAS1322	-	phosphoribosyl-AMP	null
1995	2686	1,7761e+00	BAS2719	-	membrane protein, putative	null
1996	1777	1,7763e+00	BAS1804	-	cytochrome d ubiquinol oxidase, subunit II	null
1997	533	1,7763e+00	BAS0546	-	response regulator	null
1998	684	1,7767e+00	BAS0699	-	hesA/moeB/thiF family protein	null
[truncated: 24,445 more rows]
