# Supplementary material for: Bioinformatic Assessment of Factors Affecting the Correlation between Protein Abundance and Elongation Efficiency in Prokaryotes
Source: Int J Mol Sci. 2022 Oct 9;23(19):11996. doi: 10.3390/ijms231911996 (PMC9570070; doi:10.3390/ijms231911996)
Supplement: Supplementary file 1 [file ijms-23-11996-s001.zip › EloE/output_folder/Bacillus_anthracis_str._'Ames_Ancestor'_260799/bacillus anthracis str. sterne_eei4.txt]

#	##	locus_tag	protein_id	gene_id	gene_name	COG	EEI
1	95	BAS0100	AAT52437.1	null	-	-	7.013175599934428
2	5108	BAS5160	AAT57449.1	null	-	-	6.75616736358495
3	19	BAS0022	AAT52361.1	null	-	-	6.7211690967886435
4	3389	BAS3424	AAT55731.1	null	-	-	6.586017267116232
5	800	BAS0815	AAT53142.1	null	-	-	5.926297086567638
6	1203	BAS1225	AAT53545.1	null	-	-	5.701289562543781
7	2875	BAS2908	AAT55217.1	null	-	-	5.454446484843386
8	3536	BAS3574	AAT55878.1	null	-	-	5.423098046904091
9	92	BAS0097	AAT52434.1	null	-	-	5.413795194213767
10	3918	BAS3959	AAT56260.1	null	-	-	5.394077424097269
11	3635	BAS3675	AAT55977.1	null	-	-	5.373761311583969
12	130	BAS0135	AAT52472.1	null	-	-	5.366985952435923
13	3842	BAS3883	AAT56184.1	null	-	-	5.353305820420132
14	3637	BAS3677	AAT55979.1	null	-	-	5.349914438345286
15	4326	BAS4370	AAT56668.1	null	-	-	5.331148117081444
16	5209	BAS5262	AAT57550.1	null	-	-	5.266999520715494
17	4060	BAS4101	AAT56402.1	null	-	-	5.260486616089946
18	4170	BAS4213	AAT56512.1	null	-	-	5.208060620479341
19	32	BAS0036	AAT52374.1	null	-	-	5.190803866838809
20	4500	BAS4544	AAT56841.1	null	-	-	5.157664606900879
21	623	BAS0637	AAT52965.1	null	-	-	5.15087732928994
22	4715	BAS4762	AAT57056.1	null	-	-	5.149788345933373
23	131	BAS0136	AAT52473.1	null	-	-	5.144903317721354
24	133	BAS0138	AAT52475.1	null	-	-	5.143461779690125
25	4449	BAS4492	AAT56790.1	null	-	-	5.142728380012839
26	3595	BAS3634	AAT55937.1	null	-	-	5.142178465674475
27	115	BAS0120	AAT52457.1	null	-	-	5.12080598623058
28	805	BAS0820	AAT53147.1	null	-	-	5.115868064747699
29	103	BAS0108	AAT52445.1	null	-	-	5.114696009131569
30	4936	BAS4988	AAT57277.1	null	-	-	5.104306595900377
31	120	BAS0125	AAT52462.1	null	-	-	5.096845501149166
32	4937	BAS4989	AAT57278.1	null	-	-	5.091803077773549
33	4929	BAS4981	AAT57270.1	null	-	-	5.069916709814765
34	5117	BAS5169	AAT57458.1	null	-	-	5.066111435741186
35	4933	BAS4985	AAT57274.1	null	-	-	5.0531026166918185
36	4811	BAS4859	AAT57152.1	null	-	-	5.049634971746065
37	246	BAS0253	AAT52588.1	null	-	-	5.03396925279729
38	111	BAS0116	AAT52453.1	null	-	-	5.0301346941674625
39	1488	BAS1512	AAT53830.1	null	-	-	4.988911791485432
40	112	BAS0117	AAT52454.1	null	-	-	4.980366114926328
41	3299	BAS3333	AAT55641.1	null	-	-	4.977817957726197
42	5118	BAS5170	AAT57459.1	null	-	-	4.977635791058959
43	4803	BAS4851	AAT57144.1	null	-	-	4.973433926408461
44	547	BAS0561	AAT52889.1	null	-	-	4.971330716506622
45	4298	BAS4342	AAT56640.1	null	-	-	4.952395265538477
46	383	BAS0394	AAT52725.1	null	-	-	4.930227512211158
47	1727	BAS1754	AAT54069.1	null	-	-	4.926479440760897
48	3839	BAS3880	AAT56181.1	null	-	-	4.92310768313508
49	4373	BAS4417	AAT56715.1	null	-	-	4.921204414466976
50	5185	BAS5238	AAT57526.1	null	-	-	4.914603627826608
51	4232	BAS4275	AAT56574.1	null	-	-	4.913837898959437
52	3661	BAS3701	AAT56003.1	null	-	-	4.909061970554055
53	2057	BAS2085	AAT54399.1	null	-	-	4.897634657801198
54	3841	BAS3882	AAT56183.1	null	-	-	4.881488885091416
55	3840	BAS3881	AAT56182.1	null	-	-	4.867499464572598
56	105	BAS0110	AAT52447.1	null	-	-	4.85659744975779
57	4876	BAS4926	AAT57217.1	null	-	-	4.850257012004817
58	919	BAS0936	AAT53261.1	null	-	-	4.848306937433657
59	102	BAS0107	AAT52444.1	null	-	-	4.84450132965281
60	117	BAS0122	AAT52459.1	null	-	-	4.839298573432417
61	5132	BAS5184	AAT57473.1	null	-	-	4.8333171767845835
62	121	BAS0126	AAT52463.1	null	-	-	4.8280049708541615
63	2878	BAS2911	AAT55220.1	null	-	-	4.8224769675502746
64	4773	BAS4821	AAT57114.1	null	-	-	4.820251070116499
65	122	BAS0127	AAT52464.1	null	-	-	4.8056722034132315
66	956	BAS0974	AAT53298.1	null	-	-	4.783029186252139
67	94	BAS0099	AAT52436.1	null	-	-	4.76421258582648
68	1729	BAS1756	AAT54071.1	null	-	-	4.746157885507404
69	3655	BAS3695	AAT55997.1	null	-	-	4.738562188220787
70	245	BAS0252	AAT52587.1	null	-	-	4.72172028194171
71	5161	BAS5213	AAT57502.1	null	-	-	4.689813120093727
72	10	BAS0013	AAT52352.1	null	-	-	4.688976189818571
73	3681	BAS3721	AAT56023.1	null	-	-	4.68822221133146
74	5085	BAS5137	AAT57426.1	null	-	-	4.68822068455287
75	108	BAS0113	AAT52450.1	null	-	-	4.684706890980421
76	3955	BAS3996	AAT56297.1	null	-	-	4.671033286958212
77	3639	BAS3679	AAT55981.1	null	-	-	4.664594058305656
78	4135	BAS4177	AAT56477.1	null	-	-	4.65716888651749
79	512	BAS0525	AAT52854.1	null	-	-	4.653322224464215
80	4491	BAS4535	AAT56832.1	null	-	-	4.636056027485548
81	93	BAS0098	AAT52435.1	null	-	-	4.6351241533806204
82	4748	BAS4796	AAT57089.1	null	-	-	4.616513298351026
83	4259	BAS4303	AAT56601.1	null	-	-	4.616378904476301
84	4782	BAS4830	AAT57123.1	null	-	-	4.614228376352712
85	152	BAS0158	AAT52494.1	null	-	-	4.6137810285914505
86	5130	BAS5182	AAT57471.1	null	-	-	4.5967219881475
87	101	BAS0106	AAT52443.1	null	-	-	4.581923429583846
88	106	BAS0111	AAT52448.1	null	-	-	4.577705414515459
89	4477	BAS4521	AAT56818.1	null	-	-	4.574334499880364
90	3850	BAS3891	AAT56192.1	null	-	-	4.574048169999964
91	1817	BAS1844	AAT54159.1	null	-	-	4.569266322550645
92	268	BAS0279	AAT52610.1	null	-	-	4.5516353389966735
93	4185	BAS4228	AAT56527.1	null	-	-	4.541443698696512
94	4029	BAS4070	AAT56371.1	null	-	-	4.537467877096151
95	2008	BAS2036	AAT54350.1	null	-	-	4.533944517444246
96	4510	BAS4554	AAT56851.1	null	-	-	4.525331334909814
97	497	BAS0510	AAT52839.1	null	-	-	4.519446340483117
98	124	BAS0129	AAT52466.1	null	-	-	4.515379495818685
99	116	BAS0121	AAT52458.1	null	-	-	4.506373462676678
100	4046	BAS4087	AAT56388.1	null	-	-	4.49430976789899
101	771	BAS0786	AAT53113.1	null	-	-	4.491850430533723
102	100	BAS0105	AAT52442.1	null	-	-	4.488817045782399
103	5176	BAS5229	AAT57517.1	null	-	-	4.467023043890124
104	1263	BAS1285	AAT53605.1	null	-	-	4.463434875123781
105	3638	BAS3678	AAT55980.1	null	-	-	4.446694750519947
106	91	BAS0096	AAT52433.1	null	-	-	4.446218315907831
107	4426	BAS4470	AAT56768.1	null	-	-	4.442520549552326
108	1035	BAS1054	AAT53377.1	null	-	-	4.42977376944844
109	227	BAS0233	AAT52569.1	null	-	-	4.429700076877202
110	107	BAS0112	AAT52449.1	null	-	-	4.4284026884749075
111	4669	BAS4716	AAT57010.1	null	-	-	4.42314862293403
112	3406	BAS3441	AAT55748.1	null	-	-	4.418700411389434
113	104	BAS0109	AAT52446.1	null	-	-	4.414920799897585
114	667	BAS0681	AAT53009.1	null	-	-	4.411811328141294
115	3669	BAS3709	AAT56011.1	null	-	-	4.411497287014388
116	826	BAS0841	AAT53168.1	null	-	-	4.405309532955769
117	1370	BAS1392	AAT53712.1	null	-	-	4.395939195743562
118	1785	BAS1812	AAT54127.1	null	-	-	4.394165456107811
119	827	BAS0842	AAT53169.1	null	-	-	4.388864782316326
120	4425	BAS4469	AAT56767.1	null	-	-	4.380971536811242
121	2649	BAS2682	AAT54991.1	null	-	-	4.373442034348966
122	119	BAS0124	AAT52461.1	null	-	-	4.37131398651877
123	3603	BAS3643	AAT55945.1	null	-	-	4.371211033349272
124	3717	BAS3757	AAT56059.1	null	-	-	4.369385427654286
125	3957	BAS3998	AAT56299.1	null	-	-	4.3638819536782325
126	5115	BAS5167	AAT57456.1	null	-	-	4.362832498477688
127	4935	BAS4987	AAT57276.1	null	-	-	4.359934864524459
128	284	BAS0295	AAT52626.1	null	-	-	4.358168851517475
129	4450	BAS4493	AAT56791.1	null	-	-	4.356950593325887
130	4881	BAS4931	AAT57222.1	null	-	-	4.354826176588878
131	3624	BAS3664	AAT55966.1	null	-	-	4.3508132271388416
132	5174	BAS5226	AAT57515.1	null	-	-	4.348326951900807
133	1155	BAS1176	AAT53497.1	null	-	-	4.3461110675607735
134	4826	BAS4875	AAT57167.1	null	-	-	4.3451620670796025
135	4701	BAS4748	AAT57042.1	null	-	-	4.33790291654997
136	1187	BAS1208	AAT53529.1	null	-	-	4.331331050337685
137	3956	BAS3997	AAT56298.1	null	-	-	4.324747669762562
138	5105	BAS5157	AAT57446.1	null	-	-	4.320700266693748
139	5271	BAS5325	AAT57612.1	null	-	-	4.315937325443404
140	4885	BAS4935	AAT57226.1	null	-	-	4.3145168940707554
141	1350	BAS1372	AAT53692.1	null	-	-	4.301171876945612
142	3376	BAS3411	AAT55718.1	null	-	-	4.295569477537201
143	4498	BAS4542	AAT56839.1	null	-	-	4.2909306454847576
144	4691	BAS4738	AAT57032.1	null	-	-	4.2907408016757
145	319	BAS0330	AAT52661.1	null	-	-	4.286585457778899
146	4254	BAS4297	AAT56596.1	null	-	-	4.282484468051636
147	4267	BAS4311	AAT56609.1	null	-	-	4.281227731341442
148	4230	BAS4273	AAT56572.1	null	-	-	4.274202451615877
149	4955	BAS5007	AAT57296.1	null	-	-	4.270904442485663
150	2031	BAS2059	AAT54373.1	null	-	-	4.256320603116233
151	295	BAS0306	AAT52637.1	null	-	-	4.255645323246564
152	3434	BAS3470	AAT55776.1	null	-	-	4.246202975196214
153	1052	BAS1071	AAT53394.1	null	-	-	4.245340301675939
154	944	BAS0961	AAT53286.1	null	-	-	4.241128940158856
155	5135	BAS5187	AAT57476.1	null	-	-	4.239965547659339
156	5007	BAS5059	AAT57348.1	null	-	-	4.238028351781676
157	4428	BAS4472	AAT56770.1	null	-	-	4.229913314835844
158	2603	BAS2635	AAT54945.1	null	-	-	4.224905916899177
159	294	BAS0305	AAT52636.1	null	-	-	4.223010302810605
160	4512	BAS4556	AAT56853.1	null	-	-	4.222776268329342
161	1398	BAS1420	AAT53740.1	null	-	-	4.221501355683475
162	3917	BAS3958	AAT56259.1	null	-	-	4.221332387268614
163	4306	BAS4350	AAT56648.1	null	-	-	4.215155303362366
164	3630	BAS3670	AAT55972.1	null	-	-	4.215146036961247
165	247	BAS0254	AAT52589.1	null	-	-	4.2140187700652705
166	4026	BAS4067	AAT56368.1	null	-	-	4.20872775127166
167	3103	BAS3137	AAT55445.1	null	-	-	4.205821950196153
168	5103	BAS5155	AAT57444.1	null	-	-	4.204456066618744
169	1808	BAS1835	AAT54150.1	null	-	-	4.200523483898975
170	11	BAS0014	AAT52353.1	null	-	-	4.183197044601662
171	745	BAS0760	AAT53087.1	null	-	-	4.1822092513644975
172	5113	BAS5165	AAT57454.1	null	-	-	4.180279851378096
173	2214	BAS2244	AAT54556.1	null	-	-	4.177586765758695
174	4613	BAS4660	AAT56954.1	null	-	-	4.177493249505828
175	4864	BAS4914	AAT57205.1	null	-	-	4.175186490465473
176	4011	BAS4052	AAT56353.1	null	-	-	4.174344539047526
177	1583	BAS1608	AAT53925.1	null	-	-	4.165414288615261
178	2120	BAS2150	AAT54462.1	null	-	-	4.1641759685380615
179	4654	BAS4701	AAT56995.1	null	-	-	4.159848655142189
180	4444	BAS4487	AAT56785.1	null	-	-	4.155142655948457
181	4941	BAS4993	AAT57282.1	null	-	-	4.153691494326634
182	4454	BAS4497	AAT56795.1	null	-	-	4.153323338535719
183	4255	BAS4298	AAT56597.1	null	-	-	4.144291040194124
184	110	BAS0115	AAT52452.1	null	-	-	4.136753855508415
185	4025	BAS4066	AAT56367.1	null	-	-	4.135127691002981
186	4049	BAS4090	AAT56391.1	null	-	-	4.1337435337991195
187	3954	BAS3995	AAT56296.1	null	-	-	4.132330601061571
188	3647	BAS3687	AAT55989.1	null	-	-	4.127825547753107
189	4744	BAS4792	AAT57085.1	null	-	-	4.124885118890339
190	3980	BAS4021	AAT56322.1	null	-	-	4.12413515434805
191	4948	BAS5000	AAT57289.1	null	-	-	4.122512230563457
192	139	BAS0144	AAT52481.1	null	-	-	4.119932941113452
193	793	BAS0808	AAT53135.1	null	-	-	4.119412777929684
194	3545	BAS3583	AAT55887.1	null	-	-	4.116591795013286
195	4590	BAS4637	AAT56931.1	null	-	-	4.110462390053868
196	1558	BAS1582	AAT53900.1	null	-	-	4.100701604473343
197	4443	BAS4486	AAT56784.1	null	-	-	4.095368507211083
198	3618	BAS3658	AAT55960.1	null	-	-	4.092968185669868
199	4421	BAS4465	AAT56763.1	null	-	-	4.089839062364979
200	1517	BAS1541	AAT53859.1	null	-	-	4.087709848198535
201	868	BAS0883	AAT53210.1	null	-	-	4.086551636584642
202	3827	BAS3868	AAT56169.1	null	-	-	4.085801249908803
203	325	BAS0336	AAT52667.1	null	-	-	4.083617640011199
204	4991	BAS5043	AAT57332.1	null	-	-	4.080993664814041
205	3646	BAS3686	AAT55988.1	null	-	-	4.074602996502918
206	4238	BAS4281	AAT56580.1	null	-	-	4.070344802488062
207	3590	BAS3629	AAT55932.1	null	-	-	4.06908665454065
208	56	BAS0060	AAT52398.1	null	-	-	4.0652291505509535
209	3636	BAS3676	AAT55978.1	null	-	-	4.06313976724939
210	4410	BAS4454	AAT56752.1	null	-	-	4.059369631389226
211	1931	BAS1959	AAT54273.1	null	-	-	4.056284619052225
212	797	BAS0812	AAT53139.1	null	-	-	4.052524799293705
213	4412	BAS4456	AAT56754.1	null	-	-	4.048555392944155
214	2715	BAS2748	AAT55057.1	null	-	-	4.0465651599126655
215	4493	BAS4537	AAT56834.1	null	-	-	4.042111568239566
216	4736	BAS4784	AAT57077.1	null	-	-	4.040580041362196
217	4741	BAS4789	AAT57082.1	null	-	-	4.025564590864876
218	4802	BAS4850	AAT57143.1	null	-	-	4.022943953096687
219	3693	BAS3733	AAT56035.1	null	-	-	4.022655586511629
220	5128	BAS5180	AAT57469.1	null	-	-	4.017840340135292
221	4138	BAS4180	AAT56480.1	null	-	-	4.013940760160019
222	1828	BAS1855	AAT54170.1	null	-	-	4.01199616386384
223	4296	BAS4340	AAT56638.1	null	-	-	4.010617191399227
224	2183	BAS2213	AAT54525.1	null	-	-	4.002835780090362
225	1419	BAS1441	AAT53761.1	null	-	-	4.001410652692899
226	318	BAS0329	AAT52660.1	null	-	-	4.000781894130625
227	4241	BAS4284	AAT56583.1	null	-	-	3.998198569625509
228	4934	BAS4986	AAT57275.1	null	-	-	3.997321348629271
229	4214	BAS4257	AAT56556.1	null	-	-	3.996722497706237
230	4311	BAS4355	AAT56653.1	null	-	-	3.9961224942462383
231	4411	BAS4455	AAT56753.1	null	-	-	3.9926796189477103
232	3086	BAS3120	AAT55428.1	null	-	-	3.990320121027737
233	4546	BAS4591	AAT56887.1	null	-	-	3.990301553338407
234	266	BAS0277	AAT52608.1	null	-	-	3.989281141042273
235	742	BAS0757	AAT53084.1	null	-	-	3.9885577375571164
236	1743	BAS1770	AAT54085.1	null	-	-	3.9884956865179015
237	4542	BAS4587	AAT56883.1	null	-	-	3.988209489635455
238	3697	BAS3737	AAT56039.1	null	-	-	3.985360113290948
239	1268	BAS1290	AAT53610.1	null	-	-	3.9848439585204556
240	1553	BAS1577	AAT53895.1	null	-	-	3.983280818024762
241	4821	BAS4870	AAT57162.1	null	-	-	3.9828404238158015
242	381	BAS0392	AAT52723.1	null	-	-	3.980979970980199
243	2793	BAS2826	AAT55135.1	null	-	-	3.974931662385487
244	4024	BAS4065	AAT56366.1	null	-	-	3.9666191548217924
245	5268	BAS5322	AAT57609.1	null	-	-	3.9636202007723633
246	4799	BAS4847	AAT57140.1	null	-	-	3.963459787171963
247	4827	BAS4876	AAT57168.1	null	-	-	3.9601607014406364
248	303	BAS0314	AAT52645.1	null	-	-	3.959787231521678
249	82	BAS0087	AAT52424.1	null	-	-	3.958326683399885
250	4719	BAS4767	AAT57060.1	null	-	-	3.9576472527319075
251	1031	BAS1050	AAT53373.1	null	-	-	3.956663192981411
252	1989	BAS2017	AAT54331.1	null	-	-	3.952510881626785
253	573	BAS0587	AAT52915.1	null	-	-	3.952192581154726
254	1386	BAS1408	AAT53728.1	null	-	-	3.951510361730202
255	3881	BAS3922	AAT56223.1	null	-	-	3.9509603196553447
256	5112	BAS5164	AAT57453.1	null	-	-	3.94226775153676
257	1080	BAS1099	AAT53422.1	null	-	-	3.9342145906004777
258	4986	BAS5038	AAT57327.1	null	-	-	3.9340121714058585
259	4707	BAS4754	AAT57048.1	null	-	-	3.930688150980596
260	3359	BAS3394	AAT55701.1	null	-	-	3.9289552620468555
261	4832	BAS4881	AAT57173.1	null	-	-	3.928323286394837
262	2341	BAS2371	AAT54683.1	null	-	-	3.9247188352106592
263	1057	BAS1076	AAT53399.1	null	-	-	3.92270806444115
264	2700	BAS2733	AAT55042.1	null	-	-	3.9178740782760344
265	4530	BAS4575	AAT56871.1	null	-	-	3.9177898910537987
266	4375	BAS4419	AAT56717.1	null	-	-	3.9173659609819618
267	5183	BAS5236	AAT57524.1	null	-	-	3.9124564246397586
268	1323	BAS1345	AAT53665.1	null	-	-	3.9105818236440126
269	3146	BAS3180	AAT55488.1	null	-	-	3.9059213156703394
270	4596	BAS4643	AAT56937.1	null	-	-	3.904192946113242
271	5038	BAS5090	AAT57379.1	null	-	-	3.903892369728167
272	3706	BAS3746	AAT56048.1	null	-	-	3.9001486131009027
273	1075	BAS1094	AAT53417.1	null	-	-	3.8962547883234255
274	1077	BAS1096	AAT53419.1	null	-	-	3.896254751286674
275	4089	BAS4131	AAT56431.1	null	-	-	3.8953151053994706
276	3707	BAS3747	AAT56049.1	null	-	-	3.8943406267714376
277	4742	BAS4790	AAT57083.1	null	-	-	3.8938095548638314
278	3373	BAS3408	AAT55715.1	null	-	-	3.8906237942344406
279	8	BAS0011	AAT52350.1	null	-	-	3.8902326669397946
280	5273	BAS5327	AAT57614.1	null	-	-	3.889628038367456
281	1563	BAS1587	AAT53905.1	null	-	-	3.8837733193739723
282	3432	BAS3468	AAT55774.1	null	-	-	3.8792146016482807
283	45	BAS0049	AAT52387.1	null	-	-	3.878923248515861
284	567	BAS0581	AAT52909.1	null	-	-	3.8745540559467755
285	154	BAS0160	AAT52496.1	null	-	-	3.873382253712245
286	4123	BAS4165	AAT56465.1	null	-	-	3.8730902915782153
287	5167	BAS5219	AAT57508.1	null	-	-	3.8676411809199336
288	5274	BAS5328	AAT57615.1	null	-	-	3.8649451479294954
289	4501	BAS4545	AAT56842.1	null	-	-	3.864078853344064
290	4764	BAS4812	AAT57105.1	null	-	-	3.8601731127713212
291	4294	BAS4338	AAT56636.1	null	-	-	3.8597309355011906
292	1882	BAS1910	AAT54224.1	null	-	-	3.8585640731840107
293	4465	BAS4508	AAT56806.1	null	-	-	3.851337327152283
294	274	BAS0285	AAT52616.1	null	-	-	3.8507024899129902
295	4018	BAS4059	AAT56360.1	null	-	-	3.8494713252906445
296	375	BAS0386	AAT52717.1	null	-	-	3.847290247096829
297	5076	BAS5128	AAT57417.1	null	-	-	3.8460425136448877
298	2618	BAS2650	AAT54960.1	null	-	-	3.8454480932475006
299	4071	BAS4112	AAT56413.1	null	-	-	3.8401864576976426
300	1792	BAS1819	AAT54134.1	null	-	-	3.835128914404827
301	1213	BAS1235	AAT53555.1	null	-	-	3.8313820358090833
302	3360	BAS3395	AAT55702.1	null	-	-	3.8218407524154134
303	1208	BAS1230	AAT53550.1	null	-	-	3.8198000575310083
304	609	BAS0623	AAT52951.1	null	-	-	3.816475174802451
305	488	BAS0499	AAT52830.1	null	-	-	3.8164030685032135
306	4253	BAS4296	AAT56595.1	null	-	-	3.816283454554462
307	683	BAS0698	AAT53025.1	null	-	-	3.8086218068325497
308	4315	BAS4359	AAT56657.1	null	-	-	3.8077540929771434
309	1403	BAS1425	AAT53745.1	null	-	-	3.8022901369248436
310	5107	BAS5159	AAT57448.1	null	-	-	3.8021690794126126
311	5172	BAS5224	AAT57513.1	null	-	-	3.801217573187445
312	5213	BAS5266	AAT57554.1	null	-	-	3.796344102038375
313	727	BAS0742	AAT53069.1	null	-	-	3.7957366568249404
314	372	BAS0383	AAT52714.1	null	-	-	3.7892269402656638
315	3627	BAS3667	AAT55969.1	null	-	-	3.7879638137007827
316	3368	BAS3403	AAT55710.1	null	-	-	3.785617113870288
317	4087	BAS4129	AAT56429.1	null	-	-	3.785422571734576
318	3159	BAS3193	AAT55501.1	null	-	-	3.785034707833889
319	696	BAS0711	AAT53038.1	null	-	-	3.7838064079097324
320	1181	BAS1202	AAT53523.1	null	-	-	3.7799953692979154
321	4884	BAS4934	AAT57225.1	null	-	-	3.7753457127879195
322	5004	BAS5056	AAT57345.1	null	-	-	3.775252382935344
323	4755	BAS4803	AAT57096.1	null	-	-	3.7738069364416043
324	3699	BAS3739	AAT56041.1	null	-	-	3.773608694767405
325	3651	BAS3691	AAT55993.1	null	-	-	3.7691124620883554
326	5033	BAS5085	AAT57374.1	null	-	-	3.768987159263438
327	1980	BAS2008	AAT54322.1	null	-	-	3.7686543480832326
328	5195	BAS5248	AAT57536.1	null	-	-	3.767147938717735
329	2227	BAS2257	AAT54569.1	null	-	-	3.764992014149796
330	4479	BAS4523	AAT56820.1	null	-	-	3.7634444368385305
331	3667	BAS3707	AAT56009.1	null	-	-	3.761869534408746
332	4534	BAS4579	AAT56875.1	null	-	-	3.760104088601235
333	654	BAS0668	AAT52996.1	null	-	-	3.757259915225961
334	3512	BAS3549	AAT55854.1	null	-	-	3.7570468880185257
335	1487	BAS1511	AAT53829.1	null	-	-	3.7547987324947765
336	5124	BAS5176	AAT57465.1	null	-	-	3.7545411952655843
337	1072	BAS1091	AAT53414.1	null	-	-	3.7536054780617722
338	4393	BAS4437	AAT56735.1	null	-	-	3.7516511002297386
339	2987	BAS3021	AAT55329.1	null	-	-	3.751272802408334
340	4028	BAS4069	AAT56370.1	null	-	-	3.7499960350399992
341	1062	BAS1081	AAT53404.1	null	-	-	3.7486411073558745
342	1972	BAS2000	AAT54314.1	null	-	-	3.747912129776882
343	347	BAS0358	AAT52689.1	null	-	-	3.7459584786022564
344	138	BAS0143	AAT52480.1	null	-	-	3.744944370617771
345	4987	BAS5039	AAT57328.1	null	-	-	3.739173282381534
346	4380	BAS4424	AAT56722.1	null	-	-	3.7327905254399414
347	275	BAS0286	AAT52617.1	null	-	-	3.7325277123340066
348	577	BAS0591	AAT52919.1	null	-	-	3.7320124140347075
349	470	BAS0481	AAT52812.1	null	-	-	3.726198524269493
350	4838	BAS4888	AAT57179.1	null	-	-	3.722162541886114
351	4988	BAS5040	AAT57329.1	null	-	-	3.7206086850185867
352	3538	BAS3576	AAT55880.1	null	-	-	3.7180414575868594
353	4463	BAS4506	AAT56804.1	null	-	-	3.714214772785719
354	72	BAS0076	AAT52414.1	null	-	-	3.7110767357715955
355	539	BAS0552	AAT52881.1	null	-	-	3.710332957638342
356	4169	BAS4212	AAT56511.1	null	-	-	3.709756732563031
357	943	BAS0960	AAT53285.1	null	-	-	3.7093404388874576
358	1379	BAS1401	AAT53721.1	null	-	-	3.707277158709804
359	4434	BAS4478	AAT56776.1	null	-	-	3.699108094692207
360	4985	BAS5037	AAT57326.1	null	-	-	3.697644098691985
361	4369	BAS4413	AAT56711.1	null	-	-	3.6974238590433726
362	2705	BAS2738	AAT55047.1	null	-	-	3.6973898098473863
363	4157	BAS4200	AAT56499.1	null	-	-	3.6967137005686563
364	4225	BAS4268	AAT56567.1	null	-	-	3.6941613691327446
365	4869	BAS4919	AAT57210.1	null	-	-	3.69298576820153
366	907	BAS0924	AAT53249.1	null	-	-	3.6928867351401533
367	296	BAS0307	AAT52638.1	null	-	-	3.691480106721265
368	4247	BAS4290	AAT56589.1	null	-	-	3.6875189348337623
369	5133	BAS5185	AAT57474.1	null	-	-	3.6851663142880158
370	4400	BAS4444	AAT56742.1	null	-	-	3.683842425207272
371	5196	BAS5249	AAT57537.1	null	-	-	3.682602284857208
372	553	BAS0567	AAT52895.1	null	-	-	3.682270133425601
373	1497	BAS1521	AAT53839.1	null	-	-	3.681159649229688
374	4554	BAS4599	AAT56895.1	null	-	-	3.6788531568819725
375	4126	BAS4168	AAT56468.1	null	-	-	3.6783032757272167
376	3924	BAS3965	AAT56266.1	null	-	-	3.6764101123569644
377	97	BAS0102	AAT52439.1	null	-	-	3.675823077498314
378	4171	BAS4214	AAT56513.1	null	-	-	3.6752159986456174
379	1364	BAS1386	AAT53706.1	null	-	-	3.674800176640437
380	4333	BAS4377	AAT56675.1	null	-	-	3.6739801344022736
381	4175	BAS4218	AAT56517.1	null	-	-	3.6726752263586326
382	5062	BAS5114	AAT57403.1	null	-	-	3.6720620835763946
383	3628	BAS3668	AAT55970.1	null	-	-	3.670469137184901
384	60	BAS0064	AAT52402.1	null	-	-	3.669930465666342
385	1252	BAS1274	AAT53594.1	null	-	-	3.6674880299751487
386	4166	BAS4209	AAT56508.1	null	-	-	3.6672600962913213
387	3145	BAS3179	AAT55487.1	null	-	-	3.666985411594196
388	4778	BAS4826	AAT57119.1	null	-	-	3.6647872732417985
389	435	BAS0446	AAT52777.1	null	-	-	3.662877296347018
390	5255	BAS5309	AAT57596.1	null	-	-	3.6613967744248432
391	5013	BAS5065	AAT57354.1	null	-	-	3.6534142623565002
392	3703	BAS3743	AAT56045.1	null	-	-	3.651462798362103
393	525	BAS0538	AAT52867.1	null	-	-	3.6510791105401297
394	4201	BAS4244	AAT56543.1	null	-	-	3.6501426797684724
395	71	BAS0075	AAT52413.1	null	-	-	3.6498966561395196
396	63	BAS0067	AAT52405.1	null	-	-	3.6479689382820353
397	461	BAS0472	AAT52803.1	null	-	-	3.6455956763302915
398	4540	BAS4585	AAT56881.1	null	-	-	3.6448820190084468
399	3619	BAS3659	AAT55961.1	null	-	-	3.644512794988479
400	4235	BAS4278	AAT56577.1	null	-	-	3.6444410822195357
401	240	BAS0247	AAT52582.1	null	-	-	3.64268661354056
402	813	BAS0828	AAT53155.1	null	-	-	3.6418158802204967
403	3374	BAS3409	AAT55716.1	null	-	-	3.640169170607864
404	4088	BAS4130	AAT56430.1	null	-	-	3.6400647809606888
405	194	BAS0200	AAT52536.1	null	-	-	3.636048906629885
406	171	BAS0177	AAT52513.1	null	-	-	3.6358633923974075
407	4678	BAS4725	AAT57019.1	null	-	-	3.6351759622616444
408	4027	BAS4068	AAT56369.1	null	-	-	3.6344171576052933
409	1171	BAS1192	AAT53513.1	null	-	-	3.6340323251183038
410	288	BAS0299	AAT52630.1	null	-	-	3.6309894864818943
411	5032	BAS5084	AAT57373.1	null	-	-	3.62931566250811
412	12	BAS0015	AAT52354.1	null	-	-	3.6290987814661295
413	149	BAS0155	AAT52491.1	null	-	-	3.6274470140278043
414	1420	BAS1442	AAT53762.1	null	-	-	3.6251225670674136
415	3412	BAS3447	AAT55754.1	null	-	-	3.6232885130660204
416	624	BAS0638	AAT52966.1	null	-	-	3.62283498406008
417	3919	BAS3960	AAT56261.1	null	-	-	3.6180313412092566
418	379	BAS0390	AAT52721.1	null	-	-	3.616138974710116
419	3101	BAS3135	AAT55443.1	null	-	-	3.6158941287960613
420	1176	BAS1197	AAT53518.1	null	-	-	3.6156888576000705
421	3608	BAS3648	AAT55950.1	null	-	-	3.6154752260570326
422	3698	BAS3738	AAT56040.1	null	-	-	3.6125969435469028
423	2163	BAS2193	AAT54505.1	null	-	-	3.6107127790193956
424	43	BAS0047	AAT52385.1	null	-	-	3.6087757695822735
425	398	BAS0409	AAT52740.1	null	-	-	3.6070754398315232
426	220	BAS0226	AAT52562.1	null	-	-	3.6053379810999777
427	572	BAS0586	AAT52914.1	null	-	-	3.604354401170825
428	4398	BAS4442	AAT56740.1	null	-	-	3.6008141105200053
429	1732	BAS1759	AAT54074.1	null	-	-	3.599396290416264
430	355	BAS0366	AAT52697.1	null	-	-	3.598353112445748
431	76	BAS0081	AAT52418.1	null	-	-	3.597831936637223
432	2723	BAS2756	AAT55065.1	null	-	-	3.5956489079616762
433	98	BAS0103	AAT52440.1	null	-	-	3.594828584728899
434	3612	BAS3652	AAT55954.1	null	-	-	3.5944321679786064
435	1757	BAS1784	AAT54099.1	null	-	-	3.5933229599273435
436	129	BAS0134	AAT52471.1	null	-	-	3.5933011766277043
437	2083	BAS2111	AAT54425.1	null	-	-	3.5914880294477216
438	4653	BAS4700	AAT56994.1	null	-	-	3.589116493867108
439	4044	BAS4085	AAT56386.1	null	-	-	3.5881200719698088
440	1754	BAS1781	AAT54096.1	null	-	-	3.586562614143651
441	4533	BAS4578	AAT56874.1	null	-	-	3.584442641794353
442	447	BAS0458	AAT52789.1	null	-	-	3.5842341792557613
443	1303	BAS1325	AAT53645.1	null	-	-	3.584017812862808
444	4996	BAS5048	AAT57337.1	null	-	-	3.583421498404798
445	399	BAS0410	AAT52741.1	null	-	-	3.582351450795156
446	4614	BAS4661	AAT56955.1	null	-	-	3.5817314413972663
447	982	BAS1000	AAT53324.1	null	-	-	3.574526590874661
448	2339	BAS2369	AAT54681.1	null	-	-	3.5731221824953487
449	4325	BAS4369	AAT56667.1	null	-	-	3.5729685442253913
450	5065	BAS5117	AAT57406.1	null	-	-	3.57225614617867
451	1982	BAS2010	AAT54324.1	null	-	-	3.572244455924361
452	3585	BAS3623	AAT55927.1	null	-	-	3.56845392771709
453	5287	BAS5341	AAT57628.1	null	-	-	3.568162658698807
454	1933	BAS1961	AAT54275.1	null	-	-	3.566560690270296
455	5136	BAS5188	AAT57477.1	null	-	-	3.566329375260855
456	3234	BAS3268	AAT55576.1	null	-	-	3.565337656002056
457	637	BAS0651	AAT52979.1	null	-	-	3.564785874011364
458	1317	BAS1339	AAT53659.1	null	-	-	3.5645649666169965
459	627	BAS0641	AAT52969.1	null	-	-	3.56383115456386
460	3916	BAS3957	AAT56258.1	null	-	-	3.5632350549564844
461	123	BAS0128	AAT52465.1	null	-	-	3.5614006970958543
462	2701	BAS2734	AAT55043.1	null	-	-	3.560267788433319
463	109	BAS0114	AAT52451.1	null	-	-	3.5586417067999028
464	5266	BAS5320	AAT57607.1	null	-	-	3.5581854160136315
465	3470	BAS3507	AAT55812.1	null	-	-	3.555705051920653
466	834	BAS0849	AAT53176.1	null	-	-	3.5492031548128193
467	4779	BAS4827	AAT57120.1	null	-	-	3.548929384499283
468	3781	BAS3822	AAT56123.1	null	-	-	3.544966457339204
469	1197	BAS1218	AAT53539.1	null	-	-	3.5443258866795584
470	1196	BAS1217	AAT53538.1	null	-	-	3.5411814052051045
471	4423	BAS4467	AAT56765.1	null	-	-	3.539487265996578
472	3301	BAS3335	AAT55643.1	null	-	-	3.539304874497875
473	4828	BAS4877	AAT57169.1	null	-	-	3.5391334139658133
474	2159	BAS2189	AAT54501.1	null	-	-	3.5387583443048585
475	3344	BAS3378	AAT55686.1	null	-	-	3.5384040201916394
476	1925	BAS1953	AAT54267.1	null	-	-	3.5381757537784737
477	1120	BAS1139	AAT53462.1	null	-	-	3.537691837615326
478	2013	BAS2041	AAT54355.1	null	-	-	3.5369897155066816
479	979	BAS0997	AAT53321.1	null	-	-	3.536793852046215
480	4588	BAS4634	AAT56929.1	null	-	-	3.5361588455706223
481	5126	BAS5178	AAT57467.1	null	-	-	3.5359481666085903
482	4227	BAS4270	AAT56569.1	null	-	-	3.5329425330872275
483	3524	BAS3562	AAT55866.1	null	-	-	3.5319642256613735
484	4020	BAS4061	AAT56362.1	null	-	-	3.531391537276116
485	3241	BAS3275	AAT55583.1	null	-	-	3.5308901975928966
486	4159	BAS4202	AAT56501.1	null	-	-	3.5300635685850126
487	3662	BAS3702	AAT56004.1	null	-	-	3.5280918377865595
488	934	BAS0951	AAT53276.1	null	-	-	3.52804074718343
489	4374	BAS4418	AAT56716.1	null	-	-	3.5244815424267744
490	1991	BAS2019	AAT54333.1	null	-	-	3.523207714187234
491	728	BAS0743	AAT53070.1	null	-	-	3.522454318517778
492	4581	BAS4626	AAT56922.1	null	-	-	3.5214040434942633
493	866	BAS0881	AAT53208.1	null	-	-	3.5200571782062924
494	4555	BAS4600	AAT56896.1	null	-	-	3.5199451204676655
495	3695	BAS3735	AAT56037.1	null	-	-	3.518179312417461
496	4074	BAS4115	AAT56416.1	null	-	-	3.5159466455076775
497	4872	BAS4922	AAT57213.1	null	-	-	3.515314555439763
498	1648	BAS1673	AAT53990.1	null	-	-	3.514466007199061
499	270	BAS0281	AAT52612.1	null	-	-	3.509913436262798
500	2304	BAS2334	AAT54646.1	null	-	-	3.5096025287516586
501	42	BAS0046	AAT52384.1	null	-	-	3.507910702480245
502	4905	BAS4956	AAT57246.1	null	-	-	3.5069154588662923
503	482	BAS0493	AAT52824.1	null	-	-	3.5052889998037395
504	4168	BAS4211	AAT56510.1	null	-	-	3.5043166191709747
505	4525	BAS4569	AAT56866.1	null	-	-	3.501768096137843
506	4822	BAS4871	AAT57163.1	null	-	-	3.49975833229059
507	867	BAS0882	AAT53209.1	null	-	-	3.498521075722395
508	2711	BAS2744	AAT55053.1	null	-	-	3.4976797744325356
509	1248	BAS1270	AAT53590.1	null	-	-	3.4968904205152036
510	272	BAS0283	AAT52614.1	null	-	-	3.495569273975681
511	1288	BAS1310	AAT53630.1	null	-	-	3.495062172365566
512	3581	BAS3619	AAT55923.1	null	-	-	3.4949141473927483
513	4236	BAS4279	AAT56578.1	null	-	-	3.493107631351792
514	3931	BAS3972	AAT56273.1	null	-	-	3.4915611709202232
515	4358	BAS4402	AAT56700.1	null	-	-	3.491529555340491
516	4670	BAS4717	AAT57011.1	null	-	-	3.4902698270500343
517	3087	BAS3121	AAT55429.1	null	-	-	3.490124611188256
518	4887	BAS4937	AAT57228.1	null	-	-	3.4880233712022894
519	3176	BAS3210	AAT55518.1	null	-	-	3.4874392756581916
520	3345	BAS3379	AAT55687.1	null	-	-	3.4858236409621726
521	2490	BAS2521	AAT54832.1	null	-	-	3.4823839294754673
522	4178	BAS4221	AAT56520.1	null	-	-	3.4820796304454595
523	4151	BAS4194	AAT56493.1	null	-	-	3.4812249637371657
524	3694	BAS3734	AAT56036.1	null	-	-	3.4810116044845834
525	1453	BAS1475	AAT53795.1	null	-	-	3.4809179651936875
526	1432	BAS1454	AAT53774.1	null	-	-	3.478621032694892
527	836	BAS0851	AAT53178.1	null	-	-	3.477555390917602
528	4314	BAS4358	AAT56656.1	null	-	-	3.4749300403149417
529	4772	BAS4820	AAT57113.1	null	-	-	3.4748369401892107
530	3658	BAS3698	AAT56000.1	null	-	-	3.4717577750318935
531	2260	BAS2290	AAT54602.1	null	-	-	3.468197613926801
532	4005	BAS4046	AAT56347.1	null	-	-	3.4656995424055514
533	5272	BAS5326	AAT57613.1	null	-	-	3.465064710962396
534	2556	BAS2588	AAT54898.1	null	-	-	3.463183697755242
535	3643	BAS3683	AAT55985.1	null	-	-	3.4610504118623844
536	2126	BAS2156	AAT54468.1	null	-	-	3.460715667857826
537	4557	BAS4602	AAT56898.1	null	-	-	3.4595404053428718
538	2115	BAS2145	AAT54457.1	null	-	-	3.458830610837092
539	5063	BAS5115	AAT57404.1	null	-	-	3.457459642587134
540	4048	BAS4089	AAT56390.1	null	-	-	3.4567822382283024
541	5140	BAS5192	AAT57481.1	null	-	-	3.4544000440659373
542	4759	BAS4807	AAT57100.1	null	-	-	3.4535377294130405
543	4662	BAS4709	AAT57003.1	null	-	-	3.453402071973753
544	2555	BAS2587	AAT54897.1	null	-	-	3.451972794772446
545	4069	BAS4110	AAT56411.1	null	-	-	3.4518337188024266
546	4248	BAS4291	AAT56590.1	null	-	-	3.451243245787149
547	4982	BAS5034	AAT57323.1	null	-	-	3.4495421747300337
548	1319	BAS1341	AAT53661.1	null	-	-	3.446859900679109
549	2608	BAS2640	AAT54950.1	null	-	-	3.4467103900918294
550	5146	BAS5198	AAT57487.1	null	-	-	3.4461528619837227
551	279	BAS0290	AAT52621.1	null	-	-	3.445352470603215
552	224	BAS0230	AAT52566.1	null	-	-	3.4444684714230696
553	3967	BAS4008	AAT56309.1	null	-	-	3.4431724604140013
554	4570	BAS4615	AAT56911.1	null	-	-	3.4426778538468445
555	891	BAS0907	AAT53233.1	null	-	-	3.4425487826909276
556	4539	BAS4584	AAT56880.1	null	-	-	3.44175574937403
557	1244	BAS1266	AAT53586.1	null	-	-	3.4394958764640355
558	3005	BAS3039	AAT55347.1	null	-	-	3.4379672618085078
559	2042	BAS2070	AAT54384.1	null	-	-	3.4358671722918137
560	550	BAS0564	AAT52892.1	null	-	-	3.4307563023936387
561	1534	BAS1558	AAT53876.1	null	-	-	3.4301926167909964
562	1844	BAS1871	AAT54186.1	null	-	-	3.4285601546099
563	226	BAS0232	AAT52568.1	null	-	-	3.4271096117741675
564	5104	BAS5156	AAT57445.1	null	-	-	3.4234456984850654
565	4144	BAS4186	AAT56486.1	null	-	-	3.422155781493213
566	1429	BAS1451	AAT53771.1	null	-	-	3.4213586291631843
567	3843	BAS3884	AAT56185.1	null	-	-	3.4210708860278207
568	5186	BAS5239	AAT57527.1	null	-	-	3.4195540400185975
569	605	BAS0619	AAT52947.1	null	-	-	3.4190094497179078
570	2714	BAS2747	AAT55056.1	null	-	-	3.4190055348366943
571	3963	BAS4004	AAT56305.1	null	-	-	3.4185343376214075
572	2158	BAS2188	AAT54500.1	null	-	-	3.413487068004012
573	5079	BAS5131	AAT57420.1	null	-	-	3.4120808462485543
574	5234	BAS5287	AAT57575.1	null	-	-	3.4116963858059646
575	574	BAS0588	AAT52916.1	null	-	-	3.4098624521615313
576	4856	BAS4906	AAT57197.1	null	-	-	3.4094215432899793
577	618	BAS0632	AAT52960.1	null	-	-	3.40909635585455
578	307	BAS0318	AAT52649.1	null	-	-	3.408042374288632
579	4776	BAS4824	AAT57117.1	null	-	-	3.4080382127825244
580	520	BAS0533	AAT52862.1	null	-	-	3.4062081583477757
581	132	BAS0137	AAT52474.1	null	-	-	3.405887202237121
582	5054	BAS5106	AAT57395.1	null	-	-	3.4055866084780497
583	1033	BAS1052	AAT53375.1	null	-	-	3.4034655786724
584	4204	BAS4247	AAT56546.1	null	-	-	3.403158833652464
585	2498	BAS2529	AAT54840.1	null	-	-	3.4026330096343704
586	1399	BAS1421	AAT53741.1	null	-	-	3.401721203673312
587	1446	BAS1468	AAT53788.1	null	-	-	3.4005156347205356
588	1657	BAS1682	AAT53999.1	null	-	-	3.399803959055445
589	4544	BAS4589	AAT56885.1	null	-	-	3.3989141776703664
590	3873	BAS3914	AAT56215.1	null	-	-	3.397241807253888
591	4269	BAS4313	AAT56611.1	null	-	-	3.396683031315584
592	1717	BAS1744	AAT54059.1	null	-	-	3.3965845510231802
593	3671	BAS3711	AAT56013.1	null	-	-	3.3944354303101933
594	937	BAS0954	AAT53279.1	null	-	-	3.3935130776382225
595	5155	BAS5207	AAT57496.1	null	-	-	3.3920197414521134
596	930	BAS0947	AAT53272.1	null	-	-	3.391805305948118
597	1173	BAS1194	AAT53515.1	null	-	-	3.3892111528738007
598	301	BAS0312	AAT52643.1	null	-	-	3.3887718757858667
599	4403	BAS4447	AAT56745.1	null	-	-	3.3883721962048425
600	4665	BAS4712	AAT57006.1	null	-	-	3.3878557161801783
601	4857	BAS4907	AAT57198.1	null	-	-	3.3843850524861687
602	1889	BAS1917	AAT54231.1	null	-	-	3.380777909297907
603	5109	BAS5161	AAT57450.1	null	-	-	3.38055395766497
604	3316	BAS3350	AAT55658.1	null	-	-	3.380514381706697
605	1063	BAS1082	AAT53405.1	null	-	-	3.3795446105926223
606	4484	BAS4528	AAT56825.1	null	-	-	3.3794283280716644
607	4758	BAS4806	AAT57099.1	null	-	-	3.3773225521885273
608	5006	BAS5058	AAT57347.1	null	-	-	3.3770926574314726
609	1156	BAS1177	AAT53498.1	null	-	-	3.3749971755645847
610	1086	BAS1105	AAT53428.1	null	-	-	3.3747744521917773
611	3293	BAS3327	AAT55635.1	null	-	-	3.3744312835975387
612	3923	BAS3964	AAT56265.1	null	-	-	3.373481005201207
613	622	BAS0636	AAT52964.1	null	-	-	3.3720883726268194
614	2829	BAS2862	AAT55171.1	null	-	-	3.3704808314134693
615	473	BAS0484	AAT52815.1	null	-	-	3.370141855068867
616	4980	BAS5032	AAT57321.1	null	-	-	3.367475103348015
617	1533	BAS1557	AAT53875.1	null	-	-	3.36600653950946
618	5078	BAS5130	AAT57419.1	null	-	-	3.364222634031748
619	725	BAS0740	AAT53067.1	null	-	-	3.363897342956053
620	818	BAS0833	AAT53160.1	null	-	-	3.3632250683717797
621	1690	BAS1716	AAT54032.1	null	-	-	3.359073260345085
622	4805	BAS4853	AAT57146.1	null	-	-	3.3584133246217642
623	4332	BAS4376	AAT56674.1	null	-	-	3.3580804423085633
624	3589	BAS3627	AAT55931.1	null	-	-	3.3576011172699847
625	5064	BAS5116	AAT57405.1	null	-	-	3.3575583597362666
626	1642	BAS1667	AAT53984.1	null	-	-	3.356676615545535
627	2148	BAS2178	AAT54490.1	null	-	-	3.356623889245585
628	616	BAS0630	AAT52958.1	null	-	-	3.3558302809354097
629	2289	BAS2319	AAT54631.1	null	-	-	3.355341648688321
630	3884	BAS3925	AAT56226.1	null	-	-	3.355166729515939
631	1612	BAS1637	AAT53954.1	null	-	-	3.354244250661492
632	4642	BAS4689	AAT56983.1	null	-	-	3.3529280137305357
633	4129	BAS4171	AAT56471.1	null	-	-	3.352399550635942
634	1172	BAS1193	AAT53514.1	null	-	-	3.352095522536524
635	1071	BAS1090	AAT53413.1	null	-	-	3.3517233118951886
636	1407	BAS1429	AAT53749.1	null	-	-	3.351399342875366
637	5265	BAS5319	AAT57606.1	null	-	-	3.3473830154789583
638	1900	BAS1928	AAT54242.1	null	-	-	3.3463634060887713
639	441	BAS0452	AAT52783.1	null	-	-	3.3458706746769935
640	942	BAS0959	AAT53284.1	null	-	-	3.344365287155179
641	4337	BAS4381	AAT56679.1	null	-	-	3.3440590630506333
642	2533	BAS2565	AAT54875.1	null	-	-	3.34310303622952
643	816	BAS0831	AAT53158.1	null	-	-	3.342946922593116
644	1392	BAS1414	AAT53734.1	null	-	-	3.342684705890182
645	44	BAS0048	AAT52386.1	null	-	-	3.341534209917298
646	191	BAS0197	AAT52533.1	null	-	-	3.34132438846495
647	2093	BAS2122	AAT54435.1	null	-	-	3.3412983332504904
648	4804	BAS4852	AAT57145.1	null	-	-	3.3370444818105143
649	4458	BAS4501	AAT56799.1	null	-	-	3.3366669556112125
650	185	BAS0191	AAT52527.1	null	-	-	3.336132808167697
651	9	BAS0012	AAT52351.1	null	-	-	3.334770397994665
652	4397	BAS4441	AAT56739.1	null	-	-	3.331574803220512
653	4268	BAS4312	AAT56610.1	null	-	-	3.3314377748587076
654	1265	BAS1287	AAT53607.1	null	-	-	3.3311630143554645
655	3677	BAS3717	AAT56019.1	null	-	-	3.3297271373595008
656	849	BAS0864	AAT53191.1	null	-	-	3.329546424481533
657	3914	BAS3955	AAT56256.1	null	-	-	3.329521055133366
658	2625	BAS2657	AAT54967.1	null	-	-	3.323613231535746
659	3343	BAS3377	AAT55685.1	null	-	-	3.32337121384513
660	614	BAS0628	AAT52956.1	null	-	-	3.321679515894672
661	4878	BAS4928	AAT57219.1	null	-	-	3.3206378768268503
662	5182	BAS5235	AAT57523.1	null	-	-	3.3201736360449137
663	4321	BAS4365	AAT56663.1	null	-	-	3.31987397310414
664	4538	BAS4583	AAT56879.1	null	-	-	3.3197637195558944
665	640	BAS0654	AAT52982.1	null	-	-	3.3193044225316246
666	1384	BAS1406	AAT53726.1	null	-	-	3.319017161044391
667	4902	BAS4953	AAT57243.1	null	-	-	3.318786115090897
668	2907	BAS2940	AAT55249.1	null	-	-	3.31706231313158
669	5114	BAS5166	AAT57455.1	null	-	-	3.3160664588256075
670	843	BAS0858	AAT53185.1	null	-	-	3.3157753691204883
671	3818	BAS3859	AAT56160.1	null	-	-	3.3155366146305956
672	4883	BAS4933	AAT57224.1	null	-	-	3.3136311275159014
673	925	BAS0942	AAT53267.1	null	-	-	3.312129417033385
674	4427	BAS4471	AAT56769.1	null	-	-	3.31094138555702
675	1165	BAS1186	AAT53507.1	null	-	-	3.3082221253729664
676	1393	BAS1415	AAT53735.1	null	-	-	3.3075534201973977
677	269	BAS0280	AAT52611.1	null	-	-	3.3070434524592973
678	5141	BAS5193	AAT57482.1	null	-	-	3.306432725462351
679	4795	BAS4843	AAT57136.1	null	-	-	3.306218264062819
680	1983	BAS2011	AAT54325.1	null	-	-	3.3058679792403707
681	4106	BAS4148	AAT56448.1	null	-	-	3.304843895686252
682	439	BAS0450	AAT52781.1	null	-	-	3.301116342651488
683	5157	BAS5209	AAT57498.1	null	-	-	3.3001024019780703
684	126	BAS0131	AAT52468.1	null	-	-	3.298503680711547
685	4445	BAS4488	AAT56786.1	null	-	-	3.2975945663983453
686	4877	BAS4927	AAT57218.1	null	-	-	3.297455245716953
687	4273	BAS4317	AAT56615.1	null	-	-	3.296889754355046
688	733	BAS0748	AAT53075.1	null	-	-	3.295655077139065
689	4258	BAS4302	AAT56600.1	null	-	-	3.294699016234463
690	5102	BAS5154	AAT57443.1	null	-	-	3.2916298772542754
691	189	BAS0195	AAT52531.1	null	-	-	3.290882972587611
692	682	BAS0697	AAT53024.1	null	-	-	3.2900576058754867
693	3247	BAS3281	AAT55589.1	null	-	-	3.2893485534590114
694	4250	BAS4293	AAT56592.1	null	-	-	3.289287130032271
695	5152	BAS5204	AAT57493.1	null	-	-	3.2891771238163945
696	3113	BAS3147	AAT55455.1	null	-	-	3.287571646337559
697	1586	BAS1611	AAT53928.1	null	-	-	3.2865805657123004
698	1241	BAS1263	AAT53583.1	null	-	-	3.2864154097599925
699	4042	BAS4083	AAT56384.1	null	-	-	3.2853232060031385
700	4898	BAS4948	AAT57239.1	null	-	-	3.285193164151377
701	357	BAS0368	AAT52699.1	null	-	-	3.284551448255594
702	1207	BAS1229	AAT53549.1	null	-	-	3.2796877408389005
703	3476	BAS3513	AAT55818.1	null	-	-	3.2764756986880954
704	5189	BAS5242	AAT57530.1	null	-	-	3.276057437056267
705	4666	BAS4713	AAT57007.1	null	-	-	3.275726867598798
706	3622	BAS3662	AAT55964.1	null	-	-	3.2756682508334527
707	808	BAS0823	AAT53150.1	null	-	-	3.2749359392551103
708	6	BAS0006	AAT52348.1	null	-	-	3.274844346917808
709	4830	BAS4879	AAT57171.1	null	-	-	3.2746251256083485
710	33	BAS0037	AAT52375.1	null	-	-	3.2722859522884473
711	4317	BAS4361	AAT56659.1	null	-	-	3.272050504795457
712	2234	BAS2264	AAT54576.1	null	-	-	3.271593978364265
713	1180	BAS1201	AAT53522.1	null	-	-	3.2713320591485116
714	376	BAS0387	AAT52718.1	null	-	-	3.271122356407862
715	2110	BAS2140	AAT54452.1	null	-	-	3.2710415989707133
716	4598	BAS4645	AAT56939.1	null	-	-	3.2701604146239425
717	981	BAS0999	AAT53323.1	null	-	-	3.270137527456148
718	5026	BAS5078	AAT57367.1	null	-	-	3.269518298194894
719	4404	BAS4448	AAT56746.1	null	-	-	3.265565497245208
720	4708	BAS4755	AAT57049.1	null	-	-	3.263539543461908
721	4433	BAS4477	AAT56775.1	null	-	-	3.2635130425541172
722	2400	BAS2431	AAT54742.1	null	-	-	3.2627037907238727
723	3611	BAS3651	AAT55953.1	null	-	-	3.261774638290733
724	3912	BAS3953	AAT56254.1	null	-	-	3.2617182245707856
725	4364	BAS4408	AAT56706.1	null	-	-	3.261267451401156
726	1520	BAS1544	AAT53862.1	null	-	-	3.261238278318509
727	2512	BAS2543	AAT54854.1	null	-	-	3.2607891417967316
728	4413	BAS4457	AAT56755.1	null	-	-	3.260714096121088
729	59	BAS0063	AAT52401.1	null	-	-	3.258994401936029
730	3405	BAS3440	AAT55747.1	null	-	-	3.258466767269161
731	1090	BAS1109	AAT53432.1	null	-	-	3.257613349435883
732	3537	BAS3575	AAT55879.1	null	-	-	3.2575162538816542
733	2882	BAS2915	AAT55224.1	null	-	-	3.257346029175917
734	5068	BAS5120	AAT57409.1	null	-	-	3.257082768191009
735	5190	BAS5243	AAT57531.1	null	-	-	3.2561184901223728
736	4121	BAS4163	AAT56463.1	null	-	-	3.2555639849992346
737	629	BAS0643	AAT52971.1	null	-	-	3.2555575434802337
738	3055	BAS3089	AAT55397.1	null	-	-	3.2532618178776618
739	5177	BAS5230	AAT57518.1	null	-	-	3.252868652347137
740	4234	BAS4277	AAT56576.1	null	-	-	3.2523502475425694
741	1285	BAS1307	AAT53627.1	null	-	-	3.251171488032364
742	715	BAS0730	AAT53057.1	null	-	-	3.2499401395769723
743	3163	BAS3197	AAT55505.1	null	-	-	3.249652960012185
744	5181	BAS5234	AAT57522.1	null	-	-	3.2489380329000586
745	3649	BAS3689	AAT55991.1	null	-	-	3.2485470773193312
746	3990	BAS4031	AAT56332.1	null	-	-	3.24478437317965
747	173	BAS0179	AAT52515.1	null	-	-	3.244623431187495
748	735	BAS0750	AAT53077.1	null	-	-	3.244405674977886
749	3380	BAS3415	AAT55722.1	null	-	-	3.24407805958456
750	1723	BAS1750	AAT54065.1	null	-	-	3.2436085324065025
751	3891	BAS3932	AAT56233.1	null	-	-	3.2434269834395955
752	4640	BAS4687	AAT56981.1	null	-	-	3.2426023539070146
753	4401	BAS4445	AAT56743.1	null	-	-	3.2420056559490646
754	883	BAS0899	AAT53225.1	null	-	-	3.2395569257997248
755	1085	BAS1104	AAT53427.1	null	-	-	3.239178449391707
756	3656	BAS3696	AAT55998.1	null	-	-	3.2390393183960673
757	2528	BAS2560	AAT54870.1	null	-	-	3.2383002046248386
758	4993	BAS5045	AAT57334.1	null	-	-	3.2379301204547843
759	4133	BAS4175	AAT56475.1	null	-	-	3.2334404758142217
760	3756	BAS3796	AAT56098.1	null	-	-	3.2332045491021204
761	1099	BAS1118	AAT53441.1	null	-	-	3.23317043963469
762	1484	BAS1508	AAT53826.1	null	-	-	3.232159651116829
763	86	BAS0091	AAT52428.1	null	-	-	3.232099184384132
764	4516	BAS4560	AAT56857.1	null	-	-	3.231960177842163
765	2554	BAS2586	AAT54896.1	null	-	-	3.231610503440743
766	4571	BAS4616	AAT56912.1	null	-	-	3.22791726793019
767	4322	BAS4366	AAT56664.1	null	-	-	3.2270931066922883
768	644	BAS0658	AAT52986.1	null	-	-	3.227091430373337
769	713	BAS0728	AAT53055.1	null	-	-	3.226836702006338
770	1012	BAS1030	AAT53354.1	null	-	-	3.226220266838685
771	3680	BAS3720	AAT56022.1	null	-	-	3.2252597790203894
772	999	BAS1017	AAT53341.1	null	-	-	3.224985369855131
773	2956	BAS2990	AAT55298.1	null	-	-	3.2247941376430576
774	2056	BAS2084	AAT54398.1	null	-	-	3.2239997309240684
775	277	BAS0288	AAT52619.1	null	-	-	3.223484565898722
776	985	BAS1003	AAT53327.1	null	-	-	3.2234267112915402
777	2160	BAS2190	AAT54502.1	null	-	-	3.2229037222731405
778	1703	BAS1729	AAT54045.1	null	-	-	3.2220874318818744
779	4589	BAS4636	AAT56930.1	null	-	-	3.2212704930808282
780	1708	BAS1735	AAT54050.1	null	-	-	3.2204776401872963
781	5057	BAS5109	AAT57398.1	null	-	-	3.2197836771948936
782	418	BAS0429	AAT52760.1	null	-	-	3.2186646015844405
783	2063	BAS2091	AAT54405.1	null	-	-	3.2179905641737268
784	3982	BAS4023	AAT56324.1	null	-	-	3.2177273997045
785	3668	BAS3708	AAT56010.1	null	-	-	3.217294622377903
786	1454	BAS1476	AAT53796.1	null	-	-	3.217067798449327
787	2971	BAS3005	AAT55313.1	null	-	-	3.216918591950276
788	377	BAS0388	AAT52719.1	null	-	-	3.2167045606569915
789	3968	BAS4009	AAT56310.1	null	-	-	3.216219808098886
790	5	BAS0005	AAT52347.1	null	-	-	3.2152259352640438
791	3550	BAS3588	AAT55892.1	null	-	-	3.2137278863996865
792	4070	BAS4111	AAT56412.1	null	-	-	3.212868011400764
793	4863	BAS4913	AAT57204.1	null	-	-	3.211545171201389
794	3439	BAS3475	AAT55781.1	null	-	-	3.2113495249900534
795	991	BAS1009	AAT53333.1	null	-	-	3.2107815337508145
796	4904	BAS4955	AAT57245.1	null	-	-	3.210746560707409
797	1095	BAS1114	AAT53437.1	null	-	-	3.210013904402022
798	4672	BAS4719	AAT57013.1	null	-	-	3.209480451949543
799	3539	BAS3577	AAT55881.1	null	-	-	3.2090086033592775
800	297	BAS0308	AAT52639.1	null	-	-	3.207948105933808
801	248	BAS0255	AAT52590.1	null	-	-	3.206690403157145
802	4543	BAS4588	AAT56884.1	null	-	-	3.2064840757878112
803	1401	BAS1423	AAT53743.1	null	-	-	3.206182121162616
804	4545	BAS4590	AAT56886.1	null	-	-	3.2045203082608165
805	3845	BAS3886	AAT56187.1	null	-	-	3.202582723947062
806	4559	BAS4604	AAT56900.1	null	-	-	3.2005074282987813
807	563	BAS0577	AAT52905.1	null	-	-	3.1996943195607193
808	478	BAS0489	AAT52820.1	null	-	-	3.1996302807102945
809	3732	BAS3772	AAT56074.1	null	-	-	3.1985399623222164
810	4362	BAS4406	AAT56704.1	null	-	-	3.1978125284948486
811	4560	BAS4605	AAT56901.1	null	-	-	3.197006660954113
812	4792	BAS4840	AAT57133.1	null	-	-	3.1950041748576328
813	3610	BAS3650	AAT55952.1	null	-	-	3.1949083074042313
814	3696	BAS3736	AAT56038.1	null	-	-	3.193809648549035
815	4983	BAS5035	AAT57324.1	null	-	-	3.1931694440916423
816	5129	BAS5181	AAT57470.1	null	-	-	3.192826134687882
817	4960	BAS5012	AAT57301.1	null	-	-	3.1918620006994227
818	809	BAS0824	AAT53151.1	null	-	-	3.1916308161649813
819	2411	BAS2442	AAT54753.1	null	-	-	3.1903885425897722
820	4438	BAS4482	AAT56780.1	null	-	-	3.189560205898239
821	3121	BAS3155	AAT55463.1	null	-	-	3.189128131346651
822	2067	BAS2095	AAT54409.1	null	-	-	3.188078930697197
823	1436	BAS1458	AAT53778.1	null	-	-	3.1872978702372436
824	1547	BAS1571	AAT53889.1	null	-	-	3.1867582995396253
825	4368	BAS4412	AAT56710.1	null	-	-	3.1862134702645113
826	3332	BAS3366	AAT55674.1	null	-	-	3.1856739417101436
827	1347	BAS1369	AAT53689.1	null	-	-	3.1853263301649193
828	1935	BAS1963	AAT54277.1	null	-	-	3.1841914942242853
829	35	BAS0039	AAT52377.1	null	-	-	3.1837774320515044
830	2344	BAS2375	AAT54686.1	null	-	-	3.182272385938706
831	113	BAS0118	AAT52455.1	null	-	-	3.181933725148424
832	4305	BAS4349	AAT56647.1	null	-	-	3.18169638945331
833	2155	BAS2185	AAT54497.1	null	-	-	3.1816772946774794
834	4494	BAS4538	AAT56835.1	null	-	-	3.1813189890198763
835	5239	BAS5293	AAT57580.1	null	-	-	3.1766478842956953
836	4006	BAS4047	AAT56348.1	null	-	-	3.176475619219618
837	4323	BAS4367	AAT56665.1	null	-	-	3.175397660218609
838	3725	BAS3765	AAT56067.1	null	-	-	3.1745953776650633
839	1125	BAS1144	AAT53467.1	null	-	-	3.1742915203186284
840	1643	BAS1668	AAT53985.1	null	-	-	3.173829260393079
841	5166	BAS5218	AAT57507.1	null	-	-	3.1724311416402693
842	1867	BAS1894	AAT54209.1	null	-	-	3.1720677939932322
843	1129	BAS1148	AAT53471.1	null	-	-	3.1712293871053285
844	5029	BAS5081	AAT57370.1	null	-	-	3.1705531282653063
845	4875	BAS4925	AAT57216.1	null	-	-	3.1705221388153895
846	4652	BAS4699	AAT56993.1	null	-	-	3.1673495777887504
847	4147	BAS4190	AAT56489.1	null	-	-	3.167342894497108
848	1083	BAS1102	AAT53425.1	null	-	-	3.1671330781554037
849	1404	BAS1426	AAT53746.1	null	-	-	3.165060898864005
850	2187	BAS2217	AAT54529.1	null	-	-	3.1648074597123754
851	464	BAS0475	AAT52806.1	null	-	-	3.1637309395957476
852	4963	BAS5015	AAT57304.1	null	-	-	3.163688243730764
853	350	BAS0361	AAT52692.1	null	-	-	3.1633695310169543
854	2106	BAS2136	AAT54448.1	null	-	-	3.1621148292783725
855	4724	BAS4772	AAT57065.1	null	-	-	3.161058456573587
856	5282	BAS5336	AAT57623.1	null	-	-	3.160912254155383
857	4156	BAS4199	AAT56498.1	null	-	-	3.15999487666088
858	3366	BAS3401	AAT55708.1	null	-	-	3.1582179958133603
859	1535	BAS1559	AAT53877.1	null	-	-	3.1578415340311548
860	1003	BAS1021	AAT53345.1	null	-	-	3.1574221683898944
861	4731	BAS4779	AAT57072.1	null	-	-	3.157395663555317
862	5169	BAS5221	AAT57510.1	null	-	-	3.1570034819555386
863	3865	BAS3906	AAT56207.1	null	-	-	3.1554733433813484
864	3584	BAS3622	AAT55926.1	null	-	-	3.155401279523559
865	4873	BAS4923	AAT57214.1	null	-	-	3.154350450469675
866	3945	BAS3986	AAT56287.1	null	-	-	3.153310198083205
867	306	BAS0317	AAT52648.1	null	-	-	3.153114369986595
868	1651	BAS1676	AAT53993.1	null	-	-	3.152968707716985
869	276	BAS0287	AAT52618.1	null	-	-	3.15024201497751
870	1239	BAS1261	AAT53581.1	null	-	-	3.1488126210473797
871	4061	BAS4102	AAT56403.1	null	-	-	3.1478328745566326
872	1548	BAS1572	AAT53890.1	null	-	-	3.14541316862202
873	835	BAS0850	AAT53177.1	null	-	-	3.1449915906303008
874	1676	BAS1701	AAT54018.1	null	-	-	3.144973283203722
875	4462	BAS4505	AAT56803.1	null	-	-	3.1448936851156364
876	3228	BAS3262	AAT55570.1	null	-	-	3.1437966926007754
877	4749	BAS4797	AAT57090.1	null	-	-	3.143274282851643
878	593	BAS0607	AAT52935.1	null	-	-	3.142480045179625
879	1189	BAS1210	AAT53531.1	null	-	-	3.1420001159135533
880	731	BAS0746	AAT53073.1	null	-	-	3.1407833446246407
881	374	BAS0385	AAT52716.1	null	-	-	3.139917848000915
882	3304	BAS3338	AAT55646.1	null	-	-	3.139832900854783
883	5106	BAS5158	AAT57447.1	null	-	-	3.1383974575499485
884	1571	BAS1595	AAT53913.1	null	-	-	3.138080908037616
885	3062	BAS3096	AAT55404.1	null	-	-	3.1378286464314344
886	4440	BAS4484	AAT56782.1	null	-	-	3.1377923794767018
887	3276	BAS3310	AAT55618.1	null	-	-	3.13620907124133
888	403	BAS0414	AAT52745.1	null	-	-	3.1356778102040894
889	3226	BAS3260	AAT55568.1	null	-	-	3.1340695598321284
890	3962	BAS4003	AAT56304.1	null	-	-	3.1340425630260373
891	4906	BAS4957	AAT57247.1	null	-	-	3.1335578120573833
892	4040	BAS4081	AAT56382.1	null	-	-	3.133129856694962
893	5131	BAS5183	AAT57472.1	null	-	-	3.132206523399076
894	621	BAS0635	AAT52963.1	null	-	-	3.1313044017783507
895	906	BAS0923	AAT53248.1	null	-	-	3.130992182361903
896	2552	BAS2584	AAT54894.1	null	-	-	3.1309665024397524
897	1536	BAS1560	AAT53878.1	null	-	-	3.128087305088051
898	4045	BAS4086	AAT56387.1	null	-	-	3.1279911425837197
899	3830	BAS3871	AAT56172.1	null	-	-	3.127082362526369
900	4676	BAS4723	AAT57017.1	null	-	-	3.125816501028965
901	3307	BAS3341	AAT55649.1	null	-	-	3.1249879237957723
902	2186	BAS2216	AAT54528.1	null	-	-	3.124319301669493
903	1765	BAS1792	AAT54107.1	null	-	-	3.1238120429162284
904	3171	BAS3205	AAT55513.1	null	-	-	3.123403873917533
905	636	BAS0650	AAT52978.1	null	-	-	3.1232106147737975
906	4949	BAS5001	AAT57290.1	null	-	-	3.1226923488161247
907	280	BAS0291	AAT52622.1	null	-	-	3.1215401708644044
908	4750	BAS4798	AAT57091.1	null	-	-	3.1214239440655334
909	3323	BAS3357	AAT55665.1	null	-	-	3.120913021328412
910	4331	BAS4375	AAT56673.1	null	-	-	3.120784497315039
911	1076	BAS1095	AAT53418.1	null	-	-	3.1204100639022876
912	4464	BAS4507	AAT56805.1	null	-	-	3.119618784033512
913	1862	BAS1889	AAT54204.1	null	-	-	3.1190944590239718
914	3872	BAS3913	AAT56214.1	null	-	-	3.1185355980826692
915	3847	BAS3888	AAT56189.1	null	-	-	3.1179714260195466
916	2145	BAS2175	AAT54487.1	null	-	-	3.11731257711832
917	3989	BAS4030	AAT56331.1	null	-	-	3.1170962205412196
918	4981	BAS5033	AAT57322.1	null	-	-	3.1164919920222545
919	1431	BAS1453	AAT53773.1	null	-	-	3.115823281983659
920	4757	BAS4805	AAT57098.1	null	-	-	3.115764167047239
921	1445	BAS1467	AAT53787.1	null	-	-	3.1156188787654773
922	2305	BAS2335	AAT54647.1	null	-	-	3.1136264045700495
923	5187	BAS5240	AAT57528.1	null	-	-	3.113158818980373
924	1275	BAS1297	AAT53617.1	null	-	-	3.1121810725395376
925	2930	BAS2964	AAT55272.1	null	-	-	3.109437448401215
926	4599	BAS4646	AAT56940.1	null	-	-	3.108824719691514
927	1460	BAS1482	AAT53802.1	null	-	-	3.108084896880968
928	3302	BAS3336	AAT55644.1	null	-	-	3.107908371704369
929	1170	BAS1191	AAT53512.1	null	-	-	3.1073915208576603
930	3846	BAS3887	AAT56188.1	null	-	-	3.1072766302927213
931	2482	BAS2513	AAT54824.1	null	-	-	3.1069217456881115
932	62	BAS0066	AAT52404.1	null	-	-	3.105642061851787
933	2551	BAS2583	AAT54893.1	null	-	-	3.1053357231541656
934	4721	BAS4769	AAT57062.1	null	-	-	3.104277207528037
935	619	BAS0633	AAT52961.1	null	-	-	3.103416572351464
936	3314	BAS3348	AAT55656.1	null	-	-	3.1020620122683784
937	4737	BAS4785	AAT57078.1	null	-	-	3.101936747957563
938	535	BAS0548	AAT52877.1	null	-	-	3.1009250230484677
939	4595	BAS4642	AAT56936.1	null	-	-	3.10037914995397
940	4442	BAS4485	AAT56783.1	null	-	-	3.1000328404444306
941	3678	BAS3718	AAT56020.1	null	-	-	3.099509155102868
942	3464	BAS3501	AAT55806.1	null	-	-	3.098183767412262
943	4376	BAS4420	AAT56718.1	null	-	-	3.0976210867624627
944	2567	BAS2599	AAT54909.1	null	-	-	3.0974635512283135
945	4874	BAS4924	AAT57215.1	null	-	-	3.0965298612622965
946	4612	BAS4659	AAT56953.1	null	-	-	3.0953658267412205
947	4262	BAS4306	AAT56604.1	null	-	-	3.094939077090258
948	349	BAS0360	AAT52691.1	null	-	-	3.0948759992507497
949	912	BAS0929	AAT53254.1	null	-	-	3.094763304741558
950	4801	BAS4849	AAT57142.1	null	-	-	3.093651020756182
951	3385	BAS3420	AAT55727.1	null	-	-	3.0931560967279377
952	1385	BAS1407	AAT53727.1	null	-	-	3.0925737349961437
953	3357	BAS3391	AAT55699.1	null	-	-	3.0923344645237747
954	3582	BAS3620	AAT55924.1	null	-	-	3.091674305134507
955	281	BAS0292	AAT52623.1	null	-	-	3.091430573226362
956	4886	BAS4936	AAT57227.1	null	-	-	3.0911504435613373
957	81	BAS0086	AAT52423.1	null	-	-	3.0903935486590237
958	5228	BAS5281	AAT57569.1	null	-	-	3.090342376250878
959	3365	BAS3400	AAT55707.1	null	-	-	3.09022310680525
960	1448	BAS1470	AAT53790.1	null	-	-	3.089643935931557
961	655	BAS0669	AAT52997.1	null	-	-	3.088655591927275
962	5024	BAS5076	AAT57365.1	null	-	-	3.0882996430410223
963	1544	BAS1568	AAT53886.1	null	-	-	3.0875263408026337
964	1235	BAS1257	AAT53577.1	null	-	-	3.0873936836168956
965	3588	BAS3626	AAT55930.1	null	-	-	3.087218010863763
966	822	BAS0837	AAT53164.1	null	-	-	3.0871103404504856
967	142	BAS0147	AAT52484.1	null	-	-	3.0864804115573916
968	267	BAS0278	AAT52609.1	null	-	-	3.0858464278297904
969	3932	BAS3973	AAT56274.1	null	-	-	3.085327184959944
970	1084	BAS1103	AAT53426.1	null	-	-	3.0843361167096064
971	1335	BAS1357	AAT53677.1	null	-	-	3.084124684222159
972	1134	BAS1154	AAT53476.1	null	-	-	3.0824275392430818
973	3593	BAS3632	AAT55935.1	null	-	-	3.082402553725528
974	5241	BAS5295	AAT57582.1	null	-	-	3.082216106891183
975	2743	BAS2776	AAT55085.1	null	-	-	3.0813541627847356
976	4658	BAS4705	AAT56999.1	null	-	-	3.08122367771886
977	3175	BAS3209	AAT55517.1	null	-	-	3.081113740660442
978	1151	BAS1172	AAT53493.1	null	-	-	3.080858996391492
979	1949	BAS1977	AAT54291.1	null	-	-	3.080753500709276
980	787	BAS0802	AAT53129.1	null	-	-	3.0803444063707555
981	190	BAS0196	AAT52532.1	null	-	-	3.0803417409961518
982	3408	BAS3443	AAT55750.1	null	-	-	3.080042717883955
983	2963	BAS2997	AAT55305.1	null	-	-	3.079980804721128
984	3510	BAS3547	AAT55852.1	null	-	-	3.0793000851002446
985	2947	BAS2981	AAT55289.1	null	-	-	3.0788616012564805
986	3682	BAS3722	AAT56024.1	null	-	-	3.0775254601191206
987	1274	BAS1296	AAT53616.1	null	-	-	3.0771975599197408
988	972	BAS0990	AAT53314.1	null	-	-	3.0770698945217054
989	5236	BAS5289	AAT57577.1	null	-	-	3.0761570641434974
990	591	BAS0605	AAT52933.1	null	-	-	3.075859514049692
991	1361	BAS1383	AAT53703.1	null	-	-	3.075273326986354
992	2343	BAS2374	AAT54685.1	null	-	-	3.0745493508567696
993	2271	BAS2301	AAT54613.1	null	-	-	3.074383074646287
994	4145	BAS4187	AAT56487.1	null	-	-	3.073514720142773
995	184	BAS0190	AAT52526.1	null	-	-	3.073200664896709
996	2247	BAS2277	AAT54589.1	null	-	-	3.0726760109960245
997	3888	BAS3929	AAT56230.1	null	-	-	3.0702458549057168
998	1691	BAS1717	AAT54033.1	null	-	-	3.069904267243263
999	3361	BAS3396	AAT55703.1	null	-	-	3.0697399759614057
1000	419	BAS0430	AAT52761.1	null	-	-	3.0682683179312145
1001	4280	BAS4324	AAT56622.1	null	-	-	3.0675341768027256
1002	4190	BAS4233	AAT56532.1	null	-	-	3.067328560298961
1003	1851	BAS1878	AAT54193.1	null	-	-	3.0658540654119317
1004	2309	BAS2339	AAT54651.1	null	-	-	3.0645930387218496
1005	2074	BAS2102	AAT54416.1	null	-	-	3.0642451344465584
1006	196	BAS0202	AAT52538.1	null	-	-	3.0640585486442005
1007	606	BAS0620	AAT52948.1	null	-	-	3.062911924483882
1008	1737	BAS1764	AAT54079.1	null	-	-	3.061644497756155
1009	652	BAS0666	AAT52994.1	null	-	-	3.0615287187932636
1010	3227	BAS3261	AAT55569.1	null	-	-	3.0607594389258383
1011	2000	BAS2028	AAT54342.1	null	-	-	3.0597916032343937
1012	3138	BAS3172	AAT55480.1	null	-	-	3.05930254291569
1013	3514	BAS3551	AAT55856.1	null	-	-	3.0586326149257848
1014	5015	BAS5067	AAT57356.1	null	-	-	3.0583491711019697
1015	2162	BAS2192	AAT54504.1	null	-	-	3.0582273754710974
1016	3407	BAS3442	AAT55749.1	null	-	-	3.058157659490985
1017	2572	BAS2604	AAT54914.1	null	-	-	3.0581494162218976
1018	3071	BAS3105	AAT55413.1	null	-	-	3.0581016334171816
1019	1411	BAS1433	AAT53753.1	null	-	-	3.0564188973819704
1020	4257	BAS4301	AAT56599.1	null	-	-	3.056053727845852
1021	4279	BAS4323	AAT56621.1	null	-	-	3.0552909544069395
1022	4355	BAS4399	AAT56697.1	null	-	-	3.0551413912877425
1023	3455	BAS3491	AAT55797.1	null	-	-	3.054883741655707
1024	1467	BAS1489	AAT53809.1	null	-	-	3.054828600083702
1025	5285	BAS5339	AAT57626.1	null	-	-	3.0547530686631474
1026	1939	BAS1967	AAT54281.1	null	-	-	3.0545092363788298
1027	4424	BAS4468	AAT56766.1	null	-	-	3.0542595454971475
1028	1421	BAS1443	AAT53763.1	null	-	-	3.0539920349876266
1029	2169	BAS2199	AAT54511.1	null	-	-	3.0536234001218574
1030	3601	BAS3641	AAT55943.1	null	-	-	3.0524091893449703
1031	299	BAS0310	AAT52641.1	null	-	-	3.0509936122956725
1032	1004	BAS1022	AAT53346.1	null	-	-	3.0508669687861514
1033	1283	BAS1305	AAT53625.1	null	-	-	3.049844059139332
1034	2646	BAS2679	AAT54988.1	null	-	-	3.0497366439367664
1035	1322	BAS1344	AAT53664.1	null	-	-	3.0496784591948556
1036	768	BAS0783	AAT53110.1	null	-	-	3.0492958434509907
1037	4835	BAS4884	AAT57176.1	null	-	-	3.0479798099240023
1038	3583	BAS3621	AAT55925.1	null	-	-	3.0472486584062537
1039	4492	BAS4536	AAT56833.1	null	-	-	3.047175745251691
1040	1807	BAS1834	AAT54149.1	null	-	-	3.0468905497455814
1041	1803	BAS1830	AAT54145.1	null	-	-	3.0465655335479824
1042	1532	BAS1556	AAT53874.1	null	-	-	3.0463076288439055
1043	2058	BAS2086	AAT54400.1	null	-	-	3.046102491323168
1044	1088	BAS1107	AAT53430.1	null	-	-	3.044335460516791
1045	4692	BAS4739	AAT57033.1	null	-	-	3.043891998740628
1046	415	BAS0426	AAT52757.1	null	-	-	3.043461985998349
1047	4067	BAS4108	AAT56409.1	null	-	-	3.0432116487989207
1048	2989	BAS3023	AAT55331.1	null	-	-	3.042071152023711
1049	1011	BAS1029	AAT53353.1	null	-	-	3.0420621741008387
1050	2193	BAS2223	AAT54535.1	null	-	-	3.0404717920381374
1051	221	BAS0227	AAT52563.1	null	-	-	3.0403808452223946
1052	3752	BAS3792	AAT56094.1	null	-	-	3.039988098499824
1053	2881	BAS2914	AAT55223.1	null	-	-	3.0399374534664343
1054	4309	BAS4353	AAT56651.1	null	-	-	3.039671779390856
1055	1360	BAS1382	AAT53702.1	null	-	-	3.0387956478751144
1056	4549	BAS4594	AAT56890.1	null	-	-	3.038016016919593
1057	548	BAS0562	AAT52890.1	null	-	-	3.0373227880262683
1058	2012	BAS2040	AAT54354.1	null	-	-	3.0369674071367236
1059	114	BAS0119	AAT52456.1	null	-	-	3.035990126299746
1060	4047	BAS4088	AAT56389.1	null	-	-	3.0352407123700007
1061	2906	BAS2939	AAT55248.1	null	-	-	3.0351968782498386
1062	5156	BAS5208	AAT57497.1	null	-	-	3.035171360309667
1063	4646	BAS4693	AAT56987.1	null	-	-	3.0343859695731346
1064	1304	BAS1326	AAT53646.1	null	-	-	3.0338104323441546
1065	3250	BAS3284	AAT55592.1	null	-	-	3.033742346366791
1066	4435	BAS4479	AAT56777.1	null	-	-	3.0329224758143716
1067	3157	BAS3191	AAT55499.1	null	-	-	3.0322373926496113
1068	1738	BAS1765	AAT54080.1	null	-	-	3.031598530242721
1069	3402	BAS3437	AAT55744.1	null	-	-	3.0310848887501813
1070	762	BAS0777	AAT53104.1	null	-	-	3.0300758375528574
1071	143	BAS0148	AAT52485.1	null	-	-	3.029754673323747
1072	5227	BAS5280	AAT57568.1	null	-	-	3.0295713790637393
1073	1217	BAS1239	AAT53559.1	null	-	-	3.0295336600191662
1074	4820	BAS4869	AAT57161.1	null	-	-	3.0288334494444955
1075	4648	BAS4695	AAT56989.1	null	-	-	3.02804426229699
1076	308	BAS0319	AAT52650.1	null	-	-	3.0277061355244816
1077	5148	BAS5200	AAT57489.1	null	-	-	3.027624955119535
1078	4849	BAS4899	AAT57190.1	null	-	-	3.0275088242327692
1079	1514	BAS1538	AAT53856.1	null	-	-	3.02618439419876
1080	36	BAS0040	AAT52378.1	null	-	-	3.0259693066119264
1081	821	BAS0836	AAT53163.1	null	-	-	3.025473782993394
1082	84	BAS0089	AAT52426.1	null	-	-	3.0253027208461973
1083	5219	BAS5272	AAT57560.1	null	-	-	3.025041913664207
1084	570	BAS0584	AAT52912.1	null	-	-	3.0248062827459368
1085	4713	BAS4760	AAT57054.1	null	-	-	3.024473955562351
1086	4567	BAS4612	AAT56908.1	null	-	-	3.0242182747521134
1087	3454	BAS3490	AAT55796.1	null	-	-	3.024212237465399
1088	4618	BAS4665	AAT56959.1	null	-	-	3.0241088141065995
1089	1916	BAS1944	AAT54258.1	null	-	-	3.023625228346045
1090	25	BAS0029	AAT52367.1	null	-	-	3.023601091796007
1091	4001	BAS4042	AAT56343.1	null	-	-	3.022013190243492
1092	321	BAS0332	AAT52663.1	null	-	-	3.0210630546239887
1093	1904	BAS1932	AAT54246.1	null	-	-	3.0210186412546327
1094	566	BAS0580	AAT52908.1	null	-	-	3.0199038494698343
1095	1348	BAS1370	AAT53690.1	null	-	-	3.0197420967661395
1096	2257	BAS2287	AAT54599.1	null	-	-	3.018247223273761
1097	39	BAS0043	AAT52381.1	null	-	-	3.0182347268095406
1098	545	BAS0558	AAT52887.1	null	-	-	3.0179009820461795
1099	1381	BAS1403	AAT53723.1	null	-	-	3.016011902060069
1100	5081	BAS5133	AAT57422.1	null	-	-	3.0148570787411906
1101	679	BAS0694	AAT53021.1	null	-	-	3.0138575432802743
1102	1029	BAS1048	AAT53371.1	null	-	-	3.0126658519465153
1103	2071	BAS2099	AAT54413.1	null	-	-	3.01231481549754
1104	5154	BAS5206	AAT57495.1	null	-	-	3.0121557415619726
1105	273	BAS0284	AAT52615.1	null	-	-	3.011547263517875
1106	3776	BAS3817	AAT56118.1	null	-	-	3.0114200479751627
1107	4452	BAS4495	AAT56793.1	null	-	-	3.0112252623272364
1108	1798	BAS1825	AAT54140.1	null	-	-	3.0110758404578872
1109	1669	BAS1694	AAT54011.1	null	-	-	3.0110134857817523
1110	2004	BAS2032	AAT54346.1	null	-	-	3.01054587167798
1111	4167	BAS4210	AAT56509.1	null	-	-	3.0098319407116287
1112	212	BAS0218	AAT52554.1	null	-	-	3.009722068253181
1113	3295	BAS3329	AAT55637.1	null	-	-	3.0097053450736375
1114	1178	BAS1199	AAT53520.1	null	-	-	3.009587557447364
1115	669	BAS0683	AAT53011.1	null	-	-	3.0091647567372295
1116	3044	BAS3078	AAT55386.1	null	-	-	3.0079851919201777
1117	493	BAS0504	AAT52835.1	null	-	-	3.0065679073902776
1118	2484	BAS2515	AAT54826.1	null	-	-	3.0063839776117356
1119	61	BAS0065	AAT52403.1	null	-	-	3.0055244196618127
1120	724	BAS0739	AAT53066.1	null	-	-	3.004304069298999
1121	3659	BAS3699	AAT56001.1	null	-	-	3.002312708763872
1122	4365	BAS4409	AAT56707.1	null	-	-	3.0022982167489727
1123	4016	BAS4057	AAT56358.1	null	-	-	3.001701144018805
1124	3762	BAS3803	AAT56104.1	null	-	-	3.000960596959401
1125	3832	BAS3873	AAT56174.1	null	-	-	2.9999812771710612
1126	5225	BAS5278	AAT57566.1	null	-	-	2.9993349187879343
1127	3500	BAS3537	AAT55842.1	null	-	-	2.9992521842422173
1128	1141	BAS1161	AAT53483.1	null	-	-	2.9990429625227635
1129	5243	BAS5297	AAT57584.1	null	-	-	2.9986719417030505
1130	5003	BAS5055	AAT57344.1	null	-	-	2.997779003226486
1131	4537	BAS4582	AAT56878.1	null	-	-	2.997071622668145
1132	3496	BAS3533	AAT55838.1	null	-	-	2.9966509528174137
1133	1449	BAS1471	AAT53791.1	null	-	-	2.9965733525051754
1134	4407	BAS4451	AAT56749.1	null	-	-	2.994267367808763
1135	4341	BAS4385	AAT56683.1	null	-	-	2.99414849608245
1136	1192	BAS1213	AAT53534.1	null	-	-	2.9940268721326793
1137	442	BAS0453	AAT52784.1	null	-	-	2.993925951697296
1138	4829	BAS4878	AAT57170.1	null	-	-	2.993545845923806
1139	562	BAS0576	AAT52904.1	null	-	-	2.992506156328179
1140	4153	BAS4196	AAT56495.1	null	-	-	2.992170002214993
1141	3911	BAS3952	AAT56253.1	null	-	-	2.991772373318649
1142	2323	BAS2353	AAT54665.1	null	-	-	2.991288781344585
1143	4855	BAS4905	AAT57196.1	null	-	-	2.9906271735392003
1144	4800	BAS4848	AAT57141.1	null	-	-	2.990623566992507
1145	3621	BAS3661	AAT55963.1	null	-	-	2.9899221636845175
1146	4366	BAS4410	AAT56708.1	null	-	-	2.9890649757759746
1147	2105	BAS2135	AAT54447.1	null	-	-	2.988282900963849
1148	352	BAS0363	AAT52694.1	null	-	-	2.988203347679681
1149	529	BAS0542	AAT52871.1	null	-	-	2.9869493186023566
1150	4335	BAS4379	AAT56677.1	null	-	-	2.9860070733688415
1151	1397	BAS1419	AAT53739.1	null	-	-	2.9858086942876563
1152	5119	BAS5171	AAT57460.1	null	-	-	2.983755842938064
1153	420	BAS0431	AAT52762.1	null	-	-	2.983752514926394
1154	3724	BAS3764	AAT56066.1	null	-	-	2.9836340848807215
1155	1853	BAS1880	AAT54195.1	null	-	-	2.983264002211097
1156	3505	BAS3542	AAT55847.1	null	-	-	2.9825362372693163
1157	1943	BAS1971	AAT54285.1	null	-	-	2.9819379655866616
1158	230	BAS0236	AAT52572.1	null	-	-	2.9812269806487133
1159	1123	BAS1142	AAT53465.1	null	-	-	2.9809548405806665
1160	4142	BAS4184	AAT56484.1	null	-	-	2.9795871714636246
1161	4783	BAS4831	AAT57124.1	null	-	-	2.979263623692732
1162	675	BAS0690	AAT53017.1	null	-	-	2.97737223226902
1163	4574	BAS4619	AAT56915.1	null	-	-	2.9773435841417872
1164	1079	BAS1098	AAT53421.1	null	-	-	2.9769779568325014
1165	3358	BAS3392	AAT55700.1	null	-	-	2.976609770521818
1166	3820	BAS3861	AAT56162.1	null	-	-	2.975754963196676
1167	2877	BAS2910	AAT55219.1	null	-	-	2.9754957473640116
1168	3676	BAS3716	AAT56018.1	null	-	-	2.975325524856085
1169	2177	BAS2207	AAT54519.1	null	-	-	2.975129514717678
1170	460	BAS0471	AAT52802.1	null	-	-	2.9744736660697098
1171	5025	BAS5077	AAT57366.1	null	-	-	2.9730869069617207
1172	1232	BAS1254	AAT53574.1	null	-	-	2.9728118372314825
1173	1195	BAS1216	AAT53537.1	null	-	-	2.971773453985503
1174	2968	BAS3002	AAT55310.1	null	-	-	2.9700978507010194
1175	3718	BAS3758	AAT56060.1	null	-	-	2.9692918724392823
1176	4739	BAS4787	AAT57080.1	null	-	-	2.968383270141823
1177	741	BAS0756	AAT53083.1	null	-	-	2.9673050550451663
1178	602	BAS0616	AAT52944.1	null	-	-	2.967037056764447
1179	4148	BAS4191	AAT56490.1	null	-	-	2.9668161217818914
1180	4725	BAS4773	AAT57066.1	null	-	-	2.9667926289340456
1181	2730	BAS2763	AAT55072.1	null	-	-	2.9664624082270894
1182	503	BAS0516	AAT52845.1	null	-	-	2.9650717573079217
1183	2314	BAS2344	AAT54656.1	null	-	-	2.964811060636448
1184	5122	BAS5174	AAT57463.1	null	-	-	2.9642084022848367
1185	1082	BAS1101	AAT53424.1	null	-	-	2.963371374239426
1186	3266	BAS3300	AAT55608.1	null	-	-	2.9628703200898174
1187	1527	BAS1551	AAT53869.1	null	-	-	2.961945772709488
1188	2191	BAS2221	AAT54533.1	null	-	-	2.9609225043391616
1189	743	BAS0758	AAT53085.1	null	-	-	2.960752396792507
1190	4745	BAS4793	AAT57086.1	null	-	-	2.960408386345552
1191	3641	BAS3681	AAT55983.1	null	-	-	2.960291469052355
1192	271	BAS0282	AAT52613.1	null	-	-	2.9597694153330143
1193	2658	BAS2691	AAT55000.1	null	-	-	2.958789444107807
1194	3533	BAS3571	AAT55875.1	null	-	-	2.9587590015136502
1195	4907	BAS4958	AAT57248.1	null	-	-	2.9585909919641415
1196	3399	BAS3434	AAT55741.1	null	-	-	2.9585302987441797
1197	4285	BAS4329	AAT56627.1	null	-	-	2.9581109358763853
1198	1048	BAS1067	AAT53390.1	null	-	-	2.956464450930942
1199	346	BAS0357	AAT52688.1	null	-	-	2.956159426107418
1200	407	BAS0418	AAT52749.1	null	-	-	2.9559925800376963
1201	386	BAS0397	AAT52728.1	null	-	-	2.9557277426252098
1202	1247	BAS1269	AAT53589.1	null	-	-	2.955484969498778
1203	4210	BAS4253	AAT56552.1	null	-	-	2.954872868977386
1204	833	BAS0848	AAT53175.1	null	-	-	2.9546635962682957
1205	162	BAS0168	AAT52504.1	null	-	-	2.954048137415572
1206	4302	BAS4346	AAT56644.1	null	-	-	2.9535619795992747
1207	2609	BAS2641	AAT54951.1	null	-	-	2.953080721880019
1208	4478	BAS4522	AAT56819.1	null	-	-	2.952229327707283
1209	4547	BAS4592	AAT56888.1	null	-	-	2.9513217356704398
1210	3189	BAS3223	AAT55531.1	null	-	-	2.950535664012327
1211	1201	BAS1223	AAT53543.1	null	-	-	2.9492877381897107
1212	4767	BAS4815	AAT57108.1	null	-	-	2.948947602265374
1213	3793	BAS3834	AAT56135.1	null	-	-	2.948008707085879
1214	4271	BAS4315	AAT56613.1	null	-	-	2.947801768390921
1215	2487	BAS2518	AAT54829.1	null	-	-	2.9475824477343857
1216	264	BAS0275	AAT52606.1	null	-	-	2.946847640251282
1217	1670	BAS1695	AAT54012.1	null	-	-	2.9465707345893026
1218	2232	BAS2262	AAT54574.1	null	-	-	2.9461861004915866
1219	2054	BAS2082	AAT54396.1	null	-	-	2.946144371846359
1220	4912	BAS4963	AAT57253.1	null	-	-	2.946065890636889
1221	3629	BAS3669	AAT55971.1	null	-	-	2.9456506088201584
1222	1687	BAS1713	AAT54029.1	null	-	-	2.945159145820019
1223	5127	BAS5179	AAT57468.1	null	-	-	2.9448084967087684
1224	4951	BAS5003	AAT57292.1	null	-	-	2.9417625302008954
1225	4600	BAS4647	AAT56941.1	null	-	-	2.9416999116520945
1226	238	BAS0245	AAT52580.1	null	-	-	2.9403916390550537
1227	2416	BAS2447	AAT54758.1	null	-	-	2.939421964062185
1228	1459	BAS1480	AAT53800.1	null	-	-	2.9391553247308417
1229	1053	BAS1072	AAT53395.1	null	-	-	2.9389730255741338
1230	5203	BAS5256	AAT57544.1	null	-	-	2.938646077365048
1231	1098	BAS1117	AAT53440.1	null	-	-	2.9379747310049105
1232	584	BAS0598	AAT52926.1	null	-	-	2.937226709244837
1233	1042	BAS1061	AAT53384.1	null	-	-	2.935730550882996
1234	4656	BAS4703	AAT56997.1	null	-	-	2.9355675619453425
1235	2312	BAS2342	AAT54654.1	null	-	-	2.9355097101282484
1236	27	BAS0031	AAT52369.1	null	-	-	2.9351275405288604
1237	3213	BAS3247	AAT55555.1	null	-	-	2.934791887057852
1238	720	BAS0735	AAT53062.1	null	-	-	2.9342336847364563
1239	3501	BAS3538	AAT55843.1	null	-	-	2.933127112584138
1240	118	BAS0123	AAT52460.1	null	-	-	2.933080491772762
1241	3766	BAS3807	AAT56108.1	null	-	-	2.9321020150872137
1242	3663	BAS3703	AAT56005.1	null	-	-	2.9317265785302222
1243	2345	BAS2376	AAT54687.1	null	-	-	2.931404933322326
1244	3790	BAS3831	AAT56132.1	null	-	-	2.9309313663893546
1245	4975	BAS5027	AAT57316.1	null	-	-	2.9308671226728347
1246	2161	BAS2191	AAT54503.1	null	-	-	2.930111464051132
1247	3333	BAS3367	AAT55675.1	null	-	-	2.9295900470300085
1248	3525	BAS3563	AAT55867.1	null	-	-	2.92888833600728
1249	2719	BAS2752	AAT55061.1	null	-	-	2.9285977667527474
1250	721	BAS0736	AAT53063.1	null	-	-	2.9282427613753503
1251	617	BAS0631	AAT52959.1	null	-	-	2.928237947610361
1252	5179	BAS5232	AAT57520.1	null	-	-	2.9275378711837727
1253	4812	BAS4860	AAT57153.1	null	-	-	2.927183979914725
1254	1941	BAS1969	AAT54283.1	null	-	-	2.9271352643548414
1255	2303	BAS2333	AAT54645.1	null	-	-	2.9271199241379255
1256	3664	BAS3704	AAT56006.1	null	-	-	2.9254547014805534
1257	1508	BAS1532	AAT53850.1	null	-	-	2.925298936975363
1258	4035	BAS4076	AAT56377.1	null	-	-	2.924884011112109
1259	1406	BAS1428	AAT53748.1	null	-	-	2.92370414200874
1260	5077	BAS5129	AAT57418.1	null	-	-	2.9236635299499882
1261	2141	BAS2171	AAT54483.1	null	-	-	2.923560234141123
1262	518	BAS0531	AAT52860.1	null	-	-	2.923331272146897
1263	3986	BAS4027	AAT56328.1	null	-	-	2.9229442311653413
1264	3988	BAS4029	AAT56330.1	null	-	-	2.9227128140871406
1265	3503	BAS3540	AAT55845.1	null	-	-	2.922458290986345
1266	67	BAS0071	AAT52409.1	null	-	-	2.921997935996124
1267	703	BAS0718	AAT53045.1	null	-	-	2.9196237918260097
1268	510	BAS0523	AAT52852.1	null	-	-	2.919503392388693
1269	1543	BAS1567	AAT53885.1	null	-	-	2.917377759155698
1270	3442	BAS3478	AAT55784.1	null	-	-	2.9171784583951994
1271	933	BAS0950	AAT53275.1	null	-	-	2.9168679833722013
1272	1825	BAS1852	AAT54167.1	null	-	-	2.9164899066645495
1273	4051	BAS4092	AAT56393.1	null	-	-	2.9160954393063148
1274	5005	BAS5057	AAT57346.1	null	-	-	2.91562551079682
1275	666	BAS0680	AAT53008.1	null	-	-	2.91552109382347
1276	1641	BAS1666	AAT53983.1	null	-	-	2.91525974751852
1277	2627	BAS2659	AAT54969.1	null	-	-	2.9152003729781626
1278	4879	BAS4929	AAT57220.1	null	-	-	2.914786017208261
1279	41	BAS0045	AAT52383.1	null	-	-	2.9143335254330514
1280	2712	BAS2745	AAT55054.1	null	-	-	2.9139240339564627
1281	1289	BAS1311	AAT53631.1	null	-	-	2.9136675031158386
1282	4149	BAS4192	AAT56491.1	null	-	-	2.911719243110334
1283	46	BAS0050	AAT52388.1	null	-	-	2.9113511627815116
1284	3616	BAS3656	AAT55958.1	null	-	-	2.9111176911581533
1285	4880	BAS4930	AAT57221.1	null	-	-	2.9110063162929554
1286	333	BAS0344	AAT52675.1	null	-	-	2.910873252708207
1287	40	BAS0044	AAT52382.1	null	-	-	2.910139224884236
1288	3580	BAS3618	AAT55922.1	null	-	-	2.9099174178436735
1289	371	BAS0382	AAT52713.1	null	-	-	2.909778727594904
1290	905	BAS0922	AAT53247.1	null	-	-	2.909472556824123
1291	423	BAS0434	AAT52765.1	null	-	-	2.9084878978858226
1292	342	BAS0353	AAT52684.1	null	-	-	2.908454504475528
1293	2988	BAS3022	AAT55330.1	null	-	-	2.907789544721716
1294	4806	BAS4854	AAT57147.1	null	-	-	2.907460804324994
1295	1623	BAS1648	AAT53965.1	null	-	-	2.9072434644788125
1296	3727	BAS3767	AAT56069.1	null	-	-	2.9069038782006813
1297	3091	BAS3125	AAT55433.1	null	-	-	2.9067008289977676
1298	526	BAS0539	AAT52868.1	null	-	-	2.9063325690008073
1299	823	BAS0838	AAT53165.1	null	-	-	2.9062977646936803
1300	689	BAS0704	AAT53031.1	null	-	-	2.906233410821785
1301	353	BAS0364	AAT52695.1	null	-	-	2.9060540726747304
1302	1542	BAS1566	AAT53884.1	null	-	-	2.9059687818700994
1303	959	BAS0977	AAT53301.1	null	-	-	2.905586035247624
1304	2175	BAS2205	AAT54517.1	null	-	-	2.904937453928815
1305	951	BAS0969	AAT53293.1	null	-	-	2.904667388027262
1306	3778	BAS3819	AAT56120.1	null	-	-	2.90457054056766
1307	1753	BAS1780	AAT54095.1	null	-	-	2.903574323761958
1308	1745	BAS1772	AAT54087.1	null	-	-	2.9035027036352186
1309	4260	BAS4304	AAT56602.1	null	-	-	2.9025340083252775
1310	5283	BAS5337	AAT57624.1	null	-	-	2.902367696846107
1311	5276	BAS5330	AAT57617.1	null	-	-	2.9022762747361623
1312	3728	BAS3768	AAT56070.1	null	-	-	2.9022574387296185
1313	2652	BAS2685	AAT54994.1	null	-	-	2.901984728148384
1314	302	BAS0313	AAT52644.1	null	-	-	2.9018475261693704
1315	241	BAS0248	AAT52583.1	null	-	-	2.9012691569873135
1316	3763	BAS3804	AAT56105.1	null	-	-	2.9006632255010834
1317	426	BAS0437	AAT52768.1	null	-	-	2.9003713912343314
1318	234	BAS0240	AAT52576.1	null	-	-	2.8998293456079764
1319	166	BAS0172	AAT52508.1	null	-	-	2.8991496005688075
1320	1857	BAS1884	AAT54199.1	null	-	-	2.8988464934254954
1321	433	BAS0444	AAT52775.1	null	-	-	2.8988080553982742
1322	4389	BAS4433	AAT56731.1	null	-	-	2.8982689323048736
1323	1672	BAS1697	AAT54014.1	null	-	-	2.8982221759193334
1324	3876	BAS3917	AAT56218.1	null	-	-	2.897844923162911
1325	3056	BAS3090	AAT55398.1	null	-	-	2.8974165455133254
1326	1775	BAS1802	AAT54117.1	null	-	-	2.89739978563317
1327	2631	BAS2663	AAT54973.1	null	-	-	2.8973154382651654
1328	4030	BAS4071	AAT56372.1	null	-	-	2.897133310304737
1329	4451	BAS4494	AAT56792.1	null	-	-	2.896833813852407
1330	5165	BAS5217	AAT57506.1	null	-	-	2.8967360042639103
1331	3142	BAS3176	AAT55484.1	null	-	-	2.896582171099226
1332	596	BAS0610	AAT52938.1	null	-	-	2.8961418943004964
1333	1466	BAS1488	AAT53808.1	null	-	-	2.8957091163893534
1334	3809	BAS3850	AAT56151.1	null	-	-	2.895519497434341
1335	3785	BAS3826	AAT56127.1	null	-	-	2.89548219164047
1336	2802	BAS2835	AAT55144.1	null	-	-	2.893664094554256
1337	1394	BAS1416	AAT53736.1	null	-	-	2.8936499519492953
1338	739	BAS0754	AAT53081.1	null	-	-	2.8926713649067644
1339	961	BAS0979	AAT53303.1	null	-	-	2.891882893094624
1340	430	BAS0441	AAT52772.1	null	-	-	2.8917874554997565
1341	1519	BAS1543	AAT53861.1	null	-	-	2.891151302977748
1342	575	BAS0589	AAT52917.1	null	-	-	2.891000169964252
1343	4344	BAS4388	AAT56686.1	null	-	-	2.8908563950817237
1344	4272	BAS4316	AAT56614.1	null	-	-	2.8892617112013395
1345	2678	BAS2711	AAT55020.1	null	-	-	2.889070084526553
1346	4787	BAS4836	AAT57129.1	null	-	-	2.8886362672959347
1347	517	BAS0530	AAT52859.1	null	-	-	2.8883624407450283
1348	2404	BAS2435	AAT54746.1	null	-	-	2.887889709545084
1349	3235	BAS3269	AAT55577.1	null	-	-	2.887713780248328
1350	2690	BAS2723	AAT55032.1	null	-	-	2.887660525308911
1351	4644	BAS4691	AAT56985.1	null	-	-	2.8867911560518142
1352	52	BAS0056	AAT52394.1	null	-	-	2.8865488133826736
1353	1993	BAS2021	AAT54335.1	null	-	-	2.886472536243605
1354	1312	BAS1334	AAT53654.1	null	-	-	2.885679098150712
1355	1896	BAS1924	AAT54238.1	null	-	-	2.883478993566956
1356	4693	BAS4740	AAT57034.1	null	-	-	2.883211671513637
1357	360	BAS0371	AAT52702.1	null	-	-	2.883071346662694
1358	3753	BAS3793	AAT56095.1	null	-	-	2.8830517411796333
1359	5175	BAS5228	AAT57516.1	null	-	-	2.8830499379979875
1360	4104	BAS4146	AAT56446.1	null	-	-	2.882830880397545
1361	5016	BAS5068	AAT57357.1	null	-	-	2.882822979610776
1362	5052	BAS5104	AAT57393.1	null	-	-	2.8827699056325335
1363	4847	BAS4897	AAT57188.1	null	-	-	2.8826325354516538
1364	5240	BAS5294	AAT57581.1	null	-	-	2.882596400473992
1365	5084	BAS5136	AAT57425.1	null	-	-	2.8823939703901234
1366	4698	BAS4745	AAT57039.1	null	-	-	2.88219865353279
1367	3526	BAS3564	AAT55868.1	null	-	-	2.881818733504325
1368	4251	BAS4294	AAT56593.1	null	-	-	2.8816302342685
1369	1692	BAS1718	AAT54034.1	null	-	-	2.880981843818274
1370	2651	BAS2684	AAT54993.1	null	-	-	2.8809089461157398
1371	2729	BAS2762	AAT55071.1	null	-	-	2.8807123538342587
1372	709	BAS0724	AAT53051.1	null	-	-	2.880563349171486
1373	1068	BAS1087	AAT53410.1	null	-	-	2.8799534594044762
1374	4888	BAS4938	AAT57229.1	null	-	-	2.8798314673640903
1375	3398	BAS3433	AAT55740.1	null	-	-	2.8797413556773095
1376	2607	BAS2639	AAT54949.1	null	-	-	2.879567119420473
1377	1686	BAS1712	AAT54028.1	null	-	-	2.8789894176200734
1378	4085	BAS4127	AAT56427.1	null	-	-	2.8789233515047865
1379	664	BAS0678	AAT53006.1	null	-	-	2.8789153179556326
1380	3254	BAS3288	AAT55596.1	null	-	-	2.8789087240393005
1381	3181	BAS3215	AAT55523.1	null	-	-	2.8784445707977575
1382	1337	BAS1359	AAT53679.1	null	-	-	2.8764388840246755
1383	4769	BAS4817	AAT57110.1	null	-	-	2.875889053239537
1384	1572	BAS1596	AAT53914.1	null	-	-	2.8750205653481165
1385	4108	BAS4150	AAT56450.1	null	-	-	2.874840374854883
1386	737	BAS0752	AAT53079.1	null	-	-	2.8745853415599654
1387	4998	BAS5050	AAT57339.1	null	-	-	2.8745265654517254
1388	486	BAS0497	AAT52828.1	null	-	-	2.8743489661174655
1389	4209	BAS4252	AAT56551.1	null	-	-	2.8742577496066772
1390	1575	BAS1599	AAT53917.1	null	-	-	2.8738904708773867
1391	3768	BAS3809	AAT56110.1	null	-	-	2.8731905296801665
1392	1200	BAS1222	AAT53542.1	null	-	-	2.8731586872450117
1393	449	BAS0460	AAT52791.1	null	-	-	2.8727541028097803
1394	1185	BAS1206	AAT53527.1	null	-	-	2.8720000716862764
1395	1369	BAS1391	AAT53711.1	null	-	-	2.8713915635328067
1396	1784	BAS1811	AAT54126.1	null	-	-	2.8705546861420235
1397	3059	BAS3093	AAT55401.1	null	-	-	2.87028530686632
1398	2604	BAS2636	AAT54946.1	null	-	-	2.8701595452636353
1399	3702	BAS3742	AAT56044.1	null	-	-	2.870028012003158
1400	4651	BAS4698	AAT56992.1	null	-	-	2.8696624179366608
1401	722	BAS0737	AAT53064.1	null	-	-	2.869311209082294
1402	1763	BAS1790	AAT54105.1	null	-	-	2.869247077958146
1403	2138	BAS2168	AAT54480.1	null	-	-	2.8686580179062617
1404	1428	BAS1450	AAT53770.1	null	-	-	2.8686380025172453
1405	3723	BAS3763	AAT56065.1	null	-	-	2.8684717065136045
1406	3193	BAS3227	AAT55535.1	null	-	-	2.868340208684471
1407	2699	BAS2732	AAT55041.1	null	-	-	2.8682127668051067
1408	3188	BAS3222	AAT55530.1	null	-	-	2.8676596804698478
1409	3049	BAS3083	AAT55391.1	null	-	-	2.867544092667591
1410	1776	BAS1803	AAT54118.1	null	-	-	2.866705265209417
1411	160	BAS0166	AAT52502.1	null	-	-	2.8664765939385677
1412	3849	BAS3890	AAT56191.1	null	-	-	2.8660921645033497
1413	4867	BAS4917	AAT57208.1	null	-	-	2.866065458010608
1414	4964	BAS5016	AAT57305.1	null	-	-	2.865367726705853
1415	2388	BAS2419	AAT54730.1	null	-	-	2.8653099237708894
1416	4862	BAS4912	AAT57203.1	null	-	-	2.864567710271193
1417	322	BAS0333	AAT52664.1	null	-	-	2.864250104918979
1418	576	BAS0590	AAT52918.1	null	-	-	2.864222358354517
1419	1092	BAS1111	AAT53434.1	null	-	-	2.8639027148445853
1420	3587	BAS3625	AAT55929.1	null	-	-	2.863617061733341
1421	1999	BAS2027	AAT54341.1	null	-	-	2.8632807612822626
1422	4499	BAS4543	AAT56840.1	null	-	-	2.863220496928546
1423	3128	BAS3162	AAT55470.1	null	-	-	2.863192517421348
1424	1628	BAS1653	AAT53970.1	null	-	-	2.8631772068790546
1425	3653	BAS3693	AAT55995.1	null	-	-	2.86293244654713
1426	3095	BAS3129	AAT55437.1	null	-	-	2.862402605924292
1427	2133	BAS2163	AAT54475.1	null	-	-	2.8623958946337558
1428	2617	BAS2649	AAT54959.1	null	-	-	2.8618147187364316
1429	400	BAS0411	AAT52742.1	null	-	-	2.861780550670434
1430	4239	BAS4282	AAT56581.1	null	-	-	2.86170433581418
1431	1065	BAS1084	AAT53407.1	null	-	-	2.8615441224877367
1432	5037	BAS5089	AAT57378.1	null	-	-	2.8613523795440097
1433	1658	BAS1683	AAT54000.1	null	-	-	2.860602293062474
1434	3613	BAS3653	AAT55955.1	null	-	-	2.860267542188597
1435	315	BAS0326	AAT52657.1	null	-	-	2.8593670764125942
1436	4319	BAS4363	AAT56661.1	null	-	-	2.8589603698300534
1437	892	BAS0908	AAT53234.1	null	-	-	2.8587436991847546
1438	2168	BAS2198	AAT54510.1	null	-	-	2.8584993244381742
1439	3864	BAS3905	AAT56206.1	null	-	-	2.8574823914657457
1440	1218	BAS1240	AAT53560.1	null	-	-	2.857048652540221
1441	4347	BAS4391	AAT56689.1	null	-	-	2.856691464704092
1442	1950	BAS1978	AAT54292.1	null	-	-	2.8565054163788486
1443	608	BAS0622	AAT52950.1	null	-	-	2.8564384666531515
1444	2536	BAS2568	AAT54878.1	null	-	-	2.8562776958282723
1445	2173	BAS2203	AAT54515.1	null	-	-	2.856134080721235
1446	1452	BAS1474	AAT53794.1	null	-	-	2.8557093486830047
1447	4233	BAS4276	AAT56575.1	null	-	-	2.8553979513566605
1448	1087	BAS1106	AAT53429.1	null	-	-	2.8552530037160153
1449	3788	BAS3829	AAT56130.1	null	-	-	2.854909181322412
1450	2176	BAS2206	AAT54518.1	null	-	-	2.854740277447303
1451	425	BAS0436	AAT52767.1	null	-	-	2.8535145392080414
1452	799	BAS0814	AAT53141.1	null	-	-	2.8530512917377746
1453	3458	BAS3494	AAT55800.1	null	-	-	2.852346179741046
1454	4359	BAS4403	AAT56701.1	null	-	-	2.8522350605737095
1455	3	BAS0003	AAT52345.1	null	-	-	2.85107542605676
1456	542	BAS0555	AAT52884.1	null	-	-	2.8510301164165006
1457	4186	BAS4229	AAT56528.1	null	-	-	2.8509451703096262
1458	3775	BAS3816	AAT56117.1	null	-	-	2.8503378648760505
1459	1139	BAS1159	AAT53481.1	null	-	-	2.850173929326195
1460	3648	BAS3688	AAT55990.1	null	-	-	2.8497376862928343
1461	4346	BAS4390	AAT56688.1	null	-	-	2.8494905219623576
1462	4819	BAS4867	AAT57160.1	null	-	-	2.848843396063213
1463	1730	BAS1757	AAT54072.1	null	-	-	2.848812079909984
1464	2441	BAS2472	AAT54783.1	null	-	-	2.8484343264832646
1465	769	BAS0784	AAT53111.1	null	-	-	2.8483985315805165
1466	2340	BAS2370	AAT54682.1	null	-	-	2.847773545375486
1467	2451	BAS2482	AAT54793.1	null	-	-	2.8476897765355864
1468	3292	BAS3326	AAT55634.1	null	-	-	2.8473119884459703
1469	2267	BAS2297	AAT54609.1	null	-	-	2.846650351756843
1470	3186	BAS3220	AAT55528.1	null	-	-	2.846561634935476
1471	1611	BAS1636	AAT53953.1	null	-	-	2.8459506075017305
1472	3726	BAS3766	AAT56068.1	null	-	-	2.8456770814069734
1473	4022	BAS4063	AAT56364.1	null	-	-	2.8456686446086996
1474	2320	BAS2350	AAT54662.1	null	-	-	2.8452633927581212
1475	4075	BAS4116	AAT56417.1	null	-	-	2.841991433895851
1476	1573	BAS1597	AAT53915.1	null	-	-	2.8409463576514145
1477	4313	BAS4357	AAT56655.1	null	-	-	2.8406997479014646
1478	4110	BAS4152	AAT56452.1	null	-	-	2.8403022238254882
1479	1427	BAS1449	AAT53769.1	null	-	-	2.8397506910819033
1480	2130	BAS2160	AAT54472.1	null	-	-	2.8396688769556095
1481	4382	BAS4426	AAT56724.1	null	-	-	2.8380039408626363
1482	3081	BAS3115	AAT55423.1	null	-	-	2.8366704155935434
1483	777	BAS0792	AAT53119.1	null	-	-	2.8362977481109524
1484	1788	BAS1815	AAT54130.1	null	-	-	2.8360467331375374
1485	1149	BAS1170	AAT53491.1	null	-	-	2.835799365046987
1486	4370	BAS4414	AAT56712.1	null	-	-	2.835764808107005
1487	1668	BAS1693	AAT54010.1	null	-	-	2.8354846859937353
1488	3871	BAS3912	AAT56213.1	null	-	-	2.834755964298583
1489	2904	BAS2937	AAT55246.1	null	-	-	2.83464123123061
1490	2964	BAS2998	AAT55306.1	null	-	-	2.834639068630366
1491	3909	BAS3950	AAT56251.1	null	-	-	2.83412300249705
1492	434	BAS0445	AAT52776.1	null	-	-	2.833972799380052
1493	4487	BAS4531	AAT56828.1	null	-	-	2.8331647334403676
1494	1561	BAS1585	AAT53903.1	null	-	-	2.833024910274264
1495	5184	BAS5237	AAT57525.1	null	-	-	2.8329580548021465
1496	4290	BAS4334	AAT56632.1	null	-	-	2.831641669684401
1497	3528	BAS3566	AAT55870.1	null	-	-	2.831528795383943
1498	4591	BAS4638	AAT56932.1	null	-	-	2.8298559731501975
1499	3042	BAS3076	AAT55384.1	null	-	-	2.8297122409638806
1500	4733	BAS4781	AAT57074.1	null	-	-	2.829359057219956
1501	3700	BAS3740	AAT56042.1	null	-	-	2.8288541724394864
1502	2634	BAS2667	AAT54976.1	null	-	-	2.8287807844092585
1503	3869	BAS3910	AAT56211.1	null	-	-	2.828555715813325
1504	2581	BAS2613	AAT54923.1	null	-	-	2.828186408699789
1505	313	BAS0324	AAT52655.1	null	-	-	2.8278442643403534
1506	612	BAS0626	AAT52954.1	null	-	-	2.8274332659477763
1507	3620	BAS3660	AAT55962.1	null	-	-	2.8273698197581996
1508	1237	BAS1259	AAT53579.1	null	-	-	2.8270797904327294
1509	4009	BAS4050	AAT56351.1	null	-	-	2.8265515099195038
1510	3631	BAS3671	AAT55973.1	null	-	-	2.8264717596993605
1511	4414	BAS4458	AAT56756.1	null	-	-	2.825532299250504
1512	4039	BAS4080	AAT56381.1	null	-	-	2.824878177977157
1513	557	BAS0571	AAT52899.1	null	-	-	2.824691180595663
1514	1318	BAS1340	AAT53660.1	null	-	-	2.824627201070636
1515	3395	BAS3430	AAT55737.1	null	-	-	2.8242333082539286
1516	1852	BAS1879	AAT54194.1	null	-	-	2.823735821137925
1517	4053	BAS4094	AAT56395.1	null	-	-	2.8236690545904906
1518	901	BAS0917	AAT53243.1	null	-	-	2.823648203746039
1519	3709	BAS3749	AAT56051.1	null	-	-	2.8236252995403643
1520	4679	BAS4726	AAT57020.1	null	-	-	2.823542910262061
1521	4004	BAS4045	AAT56346.1	null	-	-	2.823413433955156
1522	4431	BAS4475	AAT56773.1	null	-	-	2.8231351487031975
1523	5210	BAS5263	AAT57551.1	null	-	-	2.82304931752024
1524	2696	BAS2729	AAT55038.1	null	-	-	2.82299773655794
1525	3568	BAS3606	AAT55910.1	null	-	-	2.8211432433799963
1526	217	BAS0223	AAT52559.1	null	-	-	2.8208219555848566
1527	685	BAS0700	AAT53027.1	null	-	-	2.8208185033387236
1528	2565	BAS2597	AAT54907.1	null	-	-	2.820702348716802
1529	3903	BAS3944	AAT56245.1	null	-	-	2.8199177587232964
1530	751	BAS0766	AAT53093.1	null	-	-	2.8196670946792373
1531	2566	BAS2598	AAT54908.1	null	-	-	2.8195807707376654
1532	2917	BAS2951	AAT55259.1	null	-	-	2.8195584868604633
1533	2756	BAS2789	AAT55098.1	null	-	-	2.819512822006787
1534	3151	BAS3185	AAT55493.1	null	-	-	2.8192643817922813
1535	1722	BAS1749	AAT54064.1	null	-	-	2.8191963222274503
1536	2413	BAS2444	AAT54755.1	null	-	-	2.8183381062003963
1537	3880	BAS3921	AAT56222.1	null	-	-	2.818327137427166
1538	3466	BAS3503	AAT55808.1	null	-	-	2.817927929124949
1539	653	BAS0667	AAT52995.1	null	-	-	2.817688634810702
1540	744	BAS0759	AAT53086.1	null	-	-	2.817328150008751
1541	3761	BAS3802	AAT56103.1	null	-	-	2.8170565179470097
1542	2675	BAS2708	AAT55017.1	null	-	-	2.8168384085287177
1543	5010	BAS5062	AAT57351.1	null	-	-	2.8165818482317713
1544	2650	BAS2683	AAT54992.1	null	-	-	2.816289543322969
1545	1768	BAS1795	AAT54110.1	null	-	-	2.8149096996667797
1546	2667	BAS2700	AAT55009.1	null	-	-	2.814533521860019
1547	90	BAS0095	AAT52432.1	null	-	-	2.8133418102443275
1548	4038	BAS4079	AAT56380.1	null	-	-	2.813169530661707
1549	3038	BAS3072	AAT55380.1	null	-	-	2.8125906017769418
1550	4192	BAS4235	AAT56534.1	null	-	-	2.8123119194068122
1551	765	BAS0780	AAT53107.1	null	-	-	2.812040416134619
1552	2637	BAS2670	AAT54979.1	null	-	-	2.811623141894641
1553	4114	BAS4156	AAT56456.1	null	-	-	2.8112499754728764
1554	3607	BAS3647	AAT55949.1	null	-	-	2.811142502995463
1555	544	BAS0557	AAT52886.1	null	-	-	2.811032758764361
1556	77	BAS0082	AAT52419.1	null	-	-	2.8108290587490345
1557	4360	BAS4404	AAT56702.1	null	-	-	2.810170502661798
1558	2750	BAS2783	AAT55092.1	null	-	-	2.809732416755481
1559	4329	BAS4373	AAT56671.1	null	-	-	2.808379859451944
1560	395	BAS0406	AAT52737.1	null	-	-	2.8081798855367173
1561	53	BAS0057	AAT52395.1	null	-	-	2.8071466966904897
1562	3893	BAS3934	AAT56235.1	null	-	-	2.806845186965834
1563	1122	BAS1141	AAT53464.1	null	-	-	2.8067677665384614
1564	1858	BAS1885	AAT54200.1	null	-	-	2.806099217027538
1565	4216	BAS4259	AAT56558.1	null	-	-	2.8059860467558946
1566	2192	BAS2222	AAT54534.1	null	-	-	2.805737596527294
1567	4345	BAS4389	AAT56687.1	null	-	-	2.8049323212782036
1568	438	BAS0449	AAT52780.1	null	-	-	2.8046397876176896
1569	83	BAS0088	AAT52425.1	null	-	-	2.8044678449701603
1570	1412	BAS1434	AAT53754.1	null	-	-	2.804227690188847
1571	310	BAS0321	AAT52652.1	null	-	-	2.8042156519596038
1572	3443	BAS3480	AAT55786.1	null	-	-	2.8037762013424845
1573	1209	BAS1231	AAT53551.1	null	-	-	2.803077119358357
1574	351	BAS0362	AAT52693.1	null	-	-	2.802154977039416
1575	4308	BAS4352	AAT56650.1	null	-	-	2.801449168073308
1576	2910	BAS2943	AAT55252.1	null	-	-	2.8014418458733386
1577	5153	BAS5205	AAT57494.1	null	-	-	2.8012623165880988
1578	534	BAS0547	AAT52876.1	null	-	-	2.8010516941942556
1579	3471	BAS3508	AAT55813.1	null	-	-	2.800993850206656
1580	582	BAS0596	AAT52924.1	null	-	-	2.800847896722414
1581	3463	BAS3499	AAT55805.1	null	-	-	2.80075102997687
1582	5142	BAS5194	AAT57483.1	null	-	-	2.7997516532225384
1583	690	BAS0705	AAT53032.1	null	-	-	2.7995712064521263
1584	3172	BAS3206	AAT55514.1	null	-	-	2.79919801351174
1585	3202	BAS3236	AAT55544.1	null	-	-	2.7991298836045755
1586	3650	BAS3690	AAT55992.1	null	-	-	2.7985780671361806
1587	3941	BAS3982	AAT56283.1	null	-	-	2.7982283089179525
1588	3158	BAS3192	AAT55500.1	null	-	-	2.7980698557315633
1589	3031	BAS3065	AAT55373.1	null	-	-	2.7978238895722223
1590	1013	BAS1032	AAT53355.1	null	-	-	2.7977856368237415
1591	291	BAS0302	AAT52633.1	null	-	-	2.797688717089856
1592	3060	BAS3094	AAT55402.1	null	-	-	2.797250485087242
1593	1163	BAS1184	AAT53505.1	null	-	-	2.797178550942686
1594	4562	BAS4607	AAT56903.1	null	-	-	2.79712731883237
1595	4634	BAS4681	AAT56975.1	null	-	-	2.7970529230381524
1596	4952	BAS5004	AAT57293.1	null	-	-	2.7967923731575928
1597	2302	BAS2332	AAT54644.1	null	-	-	2.796008440303869
1598	4503	BAS4547	AAT56844.1	null	-	-	2.7958868346568453
1599	1405	BAS1427	AAT53747.1	null	-	-	2.7957812764790146
1600	1245	BAS1267	AAT53587.1	null	-	-	2.795599729752099
1601	4281	BAS4325	AAT56623.1	null	-	-	2.7953202967258695
1602	1962	BAS1990	AAT54304.1	null	-	-	2.7952163031705477
1603	853	BAS0868	AAT53195.1	null	-	-	2.7948813741987095
1604	4868	BAS4918	AAT57209.1	null	-	-	2.79439061468804
1605	4164	BAS4207	AAT56506.1	null	-	-	2.7943840365936743
1606	4645	BAS4692	AAT56986.1	null	-	-	2.7941879929411093
1607	1310	BAS1332	AAT53652.1	null	-	-	2.794157727041558
1608	4150	BAS4193	AAT56492.1	null	-	-	2.7939919201436463
1609	79	BAS0084	AAT52421.1	null	-	-	2.7930480110596863
1610	2864	BAS2897	AAT55206.1	null	-	-	2.7928113837044397
1611	2817	BAS2850	AAT55159.1	null	-	-	2.792787658921196
1612	49	BAS0053	AAT52391.1	null	-	-	2.7927583371800546
1613	1799	BAS1826	AAT54141.1	null	-	-	2.79263769972746
1614	4471	BAS4514	AAT56812.1	null	-	-	2.792580231687938
1615	3805	BAS3846	AAT56147.1	null	-	-	2.7911580073337316
1616	2111	BAS2141	AAT54453.1	null	-	-	2.790988736733051
1617	3178	BAS3212	AAT55520.1	null	-	-	2.790034691722695
1618	4780	BAS4828	AAT57121.1	null	-	-	2.7899189656062777
1619	4286	BAS4330	AAT56628.1	null	-	-	2.7897710310086814
1620	225	BAS0231	AAT52567.1	null	-	-	2.7897578864420227
1621	5051	BAS5103	AAT57392.1	null	-	-	2.788837705717299
1622	4687	BAS4734	AAT57028.1	null	-	-	2.788765145560717
1623	1766	BAS1793	AAT54108.1	null	-	-	2.7887300970522064
1624	1425	BAS1447	AAT53767.1	null	-	-	2.78833219188709
1625	2090	BAS2119	AAT54432.1	null	-	-	2.7880879367759195
1626	2362	BAS2393	AAT54704.1	null	-	-	2.7880338929158595
1627	1007	BAS1025	AAT53349.1	null	-	-	2.787916225643906
1628	3079	BAS3113	AAT55421.1	null	-	-	2.787725423684315
1629	706	BAS0721	AAT53048.1	null	-	-	2.7865024406085594
1630	506	BAS0519	AAT52848.1	null	-	-	2.7864130180911872
1631	4199	BAS4242	AAT56541.1	null	-	-	2.785672103330036
1632	3795	BAS3836	AAT56137.1	null	-	-	2.7856296075178433
1633	1521	BAS1545	AAT53863.1	null	-	-	2.78558103436522
1634	3076	BAS3110	AAT55418.1	null	-	-	2.7852093129840063
1635	3701	BAS3741	AAT56043.1	null	-	-	2.7846676177705065
1636	4467	BAS4510	AAT56808.1	null	-	-	2.784593865799214
1637	3147	BAS3181	AAT55489.1	null	-	-	2.7845451671944303
1638	2321	BAS2351	AAT54663.1	null	-	-	2.784471026202183
1639	3711	BAS3751	AAT56053.1	null	-	-	2.7844343524474984
1640	1495	BAS1519	AAT53837.1	null	-	-	2.784429966023721
1641	1184	BAS1205	AAT53526.1	null	-	-	2.7840218127144603
1642	3364	BAS3399	AAT55706.1	null	-	-	2.7833511046357944
1643	3468	BAS3505	AAT55810.1	null	-	-	2.783087911980454
1644	2530	BAS2562	AAT54872.1	null	-	-	2.7818323073907507
1645	3462	BAS3498	AAT55804.1	null	-	-	2.78145196714451
1646	3686	BAS3726	AAT56028.1	null	-	-	2.7813955443752127
1647	1981	BAS2009	AAT54323.1	null	-	-	2.7812270861454844
1648	4371	BAS4415	AAT56713.1	null	-	-	2.78094650381428
1649	832	BAS0847	AAT53174.1	null	-	-	2.7805217880972735
1650	2405	BAS2436	AAT54747.1	null	-	-	2.7802938092687195
1651	3155	BAS3189	AAT55497.1	null	-	-	2.780132721988883
1652	2792	BAS2825	AAT55134.1	null	-	-	2.7798520934770954
1653	896	BAS0912	AAT53238.1	null	-	-	2.779736001559115
1654	2659	BAS2692	AAT55001.1	null	-	-	2.779669418742449
1655	484	BAS0495	AAT52826.1	null	-	-	2.779239426803023
1656	2279	BAS2309	AAT54621.1	null	-	-	2.7792349694217195
1657	2816	BAS2849	AAT55158.1	null	-	-	2.7788143282594384
1658	494	BAS0505	AAT52836.1	null	-	-	2.7786759329782043
1659	3920	BAS3961	AAT56262.1	null	-	-	2.7784887136439065
1660	3602	BAS3642	AAT55944.1	null	-	-	2.7780831621706366
1661	436	BAS0447	AAT52778.1	null	-	-	2.7779255700001646
1662	1736	BAS1763	AAT54078.1	null	-	-	2.7773229137304005
1663	3749	BAS3789	AAT56091.1	null	-	-	2.7770275956438364
1664	5197	BAS5250	AAT57538.1	null	-	-	2.7769826682719203
1665	1461	BAS1483	AAT53803.1	null	-	-	2.7769092359343683
1666	2387	BAS2418	AAT54729.1	null	-	-	2.7767088879903135
1667	549	BAS0563	AAT52891.1	null	-	-	2.776640521896061
1668	1133	BAS1153	AAT53475.1	null	-	-	2.7750550803541003
1669	1942	BAS1970	AAT54284.1	null	-	-	2.7749056567898625
1670	613	BAS0627	AAT52955.1	null	-	-	2.7747730251202607
1671	5193	BAS5246	AAT57534.1	null	-	-	2.7742886011974033
1672	5261	BAS5315	AAT57602.1	null	-	-	2.774235006574078
1673	1326	BAS1348	AAT53668.1	null	-	-	2.774024367856932
1674	5205	BAS5258	AAT57546.1	null	-	-	2.7735415377631045
1675	4237	BAS4280	AAT56579.1	null	-	-	2.77351851322807
1676	4834	BAS4883	AAT57175.1	null	-	-	2.7726365988459785
1677	4390	BAS4434	AAT56732.1	null	-	-	2.7718534193730986
1678	235	BAS0241	AAT52577.1	null	-	-	2.77177149365492
1679	1224	BAS1246	AAT53566.1	null	-	-	2.7711318875122544
1680	1930	BAS1958	AAT54272.1	null	-	-	2.770896715058389
1681	3390	BAS3425	AAT55732.1	null	-	-	2.7704108264823324
1682	2308	BAS2338	AAT54650.1	null	-	-	2.770403002236658
1683	646	BAS0660	AAT52988.1	null	-	-	2.7701887264797302
1684	988	BAS1006	AAT53330.1	null	-	-	2.7700616100773323
1685	1339	BAS1361	AAT53681.1	null	-	-	2.769692987227112
1686	1569	BAS1593	AAT53911.1	null	-	-	2.769548076928162
1687	3065	BAS3099	AAT55407.1	null	-	-	2.7694407677960573
1688	3090	BAS3124	AAT55432.1	null	-	-	2.769173370008077
1689	1909	BAS1937	AAT54251.1	null	-	-	2.7686482150561567
1690	183	BAS0189	AAT52525.1	null	-	-	2.7685577647815127
1691	954	BAS0972	AAT53296.1	null	-	-	2.7679288953986303
1692	345	BAS0356	AAT52687.1	null	-	-	2.76765784407347
1693	5139	BAS5191	AAT57480.1	null	-	-	2.7674318965956353
1694	676	BAS0691	AAT53018.1	null	-	-	2.7667141297570894
1695	1164	BAS1185	AAT53506.1	null	-	-	2.766686412305436
1696	4690	BAS4737	AAT57031.1	null	-	-	2.765854841911525
1697	5096	BAS5148	AAT57437.1	null	-	-	2.765518483645599
1698	1602	BAS1627	AAT53944.1	null	-	-	2.765431296953627
1699	3592	BAS3631	AAT55934.1	null	-	-	2.765318126827405
1700	4706	BAS4753	AAT57047.1	null	-	-	2.764495822103433
1701	233	BAS0239	AAT52575.1	null	-	-	2.764018331545777
1702	1969	BAS1997	AAT54311.1	null	-	-	2.7638526848818943
1703	4483	BAS4527	AAT56824.1	null	-	-	2.762665425706737
1704	1504	BAS1528	AAT53846.1	null	-	-	2.7626557607790927
1705	2125	BAS2155	AAT54467.1	null	-	-	2.7619835142390627
1706	668	BAS0682	AAT53010.1	null	-	-	2.7615603041077894
1707	641	BAS0655	AAT52983.1	null	-	-	2.7610655131768134
1708	5046	BAS5098	AAT57387.1	null	-	-	2.7608623800971115
1709	1311	BAS1333	AAT53653.1	null	-	-	2.760457285852204
1710	4833	BAS4882	AAT57174.1	null	-	-	2.7604358368132953
1711	814	BAS0829	AAT53156.1	null	-	-	2.760271837612465
1712	5260	BAS5314	AAT57601.1	null	-	-	2.7601747765865348
1713	2909	BAS2942	AAT55251.1	null	-	-	2.760012892632043
1714	1922	BAS1950	AAT54264.1	null	-	-	2.7591525818537836
1715	3943	BAS3984	AAT56285.1	null	-	-	2.7589040695510367
1716	4541	BAS4586	AAT56882.1	null	-	-	2.7583552291234414
1717	665	BAS0679	AAT53007.1	null	-	-	2.758323057739701
1718	4729	BAS4777	AAT57070.1	null	-	-	2.75810673078077
1719	282	BAS0293	AAT52624.1	null	-	-	2.756954224065041
1720	1539	BAS1563	AAT53881.1	null	-	-	2.756735440279859
1721	3600	BAS3639	AAT55942.1	null	-	-	2.7566653066162368
1722	3291	BAS3325	AAT55633.1	null	-	-	2.756631618996375
1723	2426	BAS2457	AAT54768.1	null	-	-	2.7564041593780053
1724	1899	BAS1927	AAT54241.1	null	-	-	2.755968798638409
1725	1416	BAS1438	AAT53758.1	null	-	-	2.755036321108531
1726	4705	BAS4752	AAT57046.1	null	-	-	2.7548211525503947
1727	2582	BAS2614	AAT54924.1	null	-	-	2.754453117901546
1728	4667	BAS4714	AAT57008.1	null	-	-	2.7540232633487953
1729	5151	BAS5203	AAT57492.1	null	-	-	2.7532187612171266
1730	1976	BAS2004	AAT54318.1	null	-	-	2.75171327482513
1731	4785	BAS4833	AAT57126.1	null	-	-	2.751506811813325
1732	1313	BAS1335	AAT53655.1	null	-	-	2.750897049928644
1733	5134	BAS5186	AAT57475.1	null	-	-	2.7503273513281066
1734	4222	BAS4265	AAT56564.1	null	-	-	2.7502811897044115
1735	1298	BAS1320	AAT53640.1	null	-	-	2.749979467410925
1736	151	BAS0157	AAT52493.1	null	-	-	2.748962430337689
1737	1630	BAS1655	AAT53972.1	null	-	-	2.7487134223199994
1738	147	BAS0153	AAT52489.1	null	-	-	2.7479076501735924
1739	495	BAS0506	AAT52837.1	null	-	-	2.747497345312352
1740	4409	BAS4453	AAT56751.1	null	-	-	2.747387476972757
1741	2826	BAS2860	AAT55169.1	null	-	-	2.7470188577792953
1742	4831	BAS4880	AAT57172.1	null	-	-	2.746925186626659
1743	2499	BAS2530	AAT54841.1	null	-	-	2.7463104758575048
1744	2535	BAS2567	AAT54877.1	null	-	-	2.7448915841418144
1745	900	BAS0916	AAT53242.1	null	-	-	2.7441660928205147
1746	3979	BAS4020	AAT56321.1	null	-	-	2.744110570243776
1747	837	BAS0852	AAT53179.1	null	-	-	2.743595920759639
1748	3367	BAS3402	AAT55709.1	null	-	-	2.7434568668542925
1749	4219	BAS4262	AAT56561.1	null	-	-	2.7431045218606136
1750	3100	BAS3134	AAT55442.1	null	-	-	2.7427005633509816
1751	2704	BAS2737	AAT55046.1	null	-	-	2.7424093099471447
1752	292	BAS0303	AAT52634.1	null	-	-	2.7424015881238257
1753	2298	BAS2328	AAT54640.1	null	-	-	2.7420670795547397
1754	790	BAS0805	AAT53132.1	null	-	-	2.742059188290215
1755	1735	BAS1762	AAT54077.1	null	-	-	2.7418867695146996
1756	3253	BAS3287	AAT55595.1	null	-	-	2.7417884384368825
1757	2053	BAS2081	AAT54395.1	null	-	-	2.7417632930420757
1758	2905	BAS2938	AAT55247.1	null	-	-	2.741658825709909
1759	298	BAS0309	AAT52640.1	null	-	-	2.741549381925589
1760	2297	BAS2327	AAT54639.1	null	-	-	2.741336180448273
1761	1041	BAS1060	AAT53383.1	null	-	-	2.741292155686069
1762	3161	BAS3195	AAT55503.1	null	-	-	2.7404399725522928
1763	4496	BAS4540	AAT56837.1	null	-	-	2.740239300200937
1764	2620	BAS2652	AAT54962.1	null	-	-	2.740215827860078
1765	5162	BAS5214	AAT57503.1	null	-	-	2.73986559483219
1766	1341	BAS1363	AAT53683.1	null	-	-	2.739098476972005
1767	817	BAS0832	AAT53159.1	null	-	-	2.7390783527646807
1768	489	BAS0500	AAT52831.1	null	-	-	2.7389094992432845
1769	3425	BAS3461	AAT55767.1	null	-	-	2.7388273007288273
1770	2774	BAS2807	AAT55116.1	null	-	-	2.7387920263966823
1771	5178	BAS5231	AAT57519.1	null	-	-	2.7387190941594115
1772	3633	BAS3673	AAT55975.1	null	-	-	2.7383236839412355
1773	3596	BAS3635	AAT55938.1	null	-	-	2.738168130080138
1774	3861	BAS3902	AAT56203.1	null	-	-	2.73769485977911
1775	2334	BAS2364	AAT54676.1	null	-	-	2.7373691780993283
1776	3877	BAS3918	AAT56219.1	null	-	-	2.737052351060684
1777	1485	BAS1509	AAT53827.1	null	-	-	2.7364872086092387
1778	410	BAS0421	AAT52752.1	null	-	-	2.7364772702413553
1779	2307	BAS2337	AAT54649.1	null	-	-	2.736306048375035
1780	3604	BAS3644	AAT55946.1	null	-	-	2.7353353937055913
1781	3400	BAS3435	AAT55742.1	null	-	-	2.7352579372178543
1782	2553	BAS2585	AAT54895.1	null	-	-	2.734833725551798
1783	205	BAS0211	AAT52547.1	null	-	-	2.734564419305922
1784	85	BAS0090	AAT52427.1	null	-	-	2.734330470228722
1785	4226	BAS4269	AAT56568.1	null	-	-	2.7339833182655515
1786	2026	BAS2054	AAT54368.1	null	-	-	2.7339317178920286
1787	4213	BAS4256	AAT56555.1	null	-	-	2.73391766954678
1788	798	BAS0813	AAT53140.1	null	-	-	2.733811134630289
1789	1030	BAS1049	AAT53372.1	null	-	-	2.7329149280547544
1790	1663	BAS1688	AAT54005.1	null	-	-	2.731795920235737
1791	80	BAS0085	AAT52422.1	null	-	-	2.731745400314966
1792	1840	BAS1867	AAT54182.1	null	-	-	2.7315715282114437
1793	2529	BAS2561	AAT54871.1	null	-	-	2.7308225230487437
1794	4396	BAS4440	AAT56738.1	null	-	-	2.730745927502866
1795	3075	BAS3109	AAT55417.1	null	-	-	2.73060202874179
1796	1721	BAS1748	AAT54063.1	null	-	-	2.7304270873883874
1797	170	BAS0176	AAT52512.1	null	-	-	2.730028783585869
1798	2845	BAS2878	AAT55187.1	null	-	-	2.729325189955522
1799	22	BAS0025	AAT52364.1	null	-	-	2.72903976966775
1800	1856	BAS1883	AAT54198.1	null	-	-	2.728933902337736
1801	3066	BAS3100	AAT55408.1	null	-	-	2.7286280384646675
1802	3252	BAS3286	AAT55594.1	null	-	-	2.728471544437035
1803	3315	BAS3349	AAT55657.1	null	-	-	2.7284522834053155
1804	4041	BAS4082	AAT56383.1	null	-	-	2.728036866028992
1805	286	BAS0297	AAT52628.1	null	-	-	2.7278172158127774
1806	4992	BAS5044	AAT57333.1	null	-	-	2.726596545539868
1807	4837	BAS4886	AAT57178.1	null	-	-	2.7263865447067874
1808	1559	BAS1583	AAT53901.1	null	-	-	2.72634027240104
1809	3987	BAS4028	AAT56329.1	null	-	-	2.7262270290986326
1810	1740	BAS1767	AAT54082.1	null	-	-	2.725880753596941
1811	1590	BAS1615	AAT53932.1	null	-	-	2.725135382232726
1812	1755	BAS1782	AAT54097.1	null	-	-	2.7246612156198573
1813	159	BAS0165	AAT52501.1	null	-	-	2.7245270458954587
1814	5171	BAS5223	AAT57512.1	null	-	-	2.7238726518646565
1815	3949	BAS3990	AAT56291.1	null	-	-	2.7233622546651435
1816	960	BAS0978	AAT53302.1	null	-	-	2.7233057679166923
1817	48	BAS0052	AAT52390.1	null	-	-	2.7227071985471967
1818	1278	BAS1300	AAT53620.1	null	-	-	2.722539214856979
1819	3520	BAS3557	AAT55862.1	null	-	-	2.722522829766761
1820	2396	BAS2427	AAT54738.1	null	-	-	2.7222841134894886
1821	3341	BAS3375	AAT55683.1	null	-	-	2.7220321007179225
1822	966	BAS0984	AAT53308.1	null	-	-	2.721939236907195
1823	2851	BAS2884	AAT55193.1	null	-	-	2.7217839217869937
1824	305	BAS0316	AAT52647.1	null	-	-	2.7214639296801217
1825	1262	BAS1284	AAT53604.1	null	-	-	2.7213221099958727
1826	1391	BAS1413	AAT53733.1	null	-	-	2.7209394655769885
1827	3783	BAS3824	AAT56125.1	null	-	-	2.720505888406844
1828	1748	BAS1775	AAT54090.1	null	-	-	2.7199274605354455
1829	1321	BAS1343	AAT53663.1	null	-	-	2.7194627011617283
1830	4509	BAS4553	AAT56850.1	null	-	-	2.7193731650390025
1831	457	BAS0468	AAT52799.1	null	-	-	2.7190477920089333
1832	1340	BAS1362	AAT53682.1	null	-	-	2.7189760216000805
1833	615	BAS0629	AAT52957.1	null	-	-	2.7181950155656343
1834	796	BAS0811	AAT53138.1	null	-	-	2.716888409989721
1835	5138	BAS5190	AAT57479.1	null	-	-	2.716735335220788
1836	4807	BAS4855	AAT57148.1	null	-	-	2.7166835181232942
1837	3926	BAS3967	AAT56268.1	null	-	-	2.7165141334854512
1838	2797	BAS2830	AAT55139.1	null	-	-	2.7158496220580632
1839	4594	BAS4641	AAT56935.1	null	-	-	2.715686638422729
1840	1205	BAS1227	AAT53547.1	null	-	-	2.7154688745005604
1841	4858	BAS4908	AAT57199.1	null	-	-	2.7153589697413176
1842	3237	BAS3271	AAT55579.1	null	-	-	2.7152046203731426
1843	2973	BAS3007	AAT55315.1	null	-	-	2.7149270309220954
1844	5191	BAS5244	AAT57532.1	null	-	-	2.7148873876187327
1845	4240	BAS4283	AAT56582.1	null	-	-	2.714644552571277
1846	3177	BAS3211	AAT55519.1	null	-	-	2.7139245162436247
1847	1860	BAS1887	AAT54202.1	null	-	-	2.7134376887862013
1848	4747	BAS4795	AAT57088.1	null	-	-	2.7134344785567137
1849	1309	BAS1331	AAT53651.1	null	-	-	2.713063733084057
1850	3457	BAS3493	AAT55799.1	null	-	-	2.712804266768053
1851	3273	BAS3307	AAT55615.1	null	-	-	2.712611121107367
1852	163	BAS0169	AAT52505.1	null	-	-	2.712030100631
1853	3493	BAS3530	AAT55835.1	null	-	-	2.7116964306994684
1854	2984	BAS3018	AAT55326.1	null	-	-	2.7107708204242913
1855	2937	BAS2971	AAT55279.1	null	-	-	2.7106601315854038
1856	397	BAS0408	AAT52739.1	null	-	-	2.710579505202476
1857	3675	BAS3715	AAT56017.1	null	-	-	2.7102461672874565
1858	2190	BAS2220	AAT54532.1	null	-	-	2.709968421436364
1859	3687	BAS3727	AAT56029.1	null	-	-	2.709471019516356
1860	4959	BAS5011	AAT57300.1	null	-	-	2.7094566831447957
1861	3391	BAS3426	AAT55733.1	null	-	-	2.7090848460805255
1862	1697	BAS1723	AAT54039.1	null	-	-	2.7090774579889314
1863	1344	BAS1366	AAT53686.1	null	-	-	2.707751473734058
1864	21	BAS0024	AAT52363.1	null	-	-	2.7076126980332043
1865	958	BAS0976	AAT53300.1	null	-	-	2.7072243707044463
1866	4263	BAS4307	AAT56605.1	null	-	-	2.7070966114897717
1867	4378	BAS4422	AAT56720.1	null	-	-	2.706512284813076
1868	4723	BAS4771	AAT57064.1	null	-	-	2.7061811316394615
1869	3712	BAS3752	AAT56054.1	null	-	-	2.705980688134435
1870	1589	BAS1614	AAT53931.1	null	-	-	2.7058936081405474
1871	3182	BAS3216	AAT55524.1	null	-	-	2.705570374903243
1872	4137	BAS4179	AAT56479.1	null	-	-	2.7053487865114643
1873	1299	BAS1321	AAT53641.1	null	-	-	2.7051836259377064
1874	4518	BAS4562	AAT56859.1	null	-	-	2.704535542654926
1875	3652	BAS3692	AAT55994.1	null	-	-	2.7044067056872247
1876	2165	BAS2195	AAT54507.1	null	-	-	2.704269028596713
1877	929	BAS0946	AAT53271.1	null	-	-	2.7039664461752695
1878	2306	BAS2336	AAT54648.1	null	-	-	2.7038052075245282
1879	135	BAS0140	AAT52477.1	null	-	-	2.7037160864613035
1880	244	BAS0251	AAT52586.1	null	-	-	2.7033421206784456
1881	1678	BAS1703	AAT54020.1	null	-	-	2.7032752971384464
1882	3492	BAS3529	AAT55834.1	null	-	-	2.70295303078165
1883	2753	BAS2786	AAT55095.1	null	-	-	2.702779095018281
1884	3844	BAS3885	AAT56186.1	null	-	-	2.702739238465251
1885	4154	BAS4197	AAT56496.1	null	-	-	2.702692811880408
1886	304	BAS0315	AAT52646.1	null	-	-	2.7021528844575355
1887	507	BAS0520	AAT52849.1	null	-	-	2.702033179505476
1888	2692	BAS2725	AAT55034.1	null	-	-	2.7009097491741736
1889	3797	BAS3838	AAT56139.1	null	-	-	2.7007930750383022
1890	3878	BAS3919	AAT56220.1	null	-	-	2.7003511792834476
1891	1494	BAS1518	AAT53836.1	null	-	-	2.700084116452034
1892	4597	BAS4644	AAT56938.1	null	-	-	2.6999719886688016
1893	3995	BAS4036	AAT56337.1	null	-	-	2.699807985175767
1894	4608	BAS4655	AAT56949.1	null	-	-	2.6997573847502236
1895	3710	BAS3750	AAT56052.1	null	-	-	2.699491538729452
1896	783	BAS0798	AAT53125.1	null	-	-	2.698604967070054
1897	3150	BAS3184	AAT55492.1	null	-	-	2.6985363878658606
1898	4765	BAS4813	AAT57106.1	null	-	-	2.698489673250742
1899	1357	BAS1379	AAT53699.1	null	-	-	2.698364374425244
1900	730	BAS0745	AAT53072.1	null	-	-	2.6983507046054878
1901	4249	BAS4292	AAT56591.1	null	-	-	2.6982132654528295
1902	1537	BAS1561	AAT53879.1	null	-	-	2.6980836992593544
1903	3542	BAS3580	AAT55884.1	null	-	-	2.69794291237174
1904	4675	BAS4722	AAT57016.1	null	-	-	2.6977283331721353
1905	2994	BAS3028	AAT55336.1	null	-	-	2.6977080995617966
1906	3209	BAS3243	AAT55551.1	null	-	-	2.6975791903690785
1907	455	BAS0466	AAT52797.1	null	-	-	2.6970497597522423
1908	2028	BAS2056	AAT54370.1	null	-	-	2.6967483750328007
1909	3326	BAS3360	AAT55668.1	null	-	-	2.695945177667503
1910	293	BAS0304	AAT52635.1	null	-	-	2.695939252251356
1911	320	BAS0331	AAT52662.1	null	-	-	2.6952935917665073
1912	3605	BAS3645	AAT55947.1	null	-	-	2.6951786419298567
1913	3836	BAS3877	AAT56178.1	null	-	-	2.694901525988392
1914	1455	BAS1477	AAT53797.1	null	-	-	2.694828893224159
1915	3965	BAS4006	AAT56307.1	null	-	-	2.694752048755984
1916	3007	BAS3041	AAT55349.1	null	-	-	2.6942416317644144
1917	3640	BAS3680	AAT55982.1	null	-	-	2.694112301355501
1918	3591	BAS3630	AAT55933.1	null	-	-	2.693602570217294
1919	178	BAS0184	AAT52520.1	null	-	-	2.692472607818868
1920	4086	BAS4128	AAT56428.1	null	-	-	2.692397040810066
1921	417	BAS0428	AAT52759.1	null	-	-	2.691990647966111
1922	917	BAS0934	AAT53259.1	null	-	-	2.6910346277102506
1923	3164	BAS3198	AAT55506.1	null	-	-	2.69094972897442
1924	642	BAS0656	AAT52984.1	null	-	-	2.690726703579414
1925	259	BAS0269	AAT52601.1	null	-	-	2.6904353035916384
1926	4177	BAS4220	AAT56519.1	null	-	-	2.6901013348068377
1927	782	BAS0797	AAT53124.1	null	-	-	2.689948967270396
1928	5031	BAS5083	AAT57372.1	null	-	-	2.6898885533125783
1929	2280	BAS2310	AAT54622.1	null	-	-	2.6891435129246504
1930	4146	BAS4188	AAT56488.1	null	-	-	2.688552437162653
1931	645	BAS0659	AAT52987.1	null	-	-	2.6881736439081845
1932	4927	BAS4979	AAT57268.1	null	-	-	2.6871281375591116
1933	2684	BAS2717	AAT55026.1	null	-	-	2.687110414210065
1934	2020	BAS2048	AAT54362.1	null	-	-	2.6863702647639167
1935	2066	BAS2094	AAT54408.1	null	-	-	2.685975561003614
1936	2939	BAS2973	AAT55281.1	null	-	-	2.6858128722099273
1937	4945	BAS4997	AAT57286.1	null	-	-	2.685647494173157
1938	2595	BAS2627	AAT54937.1	null	-	-	2.6856146278725936
1939	2742	BAS2775	AAT55084.1	null	-	-	2.68530533014947
1940	1238	BAS1260	AAT53580.1	null	-	-	2.6852145694136524
1941	719	BAS0734	AAT53061.1	null	-	-	2.6849111537116
1942	51	BAS0055	AAT52393.1	null	-	-	2.684711779344589
1943	4036	BAS4077	AAT56378.1	null	-	-	2.684250161054362
1944	3356	BAS3390	AAT55698.1	null	-	-	2.684147668091911
1945	3445	BAS3481	AAT55787.1	null	-	-	2.683885803101373
1946	462	BAS0473	AAT52804.1	null	-	-	2.683103182452903
1947	1632	BAS1657	AAT53974.1	null	-	-	2.6826748138767496
1948	4535	BAS4580	AAT56876.1	null	-	-	2.682515612547097
1949	5280	BAS5334	AAT57621.1	null	-	-	2.6819936878315054
1950	3289	BAS3323	AAT55631.1	null	-	-	2.681424085286009
1951	3966	BAS4007	AAT56308.1	null	-	-	2.6812927276465954
1952	4367	BAS4411	AAT56709.1	null	-	-	2.680974262937691
1953	998	BAS1016	AAT53340.1	null	-	-	2.68075427640301
1954	3152	BAS3186	AAT55494.1	null	-	-	2.680654676932443
1955	2583	BAS2615	AAT54925.1	null	-	-	2.6804810561377153
1956	4430	BAS4474	AAT56772.1	null	-	-	2.680037433630477
1957	558	BAS0572	AAT52900.1	null	-	-	2.6799700369866315
1958	64	BAS0068	AAT52406.1	null	-	-	2.679860325153596
1959	3427	BAS3463	AAT55769.1	null	-	-	2.6789925950710085
1960	4810	BAS4858	AAT57151.1	null	-	-	2.6788336106868758
1961	5200	BAS5253	AAT57541.1	null	-	-	2.678827428016803
1962	3259	BAS3293	AAT55601.1	null	-	-	2.678791803267153
1963	1716	BAS1743	AAT54058.1	null	-	-	2.6786483180421645
1964	3810	BAS3851	AAT56152.1	null	-	-	2.677974645152046
1965	3598	BAS3637	AAT55940.1	null	-	-	2.6778574346299653
1966	2457	BAS2488	AAT54799.1	null	-	-	2.6777881709074554
1967	718	BAS0733	AAT53060.1	null	-	-	2.6776114937311872
1968	2030	BAS2058	AAT54372.1	null	-	-	2.6775662301981322
1969	1316	BAS1338	AAT53658.1	null	-	-	2.6773996106995264
1970	2596	BAS2628	AAT54938.1	null	-	-	2.6772728453419226
1971	2569	BAS2601	AAT54911.1	null	-	-	2.676800375662626
1972	31	BAS0035	AAT52373.1	null	-	-	2.676648871992451
1973	2833	BAS2866	AAT55175.1	null	-	-	2.676467021115581
1974	1562	BAS1586	AAT53904.1	null	-	-	2.6764261270889964
1975	2078	BAS2106	AAT54420.1	null	-	-	2.6754562674048192
1976	128	BAS0133	AAT52470.1	null	-	-	2.675119418327581
1977	1261	BAS1283	AAT53603.1	null	-	-	2.6749624463064055
1978	3975	BAS4017	AAT56318.1	null	-	-	2.674905358619259
1979	34	BAS0038	AAT52376.1	null	-	-	2.674699029500923
1980	4165	BAS4208	AAT56507.1	null	-	-	2.6746703422845477
1981	3438	BAS3474	AAT55780.1	null	-	-	2.6746665605668363
1982	3308	BAS3342	AAT55650.1	null	-	-	2.6744569596479297
1983	2629	BAS2661	AAT54971.1	null	-	-	2.6744335596376505
1984	3543	BAS3581	AAT55885.1	null	-	-	2.674218992172125
1985	681	BAS0696	AAT53023.1	null	-	-	2.67400434627881
1986	580	BAS0594	AAT52922.1	null	-	-	2.673373623110163
1987	2746	BAS2779	AAT55088.1	null	-	-	2.6732494201942454
1988	4324	BAS4368	AAT56666.1	null	-	-	2.6730891957529326
1989	2112	BAS2142	AAT54454.1	null	-	-	2.6729976435050675
1990	671	BAS0685	AAT53013.1	null	-	-	2.672687206767954
1991	3469	BAS3506	AAT55811.1	null	-	-	2.6723720512922666
1992	4139	BAS4181	AAT56481.1	null	-	-	2.6723564658286856
1993	222	BAS0228	AAT52564.1	null	-	-	2.672266104604591
1994	2852	BAS2885	AAT55194.1	null	-	-	2.6722011418736114
1995	330	BAS0341	AAT52672.1	null	-	-	2.672145356018697
1996	4116	BAS4158	AAT56458.1	null	-	-	2.6721086855768
1997	3211	BAS3245	AAT55553.1	null	-	-	2.6711986116052975
1998	2017	BAS2045	AAT54359.1	null	-	-	2.670750237784958
1999	2170	BAS2200	AAT54512.1	null	-	-	2.6705977321334076
[truncated: 3,288 more rows]
