# Supplementary material for: Bioinformatic Assessment of Factors Affecting the Correlation between Protein Abundance and Elongation Efficiency in Prokaryotes
Source: Int J Mol Sci. 2022 Oct 9;23(19):11996. doi: 10.3390/ijms231911996 (PMC9570070; doi:10.3390/ijms231911996)
Supplement: Supplementary file 1 [file ijms-23-11996-s001.zip › EloE/output_folder/Bacillus_anthracis_str._'Ames_Ancestor'_260799/bacillus anthracis str. sterne_locus_tag_EEI_2.fasta]

>BAS0100|7.013175599934428
atgactaaagaacaaatcattgaagcagttaaatctatgactgtattagaacttaacgacttagtaaaagctatcgaggaagaattcggcgtaactgctgctgctcctgtagctgttgctggtggcgctggagaagctgctgctgagaaaactgaatttgatgtggaactaactagcgctggtgcacaaaaaatcaaagttatcaaagttgttcgtgaaatcactggtcttggcttaaaagaagctaaagaattagttgacaacactccaaaagtaatcaaagaagctgctgctaaagaagaagctgaagaaatcaaagctaaacttgaagaagttggcgctgctgtagaagttaagtaa
>BAS5160|6.75616736358495
atgagtttaggtgtaatcgcagctgcaattgcaattggtttatcagcattaggtgcaggtattggtaacggtcttatcgtatcacgtacaatcgaaggtgttgctcgtcaaccagaattaaaaggcgcacttcaaacaattatgttcatcggggttgctttagttgaggcacttccaatcatcggtgtagttattgcattcatcgtaatgaacaaataa
>BAS0022|6.7211690967886435
atgatgcgtggcggaatgggaaatatgaataacatgatgaaacaaatgcaaaagatgcaaaaggaaatggcaaaggcgcaagaagaactaggagaaaaaacagttgaaggtacagctggtggcggtatgatcacagttattgcaaatggtcataagcaaattcttgaagtaaaagtgaaagaagaagttgtagatccagaagatatcgaaatgttacaagacttagttttagctgcaacgaatgatgcacttaaaaaagctgatgaactttcaaactctacaatgggtaaatttacaaaaggcttaaacttaccgggtggaatgttctag
>BAS3424|6.586017267116232
atgactaaacatgatcatggtttaaaagaaaaagtagaaggtgcaattgataaagtaaaaggtgaagtaaaagaagttgtcgggaaagtaactgacaataaaaaattacaagctgaaggaaaatgggataaagtaaaaggcactgctaaagatactgtcggtaatgtaaaagaaaaagttcatgaatataaagaacataaagagaataaataa
>BAS0815|5.926297086567638
atggcaaaccaaaattcttcaaatcaattagtagtaccaggagcaacagctgcaatcgaccaaatgaagtacgaaatcgctcaagaatttggtgtacaattaggagcagattctacagctcgtgctaacggttctgttggtggcgaaatcacaaaacgtctagttgcaatggctgagcaaagccttggcggattccacaaataa
>BAS1225|5.701289562543781
atggtaaaaacaaacaaattactagttcctggtgctgaacaagcacttgaacaatttaaatatgaaattgcacaagaattcggcgtaagcttaggatctaatacagcatctcgttctaacggatcagttggcggtgaagtaacaaaacgtcttgtcgctttagctcaacaacaattacgtggataa
>BAS2908|5.454446484843386
atgtcaaacaataacagtggaagcagcaatcaattattagtacgtggcgctgaacaagctcttgatcaaatgaaatatgaaattgctcaagaatttggcgtacaacttggtgcagatgcaacagctcgtgcaaacggatctgttggtggtgaaattacgaaacgtcttgtatcattagctgagcaacaacttggcggtggcgttactcgttaa
>BAS3574|5.423098046904091
atgaacaaaacagaattaattaaaaacgtagcacaaaatgctgagatttctcaaaaagaagctactgtagttgtacaaactgtagtagaatcaatcactaacactttagctgctggtgaaaaagtacaacttatcggattcggtacattcgaagttcgcgaaagagctgctcgtacaggccgtaacccacaaactggtgaagaaatgcaaatcgcggcttctaaagtacctgctttcaaagctggtaaagaactaaaagaagctgtaaaataa
>BAS0097|5.413795194213767
gtggctaaaaaggtaattaaaatggtaaaacttcaaattcctgcaggtaaagctaacccagctccaccagttggtccagcattaggacaagcaggtgttaacatcatgggcttctgtaaagagtttaacgctcgtacagcagatcaagctggtcttatcatccctgttgaaattacggtatttgaggaccgttcattcactttcattactaaaactcctcctgctgctgttcttcttaagaaagtagctggtattgagtctggttctggtgaaccaaaccgtaataaagtggcaactgttaagcgtgataaagtacgcgaaatcgctgaaactaaaatgcctgacctaaacgctgctagcgtagaagctgcaatgcgtatggttgaaggtactgcacgcagtatgggcatcgttatcgaagactaa
>BAS3959|5.394077424097269
atggaaaaaatctttaaagtaactagcgactcaggaattcatgctcgtccagcaactctacttgtaaacactgcaagcaaatttggttctgacattaacttagagtataacggaaagaacgttaacttaaaatcaatcatgggcgttatgtctttaggcattcaacaaaacgcagaaattaaaatcactgcaaatggtgatgatgcagctcaagcactagcagctatcgaagaaactatgaaaaacgaaggattaggagaataa
>BAS3675|5.373761311583969
atgggacaacaagtattaaagttttcaaatgaaaaaatggaaaaagcagttgctgcttattctcgtgaattagcaacagttcgtgctggccgtgcaagcgcgtctgtattagataaagtacaagttgattactatggtgcaccaacaccagttgtgcaattagcgaacattacagttccagaagcacgtttacttgtaattcaaccttatgataaaacttctatcggtgatatcgaaaaagcaattttaaaagcagatttaggcttaaacccttctaatgacggaactgtaattcgtattgcattccctgcattaacagaagagcgtcgtcgtgatcttgtaaaagttgtgaaaaaatatgctgaagaagcaaaagttgctgttcgtaacgtacgtcgtgacggtaacgacgatcttaaaaagcttgaaaaagctggcgagattacagaagatgatttaagaggatatactgaagatatccaaaaagaaacagataaatatattgcaaaagttgacgaaatcgcaaaaaacaaagaaaaagaaatcatggaagtgtaa
>BAS0135|5.366985952435923
atggcacgtatcgcaggtgtagatattcctcgagacaaacgcgttgttatttctttaacttacgtattcggcattggtcgcacaactgctgaaaaaattcttgctgaagcaggtatttctgaagaaacacgagttcgtgatttaacggaagacgaattaggacgtatccgtgatatcatcgatcgtattaaagttgagggagaccttcgtcgtgaagtatctcttaacatcaaacgtctaatggagatcggttcttaccgtggtcttcgtcaccgtcgtggtttaccagttcgtggtcaaaactctaaaaacaatgctcgtacacgtaaaggtccacgtcgtacagtagcaaataaaaagaaataa
>BAS3883|5.353305820420132
atgggtactaaaacaaaaaagaccctatttaatgttgatgagcaaatgaaagctatcgcagctcaatttgaaacattacaaattttaaatgaaaaaggcgaagttgtgaatgaagcagctatgcctgaattatctgatgatcaattaaaagaattaatgcgccgtatggtgtatactcgcgtactagatcaacgttctatttctttaaaccgtcaaggacgtttaggtttctacgcaccaacagctggacaagaggcttctcaattagcaagtcatttcgcacttgaagcagaagatttcatcttaccaggatatcgtgatgtgccacaattagtatggcacggtttaccattataccaagcattcttattctctcgtggacatttcatgggtaaccaaatgcctgagaacgtaaatgcacttgctccacaaatcatcatcggtgcgcaaatcatccaaactgctggtgttgcgttaggtatgaaattacgtggcaaaaaatctgttgcaattacttacactggtgacggtggtgcttcacaaggtgacttctacgaaggtatgaactttgcgggtgcattcaaagctccagcaatcttcgttgtacaaaacaaccgttatgcgatctctactccagtagaaaagcaatctgcagctaaaactgtagcacaaaaagcagtagcagcaggtatttacggaattcaagtagacggtatggatccattagctgtatacgcagcaactgctttcgctcgtgagcgtgcagtaaatggtgaaggtcctactttaatcgagactttaacattccgttacggtccacatacaatggctggtgatgacccaactcgttaccgtacaaaagatatcgagaacgaatgggaacaaaaagatccaatcgtacgcttccgtgcattcttagaaaacaaaggcctatggtctcaagaagttgaagagaaagtaatcgaagaagcaaaagaagatatcaaacaagcaattgctaaggctgaccaagctccaaaacaaaaagttactgatttaatggaaatcatgtacgaaaaaatgccttacaacttagctgaacaatatgaaatttacaaagaaaaggagtcgaagtaa
>BAS3677|5.349914438345286
atggcaatcactgcacaaatggtaaaagaattacgtgaaaaaactggcgcaggtatgatggactgcaaaaaagctttaacagaaactaacggcgacatggagaaggcaattgacttcttacgtgaaaaaggtatcgcgaaagctgctaaaaaagcagaccgcatcgctgctgaaggtttaactttcatcgaaacaaacggtaacgacggtttaatcttagaattaaactctgaaactgatttcgttgcgaaaaacgaaggtttccaaacattaattaaagaattagctgctcacttattagctaacaaaccagctaacgttgaagaagctatggctcaaacaatggaaaacggcaaaaaagtagaagagcacatcaacgaagcaatcgctaaaattggtgaaaaacttacacttcgtcgtttcgaaatcgtatcaaaaactgatgcagatgcattcggcgcttacctacacatgggtggacgcattggtgtattaacagttcttgaaggatctactgatgaagcggctgctaaagatgttgcaatgcacatcgctgcagttaaccctaaatacatcgaccgcgatgctgtaacagctgaagaagttgagcatgagcgtcaagtattaacacaacaagcattaaacgaaggcaagcctgaaaaaatcgttgcaaaaatggttgaaggccgtcttggcaaattcttcgaagaaatttgcttacttgaccaagcattcgttaaaaaccctgatatgaaagttcgtcagttcgttgagtctaaaggcggaacattaaaaggattcgttcgctacgctgttggtgaaggtatcgaaaaacgcgaagacaactttgctgaagaagtaatgaaccaagtaaaaggtagtaactaa
>BAS4370|5.331148117081444
atggctgcaaaatgggaaaaattagaaggtaacgtaggcgttttaacaatcgaagttgatgctaaagaagtaaacaactctatcgacgctgcgttcaaaaaagtagtaaaaacaatcaacgtaccaggtttccgtaaaggaaaaatgcctcgtccgttattcgaacaacgctttggtatcgaatctttataccaagatgctttagatatcatcttaccaaaagcatacggtgaagcgatcgatgaagctggtatcttcccagttgctcatcctgaaatcgacatcgagaagttcgaaaaaaatgctaaccttatcttcactgcaaaagttacagtgaaacctgaagttaaattaggtgagtacaaaggtttagcagtagaaaaagttgaaacaactgtaactgacgaagatgtagagaacgaattaaaatctttacaagagcgtcaagctgaactagttgttaaagaagaaggaactgttgaaaacggtgatacagctgtaatcgacttcgaaggtttcgttgatggcgaagcatttgaaggcggaaaaggcgaaaactactctctagcaatcggttctggtacattcatcccaggtttcgaagagcaagtaattggtcttaaatctggtgagtctaaagacgttgaagtatcattcccagaagagtaccatgctgctgaattagctggcaaaccagcaacattcaaagtaacagttcacgaaatcaaaacaaaagaacttcctgagttaaacgacgagttcgctaaagaagctgacgaagcggttgcaactcttgatgaattaaaagcaaaacttcgcacaaacttagaagaaggcaaaaagcacgaagctgagcacaaagtacgtgatgaagtagtagaattagctgctgctaacgctgaaatcgacattccagaagctatgatcgacactgagttagatcgtatggttcgtgaattcgagcaacgtttaagccaacaaggtatgaaccttgagctttactaccaattcacaggtactgatgctgacaagttaaaagagcaaatgaaagaagacgctcaaaaacgcgtaagaatcaaccttgttcttgaagctatcattgaagctgaaaacatcgaagttactgaagaagaagtaactgcagaagttgaaaaaatggctgaaatgtacggtatgccagtagacgctatcaagcaagctcttggaagcgtagacgctttagctgaagatcttaaagttcgtaaagctgtagacttcttagtagaaaacgctgcataa
>BAS5262|5.266999520715494
atgacaaaagttttattcgtaaaagcaaacaaccgtccagcggaacaagcagttagtgtgaaattatatgaagcgtttttagcaagttacaaagaagcgcatccaaatgatacagtagtagaacttgatttatataaagaagaattaccatacgtaggcgtagacatgattaatggtacattcaaagcaggtaaaggatttgatttaacagaagaagaagcaaaagcagtagcagttgctgataagtatttaaatcaatttttagaagctgataaagttgttttcggtttcccattatggaacttaacgattccagcagtgttacacacatatattgattatttaaaccgtgctggtaaaacgtttaaatatacgccagaaggcccagttggtctaattggagataagaagattgcattattaaacgcgcgcggcggtgtatactctgaaggtccagcagcagaagtagaaatggctgttaaatatgtagcaagcatgatgggcttcttcggcgcaacaaacatggaaacagtagttattgaaggacataaccaattcccagataaagcggaagaaatcattacggctggtcttgaagaagcagctaaagtagcaaataaattctaa
>BAS4101|5.260486616089946
atgatttcagtaaacgattttcgtacaggtttaacaattgcagtggataatggcctttggcaagtacttgatttccaacacgtaaagccaggtaaaggtgctgcattcgttcgttctaaactacgtaaccttcgcacaggttctgttcaagagaaaacattccgtgctggtgagaaagtagaaaaagcacacatcgaaaaccgtcgtatgcaatacttatacgcaagcggtgaggctcatgtatttatggataacggaacttatgagcaaatcgaacttggtgaaaaacaaatcgagcgcgagcttaaattcctaaaagaaaacatggaagtatctattatgacttaccaaggcgaagtacttggtgttgaacttccaaacacagttgaattacaagttacagaaacagagccaggtattaaaggtgatactgcttctaacgtaacaaaaccagctacattagaaactggtcttgttgtacaagtaccaatctttattaacgaaggcgaaatgcttatcatcaacactggtgaaggtaaatacgtttctcgtgcatag
>BAS4213|5.208060620479341
atgagtaaaattatcggtattgacttaggtacaacaaactcttgtgtagctgttatggaaggtggagaaccaaaggttatcccaaatccagaaggaaaccgtacaacaccttctgttgtagctttcaaaaatgaagagcgtcaagttggggaagttgcaaagcgtcaagcaattacaaacccaaatacaatcatgtctgttaaacgtcatatgggtacagactacaaagtagaagttgaaggtaaagattatacacctcaagaaatttctgcaatcattttacaaaacttaaaagcttctgctgaagcatacttaggtgaaacagtaacgaaagctgttattacagtacctgcatacttcaacgatgcagaacgtcaagcaacaaaagatgctggtcgtatcgctggtttagaagttgagcgtatcattaacgaaccaacagcagcagcgcttgcttacggtctagaaaaacaagatgaagagcaaaaaatcttagtatatgacttaggtggcggtacatttgacgtatctatccttgagttagcagatggaacattcgaagttatttcaactgctggtgacaaccgtcttggtggagatgactttgaccaagttattattgaccatttagtggctgagttcaaaaaagaaaataacattgatttaagccaagataaaatggcgcttcaacgtttgaaagatgcagctgaaaaagcgaaaaaagatctttctggcgtaacacaaacacaaatttcattaccattcattagtgctggagctgctggtccattacatttagaattaacattaacaagagcgaaattcgaagagctttcagcaggtcttgttgaaagaacgttagagccaactcgccgtgcattaaaagacgctggttttgctccaagtgaattagataaagttatccttgttggtggatctactcgtatcccagctgtacaagaagctattaaacgtgaaactggtaaagaaccatataaaggtgtaaaccctgatgaagttgtagcgttaggtgctgcagttcaaggtggcgtacttactggtgatgtagaaggcgtactattattagacgtaactccactttctttaggtattgaaactatgggtggcgtgttcacgaaattaatcgagcgtaacactacaattccaacaagtaagtcacaagtattctcaacagctgctgataaccaaccagcagtagacattcacgtattacaaggtgagcgtccaatgtcagctgacaacaaaacattaggtcgtttccaattaacagaccttccaccagcaccacgtggtattccacaaatcgaagtaacattcgatattgatgcgaacggtatcgttaacgtacgtgcgaaagatttaggaacaagcaaagagcaagctattacaatccaatcttcttcaggtctttctgatgaagaagtagaacgtatggtacaagaagcagaggcaaatgctgacgctgaccaaaaacgtaaggaagaagttgaacttcgtaacgaagctgaccaacttgtattccagacagataaagttgtaaaagatttagaaggtaaagtggatgctgctgaagttgcaaaagcaacagaagcgaaagaagcattacaagctgcgattgagaagaacgagcttgaggaaatccgtgcgaaaaaagatgctttacaagaaattgtacaacaattaactgttaaattatacgagcaagctcaagcagctgcagggcaagcagaaggtgcagaaggagcacaagatgctggcgcgaagaaagacaatgtagtagacgctgagtttgaagaagtaaaagaagacaagtaa
>BAS0036|5.190803866838809
atgaaatctactggtatcgttcgtaaagttgatgaattaggtcgtgtagtaattccaatcgaattacgccgtactttaggtattgcagaaaaggatgcacttgaaatctatgttgatgacgagaaaatcatcttaaaaaaatataaaccaaacatgacttgccaagtaactggtgaagtatctgatggtaacctatttttagctgaaggtaaaattatcttaagcaaagaaggcgctgagcaaatcttaaacgaacttcaagattatatcgaaacagcaaaataa
>BAS4544|5.157664606900879
atggcacgtagcacaaataaattagcggttcctggtgctgaatcagcattagaccaaatgaaatacgaaatcgctcaagagtttggtgttcaacttggagctgatgcaacagctcgcgctaacggttctgttggtggcgaaatcactaaacgtctagtttcactagctgagcaacaattaggcggtttccaaaaataa
>BAS0637|5.15087732928994
atgaaattctttattgatacagcaaatattaacgaaattaaagaggcaaatgcattaggcgtattagctggagtaacgacaaatccatcacttgtagcaaaagaaggcgtagatttccacgagcgtattcgtgaaatttgcaacgttgtagaaggacctgtaagtgcagaagtaattagcttagaagcagataaaatgatcgaagaaggaaaagagttagcgaaaattgctccaaacgttgttgtaaaggttccgatgacaacagaaggtttaaaagcagtaaaagcgttctctgacttaggaattcgtacaaacgttacattagtgttctcagcagttcaagcattacttgcagctcgtgctggtgcaacatacgtttcaccattcttaggtcgcttagatgatatcggtcataacggtatggacttaattcgccaaatcgcagaaatctttgcaattcatggcatcgaaacagaaattatcgcagcatctgtacgtcacagtgttcacgtaactgacgcagcgttaaatggtgcacatattgcaacaatcccagcaaacgtaattgcttcattagtgaagcatccattaacagatcaaggaattgagaaattcttagctgattgggaaaaaacacaagagaaataa
>BAS4762|5.149788345933373
atgaaaaaaggtatcaatcgtgtagtattagtaggaacaggagctgtaggttgtagttacgcttactcaatgatcaaccaaggtgtagctgaagaattcgtattagtagatgttaatgaagcaaaagcagaaggggaagcaatggacttaagccatgcggtaccattctctccatcaccaacaaaagtttggagcggtagctatgcagattgtaaagatgcagatttagtagttatcactgctggattaccacaaaagccaggtgagactcgcttagacttagttgagaaaaatacaaagatctttaaacaaatcgttcgcggtattatggatagcggatttgatggaatcttcttaatcgcaactaacccagttgatattttaacttacgtaacttggaaagaatctggtctaccaaaagagcgcgtaatcggttctggtactactttagactctgctcgtttccgttatatgttaggtgactacttagatgtagatccacgtaacgttcatgcttacatcgttggtgaacacggtgacactgaacttccagtatggagccacgctactatcggtgtacaaaaactagaaacaattttagctaacaacgaacagtacaaacaagaagacttagataaaattttcgaaaacgtacgtgatgcagcttaccatattatcgagcgtaaaggtgcaacttactacggaatcggtatgtcactacttcgtgtaactaaagcaatcttaaacaacgagaacagcgtattaactgtatctgcataccttgaaggtcaatacggtgagaaagatgcttacgtaggtgttccagctgtcattaaccgtgaaggtgtacgtgaaatcgtagagcttgagttaaatgaagaagaaaaagcgaaattcgctcattctgtaaaagtattaaaagaaacaatggcaccagtactataa
>BAS0136|5.144903317721354
atggcacgtaaaacaaacactcgtaaaaaacgtgtgaaaaagaatattgaagctggtgtagctcatattcgttctactttcaacaacacaatcgtaacacttacagatactcacggtaacgcactttcttggtctagtgctggtgcacttggtttccgtggatctcgtaaatctactccattcgctgcacaaatggctgctgaaactgctgctaaagctgcaatggaacacggtttaaaaactttagaggttactgttaaaggtcctggtgctggtcgtgaagctgcaattcgtgctcttcaagctgcaggtctagaagtaacagcaattagagatgttactccagttcctcataatggatgtcgtccaccaaaacgtcgtcgtgtgtaa
>BAS0138|5.143461779690125
atggcatacagaaaattaggccgtacaagtgcgcaacgtaaagctatgttacgtgacttagctactgatttaattatcaacgagcgcatccaaacgacagaaactcgtgcaaaagaacttcgttctgtagtggaaaaaatgatcactttaggtaaacgcggagatcttcatgctcgtcgtcaagcagcagctttcattcgcaatgaagtagctaacgctgagactggtcaagatgcacttcaaaaactattcgctgatgtagctccacgctatgctgagcgccaaggcggatacactcgtattgcaaaaattggtccacgtcgcggagacgcagcaccaatggtaattatcgagttagtataa
>BAS4492|5.142728380012839
atgcgtaaaactaaaattgtatgtactataggtcctgctagtgaaagtattgaaaaattagagcaattaatcgaagcaggtatgaacgttgctcgtttaaacttctctcatggtagccatgaagagcacggtgctcgtattaaaaacattcgtgaagcttcaaagaaaactggtaaaacagttggtatcttacttgatacaaaaggtccagaaatccgtactcatgacttcgtagacggacaagctgagcttgtaacaggtgcagaagtagttctttctactgagcaagtattaggtactgcagagaagttctctgtatcttatgctggtctttatgacgatgtagatccaggttctcgcattctaatcgatgacggtcttatcgagctagaagtaatcgaaaaagctgacggaaacatccgtacaaaagttcttaacagcggaactgtaaaaaataaaaaaggtgttaacgtaccaaacgtaagcattaagcttcctggtatcactgaaaaagacgtaaaagatatcatcttcggtatcgagcaaaaagttgatttcatcgcagcttcattcgtacgtaaagcagctgacgtattagaaatccgtgaattattagaagagcataacgctcaatacatccaaatcgtaccaaaaattgaaaaccaagagggtatcgacaacatcgattcaatcttagaagtttctgacggcttaatggtagctcgtggtgacatgggtgtagaaattccaccagaagaagtaccattagtacaaaaacgtctaatcaaaaaatgtaacgtgttaggtaaaccagttattactgcaacacaaatgttagattctatgcaacgtaacccacgtccaactcgtgcggaagcaagtgacgtagctaacgcaatcttcgatggtacagatgcaatcatgctttcaggtgaaacggctgctggacaatacccagtagaagcagtaacaatgatggctaacattgcagtacgtgttgaaaaatcattacaatatgaagatatgttcaaaaaacgtattaaagagttcactccaacaattacagatgcaattagccaatctgttgcgcatacagcacttgctcttgatgtagctgcaatcgtagctccaacagaaagtggatatactgcgaaaatgatctctaaataccgtccaaaatctccaatcgtagctgtaacatctgatgagcaagtaggacgtcgtcttgcacttgtttggggtgtacaagcatttatggctgagaagcgtgcggcttctactgacgaaatgttagatacagcgattcaaacaggtatggatgcaggtctaatcggacttggagacactgtagtaatcactgctggtgttccagttgctgaaactggtacaacaaacttaatgaaaatccacgttgttggtgaagaagttgctaaaggacaaggaatcggtcgtaaagctgcaaaaggtaaagtagttgtagcgaaaacagctgctgaagctgtagcgaacgtaaacgaaggtgatatccttgttacaacaagcactgataaagatatgattcctgcaatcgaaaaagctgctgctttagttgtagaagaaggcggcctaacaagccatgcggctgttgtaggtgtatcaatcggtattcctgttatcgttggtgtaaacggcgtaacagcaactttaaaaaatggccaagaagtaacagttgatgcagcacgcggaattgtttataatggacatgcggaagtgctataa
>BAS3634|5.142178465674475
atgtcagttttagataattttgatcaatggaagagctttttaggagaacgtttagaacaagcgcaaggaaaaggtcttgatggtggtgctgtatcagatatggcatttcgtgttggtgattatttagcaaatgaagtagaagcacgcaacgatcaagagaaattattagctgaactttggaaagttgctgacgaacaagagcaacatacaatcgcaaacttaatggtaaagtttgtacaacataagtaa
>BAS0120|5.12080598623058
atgatccaacaagaatctcgtttgaaagttgctgacaactctggtgcacgtgaacttttaacaatcaaagtattaggcggctctggtcgtaaatatgctaacattggtgacattatcgttgctacggtaaaacaagcaacaccaggtggcgttgttaaaaaaggtgacgttgttaaagcagtagtagtacgtacgaagagcggagctcgtcgtccggacggttcttacatcaaatttgatgaaaacgcagcggttatcattaaagacgataagagcccacgtggtactcgtatcttcggaccagtagctcgtgaattacgtgatagcaacttcatgaagatcgtttctttagctccagaagttctataa
>BAS0820|5.115868064747699
atgacaaaaaacattcatgatgtagcatatgaattacaaaaagcgatcgctgaaaacgatgacttcaaaacgttaaaagagagctacgcagcagttcaagctgatgcagcttcaaagaacttattcgatgagttccgcacaatgcaacttagcctacaacaaaaaatgatgcaaggccaagaaatcactgaagaagacaaccaacaagcacaagaagttgtagttcgcattcaacaagatgctaaaattacaaagttaatggaaactgagcaacgcctaaacgttgtaatcggcgacgttaacaaaattatcatgaagccacttgaagaattatatagcgcgcaacaacaagtgtaa
>BAS0108|5.114696009131569
atggctaaagctaaattcgaacgttctaaaccccatgttaacatcggtacaatcggccacgttgaccatggtaaaactacattaactgctgcgatcactacagtacttgcaaaagctggtggtgctgaagcacgcggatacgatcaaatcgatgctgctccagaagaaagagagcgcggtatcacaatctcaactgcacacgttgagtacgaaactgaaactcgtcactatgcacacgttgactgcccaggtcacgctgactatgttaaaaacatgatcactggtgctgctcaaatggacggcggtatcttagtagtatctgctgctgatggcccaatgcctcaaactcgtgagcacatccttctttctcgtcaagtaggtgtaccttacatcgttgtattcttaaacaaatgcgacatggtagacgacgaagaattattagaattagtagaaatggaagttcgcgacctattatctgaatacggattcccaggcgacgacattcctgtaatcaaaggttctgctcttaaagctcttcaaggagaagctgattgggaagcaaaaatcattgaattaatggctgaagttgatgcttacatcccaactccagaacgtgaaactgacaaaccattcttaatgcctgtagaggacgtattctctatcacaggtcgtggtacagttgctactggtcgtgttgagcgcggtatcgttaaagttggtgacgtagtagaaatcatcggtcttgctgaagaaaatgcttctacaactgtaactggtgtagagatgttccgtaaacttcttgaccaagctcaagctggagacaacatcggtgctttacttcgtggggttgctcgtgaagacatccaacgtggacaagtacttgcaaaaagcggttctgtaaaagctcacgctaaattcaaagctgaagttttcgtattatctaaagaagaaggtggacgtcacactccattcttcgctaactaccgtcctcagttctacttccgtacaactgacgtaactggtatcatccaattaccagaaggtactgaaatggtaatgcctggtgacaacatcgaaatgactatcgaacttatcgctccaatcgctatcgaagagggaactaaattctctattcgtgaaggtggacgtacagtaggttacggtgtagttgctactatcgttgagtaa
>BAS4988|5.104306595900377
atgaacaaaaaatcaattcgtgacgtagatttaaaaggtaagcgtgtattttgtcgcgttgacttcaacgtacctatgaaagaaggcaaaattacagatgaaactcgtatccgtgcagctcttcctacaattcaatatttagtagagcaaggtgcgaaggttattttagcaagccacttaggccgtccaaaaggtcaagcagtagaagaattacgtcttactccagtagcagcacgtttaggcgagcttcttggtaaagatgttaaaaaagcagacgaagcattcggaccagttgcacaagaaatggttgcagcaatgaacgaaggcgacgtattagttcttgaaaacgtacgtttctatgcgggcgaagaaaagaacgatgcagaacttgcgaaagaatttgcagctcttgctgacatcttcgtaaacgatgcattcggtgcagctcaccgtgctcatgcttctacagcaggaatcgcagactacctaccagcagtatctggtctattaatggaaaaagagttagaagtattaggtaaagcactttctaacccagaacgtccattcacagctatcatcggtggtgcgaaagtaaaagataaaatcggtttaattcgtcatctattagacaaagtagataacttaatcatcggtggcggacttgcttacacattcgttaaagctttaggtcatgaaattggtctatctctatgtgaagacgacaagattgaactagctaaagaatttatgcaacttgcaaaagaaaaaggcgtaaacttctacatgccagttgatgttgtaatcactgaggaattctctgaaactgcaacaactaaaatcgttggtatcgactctatcccttctaactgggaaggcgtggacatcggtcctaaaacacgtgaaatttatgcagatgtaattaaaaactctaagcttgttgtatggaatggaccaatgggtgtattcgaaatgactccattcgcagaaggtacaaaagcagtaggacaagcattagcagatgcagaaggtacatactctgttatcggcggtggtgactctgcagcagctgttgaaaaattcggtatggctgataaaatgagccacatttctactggcggcggtgcgtcattagaattcatggaaggtaaagagcttccaggtgtagtttgtcttaacgacaaataa
>BAS0125|5.096845501149166
atgtctcgtattggtaaaaagattcttgaaatccctgcaggtgttactattacagttgcagaagacaatactgtaacagtaaaaggccctaaaggtgaattaactcgtactttcaatgctgatatgcttatcaaaattgaagagaatacattaacagttgagcgtccatctgaacagaaggaacaccgtgcattacacggtacaactcgtgctttaatcggaaacatggttgaaggtgtaactgaaggtttcgcacgcggacttgaattagtcggtgttggttaccgtgctcaaaaacaaggtgataaacttgtattaagcgtaggttattctcatccagtagaaatgactccggaagcaggtcttgaagttgaagtacctgcaccaactaagatcgtaatcaaaggtatcgacaagcaacgtgttggcgaatttgctgctaacatccgtgctgtacgtgctcctgagccttacaaaggtaaaggtattcgttacgaaggcgaagttgttcgtcgtaaagaaggtaaaactgctaagtaa
>BAS4989|5.091803077773549
atgactaaaattggtattaatggatttggacgtatcggacgtaacgtattccgcgcagctcttaacaactctgaggtagaagtagtagcaatcaacgacttaacagatgctaaaacattagctcaccttttaaaatatgacacagttcacggaactttaaatgcagaagtatctgctaacgaaaacagcatcgttgttaacggtaaagaaattaaagttatcgctgagcgtgacccagctcaattaccatggagcgactacggagtagaagtagtagtagaatctactggccgtttcactaaaaaatcagacgctgaaaaacacttaggtggatcagttaagaaagttatcatctcagctccagcttctgacgaagatatcactgtagttatgggtgttaaccacgaacaatacgatgcagctaaccacaacgtagtatctaacgcttcttgtactacaaactgtctagctccattcgctaaagtattaaacgaaaaattcggcgtaaaacgcggaatgatgacaacaattcactcttacactaacgaccaacaaatcttagacttaccacacaaagatttacgtcgtgctcgtgcagcagctgaaaacatgatcccaacatctactggtgcagctaaagctgtagcattagtattaccagaacttaaaggtaaattaaacggtggcgctgtacgtgttccaactgctaacgtttctctagttgacctagttgttgaacttgacaaagaagtaacagttgaagaagtaaatgcagcattcaaagcagcagctgaaggcgaattaaaaggtatccttggatacagcgaagagccattagtatctatcgactataacggatgtacagcttcttctacaatcgatgcattatctacaatggtaatggaaggtaacatggttaaagtactttcttggtacgataacgaaacaggttactctaaccgcgtagtagacttagcagcttacatgacttcaaaaggtctttaa
>BAS4981|5.069916709814765
atggaaaaaaacgataaaaactcaacggaggaacctattatgtctaaagaaaaagaattaaaagaattacgtgccaaaatggaagcaatggaagcggaagttcgtgcagagcaagaaacagctcaagaagtagaagttcgtgatgtagaagttgaccaaacagaagttgagctacgtggagtagaacaattcttaaaaggcgacattcacggtgctgaagttcgtacaatgacaactggtactggtgctatcacagttccaacatctttatcaaacgttatcgtagaaaaacttgttgaagaagcagctctatttggtcgtgctaaatctttcacgccagtatctggtactttagaagtattacgtgagaaaaatatcggagacgctacattcatcggtgaaatggaagatgcttcaatgtctgatttcacattcgacaaagtaactcttgaacaacgtcgtgctgctacagctatcgaattatctcaacaacttgtaaacgactcaggaattgacgttgttaactatgctgttggtgtaatgactcgtcgtcttgctcgtaagcttgatgaaacagttcttaacggtgacaaaactaaaaagcaattcgaaggtatcttaacttcaactgttgctgaagtagttggcactcatgaagctggtaagatttctcttgacaatcttttagatatgactcttgctgttcacccagaccacttagctggttcagtgttcgtaatgggacgtcctgctttcaaccaagttgctaagcttaaagatgctcaaggaaactaccatgtagttaaagacgttgtaaatggcaaaccagtttacaaaatcttcggacatgaaatcttaatccaagacaaaatgccgtcagctgctgctggttcaatcactgtagtattcatcaacttcgctgaagcttacgctactatgattaaaaaaggcgctcaaatgaaacgtatctctgacgatactaaacaagctttacgtggctctcatatgttaatgcttgatatgtattgtgacggaaaaattcttaatgaagatgcaattaagttcttaaaacaagcttaa
>BAS5169|5.066111435741186
atgtttaaaaaattattcggtcttggttcaaaaacaaatgaagaaacaattgtagctccattaactggagcagtgaaaaatattgaagaagtaccagatccagtattcgctggtcgtatgatgggtgacggtgttgcaatcgatcctactgaaggtgtagttgtatctccagttgatggtgaaatcgtacaattattccacacgaaacatgcgattggaattaaagcgaaaaacggtacagaaattttaatccacgttggattagaaactgtaaaaatggaaggtgaaggtttcgaagctcacgtttctgaaggacaagctgtaaaagctggagataaattaatctcattcgatttagaattaattcgtgaaaaagcgaaaagcacaattactccaatcgttattacaaacacagatgcagctgagtctattaagacaactgtaggtgtaactgctacaaaaggttcaacagaagtaatgaaagttacaatgaaataa
>BAS4985|5.0531026166918185
atgtcaacaattattgatgtttatgctcgcgaagtccttgactctcgtggtaacccaactgtagaagtagaagtttacacagaaagcggcgctttcggacgcgctatcgtaccaagtggtgcatctactggtgagcacgaagcagtagaattacgtgacggtgacaaatctcgttaccttggtaaaggtgttatgaacgcagtaaacaacgttaatgaagcaatcgctccagaaatcgttggtttcgacgtaactgaccaagctggtatcgaccgtgctatgatcgaattagatggcactccaaacaaaggtaaactaggcgctaacgctatccttggtgtatctatggcagtagctcacgcagcagctgacttcgtaggtcttccattataccgttaccttggtggattcaatgcaaaacaattaccaactccaatgatgaacatcatcaacggtggttctcacgctgataacaacgttgacttccaagagttcatgatcttaccagttggtgctccaacattcaaagaatcaatccgtatgggtgctgaagtattccatgcacttaaagctgtattacatgacaaaggtcttaacactgcagtaggtgacgaaggtggattcgctccaaaccttggttctaaccgtgaagcattagaagtaatcatcgaagctatcgaaaaagctggttacaaagctggcgagaacgtattcttaggaatggacgttgcttcttctgagttctacaacaaagaaactggtaaatatgaccttgcaggtgaaggccgtactggcttaacttctgcagaaatggttgatttctacgaagagctttgcaaagacttcccaatcatctctatcgaagatggtttagacgaaaacgactgggatggtcacaaattattaactgagcgtatcggtgataaagtacaattagttggtgacgatttattcgtaactaacactcaaaaacttgctgaaggtatcgaaaaaggtatctctaactcaatcttaattaaagttaaccaaatcggtactttaactgagactttcgaagctatcgaaatggctaaacgtgctggttacacagcagttgtatctcaccgttctggtgaaactgaagatgctacaattgctgacatcgcagttgcaactaacgctggccaaatcaaaactggttctatgagccgtactgaccgtattgctaagtacaaccaattattacgcatcgaagacgaactaggcgaaatcgctgtttacgatggtatcaaatctttttataacatcaaacgataa
>BAS4859|5.049634971746065
atgagcattccaaataatttacgttactctgaagaacacgaatgggtaaaaactgaaggtaatgaagttgttatcggtattactcactttgcacaaaatgaactaggcgatatcgtattcgttgaacttcctgaagtaggtgcaacaatcgaagctgacgagccattcggaagcgtagaatctgttaaaacagtttctgaattatacgcacctgtaagcggtaaagttgtagcagtaaacgaagaattaagtgaccaaccagaacttgttaacgaatctccatacgagggtgcatggatggttaaagttgaactttctgatgcaagccaagttgagaagttattaactgctgaaaaatatgcagaaatgacaaaccaagactaa
>BAS0253|5.03396925279729
atggcaaaagatattaaatttagtgaagaagcacgtcgttcgatgcttcgcggtgtcgacactcttgcaaatgcagtaaaagtaacgcttggaccaaaaggtcgtaacgttgttcttgagaaaaaattcggttcaccacttattacaaatgacggtgtaacaatcgcaaaagaaattgaattagaagatgcattcgaaaacatgggtgcgaaattagtagcagaagttgctagcaaaacaaatgatgtagctggtgacggaacaacaactgcaactgtattagcacaagctatgattcgtgaaggtcttaaaaacgtaacagctggtgcgaacccaatgggtcttcgtaaaggtatcgaaaaagctgtagttgctgcagtagaagaattaaaaacgatttctaaaccaatcgaaggtaaatcttctatcgcacaagtagctgctatttctgctgctgacgaagaagtaggtcaattaatcgctgaagcaatggagcgcgttggtaacgacggcgttattactttagaagaatctaaaggtttcacaacagaattagacgtagtagaaggtatgcaatttgatcgtggatatgcatctccttacatgattactgattctgacaaaatggaagcagttcttgataacccatacatcttaatcactgacaaaaagatttctaacattcaagaaatcttaccagtattagagcaagtggtacaacaaggtaaaccgcttcttatcattgctgaagatgtagaaggcgaagcattagctacattagtagtgaacaaacttcgtggtacattcaatgtagtagctgttaaagctcctggatttggtgaccgtcgtaaagcaatgctagaagatatcgcaatcttaactggtggcgaagtaatcactgaagaattaggccgtgacttaaaatctgctacagttgaatctttaggacgcgctggtaaagttgttgtaacgaaagaaaacacaactgtagttgaaggtgtaggaagcacagaacaaatcgaagctcgcatcggtcaaatccgtgcgcaattagaagaaacaacttctgaattcgatcgtgaaaaattacaagagcgtcttgcaaaacttgtaggtggcgtagcagtaattaaagtaggtgcagcaactgaaactgagttgaaagagcgcaaacttcgcattgaagatgcacttaactcaactcgtgcagcagtagaagaaggtatcgttgcaggtggtggtacttcacttatgaacgtatacacaaaagtagcttctatcgtagctgaaggtgacgaagcaacaggtatcaacatcgtacttcgtgcactagaagagccagttcgtcaaatcgcaatcaacgctggtctagaaggatctgtagttgtagagcgtctaaaaggcgaaaaagtaggcgttggtttcaacgcagctactggcgaatgggttaacatgcttgaaactggtatcgtagatccagccaaagtaactcgctctgcacttcaaaacgcagcatctgttgcagctatgttcttaacaactgaagctgtagtagctgacaagccagaaccaaatgcaccagcaatgcctgacatgggcggcatgggcatgggcggtatgggcggaatgatgtaa
>BAS0116|5.0301346941674625
atgggtcaaaaggttaatccaattggtcttcgtgtcggcgttatccgtgactgggaatctcgttggttcgctgagaaagattacgctacattattacatgaagacatcaaaatccgtgagtacattaatgtacgcttaaaagattctgctgttgctaaagtagaaatcgaacgtgcagcaaatcgtgtaaatgttacaattcacacagcaaaacctggtatggtaattggtaaaggtggtactgaagttgaagcacttcgtaaagctcttaaccaattaacaggcaagcgtgtacacatcaacattttagaagttaagagagctgatcttaacgctaaattagtaggcgaaaacattgctcgtcaattagaaaaccgtgtatcattccgtcgtgcacaaaagcaagttattcaacgtgctatgcgtgcaggtgctaaaggtattaaaacacaggtttctggtcgtcttggcggagctgatatcgctcgtgcagaatcttacagtgaaggaactgttccacttcatacacttcgcgctgatattgactatgcagcagttgaagctgatacaacatacggtaaattaggcgtaaaagtatggatctaccgtggagaagtccttcctacaaaaaagaaagcttctgaggaaggaggaaaataa
>BAS1512|4.988911791485432
atgcaaggaaaagtaaaatggtttaacaacgaaaaaggttttggatttatcgaaatggaaggcgctgacgatgtattcgtacatttctctgcgattcaaggcgaaggctacaaagctttagaagaaggtcaagaagtatctttcgatatcactgaaggaaaccgcggacctcaagctgctaacgtagtaaaactttaa
>BAS0117|4.980366114926328
atgttaatgccaaaacgcgtaaaatatcgtagagagcatcgtggtaaaatgcgtggtcgtgcaaaaggtggaactgaaattgctttcggtgaattcggtttacaagcacaagctgcttcatggattacaaaccgtcaaatcgaagctgctcgtcgtgcaatgactcgttacatgaaacgtggcggtaaagtatggattaaaattttcccttctaaaccttacactgcaaaacctctagaagtacgtatgggttccggtaaaggggcaccagaaggctgggtagcagtagtaaaacctgggaaaattatgttcgaaatcgcgggtgtatctgaagaggtagcacgcgaagcattacgtcttgcagctcacaagttacctgtgaaatgtaaattcgtaaaacgtgaagaaaatggtggtgaatctaatgaaaactaa
>BAS3333|4.977817957726197
atgcaaaacggtaaagtaaaatggtttaactcagaaaaaggtttcggattcatcgaagttgaaggcggagaagacgtattcgttcatttctcagctatccaaggcgaaggtttcaaaactttagaagaaggtcaagaagttactttcgaagtagaacaaggtaaccgtggacctcaagctacaaacgttaacaagaagtaa
>BAS5170|4.977635791058959
atgatggatttcggtcttcttattattcgtcttattataggtattacattcatgggtcatggtgctcaaaaattatttggttggttcggcggttatggtttaaaaggaacaggcggctggatggaatcaatcggtttacgccctggtgtattcatggcatttatggctggtgcaactgaattattaggtggtttcttattcgcatcaggtattttcactgcaattggttcattatttatcgttggaacaatgttaatggcaatcttcactgttcatggaaaaaatggttactgggtaacccaaaacggatatgaatacaacttaatgttaatcgcagttgcgattggtgtagctttaatcgggcctggcgcatacgttttactataa
>BAS4851|4.973433926408461
atggctggttctacattaacggttaaagacttacacgtatcaattgatggcaaagaaattttaaaaggtgtaaaccttgaagtaaaaggtggagaaatccacgcaattatgggacctaacggaacaggtaaatcaactttatcttctgcaattatgggtcacccgaagtatgaagtaacagaaggtagcatcatcatcgacggtgaagatgtattagaaatggaagtagacgagcgcgcgcaagcaggtctattcctagcaatgcaatatccaagtgaaattagcggagtaacaaacgctgacttcttacgttctgcaattaacgcacgtcgtgaagaaggcgatgaaatttctcttatgaaatttatccgtaaattagataaaaacatggaattcttagaaatggatccagaaatggcacaacgttacttaaacgaaggtttctctggtggagagaaaaaacgtaacgaaattcttcaattaatgatgatcgagccaaaaatcgcaatcttagacgaaatcgactcaggtcttgatatcgatgcgttaaaagttgtatctaaaggtattaacgaaatgcgtggcgaagaattcggttgcctaatgattacgcattaccaacgtttattaaactacatcactccagacttcgttcacgttatgatgaacggtcgtatcgttaaatctggtggccctgagcttgcacaacgtctagaagctgaaggttacgactggattaaaaaagaattaggtattgaagacgaaacaacagagcaagaagcgtaa
>BAS0561|4.971330716506622
atgcgtattggggtaccagcagaaattaaaaacaacgaaaaccgtgtggcaatgacaccagcaggtgttgtacatttaattcgtaacaatcacgaagtattcattcaaaagggtgcaggtttaggatctggtttcacagatgctcagtatgttgaagcaggagcgaaaattgttgatacagctgaagaagcttggaacatggaaatggttatgaaagttaaggaaccaattgaaagcgaatacaaacacttcagcgaaggtttgatcttattcacatacttacacttagctccagaaccagaattaacaaaagcattaatcgaaaagaaagttgtttctattgcatatgaaacagtacaattagaaaaccgttctctaccattacttgcacctatgagtgaagtagctggtcgtatggctgcacaaattggtgcacaattccttgagaaaaacaaaggcggtaaaggtatcttacttgcaggtgttccaggggttaaacgtggtaaagtaacaatcatcggtggtggacaagctggtacaaatgctgctaaaattgcagttggactaggtgcggatgtaacaatcatcgacttaagtgcagaacgtcttcgtcaattagatgatattttcggaaatcaagtaaaaactttaatgtctaatccttacaatattgcagaagctgtaaaagagtctgatcttgtaatcggtgcagtattaatcccaggtgcaaaagctccaaaacttgtaacagaagaaatgattaaatcaatggaaccaggttctgttgttgtagatatcgcgattgaccaaggtggtattttcgaaacaactgaccgtattacaactcatgataacccaacttacgaaaaacacggcgttgttcattatgcagttgcaaacatgccaggtgcggttccacgtacatcaactcttgcattaacaaacgtaacagtaccatatgcagtgcaaattgctaacaaaggctacaaagaagcttgcctaggcaactctgcattactaaaaggtattaacacattagatggctatgtaacattcgaagcagttgcagaagctcacggtgtagagtacaaaggtgctaaagaattattagaagcagaaacagtatcttgctaa
>BAS4342|4.952395265538477
atgtacgcaattatcgaaacaggtggaaaacaaattaaagttgaagctggtcaagcaatctacattgaaaaattagatgttgaagctggtgaaactgttacttttgacaaagttcttttcgttggtggcgaaaacgttaaagttggtagcccagttgtagaaggtgcaacagttactgcgaaagttgaaaaacaaggtcgcgctaagaaaattatcgttttcaaatacaaagcgaaaaagaacaatcgtaagaaacaaggtcatcgtcaaccttacactaagctagttgttgaagctatcaacgcttaa
>BAS0394|4.930227512211158
atggcaaagaaaaataatattgctcgaaacattgcgattggtgtagctgcaggtgtagctgtatctatgttgaagaaagaaaaccgtgaaaaagtaaaaaatactgcagaaaaagcaaaaacaaagatgattgaaatcggtgaaaatgcaaagatcaaagaaaaagtgcaaactgttacagataaaggacgcgaacttgctgatttaaatgtagtgaaagcgaaagtagcagaaattaaaaaattaacgccttctgttgtagaaacgttaaaagaaacgaaagaaatttttagtaagaaaaaagttgagccagcagagaagccagaaacgattgaaattcaagctgtatctccaaaagtagatgaactgaaagtagaagaagagccagtagttgctgaagatggcggtatgaaagaatcacgtgaactatttatgaaagactctaatgttgaggaaaaaaaactgaagcgtacattgagttga
>BAS1754|4.926479440760897
atgaacattgcaaagttaattgaccatacaattttaaaagctaatactactaaagaagatgttatgaaagtaatcgaagaagcaaaggaatataaattcgcttctgtttgtattaatcctacatgggtaaagctagctgctgaagaattagctggacatgatgtagatgtttgtactgtaatcggtttcccattaggagcaagcacgactgaaacaaaagcatttgaaacaaaagatgcgattgcaaaaggtgcaactgaagttgatatggtaatcaacgtaggcgctttaaaagatggcgataacgaacttgttgaaaaagacatttatgaagtagtacaagcagcaaaaggaaaagctcttgtaaaagtaatcattgaaacttgcctattaacagatgaagagaaagtacgcgcttgtgaattatcagtaaaagctggtgccgatttcgtaaaaacttcaactggattctcaacaggcggagcaactgctgaagatatcgcattaatgcgtaaaacagttggaccaaacgttggtgtaaaagcatctggtggtgttcgtacacgtgaagatgcagaaaaaatggtagctgctggagcttctcgcgttggagcaagtgctagtgttgcaatcgtactaaatgatgcaaaaggtgctacagataactactaa
>BAS3880|4.92310768313508
atggtagtaggagatttcccaattgaattagatacagtcgttgttggtgcaggtcctggtggatacgttgcggcaattcgtgcagcacaattaggtcaaaaggtagcaattattgaaaaagctaaccttggtggcgtatgcttaaacgttggatgtattccttcaaaagcgttaatcaatgcaggtcatcgttatgagaatgcaatgcattctgatgacatgggtatcactgcagagaacgtaaaagttgactttacaaaagttcaagaatggaaaaacggcgtagttaagaaattaactggcggtgttgaaggccttcttaaaggtaacaaagttgaaatcattcgcggtgaagcttacttcgtagatgctaatacattacgcgttatgactgaagaggcagctcaaacttatacgtttaaaaatgctgttcttgcaactggttctacaccaatcgaaattccaggattcaaatactctaaacgtgttatcaactctacaggcgctttaagcttacctgaaattcctaaaaaacttgttgtaatcggcggcggttacatcggtatggaattaggtactgcatatgctaacttcggtacagaagttactgtagtagaagctggcgacgaaatcttagctggtttcgaaaaagctatgagctctgttgttaaacgtgctctacagaaaaaaggtaacgtaaatatccatacaaaagctatggctaaaggcgttgaagaaacagaaactggcgtaaaagttagctttgaagttaaaggtgaaatccaaactgtagaagcagattacgtattagtaactgtaggtcgtcgtccaaacactcaagaaatcggtcttgagcaagttggagttaaaatgactgaccgcggcatcatcgaaatcgatgagcaatgtcgtacaaacgtaccaaacatctatgcaatcggtgatatcgttcctggaccaccattagctcacaaagcttcttacgaaggtaaagtagctgtagaagcaattagtggccatgcatcagctatcgattacatcggaattcctgcagtatgcttcactgatccagaattagcatctgttggttacactaagaaacaagctgaagaagctggaatgactgtaactgtatctaagttcccattcgctgctaacggtcgtgcattatcattaaacagcactgacggtttcttacaacttgtaacacgtaaagaagatggtcttcttgtaggtgctcaagttgcaggtgcaggcgcttctgatattatttctgagattggtttagctatcgaagctggaatgacagcagaagatatcgctcaaacaatccacgctcacccaacattaggtgaaatcacaatggaagcagctgaagttgctcttggaatgccaattcacattgtaaaataa
>BAS4417|4.921204414466976
atggcaattgtaaacgcaaatgaccaaagcttcgcagcagaaactagcgaaggtgttgtattattagatttctgggcaccttggtgtggaccttgtaaaatgatcgctcctgtattagaggaaattgatgcagaactaggcgaaaaagtaaaagtagtaaaagtagacgtggatgaaaaccaagaaactgctcgtcaattcgaagtaatgagcattccagctcttttcgtattaaaagacggtaaagtagttgatcaagcgttgggttacaaaccgaaagaagcgttagtagaattagtttctaaacacttctaa
>BAS5238|4.914603627826608
gtgagcaacttatttacaacagtaaaagaaaaagttcaaggaaaaggcatttctatcgtacttcctgaaggaactgatgaaagaattttaggcgctgcagagcgtttagcaaaagaagagttagtaaaaccaatcttagttggtaataaagaagaaattagcgcaaaagctgctagcatgaatttaacattagcaggcgttgatatttacgatccagctacatacgaagaaatggatgcaatggtagcatctttcgttgaacgccgtaaaggtaaagcaacagaagaagacgctcgcaaaatccttaaagacgaaaattacttcggtacaatgcttgtatacatgggcaaagcacacggtttagtaagtggtgcagctcactctacagctgatacagttcgtccagcacttcaaattattaaaacaaaaccaggcgttacaaaaacttctggcgtattcatcatggtacgtgaagaagagaaatatgtatttgctgattgcgcaattaacattgcaccaaatagccaagatttagctgaaattggtatcgagagtgcgaaaactgctgaactattcggtattgacccacgcgttgctatgttaagcttctctacaaaaggttctgcgaaatctccagaaacagaaaaagttgtagaagcaactcgcattgcaaaagaaatggctccagaattaactttagatggagaattccaattcgatgcagcattcgtaccatctgtagctgagaaaaaagctccaggttctacaattaaaggtgatgctaacgtattcgtattcccaagtttagaagctggtaatatcggttacaaaatcgctcaacgtttaggtaacttcgaagcagtaggaccaatcttacaaggtttaaacatgcctgtaaatgacctatctcgtggatgtaacgaagaagaagtgtacaagttagctttaattacagcagctcaagcactttaa
>BAS4275|4.913837898959437
atggcaacagaaaaaacataccctatgacgcaagagggtaagcaaaaactagagaacgaacttgaggatttaaaaacggtaaaacgtaaagaagttgtagagcgcattaagattgcacgtagcttcggagatctttctgagaactctgagtatgatgcagcgaaagatgagcaagcgttcgtagaaggacgtattacacaattagaaaacatgatccgtaacgcagttatcatcacagataatggcgaagaatctactgttgttacattaggtaagacagtaacatttaaagaattaccaaatggagatgaagaagcttacacaatcgtaggtagtgcggaagcagacccatttgaaggaagaatttctaacgattctccaatcgcgaaaagcttattaggtaagcaaattggtgagaaggtagcaatccaaacaccaggtggagaaatgcaagtagagattatctctgtaaaataa
>BAS3701|4.909061970554055
atggcagatgttttagagcgtgtaacaaaaattatcgttgatcgtttaggagtagaagaaacagaagtagtaccagctgcgagcttcaaggaagatttaggagcagactccctagatgtagtagaacttgtaatgcaattagaagacgaattcgaaatggaaatttctgatgaagatgctgaaaagattgctactgttggcgatgctgtgacttacatagagagtcatctataa
>BAS2085|4.897634657801198
atgacaaaagtactattcattacagcaaatccaaattcagcagaaggttcattcggaatggcagtaggggaagctttcatcgaagcttataaaaatgaacatccacaagacgaagttgtaacaattgatttattcaacactacagtaccagcaatcgatgcagatgtattcgcagcttggggtaaatttgcagcaggtgaaggatttgaagctttaactgaagcacaacaacaaaaagttgcagcaatgaacacaaacttagaaacatttatgcatgcagatcgttatgtattcgtcactccaatgtggaactttagctatccatcagtagtaaaagcatacttagataacttagcaatcgcaggtaaaacattcaaatatactgaaaatggaccagttggcttattagaaggcaaaaaagcacttcacattcaagcaacaggtggcgtttattctgaaggaccatacgcagctgtagactttggccgcaatcacttaaaaacagtattaggattcatcggtgtaaatgaaactgaatatattgcagttgaaggcatgaatgcaaatcctgaaaaagcacaagaaattaaagaagcagcaattgctaatgctcgtgaattagcaaaacgtttctaa
>BAS3882|4.881488885091416
atggctcaaatgacaatgattcaagcaatcactgatgctttacgcgttgaaatgaaaaatgaccctaacgtacttgtgtttggtgaagacgttggtgtaaacggcggtgtattccgtgctactgaaggtttacaagctgaattcggtgaagaccgtgtaatggatactccacttgcagagtctggtattggtggacttgcagttggacttgcacttgaaggattccgtccagttccagaaatccaattcttcggtttcgtttatgaagtaatggattcaatttctggtcaattagctcgtatgcgttaccgttctggtggacgttggactgctccagtaacagttcgttctccattcggtggtggtgttcatactcctgaactacatgctgatagcttagaaggtttagtggctcaacaacctggtctaaaagttgttattccatctactccatacgatgcaaaaggtcttttaatctctgcgattcgtgacaacgatccagttatctacttagagcatatgaaattgtaccgttcattccgtcaagatgtaccagaaggcgaatacacaattgatttaggcaaagctgatatcaaacgtgaaggtacagatgtatctgttatcgcttacggtgctatggttcacgctgcattaaaagctgctgaagaacttgaaaaagaaggtatctctttagaggttgttgacttacgtacagttcaaccattagatatcgaaacaatcatcgcttctgttgaaaaaacaggccgcgtagttgtagttcaagaagctcaaaaacaagctggtattgcagctaacgttgtagcggaaattaacgaccgtgcaatcttaaacttagaagctccagttgtacgtgttgcagctgctgatacagtattcccattctctcaagctgagagcgtatggttaccgaaccacaaagatattgttgaagctgttaacaaagtaatgaacttctaa
>BAS3881|4.867499464572598
gtggcatttgaatttaaactaccagatatcggtgaaggtatccacgaaggtgaaatcgtaaaatggtttattaaaccaggcgacgaagtaaacgaagacgacgtacttcttgaagtacaaaatgataaagcagtagtagaaattccttctcctgttaaaggtaaagtacttgaagtacttgtagaagaaggtacggttgcagtagttggagatacattaattaaatttgatgctccaggatacgaaaaccttaaatttaaaggcgacgatcatgacgaagctcctaaagctgaagctactccagcagcaactgcagaagtagtaaatgagcgcgtaatcgctatgccatctgttcgtaaatatgctcgtgaaaacggcgtagacattcataaagtagctggttctggtaagaacggtcgtatcgtaaaagctgacatcgatgcatttgcaaatggtggacaagcagtagcagcaactgaggctccagcagcagtagaagctactccagcagcagcgaaagaagaagcaccaaaagcacaaccaatcccagctggtgaatatccagaaactcgtgagaaaatgagtggtatccgtaaagcaattgcgaaagcaatggttaactctaaacatacagctcctcacgtaacattaatggatgaagtagatgtaactgaacttgttgctcaccgtaagaagttcaaagctgtggcagctgacaaaggtattaaattaacttaccttccatacgttgttaaagctttaacatctgcattacgtgaatacccaatgttaaacacttctttagatgatgcttctcaagaagtagttcataaacattacttcaacatcggtatcgcagctgatacagacaaaggtctattagtaccagttgttaaagatacagatcgcaagtctatcttcacaatttctaacgagatcaatgatcttgctggtaaagcacgtgaaggtcgtttagctcctgctgaaatgaaaggcgcttcttgcacaattacaaacattggttctgcaggtggacaatggttcactccagttatcaaccacccagaagtagcaatccttggtatcggccgtatcgctgagaaaccagttgtgaaaaacggtgagatcgttgcagctccagtattagcattatctctaagctttgaccatcgtttaattgacggcgcaactgctcaaaaagcattaaaccaaattaaacgtctattgaatgacccacaattattagtaatggaggcgtaa
>BAS0110|4.85659744975779
atgaccaaaggaatcttaggaagaaagatcggtatgactcaagtatttgctgagaacggtgagttaatcccagtaacagttatcgctgctaatccaaacgttgttcttcaaaagaaaacaactgaaactgatggctacaacgcaatccagttaggatttgaagataaacgtgaaaagttaactaacaaacctgaacaaggccacactgctaaagcatctacaactcctaagcgcttcattcgcgaaatccgcgatgcagacgtggacggattagaggttggtcaagaggtaaaagttgacgtattcgctacaggtgaaatcgttgatgtaacaggaatttctaaaggtaaaggtttccaaggtgttatcaaacgccacggacaatctcgcggacctatgtctcatggttctcgctatcaccgtcgtccaggttcaatgggcccagttgctccgaaccgtgtattcaaaggcaaaaaacttgctggacgtatgggtggagaccaagttactatccaaaacttagaaatcgttcaagttgacactgagcgcaacttattattagtaaaaggtaacgttccaggtgctaagaaatctcttgtagttgttcaaggcgctgtgaaggttagcaaataa
>BAS4926|4.850257012004817
atgaaaatcggaattatcggagcagctggtaaagcaggaagtcgcattttaaaagaagcattagatcgcggacatgaagtaactgcaatcgtaagaaacactgcaaaaattacagaagaaaacgtaaaggttttagagaaagacgtattcgctcttacatctaatgacttacaagcattcgatgtagttgtaaatgcattcggtgctccagcaggcgaagaacaccttcacgtagatgcaggaaacgtacttattgaagctatgaaaggtgcaccaaatacaaaattacttgtagttggcggcgctggaagcttatttgtagacgaagagaaaacaacacgtgtatttgaaacaccaggtttcccgaaagaataccttgcaactgctcaaaaccaaggtaaaaacttagaaattctgcaacaaacaaatgacatcacttggacattcatcagcccttctgcactattcgcattaggaaaacgcactggttcttacaaagctggtaaagacaatcttcttgtgaacgcaaaaggtgatagctacgtaagttacgaagacttcgcagtagcagcacttgatgaaatcgaaaatccaaaacacgtaaacgaacgcttcacagttgtttctgaagctgaataa
>BAS0936|4.848306937433657
atgattgtaacaacaacgtctggaattcaaggtaaagaaattattgagtatatcgatattgtaaatggtgaagctattatgggtgcaaatattgtccgcgatttattcgcttctgttcgtgatgttgtcggtggtcgtgctggttcttacgaaagtaagctaaaagaagctcgtgatatcgcaatggatgaaatgaaagaacttgcaaaacaaaaaggtgcgaacgctatcgttggtgttgacgtagattacgaggttgttcgtgatggaatgttaatggtcgctgtaagtggtacagctgtacgtatataa
>BAS0107|4.84450132965281
atggcaagagagttctctttagaaaacactcgtaatattggtatcatggctcacatcgatgctggtaaaacaacagctactgagcgtattctgtactacacaggacgtattcacaaaatcggtgaaactcacgaaggtgcatctcagatggactggatggagcaagagcaagagcgtggtatcacaattacttctgctgcaactacagcacaatggaaaggtcaccgtgtaaacatcattgacactccaggtcacgtagatttcacagtagaagtagaacgttctttacgcgtacttgatggcgcagtagcagtacttgatgcacaatctggtgtagaaccacaaacagaaactgtttggcgtcaggctactacttacggcgtacctcgtatcgtattcgttaacaaaatggataaaatcggtgcagatttcttatactctgtaggaacaatccacgatcgtttacaagcaaacgcacacccaattcagttaccaatcggtgctgaagatgagttcaatggtatcattgaccttgttgaagaatgtgcttacatgtacggtaacgatttaggaacagacattcaacgtgttgaaattcctgaagagcataaagaactagctgaagaataccgtggaaaacttattgaagcggtagctgagcttgatgaagaaatgatgatgaagtacctagaaggtgaagaaatcactgtagaagagcttaaagctggtatccgtaaggctacaacttctgtagaattcttcccagtaatctgtggttctgcattcaaaaacaaaggtgttcaaattctgttagacgcagttatcgactacctaccatctccattagacgtacctgctattaaaggtatcgttcctgatacagatgaagaagtagaacgtaagtctagcgatgaagaaccattcgcagctctagcattcaaaatcatgactgacccttatgttggtaagttaacattcttccgtgtgtactctggtgtgttaaactctggatcatacgtgaaaaactcaactaaaggtaagcgtgagcgtgtaggtcgtatcctacaaatgcacgctaacagccgtgaagagatctcaacagtttacgctggtgatatcgctgctgctgtaggtttaaaagatactactactggtgatactctttgtgacgagaagagccttgttatccttgagtctatggaattcccagagccagttatctctgtagctatcgaaccaaaatcaaaagctgaccaagataaaatgggtacagcattatctaagctttctgaagaagatccaacattccgtgctcacactgaccaagaaactggccaaacaatcatcgctggtatgggtgaacttcaccttgatatcatcgttgaccgtatgcgccgtgaattcaaagttgaagcaaacgttggtgctcctcaggtagcataccgtgagactttccgcgctgctgcgaaagttgaaggtaagttcgctcgtcaatctggtggacgtggacaattcggtcacgtttggattgagtttgaacctaatgaagaaggtaaaggattcgaattcgaaaacaagatcgtcggtggtgttgttccacgtgaatacatcccagctgtaggcgcaggtcttgaagatgcacttaaaaatggtgtacttgctggatatccagtagtagacattaaagctgcattagttgacggatcttaccatgatgtcgattcatctgagatggcgttcaaaatcgctgcatctatggcacttaaagctgcggtttctaaatgtaacccagtaattcttgagccaatgatgaaagttgaagttgtaattcctgaagagtacatgggtgacattatgggtgacgtaacatctcgtcgtggacgtgtagaaggtatggaagctcgcggtaacgctcaagttgttcgcgctatggttccactttctgaaatgttcggttatgcaacgtcattacgttctaacactcaaggacgcggaacattctctatggtgtttgaccactatgaagaagtaccaaagtctgtttctgaagaaattatcaaaaaaaataaaggtgaataa
>BAS0122|4.839298573432417
ttgaatcgccttaaagagaagttccaaaaggaaattactcctgctctagtgagcaagtttaactataaatctgtaatgcaggtaccaaaaatcgaaaagatcgtaatcaacactggtgttggtgacgcggtatctaactcaaaaacgttagacaacgcagtagaagaattaacacaaatcacaggtcaaaaacctgttgtaactcgtgctaaaaaatcaatcgctggtttccgtcttcgtgaaggtatgccaatcggtgcgaaagtaactttacgcggcgagcaaatgtatgagttcttcgacaaattagtatcagtttctttaccacgtgtacgtgatttccgtggtgtttctaagaaatcattcgatggtcgtggaaactacacattaggtgttaaagagcaacttattttccctgagattgattatgataaagtaagcaaagtccgcggtatggacatcgtaatcgttactacagcgaaaactgatgaagaagctcgtgaactgttaacacaattcggtatgccattccaaaaataa
>BAS5184|4.8333171767845835
atgcctttagtttctatgaaagaaatgctaaacaaagcactagaaggaaaatacgcagttggtcaattcaacatgaacaacttagagtggactcaagctatcttagctgctgcggaagaagaaaaatctcctgtaatcctaggtgtatctgagggtgcagctcgtcatatgactggtttcaaaacagttgtagctatggttaaagctttaatcgaagaaatgaacatcactgttcctgtagcgattcaccttgaccatggttcaagcttcgaaaaatgtaaagaagcaatcgatgcaggtttcacatctgtaatgatcgacgcttctcaccacccattcgaagaaaacgtagaaactactaaaaaagtagtagaatacgcacacgctcgtaacgtatctgttgaagctgagcttggaacagttggcggacaagaagacgacgtaatcgctgaaggcgtaatttacgctgacccagctgagtgtaagcaccttgttgaagcaacaggtatcgattgcctagctccagctttaggttctgtacacggtccttacaaaggtgagcctaacttaggattcgctgaaatggaacaagttcgtgacttcactggtgtacctttagtattacacggtggtactggtatcccaactgctgatatcgaaaaagctatctctttaggtacttcaaaaatcaacgtaaacactgagaaccaaatcgagtttacaaaagctgttcgtgaagtattaaacaaagaccaagaagtttacgatcctcgtaaatttatcggacctggccgcgacgctatcaaagctactgttattggtaaaattcgcgaattcggttctaacggtaaagcgtaa
>BAS0126|4.8280049708541615
atgatcactaaagctgataaaaatgcgactcgtaagaaaagacatgcacgtgtacgtgctaaacttactggtactgcagagcgtccacgtttaaacgtgttccgttctaaccaacatatttacgctcaagttattgatgatgtgaatggtgtaacgttagtaagtgcatctactcttgataaagaccttgctcttaacggtactagcaatattgaagctgctacgaaagttggagaatcagttgctaagcgtgctgtagagaaaggcgttaaagaagtagtatttgatcgcggtggttacttataccatggccgtgttaaagctctagctgaagctgctcgtgaggctggattacaattttaa
>BAS2911|4.8224769675502746
atggcaaacaacaatagtggaagtcgtaatgaattattagttcgaggtgctgaacaagctcttgatcaaatgaaatatgaaattgcacaagagtttggtgtacaacttggtgcagatacaacagctcgttcaaatggatctgttggtggtgaaattacaaaacgtttagtagcaatggctgaacaacaacttggtggtagagctaaccgctaa
>BAS4821|4.820251070116499
atggaaaacccacatatgcaagaacaagtactagaagtattagataaattacgtccattcttacttcgcgatggcggagacgttgagttagtagacattgaagaaggtatcgtaaaattacgccttatgggtgcatgcggaagctgcccaagttctacaatcacactaaaagctggtatcgaacgcgcattacttgaagaagtaccaggcgttatcgaagtagaacaagtattttaa
>BAS0127|4.8056722034132315
atgcatcgcattgacccaagtaaattagaacttgaagaacgtgtagttacgataaatcgtgtcgcgaaagttgttaagggtggtcgtcgtttccgctttgctgcactagttgtagttggcgataaaaacggtcatgttggattcggtactggtaaagcacaagaggtaccagacgcaatccgcaaagctatcgaagacgctaagaaaaacttaatcgctgtaccattagttggtacaacaattccacacacaatcaacggtcattttggcgctggtgaagtattcttaaaacctgctgctgagggtactggtgttattgctggtggacctgttcgtgcggtccttgaattagcaggtgtacaagatattctttcgaaatctcttggttctaacacaccaatcaacatgattcgcgctactgtgaacggattaagcgaacttaagcgcgctgaagatgttgcaaaattacgcggtaaatctgtagaagagctactaggttaa
>BAS0974|4.783029186252139
atgaagaaagctatgcttgccttagccgcaacaagtgtaatcgcattatcagcatgtggaacatcatcatcagacaaaattgttacatctaaagctggtgacattacaaaagacgaattctacgagcaaatgaagacacaagctggtaaacaagtgttaaacaacatggttatggaaaaagtacttattaaaaactacaaagttgaagacaaagaagtagacaaaaagtacgatgaaatgaaaaaacaatacggtgatcaattcgatacactattaaaacaacaaggtattaaagaagaaacgttaaaaactggtgtgcgtgctcaattagctcaagaaaaagctatcgagaaaacaatcactgataaagaattgaaagacaactacaagcctgaaattaaagcaagccacattcttgtaaaagatgaagcgactgcgaaaaaggtgaaagaagaacttggacaaggcaaatctttcgaagagttagcgaaacaatactctgaagatactggttcaaaagaaaaaggtggcgacttaggattcttcggagctggtaaaatggttaaagaattcgaagatgctgcttataaactgaaaaaagatgaagtaagcgagcctgtgaaatcacaattcggttaccacatcattaaagttacagacattaaagaaccagaaaaatcattcgagcaatctaaagctgacatcaaaaaagaattagttgcgaagaaatcacaagacggcgaattcatgaacgaccttatgatgaaagaaatcaaaaaagctgacgtaaaagttgacgataaagatttgaaagatcttttcgaagagaaaaaagctgacgctaaaaaagaagaaaagaaataa
>BAS0099|4.76421258582648
atgagcaaagtaatcgaaactaaacaacaagttgtaactgaaatcgcggacaaacttcgcgctagtaaatctacaatcgttgttgactaccgtggtttaacagtttctgaagcaacagaattacgtaagcaattacgtgaagctggcgttgagttcaaagtttacaaaaactctctaactcgtcgtgctgcagaatctgctgaaatggctgagttaaatgaattcttaacaggaccaaacgcaatcgcgttcagtaacgaggatgtagttgctcctgcgaaagtattaaacgacttcgctaaagatcatgaagctttagaaattaaagcgggcgtaatcgaaggtaaacttgtaacacttgatgaggttaaagctatcgctactcttccatcacgtgaaggcttactttctatgcttcttagcgttcttcaagctccaatccgtaaccttgcacttgctactaaagcagttgcagaccaaaaggaagagcaaggcgcttaa
>BAS1756|4.746157885507404
atgagaatggtagatattattgcaaaaaaacgtgacggtaaagaattaacaactgaagaaatcaaattctttattaatggttatacagacggaagtattcctgattatcaagtaagtgcacttgcaatggcaatcttctttaaagatatgacagatcgtgaacgtgcagatttaacgatggcaatggtggagtctggagaaacaatcgacttatctgcaattgaaggaattaaagtagacaaacattcaactggtggtgttggtgatacaacaacattagtattaggaccattagtagctgctttagatgtaccagtagcaaaaatgtctggtcgtggtttaggacatacaggcggaacaattgataaattagaagcagtagaaggattccacgttgaaattacgaaagagcagttcattgatattgtaaaccgtgacaaagtagctgttattggacaaacaggaaacttaacacctgcagataaaaagatttatgcattacgcgatgtaacaggaacagtaaactcaattcctttaatcgcaagttcaattatgagtaaaaaaattgcagctggtgcagatgcaatcgtacttgatgtaaaaacaggtgctggcgcatttatgaaaacagaagaagatgcaaaagaattagcacatgcgatggtacgtatcggaaataatgtaggacgtcaaactatggctgttatttcagacatgtcacaaccgcttggatttgcgattggtaacgcactagaagtgaaagaagcaattgatacgttaaaaggtgaaggtccagaagatttaacagaattagtactcgtattaggaagtcagatggttgtacttgcgaaaaaagctaatacattagaagaagcgcgtgaaatgttaattgaagtgatgaagaacggaaaagcaactgagaagtttaaagaattcttaaacaatcaaggcggagatagctcaattgtagacaatccagaaaaaatgccacaggcgaagtatgtaattgatgtacctgctaaaacttcaggtgttatttctaacattgttgcagatgaaatcggtatcgcagctatgctacttggtgctggtcgtgcaacaaaagaagatgaaattgatttagcagtaggattaatgttacgtaaaaaagtgggcgatgcagtaaaagaaggcgagccattcgtaacgatttatgcaaatcgcgaaaatgtagaagatgtaaaagctaaaatttatgagaacatttctatcgctgaaacagcagtggctcctaaattagttcatacagttattactgactaa
>BAS3695|4.738562188220787
atggcagttaaaattcgtttaaaacgtatgggagctaaaaaaactcctttctatcgtgtagttgttgcagattctcgttctcctcgtgacggacgtttcattgaggaaatcggtacttacaatccggttgctcaaccagctgaagttaagatcaacgaagaagcagcattaaaatggttaggaaatggtgctaaaccatctgatacagttcgtaacttattctctaaccaaggtatcatggagaaattccacttatctaaacaaggtaagtaa
>BAS0252|4.72172028194171
atgctaaagccattaggtgatcgcgttgtaattgagcttgttcaagcggaagaaaaaacagcaagtggtattgtattaccagacacagcaaaagaaaaaccacaagagggtaaagttattgcagtaggtactggtcgagtgcttgaaaatggtgagcgtgttgctttagaggtagcagcaggtgatcttatcatcttctcaaaatatgcaggtactgaagtgaaatatgaaggtacagactacttgattttacgtgaaagtgacattttagcagttatcggttaa
>BAS5213|4.689813120093727
atgaattctttagaacaagtaaaaggattaattaaagaagaaattcaagctgctgtattaaaggcagaattagcgacagaagaacagattccaaacgtagtattagaatctccaaaagataaaacaaatggtgacttctctacaaatatggcaatgcaacttgcacgcgttgcgaaaaaagcacctcgtatgattgcagaagaattagttgcaaacttcgataaagcaaaagcttctactgaaaagattgaaatcgcaggtcctggtttcattaacttctacatggataatagctacttaacagacttaatcccaacaatcgttaatgctggtgaagcttatggtgaaacgaatactggtaaaggtgaaaaagtacaagttgagttcgtatctgcgaatccaacaggtgaccttcacttaggacatgcacgtggtgctgcagtaggtgacactttatgtaatctattagcaaaagcaggatacgatgtatctcgtgagtactacattaatgacgctggtaaccaaattcataacttagctctttctgttgaagctcgttacatgcaagctttaggcttagagaaagaaatgccagaagacggataccatggtgcggacatcattggaatcggtaaacgtttagcagaagagtttggcgatcgttatgcgaaagctgatgaaaaagaaagctatgaattctaccgtgagtacggtttaaaatatgagttagcaaagcttcaaaaagacttagaaagcttccgtgttaaatttgatgtatggttctcagaaacatcattatacaaaaacggaaaaatcgatcaagctcttgctgtattaaaagagcgcgatgaaatctttgaagaagacggtgcaacttggttccgttcaatgacttacggcgatgacaaaaaccgtgtattaattaaaaacgacggttcttacacatacttaacgccagatatcgcatatcaccgtgataaattagagcgtggtttcgataagttaatcaacatttggggtgctgaccaccacggttacattcctcgtatgaaagctgctattcaagcgctaggttacgataaagaaacacttgaagtagaaatcatccaaatggtacaactataccaaaacggtgaaaaaatgaagatgagtaaacgtacaggtaaagcagttacacttcgtgagcttatggaagaagtaggcgtggacgcaatgcgttacttcttcgcaatgcgtagcggcgattctcatttagatttcgatatggacttagctgtatcaaaatctaatgaaaacccagtatactatgcacaatacgctcatgctcgtgtatgcagtatccttcgtcaaggtgaagaattaggattagctacaggcggagatgtgaactacaaacttgttacttctgagaaagaagtagaattactgaaaaaacttggtgaattcccagcagtagttgcggatgcagcacaaaaacgtctgccacaccgtattacaaattatgcatttgaattagcggcaacattacacagcttctacaatgcagaaaaagtattaaaccaagataacttagaattaagtaaagctcgttatgagttaatgaaagcagtacgcactacgcttcaaaacgcattagcaatcgtaggagtatctgcaccagaaaaaatgtaa
>BAS0013|4.688976189818571
atgacaaatgtaacagggacagaacgtgtaaaacgtggaatggcagaaatgcaaaaaggcggcgttattatggacgtaattaacgctgaacaagcaaaaattgcagaagaggcaggcgcagttgccattatggcattagagcgcgtaccagcagatattcgtgcagcaggtggcgtttctcgtatggcagatccaacaatcgttgaagaagttatgggtgctgtgtcaattccggttatggcaaaatgccgtatcggtcaccttgtagaagcacgtgtattagaatcattaggggtagactatatcgatgagagtgaagtattaactcctgccgatgaagtataccatttaaataaacgtgattacactgttccatttgtatgtggttgccgtgatatcggagaagctgcacgtcgtattgcagaaggtgcatctatgcttcgtacaaaaggtgaaccaggaacagggaacattgtagaggcagttcgtcatatgcgtcaagtcaatgcagaaatccgtcaagttgcaagtctacgtgaagatgagttaatgacatatgcaaaaaatactggtgctccttatgaagtactacttgaaattaaacgtcttggtcgtttgccggttgtaaactttgcagcaggtggtgtagcaacaccagcagatgcagcgttaatgatgcaattaggtgcggatggtgtatttgttggatctggtatctttaaatcagagaacccagcgaaatttgcacgtgcaatcgttgaagcaacaactcattatgaagattacgaactaattgcaagcctttcaaaaggattaggtaatgcgatgaagggtatcgaaatttcaacgttattaccagaacaacgcatgcaagagcgtggatggtaa
>BAS3721|4.68822221133146
atgttaaatccatcaattgattcattattaacaaaaatcgattctaaatatacgcttgtaacagtggctgcaaaacgtgcgcgcgaaatgcaacttgctaataactgtgttgtagaaaaaccagtttctcataaatgtgtaggtaaagcattagaagaaatcgatatggaagcgttaagctacgtaccaagtgaagataaagtaactgaataa
>BAS5137|4.68822068455287
ttggaaaagatcatcgtccgtggcggaaagcggttaaacggcacagtgcgtgttgagggcgcaaaaaatgctgtattacctataatcgctgcagccctattagcgagtgatggaaagaatgtactatctgaagtaccagttttgtctgatgtatacacaattaatgaggtattacgtcatttaaatgctgaagtcgtatttgaaaataaccaagtaacaatcgatgcttctaaagagctaaacattgaagcaccatttgaatatgtacgtaaaatgcgtgcatctgttcaagtaatgggaccattattagcacgtaacggtcgtgctcgtattgcacttcctggtggatgtgcaattggttcacgtccaattgaccaacatttaaaaggcttcgaagcaatgggagcaaaagtacaggttggtaacggttttgttgaggcatacgttgagggagaactaaaaggagctaaaatttatttagacttcccaagcgtgggcgcaacagaaaatattatgtctgcagctacattagcaaaagggacaacaatccttgaaaacgcagcgaaagaaccagaaatcgttgacttagctaacttcttaaatgcgatgggagcgaaagtacgcggagctggaactggaacgattcgtatcgaaggcgttgataaattatatggtgcaaaccactctattattcctgaccgtattgaagcgggaacattcatggttgcagcagcaattactggtggagacatcttaattgaaaatgctgtacctgaacatttacgctcaattacagcgaaaatggaagaaatgggtgttaaaattatcgaagaaaatgaaggtgtacgtgttatcggcccagataagttaaaagcggttgatattaaaactatgcctcacccaggtttcccaacagacatgcaatcacaaatgatggcattattactacaagctgatggcacaagtatgattacagaaacggtatttgaaaaccgctttatgcacgttgaagaattccgtcgtatgaatgctgatattaaaatcgaaggtcgttctgttattatgaacggtccaaacagcttacaaggtgctgaagtaggcgcaactgatttacgtgctgcagctgcattaatcttagctggtttagtatcagaaggttacactcgtgtaactgagttaaagcatcttgaccgtggttatgtagatttccataagaaattagctgcattaggtgcaactattgaacgtgtaaacgaaaaagtagaagaagtgaaagaacaagaagtttctgatcttcacgcttaa
>BAS0113|4.684706890980421
atgggaattaaaaagtataatccaactactaacggtcgtcgtaacatgactacgaatgatttcgctgaaatcacgactgacagacccgaaaagtctttacttgctcctttaagcaaaaaggctggtcgtaataaccaaggtaaaatcactgtacgtcatcaaggtggcggacataagcgtcaataccgtatcatcgacttcaaacgtaacaaagatggaattccaggacgcgttgctacgatcgaatacgatccaaaccgctctgcgaatatcgcattaattaactacgttgacggtgaaaaacgttacattcttgctcctaagaacttagaagtaggtatggaaattatgtctggcgctgaagctgacattaaaatcggtaacgcattaccattaatcaacattccagtaggtactgttgttcataacatcgagcttaaaccaggtcgtggtggacaattagttcgttctgctggtacatctgcacaagtacttggtaaagaaggtaaatacgttcttgtacgtttaacttctggtgaagtgcgtcttgtattatctgcttgccgtgcaactgtaggtcaagttggtaacgagtcacacgaacttatcaagatcggtaaagctggtcgctctcgctggttaggtaagcgcccaactgttcgtggttctgtaatgaacccagttgatcacccacacggtggtggtgaaggacgttcaccaatcggacgtaagtctccaatgtctccatggggtaaaccaactcttggattcaaaactcgtaagaaaaacaaagcgtctgacaaattcatcgttcgtcgtcgtaaaaaataa
>BAS3996|4.671033286958212
atgaatcgtgaacttattacaaaatcagcttcatacttaaaagagaaatttcaagagacaccacaagtaggactaatccttggatctggactaggtgtattagcagatgaaatcgagaacgcagtaacagtaccttacagtgaaatccctgaattcccagtatcaactgtagaaggtcatgcaggccaactagtattcggtacacttcaaggtgtaacagtagtagcaatgcaaggacgtttccacttctatgaaggatacgatatgcaaaaagtaacattcccagttcgtgttatgaaagaactaggtgtagaaacagttgttgtaacaaatgcagctggtggtgtaaatacatcattcgaaccaggcgatcttatgttaatttcagatcacattaacttcatgggtacaaatccattaatcggaccaaatgattctgaaatgggtgtacgtttccctgatatgtctacatcatatacagtagaactacgcgaaatggcgaaacaagttgcagcagacttaaatattaaagtacaagaaggggtatacgttggaatgacaggtcctgtatatgaaacacctgcagaaattcgtatgcttcgtacacttggcggagatgcagttggtatgtcaacagtacctgaagtaattgtagcgcgtcacgctggtatgaaagtacttggtatttcttgtatttcaaatatggcagctggtattttagatcagccacttcaccacgatgaagtaatcgaaacgacagaacgtgttaaagctaatttcttagcattagtaaaagcaatcgtaaaacaaatgaaggggtga
>BAS3679|4.664594058305656
atggaattattagcaaaaacaagaaaattaaatgcgttattacagagcgcagcaggaaagcctgtaaactttagagaaatgtctgacacaatgtgtgaagtaatcgaagcgaacgtattcgtagtaagtcgtcgtggtaaattactaggttatgcaattcaccaacaaatcgagaatgagcgtatgaaacaaatgcttgcagaacgtcaattcccagaagagtatacacaaagcttattcaacattacagaaacatcttcaaacttagatgtaaacagtgcttacacagcattcccagtagaaaataaagaattatttggtcaaggtttaactacaatcgtaccgatcgttggtggcggtgagcgtctaggtacattagttttagctcgtcttggtcaagagttcttagatgatgatttaattcttgctgagtacagctcaactgttgtaggtatggaaattttacgtgaaaaagcagaagaaatcgaagaagaagcacgtagcaaagctgttgttcaaatggcgatcagctcattatcttacagtgaattagaagcaatcgagcacatcttcgaagaattaaacggaacagaaggtttacttgttgcaagtaaaattgctgaccgcgtaggaatcactcgttcggtaatcgtaaatgcacttcgtaaattagaaagtgctggtgtaattgagtcgcgttctttaggtatgaaaggaacatacattaaagtattaaacgacaaattcttacatgaacttgctaaattaaaaacaaactaa
>BAS4177|4.65716888651749
atggcaaaacacgaattaccaaatttaccttatgcgtatgatgctttagagcctcactttgacaaagaaacaatgaacatccatcatacaaaacaccataacacgtacatcacaaacttaaacgctgctttagaaggtcatgcagaattagctgacaaaagcgtagaagaattagttgcaaacttaaacgaagtaccagaagcaatccgtacagcagtacgtaacaatggtggcggacatgctaaccacacattcttctggacaatcttatctccaaacggcggcggacaaccagtaggtgaacttgcaactgcaattgaagcgaaattcggtagcttcgatgcgttcaaagaagaattcgcaaaagctggcgcaactcgcttcggttctggttgggcttggttagtagtaaataatggtgagttagaagtaacaagcacgccaaaccaagattctcctctaactgaaggtaaaactccagttatcggtttagatgtttgggaacatgcttactacttaaattaccaaaaccgtcgtccagattacatcggtgcattctggaatgttgtagattggaacgctgctgaaaaacgttaccaagaagcaaaataa
>BAS0525|4.653322224464215
atgacgattccattaattattggtggagttttactcgcaattttaattctactcattttagtattcattacgaagtatcgaacagttgggccagatgaagctttaattgtgacagggaactggcttggtggtgggaaaaatgtagttaccactgatgatggaaagaagattaagattattcgcggtggcggtacattcgtagttccgattatgcaaagagcagaacctttaagcctattaaactacaagttagaagtgggtacacgtgatacgtatacgaagcaaggtgttccagttacagtaaatggtgtttctattattaaagtaggttctacaattgaagaagtatctacagcagctgagcaatatttaggaaaagaaacagaagagttaaaagtagaagcgaaagaagttttagaaggtcatttacgtgcgattttatcttctatgacagtagaagatgcgtatagtaatagagagcaatttgctcaaaaggtacatgaagtagcttctacagatttaaagaaaatgggtcttcgtatcgtttcctttacaattaaagaaattatggataagaacggttacttagatgcacttggtcagccgcaaattgcgacggttaagcgtgatgcaacaattgcaaatgcagagcgtgaaaaagaagcacgtattgaaaaagctcgtgctgagaaagaagcgaaagaagctgaataccaacgtgatgctcaaattgctgaagctgaaaaacataaagaattaaaagttcaatcttataagagagagcaagaacaagctcgtgcagatgcggatctttcttacgaattacaacaagcgaaagcgcaacaaggtgttacagaagagcaaatgcgcgttaaaattattgagcgtgagaaacaaattgaattagaagaaaaagagattgcgcgtcgtgaaaagcaatacgatgcagaagtaaagaaaaaagcggatgcagatcgctatgctgttgagcaatcagcggaagcagaaaaagtaaaacaaattaaaaaggcagatgcggatcaatataagattgaagcggaagcgagagctcgtgcggaagaagtgcgtgtggaaggtttagcgaaggcggaaatcgaaaaagcacaaggtcaagcgaaagcagaagtacaaaaagcacaaggtacggcggaagcagatgttattaggttaaaaggtttagcagaagcagaagcgaaacaaaaaattgcagaggcatttgaattatatggccaagcggcaattatggatatggtacttaaaatgcttccaagttatgcgaaggaagttgcaagtccacttagcaacattgataaaattacagttgtcgatacaggcggcggtgggaaaaatagcggcgccggaaaaattgcgggctatgcaactgatttaatggcaacgatgcaagaaacgttaaaagcttcttctggaattgatttaaaagagttattagaaggatttgcaggaaaaggagcggtacaacaattatcaagtgataaacctgttgtatctgtagtagaagatgagaaaaaagaagtagaaaaagataaagataaagaatag
>BAS4535|4.636056027485548
atgtcaaaaatcatcgcgattaacgcaggaagctcttccttaaaattccaattatttgaaatgccaagtgaaacagtattaacaaaaggtttagtagaacgtatcggtttagaagatagtatcttcactattactgtagatggcgaaaaacaaaaagaaattacaaacattccagatcacgcagtagcagttaatatgcttcttaaaaaattaactgaaaacggaatcgttaaatctctagatgagattggcggtatcggtcaccgtgttgttcacggcggcgaaaaatttgctgactctgttctaattactgatgaagtattagctgatatcgaagaattaagcgatttagcaccacttcataacccagcaaacgttgttggtattaaagcattccaagaagtattaccaaacgtaccagcagtagcagtgttcgatacagcattccaccaaacaatgccggaatctgcattcctatacagcttaccgtatgagtactacgaaaagttcggtatccgtaagtacggtttccacggaacttctcataaatatgtaactgagcgtgcggctgaactattaggtcgtccacttgagagcttaagcttactttcttgtcacttaggtaacggtgcaagtatcgcagcagtagaaggcggtaaatctatcgatacttctatgggcttcactccacttgctggtgtaacaatgggtacacgttctggtaacattgaccctgcgttaattccatacatcatggaaaaaacaggccaaacagtagaagaagtagttagcgtattaaacaagaagagtggtatgttaggtcttactggttactctagtgacctacgtgacatcattgcgaaagaagaagaaggcgaccaccgtgcgaaagtagcacttgatgtattcgtaagccgtatccacaaatacatcggttcttacactgctcgtatgaaaggtgtagacgcaatcatcttcacagctggtgtaggtgaaaacagtgcgattattcgtgaacgcgtattagaaggccttgagtacatgggcgtatacttcgatgcaaaacgcaataacgtattcggtgaggaagcattcatcaacttcccacattctccagtaaaaattattgtaattccaactgacgaagaagttatgatcgctcgtgacgtactacgtcttggaaacatcggttaa
>BAS0098|4.6351241533806204
atggctaaaagaggtaaaaagtacgtagaagctgcaaagcttgttgatcgtgcagctgcttactctgcaacagaagcagtagaattagtaaagaaaacaaacacagctaaatttgatgcaactgtagaagctgcattccgtttaggtgttgaccctaagaaagctgaccaacaaatccgtggtgcagttgttcttccacacggtactggtaaagtacaacgtgtattagtattcgctaaaggtgaaaaagctaaagaagctgaagctgctggagctgacttcgtaggcgatgctgattacatcggtaaaatccaacaaggttggttcgatttcgatgtagtagtagcaactcctgacatgatgggtgaagttggtaaacttggtcgcgtattaggacctaaaggtttaatgccaaaccctaaaactggaacagttactttcgatgtaactaaagctgttaacgaaatcaaagctggtaaagttgaataccgcgttgataaagctggtaacatccacgttccaatcggtaaagtatctttcgaagatgctaaattagtagaaaacttcagaacaattgctgacactttacaaaaagttaagccagctgctgcaaaaggtacttacatgaagaacgtaacagttgcttctacaatgggacctggcgtacgtgtagacgtttctacattagcgtaa
>BAS4796|4.616513298351026
ttggtgaagactccaaaaatcgtagttttaggtgcaggttatggcgggatgattacgactgttcgtctgcaaaaagcattatctgtaaatgaagctgaaattacgttagtaaacaacaacagctatcactaccaagcgacttggttacatgagagcgcagctggtacattacaagatgaaaaaatctgtctagatattcaagacgttattgatacaaataaagtgaactttgtacaagacacagtagtagaaattaaagctgctgaaaaacgtattatcttaaaagatggcgagttagagtatgactacttagtaatcggtcttggtttcgaatcagaaacgttcggaattacaggactaaaagagcatgcattctcaatcgctaacattaatgcaactcgtcaaattcgtgagcatatggaagctagtttcgctaaatatgcaactgaaaagcgcgatgagttagtaacaatcgttgttggtggtgctggatttactggtatcgagtacgtaggtgagcttgcaaaccgtgttcctgaactttgcaaagagtacaatgtaccacgtgaaaaagcacgtatcatctgtgtagaagctgctccaacagcacttccaggtttcgatccagcgttagtggaatatgctgtaaaacaacttgagaaaaaaggtgtagaattccgcatcggtacagcaattaaagaagcaactgaagaaggcattatcgttgcaaacggtgatgatactgaattaattaagtctgaaacagtagtttgggctgcaggtgttcgtggtaatggtattgtggaagagtctggctttgaagcaatgcgcggacgtgtaaaagttgatgagtacatgcacgctccaggatacgaagatgtattcatggttggtgacgcagcgttaatcattaacgaagaaattaaccgtccatacccaccaacagcacaaatcgcaattcaacaaggttacaacattgcacacaacttaactgtgttagttcgtggtaaaggcgaaatgaagaaattcgtatttgataataaaggctctgtatgttctttaggtcatgacgatgcaatgggcgttgttatgggtaaaaagttaacaggttggaaagcttctttcatgaagaaagttatcgataaccgttacctattcttattaggtggacctttattagttcttaaaaaaggtaaattaaagttcttttaa
>BAS4303|4.616378904476301
atggatttcaagcaacatatcgcaattgtaccggactatccaaaagaaggtatcgtgtttaaagacattacaccgttaatgaacgacggtaaagcatacaaagcagcaacagatgcaatcgttgagtatgcaaaagagagagacatcgaccttgtagtaggtccagaagctcgtggttttattattggttgcccagtttcttacgcattagaagtaggatttgcgccagttcgtaaattaggaaaattaccacgtgaagtaattacagttgactacggtaaagaatatggtaaagatgttttaacaatccataaagatgcaattaaaccaggccaacgcgtattaattacagatgatctattagctacaggtggaacaatcgaagcgacaattaagctagttgaagagctaggcggagttgtagcaggaattgcattcttagtagaacttacttacttagatggtcgtaaaatgttagatggttacgatgtattagtattagaaaaatactaa
>BAS4830|4.614228376352712
ttggaacgtgaactcgcactagaaattgtccgtgtaacagaagcagcagcattagcatccgcacagtggatgggccgcggaaagaaaaatgaagcagatgatgcagcaactacagcaatgcgtgatatgttcgattcagtaaacatggcaggtacagttgtaattggtgaaggagaacttgatgaagcaccgatgttatatattggtgaagaactaggaacaggtaacggtcccgaagtagacatcgccgttgacccattagaaggtacaaacatcgttgcaaaaggtcttgcaaacgcaatggcagttatcgcaatcgcagataaaggaaaccttcttcatgctcctgatatgtacatggaaaaaatcgcggttggtccaaaagcagctggtaaaattagcttagatgatccaattgaaaaaacaattgaaattgtagcagaagctaacaataaaaagattcgcgatctaacagttatcgttcaagaacgtgaacgtcatcaagatattattgatcgtgttcgtgctaaaggtgcacgtgtaaaattatttggtgacggtgatgtcggtgcgtcaatcgcaacagcactacctggaactggtatcgacttattcgtaggtattggcggagctccagaaggcgttatttctgcagcagcattaaagtgtcttgaaggtgaaatgcaagctcgtttagttccaatgaacgaagaagaagaagctcgttgtcgtgaaatgggattagaagaccctcgtcaacttcttatgttagatgacttagtatctggggatgatgcaatcttctcagcaactggtgtatctgctggtgagttattagacggcgtaaaattcctaggcggagatttagctgaaacatactctatcgtaatgcgttacaaaacaagaacagtacgattcattaaaacgcatcaccatttagatcataaaccacacttaaacttagatatttaa
>BAS0158|4.6137810285914505
atgggtaaatattttggtacagatggagtacgcggggttgcgaataaggagttaacacctgaattagcgttcaaaattggacgtttcggtggttatgtattaacaaaggatacagatcgcccaaaagtaattattggccgtgatacacgtatatcaggacatatgctagaaggagctttagtagcaggtctattatcaactggagcagaagtaatgcgtcttggtgttatttctacaccaggtgttgcttatttaacaaaagcgttagatgcacaagcaggtgttatgatttctgcatctcataatccagtacaagataacggaattaaattcttcggttcagacggtttcaaattaacagatgagcaagaagcagaaattgaagctttattagacaaagaagttgatgaattaccacgtccaacgggtactaaccttggacaagtgagtgattattttgaaggtggacaaaaatatttacaatacattaaacaaactgtagaggaagatttctctggtttacatatcgctttagattgtgcgcatggtgctacgtcttctttagctccgtacttatttgctgatttagaagctgatatctcaacaatgggaacttcaccaaacggtatgaacattaacgatggagtaggttctacacatccagaagtattagctgaattagtaaaagaaaaaggtgctgatattggtcttgctttcgatggtgatggtgaccgtttaatcgctgtagatgaaaaaggaaacatcgttgatggcgatcaaattatgtttatttgtgcaaagtacatgaaagaaactggtcaactaaagcacaatacagttgtttcaacagttatgagtaacttaggtttctacaaagcacttgaagctaacggtattacaagtgataaaacagcagttggtgaccgctacgtaatggaagagatgaaacgcgggggatataacctaggcggagaacaatcaggtcacattatcttacttgattacattacaactggtgatggaatgttaagtgcacttcaacttgtaaacatcatgaaaatgacgaaaaaaccattatctgagcttgcaggagaaatgacaaaattcccacaattactagtaaacgttcgtgtaacagataaaaaactagcattagaaaacgaaaaaattaaagaaattattcgtgttgtagaggaagaaatgaacggtgatggccgcattcttgttcgtccatctggaacagaaccacttattcgtgtaatggcagaagcaccaacacaagaagtttgtgatgcatatgtgcatcgcattgtagaagttgtgaaagcggaagttggcgctgaataa
>BAS5182|4.5967219881475
gtggaaagaagtttatctatggagttagtacgtgtaacagaggctgcagctttatcatcagcgcgttggatgggacgcgggaaaaaggatgaggcagacggtgcagcaacatcagctatgcgtgatgtatttgatacaattccgatgaaaggtacagttgtaattggtgaaggtgaaatggatgaagcaccaatgctatatatcggagaaaaattaggtacaggatatggtccacgtgtagacgttgcagttgatcctttagaagggacaaacattgtagcagctggtggatggaatgctcttgctgttattgcaattgcagatcacggtaatttgttacatgctcctgacatgtacatggataaaatcgcggttggcccagaagcggttggggcggtcgatattgatgcgcctattatcgataacttacgtgcagttgcgaaagcgaaaaacaaggatattgaagatgttgtagcgacagttttaaaccgtccacgtcatcaagcgattattgaagaaattcgtaaagctggtgctcgtattaaattgattaatgatggagacgtagcaggtgcaattaatactgcatttgatcgtacaggtgtagatattttattcggatctggtggtgcgcctgagggtgtattagcagcagttgcattaaaatgtttaggtggcgaaattcacggaaagctattaccacaaaacgaagctgaattggcgcgttgcaaaaagatgggcatagaagacatcaaccgcatccttcgcatggaggacttagtaaaaggtgacgatgcaatctttgcagcaacaggtgtaacagacggagaactattacgcggcgttcaatttaaaggtagcgtaggaacaacacaatctcttgttatgcgtgcaaaatcaggcacagtacgcttcgtagacggacgtcatagcttaaataaaaaaccgaacttggttattaaataa
>BAS0106|4.581923429583846
atgcctcgtaaaggacctgttgcaaaacgtgacgtgttaccagatccaatgtacaattcgaagctagtaacacgccttatcaacaaaatgatggttgacggcaaaaaaggtaaatctcaaacaattctttataatgcgttcgatatcgtaagcgaacgtactggtaaagagccaatggaagtattcgagcaagctcttaagaacattatgcctgttcttgaagtacgcgctcgtcgtgttggtggtgctaactaccaagttccagttgaggttcgtccagaacgccgtacaactttaggtcttcgttggttagtaaactacgctcgtcttcgtggtgaaaaaactatggaagagcgtcttgctaacgaaatcttagatgcagctaacaacgctggtgcatctgttaagaaacgtgaagacactcataaaatggcagaagctaacaaagcatttgctcattaccgttggtag
>BAS0111|4.577705414515459
atgccaaaagttactgtatataaccaaactggttcacaggttggtgaaatcgaattagctgaagctattttcggtatcgaaccaaatgaagctgtacttttcgaagctgtaatgatgcaacgtgcatctttacgtcaaggtacacacaaagtaaaaactcgctctgaagttcgcggtggtggtcgtaaaccatggcgtcaaaaaggaactggacgtgctcgtcaagggtctatccgctctcctcaatggcgtggtggtggtacggtattcggacctacaccaagaagctatgcgtacaaacttcctaagaaagttcgtcgtttagcaatcaaatctgcattagctactaaagtagttgagaacaacattgtagttcttgaagacctagtgttaaatgcaccaaaaacaaaagacatgctagcagtacttaaaggattaactgttgagaagaaagctcttatcgtaactgctgatgcaaacgaatctgtagagttatctgctcgcaatatccctggagtaacagtaatcactgctgatggcgtaaacgttttagacgtgcttcatcatgataagctaatcatgacaaaagcggcagtggaaaaagtagaggaggtgcttgcataa
>BAS4521|4.574334499880364
atgcgtatcggtattccaacagaaattaaaaacaatgaaaaccgcgtggcaatgacgccagcgggagcagtacatttagtacaaaatggtcatgaagtttttgttcaaaaaggagcaggtttaggatctggctttacggatgaagaatacgtacaagctggtgcgaaacttgttgaaactgctgaagaagcatggaatcaagatatggttatgaaggtaaaagagccagttgcaagtgaatacggctatttccgtgaaggtttaattttattcacatacttacatttagctccagaaccagaattaacgaaagcattaattgataacaaagttgtatcaattgcatatgaaacagtacaattagacaatcgttcattaccattacttgcacctatgagtgaagtagcaggtcgtatgtctgcacaaatcggtgcacaattccttgagaaaaacaaaggcggtaaaggtattttacttgcaggcgttccaggggtaaaacgcggcaaagtaacaattatcggcggtggtcaagctggtacaaacgcagcgaagattgcagtaggtttaggtgcagatgtaacaatcatcgacttaagtgcagaacgtcttcgtcaattagatgacattttcggtaaccaagtaaaaacgttaatgtctaatccatacaatattgcagaagctgtaaaagaatctgaccttgttattggtgcggtattaattccaggtgcaaaagcgccaaaacttgtaacagaagaaatgattcaatcaatggaaccaggttctgtcgttgtagatatcgcgattgaccaaggtggtattttcgaaacaactgaccgtattacaactcacgacaacccaacttacgaaaaacatggcgttgttcattatgcagttgcgaatatgccaggtgcggttccacgtacatcaactcttgcattaacaaacgtaacagtaccatatgcagtgcaaattgcgaacaaaggctataaagatgcttgcctaggcaacactgcattattaaaaggtattaacacattagatggatatgtaacattcgaagcggttgcagaagctcacggtttacaatacgctgatgcaaaagagcttcttgaaaaagctcctgctttatcataa
>BAS3891|4.574048169999964
atgaaaatgatggacgctaacgaaattatttcgtttattcaaaaaagtgaaaagaaaactcctgtaaaggtatacataaaaggggatttaaaagaagtaacattccctgaaacagtacaagcatttgtaaataaaaagtctggtgtattatttggagaatggtctgaaattaagacaattctagatgaaaatagcaaatacattgttgattacgttgttgaaaatgaccgtcgtaattctgcaattccaatgcttgatttaaaaggtattaaagctcgtattgagccaggtgcgattattcgtgaccacgttgaaatcggcgacaacgctgttattatgatgaatgcaacaattaacatcggtgctgtaattggtgaaggttctatgatcgacatgaacgcggtacttggtggacgtgcaactgttggtaagaactgtcacgtaggtgcaggtgcagtacttgcaggcgttattgagccaccttcagcaaaaccagttatcgttgaagacgatgttgtaattggtgctaacgtagttgtgttagagggagttacagtaggtaaaggtgcagttgtagcagcaggagctgttgtaacagaagatgtacctccatatacagttgttgcaggtactccagcacgtgtaattaaagaaattgatgagaagacaaaagcaaaaactgaaattaaacaagagcttcgtcaattaaacccagagaaataa
>BAS1844|4.569266322550645
ttggtaatggctagaaatcgtaattctaatcaattagcatcacatggagcacaagcggctttagatcaaatgaaatatgaaattgcacaagagtttggtgtacaacttggcgctgatacttcttcacgtgcaaacggttctgtaggcggtgaaattacaaaacgcctagtagcgatggcagaacaacaacttggtggcggttatactcgctaa
>BAS0279|4.5516353389966735
atgtataaagttaaggtatatgtaacattaagagaaagcgtattagatccacaaggaacagcagtaaaaggagcacttcatagcctttcattcacagaagtacaagatgttagaattggaaaatacatggaattaacaattgataaatcagtatctgaccttgacgcaaaggtaaaggaaatgtgtgaaaaactattagcgaacgttgtaatggaagacttccgttatgaagttgaggaggttgtcgcacagtga
>BAS4228|4.541443698696512
atgaaagataaagatttattagtattagcagcaaaagcagctgatgataagagagcagaagatatggttgtcctaaatatgcaaggtatttcaccaattgcagattatttcattatttgtcacggtaactcagataagcaagtacaagccattgcgcgtgaaattaaagcgaaagcacacgagttccaaatcgatgtacaacgtatggaaggttttgacgaagcacgctgggtgttagttgaccttggagatgtagttgctcatgtattctataaagatgagcgtaatcactataatttagagcgtctatggggcgatgtgccacgtgaagatattacagaagagttaggccaatga
>BAS4070|4.537467877096151
atggcattagaaatcttcgaatacttagaaaaatatgattatgagcaagtagtattttgtcaagataaagaatcaggtttaaaagcaatcattgcaattcatgatacaacacttggacctgctcttggtggaacaagaatgtggacatatgattctgaagaagcggcgattgaagatgcattgcgtcttgcaaaagggatgacatacaaaaacgcagcagctggtttaaacttaggtggtgcgaaaacagtaattatcggtgatccacgtaaagataagagcgaagcgatgttccgtgcattaggtcgttatattcaaggactaaacggacgttacattacagctgaagatgttggtacaacagtagatgatatggatattatccacgaagaaactgactttgtaacaggtatttcaccatcattcggttcttctggtaacccatctccagtaactgcatacggtgtttatcgtggtatgaaagctgctgcgaaagaagctttcggtactgataacttagaaggaaaagtaattgctgttcaaggcgttggtaacgtagcataccacctatgcaaacatttacacgccgaaggagcaaaactaattgttactgatattaataaagaagctgtacaacgtgcagtagaagaattcggtgcaacagcagttgagccaaatgaaatttacggtgttgaatgtgatatttacgcaccatgtgcattaggcgcaacagttaatgacgaaactattccacaacttaaagcaaaagtaattgcaggttctgcaaataaccaattaaaagaagatcgtcacggtgacatcattcatgaaatgggtattgtatacgcaccagactatgtaattaatgcaggtggcgtaattaacgtagcagacgagttatatggatacaatagagaacgtgcattaaaacgcgtagaatcaatttatgacacaattgcaaaggtaatcgaaatttcaaaacgcgatggcattgcaacttatgtagcagctgatcgtctagctgaagagcgcattgcaagcttgaaaaactctcgtagcacatacttacgcaacggtcacgacattattagccgtcgctaa
>BAS2036|4.533944517444246
atggcagaaattaaaatcacaccagaagaacttgaaagaatcgcaggaaactttaaaaacgcagcaggagaagcacaaagtcaaattaatagacttgaaggcgatattaatagtttagaaggacaatgggctggggcaacacaagcgaagttccgtggagaatttatccaatctaaacaagcaatgcagcaatatattccaattttagaggggatttcaacagatttaaaacgcattgctgataaattccgtaacacagataacgcatactaa
>BAS4554|4.525331334909814
atggctcgttatacaggtccagcttggaaactgtctcgtcgtcttggaatctctctaagcggcacaggaaaagaattagaaaaacgcccttacgcaccaggtcctcacggtcctaaccaacgtaagaaactttcagaatacggtttacaattacaagagaaacaaaaacttcgtcacatgtacggcatgactgagcgtcaattccgtcgcacatttgaccaagcaggtaaaatgcctggtaagcacggcgaaaacttcatgatccttcttgaagctcgtcttgacaacttagtttaccgtatgggcttagctcgcactcgtcgtgcagctcgccaattagtaaaccacggtcacatcatggttgatggtgctcgcgtagatatcccatcttaccgtgtaaaacctggtcaaactatcagcgttcgcgaaaaatctaacaaccttgttgttgttaaagaagcgatcgaagttaacaacttcgtaccagaatacttaactttcgatgctgacaaattagaagctacttacactcgtcatgctgagcgcgctgagttaccagctgaaatcaacgaagcattaatcgtagagttctactctcgttaa
>BAS0510|4.519446340483117
atgggtcgtaaatggaataatattaaagataaaaaagcatcaaaagatgcaaatactagccgtatatacgcgaaatttggacgtgaaatttatgtagcggcaaaacaaggcgagccagatccggaatcaaaccaagcgcttagagtggtattagaacgtgcgaaaacatacaatgttccaagaacaattatcgatcgtgcagttgaaaaagcaaaaggtggttcagaagaaaattatgacgagcttcgttatgaaggatttggaccaaatggagctatggtaattgtagatacacttacaaacaacgtaaaccgtactgcagctgatgtacgagctgcatttagcaaaaacagtggtaacatgggtgtaaacggttctgtagcttacatgtttgatgcgacagctgttatcggccttgaagggaaaacatcagatgaagttcttgagattttaatggaagcagatgttgatgcacgtgatattcttgaagaagaagatgctgttatcgtgtatgctgaaccagatcaattccatgcagtacaatctgctcttaaagatgcgggtgttgaagaatttacagttgctgaattaacaatgcttgcacaaaatgatgtaacacttcctgaagatgcacaagcacaatttgaaaaaatggttgatgcattagaagatttagaagatgtgcaacaagtttaccacaacgtagacttaggagaataa
>BAS0129|4.515379495818685
atgaaacttcatgaattaaaacctgcagaaggttctcgtaaagtacgtaaccgtgtcggtcgtggtatcggttctggtaacggtaaaactgctggtaaaggtcataaaggacaaaacgcacgttctggcggcggtgttcgtcttggcttcgaaggtggtcaaactccattattccgtcgtttaccaaaacgcggcttcacaaacattaaccgtaaagagtttgctattgtaaacttatcaacgttaaatcgttttgaagatggtacagaagtaacacctgaattattgctggaaactggcgttatcagcaaattaaacgacggtgttaaaattcttgcaagcggcgcagtagagaaaaaactaactgttaaagcgcacaagttctcttcaagtgctaaagaagcaattgaagcagctggcggatcagttgaggtgatctaa
>BAS0121|4.506373462676678
atgcatgtaaaaaaaggtgataaagtacaggtaatcactggtaaagacaaaggaaaacaaggcgttatccttgtggctttcccaaagcaaaaccgtgttatcgttgagggtgtcaatatcgttaagaagcactctaagccatctcaattaaatccacaaggtggaattattactaaagaagcacctattcacgtttctaacgttatgattttagatccgaaaacaggtgaacctactcgtgtaggcttcaaagtagaagatggtaaaaaagttcgtattgcaaaaaaatctggtgaattattagataaataa
>BAS4087|4.49430976789899
atggctgaacatatgttagatatgggtcaagatacaactcttggtaaagtagaaattgcaccagaagtaattgaagtaatcgcaggtattgcagctgctgaggtagaaggtgtagcggcaatgcgtggtaattttgctacagatgttgttgagaagttaggtaagaaaaatcatggtaaaggtgtaaaggttgaattagcaaacgaagatattatcgttgacctttatgttgtgatgtattttggcgtagcaattccagttgttgcacaaaagattcaagacaacattcgccaagcgctctttacaatgacagggcttgagccaaaagaagtgaatgttcacatcgttggcgtaacattcgaaacacaaaaaacagaaatcgaaccagtgtaa
>BAS0786|4.491850430533723
atgaatcaatacattggtaacttaattattcgtatcgtgttaggagtaacgttctttgcacatggtttagcgaagtttcaatcaggtatcgataacgtagcaggctggtttacaagcattggcttaccaggtggtcttgcatatggcgtagcaacagttgaattagttggtggtatattattaattatcggtttaggcgtaagatatgtaggattgttattcgctcttattttagctggagctatcgtaaaggtaaatggagcagcaggtttattaggagatggaaagaatccaggatatgaattagaccttgcattattatcaatgggtgcgtatttattcgttgtaaaagcagaaggatatgtagatcgtttcttaaaagagaaagtaatgaaaacgaagtag
>BAS0105|4.488817045782399
atgcctactattaaccaattagtgagaaatggtcgtactgataaagtatggaaatctaaatcacctgcgttaaacaaaggttttaactctttaaagaaaaaatcaactgatatctctgcacctcaaaaacgtggtgtatgtactcgtgttggtacaatgactccaaagaaacctaactcagcgttacgtaaatatgctcgtgttcgtttaacaaatggtattgaggtaacagcatacatcccaggtatcggtcacaacttacaagagcacagcgtagtattaattcgcggtggtcgtgtaaaagacttaccaggggtacgttaccacatcgttcgtggtgcgcttgatacagctggtgttgacaagcgtatgcaaggccgttctaaatacggtactaaaaagcctaaagcggctaagaaataa
>BAS5229|4.467023043890124
atgaagaattttaaaatggcgttattagcaatggtactagtcgttacttctgtactatttgcagcttgttctaacaaagaagaaaagaaagcagatgcgaaggatgcgaagactgaagagcgcactgtacaacatgcaaaaggggaaattaaaatccctgcaaatccaaagaaaattgctgaccttagtggttcaacagaagaattattaatctttggtatgaaaccaattattactgctaatacatctcaagaaaaaattgatgcacatattgaaaagaaattaaaagacgtaaaaccagttggttctgcttggggcgataaaattaacatcgaagcagtagctgctgcaaaaccagacttaattcttgtaaacaatcgtcaagaaaagatttatgatcaattatctaaaattgcaccaacagttatgttaaaaactccattagaccaatggcgtccaaaattcgaagaagtaggtcaaatcttcggtaaagagaaagaaacaaaagaatggttcaaacagtatgatgaaaaagcaagcaaattacatgacaaaatcgttgcgaaaactggcgatgctaaattcatgaaaatggctgcatatccaaatgctttccgtgtatatggtgactacggttacggtagcgtaatctttaatgatttaaaattaccagcagttaaaggtacaccaactgataaaccgttagtacaagtgcaaaaagaagctttaattgattacaacccagattacttattcgtatttacgactggtgacggttctcagcgcctaaaagaattccaagaagaatcaatttggaaaaatatgaacgctgttaaaaacaaccacgtatttacaattaaaaacgaagaattaaacaaaggttacttcccactaggtaaagaaatgatcttagatgaagttgctgagttcgttttagggaaataa
>BAS1285|4.463434875123781
atggcagaatttaaagagcaagtattagatattttagaagaagtatgtgaaaacgatattgtaaaagaaaacttagatgttcaattatttgaagaaggtattcttgattctttcgctgtagtatctttattagttgaattccaagagcgtttagatattgaagtttctatttctgattttgatcgtgacgagtgggctactccaaacatggttattaagaagttggaagaaatccgatga
>BAS3678|4.446694750519947
atgtcagtaatttctatgaagcaattgcttgaagctggtgttcatttcggacatcaaactcgtcgttggaacccaaaaatgaagcgttacattttcacagagcgtaacggtatctacatcatcgacttacaaaaaactgtgaaaaaagttgaggaagctttcaaagttatgcgtgacatcgctgctgaaggcggagacatcttattcgtaggtactaaaaaacaagcacaagaagctattaaagaagaagcaactcgtgctggtatgtacttcgttaaccaacgttggttaggtggaactttaactaacttccaaacaatccaaaagcgtatcaagcgtcttaaagacatcgaaagaatgcaagaagatggtactttcgaagtactacctaagaaagaagttgttcaacttaaaaaagagttagagcgtcttgagaaattcttaggcggtattaaagatatgaaaggtcttccaagtgcattattcgtagtagaccctcgtaaagagcgtattgcagttgctgaagcacgcaaattacacattccaatcatcggtatcgttgatacaaactgtgatccagacgaaatcgatcacgttatcccagcaaacgatgatgcaattcgtgctgtaaaacttcttacatctaaaatggcagacgcgatccttgaagcaaaacaaggtgaagaaactgttactgcgtaa
>BAS0096|4.446218315907831
atggaaaaaagttggtatgttgtccatacttattctggatatgaaaataaagtaaaagcaaacctagagaaacgtgtagaatcaatgggtatgcaagataaaattttccgtgttgttgtcccagaagaagtagaagtagaaatgaaaaacggtaaagaaaaattaatgaaaagaaaagtgttcccaggttatgtattagtagaattaatcatgactgatgactcttggtatgttgtacgtaacacgccgggtgtaactgggttcgttggctcttctggttctggatctaaaccatcacctctattagaagaggaagttgttaccattatgaaacatatgggaatggacaacgaagtggttgatttcgactttgaacttcatgagacagtacgtgtaaatgagggaccattcgcagattatacaggtgctatcgaagaaattgatgtggagaagaagaaggttagcgtacttgtggacatgtttggtcgcgagactccagttgaacttgacttccatcaaattgaaaaattataa
>BAS4470|4.442520549552326
atgcctaaacaaaaaactcatcgcggcgctgcaaagcgtttcaaaaagactggatcaggtaaactgaaacgttctcacgcttacacaagccatttattcgctaacaaatctacaaaagctaaacgtaaactacgtaaagctggtgtagtaagcgctggtgacttcaaacgcattcgtcaaatgcttgacaacttaaaataa
>BAS1054|4.42977376944844
atggcagtaacaggacaagtaaaatggtttaacaacgaaaaaggcttcggtttcatcgaagttccaggcgaaaacgacgtattcgtacatttctctgcaatcgaaactgacggtttcaaatctctagaagaaggtcaaaaagttagcttcgaaatcgaagaaggtaaccgtggacctcaagctaaaaacgtaatcaaactataa
>BAS0233|4.429700076877202
ttgacaacatttcgagaattaggattaagtgattctttactgcaatctgttgaaagtatgggctttgaagaggctacgccaattcaagctgaaacaattccacatgcattgcaaggtaaggatattattgggcaagcacaaacaggtacagggaaaacagcagcattcggattaccactattagataaagtggatacacataaagaatcggttcaaggtattgttatcgcgccaacgcgtgaattagcaattcaagttggagaagagctatacaaaattggtaaacataaacgtgttcgtatcttaccaatttacggtggtcaagatattaaccgccaaattcgtgctctaaaaaaacacccacacattattgttggtacgccgggtcgtattttagatcatattaaccgtaaaacacttcgcttacaaaacgtagagacagttgttcttgacgaagcggatgaaatgttaaacatgggcttcattgaagatattgaagcaattttaacagatgtgccagaaacacatcaaacattactattctcagcgacaatgccggacccaattcgtcgtattgctgagcgtttcatgactgagcctcaacacattaaagtaaaagcaaaagaagtaacaatgccaaacattcagcagttctatttagaagtgcaagaaaagaaaaagtttgacgtgttaacacgcttactagatattcaatctccagagcttgcgattgtgttcggtcgtacaaagcgtcgtgttgatgaattatcagaggcattaaacttacgtggttatgctgcagaaggtatccatggtgatttaactcaggcgaaacgtatgtctgtattacgtaaattcaaagaaggttctattgaagttcttgttgcaacagacgttgctgcacgtggtcttgatatttcaggcgtaacacacgtatataacttcgatattccacaagatccagaatcatatgttcaccgtattggccgtactggtcgtgcaggtaaaaaaggtattgcaatgctatttgtaacaccacgtgaatctggacaattaaaaaatatcgagcgtacaacaaaacgtaaaatggaccgcatggatgcaccgacacttgacgaggcactagaaggtcaacaacgtttaatcgctgaaaaacttcaaagcacaattgaaaatgaaaacttagcatactacaagcgtattgcagaagaaatgttagaagagaacgactctgtaacagtagtagctgctgctttaaaaatgatgacaaaagagccagatacaactccaatcgctttaacatcagaaccaccagttgtttcaagaggtggcggttctaaaaaacgcggcggtaacggaggcggataccgtgatggtaatcgtaatcgtagtcgtgatggacgcggtggcgatggtcgtaaccgtgaccgcaatcgtgatggtcgtaatcgtgacggtaaccgtgatcgcaatcgtgaaggtagccgtgatggtaaccgtggtcgtcgtggcgaaggtcaaggacgcccaggatcttcaaacggacgcggcgaaagaaaacatcatagccgtaagccacaagcttaa
>BAS0112|4.4284026884749075
atgagagatcctcgtgatatcattaagcgcccagttatcactgaacgttctatggaaatgatggctgaaaaaaaatacacgttcgatgtggacgttaaatctaataaaacagaagttaaagatgctcttgaagcgatctttggtgttaaagtagaaaaagtgaacatcatgaactacaagccgaaagcaaaacgcgttggtcgtcacgctggttttactagccgtcgtcgtaaagcaatcgttaagctaactgctgacagcaaagaaatcgaaatcttccaaggcgtttaa
>BAS4716|4.42314862293403
atggcaaatactattacatctattgaaattccagcttcacctaagcaagtatggcaattaattggaggttttgatgcacttccagattggttaccatatatccctagcagtaaagtaacagaaggcggacgtgtacgtcatttagctaatcctgatggcgatgcgatcgtagagcgtttagaagtatttaatgagaaagaacgttactacacatattcaattatgcaagcaccattccctgtgacgaattatttatctacaattcgtgttaaagaaggtaaagatgctaacacatcattagttgaatggtctggtagcttcactcctgtagaggttactgatgaagaggcaattaatctattccatggcatttataaagatggtttagaggcgttacaacaagcatatttagcttaa
>BAS3441|4.418700411389434
atggaaaaagttaaacaaacaattcgcgcgccaagaggtactgagttacaaacgaaagggtgggtgcaagaagctgcacttcgtatgttaatgaacaatttagatcctgaagttgctgaaaaaccagaagaattagttgtatatggcggaattggccgtgcagctcgtaactgggaaagctatcaggcgattgtagattcattaaaaacgttagaaagcgatgaaactttacttgttcaatcaggaaaaccagttgctatttttaaatcacatgaagatgcgcctcgcgttcttttagcgaactcaaacttagtaccgaagtgggcgaactgggatcacttccgtgaactagagaaaaaaggtcttatgatgtacggacaaatgacggcaggtagctggatttacatcggaacacaaggtattttacaaggaacttatgaaacgtttggtgaagcggcgcgtcaacatttcggtggttcattaaaaggcacattaacacttactgctggtttaggtggtatgggtggtgcacaacctcttgctgtaacgatgaacggcggtgttgttattgctattgatgttgataagcgcagcatcgatcgtcgtattgaaaagagatactgtgatatgtatacagaatcattagaagaagcgttagcggttgcgaacgagtataaagagaagaaagaaccgatttctattggtttattaggaaatgcggcagaaattttaccagaactagtgaagcgcaatattacgccagacttggttacagatcaaacatctgctcatgatccattaaacggttatattccagtaggctacacgttagaagaagcagcaaaacttcgtgaagaagatccagaacgctacgtacaattatcaaaagaaagcatgacaaaacatgtggaagcaatgcttgctatgcaagaaaaaggcgcaattacatttgattacggaaataacattcgccaagttgcttttgatgaaggtttgaaaaatgcattcgatttcccaggattcgttccagcatttatccgtccattattctgcgaaggaaaaggaccattccgctgggtagcactttctggtgacccagaagatatttataaaacagacgaagtaattttacgtgagttcgcggataatgagcatttatgtaactggattcgtatggctcgtcagcaagttgaattccaaggccttccatcacgtatttgttggcttggttacggtgagcgtgcgaaatttggccgcatcattaatgaaatggttgcaaatggtgaattatcagcaccaatcgttatcggtcgtgaccatttagattgcggatcagtagcatctccaaaccgtgaaacagaagcgatgaaagacggtagtgattcagtagctgactggccaatcttaaatgcattaattaatagtgtaaacggtgcaagctgggtatctgttcaccacggtggtggcgttggtatgggttattcacttcatgcaggaatggttatcgttgcagatggaacagaagcagcagcaaaacgtattgagcgcgtattaacttctgaccctggtatgggtgttgttcgtcacgttgatgcaggatatgacttagctgtggaaactgcgaaagaaaaaggcgttaacattccaatgatgaaataa
>BAS0109|4.414920799897585
atggcaaaagaaaaaattcgtatccgtttaaaagcttacgatcaccgtattcttgatcagtctgctgacaaaattgtagaaacagctaagcgttctggggcaacagtttctggtccgatcccattaccaactgaaaaaactgtttacacaattcttcgtgctgttcataagtacaaagattctcgtgagcaattcgaaatgcgtacgcacaaacgtctaatcgacatcgtgagtcctactccacaaacagtagattcattaatgcgtttagacttaccatctggtgtagatatcgaaatcaaactataa
>BAS0681|4.411811328141294
gtgataatccaaatgggggtacaagacatggttatgaaaaagggtattaaattttctttagcagctttagtggtagcgggttcattagtgggatgtggaaaagcagaagagacgtcaggtaaagatgctaaaggaagcgataatgcaaaacaagaattgtcaggtacgatagcagctgcaggctctacagcacttcagcctcttgcagaggaagctggaaagaaatttatggagaaaaattcaaacgtttctattcaagtgcaaggtggcggtagcggaactggaattaaccaagtagcttctggtgcagtccaaattggtaactcagatgttccatctgcagataaaataaaagatgctgataaggcaaaagaattagtagataacaaggtagcgggtattgcattcgcacttgtcgtaaataaagatgtaaaagttgataatttaacagtacaacaagtacaagatatcttcactggaaaagtaacaaactggaaagaagtaggcgggaaagatgaaaaaattaacgtaatcaatcgtccagcttcttctggtacacgtgctacatttgaaaaaacaattatgaaagatgcgaaaatcaatgatggaactggtactacacaagattctaacggtgcagtagaacaagcgattaactctactccaggttcagtaagttatttagcaatgtcttacatggttggcgagaaaaaaggtgcgctacaaacagtgaaaattgatggtgctgaaccaaaagttgaaaacattgcgtctggtaaatatccattctggtcttacgagtacatggtaacgaaaggtgaggcaaaagaagcaacaaaagcttacattgactatgtaaaaggtaaagattttgaaaagcaagtagaagatatgggttatattccaatgtctaaattaaataagtaa
>BAS3709|4.411497287014388
atggctcgtgtttgtactattactggaagaaaagctcgttctggtaactctcgttctcacgcaatgaacgctacaaaacgtaagtggggcgctaaccttcaaaaagttcgcgtacgcatcgacggaaaagttcaacgtgtttacgtttctgctagagcattaaaatctggcaaaatcgaacgtgtttaa
>BAS0841|4.405309532955769
atggcaaagactaactcttacaaaaaagtaatcgctggtacaatgacagcagcaatggtagcaggtgttgtttctccagtagcagcagcaggtaaaacattcccagacgttcctgctgatcactggggaattgattctattaactacttagtagaaaaaggcgcagttaaaggtaacgacaaaggaatgttcgagcctggaaaagaattaactcgtgcagaagcagctacaatgatggctcaaatcttaaacttaccaatcgataaagatgctaaaccatctttcgctgactctcaaggccaatggtacactccattcatcgcagctgtagaaaaagctggcgttattaaaggtacaggaaacggctttgagccaaacggaaaaatcgaccgcgtttctatggcatctcttcttgtagaagcttacaaattagatactaaagtaaacggtactccagcaactaaattcaaagatttagaaacattaaactggggtaaagaaaaagctaacatcttagttgaattaggaatctctgttggtactggtgatcaatgggagcctaagaaaactgtaactaaagcagaagctgctcaattcattgctaagactgacaagcagttcggtacagaagcagcaaaagttgaatctgcaaaagctgttacaactcaaaaagtagaagttaaattcagcaaagctgttgaaaaattaactaaagaagatatcaaagtaactaacaaagctaacaacgataaagtactagttaaagaggtaactttatcagaagataaaaaatctgctacagttgaattatatagtaacttagcagctaaacaaacttacactgtagatgtaaacaaagttggtaaaacagaagtagctgtaggttctttagaagcaaaaacaatcgaaatggctgaccaaacagttgtagctgatgagccaacagcattacaattcacagttaaagatgaaaacggtactgaagttgtttcaccagagggtattgaatttgtaacgccagctgcagaaaaaattaatgcaaaaggtgaaatcactttagcaaaaggtacttcaactactgtaaaagctgtttataaaaaagacggtaaagtagtagctgaaagtaaagaagtaaaagtttctgctgaaggtgctgcagtagcttcaatctctaactggacagttgcagaacaaaataaagctgactttacttctaaagatttcaaacaaaacaataaagtttacgaaggcgacaacgcttacgttcaagtagaattgaaagatcaatttaacgcagtaacaactggaaaagttgaatatgagtcgttaaacacagaagttgctgtagtagataaagctactggtaaagtaactgtattatctgcaggaaaagcaccagtaaaagtaactgtaaaagattcaaaaggtaaagaacttgtttcaaaaacagttgaaattgaagctttcgctcaaaaagcaatgaaagaaattaaattagaaaaaactaacgtagcgctttctacaaaagatgtaacagatttaaaagtaaaagctccagtactagatcaatacggtaaagagtttacagctcctgtaacagtgaaagtacttgataaagatggtaaagaattaaaagaacaaaaattagaagctaaatatgtgaacaaagaattagttctgaatgcagcaggtcaagaagctggtaattatacagttgtattaactgcaaaatctggtgaaaaagaagcaaaagctacattagctctagaattaaaagctccaggtgcattctctaaatttgaagttcgtggtttagaaaaagaattagataaatatgttactgaggaaaaccaaaagaatgcaatgactgtttcagttcttcctgtagatgcaaatggattagtattaaaaggtgcagaagcagctgaactaaaagtaacaacaacaaacaaagaaggtaaagaagtagacgcaactgatgcacaagttactgtacaaaataacagtgtaattactgttggtcaaggtgcaaaagctggtgaaacttataaagtaacagttgtactagatggtaaattaatcacaactcattcattcaaagttgttgatacagcaccaactgctaaaggattagcagtagaatttacaagcacatctcttaaagaagtagctccaaatgctgatttaaaagctgcacttttaaatatcttatctgttgatggtgtacctgcgactacagcaaaagcaacagtttctaatgtagaatttgtttctgctgacacaaatgttgtagctgaaaatggtacagttggtgcaaaaggtgcaacatctatctatgtgaaaaacctgacagttgtaaaagatggaaaagagcaaaaagtagaatttgataaagctgtacaagttgcagtttctattaaagaagcaaaacctgcaacaaaataa
>BAS1392|4.395939195743562
atggcaaaatatacaatcgttgataaagatacttgtattgcatgtggtgcttgtggcgctgctgcaccagacatttatgactatgatgatgaaggtattgcatttgtaacattagatgataaccaaggtatcgttgaaattccagatgtattaattgaagatatgatggatgcattcgaaggctgtccaactgactcaattaaagttgctgacgaatcattcgacggagacgctttaaaattcgaatag
>BAS1812|4.394165456107811
atgaaaaaagtaattgcaggtttagcagcagcttctgtagtaggtgttgcagttccaggtatggattctgctcaagcacaagtttcaaacgaagcgctaaaagaaattaatggacaagctcaaactcaaacgactgtaactgaaacaaaaactgtagaaacaaaatctgacttaaaatacacagtaactgctgatgtattaaatgttcgttcaggtgctggtacaggacatagcgttatttctaaagtaaaacaaggtcaagtactacaagtaattggacaagaaaacggttggttcaaagtaactgtaaacggtcaaactggttatgtaagtggtgacttcgtaacaactggtggtaaaacaggaactactgttcaacaaggaactggtacttacacagtaaacgtttcttcacttaacgtacgtacaggtccaagtacatctcatacagtattaggctctgtaaataaaggtaaaacagtacaagttgttagtgaagtacaagattggtttaaaatcaacttcaatggtggaactggatatgtaagcaaagacttcgtaacaaaaggtggttctgctgtatctaaccaaacacaacaaccaactacaaacaacaatactacaacagttcaaactggtggttcttatgttgttaacactggtgctctaaaagtacgtacaggcccagctacatacaacgctgtaatcggtggtgtaacaaacggtacagtattaaacgttactggcgctgaaaatggttggtacaaaattaaccataacggccgcacaggtcacgtaagtgcagacttcgttaagtttgtaaaaggcggagtaaacaacgttacgaataacgttcaacaaccagttaaagacgtacaaaaaccaacaacaggtggaaatacatcttcaatcgctggattcgctagatctttaaatggttcaccgtacagaactgctggtacaacacctgctggttttgactgcagtggattcattcactacgtattaaatcaaactggtcataaaggcgctcgtcaaacagttgctggatactggagctctaaaacaaaaactagcaatccacaaccaggtgatttagtatacttccaaaacacttataaatcaggtccttctcacatgggtgtttacttaggaaacggtcaattcattagtgcagaaactgatgcaactggcgtacgtattagttcagtaagcaactcttactggagcaagcaccttttaggttacacaaaagcatactaa
>BAS0842|4.388864782316326
atggcaaagactaactcttacaaaaaagtaatcgcaggtacaatgacagcagcaatggtagcaggtattgtatctccagtagcagcagcaggtaaatcattcccagacgttccagctggacattgggcagaaggttctattaattacttagtagataaaggtgcaattacaggtaagccagacggtacatatggtccaaccgaatcaatcgatcgtgcttctgcagctgtaatcttcactaaaattttaaatttaccagttgatgaaaatgctcagccttctttcaaagatgctaaaaatatttggtcttcaaaatatattgcagcagttgaaaaagctggcgttgttaaaggtgatggcaaagaaaacttctatccagaaggaaagattgaccgtgcttcatttgcttctatgttagtaagtgcttataacttaaaagataaagttaacggcgagttagttacgacatttgaagatttattagatcattggggtgaagagaaagcaaacatcctaattaaccttggaatctctgtaggtactggtggtaaatgggagccaaataaatctgtatctcgtgcagaagcagctcaatttatcgcattaacagataaaaaatatggaaaaaaagataatgcacaagcgtatgtaactgatgtgaaagtttctgagccaacgaaattaacattaacaggtactggcttagacaaactttctgctgatgatgtaactcttgaaggagacaaagcagttgcaatcgaagcaagtactgatggtacttctgcagttgtaacacttggtggcaaagtagctccaaataaagaccttactgtaaaagtgaaaaatcaatcattcgtaacgaaattcgtatacgaagtgaaaaaattagcagtagaaaaacttacatttgatgatgatcgcgctggtcaagcaattgctttcaaattaaacgatgaaaaaggtaacgctgatgttgagtacttaaacttagcaaaccatgacgtcaaatttgtagcgaataacttagacggttcaccagcaaacatctttgaaggtggagaagctacttctactacaggtaaactagctgttggcattaagcagggtgactacaaagtagaagtacaagttacaaaacgcggtggtttaacagtttctaacactggtattattacagtgaaaaaccttgatacaccagcttctgcaattaaaaatgttgtatttgcattagatgctgataatgatggtgttgtaaactatggcagcaagctttctggtaaagactttgctttaaatagccaaaacttagttgttggtgaaaaagcatctcttaataaattagttgctacaattgctggagaagataaagtagttgatccaggatcaattagcattaaatcttcaaaccacggtattatttctgtagtaaataactacattactgctgaggctgctggtgaagctacacttactattaaagtaggtgacgttacaaaagacgttaaatttaaagtaacgactgattctcgtaaattagtatcagtaaaagctaacccagataaattacaagttgttcaaaataaaacattacctgttacattcgtaacaactgaccaatatggcgatccatttggtgctaacacagctgcaattaaagaagttcttccgaaaacaggtgtagttgcagaaggtggattagatgtagtaacgactgactctggttcaatcggtacaaaaacaattggtgttacaggtaatgacgtaggcgaaggtacagttcacttccaaaacggtaatggtgctactttaggttcattatatgtgaacgtaacagagggtaacgttgcatttaaaaactttgaacttgtatctaaagtaggtcaatatggccaatcacctgatacaaaacttgacttaaatgtttcaactactgttgaatatcaattatctaagtacacttcagatcgcgtatactctgatcctgaaaacttagaaggttatgaagttgaatctaaaaatctagctgtagctgacgctaaaattgttggaaataaagttgttgttacaggtaaaactccaggtaaagttgatatccacttaacgaaaaatggtgcaactgctggtaaagcgacagtcgaaatcgttcaagagacaattgctattaaatctgtaaacttcaaaccagttcaaacagaaaactttgttgagaagaaaatcaacatcggtactgtattagagcttgagaagagtaacctggatgatatcgtaaaaggtattaacttaacgaaagaaacacaacataaagtacgtgttgtgaaatctggtgcagagcaaggtaaactttacttagatagaaacggtgatgctgtatttaacgctggcgatgtaaaacttggcgatgtaacagtatctcaaacaagtgattctgcacttccaaacttcaaggcagatctttatgatactttaactactaagtacactgacaaaggtacattagtattcaaagtattaaaagataaagatgttattacaagcgaaatcggttcacaagctgtacacgtgaacgttcttaataacccaaatctataa
>BAS4469|4.380971536811242
atgccaagagtaaaaggtggtacagttactcgtcaacgtcgtaaaaaagtaattaaattagcaaaaggttactacggttcaaaaaatacattattcaaggttgctaaccaacaggttatgaaatctctaatgtatgcattccgtgaccgccgtcaaaagaaacgtgacttccgtaaattatggattacacgtatcaacgcagcagctcgtatgaatggtctttcttacagccgcttaatgcacggtcttaaaaatgctggcatcgaagttaaccgcaagatgcttgctgacttagctgttcatgacgaaaaagctttcgctgaattagcaacagttgcaaaaaacaacattaactaa
>BAS2682|4.373442034348966
atggctaaaattaaagtataccaagcaaaagaagaaaatatggaaacagtaaaaaacattattgatgttgaggagcaaaatcccactgctgaaaacttacaaagtctttacgcatgtgtattagatactgaagatatggcattgcctgaatcatacattgaagaagatatcttaattgattctattgaagttatggttaatgcttctcaaagcaaagtaagagacttaggtgcttacgatgtaatcgaagttcaaaacaaaggtaagaaaacacaaattttattattagcagacgaagaatacgaaatcatcgaaggctaa
>BAS0124|4.37131398651877
atggtgatgacagatccaattgcagacatgcttactcgcatccgtaatgcgaacatggtacgtcatgagaaattagaggttcctgcttctaaaatcaaaaaagagatcgctgaacttttaaaacgtgaaggtttcattcgtgatgtagaatacatcgaggataacaaacaaggtatccttcgtattttcctgaaatatggtgcaaacaatgaacgtgtaatcactggattaaaacgtatcagtaaacctggcttacgcgtttacgctaaagctgacgaagtaccacgtgtacttaacggattaggtatcgctcttgtttctacatctaagggagtaatgacagacaaagacgctcgtcaattacaaactggtggagaagtagtagcatacgtttggtaa
>BAS3643|4.371211033349272
atgaagaaaaaaacaggtcttttattatcattaacattagcagcaagcgcggtgttaggtgcatgtggtaactcggataaggcgagcagcgacaaaaaagagtttaaagttggtatggttacagatgttggtggcgttgatgacaaatcatttaaccaatcagcttgggaaggtttaacgaaattcggtaaagacaataatttaaagaaaaatgaaggatatcgttatcttcaatcaagtaaagatgctgattatatcccgaacttaacgaagtttgcgaaagatcattataacacaacatttggtattggttacttaatggaaaaatcaatcgaaaaagtggctgagcagtatccaaaagagcaatttgcgattgtagatacagttgtagaaaagccaaacgtaacaagtattacatttaaagaccatgaaggttcattcctagttggtgctgtagcagcaatgacgacaaaatcaaataaagttggttttgttggtggcgtgaagagtccattaattacaaaatttgaatcaggtttcaaagctggtgcaaaagcagtaaacccaaatattgaaatcgtatcacaatatgctgatgcatttgataagccggaaaaaggatcagtattagcttcagcaatgtacggtggaggcgttgacgtaatttatcatgcatctggtgcaactggtaacggtgtattcacagaagcgaaaaaccgtaagaaaaaaggtgaaaatgtttgggtaatcggtgttgaccgtgaccaaaatcaagaaggtatgcctgaaaacgtaactttaacttctatggtaaaacgtgttgatgttgcagtagcaaaagtagcacaagaagcgaaagatggtaaattaaaaggcggtaaagtagaagaattcggtttaaaagatgatggtgttggtatcgcgaaaactactgacaatgtgaaaaaagtaaatccagaaattttaacaaaagtagaagagttcgaaaagaaaatcactgacggtgaaattaaagtacctgcaactgacgaagaatataaagcatatgaagcttctctaaagaaataa
>BAS3757|4.369385427654286
atgttagagtttgatactactcaagatcaattagcgaatataaaagttatcggtgtcggcggtggcggaaacaatgctgtaaaccgtatgattgaacacggtgtacaaggtgtagactttatcgctgtgaatactgatgcacaagcattaaatctatcaaaagctgaaacgaaaatgcaaattggtggaaaattaacacgtggacttggtgcaggtgcaaaccctgaagtagggaaaaaagctgcggaagaaagtaaagaacagatccaagaagcacttcgtggtgcagatatggtcttcgtaactgctggtatgggcggcggaactggaactggtgcagctccagttgttgctcaagtggcaaaagaactaggtgcattaacagttggtgttgtaacacgtccatttacatttgaaggacgtaagcgtgcaacacaagcggcatctggtattgcggcatttaaagaaaatgtagatacacttattgtaattccaaacgatcgcttattagagattgttgataaaaacacgccaatgttagaggcattccgtgaagcggataacgtattacgtcaaggtgttcaaggtatttctgatttaattgcaacaccaggtttaattaacttagacttcgcagacgtaaaaacaattatgtctaatagaggttctgctttaatgggtatcggttctggtaatggagaaaatcgtgctgctgaagctgcgaaaaaagcgatttctagtccattattagaaacatctattgatggagctcaaggtgttatcatgaacattacgggtggagctaatttaagcttatacgaagtacaagaagcagcagacattgtagcttcagcttcagatccagaagtaaatatgatcttcggttctgttattaatgaaggattaaaagatgatatcgttgtaactgtaattgcaactggttttgatgatagcattgcaactcaaccaccaaaaccaattatccgtccgaatgtgaatcacacgcaacaacagcaacagccagtagcgcaaccaccaaaacaacgtgaagtaaaacgtgaaatgaagcgtgaagagccggttgtacatgagcgtcattcagattcagattcagatgatatcgatattccagcattcttacgtaatcgccgtagacgataa
>BAS3998|4.3638819536782325
atgaaaaaacttattatgactttatttatcgcgatgctagcattggctggctgtaatacaaacaaagaagaaccgaaaaaagaacagaaactggaagctgtaaaagtagcagttcaaacaaatccgaaagaaattaaaccaggtgaaaaaacagaagtacaagcacttgttacacaaggaaaagaaaaagtaacagatgctgatgatgtaaagtttgaagtttggaaagctggtgacgaaaagcacgagatgctagaaggtaagcataaaggaaaaggtgtttatgctgtagagaaaacgtttgaaacggatggagtataccatattattgctcacacaaatgcgcgtgaaatgcatgttatgccagaagtaaaagtggctgtaggaaatgcgaaagtagaagatgcgaaaaaagaaaatagtgatcatggtgcagggcatggtgatcataaaagcgatacaatgattcaccttatggctggtgacataaaagcaaatgctgaatcaacaatgaaagttcatttaaaacaaaaagaagaagcgttaactggtgctgaagtacaacttgaaatttggaaagatggtgtggaaaaacacgaattcattccagcaaaagaagggaataaaggggagtatgaaacaaaacatactttcaaagaaaacggttcttacaaagtgaaagttcatgttaaaaaaggcgaattgcatgaacataaagaagaaacagtagaggtaaaataa
>BAS5167|4.362832498477688
atgaaagtagtaatagcatctgatcacggcggtatgaatatccgtaaagaacttgtaagtttattagaagagttaaatattgaatatattgatttaggttgtgaatgtgaagctggttctgttgattaccctgattttgcgtttccagcagcggaaatggtagcaaatggcgaagtagaccgtggtattttagtttgtgggacaggcatcggtatgtcaattgctgcaaacaaagtaaatggtattcgttgtgcgttagttcatgatactttcagtgcgagagcaacaagagagcataatgatacaaacatgttagcaatgggcgagcgtgtaattggtgctggtctagcacgtgacatcgcaaaaatttggttaacaactgaatttgaaggtggccgtcacgaaaaccgcgtaggaaaaattaaaacatacgaagcaaagtaa
>BAS4987|4.359934864524459
atgcgtaaaccaattatcgcaggtaactggaaaatgaataaaactctatctgaagcagttagcttcgtagaggaagttaaaggtcaaatcccagcagcttcagctgttgatgcagtagtttgctctccagctctattcttagagcgcctggtagcagcgactgaaggaactgatttacaagtaggtgcacaaaacatgcacttcgaaaaaaatggtgcattcactggcgaaattagcccagtagcacttagcgacttaaaagtaggctacgtagtacttggccactctgagcgtcgtgaaatgtttgctgaaacagatgagtcagtaaacaaaaagactattgcagcatttgaacatggtttaacaccaatcgtatgttgtggtgagactttagaagagcgcgaaagcggaaaaacatttgatctagtagcaggtcaagtgacaaaagcacttgcaggtttaacagaagagcaagttaaagcaactgttatcgcttatgagccaatctgggctatcggtacaggtaaatcttcttcttctgcagatgcaaacgaagtatgtgcgcacatccgtaaagttgttgcagaagttgtttctccagctgctgcagaagctgttcgtatccaatacggcggtagcgtaaaaccagaaaacattaaagagtacatggcacaatctgacatcgacggcgctttagttggcggtgctagcttagagcctgcttcgttcttaggtcttctgggggcggtaaaatga
>BAS0295|4.358168851517475
atggtagtagcatacaaacatgagccatttacagatttttcagtagaggctaacaaattagcgtttgaagaaggtttaaagaaagtagaatcttatcttggacaagactatccattaattattgggggagaaaaaatcactacagaagacaaaattgtttctgtaaaccctgcaaataaagaggaacttgttggtcgcgtttcaaaagcaagccgtgagttagctgaaaaagcaatgcaagtagcggatgaaacattccaaacttggagaaagtcaaaaccagaaatgcgtgcagacattttattccgtgctgcagcgatcgttcgtcgtagaaaacatgaattctctgctattcttgtaaaagaagcaggtaaaccgtggaatgaggcagatgctgatacagcagaagcaatcgactttatggaatattatggtcgccaaatgttgaaattaaaagacggaattccagtagaaagccgtccaattgaatataatcgtttcttttacattccattaggagtaggtgttatcatttctccttggaacttcccattcgcaattatggcaggtatgacaacagctgctttagtttctggtaacacagtattactaaaaccagctagtacaactcctgtagtagcagcgaaattcatggaagtattagaagaagctggcttaccagctggcgtagtaaacttcgtaccaggtaatggttctgaagttggtgactacttagtagatcaccctcgtacacgcttcattagcttcactggatctcgtgatgtaggtatccgtatttatgagcgcgcagcgaaagtaaacccaggccaaatctggttaaaacgcgttatcgctgaaatgggtggtaaagatacaattgttgttgataaagaagcagatcttgaattagcagctaaatctatcgttgcatcagcattcggattctcaggacaaaaatgttctgcatgttctcgtgcagtaatccacgaagatgtatacgatcacgtattaaatcgtgctgttgaattaacgaaagaattaacagttgctaacccagctgtattaggtacaaacatgggtcctgttaatgaccaagctgcattcgataaagtaatgagctatgttgcaattggtaaagaagaaggtagaattttagcaggtggcgaaggagacgactctaaaggctggttcatccaaccaacaatcgttgctgacgttgcagaagatgctcgcctaatgaaagaagaaatcttcggaccagtagtagcattctgtaaagcaaaagactttgatcatgcacttgcaattgcaaacaatacagaatacggtttaacaggagcagttatctctaacaaccgtgatcatattgaaaaagcacgtgaagacttccacgtaggtaacttatacttcaaccgtggatgtactggtgcaatcgtaggataccaaccattcggtggctttaacatgtctggtacagactctaaagctggtggtcctgactacttagcgcttcacatgcaagcaaaaactacttctgaaactttataa
>BAS4493|4.356950593325887
atgaaacgtattggtgtattaacaagtggtggagattcacctggtatgaatgctgccattcgtgcagttgttcgtaaagcgattttccatgatattgaagtatatggtatttaccatggatacgctggattaatttctggtcacattgaaaaattagaactaggttctgttggcgatattatccaccgcggtggtacgaaattatatacagcaagatgtcctgagtttaaagacccagaagtacgactaaaaggtatcgagcaattaaagaaacacggtatcgaaggacttgttgttattggtggagatggttcttaccaaggcgctaaaaaattaactgaacaaggattcccttgtgttggtgtaccaggtacaattgacaatgatatccctggaacagacttcacaattggtttcgatacagctttaaacactgttattgatgcaattgataaaattcgtgacacagctacatctcatgaacgtacatatgttatcgaagtaatgggacgtcacgctggtgatatcgcattatgggctggtttagctgatggtgcagaaacaatcttaattccagaagaagagtatgacatggaagatgttatcgctcgtctgaagcgcggtagtgaacgtggtaaaaaacacagtattatcgttgtagctgaaggtgttggaagtgcaattgacatcggtaagcacattgaagaagcaacaaactttgatactcgcgtaactgtattaggtcacgtacaacgtggtggatcaccaagtgcacaagaccgtgtattagcaagccgtcttggcgcaagagcagttgaattattaattgctggtaaaggtggacgttgtgtaggtattcaagataacaaacttgttgatcatgacattatcgaagcgttagctcaaaagcatacaatcgataaagatatgtatcaattatctaaagaattatccatctaa
>BAS4931|4.354826176588878
atgaaaaacttacaaagtaaagcagtattaaataacggtgtagaaatgccttggttcggtttaggtgtatttaaagtagaagaaggaccagaacttgtagaagctgtaaaatcagcaattaaagcaggataccgcagcatcgatacagctgcaatttacggaaatgaaaaagctgtaggtgaaggaatccgtgcaggtatcgaagcaactggtatttcaagagaagatttattcatcacttcaaaagtatggaacgcagatcaaggatatgaagaaacaattgctgcatatgaagagagcttaaaaaaattagaactagattatttagatctgtatcttgttcactggcctgtagaaggaaaatataaagatacatggagagcgttagaaacactttataaagaaaagcgcgtacgtgcaattggtgtaagtaacttccaagtacatcacttacaagatgtaatgaaagatgcagaaattaaaccaatgattaaccaagtagaataccaccctcgtttaacacaaaaagaagtacaagctttctgtaaagaacaaggtattcaaatggaagcatggtcaccattaatgcaaggtcaattattagataacgaaacattacaagagattgctgagaaacacggtaaaacaacagcgcaagttattttacgttgggatcttcaaaatggagtaattacaattccaaaatcaacgaaagaacaccgcattattgcaaacgctgatgtatttaactttgaattaacgaaagaagatatggaaaaaatcgatgcgttaaaccaaaatcaccgcgtgggtccagatcctgataacttcgatttctaa
>BAS3664|4.3508132271388416
atgagtaaaattcgagtgcatgaatatgcgaaaaaacataatatctcaagtaaagatcttatgacaaaactaaaagaaatgaatatcgaggtttcgaatcatatgacaatgttagacgatgaagtagtaaacaaattagataatgagtatcaagctgaaaaaccttctgttgcagatgagtttgaagtagaagaaaaagttgttcgtagtaaaaagaacagcaataagaaaaagaaaaaaggcaaaggaaacgaagacaagcgtcaagagaactttgctggaagacaacaaacacaaactgtagaaacaccagataaaattactttctctggaagccttacagtaggtgaccttgctaagaaattaagcaaagagccatctgaaattattaaaaagctcttcatgcttggaattatggcaacaattaaccaagacttagataaagatacaattgagttaattgctaacgactacggtattgaagtagaagaagaagtaattgttagcgagactgagtttgaaacattcatcgatgagcaagatgatgaagagaacttaaaagagcgtccagctgtagttacaatcatgggacacgttgaccatggtaaaacaacattacttgactctatccgtaactctaaagtaactgctggcgaagcaggtggaattactcagcatatcggtgcataccaagttgaattaaatgacaagaagattacattcttagacacacctggtcacgcggcgtttacaactatgcgtgctcgtggtgcacaagtaacggatattacaatcattgttgttgcagctgatgacggcgtaatgccacaaacagttgaagcgattaaccatgcgaaagcagcaggagtaccaattattgttgctgtgaataaaatggataaaccagcagcaaatcctgatcgcgtaatgcaagaattaacagaatatgaattagttccagaagcatggggcggagacacaattttcgtaccaatttctgcaattcaaggcgaaggaattgacaacttactagaaatgattcttcttataagtgaagtagaagaatataaagcaaatccaaaccgctatgcaactggtactgtaattgaagcacagcttgataaaggtaaaggaactatcgcgacattacttgttcaaaacggtacgcttcgagttggagacccaatcgttgttggtacttcattcggacgtgttcgtgcaatggtaagtgatattggtcgccgtgtaaaagttgctggtccatcaactcctgttgaaattacaggtttaaacgaagtaccacaagcgggagatcgtttcatggcattcgctgatgagaagaaagctcgtcaaatcggtgaatcacgtgcgcaagaagcgttacttgctcaacgtggtgaaaaatctaaattaagccttgaagatttattccaacaaatccaagagggcgatgtaaaagaaattaacttaattgtgaaagcagacgtacaaggttctgtagaagcaatggcagcatcacttcgtaaaattgatgttgaaggtgttaaagttaaaattatccatacaggcgtaggtgcgattacagaatctgatatcattttagcttctgcatctaatgcaattgtaattggatttaacgtacgcccagatgtgaatgcgaagcgtacagctgaattagagaacgttgatattcgtttacaccgtattatttataaagtaatcgaagagatcgaagcagcgatgcaaggtatgttagatccagaattcgaagaaaaagtaatcggtcaagcagaagtacgtcaaacgtttaaagtaacaaaagttggaacaatcgcaggttgttacgtaacagacggtaaaattacacgtgatagtggcgtgcgtattatccgtgatggcgtagtaattttcgaaggacaacttgatacgttaaaacgtttcaaagacgacgtaaaagaagttgcacaaaactatgagtgtggtattacaattgagagatataatgatcttaaagaaggggacattattgaagcatacattatggaagaagtgaagcgatga
>BAS5226|4.348326951900807
atgccatacgtaacagtgaaaatgctagaaggacgcacagaggaacaaaagaaagctcttgctgagaaagtaacagcagcagtaagcgaaacaactggtgctcctgaagaaaacatcgttgttttcatcgaagaaatgtctaaaaaccattatgcagttggcggaaaacgcttaagcgacaaataa
>BAS1176|4.3461110675607735
atgatcgaaattaaagtacctgagcttgcagaatctattactgaaggaactatctcacaatggcttctcaacgtaggcgacaaagttgagaaaggtggcagcgttgttgagcttgaaactgataaagtcaatgtagaaatcattgcagaagattcaggtattgtatcgaagttactaggcgaacctggggatacagttgaagttggcgcaactatcgcaattttagacgcaaacggagcaccagttgcagtaagtacacctgcaccggctgagcaatcgaaacaagaaacagctgaagcaccaaaagctgcggcaccaagtgctgaacaaactgcaactctacaaggtttaccaaatacaaaccgtcctatcgcatcaccagctgctagaaaaatggctcgtgaattaggaatcgacttaaacgacgtacgtagcacagatccacttggccgtgtgagaccacacgatgtacaagctcatgctgcagcaccaaaagaagcaccagctgctccaaaaagtccagctcctgctccagttgcaaaaactgaattcgaaaaaccagttgagcgcgtgaaaatgtcccgccgccgtcaaacaattgcaaaacgtcttgtagaagttcaacaaacatctgcaatgttaacaacatttaacgaagttgatatgactgcaatcatggaattacgtaaagagcgtaaagatgctttcgagaaaaaacatgatgtacgtcttggtttcatgtcattcttcacaaaagcagttgttgcagcattaaaacaattcccattattaaatgctgaaattcaaggcgacgagcttatcattaaaaaattctatgatatcggtattgcagtagcagctccagatggattagttgttccagttgtacgcgatgcgaaccaattaaacttcgctgaaatcgaaagcgaaattcgtgaattaggtaaaaaagcacgtgataacaaactttcattaaaagaactacaaggtggtacatttacaattacaaacggtggtgtgttcggttctctaatgtcaacaccgatcctaaacagcccacaagttggtattttaggaatgcacaaaatccaagtacgtccagttgcaatcgataacgaacgtatggaaaaccgcccaatgatgtacatcgctttatcttacgatcaccgtattgttgatggtaaagaagcagttagcttccttgttgctgttaaagatatgcttgaagatccaaaatcattattattagaaggttga
>BAS4875|4.3451620670796025
atggaaaaaacagtaggaaatgcggttaaaggcggtagctttttagtagatgagattacgattgatcaagtgtttacgccagaagatttttcatctgagcataaaatgattgcaaaaacgacagaggactttatcgtaaatgaagttcttccagagcttgaatatttagagcaacatgagtttgatcgttctgttcgtcttttaaaagaagctggggaacttggtttattaggcgctgacgtaccagaagagtacggcggaattggtcttgataaagtaagctcagcgttaatcgcagagaaattctctcgcgctggtggttttgcaattactcacggtgctcacgtaggtatcggatctttaccaatcgtgttattcggtaacgaagagcaaaagaaaaagtatttaccattgcttgcaactggtgaaaaattagctgcatacgcattaacagagccaggttcaggatctgacgcactaggtgcaaaaacaacagcacgtttaaatgcagaaggtacacattacgtattaaatggtgaaaaacagtggattacaaactctgcattcgctgacgtatttatcgtatacgcaaaaattgatggagagcacttctcagcatttatcgtagagaaagactacgctggtgtatctacaagcccagaagaaaagaaaatgggtattaaatgttcttcaactcgtacgttaattttagaagatgcgttagtaccgaaagaaaacttacttggtgaaatcggtaaagggcatattatcgcattcaacattttaaatatcggtcgttataaattaggtgttggtacagttggatctgcgaaacgtgcagtagaaatttcagcacaatatgcaaaccaacgtcaacagttcaaacaaccaatcgctcgcttcccattaattcaagagaaacttgcgaatatggcagcgaaaacatatgcagctgaaagctctgtatatcgtacagtaggtttattcgaaagccgcatgagcacattatctgaagaagaagtaaaagacggtaaagcagttgcagcttctatcgctgaatatgcaatcgagtgctctttaaacaaagtattcggttctgaagtactagactatacagtagatgaaggtgttcaaatccacggtggttacggatttatggcagagtacgagattgaaagaatgtatcgcgattctcgtattaaccgtattttcgaaggaacgaatgaaattaaccgcctaatcgtaccaggtacgttcttacgtaaagcgatgaaaggtgaattaccacttcttcaaaaggcacaaaaattacaagaagagttaatgatgatgatgccagaagaagtaggcgatgagccattagcacttcaaaaatatttagtaaataacgcgaagaaaatcggcttaatggtagctggattagctgctcaaaaatacggtaaagcattagataaagagcaagaaattcttgtgaatatcgctgacatcgtaagtaacctatacgcaatggaatcagctgttcttcgtacagaaaaagcaattaaaacaactggtcttgaaaagaataaacaaaaagtgttatacactgaagtattctgccaagaagcgttcaacgaaatcgaagcacatgcgaaagaaacacttatcgcagttgaaaacggcgacatgttacgcatgatgttatcatcattacgtaaattaactcgccacacaccacttaacgtaattccgaagaagcgtgaaatcgctgcgaaaattttagaagatgagcgttatacagtttaa
>BAS4748|4.33790291654997
atggctattgaatgggtaaaagaaggcaattacgaagatattatttattcaacatacaatggtatcgcgaagatttcgattaaccgccctgaagtacataacgcattccgtcctaaaacggtaatggagttaatcgatgcttttgcacacgctcgtgatgatgcaaatgttggcgttatcattttaacaggtgaaggtggacgtgcattctgttctggcggcgaccaaaaagttcgcggtcatggtggatatgtaggtgacgaccaaatcccacgtctaaacgtattagacctacaacgtctaattcgcgcaattcctaaaccagttatcgcaatggtagcaggttatgcaattggtggaggacacgtacttcatatcgtatgtgacttaacaatcgctgcagacaacgctgtattcggacaaacaggtcctaaagtaggaagctttgacggtggatacggagctggttacctagctcgtatggtaggccacaagaaagctcgcgaaatttggtacctatgccgtcaatacaacgctcaagaagcgcttgatatgggcttagtaaacacagtagtaccattagaagaacttgaagcagaaacagtacaatgggcacaagaaatcttagcaaacagcccaatggcacttcgcttcctaaaagctgcattcaacgcagacacagacggactagctggtattcaacaactagctggagatgcaacgttattgtactacacaactgacgaagcaaaagaaggtcgcgacgcgttcaaagaaaaacgcagtccggacttcggtcaattccctcgtttcccgtga
>BAS1208|4.331331050337685
atgaaaaagcgtgttttattatctgtagctgctgcaacggctcttactttaggagtatcttctttagatgcacaagctgcaacagtacaaccatctaacgtaaagattcaaaatattcagcattcaaaagtgatgatgaagcaaatgagccaacaagaattacaagcattcttacaatctatgggagttgaatcattagcacaatggcaacaaggaaacttccaaccaaactgcttcattcctggtcaacaacctactgaaaatgttgtaactgagcaaccaacagctaagccagaaactcaaaagcctgttgagcaaaaacctgccgagcaaaagcctgctgaagaagttcaaaaaccagaagctcaaaagcctgctgaaaacaataatactcaaaaacctgctgaacaaaaaccagctgagcaaaaacctgctgaagaagcaaaatctttaagcgagttcgaacaacgtgttgttgaattaacaaacgctgagcgtgcaaaacaaggtttaccagctttaaaaatcgacactgaattaagcaaagtagcacgcattaaatctgaagatatgcaaaaaaataactactttgatcataacagccctacatacgggtctccgtttgacatgatgaagaaatttggtatttcttatacatctgcaggtgaaaacatcgctcaaggccaacgtacacctgaagaagtagtacaagcttggatgaacagtgctggacaccgtgcaaacatcttaaataatggcttcactcacatcggtgttggctatgtagaaagcggtaactactggacacaacaatttattacgaagtaa
>BAS3997|4.324747669762562
atgaataaatataaacgtatattcctagtcgtaatggactctgttggaatcggtgaagcaccagatgctgaacaatttggtgatttaggatctgatacaattggtcacattgctgaacatatgaatggattacacatgcctaacatggtgaaattaggtcttggtaacattcgtgaaatgaaaggcatctctaaagtagaaaaaccacttggatattatacaaaaatgcaagagaaatctactggtaaagatacaatgacaggacactgggaaattatgggtctttacattgatacaccattccaagtgttccctgaaggattcccgaaagaattacttgatgaattagaagaaaaaacaggtcgtaaaatcatcggtaataaaccagcttctggaactgaaattcttgatgaacttggtcaagaacaaatggaaacaggctctttaattgtttacacttctgctgatagcgttctgcaaatcgcagcacacgaagaagtagtaccgcttgatgagttgtataaaatttgtaaaattgcacgtgaattaacgttagatgagaagtacatggtaggtcgcgttattgctcgtccattcgttggtgagcctggaaactttacacgtacaccgaaccgtcatgactatgcattaaaaccattcggccgtacagtaatgaatgaattaaaagatagtgattatgatgtgattgctatcggtaaaatctctgacatctatgatggtgaaggcgtaactgaatcacttcgtacgaagtctaacatggatggaatggataaggttgtagatacattaaatatggactttacaggtcttagcttcttaaacttagttgactttgatgcactatttggtcaccgtcgtgacccacaaggatatggagaagctctgcaagaatatgatgcacgtcttccagaagtattcgaaaaactaaaagaagatgatctattattaattacagcagaccacggtaatgacccagttcaccacggtactgaccatacacgtgaatatgtaccgttattagcatatagcccaagcatgaaagaaggcggacaagagttaccacttcgtcaaacatttgctgatattggtgcaactgtagcagaaaacttcggtgtgaaaatgccagaatacggaacaagcttcttaaacgagctaaagaaatag
>BAS5157|4.320700266693748
atgagcatcagagctgaagaaattagcgcactgataaagcaacaaatcgagaactatcagtctgaaatcgaagttagtgatgttggtacagttatccaagttggtgacggtatcgcgcgtgctcatggtcttgataacgttatggctggtgaacttgtagagttctctaacggcgttatggggctagcacaaaatttagaggaaaacaacgtaggtattatcattttaggaccttacacagaaatccgtgaaggcgatgaagttcgtcgtactggtcgcatcatgcaagtaccagtaggaaaagaattaattggtcgtgttgtaaacccattaggtcaaccagttgatggtttaggcccaatcaatacaacaaacactcgtccaatcgaaagtccagcaccgggtgtaatggatcgtaaatctgttcatgagccgcttcaaacaggtattaaagcgatcgacgctcttgtaccaattggccgtggtcaacgtgagttaatcatcggtgaccgtcaaacaggtaaaacagcagttgcacttgatacaatcattaaccaaaaagatgaagatatgatttgtatctacgtagcaatcggacaaaaagaatcaactgtacgtaacgtagtagaaacactacgtaagcatggtgcattagagtacacaatcgttgtaactgcatctgcttctcaaccagctccattattatacctagctccttatgctggtgtaacaatgggtgaagagttcatgtacaatggtaaacacgtattagtagtatatgatgacttatcaaaacaagcagcagcttaccgtgagctgtcattactattacgtcgtcctccaggtcgtgaagcttatccaggggatgtattctacttacattctcgcttattagagcgtgcagcaaaattaagtgatgcaaaaggcggcggttctttaacggcactacctttcatcgaaacacaagcaggggacgtatcagcttacatcccaacaaacgtaatctcgattacggatggacaaatcttcttacaatctgacctattcttctctggcgtacgtccagcgatcgatgcgggtacttctgtatctcgtgtaggtggatctgctcagattaaagcaatgagtaaagtatcaggtacacttcgtcttgaccttgcatcttaccgtgagttagaagcgttcgctcagttcggttctgacttagataaagcaactcaagcgaaactaaaccgtggtgctcgtactgttgaggtattaaaacaaggattacacaaaccgttacgtgtagagaaacaagttatcattctttacgctttaacacgtggattcctagatgatatcccagtagtagatatcactcgtttcgaagaagaattccatgcttggttagattctaatgcgactgacttattagaagaaatccgcacaactaagaaacttgcggatgacgacaaatttgcagcagcaattaacggatttaaaaaagtattcgtagcttctgaataa
>BAS5325|4.315937325443404
atggcaggacgcaaaggtggacgtgcgaaacgtcgtaaggtgtgtttcttcacatctaacggcatcactcgcatcgattataaagatgttgatttattaaaacgtttcgtttctgagcgtggtaaaattttacctcgtcgtgtaacaggaacaagcgcaaaataccaacgcaaacttacagttgcaattaaacgtgctcgtcaaatggcacttttaccatatgttggtgaataa
>BAS4935|4.3145168940707554
atgtcaaaacaaattgtcatcttaggcgctggttatggcggtcttcttgccgctttaaacgtacgtaaatattacagcaaatcagaagcacaagttacagtgattaaccaatacccaacacaccaaatcatcactgaactacaccgccttgcagctggtaacgtgtctgagcaagcagttgcaaggccacttacaaagcttttcaaaggtaaagatatcgatcttaaaatcgcaacagttgagtcattctcagttgatagcaaagaaatcaaattagctggcggcactactttatcttacgatgcacttgtagttgctttaggaagtaaaactgcttacttcggtattccaggactagaagaaaacagcatggtattaaaatctgctgctgatgcaaacaaaatctacaaacacgttgaagaccgtattcgtgaatacgcgaaaacgaaaaacgaagctgatgctacaatcgtaatcggtggtggcggattaactggcgttgagctagttggtgagcttgctgacattatgcctaaacttgcaaaaagtcacggcgtaaatccaaaagaagtgaaacttcttcttgttgaagcaggtccaaaaatccttccagtattaccagaccacttaatcgaacgtgcaactactagcctagaagcacgcggcgttacattcttaactggtcttcctgtaacaaacgttgctggcaatgaaatcgacttaaaagacggtcaaaaacttgttgctaacacattcgtttggacgggcggcgttcaaggtaacccactaatcggtgaatcaggtcttgaagtaaaccgtggtcgtgcaacagttgatgcatacctacaatctacttctcacaaaaacgtattcgttgctggagacagcgctgttgtcttcgctccagacggacgtccatacccaccaactgcacaaatcgcttggcaaatgggtgagttaattggatacaacttatatgctgcactagaaggcaaagcattcgaagagttcgcacctgtaaactctggaacacttgctagtctaggccgtaaagatgctgttgctacaatcggagcaagcaatactccacttaaaggtttaccagcatcattaatgaaagaagcaagtaacgttcgttacttatcacacattaaaggtctattcagcttagcttactaa
>BAS1372|4.301171876945612
atgagtgtacatattgaagcaaaacaaggcgaaattgctgaatctattctattacctggtgatccattacgtgcaaaatatattgctgaaacatttttagaggacgttacttgctataataacgttcgtggaatgttaggattcactggaacttataaaggaaaacgtgtatctgttcaaggtacaggtatgggtgttccttctatttctatttatgttaacgagttaatccaaagctacggagttaaaaatttaattcgcgttggaacttgcggtgctattcaaaaagatgtaaaagtacgtgacgttattattgcaatgacagcttgtacggattctaatatgaatcgtttaacattcccaggttttgattttgcaccagctgcaaacttcgatcttttaaagaaagcttacgatgctggaactgaaaaaggcttacacgttcgtgttggtaatgttttaacagcagatgtattttaccgtgaaagcatggacatggttaaaaaacttggagattacggtgtactagcagtagaaatggaaacaactgctctttacacattagcagcgaaatacggtgtaaatgcgttatctgtattaacagtaagcgatcacattttcactggtgaagaaacaacatctgaagagcgtcaaactacatttaacgaaatgattgaaatcgctttagatgcagcaattcaacaataa
>BAS3411|4.295569477537201
atgccatatcataaagataaacaacaagcgtttcaagcagctcagcaaggagttacacaagcagaaaatgcatttaacaacattgtgaaaaacgatccaaactacggtcatgatttaaaagaattacgccaagaggttcaggaagcgtatgaacagattcaaaatgcactagaagtagcttcggaaacacaacgcccacaacttgagcaatacgaaaataatcttcaaaatattatgcaacatgtagatcaattagaaaagtaa
>BAS4542|4.2909306454847576
atgattttaggtattaatccgtacttagttttagatggtagtgggcaagaagctgtacagttttataaagaggcgttagatgcaaaagtagaagtcatgcaaacttttggtgatatgcctgaaaatccagaatacccggttccagctgaagcgaaagagcgcgttttacacgctactttaaaagttggtaatacggatcttatgatttctgatacattcccaggtcaagggcatgcaattggttctcaagtaacaatcgcaattcaaattagtaacgcggaaaaagcgaaagaagtattcgataagttacaagaaggtggcgaagttattatgccccttcaagaaacgttctggagcccagcatacggacaagtaaaagataaatttaatattgaatggcaagttacaacgtctactactgaacaaaagtaa
>BAS4738|4.2907408016757
atgacaaacattcaaaaacgtttttataaaggccgcgtagcattaaatgtattagcgaacaatatcgaaaatgcaaaagatatttttgaagcagcagaaggttatgtagtagtaggcgtattatcaaaagattatccaacagtagaagaagcagttacagcgatgaaagcatacggaaaagaaattgatgacgctgtatcgatcggactaggagcaggagataatcgccaagcagcagttgtagctgaaattgcgaaacattattctggtagccatattaaccaagtgttcccttcagttggagcgacacgtgcaaatcttggcggaaaagatagctggattaatagtttagtatcaccaacaggaaaagtagggtacgtaaatatttctactggtccaattagtgcagctggggaagaaaaagcaatcgttccaattaaaacagcgatcgcacttgtacgtgatatgggcggaaattcattgaagtacttcccaatgaaagggctagctcacgaagaagaatatcgcgcagttgcgaaagcttgtgcggaagaaggattcgcattggagccaacaggcggaattgataaagaaaactttgaaacaattttacgtatcgcgcttgaagcaaatgtagagcaagtgattccgcacgtgtactcttctattattgataaagaaactggcaatacgaaaacagaagatgttcgtgaattattagcagtcgtgaagaagttagttgatcaatatgcgtaa
>BAS0330|4.286585457778899
atgttattaatcggcacagaagtaaaaccgtttaaagctaatgcttaccataatggagaatttatccaagttactgacgaaagtttaaaaggaaaatggagtgtagtttgtttctacccagctgacttcacattcgtttgcccaactgaacttgaagacttacaaaaccaatatgcaactcttaaagagttaggcgttgaagtatactctgtatctacagacactcacttcactcacaaagcatggcatgatagctcagaaactatcggtaaaatcgagtacatcatgattggtgacccaactcgcacaatcactacaaacttcaacgttttaatggaagaagaaggtcttgctgctcgtggtacattcatcatcgatccagacggtgttatccaatctatggaaatcaatgctgacggtatcggccgtgacgcaagcattcttgttaacaaaattaaagcagctcaatacgtacgtaacaacccaggtgaagtttgcccagctaaatggcaagagggttctgctacacttaaaccaagccttgaccttgtaggcaaaatctaa
>BAS4297|4.282484468051636
gtggctgaaagaacacatgcatgtggaaaagtaacagtagaagcagttggacaaacagttcaattaaaaggttgggtacaaaaacgccgtgatttaggtggattaatctttatcgacttacgtgatcgtacaggtatcgtacaagttgtatttaacccagaaacatcaaaagaagcgctagaggtagcagaaacaattcgtagcgaatacgtattacacgtagaaggtacagttgttgagcgtggtgaaggcgcaattaatgacaatatggcaacaggtcgtattgaagtacaagcaacgaaagtaagcgtattaaatgcagcgaaaacaacgccaatcattattgctgatgatacagatgcatcagaagatgtacgtttgaaatatcgttatttagacttacgtcgtcctgtaatgtttaacacattcaaaatgcgtcacgacgtaacgaaaacaattcgtaacttcttagatacagaagagttcttagaagtggaaacaccaattttaacgaagagcacaccagaaggcgctcgtgactatttagtaccaagtcgtgtacatgacggtgaattctatgcattaccacagtctccacagctatttaaacagcttcttatggtcggtggatttgagcgttactatcaagtagcacgttgtttccgtgacgaagatttacgtgcggatcgtcaaccagaattcacgcaaatcgatatcgaggcttcattcttaacacaagatgaaattttagatatgatggagcgcatgatgacgaaagttatgaaggatgcaaaaggtgtagaagttagcgcaccattccctcgtatgaaatatgctgatgcaatggctcgctacggctctgataagccagatacacgctttgaaatggaactaacagacttatctgagtttgcagcaggttgtggctttaaagtatttacaagtgctgtagaaagcggcggacaagtaaaagcaattaatgcaaaaggtgctgcgagcaaatactctcgcaaagatatcgatgcattaactgaattcgtaaaagtatacggtgcaaaaggtttagcttggcttaaagtggaagaagacggcttaaaaggaccaatcgcgaaattcttcggtgaagaagatgcgagcgtgttaatgaatacattagaagctactgctggtgacttattactattcgtagcagataagaagagcgttgttgcagatagcttaggcgcacttcgtttgcgtctaggtaaagagcttgagttaattgacgaaagtaaatttaacttcctatgggtaacggattggccacttcttgagtacgacgaagatgcagatcgttacttcgcagctcaccacccattcacaatgccattccgtgaagatgttgagctattagaaacagcaccagaaaaagcacgtgcacaagcatatgaccttgtattaaacggttatgagcttggcggtggatcacttcgtatttacgagcgtgacgtacaagaaaaaatgttcaaagcacttggattctcacaagaagaagcacaagagcaattcggattcttattagaagcattcgaatacggtacgccaccacacggtggtatcgcattaggtttagaccgtcttgttatgttacttgcaggccgtacgaaccttcgtgatacaattgcattcccgaaaacagcaagcgcaagctgcttattaacagaagctccaagcccagttgcagaagcacagcttgaagagctgaacttgaagttgaacgtgaaagaagagaagtaa
>BAS4311|4.281227731341442
atgaatgcaggtatgatgaatatcgttatgatcgttgcgatgtttgcgattttctatttcttattaattcgcccgcaacaaaagcgtcaaaaagcagttgctcaaatgcaaagtgagttaaaaaaaggtgatgctatcgtaacaatcggtggtttacacggtacaatcgaatcagtagatgagacgaaaatcgttattaaatctggtggctcacacttaactttcgatcgtaatgcgattcgtgaagttgtgaaaaactaa
>BAS4273|4.274202451615877
atggcaggaggatctagattccaacagaaacaacaaaaacgtcgtcaaaacggtgttttaaatattgcaatcgctattgtactagtagcagtagctattgtagcatatcaattgtttgttcctgatacgaaagagcaagcgtcttctagcgataaaaaggtgtctcagcaaacaacgaaagagaataagtctgagaaagctaaaggcaaagaagagacgaagaagaatgaacaagagaaaacagaggctaagaagaaagaagaagaaaagctaaaggctgaagaagaacagaaaaaagctgaagaagaagcgaaagctaacgagaaagtaccagctgaaaaaacacagccaaaggcaactgacgcttatacgaaatcttcttggaagccagtaggaacagagcaaggtgcaacacctgcgatgacgtttaaaaaaggtacagcagattggaatgagatgaatcaagcgatttcagctgcaattgacgttccggtagagcaattaattattcatcgaatcggaaataacggtaagaataaagcttacggtaacgtacaagataaacaatcaggtaaaagatattatgtaaatattgattgggtagagaatgagggctggaaaccagtacttgttcaaactctaaactaa
>BAS5007|4.270904442485663
gtgaatagtgtgtcagaagaaaaaatttatgatgtcattattattggtgcaggaccagctggtatgacagctgcagtatatacatctcgtgcaaatttaagcacattaatgcttgagcgtggtattccgggcggacaaatggcgaatacagaagatgtagaaaactacccaggttatgagtctattttaggaccagacttatcaaataaaatgttcgagcatgcgaagaaatttggtgctgaatatgcatacggtgatgtgaaagaagtcatcgatggtaaagaatacaaaacaattattgctggtaaaaaagaatataaagcacgtgcaattatcgttgcaagtggtgcagagtataaaaaaattggtgtaccaggtgaaacagaacttggcggccgcggtgtatcatattgtgcggtatgtgatggcgcattctttaaaggtaaagaacttgtagttattggcggcggagattctgctgttgaagagggtgtgttcttaacacgcttcgcatcaaaagtaacgatcgttcaccgtcgtgacacgcttcgtgcacagaaaattttacaagaccgtgctttccaaaacgaaaaagtagacttcatttggaaccacacgataaaagaaattaacgaagcaaatggtaaagtaggaagtgtaacacttgtagatgtaaacagtggagaagagaaagaagtcaaaactgacggcgtattcgtatacatcggtatgttaccactatcaaaaccatttgttgaactaggtattacaaatgaaaatggttaccttgaaacgaacgagcgtatggaaacgaaagttcctggtattttcgcagctggtgatgttcgcgaaaaaatgcttcgtcaaattgtaactgcaacaggtgatggtagtattgcagcccaaagtgcacaacattacgtagaagaattattagaagaactaaaaactgtatcagaaaaataa
>BAS2059|4.256320603116233
atgaaattatggattggaatcgtaatggtgcttttcattgctggagggacagcatatggtgtgaatgcaatggaatatgaagaaacgcgatatgaagagagagaagaaaaaagttacgaaagtaaagagcttagtccagaaacagctaaacaaattgcaattgaaaaggtaaatggagttgtagaggaaattgatgtagaacgtatggacgataagggtgtatatgaaatagaggtagaaacaaacaaaggtgaggaagaaatatatattaacaagaaaaacgggaatattatagcggaaaaggaatttgaatttattaaaaatgaagatgaagatgatgacaaaggtgaagacgatatggagtatgatgatctagatgattaa
>BAS0306|4.255645323246564
atgtcattatttgatcattcagtatcagagttacataagaagttaaacaacaaagaaatttccgttacggatttagtagaagaatcttacaaacgtattgcggatgttgaagataacgtaaaagcttttcttacattagatgaagaaaacgcacgcgcgaaagcgaaagaattagacgcaaaaattggcgctgaagataatggtttattatttggtatgccaatcggtgttaaagataacattgtaactaacgggcttcgtacaacttgtgcgagcaaaatattagcaaacttcgatccaatttatgatgcgacagttgtgcaaaagctaaaagctgctgacacaattacaatcggtaaattaaatatggatgagttcgcaatgggttcttcaaatgaaaactcaggtttctacgctacgaaaaatccatggaacttagattacgttccaggcggatctagtggtggttctgcagcagctgtagcagcaggagaagtattattctctctaggttctgatacgggtggttctatccgtcagccagctgcatattgcggcgttgtaggtttaaaaccaacttacggacgcgtatctcgttacggattagtagcattcgcatcttcacttgaccaaatcggaccgattacacgtacagtagaagacaatgcatacttattacaagctatttcaggccttgaccgtatggatgcaacttctgcaaacgttgaagtaggaaactacttagctggtttaacaggcgacgttaaaggtttacgcattgctgtaccgaaagaatacttaggtgaaggtgttggcgaggaagcccgtgagtcagtgctagctgctttaaaagtattagaaggtatgggcgcaacttgggaggaagtatctcttccacactctaaatacgctctagcaacgtattacttactatcttcttctgaagcatctgctaacctttcacgcttcgacggcgtacgttacggcgttcgttctgacaatgtgaataacttaatggatctttacaaaaacacacgtagcgaaggcttcggtgatgaagttaaacgtcgtattatgcttggtacatttgcacttagctctggttactatgatgcatattacaaaaaggcacaacaagtacgtacattaattaaaaacgactttgaaaatgtatttgctaactacgatgttattattggaccaactacgccaactccggcatttaaagtgggcgaaaaagttgatgatccaatgacaatgtatgcaaatgacattttaacaatcccagtaaacttagcgggtgttccagcgatttctgttccatgtggattcggtgctaacaacatgccacttggtctacaaatcattggtaaacacttcgatgaagcgacaatttaccgcgttgcacatgcgtttgagcaagcaacagaccatcatacaaaaaaagcaagtctgtaa
>BAS3470|4.246202975196214
atgtcacattcaatcgaacaactttctatcaacacgattcgcacattatccatcgatgcgattgaaaaagcaaactctggtcacccaggaatgccaatgggtgcagcaccaatggcttatacattatggactcaatttatgaaacacaatccaaataacccaacgtggtttaaccgtgatcgtttcgtattatctgcaggtcatggttcaatgttattatacagcctacttcacctatctggttatgatgtaacaatggatgacttaaagaacttccgtcaatggggaagcaaaactccagggcatcctgagtacggtcatacagctggtgtagatgcaactactggtccacttggacaaggtattgcaactgctgtaggtatggcaatggcagaaagacatttagctgctaaatataaccgtgatgcgtataatatagtagatcattatacatacgctatttgtggtgatggagatttaatggaaggcgtttctgctgaagcatcttcattagctgctcatttacaattaggtcgtcttgttgtgctttatgattcaaacgatatttcattagatggcgatttaaatcgttcattctctgaaagtgtagaagatcgttacaaagcatacggatggcaagtaatccgtgttgaggatggaaacgatattgaagctatcgcgaaagcaatcgaagaagcgaaagctgacgaaaaacgcccaacgctaattgaagtaagaacgacaattggtttcggttctccaaacaaatcaggaaaatcagcttcacatggttctccacttggtgtagaagaaacaaagttaacgaaagaagcatacgcttggactgctgaacaagacttccatgtagcagaagaagtatatgaaaacttccgtaaaacagtacaagatgttggtgaaactgcacaagctgagtggaatactatgctaggtgaatatgcacaagcatatccagaattagcaaacgaactgcaagcagcaatgaacggtcttcttccagaaggttgggagcaaaacttaccaacttatgaattaggatcaaaagcagcaactcgtaattcttcaggtgctgtaattaatgcaattgcagagtctgtaccatcattcttcggtggatctgctgaccttgctggttctaacaaaacatacatgaataacgaaaaagactttacaagagatgattacagcggtaaaaacatttggtacggtgtacgtgagttcgcaatgggtgcagcaatgaacggtattgcactacatggtggtttaaaaacttacggtggtacgttcttcgtattctctgactacttacgcccagcaattcgtcttgcagcattaatgcaattgccggtaacgtatgtattcacacacgacagtatcgctgttggtgaagatggtccaacacatgaaccaatcgagcaattagcagcgctacgtgcaatgccaaatgtatctgttattcgtccagctgacggtaacgaatctgttgcagcttggagactagctctagaatctacaaacaaaccaactgctttagtattaactcgtcaagatcttccaacattagaaggtgcaaaagacgatacgtatgaaaaagtagcaaaaggtgcgtatgtagtttctgcaagcaagaaagaaacagctgatgtaatcttacttgcaactggatctgaagtaagtctagctgttgaagctcaaaaagcattagcagtagacggcgttgatgcatctgttgtcagcatgccatctatggatcgctttgaagctcaaacagctgagtacaaagaatctgtattaccaaaagcagtaacaaaacgtttcgcaatcgaaatgggtgctacattcggatggcaccgttacgtaggtcttgaaggagatgtgttaggtatcgatacattcggtgcttctgctcctggtgagaagattatggaagagtatggatttactgtagagaacgttgttcgtaaagtaaaagaaatgctttaa
>BAS1071|4.245340301675939
atgattcaaactaaggatatcatcgaacttacagacacatacggggcaaataactatcacccacttccaatcgttatttctaaagcagaaggcgtttgggtagaagatcctgaaggaaaccgctatatggacttattaagtgcatattcggcagtaaaccaaggtcatcgtcacccaaaaattattaacgctttaattgaccaagctaatcgtgttacgttaacttctcgtgctttccatagcgatcaattaggtccttggtacgaaaaagttgcgaaactaactaataaagaaatggtacttccaatgaatacaggtgcagaagctgttgaaactgcaattaaaacagctcgccgctgggcttatgatgtgaagaaagtagaagcaaatcgtgctgagattatcgtttgtgaagataacttccacggacgtacgatgggtgctgtttctatgtcttcaaacgaagagtacaagcgtggattcggtccaatgcttcctggcattatcgtaattccttacggtgatttagaagcgttaaaagctgctattacaccaaacacagctgcattcattttagagccaatccaaggtgaagcaggaattaacatcccaccagctggtttcttaaaagaagctcttgaagtatgtaaaaaagaaaacgttttattcgtagcagatgaaatccaaactggcttaggccgtactggtaaagtatttgcttgtgattgggacaatgtaactcctgacatgtacatacttggtaaagcacttggcggcggcgtattcccaatctcttgcgcagcagcaaaccgcgacattttaggcgtattcgagccaggttctcacggttctacattcggtggtaacccacttgcatgtgctgtttctatcgcagctcttgaagtgttagaagaagaaaaattaacagagcgttctcttcaattaggtgaaaaattagttgggcaattaaaagagattgataacccaatgatcactgaagttcgcggtaaaggtttattcatcggtatcgaattaaacgagccagctcgtccttactgtgaacaactaaaagcagctggtctattatgtaaagaaacacacgaaaatgtaattcgtatcgcaccaccactagtaatctctgaagaagatttagagtgggcgttccaaaaaattaaagcggtattatcgtaa
>BAS0961|4.241128940158856
atgaaattttcaagtaaacaacgtaaagacgtattaaacggagtaaataaacaagaattagatgtgatcgtaattggtggaggtattactggttctggtattgcattagatggagcaacacgcgggttatcaacaattgtgtttgaaatgcaggactttgcagcaggtacatcaagtcgttcaacgaagcttgtgcacggtggtctacgttatttaaaacaacttgaagtgaaaatggtagcagaggtgggtaaagagcgtgcgatcgtatatgagaacggtccccatgtaacaacaccagagtggatgttacttccgttccatacaggaggtacgttcggatcatttagtacatcaattggtcttcgtgtatacgacttcttagcaggtgtaaaacgaagtgagcgcagaaaaatgtttaaccgtgaagaaacgctgaagaaagagcctcttgtaaaacaagaaggattaaaaggtggcggttactacgtagaatatcgtacagacgatgcacgtcttacaattgaagtaatgaaagaagcaattgagcacggcgcaaaagctgttaattacgcaaaagtagacggtttcttatataaagatggaaaagtatgtggtgtacgtgtaatcgatttactagacggagaagtatacgaagtttacggtaagaaaattgtaaacgcagctggtccttgggtagatacacttcgtgaaaaagataactcgaaaaaaggaaaagtacttcagttatcaaaaggtgttcacttagtaattgatcaaaaacgtttcccattaggtcaagcgatttacttcgatacaccagataaacgtatggtattcgcgattccacgcggcggaaaaacatacgtaggtacaacagatacgttctatgataaagacgcagctgtaccacaaatgacaacagaagatcgcacgtacatcattaatgcgattaactacatgttcccaagcgtaaaaattacggaaaaagacatcgaatcaagctgggctggtgtacgtccgttaatttacgaagaaggtaagagtgcatctgaaatttctcgtaaagacgaaatttggacttctgaatctggtttaattacaatcgcaggtggtaaattaacaggataccgcaaaatggctgaaatggtagtagactacgtaacgaacttactacaaaaagaaggtcacagtgcatatccgaagagctcaacgaaacatatgccaatctctggtggacatgtagatggctctaaagggttaccagcatttatcgcgaaaaaagcaggcgaaggtacgaaatacggtttaacaacagcacaagcagaagaattcgcgaaattctatggctctaacgttgacgtactattcgacttagcaaaaaaacataaagacgaagcgaaagaatacaacatgccactagacgttctaatcccacttgtatacgcaatggattacgaaatgacagcaaaaccagtcgacttcttcgtacgccgcagaggcgctgtattcttcaacatccactgggtatacgagtggaaagaagcagtaatcaactacatggctgcgaaactaggctggagcaaagaagaacaaatgaaatacacagctgaattagagaaagcattaacagacgctgtcattcctgtagatcaacaagaacatgcagctgcgttagcgtaa
>BAS5187|4.239965547659339
atgactaagtatatttttgtaacaggcggtgtagtatcgtctttaggaaaaggtattacagcagcatctcttggaagacttttaaaaaatcgtggtttaaacgtaacgattcaaaagtttgatccatacattaacgtagacccagggactatgagcccataccaacacggtgaggtgttcgtaacagatgatggcgcagaaactgacttagaccttggtcactatgagcgtttcatcgacattaacttaaacaaatacagcaacgtaacaacaggtaaaatttactcttcagttcttcaaaaagagcgtcgcggtgaatacctaggaggaacagttcaagttattcctcacattactaacgaaattaaagagcgcgtataccgttctggtcgcgaaacaaacgcggatgttgttattacagaaattggtggaactgttggtgacatcgagtctctaccattcttagaagcaatccgtcaaattaagagcgacatcggtcgtgacaatgtaatgtacattcactgtacgttaatcccgtacttaaaagcagcgggtgaaatgaaaacaaaaccaacgcaacatagcgttaaagagcttcgcagcttaggtattcaaccaaatattatcgttgttcgtacagaaatgcctgtttctcaagatatgaaagacaagcttgcattattctgtgacattgatacaaaagcagttattgaagcacgcgatgcagatactttatatgcggttccattatctcttcaagagcaaaatatggaccaaatcgtttgcgatcacttaaaattagacaatccagctgcagatatgacagagtggactgcgctagttgaaaaagtgcgtaacctttctaagaaaacaaaaatcgctcttgttggtaaatacgtagagcttcaagatgcatacatttctgttgtagaagcacttcgtcatgcaggttactctttcgacacagatgtagaagtgaaatgggtaaacgctgagcacgtaacagcagagaacgtacaagaattagttggtgacacagacggtatccttgtaccaggtggcttcggcgatcgtggtgtagaaggtaaaatcgttgcaattcaatatgctcgtgaaaacaaagttccattcttaggaatttgcttaggtatgcaacttgcatcaatcgaattcgcacgtaacgtattaggattagaaggagctaactcttctgaaattaatcctgacacaccttatgcaatcattgacttattaccagaacaaaaagatgtagaagacttaggtggtacacttcgtcttggtttatacccatgtaagctttctgaagaaacaaatgcttacaatgcttacaatgagccggttgtatatgagcgtcatcgtcatcgttatgagttcaacaatcaattccgtccggatatggaaaaagcaggatttgtattctctggtacaagcccagacggccgtctagttgaaatcattgaattaaaagatcacccttggttcgtggcagcacagttccacccagaactagtttctcgtccaaaccgtccacaaccattgttccatgactttgtaaaagcttctcttacgaataaagagagcaagtaa
>BAS5059|4.238028351781676
atgaatattttattatgttgctcagcagggatgtctacaagtttactagttacaaaaatggaagcggctgcaaaagctcgcggtttagaaggaaagatttgggctgtatctggggatgcagtaaaaacaaatatcgatcaagcagacgtattattattaggaccacaagttcgctacatgctttcttcaatgaaaacgcttgctgacgagagaaacgttggaatcgacgttatcaatccaatgcactacggcatgatgaatggagaagcagttttagatcacgcattaacacttaaaaaataa
>BAS4472|4.229913314835844
atggcagatgtagttaaaattactttccctgatggagctgtgaaggagtttccaaaaggcgtaacaactgaagaaatcgcagcttctattagcccaggcttaaagaaaaaagctgtggctggaaaattaaatgatgagatgattgatcttgttacaccaatcgaagaagatggtgcagtttctatcattacattagattctgaagatggcttatatattttacgccactcaacagctcaccttttagcgcaagcgttaaaacgtttatataaagatgttaaggttgagcttggtattggtccagtaattgaaaatggcttctactacgatattgatatggaagaagcaattacagttgaagacttcaagaaaatcgaaaaagaaatgcaaaagattgtgaacgagaacttagaaatcgttcgtcatgaagtaccacgtgcagaagcaattcgtcgctttgaagaaatcggcgatgagttaaaattagatttaattaatgatcttccagaagatgcagttatttcaatttatgagcaaggcgaattcttcgacctttgccgtggtgttcaccttccatctacaggaaaaattaaagtatttaaattattaagcgttgcgggtgcttactggcgtggcgatagcaataataaaatgctacaacgtatttacggtactgcatttgttaagaaagcagaattagatgagcacttacgtatgcttgaagaagcgaaagagcgcgatcaccgtaaattaggtaaagaattaaaactatttactaatagccaaaaagtaggacaaggtttaccactttggttaccaaaaggtgcaacaatccgccgcattatcgagcgttacatcgttgataaagaagcaagcttaggctatgatcacgtatatactccagtactaggaagcagagagctttatgaaacttctggtcactggaatcactaccgtgatggtatgttcccatcaatggaaatggataatgaagagttagttcttcgtccaatgaactgccctcaccacatgatggtttataaaaacgatattcacagctaccgtgaattaccaatccgtattgcggaacttggaacaatgcaccgctatgaaatgtcaggtgcgttatctgggttacaacgtgtacgcggaatgactttaaacgatgcgcacattttcgttcgcccagatcaaattaaagaagagttaaaacgtgttgtaaacttaactctagaagtgtacaaagatttcggtttagagaactactcattccgtctatcttatcgtgacccagaagatactaaaaagtactatgctgatgatgagatgtgggaaaaagcacaaggtatgttaaaagaagctatggatgaaatgggtcttgattactacgaagctgaaggtgaagcggcattctacggtccaaaacttgacgttcaagttcgtactgctcttggaaaagacgaaacactttcaactgtacaattagacttcttacttccagaacgctttgaactatcttacgttggtgaagacggtaaacaacaccgtccagttgtaattcaccgtggtgttgtatcaactatggaacgtttcgtagcattcttaattgaagaatacaaaggtgcattcccaacttggttagctccagttcaagtacaagtaattccagtttctccgcaagtacatttagactatgcgaagaaagtacaagacgaattgcgccgtgctggtatccgtgttgaattagatactcgtgaagagaaaattggttacaaaatccgtgaagcacaaatgcaaaaaattccgtacatgcttgtagtaggtgacaatgaagtaactgaaaacggcgtaaacgtacgtaaatacggtgaacaaaaatcagaaacaatcgcattagatgcttttgttgatatgattaaagtagaaggaaaacgataa
>BAS2635|4.224905916899177
atggaaaaagtactagttttcgggcataaaaacccagatacagatgcaatttgttctgcaattgcttatgcagaattgaaaaaagaattaggaatgaatgctgagcctgtacgtttaggtgaaatcagcggtgaaactcaatttgcgttagactattttaaagtagaaggaccgcgttttgttgagacagttgcaaacgaagtggacaacgttattttagtagaccataacgagcgtcaacaaagtgctaacgatatcgaatctgttcgtgtgttagaagttattgatcatcaccgtattgctaactttgaaacaagcgatcctatttactaccgttgtgagccagttggttgtacagctacaatcttaaacaaaatgtacaaagaaaacggcgttacaattcgtaaagaagttgcaggtttaatgttatctgcaatcatttcagattctttactattcaaatctccaacttgcacagagcaagacgtagcagcagctcgtgaattagcggaaatcgctggtgtagatgctgacaaatacggcttagaaatgttaaaagctggtgctgacttaagcggaaaaacaatggagcaattaatctctcttgacgctaaagaattccaaatgggtaatgcgaaagttgaaatcgcacaagtaaacgctgttgatacaaatgacgttcttgtacaccaagcggaacttgaaaaagttatctctgcagtagtagaagaaaaaggtttagacctattcttattcgttgtaactgatatcttaactaacgattctgtcggtcttgcgatcggtaaagcagcaaacattgttgagaaagcatacaacgtatctctagaaaacaatactgctacattaaaaggtgttgtatctcgtaagaaacaaatcgtaccagtattaacagaagcattccaagcttaa
>BAS0305|4.223010302810605
gtgtcaagaatttccgttgagaatgtaaagcacgtagcacatttagcacgtcttgcaattactgatcaagaagcagaaaaatttcaaaaacaactagatgcaattgttacatttgcagaacagttaaatgaattagatacaacagatgtaaaaccaacaactcatgtattaactatgaaaaatgttatgcgtgaagatgtaccagaaaaaggtttaccagttgaagaagtattaaaaaatgcaccggatcacaaagataatcaaatccgtgttccagcagtattagaatag
>BAS4556|4.222776268329342
atgggtattttacaagatcttgaatttcgcggtctaattaatcagcaaacagacgctgagggccttgagcaattattagaaaaagaaagcgttaaattatactgtggtttcgacccgacagcggatagcttacacatcggtcatatgttaccagtattaatgttacgtcgtttccaattagctggtcaccaaccaatcgcacttgttggcggtggtactggtatgatcggtgatccaagtggtaaaaaagcagagcgtacattaaatacgaaagatacagttgcttactacacagaaagcattaaaaaccaactttcaaacttcttagagttcgaaaacgtggaaaacccagcaacgatggctaacaactatgactggcttggtaacttagatgtcatttcattcttacgcgatatcggtaaaaacttcggtttaaactatatgctagcaaaagatacagtagcatctcgtttagaaactggtatttcatttactgagtttagttacatgattttacaatcatacgacttcttaaacttataccaacaccataattgccgcctacaaatcggtggtagtgaccaatggggtaacattacagctggtcttgaattaatccgtaaatcagaagaagatgcgaaagcattcggtttaacaattccacttgttacaaaatctgacggtacgaagtttggtaaaacagaaggcggcgcaatttggttagacccagagaaaacaactccttacgagttctaccaattctggattaacacagatgaccgtgatgttgttaaatacttaaaatacttcacattcttatctcatgaagaaattcttgagcttgaaaagcaagtagctgaagcgccagaaaaacgtgcagcacaaaaagcattaggtgcagaaatgacaaaacttgttcacggcgaagaagcattagagcaagcgattaaaatttcagctgcattattcagcggttctgtagcagaactgactgcaagcgaaatcgagcaaggattcaaagacgtaccatctgtagaacgtactgcagaagatacagtattaatcgacttacttgtagaaagcaaaatctctccatcaaaacgtcaagcacgtgaagatgtaacgaacggcgcaatctacgtaaacggtgagcgtacacaagcattagactacgttgtaacagaaaaagaccgcatcgaaggtaaattcacaatcattcgccgcggtaagaagaaatatttcttaattcgttactaa
>BAS1420|4.221501355683475
atgaacaagacagatttaatcaatgctgttgcagaagcaagttccctttctaaaaaggacgcaacaaaagcagtagacgctgtttttgattctatcttagaagctttaaaacaaggtgataaagtacaactgatcggattcggtaacttcgaagttcgtgagcgtgcggctcgtaaaggtcgtaacccacaaacaggtgaggagattgaaatcgctgcaagtaaagtacctgcattcaaacctggtaaagcgttaaaagatgcggttaaataa
>BAS3958|4.221332387268614
atgactcttaacattcaagggatcgctgcatcaagtgggattgctattgcaaaggctttcagacttgaaaatcctgaatttaacatcgaacagaaatcaattacaaacgaagctgcagaaattgcacgcttagaagctgcgcttgagaaagcaaaaactgaattagaagctattaaggaccacgcttttgctgagctaggtgctgacaaagctgcgatctttgaagcacatttattagtgttaaatgatccagaactagtaaacccagtaaaagataaagtaaatagcgaaaaagtaaatgctgaatttgcaatggatgaagttgcatcaatgtttatctctatgtttgaaaacatggataacgaatatatgaaagaacgtgctgcggacattcgtgacgtaacaaaacgtgttcttgcgcatttactaggcattaacttctcaaatcctggtacaaattctgaagaagtaatcattattgctgaagatttaacaccatctgatacagctcagttaaaccgtaagtatgcaaaaggttttactaccgatatcggcggacgtacatctcactctgcaattatggctcgctctatggaaattccagctgttgttggtacaaaagttgttatggagaaaatccaaaacggcgatatcgtaatcatcgatggtttagatggggaagtaattgttaatccatcagaagaaactcttcgctcgtttgaagaaaagaaagcgaaatttgaagagcaaaaagctgaatgggcaaaattaaaagaccaagctactgtaacaagtgatggacatcacgttgagcttgttgcaaatatcggaacactaaatgatgtacaaggtattatcgataatggcggagaaggcgttggtttataccgtacagaattcttatacatgggccgtgacaatcttccaacagaagaagagcagttcgaagcgtataaagcagttcttgaaggtgtaaaagaaggtcaacctgttgttgttcgtacacttgacatcggtggagataaagagcttccatacttacatttaccaaaagaaatgaacccattcttaggctaccgtgcaattcgcttatgtcttgatgagcaagatgtgttccgtacacaacttcgtgcattacttcgtgctagcgtatacggtaacttaaaaattatgttcccaatgattgcaactcttgatgagttccgtcaagcaaaagcgatcttattagaagaaaaagcgaaacttgtagaagtgggtacaactgtttctgattctattgaagttggtatgatggttgaaatcccagcttcagcagtattagcagatcaattcgcaaaagaagttgatttcttctctatcggaacaaatgacttaattcaatacacaatggctgcagaccgtatgaacgaacaagtatcttacttataccaaccatataacctatctattttacgtcttgtaaaaatggttatcgatgctgctcataaagaaggcaaatgggctggtatgtgtggtgagatggcgggcgattcacttgctatcccattattattaggattaggtttagatgagttcagtatgagtgcaacatctattcttcctgcaagaacacaactaagcaagttgtcaaaagcagaaatggaaacattagcagaaaaagcattaatgatgtcaactgctgaagaagttgttgaactagttaaaagcatataa
>BAS4350|4.215155303362366
atgtttggatttggtggctttactcgcgatcttggaatagacttaggaactgcgaacacgcttgtatatgtaaaaggaaaaggtgtagtgttacgtgaaccttcagtagtagcgttacaaactgatacgaaacaaatcgttgctgtaggtagcgatgcaaaacaaatgattggtcgtacaccaggaaacgttgtggcacttcgcccgatgaaagacggtgtaattgctgattacgaaacgacagcaacaatgatgaaatattacattcaacaagctcaaaaatcaaatggattcttctcacgtaaaccatacgtaatggtatgtgtaccatctggtattacagctgtagaaagacgtgcagtaatcgatgcgactcgtcaagctggtgctcgtgatgcttatcctatcgaagagccatttgcagcagcaattggtgcgaacttacctgtttgggaaccaactggtagtatggttgttgatatcggtggcggtacaacagaagttgcaatcatttctttaggtggtattgtaacaagtcaatcagttcgtgttgctggtgatgatatggacgattcaatcattcagtacattaagaaaagctacaacttaatgatcggtgaaagaacagctgaagcattaaaattagaaattggttctgcaggcgagccagaaggtatcgaacctatggaaattcgcggtcgtgatttagtaagtggtttaccaaaaacagtgctaattcaaccagaagaaattgcagatgcattaaaagatacagtagatgcaattgtagaatctgttaaaaatacgttagagaaaactccacctgaattagcggcagacattatggaccgtggtatcgtattaacaggtggcggagcattactacgtaacttagataaagtgattagtgaagaaacaaatatgccagtgcttgttgcagaagacccattagattgcgtagcaattggaacgggtaaagcattagacaatatcgatcttttcaaaactgctgctcgataa
>BAS3670|4.215146036961247
atgaaacaaagtatggtattcagtcctacattacgtgaagttccagctgatgcggagattaagagtcatcagttattacttcgtgcaggttttatgcgtcaaaatgcttctggtatttatagttttctaccatttggattaaaagtactacacaaagtagaacgtatcgttcgagaagagatggagcgcgcaggtgccgtagaattattaatgccagcgatgcaagctgcagaattatggcaagagtcaggtcgttggtattcttacggatctgaattaatgcgtatgaaagatcgtaacgctcgtgaatttgcattaggagcgacacatgaagaagtaattacagatcttgtacgtgatgaagtgaaatcgtataaaaaattaccgttaacattatatcaaattcaaacaaaattccgtgatgaacaaagacctcgtttcggtttattacgtggaagagagtttctaatgaaagatgcatactctttccatgctacgcaagagagcttagatgaagtgtacgatcgcttatacaaagcatactctaacatctttgctcgttgtggcttgaatttccgtgcggttattgctgattctggagcaatgggtggaaaagatacacatgaatttatggtattatctgatgttggtgaagatacaattgcatactctgatacatctgattacgcagcgaacatcgaaatggctcctgttgtagctacgtatacgaagagtgacgaagcagaaaaagagcttgaaaaagtagcaacaccagaccaaaaagcaattgaagaagtatctgcattcttaaacatcgaagctgacaagtgcattaagtctatggtatttaaagtagatgagaaattagtagtggtacttgttcgtggtgatcatgaagtaaacgatgtaaaagtgaaaaatgtatacggtgcttcagttgttgagcttgcctctcatgaagaagtaaaagaattattaaattgtgaagttggttcattaggaccgattggtgtaaatggtgatatcgaaattatcgctgatcacgctgtagcatcaattgtcaacggatgttcaggagcgaacgaagaaggattccattatgtaaatgtaaatccagaacgtgactttaaagtaagtcaatatacggatttacgcttcattcaagaaggagaccaatctccagacggaaacgggacaattcttttcgcacgcggaattgaagttggtcatgtattcaaattaggaactcgttatagtgaagcaatgaacgcaacattcctagatgaaaacggaaaaacacaaccacttattatgggttgttacggcattggtgtgtctcgtacagtggcagcaattgcagagcagtttaatgatgagaacggtttagtttggccaaaagctgtagcaccgttccatgtgcatgtaattccagtgaatatgaaatctgatgcacaacgtgaaatgggtgaaaacatctacaactcattacaagagcaaggttatgaagtattactagatgatcgtgcagaacgtgcaggtgttaaatttgctgatgctgatttattcggccttccagttcgcgtgacagttggtaaaaaagcagacgaaggtattgtagaagtgaaagtacgtgctacaggtgagtctgaagaagtaaaagtagaagaacttcaaacatatattgctaatattttaaaatag
>BAS0254|4.2140187700652705
gtgattattttgaagaagcaacacgatacaattatcgttttagattttggaagtcaatacaatcagttaatagcacgtcgaattcgtgagttcggtgtatacagtgagcttcatccacatacaattactgcggaagaaattaaagcaatgaatccaaaagggattatcttctctggtggaccaaatagtgtatacggtgaaggcgcattacattgtgatgaaaaaatctttgacctaggattaccgatcttcggtatttgttacggtatgcaacttatgacgcaacaattcggtggtacagtagagcgtgcaaaccaccgtgagtacggaaaagctgttctgaaagtagagaacgagtcaaaattatatgcgaaccttccagaagagcaagttgtatggatgagtcatggcgacttagtaactggtttacctgaaggattcgtagtagacgcgacaagtgagtcttgcccaattgctggtatgagcaatgaagcgaaaaacttatacggtgtacaattccacccagaagtacgtcactctgagcacggtaacgatttaattaaaaacttcgtattcggcgtatgtggctgttctgaaggatggaacatggagaactttattgaagtagaactagagaaaatccgtgaaactgttggagacaaaaaagtactatgtgcgcttagcggcggtgtagattcttctgttgtagcagtattaattcataaagcaatcggcgatcagttaacatgtattttcgttgaccatggtttacttcgtaaaggcgaagcagaaggtgttatgaaaacatttagcgaaggcttccacatgaacgttattaaagtggatgcaaaagaacgcttcatgaacaagttaaaaggtgtagaagatccagaacaaaaacgtaaaattatcggtaacgaattcatttacgtatttgatgatgaagcttctaaattagaaggaatggacttcttagcacaaggtacactgtacacagatatcgttgaaagtggtacagcaactgcacaaacaattaaatctcaccataacgttggtggacttccagaagacatgcagttcaaattaattgagcctttaaacacgttatttaaagatgaagtacgtgtattaggatctgaactaggaattcctgatgagatcgtatggcgtcaaccattcccaggtcctggtcttggtattcgtgtactaggtgaaatcacggaagagaaattagaaatcgttcgtgaatctgatgcgattttacgtgaagaaattattaaagcaggcttagaccgcgaaatctggcaatacttcactgcgcttcctggtatgcgtagcgtaggtgttatgggtgacgagcgtacttacgattacacagtgggtatccgtgcagtaacatctatcgacggtatgacagctgactgggcacgtatcccttgggacgtattagagaaaatctctgtacgtatcgtaaacgaagtgaaacacgttaaccgtatcgtgtatgatgtaacgagtaagccaccagcaactattgagtgggaatag
>BAS4067|4.20872775127166
atggcagaagtaaaagaaaagcgccatgaagagcttggcttaagtgatgagcaagtgttagaaatgttccgtacgatgttacttgcacgtaaaatcgacgaacgtatgtggttattaaaccgtgctggtaaaattccattcgtaatttcttgtcaaggacaagaggcagcacaagttggagcagcatttgctcttgatagagagaaagattatgcattaccatactaccgtgatatgggtgttgtactagcgtttggtatgacagcgaaagaactgatgctatctggtttcgcgaaagctggagatccaaactctggtggtcgtcaaatgcctggtcacttcggtcaaaagaaaaatcgtattgtgacaggttcatctccagtaacaacgcaagtaccacatgcagttggtattgcattagctggaaaaatggaaaagaaagatttagtaacgtttgttacattcggtgaaggttcttctaaccaaggtgatttccatgaaggtgcaaactttgctggcgtacacaagttacctgttattttcatgtgtgaaaataataaatacgcaatctctattccagttgaaaaacaattagcatgtaaaaatgtatcagaccgtgcaattggatacggtatgcctggatatacagtagacggaaacgatccgcttgcggtatataaagctgtaaaagaagcagcagaccgtggccgccgtggtgaaggaccaactttaattgaaacagtatcatatcgtttaacagcacattcaagtgacgatgatgatcgtgtttatcgtgataaagaagaagtagaagaagcgaagaaaaatgattcaattgtaacatttgctgcttatttaaaagaggttggcgtgttaactgaggagtctgaaaaacaaatgttagacgaaattatgcatatcgtaaacgaagcaacagaatatgcagaaaatgctccgtatgcagcacctgaagatgcattgaagcacgtatacgcagaatag
>BAS3137|4.205821950196153
atgaaaatgaaaaaggtcgctatcgcatcgataacaattggtacaatgcttactatggcagcttgtagtccgtcagcagataaagagacagataagaaggagcaagtaactgcgcaaaatgaaggagaagtaaaaacgacaagtacagatgaaacgtcaaaaacaacgaaagatactgacaaagaaacaaatacttcttccaacgaaaaaacagataaagatgcaaaaaacacgaaagaatcatcaggaacagaaagtaacggtaaaacgtcaactcaaaacgagaatgtaaaaacaaaagaaaaagagacgacgggaaaaacaaatgatcaaacgactagcggaaaaacaacagatcaaagtacaagtacaaactcagacggaaaaacaacgaaagatcctaagaaaagtgtagctgtgaaaacgagtgtgaaagaagttgctgcattagttgatagcttagataagcaattagctgctaatccgaaattagaaacagtaaataaacttggaaaacaaattaatgcgaagtgggatgtaattgagaaagagttagaaacatcacacccagctgaatataaaacaattggacaaagtatgtatccattaattgtaggagcggagaaagaaaagatagatattactaaaatgaagtcattaacgacgaaaacgaaaaaagatttaaaccaattattaacaaaactttcgtag
>BAS5155|4.204456066618744
atgaataaagggcgcgttacgcaaatcatgggtccggttgtagacgttaagtttgatggcggaaagctaccagaaatctacaacgcccttacggtaaaacagagcaacgaaaacggaacaagcattaacttaacatttgaagttgcacttcatttaggtgatgacacagttcgtacagttgcaatgtcttccacagatggacttgttcgtggcacagaagtagaagatactggtaaagcaatctctgtaccagttggtgatgcaacacttggtcgtgtatttaacgtattaggtgatgcaattgacttagatggtgaggttcctgcggatgtacgtcgtgatccaattcaccgtcaagcacctgcattcgaagaattatctactaaagtagaaattcttgaaactggtattaaagtagtagacttacttgctccttacattaagggtggtaagatcggtctattcggtggtgccggtgtaggtaaaacggtattaattcaggaattaatcaataacatcgcacaagaacacggtggtatctctgtattcgctggtgtaggtgagcgtactcgtgagggtaatgacttataccacgaaatgagcgattctggcgtaattaagaaaactgcgatggtattcggacaaatgaacgagccacctggagcacgtcaacgtgttgcgttaacaggtttaacaatggctgagcatttccgtgatgagcaaggacaagatgtacttctgttcatcgataatatcttccgtttcacgcaagcaggttctgaagtatctgcccttcttggccgtatgccatctgcggtaggttaccaaccaacacttgcaacagaaatgggtcaattacaagagcgtattacatctacaaataaagggtctatcacgtctatccaagcggtatatgtaccagccgatgactatactgacccagcaccagctacaacgttcgctcacttagatgcaacaacaaacttagagcgtcgtttaacacaaatgggtatttacccagccgtagatccattagcatctacatctcgtgcactttctccagaaatcgtaggagaagagcattatgaagtggctcgtcaagtacagcaaactttacaacgctacaaagagcttcaagatatcatcgctatcttaggtatggatgagttatctgaagaagataagttagttgtacatcgtgctcgtcgtattcaattcttcttatctcaaaacttccacgtagcggagcagtttacaggtcaaaaaggttcttatgtacctgtaaaagaaacagttcgtggtttcaaagaaattctagaaggaaaatatgatgaccttccagaagatgcattccgcttagttggtggcattgaagaagttattgaaaacgcgaagaaaatgatggcgtaa
>BAS1835|4.200523483898975
ttgaagtatggaaaagtagcagtagttggagctctatcagtaggactattaacaggttgcttcggtgaaaaaccagaagaaaacctatatacagcttttgaaacagcggcgacacaagaaaaatcattagttgatgaagcgaaaaaattagagaagttagagaaggaaggccaagaactatattctcaaattttgcaagaaggtaaagatcataatgacgctgttatgaagaaaatagagcaagctactgcaaatgtagatgaccgtgaaaaagtattgaaaaatgagaaagaaatgctagaaaaagctcagaaagaaacgaaatccgttcaaggaaatatagagaagcttgaagataaaaagttacaaaaacaagcgaaagcagtagaagagtcgtataaaaatcgttatgatgcattccaaaagatgaatgaaaattatacgaaggcgttagcgactgaaaaagaattgtatgaaaaattaaaagtaaaagaaacgaaattaaaagagattggtgaaaaagttaaggctgttaatgaattaactgtggaagcacaaaaatcaaaagagcaatttaacaattttacaaaagagtataatgacagtaaattagcattctacaaagatgcagagattaagattaaagataagaaataa
>BAS0014|4.183197044601662
atggtgaaaattggtgtactaggtcttcaaggtgcagttcgtgaacatgtaaaatcagttgaagcaagtggtgcagaagctgttgttgtaaagcgtatagaacaacttgaagagattgatggtcttattttaccaggcggtgaaagtacaactatgcgccgtcttattgataagtatgatttcatggaaccacttcgtacattcgcgaagtctggtaaaccaatgtttggtacatgtgcaggaatgattcttcttgctaaaacacttattggctatgacgaagcacatattggtgcgatggatattacagttgagcgcaatgcgtttggacgtcaaaaagatagctttgaagctgcactttctattaaaggtgtgggagaagattttgttggcgtatttattcgtgccccgtatgttgtagatgtagcggatgatgttgaggtactttctacacatggcgatcgaatggtagcggtaaagcaagggccgtttttagctgcttctttccatccagaattaacggatgatcatcgtgtaacagcatactttgtagaaatggtaaaagaagcgaaaatgaaaaaagttgtataa
>BAS0760|4.1822092513644975
atgaagaagaaaaataaagtgttaattactagtgtagtagcaatcggaattgcagctggatcatactttgcatttgctggcggcggtggttcagaagtagcaatggcatatagcggatataaagtaacagaaaaacaaattgaaaacgcgcaaaaatttggcggtgaagttattccaaacggcatcgaaacaatttcatttgatccaacaaaaggaacgtatgaattagctgtaaaaaaaggcgatgaagtaaaaaaagggcaactcctttttaaatacaatgaccctgctgctaaacaaggtgtaacagaagcagaaatgcaaaagaaaatcgcacaaaaagaagtaacattgttccaaaaacaaattgatgcagcgaaacaaaaactgcaaaaagataaaaatgcaggtcttccggctgaagcattaaaagcatcagaaatcgaggtacaacaattagaatcacagcttgaaatgaaaaagtttgaagttgaaaaatctgatgaaatgattaaagctgcaaaagagagagtaaacacactttctgtaacgagtcctgctgatggcgtaattgatgatatcgtaaaaattgctgatgaaaaaacaggtatgagcggtattacacttcgtcacgctggcccatttaaagtaaaaggtcaactttctgaatatgagcttgctagtatgaaagttgggcaagaagtaactgtttcttcaaaaacggtcgctggtaagacttggacaggaaaagtaacagaaatcggttctacaccattaaagagcatggacgaaaacaaaacagtttctaactatcaattcactgtcacattagataatagtgaagaattacaaaacggcttccacgtttacgtaacgagtaaatctggcgaagcaactggtacaattgttccgaaaagcagcatcgtgaaaaaaggtgacaaaaatgttgtcttcgtcataaaagacggtaaagcgaaagaacaagcagttactgttgaattcgagacagatagcgaagcaaaagtttctggagtgaaaaaaggagaacaaattatctctaaaccggaaaaagacttaaaagatggtatggaggttgtcgttgaatga
>BAS5165|4.180279851378096
ttggtggatcatttaaaacgtcaagatgaaaaggtatttgctgcaattgaggcagaactaggaagacagcgttcgaagattgagttaattgcttcggaaaacttcgtaagtgaagcggtaatggaggcgcaaggttctgttttaacgaataagtatgctgaaggatatcctgggaaacgttactatggtggttgtgaacacgtagacgtagtagaagatatcgcacgtgatcgcgtaaaagaaattttcggcgcagagcacgtaaatgttcaaccgcattctggtgcacaagcgaacatggcagtatacttcacgattttagagcaaggcgatacagtacttggtatgaatttatctcatggtggtcacttaacacacggaagccctgttaacttcagtggagtacaatataatttcgtagaatatggcgtggatgctgaatctcactgtattaattacgatgatgtattagcaaaagcgaaagaacataaaccaaaattaatcgttgcaggtgcaagtgcataccctcgtgttatcgatttcaaacgattccgtgagattgcagatgaagtgggcgcatacttaatggttgatatggcacatatcgctggtttagtagctgctggtttacatccaaacccagtaccacatgcacatttcgttacaacgacaacacataaaacgttacgtggcccacgtggtggtatgattttatgtgaagaacaatttgcaaaacaaattgataaatcaatcttccctggtattcaaggtggtccacttatgcacgtaatcgctgcaaaagctgttgcgtttggtgaggcacttcaagatgatttcaaaacatatgcacaaaatatcattaacaatgcgaaccgcttagctgaaggtcttcaaaaagaaggacttacacttgtttctggtggaacagacaatcacttaatcttaattgatgttcgtaacttagaaatcacaggtaaagtagcagagcacgtattagacgaagttggtattactgtgaacaaaaatacaattccatttgaaacagcaagcccatttgtaacaagtggtgtacgtatcggtacagcagctgtaacatctcgcggtttcggtttagaagacatggatgaaattgcttcacttattgcttacacattaaaaaatcatgaaaatgaagctgcattagaagaagcacgtaagcgtgtagaagcgttaacgagcaaattcccaatgtacacagatctataa
>BAS2244|4.177586765758695
atgaataacaaaaatgtaaataaaaaagaaaatgttaccgaaaacgctacacctattcaaaatgataatactgcaaatcttaatatcgaagaacaagcaatgaacggcttatatggaatgccagaaactgctattgaagatgctgatcacgctgaaaccgaagatttgacttcaaaaaattaa
>BAS4660|4.177493249505828
atgacaaaaaaacgtcatctgttcacatctgagtctgtaactgaaggacatccagataaaatttgtgaccaaatttctgattcaattttagatgcgatcttatcaaaagacgcaaatgcacgtgtagcttgtgaaacaactgtaacaactggtttagtattggtagcgggggaaattacgacttctacttacgtagatattccaaaaatcgttcgtgaaacaattcaaggcattggttacacacgcgcaaaatacggattcgatgcagaaacttgtgcagttttaacatctatcgatgagcaatctgctgacatcgctatgggtgttgaccaagcgctagaagcacgcgaaggtcaaatgactgacgctgagattgaggcaattggtgcaggagaccaaggtttaatgtttggtttcgcatgtaatgaaacacaagagttaatgccacttccaatctcgcttgctcacaaattagctcgccgtttaactgaagtacgtaaaaatgatacattatcatacctacgtccggatggaaaaacgcaagttacagttgagtatgatgaaaatggtaaaccagtacgtgttgatactatcgtaatttctacacaacatcacccagatgttacatgggaagaaatcgatcgcgacttaaaagagcacgtaattaaagctgtagtaccagcagaattaatcgatggagaaacgaaattcttcattaacccaactggccgcttcgtaattggtggaccacaaggtgatgctggtttaacaggacgtaaaatcatcgttgatacttacggtggatacgctcgccacggtggcggtgcattctctggtaaagatgcaacgaaagttgaccgttctgcagcatatgcagctcgttatgttgcgaaaaacatcgtagcagctggtcttgctgaaaaagcagaagtacaacttgcatacgcaatcggtgtagcacaaccagtatcaatttcagttgatacattcggcactggtaaagtatctgaagacgtattagtagaactagttcgtaacaacttcgatcttcgcccagctggtattattaaaatgctagacttacgtcgcccaatttacaaacaaacagcagcttacggtcacttcggacgtactgatgtagatctatcatgggaacgtacagacaaagctgcagctttaaaagagcaagctggtctataa
>BAS4914|4.175186490465473
atgaacaaacaagtaatcgaagtattaaacaaacaagtagcagactggagcgttttattcacaaaactacacaacttccattggtacgtaaaaggacctcaattcttcacattacacgagaaattcgaagaactttacacagaatcagctactcacatcgatgaaattgcagaacgtattttagcaattggcggcaaaccagtagcaacaatgaaagaatacctagaaatatcttctattcaagaagcagcatacggagaaactgcagaagggatggtcgaagcaatcatgaaagactacgaaatgatgctagtcgaactgaaaaaaggcatggaaatcgctcaaaactctgacgacgaaatgacatctgacctactactaggcatctacacagaactagaaaaacacgcttggatgctacgcgcgttcttgaatcaataa
>BAS4052|4.174344539047526
atgattaatcaagaacgtttagtaaatgaattcatggaattagtacaagtagattctgaaacgaaatttgaagcagaaatttgcaaagtattaacaaagaaatttacagatttaggtgtagaagtatttgaagatgacacaatggctgttactgggcatggtgcaggtaacttaatttgtacattaccagcaacaaaagatggtgttgatacaatttactttacttctcatatggatacagtagttcctggtaatggaattaagccttctattaaagatggatatatcgtatcagatggtactacgattttaggtgcggatgataaagcgggattagcatcaatgtttgaagcaatccgtgttttaaaagagaaaaatatccctcacggcacaattgaatttattattacagttggagaagaatctggtcttgttggtgcaaaagcattagatcgtgagcgcattacagcgaaatatggttacgcgttagatagcgatgggaaagttggcgaaatcgttgttgcagctccaacacaagcgaaagtgaacgcgattattcgcgggaaaacagctcatgcaggtgtagcaccggaaaaaggcgtatctgcaattacgatcgcagcgaaagcaattgcgaagatgccacttggtcgtattgattctgaaacaactgcaaatattggacgttttgaaggtggtacacaaacgaatatcgtttgcgatcatgtacaaatctttgcagaagcgcgttctttaatcaatgaaaaaatggaagtacaagttgcgaaaatgaaagaagcatttgaaacaactgcaaaagaaatgggcggccaagcagatgttgaagtaaaggttatgtacccaggatttaaatttgctgatggggatcacgttgtagaagttgcaaaacgcgcagctgaaaaaattggtcgtacaccttctcttcaccaaagtggtggcggaagtgatgcaaacgtaattgctggacacggaattccaacagttaacttagcagttggttatgaagaaattcatacaacaaacgaaaagattcctgttgaagaattagcgaaaacagcagaattagttgttgcaatcatagaggaagtagcgaaataa
>BAS1608|4.165414288615261
atgaaaaaattaagttttgttatgctttttctattagtcgtaatggctggatgtagcaattatgacacatatattgaaacaggtatgcaatcattgaaagatgaaaaatatagtgatgcaacaatgtggtttgaaaaagcagaaaaagagaaatcaggaaatgaagcgaaatcatataaagaaatggccgagaaaatggatcacggagcaacggcattaaaagacggtaagtatttagaagcgaaagacattgcaaatgaagtgttacaaatgaaaaaagacgatgcgcttgaaacagctgtaacatcaaatgccgaaaatatgcttcaaaaagcaaaagatgtagaaaagaaagtgaatgaaagagtagcaaagcggagaaaagtagaagaagaagaaggaattgataaactcattaaagctgtagatagtatagatgatgtgaaagaaaaagagaaaaaagtttcagaagcattagataaggctgaagaggcacaagcaaaaattgaagcgaagaaaaataaatag
>BAS2150|4.1641759685380615
atgaaggaaattgaagtcgtaattgatacggaagagattgcggagtttttttatgagcaactaattgaaagaggatacgtcccaaaacgtgaagaaattgaagatcttgcagatattacattcgagtatttattagagaaatgtatgattgatgaagtgtttgatgaagaagatgagtga
>BAS4701|4.159848655142189
atgaaaaaattagtaggaatcggattagcagcagcaatttcattcggagcattatcaggttgttctttattaggagaaaaagcaaacggatttgtactgtacggaacagaagagcaagtaacacaaattgcagataaaaataaaaaagaagtgaaagaaaaagacttctataaaatgaaaatgacaacattagacggtaaaaaagttcttgtcatggataagaaaactggtgaagaacttgtgaagaaagagttacttagcaaagtggatgcaaaagacgacacgaagccacttgataaattaccagctgtaacaacagaacaaggtgtattattcgcaaaagagaaagtagaaaatgctacacttgatcgggcaaaattaaaatacgaaggcaatacaattatcggaagtggccgtacatatacagatatgtatgccattgttgatgacgcaacttacagcaatgtaaaaggtgatgaaaaatctgttggggtattaaaatttgataaagacccaagtaaagaatttcctggaaagaatgatgtagaatcatcacaacttgtaaaaattaagaagtaa
>BAS4487|4.155142655948457
atgggggttatcacattgacgacaggtgaaaaaattactgtaactaatggtgttatgaatgtaccaaacaatccgattattccatttatcgaaggagatggaattggtcctgatatttgggcagctgcatctcgtgtactagaagcagcagttgaaaaagcttatgatggtgagaagaaaatcgtttggaaagaagtgcttgcaggggaaaaagcattcaaccaaacaggcgagtggttaccagaagaaactttaaatttaattcgtgaatatttaatcgcgattaaaggtccacttacaactccagttggcggtggtattcgttctctaaacgtagcacttcgtcaagaattagatttatatgtatgtctacgtccagttcgttattttgaaggtgttccttcacctgtaaaacgtccggaagatactgatatggttattttccgtgaaaatacagaagacatttatgctggaattgaatatgcgcaaggatctccagaagcagaaaaagttcttgctttcttaaaagaagcaatgggtgttaataaaatccgcttcccagaaacatctggtattggtattaaaccaatctcagaagaagggacaaagcgtcttgttcgtgctgcaattcaatatgcaattaacgaaaaacgctcttctgttacattagttcataaaggaaacattatgaaattcacagaaggtgctttcaaaaactggggttacgaagtagcggaacaagaattcggcgacaaagtatttacttgggctgaatatgatcgtatcgttgagaaagatggtaaagatgcagcgaataaagcgatggcagacgctgaagtggctggaaaaatcatcgtaaaagattctattgcagacatcttcttacaacaaattttaactcgtccacgtgagttcgatgttgttgcaacaatgaacttaaacggagactacatctctgatgcacttgctgcacaagtaggtggaattggtattgcacctggtgcaaacattaactatgtgactggacatgctatctttgaagctacgcacggtacagctccaaaatatgcaggtttagataaagtaaacccatcttcagttcttctttctggtgtattattattagagcacttaggatggaacgaagctgcgaaattagtaactgcttcagttgagaaaacaattgcttcaaaagtagtaacttatgatttcgcacgcttaatggaaggtgcaacagaagtgaaatgttctgagttcgctaatgaacttattaaaaacatggatgtagcgataatcaaaaacgcataa
>BAS4993|4.153691494326634
atgactgtaattacgaaattaaagcaaactgtttctggattaaaaagtgcacaagctagcttagagggattcgctcttgatacggataaccaacaagcgaagcaacttttccaaacagctgcgcagcaaacacaaacgattatcgattctttaaaccctcgcgttgaagaagtccaacaagaagaaccacaatactcacagcaataa
>BAS4497|4.153323338535719
ttgtcaacacttcgtgaagaagcacttcacatgcataaagtgcatcaaggaaaattagaaactgtatcaaaagtaaaagtagaaaatgcaaaagatttaagtcttgcatattctccaggggttgcagaaccttgtaaggaaatttatgacgataaaagtaaggtatatgaatatacaatgaagggaaatatggtagcagttgtgacagatggaacggctgtacttggtcttggtaacattggacctgaagcatctcttccagtaatggaaggtaaagctgtattattcaagagctttgctggtgtagatgcattcccaattgccttaaatacaaacgatgtagataaaattgttgaaactgtaaaattaatggagccaacttttggcggcgttaacttagaagatatcgcagcaccaaactgcttcattattgaagaacgtttgaaaaaagaaacaaatattcctatcttccatgatgatcaacacggaacagctatcgtaacagtagcaggtcttgtgaacgcgctaaaactagttggaaagaaaatgtctgacattaaagttgtcgcaaatggcgcaggtgcagcaggtattgcaattattaaacttttatatcgctatggcgtacgcgacattattatgtgtgaccgtaaaggcgcgatctatgaaggtcgtcctacaggtatgaatccggtgaaggatgaagttgcaaaatatacaaataagaatcgtatcgaaggttctttagctgatgttgtacaaggtgcggacgtattcattggtgtatctgcagaaggtgcattaacagaagagatggttcgtacaatgaatgacgatgcaattatttttgcaatggcgaatccagttccagaaattatgccagaattggcaaaagcagcgggcgcagctgttgttggaacaggtcgttctgactttgcaaaccaagtaaataatgtactagcgttccctggtattttccgcggtgcacttgacgtacatgcgacacaaattaacgaagaaatgaagatggcagctgtacaagccattgctgagcttgtagcagaagatgagttgaatgcagactatatcattccagcaccgtttgatgcgcgtgtagcgcctcaagtagcagcttacgttgcgaaagctgcaatggagacaggagtagctcgccgtcaagtggatccaaatgaagttgctgagaaaacaaaacaattagcgctgattggtaaagaataa
>BAS4298|4.144291040194124
atgtctattcaaatcccacgcggaacgcaagatattcttccaggcactgttgagttatggcagtatatcgaagggcaagcacgcgaaatttgccgtcgttacaattataaagaaattcgtacaccgatctttgaacacactgagttatttttacgtggtgttggtgatacgacagatatcgtgcaaaaagaaatgtactcattccaagatcgtggagagcgtagtttaacattacgtccagaaggcactgcacctgttgtacgttcttacgttgaaaacaaaatgttcggtgacgcaacacaaccaacgaaattatattatatcggtcaaatgttccgttatgaaagaccacaagcaggtcgctatcgtcaattcgtacaattcggtattgaagcaatcggtagtaacgatcctgcaattgatgcggaagtaattgcacttgctgtagagttttaccgcggcatgggcttaaaaaatattaaagttgtattaaacagcttaggtgatgcggcgagccgtcaagcgcaccgtgatgcgttaattgcacactttgagccacgtatcggtgagttctgttctgactgtcaatctcgtttagaaaagaaccctcttcgtattttagattgtaagaaggaccgtaaccatgaattaatgggaacagcaccatctattacagaatacttaaacgaagattcagcagtatactacgacaaagttcaagaactattaacgatgatggatgttccatttgaaaaagatccgaacttagtacgtggtttagactactaccagcacactgtttttgaaattatgagtgaagcagaaggtttcggtgcgatcactacactaagcggtggtggccgttataacggacttgtacaagaaatcggtggaccagaaatgccaggtatcggttttgcgatgagtattgaacgtttaattatggcgctaaaagctgaaaacatcgaattaccaattgaacatagtatcgattgttacgttgtagcgcttggtgaaaaagcgaaagaccatgctgcaaaagttgcgtttgatcttcgtaaagctggattagcagttgaaaaagattatttagatcgcaaaatgaaagcacaatttaaatcagcagatcgtctaaaagcgaaattcgtagctgtactaggggaagatgagttagataaaggcatcattaacttaaaagatatggcaacaggcgaacaagaagaagtagcattagatgtgtttgcttcatacgtagcagagaaattaatatag
>BAS0115|4.136753855508415
atgcaagctaaagcagtagcgagaacagttcgtattgctcctcgtaaagttcgtttagttgtagacttaatccgaggtaagcaagtgggtgaagcgattgctatccttaaccacacaccaaaaactgcttctccagttgtagaaaaagttttaaaatctgcaatcgcaaatgcagagcacaattatgaaatggacatcaacagcctagttgttgagaaagttttcgttgacgaaggtccaacgttaaaacgtttccgtccacgtgcaatgggtcgtgcaagccaaattaacaaacgcacaagccacatcacagttgtggtatcagaaaagaaggagggataa
>BAS4066|4.135127691002981
atggctgtaatgtcttatattgatgctattacattagcaatgcgcgaggaaatggaacgcgatgagaaagtattcgttttaggtgaagatgttggtaaaaaaggtggcgtatttaaagcgacacacggattatatgatcaatttggtgaagatcgtgcgctagatacaccacttgcagaatctgcaatcgctggggtcgcaattggtgcagcaatgtatggaatgcgtccaatcgctgaaatgcagtttgcggatttcatcatgccagcagtaaaccaaattgtttctgaggcagcaaaaattcgttaccgttctaataatgattggacttgtccaattacagttcgtgcgccatttggcggcggtgttcacggagcgttgtatcattcacaatctgtagaagcgatgtttgcaaaccaacctggtttaaaaatcgttatcccttctacaccatatgatgcaaaaggcttactaaaagctgcaattcgtgatgaagatccagtattattctttgagcataaacgtgcatatcgcttaattaaaggtgaagtgccagaagatgattacgtattaccaatcggaaaagcggatgtaaaacgtgaaggtgatgatattactgttatcacatacggattatgtgttcattttgctcttcaagcagctgaaaagttagcacaagatggcatctctgcacacattcttgatttacgtactgtatatccattagataaagaagcaatcattgaagcagcttctaaaacaggtaaagttcttcttgtaacagaagacaataaagaaggaagtattatgagtgaagtggcagcaattattgctgaaaactgtctgtttgatttagatgcaccaatcgcacgtcttgcgggtccagacgttccagcaatgccatatgcaccaacaatggaaaaattctttatggtaaatccagataaagttgaaaaagcaatgcgtgaacttgcggaattttaa
>BAS4090|4.1337435337991195
gtgttaaaaaaacaaacggtttggctattaacgatgttaagtttagttgttgtactatctgtgtattacgtaacaactccagacaaaatgaatacagcatcgccggcaacaggtgaaaagattggacaagaaaaacaaggtactgataaagcagtaacaaatgaaacgccgattaaagaaacaacaaaagaatcttcaaacaaagaaaatacaagcaaggaaacacctaataaagaaacaaacaaagaaacagataaaaaagagagtgctacaaaagaaacaagtaaaaaagaggctaacgtaacagttcaatcaagtgatgaaaatttcacagcattacgtatgcaaatggaagatcagcgaagtgaacaaaaagcaagattacaagaagtgatgaattcagcaaaatcttcagcaacagaaaagagtaaagcaaaagataattttgatgcaattactacaatggaaacgaaacaagaattacttgagacggtaattaaatctcaaggtggatataaagatgcccttgtaagagccgatggaactgacattaaagtaactgtaaaagcagcaaaacattcacaaaaagaagcgaataaaattatacaacttgtaagaagtgaaggcggatcaaaagatgtaggtgtaaaatttgatccaccaacaaaataa
>BAS3995|4.132330601061571
atgagaatggtggacctaattgcaaaaaaacgtgacggacatgcattaacgacagaagaaattaactttattgttgaaggatatacaaatggtgatattcctgattatcaagtaagttcacttgcaatggcaattttcttccaagatatgaacgatcaagaacgtgcagatttaacgatggcaatggtaaatagtggtgatacaatcgacttatcagctattgaaggtgtaaaagtagataagcactcaacaggtggcgttggtgatataacgacacttgtattaggtccattagtagccgctttaggtgtaccggttgcaaaaatgtctggacgtggtctaggacatactggcggtacaattgataaattagaagcagttccagggttccatgttgaaatcgaaaatgatgaattcatgcgtcttgtaaatgaaaataaaatcgcagttattggtcagagtggaaacttaacacctgcggataaaaagttatatgcactccgtgatgtaacggcaacagtaaactcaattccgcttattgcaagctcgattatgagtaaaaaaattgctgctggtgcagatgcaattgttcttgatgtaaaaactggagcaggtgcatttatgaaaacggatgaagatgcaaaacgtttagcagaagcaatggtacgcattggtaataacgttggtcgtaatacgatggctgttatttctgatatgagtcaaccacttggtgaggctattggtaacgcacttgaagtacaagaagcaattgatacattacaaggtaaaggaccgaaagatttagaagagttatgtttaacacttggaagtcaaatggtataccttgctggacaagcttcatctttagaagatgcgcgtgagaaattaattgaagtaatgaacaacggtaaagcgctagaatcatttaaaacattcttatcagcgcaaggcggcgatgcatctgttgttgatgatccttctaaattaccacaagcacaatttaaaattgaagtggaagcgaaggaagacggttatgtatcagaaatcgttgcagatgaaattggaacagcagcaatgcttttaggagcaggacgtgcgacgaaggaatctgaaattgatttagcagttggcttaatgcttcgcaaaaaagtaggggacagcgtgaaaaaaggtgaatcccttgttaccatttacgcaaaccgtgaaaatgtagaagatgtaaaagcaaaaatttatgagaacatgaagatctctaaagagcatgtagatgcaccgacattagtgcatggcatcgttactgaataa
>BAS3687|4.127825547753107
atgaatatccatgagtaccaaggtaaggcagtccttagaagctatggggttagcgttccgaacgggaaggttgcatttacagtagaagaagctgtagaagcagcgaaagaattaggaacggatgtatgtgtagtaaaagcacaaattcacgctggtggacgcggcaaagctggcggagtaaaagttgcaaaaaatttagatgaagttcgtacatatgcagagagcattttaggaactacacttgtgacacatcaaacaggtcctgaaggtaaggaagtaaaacgcttacttatcgaagaaggttgcgatattaaaaaagaatattatgtaggtcttgttttagatcgtgcaacttctcaagttgttttaatggcgtctgaagaaggcggaacagaaattgaagaagtagcagaaaaaacaccagaaaaaatctttaaagaatatattgatccagcagtaggtttacaaggcttccaagcacgccggattgcatttaacatcaatattccaaaagagcttgtaggacaagctgtgaagtttatgatgggcttataccgtgcgtttatcgaaaaagattgttctatcgcagagattaatccacttgttacaacaggtgacggtaaagttatggcattagatgcgaaattaaactttgattctaacgctttatatcgccataaagacattttagaacttcgtgatcttgatgaagaagatgcaaaagaaatcgaagcttctaaatatgacttaaactacattcctttagatggaaatatcggttgtatggttaatggtgcaggtttagcgatggctacgatggatatcattaaacattaccatggcgatccagctaacttcttagatgttggtggcggtgcgacagctgaaaaagttacagaagcatttaaaattatcctttctgacaaaaatgtaaaaggtatcttcgttaacatttttggtggcattatgaagtgtgatgttattgcagaaggtgttattgaagcaacgaaacaagtaggtcttgaattgcctttagttgtacgtcttgaaggtacaaacgttgagttaggtaagaaaattttaaatgagtctggcttaaatattgttgcagcagaatctatgacagacggtgcacaaaaaattgtttcactagtgggctaa
>BAS4792|4.124885118890339
atgttccaagtacaaaaagaattagcaagccatgaagcggtggttgttgccttatttgaggaagagaaaacgagtagctttgtacaagaactggacaaagcgtttgaaggacaattacaagttttattagaagagaaagaactttctacgaagaagaaagctatttcaaaagtacatagtttaggaaaaacagatgtgaaacgttattatttcgttggtttaggtaagaaagaatcttatacgacagaaacattacgttcggctcttggtaagacgtttaaaacactgcaagcagcaaaagtacaagatgcagcaatcttacttgattctttcgtaacagagaaattagacgcgattgatgtcgctcatattgcggcagaagtacaaggccttggtacatatgagttacaaacgtataaatcagataaaaaggatcgtgtagagttagagaagtttacggctattacagcggaagatgcacaggaaattgaagcggcattaacagttggctacgtacatggacgtgcaacaaattcagctcgtacacttgtaaatatgccgccaaacgtattaacagcaacaaagcttgctgagtatgctgttgagttagcggaaaagtatgatatggattataaagttcttgagaaagaagagatggaagagcttggtatgggtgcattacttgcagtaaaccaaggtagtgtagagccaccaaaaatgatcgctcttatttataaaggaaaagaagagtggacagatgttattggattcgttggaaaaggaatcacatatgatacaggtggttattctttaaaaccacgtgaaggtatggtcggtatgaaaggtgatatgggcggtgcagctgctgtattaggtgcgatggaaattatcggtgaacttcgcccagagcaaaatgtgatcgctgttattccatcaacagataacgttgtaagtggtacagcatttaagccagacgatgtaatcacatctatgagcggaaaaacaattgaagtattaaatacagatgcagaaggtcgcttagcattagctgacggtattacgtatgcgaaaaaattaggtgcaaactatttgattgatgttgcgacattaacaggtggtgtaattgttgcacttggaaatcatacgacaggtgcgatgacaaacaatgaagagttgtttgagcaagtactagaggcatctatggaaacagatgaatctatttggcaattaccgatttttgatcgtgataaagagcgcgtgagaaacagtaagtttgctgatttaaataactcgccaggccgcgaaggacatgcggttatggcaggtacattcataggtgaattcgctgaagatacaccttgggtacacttagacatcgctggaacatctgaatcatcaggagcgcatgatttaggaccagctggagcaacaggtgcaatggtacgtacacttgcaacacttgttgaacgtttcggcgaagaataa
>BAS4021|4.12413515434805
atggtattcgaaggtcatttagttggtacaggattaaaagttggggttgttgttggacgttttaatgaatttattacaagtaagttactaggcggagctttagatgggttaaagcgtcacggtgtagaagaaaacgatattgatgttgcttgggttcctggcgcattcgaaattcctttaatcgctaaaaagatggcaaatagcgggaagtatgatgctgttattacgttaggtacagtaattcgaggtgctacaacacattacgattatgtttgtaatgaagtagcaaaaggtgttgcatctttatcacttcaaacagacatcccagttattttcggtgtattaacgacagaaacgattgagcaagcgattgaacgcgcgggcacgaaagctggtaataaaggctatgaatctgcagttgctgcaattgaaatggctcacttatcaaaacactgggcataa
>BAS5000|4.122512230563457
atgaatttaattcctacagtaattgaacaaacaaatcgtggagaacgcgcttacgatatttactctcgactattaaaagaccgtatcattatgcttggtagtgcaattgatgacaacgtagctaactcaatcgtttcccagcttttattcttggaatctcaagatcctgaaaaagatattcatatctacatcaacagccctggtggttctatcacagcaggtatggcaatttacgatacaatgcagtttattaaaccgcaagtatcaacaatctgtatcggtatggctgcatctatgggtgcattcttacttgcagcaggtgaaaaaggaaaacgttatgcacttccaaacagtgaagcaatgattcaccaaccacttggtggggcacaaggtcaagcgactgaaatcgaaatcgctgctaaacgtatcctattcttacgtgaaaaactaaaccaaattcttgctgaccgcacaggtcaaccacttgaagtactacaacgcgacacagaccgcgacaacttcatgacagcagaaaaagctttagaatacggtttaatcgataagatctttacaaatcgttaa
>BAS0144|4.119932941113452
ttggcacaggttcaatactatggcactggacgtcgtaagagttcagtagcgcgcgtacgcctagtttcaggcgaaggacgcgttatcattaacggtcgtgattttgaaaactatatcccatttgctgcattacgtgaagtagtgaaacaacctctagttgcaacagaaactttaggtaactacgatgtacttgtaaacgtaaatggtggtggatacactggtcaagctggtgctattcgtcacggtatttctcgcgctttattaaaagctgatccagaataccgtctaacactaaaacgtgcaggtctattaactcgtgacgcacgtatgaaagagcgtaaaaaatacggtcttaaaggcgcacgtcgtgcacctcagttctcaaaacgttaa
>BAS0808|4.119412777929684
atgacaactagcaatacgtacaaattttatttaaatggagaatggagagaaagctcttcaggagaaacaatcgaaattccatctccatacttacacgaagtaattggacaagtacaagcaattactcgcggagaagtagatgaagcaattgcatctgcaaaagaagctcaaaaatcatgggcagaagcttctctacaagatcgcgcaaagtatttatataaatgggctgatgagctcgtaaatatgcaggatgaaattgctgatatcattatgaaagaagtcggtaaaggctataaagatgcgaaaaaagaagttgttcgtacagctgacttcattcgttacacgatcgaagaagctttacatatgcacggagaaagcatgatgggcgatagcttcccgggcggtacaaaatctaaacttgcgattatccaacgcgcaccacttggtgttgtattagcaatcgcaccgtttaactacccagtaaacttatccgctgcaaaacttgcaccagcattaattatgggtaacgctgttattttcaaaccagcaactcaaggtgcaattagtggtattaaaatggttgaagcacttcataaagcaggccttccacaaggtcttgtaaacgtagcgacaggacgtggttctgtaattggtgactacttagtagagcacgaaggtatcaatatggtatcgttcacaggtggtacaaacacaggtaaacatttagcgaaaaaagcttcaatgattccacttgtattagaacttggtggtaaagaccctggtatcgttcgtgaagatgctgacttacaagatgctgcaaaccatatcgtaagcggtgcattctcttactctggtcaacgttgtacagctattaaacgtgtacttgtacacgaaaacgtagcagacgagcttgttagcttagtaaaagagcaagtagctaaactatcagttggatctccagaacaagacagcacaatcgttccattaatcgacgacaaatctgctgacttggttcaaggcttagttgacgacgctgttgaaaaaggtgctacaatcgttatcggtaacaaacgtgagcgtaacttaatttacccaacattaatcgaccacgtaacagaagaaatgaaagttgcttgggaagagccatttggcccaatccttccaatcatccgcgtttcttcagatgagcaagcaattgaaattgctaacaaatcagagttcggtctgcaagcaagtgtcttcacaaaagacattaacaaagcatttgcaattgctaacaaaatcgaaactggttctgttcaaattaacggacgcacagagcgcggccctgaccacttcccattcatcggtgtaaaaggttcaggtatgggcgcacaaggtattcgtaagagccttgagtctatgacacgtgaaaaagtaactgtattaaacttagtttaa
>BAS3583|4.116591795013286
gtgccagcaaaagtagataaaattgcaacagctagtttagagtcaatggaagatgcagcagtacttggaattaaaccagttggtgcgattacggttggtggtaaattaccaaagtatctggagaaagatttagaaggtgcgaaatctgttggtgagaaaatgcaaccaaatttcgaaacattacttcaattaaaaccagacgttattacatctagtacgaaatttccagcagaaacagctgaaaagtttacgaaagtagctcctacattcccggtatcacatgtttcaacaaattgggaggataacttaaagttaatgggagaattaactggcaaaaaagataaagcagaaaaaattattaaagattacaatgcggacgctgaaaaagcaaaagcaaaactaggagataagttaaaagacaaaaaagtccttgtaatcagactaagagcaaacgaattattcctatacccagaaggagtatacttcaaccctgtaatttataaagatcttggattaactgttccagaacaattgaaaactgtaaaagcacaagagaaaatttcatttgaaaaacttgctgaactaaacccagattatattttcttacaatatgaaacaactgaaaataaaaacccgaaagtgctagaagaaattgaaagtaatccaatttggcaaagtatgaatgctgcgaaagaaaagaaagtatttgtaaacgttgtggatccaatggcacaaggtggtacagcttggagtaaaacagcattcttaaaagaagcagtgaaaaatttatctaaataa
>BAS4637|4.110462390053868
atgagctttaatcatcaagaaattgagaagaagtggcaagggtactgggaagagaataaaacattccgtacgccagatgagacagaaaaaccaaaattttatgcactagatatgttcccatatccatcaggtgcaggcctacacgtaggacatccagaaggttatacagcaacggatattttatctcgtatgaagcgtatgcaagggtataacgttcttcatccaatgggatgggatgcattcggtcttccagcagagcaatatgcacttgatactggaaacagcccggctgaatttacagagcataatattaatacgttccgtaaccaaattaaatcattaggtttctcttacgattgggaccgtgaagtaaatacaacagatccaaactactacaagtggacacaatggatcttcctaaaactatttgaaaaaggcttagcttacgttgatgaagtacctgtaaactggtgcccagcacttggtacagtacttgcaaacgaagaaatcattgacggtaagagtgagcgcggtggacatccagttgagcgtcgtccgatgagacagtggatgttaaaaattacagcttacggagatcgtctattagaagatctagacgagcttgattggccagaaagcttaaaagatatgcaacgtaactggatcggtcgttctgaaggtgcagaagtacacttcaacatcgacggtacagatgagaagttcacagttttcacaacgcgccctgatacactatttggtgcaagctactgtgtacttgctccggaacatgcgcttgttgctgacattacaactgctgatcaaaaagaagctgtagaagcttacattaattctgtaaaaatgaagagtgatctagagcgtacagaacttgcgaaagagaaaactggtgtattcactggtgcttatgcagttaacccagtaaatggtgagaaattaccaatctggatcgctgattacgttcttgcaacttacggaacaggtgctgtaatggcggttccagctcacgatgagcgtgactatgaatttgcatcaacgttcaatcttccaatgaaggaagttgtaaaaggtggagatattacgaaagaagcatacacaggtgatggtgctcacgtaaactcagcattccttgatggtttaaataaagaagaagcaatcgcaaaaatgattgaatggcttgaagtaacgagcgcaggaaatcaaaaagtaacataccgtctacgtgactggttattcagccgtcaacgttactggggtgagccaattccagtaattcactgggaagatggcacaatgacagctgtgaaagaagaagaattaccattagttcttccgaaaacagaaaacatccgtccttcaggtacaggtgaatcaccacttgctaacattgacgagtgggtaaatgttgttgatcctgagactggtaaaaaaggtcgtcgtgaaacaaatacaatgccgcaatgggctggtagctgctggtattacctacgttacatcgatccaaacaacagcgaagcacttgtagatcctgaaaaagtaaaacaatggcttccagttgatatttatatcggtggtgcagaacacgctgtacttcacttactatatgctcgtttctggcataaagtattatacgatatcggtgtagttccaacgaaagagccgttccaacaattattcaaccaaggtatgattctaggtgaaaacaacgagaaaatgagtaaatcaaaaggtaacgttgtaaaccctgatgatatcgtagcaagccacggtgcagatacacttcgtctatacgaaatgttcatgggaccattagatgcttcaatcgcttggtctgaaaatggtcttgatggagcacgtcgtttcctagatcgcgtatggcgcctattcgttcaagataacggtgaattaagtgagaaaattactgatgcaccaaataaagatcttgaaaaagcttaccaccaaacagtcaagaaagtaacagaagactatgcagagcttcgcttcaacacagcgatttctcaaatgatggtgttcatcaacgatgcatacaaagctgaaacacttccgaaagaatatgtagaaggtttcgtaaaaatgattgcaccagttgcacctcacatcggggaagagctatggagcaaacttggatacaatgaaacaatcacatatgcaagctggccaacatttgatgagtctaaacttgtagaagatgaagttgaaatcgttgttcaagttatgggtaaagttcgcgcaaaactaacaatgagtaaagacgcatcaaaagacgaaatggaaaaacttgcacttgaagcaattcaagaccaaatcgaaggaaaaacagttcgtaaagtaattgtagttcctggaaaacttgttaacgttgttgcaaactaa
>BAS1582|4.100701604473343
atgagaattaatacaaacattaacagcatgcgtactcaagagtacatgcgccaaaaccaagacaaaatgaatgtttcaatgaatcgcttatctagtggtaagcgtattaacagtgcagctgatgatgcagcaggtcttgcaatcgcaactcgtatgcgtgctcgtcaaagcggtttagaaaaagcttcacaaaatacacaagacgggatgtcattaatccgtactgcagaatctgcaatgaactctgtatcgaatattttaactcgtatgcgtgacattgctgtacaatcttcaaacggtacaaatactgctgaaaaccaatcagcattacaaaaagaatttgcagaattacaagaacaaattgattacattgctaaaaatacagagtttaacgataaaaatctattagctggaactggagcagtaacaattggtagcacatctatttctggtgcggaaattagtattgaaacactagattcttctgctactaatcaacaaatcacaatcaaattagcaaatactacagctgaaaaattaggaattgatgcaactacttctaacatttctatcagtggtgctgcaagcgcattagcagctatttcagctttaaatactgcccttaacacagttgctggtaaccgtgcaacacttggtgcaactttaaaccgcttggatcgtaacgtagaaaacttaaacaaccaagctacaaacatggcgtcagctgcttctcaaattgaagatgctgatatggcaaaagaaatgtctgaaatgactaaattcaaaatcttgaacgaagctggtatcagcatgctttctcaagcaaaccaaactccacaaatggtaagtaaattattacaataa
>BAS4486|4.095368507211083
atgacaatcaaacgcaagaaagtttcagtcatcggtgcaggatttacaggagcaacaacagcattcttattagcacaaaaagaacttgcagatgttgtattagtggacattccgcagctggaaaatccaacaaaagggaaagcgttagatatgttagaagcgagcccagtacaaggttttgatgctaacattattggaacatctgattacgcagatactgctgattctgacgttgttgtgattacagcaggtattgcgcgtaagcctggtatgagccgtgatgatttagtagcaacaaactccaaaattatgaaaagtattacgcgcgacattgcaaaacattcaccaaatgcgattattgttgtattaacaaatccagttgatgcaatgacatattctgtatttaaagaagcaggattcccgaaagagcgtgttatcggtcaatcgggcgtattagatacagctcgtttccgtacattcatcgcacaagaattaaatctttctgtgaaagacattacaggatttgttcttggtggacacggtgacgatatggtacctcttgtacgttattcatatgcaggtggcattccgttagaaacgttaattccgaaagagcgtttagaagcaatcgtagaacgtacccgtaaaggtggcggcgagattgtaggcttattaggaaacggtagtgcatattacgcaccagctgcttctttagttgaaatgacagaagcaatcttaaaagatcaacgccgtgtattaccggctattgcgtaccttgaaggtgaatacggttatagtgacctttacttaggggtaccagtaattctaggtggtaacggaattgaaaaaattattgaattagaacttcttgcagatgaaaaagaagcgttagatcgctctgtagaatctgtacgtaatgttatgaaggttcttgtttaa
>BAS3658|4.092968185669868
atgagtcaagaaaagcaagtcttctcgatagatttagctggtcgccagctaacagttgaaacaggtcagcttgcaaagcaagcgaacggagcagtattagtaagatatggcgatacagcggttctatctacagcaactgcatcaaaagaagcaaaaaatgtagatttcttcccacttacagtaaactatgaagagcgtttatatgcagtcggaaaaattcctggcggtttcattaaacgtgaaggtcgtccaagtgaaaaagcaattttggcaagtcgtttaatcgaccgtccaattcgtccgcttttcgctgatggtttccgtaacgaagtacaagttgtcaacatcgtaatgagtgttgatcaagattgttcttctgaaatggcagctatgcttggttcttcattagcgttatcgatttcagatattccatttgaaggtccaattgcgggtgcaacagttggtcgtattaacggcgaattcgttatcaacccaacagtagaacagcaagaacaaagtgatattcaccttgttgtagctggtacgaaagatgcaattaacatggttgaagcaggagcagatcaagtgcctgaggaaacaatgttagaagcaattatgtttggtcatgacgaaattaaacgtctaattgcattccaagaagagattgtacaagctgtaggtaaagagaaatcagaagtaaaactttatgaagttgacgctgatcttaaccaagctgtacgtgaaatggctgagaaggatatgcattctgcaattcaagtacatgagaaacatgcacgtgaagatgcgattaacgaagtgaaaaagcgtgtaattgagcattacgaagcgcaggaagctgacgctgatactttaggacaagtaaatgagattttatataaaattgtaaaagaagaagtacgtcgtcttattacagttgaaaaaatccgcccagatggccgtaaaggtgacgaaatccgtccattagcatcagaggttggcattttatctcgtacacacggttctggtttgttcactcgtggacaaacacaagcattaagtatttgtacattaggtgcattaggcgatgtgcaaattttagacggtcttggtgtagaagaatcaaaacgctttatgcaccattacaatttcccatcatttagtgttggtgaaacaagaccgatgcgtggaccaggtcgtcgtgaaatcggtcacggtgcactaggagaacgtgctcttgaacctgtaattccatctgaaaaagacttcccatacacagtacgtcttgtgtctgaagtattagaatcaaatggttctacgtcacaagcaagtatttgtggtagtactttagcgatgatggatgctggtgttccacttaaagctccagttgcaggtattgcaatggggctagttaaaactggtgagcattacacaattttatctgatattcaaggtatggaagatcatttaggtgatatggactttaaagtagcaggtacagcacatggtgtaactgcattacaaatggacattaaaatcgatggtctatctcgtgaaattttagaagaggcattacaacaagcgaaagttggtcgtgtgcacattctaaatcatatgttatctgttattgcagagccacgcactgaattatcagcgtacgctccaaagattattacaatgacaattaacccagataaaatccgtgacgttatcggaccaagcggtaaacaaatcaataaaattattgaagaaactggcgttaaaattgacatcgagcaagatggtacagtattcatttcttcaataaatcaagaaatgaacgacaaagctaagaaaattattgaagatatcgttcgcgaagtacaagtaggtgaaatctacgaaggaaaagtgaaacgtgttgagaaattcggtgctttcgttgaattattcagcggtaaagatggattagtgcacatttctgaacttgcacttgagcgtgtaggtaaagtagaagacgttgtgaaaatcggtgatgtaattacagttaaagttatcgagattgacaagcaaggtcgcgtgaatctatctagaaaagtattgctaaaagaagagcaagaaaaagaagctgctaaagaagaaaacaaacaagagcagcaataa
>BAS4465|4.089839062364979
atgaatcagtttcgaagaatggtgattatcaacattatcacattaattgtactagttggcggcggtattggcggttattactattacaatcaagcggaaaattacttaaaaacagacaatgcaaaaattgatggaaaggtaattccgattgcatcaccagtagcaggtaaattaactgactggaaagctgaagtaggtaagaactacaatgagaatgataaattaggtgctgtcactgtagcagcagcgaatggagaacaaacagtagatgtaacaattccacaaaatgcaacagttgtacaatcaaacgcaacaacaaatgctttcgttggagcaggtagcccgattgcttatgcatttgatatgaacaatttatgggtaacagcaaatattgaagaaacagatgttgatgatgttcaaaaaggtcaagatgtagatgtgtatgtagatgcatacccagatacaacgttaacaggaaaagtagagcaagtaggcttaacaacagcgaacacattctctatgttgccatcaagcaacgcaacagcgaactatacgaaagtaacacaagtagtaccagttaaaatttctttagatcatagcaaatcagtaaatattgttcctggcatgaatgtgacagttcgtattcataagtaa
>BAS1541|4.087709848198535
atggcacataaaattttagttgtagacgatgcgatgttcatgcgaacaatgattaaaaacttattaaaaagtaattctgaatttgaagtaatcggagaagcggaaaatggagtagaggcaattcaaaagtataaagaacttcaacctgatatagttacattagatattactatgccagaaatggacggacttgaagcgttaaaagaaattattaaaattgatgcaagtgcaaaagttgttatttgttctgcaatgggacaacaaggtatggtattagatgcaattaagggtggggcaaaagactttattgtaaagccattccaagcagatcgtgtaatcgaagctttaacaaaagtagcaaacagctaa
>BAS0883|4.086551636584642
atgaaacgtacaacagaatttgtattaggacttattggtggtattttcggtattttatgtgcatttattgctttatttattggcggagttgcttcagctatggaggcagaaggagcaagtaatgttataggtttaggttgggcggcagtcgctttatcgattttaggtatcgttggatcagttatggtaaaaagtaaagcaaaagttggcggcggtatgatgacgattgcggcaattggaggattcatttgtatttctttcatttacattttacctgctgtgcttttattaatcggtggattaatggggattttccgcaaagagaaagtgacagtgtccgcatag
>BAS3868|4.085801249908803
atgttgaaaaaacgacaagatttacgtaatatagcaattattgcccacgttgaccatggtaaaacaacacttgttgaccagttattacgtcaagcggggactttccgtgcgaacgaacacgttgaagaacgcgcaatggattcaaatgatctagaaagagaacgcggtattacaattttagcgaaaaatactgcgattcactatgaagataaaagaattaacattttagatacaccaggtcacgctgacttcggtggagaagtagaacgtattatgaaaatggttgatggtgtattacttgttgttgatgcatatgaaggttgtatgccacaaacacgatttgttttaaagaaagctcttgagcaaaacttaactccaatcgtagttgtaaataaaattgaccgtgacttcgctcgtcctgatgaagtagttgatgaagtaatcgacttattcatcgaacttggtgcaaacgaagatcaattagagttcccagttgtatttgcatcagcaatgaacggaacagcaagcttagattcaaacccagcaaatcaagaagagaatatgaaatcattatttgatacaattattgaacatattcctgcaccaattgataacagcgaagagccacttcaattccaagtagcacttcttgattacaacgactatgttggacgtatcggggttggacgcgtattccgcggtacaatgaaggttggacaacaagttgctttaatgaaagtagacggaagtgtaaaacaattccgcgtaacgaaactatttggttatatgggattaaaacgtcaagaaattgaagaagcaaaagctggagacttagtagctgtttctggtatggaagacattaacgtaggtgaaacagtatgtccagttgaacatcaagatgcgttaccattattacgtattgatgagccaacactacaaatgacattccttgtaaataacagcccatttgcaggtcgtgaaggtaaatacattacatctcgtaaaattgaagagcgtcttcgttcacaattagaaacagatgtaagtttacgcgtagataatacagaatctcctgatgcgtggatcgtatctggacgtggggaactacatttatctatcttaatcgaaaacatgcgtcgtgaaggttatgaactacaagtatctaaaccagaagtaatcattaaagaagttgatggcgtaagatgtgagcctgtagagcgtgtgcaaattgatgtacctgaagaatacactggttctattatggaatctatgggtgcacgtaaaggtgaaatgttagatatggtgaataacggaaacggtcaagttcgccttactttcatggttccagcacgtggtttaattggttacacaacagaattcttaacattaactcgtggttacggtattttaaaccatacattcgattgctaccaaccagtacacgctggacaagttggtggacgtcgtcaaggtgttctagtttcacttgaaacaggaaaagcatcacaatacggtattatgcaagttgaagaccgtggtgtaatcttcgttgaaccaggtacagaagtatatgctggtatgattgttggagaacacactcgtgagaatgacttaacagttaacgttgtgaaaatgaaacaacaaactaacattcgttctgcgacaaaagatcaaacttcaacaatgaaaaaaccacgcttaatgactttagaagagtcattagagtacttaaacgatgacgagttctgtgaagtaactccagaatcaattcgtttacgtaaaaagattcttgataagagcgaacgtgaaagagctgctaagaaaaagaaatctgtagaagcgtaa
>BAS0336|4.083617640011199
atgaaaaagttatttatttcactaacagttcttttcgttcttgttatgagtgcttgtagcaatggctctacagacaaaaagaacgatgcaaaaggtagtaaatcagaaacaattacataccaatctgaaaatggtaaagtagaagttcctgcaaatccaaaacgcgttgttgttctatcatcattcgctggtaacgtaatgtcattaggtgtaaatcttgttggggtagattcatggtctaaacaaaacccacgttttgatagcaaacttaaagatgttgctgaagtatcagatgaaaatgttgaaaaaattgctgaactaaatccagatttaatcattggtttatctaatattaaaaatgttgataagttaaagaaaatcgctcctactgtaacatacacttacggaaaagttgattacttaacacagcatttagaaatcggtaagttattaaacaaagaaaaagaagcaaaaacttgggttgatgacttcaagaaacgtgcacaagacgctggtaaagaaattaaagcaaaaatcggtgaagatgcaacagtttctgttgtagaaaacttcaacaaacagctttatgtatacggcgagaactggggccgtggaacagaaattctgtaccaagaaatgaaattaaaaatgcctgaaaaagtaaaagaaaaagcattaaaagaaggttattacgcattatctactgaggtattacctgagtttgctggtgactacttaatcgtaagtaaaaacaaagatactgataactcattccaagagacagaatcatataaaaacatcccagcagtaaaaaataatcgtgtatacgaagcaaacatgatggaattctatttcaatgatccacttacattagatttccaactagacttcttcaagaagagctttcttggtaaataa
>BAS5043|4.080993664814041
atgaaaaagctaaaaatggcatcttgcgcattagttgcagggttaatgttttcagggctaacaccaaatgcatttgcagaagataaaatttctgacgtgaaatcacaaattaatacacaaaatgacactttacataaacaacaacaagagcgtgatgaattacaaaaacaaatgaatgacttaaacaaaacaattcaaggtttagataagtctgttcaagagaatgctgcaaaacttgatgaaacaacgaaaaaagttgcagatactgagcaattaatcgaaaagaaaaataaagatattgcagaattacaaacgaaaattgcaaaacgtgaagagttattaagaaaacgtttagttgcacttcaagagcaaccaaacacgaacgttgtaacagaagttcttgtaaactctaaaaacgttgcagatttagttgatcgtttaacttctgtttctaaaattcttgagtctgatgaagatattatgaaaacacaacaagaagatcaagcgaacgtgaaaaaagatgttgaaacggtaaaaacgaagcaaaaagaattaaaagaagcacaagctcaaattgaaactgctaagaaagaacttgacgctgaaaaagcgaaaaaagcaacagcagtaaatgatttaagcggtaaaatggatacagttgtaacttcaatgacaagtacggaaagtcaattgaaagatcttgaaaaacaagcattacaattacaacgtattgctgaacaagaagcgcaagaaaaagctgcacaagaagctgcagcacaaaaacaagcagagcaagctgctaaagatgcgcaagctcaaccagcacaagcggcacctgctcagccagcagcgccagcaaacaacggtggacaagctcaaaaagaagagcctaaaaaggaagagcctaaaaaagaagcacctaaaaaagaagataaaaaaccagaaccgacaccaggtccagctccggctcctggcgtaattggtaaagcacaacaatacttaggtttaccatatgtttggggaagtgcatctccatcaaacggtggttttgactgtagtggatttatttcttacgtattcggtgtaggtcgtcaagacgttaatggttactggcattcagtttcaaaagtaagtagcccacagccaggggacttagtattcttccaaaatacttataaaaatggtccatctcacatcggtatttatgttggtaatggccaaatgattcatgctggtgataaaggtattgcttactctagcttaagcagtagctacaaccaaaaacatttcttaggatacggtagattctag
>BAS3686|4.074602996502918
atgagcgtattagttaataaagatacaaaagttattgttcaaggtattacaggttctcaaggattattccacacaaaacaaatgattgaatacggtacgaaaattgtcggtggtgtaacgccaggtaaaggtggcactgacattgaaggtgtaccagtatttgatactgtagaagatgcagtgaaagcaacaggcgcaaacgcttcagttgtatacgttccacccgcttttgcggctgatgcaattatggaagcagttgatgcagaaattgatttagtagtatgtattaccgaaggaattcctgtattagatatggtaaacgtaaagagatatatggctggtaaacatacacgtttacttggaccaaactgcccaggtgttattacgcctgatgaatgtaaaatcggtattatgccaggatacattcataaaaaaggtcatgtaggtatcgtatctcgctctggtacattaacgtatgaggctgtacatcagttaacacaagaaggtattggccaatctactgctgtaggtatcggcggagacccagttaacggtacagactttattgatgcattaaaagcatttaatgaagatgaagaaacacatgctgtaattatgattggtgaaatcggtggtacagcggaagaagaggcagctgaatgggtgaaagctaatatgacaaaacctgttgtaggcttcattggtggccaaacagcgcctgctggcaaacgtatgggccatgctggtgcaatcatttctggcggtaaaggaactgctgcagaaaagattaaaacgatggaagcttgtggtattaaagtagcggaaactccagcagttatgggagaaacgctaatctctgtcttaaaagaaaaaggtctatttgagacttgtaaaaactactaa
>BAS4281|4.070344802488062
atggaagaaaatcaaattacaattgtagacgaaaaaggtaacgaacatttatgtgaaattattttcacttttgacgctgaaaaatttggcaaaaaatcatacgtagtcttctctccaatcggtgaagtagacgaagatggagaccaaatttatgatgcaatggcctatgagcaaaatgaagaagagggcggaactttacttccaatcgaatctgaagaagagtgggaaatggtacaagaaatgttcaacactctagctgatgagcaagaagctgaataa
>BAS3629|4.06908665454065
atgagtgatcgtcaagcagcgttagatatggcgttaaaacaaatagagaagcaattcggtaaaggttcaattatgaaattaggagaacaagcagagcgcaaagtttctacggtttctagtggttctttagcacttgatgtggcattaggggtaggcggatacccacgcggccgtattatcgaaatttacggacctgaaagttcaggtaaaacaacagtttcattacacgcaattgcagaagtacagcgtcaaggtggacaagcagcgttcattgatgctgagcatgcaatggatcctgtatatgcacaaaaactaggtgttaacatcgatgaattactattatcacaacctgatacaggggagcaaggtttagaaatcgcagaagcacttgtacgaagtggtgcggttgatattatcgtaattgactctgtagcagctcttgtaccgaaagctgaaattgaaggagacatgggtgactcacacgtaggtttacaagctcgtctaatgtctcaagcacttcgtaaactttcaggtgcaatcaataaatcaaaaacaatcgcaatctttattaaccaaattcgtgaaaaagttggggttatgttcggaaatccagaaacaactccaggtggtcgtgcgttgaaattctattcaactgttcgtcttgaagtgcgtcgtgcggagcaattaaaacaaggtaacgacatcgttggtaataaaacaaaagtaaaagtagttaaaaataaagtggcaccaccattccgtgttgcggaagttgatattatgtacggagaaggtatttcaagagaaggtgaaatcttagatatggcctctgaacttgatatcgttcaaaagagcggtgcttggtactcttataatgaagaacgcttaggacaaggtcgtgaaaattcgaagcagttcttaaaagaaaatacggatttaagagaagaaattgccttctttattcgtgagcatcacggaattagcgaagattctggtgctgaaggtatggaagatccaaatcttcttgattaa
>BAS0060|4.0652291505509535
atgtcaatcgaggtaggcagcaagttacagggtaaagtaacaggtattacaaattttggggcttttgtggagctgccagaaggcttaacgggtcttgttcatattagtgaagttgctgataattatgtgaaagatattaacgatcacttaaaagtgggcgaccaagtagaagtaaaagttattaacgttgaaaaagatggtaagatcggtctatctattaaaaaagcgaaagaacgtgaaaaaacagaaggagatcgtccacgtggtgaataccaacgcggtggtgatcaacaacgttctggacgtccacaacgtaatcgttctttcaacagagataaccgcggtggcggtaacgaccgcgctccaaaagaaacattcgagcaaaaaatggcacgtttcttaaaggatagcgaagatcgtttaacttctttaaagcgtaacactgaatctaaacgtggtggccgtggcgcacgtcgcggataa
>BAS3676|4.06313976724939
atgagtaaaccgaaatataatcgtgtcgttttaaagctgagtggagaagctttagctggcgagcaaggatttggaattaacccagctgttattaaatcagttgcggaacaagtgaaagaaattgcagaacttgatgtagaggttgctgttgttgttggtggcggtaacatttggcgtgggaaaattggaagtgagatgggcatggatcgtgcaggagcagattacatgggcatgttagcgacagttatgaattcattagctcttcaagatagcttggagaatatcggaattcaaactcgcgtacaaacttcaattgagatgcgtcaagtggcagagccttacattcgtcgtaaagcagttcgtcacttagagaagaaacgtgttgttatctttgcagcaggtacaggtaatccatacttctctacagatacaacagcagcattacgtgcagcagaaattgaagcagacgtaattttaatggcgaaaaacaatgtagatggcgtatataatgcggatccatctattgacccaacagctacgaaatacgaaacgcttacttacttagatgtattaaaagaaggtttaggtgtaatggattctacagcttcttctctatgtatggataatgatattccattaattgtattctcagttatggaaaaaggtaatattaaacgtgccgttttaggtgaaaatatcggaacagttgtaagggggaaataa
>BAS4454|4.059369631389226
atggaaaacacattagtaaaaagtctgtatagagatacagataaatacgcaggtcaaacagtacaagtatcagggtggattcgtaacttacgtgattcaaaagcatttggtttcatcgaattaaacgacggtagcttcttcaaaagcgttcaaatcgttttcgatacagaattagataacttcaaagaaattgcaaaacttccacttagctcttcagttaaagtagaaggtaaagtaattgcaacgcctggagcgaagcaaccatttgaaattaaagcagaaaaaattgatatcgagggcttatcagattctgattacccacttcaaaagaaacgtcatacgtttgaatacttacgtacaatcgctcacttacgtccaagaacaaatgcattctctgcaacgttccgcgtacgttctatcgcagcatttgcgattcaccaattcttccaagagcgtggattcgtacatgttcacacaccaatcatcactggtagtgatacagaaggtgcgggcgaaatgttccgcgtaacaacgcaagatttaaacaacgtaccaaaaggcgaagacggacaagttgatgaatcaaaagacttcttcggcaaagaaacaaacttaacagtaagtggacagctgaacgctgaagcttatgcattagcattccgtgatgtatacacattcggacctacattccgtgcagaaaactcaaacacaactcgccacgcagctgagttctggatggttgagcctgagattgcatttgctgaactaggtgacgtaatgaaccttacagaagatatgctgaaatatgcaatgaaatacgtattagagcatgcaccagaagaaatggaattcttcaacagcttcgttgataaaacagttctagagcgcatgaacaacgtaatcaactctgacttcggtcgcatcacttatacagaagcaattaaagtacttcaagagtcaggtgctgacttcaaatacccagtagaatggggtattgacttacaaacagagcacgaaagatacttatcagaagaaatcttcaaacgccctgtattcgtaactgactatccgaaagacattaaagcattctacatgcgcttaaatgacgacggtaaaacagtagctgctactgaccttctagttcctggcatcggcgaattaatcggcggaagccaacgtgaagaaagaatggacgttttagtagacagaattaaagaactaggcatgaacgaagaggactactggtggtacttagaacttagaaaatacggcggtacaaaacacgctggattcggtctaggtttcgagcgcttcctaatgtatatcactggcatggctaacatccgtgacgtaattccattcccaagaactccaggttcttctgaattctaa
>BAS1959|4.056284619052225
atgacaactactacaacagttaaatccgatattgaaatcgcacaagaagcgaatatgaaaaagattcaagaaattgcagctgatttaaatattttagaagatgaattagagccatacgggcattataaaggtaagttatctcttgatatttttaagcgcttacaaaatgagaaagacggtaaagttgttttagtaacagcgattaacccaactccagctggagaaggtaaatcaacagtaacagttggtttaggtcaagcttttaataaaattggtaagaaaacagtaattgcacttcgcgaaccatctcttggaccaacgatggggctaaaaggcggagcagcaggtggtggtttttcacaggttgtaccaatggaagacattaaccttcactttactggagatatccatgcgatcacaactgctaataacgcgttagccgcgtttattgataatcatatccaacaaggaaatacacttggaattgatacgcgtaaaatcgtttggaaacgttgtgttgacttaaatgatcgtgcccttcgtaacgtagtaattggtcttggtggaccggttcaaggtgtaccacgtgaagacggttttgatattacagtagcatctgaaattatggccgtattctgccttgcgacagatattcaagatttaaaagcacgtctatcacgcatcgtagttgcttataattttgcaaatcaacctgtaacggttaaagatttaggtgtagaaggtgcgttaacattattattaaaagatgcattaaagccaaacttagtgcaaacgttagaaaatacaccagctatcattcatggcggaccatttgcgaatatcgctcatggttgtaacagtgttatcgctacaacaatggcagcaaaattaggtgattatgttattacagaagctggatttggtgcagatttaggtgctgagaagtttttagatattaaagctcgtgcagctggcattaaaccagaagcagttgttattgttgcgacgattcgtgcgcttaaaatgcatggtggcgtagcaaaagatcaattaaaagaagaaaatgtagatgcattagcaaaaggtatggagaacttacagaagcacgttgaaacaattcaaagcttcggtgtgcctttcgtaattgcaattaataaattcattacagatacagatgcagaagttgcatacttacaagaatggtgtaatgagcgtggctatgcggtatccttaacagaagtttgggaaaaaggtggccaaggcggagttgaccttgctgaaaaagtgttaaaagaaattgaaaaaggtgaaaacaactacgcaccactttatgaattagaattaccattagaagagaaaattcgtacaattgctcaaaaagtgtatggcgcaaaagacattgaatttgctccgaaagcacgtaagcaattagctcaatatgaaggcgaaggttggagtaacctaccaatttgtatggcgaaaacacaatactctctttctgacgatgcaacgaaattaggtcgtccatctgactttatcgttacaattcgtgagctaaaaccatctattggtgcaggctttatcgttgcgttaacaggaacaatgttaacaatgccaggccttccaaaacaaccagcagcactacaaatggatgtaaatgaagatggaaaagcagtaggtttattctaa
>BAS0812|4.052524799293705
atgaagaaattattttcagtgcttgcagtaactacattagcgatcgggattgtagccggctgcggtaaagaagagaaaaaagatacagctagtcaagacgcattacaaaagattaaacaaagcggagaacttgtaattggtacagaaggtacatacccaccatttacgttccacgattcaagcaataaattaactggatttgacgttgaattagcagaagaagttgcaaaacgtttaggagtaaaacctgtatttaaagaaacacaatgggatagcttacttgctggtttagatgcgaaacgctttgatatggttgcaaacgaagttggtattcgtgaagaccgtcaaaagaaatatgatttctctaaaccatacgtttcatcttcagcggcattagttatcgcaaaagataaagataaacctgctacatttgctgatgtaaaaggattaaaaggagcacaatctttaacaagtaactatgcagatatcgctaagaaaaacggtgcagaaattattggtgtagaaggatttagccaagcagcagaactattagcttcaggacgcgttgatttcacaatcaatgataaattatcagtgttaaattatttagaaacgaaaaaagatgcgaaaattaaaattgtagatacagaaaaagaagcttcagaaagtggattcttattccgtaaaggtagcactaagcttgtacaagaagtagataaagcgttagaagatatgaaaaaagacggtacgtatgacaaaataacgaaaaaatggtttggtgaaaatgtatctaagtag
>BAS4456|4.048555392944155
atggaagcacgtttaaaagagctaaagcaaaaagcgttagagcttattgaagaagcgaaagagctaaaaggcttaaacgacgtacgcgtagcgtatttaggaaaaaaaggcccaattacagaagtattacgcggcatgggaaaattatcagcagaagagcgtccacgtatgggagcattagtaaatgaagtacgtgaagcgattcaaacgcgtctagatgacaaaatcagtaacttagaaaaagcagtaattgaagcgaaattagctactgaaacaattgatgttacattgccaggtcgtcctgttgaaacaggttgtcaccatccgttaacagctgttgttgaacaaattgaagatgtattcatcggtatgggttatgaagtagctgaaggaacagaagtagaaaaagactactacaacttcgaagcattaaacttaccgaaagatcacccagcgcgtgatatgcaagatacattctacattacagaagaaacgttactacgtacacatacatcttctgtgcaagcacgtacgatggaaaataataaagaaaaaggcccaattaaaattatttgtcctggtaaagtgtatcgccgtgatgacgatgatgcgacgcattcacaccagttcatgcaaattgaaggtcttgtaatcgataaaaacattcgcatgagtgacttaaaaggtacactgcaagtattcgtgaaaaagatgttcggtgaagatcgtgaaatccgtcttcgtccaagtttcttcccattcacagagccatctgtagagatggatatttcttgtatgatgtgtcacggcaaaggttgcggcacttgtaaaggaactggttggattgaaattttaggcgcaggtatggttcacccgaacgtacttgaaatggctggttatgattcaaaagaatatcaaggtttcgcattcggtatgggcgcagagcgtatcgcaatgttgaaatacggcgtagatgacattcgtcatttctatacaaatgatgtacgtttcttacaacaattcaaacgagcgtaa
>BAS2748|4.0465651599126655
atggcaaatcatgaattagatcaattacgtaaacaggtagatgaaattaacttacaactattacaccttttaaacaaacgcggtgaaatcgttcaaaaaattggggaacaaaagcaagtacaaggtacaaaacgttttgatccagtacgtgagcgtgaagtgcttgatatgattgcagagaataacgaaggaccattcgaaacatcaacagttcaacatattttcaaaacaatcttcaaagctagcttagaattacaagaagatgataaccgtaaagcattactagtatcacgtaaaaagaaacaagaaaacacaatcgttgatgtaaaaggtgaattgattggtaacggcacacaaacgttcatcatgggaccttgcgcggtagaaagcttagagcaagttcgccaagtagggcaagcgatgaaagaccaaggcttaaaattaatgcgcggtggtgctttcaaaccgagaacatctccatacgatttccaaggtttaggagtagaagggctacaaattttacgtcaagtagcagatgagttcgacttagcgatcattagtgagattttaaatccaaacgatgttgaaatggcattagactacgttgatgtaattcaagttggtgcacgtaacatgcaaaacttcgatttactacgagctgtaggtaaagttaacaagccagtattattaaaacgtggattagcagcaacaattgatgagttcattaatgcagcggaatacatcattgcacaaggtaatgaccaaattattctatgtgagcgcggtattcgcacatacgaaagagcaacacgtaacacattagacatttcagcagtaccgatcttaaagaaagaaacacatttaccagttgttgttgacgtaacgcattcaactggacgtagagatttattattaccaacagcgaaagcggctcttgcaattggtgcagatgcagtaatggctgaagtacatccagacccagcagttgcattatcagattctgcacaacaaatggatattccggaattccatagattcatggaagagttaaaaggtttcaaaaataaattatcttaa
>BAS4537|4.042111568239566
gtggcaaacgtaacttttaaaggtaacccaatgactttagttggaacagaagttaaagttggcgatcaagcgccaaacttccaagtgttagcaaatgacttatctccagtaagtttagaaacatacaaaggcgaagtaaaattaattagtgttgtaccttcaatcgacacaggtgtatgtgatgcacaaacacgtcgttttaaccaagatgcagcaggtattgaaaacgcgaaagtattaacaattagcgctgacttaccattcgctcaaaaacgctggtgtgcagcaaacggtttagaaaatgttgttacactttctgaccaccgtgacctttcattcggtgaagcttacggcttagtaatgaaagagcttcgtttacttgctcgtgcagtattcgtagtagatagcaatgacaaagtagtttacgtagaatacgtaagcgaaggtacaagccatccaaactatgaagcagcattagaagcagctaaagctgcaaagtaa
>BAS4784|4.040580041362196
atgtattcaatggaacaagtagtaaacttagcgaaacatcgcggttttgttttccctggttctgaaatttacggtggtcttgcaaacacttgggattacggtccacttggaatcgaattaaaaaataacgttaaaaaagcttggtggaaaaaattcattcaagaatctccatacaacgttggtttagacgcagctattttaatgaacccaaaaacttggatcgcttctggtcacgttggtaacttcaacgatccaatgatcgactgtaaaaaatgtaaagcgcgtcaccgtgctgacaaattaattgaagatgcattagatgcaaaaggcatcgaaatggttgttgatggtcttactttcgaccaaatggctgacttaatgaaagaacatgaagtaaaatgtcctgattgcggtagtgaagaattcactgaaatccgtcagttcaacttaatgttcaaaacattccaaggtgttacagagtctagcacaaacgaaatcttccttcgtccagaaacagcacaaggtattttcgtaaacttcaaaaacgtacaacgctctatgcgtaaaaaacttccatttggtattggccaaatcggtaagagcttccgtaacgaaatcacgcctggtaacttcacattccgtacacgtgaattcgaacaaatggaacttgaattcttctgtaagcctggtgaagatttagagtggttcgcattctggcgtgaaacttgtaagaactggttactttcacttggtatgacggaagaaagcatgcgtcttcgtgaccacggtgaagaggagttatctcactacagtaacgcaacaactgatattgaattcaaattcccattcggttggggcgaactatggggcgttgcatctcgtacagacttcgatttaaaacgtcacatggaacactctaacgaagactttaactatatcgatccacaaacgaatgagcgttacgtaccgtactgcatcgagccatctttaggtgctgaccgcgtaacattagcattcttatgtgatgcatatgaagaagagcaattagaaaacgattctcgtacagttcttcgtttccaccctgctttagcaccatacaaagcagctatcttaccattatctaaaaagctatctgaaggtgctactgaagtattcgcagaattagcgaaagacttcatggtagactttgacgaaactggttctatcggtaaacgttaccgtcgtcaagacgaaatcggtacaccattctgtatcacttacgacttcgactcagttgaagacaaagctgttacagtacgtgaccgtgacacaatggaacaagttcgtatgccaattagcgaactaaaaggtttcttagagaagaaaatccagttctaa
>BAS4789|4.025564590864876
atgaaaagagtaagaaaagcgataatcccagcagctggattaggaacacgttttttaccagctacaaaagcaatgccaaaagaaatgttaccgattgttgataaaccaactatccaatacattgtagaagaagcagtaaaatcaggaatcgaagatattattatcgttactggtaaaacgaagcgttctattgaagatcattttgataatgcatttgagttagagcaaaacttattagaaaagaaaaagtatgagttacttgaaaaagtacaggcttcttcaaaaatggtagacattcactatatccgtcaaaaagaaccaaaaggattaggtcacgctgtttggtgtgcacgtaaattcatcggtgatgagccatttgctgttttattaggtgatgatatcgttcaagctgaaaaaccatgtttacgtcaattaattgaagaatatgataaaacgctttcttctgttattggtgtacaaacggttccagaagacgaaacacaccgctacggaattattgatccgttagagcaagaaggacgtcgttaccaagttcgcaatttcgttgagaaaccagcagcaggtacagcaccttcaaacttagcaattatgggacgttacgttttaacacctgaaatcttcatgttcttagaacaacaacatgttggtgctggtggtgaaatccagttaacagatgctattcaaagcttaaacgaaattcaacgtgtattcgcttacgatttcgaaggaaagcgctacgacgtaggtgaaaagctaggattcgttcaaacgacaatcgaaatggcactgcaacacccagaattacgtgatgacatggttacgatgatgaagaaaattttagaagaacaaacgaatcaagagtcttaa
>BAS4850|4.022943953096687
atgacaatcggtacattacctttcgatcaagaaacaatccgtcaacgcgcaagcgaagtaaacgaagcagcttggttgactgagttccgcttacaagctcttgcacaagcaactgaacttccaatgccaacgcctgataaaacgaaaattgaaaaatgggactttatcggaaaaggcgacgctgctaagcaagagcctgtaagttctttaacagagcttccagaagcagtgaaaaacttaattgatgaaaataacagcgtattagtgcaacgtactggtacaactgcattcgtttcgttagcagacgaagcaaaagaaaaaggtgttattttcacagacatcgtaacagctgcaactgagcatgctgaactagtacaaaagtacttaatgaaagacggcgtgaaggtagacgagcatcgtctaactgcacttcatgctgcattaatcaacggcggtgcattcgtatatgttccgaaaaacgttgttcttgaaactccacttcaagctgtattcttagtagacggcgaagaagctaacgtatataaccacgtattattcgtagctgatgcgaacagtactgcaacttatgtagaaaactacgttgcaaatgaaaatgctaaaggtattgcaaatatcgtagcagaagtaatcgtggaacaaggcgcacaagtgaaattcggtgcggttgatctattagcaaaagacgtaacaacttacgttaaccgccgcggggttgtaggacgcgacggccgtattgattgggctctaggccttatgaacgacggaaacacaatttcagagaacgttacaaacttaatgggcgacggttcatatgctgatacgaaaacagtaacaattggccgtggtaaccaaacacaaaactttacaactaaagttgttcacttcggtaaacattctgaaggttggattttaaaacacggtgtacaaaaagatagtgcaacatctatctttaacggaattggtaagattgaacacggtgcatctaaatcaaatgcacaacaatcttctcgcgttcttatgttagatgaaaaagctcgcggtgatgcaagcccaattcttttaatcgacgaagatgatgtaatggcaggtcacgcagcgtcagtaggtcgcgtagatccagtccaactatactacttgatgagccgtggtattccaaaacgcgaagcagaacgtttagtcatccatggattcttagcacctgtagttaatgagcttccaattgaaggagtaaaagcacagcttgttgaggtaattgaaaggaaagttcgctaa
>BAS3733|4.022655586511629
atgaaaaaagaaatcgcatcgcatttattagaaattggagcagtatttttacaaccaaatgatccattcacatggtcttcaggtatgaaatcaccaatttattgtgataaccgtttaactttatcttatccgaaagtacgccaaacaattgcagctggattagaagagttaattaaagagcacttcccaactgtagaagttattgcaggaacagcaactgctggtattgcgcacgctgcatgggtaagcgatcgtatggatttaccaatgtgctacgtacgtagtaaagcaaaaggtcatggtaaagggaaccaaatcgaaggaaaagctgaaaaaggtcaaaaagtagtagtagtagaagacttaatttcaactggtggtagtgctattacatgtgtagaagcacttcgcgaagctggctgtgaagtattaggaatcgtatcaatcttcacatacgagctagaagcaggaaaagaaaagctagaagcagctaacgtagcatcatattctttaagtgattacagtgcattaactgaagttgcggcagaaaaaggtataatcggacaagctgaaacgaaaaaattacaagagtggcgtaaaaatccagctgacgaagcttggatcacagcgtaa
>BAS5180|4.017840340135292
atgaaagcaggaattcacccagattacaagaaagttgtattcatggacacaaacacaggcttcaaattcttaagcggatctactaaaggatctaacgaaactgttgagtgggaagatggtaacacttatccattactaaaagttgagatcagttctgattctcacccattctacactggacgtcagaagtttgctactgcagacggacgcgttgaccgcttcaataagaaatacggtcttaagtaa
>BAS4180|4.013940760160019
gtgaatgaaatgactcatcgtacaaaaacacgtccagttaaagtcggtaatttaacaattggcggtaataatgaattaattatacaaagtatgacaacaacaaaaacacatgatgttgaagcaacagttgctgaaattaaacgtttagaagaagctggctgtcaagtcgtgcgtgttgctgttccagacgaacgcgcagcaaatgccattgctgatattaaaaaacaaatcaacattccacttgttgctgatattcattttgattatcgccttgctttaaaagcaattgaaggtggcattgataaagtacgtatcaatccaggtaacattggtcgtcgccataaagtagaagctgttgtaaatgcagcaaaagaacgcggtattccaatccgtatcggtgtaaacgcaggttcattagaacgtcacattttagaaaagtacggatacccaactgcagatggtatggtggagagcgccttgcatcatattaaaattttagaggacttagatttccacgatattatcgtatctatgaaagcctctgatgttaacttagcaattgaagcatacgaaaaagctgcacgtgcttttgattacccattacatttaggtatcacagaatctggaacattatttgccggaactgtaaaaagtgctgctggtcttggagcaatcttaaataaaggtatcggaaatacactacgtatttcacttagtgctgacccagttgaagaagtaaaagttgcgcgtgaactattaaagtcattcggccttgcatctaatgcagcaacacttatttcttgtccaacttgtggtcgtattgaaattgatttaattagcatcgctaacgaggtggaagagtacatctctacactgcaagtaccaattaaagttgccgtacttggttgtgctgtaaatggtcctggtgaagctcgtgaagctgatatcggtattgccggtgcacgcggagaaggattattattccgtaaagggcaagttgttcgtaaagtaccagaagaaataatggtagaagaactaaaaaaagaaattgacgtaattgctgctgaaatggctgctgaacgagaaaaagaaaaagaaacacaagaacaataa
>BAS1855|4.01199616386384
atgacattacaagaacagattatgaaagcattacacgttcaacctgtaattgatccgaaagcagaaatccgtaaacgtgttgatttcttaaaagattatgtaaaaaaaacaggtgcgaaaggatttgtacttggaattagtggcgggcaagactctacattagctggacgtttagctcagcttgcagtggaggaaattcgtaatgaaggtggtaacgcaacgtttatcgccgtgcgccttccttataaagtgcaaaaagacgaagatgatgcgcaattagcattacaatttattcaagctgatcaatctgttgcatttgatatcgcttcaactgttgatgctttctcaaatcaatacgaaaacttattagatgaatcgttaacagatttcaataaaggtaacgtgaaagcacgtatccgcatggttacacaatatgcaatcggtggacaaaaagggctccttgttatcggaacagatcacgctgcagaagctgtaacaggattctttacaaaattcggagatggtggtgcagacctattaccattaacgggattaacgaaacgccaaggacgcgctctattacaagaattaggtgcggacgagcgactttacttaaaaatgccaacagctgatttattagatgaaaaaccaggtcaagctgatgaaacagagttaggtattacgtatgatcaacttgatgactatttagaagggaaaacagttccagctgacgttgcagaaaagattgaaaaacgttacacagtgagtgagcataaaagacaagtaccagcatcaatgtttgatgattggtggaaataa
>BAS4340|4.010617191399227
atgttaagattagatcttcagtttttcgcatctaagaaaggtgtaggtagtacaaagaacggtcgtgactctcagtcaaaacgtcttggtgctaaacgcgcagatggtcaaacggtttcaggtggttcaattctttaccgtcaacgcggtacaaaaatttatccaggtgttaacgttggtcgtggtggcgatgacactttatacgcgaaagttgacggcgtagtacgcttcgagcgtcttggccgtgaccgcaaacaagtgagcgtatatcctgttgctcaagaagcataa
>BAS2213|4.002835780090362
atgaacaaaacagaattgattaaaaatgtcgcacaatcagctgatatttctcaaaaggatgcttctgcagctgtacaatctgtatttgacacaattgctactgcattacaatctggcgataaagttcaattaatcggctttggaacttttgaagtgcgtgaaagatctgctcgtacaggacgtaatccacaaactggcgaagaaattcaaatcgctgctggtaaagttcctgcatttaaagcaggtaaagagttaaaagaagctgtgaaataa
>BAS1441|4.001410652692899
ttgtcaaatcgcgatgaattggctaacatgaaagaggaaggattagaggtgaattgtatggaagcgaaaacgatgaaggatatgcagaaagaagttgatgcatatattggtcagtttaaagaaggttatttcagtccacttgcaatgatggctcgtttaacggaagaaatgggggagcttgcaagagaggttaatcattattatggtgagaaaccgaagaaaacaactgaaaaagaacgtagtattgaagaagagcttggagatgtattatttgttatgatttgtatggcaaatagtttaaatattgatttagaaacagcacataacattgtaatgaataaatttaatactcgcgataaagatcgctggacacgtattgatgagggagagaaagaataa
>BAS0329|4.000781894130625
atgatactagatgcagatataaaaacacaactatcccaataccttcagttaatggagaacgatattttacttaaagtaagcgcaggaaacgacgacgtatctaaagatatgttagctctagtagacgaattagctactatgtcatctaagattacagtagaaaaagttgaattagagagaacaccaagctttagcgtaaaccgccctggtgaagacactggtgtcgtattcgctggtattccattaggacacgaatttacatcactagtgttagctttactacaagtaagtggacgcgctccaaaagttgaacaaaaattaatcgatcaaattaaaaacattcaaggcgaatatcattttgaatcttatatcagcctaagttgtcataactgtcctgatgttgtacaagctcttaacgtaatgagcgttctaaactctggtattacacatactatgattgatggcgctgcattcaaagaggaagtagaaagcaaagacatcatggcagtaccaacagttttcctaaacggcgaatctttcggaagcggtcgtatgacactggaagaaattttagctaaaatgggtaacggtccagatgcatcagagctttctgataaagatccatacgatgttcttgttgttggtggcggccctgctggtgcaagtgcagcaatttatgcagcacgtaaaggcatccgcactggtatcgttgctgagcgcttcggtggtcaagtaatggatactatgggcattgagaacttcatcagcgtaaaacgcactgaaggtcctaagctagtagcaagccttgaagagcacgtaaaagaatacgacatcgatgtaatgaatctacaacgtgcaaaacgtttagagaaaaaagaacttattgaagtggaacttgaaaacggcgctattctgaaaagtaagagcgtaatcgtttcaacaggtgctcgctggcgtaacgttggcgtaccaggtgaagctgagttcaaaaataaaggtgtagcatactgcccacactgtgacggtccattattcactggaaaagacgtagcagttatcggcggcggtaactctggtattgaagcagctatcgacttagcaggtattgttaagcacgtaactgttcttgaattcatgccagaattaaaagctgatgctgtattacaagaacgtcttaacagcttaccaaacgtaactgttctgaaaaacgttcaaacgaaagaaattactggtactgataaagtaaacggtatttcttacatcgatcgtgaaactgaagaagttcatcacgttgaattacaaggtgtattcgtacaaatcggtcttgttccaaacacagactggttaggcgaaacagttgaacgcgttcgcggtgaaatcgtaacagacaagcacggcgctacaaacgtaccaggagtgtttgctgcaggtgactgtacaaataatccgtacaaacaaatcatcatctctatgggttcaggtgcaaacgcagctttaggtgcatttgattacttaatccgtaactaa
>BAS4284|3.998198569625509
atgaaacaactaacaggcgcacaaattcgtcaaatgtttttagactttttccaagaaaaaggacacgcagtagaacctagtgcatcactagttccacatgaagatccatctcttctgtggattaacagtggtgtagcaacattaaaaaaatattttgatggacgtgtaatcccgcaaaatccacgtattacaaatgctcaaaaatcaattcgtacaaacgatattgaaaacgtagggaaaacagctcgtcaccatacattctttgaaatgttaggaaacttctcaatcggtgattacttcaaagaagaagcaattacttgggcttgggaattcttaacgagcgacaaatggatcggattcgataaagaattactatccgttacaatccatccagaagatgaagaagcattcacaatttggaatgagaaaatgggcgttccaaaagagcgcatcatccgcttagaagaaaacttctgggatatcggtgaaggaccaagtggaccgaatacagagattttctatgaccgcggagaagcttacggtaatgactttagtgacccagaattatatccaggcggagaaaacgagcgttacttagaagtatggaaccttgtattctctcaatttaaccataatccagacggttcatatacaccacttcctaagaaaaacatcgatacagggatgggtctagagcgtatgacatctatcgttcaagatgtacctacgaactttgatacagacttattcatgccaatgattggtgcaacagaaacaatctctggtgagaaatatcgtaatggtgacttagaaaaagatatggcgtttaaagtaattgctgaccatatccgtacagtaacattcgctgttggtgacggtgctcttccatctaacgaaggccgtggttatgtattacgtcgtttattacgccgtgcggttcgttattcgaagaaattaaacatcaaccgtccattcatgtttgaattagtgccggttgttggtgaagtaatgaaagacttctatccagaagtacttgaaaagaaagatttcatcgcaaaagttgtgaaaaatgaagaagagcgtttccatgaaacacttcatgatggagaagcgattttatctgaagttatcgcaaaagctaaagaagaaaaaacaactgttatttctggagtagatgcgttccgtctatatgacacatacggtttcccaattgaattaacagaagaatatgcagaagaagctggtatgacagttgatcatgaaggctttgaaaatgaaatggaaaaacaacgtgagcgcgcacgtgctgctcgtcaagacgttgattctatgcaagttcaaggcggtgtccttggagaagtgaaagtagcgagcgagttcgttggttacggtacagttgcaacagaaagtaacgttgttgcacttgtgaaaaacggcgaatacacagacagcttacaagttggagaagaaggacaattaatgcttgatgtaacaccattctatgctgagagcggtggacaaattgcagaccgtggctgtcttcttgctgatggcgtgaaagttcttgtaaaagacgtacaaaaagcaccaaacggccaaaacttgcaccaagttgttgtggaagaaggtacgttaacgaaagatgcagctgtaaaagctattatcgatacgaaaaaccgtagtagtgttgtgaaaaaccatacagcaactcacttactacaccaagcattaaaagatgtacttggaacgcacgttaaccaagcgggttctcttgtaacttctgaacgtttacgctttgacttctctcacttcggtcaagtacaagctgacgaattagaaaaaattgagcgtattgtaaacgagaaaatttgggaaagtattgatgttgagatttctcaaaaagcaatcgaagaagcgaaagaaatgggcgcaatggcattattcggtgaaaaatatggtgatgttgtacgcgttgtacaagttggcgattatagcttagagctttgcggtggttgtcacgttgataacacagcttctatcggtattttcaaaatcgttgctgagtctggtatcggtgcaggaattcgtcgtattgaagcagtaactggtaagtctgcttatgaattaatgaacgatcaagtaggtttattaaaagaagcagctggaaaaatgaaaacaaatccaaaagatattttaacaagagtagatggtttgtttgctgaagtaaaacaacttcaaaaggaaaacgaatctcttgcagcaaaattaagcaatattgaagctggaaacttaactgattcagtaatgacagttgatggcgtaaacgtattagcggcaaaagtaaatgttgcagatatgaacaacttacgtacgatgatggatgacctaaaaaataaattagaatctgcagttgtcgtattagcatctgtaaatgatgataaagtaaacatcttagctggcgtaacgaaagatttaattagccaaggataccatgctggtaaacttgtgaaagaagtagcttctcgttgtggcggtggcggtggtggccgtcctgatatggcacaagcgggcggtaaaaacccagcgcaagttgaggaagctttagcatttgtacaagagtacgttaaatctgtttcaaaataa
>BAS4986|3.997321348629271
atgagaaagccaacagctttaatcattcttgacggtttcggacttcgtgaagaaacttacgggaatgctgtagcacaagctaagaaacctaattttgatggttactggaacaaattccctcacacaacgcttacagcttgtggcgaggcagtaggtcttccagaaggtcaaatgggcaactctgaggttggtcacttaaatatcggtgctggccgcattgtatatcaaagcttaacacgcgtaaacgttgcaattcgtgaaggtgagttcgataagaacgaaacgttccaaagtgcaattaaaagcgtaaaagaaaaaggtactgcacttcatttattcggtttactttctgacggtggtgtgcacagtcacatgaaccacatgtttgctcttcttcgcttagcagctaaagaaggcgttgagaaagtatacattcatgcattcttagatggccgcgatgttggaccaaaaacagcacaaagctatatcgatgcaacaaatgaagtaataaaagaaacaggagtaggacaattcgcgactatctctggtcgttattactccatggaccgtgacaagcgttgggatcgcgtagaaaaatgttaccgtgctatggtgaatggtgaaggccctacttataaatcagcagaagagtgtgtagaagactcttatgcaaatggtatctacgatgaattcgtattgccgtctgtaattgttaacgaagataacacgccagttgcaacaatcaatgatgatgatgcagttatcttctataacttccgtccagaccgtgcaattcaaattgctcgtgtatttacaaacggagacttccgtgagtttgatcgtggtgaaaaagtacctcacattccagaattcgtatgtatgacacactttagtgaaacagtggatggttacgtggcattcaagccaatgaaccttgataacactttaggtgaagttgttgcgcaagcgggattaaagcaacttcgcatcgcggaaactgaaaaatatccgcacgttacattcttctttagcggtggtcgtgaggctgaattcccaggagaagagcgtatcttaattaactcaccgaaggttgcaacgtatgacttgaaacctgaaatgagcatttacgaagtaacggacgctttagtaaatgaaatcgaaaatgataaacatgatgttatcattcttaactttgcgaactgtgatatggttggccattctgggatgatggaaccaacaattaaagcagtagaagcaactgacgaatgtttaggaaaagttgtagaagcgattcttgcaaaagatggtgtagcacttattactgctgaccatggtaatgctgatgaagaattaacttctgaaggagaaccaatgacagctcatacaactaacccggttcctttcatcgttactaagaacgacgtagaattacgtgaagatggtatcttaggtgatatcgctccaacaatgcttacacttcttggtgttgagcaaccgaaagaaatgacaggtaaaacaattattaaataa
>BAS4257|3.996722497706237
atgaatcaacatattggtaacttaattattcgtatcgtgttaggggtaacattctttatgcacggtttaacaaaattccaatcgggaattgacaatattgcagggtggttcacaagcattggtttaccaggaggacttgcatacggtgtagcaacagttgaattagttggcggtctattattaattctaggtttaggtgtaagatatattggattattatttgcactagttatggttggagcaattgtaaaagtaaaatggtcagctggtttattaggagatggaaaaaatcctggcttcgaattagagcttgcattactagcaatgggggcgtacttatttgttgcgaaagcggatggttttgtagataatttcttaaaagagaaaatgtcaaagaagaactaa
>BAS4355|3.9961224942462383
atgtcaaacacggaaaagaatttaccaactaaatatgatcatatgtccgttgaagaaggcctttatcagtggtggctagaaggcaaatattttgaagcaacaggagacgagaagaaacaaccgtatacaattgtaatcccacctccgaacgtaactggtaagttacacttaggtcatgcttgggatacaactcttcaagatattttaactcgtacgaagcgtatgcaaggttacgatgtattatggcttccaggaatggaccatgcgggtatcgcaacacaagcgaaagtagaagggaaacttcgtgaagaaggtatttcacgttacgatcttggccgtgagaaattccttgaaaaggcttgggaatggaaagaagaatacgcttctcatattcgtcaacaatgggggaaagttggtttaggactagactattctcgcgaacgcttcacattagacaaaggtttatctgatgcggttaataaagtattcgttcaattatacgaaaaaggcttaatttaccgcggtgaatatattatcaactgggatccagcaacacgcacagctctttctgatatcgaagtaattcataaagaagttcaaggtgcattctaccatatgaactatccgttaacagatggttctggacacattcgtcttgcaacaactcgtccagaaacgatgcttggtgatacagcagtagcggttcatccagaagacgatcgttacaaacatttaattggaaaaacagttacacttccaatcgtaggtcgtgagattccgattattgctgatgagtacgtagaaaaagactttggaacaggtgttgtaaaaattacaccagcacatgacccgaatgactttgaagtaggtaaccgtcacgacttaccacgcatcttagtaatgaacgaagatggatcgatgaacgaaaaagctggtaagtataacggcatggatcgtttcgaatgccgtaaagcgttagtaaaagacttacaagaagcgggcgtattagtagaaatcgagcctcatatgcattcagtaggtcatagtgagcgtagtggtgcagttgtggaaccttacttgtcaacacaatggttcgtaaaaatggctccacttgcagaaaaagcaattgagcttcaacaaaaagaagaagagaaagtaacgttcgtaccagatcgttttgaaaacacatacttacgctggatggaaaatatccacgactggtgtatttctcgtcaattatggtggggacaccgcattccagcttggtatcataaagaaactggtgaagtatacgtaggtacagaagcaccagcagatattgaaaactggaatcaagataacgacgtacttgatacatggttcagttcagcgttatggccattctcaacacttggttggccaaatgaagatgcagcagactttaaacgttactattcaacagatgcgttagtaactggttatgacattatcttcttctgggtatctcgtatgattttccaaggtttagagtttacaggcgagcgtccatttaaagatgtattaattcacggtttagttcgtgatgagcaaggacgtaagatgagtaaatctcttggtaacggtattgatccaatggacgttatcgagaagtacggtgcagatgcaatgcgtttcttcttatcaacaggaagtgcaccaggtcaagatttacgtttcagcatggagaaagtagaatctacttggaacttcattaataaaatttggaatgcatcacgtttcgtattaatgaatatggatgacatgaagtatgaagaaatcgatttaactggtgaaaaatcagttgcggataagtggattttaactcgtttaaatgaaacaatcgaaagcgtaacacgtaacatggataaatatgagttcggtgaagctggtcgttcattatacaacttcatttgggacgatttctgtgactggtacattgaaatggcgaaacttcctctatacggtgaagacgaagcagctaagaaaacaactcgttctattttagcttacgtattagaccaaacaatgcgtctattacacccattcatgccattcgtaacagagaaaatttggcaacatttaccgcacgaaggcgaatctattacagtagcagcgtggccaacagttcgcgaagatttacaagatacagaagctgcggcagaaatgcaccttctagttgatatcattcgctctgttcgtaacatccgtgcagaagttaatacgccaatgagcaaaaaagttcaaatgcaaattaaagcaaaagatgaggctgtacttgctcaacttacgaaaaacagttcttacattgagcgtttctgtaacccaagtgaattaacaattcaaacggatttacaagcgccagaaaaagcgatgactgcaatcgtaacaggtgcagagttattcttaccgttagctgatcttatcaatcttgatgaagagagagcgcgtcttgagaaagagcttgagaagttcgataaagaagtagaacgtgtacagaagaaactttcaaaccaaggtttcgtagcgaaagctcctgcagcagttattgaaggagagcgtgcgaaagagcaagattacctagaaaaacgcgaagcagttcgccaacgtctagcggatcttgagaaataa
>BAS4455|3.9926796189477103
atgttcgtatcatatcgttggttacaagagtatgtagatattaaagatgtaacagcacaagaactagcagacaaaatcacgaagagtggtattgaagtagaaggtgttgaagtattaaataaaggtgtaaaaggtgttgtagttggtcacgtattagaatgtgaaaaacacccagaagctgataaattaagcaaatgcttaatcgatatcggtgaagaagagccagttcagattatttgtggtgctgctaacattgcaaaaggtttaaaagtaccagttgcaaaagttggtgctgtacttcctggcaacttcaaaattaaaaaagcaaaactacgtggtgaagcttctcacggtatggtttgtgctcttcaagagcttggtattgatggaaagttagtttcaaaagaatacgcagatggtatcttcatcttcccaagtgacgctgaagttggtgcggatgcacttgaaattttaaacttacatgatgaagtacttgagcttggtttaacaccaaaccgtgcagattgcttaaatatgttaggtgttgcatatgaagtagctgctatttacggccgcgaagtaaaacttccagctatcgacttacaagaaacagcagaaaaaacttctgattacatttctgtaagtgtagaagcgaaagaagaaaacccattatacattgcaaaaatggtgaagaacgtaaaaattggtccatcaccaatgtggatgcaaactcgcctaatggcagctggcattcgtccgattagcaacgtagttgatattacaaactacattttaatggaatacggtcaaccgttacatgcatttgattacgataaattaggttcaaaagaaatcgttgttcgtcttgcaaaagaaggcgaaaaaattgaaacgttagatgatcaagaacgtacgttacaaagccaccaccttgttattacaaacggcacaaaagcgttagctgttgctggtgtaatgggcggagcggattcagaagttacaaatgagacagtaaacgttctaattgagtctgcatactttgcaggtcaaactgtgcgccgtacatcaaaagacttaggtcttcgcagtgaatcaagtgcacgtttcgaaaaaggaatcgacccaacgcgtactttcgaagcaattcaacatgcagctgcgttaatggcgaaatacgctggcggtgaagcacttgaaggtgtcgtagaagctgacaacttacaagtacaagagcgtacagtatcggttactgctgagaaagtaaaccgtgtattaggtacaaatatttctgcaagtgaaatgggtacaatgttcacaaacttaaagttcccatttacagaagtagaaggaacattccacgtgaatgtaccagcacgccgtcctgacattacaatttcagaagacttagtagaagaagtgggccgtctatacggttatgaccacattccagttacattaccttctggaacgatgactcgtggtaaattaacagcagcacaaacgaaacgtcgtaaagtacgtcgcttcttagaaggtgctggcttatatgaagcgatcacatattcattaacaagcgctgataaagcgaaacaatatatggttgagccaaatgaaaaagcgcctgtaaaccttgcacttccaatgagtgaagaacgtagccaacttcgtttaagcttagtaccgcaactactagaagcagtttcatacaatgtcgctcgtaaaaacgacagcgttgctttatacgaagtaggttctatcttcttaccgacagaagcaggagaacttccgaaagaagaacaacatcttgcaggtgttatgacaggtcttgctcttcaccatgcatggcaaggtgagaaaaaagtagtagacttcttcgttgtgaaaggtgtactagaaggactatttgacgtgcttggtgtttcaaaccaaatcacatatgcaccagcaaaacgtgaaggtatgcacccaggtcgtacagctgatatcgtattagatggcgaagtaattggtttcatcggtcaattgcacccagaagcagaaaaacaattagatgtgaaaaatacattcgtattcgaactatctcttgtaaaagtattcggtacagacgcagaagaaacttactactcagcaattccacgtttcccatctatgacacgtgatatggctgttgtcgtaacgaaagaaacaaaagctggcgaaatgaagcaagttattgctgaagctggtggagaactgctgaaagacgtaacgctgtttgacttatacgaaggtgaaaaaatggaagaaggcaagaaatcacttgcattctctatgaactacttcgatccagagcgtacgttaacagacgaagaagtaacagaagcacataaccgcgtattaacagcggtagaagagaaatttggtgcggagttacgtaagtaa
>BAS3120|3.990320121027737
gtgagagacaacatgagtaagatgaaatggtttatttctttactgctttcacttgggctacttgccggatgtgaagaggcagctgtaaagcttgagaagaaagtagaaccgaagcaagaagaagtagcaaaacaagaagagaaaaaagatgaagcgaaaccggaagaaaaaccggaggaaaaacaagctgaacaagagcaaaataagcaagacgaacagaaagagaaacaagaacaaaaagtagaagagaagccgaaagaagaaaagccgcaggcacagctagaagtaaagaaagaagagaaacagcaggaacaaccgaaagaacaaccagctgtaaataagcaaccagaacaacaaaaagcacaagaagaaaaacaacagcaaccgaaagcacaagaagtaaaagaagaagcgaaggttgtgaatcagccgaaagaaacaccgaagcaggagcaaaagaaaaaaccagaagagaacaatagtgtaccaactccaccaacaccggtaccagatccagtaccgccagtgccagatccagtaataccaaaaccaaaacaagttacgatctcagtaaaaggtaatgaaggatatttattaggagcaaaaaaggttgatgtacaagaaggcgatactgtttataaagtattgcagcgtacaggattagatgttgatgcgatgggctctaaagacggtatttatgtaaaagggattaatgatttatatgaaaaagatattaccgctactagtggatggaaatatcgtgtgaacggtgcgtttccaaaccatagtgcaggtgtagttacagtaaaaccaggcgatacaatcgagtgggtgtttgtattaaaataa
>BAS4591|3.990301553338407
gtgaataaagagacattacaattatttcgtacgttaacagaattacaaggtgcatcaggttttgaacatgatgtgcgccgttttatgaagcaagaattaagcaaatatgcagatgaaattgtacaagacggtttaggtagcgtatttggtctgaaaaaaggggacgaaactggcccgcgtgttcttgtagcaggtcatatggatgaagtaggtttcatgattacgcaaattacgaaaaacggaatgcttcgttttcaaccgttaggcggctggtggagccaagtactattagcgcaacgcgtacaagtgatgacgaagaatggtcctgttattggggttgttggttctatccctcctcatttattaagtgacgcgcaacgtgcaaaaccgatggatataaaaaacatgttaattgatataggtgcagatagctatgaagatgcgattgaaattggtgtaaaaccaggacaacaaatcgtaccaatctgcccgtttacgccgatggcaaacgaaaagaaaattatggcgaaagcttgggacaaccgttacggatgtggtcttgcaatcgaattactaaaagaattaaaagacgaaacattaccaaacacattatactctggtgcgactgtacaagaagaagttggtcttcgcggtgcacaaactgctgcaaatatgatccaaccagacattttctatgcgcttgatgcaagtccagcaaacgatgcatctggtgacaaaacacagttcggtcaattaggaaaaggtgctcttcttcgtatttacgatcgtacgatggtaacacatagaggaatgcgtgaattcattttagatacagcagaaacaaacaacattccgtaccaatactttatttcacaaggtggtacagatgcgggccgtgtacatacaagtaactcaggtatcccatcagcagtaattggtgtttgcgcacgttacattcatacacatgcttctattttacatgttgatgattatgcagcagcgaaagagctaattacgaagcttgtaagagcaacagataaaacgacgttagagacaattaagaataacgcgtaa
>BAS0277|3.989281141042273
atgattagtcgttatacacgcccagaaatgggtgcgatttggacggaagagaacaaatttaaagcgtggttagaagttgagattttagcttgtgaagcatgggctgagcttggcgatattcctaaagaagatgttaagaaaattcgtgagcatgcatcatttgatattgatcgtatttatgaaattgaaaaagagacacgtcatgacgtagttgcattcactcgtgctgtatcagaaacaccagcattaggtgaggaacgtaaatgggttcattacggtttaacatctacagacgtagtagatacagcgttatcttacatcttaaaacaagcgaatgaaatcatattaaaagacttagaaaacttcgtaagcattttagctaacaaagcgaaagagcataaatacacgattatgatgggaagaacacacggtgtccatgcagaaccaacaacatttggtctaaaacttggtctttggtatgaagaaatgaaacgtaacgtagagcgtttcaaacaagctgctaatacagttcgtgtgggtaaactatctggtgcggttggtacatatgcaaatattgatccattcgtagaaaaatatgtttgtgaaaatttaggattagaagcagcaccaatttcaacacaaacattgcaacgtgatcgccatgctcattacatgtcaacacttgcattaatcgcaacatctatcgaaaagatggcagttgagattcgtggtttacaaaagagtgaaacacgtgaagttgaagaagctttcgcaaaaggtcaaaaaggttcttctgcaatgccacataagcgtaatccaattggatctgaaaatatgactggtttagctcgtgttatccgcggttatatgatgacagcttatgagaatgttccattatggcatgagcgtgatatttctcactcttcagcagaacgcgtaattttaccagatgctacaatcgcgttaaattacatgctaaatcgctttggtaatatcgttaaaaacttaactgtatacccagagaatatgaaacgcaatatgacaagaacatacggcttaatttattctcagcgcgtaatgcttacattaatcgataaaggtatggtgcgtgaagaagcttacgatatcgtacaacctaaagcgatggaagcttgggaaacacaagtacaatttaaagagcttgtagaagctgatgagcgtattacgagcaagttaacacaagaagaaattaatgaatgctttaactatgagcatcatatgcaacacgttgatacaatctttgaacgcctaggattaaacgaagcgtaa
>BAS0757|3.9885577375571164
atgaaaaaatttatgggtatagcaacagcagcggtttttggtcttgggattttcacaacatctgctaaagcagaaacaatcgtaacgactgatgtactaaatgtacgagaaaacccaactactgaatcaaaagttgtaggaaaattattagatggatataaagttaacgttttacatacagaaaacggatggtcaaaagtgaaattgaatagcggtaaagaagctttcattagcgctgactacacaaaagacacttactacgtaacagctaacgtattaaacgtacgtgctggtgcaaacacagactcagagattcttgggaaattgaaacaagatgacgtaatcgaaacaacacaccaagttgaaaatggttggatccaatttgaatataacggaaaaacagcttacgttcacgttccttacttaacaggtaaagctccagttaaagttcaaccagtagttaaagctgaaaaaacaactacagttcaagatacagctaaagccgtggcaacaactaaagctcgtgaagtagctgaaacgcaagcaaaagctaaagcggaggaagcaactaaagctcgcgaagtagctgaagctcaagcagcggctaaagctcgtgaagcagctaaggctcaagaggcagctaaagctcaggcagaagctaaagctcaagaagcagctgaagctcaagcagcggctaaagctcaagaggcagctaaagctcgtgaagcagctaaagctcaggcagaagctaaagctcaagaagcagctgaagctcgtgaagcggctaaagctcaaaaaccagctacacaacaacctgttgcaaaagaaactgaaacaagtgcaccatcatcttctcgtgagttacgcgttgtagcaacagcttacacagcagatccacttgaaaatggttataaagcaggcgaccaagtaaaatcagctttaggtcacaacttaacagctaatccaaacatgaaactaatcgcagttgatccaagtgtcattccattaggttcaaaagtatgggttgaaggttacggagtagcaatcgctggtgatactggtggagctattaaaggaaacaaaatcgacgttttaatgccagacaaaggtacatcaagtaactggggacgtaaaacagttacagttaaagtattaaactag
>BAS1770|3.9884956865179015
atgtcaaaagtattatttgtaaaagcaaacgatcgcccagcggagcaagcagttagttcaaaaatgtatgaaacatttgtaactacttataaagaagcaaatccgaatacagaaattacagagttagatttatttgcattagatcttccttattacggaaatattgctatttcaggtggatacaaacgtagtcaaggtatggaattaacagcagaagaagagaaggcagttgctacagtagatcaatatttaaatcagtttttagaagctgataaagttgtatttgcattcccgttatggaactttactgtaccagcaccattaatcacatatatttcatatttatctcaagctggaaaaacgtttaaatatacagctaatggtccagaaggtttagctggtggtaaaaaagtagttgtgttaggtgctcgtggttcagattactcttcagaacaaatggctcctatggagatggcagttaattacgtaacaactgtacttggattctggggaattacaaatccagaaactgttgtaattgaaggacacaaccaatatccagatcgctcacaacaaattgttgaagaaggtttagagaacgttaagaaagtagcggcgaaattttaa
>BAS4587|3.988209489635455
atgaacgaagtgaacgttttttacaaccttgaaggaattggtgacactctaattgttgccttacaagatattactttagagaaccgtacttttgatcgcaaaggagatgttgctcgcgtatacgatcgtgaaagcaacgaaacagcaggattcaacatctttaatgcatcttcttatttagaagtaaaagaaacaggtaaccttacgttaacgaaagaacttgtagaaaaaattaacgaaattttagcgaagaacggctttgaagaaacagtagaagcagatctttctccaaaatttgttgtaggctatgtagctgaaaaagaaaaacatccaaatgctgataagctaaacatctgtaaagtagaaatcggtacagaaacattacaaatcgtatgtggcgcaccaaacgttgatgcaggacaaaaagttgtcgttgcaaaaatcggcgctgtaatgccaagcggtatgttaatcaagccagctgagcttcgcggagttccttctgctggaatgatttgttcagcacgtgaattagagcttccagatgctccacaagaaaaaggtattcttgtattagaagatagctttgaagttggacaagagtttaaattttaa
>BAS3737|3.985360113290948
atgccaaaacgcctagacattaacacaattttagtaatcggatcaggaccaattgtaattgggcaagcagcggagtttgactactctggtacacaagcttgtcaatctcttaaagaggaaggttacaaagtaatccttgttaactctaacccagcaacaattatgactgatactgcaacagcagataaagtatatattgagcctttaacattagaattcgtcagccgcattattcgtaaagaacgtccagatgcaatcttaccaacattaggtggtcaaacaggtttaaacatggctgttgaacttgcaaaatcaggcgtacttgaagagtgcggagttgaaattttaggaacgaaattatcagcaatcgagcaagcggaagatcgtgatttattccgtacattaatgcaagagttaaatgaaccaacaccaccaagtgaaattattcataaccttgatgaagcatatggatttgtaaacgaaattggttatccagtaatcgttcgtccagcatttacattaggcggaacgggcggcggaatttgtcataacgaagaagagctaattgaaattgtaacaagtggtttaaaacatagtccagtaacgcaatgtttattagagaaaagtattgctggctgtaaagaaattgaatatgaagtaatgcgtgattcaaatgataacgcgattgtagtatgtaacatggaaaacatcgatccagttggtgttcatacgggtgattctatcgttgtagcaccaagccaaacgctaagcgatcgtgaataccaaatgttgcgtaacacttcattacgaattattcgtgcactaggaattgaaggtggatgtaacgttcagcttgcattagatccatatagcttccaatactatgtaatcgaagtaaatccacgtgtaagtcgttcatctgcactagcatctaaagcaactggatatccaattgcgaaattagcagcgaaaattgcagtcggcttaacattagatgaaattgtaaacccagtaacacaaaaaacttacgcttgcttcgagccagcactagactatgttgtttcaaaaattccacgctggccatttgataagtttgaatcagcgaacagaacacttggaacgcaaatgaaagcaactggtgaagttatgtcaatcggacgtaacttagaagaatcattattaaaagcagttcgttctttagagcttggcatttatcacttagaattagaccacttaaaagaacttgataaagaaacaatgaaaaaacgcattattaaagcagatgatgagcgactgtttatcgtagcagaagcgattcgtcaaggtgtaacgaaagaagagattaacgaatggtgtgaaatggacttcttcttcttacaaaaagttgaaaacatcgtaaatatggaacgcgaagtaaaagcgaatgtaggaaatatggaagtactacaaactgcgaaagaaatgggcttcagcgatcactatattgcagcagcttggaacaaaacggagcgcgaaatttacgatatgcgtaaagaaaataatatgacgccagtattcaaaatggtagatacttgtgcagcagagtttgaatctgcaacaccgtattactacagcacatacgctgatgagaacgaattaattgtaacagatcgtaagagtgtagtagttctaggatctggaccaatccgcattggtcaaggtgttgagtttgactacgcaacagttcactcagtatgggcaattaaagaagctggatatgaagcaattatcattaacaataacccagaaactgtttcaacagacttcagtatttctgacaaattatactttgaaccattaacaatcgaagatgtaatgcacatcatcgatttagaaaaaccagaaggtgttatcgttcagttcggtggacaaacggcaattaacctagcggcgaaattagaagaacatggtgtgaagattttaggaacatcacttgaagacttagaccgtgcagaagatcgtgataaattcgaagctgctttaacaaagcttggtatcccacaaccagttggtaaaacagcaacgactgtagaacaagcggtagcaatcgcagaagaaattggttacccagtattagtaagaccatcttacgtactaggtggacgtgcgatggaaatcgtatatcgtcaagaagaactactgcactacatgaaaaatgcagttaaagttcacgcagatcacccagtattaatcgaccgttacatggttggtaaagaaattgaagtagatgcaatttcggatggtgagaatgtattcattccaggtattatggaacatattgaacgcgctggagttcactctggtgactcaattggagtatatccaccacaaagtttatctgaaaaactaaaagaacaaatcattgaacatacaattgcacttggaaaaggattaaacattgttggattactaaatatccagtttgtagtattcaaagatcaagtgtacgtaattgaagtaaatccacgtgcaagccgtacagtaccgttcttaagtaaaattacaggcgtaccgatggcgaatgttgcaacgaaagttattttagggcaagacctagtagagcaaggatacggaactggctatcacccagaagagaaagaagtatatgtaaaagctccggtattctcattcgcgaaactacgctcagttgatacaacattaggacctgaaatgaaatcaacaggggaagtaatgggtaaagacttaacgcttgaaaaagcattatacaaagggttagttgcttctggaattaacatcccaacgcacggctcagtaatcattactgtagcggataaagataaagaagaggcgatggaaattgcaaaacgtttccacgaaatcggctataacttattagcaacagctggaacagcacaatcgttaacagagcaaaatatcccagtacaagttgtaaacaaaattgattctgaagactacaacttactagatattatccgtcaaggaaaagcacagtttgtaatcaatacattaacaaaaggtaaacaaccagcgcgtgatggtttccgcattcgccgtgaatcagtagaaaatggtgtagcttgcttaacatcacttgatacaacgagagcaatcttacgagtattagaatctatgacattctcagctcattcaatgaaagaaattacgcaaacaaagcgtcacgaggtggtacatgcatga
>BAS1290|3.9848439585204556
ttgagtaagttagtaatgatttttgcgagtatgagtggaaatacagaggaaatggctgatcatattgccggcgtgattcgtgaaacagaaaatgaaattgaagttattgatattatggattcaccagaagcttctatattagaacagtatgatggaattattttaggtgcatacacttggggagatggtgaccttcctgatgatttcttagatttttatgacgcaatggattctattgatttaactggaaaaaaagcggcagtattcggatcatgtgattcagcttatccaaaatacggcgtggcggttgacattttaatagaaaagctacaagaacgcggtgcagcagttgtgttagaaggactaaaagtagaattaacgccagaagatgaagatgtagaaaaatgtttacagtttggagctgaatttgtaaaacacctttcttaa
>BAS1577|3.983280818024762
atgagaatgaaaggtaaaaattcgaagtttttagcaagtgtatgtgtaagttcagcattaatggtttcgactgtatatccatcagtcaatgctatggctgcggaagtagctatagtaaaaacaaaagcagtgacagtagatgcgattacagtagcaaataatgaaaaagaggcagaagatacaattaaagtaactggtttagtaaccggcgatattgtaaaagtctatgacgcagcttcaaaaggaaaagaattaggaacaacaaaagtagcggaaaatgcgacagatgcgacaattacaggaaaagatttattagcagtagcgggtggaacagtatatgtaagtgtacaaagtaaagatcaattagaaagtccacgtacggcgaagaaatatgatacgcaagtatcactggcaccggctgtaaaaaatattgttatattaaataatgatgatgcggacgatattgttcgagtaacaggattagagtctggtgacgtagtaaaagtatatggtgaagcaacaggtggagaggtaattgaaaaagcaacagtgcaaggtaataaaacagcagtaaatgttaaaatacctcaattggggatagaagctggtaaagtatatgtaactgtaacaaagcctaataaagatgaaagtaaacgtgtaggaaaagattatattgctgaatga
>BAS4870|3.9828404238158015
atgaatgaaaaagatatggtaaatgattatttagcaggattgaatgcaagtttaacaagttatgcaaattatattgctcagtctgataatgaacagttacaccaaacgttaatccaaattcgtaatcaagatgaaatgcgtcaacgtaatatgtatgagtatgcaaagcaaaagagttattacaagccagcggcacctgcgaatccaatgattgtacaacaattaaaaagccaattaagtgcggaataa
>BAS0392|3.980979970980199
gtggatttatccgtaaagtcagaagaaaacgttgaatatatggtcgaagctattaaagaaaaattacgtatggttaatgctggagcaatgagagctgctagctttaatgaagaaatgtacgaagacttacgtgacatttatgagcatgttatgaaacgtgaaacattcagcattagtgaaatgcaagctattacagaagaattaggtacattaattaaaaagtaa
>BAS2826|3.974931662385487
atgactaactcagtaaaaacaaatgattttaacgaaattttaacaggacgtcgttcgattcgtaaatacgacccatcagtgaaaattagcaaagaagaaatgacagaaattcttacagaagcaacacttgcgccacttgcgaaatttaatcaatctcaagtagaaacttcttcagcaatgatcgctttatttggtgatttaaacaactttgataacgcagaagaaatttacggtacagcagtagagcgtggtttcatgccagctgaagttaaagaagatcaaatgaaaaaactttcagcttacttctcaatggttacaccagaagtaatgaaagatactgtacttattgacggtggtcttgtagcaatgcaatttatgctagcagctcgtgctcacggttacgatacttgtccaattggtggttttgaaaaagaccaaatcgctgaagcgttcggattagataaagaacgttacgtaccagttatgttaatttcagtcggaaaagctgctgacagtggttaccaatcagtacgtcttccaattgaaaaagttgcagagtggaagtaa
>BAS4065|3.9666191548217924
atggctgtagaaaatattacaatgcctcagctcggggagagcgttacagagggtacaattagtaaatggctcgttaatgttggcgatcacgtaaacaaatatgatccgcttgcagaagtaatgactgataaagtaaatgctgaagtaccatcttctttcactggtattgtgaaagagttgatcgctggtgaaggtgatacgttagctgtaggtgaagtagtttgtgtgattcaagtagaaggcgcagatgaagtagcagcaacagctgttgaggaaaaaacaaaagaagaaccaaaagcagaagtaaatacgcctgaaaaagcaccgaaagcaaaacaaccaactgatggaaaacctcgtttttcaccagctgtgttaaaacttgcaggtgaacataacgttgatttagatctagtagaaggtacgggagcaaacggccgtatcactcgtaaagatattttaaagctagtggaatcaggaaatattccgcaagcaggtgcggtgaagaaagaggaagcggtagcggcagtagtagaagcgcgtccagaagcaccaaaagcagcgccagtagcacaaaaagtagaagctgcgaaaccagtttctgtaccaacaatgcctggcgatatcgaaattccagtaacaggtgtgcgtaaagcaatcgcagcgaacatgttacgtagtaaacacgaagcgccacacgcttggatgatgattgaagtagatgtgacaaaccttgtgtcataccgtaattcaattaaaggtgatttcaaaaaacgcgaaggctttaacttaacgttctttgctttcttcgtaaaagcagtagcacaagcgttaaaagagtaccctcaaattaattcaatgtgggctggcgataaaatcgttcagaagaaagatattaacctttctatcgccgttgcgacagaggacgaactatttgtaccagtaattaaacacgcggacgagaagacaattaaaggtatcgctcgtgaaattacagaacttgcaggaaaagtacgtacgaaatcgttaaaagcggacgaaatgcaaggcggaacatttacaattaataacacaggatcattcggttctgttcaatctatgggtattattaattacccacaagcggctattttacaagttgaatcaattgtaaaacgtccagtaattatggaaaatggtatgttcggtgctcgcgacatggttaacttatgtttatcactcgatcaccgtgtactagatggtttaatttgtggtaagttcttaggacgtgtaaaagaaattttagaaaatacgtcagaaaataatacatctgtatattaa
>BAS5322|3.9636202007723633
atgaaagtaatttttctaaaagacgtaaaaggtaaagggaaaaaaggagaagtaaaaaacgtaccagatggttatgcaaataacttcttgctaaaacaaggattagctgctgaagcaacaaatagcagtatgaaaactttagaagctcaaaaacgcaaagaagaaaaagatgcagcagcagagcttgaaagtgcaaaacaattaaaagaaacgttagagaaactaactgtagaattaaaggctaaatctggagaaggtggccgtctatttggttcaatcacaagtaaacaaatcgtagatgcaatgcaaaaatctcacaagattaaacttgataagcgtaaatttgaaatggatgatgcaattcgtgcactaggctatacaaatgttactgtgaaattgcatccgcaagtaacagcaacagtaaaagttcatgttagtgaacaataa
>BAS4847|3.963459787171963
atggcgaagcaactgccagatatcggcgattataaatatggtttcaaagacaaagacgtttcgattttccgtgctggacgcggtttaacaaaagaaatcgttgaagagatttcacgtatgaaagaagaaccacagtggatgttagacttccgtttaaaatcactggataagttctatgaaatgccaatgccacaatggggcggcgacttaaacgacttagatttcgatgaaattacgtactacgtaaaaccatctgagaaatctgagaagtcttgggatgaagtacctgatgaaattaaagctacatttgataaattaggtattccagaagctgagcaaaaatatttagcgggtgtatctgcacagtacgaatctgaagttgtataccacaacatgaaagaagacctagaagctctaggaatcgtcttcaaagatacagatagcgcattaaaagagaacgaagatattttccgtgagcatttcggaaaagtaatcccaccaacagacaacaaattctctgcattaaactctgcagtttggtctggtggatcattcatctacgttccaaaaggtgttaaagttgatacaccacttcaagcgtatttccgtattaactctgaaaatatgggacaattcgagcgtacgcttatcatcgtagacgaaggcgcacacgtacactacgtagaaggttgtacagcacctgtttacacgactaactcacttcatagtgcggtagtagaaatcatcattaagaaagatgcatattgccgttatacaacaatccaaaactgggcgaacaacgtatacaacctagttacaaaacgtgcggtttgtgaagaaaacgcaacgatggaatggattgacggtaacctcggatctaaattaacgatgaaatacccagcagttatcttaaaaggcgaaggcgctcgtggtttaacattatctatcgcgattgctggtaaaggccaacaccaagatgctggtgcgaaaatgattcacttagcaccaaacacatcttcaacaatcgtttctaaatcgattgcgaagcatggtggtaaagtaacttaccgtggtatcgtacacttcggaccaaaagcgaaaaactctcgctctaacatcgagtgtgacacgttaatcatggataaccaatctacatctgatacaattccttacaacgaaatcaaaaacgattacgtttcacttgagcacgaagcgaaagtatcaaaagtatcagaagaacaattattctacctaatgagccgcggtatttctgagcaagaagctacagaaatgatcgtaatgggcttcatcgagccattcactcgcgaacttccaatggaatacgcagttgaaatgaaccgcctaatcaagtttgagatggaaggttctattggttaa
>BAS4876|3.9601607014406364
atgagagaagctgtcattgttgcgggagcaagaacaccaattggaaaagcaaagaggggttcattaaaaacagttcgtcctgacgatctaggggcgttagtagtaaaggaaacgttaaagcgtgcgaattatgaaggaccaatcgatgatttaattttcggttgtgcgatgccagaagcagagcaaggtttaaatatggctcgtaatatcggcggattagcaggactttcttacgatgttccagctattacaattaaccgttactgttcttcaggtttacaaagtatcgcttacggagcagagcgcattatgcttggtcactcggaagcggtattatcaggcggagcggaatcaatgagtttagttccgatgatgggacacgtcgttcgtccgaatagtcgccttgtagaagcggctccagaatattatatgggtatgggacatacagcggagcaagttgctgtgaaatatggaatttctcgtgaagagcaagatgcatttgcagtaagaagtcatcaacgtgctgcgaaagcattagctgcaggaaactttgctgatgaaacagtatctgtagatgtaacgttacgtactgttggagcaaataacaaactgcaagaagaaacaattacttttgcgcaagacgaaggtgtaagagcagagacgacgctagatattttaggtaaattacgtccagcatttaacgttcgcggttctgtaacagctggtaactcttcacaaatgagtgacggtgcagcatctgtactattaatggatcgtgaaaaagcagtgagcgatggcatgaaaccacttgcgaaattccgttcatttgcagtagctggcgtaccaccagaagtaatgggaatcggcccaatcgctgccattccaaaagcgttaaaactagctggcttagagctatctgatattggcttatttgaactaaatgaagcattcgcttctcaatcgatccaagttattcgtgaacttggtttagatgaagaaaaagtaaacgtaaacggcggtgcaatcgcacttggacatccacttggctgtacaggagcaaaactaacgctatctcttattcacgaaatgaaacgccgcaacgaacaattcggtatcgtaacaatgtgtatcggcggcggaatgggagcagcaggagtgtttgaattactataa
>BAS0314|3.959787231521678
atgtcatttgaacaaacgttagagaaatatgctgcccttgcagtcaatgttggtgttaatattcaaccaggacaaacattatcaatcagtgcacctcttgaagctgtacaatttgtacgtctcgttacagaaaaagcatataaatctggtgcaaaacacgtatatgtggattggaatgatgagacgttaacacgcttaaagttcgatctagctcctgaagaagcattcgctgagttcccatcttggaaagcaaacgctcgtgaagaattagcaaaagaaggcgccgcatttatgtctatttatgcagaaaaccctgatttattaaaaggtgtggattcaacgcgtattgcaacagctcataaagtagccggtgaagcaatgaaagtatatcgtgattacgtacaagctgataaagtaagctggtgtgtcatttctgttcctacgaaagaatgggctgcgaaagtattccctgacgctgcaccagaagaacaagaagcaaaactatgggatgctattttcaaagcgactcgtgctgatttagaaaatcctgtggaagcatggaaagaacacgataaaacgttacatacaaaagttgattacttaaacgaaaaacattataaagctcttcactatacaggccctggaacagatttaacgatcgaacttccagaaaagcatgtatgggctggtgctggtagcttaaatgaaaagaatgtaccatttatggcgaacattccaactgaagaagtatttacaatgccacttaaaacaggtgtaaacggccaagtatctagcacaaaaccgttagcatttgcaggtaacattatcgataacttcacgttaacatttgaaaacggacgtatcgtagattataaagctgaagttggcgaagaagctttaaaacatttagtagaaacagatgaaggttctcacttcttaggcgaagtggctttagtacctcatgattcaccaatttcaaatacaaatattttattctacaatacgctatttgatgaaaacgcatcttgccaccttgcaatcggaagtgcttatgcattcaacttagttggcggaaaaacaatgtctaaagaagaacttgctgaaaatggtgcaaacactagtattacacacaacgacttcatgattggatcagctaagcttgatatcgacggtattacagctgatggcagacatgaaccaatcttccgtaaaggtaattgggcattttaa
>BAS0087|3.958326683399885
atggaaaagcaagtgagagtgcgctatgcgccaagtccaacaggacacttacatatcggaaatgcgcgtacggcattatttaattatttatttgctcgtcatcaagatggtaagtttattattcgtattgaagatactgatgtaaaacgtaatgttgctggtggagaagaaagccaattaaaatacttgaaatggctcggtatggactgggatgaaggtgttgatgttggtggtgaatttggaccatatcgtcaaacagagcgtttagatatttataaaaagttatatgaagatttattagagcgtggtttagcttacaaatgttatatgacagaagaagagctagaggcagaacgcgaagggcaaattgctcgtggtgaaacacctcgttacgcaggcaaccaccgtgatttaactgaagcgcaagtgaaagaatttgaagctgagggacgtattccaagtattcgtttccgcgtaccagctgaccgtgattacacatttaaagatattgtaaaagatgaagttgcattccattcaaatgatttcggtgattttgttatcgtgaaaaaagatgggattccaacttataactttgcagtagcagtagatgatcacttaatggaaattacacacgtacttcgtggtgatgaccatatttcaaacacaccaaaacaaatgatgatttatgaagctttcggttgggatattccgcaattcggtcatatgactttaattgtaaatgaaagccgtaaaaaattaagtaagcgtgatgaatctattattcaatttattgagcaatataaagagcttggatatcttccagaagcaatctttaactttattgcactactaggttggtcgccagtaggagaagaagaaatcttctctcaagaagagtttatcaaaatgtttgatgcagctcgtttatcaaaatcacctgcattatttgattctcaaaaactaaaatggatgaacaaccaatatatgaaaaagcaagatttagatacggtggtagaattaagcttaccgcatttagtgaaggctggacgtataggtgaaactttaagtgaacaagaacaagcttggattcgtgatgtaattgcgttatatcatgaacaaatgagctttggagctgaaattgtagagctttctgaaatgttcttcaaagatcacgttgattatgaagaagaaggacaagaagtattaaaaggtgaacaagtaccagaagtacttcgtgcatttgctggtcaagtagaagcactagaagctatggaaccggcagcaattaaggcggctattaaagcggttcaaaaggaaacaggtcataaaggtaaaaacttatttatgccaatccgtgttgcaactactggtcaaacacatggcccagagcttcctaatgctattgcacttcttggaaaagaaaaagttttaaatcgtcttcaaaaagtaatcggttaa
>BAS4767|3.9576472527319075
atgagtacacatgtaacgttcgactattctaaagcgttatccttcatcggtgaacatgaaatcacttatttacgtgatgcagtgaaagtaacacatcacgcaatccacgaaaaaactggagctgggaacgatttccttgggtgggtagaccttccgcttcaatatgacaaagaagaattcgctcgcattcaaaaatgcgcagaaaaaattaaaaatgactctgacattttacttgttgtaggtatcggtggttcttacctaggagcacgtgcagcaattgaaatgttaaaccattctttctacaatacgctatctaaagaacaacgtaaaactccacaagtgctatttgttggacaaaacattagctccacttacatgaaagatttaatggatgtattagaaggtaaagacttctctattaacgttatttccaaatcaggtacaacgacagagcctgcactagcattccgtattttccgtaagttattagaagaaaagtacggaaaagaagaagctcgcaaacgtatttatgcaacgacagataaagcacgtggtgcattaaaaacattagctgataatgaaggttacgaaacattcgttattccagatgatgttggaggacgtttctctgtattgacgccagttggtttattaccaatcgcagtaagtggcttaaatattgaagagatgatgaaaggtgcagctgctggtcgtgatgacttcggaacatcagaactagaagaaaacccagcttaccaatatgcagtagttcgtaacgctttatacaataaaggaaaaacaattgaaatgcttattaactatgagccagcacttcaatacttcgctgagtggtggaaacagttatttggtgaaagtgaaggaaaagatcaaaaaggtattttcccatcttcagcaaacttctcaactgacttacactcattaggtcaatacgttcaagaaggtcgtcgtgatttatttgaaacagttctgaaagtaggtaaatctacacatgaactaacaatcgaatcagaagaaaacgatttagatggattaaactaccttgctggtgaaactgtagacttcgtaaacacgaaagcatacgaaggtacattacttgcacatagcgatggcggagtaccaaacttaatcgtaaatattcctgaattaaatgagtacacattcggttaccttgtatacttcttcgaaaaagcatgtgcgatgagcggctacttattaggtgtaaatccatttgaccaaccaggagtagaagcatacaagaaaaacatgtttgctttacttggtaaaccaggatttgaagaattaaaagcagaattagaagagcgtttaaaataa
>BAS1050|3.956663192981411
ttgaagaaaaaaattctaaaagtagcaacagctttaacaattatgggtggagtagcatttagtgctgaaggggctacagcaaaagctgaattagctgcaaagccacaacaagcaagtcaagcaatttttaaagatgtaccagcaggacattggtcttatgaagcaattcaaactttagcagaacaagaaattatgcttggttatggaaatggtgtgttcggttttggacataacgtaactcgtgaacaagtagctgctttaatttatcgtgcacttgatcttgatgaagaatttggtgaagatgaggaattagaaagcccgtataatgatattgttgatgataactcaacgatgtttcctttcgaagtgttagcagtaacagaattaggtatctttacaggtgacgagaaaggaaacttcagaccaaaagatacgttaacacgtgcagaaatggcgcaagttcttacgagagcatttggattacaggtacaaggactagcaggatttaaagatgtaccaaagggacattgggcagaaaatgcgattaatgcagtaggttcaaatggtatttcagtaggagatgggaatggtaacttcgctccgaacatgaaagtaacacgtgaacaatatgcgcagttcttatttagagcgctttaa
>BAS2017|3.952510881626785
gtgaagattaaagcaattgaaccgacgccaagtccaaatacaatgaaagttattttgaatgaagtattaccatcaggagcacgtaataattatacaaatgaaaataaagaacaagcaccaatgcaagtacaagaaattttgaaaattgaaggcattaaaggtgtatatcatgtagccgactttttagcagtggagcgaaatgcgaagtatgactggaaagttttattacaacaagttcgtgctgttttcggtgaagaagtagtagaagaaagtgaagaacaacaacttgctcattttggggaagtgaaagtgtttgttcaaatgttctttacaattccaatgcaagtaaagttaacagatgggacgacagaagaacgtgttggtttaccagatcgttttaaagaatcaattatgaaagtgcaaatgtctgcaccaaacgttgtaaaagagcgtaaatgggtggaacaaagtacacgttacggtaactttgaagaaattgggaaagaagtagtagaagagattgttgctgcttattcagaagaacgtgtaaatgaaacggtcaaagaattattaaatcaggcaggtgctgttgaagtaacgattcaaaagcgtgagccatataaagtaacagaagagatgatgaaggatgctgactggaaaaaacgtttcgcagcattagaacaaatggatcctactgaagaagatattccagtgttgaagatggcgttagatgatgaaaaagtttcgattcgccgtttagcaacagcgtatttaggtatggtaaaaggtgatgaagtattgccgttattatataaagcgctattagatcgttcagtaagtgttcgccgtacagcgggcgattgtttatcagatgtaggtgatccggcagcgatgtttgttatgattaaatctctgaaagattcaagtaaattagtacgctggcgtgcagcaatgttcttatttgaacttggagatgaaagtgcgattccagcattaaaagcagcgcaagatgatccagagtttgaagtagcgatgcaagctcgtctagcattagagcgtattgaaggcggcgaagaagcaaaaggttctgtatggaaacaaatgacggagtctcgtaaaggggaataa
>BAS0587|3.952192581154726
atgaaaaaaattctagtaaccggttctttagggcaaattggttcagaactagtaatgaaacttcgtgatgtatacggcgcatcaaatgttattgcaacagatattcgtgaaacagatagtgaagtagtaacgtctggtccatttgaaacgttagatgtaacagatggacaaaaactacatgatattgcaaagcgtaatgaagtagatacaattattcatttagcagctttactttcagcaacagcagaaaaaatccgttatttgcatggaatttaa
>BAS1408|3.951510361730202
atggtagagaaaatgaatgaagaagttatggattcaaaagaattacaagttggtgacgttgttacaggttctgtaacgaaagttgaagagaaacaagtgcttgtaaacgttggatacaaaacagatggcgtaattccaattagtgagttagctaacgttcatattgaaaaagcaagcgatgttgtagaattagatcaaacactagaattaaaggttattaaattagaagagaatgatcttgtattatctaaacgtgctgttgatgcagaaaaagcatgggtagaattacaagagaaatttaattctggtcatgtatttgatgttactgtaaaagatatcgtgaatggtggattagttgtggaccttggtgttcgtggttttatcccggcttcacttgtagaagtacattatgtagaagattttactgactataaaggcaaaacgttagccgtgaaaattgttgaattagaccgcgaaaaaaatcgtgtaatcctttcacataaagcggtagtagaattagaactagattctaagaagaaagaagcgatttcttcattaaaagaaggagacgttgttgaaggaacagtgcaacgactaactgacttcggcgctttcgttaacgttgggggtgtggacggtttagttcatatttcacaaatttcgcacgaacgtgtagagcaaccttctgaagtattagagcaaggtcaaaaggtaaaagtaaaggtattatctgttgatgctgacacacaacgtatttctttatcaattaaagcagctcagccgggaccttgggaaaatgttggtggcgaagtaaaagctggagatattcgtgaaggagtagtaaagcgtcttgttacattcggtgcattcgttgaaattttaccgggcgttgaaggtcttgtgcatgtatctcaaattgcaaatcgtcatgtgaagaatccaaatgaagtattggaaatgggacaagaagtaaaagtgaaagtgcttgaagtgcatgtagcagaaaaacgtatttctttaagtataaaagaagcgcttgaggaaaataatgtaactgaagattacagtcagtatgaaccaaatgctgattctgctactttccaattaagtgatattattggtgaacaactgaaaaaattaaagaaataa
>BAS3922|3.9509603196553447
atgaagaaagcattatcattattaactgtttcagcattatcaattggtatgttatctgcatgcggaccgaaagattcagggaaaaaagaagaaagtaaagcaaagaaagattacgatctactcgtttgggaagatgataaaaaaggtgttggtctagaaccagcagtgaaaagctttgaggaaaaatataaagtaaaagtaaaagttgttgaaatgcaaatgacagatcaagtgaagaagttacgtcttgatggaccagcggggacgggaccagatgttgtaacattaccacatgatcaaatcggaaacgcagtaacagaaggtttactttctgaagtgaaagctgatgatgctgtaaagagtaaatttactgattcatcaatagaagcacaaacgtataacggaaaattatatggtttaccaaaagcaattgagacaccagtctttatttacaataaaaagctaatgccaaaagcgccagaaacgatggacgagctgtttaacttctcaaaagaatttacgaaagatggcaagtacggatttttagcattaggagataacttctactttgctaatgcatttatggcaggtatgggtggctatgtgtttggtgaaaaagatggaaaaccaaatgcaagtgatgttggattaaataatagcggagcagtacaaggtgctgagtatcttcaaaaatggtacaaagaaaaattattcccgaaaggtattatcggtgaatctggtggacctgctgctgatggactatttaacgaaggaaaagcagcatctatcatgaacggcccttgggcgttccaagccatggaaaagaacggaattgattatggcgttgctccaatgccgaaattaccaaatggtcaaccattgaaaacgtttgtcggggttaaaggatggcatgtaacaagcttctctaaacaaaatgatttagctactaagttcactgaatgggtaacgaacgaagaaaacgcaaaaattcgatttgagaaaacaaaagaaatccctccagtaaaagcagtaatggaagatccaattattaaagataatgaagctgcaaaagcagttgcaacacaatctgaaaatggaattccaatgccaaatattccagaaatgcaagaagtttggaaaccagctggagatgcgcttcaattagttgttacagataaagaggcaccaaaggcggcgcttgatagtgcagtgaaacaaattaaaggtaatattgaggcaaatcatagcaagcaaaaataa
>BAS5164|3.94226775153676
atgggaaaactgtatgtatttgatcacccgttaattcaacataagattacatatattcgcgacaagaatacaggtacgaaagattttcgtgaattagtggacgaagtagcaagcttaatggcttttgaaattactcgcgatcttccacttaaagacattgaaattgagacgcctgtaagcaaagcgacaacaaaagtgatcgctggtaaaaaacttggtttaattccgattttacgtgcaggtttaggaatggttgatggaattctgaaattaattccagcagcaaaagtaggacacgttggtttataccgcgatcctaaaacattgcaaccggtagaatactatgtgaaacttccaacggatgtagaagagcgtgactttatcgtactagatccgatgctagcaacaggtggttctgcagctgaagcaattaactctctgaaaaagcgcggtgcaaaacaaattaaattaatgtgtatcgttgcagctccagaaggagtaaaagtagtacaagaagaacatcctgatgttgatatttatgtagcagcattagatgagaaattaaatgaccacggatatgtagtaccaggtcttggtgatgctggtgaccgtttattcggaacgaagtaa
>BAS1099|3.9342145906004777
atgtcagttatcttttctggtattcagccgagtggaacgattacacttggaaactatttaggagctatgaagcaatttacagagctacagaacgaacacgactgttatttctgtattgtaaaccaacatgcaattacagtacctcaagatccggtacaacttcgtaaaaacatccgcagtcttgctgcactttatgtagcatgcggtatcgatcctgaaaaagctactttatttgtacagtcagaagtaccagcacacgctcaactaggatggattatgcaatccgttgcttacgttggagaattagagcgtatgacgcaatataaagataaagcatcaggtagagattcagttccagctggattactaacttacccaccattaatggctgctgatattttactttacaacactgagatcgtgcctgttggtgatgaccaaaagcaacatatggaattaacacgtgacctagcagagcgtttcaacaaacgcttccgtgaagtattcacaattcctgaaatccgcattccaaaagtaggagctcgcgttatgtcactaacagagcctacgaaaaaaatgagtaaatctgatccgaatccaaaatcaatgatcagcatgcttgacgaaccaaaaacaattgaaaagaaaattaagagtgctgtaactgattctgaaggtatcgtgaaatttgataaagaaaacaaacctggcatctctaacttattaacaatctactcttcattctctggaaaaacagttgaagaaattgaagcaatgtacgaaggaaaaggatacggcgactttaaaggcgatctggcacaagtagtcgtagaagcgatccgcccaatccaagacaaatataacgaactaatcaactcaccagaactagacgaaattctagacaaaggtgccgaaaaagcaaaccgcgttgcattcaaacaactacgcaaagtagaaaacgcaatggggttaagtagaaaacgtaggtaa
>BAS5038|3.9340121714058585
atgatcggtattttaaaaaaggtgtttgatgtaaatcaacgccaaattaaacgtatgcagaaaacagttgagcaaattgatgcattagagtcatctattaagccactaactgatgaacaattaaaagggaagacgcttgaatttaaagaacgtctaacaaaaggtgaaacagtagatgatctactacctgaagcttttgcggttgttcgtgaagctgcgactcgtgttcttggaatgcgtccgtatggcgtacagttaatgggtggtattgccttacatgaagggaatatctctgagatgaaaacgggtgaaggtaaaacgttaacatctacattacctgtatatttaaatgctttaacaggaaaaggtgttcacgtcgttacagtcaatgaatacttagcgcaacgtgatgcgaacgaaatgggacaacttcatgagttcctaggcttaacagtaggaattaatttaaacagtatgtcacgcgaagagaaacaagaggcttatgctgctgatattacgtatagcacaaataatgagcttggattcgattacttacgtgacaacatggttttatataaagagcagtgcgttcaacgcccgcttcactttgctattatcgatgaagtcgattctatcttagtcgatgaagcgcgtacgccacttattatttctggacaagctcaaaaatcaacagagctgtacatgtttgcaaatgcattcgttcgtacgttagaaaatgaaaaagattattcatttgatgtgaagacgaaaaatgtaatgttaacagaagatggtattacgaaagcggagaaagctttccatattgaaaacttatttgatttaaaacatgtagcacttcttcaccatattaatcaagcacttcgtgcgcacgttgtaatgcaccgtgatacagattatgttgtacaagaaggcgaaatcgtaattgtagaccaatttactggtcgtcttatgaaaggtcgtcgttatagtgaaggtttacaccaagctatcgaggcaaaagaaggcgtagaaattcaaaatgaaagtatgacgcttgcgacaattacgttccagaactacttccgtatgtacgaaaagttatctggtatgactggtacagcgaaaacagaggaagaggaattccgtaacatttacaatatgaacgttattgtaattccaacgaacaaaccgattattcgtgatgaccgtgcggatttaatcttcaaatcaatgaaaggtaaatttaatgctgttgttgaggatattgtaaatcgtcataaacaagggcaacctgttcttgtcggtacagtggcgattgaaacgtcagagcttatttcaaaaatgttaacgcgtaaaggcgtacgtcataacatcttaaatgcgaaaaaccatgcgcgtgaagcggatatcattgcagaagctggtatgaaaggtgctgtaacgatcgcgacgaatatggcagggcgtggtactgatattaagcttggagacgatattaaaaacattggtttagcagttatcggtacagagcgtcacgaaagtcgtcgtattgataatcagttacgtggtcgtgctggtcgtcaaggggacccaggtgttacgcagttctacttatcaatggaagatgaactaatgcgccgcttcggttctgataatatgaaagcaatgatggatcgccttggtatggatgattctcagccaatcgaaagtaaaatggtttctcgtgcagtagaatctgcgcaaaaacgtgtagaaggaaataactatgatgcacgtaagcagttactacaatatgatgatgtacttcgtcagcaacgtgaagttatttacaaacagcgtcaagaggtaatggagtctgagaacttacgcggtattattgaaggtatgatgaaatctacagtagagcgtgcggttgcgcttcatacacaagaggaaattgaagaagattggaacattaaaggtcttgttgactacttaaatacaaaccttctgcaagaaggagatgtgaaagaagaagaattacgtcgccttgctccagaggaaatgagcgaaccaattatcgcgaaattaatagagcgttacaatgacaaagaaaagcttatgccagaagagcaaatgcgtgagttcgaaaaagttgttgtattccgtgttgtagatacgaaatggacagagcatatcgatgcgatggatcaccttcgtgaaggtattcatttacgtgcttacggtcaaattgatccacttcgtgagtatcaaatggaaggattcgcaatgttcgagtcaatgattgcttctattgaagaggaaatttctcgttacattatgaaagctgaaattgaacaaaacttagagcgtcaagaagttgttcaaggtgaagctgttcacccatctagtgatggcgaagaagcgaagaaaaaaccagttgtaaaaggtgaccaagtcggccgcaacgatttatgtaaatgtggtagcggtaaaaaatataaaaactgctgtggtatcgggaagtaa
>BAS4754|3.930688150980596
atgcaaacaggtaaagttaaatggtttaacagcgaaaaaggtttcggtttcatcgaagttgaaggtggagacgatgtattcgttcacttctcagctatccaaggtgacggattcaaaactttagaagaaggtcaagaagtttctttcgaaatcgttgaaggtaaccgtggaccacaagctgctaacgttacaaaaaactaa
>BAS3394|3.9289552620468555
atgacaattgaaaacccaactcgtacggaaattggtgaagtgttaaagaaaagcaaaacaattgcagttgttggattatcagataagccagaacgtacatcgtatatggtttcaaaagcaatgcaagatgctggataccgcattattccagttaacccaacagtagatgaggtgcttggagaaaaggcaattgcttcactaaaggatattaaggaacatgttgacattgtaaatgtattccgccgttcagaatttttaatggatgttgcaaaagaatttgtagagattgatgcagatgttttttgggcacaattaggagtacaagatgaagatacatacaaacttttaaaagaaaaagactatactgtaataatggatcgttgtataaaagtagaacatgcgatgacaaaatag
>BAS4881|3.928323286394837
atggcaattgttgacgtatcgattattccagtaggaacaggtaatccaagtgttagtgaatatgtagcagaagtacaaaaggtgctagagaaaaatgcagatcgcgtgaagtatcaattaacaccaatgaatacagttattgaaggagatcttcctgtcattctagaagtaattcaacaaatgcatgaagttccatatacgaaaggtgcacagcgcgttgcaacaacaattcgtatcgatgatcgtcgtgataaagtaagcacaatggagaaaaaattaaactctgttcgatcaaaattataa
>BAS2371|3.9247188352106592
atgatgacgaaagtatatgcatcgatggcaggaaatgtatggaagattgttgtaggagtaggagatacagtagaggaagagcaggatgtcgtcattttggaatctatgaaaatggaaattccaatcgtttcagaagaagctggcacagttatgaaaattaatgtgcaagaaggcgattttgtaaatgaaggagatgtattactagaaattgaatag
>BAS1076|3.92270806444115
atgaatccaaataatcgcttaacaacaaaccaaggtgctccggtcggagataaccaaaattctcgtacagctggtcgccgcggaccagtattattagaagactatcatttagtagaaaaactagctcactttgatcgtgaacgtattccagagcgtgttgtgcatgcacgtggtgcaggtgctcacggtgtattcgtaacgaaaaacagcatgaagaaatatacgaaagcagcatttttacaaaatgaaggaactgaaacacctgtgtttgttcgtttttcaacggttattcatggtcaaggttctcctgaaacagcacgtgatccacgcggtttcgctgttaaattttatacagaagaaggaaattacgatattgtaggtaaccatttaccagtcttcttcattcgtgatgcaattaaattccctgatatggtgcattctttaaaaccagcacctgatacaaatattcaaacaccagatcgttactgggatttcatgacgttaagtccagaatctacacatatgatgacatgggtattttctgattacggtacaccagcaagctatcgtgaaatggaaggtttcggtgtacattcattcaaatggattaatgcagaaggtaaaatcgtctacattaaatatcattggaaaccacagcaaggtgtacgtaacttaagtgcaaaagaagtgcaagaagtacaaggaaaggacttcaaccatgcaactcgtgacttgttcgatgcaatcgaaaaaggaaattacccgaaatgggatttacacgtacaagtaatgcaattagaggaaacagattctttagatttcgatccgttagatccgacgaaagtttggccagaagatcgtttcccattaatggaagtagggacaatgacgttaaatcgtaacccgaaaaacttcttcgcggaagtagaacaagtagcgttctctccaagtgcaactgtaaatggtattgaaccatctgaagataaattattacaaggtcgtttattctcttatccagatacacagcgttaccgccttggtgcaaactacttacaaattcctgtaaactgcccatacgcagctgttcataaccaacaacgtgatggtgcgatgcaaatcaatcaaaacccatctacaattaactacgaaccgagccgtcatgctgaaaatccagttgaagacccagcttaccgcgattcaactatgaaagtagaaggctacgtatctcgtgaaaaaattgacaaaccaaatgatttcaaacaagcaggtgagcgttaccgttcattctctaaagaagagcaagacaacttaattgcaaacttaacaagtgacttaaaagacgtaaatgaacgtacgaaattactagctgtatgtaacttcttccgtgcagatcaagagtacggtatgcgtttagcgcaagcattaaacgttgatattacgcaatatgtaggaaatgctccgaaataa
>BAS2733|3.9178740782760344
ttgaattataaaaaaatgctttctatatttatgacgagcatatttacggtaggattgttaattggttgtaacccagctccaaaagatgaaaaggagccagatccaacggaggaaccttctgaacaaagacaggaggaaaaaaatgaaaaacaagatcctgctaaagaacaaaataatgagttaaacaaaaaggatgaacaagaaccagatccaacagaagagccatctgaggaacaaaagaagaaaaaagaaaatgagtag
>BAS4575|3.9177898910537987
atgaacgtaacaatatatgatgtagcgcgcgaagcgaacgtttcaatggctaccgtatctcgtgttgtgaacggtaacccaaatgtaaagcctacaacaagaaagaaagtattagaagcaattgatcgtttaggataccgtccaaatgcggtagcacgtggattagcaagtaagaagacgactacagtaggtgttattattcctgatatctcaaatacgttttatgcagaacttgctcgtggaattgaagatatcgcaacaatgtacaaatataacatcattttaagtaactctgaccaaaacaaagagaaagagttccatttattaaatacgatgcttggaaaacaagtggacggaattgttttcatgggtgaagatattacagacattcacattgaagaatttaaaaagtctccagtaccaatcgtattagcagcgtcatttgatgagcaaaatgaaacgccatcagtaaacattgattatacacaagcagcttacgacgcaatgaagcactttattgaacaaggacataagcgtatcggtttcgtctctggtcctttcattgataaagcgggaagcgcgaagaaattacaaggttataaaaaagctctagaagaagcaggtatttcatatgatgaaaatcttgtaatagatggagattacacatatgattcaggtatcgaagcattcgaaaagctttggggccttgatgagaagccgtcagcaatcttcgtatcttctgacgaaatggcactaggtgtaatccacgcagcacaagacgctggattaaacgtaccaactgatgtagaagtacttggattcgataatacacgccttgcattaatggttcgtccgcaactttcaacagttgtacaaccgatgtatgatatcggtgcagtagcaatgcgtctattaacaaagtatatgaacaaagaaaaagtggaagatcacactgttatcttacctcaccgtatccaatttagagattcaacgaagtaa
>BAS4419|3.9173659609819618
atgaacatctacgtactcatgaaacgaacatttgatacagaagaaaaaatcgtaattaaaaacggtgcaatttacgatggcgaagcggaattcatcatcaacccttacgatgaatatgcgattgaagaagcaattcaagtaagagacgcacaaggtggagaagttactgttgtaacagtcggtggcgaagatagtgagaaagaacttcgtacggcgttagcgatgggctgtgataaagcggtattaattaatattgaagatgatgtagaaaatggtgaccagtttacaacagcaaaagtgcttgctgaatatttaaaagataaagatgcagatttaattttaggcggaaacgttgcaattgatggtgcatctggacaagttggtccgcgtgtagctgaagcattaaatattccgtacgtaacgacaattacaaaacttgaaattgacggtacaaacgtgaagattgagcgcgatgttgaaggtgatacagaagtggttgaaacttcattaccagttttagtaacagcacagcaaggtttaaatgaaccgcgttatccatcgcttccaggtattatgaaagcgaagaaaaagccactagaagaattagaattagatgatttagatttagaagaagatgatgtggaagcaaagacaaaaacaattgaaatctatttgcctcctaagaaagatgcaggaaaagtgttacaaggcgagctgcaagatcaagtaaaagaacttgtatcgttgctccatacagaagcgaaagtaatctaa
>BAS5236|3.9124564246397586
atgaaaaaggtgaaattaggactcgtagcgattatgtcagctgctgtatttagtggttgttctattatggatatgattgcaccgcaagcaacaggtattgttatgtacggagatgaaacaggcgttcaacaaacaatggatcaatataaggataaaattgaatctcaaaataaatttgaagccaaactaggtactgttaatgagaaaaaggttttaatcatgaataaaacaacggctgagaagatggtaaaggaaaacatgctgaaaaaagtagtaaaagaagatgtagaacctattaaagcattgccggctatttctgatgaagctggaattgtatttgctaaagaggaacaaaaagatgtggtaatcgatggaaagaaaatgaagtacgaaggtaatgtagtaattggtgatgcgcgtaaatatacagatatgtatgcagttgttagtgatgcagaatatgcaaaaataagtgaaccggtaaaaacaattggtttagcatcttttaaagagaatccaaaggaaaagattttcccagatataaagaggggttctaaagtagaagaagcacatatggttgaagtgaaataa
>BAS1345|3.9105818236440126
atgaaacaatctttattcggacgtgtacgcgatgcaattttagcagattttcataatgtattagatgagaaagaaagaaaaaacccaattgctatgttaaaccaatatttacgcgatagtgagcgtgaaataacaaaaattgagaagttaattcagcgtcataaaacattaaaatcgaactttgctcgtgaacttgagcaagctcgttatttcgtaaataaaagatcaaagcaagcgcttatcgctcaagaagcaggcgaattacaactacatgagcgtgcattagaagaagtagcttactatgaagggcaagtaactcgattagaagaaatgtatgcaggtgttgtagagcaaattgatgagttagagcgtcgtctttctgaaatgaaaaataaattaaaagaaatgcacgcaaaacgtatggaattaatggcacgtgaaaatatggcacatgcaaatcgtcgtatgaatactgcgatgcataaaatggatgaaaataatccattcttacgctttgaagaaattgaagagcatattcgtgacttagaaactcgtatgaatgatgagcatgaacgtgacacatttgatatgaaaattgcaaaacttgagcgtgaaatgaaagaaaagaacgatgtatcgttaacgaaagagttaacaaaataa
>BAS3180|3.9059213156703394
atgcaagtaggattaattggcttaggtaaaatgggattaaacttagggaaaaatttaatcgatcataaacatgaagtagcagcatttgatttgaatgcaagtgcagtggaagaaatgaaagagtacggggcaacaggtgcatctagtttaaatgaacttgttcagtcattacaatcaccaagagttctttgggttatggtaccacacgctgttgtagattctgttatcgatgaggttacaccacttttatcaaaaggagatattttaattgaagcgggtaattcacattataaagagtctattcgccgatatgagcaactaaagaaagatggcattcactttatggatgcaggaacttctggtggaatggaaggcgctcgtaatggtgcttgttatatgatcgggggagatcaagaagcttgggacatcgttgaacctatcttccgcgatactgctgtagaaaatggatacttatatgctggaaaagctggtagtggtcacttcttaaaaatggttcacaacggaattgaatacggtatgatggctgctattggtgaaggatttgagattctagagaaaagtgaatttgactacgattatgaaaaagtatcaagagtatggaacaacggttcagtaatccgttcatggttaatggaattaacagaaaatgcattttctaaagatgcaaaactggatgaaattaagggtgttatgcattcttctggtgaaggaaaatggacagtagaaacggcattagatcttcaaacagcaactcctgttatcgcaatgtctctattaatgcgctaccgctcattagacaatgatacatttacaggaaaagtagtagctgctctgcgcaatgaatttggcggacatgcagtagaaaagaaataa
>BAS4643|3.904192946113242
atgacgaaaccagttgtagacgtgaaaaatgttcaaaaagtgtacggtaaaaaaggtgagaatcaatcacacgcattaaaaggtgtatcattctcaattcaagagggtgagtttgttggcattatgggaccatctggttctggtaaaacgacattattaaatgtaatttcaacgcttgataaagcaacaggcggcgttgttgaaattgcgggtacggacattacgaaaatgaagcaaggtgagctttctgatttccgctcgcaaaaattaggattcatcttccaagactttaacttattagagaacttatctatttacgaaaacatcgcattgccactttcacttcaaggtgttccatcacgtaatattgggccgaaagtagaaaaagtagcagatatgttaggcatttcagcaattcttcaaaagtatccatctgaagtatctggtggacaaaagcaacgttcagcagcagcgcgcgctttagtacatgagccagctattattttaggggacgagccaacaggagcgcttgattctaaaaacgcgacgagtttacttgatgcgatgacaaacttaaatcaagagcaaggcgtatctattatgatggttacacatgatccgtttagtgcaagttactgtcagcgtattttattcattcaagatggtgagctatataaagaaattcaccgaggtggtacacgtgaagagttttataaagaaattttagatgtgctagcagacttaggcacacaaaaagcgtaa
>BAS5090|3.903892369728167
atgaaaaaattaattggaatagcaacagcagcagtttttggtcttgggattttcacatcatctgctaatgcagaaactgttgtaacaacagacgtactaaatgtacgcgaaaaccctactactgaatcaaaagttgtcggtaaattactaaacggtaataaaatagatgttcaaaatacagagaacggatggtcaaaaatcactttagatggtaaagacgcattcgtaagtgcagagttcacaaaaagcatctactacgtaacagctaacgtattaaacgtacgtgctgaagcgaacacagactcagaaatccttggaacgttgaagaaagatgatatgatcgaaacaacgaaccaagtacaaaatgagtggttacaatttgaatataacgggaaaacagcttacgttcacgttcctttcttaacaggtacagcacctgttattgagaaacaagaacaacctgctcctgctaaagctgtagcgccagctaaagcacctgcagcacaagcaaaacaagctgctaagcctgctgtaaaagctgctaacactagcgcacctgctggtggtcgtgagttaacagttgtagctacagcatatacagctcatccgagcgaaaacggtggcacatacggcggccgtgtattaactgcaatgggtcatgacttaacagcgaacccaaacatgaaaatgattgctgttgatccgaaagtaatcccattaggatctaaagtatgggtagaaggttacggagaagcgatcgctggagatactggcggtgcaattaaaggtaaccgtatcgacatcctacttggatcagatagcgctgctcaaaaatggggacgcaaaactgttaaagtgaaaattttaaaataa
>BAS3746|3.9001486131009027
atggagtacaaaaatacattactaatgccaaaaacagagttcccaatgcgtgggaatttaccaaaacgtgagcctgcaatgcaagaaaagtgggcggaaatgaatatttatgaaacggtacaagaacatacgaaaggtcgtcctttatttgtactgcatgatggacctccatatgcgaatggcgacattcatatgggacatgcattaaataaagtattaaaagactttatcgttcgttataaatcaatgactggtttctgtgcaccatatgtcccaggttgggatacgcacggtttaccaattgaacaagctttaacaaataaaggtgtaaagcgtaaagaaatgacagttgctgagttccgtaagttatgtgcagagtatgcatatgaacaagtagaacgtcaacgtgaacaatttaagcgtttaggtgtacgtgctgattgggataacccgtacattactttagagccagcttatgaagcacaacaaattaaagtgtttggtgatatggcgaaaaaaggttatatctataaaggacaaaaaccagtttactggtcaccaacgagtgaatcagctttagcggaagctgaaattgaataccaagataagaaatcagcatctatttacgtagcattctctgttaaagatggaaagaacgtattagaaggtgatgagaaatacattatctggacaacaacaccttggacgttacctgcaaacttaggtatttctgttcatccagaacttgaatacgctattgtaaaagtaaatgatgaaaaatatattattgcttctgaactatttgagacagttgcaaaaacgttagagtgggaaaatgctgaagttgtgaaaacggtaaaaggtagcgaacttgagtatacagttgcaaaacatccattctatgatcgtgattcattagttatgctaggagatcacgtaacaacagatgcaggtacaggttgtgttcatacagcaccaggacacggggaagatgacttcattgttggtaaaaagtatggattagaagtactttgcccagttgatgataaaggtgtattaacagaggaagcacctggatttgaaggcttattctatgataaagctaacaagccaattacagaaaaattagaagaagtaggcgcgttactgaaactaacattcattacccattcatatccacatgattggagaacgaaaaaaccaattattttccgtgcgacagcacagtggtttgcatctattgaagcattccgtaaagagttattagaagctgttgcggaaacaaaatgggtaccagcatggggagaaactcgtcttcataacatggttcgtgaccgtggtgactggtgtatttctcgtcagcgtgcatggggtgtgccaattcctgtattctatgctgagaatggtgatccaattattacagatgaaacaattaaccatgtagcagatttattccgtgagcacggttctaacgtatggttcgagcgtgaagcgaaagatctattaccagaaggattcacacatccaggtagcccgaatggtgaattccgtaaagaaacagacatcatggatgtatggttcgactcaggttcttctcaccaagcggtattagaagagcgcgatgacttacaacgtccagctgatttatatttagaaggatctgaccaatatcgtggttggtttaactcttcattatcaacagcagttgctgtaacaggcaaagctccatataaaggtgtactaagccatggcttcgtattagatggtgaaggacgtaaaatgagtaagtcgattggaaatatcgtcgtaccgaagaaaattatggatcaattaggcggagatattttacgcttatgggtatcttctgttgactatcaatctgacgtacgtatttcagatgatattttaaaacaagttgcagaagtatatcgtaaaatccgtaacacattccgtttcttattaggaaacttagacgactttaagccaagtgaaaatacagtagctgtagctgaacttcgtgaagtagatcgttacatgttagtgaaattaaatgacttaattacaaaagtaaaagaagcatatgagacatacgacttcgctgctgtatatcatgcaattcataacttctgtacaattgatttaagttcattctacttagactttgcaaaagacattttatacattgaaggtgcgaaccatgaagatcgtcgtgcaatccaaacagtattatatgatgttcttgttgcattgacgaaacttgtaacaccaatcttaccgcatacagctgatgaagtatggccatacattccaggcgtaacagaagaaagtgtacaattaactgatatgccagaagctgtacaattagatgatgcggaagcattaaaaacaaaatgggatgcatttatgacattgcgtgatgacgtattaaaagcgttagaagtagcccgtaatgagaaggtaatcggtaagtcattaaatgcaagcattacgctatatccaactgcagaaatgaaagctatgttagagtctattaacgaagacttaaagcaattattcatcgtttctgagtacaaacttggtggcatgatggaagaagcgccagcagatgcaccgaagtatgaacatacagcggttgttgttgctcaagcaactggtgaaacatgtgaacgttgttgggtagtttcagaaacaattggtaaagacgctgagcatgaaacattatgtgagcgttgtgcaacggttgttaaagaaaattatgtaaaataa
>BAS1094|3.8962547883234255
gtgttacactatgtatgtgaaagttttaatggagaggaagaacgtaatatgaatgagaaaagcatgcaatttttacaaatcgtaatgaagcatttaccagaagcaaaggccattttagatgataatggaattgcacttgatatggagaaagctcaaccagtattagagttattgatgaaagttatgaacgaagcatatgagcttgggaaagcagatcaagaataa
>BAS1096|3.896254751286674
atggaaaaaaagagggtcgtaattacaggactaggagctgttacaccggtcggtacagatgttgaaacagcgtgggaaaacattaaaaagggtgtatctggaatcggacgacttacaagaattgatccggaactatttccagcaaaagtagcagcagaaattaacgactttgaagtcgagaaatatattgataaaaaagaagcgcgccgtatggatcgctttacacaatatgcagtagcagcagcgaaaatggcagttgcagatgcaaagcttgagattacagaagaaaacggacctcgaattggtgtatggattggttctggtattggcggtatggaaacatacgaagaacaatttaaaatttttactgagaaaggcccgcgccgcgtgagcccattcttcgtaccgatgatgattccagatatggcagcaggccaagtatcaatcgcaacaggagcaaaaggaattaacacttgttctgtaacggcttgtgcatctggtgcaaactcaattggtgatgcatttaaagcgattcagcgtggggatgctgatgcaatgattacgggcggggcagaggcaccgttaacaagtatggcattcgcaggatttagctcagcgaaagcattaacattcaatgaagacccagcaacagcttgccgtccatttgataaaaaccgtagcggtttcgtaatgggtgaaggttcaggtattttaattcttgaagaattagagcacgcattagctcgtggtgctcatatttatgcggaaatcgctggttacggtgcaactggtgatgcattccatattacaatgcctgctcctggcggtgaaggcggcgtgcgcgcaatgcgtcaagctttagcggatgcaggtctacagccagaagatattgattacattaatgcgcatggtacaagtacggatgcgaatgaaaagtatgaaacgatggcaattaaagaaacgttcggtgagcacgcgtataaggtagcgatcagctcaacgaaatcaatgacaggtcacttattaggagcagcaggtgctgttgaagcgatcttctctattaaatcaattacagatggagtaattcctccaacaattaactatgaaacaccagatccagaatgtgacttagattacgtaccaaataacgcgagacatcaagaagtaaacgcagtgttaagtaattcattaggattcggtggtcataacgcagtattagtatttaaatcgtataaataa
>BAS4131|3.8953151053994706
atgattacattacaacgtacaccgttatttgatgtatacgcgaagtatggtgggaaaacaatcgacttcggtggttgggagttaccagttcaattttcaagcattaaagaagaacatgaagctgtacgtacagcggcgggtttgttcgatgtgtctcatatgggagaagttgaggtaaaaggtgtagatagtttagcatttttacaacgtgttgttacaaatgacgtatctaccttaaaggtaggaggcgcacaatatacagcaatgtgctacgaaaatggtggtacagtagatgatttattaatctacaaacgtggtgaagaagactatttattagttatcaacgcatcaaatatcgagaaagattacgaatggttagctagccatgtaattggcgatgcgacagtagtcaatgtttctagcgaagttgcacagcttgcaattcaaggaccaaaagcagaaggcattttacaaaaagttgtgtcagaagatttaaaagaaattaagttctttaaatttaaaaacgatattcttgtagatggaattccagcacttgtatctcgtacaggttacacaggtgaagatggatttgaaatttactgtaagagtgaagatgcagcaaaactttgggagaaacttcttgaagttggagcagaagaaggcttaaaagcatgtggtttaggtgctcgtgatacacttcgcttcgaagcaacattaccactttatggtcaagaattatcaaaagatattacaccgattgaagctggaattggctttgcggtaaaaacaaataaagaagcagacttctttggaaaagcaacgttaaaagagcaaaaagaaaacggtgcgcctcgcaaattagtcggcatcgaagtaattgaacgtggaattcctcgtacgcattaccctgtatttattggagaagaaaagatcggggaagtaacaagtggtacacaatctccaacgttaaagaaaagcattggtttagcactaattgatgtaaaatacgcagcagttgatacagaagtagaaattgaaattcgtaataaacgcgtcaaagcagtagttgttccaacaccattttataaacgttcaaagtaa
>BAS3747|3.8943406267714376
gtgccgttaacaccattagatattcataacaaagaatttggtcgcggattccgtggctatgatgaggatcaagtaaatgagtttcttgatcaaattatcaaagattatgaattagtcattcgtgagaaaaaagctttagaagaaaaagttgcgcaattagaagggaaattagatcatttctctaatattgaagatacgttaaacaaatctatcgttgttgcacaagaagcagcggaagaagtaaaacgtaatgcgcaaaaagaagcaaaattaatcgtacgtgaagctgaaaagaatgcagaccgtattattaatgaagcgttagtaaaatcaagaaaagttgctttcgatattgaagagctaaagaaacaagcgaaagtattccgcactcgtttccgtatgttattagaaacacagcttgaaatgttaaacaacgatgattgggataaactaattgagttagaagacgaagtagatgagctgttgaaaaaagaagaaacagtgtaa
>BAS4790|3.8938095548638314
atgaactggaaacaagaatttagtcgctggctttcatatgcagagttagacgcagaactaaaagaacagttagaaaacatgaagcaagatgagaaaaaaatcgaggacagcttttataaaaatctagaatttggcacaggtggtatgcgtggtgaacttggtgctggtacgaaccgtttgaacgtatatacagttcgtaaagcaacacaaggattagcgaagtttattgaaaagttaggtgaagaagcgaagaagcgcggtgttgttgtagcgtatgattctcgccataaatcacctgagttcgcaatggaagtagcagctacacttggtgcacacggcattacaacatatgtgtttgaaagcttacgcccaacgccagtgctttctttcgcagttcgtcatttacatacagtgagtggaatcgttcttacggcaagccataatccgcctgaatataacggttataaagtatatggtgaagatggtgggcagttgcctccgaaagaagctgatgaattaattagctatgtaaacgcagtagaagatgaattaacagttgaagttgctgatgtagagcaattaaaagctgacggtttattacatatgattggacaagaagtagatgatgcatatgctgcagaattgaacaatgtcattattaataaagaaatggtacaaaaggttgggaaagacttaaaaatcgtcttcacaccactacacggaacatcaaatctttctgtacgccgtggtttagcagaagttggatttacagatgtaacagttgtaaaagagcaagagttaccagatccgaatttctctacagtgaaatcaccgaacccagaagagcatgcagcgtttgaatatgcaattcgtgacggtgagaaggtaggcgcagatgtgttaatcgcaacagatcctgacgcagaccgccttggtgtagcagttcgtaatcatgatggtgagttccaagtattaactggtaaccaaacaggtgcattaatgcttgattacttattatctcaaaagaaagaaaacggaacgcttccagagaacggtgttgtattaaaaacaatcgtaacatctgagattggccgtacaatcgcgaaagcatacggtttagatacagttgatacgttaactggatttaaatttatcggtgagaaaattaaacagtatgaagaaagcggacaatacgaattccaattcggttatgaggaaagctatggttatttaatccgtccattctgccgtgataaagatgcagtacaatctgttctatttgcatgtgaagtagctgcatactacaaatcacaaggtaaaacgttatacgatggtctattagaagtatttgagaagtacggtttcttccgtgaagatcttgtatcgttaacgctaaaaggaaaagatggagcggaacaaattcaagaaatgatggcaacattccgtgaaaatcctccgaaagaagtagctggcttaacagttgtagcagttgaagactataaagcgagcatcattacatctttacaagatggacataaagaagagattcacttaccgaaatcaaatgtgttaaaatatcaattagaagatggttcttggttctgcctacgtccatctggaactgaaccgaagatcaagttctacttcggtgttcaagataattctttacaaaatagtgaacaaaagttacttactattaaagaagatattatgaatcgtttataa
>BAS3408|3.8906237942344406
atggtcaaacataatccatttcaatcacgtgcaacttttgaagtagatggaaaaacgtatcattattatgatttgaaagcgcttgaaaatgcaggggttggcaacgtatctcaattaccatattccgtgaaagttttacttgaatcagtacttcgtcaagtagacggacgtgtaatcacagaagagcatgttacaaatttagcgaaatggggaacgaaagatgtgcaagatatcgatgttccatttaaaccatctcgtgtaattttacaagatttcactggtgttccagctgttgttgatttggcttcgcttcgtaaagcaatggcagacatgggtggggatcctgataaaattaatccggaaattactgtagaccttgtaattgatcactctgtacaggttgatagagcgggtacggcagacgcgcttgccttcaacatggacttagagtttaaacgtaatgaagaacgttataaatttttaagctgggcacaaaaatcatttgataactaccgtgcagttccaccagctacaggtattgtacaccaagtaaaccttgaatatttagcaccagttgttcacgctgtgaaaaatgctgaaggtgacttagttgcatacccagattcattagttggaacagactcacatacaacaatgattaacggtatcggcgttcttggatggggcgttggtggtattgaagcagaagcaggaatgcttggacagccttcatacttcccagtacctgaagtaatcggtgtgaaattaacgggtacacttccaagcggtactacagcaactgacgttgcattaaaagtaacacaagtattacgtcaaaaaggtgtagttggtaaattcgttgagttcttcggtaatggcttaaagagcatgcctttagctgaccgtgcgacaatttcaaatatggcgccagaatacggcgcaacttgtggattcttcccaatcgacgaaatttcattagaatacttgcgtttaacaggtagagatgaagaacaaattcgcgttgttgaagaatactgtaaagcgaacggcctattctatacagcagacagcaaagatccaatttacactgatcttgttgaaattgatttaaatacaatcgaatctaacctttctggaccgaaacgcccacaagatttaattccactttcagatatgaaagatgcgttccacaaagctgttgtagcaccagttggaacacaaggacttggatttaatgagcaagagttcgataaagaagtgaaggttacattagaagataaagaagtaacgatgaaaacaggtgcaattgcaatcgctgcaattacaagctgtacaaatacatcaaacccatacgtattaattggggcaggtttagttgcgaagaaagcaattgaaaaaggacttaaagtacctgagtacgtaaaaacatcattagcaccaggatctaaagttgttactgaatacttagataaatcaggtttaacaacatatttagaccaattaggtttccaaacagttggttacggctgtacgacttgtatcggtaactctggtccattagcaccggaattagaagaagcaatcgcagcaaacgatttattagtaacatctgttttatctggtaaccgtaactttgaaggtcgtattcacccgcttgtaaaagcgaactacttagcatcaccaccacttgttgtggcttatgcacttgcaggtactgttgatattgacctgaaaaatgatgaaatcggtaaagatgcaaatggcaatgctgtttacttcaatgacatttggccatcagctaaagaaattgaagatgtagtccaaagtgttgttacatctgaactgttcaagaaagaatatgcacaagtatttaacagcaatgagcgttggaatgaaatccaaacttcaaacgaagctttatatacttgggataatgattcaacatacattcaaaacccaccattctttgaaggtttatctaaagagccaggtgaagttgaaacgttatcgggcttacgcgtagttggtaaatttggtgactctgtaacgacagaccacatttcaccagcaggttcaatcggtaagcacacaccagctggacgctacttattagaaaacggcgtacaaccagttgactttaactcttacggttctcgtcgtggtaaccatgaagttatgatgcgtggtacattcgcgaacatccgtattaaaaaccaaatcgcaccaggaacagaaggcggatatacaacatactggccaactggtgaagtaacatctatctatgatgctgctatgaaatataaagaagatggcacaggccttttagttgttgctggtaaagattacggtatgggaagttctcgtgactgggctgcaaaaggtacaaacttattaggtattaaagcagtaatcgcagaaagcttcgagcgtattcaccgcagtaacttagtgttaatgggcgtattaccacttcaatttaaagatggcgaaagcgctgaaacattaggtctcgttggtaacgagtcatttgaaattcaaattgacaaaacagttagaccgcgcgatcttgtaaaagtagttgcaactgatctagatggcaacgaaaaacaatttgaagtagtagctcgtttcgatagtgaagttgaaattgactactaccgtcacggtggtattctgcaaatggttcttcgtgagaaaattgaagagtctaaagtgtcgaactaa
>BAS0011|3.8902326669397946
atgtgggaatctaaatttgttaaagaaggtctgacttttgatgacgtattacttgtaccagcaaagtcagatgtattaccaagagaagtaagtgttaaaacagttttatctgaaagcttacagttaaacatcccgttaattagtgcaggaatggatacagtaacagaagcggatatggctattgcaatggctcgtcaaggcggtttaggaattattcataaaaacatgtctattgaacaacaagccgagcaagttgataaagtaaaacgttctgaaagtggcgttatttcagacccattctttttaactccagaacatcaagtgtatgatgcagagcatcttatgggaaaataccgtatctcaggtgtaccggttgtaaataatttagatgagcgaaaattagttggtattattacaaaccgtgatatgcgttttatccaagactactcaatcaaaatttccgacgtaatgacaaaagaacagctaattacagctccagttggtacaacgctaagtgaagctgaaaagatcctacaaaagtataaaattgaaaaactccctcttgttgataacaacggtgtattacaagggcttattacaataaaagatattgaaaaagtaattgaattcccaaattctgcgaaggataagcaagggcgcttattagttggagcagcagttggtgtaacggctgatgctatgactcgtatcgacgcattagtaaaagctagcgtagatgcaatcgtacttgatacagctcacggacattctcaaggtgttattgataaagtaaaagaagttcgtgcaaagtatccatcattaaatattatcgctggaaatgttgctactgctgaagcaacaaaagcattaattgaagcaggtgcaaacgtagttaaagttggtattggaccaggttctatctgtacaacacgtgttgtagccggcgttggtgtaccacaattaacagcggtttatgattgtgcaacagaagctcgtaaacacggtattccagttattgctgatggtggtattaaatactctggtgatatggttaaagctttagcagcaggagcacatgttgttatgctaggcagtatgtttgctggtgttgctgaaagccctggtgaaactgaaatttatcaaggtcgccaatttaaagtatatcgcggtatgggttctgtcggagcgatggaaaaaggaagtaaagatcgttacttccaagaaggaaataaaaaacttgttccagaaggtattgaaggacgagtaccatataaaggacctttagcagatacagttcaccaattagttggtggtttacgtgcaggtatgggctattgcggagcacaagatttagaattcttacgtgagaatgcacaatttattcgcatgtcaggtgctggtttacttgaaagccatcctcaccacgtacaaattacaaaagaggctccaaactactcattataa
>BAS5327|3.889628038367456
atgagaaagtacgaaattatgtacatcattcgtcctggcgttgaagaagaagctcaaaaagctttagttgaacgttttgcaggtgttttaacaaacaatggtgcagaaatcattaacacgaaagagtggggtaagcgtcgtttagcttacgaaatcaacgacttacgtgaaggtttctacatgatcttaaacgtgaatgctaacgcagaagcaattaacgaattcgatcgtttagctaagatcaacgaagatatccttcgtcatatcgttgttaaagaagaagaaaaataa
>BAS1587|3.8837733193739723
atgaaacatgaagtatctcctgtgtcattaatggaattagaagattttgcaggaaagcgaaacgaagcaagtaaagcacatattgatactgtttcagatatttcgattgaacttggtgtaaagcttggaaaggcatctattacgcttggtgacgtgaagcaattaaaagttggcgatgttctggaagtagagaaaaacttaggacataaagtagatgtatatttaagtaatatgaaagtcggcatcggggaagcgatcgtaatggacgagaagttcggtattattatttctgaaattgaagctgacaagaagcaagctgcgcttatgaaagcgcaaagtcaaatgcaagataaagagtag
>BAS3468|3.8792146016482807
atgccaatttggttaggtattctagtgggcgtagtagcactagtagcaggcgtggcgttaggatttttcattgcccgcaaatacatgatgaattacttacaaaaaaatccaccaattaacgaacaaatgttaaaaatgatgatgatgcaaatgggacaaaaaccttcccaaaagaaaatcaatcaaatgatgagcgcgatgaacaagcaacaaatgaaataa
>BAS0049|3.878923248515861
atgtcgactcaatatctaaattctaatttgaaagtattctctttaaactctaataaggaacttgctgagcaaattgcaaagcacattggagtaggactaggaaaatgttctgttgatcgttttagtgatggagaagttcaaattaacattgaagaaagtatccgtggttgcgatgtattcattattcaatctacaagcttcccagtaaacgaacatatcatggaattacttattatgatcgatgcattaaagcgtgcatctgcaaaaacaattaatattgttattccttactatggttatgcgcgtcaagaccgtaaagcgcgttctcgtgaaccaattacatcgaaacttgtagcaaacttgcttgaaacagcaggtgcaacccgtgtaatcactctagatttacatgctccacaaattcaagggttctttgatatcccaattgaccacctaatgggtgtaccgattctttcagattactttgaaacaaaaggtcttaaagatatcgtaatcgtgtcacctgaccacggtggagtaactcgtgctagaaaaatggcagatcgcctaaaagcaccaatcgctattattgataagcgtcgtcctcgtccgaacgtatctgaggtaatgaacattatcggtaatattgaaggtaaaacagcaattttaattgatgacatcattgatacagctggtacaattacattagcagcaaacgctcttgttgagaacggtgcttctgaagtatatgcttgctgtacacacccagtattatctggtccagcaattgagcgtatccaaaactcaaatattaaagagttagttgtaacgaactctatcgtattaccagaagagaagaaaattgacaaagtacatgaactttcagttgctccactaatcggagaagcaatcattcgtgtatacgaagaagaatctgtaagtgtattattcaattaa
>BAS0581|3.8745540559467755
atgaatttcatgcgaaagaaatcgtttacagtatttgtattttcattagccttttcactacttttaagtgcttgtggaaaatcaaatacgaaagaagaatcaaaagaagatacgaaaaaagaaatgattcctgtggaacatgcaatgggtaaaacagaagttcctgctaatccaaaacgtgtagtcattttaacaaatgaaggtactgaagctttacttgaattaggtgtgaaaccagttggggctgtaaaatcttggactggtgatccatggtatccacatattaaagataaaatgaaagatgtaaaagttgttggtgatgaaggacaagtgaacgtagaaacaatcgcttctttaaaaccagacttaattatcggtaacaaaatgcgtcacgaaaaagtatacgagcaactaaaagcaattgcacctactgtgttctctgaaacattacgcggtgaatggaaagataacttcaagttttatgcaaaagcattaaataaagaaaaagatggtcaaaaggttttagctgcttatgataaacgtatgaaagatttaaaagccaaactaggtgataaagtaaatcaagaaatctctatggttcgcttcatgcctggtgatgttcgtatttatcatggtgatacattctctggtgttattttaaaagaacttggatttaagcgtcctggcgatcaaaataaaaacgacttcgcagagcgtaacgtatctaaagaacgtatttctgcaatggatggtgatgtattattctacttcacattcgataaaggaaacgagaaaaagggctctgaattagaaaaagaatatattaatgatcctctatttaaaaatttaaatgcagtgaaaaatggtaaagcatacaaagttgacgacgttatttggaatacagctggtggtgtaatggctgctaacctactattagatgatatcgaaaaacgctttgttaaatag
>BAS0160|3.873382253712245
atgtgtggaatcgtaggatttattggagagcaagatgcaaaggaaattttattaaaaggtttagaaaagctagaatatcgtggatatgattcagcaggtattgcagtacaagcagagaacggtgttgttgtatacaaagaaaaaggccgtatcgcaaaacttcgcgaaatcgtagatgagaacgtagcagcaagcgtaggtatcggacacacacgctgggctacacacggtgttccaagtaaagtaaacgcgcatccgcatcaaagtacatcaaaacgctttacactagttcataacggtgttattgaaaactatgaattagtgaaaaaggaatatttacaagatgtaacgttcgtaagtgaaacggatacagaggttatcgtacagcttatggaacaacaagtgagcacaggactaagtgtagaagaagcgttccgtaatacgctatctcttttacatggctcttatgcaatcggattacttgatgctgaaaatccaaacatgatttatgttgctaaaaacaaaagcccgctattagtaggtgttggtgacaactttaatgttgtggcgagcgacgctatggcgatgttacaagttacagatcaatttattgaattaatggataaagaaatcgtaattgtaatgaaagaaagtattacaattaaaaacttacaaggtgaaacgattgaacgtgcaccgtttacagcggaattagacgcaagtgatattgaaaaaggaacataccctcatttcatgctgaaagaaatcgatgagcaaccacttgtaatccgtaatataatccaaaagtatcaagatgaaaatggcgagattgaattagatcaagacatccgcaatgctattttagatagcgatcgtatttacatcattgcatgtggaacaagttatcatgcaggtcttgttggaaaacaatttatcgagaagtttgcaaaaatgccagttgaagtgcatgtagcaagtgaattctcttataacatgccattattaacagaaagaccattcttcatttacatttcacaaagtggtgaaacagctgatagccgtgcagtacttgtacaaacaaatgaaatgggtcataaagcattaacgattacaaacgtacctggttctacactttctcgtgaagctgattatacacttccgttatacgcgggaccagaaatcgcagttgcatcaacaaaagcttacacagcacagcttgcagtactttcaattttagctgcggatattgctaaagcaaaaggtgaagttcttggttttgatttaacacatgaactaggacttgtagcaaatgcaatgatagaactttgtgatcaaaaagaagaaatggacgcattagcaaaacaatttttagcaacaactcgtaactgtttcttcatcggacgtagcgttgacttctacgtaggattagaaggcgcgttaaagctaaaagaaatttcttacatccaagcagaaggatttgctggaggagagttaaaacacggtacaatcgccttaatcgaaaacggtacaccagttatcgcacttgctacacaagaacacgtaaaccttggaattcgtggtaacgtgaaagaagtagtagcacgcggagctaacccatgtatcatctcaatgaaaggcttagaaatggagggtgacagcttcgtactaccagctgtacacgaagcactagcaccgctagtagccgttattccattacaacttatctcatactacgcagcacttcaccgcgagtgtgacgttgataagccacgtaacttagctaagtctgttacggttgagtag
>BAS4165|3.8730902915782153
atggaagagaaatggttagttggtgttgaccttggtggtacaacgattaaattagcatttattaatgtgtacggtgaaattttacataagtgggaaatccctacgaatacaaatgagcaaggaaaacatattacacttgatgtagcgaaagctattgataaaaagttagaagagttaggtgaattaaaaagtaagttaatcggtattggtatgggagctcctggtcctgtacacgtggcgtctggaatgatttatgaagcggttaacttaggatggaaaaactatccgttaaaagatttattagaagtagaaacaggattacctgttgttattgataatgatgcaaatttagcggcacttggtgaaatgtggaagggtgctggtgaaggagcaaaagatttaatttgtatgacacttggcactggtgttggcggcggtgtaattgccaatggtgagattgtacatggcgtaagcggtgctgctggtgagattggacacattacagtcgttacagagaatgctttcccatgtaattgcgggaagtctggttgcctagaaactgtagcatctgcaacaggtattgtacgtgttgctatgcagaaaatacaagagactgataaagaaagtattctacgttctatgttagcagaagaagggcgtattacatcaaaagacgtatttgaagcacatggacaaggtgatgaactagcaggcgaagtagtagaaaaggtagcttcttatttaggattagctgtagcgaacctttcgagcacgttgaatccagagaaaattgttattggtggaggcgtttctaaagctggagatgcactattagaaccaattcaacgttatttcgagcaatacgctttctcacgtgctgtaaagagcacgaagttagctattgcaacacttggtaatgatgcaggtgttatcggaggagcttggcttgtaaaaaagcacaaatacgaagcgaagatgatataa
>BAS5219|3.8676411809199336
atggaactatggttcactgaaaaacaaacaaaacattttgggattacggcgcgtattaaccgcacattacatacggagcaaacagaattccaaaaacttgatatggttgaaacggaagagttcggaaacatgcttattttagatggcatggttatgacgacagaaaaagatgagtttgtgtaccatgaaatggtagcacacgtacctttatttacacatccaaaccctgaaaacgtattagttgttggtggcggtgatggcggtgttattcgtgaagtgttaaaacacccaagcgtaaagaaagcaactcttgttgaaatcgatggaaaagtaattgagtactctaaacaatacttaccatcaattgcaggtgcattagataatgagcgtgtagaagtgaaagtaggagacggtttcctacatatcgcagaaagcgaaaatgaatatgacgtaattatggtagattctactgagccagtaggaccagcagtaaacctatttacaaaaggcttctacgctggaatttcaaaagcgttaaaagaagatggtattttcgttgcacaaacggacaacccttggtttacaccagaattaattacaactgtgtttaaagacgtaaaagagatcttcccaattactcgtttatacacagcgaacattccaacttacccaagtggtctttggacgttcacaattggatctaaaaaacatgatccattagaagtaagtgaagagcgtttccacgaaatcgaaacgaaatactatacaaaagaattacacaatgcagcattcgcattaccgaaatttgttggcgatctaattaagtaa
>BAS5328|3.8649451479294954
atgggattaacggctgggattgttggattacctaacgtagggaagtccactttatttaatgcaattacacaagcaggagcagaatctgcgaactatccattctgtacaattgatccaaacgtaggaattgtagaagtaccagatgagcgtttaaataaattaacggaattagtagaaccgaaaaaaactgttccgactgtatttgagtttactgatattgcaggtatcgtaaaaggtgcgagtaaaggtgaaggtttaggaaataaattcttatctcacattcgccaagtagatgcaatttgccaagttgttcgttgttttgaagacgaaaatattacgcatgtttcaggtaaagtagatccaattgatgatattgaaacaatcaacttagagctaatcttagcagacttagaatctgttgataaacgtatcgaacgtgttgcgaaattagcaagacaaaaggataaagaagcagtatatgagcatgaaattttagtacgtttaaaagaagcttttgaagaggggaaaccagctcgtactgttgaatttacagaagagcaaatgaagattgttaaaggtcttcatttactgacaacgaaagaaatgttatacgtagcaaacgtaagcgaggacgatgttatcgatccttctgaaaacaaatacgtacaaatggtaaaagaatttgctgcaaatgaaaattctcaagtaatcgttgtatgtgcaaaaatcgaatcagaaattgctgagctagacgaggaagagaaaaaagtcttccttgaagaactgggcattgaggaatctggtttagatcaattaattcgtgctgcatatgatttattaggacttgctacttacttcacagcaggtgtgcaagaagtacgtgcatggacgttcaaacaaggtatgaaagcaccacaatgtgccggcgtaattcatacagactttgagcgtggatttattcgtgcagaaacagtttcttacgaagacttaatgacaaacggttctatgacagctgcaaaagaagctggtaaagttcgtttagaaggaaaagagtatatcgtaaaagacggagacgttatgcatttccgtttcaacgtttaa
>BAS4545|3.864078853344064
atgatgacatatgaatatattttagttcgttatggagagatgacgactaaaggtaagaaccgttctaaatttgtaagcacattaaaagataacgtaaagttcaaactgaaaaaattcccaaatattaaaatcgatgcaacacatgatcgtatgtacatccaattaaatggcgaagatcatgaagcggtatctgaaagattgaaagatgtatttggtattcataagtttaacttagcgatgaaagtaccatcagaattagaagacattaaaaaaggtgcattagcagctttcttacaagtaaaaggtgatgtgaaaacatttaaaattactgtacaccgttcttataagcatttcccaatgagaacgatggaattattacctgagattggtggacatattctagaaaatacagaagatattactgtggatgttcataatccagatgtaaatgtacgcgtagaaatccgtagcggttatagctacattatgtgtgatgagcgtatgggagctggcggtttaccagttggcgttggcggaaaagtaatggtacttctttctggcggtattgatagcccagtagcagcgtacttaacgatgaaacggggcgtatctgtggaagcagttcacttccatagcccgcctttcacaagtgagcgcgcgaaacaaaaagtaatcgatttagcacaagaattaacgaaatactgtaaacgtgtaacacttcaccttgttccatttacagaagtgcaaaaaacgattaataaagaaatcccatctagctattcaatgacagttatgcgccgtatgatgatgcgtattacagagcgtatcgcagaggagcgtaacgcactagcaatcacgactggtgaaagtcttggacaagtagcaagtcaaacgttagatagtatgcatacaattaacgaagtaacaaactacccagttattcgtccgcttattacgatggataaattagagattattaaaatcgctgaagagatcggcacatatgatatttcaattcgtccgtacgaagattgctgtacagtattcacaccagcaagcccagcgacgaagccgaagcgtgaaaaagcgaatcgttttgaagcgaaatatgatttcacaccattaatcgatgaagctgtagcgaacaaagaaacaatggtattacaaacggtagaagtagtagcggaagaagaaaaattcgaagaacttttctaa
>BAS4812|3.8601731127713212
atgaacggaggaaatgaatttatggctactttaccaaattgtccaaaatgtaattcagaatatacgtatgaggatggcgttcttttcgtatgtccggaatgtgctcatgagtggggccaagaagcagaagctgaaaataatgatggtgcaaaagttgtaaaagatgcgaacggaaacgttcttcaagacggcgatgctgttactgtcattaaagatttaaaagtaaaaggaacttcttcagttgtgaagatcggtacgaaagtaaagagtatccgtctagttgatggcgatcacgatattgattgcaaaatcgacggtttcggagctatgaagttaaaatcacaattcgttaagaaggcgtaa
>BAS4338|3.8597309355011906
atgtttatagatcaggtcaagatatatgtaaaaggcggcgacggtggtaacggaatggttgcgtatcgtcgtgagaagtatgtaccaaaaggtggcccagcaggtggcgacggtggtaaaggtgcagatgttgtttttattgttgaggaaggcttacgtacattaatggacttccgctaccaacgtcatttcaaagctgatcgcggtcagcacggaatgagtaaaggtcagcacggacgtaaatctgaagatttacttgtaaaggttccgccaggaacagtagtaaaagatgaaaaaactggtcaaattcttgcggatttagtaacgcatggacaaacggctgtaattgcaaaaggtggccgcggtggtcgtggtaactcacgtttcgcaacagctacgaacccagcgccagaaatcgctgaaaacggggaaccaggtcaagagcgtgatgtcattctagaactgaaagtactggcagacgttggacttgttggattcccaagtgtaggtaaatctacattattatctgtcgtatcatcagcacgtccgaaaattgcagagtatcacttcacaacaatcgttccaaaccttggtgttgttgaaactggtgataaccgcagcttcgttatggctgaccttcctggactaattgaaggcgcacatgctggcgtcggacttggacaccaattcttacgtcatattgagcgtacacgtgtaatcgtgcatgttattgatatgtctggtttagaaggccgtgatccatatgaagattacgtaacaattaataatgaattaaaagaatacaatcttcgcttaacggagcgtccacaagttgttgttgcaaacaaaatggatatgccagatgcagaagaaaacttacaagcatttaaagagaaagtgggagacgaagtaaaaatcttcccaatctcagctgtaacgaaacaaggtgttcgtgacttactgtttgaagtagcgaacttaatagaaacaacacctgaattcccaatacatgaagttgtggatgagtctgacacaagtgtaatgtacaaatttgagactgaaggtgttaaatttgatattacacgtgaaagtgatggtacgtttgttatctctggttacgatatcgagaaaacattcaagatgacagacttctcacgtgatgaatctgtacgtcgtttcgctcgccaaatgcgcggaatgggtattgatgaagcgcttcgtgcacgtggtgcaaaagacggagatattgtaaaaattcttgaatatgaatttgaatttatcgactaa
>BAS1910|3.8585640731840107
ttgtacatattctatcacaaggaggaaacgcaaatgaacaaatgggttaaatcattaactgctatggcacttgcaagttctttattaatggtaggttgtagtaaaggtgaggataagaataaagaagaggatacaacaacacaacaagaggacaaaaaggataaagaaacaagtggaactgagaagtctacggattctaaagaaaagaaataa
>BAS4508|3.851337327152283
atgaatgctagattagaaaatttaatgcaatggctaaaagaaaaaaacgtagaagctgcgttcttaacttctacaccaaacgtcttctacatgacaaacttccactgtgaaccacacgaaagacttcttggtatgtttgtattccaagaaaaagagcctattttaatttgccctaaaatggaagaaggccaagcacgtaacgccggctgggcacatgaaattatcggatttactgatactgacagaccatgggatatgattgcaaaagcaattaaagaccgcggcatcaatgcaaacgcagttgcaattgaaaaagaacttttaaacgtagagcgctacgaagaattaacaaaactattcccaaatgcagctttcacatcagctgaggaaaaagttcgtgaacttcgtttaattaaagatgaaaaagaactttctattttacgcgaagcagctaaaatggcagactatgctgttgaagttggtgtaaatgcaattaaagaagatcgtagcgaactagaagtattagcaattattgaacatgaattaaaaacaaaaggcatacataaaatgtcatttgatacgatggtattagctggtgcaaactctgctcttccacacggtattccaggtgcaaacaaaatgaaacgcggcgatttcgtactatttgatttaggcgtaatcattgacggttattgctctgacattacacgtacagtggcatttggcgagatttctgaagaacaaactcgcatttacaacactgtacttgctggacaactacaagcagttgaagcatgtaaaccaggtgttacacttggcgcaatcgacaacgctgctcgttctgttatcgcagatgcaggttatggtgacttcttcccgcaccgccttggtcacggacttggaattagcgtgcacgaatatccagatgtaaaagctggtaacgaatctccattaaaagaaggtatggtcttcacaattgagccaggtatttacgtaccaaacgtaggtggcgttcgtattgaagatgatatttatatcacaaaagacgggtcagaaattttaacgaagttcccgaaagaattacaatttgtaaaataa
>BAS0285|3.8507024899129902
atgaaaaagcgtgcattagtaagtgtttcagataaaacaggagtagtagaatttgttaaaggtttactagaacaagggatcgaagttatatcaacaggtggtacgaaaaaattactagaagaaaacggcttacaagtaatcggtatttctgaagtaactggtttcccagaaattatggatggtcgtgtgaaaacattacatccaaatattcatggtggtctattagcagttcgtgataatgaaacacatgtagcgcaaatgaatgaattaggtatggagccgattgattttgttgtcgttaacttatacccattcaaagaaacgatcgctaagcctgatgtaacatttgctgatgcaattgaaaatattgatatcggtggcccgacaatgattcgctctgctgcgaaaaatcataaattcgtatctgtaattgtagatccagtagattatgatgttgtattagctgaattaaaagagaacggtgaagtagcagaggaaacaaaacgtaaactagcagcgaaagtattccgtcatacagcagcgtatgatgcgttaatttctaactacttaacagagcaaatgggtgaagaaagtccagaaacattaactgtgacatttgagaaaaagcaagacttacgttatggcgagaacccacatcaaaaagcaactttctataaagcgccattcgcagcaacttcttctgttgcatacgcagaacaattacatggcaaggaattatcgtataacaatattaacgatgcagatgcagcgcttagtatcgtgaaagaatttacagaaccagcagtagtagcggtaaaacatatgaatccatgtggtgttggagtaggtacggatattcatgaagcatacacacgtgcttatgaagcggatccagtatccatttttggaggaattattgcagcgaatcgtgaaattgataaagctacagctgaaaagttacacgaaattttcttagagattattatcgcaccttctttctcgaaagaagctttagaagtactgcaaagtaagaaaaacttacgtttattaactgtaaatattgaaaaagcgacaagcgcaagcaaaaaattaacttctgtacaaggtggccttctcgttcaagaggaagatacgttatcattagatgaaagtacaatttcaattccaacgaaacgtgaaccttcagagcaagaatggaaagatttaaaactagcttggaaagttgtaaagcatgtgaaatcaaatgcaattgttttagcaaaagatgatatgacaattggtgtcggtgctggacagatgaaccgtgtaggttctgcaaaaatcgcaattacacaagctggcgaaaaagcacaaggtagcgcacttgcatctgatgctttcttcccaatgccagatacagtagaagaagcagcaaaagcaggaattacggcaatcattcaaccaggcggatcaatccgtgacgaagattctattaaagtggcggatacgtatgggattgctatggtgttcactggcgtacgtcatttcaaacactaa
>BAS4059|3.8494713252906445
atgaagaagttattatcaatatcgtttgcacttattttaattgtaagtatgttcagtgcttgtagtaatggggaagaaaaggctactggaaaaaataaaaaagtactcgttatggggacttcagcagattataaaccatatgaatacgtagaagcttcaaaaagtgatgaaattatcggctttgatgttgatgttgctaaatatatcggaaaagaacttggttatgaagtgaaagtgaaagatatggattttggtggtttattagcatctcttagctcaggaaaagttgatttcgtaatggcaggtatgacgccaactgcagagcgtaaaaataatgttgatttcacagatatttattttgttgcaaaaaacatggttgtttctaaaaaggactctaacattaaatctgtagaggatttaaaagggaaaaaagtaggagtacaaacaggatctattcaagaagagaaagcagcagaatttaaaaaacaagtagatttcaaagttgagggacgtgaccgtataccagaaatcgtacaagaaattaaagctggtcgttttgatgctgcaattatagaagacacagttgctaaaaattatttagagaaaatgaaagatttacaaggaattgaaattaaagaagctccagaagaagttggagcagcaattgcccttccgaaaaacagtgataaaacagctgaatttaataaagtaattaaaaaaatgcaagaaaatggagaaatggataaattagtgaagaaatggtttggcagcgaaaaataa
>BAS0386|3.847290247096829
ttgtatatggcatcaatttcattgaaaaaaggacaaaaggtagacttaacaaaaacgaatccaggtctttcaaaagttcttgtaggacttggttgggatacgaatcgttatgacggacaaaacgatttcgatttagatgttagtattttcttagtaggtgctaacggtaaagtttcaggtgcagaggatttcgtcttctataataacccaaaaggtgcgaatggtgctgtagagcatttaggagataaccgaactggcgaaggtgaaggcgatgacgaatcgattaaagtagatttgaaaaatgtacctgcacatatcgaacgtatttgcttcacaatcacaatttacgatggagaaggacgcagccaaaactttggacaagtttctaactctttcgtacgtattttagatgaagaaaagaatgcagaattaattcgttacgatttaggagaagatttctctattgaaacagcggtagtagtaggtgaactataccgtcatgcaggtgaatggaagttcaatgcaatcggaagtggattccaaggtggattagcgtctctatgtaataatttcggtttagatgtagagtaa
>BAS5128|3.8460425136448877
atgtttgcgcgagatatcggaattgacctaggtacggctaacgtattaatccatgttaaaggtaagggtattgtattaaatgagccatctgttgttgctattgatcgtaacacaggtaaagtattagcagtaggtgaagaagcaagaagtatggtgggacgtacgcctggtaatattgtagccattcgtccactaaaagatggtgtaatcgcagatttcgaaattacagaagcaatgttaaagtatttcattaacaaattggacgtaaagagcttcttttcaaaacctcgcattttaatttgttgtccaacaaatatcacatcagtagaacaaaaagcaattcgtgaggctgctgaacgttcaggtggtaaaacagtatttttagaagaagaaccaaaagtagccgcagttggtgctggtatggaaatcttccaaccaagcggtaacatggttgttgatattggtggaggtacaacggatatcgctgtactatctatgggtgatattgttacctcttcctctatcaaaatggctggcgataagtttgatatggagatcttaaactacattaaacgtaagtataagctattaatcggagaacgtacttcagaagatattaaaattaaagttggtacagtattcccaggtgcacgtagtgaagaacttgaaattcgcggacgtgacatggtaacaggtttaccacgcacaattacagtatgttctgaagaaattacagaagcattaaaagaaaatgcagctgttattgtacaagctgcaaaaggcgtactagagcgcacaccaccagaattatcagcggatatcatcgaccgcggtgttattctaacaggcggtggagctttactacacggcattgacatgcttctagcagaagagctaaaagtaccagtattaattgctgaaaacccaatgcactgcgttgcggttggtacaggtattatgttagagaatattgataaattaccacgtcgtgcactaaaataa
>BAS2650|3.8454480932475006
atgttgaaaaaacttgtagcagtaatgacagcattcatggtaatctttggtgctagtagctttatgttcgtagatcatgcggcagcgaaaagttacaaatctggtaaaaaatcattttcaccaagttcaggccaaaaatcaaaagttgatttaaacaaaaaagattcaaatgtaaattctcaaaaaacgactccagattcgaaaacgaaagcaacaaacacagcaccaaaaagtaataaaggaagctttatgaaaggtttattactaggtggtcttggtggtttactaatgggtagcttatttgcaaatatgggagctcttggttctgtattagcgtttatggtaaatatgttagtaatggctggtatcgtaatgttagcagttcgtgcatttaaatacttcaaagatcaacgtaagaaaaaggaagatgaagtagcatggaaacgataa
>BAS4112|3.8401864576976426
gtgtcaacaacttggattattttattagccgtaatcgtagcgttcatcggttacactgtatggatgtatttctatcagaaaaaattaattacaacactttcagaagaagaatttcgcgctggctaccgtaaagcacagcttatcgatattcgcgaagcagacgaatatactgcagggcatattttaggcgcacgtaacattccgttatcacaaattcgccttcgtcataaagaacttcgtaaagatcaaccagtttacttatactgtcaaagtggattccgtactggtcgtgcggctcaatacttaaagaaacaaggctacaaagatttctaccaattacaaggtggattcaaaacgtggactggaaaaattaaaaagaaataa
>BAS1819|3.835128914404827
gtgttatacttggcagaattattacaaggcaaaaatgctttaattacaggagcaggtagagggattggtcgcgctgtagcgatcgcattagcgaaagagggcgtaaatgtagggcttttagctcgctcagaagaaaacttaaaagctgtagcgaaagaagtagaagcagaaggcgtaaaagctgttattgcaactgctgatgtttcttcatacgaagaagtgactactgcaattgagacattaaaaaacggtttaggatctatcgatattttaattaataacgctggtatttctaagttcggtaagtttttagaattagacgttgctgattgggaaaaaatcattcaagtaaacttaatgggtgtatactatgcaactcgtgcagcgttaccaagcatgattgaacaacaatctggtgatatcattaacatttcatctacagcaggacaaaaaggtgcacctgtaacaagtgcatatagtgcttctaaatttggtgttcttggcttaacagaatcgttagcgatggaagttcgtaaacataacattcgcgtaactgctttaactccaagtacagtagcaactgatatggctgtagatttaggactaactgatggaaatcctgataaagttatgcaagcagaagatattgcagagtttatcgtagcgcagctgaaattaaataaacgtacatttattaaatcagcaggactttggtctactaatccgtaa
>BAS1235|3.8313820358090833
gtgaaaaaaacaatctttaaagctgtagcaactggaatggtattttcgttattaatggggtgtggtgcaaagaaagaagaaagtgctggggcaaaagtaaaagatgataaattatctggatcattaactgtttacacagcgattgaagaagaacttgtaccaatttatcttgattcttttaaaaagaaatacccagatgtgaagctgaacattgttcgtgattcaactggagttattacagcgaaattactagctgaaggaaaaaatacacaagcagatgttgtatggggaactgcagcatcaagtctattagctttagataaaaaagatatgttaaaaggatactctccaaaaggagcggatcgcgttctaccacaatttaaagatgataaacaaccagaaaaatgggttggaaatactgcatttatgacggggattgctataaataaagaagaattaaagaagaaaaatttaccgatgccagaatcatacgaagacttaacgaaaccagaatataaaggaacgcttgttatgccacatccggcttcttctggaacaggatttttaacagtttccgcatggttacaaattatgggtgaagataaaggctgggattacatgaagaaacttcatgataatatggcaacttatacgcattcaggctcaaaaccagcgaaattagcaggtgcaggtgaatatccagttggcgtatcgatggtttatagtgctttgaaagagaaacaaaaaggtgcaccagttgaagttgtattgccgaaagaaggattaggttgggaagtagaagcgaacgcacttattaaaaaagataatgcaaaaaatgaaaaattagcgcaagcatttttagattgggcaattactgatgatgtaatgaagttatacttcgagaaaaatggatttgcaacaattaaaaatgattataaacttccagatggattccctaaagatgtgacggaaaagttatacaaaaagaatgactttaagtgggcagcagaaaatcgcgacaaaattttagaaaaatgggaaaaagagtttggtcaaaaagcagaaccgaaaaagtaa
>BAS3395|3.8218407524154134
atgggatattacgacggaccaaatttaaatgaagagcatagtgaaacgagagaagtgagaaaatcgggcagtaaaaaaggctattttttcacaggtttagtcggagctgtagttggggctgtttcaattagttttgcggcaccatatatgccatgggctcaaaataatggagcgactgtatcatcttttagttcagattcaaaagttgaaggtactgtagttcctgttgtcaataaagcaaaaaatgaaacggatttacctggtatgattgaaggcgcgaaagatgttgttgtaggtgttattaacatgcaacaaagcattgatccatttgcaatgcaaccgacaggtcaagagcaacaagctggttcaggatcaggtgttatttataaaaaggcaggaaataaagcatatattgtaacgaacaatcatgtagtagatggtgcaaataaacttgctgtaaaactgagtgatggcaagaaggtagatgcaaagcttgtagggaaagacccttggttagatttagctgttgttgaaattgatggtgctaatgttaataaagttgccactttaggtgattctagtaaaatccgtgcgggtgaaaaagcaattgcaatcggtaacccattaggatttgacggaagtgtaacggaaggtattattagtagtaaagaacgtgaaattccagtagatatcgatggcgataagcgtgcagattggaatgctcaagttattcaaacagatgcagcaattaaccctgggaacagtggtggtgcgttatttaaccaaaacggagaaataattgggattaattcaagtaaaattgcacaacaagaagttgaaggaattggatttgctattccaattaatatcgcaaaaccagttattgaatcacttgaaaaagacggagtagtgaaacgtccagctcttggagtaggtgtcgtttcattagaagatgtgcaagcttatgcagtaaatcaattgaaagtgccaaaagaagtaacaaacggtgttgtattaggtaaaatttacccaatatcacctgcagaaaaagctggtttagagcaatatgatattgtagtagcattagataatcaaaaagtagaaaactcacttcaattccgtaaatatttatatgagaagaaaaaagtaggcgagaaagtggaagttacattctaccgtaacggtcaaaaaatgacgaaaacagctactttagcagataactcagctacaaagaatcaataa
>BAS1230|3.8198000575310083
atggttcaattaaatggaaaagtagcaatcgtaacaggtggggcaaaagggattggtaaagcgattacagtagcgctagcacaagagggagcaaaagttgttattaactataacagcagcaaagaagcagctgaaaacttagtaaatgaactaggaaaagaaggacatgacgtttatgcagttcaagcagatgtttctaaagtagaagatgcaaaccgacttgtagaagaagcagtgaatcattttggtaaagttgatattcttgttaataatgctggtattacaagagatcgtacatttaaaaagttaaatcgtgaagattgggaacgcgtaattgacgtgaacttaagcagtgtgtttaatacgacaagcgcggtacttccatacataacggaagcagaagaaggtagaattattagcatttcttctattattggtcaagcgggtggatttggacaaacaaactactcagcagcaaaagcaggtatgctaggatttacaaaatcattagcattagagcttgcaaaaacaaatgtaactgtaaacgctatttgcccaggatttattgatactgaaatggtagcagaagtaccagaagaagtacgtcaaaaaatcgttgcaaaaatcccgaaaaaacgttttggtcaagcagatgaaattgcaaaaggtgtagtatacctatgccgtgacggtgcttatattacaggtcagcaattaaacattaacggcggattatatatgtaa
>BAS0623|3.816475174802451
atgaacaaaccaaaattgtacaaagtattaagtacacttgctgcttcaacattattactatctgcatgtgggggtgctgatagcggtagcaaaaaaacaaatacgaaaaaagtagaaacaaataaatttagtgctgctgtaaaaaatgatggtaaagaaattaaagacggatcattaacttatggactcgtttcaaattcacctttcgctggtgttttaagtagagtattgtatgaagttgctccagattcagaaattatggatttctttgatgaaggtttattagcttcagataaaaactgggaaatcacaaatgacggtgctgcaacgtatacaatttctgaagataaaaaaacaattactattaagattaaagataatgtaaaatggcacgatggtaaccctgtaaccgctgaggatttagaatattcttatttaatcattggtaatagtaaatatacaggtatccgttacgatacacaaatgcaaatgattgaaggtatggaagaatatcacgctggaaaagctgacaaaatctctggtattaaagtagtcgacccaaaaacaatttcgattacttataaagaagtaaacccttcactgaaaactggtatttggacatatcctacacctaaaaaatatttaggtgatgtaccaattgaaaaactggctgaatctgataagatccgtcaaaatccaattggattcggaccatttaaagtgaagaaaattgttcctggtgaatcagttgagtatgagcgcttcgatgattactgggctggcaaacctaaactaaaaaatgtaacattaaaagttgtaaatccatctattgttagtgcatctctgaaaaaaggtgatattgatattgcatcaattactgctgatcaatatccaaacgtaagtaaattaaaaaatacacaactagtaggaaaaactgcgcttgcttacacttatatcggatttaaatttggacatatggacaaagcaaagaatgaagctgtaatggataacgataagttcaaagatgttcgtttacgtcaagcaatggcttatgcaattgatagagaaaaattaggagaaaaagtatatcacggacttcgtgttccagctaactctccaattccaccatctatgccaaagtaccataataacaatgctggcgcatataacttagatgtagataaagcgaaaaaactattagatgaagctggctataaagataaaaatggtgacggattccgtgaagatccaaaaggtaatgaatttaaaattaacttcttagctagtaacggtagtgaaacaagtgaaccactggctaaattctatatccaatcttggaaagatatcggcttaaaagtagaacttgttgatggacgcttacatgaatttaatgctatgcgtgaaatgattaaaaaagatgatccaaaggttgatattttctctggtgcttggaacactggttctgatcctgacctttctggtctatggggtaaaaatgctggttttaactatcagcgctgggtaaatgatgaaaatacaaagttattagatgctggattatcagaaaaagctactgatgaaaaatatcgtaaagaagtatacgataaatggcaaaaattaattcatgacgaagcaccgatgattccaattcattacacatttgatttaacaggtgttaataagcgcgtaaaagattttgatgtcaatgctgaagtgaatcaaataacttcacattggaaagacgttactgtaacaagtgagaagccagaagtagaaaaataa
>BAS0499|3.8164030685032135
atggtagtgaaattcacaaaatcagaagcattacataaagaagctttagaacatatcgttggcggcgttaatagtccttctcgttcttttaaagcagttggcggcggcgctcctattgctatggaacgcggaaaaggtgcttatttctgggatgtagacggaaataaatatatcgattatttagcagcatacggtcctattattactggacacgctcacccacacatcacaaaagcaattacaactgctgctgaaaatggtgtactttacggaacaccaacagcactagaagtaaaatttgcaaaaatgttaaaagaagcaatgcctgcattagataaagtccgcttcgtaaactctggtactgaagcagtaatgacaacaattcgtgtcgctcgtgcttacacaggccgcacaaaaattatgaaatttgctggttgttaccatggtcattctgatttagtacttgtagcagctggatctggcccttctacactaggaacccctgactcagccggtgtaccacaaagtatcgctcaagaagttattactgttccatttaataatgtagaaactttaaaagaagcattagataaatggggacatgaggtagcagctattcttgtagaaccgattgttggaaacttcggtattgtagagccaaaacctggcttccttgagaaagtgaatgaacttgttcatgaagctggtgcattagtaatttatgatgaagttattaccgctttccgcttcatgtacggtggcgctcaagacttacttggcgtaacaccagacttaacagcgcttggtaaagttatcggcggcggactaccaatcggtgcttacggtggtaagaaagaaattatggaacaagttgccccgctcggacctgcatatcaagctggtacaatggcaggaaatcctgcttctatggcatctggtattgcttgtctagaagttcttcaacaagaagggctttatgagaaattagatgagcttggtgcaatgcttgaaaaaggaattttagagcaagctgcaaaacataatatcgatattacattaaaccgtctaaaaggtgctttaactgtatacttcacaacaaatacaattgaagattacgatgcagcacaagatacagatggggaaatgttcggcaaattcttcaagctaatgcttcaagaaggcgttaacttagcaccttctaaatacgaggcatggttcttaacaacagagcatacaaaagaagatattgaatatacaattgaagctgtaggcagagcatttgctgctttagcagacaataaataa
>BAS4296|3.816283454554462
atgttacatcaattttcacgtaatgaattagccttcggtaaagaaggacttgaaatattaaaaaatagtacagttggtattttaggaattggcggcgtaggttcttttgcagctgaagcgttagcgcgttctggcgtagggcgtctcgtattagttgacaaagacgttgtagatattacaaacgtgaaccgtcaaattcatgctttagtatctactgtagggcgttcaaaagtagaattaatgaaagagcgtatcgcagacattaacccagagtgtgaagtaattggactagaaatgttttatacagatgaaacatatgaagagttctttaagcatggtttagacttcgtagtggatgcatctgatacgattacgttcaaaattcatttaattaaacaatgtttacgtcgtaaaattaaaattatctcaagtatgggtgcagcaaataaaatggatccaactcgttttcgtattgcggacatctctaaaacacatacagatccaattgcgaaagtaatccgtacgaagcttcgtaaagagggcattaaaaaaggtgtgaaagttgttttctctgacgaaaatccaatcgtaattcgtgaagaagtacgtaaagaaattgtaccagacgaaaatgcaaaaattcgtaaagcgaaattaccgccttcatcaaatgcattcgtaccatctgtggcaggcttaattatggcaagtcacgttgtacgtgaacgcattaaaaacgtagaagtgaaacgtgtagggcaagaataa
>BAS0698|3.8086218068325497
ttgattatgttaaacattggaccattttcatttcattctagacttttattaggaacaggaaaattccctgattttgatgtacagcaaaaggcaattgatgtatctgaggctgaggttctaaccttcgcagtacgtcgtatggatatatttgatgcaaagcagcctaatttattagagaaacttgatgtaaaaaaatataagttattaccgaatacagctggagcaaaaaatgctgaagaagctgttcgtattgcaaaattagcaaaagcttcagggctttgcgacatgattaaagtagaagttataggtgatgatagaacgttattacctgatccggtagaaacattgagagcatctgaaatgttattagaggaaggatttatcgtacttccatatacatctgatgatgttgtattagcacgtaaattacaagaactaggtgtgcatgcaattatgccaggagcatcaccaatcggttcagggcttggtattgtaaatccattaaatttaagttttattattgaacaagcgacagtgccagttatcgttgacgctggtatcggtagcccagctgatgcggcatttgcaatggaattaggagcggatggtgtgttattaaatacggctgtgtcaggagcaaaagatcctattaagatggcacaagcaatgaaattaagtattgaggcaggacgtttaggctttgaagcaggtcgtattgcacgtaaacgttgtgcaacagcaagtagtcctttagaaggaatgagcgtagttgaataa
>BAS4359|3.8077540929771434
atgaactctttacaatttaatcgtcatcgtcgcttaagacaaagcgggggcatgcgtgcgcttgtgcgtgaaacgtttttacatacggaagattttatttaccctatttttgtattagaaggtgaaaatgttcgtaatgaagtaccttctatgccaggcgtatatcaaatgtctttagatttattgcaagctgaaatgcaagaagttgttgatttaggtattcgttctgttattgtatttggtttacctgctgaaaaagatgaagttggatcatcagcatattgtgatcatggaattgtgcaacgcgcgattcagcaaattaaaggtgaattccccgatctagtagtagttgcggatacatgtttatgtcaatttacaagccatggtcattgcggtgtaattgaagatggtattattttaaatgacgagtctcttgcagttcttgcaaaaacagctgtaagccaagcgaaagcaggagcggacattattgcgccatcaaacatgatggacggattcgtaacagcaattcgccacgcattagatgaaaatggttttggacatgtaccagttatgtcgtacgctgtgaaatattcatcagcattttatggaccattccgtgatgcggcacacggtgcaccgcaatttggtgatcgtaaaacatatcaaatggacccagcgaaccgcatggaagcattccgtgaagcagaatcagatgtaatggaaggggcagatttcttaattgtaaaaccagctctttcttatttagatatcgttcgtgatgtgaaaaataactttaatttaccagtcgttgcttataacgtaagcggtgaatattcaatgattaaagcggcagcgcaaaatggttggattaatgaaaaagaagttgtacttgaaaaattaattagtatgaaacgtgcaggagcagatttaattattacgtatcatgcaaaagatgcagcaagatggttacaagaaggaggcgctaaataa
>BAS1425|3.8022901369248436
atggaaaaaacatttctaatggttaaaccagacggtgtacaacgtgccttcattggggaaattgtagctcgttttgagaagaagggctttcaattagttggtgcaaaattaatgcaagtcactccagaaatcgctggacaacactatgctgagcacacagaaaaacctttctttggtgaattagtagactttattacatctggtcctgtattcgcaatggtatggcaaggtgaaggtgtagtagatacagctcgtaacatgatgggtaaaacaagaccacatgaagcagctcctggaacaattcgtggagatttcggtgtaactgttgcgaaaaacattatccatggttctgattcgttagaaagtgcagagcgcgagattggtattttctttaaggaagaagaattagttgactactcaaaattaatgaatgaatggatttactaa
>BAS5159|3.8021690794126126
gtgccaactttattattaggggctgccattccatttggaacgattgcttacacattgttcattttcttacttctattagtaatgctacgcaaatttgcgtggggtcctttaatgggaattatgaaagaacgtgaagagcacgttgctaatgaaatcgacgctgcagaaagaaataatgctgaggcgaagaaattagtggaagaacaacgtgagatgttaaaacaatcgcgtgttgaagcacaagagttaatcgaaagagcgaaaaagcaagctgtagatcaaaaggatgttattgttgctgctgcgaaagaagaagcagaatcaattaaagcatctgctgtacaagaaattcaacgcgaaaaagagcaagcaattgctgctttacaagaacaagttgcttctttatctgttcaaattgcttctaaagtaattgaaaaagaactaaaagaagaagatcaagtgaagttaattcgcgattatattaaagaagtaggagaagcgcgatga
>BAS5224|3.801217573187445
atgacagagaaaaagaaaaaaatcggttttaatatcgtgaaaaatgattcaacggatggacatggtggatttggtgttggggcattaagtctagaaaacatttcacctgtattcgtcgatgtactagagaagacagcattcgttgatatcggtgcgatgcatgcacgtagtacagtggaaaaaggtattaagtttttaacaaataaagatgaagttccaaacggaaaaccattttggcttgtgtgggtaacgattgaaagaacggcgacaggtgcttattatgcaggtgtaacagcttgtgaaatgacagttgaccgtgaaattcgtcgcggatataagtcacttccagagcacgtaaacaaaatggataaatcattgaagcgtcacattatggttgaccatatggatgaatcatctaaaaaagtacttggtacattcttgaaagaacataatgaagcgatttggaacgagtctagtgaagaattgcgccgtgcattattaagtgaataa
>BAS5266|3.796344102038375
atgacattaaataaagcacttactatcgctggttctgacacaagtggcggtgctggtatacaagcagatttaaaaacattccaagaacttggtgtatacggaatgacatcacttacgacaatcgtaacgatggatccacataacggttgggcacataacgtattcccaatcccagcttctacattaaaaccacaattagaaacgacaattgagggcgttggtgtagatgctttaaaaacgggtatgcttggatcggtagaaattattgaaatggttgcagaaacaatcgaaaaacataatttcaaaaatgtagtagttgaccctgttatggtatgtaaaggtgctgatgaagcattacaccctgaaacgaatgattgcttacgtgacgttcttgttccaaaggcattagttgtaacaccaaacctatttgaagcttaccaattaagtggcgtaaagattaattctcttgaagacatgaaagaagcagcgaaaaagatccacgctttaggtgcgaaatacgtcctaattaaaggcggtagcaagcttggtacggaaactgcaatcgacgtcctatatgatggagagacattcgatcttctagaatcagaaaaaattgatacgacaaatacacacggcgcaggttgcacatattccgctgcaattacagcagaacttgcaaaaggaaaatctgtgaaagaagcagtaaaaactgctaaagagtttatcacagctgctatccgttattcgttcaagattaacgaatacgtaggcccaacacatcacggtgcatatcgtaaattcgtcgtatcaaaagaacttgtctaa
>BAS0742|3.7957366568249404
atgaaagaaatgatagcaaaagaattagaagaaaaattgttacgtaaagaagcagtaaatatcgtagacgtacgtgaagtagaagaagtagctgaagggaaaattccagaagcgtgtaacattccactagggctgttagaatttcgtatgcatgagttggataaaaagaaagagtatattatcgtttgtcgttctggcggaagaagtgcaagggcagttcaatttttagaaggttacggttttcgagtgattaatatggtaggtggtatgttagcgtgggaaggtaaagtagaatag
>BAS0383|3.7892269402656638
atgacgaaaattttcattttagcatcaactctttctttatctttctttagtggattaaatatcggtaatgcagcaacagaaaacttctctccaataacaaacgcgattgtacaaaataacgattatttcgtagaaggtaactcaaaagataataataaaccaccaggaaacggtggctctcaggacgatagtggttctgatggcaatggttccgatggtagcggttctggtgacaatggctcgggtgacaatggttccggtggcaacggttctggtggcaacggttctggcgaaaatggttctggcggcaacggttctggtagcagcggctcgggtgacaatggttccggtggcaacggttctggtggcaacggttctggtagcagcggctcgggcgaaaatggttctggcggcaacggttctggtagcagcggctcgggcgaaaatggttctggcggcaacggttctggtagcagcggctcgggcgaaaatggttctggcggcaacggttctggtggcaatggctcgggtggcaacagttctggtggcagtggttctggtggcagtggctcgggtgacaacggttctggcggcagtggctctcaaggcggaaatcgtgttaaaggtgatagcagttctcagggaggaaatggctctcaaggtggtaatgtaaaagataatgcgaaaaaacaaggcgataagttaccgaatactgcaacacattatcctgcatctattttaatgggactttcaacattcctaattggtatgttactatttattcgccgtaaaaacgcaaaataa
>BAS3667|3.7879638137007827
atgagcactgagttgttagatgccttgctcgtattagagtcagaaaaaggaattagcaaagatattattattgatgcgattgaagcagcgttaatctctgcttataaacgcaattttaaccaagcacaaaacgttcgtgtgagctttaacccacaagtgggaacaatccaggttttagcacgtaaagacgttgttgataatgtgtttgatccacgtcttgaaatttctgttgaagaagcaagacaaattaatccaaactatcaagatggtgacgtactagaaattgaagtaacaccaaaagatttcggtcgtattgcagcacaaactgcaaaacaagttgtaacacaacgagtgcgtgaagctgagcgtggtgttatttactctgagtttagtgaccgtgaagaagatatcatggttggtatcgtacaacgtcaagatgctcgtttcatctatgtaagcttagggaaagtagaagctttattacctgtaagtgagcaaatgccaaacgaacaatacaaaccacatgatcgtattcgcgtattcattacgaaagtagaaaaaacaacaaaaggaccacaaatttacgtatcacgtacacatcctggtcttttaaaacgtttattcgaaatggaagttcctgaaatctatgatggaacggttgaaattcgttctgtagcacgtgaagcaggagatcggtctaaaatctctgtacatgcagagaacattgatgttgatccagtaggttcttgtgtaggaccgaaaggacaacgtgtacaacgcattgtagacgaactaaaaggtgaaaagattgacatcgttcgctggtcaaatgatccagtagaatatgttgccaatgctttaagcccatcacaagttgtgaaagtacttgtagatgaagaagaaaaagcaacaactgttgttgttccagaccaccaactgtcattagctatcggtaaacgtggacaaaatgcacgtcttgcagctaaattaacaggttggaaaattgatattaagagtgagtctgatgcgaaacaacttggtattgtaacagaagaagatagcgtagtcgcattcggattcgattcagttgaagacgaaatcgaatag
>BAS3403|3.785617113870288
atgccaaatccagataatcgaagtgataacgctgaaaagttacaagaaatggtgcaaaatacaattgataactttaatgaagcaaaagaaacagcggagctttctaatgaaaaagaccgttctgctattgaagcaaaaaatcaaagacgtttagaaagtattgactcattaaaaagtgaaatcaaagatgaatcttaa
>BAS4129|3.785422571734576
atgaagaaccaagaccaagcacttatctttgaagtgagtaaagaaggacgcataggatatagcttaccaaaattagatgtagaagaagtgaaactagaagatgtgtttgagagcgattatattcgagtagaagatgcagagctaccagaagtatctgaacttgatattatgcgccactatacagcactttcaaaccgtaaccacggcgttgattctgggttctatccacttggatcttgtacgatgaaatataatccgaaaattaatgagagtgtagctcgtttcgcaggatttgcaaatattcatccgttgcaagacgagaagacagtacaaggtgcaatggaattaatgtacgatttacaagagcatttaattgaaattacaggtatggatactgttacattacaaccagcagctggtgcacacggagaatggacaggcttaatgttaattcgtgcataccatgaagcaaatggtgactttaaccgtacgaaagtaattgttcctgactctgctcacggaacgaatccagcatctgcaactgtagctggttttgaaacaattacagtaaaatcaaatgaacatggtcttgttgacttagaagatttaaaacgtgttgtaaatgaagaaacagcagcacttatgttaacaaatcctaatacattaggtttatttgaagaaaacattttagaaatggcagaaatcgtccataatgcaggcggtaaattatactatgatggtgcaaacttaaatgcagtattaagccaagcgcgcccaggagatatgggatttgacgttgtgcatttaaaccttcataaaacatttacaggtcctcacggcggcggtggcccaggttctggtccagtaggtgtgaaagctgatttaattccgtacttaccaaaaccaattttagagaaaacggaaaatggctatcactttaactatgatcgtccagaagcaattgggcgcgtaaaaccattctatggtaacttcggaattaatgttcgtgcatacacatacattcgttctatgggtccagatggcttgcgtgcagtaacggagtatgcggtattaaatgcgaactatatgatgagaagattagcaccattctatgatcttccattcgatagacattgtaagcatgagtttgtattatcaggtcgtcgtcaaaagaaacttggtgtacgtacattagatatcgcaaaacgcctgcttgatttcggttaccatccaccaacgatttacttcccgttaaatgtggaagaatgtattatgattgagccgacagaaacagaatcaaaagaaactttagacggtttcattgataagatgattcaaatcgctaaagaagtagaagaaaatccagaagttgtacaagaagcaccgcatacaacagtcattaaacgtttagatgaaacgatggctgcacgtaaaccagttttacgttatgcaaagccagctcctgtacaagtttga
>BAS3193|3.785034707833889
atgaaaaacttacaaagtacaacaaaattgcataacggtgtagaaatgccttggttcggtttaggcgtatttaaagtagaagaaggaccagaacttgtagaagcaattaaatcagcaattaagacaggataccgtagcatcgatactgctgcgatttatggaaatgaagcagctgtaggtgaaggaattcgcgctggtattgaagcgactggaatttcaagagaagaattatttatcacttcaaaagtatggaacgcagatcaaggatacaaagaaacaattgctgcatatgaagagagtttaaaaaaattacaactagattatttagatttatatcttgttcactggcctgtagaagggaaatataaagatacgtggagagcgttagaaacgctttataaagaaaagcgtgtacgtgcaattggcgtaagtaacttccaaattcatcacctgcaagatgtaatacaagatgcagaaattaagccaatgatcaatcaagtagaataccatcctcgtttaacgcaaaaagagttacaagctttctgtaaagaacaaggtattcaaatggaagcatggtcaccacttatgcaaggtcaattattagataatgaaacattacaagcaattgctgagaaacacggtaaaacaacagcgcaagttattttacgttgggatcttcaaaatggagtaattacaattccgaaatcaacgaaagaacaccgcattattgcaaatgctgatgtatttaactttgaattaacgaaagaagatatggagaaaatcgatgcgttaaatgaaaatcaccgcgttggtccagatcctgataactttgatttctaa
>BAS0711|3.7838064079097324
atgtttaacctttcaaaacataaaacttctattaaaactgaaattatggcaggtattattaccttcttaacaatggcatatatcattgtcgtaaacccagtcatccttggggatgcaggtgttccatttgaacaagcatttacagcaaccattatcgctgctgttgtcggaacattatttatggcgatctttacaaacttaccaatcgcaattgcaccaggtatgggattaaatgcttacttctcttactctgttgtaaaagctcatgaaggcatgactttcgcaattgcattctctgctgtattcgtagcaggtatgattttaattttattatcattcacatctttccgtacaaaattaatggaagcaattcctgaaaacttaaaacatgcaattactgctggtatcgggcttttcatcgcctttatcggtttacgtttaacaggtatcgttacaaaaaatgaagcaaacttagttggacttggtgatcttcactctgctccagtactactagcattagctggacttggaattacgattgttcttatgtctttaaatgtaaatggtgcactatttatcggtatgctattaactggtattattgctttcttcacaggacaattaacattctcaaacggcgttacatcaatgcctggattaccagaaggaattatcgtttcaaatccaattactgctgtatctgacgtaattaactacggattatacggcgttgtattctcattcttccttgttacactattcgatacaacaggtacattacttggtgttgctcaacaaggtggatttatgaaagacggaaagcttccaaaagctggacgagctcttctatctgactcattctcagcaacaatcggttctatgttcggaacaacaccatcaacagcttacattgaatcttctgctggcgttgcagctggtggtcgtactggtttaacaactgttacagtagctgttctattcgctctagcagcattcttcggaccattagtaagtgccgtttctggtgtatcagctattactgcaccatcactaattatcgttggtagtcttatgatgggttcagttcgccacatcgattgggacgcatttgatgaagcattcccagcattcttagtaatcttaagcatgccacttacatcaagtatcgcaacaggtattgcacttggatttatttcatacccacttatgaaagtggcaaaaggtaagttccgtgctgttcacccacttgtatatgtatttggaattttgtttgcttatcaattgatattcttaccacattaa
>BAS1202|3.7799953692979154
atgaaattaacgaagagattagctggcgcagcaattagctttagccttgttgctggttgtggtgaaaagaaagaagagttaaacatttatagctgggctgacaattttgatgagcaagtgctaagagattttgaaaagaaatataacgtgaaaattaactatgataagtatgcaagtaatgaagaaatgcttgcgaaattacaagctggtggcgcgaagtatgatttaattcagccgtctgactacatggttaaaacaatggcaaaaatggatttattagcgccgttagataaaaagaatatcccaaatatcgaaaacatggtttctaatttcaaaacacctgcgtttgatccagagaataaatattctttagtatacacttggggtgtaactgggattgcatacaataaaaagtatgtgaaagaagcacctacaagttggactgacttatggaatgagaaatataaagggcatgtaactttattaaatgattctcgtgaagtattaggtatgggtcttaagaaaaacggcttctcaaacagtacgaaagatgatgcacagttaaagacagcagcaactgatttacagaagctacttccaaacttattagcatttgatacagataatattaaacaaaagttcattacagaagatgcttggatcggaacagtttggtctggagatgcagcatttatcgcaaaagataataaagatgtagagtacgttgtaccaaaagaaggcggcacaatttgggctgatacgttagcaattccaaaaggtgcgaaaaataaagagcttgcagagaagtttatgaactacttattagatgaaaaagtaagtgtgaaaaactacgagtcaattggatacagtaatccaaatgaaaaagcgcatcctcttcatagtaaagaatatcgtgaaaaccatatgattttcttaacgaaagaagaattagatcgtacagaatggcttgttgatgtagatgataagttaaaagattatgatcgttactggacagagttaaaaacaaaaggtaaataa
>BAS4934|3.7753457127879195
atgccagaaactatgactcaaacaaagccagaacaagaaactgtacaaatttctgctagccaaggacaacttgatgtacttgatcagttgttaaaacctgaggtacaagaatcattaacaacactagtagaacagcttccaaaattaactgagcttgttaacattttaactaagtcttatgacttcgctcaaactgttgctactgatgaagtattaaaaagcgacactgttggtgcaatcacagagcttgtagaacctgtaaaagatacagtgaaaagcatggctgctactgcgatcgaagcgaaagatcgtgctgacgaaagcaacgaagttatcggcctattcggtctgttaaaattactaaaagatccacaagcacaaaaaatgttccgctttgtgaacgcatatcttcaaattagtgcagaacgtaacaataaataa
>BAS5056|3.775252382935344
atgactggaattaaaattgctacaatcggcggtggatctagttatacaccagagttaattgaaggatttattaaacgttatgatgagcttcctgttcgtgaaatttggttagtagatattgaggcaggaaaagaaaagttagaaatcgttggtaacttagcgaaacgtatggtgaaaaaatctggtttaccaattgaggtacatttaacgcttgatcgtcgcgaagcattaaaagatgctgacttcgtaacgacgcagcttcgagtaggtttattagaagctcgcgcaaaagatgaagcaatcccgttaaaatatgatgtaatcggtcaggaaacgaatggtcctggtggtttattcaaagcgttgagaacgattcctgttattttagatatttgtaaggacatggaggagctttgtccgaatgcatggttaattaactttgcaaacccagctggtatggtaacagaagctgttcttcgttatacaaatattcaaagagtagttggtctatgtaacgttccaattggaatccgtatgggtcttgcgagattacttgaagtagatgcaagtcgtgtacacgttgacttcgcaggtttaaaccatatggtatacggactagacgtgtatttagatggcgtaagtgtaatggatcgtgtgttagaacttgtaacagatccagaaaagcaaattacgatggaaaatatcgcagcgcttaactgggaaccagactttattcgtggccttcgtgcaattccatgtccatatcaccgttactactacaaaacacgtgaaatgttagaagaagagaaagaagcttcggttgaaaaaggtacacgtgcagaagtagtaaaacaattagaagatgatttattcgagttatataaagacccgaacttagatattaaaccaccacaattagaaaaacgtggaggcgcttattatagtgatgcagcatgtagcttaattacgtctatttacaataataaaggtgatatccagcctgttaatacacgaaacaacggaacgattgcaagcttaccacatgattctgctgttgaagtgaactgtattattacgaaagaaggtccaaaaccaattgcagttggagatcttccggtaccagttcgcggtttagtacaacaaattaaatcatttgagcgcacaacaattgaagctgctgttacaggggattatcataaagcgctgcttgctatgacaattaatccacttgtaccatcagataaagttgcaaaacaaattttagatgaaatgttggaagcgcataaagaatatcttccgcagttcttcaaaaaggtagagaaataa
>BAS4803|3.7738069364416043
atgaaaagatatattgcactttttagtattttagttgtatttgcgagtcttttagttggctgtgatttaaatcgtatgggtaaagatgagtactacgttcaaattacagtagatggaaaagagtataatggtaagtctgataatggagagccatacaaacattttgagtataaattaaaagggtttgataaagacggaaaagaaaaagaattagaatttaatgctcaaaaaaatcttcgtaaagaagcattcttacgcgtatacaattcagataaaaaaggtgtaacagcttgggaagaagtaaagaaagacgagcttcctgcaaaagtgaaagaaaaattaggtgcaaaataa
>BAS3739|3.773608694767405
atgaattatttgtttaaaaatggtcgttatatgaatgaagaaggaaaaatcgtagcaacggatcttctagtacaagacggtaaaatcgctaaagtagcagaaaatattacggcagataatgctgaagtgatcgatgtgaacggaaagttaatcgcacctggattagtagatgtacacgtacaccttcgtgaaccaggtggtgaacataaagaaacaattgaaacaggtacattagcagcggcaaaaggtggattcactacaatttgcgcaatgccaaatacacgcccagtaccagattgcagagaacatatggaagacttgcaaaatcgtattaaagaaaaagcacatgttaacgtactaccatatggagcaattacagtacgtcaagccggttctgaaatgacagatttcgaaacattaaaagagcttggagcatttgctttcactgatgacggtgtaggcgtacaagatgctagcatgatgttagctgctatgaagcgtgcagcgaaattaaatatggcagtagttgcgcactgtgaagagaatactcttattaataaaggttgtgtacatgaagggaagttttctgagaaacacggattaaacggtatcccatcagtatgtgaatctgtacatattgcaagggatatactgcttgctgaagcagcagattgtcactatcacgtatgtcacgtaagtacgaaaggctctgtacgcgtaattcgtgatgcaaagcgcgctggaattaaagtaacagcagaggtaacgcctcatcacttagtgttatgtgaagatgatatcccatcagctgatcctaattttaaaatgaacccaccgcttcgtggaaaagaagaccacgaagcattaattgaaggtttattagatggaacaatcgatatgatcgcaactgaccatgcaccgcatacagcagaagagaaagcgcaaggaattgaaagagcaccattcgggattactggttttgaaactgcattcccacttctatacacaaaccttgtgaaaaaaggaattattacactagagcagttaattcaattcttaacagaaaagccagctgatacattcggcttagaagcaggtcgcctgaaagaaggtagaacagctgatattacaatcattgatttagaacaagaagaagagattgacccaacaacattcttatcaaaaggaaaaaatacaccattcgcaggttggaaatgccaaggatggccggtaatgacaatcgttggtggtaagatcgcatggcaaaaggagagtgcattagtatga
>BAS3691|3.7691124620883554
atgcaacaattaatcgcagaaattacaaaaggccaattaaaaactgaccttccttcattccgtcctggagacactttacgtgtacacgtaaaagtagttgagggaactcgtgaaagaattcagcttttcgaaggtgttgtaattaaacgtcgtggtggcggaattagtgaaacattcacagttcgtaagatttcttacggtgtaggtgtagagcgtacattcccagttcacacgccaagaatcgcgaaaatcgaagtacttcgccgtggtaaagtacgtcgtgctaagttatactacttacgtaaccttcgcggtaaaaaagcacgtattaaagaaattcgataa
>BAS5085|3.768987159263438
atgaatcttttatggggaattggcggcgtgattggagtattagcaatcgcttttttactatcttccaaccgcaaagctattaattggcgcacaattttaatcgcgctagcattacaaatgtcattttcatttatcgtattacgctgggatgccggaaaagcaggtttaaaacacgctgcagatggcgttcaaggattaattaatttttcttacgagggaattaagttcgttgctggggatttagtcaacgcaaaaggcccttggggatttgttttcttcattcaagcactacttccaatcgtatttattagttcattagtagcaatcttatatcatttcggtattatgcaaagatttgttagtgtcgttggtggcgcattaagtaaacttcttggaacttctaaagcagaaagtttaaactcagtaacaactgtatttttaggacaaactgaagctccaatcttaatcaaaccttacttagcacgtttaacaaatagtgaattcttcgctattatggtaagcggtatgacagctgttgctggatcagttcttgtcggttatgcagcaatgggtattccgttagaacacttattagcagcagcaattatggcagctccatcaagtttattaattgcaaaattaattatgccagaaacagaaaaagtagataataacgttgaactttctacagaacgtgaagatgcaaacgttattgacgctgcggcacgtggtgcatctgaaggtatgcaacttgttattaacgtagcagcaatgttaatggcttttatcgcattaatcgctttactaaacggtttattaggattaattggctctctgtttgatattaaacttagtcttgatttaatcttcggttatttactatcaccatttgcaattttaatcggggtttctcctggtgaagctgtacaagcagcaagctttatcggtcaaaaacttgcaatcaacgaattcgttgcatacgcaaacttaggaccacacatggcagagttctctgacaaaacaaatttaattttaacattcgcaatctgtggattcgcaaacttctcttctatcgcaattcaattaggtgtaacaggaacattggctcctactcgccgtaaacaaattgcacaattagggattaaagcagttatcgctggtacattagcaaacttcttaaatgcagcagttgcaggtatgatgttcctataa
>BAS2008|3.7686543480832326
atgttctataataatcaaccgccttacccacaacaaccattttaccctcagcaacaagaacaatatgaagaacaagagttacaacagcaagaacaacaatatgaacaaaatccatacgcaacaccgcaaaatcaggaacttcaatatccacaaaatccatatacagcgccgcaaactcaagaacaacaatttcaacaaaactcatacgacacacgtccaagttatgaatatcctcaaaatccatatgcagcaccgcaaaatcaggaacttcaatatccacaaaatccatatgtaacaccacaaactcaagaacaacaatttcaacaaaacccatacccaactcagccacaacaaactcaataccaacaacaaatgtatcaaccaaactacgacgcgcgtgtctcaccacctaaaccgccaacattcgatattacacagccacaaatcttaccacctggaccaattacagaaccaacgcaacaacaaattcaacaagttgtcggtacacagtttttacctttaaaaaaacctgtactagatttcgtaaaaccttgggtagattacggtttaaatgaagcaaaacatacatcacataaacacgctttaacagaagttgctgccattatgtttttagttgggaaaggctttaatcctacgattgcgcattatattgtagaatcttgggagaagaatgagcagttttag
>BAS5248|3.767147938717735
atgacttataaaatgattgttttagatttagatgatacgttattacgtgatgaccatactatttcacctcgtacgaaagaagctctaatgactgcgcaagagcaaggagtaaaagtggtacttgcttccggacgtccaacattcggtatgcgcaatgtagcgaaagaacttcgtttagaagaatacggtagtttcattctatcttttaatggcgcaaaaattattaactgtaaaacaaatgaagaaatctttagtagtacgctttctcctgaaatcgttcacaatctatttgaaattagtaaaactgaaggtgtatggattcacacttatattggcgatgatatcgtaacagaagaaaataatccttatactgaaattgagggcgatattactggtatgccaattgttgtagtagatgactttaaagctgctgttaaagagcctgtagtaaaagtattaatgaataaagaagctgaacgccttgttgaagtagaaaagaaactacaaaaacaactagaaggacaattaagcgttatgcgttctaaaccattcttcttagaatttactgaagctggtgttacaaaaggaacgagcttaaaccaattaatccaaaagcttggcattaagcgtgaagaagttatcgcaatgggcgatagctataacgatcaggcgatgattgaatttgctggtcttggtgttgcaatgggcaatgcacctgatgatattaaggaaattgcaaactatgtaacagatacaaatatgaacgatggcgttgcaaaagttgtagagaagtttgtactaaaaagagaagcgcttgtttaa
>BAS2257|3.764992014149796
atgacattaacaggtaaagtaaaatggtttaacagcgaaaaaggtttcggtttcatcgaagttgaaggcggtaacgacgtattcgttcacttctcagctatcactggcgacggtttcaaatctcttgacgaaggtcaagaagttagcttcgaagttgaagacggtaaccgtggacctcaagctaaaaacgttgtaaagctataa
>BAS4523|3.7634444368385305
atgaataatacatatacaaatattttaatcgcggtggatggttctaaagaagcagaaaaagcctttaaaaaagcaattcaagtcgcaaaacgcaacaatgcaacattaactattgctcatatcgttgatgtaaaagcatactcagcagtagaagcttatagccgtgcaattgctgaacgtgcaaatctatttgcagaagacttattagaagactacaaaaaaactgcgcttgaagctggccttgaaaaaattgaaactgtattagaatttggtaatcctaaatcaaaaatctcaaaagaaatcgctccaaaccataaagtagatttaattatgtgtggtgcaactggtttaaatgctgttgagcgtttcctaattggtagcgtctctgaacatattattcgctatgcgaaatgcgatgtccttgttgttcgtggtgatgaagagcaaggtgagctttaa
>BAS3707|3.761869534408746
gtgtcaattcaaaaaattgatggaaaacgtttatcacaaatgatcatgcaaggagcgaataatttaacaaataatgttcagcttgttgatgcattaaacgtatttccagttccagatggcgataccggtacaaacatgaacttatctatgacttcaggcgcacgtgaagtgaaagcaaacccttcacaacatgctggtaaagtcggcgtaagtttagccaaaggattattaatgggagctcgtggtaactctggagttattttatctcagttgttccgtggtttctcgaaatccattgagcaaaaagaagaattaacaacagttgattttgctgaagctttagaagctggagtagaagcggcttacaaagcggttatgaaaccgattgaaggaacgattttaacggttgctagagaaacgggtaaatatgcagtaacagttgcgaaaaaacagcgcgactttgttttgtttatggaagacgttgtgaaagaagcaaatgcatcgttaaatcgtacgccagatttattacctgtattaaaacaagttggcgttgtagatagcggtggtaaaggtcttgttgttgtatacgaaggatttttagctgacttaaaaggagaaacaatttcttctgatgcgccgacgcaaccatctatgaatgaaatggtgcgcgcagaacatcaccgtagtgtacaaagccaattgagtacagaagatattaagtatggatattgtacggagttcatggtgaaattagaagctgaaaaagtgaaagaacataatttctctgaacaaaaattccgtgaagatattagtgtgtatggtgattcactactagttgtatctgatgatgaaattgtaaaagttcatatccatgcagagcatcctggagacgctatgaactacggacaacgttacggtagtttaatcaagattaaagtagagaatatgcgagaacagcatactgctttattagatgagcctgctatgatgcctgaaccaactagccagtctaaagagaaacaaccgtacggtattgtaactgtagctatgggatctggcattaaaactttatttgaaagcattggcgcgacgaaagttatcgaaggtggccaaacgatgaatccaagtacggaggatatcgtgaaggcaattgaagaagcaaacgctgaaaaaatcattattttaccgaacaacgggaatatcgtaatggcagcagaacaagcagcgtcagttgtagatcaagaagtgattgtagttcgttcaaaaacagttcctcaaggtatggctgcgatgttagcatttaatccagttggaacgctagaagagaatgaagaaaacatgaaagaagctttatctcatgtgaaaacaggtcaaattacgtatgctgtacgtgatacggaaattgatggtgtggcaattcaaaaagatgatttcatgtgtatcgcagatggaaaaatcgtatcaacaaatgctgaaaaagtaggagctgcgaagcaattactaggagcacttattgatgaagattctgaaatcgtaacgattctacaaggtgaagatgcaactgacgaagaagtagctgaattagttgcatttgtagaagagaattttgaagatgcagaagtagaagtacatgctggaaaccaaccggtgtattctttcatcttctctgtagaataa
>BAS4579|3.760104088601235
atgaaagatccacgcattgaaaagttagcatacaatttaattaactactctattcgcttacaaaaaggcgaaaaagtattaattgaaaactttggcttacaaaaagaacttgtaactgcacttgtaaaagaagcatatgcagctggtggtttcccattcgtttctttaaaagatcatcaagtagatcgctctttattaatgggtgctactgaagaacatttcgaacaaatcgcagcgtatgaagcaagcgtaatgaaagatatggacgcttatatcggtcttcgctctggtgataacattaacgaacaagctgacgtaccaagtgagagaatgcaaattcacggtcaaacagttggtaagaaagttcatagagacatccgcgttccaaaaacacgctgggttgttcttcgctacccaaatgcttctatggcacagcttgcgaaaatgagcacagaagctttcgaagacttctacttcgaagtatgtaacttagactacggtaaaatggataaggcgatggatagccttgttacattaatgaataaaacagataaagtgcgcctaactggacctggaactgacttaacattctctattaaagacattccagcaattaaatgctcaggtcatttaaacattccagacggtgaagtatactctgcacccgttcgtgattctgttaacggtacagtttcttacaacacgccatctccttacaacggttatacatttgaaaatgtacaacttaagttcgagaacggccaaatcgttgaagcaactgcaaacgatacagaacgcattaacaaaatcttcgatatagacgaaggcgcacgctacgttggtgagttcgcaatcggcgtaaacccatacatcttgcatccaatgggagatatcctattcgatgaaaaaatcgatggcagcttccacttcactcctggacaagcttacgacgatgcatggaacggtaacaactcgaacattcactgggatttagtatgcatccaacgccctgaatacggcggcggtgaaatttacttcgacgacgtactaatccgtaaagacggacgcttcgttgtacctgaattagaagctttaaatccagagaacttaaaataa
>BAS0668|3.757259915225961
gtgaacacagtgaagcttgatgaattctttgtcacaggtgacccgattatttacggtgcagacgcttctatcgttcttgtgacattagcaatcattttcgtactaacaaagtataaaaaatggaaatggctttgggacgaatggttaacaactgttgaccataaaaagattggggccatgtatattatctctgcggttattatgttattccgtggtggtatggacggtttaatgatccgtgcacagttaacattcccagaaacaacttatttaaacgctgaacactataacggaatcttcacaacacacggtacagttatgattcttttcatggcgatgccattcgttatgggattaatgaaccttgtagtaccattacaaattggtgctcgtgacgttgcatatccgttcttaaatgctttaagtttctggttattctttgtcggagcaatgttattcaacatcgctttcgtaatcggtggttctccagacgctgggtggacttcttacttcccaatggcaggtacagagtttacttctggtgtaggaaataactactacgcaattgcattacagatttcaggtctcggtacgttaatgacaggtattaacttccttgttactatcttaaaaatgcgtacacctggtatgactttaatgagaatgccaatgtttacttggtcaatcttaattacaacaattatcattattttcgctttcccagtattaacagttgctcttgcattaatgacatttgaccgtctattcgatgctcacttctttacgatggcgagcggcggtatgccaatgttatgggccaacctattctgggtatggggtcaccctgaagtatatatcgttattttaccggcattcggtattttctctgaaatcattagtacattctcacgtaagcgtctattcggttacagtgcgatggtatactcaatggttgcaatttctttactaagtttcgtcgtatggcttcaccacttcttcacgatgggtgcaggtccagcggttaactcattcttctcgatttcgacaatggcgatttcgattccaaccggtgttaagatctttaactggttgtttacactgtataaaggacgtattcgttttacagttccaatgctttggtcattggcatttattccaaacttcgtagtcggtggagttacaggggttatgcttggaatggcagcagctgattatcagtaccataacagctacttcctaattgctcacttccactacgtattaatcgcaggtacagtattcgctatgcttgctggattcacattctggtatccaaaaatgactggtcatatgttaaatgaacgcctaggtaaatggacattctggatctttatgagcggattcaacatctgtttcttcccaatgtacttcttaggtttagacggtatgactcgtcgtatgtacacttactctgaaagtcttggatggggatggctaaaccaaatcgcatctgttggtgcggtaatgatgggtatcggcttcctacttctttgctacaacgtaatttggagtgctcgtcacggtgaacgtgacacaactggagatccatgggacggccgtacacttgaatgggcaactcaatctcctgtacaacattacaacttcgcgaaacttcctgaaatcaaagaagctgatgctttctggtacatgaagaaacgtggagaaacagttacaccagcagcagaagacatcaaaccaattcacatgccaagtaactctggtgtgcctattattgcgtctggattcttcggtcttgcaggtttcgcattagtatttagctggttctggcttgcagcaatcggcggcattggtattttagcttgcttaatctatcgttcattcgattacgatgaaggttactatattagtgttgatgaaattaaaaaatcagaacatgtagcatga
>BAS3549|3.7570468880185257
atggctaggtacacaaaagaagatattttccgtttggcgaaagaagagaatgtaaagtatatccgattacaatttacggaccttttaggagtaattaaaaacgtagaaattccagtgagccaattaacaaaagctcttgataacaaaatgatgtttgatggatcttctattgaaggtttcgtacgtattgaagaatctgatatgtacttatatccagatttagatacttgggtaattttcccttggacagctgaaaaaggtaaagtagctcgattaatctgtgatatttacaatgcagatggcactccatttgaaggagatccacgtaacaatttaaaacgtgtattaaaagaaatggaagctttaggattctcagatttcaatcttggaccagagccagaattcttcctattcaaagtagatgaaaaaggaaatccgacattagaattaaacgataacggtggatacttcgaccttgcgccgatggatctaggggaaaactgtcgtcgtgatatcgttcttgaacttgaagaaatgggctttgaaattgaagcgtctcaccatgaggttgctccagggcaacacgaaattgactttaaatatgcaaatgcaattcgttcatgtgatgacattcaaacatttaaacttgttgtaaaaacaattgctcgtaaacacggtttacacgcaacatttatgccaaaaccattatacggtgtgaacggttcaggtatgcactgtaacttatcattattcaaaaatggcgagaacgtattcttcgatcaaaacggtgacttacaattaagtgatgatgctcgtcacttcatcgcaggtatcttaaaacacgcgccagcatttacagcggtagcaaacccaactgtaaactcttacaagcgtttagtacctggatacgaagctccttgttacgtagcatggtctgcacaaaaccgtagtccattagtacgtatccctgcatctcgtggtattagtacacgcgtagaagtacgtagtgttgacccagctgcaaacccatatttagtaatggctacattattagctgcaggtcttgatggaattaaaaacaaattaactccaccagctgcagtagaccgtaacatctacgtaatgacaaaagaagagcgcgaagaagcaggtatcgttgacttaccagcaacattagcgcaagctttagttacattacaatctaacgaagtaattagtaacgcattaggagatcacttacttgagcacttcattgaagcgaaggaaattgagtgggatatcttccgcacacaagttcaccaatgggaacgcgatcaatatatgtctctttactaa
>BAS1511|3.7547987324947765
atgggatcagaagtaaatgattttgaagaagtgaaatttcgtgtagaaacagcacaaaaaatggtgggatcagcgacaatttcaatggatccagatacattagaacacgctactactgctgtagaagcagctcgctctcagcttgaaattatgaaatctgttgcaactgatttagatgagccatttttaatgaacgaggaaaagaaattaaataaatgtgagcatcaactaaacgaagcaagacactaa
>BAS5176|3.7545411952655843
atgaaaaaacaagttattgcttatcttcttttattattaattggtgcacagttacttgtgcagtttggatatatgaaagctgatgcgaaaggaccttcagttattccgaaagaggccgttcgattacggattttagcaaatagtgattcagataaagatcaggcgttaaagcgcaaagtgcgtgatgaagtaaaagcacaaattgatggatgggtagctgatttaacttcatttgaagaagcgcgcaaagtcattcaaagtcatattccagaaatcgaaaaaacagtggcaaatacgttgaaaaaagaaggaagcaaagattcattccaagtgaaattcagtaaaaatgtaaagtttcctacaaaggtatatgggaattttatttatccagcaggggaatatgaagcagttttaattacaattggggaaggagaaggggcaaactggtggtgtgtattatttccaccgatgtgtttcttagatttttcaagtggtacagctgtaaggaaagaagaacatgttgtgaaggctgaatctccagaagaggagcaagtaaaacaaatagatgatgaagaggtagtagatacagaagagaaaaaggaggatgaggtgaaagaaaagaaagttgtaaagcaggaagtcgcaacaaaagtaacagcttctgaaaagaaagtagtaaaaaatgaaacaaaagtagaagaacaacctgtaagtaaagaggaaacaaaaactgtggaaaaagtggagaaacctgtggagcaaaaacaagaaaaacaaaatgagtatgtaaaagtagaagaggaagaagaagagccagaagttaagttatttattgtagaagcttttacatctttattctctaaatag
>BAS1091|3.7536054780617722
atgcgtttcatttgggcattaatttggtcgttcttgcttgtacatatgatgagctacgtaatcggctctatgactggcggtacatacgattttaaccaagcgtctattttctcagttgttcttgcggtattagtactagcaatttcagctgcaattccaaacgagccagtagaacagcactaa
>BAS4437|3.7516511002297386
atgattattgttacaaatacagctaaaattacaaagggtaatggacataaattaattgatcgttttaataaagtaggtcaagtggaaacaatgccaggctttttaggattagaagttcttctaacgcaaaatacagttgattatgatgaagtaacaattagtacacgctggaatgcaaaagaagatttccaaggttggacgaagagcccagcatttaaagctgctcactcccatcaaggcggaatgccagattatattcttgataataaaatctcttactatgatgtaaaagttgtacgtatgccaatggctgcagcacagtaa
>BAS3021|3.751272802408334
atgaaaacaaaacaaacaattgctgcgtctacactagctttagcaatgattgctggcgcaaactctgctcatgcagaagtaaatgatgctactcctcagcaaagtacgggagatcgattagctgaaattaagcaacataaacaagggttagatgcgaaattgcagcaacacaaagaaaacgtggatcaaacattgaatgaacttaacaaggttaaggaaaatgttgatacgaaggtgaatgaactacatgaacgtaaacaagttgctgatgaaaaaattaatgagattaaacaacataaacaagaattagatgcaaaacttcagcaagacaaacaaatcgccgaagataaaatcgcggaaataaaagagcataaaaaacaagtagaagataaagttgctgaagtaaaagagcataagcaaaatatcgataacaaagtgaatgagattaaagaacataaacaaactgtcgatgaaaaagtgaatgaaatgaagcaacataaagagaacatcgatcaaaaggttaatgaacttaaggaagttaaaaaacaagtagatgaaaagttagctgagttaaagaaagcgaaacaaactgctgaggacaaacttgctgagctaaaagaaaacaaaccgaatactggtaacacgttagaagagcttaagaaaattaaaagcaatttagatagcctttccgctaacttagaactagctaaacaagatgtgaaaaacaaactagctgcattacaagaagctagacaagatttaatcaataaaattaatgagattaagcaatcgaaacaaactgtttcagacgatttatcgaagaaaaaacaagacttagatattaaaatcaacgactttaaacatactgagaaaaaaattgatgacaaattagctgagatacatacaacgaagcaaaatatagataacaagatcaatgaagtatctcaatcgaaacaaacagaaacaaagactggtactacaaatgcaaacaataatgctagagaacttcctaacgctggtagtaagcaatcaaataatatggctttaggtatgttatctgtattaggcgggattttattagtaacacgaaataaaattaaaacgttattctcaaaataa
>BAS4069|3.7499960350399992
gtgtctgtaaatcgaattcttgttattaatccgggtagtacatccacaaaaattggtgtttttgataatgaaagacccgttttagaagaaactattcgtcatgatgaagaacagattggaaaatataagcgaattatcgaccaatatgagtttcgtaaagaaacgatcttagaagttctacattctcacggtattaacatttcaaaattaaacgcagtttgtggacgcgggggattacttcgtccaatcgaaggcggaacatacacagtaaacgatgcgatgttagaagatttaaaaaatggttttagtggtcatcacgcttcaaaccttgggggcattttagcatatgaaatagcttctggattaaatattccggcattcattgtagatcctgtcgttgtagatgaaatggagccgattgctcgtataagtggtattgctggtatggaacgtaaaagtattttccatgcattaaatcaaaaagcagttgctcgtaaagtagctgaagaattaaaccacaaatatgaggatttaaatttattagttacacatatgggcggcggtattacagttggtgctcataaaaaaggaaaagttatcgatgtgaataatggcttaaacggagaaggaccatttagcccagagcgtgctggtacagtaccagtaggacaactagttgaaatgtgtttctctggtgagtattaccgagatgaaatggttaaaaaacttgtcggacaaggtggacttgtaagtcttatcggtacaaatgatgcgattaaagtagaacaaatggttgaaaaaggtgatcctgaagcaactcttatttataaggcaatggcatatcaagttgcaaaagagattggcggagctagcgctgtacttcacgggaaaatcgatgcaatcgtattaactggtggacttgcttatagtaaaattcttgttgatgaaataaaagaacgagtagactggattgcagatgttatcgtacatccaggagaagatgaattacaagcattagcagaaggggcacttcgtgtactacgtgaagaagaagctccaaaagaatatattgtacgtgaaaaagaaacggtagctaggggttga
>BAS1081|3.7486411073558745
atggcaaaagatagttcttttgacatcgtttcgaaagtagaattacctgaagtaacaaacgcaattaatactgcattaaaagaaatccaaaatcgatatgactttaaaggaagtaaaagtgatattaaacttgaaaaagaagtacttgttttaacttctgacgacgagttcaaattagagcaagtaaaagacgttctaatttctaaacttgtaaaacgtaacgttccaattaagaacttagattacggaaaagttgaagcggcagctggtaacactgttcgccaacgcgcaacacttcaacaaggtatcgataaagataacgcgaaaaaaattaacaacatcattaaagaaatgaaattaaaagtaaaaacacaagtacaagatgatcaagtacgtgttacagcaaaaagccgcgatgacttacaagcagttatcgcagcagttcgtagcgctgatttaccgattgacgtacaatttattaactaccgctaa
>BAS2000|3.747912129776882
atggcgattttgagtaatattggtacagctttatttttaattgcttttattcttttaattctatgtatcatttcattctttaagaaaaatggaaaagcaaaacagtatggtcgtcctgccgttattctttttatgatttcgattgtattaataataactagtgctgagactgctaataacccaattgttgaatttttttctattttaagttttgttttatttgttttcttcctcgtactagcaatcttatctgtaattaaaaagacaggtgtagcaaaaaaacaatttattatcactgctattttatttgttatttttggtgcgttatcaagtatttcaaaccctacttctgaaaaaacgacagcaactagtaaacaagttgcatctaacaatgcagaacaaaaagatagcgagaagaaaaaagaactagaaaagaaagaagcggacgaaaaagctcaaaagcaagaagatgagaaacgtcaagccgatgaacaagctcgtaagcaagaggatgaaaaacgccaggctgatgaacaagctcgtaaacaacaagaagaacaaaaacgtcttgctgatgaacaaactcgtaaacaacaagaggaacaaaaacgccaggctgatgaacaggctcgtaaacaacaagaagaacaaaaacgccaggctgatgaacaggctcgtaaacaacaagaagaacaaaaacgccaggctgatgaacaagctcgtaaacaacaagaagagcaaaaacgccaggctgatgaacaagctcgtaaacaacaagaagagcaaaaacgtctggctgatgaacaagctcgcaaacaacaagaggaacagaaaaaatcacagcaaactcaaacacaacctgcttcaggaaatactagtagtgcatattacaaaaattgtgccgcagttagagctgccgggaaagctcctctatataaaggacaaccaggttatgactcacatcttgatcgtgatggcgatggagttgcatgtgaaaaatag
>BAS0358|3.7459584786022564
atgaaaattacgtcttttgatttttggcaaaagttcgggaaagcattattagttgttgtagctgtaatgccagcagttggtttaatgatttctatcggtaagttaattggaatgtctgctggggatattaacgcagttcatacaatcgctcgcgtaatggaagacatcggttgggcaattattacaaatctacacatcttattcgcagtagcaattgggggatcttgggcgaaagatcgcgcaggtggtgcatttgcagcgctattagcattcgtcttaacgaatagaattacaggagctatatttggcgtaaacgctgaaatgttagcggattcaaaagcgaaagtttcttcagtattagcaggagatttaattgtaaaagattactttacttctgtacttggtgcaccagcattaaacatgggagttttcgtagggatcatcacaggtttcttaggagctactttatataacaaatattataactataacaaactgccacaggcattagcattctttaacggaaaacgattcgtaccattcgttgtaattgtttggtctacagtaactgcaattgtattatcacttttatggccattcatccaaagtggattaaatgaattcggtcgctggatcgcagcttcaaaagatagtgcaccagttgttgcaccatttgtatatggaacattagagcgtttactattaccattcggtttacaccatatgttaacgattccgatgaactatacagagctaggtggaacatatacgatgttaactggctcgaaaattggacaagttgtagcaggacaggatcctttatggcttgcatggattacagatttaaacaacttattagcaaatggagatacaaaagcatataacgatctattaaataatgttgtaccagctcgtttcaaagcgggacaagttatcggttcaacagcagcattaatgggtattgctttcgcgatgttccgtaatgttgataaagaaaaacgtgcaaaatataaaccaatgttcttatcagcagcattagcagtattcttaacaggtgtaacagaaccaattgaattcatgttcatgtttattgctccagtattatatgttgtatatgcaattacaacaggacttgcattcgcattagcagatttaattaacttgcgtgttcacgcatttggatttattgagttaattactcgtacaccgatgatggtgaatgcaggactaactagagatttaatcaatttcgttatcgtttcattagtattcttcggtctgaactttacattattcaatttcttaattaaaaagttcaacttaccaacaccaggacgtgcaggtaactatattgataacgaagatgaggcatcagaaggaacaggaaatgtacaagagggttctttagcaacaaaggttattgatttattaggtggaaaagaaaatattgctgacgtagatgcttgtatgacacgtttacgtgtaacagtaaaagatttagatgttgttgcaccagaagcacagtggaaacaaaatggtgctttaggacttatcgtaaaagataaaggtgtacaagcagtatatggtccgaaagctgacgtattaaagtcagacattcaagatatgttaggtgcgtaa
>BAS0143|3.744944370617771
atgcgtacgacttttatggcaaaagctaacgaagttgagcgtaaatggtatgtggttgatgctgaaggtcaaactttaggtcgccttgctagtgaagtagcatccattttacgtggtaaaaacaaacctacatttacaccacacgttgacacgggtgatcatgtaattattattaacgctgagaaaattcatttaacaggtaataaattaaacgataaaatttactaccgtcacactaaccacccaggtggacttaaacaaagaacagctcttgaaatgcgtacaaactaccctgtacaaatgttagagcttgcaattaaaggcatgcttccaaaaggacgcttaggccgtcaagtttctaagaaactaaacgtgtatgctggagcagagcatccacaccaagcacaaaaaccagaagtttacgaacttcgcggataa
>BAS5039|3.739173282381534
atgaaattcaacattcgtggtgaaaatattgaagtaactccagcattaaaggaatatgtagagaaaaaactaagtaagttagagcgttattttgatacattcccagagattaaagttaatttaaaagtatactctgacaagcaacgtgtcgaggtaacaattccatttactgatttattacttcgtgcagaagaaactaatagcgatatgtacgctgctatcgatttagtagttgataaactagagcgacaaattcgtaaacataaaacaaaagtaaatcgtaagttacgtgagaaaggttctatgaaaacgaactttatccttccagaagcagtagctgttctggatgcggtagaagaggatgaattagagcttgtacgtacaaaacgattcgatttaaaaccgatggacgttgaggaagcaatcctacaaatggatatgctaggacataatttcttcgtcttcacaaatgctgatacaaatgaaactaatgttgtatatggccgtaaagatgggaaatatggtttaatcgaaactaaataa
>BAS4424|3.7327905254399414
atgaagaaaattctcagtattttcatagtagtttttctattcgctgttggatgcggacagcaaaaagaggagaaaaaagaaacaaaagcggacaataaaaatcaagctataacaattaaacacgctgaaggggaaacgaagttagataaaccagcgaaaaaagtagttgtacttgaatgggtatattcagaagacttattagcacttggtgttcagccagtagggatggcagacattaagaattataataaatgggtaaatacaaaaacaaaaccgagtaaagatgttgtagatgtcgggacacgtcaacaaccaaacttagaagaaattagccgtttaaaaccagatttaattatcacagcttcattccgtggtaaagcaattaaaaatgaattagaacaaattgcaccaacagttatgtttgatccatcaacaagcaataacgatcactttgctgaaatgacagaaacatttaaacaaattgcaaaagcagttggaaaagaagaagaaggtaaaaaagtattagctgatatggataaagcattcgctgatgcaaaagcaaaaattgaaaaagcagacttaaaagataaaaacatcgcaatggcacaagcatttactgctaaaaatgtgccaacattccgtatcttaactgacaattctttagctttacaagttacaaaaaaattaggtttaacaaatacttttgaagcaggaaaatctgagcctgatggtttcaaacaaacaactgtggaatcattacaaagtgtacaagattcaaacttcatttacattgtagcggatgaagataacatttttgacacgcaactaaaaggcaaccctgcttgggaagaattaaagtttaaaaaagaaaacaaaatgtataaattaaaaggcgacacttggattttcggtggtcctgagtctgcaacatctttagcaacacaagtagcagatgtaatgacagcgaagaagtga
>BAS0286|3.7325277123340066
atgaatgttttagtaattggccgcggtgggcgtgagcatgctttagcttggaagtttgcacaatctgaaaaagtagaaaaggtatatgtagcaccaggtaatgaaggtatgcgtgatgttgcaacaccaattgatattgatgaaaatgattttgatgcattagttttatttgcgaaagagaaccatgtggaattaactttcgttggaccagaaattccacttatgaatggaattgttgatcgttttaaagaagagggacttcgcgtatttggtccgaataaagcagctgctgttattgaaggtagtaaagcttttacaaaagagcttatgaaaaaatataatattccaactgcagcgtacgaaacttttacagattatgaagaagcagtacagtacattgaaaaagttggtgcaccaattgttattaaagcggatggtctagctgctggtaaaggtgtaacagtagcgatgacgcttgaagaggcattacaagctgcgaaagaaatgctgcaagatgtaaagttcggggaagcgagtaagaaagttgttattgaagagtttttagatggacaagaattttcattaatggcatttgtgaatggaacaactgtacatccgatggtaattgcgcaagatcataaacgagcttttgatggtgataaaggtccaaatactggcggaatgggtgcatattctccagtaccacaaatttcggagtcagcagttcaagaggcgattgaaacggtgttatatccaactgctaaagcaatgatccaagaaaatcgatcgtttacaggaattttatatgcgggacttattttaacaaatgatggtccaaaggtaattgaatttaatgcacgttttggcgatcctgaaactgaagttgtattaccccgtttagaaaatgatttagtggatgtatgtaacgctgtattagatgaaagtgagttaacgttacaatggtcagatgaagccgtaattggtgttgtacttgctgcgaaaggatatccggaagcatataaaaaaggtgacattattaaagggctagatgcattgcaagatgtgattgttttccatgcaggtacagcaatgaaacgtggtgactttgtaacgaacggtggccgtgtattatttgttgcttgtaaggcgaatagtttacaagaagcgaaagataaggtgtataaagaaatcggtaaaattgagagtgatgttctattttaccgaagtgatataggatatcgtgcaattgggcatgagatgacgagaagttaa
>BAS0591|3.7320124140347075
atgttagaacaatttcatatacatgctgatttaaaacagcaactttctacaattcacgaaaagaataaacaagaagctggtgaaaatgcacatttgatcggtacaaaaatatataaggcatctgataatagcattatcgaagatgccattacagcacttcttcttggcaaaaatattctattaaaagggccgactggtagtggtaaaacagtactagctgaaacactttcttctttattccaaaaaccaatgcatagcattaactgttctgtcgatttagatgtagaaggtattttaggatacaacacactacaaacgaaagatggcgcatctgaagttacattcgttaacggtcctcttatgaaagcaatgaagaacggccatttcctatatattgatgaaatcaatatggcaaaacctgaaacgttaccacttcttcacggtgcattagattaccgtaaaatgattacaaatccatttacacaagaagttgtatacggtgatgatgagtatcgtgtaatcgcagcaattaatgaaggctacgttggaacaagtgaactaaacgaagcgttaaaaaaccgtttcgttattattgaagttccttacatccaaggtgatacattaaaagaactattattagcagaatcaaaactaaaagatgttgcaacaattgaaaagttcgttgcatttgcaagcgatcttatgcctttagctcgtgatggccgcgtaagtgaagaagcagcaagtattcgtggcattatcgatgcatgtgatttaggtgtatatattcctgttatgcgtgcaattgaacgtagtattatcgcaaaattaaacgatgaaacagaacaaatgactgtccgtgaattagcagaaagttatttctttgagggataa
>BAS0481|3.726198524269493
atgactcaagtattagaaaatgttaaaaacgcatgggaaaactttaaaggtgaaaaatggaaagcagagattgatgttcgcgatttcattttaaataatgtaaacgtttacgagggagatgaatctttcttagcgggagcaactgaagcaacgaaacaactttgggatcaagtaatggatttaacaacgaaagaacgtgaaaacggtggcgttcttgatatggatacaaaaattgtttcttctattacatcacatgaaccaggatatttaaataaagagactgaaaaagtagtcggtttccaaactgataaaccatttaaacgttctttacagccatatggtggtattcgtatggcggaacaagcttgtgaatcttatggatacgaaatggataaagaacttagtcgtatttttagagattggagaaaaactcataaccaaggtgtatttgatgcttatacaccagaaatgagagctgctcgtaaatcaggtgttattactggtcttccagatgcatacggacgtggacgtattatcggtgactaccgccgcgtagcattatatggagtagatcatttaattgaagcgaagaaagcagatttaaatttaactggcggtgtaatgagtgaagatacaatgcgtttacgcgaagaattatctgagcaaatacgtgcacttcaagagttaaaacaaatggctgcttctcatggatttgatatttctaagccagcaacaaatgctcaagaagcattccaatggttatactttgcatatcttgcagcaattaaagagcaaaacggagctgcaatgagtcttggacgtacttctacattcttagatatttatattgaaagagatttagcaaatggtactttaacagaagaagacgtacaagaaattgtggatcacttcattatgaaattacgtcttgtgaaatttgccagaacacctgattataatgagttattctctggtgacccaacttgggtaactgagtctatcggtggtatggcattagatggtcgtccattagtaacaaagaactcattccgtttcttgcatacattagataatttaggaccagctccagaaccaaacttaacagttctttggtctaaacaattaccacagaactttaaaaactactgtgcgaaaatgtctattaaaacatcagcaattcaatatgaaaatgatgacattatgcgtgctgactacggcgatgactacggaattgcttgttgtgtatctgcaatgagaatcggtaaacaaatgcaattctttggcgcacgtgcaaacttagcaaaagcattgctatatgcgattaacggtggtaaagatgaaaaatctaaagcgcaagttggtcctgagtatgcaccgattacttctgaagtattagattatgaagaagttatgcataagtttgatatgacaatggaatggttagcgggtctatatttaaacacattaaatgttattcactacatgcacgataaatatagctacgaacgtattgaaatggcacttcatgatacaaatgttcttcgtacaatggcaacaggtatcgcgggtctatctgtagtagcagattctttaagtgcaattaaatatgcaaaagtaaaaccaattcgcgatgaaaacggaatcgcagttgactttgaaattgaaggagatttccctaaatacggtaacaatgatgaccgtgtagatgaaattgctgtaaatcttgtgaaaacatttatgaataaacttcgtaaacataaaacatacagaaattctgttcatacaatgtcaatcttaacaatcacatctaacgttgtatacggtaagaaaactggtaacactccagatggtcgccgtactggagaaccatttgcaccaggtgcgaacccaatgcatggacgtgatacaaaaggtgcgctagcttcattattatctgtagctaaattaccatatgaagatgcacaagatggtatttctaatacattctctattattccaaaagcacttggtaaagaggatgaagtacaagtacgtaacttagtatcaatgcttgatggttatgcagtaaaagaaggacatcacttaaatattaacgtatttaaccgtgaaacattaatggatgcaatggaacatcctgagaaatatccacaattaacaattcgcgtatctggttacgctgtaaactttattaaattaactcgtgaacaacaaatcgatgtaattaaccgtacaatgcatgaaagcatgtaa
>BAS4888|3.722162541886114
atgaagaagaaaacagtggggtatttagcgattgcaggtgctttatcattcggaatcattggaggagtcggtattccagcattcgcagcaacgaatactccagcagctgagcaagcgacaaaaacggcgaaaaaggatttagatgacgctacaaaacaaaaagtaaaaacgattatggatgatacaaagaagcagttagaggagctaggtgtaaagcttcccgagaaagaaaaacgtaaagaaatgtttgcgggattagatgaacaggcgaaagaaaaagcgaagtcgattttagagcaagaaaagtccgggaaattaacacgtgaacaagcgcaagaggaattaacaaaactaggtgtaaaaatgccggagaagggtaaacatggagaaatgtttgcgggattagatgaacaggcgaaagaaaaagcgaagtcgattttagagcaagaaaagtccgggaaattaacacgtgaacaagcaaaagaggaattaacgaagttaggcgtgaacatgccggagaagggtaagcgtaaagatatgcttgctaatttagatgaacaggcgaaagaaaaagtgaagtcaatttttgaacaagaaaaatccggcaaattaacgcatgagcaatcaaaagaagaattaacaaaactaggtataaaactcccagagaaaaagaagcatgaagatatatttgcaggattagatgaggcaacaaaaacaaaagcaaaagcaattttagacaatgaaaagaaacagttggaggcattaaatgtggagcttccgcatcacaagttttttatgaacaaagaagataaataa
>BAS5040|3.7206086850185867
atgaacatgcaaggaagagtgaaatggtttaatgcagaaaagggatttgggtttattgagcgtgaagatggtgatgatgtgtttgttcatttttctgctattcaacaagatggatataagtcattagaagaagggcaacaagttgagtttgatattgtagatggagcacgtggaccacaagcagctaatgttgtaaaactgtag
>BAS3576|3.7180414575868594
atggaacagttaacattacaagttgaaggtatgtcttgtggacattgtgtaaatgctatcgaaagcagtgtgaaagagctaaacggtgttgaacaagtgaaagttcaattagcagaaggaactgttgaagttactattgactcgtcagttgtaacattaaaagatatcgttgctgtaatcgaagatcaaggatacgatgttcaataa
>BAS4506|3.714214772785719
atgatgaaaaaattattagaagttgtaggtgctgtattgttagctttcgtagacgggaaaaaagttgcaatggaattgaatgaaacacctgagcagccacttccaaaaagagaagaatcatcaaaacaaatacaacctttaaaagctatcctacacacgtaa
>BAS0076|3.7110767357715955
atggataacatgaaccacgaagaattaaacgaccaattgcttgttcgtcgtgaaaagctacataacttacgtgagcaaggaatcgatcctttcggtaaacgatttgaacgtacaaatgcaacaaatgacttattaagcctatatggagagttctctaaagaagaattagaagagaaagaaatctctgtttctatcgctggtcgtattatgacaaagcgtggtaaaggaaaagctggatttgcacatattcaagatttacatggacaagttcaaatttatgttcgtaaagatgctgttggagatgaagaatacgaattatttaaaacagcagatttaggtgacttagtaggtattgaaggtaaagtttttaaaacgaacgttggagaactttcagtgaaagcaacaggctttacactattaacgaaatctcttcgtccattaccggataaatatcatgggttaaaagatgttgaacaacgctaccgtcaacgttacttagacttaattacaagtatggaaagtcgtgaaacattcgtcactcgcagtaagatcattcgcgaaatgagaagatacttagatgacaacggttatcttgaagtggaaacacctatgatgcatgcaattgcaggtggagcttctgctcgtcctttcatcacgcatcataatgcgttagatatggaattatatatgcgtatcgcaattgaacttcatttaaaacgccttattgtgggtggattagaaaaagtttatgaaatcggccgtgtattccgtaatgagggtgtatcaactcgtcataatcctgaatttacgatgattgaattatatgaagcgtatgctgattataaagatattatgaaactaacagaaaatatggttgctcatatcgcgaagcaagtactaggtacaacaacaatccaatatggtgattatgaaattaatctagaaccagaatggacacgccttcatatggtagatgcaattaaagaacattctggagcagatttctggaatccgatgagtgtagaagaagcgcgtgaacttgcaaaagaacataatgtagaaattaaggatacaatggaagttggtcatattattaatgaattcttcgagcaaaaagtagaagataaattaatccaaccaacatttatttacggtcatccggtagaaatttcgccacttgcgaaaaagaatgatgaagatccacgattcacagatcgtttcgaattgtttatcgttgcacgtgaacatgcaaatgcgttcactgagctaaatgatccaatcgatcagaaagaacgttttgaagcgcaattaaaagaacgcgaacaaggtaatgacgaagctcacatgatggatgatgattatatcgaagctcttgagtatggtatgcctcctacaggtggactaggaattggtattgatcgccttgttatgttattaacgaatgcaccatctattcgtgatgtattattattccctgctatgcgtcataaacaagactaa
>BAS0552|3.710332957638342
ttggatatccatgtattaacaaaagacgaagcggaaatttacttagaacttcgtgtagaaggattaaagcaaaaccctgaagctttcagctcttcttatgaagatattattaataaagagtgtgcgattgaatataaagcacaaaaattagcacaagatgaaaactatacgctaggtgcatttaaagatggaaaattaatcggggttgcaacgctggaaacgaaaccatatgtaaaacaagaacataaagctaaaatcggttctgtatatgtgtctccaaaagcacgcggacttggagcaggaaaagcacttattaaagaatgtcttgaacttgctaaatctttagaagtagaacaagttatgcttgatgttgttgttggcaacgatggagcaaaaaaactttatgaatcattaggatttaaaacattcggtgtacaagaacgttcattaaaatataatggtcaatattgggacgaagagcatatggtcttattcttagatgaaaataaataa
>BAS4212|3.709756732563031
atgagtaaacgagactattatgaggtccttgggcttagcaagggtgcttcaaaagatgaaataaaaaaagcgtatcgtcgtttggctaaaaaataccatccagacgtaagtaaagaagaaaatgcaattgaaaagtttaaagaagtacaagaagcatatgaagtattaagcgacgatcaaaagcgtgcgcaatatgatcaatttggtcatgctggtgcaaatcaaggttttggtggctttggcggcggaggagacttcggcggtggcttcggttttgaagatatctttagttcattctttggcggcggtggcggcagacgtcgtgatccaaatgctccgcgtcaaggtgctgacttacaatatcaagtcactttagagtttgaagaagcgatttttggtaaagagttaaatgtcgaaattccagtagaagatccatgtgatacttgtaaaggtagcggagcaaaaccaggaacttcaaaagaaacatgtaaacattgttcagggtcaggtcaagtaagtgtagaacaaaatacaccgtttggtcgtatcgtaaaccgtcaagcttgtagtcattgttcaggaactggtcaaatgattaaagaaaaatgtacgacatgtcacggttctggtaaagtacgtaaacgtaaaaaaatcaacgttaaaatcccagcaggtattgataatggtcaacaaatccgtgtatctggaaaaggtgaagcgggcgtaaacggcggaccagcaggagatttatatgttgttgttcatgtaagaagtcatgaattctttgagcgtgaaggagatcacattatttgcgaaatgccattaacgtttgcgcaaatggcacttggtgctgaagtagaagttcctactgttcatggtaaagtgaagttgaaaattccagcaggaacacaaactggaacggaattccgattaaaaggaaaaggtgctccgaatgtacgtggatatggtcaaggagatcaatatgtagtcgttcgtgttgttgtaccgacgaaattaacttcacatcaaaaagatttattacgtgaatttgcagggcaagaagagcaggatgatagtttattcggaaagcttaaacgtgctttcaaaggggaataa
>BAS0960|3.7093404388874576
atgaaaaaatatattctttcattagaccaaggaacaactagctcacgcgcaattcttttcaataaaaaaggtgaaattgttcattcagctcaaaaagaatttacacaacattttccaaagccaggctgggtagagcataacgcgcaagaaatttggggatctattttagcggttatcgcaacttgcttaagtgaagcagatgtaaagccagaacaaatcgctggtatcggtattacgaaccaacgtgaaacagcggttgtatgggataaaacgactggtaaaccaatttataacgcaattgtatggcaatctcgccaaacagctgaaatttgtgatgagttaaaagaaaaaggttatagcgaaatggttcgcgaaaaaacaggtcttttaattgacgcatacttctctggtacgaaagtaaaatggattttagataacgttgaaggtgcaagagagaaagcagaaaacggcgatctattattcggaacaattgatacgtggcttgtatggaaattatctggtggtaaagcgcacgtaacggattactcaaatgcatcacgtacattaatgtttaacattcacgacttacagtgggatgatgagcttctagacatgttaacagtaccaaagagcatgcttccagaagtacgtccatcatctgaagtgtatggagaaacaattgactatcacttcttcggtcaaaatgtaccgattgcaggtgtagctggtgatcaacaagcggcattatttggacaagcttgtttcggtgaaggtatggcgaaaaatacttacggaactggttgcttcatgttaatgaacacgggtgaaaaagcagtagcttctgagcacggtctattaacaacaattgcatggggaatagatggtaaagtaaactacgcattagaaggaagtattttcgtagcgggttctgccattcagtggttacgtgacggaatgcgcatgtttaaagatgcaagtgagagtgaagtatatgcttctcgtgttgaatcaactgacggtgtatacgttgtaccagcattcgtaggattaggtacgccttactgggatagtgaagtacgcggcgctatgtttggtgtaacgcgcggtacgacgaaagaacacttcattcgtgcaacactagaatctttagcttaccaaataaaagacgtattatgcgcaatggaagcagattcaggtattgaactaaaaacattacgcgttgatggcggagcagttaaaaataacttcttaatgaagttccaaagtgatattttagacgttcctgtagagcgtccagtgatcaatgaaacaacagctttaggtgcagcgtacttagctggtcttgcggttggatattggaaaaaccaagatgaaattaaagaacagtggcatatggacaaacgctttgagccaacgatggaagcggaaacaagcgaagagctatatgctggatggaaaaaagcaattgaagcaacaaaagctttcaaataa
>BAS1401|3.707277158709804
atggtagccgaaaagggaactcaaacaaaaacacaacaacaaagggaacaacattttgaactattgaattcaacacaaattgttattagtgaagcgttagaaaaattgggttatccaaacgaagtatatgaattattaaaagagccaattcgtatgatgacagtgaaaataccagttcgtatggatgacgggactgttaaaatatttacaggatatcgtgcacaacataatgatgctgttggtccaacgaaaggtggaattcgcttccatccgaatgtaacagaaaatgaagtgaaagcactttcaatttggatgagtttaaaatgtggtattgttgatttaccatatggcggaggtaaaggtggaattatctgtgacccgcgtgaaatgtcattccgtgagttagaaagattaagccgcggttatgtacgagcaattagccaaatcgtaggaccgacgaaagatattccagctccagatgtattcacaaactctcaaattatggcatggatgatggatgagtatagccgtattgacgaatttaattcaccaggatttattacaggtaagccacttgtattaggtggatcacatggacgtgaaacagcaacagcgaaaggtgttacaatttgtattcgcgaagctgcaaaaaaacgcgacattgatattaaaggtgcacgcgttgttgttcaaggattcggtaatgctggtagcttcttagctaaatttatgcatgatgcaggtgcgaaagttattgcaatctcagatgcttacggcgcgttacatgatccaaacggattagatattgattatttattagaccgtcgtgatagcttcggtacagtaacaaaactatttaataatacaatttcaaacaaagaattgttagaacttgattgcgacattttagttccagctgcaattgagaaccaaattacagaagaaaatgctaatgatattaaagcgaaaatcgttgttgaagctgcaaatggtccaacaacattagaagcaactaaaattttaacagatcgcggaattttacttgttccagacgtattagcaagtgctggtggggtaacagtatcttactttgagtgggtacaaaataaccaaggttactactggactgaagaagaagtagaacaacgtttagaaaaagtaatggtaagatcatttgattctatttatgaaacagcacaagttcgtaaagtgaacatgcgtttagcggcgtatatggtcggtgttcgtaaaatggctgaagcaagtcgcttcagaggctgggtataa
>BAS4478|3.699108094692207
atgactcgtgtggcaattaatggatttggacgtattgggagaatggtatttcgtcaggcaataaaagaaagcgcattcgaaattgtagcaatcaatgcaagctatccatctgaaacgttagcacatttaattaaatatgatacagttcacggtaagtttgacggaacagtagaagcatttgaagatcacttattagttgatgggaaaatgattcgccttttaaacaaccgcgatccaaaggaattgccttggacagatttaggtgttgaagttgtaattgaagcaactggtaaatttaattcaaaagaaaaagcaattcttcacgttgaagctggagcgaaaaaagttattttaacagcgcctggtaaaaatgaagatgtaacaattgtagttggtgtgaacgaagaccaattagatattacaaaacatactgttatttcaaatgcatcttgtacaacaaactgtttagcgcctgttgtgaaggtgttagatgagcagtttggaattgaaaacggtttaatgacgacagttcacgcttatacaaatgaccaaaaaaatattgataacccacataaagatttaagaagagcacgtgcttgcggacaatcaattattccgacaacgacaggtgctgcgaaagcgctagcaaaagttcttccgcatttaaatggaaaacttcacggtatggcacttcgtgtaccaacaccaaacgtgtctcttgttgacttagtagtagatgtaaaacgtgatgtgacagttgaagctattaatgatgcattcaaaactgttgcaaacggtgcgttaaaaggcattgtagaattcagcgaagagcctttagtatctattgactttaatacaaatacacactcagctatcattgatggtttatctacaatggtaatgggtgatcgtaaagtgaaagtgcttgcttggtatgataacgagtggggctactctcgtcgtgttgtagatcttgtaacgttagttgttgacgaattagcgaagcaagaaaatgtgcaacatatttaa
>BAS5037|3.697644098691985
atgatgggcgcaggattttgggatgaccaacaaggcgcacaagctgtaattaatgaagcgaatgcactgaaagatatggttggaaagttccgtcagctagatgagacgttcgagaatctagaaattacgcatgagcttttaaaagaagagtatgatgaagatttacatgaggagcttgaatcagaagtaaaaggtttaattcaagaaatgaatgagtatgaacttcagttactacttagcgatccttatgataaaaataaagcgattttagaattacacccaggtgctggtggaacagagtcacaagactggggctctatgttactacgtatgtacacacgttgggctgaaaaacgtggatttaaagtagaaacagttgactacttaccaggtgatgaagctggtattaagagtgttacgttattaattaaaggtcataacgcttacggttacttaaaggcagagaaaggtgtacatcgtcttgtacgtatttctccattcgattcttcaggccgtcgccatacatcgttcgtatcttgtgaagttgtacctgagttcaatgatgaagttgaaattgaagtgcgtacagaagacttgaaaattgatacgtatcgtgcaagtggagctggtggacagcacgttaatacgacagattcagcagttcgtattacgcatacgccgacaaatacggttgtaacgtgtcagtcagagcgttctcaaattaaaaaccgtgagcatgcgatgaagatgttaaaagcgaaattatatcaaaagaaattagaagagcaacaagcggagttagatgaaattcgcggagaacaaaaggaaattggatggggtagtcaaatccgttcttacgtattccacccgtattctcttgtgaaagaccaccgtacaaatacagaggtcggtaacgtgcaagcagttatggatggagaaattgacccattcattgatgcttacttacgttctcgcatctaa
>BAS4413|3.6974238590433726
atgaaagggaaacttatagtagtcggcggtggcttggctggcttaatggcaacgattaaagcggcggaagcaggagtaaatgttgaactgttctctttagtaccagtaaaacgttcgcattctgtatgtgcccaaggtggaattaacggtgccgtgaatacgaaaggtgaaggggattctccatggatccactttgacgatacaatttatggtggggacttcttagcgaaccaaccaccagttaaagcaatgtgtgaagcagcacctggtatcattcatttaatggaccgtatgggtgttatgttcaaccgtacggaagaaggacttcttgatttccgtcgttttggtggaacgcaacatcaccgtacagcatttgctggtgcaacaactggacagcaattactatacgcattagatgagcaagtacgtcgtcatgaagtagcaggacttgtaacgaaatatgaaggttgggatttcttacgagctgttgttgatgacgaaggtgtgtgccgaggaatcgttgcacaagacttacaaacaatggagattaaaagtttcggagctgatgccgtgattatggcaacagggggccctggtatcatcttcggaaaatcaactaactctattattaatacaggtacagcagcttctgctgtatatcaacaaggcgcatattatgcaaacggtgagttcattcaaattcacccaacggcaattcctggagacgataaattacgtcttatgagtgaatctgcacgtggtgaaggtggacgtgtttggacatataaagatggtaaaccatggtacttcttagaagaaaaatatccggcttacggaaatcttgtacctcgtgatatcgcaacgcgtgaaatctttgatgtttgcgtagagcaaaaactaggtattaacggtgaaaatatggtttacttagatctttctcataaagatccgaaagaactagatattaaacttggtggaattattgaaatctatgagaaatttacaggtgatgatcctcgtaaactaccaatgaaaatcttcccagctgttcactattcaatgggcggactatgggttgattataaacagatgacaaatattccaggtttatttgcagcaggtgagtgtgattattctatgcacggtggtaaccgtcttggtgcgaactcactattatcagcaatttacggtggtatggtagcaggaccgaatgcaattgaatatatgaaaggtctttctaaatcatcagatgctgtttcatctactgtgtatgaacaaaatgaattaatcgaaacagagaaatttaacaatattttaacgctcgatggtaacgaaaatgcgtatgttcttcataaagagcttggagaatggatgacagataacgttacagtagttcgtgaaaataaaaaattattagaaacagatgcaaaaattgaagagttaatggctcgttataaacgtattaacattaacgatacagcaagatggagtaaccaaggtgcttcatttacacgccaacttgcaaatatgtttgagctagcacgtgttattacaattggtgcatataaccgtaatgagagccgtggggcgcattacaaacctgaattcccaaatcgtgatgatgcaaacttcttaaaaactacgatggcaaaatttgaaggagaaggaaatgcaccagcattccattatgaagatgtggatatttcattaattaaaccacgtaaacgtgattattcttcaaaacacgatgtagctgctaagggtgaagagaagggggataaacaacatgtctga
>BAS2738|3.6973898098473863
atgattacagtaagtaacgttagtttgcgtttcgcggatcgcaaattgtttgaaggtgttaacataaaattcacgccaggtaactgctacggtttaatcggagcaaacggtgctggtaaatcaacatttctaaagattttatctggagaaatcgaaccatcaacaggtgacatacatattacgccaggtgagcgtctagcagtattaaaacagaaccacttcgaatacgaagagttcccagtattagaaacagtaattatgggtcacacgcaactttataaagtaatgcaagagaaaaatgccatttacatgaaagaagacttcagtgatgaagatggtatgcgtgctgctgaacttgaaggtgagttcgctgagctgaacggttgggaagctgagtcagaagctgcaatcttactaaaaggacttggtattggtgaagatcttcatgataagaaattgtcagaattaactggggcagagaaagtaaaagtattacttgctcaagcattattcggtaaacctgatattctattactagatgagcctaccaaccacttggacttaaaagcgatccaatggttagaaaacttcttaatgaactttgaaaatacagttatcgttgtatcccatgaccgtcacttcttaaataaagtatgtacgcacatggctgatcttgatttcggtaaaattcaactttatgttggtaactatgacttctggcatgagtcaagccaattagctttaaaattaacgcaagatgctaataagaaaaaagaagagaaagtaaaagagttacaaaacttcattgcgcgctttagctcaaacgcatctaaagcgaaacaagcaacttctcgtaaaaaattattagataaaattactttagatgatattagaccatcatctcgtcgttacccattcgttggcttcacacctgagcgtgaagtaggaaatgacttattaactgttgaaggtctttctaaaacaattgatggggaaaaagtgttagataatgtgtacttcactttaaataaaggtgataaagttgcatttatcggtcgtaacgatattgcaatgacaacattatttaaaattcttatgggtgaaatggagccagatagtggttcattcaaatggggcgttacaacttctcaatcttacttcccaagagataactctaagtactttgagaacagtgacctcaacttagttgaatggttacgtcaattctctccacaagatgagtcagaaagcttcttacgtggtttcttaggccgtatgttattctcaggtgaagaagttaagaagaacgtttctgtattatctggaggcgaaaaagttcgttgtatgttatctaaaatgatgttaagtggtgcgaacgtaatcacacttgacgacccaacgaaccatttagaccttgagtctattacagcactaaacaacggtttaatcgcattcaaaggtacaatgttattcacatctcatgaccatcagttcgtacaaacaattgcaaaccgcattatcgaagtaacgccaaacggtgtaatcgataaagaggctacttacgatgagttcttagaaaatgaagaacttcaaaaacaagtagatgcaatgtacaaaggtcaataa
>BAS4200|3.6967137005686563
atgaatagtaaacaattaattcaagaagcaatcgaagcgcgtaaacaagcgtacgtaccatattctaaatttcaagtaggtgcagcattattaacacaggatggaaaagtatatcgtggatgtaatgttgagaatgcatcatatggtttatgtaactgtgcagaaagaacagctttatttaaggcggtttctgaaggagataaagagtttgtagctatcgcgattgtagcggatacaaagcgtccagtacctccttgtggagcatgtcgacaagttatggtagaattatgtaaacaggatacgaaagtatacctatcaaatttacatggtgacgttcaagagacaacagtcggagaattgttaccaggagcatttttagcggaggatttacatgaatag
>BAS4268|3.6941613691327446
atgagagcaaagacaaagttaattcatggtattcgcataggagaaccttcaactggatctgtaaatgtaccgatttatcaaacgagtacgtacaaacaagaagcagttggtaagcatcaaggatatgaatattcacgtacaggaaacccaacacgtgcagctttagaagaaatgattgctgtattagaaaacggtcatgctggttttgcatttggctcaggaatggcggctattacagctacgattatgttgttctcaaaaggtgaccacgttattttaacagatgatgtgtatggtggaacgtaccgcgtgattacgaaagtattaaaccgcttcggtattgagcatacatttgtagatacaacaaacttagaggaagtcgaagaagcgattcgtccaaatacgaaagcaatttatgtagaaacaccaacgaatccattactaaaaattactgatattaaaaaaatatctactcttgctaaagagaaaggtttattaacaattattgataacacattcatgacgccatattggcagtcgccgatctctttaggagcagatattgtacttcatagtgcaacgaaatatttaggaggtcatagtgacgtagttgcaggtttagtagttgtaaatagcccgcaattagcagaagaccttcactttgtacaaaactcaacaggaggtattcttggcccgcaagatagcttcttactacttcgtggtttaaaaacattaggaattcgaatggaagagcatgaaacgaattcacgcgcaattgctgagtttttaaataatcatccaaaagtaaataaagtatattacccaggtcttgcatcacatcaaaaccatgaattagcaacagaacaagcaaatggatttggtgctattatctcatttgatgtagatagcgaagaaacattaaataaagtacttgagagattacaatactttacactagcggaaagtttaggagcagtagaaagtttaatttctatcccatctcaaatgacacatgcatcaatcccagcagatcgtcgcaaagaactaggaattacagatacattaattcgaatttctgtcggtattgaagacggagaagatttaattgaagatttagcacaagcgttagcatag
>BAS4919|3.69298576820153
atgttatcaaaaaaattgcacgacgcactaaacgatcaaatgaactttgagttttactctgcccacgcttatatggcgatggctgcttactgtacagccgaaagctacgatggattcgctaactttttccttgtacaagctgaagaagagcgtttccacgcaatgaagctttacaactatattaatgaccgcggtgagcgcgctattattactggatttgataatccaaataacgaatatgaatctgtactgaacgcttttgaagtagcacttgaacacgagcgtgaagtaacaaaacgtatttacaacctatctgatatcgcctgggatgagcgtgaacacgcaacaattacattcttaaaatggttcgtcgatgagcaagtagaagaagaagcttcattcgatagcatcatccaaaaattaaaacgtattacaagcgattcaaacgcattatttatgctagatgctgaattagagaaacgtacatttacgcctccagctgagtag
>BAS0924|3.6928867351401533
gtgggacttattattacgtgtattgtaggtggacttattggtgcgttagctggaatgattacgggaaaagactttcctttaggtatagttggtaatgtgattgctggtttaatcggatcttgggttggtagtgcattatttggtcattggggtcctgaatggggaggcatttttattcttccagcgttactaggtgcaatcgtctttattttaatcgttacattcttctctagaatgctacggaaagcgtaa
>BAS0307|3.691480106721265
atgaatttagaaacaattattggtttagaggttcacgttgagttaaaaacaaattcgaaaattttctctgcgagtccaacagaattcggagcggagccaaatacacaaacaagtgtaattgacttaggatacccaggggtacttcctactttaaataaagaagcagttaactttgcaatgaaagctgcaatggcattaaactgtgaaatcgcaacggaaacgaagttcgaccgtaaaaactatttctacccagataatccgaaagcttaccaaatttctcaatttgataagccaattggtgaaaatggctggattgaaatcgaagtagacggtaaaaagaaacgtatcggtattacacgtcttcatttagaagaagatgctggtaaatcaacgcatacagctgatggttcattagtagactacaaccgtcaaggtatgcctttaatcgagatcgtgtctgagccagatatgcgtacgccagaagaagcatatgcatacttagagaagttaaaatcaatcattcaatacactggcgtatctgattgtaagatggaagaaggttccttgcgttgtgatgcgaacatctctcttcgtccagttggacaagagaagttcggtacaaaagcagaactgaaaaacttaaactcattcacttacgtacaaaaaggtcttgagcatgagcaagtgcgtcaagaaaaagaattattatctggtggtatcatccaacaagaaacacgtcgttatgatgaagcaacgaagaaaacaatcttaatgcgtgtaaaagaaggatctgacgattaccgttacttcccagagccagacttagttgaactttacatcgatgacgcgtggaaagaagaagttcgcgcttctattccagaacttccagacgcacgtaaagcccgctacgttgcagaaattggcttaccagcttatgatgcacacgtattaacattaacgaaagagatgtctgatttctttgaagcagcaattgcagatggagcagatgcgaaattaacatcaaactggttaatgggtgaagtgcttgcgtacttaaacaaacaacaaaaagaattaaaagatgttgcattaacgcctgctggtttatctaaaatggttcaattaattgaaaaaggtacaatttcttctaaaattgcgaagaaagtatttaacgaattaattgaaaaaggtggagacccagaagaaatcgttaaagcgaaaggtcttgttcaaatttctgacgagggtacacttcgtaaagttgtaacagaaattcttgataataatgaacaatctatcgaagactttaaaaacggtaaagaccgtgcgattggcttcttagttggtcaaattatgaaagctacaaaaggacaagcaaatccaccgctagttaacaaaatcttacttgaagagattaataagcgataa
>BAS4290|3.6875189348337623
atgtcaaacaaacttgaaacaggtattcaatatatgcaagaaggaaactgggaagaagctgctaaaaatttcacagaagcaattgaagaaaatccgaaagatgcgcttggatatattaattttgcaaacttattagatgtattaggtgacagtgagagagcaattttattttataaacgtgcattagagttagatgataaatctgcggctgcttattatggattagggaacgtatattacggtcaagagcaatttgcagaggcgaaagctgtatttgaacaagcgatgcaagctggattacaatcagctgatgtaacatttatgttaggtattacgcatgtgcaacttggaaatgatcgtcttgcactgccgtttttacaaagagcaacagaattagatgaaaacgatgtagaagctgtgttccagtgcggactttgttttgcacgattagaacatattcaagaggcgaaaccttattttgaaaaggtattagaaatggatgaagagcatgcggatgcgtattataatttaggtgttgcgtacgtgtttgaagaaaataacgagaaggctcttgctttatttaagaaagcaactgaaattcagccagatcactttttagctggtaatggtgttcgtttattagagcaagaagctgaataa
>BAS5185|3.6851663142880158
atggaagggaaaattttaatcgttgatgatcaatatggcattcgtgtgttattacatgaagtgttccaaaaagaaggttatcagacattccaagcagcgaatggatttcaagctttagatatcgtgaaaaaagataatccagatttagttgtgttagatatgaaaattccaggtatggatggtatagagattttaaagcatgtaaaagaaattgatgagagtattaaagtgattttaatgactgcttatggtgagcttgatatgatccaagaagcaaaagatttaggtgctttaatgcattttgctaaaccatttgatattgatgaaattcgtcaagcggtgagaaatgagctcgctgtagaggcttaa
>BAS4444|3.683842425207272
atgaaaaaggtttctgtattacccgcttttattataacgttcgtatgtatgctagcttttcttgtaatgccatacgggaatgcttcagcaaaactagctgatggtacttacgatattaattacgtaattcaaaaagcggaaaatgattcagcttcaatggcaaatgactattttgaaaagccagcaaaattaatagtgaaaaacggtgagatgagagtacaagttccgatgaatcatagtgcttggattacagaatttaaagcaccagagaacgggaattttgttgatgcgaaagttgttagtaaagatgaatcggcagataaaagaacagtagagtttaaagtagatgatttatccaaaccggcagctgtaaaaattcatgttgttgtaccaaatgcaaactatgaccaccactacacaattcgttttgcttttgatgcaaatgtaaaagctgtaggtggcgataacggcgtagctgctacaacaaaaaataatgatcaagcgaaaacagatacacaagtaaaagaagagaaaacaaaagtagagagtaaggaaacagctaaagaagtgaacaaagaaacaaaaaatgaaaatggaaaagctgaaaaaacagataatccaaaaacaggcgatgaagcacgtattggattgtttgcagcgttaattcttatttcaggtgttttcttaattcgtaaagtgaaattgagtaaataa
>BAS5249|3.682602284857208
atgttatctacaccaatcggacgattaagagcaatcggcttaattgagggaatttctttcctattactattatttgtagcaatgccattaaaatatttcgcaggatttgcaacagctgttaaaattacaggcatggctcacggcattctatttattctattcatcttcgcagtaattcaagtaacaatcgtacaccgtaagtcaattgcatgggcacttggggcattcgtttcatcagttatcccatttggtacatttgtactagatgcaaaattaaagaacgaacaacaataa
>BAS0567|3.682270133425601
atgaaaaagaaaagtttagcgttagtgttagcgacaggaatggcagttacaacgtttggagggacaggctctgcttttgcagattctaaaaatgtgctctctacgaagaagtacaatgagacagtacagtcaccggagtttatttctggggatttaactgaagcaactggtaagaaagcagaatctgttgtgtttgattacttaaatgcagcaaaaggtgattataagttaggggaaaagagtgcgcaagattctttcaaagtgaaacaagcgaagaaagatgctgtaactgattcaacagtattacgtttgcaacaagtttacgaaggagtacctgtatggggttctacgcaagtagctcacgtaagtaaagatggttcattaaaagtattgtctggaacagttgcacctgatttagacaaaaaagaaaagttgaaaaataaaaataagatcgaaggcgcaaaagcaattgaaattgcgcaaaaagatttaggtgttacacctaaatatgaggtagaaccaaaagcggacttatatgtatatcaaaatggtgaagaaacaacatatgcatacgttgtaaatttaaacttcttagagccaagcccaggaaactactactatttcattgaagcggacagcggtaaagtattaaataaatataataaattggatcatgtagcaaatgaagataagtcaccagttaagcaagaggcacctaaacaagaagcgaaaccggctgtaaagcctgtaacaggcacaaatgcagtgggtactggtaaaggtgtattaggagatacgaagtcacttaatacaacgttatctgcatcatcttactatttacaagataatacgcgcggagcaacgattttcacatatgatgcgaaaaaccgctcaacattaccaggaacgttatgggtagatgcggataatgttttcaatgcagcgtatgatgcagcggcagtagatgctcactactatgctggtagaacatatgattactataaagcgacatttaatagaaactctattaatgatgcaggagcaccattaaaatcaacagttcattatggaagtagatataataatgcgttctggaatggctctcaaatggtatacggagatggtgatggtgtaacattcacttcattgtctggtggaattgatgtaattggccatgaattaacgcatgctgttacagagtatagctcagatttaatttatcaaaatgaatcaggagcattaaatgaagctatttcagatgtatttggtacattagtagagtattatgataaccgtaaccctgattgggaaattggtgaagatatttacacgcctggtaaagctggagatgcacttcgctctatgagtgatccaacgaaatatggtgatccagatcattattctaagcgttacacaggtactggtgataacggtggcgttcatacaaatagcggtattattaacaaagcggcttacttactagcgaatggtggtacgcattacggtgttactgtaaacggtattggtaaagataaagtaggagcgatttattaccgtgcaaatacgcaatatttcacacaatctactacgtttagtcaagctcgtgctggattagtacaagctgcagctgacttatatggtgctagctctgcagaagtagcagcagttaagcaatcatatagtgctgttggcgtaaactaa
>BAS1521|3.681159649229688
atggaattcgaatttttctttcaaattgcacttattttattaagtacaaagcttgctggtgatcttagtgttagattaggccagccttctgtactcggtaaattaattgtcggtatcgttatcggtccagctgtattaggttggattgaaaattcagaacttctaacacaattaagtaatgttggggttattcttttaatgtttatggccggtcttgaaacagacttagaggaattaaacgcaaatcgtaattcttctttagctgttgcacttggaggtatcattcttccattcgtaggtggttacgtttctggtcttgttatgggaatggaacaaggaaatgctgtatttttaggattacttctatgtgcgacaagtgttagtatttccgtacaaacacttcgcgatttaggaaagatgaaaacacgtgaaagtacaactatgctgggcgcagctgtatttgatgacattcttgtcgttattttattagcatttgcaatgagcttcttaggtacagacgatgttaacttaacaatggttatcttgaagaaagttgtattcttcgcttctattattttaatcggatggaaaggtgttcctgcgattatgcgctggttatcaccactacgcgtatctgagtctatcgtgagcgcggctcttatcatctgtttctcattcgcatatttcggcgaactattaggaattgctggtattatcggtgctttcgcagctggtatcgcgatttctcaaacgaactacaaacatgaagtagaaaagaaagtagaaccaatcgcttacgctatgttcgttccagtgttcttcgtaagtatcggtatgaatattacatttgatggtatcggcgatcaaattgggttcatcttggcattaactgttatcgctgtcttaacgaaactaattggttgtggtgttggtgcacgaatgactggatttgatgctaagtcttctgctattatcggttctggtatggtttctcgtggtgaagttgcacttatcattgcaggaacaggactttcttcaggactactagcacaagattactttacagcaattgttattgtcgttattttaactacaatgattacaccaccaatgttaaaatacacttttggtgcaaaagataaagcaatgaaagcaagtaaataa
>BAS4599|3.6788531568819725
atgattgcaaagttaaaagaatatgtaggtactcatggatttgcagtagcggattattcgaactctcgcccgcatcacgttgataaagatcacgtattaattcgtacgttgcagcgtgtatacgaagagcaaacaggtgaaaaagcagaactattagcaatcggcggcggtacttacgctcgttcattaaaagctggtgttgcattttgcccattgttccctggaaaagaagaacttgcacatcaaaaagacgagtatattgaaattgaagacttattaaaagcaacagcaatttatgcgcaagcaattcatgaattagcgaaataa
>BAS4168|3.6783032757272167
atgcgtgtgaatattactctagcatgtacagaatgcggagatcgtaactatatctcaaagaaaaacaaacgtaacaacgctgagcgtatcgagcttaaaaagtattgcaagcgtgacaagaagtctacgttacaccgtgaaacaaagtaa
>BAS3965|3.6764101123569644
atgaaaacgcaagttgtcatcaatgccaaaatttatacaggtcaagaagtagtagaaaacggatttattcgttacgcagaaacaattaaagaaattggtttgatggctcaatatgtatcacaagaaaatgaaactgttttagatgcagcagggaagattgtgattccaggtatgattgatgttcatattcatggtggatacgatattgatgcgatggatgcaaatagcgatgggttagtaactctagggaaagaaatgttaaaagaaggagttacaacttacttcccaacaacaatgacacaagctccagaagcaatcgaagcagcactacatgctgcgaaggaagcgaaagaaaaaggagcacatttcgaatatattcacttagaaggaccgtatgtttcaaaaaaacgtgcaggtgcacaaccacttgaacatattgttcctgctaatattgaacaatttaaacaatggcaggaagcaagcggaaatctaattaaattagtaacatacgcacctgaagaagaaggagcattagagtttgagcagtatcttgctgaaactggtgttgtcggcacaatggggcatacagatgcaattgatgcgcaattaaaaaacagaaacattacacatgcaacgcatttatacaatcaaatgcgtggattacatcaccgtgaaccaggagttgttggtcatgtgttattaaatccagatgtaatggttgaagtaattacagatggtattcacattcaccctgatatggtgaaattagcatataaattaaaaggaccgaaaaaagtaagtgttattactgacgcaatgcgtgcaaaaggtcttgaagatggattatatgagcttggcggacagccagtacatgtaaaagatggtagtgctcgattagaagatggaacgctagctggtagtattctaaaaatggatcaagctttccgaaatgtaattgaatttacaggttgttcaatcgaagatgcagtactgatgacatcagttaaccaagcagaagagtttggattaaataataaaggtgcattagcggtaggaaaagatgcagactttgttgtgatgaatgaagatttacatgtatatgatacggttcgtttaggaattcatatgaaggaagggaagtaa
>BAS0102|3.675823077498314
ttgacaggtcaactagttcaatacggacgccaccgccaacgaagaagttatgcccgtattagtgaagtattagagttaccaaatcttatcgaaattcaaacctcttcttatcagtggtttcttgatgagggtttgcgagaaatgttccaagacatttctccgattgaagactttacgggaaatctatcgcttgaatttatcgactacagcttaggtgaacctaaatactctgtagacgaatgcaaagagcgtgatgtgacgtatgcagcaccacttcgtgtaaaagtgcgtctaatcaacaaggaaactggtgaagtaaaagaacaagatgtgttcatgggagatttcccactcatgacagagactggaacattcgtaattaacggtgcagaacgtgttatcgtttcccagttagttcgctctccaagcgtatactatagtggcaaagtggataaaaacggaaaacgtggttttactgctactgtaattccaaaccgcggagcttggttagagtatgagacagatgctaaggatgttgtatatgtgcgtattgaccgtacgcgtaaacttcctgtaactgttttgttacgcgcattagggtttggctctgatcaagaaatcaccgagcttttaggtgataacgaatacttaagcaacacattagaaaaagacaacacagatagcacagaaaaagcattgcttgaaatttatgagcgtctacgtcctggtgaaccaccaacagtagaaaatgccaagagcttacttgtgtctcgtttcttcgatccaaagcgctatgatttagcaaatgtaggtcgctacaagatcaacaagaagttacacattaaaaacagattgtttaaccaacgtttagctgaaacattagtagatccagaaactggtgaaattttagcggcagaaggaacaatcttagatcgtcgtacacttgatcgcattttaccttacttagagaaaaacattggattcaaaacagcgaaaccaatgggtggagtggtagaaggtgatgttgagctgcaatctattaagatttatgctcctgagtcagaaggcgagcgcgtaattaatgtaattggtaatgcaaacattactcgtgatgtaaaacacatcacaccaggtgatatccttgcttctatcagttacttcttcaacttactatacaaagtaggggatacagatgatatcgaccacttaggaaaccgtcgtctgcgttctgttggagaactattacaaaatcaattccgtatcggtctttctcgtatggaacgtgttgttcgtgagagaatgtcgatccaagatacaaatgcaattacaccacaggcattaattaatattcgtcctgttattgcagctattaaagagttcttcggaagttctcagttatctcagttcatggaccaaacaaatccattagcagagttaactcacaaacgaagattatctgcattaggacctggtggtttaacgcgtgagcgcgcaggctttgaagtacgtgacgttcactactctcactatggtcgtatgtgtccgattgaaacaccagagggaccaaacatcggtttgattaactcattatcttcgttcgcgaaagtaaatgagtttggtttcattgaaacaccataccgtcgtgttgacccagaaactggtcttgtaacagggcatgttgattatttaacagcagatgaagaagataattatgttgtagcccaagcgaatatgaaattatctgaagaaggagaattccttgatgaagatatcgtagctcgtttccgtggtgaaaacattgtcacaaataaagaacgcatcgactacatggatgtatcaccaaaacaagtagtgtcggcagcgacagcttgtattccgttcttagaaaacgatgactctaaccgcgcacttatgggagcgaacatgcaacgtcaggcggttccgttaatgaatccggaatcaccgattgtaggtacaggtatggagtacgtatcagcaaaagactcaggtgctgcagtaatctgtaaacaccctggtattgttgagcgcgtagaagcacgtgaagtttgggtacgtcgctatgtagaagttgacggtcaaacagtaaaaggcgacttagatcgctacaaaatgcaaaaattcattcgttctaaccaaggaacttgctacaaccaacgtccaatcgtaagtgttggaaatgaagttgtaaaaggtgaaatccttgcggatggtccttctatggaattaggtgaactagcacttggacgtaacgtgcttgttggcttcatgacttgggacggttataactacgaggatgcgatcattatgagtgagcgccttgtaaaagatgatgtgtacacttctattcatattgaagaatatgagtcagaagctcgtgatacgaagcttggaccagaagaaattacacgtgacattccaaacgttggggaagatgcattacgcaaccttgacgagcgcggtatcattcgcgttggtgcggaagtaaaagatggagatttacttgttggtaaagtaacgcctaaaggtgtaacagaattaacagctgaagaacgtctattacatgctatctttggagaaaaagcgcgtgaagtacgtgatacatcactacgtgtaccacacggtggtggcggtattatcttagacgtaaaagtattcaaccgtgaagatggcgatgaattgccaccaggcgtgaatcaacttgtacgtgcatatatcgttcaaaaacgtaaaatttctgaaggtgacaagatggccggacgtcacggtaacaaaggtgttatctctcgtattttaccagaagaagatatgccttacttaccagacggtacgccaatcgatatcatgttaaacccattaggggtaccatctcgtatgaatatcggtcaggtattagagcttcatcttggtatggcagcaagataccttggtattcacattgcaacaccagtattcgatggtgctcgtgaggaagatgtttggggcacaattgaagaagctggtatggcgaatgacgcgaaaacaatcctgtatgacggacgtactggtgaaccattcgataaccgtgtatctgttggtgtcatgtatatgatcaaacttgcgcacatggttgacgataaacttcatgctcgttctactggaccatactcacttgtaacgcagcagcctcttggaggtaaagctcagttcggtggacagcgtttcggtgagatggaggtttgggcacttgaagcttacggtgctgcttatactcttcaagaaatcttaacagtgaagtctgatgatgttattggacgtgttaagacgtatgaagcaattgttaaaggcgaaaatgttccagaaccaggcgttcctgaatcattcaaagtattgattaaagagctgcaaagtttaggtatggacgttaaaatgatgtctagcgacgatacagaaattgaaatgcgtgatacggaagatgacgatgatcatcaatcagcagataaattgaatgtcgaagttgagacaactaaggaataa
>BAS4214|3.6752159986456174
gtggaagagcgtaacgaacaagtggtagaagaagtaaaagaagcgcaagttgaagaagctgtcacgccagaaaacagtgaagaaactgtagaagaaaaaagtgaggctgctcttttacaagaaaaagtagatgagctacaagcgaaactaacggaaacggaaggtcgcacattacgtctacaagctgattttgaaaattataagcgccgtgtccaaatggataaacaggctgctgaaaaatatagagcacaaagtctagtttcagatattttgccagctcttgataattttgaaagagcaatgcaagtggaagcaactgatgagcaaacgaaatccctgttacaaggtatggaaatggtgcatcgtcaattgctagaagcattaaataaagaaggtgttgaagtgattgaagctgttggtaaacagtttgatcctaatgaacaccaagctattatgcaagtggaagacagtgaatttgaatcaaatgcggtagttgaagaattccaaaaaggttataaactaaaagaccgtgtgattcgcccatcaatggtaaaagtaaatcaataa
>BAS1386|3.674800176640437
atggaaaatgaatcaagaattttaattgtagacgatgaggatcgtattcgtcgtttgttgaaaatgtatttagaaagagaacaatacacaattgaagaagcagacaatggtgatacagctttagaaatggcgttgcaaaatgattatgatttaatcctattagatcttatgatgcctggtaaagatggtattgaagtatgtaaaggggttcgtgagaagaaagcaacgccaattattatgttgacagcaaaaggtgaagaagtaaatcgagtacaagggtttgaggtaggaactgatgattatattgtgaaaccatttagcccacgtgaagtagtgcttcgagtgaaagcggtcttacgccgttctgtaccaacaacattctttacacaagatacaacgacaaaagatgttactgtgttccctcatttaacaattgataatgatgcacaccgtgttacagcagatgggaatgaagtgaatttaacaccgaaagagtacgaattactattattcttagcgaaagcgcctgataaggtatttgatcgtgagcaattgttaaaagaagtatggcaatatgaattcttcggagatttacgtacagttgatacgcatgtaaagcgtttacgtgagaagttaagcaaaaaatcaccagatgctgcgaagatgattgttaccgtttggggcgtaggttataagtttgaggttgtgaacgactga
>BAS4377|3.6739801344022736
atgcgagtagatggtagagagaaaacagagttacgccatatacatattcatacgaattatttaaaacatccagaaggatcagtattaattgaggttggggatacaaaggtaatttgctcagcgacaattgaagagcgcgtcccgccatttatgcgtggagaaggaaagggatgggtaacagctgaatatgcgatgattccacgtgcgacagaacaacgtacaattagagagtcaagtaaaggaaaagtaacaggacgtacaatggaaatccagcgcttaattggacgagcattacgtgcggtagttgacttagaagcgcttggcgagagaacggtttggattgattgtgatgttattcaagcggatggtggaacgcgaacggcttctattacaggtgcatatgtagcgatggtattagctttcgagaaattattacaagcagaaaaagtatctaaaattccagtaaaagattatttagcagcaacgtcagtaggaattgttgaagagcaaggcgttgttttagatttaaactacgcagaagattctaaagcagacgttgatatgaacgtgattatgactggaaaaggccagtttgttgaagtgcaaggaactggagaagaagcgacgtttagcagagcacagttaaatgaattacttgatgctgcggaacaaggcattttccaactgattgatattcaaaaagaagcgttaggtgacatcgtatctcatatagagtag
>BAS4218|3.6726752263586326
atgaacaaagaagaaagagcaaaaagacagtccaaaattcgtaatttctctatcattgctcatattgaccacggaaagtcaacgttagcagaccgtattttagagaaaacaaacgcgttaacacaacgtgaaatgaaagctcagttgcttgactctatggatttagagcgtgagcgtggtattacaattaaattaaacgcagtacaattaaactataaagcaaaagacggcgaagaatatattcttcacttaattgatacaccaggacacgtcgactttacgtacgaagtatctcgtagtttagcggcttgtgaaggtgcgattcttgtagtagatgcagcgcaaggtattgaagcgcaaacgttagcaaacgtatacttagcgcttgataacaatttagaaattttaccggttattaataaaatcgacttaccaagtgcagacccagagcgtgtacgccaagaagtagaagatgtaattggattagatgcatcagaagctgtacttgcttctgcaaaagctgggattggtattgaagagattttagaacaaatcgttgaaaaagtaccagcaccaacaggtgattcagaagaaccgttacaatgtatgatctttgactctttatatgatccataccgcggtgtaattgcgtatatccgtgttgtaaatggaacggtaaaagttggcgataaagtacgtatgatggcaactggaaaagaatttgaagtaacagaagtaggtgtatttacaccgaaaactacgcaacgtgacgagttaacagtaggtgatgtaggtttcttagcggcatcgattaaaaatgttggtgatacacgcgttggtgatacgattacacacgcgaaacgtccggcagctgagccgttagcaggttatcgtaaattaaatccaatggtattctgtggtttatatccgattgattctgcacgttataacgacttacgtgatgcgttagaaaaattagaattaaacgattctgcacttgagtttgaaccagaaacatctcaagcgctaggatttggtttccgttgtggattcttaggacttcttcatatggaaatccttcaagaacgtattgaacgtgaatttaagattgatttaattacaacagcgccaagcgttatttataaagtattcttaacaaatggtgaagacatgattgtcgataacccgtctaatatgccggatccacaaacaattgatcgtgttgaagagccatttgttaaagctgcaattatggttccgaacgactatgttggagctgtaatggaaatttgccaaggtaaacgcggaacatttattgatatgcaatatttagatgaaacgcgtgttacattgacatatgaaatcccgttatcagaaatcgtatatgacttcttcgatcagttgaaatcaaatacgaaaggatatgcatcatttgattatgagttaattggttacaaaccatctaaacttgtaaaaatggatattcttttaaattctgagcaagtcgatgctctatcatttatcgtacaccgtgattcagcgtatgaccgtggtaaagtaatcgtagaaaaattaaaagaattaattccaagacagcagttcgaagtgccaattcaagcgactatcggaaacaaagttgtagcgcgttctacaattaaggcgatgcgtaaaaacgtacttgcgaaatgttacggtggtgacatttctcgtaagcgtaaacttcttgacaagcaaaaagaaggtaaaaaacgtatgaagtctgttggttctgtagaagtaccgcaagaagcattcatggctgtactgaaaatggatgacaactaa
>BAS5114|3.6720620835763946
atgaattcaattctaatctgcggcggagctggttatatcggttctcacgctgtgaaaaaattagtagacgaaggtttatctgtagtagtagtagataacttacaaactggtcatgaggatgcaattacggaaggtgcgaagttttataatggcgaccttcgtgataaagcatttttaagagatgtttttacacaagaaaatattgaggctgttatgcatttcgcagctgattctttagttggagttagtatggagaagcctcttcaatattataataacaatgtgtatggtgcactttgcttattagaggtaatggatgagtttaaggtagataagtttattttctcttctactgcggcgacgtatggtgaggtagatgtagaccttattactgaggaaacgatgacaaatccaacgaatacgtatggagaaacgaagttagcaatcgagaagatgcttcattggtatagccaagcttctaatttacgttataagattttcagatactttaacgtggctggtgcaactccaaatggtattatcggggaagatcaccgtccggagacgcatttaattcctcttgtattgcaagtggcgttaggtcaacgtgagaagattatgatgtttggtgatgactataatacaccagatggtacttgtattcgtgattatattcatgttgaagatttagtggcagctcacttcttaggacttaaggacctacagaacggtggagagagtgatttctataacttaggaaatggtaatggtttcagtgtaaaagaaatcgttgatgcagttcgtgaagttacaaatcatgaaattcctgctgaagtagcaccacgtcgtgcgggagatccagcacgtttagttgcttcttctcagaaagcgaaagagaagttaggctgggatcctcggtatgtaaatgtgaagacaatcattgagcatgcttggaattggcatcagaagcaacctaatgggtatgagaaataa
>BAS3668|3.670469137184901
atggataagaaagtcacagaagttgtagaagcatttgcgcagccaatcgttgaagagttaaatcttgaacttgtagatgtagagtatgtgaaagaaggacaagactggttcttacgcgtattcatcgattctgaaaagggagtcgacattgaagaatgcggtgcggtgagtgaacgtttaagcgaagctttagataaagaggatccaattcctcatctttactttttggatgtgtcatctcctggagcagaacgtccattaaagaaagagaaagacttccagcaagcggtaggaaaacaagtggcaattaaaacatatgagccgattgatggtgaaaagatgtttgaaggaaaaatgctttcctacgatggtactacaattacactattattaacaattaaaacacgtaaaaaagaaatccaaattccaatggacaaagttgcaaatgcgcgacttgctgttacgttttag
>BAS0064|3.669930465666342
atgaatcgtatcttccgtaataccatcttttatttactgatattcctagtagtaattggaatcgtgagctattttaatggttcgacacaaaaaacgacatcagttagctacgataaattcattactaaactagaaaaaggtgaagtgcgtaatgtgcaacttcaaccgaaaaatggtgtgtttgaagtaaaaggacaatttaataactctagccagggagaacaatttgttacttatgcaccaaatactgaggaattacaaaagaaaattaatgataaagcgcaaggtgctgaagttaagtatcaaccagcagaagaaacaagtgcttgggtaaccttctttacttctatcatcccgtttgtcattatcttcattttattcttcttcttattaaaccaagctcaaggcggcggtagccgtgttatgaactttgggaaaagtaaggcgaagttatataatgacgaaaagaaaaaagttcgtttcagagatgttgctggagcggatgaagagaaacaagagcttgttgaggtagttgaattcttgaaagatcctcgcaagtttgctgaagttggtgcccgtattccgaagggtgttctattagtgggacctccaggtacaggtaaaactttactagcacgtgccgttgcaggtgaggcaggcgttccgttcttctctatcagtggttctgatttcgtagagatgttcgtcggtgtcggtgcatcacgtgtacgtgatttatttgaaaacgcaaagaaaaatgctccttgtatcattttcattgatgaaattgatgcggtagggcgtcaacgtggcgcaggtcttggtggtggccatgatgagcgtgagcaaacgttaaaccaattacttgttgaaatggatggattcggtgcaaacgaaggtattattatcatcgctgcgacaaaccgtcctgatattcttgacccagcattattacgtccaggtcgttttgaccgtcaaattacagtagatcgtccagatgtaaatggccgtgaagctgtactgaaagtacatgctcgtaataaaccgcttgatgagaatattaacttaagagcaattgcaactcgtacaccgggattctctggtgccgatcttgaaaacttattaaacgaagctgctttagtagctgcgcgtcaagataagaagaaaattgatatgagtgacattgatgaggcgacggatcgtgttattgcaggtccagctaagaaaagtcgtgttatctctgaaaaagaacgtaatatcgttgctttccatgaagcgggccacactgtaattggtgttgttcttgatgaagctgatgtcgttcataaagtaacaatcgtccctcgtggtcaagctggtggatatgcagtaatgcttccgaaagaagatcgttacttcatgacaaaaccagagttacttgataaaatcactggtttacttggtggtcgagtagctgaagaaattgtatttggtgaagtgagtacaggtgctcataatgacttccaacgtgcgactggtattgcaagacgtatggttacggaatttggtatgagtgataagcttggaccaatgcaatttggtagctcacaaggtggtcaagtgttcttaggaagagacttccattcagaacaaaactatagtgatgcgattgcacacgaaatcgatatggaaatgcaaacgattatgaaagaatgttatgctcgtgcaaaacaaattcttactgacaatcgtgataaactagatcttattgcgaaaacgttacttgaagtagaaacgttagatgcagagcaaatcaatcatttatgtgattatggcagattgccagaacgtccaacatcttcagctgatgtgaaagtaaacatcaacatgaagaaggacgatgaagaatcagaagataagtaa
>BAS1274|3.6674880299751487
ttgggaaacgtagtagtaaagttagagaatgttcgaaaaaagattggtggaacggaaattattcgcggtttatcatttgaagttcgtgaaggggaagtgtacgggttccttggaccgaatggtagtggtaaaacgacaacaattcgtatgatgacaggtcttatttcaatgacagagggcgatattacaatttgtggccatagtatccgcacggagcgtgaaaaggcgttagagcaaattggagcaattgtagaaaatcctgaactatatgattatatgacaggaatgcaaaacttaaagcattttgcgaacatggcaattacaccaattagtaaagagcgcattgctgaaattgtaaagcttgttgagttagagcatgcgattcataaaaaagtgaaaacatattcacttggtatgaaacagcgtttaggaattgcacaggcattacttcatcagccgaaaatcttaattttagatgagccgacaaatggattagatccagctggtattcgccaaattcgtgattatttacaacgtctagcgaaagaagagaatattgctgtaatcgtatcaagtcacttattaagtgaaattgaactcatgtgtgatcgcgtcgttattattaagcaaggtgagtttgtacaagagtataacttacatgaacaagcaaaacatgatgagacagtagttgtagcgtttgaagtagatcaagtacagaaagcaaatgaaatcgttcaaggtaaggcgcaaggaaatgtcattgtagtatctgtaacgaaagaagaaattccacaacttgtaaagaaacttgtgaataatgatgtgcttgtatacggagttaccgttcaaaataaaacgttagaggatgagttcttagcgattacagggggagtgaaagcgtaa
>BAS4209|3.6672600962913213
atgtcaactgttgcgttccatacgttaggttgtaaagtaaaccactatgaaacagaagccatttggcaattgtttaaacaaggtggatatgaaagaacggaatatgaaaagaaagctgatgtatatgttattaatacatgtacagtaacaaatacgggagataagaaaagtcgtcaagttattagacgtgctgttcgtcaaaacccagatgcagttatttgtgtaacaggatgttatgcacaaacatctccagcggaaattatggcgattccaggtgtagatattgtagttggtacacaagatcgtgaaaagatgctaggatacatcgaagaattccgtaaagagcgtcaaccgattaatgctgtccgcaacattatgaaaacacgtgtatacgaagaactggatgtaccttatttcacggatcgtacacgtgcatctttaaaaatacaagaaggttgtaataacttctgtacattctgtattattccttgggcgcgtggtttaatgcgttctcgcgatgggaaagaagttattaaacaagcgcagcaattagtagatgcaggttataaagaaattgtattaacaggtattcatacaggtgggtacggtgaagatattaaagattataacttagctggattacttcgtgatatggaagcagaagtaggcggattaaaacgtcttcgtatttcttctattgaagcgagtcagatttcagatgaagtaattgaagtgttagataagtctgaagtagttgtacgtcacttacacattccgttgcaatctggatctaatactgtattaaagcgtatgcgtcgtaagtatacgatggaattcttccaagagcgtttagatcgtttgaaagaagcgttaccaggtcttgcgattacatcagacgtaatcgttggtttcccaggtgaaacagaagaagaatttatggaaacatacaatttcattaaagagaaccgcttctctgagttacacgtgttcccttactcgaaacgtacaggaacacctgcagcacgcatggaagaccaagttcctgaagatgtaaagaacgatcgtgttcaccgtttaattgaattatctaatcaattagcgaaagagtacgcgtcacagtttgaaggagaagtacttgaaattattccagaagaacaatttaaagagggcgaccgtgaaggcttatatgtaggttatacagataactacttgaaaattgtatttgaaggatcagaagaattaattggtaaactagtgaaagtgaaaatcatgaaagctggttatccatataacgaagcgcaatttgttcgtgttcttgaagatgatgtgaaaaaggaatcagcaagcgcataa
>BAS3179|3.666985411594196
atgaagttttttattgatactgcaaatcttgaggacataaaaaaagcatataaacttggagttttagctggtgttacaacgaatccttctttagtagcaaaagagggcattaaatttgaagaccgtattgcagaaatttgtcaggcagttcctaaagttgaatctgtttcggcagaagtaacgccagatgctgttacagctgaagagatgattgcccaagcagaggaactgattaagattaacggcggcgatgaaaaagttacaattaaacttccaatgacgttagcaggattagaagcttgtcgctaccttactgaaaaaggtgtgaaaacgaacgttacacttattttcacggtgaaccaagcacttttagctgctcgagcaggtgcaacgtatgtttctccatttttaggacgtttagatgatatttctgaagatggtgtattattagttgctaaaattgctgaattattcgatgttcatcaattagatacacaaattattgcggcttctgttagacatccagatcatgtaactcgtgtagcgatggcaggggctcacattgcaacaattccttataaagtaattgaacaacttgctatgcatccattaacagatcaaggtattgaaaagttcgctgcagattgggcgaaagcacctaaattataa
>BAS4826|3.6647872732417985
atgaaacatgtaatcgtttatgcacacccaaatacagaaagcttcaaccatgcgattttagaaacggtaaaaagtgaattagaagaaaaaggtcatgaagtacgggttcgcgatctatatgaattaaacttcaatccagtattaggcgcttccaatttcatctcattttctcaaggaaacacaccagcagatattaaagaagagcaagagcatatctcttgggctgataccattacattcatttacccagtttggtgggcgggacttcctgctattttaaaaggatacgttgaccgtgtatttagccacggcttcgcttatgcttacggtgagaatggtattgaaaagttattaagcggtaaaaaaggcttattattatctacaatgggaaatacgaaagaggcatacacagcaggcggtatgtttgacgcaatgaagaaaaccgcggatgttggtatttttgaatttacaggcattgaaacaattgagcatacattctatacgagtgttccttctgtggatgacagtgtgcgtaaacaatatcttgaagaggttaaagatgttgtgaatcgtgcattttaa
>BAS0446|3.662877296347018
gtggactttaacatgaataaagagcaattattaaaacgtaaatctgaaatcggtgaattattaagtgatgaaacgcgttctattgataatcttgatacgattgaaacggagttacgagacattaatgaacagttggcagcaattgaaaaacgtgaacaacttttaaatgaagcacgttcaattaatgaagggaacgcagctggagcaaataaaatcgaaacatttaatgctaatcttaatctatcaaatgagaaacgtgaaattggtacgaatacagttgaataccgtaatgcttttatgaattacgtattacgtggtgaggcaattccagctgaattacgtgcaaatgctgtgactaaaacaagtgacatcggttctgttatcccgcaaacagtactagataagattattgaaaagattgaagcggtagggatgattctacctttaattactcgtacagctattaaaggaggggtaacagtaccaacctcagcagttaaaccagttgcaacatgggttgctgaaagttctggaagtgataaacaaaagaaaactacaggaagcattactttcaactatcataaattacgttgtgctgtagctgtttctcttgaagtagaaacaatgtctttagcagtatttgaaacaacattaatcaataatattgtggaagctatgacaaaagcgattgaacaagctattgttagtggtgatgggtctggtaaaccaaagggaatcctagcggaaacaccgtttgaaggacaagcattagatgttgcgaaaatcaattataaaactttaacagatgcagaagcagctttaccacttgagtatgaagcaagtgcaatttggacgatgacgaaaaagacatttatggagttttcggcaatgacagatgcagacggacagccaattgcgcgtacaaattacggaatttctggtaaaccagaacgtattttattaggtcgtccagttgttttatgtaattatgttgatagtttcgcaacggctactgaaggaacagcgttcgcattcttatttaattacaaagattatattcttaatacaaactaccaaatgggtgttaagaaatatgaagacaatgaaactgacgatcaagttacaaaagcaattatgattgtggatggtaaagtagtagacaaaaattctttagttgttttaaaaaaagctccatcagcttaa
>BAS5309|3.6613967744248432
atgggaaacgtattcgactatgaagatattcaattaattcctgcaaaatgtattgtaaatagccgctctgaatgtgatacaactgtcactttaggaaaacataaatttaaattacctgtcgtacctgcaaatatgcaaacgattattgatgaaagaattgcaacttatttagctgaaaataattacttctatatcatgcatcgtttccaaccagagaaacgaatctcattcattagagatatgcaatcacgtgggttaattgcttctattagcgttggtgtaaaagaagacgagtatgaattcgtgcaacaattagctgctgagcatcttacgcctgaatacatcacaattgatatcgcgcatggacattctaatgctgtaatcaacatgattcaacatattaaaaagcatttaccagaaagcttcgttatcgctggaaacgttggaactccagaagcggtaagagaattagaaaacgctggtgctgatgcaacaaaagttggtattggacctggtaaagtttgtattactaaaattaaaacaggatttggaactggcggttggcaactagctgcacttcgctggtgtgcaaaagctgcaagtaaaccaattatcgctgacggtggtattcgtacaaatggtgacgtagctaaatctattcgatttggggcgactatggttatgatcggttctctatttgctggtcatgaagagtctccaggggaaacaatcgaaaaagatggtaaactttataaagagtacttcggttcagcttctgaattccaaaaaggtgagaagaaaaacgttgaaggtaaaaaaatgttcgttgagcataaaggttctttagaagacactttaatcgaaatggaacaagatcttcaatcttctatctcttacgctggtggaacaaaattagactcaattcgtactgtagattatgtagtcgtaaaaaactctattttcaacggtgataaagtatattaa
>BAS5065|3.6534142623565002
atgaaggcatatcgctttccacttattttattatcttctatcctaattggtggtttcattggttatttcatgggtaccgatgccgttgctttaaagccgcttggtgacattttcttaaacttaatgtttacgattgttgtaccgttagtgttctttagcatcgcgtcatctattgctaatatggatggattaaaacgtttcggtaaaattatgtctagtatggctgggactttcttatttacaagtattttagctgctatttttatgattattgtcgtgaaagtattcccgccagcacaaggtgttgtattagaattaacacaacctgacaaagctgaaaaagctgttagcgttgcagatcaaattgttggtattctaacagtatctgacttctcgaagttactatctcgtgaaaatatgttagctcttattttcttctctattttaatggggattgcaacttcagcagttggtgaaaaaggaaaaccattcgctacattcttacaagctggtgcagaaatttcaatgaaagttgtatctttcattatgtactacgctccaattggacttgctgcttacttcgcagcattagttggtgaattcggaccacaacttcttggaacttacttccgagcagcaatggtatactatccagcgtctctcatttacttctttgtattctttacgttctatgcataccttgcaggtcgcaagcaaggtgtacaagtattttggaagaacatggtctctcctacagttacatcactagcaacttgtagtagtgctgctagtattccagcgaacttagaagcaacgaagaaaatgggtatctcttctgatgttcgtgaaacagttatccttcttggatctacacttcataaagacggatctgttttaggcggcgtattaaaaattgctttcttattcggtattttcaacatggaattcgaaggaccgaaaacattagcaatcgcacttgttgtttctctattagtaggaacagtaatgggcgctattccaggcggcggtatgattggtgaaatgttaatcgtttctctatacggattcccgccagaagcattaccaattattgcagcaattagtacaatcattgatcctcctgcaacaatgttaaacgtaacagcagataacgcttgtgccgtaatgacagctcgccttgtagaaggtaagaactggatcaaaaacaaatttgcttaa
>BAS3743|3.651462798362103
atgagtgaagtagtacaagtaacagttgcagaagaacaaaaaaatgagcgaattgataaattcgttgcaggaataaataatgaatggtcacgtacacaagtacagcaatggattaaagatgacgttgtaacagttaatggaaaagcggtaaaagggaattataaagttagagaaaatgatgaaattacagtgacgattcctgagccagaagagttagatattcaaccagaagatatgaatttagagatttattatgaagatgcagatgtactcgttgttaataagccgcgtggtatggttgtacatccagcaccaggtcatacaagtggaacgcttgtgaacggtcttatgcaccattgtacagacttatcgggtattaacggtgtaatgcgtccaggtatcgtgcatcgtattgataaggatacatcaggcctattaatggttgctaaaaatgatatggcacacgaatcacttgtaaatcaacttgtagcaaaaacagtaacaagacgttacaaagcgattgtacacggtgttattccgcatgataagggaacaattgatgctccgattgctcgtgataagaaagaacgtcaaagtatgacggttgatgaaaatggtaagcatgctgttacgcatttccaagtgttagagcgattcaaagatttcacacttgtagaatgtcgcttagaaacagggcgtacacaccaaattcgtgttcatatgaaatatattggctatccacttgcaggagatccaaagtatggaccaaagaaaacattagatatgaatggacaagcacttcacgcaggcattttaggatttgaccatcctcgtactggtgaatatattcagtttgaggcaccgattccagaagtgtttgaagacgcattaaatattttacgaaaatag
>BAS0538|3.6510791105401297
atgagtctagttaaaaaaggtgctgctctattaatggtagcaacaatggcattatctagtgctgcttgttcaaatagtaaaacagagggaaaacctgaagcacaggcaaaagtagcaccagttgaaaaaaatggtgataaaactgtaattcgtttttggcatgcgatgggtggaaaaacacaaggtgtactagatgggcttgttgcagactataataagtcacaaaataaatatgagataaaggcagaattccaagggacatatgaagagtctttaacgaaatttaaaacgatgtctgctacgaaagaagcaccagctcttgttcagtcgagtgaaattacaacaaaatatatgattgatagcaaaaagattacgccaattgatagttggataaaaaaagataagtatgatacttcaaaattggaaaaagcaattacaaattattattcagttgatggaaaaatgtattctatgccatttaattcatctacaccagtattaatttataataaagatgctttcgcaaaggcgggcttagatccagagaaagctccgaaaacgtatgcggaattacaagaagcagcgaaaaagttaacgattaaagaaggcggaaatgtaaagcaatatggattctcaatgttgaactatggttggttctttgaagaattgttagcgacacaaggcgctttatatgtagataatgaaaatggtcgtaaagatgctgcaaagaaagcagtatttaacggtaaagaaggacagaaagtatttgggatgctagatgagttaaataaagctggtgcattaggaaaatatggagcaagttgggatgatattcgtgctgcgttccagtctggccaagttgctatgtatttagattcttcagctggtgttcgtgatttaattgacgcatctaagtttaatgtaggcgtttcgtatattccatacccagaagattcgaaacaaaatggtgttgttattggcggagcatcattatggatgacgaatatggtttcagaagaaacacaacaaggtgcttgggactttatgaaatatttaacgaagccagacgtacaagcaaagtggcatactgcaacaggttatttctctattaatccggacgcatataatgaaccattagtgaaagagcaatatgaaaaatatccacagttgaaagtaacagtagatcaattgcaagcgacgaaacaatctccagcaacacaaggtgctttaattagtgtattcccagaatcaagagatgcagttgtaaaagcgttagaagcaatgtatgatggggaaaatagtaaagaagcgctagacgaagctgcaaaagcaacagatagagcaattagtatttcagctcgtacgagtcaaaaataa
>BAS4244|3.6501426797684724
gtgaaaaagtttgtgaaaaaagcatggccatttgcagttgtggcatcattagcagttacttcggtagcaacatggaattttacacgttctagtgaagtgagcgcagatgagaacggaagcaatgcaaagattaaaaatgttattgtgttaattggagatggtatgggcccttcatatatgacagctcaccgttatatgaaagataatccaaaaacattcgagatggaatctacagagtttgataaacatcttgtaggaacacaaaaaacatatccggaagatgaacatgaaaatatcacagactcagcatcagcagcaacagctatgtcagcaggaattaaaacatataatgcggcaattgcagttgataatgataaagcagaagtgaaaactgttcttgagcaagcgaaagagaaagggaaatcaacaggattagttgctacttctgaaattacacatgcaacaccagctgctttcggtgcgcatgacattagtcgtaaaagtatggacgcaattgcaaatgattattttgatgagaaaattaaagggaagcataaagtagatgttatgcttggcggcggcgtaaaaaactttgttagaaaagatcgcaatcttacagaagaatttaagaaatctggttatagttacgtaacagatcgagatcaattgttaaatgataaaaatgatcaaattcttggtttatttgcaccaggcggtttagataaaatgattgaccgcaatgagaagacaccttcattagaagaaatgacaaatgcagcaattgagcgtttgaacaaaaataaaaaaggtttcttcttaatggttgaaggaagccaaattgactgggcaggacacgataatgatatcgttggtgcaatgagtgagatggaagactttgaaaaagcatttaaagctgcgattgagtttgcgaaaaaagataaaaatacgttagtcattgcaacggcagatcacgctactggcgggttatctttaggtgcgaatggtgagtacaactttaaagtagatccaattaaagctgcaaaacgcacaccggacttcatggcaaatgaaattgtaaaaggtgcaaatgtagaagaaacattgaaaaaatatattgatttacaattaacacctgaagaaattaaagcggtaaatgatatcgctccttcaaaagatgtaacaaagattgataatgcgattgaagatattttcaataagcgttcggttacaggatggacaacaggtggacatacaggagaagatgtaaacgtatatgcatttggccctggtaaatacttgttctctggcgttcaagagaatacaaatctcgctaaacgtgtctttgatattgttggcggtggtgatccgaataaaggaagacgctaa
>BAS0075|3.6498966561395196
atgaaaaatccggttgtattagcaccgatggcgggagtgtgtaactctgcattccgtttgacagtaaaagaattcggtgcaggactagtttgtgccgaaatggtaagtgataaagcgatactattgaataataaaagaacattagatatgttatatatcgatgagagagaaaagccattaagtttacaaatttttggtggagagaaagaaacccttgtagatgctgcgaaatacgtagatcaatatacgacagcagacatcattgatattaatatgggctgtccagtaccgaaaatcgttaagtgtgatgcaggagcaaagtggcttttagacccaaataaaatatatgaaatggtagcggcagttgtagatgctgtagaaaaaccagttacagttaaaatgcgtattggttgggatgaggatcatattttcgcaatcgagaatgcgaaagctgttgagcgtgctggtggacaagtggtagcagttcatggacgtacaagagtacaaatgtatgaaggaaaagcggattgggatattattaaacaagtaaagcaagctgtaaatatcccggttatcggaaatggtgatgtcgcaacgccacaagatgcaaagcgtatgcttgatgaaattggtgtagatggtgttatgattggccgcgctgcccttggagatccttggatgatttatcgtacggtaaagtatttagagacaggtgaattaatgccggaaccgacagtacgtgagaaaattgacgtatgtatgttgcatctagatcgtctaatcgatttaaagaacgaaagtgtcgctgtaagagagatgagaaagcatgcagcttggtatttaaaaggtattcgtggtaatgcaaatgtacgtaatggtataaatgcttgtaatacgcgtgaagaccttgcaaatgtattaggtgtatttgtagaagaagtggaagcgaaacaacaaacaattcacgttggttaa
>BAS0067|3.6479689382820353
atgcgagtggcacaatcagtttcagaattaatcgggaaaacgccgatcgttaagttgaaccgcatcgtagaatcagacagcgcagatatatacttaaaattagaatttatgaatccggggagcagcgttaaagatcgtatcgcattagctatgattgaagatgctgagaaaaaaggattattaaaagaaggcgatacaatcattgagccgacaagtggtaacacaggaattggcctagcgatggtagcagctgctaaaggatataaggcaattttagtaatgccagaaacaatgagcgttgagcgtcgcaatttattacgtgcttatggcgctgaattagtattgactccagggcctgaaggaatgggcggagcaattcgtcaagcgactgaattagcaaaagaacatggctactttataccgcaacagttcaaaaatcaatcaaatccagaaattcatcgtttaacaacaggtccagaaattgttgagcaaatgggtgatcaattagatgcatttattgcaggtattggtacaggtggaacgattactggtgctggtgaagtgctgaaggaagcatataaagatattaaaatttatgcagtagaacctgcggattcaccggtgttatctggtggaaaaccgggtccacataaaatccaaggaattggggctggatttgttccagaaacattggatgtagaagtatatgatgaaatcattcaagtgaaaacagagcaagcgttcgaatacgcaagaagagtggctaaagaggaaggtattttagttggtatctcttcaggagcggttatttatgcagcgacagaagttgcgaaaaagttaggtaaagggaaaaaggtacttgttattatcccaagtaatggtgaacgttatttaagtacaccactttatcaatttgagtcttaa
>BAS0472|3.6455956763302915
atgttgcagtttctacaacgtattggtaaagcgttaatgcttccaatcgccgtactaccagcagcaggattattgcttcgtttaggacaagaagacgtatttaacattcctgttatggcacaggccggtgcagcaatttttgataatttagcacttatttttgcaattggtgttgcaatcggtttgtctgttgacggtagtggagcagctggacttgccggagcaatcggatatcttgttttacaaaatacaacgaatgctctaagtaagacgtattcagcagcagagttaaatgataaattaaaaagtgttcaagatttagtcggttcagtagatccaactaaattagcagatacaatgacaaaggtttcaaaagcagcggcgttaacgccaaaaataaatatggccatactcggtggtattattgcaggggttgttgcgggattactatacaacaaattccataagattaaactaccagaatggttaggattctttgcaggaaaacgcttcgtaccaatcattacttcaatcgtaatgttacttttaggattggtattcggtcaaatttggccaacaattcaaagtggtattgatgcagtggcacatggtatcgtgaacttaggttcaattggtgctggtttatttggattattaaaccgtttattaattccaattggtttacaccacgtaatgaacacatacttctggttcgtacttggtgactttacaaatgcagctggcgatattgttcatggtgatattgcacgtttctttgcaaaagatccatcagcaggtatgtttatgactggtttcttcccagttatgatgttcggtttaccagcagcatgtttcgcaatgattgcagctgctaaaccagaaaaacgtaaaatggttacaggtatgttaggtggtctagcattaacttcattcttaactggtattacagagccaattgaattctcattcatgttcttatcgccagtactatatggaattcatgctgtattaacaggtctatctctattcattacaacaacacttggcattcatgatggtttctcatttagtgccggggcaatcgattacgtcttaaacttcggtattgcaacaaaaccattgttactagcaggaatcggtttaatttacgcagcaatttactttgtagtattctacttcttaattaagaagttcgacctaaaaactcctggtcgtgaagatgaagaggaaatggctgaaggcgaagaagctccagttgcaggttcaattggtgaaacttacgtagcagctttaggtggaaaagaaaacttaacagttattgataactgtgcaacacgtctacgcttacaagtgaaagatgctggtcaagtaaacgaagcagcattaaaacgtgctggtgcaaaaggtgttatgaaattaagtaacacgagtgtccaagttatcgtaggtacaaatgttgaatctgttgccgatgatatgaaaaaacacgtataa
>BAS4585|3.6448820190084468
atgttagattggatgaaaaagctgtttaacaaagaggaagaacaaacagcgatgaataaagaagtaccaaagcaagttgaaagtcagccgaaaattcctcgtgtaaaccactacactgaagcaagagaagcacaaatggcaagtaggaatgcaggtaaatgccgttttccattagtaccggataatgggttcgatgaagaggatgttatagaaacagggcattttgaagaacaacctgttcaagctgtaacatatgaaaatgagcctattcaaagaggaatcaaagtggaaagaagtagacgacagtatgtggagaaggtagtttctacatatgaagaaccggaaatgcaatatgaaccggagcgagaacctgtcgtaaagaaagcatctacaccagcacaagaaagtaaccgtagaccatttcgtccaacagaaatgatttcgccaatttacggatataatcgtccttcagtagagaaaaaggaagaaaagcaggaggaagtaaaggaaagagaagaccttgaaatatctgtagagggcaaatcagtcgttgatgcatggttagagaaaaagggatatacattatctgatttctcagaaggacaagcaccgacttcttctagtcatagagctgctaacgagcaaggagagcgacaatatgaagagagtaaaaaggaagaaaagtcagttgtcgatcaatggctagagaaaaacggttatgaaatcgaacgccaagagcctatagtagaagaaaaagaagtggttcaagaaatgagtgcaccgcaggaagttccagcggctgaattacttcatgaaacaattgctgagcgcatggaaggtgcgaagcaagaaagtgatgtagtggacaaaaacattctacaagaggaattagtagattctaaagtagagcacgaggatacaatattatcagaagaaattaaacgtagtacagaaatagaacaacctactattgaagtagaaaaacaagcaccagaagaatcagtgattgtcaaagcagaagaaaaacttgaagaaacaattgttgtagaaataccagaagaagtggaagtaattgcagaagcggaagaaccagaagaagtagaagtaattgcggaaacagaagagtcagaagaagtagaagtaattgcggaaacagaagagtcagaagaagtagaagtaattgcagaaacagaagagttagaagaagtggaagtaactgcagaaacagaagaattagaagaagtggaagtagttgcagaaacagaagagttagaagaagtggaagtaattgcagaaacagaaaaattagaagaattagaagaagtggaagtaattgcagaaacagaagagtcagaagaagtagaagtaattgcagaaacagaagcaccagaagaagtggaacctgtagcacttgaggaaatgcaacaagaaatggtgttaaatgaagcaattgaacaaaagaatgaattcatacatgttgctgtggctgatgaacaaacgaaaaaagatgttcaaagctttgcggatgttttaattgcggaggaacaatcagttgtagaagaaacaccgattgtagaagaacaaccagttgcagaagaagcaccggtcgtagaagaacaatcagttgtagaagaaacaccgattgtagaagaagcaccggtcgtagaaggacaatcagttgtagaagaagcaccgattgcagaagaacaaccagttgcagaggaaacatcggtcgtagaagaacaaccagttgcagaggaaacatcgatcgtagaagaacaaccagttgcagaggaagcaccagtcgtagaagaacaaccagttgtacaaaaagaagaaccaaaacgtgagaaaaagcgtcacgtaccatttaatgttgttatgttgaaacaagatagagcgcgattaatggaaagacatgcgtctagaacgaatggaatgcaatcttctatgagtgaaagagtagagaataagcctgtacatcaagtagaagaacaaccacaagtggaagaaaagccaatgcaacaagtagtagtggagccacaagtggaagagaaacaaatgcagcaagtagtggagccacaagtggaagaaaaaccaatgcaacaagtagtagtggaaccacaagtggaagaaaaaccaatgcaacaagtagtagtggagccacaagtggaagaaaaaccaatgcagcaagtagtggtagaaccgcaagtggaagaaaaaccaatgcaacaagtagtagtggagccacaagtggaagaaaaaccaatgcagcaagtagtggtagaaccgcaagtggaagaaaaaccaatgcagcaagtagtggtagaaccgcaagtggaagaaaaaccagtgcagcaagtagtagagccacaagtggaagaagtgcagccagtacaacaagtagtggcagagcaagtacaaaagccaatttcaagtacggaagtagaagagaaagcatatgttgtaaatcaaagagagaatgatgtgcgcaatgtattgcaaacgccaccgacgtatacgattccatcattaacattactatcgattccacagcaagcagcgttagataatacggaatggttggaagaacagaaagaattattagatacaacgtttaataatttccacgttggcgcacatgttattaatgtatcgcaaggtccagcagtaactcgttttgaagtacagccagacccaggtgtaaaagtaaataaaattacaaacttaagtgatgatattaagctaagtttagctgcgaaagatattcgtattgaagcgccgattccaggaaagagtgcgattggaattgaagttccaaataaagaaagtaagccagtatttcttcgtgaaattttaagaagtcctgtgtttacaaagagtgaatcaccgcttacagttgcacttggacttgatatttcaggcgatccaattgtaacggatattcgaaaaatgccacacggacttattgcgggtgcaacgggttctggtaaaagtgtgtgtattaacgccattttaacaagcattttatataaagcgaaaccacatgaagtgaagttaatgttaattgatccgaagatggttgagcttgcaccatacaattctgttccgcatcttgtagcacctgttattacggatgtaaaagcagcgacagctgcattaaaatgggcagttgaagaaatggagcgccgttatgaattgtttgcgcacgcaggtgctcgtgatttaactcgctacaatacgattgtaagtgggcgagaaattccgggagagacattaccttatatcgttattgtcattgacgagttagccgacttaatgatggtagcacctggtgatgttgaggaagcaatttgtcgtattgcgcaaaaagcacgtgcttgtggtattcatttattagtagcgacgcagcgtccatctgtagatgttattacaggtttaattaagtcaaacattccaacgcgtattgcgtttactgtatcatctcaagttgattcgcgtacgattattgatattgggggcgcagagaaattacttggccgtggtgatatgttattcttagggaacggtacatctaagccagttcgtgtacaaggtgtatatgtatcggatgatgagattgaaaagacagttgatcatgtgaaaaagcaaatgaagccaaattacttatttaagcaagaggatttattagcgaaaacagaacaagccgagtcggaagacgaattgttccttgatgcatgtcaatttgttgtagaacaagggggagcgtccacatcttctgtacagcgaaaattccgcatcggttataatcgcgcggcacgtctcattgaagagatggaatcgcaaggaattatttctgaaggtagaggaacgaaaccgagagatgtccttatttccgaggatgaatttgccgctatgcaggaaacaaatgtatag
>BAS3659|3.644512794988479
atggctttaacacaagagcgtaaaaatgaaatcattgcacaatttagaactcatgagactgatactggttctccagaggttcaaattgctgtcctaacggagcaaattaacactctaaacgagcacttacgtactcacaagaaagatcatcattcacgtcgtggtctattaaagatggttggtaaacgtcgtaacttactaacttaccttcgtaatagcgatatcacacgttaccgtgaattaatcacaaagcttggcttacgtcgatag
>BAS4278|3.6444410822195357
atgaagaaacctgaattgttagtaacgccaaaagcagtggcggatatcgaacctcttgcgaaagcaggagtagatgcggtaatgatcggcgagcaaaagtttggtttacgtttagcaggtgagttttcacgtgaagatgtgaaacaagctgtgaaaattgcacatgaaaatggtgtgaaagtatacgtagcaatgaacgctatgttccacaacgataaagtagaagaattaacagactatgttgcatttttaaacgaagtacatgtagatgcaattgtttttggagacccagcagtattaatggcggtccgcgaagtagcgccaaatatgcaattgcactggaatgcagaaacaacagcaacaaattggtttacttgtaactactggggaaaaagaggagcaaaacgtgctgtattagctcgtgagcttagcttagatgaaattgttgagttaaaagaaaatgctgaagtggaacttgaagtacaaattcacggtatgacttgtatgttccaatcgaagcgttcattagtaggaaactactttgagtatcaaggacgtcatcttgacattgaaaagaaaaaatatgaagagaatatgttcttatatgacccagagcgtaacaataaatatccaatttatgaagatgaaaatggtactcacattatgagtccaaacgatatttgtttcatcgatgagttagaagagctaattgatgctgaaatcgacagcttaaaaattgatggtgtactaaaaagctctgaatacattattgaggtaacgaagaaatatcgtaaagcaattgatttatgtgtagaagatcgtgatgcgtattatgacgtgaaagacgatttatataaagagatagaagaaatgcaaccggtaaatcgtccgttagatacaggattcttctttaaagagacggtttactaa
>BAS0247|3.64268661354056
gtgggtgaatatataatggaaaaaaatacgattatacttggtattgaaacaagttgtgatgaaacagcagtagcggttgttaaaaatggaacggaaattattgcgaatgtcgttgcatcacaaattgaaagtcataaacgttttggcggagttgtaccagagattgcatctcgtcatcatgtagaagaaattacagttgtgttagaagaagctttaaaagaagcgaatatcacatttgatgatattgatgcaattgctgtaacagaaggacctggtttagtaggagcacttctaataggggtaaatgcagcgaaagcagtggcatttgcacatgatatccctctagttggcgttcatcatatcgctggccacatttatgcgaaccgtttagtaaaagaagttcaattcccattactatcacttgttgtgtctggtggacatacagagcttgtttatatgaaagaacatggttcatttgaagtaattggtgaaacgcgagatgatgcagcaggagaagcatatgataaagtagctcgtacgttatctatgccatatccaggggggcctcatattgatcgccttgcacatgaagggaaaccaacaatcgatttacctcgtgcatggcttgaacctgattcgtatgatttcagttttagcggattaaaatcagcagttatcaacactgtgcataacgcaaaacaacgcggtatagagattgcaccggaagatttagcggcaagtttccaagagagtgtcattgacgtactagtaacgaaagcatctcgtgcagcggatgcttataacgtaaagcaagtgcttcttgctggtggagtggctgctaataaagggcttcgtgcacgcttagaaacagaatttgcacaaaaagaaaatgtagagctaattattcctcctctatctttatgcacagataatgcagcaatgattgcagcggcaggtacaattgcatatgaacaaggaaaacgtgctacattagctttaaatgcaaatccaggattagatatcgaagcatag
>BAS0828|3.6418158802204967
atgaattttttgaggaaatcatttaatcaaaaaataaataaattaagtagtagttttatagtcgtgttactagtatgtatgaattttttaatccatttaccatataaagcagaggcagctacaacagaattaaaaggtttaggtgatgtatcttattacaatgcaatcatttttggagatcatagtgcaacgagtgcggatattgagggtgcgatggctattcaaaaaaatatgaatgcatcaagttatacagtcttagcggctgcaacgggagcaaataacttagcaggagcaacttgggtagatgaaggatatccatcattattactaggcggtcaatttacgaaagcgggagcaggacaagtaattattcaagatggaacagtggcgatgacaaaagacggagatccagatagtgcaatgaaaacgtcatatgaccgtatctcttataaagagcaagcggagattgatgctaagtttaaagaatttagaaaagacgttgatggtgtaattggggatgcaagtaaactacagactgataagccaaaacctaatatgagctttggaatcggtgaagatgtaaacaaccctaatatttatgtctcttcaggccaaacgggaaagaaagcatttgatgtaacagacgtttttcttccgaatgtagagaataaagactttattgttatttattcagatgcagaagaagtgagttttggtagcggtgcaattttgtatgatacaagaaatactgggatggcgacggatttaattaatacatctcaagcatacgaccctaattcatcttttactgagttagctagtaaggtaatttgggtatttcctaatgctacaaagataacaactaaaggttatggtgtagtaggtagtgtgtttgcacctaatgcagttgtagaaacaaaaggtggttctattaatggacaagcctatgttggaggattacaccaaagagacggttttgaggttcataactttaaatttaactggccaaagtggaaaaagccagcagctaaaaaaggaaatttacaaattaaaaaagttgatgaaaacaatgaaaatattgttttaaaagacgcaaaatttgatgttatagataaagagaataatgttgtagatacggttacaacaaacgaaaagggtattgcggaagttaaagatttaccatttggtgattattttgtaaaagaaattagtgcaccagaaggatatataaagattgatgcaccagtaaaagtaacaattgataatacaaacataattgaatttgttataaagaatacgaaaaaattagaaaatggtcaattaaaattattgaaaaaagatagtgaatctggtcaacttctaccaggtgcaaaatttgatgttatcgataaagatgggaaagttgtggaaacaattgttacagatgataaaggtgaagctttatcgaaacaacttccagttggaagctatacattaaaagaagtagaagcaccgaaaggatatgaattatcatctagttcagtttctgttgatgtagaggctaataaagtagtgactgtagatgtggtgaataaaaagatccccgaaaaagtaacaggtcaatttgaagtggtgaaagtagatgcaaatgataaaacgaaattgttatcaggtgcagaattcgaagtgtataaagatggcaaaaaggtagcagaactgaaaacaggtgagagtggaaaagtgatgtcaccgaaattaccgctaggtgaatacacagtgaaagaaacgaaagcaccagcgggctacaagctttcagataaagaatggaaagtaacaattcaaaacgagaaagaagtagtaaaagtagaggcagaaaacgaaaaaatcttaggttctctacaaattattaaaatggatgataaagatcaaacgaaacgcttagcaggcgcagaatttacattgaaagatgtgaaaggcaatgttgtaaaagaaggaattacaacagataagtctggaactgttaaagtagacggacttgtgccgggtgaatatacgttagaagaaacaaaagcgccagaaggttataaggcattagaagtaacaatcgaagtaaacgtagtagcaaacgaagtagtaaaacaagacgtgttgaatgaaaaagtgaaagaagaaattacagggcaattagaaattacaaaggtagatgctaatgatataaataaaaaattagcaggcgcagtgtttgaaatttggaaagacggaacaaaaatcgatacattaacatcagatgaaaatggtaaagcaatttcgaaagaactggatccaggagattatattttaaaggaagttcaagcgccagaaggttatgagttatctgataaggaaatcgaatttacgatttctaatcaaaaatttgaagttgtaaaacttcaaattacaaataaaaaagaaacaagcaaaggtccagagaatccaggcgaagaaacagaaaagccaggtgaagaaacagaaaagccgggtgaagaaacagaaaagccaggcgaagaaacagaaaagccaggtgaagaaacagaaaagccaggtgaagaaacagaaaagccaggcgaagaaacagaaaagccaggtgaagaaacagaaaagccaggtgaagaaacagaaaagccaggcgaagaaacagaaaagccaggtgaagaaacagaaaagccaggcggagagacagaaaaaccgggtaaagaaacagagaaaccaggtgaaggaatggaaaacccagataaagaaaaagaaaatcctactttaccagaaaaaggacaaggtacctctcatgctcaacagcttccagccacaggacatgatatgaattatcttccattcattgggtttgctcttgttttattagggatacgcttaagatttatgactaaaaataactaa
>BAS3409|3.640169170607864
atgggtaaaagaaaagcaaatcatactatttcaggaatgaatgcggcatctgcacaaggacaaggtgctggttataacgaagagtttgcaaatgaaaacttaactcctgcagaacgacaaaataataagaaacgcaaaaagaaccagtaa
>BAS4130|3.6400647809606888
atgttgcatcgttatcttccaatgacagaagaagacaaaaaagaaatgttacaaacgatcggcgttcaaacgatcgatgagttattctctgatattccagagagtgttcgttttaaaggggatttaaaaattaaagaagcaaaatcagagccagagcttttaaaagagttatctcaaatggctagtaaaaatgcgaacttaaaagaatacgcttctttcttaggagctggtgtatacgatcattacgctccagtaattgtagatcatgttatctctcgctcagaattttatacagcttacacgccataccaaccagaaatttcacaaggggaattacaagcaatctttgaattccaaacgatgatttgtgaattaacaggaatggatgtagcaaactcttctatgtacgacggtggtacagctttagctgaagcggcaatgctagcggctggccatactcgtaaaaagaaaattcttgtatctagtgcagtgcacccagaatcaagagcagtacttgaaacatatgcaaaaggtcaacatcttgaagttgttgaaattaatcataaagatggtgttacagatttagacgtattacaaagtgaagtagatgatactgttgcttgtgtaatcgttcaatatccaaacttcttcggacaagttgaaaaattagctgatattgaaaaaatcgttcatcaacaaaaatcattatttatcgtttcttcaaatccattatcattaggcgcattaacaccaccaggaaaatttggtgctgatattgtaatcggtgatgcacagccatttggtattccaacgcagtttggtggaccgcactgtggttactttgcaacaacgaaagcatttatgcgtaaaattccaggacgtcttgttggacaaactgtagattcagatgggaaacgtgggtttgtattaacgttacaggcacgtgaacagcatatccgccgtgataaagcgacatctaacatttgttcaaaccaagcgttaaatgcattagcagcttctgttgcaatgacggcacttggtaaacaaggtgtgaaagaaatggcacgtcaaaacatttctaaagcgcaatacgcaaaacgtcaattcgaagcgaaaggcttcactgtaacatttgctggtccattcttcaatgagttcgttgtagattgtaagcgtccagtgaaagaagtaaacgatgcattattacaaaagaatattatcggcggttacgatctaggccgtgattataaagagcatgagaaccatatgcttgtagcagtaactgagcttcgtacaaaagaggaaattgacacacttgtaaacgaaatgggggctatccaatga
>BAS0200|3.636048906629885
atggacattttattagcgcttcttcctgcaattgcatggggaaacatcttattagtaagcgtaaaaatgggcggtggtgcatatagccaaacggtaggtatgacaatcggtgctctattcttcgcaacaattatgtatgtatttactcaaccagctttaacaatgacaatcttgattgttggctttatttcaggtttattctgggctttaggacaagtaaaccaattaaaaacagttgaaaagttaggtgtttctactactgtaacgatttctactggtatgcaacttgttgcaacttctatctttggagttatcgctttccgtgagtggactactacaacaacgatcattctgggaacgattgcaatcctattaatcgtagttggtgttgtattcacatcattagatgataaagaaaatgctcagccaccaggacaattgaaaaaaggacttcttactttaattgtttctactttcggctaccttgtatatgtaattattattcgttggtataatatcgatggttggtctgctattttaccacaagcagttggtatgtttgttggtgcggttgtactgacatctaaacataaaccatttaacaaatatgcaatccgtaacgctttatctggtttactatggggaactggaaacttattcttacttctttcattaccacgtgtcggagtagcaacaagcttcccattatctcaaactggaatcgttatctcaacatttggtgcgattgtcttcttaggcgaaaagaaaacgaaacgtcaattgatctttattgcactaggtagtgttttaattatcggcggcgctgtattacttggtatgacaaaagcataa
>BAS0177|3.6358633923974075
atgaaaaaagtattattaagcattgtaagcggagcggtactattattaggcgcatgtagcgctggttcggataaagaagtaaaagcgttagatgagaaaaagattactgtcggtgtaacaggcgggccgcatgaacaaatttttgaaaaggtaaaagaagtggcagcgaaagacggtctcgaaattgatgtaaaagtatttaatgattatgtagcaccgaacgtatccctcgatgaaaaaagccttgatgtaaatagctatcaaacaaaatcatatttagacgtgtttaaagctgaacgtaatatgaaattaaccgaagtattttcaacagtaacattccctatgggcgtatattcaaaaagcttaaaggatgtaaaagacttaaaagatggtgatgcaattgctgtaccaaatgatccaacgaatgaacttcgagctttaaaactatttgaaaaagcaggagttttaaaagtggatccaaaagcgacagaaaaagcgactgcgaaagatgtaattgaaaatccaaaaaatttaaagatcgttgaattagaggcatctcaattaccaacacaactaagtgaagtaaaagcagctgcaattaatacaaactttgcattaggtgcaaaattaagccctgcgaaagattctatcttccgtgaaggaaaagattcaccatatgtaaactgggtcgttgttcgtactgaaaataaagatgatgcggttgtaaataaattaaagaaagcttatcaatctaaagaagtaaaagaatttattgagaaaaaatttgatggttctgttttaccgtcttggtag
>BAS4725|3.6351759622616444
atgtacaaaattttaatcgttgaagacgatccaaatatttcatcattactacaatctcacattcaaaaatacggctatgaagctgttgttgcagagaatttcgatgatattatggaatcgtttaacgcagtgaaaccacatcttgttttacttgatgtaaacttaccgaaattcgatgggttctactggtgccgccaaattcgtcatgaatctacttgtcctattattttcatttcagctcgtgctggtgagatggaacaaattatggcgattgaaagcggtgcggatgattatattacaaaaccgttccactacgacgttgtaatggcaaaaattaaaggtcaattacgccgtatttacggtgattatgcgccaaatatttctgaacgtatcgttgaagtagaaggtttaaaactattcccagaacgccctgaaattcacttcggatctgagcaagttcttttaacgaagaaagaagctattttagcagaaatgttattatctaaatttcctcgtacagcgagccgtgaagatttattagctgccctttgggatgacgagagctttgttgaagaaaacacattaaacgtaaacattacgcgtcttcgtaaaaagttcaatgagcttggtattgaaaatgctattgaaacagtgcgcggacttgggtatcgttttaacgcaacttggagtgaataa
>BAS4068|3.6344171576052933
atggcaaaagaatatgatttagtcatcgttggcggcggtactggcggatatgttgctgcaattcgtgcatcacaactaggtttaaaaactgcacttgttgaaaaagaaaatcttggtggtacttgtttacacaaaggatgtattcctagtaaagcccttttacgtagtgcggaagtatacgcaactgctaaaaaaagcgaagagttcggggttattgcaagtaatgtagaactaaactttgcgaaagtacaagagcgtaaagagaagattgtaacgcaacttcataaaggtgttcagcacttaatgaaacaaggtaaaattgatgtgtttgaaggtattggccgtattcttggcccatctattttctctccgatgccagggacaatttcagttgaacttgcaagtggagaagagaatgaaatgttaattccaaaaaatgtacttattgcaacaggttctcgtccgaattcattaccaggtttagaattagacggagagtatgtaatgtcttccgatcatgccctaaaaatggaaacgcttcccagctcgattattatcgttggtggcggtgtaattggtatcgagtgggcatctatgcttgctgacttcggtgtagaagttacagtattagagtatgcgaaaacgatactaccattagaagatcaagacgtttcaaaagaaatgcaacgtctattcaagaaaaaaggtattaaagtggtaactggtgcaaaagtattaccagaaacattggtaaaagataatggagtaacaattcaagctgaacataacggtgagaataaagaatttaaagcagaaaaaatgcttgtatctgtaggacgacaagccaatacgcaaaatattggtttagagaatacggatatcgttgtggaaaaaggatacattcaaacaaatgagttttatcaaacgaaagaatctcatatttacgcaatcggtgatgtaatcggtggcttacagcttgctcacgttgcttctcatgaaggaattgttgcagtagaacatattgctggtaaagaagttacaccaattgattattctatggtatcaaaatgcgtatatagcagtccggaagttgcttctgtcggtttaacagaacaagaagcgaaagaaaaaggctataagttaaaagtaggtaagttctcattccgtgcaatcgggaaagcacttgtatacggcgaatcagatggtttcgtaaaacttgtagttgatgaagaaacaaatgacattctcggtgttcatatgattggaccacatgtaacagatatgatttctgaagcaggtcttgcaagagtacttgatgcaacaccttgggaagtagcacatacaattcatccgcatccatcattatctgaggcgattggtgaagcagcattagctgtagatggaaaagcgttacacgcataa
>BAS1192|3.6340323251183038
atgactttaaagaaaaaattaggaatgggtatcgcatcagcagtattaggggctgcattagttggcggaggaacatttgcatttttcagtgataaagaagtgtcaaacaatacatttgcgactggtacgcttgatttagcattaaatccatcaacagttgttaatgtatcgaatttaaaacctggtgatacagttgaaaaagaatttaaattagaaaataaagggacattagatattaaaaaagtactactaaaaacagattacaatgtagaagatgtgaagaaagataataaagatgattttggtaaacatattaaagtaacattcttaaaaaatgtagacaagcatgaaacaatcgtaaaagaaacagcgcttgataaattgaagggtgacacacttactgcggtaaataacgatttagctgcttggttctgggatgaaaaaggtatttcagcaggtaaatctgataaattcaaagtgaaatttgaattcgttgataataaaaaagatcaaaatgaattccaaggcgataagttacaattaacttggacgtttgatgcacagcaaggcgatggtgaaacaaaataa
>BAS0299|3.6309894864818943
atgaagaaaattttagcatttgcattatcagcaattgtaggggtttcagcattaagcggctgctcaagtggagacacaggggcaggggcgaaagaaaaagtagttcgcgtcggtgtaactggaacggatggagacgcttgggaaattttgaagaggaaagctgaaaaagaaggaattaaaattaaactggttgagttctctgattacacaacgccaaataaagcgttagctgatggagatattgaattaaactcattccagcacattgcattcttagaacaatttaaaaaagagcataagctagatattacagctgttggtacaacgcaaattgcaccaatgggtttatactccgaaaaacataagaaagcaaatgaaattccagatggttcagaaattgcgattccaaatgatccaacgaaccaagcacgtgcattaaaacttcttgatgcagctgggttattaaagcttaaaaaagactttggtctatttggagatccaagcggcattgctgaaaatccgaagaagttaaaaattacaccggttatcgcacagcaaacacctcgtgtattaaaagatgtagcagcttcagttattaataacggtgttgctggtcaagctggattagatccagcgaaggatccaattttcttagaagatccaaagaatgaaaatgcgaagccatatattaatattttcgcagctcgtacgaaagataaagatgatccaacactgaaaaaagtaattgaattatatcattcaaaagaagtaacagatgcaattaagaaagaaacaaatgatggttcgatttcagtagatctttcacttgatgagcttgaaaaaatcgtaaaataa
>BAS5084|3.62931566250811
gtgcaagattggttcaaaatcaattatgcaggtcaaacggcttacgtaagtaaagactacgtaacaaaaggcggttctagcgataacgttacacaaggaaacaaccaaaataataatcaaaacaataatgtaactgttcaaactggtggtacttacgttgttaacgcaacatctctacgcgttcgtacaggtcctgctacttaccatagcgtaattggtggcgtattaaatggtacgacattaaacgtaattggctctgaaggtagctggtttaaagttaactatcaaggaaaaacaggctacgttagtagcgaattcatgaaattcgttaaaggtggcactactactcctgagcaaccaaaacaacctgaacaacctaatcaaggtgcaattggtgactactacattaatgcttctgccttaaatgtacgtagtggtgaaggtacaaattatagaatcataggcgcacttccacaaggacagaaggttcaagtaatctctgaaaactctggatggagcaaaattaactacaacggtcaaactggttatatcggaacacgttacctctctaaaacaccagttggaggcgcagtagataataataagcctaacaacaaccaaaataacaatcaaaacaataacaacaatacaggtaataatagcggcaacagttcttccatacttgcatatgcaaaaggaatgcaaggcgtaccatacgtttggggcggaacttctgctaacggtgtggactgcagtggctacatctaccatgtatttaagaaatttggtcataacattagccgtcaaagtgttgcgggatattggggtagcctaccacaaacttcaaatccacaaccaggcgacttaatttatttccaaaacacttataaatcgggtccttctcacatgggtatttaccttgggggcggatcatttatccaagctggagataaaggtgtagcaatcgcttcattaagcaattcttattggagtaagcacttcttaggttatacgaaagcaccttaa
>BAS0015|3.6290987814661295
atgcttgatattaaatttttacgtacaaattttgaagaagtaaaagcaaagttacagcatagaggcgaagatttaactgattttggtcgctttgaagaattggatacgagaagaagagaactacttgttcaaacagaggaactaaaaagtaaacgtaacgaagtatctcaacaaatctctgtattgaagcgcgaaaagaaagatgcagaagctctaattctagaaatgcgtgaagttggagaaaaagtaaaagatcttgataatgaacttcgtacagttgaagaagatttagaaagattgatgttatctattccaaatatccctcacgaatctgctccagttggtgaaacagaggatgataatgtagtagctcgtacttggggagaagtgaaagaatttgcttttgaaccaaaaccacattgggatcttgctacagatttaggaatcttagattttgagcgtgctggaaaagtaacaggaagccgcttcgtattctacaaaggtgctggcgcaagattagagcgtgctttaattagctttatgcttgatcttcatactgatgagcatggatatgaagaagtattacctccgtacatggtaaaccgtgcaagcatgacagggacaggacaacttccgaagtttgaagaagatgcattccgtattgaaagtgaagactacttcttaattccaacagctgaagtacctgtaacaaatatgcaccgtgatgaaatcttaaataaagagcaattacctataagatatgctgcatttagctcttgtttccgttctgaagcaggttcagctggccgtgatacacgtggtttaattcgtcagcatcagttcaataaagtagagcttgtaaagttcgtaaaaccagaagattcttacgaagagttagaaaaactaacaaatgatgcagaacgcgtgttacaattattagagttgccatatcgcgttatgagcatgtgcacaggcgatttaggatttacagcagcgaagaaatacgatatcgaagtatggattccaagctatggcacatatcgtgaaatctcttcttgtagtaatttcgaggctttccaagcgagacgtgcaaatatccgtttccgtcgtgagccaaacggcaaaccagaacatgttcatacattaaatggatctggtcttgcaattggacgtacggtagcagctattttagagaactaccaacaagaagatggtacaattataattccagaagttcttcgcccttatatgggaggaaaaacagttattaagtaa
>BAS0155|3.6274470140278043
atgaaaaaagaaatttcggttattggagttccaatggatttagggcagatgcgtcgtggagttgatatgggaccgagcgcaatccgttatgcaggtgtaattgaaagaattgaagaaattggatatgacgttaaagatatgggagatatatgtatagagagagaaaaagaagtagatgtaaatacaagcttaagaaaccttacacaagttgcaactgtatgtaacgaattagcaagtaaggtagatcatattatagaagaagggcgttttccacttgtattaggtggcgatcatagtatcgctattggtacattagctggtgtggcgaaacattataaaaacctaggtgttatttggtacgatgcacatggtgatttaaatacagaagaaacttcaccatctgggaatattcacggtatgtcacttgcagcaagtttagggtatggacatcccacgcttgtagatttatacggggcatatccaaaggtgaaaaaagagaatgttgtcattatcggtgcacgtgcattagatgaaggagaaaaagactttattcgcaatgaaggtattaaagtattcacaatgcacgagattgatcgtatgggtatgacagctgttatggaagaaacaattgaatatttatctcatactgacggtgtgcatttatcattagatttagatggtcttgatcctcatgatgcaccaggagttggaacacctgtaattggtggcctatcttatcgtgagagccatttagcaatggagatgttagcggaagctgatattgttacatctgcggagtttgttgaggtaaatatgattttagatgagcgaaatagaacggcaacaacagcggttgctttaatgggttctttattcggtgaaaaactaaaataa
>BAS1442|3.6251225670674136
atgaaagaaatgaaagtaattatcgctggaccaagaggacgtatgggacatgaagcagttcttcttatggaaagaacggaacattttaatttagtagcagcagtggattataagcatggtggagagaaaatctctgatttaccgggaatgccagcgctagatgcaactatttacgcagatttacatacttgtttagaggaagtagaagcagatgtgttgttagatttaacaacgccagaagttgggaaacaacacgttacactagcagttgagcgtggacttcgttctgttattggtacaactgggtttacagaagaagagctaaaacaattaaccgagactgcgaaagaaaaagcagtaggaacaattatcgctccaaactttgcaattggtgcagttctgatgatgaaattctcacaaatggcagcgaaatatttccaagatgttgaagtaattgaattgcatcatgatcaaaaactagatgcaccatctggtacagcggtaaaaacagtagaattgattcgtcaaaatcgtgaatcaaagcagcaaggtcatccaaatgaagtagagcaactagaaggggctcgtggtgcaaatgtagatggcattcatattcatagtgtgcgcttaccaggacttattgcacatcaagaagtaatgtttggtggagacggacaaatgttaacagttcgtcatgattcattcaatcgtgcatcatttatgtctggtgtaaaactatcaattgagacagtaatgaatctagatcatcttgtgtacggtttagaaaatattatcgactaa
>BAS3447|3.6232885130660204
atggtatacgacacaaaagcaatttcttggaatgagtctttaaaacaacttcaacgccgctatacaaacaaacaagttgatcgaaaagaatttgaggatattgaactaatggaattcttccgcgataacgactacatttctttacctacacatataagcggcctatcaacagcacgttttacttcttactctattttcacaactgaagataaagatcgtaaagttggcacattaatcattgaatatgtagaagatgataataataatttatgtgttgaacaactatactttgtttaa
>BAS0638|3.62283498406008
atgagaagaaaagcgccacttaaagtgttatcgtcattagcaattgcggcaattatcggatgtacatctgtaatgagtgctccattagcgtacgcagaaacgccagcaaaagagaaagaaaatgtatctacaacaccaattgattacaatttaattcaagaagatcgtctagcggaagcgctgaaagaaagaggaacaattaatccagcatcttctaaagaagagacgaaaaaggctgtagagaaatatattgaaaagaaacaaggagaccaggcaaataaagaaattcttccagctgatactgctaaagaggcatctgatttcgtgaaaaaagtaaaagagaaaaaaatggaagaaaaggagaaagtaaagaaacctgaaaaaaatgttagccctgagcaaaagcctgaaccaaataaaaaacaattgaatggacaagttccaacatctaaagcaaagcaagcgccatataaggggtctgttcgaacggataaagtattagtattactcgttgaatttagtgattataaacataataatattgatcaaacaccagggtatatgtattcgaatgactttagtagagagcattatcaaaagatgttatttggtaatgagccgtacacattatttgatggttcaaaagtaaaaacgtttaaacaatattatgaagagcagtctggcggtagttatacgactgatggatatgtaacagaatggttaactgttccaggaaaagcatctgactacggtgctgatggtagcagtggtcatgataacaaaggtccaaaaggcgcacgtgatttagtgaaagaagctttacatgcagctgctgagaaaggtttagatttatctcaatttgatcagtttgatagatatgatacaaatagtgatggaaatcaaaatgaacctgatggtgtaattgatcatttaatggtaatccatgctggtgttggtcaagaagctggtggaggtaaattaggtgatgatgccatttggtcacatcgttcaaaattagcaatagatccagtagcaattgaagggacaaaatcaaaggtagattactttggtggcaaagtagcagcacatgattacacaattgaaccagaagatggagcagtaggtgtatttgcgcatgaatttggacatgatcttggcttaccagatgaatatgatacgaaatatactggaactggttcacctgtcgaagcttggtcattaatgagtggaggtagttggacagggaaaattgcaggaacagagccaactagtttttcaccacaaaataaagatttcttacaaaagaatatgggtggcaactgggcaaaaattttagaagtagattacgataaaattaagcgtggtgtaggagttcctacatatattgatcaaagtgttacgaaatcaaatcgtccaggcgttgtacgtgttaacttaccaggcaaaagtgttgaaacgattaaaccggagtttggaaagcatgcatattatagtacaagaggcgatgatatgcatacaacattagaaacaccgttctttgatttaacaaaaggaacaaatgcaaagtttgattataaagcaaattatgagttagaagcagagtgcgattttgttgaagttcacgcagtaacagaagatggaacgaaaacattaattgatagacttggagaaaaagtagtccaaggagataaagatacaacagatggaaaatggattgataaatcatatgatttaagtcaatttaaaggaaaaaaagtgaaactgcaattcgattatattacagatccagctgtaacatataaaggtttcgcgatggatcatgtaaatgtaactgttgatggacaagtagtattttctgatgatgcagaaggacagtctaaaatgaatttaaatggttttgttgtttctgatgggacagagaaaaaagctcattattactacttagagtggagaaactatgcaggatcagataatggattaaaagcaggaaaaggtccagtgtataatacaggtcttgtcgtttggtatgcagatgatagctttaaagataactgggttggggtgcatccaggtgaaggattccttggggttgtagactctcatccagaagcatttgttggcaatttaaacggaaaaccaacttacggtaacacaggtatgcaaattgcagacgctgcattttcatttgatcaaacaccagcatggagtgtaaattcattaacacgtggacagtttaactattctggattacaaggtgttacaacttttgatgattcaaaagtatatagtaacaaccaaattgcagacgcaggaagaaaagttccgaaacttggacttaaattccaagttgttggacaggcagatgataaatcagcaggcgctgtttggattaaacgttaa
>BAS3960|3.6180313412092566
atgtttaagaagatctttggtgttcttcaaaaagtcggaaaagcgttaatgcttccagttgcgattttaccggcagcaggtattttacttggatttggtaatgcatttcaaaatccacagttaacaaatgttattcctgcattaaaagcagattggttcgtaatggtagcaaaaattatggaacaatctggtgatattattttcgctaaccttgcattattattcgcagttggggtagcgattggtttagctggtggagatggagtagctggtttagcagcgttcgtcggctacttaattatgaacaaaacgatgagtgtgttcttagaagtagataagctagtgaaagtaacaagttctggagcagatccagtgaaaattggatttacggatccagcatacgcaaacgtattaggaattccaacattacaaacaggagtatttggtggtattatcgtcggtatagtagcggcatattgctataataaatacttcaacattgaattaccatcatacttaggtttcttcgcaggtaagcgtttcgtaccgatcgcaactgcaacattctctttagtagtaggtattatcatgtgcttcgtttggccatacattcaaggtggcttaaatacgttctcacatcaaatgattgatgcaaatagaacattagcagcattcatattcggtttaattgaacgttcattgattccatttggattacatcacattttctattcaccgttctggttcgaattcggtcagtatacaaatgcagctggcgaattaatccgtggtgaccaaaaaatctttatggcacagttaaaagacggtgtagaattaacagcaggtacatttacaactggtaagtatccgttcatgatgttcggtcttccagcagcagctttagcgatgtaccatgaagcacgtccagaaaataaaaaattagcagctggtattttaggttctgctgcattaacatctttcttaacaggtattacagaaccacttgaattttcattcttattcgtagcaccagtactattcggaattcatgccgtattcgctggtctatcatttatgacaatgcaaattttaggtgttaaaattggtatgacattctctggtggtttaattgactttatgttattcggtgtattaccaggccgtacagcatggtggtgggtaattgttgttggtcttgtactagcagttatttactacttcggattccgctttgcaatccgtaaatggaatctaaaaacacctggtcgtgaagtagcaaatgcgaatgacggcgcagggaaagcagaagctggtgaacttcctcgtgaagtactagtagcacttggtggtaaagaaaacattgcttctttagacgcttgtattactcgtttacgtgttcaagttaacgaacaaaagaatgtaaacaaagatcgtttaaaagagcttggagcagctggtgtacttgaagttggaaataacattcaagctatttttggaccgaaatctgacacattaaaatcacaaattcacgatattatgtcaggtcgtacacctcatgttgaaaaagaagagcctgtaaaagtagaagaagctcttcaaaaagttgatgcaaacgaaacaatcgtttcaccaattgaagggaaaatcctaccaattacagaagtacctgatcaagtattctcaggaaaaatgatgggagacggatttgcaattgagccgacagaaggaacagtagtttctccagttaacggtgaaattgtcaacgtattccctacaaaacatgcaattggtattcaatctgaaggcggaaaagaaattttaatccacttcggtattgatactgtaaaattaaatggtgaaggttttgaagcacttgtagcacaaggtgataaagtgaaacaaggacaaccattattaaaagtagatcttgcatttgtaaaagaaaatgcaccatctatcattacaccaattgtctttacaaatttacaacaagggcaacaagtcgaattgaaaaaagatggaaatgttaagaagggcgaaaacgcaattattgacattcagtag
>BAS0390|3.616138974710116
atgaataacccagtcgtactagattcgaaaacagaattaaatgagcaaacagcacaagatgtgcgcttgcaacttagacaagatgcggatgtacaacgtatttataatgcagtagatattaaagatcaattagaattaattgaacttggaaaagaaccttctatggaaatttcacgttttgctgatcaaattttacatacgatgtcattatcaaaaatagaagactctggtgaattattaaaacaacttggtaaaattatggaccgattcgatagcaaagactttgcggaagagaaaagtggtttcttctcacgtatgttcaaaaaagcggataaaatgattgaacaaatctttagcaagtatcaaacgatgggccgtgaaattgataaagtgtatgtggaaattacgaagtatcaagatgaaatgaaaaaatcgattggtacgttagatggtttatatgagcaaaacttaaaatattatttagacttagaaaaatacgtagtagcaggagaaatgttattagagcgtttgaatacagagttggttccgatgtatgaagagcgtgtacgtaataatgatcaattagcaggtattgaattagagtcgcttaaaaactctgttgaaattttagaacagcgtattgatgatttagaaaaagcacgtatggttgcgttacttacagcaccacaaattcgtatgattcaacgtggtaataataaattaattggtaaaatcaatacagcatttattacgacgattcctatctttaaaaatggtatcattcaagcagtaaatgcgaagcgtcaaaagcttgttgcagattctatggctgaactggatcgccgtacaaatgaattacttaagaaaaatgcacaaaatatcgcaacgcaaagtgtggaagtagcgagattatcaggttcttccagcattaagatggaaacgcttgaggaaacttggaacattatttcaagaggtatgcaagaaacacagcaaattgaagagcaaaacaagcgtgagcgtgaagaaagtcgtaagcgtatggctacattaacagagaacataaaaaaagaattgcaaggataa
>BAS3135|3.6158941287960613
atgtctgatattgaagttggcgaagtgtttactcttagtgatgagaataacgaagagcaagaagtggaagtgctcggagcgatggatgtcgaaggtgcagaatatattgcagttgcctttgttgaagatatccaaacagaaaccgaggaagacattgatattttctttttaaaagtagaagaagatagtgaattctcatacattgagaatgacgaggaatttgaaaaagtatctgctgcgtttgaaaagattttggatgagcaagagcaagaatag
>BAS1197|3.6156888576000705
atgaacaagaaaccgttcaaagttttatcatcaatcgctttgacagctgtattaggcctttcattcggagcgggtggccagtctgtatatgctgaaacgcctgtgaataagacagctacgagtccagttgatgatcatttaattccggaagaacgtttagcagatgcgctaaaaaaacgtggggtaattgattcgaaggcttcagagaaagaaacaaagaaagctgtcgaaaaatatgtagagaataaaaagggtgaaaatcctgggaaagaagtaacaaatggggacccacttacgaaagaagcatctgactttgtaaagaaagtgaaagatgcgaaagcagatacgaaagaaaagttagataaacctgcaacaggaacacctgcagcgacaggaccagttagaggtggtctaaatggtaaagtaccaacatctccagcgaagcaaaaagcgtacaatggtgatgtacgtaaagataaagtacttgttttacttgtagagtacgctgactttaaacataacaatattgataaagagcctggttatatgtattcggaagactttaacaaagaacattatgaaaaaatgttattcggtgacgagccattcacattagatgatggaagtaaaatcgaaacgtttaaacaatattacgaagagcaatctggtggtagttatacagtagatggaacagttacaaaatggttaacagttcctggtaaagctgctgattacggtgcagatgctgctactggtcatgataataaaggaccaaaaggaccacgtgatttagtaaaagatgcattaaaagctgctgtagatagcggtcttgatttatcagaatttgatcaatttgaccaatatgatgtaaatggtgatggaaataaaaatcaaccagatggtttaattgaccacttaatgattattcatgcaggagttggacaagaagctggtggtggtaaattaggtgacgatgcaatttggtcacatcgctggacagttggaccaaaaccattcccaattgaaggcacgcaagcgaaagttccatattggggtggaaagatggcagcgtttgactacacaattgaaccagaagatggcgcggtcggtgtattcgcacatgaatatggtcatgatttaggtttaccagatgagtatgatacacaatatagcggtcatggtgaaccagttcaagcttggtctattatgagcggcggaagctgggcaggtaaaatcgccggaacgacgccaacaagtttctcaccacaaaataaagagtttttccaaaaaacaattggtggtaactgggcaaatatcgtagaagtagattacgagaaattaaataaaggtatcggtctagcaacatatttagaccaaagtgttacaaaaacgaaccgtccaggtatgattcgtgttaacttaccggataaagatataaaaacaattgatccagcattcggaaaacagtattactacagtacaaaaggtgacgatcttcatacgaagttggaaacaccactgttcgatttaacgaatgcaacgactgcgaaatttgattttaaatcattatatgaaattgaagcagagtatgacttccttgaagtacacgctgtaacagaagatggtcaacaaacgttaatcgaaagacttggtgagaaagcaaataatggaaatgcagattcgacaaatggaaaatggattgataaatcatatgatttaagccaattcaaaggtaagaaagtaaaattaacatttgattacattactgatggtggtttagcattaaacggtttcctacttgataatgcttcattaacagtagatggtaaagtagtattctctgatgatgcagaagggacaccacaattcaaattagatggttttgctgtttctaacggaacagagaagaagagccataactactatgttgagtggagaaactatgctggttctgataacgcattgaaatttgctcgcggcccagaatataacactggtatggttgtatggtatgcagattcagcttacacagataactgggttggtgtacatccaggacacggtttccttggtgtagtcgattctcacccagaagcaattgtaggaactttaaatggtaagccgacagttgaaagtagtacacgattccaaatcgctgatgcggcgttctcattcgataaaacgccagcttggaaagttgtatctccaacgcgtggaacgtatacgtataatggcttagcgggtgtaccgaagtttgatgattcgaaaacgtatattaatcaacagattccagatgcaggacgtattttaccaaatcttggcctgaagtttgaagtagtaggacaagctgatgataattctgcaggtgctgttcgcttatatcgctaa
>BAS3648|3.6154752260570326
atgaagagaaaagagaatgagtctgttaaagtatttgctcttggtggagtaggtgaaatcgggaaaaacatgtactgtgttgaaattgattctgaaatctttattgtagatgcagggttaatgttcccgggagatgaaatgtttggaattgatatcgttattcctgatattacatatttagtggaaaaccaagagcgagtaaaaggtttatttattactcacggtcatgaagatcatattggtggtattgtttacgtacttcgtaaattatctattccagtgtatgcaacgaaattaacagtaggacttatacaagaaaaacttggcgaagcaggtatgttaggccgtgtagacttaaaaacaatcgattcaaattcaacagtagagtttaatactacaacggtgtcattctttggaacgacacatagtattccagattctgttggtgtttgtttccatacatcaaaaggtgcgatcgtatatacgggagactttaaattcgatcaaactccaattggaaatagtggagcagatcttgggaaaatggctcaaatcggaaatgaaggtgtactatgcctattatctgatagtacaaatgctgagcgtccaggctatacaggttctgaaaaagaagttggtgtagaaatttctaaagtattctacggcgcagaaggacgtattatcgttgcttcatttgcatcgaatgtacatcgtattcaacaagtatttgatgcagctgctgaaacaggacgaaaagtcgcggttgtaggacgtagtatggtgaaagtagtagatatcgcaagacgccttggttatttagatgttccagaaggtatggttatttcactacaagaagtagacaatttcccagagaaaaaggtagctattttaacgacaggtagccaaggcgaaccgatggcagccctttctagaatggcgaagcaagctcataaacaaatttcaattcgtaaaggtgatacggttattattgcggcttctccaattccgggtaatgaaatatctgtatcgaaaattattgatttgttatttagagctggagctgaagttgtttattatggtgaaagaaaagttcacgtttcaggtcatggtagccaagaagaattaaaactaatgttaaacttaatgaaaccgaaatattttgtacccgtacatggtgagtttcgtatgcaaaaagcacatgcatacttagctgaagatgtaggtattgcaagagaaaatatctttatcgtagaaaaaggcgatgtaattggttttggtgacgatgaagcaaatttagttggtaaagtgcaagcgggcaatgtattaattgatggattaggtgtaggtgacgttggtaatatcgttcttcgagatagaaaaatgttatctcaagatgggatattagtagttgttgtaacacttggtaaagatgaaaagaaaattatctctggtccagaaatcatttcgcgtggatttgtatatgttcgtgaatcagaagcgttaattgaccgttctacagagattgtacgtatgattgttgagcaatcaattaaagaatattcaattgaatggtctatgttaaaacaaaatattcgtgaattattaggacagttcttgtacgaagagacaaagagaaaacctatgattttaccgattattatggaagtataa
>BAS3738|3.6125969435469028
atgaaaagacaacttatcttagaagatggaacagtattaattggaacaggtttcggaggagaaatcgaaaagtcaggtgaggttgtatttacaacaggaatgactggatatcaagaaacattatctgatccatcatattgcggtcaaattgtaacattcacgtacccactaatcggaaactacggcatcaaccgtgatgattttgaatcgattcacccatctgtaaatggtttaatcgtaaatgaaatttgtgatcacccatcaaatttccgtaacgaaatttcgttaaatgactacttaaaagaaagaaacatcccaggattagcagggattgatacgagaaaattaacgagaaaaattcgtcaatacggtacattacgcggacgcctatgtaacatggatgcagatgtagagtacatcgtgagtcaattaaaagcgacagtatttacagatcatgtaaaacgcgtatcaacgaaagatccatatccaagcccaggccgcggacatcgcgtcgtactagtagacttcggtatgaaacatggtattttacgagaattaaataaacgtgattgtgatgtaattgtagttccttacaacacaacagccgaagaaattttacgccttagtccagatggaattatgttaagtaacggacctggggatccaaaagatgtaccagaagcaattgaaatgttaaaagacattatcggtaaagttcctttattcggaatttgcctaggacatcaattgttcgctctagcatctggtgcgaatacaagtaagttaaaattcggtcaccgtggtttaaaccatccagtaaaaaatattgcaactggaaaagtagcaattacatctcaaaaccatggttacgcagtagaagaagaatcagttgaaaatacagagcttgaaattacacatgttgctttaaatgatggaacagtagaaggtcttcgtcataagaagtttccagcatttacagttcaataccatccagaagcttcagcaggaccagaagatgcaaatgatttattcgaagatttcttaacaatgattgaaaacttcaagaaagaaggggaagagttatgccaaaacgcctag
>BAS2193|3.6107127790193956
atgattacaactgaaattaaacgagtaaaaaatcatattaatggtgagtgggtagaatctactggtacagaagtagaagcagttccaaatccggcgactggaaaaattatcgcttacgttccgctatctccgaaagaagatgttgaaaaagctgttgaagcagcaaaagcagcatatgaaacatggtctaaagtaccagttccgaatcgttcaagacaattgtataaatatttacagcttttacaagaaaacaaagaagaactggcaaaaattattacgctagaaaatggtaaaacattaacggatgcaactggtgaagtacagcgtggtattgaagcagtagaacttgcaacgtcagcaccaaatttaatgatgggacaagcacttccgaatattgctagtggcattgatggatcaatttggcgctatccaatcggggttgttgctggtattacaccttttaacttcccaatgatgattccattatggatgttccctcttgcaattgcttgtggtaatacattcgtattaaaaacatctgaaagaacgccgcttttggctgaaagacttgtggagttattctatgaagctggttttccaaaaggcgtactaaatttagtacaaggcggaaaagatgttgtaaatagcattttagaaaataaagatattcaagctgtttcgttcgttggatctgagccggtagctcgttacgtatacgaaacaggtacgaaacatggaaaacgtgtacaagcgttagctggtgcgaaaaaccacgcgattgtaatgccagattgcaatcttgagaaaacagtgcaaggtgtaattggatccgcatttgcaagtagcggagaacgctgcatggcatgttcagtagtagcggtagttgatgaaattgctgatgaattcattgacgtactagtagcagagacgaagaagttaaaagtaggtgacggtttccacgaagataattatgttggaccattaattcgtgaatctcataaagagcgtgtattaggctatattaatagcggtgtagcagatggagcaacgttattagtagatggccgcaaaattaaggaagaagttggagaaggttactttgtaggtgcgacaatctttgatggcgtaaatcaagaaatgaaaatttggcaagatgagatttttgctccagtattaagcattgtacgtgttaaagatttagaagaaggtattaaactaacaaatcaatctaaatttgcaaatggtgcagttatttatacgtcaaacggtaaacatgcacaaacgttccgtgataacatcgatgcgggtatgatcggtgtaaacgtaaacgttccagcaccaatggcattcttcgcatttgcaggaaataaagcgtcattctttggtgatttaggtacaaatggtacagatggcgttcaattttatacacgtaaaaaagttgtaactgagcgctggttttaa
>BAS0047|3.6087757695822735
ttgtggaatttatacaaatatatcgcttatttagaaaagggtggtgaacacaagatggaagtgactgacgtaagattacgccgcgtaaacacagaaggccgcatgagagcaattgcctctattactctagaccatgaatttgttgttcatgatattcgtgtaattgatggtaataatggattatttgtagcaatgccaagtaaacgtactccagatggagaattccgtgacattgcacatccaattaattctggtacacgctctaaaattcaagatgcggttttaacagagtatcatcgtttaggcgagttagaagaggttgagtttgaagaagcgggcgcttcgtaa
>BAS0409|3.6070754398315232
atgggaaaagcaattcaagataaagatacacaattagtatatttaaaagaacgtttaaatatgttcattgaagtaattgatacaattgaacctgaagaagtagagttagaagatgtggatcgtcttcttgcaatgttagatgaattagaattaaaatgtgagcaatttaaaaaagacgaataa
>BAS0226|3.6053379810999777
atgaaacaaaaatctatggatacgctagctgcacaaatggaggacttttttccagtacgtgatgtagatcatttggaattttacgtaggaaatgcaaagcaatcaagttattatcttgcgagagcattcggattcaaaattgtggcttactctggattagaaactggtaatcgtgaaaaagtatcttatgttcttgtgcaaaaaaacatgcgttttgttgtgtctggggctttaagtagtgacaatcgtattgcagagtttgtaaagactcatggtgatggcgtgaaagatgtagcattacttgttgacgatgttgataaagcatactcagaagcagtgaaacgtggtgccgtcgcaattgctccgcctgtagagttaacagatgagaacggtacattgaaaaaagcagttattggtacgtatggtgatacaattcatacgcttgtagagcgtaaaaattataaagggacatttatgccaggattccaaaaggctgagtttgatattccatttgaagagtcaggtttaattgctgtagaccatgtagttggtaatgttgaaaagatggaagagtgggttagttattacgagaacgttatgggctttaaacaaatgatccattttgatgatgatgatattagtacagagtattcagcattaatgtcgaaggttatgacaaatggaagtcgtattaagttccctattaacgagccagcagatggaaagagaaaatcacaaattcaagaatatctagagttctataatggagcaggtgtacagcatcttgctttactaacaaatgacattgttaaaacagtagaagcgctacgtgcaaatggtgtggagtttttagatacaccagatacttattatgatgagttaactgcacgagttggaaaaattgatgaggaaattgataagttgaaagaattaaagattttagtagatcgcgatgatgaaggatacttactacaaatctttacgaaaccaattgtagatcgtccaactttatttattgaaatcattcagcgtaaaggttctcgtggatttggagaaggaaactttaaagcgttattcgaatcaattgaaagagaacaagagcgtcgcgggaatttataa
>BAS0586|3.604354401170825
atgtctagtaaaacacttgcgaaatttttagaagaaaatttagaggatttaaaatcaaaggggctttataacgtaattgatccgcttgaaagttcaaatggaccgatcattacaattggcggaaaagaatatattaacttatcttcaaacaactatcttggattagcaacagatagccgtttgcaagaagcagcaattggtgcaattcataagtacggcgttggagcaggagcggttcgtacaattaacggtactttagatttgcatattaaattagaagaaacaattgcaaagtttaaacatacagaagcagcgattgcttatcaatcaggatttaattgtaatatggcagcgatttcagccgttatggataaaaatgatgcgattctttcagacgagttaaaccatgcttctattattgatggtagtcgtctatcaaaagcaaaaattattgtttataaacattctgatatggaagatttacgccaaaaagcaatcgcggcgaaagaatcaggtctttacaataaattaatggtaattacagacggtgtcttttcaatggatggagatgttgcaaaactaccagaaattgttgagattgcggaagaattagatttaatgacatacgtagacgatgcacacggttcaggtgtacttggaaaaggtgcaggaacggtaaagcacttcggtctgtctgataaagttgatttccaaattggtacattatcaaaagcaattggggtaattggtggatatgtagcagggaaacaaaacttaattgactggttaaaagttcgttcacgtccattcttattctctacagcagtaacgccagctgatgcagcggcttgcatgagatcaattgaaatcttaatggaaagcacagagttgcacgatcgtttatgggaaaatggtcgctatttaaaacaagggttaaaagaacttggctttaacatcggagaaagtgaaacgccaattacaccttgtattattggtgacgaagtattaacacaagaatttagtaaacgtctaaatgaagaaggcgtatatgcaaaatctatcgtgttcccaactgtagctaaaggaaccggacgcgttcgtaatatgccaacagcagctcatacgaaagaaatgttagatgaagcaattcgtaagtatgaaaaagtagggaaagaaatgggcatcatttaa
>BAS4442|3.6008141105200053
[truncated: 4,148,805 more chars]
