# Supplementary material for: Bioinformatic Assessment of Factors Affecting the Correlation between Protein Abundance and Elongation Efficiency in Prokaryotes
Source: Int J Mol Sci. 2022 Oct 9;23(19):11996. doi: 10.3390/ijms231911996 (PMC9570070; doi:10.3390/ijms231911996)
Supplement: Supplementary file 1 [file ijms-23-11996-s001.zip › EloE/output_folder/Bacillus_anthracis_str._'Ames_Ancestor'_260799/bacillus anthracis str. sterne_number_eei.txt]

number	single	first	middle	last	EEI4
1	1	0	0	0	2.5214372761746895
2	1	0	0	0	2.4718923791620844
3	0	1	0	0	2.85107542605676
4	0	0	1	0	2.2560851783058333
5	0	0	0	1	3.2152259352640438
6	1	0	0	0	3.274844346917808
7	1	0	0	0	2.188846822658931
8	1	0	0	0	3.8902326669397946
9	1	0	0	0	3.334770397994665
10	0	1	0	0	4.688976189818571
11	0	0	0	1	4.183197044601662
12	1	0	0	0	3.6290987814661295
13	1	0	0	0	2.6052787196110425
14	0	1	0	0	2.575359116497327
15	0	0	0	1	2.4288172348229025
16	1	0	0	0	1.6991555740971827
17	1	0	0	0	2.6301439060052685
18	0	1	0	0	2.6006970198719195
19	0	0	1	0	6.7211690967886435
20	0	0	1	0	2.596532604829662
21	0	0	0	1	2.7076126980332043
22	1	0	0	0	2.72903976966775
23	1	0	0	0	1.869833081649017
24	0	1	0	0	2.2905279192281918
25	0	0	1	0	3.023601091796007
26	0	0	1	0	2.3511393466488157
27	0	0	1	0	2.9351275405288604
28	0	0	0	1	2.417533094742484
29	0	1	0	0	2.6217699052412797
30	0	0	1	0	2.654842228322981
31	0	0	0	1	2.676648871992451
32	1	0	0	0	5.190803866838809
33	1	0	0	0	3.2722859522884473
34	1	0	0	0	2.674699029500923
35	0	1	0	0	3.1837774320515044
36	0	0	0	1	3.0259693066119264
37	1	0	0	0	2.2878392989262895
38	1	0	0	0	2.5684811745594556
39	1	0	0	0	3.0182347268095406
40	1	0	0	0	2.910139224884236
41	1	0	0	0	2.9143335254330514
42	1	0	0	0	3.507910702480245
43	1	0	0	0	3.6087757695822735
44	0	1	0	0	3.341534209917298
45	0	0	0	1	3.878923248515861
46	1	0	0	0	2.9113511627815116
47	1	0	0	0	2.0841990336531078
48	1	0	0	0	2.7227071985471967
49	1	0	0	0	2.7927583371800546
50	0	1	0	0	2.214638269988116
51	0	0	1	0	2.684711779344589
52	0	0	1	0	2.8865488133826736
53	0	0	1	0	2.8071466966904897
54	0	0	1	0	1.7965933387942776
55	0	0	0	1	2.3260351480108468
56	1	0	0	0	4.0652291505509535
57	1	0	0	0	2.596442745409073
58	0	1	0	0	2.166147310946966
59	0	0	0	1	3.258994401936029
60	1	0	0	0	3.669930465666342
61	0	1	0	0	3.0055244196618127
62	0	0	0	1	3.105642061851787
63	1	0	0	0	3.6479689382820353
64	0	1	0	0	2.679860325153596
65	0	0	1	0	2.583538568023141
66	0	0	1	0	2.2333149134210992
67	0	0	1	0	2.921997935996124
68	0	0	1	0	2.197169299123172
69	0	0	1	0	2.329621901411312
70	0	0	0	1	2.3850638822366
71	1	0	0	0	3.6498966561395196
72	1	0	0	0	3.7110767357715955
73	1	0	0	0	2.175440443835978
74	0	1	0	0	2.4327571931428995
75	0	0	1	0	2.2025422213106496
76	0	0	0	1	3.597831936637223
77	0	1	0	0	2.8108290587490345
78	0	0	0	1	2.5649061641745763
79	0	1	0	0	2.7930480110596863
80	0	0	0	1	2.731745400314966
81	1	0	0	0	3.0903935486590237
82	1	0	0	0	3.958326683399885
83	0	1	0	0	2.8044678449701603
84	0	0	1	0	3.0253027208461973
85	0	0	1	0	2.734330470228722
86	0	0	1	0	3.232099184384132
87	0	0	0	1	2.3967126042202334
88	1	0	0	0	2.2272785438778975
89	0	1	0	0	2.042313359249634
90	0	0	0	1	2.8133418102443275
91	1	0	0	0	4.446218315907831
92	1	0	0	0	5.413795194213767
93	1	0	0	0	4.6351241533806204
94	1	0	0	0	4.76421258582648
95	1	0	0	0	7.013175599934428
96	1	0	0	0	2.6093789254124746
97	0	1	0	0	3.675823077498314
98	0	0	0	1	3.594828584728899
99	1	0	0	0	1.9495368077463395
100	0	1	0	0	4.488817045782399
101	0	0	0	1	4.581923429583846
102	1	0	0	0	4.84450132965281
103	1	0	0	0	5.114696009131569
104	0	1	0	0	4.414920799897585
105	0	0	1	0	4.85659744975779
106	0	0	1	0	4.577705414515459
107	0	0	1	0	4.4284026884749075
108	0	0	0	1	4.684706890980421
109	0	1	0	0	3.5586417067999028
110	0	0	1	0	4.136753855508415
111	0	0	1	0	5.0301346941674625
112	0	0	1	0	4.980366114926328
113	0	0	1	0	3.181933725148424
114	0	0	0	1	3.035990126299746
115	0	1	0	0	5.12080598623058
116	0	0	1	0	4.506373462676678
117	0	0	1	0	4.839298573432417
118	0	0	1	0	2.933080491772762
119	0	0	1	0	4.37131398651877
120	0	0	1	0	5.096845501149166
121	0	0	1	0	4.8280049708541615
122	0	0	1	0	4.8056722034132315
123	0	0	1	0	3.5614006970958543
124	0	0	1	0	4.515379495818685
125	0	0	0	1	2.5995083528056058
126	0	1	0	0	3.298503680711547
127	0	0	0	1	2.4824501394152705
128	0	1	0	0	2.675119418327581
129	0	0	1	0	3.5933011766277043
130	0	0	1	0	5.366985952435923
131	0	0	0	1	5.144903317721354
132	0	1	0	0	3.405887202237121
133	0	0	0	1	5.143461779690125
134	0	1	0	0	2.185041692014518
135	0	0	1	0	2.7037160864613035
136	0	0	1	0	2.0737932400506645
137	0	0	0	1	2.4957646858782443
138	0	1	0	0	3.744944370617771
139	0	0	0	1	4.119932941113452
140	1	0	0	0	2.0969967247549075
141	1	0	0	0	2.6271922058327193
142	1	0	0	0	3.0864804115573916
143	1	0	0	0	3.029754673323747
144	1	0	0	0	1.9759743278782047
145	1	0	0	0	2.160772365559199
146	1	0	0	0	2.182613898921956
147	0	1	0	0	2.7479076501735924
148	0	0	0	1	2.5851065689342345
149	1	0	0	0	3.6274470140278043
150	0	1	0	0	2.2996782528055455
151	0	0	1	0	2.748962430337689
152	0	0	0	1	4.6137810285914505
153	0	1	0	0	1.7445837193091887
154	0	0	0	1	3.873382253712245
155	1	0	0	0	2.1653277596859923
156	0	1	0	0	2.0912055134667766
157	0	0	1	0	2.077349366928514
158	0	0	0	1	2.3492134314433826
159	1	0	0	0	2.7245270458954587
160	1	0	0	0	2.8664765939385677
161	1	0	0	0	2.197492055222035
162	1	0	0	0	2.954048137415572
163	1	0	0	0	2.712030100631
164	0	1	0	0	2.661498531557566
165	0	0	0	1	2.110630500885187
166	0	1	0	0	2.8991496005688075
167	0	0	0	1	2.1353634571906994
168	1	0	0	0	2.4727293235150216
169	0	1	0	0	2.619777394419591
170	0	0	1	0	2.730028783585869
171	0	0	0	1	3.6358633923974075
172	1	0	0	0	2.236500146663097
173	1	0	0	0	3.244623431187495
174	0	1	0	0	2.4259337710561995
175	0	0	0	1	2.2719343656022852
176	1	0	0	0	2.654697033917267
177	1	0	0	0	2.5897692921978206
178	1	0	0	0	2.692472607818868
179	1	0	0	0	2.2659665630232078
180	0	1	0	0	2.6465789568723768
181	0	0	1	0	2.557268764380838
182	0	0	1	0	2.337525212306188
183	0	0	1	0	2.7685577647815127
184	0	0	0	1	3.073200664896709
185	1	0	0	0	3.336132808167697
186	0	1	0	0	2.496474362836053
187	0	0	0	1	1.5316449055936374
188	1	0	0	0	2.330071055782398
189	1	0	0	0	3.290882972587611
190	1	0	0	0	3.0803417409961518
191	1	0	0	0	3.34132438846495
192	1	0	0	0	2.549567477755716
193	1	0	0	0	2.1444287610098915
194	1	0	0	0	3.636048906629885
195	0	1	0	0	2.162836497391215
196	0	0	1	0	3.0640585486442005
197	0	0	0	1	2.3766615071115287
198	1	0	0	0	2.4522538477402365
199	1	0	0	0	2.412103038084926
200	1	0	0	0	2.0919015369637624
201	1	0	0	0	2.518380242482388
202	1	0	0	0	2.3983196259729866
203	1	0	0	0	2.0848498927351464
204	1	0	0	0	2.6353007509424025
205	1	0	0	0	2.734564419305922
206	1	0	0	0	2.4899174940906694
207	1	0	0	0	2.4789936773469794
208	1	0	0	0	2.586489385907604
209	1	0	0	0	2.2965640098678426
210	1	0	0	0	2.297281393619083
211	1	0	0	0	2.629938652551295
212	1	0	0	0	3.009722068253181
213	0	1	0	0	2.57759214018505
214	0	0	1	0	2.37508052987494
215	0	0	1	0	2.5389262703640267
216	0	0	0	1	2.4620957282939373
217	0	1	0	0	2.8208219555848566
218	0	0	0	1	2.3074550311897273
219	1	0	0	0	1.6943661747834076
220	1	0	0	0	3.6053379810999777
221	0	1	0	0	3.0403808452223946
222	0	0	0	1	2.672266104604591
223	1	0	0	0	2.2644922372854395
224	1	0	0	0	3.4444684714230696
225	1	0	0	0	2.7897578864420227
226	1	0	0	0	3.4271096117741675
227	1	0	0	0	4.429700076877202
228	1	0	0	0	2.1096226551800963
229	1	0	0	0	1.8746717313121446
230	1	0	0	0	2.9812269806487133
231	1	0	0	0	2.4086729392413475
232	1	0	0	0	2.5991677352785274
233	0	1	0	0	2.764018331545777
234	0	0	0	1	2.8998293456079764
235	1	0	0	0	2.77177149365492
236	1	0	0	0	2.249362154342031
237	0	1	0	0	2.6482707707020348
238	0	0	1	0	2.9403916390550537
239	0	0	1	0	2.5392047534358815
240	0	0	0	1	3.64268661354056
241	1	0	0	0	2.9012691569873135
242	1	0	0	0	2.4142897566240635
243	0	1	0	0	1.976644217934449
244	0	0	0	1	2.7033421206784456
245	0	1	0	0	4.72172028194171
246	0	0	0	1	5.03396925279729
247	1	0	0	0	4.2140187700652705
248	1	0	0	0	3.206690403157145
249	0	1	0	0	2.46600921964536
250	0	0	0	1	2.4105428775947177
251	1	0	0	0	2.2817492831601367
252	0	1	0	0	2.0273215277466283
253	0	0	0	1	2.2620559457550002
254	1	0	0	0	2.0028303002652015
255	1	0	0	0	1.8457130480024024
256	1	0	0	0	2.2205592280061257
257	1	0	0	0	1.7816018386669092
258	1	0	0	0	2.1160386805925664
259	0	1	0	0	2.6904353035916384
260	0	0	1	0	2.256648182175782
261	0	0	0	1	2.3978573310515676
262	0	1	0	0	1.987783331236451
263	0	0	0	1	2.5222044530020167
264	0	1	0	0	2.946847640251282
265	0	0	1	0	2.6039190713958447
266	0	0	0	1	3.989281141042273
267	0	1	0	0	3.0858464278297904
268	0	0	1	0	4.5516353389966735
269	0	0	1	0	3.3070434524592973
270	0	0	1	0	3.509913436262798
271	0	0	0	1	2.9597694153330143
272	0	1	0	0	3.495569273975681
273	0	0	1	0	3.011547263517875
274	0	0	0	1	3.8507024899129902
275	1	0	0	0	3.7325277123340066
276	0	1	0	0	3.15024201497751
277	0	0	0	1	3.223484565898722
278	1	0	0	0	2.2551277650994477
279	0	1	0	0	3.445352470603215
280	0	0	1	0	3.1215401708644044
281	0	0	1	0	3.091430573226362
282	0	0	0	1	2.756954224065041
283	1	0	0	0	2.3899925524941357
284	1	0	0	0	4.358168851517475
285	1	0	0	0	2.1749875557917973
286	0	1	0	0	2.7278172158127774
287	0	0	1	0	2.5310594205151355
288	0	0	0	1	3.6309894864818943
289	1	0	0	0	1.9844701600712185
290	0	1	0	0	2.0211379330029473
291	0	0	1	0	2.797688717089856
292	0	0	0	1	2.7424015881238257
293	1	0	0	0	2.695939252251356
294	0	1	0	0	4.223010302810605
295	0	0	1	0	4.255645323246564
296	0	0	0	1	3.691480106721265
297	1	0	0	0	3.207948105933808
298	1	0	0	0	2.741549381925589
299	1	0	0	0	3.0509936122956725
300	0	1	0	0	2.435900357653735
301	0	0	0	1	3.3887718757858667
302	1	0	0	0	2.9018475261693704
303	1	0	0	0	3.959787231521678
304	1	0	0	0	2.7021528844575355
305	1	0	0	0	2.7214639296801217
306	1	0	0	0	3.153114369986595
307	1	0	0	0	3.408042374288632
308	1	0	0	0	3.0277061355244816
309	1	0	0	0	2.3703565680877445
310	1	0	0	0	2.8042156519596038
311	1	0	0	0	2.4103070323690408
312	0	1	0	0	2.492412264627488
313	0	0	0	1	2.8278442643403534
314	1	0	0	0	2.1000456418619438
315	1	0	0	0	2.8593670764125942
316	1	0	0	0	2.5861137265925085
317	1	0	0	0	2.3854789080867485
318	0	1	0	0	4.000781894130625
319	0	0	0	1	4.286585457778899
320	0	1	0	0	2.6952935917665073
321	0	0	0	1	3.0210630546239887
322	1	0	0	0	2.864250104918979
323	0	1	0	0	2.3986442137910586
324	0	0	0	1	2.6276556161530644
325	1	0	0	0	4.083617640011199
326	1	0	0	0	2.532576622437214
327	1	0	0	0	2.615206725160493
328	1	0	0	0	2.456861968215938
329	0	1	0	0	2.458725726812667
330	0	0	0	1	2.672145356018697
331	1	0	0	0	2.1641092762788885
332	1	0	0	0	2.1947167922505644
333	1	0	0	0	2.910873252708207
334	1	0	0	0	2.3482406689735322
335	1	0	0	0	2.4314090539874944
336	1	0	0	0	2.568638317370927
337	1	0	0	0	2.095561606798026
338	1	0	0	0	2.437389653793969
339	1	0	0	0	2.5824614397393595
340	1	0	0	0	2.526837931832334
341	0	1	0	0	2.3341017851004042
342	0	0	0	1	2.908454504475528
343	1	0	0	0	2.4021197436276225
344	1	0	0	0	2.422675578999928
345	1	0	0	0	2.76765784407347
346	1	0	0	0	2.956159426107418
347	0	1	0	0	3.7459584786022564
348	0	0	0	1	2.46072715726235
349	1	0	0	0	3.0948759992507497
350	1	0	0	0	3.1633695310169543
351	0	1	0	0	2.802154977039416
352	0	0	0	1	2.988203347679681
353	1	0	0	0	2.9060540726747304
354	1	0	0	0	2.647833067385284
355	0	1	0	0	3.598353112445748
356	0	0	1	0	2.2271783150249385
357	0	0	1	0	3.284551448255594
358	0	0	0	1	2.483632497730553
359	1	0	0	0	2.4520998909231864
360	1	0	0	0	2.883071346662694
361	0	1	0	0	2.5773780608029204
362	0	0	1	0	2.2616655354199366
363	0	0	0	1	2.6583473197088994
364	1	0	0	0	2.370840392265425
365	1	0	0	0	2.4468985371366925
366	1	0	0	0	2.5524725060235642
367	1	0	0	0	2.261548434589697
368	1	0	0	0	2.491491983682948
369	1	0	0	0	2.51313054983878
370	1	0	0	0	2.5453912639195715
371	1	0	0	0	2.909778727594904
372	1	0	0	0	3.7892269402656638
373	1	0	0	0	2.5756264912098095
374	0	1	0	0	3.139917848000915
375	0	0	0	1	3.847290247096829
376	1	0	0	0	3.271122356407862
377	1	0	0	0	3.2167045606569915
378	0	1	0	0	2.5201079710462095
379	0	0	0	1	3.616138974710116
380	1	0	0	0	2.6211472218470435
381	1	0	0	0	3.980979970980199
382	1	0	0	0	2.3246525956892237
383	0	1	0	0	4.930227512211158
384	0	0	0	1	2.543166526813985
385	0	1	0	0	2.021637360898845
386	0	0	0	1	2.9557277426252098
387	1	0	0	0	2.3986935191038152
388	1	0	0	0	2.262176112416433
389	0	1	0	0	2.2807443922965964
390	0	0	0	1	2.010289339721886
391	1	0	0	0	2.5401169378140613
392	1	0	0	0	2.5265498496583163
393	1	0	0	0	2.2796328106004347
394	1	0	0	0	2.317651670203137
395	1	0	0	0	2.8081798855367173
396	1	0	0	0	2.2992214692458948
397	1	0	0	0	2.710579505202476
398	1	0	0	0	3.6070754398315232
399	1	0	0	0	3.582351450795156
400	1	0	0	0	2.861780550670434
401	0	1	0	0	2.2868743733616888
402	0	0	1	0	2.0875686961518616
403	0	0	0	1	3.1356778102040894
404	1	0	0	0	2.1905488203502705
405	1	0	0	0	1.865730227976405
406	1	0	0	0	2.0757615483973493
407	1	0	0	0	2.9559925800376963
408	0	1	0	0	1.5763033131311754
409	0	0	0	1	2.652017936273194
410	0	1	0	0	2.7364772702413553
411	0	0	1	0	1.9214137525961452
412	0	0	1	0	2.2153529113332238
413	0	0	1	0	2.20613463392656
414	0	0	1	0	2.514316051196162
415	0	0	0	1	3.043461985998349
416	0	1	0	0	2.0925724329762265
417	0	0	1	0	2.691990647966111
418	0	0	0	1	3.2186646015844405
419	1	0	0	0	3.0682683179312145
420	1	0	0	0	2.983752514926394
421	0	1	0	0	2.555849410960124
422	0	0	1	0	2.5396264327119535
423	0	0	1	0	2.9084878978858226
424	0	0	0	1	2.454275920027022
425	1	0	0	0	2.8535145392080414
426	0	1	0	0	2.9003713912343314
427	0	0	1	0	1.9712099841043647
428	0	0	0	1	2.048703894383243
429	0	1	0	0	2.2649767296063525
430	0	0	0	1	2.8917874554997565
431	0	1	0	0	2.5870844656845695
432	0	0	0	1	2.2785427093367043
433	0	1	0	0	2.8988080553982742
434	0	0	1	0	2.833972799380052
435	0	0	1	0	3.662877296347018
436	0	0	1	0	2.7779255700001646
437	0	0	1	0	2.216815596996959
438	0	0	1	0	2.8046397876176896
439	0	0	1	0	3.301116342651488
440	0	0	1	0	2.0468534690557245
441	0	0	1	0	3.3458706746769935
442	0	0	0	1	2.993925951697296
443	0	1	0	0	2.6014069724833404
444	0	0	1	0	2.1422699867769155
445	0	0	0	1	2.4138711023707558
446	0	1	0	0	2.269204837852134
447	0	0	0	1	3.5842341792557613
448	1	0	0	0	2.5447594387122074
449	1	0	0	0	2.8727541028097803
450	1	0	0	0	2.2338832564262834
451	1	0	0	0	2.588039000826603
452	1	0	0	0	2.017431824568607
453	1	0	0	0	2.3048097999439667
454	1	0	0	0	2.642380983924703
455	1	0	0	0	2.6970497597522423
456	1	0	0	0	2.6506948848109935
457	1	0	0	0	2.7190477920089333
458	1	0	0	0	2.362802830858374
459	1	0	0	0	2.1066325705993845
460	1	0	0	0	2.9744736660697098
461	1	0	0	0	3.6455956763302915
462	1	0	0	0	2.683103182452903
463	0	1	0	0	2.14192794673824
464	0	0	1	0	3.1637309395957476
465	0	0	1	0	2.648710775738399
466	0	0	0	1	2.3763368367379565
467	0	1	0	0	2.625481432526559
468	0	0	1	0	2.474045239846955
469	0	0	0	1	2.4902694398582326
470	1	0	0	0	3.726198524269493
471	1	0	0	0	2.3998376173219635
472	1	0	0	0	2.4047749331973285
473	1	0	0	0	3.370141855068867
474	1	0	0	0	2.212568625179722
475	1	0	0	0	2.1732930987976773
476	0	1	0	0	2.3394235535170202
477	0	0	0	1	2.4359771520874243
478	1	0	0	0	3.1996302807102945
479	1	0	0	0	2.023988735399867
480	1	0	0	0	2.5471130898702756
481	1	0	0	0	2.305783703359318
482	1	0	0	0	3.5052889998037395
483	1	0	0	0	2.269102163943878
484	1	0	0	0	2.779239426803023
485	1	0	0	0	2.3556148380025643
486	1	0	0	0	2.8743489661174655
487	1	0	0	0	2.507931794078362
488	1	0	0	0	3.8164030685032135
489	0	1	0	0	2.7389094992432845
490	0	0	1	0	2.1727177452420516
491	0	0	0	1	2.1584732926018306
492	0	1	0	0	2.3126974034352847
493	0	0	0	1	3.0065679073902776
494	1	0	0	0	2.7786759329782043
495	1	0	0	0	2.747497345312352
496	1	0	0	0	2.1786058679471765
497	1	0	0	0	4.519446340483117
498	1	0	0	0	2.289981060946442
499	1	0	0	0	2.2910614950349135
500	1	0	0	0	2.63422591975724
501	1	0	0	0	2.414738063748198
502	1	0	0	0	2.3179764486076357
503	1	0	0	0	2.9650717573079217
504	1	0	0	0	2.036340428015369
505	1	0	0	0	2.5939550133336056
506	1	0	0	0	2.7864130180911872
507	1	0	0	0	2.702033179505476
508	1	0	0	0	2.416416184662787
509	1	0	0	0	2.3004184967953134
510	1	0	0	0	2.919503392388693
511	0	1	0	0	2.2716417631646606
512	0	0	0	1	4.653322224464215
513	1	0	0	0	2.6191748937490837
514	0	1	0	0	2.416922337061885
515	0	0	1	0	2.456497184107376
516	0	0	0	1	2.1582844973653574
517	1	0	0	0	2.8883624407450283
518	1	0	0	0	2.923331272146897
519	1	0	0	0	2.633186622167067
520	1	0	0	0	3.4062081583477757
521	0	1	0	0	2.2771768463835373
522	0	0	1	0	2.6493205676888265
523	0	0	1	0	2.2342764090009193
524	0	0	1	0	2.4171659898222986
525	0	0	0	1	3.6510791105401297
526	1	0	0	0	2.9063325690008073
527	0	1	0	0	2.444838543728925
528	0	0	0	1	1.9281454035444527
529	0	1	0	0	2.9869493186023566
530	0	0	0	1	2.5647560494901103
531	1	0	0	0	2.6565978141965356
532	0	1	0	0	2.3566176219440536
533	0	0	0	1	2.3287762109096355
534	1	0	0	0	2.8010516941942556
535	1	0	0	0	3.1009250230484677
536	1	0	0	0	2.4032041060044933
537	1	0	0	0	2.130820642612828
538	1	0	0	0	2.2736852299226458
539	1	0	0	0	3.710332957638342
540	1	0	0	0	2.618227330260545
541	1	0	0	0	2.567587114817725
542	1	0	0	0	2.8510301164165006
543	1	0	0	0	2.090843495091203
544	1	0	0	0	2.811032758764361
545	1	0	0	0	3.0179009820461795
546	1	0	0	0	2.3584253813514433
547	1	0	0	0	4.971330716506622
548	1	0	0	0	3.0373227880262683
549	0	1	0	0	2.776640521896061
550	0	0	0	1	3.4307563023936387
551	1	0	0	0	2.494643683393363
552	1	0	0	0	2.072444903728605
553	1	0	0	0	3.682270133425601
554	1	0	0	0	2.0116241824081866
555	0	1	0	0	2.585588680169776
556	0	0	0	1	2.1636543420234213
557	1	0	0	0	2.824691180595663
558	1	0	0	0	2.6799700369866315
559	1	0	0	0	2.3309911920124047
560	1	0	0	0	2.012106201585349
561	1	0	0	0	2.3496299662860567
562	1	0	0	0	2.992506156328179
563	1	0	0	0	3.1996943195607193
564	1	0	0	0	2.5726287382863915
565	1	0	0	0	2.423717509681717
566	1	0	0	0	3.0199038494698343
567	1	0	0	0	3.8745540559467755
568	0	1	0	0	2.482434014655161
569	0	0	1	0	2.6168086443693954
570	0	0	0	1	3.0248062827459368
571	1	0	0	0	2.433405098172085
572	1	0	0	0	3.604354401170825
573	0	1	0	0	3.952192581154726
574	0	0	0	1	3.4098624521615313
575	1	0	0	0	2.891000169964252
576	0	1	0	0	2.864222358354517
577	0	0	0	1	3.7320124140347075
578	1	0	0	0	2.466812230208802
579	0	1	0	0	2.081244927444744
580	0	0	0	1	2.673373623110163
581	1	0	0	0	2.303633779838486
582	1	0	0	0	2.800847896722414
583	1	0	0	0	2.5444605622778855
584	0	1	0	0	2.937226709244837
585	0	0	0	1	2.6362914877927675
586	0	1	0	0	2.256888189606742
587	0	0	1	0	2.10726779204692
588	0	0	0	1	2.3443645601460705
589	0	1	0	0	1.9403055390549988
590	0	0	0	1	2.566798434049641
591	1	0	0	0	3.075859514049692
592	0	1	0	0	2.605852234166976
593	0	0	0	1	3.142480045179625
594	0	1	0	0	2.3398754090990406
595	0	0	0	1	2.08248930322725
596	0	1	0	0	2.8961418943004964
597	0	0	0	1	2.3053073175716503
598	1	0	0	0	2.510142572795284
599	0	1	0	0	2.260897957859257
600	0	0	0	1	2.368608099536967
601	1	0	0	0	2.1701550605327116
602	1	0	0	0	2.967037056764447
603	0	1	0	0	2.277838539524238
604	0	0	0	1	2.3013408548980365
605	0	1	0	0	3.4190094497179078
606	0	0	0	1	3.062911924483882
607	1	0	0	0	2.608130106706244
608	1	0	0	0	2.8564384666531515
609	0	1	0	0	3.816475174802451
610	0	0	1	0	2.4159482242678973
611	0	0	1	0	2.596913686555119
612	0	0	1	0	2.8274332659477763
613	0	0	0	1	2.7747730251202607
614	1	0	0	0	3.321679515894672
615	0	1	0	0	2.7181950155656343
616	0	0	0	1	3.3558302809354097
617	0	1	0	0	2.928237947610361
618	0	0	1	0	3.40909635585455
619	0	0	1	0	3.103416572351464
620	0	0	1	0	2.6143654038570956
621	0	0	1	0	3.1313044017783507
622	0	0	1	0	3.3720883726268194
623	0	0	0	1	5.15087732928994
624	1	0	0	0	3.62283498406008
625	1	0	0	0	1.8492352741676283
626	1	0	0	0	2.485091643643305
627	1	0	0	0	3.56383115456386
628	1	0	0	0	2.0379700670467877
629	0	1	0	0	3.2555575434802337
630	0	0	0	1	2.484844227525012
631	0	1	0	0	2.170819496371679
632	0	0	0	1	2.3282950522494215
633	1	0	0	0	2.016427586720018
634	1	0	0	0	2.109675791873429
635	1	0	0	0	2.6638628460732905
636	1	0	0	0	3.1232106147737975
637	1	0	0	0	3.564785874011364
638	0	1	0	0	2.5536911327334004
639	0	0	0	1	2.150073842132027
640	1	0	0	0	3.3193044225316246
641	1	0	0	0	2.7610655131768134
642	1	0	0	0	2.690726703579414
643	1	0	0	0	2.3871205510050197
644	1	0	0	0	3.227091430373337
645	1	0	0	0	2.6881736439081845
646	1	0	0	0	2.7701887264797302
647	0	1	0	0	2.462787829081702
648	0	0	0	1	2.1118541113151093
649	0	1	0	0	2.470334817315753
650	0	0	0	1	1.7195433415783894
651	1	0	0	0	2.655556576215824
652	0	1	0	0	3.0615287187932636
653	0	0	1	0	2.817688634810702
654	0	0	1	0	3.757259915225961
655	0	0	0	1	3.088655591927275
656	1	0	0	0	1.8846040332374852
657	1	0	0	0	2.562340027839564
658	0	1	0	0	2.505740235846842
659	0	0	1	0	2.465718029824341
660	0	0	0	1	2.504974097699934
661	0	1	0	0	2.4570447390779995
662	0	0	1	0	2.0834731260501202
663	0	0	0	1	2.2399343013511785
664	0	1	0	0	2.8789153179556326
665	0	0	1	0	2.758323057739701
666	0	0	0	1	2.91552109382347
667	1	0	0	0	4.411811328141294
668	0	1	0	0	2.7615603041077894
669	0	0	0	1	3.0091647567372295
670	1	0	0	0	2.3057339697149657
671	1	0	0	0	2.672687206767954
672	1	0	0	0	2.5468724781410246
673	1	0	0	0	2.000619070287909
674	0	1	0	0	2.023919435081211
675	0	0	0	1	2.97737223226902
676	0	1	0	0	2.7667141297570894
677	0	0	1	0	2.0869845259235373
678	0	0	1	0	2.283537592934051
679	0	0	1	0	3.0138575432802743
680	0	0	1	0	2.420778895787909
681	0	0	1	0	2.67400434627881
682	0	0	1	0	3.2900576058754867
683	0	0	1	0	3.8086218068325497
684	0	0	1	0	2.389342843759785
685	0	0	0	1	2.8208185033387236
686	1	0	0	0	2.2031790463305607
687	1	0	0	0	2.086478395156031
688	0	1	0	0	2.6450514483263174
689	0	0	1	0	2.906233410821785
690	0	0	0	1	2.7995712064521263
691	1	0	0	0	2.3056855575835526
692	1	0	0	0	2.4156797043859317
693	1	0	0	0	2.324607842648913
694	0	1	0	0	2.4945387842031
695	0	0	0	1	2.17360811190646
696	1	0	0	0	3.7838064079097324
697	1	0	0	0	2.576301584604292
698	1	0	0	0	1.8944286511167536
699	1	0	0	0	2.029488569698063
700	1	0	0	0	1.8780782986692628
701	0	1	0	0	2.481393418994297
702	0	0	1	0	2.1807115044498873
703	0	0	0	1	2.9196237918260097
704	1	0	0	0	2.3469259564866047
705	1	0	0	0	2.240806745501958
706	0	1	0	0	2.7865024406085594
707	0	0	0	1	2.51478441021425
708	1	0	0	0	2.3146344963165095
709	1	0	0	0	2.880563349171486
710	1	0	0	0	1.9749696042863978
711	1	0	0	0	2.4482591258654645
712	1	0	0	0	2.5318931651200285
713	0	1	0	0	3.226836702006338
714	0	0	0	1	2.491565415398327
715	1	0	0	0	3.2499401395769723
716	1	0	0	0	2.5394837411523508
717	1	0	0	0	2.5530681008282348
718	1	0	0	0	2.6776114937311872
719	1	0	0	0	2.6849111537116
720	1	0	0	0	2.9342336847364563
721	1	0	0	0	2.9282427613753503
722	1	0	0	0	2.869311209082294
723	0	1	0	0	2.476962248492986
724	0	0	1	0	3.004304069298999
725	0	0	0	1	3.363897342956053
726	0	1	0	0	2.350125215649998
727	0	0	0	1	3.7957366568249404
728	0	1	0	0	3.522454318517778
729	0	0	0	1	2.0764188691048404
730	1	0	0	0	2.6983507046054878
731	1	0	0	0	3.1407833446246407
732	1	0	0	0	2.5333138947917178
733	1	0	0	0	3.295655077139065
734	1	0	0	0	2.270582948927517
735	1	0	0	0	3.244405674977886
736	1	0	0	0	2.1866458693526214
737	0	1	0	0	2.8745853415599654
738	0	0	0	1	2.5531648803011278
739	0	1	0	0	2.8926713649067644
740	0	0	1	0	2.4741846511632732
741	0	0	0	1	2.9673050550451663
742	1	0	0	0	3.9885577375571164
743	0	1	0	0	2.960752396792507
744	0	0	1	0	2.817328150008751
745	0	0	0	1	4.1822092513644975
746	1	0	0	0	2.092452491185167
747	0	1	0	0	1.9609301967943071
748	0	0	1	0	2.3346419241792167
749	0	0	0	1	2.072304342142801
750	1	0	0	0	2.4343135267159877
751	0	1	0	0	2.8196670946792373
752	0	0	1	0	2.4956828141174494
753	0	0	0	1	2.1716419721312725
754	0	1	0	0	2.5394732985481183
755	0	0	0	1	2.1033549806934166
756	1	0	0	0	2.510199704548503
757	0	1	0	0	2.331750376739808
758	0	0	0	1	2.414888251474453
759	0	1	0	0	2.562071215785217
760	0	0	1	0	2.3824609945452186
761	0	0	0	1	1.9840279494750934
762	1	0	0	0	3.0300758375528574
763	1	0	0	0	2.526731039697081
764	1	0	0	0	2.4908396991119948
765	1	0	0	0	2.812040416134619
766	0	1	0	0	2.272754947682588
767	0	0	0	1	2.56291498544211
768	0	1	0	0	3.0492958434509907
769	0	0	0	1	2.8483985315805165
770	1	0	0	0	2.4217475342077206
771	1	0	0	0	4.491850430533723
772	0	1	0	0	2.653437730417373
773	0	0	0	1	2.3908633203872154
774	1	0	0	0	2.2121038569132456
775	1	0	0	0	2.3508784909547273
776	1	0	0	0	2.49291037307898
777	0	1	0	0	2.8362977481109524
778	0	0	0	1	2.5490559180870327
779	1	0	0	0	2.6213069939942297
780	1	0	0	0	2.52889063843029
781	1	0	0	0	2.3650085388469613
782	0	1	0	0	2.689948967270396
783	0	0	0	1	2.698604967070054
784	1	0	0	0	2.146849932488354
785	1	0	0	0	2.4824366444989128
786	1	0	0	0	2.6237885646924104
787	0	1	0	0	3.0803444063707555
788	0	0	0	1	2.4549333178249
789	1	0	0	0	1.9932544500223357
790	1	0	0	0	2.742059188290215
791	1	0	0	0	2.4592477903759904
792	1	0	0	0	2.3406781908004692
793	1	0	0	0	4.119412777929684
794	0	1	0	0	2.4501174720085563
795	0	0	1	0	2.094239337491289
796	0	0	0	1	2.716888409989721
797	0	1	0	0	4.052524799293705
798	0	0	1	0	2.733811134630289
799	0	0	0	1	2.8530512917377746
800	1	0	0	0	5.926297086567638
801	1	0	0	0	1.87179643981945
802	0	1	0	0	2.329066532781612
803	0	0	0	1	1.9996327642990528
804	1	0	0	0	2.5379821882975704
805	1	0	0	0	5.115868064747699
806	0	1	0	0	2.391140451023088
807	0	0	0	1	1.9164482911593717
808	0	1	0	0	3.2749359392551103
809	0	0	0	1	3.1916308161649813
810	0	1	0	0	2.1956394926796143
811	0	0	0	1	2.2597836012788357
812	1	0	0	0	2.4914392061870574
813	1	0	0	0	3.6418158802204967
814	0	1	0	0	2.760271837612465
815	0	0	0	1	2.518697581247416
816	1	0	0	0	3.342946922593116
817	1	0	0	0	2.7390783527646807
818	1	0	0	0	3.3632250683717797
819	1	0	0	0	2.639192348170355
820	1	0	0	0	2.1570655337062057
821	1	0	0	0	3.025473782993394
822	0	1	0	0	3.0871103404504856
823	0	0	0	1	2.9062977646936803
824	1	0	0	0	2.0125286173587207
825	1	0	0	0	2.395893673932168
826	1	0	0	0	4.405309532955769
827	1	0	0	0	4.388864782316326
828	0	1	0	0	2.3673770155394744
829	0	0	0	1	2.2622885924626925
830	0	1	0	0	2.282487888637323
831	0	0	0	1	2.234990256276459
832	1	0	0	0	2.7805217880972735
833	1	0	0	0	2.9546635962682957
834	1	0	0	0	3.5492031548128193
835	1	0	0	0	3.1449915906303008
836	1	0	0	0	3.477555390917602
837	1	0	0	0	2.743595920759639
838	0	1	0	0	2.636911435624843
839	0	0	0	1	2.5381710563986815
840	1	0	0	0	1.7064541547318994
841	1	0	0	0	1.6906128230913533
842	1	0	0	0	2.0029970875392986
843	1	0	0	0	3.3157753691204883
844	0	1	0	0	2.404595131601705
845	0	0	1	0	2.5952740665251204
846	0	0	1	0	2.4434859631643686
847	0	0	1	0	2.4493596980834567
848	0	0	0	1	2.6485938913215734
849	1	0	0	0	3.329546424481533
850	1	0	0	0	2.075048643927193
851	1	0	0	0	2.191593390168039
852	1	0	0	0	1.922049100773822
853	1	0	0	0	2.7948813741987095
854	0	1	0	0	2.373912528856854
855	0	0	1	0	2.5865912737360754
856	0	0	0	1	2.198152464049534
857	1	0	0	0	2.166846091368832
858	0	1	0	0	2.367661202621272
859	0	0	0	1	2.3935376393284202
860	0	1	0	0	1.843240973189439
861	0	0	1	0	2.1861992782346418
862	0	0	0	1	1.8512750770357558
863	1	0	0	0	2.6247934067267966
864	0	1	0	0	2.2382573059855346
865	0	0	1	0	2.4378218877291533
866	0	0	0	1	3.5200571782062924
867	0	1	0	0	3.498521075722395
868	0	0	0	1	4.086551636584642
869	1	0	0	0	2.323004519326276
870	1	0	0	0	2.2612430808467443
871	1	0	0	0	2.2275889450658433
872	1	0	0	0	2.4887393371879796
873	0	1	0	0	2.0706612121834698
874	0	0	1	0	2.226322021350749
875	0	0	0	1	2.461672590599577
876	1	0	0	0	2.613731753248089
877	1	0	0	0	2.39230761194371
878	1	0	0	0	2.0958854945614576
879	1	0	0	0	2.205890863334364
880	1	0	0	0	2.2226909424583594
881	1	0	0	0	2.0968334737468677
882	1	0	0	0	2.3261817746025892
883	1	0	0	0	3.2395569257997248
884	1	0	0	0	2.339729783207993
885	0	1	0	0	2.1900768568118485
886	0	0	0	1	2.2627260139395484
887	1	0	0	0	2.1996616788554917
888	1	0	0	0	1.7186948932041834
889	0	1	0	0	2.6592545068626943
890	0	0	0	1	1.9056628173564072
891	1	0	0	0	3.4425487826909276
892	1	0	0	0	2.8587436991847546
893	1	0	0	0	2.1755015937221054
894	1	0	0	0	2.3809395074314086
895	1	0	0	0	1.6335120060796477
896	1	0	0	0	2.779736001559115
897	1	0	0	0	2.102127994000609
898	1	0	0	0	1.8119096444850329
899	1	0	0	0	2.656088367356779
900	1	0	0	0	2.7441660928205147
901	0	1	0	0	2.823648203746039
902	0	0	0	1	2.3968812774478874
903	1	0	0	0	1.8953259032338083
904	1	0	0	0	2.555855032355569
905	1	0	0	0	2.909472556824123
906	1	0	0	0	3.130992182361903
907	1	0	0	0	3.6928867351401533
908	1	0	0	0	2.219439184144537
909	0	1	0	0	2.467349682973064
910	0	0	1	0	2.656680590782928
911	0	0	0	1	2.1697380405264077
912	1	0	0	0	3.094763304741558
913	1	0	0	0	2.399761042657043
914	0	1	0	0	2.42095272551739
915	0	0	0	1	2.433739451762044
916	1	0	0	0	1.9574849971843968
917	1	0	0	0	2.6910346277102506
918	1	0	0	0	2.1835598979105826
919	1	0	0	0	4.848306937433657
920	1	0	0	0	2.2088288972149988
921	1	0	0	0	1.9222067492217625
922	1	0	0	0	2.582026817592457
923	1	0	0	0	2.573840284129493
924	1	0	0	0	2.322633193757957
925	1	0	0	0	3.312129417033385
926	0	1	0	0	2.4595006784551336
927	0	0	0	1	2.567427575971915
928	1	0	0	0	2.0711833385587717
929	1	0	0	0	2.7039664461752695
930	1	0	0	0	3.391805305948118
931	1	0	0	0	2.023760774201461
932	1	0	0	0	2.051607181935474
933	1	0	0	0	2.9168679833722013
934	1	0	0	0	3.52804074718343
935	1	0	0	0	2.292992525391027
936	1	0	0	0	2.5436930746711433
937	1	0	0	0	3.3935130776382225
938	1	0	0	0	2.196235571400472
939	0	1	0	0	1.8722600292070255
940	0	0	0	1	1.9796706004175968
941	1	0	0	0	2.496648330916286
942	0	1	0	0	3.344365287155179
943	0	0	0	1	3.7093404388874576
944	1	0	0	0	4.241128940158856
945	1	0	0	0	2.1047000320182945
946	1	0	0	0	2.0748459155456667
947	0	1	0	0	2.3209116005242167
948	0	0	1	0	2.1288429557980497
949	0	0	0	1	2.140320106827562
950	1	0	0	0	2.242786746617684
951	1	0	0	0	2.904667388027262
952	0	1	0	0	2.397509859307294
953	0	0	0	1	2.36953000832533
954	1	0	0	0	2.7679288953986303
955	1	0	0	0	2.5417432249223704
956	1	0	0	0	4.783029186252139
957	1	0	0	0	2.2384158901007507
958	1	0	0	0	2.7072243707044463
959	1	0	0	0	2.905586035247624
960	1	0	0	0	2.7233057679166923
961	0	1	0	0	2.891882893094624
962	0	0	1	0	2.4597725236897103
963	0	0	0	1	2.3550216268674893
964	0	1	0	0	2.5650147390868394
965	0	0	0	1	2.308230384608321
966	0	1	0	0	2.721939236907195
967	0	0	1	0	2.4047751493583327
968	0	0	0	1	2.302735048605157
969	0	1	0	0	1.7699391242451585
970	0	0	0	1	2.358749777514845
971	1	0	0	0	2.119379249652362
972	1	0	0	0	3.0770698945217054
973	0	1	0	0	1.8067019734261645
974	0	0	0	1	1.9405741787457438
975	1	0	0	0	2.0924360808797844
976	1	0	0	0	2.3922180053624733
977	0	1	0	0	2.4297333810833477
978	0	0	0	1	2.3540438590572412
979	1	0	0	0	3.536793852046215
980	1	0	0	0	2.645092480293178
981	0	1	0	0	3.270137527456148
982	0	0	1	0	3.574526590874661
983	0	0	0	1	2.2918742731171937
984	1	0	0	0	2.4046969606713278
985	1	0	0	0	3.2234267112915402
986	1	0	0	0	1.746581773173347
987	1	0	0	0	2.2119759361515334
988	0	1	0	0	2.7700616100773323
989	0	0	0	1	2.365586189656846
990	1	0	0	0	2.5099742409406254
991	1	0	0	0	3.2107815337508145
992	0	1	0	0	2.2992566471809126
993	0	0	0	1	2.1112022957088272
994	1	0	0	0	1.8489574835141385
995	1	0	0	0	2.4136774678480912
996	0	1	0	0	2.2102898918173315
997	0	0	0	1	2.4115971271575685
998	0	1	0	0	2.68075427640301
999	0	0	0	1	3.224985369855131
1000	1	0	0	0	2.2473243572405193
1001	1	0	0	0	2.6565384539507
1002	1	0	0	0	1.9674763532102482
1003	1	0	0	0	3.1574221683898944
1004	0	1	0	0	3.0508669687861514
1005	0	0	1	0	1.7712280443468584
1006	0	0	0	1	2.3282641074200088
1007	0	1	0	0	2.787916225643906
1008	0	0	0	1	2.052667294200989
1009	1	0	0	0	1.5538295273887828
1010	1	0	0	0	2.013689992482552
1011	1	0	0	0	3.0420621741008387
1012	1	0	0	0	3.226220266838685
1013	1	0	0	0	2.7977856368237415
1014	1	0	0	0	2.5047464360556484
1015	0	1	0	0	2.4167285946009214
1016	0	0	0	1	2.1406028763805134
1017	1	0	0	0	2.551699977487678
1018	1	0	0	0	2.3809780250836994
1019	1	0	0	0	1.6597044918642088
1020	0	1	0	0	2.568494084393191
1021	0	0	0	1	2.265917245941395
1022	0	1	0	0	1.99806062925875
1023	0	0	1	0	1.9273001554877414
1024	0	0	1	0	2.349000164829422
1025	0	0	0	1	1.662382052574777
1026	1	0	0	0	2.066271772518482
1027	1	0	0	0	2.623713078965386
1028	1	0	0	0	2.2220644322214045
1029	1	0	0	0	3.0126658519465153
1030	1	0	0	0	2.7329149280547544
1031	1	0	0	0	3.956663192981411
1032	0	1	0	0	2.654994210600543
1033	0	0	0	1	3.4034655786724
1034	1	0	0	0	2.5453586244375015
1035	0	1	0	0	4.42977376944844
1036	0	0	0	1	1.8252156130957615
1037	1	0	0	0	1.7732089162176947
1038	1	0	0	0	2.265022291749031
1039	1	0	0	0	2.2901186184792963
1040	1	0	0	0	2.4227912414336505
1041	0	1	0	0	2.741292155686069
1042	0	0	1	0	2.935730550882996
1043	0	0	0	1	2.3152482971377357
1044	1	0	0	0	2.199257234626723
1045	0	1	0	0	2.1376856289974375
1046	0	0	1	0	2.3833577526431413
1047	0	0	0	1	2.1983508268056453
1048	0	1	0	0	2.956464450930942
1049	0	0	0	1	2.4223679575461534
1050	1	0	0	0	2.2963166093877487
1051	1	0	0	0	2.4799084109497302
1052	1	0	0	0	4.245340301675939
1053	1	0	0	0	2.9389730255741338
1054	1	0	0	0	2.051508215593572
1055	1	0	0	0	2.557853823427444
1056	1	0	0	0	2.3668922270608195
1057	1	0	0	0	3.92270806444115
1058	1	0	0	0	2.6435093250685293
1059	0	1	0	0	1.7716802189894483
1060	0	0	0	1	2.2236303553082464
1061	1	0	0	0	1.8215352301168537
1062	1	0	0	0	3.7486411073558745
1063	1	0	0	0	3.3795446105926223
1064	1	0	0	0	2.1837975086139574
1065	1	0	0	0	2.8615441224877367
1066	1	0	0	0	2.0840086459692695
1067	1	0	0	0	2.0601699221748433
1068	0	1	0	0	2.8799534594044762
1069	0	0	0	1	1.5340876128294716
1070	1	0	0	0	2.160658543062795
1071	1	0	0	0	3.3517233118951886
1072	1	0	0	0	3.7536054780617722
1073	1	0	0	0	2.379919728437867
1074	0	1	0	0	2.3598585284789366
1075	0	0	0	1	3.8962547883234255
1076	0	1	0	0	3.1204100639022876
1077	0	0	0	1	3.896254751286674
1078	1	0	0	0	2.1286184118621283
1079	1	0	0	0	2.9769779568325014
1080	1	0	0	0	3.9342145906004777
1081	1	0	0	0	1.9451488022600507
1082	1	0	0	0	2.963371374239426
1083	0	1	0	0	3.1671330781554037
1084	0	0	1	0	3.0843361167096064
1085	0	0	1	0	3.239178449391707
1086	0	0	0	1	3.3747744521917773
1087	1	0	0	0	2.8552530037160153
1088	1	0	0	0	3.044335460516791
1089	1	0	0	0	2.2445694916447874
1090	1	0	0	0	3.257613349435883
1091	1	0	0	0	2.3962865507811113
1092	1	0	0	0	2.8639027148445853
1093	1	0	0	0	2.2555325995863686
1094	1	0	0	0	1.7403951889924119
1095	1	0	0	0	3.210013904402022
1096	0	1	0	0	2.2518528285923285
1097	0	0	0	1	2.4850694776050766
1098	1	0	0	0	2.9379747310049105
1099	0	1	0	0	3.23317043963469
1100	0	0	1	0	2.509904754885945
1101	0	0	1	0	2.483241061124203
1102	0	0	0	1	2.329556617862028
1103	1	0	0	0	2.5096038305607498
1104	1	0	0	0	2.3574994966033627
1105	1	0	0	0	2.3911343993184953
1106	0	1	0	0	2.4516392238356044
1107	0	0	0	1	2.132883175925633
1108	0	1	0	0	2.1182858135760023
1109	0	0	0	1	2.3256939366935305
1110	1	0	0	0	2.407184638230464
1111	1	0	0	0	2.518835865454288
1112	1	0	0	0	2.267056235551079
1113	0	1	0	0	2.62490465706043
1114	0	0	1	0	2.150724413788806
1115	0	0	1	0	2.032969313681954
1116	0	0	1	0	2.411977441946235
1117	0	0	1	0	2.3992737388342076
1118	0	0	1	0	2.5503492847910736
1119	0	0	0	1	2.07436212731207
1120	1	0	0	0	3.537691837615326
1121	1	0	0	0	2.359718899764726
1122	1	0	0	0	2.8067677665384614
1123	1	0	0	0	2.9809548405806665
1124	1	0	0	0	2.133359618271314
1125	1	0	0	0	3.1742915203186284
1126	1	0	0	0	2.251308881711081
1127	1	0	0	0	2.2067464750807013
1128	0	1	0	0	2.344962887706576
1129	0	0	0	1	3.1712293871053285
1130	1	0	0	0	2.4312625707969575
1131	1	0	0	0	2.3878199825022706
1132	1	0	0	0	1.9421450884760583
1133	1	0	0	0	2.7750550803541003
1134	1	0	0	0	3.0824275392430818
1135	1	0	0	0	1.9921019301235792
1136	0	1	0	0	2.488886004053043
1137	0	0	1	0	2.3698539691546716
1138	0	0	1	0	2.54037758507309
1139	0	0	1	0	2.850173929326195
1140	0	0	1	0	2.518351108624523
1141	0	0	1	0	2.9990429625227635
1142	0	0	0	1	2.619062860334379
1143	1	0	0	0	1.663396549833899
1144	1	0	0	0	2.4098709653005033
1145	1	0	0	0	2.4142635274215967
1146	1	0	0	0	2.05908387623513
1147	1	0	0	0	2.4301979920179866
1148	1	0	0	0	2.050851269143318
1149	1	0	0	0	2.835799365046987
1150	1	0	0	0	2.242128837428392
1151	1	0	0	0	3.080858996391492
1152	0	1	0	0	2.275885790044885
1153	0	0	1	0	2.295182639716559
1154	0	0	0	1	2.337238484271182
1155	1	0	0	0	4.3461110675607735
1156	1	0	0	0	3.3749971755645847
1157	0	1	0	0	2.245719363331687
1158	0	0	1	0	2.0099900058537705
1159	0	0	0	1	2.23524467398913
1160	1	0	0	0	2.562550271081876
1161	1	0	0	0	1.8551374945761696
1162	1	0	0	0	2.031559980556229
1163	0	1	0	0	2.797178550942686
1164	0	0	1	0	2.766686412305436
1165	0	0	0	1	3.3082221253729664
1166	1	0	0	0	2.0676998107708617
1167	1	0	0	0	2.0027069081725837
1168	1	0	0	0	2.4157984754355653
1169	1	0	0	0	2.6676974302278462
1170	1	0	0	0	3.1073915208576603
1171	1	0	0	0	3.6340323251183038
1172	1	0	0	0	3.352095522536524
1173	1	0	0	0	3.3892111528738007
1174	1	0	0	0	2.531275767401524
1175	1	0	0	0	2.225497494709327
1176	1	0	0	0	3.6156888576000705
1177	1	0	0	0	2.3837709558919946
1178	0	1	0	0	3.009587557447364
1179	0	0	1	0	2.583746827448983
1180	0	0	1	0	3.2713320591485116
1181	0	0	0	1	3.7799953692979154
1182	1	0	0	0	2.364622569300689
1183	1	0	0	0	2.593097525928402
1184	1	0	0	0	2.7840218127144603
1185	1	0	0	0	2.8720000716862764
1186	1	0	0	0	1.7046743827003135
1187	1	0	0	0	4.331331050337685
1188	0	1	0	0	2.514727766304642
1189	0	0	0	1	3.1420001159135533
1190	1	0	0	0	2.2529859721554226
1191	0	1	0	0	2.5007799508536306
1192	0	0	1	0	2.9940268721326793
1193	0	0	0	1	2.3425631712847035
1194	1	0	0	0	2.547745180806182
1195	0	1	0	0	2.971773453985503
1196	0	0	1	0	3.5411814052051045
1197	0	0	0	1	3.5443258866795584
1198	1	0	0	0	2.0236962734316912
1199	1	0	0	0	2.491017078962251
1200	1	0	0	0	2.8731586872450117
1201	1	0	0	0	2.9492877381897107
1202	1	0	0	0	2.158725479262715
1203	1	0	0	0	5.701289562543781
1204	1	0	0	0	2.22923807571239
1205	1	0	0	0	2.7154688745005604
1206	1	0	0	0	2.5516927400631424
1207	1	0	0	0	3.2796877408389005
1208	1	0	0	0	3.8198000575310083
1209	1	0	0	0	2.803077119358357
1210	0	1	0	0	2.1790798574077614
1211	0	0	0	1	2.2716204000127287
1212	1	0	0	0	2.3799077289711286
1213	1	0	0	0	3.8313820358090833
1214	0	1	0	0	2.6493487403614964
1215	0	0	0	1	2.6496962298615814
1216	0	1	0	0	2.3659107316472086
1217	0	0	1	0	3.0295336600191662
1218	0	0	1	0	2.857048652540221
1219	0	0	1	0	2.5536390910227533
1220	0	0	0	1	2.4823418510055095
1221	1	0	0	0	1.4234186389424794
1222	0	1	0	0	2.5566217309944714
1223	0	0	1	0	2.5679056322390474
1224	0	0	0	1	2.7711318875122544
1225	0	1	0	0	2.5059969010303655
1226	0	0	0	1	2.6409695094194903
1227	1	0	0	0	2.283385793122167
1228	1	0	0	0	2.3481295988253383
1229	1	0	0	0	2.461878213323433
1230	1	0	0	0	2.327398482550444
1231	1	0	0	0	2.555161181665881
1232	1	0	0	0	2.9728118372314825
1233	1	0	0	0	2.3842144097875164
1234	1	0	0	0	2.06732157692494
1235	0	1	0	0	3.0873936836168956
1236	0	0	1	0	2.4192990501242044
1237	0	0	1	0	2.8270797904327294
1238	0	0	0	1	2.6852145694136524
1239	1	0	0	0	3.1488126210473797
1240	1	0	0	0	2.0546529903841413
1241	1	0	0	0	3.2864154097599925
1242	0	1	0	0	2.434559598107464
1243	0	0	0	1	2.252916517637379
1244	0	1	0	0	3.4394958764640355
1245	0	0	0	1	2.795599729752099
1246	1	0	0	0	2.2315241988492516
1247	1	0	0	0	2.955484969498778
1248	1	0	0	0	3.4968904205152036
1249	0	1	0	0	2.4627303090132577
1250	0	0	1	0	2.4459586983994583
1251	0	0	1	0	1.6285538807684912
1252	0	0	1	0	3.6674880299751487
1253	0	0	0	1	2.431857248291856
1254	1	0	0	0	2.227518252412434
1255	1	0	0	0	2.6687305378939112
1256	1	0	0	0	2.4632240771903335
1257	0	1	0	0	2.395302452744524
1258	0	0	0	1	2.4678787626583003
1259	1	0	0	0	2.3045392111286542
1260	1	0	0	0	2.398783480219927
1261	1	0	0	0	2.6749624463064055
1262	0	1	0	0	2.7213221099958727
1263	0	0	0	1	4.463434875123781
1264	0	1	0	0	2.262684450160308
1265	0	0	1	0	3.3311630143554645
1266	0	0	0	1	2.357687093286091
1267	1	0	0	0	2.43806061602055
1268	0	1	0	0	3.9848439585204556
1269	0	0	0	1	2.3020079554435897
1270	1	0	0	0	2.259315957815503
1271	1	0	0	0	2.4020571670973605
1272	1	0	0	0	1.4176670300536127
1273	1	0	0	0	2.564872681593935
1274	1	0	0	0	3.0771975599197408
1275	1	0	0	0	3.1121810725395376
1276	1	0	0	0	2.1400199364407406
1277	1	0	0	0	2.358204923250964
1278	1	0	0	0	2.722539214856979
1279	1	0	0	0	2.2759018721259907
1280	1	0	0	0	2.6238709082873934
1281	1	0	0	0	2.53510108355569
1282	1	0	0	0	2.4561917288767194
1283	1	0	0	0	3.049844059139332
1284	1	0	0	0	1.4355450661334876
1285	1	0	0	0	3.251171488032364
1286	0	1	0	0	2.6216958889473796
1287	0	0	1	0	2.4840813803379014
1288	0	0	1	0	3.495062172365566
1289	0	0	0	1	2.9136675031158386
1290	0	1	0	0	2.632266331869972
1291	0	0	1	0	2.558178513644461
1292	0	0	0	1	2.601446638390789
1293	0	1	0	0	2.2734740920878416
1294	0	0	1	0	2.3880699415629887
1295	0	0	1	0	2.3253440498673656
1296	0	0	1	0	2.577779387962238
1297	0	0	1	0	2.5763023144975086
1298	0	0	1	0	2.749979467410925
1299	0	0	1	0	2.7051836259377064
1300	0	0	1	0	2.131092057772382
1301	0	0	1	0	2.3991318699234885
1302	0	0	0	1	2.5056097265372697
1303	1	0	0	0	3.584017812862808
1304	1	0	0	0	3.0338104323441546
1305	1	0	0	0	2.4613952434475763
1306	1	0	0	0	2.2046868106702995
1307	1	0	0	0	2.6332794722436828
1308	0	1	0	0	2.327884337838521
1309	0	0	1	0	2.713063733084057
1310	0	0	1	0	2.794157727041558
1311	0	0	1	0	2.760457285852204
1312	0	0	0	1	2.885679098150712
1313	0	1	0	0	2.750897049928644
1314	0	0	1	0	2.5741674314400593
1315	0	0	0	1	2.1467844913423635
1316	1	0	0	0	2.6773996106995264
1317	1	0	0	0	3.5645649666169965
1318	0	1	0	0	2.824627201070636
1319	0	0	0	1	3.446859900679109
1320	1	0	0	0	2.2692463583386653
1321	1	0	0	0	2.7194627011617283
1322	1	0	0	0	3.0496784591948556
1323	1	0	0	0	3.9105818236440126
1324	0	1	0	0	2.5791390728539905
1325	0	0	1	0	2.35170331748847
1326	0	0	0	1	2.774024367856932
1327	1	0	0	0	2.544196220452087
1328	1	0	0	0	2.5574335329418703
1329	1	0	0	0	2.1191336575079265
1330	1	0	0	0	2.0021911695343237
1331	1	0	0	0	2.2614134134719133
1332	1	0	0	0	1.9782426789081873
1333	0	1	0	0	2.3678765140871283
1334	0	0	0	1	2.278734018152827
1335	1	0	0	0	3.084124684222159
1336	1	0	0	0	2.246291501692484
1337	1	0	0	0	2.8764388840246755
1338	1	0	0	0	2.2865306127382357
1339	0	1	0	0	2.769692987227112
1340	0	0	0	1	2.7189760216000805
1341	1	0	0	0	2.739098476972005
1342	0	1	0	0	2.378736160144791
1343	0	0	0	1	2.087290775033203
1344	1	0	0	0	2.707751473734058
1345	1	0	0	0	2.132305218792446
1346	1	0	0	0	2.3564945145637908
1347	1	0	0	0	3.1853263301649193
1348	1	0	0	0	3.0197420967661395
1349	1	0	0	0	2.262811761427371
1350	1	0	0	0	4.301171876945612
1351	1	0	0	0	2.2547668970161516
1352	1	0	0	0	2.3761719733659827
1353	1	0	0	0	2.2624166372927172
1354	0	1	0	0	1.8115883693565624
1355	0	0	0	1	2.557832546968742
1356	1	0	0	0	2.447995706618681
1357	0	1	0	0	2.698364374425244
1358	0	0	1	0	1.9803605969353129
1359	0	0	0	1	2.1435974343557036
1360	1	0	0	0	3.0387956478751144
1361	1	0	0	0	3.075273326986354
1362	0	1	0	0	2.433095148572468
1363	0	0	0	1	2.5811991441780147
1364	0	1	0	0	3.674800176640437
1365	0	0	0	1	2.641416995871053
1366	1	0	0	0	2.3464525835810695
1367	1	0	0	0	2.3629634324725823
1368	1	0	0	0	2.0352387003340247
1369	1	0	0	0	2.8713915635328067
1370	1	0	0	0	4.395939195743562
1371	0	1	0	0	1.970513337706514
1372	0	0	1	0	2.222855514353988
1373	0	0	1	0	2.0292841366017162
1374	0	0	0	1	2.221206796565985
1375	0	1	0	0	2.0585535455242243
1376	0	0	1	0	2.1070009643517627
1377	0	0	0	1	2.253303314362766
1378	1	0	0	0	2.598816860897733
1379	1	0	0	0	3.707277158709804
1380	1	0	0	0	2.2613527801154554
1381	1	0	0	0	3.016011902060069
1382	1	0	0	0	2.092575999960368
1383	1	0	0	0	2.3879501411395276
1384	1	0	0	0	3.319017161044391
1385	1	0	0	0	3.0925737349961437
1386	0	1	0	0	3.951510361730202
1387	0	0	0	1	2.620682829238157
1388	1	0	0	0	2.6503903877790544
1389	0	1	0	0	1.9943752418205103
1390	0	0	1	0	2.276668332979278
1391	0	0	0	1	2.7209394655769885
1392	0	1	0	0	3.342684705890182
1393	0	0	0	1	3.3075534201973977
1394	1	0	0	0	2.8936499519492953
1395	1	0	0	0	1.7316753527259356
1396	1	0	0	0	2.1662795576760114
1397	1	0	0	0	2.9858086942876563
1398	1	0	0	0	4.221501355683475
1399	1	0	0	0	3.401721203673312
1400	0	1	0	0	2.457703342718969
1401	0	0	1	0	3.206182121162616
1402	0	0	0	1	2.6626806500327196
1403	1	0	0	0	3.8022901369248436
1404	0	1	0	0	3.165060898864005
1405	0	0	0	1	2.7957812764790146
1406	1	0	0	0	2.92370414200874
1407	1	0	0	0	3.351399342875366
1408	1	0	0	0	2.1068111059449106
1409	1	0	0	0	2.606044711500729
1410	0	1	0	0	2.540147058582418
1411	0	0	0	1	3.0564188973819704
1412	1	0	0	0	2.804227690188847
1413	0	1	0	0	2.1368505457036213
1414	0	0	0	1	1.721690888492242
1415	0	1	0	0	2.2885387947564135
1416	0	0	0	1	2.755036321108531
1417	1	0	0	0	2.2206931130560434
1418	1	0	0	0	2.388527336508691
1419	0	1	0	0	4.001410652692899
1420	0	0	1	0	3.6251225670674136
1421	0	0	1	0	3.0539920349876266
1422	0	0	1	0	2.445222618773106
1423	0	0	1	0	2.6674771693630372
1424	0	0	1	0	2.4375767476202785
1425	0	0	0	1	2.78833219188709
1426	1	0	0	0	2.008329570171904
1427	0	1	0	0	2.8397506910819033
1428	0	0	1	0	2.8686380025172453
1429	0	0	0	1	3.4213586291631843
1430	1	0	0	0	2.281650646724498
1431	0	1	0	0	3.115823281983659
1432	0	0	0	1	3.478621032694892
1433	0	1	0	0	2.239697490725692
1434	0	0	1	0	2.5808409430430452
1435	0	0	0	1	1.6612061396454694
1436	1	0	0	0	3.1872978702372436
1437	1	0	0	0	2.498079460698319
1438	1	0	0	0	1.8599167095468179
1439	0	1	0	0	2.3910510305504737
1440	0	0	0	1	2.282140544225951
1441	1	0	0	0	2.221789962921836
1442	1	0	0	0	2.4963913522980237
1443	1	0	0	0	2.407302379662885
1444	1	0	0	0	2.5130875798937296
1445	1	0	0	0	3.1156188787654773
1446	1	0	0	0	3.4005156347205356
1447	1	0	0	0	2.5418286310424243
1448	1	0	0	0	3.089643935931557
1449	1	0	0	0	2.9965733525051754
1450	1	0	0	0	1.7915889939588892
1451	1	0	0	0	2.6486730850901057
1452	1	0	0	0	2.8557093486830047
1453	0	1	0	0	3.4809179651936875
1454	0	0	0	1	3.217067798449327
1455	1	0	0	0	2.694828893224159
1456	1	0	0	0	1.885940912172646
1457	1	0	0	0	2.4848248674234457
1458	1	0	0	0	2.15895280220478
1459	0	1	0	0	2.9391553247308417
1460	0	0	1	0	3.108084896880968
1461	0	0	0	1	2.7769092359343683
1462	1	0	0	0	2.3019489943816893
1463	1	0	0	0	2.338415748288366
1464	0	1	0	0	2.1600116146620225
1465	0	0	0	1	2.3328914875983218
1466	1	0	0	0	2.8957091163893534
1467	1	0	0	0	3.054828600083702
1468	0	1	0	0	1.7312189089199732
1469	0	0	1	0	2.2733046952238896
1470	0	0	0	1	2.0139644821581797
1471	0	1	0	0	1.9209257998476208
1472	0	0	1	0	2.315721208691475
1473	0	0	1	0	1.926771328230947
1474	0	0	1	0	1.8376929562495532
1475	0	0	1	0	1.9498770112299073
1476	0	0	0	1	2.0090482917978223
1477	1	0	0	0	2.090923921862298
1478	1	0	0	0	2.4453182730553964
1479	1	0	0	0	2.1293669510303532
1480	1	0	0	0	2.4650482308666355
1481	1	0	0	0	2.522191175712219
1482	0	1	0	0	2.3513308468651855
1483	0	0	0	1	2.5184919616187136
1484	1	0	0	0	3.232159651116829
1485	1	0	0	0	2.7364872086092387
1486	1	0	0	0	2.472197874897112
1487	1	0	0	0	3.7547987324947765
1488	1	0	0	0	4.988911791485432
1489	1	0	0	0	2.1726163379450334
1490	0	1	0	0	2.4873710268354072
1491	0	0	0	1	2.455639691533007
1492	1	0	0	0	1.9991320707828524
1493	0	1	0	0	2.1773392180467126
1494	0	0	0	1	2.700084116452034
1495	1	0	0	0	2.784429966023721
1496	1	0	0	0	2.263795029417502
1497	1	0	0	0	3.681159649229688
1498	1	0	0	0	2.3592315762192833
1499	1	0	0	0	2.5448966324610387
1500	1	0	0	0	2.383018183849869
1501	1	0	0	0	2.441888269201263
1502	1	0	0	0	2.287637722318057
1503	1	0	0	0	2.6261028670677287
1504	1	0	0	0	2.7626557607790927
1505	1	0	0	0	2.4603320346590447
1506	1	0	0	0	1.7646474191811377
1507	0	1	0	0	2.1803349971777335
1508	0	0	0	1	2.925298936975363
1509	0	1	0	0	2.176869336460504
1510	0	0	0	1	2.3688477039728153
1511	1	0	0	0	2.342797812883979
1512	1	0	0	0	2.24236082250695
1513	1	0	0	0	1.754828254976516
1514	1	0	0	0	3.02618439419876
1515	0	1	0	0	2.302022384221604
1516	0	0	0	1	2.5023577478507244
1517	1	0	0	0	4.087709848198535
1518	0	1	0	0	2.3018314550987977
1519	0	0	0	1	2.891151302977748
1520	0	1	0	0	3.261238278318509
1521	0	0	1	0	2.78558103436522
1522	0	0	0	1	2.284645655626411
1523	0	1	0	0	2.1020278390353684
1524	0	0	0	1	2.0156465586525854
1525	0	1	0	0	2.0268908091538
1526	0	0	1	0	2.1407402305977548
1527	0	0	0	1	2.961945772709488
1528	0	1	0	0	2.653468576922907
1529	0	0	1	0	2.619173851866825
1530	0	0	1	0	2.473602724248654
1531	0	0	1	0	2.5151556415325698
1532	0	0	0	1	3.0463076288439055
1533	0	1	0	0	3.36600653950946
1534	0	0	1	0	3.4301926167909964
1535	0	0	1	0	3.1578415340311548
1536	0	0	0	1	3.128087305088051
1537	0	1	0	0	2.6980836992593544
1538	0	0	1	0	2.2416173104109833
1539	0	0	0	1	2.756735440279859
1540	0	1	0	0	2.3505569172305982
1541	0	0	0	1	2.241628484669204
1542	0	1	0	0	2.9059687818700994
1543	0	0	1	0	2.917377759155698
1544	0	0	0	1	3.0875263408026337
1545	1	0	0	0	2.4040203341747084
1546	1	0	0	0	2.0326024436143073
1547	0	1	0	0	3.1867582995396253
1548	0	0	0	1	3.14541316862202
1549	1	0	0	0	2.5180963519846684
1550	1	0	0	0	2.0804355941111776
1551	1	0	0	0	1.7130720045496932
1552	1	0	0	0	2.0180323300429186
1553	1	0	0	0	3.983280818024762
1554	1	0	0	0	2.3217144182947984
1555	1	0	0	0	2.0533299588532334
1556	1	0	0	0	2.179836206638598
1557	1	0	0	0	2.182426893998667
1558	1	0	0	0	4.100701604473343
1559	1	0	0	0	2.72634027240104
1560	0	1	0	0	2.1531160868076538
1561	0	0	1	0	2.833024910274264
1562	0	0	1	0	2.6764261270889964
1563	0	0	1	0	3.8837733193739723
1564	0	0	1	0	2.5936307840378334
1565	0	0	1	0	2.156818580036955
1566	0	0	1	0	2.0218896608115062
1567	0	0	1	0	2.2291496313807047
1568	0	0	1	0	2.271960249665565
1569	0	0	1	0	2.769548076928162
1570	0	0	1	0	2.6585343657047638
1571	0	0	0	1	3.138080908037616
1572	1	0	0	0	2.8750205653481165
1573	0	1	0	0	2.8409463576514145
1574	0	0	1	0	2.5866266234540998
1575	0	0	1	0	2.8738904708773867
1576	0	0	0	1	2.3891948116919894
1577	0	1	0	0	2.3999945838845504
1578	0	0	0	1	2.1696306284919027
1579	0	1	0	0	1.9907016219636475
1580	0	0	0	1	2.21736686348875
1581	1	0	0	0	2.034476463005809
1582	1	0	0	0	2.442930726363641
1583	1	0	0	0	4.165414288615261
1584	1	0	0	0	2.3139351039812266
1585	0	1	0	0	2.3872713670599737
1586	0	0	1	0	3.2865805657123004
1587	0	0	1	0	2.2084897173471227
1588	0	0	1	0	2.3133758304230905
1589	0	0	0	1	2.7058936081405474
1590	1	0	0	0	2.725135382232726
1591	1	0	0	0	2.2007293860329042
1592	1	0	0	0	2.1795421230080585
1593	1	0	0	0	1.8593264966727765
1594	1	0	0	0	2.066127818468977
1595	1	0	0	0	2.468430894253521
1596	0	1	0	0	2.4069531845899697
1597	0	0	1	0	2.169944912893452
1598	0	0	0	1	2.5777655347495334
1599	1	0	0	0	1.9441643106763449
1600	1	0	0	0	2.452897004373783
1601	0	1	0	0	2.4751859822587754
1602	0	0	0	1	2.765431296953627
1603	1	0	0	0	2.5029518868493508
1604	1	0	0	0	2.537359198369386
1605	0	1	0	0	2.4542997690701807
1606	0	0	0	1	2.5414752971391046
1607	1	0	0	0	2.057088742978441
1608	0	1	0	0	2.203120204435969
1609	0	0	0	1	2.2267812973701098
1610	1	0	0	0	2.3617628074911434
1611	1	0	0	0	2.8459506075017305
1612	1	0	0	0	3.354244250661492
1613	1	0	0	0	1.7540492464635427
1614	1	0	0	0	2.2261762691271367
1615	1	0	0	0	2.585190825653262
1616	0	1	0	0	2.3441415889927413
1617	0	0	0	1	2.127357040037581
1618	1	0	0	0	2.1276810503520105
1619	1	0	0	0	2.0960454693065134
1620	0	1	0	0	2.662039712078112
1621	0	0	0	1	1.8861215427167546
1622	0	1	0	0	2.2673504772737876
1623	0	0	1	0	2.9072434644788125
1624	0	0	0	1	2.059434383641254
1625	1	0	0	0	2.6114496132665392
1626	0	1	0	0	2.277782964173109
1627	0	0	0	1	2.512061573943121
1628	1	0	0	0	2.8631772068790546
1629	1	0	0	0	2.64550037529309
1630	0	1	0	0	2.7487134223199994
1631	0	0	1	0	2.6311707091093384
1632	0	0	1	0	2.6826748138767496
1633	0	0	0	1	2.1302865887280564
1634	0	1	0	0	2.623276835839197
1635	0	0	0	1	2.1978049854927235
1636	0	1	0	0	2.591174526386646
1637	0	0	1	0	2.640104113406267
1638	0	0	0	1	2.006717853661589
1639	1	0	0	0	2.2538042430457663
1640	1	0	0	0	2.5816594874800636
1641	0	1	0	0	2.91525974751852
1642	0	0	0	1	3.356676615545535
1643	1	0	0	0	3.173829260393079
1644	0	1	0	0	2.2215978127421523
1645	0	0	0	1	2.2515718583085893
1646	1	0	0	0	2.2801822343149665
1647	1	0	0	0	1.5768928200611132
1648	1	0	0	0	3.514466007199061
1649	1	0	0	0	2.039836150043766
1650	1	0	0	0	2.0447819208489584
1651	1	0	0	0	3.152968707716985
1652	1	0	0	0	2.3262569234667074
1653	0	1	0	0	1.949766619203747
1654	0	0	1	0	2.013016808052953
1655	0	0	0	1	2.015183182979141
1656	1	0	0	0	2.5119017747074124
1657	1	0	0	0	3.399803959055445
1658	1	0	0	0	2.860602293062474
1659	0	1	0	0	1.9903315468324756
1660	0	0	0	1	2.0770282553774173
1661	1	0	0	0	2.493149703969559
1662	1	0	0	0	2.1786756954044804
1663	1	0	0	0	2.731795920235737
1664	0	1	0	0	2.3387562772615365
1665	0	0	0	1	2.626195060083684
1666	1	0	0	0	2.6375557849632116
1667	1	0	0	0	2.601771806057886
1668	1	0	0	0	2.8354846859937353
1669	1	0	0	0	3.0110134857817523
1670	1	0	0	0	2.9465707345893026
1671	0	1	0	0	2.4923978495402457
1672	0	0	0	1	2.8982221759193334
1673	1	0	0	0	2.3509804573826236
1674	1	0	0	0	2.495406274055973
1675	1	0	0	0	2.404497078263485
1676	1	0	0	0	3.144973283203722
1677	1	0	0	0	2.3276726575344515
1678	1	0	0	0	2.7032752971384464
1679	1	0	0	0	1.91336489805604
1680	1	0	0	0	2.1056955086302422
1681	1	0	0	0	2.3016717780090596
1682	1	0	0	0	1.6838643576977115
1683	1	0	0	0	2.3854383363175558
1684	1	0	0	0	2.4885948500777464
1685	1	0	0	0	2.641384163460533
1686	1	0	0	0	2.8789894176200734
1687	0	1	0	0	2.945159145820019
1688	0	0	1	0	2.6088673375379483
1689	0	0	1	0	2.4849862096438367
1690	0	0	0	1	3.359073260345085
1691	0	1	0	0	3.069904267243263
1692	0	0	0	1	2.880981843818274
1693	1	0	0	0	2.4686926075587614
1694	0	1	0	0	2.661871692123923
1695	0	0	0	1	2.3660328690172516
1696	1	0	0	0	2.5854871538432724
1697	1	0	0	0	2.7090774579889314
1698	1	0	0	0	2.487720730383544
1699	1	0	0	0	2.32787750817711
1700	1	0	0	0	2.560650584824097
1701	0	1	0	0	2.186532849808669
1702	0	0	0	1	2.108055108518475
1703	1	0	0	0	3.2220874318818744
1704	1	0	0	0	2.3142091893422467
1705	1	0	0	0	2.596711039789997
1706	1	0	0	0	2.3862173494887173
1707	1	0	0	0	2.1155659532294715
1708	1	0	0	0	3.2204776401872963
1709	1	0	0	0	2.4713775334762964
1710	1	0	0	0	2.293243050577392
1711	1	0	0	0	1.986405732801877
1712	0	1	0	0	2.3525483684593973
1713	0	0	1	0	1.835802432668896
1714	0	0	0	1	2.39422698721269
1715	1	0	0	0	2.208740551374706
1716	1	0	0	0	2.6786483180421645
1717	1	0	0	0	3.3965845510231802
1718	1	0	0	0	2.0855693660348256
1719	1	0	0	0	2.470496117469557
1720	1	0	0	0	2.491840551401532
1721	1	0	0	0	2.7304270873883874
1722	0	1	0	0	2.8191963222274503
1723	0	0	0	1	3.2436085324065025
1724	1	0	0	0	2.5427826396663247
1725	1	0	0	0	1.8881027417657381
1726	1	0	0	0	2.4774396694086707
1727	1	0	0	0	4.926479440760897
1728	0	1	0	0	2.5401558423697965
1729	0	0	1	0	4.746157885507404
1730	0	0	0	1	2.848812079909984
1731	1	0	0	0	1.69184657858162
1732	1	0	0	0	3.599396290416264
1733	1	0	0	0	2.1486677645094527
1734	1	0	0	0	1.9882243673615492
1735	1	0	0	0	2.7418867695146996
1736	1	0	0	0	2.7773229137304005
1737	1	0	0	0	3.061644497756155
1738	1	0	0	0	3.031598530242721
1739	1	0	0	0	2.512689565859135
1740	1	0	0	0	2.725880753596941
1741	1	0	0	0	1.9604648658986406
1742	1	0	0	0	2.290622665352823
1743	1	0	0	0	3.9884956865179015
1744	0	1	0	0	2.619777321526607
1745	0	0	0	1	2.9035027036352186
1746	1	0	0	0	2.2615529800607312
1747	1	0	0	0	2.3434232920858507
1748	1	0	0	0	2.7199274605354455
1749	1	0	0	0	1.9488835259134243
1750	1	0	0	0	2.228561405384588
1751	1	0	0	0	2.3909768464834107
1752	1	0	0	0	2.2245106417938545
1753	1	0	0	0	2.903574323761958
1754	1	0	0	0	3.586562614143651
1755	1	0	0	0	2.7246612156198573
1756	1	0	0	0	1.7651863396606582
1757	1	0	0	0	3.5933229599273435
1758	1	0	0	0	2.2849137535499757
1759	1	0	0	0	2.2880475416298247
1760	1	0	0	0	2.488484328020167
1761	0	1	0	0	2.565496709054388
1762	0	0	1	0	2.370181719307335
1763	0	0	1	0	2.869247077958146
1764	0	0	0	1	2.43508295568552
1765	1	0	0	0	3.1238120429162284
1766	0	1	0	0	2.7887300970522064
1767	0	0	1	0	2.2385357179556546
1768	0	0	1	0	2.8149096996667797
1769	0	0	0	1	2.459007897378489
1770	1	0	0	0	2.160123222127704
1771	0	1	0	0	1.9738910202349362
1772	0	0	1	0	1.8309707767709276
1773	0	0	0	1	1.8577238319928737
1774	1	0	0	0	2.081375680666361
1775	1	0	0	0	2.89739978563317
1776	0	1	0	0	2.866705265209417
1777	0	0	1	0	2.4626588603081356
1778	0	0	1	0	2.4167240054783896
1779	0	0	0	1	2.511186389443977
1780	1	0	0	0	1.9180367156715556
1781	1	0	0	0	2.6635135790114615
1782	1	0	0	0	2.3024672190803135
1783	1	0	0	0	2.615699546618867
1784	1	0	0	0	2.8705546861420235
1785	1	0	0	0	4.394165456107811
1786	1	0	0	0	2.0114721768501
1787	0	1	0	0	2.3416003278813853
1788	0	0	1	0	2.8360467331375374
1789	0	0	1	0	2.154207947977696
1790	0	0	0	1	2.2104828629886373
1791	1	0	0	0	1.756758526036234
1792	1	0	0	0	3.835128914404827
1793	1	0	0	0	2.381419102281203
1794	1	0	0	0	2.324040216680728
1795	1	0	0	0	2.0653073910175683
1796	1	0	0	0	2.174164149870693
1797	1	0	0	0	2.224937342378233
1798	0	1	0	0	3.0110758404578872
1799	0	0	1	0	2.79263769972746
1800	0	0	0	1	2.613359632972327
1801	1	0	0	0	2.3342749015498843
1802	1	0	0	0	2.3905369542848645
1803	1	0	0	0	3.0465655335479824
1804	0	1	0	0	2.351079080881238
1805	0	0	1	0	2.4184913852543204
1806	0	0	0	1	2.19140264436598
1807	0	1	0	0	3.0468905497455814
1808	0	0	0	1	4.200523483898975
1809	1	0	0	0	2.4115930745735366
1810	1	0	0	0	2.3028068349410082
1811	1	0	0	0	2.43386068125345
1812	0	1	0	0	2.202683165639273
1813	0	0	1	0	2.5153037744946714
1814	0	0	1	0	2.5959581249447248
1815	0	0	1	0	2.410392621672479
1816	0	0	0	1	2.2072679232938794
1817	1	0	0	0	4.569266322550645
1818	0	1	0	0	2.506232127573308
1819	0	0	1	0	2.112319116548213
1820	0	0	0	1	2.4477463211193107
1821	1	0	0	0	2.0857218570778797
1822	1	0	0	0	2.562172144496527
1823	1	0	0	0	2.4986305685838106
1824	1	0	0	0	2.5233715158099677
1825	1	0	0	0	2.9164899066645495
1826	0	1	0	0	2.2423712344289712
1827	0	0	0	1	2.2202276756570525
1828	1	0	0	0	4.01199616386384
1829	0	1	0	0	2.0288525158611903
1830	0	0	0	1	2.4518502371408646
1831	1	0	0	0	1.9475514375470797
1832	1	0	0	0	2.465263326121401
1833	1	0	0	0	2.6325091117979995
1834	1	0	0	0	2.635956656034367
1835	1	0	0	0	2.1670449708812733
1836	0	1	0	0	1.8700133481572718
1837	0	0	0	1	2.1558035092375243
1838	1	0	0	0	2.065208875135555
1839	1	0	0	0	2.392726447274504
1840	1	0	0	0	2.7315715282114437
1841	1	0	0	0	1.6332609805063003
1842	1	0	0	0	2.5636100618153925
1843	1	0	0	0	2.1440994221511818
1844	1	0	0	0	3.4285601546099
1845	1	0	0	0	2.562521234730319
1846	1	0	0	0	2.2734806498279077
1847	1	0	0	0	2.668851140687518
1848	1	0	0	0	2.3477224059199613
1849	1	0	0	0	2.4747438833994897
1850	1	0	0	0	2.2626907059984744
1851	1	0	0	0	3.0658540654119317
1852	1	0	0	0	2.823735821137925
1853	1	0	0	0	2.983264002211097
1854	1	0	0	0	2.0723813087898972
1855	1	0	0	0	1.7913850261602873
1856	1	0	0	0	2.728933902337736
1857	1	0	0	0	2.8988464934254954
1858	1	0	0	0	2.806099217027538
1859	1	0	0	0	2.5912919743121368
1860	1	0	0	0	2.7134376887862013
1861	1	0	0	0	1.6940125637218486
1862	1	0	0	0	3.1190944590239718
1863	1	0	0	0	2.357318685945777
1864	1	0	0	0	2.3021928479418112
1865	0	1	0	0	2.347843725130933
1866	0	0	0	1	2.1686868384910185
1867	1	0	0	0	3.1720677939932322
1868	0	1	0	0	2.085558146557028
1869	0	0	1	0	2.0192607462844743
1870	0	0	0	1	2.17643611594192
1871	1	0	0	0	2.0351357163793913
1872	1	0	0	0	2.211710076479463
1873	1	0	0	0	2.5702967618406642
1874	1	0	0	0	2.3788591966159984
1875	1	0	0	0	2.1062849986926193
1876	1	0	0	0	2.189360982445618
1877	0	1	0	0	2.555919773128608
1878	0	0	0	1	2.50314206806299
1879	1	0	0	0	2.6475040314828475
1880	0	1	0	0	2.101390672890806
1881	0	0	0	1	2.303428215707777
1882	1	0	0	0	3.8585640731840107
1883	1	0	0	0	2.3670163151041694
1884	0	1	0	0	2.340413265803925
1885	0	0	0	1	2.6198153402355384
1886	1	0	0	0	2.36235686806137
1887	1	0	0	0	2.1845055424012547
1888	1	0	0	0	2.5663448251845513
1889	0	1	0	0	3.380777909297907
1890	0	0	0	1	2.201030386030422
1891	0	1	0	0	2.317592033841627
1892	0	0	0	1	2.058038669065318
1893	1	0	0	0	2.438447671301674
1894	0	1	0	0	2.45811632744537
1895	0	0	1	0	2.440827709365809
1896	0	0	0	1	2.883478993566956
1897	1	0	0	0	2.4712208355971024
1898	1	0	0	0	2.2520669242341116
1899	0	1	0	0	2.755968798638409
1900	0	0	0	1	3.3463634060887713
1901	0	1	0	0	2.323970295701093
1902	0	0	0	1	2.4143406004878774
1903	1	0	0	0	1.9445357029904788
1904	1	0	0	0	3.0210186412546327
1905	0	1	0	0	2.0133898914934756
1906	0	0	1	0	2.143569491114841
1907	0	0	0	1	2.405431927270793
1908	1	0	0	0	2.307336450396782
1909	1	0	0	0	2.7686482150561567
1910	1	0	0	0	2.3893406530580896
1911	1	0	0	0	2.4307764676300625
1912	0	1	0	0	2.001611193319522
1913	0	0	0	1	2.5992538288542635
1914	1	0	0	0	2.038670674466573
1915	1	0	0	0	2.3485369591857848
1916	0	1	0	0	3.023625228346045
1917	0	0	1	0	2.5417135548184615
1918	0	0	1	0	1.998311641066588
1919	0	0	1	0	1.5080869356876656
1920	0	0	0	1	2.2383104091600505
1921	1	0	0	0	1.9014913735140726
1922	1	0	0	0	2.7591525818537836
1923	1	0	0	0	1.856435559662549
1924	1	0	0	0	2.0626554068268432
1925	1	0	0	0	3.5381757537784737
1926	1	0	0	0	2.4569800121831493
1927	1	0	0	0	2.2234577298411677
1928	1	0	0	0	2.5183835174062574
1929	1	0	0	0	2.394719342521948
1930	1	0	0	0	2.770896715058389
1931	1	0	0	0	4.056284619052225
1932	0	1	0	0	2.530323101460905
1933	0	0	0	1	3.566560690270296
1934	1	0	0	0	2.322266814058995
1935	1	0	0	0	3.1841914942242853
1936	0	1	0	0	1.9143234627304508
1937	0	0	0	1	2.488379847692957
1938	0	1	0	0	2.2657207262648926
1939	0	0	0	1	3.0545092363788298
1940	1	0	0	0	2.0186569688966722
1941	1	0	0	0	2.9271352643548414
1942	1	0	0	0	2.7749056567898625
1943	1	0	0	0	2.9819379655866616
1944	0	1	0	0	2.114517573163109
1945	0	0	1	0	1.9805073545079857
1946	0	0	0	1	2.438985659755528
1947	1	0	0	0	2.3537849208455963
1948	1	0	0	0	1.9798637238028278
1949	0	1	0	0	3.080753500709276
1950	0	0	1	0	2.8565054163788486
1951	0	0	1	0	2.6570699481057067
1952	0	0	0	1	2.477578310233764
1953	0	1	0	0	2.2727523211769327
1954	0	0	1	0	2.034995426012813
1955	0	0	0	1	1.759233552895854
1956	1	0	0	0	2.3868897558563007
1957	0	1	0	0	2.6661999799040785
1958	0	0	0	1	2.252727716505847
1959	1	0	0	0	2.586301088056734
1960	0	1	0	0	2.620949014575632
1961	0	0	0	1	2.2016425231498142
1962	1	0	0	0	2.7952163031705477
1963	1	0	0	0	1.774068121072297
1964	1	0	0	0	1.7544533458116522
1965	0	1	0	0	2.1802867575011518
1966	0	0	1	0	2.0118673092189088
1967	0	0	1	0	2.62369066968381
1968	0	0	1	0	2.2731450711777272
1969	0	0	0	1	2.7638526848818943
1970	1	0	0	0	2.5051743864075537
1971	1	0	0	0	2.029532546149614
1972	1	0	0	0	3.747912129776882
1973	1	0	0	0	2.0669432415398354
1974	1	0	0	0	2.115161437979159
1975	1	0	0	0	2.5746249292256618
1976	1	0	0	0	2.75171327482513
1977	1	0	0	0	2.1648598933276952
1978	1	0	0	0	2.619418297575779
1979	1	0	0	0	2.3694177590382717
1980	1	0	0	0	3.7686543480832326
1981	0	1	0	0	2.7812270861454844
1982	0	0	0	1	3.572244455924361
1983	1	0	0	0	3.3058679792403707
1984	1	0	0	0	1.958153942678243
1985	1	0	0	0	2.0388089803069716
1986	1	0	0	0	2.2571660157490165
1987	1	0	0	0	2.3091064910029493
1988	1	0	0	0	2.5760895845088445
1989	0	1	0	0	3.952510881626785
1990	0	0	0	1	2.3629409937470682
1991	1	0	0	0	3.523207714187234
1992	1	0	0	0	2.552827076654347
1993	1	0	0	0	2.886472536243605
1994	0	1	0	0	2.116766913313885
1995	0	0	0	1	1.7777818209767338
1996	1	0	0	0	2.303953007720455
1997	1	0	0	0	2.237175419855047
1998	1	0	0	0	2.457817238589371
1999	1	0	0	0	2.8632807612822626
[truncated: 3,288 more rows]
