# Supplementary material for: Bioinformatic Assessment of Factors Affecting the Correlation between Protein Abundance and Elongation Efficiency in Prokaryotes
Source: Int J Mol Sci. 2022 Oct 9;23(19):11996. doi: 10.3390/ijms231911996 (PMC9570070; doi:10.3390/ijms231911996)
Supplement: Supplementary file 1 [file ijms-23-11996-s001.zip › EloE/output_folder/Bacillus_anthracis_str._'Ames_Ancestor'_260799/bacillus anthracis str. sterne_ribpos.txt]

Positions of ribosomal genes bacillus anthracis str. sterne
39	144	174	1945	1973	2249	3934	3966	4336	4423	4497	4564	4781	4796	4809	4839	4997	5028	5033	5039	5080	5089	5105	5116	5117	5119	5121	5123	5129	5140	5144	5145	5155	5156	5161	5170	5179	5186	5190	5192	5208	5213	5217	5218	5220	5221	5225	5235	5239	5242	5244	5251	5255	5263	5270	5278	5279	5287	
791	1006	1035	1164	1596	1836	1898	1957	2064	2084	2359	2446	2498	2522	2638	2705	2804	3055	3094	3160	3340	3407	3443	3567	3721	3770	3784	3833	4011	4048	4053	4145	4180	4305	4331	4358	4397	4431	4463	4476	4555	4565	4640	4656	4721	4797	4799	4829	4898	4913	4949	4981	5026	5093	5100	5177	5189	5235	
10	21	38	50	53	95	99	102	105	137	208	211	255	269	275	361	510	521	551	570	591	615	640	651	707	741	743	753	755	756	799	805	885	1064	1277	1295	1632	1680	1776	2075	2378	2490	2609	2795	2863	2976	3120	3189	3332	3402	3471	3562	3795	4188	4215	4548	5024	5150	
334	399	576	1425	2186	2756	3308	4048	4229	4457	4766	4825	4827	4835	4852	4889	4913	4944	4963	5008	5034	5043	5065	5068	5096	5104	5149	5166	5168	5173	5175	5178	5181	5183	5186	5189	5190	5192	5200	5201	5207	5213	5219	5221	5223	5226	5228	5232	5243	5248	5250	5257	5261	5264	5265	5276	5279	5287	
16	34	65	78	90	102	112	139	152	188	238	275	278	299	300	327	331	339	341	381	545	552	574	579	724	728	733	774	782	827	956	984	1051	1219	1280	1301	1537	1616	1686	1805	1874	2305	2446	2453	2455	2511	2565	2661	2723	2967	3078	3191	3424	3487	4515	4643	4778	5131	
