# Supplementary material for: Bioinformatic Assessment of Factors Affecting the Correlation between Protein Abundance and Elongation Efficiency in Prokaryotes
Source: Int J Mol Sci. 2022 Oct 9;23(19):11996. doi: 10.3390/ijms231911996 (PMC9570070; doi:10.3390/ijms231911996)
Supplement: Supplementary file 1 [file ijms-23-11996-s001.zip › EloE/output_folder/Bacteroides_thetaiotaomicron_VPI-5482_226186/bacteroides thetaiotaomicron vpi-5482_all.txt]

Index = 1
#	Number	EEI	locus_tag	Name	Prot	Note
1	4081	1,0000e+00	BT_4033	-	hypothetical protein	null
2	40	1,1915e+00	BT_RS24290	-	hypothetical protein	Derived by automated computational analysis using
3	1181	1,1953e+00	BT_1137	-	hypothetical protein	null
4	2336	1,2036e+00	BT_2291	-	hypothetical protein	null
5	115	1,2195e+00	BT_0074	-	hypothetical protein	Peptidase S24 and S26, C-terminal
6	3241	1,2212e+00	BT_3194	-	hypothetical protein	null
7	2353	1,2352e+00	BT_2308	-	transcriptional regulator	null
8	2723	1,2467e+00	BT_2678	-	hypothetical protein	null
9	1991	1,2554e+00	BT_1947	-	conserved hypothetical protein	null
10	3465	1,2592e+00	BT_3417	-	hypothetical protein	null
11	100	1,2594e+00	BT_0059	-	conserved hypothetical protein	null
12	2560	1,2595e+00	BT_2515	-	hypothetical protein	null
13	4778	1,2659e+00	BT_4730	-	hypothetical protein	null
14	1990	1,2688e+00	BT_1946	-	conserved hypothetical protein	null
15	1548	1,2757e+00	BT_1504	-	hypothetical protein	null
16	1750	1,2793e+00	BT_1706	-	putative N-acetylmuramoyl-L-alanine amidase	null
17	98	1,2955e+00	BT_0057	-	hypothetical protein	null
18	2349	1,2963e+00	BT_2304	-	hypothetical protein	null
19	4825	1,3005e+00	BT_4777	-	hypothetical protein	null
20	1171	1,3007e+00	BT_1127	-	mobilization protein BmgB	null
21	1834	1,3031e+00	BT_1790	-	conserved hypothetical protein, intergrase-like	null
22	112	1,3101e+00	BT_0071	-	hypothetical protein	null
23	3275	1,3114e+00	BT_3228	-	conserved hypothetical protein	null
24	1172	1,3150e+00	BT_1128	-	hypothetical protein	null
25	113	1,3224e+00	BT_0072	-	putative ABC transporter, ATP-binding protein	null
26	18	1,3254e+00	BT_RS24180	-	M23 family metallopeptidase	Derived by automated computational analysis using
27	2656	1,3325e+00	BT_2611	-	hypothetical protein	null
28	3006	1,3360e+00	BT_2960	-	hypothetical protein	null
29	1176	1,3395e+00	BT_1132	-	hypothetical protein	null
30	4798	1,3440e+00	BT_4750	-	hypothetical protein	null
31	1232	1,3529e+00	BT_1188	-	putative transcription regulator	null
32	56	1,3538e+00	BT_0015	-	rteB, two-component system response regulator	null
33	2337	1,3632e+00	BT_2292	-	conserved protein found in conjugate transposon	TraK homolog
34	59	1,3709e+00	BT_0018	-	hypothetical protein	Nucleic acid-binding, OB-fold
35	2090	1,3724e+00	BT_2045	-	hypothetical protein	null
36	36	1,3779e+00	BT_RS24270	-	recombinase family protein	Derived by automated computational analysis using
37	3483	1,3780e+00	BT_3435	-	hypothetical protein	null
38	2631	1,3792e+00	BT_2586	-	hypothetical protein	null
39	1213	1,3804e+00	BT_1169	-	hypothetical protein	null
40	4077	1,3825e+00	BT_4029	-	hypothetical protein	null
41	2649	1,3904e+00	BT_2604	-	conserved protein found in conjugate transposon	TraF homolog
42	26	1,3921e+00	BT_RS24220	-	winged helix-turn-helix domain-containing	Derived by automated computational analysis using
43	2003	1,3964e+00	BT_1959	-	DNA breaking-rejoining enzyme, catalytic core	null
44	99	1,3970e+00	BT_0058	-	hypothetical protein	Ankyrin
45	1212	1,3982e+00	BT_1168	-	N-acetylmuramoyl-L-alanine amidase	null
46	1685	1,4024e+00	BT_1641	-	N-acetylmuramoyl-L-alanine amidase	null
47	61	1,4045e+00	BT_0020	-	conserved hypothetical protein	null
48	2551	1,4078e+00	BT_2506	-	hypothetical protein	null
49	748	1,4084e+00	BT_0706	-	putative N-acetylmuramoyl-L-alanine amidase	homolog to N-acetylmuramoyl-L-alanine amidase
50	2253	1,4135e+00	BT_2208	-	putative transmembrane protein	null
51	1173	1,4144e+00	BT_1129	-	Putative DNA binding protein	null
52	4814	1,4162e+00	BT_4766	-	conserved hypothetical protein	may be part of a single gene with BT4765
53	1992	1,4175e+00	BT_1948	-	hypothetical protein	null
54	1974	1,4232e+00	BT_1930	-	possible DNA-binding protein	null
55	2511	1,4237e+00	BT_2466	-	conserved hypothetical protein	null
56	129	1,4279e+00	BT_0088	-	conserved protein found in conjugate transposon	weak TraL homolog
57	39	1,4292e+00	BT_RS24285	-	hypothetical protein	Derived by automated computational analysis using
58	2067	1,4324e+00	BT_2022	-	hypothetical protein	null
59	1973	1,4351e+00	BT_1929	-	transposase	null
60	2632	1,4406e+00	BT_2587	-	hypothetical protein	null
61	4	1,4408e+00	BT_RS24110	-	SprT-like domain-containing protein	Derived by automated computational analysis using
62	9	1,4419e+00	BT_RS24135	-	type IV secretory system conjugative DNA transfer	Derived by automated computational analysis using
63	2002	1,4421e+00	BT_1958	-	hypothetical protein	null
64	4082	1,4469e+00	BT_4034	-	hypothetical protein	null
65	2494	1,4493e+00	BT_2449	-	hypothetical protein	null
66	29	1,4522e+00	BT_RS24235	-	DUF3575 domain-containing protein	Derived by automated computational analysis using
67	2637	1,4737e+00	BT_2592	-	hypothetical protein	null
68	2036	1,4744e+00	BT_1991	-	N-acetylmuramoyl-L-alanine amidase	null
69	2044	1,4749e+00	BT_1999	-	anaerobic ribonucleoside-triphosphate reductase	null
70	19	1,4755e+00	BT_RS24185	-	helix-turn-helix transcriptional regulator	Derived by automated computational analysis using
71	1156	1,4786e+00	BT_1112	-	transposase	null
72	103	1,4791e+00	BT_0062	-	hypothetical protein	null
73	13	1,4830e+00	BT_RS24155	-	lipase chaperone	Derived by automated computational analysis using
74	133	1,4880e+00	BT_0092	-	conserved protein found in conjugate transposon	TraH homolog
75	16	1,4917e+00	BT_RS24170	traM	conjugative transposon protein TraM	Derived by automated computational analysis using
76	2358	1,4921e+00	BT_2313	-	Retron-type reverse transcriptase	null
77	1178	1,4939e+00	BT_1134	-	hypothetical protein	null
78	114	1,4944e+00	BT_0073	-	putative ABC transporter, ATP-binding protein	null
79	77	1,4971e+00	BT_0036	-	integrase	null
80	2082	1,4972e+00	BT_2037	-	conserved hypothetical protein	null
81	37	1,4977e+00	BT_RS24275	-	Fic family protein	Derived by automated computational analysis using
82	2741	1,4978e+00	BT_2696	-	hypothetical protein	null
83	4276	1,5011e+00	BT_4228	-	hypothetical protein	null
84	2937	1,5035e+00	BT_2891	-	hypothetical protein	null
85	21	1,5037e+00	BT_RS24195	-	conjugal transfer protein TraO	Derived by automated computational analysis using
86	58	1,5043e+00	BT_0017	-	conserved hypothetical protein	null
87	1175	1,5060e+00	BT_1131	-	hypothetical protein	null
88	2355	1,5085e+00	BT_2310	-	putative transcriptional regulator	null
89	55	1,5103e+00	BT_0014	-	rteA, two-component system histidine kinase, with	null
90	1155	1,5111e+00	BT_1111	-	hypothetical protein	null
91	980	1,5140e+00	BT_0936	-	hypothetical protein	null
92	2729	1,5179e+00	BT_2684	-	hypothetical protein	null
93	4245	1,5191e+00	BT_4197	-	hypothetical protein	null
94	2661	1,5217e+00	BT_2616	-	hypothetical protein	null
95	2706	1,5220e+00	BT_2661	-	hypothetical protein	codon recognized: CCG
96	2634	1,5242e+00	BT_2589	-	type I restriction enzyme, M subunit	null
97	2501	1,5247e+00	BT_2456	-	putative reverse transcriptase/maturase	null
98	4823	1,5287e+00	BT_4775	-	conserved protein found in conjugate transposon	TraK homolog, fragment
99	2694	1,5325e+00	BT_2649	-	ThiF family protein, ubiquitin-activating enzyme	null
100	4068	1,5325e+00	BT_4020	-	conserved hypothetical protein	null
101	2977	1,5328e+00	BT_2931	-	hypothetical protein	null
102	4593	1,5405e+00	BT_4545	-	hypothetical protein	null
103	1289	1,5422e+00	BT_1245	-	transposase	null
104	2698	1,5425e+00	BT_2653	-	Putative DNA binding protein	null
105	4018	1,5464e+00	BT_3970	-	hypothetical protein	null
106	80	1,5541e+00	BT_0039	-	conserved hypothetical protein	null
107	1552	1,5557e+00	BT_1508	-	hypothetical protein	null
108	2	1,5568e+00	BT_RS24100	-	hypothetical protein	Derived by automated computational analysis using
109	2347	1,5651e+00	BT_2302	-	conserved protein found in conjugate transposon	TraB homolog
110	2177	1,5664e+00	BT_2132	-	Cyclic nucleotide-binding protein	null
111	2393	1,5672e+00	BT_2348	-	conserved hypothetical protein, IS related	null
112	367	1,5681e+00	BT_0326	-	putative RNA polymerase ECF-type sigma factor	null
113	2983	1,5707e+00	BT_2937	-	putative glycosyltransferase	null
114	2692	1,5720e+00	BT_2647	-	Peptidase M, neutral zinc metallopeptidase,	null
115	2625	1,5732e+00	BT_2580	-	hypothetical protein	null
116	67	1,5786e+00	BT_0026	-	putative transposase	null
117	2060	1,5788e+00	BT_2015	-	putative menaquinone biosynthesis protein	menaquinone biosynthesis protein MenA-like
118	4618	1,5793e+00	BT_4570	-	hypothetical protein	null
119	140	1,5819e+00	BT_0099	-	hypothetical protein	null
120	2633	1,5821e+00	BT_2588	-	conserved hypothetical protein	null
121	135	1,5858e+00	BT_0094	-	conserved protein found in conjugate transposon	TraF homolog
122	1219	1,5871e+00	BT_1175	-	conserved hypothetical protein	null
123	1139	1,5875e+00	BT_1095	-	Putative DNA binding protein	null
124	3605	1,5876e+00	BT_3557	-	putative transposase	null
125	1	1,5883e+00	BT_RS24095	-	hypothetical protein	Derived by automated computational analysis using
126	1168	1,5884e+00	BT_1124	-	putative integrase	null
127	8	1,5892e+00	BT_RS24130	-	mobilization protein	Derived by automated computational analysis using
128	1177	1,5919e+00	BT_1133	-	hypothetical protein	null
129	1628	1,5931e+00	BT_1584	-	hypothetical protein	null
130	4688	1,5947e+00	BT_4640	-	conserved hypothetical protein	null
131	1987	1,5949e+00	BT_1943	-	hypothetical protein	null
132	2389	1,5957e+00	BT_2344	-	hypothetical protein	null
133	2655	1,5965e+00	BT_2610	-	hypothetical protein	null
134	4065	1,5972e+00	BT_4017	-	hypothetical protein	null
135	2492	1,6006e+00	BT_2447	-	integrase	null
136	2643	1,6021e+00	BT_2598	-	conserved protein found in conjugate transposon	TraK homolog
137	20	1,6027e+00	BT_RS24190	-	hypothetical protein	Derived by automated computational analysis using
138	1180	1,6039e+00	BT_1136	-	hypothetical protein	null
139	843	1,6056e+00	BT_0800	-	putative cytochrome c biogenesis protein	null
140	2074	1,6057e+00	BT_2029	-	conserved hypothetical protein	null
141	4069	1,6063e+00	BT_4021	-	integrase	null
142	2693	1,6111e+00	BT_2648	-	conserved hypothetical protein	null
143	1465	1,6127e+00	BT_1421	-	conserved hypothetical protein	null
144	1517	1,6152e+00	BT_1473	-	putative acetyltransferase, GNAT family	null
145	4816	1,6159e+00	BT_4768	-	conserved protein found in conjugate transposon	TraF homolog
146	121	1,6184e+00	BT_0080	-	conserved hypothetical protein	null
147	1049	1,6187e+00	BT_1005	-	hypothetical protein	null
148	3782	1,6196e+00	BT_3735	-	hypothetical protein	null
149	2071	1,6225e+00	BT_2026	-	endonuclease	null
150	1138	1,6231e+00	BT_1094	-	hypothetical protein	null
151	2350	1,6252e+00	BT_2305	-	putative mobilization protein	mobilization protein BmgA-like
152	3244	1,6282e+00	BT_3197	-	hypothetical protein	null
153	2363	1,6308e+00	BT_2318	-	hypothetical protein	Gamma-crystallin related
154	2364	1,6331e+00	BT_2319	-	conserved hypothetical protein	null
155	3705	1,6333e+00	BT_3658	-	hypothetical protein	null
156	921	1,6351e+00	BT_0878	-	ABC transporter, ATP-binding protein	null
157	1933	1,6362e+00	BT_1889	-	conserved hypothetical protein	null
158	2381	1,6364e+00	BT_2336	-	Putative DNA binding protein	null
159	2352	1,6368e+00	BT_2307	-	tetracycline resistance element mobilization	null
160	30	1,6390e+00	BT_RS24240	-	DUF5119 domain-containing protein	Derived by automated computational analysis using
161	4824	1,6395e+00	BT_4776	-	conserved protein found in conjugate transposon	TraK homolog, fragment
162	2722	1,6400e+00	BT_2677	-	hypothetical protein	null
163	1621	1,6420e+00	BT_1577	-	pyridoxamine 5'-phosphate oxidase	null
164	2266	1,6433e+00	BT_2221	-	hypothetical protein	null
165	2045	1,6439e+00	BT_2000	-	putative transport protein	null
166	2689	1,6470e+00	BT_2644	-	DNA topoisomerase I	null
167	1498	1,6478e+00	BT_1454	-	putative peptide chain release factor	peptide chain release factor homolog
168	2514	1,6479e+00	BT_2469	-	integrase	null
169	2431	1,6484e+00	BT_2386	-	AsnC family transcriptional regulator	null
170	3688	1,6490e+00	BT_3641	-	conserved hypothetical protein	Helix-hairpin-helix motif
171	3948	1,6492e+00	BT_3901	-	hypothetical protein	null
172	2491	1,6500e+00	BT_2446	-	integrase	null
173	4734	1,6503e+00	BT_4686	-	putative outer membrane protein	null
174	2715	1,6505e+00	BT_2671	-	hypothetical protein	codon recognized: GCA
175	1164	1,6524e+00	BT_1120	-	hypothetical protein	null
176	4092	1,6531e+00	BT_4044	-	putative dolichol-P-glucose synthetase	null
177	3083	1,6533e+00	BT_3037	-	RNA polymerase ECF-type sigma factor	null
178	3629	1,6536e+00	BT_3582	-	hypothetical protein	null
179	1660	1,6542e+00	BT_1616	-	endonuclease/exonuclease/phosphatase family	null
180	12	1,6544e+00	BT_RS24150	-	conjugal transfer protein TraG	Derived by automated computational analysis using
181	1603	1,6549e+00	BT_1559	-	RNA polymerase ECF-type sigma factor	null
182	38	1,6550e+00	BT_RS24280	-	hypothetical protein	Derived by automated computational analysis using
183	2068	1,6572e+00	BT_2023	-	two-component system sensor histidine kinase	null
184	3963	1,6592e+00	BT_3915	-	hypothetical protein	null
185	4441	1,6647e+00	BT_4393	-	hypothetical protein	null
186	2581	1,6654e+00	BT_2536	-	hypothetical protein	null
187	3933	1,6654e+00	BT_3886	-	conserved hypothetical protein	null
188	109	1,6663e+00	BT_0068	-	hypothetical protein	null
189	122	1,6671e+00	BT_0081	-	conserved hypothetical protein	null
190	4821	1,6674e+00	BT_4773	-	conserved protein found in conjugate transposon	TraI homolog, fragment
191	2042	1,6678e+00	BT_1997	-	hypothetical protein	null
192	1170	1,6681e+00	BT_1126	-	mobilization protein BmgA	null
193	542	1,6685e+00	BT_0501	-	conserved hypothetical protein	null
194	3068	1,6690e+00	BT_3022	-	hypothetical protein	null
195	2664	1,6694e+00	BT_2619	-	two-component system sensor histidine kinase	null
196	101	1,6705e+00	BT_0060	-	putative polysaccharide export protein	GumB-like protein
197	2059	1,6708e+00	BT_2014	-	1,4-dihydroxy-2-naphthoate octaprenyltransferase	null
198	1169	1,6719e+00	BT_1125	-	hypothetical protein	null
199	52	1,6719e+00	BT_0011	-	hypothetical protein	null
200	2341	1,6731e+00	BT_2296	-	conserved protein found in conjugate transposon	TraG homolog, fragment
201	2388	1,6735e+00	BT_2343	-	conserved hypothetical protein	null
202	4527	1,6749e+00	BT_4479	-	integrase protein	null
203	3008	1,6762e+00	BT_2962	-	hypothetical protein	null
204	3184	1,6774e+00	BT_3138	-	hypothetical protein	null
205	1879	1,6785e+00	BT_1835	-	biotin synthase	null
206	3020	1,6798e+00	BT_2974	-	hypothetical protein	null
207	3914	1,6799e+00	BT_3867	-	hypothetical protein	null
208	804	1,6800e+00	BT_0762	-	hypothetical protein	codon recognized: AGA
209	1446	1,6806e+00	BT_1402	-	iron-sulfur flavoprotein	null
210	1972	1,6814e+00	BT_1928	-	transposase	null
211	2278	1,6817e+00	BT_2233	-	conserved hypothetical protein	null
212	2367	1,6823e+00	BT_2322	-	putative integrase	null
213	4066	1,6843e+00	BT_4018	-	conserved hypothetical protein	null
214	4573	1,6856e+00	BT_4525	-	hypothetical protein	null
215	1428	1,6856e+00	BT_1384	-	conserved hypothetical protein	general stress protein 26(GS26)-like
216	102	1,6858e+00	BT_0061	-	putative tyrosine-protein kinase ptk	tyrosine-protein kinase ptk-like
217	2310	1,6863e+00	BT_2265	-	hypothetical protein	null
218	3003	1,6864e+00	BT_2957	-	transcriptional regulator	null
219	27	1,6866e+00	BT_RS24225	-	hypothetical protein	Derived by automated computational analysis using
220	2392	1,6876e+00	BT_2347	-	transposase	null
221	2510	1,6883e+00	BT_2465	-	conserved hypothetical protein	null
222	2070	1,6894e+00	BT_2025	-	hypothetical protein	null
223	3197	1,6897e+00	BT_3151	-	hypothetical protein	null
224	1770	1,6904e+00	BT_1726	-	integrase	null
225	48	1,6907e+00	BT_0007	-	hypothetical protein	null
226	2390	1,6916e+00	BT_2345	-	hypothetical protein	null
227	2365	1,6930e+00	BT_2320	-	transcription regulator	null
228	2571	1,6938e+00	BT_2526	-	hypothetical protein	null
229	1932	1,6948e+00	BT_1888	-	transcriptional regulator, LuxR family	null
230	2642	1,6959e+00	BT_2597	-	hypothetical protein	null
231	3514	1,6963e+00	BT_3466	-	hypothetical protein	null
232	982	1,6965e+00	BT_0938	-	hypothetical protein	null
233	2821	1,6968e+00	BT_2775	-	putative helicase	null
234	4784	1,6968e+00	BT_4736	-	N-acetylmuramoyl-L-alanine amidase	null
235	3731	1,6969e+00	BT_3684	-	hypothetical protein	null
236	7	1,6977e+00	BT_RS24125	-	mobilization protein	Derived by automated computational analysis using
237	4271	1,6978e+00	BT_4223	-	hypothetical protein	null
238	2132	1,6978e+00	BT_2087	-	conserved hypothetical protein	null
239	32	1,6985e+00	BT_RS24250	-	hypothetical protein	Derived by automated computational analysis using
240	378	1,6989e+00	BT_0337	-	conserved hypothetical protein	null
241	2641	1,6991e+00	BT_2596	-	conserved protein found in conjugate transposon	TraM homolog
242	3871	1,6997e+00	BT_3824	-	hypothetical protein	null
243	2219	1,7010e+00	BT_2174	-	ABC transporter ATP-binding protein	null
244	6	1,7022e+00	BT_RS24120	-	hypothetical protein	Derived by automated computational analysis using
245	75	1,7054e+00	BT_0034	-	putative transposase	null
246	2683	1,7058e+00	BT_2638	-	hypothetical protein	null
247	2330	1,7065e+00	BT_2285	-	hypothetical protein	null
248	162	1,7070e+00	BT_0121	-	transcriptional regulator, ArsR family	codon recognized: UCC
249	2327	1,7074e+00	BT_2282	-	conserved hypothetical protein	null
250	2081	1,7087e+00	BT_2036	-	conserved hypothetical protein	null
251	3299	1,7098e+00	BT_3252	-	putative transmembrane protein	null
252	3474	1,7109e+00	BT_3426	-	hypothetical protein	null
253	4502	1,7113e+00	BT_4454	-	conserved hypothetical protein	null
254	2480	1,7126e+00	BT_2435	-	MarR family transcriptional regulator	null
255	1908	1,7126e+00	BT_1864	-	putative methyltransferase	null
256	3877	1,7126e+00	BT_3830	-	methyltransferase	null
257	92	1,7128e+00	BT_0051	-	glycoside transferase family 2	null
258	2359	1,7132e+00	BT_2314	-	hypothetical protein	null
259	4067	1,7133e+00	BT_4019	-	conserved hypothetical protein	null
260	2688	1,7139e+00	BT_2643	-	conserved hypothetical protein	null
261	2371	1,7154e+00	BT_2326	-	putative DNA methylase	null
262	3085	1,7167e+00	BT_3039	-	hypothetical protein	null
263	3420	1,7176e+00	BT_3372	-	glycoside transferase family 2	null
264	4526	1,7178e+00	BT_4478	-	hypothetical protein	null
265	1184	1,7181e+00	BT_1140	-	conserved hypothetical protein	null
266	4649	1,7185e+00	BT_4601	-	Histone-like bacterial DNA-binding protein	null
267	1411	1,7191e+00	BT_1367	-	hydrolase, metal-dependent	null
268	2369	1,7196e+00	BT_2324	-	DNA topoisomerase III	null
269	575	1,7204e+00	BT_0534	-	hypothetical protein	null
270	54	1,7221e+00	BT_0013	-	hypothetical protein	null
271	1701	1,7225e+00	BT_1657	-	integrase	null
272	4827	1,7228e+00	BT_4779	-	conserved protein found in conjugate transposon	TraM homolog, fragment
273	993	1,7229e+00	BT_0949	-	hypothetical protein	null
274	53	1,7231e+00	BT_0012	-	putative lipoprotein	null
275	4563	1,7234e+00	BT_4515	-	hypothetical protein	Helix-turn-helix type 3
276	2893	1,7239e+00	BT_2847	-	conserved hypothetical protein	putative GGDEF family-like protein
277	2662	1,7239e+00	BT_2617	-	reverse transcriptase	null
278	17	1,7256e+00	BT_RS24175	traN	conjugative transposon protein TraN	Derived by automated computational analysis using
279	4413	1,7259e+00	BT_4365	-	hypothetical protein	null
280	1789	1,7259e+00	BT_1745	-	conserved hypothetical protein	null
281	4500	1,7263e+00	BT_4452	-	conserved hypothetical protein	null
282	1174	1,7265e+00	BT_1130	-	Putative DNA binding protein	null
283	398	1,7270e+00	BT_0357	-	hypothetical protein	null
284	131	1,7300e+00	BT_0090	-	conserved protein found in conjugate transposon	TraJ homolog
285	2326	1,7301e+00	BT_2281	-	hypothetical protein	null
286	2357	1,7314e+00	BT_2312	-	conserved hypothetical protein	null
287	2221	1,7325e+00	BT_2176	-	conserved hypothetical protein	null
288	2160	1,7326e+00	BT_2115	-	hypothetical protein	null
289	2513	1,7336e+00	BT_2468	-	Putative DNA binding protein	null
290	324	1,7343e+00	BT_0283	-	hypothetical protein	null
291	2561	1,7350e+00	BT_2516	-	conserved hypothetical protein	null
292	2331	1,7354e+00	BT_2286	-	conserved hypothetical protein	null
293	3841	1,7355e+00	BT_3794	-	hypothetical protein	null
294	4817	1,7363e+00	BT_4769	-	conserved protein found in conjugate transposon	TraG homolog, fragment
295	3276	1,7364e+00	BT_3229	-	TatD-related DNase	null
296	2630	1,7366e+00	BT_2585	-	hypothetical protein	null
297	648	1,7370e+00	BT_0607	-	serine O-acetyltransferase	null
298	126	1,7377e+00	BT_0085	-	conserved protein found in conjugate transposon	TraO homolog
299	208	1,7381e+00	BT_0167	-	conserved hypothetical protein	null
300	4545	1,7382e+00	BT_4497	-	conserved hypothetical protein	null
301	81	1,7386e+00	BT_0040	-	putative transmembrane protein	null
302	2686	1,7394e+00	BT_2641	-	hypothetical protein	null
303	1997	1,7400e+00	BT_1953	-	putative TonB-linked outer membrane receptor	vitamin B receptor-like
304	2360	1,7411e+00	BT_2315	-	hypothetical protein	null
305	1643	1,7419e+00	BT_1599	-	BexA, membrane protein	null
306	1564	1,7420e+00	BT_1520	-	putative transcriptional regulator	null
307	2697	1,7428e+00	BT_2652	-	Putative DNA binding protein	null
308	2072	1,7438e+00	BT_2027	-	N-acetylmuramoyl-L-alanine amidase	null
309	2629	1,7440e+00	BT_2584	-	hypothetical protein	null
310	2695	1,7443e+00	BT_2650	-	conserved hypothetical protein	null
311	2582	1,7450e+00	BT_2537	-	hypothetical protein	null
312	3171	1,7451e+00	BT_3125	-	hypothetical protein	null
313	1563	1,7455e+00	BT_1519	-	N-acetylmuramoyl-L-alanine amidase	null
314	2934	1,7460e+00	BT_2888	-	glycosyltransferase	null
315	3019	1,7461e+00	BT_2973	-	transcriptional regulator	null
316	1154	1,7472e+00	BT_1110	-	hypothetical protein	null
317	2076	1,7481e+00	BT_2031	-	hypothetical protein	null
318	1947	1,7483e+00	BT_1903	-	hypothetical protein	null
319	3432	1,7485e+00	BT_3384	-	Histone-like bacterial DNA-binding protein	null
320	3041	1,7491e+00	BT_2995	-	conserved hypothetical protein with	null
321	2356	1,7495e+00	BT_2311	-	conserved hypothetical protein	3'-phosphoadenosine 5'-phosphosulfate
322	2159	1,7506e+00	BT_2114	-	conserved hypothetical DNA-binding protein	null
323	2500	1,7516e+00	BT_2455	-	reverse transcriptase/maturase family protein	null
324	1433	1,7522e+00	BT_1389	-	conserved hypothetical protein	Cyclic nucleotide-binding
325	4667	1,7528e+00	BT_4619	-	conserved hypothetical protein	null
326	1655	1,7532e+00	BT_1611	-	conserved hypothetical protein	null
327	216	1,7532e+00	BT_0175	-	conserved hypothetical protein	null
328	2226	1,7541e+00	BT_2181	-	transcriptional regulator	null
329	2899	1,7549e+00	BT_2853	-	hypothetical protein	null
330	1217	1,7555e+00	BT_1173	-	hypothetical protein	null
331	2025	1,7555e+00	BT_1980	-	transposase	null
332	2985	1,7559e+00	BT_2939	-	putative transcriptional regulator	null
333	636	1,7563e+00	BT_0595	-	integrase	null
334	1989	1,7563e+00	BT_1945	-	conserved protein found in conjugate transposon	TraA homolog
335	383	1,7563e+00	BT_0342	-	putative 5-methyltetrahydrofolate-homocystein	null
336	1182	1,7567e+00	BT_1138	-	transposase	null
337	108	1,7571e+00	BT_0067	-	hypothetical protein	null
338	2020	1,7573e+00	BT_1976	-	hypothetical protein	null
339	2056	1,7579e+00	BT_2011	-	putative nicotinate-nucleotide	null
340	95	1,7584e+00	BT_0054	-	glycoside transferase family 4	null
341	1434	1,7587e+00	BT_1390	-	conserved hypothetical protein	null
342	4437	1,7593e+00	BT_4389	-	conserved hypothetical protein	null
343	1260	1,7614e+00	BT_1216	-	putative two-component system sensor protein,	null
344	2628	1,7617e+00	BT_2583	-	hypothetical protein	null
345	2529	1,7618e+00	BT_2484	-	putative integrase	null
346	2685	1,7620e+00	BT_2640	-	hypothetical protein	null
347	57	1,7626e+00	BT_0016	-	conserved hypothetical protein	null
348	4075	1,7627e+00	BT_4027	-	hypothetical protein	null
349	3526	1,7634e+00	BT_3478	-	integrase	null
350	810	1,7646e+00	BT_0768	-	putative para-aminobenzoate synthase component I	null
351	1216	1,7659e+00	BT_1172	-	DNA primase/helicase	null
352	5	1,7676e+00	BT_RS24115	-	replication initiation protein	Derived by automated computational analysis using
353	1590	1,7680e+00	BT_1546	-	acyltransferase	null
354	3927	1,7683e+00	BT_3880	-	Carboxypeptidase regulatory region	null
355	4057	1,7691e+00	BT_4009	-	integrase	null
356	1995	1,7702e+00	BT_1951	-	Fe3+ ABC transporter, permease protein	null
357	4779	1,7724e+00	BT_4731	-	hypothetical protein	null
358	2727	1,7725e+00	BT_2682	-	putative periplasmic protein	null
359	1384	1,7725e+00	BT_1340	-	putative lipopolysaccharide biosynthesis	null
360	1160	1,7726e+00	BT_1116	-	conserved hypothetical protein	null
361	2026	1,7728e+00	BT_1981	-	hypothetical protein	null
362	1274	1,7731e+00	BT_1230	-	hypothetical protein	null
363	554	1,7753e+00	BT_0513	-	hypothetical protein	null
364	3995	1,7762e+00	BT_3947	-	competence protein	null
365	4045	1,7762e+00	BT_3997	-	transcriptional regulator	null
366	2133	1,7767e+00	BT_2088	-	hypothetical protein	null
367	4063	1,7772e+00	BT_4015	-	transposase	null
368	3934	1,7794e+00	BT_3887	-	hypothetical protein	null
369	3587	1,7795e+00	BT_3539	-	hypothetical protein	null
370	3040	1,7795e+00	BT_2994	-	conserved hypothetical protein	Ribbon-helix-helix motif
371	2340	1,7802e+00	BT_2295	-	hypothetical protein	null
372	3423	1,7816e+00	BT_3375	-	aspartate aminotransferase	null
373	1637	1,7827e+00	BT_1593	-	putative cell-cycle protein	null
374	4553	1,7827e+00	BT_4505	-	conserved hypothetical protein	null
375	1214	1,7831e+00	BT_1170	-	hypothetical protein	null
376	4503	1,7854e+00	BT_4455	-	oxidoreductase, putative glycolate oxidase	null
377	3368	1,7862e+00	BT_3321	-	conserved hypothetical protein	null
378	2826	1,7865e+00	BT_2780	-	conserved hypothetical protein, putative	codon recognized: UUG
379	2627	1,7868e+00	BT_2582	-	conserved hypothetical protein	null
380	1681	1,7874e+00	BT_1637	-	hypothetical protein	null
381	1779	1,7876e+00	BT_1735	-	chromate transport protein	null
382	11	1,7893e+00	BT_RS24145	-	hypothetical protein	Derived by automated computational analysis using
383	2344	1,7893e+00	BT_2299	-	conserved protein found in conjugate transposon	TraF homolog
384	4822	1,7896e+00	BT_4774	-	conserved protein found in conjugate transposon	TraJ homolog
385	1888	1,7899e+00	BT_1844	-	transcriptional regulator, putative iron uptake	null
386	137	1,7900e+00	BT_0096	-	conserved hypothetical protein	null
387	4209	1,7910e+00	BT_4161	-	Histone-like bacterial DNA-binding protein	null
388	2391	1,7915e+00	BT_2346	-	iron-sulfur cluster-binding protein	null
389	3962	1,7915e+00	BT_3914	-	hypothetical protein	null
390	2640	1,7922e+00	BT_2595	-	conserved protein found in conjugate transposon	TraN homolog
391	261	1,7926e+00	BT_0220	-	hypothetical protein	null
392	2553	1,7936e+00	BT_2508	-	conserved hypothetical protein	null
393	4514	1,7940e+00	BT_4466	-	hypothetical protein	null
394	730	1,7940e+00	BT_0688	-	cAMP-binding domain (catabolite gene activator)	null
395	1553	1,7941e+00	BT_1509	-	integrase	null
396	41	1,7942e+00	BT_RS24295	-	DUF1738 domain-containing protein	Derived by automated computational analysis using
397	1661	1,7950e+00	BT_1617	-	RNA polymerase ECF-type sigma factor	null
398	1119	1,7952e+00	BT_1075	-	putative two-component system sensor protein, but	two-component system sensor-like protein
399	551	1,7961e+00	BT_0510	-	putative heme biosynthesis protein	null
400	4390	1,7961e+00	BT_4342	-	RNA-directed DNA polymerase	null
401	991	1,7962e+00	BT_0947	-	integrase	null
402	2989	1,7967e+00	BT_2943	-	putative hexapeptide transferase family protein	null
403	2335	1,7969e+00	BT_2290	-	conserved protein found in conjugate transposon	TraM homolog
404	1988	1,7983e+00	BT_1944	-	putative transposase	TnpA homolog
405	3195	1,7985e+00	BT_3149	-	hypothetical protein	null
406	1514	1,7995e+00	BT_1470	-	putative two-component system sensor histidine	null
407	2547	1,8003e+00	BT_2502	-	conserved hypothetical protein	pre-collagen-like
408	2690	1,8013e+00	BT_2645	-	conserved hypothetical protein	null
409	2978	1,8016e+00	BT_2932	-	transcriptional regulator	null
410	4197	1,8022e+00	BT_4149	-	exo-poly-alpha-D-galacturonosidase precursor	null
411	1354	1,8023e+00	BT_1310	-	conserved hypothetical protein	null
412	1860	1,8033e+00	BT_1816	-	conserved hypothetical protein	null
413	4492	1,8047e+00	BT_4444	-	hypothetical protein	null
414	2113	1,8055e+00	BT_2068	-	3-oxo-5-alpha-steroid 4-dehydrogenase	null
415	4807	1,8055e+00	BT_4759	-	putative mobilization protein	mobilization protein BmgA-like
416	4365	1,8058e+00	BT_4317	-	putative lipoprotein protein	null
417	2351	1,8058e+00	BT_2306	-	putative mobilization protein	mobilization protein C-like
418	2635	1,8068e+00	BT_2590	-	hypothetical protein	null
419	4462	1,8068e+00	BT_4414	-	conserved hypothetical protein	null
420	4809	1,8073e+00	BT_4761	-	conserved protein found in conjugate transposon	TraA homolog, fragment
421	62	1,8075e+00	BT_0021	-	hypothetical protein	null
422	3110	1,8075e+00	BT_3064	-	hypothetical protein	null
423	4627	1,8088e+00	BT_4579	-	hypothetical protein	null
424	4794	1,8088e+00	BT_4746	-	conserved hypothetical protein	null
425	2926	1,8093e+00	BT_2880	-	putative nucleotide-sugar dehydratase	null
426	2269	1,8103e+00	BT_2224	-	RDD family-like membrane protein	null
427	2368	1,8108e+00	BT_2323	-	conserved hypothetical protein	null
428	886	1,8111e+00	BT_0843	-	hypothetical protein	null
429	2442	1,8120e+00	BT_2397	-	Thiamin pyrophosphokinase-like, catalytic domain	null
430	1633	1,8123e+00	BT_1589	-	possible cell division protein	null
431	3109	1,8126e+00	BT_3063	-	hypothetical protein	null
432	4148	1,8127e+00	BT_4100	-	putative lipoprotein	null
433	2663	1,8128e+00	BT_2618	-	two-component system response regulator	null
434	283	1,8128e+00	BT_0242	-	putative polysaccharide deacetylase	null
435	1300	1,8129e+00	BT_1256	-	conserved hypothetical protein	Winged helix repressor DNA-binding
436	4819	1,8132e+00	BT_4771	-	hypothetical protein	null
437	1147	1,8142e+00	BT_1103	-	RNA polymerase ECF-type sigma factor	null
438	1547	1,8160e+00	BT_1503	-	integrase	null
439	2678	1,8166e+00	BT_2633	-	hypothetical protein	null
440	1285	1,8176e+00	BT_1241	-	hypothetical protein	null
441	3247	1,8179e+00	BT_3200	-	putative N-acetylmuramoyl-L-alanine amidase	null
442	2653	1,8181e+00	BT_2608	-	conserved hypothetical protein	null
443	1145	1,8182e+00	BT_1101	-	putative sodium/proton antiporter	null
444	377	1,8189e+00	BT_0336	-	conserved hypothetical protein	null
445	495	1,8189e+00	BT_0454	-	arabinose-proton symporter (Arabinose	null
446	2681	1,8190e+00	BT_2636	-	DNA breaking-rejoining enzyme, catalytic core	null
447	3937	1,8197e+00	BT_3890	-	putative exodeoxyribonuclease VII large subunit	null
448	3822	1,8201e+00	BT_3775	-	glycoside transferase family 32	null
449	544	1,8202e+00	BT_0503	-	conserved hypothetical protein	null
450	2621	1,8203e+00	BT_2576	-	transposase	null
451	2638	1,8208e+00	BT_2593	-	conserved protein found in conjugate transposon	TraQ homolog
452	3631	1,8216e+00	BT_3584	-	thiamine biosynthesis lipoprotein ApbE	null
453	2565	1,8224e+00	BT_2520	-	Phosphoesterase, PA-phosphatase	null
454	1131	1,8234e+00	BT_1087	-	putative xylanase	null
455	467	1,8234e+00	BT_0426	-	4Fe-4S ferredoxin, iron-sulfur binding -like	null
456	2398	1,8239e+00	BT_2353	-	conserved hypothetical protein	null
457	3519	1,8248e+00	BT_3471	-	hypothetical protein	null
458	2256	1,8248e+00	BT_2211	-	putative transmembrane protein	null
459	4818	1,8251e+00	BT_4770	-	conserved protein found in conjugate transposon	TraG homolog, fragment
460	379	1,8253e+00	BT_0338	-	Pectin lyase fold/virulence factor	null
461	2658	1,8261e+00	BT_2613	-	putative mobilization protein	mobilization protein BmgA-like
462	2825	1,8265e+00	BT_2779	-	3-demethylubiquinone-9 3-methyltransferase	null
463	3435	1,8267e+00	BT_3387	-	putative polysaccharide deacetylase	null
464	2680	1,8271e+00	BT_2635	-	putative integrase/recombinase	null
465	4768	1,8275e+00	BT_4720	-	putative RNA polymerase ECF-type sigma factor	null
466	125	1,8277e+00	BT_0084	-	conserved protein found in conjugate transposon	TraQ homolog
467	1000	1,8282e+00	BT_0956	-	conserved hypothetical protein, putative	null
468	3256	1,8295e+00	BT_3209	-	SAM dependent methyltransferase-like protein	null
469	2008	1,8298e+00	BT_1964	-	bacterial regulatory protein, Te-like protein	null
470	4664	1,8308e+00	BT_4616	-	hypothetical protein	null
471	853	1,8315e+00	BT_0810	-	conserved hypothetical protein	null
472	3365	1,8318e+00	BT_3318	-	signal peptidase I	null
473	786	1,8323e+00	BT_0744	-	2-amino-4-hydroxy-6-	null
474	15	1,8323e+00	BT_RS24165	-	hypothetical protein	Derived by automated computational analysis using
475	1776	1,8324e+00	BT_1732	-	amino acid exporter, putative	null
476	145	1,8326e+00	BT_0104	-	hypothetical protein	null
477	1278	1,8329e+00	BT_1234	-	conserved hypothetical protein	putative regulatory protein with a cAMP-binding
478	3053	1,8331e+00	BT_3007	-	D-alanyl-D-alanine dipeptidase	null
479	2192	1,8331e+00	BT_2147	-	O-acetyl transferase	null
480	3156	1,8335e+00	BT_3110	-	conserved hypothetical protein	null
481	90	1,8338e+00	BT_0049	-	putative glycosyltransferase	null
482	2684	1,8339e+00	BT_2639	-	integrase-like protein	null
483	164	1,8346e+00	BT_0123	-	NADH-ubiquinone oxidoreductase subunit	null
484	442	1,8347e+00	BT_0401	-	hypothetical protein	null
485	4399	1,8350e+00	BT_4351	-	hypothetical protein	Peptidase M, neutral zinc metallopeptidases,
486	704	1,8358e+00	BT_0662	-	O-antigen polymerase	null
487	4559	1,8368e+00	BT_4511	-	conserved hypothetical protein	null
488	2917	1,8375e+00	BT_2871	-	glycoside transferase family 14	null
489	2936	1,8381e+00	BT_2890	-	transposase	null
490	4510	1,8382e+00	BT_4462	-	conserved hypothetical protein	null
491	526	1,8387e+00	BT_0485	-	transposase	pilin-like gene inverting protein
492	1647	1,8387e+00	BT_1603	-	transposase	null
493	1800	1,8387e+00	BT_1756	-	transposase, invertase	null
494	3114	1,8387e+00	BT_3068	-	transposase, invertase	null
495	3842	1,8387e+00	BT_3795	-	transposase	null
496	4788	1,8387e+00	BT_4740	-	transposase	null
497	1837	1,8387e+00	BT_1793	-	integrase protein	null
498	4522	1,8391e+00	BT_4474	-	conserved hypothetical protein	L-lysine 2,3-aminomutase-like
499	2993	1,8400e+00	BT_2947	-	glycoside transferase family 2	null
500	2329	1,8409e+00	BT_2284	-	conserved hypothetical protein	null
501	2497	1,8410e+00	BT_2452	-	hypothetical protein	null
502	1448	1,8412e+00	BT_1404	-	putative transcriptional regulator	null
503	1153	1,8416e+00	BT_1109	-	ferritin A	null
504	2515	1,8416e+00	BT_2470	-	putative outer membrane protein	null
505	1751	1,8420e+00	BT_1707	-	putative nucleotidyltransferase	null
506	1455	1,8432e+00	BT_1411	-	methylated-DNA--protein-cysteine	null
507	2988	1,8434e+00	BT_2942	-	putative multidrug resistance protein	null
508	3187	1,8449e+00	BT_3141	-	conserved hypothetical protein	null
509	4619	1,8451e+00	BT_4571	-	RNA polymerase ECF-type sigma factor	null
510	2006	1,8453e+00	BT_1962	-	hypothetical protein	null
511	4306	1,8460e+00	BT_4258	-	putative 5-formyltetrahydrofolate cyclo-ligase	null
512	838	1,8461e+00	BT_0795	-	DNA-binding protein-like protein	null
513	3686	1,8470e+00	BT_3639	-	ThiF family protein, putative	null
514	443	1,8472e+00	BT_0402	-	hypothetical protein	null
515	78	1,8472e+00	BT_0037	-	putative transcriptional regulatory protein	null
516	202	1,8481e+00	BT_0161	-	putative permease	null
517	1235	1,8481e+00	BT_1191	-	hypothetical protein	null
518	503	1,8487e+00	BT_0462	-	putative transcriptional regulator	Bacteroides fragilis UpdY homolog
519	2379	1,8500e+00	BT_2334	-	Putative DNA binding protein	null
520	446	1,8506e+00	BT_0405	-	hypothetical protein	null
521	3309	1,8516e+00	BT_3262	-	conserved hypothetical protein	null
522	130	1,8517e+00	BT_0089	-	conserved protein found in conjugate transposon	TraK homolog
523	1754	1,8521e+00	BT_1710	-	conserved hypothetical protein	null
524	3038	1,8526e+00	BT_2992	-	virulence-associated protein E-like protein	null
525	4735	1,8528e+00	BT_4687	-	hypothetical protein	null
526	3742	1,8531e+00	BT_3695	-	putative DNA repair protein	DNA repair protein radC homolog
527	3832	1,8531e+00	BT_3785	-	hypothetical protein	null
528	3185	1,8532e+00	BT_3139	-	Putative DNA binding protein	null
529	1431	1,8533e+00	BT_1387	-	putative Na+-driven multidrug efflux pump	null
530	2559	1,8534e+00	BT_2514	-	hypothetical protein	null
531	2817	1,8545e+00	BT_2771	-	putative serine/threonine-protein kinase pknB	null
532	4572	1,8551e+00	BT_4524	-	conserved hypothetical protein	null
533	1688	1,8554e+00	BT_1644	-	putative CPS biosynthesis glycosyltransferase	null
534	3865	1,8554e+00	BT_3818	-	conserved hypothetical protein	null
535	709	1,8561e+00	BT_0667	-	signal peptidase I (SPase I)	null
536	2617	1,8563e+00	BT_2572	-	putative potassium channel subunit	potassium channel subunit-like
537	1539	1,8575e+00	BT_1495	-	siderophore (surfactin) biosynthesis regulatory	null
538	2089	1,8577e+00	BT_2044	-	RNA polymerase ECF-type sigma factor	null
539	3274	1,8582e+00	BT_3227	-	putative ribonuclease P protein component	null
540	563	1,8583e+00	BT_0522	-	putative capsule-related protein	null
541	364	1,8587e+00	BT_0323	-	conserved hypothetical protein	null
542	1297	1,8590e+00	BT_1253	-	conserved hypothetical protein	Winged helix repressor DNA-binding
543	2118	1,8590e+00	BT_2073	-	putative helicase	null
544	2946	1,8591e+00	BT_2900	-	arabinan endo-1,5-alpha-L-arabinosidase A	null
545	2259	1,8591e+00	BT_2214	-	conserved hypothetical protein	null
546	4403	1,8605e+00	BT_4355	-	RNA polymerase ECF-type sigma factor	null
547	4739	1,8613e+00	BT_4691	-	conserved hypothetical protein	null
548	2644	1,8613e+00	BT_2599	-	conserved protein found in conjugate transposon	TraJ homolog
549	3844	1,8616e+00	BT_3797	-	possible alpha-galactosidase	null
550	2929	1,8627e+00	BT_2883	-	phosphoribosylglycinamide formyltransferase	null
551	4810	1,8627e+00	BT_4762	-	conserved protein found in conjugate transposon	TraA homolog, fragment
552	2507	1,8630e+00	BT_2462	-	putative anti-sigma factor	FrrF homolog
553	1140	1,8631e+00	BT_1096	-	transposase	null
554	2146	1,8639e+00	BT_2101	-	putative transmembrane cation efflux protein	null
555	3281	1,8640e+00	BT_3234	-	conserved hypothetical protein	null
556	3255	1,8641e+00	BT_3208	-	Peptidyl-prolyl cis-trans isomerase	null
557	3337	1,8643e+00	BT_3290	-	putative integral membrane protein	null
558	1956	1,8648e+00	BT_1912	-	hypothetical protein	null
559	3515	1,8649e+00	BT_3467	-	putatuve glycosylhydrolase	null
560	2029	1,8650e+00	BT_1984	-	transcriptional regulator	null
561	2378	1,8660e+00	BT_2333	-	Toprim domain protein	null
562	3373	1,8664e+00	BT_3326	-	putative nifR3 family TIM-barrel enzyme with	null
563	3482	1,8668e+00	BT_3434	-	conserved hypothetical protein	null
564	1993	1,8670e+00	BT_1949	-	conserved hypothetical protein	null
565	91	1,8674e+00	BT_0050	-	glycoside transferase family 2	null
566	4079	1,8678e+00	BT_4031	-	N-acetylmuramoyl-L-alanine amidase	null
567	2028	1,8681e+00	BT_1983	-	hemolysin III	null
568	3593	1,8684e+00	BT_3545	-	O-antigen polymerase	null
569	1871	1,8686e+00	BT_1827	-	transposase	null
570	3272	1,8686e+00	BT_3225	-	conserved hypothetical protein	null
571	1677	1,8687e+00	BT_1633	-	mannose-1-phosphate guanyltransferase	null
572	895	1,8688e+00	BT_0852	-	hypothetical protein	codon recognized: CCA
573	3412	1,8689e+00	BT_3364	-	Tyrosine protein kinase, active site	null
574	3200	1,8691e+00	BT_3154	-	two-component system sensor histidine	null
575	2395	1,8695e+00	BT_2350	-	conserved hypothetical protein, IS related	null
576	4324	1,8695e+00	BT_4276	-	conserved hypothetical protein, putative	null
577	2895	1,8700e+00	BT_2849	-	aldose 1-epimerase precursor	null
578	1606	1,8703e+00	BT_1562	-	conserved hypothetical protein	null
579	3988	1,8706e+00	BT_3940	-	hypothetical protein	null
580	1665	1,8713e+00	BT_1621	-	beta-hexosaminidase precursor	null
581	4541	1,8713e+00	BT_4493	-	putative sugar nucleotide epimerase	null
582	2144	1,8714e+00	BT_2099	-	Fe3+ ABC transporter, permease	null
583	996	1,8715e+00	BT_0952	-	hypothetical protein	null
584	3473	1,8726e+00	BT_3425	-	conserved hypothetical protein	putative EXQQ family membrane proteins involved in
585	2151	1,8733e+00	BT_2106	-	putative transmembrane hexose transporter	null
586	4691	1,8737e+00	BT_4643	-	RNA polymerase ECF-type sigma factor	null
587	2272	1,8745e+00	BT_2227	-	conserved hypothetical protein	null
588	150	1,8748e+00	BT_0109	-	Putative DNA binding protein	null
589	399	1,8748e+00	BT_0358	-	transposase	null
590	962	1,8748e+00	BT_0918	-	integrase	null
591	1936	1,8748e+00	BT_1892	-	integrase	null
592	2444	1,8748e+00	BT_2399	-	transposase	null
593	2472	1,8748e+00	BT_2427	-	transposase	null
594	2718	1,8748e+00	BT_2674	-	transposase	null
595	3681	1,8748e+00	BT_3634	-	transposase	null
596	4626	1,8748e+00	BT_4578	-	transposase	null
597	270	1,8750e+00	BT_0229	-	conserved hypothetical protein	null
598	2280	1,8753e+00	BT_2235	-	hypothetical protein	null
599	51	1,8754e+00	BT_0010	-	hypothetical protein	null
600	1234	1,8756e+00	BT_1190	-	putative ATP GTP-binding protein	null
601	4267	1,8759e+00	BT_4219	-	conserved hypothetical protein	null
602	4350	1,8767e+00	BT_4302	-	putative transmembrane protein	rhomboid family-like protein
603	1224	1,8770e+00	BT_1180	-	glycoside transferase family 4	null
604	3292	1,8773e+00	BT_3245	-	putative iron-sulfur cluster-binding protein	null
605	1218	1,8774e+00	BT_1174	-	hypothetical protein	null
606	2645	1,8782e+00	BT_2600	-	conserved protein found in conjugate transposon	TraI homolog
607	3229	1,8786e+00	BT_3183	-	hypothetical protein	null
608	1221	1,8787e+00	BT_1177	-	putative polysaccharide biosynthesis protein	null
609	2679	1,8787e+00	BT_2634	-	putative integrase/recombinase	null
610	1050	1,8799e+00	BT_1006	-	putative nitroreductase	null
611	323	1,8800e+00	BT_0282	-	putative helicase	null
612	35	1,8805e+00	BT_RS24265	-	virulence RhuM family protein	Derived by automated computational analysis using
613	3	1,8807e+00	BT_RS24105	-	hypothetical protein	Derived by automated computational analysis using
614	2519	1,8809e+00	BT_2474	-	cytochrome c biogenesis protein ccsA	null
615	647	1,8815e+00	BT_0606	-	hypothetical protein	null
616	690	1,8815e+00	BT_0648	-	molybdopterin biosynthesis protein	null
617	1624	1,8820e+00	BT_1580	-	lactoylglutathione lyase	null
618	22	1,8821e+00	BT_RS24200	-	beta-barrel fold lipoprotein	Derived by automated computational analysis using
619	2493	1,8821e+00	BT_2448	-	Putative DNA binding protein	null
620	3401	1,8825e+00	BT_3354	-	tRNA	null
621	175	1,8826e+00	BT_0134	-	conserved hypothetical protein	null
622	3425	1,8831e+00	BT_3377	-	glycoside transferase family 14	null
623	1507	1,8837e+00	BT_1463	-	putative acetyltransferase	null
624	1259	1,8841e+00	BT_1215	-	ABC transporter, permease protein	null
625	1320	1,8842e+00	BT_1276	-	Rhamnose mutarotase	null
626	2916	1,8843e+00	BT_2870	-	glycoside transferase family 14	null
627	4491	1,8844e+00	BT_4443	-	N-acetylmuramoyl alanine amidase	null
628	3581	1,8845e+00	BT_3533	-	O-antigen polymerase	null
629	3074	1,8853e+00	BT_3028	-	putative glycosylase	null
630	2471	1,8855e+00	BT_2426	-	hypothetical protein	null
631	2716	1,8855e+00	BT_2672	-	hypothetical protein	null
632	287	1,8857e+00	BT_0246	-	putative integral membrane protein, with	null
633	766	1,8859e+00	BT_0724	-	hypothetical protein	null
634	4813	1,8862e+00	BT_4765	-	conserved hypothetical protein	may be part of a single gene with BT4766
635	1402	1,8866e+00	BT_1358	-	putative transcriptional regulator	Bacteroides fragilis UpaY homolog
636	1503	1,8867e+00	BT_1459	-	putative two-component system sensor histidine	null
637	4072	1,8871e+00	BT_4024	-	hypothetical protein	null
638	2321	1,8873e+00	BT_2276	-	putative permease	codon recognized: AAA
639	2922	1,8878e+00	BT_2876	-	glycoside transferase family 2	null
640	2648	1,8885e+00	BT_2603	-	conserved protein found in conjugate transposon	TraG homolog
641	1363	1,8885e+00	BT_1319	-	two-component system response regulator	null
642	1281	1,8886e+00	BT_1237	-	two-component system sensor histidine kinase	null
643	2660	1,8889e+00	BT_2615	-	reverse transcriptase	null
644	2652	1,8895e+00	BT_2607	-	hypothetical protein	null
645	930	1,8899e+00	BT_0887	-	conserved hypothetical protein	null
646	2230	1,8899e+00	BT_2185	-	hypothetical protein	null
647	3665	1,8902e+00	BT_3618	-	conserved hypothetical protein	null
648	1210	1,8905e+00	BT_1166	-	glycoside transferase family 2	null
649	2518	1,8918e+00	BT_2473	-	conserved hypothetical protein	null
650	3917	1,8919e+00	BT_3870	-	putative maltose O-acetyltransferase	codon recognized: GUA
651	508	1,8923e+00	BT_0467	-	putative flippase	null
652	2415	1,8926e+00	BT_2370	-	conserved hypothetical protein	null
653	1146	1,8926e+00	BT_1102	-	6-phosphofructokinase	null
654	4616	1,8940e+00	BT_4568	-	TonB-dependent receptor	null
655	3463	1,8941e+00	BT_3415	-	hypothetical protein	null
656	4394	1,8942e+00	BT_4346	-	conserved hypothetical protein, with a	null
657	2271	1,8945e+00	BT_2226	-	transcriptional regulator	null
658	4525	1,8949e+00	BT_4477	-	putative ATP-dependent DNA helicase	null
659	139	1,8954e+00	BT_0098	-	conserved protein found in conjugate transposon	TraA homolog
660	2456	1,8957e+00	BT_2411	-	conserved hypothetical protein	null
661	1533	1,8963e+00	BT_1489	-	vitamin B12 receptor, outer membrane	null
662	1682	1,8964e+00	BT_1638	-	conserved hypothetical protein	null
663	2429	1,8965e+00	BT_2384	-	acetyltransferase	null
664	1144	1,8969e+00	BT_1100	-	alpha-glucan phosphorylase	null
665	2824	1,8975e+00	BT_2778	-	RNA polymerase ECF-type sigma factor	null
666	732	1,8975e+00	BT_0690	-	two-component system response regulator	null
667	600	1,8977e+00	BT_0559	-	transcriptional regulator	null
668	4210	1,8979e+00	BT_4162	-	putative helicase	null
669	3546	1,8982e+00	BT_3498	-	conserved hypothetical protein	null
670	2333	1,8983e+00	BT_2288	-	conserved protein found in conjugate transposon	TraO homolog
671	1110	1,8989e+00	BT_1066	-	conserved hypothetical protein	null
672	28	1,8991e+00	BT_RS24230	-	hypothetical protein	Derived by automated computational analysis using
673	4687	1,8999e+00	BT_4639	-	conserved hypothetical protein, putative membrane	null
674	3304	1,9000e+00	BT_3257	-	putative two-component system sensor histidine	null
675	2063	1,9006e+00	BT_2018	-	conserved hypothetical protein	null
676	1612	1,9006e+00	BT_1568	-	conserved hypothetical protein	Winged helix repressor DNA-binding
677	3707	1,9011e+00	BT_3660	-	transcriptional regulator	null
678	1568	1,9015e+00	BT_1524	-	hypothetical protein	null
679	1239	1,9022e+00	BT_1195	-	monofunctional biosynthetic peptidoglycan	null
680	4412	1,9026e+00	BT_4364	-	conserved hypothetical protein, Calycin-like	null
681	4037	1,9034e+00	BT_3989	-	hypothetical protein	null
682	3715	1,9035e+00	BT_3668	-	conserved hypothetical protein	null
683	2213	1,9035e+00	BT_2168	-	coproporphyrinogen III oxidase	null
684	657	1,9039e+00	BT_0616	-	Positive regulator of sigma(E)	null
685	3260	1,9046e+00	BT_3213	-	tRNA pseudouridine synthase B	null
686	4448	1,9054e+00	BT_4400	-	conserved hypothetical protein	null
687	2386	1,9055e+00	BT_2341	-	conserved hypothetical protein	null
688	1125	1,9059e+00	BT_1081	-	recombination protein recR	null
689	4070	1,9060e+00	BT_4022	-	integrase	null
690	3240	1,9061e+00	BT_3193a	-	Hypothetical protein	BT-GM3230
691	744	1,9067e+00	BT_0702	-	chloramphenicol acetyltransferase (CAT-III)	null
692	1488	1,9068e+00	BT_1444	-	putative biotin synthesis-related fusion protein	null
693	128	1,9068e+00	BT_0087	-	conserved protein found in conjugate transposon	TraM homolog
694	4509	1,9069e+00	BT_4461	-	RNA polymerase ECF-type sigma factor	null
695	3262	1,9069e+00	BT_3215	-	conserved hypothetical protein	null
696	3168	1,9073e+00	BT_3122	-	transcriptional regulator	null
697	3986	1,9077e+00	BT_3938	-	ATP-dependent DNA helicase recQ	null
698	2005	1,9079e+00	BT_1961	-	transposase	null
699	1699	1,9081e+00	BT_1655	-	conserved hypothetical protein	Bacteroides fragilis UpaZ homolog
700	2981	1,9090e+00	BT_2935	-	hypothetical protein	null
701	4483	1,9096e+00	BT_4435	-	hypothetical protein	null
702	2324	1,9097e+00	BT_2279	-	putative ribose phosphate pyrophosphokinase	null
703	329	1,9105e+00	BT_0288	-	conserved hypothetical protein	myosin heavy chain-like
704	1832	1,9106e+00	BT_1788	-	conserved hypothetical protein	null
705	3293	1,9107e+00	BT_3246	-	polysaccharide deacetylase	null
706	1133	1,9110e+00	BT_1089	-	lipoate-protein ligase B	null
707	2430	1,9111e+00	BT_2385	-	conserved hypothetical protein	null
708	1449	1,9111e+00	BT_1405	-	conserved hypothetical protein	null
709	1258	1,9113e+00	BT_1214	-	putative ABC transporter ATP-binding protein	null
710	1237	1,9117e+00	BT_1193	-	conserved hypothetical protein	multidrug resistance protein norM-like
711	1557	1,9121e+00	BT_1513	-	integrase	null
712	4606	1,9125e+00	BT_4558	-	conserved hypothetical protein	PP-loop
713	2112	1,9131e+00	BT_2067	-	putative NADH:flavin oxidoreductase	null
714	1416	1,9134e+00	BT_1372	-	conserved hypothetical protein	null
715	2982	1,9143e+00	BT_2936	-	glycoside transferase family 4	null
716	1231	1,9143e+00	BT_1187	-	transcriptional regulator	null
717	2348	1,9153e+00	BT_2303	-	conserved protein found in conjugate transposon	TraA homolog
718	1768	1,9163e+00	BT_1724	-	conserved hypothetical protein	Bacteroides fragilis UpaZ homolog
719	4539	1,9163e+00	BT_4491	-	hypothetical protein	null
720	4278	1,9164e+00	BT_4230	-	putative helicase	null
721	303	1,9166e+00	BT_0262	-	conserved hypothetical protein	null
722	3637	1,9168e+00	BT_3590	-	alpha-N-acetylglucosaminidase precursor	null
723	1907	1,9170e+00	BT_1863	-	hypothetical protein	null
724	3878	1,9170e+00	BT_3831	-	hypothetical protein	codon recognized: AUC
725	4477	1,9173e+00	BT_4429	-	putative pteridine-dependent dioxygenase	null
726	263	1,9175e+00	BT_0222	-	putative two-component system sensor kinase	lacks kinase domain; homology to two-component
727	1525	1,9175e+00	BT_1481	-	conserved hypothetical protein	null
728	2346	1,9178e+00	BT_2301	-	conserved protein found in conjugate transposon	TraD homolog
729	4534	1,9181e+00	BT_4486	-	voltage-gated K+ channel protein	null
730	47	1,9184e+00	BT_0006	-	hypothetical protein	null
731	2790	1,9187e+00	BT_2744	-	acetyltransferase	null
732	2701	1,9192e+00	BT_2656	-	ATPase, F complex, subunit A	null
733	3916	1,9199e+00	BT_3869	-	conserved hypothetical protein	null
734	4414	1,9201e+00	BT_4366	-	putative transcription regulator	null
735	1513	1,9202e+00	BT_1469	-	two-component system response regulator	null
736	2101	1,9203e+00	BT_2056	-	hydrolase, putative	DNase-like
737	700	1,9204e+00	BT_0658	-	hypothetical protein	null
738	1954	1,9206e+00	BT_1910	-	conserved hypothetical protein, HIV negative	null
739	3928	1,9207e+00	BT_3881	-	putative outer membrane protein	null
740	2229	1,9208e+00	BT_2184	-	RNA polymerase ECF-type sigma factor	null
741	3182	1,9209e+00	BT_3136	-	integrase	null
742	2411	1,9210e+00	BT_2366	-	putative regulatory protein	cAMP-binding-like regulatory-protein
743	3194	1,9211e+00	BT_3148	-	hypothetical protein	null
744	2102	1,9212e+00	BT_2057	-	conserved hypothetical protein	null
745	4665	1,9215e+00	BT_4617	-	integrase	null
746	4558	1,9217e+00	BT_4510	-	putative helicase	null
747	2401	1,9222e+00	BT_2356	-	transcriptional regulator, AraC family	null
748	82	1,9222e+00	BT_0041	-	F420H2:quinone oxidoreductase	null
749	2892	1,9227e+00	BT_2846	-	magnesium chelatase, subunit ChlI	null
750	759	1,9229e+00	BT_0717	-	ATP synthase delta chain	null
751	4540	1,9230e+00	BT_4492	-	conserved hypothetical protein	null
752	1481	1,9232e+00	BT_1437	-	glycerate kinase family protein	glycerate kinase-like
753	2728	1,9233e+00	BT_2683	-	putative periplasmic protein	null
754	4656	1,9235e+00	BT_4608	-	conserved hypothetical protein	null
755	4076	1,9241e+00	BT_4028	-	hypothetical protein	null
756	1844	1,9245e+00	BT_1800	-	putative two-component system sensor histidine	null
757	2682	1,9248e+00	BT_2637	-	hypothetical protein	null
758	1383	1,9250e+00	BT_1339	-	undecaprenyl-phosphate	null
759	3741	1,9252e+00	BT_3694	-	glycoside transferase family 2	null
760	3935	1,9252e+00	BT_3888	-	putative tRNA	null
761	211	1,9254e+00	BT_0170	-	putative conserved membrane protein	null
762	3644	1,9255e+00	BT_3597	-	sialic acid-specific 9-O-acetylesterase	null
763	4677	1,9256e+00	BT_4629	-	hypothetical protein	null
764	2912	1,9259e+00	BT_2866	-	glycoside transferase family 4	null
765	3655	1,9262e+00	BT_3608	-	probable sialidase	null
766	4064	1,9266e+00	BT_4016	-	conserved hypothetical protein	null
767	4195	1,9269e+00	BT_4147	-	hypothetical protein	null
768	3044	1,9269e+00	BT_2998	-	conserved hypothetical protein	null
769	4826	1,9272e+00	BT_4778	-	conserved protein found in conjugate transposon	TraM homolog, fragment
770	534	1,9274e+00	BT_0493	-	conserved hypothetical protein	null
771	3217	1,9275e+00	BT_3171	-	sialic acid-specific 9-O-acetylesterase	null
772	2383	1,9282e+00	BT_2338	-	putative transcriptional regulator	null
773	2533	1,9285e+00	BT_2488	-	integrase	null
774	676	1,9287e+00	BT_0634	-	Na+/H+ antiporter 1	null
775	3545	1,9287e+00	BT_3497	-	Peptidase aspartic, active site	null
776	3840	1,9291e+00	BT_3793	-	hypothetical protein	null
777	2792	1,9294e+00	BT_2746	-	thiol:disulfide interchange protein tlpA	null
778	4261	1,9295e+00	BT_4213	-	conserved hypothetical protein	null
779	1994	1,9298e+00	BT_1950	-	Fe3+ ABC transporter, ATP-binding protein	null
780	794	1,9298e+00	BT_0752	-	putative RNA polymerase ECF-type sigma factor	null
781	3847	1,9299e+00	BT_3800	-	two-component system sensor histidine	null
782	1502	1,9300e+00	BT_1458	-	putative two-component system sensor histidine	null
783	4145	1,9300e+00	BT_4097	-	Trk system K+ uptake protein trkH	null
784	1166	1,9302e+00	BT_1122	-	conserved hypothetical protein	putative 3-carboxymuconate cyclase-like protein
785	2111	1,9303e+00	BT_2066	-	putative oxidoreductase	null
786	3263	1,9306e+00	BT_3216	-	2-amino-4-hydroxy-6-	null
787	4512	1,9308e+00	BT_4464	-	CDP-diacylglycerol--glycerol-3-phosphate	null
788	1965	1,9315e+00	BT_1921	-	putative cell wall biosynthesis related protein	null
789	2830	1,9318e+00	BT_2784	-	hypothetical protein	null
790	3947	1,9319e+00	BT_3900	-	hypothetical protein	null
791	110	1,9321e+00	BT_0069	-	transposase	null
792	207	1,9324e+00	BT_0166	-	putative thiol-disulfide isomerase	thiol-disulfide isomerase-like
793	96	1,9327e+00	BT_0055	-	glycoside transferase family 4	null
794	1914	1,9327e+00	BT_1870	-	integrase	null
795	2182	1,9327e+00	BT_2137	-	transposase	null
796	2602	1,9327e+00	BT_2557	-	transposase	null
797	3527	1,9327e+00	BT_3479	-	integrase	null
798	3753	1,9327e+00	BT_3706	-	transposase	null
799	3872	1,9327e+00	BT_3825	-	transposase	null
800	4338	1,9327e+00	BT_4290	-	transposase	null
801	578	1,9329e+00	BT_0537	-	putative two-component system sensor	null
802	4668	1,9331e+00	BT_4620	-	conserved hypothetical protein	null
803	2091	1,9332e+00	BT_2046	-	putative cardiolipin synthetase	null
804	2032	1,9336e+00	BT_1987	-	hypothetical protein	null
805	1613	1,9341e+00	BT_1569	-	conserved hypothetical protein	null
806	4499	1,9343e+00	BT_4451	-	putative MTA/SAH nucleosidase	null
807	3087	1,9347e+00	BT_3041	-	Histone-like bacterial DNA-binding protein	null
808	3964	1,9353e+00	BT_3916	-	site-specific recombinase IntIA	null
809	1560	1,9354e+00	BT_1516	-	replicative DNA helicase	null
810	2050	1,9356e+00	BT_2005	-	UDP-N-acetylglucosamine	null
811	3656	1,9359e+00	BT_3609	-	transcriptional regulator	null
812	1944	1,9366e+00	BT_1900	-	BexA, putative cation effux pump	null
813	1867	1,9374e+00	BT_1823	-	conserved hypothetical protein, putative membrane	null
814	3297	1,9376e+00	BT_3250	-	conserved hypothetical protein	null
815	1725	1,9377e+00	BT_1681	-	putative carbonic anhydrase	carbonic anhydrase-like
816	1943	1,9380e+00	BT_1899	-	conserved hypothetical protein	null
817	83	1,9389e+00	BT_0042	-	nitroreductase-like protein	null
818	2087	1,9391e+00	BT_2042	-	tRNA and rRNA cytosine-C5-methylase	null
819	1694	1,9395e+00	BT_1650	-	putative teichoic acid biosynthesis protein F	null
820	4319	1,9396e+00	BT_4271	-	hypothetical protein	null
821	3052	1,9398e+00	BT_3006	-	Regulator of chromosome condensation, RCC1	null
822	2325	1,9398e+00	BT_2280	-	conserved hypothetical protein	null
823	155	1,9400e+00	BT_0114	-	putative symporter, arsenic resistance membrane	null
824	3295	1,9400e+00	BT_3248	-	putative metal ABC transporter, ATP-binding	null
825	4457	1,9403e+00	BT_4409	-	DNA damage-inducible protein	null
826	254	1,9405e+00	BT_0213	-	conserved hypothetical protein	null
827	901	1,9408e+00	BT_0858	-	putative ABC transporter permease	null
828	4389	1,9409e+00	BT_4341	-	conserved hypothetical protein	null
829	4239	1,9409e+00	BT_4191	-	hypothetical protein	null
830	3107	1,9411e+00	BT_3061	-	putative transmembrane protein	null
831	3253	1,9413e+00	BT_3206	-	hypothetical protein	null
832	4074	1,9419e+00	BT_4026	-	conserved hypothetical protein	null
833	426	1,9419e+00	BT_0385	-	conserved hypothetical protein	null
834	1186	1,9420e+00	BT_1142	-	Concanavalin A-like lectin/glucanase	null
835	1653	1,9421e+00	BT_1609	-	conserved hypothetical protein	null
836	4828	1,9421e+00	BT_4780	-	conserved protein found in conjugate transposon	TraN homolog
837	2508	1,9427e+00	BT_2463	-	RNA polymerase ECF-type sigma factor	null
838	4805	1,9433e+00	BT_4757	-	hypothetical protein	null
839	3565	1,9433e+00	BT_3517	-	RNA polymerase ECF-type sigma factor	null
840	3192	1,9434e+00	BT_3146	-	TenA family transcriptional activator-like	null
841	4713	1,9436e+00	BT_4665	-	K+ uptake protein	null
842	1263	1,9438e+00	BT_1219	-	putative peroxidase family protein	null
843	4190	1,9439e+00	BT_4142	-	putative AraC family transcriptional regulator	putative AraC-type regulator
844	3170	1,9440e+00	BT_3124	-	putative sialic acid-specific acetylesterase	human sialic acid-specific acetylesterase II-like
845	212	1,9442e+00	BT_0171	-	Peptidase M-like protein	null
846	2075	1,9446e+00	BT_2030	-	conserved hypothetical protein	null
847	3002	1,9449e+00	BT_2956	-	putative pyruvate formate-lyase 3 activating	null
848	677	1,9451e+00	BT_0635	-	putative transcriptional regulator	null
849	3862	1,9453e+00	BT_3815	-	putative membrane protein	null
850	2923	1,9459e+00	BT_2877	-	putative acetyltransferase	null
851	3257	1,9460e+00	BT_3210	-	cell division protein FtsX	null
852	3590	1,9461e+00	BT_3542	-	hypothetical protein	null
853	3169	1,9463e+00	BT_3123	-	conserved hypothetical protein	null
854	2270	1,9469e+00	BT_2225	-	Histone-like bacterial DNA-binding protein	null
855	728	1,9476e+00	BT_0686	-	putative uracil permease (uracil transporter)	null
856	893	1,9487e+00	BT_0850	-	putative transcriptional regulator	null
857	2404	1,9490e+00	BT_2359	-	formamidopyrimidine-DNA glycosylase	null
858	3773	1,9494e+00	BT_3726	-	undecaprenyl pyrophosphate synthetase	null
859	3614	1,9497e+00	BT_3566	-	conserved hypothetical protein	null
860	848	1,9505e+00	BT_0805	-	putative membrane protein	null
861	2216	1,9506e+00	BT_2171	-	putative anti-sigma factor	FrrF homolog
862	149	1,9512e+00	BT_0108	-	conserved hypothetical protein	null
863	1896	1,9513e+00	BT_1852	-	cysteine synthase A	null
864	2086	1,9524e+00	BT_2041	-	hypothetical protein	null
865	2343	1,9527e+00	BT_2298	-	conserved protein found in conjugate transposon	TraG homolog, fragment
866	4812	1,9528e+00	BT_4764	-	hypothetical protein	null
867	2179	1,9531e+00	BT_2134	-	putative HD superfamily hydrolase	null
868	65	1,9533e+00	BT_0024	-	transposase	null
869	4797	1,9535e+00	BT_4749	-	putative DNA methylase	null
870	1360	1,9539e+00	BT_1316	-	putative NADH dehydrogenase/NAD(P)H	null
871	2402	1,9540e+00	BT_2357	-	conserved hypothetical protein	null
872	2451	1,9540e+00	BT_2406	-	putative DNA repair protein	DNA repair protein radA homolog
873	325	1,9543e+00	BT_0284	-	putative peptidoglycan binding protein (LPXTG	internalin-like
874	553	1,9547e+00	BT_0512	-	hypothetical protein	null
875	681	1,9548e+00	BT_0639	-	conserved hypothetical protein	null
876	1899	1,9551e+00	BT_1855	-	putative methyl transferase	null
877	14	1,9557e+00	BT_RS24160	-	hypothetical protein	Derived by automated computational analysis using
878	2423	1,9558e+00	BT_2378	-	endo-polygalacturonase	null
879	2787	1,9560e+00	BT_2742	-	integrase, site-specific recombinase	null
880	2791	1,9561e+00	BT_2745	-	thiol:disulfide interchange protein	cytochrome c biogenesis protein-like
881	4549	1,9562e+00	BT_4501	-	ribosomal large subunit pseudouridine synthase A	null
882	3042	1,9565e+00	BT_2996	-	hypothetical protein	null
883	1412	1,9567e+00	BT_1368	-	UDP-N-acetylenolpyruvoylglucosamine reductase	null
884	2466	1,9575e+00	BT_2421	-	FrrC, osmosensitive K+ channel histidine kinase	null
885	1976	1,9576e+00	BT_1932	-	putative transposase	null
886	2147	1,9579e+00	BT_2102	-	putative cAMP-binding domain, regulatory protein	null
887	1831	1,9580e+00	BT_1787	-	conserved hypothetical protein	Kelch repeat
888	607	1,9582e+00	BT_0566	-	alanyl-tRNA synthetase	null
889	2449	1,9583e+00	BT_2404	-	L-asparaginase I	null
890	3660	1,9583e+00	BT_3613	-	LacI family transcriptional regulator	null
891	151	1,9585e+00	BT_0110	-	putative regulatory protein	rteC-like, tetracycline resistance element
892	1998	1,9585e+00	BT_1954	-	putative surface layer protein	null
893	2911	1,9587e+00	BT_2865	-	glycoside transferase family 4	null
894	3958	1,9587e+00	BT_3910	-	VWA containing CoxE family protein	null
895	428	1,9590e+00	BT_0387	-	NADH dehydrogenase subunit 2	null
896	645	1,9591e+00	BT_0604	-	putative coenzyme F420-reducing hydrogenase	coenzyme F420-reducing hydrogenase beta subunit
897	147	1,9595e+00	BT_0106	-	riboflavin biosynthesis protein RibD-like	null
898	4785	1,9595e+00	BT_4737	-	pyruvate formate-lyase activating enzyme	null
899	1485	1,9596e+00	BT_1441	-	conserved hypothetical protein	null
900	3330	1,9596e+00	BT_3283	-	conserved hypothetical protein with conserved	null
901	1796	1,9599e+00	BT_1752	-	conserved hypothetical protein	null
902	1462	1,9600e+00	BT_1418	-	quinol oxidase	null
903	2397	1,9601e+00	BT_2352	-	transposase	null
904	4326	1,9601e+00	BT_4278	-	transposase	null
905	2338	1,9605e+00	BT_2293	-	conserved protein found in conjugate transposon	TraJ homolog
906	332	1,9605e+00	BT_0291	-	integrase	null
907	4592	1,9606e+00	BT_4544	-	transposase	null
908	1220	1,9610e+00	BT_1176	-	glycoside transferase family 2	null
909	4371	1,9611e+00	BT_4323	-	tRNA delta(2)-isopentenylpyrophosphate	null
910	2427	1,9612e+00	BT_2382	-	putative cardiolipin synthetase	null
911	2452	1,9615e+00	BT_2407	-	NAD-utilizing dehydrogenase	null
912	2687	1,9617e+00	BT_2642	-	conserved hypothetical protein	null
913	3032	1,9629e+00	BT_2986	-	integrase	null
914	1442	1,9630e+00	BT_1398	-	putative aminotransferase B	null
915	94	1,9639e+00	BT_0053	-	glycoside transferase family 4	null
916	203	1,9643e+00	BT_0162	-	penicillin-binding protein 1C (PBP-1c)	null
917	809	1,9644e+00	BT_0767	-	putative para-aminobenzoate synthase component I	null
918	1512	1,9652e+00	BT_1468	-	putative outer membrane efflux protein	null
919	2932	1,9652e+00	BT_2886	-	putative transcriptional regulator	Bacteroides fragilis UpcY homolog
920	2007	1,9653e+00	BT_1963	-	putative transcriptional regulator	null
921	2417	1,9653e+00	BT_2372	-	transcriptional regulator	null
922	146	1,9659e+00	BT_0105	-	DNA topoisomerase I (Omega-protein)	null
923	2954	1,9661e+00	BT_2908	-	conserved hypothetical protein	Six-hairpin glycosidase-like
924	1696	1,9661e+00	BT_1652	-	lipopolysaccharide biosynthesis protein	null
925	1314	1,9662e+00	BT_1270	-	putative Na+/H+ antiporter	null
926	2370	1,9663e+00	BT_2325	-	conserved hypothetical protein	null
927	3504	1,9671e+00	BT_3456	-	putative cell division protein	null
928	3067	1,9672e+00	BT_3021	-	conserved hypothetical protein	null
929	3399	1,9673e+00	BT_3352	-	haloacid dehalogenase-like hydrolase	null
930	4391	1,9677e+00	BT_4343	-	putative DNA helicase	may be part of a single gene with BT4344
931	2647	1,9679e+00	BT_2602	-	putative maturase/reverse transcriptase	null
932	69	1,9681e+00	BT_0028	-	alkaline phosphatase	null
933	701	1,9683e+00	BT_0659	-	conserved hypothetical protein	null
934	3950	1,9684e+00	BT_3902	-	putative transport-related membrane protein	null
935	4305	1,9695e+00	BT_4257	-	putative histidinol-phosphatase	null
936	4464	1,9702e+00	BT_4416	-	Cu2+ homeostasis protein CutC	null
937	3433	1,9703e+00	BT_3385	-	putative helicase	null
938	2659	1,9703e+00	BT_2614	-	putative mobilization protein	mobilization protein C-like
939	1558	1,9707e+00	BT_1514	-	hypothetical protein	null
940	2150	1,9707e+00	BT_2105	-	putative alpha-1,2-mannosidase	null
941	1490	1,9712e+00	BT_1446	-	dethiobiotin synthetase	null
942	1565	1,9712e+00	BT_1521	-	putative membrane protein	null
943	1486	1,9713e+00	BT_1442	-	adenosylmethionine-8-amino-7-oxononanoate	null
944	4741	1,9718e+00	BT_4693	-	cation efflux system protein	null
945	2646	1,9725e+00	BT_2601	-	conserved protein found in conjugate transposon	TraH homolog
946	4533	1,9729e+00	BT_4485	-	conserved hypothetical protein	null
947	731	1,9732e+00	BT_0689	-	putative two-component system sensor histidine	null
948	3503	1,9735e+00	BT_3455	-	S-adenosyl-methyltransferase mraW	null
949	1759	1,9736e+00	BT_1715	-	putative polysaccharide biosynthesis protein	homolog of spore coat polysaccharide biosynthesis
950	4085	1,9742e+00	BT_4037	-	hypothetical protein	null
951	1924	1,9742e+00	BT_1880	-	tetraacyldisaccharide 4'-kinase	null
952	3972	1,9748e+00	BT_3924	-	ATP-dependent DNA helicase recG	null
953	4623	1,9749e+00	BT_4575	-	hypothetical protein	Peptidase M, neutral zinc metallopeptidases,
954	1011	1,9749e+00	BT_0967	-	hypothetical protein	null
955	416	1,9749e+00	BT_0375	-	integrase	null
956	3199	1,9750e+00	BT_3153	-	putative DNA-binding protein	null
957	4647	1,9750e+00	BT_4599	-	putative transcriptional regulator	null
958	366	1,9755e+00	BT_0325	-	conserved hypothetical protein	null
959	2915	1,9755e+00	BT_2869	-	putative succinyltransferase involved in	null
960	375	1,9757e+00	BT_0334	-	conserved hypothetical protein	null
961	1475	1,9759e+00	BT_1431	-	putative DNA polymerase III epsilon chain	null
962	3065	1,9762e+00	BT_3019	-	putative Na+/Ca2+ exchanger protein, cation	null
963	2699	1,9762e+00	BT_2654	-	transposase	null
964	2512	1,9765e+00	BT_2467	-	hypothetical protein	null
965	3270	1,9766e+00	BT_3223	-	hypothetical protein	null
966	191	1,9766e+00	BT_0150	-	putative ferric aerobactin receptor	ferric aerobactin receptor-like
967	33	1,9768e+00	BT_RS24255	-	ParA family protein	Derived by automated computational analysis using
968	1489	1,9774e+00	BT_1445	-	putative biotin synthesis protein bioC	null
969	4792	1,9774e+00	BT_4744	-	putative multiple inositol polyphosphate	null
970	520	1,9776e+00	BT_0479	-	glycoside transferase family 2	null
971	1709	1,9777e+00	BT_1665	-	conserved hypothetical protein	codon recognized: GCC
972	3698	1,9784e+00	BT_3651	-	conserved hypothetical protein	null
973	1745	1,9785e+00	BT_1701	-	hypothetical protein	Nucleic acid-binding, OB-fold
974	4048	1,9787e+00	BT_4000	-	conserved hypothetical protein	null
975	2361	1,9788e+00	BT_2316	-	conserved hypothetical protein	null
976	3592	1,9791e+00	BT_3544	-	hypothetical protein	null
977	165	1,9792e+00	BT_0124	-	NADH:ubiquinone oxidoreductase subunit	null
978	2696	1,9795e+00	BT_2651	-	bacterial regulatory protein, Me-like protein	null
979	2889	1,9805e+00	BT_2843	-	integrase	null
980	2436	1,9812e+00	BT_2391	-	two-component system sensor histidine	null
981	1649	1,9815e+00	BT_1605	-	cytochrome c biogenesis protein	null
982	3668	1,9816e+00	BT_3621	-	amidase enhancer precursor	null
983	3043	1,9818e+00	BT_2997	-	hypothetical protein	null
984	4240	1,9819e+00	BT_4192	-	lipoic acid synthetase	null
985	118	1,9821e+00	BT_0077	-	conserved hypothetical protein	null
986	2158	1,9822e+00	BT_2113	-	glycosyl hydrolases 38-like protein	null
987	1005	1,9825e+00	BT_0961	-	putative TonB-dependent outer membrane receptor	null
988	3098	1,9825e+00	BT_3052	-	transcriptional regulator	exoenzyme S synthesis regulatory protein ExsA-like
989	3025	1,9828e+00	BT_2979	-	conserved hypothetical protein, putative membrane	codon recognized: AUG
990	3635	1,9830e+00	BT_3588	-	N-acetylglucosamine-6-phosphate deacetylase	null
991	86	1,9830e+00	BT_0045	-	putative polysaccharide biosynthesis protein	succinoglycan biosynthesis protein-like
992	3428	1,9832e+00	BT_3380	-	putative membrane protein	null
993	2320	1,9832e+00	BT_2275	-	thymidine kinase	null
994	3690	1,9833e+00	BT_3643	-	putative transmembrane protein	null
995	1227	1,9833e+00	BT_1183	-	two-component system sensor histidine	null
996	2012	1,9834e+00	BT_1968	-	transcriptional regulator	null
997	2596	1,9836e+00	BT_2551	-	phosphate butyryltransferase	null
998	1691	1,9837e+00	BT_1647	-	conserved hypothetical protein, putative integral	null
999	2517	1,9839e+00	BT_2472	-	hypothetical protein	null
1000	4041	1,9843e+00	BT_3993	-	RNA polymerase ECF-type sigma factor	null
1001	3298	1,9846e+00	BT_3251	-	conserved hypothetical protein, putative integral	null
1002	1401	1,9848e+00	BT_1357	-	conserved hypothetical protein	Bacteroides fragilis UpaZ homolog
1003	2342	1,9848e+00	BT_2297	-	putative reverse transcriptase	null
1004	1387	1,9849e+00	BT_1343	-	putative capsule biosynthesis protein	null
1005	2503	1,9853e+00	BT_2458	-	putative pyridine nucleotide-disulphide	null
1006	445	1,9855e+00	BT_0404	-	hypothetical protein	VirE N-terminal
1007	1542	1,9856e+00	BT_1498	-	A/G-specific adenine glycosylase	null
1008	328	1,9858e+00	BT_0287	-	putative biopolymer transmembrane protein	null
1009	1601	1,9860e+00	BT_1557	-	conserved hypothetical protein	null
1010	1290	1,9860e+00	BT_1246	-	transposase	null
1011	1114	1,9861e+00	BT_1070	-	Predicted phosphoadenosine phosphosulfate	null
1012	833	1,9863e+00	BT_0790	-	phosphomethylpyrimidine kinase	null
1013	649	1,9869e+00	BT_0608	-	glycoside transferase family 4	null
1014	1881	1,9872e+00	BT_1837	-	putative GTP-binding protein, putative GTPase	null
1015	4332	1,9873e+00	BT_4284	-	hypothetical protein	null
1016	393	1,9885e+00	BT_0352	-	conserved hypothetical protein	DEATH-like
1017	1966	1,9892e+00	BT_1922	-	putative N-acetylmuramoyl-L-alanine amidase	null
1018	1969	1,9904e+00	BT_1925	-	conserved hypothetical protein	null
1019	883	1,9905e+00	BT_0840	-	conserved hypothetical protein	null
1020	321	1,9908e+00	BT_0280	-	transposase for insertion sequence element ISRM3	null
1021	2041	1,9908e+00	BT_1996	-	transposase	null
1022	2809	1,9908e+00	BT_2763	-	transposase	null
1023	2992	1,9909e+00	BT_2946	-	glycoside transferase family 4	null
1024	4429	1,9910e+00	BT_4381	-	hypothetical protein	null
1025	1605	1,9915e+00	BT_1561	-	conserved hypothetical protein	null
1026	4576	1,9923e+00	BT_4528	-	Metallophosphoesterase	putative phosphohydrolase-like protein
1027	225	1,9925e+00	BT_0184	-	uridine kinase (uridine monophosphokinase)	null
1028	1589	1,9928e+00	BT_1545	-	conserved hypothetical protein, putative	null
1029	3586	1,9928e+00	BT_3538	-	hypothetical protein	null
1030	1693	1,9928e+00	BT_1649	-	glycoside transferase family 25	null
1031	4782	1,9931e+00	BT_4734	-	conserved hypothetical protein	null
1032	3759	1,9932e+00	BT_3712	-	ribosomal large subunit pseudouridine synthase D	null
1033	3097	1,9932e+00	BT_3051	-	mucin-desulfating sulfatase	null
1034	1868	1,9932e+00	BT_1824	-	conserved hypothetical protein, putative	null
1035	1464	1,9933e+00	BT_1420	-	putative TonB receptor	null
1036	2328	1,9947e+00	BT_2283	-	conserved hypothetical protein	null
1037	407	1,9947e+00	BT_0366	-	two-component system sensor histidine	null
1038	1894	1,9948e+00	BT_1850	-	putative transmembrane acyltransferase protein	null
1039	800	1,9948e+00	BT_0758	-	acetyltransferase	null
1040	3710	1,9950e+00	BT_3663	-	putative beta-xylosidase	null
1041	4530	1,9952e+00	BT_4482	-	conserved hypothetical protein	null
1042	774	1,9957e+00	BT_0732	-	two-component system response regulator	null
1043	1440	1,9962e+00	BT_1396	-	transcription regulator, AraC family	null
1044	154	1,9962e+00	BT_0113	-	hypothetical protein	null
1045	3670	1,9964e+00	BT_3623	-	sodium/iodide co-transporter	null
1046	3621	1,9964e+00	BT_3573	-	hypothetical protein	null
1047	4674	1,9966e+00	BT_4626	-	conserved hypothetical protein	null
1048	4552	1,9971e+00	BT_4504	-	Multiple antibiotic resistance (MarC)-related	null
1049	1883	1,9972e+00	BT_1839	-	conserved hypothetical protein	null
1050	2838	1,9978e+00	BT_2792	-	AraC/XylS family transcriptional regulator	null
1051	622	1,9980e+00	BT_0581	-	putative acetyltransferase, GNAT family	null
1052	3254	1,9983e+00	BT_3207	-	conserved hypothetical protein, putative cell	null
1053	907	1,9984e+00	BT_0864	-	putative permease	null
1054	1720	1,9985e+00	BT_1676	-	Maf protein	null
1055	4322	1,9992e+00	BT_4274	-	hypothetical protein	null
1056	3955	1,9994e+00	BT_3907	-	N-6 Adenine-specific DNA methylase	null
1057	3181	1,9994e+00	BT_3135	-	integrase	null
1058	219	1,9995e+00	BT_0178	-	conserved hypothetical protein	null
1059	749	1,9999e+00	BT_0707	-	putative non-specific DNA binding protein	null
1060	1028	2,0000e+00	BT_0984	-	conserved hypothetical protein	null
1061	2738	2,0001e+00	BT_2693	-	formiminotransferase-cyclodeaminase	null
1062	4815	2,0003e+00	BT_4767	-	conserved protein found in conjugate transposon	TraE homolog
1063	3064	2,0004e+00	BT_3018	-	putative mechano-sensitive ion channel	null
1064	174	2,0008e+00	BT_0133	-	putative sugar phosphate isomerase	null
1065	2839	2,0011e+00	BT_2793	-	putative MFS transporter	putative MFS transporter-like protein
1066	46	2,0013e+00	BT_0005	-	30S ribosomal protein S17	null	rib
1067	1390	2,0014e+00	BT_1346	-	capsule biosynthesis protein capA	null
1068	4562	2,0016e+00	BT_4514	-	Lambda repressor-like, DNA-binding protein	null
1069	1222	2,0017e+00	BT_1178	-	glycosyl transferase, group 1	null
1070	2831	2,0023e+00	BT_2785	-	conserved hypothetical protein	null
1071	682	2,0023e+00	BT_0640	-	Fe-S oxidoreductases family 2	null
1072	3050	2,0026e+00	BT_3004	-	SWIM Zn-finger domain protein	null
1073	143	2,0027e+00	BT_0102	-	putative transmembrane mobilisation protein	mobilization protein C-like
1074	509	2,0031e+00	BT_0468	-	putative F420H2-dehydrogenase 40 kDa subunit	null
1075	788	2,0033e+00	BT_0746	-	putative zinc protease	null
1076	1310	2,0034e+00	BT_1266	-	putative two-component system sensor protein	lacks kinase domain
1077	3678	2,0035e+00	BT_3631	-	hypothetical protein	null
1078	3470	2,0038e+00	BT_3422	-	hypothetical protein	Immunoglobulin E-set
1079	894	2,0038e+00	BT_0851	-	hypothetical protein	null
1080	1312	2,0041e+00	BT_1268	-	transporter, AcrB/D/F family	null
1081	2846	2,0042e+00	BT_2800	-	putative amidophosphoribosyl-transferase	null
1082	3268	2,0043e+00	BT_3221	-	hypothetical protein	null
1083	2445	2,0045e+00	BT_2400	-	DNA-3-methyladenine glycosylase I	null
1084	3673	2,0047e+00	BT_3626	-	conserved hypothetical protein	null
1085	1658	2,0047e+00	BT_1614	-	conserved hypothetical protein	null
1086	1225	2,0047e+00	BT_1181	-	glycoside transferase family 2	involved in cell wall biosynthesis
1087	2812	2,0049e+00	BT_2766	-	hypothetical protein	null
1088	1319	2,0051e+00	BT_1275	-	L-fuculose kinase	null
1089	4570	2,0052e+00	BT_4522	-	putative type I restriction enzyme	null
1090	1252	2,0052e+00	BT_1208	-	conserved hypothetical protein	null
1091	134	2,0053e+00	BT_0093	-	conserved protein found in conjugate transposon	TraG homolog
1092	4535	2,0055e+00	BT_4487	-	putative membrane-bound lytic murein	null
1093	802	2,0055e+00	BT_0760	-	two-component system response regulator	null
1094	2886	2,0057e+00	BT_2840	-	O-methyltransferase	null
1095	3638	2,0059e+00	BT_3591	-	hypothetical protein	null
1096	1441	2,0059e+00	BT_1397	-	putative membrane protein	null
1097	2476	2,0059e+00	BT_2431	-	conserved hypothetical protein	null
1098	336	2,0061e+00	BT_0295	-	ABC transporter ATP-binding protein	null
1099	3267	2,0062e+00	BT_3220	-	TPR-repeat-containing protein	null
1100	4671	2,0070e+00	BT_4623	-	hypothetical protein	null
1101	3113	2,0078e+00	BT_3067	-	Quinoprotein amine dehydrogenase	null
1102	63	2,0078e+00	BT_0022	-	Putative DNA binding protein	null
1103	2455	2,0079e+00	BT_2410	-	putative acetyltransferase	null
1104	320	2,0082e+00	BT_0279	-	hypothetical protein	null
1105	3508	2,0082e+00	BT_3460	-	dGTP triphosphohydrolase	null
1106	1893	2,0088e+00	BT_1849	-	hypothetical protein	null
1107	3776	2,0095e+00	BT_3729	-	putative protoporphyrinogen oxidase	HemK protein homolog
1108	754	2,0096e+00	BT_0712	-	ATP synthase epsilon chain	null
1109	3011	2,0102e+00	BT_2965	-	conserved hypothetical protein	null
1110	985	2,0102e+00	BT_0941	-	hypothetical protein	null
1111	1487	2,0104e+00	BT_1443	-	8-amino-7-oxononanoate synthase	null
1112	4062	2,0105e+00	BT_4014	-	putative type II restriction endonuclease	null
1113	3714	2,0105e+00	BT_3667	-	transcriptional regulator	null
1114	4752	2,0108e+00	BT_4704	-	O-succinylbenzoic acid--CoA ligase	null
1115	4481	2,0110e+00	BT_4433	-	hypothetical protein	null
1116	1679	2,0112e+00	BT_1635	-	two-component system sensor histidine	null
1117	820	2,0114e+00	BT_0778	-	Polyphosphate kinase 2-like protein	null
1118	3374	2,0115e+00	BT_3327	-	ATP-dependent DNA helicase recG	null
1119	3421	2,0125e+00	BT_3373	-	spermidine n1-acetyltransferase	null
1120	1105	2,0129e+00	BT_1061	-	Lambda repressor-like, DNA-binding protein	null
1121	3096	2,0129e+00	BT_3050	-	chitinase precursor	null
1122	4124	2,0137e+00	BT_4076	-	alpha-rhamnosidase	null
1123	498	2,0147e+00	BT_0457	-	sialic acid-specific 9-O-acetylesterase	null
1124	2984	2,0148e+00	BT_2938	-	glycoside transferase family 4	null
1125	4641	2,0148e+00	BT_4593	-	conserved hypothetical protein	YbbR-like
1126	3583	2,0150e+00	BT_3535	-	hypothetical protein	null
1127	2736	2,0151e+00	BT_2691	-	methenyltetrahydrofolate cyclohydrolase	null
1128	2064	2,0152e+00	BT_2019	-	polyphosphate kinase	null
1129	2426	2,0152e+00	BT_2381	-	putative acetyltransferase	null
1130	2000	2,0154e+00	BT_1956	-	putative cell surface protein	null
1131	2156	2,0155e+00	BT_2111	-	putative alpha-1,2-mannosidase	null
1132	89	2,0159e+00	BT_0048	-	hypothetical protein	null
1133	4449	2,0162e+00	BT_4401	-	hypothetical protein	null
1134	472	2,0164e+00	BT_0431	-	putative aminodeoxychorismate lyase	null
1135	3697	2,0164e+00	BT_3650	-	putative lemA protein	LemA homolog
1136	3965	2,0165e+00	BT_3917	-	putative inorganic polyphosphate/ATP-NAD kinase	null
1137	1756	2,0166e+00	BT_1712	-	glycoside transferase family 4	null
1138	2980	2,0168e+00	BT_2934	-	putative transmembrane transport protein,	null
1139	3127	2,0169e+00	BT_3081	-	putative pectin degradation protein	null
1140	3846	2,0170e+00	BT_3799	-	putative sulfatase yidJ	null
1141	1243	2,0173e+00	BT_1199	-	putative protease	null
1142	782	2,0174e+00	BT_0740	-	flavoredoxin	null
1143	1913	2,0174e+00	BT_1869	-	conserved hypothetical protein	null
1144	2183	2,0174e+00	BT_2138	-	conserved hypothetical protein	null
1145	2601	2,0174e+00	BT_2556	-	conserved hypothetical protein	null
1146	3528	2,0174e+00	BT_3480	-	conserved hypothetical protein	null
1147	3754	2,0174e+00	BT_3707	-	conserved hypothetical protein	null
1148	3873	2,0174e+00	BT_3826	-	conserved hypothetical protein	null
1149	4339	2,0174e+00	BT_4291	-	conserved hypothetical protein	null
1150	4598	2,0174e+00	BT_4550	-	putative transposase	TnpA homolog
1151	2228	2,0174e+00	BT_2183	-	conserved hypothetical protein	null
1152	3349	2,0177e+00	BT_3302	-	two-component system sensor histidine	null
1153	1662	2,0181e+00	BT_1618	-	putative anti-sigma factor	FrrF homolog
1154	1085	2,0181e+00	BT_1041	-	integrase	null
1155	4400	2,0182e+00	BT_4352	-	conserved hypothetical protein	null
1156	2377	2,0186e+00	BT_2332	-	Putative DNA binding protein	null
1157	4567	2,0188e+00	BT_4519	-	conserved hypothetical protein	null
1158	556	2,0189e+00	BT_0515	-	terminal quinol oxidase, subunit, putative	null
1159	1111	2,0190e+00	BT_1067	-	conserved hypothetical protein	null
1160	204	2,0190e+00	BT_0163	-	putative outer membrane protein	null
1161	1587	2,0192e+00	BT_1543	-	putative ABC transporter ATP-binding protein	null
1162	1534	2,0194e+00	BT_1490	-	conserved hypothetical protein, putative surface	null
1163	3951	2,0195e+00	BT_3903	-	transporter, putative	null
1164	3036	2,0196e+00	BT_2990	-	putative integrase	null
1165	3160	2,0201e+00	BT_3114	-	beta-galactosidase	null
1166	3447	2,0203e+00	BT_3399	-	putative zinc protease	null
1167	1410	2,0209e+00	BT_1366	-	conserved hypothetical protein	null
1168	3305	2,0212e+00	BT_3258	-	two-component system response regulator	null
1169	2339	2,0212e+00	BT_2294	-	conserved protein found in conjugate transposon	TraI homolog
1170	2318	2,0213e+00	BT_2273	-	methyltransferase	tetrapyrrole methylase family-like protein
1171	1747	2,0215e+00	BT_1703	-	conserved hypothetical protein	null
1172	1348	2,0221e+00	BT_1304	-	putative transcriptional regulator	null
1173	3775	2,0224e+00	BT_3728	-	riboflavin biosynthesis protein ribD	null
1174	2037	2,0224e+00	BT_1992	-	hypothetical protein	containing YD repeat
1175	1149	2,0226e+00	BT_1105	-	phosphoglycerate mutase 1	null
1176	1594	2,0229e+00	BT_1550	-	putative petidase	null
1177	2165	2,0230e+00	BT_2120	-	transcriptional regulator	null
1178	3640	2,0235e+00	BT_3593	-	putative hydrolase lipoprotein	null
1179	3245	2,0237e+00	BT_3198	-	conserved hypothetical protein	null
1180	555	2,0241e+00	BT_0514	-	conserved hypothetical protein	null
1181	2976	2,0244e+00	BT_2930	-	conserved hypothetical protein	null
1182	1519	2,0247e+00	BT_1475	-	ABC transporter, permease protein	null
1183	2622	2,0247e+00	BT_2577	-	Peptidase, trypsin-like serine and cysteine	null
1184	3303	2,0251e+00	BT_3256	-	serine acetyltransferase	null
1185	3864	2,0252e+00	BT_3817	-	rod shape-determining protein rodA	null
1186	2214	2,0257e+00	BT_2169	-	RNA polymerase ECF-type sigma factor	null
1187	4015	2,0258e+00	BT_3967	-	putative two-component system sensor protein	null
1188	3444	2,0259e+00	BT_3396	-	RNA polymerase ECF-type sigma factor	null
1189	2935	2,0259e+00	BT_2889	-	AraC family transcriptional regulator	null
1190	2927	2,0261e+00	BT_2881	-	2-C-methyl-D-erythritol 4-phosphate	null
1191	4501	2,0267e+00	BT_4453	-	6-pyruvoyl-tetrahydropterin synthase	null
1192	295	2,0269e+00	BT_0254	-	putative Fe-S oxidoreductase	null
1193	1294	2,0270e+00	BT_1250	-	conserved hypothetical protein, putative outer	null
1194	3089	2,0271e+00	BT_3043	-	putative xylanase	null
1195	823	2,0272e+00	BT_0781	-	conserved hypothetical protein	null
1196	1362	2,0275e+00	BT_1318	-	signaling protein without kinase domain	two-component system sensor-like protein
1197	159	2,0281e+00	BT_0118	-	putative cytochrome c biogenesis protein	cytochrome c biogenesis protein, ccdA-like
1198	330	2,0282e+00	BT_0289	-	TonB-dependent receptor domain protein	null
1199	2173	2,0283e+00	BT_2128	-	fucose kinase	codon recognized: CGG
1200	1607	2,0284e+00	BT_1563	-	Metal-dependent phosphohydrolase	null
1201	4544	2,0285e+00	BT_4496	-	putative oxidoreductase	null
1202	3191	2,0285e+00	BT_3145	-	hypothetical protein	null
1203	2105	2,0286e+00	BT_2060	-	cytidylate kinase	null
1204	3189	2,0288e+00	BT_3143	-	mobilization protein BmgA	null
1205	751	2,0297e+00	BT_0709	-	hypothetical protein	VirE N-terminal
1206	1123	2,0299e+00	BT_1079	-	acetyltransferase	null
1207	4628	2,0299e+00	BT_4580	-	transposase	null
1208	3464	2,0299e+00	BT_3416	-	putative receptor protein	null
1209	1937	2,0299e+00	BT_1893	-	putative receptor	null
1210	882	2,0300e+00	BT_0839	-	hypothetical protein	null
1211	1499	2,0308e+00	BT_1455	-	protein rtcB	null
1212	4802	2,0310e+00	BT_4754	-	putative cytosine-specific methyltransferase	null
1213	665	2,0311e+00	BT_0624	-	4-diphosphocytidyl-2-C-methyl-D-erythritol	null
1214	2209	2,0312e+00	BT_2164	-	MarR family transcriptional regulator	null
1215	3662	2,0314e+00	BT_3615	-	conserved hypothetical protein	null
1216	4171	2,0316e+00	BT_4123	-	exo-poly-alpha-D-galacturonosidase precursor	null
1217	2521	2,0322e+00	BT_2476	-	hypothetical protein	Cytochrome c region
1218	3852	2,0322e+00	BT_3805	-	two-component system sensor histidine kinase	null
1219	1996	2,0323e+00	BT_1952	-	Fe3+ ABC transporter, periplasmic iron-binding	null
1220	1795	2,0325e+00	BT_1751	-	Glycine betaine transport ATP-binding protein	null
1221	902	2,0326e+00	BT_0859	-	putative ABC transporter permease	null
1222	2193	2,0328e+00	BT_2148	-	glycoside transferase family 4	null
1223	2535	2,0328e+00	BT_2490	-	hypothetical protein	null
1224	4451	2,0328e+00	BT_4403	-	putative anti-sigma factor	FrrF homolog
1225	945	2,0328e+00	BT_0902	-	conserved hypothetical protein	null
1226	562	2,0330e+00	BT_0521	-	putative acetyl transferase	null
1227	2293	2,0331e+00	BT_2248	-	putative integral membrane protein	null
1228	2474	2,0331e+00	BT_2429	-	hypothetical protein	null
1229	1143	2,0333e+00	BT_1099	-	putative arginase	arginase-like
1230	1454	2,0334e+00	BT_1410	-	putative metallo-beta-lactamase	null
1231	2450	2,0335e+00	BT_2405	-	conserved hypothetical protein	null
1232	288	2,0339e+00	BT_0247	-	conserved hypothetical protein	null
1233	2394	2,0344e+00	BT_2349	-	transposase	null
1234	4596	2,0347e+00	BT_4548	-	putative protein involved in transposition	TnpC homolog
1235	4690	2,0352e+00	BT_4642	-	conserved hypothetical protein	Carboxypeptidase regulatory region
1236	172	2,0354e+00	BT_0131	-	putative transposase	null
1237	45	2,0354e+00	BT_0004	-	hypothetical protein	Four-helical cytokine
1238	4790	2,0358e+00	BT_4742	-	tetracycline resistance element regulator RteB	null
1239	1010	2,0362e+00	BT_0966	-	RNA polymerase ECF-type sigma factor	null
1240	197	2,0364e+00	BT_0156	-	transcriptional regulator	null
1241	431	2,0366e+00	BT_0390	-	putative O-antigen export protein	null
1242	1797	2,0368e+00	BT_1753	-	putative methylated-DNA methyltransferase	null
1243	2742	2,0370e+00	BT_2697	-	DNA mismatch repair protein mutS	null
1244	4420	2,0372e+00	BT_4372	-	conserved hypothetical protein	putative Fe-S-cluster oxireductase
1245	2709	2,0374e+00	BT_2664	-	putative phosphate ABC transporter,	null
1246	2164	2,0375e+00	BT_2119	-	transmembrane protein precursor, possibly	null
1247	3413	2,0381e+00	BT_3365	-	glycoside transferase family 2	null
1248	87	2,0384e+00	BT_0046	-	glycoside transferase family 2	null
1249	4479	2,0387e+00	BT_4431	-	conserved hypothetical protein	null
1250	2860	2,0388e+00	BT_2814	-	dihydrodipicolinate synthase	null
1251	1880	2,0389e+00	BT_1836	-	thiamine biosynthesis protein ThiH	null
1252	572	2,0390e+00	BT_0531	-	anthranilate synthase component II	null
1253	1046	2,0390e+00	BT_1002	-	Pectin lyase fold/virulence factor	null
1254	3400	2,0397e+00	BT_3353	-	Snf2 family helicase	null
1255	3485	2,0397e+00	BT_3437	-	hypothetical protein	null
1256	2910	2,0405e+00	BT_2864	-	putative glycosyltransferase (family 4) involved	lipopolysaccharide core biosynthesis
1257	3516	2,0407e+00	BT_3468	-	ApbE-like lipoprotein	null
1258	3010	2,0408e+00	BT_2964	-	chondroitinase AC precursor	null
1259	3436	2,0409e+00	BT_3388	-	glycoside transferase family 2	null
1260	719	2,0411e+00	BT_0677	-	thioredoxin (TRX)	null
1261	2536	2,0412e+00	BT_2491	-	hypothetical protein	null
1262	2943	2,0414e+00	BT_2897	-	two-component system sensor histidine	null
1263	1811	2,0415e+00	BT_1767	-	conserved hypothetical protein, transcription	null
1264	2499	2,0418e+00	BT_2454	-	hypothetical protein	null
1265	4388	2,0421e+00	BT_4340	-	hypothetical protein	null
1266	3237	2,0423e+00	BT_3191	-	hypothetical protein	null
1267	2399	2,0423e+00	BT_2354	-	conserved hypothetical protein	null
1268	3408	2,0428e+00	BT_3361	-	erythronate-4-phosphate dehydrogenase	null
1269	2400	2,0435e+00	BT_2355	-	site-specific DNA-methyltransferase	null
1270	2955	2,0436e+00	BT_2909	-	putative L-arabinose isomerase	null
1271	4166	2,0438e+00	BT_4118	-	putative two-component system response regulator,	null
1272	1728	2,0438e+00	BT_1684	-	conserved hypothetical protein	null
1273	1035	2,0439e+00	BT_0991	-	putative transporter	null
1274	2928	2,0439e+00	BT_2882	-	glycoside transferase family 2	null
1275	2433	2,0439e+00	BT_2388	-	conserved hypothetical protein	null
1276	2034	2,0441e+00	BT_1989	-	conserved hypothetical protein	null
1277	4808	2,0442e+00	BT_4760	-	hypothetical protein	null
1278	1185	2,0443e+00	BT_1141	-	cation efflux family protein	null
1279	3769	2,0443e+00	BT_3722	-	glutamate racemase	null
1280	3051	2,0444e+00	BT_3005	-	conserved hypothetical protein	null
1281	2196	2,0449e+00	BT_2151	-	glycoside transferase family 2	null
1282	1761	2,0451e+00	BT_1717	-	putative lipopolysaccharide biosynthesis protein	homolog of lipopolysaccharide biosynthesis protein
1283	2999	2,0451e+00	BT_2953	-	L-rhamnose-proton symporter	null
1284	4185	2,0453e+00	BT_4137	-	two-component system sensor histidine	null
1285	4720	2,0453e+00	BT_4672	-	hypothetical protein	null
1286	2422	2,0459e+00	BT_2377	-	cation efflux pump	Na+-driven multidrug efflux pump-like protein
1287	2960	2,0459e+00	BT_2914	-	iduronate 2-sulfatase precursor	null
1288	4557	2,0460e+00	BT_4509	-	conserved hypothetical protein	DNA polymerase, beta-like region
1289	4026	2,0462e+00	BT_3978	-	putative cardiolipin synthetase	null
1290	3210	2,0462e+00	BT_3164	-	quinolinate synthetase A	null
1291	2546	2,0463e+00	BT_2501	-	penicillin-binding protein	null
1292	3163	2,0464e+00	BT_3117	-	putative oxidoreductase	null
1293	425	2,0468e+00	BT_0384	-	hypothetical protein	null
1294	4178	2,0470e+00	BT_4130	-	putative helicase	null
1295	714	2,0473e+00	BT_0672	-	drug efflux protein	acriflavine resistance-like protein
1296	2345	2,0476e+00	BT_2300	-	conserved protein found in conjugate transposon	TraE homolog
1297	1099	2,0477e+00	BT_1055	-	pyruvate formate-lyase activating enzyme	null
1298	3625	2,0478e+00	BT_3577	-	putative protease	null
1299	4205	2,0478e+00	BT_4157	-	alpha-galactosidase precursor	null
1300	4615	2,0480e+00	BT_4567	-	putative two-component system sensor	lacks kinase domain
1301	1666	2,0483e+00	BT_1622	-	N-acetylgalactosamine-6-sulfatase precursor	null
1302	3626	2,0487e+00	BT_3578	-	conserved hypothetical protein	null
1303	132	2,0491e+00	BT_0091	-	conserved protein found in conjugate transposon	TraI homolog
1304	1862	2,0492e+00	BT_1818	-	conserved hypothetical protein	null
1305	549	2,0497e+00	BT_0508	-	ABC transporter ATP-binding protein	null
1306	4597	2,0497e+00	BT_4549	-	integrase	null
1307	1586	2,0497e+00	BT_1542	-	putative pyridine nucleotide-disulfide	null
1308	2498	2,0501e+00	BT_2453	-	hypothetical protein	null
1309	1648	2,0501e+00	BT_1604	-	conserved hypothetical protein	null
1310	2816	2,0503e+00	BT_2770	-	conserved hypothetical protein, serine/threonine	null
1311	1600	2,0504e+00	BT_1556	-	conserved hypothetical protein	null
1312	590	2,0504e+00	BT_0549	-	putative thioredoxin	null
1313	3460	2,0505e+00	BT_3412	-	ribonuclease HII	null
1314	3874	2,0505e+00	BT_3827	-	conserved hypothetical protein	null
1315	4793	2,0506e+00	BT_4745	-	conserved hypothetical protein	null
1316	4084	2,0507e+00	BT_4036	-	conserved hypothetical protein	null
1317	1311	2,0510e+00	BT_1267	-	outer membrane protein	null
1318	1830	2,0512e+00	BT_1786	-	putative lipoprotein	null
1319	1917	2,0515e+00	BT_1873	-	endo-arabinase	null
1320	142	2,0517e+00	BT_0101	-	putative mobilisation protein	mobilization protein BmgA-like
1321	4336	2,0522e+00	BT_4288	-	ABC transporter ATP-binding protein	null
1322	771	2,0528e+00	BT_0729	-	transcriptional regulator	null
1323	805	2,0528e+00	BT_0763	-	TPR repeat-containing protein	null
1324	285	2,0530e+00	BT_0244	-	putative exonuclease	exonuclease sbcD homolog
1325	4698	2,0532e+00	BT_4650	-	voltage-gated chloride channel protein	null
1326	1912	2,0533e+00	BT_1868	-	conserved hypothetical protein	Tetratricopeptide-like helical
1327	992	2,0533e+00	BT_0948	-	conserved hypothetical protein	null
1328	3929	2,0536e+00	BT_3882	-	putative DNA binding protein	null
1329	2405	2,0545e+00	BT_2360	-	transcriptional regulator	null
1330	2670	2,0547e+00	BT_2625	-	SusD homolog	weak SusD homolog
1331	2623	2,0548e+00	BT_2578	-	Beta-lactamase-like protein	null
1332	3669	2,0550e+00	BT_3622	-	glycoside transferase family 2	null
1333	735	2,0551e+00	BT_0693	-	putative ABC transport system, membrane protein	null
1334	2243	2,0551e+00	BT_2198	-	RNA polymerase ECF-type sigma factor	null
1335	1012	2,0553e+00	BT_0968	-	conserved hypothetical protein	null
1336	4100	2,0556e+00	BT_4052	-	putative ABC transporter ATP-binding protein	null
1337	2186	2,0556e+00	BT_2141	-	putative N-acetylmuramoyl-L-alanine amidase amiA	null
1338	276	2,0556e+00	BT_0235	-	UDP-glucuronosyl/UDP-glucosyltrasferase	null
1339	4644	2,0558e+00	BT_4596	-	conserved hypothetical protein	null
1340	724	2,0559e+00	BT_0682	-	two-component system response regulator	null
1341	1765	2,0561e+00	BT_1721	-	putative glucose-1-P-cytidylyltransferase	null
1342	2149	2,0566e+00	BT_2104	-	ROK family member transcriptional repressor	mannose-6-phosphate isomerase-like
1343	4428	2,0573e+00	BT_4380	-	conserved hypothetical protein	null
1344	3132	2,0573e+00	BT_3086	-	alpha-glucosidase II	null
1345	2222	2,0574e+00	BT_2177	-	putative membrane protein	null
1346	3054	2,0575e+00	BT_3008	-	conserved hypothetical protein	null
1347	4811	2,0578e+00	BT_4763	-	conserved protein found in conjugate transposon	TraC homolog
1348	1158	2,0590e+00	BT_1114	-	putative exporter protein	null
1349	2233	2,0591e+00	BT_2188	-	putative oxidoreductase	null
1350	3437	2,0593e+00	BT_3389	-	conserved hypothetical protein	null
1351	4517	2,0596e+00	BT_4469	-	conserved hypothetical protein	null
1352	975	2,0596e+00	BT_0931	-	hypothetical protein	null
1353	201	2,0597e+00	BT_0160	-	conserved hypothetical protein	null
1354	2739	2,0598e+00	BT_2694	-	putative urocanate hydratase	null
1355	4392	2,0603e+00	BT_4344	-	conserved hypothetical protein, putative DNA	may be part of a single gene with BT4343
1356	604	2,0607e+00	BT_0563	-	putative ABC transporter ATP-binding protein or	null
1357	4078	2,0607e+00	BT_4030	-	hypothetical protein	null
1358	199	2,0610e+00	BT_0158	-	Na(+)/H(+) antiporter	null
1359	1689	2,0613e+00	BT_1645	-	glycoside transferase family 2	null
1360	4702	2,0614e+00	BT_4654	-	ROK family transcriptional repressor, with	null
1361	793	2,0615e+00	BT_0751	-	putative efflux pump component protein	null
1362	1283	2,0618e+00	BT_1239	-	putative metal-dependent membrane protease	null
1363	2048	2,0621e+00	BT_2003	-	putative membrane peptidase	null
1364	888	2,0621e+00	BT_0845	-	hypothetical protein	null
1365	4554	2,0622e+00	BT_4506	-	putative acetyltransferase	null
1366	2924	2,0624e+00	BT_2878	-	lipopolysaccharide biosynthesis protein	null
1367	2286	2,0629e+00	BT_2241	-	DNA-damage-inducible protein F	Na+-driven multidrug efflux pump-like
1368	4342	2,0632e+00	BT_4294	-	hypothetical protein	null
1369	4642	2,0632e+00	BT_4594	-	putative dephospho-CoA kinase	null
1370	3102	2,0632e+00	BT_3056	-	putative lipoprotein	null
1371	675	2,0632e+00	BT_0633	-	putative Na+/H+ exchange protein	null
1372	3826	2,0634e+00	BT_3779	-	conserved hypothetical protein	null
1373	3076	2,0636e+00	BT_3030	-	putative exported phosphoesterase protein	null
1374	4751	2,0638e+00	BT_4703	-	chloromuconate cycloisomerase	null
1375	4279	2,0638e+00	BT_4231	-	Histone-like bacterial DNA-binding protein	null
1376	1632	2,0639e+00	BT_1588	-	conserved hypothetical protein	null
1377	4286	2,0640e+00	BT_4238	-	putative permease	null
1378	1391	2,0641e+00	BT_1347	-	glycoside transferase family 2	null
1379	3086	2,0641e+00	BT_3040	-	putative DNA-binding protein	null
1380	3258	2,0646e+00	BT_3211	-	conserved hypothetical protein	null
1381	2834	2,0647e+00	BT_2788	-	chromate transport protein	null
1382	3218	2,0647e+00	BT_3172	-	two-component system sensor histidine	null
1383	447	2,0651e+00	BT_0406	-	conserved hypothetical protein	null
1384	1945	2,0657e+00	BT_1901	-	lysine-sensitive aspartokinase III	null
1385	1275	2,0658e+00	BT_1231	-	hypothetical protein	codon recognized: AGC
1386	707	2,0659e+00	BT_0665	-	Fibronectin, type III-like fold	null
1387	4561	2,0660e+00	BT_4513	-	putative rRNA methylase	null
1388	237	2,0661e+00	BT_0196	-	putative hexose phosphate transport protein	null
1389	3082	2,0662e+00	BT_3036	-	SusC homolog	null
1390	990	2,0663e+00	BT_0946	-	hypothetical protein	null
1391	3666	2,0663e+00	BT_3619	-	putative transmembrane protein	null
1392	1429	2,0665e+00	BT_1385	-	transcriptional regulator	null
1393	2184	2,0666e+00	BT_2139	-	conserved hypothetical protein	null
1394	2322	2,0667e+00	BT_2277	-	transposase	null
1395	2914	2,0668e+00	BT_2868	-	glycoside transferase family 2	null
1396	166	2,0669e+00	BT_0125	-	NADH:ubiquinone oxidoreductase subunit	null
1397	3472	2,0673e+00	BT_3424	-	hypothetical protein	Immunoglobulin E-set
1398	1646	2,0675e+00	BT_1602	-	transposase	null
1399	3558	2,0677e+00	BT_3510	-	hypothetical protein	null
1400	1788	2,0678e+00	BT_1744	-	S-layer protein	null
1401	417	2,0678e+00	BT_0376	-	putative transcriptional regulator	Bacteroides fragilis UpcY homolog
1402	1847	2,0681e+00	BT_1803	-	conserved hypothetical protein	FrrB homolog
1403	4118	2,0685e+00	BT_4070	-	RNA polymerase ECF-type sigma factor	null
1404	2841	2,0689e+00	BT_2795	-	outer membrane efflux protein precursor	null
1405	3653	2,0689e+00	BT_3606	-	sugar-proton symporter	xylose permease-like
1406	25	2,0693e+00	BT_RS24215	-	winged helix-turn-helix domain-containing	Derived by automated computational analysis using
1407	4621	2,0697e+00	BT_4573	-	conserved hypothetical protein	Pentapeptide repeat
1408	4329	2,0698e+00	BT_4281	-	glycoside transferase family 2	null
1409	196	2,0698e+00	BT_0155	-	putative tRNA	null
1410	1296	2,0705e+00	BT_1252	-	possible transmembrane protein	null
1411	775	2,0710e+00	BT_0733	-	two-component system sensor histidine kinase	null
1412	3183	2,0710e+00	BT_3137	-	conserved hypothetical protein	null
1413	2311	2,0714e+00	BT_2266	-	hypothetical protein	null
1414	1346	2,0715e+00	BT_1302	-	hypothetical protein	null
1415	4300	2,0721e+00	BT_4252	-	putative oxidoreductase	codon recognized: GGA
1416	770	2,0721e+00	BT_0728	-	transcriptional regulator	null
1417	1858	2,0726e+00	BT_1814	-	Bacterial surface antigen (D15)	null
1418	1851	2,0731e+00	BT_1807	-	conserved protein, with rhomboid family domain	null
1419	2849	2,0733e+00	BT_2803	-	ribokinase	null
1420	4330	2,0734e+00	BT_4282	-	glycoside transferase family 4	null
1421	1118	2,0735e+00	BT_1074	-	conserved hypothetical protein	null
1422	3030	2,0737e+00	BT_2984	-	conserved hypothetical protein	null
1423	4524	2,0739e+00	BT_4476	-	amino acid carrier protein	null
1424	3332	2,0741e+00	BT_3285	-	Holliday junction DNA helicase ruvB	null
1425	3762	2,0741e+00	BT_3715	-	conserved hypothetical protein	null
1426	2814	2,0742e+00	BT_2768	-	hypothetical protein	null
1427	4497	2,0742e+00	BT_4449	-	putative dehydrogenase	null
1428	3646	2,0742e+00	BT_3599	-	beta-mannosidase precursor	null
1429	4321	2,0744e+00	BT_4273	-	conserved hypothetical protein	null
1430	437	2,0745e+00	BT_0396	-	putative UDP-GlcNAc:undecaprenylphosphate	null
1431	710	2,0747e+00	BT_0668	-	conserved hypothetical protein	null
1432	4238	2,0748e+00	BT_4190	-	putative S-adenosylmethionine-dependent	null
1433	72	2,0748e+00	BT_0031	-	Polymerase and histidinol phosphatase	null
1434	3363	2,0751e+00	BT_3316	-	hypothetical protein	null
1435	380	2,0752e+00	BT_0339	-	alpha-glucosidase	null
1436	513	2,0753e+00	BT_0472	-	putative acyltransferase in colanic acid	null
1437	4285	2,0756e+00	BT_4237	-	tRNA pseudouridine synthase A	null
1438	3226	2,0758e+00	BT_3180	-	putative transmembrane protein	null
1439	698	2,0760e+00	BT_0656	-	conserved hypothetical protein	YD repeat
1440	2600	2,0761e+00	BT_2555	-	hypothetical protein	null
1441	3095	2,0764e+00	BT_3049	-	two-component system sensor histidine	null
1442	343	2,0768e+00	BT_0302	-	hypothetical protein	null
1443	3954	2,0769e+00	BT_3906	-	conserved hypothetical protein	Zinc finger, SWIM-type
1444	4804	2,0771e+00	BT_4756	-	hypothetical protein	null
1445	256	2,0773e+00	BT_0215	-	iron uptake regulatory protein	null
1446	733	2,0773e+00	BT_0691	-	conserved hypothetical protein	null
1447	1306	2,0778e+00	BT_1262	-	putative transcriptional regulator	null
1448	2691	2,0781e+00	BT_2646	-	conserved hypothetical protein	null
1449	3563	2,0783e+00	BT_3515	-	putatuve glycosylhydrolase	null
1450	4560	2,0789e+00	BT_4512	-	putative zinc-type alcohol dehydrogenase	null
1451	4765	2,0791e+00	BT_4717	-	integral membrane protein, putative permease	null
1452	1389	2,0794e+00	BT_1345	-	glycosyltransferase	null
1453	3112	2,0795e+00	BT_3066	-	conserved hypothetical protein	Peptidase M, neutral zinc metallopeptidases,
1454	4444	2,0796e+00	BT_4396	-	transcriptional regulator	null
1455	3991	2,0797e+00	BT_3943	-	conserved hypothetical protein, putative	null
1456	2516	2,0800e+00	BT_2471	-	putative outer membrane protein	null
1457	1460	2,0800e+00	BT_1416	-	putative transmembrane protein	null
1458	2396	2,0800e+00	BT_2351	-	conserved hypothetical protein, IS related	null
1459	4325	2,0800e+00	BT_4277	-	conserved hypothetical protein	null
1460	460	2,0802e+00	BT_0419	-	putative endonuclease	endonuclease-like
1461	4323	2,0808e+00	BT_4275	-	hypothetical protein	null
1462	2283	2,0818e+00	BT_2238	-	putative biotin--(acetyl-CoA carboxylase)	null
1463	1664	2,0819e+00	BT_1620	-	SusD homolog	null
1464	4440	2,0824e+00	BT_4392	-	putative Tn5 transposase	null
1465	3999	2,0825e+00	BT_3951	-	transcriptional regulator	null
1466	3394	2,0828e+00	BT_3347	-	Quinoprotein amine dehydrogenase	null
1467	229	2,0828e+00	BT_0188	-	RNA polymerase ECF-type sigma factor	null
1468	2603	2,0829e+00	BT_2558	-	transposase	null
1469	1459	2,0830e+00	BT_1415	-	cytochrome c biogenesis protein ccsA	null
1470	119	2,0833e+00	BT_0078	-	putative DNA repair protein	radC homolog
1471	2578	2,0833e+00	BT_2533	-	hypothetical protein	null
1472	1152	2,0834e+00	BT_1108	-	conserved hypothetical protein, putative integral	null
1473	1900	2,0837e+00	BT_1856	-	hypothetical protein	null
1474	1964	2,0851e+00	BT_1920	-	hypothetical protein	null
1475	1101	2,0854e+00	BT_1057	-	putative exonuclease	null
1476	2004	2,0854e+00	BT_1960	-	integrase	null
1477	2441	2,0861e+00	BT_2396	-	putative membrane transporter involved in	null
1478	3037	2,0861e+00	BT_2991	-	hypothetical protein	null
1479	4439	2,0864e+00	BT_4391	-	putative metalloendopeptidase	null
1480	603	2,0869e+00	BT_0562	-	putative ABC transporter ATP-binding protein	null
1481	177	2,0872e+00	BT_0136	-	hypothetical protein	null
1482	4749	2,0873e+00	BT_4701	-	2-oxoglutarate	null
1483	2366	2,0873e+00	BT_2321	-	putative integrase	null
1484	989	2,0873e+00	BT_0945	-	hypothetical protein	null
1485	2597	2,0874e+00	BT_2552	-	putative butyrate kinase	null
1486	2376	2,0875e+00	BT_2331	-	conserved hypothetical protein, with a	null
1487	2835	2,0876e+00	BT_2789	-	chromate transport protein	null
1488	1009	2,0882e+00	BT_0965	-	putative anti-sigma factor	FrrF homolog
1489	3161	2,0882e+00	BT_3115	-	putative proline	null
1490	3165	2,0884e+00	BT_3119	-	chloramphenicol acetyltransferase	null
1491	1039	2,0884e+00	BT_0995	-	transcription regulator, AraC-type	null
1492	1008	2,0884e+00	BT_0964	-	putative outer membrane protein, probably	SusC homolog
1493	4407	2,0884e+00	BT_4359	-	alpha-N-acetylglucosaminidase precursor	null
1494	3618	2,0890e+00	BT_3570	-	TPR-repeat-containing protein	null
1495	4020	2,0892e+00	BT_3972	-	putative NTP pyrophosphohydrolase	null
1496	579	2,0894e+00	BT_0538	-	hypothetical protein	null
1497	1179	2,0894e+00	BT_1135	-	conserved hypothetical protein	null
1498	473	2,0896e+00	BT_0432	-	putative endonuclease BB0411	codon recognized: ACG
1499	206	2,0903e+00	BT_0165	-	peptidyl-prolyl cis-trans isomerase	null
1500	3094	2,0908e+00	BT_3048	-	hypothetical protein	Carboxypeptidase regulatory region
1501	3781	2,0909e+00	BT_3734	-	oxidoreductase	null
1502	2994	2,0913e+00	BT_2948	-	putative alpha-1,2-mannosidase	null
1503	3680	2,0915e+00	BT_3633	-	SusC homolog	null
1504	3484	2,0917e+00	BT_3436	-	hypothetical protein	null
1505	1841	2,0918e+00	BT_1797	-	putative transcriptional regulator	null
1506	234	2,0931e+00	BT_0193	-	sugar phosphate isomerase / epimerase-like	null
1507	1349	2,0933e+00	BT_1305	-	conserved hypothetical protein	null
1508	2412	2,0935e+00	BT_2367	-	acyltransferase	null
1509	1705	2,0937e+00	BT_1661	-	two-component system sensor histidine kinase	null
1510	1291	2,0939e+00	BT_1247	-	hypothetical protein	Peptidase M14, carboxypeptidase
1511	3324	2,0944e+00	BT_3277	-	RNA polymerase ECF-type sigma factor	null
1512	2908	2,0947e+00	BT_2862	-	tyrosine-protein kinase ptk	null
1513	2276	2,0948e+00	BT_2231	-	phosphatidylserine decarboxylase	null
1514	3469	2,0948e+00	BT_3421	-	hypothetical protein	null
1515	2667	2,0948e+00	BT_2622	-	alpha-glucuronidase	null
1516	386	2,0954e+00	BT_0345	-	hypothetical protein	null
1517	2556	2,0963e+00	BT_2511	-	putative transcription regulator	null
1518	1262	2,0967e+00	BT_1218	-	conserved hypothetical protein, with conserved	null
1519	2654	2,0968e+00	BT_2609	-	conserved protein found in conjugate transposon	TraA homolog
1520	1112	2,0971e+00	BT_1068	-	hypothetical protein	null
1521	1134	2,0974e+00	BT_1090	-	AraC-type transcription regulator	null
1522	3166	2,0974e+00	BT_3120	-	conserved hypothetical protein	null
1523	1940	2,0976e+00	BT_1896	-	putative cell surface antigen	cell surface antigen BspA homolog
1524	767	2,0977e+00	BT_0725	-	dTDP-4-dehydrorhamnose reductase	null
1525	970	2,0977e+00	BT_0926	-	ABC-type transport, permease protein	null
1526	3213	2,0981e+00	BT_3167	-	conserved hypothetical protein	null
1527	4729	2,0985e+00	BT_4681	-	beta-hexosaminidase precursor	null
1528	2258	2,0987e+00	BT_2213	-	conserved hypothetical protein	null
1529	2526	2,0987e+00	BT_2481	-	hypothetical protein	null
1530	1946	2,0993e+00	BT_1902	-	pyrroline-5-carboxylate reductase	null
1531	2215	2,0994e+00	BT_2170	-	conserved hypothetical protein	null
1532	694	2,0997e+00	BT_0652	-	putative thiamine-phosphate pyrophosphorylase	null
1533	2407	2,0998e+00	BT_2362	-	SusC homolog	null
1534	2651	2,1000e+00	BT_2606	-	conserved hypothetical protein	null
1535	1501	2,1001e+00	BT_1457	-	two-component system response regulator	null
1536	1999	2,1003e+00	BT_1955	-	putative cell wall biogenesis protein	null
1537	1453	2,1003e+00	BT_1409	-	putative homocysteine S-methyltransferase	null
1538	1875	2,1003e+00	BT_1831	-	conserved hypothetical protein	null
1539	1250	2,1004e+00	BT_1206	-	conserved hypothetical protein	null
1540	1397	2,1005e+00	BT_1353	-	glycoside transferase family 2	null
1541	2250	2,1006e+00	BT_2205	-	protein with phospholipase A2, active site	null
1542	2909	2,1006e+00	BT_2863	-	putative polysaccharide export protein	null
1543	514	2,1007e+00	BT_0473	-	glycoside transferase family 2	null
1544	3188	2,1009e+00	BT_3142	-	mobilization protein BmgB	null
1545	3845	2,1014e+00	BT_3798	-	putative exported fucosidase	null
1546	106	2,1018e+00	BT_0065	-	alpha-galactosidase precursor	null
1547	3788	2,1019e+00	BT_3741	-	hypothetical protein	Peptidase M, neutral zinc metallopeptidases,
1548	3147	2,1020e+00	BT_3101	-	N-sulphoglucosamine sulphohydrolase precursor	null
1549	854	2,1021e+00	BT_0811	-	putative tRNA/rRNA methyltransferase	null
1550	3912	2,1023e+00	BT_3865	-	hypothetical protein	null
1551	2734	2,1024e+00	BT_2689	-	putative TetR transcriptional regulator	null
1552	368	2,1026e+00	BT_0327	-	glutamine ABC transporter, periplasmic	null
1553	2854	2,1028e+00	BT_2808	-	putative inosine-uridine preferring nucleoside	null
1554	4456	2,1030e+00	BT_4408	-	conserved hypothetical protein	null
1555	2798	2,1030e+00	BT_2752	-	primosomal protein N' (replication factor Y)	null
1556	4568	2,1030e+00	BT_4520	-	putative type I restriction enzyme	null
1557	3339	2,1030e+00	BT_3292	-	beta-glucuronidase	null
1558	1859	2,1033e+00	BT_1815	-	low-specificity L-threonine aldolase	null
1559	1246	2,1033e+00	BT_1202	-	UDP-N-acetylglucosamine 2-epimerase	null
1560	755	2,1036e+00	BT_0713	-	conserved hypothetical protein	null
1561	1753	2,1040e+00	BT_1709	-	glycoside transferase family 2	null
1562	510	2,1042e+00	BT_0469	-	hypothetical protein	null
1563	1810	2,1044e+00	BT_1766	-	putative ribonucleoprotein-related protein	null
1564	1614	2,1053e+00	BT_1570	-	TonB-dependent receptor-like protein	null
1565	3250	2,1054e+00	BT_3203	-	hypothetical protein	null
1566	1527	2,1055e+00	BT_1483	-	two-component system sensor histidine kinase	null
1567	499	2,1057e+00	BT_0458	-	beta-mannosidase precursor	null
1568	2577	2,1058e+00	BT_2532	-	SusD homolog	null
1569	1528	2,1058e+00	BT_1484	-	conserved hypothetical protein with a conserved	null
1570	2038	2,1064e+00	BT_1993	-	putative cell wall-associated protein precursor	null
1571	4334	2,1065e+00	BT_4286	-	hypothetical protein	null
1572	3825	2,1066e+00	BT_3778	-	conserved hypothetical protein	null
1573	163	2,1066e+00	BT_0122	-	3-oxoacyl-[acyl-carrier-protein] synthase III	null
1574	4565	2,1069e+00	BT_4517	-	putative type I restriction enzyme BthVORF4518P	null
1575	1667	2,1075e+00	BT_1623	-	putative membrane protein	null
1576	961	2,1079e+00	BT_0917	-	competence-damage inducible protein	null
1577	2242	2,1080e+00	BT_2197	-	putative anti-sigma factor	FrrF homolog
1578	801	2,1081e+00	BT_0759	-	hypothetical protein	null
1579	1330	2,1082e+00	BT_1286	-	putative two-component system response regulator	adenylate cyclase homolog
1580	1538	2,1083e+00	BT_1494	-	conserved hypothetical protein	null
1581	3243	2,1083e+00	BT_3196	-	putative transcriptional regulator	null
1582	2539	2,1089e+00	BT_2494	-	ABC transporter, ATP-binding protein	null
1583	1509	2,1091e+00	BT_1465	-	putative ABC transporter permease	null
1584	3143	2,1091e+00	BT_3097	-	two-component system sensor histidine	null
1585	1746	2,1092e+00	BT_1702	-	hypothetical protein	null
1586	310	2,1094e+00	BT_0269	-	SusD homolog	null
1587	1758	2,1095e+00	BT_1714	-	sialic acid synthase (N-acetylneuraminate	null
1588	1003	2,1097e+00	BT_0959	-	putative transmembrane protein	null
1589	1034	2,1098e+00	BT_0990	-	two-component system response regulator	null
1590	3313	2,1098e+00	BT_3266	-	excinuclease ABC subunit C	null
1591	351	2,1100e+00	BT_0310	-	lipoate-protein ligase A	null
1592	3905	2,1100e+00	BT_3858	-	alpha-1,2-mannosidase	null
1593	822	2,1103e+00	BT_0780	-	acetyltransferase	null
1594	4469	2,1103e+00	BT_4421	-	conserved hypothetical protein	null
1595	3380	2,1103e+00	BT_3333	-	arylsulfatase A precursor (ASA)	null
1596	3424	2,1108e+00	BT_3376	-	nucleotide sugar transaminase	null
1597	3342	2,1108e+00	BT_3295	-	hypothetical protein	null
1598	4187	2,1111e+00	BT_4139	-	Metallophosphoesterase	null
1599	1466	2,1111e+00	BT_1422	-	conserved hypothetical protein	null
1600	4250	2,1112e+00	BT_4202	-	hypothetical protein	null
1601	1752	2,1115e+00	BT_1708	-	putative capsular polysaccharide biosynthesis	null
1602	747	2,1117e+00	BT_0705	-	conserved hypothetical protein	null
1603	1014	2,1117e+00	BT_0970	-	haloacid dehalogenase-like hydrolase	null
1604	3419	2,1120e+00	BT_3371	-	glycoside transferase family 2	null
1605	1957	2,1120e+00	BT_1913	-	nicotinate phosphoribosyltransferase	null
1606	3851	2,1121e+00	BT_3804	-	putative transport protein, multidrug efflux	null
1607	1953	2,1123e+00	BT_1909	-	hypothetical protein	null
1608	3236	2,1127e+00	BT_3190	-	putative RNA polymerase ECF-type sigma factor	null
1609	1097	2,1130e+00	BT_1053	-	RNA polymerase ECF-type sigma factor	null
1610	3823	2,1133e+00	BT_3776	-	glycoside transferase family 32	null
1611	2528	2,1135e+00	BT_2483	-	hypothetical protein	null
1612	3121	2,1137e+00	BT_3075	-	NAD-dependent epimerase/dehydratase family	homology to 3-beta hydroxysteroid
1613	1244	2,1139e+00	BT_1200	-	conserved hypothetical protein	null
1614	4611	2,1145e+00	BT_4563	-	conserved hypothetical protein	null
1615	2986	2,1147e+00	BT_2940	-	multidrug resistance protein	acriflavine resistance protein A-like
1616	2261	2,1147e+00	BT_2216	-	conserved hypothetical protein, putative integral	null
1617	1950	2,1151e+00	BT_1906	-	transcriptional regulator	null
1618	282	2,1152e+00	BT_0241	-	conserved hypothetical protein	null
1619	871	2,1152e+00	BT_0828	-	dTDP-4-dehydrorhamnose 3,5-epimerase	null
1620	116	2,1153e+00	BT_0075	-	conserved hypothetical protein	null
1621	1826	2,1154e+00	BT_1782	-	putative phosphoesterase	null
1622	1855	2,1156e+00	BT_1811	-	conserved hypothetical protein	null
1623	153	2,1166e+00	BT_0112	-	putative permease	null
1624	2384	2,1166e+00	BT_2339	-	conserved hypothetical protein	Src homology-3
1625	2421	2,1167e+00	BT_2376	-	conserved hypothetical protein	null
1626	382	2,1171e+00	BT_0341	-	Na+/glucose cotransporter	null
1627	433	2,1172e+00	BT_0392	-	lipopolysaccharide biosynthesis RfbU-related	null
1628	1223	2,1172e+00	BT_1179	-	glycosyltransferase, family 8	null
1629	4192	2,1172e+00	BT_4144	-	transposase	null
1630	2894	2,1172e+00	BT_2848	-	putative lipoprotein	null
1631	3325	2,1176e+00	BT_3278	-	putative anti-sigma factor	FrrF homolog
1632	1949	2,1178e+00	BT_1905	-	conserved hypothetical protein	null
1633	4337	2,1178e+00	BT_4289	-	putative hemolysin secretion protein	chromosomal hemolysin secretion protein D homolog
1634	881	2,1179e+00	BT_0838	-	putative RNA methyltransferase	null
1635	3173	2,1182e+00	BT_3127	-	putative transmembrane protein	null
1636	3897	2,1185e+00	BT_3850	-	conserved hypothetical protein	null
1637	1347	2,1185e+00	BT_1303	-	conserved hypothetical protein	null
1638	3471	2,1185e+00	BT_3423	-	hypothetical protein	null
1639	2108	2,1188e+00	BT_2063	-	conserved hypothetical protein, putative iron	null
1640	2585	2,1190e+00	BT_2540	-	two-component system sensor histidine kinase	null
1641	4787	2,1192e+00	BT_4739	-	transposase	null
1642	2251	2,1203e+00	BT_2206	-	Zinc ABC transporter, permease	null
1643	4005	2,1203e+00	BT_3957	-	transcriptional regulator	null
1644	97	2,1204e+00	BT_0056	-	putative glycosyltransferase	UDP-GlcNAc:undecaprenylphosphate GlcNAc-1-phosphate
1645	3017	2,1206e+00	BT_2971	-	two-component system sensor histidine	null
1646	4024	2,1207e+00	BT_3976	-	conserved hypothetical protein	null
1647	691	2,1207e+00	BT_0649	-	thiamine biosynthesis protein ThiH	null
1648	4571	2,1209e+00	BT_4523	-	putative type I restriction enzyme EcoR124II	null
1649	2424	2,1210e+00	BT_2379	-	hypothetical protein	Lipase, active site
1650	1413	2,1218e+00	BT_1369	-	conserved hypothetical protein	null
1651	2879	2,1219e+00	BT_2833	-	endonuclease/exonuclease/phosphatase-like	null
1652	557	2,1227e+00	BT_0516	-	conserved hypothetical protein	null
1653	3047	2,1227e+00	BT_3001	-	ATP-dependent DNA helicase	null
1654	1984	2,1234e+00	BT_1940	-	conserved hypothetical protein	null
1655	601	2,1240e+00	BT_0560	-	outer membrane efflux protein	agglutination-like protein
1656	4476	2,1241e+00	BT_4428	-	conserved hypothetical protein	null
1657	1187	2,1243e+00	BT_1143	-	conserved hypothetical protein	null
1658	1007	2,1253e+00	BT_0963	-	putative ferredoxin-type protein	ferredoxin-type protein napF homolog
1659	2579	2,1254e+00	BT_2534	-	Histone-like bacterial DNA-binding protein	null
1660	238	2,1260e+00	BT_0197	-	conserved hypothetical protein	null
1661	2906	2,1261e+00	BT_2860	-	two-component system sensor histidine	null
1662	3196	2,1265e+00	BT_3150	-	transcriptional regulator	null
1663	3312	2,1267e+00	BT_3265	-	putative D-tyrosyl-tRNA deacylase	null
1664	2291	2,1268e+00	BT_2246	-	hypothetical protein	null
1665	1471	2,1269e+00	BT_1427	-	tetracycline resistance element mobilization	null
1666	4480	2,1270e+00	BT_4432	-	putative non-specific DNA-binding protein HU-1	null
1667	401	2,1272e+00	BT_0360	-	putative arabinan endo-1,5-alpha-L-arabinosidase	arabinan endo-1,5-alpha-L-arabinosidase-like
1668	4071	2,1275e+00	BT_4023	-	transposase	null
1669	3893	2,1277e+00	BT_3846	-	peptidyl-prolyl cis-trans isomerase	null
1670	3075	2,1277e+00	BT_3029	-	Na+/glucose symporter	null
1671	3733	2,1279e+00	BT_3686	-	Neuraminidase	null
1672	432	2,1280e+00	BT_0391	-	putative protein involved in capsular	null
1673	914	2,1284e+00	BT_0871	-	diacylglycerol kinase-like, catalytic region	null
1674	1115	2,1288e+00	BT_1071	-	conserved hypothetical protein	null
1675	2139	2,1295e+00	BT_2094	-	TonB-dependent receptor	null
1676	3362	2,1307e+00	BT_3315	-	hypothetical protein	null
1677	1439	2,1309e+00	BT_1395	-	Flavodoxin	null
1678	3159	2,1310e+00	BT_3113	-	putative transmembrane efflux protein	AraJ-like
1679	3639	2,1321e+00	BT_3592	-	alpha-galactosidase precursor	null
1680	3416	2,1323e+00	BT_3368	-	glycoside transferase family 4	null
1681	2576	2,1324e+00	BT_2531	-	SusC homolog	null
1682	1020	2,1325e+00	BT_0976	-	putative transport protein	null
1683	4614	2,1331e+00	BT_4566	-	two-component system response regulator protein	null
1684	824	2,1331e+00	BT_0782	-	hypothetical protein	null
1685	1690	2,1334e+00	BT_1646	-	glycoside transferase family 2	null
1686	167	2,1334e+00	BT_0126	-	Six-hairpin glycosidase	null
1687	4367	2,1343e+00	BT_4319	-	putative transmembrane protein	null
1688	2268	2,1345e+00	BT_2223	-	TPR-repeat-containing protein	null
1689	271	2,1346e+00	BT_0230	-	Winged helix repressor DNA-binding	null
1690	2595	2,1347e+00	BT_2550	-	beta-glucanase precursor	null
1691	4102	2,1348e+00	BT_4054	-	putative transcriptional regulator	null
1692	2145	2,1348e+00	BT_2100	-	putative ABC transporter, ATP-binding protein	null
1693	4737	2,1350e+00	BT_4689	-	pullulanase precursor	null
1694	511	2,1350e+00	BT_0470	-	hypothetical protein	null
1695	2823	2,1350e+00	BT_2777	-	conserved hypothetical protein	Dynamin, GTPase region
1696	1141	2,1353e+00	BT_1097	-	hypothetical protein	null
1697	1737	2,1357e+00	BT_1693	-	periplasmic linker protein, putative multidrug	null
1698	141	2,1358e+00	BT_0100	-	conserved hypothetical protein	null
1699	2166	2,1360e+00	BT_2121	-	putative Na+-driven multidrug efflux pump	null
1700	148	2,1362e+00	BT_0107	-	Putative DNA binding protein	null
1701	2504	2,1363e+00	BT_2459	-	beta-hexosaminidase precursor	null
1702	156	2,1364e+00	BT_0115	-	arsenate reductase	null
1703	3766	2,1364e+00	BT_3719	-	glutamate 5-kinase	null
1704	925	2,1367e+00	BT_0882	-	putative NIF3-related protein	null
1705	4204	2,1369e+00	BT_4156	-	beta-galactosidase	null
1706	2481	2,1372e+00	BT_2436	-	putative secreted tripeptidyl aminopeptidase	null
1707	1282	2,1372e+00	BT_1238	-	putative RNA binding protein with S1 RNA-binding	null
1708	300	2,1372e+00	BT_0259	-	putative amidohydrolase	null
1709	3613	2,1374e+00	BT_3565	-	putative TonB-dependent receptor	null
1710	3693	2,1375e+00	BT_3646	-	dihydropteroate synthase	null
1711	977	2,1376e+00	BT_0933	-	hypothetical protein	null
1712	4727	2,1378e+00	BT_4679	-	Mg2+/Co2+ transport protein	null
1713	2055	2,1379e+00	BT_2010	-	hypothetical protein	null
1714	1838	2,1380e+00	BT_1794	-	two-component system response regulator	null
1715	289	2,1383e+00	BT_0248	-	RNA polymerase ECF-type sigma factor	null
1716	3585	2,1383e+00	BT_3537	-	hypothetical protein	null
1717	994	2,1386e+00	BT_0950	-	conserved hypothetical protein	null
1718	3709	2,1389e+00	BT_3662	-	putative endo-1,4-beta-xylanase	null
1719	1302	2,1390e+00	BT_1258	-	putative acetyltransferase	null
1720	3296	2,1402e+00	BT_3249	-	putative zinc ABC transporter, zinc-binding	null
1721	2795	2,1403e+00	BT_2749	-	putative membrane-associated HD superfamily	null
1722	3334	2,1403e+00	BT_3287	-	polysaccharide biosynthesis protein	null
1723	342	2,1409e+00	BT_0301	-	ATP-binding transport protein natA (Na+ ABC	null
1724	1367	2,1410e+00	BT_1323	-	putative ABC transporter permease protein	null
1725	3900	2,1412e+00	BT_3853	-	hypothetical protein	null
1726	3457	2,1418e+00	BT_3409	-	aminotransferase, putative cysteine desulfurase	null
1727	4721	2,1420e+00	BT_4673	-	two-component system sensor histidine kinase	null
1728	3333	2,1421e+00	BT_3286	-	Phospholipase/Carboxylesterase	null
1729	1376	2,1424e+00	BT_1332	-	putative racemase	null
1730	4083	2,1428e+00	BT_4035	-	hypothetical protein	Helix-turn-helix type 3
1731	3046	2,1430e+00	BT_3000	-	conserved hypothetical protein	null
1732	1921	2,1432e+00	BT_1877	-	RNA polymerase ECF-type sigma factor	null
1733	2093	2,1434e+00	BT_2048	-	dihydrofolate reductase	null
1734	200	2,1434e+00	BT_0159	-	conserved hypothetical protein	null
1735	2127	2,1435e+00	BT_2082	-	conserved hypothetical protein	null
1736	2973	2,1436e+00	BT_2927	-	conserved hypothetical protein, putative cell	null
1737	1016	2,1438e+00	BT_0972	-	putative oxidoreductase	null
1738	2191	2,1438e+00	BT_2146	-	4-alpha-glucanotransferase	null
1739	4194	2,1439e+00	BT_4146	-	exo-poly-alpha-D-galacturonosidase precursor	null
1740	1247	2,1440e+00	BT_1203	-	putative UDP-N-acetylglucosamine 2-epimerase	null
1741	1265	2,1441e+00	BT_1221	-	glucose-6-phosphate 1-dehydrogenase	null
1742	737	2,1441e+00	BT_0695	-	ABC transporter, permease protein	null
1743	713	2,1444e+00	BT_0671	-	outer membrane protein TolC, putative	null
1744	4349	2,1445e+00	BT_4301	-	Multiple antibiotic resistance (MarC)-related	null
1745	1463	2,1447e+00	BT_1419	-	conserved hypothetical protein	null
1746	773	2,1447e+00	BT_0731	-	conserved hypothetical protein	null
1747	899	2,1448e+00	BT_0856	-	two-component system response regulator	null
1748	1571	2,1451e+00	BT_1527	-	putative outer membrane protein	null
1749	4695	2,1451e+00	BT_4647	-	RNA polymerase ECF-type sigma factor	null
1750	1505	2,1457e+00	BT_1461	-	conserved hypothetical protein	null
1751	1892	2,1457e+00	BT_1848	-	ATP-dependent DNA helicase recQ	null
1752	799	2,1459e+00	BT_0757	-	beta-galactosidase	null
1753	1783	2,1460e+00	BT_1739	-	excinuclease ABC subunit A	null
1754	2744	2,1461e+00	BT_2699	-	conserved hypothetical protein	null
1755	2220	2,1463e+00	BT_2175	-	hypothetical protein	null
1756	2575	2,1464e+00	BT_2530	-	conserved hypothetical protein, with a conserved	NHL repeat
1757	2919	2,1464e+00	BT_2873	-	putative stress protein	general stress protein A-like
1758	2820	2,1465e+00	BT_2774	-	putative adenylate cyclase	null
1759	1938	2,1466e+00	BT_1894	-	TPR-repeat-containing protein	null
1760	4486	2,1466e+00	BT_4438	-	hypothetical protein	null
1761	327	2,1467e+00	BT_0286	-	Biopolymer transport protein ExbD/TolR	null
1762	3049	2,1469e+00	BT_3003	-	Toll-Interleukin receptor	null
1763	4599	2,1474e+00	BT_4551	-	putative GTPase, ThdF family	null
1764	4731	2,1474e+00	BT_4683	-	arylsulfatase	null
1765	772	2,1475e+00	BT_0730	-	putative mRNA-binding protein	null
1766	2437	2,1478e+00	BT_2392	-	NHL repeat-containing protein	null
1767	2969	2,1479e+00	BT_2923	-	two-component system sensor histidine	null
1768	4743	2,1480e+00	BT_4695	-	outer membrane efflux protein precursor	null
1769	84	2,1480e+00	BT_0043	-	putative glycosyltransferase	null
1770	3246	2,1482e+00	BT_3199	-	putative non-specific DNA-binding protein	null
1771	3675	2,1482e+00	BT_3628	-	conserved hypothetical protein	PepSY-associated TM helix
1772	2569	2,1483e+00	BT_2524	-	alpha-rhamnosidase	null
1773	354	2,1486e+00	BT_0313	-	flavodoxin	null
1774	723	2,1487e+00	BT_0681	-	two-component system sensor histidine kinase	null
1775	865	2,1488e+00	BT_0822	-	putative metallo-beta-lactamase superfamily	codon recognized: AAG
1776	2490	2,1491e+00	BT_2445	-	putative integrase	null
1777	2312	2,1495e+00	BT_2267	-	integrase protein	null
1778	408	2,1497e+00	BT_0367	-	putative endo-arabinase	null
1779	2589	2,1500e+00	BT_2544	-	putative metal-dependent membrane protease	null
1780	2406	2,1500e+00	BT_2361	-	hypothetical protein with Helix-turn-helix motif	null
1781	2218	2,1503e+00	BT_2173	-	SusD homolog	null
1782	4589	2,1506e+00	BT_4541	-	putative Type I restriction modification DNA	null
1783	430	2,1507e+00	BT_0389	-	putative galactoside acetyltransferase	null
1784	561	2,1508e+00	BT_0520	-	transcriptional regulator	null
1785	2197	2,1510e+00	BT_2152	-	putative acetyltransferase	null
1786	4425	2,1510e+00	BT_4377	-	conserved hypothetical protein	null
1787	3606	2,1515e+00	BT_3558	-	putative endonuclease	null
1788	2047	2,1518e+00	BT_2002	-	1-deoxy-D-xylulose 5-phosphate reductoisomerase	null
1789	3674	2,1519e+00	BT_3627	-	ABC transporter, ATP-binding protein	null
1790	4363	2,1523e+00	BT_4315	-	HPr(Ser) phosphatase	null
1791	1341	2,1524e+00	BT_1297	-	V-type ATP synthase subunit D	null
1792	2410	2,1528e+00	BT_2365	-	SusD homolog	null
1793	3692	2,1528e+00	BT_3645	-	two-component system sensor histidine kinase	null
1794	4073	2,1529e+00	BT_4025	-	Putative DNA binding protein	null
1795	2323	2,1533e+00	BT_2278	-	lipoprotein, putative	null
1796	1584	2,1533e+00	BT_1540	-	transcriptional regulator	null
1797	3711	2,1536e+00	BT_3664	-	putative alpha-glucosidase	null
1798	1124	2,1538e+00	BT_1080	-	putative transmembrane protein	null
1799	3481	2,1539e+00	BT_3433	-	hypothetical protein	null
1800	1264	2,1539e+00	BT_1220	-	6-phosphogluconolactonase	null
1801	76	2,1540e+00	BT_0035	-	hypothetical protein	null
1802	3945	2,1542e+00	BT_3898	-	TonB	null
1803	186	2,1542e+00	BT_0145	-	putative beta-xylosidase	null
1804	4299	2,1544e+00	BT_4251	-	hypothetical protein	Pectin lyase fold/virulence factor
1805	906	2,1545e+00	BT_0863	-	putative ABC transporter permease	null
1806	1100	2,1546e+00	BT_1056	-	TonB-like protein	null
1807	4088	2,1550e+00	BT_4040	-	putative galactose oxidase precursor	null
1808	765	2,1555e+00	BT_0723	-	Lipase, active site	null
1809	1491	2,1555e+00	BT_1447	-	two-component system sensor histidine kinase	null
1810	3371	2,1562e+00	BT_3324	-	chondroitinase (chondroitin lyase) precursor	null
1811	646	2,1562e+00	BT_0605	-	putative polysaccharide export protein	null
1812	1939	2,1563e+00	BT_1895	-	conserved hypothetical protein	null
1813	3411	2,1564e+00	BT_3363	-	lipopolysaccharide core biosynthesis protein	null
1814	3364	2,1564e+00	BT_3317	-	conserved hypothetical protein	null
1815	3233	2,1565e+00	BT_3187	-	penicillin-binding protein, D-alanyl-D-alanine	null
1816	3351	2,1568e+00	BT_3304	-	possible protein-tyrosine-phosphatase	null
1817	4692	2,1568e+00	BT_4644	-	putative anti-sigma factor	FrrF homolog
1818	180	2,1569e+00	BT_0139	-	RNA polymerase ECF-type sigma factor	RpoE-like
1819	3648	2,1570e+00	BT_3601	-	glucosamine--fructose-6-phosphate	null
1820	284	2,1571e+00	BT_0243	-	putative 1-acyl-sn-glycerol-3-phosphate	null
1821	4059	2,1572e+00	BT_4011	-	DNA-methyltransferase	null
1822	1642	2,1576e+00	BT_1598	-	putative two-component system sensor histidine	null
1823	4370	2,1578e+00	BT_4322	-	conserved hypothetical protein, with a	null
1824	2062	2,1579e+00	BT_2017	-	glucose-1-phosphate thymidylyltransferase	null
1825	545	2,1579e+00	BT_0504	-	TonB-dependent outer membrane receptor	null
1826	1042	2,1579e+00	BT_0998	-	two-component system sensor histidine kinase	null
1827	745	2,1581e+00	BT_0703	-	conserved hypothetical protein	null
1828	3066	2,1583e+00	BT_3020	-	conserved hypothetical protein	null
1829	2552	2,1592e+00	BT_2507	-	conserved hypothetical protein	null
1830	2872	2,1592e+00	BT_2826	-	two-component system sensor histidine	null
1831	1934	2,1593e+00	BT_1890	-	ATP-dependent DNA helicase replicase	null
1832	2837	2,1593e+00	BT_2791	-	uracil phosphoribosyltransferase	null
1833	2066	2,1593e+00	BT_2021	-	conserved hypothetical protein, putative	null
1834	4230	2,1599e+00	BT_4182	-	two-component system sensor histidine	null
1835	4028	2,1601e+00	BT_3980	-	conserved hypothetical protein	null
1836	4445	2,1601e+00	BT_4397	-	xylose/H+ symporter	null
1837	4609	2,1603e+00	BT_4561	-	conserved hypothetical protein, putative integral	null
1838	1044	2,1605e+00	BT_1000	-	probable ABC transporter permease	null
1839	2478	2,1605e+00	BT_2433	-	two-component system response regulator	null
1840	3124	2,1609e+00	BT_3078	-	5-nitroimidazole antibiotic resistance protein	null
1841	1829	2,1611e+00	BT_1785	-	putative outer membrane protein	null
1842	4246	2,1615e+00	BT_4198	-	putative regulatory protein	null
1843	2957	2,1617e+00	BT_2911	-	putative Acetyl-CoA carboxylase, biotin	null
1844	3479	2,1617e+00	BT_3431	-	DNA repair protein	null
1845	2796	2,1618e+00	BT_2750	-	putative protein-tyrosine-phosphatase	null
1846	3031	2,1621e+00	BT_2985	-	DNA repair protein	null
1847	93	2,1625e+00	BT_0052	-	hypothetical protein	null
1848	4149	2,1628e+00	BT_4101	-	alanine racemase	null
1849	817	2,1629e+00	BT_0775	-	ferredoxin-type protein	null
1850	1048	2,1632e+00	BT_1004	-	Claudin tight junction protein	null
1851	376	2,1635e+00	BT_0335	-	putative ATPase	null
1852	4518	2,1635e+00	BT_4470	-	SusC homolog	outer membrane protein Omp117 homolog
1853	3850	2,1636e+00	BT_3803	-	putative zinc protease	null
1854	1271	2,1637e+00	BT_1227	-	conserved hypothetical protein	null
1855	1096	2,1637e+00	BT_1052	-	putative anti-sigma factor	FrrF homolog
1856	4165	2,1637e+00	BT_4117	-	conserved hypothetical protein	null
1857	4610	2,1638e+00	BT_4562	-	conserved hypothetical protein	null
1858	1358	2,1638e+00	BT_1314	-	dipeptidyl-peptidase VI	null
1859	620	2,1640e+00	BT_0579	-	putative transcription regulator	null
1860	918	2,1641e+00	BT_0875	-	beta-ureidopropionase	null
1861	2031	2,1646e+00	BT_1986	-	putative ribose 5-phosphate isomerase	null
1862	1279	2,1647e+00	BT_1235	-	AraC-type transcription regulator	null
1863	3345	2,1649e+00	BT_3298	-	conserved hypothetical protein, with a conserved	null
1864	1652	2,1651e+00	BT_1608	-	capsule biosynthesis protein capA	codon recognized: CAC
1865	4256	2,1653e+00	BT_4208	-	phosphohydrolase	null
1866	3796	2,1657e+00	BT_3749	-	putative anti-sigma factor	FrrF homolog
1867	1071	2,1662e+00	BT_1027	-	hypothetical protein	null
1868	3441	2,1662e+00	BT_3393	-	shikimate kinase	null
1869	4742	2,1665e+00	BT_4694	-	cation efflux system protein	null
1870	2110	2,1665e+00	BT_2065	-	putative TonB-linked outer membrane receptor	null
1871	524	2,1666e+00	BT_0483	-	SusC homolog	null
1872	4060	2,1668e+00	BT_4012	-	putative ABC oligo/dipeptide transport,	null
1873	4547	2,1672e+00	BT_4499	-	conserved hypothetical protein, putative membrane	null
1874	2938	2,1674e+00	BT_2892	-	glycoside hydrolase family 93	null
1875	496	2,1678e+00	BT_0455	-	sialidase (Neuraminidase)	null
1876	1942	2,1679e+00	BT_1898	-	conserved hypothetical protein, galanin-like	null
1877	3219	2,1680e+00	BT_3173	-	glycoside hydrolase family 95	null
1878	3088	2,1682e+00	BT_3042	-	conserved hypothetical protein	null
1879	2453	2,1686e+00	BT_2408	-	luxR family transcriptional regulator	null
1880	1350	2,1691e+00	BT_1306	-	putative ABC transporter ATP-binding protein	codon recognized: GCA
1881	144	2,1692e+00	BT_0103	-	conserved hypothetical protein	null
1882	569	2,1694e+00	BT_0528	-	putative N-(5'-phosphoribosyl)anthranilate	null
1883	1209	2,1697e+00	BT_1165	-	putative transmembrane surface-related protein	null
1884	1853	2,1708e+00	BT_1809	-	conserved protein, with weak BamHI domain	null
1885	1053	2,1708e+00	BT_1009	-	dihydroorotate dehydrogenase	null
1886	4542	2,1709e+00	BT_4494	-	conserved hypothetical protein	null
1887	298	2,1710e+00	BT_0257	-	xanthan lyase	null
1888	2851	2,1711e+00	BT_2805	-	SusC homolog	null
1889	4762	2,1718e+00	BT_4714	-	periplasmic beta-glucosidase precursor,	null
1890	3426	2,1719e+00	BT_3378	-	GtrA-like protein	null
1891	3861	2,1719e+00	BT_3814	-	rod shape-determining protein	cell-shape determining protein MreC-like
1892	939	2,1721e+00	BT_0896	-	putative patatin-like phospholipase	null
1893	1470	2,1727e+00	BT_1426	-	conserved hypothetical protein	null
1894	1504	2,1728e+00	BT_1460	-	putative TonB dependent outer membrane protein	null
1895	1386	2,1729e+00	BT_1342	-	putative UDP-glucuronic acid epimerase	null
1896	2285	2,1729e+00	BT_2240	-	TPR domain-containing protein	null
1897	3084	2,1731e+00	BT_3038	-	putative anti-sigma factor	FrrF homolog
1898	1521	2,1734e+00	BT_1477	-	conserved hypothetical protein	null
1899	846	2,1735e+00	BT_0803	-	integral membrane efflux pump, putative	null
1900	699	2,1737e+00	BT_0657	-	ATP-dependent DNA helicase	null
1901	3767	2,1738e+00	BT_3720	-	putative aspartate aminotransferase	null
1902	2217	2,1739e+00	BT_2172	-	SusC homolog	null
1903	856	2,1742e+00	BT_0813	-	TonB	null
1904	1326	2,1742e+00	BT_1282	-	conserved hypothetical protein	null
1905	3761	2,1743e+00	BT_3714	-	Phospholipid/glycerol acyltransferase	null
1906	1059	2,1743e+00	BT_1015	-	putative oxidoreductase	null
1907	1438	2,1745e+00	BT_1394	-	putative flavoredoxin	null
1908	4372	2,1747e+00	BT_4324	-	conserved hypothetical protein	null
1909	2114	2,1748e+00	BT_2069	-	GCN5-related N-acetyltransferase	null
1910	3622	2,1754e+00	BT_3574	-	hypothetical protein	null
1911	1445	2,1754e+00	BT_1401	-	putative sugar transport protein	null
1912	1137	2,1755e+00	BT_1093	-	conserved hypothetical protein, putative	null
1913	624	2,1756e+00	BT_0583	-	putative membrane protein	null
1914	1625	2,1757e+00	BT_1581	-	hypothetical protein	null
1915	4800	2,1758e+00	BT_4752	-	conserved hypothetical protein	null
1916	3429	2,1758e+00	BT_3381	-	conserved hypothetical protein	null
1917	4588	2,1758e+00	BT_4540	-	putative Type I restriction enzyme MjaXP	null
1918	3120	2,1760e+00	BT_3074	-	Phosphoesterase, PA-phosphatase	null
1919	127	2,1760e+00	BT_0086	-	conserved protein found in conjugate transposon	TraN homolog
1920	1451	2,1761e+00	BT_1407	-	activator of (R)-2-hydroxyglutaryl-CoA	null
1921	898	2,1762e+00	BT_0855	-	two-component system sensor histidine kinase	null
1922	1626	2,1763e+00	BT_1582	-	putative methyltransferase	null
1923	2806	2,1763e+00	BT_2760	-	putative Cobalamin adenosyltransferase	null
1924	1597	2,1770e+00	BT_1553	-	SusD homolog	null
1925	1303	2,1771e+00	BT_1259	-	choloylglycine hydrolase	null
1926	1581	2,1771e+00	BT_1537	-	putative NADH dehydrogenase	null
1927	1357	2,1774e+00	BT_1313	-	muconate cycloisomerase	null
1928	68	2,1776e+00	BT_0027	-	putative transposase	null
1929	2810	2,1776e+00	BT_2764	-	hypothetical protein	null
1930	3235	2,1793e+00	BT_3189	-	hypothetical protein	null
1931	4490	2,1798e+00	BT_4442	-	hypothetical protein	null
1932	4550	2,1798e+00	BT_4502	-	conserved hypothetical protein	null
1933	2953	2,1800e+00	BT_2907	-	glycosyltransferase-like protein	null
1934	4228	2,1801e+00	BT_4180	-	acetyl xylan esterase A	null
1935	2540	2,1801e+00	BT_2495	-	ABC transporter, putative permease	null
1936	3144	2,1801e+00	BT_3098	-	hypothetical protein	null
1937	2095	2,1804e+00	BT_2050	-	putative lipoprotein	null
1938	3596	2,1806e+00	BT_3548	-	ATPase	null
1939	478	2,1807e+00	BT_0437	-	N-acylglucosamine 2-epimerase	null
1940	2636	2,1809e+00	BT_2591	-	hypothetical protein	null
1941	4799	2,1810e+00	BT_4751	-	conserved hypothetical protein	null
1942	3390	2,1810e+00	BT_3343	-	putative phenylacetic acid degradation protein	null
1943	1583	2,1811e+00	BT_1539	-	cytidine deaminase	null
1944	4536	2,1815e+00	BT_4488	-	formamidopyrimidine-DNA glycosylase	null
1945	2613	2,1817e+00	BT_2568	-	putative sugar transporter	null
1946	4348	2,1818e+00	BT_4300	-	transcription regulator, CRP family	null
1947	2385	2,1826e+00	BT_2340	-	conserved hypothetical protein	TfoX, C-terminal
1948	314	2,1828e+00	BT_0273	-	SusD homolog	null
1949	3418	2,1828e+00	BT_3370	-	glycoside transferase family 2	null
1950	3647	2,1831e+00	BT_3600	-	ROK family transcriptional repressor	glucokinase-like
1951	2083	2,1832e+00	BT_2038	-	cation efflux system protein	null
1952	546	2,1832e+00	BT_0505	-	Transcription factor like, MADS-box	null
1953	905	2,1834e+00	BT_0862	-	putative ABC-transporter permease protein	null
1954	2807	2,1836e+00	BT_2761	-	conserved hypothetical protein,	null
1955	900	2,1837e+00	BT_0857	-	outer membrane protein TolC, putative	null
1956	3027	2,1839e+00	BT_2981	-	hypothetical protein	null
1957	1846	2,1840e+00	BT_1802	-	two-component system sensor histidine kinase	null
1958	4489	2,1842e+00	BT_4441	-	cell surface protein	null
1959	71	2,1843e+00	BT_0030	-	SusD homolog	null
1960	3713	2,1843e+00	BT_3666	-	conserved hypothetical protein	null
1961	567	2,1843e+00	BT_0526	-	L-asparaginase I	null
1962	3765	2,1845e+00	BT_3718	-	gamma-glutamyl phosphate reductase	null
1963	3331	2,1846e+00	BT_3284	-	putative spore maturation protein A/B	null
1964	4044	2,1847e+00	BT_3996	-	putative peptidase	null
1965	170	2,1848e+00	BT_0129	-	mannonate dehydratase	null
1966	609	2,1848e+00	BT_0568	-	conserved hypothetical protein	null
1967	734	2,1849e+00	BT_0692	-	putative calcineurin superfamily	null
1968	1569	2,1852e+00	BT_1525	-	phosphatidylglycerophosphatase A	null
1969	4340	2,1853e+00	BT_4292	-	putative helicase	null
1970	4728	2,1855e+00	BT_4680	-	DNA mismatch repair protein MutS	codon recognized: UCA
1971	2676	2,1855e+00	BT_2631	-	glycoside hydrolase family 73	null
1972	2619	2,1855e+00	BT_2574	-	two-component system sensor histidine kinase	codon recognized: UUC
1973	4411	2,1859e+00	BT_4363	-	putative alkaline phosphatase	null
1974	2562	2,1861e+00	BT_2517	-	GcpE, 1-hydroxy-2-methyl-2-(E)-butenyl	null
1975	3649	2,1864e+00	BT_3602	-	hypothetical protein	null
1976	3736	2,1865e+00	BT_3689	-	conserved hypothetical protein	null
1977	2974	2,1866e+00	BT_2928	-	hypothetical protein	YD repeat
1978	3549	2,1867e+00	BT_3501	-	putative alpha-1,6-mannanase	null
1979	3597	2,1867e+00	BT_3549	-	acetylornithine deacetylase	null
1980	3238	2,1868e+00	BT_3192	-	TonB	null
1981	2898	2,1869e+00	BT_2852	-	putative beta-xylosidase	null
1982	4198	2,1869e+00	BT_4150	-	putative rhamnogalacturonan acetylesterase	null
1983	1474	2,1870e+00	BT_1430	-	transcriptional regulator	null
1984	629	2,1871e+00	BT_0588	-	BexA, multidrug efflux pump	null
1985	2972	2,1875e+00	BT_2926	-	hypothetical protein	Peptidase M, neutral zinc metallopeptidases,
1986	1318	2,1884e+00	BT_1274	-	L-fuculose-1-phosphate aldolase	null
1987	560	2,1887e+00	BT_0519	-	protein with hemerythrin HHE cation binding	null
1988	1162	2,1887e+00	BT_1118	-	SusD homolog	null
1989	4094	2,1888e+00	BT_4046	-	conserved hypothetical protein	null
1990	4290	2,1888e+00	BT_4242	-	putative transporter	null
1991	1374	2,1889e+00	BT_1330	-	conserved hypothetical protein	null
1992	2140	2,1892e+00	BT_2095	-	putative surface layer protein	null
1993	769	2,1893e+00	BT_0727	-	clostripain-related protein	null
1994	4683	2,1894e+00	BT_4635	-	putative anti-sigma factor	FrrF homolog
1995	2665	2,1895e+00	BT_2620	-	alpha-glucosidase	null
1996	518	2,1896e+00	BT_0477	-	putative phosphatase	null
1997	2921	2,1896e+00	BT_2875	-	serine O-acetyltransferase	null
1998	267	2,1897e+00	BT_0226	-	hypothetical protein	null
[truncated: 22,150 more rows]
