# Supplementary material for: Bioinformatic Assessment of Factors Affecting the Correlation between Protein Abundance and Elongation Efficiency in Prokaryotes
Source: Int J Mol Sci. 2022 Oct 9;23(19):11996. doi: 10.3390/ijms231911996 (PMC9570070; doi:10.3390/ijms231911996)
Supplement: Supplementary file 1 [file ijms-23-11996-s001.zip › EloE/output_folder/Bacteroides_thetaiotaomicron_VPI-5482_226186/bacteroides thetaiotaomicron vpi-5482_eei1.txt]

#	##	locus_tag	protein_id	gene_id	gene_name	COG	EEI
1	2780	BT_2735	AAO77841.1	null	-	-	10.000000000000002
2	2200	BT_2155	AAO77262.1	null	-	-	7.783910780170206
3	2206	BT_2161	AAO77268.1	null	-	-	7.129837653150534
4	4311	BT_4263	AAO79368.1	null	-	-	6.885489823013367
5	3406	BT_3359	AAO78465.1	null	-	-	6.872849849650978
6	3023	BT_2977	AAO78083.1	null	-	-	6.482643973802037
7	3888	BT_3841	AAO78946.1	null	-	-	6.370242985344703
8	1315	BT_1271	AAO76378.1	null	-	-	6.213661708698836
9	958	BT_0914a	ADX07084.1	null	-	-	6.175141175501253
10	2770	BT_2725	AAO77831.1	null	-	-	6.17408365457681
11	673	BT_0631a	ADX07082.1	null	-	-	6.143396473513528
12	3959	BT_3911	AAO79016.1	null	-	-	6.0890476596907455
13	3977	BT_3929	AAO79034.1	null	-	-	6.077507650641633
14	1873	BT_1829	AAO76936.1	null	-	-	6.070455041061206
15	4663	BT_4615	AAO79720.1	null	-	-	6.028184022019872
16	2876	BT_2830	AAO77936.1	null	-	-	5.937787214834639
17	2100	BT_2055	AAO77162.1	null	-	-	5.931357248177308
18	3925	BT_3878	AAO78983.1	null	-	-	5.914610984634684
19	3924	BT_3877	AAO78982.1	null	-	-	5.902890794315616
20	1716	BT_1672	AAO76779.1	null	-	-	5.8617418124748495
21	257	BT_0216	AAO75323.1	null	-	-	5.764525638416292
22	4393	BT_4345	AAO79450.1	null	-	-	5.682614389114677
23	214	BT_0173	AAO75280.1	null	-	-	5.659726912759791
24	4362	BT_4314	AAO79419.1	null	-	-	5.657430458014003
25	4637	BT_4589	AAO79694.1	null	-	-	5.633719845108361
26	2836	BT_2790	AAO77896.1	null	-	-	5.633014335106221
27	2890	BT_2844	AAO77950.1	null	-	-	5.629176163447836
28	2534	BT_2489	AAO77596.1	null	-	-	5.582582790286387
29	2785	BT_2740	AAO77846.1	null	-	-	5.576922324827345
30	1735	BT_1691	AAO76798.1	null	-	-	5.531996637617462
31	3491	BT_3443	AAO78549.1	null	-	-	5.531853235468835
32	1906	BT_1862	AAO76969.1	null	-	-	5.501061559600543
33	1477	BT_1433	AAO76540.1	null	-	-	5.474665449468391
34	1736	BT_1692	AAO76799.1	null	-	-	5.4683864088999705
35	1196	BT_1152	AAO76259.1	null	-	-	5.426226551548811
36	826	BT_0784	AAO75891.1	null	-	-	5.392258785085254
37	2755	BT_2710	AAO77816.1	null	-	-	5.341949728851306
38	449	BT_0408	AAO75515.1	null	-	-	5.233412341822821
39	1791	BT_1747	AAO76854.1	null	-	-	5.1785308671414905
40	3279	BT_3232	AAO78338.1	null	-	-	5.169590946095257
41	1971	BT_1927	AAO77034.1	null	-	-	5.152924348070661
42	3887	BT_3840	AAO78945.1	null	-	-	5.108355093110289
43	348	BT_0307	AAO75414.1	null	-	-	5.1074168536604345
44	687	BT_0645	AAO75752.1	null	-	-	5.1044432881453705
45	606	BT_0565	AAO75672.1	null	-	-	4.961874298383049
46	2745	BT_2700	AAO77806.1	null	-	-	4.933207838018112
47	2317	BT_2272	AAO77379.1	null	-	-	4.921905206575137
48	3818	BT_3771	AAO78876.1	null	-	-	4.824724776175261
49	1202	BT_1158	AAO76265.1	null	-	-	4.782020713685724
50	1874	BT_1830	AAO76937.1	null	-	-	4.7611643441614575
51	2782	BT_2737	AAO77843.1	null	-	-	4.748995319614887
52	2775	BT_2730	AAO77836.1	null	-	-	4.73330157817485
53	3228	BT_3182	AAO78288.1	null	-	-	4.727665581698255
54	2774	BT_2729	AAO77835.1	null	-	-	4.7217072887970115
55	943	BT_0900	AAO76007.1	null	-	-	4.720408409765516
56	215	BT_0174	AAO75281.1	null	-	-	4.694818583934136
57	4302	BT_4254	AAO79359.1	null	-	-	4.678056173889382
58	2119	BT_2074	AAO77181.1	null	-	-	4.66837920263397
59	1339	BT_1295	AAO76402.1	null	-	-	4.668006854439501
60	4435	BT_4387	AAO79492.1	null	-	-	4.6574567709326855
61	1870	BT_1826	AAO76933.1	null	-	-	4.642033269202209
62	2538	BT_2493	AAO77600.1	null	-	-	4.628117220542496
63	2097	BT_2052	AAO77159.1	null	-	-	4.623077903042803
64	412	BT_0371	AAO75478.1	null	-	-	4.588263407410709
65	1592	BT_1548	AAO76655.1	null	-	-	4.583739175826511
66	2713	BT_2668	AAO77775.1	null	-	-	4.58275815133611
67	2014	BT_1970	AAO77077.1	null	-	-	4.581501192577929
68	3756	BT_3709	AAO78814.1	null	-	-	4.571480846301702
69	459	BT_0418	AAO75525.1	null	-	-	4.55738482652089
70	411	BT_0370	AAO75477.1	null	-	-	4.555496230580869
71	2488	BT_2443	AAO77550.1	null	-	-	4.552962439182496
72	3949	BT_3901a	ADX07090.1	null	-	-	4.5456190382228945
73	529	BT_0488	AAO75595.1	null	-	-	4.537642045230277
74	3100	BT_3054	AAO78160.1	null	-	-	4.5261441670788285
75	836	BT_0793	AAO75900.1	null	-	-	4.519357360805336
76	821	BT_0779	AAO75886.1	null	-	-	4.4919446109550725
77	1556	BT_1512	AAO76619.1	null	-	-	4.4895636456748615
78	4426	BT_4378	AAO79483.1	null	-	-	4.482881745467923
79	4419	BT_4371	AAO79476.1	null	-	-	4.482539306521829
80	2778	BT_2733	AAO77839.1	null	-	-	4.473171639662398
81	912	BT_0869	AAO75976.1	null	-	-	4.461244831103456
82	4528	BT_4480	AAO79585.1	null	-	-	4.443657869696579
83	2207	BT_2162	AAO77269.1	null	-	-	4.428565871013418
84	1657	BT_1613	AAO76720.1	null	-	-	4.416237348515795
85	3770	BT_3723	AAO78828.1	null	-	-	4.409097181726316
86	1546	BT_1502	AAO76609.1	null	-	-	4.394076573834729
87	2608	BT_2563	AAO77670.1	null	-	-	4.387169989740121
88	530	BT_0489	AAO75596.1	null	-	-	4.370151929504491
89	686	BT_0644	AAO75751.1	null	-	-	4.363581391593769
90	1336	BT_1292	AAO76399.1	null	-	-	4.359270773525412
91	2753	BT_2708	AAO77814.1	null	-	-	4.358210534600337
92	2766	BT_2721	AAO77827.1	null	-	-	4.329686494462945
93	388	BT_0347	AAO75454.1	null	-	-	4.327102385124239
94	2788	BT_2742a	ADX07087.1	null	-	-	4.314364919892753
95	3922	BT_3875	AAO78980.1	null	-	-	4.30934544046685
96	1417	BT_1373	AAO76480.1	null	-	-	4.3091905154438415
97	3740	BT_3693	AAO78798.1	null	-	-	4.30329792196836
98	4029	BT_3981	AAO79086.1	null	-	-	4.288454283120252
99	3923	BT_3876	AAO78981.1	null	-	-	4.266781158501183
100	2208	BT_2163	AAO77270.1	null	-	-	4.259738009957862
101	4154	BT_4106	AAO79211.1	null	-	-	4.25590413085464
102	832	BT_0789	AAO75896.1	null	-	-	4.24457569373199
103	808	BT_0766	AAO75873.1	null	-	-	4.2309830949059215
104	3739	BT_3692	AAO78797.1	null	-	-	4.227896791084562
105	1551	BT_1507	AAO76614.1	null	-	-	4.224795204514286
106	2301	BT_2256	AAO77363.1	null	-	-	4.222751286359549
107	1570	BT_1526	AAO76633.1	null	-	-	4.220817517062214
108	1356	BT_1312	AAO76419.1	null	-	-	4.215987645344917
109	188	BT_0147	AAO75254.1	null	-	-	4.208621209873275
110	4638	BT_4590	AAO79695.1	null	-	-	4.208473161563837
111	1729	BT_1685	AAO76792.1	null	-	-	4.207876837657739
112	2779	BT_2734	AAO77840.1	null	-	-	4.170014458619905
113	2881	BT_2835	AAO77941.1	null	-	-	4.168952503879003
114	2104	BT_2059	AAO77166.1	null	-	-	4.163497376439465
115	1836	BT_1792	AAO76899.1	null	-	-	4.153686661444222
116	1472	BT_1428	AAO76535.1	null	-	-	4.139431778435022
117	1197	BT_1153	AAO76260.1	null	-	-	4.12340980255825
118	3895	BT_3848	AAO78953.1	null	-	-	4.120799046741169
119	2781	BT_2736	AAO77842.1	null	-	-	4.119464765015339
120	661	BT_0620	AAO75727.1	null	-	-	4.11472826049555
121	1543	BT_1499	AAO76606.1	null	-	-	4.094287076659955
122	959	BT_0915	AAO76022.1	null	-	-	4.0910804670700545
123	4416	BT_4368	AAO79473.1	null	-	-	4.087665850446792
124	3658	BT_3611	AAO78716.1	null	-	-	4.070199894437037
125	926	BT_0883	AAO75990.1	null	-	-	4.066447898237814
126	3913	BT_3866	AAO78971.1	null	-	-	4.063926473917244
127	3467	BT_3419	AAO78525.1	null	-	-	4.0635740325465
128	1201	BT_1157	AAO76264.1	null	-	-	4.059602735335112
129	1732	BT_1688	AAO76795.1	null	-	-	4.051964898421919
130	3892	BT_3845	AAO78950.1	null	-	-	4.03384793860306
131	757	BT_0715	AAO75822.1	null	-	-	4.031932024924776
132	2760	BT_2715	AAO77821.1	null	-	-	4.030637011224366
133	2210	BT_2165	AAO77272.1	null	-	-	4.028191844759359
134	850	BT_0807	AAO75914.1	null	-	-	4.014545515218431
135	2135	BT_2090	AAO77197.1	null	-	-	4.004872019842616
136	2759	BT_2714	AAO77820.1	null	-	-	3.9983916414400955
137	2531	BT_2486	AAO77593.1	null	-	-	3.997969703345704
138	4658	BT_4610	AAO79715.1	null	-	-	3.9935388016788607
139	3855	BT_3808	AAO78913.1	null	-	-	3.991163419724556
140	4265	BT_4217	AAO79322.1	null	-	-	3.952132584098419
141	1730	BT_1686	AAO76793.1	null	-	-	3.9485749206205067
142	948	BT_0905	AAO76012.1	null	-	-	3.9366468708985844
143	4175	BT_4127	AAO79232.1	null	-	-	3.9271829480807736
144	2545	BT_2500	AAO77607.1	null	-	-	3.920801809727531
145	2563	BT_2518	AAO77625.1	null	-	-	3.9184695166575283
146	2169	BT_2124	AAO77231.1	null	-	-	3.9170542080964537
147	3478	BT_3430	AAO78536.1	null	-	-	3.9042894392120715
148	451	BT_0410	AAO75517.1	null	-	-	3.8978040863296433
149	780	BT_0738	AAO75845.1	null	-	-	3.8914664730495234
150	1901	BT_1857	AAO76964.1	null	-	-	3.8899931149241045
151	2460	BT_2415	AAO77522.1	null	-	-	3.8461602210557486
152	2761	BT_2716	AAO77822.1	null	-	-	3.845051477854617
153	4482	BT_4434	AAO79539.1	null	-	-	3.843049234977444
154	2883	BT_2837	AAO77943.1	null	-	-	3.841513958795748
155	828	BT_0785a	ADX07083.1	null	-	-	3.8385377499819757
156	1645	BT_1601	AAO76708.1	null	-	-	3.833769227191454
157	2858	BT_2812	AAO77918.1	null	-	-	3.8153964073743816
158	2464	BT_2419	AAO77526.1	null	-	-	3.814385201942052
159	3940	BT_3893	AAO78998.1	null	-	-	3.808499578844258
160	668	BT_0627	AAO75734.1	null	-	-	3.8064930759005766
161	1337	BT_1293	AAO76400.1	null	-	-	3.8037175481943497
162	3920	BT_3873	AAO78978.1	null	-	-	3.794096401326323
163	3858	BT_3811	AAO78916.1	null	-	-	3.7844503066881052
164	4089	BT_4041	AAO79146.1	null	-	-	3.7841607211306934
165	2294	BT_2249	AAO77356.1	null	-	-	3.7766174268958497
166	2772	BT_2727	AAO77833.1	null	-	-	3.7681538145032274
167	463	BT_0422	AAO75529.1	null	-	-	3.765866984549044
168	942	BT_0899	AAO76006.1	null	-	-	3.765723110499627
169	3683	BT_3636	AAO78741.1	null	-	-	3.7632270091396234
170	2747	BT_2702	AAO77808.1	null	-	-	3.7547007584278993
171	1833	BT_1789	AAO76896.1	null	-	-	3.7432567709275557
172	3811	BT_3764	AAO78869.1	null	-	-	3.7379925117678696
173	973	BT_0929	AAO76036.1	null	-	-	3.737921719035084
174	3451	BT_3403	AAO78509.1	null	-	-	3.7348349533852705
175	868	BT_0825	AAO75932.1	null	-	-	3.733796906031192
176	688	BT_0646	AAO75753.1	null	-	-	3.731667579132838
177	4465	BT_4417	AAO79522.1	null	-	-	3.731627300388858
178	4361	BT_4313	AAO79418.1	null	-	-	3.7316029539083093
179	372	BT_0331	AAO75438.1	null	-	-	3.729299977535352
180	3452	BT_3404	AAO78510.1	null	-	-	3.7163767142179314
181	1931	BT_1887	AAO76994.1	null	-	-	3.7058941991623704
182	2776	BT_2731	AAO77837.1	null	-	-	3.704341505403734
183	1375	BT_1331	AAO76438.1	null	-	-	3.7010438869018842
184	4495	BT_4447	AAO79552.1	null	-	-	3.700085080896252
185	915	BT_0872	AAO75979.1	null	-	-	3.6976450104188228
186	2212	BT_2167	AAO77274.1	null	-	-	3.6902967057037728
187	2489	BT_2444	AAO77551.1	null	-	-	3.6870391426096223
188	392	BT_0351	AAO75458.1	null	-	-	3.6806871279200783
189	171	BT_0130	AAO75237.1	null	-	-	3.679817573043315
190	953	BT_0910	AAO76017.1	null	-	-	3.678592227734266
191	466	BT_0425	AAO75532.1	null	-	-	3.6780363753241136
192	1342	BT_1298	AAO76405.1	null	-	-	3.6751130194642854
193	2749	BT_2704	AAO77810.1	null	-	-	3.6739501891266113
194	2773	BT_2728	AAO77834.1	null	-	-	3.6725064340040285
195	960	BT_0916	AAO76023.1	null	-	-	3.664397648481568
196	4487	BT_4439	AAO79544.1	null	-	-	3.6640264789600527
197	1409	BT_1365	AAO76472.1	null	-	-	3.6635549570368573
198	4640	BT_4592	AAO79697.1	null	-	-	3.6591751366695267
199	1479	BT_1435	AAO76542.1	null	-	-	3.6590771807061535
200	2767	BT_2722	AAO77828.1	null	-	-	3.651206413766581
201	3807	BT_3760	AAO78865.1	null	-	-	3.639528057695464
202	3783	BT_3736	AAO78841.1	null	-	-	3.639516062056707
203	4150	BT_4102	AAO79207.1	null	-	-	3.6325267163800956
204	614	BT_0573	AAO75680.1	null	-	-	3.630208520010862
205	4368	BT_4320	AAO79425.1	null	-	-	3.629537719571042
206	23	BT_RS24205	WP_005783170.1	null	-	-	3.6287342410355246
207	2615	BT_2570	AAO77677.1	null	-	-	3.623687030729765
208	3814	BT_3767	AAO78872.1	null	-	-	3.622246484350807
209	1476	BT_1432	AAO76539.1	null	-	-	3.6189979955360045
210	2786	BT_2741	AAO77847.1	null	-	-	3.6131816938774337
211	2799	BT_2753	AAO77859.1	null	-	-	3.602764263968714
212	1850	BT_1806	AAO76913.1	null	-	-	3.599349377909639
213	967	BT_0923	AAO76030.1	null	-	-	3.5993252164069953
214	1343	BT_1299	AAO76406.1	null	-	-	3.595262778108424
215	1199	BT_1155	AAO76262.1	null	-	-	3.594968519495085
216	3608	BT_3560	AAO78666.1	null	-	-	3.5886841880427474
217	1887	BT_1843	AAO76950.1	null	-	-	3.5858112180036463
218	4603	BT_4555	AAO79660.1	null	-	-	3.5789252271297176
219	4763	BT_4715	AAO79820.1	null	-	-	3.5772863464244726
220	2482	BT_2437	AAO77544.1	null	-	-	3.577094869545978
221	2765	BT_2720	AAO77826.1	null	-	-	3.5761947928952864
222	2136	BT_2091	AAO77198.1	null	-	-	3.5706464391544483
223	4031	BT_3983	AAO79088.1	null	-	-	3.5687381421774753
224	4620	BT_4572	AAO79677.1	null	-	-	3.567323616188162
225	198	BT_0157	AAO75264.1	null	-	-	3.5672672875771547
226	335	BT_0294	AAO75401.1	null	-	-	3.564029968629796
227	667	BT_0626	AAO75733.1	null	-	-	3.5639861481683597
228	3952	BT_3904	AAO79009.1	null	-	-	3.5580941524964587
229	1639	BT_1595	AAO76702.1	null	-	-	3.552002475169867
230	849	BT_0806	AAO75913.1	null	-	-	3.5515680855785527
231	2756	BT_2711	AAO77817.1	null	-	-	3.547690635020344
232	4093	BT_4045	AAO79150.1	null	-	-	3.5369730095644623
233	2274	BT_2229	AAO77336.1	null	-	-	3.5357808592281232
234	2564	BT_2519	AAO77626.1	null	-	-	3.534540765780143
235	940	BT_0897	AAO76004.1	null	-	-	3.53327873255287
236	414	BT_0373	AAO75480.1	null	-	-	3.528014143314541
237	2762	BT_2717	AAO77823.1	null	-	-	3.526861813160872
238	4705	BT_4657	AAO79762.1	null	-	-	3.5259215985515953
239	3101	BT_3055	AAO78161.1	null	-	-	3.5200718289310458
240	2833	BT_2787	AAO77893.1	null	-	-	3.516781508008605
241	1849	BT_1805	AAO76912.1	null	-	-	3.5166143591271943
242	1891	BT_1847	AAO76954.1	null	-	-	3.5137435034599696
243	2771	BT_2726	AAO77832.1	null	-	-	3.511364009664226
244	1604	BT_1560	AAO76667.1	null	-	-	3.5105779968508495
245	3577	BT_3529	AAO78635.1	null	-	-	3.508734037118613
246	4459	BT_4411	AAO79516.1	null	-	-	3.5074034768898237
247	2754	BT_2709	AAO77815.1	null	-	-	3.5025091922933673
248	169	BT_0128	AAO75235.1	null	-	-	3.5022492020261833
249	3576	BT_3528	AAO78634.1	null	-	-	3.5017169855715387
250	4410	BT_4362	AAO79467.1	null	-	-	3.500559053165892
251	3849	BT_3802	AAO78907.1	null	-	-	3.4973825709714506
252	1777	BT_1733	AAO76840.1	null	-	-	3.4949756196826325
253	615	BT_0574	AAO75681.1	null	-	-	3.493705793796851
254	2167	BT_2122	AAO77229.1	null	-	-	3.4921007004767066
255	2313	BT_2268	AAO77375.1	null	-	-	3.4840972633801175
256	1345	BT_1301	AAO76408.1	null	-	-	3.481150953777873
257	866	BT_0823	AAO75930.1	null	-	-	3.4771270327553188
258	858	BT_0815	AAO75922.1	null	-	-	3.4752922195623777
259	1500	BT_1456	AAO76563.1	null	-	-	3.4724252366995656
260	3405	BT_3358	AAO78464.1	null	-	-	3.464762722262079
261	3859	BT_3812	AAO78917.1	null	-	-	3.453506005024367
262	278	BT_0237	AAO75344.1	null	-	-	3.4506505955448095
263	4104	BT_4056	AAO79161.1	null	-	-	3.4481039846596837
264	2748	BT_2703	AAO77809.1	null	-	-	3.442274896023605
265	3899	BT_3852	AAO78957.1	null	-	-	3.440658065305186
266	630	BT_0589	AAO75696.1	null	-	-	3.4386650621238233
267	2764	BT_2719	AAO77825.1	null	-	-	3.4350013917987443
268	1107	BT_1063	AAO76170.1	null	-	-	3.4328423202114773
269	4236	BT_4188	AAO79293.1	null	-	-	3.427835343165374
270	4355	BT_4307	AAO79412.1	null	-	-	3.4273753536615064
271	1317	BT_1273	AAO76380.1	null	-	-	3.4273069916849375
272	3755	BT_3708	AAO78813.1	null	-	-	3.423384697164547
273	2757	BT_2712	AAO77818.1	null	-	-	3.4223385205534127
274	1203	BT_1159	AAO76266.1	null	-	-	3.414888509731099
275	4252	BT_4204	AAO79309.1	null	-	-	3.4090111336070024
276	897	BT_0854	AAO75961.1	null	-	-	3.4064083147434885
277	740	BT_0698	AAO75805.1	null	-	-	3.404785123876918
278	1713	BT_1669	AAO76776.1	null	-	-	3.3851178186439808
279	2844	BT_2798	AAO77904.1	null	-	-	3.3812700499649755
280	3306	BT_3259	AAO78365.1	null	-	-	3.378869512533743
281	1421	BT_1377	AAO76484.1	null	-	-	3.3768473794275202
282	259	BT_0218	AAO75325.1	null	-	-	3.3736180803291473
283	3919	BT_3872	AAO78977.1	null	-	-	3.3712107200563484
284	4268	BT_4220	AAO79325.1	null	-	-	3.365101238492834
285	2079	BT_2034	AAO77141.1	null	-	-	3.364585520234122
286	1230	BT_1186	AAO76293.1	null	-	-	3.3623075939873486
287	1083	BT_1039	AAO76146.1	null	-	-	3.3613397660126174
288	3574	BT_3526	AAO78632.1	null	-	-	3.3587439257557157
289	2805	BT_2759	AAO77865.1	null	-	-	3.358506442089851
290	3998	BT_3950	AAO79055.1	null	-	-	3.3566618367565515
291	4473	BT_4425	AAO79530.1	null	-	-	3.356517818253711
292	3772	BT_3725	AAO78830.1	null	-	-	3.3534288335330578
293	2223	BT_2178	AAO77285.1	null	-	-	3.3456202546875113
294	1136	BT_1092	AAO76199.1	null	-	-	3.3455868554022192
295	1369	BT_1325	AAO76432.1	null	-	-	3.345339242551279
296	3450	BT_3402	AAO78508.1	null	-	-	3.3452540043949686
297	2098	BT_2053	AAO77160.1	null	-	-	3.344557828652632
298	3939	BT_3892	AAO78997.1	null	-	-	3.3438571905362644
299	4357	BT_4309	AAO79414.1	null	-	-	3.337282049444629
300	4043	BT_3995	AAO79100.1	null	-	-	3.335868181647287
301	4291	BT_4243	AAO79348.1	null	-	-	3.3317195222959537
302	2287	BT_2242	AAO77349.1	null	-	-	3.3315662501245593
303	3322	BT_3275	AAO78381.1	null	-	-	3.331099165955503
304	2875	BT_2829	AAO77935.1	null	-	-	3.3300186854861438
305	890	BT_0847	AAO75954.1	null	-	-	3.3281764681859016
306	3918	BT_3871	AAO78976.1	null	-	-	3.327071500297195
307	931	BT_0888	AAO75995.1	null	-	-	3.3254377142095506
308	3277	BT_3230	AAO78336.1	null	-	-	3.323245675958896
309	3879	BT_3832	AAO78937.1	null	-	-	3.3232269001893635
310	664	BT_0623	AAO75730.1	null	-	-	3.3228456611133783
311	2769	BT_2724	AAO77830.1	null	-	-	3.3227436184499646
312	1618	BT_1574	AAO76681.1	null	-	-	3.3196887973088915
313	4283	BT_4235	AAO79340.1	null	-	-	3.319094302725782
314	659	BT_0618	AAO75725.1	null	-	-	3.318146953562616
315	2305	BT_2260	AAO77367.1	null	-	-	3.317313956532407
316	2524	BT_2479	AAO77586.1	null	-	-	3.3160140673689504
317	631	BT_0590	AAO75697.1	null	-	-	3.314522865812277
318	4697	BT_4649	AAO79754.1	null	-	-	3.3104781370053726
319	2314	BT_2269	AAO77376.1	null	-	-	3.310248414923135
320	2124	BT_2079	AAO77186.1	null	-	-	3.309289119199831
321	2783	BT_2738	AAO77844.1	null	-	-	3.306341947841861
322	42	BT_0001	AAO75108.1	null	-	-	3.304029903849711
323	957	BT_0914	AAO76021.1	null	-	-	3.2944447496991724
324	1884	BT_1840	AAO76947.1	null	-	-	3.2943007560820696
325	1200	BT_1156	AAO76263.1	null	-	-	3.293651245869967
326	4144	BT_4096	AAO79201.1	null	-	-	3.292975255892605
327	621	BT_0580	AAO75687.1	null	-	-	3.292829658580925
328	3385	BT_3338	AAO78444.1	null	-	-	3.2924000586620816
329	2605	BT_2560	AAO77667.1	null	-	-	3.292328165418722
330	1129	BT_1085	AAO76192.1	null	-	-	3.292101684370126
331	1238	BT_1194	AAO76301.1	null	-	-	3.2875977989335246
332	396	BT_0355	AAO75462.1	null	-	-	3.285299203081259
333	979	BT_0935	AAO76042.1	null	-	-	3.285214840773179
334	1195	BT_1151	AAO76258.1	null	-	-	3.2807707891441025
335	1204	BT_1160	AAO76267.1	null	-	-	3.2765472852028488
336	3580	BT_3532	AAO78638.1	null	-	-	3.2760224903781405
337	790	BT_0748	AAO75855.1	null	-	-	3.2758050699227224
338	3881	BT_3834	AAO78939.1	null	-	-	3.2731685620765854
339	3567	BT_3519	AAO78625.1	null	-	-	3.2727233339316513
340	4643	BT_4595	AAO79700.1	null	-	-	3.2721959702502237
341	1885	BT_1841	AAO76948.1	null	-	-	3.2700697994062424
342	190	BT_0149	AAO75256.1	null	-	-	3.2698851195772467
343	4260	BT_4212	AAO79317.1	null	-	-	3.269406843182057
344	812	BT_0770	AAO75877.1	null	-	-	3.268724957268694
345	4401	BT_4353	AAO79458.1	null	-	-	3.2667389411711447
346	1905	BT_1861	AAO76968.1	null	-	-	3.2664289843449836
347	1806	BT_1762	AAO76869.1	null	-	-	3.2641891738981172
348	1675	BT_1631	AAO76738.1	null	-	-	3.2621395549939485
349	1711	BT_1667	AAO76774.1	null	-	-	3.260403146192691
350	422	BT_0381	AAO75488.1	null	-	-	3.2591789783215708
351	4786	BT_4738	AAO79843.1	null	-	-	3.258332204193714
352	3985	BT_3937	AAO79042.1	null	-	-	3.2580270363552097
353	1067	BT_1023	AAO76130.1	null	-	-	3.2551608654243895
354	2832	BT_2786	AAO77892.1	null	-	-	3.251133511409584
355	4639	BT_4591	AAO79696.1	null	-	-	3.251108897158925
356	3771	BT_3724	AAO78829.1	null	-	-	3.2503417349138286
357	3813	BT_3766	AAO78871.1	null	-	-	3.2485749783019937
358	3280	BT_3233	AAO78339.1	null	-	-	3.2473368898908017
359	2752	BT_2707	AAO77813.1	null	-	-	3.243723593370605
360	1287	BT_1243	AAO76350.1	null	-	-	3.2430760195175945
361	4155	BT_4107	AAO79212.1	null	-	-	3.242719157765199
362	663	BT_0622	AAO75729.1	null	-	-	3.2425957997611476
363	743	BT_0701	AAO75808.1	null	-	-	3.241460401466593
364	1286	BT_1242	AAO76349.1	null	-	-	3.2391336644375794
365	1408	BT_1364	AAO76471.1	null	-	-	3.2366514392130714
366	1623	BT_1579	AAO76686.1	null	-	-	3.2349049949622692
367	527	BT_0486	AAO75593.1	null	-	-	3.2333308260134315
368	3967	BT_3919	AAO79024.1	null	-	-	3.232775303290013
369	3022	BT_2976	AAO78082.1	null	-	-	3.2264319849366156
370	227	BT_0186	AAO75293.1	null	-	-	3.224344731524726
371	1251	BT_1207	AAO76314.1	null	-	-	3.2204374058723566
372	2966	BT_2920	AAO78026.1	null	-	-	3.219089239968567
373	3261	BT_3214	AAO78320.1	null	-	-	3.2188165637525885
374	2758	BT_2713	AAO77819.1	null	-	-	3.2171121058912373
375	662	BT_0621	AAO75728.1	null	-	-	3.2160914963441165
376	3386	BT_3339	AAO78445.1	null	-	-	3.2158550612608803
377	3175	BT_3129	AAO78235.1	null	-	-	3.2132303824775317
378	2202	BT_2157	AAO77264.1	null	-	-	3.2122960665005245
379	2610	BT_2565	AAO77672.1	null	-	-	3.211400858496727
380	4660	BT_4612	AAO79717.1	null	-	-	3.207128594874609
381	2732	BT_2687	AAO77793.1	null	-	-	3.2070105632007886
382	879	BT_0836	AAO75943.1	null	-	-	3.205577026219795
383	4032	BT_3984	AAO79089.1	null	-	-	3.205104058395612
384	1415	BT_1371	AAO76478.1	null	-	-	3.203121561546473
385	2887	BT_2841	AAO77947.1	null	-	-	3.2001711336481766
386	2273	BT_2228	AAO77335.1	null	-	-	3.198913052164298
387	789	BT_0747	AAO75854.1	null	-	-	3.198787926488717
388	4468	BT_4420	AAO79525.1	null	-	-	3.1958582410221554
389	1435	BT_1391	AAO76498.1	null	-	-	3.1913636086874844
390	1056	BT_1012	AAO76119.1	null	-	-	3.1902349993055696
391	255	BT_0214	AAO75321.1	null	-	-	3.187704267159986
392	1741	BT_1697	AAO76804.1	null	-	-	3.183039525260013
393	1727	BT_1683	AAO76790.1	null	-	-	3.1828726160444893
394	2768	BT_2723	AAO77829.1	null	-	-	3.182334513905931
395	3600	BT_3552	AAO78658.1	null	-	-	3.1803205046520335
396	2461	BT_2416	AAO77523.1	null	-	-	3.1799931656338156
397	1817	BT_1773	AAO76880.1	null	-	-	3.176243721782393
398	3884	BT_3837	AAO78942.1	null	-	-	3.1724093898598316
399	584	BT_0543	AAO75650.1	null	-	-	3.1720705689073005
400	1427	BT_1383	AAO76490.1	null	-	-	3.1708480344922645
401	1740	BT_1696	AAO76803.1	null	-	-	3.170208943362674
402	1419	BT_1375	AAO76482.1	null	-	-	3.1701144883231023
403	370	BT_0329	AAO75436.1	null	-	-	3.168396237049121
404	4353	BT_4305	AAO79410.1	null	-	-	3.167863750471095
405	3960	BT_3912	AAO79017.1	null	-	-	3.1658357523471676
406	3568	BT_3520	AAO78626.1	null	-	-	3.1628432501255856
407	4313	BT_4265	AAO79370.1	null	-	-	3.1626624032567263
408	1925	BT_1881	AAO76988.1	null	-	-	3.1617851794156167
409	4781	BT_4733	AAO79838.1	null	-	-	3.161205019894113
410	4358	BT_4310	AAO79415.1	null	-	-	3.1593849194563033
411	3378	BT_3331	AAO78437.1	null	-	-	3.155532097520047
412	913	BT_0870	AAO75977.1	null	-	-	3.153988578864001
413	4033	BT_3985	AAO79090.1	null	-	-	3.1528319024082716
414	3609	BT_3561	AAO78667.1	null	-	-	3.15269462839179
415	2746	BT_2701	AAO77807.1	null	-	-	3.1496400164061793
416	456	BT_0415	AAO75522.1	null	-	-	3.1493304029825704
417	613	BT_0572	AAO75679.1	null	-	-	3.148962674734426
418	4253	BT_4205	AAO79310.1	null	-	-	3.1483587679881477
419	2555	BT_2510	AAO77617.1	null	-	-	3.1467274353989363
420	4408	BT_4360	AAO79465.1	null	-	-	3.145951104114804
421	2882	BT_2836	AAO77942.1	null	-	-	3.1447929586972916
422	1816	BT_1772	AAO76879.1	null	-	-	3.1442199496152594
423	2794	BT_2748	AAO77854.1	null	-	-	3.1433527607403238
424	2763	BT_2718	AAO77824.1	null	-	-	3.1413459541702684
425	1961	BT_1917	AAO77024.1	null	-	-	3.140828751100651
426	872	BT_0829	AAO75936.1	null	-	-	3.1386996976389536
427	2107	BT_2062	AAO77169.1	null	-	-	3.137905231401983
428	241	BT_0200	AAO75307.1	null	-	-	3.136569374033036
429	2483	BT_2438	AAO77545.1	null	-	-	3.135708800948175
430	1848	BT_1804	AAO76911.1	null	-	-	3.1357082628320927
431	3982	BT_3934	AAO79039.1	null	-	-	3.1352675944122295
432	3266	BT_3219	AAO78325.1	null	-	-	3.1337131865042545
433	3883	BT_3836	AAO78941.1	null	-	-	3.1332207131604264
434	2522	BT_2477	AAO77584.1	null	-	-	3.130120269349117
435	1555	BT_1511	AAO76618.1	null	-	-	3.128271790006693
436	4036	BT_3988	AAO79093.1	null	-	-	3.1228937660368663
437	500	BT_0459	AAO75566.1	null	-	-	3.12244608766609
438	4706	BT_4658	AAO79763.1	null	-	-	3.12088491258683
439	1651	BT_1607	AAO76714.1	null	-	-	3.1200537563567328
440	1733	BT_1689	AAO76796.1	null	-	-	3.1195772861404327
441	4035	BT_3987	AAO79092.1	null	-	-	3.1149944858240173
442	2190	BT_2145	AAO77252.1	null	-	-	3.1128231210054746
443	2708	BT_2663	AAO77770.1	null	-	-	3.1121120914169125
444	3789	BT_3742	AAO78847.1	null	-	-	3.1120820272832157
445	4140	BT_4092	AAO79197.1	null	-	-	3.11176736451144
446	598	BT_0557	AAO75664.1	null	-	-	3.1113324150963386
447	3575	BT_3527	AAO78633.1	null	-	-	3.108041174837
448	1276	BT_1232	AAO76339.1	null	-	-	3.1070285739250245
449	455	BT_0414	AAO75521.1	null	-	-	3.103394217367243
450	296	BT_0255	AAO75362.1	null	-	-	3.1011577070587566
451	2459	BT_2414	AAO77521.1	null	-	-	3.0996822883061244
452	1257	BT_1213	AAO76320.1	null	-	-	3.096518512084072
453	3028	BT_2982	AAO78088.1	null	-	-	3.0945926525866425
454	1331	BT_1287	AAO76394.1	null	-	-	3.091988185980759
455	656	BT_0615	AAO75722.1	null	-	-	3.0905579709505098
456	4375	BT_4327	AAO79432.1	null	-	-	3.089799412826555
457	813	BT_0771	AAO75878.1	null	-	-	3.0884978164254586
458	2306	BT_2261	AAO77368.1	null	-	-	3.0861455769867465
459	4177	BT_4129	AAO79234.1	null	-	-	3.086115294388846
460	2720	BT_2676	AAO77782.1	null	-	-	3.08580001340969
461	837	BT_0794	AAO75901.1	null	-	-	3.0843480261134992
462	3890	BT_3843	AAO78948.1	null	-	-	3.0840686734063105
463	1377	BT_1333	AAO76440.1	null	-	-	3.0832572226604538
464	1904	BT_1860	AAO76967.1	null	-	-	3.080714349899281
465	3870	BT_3823	AAO78928.1	null	-	-	3.080482527486777
466	4055	BT_4007	AAO79112.1	null	-	-	3.0788830846863022
467	559	BT_0518	AAO75625.1	null	-	-	3.077391570331715
468	1815	BT_1771	AAO76878.1	null	-	-	3.07391033541778
469	3498	BT_3450	AAO78556.1	null	-	-	3.0733117108618715
470	4212	BT_4164	AAO79269.1	null	-	-	3.072890034217903
471	1967	BT_1923	AAO77030.1	null	-	-	3.0727310333254274
472	1340	BT_1296	AAO76403.1	null	-	-	3.071994279772419
473	3092	BT_3046	AAO78152.1	null	-	-	3.0704832177428365
474	358	BT_0317	AAO75424.1	null	-	-	3.0682827231519507
475	3570	BT_3522	AAO78628.1	null	-	-	3.0674870362104576
476	357	BT_0316	AAO75423.1	null	-	-	3.067433948121362
477	4712	BT_4664	AAO79769.1	null	-	-	3.067014423549444
478	1329	BT_1285	AAO76392.1	null	-	-	3.06670074001354
479	2013	BT_1969	AAO77076.1	null	-	-	3.0666198877779904
480	3358	BT_3311	AAO78417.1	null	-	-	3.066610236577503
481	4053	BT_4005	AAO79110.1	null	-	-	3.0662459570582246
482	3239	BT_3193	AAO78299.1	null	-	-	3.0648190978936065
483	1373	BT_1329	AAO76436.1	null	-	-	3.0626877374996866
484	1982	BT_1938	AAO77045.1	null	-	-	3.0602136968407283
485	3778	BT_3731	AAO78836.1	null	-	-	3.0596525817156817
486	217	BT_0176	AAO75283.1	null	-	-	3.0590579657509007
487	299	BT_0258	AAO75365.1	null	-	-	3.057406575824237
488	3750	BT_3703	AAO78808.1	null	susB	-	3.0562574778383707
489	2542	BT_2497	AAO77604.1	null	-	-	3.0557077880544306
490	1742	BT_1698	AAO76805.1	null	-	-	3.054873935009254
491	2304	BT_2259	AAO77366.1	null	-	-	3.05330375507405
492	2843	BT_2797	AAO77903.1	null	-	-	3.05323279436244
493	4153	BT_4105	AAO79210.1	null	-	-	3.0524580843217732
494	2604	BT_2559	AAO77666.1	null	-	-	3.0524399904349258
495	697	BT_0655	AAO75762.1	null	-	-	3.0516572550876675
496	2309	BT_2264	AAO77371.1	null	-	-	3.0511898704586686
497	4259	BT_4211	AAO79316.1	null	-	-	3.0503955792127826
498	1242	BT_1198	AAO76305.1	null	-	-	3.0482868427524683
499	373	BT_0332	AAO75439.1	null	-	-	3.041408529460514
500	558	BT_0517	AAO75624.1	null	-	-	3.040264455313952
501	880	BT_0837	AAO75944.1	null	-	-	3.0398708239449377
502	2099	BT_2054	AAO77161.1	null	-	-	3.038870342579399
503	213	BT_0172	AAO75279.1	null	-	-	3.038830356591347
504	2021	BT_1976a	ADX07085.1	null	-	-	3.038565431495997
505	3889	BT_3842	AAO78947.1	null	-	-	3.0384876703030748
506	1288	BT_1244	AAO76351.1	null	-	-	3.0377629208229915
507	3610	BT_3562	AAO78668.1	null	-	-	3.0363072422503627
508	4275	BT_4227	AAO79332.1	null	-	-	3.036235831985904
509	3058	BT_3012	AAO78118.1	null	-	-	3.0351431408854253
510	1535	BT_1491	AAO76598.1	null	-	-	3.03458617168476
511	3105	BT_3059	AAO78165.1	null	-	-	3.0308001053944302
512	2710	BT_2665	AAO77772.1	null	-	-	3.030156025124907
513	3595	BT_3547	AAO78653.1	null	-	-	3.0295870822358677
514	2618	BT_2573	AAO77680.1	null	-	-	3.02807060223311
515	1355	BT_1311	AAO76418.1	null	-	-	3.0262353344957154
516	2525	BT_2480	AAO77587.1	null	-	-	3.0233096391939123
517	2463	BT_2418	AAO77525.1	null	-	-	3.0216807569971285
518	4708	BT_4660	AAO79765.1	null	-	-	3.020987229580183
519	2446	BT_2401	AAO77508.1	null	-	-	3.0168674619300004
520	250	BT_0209	AAO75316.1	null	-	-	3.014612150502305
521	3318	BT_3271	AAO78377.1	null	-	-	3.0130632584082186
522	3445	BT_3397	AAO78503.1	null	-	-	3.0118307145221683
523	3492	BT_3444	AAO78550.1	null	-	-	3.0104465220563354
524	2171	BT_2126	AAO77233.1	null	-	-	3.0102311418981675
525	4634	BT_4586	AAO79691.1	null	-	-	3.008559653807925
526	4162	BT_4114	AAO79219.1	null	-	-	3.006649547998485
527	885	BT_0842	AAO75949.1	null	-	-	3.006411178537798
528	506	BT_0465	AAO75572.1	null	-	-	3.003661197630174
529	760	BT_0718	AAO75825.1	null	-	-	3.002045042877924
530	232	BT_0191	AAO75298.1	null	-	-	3.000751415904773
531	1102	BT_1058	AAO76165.1	null	-	-	3.0004416732524954
532	1807	BT_1763	AAO76870.1	null	-	-	2.99954601882697
533	1021	BT_0977	AAO76084.1	null	-	-	2.9988493280958273
534	2017	BT_1973	AAO77080.1	null	-	-	2.998269938409586
535	1545	BT_1501	AAO76608.1	null	-	-	2.997940339240807
536	4662	BT_4614	AAO79719.1	null	-	-	2.9955434733796897
537	669	BT_0628	AAO75735.1	null	-	-	2.9915705327326805
538	1344	BT_1300	AAO76407.1	null	-	-	2.9867608848479277
539	586	BT_0545	AAO75652.1	null	-	-	2.985880816613843
540	3122	BT_3076	AAO78182.1	null	-	-	2.9856774857703203
541	1726	BT_1682	AAO76789.1	null	-	-	2.985002830789985
542	1407	BT_1363	AAO76470.1	null	-	-	2.9844140331911353
543	3857	BT_3810	AAO78915.1	null	-	-	2.9820014961278654
544	693	BT_0651	AAO75758.1	null	-	-	2.9803351667099403
545	539	BT_0498	AAO75605.1	null	-	-	2.977382877795903
546	1802	BT_1758	AAO76865.1	null	-	-	2.977042589452949
547	1723	BT_1679	AAO76786.1	null	-	-	2.9759634398612658
548	1903	BT_1859	AAO76966.1	null	-	-	2.9756849405092543
549	448	BT_0407	AAO75514.1	null	-	-	2.97451029553797
550	2845	BT_2799	AAO77905.1	null	-	-	2.9738804564442134
551	3398	BT_3351	AAO78457.1	null	-	-	2.9737554489157088
552	862	BT_0819	AAO75926.1	null	-	-	2.973120482830985
553	3477	BT_3429	AAO78535.1	null	-	-	2.9725888961114775
554	1540	BT_1496	AAO76603.1	null	-	-	2.971989922410713
555	3395	BT_3348	AAO78454.1	null	-	-	2.971832537518874
556	2245	BT_2200	AAO77307.1	null	-	-	2.970742292791848
557	2750	BT_2705	AAO77811.1	null	-	-	2.9700762200422384
558	66	BT_0025	AAO75132.1	null	-	-	2.969344290317074
559	4427	BT_4379	AAO79484.1	null	-	-	2.9670988646992504
560	654	BT_0613	AAO75720.1	null	-	-	2.9656026394354096
561	632	BT_0591	AAO75698.1	null	-	-	2.9638056521696563
562	1380	BT_1336	AAO76443.1	null	-	-	2.963238822285703
563	3880	BT_3833	AAO78938.1	null	-	-	2.9621833639043897
564	628	BT_0587	AAO75694.1	null	-	-	2.961593483804666
565	397	BT_0356	AAO75463.1	null	-	-	2.960463490072849
566	3162	BT_3116	AAO78222.1	null	-	-	2.960381152751604
567	2241	BT_2196	AAO77303.1	null	-	-	2.9594854619055155
568	2115	BT_2070	AAO77177.1	null	-	-	2.95906799202857
569	4215	BT_4167	AAO79272.1	null	-	-	2.9544481230215998
570	3016	BT_2970	AAO78076.1	null	-	-	2.9518334695624
571	674	BT_0632	AAO75739.1	null	-	-	2.951775868190856
572	2413	BT_2368	AAO77475.1	null	-	-	2.9514412693934498
573	610	BT_0569	AAO75676.1	null	-	-	2.9506041008332295
574	4580	BT_4532	AAO79637.1	null	-	-	2.9501728781045147
575	3525	BT_3477	AAO78583.1	null	-	-	2.9500544779001077
576	4080	BT_4032	AAO79137.1	null	-	-	2.9493301831042524
577	4217	BT_4169	AAO79274.1	null	-	-	2.9469642747757576
578	3790	BT_3743	AAO78848.1	null	-	-	2.944100259948184
579	3748	BT_3701	AAO78806.1	null	susD	-	2.9439391170717424
580	2246	BT_2201	AAO77308.1	null	-	-	2.943797241360629
581	409	BT_0368	AAO75475.1	null	-	-	2.94307168746287
582	1650	BT_1606	AAO76713.1	null	-	-	2.9416793181071386
583	504	BT_0463	AAO75570.1	null	-	-	2.9413643101224207
584	470	BT_0429	AAO75536.1	null	-	-	2.9412983252567395
585	4242	BT_4194	AAO79299.1	null	-	-	2.9406491655512323
586	4254	BT_4206	AAO79311.1	null	-	-	2.9369449704750883
587	441	BT_0400	AAO75507.1	null	-	-	2.9352656604841734
588	3749	BT_3702	AAO78807.1	null	susC	-	2.932538144360537
589	395	BT_0354	AAO75461.1	null	-	-	2.929427816465732
590	1022	BT_0978	AAO76085.1	null	-	-	2.9291887989850824
591	3024	BT_2978	AAO78084.1	null	-	-	2.9280801953167526
592	1890	BT_1846	AAO76953.1	null	-	-	2.9269159068550006
593	3974	BT_3926	AAO79031.1	null	-	-	2.9266199010929856
594	3541	BT_3493	AAO78599.1	null	-	-	2.9257522206615683
595	3172	BT_3126	AAO78232.1	null	-	-	2.9254161802471326
596	4645	BT_4597	AAO79702.1	null	-	-	2.925041594648026
597	3505	BT_3457	AAO78563.1	null	-	-	2.922750648228401
598	1148	BT_1104	AAO76211.1	null	-	-	2.9220485856846317
599	4138	BT_4090	AAO79195.1	null	-	-	2.9210669012873756
600	2248	BT_2203	AAO77310.1	null	-	-	2.920711078565074
601	1562	BT_1518	AAO76625.1	null	-	-	2.920601774695881
602	268	BT_0227	AAO75334.1	null	-	-	2.9203535235761655
603	3517	BT_3469	AAO78575.1	null	-	-	2.919716307379715
604	2428	BT_2383	AAO77490.1	null	-	-	2.9196695589006496
605	4257	BT_4209	AAO79314.1	null	-	-	2.918653841933601
606	3561	BT_3513	AAO78619.1	null	-	-	2.917003768256193
607	3093	BT_3047	AAO78153.1	null	-	-	2.9163826461077442
608	2203	BT_2158	AAO77265.1	null	-	-	2.915361878645792
609	3359	BT_3312	AAO78418.1	null	-	-	2.913519216251948
610	3792	BT_3745	AAO78850.1	null	-	-	2.913421059293307
611	413	BT_0372	AAO75479.1	null	-	-	2.912461636731166
612	4586	BT_4538	AAO79643.1	null	-	-	2.9105191090093245
613	2880	BT_2834	AAO77940.1	null	-	-	2.9097261797886214
614	3911	BT_3864	AAO78969.1	null	-	-	2.9092245274631092
615	543	BT_0502	AAO75609.1	null	-	-	2.908770307075785
616	768	BT_0726	AAO75833.1	null	-	-	2.907136194702235
617	2979	BT_2933	AAO78039.1	null	-	-	2.9044926996072022
618	3569	BT_3521	AAO78627.1	null	-	-	2.904249452437652
619	658	BT_0617	AAO75724.1	null	-	-	2.9039984026386967
620	3278	BT_3231	AAO78337.1	null	-	-	2.902237278354002
621	1403	BT_1359	AAO76466.1	null	-	-	2.90163268436251
622	3461	BT_3413	AAO78519.1	null	-	-	2.90061552801442
623	3273	BT_3226	AAO78332.1	null	-	-	2.8995470605762437
624	248	BT_0207	AAO75314.1	null	-	-	2.899445777803701
625	457	BT_0416	AAO75523.1	null	-	-	2.8989280565070445
626	493	BT_0452	AAO75559.1	null	-	-	2.8971891310885782
627	2247	BT_2202	AAO77309.1	null	-	-	2.897014788931897
628	1069	BT_1025	AAO76132.1	null	-	-	2.896703931735865
629	1818	BT_1774	AAO76881.1	null	-	-	2.896540910519308
630	3743	BT_3696	AAO78801.1	null	-	-	2.895987470251171
631	2530	BT_2485	AAO77592.1	null	-	-	2.8928625012541795
632	4360	BT_4312	AAO79417.1	null	-	-	2.892279938303285
633	1092	BT_1048	AAO76155.1	null	-	-	2.8917615188661703
634	2078	BT_2033	AAO77140.1	null	-	-	2.8913929912018945
635	2616	BT_2571	AAO77678.1	null	-	-	2.8907432166326306
636	1773	BT_1729	AAO76836.1	null	-	-	2.89059020449117
637	3970	BT_3922	AAO79027.1	null	-	-	2.8903190687769675
638	3553	BT_3505	AAO78611.1	null	-	-	2.890268907122129
639	1922	BT_1878	AAO76985.1	null	-	-	2.8884495393717398
640	571	BT_0530	AAO75637.1	null	-	-	2.8866870697015212
641	1593	BT_1549	AAO76656.1	null	-	-	2.882319100232537
642	3090	BT_3044	AAO78150.1	null	-	-	2.880682489899231
643	4174	BT_4126	AAO79231.1	null	-	-	2.8800714056187484
644	3376	BT_3329	AAO78435.1	null	-	-	2.8798966408306814
645	1418	BT_1374	AAO76481.1	null	-	-	2.8789362222329475
646	981	BT_0937	AAO76044.1	null	-	-	2.878305420871785
647	4161	BT_4113	AAO79218.1	null	-	-	2.877237901537611
648	1674	BT_1630	AAO76737.1	null	-	-	2.8759305621085054
649	4034	BT_3986	AAO79091.1	null	-	-	2.8743996288859006
650	3657	BT_3610	AAO78715.1	null	-	-	2.8717128068543163
651	660	BT_0619	AAO75726.1	null	-	-	2.8714517012552
652	3758	BT_3711	AAO78816.1	null	-	-	2.8708263340476248
653	1923	BT_1879	AAO76986.1	null	-	-	2.8702651544898155
654	642	BT_0601	AAO75708.1	null	-	-	2.870018385844718
655	4280	BT_4232	AAO79337.1	null	-	-	2.868777092457196
656	3300	BT_3253	AAO78359.1	null	-	-	2.867194905780492
657	2808	BT_2762	AAO77868.1	null	-	-	2.8668948851043528
658	4405	BT_4357	AAO79462.1	null	-	-	2.8666521684025503
659	1130	BT_1086	AAO76193.1	null	-	-	2.8663555297714702
660	2707	BT_2662	AAO77769.1	null	-	-	2.864238722731457
661	4384	BT_4336	AAO79441.1	null	-	-	2.8620398241506013
662	2240	BT_2195	AAO77302.1	null	-	-	2.8603368812023744
663	4160	BT_4112	AAO79217.1	null	-	-	2.859612071104821
664	3310	BT_3263	AAO78369.1	null	-	-	2.8594356568965047
665	3357	BT_3310	AAO78416.1	null	-	-	2.8586003261360573
666	3458	BT_3410	AAO78516.1	null	-	-	2.857629965955097
667	3251	BT_3204	AAO78310.1	null	-	-	2.857590334273272
668	935	BT_0892	AAO75999.1	null	-	-	2.8569749884268063
669	4434	BT_4386	AAO79491.1	null	-	-	2.855923660142111
670	104	BT_0063	AAO75170.1	null	-	-	2.852067979323588
671	3886	BT_3839	AAO78944.1	null	-	-	2.850853769899307
672	2188	BT_2143	AAO77250.1	null	-	-	2.849954701688593
673	1724	BT_1680	AAO76787.1	null	-	-	2.8495713566519285
674	4496	BT_4448	AAO79553.1	null	-	-	2.8494603352476497
675	2448	BT_2403	AAO77510.1	null	-	-	2.848104674790672
676	3604	BT_3556	AAO78662.1	null	-	-	2.8466965585395974
677	2751	BT_2706	AAO77812.1	null	-	-	2.844886075401645
678	3347	BT_3300	AAO78406.1	null	-	-	2.8447691309382965
679	2260	BT_2215	AAO77322.1	null	-	-	2.844306709574945
680	4551	BT_4503	AAO79608.1	null	-	-	2.844022192243488
681	4047	BT_3999	AAO79104.1	null	-	-	2.842996253942021
682	339	BT_0298	AAO75405.1	null	-	-	2.8425449237941756
683	1090	BT_1046	AAO76153.1	null	-	-	2.8422629213311073
684	3389	BT_3342	AAO78448.1	null	-	-	2.841474898226404
685	1567	BT_1523	AAO76630.1	null	-	-	2.8407215145936355
686	2292	BT_2247	AAO77354.1	null	-	-	2.840621420396612
687	2731	BT_2686	AAO77792.1	null	-	-	2.8404752396883866
688	371	BT_0330	AAO75437.1	null	-	-	2.840450021632189
689	4006	BT_3958	AAO79063.1	null	-	-	2.8393275319432822
690	4453	BT_4405	AAO79510.1	null	-	-	2.839100834788004
691	2866	BT_2820	AAO77926.1	null	-	-	2.83876153140434
692	3882	BT_3835	AAO78940.1	null	-	-	2.838592930658103
693	361	BT_0320	AAO75427.1	null	-	-	2.837755545482531
694	4513	BT_4465	AAO79570.1	null	-	-	2.837716452651335
695	947	BT_0904	AAO76011.1	null	-	-	2.8367560432269565
696	3802	BT_3755	AAO78860.1	null	-	-	2.8365694099808754
697	4566	BT_4518	AAO79623.1	null	-	-	2.836373331045616
698	1066	BT_1022	AAO76129.1	null	-	-	2.8357959926802714
699	3456	BT_3408	AAO78514.1	null	-	-	2.835693687401197
700	3659	BT_3612	AAO78717.1	null	-	-	2.8356621818813976
701	3071	BT_3025	AAO78131.1	null	-	-	2.8344094963286266
702	4169	BT_4121	AAO79226.1	null	-	-	2.834221128105207
703	1335	BT_1291	AAO76398.1	null	-	-	2.832439481665483
704	1549	BT_1505	AAO76612.1	null	-	-	2.831544497706743
705	3816	BT_3769	AAO78874.1	null	-	-	2.8312314948273847
706	1824	BT_1780	AAO76887.1	null	-	-	2.8303522750036634
707	4605	BT_4557	AAO79662.1	null	-	-	2.8299130502688272
708	2733	BT_2688	AAO77794.1	null	-	-	2.8298134528750993
709	2873	BT_2827	AAO77933.1	null	-	-	2.828193099630554
710	3757	BT_3710	AAO78815.1	null	-	-	2.827900653226443
711	3099	BT_3053	AAO78159.1	null	-	-	2.827031726209066
712	2189	BT_2144	AAO77251.1	null	-	-	2.826872353190586
713	889	BT_0846	AAO75953.1	null	-	-	2.8223870149208428
714	1803	BT_1759	AAO76866.1	null	-	-	2.8196001809336777
715	1378	BT_1334	AAO76441.1	null	-	-	2.819003762841671
716	792	BT_0750	AAO75857.1	null	-	-	2.8188972248349717
717	302	BT_0261	AAO75368.1	null	-	-	2.816956661439972
718	3572	BT_3524	AAO78630.1	null	-	-	2.8165977066717622
719	2940	BT_2894	AAO78000.1	null	-	-	2.8159252441787035
720	950	BT_0907	AAO76014.1	null	-	-	2.814811309046398
721	3566	BT_3518	AAO78624.1	null	-	-	2.8120503805132424
722	2077	BT_2032	AAO77139.1	null	-	-	2.8105294108264656
723	1041	BT_0997	AAO76104.1	null	-	-	2.81043793011002
724	3091	BT_3045	AAO78151.1	null	-	-	2.810338321731155
725	3409	BT_3361a	ADX07089.1	null	-	-	2.809061051852773
726	1064	BT_1020	AAO76127.1	null	-	-	2.8090415462204086
727	1668	BT_1624	AAO76731.1	null	-	-	2.808729395731883
728	1673	BT_1629	AAO76736.1	null	-	-	2.8079491664500615
729	4273	BT_4225	AAO79330.1	null	-	-	2.8077369407956927
730	1364	BT_1320	AAO76427.1	null	-	-	2.8075599751322557
731	405	BT_0364	AAO75471.1	null	-	-	2.805356385286201
732	3287	BT_3240	AAO78346.1	null	-	-	2.8051928153596615
733	1804	BT_1760	AAO76867.1	null	-	-	2.805109669218958
734	3798	BT_3751	AAO78856.1	null	-	-	2.8050137259923704
735	4354	BT_4306	AAO79411.1	null	-	-	2.8047665314070716
736	623	BT_0582	AAO75689.1	null	-	-	2.8042043036055078
737	2905	BT_2859	AAO77965.1	null	-	-	2.804028158920323
738	1093	BT_1049	AAO76156.1	null	-	-	2.8038553522406464
739	2675	BT_2630	AAO77737.1	null	-	-	2.8010574433863993
740	158	BT_0117	AAO75224.1	null	-	-	2.8008269970518653
741	4307	BT_4259	AAO79364.1	null	-	-	2.8007886983235917
742	4646	BT_4598	AAO79703.1	null	-	-	2.8006661921656506
743	1229	BT_1185	AAO76292.1	null	-	-	2.8001565738141134
744	655	BT_0614	AAO75721.1	null	-	-	2.7996501062487527
745	3860	BT_3813	AAO78918.1	null	-	-	2.799576897830351
746	3167	BT_3121	AAO78227.1	null	-	-	2.7994537866745786
747	221	BT_0180	AAO75287.1	null	-	-	2.799333708348932
748	2470	BT_2425	AAO77532.1	null	-	-	2.7989344189095897
749	4421	BT_4373	AAO79478.1	null	-	-	2.798909605165751
750	4707	BT_4659	AAO79764.1	null	-	-	2.798126011085852
751	389	BT_0348	AAO75455.1	null	-	-	2.7980478866804748
752	2224	BT_2179	AAO77286.1	null	-	-	2.797795608985192
753	4258	BT_4210	AAO79315.1	null	-	-	2.7976467964756435
754	3360	BT_3313	AAO78419.1	null	-	-	2.797548929629582
755	2857	BT_2811	AAO77917.1	null	-	-	2.7966346582882537
756	3557	BT_3509	AAO78615.1	null	-	-	2.7938096333239564
757	4301	BT_4253	AAO79358.1	null	-	-	2.790670644012344
758	2864	BT_2818	AAO77924.1	null	-	-	2.7904950405610096
759	2257	BT_2212	AAO77319.1	null	-	-	2.7903751419849265
760	870	BT_0827	AAO75934.1	null	-	-	2.789875069885662
761	2620	BT_2575	AAO77682.1	null	-	-	2.7894059929554924
762	626	BT_0585	AAO75692.1	null	-	-	2.7893506973212427
763	1084	BT_1040	AAO76147.1	null	-	-	2.788358368927544
764	120	BT_0079	AAO75186.1	null	-	-	2.7874343512906727
765	3222	BT_3176	AAO78282.1	null	-	-	2.786742108191782
766	917	BT_0874	AAO75981.1	null	-	-	2.7865594630094064
767	847	BT_0804	AAO75911.1	null	-	-	2.78626728334252
768	3323	BT_3276	AAO78382.1	null	-	-	2.7862016338973157
769	2939	BT_2893	AAO77999.1	null	-	-	2.7840772229609163
770	1425	BT_1381	AAO76488.1	null	-	-	2.7840575145033286
771	3387	BT_3340	AAO78446.1	null	-	-	2.783916407045111
772	3677	BT_3630	AAO78735.1	null	-	-	2.7838735320490966
773	4255	BT_4207	AAO79312.1	null	-	-	2.7826368727502415
774	1078	BT_1034	AAO76141.1	null	-	-	2.782388097105476
775	435	BT_0394	AAO75501.1	null	-	-	2.781601133435964
776	3983	BT_3935	AAO79040.1	null	-	-	2.781056253110946
777	954	BT_0911	AAO76018.1	null	-	-	2.7809836829972427
778	2868	BT_2822	AAO77928.1	null	-	-	2.780972220844098
779	1108	BT_1064	AAO76171.1	null	-	-	2.780671918872926
780	4221	BT_4173	AAO79278.1	null	-	-	2.77931642111951
781	3942	BT_3895	AAO79000.1	null	-	-	2.778851846967605
782	209	BT_0168	AAO75275.1	null	-	-	2.7786957436130675
783	2614	BT_2569	AAO77676.1	null	-	-	2.7782464032157144
784	891	BT_0848	AAO75955.1	null	-	-	2.777423155912162
785	818	BT_0776	AAO75883.1	null	-	-	2.777379832025087
786	258	BT_0217	AAO75324.1	null	-	-	2.7773225895088007
787	1076	BT_1032	AAO76139.1	null	-	-	2.7768379849136693
788	1121	BT_1077	AAO76184.1	null	-	-	2.775324394648737
789	1461	BT_1417	AAO76524.1	null	-	-	2.774449412765733
790	3542	BT_3494	AAO78600.1	null	-	-	2.7737454442118232
791	189	BT_0148	AAO75255.1	null	-	-	2.7733072424760774
792	2487	BT_2442	AAO77549.1	null	-	-	2.771718041921717
793	3502	BT_3454	AAO78560.1	null	-	-	2.771232321875515
794	244	BT_0203	AAO75310.1	null	-	-	2.77084017093049
795	3695	BT_3648	AAO78753.1	null	-	-	2.7700030534610307
796	4703	BT_4655	AAO79760.1	null	-	-	2.767799833699312
797	978	BT_0934	AAO76041.1	null	-	-	2.7675290111287096
798	1698	BT_1654	AAO76761.1	null	-	-	2.7674086543271925
799	3764	BT_3717	AAO78822.1	null	-	-	2.7670532725484795
800	2904	BT_2858	AAO77964.1	null	-	-	2.7670036977902406
801	2061	BT_2016	AAO77123.1	null	-	-	2.7668285892568494
802	3289	BT_3242	AAO78348.1	null	-	-	2.766252433798154
803	1532	BT_1488	AAO76595.1	null	-	-	2.7658914114574675
804	4385	BT_4337	AAO79442.1	null	-	-	2.765709409969217
805	490	BT_0449	AAO75556.1	null	-	-	2.7648203855300912
806	2677	BT_2632	AAO77739.1	null	-	-	2.7630217588542028
807	3746	BT_3699	AAO78804.1	null	susF	-	2.7625058933109283
808	3763	BT_3716	AAO78821.1	null	-	-	2.7620479920464986
809	951	BT_0908	AAO76015.1	null	-	-	2.7617721651213247
810	454	BT_0413	AAO75520.1	null	-	-	2.7617519085895355
811	4216	BT_4168	AAO79273.1	null	-	-	2.7611732076338464
812	1051	BT_1007	AAO76114.1	null	-	-	2.7608052245680823
813	1241	BT_1197	AAO76304.1	null	-	-	2.7607361490307487
814	4214	BT_4166	AAO79271.1	null	-	-	2.759769562420398
815	1909	BT_1865	AAO76972.1	null	-	-	2.759510122105322
816	4436	BT_4388	AAO79493.1	null	-	-	2.759279773899394
817	2543	BT_2498	AAO77605.1	null	-	-	2.7591515149629116
818	4287	BT_4239	AAO79344.1	null	-	-	2.758627637752607
819	3443	BT_3395	AAO78501.1	null	-	-	2.757881631059831
820	2891	BT_2845	AAO77951.1	null	-	-	2.7574198005569697
821	3220	BT_3174	AAO78280.1	null	-	-	2.757380575801102
822	3150	BT_3104	AAO78210.1	null	-	-	2.7569755894936843
823	360	BT_0319	AAO75426.1	null	-	-	2.7558273777950295
824	574	BT_0533	AAO75640.1	null	-	-	2.7555582438563904
825	1526	BT_1482	AAO76589.1	null	-	-	2.7521429580948706
826	218	BT_0177	AAO75284.1	null	-	-	2.7519816156497874
827	2901	BT_2855	AAO77961.1	null	-	-	2.7506136193093425
828	1371	BT_1327	AAO76434.1	null	-	-	2.750265862050802
829	3810	BT_3763	AAO78868.1	null	-	-	2.749484808039733
830	3532	BT_3484	AAO78590.1	null	-	-	2.748973798303847
831	226	BT_0185	AAO75292.1	null	-	-	2.7483153568752767
832	2930	BT_2884	AAO77990.1	null	-	-	2.747748598454083
833	1676	BT_1632	AAO76739.1	null	-	-	2.746413505198605
834	3599	BT_3551	AAO78657.1	null	-	-	2.746179203021935
835	4012	BT_3964	AAO79069.1	null	-	-	2.746178072892253
836	3118	BT_3072	AAO78178.1	null	-	-	2.7445217382282854
837	875	BT_0832	AAO75939.1	null	-	-	2.7443812176538995
838	1927	BT_1883	AAO76990.1	null	-	-	2.7443776223714007
839	3123	BT_3077	AAO78183.1	null	-	-	2.74311081623243
840	4454	BT_4406	AAO79511.1	null	-	-	2.7430909638707317
841	4635	BT_4587	AAO79692.1	null	-	-	2.742829086980133
842	4011	BT_3963	AAO79068.1	null	-	-	2.7413583675503355
843	1077	BT_1033	AAO76140.1	null	-	-	2.7394944382475472
844	1627	BT_1583	AAO76690.1	null	-	-	2.7387276305899646
845	535	BT_0494	AAO75601.1	null	-	-	2.738165748234912
846	3177	BT_3131	AAO78237.1	null	-	-	2.737226331545825
847	4352	BT_4304	AAO79409.1	null	-	-	2.736940032133831
848	4446	BT_4398	AAO79503.1	null	-	-	2.736606553116277
849	3227	BT_3181	AAO78287.1	null	-	-	2.735612347127908
850	568	BT_0527	AAO75634.1	null	-	-	2.7344691142214326
851	1659	BT_1615	AAO76722.1	null	-	-	2.7340002916016215
852	2103	BT_2058	AAO77165.1	null	-	-	2.733870784021156
853	4234	BT_4186	AAO79291.1	null	-	-	2.73369587985848
854	785	BT_0743	AAO75850.1	null	-	-	2.7335824050356905
855	1856	BT_1812	AAO76919.1	null	-	-	2.733442999327461
856	247	BT_0206	AAO75313.1	null	-	-	2.7333783723402933
857	1715	BT_1671	AAO76778.1	null	-	-	2.733067195974707
858	4382	BT_4334	AAO79439.1	null	-	-	2.732363779003169
859	753	BT_0711	AAO75818.1	null	-	-	2.731936875518104
860	1268	BT_1224	AAO76331.1	null	-	-	2.731028717131144
861	869	BT_0826	AAO75933.1	null	-	-	2.730946750192711
862	3821	BT_3774	AAO78879.1	null	-	-	2.729256691422629
863	1708	BT_1664	AAO76771.1	null	-	-	2.728234534673967
864	3891	BT_3844	AAO78949.1	null	-	-	2.7281832755376776
865	2010	BT_1966	AAO77073.1	null	-	-	2.7260899499115445
866	3598	BT_3550	AAO78656.1	null	-	-	2.725727854952891
867	3552	BT_3504	AAO78610.1	null	-	-	2.7251332254653216
868	796	BT_0754	AAO75861.1	null	-	-	2.7245131984613002
869	4494	BT_4446	AAO79551.1	null	-	-	2.7237078433743482
870	2784	BT_2739	AAO77845.1	null	-	-	2.7235397642902304
871	3997	BT_3949	AAO79054.1	null	-	-	2.7230667709825305
872	484	BT_0443	AAO75550.1	null	-	-	2.721325897844253
873	471	BT_0430	AAO75537.1	null	-	-	2.720882770089808
874	2024	BT_1979	AAO77086.1	null	-	-	2.720709463888581
875	3377	BT_3330	AAO78436.1	null	-	-	2.7186307435322927
876	695	BT_0653	AAO75760.1	null	-	-	2.7183870114434785
877	3812	BT_3765	AAO78870.1	null	-	-	2.718041509755523
878	2469	BT_2424	AAO77531.1	null	-	-	2.7178923168664784
879	1236	BT_1192	AAO76299.1	null	-	-	2.717700559395144
880	729	BT_0687	AAO75794.1	null	-	-	2.717687424028606
881	2137	BT_2092	AAO77199.1	null	-	-	2.717420898479553
882	4422	BT_4374	AAO79479.1	null	-	-	2.717349187234101
883	2297	BT_2252	AAO77359.1	null	-	-	2.717211144610881
884	2015	BT_1971	AAO77078.1	null	-	-	2.714802732434594
885	851	BT_0808	AAO75915.1	null	-	-	2.714248450632036
886	1585	BT_1541	AAO76648.1	null	-	-	2.710832242641611
887	1091	BT_1047	AAO76154.1	null	-	-	2.7104746883104247
888	476	BT_0435	AAO75542.1	null	-	-	2.7104313648482847
889	1767	BT_1723	AAO76830.1	null	-	-	2.7103397866393486
890	807	BT_0765	AAO75872.1	null	-	-	2.709402667741913
891	3510	BT_3462	AAO78568.1	null	-	-	2.7089397213379454
892	1088	BT_1044	AAO76151.1	null	-	-	2.7088606034915577
893	3809	BT_3762	AAO78867.1	null	-	-	2.7083068202087013
894	3535	BT_3487	AAO78593.1	null	-	-	2.7081284340114165
895	3700	BT_3653	AAO78758.1	null	-	-	2.707750206522431
896	1255	BT_1211	AAO76318.1	null	-	-	2.7074727342625566
897	1400	BT_1356	AAO76463.1	null	-	-	2.7073486177598185
898	3329	BT_3282	AAO78388.1	null	-	-	2.706602038729325
899	3081	BT_3035	AAO78141.1	null	-	-	2.706043723737328
900	666	BT_0625	AAO75732.1	null	-	-	2.7044738845892073
901	1928	BT_1884	AAO76991.1	null	-	-	2.703586059937941
902	3902	BT_3855	AAO78960.1	null	-	-	2.7023174900413487
903	2053	BT_2008	AAO77115.1	null	-	-	2.7014344897306506
904	345	BT_0304	AAO75411.1	null	-	-	2.70139792873511
905	1381	BT_1337	AAO76444.1	null	-	-	2.7009669344689113
906	1781	BT_1737	AAO76844.1	null	-	-	2.699151727428717
907	2803	BT_2757	AAO77863.1	null	-	-	2.6990242393960817
908	3434	BT_3386	AAO78492.1	null	-	-	2.6970497511460123
909	1774	BT_1730	AAO76837.1	null	-	-	2.696963809054408
910	573	BT_0532	AAO75639.1	null	-	-	2.6968398239890625
911	3294	BT_3247	AAO78353.1	null	-	-	2.6959852309230703
912	692	BT_0650	AAO75757.1	null	-	-	2.6953921077440324
913	1055	BT_1011	AAO76118.1	null	-	-	2.6939019380285534
914	1436	BT_1392	AAO76499.1	null	-	-	2.693736185036139
915	3344	BT_3297	AAO78403.1	null	-	-	2.692744976690823
916	2863	BT_2817	AAO77923.1	null	-	-	2.6922943399099064
917	2235	BT_2190	AAO77297.1	null	-	-	2.6914973405603795
918	3588	BT_3540	AAO78646.1	null	-	-	2.690382795361453
919	844	BT_0801	AAO75908.1	null	-	-	2.6900810252647553
920	265	BT_0224	AAO75331.1	null	-	-	2.6897008125046087
921	941	BT_0898	AAO76005.1	null	-	-	2.689145769957296
922	4758	BT_4710	AAO79815.1	null	-	-	2.688645425603031
923	685	BT_0643	AAO75750.1	null	-	-	2.6885507106394955
924	2599	BT_2554	AAO77661.1	null	-	-	2.687809721461196
925	3319	BT_3272	AAO78378.1	null	-	-	2.687726339966886
926	4007	BT_3959	AAO79064.1	null	-	-	2.686750426736849
927	779	BT_0737	AAO75844.1	null	-	-	2.686313988806734
928	1819	BT_1775	AAO76882.1	null	-	-	2.6859112803031766
929	1307	BT_1263	AAO76370.1	null	-	-	2.685836362089077
930	3234	BT_3188	AAO78294.1	null	-	-	2.685614975820307
931	1070	BT_1026	AAO76133.1	null	-	-	2.68557951934914
932	4725	BT_4677	AAO79782.1	null	-	-	2.685373955706566
933	884	BT_0841	AAO75948.1	null	-	-	2.684573313915555
934	2308	BT_2263	AAO77370.1	null	-	-	2.684140633303619
935	3968	BT_3920	AAO79025.1	null	-	-	2.6833856501359157
936	3442	BT_3394	AAO78500.1	null	-	-	2.682761437837029
937	307	BT_0266	AAO75373.1	null	-	-	2.68269372909859
938	4139	BT_4091	AAO79196.1	null	-	-	2.6824898089679534
939	4296	BT_4248	AAO79353.1	null	-	-	2.68188156770833
940	3838	BT_3791	AAO78896.1	null	-	-	2.6816429479292885
941	3164	BT_3118	AAO78224.1	null	-	-	2.681061730143031
942	910	BT_0867	AAO75974.1	null	-	-	2.6808455799614856
943	3876	BT_3829	AAO78934.1	null	-	-	2.6804721721515996
944	2870	BT_2824	AAO77930.1	null	-	-	2.680204957371001
945	2252	BT_2207	AAO77314.1	null	-	-	2.6800331652984424
946	4050	BT_4002	AAO79107.1	null	-	-	2.679634112660676
947	2583	BT_2538	AAO77645.1	null	-	-	2.678820739682315
948	4211	BT_4163	AAO79268.1	null	-	-	2.6782920821028524
949	1036	BT_0992	AAO76099.1	null	-	-	2.677866827876408
950	2282	BT_2237	AAO77344.1	null	-	-	2.677725126146737
951	2963	BT_2917	AAO78023.1	null	-	-	2.677449672108904
952	3571	BT_3523	AAO78629.1	null	-	-	2.6770157722699257
953	277	BT_0236	AAO75343.1	null	-	-	2.6767107159358594
954	465	BT_0424	AAO75531.1	null	-	-	2.676618433912142
955	4213	BT_4165	AAO79270.1	null	-	-	2.6759484355775096
956	3208	BT_3162	AAO78268.1	null	-	-	2.6744946077747422
957	4141	BT_4093	AAO79198.1	null	-	-	2.674021843073462
958	1456	BT_1412	AAO76519.1	null	-	-	2.673112100842692
959	995	BT_0951	AAO76058.1	null	-	-	2.6721592443087183
960	4356	BT_4308	AAO79413.1	null	-	-	2.671892513107425
961	4364	BT_4316	AAO79421.1	null	-	-	2.6717644212088008
962	4106	BT_4058	AAO79163.1	null	-	-	2.671053840632465
963	2703	BT_2658	AAO77765.1	null	-	-	2.6708686300389677
964	2964	BT_2918	AAO78024.1	null	-	-	2.670795128234222
965	4767	BT_4719	AAO79824.1	null	-	-	2.670527780146828
966	1404	BT_1360	AAO76467.1	null	-	-	2.670411515808445
967	2131	BT_2086	AAO77193.1	null	-	-	2.669875485205372
968	4288	BT_4240	AAO79345.1	null	-	-	2.669787312570627
969	2175	BT_2130	AAO77237.1	null	-	-	2.669626018376718
970	1578	BT_1534	AAO76641.1	null	-	-	2.6694903207203033
971	3529	BT_3481	AAO78587.1	null	-	-	2.669285089583296
972	717	BT_0675	AAO75782.1	null	-	-	2.669241416107072
973	4472	BT_4424	AAO79529.1	null	-	-	2.6689476548960123
974	2711	BT_2666	AAO77773.1	null	-	-	2.668944925350599
975	462	BT_0421	AAO75528.1	null	-	-	2.6686992699145797
976	834	BT_0791	AAO75898.1	null	-	-	2.6685321645086795
977	4224	BT_4176	AAO79281.1	null	-	-	2.66834014466676
978	4244	BT_4196	AAO79301.1	null	-	-	2.6681780869366585
979	3779	BT_3732	AAO78837.1	null	-	-	2.666994629835886
980	4475	BT_4427	AAO79532.1	null	-	-	2.6668514555315572
981	566	BT_0525	AAO75632.1	null	-	-	2.6665810423717993
982	640	BT_0599	AAO75706.1	null	-	-	2.6665686335816585
983	4452	BT_4404	AAO79509.1	null	-	-	2.666557854014379
984	1062	BT_1018	AAO76125.1	null	-	-	2.6663418052132193
985	3372	BT_3325	AAO78431.1	null	-	-	2.666168285036913
986	3215	BT_3169	AAO78275.1	null	-	-	2.6656082190014536
987	1361	BT_1317	AAO76424.1	null	-	-	2.6653670381818864
988	1352	BT_1308	AAO76415.1	null	-	-	2.664790535080214
989	1520	BT_1476	AAO76583.1	null	-	-	2.6643473227562646
990	3617	BT_3569	AAO78675.1	null	-	-	2.6637132112507733
991	3831	BT_3784	AAO78889.1	null	-	-	2.6635971318796052
992	352	BT_0311	AAO75418.1	null	-	-	2.6634355962233154
993	3795	BT_3748	AAO78853.1	null	-	-	2.6632531666065207
994	1045	BT_1001	AAO76108.1	null	-	-	2.662300055413115
995	4282	BT_4234	AAO79339.1	null	-	-	2.661939011707352
996	3291	BT_3244	AAO78350.1	null	-	-	2.660845781467753
997	764	BT_0722	AAO75829.1	null	-	-	2.660819239537233
998	480	BT_0439	AAO75546.1	null	-	-	2.660376872830589
999	4098	BT_4050	AAO79155.1	null	-	-	2.6587084053607306
1000	1582	BT_1538	AAO76645.1	null	-	-	2.6586814817101674
1001	1452	BT_1408	AAO76515.1	null	-	-	2.658622594391864
1002	1960	BT_1916	AAO77023.1	null	-	-	2.6583926879420514
1003	643	BT_0602	AAO75709.1	null	-	-	2.658004859048334
1004	346	BT_0305	AAO75412.1	null	-	-	2.6577648252375963
1005	4438	BT_4390	AAO79495.1	null	-	-	2.657209613859042
1006	3207	BT_3161	AAO78267.1	null	-	-	2.6571430699486536
1007	4130	BT_4082	AAO79187.1	null	-	-	2.656712749301443
1008	4443	BT_4395	AAO79500.1	null	-	-	2.656181682052563
1009	3145	BT_3099	AAO78205.1	null	-	-	2.6559177232080087
1010	3573	BT_3525	AAO78631.1	null	-	-	2.6555918504128466
1011	4229	BT_4181	AAO79286.1	null	-	-	2.655075955337068
1012	394	BT_0353	AAO75460.1	null	-	-	2.6550472880147353
1013	4387	BT_4339	AAO79444.1	null	-	-	2.6532580281753217
1014	1458	BT_1414	AAO76521.1	null	-	-	2.6524689239420316
1015	3283	BT_3236	AAO78342.1	null	-	-	2.6516674991440925
1016	3579	BT_3531	AAO78637.1	null	-	-	2.651194881920206
1017	2593	BT_2548	AAO77655.1	null	-	-	2.651131865623564
1018	576	BT_0535	AAO75642.1	null	-	-	2.6507002417738468
1019	3370	BT_3323	AAO78429.1	null	-	-	2.650162091261263
1020	2419	BT_2374	AAO77481.1	null	-	-	2.6500689917554334
1021	440	BT_0399	AAO75506.1	null	-	-	2.6497714243965707
1022	3701	BT_3654	AAO78759.1	null	-	-	2.6497451776984366
1023	580	BT_0539	AAO75646.1	null	-	-	2.649702593667271
1024	2046	BT_2001	AAO77108.1	null	-	-	2.648981817853989
1025	903	BT_0860	AAO75967.1	null	-	-	2.6489153418788174
1026	1672	BT_1628	AAO76735.1	null	-	-	2.648383520507223
1027	1484	BT_1440	AAO76547.1	null	-	-	2.6481910751781603
1028	3979	BT_3931	AAO79036.1	null	-	-	2.6480813066332884
1029	3564	BT_3516	AAO78622.1	null	-	-	2.6480583166667233
1030	3930	BT_3883	AAO78988.1	null	-	-	2.648038755502522
1031	4019	BT_3971	AAO79076.1	null	-	-	2.6477923730811272
1032	2187	BT_2142	AAO77249.1	null	-	-	2.647658749273828
1033	4484	BT_4436	AAO79541.1	null	-	-	2.6472660949506905
1034	4122	BT_4074	AAO79179.1	null	-	-	2.647221411547794
1035	4235	BT_4187	AAO79292.1	null	-	-	2.647217414822924
1036	1332	BT_1288	AAO76395.1	null	-	-	2.64606469627634
1037	4755	BT_4707	AAO79812.1	null	-	-	2.646035571079284
1038	3264	BT_3217	AAO78323.1	null	-	-	2.6452697286770412
1039	983	BT_0939	AAO76046.1	null	-	-	2.64522296852245
1040	653	BT_0612	AAO75719.1	null	-	-	2.6447241035291653
1041	3379	BT_3332	AAO78438.1	null	-	-	2.644602016789831
1042	3932	BT_3885	AAO78990.1	null	-	-	2.6439378374801987
1043	2122	BT_2077	AAO77184.1	null	-	-	2.643880757847311
1044	4631	BT_4583	AAO79688.1	null	-	-	2.6436879697299167
1045	4091	BT_4043	AAO79148.1	null	-	-	2.6436415897125713
1046	3223	BT_3177	AAO78283.1	null	-	-	2.643459432202253
1047	1801	BT_1757	AAO76864.1	null	-	-	2.643384569574786
1048	3524	BT_3476	AAO78582.1	null	-	-	2.6431244904036415
1049	3073	BT_3027	AAO78133.1	null	-	-	2.642338902032236
1050	4087	BT_4039	AAO79144.1	null	-	-	2.642151163371422
1051	2262	BT_2217	AAO77324.1	null	-	-	2.641604734082716
1052	3981	BT_3933	AAO79038.1	null	-	-	2.6410004343213616
1053	4724	BT_4676	AAO79781.1	null	-	-	2.6408995338500167
1054	806	BT_0764	AAO75871.1	null	-	-	2.640458419131144
1055	1496	BT_1452	AAO76559.1	null	-	-	2.640244109507194
1056	4095	BT_4047	AAO79152.1	null	-	-	2.639869182359105
1057	1959	BT_1915	AAO77022.1	null	-	-	2.6394859438098357
1058	3455	BT_3407	AAO78513.1	null	-	-	2.6385795430310175
1059	2439	BT_2394	AAO77501.1	null	-	-	2.6382812881643956
1060	3804	BT_3757	AAO78862.1	null	-	-	2.6376657803488457
1061	2801	BT_2755	AAO77861.1	null	-	-	2.637412186656412
1062	3768	BT_3721	AAO78826.1	null	-	-	2.637120385069216
1063	1024	BT_0980	AAO76087.1	null	-	-	2.6366936229679694
1064	591	BT_0550	AAO75657.1	null	-	-	2.6366861031413125
1065	220	BT_0179	AAO75286.1	null	-	-	2.6363360326010574
1066	117	BT_0076	AAO75183.1	null	-	-	2.6354100252196195
1067	2869	BT_2823	AAO77929.1	null	-	-	2.635123065253046
1068	3728	BT_3681	AAO78786.1	null	-	-	2.634535093028199
1069	4232	BT_4184	AAO79289.1	null	-	-	2.634343211407513
1070	1189	BT_1145	AAO76252.1	null	-	-	2.633917720146799
1071	2121	BT_2076	AAO77183.1	null	-	-	2.6338502835899518
1072	523	BT_0482	AAO75589.1	null	-	-	2.633572020029823
1073	827	BT_0785	AAO75892.1	null	-	-	2.633522958666999
1074	3350	BT_3303	AAO78409.1	null	-	-	2.6334392834835954
1075	684	BT_0642	AAO75749.1	null	-	-	2.63338085348488
1076	3726	BT_3679	AAO78784.1	null	-	-	2.632600889529954
1077	1611	BT_1567	AAO76674.1	null	-	-	2.6324201928026283
1078	3856	BT_3809	AAO78914.1	null	-	-	2.6320529151190715
1079	3072	BT_3026	AAO78132.1	null	-	-	2.6314910584545057
1080	359	BT_0318	AAO75425.1	null	-	-	2.631374264839514
1081	1086	BT_1042	AAO76149.1	null	-	-	2.6310913913606844
1082	251	BT_0210	AAO75317.1	null	-	-	2.6309130186710923
1083	4406	BT_4358	AAO79463.1	null	-	-	2.6293329319474137
1084	439	BT_0398	AAO75505.1	null	-	-	2.6262281634681726
1085	3539	BT_3491	AAO78597.1	null	-	-	2.6257427842115755
1086	638	BT_0597	AAO75704.1	null	-	-	2.6249267903734665
1087	3230	BT_3184	AAO78290.1	null	-	-	2.623886508203792
1088	533	BT_0492	AAO75599.1	null	-	-	2.6236444898092794
1089	1656	BT_1612	AAO76719.1	null	-	-	2.6234086407858763
1090	3148	BT_3102	AAO78208.1	null	-	-	2.6232007702640385
1091	4430	BT_4382	AAO79487.1	null	-	-	2.6219635760184676
1092	2018	BT_1974	AAO77081.1	null	-	-	2.6205885972002068
1093	3702	BT_3655	AAO78760.1	null	-	-	2.6203907226334247
1094	1731	BT_1687	AAO76794.1	null	-	-	2.6199227301659658
1095	2827	BT_2781	AAO77887.1	null	-	-	2.6192230354811796
1096	2862	BT_2816	AAO77922.1	null	-	-	2.6191919813811895
1097	50	BT_0009	AAO75116.1	null	-	-	2.6190385639129166
1098	3311	BT_3264	AAO78370.1	null	-	-	2.6189042934612616
1099	2134	BT_2089	AAO77196.1	null	-	-	2.6188404416758932
1100	231	BT_0190	AAO75297.1	null	-	-	2.618704268524215
1101	3619	BT_3571	AAO78677.1	null	-	-	2.6169408173281066
1102	1338	BT_1294	AAO76401.1	null	-	-	2.6168567988092226
1103	3269	BT_3222	AAO78328.1	null	-	-	2.616330043895797
1104	1872	BT_1828	AAO76935.1	null	-	-	2.616126413106924
1105	4142	BT_4094	AAO79199.1	null	-	-	2.615412036966095
1106	1261	BT_1217	AAO76324.1	null	-	-	2.6146813203309405
1107	4010	BT_3962	AAO79067.1	null	-	-	2.614160831595112
1108	4315	BT_4267	AAO79372.1	null	-	-	2.6140337670483924
1109	3828	BT_3781	AAO78886.1	null	-	-	2.613916944798929
1110	3286	BT_3239	AAO78345.1	null	-	-	2.613794165551632
1111	1483	BT_1439	AAO76546.1	null	-	-	2.613362371278353
1112	1193	BT_1149	AAO76256.1	null	-	-	2.613130966788326
1113	3136	BT_3090	AAO78196.1	null	-	-	2.612768936113342
1114	252	BT_0211	AAO75318.1	null	-	-	2.6124276197472276
1115	536	BT_0495	AAO75602.1	null	-	-	2.6123539052126326
1116	492	BT_0451	AAO75558.1	null	-	-	2.6122552387393245
1117	4112	BT_4064	AAO79169.1	null	-	-	2.611882400883914
1118	4710	BT_4662	AAO79767.1	null	-	-	2.611208096135385
1119	4458	BT_4410	AAO79515.1	null	-	-	2.611053300481427
1120	3794	BT_3747	AAO78852.1	null	-	-	2.6106307943148037
1121	4418	BT_4370	AAO79475.1	null	-	-	2.610618505502838
1122	3994	BT_3946	AAO79051.1	null	-	-	2.6098198871098006
1123	4376	BT_4328	AAO79433.1	null	-	-	2.609684176595754
1124	4111	BT_4063	AAO79168.1	null	-	-	2.609595260101414
1125	4158	BT_4110	AAO79215.1	null	-	-	2.608753808956476
1126	1151	BT_1107	AAO76214.1	null	-	-	2.608737577455706
1127	4381	BT_4333	AAO79438.1	null	-	-	2.608162447871192
1128	1541	BT_1497	AAO76604.1	null	-	-	2.6066165935003145
1129	736	BT_0694	AAO75801.1	null	-	-	2.606548377731853
1130	3154	BT_3108	AAO78214.1	null	-	-	2.6065458805392594
1131	64	BT_0023	AAO75130.1	null	-	-	2.6060670304265487
1132	972	BT_0928	AAO76035.1	null	-	-	2.6057004891851347
1133	3328	BT_3281	AAO78387.1	null	-	-	2.60549083350135
1134	3584	BT_3536	AAO78642.1	null	-	-	2.6052491025909217
1135	1889	BT_1845	AAO76952.1	null	-	-	2.605167031395672
1136	2952	BT_2906	AAO78012.1	null	-	-	2.60499862640186
1137	3555	BT_3507	AAO78613.1	null	-	-	2.604960401767759
1138	1379	BT_1335	AAO76442.1	null	-	-	2.6043422470933297
1139	1580	BT_1536	AAO76643.1	null	-	-	2.60381775684634
1140	3820	BT_3773	AAO78878.1	null	-	-	2.6036421813233916
1141	3459	BT_3411	AAO78517.1	null	-	-	2.6035841279270246
1142	2897	BT_2851	AAO77957.1	null	-	-	2.603415373186676
1143	3070	BT_3024	AAO78130.1	null	-	-	2.6032112350056056
1144	1531	BT_1487	AAO76594.1	null	-	-	2.602843089262782
1145	3551	BT_3503	AAO78609.1	null	-	-	2.602389017942858
1146	852	BT_0809	AAO75916.1	null	-	-	2.602159522468445
1147	406	BT_0365	AAO75472.1	null	-	-	2.6019324867692792
1148	31	BT_RS24245	WP_007659518.1	null	-	-	2.60146836802051
1149	424	BT_0383	AAO75490.1	null	-	-	2.601163778872181
1150	4424	BT_4376	AAO79481.1	null	-	-	2.6010613430081855
1151	505	BT_0464	AAO75571.1	null	-	-	2.6010560862744985
1152	1065	BT_1021	AAO76128.1	null	-	-	2.6007581937876734
1153	4736	BT_4688	AAO79793.1	null	-	-	2.600689740573306
1154	420	BT_0379	AAO75486.1	null	-	-	2.6003634614213547
1155	1029	BT_0985	AAO76092.1	null	-	-	2.600049233246581
1156	1191	BT_1147	AAO76254.1	null	-	-	2.599402809179881
1157	4659	BT_4611	AAO79716.1	null	-	-	2.599001946031107
1158	404	BT_0363	AAO75470.1	null	-	-	2.59868060610618
1159	4038	BT_3990	AAO79095.1	null	-	-	2.598115682519954
1160	181	BT_0140	AAO75247.1	null	-	-	2.597563302349146
1161	3384	BT_3337	AAO78443.1	null	-	-	2.5954162073419784
1162	2523	BT_2478	AAO77585.1	null	-	-	2.5953285951872047
1163	3139	BT_3093	AAO78199.1	null	-	-	2.594860546046774
1164	391	BT_0350	AAO75457.1	null	-	-	2.5941268102460664
1165	2290	BT_2245	AAO77352.1	null	-	-	2.5939552417809355
1166	4119	BT_4071	AAO79176.1	null	-	-	2.593576235211905
1167	1968	BT_1924	AAO77031.1	null	-	-	2.593541906015407
1168	3069	BT_3023	AAO78129.1	null	-	-	2.593263022371124
1169	522	BT_0481	AAO75588.1	null	-	-	2.592955526167245
1170	4694	BT_4646	AAO79751.1	null	-	-	2.5923544365333915
1171	2011	BT_1967	AAO77074.1	null	-	-	2.592130084788119
1172	4157	BT_4109	AAO79214.1	null	-	-	2.5918206798375567
1173	3531	BT_3483	AAO78589.1	null	-	-	2.5915388452823094
1174	4629	BT_4581	AAO79686.1	null	-	-	2.5910115981579644
1175	4432	BT_4384	AAO79489.1	null	-	-	2.5903198474196953
1176	585	BT_0544	AAO75651.1	null	-	-	2.5901443618012436
1177	4129	BT_4081	AAO79186.1	null	-	-	2.5898968660189334
1178	1080	BT_1036	AAO76143.1	null	-	-	2.588961291057189
1179	3901	BT_3854	AAO78959.1	null	-	-	2.5880605407446393
1180	3321	BT_3274	AAO78380.1	null	-	-	2.587677216172655
1181	1979	BT_1935	AAO77042.1	null	-	-	2.587156849304919
1182	3800	BT_3753	AAO78858.1	null	-	-	2.5870727299555507
1183	3396	BT_3349	AAO78455.1	null	-	-	2.5870342291616546
1184	4636	BT_4588	AAO79693.1	null	-	-	2.5869136586396784
1185	4117	BT_4069	AAO79174.1	null	-	-	2.5864495297391312
1186	2587	BT_2542	AAO77649.1	null	-	-	2.5856807065703835
1187	4379	BT_4331	AAO79436.1	null	-	-	2.5856478916975836
1188	1094	BT_1050	AAO76157.1	null	-	-	2.584896752977658
1189	4009	BT_3961	AAO79066.1	null	-	-	2.5848580422585132
1190	1068	BT_1024	AAO76131.1	null	-	-	2.5843716111178994
1191	4146	BT_4098	AAO79203.1	null	-	-	2.584269868449929
1192	2307	BT_2262	AAO77369.1	null	-	-	2.5841479857605973
1193	532	BT_0491	AAO75598.1	null	-	-	2.583965448307517
1194	3868	BT_3821	AAO78926.1	null	-	-	2.583889890171471
1195	4594	BT_4546	AAO79651.1	null	-	-	2.583549538675308
1196	815	BT_0773	AAO75880.1	null	-	-	2.5833925715493526
1197	4601	BT_4553	AAO79658.1	null	-	-	2.5832640825211786
1198	4369	BT_4321	AAO79426.1	null	-	-	2.582937863270317
1199	1757	BT_1713	AAO76820.1	null	-	-	2.5827583939622856
1200	369	BT_0328	AAO75435.1	null	-	-	2.582569577540925
1201	3797	BT_3750	AAO78855.1	null	-	-	2.5823460148989428
1202	2541	BT_2496	AAO77603.1	null	-	-	2.5821222151267693
1203	968	BT_0924	AAO76031.1	null	-	-	2.581448792914921
1204	223	BT_0182	AAO75289.1	null	-	-	2.5807319705621516
1205	1703	BT_1659	AAO76766.1	null	-	-	2.5806491473396953
1206	1790	BT_1746	AAO76853.1	null	-	-	2.5804332025946657
1207	353	BT_0312	AAO75419.1	null	-	-	2.5801085393243217
1208	2907	BT_2861	AAO77967.1	null	-	-	2.5798237094290295
1209	4801	BT_4753	AAO79858.1	null	-	-	2.579466176089071
1210	2129	BT_2084	AAO77191.1	null	-	-	2.579053708148552
1211	4366	BT_4318	AAO79423.1	null	-	-	2.5781048111990983
1212	316	BT_0275	AAO75382.1	null	-	-	2.577191610236232
1213	3805	BT_3758	AAO78863.1	null	-	-	2.5769998037069715
1214	860	BT_0817	AAO75924.1	null	-	-	2.576595010773175
1215	1579	BT_1535	AAO76642.1	null	-	-	2.576094569790087
1216	2176	BT_2131	AAO77238.1	null	-	-	2.575424112059149
1217	3522	BT_3474	AAO78580.1	null	-	-	2.5752989315610595
1218	1619	BT_1575	AAO76682.1	null	-	-	2.5752526750857614
1219	3366	BT_3319	AAO78425.1	null	-	-	2.5751164713435872
1220	403	BT_0362	AAO75469.1	null	-	-	2.575046482898416
1221	3634	BT_3587	AAO78692.1	null	-	-	2.5745176118951547
1222	222	BT_0181	AAO75288.1	null	-	-	2.5736567030080466
1223	938	BT_0895	AAO76002.1	null	-	-	2.572984305945741
1224	423	BT_0382	AAO75489.1	null	-	-	2.5726683887239186
1225	3554	BT_3506	AAO78612.1	null	-	-	2.5726051442009426
1226	1793	BT_1749	AAO76856.1	null	-	-	2.5723809405848
1227	4003	BT_3955	AAO79060.1	null	-	-	2.572158829031338
1228	3108	BT_3062	AAO78168.1	null	-	-	2.572046035923814
1229	867	BT_0824	AAO75931.1	null	-	-	2.5716683126239084
1230	3594	BT_3546	AAO78652.1	null	-	-	2.570855486329732
1231	79	BT_0038	AAO75145.1	null	-	-	2.57083355413139
1232	2420	BT_2375	AAO77482.1	null	-	-	2.570342213374774
1233	2205	BT_2160	AAO77267.1	null	-	-	2.570214793940809
1234	1128	BT_1084	AAO76191.1	null	-	-	2.570109650119877
1235	4715	BT_4667	AAO79772.1	null	-	-	2.5699103511592445
1236	3627	BT_3579	AAO78685.1	null	-	-	2.569160467539625
1237	4747	BT_4699	AAO79804.1	null	-	-	2.5688051615766163
1238	725	BT_0683	AAO75790.1	null	-	-	2.5685985535906237
1239	2254	BT_2209	AAO77316.1	null	-	-	2.5681440441460306
1240	444	BT_0403	AAO75510.1	null	-	-	2.567878262709181
1241	2549	BT_2504	AAO77611.1	null	-	-	2.567531383509582
1242	3747	BT_3700	AAO78805.1	null	susE	-	2.5673449974964
1243	4529	BT_4481	AAO79586.1	null	-	-	2.567310316962098
1244	4241	BT_4193	AAO79298.1	null	-	-	2.567191647147819
1245	2712	BT_2667	AAO77774.1	null	-	-	2.567093953971265
1246	4520	BT_4472	AAO79577.1	null	-	-	2.567054938030286
1247	491	BT_0450	AAO75557.1	null	-	-	2.5667894708469303
1248	1372	BT_1328	AAO76435.1	null	-	-	2.5665426154758135
1249	4717	BT_4669	AAO79774.1	null	-	-	2.5649912981703062
1250	3014	BT_2968	AAO78074.1	null	-	-	2.5648283194133596
1251	3454	BT_3406	AAO78512.1	null	-	-	2.564716719514319
1252	2611	BT_2566	AAO77673.1	null	-	-	2.56413859611925
1253	845	BT_0802	AAO75909.1	null	-	-	2.5637882179068923
1254	4775	BT_4727	AAO79832.1	null	-	-	2.563429468049267
1255	2238	BT_2193	AAO77300.1	null	-	-	2.562877313738627
1256	3354	BT_3307	AAO78413.1	null	-	-	2.5625890463851198
1257	312	BT_0271	AAO75378.1	null	-	-	2.5624882928811306
1258	4001	BT_3953	AAO79058.1	null	-	-	2.5619397107441135
1259	309	BT_0268	AAO75375.1	null	-	-	2.561874493000492
1260	3611	BT_3563	AAO78669.1	null	-	-	2.561527314341947
1261	3801	BT_3754	AAO78859.1	null	-	-	2.5609951603203602
1262	4756	BT_4708	AAO79813.1	null	-	-	2.560751758787643
1263	266	BT_0225	AAO75332.1	null	-	-	2.5606686552940183
1264	515	BT_0474	AAO75581.1	null	-	-	2.5600996074442937
1265	152	BT_0111	AAO75218.1	null	-	-	2.5599348527481784
1266	896	BT_0853	AAO75960.1	null	-	-	2.55990116485479
1267	680	BT_0638	AAO75745.1	null	-	-	2.5596422656314126
1268	4233	BT_4185	AAO79290.1	null	-	-	2.5595295337248523
1269	3079	BT_3033	AAO78139.1	null	-	-	2.5594383040905186
1270	3431	BT_3383	AAO78489.1	null	-	-	2.5587125411214453
1271	4196	BT_4148	AAO79253.1	null	-	-	2.5587053218369062
1272	4686	BT_4638	AAO79743.1	null	-	-	2.5586982728088166
1273	1641	BT_1597	AAO76704.1	null	-	-	2.558689642330093
1274	1616	BT_1572	AAO76679.1	null	-	-	2.5581010184061137
1275	1951	BT_1907	AAO77014.1	null	-	-	2.5580225092004065
1276	2888	BT_2842	AAO77948.1	null	-	-	2.557741086537416
1277	746	BT_0704	AAO75811.1	null	-	-	2.557451285572458
1278	2580	BT_2535	AAO77642.1	null	-	-	2.557448542952338
1279	2942	BT_2896	AAO78002.1	null	-	-	2.5573756827004783
1280	1919	BT_1875	AAO76982.1	null	-	-	2.5571431576687944
1281	2804	BT_2758	AAO77864.1	null	-	-	2.5570177568528907
1282	1047	BT_1003	AAO76110.1	null	-	-	2.556682743738222
1283	4272	BT_4224	AAO79329.1	null	-	-	2.5562630296092324
1284	4745	BT_4697	AAO79802.1	null	-	-	2.5559975872724072
1285	4404	BT_4356	AAO79461.1	null	-	-	2.555823307749892
1286	1253	BT_1209	AAO76316.1	null	-	-	2.555678835456165
1287	1886	BT_1842	AAO76949.1	null	-	-	2.55539396143046
1288	3921	BT_3874	AAO78979.1	null	-	-	2.5550732697314706
1289	3320	BT_3273	AAO78379.1	null	-	-	2.5547400553338258
1290	4135	BT_4087	AAO79192.1	null	-	-	2.554368785139265
1291	1878	BT_1834	AAO76941.1	null	-	-	2.553805137819234
1292	4008	BT_3960	AAO79065.1	null	-	-	2.5537141885653445
1293	2362	BT_2317	AAO77424.1	null	-	-	2.552347525966665
1294	1072	BT_1028	AAO76135.1	null	-	-	2.5520874937885187
1295	4202	BT_4154	AAO79259.1	null	-	-	2.5517115697194015
1296	3793	BT_3746	AAO78851.1	null	-	-	2.551661049829808
1297	2669	BT_2624	AAO77731.1	null	-	-	2.551274506528165
1298	501	BT_0460	AAO75567.1	null	-	-	2.55026023554131
1299	3540	BT_3492	AAO78598.1	null	-	-	2.5499353854794164
1300	1784	BT_1740	AAO76847.1	null	-	-	2.5498796070167193
1301	2109	BT_2064	AAO77171.1	null	-	-	2.548871676437793
1302	2172	BT_2127	AAO77234.1	null	-	-	2.548732348351149
1303	2797	BT_2751	AAO77857.1	null	-	-	2.5484352730314375
1304	3512	BT_3464	AAO78570.1	null	-	-	2.548255792034275
1305	4097	BT_4049	AAO79154.1	null	-	-	2.547186428020875
1306	4207	BT_4159	AAO79264.1	null	-	-	2.5468958826601953
1307	3560	BT_3512	AAO78618.1	null	-	-	2.5466150206078844
1308	2965	BT_2919	AAO78025.1	null	-	-	2.546611215326705
1309	2170	BT_2125	AAO77232.1	null	-	-	2.5463958357935725
1310	1447	BT_1403	AAO76510.1	null	-	-	2.5460418959377025
1311	1399	BT_1355	AAO76462.1	null	-	-	2.5458582586787606
1312	3035	BT_2989	AAO78095.1	null	-	-	2.544239200914465
1313	243	BT_0202	AAO75309.1	null	-	-	2.5442149200626916
1314	3650	BT_3603	AAO78708.1	null	-	-	2.5440101091689415
1315	2520	BT_2475	AAO77582.1	null	-	-	2.54400893667514
1316	2049	BT_2004	AAO77111.1	null	-	-	2.543968646914766
1317	4374	BT_4326	AAO79431.1	null	-	-	2.5438202411505
1318	4709	BT_4661	AAO79766.1	null	-	-	2.542596049742843
1319	4704	BT_4656	AAO79761.1	null	-	-	2.5425499563369467
1320	3720	BT_3673	AAO78778.1	null	-	-	2.5425427654879766
1321	2903	BT_2857	AAO77963.1	null	-	-	2.542374059421844
1322	315	BT_0274	AAO75381.1	null	-	-	2.542296798763427
1323	711	BT_0669	AAO75776.1	null	-	-	2.5422487693822147
1324	3149	BT_3103	AAO78209.1	null	-	-	2.542049189207191
1325	3774	BT_3727	AAO78832.1	null	-	-	2.541166062459956
1326	3661	BT_3614	AAO78719.1	null	-	-	2.5410499078679907
1327	1073	BT_1029	AAO76136.1	null	-	-	2.5408905909408808
1328	2128	BT_2083	AAO77190.1	null	-	-	2.5407384902086605
1329	3340	BT_3293	AAO78399.1	null	-	-	2.5406592319714383
1330	4223	BT_4175	AAO79280.1	null	-	-	2.5401151956793946
1331	2043	BT_1998	AAO77105.1	null	-	-	2.5398684529685944
1332	363	BT_0322	AAO75429.1	null	-	-	2.5392477313838038
1333	3026	BT_2980	AAO78086.1	null	-	-	2.5388500455113525
1334	3155	BT_3109	AAO78215.1	null	-	-	2.5388117315904455
1335	3806	BT_3759	AAO78864.1	null	-	-	2.538299808751231
1336	385	BT_0344	AAO75451.1	null	-	-	2.5382195241890106
1337	3063	BT_3017	AAO78123.1	null	-	-	2.5382070099176617
1338	1794	BT_1750	AAO76857.1	null	-	-	2.538025914627191
1339	4714	BT_4666	AAO79771.1	null	-	-	2.5377969573422834
1340	4398	BT_4350	AAO79455.1	null	-	-	2.5377628397613843
1341	4136	BT_4088	AAO79193.1	null	-	-	2.5367994280751778
1342	2819	BT_2773	AAO77879.1	null	-	-	2.536787517164099
1343	2650	BT_2605	AAO77712.1	null	-	-	2.536016318258146
1344	4657	BT_4609	AAO79714.1	null	-	-	2.535961889055042
1345	528	BT_0487	AAO75594.1	null	-	-	2.535627332910196
1346	3361	BT_3314	AAO78420.1	null	-	-	2.5356226947872558
1347	2725	BT_2680	AAO77786.1	null	-	-	2.5352606850637374
1348	1040	BT_0996	AAO76103.1	null	-	-	2.5350175187606387
1349	1787	BT_1743	AAO76850.1	null	-	-	2.534578040872671
1350	969	BT_0925	AAO76032.1	null	-	-	2.5341138358447917
1351	4537	BT_4489	AAO79594.1	null	-	-	2.533642768721154
1352	453	BT_0412	AAO75519.1	null	-	-	2.533321759231252
1353	450	BT_0409	AAO75516.1	null	-	-	2.5323867719936075
1354	185	BT_0144	AAO75251.1	null	-	-	2.532379198825415
1355	4113	BT_4065	AAO79170.1	null	-	-	2.5321681511911307
1356	1321	BT_1277	AAO76384.1	null	-	-	2.5314120547626815
1357	641	BT_0600	AAO75707.1	null	-	-	2.5310210937586817
1358	3290	BT_3243	AAO78349.1	null	-	-	2.5309899027203198
1359	3719	BT_3672	AAO78777.1	null	-	-	2.530953423118165
1360	4004	BT_3956	AAO79061.1	null	-	-	2.530157814775213
1361	1480	BT_1436	AAO76543.1	null	-	-	2.5300126479549205
1362	2566	BT_2521	AAO77628.1	null	-	-	2.5298818601478112
1363	619	BT_0578	AAO75685.1	null	-	-	2.529545624309498
1364	3392	BT_3345	AAO78451.1	null	-	-	2.5294907606002206
1365	3288	BT_3241	AAO78347.1	null	-	-	2.529474166310855
1366	936	BT_0893	AAO76000.1	null	-	-	2.529050895104146
1367	3975	BT_3927	AAO79032.1	null	-	-	2.529004582723738
1368	946	BT_0903	AAO76010.1	null	-	-	2.528977793663458
1369	3676	BT_3629	AAO78734.1	null	-	-	2.528950478205477
1370	3839	BT_3792	AAO78897.1	null	-	-	2.528840653156001
1371	1240	BT_1196	AAO76303.1	null	-	-	2.528088543367516
1372	756	BT_0714	AAO75821.1	null	-	-	2.5278280776420745
1373	4347	BT_4299	AAO79404.1	null	-	-	2.5273739476842527
1374	3691	BT_3644	AAO78749.1	null	-	-	2.5273346375802235
1375	3198	BT_3152	AAO78258.1	null	-	-	2.5267901537918256
1376	1351	BT_1307	AAO76414.1	null	-	-	2.5263323774288398
1377	1835	BT_1791	AAO76898.1	null	-	-	2.5260906303574977
1378	2418	BT_2373	AAO77480.1	null	-	-	2.526057246733249
1379	4317	BT_4269	AAO79374.1	null	-	-	2.5259994133064905
1380	2373	BT_2328	AAO77435.1	null	-	-	2.5259471534155042
1381	2842	BT_2796	AAO77902.1	null	-	-	2.52540113047771
1382	242	BT_0201	AAO75308.1	null	-	-	2.525368058607607
1383	4312	BT_4264	AAO79369.1	null	-	-	2.525044344845286
1384	2468	BT_2423	AAO77530.1	null	-	-	2.5247509835887456
1385	3265	BT_3218	AAO78324.1	null	-	-	2.52416459711161
1386	2231	BT_2186	AAO77293.1	null	-	-	2.5240901657647647
1387	4218	BT_4170	AAO79275.1	null	-	-	2.5240491653042225
1388	3615	BT_3567	AAO78673.1	null	-	-	2.52359471689058
1389	1866	BT_1822	AAO76929.1	null	-	-	2.5232921444262386
1390	2288	BT_2243	AAO77350.1	null	-	-	2.5217426640186247
1391	1863	BT_1819	AAO76926.1	null	-	-	2.5216805866646808
1392	1669	BT_1625	AAO76732.1	null	-	-	2.521499203526668
1393	618	BT_0577	AAO75684.1	null	-	-	2.5214532825196496
1394	2475	BT_2430	AAO77537.1	null	-	-	2.5214334682224204
1395	1135	BT_1091	AAO76198.1	null	-	-	2.521234582236184
1396	1805	BT_1761	AAO76868.1	null	-	-	2.521156492606118
1397	909	BT_0866	AAO75973.1	null	-	-	2.5205774365967235
1398	2704	BT_2659	AAO77766.1	null	-	-	2.5204935489812588
1399	1205	BT_1161	AAO76268.1	null	-	-	2.520118390681173
1400	2022	BT_1977	AAO77084.1	null	-	-	2.5187573437240776
1401	1636	BT_1592	AAO76699.1	null	-	-	2.5186250792158105
1402	331	BT_0290	AAO75397.1	null	-	-	2.5182909204297217
1403	280	BT_0239	AAO75346.1	null	-	-	2.517787249084091
1404	1808	BT_1764	AAO76871.1	null	-	-	2.517469934153109
1405	384	BT_0343	AAO75450.1	null	-	-	2.517385895042577
1406	1591	BT_1547	AAO76654.1	null	-	-	2.516893606142477
1407	3314	BT_3267	AAO78373.1	null	-	-	2.5164068256933705
1408	672	BT_0631	AAO75738.1	null	-	-	2.5161256215309127
1409	419	BT_0378	AAO75485.1	null	-	-	2.5157315425583104
1410	2586	BT_2541	AAO77648.1	null	-	-	2.515543452245082
1411	739	BT_0697	AAO75804.1	null	-	-	2.5154202413884716
1412	706	BT_0664	AAO75771.1	null	-	-	2.5153246221151657
1413	3908	BT_3861	AAO78966.1	null	-	-	2.5152053566293393
1414	4516	BT_4468	AAO79573.1	null	-	-	2.514764392996397
1415	651	BT_0610	AAO75717.1	null	-	-	2.514329813206254
1416	3205	BT_3159	AAO78265.1	null	-	-	2.5142901645642945
1417	1843	BT_1799	AAO76906.1	null	-	-	2.513780153095091
1418	3179	BT_3133	AAO78239.1	null	-	-	2.5137115986709744
1419	3308	BT_3261	AAO78367.1	null	-	-	2.5133822497287035
1420	3209	BT_3163	AAO78269.1	null	-	-	2.5132536123022997
1421	1680	BT_1636	AAO76743.1	null	-	-	2.5129922857079063
1422	2289	BT_2244	AAO77351.1	null	-	-	2.5129494553811162
1423	2573	BT_2528	AAO77635.1	null	-	-	2.512613134900924
1424	2944	BT_2898	AAO78004.1	null	-	-	2.512089108945936
1425	3117	BT_3071	AAO78177.1	null	-	-	2.511634165987289
1426	966	BT_0922	AAO76029.1	null	-	-	2.5103858560917307
1427	835	BT_0792	AAO75899.1	null	-	-	2.5101311599917904
1428	1704	BT_1660	AAO76767.1	null	-	-	2.510108140927342
1429	260	BT_0219	AAO75326.1	null	-	-	2.509324341640303
1430	2550	BT_2505	AAO77612.1	null	-	-	2.5092973881057965
1431	1087	BT_1043	AAO76150.1	null	-	-	2.509258278271658
1432	2295	BT_2250	AAO77357.1	null	-	-	2.5090185106681657
1433	4608	BT_4560	AAO79665.1	null	-	-	2.508850393083327
1434	2123	BT_2078	AAO77185.1	null	-	-	2.5081308534379803
1435	1081	BT_1037	AAO76144.1	null	-	-	2.508079457170999
1436	541	BT_0500	AAO75607.1	null	-	-	2.5078853581697134
1437	1270	BT_1226	AAO76333.1	null	-	-	2.507526467984696
1438	1798	BT_1754	AAO76861.1	null	-	-	2.507295297442465
1439	3015	BT_2969	AAO78075.1	null	-	-	2.507160817763909
1440	461	BT_0420	AAO75527.1	null	-	-	2.5071114893066153
1441	2592	BT_2547	AAO77654.1	null	-	-	2.5070137910611963
1442	1523	BT_1479	AAO76586.1	null	-	-	2.5069903291701916
1443	347	BT_0306	AAO75413.1	null	-	-	2.5063124553309035
1444	49	BT_0008	AAO75115.1	null	-	-	2.5059154463981246
1445	2532	BT_2487	AAO77594.1	null	-	-	2.5054214307809968
1446	1025	BT_0981	AAO76088.1	null	-	-	2.5053265478195472
1447	1983	BT_1939	AAO77046.1	null	-	-	2.5035245241635136
1448	4761	BT_4713	AAO79818.1	null	-	-	2.5034921310489
1449	583	BT_0542	AAO75649.1	null	-	-	2.503351535088924
1450	1764	BT_1720	AAO76827.1	null	-	-	2.5013681349893244
1451	4295	BT_4247	AAO79352.1	null	-	-	2.5012611598367585
1452	2479	BT_2434	AAO77541.1	null	-	-	2.5010832825977958
1453	4289	BT_4241	AAO79346.1	null	-	-	2.501040750169912
1454	3664	BT_3617	AAO78722.1	null	-	-	2.5000170256961334
1455	4655	BT_4607	AAO79712.1	null	-	-	2.499484777169473
1456	4219	BT_4171	AAO79276.1	null	-	-	2.4988729241285133
1457	761	BT_0719	AAO75826.1	null	-	-	2.498737595309736
1458	639	BT_0598	AAO75705.1	null	-	-	2.498683725000852
1459	4046	BT_3998	AAO79103.1	null	-	-	2.498286964666234
1460	2867	BT_2821	AAO77927.1	null	-	-	2.498159384944151
1461	402	BT_0361	AAO75468.1	null	-	-	2.498113217712087
1462	4183	BT_4135	AAO79240.1	null	-	-	2.4974703356596684
1463	3696	BT_3649	AAO78754.1	null	-	-	2.4972737676278274
1464	4133	BT_4085	AAO79190.1	null	-	-	2.496877585206127
1465	2950	BT_2904	AAO78010.1	null	-	-	2.49674883224726
1466	4431	BT_4383	AAO79488.1	null	-	-	2.4966192764188526
1467	3866	BT_3819	AAO78924.1	null	-	-	2.496601612030165
1468	311	BT_0270	AAO75377.1	null	-	-	2.4963206793087025
1469	3708	BT_3661	AAO78766.1	null	-	-	2.495725493630375
1470	803	BT_0761	AAO75868.1	null	-	-	2.4955693550956948
1471	1684	BT_1640	AAO76747.1	null	-	-	2.4946097830294125
1472	4042	BT_3994	AAO79099.1	null	-	-	2.4945740034161488
1473	2674	BT_2629	AAO77736.1	null	-	-	2.4945689671469196
1474	2945	BT_2899	AAO78005.1	null	-	-	2.494523519541739
1475	1687	BT_1643	AAO76750.1	null	-	-	2.4939072054281737
1476	2178	BT_2133	AAO77240.1	null	-	-	2.4938553827434373
1477	4583	BT_4535	AAO79640.1	null	-	-	2.4938064334982024
1478	2239	BT_2194	AAO77301.1	null	-	-	2.493597890209883
1479	3151	BT_3105	AAO78211.1	null	-	-	2.493060995964946
1480	2865	BT_2819	AAO77925.1	null	-	-	2.492888398683115
1481	4243	BT_4195	AAO79300.1	null	-	-	2.492864339281703
1482	4595	BT_4547	AAO79652.1	null	-	-	2.4925885973375506
1483	3780	BT_3733	AAO78838.1	null	-	-	2.491893168783858
1484	381	BT_0340	AAO75447.1	null	-	-	2.4918537053063594
1485	3078	BT_3032	AAO78138.1	null	-	-	2.4914800773201393
1486	4056	BT_4008	AAO79113.1	null	-	-	2.491264998590105
1487	4569	BT_4521	AAO79626.1	null	-	-	2.49126434367346
1488	4602	BT_4554	AAO79659.1	null	-	-	2.4910410208457603
1489	4653	BT_4605	AAO79710.1	null	-	-	2.49101966112282
1490	1920	BT_1876	AAO76983.1	null	-	-	2.490983774674393
1491	2971	BT_2925	AAO78031.1	null	-	-	2.490882597862081
1492	1018	BT_0974	AAO76081.1	null	-	-	2.4900574252818264
1493	3941	BT_3894	AAO78999.1	null	-	-	2.490051521541299
1494	597	BT_0556	AAO75663.1	null	-	-	2.489644952501545
1495	964	BT_0920	AAO76027.1	null	-	-	2.4894930083685973
1496	855	BT_0812	AAO75919.1	null	-	-	2.4891376472032776
1497	2996	BT_2950	AAO78056.1	null	-	-	2.489006157214545
1498	2416	BT_2371	AAO77478.1	null	-	-	2.488220259137301
1499	107	BT_0066	AAO75173.1	null	-	-	2.488133158563929
1500	2275	BT_2230	AAO77337.1	null	-	-	2.4878691274015607
1501	2438	BT_2393	AAO77500.1	null	-	-	2.4878449281943325
1502	4156	BT_4108	AAO79213.1	null	-	-	2.4877831603901157
1503	1911	BT_1867	AAO76974.1	null	-	-	2.4875814550371875
1504	3327	BT_3280	AAO78386.1	null	-	-	2.487537411524037
1505	934	BT_0891	AAO75998.1	null	-	-	2.4872366029646633
1506	1915	BT_1871	AAO76978.1	null	-	-	2.4871910021433
1507	892	BT_0849	AAO75956.1	null	-	-	2.4867926711864996
1508	1861	BT_1817	AAO76924.1	null	-	-	2.486160519461809
1509	679	BT_0637	AAO75744.1	null	-	-	2.4848541084168234
1510	1775	BT_1731	AAO76838.1	null	-	-	2.4846015315290515
1511	4333	BT_4285	AAO79390.1	null	-	-	2.4832007457980954
1512	726	BT_0684	AAO75791.1	null	-	-	2.4827215234116524
1513	3259	BT_3212	AAO78318.1	null	-	-	2.482480971797451
1514	4170	BT_4122	AAO79227.1	null	-	-	2.482403182509117
1515	4433	BT_4385	AAO79490.1	null	-	-	2.482339347332908
1516	10	BT_RS24140	WP_005842194.1	null	-	-	2.481657562305074
1517	4346	BT_4298	AAO79403.1	null	-	-	2.4813132281153387
1518	2962	BT_2916	AAO78022.1	null	-	-	2.4812926115678295
1519	2201	BT_2156	AAO77263.1	null	-	-	2.481236832166866
1520	4107	BT_4059	AAO79164.1	null	-	-	2.4809939890643595
1521	3388	BT_3341	AAO78447.1	null	-	-	2.4800065503659092
1522	3062	BT_3016	AAO78122.1	null	-	-	2.479946540556161
1523	2591	BT_2546	AAO77653.1	null	-	-	2.4795536940971505
1524	4397	BT_4349	AAO79454.1	null	-	-	2.479435412175813
1525	4772	BT_4724	AAO79829.1	null	-	-	2.4793688615736045
1526	3799	BT_3752	AAO78857.1	null	-	-	2.4793486103538553
1527	4564	BT_4516	AAO79621.1	null	-	-	2.4790641721406796
1528	762	BT_0720	AAO75827.1	null	-	-	2.47902290409584
1529	3335	BT_3288	AAO78394.1	null	-	-	2.4784851302559483
1530	3837	BT_3790	AAO78895.1	null	-	-	2.4784207306987396
1531	4343	BT_4295	AAO79400.1	null	-	-	2.4783726778291206
1532	1444	BT_1400	AAO76507.1	null	-	-	2.478137264792869
1533	3717	BT_3670	AAO78775.1	null	-	-	2.4779583261204308
1534	2968	BT_2922	AAO78028.1	null	-	-	2.477220892174849
1535	4750	BT_4702	AAO79807.1	null	-	-	2.4771410500662956
1536	2558	BT_2513	AAO77620.1	null	-	-	2.4767928037907883
1537	1405	BT_1361	AAO76468.1	null	-	-	2.476709522706152
1538	2035	BT_1990	AAO77097.1	null	-	-	2.4764760283719873
1539	3077	BT_3031	AAO78137.1	null	-	-	2.476316886422448
1540	1469	BT_1425	AAO76532.1	null	-	-	2.4762425231122007
1541	2296	BT_2251	AAO77358.1	null	-	-	2.476153830778874
1542	1670	BT_1626	AAO76733.1	null	-	-	2.475869348564704
1543	475	BT_0434	AAO75541.1	null	-	-	2.4758255100999387
1544	4344	BT_4296	AAO79401.1	null	-	-	2.475597506436049
1545	4274	BT_4226	AAO79331.1	null	-	-	2.475420721278269
1546	4292	BT_4244	AAO79349.1	null	-	-	2.4750048224697725
1547	3969	BT_3921	AAO79026.1	null	-	-	2.474933643911665
1548	594	BT_0553	AAO75660.1	null	-	-	2.4748391603914968
1549	3382	BT_3335	AAO78441.1	null	-	-	2.4746861451439157
1550	3836	BT_3789	AAO78894.1	null	-	-	2.474349797621486
1551	193	BT_0152	AAO75259.1	null	-	-	2.474327394082806
1552	1467	BT_1423	AAO76530.1	null	-	-	2.4742286284813133
1553	3343	BT_3296	AAO78402.1	null	-	-	2.4739855910360635
1554	608	BT_0567	AAO75674.1	null	-	-	2.473751524680197
1555	3012	BT_2966	AAO78072.1	null	-	-	2.472702813896285
1556	1935	BT_1891	AAO76998.1	null	-	-	2.4725386122630644
1557	2443	BT_2398	AAO77505.1	null	-	-	2.4725386122630644
1558	2717	BT_2673	AAO77779.1	null	-	-	2.4725386122630644
1559	4625	BT_4577	AAO79682.1	null	-	-	2.4725386122630644
1560	239	BT_0198	AAO75305.1	null	-	-	2.4725275232317285
1561	547	BT_0506	AAO75613.1	null	-	-	2.4723443874020052
1562	3496	BT_3448	AAO78554.1	null	-	-	2.472255489962145
1563	1272	BT_1228	AAO76335.1	null	-	-	2.4722187794064285
1564	468	BT_0427	AAO75534.1	null	-	-	2.471885597414482
1565	4179	BT_4131	AAO79236.1	null	-	-	2.471868598084877
1566	1157	BT_1113	AAO76220.1	null	-	-	2.47183427057291
1567	2332	BT_2287	AAO77394.1	null	-	-	2.47154299212404
1568	1608	BT_1564	AAO76671.1	null	-	-	2.4713331686553817
1569	3493	BT_3445	AAO78551.1	null	-	-	2.4712876140121365
1570	4000	BT_3952	AAO79057.1	null	-	-	2.4710012955780676
1571	4040	BT_3992	AAO79097.1	null	-	-	2.4709439624279304
1572	1617	BT_1573	AAO76680.1	null	-	-	2.470757279712719
1573	438	BT_0397	AAO75504.1	null	-	-	2.4704718958378544
1574	2432	BT_2387	AAO77494.1	null	-	-	2.4701532717525736
1575	3462	BT_3414	AAO78520.1	null	-	-	2.469693449834289
1576	4523	BT_4475	AAO79580.1	null	-	-	2.469618872207905
1577	4266	BT_4218	AAO79323.1	null	-	-	2.469350260201351
1578	4318	BT_4270	AAO79375.1	null	-	-	2.4688985061386517
1579	183	BT_0142	AAO75249.1	null	-	-	2.4688818993183808
1580	758	BT_0716	AAO75823.1	null	-	-	2.4681750736266697
1581	635	BT_0594	AAO75701.1	null	-	-	2.4677243534701057
1582	4730	BT_4682	AAO79787.1	null	-	-	2.4674289372114
1583	2162	BT_2117	AAO77224.1	null	-	-	2.466879129898583
1584	841	BT_0798	AAO75905.1	null	-	-	2.466747500020231
1585	340	BT_0299	AAO75406.1	null	-	-	2.466515374911101
1586	4678	BT_4630	AAO79735.1	null	-	-	2.466370415204861
1587	2574	BT_2529	AAO77636.1	null	-	-	2.4662116252859207
1588	173	BT_0132	AAO75239.1	null	-	-	2.4661536349637068
1589	2828	BT_2782	AAO77888.1	null	-	-	2.465911098390938
1590	3284	BT_3237	AAO78343.1	null	-	-	2.465506476631245
1591	927	BT_0884	AAO75991.1	null	-	-	2.465361590853149
1592	3449	BT_3401	AAO78507.1	null	-	-	2.465222434234962
1593	3367	BT_3320	AAO78426.1	null	-	-	2.46520953415459
1594	4733	BT_4685	AAO79790.1	null	-	-	2.464729544889836
1595	1941	BT_1897	AAO77004.1	null	-	-	2.4637958319398887
1596	955	BT_0912	AAO76019.1	null	-	-	2.4637576725024184
1597	3509	BT_3461	AAO78567.1	null	-	-	2.4637040436133253
1598	3993	BT_3945	AAO79050.1	null	-	-	2.463523494842946
1599	387	BT_0346	AAO75453.1	null	-	-	2.4633321959646612
1600	4774	BT_4726	AAO79831.1	null	-	-	2.462709891722797
1601	415	BT_0374	AAO75481.1	null	-	-	2.462303880289104
1602	1529	BT_1485	AAO76592.1	null	-	-	2.4622425792276563
1603	3402	BT_3355	AAO78461.1	null	-	-	2.462073816210791
1604	4226	BT_4178	AAO79283.1	null	-	-	2.4617386805376387
1605	876	BT_0833	AAO75940.1	null	-	-	2.46151057470945
1606	4132	BT_4084	AAO79189.1	null	-	-	2.459783231857622
1607	1109	BT_1065	AAO76172.1	null	-	-	2.4592530694816674
1608	3716	BT_3669	AAO78774.1	null	-	-	2.459234042516822
1609	1638	BT_1594	AAO76701.1	null	-	-	2.457846233124229
1610	1150	BT_1106	AAO76213.1	null	-	-	2.4575811492433575
1611	3059	BT_3013	AAO78119.1	null	-	-	2.4573447043388312
1612	1443	BT_1399	AAO76506.1	null	-	-	2.457154936059222
1613	3203	BT_3157	AAO78263.1	null	-	-	2.4569218835620563
1614	2995	BT_2949	AAO78055.1	null	-	-	2.4568570085671344
1615	4103	BT_4055	AAO79160.1	null	-	-	2.4564700414550837
1616	3672	BT_3625	AAO78730.1	null	-	-	2.4563471402741484
1617	3130	BT_3084	AAO78190.1	null	-	-	2.4559223213421113
1618	178	BT_0137	AAO75244.1	null	-	-	2.4556768819538997
1619	617	BT_0576	AAO75683.1	null	-	-	2.45482460153635
1620	2120	BT_2075	AAO77182.1	null	-	-	2.454305007774891
1621	715	BT_0673	AAO75780.1	null	-	-	2.453944560609978
1622	304	BT_0263	AAO75370.1	null	-	-	2.453722524861321
1623	4096	BT_4048	AAO79153.1	null	-	-	2.453644972053487
1624	3029	BT_2983	AAO78089.1	null	-	-	2.45356531428264
1625	4770	BT_4722	AAO79827.1	null	-	-	2.4527900015482564
1626	3976	BT_3928	AAO79033.1	null	-	-	2.452527426338873
1627	4630	BT_4582	AAO79687.1	null	-	-	2.4525177059948717
1628	233	BT_0192	AAO75299.1	null	-	-	2.4524854323508682
1629	3523	BT_3475	AAO78581.1	null	-	-	2.4513735886364865
1630	4650	BT_4602	AAO79707.1	null	-	-	2.4510842356407414
1631	1910	BT_1866	AAO76973.1	null	-	-	2.450813932678379
1632	3663	BT_3616	AAO78721.1	null	-	-	2.4507943853074323
1633	279	BT_0238	AAO75345.1	null	-	-	2.4502929178840893
1634	3966	BT_3918	AAO79023.1	null	-	-	2.4496838920939186
1635	2853	BT_2807	AAO77913.1	null	-	-	2.4495704728942296
1636	3835	BT_3788	AAO78893.1	null	-	-	2.449508912969888
1637	3282	BT_3235	AAO78341.1	null	-	-	2.4494385483574903
1638	4386	BT_4338	AAO79443.1	null	-	-	2.4489498785022934
1639	4676	BT_4628	AAO79733.1	null	-	-	2.448679412415529
1640	1370	BT_1326	AAO76433.1	null	-	-	2.448608004627207
1641	1595	BT_1551	AAO76658.1	null	-	-	2.4485437538788246
1642	3601	BT_3553	AAO78659.1	null	-	-	2.448158308625797
1643	2743	BT_2698	AAO77804.1	null	-	-	2.4480524065464278
1644	1809	BT_1765	AAO76872.1	null	-	-	2.447797135422544
1645	3654	BT_3607	AAO78712.1	null	-	-	2.4477038979645425
1646	1473	BT_1429	AAO76536.1	null	-	-	2.447467323973582
1647	1305	BT_1261	AAO76368.1	null	-	-	2.4474420031056496
1648	1763	BT_1719	AAO76826.1	null	-	-	2.4471335702012107
1649	1550	BT_1506	AAO76613.1	null	-	-	2.446755680766807
1650	3252	BT_3205	AAO78311.1	null	-	-	2.446640275305327
1651	1952	BT_1908	AAO77015.1	null	-	-	2.4461378367430973
1652	272	BT_0231	AAO75338.1	null	-	-	2.4457949790641518
1653	1430	BT_1386	AAO76493.1	null	-	-	2.4454582908544524
1654	1188	BT_1144	AAO76251.1	null	-	-	2.445370838280207
1655	928	BT_0885	AAO75992.1	null	-	-	2.445338636394597
1656	627	BT_0586	AAO75693.1	null	-	-	2.4451281732353207
1657	2264	BT_2219	AAO77326.1	null	-	-	2.4449504185756377
1658	1749	BT_1705	AAO76812.1	null	-	-	2.44412436585202
1659	2793	BT_2747	AAO77853.1	null	-	-	2.443734669995029
1660	4359	BT_4311	AAO79416.1	null	-	-	2.4435488552944666
1661	531	BT_0490	AAO75597.1	null	-	-	2.44343220850026
1662	3760	BT_3713	AAO78818.1	null	-	-	2.4428420396502073
1663	2434	BT_2389	AAO77496.1	null	-	-	2.442380311263208
1664	2039	BT_1994	AAO77101.1	null	-	-	2.4423442080374898
1665	3808	BT_3761	AAO78866.1	null	-	-	2.441760867119766
1666	4681	BT_4633	AAO79738.1	null	-	-	2.441487287871841
1667	3727	BT_3680	AAO78785.1	null	-	-	2.4414163933690616
1668	1574	BT_1530	AAO76637.1	null	-	-	2.4412798687147266
1669	4685	BT_4637	AAO79742.1	null	-	-	2.440890388462761
1670	2096	BT_2051	AAO77158.1	null	-	-	2.4400986239397153
1671	2847	BT_2801	AAO77907.1	null	-	-	2.439750833388369
1672	1089	BT_1045	AAO76152.1	null	-	-	2.439630123594742
1673	4760	BT_4712	AAO79817.1	null	-	-	2.439382079164147
1674	538	BT_0497	AAO75604.1	null	-	-	2.438902877504536
1675	1298	BT_1254	AAO76361.1	null	-	-	2.438760840321725
1676	4507	BT_4459	AAO79564.1	null	-	-	2.43831458857115
1677	502	BT_0461	AAO75568.1	null	-	-	2.4378684085616236
1678	3791	BT_3744	AAO78849.1	null	-	-	2.4377094293635624
1679	1116	BT_1072	AAO76179.1	null	-	-	2.437605634140006
1680	3430	BT_3382	AAO78488.1	null	-	-	2.4373534853595618
1681	273	BT_0232	AAO75339.1	null	-	-	2.4368391816964254
1682	338	BT_0297	AAO75404.1	null	-	-	2.4366323128412164
1683	1955	BT_1911	AAO77018.1	null	-	-	2.436621997260203
1684	1122	BT_1078	AAO76185.1	null	-	-	2.43640278588075
1685	1986	BT_1942	AAO77049.1	null	-	-	2.435790223102468
1686	3978	BT_3930	AAO79035.1	null	-	-	2.435742910079138
1687	3115	BT_3069	AAO78175.1	null	-	-	2.4355719390414348
1688	784	BT_0742	AAO75849.1	null	-	-	2.434817204923802
1689	4672	BT_4624	AAO79729.1	null	-	-	2.4347436625288696
1690	3414	BT_3366	AAO78472.1	null	-	-	2.434362127242408
1691	4699	BT_4651	AAO79756.1	null	-	-	2.4336884277964503
1692	3996	BT_3948	AAO79053.1	null	-	-	2.433679262327272
1693	88	BT_0047	AAO75154.1	null	-	-	2.433567911601381
1694	1702	BT_1658	AAO76765.1	null	-	-	2.433565999277586
1695	2705	BT_2660	AAO77767.1	null	-	-	2.433334177947487
1696	2372	BT_2327	AAO77434.1	null	-	-	2.4331416635360714
1697	1284	BT_1240	AAO76347.1	null	-	-	2.432877324495169
1698	3732	BT_3685	AAO78790.1	null	-	-	2.432406445000215
1699	3134	BT_3088	AAO78194.1	null	-	-	2.4322469419566035
1700	4227	BT_4179	AAO79284.1	null	-	-	2.4321800420943935
1701	1052	BT_1008	AAO76115.1	null	-	-	2.4321136158863026
1702	1269	BT_1225	AAO76332.1	null	-	-	2.432111897450758
1703	111	BT_0070	AAO75177.1	null	-	-	2.431985563699478
1704	3745	BT_3698	AAO78803.1	null	susG	-	2.4316084796699986
1705	3326	BT_3279	AAO78385.1	null	-	-	2.4314539684438197
1706	2896	BT_2850	AAO77956.1	null	-	-	2.4306849553868655
1707	4134	BT_4086	AAO79191.1	null	-	-	2.4303661877663263
1708	4474	BT_4426	AAO79531.1	null	-	-	2.4303137488558715
1709	3407	BT_3360	AAO78466.1	null	-	-	2.4299463699821766
1710	1127	BT_1083	AAO76190.1	null	-	-	2.429712420037396
1711	3013	BT_2967	AAO78073.1	null	-	-	2.4291739339806675
1712	2300	BT_2255	AAO77362.1	null	-	-	2.4291640061326296
1713	1963	BT_1919	AAO77026.1	null	-	-	2.428484697054946
1714	3489	BT_3441	AAO78547.1	null	-	-	2.427962254851542
1715	4277	BT_4229	AAO79334.1	null	-	-	2.4273049887138005
1716	4723	BT_4675	AAO79780.1	null	-	-	2.4270605957247646
1717	4680	BT_4632	AAO79737.1	null	-	-	2.42695000353475
1718	1450	BT_1406	AAO76513.1	null	-	-	2.426617603436962
1719	2052	BT_2007	AAO77114.1	null	-	-	2.426504393738751
1720	1256	BT_1212	AAO76319.1	null	-	-	2.426280912141501
1721	3910	BT_3863	AAO78968.1	null	-	-	2.4262637521349744
1722	400	BT_0359	AAO75466.1	null	-	-	2.426197196209668
1723	963	BT_0919	AAO76026.1	null	-	-	2.426197196209668
1724	2473	BT_2428	AAO77535.1	null	-	-	2.426197196209668
1725	3682	BT_3635	AAO78740.1	null	-	-	2.426197196209668
1726	1095	BT_1051	AAO76158.1	null	-	-	2.4261416637526114
1727	2700	BT_2655	AAO77762.1	null	-	-	2.425655406577764
1728	2227	BT_2182	AAO77289.1	null	-	-	2.425477520333265
1729	1823	BT_1779	AAO76886.1	null	-	-	2.4249525816152846
1730	1544	BT_1500	AAO76607.1	null	-	-	2.4247880514692763
1731	1457	BT_1413	AAO76520.1	null	-	-	2.423797150304741
1732	3550	BT_3502	AAO78608.1	null	-	-	2.42373267319129
1733	1771	BT_1727	AAO76834.1	null	-	-	2.423112420510096
1734	4689	BT_4641	AAO79746.1	null	-	-	2.4228030908226543
1735	4783	BT_4735	AAO79840.1	null	-	-	2.4226406332948875
1736	1813	BT_1769	AAO76876.1	null	-	-	2.4223936308373655
1737	2590	BT_2545	AAO77652.1	null	-	-	2.422173874568005
1738	224	BT_0183	AAO75290.1	null	-	-	2.4218981546961182
1739	4293	BT_4245	AAO79350.1	null	-	-	2.421738360943164
1740	3507	BT_3459	AAO78565.1	null	-	-	2.421644515294617
1741	1030	BT_0986	AAO76093.1	null	-	-	2.4216225216101597
1742	1280	BT_1236	AAO76343.1	null	-	-	2.4216019865717455
1743	2435	BT_2390	AAO77497.1	null	-	-	2.4215477149965094
1744	3018	BT_2972	AAO78078.1	null	-	-	2.421339812035799
1745	326	BT_0285	AAO75392.1	null	-	-	2.421027135899051
1746	3915	BT_3868	AAO78973.1	null	-	-	2.421022623374829
1747	2199	BT_2154	AAO77261.1	null	-	-	2.4209295493104697
1748	4590	BT_4542	AAO79647.1	null	-	-	2.4208253581050476
1749	4052	BT_4004	AAO79109.1	null	-	-	2.4206718367134066
1750	4666	BT_4618	AAO79723.1	null	-	-	2.4202447711779262
1751	1494	BT_1450	AAO76557.1	null	-	-	2.4197963210006797
1752	4294	BT_4246	AAO79351.1	null	-	-	2.419483402072624
1753	4711	BT_4663	AAO79768.1	null	-	-	2.419444626211518
1754	1812	BT_1768	AAO76875.1	null	-	-	2.419297997106059
1755	3141	BT_3095	AAO78201.1	null	-	-	2.4192286208429383
1756	3393	BT_3346	AAO78452.1	null	-	-	2.4190807930167995
1757	4249	BT_4201	AAO79306.1	null	-	-	2.4190087471260617
1758	1324	BT_1280	AAO76387.1	null	-	-	2.4189823147115486
1759	1353	BT_1309	AAO76416.1	null	-	-	2.4179808192408614
1760	2161	BT_2116	AAO77223.1	null	-	-	2.417924568014519
1761	4600	BT_4552	AAO79657.1	null	-	-	2.4178329953606714
1762	3103	BT_3057	AAO78163.1	null	-	-	2.417584602420679
1763	1748	BT_1704	AAO76811.1	null	-	-	2.417575266527085
1764	3830	BT_3783	AAO78888.1	null	-	-	2.417405842784645
1765	2959	BT_2913	AAO78019.1	null	-	-	2.416638078992269
1766	2458	BT_2413	AAO77520.1	null	-	-	2.416472468093601
1767	2567	BT_2522	AAO77629.1	null	-	-	2.4164352872645103
1768	1293	BT_1249	AAO76356.1	null	-	-	2.4163585845290556
1769	3898	BT_3851	AAO78956.1	null	-	-	2.416245902770489
1770	3202	BT_3156	AAO78262.1	null	-	-	2.416018646985017
1771	464	BT_0423	AAO75530.1	null	-	-	2.4158646027409247
1772	3894	BT_3847	AAO78952.1	null	-	-	2.4158481170472967
1773	3499	BT_3451	AAO78557.1	null	-	-	2.415271730920916
1774	887	BT_0844	AAO75951.1	null	-	-	2.4152405277539697
1775	2454	BT_2409	AAO77516.1	null	-	-	2.4150177353475475
1776	3180	BT_3134	AAO78240.1	null	-	-	2.4145662371503778
1777	4114	BT_4066	AAO79171.1	null	-	-	2.4143603735792354
1778	1654	BT_1610	AAO76717.1	null	-	-	2.414239988954384
1779	3033	BT_2987	AAO78093.1	null	-	-	2.4137565657044604
1780	1821	BT_1777	AAO76884.1	null	-	-	2.4135578853139146
1781	3302	BT_3255	AAO78361.1	null	-	-	2.4129149789848983
1782	1719	BT_1675	AAO76782.1	null	-	-	2.412902379751266
1783	293	BT_0252	AAO75359.1	null	-	-	2.41243918988854
1784	874	BT_0831	AAO75938.1	null	-	-	2.4123542217162135
1785	1524	BT_1480	AAO76587.1	null	-	-	2.4123326264359526
1786	537	BT_0496	AAO75603.1	null	-	-	2.4116261909956744
1787	718	BT_0676	AAO75783.1	null	-	-	2.4115313217460304
1788	1395	BT_1351	AAO76458.1	null	-	-	2.411506286276037
1789	1929	BT_1885	AAO76992.1	null	-	-	2.411495357026382
1790	1743	BT_1699	AAO76806.1	null	-	-	2.411448999907047
1791	1248	BT_1204	AAO76311.1	null	-	-	2.411287393566717
1792	933	BT_0890	AAO75997.1	null	-	-	2.411171730834975
1793	4310	BT_4262	AAO79367.1	null	-	-	2.410915225416933
1794	4700	BT_4652	AAO79757.1	null	-	-	2.4108828406537954
1795	3721	BT_3674	AAO78779.1	null	-	-	2.4108793333432765
1796	436	BT_0395	AAO75502.1	null	-	-	2.4107442560495627
1797	4025	BT_3977	AAO79082.1	null	-	-	2.410654169874713
1798	3641	BT_3594	AAO78699.1	null	-	-	2.4105216771884512
1799	2505	BT_2460	AAO77567.1	null	-	-	2.4102084646434077
1800	1721	BT_1677	AAO76784.1	null	-	-	2.410196874562227
1801	911	BT_0868	AAO75975.1	null	-	-	2.4099601423420807
1802	612	BT_0571	AAO75678.1	null	-	-	2.4099219050596536
1803	184	BT_0143	AAO75250.1	null	-	-	2.409583390660208
1804	4579	BT_4531	AAO79636.1	null	-	-	2.4093707092858048
1805	1061	BT_1017	AAO76124.1	null	-	-	2.4092529110552667
1806	1828	BT_1784	AAO76891.1	null	-	-	2.4089401243440394
1807	2714	BT_2669	AAO77776.1	null	-	-	2.408891162533903
1808	4090	BT_4042	AAO79147.1	null	-	-	2.4078624033640805
1809	3480	BT_3432	AAO78538.1	null	-	-	2.4078287776401344
1810	3652	BT_3605	AAO78710.1	null	-	-	2.407682866358404
1811	4585	BT_4537	AAO79642.1	null	-	-	2.407661315259966
1812	4121	BT_4073	AAO79178.1	null	-	-	2.4074362651726613
1813	4726	BT_4678	AAO79783.1	null	-	-	2.407301488309405
1814	249	BT_0208	AAO75315.1	null	-	-	2.406885774020805
1815	3694	BT_3647	AAO78752.1	null	-	-	2.40647520200199
1816	1577	BT_1533	AAO76640.1	null	-	-	2.406370301058642
1817	2612	BT_2567	AAO77674.1	null	-	-	2.4059649338814286
1818	2874	BT_2828	AAO77934.1	null	-	-	2.405763197456686
1819	956	BT_0913	AAO76020.1	null	-	-	2.405544968556621
1820	2009	BT_1965	AAO77072.1	null	-	-	2.4054756225896847
1821	4225	BT_4177	AAO79282.1	null	-	-	2.4048459346984545
1822	2975	BT_2929	AAO78035.1	null	-	-	2.4042641023741633
1823	1522	BT_1478	AAO76585.1	null	-	-	2.403953492869093
1824	4654	BT_4606	AAO79711.1	null	-	-	2.403805279706281
1825	2016	BT_1972	AAO77079.1	null	-	-	2.4037827042799575
1826	157	BT_0116	AAO75223.1	null	-	-	2.403719441824931
1827	4748	BT_4700	AAO79805.1	null	-	-	2.403588884790561
1828	4237	BT_4189	AAO79294.1	null	-	-	2.4032932171303063
1829	3734	BT_3687	AAO78792.1	null	-	-	2.4031232892727163
1830	3211	BT_3165	AAO78271.1	null	-	-	2.4028222238252437
1831	1609	BT_1565	AAO76672.1	null	-	-	2.402735564154521
1832	3518	BT_3470	AAO78576.1	null	-	-	2.402559695763285
1833	105	BT_0064	AAO75171.1	null	-	-	2.402346032854278
1834	4455	BT_4407	AAO79512.1	null	-	-	2.40204762833855
1835	1316	BT_1272	AAO76379.1	null	-	-	2.401528526113179
1836	4613	BT_4565	AAO79670.1	null	-	-	2.401435022969518
1837	2051	BT_2006	AAO77113.1	null	-	-	2.4011092533873217
1838	4415	BT_4367	AAO79472.1	null	-	-	2.40101258344277
1839	421	BT_0380	AAO75487.1	null	-	-	2.400864300694452
1840	787	BT_0745	AAO75852.1	null	-	-	2.4004100732568054
1841	920	BT_0877	AAO75984.1	null	-	-	2.4003511907748676
1842	3907	BT_3860	AAO78965.1	null	-	-	2.399458382715628
1843	2168	BT_2123	AAO77230.1	null	-	-	2.399155146001095
1844	4383	BT_4335	AAO79440.1	null	-	-	2.3990310577204923
1845	2142	BT_2097	AAO77204.1	null	-	-	2.3985856040259352
1846	3833	BT_3786	AAO78891.1	null	-	-	2.3985818677545656
1847	1596	BT_1552	AAO76659.1	null	-	-	2.3983935665177647
1848	633	BT_0592	AAO75699.1	null	-	-	2.397779066560873
1849	2130	BT_2085	AAO77192.1	null	-	-	2.3972516740650773
1850	2033	BT_1988	AAO77095.1	null	-	-	2.397243741303178
1851	4281	BT_4233	AAO79338.1	null	-	-	2.397128887003654
1852	4532	BT_4484	AAO79589.1	null	-	-	2.3970680395214625
1853	2255	BT_2210	AAO77317.1	null	-	-	2.3969072567438934
1854	4612	BT_4564	AAO79669.1	null	-	-	2.3966650913712244
1855	2852	BT_2806	AAO77912.1	null	-	-	2.396511881904469
1856	3953	BT_3905	AAO79010.1	null	-	-	2.396481296318249
1857	3356	BT_3309	AAO78415.1	null	-	-	2.3962736184677076
1858	3375	BT_3328	AAO78434.1	null	-	-	2.3962504741100767
1859	512	BT_0471	AAO75578.1	null	-	-	2.3962239568469297
1860	3827	BT_3780	AAO78885.1	null	-	-	2.3959314107942444
1861	3301	BT_3254	AAO78360.1	null	-	-	2.3957999067055393
1862	4039	BT_3991	AAO79096.1	null	-	-	2.395740603971092
1863	1424	BT_1380	AAO76487.1	null	-	-	2.395541342276497
1864	294	BT_0253	AAO75360.1	null	-	-	2.395515965996881
1865	3803	BT_3756	AAO78861.1	null	-	-	2.3953340100432103
1866	1322	BT_1278	AAO76385.1	null	-	-	2.3951054404620886
1867	1167	BT_1123	AAO76230.1	null	-	-	2.3950836099799266
1868	43	BT_0002	AAO75109.1	null	-	-	2.3949066763885427
1869	2609	BT_2564	AAO77671.1	null	-	-	2.3948278448844245
1870	2354	BT_2309	AAO77416.1	null	-	-	2.3948021810593976
1871	4578	BT_4530	AAO79635.1	null	-	-	2.394642401549236
1872	2721	BT_2676a	ADX07086.1	null	-	-	2.3945545405623747
1873	3533	BT_3485	AAO78591.1	null	-	-	2.394447010770754
1874	1615	BT_1571	AAO76678.1	null	-	-	2.394224609786641
1875	2414	BT_2369	AAO77476.1	null	-	-	2.3939835882423837
1876	2198	BT_2153	AAO77260.1	null	-	-	2.3939410272038604
1877	2154	BT_2109	AAO77216.1	null	-	-	2.3938961646137242
1878	4188	BT_4140	AAO79245.1	null	-	-	2.393789415662219
1879	4716	BT_4668	AAO79773.1	null	-	-	2.3937316828880664
1880	2116	BT_2071	AAO77178.1	null	-	-	2.393192735467979
1881	2813	BT_2767	AAO77873.1	null	-	-	2.393048548531831
1882	4417	BT_4369	AAO79474.1	null	-	-	2.392660246086529
1883	3212	BT_3166	AAO78272.1	null	-	-	2.392275894571638
1884	3007	BT_2961	AAO78067.1	null	-	-	2.3913418264519337
1885	182	BT_0141	AAO75248.1	null	-	-	2.3911541353626755
1886	4351	BT_4303	AAO79408.1	null	-	-	2.3910322348034923
1887	2477	BT_2432	AAO77539.1	null	-	-	2.389865950305586
1888	552	BT_0511	AAO75618.1	null	-	-	2.389805090835826
1889	3009	BT_2963	AAO78069.1	null	-	-	2.3896515668754312
1890	2440	BT_2395	AAO77502.1	null	-	-	2.3895649238345045
1891	2548	BT_2503	AAO77610.1	null	-	-	2.3895407667328974
1892	4396	BT_4348	AAO79453.1	null	-	-	2.3889804971108597
1893	2211	BT_2166	AAO77273.1	null	-	-	2.3889482998565432
1894	1980	BT_1936	AAO77043.1	null	-	-	2.3889187035312847
1895	2855	BT_2809	AAO77915.1	null	-	-	2.3889009805567176
1896	291	BT_0250	AAO75357.1	null	-	-	2.388804748909424
1897	3271	BT_3224	AAO78330.1	null	-	-	2.38878814692737
1898	2987	BT_2941	AAO78047.1	null	-	-	2.388004371957232
1899	1970	BT_1926	AAO77033.1	null	-	-	2.387948340111029
1900	878	BT_0835	AAO75942.1	null	-	-	2.387702696727352
1901	305	BT_0264	AAO75371.1	null	-	-	2.3872218051732395
1902	4378	BT_4330	AAO79435.1	null	-	-	2.3870580230978966
1903	4168	BT_4120	AAO79225.1	null	-	-	2.3870355441395636
1904	3537	BT_3489	AAO78595.1	null	-	-	2.3866370980456697
1905	4143	BT_4095	AAO79200.1	null	-	-	2.3864553707272163
1906	2815	BT_2769	AAO77875.1	null	-	-	2.386313914709666
1907	228	BT_0187	AAO75294.1	null	-	-	2.386244675344196
1908	1598	BT_1554	AAO76661.1	null	-	-	2.3856350336105705
1909	3992	BT_3944	AAO79049.1	null	-	-	2.3855886305228067
1910	1978	BT_1934	AAO77041.1	null	-	-	2.385403065115028
1911	1393	BT_1349	AAO76456.1	null	-	-	2.3852530933587284
1912	1079	BT_1035	AAO76142.1	null	-	-	2.385207504451039
1913	1916	BT_1872	AAO76979.1	null	-	-	2.3851410637417283
1914	1785	BT_1741	AAO76848.1	null	-	-	2.3851335069693853
1915	3685	BT_3638	AAO78743.1	null	-	-	2.3848253324115176
1916	253	BT_0212	AAO75319.1	null	-	-	2.3844670089127344
1917	301	BT_0260	AAO75367.1	null	-	-	2.384382186821843
1918	3843	BT_3796	AAO78901.1	null	-	-	2.384257549344754
1919	3104	BT_3058	AAO78164.1	null	-	-	2.3841763700617866
1920	1323	BT_1279	AAO76386.1	null	-	-	2.3840838500341603
1921	1820	BT_1776	AAO76883.1	null	-	-	2.3834061834457683
1922	4701	BT_4653	AAO79758.1	null	-	-	2.3833747462754458
1923	1958	BT_1914	AAO77021.1	null	-	-	2.3833195746586395
1924	4493	BT_4445	AAO79550.1	null	-	-	2.3829710883363915
1925	4409	BT_4361	AAO79466.1	null	-	-	2.382923808059885
1926	2195	BT_2150	AAO77257.1	null	-	-	2.3828579082051804
1927	4128	BT_4080	AAO79185.1	null	-	-	2.3826986656980296
1928	1074	BT_1030	AAO76137.1	null	-	-	2.3825511719126453
1929	3931	BT_3884	AAO78989.1	null	-	-	2.3822375340306263
1930	4682	BT_4634	AAO79739.1	null	-	-	2.3817425894819646
1931	1313	BT_1269	AAO76376.1	null	-	-	2.381564248900964
1932	2080	BT_2035	AAO77142.1	null	-	-	2.381084344804917
1933	923	BT_0880	AAO75987.1	null	-	-	2.3810361707570147
1934	2152	BT_2107	AAO77214.1	null	-	-	2.380999776026664
1935	2125	BT_2080	AAO77187.1	null	-	-	2.380896009926433
1936	3829	BT_3782	AAO78887.1	null	-	-	2.3807817243480285
1937	292	BT_0251	AAO75358.1	null	-	-	2.38052296353711
1938	3417	BT_3369	AAO78475.1	null	-	-	2.3802712265596795
1939	2997	BT_2951	AAO78057.1	null	-	-	2.38024492227803
1940	3946	BT_3899	AAO79004.1	null	-	-	2.3800521232417124
1941	2244	BT_2199	AAO77306.1	null	-	-	2.380000862629434
1942	1057	BT_1013	AAO76120.1	null	-	-	2.379515787960337
1943	3699	BT_3652	AAO78757.1	null	-	-	2.3794037853331527
1944	486	BT_0445	AAO75552.1	null	-	-	2.3793103222250513
1945	1918	BT_1874	AAO76981.1	null	-	-	2.3791165619426367
1946	4661	BT_4613	AAO79718.1	null	-	-	2.37899470861766
1947	3369	BT_3322	AAO78428.1	null	-	-	2.378433704917261
1948	929	BT_0886	AAO75993.1	null	-	-	2.3779263242869235
1949	3616	BT_3568	AAO78674.1	null	-	-	2.377906597777033
1950	3906	BT_3859	AAO78964.1	null	-	-	2.377668360621637
1951	2303	BT_2258	AAO77365.1	null	-	-	2.3771830955999267
1952	2948	BT_2902	AAO78008.1	null	-	-	2.377129668260755
1953	4622	BT_4574	AAO79679.1	null	-	-	2.3770704293973473
1954	741	BT_0699	AAO75806.1	null	-	-	2.376913129990466
1955	1755	BT_1711	AAO76818.1	null	-	-	2.3762270225938207
1956	4471	BT_4423	AAO79528.1	null	-	-	2.3761995445350643
1957	4109	BT_4061	AAO79166.1	null	-	-	2.376054105797049
1958	3651	BT_3604	AAO78709.1	null	-	-	2.3758942970449097
1959	1132	BT_1088	AAO76195.1	null	-	-	2.375753360596006
1960	4463	BT_4415	AAO79520.1	null	-	-	2.3755756071853824
1961	3383	BT_3336	AAO78442.1	null	-	-	2.375311741861864
1962	1063	BT_1019	AAO76126.1	null	-	-	2.3752986044662383
1963	1734	BT_1690	AAO76797.1	null	-	-	2.3752033373889665
1964	1396	BT_1352	AAO76459.1	null	-	-	2.374831670181157
1965	2584	BT_2539	AAO77646.1	null	-	-	2.3747910629664952
1966	4120	BT_4072	AAO79177.1	null	-	-	2.3747330205704924
1967	3427	BT_3379	AAO78485.1	null	-	-	2.374701455037993
1968	3348	BT_3301	AAO78407.1	null	-	-	2.374604249425872
1969	262	BT_0221	AAO75328.1	null	-	-	2.374592288530389
1970	1190	BT_1146	AAO76253.1	null	-	-	2.3740718044823845
1971	4061	BT_4013	AAO79118.1	null	-	-	2.373811955642709
1972	2668	BT_2623	AAO77730.1	null	-	-	2.373185419196987
1973	1017	BT_0973	AAO76080.1	null	-	-	2.3729715429230787
1974	2544	BT_2499	AAO77606.1	null	-	-	2.3729275732554775
1975	3751	BT_3704	AAO78809.1	null	susA	-	2.3729176096236557
1976	2856	BT_2810	AAO77916.1	null	-	-	2.3729011022921296
1977	2900	BT_2854	AAO77960.1	null	-	-	2.372044256436223
1978	1902	BT_1858	AAO76965.1	null	-	-	2.371423397174573
1979	2447	BT_2402	AAO77509.1	null	-	-	2.3713805931143006
1980	840	BT_0797	AAO75904.1	null	-	-	2.371189883301943
1981	4732	BT_4684	AAO79789.1	null	-	-	2.3710799103637
1982	2956	BT_2910	AAO78016.1	null	-	-	2.370925215692401
1983	1877	BT_1833	AAO76940.1	null	-	-	2.3704946821523256
1984	4314	BT_4266	AAO79371.1	null	-	-	2.37018225744787
1985	205	BT_0164	AAO75271.1	null	-	-	2.369707136168676
1986	313	BT_0272	AAO75379.1	null	-	-	2.369049825333897
1987	3140	BT_3094	AAO78200.1	null	-	-	2.3686698512213487
1988	1254	BT_1210	AAO76317.1	null	-	-	2.368165989639336
1989	3174	BT_3128	AAO78234.1	null	-	-	2.367959031444759
1990	1926	BT_1882	AAO76989.1	null	-	-	2.3677180687191495
1991	3039	BT_2993	AAO78099.1	null	-	-	2.3676281478985994
1992	2143	BT_2098	AAO77205.1	null	-	-	2.367231667926272
1993	4182	BT_4134	AAO79239.1	null	-	-	2.366908617386841
1994	932	BT_0889	AAO75996.1	null	-	-	2.3668892438825444
1995	1865	BT_1821	AAO76928.1	null	-	-	2.3665949168758083
1996	2267	BT_2222	AAO77329.1	null	-	-	2.3665949168758083
1997	1082	BT_1038	AAO76145.1	null	-	-	2.3663994951805782
1998	3005	BT_2959	AAO78065.1	null	-	-	2.3660412636403674
1999	1420	BT_1376	AAO76483.1	null	-	-	2.3655785108851046
[truncated: 2,829 more rows]
