# Supplementary material for: Bioinformatic Assessment of Factors Affecting the Correlation between Protein Abundance and Elongation Efficiency in Prokaryotes
Source: Int J Mol Sci. 2022 Oct 9;23(19):11996. doi: 10.3390/ijms231911996 (PMC9570070; doi:10.3390/ijms231911996)
Supplement: Supplementary file 1 [file ijms-23-11996-s001.zip › EloE/output_folder/Bacteroides_thetaiotaomicron_VPI-5482_226186/bacteroides thetaiotaomicron vpi-5482_genes_and_flanks.txt]

>1	N operona: 1	first	BT_RS24095	gene_poz=(601-1128)	-	hypothetical protein	Derived by automated computational analysis using	/position=-599 - 1128 (1 - 528)	/lenght=1728 (528)	/codons=576 (176)	/complement=false	GC-compoz=45.265151515151516%	/LCI1=1.118095238095238	/LCI2=0.22342857142857148	p_i1=0.19321511994284582	p_i2=0.3945192437952748	/Tai=0.5234750413779536	/Tei=0.45506731941574735	/EEI=1.5882998415733798
cctgtaaggacatacaaccgcctgataacggtggacgggaaagccacggtgcggggtatattcgtgctgcccaagctcaccctgccggatgacaaactgctcgtggtggaggtttacgaaaagggcggtgcccgtcaccagtcgttccgcatagagaacacagaccttgtggcggcaaaaccaatcagtgaactgcatctgaaataataacctatatataatataatgtatatgcaaagaatactattcatactgacagttgccatgttgtcgctctttgcgggcgaagcatacgcgcagcgtgacctgccgggacagacgggtgtacaatttacaccagggggagtcaatcatttcctttcatggaagagtggtggcgaacgccactacttcacctcgctggcctttacacataccaaccgtaaccgtacctgctggctgtatggtctggattatcagataaaggagtacacctacgaaaataaggcaatacccaaagcgcagttcacgggggaactcggctattttattcccgtattgtcggacaagggccggaacgtctgtttccgtatcggactttccgttttgggcggcttcgagatgaacaaaccgaagattatacagattattgatgttgtttccaatgcgatagacggaaaccgtatcgacgaggattttataaagagttgtatttacggcaaagtgaatgcggaactgtatgcgcatcttttaggcaaatacagggggtatgacggggatttctttcagttttatttggggacggacgatcggataaaccgggctttgctggagaacctggggattaaggtcgaacccgacaaatatccggactatgatagccggattgttgcgcaggtcgtccagggaaagaaaaggtttgatatttatcctttcgagttggaagcctttaacagatatgccatgtttggcaataataatgcgctttcatgcctgaaagggatttccccgacagccgggcagaccgtccgggaaaacggtattaacgagtatggaaacgccttgaattggtcgctgttctggataaaggcaaatccggaggacaaagccctgttagtggatcacgttttgaatatccccgaacgatgatagcggaatatttcatttaccggagaaagggggataaagagccgtttatctccctgggggaaatgccgcaatacgggttaaggccgaaacagaagtttaccgggaaaaaacttaaaatagaggtgatccgcaggctttccggtgtggaaatcgagcagacggccaccactccgcagataaacgcctatatcgaggcgaatatctatgataccgaacgttggccggagtaccggaagttataccgacaggtggccggagaggtggaaaccgtggccgacatctttacgctccagtatattttagtggccgaactggaggatcagaccaggacgggaaaggactgccagccgcagccgacagatccgaaagacgagaggctgatacacctaatccggtgcgagcttatgggtgaacccctggaaatgtacaagacgatgataaacccgatcatcgccttaaagaaacgtttcgtttgatactacatctactaaaaatagtagatactacttttagtattttagttcgtacgctcaatcctgggagaaaaactaatcgggatattcattgagttcccggtatgccttagctaactcttcttgg
>2	N operona: 1	last	BT_RS24100	gene_poz=(601-1080)	-	hypothetical protein	Derived by automated computational analysis using	/position=-75 - 1604 (525 - 1004)	/lenght=1680 (480)	/codons=560 (160)	/complement=false	GC-compoz=50.625%	/LCI1=1.0670859538784068	/LCI2=0.2115303983228512	p_i1=0.1684036253951819	p_i2=0.35912016888481474	/Tai=0.6498731516513807	/Tei=0.42320815199633327	/EEI=1.556764832062055
ttttattcccgtattgtcggacaagggccggaacgtctgtttccgtatcggactttccgttttgggcggcttcgagatgaacaaaccgaagattatacagattattgatgttgtttccaatgcgatagacggaaaccgtatcgacgaggattttataaagagttgtatttacggcaaagtgaatgcggaactgtatgcgcatcttttaggcaaatacagggggtatgacggggatttctttcagttttatttggggacggacgatcggataaaccgggctttgctggagaacctggggattaaggtcgaacccgacaaatatccggactatgatagccggattgttgcgcaggtcgtccagggaaagaaaaggtttgatatttatcctttcgagttggaagcctttaacagatatgccatgtttggcaataataatgcgctttcatgcctgaaagggatttccccgacagccgggcagaccgtccgggaaaacggtattaacgagtatggaaacgccttgaattggtcgctgttctggataaaggcaaatccggaggacaaagccctgttagtggatcacgttttgaatatccccgaacgatgatagcggaatatttcatttaccggagaaagggggataaagagccgtttatctccctgggggaaatgccgcaatacgggttaaggccgaaacagaagtttaccgggaaaaaacttaaaatagaggtgatccgcaggctttccggtgtggaaatcgagcagacggccaccactccgcagataaacgcctatatcgaggcgaatatctatgataccgaacgttggccggagtaccggaagttataccgacaggtggccggagaggtggaaaccgtggccgacatctttacgctccagtatattttagtggccgaactggaggatcagaccaggacgggaaaggactgccagccgcagccgacagatccgaaagacgagaggctgatacacctaatccggtgcgagcttatgggtgaacccctggaaatgtacaagacgatgataaacccgatcatcgccttaaagaaacgtttcgtttgatactacatctactaaaaatagtagatactacttttagtattttagttcgtacgctcaatcctgggagaaaaactaatcgggatattcattgagttcccggtatgccttagctaactcttcttgggtgtgacgtttgaactttttacggcttatgatgaaaggcaacctctgattcatttcattctcgtactcgtccaggagatgtttaccccttccggtaaggacgacatgggtacggtcgtcggaaaagcggatctcttttaaatcttccattgtatctaatatacggaggatgattttctcgtaaatgggggtacgcagtaacgggtgtgcgagcatgggggaattgtattttatatcgaaattctcgatgatctccgtctgcacttcctctatatgcttgggaagtgcttttcccagcgtgtagtaaacagctatctgaaagtctttgtaatttggaaacatgggcgtatatggtttattgggaacgtggatatttttaatatttccgttccgggattcttcggccgaaagataaaaaaatctctcgaataatctttgggatagatgcgctttttttagtaaatactaaaaatagta
>3	N operona: 2	first-last	BT_RS24105	gene_poz=(601-993)	-	hypothetical protein	Derived by automated computational analysis using	/position=477 - 2069 (1077 - 1469)	/lenght=1593 (393)	/codons=531 (131)	/complement=true	GC-compoz=43.25699745547074%	/LCI1=1.1333333333333333	/LCI2=0.2966666666666666	p_i1=0.20087639246047576	p_i2=0.5959421962408376	/Tai=0.5981978562800978	/Tei=0.6363479766167538	/EEI=1.8806924180394726
gctcggcctgccgaaatcctcctgccacaaatggcacatttcatgtaccagggtagaatgccagtcccgatcttcccggttcataaaatcggggttgatgctgatctcgtgaacgacctttttttcctgcccgtcccctctccaacggttggcggcgaaaaagccgaacgccccaccgtgacgggacatattcacgatacattccgaaagctcaccgttaaaaattgcgtcgttgtaaaactgatacaagtcgtccaacgtcttaaactggatcgtcgttatcataagccttttgtttttcaatctgaatgcaaagatacggatatttttgtaatgtacattataaaaatactaaaatactaatattagtataaccggatataaaagatacccattttactaaaatacttgaataagtacacgttacgtttacaaaatacactactgtaatgcgcattacaaaaatactatttttagtatttactaaaaaaagcgcatctatcccaaagattattcgagagatttttttatctttcggccgaagaatcccggaacggaaatattaaaaatatccacgttcccaataaaccatatacgcccatgtttccaaattacaaagactttcagatagctgtttactacacgctgggaaaagcacttcccaagcatatagaggaagtgcagacggagatcatcgagaatttcgatataaaatacaattcccccatgctcgcacacccgttactgcgtacccccatttacgagaaaatcatcctccgtatattagatacaatggaagatttaaaagagatccgcttttccgacgaccgtacccatgtcgtccttaccggaaggggtaaacatctcctggacgagtacgagaatgaaatgaatcagaggttgcctttcatcataagccgtaaaaagttcaaacgtcacacccaagaagagttagctaaggcataccgggaactcaatgaatatcccgattagtttttctcccaggattgagcgtacgaactaaaatactaaaagtagtatctactatttttagtagatgtagtatcaaacgaaacgtttctttaaggcgatgatcgggtttatcatcgtcttgtacatttccaggggttcacccataagctcgcaccggattaggtgtatcagcctctcgtctttcggatctgtcggctgcggctggcagtcctttcccgtcctggtctgatcctccagttcggccactaaaatatactggagcgtaaagatgtcggccacggtttccacctctccggccacctgtcggtataacttccggtactccggccaacgttcggtatcatagatattcgcctcgatataggcgtttatctgcggagtggtggccgtctgctcgatttccacaccggaaagcctgcggatcacctctattttaagttttttcccggtaaacttctgtttcggccttaacccgtattgcggcatttcccccagggagataaacggctctttatccccctttctccggtaaatgaaatattccgctatcatcgttcggggatattcaaaacgtgatccactaacagggctttgtcctcc
>4	N operona: 3	first-last	BT_RS24110	gene_poz=(601-1287)	-	SprT-like domain-containing protein	Derived by automated computational analysis using	/position=1185 - 3071 (1785 - 2471)	/lenght=1887 (687)	/codons=629 (229)	/complement=false	GC-compoz=54.14847161572053%	/LCI1=1.1798245614035088	/LCI2=0.4254385964912282	p_i1=0.2248843979694041	p_i2=0.8330504378679617	/Tai=0.6885087954636724	/Tei=0.8497453940811656	/EEI=1.4408197784587933
attctcgtactcgtccaggagatgtttaccccttccggtaaggacgacatgggtacggtcgtcggaaaagcggatctcttttaaatcttccattgtatctaatatacggaggatgattttctcgtaaatgggggtacgcagtaacgggtgtgcgagcatgggggaattgtattttatatcgaaattctcgatgatctccgtctgcacttcctctatatgcttgggaagtgcttttcccagcgtgtagtaaacagctatctgaaagtctttgtaatttggaaacatgggcgtatatggtttattgggaacgtggatatttttaatatttccgttccgggattcttcggccgaaagataaaaaaatctctcgaataatctttgggatagatgcgctttttttagtaaatactaaaaatagtatttttgtaatgcgcattacagtagtgtattttgtaaacgtaacgtgtacttattcaagtattttagtaaaatgggtatcttttatatccggttatactaatattagtattttagtatttttataatgtacattacaaaaatatccgtatctttgcattcagattgaaaaacaaaaggcttatgataacgacgatccagtttaagacgttggacgacttgtatcagttttacaacgacgcaatttttaacggtgagctttcggaatgtatcgtgaatatgtcccgtcacggtggggcgttcggctttttcgccgccaaccgttggagaggggacgggcaggaaaaaaaggtcgttcacgagatcagcatcaaccccgattttatgaaccgggaagatcgggactggcattctaccctggtacatgaaatgtgccatttgtggcaggaggatttcggcaggccgagccggggagggtatcataattcgcaatgggctgacaagatgatccaggtcggactgatgccgtccgacaccggggaggccggaggcaaaaggacaggccagagcattacgcattatatcattccgggagggaagttcgagcaggttttcaatacgctaagccgggaggatctgcaaaacttgcggcttaggtacaagccgactttggcggccgtacctacccggccgatccgcatcgccggaagcgacggggacgaaacggaagaaccggaagatccggacgagggggagagcaaaagcggaaagcggaagaaatacacctgtgggtgcggctgtaacgtgtggggaaaatccgggctggtgttaaggtgcggactgtgcgacactgattttacggaacaataggaaacagtgcaaaggtcagaagcccccagtaaaaaccccgccggaggcagatttcaagcatactcgttttactaaaatactaagataagtctatactaatcttagtattttagtattattgtaatgtgcattacaatataggggtatatgaaaaagtggggatgtcgtaatacgtcaattcgccccacttttaaggcttgacgtgcaatagccgtcagcccccagacggacgggaaccaccccggccgcacacaaatatagaaaatcttccggatttaaccaaacaggtcgggatctttctttttccccctggccttgataccgaaatcctcacgcagcatctttgccagtgaattttgtgcgtgggctgtactcatttcaccgctgcaaaccttatcgtcgtaatatgcacaacggtcgtacacgtctttcagccgtccgctttccaggatcttgtcgagtgcccttaccggggtgttgtcgctcggatagcttaaagcaccgtaaacccaacggtaaacgaacgagtattgttgttgctggtcgcctcgcagttcttggggatttctcgcatggatgaacaggataatcgtgtcggct
>5	N operona: 4	first-last	BT_RS24115	gene_poz=(601-1641)	-	replication initiation protein	Derived by automated computational analysis using	/position=2147 - 4387 (2747 - 3787)	/lenght=2241 (1041)	/codons=747 (347)	/complement=true	GC-compoz=50.62439961575408%	/LCI1=1.0038535645472062	/LCI2=0.1957610789980732	p_i1=0.13963532215076838	p_i2=0.312025959195976	/Tai=0.72348771020177	/Tei=0.3808233632763784	/EEI=1.7676065177901357
ggtaaaccgtcgttctctctctccttgcttcgctcgtcgctcctggaacgctccgcacggcttcgctccaatacatcagacacccagcccccaaaatgcacattacaaatgtacaccgccccccaaaaaagtgtacatttgtaaaacggcggcaatcgttccgatcaccttatattttacaacacaaaaacaaaattttacacattttaacgcgcggaaaaatcgcactaaagaaacgcttcgctcattttttctccgtttctcattttccgttttcaaaatgcacattttccagccgtttttgaagcctgtgattccctaagattttccttctttgtgagaatagtctttgtagaggttctttgtaagaaagcgttttttcatttataattaactgaaatacaaatcgttataggtgaaaagacacaacctaaaatactcattttactaaaatccgaagggggaaaatacttattttactaaaattaccccctccaataaatacccattttactaaaggttacaataaaaagtacttggtattttttggcggtatcttttatttctttaactttgtcccgaactcaaaaaaaaaagcctatggcgaccaacgacatcaccctctatattcctcctacggaggaagaagtaatgttaatccagccgaataacgtaacattcggccagtactctgtgaccgagtggcaagaaaacctcctgacgctcataagcgaccagatccagcaacacatgaccagggaaaaacaactgcctaaagacctctttaaccagcctgtcgtcgagatcaaatgcgacgaagccggggggaagaacaacaagagcaaagttctgaaagaggctatcgccatgatgcggaaaaacttttcctttcgctgggtgcatcccaatatccaccagacggtggaaacgttcggggtggtgataacgacggtacacaacatcaaaggcacaaaccgggtagccctgacgctcaacccctgggcgatccctttcctgctctactacggtacgggtgtcggcggtacaaggtacgggaagaacatcgccttaaccctccggggcaattacaccaagcggctctacaagatcatttgcagccaacgggacagacgggagtattattactcgatcgaccaattctgcaaagacctggagatcccggcctcctactcgaatgcacagatcgaccaaaaggttttaaggcctgcacagacacgaatcaaggaaagcgaggccgatgtatggttcgattacaaattcatctgcaaaacgcctaaaaaggggcaaaaaccgaaagccgacacgattatcctgttcatccatgcgagaaatccccaagaactgcgaggcgaccagcaacaacaatactcgttcgtttaccgttgggtttacggtgctttaagctatccgagcgacaacaccccggtaagggcactcgacaagatcctggaaagcggacggctgaaagacgtgtacgaccgttgtgcatattacgacgataaggtttgcagcggtgaaatgagtacagcccacgcacaaaattcactggcaaagatgctgcgtgaggatttcggtatcaaggccagggggaaaaagaaagatcccgacctgtttggttaaatccggaagattttctatatttgtgtgcggccggggtggttcccgtccgtctgggggctgacggctattgcacgtcaagccttaaaagtggggcgaattgacgtattacgacatccccactttttcatatacccctatattgtaatgcacattacaataatactaaaatactaagattagtatagacttatcttagtattttagtaaaacgagtatgcttgaaatctgcctccggcggggtttttactgggggcttctgacctttgcactgtttcctattgttccgtaaaatcagtgtcgcacagtccgcaccttaacaccagcccggattttccccacacgttacagccgcacccacaggtgtatttcttccgctttccgcttttgctctccccctcgtccggatcttccggttcttccgtttcgtccccgtcgcttccggcgatgcggatcggccgggtaggtacggccgccaaagtcggcttgtacctaagccgcaagttttgcagatcctcccggcttagcgtattgaaaacctgctcgaacttccctcccggaatgatataatgcgtaatgctctggcctgtccttttgcctccg
>6	N operona: 5	first-last	BT_RS24120	gene_poz=(601-786)	-	hypothetical protein	Derived by automated computational analysis using	/position=3500 - 4885 (4100 - 4285)	/lenght=1386 (186)	/codons=462 (62)	/complement=false	GC-compoz=37.096774193548384%	/LCI1=2.262295081967213	/LCI2=0.12349726775956285	p_i1=0.7714079286356982	p_i2=0.11521105833347979	/Tai=0.41058285853012966	/Tei=0.20368995250013183	/EEI=1.7022400949594725
ggaaaagtttttccgcatcatggcgatagcctctttcagaactttgctcttgttgttcttccccccggcttcgtcgcatttgatctcgacgacaggctggttaaagaggtctttaggcagttgtttttccctggtcatgtgttgctggatctggtcgcttatgagcgtcaggaggttttcttgccactcggtcacagagtactggccgaatgttacgttattcggctggattaacattacttcttcctccgtaggaggaatatagagggtgatgtcgttggtcgccataggcttttttttttgagttcgggacaaagttaaagaaataaaagataccgccaaaaaataccaagtactttttattgtaacctttagtaaaatgggtatttattggagggggtaattttagtaaaataagtattttcccccttcggattttagtaaaatgagtattttaggttgtgtcttttcacctataacgatttgtatttcagttaattataaatgaaaaaacgctttcttacaaagaacctctacaaagactattctcacaaagaaggaaaatcttagggaatcacaggcttcaaaaacggctggaaaatgtgcattttgaaaacggaaaatgagaaacggagaaaaaatgagcgaagcgtttctttagtgcgatttttccgcgcgttaaaatgtgtaaaattttgtttttgtgttgtaaaatataaggtgatcggaacgattgccgccgttttacaaatgtacacttttttggggggcggtgtacatttgtaatgtgcattttgggggctgggtgtctgatgtattggagcgaagccgtgcggagcgttccaggagcgacgagcgaagcaaggagagagagaacgacggtttaccaaagtgagcaagcagtcattggacttagtccaatgctgattttccaaatcactgatatataactgtttacttgtttatatgtatgcgaattgcatacatattgcatacattattttgataattcattgaattatagtatattgtagccgatatttatgtatgcaaacccctatacgtgaaattatggcaacaacaagtaaagatacgtctatccgtataaaggagagtacaaggtttaggcttgatatgctgaaaggaaacaaatcgcacgatgcgttcgtggccgaaatgttactctattttgaaacaacggggatcaccccgcagtcgaatgtaatgccgccgaacattgcggccaaagagcaggcaagccgggtgatcgaagttgtccggggcattgagaaatccactaacgtaaggctgaaaaacatcgaacaactccttttgtcgcttgtcggggaagtgaaaacgccgggggacaatccggacgaatatatg
>7	N operona: 6	first	BT_RS24125	gene_poz=(601-1221)	-	mobilization protein	Derived by automated computational analysis using	/position=3947 - 5767 (4547 - 5167)	/lenght=1821 (621)	/codons=607 (207)	/complement=false	GC-compoz=48.309178743961354%	/LCI1=0.9870550161812298	/LCI2=0.2834951456310681	p_i1=0.13239871940969403	p_i2=0.5627196373130721	/Tai=0.5863389413418318	/Tei=0.6064476735817649	/EEI=1.6977376934209334
gagtattttaggttgtgtcttttcacctataacgatttgtatttcagttaattataaatgaaaaaacgctttcttacaaagaacctctacaaagactattctcacaaagaaggaaaatcttagggaatcacaggcttcaaaaacggctggaaaatgtgcattttgaaaacggaaaatgagaaacggagaaaaaatgagcgaagcgtttctttagtgcgatttttccgcgcgttaaaatgtgtaaaattttgtttttgtgttgtaaaatataaggtgatcggaacgattgccgccgttttacaaatgtacacttttttggggggcggtgtacatttgtaatgtgcattttgggggctgggtgtctgatgtattggagcgaagccgtgcggagcgttccaggagcgacgagcgaagcaaggagagagagaacgacggtttaccaaagtgagcaagcagtcattggacttagtccaatgctgattttccaaatcactgatatataactgtttacttgtttatatgtatgcgaattgcatacatattgcatacattattttgataattcattgaattatagtatattgtagccgatatttatgtatgcaaacccctatacgtgaaattatggcaacaacaagtaaagatacgtctatccgtataaaggagagtacaaggtttaggcttgatatgctgaaaggaaacaaatcgcacgatgcgttcgtggccgaaatgttactctattttgaaacaacggggatcaccccgcagtcgaatgtaatgccgccgaacattgcggccaaagagcaggcaagccgggtgatcgaagttgtccggggcattgagaaatccactaacgtaaggctgaaaaacatcgaacaactccttttgtcgcttgtcggggaagtgaaaacgccgggggacaatccggacgaatatatgcacatctcacaggtacaggaacttttggagcgttccaagcaactggaacaggaagccagggaaaaccgggagaaggccgggaaactgcaaacggatctcgaaatagcccggcaggagaaaggaactccggccgtcggatgcaatacgcacaagatcctggagatcgtggagcgtatcgacgaggtgaagaagataccgacattcaacgatacggtttatgagatagaccgtaatacgctggatatgtgggtgaaaaggttaaaggacgaactaaagagataagcctatgtttgccaaagtacacccggccgaggacgtgaaaagcggaaatacgggaagctgtcacgacctggtgcgttatctggaaaaggaaacgggggagggacagcgttttttctcccatacggagcaggatatttcacccgaacgggtaattatggatatagacgggaacaaaaaggcgttaggggctaacgacgctaaattcttcatgctttcgctcaatccgtcgcagtcggaacaaatgcaccttatcggccggaaagtggacgattttaaggaacttacaccacaggagaaaaaagaggttttccaaaagctggaggcgttcacccgttcggctatggatgaatacgccttgaacttcggacgggacaatattaggggaggccaggatctcatgtattacgcacgtgtggaaacggaacgatcctatcatccggaagatgaagaggtgaaacaggggatcgccaggatcggagagcctaaacccggtctgaacttacacgttcacgtaatcgtttcacgcaagagcctggacgggaaagtgaaactttctccgggggctaaatcggccgggaacacctgggaactggagggcag
>8	N operona: 6	middle	BT_RS24130	gene_poz=(601-2850)	-	mobilization protein	Derived by automated computational analysis using	/position=4572 - 8021 (5172 - 7421)	/lenght=3450 (2250)	/codons=1150 (750)	/complement=false	GC-compoz=50.53333333333333%	/LCI1=0.9835336003560302	/LCI2=0.16809078771695593	p_i1=0.1309044770078981	p_i2=0.23098944795133178	/Tai=0.6191843159209691	/Tei=0.3078905031561986	/EEI=1.589172888566615
tggcaacaacaagtaaagatacgtctatccgtataaaggagagtacaaggtttaggcttgatatgctgaaaggaaacaaatcgcacgatgcgttcgtggccgaaatgttactctattttgaaacaacggggatcaccccgcagtcgaatgtaatgccgccgaacattgcggccaaagagcaggcaagccgggtgatcgaagttgtccggggcattgagaaatccactaacgtaaggctgaaaaacatcgaacaactccttttgtcgcttgtcggggaagtgaaaacgccgggggacaatccggacgaatatatgcacatctcacaggtacaggaacttttggagcgttccaagcaactggaacaggaagccagggaaaaccgggagaaggccgggaaactgcaaacggatctcgaaatagcccggcaggagaaaggaactccggccgtcggatgcaatacgcacaagatcctggagatcgtggagcgtatcgacgaggtgaagaagataccgacattcaacgatacggtttatgagatagaccgtaatacgctggatatgtgggtgaaaaggttaaaggacgaactaaagagataagcctatgtttgccaaagtacacccggccgaggacgtgaaaagcggaaatacgggaagctgtcacgacctggtgcgttatctggaaaaggaaacgggggagggacagcgttttttctcccatacggagcaggatatttcacccgaacgggtaattatggatatagacgggaacaaaaaggcgttaggggctaacgacgctaaattcttcatgctttcgctcaatccgtcgcagtcggaacaaatgcaccttatcggccggaaagtggacgattttaaggaacttacaccacaggagaaaaaagaggttttccaaaagctggaggcgttcacccgttcggctatggatgaatacgccttgaacttcggacgggacaatattaggggaggccaggatctcatgtattacgcacgtgtggaaacggaacgatcctatcatccggaagatgaagaggtgaaacaggggatcgccaggatcggagagcctaaacccggtctgaacttacacgttcacgtaatcgtttcacgcaagagcctggacgggaaagtgaaactttctccgggggctaaatcggccgggaacacctgggaactggagggcagggggacggtgaaacggggtttttcacatgagggctggaaagtcagggtacaggaatgttttaaccggaaattcgattaccaggccaaagagggggaaacttatgtacgtccgcaggtatcggccgagatcgggaagatcacgaacccggagcttaaaaggatattgcaggacgagcagtttacggcggcaaaccagatcgtcgcagccatgagggaacaaggttacacgcaccaggtaaggaagggggtgcattccttttcacgggagggtgaagtgttccaggttgaacacaggctcttgaaagcgttcgaacaacctctgtctgacgagcagctaaaaagcataacggaacgtttcgacttgacaaagtacgaggcgaacccggccgggtacagggagaacggtttgcaggtaaaggatataagtttctcgacatatgtaaaagatgaagcacagaagggggaaaaggccttgaaagaggtcgcttataaagtggtttatgatgaacaaaaccatacgacggtatcgttcgccaccgtccggcagttcgcatacgagcatcaaataaacctggtgaaaagcgaaccgacggccgaagccgtcttgaagaagatcaagaacccggagcttaaaaacctgttggagaactaccgttttacgtccgctaaccagattgtcgtagccatgaaagaacaaggctacacgcataaggtacggaaaggggtacattccttttcacgggagggtgaacgggtgagcatacggcacaaggatctgaaaaaattcgccgatccgaaactggagagccgccacatggagggcattatcgaacggtttaacctgtacaagtacaagcaggagggcgtggcctaccgggaaaacggcctggaagccaagaatatttctttcctgacataccagaaagtgccgatcgagccggaagaggataaaagcgtgaccggaaagccggaaacaaaggaggaagcgcagcagccacagcaggaaacgccggggagcgaggcacatccggaagaaacggaaaacgaagcggaaacgcccatgcctgaacccgatccggtgaaatacaggaaagagcttaaagaggtgtcttatgatgtactgtttgatagggaaacgaaaacctatgtgccgatttcggcgatccggaaatacgcatacgagaatgagatcaatctgatagaccgatacaagcatgggtacgcagtcaggaacgaggatcttagggagtgcctggcaaatcccgaataccggacggtaaggcagataaacaaggccatgagggagaggggatatacgatcgaaagggacgaggccggaaactatacctacatcaagggggaaagttctttctttatggaacgccgggatttgcttgcctttaccgggtacgccaaagataccggaggccgggaaaggggaacgcaccgaagcgcagacaagacggtcgggtttatcggtggtaaggccaaacaaaagctgataaacgagatcctgggggatagcttccggacggaaaggatgcttgtaggcaacgtgaaaaaggccgtcagccttatacagaacccggctaatataaaaatgatgctgataaaacagatcggcagttttctaaacccgtttaaagagttatgatatgatgatgtatattattatagggatcgcctgcctggtggggatcatcgttgttgtgctgttgcttccaaattccgggaaacagcagcaaaaaggacagaaataccgttttgaactgtcggccgggggagggaggaaaataacctttgccgatccgttcgataatttcctggtctatggtggggcgaactccggaaagaccaaaagcataggaaagcccttgttaagccagtatatacaggccgggtttgccggatttgtctataattacaaggatttcgatctggcaaggacagccgtacacctggtaaaaaaacataattacccttatgggtgcttccagatcagtttcacggatatggaacggacgcaccggacaaatccgatacgtccttccgtggtgaagaatgaaaccttgttcttgcagctaatggatgatatgctgaccgcctaccagggaaaggacggcaaacgggacgagtggtttaacggggcgttggggatattaaggggcgtttcgatccggttttataacgattatccgcagttttgcacgataccccatatcgttaatttcatttgttcggccggaactgtccg
>9	N operona: 6	last	BT_RS24135	gene_poz=(601-2040)	-	type IV secretory system conjugative DNA transfer	Derived by automated computational analysis using	/position=6823 - 9462 (7423 - 8862)	/lenght=2640 (1440)	/codons=880 (480)	/complement=false	GC-compoz=49.02777777777778%	/LCI1=1.1440501043841336	/LCI2=0.15386221294363253	p_i1=0.20632823634428013	p_i2=0.19134492357281147	/Tai=0.6580409394280073	/Tei=0.27221043121553035	/EEI=1.4418747382269197
cgcccatgcctgaacccgatccggtgaaatacaggaaagagcttaaagaggtgtcttatgatgtactgtttgatagggaaacgaaaacctatgtgccgatttcggcgatccggaaatacgcatacgagaatgagatcaatctgatagaccgatacaagcatgggtacgcagtcaggaacgaggatcttagggagtgcctggcaaatcccgaataccggacggtaaggcagataaacaaggccatgagggagaggggatatacgatcgaaagggacgaggccggaaactatacctacatcaagggggaaagttctttctttatggaacgccgggatttgcttgcctttaccgggtacgccaaagataccggaggccgggaaaggggaacgcaccgaagcgcagacaagacggtcgggtttatcggtggtaaggccaaacaaaagctgataaacgagatcctgggggatagcttccggacggaaaggatgcttgtaggcaacgtgaaaaaggccgtcagccttatacagaacccggctaatataaaaatgatgctgataaaacagatcggcagttttctaaacccgtttaaagagttatgatatgatgatgtatattattatagggatcgcctgcctggtggggatcatcgttgttgtgctgttgcttccaaattccgggaaacagcagcaaaaaggacagaaataccgttttgaactgtcggccgggggagggaggaaaataacctttgccgatccgttcgataatttcctggtctatggtggggcgaactccggaaagaccaaaagcataggaaagcccttgttaagccagtatatacaggccgggtttgccggatttgtctataattacaaggatttcgatctggcaaggacagccgtacacctggtaaaaaaacataattacccttatgggtgcttccagatcagtttcacggatatggaacggacgcaccggacaaatccgatacgtccttccgtggtgaagaatgaaaccttgttcttgcagctaatggatgatatgctgaccgcctaccagggaaaggacggcaaacgggacgagtggtttaacggggcgttggggatattaaggggcgtttcgatccggttttataacgattatccgcagttttgcacgataccccatatcgttaatttcatttgttcggccggaactgtccggataacgtcgttcctggagggcaagcaccagagccgggtactggccggggcattcctggacgcaaaggacagccccaagacgcaaagcagctatctaagcagccttaccaacagtctaagcacgctcgccaacgaaaaaaaggtgtgttatgtcctttccggaaatgatttcgactttaacctgatagatccggaatgtccgaaattggttgtcgtatcgaacgcctatcagatcgaaaacctgatttccccggttatatcgctcatgctttccatttcgtcccggcgtttcacgctggcgaacaaagtgccgttcttctactttctggatgaagcgaccacgttccggatcgccgatttcgagaaactgccgtccgttctaagggaatacctttgcagtttcgttttcctcacgcagtcggcggcgaagatcgagaagatatacgggaaatatgaccgcagttcgatagaatccaatttcgggaaccagttctttggccggacaaaggacatagaggccttgaaaagctacccgcttgtttttggaaaagaggagaggcagagggtttcaaagaccaccggaagcagccggggaggggagaaccgcagccgtacagtttccacgcagaaagaggaaatatacgacacgaatttctttaccagcctgaaatcgggcgagttcgtggggagtgcggcacattccaacatgaggaactttcatttgaggtttgaaatgtacgaggacaaggaagatccgcttccgatcgtgcatcccgtactggcctcggatatagaggaaaattaccagcagatcataagggatatacaaggcattgaataacaagggaagtgtggcgacattctacaaagtgtgggacaactccacacttttttgtggaatataaaaaaggggtaaaattataaaagtttgataattagtgtatttattaaaacagtagtgtattatgtcaaattggaatggattttgtacaatataattgtataaatacactccagtttgaaactccagtgcaatagcaaaggttgtttttggattggccggataagaatttatttacttaaatacttaaaaataaactccttatgaaaacgcctttgtttatcttgctccaggctactggaggtatcagaaatgaagtaaacacattccttagtgattatgccgttccggtgatcgccatgctcctgatcgtgggagtggggatcggtgtggtgatgaattatgataagattatagaccgggacggacagggaacaagaaaagagggtattgtaaacttactctgggtagttggttacatcatcatcgggcttgcgatcattgcagccgttatcgcacttatcaatagcaaacttaaaatgtccctctaatggacttccaggttagaaaggggctggaaacacccctgaaagtgcatgg
>10	N operona: 7	first	BT_RS24140	gene_poz=(601-888)	-	hypothetical protein	Derived by automated computational analysis using	/position=8526 - 10013 (9126 - 9413)	/lenght=1488 (288)	/codons=496 (96)	/complement=false	GC-compoz=44.09722222222222%	/LCI1=0.7929824561403509	/LCI2=0.18666666666666665	p_i1=0.06292296860158883	p_i2=0.28502432855342164	/Tai=0.49456408014327957	/Tei=0.35652189569807946	/EEI=2.481657562305074
aaaggacatagaggccttgaaaagctacccgcttgtttttggaaaagaggagaggcagagggtttcaaagaccaccggaagcagccggggaggggagaaccgcagccgtacagtttccacgcagaaagaggaaatatacgacacgaatttctttaccagcctgaaatcgggcgagttcgtggggagtgcggcacattccaacatgaggaactttcatttgaggtttgaaatgtacgaggacaaggaagatccgcttccgatcgtgcatcccgtactggcctcggatatagaggaaaattaccagcagatcataagggatatacaaggcattgaataacaagggaagtgtggcgacattctacaaagtgtgggacaactccacacttttttgtggaatataaaaaaggggtaaaattataaaagtttgataattagtgtatttattaaaacagtagtgtattatgtcaaattggaatggattttgtacaatataattgtataaatacactccagtttgaaactccagtgcaatagcaaaggttgtttttggattggccggataagaatttatttacttaaatacttaaaaataaactccttatgaaaacgcctttgtttatcttgctccaggctactggaggtatcagaaatgaagtaaacacattccttagtgattatgccgttccggtgatcgccatgctcctgatcgtgggagtggggatcggtgtggtgatgaattatgataagattatagaccgggacggacagggaacaagaaaagagggtattgtaaacttactctgggtagttggttacatcatcatcgggcttgcgatcattgcagccgttatcgcacttatcaatagcaaacttaaaatgtccctctaatggacttccaggttagaaaggggctggaaacacccctgaaagtgcatggaatgagaacgaagtttttttgcatctattgtattatcctggctgtgattgttctttttgtcgtgggcttcctgacaagtgccatgagtggggagggatcttttttggcctttatcgtttcgctggtggccggggcgttcgcctctgtggtcttgcggatcgtctttatcaacctttccatgcagcgcaagttcggcaagttcaaaagacaggtatttgtcatatcgaataaggatctgttaaacagcctgtaaacactctttttatgaaaatatcggcagcgcaagcgtactgtatcttggatacggtaggatcttccatacttaccaaatccggcgaaatatccgtttcctacctgttggaattgccggaggcctattcgctggatcgctcggatctggaggaaaggcataacgagttattccgggctttccagtatgtccgaaccgggtttatacataagcaggacgtgtttttacgcaggaaattcaagccggaatatgtgatcgagggggagggctatatacagacggccgaaaggaagtatttcga
>11	N operona: 7	middle	BT_RS24145	gene_poz=(601-903)	-	hypothetical protein	Derived by automated computational analysis using	/position=8813 - 10315 (9413 - 9715)	/lenght=1503 (303)	/codons=501 (101)	/complement=false	GC-compoz=46.53465346534654%	/LCI1=0.9166666666666666	/LCI2=0.16499999999999995	p_i1=0.10409478191711076	p_i2=0.2222200837656434	/Tai=0.5830043787944674	/Tei=0.2999980753890791	/EEI=1.7892979612720692
tagaggaaaattaccagcagatcataagggatatacaaggcattgaataacaagggaagtgtggcgacattctacaaagtgtgggacaactccacacttttttgtggaatataaaaaaggggtaaaattataaaagtttgataattagtgtatttattaaaacagtagtgtattatgtcaaattggaatggattttgtacaatataattgtataaatacactccagtttgaaactccagtgcaatagcaaaggttgtttttggattggccggataagaatttatttacttaaatacttaaaaataaactccttatgaaaacgcctttgtttatcttgctccaggctactggaggtatcagaaatgaagtaaacacattccttagtgattatgccgttccggtgatcgccatgctcctgatcgtgggagtggggatcggtgtggtgatgaattatgataagattatagaccgggacggacagggaacaagaaaagagggtattgtaaacttactctgggtagttggttacatcatcatcgggcttgcgatcattgcagccgttatcgcacttatcaatagcaaacttaaaatgtccctctaatggacttccaggttagaaaggggctggaaacacccctgaaagtgcatggaatgagaacgaagtttttttgcatctattgtattatcctggctgtgattgttctttttgtcgtgggcttcctgacaagtgccatgagtggggagggatcttttttggcctttatcgtttcgctggtggccggggcgttcgcctctgtggtcttgcggatcgtctttatcaacctttccatgcagcgcaagttcggcaagttcaaaagacaggtatttgtcatatcgaataaggatctgttaaacagcctgtaaacactctttttatgaaaatatcggcagcgcaagcgtactgtatcttggatacggtaggatcttccatacttaccaaatccggcgaaatatccgtttcctacctgttggaattgccggaggcctattcgctggatcgctcggatctggaggaaaggcataacgagttattccgggctttccagtatgtccgaaccgggtttatacataagcaggacgtgtttttacgcaggaaattcaagccggaatatgtgatcgagggggagggctatatacagacggccgaaaggaagtatttcgacggacgggaatacctgcatcacttctgcatattgtcctttacgctttcgggactgcaaagccttgaaaaagcgtaccaggccaacccgttggcgtatagcgagaaactggcgaaggcagaccgggacaggctggccgagtttctggaatcggtggagagtgcagtttccattatccggaatatccgtggcacgcagatccggccgttgaacgtggccgaggtgaaacagcaccttttccggtacgtgaacggtttccatgacgacgagggactaagggatatacagtgttccgatatgataa
>12	N operona: 7	middle	BT_RS24150	gene_poz=(601-3045)	-	conjugal transfer protein TraG	Derived by automated computational analysis using	/position=9127 - 12771 (9727 - 12171)	/lenght=3645 (2445)	/codons=1215 (815)	/complement=false	GC-compoz=49.038854805725975%	/LCI1=1.1392301392301392	/LCI2=0.18468468468468466	p_i1=0.20386984563925176	p_i2=0.2791744953791748	/Tai=0.6317075614105132	/Tei=0.35125704584125733	/EEI=1.6543513571360111
tgaaaacgcctttgtttatcttgctccaggctactggaggtatcagaaatgaagtaaacacattccttagtgattatgccgttccggtgatcgccatgctcctgatcgtgggagtggggatcggtgtggtgatgaattatgataagattatagaccgggacggacagggaacaagaaaagagggtattgtaaacttactctgggtagttggttacatcatcatcgggcttgcgatcattgcagccgttatcgcacttatcaatagcaaacttaaaatgtccctctaatggacttccaggttagaaaggggctggaaacacccctgaaagtgcatggaatgagaacgaagtttttttgcatctattgtattatcctggctgtgattgttctttttgtcgtgggcttcctgacaagtgccatgagtggggagggatcttttttggcctttatcgtttcgctggtggccggggcgttcgcctctgtggtcttgcggatcgtctttatcaacctttccatgcagcgcaagttcggcaagttcaaaagacaggtatttgtcatatcgaataaggatctgttaaacagcctgtaaacactctttttatgaaaatatcggcagcgcaagcgtactgtatcttggatacggtaggatcttccatacttaccaaatccggcgaaatatccgtttcctacctgttggaattgccggaggcctattcgctggatcgctcggatctggaggaaaggcataacgagttattccgggctttccagtatgtccgaaccgggtttatacataagcaggacgtgtttttacgcaggaaattcaagccggaatatgtgatcgagggggagggctatatacagacggccgaaaggaagtatttcgacggacgggaatacctgcatcacttctgcatattgtcctttacgctttcgggactgcaaagccttgaaaaagcgtaccaggccaacccgttggcgtatagcgagaaactggcgaaggcagaccgggacaggctggccgagtttctggaatcggtggagagtgcagtttccattatccggaatatccgtggcacgcagatccggccgttgaacgtggccgaggtgaaacagcaccttttccggtacgtgaacggtttccatgacgacgagggactaagggatatacagtgttccgatatgataaggatcgggcagaagaaagggatattctttgccgtttgtgatgaaaggtatctgcccgacaggatgaaagtatatgttacggacagcactttgcaggaggcaaacagccagctttatatgtcgatgctggaaaggatcggcgttcatgtgccctgttcccatgtggtaaaccagatatggaaattcgccgggggaagctaccgggaggaactggccgagagggtgaagctgttcggccgttaccgggagtttgacaaggccataaaaagccgttatgacggcctggcctcgtatgagcaggagatcatcaacgaggaaaacgtgctttgcaaaacgcacctgaacgtgttgctgttggaggatgacgaaacgatcctgaaccgacagacggaacaggtaaaaatgattttcacgaacgccgggtttaaatattacattccaagttacgaggggctttataatatctttataggctcgatcatcggccgggaaaacaacctgaatccggactacctgtttctttcggatctgcattcgtcgctctgcatggggatcaattactctacgttccgcagcgacaaggaggggatcttgtttaacgaacggctgtatcaaacaccgattcgaaaggacgtttgggacgcagataagaaacgcattccggcacgtaacatgattatcgtcgcatcgacgggtgggggaaagtcggttacgtcgttgaacatcatccagcagaacatcgagcagaattataaacagatcgtcgtcgagttcggaaagagcttttaccagctttcgcagttgtacccggacaggtcgctgcatattgattatgacggcagcagcccgttggggatcaatccgttctatacggccgggaagcagccggacaacgagaagataaagacgcttgtaaacctggtgcttaaattctggcggtctaaggcgatcatggaggacacgaaacaagttgtttcgctgacaaagatcatttgccgttattacgaggatattcccgacggccattgtttcccggacttttacaggtacgtccaaagagaggggaaaaaactgtatgagcgtttgaatatcctgccggaatacttcgatatagacagcttcctgcacgtgtgttcggaatttatgccggggggattttatgagaacgtgtgcaagccgtccccactggagaacgatatgcagaaccgggattttatcgtctttgagctgacgaagataaagaaagatccgttcctgatttccgtcattatgacaatccttttcgatacgatagagaacaagatcctttcggatcgttccgtcagggggatgctgatctttgacgagtacgcagaaagccagtctataaaggacaccttttcaggtgcggacatacattcgacggtggcgttctgttaccagaaactccgcaaggaaaacggggcggtgggtacgatcgtccagtcattggcgcagcttcccgataacgagtacacgaaaggcattatcgccaatacgcaactcttatacgtgcttccggccaacgagatcgtttacgaccagacggtagaggcgttccatatcaagaaccggagccacgtaaacctgatgaagtcgatccgtaacgacttttcaggggtacggccgtattcggagatattcatccggtttatggatagttatgcaacggtggtacgcctggagctttcaccggaaaaattgcttgcattccagaccgacggcgagaaatggaacaaattgcaggagatttacaaggaggccggaagcatggaaacggccatagagaagtataaacaattaaaacagaaaagttatgaaacggaaatgtctatgtagtttgcttgtgatgatgtgcttttactgtacggcgttcggccagtgggtggtgtccgatccggccttgacgcagctatcgcagataacctgggcgaaagaacttaaacaggcatacgaacagtttcaagtgctgggggaatccagggacatactgactaagagcctggatctgtaccggcaggtgaacggggttatcaaaaactctaaaatggtgttgcaggtgctttccatgcagggggaaatgttggaactggcggcgaaagagtgcacccggtcggacgtgtttaccggacaggaggcatacggggaatatacgaacgtgctgaacaagatcatggaggaaagcgtgctttcctttgacctgatccggacgatcatatcgccctcggtgagcatgaccgacggggagaggataaaaattatcgtggatctggataacaagctgaaagagaaccgggacaagatgctcgacgagagagcgaggtttaatacggtcaatgacgctataaaacggatcgcagccctgaaatcaacagccaagaagtgagcctatggaagtgatcgacaatgtgattagcgcatacgaggccgtcaagatga
>13	N operona: 7	middle	BT_RS24155	gene_poz=(601-1170)	-	lipase chaperone	Derived by automated computational analysis using	/position=11549 - 13318 (12149 - 12718)	/lenght=1770 (570)	/codons=590 (190)	/complement=false	GC-compoz=50.35087719298246%	/LCI1=0.8324514991181657	/LCI2=0.1738977072310405	p_i1=0.07482525619430413	p_i2=0.2476609978528393	/Tai=0.6370901328146688	/Tei=0.3228948980675554	/EEI=1.4830323318911909
agataaagaaagatccgttcctgatttccgtcattatgacaatccttttcgatacgatagagaacaagatcctttcggatcgttccgtcagggggatgctgatctttgacgagtacgcagaaagccagtctataaaggacaccttttcaggtgcggacatacattcgacggtggcgttctgttaccagaaactccgcaaggaaaacggggcggtgggtacgatcgtccagtcattggcgcagcttcccgataacgagtacacgaaaggcattatcgccaatacgcaactcttatacgtgcttccggccaacgagatcgtttacgaccagacggtagaggcgttccatatcaagaaccggagccacgtaaacctgatgaagtcgatccgtaacgacttttcaggggtacggccgtattcggagatattcatccggtttatggatagttatgcaacggtggtacgcctggagctttcaccggaaaaattgcttgcattccagaccgacggcgagaaatggaacaaattgcaggagatttacaaggaggccggaagcatggaaacggccatagagaagtataaacaattaaaacagaaaagttatgaaacggaaatgtctatgtagtttgcttgtgatgatgtgcttttactgtacggcgttcggccagtgggtggtgtccgatccggccttgacgcagctatcgcagataacctgggcgaaagaacttaaacaggcatacgaacagtttcaagtgctgggggaatccagggacatactgactaagagcctggatctgtaccggcaggtgaacggggttatcaaaaactctaaaatggtgttgcaggtgctttccatgcagggggaaatgttggaactggcggcgaaagagtgcacccggtcggacgtgtttaccggacaggaggcatacggggaatatacgaacgtgctgaacaagatcatggaggaaagcgtgctttcctttgacctgatccggacgatcatatcgccctcggtgagcatgaccgacggggagaggataaaaattatcgtggatctggataacaagctgaaagagaaccgggacaagatgctcgacgagagagcgaggtttaatacggtcaatgacgctataaaacggatcgcagccctgaaatcaacagccaagaagtgagcctatggaagtgatcgacaatgtgattagcgcatacgaggccgtcaagatgaacggcgtcagccaggggatcatcgccctttgttcctttatcgccgttatcatcgtgatacaaaagttcgtgacggcctggaaagaggcctttagcgagggggacaagcccgtcgatatgaaacagttcttcaaactgttctatatctatatttatgtgttcgccattatcatggtcgcaccgttcgcctttacgatcgtggaaacggcacttggaaatcttcagaacgaattgataagccattatcaggaggacgtggatctaagcattgacgaggcgatcgtaacctttacaaaggactatatcgaggacgtgcaaaggcggcataactgggtagggcagcagattcaggaggttatcatgctgccgttcaatattgcggcttatacgatactcctgtacgcaacgaaatatatatttttcttctttgcgtcagcccggtatctgtatcttatactcctggagatcgtcacgccgatagccgtaatactctacatggacgagaaaacgaggcattatacgcacgcatacctgaaaaacctgtttgt
>14	N operona: 7	middle	BT_RS24160	gene_poz=(601-1374)	-	hypothetical protein	Derived by automated computational analysis using	/position=12123 - 14096 (12723 - 13496)	/lenght=1974 (774)	/codons=658 (258)	/complement=false	GC-compoz=46.12403100775194%	/LCI1=1.125810635538262	/LCI2=0.2028534370946822	p_i1=0.1970806454967395	p_i2=0.3331952991498612	/Tai=0.5999575346580166	/Tei=0.39987576923487506	/EEI=1.9556836970274292
gtataaacaattaaaacagaaaagttatgaaacggaaatgtctatgtagtttgcttgtgatgatgtgcttttactgtacggcgttcggccagtgggtggtgtccgatccggccttgacgcagctatcgcagataacctgggcgaaagaacttaaacaggcatacgaacagtttcaagtgctgggggaatccagggacatactgactaagagcctggatctgtaccggcaggtgaacggggttatcaaaaactctaaaatggtgttgcaggtgctttccatgcagggggaaatgttggaactggcggcgaaagagtgcacccggtcggacgtgtttaccggacaggaggcatacggggaatatacgaacgtgctgaacaagatcatggaggaaagcgtgctttcctttgacctgatccggacgatcatatcgccctcggtgagcatgaccgacggggagaggataaaaattatcgtggatctggataacaagctgaaagagaaccgggacaagatgctcgacgagagagcgaggtttaatacggtcaatgacgctataaaacggatcgcagccctgaaatcaacagccaagaagtgagcctatggaagtgatcgacaatgtgattagcgcatacgaggccgtcaagatgaacggcgtcagccaggggatcatcgccctttgttcctttatcgccgttatcatcgtgatacaaaagttcgtgacggcctggaaagaggcctttagcgagggggacaagcccgtcgatatgaaacagttcttcaaactgttctatatctatatttatgtgttcgccattatcatggtcgcaccgttcgcctttacgatcgtggaaacggcacttggaaatcttcagaacgaattgataagccattatcaggaggacgtggatctaagcattgacgaggcgatcgtaacctttacaaaggactatatcgaggacgtgcaaaggcggcataactgggtagggcagcagattcaggaggttatcatgctgccgttcaatattgcggcttatacgatactcctgtacgcaacgaaatatatatttttcttctttgcgtcagcccggtatctgtatcttatactcctggagatcgtcacgccgatagccgtaatactctacatggacgagaaaacgaggcattatacgcacgcatacctgaaaaacctgtttgtctgttacatgacgatcccggcgttcctgatagccaacgccctggggtctatcattgcggagaatatcatgcacatgtgcggacagaacaaatataccatgctgggacttcttttcgctttcgtgttcaaacttttcctgtttgccaaaagcgtgaaattttgtcgtgaactgttttaaatcctgatcttatgaataaagacgatatactgaaagattttgatacactggccgaggccaagcgcaaaggagcggtaaacttaaaattgtgcctgggctttgccctggtggtggttgtcctggtgctggcctggggactggtggtgaattttacggcactggataaggtggtcgtggtggagcgatccggcgagtacctgaaaacgcacgccgaggatagcgaggctctgtttcttgccctggtgaaaaagacgtgcgccgaggcgaccgggtacgctaacagcttcgatcgcctgaacctgaaaaaaaatcaggcgcacgccgctttttatgtcaataagaacgatctgaatgccgtgttctcaaagtattataatgataaggcctattttgatgcggtgcagaacggggcggtctataaatgcgagatagacagcatccagacgatcgccggggacaatgagccgtacaaggtggctttcacttccaccctgacgatttacggcgtttcggggcagaagctaaggtttcttatcaggacgaaaggggagatcgtgagaaccacgccgcaatttccggagaacgtgacgggatttttct
>15	N operona: 7	middle	BT_RS24165	gene_poz=(601-1245)	-	hypothetical protein	Derived by automated computational analysis using	/position=12908 - 14752 (13508 - 14152)	/lenght=1845 (645)	/codons=615 (215)	/complement=false	GC-compoz=49.92248062015504%	/LCI1=1.0342679127725856	/LCI2=0.18691588785046725	p_i1=0.15318036295772802	p_i2=0.2857609562999291	/Tai=0.6033838133261338	/Tei=0.3571848606699362	/EEI=1.832313238728052
gttctatatctatatttatgtgttcgccattatcatggtcgcaccgttcgcctttacgatcgtggaaacggcacttggaaatcttcagaacgaattgataagccattatcaggaggacgtggatctaagcattgacgaggcgatcgtaacctttacaaaggactatatcgaggacgtgcaaaggcggcataactgggtagggcagcagattcaggaggttatcatgctgccgttcaatattgcggcttatacgatactcctgtacgcaacgaaatatatatttttcttctttgcgtcagcccggtatctgtatcttatactcctggagatcgtcacgccgatagccgtaatactctacatggacgagaaaacgaggcattatacgcacgcatacctgaaaaacctgtttgtctgttacatgacgatcccggcgttcctgatagccaacgccctggggtctatcattgcggagaatatcatgcacatgtgcggacagaacaaatataccatgctgggacttcttttcgctttcgtgttcaaacttttcctgtttgccaaaagcgtgaaattttgtcgtgaactgttttaaatcctgatcttatgaataaagacgatatactgaaagattttgatacactggccgaggccaagcgcaaaggagcggtaaacttaaaattgtgcctgggctttgccctggtggtggttgtcctggtgctggcctggggactggtggtgaattttacggcactggataaggtggtcgtggtggagcgatccggcgagtacctgaaaacgcacgccgaggatagcgaggctctgtttcttgccctggtgaaaaagacgtgcgccgaggcgaccgggtacgctaacagcttcgatcgcctgaacctgaaaaaaaatcaggcgcacgccgctttttatgtcaataagaacgatctgaatgccgtgttctcaaagtattataatgataaggcctattttgatgcggtgcagaacggggcggtctataaatgcgagatagacagcatccagacgatcgccggggacaatgagccgtacaaggtggctttcacttccaccctgacgatttacggcgtttcggggcagaagctaaggtttcttatcaggacgaaaggggagatcgtgagaaccacgccgcaatttccggagaacgtgacgggatttttctttaaccagtttatacagcagattgtccggatagaacaagaacctgaaaaaaagtaacactatggataaggccacgaaaacaaaaataatcctgttcgcatccctggggatcttcgtgctggtggtgctggccgttacgctggcactgaccgggaaaggggacaaccgggaagaggacgggagcgtgaacacttcgcttagggcacagcagcaaagcgattttaccctggacgatatgatgaatacggacggacggccggagtacgagaattttaccgatgaagtgtaccgggaacgttcgggagctatgtaccgggaagatccggaagtgatagccttgcaggaacagttaaggcagaaccagagagccgacagtctgaaagcggccgcagccatgaaacggagaacggcgaaagcccggccgaaaaaggaaacgccgaagaaggaagagcctgaaaggacagtaggacgtttcttttcgggggaagaaccggagaacaagggaaacacgatagaggccattgtgtcgggcgatcagaagatcacgaacgggagcgtgataaaacttgtcacgctccaagaaatgcaactgcccggcggcatggtgattaacaaggggacggccgttttcggggtggtgaagctcgcacaggacag
>16	N operona: 7	middle	BT_RS24170	gene_poz=(601-1491)	traM	conjugative transposon protein TraM	Derived by automated computational analysis using	/position=13557 - 15647 (14157 - 15047)	/lenght=2091 (891)	/codons=697 (297)	/complement=false	GC-compoz=53.31088664421998%	/LCI1=0.8851351351351351	/LCI2=0.2420045045045045	p_i1=0.09252971270715471	p_i2=0.44887250574036247	/Tai=0.6498402668748846	/Tei=0.5039852551663262	/EEI=1.4916864344343475
agcgcaaaggagcggtaaacttaaaattgtgcctgggctttgccctggtggtggttgtcctggtgctggcctggggactggtggtgaattttacggcactggataaggtggtcgtggtggagcgatccggcgagtacctgaaaacgcacgccgaggatagcgaggctctgtttcttgccctggtgaaaaagacgtgcgccgaggcgaccgggtacgctaacagcttcgatcgcctgaacctgaaaaaaaatcaggcgcacgccgctttttatgtcaataagaacgatctgaatgccgtgttctcaaagtattataatgataaggcctattttgatgcggtgcagaacggggcggtctataaatgcgagatagacagcatccagacgatcgccggggacaatgagccgtacaaggtggctttcacttccaccctgacgatttacggcgtttcggggcagaagctaaggtttcttatcaggacgaaaggggagatcgtgagaaccacgccgcaatttccggagaacgtgacgggatttttctttaaccagtttatacagcagattgtccggatagaacaagaacctgaaaaaaagtaacactatggataaggccacgaaaacaaaaataatcctgttcgcatccctggggatcttcgtgctggtggtgctggccgttacgctggcactgaccgggaaaggggacaaccgggaagaggacgggagcgtgaacacttcgcttagggcacagcagcaaagcgattttaccctggacgatatgatgaatacggacggacggccggagtacgagaattttaccgatgaagtgtaccgggaacgttcgggagctatgtaccgggaagatccggaagtgatagccttgcaggaacagttaaggcagaaccagagagccgacagtctgaaagcggccgcagccatgaaacggagaacggcgaaagcccggccgaaaaaggaaacgccgaagaaggaagagcctgaaaggacagtaggacgtttcttttcgggggaagaaccggagaacaagggaaacacgatagaggccattgtgtcgggcgatcagaagatcacgaacgggagcgtgataaaacttgtcacgctccaagaaatgcaactgcccggcggcatggtgattaacaaggggacggccgttttcggggtggtgaagctcgcacaggacaggatcaatataacggttgaatccgtccggatcgggaacagcatctatgagatgcaaaagaccgtgtacgacagggacggactgcccggtatatatgtgcccttgaacatcaaggcggaagcgacaaaggaggcggccgacgaggtggttagcgatatgaacgttacctcttacgggacggacgttctaagtacgggggttaatgcggtgagcaatgcggcaaagagcgtgttccggaagaagaacaaccaggtcgttgtcaccgtgaagtcgaactataaactatatctgaaatgaaagctatttgttcttttatcctggcgttggccgtttcctcggccggggcgcagatccgcccggtggaaagcctgcctatcgcagtgaattattccaagacgatacatcttgtattcccctcggccgtgaagtataaccaggccgttacggacttcgtggccgtcgataacccggagagcgtgcctaatatcttgcgcataaaggccaaccggaaaagtttcagcaagcagacgaccgtcagcgtggcgaccgagggaggttttttctattcgtttaacgtgacctatgccgacagcctggagcatacgaactatttcctgcccgatatgtcgagcatacggccggacactatctatctgaatgaggtgtcgcaaacgcacctgatcgcaccggaaaaggtgatttatatagattacggcgatacctgcatacaggtaagcaaggccgagaataccgagaatatcgtgcgaatgatcgcagccacgggaaaggtggaggaatttcccaggcagacaaacgtgtcgctggcgaccgaaggggggaagttctacacgttcaacgtggattatcggcagcagccggaggcgttcgtctatgaga
>17	N operona: 7	middle	BT_RS24175	gene_poz=(601-1698)	traN	conjugative transposon protein TraN	Derived by automated computational analysis using	/position=14444 - 16741 (15044 - 16141)	/lenght=2298 (1098)	/codons=766 (366)	/complement=false	GC-compoz=50.36429872495446%	/LCI1=1.063013698630137	/LCI2=0.24191780821917805	p_i1=0.16648176336799006	p_i2=0.4486225216858855	/Tai=0.6540700098432315	/Tei=0.5037602695172969	/EEI=1.7255595770531464
gttaaggcagaaccagagagccgacagtctgaaagcggccgcagccatgaaacggagaacggcgaaagcccggccgaaaaaggaaacgccgaagaaggaagagcctgaaaggacagtaggacgtttcttttcgggggaagaaccggagaacaagggaaacacgatagaggccattgtgtcgggcgatcagaagatcacgaacgggagcgtgataaaacttgtcacgctccaagaaatgcaactgcccggcggcatggtgattaacaaggggacggccgttttcggggtggtgaagctcgcacaggacaggatcaatataacggttgaatccgtccggatcgggaacagcatctatgagatgcaaaagaccgtgtacgacagggacggactgcccggtatatatgtgcccttgaacatcaaggcggaagcgacaaaggaggcggccgacgaggtggttagcgatatgaacgttacctcttacgggacggacgttctaagtacgggggttaatgcggtgagcaatgcggcaaagagcgtgttccggaagaagaacaaccaggtcgttgtcaccgtgaagtcgaactataaactatatctgaaatgaaagctatttgttcttttatcctggcgttggccgtttcctcggccggggcgcagatccgcccggtggaaagcctgcctatcgcagtgaattattccaagacgatacatcttgtattcccctcggccgtgaagtataaccaggccgttacggacttcgtggccgtcgataacccggagagcgtgcctaatatcttgcgcataaaggccaaccggaaaagtttcagcaagcagacgaccgtcagcgtggcgaccgagggaggttttttctattcgtttaacgtgacctatgccgacagcctggagcatacgaactatttcctgcccgatatgtcgagcatacggccggacactatctatctgaatgaggtgtcgcaaacgcacctgatcgcaccggaaaaggtgatttatatagattacggcgatacctgcatacaggtaagcaaggccgagaataccgagaatatcgtgcgaatgatcgcagccacgggaaaggtggaggaatttcccaggcagacaaacgtgtcgctggcgaccgaaggggggaagttctacacgttcaacgtggattatcggcagcagccggaggcgttcgtctatgagataggggagaaacggccggagaaaaaggcgaacgtgatcctgaccgacaacattatcccggccggggaaagggatcaggtcatgagccgggtatataacgcaaaaagggggatattcaacaaggggatcgttcgcaacaagatcgttttctccgtgaacaacctgcatatatatgataacttgctcctgtttacctttgagatcgagaacaaaagcaaactgccttatgatatagattatatccggtattacatcatcgacaagaaaacggccaagctgaccgcatcccaggaagtggatcagcaggctttgttctcggagaattattcgcccaggatagaggggaacggccggatgaaatacgtgatcgctttcgataagttcaccattccggacgagaaagttttccgtatcgagatcaacgagaagaacggaggccgtcacgttctttttgacctggagaacagcgacatcgtgaatgtggaggatatttagccttgcgatccttgcgctgatccctgtcggccgggtgggggcgcaggacaaacgttcgctgatcgtggaggtgttgcagaccgcaggggattacggggacatcgccccggtgtgggggatcgtccaaaaggacggggatatttaccgtttcgtcccctctgtcgcacccctgaaagagaaataccggatctccgaccgttacggctaccggacgcatccgataagcggtgaaaggcagtttcacgcaggcctggatatggcggcggtgtatgcggctaccgtacacgccgcagccagtgggacggtgacgttcgcaggtgaaacgcccggatatgggaaaacggtagtcgttacgcaccgtttcggatttcagaccagatacgcacatctgacactcatttacacccggaaaggtgcgaaggtggaaaagggggacgtgatcgggttcgtgggaagcaccgggataagtaccgggaatcatttgcattatgaggtgataaaaaaccaaaagagaataaaccctttaaatttcatttatggaactaagtaatgaattgaaagtagaaaggatcaggctaagcctgacggcgaaaagcgttg
>18	N operona: 7	middle	BT_RS24180	gene_poz=(601-1167)	-	M23 family metallopeptidase	Derived by automated computational analysis using	/position=15525 - 17291 (16125 - 16691)	/lenght=1767 (567)	/codons=589 (189)	/complement=false	GC-compoz=54.14462081128748%	/LCI1=1.2588652482269505	/LCI2=0.42109929078014174	p_i1=0.26755472973647754	p_i2=0.8275271513568564	/Tai=0.7044371345543003	/Tei=0.8447744362211708	/EEI=1.3253552297542486
cagccacgggaaaggtggaggaatttcccaggcagacaaacgtgtcgctggcgaccgaaggggggaagttctacacgttcaacgtggattatcggcagcagccggaggcgttcgtctatgagataggggagaaacggccggagaaaaaggcgaacgtgatcctgaccgacaacattatcccggccggggaaagggatcaggtcatgagccgggtatataacgcaaaaagggggatattcaacaaggggatcgttcgcaacaagatcgttttctccgtgaacaacctgcatatatatgataacttgctcctgtttacctttgagatcgagaacaaaagcaaactgccttatgatatagattatatccggtattacatcatcgacaagaaaacggccaagctgaccgcatcccaggaagtggatcagcaggctttgttctcggagaattattcgcccaggatagaggggaacggccggatgaaatacgtgatcgctttcgataagttcaccattccggacgagaaagttttccgtatcgagatcaacgagaagaacggaggccgtcacgttctttttgacctggagaacagcgacatcgtgaatgtggaggatatttagccttgcgatccttgcgctgatccctgtcggccgggtgggggcgcaggacaaacgttcgctgatcgtggaggtgttgcagaccgcaggggattacggggacatcgccccggtgtgggggatcgtccaaaaggacggggatatttaccgtttcgtcccctctgtcgcacccctgaaagagaaataccggatctccgaccgttacggctaccggacgcatccgataagcggtgaaaggcagtttcacgcaggcctggatatggcggcggtgtatgcggctaccgtacacgccgcagccagtgggacggtgacgttcgcaggtgaaacgcccggatatgggaaaacggtagtcgttacgcaccgtttcggatttcagaccagatacgcacatctgacactcatttacacccggaaaggtgcgaaggtggaaaagggggacgtgatcgggttcgtgggaagcaccgggataagtaccgggaatcatttgcattatgaggtgataaaaaaccaaaagagaataaaccctttaaatttcatttatggaactaagtaatgaattgaaagtagaaaggatcaggctaagcctgacggcgaaaagcgttgccgaggaaatggggatcagccgccagcagctttgcaacatcgagcagtcggaaaccgcccccgtggtggtgaaatacatcgcttttctaaggagcaaaggggtggatctgaacgctctgtttgaccgtattatcgtgaacaaataaaataaatcgtatgagaaaattagttaccgccttgtgcgctttggtctttttgtcgtcttgcgacgacgaactgaaacttgtcagccgggatttttccgtgacgctgaaaagtatagacggcaatacggccgtagtggggaagcccattaattgcacccttacgatctcggatctcgatccggacaacggggatcagatattgacacgctttgaggtcagggacggggacggcgttatcctggtggataacaacgaatacagccccggagaaacgtttgaatatgatttcaaggcaaacaatcggctggatttcgattttatcccggcaaccgagggagaggcgtatatcgtcatgggggtagccagcgaactggtgacacgatccgacagcatcaaactgaaag
>19	N operona: 7	middle	BT_RS24185	gene_poz=(601-810)	-	helix-turn-helix transcriptional regulator	Derived by automated computational analysis using	/position=16078 - 17487 (16678 - 16887)	/lenght=1410 (210)	/codons=470 (70)	/complement=false	GC-compoz=48.57142857142857%	/LCI1=0.8357487922705314	/LCI2=0.13961352657004827	p_i1=0.07587277192495524	p_i2=0.15391760291759868	/Tai=0.6409781055968271	/Tei=0.2385258426258388	/EEI=1.4754842603444214
cggaggccgtcacgttctttttgacctggagaacagcgacatcgtgaatgtggaggatatttagccttgcgatccttgcgctgatccctgtcggccgggtgggggcgcaggacaaacgttcgctgatcgtggaggtgttgcagaccgcaggggattacggggacatcgccccggtgtgggggatcgtccaaaaggacggggatatttaccgtttcgtcccctctgtcgcacccctgaaagagaaataccggatctccgaccgttacggctaccggacgcatccgataagcggtgaaaggcagtttcacgcaggcctggatatggcggcggtgtatgcggctaccgtacacgccgcagccagtgggacggtgacgttcgcaggtgaaacgcccggatatgggaaaacggtagtcgttacgcaccgtttcggatttcagaccagatacgcacatctgacactcatttacacccggaaaggtgcgaaggtggaaaagggggacgtgatcgggttcgtgggaagcaccgggataagtaccgggaatcatttgcattatgaggtgataaaaaaccaaaagagaataaaccctttaaatttcatttatggaactaagtaatgaattgaaagtagaaaggatcaggctaagcctgacggcgaaaagcgttgccgaggaaatggggatcagccgccagcagctttgcaacatcgagcagtcggaaaccgcccccgtggtggtgaaatacatcgcttttctaaggagcaaaggggtggatctgaacgctctgtttgaccgtattatcgtgaacaaataaaataaatcgtatgagaaaattagttaccgccttgtgcgctttggtctttttgtcgtcttgcgacgacgaactgaaacttgtcagccgggatttttccgtgacgctgaaaagtatagacggcaatacggccgtagtggggaagcccattaattgcacccttacgatctcggatctcgatccggacaacggggatcagatattgacacgctttgaggtcagggacggggacggcgttatcctggtggataacaacgaatacagccccggagaaacgtttgaatatgatttcaaggcaaacaatcggctggatttcgattttatcccggcaaccgagggagaggcgtatatcgtcatgggggtagccagcgaactggtgacacgatccgacagcatcaaactgaaagtttccagcccggagataaacatacgtttccagaacgtgccggatcttatgctggtatcggaggaagcggaattttatttgcagcttgatacggaactttacggggtgaaagcgtcggccaggttcgtaaagggaagcggccgggtgtatatttccgggtatgatgcgacaaggggcgagggcgtggcactggaaaa
>20	N operona: 7	middle	BT_RS24190	gene_poz=(601-1308)	-	hypothetical protein	Derived by automated computational analysis using	/position=16298 - 18205 (16898 - 17605)	/lenght=1908 (708)	/codons=636 (236)	/complement=false	GC-compoz=50.98870056497176%	/LCI1=1.0425531914893618	/LCI2=0.215177304964539	p_i1=0.1569657031403364	p_i2=0.36999899336230513	/Tai=0.626190405626154	/Tei=0.4329990940260746	/EEI=1.6026941622603352
ctctgtcgcacccctgaaagagaaataccggatctccgaccgttacggctaccggacgcatccgataagcggtgaaaggcagtttcacgcaggcctggatatggcggcggtgtatgcggctaccgtacacgccgcagccagtgggacggtgacgttcgcaggtgaaacgcccggatatgggaaaacggtagtcgttacgcaccgtttcggatttcagaccagatacgcacatctgacactcatttacacccggaaaggtgcgaaggtggaaaagggggacgtgatcgggttcgtgggaagcaccgggataagtaccgggaatcatttgcattatgaggtgataaaaaaccaaaagagaataaaccctttaaatttcatttatggaactaagtaatgaattgaaagtagaaaggatcaggctaagcctgacggcgaaaagcgttgccgaggaaatggggatcagccgccagcagctttgcaacatcgagcagtcggaaaccgcccccgtggtggtgaaatacatcgcttttctaaggagcaaaggggtggatctgaacgctctgtttgaccgtattatcgtgaacaaataaaataaatcgtatgagaaaattagttaccgccttgtgcgctttggtctttttgtcgtcttgcgacgacgaactgaaacttgtcagccgggatttttccgtgacgctgaaaagtatagacggcaatacggccgtagtggggaagcccattaattgcacccttacgatctcggatctcgatccggacaacggggatcagatattgacacgctttgaggtcagggacggggacggcgttatcctggtggataacaacgaatacagccccggagaaacgtttgaatatgatttcaaggcaaacaatcggctggatttcgattttatcccggcaaccgagggagaggcgtatatcgtcatgggggtagccagcgaactggtgacacgatccgacagcatcaaactgaaagtttccagcccggagataaacatacgtttccagaacgtgccggatcttatgctggtatcggaggaagcggaattttatttgcagcttgatacggaactttacggggtgaaagcgtcggccaggttcgtaaagggaagcggccgggtgtatatttccgggtatgatgcgacaaggggcgagggcgtggcactggaaaaaaacaacctggtgacgttccggccggatgcgaccgggcaggcggtgatcgagtttaccgtttcaagccgttacggtctgccagtgaaagagaatgtaacgatacaagtaaatcaatgaggttatgagaaaaattgccgtattatcgctctttttgtgcctggtggccgtgtgcagggcacaatatatcggaagccagtatatgaacgtgaagctgggctatatcgtggatgaaagtcaggtgcaggggacgttcggttttggaaaggtgtacaaggctttcaaggtgggggcaaaccttaattaccggaatctaaaccgggatctggtaaaggcaaacaccgtgacggtcggcccggagctggcctattacgccctgaaaggacggaaattctcgctcctggggatcgcagccgggacgatcggctaccagaaagccaaggcgaaaagcgatcttgtgtacctggagaaaagcaaggctttcgtgtatgggtacgaggtcgggataaggccggaaatgttgctaagcccgaaagtggctctttttgccgaatacaggtttgaaatgttgtttaactccattctccggaataacaaccatgtcggtctggggtgcgtgatctatttataaacttaaataattgaaggtatgagaaagtatttgtatttgtcagccgtatgcgtgtgcatggcattgtgtttcgtcggttgcagcaagga
>21	N operona: 7	middle	BT_RS24195	gene_poz=(601-1107)	-	conjugal transfer protein TraO	Derived by automated computational analysis using	/position=17010 - 18716 (17610 - 18116)	/lenght=1707 (507)	/codons=569 (169)	/complement=false	GC-compoz=50.09861932938856%	/LCI1=1.117063492063492	/LCI2=0.22599206349206352	p_i1=0.19270034171803296	p_i2=0.40210040237234784	/Tai=0.6489219995270972	/Tei=0.4618903621351131	/EEI=1.50372718303891
atacggccgtagtggggaagcccattaattgcacccttacgatctcggatctcgatccggacaacggggatcagatattgacacgctttgaggtcagggacggggacggcgttatcctggtggataacaacgaatacagccccggagaaacgtttgaatatgatttcaaggcaaacaatcggctggatttcgattttatcccggcaaccgagggagaggcgtatatcgtcatgggggtagccagcgaactggtgacacgatccgacagcatcaaactgaaagtttccagcccggagataaacatacgtttccagaacgtgccggatcttatgctggtatcggaggaagcggaattttatttgcagcttgatacggaactttacggggtgaaagcgtcggccaggttcgtaaagggaagcggccgggtgtatatttccgggtatgatgcgacaaggggcgagggcgtggcactggaaaaaaacaacctggtgacgttccggccggatgcgaccgggcaggcggtgatcgagtttaccgtttcaagccgttacggtctgccagtgaaagagaatgtaacgatacaagtaaatcaatgaggttatgagaaaaattgccgtattatcgctctttttgtgcctggtggccgtgtgcagggcacaatatatcggaagccagtatatgaacgtgaagctgggctatatcgtggatgaaagtcaggtgcaggggacgttcggttttggaaaggtgtacaaggctttcaaggtgggggcaaaccttaattaccggaatctaaaccgggatctggtaaaggcaaacaccgtgacggtcggcccggagctggcctattacgccctgaaaggacggaaattctcgctcctggggatcgcagccgggacgatcggctaccagaaagccaaggcgaaaagcgatcttgtgtacctggagaaaagcaaggctttcgtgtatgggtacgaggtcgggataaggccggaaatgttgctaagcccgaaagtggctctttttgccgaatacaggtttgaaatgttgtttaactccattctccggaataacaaccatgtcggtctggggtgcgtgatctatttataaacttaaataattgaaggtatgagaaagtatttgtatttgtcagccgtatgcgtgtgcatggcattgtgtttcgtcggttgcagcaaggacgacgacgaaccgggaggaaaaggggcgatgtatgaggtaacgatcgagcagtcgggagatttccgcagcttcattaagtcggtcgtggtagtcgccaacggtacgcagttgaaagacggggcgacgggggaaagcctcgcaagcccggtgattctaagcgatgaagaactggccgtcgaaaaggtgacgttaagcacgacgggaaaggcgatcgagtttgccgtttccggtggtgtcgtggacggagaggacggcgttgtgaacgagccgatgcagtgggtagtgaccgtttacaaaaacggaaaggagatcgagaaaaagagccttgttttccgggacgggaaggagataagtacggatgatcttaatctgtattataattgacgtgacggcctgaatgtcccccggatgaatgttcgggggattctttttcttttgggcgttcccgtgggacggtcgggctttacgctccaagtcctcgcctaaaggctgtgggctttactctgcaat
>22	N operona: 7	last	BT_RS24200	gene_poz=(601-1056)	-	beta-barrel fold lipoprotein	Derived by automated computational analysis using	/position=17535 - 19190 (18135 - 18590)	/lenght=1656 (456)	/codons=552 (152)	/complement=false	GC-compoz=51.973684210526315%	/LCI1=1.0176600441501105	/LCI2=0.22825607064017653	p_i1=0.14571463912048208	p_i2=0.40877787269416616	/Tai=0.5832639854644903	/Tei=0.46790008542474953	/EEI=1.8821046938834385
tcgagtttaccgtttcaagccgttacggtctgccagtgaaagagaatgtaacgatacaagtaaatcaatgaggttatgagaaaaattgccgtattatcgctctttttgtgcctggtggccgtgtgcagggcacaatatatcggaagccagtatatgaacgtgaagctgggctatatcgtggatgaaagtcaggtgcaggggacgttcggttttggaaaggtgtacaaggctttcaaggtgggggcaaaccttaattaccggaatctaaaccgggatctggtaaaggcaaacaccgtgacggtcggcccggagctggcctattacgccctgaaaggacggaaattctcgctcctggggatcgcagccgggacgatcggctaccagaaagccaaggcgaaaagcgatcttgtgtacctggagaaaagcaaggctttcgtgtatgggtacgaggtcgggataaggccggaaatgttgctaagcccgaaagtggctctttttgccgaatacaggtttgaaatgttgtttaactccattctccggaataacaaccatgtcggtctggggtgcgtgatctatttataaacttaaataattgaaggtatgagaaagtatttgtatttgtcagccgtatgcgtgtgcatggcattgtgtttcgtcggttgcagcaaggacgacgacgaaccgggaggaaaaggggcgatgtatgaggtaacgatcgagcagtcgggagatttccgcagcttcattaagtcggtcgtggtagtcgccaacggtacgcagttgaaagacggggcgacgggggaaagcctcgcaagcccggtgattctaagcgatgaagaactggccgtcgaaaaggtgacgttaagcacgacgggaaaggcgatcgagtttgccgtttccggtggtgtcgtggacggagaggacggcgttgtgaacgagccgatgcagtgggtagtgaccgtttacaaaaacggaaaggagatcgagaaaaagagccttgttttccgggacgggaaggagataagtacggatgatcttaatctgtattataattgacgtgacggcctgaatgtcccccggatgaatgttcgggggattctttttcttttgggcgttcccgtgggacggtcgggctttacgctccaagtcctcgcctaaaggctgtgggctttactctgcaatccctaacgcaattttgggtgtccgctttgtcattctgttaccgggatttgtctgcatggtgggagaaccgcaccgatcagccaggcacgcaatatcattttgtcattgccagcaggctgtttttatggtgtaacgctccgatattgctttctttttgatagatatgcaaatgcaagaagccccccggcgaaaaccccgccggaggcaattatagaaagtctgtgtatcatttccacaaaatgtggaaatgatacacagataacagttcttcaataaatatatgtgttttttgtatgcttttgattatcaggtatatatgacttgtttatttgtttggcacaatgtttgttctttgtctttcagaaaccatatgttaaatatttaaatagattggattatgaaaaaggtattatttgcagtagcacttgttatgggattgggtagttcagtggcattcgccggcaacatggtatc
>23	N operona: 8	first-last	BT_RS24205	gene_poz=(601-906)	-	hypothetical protein	Derived by automated computational analysis using	/position=18514 - 20019 (19114 - 19419)	/lenght=1506 (306)	/codons=502 (102)	/complement=false	GC-compoz=47.385620915032675%	/LCI1=0.8514851485148515	/LCI2=0.0623762376237624	p_i1=0.0809841374968192	p_i2=0.018052905617242248	/Tai=0.42047204271910177	/Tei=0.11624761505551803	/EEI=3.6287342410355246
agatcgagaaaaagagccttgttttccgggacgggaaggagataagtacggatgatcttaatctgtattataattgacgtgacggcctgaatgtcccccggatgaatgttcgggggattctttttcttttgggcgttcccgtgggacggtcgggctttacgctccaagtcctcgcctaaaggctgtgggctttactctgcaatccctaacgcaattttgggtgtccgctttgtcattctgttaccgggatttgtctgcatggtgggagaaccgcaccgatcagccaggcacgcaatatcattttgtcattgccagcaggctgtttttatggtgtaacgctccgatattgctttctttttgatagatatgcaaatgcaagaagccccccggcgaaaaccccgccggaggcaattatagaaagtctgtgtatcatttccacaaaatgtggaaatgatacacagataacagttcttcaataaatatatgtgttttttgtatgcttttgattatcaggtatatatgacttgtttatttgtttggcacaatgtttgttctttgtctttcagaaaccatatgttaaatatttaaatagattggattatgaaaaaggtattatttgcagtagcacttgttatgggattgggtagttcagtggcattcgccggcaacatggtatcggatgttgagattgtggtaatggtgaacgattataagccaatcgaggtaaaggatctgccgcaggcggttcaggacacgatcaagaaggatttcgcagacctgacaatcaaggaagccgcagttgaggaaagcgaggaaggcacaaagacctacaaggtgacatttaccgatgcagaaggcacggacagcgaagtgttcttcaacgagaagggcgaagtcctgaaataaagcaaatgaacagcaaaaagagaattcaattaaactgtgtcagcaaaattaatattttattgctttgctgacacagtttgttttacagcccctccggttccggtgacttgtaaggcttgaaagcaacccgaacctccttatgctcatcgatgacgaaagtctgctccggctccacagaacgaataatgacgccattgactttccaatacatgattgtccatgatttggaatgggtagcacgaaaatgcaccgttgtgcctttcgctatttcagccggagagatcaattctcctatcttttccgcagccgtattttccaactccggtttagccgaaagctgaccttcaccctgatccacaccaaatgccagcactactttttccactgcgggaggaagaggaggatcttcatcattgtcacaagaaaccgcaaatagcgtaagcccatacaacaaaacaacgacaaaagagagataaccgatctgtctcattaagccgatttcttttttttccatagcagttttcataagcttattttttgtttacgaccgcataaagataacaatttgttggctaaaagggtttattaaatatagtgttt
>24	N operona: 9	first-last	BT_RS24210	gene_poz=(601-1044)	-	hypothetical protein	Derived by automated computational analysis using	/position=18902 - 20545 (19502 - 19945)	/lenght=1644 (444)	/codons=548 (148)	/complement=true	GC-compoz=45.94594594594595%	/LCI1=0.981859410430839	/LCI2=0.10839002267573694	p_i1=0.13019686598740235	p_i2=0.08325878465105072	/Tai=0.39744264155244013	/Tei=0.17493290618594565	/EEI=2.3139462590967037
tcaatttataacaaataacaaagtatggataagcacatcatcggagagaacgcagggaaactctggcgcttattaagcacagacgtacaccgaaaatggactttacaagaagtcaaggatgcaacagggttcaatgacctggaagctgccagcgcaataggttggctcgcacgtgaggacaaaatccaattcgaacttgaacaccacagcactaaggataagaacgtctttttataccttatgctgaacgtgtatttttaaagcctgtttaaaaatattgcccccggcggggttttcgctgggggcttcctgcatttgcatatataacctcaaaggcaagtcaaatcggacggggtggcggtcggacggctgaaaagtcgaaaacgtaacacaggcgtgttactacttgtctttgacaaggcattttttaggggtgctggcatacaatccgaaaggggcgggaacggctgttcccgtttgttctccctgcaacctacaggatattaaccttaaatcattaagtgataaacactatatttaataaacccttttagccaacaaattgttatctttatgcggtcgtaaacaaaaaataagcttatgaaaactgctatggaaaaaaaagaaatcggcttaatgagacagatcggttatctctcttttgtcgttgttttgttgtatgggcttacgctatttgcggtttcttgtgacaatgatgaagatcctcctcttcctcccgcagtggaaaaagtagtgctggcatttggtgtggatcagggtgaaggtcagctttcggctaaaccggagttggaaaatacggctgcggaaaagataggagaattgatctctccggctgaaatagcgaaaggcacaacggtgcattttcgtgctacccattccaaatcatggacaatcatgtattggaaagtcaatggcgtcattattcgttctgtggagccggagcagactttcgtcatcgatgagcataaggaggttcgggttgctttcaagccttacaagtcaccggaaccggaggggctgtaaaacaaactgtgtcagcaaagcaataaaatattaattttgctgacacagtttaattgaattctctttttgctgttcatttgctttatttcaggacttcgcccttctcgttgaagaacacttcgctgtccgtgccttctgcatcggtaaatgtcaccttgtaggtctttgtgccttcctcgctttcctcaactgcggcttccttgattgtcaggtctgcgaaatccttcttgatcgtgtcctgaaccgcctgcggcagatcctttacctcgattggcttataatcgttcaccattaccacaatctcaacatccgataccatgttgccggcgaatgccactgaactacccaatcccataacaagtgctactgcaaataatacctttttcataatccaatctatttaaatatttaacatatggtttctgaaagacaaagaacaaacattgtgccaaacaaataaacaagtcatatatacctgataatcaaaagcatacaaaaaacacatatatttattgaagaactgttatctgtgtatcatttccacattttgtggaaatgatacacagactttctataattgcctccggcggggttttcgcc
>25	N operona: 10	first-last	BT_RS24215	gene_poz=(601-837)	-	winged helix-turn-helix domain-containing	Derived by automated computational analysis using	/position=19685 - 21121 (20285 - 20521)	/lenght=1437 (237)	/codons=479 (79)	/complement=true	GC-compoz=44.303797468354425%	/LCI1=0.9529914529914529	/LCI2=0.08205128205128207	p_i1=0.11828425150123208	p_i2=0.03961505640888934	/Tai=0.5902090764633094	/Tei=0.13565355076800042	/EEI=2.0692951571151283
tatatcttctttgaggatgtaaaggggagatatttgtgcctgtttaacggtgacagggaatgtttcagagcgttgtttttcagtaaggtattactaaattaaccccctataagatagagttgtaaagttcttttcatccgcaaaatgaaatgaatagaacgtaatatctatattgttaaaatttattaacggggtaaattctaatttgtatttctacacgctttgaataataaaatatatacatatttttgaaccattaaaatataaactttatcatggaaaaagcaaatataggatttaaagccgggatcatctttgaaaaattaggagaaaccggacttataaccattgccgagcttgcgagaaggctaaattttgcggctgatgaaaccgcactcgccgccgggtggctcgcacgtgagaataagatatacatcgaacggcgaaacggtttgctgtatatcaggaaagagtgatacaacgtatcaaaaggataaacgataaacgctggaatgtttgcagtgcgtaacactattgatgtaaaagtgcttttcattatccatttgaaaccatttatcaatttataacaaataacaaagtatggataagcacatcatcggagagaacgcagggaaactctggcgcttattaagcacagacgtacaccgaaaatggactttacaagaagtcaaggatgcaacagggttcaatgacctggaagctgccagcgcaataggttggctcgcacgtgaggacaaaatccaattcgaacttgaacaccacagcactaaggataagaacgtctttttataccttatgctgaacgtgtatttttaaagcctgtttaaaaatattgcccccggcggggttttcgctgggggcttcctgcatttgcatatataacctcaaaggcaagtcaaatcggacggggtggcggtcggacggctgaaaagtcgaaaacgtaacacaggcgtgttactacttgtctttgacaaggcattttttaggggtgctggcatacaatccgaaaggggcgggaacggctgttcccgtttgttctccctgcaacctacaggatattaaccttaaatcattaagtgataaacactatatttaataaacccttttagccaacaaattgttatctttatgcggtcgtaaacaaaaaataagcttatgaaaactgctatggaaaaaaaagaaatcggcttaatgagacagatcggttatctctcttttgtcgttgttttgttgtatgggcttacgctatttgcggtttcttgtgacaatgatgaagatcctcctcttcctcccgcagtggaaaaagtagtgctggcatttggtgtggatcagggtgaaggtcagctttcggctaaaccggagttggaaaatacggctgcggaaaagataggagaattgatctctccggctgaaata
>26	N operona: 11	first-last	BT_RS24220	gene_poz=(601-801)	-	winged helix-turn-helix domain-containing	Derived by automated computational analysis using	/position=20046 - 21446 (20646 - 20846)	/lenght=1401 (201)	/codons=467 (67)	/complement=true	GC-compoz=45.27363184079602%	/LCI1=1.1818181818181819	/LCI2=0.2040404040404041	p_i1=0.22593377092277028	p_i2=0.3367422586338439	/Tai=0.5179517234450708	/Tei=0.4030680327704595	/EEI=1.3921244686584557
tatagggcttggactccctcgcttgcggataggcgaatgcccttccgctttttttatgtttattggcttggtgtagggcacaagcgaaatccttatagcaatggaaaagacacagcgaaaacagtccctaaactgcttgtcaaacactcctaagctgtttgacctcaaagaactacttagttcgcttaagatcacccccggacaaatgggaaacatgaaagggttgatatacatcgaagggctgacggaaaaacaagtacgccaaaaattaagccatgcaaagatcatcggaacaaatagattcggcattaattcctgcctgtattatatcttctttgaggatgtaaaggggagatatttgtgcctgtttaacggtgacagggaatgtttcagagcgttgtttttcagtaaggtattactaaattaaccccctataagatagagttgtaaagttcttttcatccgcaaaatgaaatgaatagaacgtaatatctatattgttaaaatttattaacggggtaaattctaatttgtatttctacacgctttgaataataaaatatatacatatttttgaaccattaaaatataaactttatcatggaaaaagcaaatataggatttaaagccgggatcatctttgaaaaattaggagaaaccggacttataaccattgccgagcttgcgagaaggctaaattttgcggctgatgaaaccgcactcgccgccgggtggctcgcacgtgagaataagatatacatcgaacggcgaaacggtttgctgtatatcaggaaagagtgatacaacgtatcaaaaggataaacgataaacgctggaatgtttgcagtgcgtaacactattgatgtaaaagtgcttttcattatccatttgaaaccatttatcaatttataacaaataacaaagtatggataagcacatcatcggagagaacgcagggaaactctggcgcttattaagcacagacgtacaccgaaaatggactttacaagaagtcaaggatgcaacagggttcaatgacctggaagctgccagcgcaataggttggctcgcacgtgaggacaaaatccaattcgaacttgaacaccacagcactaaggataagaacgtctttttataccttatgctgaacgtgtatttttaaagcctgtttaaaaatattgcccccggcggggttttcgctgggggcttcctgcatttgcatatataacctcaaaggcaagtcaaatcggacggggtggcggtcggacggctgaaaagtcgaaaacgtaacacaggcgtgttactacttgtctttgacaaggcattttttaggggtgctggcatacaatccgaaaggggcgggaacggctgttcccgtttgttctccctgcaacctacagg
>27	N operona: 12	first-last	BT_RS24225	gene_poz=(601-927)	-	hypothetical protein	Derived by automated computational analysis using	/position=20420 - 21946 (21020 - 21346)	/lenght=1527 (327)	/codons=509 (109)	/complement=true	GC-compoz=39.75535168195719%	/LCI1=1.0061728395061729	/LCI2=0.11975308641975307	p_i1=0.1406483462337288	p_i2=0.10687014431602689	/Tai=0.4911832332423123	/Tei=0.1961831298844242	/EEI=1.6866072654975326
tataaattctatacttacaattttgaaagccgcaaagatacatcatttttcgaaattaacagttaatacgcaatattttctacataaagatacaaaaaaagaaagcgatatcggggcgttacaccataaaaacaacctatcggttattataaaatgatattgcgcacccggctgatcggtacggttctcccaccatgcggacaacattaaggtactgcaaaagtatcttttcatctgcaaacaaggatgttcaaaaagaacttggtatttcataaacactgaatttaagataatagggcaaaaaaataaaaggttcgtaaacccttttagccaacaatttgttatctttgtgcggtcgtaaaccgaccgtgtttttacattttgagaaaaaaagcgtttagctgatttctgtgcaagcgaaaagtccaaaaattgcattatacacagagaaacagataaatgctccccgtgatatgcggggggtatctcctgtttgtgtgtatagggcttggactccctcgcttgcggataggcgaatgcccttccgctttttttatgtttattggcttggtgtagggcacaagcgaaatccttatagcaatggaaaagacacagcgaaaacagtccctaaactgcttgtcaaacactcctaagctgtttgacctcaaagaactacttagttcgcttaagatcacccccggacaaatgggaaacatgaaagggttgatatacatcgaagggctgacggaaaaacaagtacgccaaaaattaagccatgcaaagatcatcggaacaaatagattcggcattaattcctgcctgtattatatcttctttgaggatgtaaaggggagatatttgtgcctgtttaacggtgacagggaatgtttcagagcgttgtttttcagtaaggtattactaaattaaccccctataagatagagttgtaaagttcttttcatccgcaaaatgaaatgaatagaacgtaatatctatattgttaaaatttattaacggggtaaattctaatttgtatttctacacgctttgaataataaaatatatacatatttttgaaccattaaaatataaactttatcatggaaaaagcaaatataggatttaaagccgggatcatctttgaaaaattaggagaaaccggacttataaccattgccgagcttgcgagaaggctaaattttgcggctgatgaaaccgcactcgccgccgggtggctcgcacgtgagaataagatatacatcgaacggcgaaacggtttgctgtatatcaggaaagagtgatacaacgtatcaaaaggataaacgataaacgctggaatgtttgcagtgcgtaacactattgatgtaaaagtgcttttcattatccatttgaaaccatttatcaatttataacaaataacaaagtatggataagcacatcatcggagagaacgcagggaaactctggcgcttattaagcacagacgtacaccgaaaatggactttacaagaagtcaaggatgcaaca
>28	N operona: 13	first-last	BT_RS24230	gene_poz=(601-831)	-	hypothetical protein	Derived by automated computational analysis using	/position=21074 - 22504 (21674 - 21904)	/lenght=1431 (231)	/codons=477 (77)	/complement=false	GC-compoz=35.93073593073593%	/LCI1=1.280701754385965	/LCI2=0.030263157894736846	p_i1=0.27967538977805795	p_i2=0.0019000813302750073	/Tai=0.37891156899780465	/Tei=0.10171007319724752	/EEI=1.8991152009191523
gttaaacaggcacaaatatctcccctttacatcctcaaagaagatataatacaggcaggaattaatgccgaatctatttgttccgatgatctttgcatggcttaatttttggcgtacttgtttttccgtcagcccttcgatgtatatcaaccctttcatgtttcccatttgtccgggggtgatcttaagcgaactaagtagttctttgaggtcaaacagcttaggagtgtttgacaagcagtttagggactgttttcgctgtgtcttttccattgctataaggatttcgcttgtgccctacaccaagccaataaacataaaaaaagcggaagggcattcgcctatccgcaagcgagggagtccaagccctatacacacaaacaggagataccccccgcatatcacggggagcatttatctgtttctctgtgtataatgcaatttttggacttttcgcttgcacagaaatcagctaaacgctttttttctcaaaatgtaaaaacacggtcggtttacgaccgcacaaagataacaaattgttggctaaaagggtttacgaaccttttatttttttgccctattatcttaaattcagtgtttatgaaataccaagttctttttgaacatccttgtttgcagatgaaaagatacttttgcagtaccttaatgttgtccgcatggtgggagaaccgtaccgatcagccgggtgcgcaatatcattttataataaccgataggttgtttttatggtgtaacgccccgatatcgctttctttttttgtatctttatgtagaaaatattgcgtattaactgttaatttcgaaaaatgatgtatctttgcggctttcaaaattgtaagtatagaatttataattaaaatattaggtttcaaaagtataaaggtttttggttagttgctctttctggggtagcagatattttatagtaagttatatgcaaaaaaaacagaaaaaagttggaaatattgattttttttataaacacacacacacacacacacacacacacacacgagtgtgtgtagaaacctatatttaagacttttcaaggtaattctcctttcttttttatcgtgttccgttcttttcgtttccgctcaagagacacgggattccgtgaaaatatatttccacaagggtagaacggaaatagatctctctttacgggataacaggcggtcgttagagaagatcagccgccggatattggaatacaggccggacacggctttctctatctgcaagattatggtggtcggtgcggcgtcccccgaggggagcatcgaactgaacaggcgtttgtctgaactaagggcgaaacgtttgttcgatcacgtgtgcggttactcgccgctacccgacacgctgaaaacgtcggtattcgtggggcgtgactggaggggattgctg
>29	N operona: 14	first	BT_RS24235	gene_poz=(601-1893)	-	DUF3575 domain-containing protein	Derived by automated computational analysis using	/position=21512 - 24004 (22112 - 23404)	/lenght=2493 (1293)	/codons=831 (431)	/complement=false	GC-compoz=51.430781129157%	/LCI1=1.072093023255814	/LCI2=0.23007751937984497	p_i1=0.17077906589611455	p_i2=0.4141366397925321	/Tai=0.6753615012595702	/Tei=0.47272297581327893	/EEI=1.452198207428148
caatttttggacttttcgcttgcacagaaatcagctaaacgctttttttctcaaaatgtaaaaacacggtcggtttacgaccgcacaaagataacaaattgttggctaaaagggtttacgaaccttttatttttttgccctattatcttaaattcagtgtttatgaaataccaagttctttttgaacatccttgtttgcagatgaaaagatacttttgcagtaccttaatgttgtccgcatggtgggagaaccgtaccgatcagccgggtgcgcaatatcattttataataaccgataggttgtttttatggtgtaacgccccgatatcgctttctttttttgtatctttatgtagaaaatattgcgtattaactgttaatttcgaaaaatgatgtatctttgcggctttcaaaattgtaagtatagaatttataattaaaatattaggtttcaaaagtataaaggtttttggttagttgctctttctggggtagcagatattttatagtaagttatatgcaaaaaaaacagaaaaaagttggaaatattgattttttttataaacacacacacacacacacacacacacacacacgagtgtgtgtagaaacctatatttaagacttttcaaggtaattctcctttcttttttatcgtgttccgttcttttcgtttccgctcaagagacacgggattccgtgaaaatatatttccacaagggtagaacggaaatagatctctctttacgggataacaggcggtcgttagagaagatcagccgccggatattggaatacaggccggacacggctttctctatctgcaagattatggtggtcggtgcggcgtcccccgaggggagcatcgaactgaacaggcgtttgtctgaactaagggcgaaacgtttgttcgatcacgtgtgcggttactcgccgctacccgacacgctgaaaacgtcggtattcgtggggcgtgactggaggggattgctgcgtttggtggagaatgatcccggaatgcccggtaaatcggaaacggtggagcttctgcaaggtattgtttccgaggtggaagcaagtggaaacggggagaacaagataaatgaattgaaacgcttgcggtacggcatcccatatcggtacatgtatcggaatttgtttccggatcttcgtgcatcttgtttgtatatttggtatgaatcgaaacggaagtcgttccctgccatgcaggttatctcccacctgcatgatacattgtacttaccttgtaagctttctccgttcggtggagaaacgggcggtttccagtctggggaaaaacatgggcctttttacatggccgtgaaaacgaacatgctttatgatgcgttgcttgtgccgaatataggggtggagttttacgtcggaaagaactggtccttggccgggaattggatgtatgcctggtggaaaagcgaccggcaccataactactggcggctctatggcggggatctggaagtgcgccgctggtttggcaggaaagcgtcggaaaaaccgcttgcagggcatcacatcggtctctacggtcggatattcacctacgacttcgagaccggggggacgggctacatgggcggcaagcctggcggtacgctttgggataagatgaactattcggtaggtctggagtatggttattcgctgcccgtcgcccgtcgtctgaatctggatttcgtcatcggtgtgggctattggggtggagaataccataaatatgcccctatcgacggccattatgtctggaaggagacccgacggcgccactggtttggtctcacggaggcggagatttcgctcgtatggctcttgggccgtggcaactacaacgagaagaaaggaggcaggcagtgatactgatacgctttagtctggtgttcatatttttatggatgggactgacggcttgtgagcataaggatttatgttacgatcatccgcactttgccacggtgcgggtagtattcgactggaccaagatttccaatcatgacaagcctgaaggcatgagggtcgtattttatccgaccgatgatgaaagcaacacgtggatatttgatttccccggaggagaggatggggaagtggagctccccgagaatgattaccgggtaatttgcttcaactacgataccgacgggatggtttggaaagaaaacggcagttacacgctttttactgccgatacgcgtgatgttcggtcgccggataaccagacaatggccgtcaccccaccctggctgtgtggcgaccatatagacagagttatcctcaaggacattccggaaggaagcacgaagataatacggctaactcccgtaaacatggtatgtcactacacgtatgaggtgaacggaattcggggactggacagggtggcggatttgcgggccgctctttccggcatgtccggctcgcttaacatgtccggcgacagtttgcccgccgatcttt
>30	N operona: 14	last	BT_RS24240	gene_poz=(601-1521)	-	DUF5119 domain-containing protein	Derived by automated computational analysis using	/position=22801 - 24921 (23401 - 24321)	/lenght=2121 (921)	/codons=707 (307)	/complement=false	GC-compoz=50.0542888165038%	/LCI1=1.0108932461873639	/LCI2=0.27788671023965145	p_i1=0.1427204270945168	p_i2=0.5481064934869609	/Tai=0.6072764054069415	/Tei=0.5932958441382649	/EEI=1.6390372373004631
agaaacgggcggtttccagtctggggaaaaacatgggcctttttacatggccgtgaaaacgaacatgctttatgatgcgttgcttgtgccgaatataggggtggagttttacgtcggaaagaactggtccttggccgggaattggatgtatgcctggtggaaaagcgaccggcaccataactactggcggctctatggcggggatctggaagtgcgccgctggtttggcaggaaagcgtcggaaaaaccgcttgcagggcatcacatcggtctctacggtcggatattcacctacgacttcgagaccggggggacgggctacatgggcggcaagcctggcggtacgctttgggataagatgaactattcggtaggtctggagtatggttattcgctgcccgtcgcccgtcgtctgaatctggatttcgtcatcggtgtgggctattggggtggagaataccataaatatgcccctatcgacggccattatgtctggaaggagacccgacggcgccactggtttggtctcacggaggcggagatttcgctcgtatggctcttgggccgtggcaactacaacgagaagaaaggaggcaggcagtgatactgatacgctttagtctggtgttcatatttttatggatgggactgacggcttgtgagcataaggatttatgttacgatcatccgcactttgccacggtgcgggtagtattcgactggaccaagatttccaatcatgacaagcctgaaggcatgagggtcgtattttatccgaccgatgatgaaagcaacacgtggatatttgatttccccggaggagaggatggggaagtggagctccccgagaatgattaccgggtaatttgcttcaactacgataccgacgggatggtttggaaagaaaacggcagttacacgctttttactgccgatacgcgtgatgttcggtcgccggataaccagacaatggccgtcaccccaccctggctgtgtggcgaccatatagacagagttatcctcaaggacattccggaaggaagcacgaagataatacggctaactcccgtaaacatggtatgtcactacacgtatgaggtgaacggaattcggggactggacagggtggcggatttgcgggccgctctttccggcatgtccggctcgcttaacatgtccggcgacagtttgcccgccgatctttcggagagcctgctctttgatggaatggtttcacggaatcagattataggcggattctatacgtttggacattccgcacttgaaggagagcccaatgttttccggctgtatctcaagaaccgttcaggcagcatgtctgtattggaacaggacgtgagcgaccaagtgcatgatgtcccggtagcggggcatatcggtgatgtgcatctggtgttgaattttgattatgaggtaccatccgagccgggaagtggcggtccgggatttgatgtggacgttgatgattgggatgatgtgaatgtggatatagtgttgtaatcgagttttattaattatatttattaacaattttattcattttatgaaaaaaagtacagtaatgctttgggcaatctttggagtactactgatgagttgctcagaagaggagattgcgaatgtggaaacctcctcacgaaatgcgattggttttaacgtgttaagtaatgcggcggaaacgagggctacccctactaccaacaccaacttgaagaacaccgatttcgacgtgttcgcttttacggcggatggtactgccttcatgggaaagaacgacacggaatttgaacatgacggagtgaagatcgtgtacaaaaatggtaagtgggattatgacaatgcgagcgaccttcgttattggcctaccgaggctttggacttttacgcgttcaatcccggaacggttagtgaagacatgatggcgttttatagttgggaagccaccaaggatgtccaaaagataagttatacctgcatggatgagtatggaagcggtactactcatgcaaactacgacgtgatgtatgccatggccaaaggccagacaaaagacatgaacaacggaatagtgaaatttaatttcaaacatattctgtcaca
>31	N operona: 15	first-last	BT_RS24245	gene_poz=(601-1722)	-	fimbrillin family protein	Derived by automated computational analysis using	/position=23765 - 26086 (24365 - 25486)	/lenght=2322 (1122)	/codons=774 (374)	/complement=false	GC-compoz=45.09803921568628%	/LCI1=1.0375335120643432	/LCI2=0.1263628239499553	p_i1=0.15466756267208034	p_i2=0.12177023858061321	/Tai=0.4365923843134554	/Tei=0.20959321472255188	/EEI=2.60146836802051
agacaatggccgtcaccccaccctggctgtgtggcgaccatatagacagagttatcctcaaggacattccggaaggaagcacgaagataatacggctaactcccgtaaacatggtatgtcactacacgtatgaggtgaacggaattcggggactggacagggtggcggatttgcgggccgctctttccggcatgtccggctcgcttaacatgtccggcgacagtttgcccgccgatctttcggagagcctgctctttgatggaatggtttcacggaatcagattataggcggattctatacgtttggacattccgcacttgaaggagagcccaatgttttccggctgtatctcaagaaccgttcaggcagcatgtctgtattggaacaggacgtgagcgaccaagtgcatgatgtcccggtagcggggcatatcggtgatgtgcatctggtgttgaattttgattatgaggtaccatccgagccgggaagtggcggtccgggatttgatgtggacgttgatgattgggatgatgtgaatgtggatatagtgttgtaatcgagttttattaattatatttattaacaattttattcattttatgaaaaaaagtacagtaatgctttgggcaatctttggagtactactgatgagttgctcagaagaggagattgcgaatgtggaaacctcctcacgaaatgcgattggttttaacgtgttaagtaatgcggcggaaacgagggctacccctactaccaacaccaacttgaagaacaccgatttcgacgtgttcgcttttacggcggatggtactgccttcatgggaaagaacgacacggaatttgaacatgacggagtgaagatcgtgtacaaaaatggtaagtgggattatgacaatgcgagcgaccttcgttattggcctaccgaggctttggacttttacgcgttcaatcccggaacggttagtgaagacatgatggcgttttatagttgggaagccaccaaggatgtccaaaagataagttatacctgcatggatgagtatggaagcggtactactcatgcaaactacgacgtgatgtatgccatggccaaaggccagacaaaagacatgaacaacggaatagtgaaatttaatttcaaacatattctgtcacaggtcgtattcaaagcaaagacccaatacgataacatgcaggtggacatcgacgtgatcaagattcataatttcaaatttgccggcgccttcacattgcctgcggcagccgatggaacgggaagttggagttcgtctgatttagcatttccacacgcatttaccgtagtgaaaaacgcaaacatcacggtcaatagcaataccgaagctaccgatattaccacaaatactcctatgctgaatataccacaggagctgactgcttggaaagtttccgaaacagccaccaaaagcaagttggaggccgataatgcgaagcaatgttatctggagatcgcctgcaaaatccggcagtccggagcttatctgttgggttcagcaagcgaatacaaaacaatttatgttccgttcggagatacatgggaacagggcaagcgtcatatctacacgttgattttcggtggtggttatgatgatcagggagaggctgtgttgaatccgatccagtttgatgcagagacaacaggctgggttgatgcagataaagacgtaaacgtccaaccttaatccaaacgtttattaatatcgtacccgttggcaggttaaacatacgcaagattaaccctgccaacgggttttttatagggaatcgcattttcaatatactttttgatgtgtaggggtgctttttgcgtacctttttcctggagaatttcttttgtggagtgtttgccctgtatattcccgatacgctgttatagcagggaactgtttttatccaagtagtcagatatagcctcttgcaataccgattttagcgaatcgcctttgcggatcgcgatcagctttaagttctggtgataggtttcgtccatgacaaaattacaatgcacggttttcgctttcttcggcttttgagcctctttttgcccggccgtggattggatcaggctgtctaatcccccggtcagcccggccgacatactgttttttaaatcgttcttctttgccatatggttactttatttctgttagcagttcgttacatacaccctcgtagtcctctgccccggcagatttgggggcatagtgaaaaatatcctgcccttgtgtcggggcttcggccagcgcaatggagttgcgtacatgggtgctgaacactttgcc
>32	N operona: 16	first	BT_RS24250	gene_poz=(601-858)	-	hypothetical protein	Derived by automated computational analysis using	/position=25075 - 26532 (25675 - 25932)	/lenght=1458 (258)	/codons=486 (86)	/complement=true	GC-compoz=45.73643410852713%	/LCI1=0.9294117647058824	/LCI2=0.20274509803921573	p_i1=0.10896947855826214	p_i2=0.3328715824532864	/Tai=0.566244605498111	/Tei=0.39958442420795776	/EEI=1.6984678976465135
cggagcttccccaaacgatctacggtgcgatgaaaggcgaatacgacctgccgatctacgagcataaggacggccttagcgtcgttccctcctgcctggatctctcggccgttgaaacggagttaatcaacgaggccggacgggagcttatcttagcccaccttatcaaaggccaaaaggagaaattcgattatatcctgatcgactgtcctccctcgctgtcgctgctcacgcttaacgcactgacggcctcggatcggttgattatcccggttcaggctcaattcctggcaatgcgtggaatggccaaacttatgcaggtagtccacaaggtgcagcaacgtttgaactcggatctttcgatcgccggggttctgataacccagtacgacggaagaaagaacctgaacaagagcgtttcggaactggtacaggaaacattccagggcaaagtgttcagcacccatgtacgcaactccattgcgctggccgaagccccgacacaagggcaggatatttttcactatgcccccaaatctgccggggcagaggactacgagggtgtatgtaacgaactgctaacagaaataaagtaaccatatggcaaagaagaacgatttaaaaaacagtatgtcggccgggctgaccgggggattagacagcctgatccaatccacggccgggcaaaaagaggctcaaaagccgaagaaagcgaaaaccgtgcattgtaattttgtcatggacgaaacctatcaccagaacttaaagctgatcgcgatccgcaaaggcgattcgctaaaatcggtattgcaagaggctatatctgactacttggataaaaacagttccctgctataacagcgtatcgggaatatacagggcaaacactccacaaaagaaattctccaggaaaaaggtacgcaaaaagcacccctacacatcaaaaagtatattgaaaatgcgattccctataaaaaacccgttggcagggttaatcttgcgtatgtttaacctgccaacgggtacgatattaataaacgtttggattaaggttggacgtttacgtctttatctgcatcaacccagcctgttgtctctgcatcaaactggatcggattcaacacagcctctccctgatcatcataaccaccaccgaaaatcaacgtgtagatatgacgcttgccctgttcccatgtatctccgaacggaacataaattgttttgtattcgcttgctgaacccaacagataagctccggactgccggattttgcaggcgatctccagataacattgcttcgcattatcggcctccaacttgcttttggtggctgtttcggaaactttccaagcagtcagctcctgtggtatattcagcataggagtatttgtggtaatatcggtagcttcggtattgctattgaccgtgatgtttgcgtttttcactacggtaaatgcg
>33	N operona: 16	last	BT_RS24255	gene_poz=(601-1359)	-	ParA family protein	Derived by automated computational analysis using	/position=25337 - 27295 (25937 - 26695)	/lenght=1959 (759)	/codons=653 (253)	/complement=true	GC-compoz=52.17391304347826%	/LCI1=1.0555555555555556	/LCI2=0.266005291005291	p_i1=0.16298572736047576	p_i2=0.5162857021339401	/Tai=0.6837339954603681	/Tei=0.5646571319205461	/EEI=1.9768139881325801
attcatcaagcctctgcatcgcaccgctgaacttctcaccaaacatcatatcatcgggcaaaacaaaccaggtgggaatacctctcgactgtggattacctatacattcatcttgcccgttctgtttgcggtaatcgtcccattcactataagcgatgttccaacgaatacctaatttataggtattttcccatttaataatagccagtgaataggccggatcatctttgccgtcataaatcacttctacaacttcaaccacccctttaggggaatttataaacttcggatttttatacgaataagtgctcatgtcttttattttttatttatagcacacaaagatactcaaaaacaaatatatacatatatacatacgtatgattaacgtataaaaacatttatggttattctaatctttgattaattccggtacagaaacaaaacgtaccgaaagacggaaacaggatttatttcggtacgcttccccgatcggcacaaaaaacacgcaaaaaacgaaaaatactacttttagtattttagtatattagtattttaactatatttgcggacatgacaaccatttaaaaaactgaatttatgagcaaagcaaaagtaatctccgtattgaatcacaaggggggagtaggaaagaccacaaccacgatcaacctgggcggtgcgttacgtcaaaaagggtacaaggttcttttgatcgaccttgacgggcaggccaacctgaccgaatcgctgggcttctctgcggagcttccccaaacgatctacggtgcgatgaaaggcgaatacgacctgccgatctacgagcataaggacggccttagcgtcgttccctcctgcctggatctctcggccgttgaaacggagttaatcaacgaggccggacgggagcttatcttagcccaccttatcaaaggccaaaaggagaaattcgattatatcctgatcgactgtcctccctcgctgtcgctgctcacgcttaacgcactgacggcctcggatcggttgattatcccggttcaggctcaattcctggcaatgcgtggaatggccaaacttatgcaggtagtccacaaggtgcagcaacgtttgaactcggatctttcgatcgccggggttctgataacccagtacgacggaagaaagaacctgaacaagagcgtttcggaactggtacaggaaacattccagggcaaagtgttcagcacccatgtacgcaactccattgcgctggccgaagccccgacacaagggcaggatatttttcactatgcccccaaatctgccggggcagaggactacgagggtgtatgtaacgaactgctaacagaaataaagtaaccatatggcaaagaagaacgatttaaaaaacagtatgtcggccgggctgaccgggggattagacagcctgatccaatccacggccgggcaaaaagaggctcaaaagccgaagaaagcgaaaaccgtgcattgtaattttgtcatggacgaaacctatcaccagaacttaaagctgatcgcgatccgcaaaggcgattcgctaaaatcggtattgcaagaggctatatctgactacttggataaaaacagttccctgctataacagcgtatcgggaatatacagggcaaacactccacaaaagaaattctccaggaaaaaggtacgcaaaaagcacccctacacatcaaaaagtatattgaaaatgcgattccctataaaaaacccgttggcagggttaatcttgcgtatgtttaacctgccaacgggtacgatattaataaacgtttggattaaggttggacgtttacgtctttatctgcatcaacccagcctgttgtctctgcatcaaactggatcggattcaacacagcctctccctgatcatcataaccaccaccgaaaatcaacgtgtagatatgacgcttgccctgttcccatgt
>34	N operona: 17	first	BT_RS24260	gene_poz=(601-930)	-	hypothetical protein	Derived by automated computational analysis using	/position=26383 - 27912 (26983 - 27312)	/lenght=1530 (330)	/codons=510 (110)	/complement=false	GC-compoz=40.0%	/LCI1=0.9388379204892966	/LCI2=0.14495412844036698	p_i1=0.1126474225870409	p_i2=0.16763460988386084	/Tai=0.34369051845316645	/Tei=0.2508711488954748	/EEI=2.288109500438696
taagctcccgtccggcctcgttgattaactccgtttcaacggccgagagatccaggcaggagggaacgacgctaaggccgtccttatgctcgtagatcggcaggtcgtattcgcctttcatcgcaccgtagatcgtttggggaagctccgcagagaagcccagcgattcggtcaggttggcctgcccgtcaaggtcgatcaaaagaaccttgtaccctttttgacgtaacgcaccgcccaggttgatcgtggttgtggtctttcctactccccccttgtgattcaatacggagattacttttgctttgctcataaattcagttttttaaatggttgtcatgtccgcaaatatagttaaaatactaatatactaaaatactaaaagtagtatttttcgttttttgcgtgttttttgtgccgatcggggaagcgtaccgaaataaatcctgtttccgtctttcggtacgttttgtttctgtaccggaattaatcaaagattagaataaccataaatgtttttatacgttaatcatacgtatgtatatatgtatatatttgtttttgagtatctttgtgtgctataaataaaaaataaaagacatgagcacttattcgtataaaaatccgaagtttataaattcccctaaaggggtggttgaagttgtagaagtgatttatgacggcaaagatgatccggcctattcactggctattattaaatgggaaaatacctataaattaggtattcgttggaacatcgcttatagtgaatgggacgattaccgcaaacagaacgggcaagatgaatgtataggtaatccacagtcgagaggtattcccacctggtttgttttgcccgatgatatgatgtttggtgagaagttcagcggtgcgatgcagaggcttgatgaattaagaaaaggtaagtaagcaatggaacagggagaaatcatattataccagccggatgaagcggtcaagttggaagtgaggttggaagatgaaaccgtttggctgacacaagaacaaatagccgacttgttcgggactaaaaggccagctattaccaaacatttgaacaacatttacaaaagcggcgaacttgatatagatagcacatgttccattttggaacatatgggtaatgacggcaaacagagatatactactaaatattataatcttgatgcgattctgtcaataggatatcgggttaatagcaagaacgcaaccctttttaggaaatgggcgaatagtgtattaaaggattatcttttaaaggggtattccattaataaacgtttgtcagaacttgaaaggactgtcgctcaacataccgagaagatagattttttcgtgcgtactgccttgcccccggtcgaaggcattttttataacggccagattttcgatgcgtacaagttcgccaccgatctggtaaagtcggccaggcgttcgatcgtgcttatcgacaactatgtggacgaaacggtcttgctcatgttgagtaaacgcagcgtcggtgtctcg
>35	N operona: 17	middle	BT_RS24265	gene_poz=(601-1431)	-	virulence RhuM family protein	Derived by automated computational analysis using	/position=26716 - 28746 (27316 - 28146)	/lenght=2031 (831)	/codons=677 (277)	/complement=false	GC-compoz=44.4043321299639%	/LCI1=1.1618357487922706	/LCI2=0.1544685990338164	p_i1=0.21548713828405783	p_i2=0.1929931697563103	/Tai=0.5193862498812061	/Tei=0.27369385278067926	/EEI=1.8804957427072284
ttgtcatgtccgcaaatatagttaaaatactaatatactaaaatactaaaagtagtatttttcgttttttgcgtgttttttgtgccgatcggggaagcgtaccgaaataaatcctgtttccgtctttcggtacgttttgtttctgtaccggaattaatcaaagattagaataaccataaatgtttttatacgttaatcatacgtatgtatatatgtatatatttgtttttgagtatctttgtgtgctataaataaaaaataaaagacatgagcacttattcgtataaaaatccgaagtttataaattcccctaaaggggtggttgaagttgtagaagtgatttatgacggcaaagatgatccggcctattcactggctattattaaatgggaaaatacctataaattaggtattcgttggaacatcgcttatagtgaatgggacgattaccgcaaacagaacgggcaagatgaatgtataggtaatccacagtcgagaggtattcccacctggtttgttttgcccgatgatatgatgtttggtgagaagttcagcggtgcgatgcagaggcttgatgaattaagaaaaggtaagtaagcaatggaacagggagaaatcatattataccagccggatgaagcggtcaagttggaagtgaggttggaagatgaaaccgtttggctgacacaagaacaaatagccgacttgttcgggactaaaaggccagctattaccaaacatttgaacaacatttacaaaagcggcgaacttgatatagatagcacatgttccattttggaacatatgggtaatgacggcaaacagagatatactactaaatattataatcttgatgcgattctgtcaataggatatcgggttaatagcaagaacgcaaccctttttaggaaatgggcgaatagtgtattaaaggattatcttttaaaggggtattccattaataaacgtttgtcagaacttgaaaggactgtcgctcaacataccgagaagatagattttttcgtgcgtactgccttgcccccggtcgaaggcattttttataacggccagattttcgatgcgtacaagttcgccaccgatctggtaaagtcggccaggcgttcgatcgtgcttatcgacaactatgtggacgaaacggtcttgctcatgttgagtaaacgcagcgtcggtgtctcggccaccatttacacacagcgtatcacgcagcaactccaacttgatcttgacaggcataacagccagtacccacctatcgacatcaggacgtaccgggacagtcacgaccgtttcctgatcgttgatgaaacggacgtgtaccatatcggagcctcgttaaaggatctggggaaaaagatgttcgctttctcaaagctggatattccggcggctgtgataactgacctgttataatatcccttgtcttatgaatgtggttatctattcacgtgtaagctcgcagtcggccaggcaatcgaccgaacggcaggttgtcgatctggagaggttcgcagccggacgggggtacgaggtgacggcggtctttgaggaaaagataagcggacgaaaggccaatatcgaacgcccggttttaagccgttgcctggaatactgcacagatccgcagaaccgggtggatatgctgttgctgaccgagatctcacgcctggggcgttccaccctggagatactaaaggcactcgatacgctgcacacgcataaaatatgcgtgtatatccaaaacttgaacctggaaacattacggccggacaagacggtaaaccccttgtcctctctgattactaccctattgggggaactggccgcaatcgaacgccaggggatcattgaccgccttaatagcggacgggagttgtacatccagaaagggggcaggctgggacggaagccgggaagccggaaaacggccgaacagaggaaagaggaataccgggaggcgatcgccttgttgaagaaaggctactcgatccggaacgtggcgaagctcacggg
>36	N operona: 17	last	BT_RS24270	gene_poz=(601-1239)	-	recombinase family protein	Derived by automated computational analysis using	/position=27560 - 29398 (28160 - 28798)	/lenght=1839 (639)	/codons=613 (213)	/complement=false	GC-compoz=53.52112676056338%	/LCI1=1.009433962264151	/LCI2=0.31053459119496857	p_i1=0.14207838929884356	p_i2=0.6291752762009883	/Tai=0.7483608479200823	/Tei=0.6662577485808895	/EEI=1.3779222080438651
ataatcttgatgcgattctgtcaataggatatcgggttaatagcaagaacgcaaccctttttaggaaatgggcgaatagtgtattaaaggattatcttttaaaggggtattccattaataaacgtttgtcagaacttgaaaggactgtcgctcaacataccgagaagatagattttttcgtgcgtactgccttgcccccggtcgaaggcattttttataacggccagattttcgatgcgtacaagttcgccaccgatctggtaaagtcggccaggcgttcgatcgtgcttatcgacaactatgtggacgaaacggtcttgctcatgttgagtaaacgcagcgtcggtgtctcggccaccatttacacacagcgtatcacgcagcaactccaacttgatcttgacaggcataacagccagtacccacctatcgacatcaggacgtaccgggacagtcacgaccgtttcctgatcgttgatgaaacggacgtgtaccatatcggagcctcgttaaaggatctggggaaaaagatgttcgctttctcaaagctggatattccggcggctgtgataactgacctgttataatatcccttgtcttatgaatgtggttatctattcacgtgtaagctcgcagtcggccaggcaatcgaccgaacggcaggttgtcgatctggagaggttcgcagccggacgggggtacgaggtgacggcggtctttgaggaaaagataagcggacgaaaggccaatatcgaacgcccggttttaagccgttgcctggaatactgcacagatccgcagaaccgggtggatatgctgttgctgaccgagatctcacgcctggggcgttccaccctggagatactaaaggcactcgatacgctgcacacgcataaaatatgcgtgtatatccaaaacttgaacctggaaacattacggccggacaagacggtaaaccccttgtcctctctgattactaccctattgggggaactggccgcaatcgaacgccaggggatcattgaccgccttaatagcggacgggagttgtacatccagaaagggggcaggctgggacggaagccgggaagccggaaaacggccgaacagaggaaagaggaataccgggaggcgatcgccttgttgaagaaaggctactcgatccggaacgtggcgaagctcacgggaaaggccgtttcgacgatacaacaagtaaaaaaagacttcattaatagctgattatcggaacaaatattgtatttttgcaacaaatacgagtaaatgcacgtaattaaaaacgagtatttgcacgaaaataatcagaatctaaataaaaacggttatggcaacaatggcggagaaaatggcggcttcactggaggaattaagaaagctccaggagaaagaccgctgtgtcgtcctgcaagggacggccgagatagggaggacgcatttaacccggctgttggataacggctggttgcaggaagtaatgaaaggctggtatattgcggccaggccgggaacagagggggacacgacggtctggtacacctcattctggtattttattgcgaaatacgcggccgtccggctgggggaacaatggtgcttgacggccgaccagtcgctggatctgtattcggggaaaacgaccgtgcccgtacaggtggttatcaagtcgccgaaaggccataacaacacgcaaaagctgatgtatgatacctcgcttttggtgtttcaaagcgagattccggatcaggtatataaagagccggaatacggccttaatctctatccgcttgccgaagccctggtatataccacgccgagatattt
>37	N operona: 18	first	BT_RS24275	gene_poz=(601-2109)	-	Fic family protein	Derived by automated computational analysis using	/position=28302 - 31010 (28902 - 30410)	/lenght=2709 (1509)	/codons=903 (503)	/complement=false	GC-compoz=53.08151093439364%	/LCI1=1.0843293492695882	/LCI2=0.25332005312084993	p_i1=0.1766407786844758	p_i2=0.48112763349713766	/Tai=0.6411135690814609	/Tei=0.5330148701474239	/EEI=1.497716874730882
aggccaatatcgaacgcccggttttaagccgttgcctggaatactgcacagatccgcagaaccgggtggatatgctgttgctgaccgagatctcacgcctggggcgttccaccctggagatactaaaggcactcgatacgctgcacacgcataaaatatgcgtgtatatccaaaacttgaacctggaaacattacggccggacaagacggtaaaccccttgtcctctctgattactaccctattgggggaactggccgcaatcgaacgccaggggatcattgaccgccttaatagcggacgggagttgtacatccagaaagggggcaggctgggacggaagccgggaagccggaaaacggccgaacagaggaaagaggaataccgggaggcgatcgccttgttgaagaaaggctactcgatccggaacgtggcgaagctcacgggaaaggccgtttcgacgatacaacaagtaaaaaaagacttcattaatagctgattatcggaacaaatattgtatttttgcaacaaatacgagtaaatgcacgtaattaaaaacgagtatttgcacgaaaataatcagaatctaaataaaaacggttatggcaacaatggcggagaaaatggcggcttcactggaggaattaagaaagctccaggagaaagaccgctgtgtcgtcctgcaagggacggccgagatagggaggacgcatttaacccggctgttggataacggctggttgcaggaagtaatgaaaggctggtatattgcggccaggccgggaacagagggggacacgacggtctggtacacctcattctggtattttattgcgaaatacgcggccgtccggctgggggaacaatggtgcttgacggccgaccagtcgctggatctgtattcggggaaaacgaccgtgcccgtacaggtggttatcaagtcgccgaaaggccataacaacacgcaaaagctgatgtatgatacctcgcttttggtgtttcaaagcgagattccggatcaggtatataaagagccggaatacggccttaatctctatccgcttgccgaagccctggtatataccacgccgagatatttccaggtggagaagatcgcagcccgcacctgcctggccatgatacgggacgctgccgatatattaaaggtactgacgaaaaacggggcttcgcttcgtgccggaagaatagccggggcgttccggaacatcgggaacagcgaaatcgccgacagcatcgtttccacgatgcgggggttcgggtatgacgtgagagaagaagatccgttcgaggatcagccacgaacgccccttgtttatgaggtgtcgccttacgtcacacgcttgcgcctgatgtgggagaacatgagggataaggttgtagaactgtttcccgaagcccctggaaagattgatgacgtggaggggtatttgagatccgtcgatgaaaagtattcggaggacgcttatcattctctctcgatcgagggatatagggtttccccggaactgatcgagaaagtgcgtgtcgggaactggaagccggaggaagaagataaggagcataaaaacgcactggtggcacgtgggtattaccaggcgttccaggctgtcagggggacgatcgccgatatactgaaaggaaagaacgcaggggaagcggtaagggcggatcatccggtctggtatatgcagatgtggatgccgttcgttacggtggggatcttgcaaagggaggatcttgtgggttatcgtaccgggcaggtctatatacggggatcgcaacatatcccgttgaacccgaaagcggtcagggacgctatgcccgtccttttcgatctcttgaagaatgagccgcacccggcggtaagggctgtcttgggacacttctttttcgtgtatattcacccctatatggacgggaacgggagaatgggacggttcgtcttgaacgccatgcttgcgtctggaggctataactggacggttgttccggtggagcgtagaaaagaatatatgaaagcgttggaaaaggccagcgtggagggggatatttcggagtttacgaaagtaatcgcatcattggtcaagtaatgatatttataataatgacaatatgaaatcaacggaatatatcgaatgggataaactggagcagatcccgttctgcctttgccggatcgcggaggatgaagaaaaccaggaaatagatgtttattatctggataaacgggtttgccatgattacgatcatgtggggcattattttcgtactgcgataatcatgtttagaaggatcaggaacataacggccgattgggtgaacctcaaaaacctttggttgctaagggactgtatcagggagaattttaatcatggcctggaggtggacgatctgatcttcggggaaacattcgacggtgaggatccggaaactataaagccgctaaccaaagaacggctgttcaagattaaaaaggtgattcaggaaaaagatccatacgctaccgtatagggggggagtatataaaaacaaaaccctggagtttgtcttgcgacagggacaacaggggattactacgcaaatatagggagtatatctcgtttatacaaggattttatggcttttctggattgattttaaaaagaatagaggcttgttccctggaatgtagtatttactacttttagtat
>38	N operona: 18	last	BT_RS24280	gene_poz=(601-999)	-	hypothetical protein	Derived by automated computational analysis using	/position=29833 - 31431 (30433 - 30831)	/lenght=1599 (399)	/codons=533 (133)	/complement=false	GC-compoz=43.609022556390975%	/LCI1=0.9570707070707071	/LCI2=0.12828282828282828	p_i1=0.11993404404116045	p_i2=0.12624730029824652	/Tai=0.4994764663318614	/Tei=0.21362257026842188	/EEI=1.655012167254934
agaaagtgcgtgtcgggaactggaagccggaggaagaagataaggagcataaaaacgcactggtggcacgtgggtattaccaggcgttccaggctgtcagggggacgatcgccgatatactgaaaggaaagaacgcaggggaagcggtaagggcggatcatccggtctggtatatgcagatgtggatgccgttcgttacggtggggatcttgcaaagggaggatcttgtgggttatcgtaccgggcaggtctatatacggggatcgcaacatatcccgttgaacccgaaagcggtcagggacgctatgcccgtccttttcgatctcttgaagaatgagccgcacccggcggtaagggctgtcttgggacacttctttttcgtgtatattcacccctatatggacgggaacgggagaatgggacggttcgtcttgaacgccatgcttgcgtctggaggctataactggacggttgttccggtggagcgtagaaaagaatatatgaaagcgttggaaaaggccagcgtggagggggatatttcggagtttacgaaagtaatcgcatcattggtcaagtaatgatatttataataatgacaatatgaaatcaacggaatatatcgaatgggataaactggagcagatcccgttctgcctttgccggatcgcggaggatgaagaaaaccaggaaatagatgtttattatctggataaacgggtttgccatgattacgatcatgtggggcattattttcgtactgcgataatcatgtttagaaggatcaggaacataacggccgattgggtgaacctcaaaaacctttggttgctaagggactgtatcagggagaattttaatcatggcctggaggtggacgatctgatcttcggggaaacattcgacggtgaggatccggaaactataaagccgctaaccaaagaacggctgttcaagattaaaaaggtgattcaggaaaaagatccatacgctaccgtatagggggggagtatataaaaacaaaaccctggagtttgtcttgcgacagggacaacaggggattactacgcaaatatagggagtatatctcgtttatacaaggattttatggcttttctggattgattttaaaaagaatagaggcttgttccctggaatgtagtatttactacttttagtattttagtatattagtacgcttttcttttggaggatttgggcgttcccgtaaacggtcgggctttccgcctccaagtcctcgcctaaaggctgtgggctttccactgcaatccctaacgcatgaatacacccactcacccgattaaggtaggctatttccggatagagccgttcggtgaagccagccggataaaagccgcctgacttttcactgatcggcacaatccgggtactccggtagccgattgtcgaacccggttttaaaccccctttcaggggagagaggtattttagtttttccggcgtggccgccttgcgtttaccttgaccggggtttttgtctgcaaaggtcaaacgtttttttccatatcccaagttgagccgcaagcggcttttagaaaaaatctccagcctggctaaagc
>39	N operona: 19	first-last	BT_RS24285	gene_poz=(601-951)	-	hypothetical protein	Derived by automated computational analysis using	/position=30412 - 31962 (31012 - 31362)	/lenght=1551 (351)	/codons=517 (117)	/complement=true	GC-compoz=51.85185185185185%	/LCI1=1.1724137931034482	/LCI2=0.30028735632183906	p_i1=0.220997296319795	p_i2=0.6047951344195025	/Tai=0.6991283050891437	/Tei=0.6443156209775522	/EEI=1.4291595080168396
ttcgccgcaatggtgatccagggcttttgccaattgtcctctacctgctggatcttctcgatcatcaaatttgcaaactgttgcgctgccttgtcgaaataatcagttttcataactacgtcccccgttctttatcctggtgggtgagccagttctaaaggttgttatctctttttctatacctctaatatagcacttttatttgagatatgcaagtatttaaacaacatttaactaactatttatcagataattatatgaaaaagtagtattttagtatatactaaatttagtatttactacctgattttttccgatagtaaactccccacctcgcaccctctcccccccaaaaaaccttgcggatgcctaagattccgatgtttttgtatcaagacaacctcattttggtttttcggggctgtcggtgtggtcatcttgcgtttaccttgagttccgaggggtttttgtatgagaacaccccaaacgtttttttccatagcacaagttttttaggaaaaatactacctggctttagccaggctggagattttttctaaaagccgcttgcggctcaacttgggatatggaaaaaaacgtttgacctttgcagacaaaaaccccggtcaaggtaaacgcaaggcggccacgccggaaaaactaaaatacctctctcccctgaaagggggtttaaaaccgggttcgacaatcggctaccggagtacccggattgtgccgatcagtgaaaagtcaggcggcttttatccggctggcttcaccgaacggctctatccggaaatagcctaccttaatcgggtgagtgggtgtattcatgcgttagggattgcagtggaaagcccacagcctttaggcgaggacttggaggcggaaagcccgaccgtttacgggaacgcccaaatcctccaaaagaaaagcgtactaatatactaaaatactaaaagtagtaaatactacattccagggaacaagcctctattctttttaaaatcaatccagaaaagccataaaatccttgtataaacgagatatactccctatatttgcgtagtaatcccctgttgtccctgtcgcaagacaaactccagggttttgtttttatatactccccccctatacggtagcgtatggatctttttcctgaatcacctttttaatcttgaacagccgttctttggttagcggctttatagtttccggatcctcaccgtcgaatgtttccccgaagatcagatcgtccacctccaggccatgattaaaattctccctgatacagtcccttagcaaccaaaggtttttgaggttcacccaatcggccgttatgttcctgatccttctaaacatgattatcgcagtacgaaaataatgccccacatgatcgtaatcatggcaaacccgtttatccagataataaacatctatttcctggttttcttcatcctccgcgatccggcaaaggcagaacgggatctgctccagtttatcccattcgatatattccgttgatttcatattgtcattattataaatatc
>40	N operona: 20	first-last	BT_RS24290	gene_poz=(601-801)	-	hypothetical protein	Derived by automated computational analysis using	/position=30863 - 32263 (31463 - 31663)	/lenght=1401 (201)	/codons=467 (67)	/complement=false	GC-compoz=46.26865671641791%	/LCI1=1.3535353535353536	/LCI2=0.09595959595959595	p_i1=0.320849716455606	p_i2=0.0606257202705674	/Tai=0.5787839581732626	/Tei=0.15456314824351067	/EEI=1.1914742791384727
tttgtcttgcgacagggacaacaggggattactacgcaaatatagggagtatatctcgtttatacaaggattttatggcttttctggattgattttaaaaagaatagaggcttgttccctggaatgtagtatttactacttttagtattttagtatattagtacgcttttcttttggaggatttgggcgttcccgtaaacggtcgggctttccgcctccaagtcctcgcctaaaggctgtgggctttccactgcaatccctaacgcatgaatacacccactcacccgattaaggtaggctatttccggatagagccgttcggtgaagccagccggataaaagccgcctgacttttcactgatcggcacaatccgggtactccggtagccgattgtcgaacccggttttaaaccccctttcaggggagagaggtattttagtttttccggcgtggccgccttgcgtttaccttgaccggggtttttgtctgcaaaggtcaaacgtttttttccatatcccaagttgagccgcaagcggcttttagaaaaaatctccagcctggctaaagccaggtagtatttttcctaaaaaacttgtgctatggaaaaaaacgtttggggtgttctcatacaaaaacccctcggaactcaaggtaaacgcaagatgaccacaccgacagccccgaaaaaccaaaatgaggttgtcttgatacaaaaacatcggaatcttaggcatccgcaaggttttttgggggggagagggtgcgaggtggggagtttactatcggaaaaaatcaggtagtaaatactaaatttagtatatactaaaatactactttttcatataattatctgataaatagttagttaaatgttgtttaaatacttgcatatctcaaataaaagtgctatattagaggtatagaaaaagagataacaacctttagaactggctcacccaccaggataaagaacgggggacgtagttatgaaaactgattatttcgacaaggcagcgcaacagtttgcaaatttgatgatcgagaagatccagcaggtagaggacaattggcaaaagccctggatcaccattgcggcgaatacacgcaatttctttccgcagaacctcacaggacgcaggtacaccggaggcaacgcctttttactccttttcctttgcgagaaattccagtaccagacacccgtatttatgacattcaaccaggcgaaagaggctgggatctccgtgctgaaaggatcgaaatcgtttccggtctattacttccttttctacgtgtaccacaaggaaacacgcaagaaaataacctttgaggaatacaaggcgttaagccgggagcagcaacaggaatacaacgttataccgacctataaatattactcg
>41	N operona: 21	first-last	BT_RS24295	gene_poz=(601-1617)	-	DUF1738 domain-containing protein	Derived by automated computational analysis using	/position=31250 - 33466 (31850 - 32866)	/lenght=2217 (1017)	/codons=739 (339)	/complement=false	GC-compoz=50.04916420845624%	/LCI1=1.0197238658777121	/LCI2=0.16775147928994083	p_i1=0.14663339401430053	p_i2=0.23002298101627383	/Tai=0.6268701838718882	/Tei=0.30702068291464646	/EEI=1.7942009184561258
ccgattgtcgaacccggttttaaaccccctttcaggggagagaggtattttagtttttccggcgtggccgccttgcgtttaccttgaccggggtttttgtctgcaaaggtcaaacgtttttttccatatcccaagttgagccgcaagcggcttttagaaaaaatctccagcctggctaaagccaggtagtatttttcctaaaaaacttgtgctatggaaaaaaacgtttggggtgttctcatacaaaaacccctcggaactcaaggtaaacgcaagatgaccacaccgacagccccgaaaaaccaaaatgaggttgtcttgatacaaaaacatcggaatcttaggcatccgcaaggttttttgggggggagagggtgcgaggtggggagtttactatcggaaaaaatcaggtagtaaatactaaatttagtatatactaaaatactactttttcatataattatctgataaatagttagttaaatgttgtttaaatacttgcatatctcaaataaaagtgctatattagaggtatagaaaaagagataacaacctttagaactggctcacccaccaggataaagaacgggggacgtagttatgaaaactgattatttcgacaaggcagcgcaacagtttgcaaatttgatgatcgagaagatccagcaggtagaggacaattggcaaaagccctggatcaccattgcggcgaatacacgcaatttctttccgcagaacctcacaggacgcaggtacaccggaggcaacgcctttttactccttttcctttgcgagaaattccagtaccagacacccgtatttatgacattcaaccaggcgaaagaggctgggatctccgtgctgaaaggatcgaaatcgtttccggtctattacttccttttctacgtgtaccacaaggaaacacgcaagaaaataacctttgaggaatacaaggcgttaagccgggagcagcaacaggaatacaacgttataccgacctataaatattactcggtctttaacctggatcagaccaatttttcggacgtgaggccggaagaatgggaagcgttaagggagaagttcagagggggacaggcagagcagcccgacgggacaaccggagaggcgcaccccgaaatagatgccatgctggaggcgaaaagctggttttgcccgatacgggagcagcaaggcgacagggctttctattctcctttagccgattatatcgtagtgccgcttcgctcgcagttcgtcgatatgcagagcttttacgaaacgcttctgcatgaaatgggacattccacgggacaccccacccgattgaaccgggatcttgcgcacccgttcggatcagaggaatacggcaaggaggaattaacggccgagttcgccgcagccctggcaggaatgtttttcgggatagccgaacatatacgcactgaaaacgccgcttatctgaaaagctggataaaggcgatccgggaagaacccaagttcattttaaacgtactggccgacgctatgaaaattgtcaagatgatagccgggaaactggatatctccgtagaaagcgaggaaacggccgcagatgaagcggaacaggtggcatgatacaaggaagatcccccgaaagggggacagcctttcggggtgagttctttttggcactcgccccaaaaagaaccaaaaaacgctttgccgctacactccgtttcgctttcatagctctgataatgcgttttttgattggatagatatatatttgtagataaaataatgtaatnnnnnnnnnnnnnnnnnnnnnnnnnnnnnnnnnnnnnnnnnnnnnnnnnnnnnnnnnnnnnnnnnnnnnnnnnnnnnnnnnnnnnnnnnnnnnnnnnnnnnnnnnnnnnnnnnnnnnnnnnnnnnnnnnnnnnnnnnnnnnnnnnnnnnnnnnnnnnnnnnnnnnnnnnnnnnnnnnnnnnnnnnnnnnnnnnnnnnnnnnnnnnnnnnnnnnnnnnnnnnnnnnnnnnnnnnnnnnnnnnnnnnnnnnnnnnnnnnnnnnnnnnnnnnnnnnnnnnnnnnnnnnnnnnnnnnnnnnnnnnnnnnnnnnnnnnnnnnnnnnnnnnnnnnnnnnnnnnnnnnnnnnnnnnnnnnnnnnnnnnnnnnnnnnnnnnnnnnnnnnnnnnnnnnnnnnnnnnnnnnnnnnnnnnnnnnnnnnnnnnnnnnnnn
>42	N operona: 22	first-last	BT_0001	gene_poz=(601-1218)	-	putative lipoprotein	null	/position=52531 - 54348 (53131 - 53748)	/lenght=1818 (618)	/codons=606 (206)	/complement=false	GC-compoz=42.23300970873786%	/LCI1=1.0878048780487806	/LCI2=0.08910569105691059	p_i1=0.17832010052653338	p_i2=0.04968426292542805	/Tai=0.3467754448578346	/Tei=0.14471583663288523	/EEI=3.304029903849711
nnnnnnnnnnnnnnnnnnnnnnnnnnnnnnnnnnnnnnnnnnnnnnnnnnnnnnnnnnnnnnnnnnnnnnnnnnnnnnnnnnnnnnnnnnnnnnnnnnnnnnnnnnnnnnnnnnnnnnnnnnnnnnnnnnnnnnnnnnnnnnnnnnnnnnnnnnnnnnnnnnnnnnnnnnnnnnnnnnnnnnnnnnnnnnnnnnnnnnnnnnnnnnnnnnnnnnnnnnnnnnnnnnnnnnnnnnnnnnnnnnnnnnnnnnnnnnnnnnnnnnnnnnnnnnnnnnnnnnnnnnnnnnnnnnnnnnnnnnnnnnnnnnnnnnnnnnnnnnnnnnnnnnnnnnnnnnnnnnnnnnnnnnnnnnnnnnnnnnnnnnnnnnnnnnnnnnnnnnnnnnnnnnnnnnnnnnnnnnnnnnnnnnnnnnnnnnnnnnnnnnnnnnnnnnnnnnnnnnnnnnnnnnnnnnnnnnnnnnnnnnnnnnnnnnnnnnnnnnnnnnnnnnnnnnnnnnnnnnnnnnnnnnnntaggtgcaggtacaacttttgaccactgtcaggcatactacggtgaagacgatgcattcgaattcttcggtggtacaataaatgccaagtatttggtatctaccagtacgcacgacgatgcttttgacttcgactttggttacactggtaagcttcagttcttggtagccactgtagatgcaaatagtacctattacactaaagacccgaatggtattgaatgtgataacgacggaagcagttcatctttaactccgttcactcacccgacaatcagtaacttaacaatcgttggaaccgttaatggtaaggttgcacaatctgcaatgggtgatggtaaatccatgaaatcttgtgccaacttccgtagaaactgccaatttactttggtgaacagtattctttacggatatcctaccggtatcttgtgtgaaaccactaacagctatgttttcaaaaacaatgttgtaaatggtgttagtactacattttcaggtatcacagctgacgcgactaatactgctgctgcaagtgctgaggctattgggctgacttctccgtggggtggatatacaggtttgatgcctaatgcatctccagccaatgcaggtgcagattttagtgaattggatagttggtttacgactacttcttacagaggtgctgttggtggacgttcaaactggttaactcaagcgtgggtaaaataattgttgaataatttggagccgtataaaagagggattagcctccctctttattcggctcttttttgaagaaaaatgatgaataaatttttatacagtctcatcattagcatttttatatttgtctttgctggttgtgaaacagaaggtgaggatatagacatgcgatttgagacttgtactgtatcgtttgtacaacaagaactaagaagtagttatgaggtttattttaatggagaaaaaagtattaatcgttcaacatctgttaaaaagaatagtactcttaaactagaggtctataaaataggcgaaaaacagcccgaattgtcacaagagataacactggataatagtaaagacattgagttgcttaaacttgtgggacgagatattgctatttcttcatctttggaggaatatacaacattcactcccataattagctattttaatcctaatactgatttatataccgttacgttcaataatggagaattatcaaataaggtaaagaattatatagccgaagcggacttaagcggtacattaaaaatagtgcgcaatgttgatgggcaagttctttatgaacaagatatgactatt
>43	N operona: 23	first-last	BT_0002	gene_poz=(601-1596)	-	hypothetical protein	null	/position=53221 - 55416 (53821 - 54816)	/lenght=2196 (996)	/codons=732 (332)	/complement=false	GC-compoz=33.93574297188755%	/LCI1=1.3081570996978853	/LCI2=0.05085599194360524	p_i1=0.295076357837025	p_i2=0.009777213442254051	/Tai=0.22369652865994505	/Tei=0.10879949209802865	/EEI=2.3949066763885427
aatagtacctattacactaaagacccgaatggtattgaatgtgataacgacggaagcagttcatctttaactccgttcactcacccgacaatcagtaacttaacaatcgttggaaccgttaatggtaaggttgcacaatctgcaatgggtgatggtaaatccatgaaatcttgtgccaacttccgtagaaactgccaatttactttggtgaacagtattctttacggatatcctaccggtatcttgtgtgaaaccactaacagctatgttttcaaaaacaatgttgtaaatggtgttagtactacattttcaggtatcacagctgacgcgactaatactgctgctgcaagtgctgaggctattgggctgacttctccgtggggtggatatacaggtttgatgcctaatgcatctccagccaatgcaggtgcagattttagtgaattggatagttggtttacgactacttcttacagaggtgctgttggtggacgttcaaactggttaactcaagcgtgggtaaaataattgttgaataatttggagccgtataaaagagggattagcctccctctttattcggctcttttttgaagaaaaatgatgaataaatttttatacagtctcatcattagcatttttatatttgtctttgctggttgtgaaacagaaggtgaggatatagacatgcgatttgagacttgtactgtatcgtttgtacaacaagaactaagaagtagttatgaggtttattttaatggagaaaaaagtattaatcgttcaacatctgttaaaaagaatagtactcttaaactagaggtctataaaataggcgaaaaacagcccgaattgtcacaagagataacactggataatagtaaagacattgagttgcttaaacttgtgggacgagatattgctatttcttcatctttggaggaatatacaacattcactcccataattagctattttaatcctaatactgatttatataccgttacgttcaataatggagaattatcaaataaggtaaagaattatatagccgaagcggacttaagcggtacattaaaaatagtgcgcaatgttgatgggcaagttctttatgaacaagatatgactattatgccagaaggccagttcagtcttatgcagttgtccgatacagacttcttggatatatccgatggtgaagaagcggatccggaatctcgacaatatactaaaattcgtttcttttatactgctgatgcctttcccggccatgacaagttgaaattggtagtttatttgatggatttagatgctatgcaatttacagccccaatagcaacaattgatttggaagctggaaagatttctgagtatattcaaatcgataatgatgcatttggccaaggtgtagtaaacggagtatatgatttgatagatgagagtggaaatatgatagttaataatctggaacattttaatacaagtattccaataggaacttctgataataaattcatgacatttcgctttatggatccttcacatcaaggcggtgataatgtgcaatgcaattttatcttatctactccttggaaatagagctttggtacttaaagccctccgataaaattaattaatcggaggtgcttttcctaaaaatgagtatttgttaattaaaaacgaaaagaaatcatgaaacacaccctgaaaggttggctggtagacaatgctgtcaccgtagacaacaaagaagacaaaatcctgatgttggaatcagccggaagccttacgctggaggatatacttagcgaaatgaagaaagaagacacaggtcttcgtgaagaaaccattgagcacgcagtgaagctatatcaccgtgtgttgtcagacttgatgctgagcggctattcggtgaataccggacttttccgagccgtaccccaattccgtggtgtagtagacggcggacagtgggatcaaaaaaagaattcaatctacgtctcctttacccaggacaaggacttgcgcgaagctattgcgcagacttcagtcaacatcttgggagagaaacgggacgccatgtatataataggtggcgaagatgccgccacccgtgccacggacggcatggcaaccgccggacgcaactacaccctgaacggacgcttgataaaagtcgttggtgaacatgaatcggta
>44	N operona: 24	first-last	BT_0003	gene_poz=(601-1377)	-	hypothetical protein	IHF-like DNA-binding	/position=54310 - 56286 (54910 - 55686)	/lenght=1977 (777)	/codons=659 (259)	/complement=false	GC-compoz=49.034749034749034%	/LCI1=1.0917312661498708	/LCI2=0.30568475452196386	p_i1=0.18022480749661415	p_i2=0.6177620883374706	/Tai=0.5767267038045141	/Tei=0.6559858795037236	/EEI=2.3147059293988343
gttgatgggcaagttctttatgaacaagatatgactattatgccagaaggccagttcagtcttatgcagttgtccgatacagacttcttggatatatccgatggtgaagaagcggatccggaatctcgacaatatactaaaattcgtttcttttatactgctgatgcctttcccggccatgacaagttgaaattggtagtttatttgatggatttagatgctatgcaatttacagccccaatagcaacaattgatttggaagctggaaagatttctgagtatattcaaatcgataatgatgcatttggccaaggtgtagtaaacggagtatatgatttgatagatgagagtggaaatatgatagttaataatctggaacattttaatacaagtattccaataggaacttctgataataaattcatgacatttcgctttatggatccttcacatcaaggcggtgataatgtgcaatgcaattttatcttatctactccttggaaatagagctttggtacttaaagccctccgataaaattaattaatcggaggtgcttttcctaaaaatgagtatttgttaattaaaaacgaaaagaaatcatgaaacacaccctgaaaggttggctggtagacaatgctgtcaccgtagacaacaaagaagacaaaatcctgatgttggaatcagccggaagccttacgctggaggatatacttagcgaaatgaagaaagaagacacaggtcttcgtgaagaaaccattgagcacgcagtgaagctatatcaccgtgtgttgtcagacttgatgctgagcggctattcggtgaataccggacttttccgagccgtaccccaattccgtggtgtagtagacggcggacagtgggatcaaaaaaagaattcaatctacgtctcctttacccaggacaaggacttgcgcgaagctattgcgcagacttcagtcaacatcttgggagagaaacgggacgccatgtatataataggtggcgaagatgccgccacccgtgccacggacggcatggcaaccgccggacgcaactacaccctgaacggacgcttgataaaagtcgttggtgaacatgaatcggtaggtatcaccctgactgatgcttccggcaaggtcagcaagctgcctaatgatatgctggtggtgaacaacccctcgcaactcattatcttgcttccctccgatttaacggacggtcactacacgctgacggtcactacgcaatacagtggtacaaatacattgctgaaaactccgcgtagtacgagcaaagtgattaccatcgggcaaagtggtggttctgaaggtggaaataccagtgatggaaacttggatgagaatcctttaggataaagcctcttatccggcctttttagacagagctgtctaaggagattagatagggctatctaaagctcttcgataaagcggtttcagacatcaaaacaaatgctttctttcattgaataatttgaaataataaaagaatgatagacattatagcaaatatagcttctattctgggttttaccatgcagatgaatgacaagttctttgcgcatggaatgaataaagagcaggcggacaatgaaatgctgctgttgtttctgaagcaattgtccgtcaaatccaaagcaataaaagagatacatcagaagtatcattcgttgagtaatgattttcgccttgtagctgttttcctgactaatcccgtcatctacgagaaaatagtgaccaaccggagccgggcattaagaaatgcactgaaagaatccctgcaaacgccgtcggcacgtatcgctcaaacacaactttctgcccagttgcgtccctgctttgaaaatctgttggtgagcataaaggacgaatcccacttgtctgtggagttttccgggataaatgattgcgagatgaaagccatattgcggaaaatacttaatgcacagaaagaaa
>45	N operona: 25	first	BT_0004	gene_poz=(601-1269)	-	hypothetical protein	Four-helical cytokine	/position=55221 - 57089 (55821 - 56489)	/lenght=1869 (669)	/codons=623 (223)	/complement=false	GC-compoz=41.25560538116592%	/LCI1=1.2357357357357357	/LCI2=0.11126126126126128	p_i1=0.25485891323867726	p_i2=0.08897293152236599	/Tai=0.4856544103016798	/Tei=0.1800756383701294	/EEI=2.0354401705715097
ctttacccaggacaaggacttgcgcgaagctattgcgcagacttcagtcaacatcttgggagagaaacgggacgccatgtatataataggtggcgaagatgccgccacccgtgccacggacggcatggcaaccgccggacgcaactacaccctgaacggacgcttgataaaagtcgttggtgaacatgaatcggtaggtatcaccctgactgatgcttccggcaaggtcagcaagctgcctaatgatatgctggtggtgaacaacccctcgcaactcattatcttgcttccctccgatttaacggacggtcactacacgctgacggtcactacgcaatacagtggtacaaatacattgctgaaaactccgcgtagtacgagcaaagtgattaccatcgggcaaagtggtggttctgaaggtggaaataccagtgatggaaacttggatgagaatcctttaggataaagcctcttatccggcctttttagacagagctgtctaaggagattagatagggctatctaaagctcttcgataaagcggtttcagacatcaaaacaaatgctttctttcattgaataatttgaaataataaaagaatgatagacattatagcaaatatagcttctattctgggttttaccatgcagatgaatgacaagttctttgcgcatggaatgaataaagagcaggcggacaatgaaatgctgctgttgtttctgaagcaattgtccgtcaaatccaaagcaataaaagagatacatcagaagtatcattcgttgagtaatgattttcgccttgtagctgttttcctgactaatcccgtcatctacgagaaaatagtgaccaaccggagccgggcattaagaaatgcactgaaagaatccctgcaaacgccgtcggcacgtatcgctcaaacacaactttctgcccagttgcgtccctgctttgaaaatctgttggtgagcataaaggacgaatcccacttgtctgtggagttttccgggataaatgattgcgagatgaaagccatattgcggaaaatacttaatgcacagaaagaaatcttccagttgcaccaacaattctgtggaataatgaaaaccatcggcagttatcctctcggtaactggggcgacagtgagtttgactttatcaaaacgaaccaacgggtatttatctcggatttctatagcatcattgattatgcggatatcatcctgatgggatatttggatatctaccattgtgcattgaacctcaaataacggattgtatggaaaatggtattgaagaaatattgaaagaacatgaggcactgtgcagccgggtatttcatcttctgaatacaggtaatccgcaaactaaggatatagaacttatcatacctaaagtgaaagaactgttcggaatgctggaagccgtcaataccaaacaaatcactgcacagcaatataacggcttgctgaatgtgatgagtgaatggaacgctattttcagctatttcaatattaagatggtgccgtgccgtttacggcctttcttatggaactctccaaaggtagctgtaaaaagaataccccggcaatgtatcgaggggatagtggtaagcacgaaaatgcaaaagacggttgtcatagaggtggaacgtacgaaaaagcatccgaagtatgggaaaacagtacaatatacgaaaaagtataaaatacatgatcccctggaggaatgtagtgtaggagaccgggtgcttgctcatgaaaccagacatttcagcaagactaaatattttagattttacagaaaactgtattgagacggtaaaaaaagagtaggtatttcagaattaatattggatatatcactatatg
>46	N operona: 25	last	BT_0005	gene_poz=(601-1137)	-	30S ribosomal protein S17	null	/position=55898 - 57634 (56498 - 57034)	/lenght=1737 (537)	/codons=579 (179)	/complement=false	GC-compoz=39.85102420856611%	/LCI1=1.1273408239700375	/LCI2=0.14625468164794006	p_i1=0.19785061522494146	p_i2=0.17103419166233766	/Tai=0.39734770433931654	/Tei=0.2539307724961039	/EEI=2.001280375539369
aatgaataaagagcaggcggacaatgaaatgctgctgttgtttctgaagcaattgtccgtcaaatccaaagcaataaaagagatacatcagaagtatcattcgttgagtaatgattttcgccttgtagctgttttcctgactaatcccgtcatctacgagaaaatagtgaccaaccggagccgggcattaagaaatgcactgaaagaatccctgcaaacgccgtcggcacgtatcgctcaaacacaactttctgcccagttgcgtccctgctttgaaaatctgttggtgagcataaaggacgaatcccacttgtctgtggagttttccgggataaatgattgcgagatgaaagccatattgcggaaaatacttaatgcacagaaagaaatcttccagttgcaccaacaattctgtggaataatgaaaaccatcggcagttatcctctcggtaactggggcgacagtgagtttgactttatcaaaacgaaccaacgggtatttatctcggatttctatagcatcattgattatgcggatatcatcctgatgggatatttggatatctaccattgtgcattgaacctcaaataacggattgtatggaaaatggtattgaagaaatattgaaagaacatgaggcactgtgcagccgggtatttcatcttctgaatacaggtaatccgcaaactaaggatatagaacttatcatacctaaagtgaaagaactgttcggaatgctggaagccgtcaataccaaacaaatcactgcacagcaatataacggcttgctgaatgtgatgagtgaatggaacgctattttcagctatttcaatattaagatggtgccgtgccgtttacggcctttcttatggaactctccaaaggtagctgtaaaaagaataccccggcaatgtatcgaggggatagtggtaagcacgaaaatgcaaaagacggttgtcatagaggtggaacgtacgaaaaagcatccgaagtatgggaaaacagtacaatatacgaaaaagtataaaatacatgatcccctggaggaatgtagtgtaggagaccgggtgcttgctcatgaaaccagacatttcagcaagactaaatattttagattttacagaaaactgtattgagacggtaaaaaaagagtaggtatttcagaattaatattggatatatcactatatggaaagcaaatgcattaacaattaaagactattgattatgagaagactaaccgtactgctgttccttgcttgtctattctcttgtcaaaacgatgataatgagaaagagacacaacctgaagagaaagaaagcgtattcaggtttattgataaagctaatatcacaaatacggacacttatgagaaggccgaattttgtttaagaatatactatccgaagggggactataccaaatttataaatgactttatatatgcggataatatccctgatactttggattacatagtgccggaactgtatgaaggatgtatctatgagtatcgtgtctttttgagtaacaaatcgtgggatgcacccaagaagtcaaaggaatatcgatctgcggaggtcagagtggagcattcatgtgattccgtgcattttgaatatcctaaggatacgataaatgcaattgaggcattggaaataagcagaccatgaaattttatgtgttaacaataataaaatgacatatatagtaacacgtaaggaatagaaaccaa
>47	N operona: 26	first-last	BT_0006	gene_poz=(601-1047)	-	hypothetical protein	null	/position=56526 - 58172 (57126 - 57572)	/lenght=1647 (447)	/codons=549 (149)	/complement=false	GC-compoz=37.8076062639821%	/LCI1=1.4391891891891893	/LCI2=0.09009009009009009	p_i1=0.37016121557845955	p_i2=0.05118623816656792	/Tai=0.33796963976850747	/Tei=0.1460676143499111	/EEI=1.9184026320105554
aagaacatgaggcactgtgcagccgggtatttcatcttctgaatacaggtaatccgcaaactaaggatatagaacttatcatacctaaagtgaaagaactgttcggaatgctggaagccgtcaataccaaacaaatcactgcacagcaatataacggcttgctgaatgtgatgagtgaatggaacgctattttcagctatttcaatattaagatggtgccgtgccgtttacggcctttcttatggaactctccaaaggtagctgtaaaaagaataccccggcaatgtatcgaggggatagtggtaagcacgaaaatgcaaaagacggttgtcatagaggtggaacgtacgaaaaagcatccgaagtatgggaaaacagtacaatatacgaaaaagtataaaatacatgatcccctggaggaatgtagtgtaggagaccgggtgcttgctcatgaaaccagacatttcagcaagactaaatattttagattttacagaaaactgtattgagacggtaaaaaaagagtaggtatttcagaattaatattggatatatcactatatggaaagcaaatgcattaacaattaaagactattgattatgagaagactaaccgtactgctgttccttgcttgtctattctcttgtcaaaacgatgataatgagaaagagacacaacctgaagagaaagaaagcgtattcaggtttattgataaagctaatatcacaaatacggacacttatgagaaggccgaattttgtttaagaatatactatccgaagggggactataccaaatttataaatgactttatatatgcggataatatccctgatactttggattacatagtgccggaactgtatgaaggatgtatctatgagtatcgtgtctttttgagtaacaaatcgtgggatgcacccaagaagtcaaaggaatatcgatctgcggaggtcagagtggagcattcatgtgattccgtgcattttgaatatcctaaggatacgataaatgcaattgaggcattggaaataagcagaccatgaaattttatgtgttaacaataataaaatgacatatatagtaacacgtaaggaatagaaaccaagaagaaaatccactgggataaccttttttaatgactttaaggcagagctgtctatcgtcattggagaaatagctctggccttgaaaaacaatcgctctttgacagaatgggacatatacggaaataaagataaccccttgaccgtttgtgtatttgcataaatagcattacctttgcagataacaatagagaaaggaggcaataatggcaagaccgataaaagaaactccgatactcttcggggaggatgcacggagatttgaagcgcggatgaaaaatccaccgaaagagactccggaaaagctggaagagataaaacgggattataagtacatcatgagcatttttaaagaagaaactgatggcagaaataaataatccagagtttggtgttcgccgtttggatgaacacgagagaatagaatcgttcgattgcggagacgcggatttgaacgattttattatgaatgaatctttcatttatagaaatgaactgcttgctgttagttatgtagtggaagatgcctttggcaaagtt
>48	N operona: 27	first-last	BT_0007	gene_poz=(601-993)	-	hypothetical protein	null	/position=56895 - 58487 (57495 - 57887)	/lenght=1593 (393)	/codons=531 (131)	/complement=true	GC-compoz=36.6412213740458%	/LCI1=1.2615384615384615	/LCI2=0.07333333333333333	p_i1=0.2690318377267122	p_i2=0.02887583307884926	/Tai=0.42323167149990804	/Tei=0.12598824977096434	/EEI=1.6906958735135256
atcacttgatgtcaactctaaaaaattattcttcagatagaaaggtactgcatcaatataggcatcaactgtaatgaacctacatccggtcttattgttaataacgaaatagcctttaatgaaattaagcaatttgctgcccaagtgcaaattatgtgtcgaaacatctaccccaaagcggcagattttcactgctggataacttttcagacgcttctcgttaacaaagcgttttttccgaaagcgattaaattccgtcttgttctcaaattccgaaagagaaattttatcatttgccagactgaaatatgccaaaactttgccaaaggcatcttccactacataactaacagcaagcagttcatttctataaatgaaagattcattcataataaaatcgttcaaatccgcgtctccgcaatcgaacgattctattctctcgtgttcatccaaacggcgaacaccaaactctggattatttatttctgccatcagtttcttctttaaaaatgctcatgatgtacttataatcccgttttatctcttccagcttttccggagtctctttcggtggatttttcatccgcgcttcaaatctccgtgcatcctccccgaagagtatcggagtttcttttatcggtcttgccattattgcctcctttctctattgttatctgcaaaggtaatgctatttatgcaaatacacaaacggtcaaggggttatctttatttccgtatatgtcccattctgtcaaagagcgattgtttttcaaggccagagctatttctccaatgacgatagacagctctgccttaaagtcattaaaaaaggttatcccagtggattttcttcttggtttctattccttacgtgttactatatatgtcattttattattgttaacacataaaatttcatggtctgcttatttccaatgcctcaattgcatttatcgtatccttaggatattcaaaatgcacggaatcacatgaatgctccactctgacctccgcagatcgatattcctttgacttcttgggtgcatcccacgatttgttactcaaaaagacacgatactcatagatacatccttcatacagttccggcactatgtaatccaaagtatcagggatattatccgcatatataaagtcatttataaatttggtatagtcccccttcggatagtatattcttaaacaaaattcggccttctcataagtgtccgtatttgtgatattagctttatcaataaacctgaatacgctttctttctcttcaggttgtgtctctttctcattatcatcgttttgacaagagaatagacaagcaaggaacagcagtacggttagtcttctcataatcaatagtctttaattgttaatgcatttgctttccatatagtgatatatccaatattaattctgaaatacctactctttttttaccgtctcaatacagttttctgtaaaatctaaaatatttagtcttgctgaaatgtctggtttcatgagcaagcacccggtctcctacactacattcctccaggggatcatgtattttatactttttcgtatattgtactgttttcc
>49	N operona: 28	first-last	BT_0008	gene_poz=(601-1146)	-	GCN5-related N-acetyltransferase	null	/position=57396 - 59141 (57996 - 58541)	/lenght=1746 (546)	/codons=582 (182)	/complement=false	GC-compoz=35.8974358974359%	/LCI1=1.3959484346224678	/LCI2=0.1679558011049725	p_i1=0.34519595729159896	p_i2=0.23060485179354046	/Tai=0.32273486456453315	/Tei=0.30754436661418644	/EEI=2.5059154463981246
ggatgtatctatgagtatcgtgtctttttgagtaacaaatcgtgggatgcacccaagaagtcaaaggaatatcgatctgcggaggtcagagtggagcattcatgtgattccgtgcattttgaatatcctaaggatacgataaatgcaattgaggcattggaaataagcagaccatgaaattttatgtgttaacaataataaaatgacatatatagtaacacgtaaggaatagaaaccaagaagaaaatccactgggataaccttttttaatgactttaaggcagagctgtctatcgtcattggagaaatagctctggccttgaaaaacaatcgctctttgacagaatgggacatatacggaaataaagataaccccttgaccgtttgtgtatttgcataaatagcattacctttgcagataacaatagagaaaggaggcaataatggcaagaccgataaaagaaactccgatactcttcggggaggatgcacggagatttgaagcgcggatgaaaaatccaccgaaagagactccggaaaagctggaagagataaaacgggattataagtacatcatgagcatttttaaagaagaaactgatggcagaaataaataatccagagtttggtgttcgccgtttggatgaacacgagagaatagaatcgttcgattgcggagacgcggatttgaacgattttattatgaatgaatctttcatttatagaaatgaactgcttgctgttagttatgtagtggaagatgcctttggcaaagttttggcatatttcagtctggcaaatgataaaatttctctttcggaatttgagaacaagacggaatttaatcgctttcggaaaaaacgctttgttaacgagaagcgtctgaaaagttatccagcagtgaaaatctgccgctttggggtagatgtttcgacacataatttgcacttgggcagcaaattgcttaatttcattaaaggctatttcgttattaacaataagaccggatgtaggttcattacagttgatgcctatattgatgcagtacctttctatctgaagaataattttttagagttgacatcaagtgatgaggatgcctctcatacaaggttattatattatgatttgaaaatgatggtttaaacgatcactcagacatattctttatttccgtcccgctaaccaacgaaagactttggttagcgggacggtttcgttttgtcccactctgtctgaaatggatataattttaatcaataataaaaatgcttatggcaacaattagaaacaaagaaatcagtaaaacaggcggtgtatgcctgtcattcgtagctgtactggcaatagcggcagcaactttatttaccagtggaaaaccggttgaggagttatccgaaaatgccgctgtgggtcgtaaatcggtgattaccgccgccggagccacattgccgttacctttctacagcgaggcgttcaagatgtactgggagaagaacgacatccccgttacttatgccggtatcggtacggaacgcggattcagaagcctgaagaatcaacagatagactttgcaggtgtggacgttccacctaccaaagcggaactggacagtctgccggtaaaatctatccttgtacctacgtgcatgggggcagtgactatcgcctataacctggaaggtgtggataacctgcgcctgacgggagagctgatagcagatatctatatgggtaagatattga
>50	N operona: 29	first-last	BT_0009	gene_poz=(601-1710)	-	phosphate-binding periplasmic protein precursor,	null	/position=58070 - 60379 (58670 - 59779)	/lenght=2310 (1110)	/codons=770 (370)	/complement=false	GC-compoz=50.990990990990994%	/LCI1=1.038843721770551	/LCI2=0.21508581752484188	p_i1=0.15526600046856293	p_i2=0.3697263213046164	/Tai=0.5154551438763559	/Tei=0.4327536891741548	/EEI=2.6190385639129166
cggagacgcggatttgaacgattttattatgaatgaatctttcatttatagaaatgaactgcttgctgttagttatgtagtggaagatgcctttggcaaagttttggcatatttcagtctggcaaatgataaaatttctctttcggaatttgagaacaagacggaatttaatcgctttcggaaaaaacgctttgttaacgagaagcgtctgaaaagttatccagcagtgaaaatctgccgctttggggtagatgtttcgacacataatttgcacttgggcagcaaattgcttaatttcattaaaggctatttcgttattaacaataagaccggatgtaggttcattacagttgatgcctatattgatgcagtacctttctatctgaagaataattttttagagttgacatcaagtgatgaggatgcctctcatacaaggttattatattatgatttgaaaatgatggtttaaacgatcactcagacatattctttatttccgtcccgctaaccaacgaaagactttggttagcgggacggtttcgttttgtcccactctgtctgaaatggatataattttaatcaataataaaaatgcttatggcaacaattagaaacaaagaaatcagtaaaacaggcggtgtatgcctgtcattcgtagctgtactggcaatagcggcagcaactttatttaccagtggaaaaccggttgaggagttatccgaaaatgccgctgtgggtcgtaaatcggtgattaccgccgccggagccacattgccgttacctttctacagcgaggcgttcaagatgtactgggagaagaacgacatccccgttacttatgccggtatcggtacggaacgcggattcagaagcctgaagaatcaacagatagactttgcaggtgtggacgttccacctaccaaagcggaactggacagtctgccggtaaaatctatccttgtacctacgtgcatgggggcagtgactatcgcctataacctggaaggtgtggataacctgcgcctgacgggagagctgatagcagatatctatatgggtaagatattgaaatggaatgatgcaaggattgcggcagtgaacgccggcaagcaattgcccgacaaggaaatctatcccgttttccgtctggacggtagcggaacgacttatatcttcagtgactacctgacgaaagtgagtacggactggaaggccaagattggcacgggaaaagccttgacctttccacgtggagtagcggctacgggaaatacgggcgtggccggactggtaggtaaagttccgggtgctatcggatacgtggcttcggaatatgcagccagcttcaatacgcagagtgcatggctgaaaaacgctgccggaaactttgtgcagcccacttcggaaagcgttaccgctgtcgcaagcgtgggggatgctacgggcatgattaccgattcagaggttgccgacgcttatcctatcagttgcttcacatgggtggtactttataaggagcagaactatgccgggcgtagtcgcagtgaagcggaagaaaccgtgaagctgctggaatggctgatcagcccggaagctcagactatcactacccaggtgcaatgttcaccgctgccggaaaaggctgtggaatatgccaagaacatgttgaaggaggtgacatacgacggaaaagcattgagaaagtaatataagaatacgttcgtacttaacaaggagggacacagcgtgataacaaaaacaatgtccacatcggagaaaagaaaggggatgcagactgatatgccggaactgcaagccatgatatcacaacgaatccaagaacagaactaccgggaagtgctgaaaggagtgacagccttcccatggtgtacggatgatccgtgcgtctttcggaccgctgcgggtaacttgtggatagcggtagggcatgtgaaccggaaatcggaagtgcccaagttcagttataagaacttcctctgcgcctatctgctgggtaatgcagaagatggggtggctgcttatctggacttgcaggctgccgcttggaagggggtggaactggtgatgttctcctcccatgcggatggtctgtccgctttgtacggagatgggagagcgaatgaccgggatttgttgtaccgtttctttggacgaaactacgtttttgctgtcggcttccggaaaaaggaagagaaggagcaggcatcggctggtgataagatatttattgcctccgtggatgcggttggattcggggaaattgataaggacggcaaactggcggtc
>51	N operona: 30	first-last	BT_0010	gene_poz=(601-1674)	-	hypothetical protein	null	/position=59234 - 61507 (59834 - 60907)	/lenght=2274 (1074)	/codons=758 (358)	/complement=false	GC-compoz=48.60335195530726%	/LCI1=1.0494864612511672	/LCI2=0.17740429505135388	p_i1=0.16016380560184068	p_i2=0.25783655239771364	/Tai=0.5004670158299294	/Tei=0.3320528971579423	/EEI=1.8754293754822706
acgacttatatcttcagtgactacctgacgaaagtgagtacggactggaaggccaagattggcacgggaaaagccttgacctttccacgtggagtagcggctacgggaaatacgggcgtggccggactggtaggtaaagttccgggtgctatcggatacgtggcttcggaatatgcagccagcttcaatacgcagagtgcatggctgaaaaacgctgccggaaactttgtgcagcccacttcggaaagcgttaccgctgtcgcaagcgtgggggatgctacgggcatgattaccgattcagaggttgccgacgcttatcctatcagttgcttcacatgggtggtactttataaggagcagaactatgccgggcgtagtcgcagtgaagcggaagaaaccgtgaagctgctggaatggctgatcagcccggaagctcagactatcactacccaggtgcaatgttcaccgctgccggaaaaggctgtggaatatgccaagaacatgttgaaggaggtgacatacgacggaaaagcattgagaaagtaatataagaatacgttcgtacttaacaaggagggacacagcgtgataacaaaaacaatgtccacatcggagaaaagaaaggggatgcagactgatatgccggaactgcaagccatgatatcacaacgaatccaagaacagaactaccgggaagtgctgaaaggagtgacagccttcccatggtgtacggatgatccgtgcgtctttcggaccgctgcgggtaacttgtggatagcggtagggcatgtgaaccggaaatcggaagtgcccaagttcagttataagaacttcctctgcgcctatctgctgggtaatgcagaagatggggtggctgcttatctggacttgcaggctgccgcttggaagggggtggaactggtgatgttctcctcccatgcggatggtctgtccgctttgtacggagatgggagagcgaatgaccgggatttgttgtaccgtttctttggacgaaactacgtttttgctgtcggcttccggaaaaaggaagagaaggagcaggcatcggctggtgataagatatttattgcctccgtggatgcggttggattcggggaaattgataaggacggcaaactggcggtcatcaataagataatgagctatgaacagttttttgatgacgaggacttgaaaccgatgtggggagcgcttgccgtgaaactgttcatcttgaaatgtaacggttatcgggaatcggccaaagaccggaaagcattggacattttgcttcatgacatgatgaaactgtgcaaatcaatggagttgactgccggattggatgaccagaaacggaaacatccggaaagtgccgggataaacccgcagatggctctgctgaagaatgaggcgatggtaaaggtgcataacggtatggatgaaaaggtaaaaagcaacttgccgctactggaatgggccgtcaatcacttaccggctaagttgcttcaggagtttggtacgttcgttgaatcggtgccccaaataaaggagcctacagcttacgataatctaatgtcgctggagagtgtgctgaaagaaatggaccgtctattcaaaaaggcagcggaggaagagaatttgtctttaactaaaaacagcatgacagatgggtaaacaagaaacgaaaccggataagaagcccatgcggatggtaacatccaagatgagcattgaagaaactattgaggtgcttcgcgaggatcttaagactaatgtacgttccaaagcatgaagaaagcatatcctgctgaatccgaaggtggagggaatggccagattcccgtccggggttgattctgttttaatcaacactcccgtaatggaatggggagtgagattctatgttctcagcaagcaggaatggaagcagcagactatagatagatgcggccagttctattgcttggtaccatcgaatgccggtttccatgtttatctctttgtcacgatggacacgggtgagaatgctgtttttgttttccctccccatttttttatacgttaccgtgaacggtactggggaaaacacagtacgctgtccggaaagattttgagaaagacttatttgaaggataacctcgtgatgcgctacggcctgcaaccgggcagcgaggaacgggtgaccggagcacggatatacagcgcatcctcccatggcgttgcgctggggattgtgttaaatgacgaagcgtatctcttcaagacattcatcac
>52	N operona: 31	first-last	BT_0011	gene_poz=(601-1449)	-	hypothetical protein	null	/position=60513 - 62561 (61113 - 61961)	/lenght=2049 (849)	/codons=683 (283)	/complement=false	GC-compoz=48.76325088339223%	/LCI1=1.0106382978723405	/LCI2=0.1817966903073286	p_i1=0.14260816367200677	p_i2=0.27067966024012524	/Tai=0.568523457635999	/Tei=0.3436116942161127	/EEI=1.6719321934775027
tggacattttgcttcatgacatgatgaaactgtgcaaatcaatggagttgactgccggattggatgaccagaaacggaaacatccggaaagtgccgggataaacccgcagatggctctgctgaagaatgaggcgatggtaaaggtgcataacggtatggatgaaaaggtaaaaagcaacttgccgctactggaatgggccgtcaatcacttaccggctaagttgcttcaggagtttggtacgttcgttgaatcggtgccccaaataaaggagcctacagcttacgataatctaatgtcgctggagagtgtgctgaaagaaatggaccgtctattcaaaaaggcagcggaggaagagaatttgtctttaactaaaaacagcatgacagatgggtaaacaagaaacgaaaccggataagaagcccatgcggatggtaacatccaagatgagcattgaagaaactattgaggtgcttcgcgaggatcttaagactaatgtacgttccaaagcatgaagaaagcatatcctgctgaatccgaaggtggagggaatggccagattcccgtccggggttgattctgttttaatcaacactcccgtaatggaatggggagtgagattctatgttctcagcaagcaggaatggaagcagcagactatagatagatgcggccagttctattgcttggtaccatcgaatgccggtttccatgtttatctctttgtcacgatggacacgggtgagaatgctgtttttgttttccctccccatttttttatacgttaccgtgaacggtactggggaaaacacagtacgctgtccggaaagattttgagaaagacttatttgaaggataacctcgtgatgcgctacggcctgcaaccgggcagcgaggaacgggtgaccggagcacggatatacagcgcatcctcccatggcgttgcgctggggattgtgttaaatgacgaagcgtatctcttcaagacattcatcacctacgcaatgacgaaaggggaacagataccgttgtacatgcaagagaaattgagcatggaaagggcgcaggtggagtattataataccggcaggctggctgacctggtggaactggaagaacgcgacaggaaacgaagggaaatgctgatggccgaggaaaggcggcgtgaggaaaaggaaaaacgtagagcggctgagccgggggaggcttacttctatgtggaggggccattgactcttataatgcctgacgaagaaatacaggaagaaaataccggattctggcaacgaggaactaccatgttctgcgactccaaactgattgaagaatcgcaacgggagatgcgcgagctggcatcggttgaagcccggattcaggaactaaagaatataccccaaaaagcggaagagaaaaagggcgtttttaaaagattgtttggccgttatttctgaacaatccttgttgattgacagagattggccagtgtaagtttaaactaaaaaagattgtgatgacaagagaagaaataatcctttgccggaaagcgcttgttgcttttctctttatggtggctgccatgtgtctgagtatgcttacgtcctgctccaatgaggacgagatgtttgacagggagactacagaggtactgccttcggtgattagtgaggatagaacattgtacaccgatacggagtatctgattagtaagcctgtgtttgtgaccaacggcgccacgctgaccatacaacgcggcgcattgctgaaagctcttcccgcatcgggtcaagggaaagcgacgattgtcattacaaaggggtgtaagattgttgccaacggtacggaggatgctcctatcgtgatgacggcattgatcaaagaaccgggtagttgggacggtgtgattgtgttggggaaggctcctgtcagttatgagtgtgagactttatattgtggaactgttgctacggatatttcttatggaggttctgaggagaatgatgattccggttccctacagtttgtccgggtggagtacgccggtgccgccggcg
>53	N operona: 32	first	BT_0012	gene_poz=(601-1767)	-	putative lipoprotein	null	/position=61421 - 63787 (62021 - 63187)	/lenght=2367 (1167)	/codons=789 (389)	/complement=false	GC-compoz=51.32819194515853%	/LCI1=0.8487972508591065	/LCI2=0.1889175257731959	p_i1=0.08009798570020404	p_i2=0.2916850739303275	/Tai=0.5425902016732618	/Tei=0.36251656653729475	/EEI=1.7231202310833489
agcacggatatacagcgcatcctcccatggcgttgcgctggggattgtgttaaatgacgaagcgtatctcttcaagacattcatcacctacgcaatgacgaaaggggaacagataccgttgtacatgcaagagaaattgagcatggaaagggcgcaggtggagtattataataccggcaggctggctgacctggtggaactggaagaacgcgacaggaaacgaagggaaatgctgatggccgaggaaaggcggcgtgaggaaaaggaaaaacgtagagcggctgagccgggggaggcttacttctatgtggaggggccattgactcttataatgcctgacgaagaaatacaggaagaaaataccggattctggcaacgaggaactaccatgttctgcgactccaaactgattgaagaatcgcaacgggagatgcgcgagctggcatcggttgaagcccggattcaggaactaaagaatataccccaaaaagcggaagagaaaaagggcgtttttaaaagattgtttggccgttatttctgaacaatccttgttgattgacagagattggccagtgtaagtttaaactaaaaaagattgtgatgacaagagaagaaataatcctttgccggaaagcgcttgttgcttttctctttatggtggctgccatgtgtctgagtatgcttacgtcctgctccaatgaggacgagatgtttgacagggagactacagaggtactgccttcggtgattagtgaggatagaacattgtacaccgatacggagtatctgattagtaagcctgtgtttgtgaccaacggcgccacgctgaccatacaacgcggcgcattgctgaaagctcttcccgcatcgggtcaagggaaagcgacgattgtcattacaaaggggtgtaagattgttgccaacggtacggaggatgctcctatcgtgatgacggcattgatcaaagaaccgggtagttgggacggtgtgattgtgttggggaaggctcctgtcagttatgagtgtgagactttatattgtggaactgttgctacggatatttcttatggaggttctgaggagaatgatgattccggttccctacagtttgtccgggtggagtacgccggtgccgccggcggggcagtgacctttgacggtgtgagccggggaactacgatagaccattgtcaaagttactgtagcggtggcgacgggtttatgttcaacggagggacggtgaatgcccagtatctgattagtacgggtgccagccagaacggattgtgcttcaatgaaggatatacggggaaattgcagtatgtgatggctactgcacctattcggaagagtgtgtggagcgtggttagctgcaatgggacggggaaattggaagttccgtctttctatacacatccggtgattgcgaacctgtctacggcgcatgataataaatctcatggccgacggtatccgattgcggtttccgcatatagccggctgacactggtgaacagcagtacccgcgaggctgtggcagatgatgacattcctgtccaactgattggtggccaaccgggagcgttgccgggtatcgattatatcctgattaacgctacgcgtgaagtgacttccctgacccctgacaggtttgtgctggataccttttttgaacggacggattatgagggggccgtggctccggatgtgatgaaggacagggattggactaaggccggatgggtgaggcagggcaagaaaccatgaattacaaattaataaattatttaaaccataaatgattcaatacaacggaataaccttgctgcgggacgaggacggaaccccgatgcaagtaaacatcgacctgcgggtgcatggtacagaactggatgccttcatgcgtgcccacgggcttaccgcgcaggaacagagcgagatgctccgttcagtgacgggtgaggacatctctccgacttatgtggcgggtggaaaggtgcaacaacatgtgcgctatctgccggaaatgaaaagacaaatacagacagaaacggacaggctgttcgtaagcccgcgtacaaggcctgtgagtgtgataaggaaagagtttccggacttgctgctgcaccgcatcgtgcgtgtgctgacacccattccccggacgaaggcggcaacgccgaaagccttcgagcggtattgcggacgggacaccttctgggtgcggttcaagatgcagggcatgatgaacgtcacctggtgcgtattcttcacaatccatgacgagggaatcgtactggtgaggcaccttgccggagcaggagaaaacgatgaagacttatgaactgccggatagtcatagcggtgttg
>54	N operona: 32	last	BT_0013	gene_poz=(601-1143)	-	hypothetical protein	null	/position=62619 - 64361 (63219 - 63761)	/lenght=1743 (543)	/codons=581 (181)	/complement=false	GC-compoz=54.88029465930019%	/LCI1=0.9925925925925926	/LCI2=0.1890740740740741	p_i1=0.13476452149558807	p_i2=0.29214895937884927	/Tai=0.7145185062599708	/Tei=0.36293406344096435	/EEI=1.72210813357328
actgtagcggtggcgacgggtttatgttcaacggagggacggtgaatgcccagtatctgattagtacgggtgccagccagaacggattgtgcttcaatgaaggatatacggggaaattgcagtatgtgatggctactgcacctattcggaagagtgtgtggagcgtggttagctgcaatgggacggggaaattggaagttccgtctttctatacacatccggtgattgcgaacctgtctacggcgcatgataataaatctcatggccgacggtatccgattgcggtttccgcatatagccggctgacactggtgaacagcagtacccgcgaggctgtggcagatgatgacattcctgtccaactgattggtggccaaccgggagcgttgccgggtatcgattatatcctgattaacgctacgcgtgaagtgacttccctgacccctgacaggtttgtgctggataccttttttgaacggacggattatgagggggccgtggctccggatgtgatgaaggacagggattggactaaggccggatgggtgaggcagggcaagaaaccatgaattacaaattaataaattatttaaaccataaatgattcaatacaacggaataaccttgctgcgggacgaggacggaaccccgatgcaagtaaacatcgacctgcgggtgcatggtacagaactggatgccttcatgcgtgcccacgggcttaccgcgcaggaacagagcgagatgctccgttcagtgacgggtgaggacatctctccgacttatgtggcgggtggaaaggtgcaacaacatgtgcgctatctgccggaaatgaaaagacaaatacagacagaaacggacaggctgttcgtaagcccgcgtacaaggcctgtgagtgtgataaggaaagagtttccggacttgctgctgcaccgcatcgtgcgtgtgctgacacccattccccggacgaaggcggcaacgccgaaagccttcgagcggtattgcggacgggacaccttctgggtgcggttcaagatgcagggcatgatgaacgtcacctggtgcgtattcttcacaatccatgacgagggaatcgtactggtgaggcaccttgccggagcaggagaaaacgatgaagacttatgaactgccggatagtcatagcggtgttgtccgtctgtatcttcttgagctttttcgttacccttgtatgcataggggcagtgcacagggcagaaaagcgtatgaggacgaggaatagaacaaaacggttgggagaatgggattgaaacttaaaatattcataggttatgccatgctgatacttctgttgggattcattatttacctgttccgcggggagcgtatgaaacgggatgaactgaagtgggaaatgaaagaactgggcataatacgcgaccttacgcgcaaaacttacggtcatctgctggaactggcgtcgcaaggcgaagtggtgagcacctggagcgaaagcgacttacggctataccgtgagagaagagaaaagacgtgcggtgtcctgaaggaactgcagcagtttgtacatacgccggaacagcaggaacgcatagactcgctgtgcctgctgcttgagcagaaagagatgctcctgtcagcggccatgagcacgtttgacgaactggaaaacatcggcgagacggtgggcgaaaaagtgccggctatcgtcaggcaggtgcgcaggcagccgacaaggaatatcctcgc
>55	N operona: 33	first	BT_0014	gene_poz=(601-3024)	-	rteA, two-component system histidine kinase, with	null	/position=63331 - 66954 (63931 - 66354)	/lenght=3624 (2424)	/codons=1208 (808)	/complement=false	GC-compoz=54.331683168316836%	/LCI1=1.0313919867823214	/LCI2=0.2512598099958695	p_i1=0.15187580781361218	p_i2=0.47531309845683106	/Tai=0.7059039605086037	/Tei=0.527781788611148	/EEI=1.5102715955579453
acgggcttaccgcgcaggaacagagcgagatgctccgttcagtgacgggtgaggacatctctccgacttatgtggcgggtggaaaggtgcaacaacatgtgcgctatctgccggaaatgaaaagacaaatacagacagaaacggacaggctgttcgtaagcccgcgtacaaggcctgtgagtgtgataaggaaagagtttccggacttgctgctgcaccgcatcgtgcgtgtgctgacacccattccccggacgaaggcggcaacgccgaaagccttcgagcggtattgcggacgggacaccttctgggtgcggttcaagatgcagggcatgatgaacgtcacctggtgcgtattcttcacaatccatgacgagggaatcgtactggtgaggcaccttgccggagcaggagaaaacgatgaagacttatgaactgccggatagtcatagcggtgttgtccgtctgtatcttcttgagctttttcgttacccttgtatgcataggggcagtgcacagggcagaaaagcgtatgaggacgaggaatagaacaaaacggttgggagaatgggattgaaacttaaaatattcataggttatgccatgctgatacttctgttgggattcattatttacctgttccgcggggagcgtatgaaacgggatgaactgaagtgggaaatgaaagaactgggcataatacgcgaccttacgcgcaaaacttacggtcatctgctggaactggcgtcgcaaggcgaagtggtgagcacctggagcgaaagcgacttacggctataccgtgagagaagagaaaagacgtgcggtgtcctgaaggaactgcagcagtttgtacatacgccggaacagcaggaacgcatagactcgctgtgcctgctgcttgagcagaaagagatgctcctgtcagcggccatgagcacgtttgacgaactggaaaacatcggcgagacggtgggcgaaaaagtgccggctatcgtcaggcaggtgcgcaggcagccgacaaggaatatcctcgcccctgccgtgaaggaagcttatgccgggacagcaaccaccggggaagaacagccggagaagaagaaaagttttctgaagaaagttttcggcggaaaagagaaaaaatccgcttaccgacaacaacgggagcagcaacgggcggcatcggaaaaagtgccgtcgtccaccactcgaaacagcgggaacaatgccgctgtccatcttctccatgcgttgagccgcgaagtgactgaaaagcagaaggaacagcgggaaaagctgtcggcccagatggacagcctgcacttgagtagccgggcgctgaacaagaggctgaacgggctggtcggtgattttgacaaggtggcgggtgagcggttggaaacgagatacaatgccattgcggcagaccgggagaaatcgtacaatacggcggcgacgcttgcccttttcgtattcctgcttgccatcgtgctatataccctgctgcaccgcgacgtgaacaggtgtctccggtaccgcagggaactggaatcttccgacctgaaaaacaaggaactgctgcaatccagaaaaaacatgatgctgaccattgcccatgacctgcgtgcgccgctgacagccatcaaagggtatgcagagctgttgcccggagaagtggacgaaaagcggaaggatgagtatgcggtgcatatcgtccgctcgtccgactatatgataggactcgtgaactccttgattgaattttatctgctggatgcaggcaaggggaaaatgaacgtgacggttttccgtccgctgtcacttttcgatgagatagtgaagctgcatacaccgtcggtcagaaaggaagggcttacactctgtacggattttgagggacttgacaccgtggtggaaggagaccgcccgcgtatcatgcagatagccaacaacctgctttccaacgccataaaattcacccggaaggggaaaatcagtctgcaggcggcatacgggcagggagagctgcgcttcagcgtgcaggacaccggaccgggcatgacggaggatgaacagaagaggatatttagggccttcgagcgtctggacaatgcaaggtacctgcccggcttcggccttgggctagccattgtctcccgtctgacggaactgctgggcgggcgcatcacggtggagagcccttacgggacgggcagcctgtttagggtggccctccccctgtcggaagtggcgaagcatggggaggatggagaaaacgggtatgcggaggactacggactggaaggaacatacgtgctggttatagatgatgaccggatacaactggatataacccgcaggatgcttgtgcggaacaaggtgcggtgcgaatgctgccggacggtgcgggaactgatggcggcactgagggaaagaacatacgacctgcttctgtcggacatacagatgccggacatggacggttacaggatacttgatctgctgcgttcctcgaacatggagaacgcgcgtacgatacccgtgctggcagttacggcctgcgccgacgatgaagaacattatatttccttcgggtttgcgggctgcctgcggaagccgttctcgatggacgaactgataagcaccgtaagccgtatggtggtaaaaacggggaagaaagaacccgatttctcgttcatcctttcgggggaaaaggacaagggaaggatgctggatatttttatacgggaaacggaagagagcatccatacactggaaaatgcgctttgcgggcatgacagggatacgatacacaaggtgctgcacaagaaccttcccttatgggaaacggtgcggatgaactttccgatggcccgcctgcgcggtctggtgacacacacggcggctgtgtgggaggaaaggcaatatatggaagtcggggagataatccatgcagcggaaaagctggcggagtcggcaagaaaaatcagggagagtatagatgaagagcatactgattatagaggatgacatcgttttcagccgtaccataagcaattggctggtgaaacagggcatgaagacacagtgcgtggcgaccatagcggaggcgcgcagggcgattgcggggaagccgttcagtctgatactggccgacatgcgtctgccggatgacaacagcctgtccctactggaatggatgagggaaaggcggtgcacggtcccggtcatcatcatgaccaactacggggaagtggagaatgcggtgacagctattaagctgggtgccacggactatctgcgcaaacccgtgcagcctgacatcctgctagagcttatcgtcggaataaaggagggagacagcggcaagccgtccttctaccgtggcgaaagcgcgaaggctcaggagatgtacaggcagatagaactgatagcgtgcgccgacatttcggtattgctgcggggggcgtcgggcacggggaaggaacatgtggcgcacgagatacatgaacgaagccacagatggaacaagccgtatgttcccgttgattgcgggacggttccggaagagctggcggcatcggagttcttcggacatctgaagggggcgtttacgggtgcggagagcga
>56	N operona: 33	last	BT_0015	gene_poz=(601-1899)	-	rteB, two-component system response regulator	null	/position=65726 - 68224 (66326 - 67624)	/lenght=2499 (1299)	/codons=833 (433)	/complement=false	GC-compoz=56.27405696689761%	/LCI1=0.9714506172839507	/LCI2=0.25262345679012355	p_i1=0.1258382913003952	p_i2=0.4791647304941255	/Tai=0.7134944560629555	/Tei=0.5312482574447129	/EEI=1.353798586637723
cggtgcgggaactgatggcggcactgagggaaagaacatacgacctgcttctgtcggacatacagatgccggacatggacggttacaggatacttgatctgctgcgttcctcgaacatggagaacgcgcgtacgatacccgtgctggcagttacggcctgcgccgacgatgaagaacattatatttccttcgggtttgcgggctgcctgcggaagccgttctcgatggacgaactgataagcaccgtaagccgtatggtggtaaaaacggggaagaaagaacccgatttctcgttcatcctttcgggggaaaaggacaagggaaggatgctggatatttttatacgggaaacggaagagagcatccatacactggaaaatgcgctttgcgggcatgacagggatacgatacacaaggtgctgcacaagaaccttcccttatgggaaacggtgcggatgaactttccgatggcccgcctgcgcggtctggtgacacacacggcggctgtgtgggaggaaaggcaatatatggaagtcggggagataatccatgcagcggaaaagctggcggagtcggcaagaaaaatcagggagagtatagatgaagagcatactgattatagaggatgacatcgttttcagccgtaccataagcaattggctggtgaaacagggcatgaagacacagtgcgtggcgaccatagcggaggcgcgcagggcgattgcggggaagccgttcagtctgatactggccgacatgcgtctgccggatgacaacagcctgtccctactggaatggatgagggaaaggcggtgcacggtcccggtcatcatcatgaccaactacggggaagtggagaatgcggtgacagctattaagctgggtgccacggactatctgcgcaaacccgtgcagcctgacatcctgctagagcttatcgtcggaataaaggagggagacagcggcaagccgtccttctaccgtggcgaaagcgcgaaggctcaggagatgtacaggcagatagaactgatagcgtgcgccgacatttcggtattgctgcggggggcgtcgggcacggggaaggaacatgtggcgcacgagatacatgaacgaagccacagatggaacaagccgtatgttcccgttgattgcgggacggttccggaagagctggcggcatcggagttcttcggacatctgaagggggcgtttacgggtgcggagagcgacaaggcgggactgttccggacggctgacgggggtacgctgtttctggacgaaataggaaacctctcgtaccggacacaagtgatgctgctgagggcgttgcaagaaaaacggtataggccgctgggggacacgagggagtacccgtttgacatacggctggtggccgccacgaatgagaatcttgagaaggccattgcagagggacgtttcagggaggatttatttcaccggctgaatgaatttaccatacgcctgccgttgttggcggaatgcagggaggacatactgccgcttgcggacttctttcttgaagaggccaatgccgagctgggcaaaaggacaggtggtttcgacagggaggcccggagcaggctggctgcctatcagtggccggggaatatgagggagatgaagaatacggtaaggggtgccgtactgcttacgcccgacggagaacggatagccgctggaagtctggctttttccgttcgggaagcggacggggcggatgcgtcagagacgcttgcgctgaatgatgcgcaaaaagagaaggaatgcatcatgcgggcattggaagagaccggaggcaaccgtaaggaggcggcaaggctgctgggaatatcaaggagcacactttatgagaaattacggaagtacggctttcaataaccgcgtgtccggcttccgtacacgtgtccggcttttacacgacacattgatatatacatgttcttttggaaaatttacaagtggttgtaatacagtagattgtctttgatactaccaactaaattcgtacgatggtatctttcttgcccttctatggcatgtaaatgaaacaaatacaattattgccatgaaaatcttgaaagatactgtcttgttcggattgttcgcctcttatgcggacggagtccgcaacggtgaggagaagctgtctgccgcctatgatgattttgccacgttgctggctacgctcccgacagacgggacaaacatctgtgcacagctgcgcaggctgttctacacgaaaatagagttgagggggattcaggagactgtttccacaaatggcatggaaaggcacgttctgttcgatgtttacatcggcaaggcacttgcgttgctggatgcggaggaacagatgatgaaagaggtactccggcatggtggaacggaggcaatgggattgaaggaagaggcggtatgcaggaacgggaagaagggttctgtaacgctgacgtggaacggcacggacagcgacttgat
>57	N operona: 34	first-last	BT_0016	gene_poz=(601-1239)	-	conserved hypothetical protein	null	/position=67212 - 69050 (67812 - 68450)	/lenght=1839 (639)	/codons=613 (213)	/complement=false	GC-compoz=52.58215962441315%	/LCI1=0.9622641509433962	/LCI2=0.27264150943396226	p_i1=0.12205058192901704	p_i2=0.5341993934945437	/Tai=0.6275766786403663	/Tei=0.5807794541450894	/EEI=1.7626156315542434
cgttgttggcggaatgcagggaggacatactgccgcttgcggacttctttcttgaagaggccaatgccgagctgggcaaaaggacaggtggtttcgacagggaggcccggagcaggctggctgcctatcagtggccggggaatatgagggagatgaagaatacggtaaggggtgccgtactgcttacgcccgacggagaacggatagccgctggaagtctggctttttccgttcgggaagcggacggggcggatgcgtcagagacgcttgcgctgaatgatgcgcaaaaagagaaggaatgcatcatgcgggcattggaagagaccggaggcaaccgtaaggaggcggcaaggctgctgggaatatcaaggagcacactttatgagaaattacggaagtacggctttcaataaccgcgtgtccggcttccgtacacgtgtccggcttttacacgacacattgatatatacatgttcttttggaaaatttacaagtggttgtaatacagtagattgtctttgatactaccaactaaattcgtacgatggtatctttcttgcccttctatggcatgtaaatgaaacaaatacaattattgccatgaaaatcttgaaagatactgtcttgttcggattgttcgcctcttatgcggacggagtccgcaacggtgaggagaagctgtctgccgcctatgatgattttgccacgttgctggctacgctcccgacagacgggacaaacatctgtgcacagctgcgcaggctgttctacacgaaaatagagttgagggggattcaggagactgtttccacaaatggcatggaaaggcacgttctgttcgatgtttacatcggcaaggcacttgcgttgctggatgcggaggaacagatgatgaaagaggtactccggcatggtggaacggaggcaatgggattgaaggaagaggcggtatgcaggaacgggaagaagggttctgtaacgctgacgtggaacggcacggacagcgacttgatagaactggtggcggcgttgatggctgccggagtgataggaacagcggaaggtagggaactgaaagtggtggatgtgatacgggtgttcgaggaagtttttcacttgaaaatcaatgccctatataccaagcgtggaaaggtgtttgaccgttgtacggacaccactccgttcatcgactccctgcgcaggagctacaaccggatgcttgacgcacggctggcgtaaaggttgcacgccaacagccgccaacggacgacttgtatgtgttcggtattgcggattggcaggcgaatggctttttttgccgtcggttattcacatctaaaaaaacaaggttatgtcaatcctgaatgatatttggaaccgtatcgtccggagaacggaccggcagaaagtgacagcaacggaagctgccggaacagaaaaacgggtgtatgccgtggccaccgaagagggggtgatgctgttctcggacactccgaaaggaatgaaggcacgtaacagttatctgcaacatctggccgacggcttcttcaacgtggccaaagtatctgaaactctgcggatatacgagatagacctgcctaccaaacgggtagcggaactggcagacaactgtatcgaaaagttgtccaaagcggatttgcggagtacggacgcacaattgcgcaggtcggtggtgagcttcactcccgacaagtttgcggacaggagtgtattggacggtggtgtgtgctgggcaaagtttgacctgcggcccgatttccataattttgaccggctgacaagggagtttgggctgggcatctcgccgcggaactatga
>58	N operona: 35	first-last	BT_0017	gene_poz=(601-1548)	-	conserved hypothetical protein	null	/position=67963 - 70110 (68563 - 69510)	/lenght=2148 (948)	/codons=716 (316)	/complement=false	GC-compoz=53.69198312236287%	/LCI1=0.9661375661375662	/LCI2=0.25788359788359794	p_i1=0.12364084371447609	p_i2=0.4939068969328904	/Tai=0.6632622835162203	/Tei=0.5445162072396014	/EEI=1.5043375660701812
agctgcgcaggctgttctacacgaaaatagagttgagggggattcaggagactgtttccacaaatggcatggaaaggcacgttctgttcgatgtttacatcggcaaggcacttgcgttgctggatgcggaggaacagatgatgaaagaggtactccggcatggtggaacggaggcaatgggattgaaggaagaggcggtatgcaggaacgggaagaagggttctgtaacgctgacgtggaacggcacggacagcgacttgatagaactggtggcggcgttgatggctgccggagtgataggaacagcggaaggtagggaactgaaagtggtggatgtgatacgggtgttcgaggaagtttttcacttgaaaatcaatgccctatataccaagcgtggaaaggtgtttgaccgttgtacggacaccactccgttcatcgactccctgcgcaggagctacaaccggatgcttgacgcacggctggcgtaaaggttgcacgccaacagccgccaacggacgacttgtatgtgttcggtattgcggattggcaggcgaatggctttttttgccgtcggttattcacatctaaaaaaacaaggttatgtcaatcctgaatgatatttggaaccgtatcgtccggagaacggaccggcagaaagtgacagcaacggaagctgccggaacagaaaaacgggtgtatgccgtggccaccgaagagggggtgatgctgttctcggacactccgaaaggaatgaaggcacgtaacagttatctgcaacatctggccgacggcttcttcaacgtggccaaagtatctgaaactctgcggatatacgagatagacctgcctaccaaacgggtagcggaactggcagacaactgtatcgaaaagttgtccaaagcggatttgcggagtacggacgcacaattgcgcaggtcggtggtgagcttcactcccgacaagtttgcggacaggagtgtattggacggtggtgtgtgctgggcaaagtttgacctgcggcccgatttccataattttgaccggctgacaagggagtttgggctgggcatctcgccgcggaactatgatgtggcggcattgctgtacatttcggaaaacgggtacgccgggattgttgcggcagacaaggtacatcctttcagctatgagtatgagttcagggaactggcggagaaactggaagacagcatgaaggcacggatgaacgcgcctctgtcggcacacgacttcggctatgcggccttgcagaaagaggcaagggagatggcggcggacttgttgcaatcggagttccatgccaaggatggggagttcaggctgggcgcacggataagctggattgaaaggatggaaacgttacatccgatgtcgcgtccacattcggaagaggtgaagaccggcaagttaccggagacataccgcaggcaggaaacaccgagacaaaagccttctgacagacaacggcaggcgaggcacgtcgcccccattgctccgcaaaagaaagagaagaaacaattaatcctatagaatttatggaaaaaaagaaaatgcaggcggtggaaagcggtagcctgtacatgacactggacgctttttacaaacccgtgtatctgagtatacgcgggcagggggaagatggattctctcgttacatcggcaacaacgtgaggtttcatacggcgggacggagatttgttcccgaccactgaatgttccgtttcgattttagggacaaaggcatgattcctcccatactcggtacggacaatgcggattatctggaacggctctgtccggtgctggaacgggaaaggatacatccgtcgggggtggtgaggctccgggatgcggcattctgcgaggaaagggggattgcgcatctgtcatcatcggcagaacatatgaccttgctggaaaacgaggattacaggcgtctgggacaccgtttcggaatggacggggatgtgatacgcaacgggctggcggctttccccacctgcatggtggtggaatacgaggggaaggtattgctgtttgacaagacagacagtggggacaggatgctggatgcgtttctgagcaggctggccgaacgtttttttgacggcaagcggaaatccgggagtc
>59	N operona: 36	first	BT_0018	gene_poz=(601-1317)	-	hypothetical protein	Nucleic acid-binding, OB-fold	/position=69093 - 71009 (69693 - 70409)	/lenght=1917 (717)	/codons=639 (239)	/complement=false	GC-compoz=53.277545327754524%	/LCI1=0.9453781512605042	/LCI2=0.15266106442577032	p_i1=0.11523521225075276	p_i2=0.18809223351395787	/Tai=0.6625709218689537	/Tei=0.26928301016256206	/EEI=1.3709238467659797
gattgttgcggcagacaaggtacatcctttcagctatgagtatgagttcagggaactggcggagaaactggaagacagcatgaaggcacggatgaacgcgcctctgtcggcacacgacttcggctatgcggccttgcagaaagaggcaagggagatggcggcggacttgttgcaatcggagttccatgccaaggatggggagttcaggctgggcgcacggataagctggattgaaaggatggaaacgttacatccgatgtcgcgtccacattcggaagaggtgaagaccggcaagttaccggagacataccgcaggcaggaaacaccgagacaaaagccttctgacagacaacggcaggcgaggcacgtcgcccccattgctccgcaaaagaaagagaagaaacaattaatcctatagaatttatggaaaaaaagaaaatgcaggcggtggaaagcggtagcctgtacatgacactggacgctttttacaaacccgtgtatctgagtatacgcgggcagggggaagatggattctctcgttacatcggcaacaacgtgaggtttcatacggcgggacggagatttgttcccgaccactgaatgttccgtttcgattttagggacaaaggcatgattcctcccatactcggtacggacaatgcggattatctggaacggctctgtccggtgctggaacgggaaaggatacatccgtcgggggtggtgaggctccgggatgcggcattctgcgaggaaagggggattgcgcatctgtcatcatcggcagaacatatgaccttgctggaaaacgaggattacaggcgtctgggacaccgtttcggaatggacggggatgtgatacgcaacgggctggcggctttccccacctgcatggtggtggaatacgaggggaaggtattgctgtttgacaagacagacagtggggacaggatgctggatgcgtttctgagcaggctggccgaacgtttttttgacggcaagcggaaatccgggagtctgagattttatgaagtggctccgctggatgctgcataccgggctaaaatcggtgacggacagacggtttcttcggatatggtgagatacgggatttgtgtggcatgttgcgacatggcacctacgctgaggaacttcaacaagctgagaaatctgcaacggcagcctataccgctgaccggagagcaggagcagatagtctcgtcactggtggtacaaccggataacgtgcgattcccgaacgtggaaatgagggtgcggattccggtaaagagaaaaggacaaggaatgaacatttaaatttttggcggatggaaaaagagaatacgaacggcggcagtgtgtatgtcacagtggacggacatttcaaaccagtgcatgtcagcatgaaaggtacaggcgagaaaggttttctggagtttatgctggaagatgtggaaaaggcactgaaggaaacggaaatgcctgttataggcatgatgtactataacgtgcctgatatggggattgtaccgcatttgtgggaagggaacaatgatgattatctgcaaaggttggaaaaggcgatggacggacatggaatcaaactgcatagatacctgcgtctgtcagaggtggtgtattgcctgtgaaaagacatggatccgctgtcaagggacgagaattatatccagcggcttacaccggagatgtggcgggagataaaggctgcgtcgcccgaagtgacagcggagatgctggatgatttgaagcatggaaacacgtattatacgggcgttgagacggacaaaggggtgctgatattcagcagggacataatcggagagggccaatttagtgattacatgtataaatacatagagaatgatttctttgcctcggagtttgtgttgaaatccc
>60	N operona: 36	middle	BT_0019	gene_poz=(601-921)	-	conserved hypothetical protein	null	/position=69821 - 71341 (70421 - 70741)	/lenght=1521 (321)	/codons=507 (107)	/complement=false	GC-compoz=45.794392523364486%	/LCI1=1.0220125786163523	/LCI2=0.19968553459119495	p_i1=0.14765527256187647	p_i2=0.3237328487697983	/Tai=0.40313229213620505	/Tei=0.39135956389281845	/EEI=2.306332688593174
gctccgggatgcggcattctgcgaggaaagggggattgcgcatctgtcatcatcggcagaacatatgaccttgctggaaaacgaggattacaggcgtctgggacaccgtttcggaatggacggggatgtgatacgcaacgggctggcggctttccccacctgcatggtggtggaatacgaggggaaggtattgctgtttgacaagacagacagtggggacaggatgctggatgcgtttctgagcaggctggccgaacgtttttttgacggcaagcggaaatccgggagtctgagattttatgaagtggctccgctggatgctgcataccgggctaaaatcggtgacggacagacggtttcttcggatatggtgagatacgggatttgtgtggcatgttgcgacatggcacctacgctgaggaacttcaacaagctgagaaatctgcaacggcagcctataccgctgaccggagagcaggagcagatagtctcgtcactggtggtacaaccggataacgtgcgattcccgaacgtggaaatgagggtgcggattccggtaaagagaaaaggacaaggaatgaacatttaaatttttggcggatggaaaaagagaatacgaacggcggcagtgtgtatgtcacagtggacggacatttcaaaccagtgcatgtcagcatgaaaggtacaggcgagaaaggttttctggagtttatgctggaagatgtggaaaaggcactgaaggaaacggaaatgcctgttataggcatgatgtactataacgtgcctgatatggggattgtaccgcatttgtgggaagggaacaatgatgattatctgcaaaggttggaaaaggcgatggacggacatggaatcaaactgcatagatacctgcgtctgtcagaggtggtgtattgcctgtgaaaagacatggatccgctgtcaagggacgagaattatatccagcggcttacaccggagatgtggcgggagataaaggctgcgtcgcccgaagtgacagcggagatgctggatgatttgaagcatggaaacacgtattatacgggcgttgagacggacaaaggggtgctgatattcagcagggacataatcggagagggccaatttagtgattacatgtataaatacatagagaatgatttctttgcctcggagtttgtgttgaaatccctggctgtccatgaattgaggggatggccctcgctgatggaagggaaactgaaccgttgtcataaccgtttcggctggtggggagacggggaaacgataaggcgggcattccaggacaggtcggtactgaaaaacgtaacagacagtgagacttatgactttaccccccccccacatgggagaactattacaggttgactgatgcaggcaaggggctaggactgacgcggagccaacataattatgaccggatgacactgctatatatcatggacaaaggttatccgagagacgggctgacagatgaatatccggacgagttcagtttccatg
>61	N operona: 36	last	BT_0020	gene_poz=(601-1059)	-	conserved hypothetical protein	null	/position=70148 - 71806 (70748 - 71206)	/lenght=1659 (459)	/codons=553 (153)	/complement=false	GC-compoz=49.89106753812636%	/LCI1=0.8728070175438597	/LCI2=0.18706140350877196	p_i1=0.08820324882158799	p_i2=0.28619116332022754	/Tai=0.5783475635373518	/Tei=0.3575720469882048	/EEI=1.4045108629755763
ccgggctaaaatcggtgacggacagacggtttcttcggatatggtgagatacgggatttgtgtggcatgttgcgacatggcacctacgctgaggaacttcaacaagctgagaaatctgcaacggcagcctataccgctgaccggagagcaggagcagatagtctcgtcactggtggtacaaccggataacgtgcgattcccgaacgtggaaatgagggtgcggattccggtaaagagaaaaggacaaggaatgaacatttaaatttttggcggatggaaaaagagaatacgaacggcggcagtgtgtatgtcacagtggacggacatttcaaaccagtgcatgtcagcatgaaaggtacaggcgagaaaggttttctggagtttatgctggaagatgtggaaaaggcactgaaggaaacggaaatgcctgttataggcatgatgtactataacgtgcctgatatggggattgtaccgcatttgtgggaagggaacaatgatgattatctgcaaaggttggaaaaggcgatggacggacatggaatcaaactgcatagatacctgcgtctgtcagaggtggtgtattgcctgtgaaaagacatggatccgctgtcaagggacgagaattatatccagcggcttacaccggagatgtggcgggagataaaggctgcgtcgcccgaagtgacagcggagatgctggatgatttgaagcatggaaacacgtattatacgggcgttgagacggacaaaggggtgctgatattcagcagggacataatcggagagggccaatttagtgattacatgtataaatacatagagaatgatttctttgcctcggagtttgtgttgaaatccctggctgtccatgaattgaggggatggccctcgctgatggaagggaaactgaaccgttgtcataaccgtttcggctggtggggagacggggaaacgataaggcgggcattccaggacaggtcggtactgaaaaacgtaacagacagtgagacttatgactttaccccccccccacatgggagaactattacaggttgactgatgcaggcaaggggctaggactgacgcggagccaacataattatgaccggatgacactgctatatatcatggacaaaggttatccgagagacgggctgacagatgaatatccggacgagttcagtttccatgaaaaatttgaaaagatagaaaacaagttgctgggccggaacagatgggatgtgtatgatgagctgcaggagaaggcgaagaaactggagggaagctgttgaaggagcattttccgaagacacggcaaaaagcggacgtaaaggaaaaggcggttgtgcagaaaagcaaaggtataaagatgtaggataacggaaaactggtgaggggtggaatgctcgttactgcatggatgcaggtaacaggcatttccttttatgattgagattattaaagttttggtttgagcaaatatgggtaaaggaatagtagtatggaaatatttcaggtcacttcttaatatcttgtattttgaggagtgacaatgtgcgccaacaggtgactttgatttaggaagttttgtcggatgttgaaatgtgcttttatttgctttgtaaatagtaaaatcataaatcaaatttgttatgg
>62	N operona: 37	first-last	BT_0021	gene_poz=(601-1269)	-	hypothetical protein	null	/position=70689 - 72557 (71289 - 71957)	/lenght=1869 (669)	/codons=623 (223)	/complement=true	GC-compoz=38.56502242152467%	/LCI1=1.0615615615615615	/LCI2=0.041291291291291304	p_i1=0.1657986476936254	p_i2=0.005126636295899799	/Tai=0.5647645870330325	/Tei=0.10461397266630981	/EEI=1.807465365425708
atgacacagtttaatttacacatccttaactctaaagttccttactcattatctgaatcttacttgaagcctcaactcctatgacaccgcatatatgctgcaactttcttcctgttatacttttacttacttttgcaaatatacgaaaaagcaatataaatataaatacaaattcatcacttgatttaacgaagataacttctataatttttttccaatactgattgcaatttggaaagaggataaaggaacttgccacctataacagtataagctatccccttttcatcccgcaacttttgcaaagtcctgcttgatatatgtaacatactacatacctgctcaccagtcatataaacctcattagctacaggaacctgcaaattctgaaattcaagaatttcctttgagcattttctaagcatccccattatcataatatattcttctgattgttttgtaattaccccatccatactctatttatctttttgaattaatattctgaccaaatcactttccttgtacatatattttccaccaatgaaagaacatggaatgatcccataatccctataactttgtaaacttcgtttagagatgttcagagccagacaaacttcctgggtatccagtcatttctcccttttaactgttccaaacttctttttaacggcttcaacttgtacagataaatccttaacttgctgttttaaccgtaaatacgcacttttttctataacaattaattccataacaaatttgatttatgattttactatttacaaagcaaataaaagcacatttcaacatccgacaaaacttcctaaatcaaagtcacctgttggcgcacattgtcactcctcaaaatacaagatattaagaagtgacctgaaatatttccatactactattcctttacccatatttgctcaaaccaaaactttaataatctcaatcataaaaggaaatgcctgttacctgcatccatgcagtaacgagcattccacccctcaccagttttccgttatcctacatctttatacctttgcttttctgcacaaccgccttttcctttacgtccgctttttgccgtgtcttcggaaaatgctccttcaacagcttccctccagtttcttcgccttctcctgcagctcatcatacacatcccatctgttccggcccagcaacttgttttctatcttttcaaatttttcatggaaactgaactcgtccggatattcatctgtcagcccgtctctcggataacctttgtccatgatatatagcagtgtcatccggtcataattatgttggctccgcgtcagtcctagccccttgcctgcatcagtcaacctgtaatagttctcccatgtggggggggggtaaagtcataagtctcactgtctgttacgtttttcagtaccgacctgtcctggaatgcccgccttatcgtttccccgtctccccaccagccgaaacggttatgacaacggttcagtttcccttccatcagcgagggccatcccctcaattcatggacagccagggatttcaacacaaactccgaggcaaagaaatcattctctatgtatttatacatgtaatcactaaattggccctctccgattatgtccctgctgaatatcagcacccctttgtccgtctcaacgcccgtataatacgtgtttccatgcttcaaatcatccagcatctccgctgtcacttcgggcgacgcagcctttatctcccgccacatctccggtgtaagccgctggatataattctcgtcccttgacagcggatccatgtcttttcacaggcaatacaccacctctgacagacgcaggtatctatgcagtttgattc
>63	N operona: 38	first-last	BT_0022	gene_poz=(601-891)	-	Putative DNA binding protein	null	/position=71482 - 72972 (72082 - 72372)	/lenght=1491 (291)	/codons=497 (97)	/complement=false	GC-compoz=34.36426116838488%	/LCI1=1.3541666666666667	/LCI2=0.11145833333333334	p_i1=0.3212105710881281	p_i2=0.08937154645247535	/Tai=0.22192208135330782	/Tei=0.1804343918072278	/EEI=2.0078447896462666
aggaaaaggcggttgtgcagaaaagcaaaggtataaagatgtaggataacggaaaactggtgaggggtggaatgctcgttactgcatggatgcaggtaacaggcatttccttttatgattgagattattaaagttttggtttgagcaaatatgggtaaaggaatagtagtatggaaatatttcaggtcacttcttaatatcttgtattttgaggagtgacaatgtgcgccaacaggtgactttgatttaggaagttttgtcggatgttgaaatgtgcttttatttgctttgtaaatagtaaaatcataaatcaaatttgttatggaattaattgttatagaaaaaagtgcgtatttacggttaaaacagcaagttaaggatttatctgtacaagttgaagccgttaaaaagaagtttggaacagttaaaagggagaaatgactggatacccaggaagtttgtctggctctgaacatctctaaacgaagtttacaaagttatagggattatgggatcattccatgttctttcattggtggaaaatatatgtacaaggaaagtgatttggtcagaatattaattcaaaaagataaatagagtatggatggggtaattacaaaacaatcagaagaatatattatgataatggggatgcttagaaaatgctcaaaggaaattcttgaatttcagaatttgcaggttcctgtagctaatgaggtttatatgactggtgagcaggtatgtagtatgttacatatatcaagcaggactttgcaaaagttgcgggatgaaaaggggatagcttatactgttataggtggcaagttcctttatcctctttccaaattgcaatcagtattggaaaaaaattatagaagttatcttcgttaaatcaagtgatgaatttgtatttatatttatattgctttttcgtatatttgcaaaagtaagtaaaagtataacaggaagaaagttgcagcatatatgcggtgtcataggagttgaggcttcaagtaagattcagataatgagtaaggaactttagagttaaggatgtgtaaattaaactgtgtcatgctctattctcattcaatctcatcggtctaggaacggcccggcgccaatgggcgggactaaccgtcccgacgagcgtaaaattacaagaatttaaacttatctccaaattttatcgccagttgttgagtaatggcttcccagttagccagtggcatagtccatttcttacgtatgttgcgataagcgaggtaaaccagtttttcaagggtggtgtcgttagggaacacacccttgttttttgtcactttccgtatctgacgatgatagccttcaattgtatttgtggtataaatcatacggcgtatatctgatgtgaactggaagtattcagtaagtttttcccagttgtcctgccatgacttgatgacgataggatatttttcttcccatttctcattcagattaaaaaaactc
>64	N operona: 39	first	BT_0023	gene_poz=(601-966)	-	transposase	null	/position=72039 - 73604 (72639 - 73004)	/lenght=1566 (366)	/codons=522 (122)	/complement=true	GC-compoz=37.97814207650273%	/LCI1=1.209366391184573	/LCI2=0.20385674931129477	p_i1=0.24058652077517975	p_i2=0.3361934210218665	/Tai=0.37223768020693004	/Tei=0.4025740789196799	/EEI=2.6060670304265487
cgtgaccgtaattcaggttttgagccttagtatataaagaagcgtgaggccatcttggcggagggggtagcagaccgtatcatcggactttattcccttggtaacagcacacgtgagatcagtgactggctaaaggaaaatctcggcaaccgtgtttctgacgaaacgattagttcaataaccgatcgtgttcttcctgaaataaaggtttggcgttcccgtatccttgatgatgtttattcgatagtctggataaacgctatccattataaagtcactgacgagagagggtgtaccgttacccgcgcaatctacaacgtcttaggcatagacaaggaaggccacaaggatttgcttggaatgtatatctctaaaaatgagggagcaaatttctggttaaacgtactgacggatttgcagaaccgtggagttcatgatatccttattgcgtacgttgatggcctgaaaggctggatgccacccaaagtgtttttccgaacacaatattacaactttgtatcgtctaccagatacggaactccattaaatatgtcggtagtaagcatcagaaggaattcctcaaaaacttgaaacgggtttatggtgcagtacataaataagctactgaaacagagtttttttaatctgaatgagaaatgggaagaaaaatatcctatcgtcatcaagtcatggcaggacaactgggaaaaacttactgaatacttccagttcacatcagatatacgccgtatgatttataccacaaatacaattgaaggctatcatcgtcagatacggaaagtgacaaaaaacaagggtgtgttccctaacgacaccacccttgaaaaactggtttacctcgcttatcgcaacatacgtaagaaatggactatgccactggctaactgggaagccattactcaacaactggcgataaaatttggagataagtttaaattcttgtaattttacgctcgtcgggacggttagtcccgcccattggcgccgggccgttcctagaccgatgagattgaatgagaatagagcatgacacagtttaatttacacatccttaactctaaagttccttactcattatctgaatcttacttgaagcctcaactcctatgacaccgcatatatgctgcaactttcttcctgttatacttttacttacttttgcaaatatacgaaaaagcaatataaatataaatacaaattcatcacttgatttaacgaagataacttctataatttttttccaatactgattgcaatttggaaagaggataaaggaacttgccacctataacagtataagctatccccttttcatcccgcaacttttgcaaagtcctgcttgatatatgtaacatactacatacctgctcaccagtcatataaacctcattagctacaggaacctgcaaattctgaaattcaagaatttcctttgagcattttctaagcatccccattatcataatatattcttctgattgttttgtaattaccccatccatactctatttatctttttgaattaatattctgaccaaatcactt
>65	N operona: 39	middle	BT_0024	gene_poz=(601-1137)	-	transposase	null	/position=72414 - 74150 (73014 - 73550)	/lenght=1737 (537)	/codons=579 (179)	/complement=true	GC-compoz=43.38919925512104%	/LCI1=1.095505617977528	/LCI2=0.10430711610486895	p_i1=0.18206322621885834	p_i2=0.0754407636028748	/Tai=0.4848194804957384	/Tei=0.16789668724258733	/EEI=1.9533113340233426
ccaactgtcggagtggcagactccggttacggctcggaagaaggcatcaggcataggggaaggcgatgtatagaaccggaagcagtttttggacaaatgaaacacaacatggcatacagaaggtccggcatgtgggagaagaaaaggttacaatggactttgcattctttgctataacttttaatatcaaaaagatgtgtacaaaactactgaaagctggaaagacagggaacaattaactttagagaatgtaaattaaactgtgtcatcaaggaattaactttgctaacactgtttttttatgaaagcagaatttgattttgaaaatattaagaacaaagctattgaacagctgaaaaccgataagcctttgttggtaaggatggtgcttttgtccccttattggaaagtatattgaatgcagcattggaaggtgaaatggatgcgcatcttacagaagaaaaacgtcagttgggtaatcgtcgtaatagtaaaatgcagaagcaagtccagactccattaggtgagatcactgtgtctacccctcgtgaccgtaattcaggttttgagccttagtatataaagaagcgtgaggccatcttggcggagggggtagcagaccgtatcatcggactttattcccttggtaacagcacacgtgagatcagtgactggctaaaggaaaatctcggcaaccgtgtttctgacgaaacgattagttcaataaccgatcgtgttcttcctgaaataaaggtttggcgttcccgtatccttgatgatgtttattcgatagtctggataaacgctatccattataaagtcactgacgagagagggtgtaccgttacccgcgcaatctacaacgtcttaggcatagacaaggaaggccacaaggatttgcttggaatgtatatctctaaaaatgagggagcaaatttctggttaaacgtactgacggatttgcagaaccgtggagttcatgatatccttattgcgtacgttgatggcctgaaaggctggatgccacccaaagtgtttttccgaacacaatattacaactttgtatcgtctaccagatacggaactccattaaatatgtcggtagtaagcatcagaaggaattcctcaaaaacttgaaacgggtttatggtgcagtacataaataagctactgaaacagagtttttttaatctgaatgagaaatgggaagaaaaatatcctatcgtcatcaagtcatggcaggacaactgggaaaaacttactgaatacttccagttcacatcagatatacgccgtatgatttataccacaaatacaattgaaggctatcatcgtcagatacggaaagtgacaaaaaacaagggtgtgttccctaacgacaccacccttgaaaaactggtttacctcgcttatcgcaacatacgtaagaaatggactatgccactggctaactgggaagccattactcaacaactggcgataaaatttggagataagtttaaattcttgtaattttacgctcgtcgggacggttagtcccgcccattggcgccgggccgttcctagaccgatgagattgaatgagaatagagcatgacacagtttaatttacacatccttaactctaaagttccttactcattatctgaatcttacttgaagcctcaactcctatgacaccgcatatatgctgcaactttcttcctgttatacttttacttacttttgcaaatatac
>66	N operona: 39	last	BT_0025	gene_poz=(601-738)	-	putative transposase	null	/position=72975 - 74312 (73575 - 73712)	/lenght=1338 (138)	/codons=446 (46)	/complement=true	GC-compoz=44.20289855072464%	/LCI1=0.7111111111111111	/LCI2=0.01555555555555556	p_i1=0.041999309540864296	p_i2=2.0867690421649848E-4	/Tai=0.30413872283042576	/Tei=0.10018780921379485	/EEI=2.969344290317074
aaagaagacaccatgaaaaacggacagaccaagcccggatataatctgcaaataggtaccgagaaccaattcctcatagacttccggctgtttcccaacccaaccgatacactgaccctcatacctttcttccactcctttgagcaacgctataaccacttaccaactgtcggagtggcagactccggttacggctcggaagaaggcatcaggcataggggaaggcgatgtatagaaccggaagcagtttttggacaaatgaaacacaacatggcatacagaaggtccggcatgtgggagaagaaaaggttacaatggactttgcattctttgctataacttttaatatcaaaaagatgtgtacaaaactactgaaagctggaaagacagggaacaattaactttagagaatgtaaattaaactgtgtcatcaaggaattaactttgctaacactgtttttttatgaaagcagaatttgattttgaaaatattaagaacaaagctattgaacagctgaaaaccgataagcctttgttggtaaggatggtgcttttgtccccttattggaaagtatattgaatgcagcattggaaggtgaaatggatgcgcatcttacagaagaaaaacgtcagttgggtaatcgtcgtaatagtaaaatgcagaagcaagtccagactccattaggtgagatcactgtgtctacccctcgtgaccgtaattcaggttttgagccttagtatataaagaagcgtgaggccatcttggcggagggggtagcagaccgtatcatcggactttattcccttggtaacagcacacgtgagatcagtgactggctaaaggaaaatctcggcaaccgtgtttctgacgaaacgattagttcaataaccgatcgtgttcttcctgaaataaaggtttggcgttcccgtatccttgatgatgtttattcgatagtctggataaacgctatccattataaagtcactgacgagagagggtgtaccgttacccgcgcaatctacaacgtcttaggcatagacaaggaaggccacaaggatttgcttggaatgtatatctctaaaaatgagggagcaaatttctggttaaacgtactgacggatttgcagaaccgtggagttcatgatatccttattgcgtacgttgatggcctgaaaggctggatgccacccaaagtgtttttccgaacacaatattacaactttgtatcgtctaccagatacggaactccattaaatatgtcggtagtaagcatcagaaggaattcctcaaaaacttgaaacgggtttatggtgcagtacataaataagctactgaaa
>67	N operona: 40	first-last	BT_0026	gene_poz=(601-1023)	-	putative transposase	null	/position=73374 - 74996 (73974 - 74396)	/lenght=1623 (423)	/codons=541 (141)	/complement=true	GC-compoz=46.808510638297875%	/LCI1=0.9142857142857143	/LCI2=0.15071428571428572	p_i1=0.1031967640960316	p_i2=0.18285578293582627	/Tai=0.6719343181326092	/Tei=0.2645702046422437	/EEI=1.578605552917929
taatctcaatcttgacaatttcaagaagctttataaagcaaccggtcgttgtccttatcatcctaaaatgatgcttaaggtgattatttactcctacatgaacaatatctattcgtgccgcaaaatagagaagcttctcctatgtgacatccattatatctggctttccgctaatgaacatccggattttactaccatcaaccgttttcgaaaccgtgcaaaagaagaaataaataccgtatttacgcagttggtccttgtccttgccgacaaaggttttatcagccttgacgtagagcatatctacggtagcaagattgagttcagggccaacaaatatacttttgtctggcgcaagacagtcgaaaagaaccgtacaaagctgatggataagatccgcattctcctggagtaggcagatgaagccatagcccaagagaactcctccaaaggcacatccgtagagttcactcctgccatgctctcagatatagtgaatgaacttaaagaggcgctggaacactaggacaaggaacaaaagaaagtcatacgagaaaagaagaaacaggtccggaacttgaggagtaccgtgacaagttgatggaatacgacaaccatcttgatactcttggagaacgcaactcctattccaagaccgatcctgatgccaccttcatgcacatgaaagaagacaccatgaaaaacggacagaccaagcccggatataatctgcaaataggtaccgagaaccaattcctcatagacttccggctgtttcccaacccaaccgatacactgaccctcatacctttcttccactcctttgagcaacgctataaccacttaccaactgtcggagtggcagactccggttacggctcggaagaaggcatcaggcataggggaaggcgatgtatagaaccggaagcagtttttggacaaatgaaacacaacatggcatacagaaggtccggcatgtgggagaagaaaaggttacaatggactttgcattctttgctataacttttaatatcaaaaagatgtgtacaaaactactgaaagctggaaagacagggaacaattaactttagagaatgtaaattaaactgtgtcatcaaggaattaactttgctaacactgtttttttatgaaagcagaatttgattttgaaaatattaagaacaaagctattgaacagctgaaaaccgataagcctttgttggtaaggatggtgcttttgtccccttattggaaagtatattgaatgcagcattggaaggtgaaatggatgcgcatcttacagaagaaaaacgtcagttgggtaatcgtcgtaatagtaaaatgcagaagcaagtccagactccattaggtgagatcactgtgtctacccctcgtgaccgtaattcaggttttgagccttagtatataaagaagcgtgaggccatcttggcggagggggtagcagaccgtatcatcggactttattcccttggtaacagcacacgtgagatcagtgactggctaaaggaaaatctcggcaaccgtgtttctgacgaaacgattagttcaataaccgatcgtgttcttcctgaaataaaggtttggcgttcccgtatccttgat
>68	N operona: 41	first-last	BT_0027	gene_poz=(601-1137)	-	putative transposase	null	/position=73982 - 75718 (74582 - 75118)	/lenght=1737 (537)	/codons=579 (179)	/complement=true	GC-compoz=39.85102420856611%	/LCI1=1.1367041198501873	/LCI2=0.13782771535580524	p_i1=0.20258561338702225	p_i2=0.1494224343370065	/Tai=0.49380711477591377	/Tei=0.23448019090330585	/EEI=2.1775509990620154
ttccgttgccataatatggccaagccccatactgtctcctataaataagaagatatatttgggagtagctttcgtttctgccagtgcgaaacaagcaatggtcaatgcaataattattcgtttaagcatacttactattttttctcgctgcaaaattccatatattttatttcacatttctttcgggaatattaaggaattattaaattctttaatttgttattattacatatatagaaataaaaatatggattattcgtaaatttgcagtctgaaaacaggaaatggaaaatctgtaggtcgcaaaaacaaaattcctagttcgacaaaaaagaaataccacctaaacgtgacaaatcgggtcatattttaacatattcaaacgcacataatctttttctttctctttggtcataaaagtataagaaagttgaaaagaaagagattgtgtcaaatgtgaaatgaccccaaaagttttttatctaacttttgaggtgcacttcaacgttggcacacccttttttatgcgcaaagcccagacttcgcaagcccgggctttgttattatccaaagtttctatatctttagacataaagttttttgttatggcaaagttacattttcgtccttacattccccaaccagaccgttctttttccacaaagaattgatgaaaacatagcatcgaacgatccggttcgcatagttaatactgttgttgataatctcaatcttgacaatttcaagaagctttataaagcaaccggtcgttgtccttatcatcctaaaatgatgcttaaggtgattatttactcctacatgaacaatatctattcgtgccgcaaaatagagaagcttctcctatgtgacatccattatatctggctttccgctaatgaacatccggattttactaccatcaaccgttttcgaaaccgtgcaaaagaagaaataaataccgtatttacgcagttggtccttgtccttgccgacaaaggttttatcagccttgacgtagagcatatctacggtagcaagattgagttcagggccaacaaatatacttttgtctggcgcaagacagtcgaaaagaaccgtacaaagctgatggataagatccgcattctcctggagtaggcagatgaagccatagcccaagagaactcctccaaaggcacatccgtagagttcactcctgccatgctctcagatatagtgaatgaacttaaagaggcgctggaacactaggacaaggaacaaaagaaagtcatacgagaaaagaagaaacaggtccggaacttgaggagtaccgtgacaagttgatggaatacgacaaccatcttgatactcttggagaacgcaactcctattccaagaccgatcctgatgccaccttcatgcacatgaaagaagacaccatgaaaaacggacagaccaagcccggatataatctgcaaataggtaccgagaaccaattcctcatagacttccggctgtttcccaacccaaccgatacactgaccctcatacctttcttccactcctttgagcaacgctataaccacttaccaactgtcggagtggcagactccggttacggctcggaagaaggcatcaggcataggggaaggcgatgtatagaaccggaagcagtttttggacaaatgaaacacaacatggcatacagaaggtccggcatgtgggagaagaaaaggttacaatggactttgcattctt
>69	N operona: 42	first-last	BT_0028	gene_poz=(601-879)	-	alkaline phosphatase	null	/position=74990 - 76468 (75590 - 75868)	/lenght=1479 (279)	/codons=493 (93)	/complement=false	GC-compoz=40.14336917562724%	/LCI1=1.1702898550724639	/LCI2=0.1576086956521739	p_i1=0.2198872757023317	p_i2=0.20159219738305406	/Tai=0.335755108572108	/Tei=0.28143297764474867	/EEI=1.968139035083806
gagattatcaacaacagtattaactatgcgaaccggatcgttcgatgctatgttttcatcaattctttgtggaaaaagaacggtctggttggggaatgtaaggacgaaaatgtaactttgccataacaaaaaactttatgtctaaagatatagaaactttggataataacaaagcccgggcttgcgaagtctgggctttgcgcataaaaaagggtgtgccaacgttgaagtgcacctcaaaagttagataaaaaacttttggggtcatttcacatttgacacaatctctttcttttcaactttcttatacttttatgaccaaagagaaagaaaaagattatgtgcgtttgaatatgttaaaatatgacccgatttgtcacgtttaggtggtatttcttttttgtcgaactaggaattttgtttttgcgacctacagattttccatttcctgttttcagactgcaaatttacgaataatccatatttttatttctatatatgtaataataacaaattaaagaatttaataattccttaatattcccgaaagaaatgtgaaataaaatatatggaattttgcagcgagaaaaaatagtaagtatgcttaaacgaataattattgcattgaccattgcttgtttcgcactggcagaaacgaaagctactcccaaatatatcttcttatttataggagacagtatggggcttggccatattatggcaacggaagaatatcttagaaccaatgaatttgaacttctccttatgtttggatttcctaatgtcggaataatggccacattctccgcttcatctcctataacagattcagcagcagctggaacagctttggcatgtgggcataaggccaatagatgagtttggaaatatatacaagaaaaaatgtatagaacacaaaaataatgaaatcaatcaataactaatcattatcttatgagtgcattaacaagaaaattaattttgctgctcgtggtttgcataactgcaatcggagcagcagcacagacaagaacgcttagcggtgaagttgtcgaaaaaagcggagacccgttagtgggtgtcagtgtattcaatcgagaatacaagatagggacaacgactgacatagatggcaagtttgaaatcacacttccctccggcgtaaaaaaactgactttctcctatataggctttcaacctttggaaatagatttgaagcctgacgagaataaaataaccgttacaatgactgaagacgctcaagctcttgatgaggtcgtagtggtgggctatggcacacaaaaaaaggttaatctcacaggagcggtctcggtaattacagataaggagctttccgatcgtccgtcccagtcacttacctcaatgcttcaaggtacgactcctggacttaacatcacgacgggttccggtcttccgaacaaatctccatcaatcaatgtacgtggtaccacttcagta
>70	N operona: 43	first	BT_0029	gene_poz=(601-3864)	-	SusC homolog	null	/position=75344 - 79807 (75944 - 79207)	/lenght=4464 (3264)	/codons=1488 (1088)	/complement=false	GC-compoz=41.72794117647059%	/LCI1=1.1809260962894819	/LCI2=0.1314014106102423	p_i1=0.22546401717281664	p_i2=0.133655039905618	/Tai=0.39290861054643567	/Tei=0.2202895359150562	/EEI=2.360930234390085
tgttaaaatatgacccgatttgtcacgtttaggtggtatttcttttttgtcgaactaggaattttgtttttgcgacctacagattttccatttcctgttttcagactgcaaatttacgaataatccatatttttatttctatatatgtaataataacaaattaaagaatttaataattccttaatattcccgaaagaaatgtgaaataaaatatatggaattttgcagcgagaaaaaatagtaagtatgcttaaacgaataattattgcattgaccattgcttgtttcgcactggcagaaacgaaagctactcccaaatatatcttcttatttataggagacagtatggggcttggccatattatggcaacggaagaatatcttagaaccaatgaatttgaacttctccttatgtttggatttcctaatgtcggaataatggccacattctccgcttcatctcctataacagattcagcagcagctggaacagctttggcatgtgggcataaggccaatagatgagtttggaaatatatacaagaaaaaatgtatagaacacaaaaataatgaaatcaatcaataactaatcattatcttatgagtgcattaacaagaaaattaattttgctgctcgtggtttgcataactgcaatcggagcagcagcacagacaagaacgcttagcggtgaagttgtcgaaaaaagcggagacccgttagtgggtgtcagtgtattcaatcgagaatacaagatagggacaacgactgacatagatggcaagtttgaaatcacacttccctccggcgtaaaaaaactgactttctcctatataggctttcaacctttggaaatagatttgaagcctgacgagaataaaataaccgttacaatgactgaagacgctcaagctcttgatgaggtcgtagtggtgggctatggcacacaaaaaaaggttaatctcacaggagcggtctcggtaattacagataaggagctttccgatcgtccgtcccagtcacttacctcaatgcttcaaggtacgactcctggacttaacatcacgacgggttccggtcttccgaacaaatctccatcaatcaatgtacgtggtaccacttcagtaaatgccaccaatcctctcgtcctggtagatggtgttgaaagtgatcttagccaagtcaacccaagcgatgtcaagagtatttcagttatcaaagatgcttcagccgcagccatatatggagctcgtgccgcatttggtgttattttggtcaccactaaggctggagagagcgatgatgcaacagggaaaagagccaggactacagttcgatacagtggcagattcggctgggaggcaaacaccaacagtacagattatgaggaccgtggttattgggctgtctatactgccaacttatttgccagagctaaagacggtaaaaatatcatagactacacagataaggatatggctgagttactggcacgtgtcaacgaccgtacagaacacccggatcgtccgtggatagttgaagatgtacgtaatggaaaaaaacagtgggtatattatggaaattatgaccattatcacatgaatttcagtgataaccggcctaaaatgcagcataatatatcactgtcaggcggcattggcgatgtaaattacttcgtatccggagcgtatgaataccgtaaaggcatcttgaaagttaatcctgatacctataacaaatataatcttcggtctaaaatagagtttcctgttacaaaatgggcgcgattttccaataacacatcactttactctacttcctataaatctcagggaaacggcagtatagaagacacattcggatattctgcaaatggtgcatttgcatgttatcccaacaagaatccggatggaacatggatatactcagtaccttatcagagtacaaaaatggcaaatggccgtcatattatgattggagagggctcacatcgtaatcttgaacgcaatatgagttttataaatacttcccgttttatagtaacccctatcaagcaattaagtattacaggcgatttttcatacaaatttgatcaggaccgtaattattggcgttcaaatcatttgaatttcaggatgtatcctgattccgaaatggacttttacggtattggggccggccaaaacaaacttactgaacaggtttatacatcgaactatatatctgtaaatgcctatgcaaattataatcaaagctggaatgataaacataatttagccgcaacatttggtttcaattatgaacattggcataaaaaaaatcttagtgcagtaggttatgagttatcatcagatgacctcgatgacttgaatctcgcaacaaccatgttttcaatgggaggtggtcagaacgaatacaagcttgcaggatggttcggacgtgtcaactatgattatgacggacgttattttgctgagattagcggacgttatgatggtacttcccgttttgcttccaataaccgttggggatgcttcccttccggttccgtaggctggagaatatccgaagaaaaattcatggaatgggcacgcccgtcacttagcaatctgaaattcagggtttcatacggaagtctgggaaaccagaacgtatcttctttttatacgttccttcgtatgattactctcagtgactttgacacattcaactttggttctgatacaaaggcgaaatattcgtctatcggagcacccatagcacaaaaccttacttgggaaacggcacgtcagtggaatattggtgcagatctagcgatgttcaacaatcgtttgaattttaccggagacatttatgtgcgaaataccgttaatatgcttaccgatggtattgagcttcccggagtatatggtgccactcctccgcagatgaacacggcggacttgcggacaaaaggatatgaactttctgccacatggcatgataatttgaagatattcggtcacaacctttcttattctgtttctgccaatctcagtaattatgatgcacggataacacgttatgataatcctgagaaagtatttgcaaagagctactatccgggcatgaaacttggtgaaatatggggttatcatgtagatggtctgtttgcttctgatgaagaggcagcccaatattcatcccaggtagatcttggagttgttgccaagaatcttcctcaaggaacatggagggcaggtgatcttaaatttgctgatcttgatggggatggtaagatatctgtaggtgaggactctgctttgaatccgggtgatatgaaaatcatcggaaacgaacttcctaccctccagtatggattctctggctccctaaactatatgggatttgatatttatgccttcttccaaggaaccggcaaccactattggtatccaaatggctataattaccaattttggggttcattttcggatcctgtggcaggatatataccacgtaactttatcgaccaatgttggtcgaaggacaacccgggtgcatattttccccgccctctcggacagtcagcaaaaaatggtcagttaagctttgtaaatgacaggtatcttcagaatatccgctatatgcgtttcaaaaatctgacaataggatattctatccccggaaaaatactttcaaaagtatcaatccaacaattgcgcgtatatttcacagccgagaatctgtgttactggtctcccataaagaaacattccaaatatattgatccggaagccgccttcagtcgcagcagcaatcaacttaatgcgatgtattatccttgggcaaaaacctatatgttcggaattgatataacattataattaacagagaatatgaaaataataaaatatctggttttcaccgtagctgtcactctgatgtgtgggtgcaacgatgatcttgaccttctgccgaaggacagaatgtcatcggaagaatatttccgtacagcttcagacctggagctcttcacgaatcctttatataataacatccttcccaaagttcaatacaaggatcagagcgacatttatgtatgtcagtcgctctccaatgagctgatggggggctcctatcgtaccgtccccgcttcaggcggtggatggtcatggacagacctcagacgtatcaacactttgcttggcaacattgacaaatgcgaagattccgatgccgccgaaaaatattcggctgtcgccagattcttccgtgcgtacttctatgctgacaaaatcgaacgatttggcgatgtgccttggtacgataccgaactaagcgatactgatcctgaactctacaagcctcgcgattcccgcgagttagtgatgcagaaaatgctggaggatctcgatttcgcaatcgaacatcttccctcccgcaacaatgaggctgaagccccctataaagtaaccaaaggtgct
>71	N operona: 43	last	BT_0030	gene_poz=(601-2430)	-	SusD homolog	null	/position=78620 - 81649 (79220 - 81049)	/lenght=3030 (1830)	/codons=1010 (610)	/complement=false	GC-compoz=45.40983606557377%	/LCI1=1.1171319102353585	/LCI2=0.18051450465243568	p_i1=0.19273446243362496	p_i2=0.26692044024963407	/Tai=0.4929008885975301	/Tei=0.34022839622467066	/EEI=2.184252469418984
atatctgtaggtgaggactctgctttgaatccgggtgatatgaaaatcatcggaaacgaacttcctaccctccagtatggattctctggctccctaaactatatgggatttgatatttatgccttcttccaaggaaccggcaaccactattggtatccaaatggctataattaccaattttggggttcattttcggatcctgtggcaggatatataccacgtaactttatcgaccaatgttggtcgaaggacaacccgggtgcatattttccccgccctctcggacagtcagcaaaaaatggtcagttaagctttgtaaatgacaggtatcttcagaatatccgctatatgcgtttcaaaaatctgacaataggatattctatccccggaaaaatactttcaaaagtatcaatccaacaattgcgcgtatatttcacagccgagaatctgtgttactggtctcccataaagaaacattccaaatatattgatccggaagccgccttcagtcgcagcagcaatcaacttaatgcgatgtattatccttgggcaaaaacctatatgttcggaattgatataacattataattaacagagaatatgaaaataataaaatatctggttttcaccgtagctgtcactctgatgtgtgggtgcaacgatgatcttgaccttctgccgaaggacagaatgtcatcggaagaatatttccgtacagcttcagacctggagctcttcacgaatcctttatataataacatccttcccaaagttcaatacaaggatcagagcgacatttatgtatgtcagtcgctctccaatgagctgatggggggctcctatcgtaccgtccccgcttcaggcggtggatggtcatggacagacctcagacgtatcaacactttgcttggcaacattgacaaatgcgaagattccgatgccgccgaaaaatattcggctgtcgccagattcttccgtgcgtacttctatgctgacaaaatcgaacgatttggcgatgtgccttggtacgataccgaactaagcgatactgatcctgaactctacaagcctcgcgattcccgcgagttagtgatgcagaaaatgctggaggatctcgatttcgcaatcgaacatcttccctcccgcaacaatgaggctgaagccccctataaagtaaccaaaggtgctgctctcgctttcaaaagcagagtatgtctgtttgaaggtacttatcgtaagtatcacaacttacggattgaaggacatgacgcagactattacttggcccaatcggctgatgcagcaggcaagctgattgacagtggtgaatattcgctttattctaccggctctccttctaccgactacaatattctctttgcagaggatgatgccaatccgaacgaatatatcctggccattagctaccgctatgcaatctttaacaattcacatggatcaaacgcacacatgttgttgagtaatcaaggacgtcccggctatacccgcaagatggtttgtatgtatcttaattcagatggaacccgatttactgaccgtcccggttgggagacgatgggatttaatgaagagactgtaaaccgtgacccccgtttggctcagtctatacgtactcccggttatacacgaatcggaaagaaagagattctcgctccggatctcggcgttgcaatcacgggatatcaacctatcaaattcgtacaagatcccacggctgccggaggcaataccgacagggcaagctattcagtaaatgatttacctgtcatcagatatgctgaagtccttctgaattatgcagaggcaaaggccgaactggggacattgacgcagtcggatcttgaccgctccgtaaatctgctacgtggtcgtgtcggtatgctcgggattgacatggggatgtcgaacgctatccctgatccatatctttgcgaccctaaaaccggtttcccaaatgtgaatggtgccaacaaaggtgtcatacttgaaatacgtcgtgagcgtaccgttgaactcgtacaggaaggcttccgttggtctgaccttatgcgatggaaagcaggatatgcaataaatgactctgatgataaatcattttctccatttatgggaatgtatattgcaggagctggagaatatgacttatccggtgatgggaaagttgacgtgattttttataatcagggtactcctaaacccaatgccggagttggagttcaggtatatgctctcggaaaggatatattgttgtcaaataatgatcatggctacatatattaccacaggagtgttccaagagttaacttcaatgaacaaagagattatctttacccaattcctatccatgaacgctcgctgaataatagcttgacacagaatcctggatgggatgatggtttaggtttttgataatcttaaattcttcatataaaacaatgaaacaacttataattattaccttcatctttcttgttggtcaagtaaaagcatcagggcaaacatattacaccgaggctacaaatagtgatatgttacatcaggcaaatcgtacaggagcctccactcgcgtcgagttcatacttcccgattccatcgaaggatatattccactgaaggcggatcttcatcttcatacatacttttctgacggacatctgtcgccgtctgctcgtgtccgagaagcttggctcgatggtcttgatgctatttcagtgactgatcacattgaatatcatcccgccgatactgatatgataggttatctaggagctacactccctgatggtatcgaggctcataatgtgaataaaaaaactaatgttaaaccaaagcaagatctgaacaaatctgttgaacttaccaagaaagctgccgtcagctatggtctgcttattattcccggtatagaaatcacacgtgagccaaaaggtatcgggcactataacgctctgttcacaacagataacaatggcatatatgacccggatcctctcaccgcaattcgcaacg
>72	N operona: 44	first	BT_0031	gene_poz=(601-1665)	-	Polymerase and histidinol phosphatase	null	/position=80569 - 82833 (81169 - 82233)	/lenght=2265 (1065)	/codons=755 (355)	/complement=false	GC-compoz=43.1924882629108%	/LCI1=1.1299435028248588	/LCI2=0.14397363465160085	p_i1=0.19916274437211132	p_i2=0.16508657732191298	/Tai=0.43945755711415213	/Tei=0.2485779195897217	/EEI=2.074804458252596
ttgcgaccctaaaaccggtttcccaaatgtgaatggtgccaacaaaggtgtcatacttgaaatacgtcgtgagcgtaccgttgaactcgtacaggaaggcttccgttggtctgaccttatgcgatggaaagcaggatatgcaataaatgactctgatgataaatcattttctccatttatgggaatgtatattgcaggagctggagaatatgacttatccggtgatgggaaagttgacgtgattttttataatcagggtactcctaaacccaatgccggagttggagttcaggtatatgctctcggaaaggatatattgttgtcaaataatgatcatggctacatatattaccacaggagtgttccaagagttaacttcaatgaacaaagagattatctttacccaattcctatccatgaacgctcgctgaataatagcttgacacagaatcctggatgggatgatggtttaggtttttgataatcttaaattcttcatataaaacaatgaaacaacttataattattaccttcatctttcttgttggtcaagtaaaagcatcagggcaaacatattacaccgaggctacaaatagtgatatgttacatcaggcaaatcgtacaggagcctccactcgcgtcgagttcatacttcccgattccatcgaaggatatattccactgaaggcggatcttcatcttcatacatacttttctgacggacatctgtcgccgtctgctcgtgtccgagaagcttggctcgatggtcttgatgctatttcagtgactgatcacattgaatatcatcccgccgatactgatatgataggttatctaggagctacactccctgatggtatcgaggctcataatgtgaataaaaaaactaatgttaaaccaaagcaagatctgaacaaatctgttgaacttaccaagaaagctgccgtcagctatggtctgcttattattcccggtatagaaatcacacgtgagccaaaaggtatcgggcactataacgctctgttcacaacagataacaatggcatatatgacccggatcctctcaccgcaattcgcaacgccaaagctcagggagctttggtgatgcataatcatcccggttggcgccgtgaatcgattcaacacccagattttgaactaaaagcatacggcgaagggcttattgacggaatagaagccaacaatggcacagcattttgtcccggaactatagaccgagcaaaagaagacaacttattcgtagcatcgacgaccgaccttcacgatacatcgtttgaggaatatattggtagaggactacgtcgggacatgacgataatcttagctaaggaccgttcacttgatgcaatgagagatgctcttgaaaatagacgtaccatcggatatggtgcaggagggacattaatgggacaggaataccttttacgtcaactttttatgagttgtgtttccatctctcccgtaaatggtcataatatccaactcaagaatcctacttctttgcgttttatcattcatccggatggaaaaaatcctattgtactccctgaatttagctcaataattttgtctgacaaggaccgcgggttctctgtagataatgcatggacaggagctgattcatttttaagaatatcattataatcaaactgagataatgaaaaagtcaataaatatcctattttttacgttgatgcttgcggttttttctgcttgcatcaacgataatgagccgataatggcaaaagctgtactctcaagtacagaaaatctttctttcgagtcaactgatgctgagagcctgataatcaccatatatgctgatgctgaatggagagtcgatacgcctgactagattactgttactccttcaaatggtgtcggactcacagacgtgaccgtttgcgttaaggataattatagtgatggagaagttgacagtccacgcacagacaaaatagtctttcatgagtcaaaactctccagctatgcctatgttatcgtctctcaagaaggcgactgttatcgaggaatctctgaaatttcagtgaaagctatattctctactgacgatcattcatttattatagtgaaagacgctgtcgtcaacatagtaagtggaaacagtatgattatttctgataagttcagtcttgaagcaatgtgtgcgactactattactgatgtcaaagccggagatgaaatcattttgtatgggcaaaaacttactgatgaaaactcctg
>73	N operona: 44	last	BT_0032	gene_poz=(601-798)	-	hypothetical protein	null	/position=81647 - 83044 (82247 - 82444)	/lenght=1398 (198)	/codons=466 (66)	/complement=false	GC-compoz=38.88888888888889%	/LCI1=1.4102564102564104	/LCI2=0.15538461538461537	p_i1=0.3534459267976707	p_i2=0.19549072314545637	/Tai=0.3451957223810955	/Tei=0.2759416508309107	/EEI=2.2065533744193124
acgccaaagctcagggagctttggtgatgcataatcatcccggttggcgccgtgaatcgattcaacacccagattttgaactaaaagcatacggcgaagggcttattgacggaatagaagccaacaatggcacagcattttgtcccggaactatagaccgagcaaaagaagacaacttattcgtagcatcgacgaccgaccttcacgatacatcgtttgaggaatatattggtagaggactacgtcgggacatgacgataatcttagctaaggaccgttcacttgatgcaatgagagatgctcttgaaaatagacgtaccatcggatatggtgcaggagggacattaatgggacaggaataccttttacgtcaactttttatgagttgtgtttccatctctcccgtaaatggtcataatatccaactcaagaatcctacttctttgcgttttatcattcatccggatggaaaaaatcctattgtactccctgaatttagctcaataattttgtctgacaaggaccgcgggttctctgtagataatgcatggacaggagctgattcatttttaagaatatcattataatcaaactgagataatgaaaaagtcaataaatatcctattttttacgttgatgcttgcggttttttctgcttgcatcaacgataatgagccgataatggcaaaagctgtactctcaagtacagaaaatctttctttcgagtcaactgatgctgagagcctgataatcaccatatatgctgatgctgaatggagagtcgatacgcctgactagattactgttactccttcaaatggtgtcggactcacagacgtgaccgtttgcgttaaggataattatagtgatggagaagttgacagtccacgcacagacaaaatagtctttcatgagtcaaaactctccagctatgcctatgttatcgtctctcaagaaggcgactgttatcgaggaatctctgaaatttcagtgaaagctatattctctactgacgatcattcatttattatagtgaaagacgctgtcgtcaacatagtaagtggaaacagtatgattatttctgataagttcagtcttgaagcaatgtgtgcgactactattactgatgtcaaagccggagatgaaatcattttgtatgggcaaaaacttactgatgaaaactcctgtgtgacgataaagacagaccgagtagatataatctcatcaggaaatttcataaaatatcccaattcgacagatatttacgactttgacaataaaatagatgaatggtcattcataatagttgaaggagtagttaacggtaacaccattgaattgaatgataagtcaacattttaggttaagaccatcttattggaatctaatttaaatggg
>74	N operona: 45	first-last	BT_0033	gene_poz=(601-891)	-	hypothetical protein	null	/position=82118 - 83608 (82718 - 83008)	/lenght=1491 (291)	/codons=497 (97)	/complement=false	GC-compoz=33.33333333333333%	/LCI1=1.3854166666666667	/LCI2=0.03854166666666667	p_i1=0.3391333119545044	p_i2=0.004125238265255904	/Tai=0.2552210237620858	/Tei=0.10371271443873031	/EEI=2.2929695673152373
aaaatcctattgtactccctgaatttagctcaataattttgtctgacaaggaccgcgggttctctgtagataatgcatggacaggagctgattcatttttaagaatatcattataatcaaactgagataatgaaaaagtcaataaatatcctattttttacgttgatgcttgcggttttttctgcttgcatcaacgataatgagccgataatggcaaaagctgtactctcaagtacagaaaatctttctttcgagtcaactgatgctgagagcctgataatcaccatatatgctgatgctgaatggagagtcgatacgcctgactagattactgttactccttcaaatggtgtcggactcacagacgtgaccgtttgcgttaaggataattatagtgatggagaagttgacagtccacgcacagacaaaatagtctttcatgagtcaaaactctccagctatgcctatgttatcgtctctcaagaaggcgactgttatcgaggaatctctgaaatttcagtgaaagctatattctctactgacgatcattcatttattatagtgaaagacgctgtcgtcaacatagtaagtggaaacagtatgattatttctgataagttcagtcttgaagcaatgtgtgcgactactattactgatgtcaaagccggagatgaaatcattttgtatgggcaaaaacttactgatgaaaactcctgtgtgacgataaagacagaccgagtagatataatctcatcaggaaatttcataaaatatcccaattcgacagatatttacgactttgacaataaaatagatgaatggtcattcataatagttgaaggagtagttaacggtaacaccattgaattgaatgataagtcaacattttaggttaagaccatcttattggaatctaatttaaatggggatattcccaaaataagaaaaattaaggcaactaatttattgcgagttagttgcttttttgtatctttaagcattgcccccaaaaacggtttgacggccaaaacgggggtaatctaaactaaaaacacatggtaaagatacaaaaaatctccggaatcgaaccttgtttaggttttaccgagttcgatatgctaaaaaatatcgtcaaagttttgcaacgagtgaattaggtcgactccatgctctcttccctttttcggaactggtccgacaaatgcatttgaagtcttctcctttgggtcgtaaaagttatttttctcccgaaggtaaaatagccttgatggtcctgaagtcctataccaacttttccgatgcacaactgattgaacatttaaacggtaatattcattaccagttgttttgtggtgttcagattgatccgcttcatccgctgaccaatcctaaaatcgtcagtgcgatccgccagttcctgacgaatcgccttgatgttgagtccctccagcttattcttgccgggcattggaaaccttatcttgagaacct
>75	N operona: 46	first-last	BT_0034	gene_poz=(601-1812)	-	putative transposase	null	/position=82719 - 85130 (83319 - 84530)	/lenght=2412 (1212)	/codons=804 (404)	/complement=false	GC-compoz=44.224422442244226%	/LCI1=1.066997518610422	/LCI2=0.14383788254755997	p_i1=0.16836179271713214	p_i2=0.16473482156882885	/Tai=0.5491559511067616	/Tei=0.24826133941194595	/EEI=1.7054239684478627
tgattatttctgataagttcagtcttgaagcaatgtgtgcgactactattactgatgtcaaagccggagatgaaatcattttgtatgggcaaaaacttactgatgaaaactcctgtgtgacgataaagacagaccgagtagatataatctcatcaggaaatttcataaaatatcccaattcgacagatatttacgactttgacaataaaatagatgaatggtcattcataatagttgaaggagtagttaacggtaacaccattgaattgaatgataagtcaacattttaggttaagaccatcttattggaatctaatttaaatggggatattcccaaaataagaaaaattaaggcaactaatttattgcgagttagttgcttttttgtatctttaagcattgcccccaaaaacggtttgacggccaaaacgggggtaatctaaactaaaaacacatggtaaagatacaaaaaatctccggaatcgaaccttgtttaggttttaccgagttcgatatgctaaaaaatatcgtcaaagttttgcaacgagtgaattaggtcgactccatgctctcttccctttttcggaactggtccgacaaatgcatttgaagtcttctcctttgggtcgtaaaagttatttttctcccgaaggtaaaatagccttgatggtcctgaagtcctataccaacttttccgatgcacaactgattgaacatttaaacggtaatattcattaccagttgttttgtggtgttcagattgatccgcttcatccgctgaccaatcctaaaatcgtcagtgcgatccgccagttcctgacgaatcgccttgatgttgagtccctccagcttattcttgccgggcattggaaaccttatcttgagaaccttcatgtctgtatgacggatgccacctgttatgaaagccgtctgcgtttccctactgataccaaactcttatgggaaggtatcgtatggcttcatcgtcatctgtgcaaacattgccggagattgcacatacaacgtccccgtaacaagtatcttgatgtaagccgtgcctaccttgtttacagtaaactgcgtaaacgcaggaaatcacagacccgtatgattacacgcgggctacttcagttgttggaaaagttgcttgaccagctggagcggattcattcatcctacgggaacaggcttacactatcctctgattaccaaagacgattctcggtcatacagacggttcttgagcaagggaagaatttatttgcaggccaaaaagtgtccgaccgtatcgtgagtatcgaccggcattaccttcgccccattatcagaggcaaggaaaccaaatccgttgaattcggagccaaggtcaacaatatacagatagatggaatctcctttatagaacatatctcctttaaggcttttaacgaaggagtacgtttgaaagactgtattcatctgcaacaacaactgaccaaggttagggttaaggcgcttgcagcggattcaatctatgccaataatgccaaccggaaattttgtactaaatattatataagtacttccttcaagcgtaagggtagagccgccaaagatgagccgcttcggaagatcttacggtcggaactcagccgtgaaagagttacccggctggaaggaagctttggaacgcagaaacaacattactcactggccaggataaaagccagaaacaggaaaacggaaatgctttggattttctttgggatacatacggccaatgcggtatgcatgatagaaaaggtcgaaaagaaaaaaagaaaggcagcataatctgactaaaataagaggaaaagaggagaggttttaacttccactaaaaaaagatatatacataatgcatgggtgggaagaaaaaataagaatatgtaaataatgttctatgaaaaagatagaagactgggagaattgaacgaaaaaatcaagagaaaagctcacgtaaagtaaaacttttctcttaatttagaagaaagaggaacatttactgaatatccctaaatggacaccttatcagagttaccggttactatgcgggtcatacttcgtcagtttcattcataatccccgttattattgaggataaaggcaggtcaggctattctgcaatttttgtaaaatacttaattataaacgatttacgtttaattatcaccattctgttttttactgtatttttaaatattacttacacaagtaaacacaatcaattctttgtctaactgaaaataaaatagttatcactcactttatagatcataggtaacactttagaaacgatcgaattacaatattctgttttattctgcatcaactcaaagaaccttttttcaagacaaaaatataaaaacgaatgtacggcactgaggatatttg
>76	N operona: 47	first-last	BT_0035	gene_poz=(601-804)	-	hypothetical protein	null	/position=84373 - 85776 (84973 - 85176)	/lenght=1404 (204)	/codons=468 (68)	/complement=true	GC-compoz=28.921568627450984%	/LCI1=1.9402985074626866	/LCI2=0.019900497512437814	p_i1=0.640640119291561	p_i2=4.775466598478978E-4	/Tai=0.2732987640552882	/Tei=0.10042979199386311	/EEI=2.1539746659686867
gtatgaagctgttgagggtggaggtgtaggtctcactggtccgtatcttgcccaggcgtttcaggccgtttatgacctcccgcatgaagacggggaaagacaggctgtaatgtccgccgttaaaggcggaaaccacgtcgtcggccgtaaaagccccccttctccgttccagggttgtgatgataccctccagcctgtcggtatcctccattatcttaccctccagcagtgacaggtgttgccgtcttccctcatcggacggagcggcgacgatacgggcccgccttttgtcccactcggcggggaacagcctgtatgaggtgctaatctgtcttgccacacgtacatgaatcacttggtaataaactgtaccctctttaccatccaccgaggatggtctgaacttaatttttactgtagccataaattcttcaattttaaattttatagggtacaaaattaccagatacaacaaattgttgatttatgcaaaatattgtattctagtgaataaaaatcttcttattgactataaggaaggggatcggaaaacactacatccttttctgaacgtcaggagtaggattatgttgtcatggaatggaatcgatgatgacaaataataaaaaaacgaatgtacgacatacaaatatcctcagtgccgtacattcgtttttatatttttgtcttgaaaaaaggttctttgagttgatgcagaataaaacagaatattgtaattcgatcgtttctaaagtgttacctatgatctataaagtgagtgataactattttattttcagttagacaaagaattgattgtgtttacttgtgtaagtaatatttaaaaatacagtaaaaaacagaatggtgataattaaacgtaaatcgtttataattaagtattttacaaaaattgcagaatagcctgacctgcctttatcctcaataataacggggattatgaatgaaactgacgaagtatgacccgcatagtaaccggtaactctgataaggtgtccatttagggatattcagtaaatgttcctctttcttctaaattaagagaaaagttttactttacgtgagcttttctcttgattttttcgttcaattctcccagtcttctatctttttcatagaacattatttacatattcttattttttcttcccacccatgcattatgtatatatctttttttagtggaagttaaaacctctcctcttttcctcttattttagtcagattatgctgcctttctttttttcttttcgaccttttctatcatgcataccgcattggccgtatgtatcccaaagaaaatccaaagcatttccgttttcctgtttctggcttttatcctggccagtgagtaatgttgtttctgcgttccaaagcttcctt
>77	N operona: 48	first-last	BT_0036	gene_poz=(601-1812)	-	integrase	null	/position=84753 - 87164 (85353 - 86564)	/lenght=2412 (1212)	/codons=804 (404)	/complement=false	GC-compoz=52.557755775577554%	/LCI1=1.0719602977667493	/LCI2=0.3333333333333332	p_i1=0.17071592337864425	p_i2=0.6797398501115464	/Tai=0.7381114618213134	/Tei=0.7117658651003917	/EEI=1.4971378116991767
taaatggacaccttatcagagttaccggttactatgcgggtcatacttcgtcagtttcattcataatccccgttattattgaggataaaggcaggtcaggctattctgcaatttttgtaaaatacttaattataaacgatttacgtttaattatcaccattctgttttttactgtatttttaaatattacttacacaagtaaacacaatcaattctttgtctaactgaaaataaaatagttatcactcactttatagatcataggtaacactttagaaacgatcgaattacaatattctgttttattctgcatcaactcaaagaaccttttttcaagacaaaaatataaaaacgaatgtacggcactgaggatatttgtatgtcgtacattcgtttttttattatttgtcatcatcgattccattccatgacaacataatcctactcctgacgttcagaaaaggatgtagtgttttccgatccccttccttatagtcaataagaagatttttattcactagaatacaatattttgcataaatcaacaatttgttgtatctggtaattttgtaccctataaaatttaaaattgaagaatttatggctacagtaaaaattaagttcagaccatcctcggtggatggtaaagagggtacagtttattaccaagtgattcatgtacgtgtggcaagacagattagcacctcatacaggctgttccccgccgagtgggacaaaaggcgggcccgtatcgtcgccgctccgtccgatgagggaagacggcaacacctgtcactgctggagggtaagataatggaggataccgacaggctggagggtatcatcacaaccctggaacggagaaggggggcttttacggccgacgacgtggtttccgcctttaacggcggacattacagcctgtctttccccgtcttcatgcgggaggtcataaacggcctgaaacgcctgggcaagatacggaccagtgagacctacacctccaccctcaacagcttcatacggttcatggaagggagagatgtgttgcccgacgatatggattccgatctgatggtcgcatacgaggcatggctggaatcgggcggggtttccatgaataccatttccttttacatgcgtaacttgcgggcggtatataaccgtgccgtggagaaggggcttactgtccagcgtttccctttcaaacatgtctataccggagttgagaagactacgaaacgggcggtacccctgcatgtgataaagcggctcaagtcattggacctgtcatttgagcccgcaaaggcttatgcgagggacatgctactcttcagcttttatacaagaggaatgtccatggtcgatatggcgttcctgaaaaagaaggatcttaacaacggcatcctctcataccggcggaagaaaaccggccagcagctccttataaaatgggagccgtgcatgcaggaaatcgtggaccgttacaacatccccggatccccgtaccttctttccgttatcgacagaccgggaacagatgagaggaaacaatatatcaacgcctcccaccgtatcaacaggcatttgaaagttcttgggaaggaactggggatgtccgtccccctgacccattacgtggcgcgccattcctgggccagcgcggcccggagcaagaacatcccgatttcggtgatcagcgagggtatgggacacgattcggagacaacaacgaggatctacctggcctcgctggataccgccaccattgacagggcaaacaagttgattttgaaatccttgcagatataatagaatattgaacaaaaggatattcaggaggaattggagttgactccgttaaaaccatagactttgtcatatcattattaatgtatatgccgcaaaattaggaacttctaatctggtatactatgcgtcatcgcggagacctttacaataatgttgagtaaaaattgtcgtctcttcataagagatgtataattgaatgcaaaaatacacaaaatattgagaataaccacaaaaatgaacaaataatgggaataaaatatggactgatccttgaaactgccaaacaggctgttgagcaaagagtttcctagaagaaagcaaagtgcttattatcagattgttttattcacatgtatcacattatacatctcttatgaagagagggagctatagaacacttgctcaaaaaagaatgggacggttctgttgcacattttttacacttaaacggatacatttatggacggaatattaagtcttgtttataaattaaaactgatcgggcgacagctaccagatggcacaacacggatcaaagacataaattagtttgagcgacgatgtcactgtatagtacagaaactcaacctaacgccatgg
>78	N operona: 49	first-last	BT_0037	gene_poz=(601-1656)	-	putative transcriptional regulatory protein	null	/position=86525 - 88780 (87125 - 88180)	/lenght=2256 (1056)	/codons=752 (352)	/complement=false	GC-compoz=42.803030303030305%	/LCI1=1.2117758784425452	/LCI2=0.21301044634377966	p_i1=0.24188106197361894	p_i2=0.3635373530239401	/Tai=0.4709267673167379	/Tei=0.42718361772154606	/EEI=1.8472163813067788
cagggcaaacaagttgattttgaaatccttgcagatataatagaatattgaacaaaaggatattcaggaggaattggagttgactccgttaaaaccatagactttgtcatatcattattaatgtatatgccgcaaaattaggaacttctaatctggtatactatgcgtcatcgcggagacctttacaataatgttgagtaaaaattgtcgtctcttcataagagatgtataattgaatgcaaaaatacacaaaatattgagaataaccacaaaaatgaacaaataatgggaataaaatatggactgatccttgaaactgccaaacaggctgttgagcaaagagtttcctagaagaaagcaaagtgcttattatcagattgttttattcacatgtatcacattatacatctcttatgaagagagggagctatagaacacttgctcaaaaaagaatgggacggttctgttgcacattttttacacttaaacggatacatttatggacggaatattaagtcttgtttataaattaaaactgatcgggcgacagctaccagatggcacaacacggatcaaagacataaattagtttgagcgacgatgtcactgtatagtacagaaactcaacctaacgccatggggggcaaagcggagaacggaccagagacgatttctgatccggaggtaaagaaatataccggaaacaaggagataacatcctggtgctatttgtttatccatcatgccaaagtagaaactgtgagcaagaaattgcaaacagaacaataccgtatctttgttcataagagtatcgtctataaacgtgggaacaagcggataaagaaagaggaacaggcaaccatttccggccttgtctttatccaaggtgacgctaacaggattcaaaaattcttaaaagagaactttttcaatttatatttagtgaaggattgcagtaccggagaaatagccgccatacctgacagtgtgatgcaacctttcatgcgggtgtcggaagttattcccacccgtatccgtttcatgccccactcctttgattattattctgtggggaatcctttagtccggattacttccggtatcctttccggccttgaaggatatcgcatcagaatctctcgtgacaagtgcctggtcacttccattggaggaatgacagtggccattggaggcatatataaggagagtttcgagaatctggacgaatatgtccgtctgcggaggaagcagctggaaaaaatcaggcaatcatcgtatgtcacattcacaccgcttcaaaaggaaatagacggctgtttttttacaccccaaaatcaattggatataatgggcatggcggaaaatctcacgccgtgggttacaaggatgaaatccgatatggtaaaaaagaactttgatgaagcggtggaaatagcgttcttcctgcttgaagaaacaggaagctatttccggagtatatattacgattcccatatcggagacatgaaagacatgatgataatatgtgaaaaagcggatcaaattctggtgtctgttataaactgcatggatatatctgtggatttgaaggaaattgtagaaaccggacgggagtcgctggctattcgatatccgtttctgccgatagaattgtagatggtaattataagtaaagttttaagtactacattttttttatttgatgtcaaaaagtagtataaactgttattggtatactcgaaaagtattcatgtttctattgataattcttttaaacatatgaaaaatgactcatttttagataaagttattggatcactcctttcacaaaattttcaagtagattcaaatgcttatacttatggtttagtaaagggtaaaaatgattccttctctgggaaagtgattgacggcatagatgtagccaaaagcatacttgctatagctcaaatttttggttccccaattgattctgattgtgctgattttaaaacgatttttaatggagaaggttttaagaaagatttaaaggctttgtattctatgacagatgccgtgctttacaaatttatattaggacaacctttaattgtaggagtagtgaaagcagacagtttaacgcataatgaaatctatgatattactgataaattcgataaagcaattcttggttttaggaaatacacagcgcgtatgaaatggactaaatgtcggtaaccggaatacttttgtttttattttacgataaaaataaag
>79	N operona: 50	first-last	BT_0038	gene_poz=(601-1038)	-	hypothetical protein	null	/position=87704 - 89341 (88304 - 88741)	/lenght=1638 (438)	/codons=546 (146)	/complement=false	GC-compoz=31.963470319634702%	/LCI1=1.4229885057471265	/LCI2=0.027356321839080457	p_i1=0.3607974640407565	p_i2=0.00136758210982253	/Tai=0.1931183685958422	/Tei=0.10123082389884028	/EEI=2.57083355413139
gtggccattggaggcatatataaggagagtttcgagaatctggacgaatatgtccgtctgcggaggaagcagctggaaaaaatcaggcaatcatcgtatgtcacattcacaccgcttcaaaaggaaatagacggctgtttttttacaccccaaaatcaattggatataatgggcatggcggaaaatctcacgccgtgggttacaaggatgaaatccgatatggtaaaaaagaactttgatgaagcggtggaaatagcgttcttcctgcttgaagaaacaggaagctatttccggagtatatattacgattcccatatcggagacatgaaagacatgatgataatatgtgaaaaagcggatcaaattctggtgtctgttataaactgcatggatatatctgtggatttgaaggaaattgtagaaaccggacgggagtcgctggctattcgatatccgtttctgccgatagaattgtagatggtaattataagtaaagttttaagtactacattttttttatttgatgtcaaaaagtagtataaactgttattggtatactcgaaaagtattcatgtttctattgataattcttttaaacatatgaaaaatgactcatttttagataaagttattggatcactcctttcacaaaattttcaagtagattcaaatgcttatacttatggtttagtaaagggtaaaaatgattccttctctgggaaagtgattgacggcatagatgtagccaaaagcatacttgctatagctcaaatttttggttccccaattgattctgattgtgctgattttaaaacgatttttaatggagaaggttttaagaaagatttaaaggctttgtattctatgacagatgccgtgctttacaaatttatattaggacaacctttaattgtaggagtagtgaaagcagacagtttaacgcataatgaaatctatgatattactgataaattcgataaagcaattcttggttttaggaaatacacagcgcgtatgaaatggactaaatgtcggtaaccggaatacttttgtttttattttacgataaaaataaagcaaatagctattgtttatgtgcacaacagaattgtaaaagatggcatttctggaaaaaacatagacactaggttgggcgatcgatattaatagtaagaatattataaaacataaaggaattcctttccttataggccctatattggatacaaaaaaatttcagaatgacttgtttggaaaataaaaaaggatgttcaccaatgttgtttcttgcttatattttaacaatgatgaccaattcaactaatgaggatagctatagattttgacggaacgattgtggaacacagatatccgcggatagggaaagagattccttttgccattgccaccctgaaacagttgcagaccgaacggcatttgcttgttttatggacggtgcgtgaggggaaactgcttgacgaggcggtggacttctgccgcaagcgcggattggagttttatgctgtcaatgcaaatcatccggaagaagaagtgagaaacgatatgaccagcccttgcaggaaagtcgtggccgacttgtacattgatgacttgaatgtggggaaactgcccgactgg
>80	N operona: 51	first-last	BT_0039	gene_poz=(601-1029)	-	conserved hypothetical protein	null	/position=88427 - 90055 (89027 - 89455)	/lenght=1629 (429)	/codons=543 (143)	/complement=false	GC-compoz=45.45454545454545%	/LCI1=0.9765258215962441	/LCI2=0.09014084507042257	p_i1=0.12795466870783762	p_i2=0.05126431635700804	/Tai=0.5247839039293145	/Tei=0.14613788472130723	/EEI=1.554059436863399
gtgattgacggcatagatgtagccaaaagcatacttgctatagctcaaatttttggttccccaattgattctgattgtgctgattttaaaacgatttttaatggagaaggttttaagaaagatttaaaggctttgtattctatgacagatgccgtgctttacaaatttatattaggacaacctttaattgtaggagtagtgaaagcagacagtttaacgcataatgaaatctatgatattactgataaattcgataaagcaattcttggttttaggaaatacacagcgcgtatgaaatggactaaatgtcggtaaccggaatacttttgtttttattttacgataaaaataaagcaaatagctattgtttatgtgcacaacagaattgtaaaagatggcatttctggaaaaaacatagacactaggttgggcgatcgatattaatagtaagaatattataaaacataaaggaattcctttccttataggccctatattggatacaaaaaaatttcagaatgacttgtttggaaaataaaaaaggatgttcaccaatgttgtttcttgcttatattttaacaatgatgaccaattcaactaatgaggatagctatagattttgacggaacgattgtggaacacagatatccgcggatagggaaagagattccttttgccattgccaccctgaaacagttgcagaccgaacggcatttgcttgttttatggacggtgcgtgaggggaaactgcttgacgaggcggtggacttctgccgcaagcgcggattggagttttatgctgtcaatgcaaatcatccggaagaagaagtgagaaacgatatgaccagcccttgcaggaaagtcgtggccgacttgtacattgatgacttgaatgtggggaaactgcccgactggggagctatctatgagatgatacataatcggtggagttatgaacgctatttgaatgaaattcatggctttgagaaacagaaaaagatttccatttggaaacggatatttaggtaataatttacagattgtagattcgtcgtcagataagttctttctgctgtcatttagatgctaatgaccacacaatcggaaaacacgaggcgcatagccaagaacacgctgatgctctacgtgcgtatgctattcagcatgttggtatcgctttatacatcgcgagtggtattgaacgcattgggagtggaagactatggcatatataatgttgtaggcgggtttgtggccatgttttcattggtttcctcctccttgtcatcggcagtaagccgttttctcacttttgagttaggcaggaaaaatgtggaacggcttaaattgatgttcttcacttccttgtccattcacatcatattggcactggcagtagtccttgcggcggaaaccgtcggtttgtggttcttgaatacccaaatgaccataccggccgatcggcttcatgcagcaaattgggtatttcaggcctccgtctgttcatttgcactgggattgtgcagtacgccgttcaacgcctcgatcgtatcgcatgagcatatgggtacttttgccaaagcgggaatcatggatgtgatgctgcgtttgctggtggtattgtttata
>81	N operona: 52	first	BT_0040	gene_poz=(601-2142)	-	putative transmembrane protein	null	/position=88916 - 91657 (89516 - 91057)	/lenght=2742 (1542)	/codons=914 (514)	/complement=false	GC-compoz=47.276264591439684%	/LCI1=0.9668615984405458	/LCI2=0.17205977907732295	p_i1=0.12393920366418441	p_i2=0.24235868764381086	/Tai=0.6054390923039172	/Tei=0.3181228188794298	/EEI=1.7386145453690447
ccctatattggatacaaaaaaatttcagaatgacttgtttggaaaataaaaaaggatgttcaccaatgttgtttcttgcttatattttaacaatgatgaccaattcaactaatgaggatagctatagattttgacggaacgattgtggaacacagatatccgcggatagggaaagagattccttttgccattgccaccctgaaacagttgcagaccgaacggcatttgcttgttttatggacggtgcgtgaggggaaactgcttgacgaggcggtggacttctgccgcaagcgcggattggagttttatgctgtcaatgcaaatcatccggaagaagaagtgagaaacgatatgaccagcccttgcaggaaagtcgtggccgacttgtacattgatgacttgaatgtggggaaactgcccgactggggagctatctatgagatgatacataatcggtggagttatgaacgctatttgaatgaaattcatggctttgagaaacagaaaaagatttccatttggaaacggatatttaggtaataatttacagattgtagattcgtcgtcagataagttctttctgctgtcatttagatgctaatgaccacacaatcggaaaacacgaggcgcatagccaagaacacgctgatgctctacgtgcgtatgctattcagcatgttggtatcgctttatacatcgcgagtggtattgaacgcattgggagtggaagactatggcatatataatgttgtaggcgggtttgtggccatgttttcattggtttcctcctccttgtcatcggcagtaagccgttttctcacttttgagttaggcaggaaaaatgtggaacggcttaaattgatgttcttcacttccttgtccattcacatcatattggcactggcagtagtccttgcggcggaaaccgtcggtttgtggttcttgaatacccaaatgaccataccggccgatcggcttcatgcagcaaattgggtatttcaggcctccgtctgttcatttgcactgggattgtgcagtacgccgttcaacgcctcgatcgtatcgcatgagcatatgggtacttttgccaaagcgggaatcatggatgtgatgctgcgtttgctggtggtattgtttatagcctgtccttcgtggcattttgaccgtctgataatctattcgttgctattggttcttgtcagtatctctttgcagtgcttttatttgtattattgtggcagacattttgaggaatgccggtggcgtttcagtttcgaccgtccatgttggaaagagatgagttcgttcgcggtatggaactttattggttgtaccgccggattgttgaaagggcagggtgtcaatgtgttgctcaatatctttgtcggtccggtactgaatgccgcccgaggcatagccgaccaggtaaatgctgcgatctgctcgttttccggcaatttcatgattgccctgaatcctcaaatcacgaaatcatacgcttctgacaatcgggagtatacaatgtcattggtagagcgcggttcccgcttctcgttctatatcatgtttattttggccttgccagtcttgttggaaaccgattttatactgaatctttggctgaagcaataccctgaccataccgtaaatttcgtccggctggttttgctgctgtcacttagtgatatactgtcgaacaccttgatcacactgcagaacgcgaacggtaatatccgcaattaccagattgcggtcggcggaatgctgatgatgaactttccgctttcttattgttgcttgaaggccggtttccctccggaatccacattggtggtggcattgttcgtttccgtttgctgcctgatactccgtttgctttttttgcgccgcatggttcgtctttccgtcaggcgatatatacggaatgtatgtcttaacacgttcactgtggctgtgaccgcttcctgtttgcccatattgctcagtcggcaaatggaagacggttggattcgttttatagtcgtgtgtgtggcaagtgtgtgttgcgtcggagtctcttcctattttatagggtgcggctcgtccgaacgcgcgttcatcgtacagacgctccacggagtaaagactaaactgctgaaatgataaaagtggaagataaatcgcgttgctgtggttgcgaggcttgtgtgtcaagttgtcccctgcagtgcattgagcttgtaaaggataaggaaggctttatgtatccgcaagtagatacggcacgttgcattgattgtggcaaatgtgagaaagcctgccccgaattggttgaagccaagggaagcgggggcgtcactgtttatgcggccgtcaatccggataaggaagcccgtcttgccagttcctccggtggcattttcactcttctggcagaatcggttctcgcggagaatggtgtagtgtttggcgcacggtttgacaaggattggaatgtcatccacgattatactgagactaaagagggactggaagcatttcggggaagcaaatacgtacaaagccggacaggcgaaactttcaagcaggcggaacagtttctgaaagagggtcgtaaggtgcttttctcgggtactccctgccaaatcatggggctgaagagatatcttcataaagagtacgacaacttgctggctgtcgatttcgtttgtcacggtgtgccgagtccattggtatggaggaaatacatagaagaaacactcg
>82	N operona: 52	middle	BT_0041	gene_poz=(601-1803)	-	F420H2:quinone oxidoreductase	null	/position=90454 - 92856 (91054 - 92256)	/lenght=2403 (1203)	/codons=801 (401)	/complement=false	GC-compoz=47.381546134663346%	/LCI1=1.0558333333333334	/LCI2=0.2685833333333332	p_i1=0.16311538094683617	p_i2=0.5232859718632203	/Tai=0.576796268822557	/Tei=0.5709573746768983	/EEI=1.9222355751522802
cggttcccgcttctcgttctatatcatgtttattttggccttgccagtcttgttggaaaccgattttatactgaatctttggctgaagcaataccctgaccataccgtaaatttcgtccggctggttttgctgctgtcacttagtgatatactgtcgaacaccttgatcacactgcagaacgcgaacggtaatatccgcaattaccagattgcggtcggcggaatgctgatgatgaactttccgctttcttattgttgcttgaaggccggtttccctccggaatccacattggtggtggcattgttcgtttccgtttgctgcctgatactccgtttgctttttttgcgccgcatggttcgtctttccgtcaggcgatatatacggaatgtatgtcttaacacgttcactgtggctgtgaccgcttcctgtttgcccatattgctcagtcggcaaatggaagacggttggattcgttttatagtcgtgtgtgtggcaagtgtgtgttgcgtcggagtctcttcctattttatagggtgcggctcgtccgaacgcgcgttcatcgtacagacgctccacggagtaaagactaaactgctgaaatgataaaagtggaagataaatcgcgttgctgtggttgcgaggcttgtgtgtcaagttgtcccctgcagtgcattgagcttgtaaaggataaggaaggctttatgtatccgcaagtagatacggcacgttgcattgattgtggcaaatgtgagaaagcctgccccgaattggttgaagccaagggaagcgggggcgtcactgtttatgcggccgtcaatccggataaggaagcccgtcttgccagttcctccggtggcattttcactcttctggcagaatcggttctcgcggagaatggtgtagtgtttggcgcacggtttgacaaggattggaatgtcatccacgattatactgagactaaagagggactggaagcatttcggggaagcaaatacgtacaaagccggacaggcgaaactttcaagcaggcggaacagtttctgaaagagggtcgtaaggtgcttttctcgggtactccctgccaaatcatggggctgaagagatatcttcataaagagtacgacaacttgctggctgtcgatttcgtttgtcacggtgtgccgagtccattggtatggaggaaatacatagaagaaacactcgtccgtcaggacgaaaaaattcagtttcgtcccaccttaaaccacttgttcttggacgagatgccccttatagagggtatctcgttcagaaacaaatgcttaggctggaaaaaatacagtttcgctctcatcctctccaaggtgacaaccgccggagagaaaaatacagtttcgctctcacgtatattctacgacaatgcctatatgaaggcatttttggcgaatctctccttgcgccccgcttgttaccgctgtcccgcgaaatcagggaagtccggtagtgatattacgctgggtgacttctggggcattgagaagattgctcccgaattggatgacgaccgtggctgcagcctgttgattataaacaatccgaaggtgagggatgagttacgaaagaaaggctgtttgttggcggaatttcccatttcggaaatcttgccgtataatctgagcacagcttattcggtgagcatgccgaataacaggaaatttttttggttcatgttcgataaagccggcttccataaggctttaatgttggcaacaagcacaacgtttcccattcgtgcgttgagaaaacttttcaggctaatatgaaaataggaatattgactcaaccgctgagtaacaactatggtggcatattacaggctttggctctgcaaaccgtgttgcggtcgatggggcatgagacagttattctcagtcgtgaatatgactatccgccattccggctttgcctgatgcgtatattgagcgtgttgaagtgtattgttcgtaagtatatattaagggacaaccgtgctattattgccaatccctttttacacttctatgcaacagataagacacaggtttatgacgataacgaaatacaagcgtttatccggaagaacttgaaatgttccgtccggctacagagtacttggatattgaagatctatgtacgactgcatcattttgatgcttttttagtgggaagcgatcaagtatggcgcgagtctttttctccttgtatcactaatttctttttggattttctttcacagaaatgcagagccaaaagaatagcctatggggcttcatttggagtggaacagaatcctatctctgtagcttcattgaatcaatgtgtagaactagccaagcggtttgatgccatatcggtacgtgaacagtccggagtaaaaataatga
>83	N operona: 52	middle	BT_0042	gene_poz=(601-1761)	-	nitroreductase-like protein	null	/position=91653 - 94013 (92253 - 93413)	/lenght=2361 (1161)	/codons=787 (387)	/complement=false	GC-compoz=38.24289405684754%	/LCI1=1.150259067357513	/LCI2=0.1461139896373057	p_i1=0.20951015976791532	p_i2=0.17066535465705884	/Tai=0.3430323794847818	/Tei=0.25359881919135296	/EEI=1.9389227308908172
actcgtccgtcaggacgaaaaaattcagtttcgtcccaccttaaaccacttgttcttggacgagatgccccttatagagggtatctcgttcagaaacaaatgcttaggctggaaaaaatacagtttcgctctcatcctctccaaggtgacaaccgccggagagaaaaatacagtttcgctctcacgtatattctacgacaatgcctatatgaaggcatttttggcgaatctctccttgcgccccgcttgttaccgctgtcccgcgaaatcagggaagtccggtagtgatattacgctgggtgacttctggggcattgagaagattgctcccgaattggatgacgaccgtggctgcagcctgttgattataaacaatccgaaggtgagggatgagttacgaaagaaaggctgtttgttggcggaatttcccatttcggaaatcttgccgtataatctgagcacagcttattcggtgagcatgccgaataacaggaaatttttttggttcatgttcgataaagccggcttccataaggctttaatgttggcaacaagcacaacgtttcccattcgtgcgttgagaaaacttttcaggctaatatgaaaataggaatattgactcaaccgctgagtaacaactatggtggcatattacaggctttggctctgcaaaccgtgttgcggtcgatggggcatgagacagttattctcagtcgtgaatatgactatccgccattccggctttgcctgatgcgtatattgagcgtgttgaagtgtattgttcgtaagtatatattaagggacaaccgtgctattattgccaatccctttttacacttctatgcaacagataagacacaggtttatgacgataacgaaatacaagcgtttatccggaagaacttgaaatgttccgtccggctacagagtacttggatattgaagatctatgtacgactgcatcattttgatgcttttttagtgggaagcgatcaagtatggcgcgagtctttttctccttgtatcactaatttctttttggattttctttcacagaaatgcagagccaaaagaatagcctatggggcttcatttggagtggaacagaatcctatctctgtagcttcattgaatcaatgtgtagaactagccaagcggtttgatgccatatcggtacgtgaacagtccggagtaaaaataatgaaagagacctttcatctgtcggcttgtcaggtattagatccgactttgttgcttcctgttgatttttatcgttctttcatgcagaaatccgatatggattcatcgggtttggtgagttatttgcttgatggtaatgaagagaaaagaaatatcattgctgttgcacgagagcaattgcaattgtctcagaccgaattattactctttccatctcgatacaaagatgaagtgcctcgattttcttctgtttcttcttggctttccgcttttgctaatgcggattttgtagtgacagattcatttcatggttgtgtgttttctattatttttcgtaaaccgtttgtggtaatatctaattcgggcagaggaaatgaacgttttttttccttgcttgatactttcgggctaaatgatagattagtgttctcgtatgaagaatttgttgataaagaagaaattttgcttattgaacaagattatacagaagtagaacgaaaatatgagaatttaaaagttaagagtcttgagttcctgtttcaagcgttaaatgagaattaagattatagaaatctgtataaatttaacaaaatgctttttccttttgtactcccagcatataaggctacttatttaaaggaggtaatattaagtatattgtggcaaacttataccaatcttgagcttgtcattgttaatgatgcttctccaaaatatttggattccatcgtcaatgaatttgataatgatagaatattaaaggaataatatgaatttaatgccacaaattactatcatagtaccggtttataatgcggagcggacccttgaaagatgtgtacgttccattcaagcacaaacagttgtcaattgggagttgctgttgattgacgatggtagcgaggattactcgagcaaattgtgcgatgaatatgcgatacaggattcgcggatacgtgtatttcatcaagtgaacgggggagcgagttctgcaagaaacgtgggattggaatatacaaaaggtgaatgggtcgtattttgtgattccgatgattgggttgatagcaactggttggaactatttaaaaatcaaattgataatggcacggaattaattgtacagggatttattcctcatgggaatttgtggcagagccgaac
>84	N operona: 52	middle	BT_0043	gene_poz=(601-777)	-	putative glycosyltransferase	null	/position=92844 - 94220 (93444 - 93620)	/lenght=1377 (177)	/codons=459 (59)	/complement=false	GC-compoz=29.943502824858758%	/LCI1=2.1149425287356323	/LCI2=0.09655172413793102	p_i1=0.7166286580574183	p_i2=0.061623480461515785	/Tai=0.20189846546143841	/Tei=0.15546113241536422	/EEI=2.1479857750380873
gtaaaaataatgaaagagacctttcatctgtcggcttgtcaggtattagatccgactttgttgcttcctgttgatttttatcgttctttcatgcagaaatccgatatggattcatcgggtttggtgagttatttgcttgatggtaatgaagagaaaagaaatatcattgctgttgcacgagagcaattgcaattgtctcagaccgaattattactctttccatctcgatacaaagatgaagtgcctcgattttcttctgtttcttcttggctttccgcttttgctaatgcggattttgtagtgacagattcatttcatggttgtgtgttttctattatttttcgtaaaccgtttgtggtaatatctaattcgggcagaggaaatgaacgttttttttccttgcttgatactttcgggctaaatgatagattagtgttctcgtatgaagaatttgttgataaagaagaaattttgcttattgaacaagattatacagaagtagaacgaaaatatgagaatttaaaagttaagagtcttgagttcctgtttcaagcgttaaatgagaattaagattatagaaatctgtataaatttaacaaaatgctttttccttttgtactcccagcatataaggctacttatttaaaggaggtaatattaagtatattgtggcaaacttataccaatcttgagcttgtcattgttaatgatgcttctccaaaatatttggattccatcgtcaatgaatttgataatgatagaatattaaaggaataatatgaatttaatgccacaaattactatcatagtaccggtttataatgcggagcggacccttgaaagatgtgtacgttccattcaagcacaaacagttgtcaattgggagttgctgttgattgacgatggtagcgaggattactcgagcaaattgtgcgatgaatatgcgatacaggattcgcggatacgtgtatttcatcaagtgaacgggggagcgagttctgcaagaaacgtgggattggaatatacaaaaggtgaatgggtcgtattttgtgattccgatgattgggttgatagcaactggttggaactatttaaaaatcaaattgataatggcacggaattaattgtacagggatttattcctcatgggaatttgtggcagagccgaaccggcataaattttcatggcaatgtaaaaactggtatattgaaattgcaggaggagaacatattgggttttatgtgtactaaaatgtataaacgtgaaattatagaacaatgtggcttgcgttttgataccgaactcgtattgcgtgaggacgaattgtttatgcttcaatacgcagaatacatttctacaatacaatgtatggagga
>85	N operona: 52	middle	BT_0044	gene_poz=(601-1545)	-	glycoside transferase family 2	null	/position=93031 - 95175 (93631 - 94575)	/lenght=2145 (945)	/codons=715 (315)	/complement=false	GC-compoz=36.82539682539683%	/LCI1=1.4479830148619957	/LCI2=0.08290870488322717	p_i1=0.37524654338649127	p_i2=0.0407734054759671	/Tai=0.28773831909392733	/Tei=0.1366960649283704	/EEI=2.2349911266243287
tgcaattgtctcagaccgaattattactctttccatctcgatacaaagatgaagtgcctcgattttcttctgtttcttcttggctttccgcttttgctaatgcggattttgtagtgacagattcatttcatggttgtgtgttttctattatttttcgtaaaccgtttgtggtaatatctaattcgggcagaggaaatgaacgttttttttccttgcttgatactttcgggctaaatgatagattagtgttctcgtatgaagaatttgttgataaagaagaaattttgcttattgaacaagattatacagaagtagaacgaaaatatgagaatttaaaagttaagagtcttgagttcctgtttcaagcgttaaatgagaattaagattatagaaatctgtataaatttaacaaaatgctttttccttttgtactcccagcatataaggctacttatttaaaggaggtaatattaagtatattgtggcaaacttataccaatcttgagcttgtcattgttaatgatgcttctccaaaatatttggattccatcgtcaatgaatttgataatgatagaatattaaaggaataatatgaatttaatgccacaaattactatcatagtaccggtttataatgcggagcggacccttgaaagatgtgtacgttccattcaagcacaaacagttgtcaattgggagttgctgttgattgacgatggtagcgaggattactcgagcaaattgtgcgatgaatatgcgatacaggattcgcggatacgtgtatttcatcaagtgaacgggggagcgagttctgcaagaaacgtgggattggaatatacaaaaggtgaatgggtcgtattttgtgattccgatgattgggttgatagcaactggttggaactatttaaaaatcaaattgataatggcacggaattaattgtacagggatttattcctcatgggaatttgtggcagagccgaaccggcataaattttcatggcaatgtaaaaactggtatattgaaattgcaggaggagaacatattgggttttatgtgtactaaaatgtataaacgtgaaattatagaacaatgtggcttgcgttttgataccgaactcgtattgcgtgaggacgaattgtttatgcttcaatacgcagaatacatttctacaatacaatgtatggaggaaggtgcctaccattatgatatgcctgatttttcaaccaagtatggcaatatagatttgtttaatatgtttctcaaaatatatgtggttctgaaaagaatattttcaggagaagacaatttgttacttcagaattatgaaaatgatttgactcaatcactttttcattcttttgtaatgcgtcatgacgatagatgcaaaaaattggaaaactatcgtaaggaggttggaaaacgagtattgggcgtgaaatcattgtcgcaattctcgaaatatatattggcttatgtgccttcttttcaagtggcatatctgttacttgaagctaaagcaaaaatcgttaaaagtatgcaatgaatcaaaggtggcctgattataattcaatagcgcataaggatttccaattcttatgtatggactatgtacgttttgtccttgccctattggttgttttgtttcatgcatttgctctaagcagtatatcggcattttccgatatagaatatcccttaataggattggtaagccgtgtgttggatgcattcttggcacatacaatcgttcctgtttattccttcatatccggttatcttttttttcttgttaaggaatggaacaaaaaggtttattttgacaaaatcaaaaagaggatacatacgcttttgataccttacctgttatggaatggtataggtattatacttgtagccattaaacaattgtcctgctttgacacttttatttcagtatcaggtacttgcatagacttttcatttcagaatatcctgtcttgtttttatatgtataatggcaaacttagtgtcccgtctgctataacagattatgcccaactggtgcaaacacaatattatccaattaatacagcattgtggtatgtccgtgatttgatggtagtggttgtctgcactcctgtattatatttcttgttaaaaaaaa
>86	N operona: 52	middle	BT_0045	gene_poz=(601-1767)	-	putative polysaccharide biosynthesis protein	succinoglycan biosynthesis protein-like	/position=93972 - 96338 (94572 - 95738)	/lenght=2367 (1167)	/codons=789 (389)	/complement=false	GC-compoz=33.7617823479006%	/LCI1=1.4097938144329898	/LCI2=0.07706185567010314	p_i1=0.3531789854398773	p_i2=0.033237038044045805	/Tai=0.3040508064353784	/Tei=0.12991333423964124	/EEI=1.9830446970977036
acagggatttattcctcatgggaatttgtggcagagccgaaccggcataaattttcatggcaatgtaaaaactggtatattgaaattgcaggaggagaacatattgggttttatgtgtactaaaatgtataaacgtgaaattatagaacaatgtggcttgcgttttgataccgaactcgtattgcgtgaggacgaattgtttatgcttcaatacgcagaatacatttctacaatacaatgtatggaggaaggtgcctaccattatgatatgcctgatttttcaaccaagtatggcaatatagatttgtttaatatgtttctcaaaatatatgtggttctgaaaagaatattttcaggagaagacaatttgttacttcagaattatgaaaatgatttgactcaatcactttttcattcttttgtaatgcgtcatgacgatagatgcaaaaaattggaaaactatcgtaaggaggttggaaaacgagtattgggcgtgaaatcattgtcgcaattctcgaaatatatattggcttatgtgccttcttttcaagtggcatatctgttacttgaagctaaagcaaaaatcgttaaaagtatgcaatgaatcaaaggtggcctgattataattcaatagcgcataaggatttccaattcttatgtatggactatgtacgttttgtccttgccctattggttgttttgtttcatgcatttgctctaagcagtatatcggcattttccgatatagaatatcccttaataggattggtaagccgtgtgttggatgcattcttggcacatacaatcgttcctgtttattccttcatatccggttatcttttttttcttgttaaggaatggaacaaaaaggtttattttgacaaaatcaaaaagaggatacatacgcttttgataccttacctgttatggaatggtataggtattatacttgtagccattaaacaattgtcctgctttgacacttttatttcagtatcaggtacttgcatagacttttcatttcagaatatcctgtcttgtttttatatgtataatggcaaacttagtgtcccgtctgctataacagattatgcccaactggtgcaaacacaatattatccaattaatacagcattgtggtatgtccgtgatttgatggtagtggttgtctgcactcctgtattatatttcttgttaaaaaaaataaaagcatatttgattatcgttctggggatattatacttattgtttggtttttatcatattgattggcatctctatcagttggcatccgttttcctcttcttttcatatggagcccttataggtctacagaggatgaatttggttgatgtattcaaaaagttctttaaaatctctatcatactttatcctctttgttcactttgttatttgtttgtacaaggttattatagtaatgtggctgtcttaataagaacggtgaatatgtttgcatttattgcatttgcttttaatgttacaagttggatgttacattgtgttccacaatggctgacatttaaaaatataggcgcatcaggtgtttttatttatatggctcactgtttggtcttgtcaagaatgctgaagatactattctttatcattactccagatacgggtatggggatggctaattgttatatttgtgcagcccttttcacaattatactgttgattggtacttattttttgctccgtaaatatatggtctctgtattgaacatattgataggacgagtatgatgtagaatgaagaaatgtcggtaatgagaaaaatatcaatcgttattccggtttataatactgagaagtatctgaaattgtccgttgatagtgttctgtctcaatcttatcaggattgggaattgatattggtggatgacggaagtaaggacggcagtggagccatttgtgacaagtatgcgtcggaggattcccgtataaaggtatatcatactgttaatcaaggcgtgaccgctgcccgtggttatggcgtggagcaatctaccggagaatggatttgcttccttgatgccgacgacacgcttgccgacgatgcacttcaggtgatgctgggcaaaagtgctgattgtgacattgtgataggcaacaagcggattgtttccggcaatgatgtgacagaagaatggatgaaccaggacgacaggcagttgcaagcagtggaatttttggacgggttgattagaaacaaaatatcccaatacatcaccggtcggatatttcgcagaatcttgtttgataacgggacaatctgtattccccgtgaactgattatggcggaagatttcatcatgaacgtacagttgggcaacaaggcaaaga
>87	N operona: 52	middle	BT_0046	gene_poz=(601-1533)	-	glycoside transferase family 2	null	/position=95162 - 97294 (95762 - 96694)	/lenght=2133 (933)	/codons=711 (311)	/complement=false	GC-compoz=44.69453376205787%	/LCI1=1.0806451612903225	/LCI2=0.1245161290322581	p_i1=0.17486754124878148	p_i2=0.11752609730848573	/Tai=0.4872323759867694	/Tei=0.20577348757763717	/EEI=2.0384219804515964
cttgttaaaaaaaataaaagcatatttgattatcgttctggggatattatacttattgtttggtttttatcatattgattggcatctctatcagttggcatccgttttcctcttcttttcatatggagcccttataggtctacagaggatgaatttggttgatgtattcaaaaagttctttaaaatctctatcatactttatcctctttgttcactttgttatttgtttgtacaaggttattatagtaatgtggctgtcttaataagaacggtgaatatgtttgcatttattgcatttgcttttaatgttacaagttggatgttacattgtgttccacaatggctgacatttaaaaatataggcgcatcaggtgtttttatttatatggctcactgtttggtcttgtcaagaatgctgaagatactattctttatcattactccagatacgggtatggggatggctaattgttatatttgtgcagcccttttcacaattatactgttgattggtacttattttttgctccgtaaatatatggtctctgtattgaacatattgataggacgagtatgatgtagaatgaagaaatgtcggtaatgagaaaaatatcaatcgttattccggtttataatactgagaagtatctgaaattgtccgttgatagtgttctgtctcaatcttatcaggattgggaattgatattggtggatgacggaagtaaggacggcagtggagccatttgtgacaagtatgcgtcggaggattcccgtataaaggtatatcatactgttaatcaaggcgtgaccgctgcccgtggttatggcgtggagcaatctaccggagaatggatttgcttccttgatgccgacgacacgcttgccgacgatgcacttcaggtgatgctgggcaaaagtgctgattgtgacattgtgataggcaacaagcggattgtttccggcaatgatgtgacagaagaatggatgaaccaggacgacaggcagttgcaagcagtggaatttttggacgggttgattagaaacaaaatatcccaatacatcaccggtcggatatttcgcagaatcttgtttgataacgggacaatctgtattccccgtgaactgattatggcggaagatttcatcatgaacgtacagttgggcaacaaggcaaagaaaattgccgttatccgggacatggtatatgggtatcatgtatatggagagtcggtatcgcacaccttccgcaccaacttggaatatgagagccgattctgtgattgccttttttcagcattgaagactggcggatactacgaagaggtaaaagaagcgtttacctttcaaaaagtaagggctttgaagtcggcattcatggctcagcaggggcgagtgaatttacgccacccttttttgcaggaggtacgcaaagaggctaaaagcatcgggctgtcgagaggatggaagttgttcttgtacctactccccctgaaatacatcggctacatcttttttagatcattgaataaataatcattttaataattatgccattcgtatcagttgtattaccggcttacaaagctacttgtctgaaagaggctgttcattcgattctttcacagacttatagagattttgaattgatcatagtcaatgatgcatctcccgaaaatgtgaaggaagtggttgctaaattccaggatgaacgtctggcatattatgagaacgagtataatgtcggcggtaaagatttggtaaagcaatggaatgattattgtctccccaaaacatcgggcgaatgggtggtaatggcttcggatgatgacatgtatgcgccaacttatttggaagaaatggtgaaacttaccgagaaatattcccaatacgacttatttcattgtcgtgttaataaaattaacatttttttttggggggggtaatcggtacgtctgcaccttcagcagaatttgaaagctgtttggattttatttcccagcgtttgtgcaaccatcggctccaaactgtacaagaatttatgtttagacgaaaagctatgatctcaacggggggctttgtcgcttttcctttggctttctttaccgatgatgcaacttggagtaagttatcggg
>88	N operona: 52	last	BT_0047	gene_poz=(601-996)	-	glycoside transferase family 2	null	/position=96109 - 97704 (96709 - 97104)	/lenght=1596 (396)	/codons=532 (132)	/complement=false	GC-compoz=38.63636363636363%	/LCI1=1.2213740458015268	/LCI2=0.10483460559796443	p_i1=0.24705740959234826	p_i2=0.07643013767614862	/Tai=0.3145714357686378	/Tei=0.16878712390853376	/EEI=2.433567911601381
gcggattgtttccggcaatgatgtgacagaagaatggatgaaccaggacgacaggcagttgcaagcagtggaatttttggacgggttgattagaaacaaaatatcccaatacatcaccggtcggatatttcgcagaatcttgtttgataacgggacaatctgtattccccgtgaactgattatggcggaagatttcatcatgaacgtacagttgggcaacaaggcaaagaaaattgccgttatccgggacatggtatatgggtatcatgtatatggagagtcggtatcgcacaccttccgcaccaacttggaatatgagagccgattctgtgattgccttttttcagcattgaagactggcggatactacgaagaggtaaaagaagcgtttacctttcaaaaagtaagggctttgaagtcggcattcatggctcagcaggggcgagtgaatttacgccacccttttttgcaggaggtacgcaaagaggctaaaagcatcgggctgtcgagaggatggaagttgttcttgtacctactccccctgaaatacatcggctacatcttttttagatcattgaataaataatcattttaataattatgccattcgtatcagttgtattaccggcttacaaagctacttgtctgaaagaggctgttcattcgattctttcacagacttatagagattttgaattgatcatagtcaatgatgcatctcccgaaaatgtgaaggaagtggttgctaaattccaggatgaacgtctggcatattatgagaacgagtataatgtcggcggtaaagatttggtaaagcaatggaatgattattgtctccccaaaacatcgggcgaatgggtggtaatggcttcggatgatgacatgtatgcgccaacttatttggaagaaatggtgaaacttaccgagaaatattcccaatacgacttatttcattgtcgtgttaataaaattaacatttttttttggggggggtaatcggtacgtctgcaccttcagcagaatttgaaagctgtttggattttatttcccagcgtttgtgcaaccatcggctccaaactgtacaagaatttatgtttagacgaaaagctatgatctcaacggggggctttgtcgcttttcctttggctttctttaccgatgatgcaacttggagtaagttatcgggaaacggtgtagcttgcagtatgcaacctttgtttatgtttcgtttctctggcatcaatatttcttcaaacaaagagacttctgacagaatgcttctaaaactgaaagcttgtttcttatatgctgattggatgaagacctatttgaaaagaatagaatgtaaaaacgagcaagaaaaagcttttatgcaaaatattctaatgggattgaaatataagcagctagaatggataaactggactacttgccgtactaattttaaggatttcatgaaagtctatcggaataaggagtatagaaacatatgcgggacagctagatggttcgtgcttctgctcaggaatatcaacgaacgtttttttgtaagaaaggattattattaaacaatactatgacttccgtattgaattc
>89	N operona: 53	first	BT_0048	gene_poz=(601-1077)	-	hypothetical protein	null	/position=96600 - 98276 (97200 - 97676)	/lenght=1677 (477)	/codons=559 (159)	/complement=false	GC-compoz=36.058700209643604%	/LCI1=1.3291139240506329	/LCI2=0.03016877637130801	p_i1=0.3069357601584754	p_i2=0.0018809300608487686	/Tai=0.3161744422844015	/Tei=0.1016928370547639	/EEI=2.015922368094612
aaagcatcgggctgtcgagaggatggaagttgttcttgtacctactccccctgaaatacatcggctacatcttttttagatcattgaataaataatcattttaataattatgccattcgtatcagttgtattaccggcttacaaagctacttgtctgaaagaggctgttcattcgattctttcacagacttatagagattttgaattgatcatagtcaatgatgcatctcccgaaaatgtgaaggaagtggttgctaaattccaggatgaacgtctggcatattatgagaacgagtataatgtcggcggtaaagatttggtaaagcaatggaatgattattgtctccccaaaacatcgggcgaatgggtggtaatggcttcggatgatgacatgtatgcgccaacttatttggaagaaatggtgaaacttaccgagaaatattcccaatacgacttatttcattgtcgtgttaataaaattaacatttttttttggggggggtaatcggtacgtctgcaccttcagcagaatttgaaagctgtttggattttatttcccagcgtttgtgcaaccatcggctccaaactgtacaagaatttatgtttagacgaaaagctatgatctcaacggggggctttgtcgcttttcctttggctttctttaccgatgatgcaacttggagtaagttatcgggaaacggtgtagcttgcagtatgcaacctttgtttatgtttcgtttctctggcatcaatatttcttcaaacaaagagacttctgacagaatgcttctaaaactgaaagcttgtttcttatatgctgattggatgaagacctatttgaaaagaatagaatgtaaaaacgagcaagaaaaagcttttatgcaaaatattctaatgggattgaaatataagcagctagaatggataaactggactacttgccgtactaattttaaggatttcatgaaagtctatcggaataaggagtatagaaacatatgcgggacagctagatggttcgtgcttctgctcaggaatatcaacgaacgtttttttgtaagaaaggattattattaaacaatactatgacttccgtattgaattcattttggctgggtatcaaagtgcctttgcgaaaagcggtgtattggcttcaatataatttgttgaagcggaaaaggaatgctttcaatatccttatggctgaggaaaccatcgactatatcgttaaacacgaatgttccgtttgccgatatggtgacggagaaattgacatgatcacttgtctgaaagaggggtttgatgaaagtcgtaaaagtgatttccaaacatacgatgaaaaattagcatggcgtttaaagcaaattttgggaaacggatcggacgaagagctgaatttgatagtgtgcattccctatgtatggaaaagccatcgaagcctctcttttacagccagacggttcatcgagcggagctttgtaaataaccgggaaatgatatttgcttccattcatcctacacgactctatggagactcctattttacccggttctatatagacgctcgtaataaaaaaaagaaggggagctatatacagcattgccgccaaatatggcagggacgcgatctctgcatcatagaaggtgaacagagccggttaggtgtcggcaatgact
>90	N operona: 53	middle	BT_0049	gene_poz=(601-1536)	-	putative glycosyltransferase	null	/position=97085 - 99220 (97685 - 98620)	/lenght=2136 (936)	/codons=712 (312)	/complement=false	GC-compoz=42.30769230769231%	/LCI1=1.1789924973204715	/LCI2=0.10793140407288318	p_i1=0.22444688560996473	p_i2=0.08236244382474257	/Tai=0.4630428110739486	/Tei=0.17412619944226831	/EEI=1.8337626849104196
tttttttttggggggggtaatcggtacgtctgcaccttcagcagaatttgaaagctgtttggattttatttcccagcgtttgtgcaaccatcggctccaaactgtacaagaatttatgtttagacgaaaagctatgatctcaacggggggctttgtcgcttttcctttggctttctttaccgatgatgcaacttggagtaagttatcgggaaacggtgtagcttgcagtatgcaacctttgtttatgtttcgtttctctggcatcaatatttcttcaaacaaagagacttctgacagaatgcttctaaaactgaaagcttgtttcttatatgctgattggatgaagacctatttgaaaagaatagaatgtaaaaacgagcaagaaaaagcttttatgcaaaatattctaatgggattgaaatataagcagctagaatggataaactggactacttgccgtactaattttaaggatttcatgaaagtctatcggaataaggagtatagaaacatatgcgggacagctagatggttcgtgcttctgctcaggaatatcaacgaacgtttttttgtaagaaaggattattattaaacaatactatgacttccgtattgaattcattttggctgggtatcaaagtgcctttgcgaaaagcggtgtattggcttcaatataatttgttgaagcggaaaaggaatgctttcaatatccttatggctgaggaaaccatcgactatatcgttaaacacgaatgttccgtttgccgatatggtgacggagaaattgacatgatcacttgtctgaaagaggggtttgatgaaagtcgtaaaagtgatttccaaacatacgatgaaaaattagcatggcgtttaaagcaaattttgggaaacggatcggacgaagagctgaatttgatagtgtgcattccctatgtatggaaaagccatcgaagcctctcttttacagccagacggttcatcgagcggagctttgtaaataaccgggaaatgatatttgcttccattcatcctacacgactctatggagactcctattttacccggttctatatagacgctcgtaataaaaaaaagaaggggagctatatacagcattgccgccaaatatggcagggacgcgatctctgcatcatagaaggtgaacagagccggttaggtgtcggcaatgacttgttcgataatgctcagagtatagaacgcatactttgcccggcattggatgcttttgccaagtatgatgaaataatgaaggcagcttgtaccgtgaataaggcaaaactcgttttgattgctttaggacataccgctacggttctggcatatgatttagctgaagtgggataccaggctattgatattgggcacattgacatcgagtatgaatggtttctgatgagagcgcccaaaaaagtacctgtcccgcataaatacgtgaatgaagtgccggaaggcagacaattttcggaggagcggaacaaggagtatctttctcagataatatacagtgtgaaatagagatgaaagaaatgttgcagggtaaagtttcggttattgttccggcctacaatgctgctcggttattggagcgttgtgtacgaagcataacgggtcagacatatccggctttggaggtgatagttgtggatgacggcagcaaggatgatacgggtaagatagcagatcaactcgcagcggaggatagtcgtatccgggtggttcataaaaccaatggtggagtaagtgctgcccgtaacgatgcattgaaattagtagagggggaatggattactttcgtggattccgacgattatctggaaccggatttcctgcgatccctacttgacggtgaagttgcggatttggtgataggtggttatcatacggtaggggccaatgaaataccaagtgcaaattatccgactgacacagctcattctccggaagctattaagagagcattggaagcccggcttactgatatgacgtttttgtgtccgtgggggaagctgttccgcacttctctggtacggtcgttaaggctgattttcaatacggagatgaaggtgggcgaagatgtggtattcgtgtggagttatttggctcattgttcttcat
>91	N operona: 53	middle	BT_0050	gene_poz=(601-1572)	-	glycoside transferase family 2	null	/position=98032 - 100203 (98632 - 99603)	/lenght=2172 (972)	/codons=724 (324)	/complement=false	GC-compoz=44.135802469135804%	/LCI1=1.0041279669762642	/LCI2=0.08679050567595462	p_i1=0.13975500269016575	p_i2=0.04624485412664998	/Tai=0.426137004257356	/Tei=0.14162036871398498	/EEI=1.8673906971268195
tcgaagcctctcttttacagccagacggttcatcgagcggagctttgtaaataaccgggaaatgatatttgcttccattcatcctacacgactctatggagactcctattttacccggttctatatagacgctcgtaataaaaaaaagaaggggagctatatacagcattgccgccaaatatggcagggacgcgatctctgcatcatagaaggtgaacagagccggttaggtgtcggcaatgacttgttcgataatgctcagagtatagaacgcatactttgcccggcattggatgcttttgccaagtatgatgaaataatgaaggcagcttgtaccgtgaataaggcaaaactcgttttgattgctttaggacataccgctacggttctggcatatgatttagctgaagtgggataccaggctattgatattgggcacattgacatcgagtatgaatggtttctgatgagagcgcccaaaaaagtacctgtcccgcataaatacgtgaatgaagtgccggaaggcagacaattttcggaggagcggaacaaggagtatctttctcagataatatacagtgtgaaatagagatgaaagaaatgttgcagggtaaagtttcggttattgttccggcctacaatgctgctcggttattggagcgttgtgtacgaagcataacgggtcagacatatccggctttggaggtgatagttgtggatgacggcagcaaggatgatacgggtaagatagcagatcaactcgcagcggaggatagtcgtatccgggtggttcataaaaccaatggtggagtaagtgctgcccgtaacgatgcattgaaattagtagagggggaatggattactttcgtggattccgacgattatctggaaccggatttcctgcgatccctacttgacggtgaagttgcggatttggtgataggtggttatcatacggtaggggccaatgaaataccaagtgcaaattatccgactgacacagctcattctccggaagctattaagagagcattggaagcccggcttactgatatgacgtttttgtgtccgtgggggaagctgttccgcacttctctggtacggtcgttaaggctgattttcaatacggagatgaaggtgggcgaagatgtggtattcgtgtggagttatttggctcattgttcttcattggctttcaaacagggacagggatacgactattatactgagccgggagcggatttcaagtatgcgttggatgaaactgtttctttgcagaccattgaacggattttgggtgtattggacggattgaaacggaacttcggcatggatacagagcatgcccgttgtcatgtcctgaactattatatatggttgttcaaactttatgtaaatcgtaattatctactaagggatttagcgcggatgaagaattttttttactatccgttgatactcgattattataaaacttaccgccggacatctaaagacaaattgttagtgtacttgcttttgaaattgcggttgtccggtgtcctgtatctaatgataaagctttattattaatggttgttagtatcatcacaccactttacaaggtagaggacttcattgcacgatgtgccgattcgcttttccgacaaagttatacggagatagaatatatattcgtagatgattgtagctcggacaggagtgtagaggtgctcttgcaggtggccgaacgctatccgcaacttcagcaacaaatcagaatacttcatcacgagtctaatcgtggtgtagctgctgcacgggaaacagggttggctgccgcaacgggagagtatgtgtattgggtggatgcggacgattggatagagccggatgcgatagagaagatggtggtgcgatcggaacaggggcagaaggatattatagcttgcgggtggtatctctgttttaggcaaaatgagcggcgaatgcccatgccttgttatgctgatgcagaaacagctctgagaggaatgttatcaggaacgatgcgttggaacttgtggctctatatgataaaacgtgacttgtatttaatgaatgatattcatttcatggaaggggaaaatgtaggggaagatatgctggtacttattaaattattctcacatgcgaagagtattggattcgtaa
>92	N operona: 53	last	BT_0051	gene_poz=(601-1581)	-	glycoside transferase family 2	null	/position=99003 - 101183 (99603 - 100583)	/lenght=2181 (981)	/codons=727 (327)	/complement=false	GC-compoz=44.13863404689093%	/LCI1=0.9458077709611452	/LCI2=0.11073619631901842	p_i1=0.11540622303453874	p_i2=0.08791488445078839	/Tai=0.47179723118227423	/Tei=0.17912339600570953	/EEI=1.7128325042500612
aataccaagtgcaaattatccgactgacacagctcattctccggaagctattaagagagcattggaagcccggcttactgatatgacgtttttgtgtccgtgggggaagctgttccgcacttctctggtacggtcgttaaggctgattttcaatacggagatgaaggtgggcgaagatgtggtattcgtgtggagttatttggctcattgttcttcattggctttcaaacagggacagggatacgactattatactgagccgggagcggatttcaagtatgcgttggatgaaactgtttctttgcagaccattgaacggattttgggtgtattggacggattgaaacggaacttcggcatggatacagagcatgcccgttgtcatgtcctgaactattatatatggttgttcaaactttatgtaaatcgtaattatctactaagggatttagcgcggatgaagaattttttttactatccgttgatactcgattattataaaacttaccgccggacatctaaagacaaattgttagtgtacttgcttttgaaattgcggttgtccggtgtcctgtatctaatgataaagctttattattaatggttgttagtatcatcacaccactttacaaggtagaggacttcattgcacgatgtgccgattcgcttttccgacaaagttatacggagatagaatatatattcgtagatgattgtagctcggacaggagtgtagaggtgctcttgcaggtggccgaacgctatccgcaacttcagcaacaaatcagaatacttcatcacgagtctaatcgtggtgtagctgctgcacgggaaacagggttggctgccgcaacgggagagtatgtgtattgggtggatgcggacgattggatagagccggatgcgatagagaagatggtggtgcgatcggaacaggggcagaaggatattatagcttgcgggtggtatctctgttttaggcaaaatgagcggcgaatgcccatgccttgttatgctgatgcagaaacagctctgagaggaatgttatcaggaacgatgcgttggaacttgtggctctatatgataaaacgtgacttgtatttaatgaatgatattcatttcatggaaggggaaaatgtaggggaagatatgctggtacttattaaattattctcacatgcgaagagtattggattcgtaaaagacgcattctatcattatgtaaaacaaaacgagaatagcctcaccaggcttagtcctgaacaacagatgaaacgtcaaatgcgtaacttgcaggctgcgacggactatctggtcacccattttatcgggaagtatgaaaaggaaatcaacttcttcaagctcaatgccaagatgccgctactcatcagtaacgataaaaactcttatcggacatggacggcctgtttccccgaagccaacaaatacattatggcgaacaaaaggcagaccctgcgtatgcgattggtgcaactgatggctgcgaaaaggcagttttggctggtggaactttattaccagctggtatttaaatttgtttacggaatactatacaaatgattcattttatagctattatattaacggggattgcctgttccttgtatatgttcccgttttcatttactttcttaccggttggtaatactaagatttatttggcggtgtgcgggttggtattgttttttctgaatcagatccgtaacaggcaacaagtgtccagccatttcatggtgacggtttccctggctgcttttgtcgtatcgctgatctgcattgtgtcgctgttatacaacgagaccaatgataccacctatgcaatctatatcatacagatgtgggtatggacaggtggagcctatttcgttactcgatgtatgaagtcagtgcatggcaacgtgacggtagaattgatagcgttttatgttgtaggtgtttgcgccattcaatgtttttttgccttgatgaatgagttcattccggtatttaaaggatgggtggacacatacgtggaacaggaaacggctaacttgaacagattggatcgtatgtatggaataggagcttccttggacacaggaggtagccggtttgcttgtgcgttgatattgctatcgcatatattgatgagatatgcgaataaaaacaatggacggatta
>93	N operona: 54	first	BT_0052	gene_poz=(601-1719)	-	hypothetical protein	null	/position=100154 - 102472 (100754 - 101872)	/lenght=2319 (1119)	/codons=773 (373)	/complement=false	GC-compoz=40.303842716711344%	/LCI1=1.196236559139785	/LCI2=0.11281362007168458	p_i1=0.23356815527447758	p_i2=0.09213488841894982	/Tai=0.379028976764447	/Tei=0.18292139957705483	/EEI=2.162504135229455
gctggtacttattaaattattctcacatgcgaagagtattggattcgtaaaagacgcattctatcattatgtaaaacaaaacgagaatagcctcaccaggcttagtcctgaacaacagatgaaacgtcaaatgcgtaacttgcaggctgcgacggactatctggtcacccattttatcgggaagtatgaaaaggaaatcaacttcttcaagctcaatgccaagatgccgctactcatcagtaacgataaaaactcttatcggacatggacggcctgtttccccgaagccaacaaatacattatggcgaacaaaaggcagaccctgcgtatgcgattggtgcaactgatggctgcgaaaaggcagttttggctggtggaactttattaccagctggtatttaaatttgtttacggaatactatacaaatgattcattttatagctattatattaacggggattgcctgttccttgtatatgttcccgttttcatttactttcttaccggttggtaatactaagatttatttggcggtgtgcgggttggtattgttttttctgaatcagatccgtaacaggcaacaagtgtccagccatttcatggtgacggtttccctggctgcttttgtcgtatcgctgatctgcattgtgtcgctgttatacaacgagaccaatgataccacctatgcaatctatatcatacagatgtgggtatggacaggtggagcctatttcgttactcgatgtatgaagtcagtgcatggcaacgtgacggtagaattgatagcgttttatgttgtaggtgtttgcgccattcaatgtttttttgccttgatgaatgagttcattccggtatttaaaggatgggtggacacatacgtggaacaggaaacggctaacttgaacagattggatcgtatgtatggaataggagcttccttggacacaggaggtagccggtttgcttgtgcgttgatattgctatcgcatatattgatgagatatgcgaataaaaacaatggacggattattctgttagcattcttatttattttcatatttattacgggtaatatggtggcccgtactactttagcaggaggcataattgccattctgtatctattatattgtctgagagaagggattaacggttctgctcaaaaggtttttttgttatttgcagctgtgttggcagtaacaattcctattcttacttctttatactattcttctgtggaagtcaaggatatgtttcgctttgcctttgaggcattctttaacttgtcggaaaaaggtagcatcaagaccggttcaacaaatgacttactgttgatgtggcaacaggttccgcaagagttaaggacatggattatcggtgacggttatttcctttctccacattttacaaatccttattataccgggtatttgtatggggcataccacatgggcacggacgtggggtatcttcgttttatattttattttggcataacgggattattggcttttgcctatttctttgtgttgtgcacacgcgaatgtcgtaaaaaatatccggcacataaggtgttattcatactcctgctggtgatgaattatgtattgtggataaaagtggctaccgatctcttctttatttatgctctgttcttggtggcagatgattctatggcagaagaagatgaatgttcaacagtcagacaggttgcataatgagaatcgtatattgcatatccggcacctgcaattccggtggtatggagcgtgtattgagtaacaaagccaattatctggcagcacatggttatgaagtaaccattgtgaccacagaccagaggggacgcagacctttttttgctttggatgggcggattgagtgtgtggatctggatgtgaactatgagaccaacaacggaaaatcctttttcaataagttggttcattatccgttcaagcaactcaaacataaacgtcgtctgacaaaggtattgaatctcatcaaaccggatattactgtttccatgttttgtaacgatgtcgcttttttgccttccatccaggatggaagcaagaaagtgcttgaggtgcatttctcccgcttcaagcgtttgcagtacgaccgcaaaggactttggaggctggctgataaatggagaaaccggaatgagcagaggcaagtggcttgttttgataaatttgtggttctcacgcatgaggataaggattattgggaagggcatgcaaatatagaggttattcctaatgcacagacatttgcgtgtgatgttcccgccgctttggagagtaaaacgg
>94	N operona: 54	last	BT_0053	gene_poz=(601-1725)	-	glycoside transferase family 4	null	/position=101272 - 103596 (101872 - 102996)	/lenght=2325 (1125)	/codons=775 (375)	/complement=false	GC-compoz=46.666666666666664%	/LCI1=1.1336898395721926	/LCI2=0.19411764705882348	p_i1=0.20105692141019352	p_i2=0.3071311066137219	/Tai=0.4993443790659955	/Tei=0.3764179959523497	/EEI=1.9639125689602308
gtatctattatattgtctgagagaagggattaacggttctgctcaaaaggtttttttgttatttgcagctgtgttggcagtaacaattcctattcttacttctttatactattcttctgtggaagtcaaggatatgtttcgctttgcctttgaggcattctttaacttgtcggaaaaaggtagcatcaagaccggttcaacaaatgacttactgttgatgtggcaacaggttccgcaagagttaaggacatggattatcggtgacggttatttcctttctccacattttacaaatccttattataccgggtatttgtatggggcataccacatgggcacggacgtggggtatcttcgttttatattttattttggcataacgggattattggcttttgcctatttctttgtgttgtgcacacgcgaatgtcgtaaaaaatatccggcacataaggtgttattcatactcctgctggtgatgaattatgtattgtggataaaagtggctaccgatctcttctttatttatgctctgttcttggtggcagatgattctatggcagaagaagatgaatgttcaacagtcagacaggttgcataatgagaatcgtatattgcatatccggcacctgcaattccggtggtatggagcgtgtattgagtaacaaagccaattatctggcagcacatggttatgaagtaaccattgtgaccacagaccagaggggacgcagacctttttttgctttggatgggcggattgagtgtgtggatctggatgtgaactatgagaccaacaacggaaaatcctttttcaataagttggttcattatccgttcaagcaactcaaacataaacgtcgtctgacaaaggtattgaatctcatcaaaccggatattactgtttccatgttttgtaacgatgtcgcttttttgccttccatccaggatggaagcaagaaagtgcttgaggtgcatttctcccgcttcaagcgtttgcagtacgaccgcaaaggactttggaggctggctgataaatggagaaaccggaatgagcagaggcaagtggcttgttttgataaatttgtggttctcacgcatgaggataaggattattgggaagggcatgcaaatatagaggttattcctaatgcacagacatttgcgtgtgatgttcccgccgctttggagagtaaaacggtggtggcagtaggccgttacacctatcagaaagggttcgatatgctgttgcgagcatggagacgggtgtgcgactcaatcgatgattggcagctgcatattgtgggtgaaggggaaatgaaagaaagcctgcaacagcaaattttagatttatcgttggaagatcgtgtcgagctatgtcctgccaccagcgatattcaaagcgtttatcgggaagcttccgtgctagttctgtcgtcccgttacgagggctttggtatggtattgctcgaagcgcagaccgcaggtgtacctacggtcagctttgattgcaagtgcggcccttccgatattgttgccgacggagtaaccggttatttggtgccggcaaatgacataccggctttggcagagaaactgcttgtattaatgcgtgatgaaaccttgcgcaaacagatgggacgtaatgcttttgccgacgcatcccgcttttcggaaaaggctgtcatgcaacgatggacggatttatttgaaaacttccggtaaatgtacagtccgttacaacgaaagtcttttatattttcttttttattctaatatgggaaacaatgcaaaactcatagtcgtgtctgctgtcggattgcgtcagggaggtactttgactattctgaaagagtgcctgcaatatctttctacctgtgtacgtgaggggcatgtacgtgtgatagccattgtacacgacagaaggctcgcggagttcaacggcattgagtatattgaattgccggatgtcatcaaaagttggactcgccggttatggtgcgaatatataaccatgcaccgcatttctcaacgattacccgggattgatttatggctttcactgcatgacaccacccctcgtgtgatagccaaacgacaggcggtctattgccagacttcttttcctttttataagcggacgtggcgtgatttttatttcaactataagatagccctattttcactgttcacccgttatgcttacaggattaatgttcaccgtaatcagtatatgatagtacagcagtcatggctaagggagggacttagcaggatgttaggcgtgggcaaagagaaatttatcgtagcaccgccccgacgtat
>95	N operona: 55	first	BT_0054	gene_poz=(601-1722)	-	glycoside transferase family 4	null	/position=102449 - 104770 (103049 - 104170)	/lenght=2322 (1122)	/codons=774 (374)	/complement=false	GC-compoz=45.27629233511586%	/LCI1=1.0169794459338695	/LCI2=0.10840035746201969	p_i1=0.14541222202689705	p_i2=0.08327903571762793	/Tai=0.5313578571399424	/Tei=0.17495113214586513	/EEI=1.7584040631834232
ccgccgctttggagagtaaaacggtggtggcagtaggccgttacacctatcagaaagggttcgatatgctgttgcgagcatggagacgggtgtgcgactcaatcgatgattggcagctgcatattgtgggtgaaggggaaatgaaagaaagcctgcaacagcaaattttagatttatcgttggaagatcgtgtcgagctatgtcctgccaccagcgatattcaaagcgtttatcgggaagcttccgtgctagttctgtcgtcccgttacgagggctttggtatggtattgctcgaagcgcagaccgcaggtgtacctacggtcagctttgattgcaagtgcggcccttccgatattgttgccgacggagtaaccggttatttggtgccggcaaatgacataccggctttggcagagaaactgcttgtattaatgcgtgatgaaaccttgcgcaaacagatgggacgtaatgcttttgccgacgcatcccgcttttcggaaaaggctgtcatgcaacgatggacggatttatttgaaaacttccggtaaatgtacagtccgttacaacgaaagtcttttatattttcttttttattctaatatgggaaacaatgcaaaactcatagtcgtgtctgctgtcggattgcgtcagggaggtactttgactattctgaaagagtgcctgcaatatctttctacctgtgtacgtgaggggcatgtacgtgtgatagccattgtacacgacagaaggctcgcggagttcaacggcattgagtatattgaattgccggatgtcatcaaaagttggactcgccggttatggtgcgaatatataaccatgcaccgcatttctcaacgattacccgggattgatttatggctttcactgcatgacaccacccctcgtgtgatagccaaacgacaggcggtctattgccagacttcttttcctttttataagcggacgtggcgtgatttttatttcaactataagatagccctattttcactgttcacccgttatgcttacaggattaatgttcaccgtaatcagtatatgatagtacagcagtcatggctaagggagggacttagcaggatgttaggcgtgggcaaagagaaatttatcgtagcaccgccccgacgtatggcagtcaaagtggaaacggagagcgtgaatttgccttgtttcacattcctatatgcttccgcaccggactgtcacaagaatttcgaggtattatgtcaggccgccaggcttttggagaaggaaaaaggaaaaggctgttttaaagtggtggtcacgctgtccggaaaagaaaaccgttatacccgctggctttataaaaactggcacgatgtgaactcaatcgagtttgccggatatatgaataaggaaaagttatatggttactatcaggccgcacattgtttggtacatgcttccaaagtagaaacctggggcttgccgatttccgaattcggtgaaacgggcaaacccatgttacttgcagatcttccttatgctcatgctacagcttcgggctttcatgccgtaggctacttcaatgaacacaaaccggaagaattgaaaagacttatgaaagaaatgctggagggggatcataggtctctatcatcccaaccttcgactgccataaagggactctatgtgtgttcatggcgggaactgtttgaaaaattactgcctgcttccatttgaatctgctatgaaaattctacatctaggaaaattctatccgttgaaaggaggaatggagaaagccatactggatattgtaagaggtatctcaatgcaaggcgtcacgtgtgacctgttatgtgtttcaacagaaaaagccggtgtgtttccgttaaatgaacacgcccatatttatgccatgccttctgtttgtaatgtcaattcagtgaggatttcccccttattgatacccacactcagaaagctttgcccgaattacgacattatccatattcattgcccgaatcctatggccaatctggcactttatctgtccggttacagaggtaaggtcgtattgcattggcatagcgacatattgaaacagaaatatgccctgaaactttacaagccgttacagacatggttgataaggagggcggatgtgataatcggcacgtcaccggtatatctagagaattcaccgtttttgcgcggaatggaacacaagttcagaatcgttcctttggggtgtgaggccatagttccgtcagcagatagggttagcgatatcagaaaacaatataaagggaaaagaatcatatttgctttaggacgtct
>96	N operona: 55	middle	BT_0055	gene_poz=(601-1716)	-	glycoside transferase family 4	null	/position=103578 - 105893 (104178 - 105293)	/lenght=2316 (1116)	/codons=772 (372)	/complement=false	GC-compoz=44.086021505376344%	/LCI1=1.0125786163522013	/LCI2=0.11608265947888588	p_i1=0.1434635630063689	p_i2=0.09895607434045095	/Tai=0.476749129708931	/Tei=0.18906046690640588	/EEI=1.932676662752463
tagcaccgccccgacgtatggcagtcaaagtggaaacggagagcgtgaatttgccttgtttcacattcctatatgcttccgcaccggactgtcacaagaatttcgaggtattatgtcaggccgccaggcttttggagaaggaaaaaggaaaaggctgttttaaagtggtggtcacgctgtccggaaaagaaaaccgttatacccgctggctttataaaaactggcacgatgtgaactcaatcgagtttgccggatatatgaataaggaaaagttatatggttactatcaggccgcacattgtttggtacatgcttccaaagtagaaacctggggcttgccgatttccgaattcggtgaaacgggcaaacccatgttacttgcagatcttccttatgctcatgctacagcttcgggctttcatgccgtaggctacttcaatgaacacaaaccggaagaattgaaaagacttatgaaagaaatgctggagggggatcataggtctctatcatcccaaccttcgactgccataaagggactctatgtgtgttcatggcgggaactgtttgaaaaattactgcctgcttccatttgaatctgctatgaaaattctacatctaggaaaattctatccgttgaaaggaggaatggagaaagccatactggatattgtaagaggtatctcaatgcaaggcgtcacgtgtgacctgttatgtgtttcaacagaaaaagccggtgtgtttccgttaaatgaacacgcccatatttatgccatgccttctgtttgtaatgtcaattcagtgaggatttcccccttattgatacccacactcagaaagctttgcccgaattacgacattatccatattcattgcccgaatcctatggccaatctggcactttatctgtccggttacagaggtaaggtcgtattgcattggcatagcgacatattgaaacagaaatatgccctgaaactttacaagccgttacagacatggttgataaggagggcggatgtgataatcggcacgtcaccggtatatctagagaattcaccgtttttgcgcggaatggaacacaagttcagaatcgttcctttggggtgtgaggccatagttccgtcagcagatagggttagcgatatcagaaaacaatataaagggaaaagaatcatatttgctttaggacgtctgattgcctacaaggggttccgctttcttatagaggccgctaggtatttggatgacggttatgttgtgttgatcggtggtaccgggcctctatacaacaaattattgaaacagataaatgaggagaatcttcaagggaaagtttgccttttaggatatgttaccgatgatgaagtggcgcaatattatggtgcctgtgacgtgttctgcctgagttccgtatggaaaaccgaagcgttcggtttggtacagatcgaagccatgtcgtgtggtaagcctgtggtggcgaccaatatagaaggttcgggagttccctgggtgaatagaaatggatattccggccttaatgtggaaccggagaatccggaagccttggcaaaagccattatgaagattacaagctcggaagaggcataccgcacttattcccgtcaggcacgtgcacattataacaagatgttcgtcaaggaacgtatgttggccggatatgaacaagtgtacgcttccctgtatcatgaaaagtaaactctaaaatctaaagatatatgtttatagaacgattagttgcattgttgttactgtttgccggtgaattcgcttatctgagaattgcggacagattcaacatcatagaccgtcccaaccaacgcagctcacacaagaagaacgtattacggggaggaggtatcatctttctgttaggagtctggatgtatgcctttctgaatacgaccggttatcctctgttcataggaggaatgaccttgattgcgagtgtggcttttatagacgatgtatgttccctgtctcccaggtttcgctttttcgtccagtttgtggcaatgttcctgctattacaggaagccggaatgcttgtagaaaacaaggtttggtttttactgcctaccatgatactgggtgtttgcatcatcaatgcctacaacttcatggacggaatcaacggtatgaccggagcattcagtctgatggtattgttcactttctggctgctcaacagggaaatggctttcatagatgccacattgatagaattgctgatgatatccgctttggtattctgcttctttaatttcaggaaccaggccatctgttttgcgggtgatg
>97	N operona: 55	middle	BT_0056	gene_poz=(601-1623)	-	putative glycosyltransferase	UDP-GlcNAc:undecaprenylphosphate GlcNAc-1-phosphate	/position=104714 - 106936 (105314 - 106336)	/lenght=2223 (1023)	/codons=741 (341)	/complement=false	GC-compoz=42.52199413489736%	/LCI1=1.0019607843137255	/LCI2=0.10264705882352938	p_i1=0.13881106382037411	p_i2=0.07236773643740659	/Tai=0.4870737040490234	/Tei=0.16513096279366593	/EEI=2.120361652701706
tagcgatatcagaaaacaatataaagggaaaagaatcatatttgctttaggacgtctgattgcctacaaggggttccgctttcttatagaggccgctaggtatttggatgacggttatgttgtgttgatcggtggtaccgggcctctatacaacaaattattgaaacagataaatgaggagaatcttcaagggaaagtttgccttttaggatatgttaccgatgatgaagtggcgcaatattatggtgcctgtgacgtgttctgcctgagttccgtatggaaaaccgaagcgttcggtttggtacagatcgaagccatgtcgtgtggtaagcctgtggtggcgaccaatatagaaggttcgggagttccctgggtgaatagaaatggatattccggccttaatgtggaaccggagaatccggaagccttggcaaaagccattatgaagattacaagctcggaagaggcataccgcacttattcccgtcaggcacgtgcacattataacaagatgttcgtcaaggaacgtatgttggccggatatgaacaagtgtacgcttccctgtatcatgaaaagtaaactctaaaatctaaagatatatgtttatagaacgattagttgcattgttgttactgtttgccggtgaattcgcttatctgagaattgcggacagattcaacatcatagaccgtcccaaccaacgcagctcacacaagaagaacgtattacggggaggaggtatcatctttctgttaggagtctggatgtatgcctttctgaatacgaccggttatcctctgttcataggaggaatgaccttgattgcgagtgtggcttttatagacgatgtatgttccctgtctcccaggtttcgctttttcgtccagtttgtggcaatgttcctgctattacaggaagccggaatgcttgtagaaaacaaggtttggtttttactgcctaccatgatactgggtgtttgcatcatcaatgcctacaacttcatggacggaatcaacggtatgaccggagcattcagtctgatggtattgttcactttctggctgctcaacagggaaatggctttcatagatgccacattgatagaattgctgatgatatccgctttggtattctgcttctttaatttcaggaaccaggccatctgttttgcgggtgatgtcggttctgtaggaatggcgtattgtgtaatctttattttgctgaaactggtgcttttcaccgggaatgtcacttatctgttatttctggtggtatacggtattgacacggtgttgacgattttccatcgtttgctgttgcacgaaaacctgcttcagccgcaccgcaagcacctgtttcagttgttggctaatgaagggggacattcacatgtgacagtctctattacttatgtgcttttgcaattggccatatcgttaggctatatatacctgccgattgacaagtggctgtactccgtaattgttaccatcggtttggttacggcatatctgattatagaacgaaaattatatccgaaacataaggagtatcttaaatcattgtcatgtgcagttatggatgaagggtactcagaaaaatgcttgcgtaatgaaaattaaatcaaacctgaaactccgcaggataggcaaccgccacatgattgtggaagtctccgacagttgcgtgaacctgacgaacgtgtacagcttgaacgggaccgccgcccggctctgggagatggtctgcaacggggaaggccgtacagcgggggaactggcggagggactctgcaagacgtatgatgtggaatacgggcgcgccctgcgcgatgtggaacgccagatagaggaatgggagaagatggggctgctgtcccggcggggcaccggcgattgaatgcttacactgaaaggacaaaggcatcttgtgatcccttaccggagtgcctgctttagaaaacggattccatggagctttcttcggaacataaggcgttgttcagcctgctgcgtgcggggctgtgggagagggagccggacgacctgtcacccttcccgcttacggacgcgcagtggtggaacgtgtaccggatggcggtgcgccagaccgtgacgggcattgtctgccgcggcctgcaccacctgccggaagcgctgctgcccggcgacgccctgatgatacgttgggtggcggagaccgaccgcatcgagcggaagaac
>98	N operona: 55	last	BT_0057	gene_poz=(601-888)	-	hypothetical protein	null	/position=105726 - 107213 (106326 - 106613)	/lenght=1488 (288)	/codons=496 (96)	/complement=false	GC-compoz=59.02777777777778%	/LCI1=0.8701754385964913	/LCI2=0.2094736842105263	p_i1=0.08729411606141439	p_i2=0.3529781886421803	/Tai=0.8826801195434502	/Tei=0.41768036977796225	/EEI=1.2955454864866771
tcaacggtatgaccggagcattcagtctgatggtattgttcactttctggctgctcaacagggaaatggctttcatagatgccacattgatagaattgctgatgatatccgctttggtattctgcttctttaatttcaggaaccaggccatctgttttgcgggtgatgtcggttctgtaggaatggcgtattgtgtaatctttattttgctgaaactggtgcttttcaccgggaatgtcacttatctgttatttctggtggtatacggtattgacacggtgttgacgattttccatcgtttgctgttgcacgaaaacctgcttcagccgcaccgcaagcacctgtttcagttgttggctaatgaagggggacattcacatgtgacagtctctattacttatgtgcttttgcaattggccatatcgttaggctatatatacctgccgattgacaagtggctgtactccgtaattgttaccatcggtttggttacggcatatctgattatagaacgaaaattatatccgaaacataaggagtatcttaaatcattgtcatgtgcagttatggatgaagggtactcagaaaaatgcttgcgtaatgaaaattaaatcaaacctgaaactccgcaggataggcaaccgccacatgattgtggaagtctccgacagttgcgtgaacctgacgaacgtgtacagcttgaacgggaccgccgcccggctctgggagatggtctgcaacggggaaggccgtacagcgggggaactggcggagggactctgcaagacgtatgatgtggaatacgggcgcgccctgcgcgatgtggaacgccagatagaggaatgggagaagatggggctgctgtcccggcggggcaccggcgattgaatgcttacactgaaaggacaaaggcatcttgtgatcccttaccggagtgcctgctttagaaaacggattccatggagctttcttcggaacataaggcgttgttcagcctgctgcgtgcggggctgtgggagagggagccggacgacctgtcacccttcccgcttacggacgcgcagtggtggaacgtgtaccggatggcggtgcgccagaccgtgacgggcattgtctgccgcggcctgcaccacctgccggaagcgctgctgcccggcgacgccctgatgatacgttgggtggcggagaccgaccgcatcgagcggaagaacaggaggatggacgcggtggtatgcctgctggcgcaacggatgggccgtaacggcctgcatcccgtactgctgaaaggccagggcgtggccgccttctatgaacatccgctgacgcgcgaatgcggggacatcgacctctgtttcctttcggaagaggaggaacgggaagccgcggagctgatgcgccgggtcgggtgccggacggagaaacagccggacggaagcaactgttacagctggcagggagtggaggtggaacaccatacccggctgttcg
>99	N operona: 56	first	BT_0058	gene_poz=(601-1731)	-	hypothetical protein	Ankyrin	/position=106085 - 108415 (106685 - 107815)	/lenght=2331 (1131)	/codons=777 (377)	/complement=false	GC-compoz=62.864721485411145%	/LCI1=1.3359929078014185	/LCI2=0.45895390070922	p_i1=0.3108455884554696	p_i2=0.8708499327619291	/Tai=0.9553587949894824	/Tei=0.8837649394857362	/EEI=1.3970156726162835
aatgaagggggacattcacatgtgacagtctctattacttatgtgcttttgcaattggccatatcgttaggctatatatacctgccgattgacaagtggctgtactccgtaattgttaccatcggtttggttacggcatatctgattatagaacgaaaattatatccgaaacataaggagtatcttaaatcattgtcatgtgcagttatggatgaagggtactcagaaaaatgcttgcgtaatgaaaattaaatcaaacctgaaactccgcaggataggcaaccgccacatgattgtggaagtctccgacagttgcgtgaacctgacgaacgtgtacagcttgaacgggaccgccgcccggctctgggagatggtctgcaacggggaaggccgtacagcgggggaactggcggagggactctgcaagacgtatgatgtggaatacgggcgcgccctgcgcgatgtggaacgccagatagaggaatgggagaagatggggctgctgtcccggcggggcaccggcgattgaatgcttacactgaaaggacaaaggcatcttgtgatcccttaccggagtgcctgctttagaaaacggattccatggagctttcttcggaacataaggcgttgttcagcctgctgcgtgcggggctgtgggagagggagccggacgacctgtcacccttcccgcttacggacgcgcagtggtggaacgtgtaccggatggcggtgcgccagaccgtgacgggcattgtctgccgcggcctgcaccacctgccggaagcgctgctgcccggcgacgccctgatgatacgttgggtggcggagaccgaccgcatcgagcggaagaacaggaggatggacgcggtggtatgcctgctggcgcaacggatgggccgtaacggcctgcatcccgtactgctgaaaggccagggcgtggccgccttctatgaacatccgctgacgcgcgaatgcggggacatcgacctctgtttcctttcggaagaggaggaacgggaagccgcggagctgatgcgccgggtcgggtgccggacggagaaacagccggacggaagcaactgttacagctggcagggagtggaggtggaacaccatacccggctgttcgaccttcataacccgttgctgaaagtctacctttccgcactggtcagggaacacgggttcacggagttccgtccgggcggaagggacgggctgccggagggcaaccagtccggggagttcccagcgacaatctccgtgccgtcgcccctgccgaacctgctgttgctgaacgcccacctcctgaaacacctgctggggcacggtgtcggccttcggcagttctgcgacatggcgcgggcctaccacaccctgtgcggaagctactcccccgagggtctggaagccgtttacaggcggaccggcttgctcaggtggagcgcgcagctccatacattcctgacggaatacctcgggctgcatcgcgccgaacttccttatgcggatacggatgcatgttcctctcccgaactgctgcgcatcgtgctggagggagggaacttcggacagtacggcggcaccaagggcaaggcttcccaggcaaggtgggaaaggaaactgcgtaccttcctctccttctggaaacaccgcggcttctccagcgcctacgcccgcaaggaggcgttctggatttcggtaagactgataataggaaacctcagatgagaaacgaatattttttcagggtggcggggctgacattctccgtcatccttcccggtgggctggacgcagagacgctgctgccctccttccgtccgttccggtgcggggaatgcccggaaggggaacggattttccggctgcttgccgacacccgtccctttgcggatgacgggaaacgcgcggagctgctggacgagtcgtccaacgacatggggcatgtatgccttctgcgcattcccggcggttaccggacggagataagttacggccctatggatggtggcgcacatctcatgactgtggacactgcttttgacgatgccacggccttcctccgggtggaggacccgtccatgggggaggtactgtcgtccatgctccgcatcctctacgcccaggcggcactcgggcgggacgccgtttccgtccatgcctcctgcgtcagcctgaaaggcaggggctaccttttcctcggcaagagcggcacgggcaagagcacgcactcccggcaatggctggaggcctttccggactgccgcctgctgaatgacgacaatcccgtgctgcggatagaggacggcatggtatcggtctacggca
>100	N operona: 56	middle	BT_0059	gene_poz=(601-1542)	-	conserved hypothetical protein	null	/position=107212 - 109353 (107812 - 108753)	/lenght=2142 (942)	/codons=714 (314)	/complement=false	GC-compoz=63.481953290870486%	/LCI1=1.326943556975506	/LCI2=0.5424920127795525	p_i1=0.30570384098089964	p_i2=0.9343040044233868	/Tai=0.9770281115122748	/Tei=0.9408736039810481	/EEI=1.2593657015213915
cgaccttcataacccgttgctgaaagtctacctttccgcactggtcagggaacacgggttcacggagttccgtccgggcggaagggacgggctgccggagggcaaccagtccggggagttcccagcgacaatctccgtgccgtcgcccctgccgaacctgctgttgctgaacgcccacctcctgaaacacctgctggggcacggtgtcggccttcggcagttctgcgacatggcgcgggcctaccacaccctgtgcggaagctactcccccgagggtctggaagccgtttacaggcggaccggcttgctcaggtggagcgcgcagctccatacattcctgacggaatacctcgggctgcatcgcgccgaacttccttatgcggatacggatgcatgttcctctcccgaactgctgcgcatcgtgctggagggagggaacttcggacagtacggcggcaccaagggcaaggcttcccaggcaaggtgggaaaggaaactgcgtaccttcctctccttctggaaacaccgcggcttctccagcgcctacgcccgcaaggaggcgttctggatttcggtaagactgataataggaaacctcagatgagaaacgaatattttttcagggtggcggggctgacattctccgtcatccttcccggtgggctggacgcagagacgctgctgccctccttccgtccgttccggtgcggggaatgcccggaaggggaacggattttccggctgcttgccgacacccgtccctttgcggatgacgggaaacgcgcggagctgctggacgagtcgtccaacgacatggggcatgtatgccttctgcgcattcccggcggttaccggacggagataagttacggccctatggatggtggcgcacatctcatgactgtggacactgcttttgacgatgccacggccttcctccgggtggaggacccgtccatgggggaggtactgtcgtccatgctccgcatcctctacgcccaggcggcactcgggcgggacgccgtttccgtccatgcctcctgcgtcagcctgaaaggcaggggctaccttttcctcggcaagagcggcacgggcaagagcacgcactcccggcaatggctggaggcctttccggactgccgcctgctgaatgacgacaatcccgtgctgcggatagaggacggcatggtatcggtctacggcacgccgtggagcgggaagacaccctgctacaggaacgagcgccgtcccgtggccggaatcgtccgcctgcaacagtccggcacgaaccggttcaccccgcttgaggggccggaagctttcgccgcattgctgccctcctgctccgccatccgtcaggacatccgcctgcatgacgaactttgccgtatcctgatacgggtaaccgaacaggtgcccgtcggacggttggaatgcctgcccgaccgggaggccgcatggctctgtttcgagagcctgtacgtgcgggatgcgaaagcccgggaagtacgggacggcctgccggagaacggcggactatgaacgatgattgataaaccctaaataaagcaaagaaagcaatgaaaagaaaagactgtttttggattgtggcggtggcagtgctcctgctctcctcctgcagttcgtcgaagaaattcgtctacctgcaggacatggagatggggctcggctatccgtatgacaccaggtatgaggcggtggtgcatgccaacgaccgcctggacatcaccgtgagcagcaagaaccccgagctgtccatcccgttcaacgcgggcggcggggccttctcggtgggtgccaacggcgcggtgacggagtccgctgccgtgaagaaaggctaccgtgtggacgtggaagggaacattagtttccccatcctgggcaagctgcatgtggaggggctgaaggtgagcgaggtgaccgccctgatacgcaaccgcatcatcgacgggaagtatatcaaggacccgctggtgtcgctggagttcctcaatttcaagtattccgtcctgggcgcggtgggcaacaccggcaccttctcggtggagggcgaccgcatcaccctgctggaggccatcgccaaggcgggcgatgtcacccaaaggggccgggtgaaccgtg
>101	N operona: 56	middle	BT_0060	gene_poz=(601-1386)	-	putative polysaccharide export protein	GumB-like protein	/position=108192 - 110177 (108792 - 109577)	/lenght=1986 (786)	/codons=662 (262)	/complement=false	GC-compoz=60.17811704834606%	/LCI1=1.1583652618135376	/LCI2=0.38480204342273294	p_i1=0.21368939511676532	p_i2=0.775078351082426	/Tai=0.8867053136706127	/Tei=0.7975705159741834	/EEI=1.670528793046755
gctccgcatcctctacgcccaggcggcactcgggcgggacgccgtttccgtccatgcctcctgcgtcagcctgaaaggcaggggctaccttttcctcggcaagagcggcacgggcaagagcacgcactcccggcaatggctggaggcctttccggactgccgcctgctgaatgacgacaatcccgtgctgcggatagaggacggcatggtatcggtctacggcacgccgtggagcgggaagacaccctgctacaggaacgagcgccgtcccgtggccggaatcgtccgcctgcaacagtccggcacgaaccggttcaccccgcttgaggggccggaagctttcgccgcattgctgccctcctgctccgccatccgtcaggacatccgcctgcatgacgaactttgccgtatcctgatacgggtaaccgaacaggtgcccgtcggacggttggaatgcctgcccgaccgggaggccgcatggctctgtttcgagagcctgtacgtgcgggatgcgaaagcccgggaagtacgggacggcctgccggagaacggcggactatgaacgatgattgataaaccctaaataaagcaaagaaagcaatgaaaagaaaagactgtttttggattgtggcggtggcagtgctcctgctctcctcctgcagttcgtcgaagaaattcgtctacctgcaggacatggagatggggctcggctatccgtatgacaccaggtatgaggcggtggtgcatgccaacgaccgcctggacatcaccgtgagcagcaagaaccccgagctgtccatcccgttcaacgcgggcggcggggccttctcggtgggtgccaacggcgcggtgacggagtccgctgccgtgaagaaaggctaccgtgtggacgtggaagggaacattagtttccccatcctgggcaagctgcatgtggaggggctgaaggtgagcgaggtgaccgccctgatacgcaaccgcatcatcgacgggaagtatatcaaggacccgctggtgtcgctggagttcctcaatttcaagtattccgtcctgggcgcggtgggcaacaccggcaccttctcggtggagggcgaccgcatcaccctgctggaggccatcgccaaggcgggcgatgtcacccaaaggggccgggtgaaccgtgtggcggtcatccgtgaggaggacgggcagcgggtgatgtaccagcacgacctgcgcagcaaggagctgttcgagtcgccctgcttctacctgcaacagaacgacatcgtctatgtcgaaccgaaataccgcaagcaggaccgcgaggacaagggctggaagtacaccaccggaatcctctcgttcatcacggccgtctgctccgtcatctgggccatcaagtaaacacatctctgaattatgcaaaacaacagtttatccaacaagaacgaacagggcgtcaacttagtggacctgtccgtctatctgctgtcgaagtggaagtggttcgtgctgtccgtgctgcttttcggggggatggcgtggtaccactacgccaaatccccgctggtgttcttccgctccgtcacggtcatcatcaaggacccgtccaacaagacctccacggcggggctcgaccgctacgacaactatatcaacaaggtgaacgtggccaacgagattctccagttccgttccaaacggctgatgcgcgaggtggtgcagcgcctgcacgccgacgtggactaccgtgtggagagcgggctgcgtatgaacgagctctatacgctgtctccggtgaacgtctccttcatcaacgtgctgcccgaacggcacatctcgttcgtggtgacgcccaaggacgatgcgacggtgacgctttccgggttcggggggctgcctgccgccaaggatagctatgacgtgcggctgaacgacacgctggccgtcggcggcgagcggatattggtgacgggtaccgaccactggggcaagtcgtggacg
>102	N operona: 56	middle	BT_0061	gene_poz=(601-2940)	-	putative tyrosine-protein kinase ptk	tyrosine-protein kinase ptk-like	/position=108993 - 112532 (109593 - 111932)	/lenght=3540 (2340)	/codons=1180 (780)	/complement=false	GC-compoz=61.068376068376075%	/LCI1=1.1775780915703893	/LCI2=0.39101412066752245	p_i1=0.22370379033252127	p_i2=0.7848789408839016	/Tai=0.9481845951555576	/Tei=0.8063910467955114	/EEI=1.6858441940431694
ccgttcaacgcgggcggcggggccttctcggtgggtgccaacggcgcggtgacggagtccgctgccgtgaagaaaggctaccgtgtggacgtggaagggaacattagtttccccatcctgggcaagctgcatgtggaggggctgaaggtgagcgaggtgaccgccctgatacgcaaccgcatcatcgacgggaagtatatcaaggacccgctggtgtcgctggagttcctcaatttcaagtattccgtcctgggcgcggtgggcaacaccggcaccttctcggtggagggcgaccgcatcaccctgctggaggccatcgccaaggcgggcgatgtcacccaaaggggccgggtgaaccgtgtggcggtcatccgtgaggaggacgggcagcgggtgatgtaccagcacgacctgcgcagcaaggagctgttcgagtcgccctgcttctacctgcaacagaacgacatcgtctatgtcgaaccgaaataccgcaagcaggaccgcgaggacaagggctggaagtacaccaccggaatcctctcgttcatcacggccgtctgctccgtcatctgggccatcaagtaaacacatctctgaattatgcaaaacaacagtttatccaacaagaacgaacagggcgtcaacttagtggacctgtccgtctatctgctgtcgaagtggaagtggttcgtgctgtccgtgctgcttttcggggggatggcgtggtaccactacgccaaatccccgctggtgttcttccgctccgtcacggtcatcatcaaggacccgtccaacaagacctccacggcggggctcgaccgctacgacaactatatcaacaaggtgaacgtggccaacgagattctccagttccgttccaaacggctgatgcgcgaggtggtgcagcgcctgcacgccgacgtggactaccgtgtggagagcgggctgcgtatgaacgagctctatacgctgtctccggtgaacgtctccttcatcaacgtgctgcccgaacggcacatctcgttcgtggtgacgcccaaggacgatgcgacggtgacgctttccgggttcggggggctgcctgccgccaaggatagctatgacgtgcggctgaacgacacgctggccgtcggcggcgagcggatattggtgacgggtaccgaccactggggcaagtcgtggacgggtcgcgagatccacgtcgtcaagaacccgctgaacgccgtggcgggacgcctccagggcagcatgggaatccggcaggaggaggacgagtcgtccatcctcgtgctctcgctgaaggacggctcgcccctgcgtgccgaggacgtgctgaacacgctggtgaacgtgtataacgcggaagccgtcaacgacaagaaccaggtggcggtgaacacctccgagttcatcaacgagcgcctgctcatcatcgagcgggagcttggcggcgtggagaccgagctggaatcgttcaagcagcacaaccaggtgatggacatcggctcgctggccggccgctacatgggcgaggcacaggcctacagcgccgacgcgctggagcaggagacccagctgaaactggcgcggttcatcaaggagtacctcaccgaccccacgaaaagccgtgacctcatcccctcggggacgggcatcagcgacgccgccgtggaggggcagataaaccagtacaacgccctgaagctgaagcgcgacaagctgatagccgacagcagcgagagcaaccccgtggtggaggagcttaacaacagcatacacgccctgaggcagagtatcatccgtgcggtggacaacatgattgtggggatcaacatgaagcgcaacgacgcgcgcagccgccaggagcaggcacaggcgcggtttaccaccgtgcccaccaaggaacggcagatgctctccatcgagcggcagcagaaaatcaaggaggcgctctacatgttccttctcaaccggcgggaggagaacgccctctcgcaggcgatggccgacaacaacgcgcgcaccatcgacagcgtggacggacccgcgggacccatctcacccgtgcgcaaccgcatcctgctgctcggggtgctcgtcggcctggccgtccccggcgtggtgttcctcatgatcctcttcatggacacccgggtacacagccgcaaggacctgaagggcgcggtgagcattcctttcctcggcgaagtgccgcaggacaaggaggcggcgaaagcgggtgttgccgtcggcgaggaagacggcatgctggccgagagtttccgcatcctgcgcaccaacatgacattcatggtgaaaaaagacaaaccgatgcaagtcgtcaccttcacttcgtttaatgaaggtgcgggaaagacgttcatttcccgcaaccttgccatgagcctcgtgctcacccggaaacgtgtggtgctggtggacctcgatatccgcaagggcaccctgagccgccacttccataaacacccggtgggcgtgaccaactatctggccgacgactccatccgcctggacgacatcatccacaccgacgggaaattcgacaaccttgacatcatctcatctggtacggtggcacccaaccctgcggagctgctcatggacgaacggcttgacgcgatggtggaggaactgcgccaacgctacgactacatcatcgtggacaatgtccccgtgggcatcgtggcggacgccactatcaccaaccgcatcagcgacctcaccatcttcgtggtgcgcgccggccgcctggaccgccgcctgctgcccgacatggaggagctttaccgcgataacaagctccgcaacatggcaattatcctcaacggggtgggcccgcaccgccgtggctacggttacggatatggatacgggtatggctatggttacggatacgggaaacacgggagaaggaaatgaccgatatacttcaagcatttacgtttaatctttttaaatataattacattatgacacaagaaatcaggtatcagattaacgggtggccggaaaagacaatccatgccggcacagccccgtcaagaggtcccgggacaagtccggaggcgatgacggaacctcccttacagatacgggggcgtatgctgccctatacggaagccgtataaggcagcttatcactaaataaggatacattaactttttaaaacattaaagtatatggacgaaaatgaaaacaaaggcttaaaaacttacgagtctccttccacgaagaaaactcaggtggaattggaaggaaacctgtgcggctctactagtcacacggctcagtcgcccggtacaacaactacggctcaggaagtcaaccaatcttttggaacagcgaatgactttactaatgattcttgggataataactaatgaataagaacataatctgaatgaatatgaataagagatttttgattccggctcttgcttggtctttgctggctttaagctttgccggttgtacagatgacaatatgtcgggtagcgatcccctgccggaaggtacgg
>103	N operona: 56	last	BT_0062	gene_poz=(601-813)	-	hypothetical protein	null	/position=111329 - 112741 (111929 - 112141)	/lenght=1413 (213)	/codons=471 (71)	/complement=false	GC-compoz=46.948356807511736%	/LCI1=1.4428571428571428	/LCI2=0.3980952380952383	p_i1=0.3722821895410923	p_i2=0.7956249405922531	/Tai=0.5523240259616677	/Tei=0.8160624465330277	/EEI=1.4790989420754053
agtcgtcaccttcacttcgtttaatgaaggtgcgggaaagacgttcatttcccgcaaccttgccatgagcctcgtgctcacccggaaacgtgtggtgctggtggacctcgatatccgcaagggcaccctgagccgccacttccataaacacccggtgggcgtgaccaactatctggccgacgactccatccgcctggacgacatcatccacaccgacgggaaattcgacaaccttgacatcatctcatctggtacggtggcacccaaccctgcggagctgctcatggacgaacggcttgacgcgatggtggaggaactgcgccaacgctacgactacatcatcgtggacaatgtccccgtgggcatcgtggcggacgccactatcaccaaccgcatcagcgacctcaccatcttcgtggtgcgcgccggccgcctggaccgccgcctgctgcccgacatggaggagctttaccgcgataacaagctccgcaacatggcaattatcctcaacggggtgggcccgcaccgccgtggctacggttacggatatggatacgggtatggctatggttacggatacgggaaacacgggagaaggaaatgaccgatatacttcaagcatttacgtttaatctttttaaatataattacattatgacacaagaaatcaggtatcagattaacgggtggccggaaaagacaatccatgccggcacagccccgtcaagaggtcccgggacaagtccggaggcgatgacggaacctcccttacagatacgggggcgtatgctgccctatacggaagccgtataaggcagcttatcactaaataaggatacattaactttttaaaacattaaagtatatggacgaaaatgaaaacaaaggcttaaaaacttacgagtctccttccacgaagaaaactcaggtggaattggaaggaaacctgtgcggctctactagtcacacggctcagtcgcccggtacaacaactacggctcaggaagtcaaccaatcttttggaacagcgaatgactttactaatgattcttgggataataactaatgaataagaacataatctgaatgaatatgaataagagatttttgattccggctcttgcttggtctttgctggctttaagctttgccggttgtacagatgacaatatgtcgggtagcgatcccctgccggaaggtacggaattcgatttcggcaccacggttgagtctaaccggacgcgcacctattacgatcccgcggatgtggcggatccggacgctacctcctggaagattttctggaactatgagtcttctttggaccacatctacatctattccccccaggcgttggcaagcgccaatcaggcttcgtacaccgtccaggccacgaaggacatggtagggccg
>104	N operona: 57	first	BT_0063	gene_poz=(601-801)	-	hypothetical protein	null	/position=111594 - 112994 (112194 - 112394)	/lenght=1401 (201)	/codons=467 (67)	/complement=false	GC-compoz=43.28358208955223%	/LCI1=0.9040404040404041	/LCI2=0.15656565656565652	p_i1=0.09937838290689631	p_i2=0.1987242570933765	/Tai=0.4282262970486128	/Tei=0.27885183138403885	/EEI=2.852067979323588
aaccctgcggagctgctcatggacgaacggcttgacgcgatggtggaggaactgcgccaacgctacgactacatcatcgtggacaatgtccccgtgggcatcgtggcggacgccactatcaccaaccgcatcagcgacctcaccatcttcgtggtgcgcgccggccgcctggaccgccgcctgctgcccgacatggaggagctttaccgcgataacaagctccgcaacatggcaattatcctcaacggggtgggcccgcaccgccgtggctacggttacggatatggatacgggtatggctatggttacggatacgggaaacacgggagaaggaaatgaccgatatacttcaagcatttacgtttaatctttttaaatataattacattatgacacaagaaatcaggtatcagattaacgggtggccggaaaagacaatccatgccggcacagccccgtcaagaggtcccgggacaagtccggaggcgatgacggaacctcccttacagatacgggggcgtatgctgccctatacggaagccgtataaggcagcttatcactaaataaggatacattaactttttaaaacattaaagtatatggacgaaaatgaaaacaaaggcttaaaaacttacgagtctccttccacgaagaaaactcaggtggaattggaaggaaacctgtgcggctctactagtcacacggctcagtcgcccggtacaacaactacggctcaggaagtcaaccaatcttttggaacagcgaatgactttactaatgattcttgggataataactaatgaataagaacataatctgaatgaatatgaataagagatttttgattccggctcttgcttggtctttgctggctttaagctttgccggttgtacagatgacaatatgtcgggtagcgatcccctgccggaaggtacggaattcgatttcggcaccacggttgagtctaaccggacgcgcacctattacgatcccgcggatgtggcggatccggacgctacctcctggaagattttctggaactatgagtcttctttggaccacatctacatctattccccccaggcgttggcaagcgccaatcaggcttcgtacaccgtccaggccacgaaggacatggtagggccggctccggttgccaaggacggcgatgttggcgtgcagacaagtggcgtttcgaattacgatttctatgccatgtatccggcaaaggctgtaaagtcgggtagcggcaaggacacatcgctttctgccacaatgcccgacagacagacggcttccaccacggaagtgatgacggacgaagcggttggtgagttccagactaccgctgacatggactgcgcgctgatgatcgcgaagaaaacgggttataatcccg
>105	N operona: 57	last	BT_0064	gene_poz=(601-2775)	-	hypothetical protein	null	/position=111815 - 115189 (112415 - 114589)	/lenght=3375 (2175)	/codons=1125 (725)	/complement=false	GC-compoz=50.57471264367817%	/LCI1=1.0732044198895028	/LCI2=0.18729281767955808	p_i1=0.17130817188187283	p_i2=0.2868754788660914	/Tai=0.599525751890839	/Tei=0.35818793097948226	/EEI=2.402346032854278
ccgcaacatggcaattatcctcaacggggtgggcccgcaccgccgtggctacggttacggatatggatacgggtatggctatggttacggatacgggaaacacgggagaaggaaatgaccgatatacttcaagcatttacgtttaatctttttaaatataattacattatgacacaagaaatcaggtatcagattaacgggtggccggaaaagacaatccatgccggcacagccccgtcaagaggtcccgggacaagtccggaggcgatgacggaacctcccttacagatacgggggcgtatgctgccctatacggaagccgtataaggcagcttatcactaaataaggatacattaactttttaaaacattaaagtatatggacgaaaatgaaaacaaaggcttaaaaacttacgagtctccttccacgaagaaaactcaggtggaattggaaggaaacctgtgcggctctactagtcacacggctcagtcgcccggtacaacaactacggctcaggaagtcaaccaatcttttggaacagcgaatgactttactaatgattcttgggataataactaatgaataagaacataatctgaatgaatatgaataagagatttttgattccggctcttgcttggtctttgctggctttaagctttgccggttgtacagatgacaatatgtcgggtagcgatcccctgccggaaggtacggaattcgatttcggcaccacggttgagtctaaccggacgcgcacctattacgatcccgcggatgtggcggatccggacgctacctcctggaagattttctggaactatgagtcttctttggaccacatctacatctattccccccaggcgttggcaagcgccaatcaggcttcgtacaccgtccaggccacgaaggacatggtagggccggctccggttgccaaggacggcgatgttggcgtgcagacaagtggcgtttcgaattacgatttctatgccatgtatccggcaaaggctgtaaagtcgggtagcggcaaggacacatcgctttctgccacaatgcccgacagacagacggcttccaccacggaagtgatgacggacgaagcggttggtgagttccagactaccgctgacatggactgcgcgctgatgatcgcgaagaaaacgggttataatcccgctaccgagaagaccgtgaatctggagttcgaacccttcgcatcgatggttgacattaccgtgaacggcaccatcaagaacaatacgcagagtgatgtgcgcgtcacctctgtcatcatcgaggcagacgctcctattgccggtagctttacgtacgattacaaatcaaaggaatttaccttcggcgacgacgcctcgaacagcattacgatcgatactaaattcgccgatgaagctggtgacagggtgggtgtcatgatggacgatggcagccagctcaaggtgagcgccttcatgattccgaatccgaatgtcacgttgtgtaaggtaacggtcgtgactgcagatgcacggactctgaccaagaatttgaatatgaccaacttcgagccgaggcagattcacttcgtgaaacttccgaagattaacgttaaagatttgaagttcgattacacgatttggctgtcgcagctcgatccgaacatctacctttccgagatttcgttgccgggttccgtgctgtcgttcaactatctgatgtcggacacatacaagaagactcaaacaatggaattgaaagaccagttcaatgccggtgtgcgtgtgttccagtgccatgtcaataccatcgctcagacctcctcgatagatggcggctccacgtcggtgggtatcgctgattctgatggtaatagcgtattgaaatctgacaacagtggttactggaccctcggcgacgtactgatagcactgcaaaaggagatgtccggaacccacaaggatgagttctgcgtgctcgccatctccgactggattagcggcataactacggcacagttgtccactttgtacagccgcctgaaagtcgtgcttgacaaagtcgaagacatgggactgattgcaaccggtatcaatcccaacaccaccatcggtgacgtcaaggggaaagtgattgtcaaggtgcagcttaacgacggatacaccgacgcatggaaccaactgtccggagccaatgtatggatgaatacctttaatgaggttgctgaagaaaatgtgtattattcgcccatgccttatggcgctcaacctaataagaatgccggtggcacatcggcttcggctctgaccgagaacatgaatatcatctactctgattgtgccaatccgataaaaaaatctaagggtttatctggtcttgagtggcgaagcggcattcaagacaacgcaacagccgttcttgccgcatacagcgataattacgaatcaaccaaacataataacttctcgatgacctatttgggaggttgcggcgctatacgtgaacatttcgtcactgacgatgaatattactatccttcacaagttgcttctacccttaacaacctttggcttcacaacaacaacaaaccggcagcgaagccatggggttgggtaatgttcaactgcgtaggcactgaggcgactaccactcaaggcatccaggccgtgattgagcacaatgcggatccggagttcaagctcgcccgccgttccgctgccaaggcaaagccttcgggtgacacgaagggtattgccaacggtggtactgtattctgattcctttttacctgcaaggctgcacggcccgtgcagccttgcaaactaattctatagaaaagaaaatagatgaaaaagatatcaattgcaaacgcaataaccgtgctggccgcatcggcattcctgatagcttgtaatgcctacgaccaagatttatcaccgggaggcaacaccgtaatcgaggctgtttgcccagctcctgcacttgaagagccagcgacacgtacggctgtcgatcccacagcgtatacatccggagagattggcatcaactggctgccagccgaccggatcggcgtgtacagcgccacgactgccaatgcctgcttcaccaaccagagtgatcaggagaccgacaagacctccttcgcaggtaatctccagaacggtgagactcccctgtatgcctactatccctatacggagacggcgggcaccgctcccacggctttcaagggcacgctgccgctgacccagcactattccaccgccacccgcgaactggaaggcgactggaaggtgggcaccccccaaggcagctccgcctcaagattcactttcgagcacatcttcgccttcttgaagttcgacatcaacgcc
>106	N operona: 58	first-last	BT_0065	gene_poz=(601-3138)	-	alpha-galactosidase precursor	null	/position=114059 - 117796 (114659 - 117196)	/lenght=3738 (2538)	/codons=1246 (846)	/complement=false	GC-compoz=56.10717100078803%	/LCI1=1.1088757396449704	/LCI2=0.294201183431953	p_i1=0.18863336044325837	p_i2=0.5898438165250385	/Tai=0.7605343023380613	/Tei=0.6308594348725346	/EEI=2.1017983668799274
cccatgccttatggcgctcaacctaataagaatgccggtggcacatcggcttcggctctgaccgagaacatgaatatcatctactctgattgtgccaatccgataaaaaaatctaagggtttatctggtcttgagtggcgaagcggcattcaagacaacgcaacagccgttcttgccgcatacagcgataattacgaatcaaccaaacataataacttctcgatgacctatttgggaggttgcggcgctatacgtgaacatttcgtcactgacgatgaatattactatccttcacaagttgcttctacccttaacaacctttggcttcacaacaacaacaaaccggcagcgaagccatggggttgggtaatgttcaactgcgtaggcactgaggcgactaccactcaaggcatccaggccgtgattgagcacaatgcggatccggagttcaagctcgcccgccgttccgctgccaaggcaaagccttcgggtgacacgaagggtattgccaacggtggtactgtattctgattcctttttacctgcaaggctgcacggcccgtgcagccttgcaaactaattctatagaaaagaaaatagatgaaaaagatatcaattgcaaacgcaataaccgtgctggccgcatcggcattcctgatagcttgtaatgcctacgaccaagatttatcaccgggaggcaacaccgtaatcgaggctgtttgcccagctcctgcacttgaagagccagcgacacgtacggctgtcgatcccacagcgtatacatccggagagattggcatcaactggctgccagccgaccggatcggcgtgtacagcgccacgactgccaatgcctgcttcaccaaccagagtgatcaggagaccgacaagacctccttcgcaggtaatctccagaacggtgagactcccctgtatgcctactatccctatacggagacggcgggcaccgctcccacggctttcaagggcacgctgccgctgacccagcactattccaccgccacccgcgaactggaaggcgactggaaggtgggcaccccccaaggcagctccgcctcaagattcactttcgagcacatcttcgccttcttgaagttcgacatcaacgccggtggcaccgacgtggcgggtgaaaggctgctgagcgtgtcgctcaccgtccccgacaagcagctcggcggcggcttcacttgtgacctttccacccgtgccgtcaccttcacgccggccaccgatgcctccaccgtgaccatggaatggacggatacgccggaactgtccgcctccaccttccacggctacatgaacgtggctcccgtcacgggcattgcggggacggaaatcagcattcagatcaagaccaacctgcacatcatcaccttcaccgagacgatgaaagccgatgcgttcaagtccaatacctattacacggtacctctcaccctgtcgcgcttcaaagacaagtggacgatggaggagaatcccgatgccaaggaggagaacgccgcttgggtgaccggcctgcagagccgtctggcatgcgccaacaccgtttttgccattgcggggcaacccttcatgcacaaaatccgcgtgccgcaaagcacctcgcagcaatatcatgcggttgtgcccgtaaagaatggcgtcaagcgtgtctacaacctgccggagggactgacctggaacgccggccgctgccttgtggaaggtaaggctcccgccgccggcgactatgtctattcggtggaattcaccgtagggggcgctacctataaagaaggcatcaagctccacgtggccgtccgggccgccgatctccagtcacccacccccatgatgggttggcagacctggaatgtctttaaagacaagattggctacgacatcctcgcgagccagcttgtaggaatgaaggaaaaaggcctcattgacgccggttacagatacttcggcgtagatgactgctggcaggtgaaaagtgagaacgacaacggccaccagattcccgatgcaagcaagtttcccacggcgaatggcgtaaacggcatggcgcgcatggcgaacctgattcacgactacggtctgaaagccggtatctacaccgattgcggaaccaagacctgcgagaagtacttcgcatcgtacggctacgaggaactccatgcacaggactataagggctggggctatgacttcgtgaaagaagattggtattatgaccttgatatggctcctgtcggtgcgactccatcgactttcgttgatggatatgccggtctgggtagctattggaacacgtccgaaatggcgcaggaactctacaccaagatgggcaaggcgcttaacgaccgcggcctgatgctgtacgtgtgcgaatggggtatccacgacccatggaagtggggtgccgagaccggtgctacctgctggcgcatgacctatgaccaccgtgacggctggtggggtaaaatcgacagtggtctgtttggtaaaaagaatgacggcgatgagaatgctaacggcgtgggtgtgcacaacaccatcgtactgatgcgccacctttggccgtatgtcggaatcaaccgttacaatgatgccgacatgatttgcgtcggtatccgcggtagcggccagtcgtcgagcgactgcgtttacaatcaggcgggtggactcacttcaaccgaagccgagacctcgtttgccatgtggtgcatgtggagttctcctatccttctgggcttcgacatgaccaaggatatgagttcggccgacttggcacacgacctcgcgcttgtcaagaacgaggagcttatcgccatcaaccaagatgccttagggcagggcgccgagtatatcaagagtgctgacggcattgattactatcagaaagacctcgctgacggcgatgtggcgattgccgctgtcaacctcagcgataattctgcaacttacaccatttctatggccgactacgatgctcttgacctaagtgaatcttattcggcaagagatcttatcggacagaaagacgcaggaaccctttctgcttcgtcatcgttgaccggctcgcttgcggcacacggcacctttgtcgtaaggctgaaaaagcagtaagcctggctcttgcttctaagcaagaaattttcttattcttggcatcaatacttttcggaggctatcagtgccaagagtaatataaagaaacaaatcattaacagttgattgaatatgactaagaaaatctttttgaccgccttgtgcgcagtggctctttgtccggccttcgcacagacttccgatacgaaagaaaaggtggagtacagtacggacaagtataaggtggaaaccaaccgtttttgggacaactggttcatcagcgtgggtgccggtgggcaggtgtattttggtgaccatgacaagcaaatagacttcggcgaccgcattgccccggcactggatattgctatcggcaagtggttcactccgggaatcggtatccgcttcatgtacagcggactgaaaagcaagggcgccacacgtgatgactgggaatgcgacatcacccacgggacaggcgaacatgtgcccggatgggccggcgttccgggcgacgacctccaatattccaaatacaagatgagcaacctccacgccgatgtgctcttcaatgtgctgaaccttttcggtggttacaacgaaaaccgtaagtgggac
>107	N operona: 59	first-last	BT_0066	gene_poz=(601-1803)	-	major outer membrane protein OmpA	null	/position=116711 - 119113 (117311 - 118513)	/lenght=2403 (1203)	/codons=801 (401)	/complement=false	GC-compoz=55.527847049044055%	/LCI1=1.06	/LCI2=0.2543333333333334	p_i1=0.16506535799328798	p_i2=0.48397721743197175	/Tai=0.7380823153506897	/Tei=0.5355794956887746	/EEI=2.488133158563929
ggccagtcgtcgagcgactgcgtttacaatcaggcgggtggactcacttcaaccgaagccgagacctcgtttgccatgtggtgcatgtggagttctcctatccttctgggcttcgacatgaccaaggatatgagttcggccgacttggcacacgacctcgcgcttgtcaagaacgaggagcttatcgccatcaaccaagatgccttagggcagggcgccgagtatatcaagagtgctgacggcattgattactatcagaaagacctcgctgacggcgatgtggcgattgccgctgtcaacctcagcgataattctgcaacttacaccatttctatggccgactacgatgctcttgacctaagtgaatcttattcggcaagagatcttatcggacagaaagacgcaggaaccctttctgcttcgtcatcgttgaccggctcgcttgcggcacacggcacctttgtcgtaaggctgaaaaagcagtaagcctggctcttgcttctaagcaagaaattttcttattcttggcatcaatacttttcggaggctatcagtgccaagagtaatataaagaaacaaatcattaacagttgattgaatatgactaagaaaatctttttgaccgccttgtgcgcagtggctctttgtccggccttcgcacagacttccgatacgaaagaaaaggtggagtacagtacggacaagtataaggtggaaaccaaccgtttttgggacaactggttcatcagcgtgggtgccggtgggcaggtgtattttggtgaccatgacaagcaaatagacttcggcgaccgcattgccccggcactggatattgctatcggcaagtggttcactccgggaatcggtatccgcttcatgtacagcggactgaaaagcaagggcgccacacgtgatgactgggaatgcgacatcacccacgggacaggcgaacatgtgcccggatgggccggcgttccgggcgacgacctccaatattccaaatacaagatgagcaacctccacgccgatgtgctcttcaatgtgctgaaccttttcggtggttacaacgaaaaccgtaagtgggacctcagtccttatgccggcctcggctgggcacgtgtctatgactctccatcttccaaggaggtaagcgccaacctcggtatcctgacctcctggcacttctgcgacgtactggccctgaacctcgacgtgcgtggcatgttcgtcaacgaccgtttcgacggtgagggcggcggccgtttcggtgaggggaacctttccgccaccatcggcctgacgtataagttcaagcaacgcagctgggaccgcagcaagaccgtttaccgttacaattatggtgatctggaaagcatgcgccggaaactgaacgacatgagcgcggagaacgaccgcttgaagaaagcccttgccgatggcgacaaacagaaggcacagaccatcgtgaagaagattgcctccgccaacctcgtcaccttcaagatcaacaggacgaagctgagcaacgaggcgcgcgccaacttgggtctgctggccgaaatcatcaagtcgggcgatccggaaaccgtatataccatcaccggttatgccgatgcgggaacgggtagcagcaagggcaacgaacgcctgagcaaggaacgcgctgagaacgtttacgactgcctggtgaaagagttcggcgtcagcgagaaacagctccgcatcgactacaagggcggtgtggacaacatgttctacaacgacccgcgtttgagccgtgcggttatcacacgtggggaataaaacatttgttcatataggaacttgtccgattctggtcagccgtcagactgggcgaaagccttgacgcggatttcgatacacaagaccggatttcagacagaccacatatttccgtttcccggtcggaaaacaaatataaccgggaaagtaaaaagatgttaagacctatgtcctttgtgaaaagcgcggggattgtaaggaaggcggaagactctgtcttccttacatttctatttgtcagaaaaaaattattaacctgtcaattgtcattccggaaggatttcttgacatggtattatgaattatgatctgaatacaaaccatctgttatacaattatgatgaatatatgcacttttttatgtttcatggcgtgcgcctttgtactcgctgcctgctccgactccgacgaggatgttatcgtgcagggcggtttgaccggaaactggtacagcaccgagaacggaacgatttataccgttgaatttcacaaggaagggacaggggagttggtgacttacacctactcgtcaataccagatgtgaccggatatcatacgggatggacggtggaaggcatgtcgttctaatacacgctcgt
>108	N operona: 60	first	BT_0067	gene_poz=(601-852)	-	hypothetical protein	null	/position=118251 - 119702 (118851 - 119102)	/lenght=1452 (252)	/codons=484 (84)	/complement=false	GC-compoz=49.2063492063492%	/LCI1=0.8714859437751004	/LCI2=0.09678714859437748	p_i1=0.08774622137004955	p_i2=0.062022469436165954	/Tai=0.6264816299574114	/Tei=0.15582022249254937	/EEI=1.7570544866522495
acttgggtctgctggccgaaatcatcaagtcgggcgatccggaaaccgtatataccatcaccggttatgccgatgcgggaacgggtagcagcaagggcaacgaacgcctgagcaaggaacgcgctgagaacgtttacgactgcctggtgaaagagttcggcgtcagcgagaaacagctccgcatcgactacaagggcggtgtggacaacatgttctacaacgacccgcgtttgagccgtgcggttatcacacgtggggaataaaacatttgttcatataggaacttgtccgattctggtcagccgtcagactgggcgaaagccttgacgcggatttcgatacacaagaccggatttcagacagaccacatatttccgtttcccggtcggaaaacaaatataaccgggaaagtaaaaagatgttaagacctatgtcctttgtgaaaagcgcggggattgtaaggaaggcggaagactctgtcttccttacatttctatttgtcagaaaaaaattattaacctgtcaattgtcattccggaaggatttcttgacatggtattatgaattatgatctgaatacaaaccatctgttatacaattatgatgaatatatgcacttttttatgtttcatggcgtgcgcctttgtactcgctgcctgctccgactccgacgaggatgttatcgtgcagggcggtttgaccggaaactggtacagcaccgagaacggaacgatttataccgttgaatttcacaaggaagggacaggggagttggtgacttacacctactcgtcaataccagatgtgaccggatatcatacgggatggacggtggaaggcatgtcgttctaatacacgctcgtagagaatctgcttaccatgaaactcgcagtaggggaagtgcttgtcgcggtggcaggcattacgggcaacagcatgtcgctcaccgatggtgattccgccgtcatgcttacccggtacgatggaggcgaggaaaaaatcaacgagctgagaaaggaggtggaaaacaattgtgatgtattagaaccggctccgatctatcccaacgaggaagaaagtttctggaagaggaaagctgtgcaaaatgcaatccttggcatttacagcaacttacggagttatgagtacaggcagttgctgctggagaagataaggcttacggggaaagactttgatgaacaccctgcgtccgtcattactccgtatgacagtcatgtggccgatgtgtggagtgcggcctaccttgtcatcagcaacgccaatatggtgataaatgccttgaagcctttgacggctcctatgagcgtaccgcttacatcaacgaggcgaaagccttgagatgcatggtctattacaacctgtcacaactgtggggcagtgtgccttacattacggtgcccgccacttccaacaattacgatgaaatcctgc
>109	N operona: 60	last	BT_0068	gene_poz=(601-1080)	-	hypothetical protein	null	/position=118530 - 120209 (119130 - 119609)	/lenght=1680 (480)	/codons=560 (160)	/complement=false	GC-compoz=50.208333333333336%	/LCI1=1.0146750524109014	/LCI2=0.13333333333333333	p_i1=0.14439037830530757	p_i2=0.1383257342646384	/Tai=0.6076223897838373	/Tei=0.22449316083817455	/EEI=1.6663158301987742
ggaacttgtccgattctggtcagccgtcagactgggcgaaagccttgacgcggatttcgatacacaagaccggatttcagacagaccacatatttccgtttcccggtcggaaaacaaatataaccgggaaagtaaaaagatgttaagacctatgtcctttgtgaaaagcgcggggattgtaaggaaggcggaagactctgtcttccttacatttctatttgtcagaaaaaaattattaacctgtcaattgtcattccggaaggatttcttgacatggtattatgaattatgatctgaatacaaaccatctgttatacaattatgatgaatatatgcacttttttatgtttcatggcgtgcgcctttgtactcgctgcctgctccgactccgacgaggatgttatcgtgcagggcggtttgaccggaaactggtacagcaccgagaacggaacgatttataccgttgaatttcacaaggaagggacaggggagttggtgacttacacctactcgtcaataccagatgtgaccggatatcatacgggatggacggtggaaggcatgtcgttctaatacacgctcgtagagaatctgcttaccatgaaactcgcagtaggggaagtgcttgtcgcggtggcaggcattacgggcaacagcatgtcgctcaccgatggtgattccgccgtcatgcttacccggtacgatggaggcgaggaaaaaatcaacgagctgagaaaggaggtggaaaacaattgtgatgtattagaaccggctccgatctatcccaacgaggaagaaagtttctggaagaggaaagctgtgcaaaatgcaatccttggcatttacagcaacttacggagttatgagtacaggcagttgctgctggagaagataaggcttacggggaaagactttgatgaacaccctgcgtccgtcattactccgtatgacagtcatgtggccgatgtgtggagtgcggcctaccttgtcatcagcaacgccaatatggtgataaatgccttgaagcctttgacggctcctatgagcgtaccgcttacatcaacgaggcgaaagccttgagatgcatggtctattacaacctgtcacaactgtggggcagtgtgccttacattacggtgcccgccacttccaacaattacgatgaaatcctgcattcccccgtacggtcaccgcaagacctttgttggggactgctcaatgaactgcaagacatcacccgtttgcccggaggttgtgtaaaaagtaagaatcaagtgttctttgacatattgtattaaaaaggcaatgctctttatctctttattttggtatttctattgttgtcctttggcgaatgaccgctattaggtatacttaataccccaatagtggacttgttgcaatagtacctgtatgctttgaatgttagtcactcttcttagattatagcatgttgcgtacaaatctatttcagcctgtaccttttcctttcctctgagtaggagtggtatttgccccatccagtatttaagagttccgaagggatgttctacccatgtttttcgtaaacgtataagcgctttgtatttcatccccttacacttcttcatatactgtcttatgggttcggcatctgcccttcggtagataatccggcctttttttgatgtggtgcagaac
>110	N operona: 61	first-last	BT_0069	gene_poz=(601-1407)	-	transposase	null	/position=119294 - 121300 (119894 - 120700)	/lenght=2007 (807)	/codons=669 (269)	/complement=true	GC-compoz=42.874845105328376%	/LCI1=1.195273631840796	/LCI2=0.15708955223880602	p_i1=0.23305587722030488	p_i2=0.2001633446171164	/Tai=0.4901396303117924	/Tei=0.2801470101554048	/EEI=1.9321189874498987
tgagaaccctgttcgtctgattgatgtttttgtcgatcagtttatcaaattgcaccctgatttttcatcttataaaggtaacagtcctacgggccgttcggcttatagctttggtactttactcaagctgtatgtctacggctatttaaacagtatcagttcttcccgtaaactggagcgcgagactctgcgtaatatggagttgatctggcttctgggtaatctccatcctgatcataagactattgccgatttccgttccaaacaaacttcgggcattcatgaatgttgccttgatttccgccgctttctggtcagttccggttatatttcaggcaaactggtagctgttgacggcagtaaaatcaaagccaataccaatcgtgacggtcttactttagatggtattaatcgacagttagccttgttggatacccgtttagagaagtatctgcaccagcttaatgaaaatgatctggtggaaacagcccaggaacaattatccgaactctcggacgagccggtgtggagagctccctactggagaagatagcccgtttgagccaacaggttgaagaacttcaggcggaaaaacagcgtatgctggatgaaggttcccaaagaagctttccttctgaccgcgaagctcgcctgatgaagacccgtaacggttttgttccggcttacaatgtccaatcagtggtagattcccaacatcacctgataggtgccatgcaggttaccgaccacccgaatgactttgaagaccttcaaccttcgattcatgccatgcaggaagaccttcaggtagaagtatcccaagccgttgccgacaccggttatgctaatgaagaacagattctggcccttgaagaagaaggcaaagtgattgccgttcctttcaatgaaggagaccattctcctaaagaagatcgggagcacggaatcttttttacctatgatgcagacaatgactattatatatgctcccaagaaaagatattacctattaaagacaggcaagttcgtaaacatggaaagatttatagaaaatatcagggaagagactgcaagggttgtcccttgataaagttctgcaccacatcaaaaaaaggccggattatctaccgaagggcagatgccgaacccataagacagtatatgaagaagtgtaaggggatgaaatacaaagcgcttatacgtttacgaaaaacatgggtagaacatcccttcggaactcttaaatactggatggggcaaataccactcctactcagaggaaaggaaaaggtacaggctgaaatagatttgtacgcaacatgctataatctaagaagagtgactaacattcaaagcatacaggtactattgcaacaagtccactattggggtattaagtatacctaatagcggtcattcgccaaaggacaacaatagaaataccaaaataaagagataaagagcattgcctttttaatacaatatgtcaaagaacacttgattcttactttttacacaacctccgggcaaacgggtgatgtcttgcagttcattgagcagtccccaacaaaggtcttgcggtgaccgtacgggggaatgcaggatttcatcgtaattgttggaagtggcgggcaccgtaatgtaaggcacactgccccacagttgtgacaggttgtaatagaccatgcatctcaaggctttcgcctcgttgatgtaagcggtacgctcataggagccgtcaaaggcttcaaggcatttatcaccatattggcgttgctgatgacaaggtaggccgcactccacacatcggccacatgactgtcatacggagtaatgacggacgcagggtgttcatcaaagtctttccccgtaagccttatcttctccagcagcaactgcctgtactcataactccgtaagttgctgtaaatgccaaggattgcattttgcacagctttcctcttccagaaactttcttcctcgttgggatagatcggagccggttct
>111	N operona: 62	first-last	BT_0070	gene_poz=(601-1224)	-	transposase	null	/position=120148 - 121971 (120748 - 121371)	/lenght=1824 (624)	/codons=608 (208)	/complement=true	GC-compoz=43.42948717948718%	/LCI1=1.0869565217391304	/LCI2=0.12302737520128823	p_i1=0.17790960750452628	p_i2=0.11414982474393708	/Tai=0.4828228183134651	/Tei=0.20273484226954336	/EEI=2.431985563699478
tctgacagtgtgtcgtattcatggttcatacagttcctacagggcggaattgtccatgtcttgtgccgcacttccctgttgtcaatatcccggattttgcgtaagcgcgggcaaaaggtttatttcggattgcggaaaaggcatgagaagctcgtaggcttcgcatccggccacggcctgtgcctgcccggtccgtttcaacatgatccaatagccccagtcttgcttccgcgttttccattcgtccggcagggccgacttgtccgcagtgtcctccataccggcctctttgagtagcagggcggttttcgcgggtgtatagttcgcaaggctttcaccgaaaacgcggtacatttcgggctcggacgattcctcgaccgcaatgctgaaatcggactgacagtcgcgaagcaggtatcccgcctcgtcattgtagcccaggctcaaagcgatttcggcacggagggccttgacggtctccatagtgatgcgccacccgccttcggggaggttgtgtaaaaagtaagaatcaagtgttctttgacatattgtataaaaaggattttatatctttgctctgctaacaataggattaattttatgggctatattcaaccttttgaccgtaatcaactgactcttcccgagtctttagattcttatatctcttgtgagaaccctgttcgtctgattgatgtttttgtcgatcagtttatcaaattgcaccctgatttttcatcttataaaggtaacagtcctacgggccgttcggcttatagctttggtactttactcaagctgtatgtctacggctatttaaacagtatcagttcttcccgtaaactggagcgcgagactctgcgtaatatggagttgatctggcttctgggtaatctccatcctgatcataagactattgccgatttccgttccaaacaaacttcgggcattcatgaatgttgccttgatttccgccgctttctggtcagttccggttatatttcaggcaaactggtagctgttgacggcagtaaaatcaaagccaataccaatcgtgacggtcttactttagatggtattaatcgacagttagccttgttggatacccgtttagagaagtatctgcaccagcttaatgaaaatgatctggtggaaacagcccaggaacaattatccgaactctcggacgagccggtgtggagagctccctactggagaagatagcccgtttgagccaacaggttgaagaacttcaggcggaaaaacagcgtatgctggatgaaggttcccaaagaagctttccttctgaccgcgaagctcgcctgatgaagacccgtaacggttttgttccggcttacaatgtccaatcagtggtagattcccaacatcacctgataggtgccatgcaggttaccgaccacccgaatgactttgaagaccttcaaccttcgattcatgccatgcaggaagaccttcaggtagaagtatcccaagccgttgccgacaccggttatgctaatgaagaacagattctggcccttgaagaagaaggcaaagtgattgccgttcctttcaatgaaggagaccattctcctaaagaagatcgggagcacggaatcttttttacctatgatgcagacaatgactattatatatgctcccaagaaaagatattacctattaaagacaggcaagttcgtaaacatggaaagatttatagaaaatatcagggaagagactgcaagggttgtcccttgataaagttctgcaccacatcaaaaaaaggccggattatctaccgaagggcagatgccgaacccataa
>112	N operona: 63	first-last	BT_0071	gene_poz=(601-1098)	-	hypothetical protein	null	/position=121075 - 122772 (121675 - 122172)	/lenght=1698 (498)	/codons=566 (166)	/complement=true	GC-compoz=51.40562248995983%	/LCI1=1.1696969696969697	/LCI2=0.2761616161616162	p_i1=0.2195777440816328	p_i2=0.5435577873820976	/Tai=0.7854467471173445	/Tei=0.5892020086438878	/EEI=1.310050971983808
ggcacattgcgcgacaacctgctgttgggcaatcccgaagctaccgacgggcagatgcgggaagcgttgcatacggcggcggccgattttgtacgggaactgccgcaaggactggacacccctgcggcgagatgggaacgggcataagtgaggggcaggcgcaacgcatagccatcgcgcgcggactgctccgccccggtaacatcgtcctgctggacgagcccacctcctcgctggattccgataccgaacggacgctgctggaacggctttcacataccattcaaggcaagaccctcatcattatcacccaccaggaacagacggcacggctctgtaacgccgttatcaggatgcatccggtgggctcccccggcaagtgacgcctacgtgagactgcgggatggccgggaacggggccgatcgcgcaggtataaaacaaaagcagggaagtccggggcttatcccggcttccctgccgacggggaggcggcatcattgctatgcgtgcagtccgactgccatatcaaactggttggatgttgagatgaaattatggcacgcatgcccgcttcccttcgtatataattccttatccggatgatacgccgcctcccgatgacggacagccgcggtatgaattccgataaatacggtattccaaatatccatatccgaaccacgcctggcccggatatggataagcaaacaaaacaaacaaatgatagcggatttaattcgtacagccggaaataccacattccacggctgtggtatgaacccgccaggggtatatattgttctgacagtgtgtcgtattcatggttcatacagttcctacagggcggaattgtccatgtcttgtgccgcacttccctgttgtcaatatcccggattttgcgtaagcgcgggcaaaaggtttatttcggattgcggaaaaggcatgagaagctcgtaggcttcgcatccggccacggcctgtgcctgcccggtccgtttcaacatgatccaatagccccagtcttgcttccgcgttttccattcgtccggcagggccgacttgtccgcagtgtcctccataccggcctctttgagtagcagggcggttttcgcgggtgtatagttcgcaaggctttcaccgaaaacgcggtacatttcgggctcggacgattcctcgaccgcaatgctgaaatcggactgacagtcgcgaagcaggtatcccgcctcgtcattgtagcccaggctcaaagcgatttcggcacggagggccttgacggtctccatagtgatgcgccacccgccttcggggaggttgtgtaaaaagtaagaatcaagtgttctttgacatattgtataaaaaggattttatatctttgctctgctaacaataggattaattttatgggctatattcaaccttttgaccgtaatcaactgactcttcccgagtctttagattcttatatctcttgtgagaaccctgttcgtctgattgatgtttttgtcgatcagtttatcaaattgcaccctgatttttcatcttataaaggtaacagtcctacgggccgttcggcttatagctttggtactttactcaagctgtatgtctacggctatttaaacagtatcagttcttcccgtaaactggagcgcgagactctgcgtaatatggagttgatctggcttctgggtaatctc
>113	N operona: 64	first	BT_0072	gene_poz=(601-852)	-	putative ABC transporter, ATP-binding protein	null	/position=121790 - 123241 (122390 - 122641)	/lenght=1452 (252)	/codons=484 (84)	/complement=true	GC-compoz=60.71428571428571%	/LCI1=1.104417670682731	/LCI2=0.4433734939759037	p_i1=0.18643274405134228	p_i2=0.8543130730797077	/Tai=1.0	/Tei=0.8688817657717369	/EEI=1.3224157893001423
gctggacaccggtacggtaacattcggcacgctggccgccttcctgcaactggtggcacaggtacaacgccctgtcgtggagctggcccggcaggttccggtgtttatcggcgcactgacttccgtggagaggatagacgagctcaactccatgccgctggaggaacagggcgagcctgtcatcctgggtggcaaggctggtgtccgtgtggagaatgttacttttacctatcccggcggcagacgtaaggtgctggaacatttcacatacgatttcaagccggggagcctgaccgccgtgctcggggagaccggcagcgggaagagtacgctggtacggctgatactggccttgttgcagcccgacgggggaaacatcacgctgtatgacaagacccggcccgtgcccgtttctccactcacacgggggaatttcgtgtatgtcccgcaggggaatacgctcgtcagcggcacattgcgcgacaacctgctgttgggcaatcccgaagctaccgacgggcagatgcgggaagcgttgcatacggcggcggccgattttgtacgggaactgccgcaaggactggacacccctgcggcgagatgggaacgggcataagtgaggggcaggcgcaacgcatagccatcgcgcgcggactgctccgccccggtaacatcgtcctgctggacgagcccacctcctcgctggattccgataccgaacggacgctgctggaacggctttcacataccattcaaggcaagaccctcatcattatcacccaccaggaacagacggcacggctctgtaacgccgttatcaggatgcatccggtgggctcccccggcaagtgacgcctacgtgagactgcgggatggccgggaacggggccgatcgcgcaggtataaaacaaaagcagggaagtccggggcttatcccggcttccctgccgacggggaggcggcatcattgctatgcgtgcagtccgactgccatatcaaactggttggatgttgagatgaaattatggcacgcatgcccgcttcccttcgtatataattccttatccggatgatacgccgcctcccgatgacggacagccgcggtatgaattccgataaatacggtattccaaatatccatatccgaaccacgcctggcccggatatggataagcaaacaaaacaaacaaatgatagcggatttaattcgtacagccggaaataccacattccacggctgtggtatgaacccgccaggggtatatattgttctgacagtgtgtcgtattcatggttcatacagttcctacagggcggaattgtccatgtcttgtgccgcacttccctgttgtcaatatcccggattttgcgtaagcgcgggcaaaaggtttatttcggattgcggaaaaggcatgagaagctcgtaggcttcgcatccggccacggcctgtg
>114	N operona: 64	middle	BT_0073	gene_poz=(601-2031)	-	putative ABC transporter, ATP-binding protein	null	/position=122026 - 124656 (122626 - 124056)	/lenght=2631 (1431)	/codons=877 (477)	/complement=true	GC-compoz=60.23759608665269%	/LCI1=1.2128851540616246	/LCI2=0.39348739495798307	p_i1=0.24247771108523994	p_i2=0.7886833556681775	/Tai=0.8571788896619164	/Tei=0.8098150201013598	/EEI=1.4943864921702001
cctatattatcacttgggacgtttaccaacagactccctttccttttttctgttcgatgccctacaaaaaggctgtttgcggccgcttatttccgtttattttcactatttttgcagtatgaaaatgaagacagacgatacattcaatcatgcccatgccgacaggcttctgctccccaacgcctcattgcttggggaggtggagaacatgctggccgacggacggtcggtcatgctgaaggctacgggaaacagcatgctccccttcattgtcggagggcgtgacagtgtgcttgtacggcgtccctccgggatacaggcgttacaggtctggcaaatcgccctggcacacctgcccgacagccggtatgtgctgcaccgtatcgtccgcatccatggcgcggagattgtcctaatgggcgacgggaatctaaaggaaacggaaagttgtcggtttcccgatataacgggagttgtcacaagaattatccgtaacggccgttatgtggactgcgacgcagggggtgaacggtgcaaggcgaagatatggggcaggctgctccctattcgccggtatttgctgtacatatacagacgggtatggatatgaaggcgggaatgagtatgaaagaaggagcggaatggctgtggaacgcctcacggggatatcgctcccccattctggcgggtattcttgccgggacagttcgcatcggcgtgtccctcacgttcgtctggttctgcaagcacctgatagataccgccacccatcaggcggacgggaacatcatcctgggactggcggccatggcgggatgcatcgtcctgcaactgctgctgtccgcacttgtcagccgtctctatgcgcacacggagatcagcctgcgcaacagactgcggcaggatctgctcgaacatatcctgaaaagccggtggaacggtcgcgagacattccattccggcgatatgctcaaccgcatggaggaggatgtccgtaccgtgacggacctgctggcgggttccatccccttggtcggaaccacgctgttccaactggccggcgccgcgctgttcctgttctgtctcgaccggcggatggctgtcgtcatcctgcttatcatgccgttggcgttgctgtgcagcaagctctacatgaagcggatgcggcgtctgacacgtgagatacgggcgacggacagccgtgtgcaaagccatctgcaggagaacctgcagcaccgcaccctgatttccgtcctggaatgcaccccggtggcagcggacacgatgtcctcactccagtcggggctgaaacggctggtgatgcggcgcaactcattttccatcttttcaagtatcatggtgcaggcggggttcgccctcggctatgtgaccgctttcgcatggggaatatacgggctggacaccggtacggtaacattcggcacgctggccgccttcctgcaactggtggcacaggtacaacgccctgtcgtggagctggcccggcaggttccggtgtttatcggcgcactgacttccgtggagaggatagacgagctcaactccatgccgctggaggaacagggcgagcctgtcatcctgggtggcaaggctggtgtccgtgtggagaatgttacttttacctatcccggcggcagacgtaaggtgctggaacatttcacatacgatttcaagccggggagcctgaccgccgtgctcggggagaccggcagcgggaagagtacgctggtacggctgatactggccttgttgcagcccgacgggggaaacatcacgctgtatgacaagacccggcccgtgcccgtttctccactcacacgggggaatttcgtgtatgtcccgcaggggaatacgctcgtcagcggcacattgcgcgacaacctgctgttgggcaatcccgaagctaccgacgggcagatgcgggaagcgttgcatacggcggcggccgattttgtacgggaactgccgcaaggactggacacccctgcggcgagatgggaacgggcataagtgaggggcaggcgcaacgcatagccatcgcgcgcggactgctccgccccggtaacatcgtcctgctggacgagcccacctcctcgctggattccgataccgaacggacgctgctggaacggctttcacataccattcaaggcaagaccctcatcattatcacccaccaggaacagacggcacggctctgtaacgccgttatcaggatgcatccggtgggctcccccggcaagtgacgcctacgtgagactgcgggatggccgggaacggggccgatcgcgcaggtataaaacaaaagcagggaagtccggggcttatcccggcttccctgccgacggggaggcggcatcattgctatgcgtgcagtccgactgccatatcaaactggttggatgttgagatgaaattatggcacgcatgcccgcttcccttcgtatataattccttatccggatgatacgccgcctcccgatgacggacagccgcggtatgaattccgataaatacggtattccaaatatccatatccgaaccacgcctggcccggatatggataagcaaacaaaacaaacaaatgatagcggatttaattcgtacagc
>115	N operona: 64	last	BT_0074	gene_poz=(601-1092)	-	hypothetical protein	Peptidase S24 and S26, C-terminal	/position=123447 - 125138 (124047 - 124538)	/lenght=1692 (492)	/codons=564 (164)	/complement=true	GC-compoz=55.487804878048784%	/LCI1=1.179959100204499	/LCI2=0.42556237218813914	p_i1=0.22495516594405282	p_i2=0.8332057654460321	/Tai=0.811527053261812	/Tei=0.8498851889014288	/EEI=1.2194855500679662
ttcctgtttctggcttttatcctggccagtgaataatgttgtttctgcgtttcaaaacttccttccaggcgggtagctctttcacggctgagttccgaccgtaagattctccgaaatcgctcatctttggcggctctgcccttacgcttggacaatagggcattaaagggcagatttcccgtatatgcgcctccttattctcgaattatgggcgtaagtcacatggttatgaagagatatctaccctttaatggggagaacagccggctaatatctgatggaaatgcccaacaaatcacaggaaaatagccacgcaatagtctgatacacaataattattggagatacgtggtccgctcctgcggacagcaagttgtcttttgggtaaacgaaaaccagacggtttaacagcgcgttacgccgttaaaccgttagcccttccaagctccagagtcgcttcatcatataatttgatagcttcacctatattatcacttgggacgtttaccaacagactccctttccttttttctgttcgatgccctacaaaaaggctgtttgcggccgcttatttccgtttattttcactatttttgcagtatgaaaatgaagacagacgatacattcaatcatgcccatgccgacaggcttctgctccccaacgcctcattgcttggggaggtggagaacatgctggccgacggacggtcggtcatgctgaaggctacgggaaacagcatgctccccttcattgtcggagggcgtgacagtgtgcttgtacggcgtccctccgggatacaggcgttacaggtctggcaaatcgccctggcacacctgcccgacagccggtatgtgctgcaccgtatcgtccgcatccatggcgcggagattgtcctaatgggcgacgggaatctaaaggaaacggaaagttgtcggtttcccgatataacgggagttgtcacaagaattatccgtaacggccgttatgtggactgcgacgcagggggtgaacggtgcaaggcgaagatatggggcaggctgctccctattcgccggtatttgctgtacatatacagacgggtatggatatgaaggcgggaatgagtatgaaagaaggagcggaatggctgtggaacgcctcacggggatatcgctcccccattctggcgggtattcttgccgggacagttcgcatcggcgtgtccctcacgttcgtctggttctgcaagcacctgatagataccgccacccatcaggcggacgggaacatcatcctgggactggcggccatggcgggatgcatcgtcctgcaactgctgctgtccgcacttgtcagccgtctctatgcgcacacggagatcagcctgcgcaacagactgcggcaggatctgctcgaacatatcctgaaaagccggtggaacggtcgcgagacattccattccggcgatatgctcaaccgcatggaggaggatgtccgtaccgtgacggacctgctggcgggttccatccccttggtcggaaccacgctgttccaactggccggcgccgcgctgttcctgttctgtctcgaccggcggatggctgtcgtcatcctgcttatcatgccgttggcgttgctgtgcagcaagctctacatgaagcggatgcggcgtctgacacgtgagatacgggcgacggacagccgtgtgcaaa
>116	N operona: 65	first-last	BT_0075	gene_poz=(601-891)	-	conserved hypothetical protein	null	/position=124871 - 126361 (125471 - 125761)	/lenght=1491 (291)	/codons=497 (97)	/complement=false	GC-compoz=34.02061855670103%	/LCI1=1.3402777777777777	/LCI2=0.12604166666666666	p_i1=0.3132848808444139	p_i2=0.12102773595715657	/Tai=0.22047997039256173	/Tei=0.20892496236144092	/EEI=2.1153266240154247
gccggctgttctccccattaaagggtagatatctcttcataaccatgtgacttacgcccataattcgagaataaggaggcgcatatacgggaaatctgccctttaatgccctattgtccaagcgtaagggcagagccgccaaagatgagcgatttcggagaatcttacggtcggaactcagccgtgaaagagctacccgcctggaaggaagttttgaaacgcagaaacaacattattcactggccaggataaaagccagaaacaggaaaacggaagtactttgagttttctttgggatacatacagccaatgcggtatgtatgatagaaaaggtcgaaaagaaaaaaaagaaaggcagcataatctgactaaaataagaggaaaagaggagaggttttaacttcccctaaaaaagatatgtacataatgcatgggtgggaagaaaaaataagaatatgtaaataatgttctatgaaaaagatagaagactgggagaattgaacgaaaaaatcaagagaaaagctcacgtaaagtaaaacttttttcttaatttagaagaaagaggaacatttactgaatatccataaatagagttagagtatggatggggtaattacaaaacaatcagaagaatatattatgataatgaggatgcttagaaaatgctcaaaggaaattcttgaatttcagaatttgcaggttcctgtagctaatgaggtttatatgactggtgagcaggtatgtagtatgttacatatatcaagcaggactttgcaaaagttgcaggatgaaaaggggatagcttatactgttataggtggcaagttcctttatcctctttccaaattgcaatcggtattggaaaaaaattatagaagttatcttcgttaaatcaagtgatgaatttgtatttatactgcttttttcgtatatttgcaaaagtaagtaaaagtgtaacaggaagaaagttgcagcatatatgcggtgaattatgcggtgtcataggaattgaggatttatgtaagatgctgataatgagtaaggaaccttaaagttaatcgttccctgtctctccgcagaacctactggacaaaacaggacagtaagtggacaaaaacctacaaatcagcgatttgtaggttttttttattgcctataagtcttgtttccaagacaacaaaaggactataaaagacatagtttcgttactaaatcgttacctattccctaccggacaaaaacggtaacgatttgtcccgaaatgaccgcagaaagtctgaatttgtccaccgtctatctatctcacatttaacaagttattagtagttttgcaacttaaaaatgtgaggttatgaagagtacatttaaagtccttttctatttaaagaaaggctctgaaaaaaagaacggtgaagttatgattatggcaagaattaccattgacggtaaactttgccagttcagcacaaaacaaagcattttgcctgatag
>117	N operona: 66	first-last	BT_0076	gene_poz=(601-1833)	-	transposase	null	/position=125622 - 128054 (126222 - 127454)	/lenght=2433 (1233)	/codons=811 (411)	/complement=false	GC-compoz=37.71289537712895%	/LCI1=1.316260162601626	/LCI2=0.13983739837398373	p_i1=0.2996520989345247	p_i2=0.15448445448624534	/Tai=0.3837383113180932	/Tei=0.23903600903762082	/EEI=2.6354100252196195
tacatatatcaagcaggactttgcaaaagttgcaggatgaaaaggggatagcttatactgttataggtggcaagttcctttatcctctttccaaattgcaatcggtattggaaaaaaattatagaagttatcttcgttaaatcaagtgatgaatttgtatttatactgcttttttcgtatatttgcaaaagtaagtaaaagtgtaacaggaagaaagttgcagcatatatgcggtgaattatgcggtgtcataggaattgaggatttatgtaagatgctgataatgagtaaggaaccttaaagttaatcgttccctgtctctccgcagaacctactggacaaaacaggacagtaagtggacaaaaacctacaaatcagcgatttgtaggttttttttattgcctataagtcttgtttccaagacaacaaaaggactataaaagacatagtttcgttactaaatcgttacctattccctaccggacaaaaacggtaacgatttgtcccgaaatgaccgcagaaagtctgaatttgtccaccgtctatctatctcacatttaacaagttattagtagttttgcaacttaaaaatgtgaggttatgaagagtacatttaaagtccttttctatttaaagaaaggctctgaaaaaaagaacggtgaagttatgattatggcaagaattaccattgacggtaaactttgccagttcagcacaaaacaaagcattttgcctgatagctggaatatcgcagcaggaaaagccaaaggtaaggatgcaggtaaaatcaatgctttattagatgatataaaagcatccctgaacaatatctaccacgaacaacaacggcgtgacaattatgtaacagccgaaaaggtgaagaatgaatttttgggacacagtgagaaacacgaaaccgtccttacccttttcaaaaagcacaatgatgatgttaagcagttggtcggcatatctaaaacgattgctacctaccgtaaatatgaagtgacccgccgccatcttgccgagttcatccaaagcaaatataatgtatcggattttgcgataaatgaaataacaccgatgttcattacagacttcgagttatatttgcgtactacctgtaaatgtggttataacacgaccgccaagttcatgcagtttttcaaacgtatcatcctgattgcccgtaataatggcattttgataggcgacccattcgccagttataaaatacgtttggaaaaagtggataggggttacttgtcagaggatgaaataaaaatcatccttaaaaagaagatggtttctgaacggttggaaaacgtcagggacttgtttatcttttcctgcttcactggtttggcttacatagatgttgccaatcttacgcaagataatattcgtaaatcctttgacggtaatttatggataatcaccaaacgtcaaaaaactaacacggacgtaaatgttcctttgctggatattcccaaaatgatattgaagaagtataaaggtaatttgcctgatggtaagatacttcctgtaatcagcaatcagaaattaaatgcgtatttgaaagaaattgcggatgtttgcgggattaaaaagaacttgacatttcaccttgcaaggcatacttttgcaacgacaactactcttgcaaaaggtgtaccggttgaaactgttagtaagatgctgggacacaccaacatagaaaccacacagatatacgcccgcattaccaataacaagataagtaacgatatgcagggacttgacaagaaatttgtcggcattgaaaaaatctacaaagaagtatctatgaaataggtatataggggaacttatcacaatttgtgataagtccctttatgcttccaattactcaccattaaataataacattatggacttacaaatcatccaaaacaaaatctttgaggtcagaggttgccgggtcatgctcgatttccatttggcagaactttatcaagttgaaacaagagctttgaaacaggcagttaaaagaaacttatcccgttttcccagtgactttgcttttcagctaacaaaggatgaatggcagggacttatcacaaattgtgataagttccctgaaaatatccggcacacaccgaccccgcctctcgcatttttggagcagggtgtcgccatgcttagtagtgtcttacgcagtcagactgccatagacgtgaatatttccatcatgcgtgctttcgtcctcatgcggcaaatgtcaatcggttacgaggaacttcttaaacgcatcgaagaactggaacagagtacggatgcacaattcagcgaggtttaccaagcacttacccaattactaagtaaacctgacccaaagccacgcaaaccgataggatatagaacctatgatgaataacggtttaaggtattcgg
>118	N operona: 67	first-last	BT_0077	gene_poz=(601-1107)	-	conserved hypothetical protein	null	/position=126931 - 128637 (127531 - 128037)	/lenght=1707 (507)	/codons=569 (169)	/complement=false	GC-compoz=43.786982248520715%	/LCI1=1.2817460317460319	/LCI2=0.12103174603174607	p_i1=0.2802580358884703	p_i2=0.10968876681750586	/Tai=0.5172686947196878	/Tei=0.19871989013575528	/EEI=1.9820786502780805
ctgaacggttggaaaacgtcagggacttgtttatcttttcctgcttcactggtttggcttacatagatgttgccaatcttacgcaagataatattcgtaaatcctttgacggtaatttatggataatcaccaaacgtcaaaaaactaacacggacgtaaatgttcctttgctggatattcccaaaatgatattgaagaagtataaaggtaatttgcctgatggtaagatacttcctgtaatcagcaatcagaaattaaatgcgtatttgaaagaaattgcggatgtttgcgggattaaaaagaacttgacatttcaccttgcaaggcatacttttgcaacgacaactactcttgcaaaaggtgtaccggttgaaactgttagtaagatgctgggacacaccaacatagaaaccacacagatatacgcccgcattaccaataacaagataagtaacgatatgcagggacttgacaagaaatttgtcggcattgaaaaaatctacaaagaagtatctatgaaataggtatataggggaacttatcacaatttgtgataagtccctttatgcttccaattactcaccattaaataataacattatggacttacaaatcatccaaaacaaaatctttgaggtcagaggttgccgggtcatgctcgatttccatttggcagaactttatcaagttgaaacaagagctttgaaacaggcagttaaaagaaacttatcccgttttcccagtgactttgcttttcagctaacaaaggatgaatggcagggacttatcacaaattgtgataagttccctgaaaatatccggcacacaccgaccccgcctctcgcatttttggagcagggtgtcgccatgcttagtagtgtcttacgcagtcagactgccatagacgtgaatatttccatcatgcgtgctttcgtcctcatgcggcaaatgtcaatcggttacgaggaacttcttaaacgcatcgaagaactggaacagagtacggatgcacaattcagcgaggtttaccaagcacttacccaattactaagtaaacctgacccaaagccacgcaaaccgataggatatagaacctatgatgaataacggtttaaggtattcggttgtctaaggggtgtcatcagtgatacccctttttcagttccctaaagtaatgtatctcaatcacaaattttagcaaagttacagcccggcagggacaaataccaaatccgagccgttccggttttctaaaaaatctccacacctacgggtcgtattttttgaaaagattaggttgaagtccccgccaaactgtgggtgtccggcaaaatttcttattgtttaatttaaaattcaagtgttatgaaaacaacagaatttaccatgccggaaatcactatctcttataaagacaatgtaaaagcatccgaaagagtgaaaatactctcatccgaaacgtcctatacttatctgaaaccgttctatgcggaatgtatggaacaccacgaagaaagttatgtaatgttcctcaatcgggcaaacaaggctttaggcatttcccttatctctaaaggcggcatggctgaaacagtaatggacgtgaaaatcatcctgcaaaccgccttaaaagtccatgcttcggggatagtcctttcacataaccacccatcgggcaatctacgtccgagcgaaccggataaaaaa
>119	N operona: 68	first-last	BT_0078	gene_poz=(601-1053)	-	putative DNA repair protein	radC homolog	/position=127696 - 129348 (128296 - 128748)	/lenght=1653 (453)	/codons=551 (151)	/complement=false	GC-compoz=40.397350993377486%	/LCI1=1.04	/LCI2=0.2228888888888889	p_i1=0.15579495925349898	p_i2=0.39292066729642816	/Tai=0.5179287515783635	/Tei=0.45362860056678533	/EEI=2.083252234457504
aaggatgaatggcagggacttatcacaaattgtgataagttccctgaaaatatccggcacacaccgaccccgcctctcgcatttttggagcagggtgtcgccatgcttagtagtgtcttacgcagtcagactgccatagacgtgaatatttccatcatgcgtgctttcgtcctcatgcggcaaatgtcaatcggttacgaggaacttcttaaacgcatcgaagaactggaacagagtacggatgcacaattcagcgaggtttaccaagcacttacccaattactaagtaaacctgacccaaagccacgcaaaccgataggatatagaacctatgatgaataacggtttaaggtattcggttgtctaaggggtgtcatcagtgatacccctttttcagttccctaaagtaatgtatctcaatcacaaattttagcaaagttacagcccggcagggacaaataccaaatccgagccgttccggttttctaaaaaatctccacacctacgggtcgtattttttgaaaagattaggttgaagtccccgccaaactgtgggtgtccggcaaaatttcttattgtttaatttaaaattcaagtgttatgaaaacaacagaatttaccatgccggaaatcactatctcttataaagacaatgtaaaagcatccgaaagagtgaaaatactctcatccgaaacgtcctatacttatctgaaaccgttctatgcggaatgtatggaacaccacgaagaaagttatgtaatgttcctcaatcgggcaaacaaggctttaggcatttcccttatctctaaaggcggcatggctgaaacagtaatggacgtgaaaatcatcctgcaaaccgccttaaaagtccatgcttcggggatagtcctttcacataaccacccatcgggcaatctacgtccgagcgaaccggataaaaaaataactaccaaaataaatgaagcctgcaaggtcttggatttacacctgttagaccatatcatcttaacagaagaaagctattacagttttgcagacgaagggcttttataagccctttttttactctctcattacccaatacaaaaagcctgatggcttttacttctatcctcttaaacaagagaaaaattttccctaaaactgattggaacattgtcaaaggtatatccgtgcctgttactgttcaaattattttttagaaatctccacacctacgggtagtatttcataaataataatttgccctgtaccattcccgaacctttgaaaagacaatgttcccattcagttaaaggaaaaatttatgtggtgggcgacaagcgatgtaaacaattaaaattcaaaagtcatggaaacagtaactttatcagaagcaagagtttatgtaggtacttacaacaagtataacagtggttcacttttcggcaagtggttagacctttccgattattcggacaaggacgaatttatggaagcgtgccgggaactgcacaaggacgaccaagacccggaatttatgtttcaggattacgagaatatcccggaagccctgatttccgaaagttggctttccgataagttctttgagcttcgggatgccatcgaaaaactaagtgaaacccagcaggaagcgtttttcgtatggtgcga
>120	N operona: 69	first-last	BT_0079	gene_poz=(601-1134)	-	putative anti-restriction protein	null	/position=128447 - 130180 (129047 - 129580)	/lenght=1734 (534)	/codons=578 (178)	/complement=false	GC-compoz=43.445692883895134%	/LCI1=1.1299435028248588	/LCI2=0.13050847457627118	p_i1=0.19916274437211132	p_i2=0.1315171402867716	/Tai=0.4527367894545906	/Tei=0.21836542625809446	/EEI=2.7874343512906727
gttatgtaatgttcctcaatcgggcaaacaaggctttaggcatttcccttatctctaaaggcggcatggctgaaacagtaatggacgtgaaaatcatcctgcaaaccgccttaaaagtccatgcttcggggatagtcctttcacataaccacccatcgggcaatctacgtccgagcgaaccggataaaaaaataactaccaaaataaatgaagcctgcaaggtcttggatttacacctgttagaccatatcatcttaacagaagaaagctattacagttttgcagacgaagggcttttataagccctttttttactctctcattacccaatacaaaaagcctgatggcttttacttctatcctcttaaacaagagaaaaattttccctaaaactgattggaacattgtcaaaggtatatccgtgcctgttactgttcaaattattttttagaaatctccacacctacgggtagtatttcataaataataatttgccctgtaccattcccgaacctttgaaaagacaatgttcccattcagttaaaggaaaaatttatgtggtgggcgacaagcgatgtaaacaattaaaattcaaaagtcatggaaacagtaactttatcagaagcaagagtttatgtaggtacttacaacaagtataacagtggttcacttttcggcaagtggttagacctttccgattattcggacaaggacgaatttatggaagcgtgccgggaactgcacaaggacgaccaagacccggaatttatgtttcaggattacgagaatatcccggaagccctgatttccgaaagttggctttccgataagttctttgagcttcgggatgccatcgaaaaactaagtgaaacccagcaggaagcgtttttcgtatggtgcgaccaccacaacaacgatataagcgaagaagatgcggacgaccttatttcttcttttgaggatgaatatcagggagaatataaagacgaggaagattacgcctatgaaattgtagaggaatgttacgacctgccggagttcgcaaagacctactttgattattcggcttttgcccgtgacctgtttatgactgattactggatggataatggttttgttttccgttgcgcctgattactaaccgggtggagcaatccacccacaacacaccaagacaatgaaagtatataataagataacgacttttttacggtggttcatacttgcttttatcatctatcaggcagccaccagcaccaccggaatatggatagccctaattataggcttttttattatccggttcgttctccggctgtttatctctgccgtttacctgctttgtatggcgtttattttcattgtgctgctttcacttctgattatctgataactcattgtaaattatagtagtatggaaactttaaacaaaaacggggtaagcattactcaaacaccgggagaagaaaaatatgtaaaatgctgtttaggcgcatttagggggcaaatctattatcaatatgattactgccatttcaatgataacctattttctatattaggtaaatattatcgactacagaatgattggttgaaaactcaaaagtaaaaagaaaatccggcaggagaaatctagccagacttctttcttttgtgagccaaagcggaaaagaaagtagtaaagaagccttatccagtaagtaatattaaacaggagaacctaaactccaatta
>121	N operona: 70	first	BT_0080	gene_poz=(601-813)	-	conserved hypothetical protein	null	/position=129024 - 130436 (129624 - 129836)	/lenght=1413 (213)	/codons=471 (71)	/complement=false	GC-compoz=38.967136150234744%	/LCI1=1.0809523809523809	/LCI2=0.12666666666666668	p_i1=0.17501513605822816	p_i2=0.12247440336049696	/Tai=0.5365596665148762	/Tei=0.21022696302444727	/EEI=1.6184085897332785
taaacaattaaaattcaaaagtcatggaaacagtaactttatcagaagcaagagtttatgtaggtacttacaacaagtataacagtggttcacttttcggcaagtggttagacctttccgattattcggacaaggacgaatttatggaagcgtgccgggaactgcacaaggacgaccaagacccggaatttatgtttcaggattacgagaatatcccggaagccctgatttccgaaagttggctttccgataagttctttgagcttcgggatgccatcgaaaaactaagtgaaacccagcaggaagcgtttttcgtatggtgcgaccaccacaacaacgatataagcgaagaagatgcggacgaccttatttcttcttttgaggatgaatatcagggagaatataaagacgaggaagattacgcctatgaaattgtagaggaatgttacgacctgccggagttcgcaaagacctactttgattattcggcttttgcccgtgacctgtttatgactgattactggatggataatggttttgttttccgttgcgcctgattactaaccgggtggagcaatccacccacaacacaccaagacaatgaaagtatataataagataacgacttttttacggtggttcatacttgcttttatcatctatcaggcagccaccagcaccaccggaatatggatagccctaattataggcttttttattatccggttcgttctccggctgtttatctctgccgtttacctgctttgtatggcgtttattttcattgtgctgctttcacttctgattatctgataactcattgtaaattatagtagtatggaaactttaaacaaaaacggggtaagcattactcaaacaccgggagaagaaaaatatgtaaaatgctgtttaggcgcatttagggggcaaatctattatcaatatgattactgccatttcaatgataacctattttctatattaggtaaatattatcgactacagaatgattggttgaaaactcaaaagtaaaaagaaaatccggcaggagaaatctagccagacttctttcttttgtgagccaaagcggaaaagaaagtagtaaagaagccttatccagtaagtaatattaaacaggagaacctaaactccaattaaccagccatttatttaatgcctttatattatctatattttgaaaataatctataccatcagaccccatcatatatataggtatacctgccttgtattctctaaagtaatacgctatggcttcaaaatacacttgtggtgtaggaatacaaatacaaaaatggtgtgttctaagtttagtcaatgaataaattataaaaaaacctctgtacacattgctatttgaaaagtagataccatcttttacgctaatagaag
>122	N operona: 70	last	BT_0081	gene_poz=(601-795)	-	conserved hypothetical protein	null	/position=129261 - 130655 (129861 - 130055)	/lenght=1395 (195)	/codons=465 (65)	/complement=false	GC-compoz=31.794871794871792%	/LCI1=1.4739583333333333	/LCI2=0.08697916666666666	p_i1=0.390268661924908	p_i2=0.04652022163090018	/Tai=0.2909406299061581	/Tei=0.14186819946781015	/EEI=1.667092780325067
gttggctttccgataagttctttgagcttcgggatgccatcgaaaaactaagtgaaacccagcaggaagcgtttttcgtatggtgcgaccaccacaacaacgatataagcgaagaagatgcggacgaccttatttcttcttttgaggatgaatatcagggagaatataaagacgaggaagattacgcctatgaaattgtagaggaatgttacgacctgccggagttcgcaaagacctactttgattattcggcttttgcccgtgacctgtttatgactgattactggatggataatggttttgttttccgttgcgcctgattactaaccgggtggagcaatccacccacaacacaccaagacaatgaaagtatataataagataacgacttttttacggtggttcatacttgcttttatcatctatcaggcagccaccagcaccaccggaatatggatagccctaattataggcttttttattatccggttcgttctccggctgtttatctctgccgtttacctgctttgtatggcgtttattttcattgtgctgctttcacttctgattatctgataactcattgtaaattatagtagtatggaaactttaaacaaaaacggggtaagcattactcaaacaccgggagaagaaaaatatgtaaaatgctgtttaggcgcatttagggggcaaatctattatcaatatgattactgccatttcaatgataacctattttctatattaggtaaatattatcgactacagaatgattggttgaaaactcaaaagtaaaaagaaaatccggcaggagaaatctagccagacttctttcttttgtgagccaaagcggaaaagaaagtagtaaagaagccttatccagtaagtaatattaaacaggagaacctaaactccaattaaccagccatttatttaatgcctttatattatctatattttgaaaataatctataccatcagaccccatcatatatataggtatacctgccttgtattctctaaagtaatacgctatggcttcaaaatacacttgtggtgtaggaatacaaatacaaaaatggtgtgttctaagtttagtcaatgaataaattataaaaaaacctctgtacacattgctatttgaaaagtagataccatcttttacgctaatagaagtttgttttgtccacagactttcaggaataatatgctttgctggatttaatatttgttctcttatcctatcatagaagctatttaaaagaaaagaatatccaaaacgagcaaaaagtataatatacgcattctttaaaattgccgtagatacttttttcatgtcaattttcagaggatggttctgtatatctataatacctcctactgttaatttagaaa
>123	N operona: 71	first-last	BT_0082	gene_poz=(601-1521)	-	conserved hypothetical protein	null	/position=129553 - 131673 (130153 - 131073)	/lenght=2121 (921)	/codons=707 (307)	/complement=true	GC-compoz=29.53311617806732%	/LCI1=1.7309368191721133	/LCI2=0.07527233115468412	p_i1=0.5349702871526612	p_i2=0.03110060048572089	/Tai=0.1825500540236491	/Tei=0.1279905404371488	/EEI=2.2528494454166914
ttttagataaaatagatgccttagacgagatttcacgtaaattattgtaccgtactttatatgctaatgttatcagtagtatggaagcatatttgagtgatagacttattcaaaaagtattgtcttcagaagataataaacggctatttgtagaaaactttaaggacttcaacgactctaaaatatctatctcagatatttttaagcaaatggaaaatttggattcctatataaaaaagacattacgtgatattatatatcataatcttcctcgtgttaagaacatctataaaacaactttaagcgttgatttaggtgatgtgtctgaattaatgaaatgcattagtattcgccatgatatagttcatcgaaatggcaaggataaaaatggaaatcttcgtgatattagcaaggatgatgtttcaatattggctcagaaagtttctgattttattcaaaatatagagaaccaatttcttatgcagtcaatagatgattcagaaatagattcactttttaacttataaacaataaaacaaggctgacattatcaatcttgttttatatgatgtctccagtgtgaaactcaaaaatacagttatgccaaacattgataatgtatttagtatatatgcaggtcaattggagttattacgccaaaatggactaattgaaagaacgggtgaatacatttgtcctatttgcttaaatagttttaataaagaacaattaaataaactatcgatggaagatgcacctcaagcatctttaggtggaaagaaaattgctataacgtgtaaaaaatgcaataacacttgtggacatgaaacagatattcatcttgtgaattttattacctatttagaagaacaagagtttcttccgggttctaatagacgagttaaaatcttcgatgatgaaactactataaatgcaaatttagaagttggaaatactaaagaattaaagatgattattcctaataagataaacaaccctaaagctttaacaaatcatctttctaaattaacagtaggaggtattatagatatacagaaccatcctctgaaaattgacatgaaaaaagtatctacggcaattttaaagaatgcgtatattatactttttgctcgttttggatattcttttcttttaaatagcttctatgataggataagagaacaaatattaaatccagcaaagcatattattcctgaaagtctgtggacaaaacaaacttctattagcgtaaaagatggtatctacttttcaaatagcaatgtgtacagaggtttttttataatttattcattgactaaacttagaacacaccatttttgtatttgtattcctacaccacaagtgtattttgaagccatagcgtattactttagagaatacaaggcaggtatacctatatatatgatggggtctgatggtatagattattttcaaaatatagataatataaaggcattaaataaatggctggttaattggagtttaggttctcctgtttaatattacttactggataaggcttctttactactttcttttccgctttggctcacaaaagaaagaagtctggctagatttctcctgccggattttctttttacttttgagttttcaaccaatcattctgtagtcgataatatttacctaatatagaaaataggttatcattgaaatggcagtaatcatattgataatagatttgccccctaaatgcgcctaaacagcattttacatatttttcttctcccggtgtttgagtaatgcttaccccgtttttgtttaaagtttccatactactataatttacaatgagttatcagataatcagaagtgaaagcagcacaatgaaaataaacgccatacaaagcaggtaaacggcagagataaacagccggagaacgaaccggataataaaaaagcctataattagggctatccatattccggtggtgctggtggctgcctgatagatgataaaagcaagtatgaaccaccgtaaaaaagtcgttatcttattatatactttcattgtcttggtgtgttgtgggtggattgctccacccggttagtaatcaggcgcaacggaaaacaaaaccatta
>124	N operona: 72	first-last	BT_0083	gene_poz=(601-1467)	-	conserved hypothetical protein	null	/position=130547 - 132613 (131147 - 132013)	/lenght=2067 (867)	/codons=689 (289)	/complement=true	GC-compoz=31.141868512110726%	/LCI1=1.5891203703703705	/LCI2=0.09895833333333333	p_i1=0.4563998346641294	p_i2=0.06576315608956172	/Tai=0.17428470520373818	/Tei=0.15918684048060555	/EEI=2.3396928395091194
agtttggtatcggtctaaagataataatgtgataaactaatctattatatataatgtatatgagaaagattataagccgcattttgataggctgctatgtaatggccgccttgttattggtgggtgcgtgtaatgacgatgtggatatacagcagtcttacccgtttagtatcgaaacgatgccagtgccgaaaaaattaaaagtgggtgaaaccgccgaaatcaggtgtcagcttcaccgggacgggcggtttgaggaaacaaagtatttcatccgctatttccagccggacggggcgggaacgctgaaaatgtccgatgggacggttttactgccgaatgacctgtacccgcttccgggtgaaacattccggctttactatacctctgcatccaccgaccagcaaacggtagatgtgtattttcaggacagcttcgggcagttgcagcagcttacattttcgttcaataatgatagcagtaaagaggaggaataacctttttgtgtaaatgtgttaagaaacattcagcaatatattgttgagtgtttctttttatctacttttgtataaaagtttaagtattaaaaatgaattatatatggcttcttttgatttcaacccaatagcggattatgtggtactaaaattcaagtgtcctgaatgtggtactgaaaatgaaacagatgcactttctgttcctacgcctgattttgcagcagaaaatcatcgagatagttgcaattatgatgagtatgaacatgaatgttcaaattgtggacatatatttgacataacaataaataatggaatatatggaggcgatggggaaatatcagacgtagatgatgtttcggtagaagaggagtttccagaggatgattactatgaagaatttaaatcatcgttctttgatgaacatgttgtagaaacaattgatgttttagataaaatagatgccttagacgagatttcacgtaaattattgtaccgtactttatatgctaatgttatcagtagtatggaagcatatttgagtgatagacttattcaaaaagtattgtcttcagaagataataaacggctatttgtagaaaactttaaggacttcaacgactctaaaatatctatctcagatatttttaagcaaatggaaaatttggattcctatataaaaaagacattacgtgatattatatatcataatcttcctcgtgttaagaacatctataaaacaactttaagcgttgatttaggtgatgtgtctgaattaatgaaatgcattagtattcgccatgatatagttcatcgaaatggcaaggataaaaatggaaatcttcgtgatattagcaaggatgatgtttcaatattggctcagaaagtttctgattttattcaaaatatagagaaccaatttcttatgcagtcaatagatgattcagaaatagattcactttttaacttataaacaataaaacaaggctgacattatcaatcttgttttatatgatgtctccagtgtgaaactcaaaaatacagttatgccaaacattgataatgtatttagtatatatgcaggtcaattggagttattacgccaaaatggactaattgaaagaacgggtgaatacatttgtcctatttgcttaaatagttttaataaagaacaattaaataaactatcgatggaagatgcacctcaagcatctttaggtggaaagaaaattgctataacgtgtaaaaaatgcaataacacttgtggacatgaaacagatattcatcttgtgaattttattacctatttagaagaacaagagtttcttccgggttctaatagacgagttaaaatcttcgatgatgaaactactataaatgcaaatttagaagttggaaatactaaagaattaaagatgattattcctaataagataaacaaccctaaagctttaacaaatcatctttctaaattaacagtaggaggtattatagatatacagaaccatcctctgaaaattgacatgaaaaaagtatctacggcaattttaaagaatgcgtatattatactttt
>125	N operona: 73	first	BT_0084	gene_poz=(601-1044)	-	conserved protein found in conjugate transposon	TraQ homolog	/position=131517 - 133160 (132117 - 132560)	/lenght=1644 (444)	/codons=548 (148)	/complement=true	GC-compoz=47.2972972972973%	/LCI1=1.0521541950113378	/LCI2=0.17029478458049893	p_i1=0.1614016489281424	p_i2=0.23728861280172625	/Tai=0.5551808678747512	/Tei=0.31355975152155363	/EEI=1.827708567265894
atgaaaaggatatgttgtattatatccctttttgtgctgtgcctgactttcaaccaggcacacgcacaaagatgtctgccgggaatgaaaggcttgcaggttacgggcggcatggcggacggtgttcactggaacagtaaaagcgatttcgcctattacttcggggctgccatgagtacctataccaaaaacgggaacaggtgggttatcggcggggaatacctcgaaaagcattacccctataaggatttgcaaataccagtcagccagtttacaggcgagggcggttactatctgaatttcctttcagaccggaagaaaaccttttttctttcactgggattgtccgcacttgccgggtatgaaacaagcaactggggcgataaattgctgcccgatggctcgaccctgaccgataaggacggttttgtctatggcggtgcgctgacgctggaactggaaagttacattaccgaccgggtggtgttcctgattaacgcaagggaaagatgcctgttcggttcttcagtcggaaagttccatacacagtttggtatcggtctaaagataataatgtgataaactaatctattatatataatgtatatgagaaagattataagccgcattttgataggctgctatgtaatggccgccttgttattggtgggtgcgtgtaatgacgatgtggatatacagcagtcttacccgtttagtatcgaaacgatgccagtgccgaaaaaattaaaagtgggtgaaaccgccgaaatcaggtgtcagcttcaccgggacgggcggtttgaggaaacaaagtatttcatccgctatttccagccggacggggcgggaacgctgaaaatgtccgatgggacggttttactgccgaatgacctgtacccgcttccgggtgaaacattccggctttactatacctctgcatccaccgaccagcaaacggtagatgtgtattttcaggacagcttcgggcagttgcagcagcttacattttcgttcaataatgatagcagtaaagaggaggaataacctttttgtgtaaatgtgttaagaaacattcagcaatatattgttgagtgtttctttttatctacttttgtataaaagtttaagtattaaaaatgaattatatatggcttcttttgatttcaacccaatagcggattatgtggtactaaaattcaagtgtcctgaatgtggtactgaaaatgaaacagatgcactttctgttcctacgcctgattttgcagcagaaaatcatcgagatagttgcaattatgatgagtatgaacatgaatgttcaaattgtggacatatatttgacataacaataaataatggaatatatggaggcgatggggaaatatcagacgtagatgatgtttcggtagaagaggagtttccagaggatgattactatgaagaatttaaatcatcgttctttgatgaacatgttgtagaaacaattgatgttttagataaaatagatgccttagacgagatttcacgtaaattattgtaccgtactttatatgctaatgttatcagtagtatggaagcatatttgagtgatagacttattcaaaaagtattgtcttcagaagataataaacggctatttgtagaaaa
>126	N operona: 73	middle	BT_0085	gene_poz=(601-1179)	-	conserved protein found in conjugate transposon	TraO homolog	/position=131982 - 133760 (132582 - 133160)	/lenght=1779 (579)	/codons=593 (193)	/complement=true	GC-compoz=48.35924006908463%	/LCI1=1.0989583333333333	/LCI2=0.23246527777777784	p_i1=0.18375132826855461	p_i2=0.42114190135290624	/Tai=0.6022521710789039	/Tei=0.4790277112176156	/EEI=1.737672228236297
cttttacagttttaacgcaaaatacgcacacgaaccggaaatgctgaacatcgaaatgaaagacttcttggagaatgaggacacaacggatttcagccatacccggatgaacatctatttccgtgaactgggtaacgaaagcccgcttttggtaaagctgattatgcagtccatctacaagaacaatgaccgggaaataaagcatttgggatgcaaacggttcggggtgcagttcttggtaaaggggatttattcgcataacgggctgttctacttccacacacaaacaaagaacagttcaaacgtgccgtttgataccgactttatccgtttcaagattgtggataagaaagtagccaaaagaacggctattcaggaaaccgttatcgacccggtgcggagctataacgagatactggttatcggcggcaaaagtaccgtccgcaccgtgtacaccgttccgcagttcactatccctgacgataagatattagtcatcgaactggtggaaaagaacgggggcagacaccaaactatccgggtggaaaattcggatgtagtggctgccaaagtgattaacgaacttaaaatcaaatgaacatgaaaaggatatgttgtattatatccctttttgtgctgtgcctgactttcaaccaggcacacgcacaaagatgtctgccgggaatgaaaggcttgcaggttacgggcggcatggcggacggtgttcactggaacagtaaaagcgatttcgcctattacttcggggctgccatgagtacctataccaaaaacgggaacaggtgggttatcggcggggaatacctcgaaaagcattacccctataaggatttgcaaataccagtcagccagtttacaggcgagggcggttactatctgaatttcctttcagaccggaagaaaaccttttttctttcactgggattgtccgcacttgccgggtatgaaacaagcaactggggcgataaattgctgcccgatggctcgaccctgaccgataaggacggttttgtctatggcggtgcgctgacgctggaactggaaagttacattaccgaccgggtggtgttcctgattaacgcaagggaaagatgcctgttcggttcttcagtcggaaagttccatacacagtttggtatcggtctaaagataataatgtgataaactaatctattatatataatgtatatgagaaagattataagccgcattttgataggctgctatgtaatggccgccttgttattggtgggtgcgtgtaatgacgatgtggatatacagcagtcttacccgtttagtatcgaaacgatgccagtgccgaaaaaattaaaagtgggtgaaaccgccgaaatcaggtgtcagcttcaccgggacgggcggtttgaggaaacaaagtatttcatccgctatttccagccggacggggcgggaacgctgaaaatgtccgatgggacggttttactgccgaatgacctgtacccgcttccgggtgaaacattccggctttactatacctctgcatccaccgaccagcaaacggtagatgtgtattttcaggacagcttcgggcagttgcagcagcttacattttcgttcaataatgatagcagtaaagaggaggaataacctttttgtgtaaatgtgttaagaaacattcagcaatatattgttgagtgtttctttttatctacttttgtataaaagtttaagtattaaaaatgaattatatatggcttcttttgatttcaacccaatagcgga
>127	N operona: 73	middle	BT_0086	gene_poz=(601-1509)	-	conserved protein found in conjugate transposon	TraN homolog	/position=132563 - 134671 (133163 - 134071)	/lenght=2109 (909)	/codons=703 (303)	/complement=true	GC-compoz=45.54455445544555%	/LCI1=1.1865342163355408	/LCI2=0.16269315673289186	p_i1=0.22842222725371322	p_i2=0.21572761152466124	/Tai=0.5545893168804594	/Tei=0.29415485037219513	/EEI=2.176044575038034
cagcccatgagcaacgccgaatttgtcgccgaatacagcaagccacgcaattacgggtttaatacggcggtcggcagtggttattcgataggaaaaaacactatccgggcgtgtgttcataacgaccaaacacttatggacgggcagaccgtcaagctccggctgttagaaccgttacaggcggggaacgtgattgtcccgaaaaacagccttgtttcaggaagtgccaaagtgcagggggaacggctcgacatactggtgtcctcgctcgaatatgcgggtaacatcattccggtggaacttgccgtttacgacagtgacgggcaaaaggggctttccgttccctcgtcactggaacaggaagcggcaaaggaagcgatggcgaacatcggtgcgggactgggtacgagcatttcatttgcgcaaagtgccgggcagcaggtcgcaatggatattacaaggggcttgatgcaaggcggttcgcaataccttgccaagaagttcagaacggtaaaagtacacctgaaagcgaactatcaggtgatgctttacgccaaacaacagtaatttatttatcaaccataaaaatttcaatccaaaatgaaaaagttaattatcatgttcgccctactcttgggcgtggtttcaatgaaagcacaaagtaacgatttgtatcagggcattactaaaaagctgccttaccgccaaatggtgacaccttacggcgtacaggtgacgttcgccaaaacggtacatatcattttcccgtctgccgttaagtacgtggacttaggcagtaactacattattgccggaaaagcggacggggcggaaaatgttgtcagggtcaaggctacgacagagggctttcccggtgaaaccaatttttccgttatctgtgaggatggcagcttttacagttttaacgcaaaatacgcacacgaaccggaaatgctgaacatcgaaatgaaagacttcttggagaatgaggacacaacggatttcagccatacccggatgaacatctatttccgtgaactgggtaacgaaagcccgcttttggtaaagctgattatgcagtccatctacaagaacaatgaccgggaaataaagcatttgggatgcaaacggttcggggtgcagttcttggtaaaggggatttattcgcataacgggctgttctacttccacacacaaacaaagaacagttcaaacgtgccgtttgataccgactttatccgtttcaagattgtggataagaaagtagccaaaagaacggctattcaggaaaccgttatcgacccggtgcggagctataacgagatactggttatcggcggcaaaagtaccgtccgcaccgtgtacaccgttccgcagttcactatccctgacgataagatattagtcatcgaactggtggaaaagaacgggggcagacaccaaactatccgggtggaaaattcggatgtagtggctgccaaagtgattaacgaacttaaaatcaaatgaacatgaaaaggatatgttgtattatatccctttttgtgctgtgcctgactttcaaccaggcacacgcacaaagatgtctgccgggaatgaaaggcttgcaggttacgggcggcatggcggacggtgttcactggaacagtaaaagcgatttcgcctattacttcggggctgccatgagtacctataccaaaaacgggaacaggtgggttatcggcggggaatacctcgaaaagcattacccctataaggatttgcaaataccagtcagccagtttacaggcgagggcggttactatctgaatttcctttcagaccggaagaaaaccttttttctttcactgggattgtccgcacttgccgggtatgaaacaagcaactggggcgataaattgctgcccgatggctcgaccctgaccgataaggacggttttgtctatggcggtgcgctgacgctggaactggaaagttacattaccgaccgggtggtgttcctgattaacgcaagggaaagatgcctgttcggttcttcagtcggaaagttccatacacagtttggtatcggtctaaagataataatgtgataaactaatctattatata
>128	N operona: 73	middle	BT_0087	gene_poz=(601-1986)	-	conserved protein found in conjugate transposon	TraM homolog	/position=133505 - 136090 (134105 - 135490)	/lenght=2586 (1386)	/codons=862 (462)	/complement=true	GC-compoz=50.86580086580087%	/LCI1=1.0007230657989876	/LCI2=0.20903832248734633	p_i1=0.13827327731016814	p_i2=0.35167762828111243	/Tai=0.5629554838913735	/Tei=0.41650986545300117	/EEI=1.9067945682342902
tgttcctcgacgacaagagcgcatttaactattaccgtgacctctcggaaaagggatattacaaccgtatcatttcgggcaatatcagccagaccatacagatagacagcgtttcatgcaatttcgatgtgtacccgtatgcggtggctacctatgcccgccaaatgattatccgtgaaagcagcgtgacggaaagaagccttgtcacccgttgccggttattaaacgccgtaagaagtgataataacccgcacggctttatgatggaaagtttcgagataacggaaaacaaggacttgaacaccataaagcggtaagccatgatacggaaaattctctctccggtgaatcaggcaattacccatgtgcaggactgggcggatgaaaaactccgccgcctgtgcgggcgcatgacaccggaaataaggctggcggtaatcctgcttatgctcctgttcttcggcgggctatccatctactttacggtatcatccatttaccggataggaaaagaggatggcgaaaccatacggatagaacacatcaggcagttgcagttacaaagtaaagacagtacgaacatttttaatcagtcagacaatggaagaaaaagaagtgaagaatgaagttcccacaccggaaacggcaaagggaaaagaacctgaaaaacagggaaaggaaaaaaaggaactgaccccacagcagatacagcaacgaaaaaagatgctggtttacccgcttatgggactggttttcttagggtctatatacctgatttttgcaccgtccgataaggacgaagcaaaggtggaaaacgtgggcggatttaacgccgatattccgcaacccaaaggggacgggataatcagcgataaaaagaccgcctacgaacaggaacaaatggagaacaaacaggcggacaagatgcgctccttacaggattttgccttttcgctcggagaggaaaacgggaacggggaagatttgaccctgatagatgatgctccggcagaaaaaccgaaaaccaatgtaatagacttcggggcgggtgcgccgaacaatagccgttcctctatccaatcttcggcggcagcttactgggacatgaaccgtcagttaggcagtttctacgaaacgccgaaagaggacaaggaaaaagaggaactgaaacgtcaggtggaagaactcactgcccggctcgatgcgaaagaaagcggtgcgggcaacatggatgaacaggttgcacttatggaaaagtcctacgaactggcggcaaagtatatgaacggacagaacgggcaaagcgtaccaccgcaaccgggacagattgcacaggtcgcaccgtccgcacctgttcagggcaaaggaaatgccacacctgtaaaatcggtatcggacaggacggtttcaggattgcagcagcccatgagcaacgccgaatttgtcgccgaatacagcaagccacgcaattacgggtttaatacggcggtcggcagtggttattcgataggaaaaaacactatccgggcgtgtgttcataacgaccaaacacttatggacgggcagaccgtcaagctccggctgttagaaccgttacaggcggggaacgtgattgtcccgaaaaacagccttgtttcaggaagtgccaaagtgcagggggaacggctcgacatactggtgtcctcgctcgaatatgcgggtaacatcattccggtggaacttgccgtttacgacagtgacgggcaaaaggggctttccgttccctcgtcactggaacaggaagcggcaaaggaagcgatggcgaacatcggtgcgggactgggtacgagcatttcatttgcgcaaagtgccgggcagcaggtcgcaatggatattacaaggggcttgatgcaaggcggttcgcaataccttgccaagaagttcagaacggtaaaagtacacctgaaagcgaactatcaggtgatgctttacgccaaacaacagtaatttatttatcaaccataaaaatttcaatccaaaatgaaaaagttaattatcatgttcgccctactcttgggcgtggtttcaatgaaagcacaaagtaacgatttgtatcagggcattactaaaaagctgccttaccgccaaatggtgacaccttacggcgtacaggtgacgttcgccaaaacggtacatatcattttcccgtctgccgttaagtacgtggacttaggcagtaactacattattgccggaaaagcggacggggcggaaaatgttgtcagggtcaaggctacgacagagggctttcccggtgaaaccaatttttccgttatctgtgaggatggcagcttttacagttttaacgcaaaatacgcacacgaaccggaaatgctgaacatcgaaatgaaagacttcttggagaatgaggacacaacggatttcagccatacccggatgaacatctatttccgtgaactgggtaacgaaagcccgcttttggtaaagctgattatgcagtccatctacaagaacaatgaccgggaaataaagcatttgggatgcaaacggttcggggtgcagttcttggtaaaggggatttattcg
>129	N operona: 73	middle	BT_0088	gene_poz=(601-906)	-	conserved protein found in conjugate transposon	weak TraL homolog	/position=134865 - 136370 (135465 - 135770)	/lenght=1506 (306)	/codons=502 (102)	/complement=true	GC-compoz=46.40522875816993%	/LCI1=0.933993399339934	/LCI2=0.33399339933993394	p_i1=0.11074949881012597	p_i2=0.6811271159139249	/Tai=0.6640184140727197	/Tei=0.7130144043225325	/EEI=1.427854969613254
gaaaccagtttcaaacagatacgtcttttcgggattgtgtttgtcgttatgtgtaccctgataacggggtatgccgtttggaactcctacacgtttgccgaagcgcaacggcaaaagatttatgtgctggacggtggcaaatcgttgatgcttgcgctttcgcaagacctgacacaaaaccgtccggtcgaagcaagggaacacgtgaagcgttttcacgaactctttttcacgctctcaccggataagaacgctatcgaaagcaatatcaaacggtcgctgttcctcgacgacaagagcgcatttaactattaccgtgacctctcggaaaagggatattacaaccgtatcatttcgggcaatatcagccagaccatacagatagacagcgtttcatgcaatttcgatgtgtacccgtatgcggtggctacctatgcccgccaaatgattatccgtgaaagcagcgtgacggaaagaagccttgtcacccgttgccggttattaaacgccgtaagaagtgataataacccgcacggctttatgatggaaagtttcgagataacggaaaacaaggacttgaacaccataaagcggtaagccatgatacggaaaattctctctccggtgaatcaggcaattacccatgtgcaggactgggcggatgaaaaactccgccgcctgtgcgggcgcatgacaccggaaataaggctggcggtaatcctgcttatgctcctgttcttcggcgggctatccatctactttacggtatcatccatttaccggataggaaaagaggatggcgaaaccatacggatagaacacatcaggcagttgcagttacaaagtaaagacagtacgaacatttttaatcagtcagacaatggaagaaaaagaagtgaagaatgaagttcccacaccggaaacggcaaagggaaaagaacctgaaaaacagggaaaggaaaaaaaggaactgaccccacagcagatacagcaacgaaaaaagatgctggtttacccgcttatgggactggttttcttagggtctatatacctgatttttgcaccgtccgataaggacgaagcaaaggtggaaaacgtgggcggatttaacgccgatattccgcaacccaaaggggacgggataatcagcgataaaaagaccgcctacgaacaggaacaaatggagaacaaacaggcggacaagatgcgctccttacaggattttgccttttcgctcggagaggaaaacgggaacggggaagatttgaccctgatagatgatgctccggcagaaaaaccgaaaaccaatgtaatagacttcggggcgggtgcgccgaacaatagccgttcctctatccaatcttcggcggcagcttactgggacatgaaccgtcagttaggcagtttctacgaaacgccgaaagaggacaaggaaaaagaggaactgaaacgtcaggtggaagaactcactgcccggctcgatgcgaaagaaagcggtgcgggcaa
>130	N operona: 73	middle	BT_0089	gene_poz=(601-1224)	-	conserved protein found in conjugate transposon	TraK homolog	/position=135174 - 136997 (135774 - 136397)	/lenght=1824 (624)	/codons=608 (208)	/complement=true	GC-compoz=45.83333333333333%	/LCI1=1.2592592592592593	/LCI2=0.28566827697262487	p_i1=0.26777232195028156	p_i2=0.5683084013484739	/Tai=0.6328600101873672	/Tei=0.6114775612136265	/EEI=1.8516545382160017
gccaaagatattgccacaatgggcggtatgtacatggatagggcagcccacaatatcaagcaatccgtccgggactggttcagggaattgttggaactgctctttcaatcggcagccctcgtgatagacactatccgaacctttttcttgattgtccttgccatactgggtccgatagcctttgccatcagtgtatatgatggctttcaggcgacactgacccaatggataacaaggtacatttccgtttacctgtggctacccgtttcagacctgttcagttccattcttgcccgaatacaggtgcttatgctccaaaaggatattcaggagctatcagaccccaattttgtacccgatagcagcaattcagtgtacataatctttatgataatcggtatcatcggttacttcaccatccccaccgtatcgaactggattattcaggcgggcggaatgggcaacatgagccggaatataaacagtgcagccaataaaacgggcagtggcgttggtgcggtagccggagcagccaccgggaacgctggcggcagggtcggcggtaaactaatcaaaggtaatcaataattaaaaatcaagatggaatttaaaagtttaaagaacattgaaaccagtttcaaacagatacgtcttttcgggattgtgtttgtcgttatgtgtaccctgataacggggtatgccgtttggaactcctacacgtttgccgaagcgcaacggcaaaagatttatgtgctggacggtggcaaatcgttgatgcttgcgctttcgcaagacctgacacaaaaccgtccggtcgaagcaagggaacacgtgaagcgttttcacgaactctttttcacgctctcaccggataagaacgctatcgaaagcaatatcaaacggtcgctgttcctcgacgacaagagcgcatttaactattaccgtgacctctcggaaaagggatattacaaccgtatcatttcgggcaatatcagccagaccatacagatagacagcgtttcatgcaatttcgatgtgtacccgtatgcggtggctacctatgcccgccaaatgattatccgtgaaagcagcgtgacggaaagaagccttgtcacccgttgccggttattaaacgccgtaagaagtgataataacccgcacggctttatgatggaaagtttcgagataacggaaaacaaggacttgaacaccataaagcggtaagccatgatacggaaaattctctctccggtgaatcaggcaattacccatgtgcaggactgggcggatgaaaaactccgccgcctgtgcgggcgcatgacaccggaaataaggctggcggtaatcctgcttatgctcctgttcttcggcgggctatccatctactttacggtatcatccatttaccggataggaaaagaggatggcgaaaccatacggatagaacacatcaggcagttgcagttacaaagtaaagacagtacgaacatttttaatcagtcagacaatggaagaaaaagaagtgaagaatgaagttcccacaccggaaacggcaaagggaaaagaacctgaaaaacagggaaaggaaaaaaaggaactgaccccacagcagatacagcaacgaaaaaagatgctggtttacccgcttatgggactggttttcttagggtctatatacctgatttttgcaccgtccgataaggacgaagcaaaggtggaaaacgtgggcggatttaacgccgatattccgcaacccaaaggggacgggataatcagcgataaaaagaccgcctacgaacaggaacaaatggagaacaaacaggc
>131	N operona: 73	middle	BT_0090	gene_poz=(601-1626)	-	conserved protein found in conjugate transposon	TraJ homolog	/position=135810 - 138035 (136410 - 137435)	/lenght=2226 (1026)	/codons=742 (342)	/complement=true	GC-compoz=47.953216374269005%	/LCI1=1.0909090909090908	/LCI2=0.22443792766373408	p_i1=0.17982530878431197	p_i2=0.3975067105787341	/Tai=0.5922336025963348	/Tei=0.4577560395208607	/EEI=1.7299757418962058
ggaaaggtaaacgcacagtgggtggtgagtgaccccggcaacttggcgcaagggattatcaatgcgtcaaagaacatcattcagacttcttcgaccgcacagaatatgataaagaattttcaggaaacggtaaagatttatcaacagggaaaagattattatgatgccttaaaatcagtgcataaccttgtcaaagatgcccggaaagtacaaaagtctatcctgcttatcggtgagatttccgacatctatgtgaacagttttcagaagatgctttcggatgaaaactacacgccggacgaactttccgccattgcctatggctatacccaactgttgcaggaaagttccgatgtgctggaagaaatgaaaagtgtggtgaacatcaacgggctttccatgtcggataaagaacggatggacgttatcgaccggacgtataacgccatcaggaactaccgggatttggtgagttattatacccgcaaaaatatttccgtttcctacctgcgggcgaaaaagaaaaaggacactgaccgggtaatggctttgtacggttcggcggatgaacgttactggtaacttctaaaaataagtagtatgttattagcaatcgaatttgataacctgcatcagatactccgtagtttatacacggatatgatgccgttatgcgggaacatggcgggggtagccaaaggaatagcgggactgggggctttgttctatgtggctgccaaagtatggcagtcgctcgccagtgccgaaccgatagacgtttaccctttgctccgtccttttgtgattggtttctgtattatgttcttccccacattcgtactgggtacgattaacagcgtgatgtcgccagtagtcaaggggtgtaacaatatgctcgaaacgcaaactttcgatatgaacgcctaccgggaacaaaaggacaaactggaatatgaagcgatggtgcgtaatccggaaacggcttaccttgtttcggatgaagcgtttgataaacagattgacgaattgggatggtctgccaaagatattgccacaatgggcggtatgtacatggatagggcagcccacaatatcaagcaatccgtccgggactggttcagggaattgttggaactgctctttcaatcggcagccctcgtgatagacactatccgaacctttttcttgattgtccttgccatactgggtccgatagcctttgccatcagtgtatatgatggctttcaggcgacactgacccaatggataacaaggtacatttccgtttacctgtggctacccgtttcagacctgttcagttccattcttgcccgaatacaggtgcttatgctccaaaaggatattcaggagctatcagaccccaattttgtacccgatagcagcaattcagtgtacataatctttatgataatcggtatcatcggttacttcaccatccccaccgtatcgaactggattattcaggcgggcggaatgggcaacatgagccggaatataaacagtgcagccaataaaacgggcagtggcgttggtgcggtagccggagcagccaccgggaacgctggcggcagggtcggcggtaaactaatcaaaggtaatcaataattaaaaatcaagatggaatttaaaagtttaaagaacattgaaaccagtttcaaacagatacgtcttttcgggattgtgtttgtcgttatgtgtaccctgataacggggtatgccgtttggaactcctacacgtttgccgaagcgcaacggcaaaagatttatgtgctggacggtggcaaatcgttgatgcttgcgctttcgcaagacctgacacaaaaccgtccggtcgaagcaagggaacacgtgaagcgttttcacgaactctttttcacgctctcaccggataagaacgctatcgaaagcaatatcaaacggtcgctgttcctcgacgacaagagcgcatttaactattaccgtgacctctcggaaaagggatattacaaccgtatcatttcgggcaatatcagccagaccatacagatagacagcgtttcatgcaatttcgatgtgtacccgtatgcggtggctacctatgcccgccaaatgattatccgtgaaagcagcgtgacggaaagaagccttgtcacccgttgccggttattaaacgccgtaagaagtgataataacccgcacggctttatgatggaaagtttcgagata
>132	N operona: 73	middle	BT_0091	gene_poz=(601-1230)	-	conserved protein found in conjugate transposon	TraI homolog	/position=136854 - 138683 (137454 - 138083)	/lenght=1830 (630)	/codons=610 (210)	/complement=true	GC-compoz=44.12698412698413%	/LCI1=1.2280701754385965	/LCI2=0.13444976076555024	p_i1=0.25068668427262847	p_i2=0.14105252011225222	/Tai=0.5231485302022156	/Tei=0.226947268101027	/EEI=2.049058148174361
tccgaaccggaaatacaaggaagtttggataggcttaggcggtacacaatcagccgtatatgctaccgaagtgagtttggaagaatattttacatacaccaccgaagaaacggaaaagatggaactattcgccttgtccgaaaagttgggcggtaatctcgaacttgctatcaaacggcttgccgaaagcaagcgcaatcccgaaaaataatcaattaacaatttaaaattcattcagtatgaaacatttaaaattcttgtttccggtgctgttatgcaccttgttactggggctttcttcctgtaaggaaacgaacgccgaccgtcttagggcgatgcgtggcgactgggaaagcgtgaaaaaccgtccggcgtttactctctttgaggaaaacgggcattaccgggtaacgacctatcgaaagacctaccgggggactatccaaacggaaacctatcagatttcagaacaagacggaaacctgttcatcgaaacggggttgtccgtcctgctgacttatgacaaagagaatgaccggattctgctttctcccggcggagaatataaacggagtaaccaaccaataaagaagtaagcgtatgaaaacaaagattataatgctgctcgtagtatgcagcctgtttgtcggaaaggtaaacgcacagtgggtggtgagtgaccccggcaacttggcgcaagggattatcaatgcgtcaaagaacatcattcagacttcttcgaccgcacagaatatgataaagaattttcaggaaacggtaaagatttatcaacagggaaaagattattatgatgccttaaaatcagtgcataaccttgtcaaagatgcccggaaagtacaaaagtctatcctgcttatcggtgagatttccgacatctatgtgaacagttttcagaagatgctttcggatgaaaactacacgccggacgaactttccgccattgcctatggctatacccaactgttgcaggaaagttccgatgtgctggaagaaatgaaaagtgtggtgaacatcaacgggctttccatgtcggataaagaacggatggacgttatcgaccggacgtataacgccatcaggaactaccgggatttggtgagttattatacccgcaaaaatatttccgtttcctacctgcgggcgaaaaagaaaaaggacactgaccgggtaatggctttgtacggttcggcggatgaacgttactggtaacttctaaaaataagtagtatgttattagcaatcgaatttgataacctgcatcagatactccgtagtttatacacggatatgatgccgttatgcgggaacatggcgggggtagccaaaggaatagcgggactgggggctttgttctatgtggctgccaaagtatggcagtcgctcgccagtgccgaaccgatagacgtttaccctttgctccgtccttttgtgattggtttctgtattatgttcttccccacattcgtactgggtacgattaacagcgtgatgtcgccagtagtcaaggggtgtaacaatatgctcgaaacgcaaactttcgatatgaacgcctaccgggaacaaaaggacaaactggaatatgaagcgatggtgcgtaatccggaaacggcttaccttgtttcggatgaagcgtttgataaacagattgacgaattgggatggtctgccaaagatattgccacaatgggcggtatgtacatggatagggcagcccacaatatcaagcaatccgtccgggactggttcagggaattgttggaactgctctttcaatcggcagccctcgtgatagacactatccgaaccttt
>133	N operona: 73	middle	BT_0092	gene_poz=(601-957)	-	conserved protein found in conjugate transposon	TraH homolog	/position=137488 - 139044 (138088 - 138444)	/lenght=1557 (357)	/codons=519 (119)	/complement=true	GC-compoz=47.61904761904761%	/LCI1=1.0197740112994351	/LCI2=0.19519774011299443	p_i1=0.14665574939462642	p_i2=0.31034749750465573	/Tai=0.618363158152663	/Tei=0.37931274775419016	/EEI=1.488035954301478
cgattactacgattatcatcatggaagtatttatttccaaaatgcgtaaactaaagggtatcaggaaattaatattgatagaagaagcgtggaaagcgattgcatcggcgaatatggcggattacataaaatatttatacaaaaccgttagaaagtatttcggcgaagcgattgtagttacccaagaggtcgaagatattatttcctcgcccattgtaaaagagagtattataaacaattctgattgtaagatactgctcgaccaaaggaaataccttaataaattcgatagcatacagaaccttttgggactgaccgataaggaacgttcacagatgctttccatcaaccttgccaatcatccgaaccggaaatacaaggaagtttggataggcttaggcggtacacaatcagccgtatatgctaccgaagtgagtttggaagaatattttacatacaccaccgaagaaacggaaaagatggaactattcgccttgtccgaaaagttgggcggtaatctcgaacttgctatcaaacggcttgccgaaagcaagcgcaatcccgaaaaataatcaattaacaatttaaaattcattcagtatgaaacatttaaaattcttgtttccggtgctgttatgcaccttgttactggggctttcttcctgtaaggaaacgaacgccgaccgtcttagggcgatgcgtggcgactgggaaagcgtgaaaaaccgtccggcgtttactctctttgaggaaaacgggcattaccgggtaacgacctatcgaaagacctaccgggggactatccaaacggaaacctatcagatttcagaacaagacggaaacctgttcatcgaaacggggttgtccgtcctgctgacttatgacaaagagaatgaccggattctgctttctcccggcggagaatataaacggagtaaccaaccaataaagaagtaagcgtatgaaaacaaagattataatgctgctcgtagtatgcagcctgtttgtcggaaaggtaaacgcacagtgggtggtgagtgaccccggcaacttggcgcaagggattatcaatgcgtcaaagaacatcattcagacttcttcgaccgcacagaatatgataaagaattttcaggaaacggtaaagatttatcaacagggaaaagattattatgatgccttaaaatcagtgcataaccttgtcaaagatgcccggaaagtacaaaagtctatcctgcttatcggtgagatttccgacatctatgtgaacagttttcagaagatgctttcggatgaaaactacacgccggacgaactttccgccattgcctatggctatacccaactgttgcaggaaagttccgatgtgctggaagaaatgaaaagtgtggtgaacatcaacgggctttccatgtcggataaagaacggatggacgttatcgaccggacgtataacgccatcaggaactaccgggatttggtgagttattatacccgcaaaaatatttccgtttcctacctgcgggcgaaaaagaaaaaggacactgaccgggtaatggc
>134	N operona: 73	middle	BT_0093	gene_poz=(601-3105)	-	conserved protein found in conjugate transposon	TraG homolog	/position=137873 - 141577 (138473 - 140977)	/lenght=3705 (2505)	/codons=1235 (835)	/complement=true	GC-compoz=43.79241516966068%	/LCI1=1.2222222222222223	/LCI2=0.21874500399680255	p_i1=0.24751631157563253	p_i2=0.3806202014976344	/Tai=0.5345193405145057	/Tei=0.442558181347871	/EEI=2.005250224321806
ctctattggctgcatccgctacgtttgcacaaggtaacggcatggcgggtattacagaagctaccaacatggtaacgtcctatttcgacccggcaacaaaattaatttacgccatcggtgcggtggtgggcttgattggcggcgtgaaagtatatggcaagttttcttcgggcgaccctgacaccagtaaaacggcggcttcgtggttcggtgcttgtatctttttgattgtcgctgccactatcctacgttcattcttcctctaaagaaatggactatggcagactatccgattaacaaggggataggcaagccagttgagtttaaagggttgaaaagtcagtatcttttcatttttgcgggcgggctgttagccctgttcgtgcttttcatcatcatgtacatggtaggcattaaccagtgggtgtgcatcatcttcggcgttacttcggcaacgttgcttgtatggctcacattccggttaaacgaaaagtacgggacacacgggttaatgaaattgtccgcacgcaaaagccaccctttccatatcatcaaccgaaaagccatatcccgattattccatttaaaacaagcatcgaaatgagaaatatattaaaagctactacgctggaaaacaagtttccactgttcacggtggaaaacgggtgcatcgtttccaaagacgccgacataacggtggcgttccgggtggaactgccggaactgttcaccgtcacggcagccgaatacgaagcgatacattccgcttggaacaaggcggtaaaggtgctgcccgattacagcatcgttcataaacaggactggttcatcaaagaaaactatgcgcctgacatccaaaaggatgatttgagtttcctttcccgttcctttgaacggcattttaatgaaagaccgttcttaaaccatacctgctatttgtttctgacgaaaacgacaaaggaacgtagccggatgcagagtaatttttctactctttgccggggcttccttgtccccaaagagataaaggacaaggaaacggttacaaagttcctcgaagcggtggggcagtttgaaagcattatgaatgatagcggtttcattacccttacccgcctgacttcggacgaaatcaccgggacaaaggaaacggcgggtatcgtggaaaaatacttttcactctcacaaacagacactaccacattgaaagatattcaactgaacgccggagatatgcgtataggtgacgatattctttgtttgcatactctttcggatgcggaagatatgccgggcaaggtgggaactgatacccgctatgaaaagctatccaccgaccggagcgattgcagattatcttttgcttctccggtgggcgtgttgctctcctgtaaccatatctataaccagtacatcttcattgacgaccatacggagaacctgaaacagtttgaaaagatggctcgcaatatgcactccctttccaaatacagccgtgccaatcagattaacaagtcttggatagaggaatatttgaacgaagcacattcacaggggcttatctccgtgcgatgccattgtaatatcatggcatggagtgacgaccgggacgaactcaaacacattaaaaatgatgtggggtcacagctcgcacttatggagtgcaagccacgtcataacaccaccgacacaccgaccttgttttgggcgggcatacccggcaatcaggcggacttcccggcggaagaaagtttctacacctttattgaacaggctctttgcctattcaccgaagaaacgaactacaaaagttcgctttctccctttggtatcaagatggtggatagggtcacaggaaagccgttgcacattgatatttcagacctgccaatgaaaaaaggtatcattaccaatcgcaacaagttcatacttggaccgagtggtagcggcaaatcattcttcaccaatcacatggtgcgccagtattacgaacaaaatgcgcacgtcctgctggttgataccggaaacagttacttaggattgtgtgaaatgataaaccggaaaacgcacggggaagatgggatttattttacctatactactgaaaacccgatagcgtttaatcctttctatgtggaagatggggtattcgatattgaaaagaaagagagtatcaaaacgcttatcctgaccctttggaaaagggacgatgaagcacccacacgggcggaagaagtggctttgtcaaacgccgtaagttcctatatcgaactgattactaaggatagttcggttactccctgcttcaatacattctatgaatatgtgaaaaatgactaccgggcgcacctgcaagaaaagaacgtccgggaaaaggatttcgatatagacaacttcctgaatgtattagaaccttactacaaagggggcgaatatgattacctgctgaactccgacaaggagcttgatttgctgcataaacgcttcattgtctttgagttggataatatcaaagaccacaaaattttattcccgattactacgattatcatcatggaagtatttatttccaaaatgcgtaaactaaagggtatcaggaaattaatattgatagaagaagcgtggaaagcgattgcatcggcgaatatggcggattacataaaatatttatacaaaaccgttagaaagtatttcggcgaagcgattgtagttacccaagaggtcgaagatattatttcctcgcccattgtaaaagagagtattataaacaattctgattgtaagatactgctcgaccaaaggaaataccttaataaattcgatagcatacagaaccttttgggactgaccgataaggaacgttcacagatgctttccatcaaccttgccaatcatccgaaccggaaatacaaggaagtttggataggcttaggcggtacacaatcagccgtatatgctaccgaagtgagtttggaagaatattttacatacaccaccgaagaaacggaaaagatggaactattcgccttgtccgaaaagttgggcggtaatctcgaacttgctatcaaacggcttgccgaaagcaagcgcaatcccgaaaaataatcaattaacaatttaaaattcattcagtatgaaacatttaaaattcttgtttccggtgctgttatgcaccttgttactggggctttcttcctgtaaggaaacgaacgccgaccgtcttagggcgatgcgtggcgactgggaaagcgtgaaaaaccgtccggcgtttactctctttgaggaaaacgggcattaccgggtaacgacctatcgaaagacctaccgggggactatccaaacggaaacctatcagatttcagaacaagacggaaacctgttcatcgaaacggggttgtccgtcctgctgacttatgacaaagagaatgaccggattctgctttctcccggcggagaatataaacggagtaaccaaccaataaagaagtaagcgtatgaaaacaaagattataatgctgctcgtagtatgcagcctgtttgtcggaaaggtaaacgcacagtgggtggtgagtgaccccggcaacttggcgcaagggattatcaatgcgtcaaagaacatcattcagacttcttcgaccgcacagaatatgataaagaattttcaggaaacggtaaagatttatcaacagggaaaagattattatg
>135	N operona: 73	middle	BT_0094	gene_poz=(601-927)	-	conserved protein found in conjugate transposon	TraF homolog	/position=140374 - 141900 (140974 - 141300)	/lenght=1527 (327)	/codons=509 (109)	/complement=true	GC-compoz=44.64831804281346%	/LCI1=1.0061728395061729	/LCI2=0.14691358024691356	p_i1=0.1406483462337288	p_i2=0.1727649834689995	/Tai=0.5979543085742567	/Tei=0.25548848512209954	/EEI=1.5858209988362708
agcagataaacgggggcaggtcacgggtagcggaacttttacaaaagcatgagatacccgtgcccgccaccgtcccggttgccggaagtaatgaaatggcagattttgacatgaacgattttctttaatggtaaactttaaataataagatgatgaaacaaaaagattacggttaaacaaacctttccgaacatggggaacattccccacaaccacaaaaatatcaattattaatcactccgccgggcggactatccaaccgtccggcaatttaaaaatcaatgtatttataatgaaaaagaaagttctcttttcggcagtcgctctattggctgcatccgctacgtttgcacaaggtaacggcatggcgggtattacagaagctaccaacatggtaacgtcctatttcgacccggcaacaaaattaatttacgccatcggtgcggtggtgggcttgattggcggcgtgaaagtatatggcaagttttcttcgggcgaccctgacaccagtaaaacggcggcttcgtggttcggtgcttgtatctttttgattgtcgctgccactatcctacgttcattcttcctctaaagaaatggactatggcagactatccgattaacaaggggataggcaagccagttgagtttaaagggttgaaaagtcagtatcttttcatttttgcgggcgggctgttagccctgttcgtgcttttcatcatcatgtacatggtaggcattaaccagtgggtgtgcatcatcttcggcgttacttcggcaacgttgcttgtatggctcacattccggttaaacgaaaagtacgggacacacgggttaatgaaattgtccgcacgcaaaagccaccctttccatatcatcaaccgaaaagccatatcccgattattccatttaaaacaagcatcgaaatgagaaatatattaaaagctactacgctggaaaacaagtttccactgttcacggtggaaaacgggtgcatcgtttccaaagacgccgacataacggtggcgttccgggtggaactgccggaactgttcaccgtcacggcagccgaatacgaagcgatacattccgcttggaacaaggcggtaaaggtgctgcccgattacagcatcgttcataaacaggactggttcatcaaagaaaactatgcgcctgacatccaaaaggatgatttgagtttcctttcccgttcctttgaacggcattttaatgaaagaccgttcttaaaccatacctgctatttgtttctgacgaaaacgacaaaggaacgtagccggatgcagagtaatttttctactctttgccggggcttccttgtccccaaagagataaaggacaaggaaacggttacaaagttcctcgaagcggtggggcagtttgaaagcattatgaatgatagcggtttcattacccttacccgcctgacttcggacgaaatcaccgggacaaaggaaacggcgggtatcgtggaaaaatacttttcactctcacaaacagacactaccacat
>136	N operona: 73	last	BT_0095	gene_poz=(601-897)	-	conserved protein found in conjugate transposon	TraE homolog	/position=140712 - 142208 (141312 - 141608)	/lenght=1497 (297)	/codons=499 (99)	/complement=true	GC-compoz=48.484848484848484%	/LCI1=0.9285714285714286	/LCI2=0.10306122448979595	p_i1=0.10864457771731906	p_i2=0.0731286247051394	/Tai=0.5383941361505113	/Tei=0.16581576223462546	/EEI=2.327788462347754
atttgtcccgcaaagcgatgaaacggtaactgaaacacctgctgcgcaagcgattgaaaccgaatttgaaatggaatttgaaacggaagatgcggaagaaacggacgtttcggcggatgaaatcgaagcggaagaaatcgcctgctacatgggtgacggtgaaccggaaatggcacagggtatcacgttgggtgagctggcgcaaatggtacaggtcattcaaataaaacaagcgtccgacacagaggaacggcaagccgttcaaaccatctgccggacggaaacaaacctgtttcattcgctggtggagcagataaacgggggcaggtcacgggtagcggaacttttacaaaagcatgagatacccgtgcccgccaccgtcccggttgccggaagtaatgaaatggcagattttgacatgaacgattttctttaatggtaaactttaaataataagatgatgaaacaaaaagattacggttaaacaaacctttccgaacatggggaacattccccacaaccacaaaaatatcaattattaatcactccgccgggcggactatccaaccgtccggcaatttaaaaatcaatgtatttataatgaaaaagaaagttctcttttcggcagtcgctctattggctgcatccgctacgtttgcacaaggtaacggcatggcgggtattacagaagctaccaacatggtaacgtcctatttcgacccggcaacaaaattaatttacgccatcggtgcggtggtgggcttgattggcggcgtgaaagtatatggcaagttttcttcgggcgaccctgacaccagtaaaacggcggcttcgtggttcggtgcttgtatctttttgattgtcgctgccactatcctacgttcattcttcctctaaagaaatggactatggcagactatccgattaacaaggggataggcaagccagttgagtttaaagggttgaaaagtcagtatcttttcatttttgcgggcgggctgttagccctgttcgtgcttttcatcatcatgtacatggtaggcattaaccagtgggtgtgcatcatcttcggcgttacttcggcaacgttgcttgtatggctcacattccggttaaacgaaaagtacgggacacacgggttaatgaaattgtccgcacgcaaaagccaccctttccatatcatcaaccgaaaagccatatcccgattattccatttaaaacaagcatcgaaatgagaaatatattaaaagctactacgctggaaaacaagtttccactgttcacggtggaaaacgggtgcatcgtttccaaagacgccgacataacggtggcgttccgggtggaactgccggaactgttcaccgtcacggcagccgaatacgaagcgatacattccgcttggaacaaggcggtaaaggtgctgcccgattacagcatcgttcataaacaggactggttcatcaaagaaaactatgcgcctgacatccaaaaggatga
>137	N operona: 74	first	BT_0096	gene_poz=(601-1281)	-	conserved hypothetical protein	null	/position=141173 - 143053 (141773 - 142453)	/lenght=1881 (681)	/codons=627 (227)	/complement=true	GC-compoz=48.604992657856094%	/LCI1=1.084070796460177	/LCI2=0.12964601769911502	p_i1=0.17651610197157222	p_i2=0.1294649778552282	/Tai=0.5278343884875072	/Tei=0.2165184800697054	/EEI=1.7899715127771354
agtatttatcccggacaccaaaaggtttaaaaaggaactggacgcacaacgtaaaaccgtgttccgttctacgctgttcccggcggacaaacggctggtaaaaggcagtaacatagaagaactgataaccgaaatcgcataccttataaaactgtaacgatatggcaaagcaaagcggcgggaaaccgcaaattgacgaggattttatgaaagagattatttcacagggcttgcccgtgaaaaaacaggaaacaccattggtaacagtggaaacaccggataagccggaaacagtgaataaggaagaaatcaaggcagaacctaaggaagaaaaggcggtgaaagaacctgcccgccggaaaaagaacactccgggcgattaccgggaaacctatttcatgcgggtggacttgaccgaccgacaaccgttatatgtcagccgtaccacccacgaaaagctaatgaagatagtaactgttattggcggacgcaaggcaaccgtcagcagctatgtagaaaatatcctgctccgtcatttcgaccagtttcaggacgagataaacgaactgtacgaaagcaaatttgaaaagccgttttgatatgttgaaatggtttattatcggaacactcctgtattacgccgttctcttatggcgatacagggatagcttgggaacatggttcacgggtgggaaaagagagccggaacagcccaaaaacaaaccgaccgtgaaagccggaaacggtgattgtcttgtaggtgcaagccgttaccgtataggacaaatgaggacaaacggggacatatcaggacacctttcaaaaggggttgataatgcttctatatttgtcccgcaaagcgatgaaacggtaactgaaacacctgctgcgcaagcgattgaaaccgaatttgaaatggaatttgaaacggaagatgcggaagaaacggacgtttcggcggatgaaatcgaagcggaagaaatcgcctgctacatgggtgacggtgaaccggaaatggcacagggtatcacgttgggtgagctggcgcaaatggtacaggtcattcaaataaaacaagcgtccgacacagaggaacggcaagccgttcaaaccatctgccggacggaaacaaacctgtttcattcgctggtggagcagataaacgggggcaggtcacgggtagcggaacttttacaaaagcatgagatacccgtgcccgccaccgtcccggttgccggaagtaatgaaatggcagattttgacatgaacgattttctttaatggtaaactttaaataataagatgatgaaacaaaaagattacggttaaacaaacctttccgaacatggggaacattccccacaaccacaaaaatatcaattattaatcactccgccgggcggactatccaaccgtccggcaatttaaaaatcaatgtatttataatgaaaaagaaagttctcttttcggcagtcgctctattggctgcatccgctacgtttgcacaaggtaacggcatggcgggtattacagaagctaccaacatggtaacgtcctatttcgacccggcaacaaaattaatttacgccatcggtgcggtggtgggcttgattggcggcgtgaaagtatatggcaagttttcttcgggcgaccctgacaccagtaaaacggcggcttcgtggttcggtgcttgtatctttttgattgtcgctgccactatcctacgttcattcttcctctaaagaaatggactatggcagactatccgattaacaaggggataggcaagccagttgagtttaaagggttgaaaagtcagtatcttttcatttttgcgggcgggctgttagccctgttcgtgcttttcatcatcatgtacat
>138	N operona: 74	middle	BT_0097	gene_poz=(601-1038)	-	conserved protein found in conjugate transposon	TraB homolog	/position=141855 - 143492 (142455 - 142892)	/lenght=1638 (438)	/codons=546 (146)	/complement=true	GC-compoz=46.57534246575342%	/LCI1=0.9632183908045977	/LCI2=0.19494252873563225	p_i1=0.12244142839606854	p_i2=0.30958729656260275	/Tai=0.51630346984861	/Tei=0.3786285669063425	/EEI=2.2620164921080383
gggatgccgaacaggtgaacggtgacgattattacaaacagcttgctttcagccagttcaaaacactgggaaagaaagcgtacccggtgttgtgtagttcaccggacgaagcgataaaaacggcggatgaatttcttgcgtctgccgggtcggattatgatgtggtctttttcgacctgcccggaacggtgaacagtgagggtgttatcaattcgctttcaggggtggactacattttcactcccatagccgccgaccgggtggtattggaaagcagcctttcctttgcggtagctatcaacaaactgctggtaaagaatgaagcgtgccgactgaaagggctgcacctgttttggaacatggtagatgggcgggaaaaaacagacctgtacaccctgtatgaacagaccatcggggaactggaattaccccttatgaaagtatttatcccggacaccaaaaggtttaaaaaggaactggacgcacaacgtaaaaccgtgttccgttctacgctgttcccggcggacaaacggctggtaaaaggcagtaacatagaagaactgataaccgaaatcgcataccttataaaactgtaacgatatggcaaagcaaagcggcgggaaaccgcaaattgacgaggattttatgaaagagattatttcacagggcttgcccgtgaaaaaacaggaaacaccattggtaacagtggaaacaccggataagccggaaacagtgaataaggaagaaatcaaggcagaacctaaggaagaaaaggcggtgaaagaacctgcccgccggaaaaagaacactccgggcgattaccgggaaacctatttcatgcgggtggacttgaccgaccgacaaccgttatatgtcagccgtaccacccacgaaaagctaatgaagatagtaactgttattggcggacgcaaggcaaccgtcagcagctatgtagaaaatatcctgctccgtcatttcgaccagtttcaggacgagataaacgaactgtacgaaagcaaatttgaaaagccgttttgatatgttgaaatggtttattatcggaacactcctgtattacgccgttctcttatggcgatacagggatagcttgggaacatggttcacgggtgggaaaagagagccggaacagcccaaaaacaaaccgaccgtgaaagccggaaacggtgattgtcttgtaggtgcaagccgttaccgtataggacaaatgaggacaaacggggacatatcaggacacctttcaaaaggggttgataatgcttctatatttgtcccgcaaagcgatgaaacggtaactgaaacacctgctgcgcaagcgattgaaaccgaatttgaaatggaatttgaaacggaagatgcggaagaaacggacgtttcggcggatgaaatcgaagcggaagaaatcgcctgctacatgggtgacggtgaaccggaaatggcacagggtatcacgttgggtgagctggcgcaaatggtacaggtcattcaaataaaacaagcgtccgacacagaggaacggcaagccgttcaaaccatctgccggacggaaacaaacctgtttcattcgctggtggagcagataaacgggggcaggtcacgggtagcggaacttttacaaaa
>139	N operona: 74	last	BT_0098	gene_poz=(601-1362)	-	conserved protein found in conjugate transposon	TraA homolog	/position=142297 - 144258 (142897 - 143658)	/lenght=1962 (762)	/codons=654 (254)	/complement=true	GC-compoz=48.031496062992126%	/LCI1=1.0527009222661396	/LCI2=0.1429512516469038	p_i1=0.16165583064329073	p_i2=0.162443631323856	/Tai=0.582878459121432	/Tei=0.24619926819147042	/EEI=1.895435987607612
tttcaagctgcttagaacacaccttgctatttgccagtgcaaataaaaatccgcctacggacggattggagttagcggatattggaacgctcccggcggcgggggcttggttagcctgaccgatacctttcggttgcaaagtaacgggtattaaaaatgctgtgaaatagcgggttataggacaaatgaggacaaacggggacatttgaggacacatctcgaaaggggttgtttttctatgtttatttgtcccggatttaagaaagatagcaatatggatagatggaaatatagaacggaaagcggacggaaagaaagcggttttgaaaacttgaaaacaagatttcaagattgcaatctttcaagaaagcaggaaagcaaaccggatggaatgattgaaagaaaactgtcattcaatcgggaaagcaaactttctgcaaagaaaacaagctgtctttgcagaaagataacaagaaacaaggaaagagaaaaagaagtcattccggctttcgagctttcaacatggaacgaaagaaaaccatccgtcaatctgtacggatggaatgaaataaagatgtatcacaaaaaagaattattacaatgaagaaagaaaccttgtatgtggctttctccacccaaaagggcggggtcggcaaaacaacattcaccgttttggtagcaagttatctgtattatctcaaagggtataacgtggcggtcgtggattgcgattacccgcagcacagtatcagtgccatgcgcaaacgggatgccgaacaggtgaacggtgacgattattacaaacagcttgctttcagccagttcaaaacactgggaaagaaagcgtacccggtgttgtgtagttcaccggacgaagcgataaaaacggcggatgaatttcttgcgtctgccgggtcggattatgatgtggtctttttcgacctgcccggaacggtgaacagtgagggtgttatcaattcgctttcaggggtggactacattttcactcccatagccgccgaccgggtggtattggaaagcagcctttcctttgcggtagctatcaacaaactgctggtaaagaatgaagcgtgccgactgaaagggctgcacctgttttggaacatggtagatgggcgggaaaaaacagacctgtacaccctgtatgaacagaccatcggggaactggaattaccccttatgaaagtatttatcccggacaccaaaaggtttaaaaaggaactggacgcacaacgtaaaaccgtgttccgttctacgctgttcccggcggacaaacggctggtaaaaggcagtaacatagaagaactgataaccgaaatcgcataccttataaaactgtaacgatatggcaaagcaaagcggcgggaaaccgcaaattgacgaggattttatgaaagagattatttcacagggcttgcccgtgaaaaaacaggaaacaccattggtaacagtggaaacaccggataagccggaaacagtgaataaggaagaaatcaaggcagaacctaaggaagaaaaggcggtgaaagaacctgcccgccggaaaaagaacactccgggcgattaccgggaaacctatttcatgcgggtggacttgaccgaccgacaaccgttatatgtcagccgtaccacccacgaaaagctaatgaagatagtaactgttattggcggacgcaaggcaaccgtcagcagctatgtagaaaatatcctgctccgtcatttcgaccagtttcaggacgagataaacgaactgtacgaaagcaaatttgaaaagccgttttgatatgttgaaatggtttattatcggaacactcctgtattacgccgttctcttatggcgatacagggatagcttgggaacatggttcacgggtgggaaaagagagccggaacagcccaaaaacaaaccgaccgtgaaagccggaaacggtgattgtcttg
>140	N operona: 75	first	BT_0099	gene_poz=(601-882)	-	hypothetical protein	null	/position=143442 - 144923 (144042 - 144323)	/lenght=1482 (282)	/codons=494 (94)	/complement=false	GC-compoz=49.645390070921984%	/LCI1=1.146953405017921	/LCI2=0.37347670250896053	p_i1=0.20781400194627958	p_i2=0.7562914000996692	/Tai=0.6424803371168464	/Tei=0.7806622600897023	/EEI=1.581869891386265
tgaaagcaagctgtttgtaataatcgtcaccgttcacctgttcggcatcccgtttgcgcatggcactgatactgtgctgcgggtaatcgcaatccacgaccgccacgttataccctttgagataatacagataacttgctaccaaaacggtgaatgttgttttgccgaccccgcccttttgggtggagaaagccacatacaaggtttctttcttcattgtaataattcttttttgtgatacatctttatttcattccatccgtacagattgacggatggttttctttcgttccatgttgaaagctcgaaagccggaatgacttctttttctctttccttgtttcttgttatctttctgcaaagacagcttgttttctttgcagaaagtttgctttcccgattgaatgacagttttctttcaatcattccatccggtttgctttcctgctttcttgaaagattgcaatcttgaaatcttgttttcaagttttcaaaaccgctttctttccgtccgctttccgttctatatttccatctatccatattgctatctttcttaaatccgggacaaataaacatagaaaaacaacccctttcgagatgtgtcctcaaatgtccccgtttgtcctcatttgtcctataacccgctatttcacagcatttttaatacccgttactttgcaaccgaaaggtatcggtcaggctaaccaagcccccgccgccgggagcgttccaatatccgctaactccaatccgtccgtaggcggatttttatttgcactggcaaatagcaaggtgtgttctaagcagcttgaaattctttcagcagctttgaacgccttgcccggacgaagccgggatagggtcactccgaagtcgtaaccctttaaagaaatgaaacatgaaacagaaaaatgaaaatgcgccccgtccgggtggcgcaggacgaaagcccaaagcagacccggcagtgttccggtactctatcagcttcaatgcgatagaccacgcccgctttttggcattgttcgaccagtcgggtatgcgcaccaaagcgcattttatcaccgcccgcatctttggcgaaccgttcaaagtgattaaaatcgacaaggcggcggtagaatattatacccggctgaccgctttatattcccagtacaggggtatagccgtgaattataatcaggtggtaaaggctctcaataccaatttttcggagaagaaagcactcgcttttctctataaactggaaaaggcaacgatagaacttgccgacctgaaccgccaaattattgaactgacccgtgaatttgaaacaagatggttgcaaagataagcgtaggcagttccctgttcggtgcactttcttacaaccaaaacaaggtggacgaagaacagggaaaggtacttttaagtaaccgtatgtttgaaagtgaggacggaaatttcagcatccggcgttgtatggaatgtttcgat
>141	N operona: 75	middle	BT_0100	gene_poz=(601-1038)	-	conserved hypothetical protein	null	/position=143743 - 145380 (144343 - 144780)	/lenght=1638 (438)	/codons=546 (146)	/complement=false	GC-compoz=47.26027397260274%	/LCI1=1.3057471264367817	/LCI2=0.374712643678161	p_i1=0.29371797931449345	p_i2=0.7584001699061087	/Tai=0.6056238612649973	/Tei=0.7825601529154979	/EEI=2.13579622976846
agctcgaaagccggaatgacttctttttctctttccttgtttcttgttatctttctgcaaagacagcttgttttctttgcagaaagtttgctttcccgattgaatgacagttttctttcaatcattccatccggtttgctttcctgctttcttgaaagattgcaatcttgaaatcttgttttcaagttttcaaaaccgctttctttccgtccgctttccgttctatatttccatctatccatattgctatctttcttaaatccgggacaaataaacatagaaaaacaacccctttcgagatgtgtcctcaaatgtccccgtttgtcctcatttgtcctataacccgctatttcacagcatttttaatacccgttactttgcaaccgaaaggtatcggtcaggctaaccaagcccccgccgccgggagcgttccaatatccgctaactccaatccgtccgtaggcggatttttatttgcactggcaaatagcaaggtgtgttctaagcagcttgaaattctttcagcagctttgaacgccttgcccggacgaagccgggatagggtcactccgaagtcgtaaccctttaaagaaatgaaacatgaaacagaaaaatgaaaatgcgccccgtccgggtggcgcaggacgaaagcccaaagcagacccggcagtgttccggtactctatcagcttcaatgcgatagaccacgcccgctttttggcattgttcgaccagtcgggtatgcgcaccaaagcgcattttatcaccgcccgcatctttggcgaaccgttcaaagtgattaaaatcgacaaggcggcggtagaatattatacccggctgaccgctttatattcccagtacaggggtatagccgtgaattataatcaggtggtaaaggctctcaataccaatttttcggagaagaaagcactcgcttttctctataaactggaaaaggcaacgatagaacttgccgacctgaaccgccaaattattgaactgacccgtgaatttgaaacaagatggttgcaaagataagcgtaggcagttccctgttcggtgcactttcttacaaccaaaacaaggtggacgaagaacagggaaaggtacttttaagtaaccgtatgtttgaaagtgaggacggaaatttcagcatccggcgttgtatggaatgtttcgatatgcacctgcccgcagacctgaaaacggaaaagccgattatccatatctccctgaacccgcacccggacgatgtactttccgatagccagcttgcggatatagccaaagaatatatggataagttggggtacggcaaccagccgtatatggtttacaagcacgaagatattgcaaggcatcatatacatatcgtttccatccgggtggatgatacgggcaaaaagataaacgacaagttcgagcatatccgcagcaaacaaatcacccgtgaactggaacagaagtacgggctgcatccggcagagaagaaacaggcagccgaccgccccgaacttaaaaaggtggactaccgggcaggggacgtaaagcaccagttatccaatacggtgaaagcccttgccagcagctaccgtttccaaagtttcacggaatacaaagcgttgctatctatatata
>142	N operona: 75	middle	BT_0101	gene_poz=(601-1839)	-	putative mobilisation protein	mobilization protein BmgA-like	/position=144165 - 146603 (144765 - 146003)	/lenght=2439 (1239)	/codons=813 (413)	/complement=false	GC-compoz=47.45762711864407%	/LCI1=1.168284789644013	/LCI2=0.21682847896440133	p_i1=0.21884105090407774	p_i2=0.37491768976050704	/Tai=0.5816945960212678	/Tei=0.43742592078445636	/EEI=2.0517416978436693
gggagcgttccaatatccgctaactccaatccgtccgtaggcggatttttatttgcactggcaaatagcaaggtgtgttctaagcagcttgaaattctttcagcagctttgaacgccttgcccggacgaagccgggatagggtcactccgaagtcgtaaccctttaaagaaatgaaacatgaaacagaaaaatgaaaatgcgccccgtccgggtggcgcaggacgaaagcccaaagcagacccggcagtgttccggtactctatcagcttcaatgcgatagaccacgcccgctttttggcattgttcgaccagtcgggtatgcgcaccaaagcgcattttatcaccgcccgcatctttggcgaaccgttcaaagtgattaaaatcgacaaggcggcggtagaatattatacccggctgaccgctttatattcccagtacaggggtatagccgtgaattataatcaggtggtaaaggctctcaataccaatttttcggagaagaaagcactcgcttttctctataaactggaaaaggcaacgatagaacttgccgacctgaaccgccaaattattgaactgacccgtgaatttgaaacaagatggttgcaaagataagcgtaggcagttccctgttcggtgcactttcttacaaccaaaacaaggtggacgaagaacagggaaaggtacttttaagtaaccgtatgtttgaaagtgaggacggaaatttcagcatccggcgttgtatggaatgtttcgatatgcacctgcccgcagacctgaaaacggaaaagccgattatccatatctccctgaacccgcacccggacgatgtactttccgatagccagcttgcggatatagccaaagaatatatggataagttggggtacggcaaccagccgtatatggtttacaagcacgaagatattgcaaggcatcatatacatatcgtttccatccgggtggatgatacgggcaaaaagataaacgacaagttcgagcatatccgcagcaaacaaatcacccgtgaactggaacagaagtacgggctgcatccggcagagaagaaacaggcagccgaccgccccgaacttaaaaaggtggactaccgggcaggggacgtaaagcaccagttatccaatacggtgaaagcccttgccagcagctaccgtttccaaagtttcacggaatacaaagcgttgctatctatatataatgtacaggcagaagaagtgaaaggggaagtgaacggcaaaccctataacggcattgtctattcggcaaccaatgacaaaggggaaaaacaaggcaacccgttcaaatcatcctctttgggtaagtcggtaggttacgaagccatccagcgacacatcaagaaatccacaaaagacattcaggacaagaacctgaaagagcgtacccgccggacggtcggcgcagtgatgaaatccgcccatagccgtaaggaactggaacaagaactgaaaaggaaaggtatagacgttcttttccggcagaacgatacaggcaggatatacggtgtaacattcatcgaccacgaaaaccgtaccgtcctgaacggttcacggttgggaaaggacttttccgccaatgtgttcaacgacctgttttccggctcccgtactttgtcgggaaacagcaaacaggaaacgcaggaacaaaaaccggaatataacccgaccggacatcttgaaaatacaggaaaagccattgcgggactgttcagccttttatccggtgggaatgatacgccacctgataacagccaagttccaccacccaagaagaaaaagaagaagaaacaaagacgtatttaataaatataaaaatttcaattatgcagaatgaagatgatttaagaggacttgcaaaggtcatggactttatgcgggcaatcagtattttatttgtagtgataaacatttactggttttgttaccagtcgttccggcagtggggtatcaatatcggggtagtcgataaaatcctgttgaacttccagcgtaccgccgggctgttctccaatatcctatataccaaacttttttcagtggtattccttgcgctttcctgtttgggtacaaagggagtgaaagaggaaaaaatcacatggaacaagatttatgtattcctgacaatcggttttatcctgttcttcctgaactggtggttattggttttaccgttgccactggcggcaaacacggcattgtatatctttaccatgacagccgggtatctttcgttattggctgccggagtgtggatttcccgcctgttgaaaaataacctgctggatgatgtgtttaatttagaaaatgaaagtttcgcacaggaaacacgcctgatagaaaacgaatattccgtaaatcttcgttctcgtttctactataaaaagaagtggaacgatggatgga
>143	N operona: 75	last	BT_0102	gene_poz=(601-2610)	-	putative transmembrane mobilisation protein	mobilization protein C-like	/position=145424 - 148633 (146024 - 148033)	/lenght=3210 (2010)	/codons=1070 (670)	/complement=false	GC-compoz=42.43781094527363%	/LCI1=1.2047832585949179	/LCI2=0.13178873941205782	p_i1=0.23812971720456436	p_i2=0.13458653514873659	/Tai=0.47295423589494545	/Tei=0.22112788163386293	/EEI=2.002664913751719
ctataacggcattgtctattcggcaaccaatgacaaaggggaaaaacaaggcaacccgttcaaatcatcctctttgggtaagtcggtaggttacgaagccatccagcgacacatcaagaaatccacaaaagacattcaggacaagaacctgaaagagcgtacccgccggacggtcggcgcagtgatgaaatccgcccatagccgtaaggaactggaacaagaactgaaaaggaaaggtatagacgttcttttccggcagaacgatacaggcaggatatacggtgtaacattcatcgaccacgaaaaccgtaccgtcctgaacggttcacggttgggaaaggacttttccgccaatgtgttcaacgacctgttttccggctcccgtactttgtcgggaaacagcaaacaggaaacgcaggaacaaaaaccggaatataacccgaccggacatcttgaaaatacaggaaaagccattgcgggactgttcagccttttatccggtgggaatgatacgccacctgataacagccaagttccaccacccaagaagaaaaagaagaagaaacaaagacgtatttaataaatataaaaatttcaattatgcagaatgaagatgatttaagaggacttgcaaaggtcatggactttatgcgggcaatcagtattttatttgtagtgataaacatttactggttttgttaccagtcgttccggcagtggggtatcaatatcggggtagtcgataaaatcctgttgaacttccagcgtaccgccgggctgttctccaatatcctatataccaaacttttttcagtggtattccttgcgctttcctgtttgggtacaaagggagtgaaagaggaaaaaatcacatggaacaagatttatgtattcctgacaatcggttttatcctgttcttcctgaactggtggttattggttttaccgttgccactggcggcaaacacggcattgtatatctttaccatgacagccgggtatctttcgttattggctgccggagtgtggatttcccgcctgttgaaaaataacctgctggatgatgtgtttaatttagaaaatgaaagtttcgcacaggaaacacgcctgatagaaaacgaatattccgtaaatcttcgttctcgtttctactataaaaagaagtggaacgatggatggataaacgttgtagcaatttttcgtgcgtgcatcgttgttggaaatccgggcagtgggaagtctttttgtgtcgtaaaccaatttatcaaacagcaaatagaaaagggcttcgcaatgtatctgtatgactacaaatttcccgacctttcggagatagcctacaatcatttgcttaaccattcggacgggtacaaggtgaagcccaaattttacataatcaattttgatgacccacgtaagagccaccgatgtaacccgataaatccggcgtttatgacggacatatcggacgcatacgaagccagttacacaatcatgttaaatttgaaccgcagttggataaccaagcaaggggatttctttgtggaaagtcctattattttacttgcttctataatatggtttttgaaaatatatcagggtggaaagtattgtacattcccgcacgccattgaatttctgaacaagaaatatgccgacacgtttacaattttaaccagttatcccgaactggaaaactacctttcaccgttcatggacgcatgggaatccaatgcgcaagaccagcttcaagggcagcttgcaagtgctaaaatcccactttcaagaatgatttcacctgccctgtattgggtaatgacaggggatgatttttcactggatataaacaatccggaagaacctaaaattttggtggtaggcaataatcccgaccgtcaaaatatctattcctgtgctttgggactgtataattcccgtatcgtgaagctgataaacaagaagcaccagctaaaatgttccgtaatcattgacgagttaccgaccatctattttcggggactggataacctgatagcaacggcacgaagcaacaaggtagcggtctgtttgggctttcaggatttcagccagttacgccgggattatggggataaggaaagcaaagttatcgaaaatacggtaggtaatatttttagcggtcaggtggtttctgaaacggcaaaaacgctttcagaccgtttcggaaaggtcttgcagaaacgccaaagcatgactatcaaccggaatgataaatcaacctcaatcagtacgcagatggatagtttgataccgcccagtaaaatatctaacttaacgcagggtatgtttgtgggtgcggttagtgacaacttcgatgaacgcatcgagcaaaaaatattccatgcggaaattgtggtggataacgagcaagtgaaacgggaaactgccaactacaagaagctgccccaaattatagatttcagggacgaggacgggaacgaccggatgcaggaagaaatacaggcgaactacaaccgggtcaagcaagaagtccagcagattgtcacggacgaaatggaacggattaagaacgaccccaatttgcagcacttaataaaaacagaagaatagaagatttttcagacaaacggcagctttttacaggctgccgtttttattggcagggacaaataaggacaaacagggactaatgaagccacctattcccaaagccttaaatatactctatttcatccttacttttacttccgaaaatttatttactcactaaaattcaaaacattatggatgtaaacacagccagccaatccaccactgacgaacagatgatggatattcttcttgtactggataaggagaaaaagacaatcagcgcagtaaaaggcgtagatgaaaacggggaactccaaaccgtaccgccggagaacaacagtgaacttttgaaattcgaccgtcacggtgatttcttttccaacttcttttccaacatgatgaaccagttgaagaacccgacccgttttaacttcttcaaaatcccaaagattgaacttcccaaaatcgagccgataatcagggataatttcaatcatccgacacctgaaaacgaagcgggcatagagcgttaccgggtgacacctgaaaccgtgaagcaggaagcgaagaaagaacaacaggaaacccaagcccaacaaccacagcagccagccaaag
>144	N operona: 76	first	BT_0103	gene_poz=(601-2136)	-	conserved hypothetical protein	null	/position=147607 - 150342 (148207 - 149742)	/lenght=2736 (1536)	/codons=912 (512)	/complement=false	GC-compoz=45.96354166666667%	/LCI1=1.004566210045662	/LCI2=0.11585127201565563	p_i1=0.13994623936943396	p_i2=0.09846611938594693	/Tai=0.5227004123867798	/Tei=0.18861950744735223	/EEI=2.1691652075145464
aacgctttcagaccgtttcggaaaggtcttgcagaaacgccaaagcatgactatcaaccggaatgataaatcaacctcaatcagtacgcagatggatagtttgataccgcccagtaaaatatctaacttaacgcagggtatgtttgtgggtgcggttagtgacaacttcgatgaacgcatcgagcaaaaaatattccatgcggaaattgtggtggataacgagcaagtgaaacgggaaactgccaactacaagaagctgccccaaattatagatttcagggacgaggacgggaacgaccggatgcaggaagaaatacaggcgaactacaaccgggtcaagcaagaagtccagcagattgtcacggacgaaatggaacggattaagaacgaccccaatttgcagcacttaataaaaacagaagaatagaagatttttcagacaaacggcagctttttacaggctgccgtttttattggcagggacaaataaggacaaacagggactaatgaagccacctattcccaaagccttaaatatactctatttcatccttacttttacttccgaaaatttatttactcactaaaattcaaaacattatggatgtaaacacagccagccaatccaccactgacgaacagatgatggatattcttcttgtactggataaggagaaaaagacaatcagcgcagtaaaaggcgtagatgaaaacggggaactccaaaccgtaccgccggagaacaacagtgaacttttgaaattcgaccgtcacggtgatttcttttccaacttcttttccaacatgatgaaccagttgaagaacccgacccgttttaacttcttcaaaatcccaaagattgaacttcccaaaatcgagccgataatcagggataatttcaatcatccgacacctgaaaacgaagcgggcatagagcgttaccgggtgacacctgaaaccgtgaagcaggaagcgaagaaagaacaacaggaaacccaagcccaacaaccacagcagccagccaaagaagcgggagcaatggcgcaaacaccgcagcaacccgacaaaagcaagtatgtgattgacccggataaagtggactgggaagccttgaagaattttggtctatccaaagaacagcttgaaaaggcaaaggctttagaacccatgttaaggggctacaagtcgcccggagcgtttaccatcgccggaaactataattcagccattatgaaactggacgcacgtttatctttccggcacgacaaagacgggaatgtagttttggcgatacacggcatccgacaaaagccggaacttgaacgcccgtttttcggacatgaattttccaaagaggataaagccaatcttcttgaaacggggaacatgggacggatagtaaacctgaaaaactatatcacgggagaaatgataccttcttttgtcagtgtggataaggtaacgaatgaactggtttccatgcgtgcaagcagtgttcaaataccggatgaaataaaaggtgtcaaactgaacaaggaacagaaacaagccttacgggagggaaaaggcgtattccttgaaaacatgatttccaaccgtaaaaatcccttttccgcaactgttcaggtcaatgccgacaagaaaagtctggaatttatctatcccaatgccaaacagtcacaggagcaagggcagaaacagacacagcagaacagccttgtcaccagtgacggtgtaaccattcccaaaagcatttcaggaatagagttatcccgccagcaacagcaggatttagtcaatgacaaaaccatctttgttgccggactgaaagacaagcggggggtcgaatatgatgcttatattcaggtgaaccatgataagaagaagttaggcttttacagtgacaatcccagctttgaccgttccgccgtgaaagaaattacccccgccagcaagaaccgcacacaggtagcggtcaattcggaaggcaagaccaacgaagccaccaagaaagtgaaagaacccttgaaaaagggtcaggacaagcccactgaaaagcaaaaaaccaagcaggataaaaaggagaagcaggagcagacggacaaacccaaacagagcaggggacgcaaaagatgatagcggtgttaatccttatcccggttgtcggtttcgccctgtttacccttgtctgttacaaaacagactgggaagccatagacgagcagaaccgacaattttatgtagatggctatcacatctattatgaccggaaaatcctaagacaaaaagaagtggaacaattaaaatcaaaattagaatgattgcagtaatcggagaaaaaccaagcgtggcaagggacattgcccgtattttaggagcgagtgaaaaacaggatggctatctttcaggtaacgggtatctcgttacctgggcgttcggccatcttgtcggtttggcaatgccggaagcatacggcatacagagtttccgccgggaaagtctgcctattatcccggatagttttcaacttacaccccgacaagtgaaagcggaaaaagggtacaaggcagaccccggcgcattgaaacaactaaaagtaatcaaagacgtattcgaccagtcggataagataattgtcgctaccgatgcagggagagagggagaactcatatttagatatatttacaattacattggatgcaacaagccctttgtccgtttatggataagcagcct
>145	N operona: 76	middle	BT_0104	gene_poz=(601-789)	-	hypothetical protein	null	/position=149139 - 150527 (149739 - 149927)	/lenght=1389 (189)	/codons=463 (63)	/complement=false	GC-compoz=39.15343915343915%	/LCI1=1.096774193548387	/LCI2=0.21236559139784947	p_i1=0.18268275677006368	p_i2=0.3616131126387383	/Tai=0.48427787489177865	/Tei=0.4254518013748645	/EEI=1.8325781337641345
caaggaacagaaacaagccttacgggagggaaaaggcgtattccttgaaaacatgatttccaaccgtaaaaatcccttttccgcaactgttcaggtcaatgccgacaagaaaagtctggaatttatctatcccaatgccaaacagtcacaggagcaagggcagaaacagacacagcagaacagccttgtcaccagtgacggtgtaaccattcccaaaagcatttcaggaatagagttatcccgccagcaacagcaggatttagtcaatgacaaaaccatctttgttgccggactgaaagacaagcggggggtcgaatatgatgcttatattcaggtgaaccatgataagaagaagttaggcttttacagtgacaatcccagctttgaccgttccgccgtgaaagaaattacccccgccagcaagaaccgcacacaggtagcggtcaattcggaaggcaagaccaacgaagccaccaagaaagtgaaagaacccttgaaaaagggtcaggacaagcccactgaaaagcaaaaaaccaagcaggataaaaaggagaagcaggagcagacggacaaacccaaacagagcaggggacgcaaaagatgatagcggtgttaatccttatcccggttgtcggtttcgccctgtttacccttgtctgttacaaaacagactgggaagccatagacgagcagaaccgacaattttatgtagatggctatcacatctattatgaccggaaaatcctaagacaaaaagaagtggaacaattaaaatcaaaattagaatgattgcagtaatcggagaaaaaccaagcgtggcaagggacattgcccgtattttaggagcgagtgaaaaacaggatggctatctttcaggtaacgggtatctcgttacctgggcgttcggccatcttgtcggtttggcaatgccggaagcatacggcatacagagtttccgccgggaaagtctgcctattatcccggatagttttcaacttacaccccgacaagtgaaagcggaaaaagggtacaaggcagaccccggcgcattgaaacaactaaaagtaatcaaagacgtattcgaccagtcggataagataattgtcgctaccgatgcagggagagagggagaactcatatttagatatatttacaattacattggatgcaacaagccctttgtccgtttatggataagcagccttaccgacaagtcaatccgtgagggactgcaaaacctgaaagccggtagcctgtatgataaccttttcctttcggcacaggcacgcagcgaagcggattatttaattggaattaatggtacacaggctttaagtgtggcagccggacaaggcattttttctttgggacgggtacagtcgcccacgt
>146	N operona: 76	last	BT_0105	gene_poz=(601-2682)	-	DNA topoisomerase I (Omega-protein)	null	/position=149324 - 152605 (149924 - 152005)	/lenght=3282 (2082)	/codons=1094 (694)	/complement=false	GC-compoz=48.27089337175792%	/LCI1=1.0885040885040884	/LCI2=0.2562289562289564	p_i1=0.17865870730557493	p_i2=0.48928974776033335	/Tai=0.5680677961981468	/Tei=0.5403607729843001	/EEI=1.965931985277017
ttgtcaccagtgacggtgtaaccattcccaaaagcatttcaggaatagagttatcccgccagcaacagcaggatttagtcaatgacaaaaccatctttgttgccggactgaaagacaagcggggggtcgaatatgatgcttatattcaggtgaaccatgataagaagaagttaggcttttacagtgacaatcccagctttgaccgttccgccgtgaaagaaattacccccgccagcaagaaccgcacacaggtagcggtcaattcggaaggcaagaccaacgaagccaccaagaaagtgaaagaacccttgaaaaagggtcaggacaagcccactgaaaagcaaaaaaccaagcaggataaaaaggagaagcaggagcagacggacaaacccaaacagagcaggggacgcaaaagatgatagcggtgttaatccttatcccggttgtcggtttcgccctgtttacccttgtctgttacaaaacagactgggaagccatagacgagcagaaccgacaattttatgtagatggctatcacatctattatgaccggaaaatcctaagacaaaaagaagtggaacaattaaaatcaaaattagaatgattgcagtaatcggagaaaaaccaagcgtggcaagggacattgcccgtattttaggagcgagtgaaaaacaggatggctatctttcaggtaacgggtatctcgttacctgggcgttcggccatcttgtcggtttggcaatgccggaagcatacggcatacagagtttccgccgggaaagtctgcctattatcccggatagttttcaacttacaccccgacaagtgaaagcggaaaaagggtacaaggcagaccccggcgcattgaaacaactaaaagtaatcaaagacgtattcgaccagtcggataagataattgtcgctaccgatgcagggagagagggagaactcatatttagatatatttacaattacattggatgcaacaagccctttgtccgtttatggataagcagccttaccgacaagtcaatccgtgagggactgcaaaacctgaaagccggtagcctgtatgataaccttttcctttcggcacaggcacgcagcgaagcggattatttaattggaattaatggtacacaggctttaagtgtggcagccggacaaggcattttttctttgggacgggtacagtcgcccacgttggcaatgatatgtacccgctttttggagaacaagaactttgtcccacaaaagtattggcaactgaaattacaggcggcaaaagacaatgtttcctttgctgcactgtccacagacaaatgcgataagcagcagcccgccatcgacacgctgcaaaggataaaggaagcggaaacagtacaggtgaaaaccgtagagcgtaaggaagtgaaccaagaaccgccgttgctctatgatttaaccacgctccaaaaagaagcgaataccaaactgaacttttccgcagacaaaaccctatccatcgcacaaaagttatacgagggtaaactaatcagctacccccgaaccggaagccgttatatctcacaggacgtgttcgaggaaatcccggaacgtcttgtcaatttggaacagtacacccgttttggcggatatgccgccgggatgaaaggcaaagccttaaattcccgttccgtgaacgatggcaaggtaacagaccatcacgccctgatagtgactgaaaacctgcccgacaagatggaagcggacgaacaggcaatctacgaactgatagccggacggatgttggaagccttttctgaaaaatgcgtcaaagacgttaccagtgtaacgctggaatgtgcagggtcgcttttcacggtcaaagggtctgtaatcaagtccgccggatggcgtgccgtattcggcgagaaagaggacggagaagataacgctgctttgccagccatgcaggacggagatagtttaccgctttccggcattgaattactggagaaacagaccaagcccaagccgttacacacggaaagcagtttgctttcttcgatggaaacagcaggtaaggaactggaaaacgccgacctgaaagccagcatgaaagatacgggtatcggcacgcccgcaacacgggcagccatcatcgagacgctgttttcccgccagtatatcgtccgggagaaaaagaaccttgtccctaccgagaaaggtcttaccgtttacaacatcatccgggacaagaagatagcagacgttgaaatgacgggaatgtgggaaaatacgcttgccaaaatagaaagcggggaaatgaaccccgacacgttccgcaaaggcatcgaagtgtatgcacggcaaatcacggctgaacttttggatgttcaactttctttcgtttcgggcagtggttgtatctgcccgaaatgcaagaccgggcgcatccttttctatccgaaagtcgccaaatgttccaatgtggattgttccgttaccatcttccgcaacaagagcgacaagcagctaacggacaaacagattaccgaactggtgactaccgggaaaaccgggctaatcaaaggctttaaaagcaagaacggcaaagtctttgacgcttcacttgcctttgacgggcagtttaatgttactttcgtgttccctgaaaagaaaggcaaaccgaagaaataagacgaaaatcgttatatttgccacagaaagtttcattatagatagatttataattgaaatttttgtggttgaagcacccggagggacaccgggtgcttttttaaatcattctcctttatactggtaggtcaggtaaacgacctgattgtctatcacccggtgtccggtcagttcccacttcgacccgaaagtctttcctataaacttgataccgtccccaagcatgaccggaacgatatacagcgttatttcatccagcagggacgcttcaatcagcgaggttataaacttaccgccgccaatgacctgaatatcggtttccgaacttgatttaagttcattgattgcccgtaagggtatatcggtaagaaaggttacattctcctttttcgtcacattggtgtcgtagtgggacactacaaaagtctttttacttttgtacggccatccgccccaacgtttaaaaatcatgttataggtattcactccggcaagaaatataccgggttgttcataagctgccgaaatttcctttttaacgttttccggcatccagtccaaatcattatcttttcgggcaatgaagccatcgagagatac
>147	N operona: 77	first-last	BT_0106	gene_poz=(601-1047)	-	riboflavin biosynthesis protein RibD-like	null	/position=151511 - 153157 (152111 - 152557)	/lenght=1647 (447)	/codons=549 (149)	/complement=true	GC-compoz=43.84787472035794%	/LCI1=1.2274774774774775	/LCI2=0.2434684684684684	p_i1=0.2503648611557085	p_i2=0.453087616954209	/Tai=0.5075079395943516	/Tei=0.5077788552587881	/EEI=1.9594833531394706
taatcaggatttatgcttgcttctgaaagtagcccctcgaacactgacccgttatcgaaaaaaaggaatactccctttccttatgttggatggtagatgttattaccgtgccacggacgtacacaagttaatccgtgaaaaaaccgactaattttttcttttctaatagcttttaatcctgttttgtcgtgagataaaacaggattttctttttcctgttcgggtatatccgggactttctgtatatttgcaacagtttcataagacaataacagcataggttgaaaagccgattgcttttatatataacatagcgttcgcagaacgtctcaacgtagaaaactggtaattttcaaagagaagagatttatgcgcaatgttcatgctatacttctgtatagcgtgggcttgcctgtttcttctcttaggcgtaccagtgcctctacgttggaatagtgtgagttcacgctttttttagacgtactggcgaacagtttataactaaaaactgtttgataccaacttatgaaacatttaaaaacttgtattgctgtatctctcgatggcttcattgcccgaaaagataatgatttggactggatgccggaaaacgttaaaaaggaaatttcggcagcttatgaacaacccggtatatttcttgccggagtgaatacctataacatgatttttaaacgttggggcggatggccgtacaaaagtaaaaagacttttgtagtgtcccactacgacaccaatgtgacgaaaaaggagaatgtaacctttcttaccgatatacccttacgggcaatcaatgaacttaaatcaagttcggaaaccgatattcaggtcattggcggcggtaagtttataacctcgctgattgaagcgtccctgctggatgaaataacgctgtatatcgttccggtcatgcttggggacggtatcaagtttataggaaagactttcgggtcgaagtgggaactgaccggacaccgggtgatagacaatcaggtcgtttacctgacctaccagtataaaggagaatgatttaaaaaagcacccggtgtccctccgggtgcttcaaccacaaaaatttcaattataaatctatctataatgaaactttctgtggcaaatataacgattttcgtcttatttcttcggtttgcctttcttttcagggaacacgaaagtaacattaaactgcccgtcaaaggcaagtgaagcgtcaaagactttgccgttcttgcttttaaagcctttgattagcccggttttcccggtagtcaccagttcggtaatctgtttgtccgttagctgcttgtcgctcttgttgcggaagatggtaacggaacaatccacattggaacatttggcgactttcggatagaaaaggatgcgcccggtcttgcatttcgggcagatacaaccactgcccgaaacgaaagaaagttgaacatccaaaagttcagccgtgatttgccgtgcatacacttcgatgcctttgcggaacgtgtcggggttcatttccccgctttctattttggcaagcgtattttcccacattcccgtcatttcaacgtctgctatcttcttgtcccggatgatgttgtaaacggtaagacctttctcggtagggacaaggtt
>148	N operona: 78	first-last	BT_0107	gene_poz=(601-879)	-	Putative DNA binding protein	null	/position=152407 - 153885 (153007 - 153285)	/lenght=1479 (279)	/codons=493 (93)	/complement=true	GC-compoz=41.21863799283154%	/LCI1=1.1485507246376812	/LCI2=0.16666666666666669	p_i1=0.20863300435094534	p_i2=0.2269391851849756	/Tai=0.4260185986768883	/Tei=0.30424526666647805	/EEI=2.1361726159538383
accaatatgggggcatacagttagtagtgatagacggtatcgccgaccttgtgaaaagtgccaatgatgaagcggaaagtgtggcggtgatagatgaactataccgactggcaggaatttataatacctgtattctttgcgtgctgcatttcgtacccaatggattgaagctccgggggcatttaggctcggaattacagcgcaaagcggcaactatcctttccatcgaaaaggacgaagaacctacacaatcggtggtaaaagccctgaaagtccgtgacggtagtcctttggacgttcctttgatgctttttgcttgggacaaagcagccgggatgcacctttataaaggggaaaagccacgagaggaaaaagagaaacgcaaggaaaaggaactggtatgcgttgcccgtgatatttttggacggcagacacatattacctatatagacctgtgcgaacaggttgcagcaggttttggacgtgaaagaacgtactgccaaaagctatgttcgtttcatgcgggaacgggatattatcattaaagacccgtccaaccaaagttattttatgattggtttaatttaatcaggtagccttatgtatatagataaagacgattttaccgcatggatggagcgtatcatggataggttcgatatgcaggacaagaaaatagaccgggtgataaaaggacgtaattgtttggatggtgaagaactgctggataatcaggatttatgcttgcttctgaaagtagcccctcgaacactgacccgttatcgaaaaaaaggaatactccctttccttatgttggatggtagatgttattaccgtgccacggacgtacacaagttaatccgtgaaaaaaccgactaattttttcttttctaatagcttttaatcctgttttgtcgtgagataaaacaggattttctttttcctgttcgggtatatccgggactttctgtatatttgcaacagtttcataagacaataacagcataggttgaaaagccgattgcttttatatataacatagcgttcgcagaacgtctcaacgtagaaaactggtaattttcaaagagaagagatttatgcgcaatgttcatgctatacttctgtatagcgtgggcttgcctgtttcttctcttaggcgtaccagtgcctctacgttggaatagtgtgagttcacgctttttttagacgtactggcgaacagtttataactaaaaactgtttgataccaacttatgaaacatttaaaaacttgtattgctgtatctctcgatggcttcattgcccgaaaagataatgatttggactggatgccggaaaacgttaaaaaggaaatttcggcagcttatgaacaacccggtatatttcttgccggagtgaatacctataacatgatttttaaacgttggggcggatggccgtacaaaagtaaaaagacttttgtagtgtcccactacgaca
>149	N operona: 79	first	BT_0108	gene_poz=(601-2601)	-	conserved hypothetical protein	null	/position=152741 - 155941 (153341 - 155341)	/lenght=3201 (2001)	/codons=1067 (667)	/complement=true	GC-compoz=43.07846076961519%	/LCI1=1.2352352352352352	/LCI2=0.19649649649649645	p_i1=0.25458594095881204	p_i2=0.314217985817699	/Tai=0.44669904035128893	/Tei=0.3827961872359291	/EEI=1.9512271640461294
ggacttcatttcttagtaacctaataaagtgtttgctgaagaaaatggatgaagacgacaacttataaaaaacaaaagcacaaaaacaaccaagtatctaccaacttggttgtttttgtttttacccgttttcacccattttttcttacttttcagctcaaaacagatggtttttaggctaaaatcctcaaaaaaataaatcttccaacttggaaagaggttggaagatttattttttcaaatgcttcaactttgcagcaaatcaattagttagcaaaatggagataataacattcgagtcaaaagcctacaaggatttagacaacaaaattaccgctatcgccgattacatattcaatcacacggaagcggaaagtaccaatgaagatgaaatttgggtggatagttacgaggtctgcacatttttgaaaatcagtgaaaagacactgcaacgtttgcgagtggctggaactattgcctactccaatattcgggggcgttacttctacaaaataagcgaagtaaaacggatgctggaagaacgactgataaagagcaataaagagaatattcaagacctgataaccaaccaccacctatatgttaaggaaagaagaaatattagaaaggacaagtaacgggctatctgtattcaagcactatgtacccggtaattggcggataggtcgaaatttcttgaacccgctttatgaagataataaagcgtcctgtaatatctatttcgaccgccgaagtggtatatataagatgaaagattttggcaatgacaattatagcggtgattgtttctttttcgtggggcaacttaaagggttggactgcaataattcgatggattttgtggagatactggaaaccatcgaccgggatttgggattaggactggcaacaggtaacccgatacctgttacccgtaattcttgccgtgtggtggataatatattggaagaaacacctgagaaggaaagcaaaccttaccagttcagggaacagaaatttccgcttgctgaattgatgtactggcaacagtatggtatcacaccggaaatattggaactgtacaaggtctgttccctacgggattttcagagtgtaacagcggatggaacacaattcacttatacttcatccgtaacagaaccaatgtacggatataaaagtaaacgatatataaaactgtatcgtccattctcaaaaactcgtttcctctatgggggtaatttcggagataattattgtttcggattggaacaactacccgcaaaaggtgatacactgtttattacgggcggagaaaaagatgtcatgtcattggctgcacatggtttccatgctatctgcttcaacagtgaaacggtgactgttccccctaccctgatttataaactgactttccggtttaaacacatcatcttattgtatgataccgataaaacgggaaaggaaagcgcacgcaaacaggaaaaacagttggaagaattttcagtaaaacggctgcttttaccgctttccggcacgaaagaagaaaaggatatttccgactattttaaagcggggaatacccgtgaagatttcctgaaattgtttatcgaatttttagataacctatatagtgatacattgattatgcttaaatcgtgcgaaatagacttcaataatcccccggcaaaagcacaggtgataatttctgccggggacgttccactggggacacaaggaaacctgttcggcattacgggtggcgagggaacaggtaaaagtaattatatcgctgctatgttggcaggctgcatctgccagccggataaggaagttgatactctcggcatacagattactgccaacagtaagcgcaaagcggtattactttacgatacggaacaatccgaagtacaactgttcaagaatgtaagtaacctgttagcacgtgcgaagcaaccggacaaaccggaagaactgaaagcattttgtttgacggggatgtcccgcaaagaacgtctgcacgccattgttcagagtatggataagttctattaccaatatgggggcatacagttagtagtgatagacggtatcgccgaccttgtgaaaagtgccaatgatgaagcggaaagtgtggcggtgatagatgaactataccgactggcaggaatttataatacctgtattctttgcgtgctgcatttcgtacccaatggattgaagctccgggggcatttaggctcggaattacagcgcaaagcggcaactatcctttccatcgaaaaggacgaagaacctacacaatcggtggtaaaagccctgaaagtccgtgacggtagtcctttggacgttcctttgatgctttttgcttgggacaaagcagccgggatgcacctttataaaggggaaaagccacgagaggaaaaagagaaacgcaaggaaaaggaactggtatgcgttgcccgtgatatttttggacggcagacacatattacctatatagacctgtgcgaacaggttgcagcaggttttggacgtgaaagaacgtactgccaaaagctatgttcgtttcatgcgggaacgggatattatcattaaagacccgtccaaccaaagttattttatgattggtttaatttaatcaggtagccttatgtatatagataaagacgattttaccgcatggatggagcgtatcatggataggttcgatatgcaggacaagaaaatagaccgggtgataaaaggacgtaattgtttggatggtgaagaactgctggataatcaggatttatgcttgcttctgaaagtagcccctcgaacactgacccgttatcgaaaaaaaggaatactccctttccttatgttggatggtagatgttattaccgtgccacggacgtacacaagttaatccgtgaaaaaaccgactaattttttcttttctaatagcttttaatcctgttttgtcgtgagataaaacaggattttctttttcctgttcgggtatatccgggactttctgtatatttgcaacagtttcataagacaataacagcataggttgaaaagccgattgcttttatatataacatagcgttcgcagaacgtctcaacgtagaaaactggtaattttcaaagagaagagatttatgcgcaatgttcatgctatacttctgtatagcgtgggcttgcctgtt
>150	N operona: 79	last	BT_0109	gene_poz=(601-960)	-	Putative DNA binding protein	null	/position=154704 - 156263 (155304 - 155663)	/lenght=1560 (360)	/codons=520 (120)	/complement=true	GC-compoz=38.611111111111114%	/LCI1=0.9047619047619048	/LCI2=0.060504201680672276	p_i1=0.09964483929293234	p_i2=0.01649674511661454	/Tai=0.474123555046724	/Tei=0.1148470706049531	/EEI=1.8747781086903768
ttttcaacttgctacgaccacaaagcagcacaaatattagcaaatgatatgcttagcatttatttgaataaaaggctacattatgtagataagcaaataatcattgaagaaagtcgagcatttctttctgaacacccttttcgatggactgctccaaagatagcattagtagaacttggatattctatttatgctgcgtgtgtcttgaataatggtaaagcagatattaaagagattatgacttatttagaagcatctttcaaagttgatttaggggattactatcggacttatataacaataaaagaccggaagaaagaccggacttcatttcttagtaacctaataaagtgtttgctgaagaaaatggatgaagacgacaacttataaaaaacaaaagcacaaaaacaaccaagtatctaccaacttggttgtttttgtttttacccgttttcacccattttttcttacttttcagctcaaaacagatggtttttaggctaaaatcctcaaaaaaataaatcttccaacttggaaagaggttggaagatttattttttcaaatgcttcaactttgcagcaaatcaattagttagcaaaatggagataataacattcgagtcaaaagcctacaaggatttagacaacaaaattaccgctatcgccgattacatattcaatcacacggaagcggaaagtaccaatgaagatgaaatttgggtggatagttacgaggtctgcacatttttgaaaatcagtgaaaagacactgcaacgtttgcgagtggctggaactattgcctactccaatattcgggggcgttacttctacaaaataagcgaagtaaaacggatgctggaagaacgactgataaagagcaataaagagaatattcaagacctgataaccaaccaccacctatatgttaaggaaagaagaaatattagaaaggacaagtaacgggctatctgtattcaagcactatgtacccggtaattggcggataggtcgaaatttcttgaacccgctttatgaagataataaagcgtcctgtaatatctatttcgaccgccgaagtggtatatataagatgaaagattttggcaatgacaattatagcggtgattgtttctttttcgtggggcaacttaaagggttggactgcaataattcgatggattttgtggagatactggaaaccatcgaccgggatttgggattaggactggcaacaggtaacccgatacctgttacccgtaattcttgccgtgtggtggataatatattggaagaaacacctgagaaggaaagcaaaccttaccagttcagggaacagaaatttccgcttgctgaattgatgtactggcaacagtatggtatcacaccggaaatattggaactgtacaaggtctgttccctacgggattttcagagtgtaacagcggatggaacacaattcacttatacttcatccgtaacagaaccaatgtacggatataaaagtaaacgatatataaaactgtatcgtccattctcaaaaactcgtttcctctatggggg
>151	N operona: 80	first-last	BT_0110	gene_poz=(601-1461)	-	putative regulatory protein	rteC-like, tetracycline resistance element	/position=155274 - 157334 (155874 - 156734)	/lenght=2061 (861)	/codons=687 (287)	/complement=true	GC-compoz=32.40418118466899%	/LCI1=1.5268065268065267	/LCI2=0.1236596736596737	p_i1=0.4207617798797667	p_i2=0.11557879540830533	/Tai=0.2956015569439534	/Tei=0.2040209158674748	/EEI=1.9584843966051677
gctatccccatcggcatagcattgatgggcaaaggtatgagcatcggggcggttattgccctcgttatcggtggtgcaggaatggctattcccgaaatgagtatgcttgccagtatattcaagaaaaaactggtaggcatgatagtggcggttatctttttaacggcagttatcgcaggttatgtatttaacctgtttttataatcacttaaaaataaatagttcaattatggaagaaaaggaagataagaagaaaggcttttttgcctctctatttgctccgaaaccttgtaaatgtagttgcggagtgcaaatagaggaagtagaagaagatggaaatccgtcagagaatttgaaaaaggacgaaaccaaagtatcagaaaagaatgatacgagtgaaaatcaaggtaactcttgcggatgctgtggctaaaatcattcatcaatattctgtttgaaaggaaactaacttaatacaattttttaattggctatctaatgtaggaagtatgctcacatactttctacatttatttattgtatattaaaatataaaaataaacttctatttgcaatataaatgacagaagaatatatgacatgaatagcgaaatcgaatatgagaattttataaagaacatagaccttgtaatctatgataaaatagatattgataattggaatatttcaatagacttaatatttgaagtagtagagttcctacaaaaatcactcgaagaattaagaacgattattattgagcatccgtttgaaagtaaagaagaggaaatttattttttcaaatatataaaaccggaagtcttgggacgattattatacttcacagatgtgtataacgctgaaatgagaaaaccgaatggtagcattgaggtagtaaagaagcactacaatgacagattggatgaactgacctcctattttgaaagtaatttagacttctatcaatattaccgttccaaagcgacacatttagataatcattattttgtaagggggcatattgattttaaactatgcccgaattgtaccccttatgaccgtgacccggaattttcaacttgctacgaccacaaagcagcacaaatattagcaaatgatatgcttagcatttatttgaataaaaggctacattatgtagataagcaaataatcattgaagaaagtcgagcatttctttctgaacacccttttcgatggactgctccaaagatagcattagtagaacttggatattctatttatgctgcgtgtgtcttgaataatggtaaagcagatattaaagagattatgacttatttagaagcatctttcaaagttgatttaggggattactatcggacttatataacaataaaagaccggaagaaagaccggacttcatttcttagtaacctaataaagtgtttgctgaagaaaatggatgaagacgacaacttataaaaaacaaaagcacaaaaacaaccaagtatctaccaacttggttgtttttgtttttacccgttttcacccattttttcttacttttcagctcaaaacagatggtttttaggctaaaatcctcaaaaaaataaatcttccaacttggaaagaggttggaagatttattttttcaaatgcttcaactttgcagcaaatcaattagttagcaaaatggagataataacattcgagtcaaaagcctacaaggatttagacaacaaaattaccgctatcgccgattacatattcaatcacacggaagcggaaagtaccaatgaagatgaaatttgggtggatagttacgaggtctgcacatttttgaaaatcagtgaaaagacactgcaacgtttgcgagtggctggaactattgcctactccaatattcgggggcgttacttctacaaaataagcgaagtaaaacggatgctggaagaacgactgataaagagcaataaagagaatattcaagacctgataaccaaccaccacctatatgttaaggaaagaagaaatattagaaaggacaagtaacgggctatctgtattcaagcactatgtacc
>152	N operona: 81	first	BT_0111	gene_poz=(601-852)	-	hypothetical protein	null	/position=156302 - 157753 (156902 - 157153)	/lenght=1452 (252)	/codons=484 (84)	/complement=true	GC-compoz=34.523809523809526%	/LCI1=1.4859437751004017	/LCI2=0.08915662650602411	p_i1=0.39719619636144066	p_i2=0.049761401671013006	/Tai=0.277530900007827	/Tei=0.1447852615039117	/EEI=2.5599348527481784
cattactcaatcctatcattataggtatgttgggagctttggtaggatttaaggcaatggttttctattttgtcatcgcttttatctgttccgttgcatttggatatgttctcgaaaaaataggcgcacaaaagtatgtgaaaaatgttcgggtgaaacccagttgttgttcaggcagcgaacagcctaaaaacaaaaggttgcttcctttccgccaaaaaataaagattgcttttataaatgcgtgggggagccttagacctattatgatatatttactgataggtgttgctctcggtgctggcatttatggctatatgccgcaagattttgtgttgaaaatagcaggtgcagacaatcctctcgctatacctgtggctgccgtattgggtattcctctgtatatccgtgcagaaacagctatccccatcggcatagcattgatgggcaaaggtatgagcatcggggcggttattgccctcgttatcggtggtgcaggaatggctattcccgaaatgagtatgcttgccagtatattcaagaaaaaactggtaggcatgatagtggcggttatctttttaacggcagttatcgcaggttatgtatttaacctgtttttataatcacttaaaaataaatagttcaattatggaagaaaaggaagataagaagaaaggcttttttgcctctctatttgctccgaaaccttgtaaatgtagttgcggagtgcaaatagaggaagtagaagaagatggaaatccgtcagagaatttgaaaaaggacgaaaccaaagtatcagaaaagaatgatacgagtgaaaatcaaggtaactcttgcggatgctgtggctaaaatcattcatcaatattctgtttgaaaggaaactaacttaatacaattttttaattggctatctaatgtaggaagtatgctcacatactttctacatttatttattgtatattaaaatataaaaataaacttctatttgcaatataaatgacagaagaatatatgacatgaatagcgaaatcgaatatgagaattttataaagaacatagaccttgtaatctatgataaaatagatattgataattggaatatttcaatagacttaatatttgaagtagtagagttcctacaaaaatcactcgaagaattaagaacgattattattgagcatccgtttgaaagtaaagaagaggaaatttattttttcaaatatataaaaccggaagtcttgggacgattattatacttcacagatgtgtataacgctgaaatgagaaaaccgaatggtagcattgaggtagtaaagaagcactacaatgacagattggatgaactgacctcctattttgaaagtaatttagacttctatcaatattaccgttccaaagcgacacatttagataatcattattttgtaagggggcatattgattttaaac
>153	N operona: 81	middle	BT_0112	gene_poz=(601-1506)	-	putative permease	null	/position=156531 - 158636 (157131 - 158036)	/lenght=2106 (906)	/codons=702 (302)	/complement=true	GC-compoz=41.05960264900662%	/LCI1=1.320044296788483	/LCI2=0.17054263565891473	p_i1=0.30179328415979667	p_i2=0.2379992440645858	/Tai=0.3898198165298472	/Tei=0.3141993196581272	/EEI=2.1165977239738165
gaagttccagtaatgcttatgttagtaaaaatagccaataatacaagaagttggtttcctaaagtaaaataagaatgggcaagtcaggaacaatttggtcgatgatagcaagtgtaatatcaccattacttgctttattaggtgtaataagttgctgtgggctacctatattagccggaatattagcaacattaggaattggagcgtcacaacttagtttttttgcagagtataaaggttggtttattggctttgccatcatctccctactctttggcttttatcaagtttatttcaaaaaagaaacttgtggatgtggaacgaatgtttcagaaacaaatctgaaaagacgttccaaatcaaagtctttccaaaaattcttcttgtggttaggtgtggcaatacttgtattcgttctgtttattggaaataaaaatcaaacagtccaaagcaatgaaagtggcggatgctgcccggcaaacacacaatcagtgcaaccagaagaaaagaaatgttgcggaacacagccacaacctgaacaggaagaaagctgttgtgacactacatttaattaataaatagtttttaattcaatagattatgaatactttattagacacattacaatacttcgtatttattacgattgagttgatagccttatttctgttaatcagcgcagccgtagaaattatactgatgtatatcccggaagaaacgattcggaaaaagctatcaggttcgggtattatgggcaatgtcatagctgccggatttggggcattaacccctttctgcgcttgctctaccattcctatgacagtaggttttctaaatgcaggagttccatttggttctacaatgtcctttctgatagcttctccattactcaatcctatcattataggtatgttgggagctttggtaggatttaaggcaatggttttctattttgtcatcgcttttatctgttccgttgcatttggatatgttctcgaaaaaataggcgcacaaaagtatgtgaaaaatgttcgggtgaaacccagttgttgttcaggcagcgaacagcctaaaaacaaaaggttgcttcctttccgccaaaaaataaagattgcttttataaatgcgtgggggagccttagacctattatgatatatttactgataggtgttgctctcggtgctggcatttatggctatatgccgcaagattttgtgttgaaaatagcaggtgcagacaatcctctcgctatacctgtggctgccgtattgggtattcctctgtatatccgtgcagaaacagctatccccatcggcatagcattgatgggcaaaggtatgagcatcggggcggttattgccctcgttatcggtggtgcaggaatggctattcccgaaatgagtatgcttgccagtatattcaagaaaaaactggtaggcatgatagtggcggttatctttttaacggcagttatcgcaggttatgtatttaacctgtttttataatcacttaaaaataaatagttcaattatggaagaaaaggaagataagaagaaaggcttttttgcctctctatttgctccgaaaccttgtaaatgtagttgcggagtgcaaatagaggaagtagaagaagatggaaatccgtcagagaatttgaaaaaggacgaaaccaaagtatcagaaaagaatgatacgagtgaaaatcaaggtaactcttgcggatgctgtggctaaaatcattcatcaatattctgtttgaaaggaaactaacttaatacaattttttaattggctatctaatgtaggaagtatgctcacatactttctacatttatttattgtatattaaaatataaaaataaacttctatttgcaatataaatgacagaagaatatatgacatgaatagcgaaatcgaatatgagaattttataaagaacatagaccttgtaatctatgataaaatagatattgataattggaatatttcaatagacttaatatttgaagtagtagagttcctacaaaaatcactcgaagaattaagaacgattattattgagcatccgtttgaaagtaaagaagaggaaatttattttttcaaa
>154	N operona: 81	middle	BT_0113	gene_poz=(601-1101)	-	hypothetical protein	null	/position=157462 - 159162 (158062 - 158562)	/lenght=1701 (501)	/codons=567 (167)	/complement=true	GC-compoz=37.72455089820359%	/LCI1=1.4417670682730923	/LCI2=0.17248995983935747	p_i1=0.3716518345882477	p_i2=0.24359770508967146	/Tai=0.3336649630337507	/Tei=0.3192379345807043	/EEI=1.996226503327944
attggtgcaagtggcagtcaatgatttaataatattggttgctttcgctcctatcgttgcgtttttgttgggtgtcggtggcgtttctatcccgtgggacacgcttatactctcggtcgtactgtttgttgtcattccactttctgccggaatagtaacccgtgtaacggttatccggcgaaaaggaatagactatttcaataccgtctttgtccgcaagttcgataactatacggttggcggattgctattaacgcttatcatcctgttttcgtttcagggggaaacgatactgaacaatccgttacatattgtcttgattgccgtcccgcttgtcctgcaaacggttctgatattctttgttgcctacggttgggcaaagtggtggaagttaccccacaatgtcgccgcacctgccggaatgattggtgcgagtaacttctttgagttggcggtggcggtggctatttctcttttcggcttacagtccggtgctgcactggctaccgtagtaggcgtattggttgaagttccagtaatgcttatgttagtaaaaatagccaataatacaagaagttggtttcctaaagtaaaataagaatgggcaagtcaggaacaatttggtcgatgatagcaagtgtaatatcaccattacttgctttattaggtgtaataagttgctgtgggctacctatattagccggaatattagcaacattaggaattggagcgtcacaacttagtttttttgcagagtataaaggttggtttattggctttgccatcatctccctactctttggcttttatcaagtttatttcaaaaaagaaacttgtggatgtggaacgaatgtttcagaaacaaatctgaaaagacgttccaaatcaaagtctttccaaaaattcttcttgtggttaggtgtggcaatacttgtattcgttctgtttattggaaataaaaatcaaacagtccaaagcaatgaaagtggcggatgctgcccggcaaacacacaatcagtgcaaccagaagaaaagaaatgttgcggaacacagccacaacctgaacaggaagaaagctgttgtgacactacatttaattaataaatagtttttaattcaatagattatgaatactttattagacacattacaatacttcgtatttattacgattgagttgatagccttatttctgttaatcagcgcagccgtagaaattatactgatgtatatcccggaagaaacgattcggaaaaagctatcaggttcgggtattatgggcaatgtcatagctgccggatttggggcattaacccctttctgcgcttgctctaccattcctatgacagtaggttttctaaatgcaggagttccatttggttctacaatgtcctttctgatagcttctccattactcaatcctatcattataggtatgttgggagctttggtaggatttaaggcaatggttttctattttgtcatcgcttttatctgttccgttgcatttggatatgttctcgaaaaaataggcgcacaaaagtatgtgaaaaatgttcgggtgaaacccagttgttgttcaggcagcgaacagcctaaaaacaaaaggttgcttcctttccgccaaaaaataaagattgcttttataaatgcgtgggggagccttagacctattatgatatatttactgataggtgttgc
>155	N operona: 81	middle	BT_0114	gene_poz=(601-1647)	-	putative symporter, arsenic resistance membrane	null	/position=157965 - 160211 (158565 - 159611)	/lenght=2247 (1047)	/codons=749 (349)	/complement=true	GC-compoz=43.553008595988544%	/LCI1=1.1091954022988506	/LCI2=0.1654214559386973	p_i1=0.18879152997663648	p_i2=0.2234112282396177	/Tai=0.4498103979716459	/Tei=0.30107010541565593	/EEI=1.9399914794384683
acaacaaatggtgggtagtaaatgcctgtttgtcattgacaaatacagcaaattcatttttgcaagcaaaagcgcaaagtgaattgacttggattaagaaagtagaagaattgtcaaagggcaatactgccctgattgaatggaaaaacttataagaatatgaagattttaatcctttgcactggtaacagttgccgtagccaaatggcacacggtttcttacagtcattcgataaaaacatggatgtcttttcagcaggaacaaaacctgctgaaaaggttaatccgatggcggtaaaagttatgtctgaaacaggaatagaccttaccaaccatacccctaaaaacgttagcctgtatttagggcacgaatgggactatgtgataacggtatgtggcggcgcaaatgaaagctgccctatgtttacaggcaaggtaaaaaacagattgcacattggatttgacgacccatcagaagcgaccgggacaccggagtttataaatagtgaatttcttcgggtacgggatgaaataagaatgcgtttctatgatttttacctgcaagaattaaaaccgcaattaaaataaagggcagtcattatggaaaagaaacaaggaattggattttttgaaagatacctgactatttgggtagccttgtgtatcgttatcgggatagccatcggacaatatcttccggcaataccgcaaacattgagcaaatttgaatatgccaacgtgtctatacctgtggctatcctgatttggttaatgatatatcccatgatgctgaaagtagattttcagagcatcaagaacgtaggcaaacgtccgaaagggattgtcattacttgtgtgacgaactgggtaataaagccattcaccatgtttggaatagcttatctattcttctacgttattttcaagtcattaatccctgccggattagccgaagaatatttagctggggcagttctgttaggtgctgcaccctgtacggcgatggtgtttgtatggagtcatttaaccaaaggggatgcagcttacacattggtgcaagtggcagtcaatgatttaataatattggttgctttcgctcctatcgttgcgtttttgttgggtgtcggtggcgtttctatcccgtgggacacgcttatactctcggtcgtactgtttgttgtcattccactttctgccggaatagtaacccgtgtaacggttatccggcgaaaaggaatagactatttcaataccgtctttgtccgcaagttcgataactatacggttggcggattgctattaacgcttatcatcctgttttcgtttcagggggaaacgatactgaacaatccgttacatattgtcttgattgccgtcccgcttgtcctgcaaacggttctgatattctttgttgcctacggttgggcaaagtggtggaagttaccccacaatgtcgccgcacctgccggaatgattggtgcgagtaacttctttgagttggcggtggcggtggctatttctcttttcggcttacagtccggtgctgcactggctaccgtagtaggcgtattggttgaagttccagtaatgcttatgttagtaaaaatagccaataatacaagaagttggtttcctaaagtaaaataagaatgggcaagtcaggaacaatttggtcgatgatagcaagtgtaatatcaccattacttgctttattaggtgtaataagttgctgtgggctacctatattagccggaatattagcaacattaggaattggagcgtcacaacttagtttttttgcagagtataaaggttggtttattggctttgccatcatctccctactctttggcttttatcaagtttatttcaaaaaagaaacttgtggatgtggaacgaatgtttcagaaacaaatctgaaaagacgttccaaatcaaagtctttccaaaaattcttcttgtggttaggtgtggcaatacttgtattcgttctgtttattggaaataaaaatcaaacagtccaaagcaatgaaagtggcggatgctgcccggcaaacacacaatcagtgcaaccagaagaaaagaaatgttgcggaacacagccacaacctgaacaggaagaaagctgttgtgacactacatttaattaataaatagtttttaattcaatagattatgaatactttattagacacattacaatacttcgtatttattacgattgagttgatagccttatttctgtta
>156	N operona: 81	middle	BT_0115	gene_poz=(601-1029)	-	arsenate reductase	null	/position=159024 - 160652 (159624 - 160052)	/lenght=1629 (429)	/codons=543 (143)	/complement=true	GC-compoz=40.79254079254079%	/LCI1=1.2605633802816902	/LCI2=0.2488262910798123	p_i1=0.2684928232022912	p_i2=0.4684104152938689	/Tai=0.43654445810980924	/Tei=0.521569373764482	/EEI=2.136352172024487
ttgccatcaaatcaggtattacggtaagccatatagacgaagcggaagtgctggaaaaatacaagaatgaagttcgtagcaaagctgccgaaaccatgactgccgaagatatggaatatatagaggaagatttacgttcaccatgtacgcaagaaatcgccgtatttaaggcttttgctgaaattgtagataaagcggagaatgaaatcgtagtgattgatactgcaccaacaggacatactttgttgcttttggatgctacccaaagctatcacaaagaagtagaacgtacacagggagaagtaaccggagcagtagccaatttattaccccgtttacgcaatccacaggaaacggaagtagtaatagtcactttacccgaagcaacacctgtttttgaagcagaacgcctacaaatggatttgcagcgtgccgggattaacaacaaatggtgggtagtaaatgcctgtttgtcattgacaaatacagcaaattcatttttgcaagcaaaagcgcaaagtgaattgacttggattaagaaagtagaagaattgtcaaagggcaatactgccctgattgaatggaaaaacttataagaatatgaagattttaatcctttgcactggtaacagttgccgtagccaaatggcacacggtttcttacagtcattcgataaaaacatggatgtcttttcagcaggaacaaaacctgctgaaaaggttaatccgatggcggtaaaagttatgtctgaaacaggaatagaccttaccaaccatacccctaaaaacgttagcctgtatttagggcacgaatgggactatgtgataacggtatgtggcggcgcaaatgaaagctgccctatgtttacaggcaaggtaaaaaacagattgcacattggatttgacgacccatcagaagcgaccgggacaccggagtttataaatagtgaatttcttcgggtacgggatgaaataagaatgcgtttctatgatttttacctgcaagaattaaaaccgcaattaaaataaagggcagtcattatggaaaagaaacaaggaattggattttttgaaagatacctgactatttgggtagccttgtgtatcgttatcgggatagccatcggacaatatcttccggcaataccgcaaacattgagcaaatttgaatatgccaacgtgtctatacctgtggctatcctgatttggttaatgatatatcccatgatgctgaaagtagattttcagagcatcaagaacgtaggcaaacgtccgaaagggattgtcattacttgtgtgacgaactgggtaataaagccattcaccatgtttggaatagcttatctattcttctacgttattttcaagtcattaatccctgccggattagccgaagaatatttagctggggcagttctgttaggtgctgcaccctgtacggcgatggtgtttgtatggagtcatttaaccaaaggggatgcagcttacacattggtgcaagtggcagtcaatgatttaataatattggttgctttcgctcctatcgttgcgtttttgttgggtgtcggtggcgtttctatcccgtgggacacgcttatactctcggtcgtactgtttgttgtcattcca
>157	N operona: 81	middle	BT_0116	gene_poz=(601-2313)	-	arsenical pump-driving ATPase	null	/position=159457 - 162369 (160057 - 161769)	/lenght=2913 (1713)	/codons=971 (571)	/complement=true	GC-compoz=40.57209573847052%	/LCI1=1.1298245614035087	/LCI2=0.11251461988304096	p_i1=0.19910271227366524	p_i2=0.0915219533650571	/Tai=0.34775871932124947	/Tei=0.18236975802855138	/EEI=2.403719441824931
gcagcagaaacaggcgggtatcttttacctgtaatttatgctattgctacgggactacctgtaatccttgttgcttggatattggcgtacagtgttgccggattaggcaagttttataacagagtacaaatctttgaaaaatggtttcgcaaaattgttgccatcctctttattgcgataggaatttattatgcggtcattctttatctataaacaaacaatgtattaattaaaataaaagacagtatgaaaacaatagaaatttttgacccggcaatgtgttgccctacgggtttgtgtggaactaatattaatcctgaattaatgaggatagccgttgttatcgaaacattgaaaagacagggtgttgttgttacccgtcataatttgcgggacgaaccgcaagtttatgtaagtaacaagactgtaaaccaatatcttcaaaagaatggtgcagaagcactgcctattactttggtggatggtgaaattgcagtttctaaagattatcccacaactaaacaaatgagtgaatggacaggaattaatttagacttgatgcccgttaaataatcgttgaacaaattaatatacagaataatgaaagcatttaatttatccgatatagaactaacaaaatacttattcttcacaggaaaaggtggagtaggaaaaacctctattgcttgcgctacggcagtgggattagctgataaaggggagaaaattcttcttatcagtacagacccggcttctaacctgcaagatgttttcaatcaaaccctaaacggacatggtacagctatttcagaagtaccggggctgacggtcgtaaaccttgaccctgaacaggcagcagcagagtacagggaaagtgtgattgcaccttttagaggacaattacctgaaagcgttattcaaaatatggaagaacaactttcaggctcttgtacggtagaaatcgctgcctttaatgagttttcagactttatcaccgatgctgataaagcgaaggaatacgaccacattatttttgatacagcacctaccggacacacattgcgaatgttgcagcttccatcggcatggagtacatttattagtgaaagtacacatggcgcatcttgtttaggacaattatcaggcttggaagaaaggaaaggtatctataaacaggcggttgatacattgtctgatacaagcgcaacccggttagtattggtaagccgtcctgaaatagcaccgttgaaagaagctgcccgttcttcgcatgaattacaactattgggaattaaaaatcagctattggtgataaatggtgttttacagcaattagatgaagcagacaatgtttcacaacaactgtataacaggcagcaaaaggcgttacaaagtatgcctattgcattatctgaatatcccatgtatagcgttcctctgcgttcttacaatttatccaatattgccaatatccgccgtatgctatacagtgatagtattacgaatgaaattcgttatcagccgataactgatagcaaaagtatagatgaattggtaaatgacctctatacttccggtaaacgagtagtgttcacaatgggaaaaggtggcgtaggaaaaacgaccttagccacagaaatagccttgaaattaacaaagctcggtgcaaaggttcatcttaccactactgacccggcaaatcacctgaactatgattttgccatcaaatcaggtattacggtaagccatatagacgaagcggaagtgctggaaaaatacaagaatgaagttcgtagcaaagctgccgaaaccatgactgccgaagatatggaatatatagaggaagatttacgttcaccatgtacgcaagaaatcgccgtatttaaggcttttgctgaaattgtagataaagcggagaatgaaatcgtagtgattgatactgcaccaacaggacatactttgttgcttttggatgctacccaaagctatcacaaagaagtagaacgtacacagggagaagtaaccggagcagtagccaatttattaccccgtttacgcaatccacaggaaacggaagtagtaatagtcactttacccgaagcaacacctgtttttgaagcagaacgcctacaaatggatttgcagcgtgccgggattaacaacaaatggtgggtagtaaatgcctgtttgtcattgacaaatacagcaaattcatttttgcaagcaaaagcgcaaagtgaattgacttggattaagaaagtagaagaattgtcaaagggcaatactgccctgattgaatggaaaaacttataagaatatgaagattttaatcctttgcactggtaacagttgccgtagccaaatggcacacggtttcttacagtcattcgataaaaacatggatgtcttttcagcaggaacaaaacctgctgaaaaggttaatccgatggcggtaaaagttatgtctgaaacaggaatagaccttaccaaccatacccctaaaaacgttagcctgtatttagggcacgaatgggactatgtgataacggtatgtggcggcgcaaatgaaagctgccctatgtttacaggcaaggtaaaaaacagattgcacattggatttgacgacccatcagaagcgaccgggacaccggagtttataaatagtgaatttcttcgggtacgggatgaaataagaatgcgtttctatgatttttacctgcaagaattaaaaccgcaattaaaataaagggcagtcattatggaaaagaaacaaggaattggattttttgaaagatacctgactatttgggtagccttgtgtatcgttatcgggatagccatcggacaatatcttccggcaataccgcaaacattgagcaaatttgaatatgccaacgtgtctatacctgtggc
>158	N operona: 81	middle	BT_0117	gene_poz=(601-927)	-	arsenical resistance operon trans-acting	null	/position=161197 - 162723 (161797 - 162123)	/lenght=1527 (327)	/codons=509 (109)	/complement=true	GC-compoz=37.308868501529055%	/LCI1=1.3364197530864197	/LCI2=0.22993827160493824	p_i1=0.31108845210504926	p_i2=0.41372741156135434	/Tai=0.27280203404706804	/Tei=0.47235467040521895	/EEI=2.8008269970518653
aaccatcaccgtatatttataaacggattgctttatacattcggcagaatagtaacttatacagcacttggtttcattcttattcctattcttcgtgagggtgcaagtatgttcatggttcaaaaggcagtcagtaaatacggtgaaatgttgattgctccggttttaattattatcggaatattcatgcttgatattataaaactgaatataccaaaagtcaatattggcggagagggtctaaagaagaaaacaaaaggcagttggggagctatgttattaggagttttatttgctctcgccttttgtcctacaagtggggttttctatttcggtatgcttatgcccttggcagcagcagaaacaggcgggtatcttttacctgtaatttatgctattgctacgggactacctgtaatccttgttgcttggatattggcgtacagtgttgccggattaggcaagttttataacagagtacaaatctttgaaaaatggtttcgcaaaattgttgccatcctctttattgcgataggaatttattatgcggtcattctttatctataaacaaacaatgtattaattaaaataaaagacagtatgaaaacaatagaaatttttgacccggcaatgtgttgccctacgggtttgtgtggaactaatattaatcctgaattaatgaggatagccgttgttatcgaaacattgaaaagacagggtgttgttgttacccgtcataatttgcgggacgaaccgcaagtttatgtaagtaacaagactgtaaaccaatatcttcaaaagaatggtgcagaagcactgcctattactttggtggatggtgaaattgcagtttctaaagattatcccacaactaaacaaatgagtgaatggacaggaattaatttagacttgatgcccgttaaataatcgttgaacaaattaatatacagaataatgaaagcatttaatttatccgatatagaactaacaaaatacttattcttcacaggaaaaggtggagtaggaaaaacctctattgcttgcgctacggcagtgggattagctgataaaggggagaaaattcttcttatcagtacagacccggcttctaacctgcaagatgttttcaatcaaaccctaaacggacatggtacagctatttcagaagtaccggggctgacggtcgtaaaccttgaccctgaacaggcagcagcagagtacagggaaagtgtgattgcaccttttagaggacaattacctgaaagcgttattcaaaatatggaagaacaactttcaggctcttgtacggtagaaatcgctgcctttaatgagttttcagactttatcaccgatgctgataaagcgaaggaatacgaccacattatttttgatacagcacctaccggacacacattgcgaatgttgcagcttccatcggcatggagtacatttattagtgaaagtacacatggcgcatcttgtttaggacaattatcaggcttggaagaaaggaaaggtatctataaa
>159	N operona: 81	middle	BT_0118	gene_poz=(601-1308)	-	putative cytochrome c biogenesis protein	cytochrome c biogenesis protein, ccdA-like	/position=161557 - 163464 (162157 - 162864)	/lenght=1908 (708)	/codons=636 (236)	/complement=true	GC-compoz=37.28813559322034%	/LCI1=1.3957446808510638	/LCI2=0.10312056737588653	p_i1=0.34507857874642534	p_i2=0.07323796365456534	/Tai=0.3098172192694897	/Tei=0.1659141672891088	/EEI=2.028134274904065
tgcaactctaattaaggaagaagatttattaaaaatcatggagtataatattttaagtctcccggctttggttattgatggtaaagtcatatctgccggaaaaagattatccttatcagaagtgaaagaattgataactaaataaattatttactatgaagaagttattttatctactgattgcaacaatcgttttaatttcctgtggtaatggttcaaagaataaaacagaaaccagcatagcaaaagaaaatcaaactaaccgtgttgaagttctatattttcacggtgcgcaacgttgcataacctgccgggcaatagaagccaatacggtagctcttttagatagcctttattccaaagaacaggcggacggtaaaatcatcttcaaggtgatagatatatccaaaaaggaaaatgagcaaattgcagataaatacgaagttacatggtcgtctttgtttgtgaatggctggaaagacagtaaagagaatgtaaataacatgacggagtttagtttctccaatgcaagaaatgaaccggataaatttaaagagggaataaaaaacaagattgacgaattactaaaaacattgtaagatggactttcttcaatcactattagacaatagttctattcctgctattacagcctttatcttagggactttaacggcagttagcccttgtcctttggctactaatataacggcaataggatttatcagtaaggatatagagaaccatcaccgtatatttataaacggattgctttatacattcggcagaatagtaacttatacagcacttggtttcattcttattcctattcttcgtgagggtgcaagtatgttcatggttcaaaaggcagtcagtaaatacggtgaaatgttgattgctccggttttaattattatcggaatattcatgcttgatattataaaactgaatataccaaaagtcaatattggcggagagggtctaaagaagaaaacaaaaggcagttggggagctatgttattaggagttttatttgctctcgccttttgtcctacaagtggggttttctatttcggtatgcttatgcccttggcagcagcagaaacaggcgggtatcttttacctgtaatttatgctattgctacgggactacctgtaatccttgttgcttggatattggcgtacagtgttgccggattaggcaagttttataacagagtacaaatctttgaaaaatggtttcgcaaaattgttgccatcctctttattgcgataggaatttattatgcggtcattctttatctataaacaaacaatgtattaattaaaataaaagacagtatgaaaacaatagaaatttttgacccggcaatgtgttgccctacgggtttgtgtggaactaatattaatcctgaattaatgaggatagccgttgttatcgaaacattgaaaagacagggtgttgttgttacccgtcataatttgcgggacgaaccgcaagtttatgtaagtaacaagactgtaaaccaatatcttcaaaagaatggtgcagaagcactgcctattactttggtggatggtgaaattgcagtttctaaagattatcccacaactaaacaaatgagtgaatggacaggaattaatttagacttgatgcccgttaaataatcgttgaacaaattaatatacagaataatgaaagcatttaatttatccgatatagaactaacaaaatacttattcttcacaggaaaaggtggagtaggaaaaacctctattgcttgcgctacggcagtgggattagctgataaaggggagaaaattcttcttatcagtacagacccggcttctaacctgcaagatgttttcaatcaaaccctaaacggacatggtacagctatttcagaa
>160	N operona: 81	middle	BT_0119	gene_poz=(601-1044)	-	hypothetical protein	Thioredoxin fold	/position=162266 - 163909 (162866 - 163309)	/lenght=1644 (444)	/codons=548 (148)	/complement=true	GC-compoz=34.909909909909906%	/LCI1=1.2834467120181405	/LCI2=0.08140589569160998	p_i1=0.2812074757926952	p_i2=0.038755189326144024	/Tai=0.31431579851930436	/Tei=0.13487967039352963	/EEI=2.308763310599941
gctaaagctatgggtcacccggcacgaatggcaattcttagtttcttagctaaacaagaaagttgtttcttcggagatattcacgaagtactacccattgctaaagcaaccgtttcgcagcatttaaaagaactgaaagatgcagggttaattcagggggaaatagaaacaccaaaagttcggtattgtatcaaccgagagaattgggaacttgcccgtaaattatttgctgcatttttgggtgattgtaaatgtacgggtacatcgtgctgtggataacagcacctttttttgagaataatgttcgtagttctacgaattacgattggtatattaactttataattgaatagaaaatggaaatcaaagtattaggaactgggtgttcaagctgtaaggcattgtacgaaaccacaaaacaagctatttcagaactgggctgcgatgcaactctaattaaggaagaagatttattaaaaatcatggagtataatattttaagtctcccggctttggttattgatggtaaagtcatatctgccggaaaaagattatccttatcagaagtgaaagaattgataactaaataaattatttactatgaagaagttattttatctactgattgcaacaatcgttttaatttcctgtggtaatggttcaaagaataaaacagaaaccagcatagcaaaagaaaatcaaactaaccgtgttgaagttctatattttcacggtgcgcaacgttgcataacctgccgggcaatagaagccaatacggtagctcttttagatagcctttattccaaagaacaggcggacggtaaaatcatcttcaaggtgatagatatatccaaaaaggaaaatgagcaaattgcagataaatacgaagttacatggtcgtctttgtttgtgaatggctggaaagacagtaaagagaatgtaaataacatgacggagtttagtttctccaatgcaagaaatgaaccggataaatttaaagagggaataaaaaacaagattgacgaattactaaaaacattgtaagatggactttcttcaatcactattagacaatagttctattcctgctattacagcctttatcttagggactttaacggcagttagcccttgtcctttggctactaatataacggcaataggatttatcagtaaggatatagagaaccatcaccgtatatttataaacggattgctttatacattcggcagaatagtaacttatacagcacttggtttcattcttattcctattcttcgtgagggtgcaagtatgttcatggttcaaaaggcagtcagtaaatacggtgaaatgttgattgctccggttttaattattatcggaatattcatgcttgatattataaaactgaatataccaaaagtcaatattggcggagagggtctaaagaagaaaacaaaaggcagttggggagctatgttattaggagttttatttgctctcgccttttgtcctacaagtggggttttctatttcggtatgcttatgcccttggcagcagcagaaacaggcgggtatcttttacctgtaatttatgctattgctacgggactacctgtaatccttgttgcttggatattggcgtacagtgttgccggatt
>161	N operona: 81	last	BT_0120	gene_poz=(601-834)	-	redox-active disulfide protein 2-like protein	null	/position=162720 - 164153 (163320 - 163553)	/lenght=1434 (234)	/codons=478 (78)	/complement=true	GC-compoz=34.18803418803419%	/LCI1=1.277056277056277	/LCI2=0.04285714285714285	p_i1=0.2776434993969172	p_i2=0.005760885721150061	/Tai=0.27294096231068443	/Tei=0.10518479714903506	/EEI=2.3412344889273413
actcttttccgaattacgcaaatgcctgaatataaatgtttccatgtaggtgcaaggtgcaagctatatatatagatatatacttgcaccttgcacctaaaaaatgtttaatctaaaaaatatcatctgttttattttgccaatttaaaaatagttcgtagttttgcgaacaacaaacaagaaaggagatataaaagtgaaaactaagcagtacacagaggaacaggaacagatggctcgttttgctaaagctatgggtcacccggcacgaatggcaattcttagtttcttagctaaacaagaaagttgtttcttcggagatattcacgaagtactacccattgctaaagcaaccgtttcgcagcatttaaaagaactgaaagatgcagggttaattcagggggaaatagaaacaccaaaagttcggtattgtatcaaccgagagaattgggaacttgcccgtaaattatttgctgcatttttgggtgattgtaaatgtacgggtacatcgtgctgtggataacagcacctttttttgagaataatgttcgtagttctacgaattacgattggtatattaactttataattgaatagaaaatggaaatcaaagtattaggaactgggtgttcaagctgtaaggcattgtacgaaaccacaaaacaagctatttcagaactgggctgcgatgcaactctaattaaggaagaagatttattaaaaatcatggagtataatattttaagtctcccggctttggttattgatggtaaagtcatatctgccggaaaaagattatccttatcagaagtgaaagaattgataactaaataaattatttactatgaagaagttattttatctactgattgcaacaatcgttttaatttcctgtggtaatggttcaaagaataaaacagaaaccagcatagcaaaagaaaatcaaactaaccgtgttgaagttctatattttcacggtgcgcaacgttgcataacctgccgggcaatagaagccaatacggtagctcttttagatagcctttattccaaagaacaggcggacggtaaaatcatcttcaaggtgatagatatatccaaaaaggaaaatgagcaaattgcagataaatacgaagttacatggtcgtctttgtttgtgaatggctggaaagacagtaaagagaatgtaaataacatgacggagtttagtttctccaatgcaagaaatgaaccggataaatttaaagagggaataaaaaacaagattgacgaattactaaaaacattgtaagatggactttcttcaatcactattagacaatagttctattcctgctattacagcctttatcttagggactttaacggcagttagcccttgtcctttggctactaatataacggcaataggatttatcagtaaggatatagagaacc
>162	N operona: 82	first-last	BT_0121	gene_poz=(601-870)	-	transcriptional regulator, ArsR family	codon recognized: UCC	/position=163031 - 164500 (163631 - 163900)	/lenght=1470 (270)	/codons=490 (90)	/complement=true	GC-compoz=40.74074074074074%	/LCI1=1.2397003745318351	/LCI2=0.2921348314606742	p_i1=0.2570239291377404	p_i2=0.584689446851193	/Tai=0.409882478308071	/Tei=0.6262205021660736	/EEI=1.7070087001392964
ggattcgaacccgcgatacacttttggcgtatacacgctttccaggcgtgcctcttcaaccactcgagcatctctcctttcaaaaaactcaataaacactaagaaaacgctcccgttttcgtttcacgacatcggaggcgtcgccctccataaaaacaaaaaagcagcccaaaagctgcttcccagcggagagacagggtactgaacccaaacgcccaaccgcctataaatcagtcttttattttccaatatttcaaataggtaacgaaacagtaacgatttttattaacgcttttgtccggctttgtccgctgtttgtctgcctatctcacgggttcaaagatacaactcttttccgaattacgcaaatgcctgaatataaatgtttccatgtaggtgcaaggtgcaagctatatatatagatatatacttgcaccttgcacctaaaaaatgtttaatctaaaaaatatcatctgttttattttgccaatttaaaaatagttcgtagttttgcgaacaacaaacaagaaaggagatataaaagtgaaaactaagcagtacacagaggaacaggaacagatggctcgttttgctaaagctatgggtcacccggcacgaatggcaattcttagtttcttagctaaacaagaaagttgtttcttcggagatattcacgaagtactacccattgctaaagcaaccgtttcgcagcatttaaaagaactgaaagatgcagggttaattcagggggaaatagaaacaccaaaagttcggtattgtatcaaccgagagaattgggaacttgcccgtaaattatttgctgcatttttgggtgattgtaaatgtacgggtacatcgtgctgtggataacagcacctttttttgagaataatgttcgtagttctacgaattacgattggtatattaactttataattgaatagaaaatggaaatcaaagtattaggaactgggtgttcaagctgtaaggcattgtacgaaaccacaaaacaagctatttcagaactgggctgcgatgcaactctaattaaggaagaagatttattaaaaatcatggagtataatattttaagtctcccggctttggttattgatggtaaagtcatatctgccggaaaaagattatccttatcagaagtgaaagaattgataactaaataaattatttactatgaagaagttattttatctactgattgcaacaatcgttttaatttcctgtggtaatggttcaaagaataaaacagaaaccagcatagcaaaagaaaatcaaactaaccgtgttgaagttctatattttcacggtgcgcaacgttgcataacctgccgggcaatagaagccaatacggtagctcttttagatagcctttattccaaagaacaggcggacggtaaaatcatcttcaaggtgatagatatatccaaaaaggaaaatgagcaaattgcagat
>163	N operona: 83	first-last	BT_0122	gene_poz=(601-1608)	-	3-oxoacyl-[acyl-carrier-protein] synthase III	null	/position=164086 - 166293 (164686 - 165693)	/lenght=2208 (1008)	/codons=736 (336)	/complement=false	GC-compoz=47.817460317460316%	/LCI1=1.0746268656716418	/LCI2=0.2124378109452736	p_i1=0.17198632945118705	p_i2=0.36182864068996473	/Tai=0.4916453863653809	/Tei=0.42564577662096825	/EEI=2.1066021135560384
tatagcttgcaccttgcacctacatggaaacatttatattcaggcatttgcgtaattcggaaaagagttgtatctttgaacccgtgagataggcagacaaacagcggacaaagccggacaaaagcgttaataaaaatcgttactgtttcgttacctatttgaaatattggaaaataaaagactgatttataggcggttgggcgtttgggttcagtaccctgtctctccgctgggaagcagcttttgggctgcttttttgtttttatggagggcgacgcctccgatgtcgtgaaacgaaaacgggagcgttttcttagtgtttattgagttttttgaaaggagagatgctcgagtggttgaagaggcacgcctggaaagcgtgtatacgccaaaagtgtatcgcgggttcgaatcccgctctctccgctgaatctgaaatttagtcaaaacttctcgttctttagccaaaagttcttttcataggtcaaagtgtctggtatttctagtactcttctcttgtatatcattctcttttctgtatatttgcgcccgatattttttttgagatatcacatttttgtaattctgaaaatagacttgatggataaaataaatgcggtaattactggggtcgggggatatgtgcccgattatgtgctgactaatgatgaaatttctaaaatggtggataccaccgacgaatggatcatggggcgtatcggcataaaagaacgacatatcttgaatgaagaggggcttggaacttcgtatatggcccgtaaggccgccaagcagttgatgcaacgcacaaagagtcgtcccgatgatatcgatctggtcattgtcgccactaccacttcggactatcgttttccttcaacggcatctatcttgtgcgaaaggctggggctgaagaatgctttcgctttcgatatgcaggcggtttgcagcggtttcctgtatgcgatggaaacgggagcgaattttatccgttcggggaaatataaaaagattattattgtaggtgctgataagatgtcatccgtaatcgattatacggaccgtgccacttgccctatctttggcgacggtgcggccgcttttatgctggaaccgactacggaagaggtcggcatcatggattcggtgttgagaacggatggtaaagggctgccttttctgcatataaaagcgggaggttccgtatgtcctccttcctattattcattggatcatcatctgcattatatttatcaggaaggccgcacggtgttcaagtatgccgtagcgaatatgtcggattcctgtgaagctattatcgccagaaaccatctgactaaggaagaggttgactgggtgattcctcatcaggctaaccagcgtatcattaccgctgtggcgcaacgactcgaagtaccgtccgagaaagtgatggtcaacatcgaacgttatggcaacaccagtgccggcacgcttccgctctgcatctgggattttgagaaaaaactgaagaaaggcgataatctgatatttaccgcattcggtgcgggatttgcctggggagcggtttatgtgaagtggggatatgaccccaaagaagatgcgtgacatatcggatacccgatacgtcacatcctcttttgaagggcgggggagacttattccagttcctcgataatcttctttacatccaccggttgcagtcgtccgtacaccttttcgccgatcatcactaccggagccagtccgcaggcgcctacgcagcgcaggcaatccagcgaatactttccgtcgggggtggtttctccgacttcgatgccgagtacccgcttgaactcttccagcaacttctccgaaccacgtacgtagcacgccgtgcccatgcagacggaaatcggatgctttcctttgggagtcatcgtaaagaaggtgtagaatgtcacaactccgtagactttcgacacggggattctgagtttggaggctatgatccgttgcatctcttcgggcagatagccgtgcagatgttgcgcttcatgcaaaatattgattaattcgcccgcattgttcccgtgcttgtcgcaaatcgtcttgacttgttccaccacatcgcaggctagtttgatatctgacataatagtacttgtttaaagttaatcaatcgatttgttgaaataatgcgtgtgcaagagcatttccgatttctca
>164	N operona: 84	first	BT_0123	gene_poz=(601-1077)	-	NADH-ubiquinone oxidoreductase subunit	null	/position=165144 - 166820 (165744 - 166220)	/lenght=1677 (477)	/codons=559 (159)	/complement=true	GC-compoz=51.57232704402516%	/LCI1=0.9219409282700421	/LCI2=0.13670886075949362	p_i1=0.10609827158379674	p_i2=0.1466305722427999	/Tai=0.7164320473465162	/Tei=0.23196751501851992	/EEI=1.8345640457125854
cgcgaactggcacgcctgataaagcgagccaacatcggctttaccctcgtgctggacagcccgttcgacaaccctatgggagaatcgaccggcgccggtgtcatcttcggtacgacgggtggtgtcatggaagccgccctgcgctccgtttatgaaatctacaccggacagccgctgaagaatgtcaactttgaacaggtacgcggactgagcggtgtccggcgcgccaccatcgacctgaacggatttgaactgaaagtaggcatcgcacacggactaggcaacgcaaggcacttactagaagatatacgaaacggacataatgaatatcatgtcatcgaaatcatggcatgccccggcggctgcatcggaggtggcgggcaaccgttgcatcacggcaactcggacgttctctacgcccgtgccaacgccctttaccgggaagatgccaacaaacctttgcgcaaatctcacgacaacccgtatattcagaaactgtatgaagaatacctcggcaaaccgctgggtgagaaatcggaaatgctcttgcacacgcattatttcaacaaatcgattgattaactttaaacaagtactattatgtcagatatcaaactagcctgcgatgtggtggaacaagtcaagacgatttgcgacaagcacgggaacaatgcgggcgaattaatcaatattttgcatgaagcgcaacatctgcacggctatctgcccgaagagatgcaacggatcatagcctccaaactcagaatccccgtgtcgaaagtctacggagttgtgacattctacaccttctttacgatgactcccaaaggaaagcatccgatttccgtctgcatgggcacggcgtgctacgtacgtggttcggagaagttgctggaagagttcaagcgggtactcggcatcgaagtcggagaaaccacccccgacggaaagtattcgctggattgcctgcgctgcgtaggcgcctgcggactggctccggtagtgatgatcggcgaaaaggtgtacggacgactgcaaccggtggatgtaaagaagattatcgaggaactggaataagtctcccccgcccttcaaaagaggatgtgacgtatcgggtatccgatatgtcacgcatcttctttggggtcatatccccacttcacataaaccgctccccaggcaaatcccgcaccgaatgcggtaaatatcagattatcgcctttcttcagttttttctcaaaatcccagatgcagagcggaagcgtgccggcactggtgttgccataacgttcgatgttgaccatcactttctcggacggtacttcgagtcgttgcgccacagcggtaatgatacgctggttagcctgatgaggaatcacccagtcaacctcttccttagtcagatggtttctggcgataatagcttcacaggaatccgacatattcgctacggcatacttgaacaccgtgcggccttcctgataaatataatgcagatgatgatccaatgaataataggaaggaggacatacggaacctcccgcttttatatgcagaaaaggcagccctttaccatccgttctcaacaccgaatccatgatgccgacctcttccgtagtcggttccagcataaaagcggccgcaccgtcgccaaagatagggcaagtggcacggtcc
>165	N operona: 84	middle	BT_0124	gene_poz=(601-2367)	-	NADH:ubiquinone oxidoreductase subunit	null	/position=165639 - 168605 (166239 - 168005)	/lenght=2967 (1767)	/codons=989 (589)	/complement=true	GC-compoz=54.44255800792304%	/LCI1=0.9852607709750567	/LCI2=0.21723356009070313	p_i1=0.1316363723234516	p_i2=0.3761236136604443	/Tai=0.813595619284184	/Tei=0.43851125229439986	/EEI=1.9792488996219293
ctgtctgacggagaaacatctggatactcccattgacttcgacaacctgctggcagccggttccatgatgggatcgggaggcatgatcgtgatggacgaagatgactgtatggtatccgtcgcccgtttctatctcgactttaccgtcgaagaatcctgcggtaaatgtaccccatgccgtatcggcaacaaacgcctgctggaactgctgaacaagataacggaaggacggggcacggaaaaagacctggacacgcttgccaccctcggacgggtgataaaagacacggcactctgcggactgggacagacgtccccgaatccggtgttgtctaccctcgacaacttccgtgacgaatatctggaacatgtcagagacaagacctgccgcgccaaacaatgcaagtccctgctgacctataccattaatccggaactttgtatcggttgccacctgtgtgccaagaattgtccggcggatgccatcagcggcttggtacgcaaacctcatgtcatccaccccgagaaatgtatcaagtgcggcatgtgtatggcacgctgtaaattcaaagctattcttgtctgttaaaatctactgctatggaagaaaaacaaattaccctccagatagacggtcactttatcaccgtacccgaaggaagcacgatcctcgaagccgcctgcaaaatcggcatcaacatacctacgctgtgtcacatcgacctgaaaggaacctgtatcaagaacaatcccgcttcctgccgcatctgtgtagtcgaagtggcaggacgccgcaatctggctcccgcctgcgctacccgttgcacggaagggatggtggtgaaaaccagtaccctacgcgtgatgaacgcccggaaagtggtagccgaactgatcctgtccgatcatcccaacgactgtctcacctgtcccaaatgcggcaactgtgaactccagacactggcactgcgtttcaacatccgtgaaatgccgttcaacggcggcgaactttctccccgcaaacgggaagtgacctcctccattgtgcgcaacatggacaagtgtatcttctgccgccgatgcgaaagcgtctgcaacgatgtacagacagtcggcgcactgggagccatccgccgcggattcaacacaacgatagcccctgccttcgacagaatgatgaaagacagcgaatgtacctactgcggtcaatgcgtagccgtatgtccggtaggcgcactgaccgaacgggattacaccaaccgccttctggacgatttggccgaccccgataagatcgtaattgtccagactgcccccgccgtacgtgccgccctgggagaagaattcggcttgcctcccggcacactggtaaccggaaaaatggtttacgccctccgcgaactgggtttcgactatgtattcgataccgactttgccgccgacctcaccatcatggaagaaggttccgaaatcctgaaccgactgacacgctatctggacggagataaatccgtccggcttccgatcctgacttcctgctgcccggcttgggtaaacttcttcgagcaccacttcccggatatgctggatatcccttctaccgcccgttctccgcaacagatgttcggctccatcgccaagtcttactgggcagagaaaatgggaattccccgcgaaaagctggtagtcgtctccatcatgccctgcctagccaagaaatatgaatgtgaccgcgacgagttcaaagtaaacggtgtccccgacgtcgattactccatctccacccgcgaactggcacgcctgataaagcgagccaacatcggctttaccctcgtgctggacagcccgttcgacaaccctatgggagaatcgaccggcgccggtgtcatcttcggtacgacgggtggtgtcatggaagccgccctgcgctccgtttatgaaatctacaccggacagccgctgaagaatgtcaactttgaacaggtacgcggactgagcggtgtccggcgcgccaccatcgacctgaacggatttgaactgaaagtaggcatcgcacacggactaggcaacgcaaggcacttactagaagatatacgaaacggacataatgaatatcatgtcatcgaaatcatggcatgccccggcggctgcatcggaggtggcgggcaaccgttgcatcacggcaactcggacgttctctacgcccgtgccaacgccctttaccgggaagatgccaacaaacctttgcgcaaatctcacgacaacccgtatattcagaaactgtatgaagaatacctcggcaaaccgctgggtgagaaatcggaaatgctcttgcacacgcattatttcaacaaatcgattgattaactttaaacaagtactattatgtcagatatcaaactagcctgcgatgtggtggaacaagtcaagacgatttgcgacaagcacgggaacaatgcgggcgaattaatcaatattttgcatgaagcgcaacatctgcacggctatctgcccgaagagatgcaacggatcatagcctccaaactcagaatccccgtgtcgaaagtctacggagttgtgacattctacaccttctttacgatgactcccaaaggaaagcatccgatttccgtctgcatgggcacggcgtgctacgtacgtggttcggagaagttgctggaagagttcaagcgggtactcggcatcgaagtcggagaaaccacccccgacggaaagtattcgctggattgcctgcgctgcgtaggcgcctgcggactggctccggtagtgatgatcggcgaaaaggtgtacggacgactgcaaccggtggatgtaaagaagattatcgaggaactggaataagtctcccccgcccttcaaaagaggatgtgacgtatcgggtatccgatatgtcacgcatcttctttggggtcatatccccacttcacataaaccgctccccaggca
>166	N operona: 84	last	BT_0125	gene_poz=(601-2508)	-	NADH:ubiquinone oxidoreductase subunit	null	/position=167417 - 170524 (168017 - 169924)	/lenght=3108 (1908)	/codons=1036 (636)	/complement=true	GC-compoz=52.30607966457023%	/LCI1=0.9779527559055118	/LCI2=0.26866141732283483	p_i1=0.12855273167020018	p_i2=0.5234971908362244	/Tai=0.7450193348131251	/Tei=0.5711474717526019	/EEI=2.066852092044248
cctaacaaaattcgtctcatacttccatttcttatttacgtttgctacgtatttaatacgaaaataaggaataatttacctaactggtatcagaaaacccgtttttattttcaccggtacggactgccttcatactccggacattcaagtatactcaaaaagatagcctgcaagcataccacttacaggctatcacaatccccttttttccctttgtatcagggaggcaacttacgtttccccgtccccgccggaactcttgctgtacatccttgccatcaagctatataaaactcatacaaggagcattttcccattcagatacagtaccggcaggtccccataagtcactccacaatgttcttgcgaatctccccaactattgttggattcatatgggtattcgccctttttcgatgcgaagataatttttttatgctactattatagttaacaccgtctattaaaagtgttaaaaataaagatttcataccatacttccgcaagccgacaccaaagaagaatatttattttctctaaacaaagcgctaattccgaacaaagaattatatttgcagaaatctaacaattctgatacttatgaaaatactatctatccatgatttgcaaataatcaggaagagagcggagcaccatctttcattgcgcgaagaaagtaatgaaaaggtttccgaaaaatgttgcgggctggcgtccggaacaacacacctccagattcttatttgcggaggtaccggttgtaaagcctcttccagtcagggcatcactgaaaatcttcaaaaagccatcgaaagaaacgggattaccgacaaagtagacgtcatcacagtaggctgcttcggcttctgcgaaaagggccccatcgtaaagatcattcctgacaatacgttctatacccaagtcactcccgaagatgcggaggaaatcatcagcgaacacatcatcggaggacgaagaatcgaacggctgctctacatagacccgaagaccgaacaaactgtcagtgactccaaacacatggacttctaccggaaacaactccgcatcgccttgcgcaactgcggattcatcgactccgaaaatatagaagaatacatcgcccgtgaaggatacttcgcactggccgactgccttctcaacaaacagcctgccgacgtcatcgacatcatcaaacgctccggactgcggggacgtggcggtggcggtttccccaccggcttgaaatgggaatttgccagtaagcaggtatcgaacgtaaagtacgttgtctgcaacgccgacgaaggcgaccccggcgccttcatggaccgctccatcatggaaggcgacccgcactctattgtagaagcgatgtgcatctgcggttactccatcggttcctccaaaggactggtctacatccgcgccgaatatccgctggccatcaaccgcctcaaaaaagcgattgagcaagcccgtgaatacggattactgggggaccacatcctggggacagatttcagcttcgacatagagatccgttacggagcaggcgcattcgtctgcggcgaggaaaccgccctcatccactcgatggaaggaaaacggggagagccgaccctgaaacctcctttccccgccgaatccggttatctgggcaaaccgaccaatgtgaacaatgtggaaaccctcgccaatattcccattatcctgaccaaaggcgccgaatggttcgcctccatcggaacagaacgctccaaaggcaccaaagtcttcgctcttgccggaaagatcaacaatgtcggactgatcgaagtaccgatgggaactaccctgcgggaagtaatctacgaaatcggcggaggcatcaagggaggaaagaaattcaaagccgtacagacaggcggtccgtcagggggctgtctgacggagaaacatctggatactcccattgacttcgacaacctgctggcagccggttccatgatgggatcgggaggcatgatcgtgatggacgaagatgactgtatggtatccgtcgcccgtttctatctcgactttaccgtcgaagaatcctgcggtaaatgtaccccatgccgtatcggcaacaaacgcctgctggaactgctgaacaagataacggaaggacggggcacggaaaaagacctggacacgcttgccaccctcggacgggtgataaaagacacggcactctgcggactgggacagacgtccccgaatccggtgttgtctaccctcgacaacttccgtgacgaatatctggaacatgtcagagacaagacctgccgcgccaaacaatgcaagtccctgctgacctataccattaatccggaactttgtatcggttgccacctgtgtgccaagaattgtccggcggatgccatcagcggcttggtacgcaaacctcatgtcatccaccccgagaaatgtatcaagtgcggcatgtgtatggcacgctgtaaattcaaagctattcttgtctgttaaaatctactgctatggaagaaaaacaaattaccctccagatagacggtcactttatcaccgtacccgaaggaagcacgatcctcgaagccgcctgcaaaatcggcatcaacatacctacgctgtgtcacatcgacctgaaaggaacctgtatcaagaacaatcccgcttcctgccgcatctgtgtagtcgaagtggcaggacgccgcaatctggctcccgcctgcgctacccgttgcacggaagggatggtggtgaaaaccagtaccctacgcgtgatgaacgcccggaaagtggtagccgaactgatcctgtccgatcatcccaacgactgtctcacctgtcccaaatgcggcaactgtgaactccagacactggcactgcgtttcaacatccgtgaaatgccgttcaacggcggcgaactttctccccgcaaacgggaagtgacctcctccattgtgcgcaacatggacaagtgtatcttctgccgccgatgcgaaagcgtctgcaacgatgtacagacagtcggcgcactgggagccatccgccgcggattcaacacaacgatagcccctgccttcgacagaatgatgaaagacagcg
>167	N operona: 85	first-last	BT_0126	gene_poz=(601-3357)	-	Six-hairpin glycosidase	null	/position=169905 - 173861 (170505 - 173261)	/lenght=3957 (2757)	/codons=1319 (919)	/complement=false	GC-compoz=48.16829887558941%	/LCI1=1.107843137254902	/LCI2=0.15094408133623832	p_i1=0.18812276991281587	p_i2=0.18347156220447747	/Tai=0.5137316852217892	/Tei=0.26512440598402975	/EEI=2.133400013174423
[truncated: 12,971,138 more chars]
