# Supplementary material for: Bioinformatic Assessment of Factors Affecting the Correlation between Protein Abundance and Elongation Efficiency in Prokaryotes
Source: Int J Mol Sci. 2022 Oct 9;23(19):11996. doi: 10.3390/ijms231911996 (PMC9570070; doi:10.3390/ijms231911996)
Supplement: Supplementary file 1 [file ijms-23-11996-s001.zip › EloE/output_folder/Bacteroides_thetaiotaomicron_VPI-5482_226186/bacteroides thetaiotaomicron vpi-5482_locus_tag_EEI_2.fasta]

>BT_2735|10.000000000000002
atggcagatttgaaagcttttgcagaacaattagttaacttgacagtaaaagaagttaatgaacttgcaactatccttaaagaagaatacggtattgaacctgctgctgcagctgttgctgttgctgctggtcctgcagctggtgctgctgctgtagaagaaaaaacttctttcgacgtagtattgaagagcgctggtgcagctaaacttcaggttgttaaggccgttaaggaagcttgtggtcttggcttgaaagaagctaaggacatggtagacggtgctcctagtgtagtaaaagaaggtttggctaaagacgaagcagaatcattgaagaaaacattggaagaagctggagctgaagttgaacttaaataa
>BT_2155|7.783910780170206
atgaaaaaattagttttgatggccgtagctatcgtagcagtatcattcgcatcttgtggtaacaaagcagctgacgcagcaaaagctcaacaagattctatccgcatcgctgactcaatcgcagctgtagaagcagcagcagctgaagcagaacaagcagcagctcaggcagctgactctttgaatgcagatagcactgcaactgaagctgtagctgaataa
>BT_2161|7.129837653150534
atggaaattatattgaaagaagacatcgtaaacttgggttataagaacgatatcgtaaacgtgaaatccggatacggtcgtaattatctgatcccgactggaaaagctatcatcgcttctccttctgcaaagaaaatgttggctgaagacttgaaacaacgtgctcacaaacttgagaaaatcaagaaggatgctgaagcattggctgctaagttggaaggcgtttctttgactattgcaacaaaagttagttcaacaggtactatcttcggttctgttagcaatatccagattgctgaagcattggcaaaactgggtcacgaaattgacagaaagatcatcgttgtaaaagacgctgtgaaagaagttggtaactacaaagctatcgttaaacttcacaaggaagtttctgtagaaattcctttcgaagtagttgctgaataa
>BT_4263|6.885489823013367
atgattaaagtaggtattaatggattcggacgtatcggacgtttcgttttccgcgctgcaatgaaaagaaacgatattcaaatcgtaggtatcaacgacctttgcccggtagactacttggcttacatgctgaagtatgacacaatgcacggtcaattcgacggtactatcgaagcagatgttgaaaacagcaaattgatcgttaacggtcaggctatccgcatcactgcagaaagaaatccggctgacttgaaatgggatgctgtaggtgctgaatacgttgttgaatctacaggtttgttcttgagcaaagacaaagctcaggctcatatcgaagctggtgcaaaatatgttgtaatgtcagctccttctaaagatgacactccgatgttcgtttgcggtgtaaacgaaaaaacatacgtgaaaggtactcagttcgtttctaacgcttcttgtactactaactgtctggctcctatcgctaaagtattgaacgacaagttcggtatccttgacggtttgatgactacagttcactctacaactgctactcagaaaacagttgacggtccttctatgaaagactggagaggtggtcgtgctgcttctggcaacatcatcccttcttctactggtgctgctaaagctgtaggtaaagtaatcccggctttgaacggtaaactgactggtatgtctatgcgcgttccgactttggacgtttctgtagttgacttgactgttaacttggctaaaccggctacttacgctgaaatctgcgctgcaatgaaagaagcttctgaaggcgaattgaagggtattctgggttacactgaagatgcagtagtttcttctgacttcttgggtgacactcgtacttctatcttcgatgctaaagctggtatcgctttgactgacactttcgtaaaagttgtatcttggtatgacaacgaaatcggttactctaacaaagttcttgacttgatcgctcacatggcatcagttaacgcttaa
>BT_3359|6.872849849650978
atgtctgaaattgcatcaagagtaaaagcgattatcgttgataaattaggcgtagaagaatcagaagttactaacgaagcaagcttcactaacgacctgggagcagattctcttgacactgtagaacttatcatggaattcgaaaaagaattcggtatctctattcctgatgaccaagcagaaaagattggtactgtaggtgatgctgtatcttatatcgaagaacacgctaagtaa
>BT_2977|6.482643973802037
atgaaaaaagttagtatttttatggcaatcgccgctgctgcaagtcttgcttcttgtacagctcaagctcctaaagcaaatctgaaaacagacatcgactcactgtcttactctatcggtatggctcagactcaaggtctgaaaggctatctgacaggccgtctggacgttgatactgcttacatggcagaattcatcaaaggtttgaacgaaggtgcaaacaagactagcaagaaagacatcgcttatatggcaggtcttcagatcggtcagcagatcagcaaccagatgatgaagggtatcaaccaagaactgttcgctggtgactctaccaaaacgatcagcaaagacaacttcatggctggtttcatcgcaggtacactggaaaaaggtggcgtgatgactatggaagctgctcaggaatatactcgcacagctatggaaactatcaaagcgaaagctatggaagaaaaatacgctgacaataaagctgccggtgaaaaattccttgctgaaaacaaaactaaagaaggtgtgaaaactactgaaagcggattgcagtacaaagtaatcactgaaggtaaaggtgaaatccctgccgacacttgcaaagtgaaagtgaactataaaggtactttgatcgacggtacagaattcgacagctcttacaaacgtaacgagcctgctactttccgtgccaaccaagtaatcaaaggctggacagaagctctgactatgatgcctgtaggttctaaatgggaactttacatcccgcaagaactcgcttacggttcaagagaatcaggacagatcaaaccgttctctactctgattttcgaagttgagttggtaggtatcgaaaaagataagaaataa
>BT_3841|6.370242985344703
atgaacgtttcattacaaaacattgacaaagtaagcgcacagcttactgtgaagcttgagaaagccgactatcaggaaaaagtagacaaatcgttgaaatcattccgtcagaaggcacagatgccgggattccgtaaaggaatggttccgatgagcctggttaagaagatgtatggtaaatcagtgattgcagaagaagtgaataaggtactgcaagaagctgtttacaactatattaaagaaaataaggtgaacatgctgggcgaaccgttgcctaacgaagaaaaacagcaggttatcgacttcgatacaatggaagaattcgagtttgtgttcgatatcgctctggcacctgaattcaaagctgaagtaagcgctaaagataaagtagattactatacgatcgaagtatcggatgaaatgatcgaaaaccaggtgaagatgtatactcagcgcaccggtaaatacgacaaagtagacgtttacgaagataacgacatgctgaaaggtctgttggctcagctggacgaagaaggtaatacgaaagaaggcggtattcaggtagaaggtgctgtattaatgccttcttatatgaagaacgacgatcagaaagctatctttgctaatgcaaaagtaaatgacgtattggtattcaacccgaatgttgcttacgacggacacgctgctgaactcggctctctgttgaagatcgacaaggaaatcgctaaggatgtgaagtctgacttcagcttccaggtagaagaaatcactcgtttcgtaccgggtgaactgactcaggaagtatttgaccaggcatttggtgaaggtgtagtgaagactgaagaagaattccgcgctaagatcaaagaagaaatcgcagcaagatttgttgctgacagcgattataaattcctgatcgacattcgtaaagtgatgatggacaaagtaggtaagctggaattctctgatgcattgctgaaacgtatcatgttgctgaacaacgaagaaaaaggcgaagaatatgtagccgaaaactacgataagagcattgaagaactgacttggcacctgatcaaggaacagctggtagaggcaaacgatattaaggtagagcaggaagatgtgctgaagatggcgaaagaaactaccaaagcacagttcgctcaatacggaatgttgtctgtacccgaagatgtgcttgataactatgcacaggaaatgttgaagaagaaagatactatcaacaacctggtaagccgcgtagtggaagtgaagctggctgcagctttgaaagctcaggtaactttggagaacaagaacgtttctatggaagaattcaataaaatgtttgaataa
>BT_1271|6.213661708698836
atggcaactagaatcagattgcaaagacacggacgtaaaagttacgcgttttattcaattgtaattgcagacagcagagcaccacgtgatggtaaatttattgagaagattggtacttacaacccgaacaccaatcctgctacagtagatttgaatttcgacgctgcattggcatgggtactgaaaggtgcacaaccaagtgacactgtacgtaatatcctttctcgtgaaggtgtttacatgaagaaacatcttcttggcggtgttgcaaaaggcgcattcggagaagcagaagcagaagctaaattcgaagcttggaagaacaacaaacagtcaggtctggctgctttgaaagctaagcaagacgaagaaaagaaagctgaagctaaagcacgtctggaagcagaaaagaagatcaacgaagtgaaagcaaaagcactcgctgaaaagaaagctgctgaagctgctgaaaaagctgctgctgaagcacctgcagaagaagcaactgaagctccggctgaagaagctgctgcaacagaagctgctgctgaataa
>BT_0914a|6.175141175501253
atggcaaagaaaacagtagcaagtttgcacgaaggctctaaagaaggtcgtgcttacaccaaggttatcaaaatggtgaaatctccgaaaactggagcttacgtttttgatgaacaaatggttgcaaacgaaaaagtacaagactttttcaaaaaataa
>BT_2725|6.17408365457681
atgggaattattattaaaccgttggtaacagagaaaatgactgcaatcactgataagctgaatcgttttggctttgttgtacgtcctgatgctaacaaactggaaattaagaaggaagttgaagctctttataatgttactgtagttgatgtgaatacagtgaagtatgcaggcaaaaataaaagccgttatactaaagcaggtatcatcaatggacgtacgaatgcattcaaaaaagcaatcgtaacattgaaagaaggagatactattgatttttatagtaatatttaa
>BT_0631a|6.143396473513528
atgttgaaagaaaaagcaggtgtaatcgcaggtaatatctggaatgcactgaatgaaacagaaggaatgactgccaagcaactgaaaaaagcaactaaattggttgacaaagatttgttcctcggccttggctggttattgagagaagataaagtttctgctgaagaagtagaaggtgaactcttcatcaaattgatctaa
>BT_3911|6.0890476596907455
atgtcaaaagtaaccgtagtaggcgcaggtaacgtaggtgctacatgtgcaaatgtacttgctttcaatgaagtagcagacgaagtagtaatgctggacgttaaagaaggcgtttcagaaggtaaagcaatggatatgatgcagacagctcaactgttgggtttcgacacaactgtagtaggctgcactaacgactatgctcagactgctaactctgacgttgttgtaattacttcaggtattcctcgtaaaccgggtatgactcgcgaagaactgatcggtgtaaacgctggtatcgttaaatcagtggcagaaaacatcttgaaatattctcccaatgcaatccttgttgttatctctaacccgatggatacaatgacttacctgtcattgaaagctctgggcttgccgaagaaccgcatcatcggtatgggtggcgcactggacagctctcgtttcaaatatttcttgtctcaggctttgggctgcaacgccaacgaagtagaaggtatggttatcggtggtcacggtgatactactatgattcctttgactcgcttcgctacttacaaaggtatgcctgtaactaacttcatctctgaagaaaaactgaacgaagtggctgctgctactatggtaggtggtgctactctgactaagttactgggcacttctgcatggtatgcaccgggtgcagcaggagcattcgtagttgaatctatccttcacgaccaaaagaagatgatcccttgttcagtatatctggaaggagaatacggtgaatcagacatttgcatcggtgttcctgtaatccttggcaagaacggtatcgaaaagatcgtcgaactggatctgaacgctgacgaaaaagctaagttcgctgccagcgcaaaagctgttcacggaacaaacgctgctttgaaagaagtaggtgctctgtaa
>BT_3929|6.077507650641633
atgagaaagaacattgttgcaggaaactggaaaatgaacaaaacccttcaagagggtatcgctttggcaaaagaactgaacgaagcattggctaacgaaaagcccaactgtgatgtaatcatctgtactccgtttatccacttggcatctgttactccgttggtagacgctgctaagatcggtgtaggtgctgaaaactgtgcagacaaggcatccggtgcatatacaggtgaagtttctgctgaaatggtagcttctacaggtgcaaaatatgtaatcctgggtcactcagaacgtcgtgcttactacggtgaaactgttgctatcctcgaagaaaaagtaaaattggctctggctaacggtctgactccgatcttctgtatcggtgaagtgctggaagaacgcgaagctaacaagcagaacgaagtagtagctgctcagatggaatctgtattctctctgtctgctgaagacttctctaagatcatccttgcttacgaaccggtttgggctatcggtacaggtaaaacagcttctcccgagcaagctcaggaaatccacgctttcatccgttcaatcgtggctgacaagtatggcaaggaaatcgctgacaacacttctatcctttacggtggtagctgcaagccttctaacgctaaagaactgttctctaaccccgacgtagacggtggactgattggtggtgctgctctgaaagtttctgacttcaagggtatcatcgatgcgttcaatgcataa
>BT_1829|6.070455041061206
atggcaaaagaaatattattcaatatcgatgcccgcgaccaattgaaaaaaggtgtcgatgcattggcaaatgcagtaaaagtaactcttggcccgaaaggacgtaacgttatcatcgaaaagaaattcggtgctccgcacatcacaaaagacggggtgacagtagcaaaggagatcgaattggcagacgcttaccaaaataccggtgcacaactggtgaaagaagtcgcttctaagactggtgacgatgcaggtgacggtacaactactgcaactgttttggctcaggctatcgtagctgaaggtttgaagaatgtgactgccggtgcaagcccgatggatatcaaacgtggtattgacaaggctgttgccaaagtggtagaatcaatcaaggcacaagctgaaactgtaggtgacaactacgacaagatcgaacaggttgctactgtatctgctaacaatgatccggtaatcggtaaattgattgctgacgctatgcgcaaagtttctaaggacggtgtaatcactatcgaagaagctaaaggtactgacactactatcggtgtagtagaaggtatgcagttcgaccgcggttatctgtctgcttatttcgttactaatacggaaaagatggaatgtgagatggagaaaccttacattctgatctacgacaagaagatttctaatctgaaagatttcttgcctatcctcgaaccggctgttcagacaggtcgtcctctgttggttatcgcagaagatgtggatagcgaagcgttgactacattggtagtaaaccgtctgcgttctcagctgaagatttgtgcagtgaaggctccgggcttcggcgaccgtcgtaaagaaatgctggaagatatcgctatcctgacaggtggtgtggtaatcagcgaggaaaaaggtctgaaactggaacaggctacaatcgaaatgctcggtactgctgacaaggtaacagtatctaaagattatacaacaatcgtaaacggtgctggtgtgaaagaaaacatcaaggaacgttgcgatcagatcaaggctcagatcgttgctactaaatcagattacgaccgtgagaaattgcaggaacgtctggctaaattgtcaggtggtgtagcagttctctatgtaggtgctgcttctgaagtagaaatgaaagaaaagaaagaccgtgtagacgatgcattgcgtgcaactcgcgctgctatcgaagaaggtatcatcccgggtggtggcgttgcttacatccgtgctatcgattctcttgaaggcatgaagggggacaatgcggatgaaacaacaggtatcggtatcatcaaacgtgctatcgaagaaccgcttcgcgaaattgttgccaatgcaggcaaggaaggtgcggtagttgttcagaaagtacgtgaaggtaaaggtgacttcggttacaatgctcgtacggatgtttacgaaaatctgcatgctgccggtgtagtagatcctgctaaagtagctcgtgtggctcttgaaaatgcagcttctatcgcaggtatgttcctgactacagaatgtgtgatcgtggaaaagaaagaagataaaccagaaatgccgatgggcgctccgggaatgggcggcatgggcggaatgatgtaa
>BT_4615|6.028184022019872
atgggaaaaattattggtattgacttaggaacaacaaactcttgtgttgccgtatttgagggcaacgaacctgtagtaattgcaaacagtgaaggtaagcgtacaactccttctgtggttgcatttgtagatggcggcgaacgtaaagtaggtgatcctgctaaacgtcaggctattactaacccgacacgtacgatcttctctatcaaacgttttatgggtgaaaactgggatcaggtgcagaaagaggttacacgtgttccttataaagtagtgaaaggtgacaacaacactccgcgtgtagatattgacggtcgtctgtacactccgcaagaaatatctgcaatgattcttcagaagatgaagaagactgctgaagattatctgggacaagaagttacagaagctgttatcaccgttcctgcatatttctccgactctcaacgtcaggctactaaagaagccggacagattgcaggtctggaagtaaaacgtattgttaacgaaccgacagctgcagctcttgcatacggtctggacaaggctcacaaagatatgaagattgctgtattcgaccttggtggtggtacttttgatatctctatcctcgaattcggtggtggtgtattcgaagttctttctactaacggtgatactcacttgggtggtgatgacttcgaccaggtaatcatcaactggctggtacaggaattcaaaaacgacgaaggtgctgatttgactcaggatccaatggctttgcaacgtctgaaagaagctgctgaaaaggctaagattgaactttcttcttcaacaagcacagaaatcaacttgccgtacattatgccggtaaacggtgtgcccaagcacttggtgaagactttgactcgtgcaaaattcgaatcattggctcacggattgattcaggcttgtctggaaccatgtaagaaagcaatgagcgacgctggtttgagcaactccgatattgatgaagtaatccttgtaggtggttcttcccgtatccctgccgtacagaaattggtagaagatttcttcggaaagactccttctaaaggcgtgaacccggatgaagtagtagctgttggtgctgctgtacagggtgctgttttgacagacgaaatcaaaggtgtggtattgttggatgttactccgttgtcaatgggtattgaaacactgggtggtgtgatgacgaaattgattgatgctaatacaacaattccggctcgtaagagtgagaccttctctactgctgccgataatcagagtgaagtgactattcatgtattgcagggagaacgtccgatggctgctcagaataagtcaattggtcagttcaacttgtcaggtatcgctccggctcgtcgtggtgtgcctcagattgaggttacattcgatatcgatgcaaacggtatcttgaaggtatctgctaaggataaggctacaggtaaagaacaggcaatccgtatcgaagcttccagcggtttgagcaaggaagaaatcgaaaagatgaaggctgaagctgaagctaatgcagaagcagacaagaaagaacgtgaaaagatcgataaactgaatcaggctgacagcgtgattttccagacagaaaatcagttgaaggaattgggtgataagttgcctgctgataagaaagctccgattgaagctgctttgcagaaactgaaagatgctcataagtctcaggatttagctgctattgatacagctatggcagaaatcaatactgttttccaaactgcaagtgctgaaatgtacgctcaaggcggagctcagggtggtgcacaggctggtcctgatatggatgcaggtcagaatgctggtcaggataatagcaagcatggtgacaatgttcaggatgcagattttgaggaagtgaaatga
>BT_2830|5.937787214834639
atgaataagtctgaacttattagtgcaatggctgctgaagctcaaatgagtaaagccgatgcgaagaaagctcttgatgctttcatttcttcagttactaacgctatgaaagctggtgataaggtagctttggttggttttggaacgttctctgtaagtgaaagagcagcaagaaccggtattaatccttctacaaaggcagctattactattcctgctaagaaagtagctaaatttaaagctggtgctgaattgtctgcagctgttgaataa
>BT_2055|5.931357248177308
atgaaaaagttatttgcaattgttgctgtgattggggcctttacatttggctcaattcaacttgctcaggctcaagacgctcctgcagcagaacaaactgaacaacaagctgctcctgctgctgctcaagctgctccggccgctgctcctgctgcagaagaaggtggtattcacaaagaaatcaaagttaaattcatcgaaggtactgcatctttcatgagtttggttgctattgctttggttatcggtttggctttctgtatcgaacgtatcatctatttgagcttggctgaaatcaacacaaaaaaattcatggcatctatcgaagctgctttggaaaaaggtgatgttgaagctgctaaagacatcgcacgtaacaccagaggtcctgttgcttctatctactaccagggtttgatgagaatcgaccaaggtatcgatgtagttgagaagtcagtagtatcttacggtggtgtacaggctggttaccttgaaaaaggatgttcttggatcacactgtttatcgctatggctccgtcactcggattcttgggtactgtaatcggtatggtgcaggcatttgataagatccagcaggtaggtgatatctctccgacggttgttgcaggtggtatgaaagttgccttgattacaactattttcggtttgatcgttgctttgattcttcaggtattctacaactacgtacttgctaagattgaagctcttacaagcgaaatggaagactcttctatctctttgcttgacatggtaatcaaatatgatctgaaatacaaaaaataa
>BT_3878|5.914610984634684
atggctgtaactatggctgatattaccaagctgcgcaaaatgaccggagctggtatgatggattgcaagaatgcattaacagaagctgaaggcgattacgacaaggcaatggaaattatccgtaagaaaggacaagctgttgctgctaagcgttcagaacgtgatgcttctgaaggttgcgttttggctaagactaccggtgactatgccgttgtcattgctctgaagtgtgaaactgactttgtggctcagaatgctgattttgtgaaactgactcaggatattcttgatcttgctgtggctaacaaatgcaagacattggacgaagtaaaagctttgccgatgggtaacggtactgtacaggatgcagtggttgaccgtagcggtatcacaggtgagaaaatggagcttgatggttacatgactgtagaaggaacaagcactgctgtttacaatcacatgaacagaaacggtctttgcaccattgttgcttttaacaagaacgttgacgaccagttggctaagcaagtagctatgcagattgctgccatgaatccgattgctattgatgaagatggcgtttctgaagaagtaaaggaaaaggaaattgctgttgctatcgagaaaacaaaagctgaacaggtacagaaagctgtagaagctgctttgaagaaagctaacatcaaccctgctcatgtagatagcgaagagcacatggaaagcaatatggctaagggctggattacagctgaagatatagctaaggcaaaggaaattattgctaccgtttctgctgaaaaggctgcacatctgccggaacaaatgattcagaacatcgctaagggtcgtctgggcaagttcttgaaagaagtttgtctgctgaatcaggaagatattatggacgctaagaagactgtaagagaagtattggcagctgctgatcctgaactgaaggttcttgactttaagcgcttcactctgaaagctgaataa
>BT_3877|5.902890794315616
atgtcaagaacaaattttgatactttattggaagccggttgccacttcggacaccttaagagaaagtggaaccctgcaatggctccttatattttcatggaacgcaatggtattcacatcattgacctccacaaaacagttgcaaaagtagacgaagctgctgaagctttgaaacagattgccaaatcaggcaagaaagttctttttgttgctactaaaaaacaagcaaagcaggttgtagctgagaaagctcagtctgttaatatgccttatgtaatcgagcgctggccgggtggtatgttgaccaacttcccgactatccgtaaggctgtgaagaagatggctactatcgataaattgactaacgatggtacatattctaacctttctaagagagaagttcttcagatctctcgtcaacgtgcaaaattggacaagactttgggttctatcgctgacttgactcgtctgccgtctgcattgttcgttatcgacgtaatgaaagaaaatatcgcagttcgtgaagctaaccgtctgggtatccctgtattcggtatcgttgatactaactctgatcctacaaacgttgacttcgtaattcctgctaacgatgacgctactaaatcagtagaagttatcctggatgcttgctgtgctgcaatgatcgaaggtttggaagaaagaaaagctgaaaagatcgatatggaagctgctggtgaagctcctgcaaacaaaggcaagaagaaatcagtaaaagcaagactcgacaagtctgatgaagaagctatcaatgcagcgaaagctgctgccttcatcaaggaagacgaagaggcttaa
>BT_1672|5.8617418124748495
atgcagacaattgacaaattcaattttgccggtaaaaaggcatttgttcgcgtggacttcaatgtacccctggacgaaaacttcaacattacagatgacactcgtatgcgtgcagctcttcctactttgaagaagattttggctgacggcggtagcatcatcatcggttctcacctgggccgtccgaaaggcgttgccgacaaattctctttgaaacatatcatcaaacatctgtctgaactgctgggcgttgaagttcagtttgctaacgactgcatgggcgaagaagccgctgtaaaagctgctgctctgcaaccgggagaagttctgttgctcgaaaaccttcgcttctatgctgaggaagaaggcaaaccaagaggtttggctgaagatgccacagacgaagaaaaggctgctgcaaagaaggctgtcaaagaaagccagaaagaattcaccaagaaattggcttcttacgctgactgctacgtaaacgacgcattcggtacagctcaccgtgcacacgcttctacagctctgatcgctaaatacttcgacactgacaacaagatgttcggttacctgatggagaaagaagtaaaagctgttgataaagtattgaacgacatccaacgtccgttcactgctatcatgggtggttctaaagtttcttctaaaatcgaaatcatcgaaaacctgttgaataaggtagacaacctgatcatcgcaggtggtatgacttatacattcaccaaagcaatgggtggtaaaatcggtatctctatctgtgaggacgacaaacttgacctggctttggatctgatcaagaaagcaaaagaaaagggtgtaaaccttgtactggctgttgacgctaagatcgctgacgctttctctaacgacgctaacactcagttctgcgctgttgatgaaattcctgacggatgggaaggtcttgacatcggtcctaagactgaagaaatcttcgctaacgtaatcaaagaatccaaaactattctttggaacggtcctacaggtgtattcgaatttgaaaacttcactcacggttcacgtacagtaggtgaagctatcgttgaagcaactaagaacggtgcattctcacttgtggggggtggtgactctgtagcttgtgttaacaagttcggtctggctagcggcgtatcttatgtttctacaggtggtggcgcattgctcgaagcaatcgaaggaaaagttcttccgggtatcgctgccattaatgaataa
>BT_0216|5.764525638416292
atgaaaaaatttagatgtactgtatgcggttacgtttatgaaggtgacgcagctcctgagaaatgtcctttgtgtaaagctcctgccagcaaattcgtagaagttgttgaagtagaaggtggtgcattgtcttttgctgacgaacacgtgattggtgttgcaaaaggttgtgacgaagaaatgatcaaggatctgaataatcactttatgggtgaatgtactgaagtaggtatgtatttggctatgagccgtcaggctgaccgtgaaggttatcctgaagtagctgaagctttcaaacgctatgcttgggaagaagctgaacatgcttctaaatttgcagaattgctgggtgactgtgtttgggatacaaaaactaacctgcaaaagcgtaaagatgctgaacaaggtgcatgcgaagacaaaaaacgtatcgctactcgtgctaaagctttgaatctggacgctattcacgatactgtacacgaaatgtgcaaggacgaagctcgtcatggtaaaggttttgaaggactttacaaccgttatttcggagataagaaataa
>BT_4345|5.682614389114677
atggaaaacttaaagaacgtagctcctattgaagacttcaactgggatgcttatgaaaacggcgaagctgtaacaagcgcaagccacgaagatcttgaaaaagcttacgacggtacgcttaacaaagttaacgaccgtgaggttgttgacggaaccgtaatcgcaatgaacaagcgtgaagtagttgtgaacatcggttacaaatcagacggtatcattcctttgaatgagttccgttacaatccggacctgaaggtaggtgatactgtagaagtatacatcgaaaaccaggaagacaaaaaaggacaactcgttctgtcacacagaaaagcccgcgctactcgttcttgggatcgcgttaacgctgctctggaaaatgaagaaattatcaagggattcatcaagtgccgcacaaagggtggtatgatcgtagacgtattcggaatcgaagcattcttgccgggttctcagatcgacgttaaaccgatccgtgactatgatgtattcgttggcaaaacaatggaattcaaagtggttaagatcaaccaggaattcaaaaacgttgttgtatctcacaaggctcttatcgaagctgaactggaacaacagaagaaagaaattatcggcaagctcgaaaaaggacaggttcttgaaggaactgttaagaatatcacctcttacggtgtgttcatcgacttgggtggcgtagacggtttgatccacatcacagacctttcttggggccgcgttagcgatccgaaagaagtggttgaactggatcagaagctcaacgttgttatccttgacttcgatgacgaaaagaaacgtatcgctcttggcttgaagcaactgactccgcacccatgggatgctcttgacactgacttgaaggtaggtgacaaggtgaaaggtaaagttgtcgttatggctgactacggtgcattcatcgaaatcgctacaggcgtagaaggtctgatccacgtatcagaaatgtcttggagccagcacttgcgttctgctcaggacttcatgaaggtgggcgacgaagtagaagctgtagttctgactttggaccgcgaagaacgtaagatgtctttgggtatcaaacaactgaaacaagatccatgggaaactatcgaagagaagtatcctgtaggttccaagcatactgcaaaagtacgtaacttcactaacttcggtgtattcgtagaaatcgaagaaggtgttgacggcttgatccacatctctgacctttcttggactaagaaagtgaaacacccgtcagaatttactcagattggtgctgacatcgaagttcaggtattggaaatcgacaaagaaaaccgtcgtttgagccttggtcacaaacaactcgaagaaaatccttgggatgtattcgaaactgtattcactgtaggttctgtacacgaaggtactatcatcgaaatgttggataagggtgctgttgtagctcttccttacggtgtagaaggtttcgcaactccgaaacaccttgtaaaagaagacggttcacaagctcagttggatgagaaacttgaattcaaagtgatcgagttcaacaaagacgctaagagaatcattctgtctcacagccgtatcttcgaagatgtagctaaggctgaagaaagagcagaaaagaaagctgcttccggtgctaagaagtcttctaacaacaagagagaagatgctccgatgatccagaaccaagctgcttcaactacgctgggcgacatcgacgctttggctgctttgaaagaacagttggaaggaaagaaataa
>BT_0173|5.659726912759791
atgattagagaagtaaaattcgaaagccaagaccgtcgtatcaaaggtatcattgaagccttgaacgctaacggcatcaaagacatcgaagaagctaacgcaatctgcgaagctgccggacttgatccttataaaacgtgtgaagaaactcagcctatctgttttgaaaacgcaaaatgggcttatgtggtaggtactgcaattgctcttaagaagaactgcacaaacgctgctgaagctgctgaagctatcggtatcggtttgcaggcattctgtatcccgggttctgtagctgacgaccgtaaggttggtatcggtcatggtaacctggctgctatgttgcttcgcgaagaaactaaatgtttcgcattccttgcaggtcacgaatctttcgctgctgctgaaggtgctatcaaaatcgctgcaaaagcagacaaagtacgtaaagagccattgcgttgcatcctgaacggtcttggaaaagacgctgctcagatcatctctcgtatcaatggttttacttatgttcagactcagtttgattatttcactggtgagctgaaagtagttcgcgaaatcgcttactctgacggtcctcgtgcaaaagtaaaatgctacggtgctgacgatgttcgcgaaggtgtagctatcatgtggaaagaaggcgtagacgtatctatcacaggtaactctactaacccgactcgtttccaacacccggttgccggtacttataagaaagaacgtgtattggctggtaagccatacttctcagttgcttccggtggtggtacaggccgtactcttcaccccgataacatggcagctggtccggcttcttatggtatgacagatacaatgggtcgtatgcactcagacgctcagttcgctggttcttcatcagttcctgctcacgtagaaatgatgggattcctgggaattggtaacaacccgatggtaggatgtacagtggcttgtgctgtagacgtagctcaggctttggctaagtaa
>BT_4314|5.657430458014003
atgtacgcaattgtagaaattaacggtcagcaatttaaagcagaagctggtcagaaactgttcgttcaccacattgaaggtgcagaaaacggttcaactgtagaatttgaaaaagttcttttagtagacaaagacggaaacgtaactgtaggtgctccgactgtagaaggtgctaaagttgtttgccaggttatttcaaacttggttaaaggtgacaaagttcttgtattccacaagaaaagaagaaaaggttacagaaaactgaacggtcaccgtcagcagttcacagagttaacaatcacagaagtagtagcttaa
>BT_4589|5.633719845108361
atgaaatcaattgaagtaaaaggaactgcaagaactattgcagaacgctcttcggaacaagcaagagctttaaaagaaattcgtaagaacggtggtgtgccttgtgtactttacggagctggtgaagttgttcactttacagtgactaacgaaggtcttcgtaacttggtttatactccgcacatttacgtagtagatctggatatcgatggcaaaaaagtaaacgctatcctgaaagatattcaattccacccggtaaaagacaacattcttcatgttgacttctatcagattgacgaagctaaacctatcgttatggaagttccggtacagttggaaggtcttgcagaaggtgtgaaagccggtggtaagcttgcattgcagatgcgtaagatcaaagtgaaagctctgtacaatgtaattcctgaaaaactgactgttaacgtttctcacctgggattgggtaagactgttaaagttggcgaactgagcttcgaaggtcttgaactgatcagcgctaaggaagcagttgtatgtgctgttaagttgactcgtgcagcaagaggtgcagcagcagccgctggaaagtaa
>BT_2790|5.633014335106221
atggcaaatttagatttaagcaagtacggtatcacaggtgtgaccgagattgtgcacaatccgtcttatgacgttttgttcgctgaagaaacaaaaccaggtttggaaggttttgaaaaaggccaggtaactaacatgggcgctgtaaacgtaatgactggcgtttatacaggacgttctcctaaagataaattcttcgtaaaagacgaaaccagcgaaaatacagtatggtggacttctgaagaatacaaaaacgacaacaaaccagttgacgctaaatgttgggcagctgtgaaagatttggcaactaaagaactttctaacaaaagactgttcgttgttgacgctttctgcggagctaacgaaaactctcgcttgaaactgcgcttcatcatggaagtggcatggcaagctcacttcgtaacaaacatgttcatccgtccgacagctgaagaactggctaacttcggtgaacctgatttcgttatcatgaacgcttctaaagctaaagttgaaaactacaaagaactgggcttgaactcggaaactgcagttgtattcaacttgactgaaaagatccaggttatcctgaatacttggtacggtggtgaaatgaagaaaggtatgttctcttacatgaactacttattgcctttgaacggtatggcttctatgcactgctctgctaacactgataaagaaggcaagagctcagctatcttcttcggtctgtcaggtacaggtaagactactttgtctactgacccgaaacgtttgttgatcggtgatgacgaacacggatgggatgacgaaggtgtattcaacttcgaaggtggttgctacgctaaagttatcaacttggataaagaaagcgaaccggacatctggaatgctatcaaacgcgatgctttgttggaaaactgtacagttaacgctgaaggcgaaatcaacttcgctgacaagtcagtaactgaaaacactcgtgtttcttatcctatctatcacatcgaaaacatcgttaaaccggtgtctaaaggtcctcatgctaaacaagttatcttcttgtcagctgacgcattcggtgtattgcctccggtatctatcctgaacgcagaacaaactaaatattacttcttgtctggttttacagctaaattggctggtacagaacgtggtatcactgaaccgactccgacattctcggcttgtttcggtgctgctttcttgtcactgcacccaactaaatacggtgaagaactggtgaagaagatggaaaaaactggtgctaaggcatacttggttaacactggttggaatggtactggcaaacgtatctctatcaaagatactcgtggtatcatcgacgctatccttgacggttctatcgacaaagctcctactaaggttatgccttacttcgactttgttgttcctacagaacttccgggtgttgatccgaagatccttgacccacgcgacacttacgaatgtgcttgccaatgggaagaaaaagcaaaagatttggctggacgtttcatcaagaacttcgctaaatttacaggtaacgaagctggtaaggctttagttgctgctggtccgaaactctaa
>BT_2844|5.629176163447836
atggcaattgttgttgcacttttctcttcgtgcaagaaaatgggtcccctgtcagcggactacttcactgttactccacaagtgttggaagcagtaggtggtaaagttcctgctaccattaatggtaaattccctgaaaagtatttcaagaaaaaagctgtagtagaagttactccggttttgaaatggaatggcggtgaagctaaaggacaaagtgctgtgttccaaggagaaaaagtagaaggaaacgatcagactatctcttacaaagtaggtggtagctatacgatgaaaacatctttcgactatgttcctgaaatggcaaaatctgaactgtggcttgaattcaaagctaaagttggtaaaaaggaagtcgttatccccgctgtgaaagtagctgatggtgtaatctctacttctgaattggtaaataacacattgggcagcgctaacccggctctgggcgaagatgctttccaacgtatcatcaaggaaaaacacgatgctaacatcatgttcttgatccaacaggctaacatccgttcaagcgagttgaaaactgctaaagaattcaacaaggaagttgctaacataaacgaagctgccaacaagaagatcagcaacatcgaagtttctgcttatgcttctcctgatggtggtgtaagcctgaatacaactctagcagaaaaccgcgaaagcaacactaccaagatgctgaacaaagacttgaagaaagctaagatcgacgctccggttgacgctaaatatactgcacaggactgggaaggtttccaggaactggtttctaaatctaacatccaggataaagaactgatccttcgcgtattgtctatgtatcaggatcctgcacagagagaacaagaaatcaagaacatctcttctgtatacaagaacctggctgacgatatccttcctcaactgcgtcgttctcgtttgactttgaactacgagatcatcggtaagtctgacgaagaaatcactaagcttgcttcttctaatccttctgaactgaacatcgaagaattgctgtatgctgctacactgactaacgatcctgcaaaacaggaagctatctatactcaggcaacaaaacagttccctaacgattaccgcgcatacaacaaccttggtaagcttgcttatcaagctggtaacgttgacaaagctgaatcttacctgaagaaagctgccagcgtaaacgctgctcctgaagtaaacatgaacttaggtttgatctctttgatcaagggtgacaaagctgctgctgaagcttacttcggtaaagctgcaggtacaaaagaacttggcgaatctatgggtaacctgtacatcgctcaaggccagtacgaaagagcagttaactcattcggtgacgctaagactaacagtgctgctttggctcagatccttgctaaggactacaacaaagctaaaaacacactggcaggcgtagaaaaaccagatgcttacacagactacctgatggcagttctaggtgctagaactaacaattcttctatggtaaccagcagcttgaagagcgctgttgctaaagaacctgcgttggctaagaaagctgcaacagacttggaattctctaagttcttcacaaatgcagacttcatgagcatcatcaaataa
>BT_2489|5.582582790286387
atggatttaattaaaattgcagaagaagcatttgctaccggtaaacagcacccgagcttcaaagcaggagacactgtaacagtagcatatcgtatcatcgagggtaacaaagaacgtgtacagttgtaccgtggtgttgttatcaaaatcgccggtcacggagacaagaaacgttttactgtacgtaaaatgtcaggtactgtaggtgtagaaagaattttcccaatcgaatcaccggctatcgatagcatcgaagtgaacaaggtaggtaaagttcgtcgcgctaaattgtattacctgcgcgctcttactggtaagaaagctagaatcaaagaaaaaagagttaacaactaa
>BT_2740|5.576922324827345
atggctaaagagaaatttgaacgtaccaaaccgcacgtaaacattggtacaatcggtcacgtagaccacggtaagacaacgttgacagctgctatcactactgtgttggcaaaaaaaggtctttctgagttgcgttctttcgattctatcgacaacgctcctgaagaaaaagaaagaggtattactatcaatacttcacacgttgagtacgaaacagctaaccgtcactacgcacacgttgactgtccgggacacgccgactacgtaaagaacatggtaactggtgctgctcagatggacggtgctatcatcgtttgtgctgcaactgatggtccgatgcctcagactcgcgaacatatcctgttggctcgtcaggtaaacgtacctcgtctggttgtattcttgaacaagtgcgatatggtagacgacgaagaaatgttggaactcgttgaaatggaaatgagagaacttctttcattctatgatttcgatggtgacaatactcctatcatccagggttctgctcttggcgcattgaacggtgttgaaaaatgggaagacaaagttatggaactgatggatgcagttgataactggattccacttcctccgcgcgatgttgataaaccattcttgatgccggttgaagacgtgttctctatcacaggtcgtggtactgtagcaacaggtcgtatcgaatctggtatcatccacgtaggtgatgaagttgaaatccttggtttaggtgaagataagaaatcagttgtaactggtgttgaaatgttccgtaaactgttggatcagggtgaagctggtgacaacgtaggtttgttgctccgtggtgttgacaagaacgaaatcaaacgtggtatggttctttgtaaaccgggtcagattaaaccgcactctcgcttcaaagctgaggtttatatcctgaagaaagaagaaggtggtcgtcacactccgttccacaacaaataccgtcctcagttctacttgcgtactatggactgtacaggtgaaatcactttgccggaaggaacagaaatggtaatgccgggtgataacgtaactatcactgtagagttgatctacccagtagcattgaacccaggtcttcgtttcgctatccgcgaaggtggacgtacagtaggtgctggtcagattactgaaattatcgactaa
>BT_1691|5.531996637617462
atggttaattacaaagacttaggattggtaaacacaagagacatgtttgctaaggctattaagggtggatacgctatcccagcattcaacttcaacaatatggaacagatgcaggctatcatcaaggctgcagtagaaacaaaatctccggtgattcttcaggtttctaaaggtgctcgtcagtatgctaacgctactttgttgcgttacatggctcagggtgctgtagagtacgcaaaagaattaggttgcgcacatcctgaaatcgttcttcaccttgaccacggagatacttttgaaacttgcaaatcttgcatcgattcaggtttctcttcagttatgatcgatggttctcatcttccttacgaagaaaacgttgctttgactaagaaggtggttgaatacgctcatcagttcgacgtaacagttgaaggtgaacttggtgtattggcaggtgtagaagatgaagtttcttctgaccaccacacatacactgaccctgaagaagtaatcgatttcgctactcgtacaggttgtgactcattggctatctctatcggtacttctcacggtgcttacaagtttactccggaacagtgccacatcgatccggctaccggtcgtatggttcctcctccattggctttcgaagtattggatgctgtaatggaaaaacttccgggattccctatcgtacttcacggatcatcttcagttcctgaagaagaagttgaaacaatcaacaagtttggtggtgctctgaaagctgctatcggtattcctgaagaagaattgcgtaaagctgccaagtctgctgtttgcaaaatcaacatcgactcagactctcgtctggctatgactgctgctatccgtaagactttcgctgaaaaacctgctgaattcgacccacgtaagtatcttggtccggctcgtgacaacatggaaaaactgtacaagcacaaaatccttaatgtgctgggttcagacaacaaattggctgaataa
>BT_3443|5.531853235468835
atgaaggcaaaagataaagttgccttggagactttaagaaacataaagaaattcttcatcgaagctaaaacagctccgggagccaacgatacactgacagacgaagctgccttgaaaatcattcagaaactggtgaaacaaggtaaggactctgccgaaatctatatcggacagggacgccaggatctggctgacggagaactggcacaggttgccgtaatggaagcttatttgcccaaacaaatgactgctgaagaactggaagctgcattgaaggaaatcattgccgaaacaggtgctaccagcggaaaagatatgggtaaggtgatgggagttgcctccaagaagttggcaggactggcagaaggccgtgctatttctgcaaaagtaaaagagttgttgggataa
>BT_1862|5.501061559600543
atgaaaacaaaactttttttggctgctgtagcagtaacattttctttcgctgtgatctcttgttctggtaacaaagctaataacgctgccgcttctgaaggtgaagaagcaacagttgaaactgtagaagctgttgctgttgaagcaactgactcttgctgccaggcgaaagactcttgtgctactgcttgcgataagaaagctgattgcacagaaaagaaggaatgctgtgataaaaagtaa
>BT_1433|5.474665449468391
atgaacgaattatttaacgtaaaggacaaagttgttgttatcaccggtggagccggaatcttaggtaagggtatcgctgcatacttagctaaagaaggagctaaagttgttgtactcgatagaagcgaagaagcaggtaaggcattggtagaaagtatcaaagctgaaggaaatgaagctatgttcctgtatacggacgtaatggacaaagaagtgctggaaggtaacaaagtggagatcatgaaagcctatggacgtattgacgtattgctgaacgctgccggaggtaatatggcaggcgcaacaattgctccggacaaaactttctttgacttgcagattgatgcctttaagaaagtggtggatctgaatctgtttggtacggtattgcctacaatggtatttgctgaaatcatggtagaacagaagaaaggttctatcgtaaacttctgttccgaatcagctcttcgtccgttgacacgtgtggttggttacggagctgcaaaagctgctattgctaacttcactaaatatatggctggcgaactggctttgaaattcggtaacggtcttcgtgtaaatgctatcgccccgggattcttcctgactgaccagaaccgtgcgctgttgacaaatcctgatggttctctgactgaccgttccaagacaattcttgctcatactccgttcaatcgtttcggtgaaccggaagatctttacggaactattcattatctgatcagtgatgcttctaacttcgtaacaggtacagtagctgttatcgacggaggtttcgacgcattctccatttaa
>BT_1692|5.4683864088999705
atgaaaaaaggccttcatccagaatcataccgtccggtagtattcaaagatatgtcaaatggtgatatgtttttgtctaaatcaactgtagcaactaaagaaaccatcgaattcgaaggtgaaacttatccgttgctgaagattgaaatctctaacacttctcacccgttctatacaggtaaatctacattggtagatactgcaggtcgcgttgataagttcatgagccgttacggtgaccgtaagaagaaataa
>BT_1152|5.426226551548811
atgaaagtacttgtagctactgaaaaaccgtttgccaaagttgctgtagacggtatccgtaaagaaatcgaagcagccggatatgagcttgctttgctggagaaatataccgataaagcacagttgctggatgcagtgaaagatgctaatgctatcattatccgtagtgatattattgatgcagaggtgctggatgctgctaaagaactgaagattgtagttcgtgctggtgccggatacgataatgtagacctggctgccgctaccgctcacaatgtttgcgtgatgaatactccgggacagaactccaatgctgttgccgaactggctttgggcatgatggtatacgccgttcgtaacttctataacggtacttccggtacagaattgatgggcaagaaactgggtatccatgcatacggaaacgttggtcgtaacgttgcccgtgtagctaaaggcttcggaatggaagtgtacgcttacgacgctttctgcccgaaagaagtgatcgaaaaagatggcgtgaaggcacttgactctgcagaagaactgtacaagacttgtcaggtagtgtctcttcatatcccggcaactgctgaaacgaagaactctatcaactacgctctgctgaaagatatgccgaaaggcgctatgctggtgaacactgcccgtaaggaagtgatcaacgaagccgagctgatcaaattgatggaagaccgtgctgacttcaagtatatgacagatatcatgcctgctgctaatgcggaatttgctgagaagttcgcaggacgttatttctctactccgaagaagatgggtgcacagactgccgaagcgaatatcaatgccggtattgctgctgctcaacagattgtcggtttcctgaaagacggctgtgagaagttcagagtaaacaaataa
>BT_0784|5.392258785085254
atgaatttgtacattggaaatcttaactataacgttaaggaatcagacttgagaaacgtaatggaagagtatggagcagttgcttcagttaaattaatcacagatcgtgaaacaagaagatcaaaaggctttgcttttattgaaatgccggatgatacagaagcagctaacgctatcaaagaattgaatggtgctgaatatgtaggccgtccgatggtagttaaagaggctttgccgaagaactaa
>BT_2710|5.341949728851306
atggcaggagttaataatagagttaaggttactaacgatatagaactgaaggatagattggttgctattaatcgtgttactaaagttaccaaaggtggtagaacttttagtttctctgcaatcgttgttgtaggtaacgaagaaggtattatcggttggggacttggtaaagcaggtgaagtaacagctgctatcgctaaaggcgtagaatcagctaaaaagaacctggtgaaagtacctgttttaaaaggtactgttcctcatgaacaatcagctaagtttggtggtgctgaagtattcatcaaacctgcatctcacggaaccggtgtagtagctggtggtgctatgcgtgctgtattggaaagtgttggtattactgacgttttggcaaaatctaaaggttcttcaaatccgcacaaccttgttaaagctacaattgaagctttgagtgagatgcgtgatgcaagaatgattgctcagaacagaggtattagtgttgaaaaagtatttagaggataa
>BT_0408|5.233412341822821
atgaaaggattaaatgtattagcagcttttctgggtggtgcagccgtaggtgcagcccttggtattttgtttgctcctgaaaagggagaagatacccgtaataagatcgcagaaattcttcgtaaaaaaggaatcaagctgaaccgcaacgaaatggaaaatctcgttgacgaaatcgcagctgaaattaaaggagaaataggagaataa
>BT_1747|5.1785308671414905
atgactaaacagaagaaattcatcacatgtgatggtaaccaagctgcagcacatatctcgtatatgttctctgaagtagcagctatctaccccatcactccttcttcgactatggctgagtacgtagacgaatgggctgccgcaggacgtaagaacatcttcggcgaaacagtattggtacaggaaatgcaatctgaaggtggtgctgccggtgcagttcacggttctcttcaggctggtgcattgactactacttacactgcttctcagggtcttcttttgatgatccctaacatgtacaagattgccggtgaattcttgccttgtgtattccacgtttctgctcgtacactggcttctcacgcattgtgtatcttcggtgaccatcaggacgtaatgtcagctcgtcaaaccggcttcgctatgttggcagaaggttctgtacaggaagttatggatttggcaggtgttgctcatctggctactatcaaatcacgcgttccgttcatgaacttcttcgatggtttccgtacttctcacgaaatccagaagatcgaaatgttggaaaacgacgacctcgctccgctgatcgaccaggaagctttggctgaattccgtgcccgtgcactgaatccgatgaagccggttgcccgtggtatggctgaaaaccccgaccacttcttccaacatcgtgaatcatgcaataactactatgaagcagttcctgctatcgtagaagaatacatgaacgaaatttccaagatcacaggccgcaaatacggtttgttcgattactacggtgcagaagatgcagaacgcgtaattatcgcaatgggttctgtaactgaagctgcccgcgaagctatcgaccacttggtagcaaacggcgaaaaagtaggtatggttgccgtacacttgtatcgtccgttctctgctaaacacttcctggctgctgtacccaagactgcaaagagcatcgcagtgcttgaccgtacaaaagaaccgggtgctaacggcgaacctctttaccttgacgttaaagactgcttctatggcgcagaaaatgctcctgttatcgttggcggtcgctacggtctgggttcaaaagatacaactccggcacagatcatctctgtattcgaaaacttggctatgccaatgccgaagaaccacttcactatcggtatcgtagacgacgttacgttcacttctcttcctcagaaagaagaaatcgctctgggcggtgaaggtatgttcgaagctaaattctacggtctgggtgctgacggtactgtaggtgccaacaagaactctgttaagattatcggtgacaacaccgacaaacactgtcaggcttacttctcttacgactccaagaagtcgggtggtttcacttgttctcacttgcgtttcggtgatactccgatccgttctacttacttggtaaatactccgaacttcgttgcttgtcacgttcaggcttacctgcacatgtacgacgtaacacgtggtttgcgtaagaacggttctttcttgctgaataccatctgggaaggcgaagaactggctaagaacctgcctaacaaggtgaagaaatactttgcacagaacaacatctctgtatactatatcaacgcaactcagattgcaatggaaattggtttgggcaaccgtaccaatacaatccttcagtctgcattcttccgtatcacaggcgtaatccctgtagatcaagctgttgaacagatgaagaaattcatcgttaagtcttacggcaagaagggtgaagacgttgttaacaagaactacgctgctgtagaccgcggtggtgaatacaagactctgactgtcgatcctgcttgggctaacctgccggatgatgcaaaagcagaaaacaatgatcctgctttcatcaacgaagtagttcgtccgatcaatgcacaggacggtgacttgctgccggtatctgcattcaagggtatcgaagacggtacttggtatcaaggtacttccaaatacgaaaaacgtggtgtagctgcattcgttcccgaatggaatgctgaaaactgtattcagtgtaacaagtgtgcttacgtttgtcctcacgcttctatccgtccgttcgtactcgatgctgaagagcagaagggtgctaagttcgagcaactgaaagctgtaggtaaagcattcgatggtatgacattccgtattcaggtagacgttctcgattgtctgggttgcggtaactgtgccgacatctgtccgggtaatccgaagaagggtggcaaggcattgaccatgaaacaccttgaaagccagttggccgaagctgataactggacttactgcgctgaaaacgtgaagagcaaacaacacctggtagacatcaaggctaacgtgaagaactctcagttcgcaactccgttgtttgagttctcaggcgcttgctccggttgtggtgaaactccgtacgtgaaactgatttctcagttgttcggtgaccgtgaaatggttgctaacgctacaggatgttcttctatctactccggttcagttccttctactccgtacactatgaacgaaaagggtcacggtcctgcatgggctaactccttgttcgaagacttctgtgaatttggtctgggtatggaactggctaacgaaaagatgcgtgcccgtctggtgaaagtaatgaacgaagctatcgcttctgattgctgcccggctgaatacaaagaagtatttgctgaatggatcaacaatatgctggatgcagaaaagactaaggaactggccgaaaagatcattccgatggtagaagctgctaaagataaatgcaaccactgcaagcaaatcgctgatctgcaacaatatcttgttaaacgcagccaatggatcatcggtggtgacggtgcttcttatgatatcggttacggtggtcttgaccatgtaatcgcttccggtaaggacgttaacatccttgtattggatactgaggtttactctaacacaggtggtcagtcttctaaagctactccggtaggcgctatcgctaagtttgctgctgcaggtaagcgtgtacgtaagaaagacctcggtctgatggctactacttacggttatgtatatgttgctcagattgctatgggtgctgaccaggctcagactctgaaagctatccgtgaagctgaagcatatccgggaccatcactgatcatcgcttacgctccatgtatcaaccacggtctgaaagccggtatgggtaagagccaggaagaagaagaaaaggctgttaagtgcggttactggcacttgtggcgttacaaccctgctttggaagaagaaggcaagaatccgttccaactggatagcaaagaacctaactgggaagacttccaaggtttcttgaagggtgaagttcgttacgcttctgtaatgaaacaatatcctgctgaagctgaagaactgtttaaagctgctgaagaaaacgctaaatggcgttacaacagctacaaacgtcttgccagagaaaactggggagctgatacagctgaataa
>BT_3232|5.169590946095257
atgaatcagtatttgaatttttctttgaaaggtaaagtagctctcgttacaggtgcttcttacggtatcggttttgcaattgcttctgcttacgcagaacaaggcgctactgtatgttttaacgacatcaaccaggagttggtagacaaaggcatggctgcctatgctgaaaagggaattaaagctcacggttatgtatgcgacgtaacagacgaaccggctgttcaggcaatggttgctactatcgagaaagaagtaggtacgattgatatccttgttaataacgccggtattatccgccgtgttcctatgcacgaaatggaagctgctgacttccgtcgtgtgattgatatcgacttgaacgctccgttcatcgtttctaaggctgtgttgcctgccatgatgaagaagcgtgccggtaaaatcatcaacatctgctctatgatgtctgagctgggtcgtgaaactgtatcggcttacgctgctgccaaaggtggtctgaagatgctgacccgcaatatctgctctgaatatggtgaatacaacattcagtgtaacggcatcggcccgggttatatcgctactccgcaaactgctcctcttcgtgagaaacaagcagacggaagccgtcacccgttcgattcattcatctgcgccaagactcctgccggccgttggttggatccggaagaactgacaggtcctgccgtattcctggcttctgaggcttctaacgctgtaaacggtcatgttctttacgtagacggtggtatcctggcttatatcggaaaacagccgaaataa
>BT_1927|5.152924348070661
atggcgggtacgacagctacattcacgggatgtattgataccgatgaaccggaaggtatcgttgatctgcggggagcaaaatccgaactgattaaagcacaggctgcggtaaaactggtggaagtggaatggcaaaaagcgcaagtagcttatcaggaactggtaaacaaatctaaagaattggataatcagtacaaagagtacgatgttcagatgcatgctttagacgtgaaactgaaagaactggaagtagaacgcgcacaagctgctaccgaacaagcaaaagctgaggcggaagctaagattgctgaagctaacagaaacaaagcttactgggaaaataaaatggctgaagaagctgaaatcttcaaagcagctatgttgaactatcagactcagacagcacaggcacaggaagcttatgataatgcaatgaaactcattgaagctggaaaacttctgctttctgatggagaaaaagcaattattgataaagcacagcaaagactttatgttgcttctgctagcctgaaccaatattacactgccttaaagacagctcaggataattattatgatgcattggttaatcctaatcttccgacattagctagcttacaggctgaattgaagttggcacagattgcagttgaaaaggcagaaatcttattggatgagaaaaataatatgttagctttggcagaagactttgatgcagctgcatgggatgataagatcctggatctgaagaagaagaaatctgaatatgaaagtgaaaagagcaaagctgatgttgagatcgctactattaagacttccgcagattataaagctgcagaacaaaaagtagccgaaaagataaaagcgcgtaaagctgctaaagaggcatatgataaagctgtagcagactctacaacacaggttaatactcagcttgatattgcagcttataaatctgaacctattaatgaaggattgaagacattatttagtagtagcaatgattttacatctttagatggatatactgttagtacgggtgtgtttgattatccggctgttcagtatacacaaactgagtacaatgctgatttgaaaatagaagatgtaacagccagaactagtcaggcatctcttactctgatgaaagtaaatgcctggattgatgctttaggtaaatattctgtagacgaaaatggagttgaatggaataagttgactttggcagaaaaagaaaagacagccaaaaatgctaaagaaaaatttgaaaaggataaagctaactgggaaatttctgcaaaagcggtaaaaggtacagcaactacagtgccaactactgatctgaaaaaggcgacagatacttataattcttcttatgccgcagtagaatctgcagtaaaagcttataatagtgcatgggatgccgtatatcaagctgcttatgatgatgctgtagaaaaagaaaaagcttcggtattggagaaaacataccgtgacaatatgattaccgcattgtctcctactagtaaggctgcatgggatgcattgactcctgctgaacaaactaccagtaaactggaagctatattggacgatacagtgaaacaagctaaagcaaaggctgatgctaatgctactttggctgaatggctgaaacttgatcagactgttgctgaattggctgccaaaggtgaagctgcaggaaatcaagctcttgccgatgataaagataagaaagtagaaaaggctaaagctgcattggttaaagctgctggagaggctgctactgctgttgctaaggtggctcctgcaattagtacttattctgctcttgctgctaatccttatggtcagatactggctaatacagttagtgttgaagatatgacaggcaaagatgctttctataaagaagaggaaaaagatggtaagaaaactggccacatgcaggcattacgctctgatatttctgcagatgaatttactaaattaagtgcaactaagttagatcgcaatacagctgaagatgctttagagtatacttctgatgctacttttggtactgtgattcctggcgaagacagacttgttgaagtaacagaagcaatggtccgcgcttatattaagcagaataatagtgctgttttgactgactttggtactttgggagctatgatggctgctaatgacgatgtacagacttgcaaagatatgattgctgctgccgatttgattaaaccattgaaggctcaaatggaaggtgtacttgctgatctgaatgcagaaataaatacgaatactgctttaatggatccgtttattgcaaaagctgacgaaactcgtattgctctgaagactgctaaagaagaggtgaagaaagcacaagaagaacaagatgctttgactgctgaagctgaggccaatagtaagaagtttgctgaattgatccaagattacattggcttgatcagtgttgttcaagatcagattgatggtatcaacggtggtgttgtcactggttctgtggtaactgtagaatctgttctgaattattggaagaatcaagttgctactcaggaaaaatcagttgaagaagctaaacagaaggttactgcagcagaaaagagcattgaactgttcaacaagggtgaatacaaggaagcttatgtaatagaacagaagaaacttgctttggaaacagctcaagaagcttatgatgtagcgaaagcaatctatgatactgctcttgcacaagttaaatccgtattggaaaccttgagtaagtaa
>BT_3840|5.108355093110289
atgaacatttatgttggaaaccttaactaccgtgttaaggaaggagatctgcaacaagtgatggaagattacggagcagtatcatcagttaaagtagttatggatcgtgaaaccggtaaatccaaaggatttgctttcatcgaaatggaagacgatgcagcagctgctaaagcaatcgcagaattgaacggtgcagagtacatgggccgtacaatggtagttaaagaagctagacccagagcttaa
>BT_0307|5.1074168536604345
atgactaaaagtgcattgcaaatcgcaagggctgcttatcagcccaaacttccgaaagcattggcaacaggagccgttaaagctgtagcaggtgctgctactcaatctgtagccgatcaggaagctatcaaagcattattccctaacacgtacggaatgccgttgattacattcgaagcgggtgaagctgttcaacttcctgctatgaacgtaggtgtaatcctttccggcggacaagctccgggcggacacaatgtaatctctggtttgttcgacggtatcaaaaagctgaatcctgaaagtaagctgtacggctttatcttgggtcctggcggtctggtagaccacaactatatggaactgactgctgacatcattgacgaataccgtaacacaggtggtttcgatatcatcggttcgggacgtacgaagctggaaactgaagctcagtttgaaaagggatttgagatcatcaaagaattgggcatcaaagcactggttatcatcggtggtgatgactctaatacaaacgcttgtgtattggctgaatactatgctgccaagaagtacggtgtacaggtgatcggttgcccgaagacgattgacggtgacttgaagaacgatatgattgaaacttctttcggtttcgatacagcttgtaagacttatgcagaagtaatcggtaacatccagcgtgactgtaactcagcccgtaaatactggcactttatcaaattgatgggtcgttcggcttctcacatcgcactggaatgtgctttgcaggtacagcctaacgtatgtatcgtttctgaagaagtggaagaaaaagatatgtctctggatgatgtagtaacatctatcgctaaagtggtagctgaccgtgctgcacagggaaataacttcggtacagtattgatcccggaaggattggtggaatttattccggctatgaagcgtctgatcgctgaattgaacgacttcctggctgcaaatgcagaagagttctctcagatcaagaagtctcatcaacgtgattacatcatccgtaagctgtctccggaaaactctgctatctatgcaagtctgccggaaggtgtagctcgccagctgacactggatcgtgacccgcacggaaacgttcaggtatcactgatcgaaacagaaaaactgttgtctgaaatggtagctaccaaattggctgcttggaaagaagatggcaaatatgtgggtaagtttgctgcacagcaccacttcttcggttacgaaggtcgttgcgctgctccgtcaaactttgatgctgactactgctattctttgggatacacagcttctatgctgattgctgacggtaagaccggttatatgtcttctgtacgcaacacaactgctcctgctgccgaatggattgcaggtggtgtgcctatcaccatgatgatgaatatggaacgccgccacggtgaaatgaaaccggtgatccagaaagcattagtgaaattggatggtgctcctttcaaagcattcgctgcacagcgtgaccgttgggctgttgaaacggattatgtatatccaggtccgattcagtactttggtcctacagaagtttgcgaccaggcaactaagactttgcaattggaacaagctaaataa
>BT_0645|5.1044432881453705
atgaaaaagggtttattattggtagttgtaatgttagcaactatcgctgtaaaagcacaggacatttacgtaggcggatcattgaacgtatggcgtaacagcacaggcaacactacttcttttaaagttgctccggaaatcggctacaattttaatgaaacatgggcattgggtgctgaactgaactattcacacgaatatgtgaaacaagtgactgcaaattcagttactgttgctccgtacatccgttggtcttactatcagaatgatgctgtacgtctgttcctggacggaactgctgctattggtttcgtgaaaatcaaagatggtgataccactaaagcaggtcagatcggtttgagaccgggtatcgctgttaaactgaacgatcatttctcttttatcgccaagtatggtttcttgggatatcgtaagaatgtgaacacttccggagattctttcggtctgatgttgactagcgaagatttgtctattggtttccactacaatttctaa
>BT_0565|4.961874298383049
atggtaaaagcaaatgcaactgcacctgcaatcaatgtttttgaaacagaaaaagaatacaaagttgaactggctgctccgggaatgacaaaagaggacttcaatgttcgcattgatgaagacaacaacctcgttatctctatggagaagaagactgaaaacaaagaagagaagaaagaaggtcgctatctacgtcgcgaattctcttattctaagtttcagcagacgatgattctgccggataatgtagataaagaaaaaatttctgccgcagtagaaaacggagttttgagcgtccaacttcctaagatttctgaagaagaagtgaagaaggccgaaaagcaaatcgaagtaaaataa
>BT_2700|4.933207838018112
atgagacataataaaaaattcaatcatttaggtcgtactgcttctcacagaagcgctatgttatctaacatggcttgctccttgatcaagcacaaaagaatcactacgactgtggcaaaggcaaaagctttgaagaagtttgttgagcctttgattacaaagtctaaagaagatactacgaattctcgtcgtgttgtatttagcaacctgcaagataagattgcagtaacagaattgttcaaagaaatctcggttaagattgctgaccgtccgggtggttatactcgtatcatcaagactggtaaccgtttaggtgataatgcagaaatgtgtttcattgagttggttgactacaatgaaaacatggctaaagaaaaagttgctaagaaagctactcgtactcgtcgttctaagaagagtgccgaagctgctgctcctgctgcagttgaagctcctgcaactgaagaaccaaaagctgaatcagctgaataa
>BT_2272|4.921905206575137
atgaaaaagttagcagttttatttatgtgcgcagccatgttggcttcgtgtgactttaaaggtggaagcaaagaccttaaggctgaaaatgactctcttttaatggaattgacacagcgtaacgctgaattggatgatatgatgggaactttcaatgaagtgcaggaaggattccgtaagatcaatgctgccgaaagccgtgtggacttgcagcgtggtactattaccgaaaattcagccagtgccaagcaacagattgcttctgacattgaattcatctccaagcaaatggaagaaaacaaagctcagattgcaaaactggaagctcagctgaaaaacagcaagtacaactctactcagatgaagaaagctgtagaagctctgactgctgaattaaaagcgaaacaacaacgtatcgaagaacttcagacagaactggcatctaagaacattcgtatccaggaactggatgcagctgtcagcgacctgtctgctgccaaagaatctttggctgccgaaaacgaagcgaaagctaaaaccgttgccgaacaggataagagtctgaatgccgcatggttcgtattcggaacaaaatcagagttgaaagcccagaagattcttcagagcggtgacgtgctgaagagcgctgatttcaacaaggattattttactcagatcgatatccgtacaacaaaagaaatcaagttgtactccaaacgtgctgagttgttgactactcatccgacaggttcttatgaactggtgaaagatgacaaaggtcagctgactttgaaaattactaatcctgccgaattctggagcgtatccagatacttggttattcaggtaaaataa
>BT_3771|4.824724776175261
atgggattattagacggaaaaacagccattgtaaccggtgccgcccgtggtattggcaaggctatcgctctgaagtttgctgccgaaggtgcaaacattgcatttactgacctggtcattgacgaaaatgcagaaaaaacaagggtagaactggaagcaatgggtgtgaaagccaaaggttatgcttctaacgctgctaactttgaagatactgcaaaggtcgtagaagaaatccataaggacttcggacgtatcgatattctggtgaacaatgccggtatcactcgtgacggtctgatgatgcgtatgagcgaacaacaatgggatatggtaatcaatgtgaacctgaagtctgcatttaacttcatccacgcttgtacacctgttatgatgcgtcagaaagctggtagcattatcaacatggcatctgtagtgggtgttcacggtaatgcgggacaggctaactatgctgcttccaaagccggcatgattgcattggccaagtctatcgcacaagaactgggctctcgtggcatccgtgccaacgccattgctccgggattcatcctgacagatatgactgctgctctttctgacgaagtgagagctgaatgggcaaagaaaattcctttgcgtcgtggcggtactcctgaagatgtggcaaacatcgctaccttcctggcatcagatatgtcttcttacgtatcaggtcaggtgattcaggtagatggtggtatgaatatgtaa
>BT_1158|4.782020713685724
atgaaaatgaatacaaatagtaatagttatactatcatttatgcttcggtaatggttgttatcgttgcattcctgctggcattcgttagttcttcactgaaagctacacaagacaagaatgtgcagttggacactaaaaagcagattcttgctgcattgaacattaaaaatgtagaagatgctgatgccgaatatcagaaatatgtaaaaggtgatatgctgatgaacgtagacggcacgctgactgaaaacacaggtgagtttgccactaactacgagaaagaagtgaaagaacaccaacgtctgcacgtatttgtatgtgatgtagatggtcagactaaatatgtggttcctgtatacggtgccggtctttggggcggtatctggggatacgttgctctgaacgaggacaaagacacagtttacggtgtatacttctcacacgcaagtgaaactccgggtctgggtgctgaaatcgctactgactggttccaacacgaattcgcaggcaagaagacactggaaaacggtgccgttgctctgggtgttgttaagaatggcaaggtagaaaaagctgattaccaagtggacggtatctctggtggtacgatcacttcggtaggtgtggatgctatgctgaaggcttgtctgaataattacataagttttttaactaaataa
>BT_1830|4.7611643441614575
atgaacattaaaccattagcagacagagtgcttatcctccctgcacctgcagaagaaaaaacaattggtggtatcattattcctgatacagcaaaagaaaaacctttgaagggtgaagttgtggcagttggtcacggaacgaaagacgaagaaatggtattgaaagtaggcgatacagttctttatggcaagtatgccggaacagaacttgaagtagaaggcactaaataccttatcatgcgtcagagcgatgttctcgctatcttgggttaa
>BT_2737|4.748995319614887
atgggtaaactgacaaaaaatcaaaagttagctgcagaaaaaattgaagcagggaaagcatactcactgaaagaagctgcatctttagtaaaagaaattactttcactaaatttgatgcctcactggatattgacgtacgtttaggtgtagacccacgtaaagctaaccagatggtgagaggtgttgtttcacttcctcatggtactggtaaagaagtacgtgttttggtactctgtacaccggatgctgaagctgctgcaaaagaagctggtgctgactatgttggtcttgacgaatatattgaaaagatcaaaggtggatggactgatattgatgtaatcatcactatgccatctatcatgggtaaaattggtgcactcggtcgtgtactcggtcctcgtggattgatgcctaacccgaagagtggtactgtaactatggatgttgctaaagctgtaaaagaagtaaaacaaggtaagattgactttaaagttgataagagcggtattgttcatacttctatcggtaaggtatcattcagtcctgatcagattcgcgacaacgcgaaagagttcatctctactctgaacaaactgaaaccgaccgcagcaaagggtacatatattaagagtatttatctttctagtacaatgagtgcgggtatcaaaatcgacccgaaatcagtggatgaaatctaa
>BT_2730|4.73330157817485
atgagaaaagcaaaaccaaaaaaacgcgtaatccttccggatcccgtttttaatgaccaaaaggtttctaagtttgtaaaccatttgatgtatgatggtaaaaagaatgcgtcttatgaaatcttttatgccgctctggaaacagtgaaagcaaaacttcctaacgaagaaaaatcagctctcgaaatttggaaaaaggctttggataatgtaactccgcaagtagaagtaaaatctcgtcgtgtaggtggtgctaccttccaggttcctactgaaatccgtcctgatcgtaaagaatcggtttcaatgaaaaacttgattctgtttgctcgcaaaagaggtggtaaatctatggcagacaaattggctgctgaaatcatggatgcctttaacgaacaaggtggtgcatacaaacgtaaagaagatatgcatagaatggctgaagctaaccgtgcatttgcccatttcagattctaa
>BT_3182|4.727665581698255
atgactaaaagtattaaaggaacccagacagagaagaatctgctgacttcattcgcaggagaatcacaggctagaatgcgttacacttattttgcaagtgttgcaaagaaggaaggttacgaacaaatttcagcaatcttcacagagacagctgatcaggaaaaggaacacgctaaacgtatgttcaagttcctggaaggtggtatggtagaaattactgccagctatccggctggtgtgatcggtaatacactcgaaaatcttcgcgctgccgctgccggcgaacacgaagaatggtcactggattatcctcatttcgctgatgtggcagaacaggaaggtttcccgatgattgctgctatgtaccgcaatatctcaatcgctgagaaaggccacgaagaaagatacctggctttcatgaacaacatcgaaaatatgactgtattcgctaaagaaggcgaagtggtatggcaatgccgtaactgcggttatatcgaaatcggtaaggaagctcctgaagtttgcccggcatgtttgcatccgcaggcttatttcgaggtgaagaaagaaaactattaa
>BT_2729|4.7217072887970115
atggcaaagacagatttacatttgactcgtaatatcggtatcatggctcacattgatgccggaaaaacaacaacttctgaacgtatcctgttctacactggattgactcacaaaattggtgaggtacacgatggtgctgcaacaatggactggatggaacaggagcaagaacgtggtattactattacatctgctgcaacaacaacaagatggaaatatgctggtgatacttataaaatcaacttgattgacactccgggacacgttgactttactgctgaagtagaacgttcgttacgtattctggatggtgctgtggctgcttactgtgcagtaggtggtgtagagcctcaatcagaaactgtatggcgtcaagctgataagtataatgtgccacgtattgcgtacgtaaacaaaatggaccgttcgggtgctgacttctttgaggttgtacgccagatgaaagctgttttgggtgctaatccttgtccaatcgttgttcctattggcgctgaggaaaccttcaaaggtctagtagacttgattaaaatgaaagctatctattggcatgatgaaacaatgggggctgactatacagttgaagaaataccggcagatctcgttgatgaagcaaatgaatggagagataaaatgcttgaaaaggtagctgagtttgacgatgctttgatggagaaatatttcgacgatccttctactattacagaagaagaagtgttgagagctcttcgcaatgcaacagttcagatggcagttgtaccaatgttgtgtggctcttcatttaagaataagggtgttcagacattgttggactatgtttgtgctttcttgccttctccattggatactgagaatgtgattggtacaaatccgaatacaggtgcagaagaagatcgtaaaccgagtgatgatgagaaaacatcagctttggcatttaagattgctactgacccttatgtaggtcgtttgactttcttccgtgtatattcgggtaagattgaagctggttcttatatctataattctcgctctggtaagaaagaacgtgtttctcgtctgttccagatgcattcaaacaagcagaatccggttgaagtaatcggtgctggtgatattggtgcaggtgtaggttttaaagatattcatactggtgatacgctttgtgatgaaacagctccgatcgtattagagtctatggacttcccagaaccggtaatcggtattgcagttgagcctaaaactcagaaagacatggataaattgtctaacggtttggctaagctcgctgaagaagatccgacatttacagttaagactgatgagcaaacaggacagactgtaatctctggtatgggtgagttgcacttggatatcattattgaccgtttgaaacgtgaatttaaagtagaatgtaaccaaggtaaacctcaggttaattataaggaagctatcactaagacagttgatcttcgtgaagtttataagaaacagtctggtggtcgtggtaagtttgcagatattattgttaagatcggtcctgttgatgaagatttcaaagaaggcggattgcagtttatcgatgaagtgaagggtggtaatattcctaaagaatttattccttcagttcagaaaggtttcacaagcgcaatgaagaacggtgtgttggccggatatccgttggattcaatgaaagtaactttgattgatggttcattccacccggttgactctgaccagttgtctttcgaaatctgtgctattcaggcatataagaatgcatgtgctaaagcaggtccggtattgatggagcctatcatgaaactggaggttgttactccggaagaaaacatgggtgatgtgatcggtgacttgaataagcgtcgtggccaggttgaaggtatggaatctagccgttccggtgctcgtatcgtgaaagcaatggtgccactggctgaaatgtttggttatgtaacagcgttacgtactattacatcaggtcgcgcaacttcatcaatggtatattctcatcacgctcaagtttctaactctattgctaaggcagtattggaagaagttaaaggacgtgctgatttactctag
>BT_0900|4.720408409765516
atggttttattgatggccgtaagcttatcattcgctcaaatgaagaatgtaaaagaagccaaaagcattgccagtgatgtaaaaccgaattttaatcaagctgaaaagctgattaatgaagccattaagaaccctgagaccaaggatcttcctgacacatgggacgttgctggatttattcagaaacgttttatcgaagaagaacgtgataagaaaggtgttctgaaacagccgtttgacacattgaaggcatacaacagcattttaaaaatgtttgagtattatactaaatgtgatgatctagctcaagtacctaatgaaaaaggtaaaattaaaaacaaatatagaaaagcaaatgcttcaactatattggttgaacgtcctaatttgatcaacggtggtattcaattctttaaccttgataagaataaggaagctttgcaattctttgcaacatacgtagaatcagcttcttatcctatgttggcagagcaaaatttggctaaaacagatactcttttggcacaaatagcatattacgcaacattggctgctgacagagtaggagataaagatgcaattattaaatatgctcctgctgcattggatgacaaagatggcggtaagtttgcaatgcaattgatggcagatgcatataaagctaaaggtgatactgcggcatgggttaaatcattggaagaaggtattttaaaattccctggaaatgattatttctttgcgaatttggtagattactatactagctctaaccaagcttctaaagctatggaatttgctgatagaatgttgtctactgatgccaataacaagttgtatctttatgtgaaagcatatctttatcataatatgaaagaatatgataatgctattgagttctacaagaaagctattgctgcagatcctgaatatgcagaagcatattctaatgtaggattagtgtatttgatgaaggctcaggattatgctgataaagctacaacagatatcaatgatcctaaatatgcagaggcacaagctacagtgaagaaattctatgaagaagctaagccattctacgaaaaagccagagctttgaaacctgatcaaaaagatttgtggttacaggggctttaccgtgtttactataatctgaacatgggtcctgaatttgaagaaatcgataagatgatgaaataa
>BT_0174|4.694818583934136
atgacttattcacacgaagtggaacacatgtgtgttgtaaagaagggtcctaaccacggaccggctcccatacccgaagaaggcaaatgggtaaaatctaaagaaatcgttgatatttcaggtttgacacacggtatcggttggtgtgcacctcagcagggtgcttgtaaactgacactgaatgttaaagaaggcgttatccaggaagctttagttgagactatcggatgttccggtatgactcactcagctgctatggctgctgaaatccttccgggtaaaacaatcctcgaagcactgaacactgaccttgtttgcgacgcaatcaacacagctatgcgcgaactcttcctgcaaatcgtttacggacgcactcagtctgctttctctgaaggtggtttgattatcggtgcaggtctggaagacttaggtaaaggtctgcgcagccaggtaggtaccctttatggtactctggctaaaggtcctcgttaccttgaaatggctgaaggttacatcaaaaatatcttcttggataagaatgatgaaatctgtggatacgaattcgttcacatgggtaaattcatggatgaaatcaagaagggaactgatgctaacgaagcattgaagaaagttacaggtacttatggtcgtgtaacagcagaacagggagcagttaaacacattgatccacgtcacgaataa
>BT_4254|4.678056173889382
atggcagaacaaaagaatcagaacgaacatctgaacgtagaagatgcactgacacaatcggaagcatttcttgttaagtacaaaaacgcaatcatcggcggtgttgtagccgtgattatcatcgtagcaggttttatcatgtacaagaacctctatgctgagccacgtgaagaaaaggcacaggctgctcttttcaaaggacaggaatactttgaacaagatgcttatgaacaagcactgaacggtgatagtattggttatgtaggtttcctcaaagttgccgacgaatatagcggaacaaaagccgctaatctggcaaaagcatatgcaggaatctgctacgcacaactgggtaaatatgacgaagcagtaaagatgctcgacggcttcaacggaggcgaccagatggtagctcccgctatcctcggcgcaacaggaaactgctacgcacaactgggtcagctggacaaagccgcttctaccctgctctctgcagcagacaaagctgacaataactcattaagccctatcttcctgatgcaagccggtgaaattctggtgaaacaaggaaagtatgatgatgccgttaatgcctacactaagatcaaggacaaatacttccagtcttaccaggctatggacatcgacaagtacatcgaacaggctaaattgatgaagaaataa
>BT_2074|4.66837920263397
atggcgcaagtcatcaaaacaaaaaaacaaaaaaaaatggcacagttgaattttggcggaactgtagaaaatgtagttatccgtgatgaatttccattggaaaaagctcgtgaagtattgaaaaatgaaacaatcgctgtaatcggttatggcgtacaaggtcctggacaggctctgaaccttcgtgataacggtttcaatgtaatcgttggtcaacgccagggaaagacatatgacaaagcggtagctgacggatgggttccgggtgaaactttgttcggtattgaagaagcttgcgaaaaaggtacgatcattatgtgcctgttgtctgatgcagcggtaatgtctgtatggcctactatcaagccttacctgactgcaggaaaagctctttatttctctcatggttttgctattacatggagtgatcgcacaggtgtagttcctcctgcagatatcgacgtaatcatggttgctcctaaaggttcgggtacatccttgcgtactatgttccttgaaggtcgcggcttgaactcttcttacgctatctatcaggatgcaacaggcaacgctatggacagaacaatcgcattgggtatcggtatcggttcaggttatttgttcgaaacaactttcatccgcgaagctacttccgacctgacaggcgaacgtggttcattgatgggagctatccagggtctgttgctggcacaatacgaagtgttacgtgaaaacggtcacactccttccgaagcattcaacgaaactgtagaagagctgactcagtcattgatgccgttgtttgcaaagaacggtatggactggatgtatgctaactgctctactacagctcaacgtggtgctctcgactggatgggccccttccacgatgctatcaaaccggtagttgaaaagttgtatcacagtgtgaagactggtaacgaagcacagatttcaatcgactctaactccaaaccggattatcgtgagaaactggaagaagaactgaaagcattgcgcgaaagcgaaatgtggcagactgccgtgacagttcgtaaacttcgtccggaaaataattaa
>BT_1295|4.668006854439501
atggaaatgaatttgtttattgcctacattggcatcgcggttatggttggtttgtcaggcattggtagtgcttacggagtaactattgcaggtaacgctgctatcggcgcattgaaaaagaatgatagtgcattcggtaacttccttgtattgactgcacttccgggtacgcagggtctgtacggttttgccggttactttatgtttcagactatcttcggtattctgactccggaaatcactgcgatccaggcatcagcagttctgggtgcaggtattgctttgggattggttgcattgttctcggctatccgtcagggacaagtttgtgcaaacggtatcgcagctatcggtcagggacacaacgtgtttagtaatacattgattcttgccgtattcccggaactttacgctatcgttgctttggctgctaccttcttgatcggtagtgcacttgcgtaa
>BT_4387|4.6574567709326855
atgttgaacattgtaattttcggtgctccgggttcaggaaaaggaacgcagagcgaacgtattgtagaaaagtatggaatcaaccacatctcgacaggagatgtattgcgtgcagaaatcaagaacggcacggagctgggcaaaactgctaaaggttacatcgaccagggtcagttgattccggatgaattaatgattgatattctggcaagcgtattcgatagcttcaaagacagcaaaggtgtaattttcgacggtttcccaagaacaattgcacaggcggaagcattaaagaaaatgttggcggaaagaggacaggatgtttctgtaatgttggatctcgaagttccggaagatgaactgatggtgcgtctgatcaaacgtggcaaagactccggtcgtgctgatgacaacgaagaaacaatcaaaaaacgtctgcatgtatatcattcacagacatctccgctgatcgactggtacaagaacgaaaagaaataccagcacatcaacggtctgggtactatggatggtatcttcgctgatatctgcgaagcggtagacaaattataa
>BT_1826|4.642033269202209
atgaaaagaaaatttgtaaaagtgatgttcttcggggcgttagcactttctaccgtcacctacgtaggctgtaaggactacgatgatgacatcaaaaacgtgcaggaacagattgatgccatcaacaagaaaggtgctgatgttacaactgaagcaatgactgctgctattaatagcgcagtagccggattgcagacacaattggatgctatcgcaagtaaagcagacaaaacagcacttgatgagctcaagaaaacagttactgacctgcaagctgctttaaataacaaagcagatgcgataaaacttacagaactgcagaccaaactggatgaggctattgctaaagtaaacgcatctattgagagtagtgtaggagctgcaaaaacagaattgcaagctaaaattgacaaactgcaagccgatttagaaaaagctgatgctgatgctgcagaaaagattgcaacggaattggctgctgttaaaactgaattgcagggactgatcaatgcaaacggtgagaaaattgctgatctgtatgaaaagatcaaaggtttggatgctatcaaaactaaaattgaagctttggaagaagctgacaagaatttcgttaccatttctcagttgaatgattatatgaattcagaggctgtgaaagcgtatgtggatgaagctcttgtagactatctgacatctgccgaagttactgaacaggtaaatgctgtaaagacatatgttgacggcacattcaaggctgctattatggctgagattaaagctgaatacttgagtcttgaaaagtataacgcagatatggaagctttaatggaaaagattgatacatatgtaggcaaggaagatgctgcatacaagaaaatttttactgatattacagcccttcagacctatcaacaacaaacaattgaggtactcgttgcatctcttgctgagaacaatacaattgaaaatgcaaacaaaattgttggtgctttggaagatattacaacattgcaaactgaaattgcaaaatgtgcgaagaccacagatttggatgcttacgtaaaaggtacagaattaggtggactgatcgatacacatttacaagacaaatttgcaggttatgatggtgaaattgcagatataaagaaacgtctgttagcacttgaaattgatgttgacggactaaaatcaatggttcaaagtgtaacattcgttccatcagattcagaaggtaaagtgtatttctcttcttattatgtagtgtcggaaggtgaaacggaaaagactttgatagcttctaataatacagtgactgtgaaattccgtgtttctccggtttctgctgctaaaaacttcttcgataattatactgcatcattcgatgcacaggagattactacacgtgctgctaatatttttgaaggtgaaggtaaggtggaaaatgcggatgaaggtattatttcgtttgttatatctactactaccgaacagagtcatgctgtttgtttaaatatcatagctaaaaattctgttccggagaatgcggaaactgctataaaaggtacggactactttacgaatatcaactctaattatttcccggtaatcgttacaacaaaaacaattagtggtattcaagtagaatcaactaatagcacagttagttctatctattacaacaaagaggcatctaagattgattataaagcaggcgttgctttgaaagcaagatttgtagatggtggaaatgctactttagatccggaaaatgtagatctgtctaatcttgttacaagttatgagtttgataaagacatgactaatcctgatgctccggttatcttggatggcgatggaagttacaaactggaagatggtgtattgtctttaaaaaattatgcagctgaatctgcaggtaaggaagctacagttgtggcttatgttgctgtaaaagatggtgacaatactttgaaggaattcaaatctacagcttatgcaaaagtgacggcagctaattatactgatggtacagtgaatctgacacctgtagctcctactgacgttttgtatgatggaacaaaagtaacttcaactagtgcttatgcgctgactgaattgtatacttcagctggttcgaaagatatctatgaggctattcctgttgacaaatttactccgactgctgataagggagttacatttgttattggtgaaaagaatgctttgactatcaatgttcctaaaggaactgcagccggtacatattctccaacattgaaaattcaggtagatgcagtgaaggttatcaatgtttcagctagcgtgaaggtaagctatcaggatattaaagttgtaattgatggaaatatcgttagtgcaggtgcaatgacattgaaaccgacttatcagggatcatatgaaaaaccgacaagtgttggcttcactttagatttggccactctttacactaactatgctacgcagttggctgctgttaagaaagtaggcggagatattactcttactctgaaagatgctgtgaagggcgcttctatcaatggtactacattgacagtagacaagacttacaatgcacatgcagatgatattaacccgattgtaattgttgccaagactgtatatggcgaagctacattagacaatagtacagtagaaactaaaattaatctgactgagatcagtggaacatgggcattcacaattaaatcagcagcatttggtaaagataatctaaacagcacattgaatattgcaaaaacagcttcttggacagactatagaggtaaagtgatgtgggcagatggtgctgaaaaagctcagggtactactgaatggggagctaaaccacttagtgtatatggtttcaccgcacctgtatttagtatagctacagctgatgcagataaagctaaatatgtaaatatcacaactgatggtaagatttccctgaccgatgcaggtaagaatctggcatctgcaattactctgaaagtgaatgtagctgctgtctctaactggggtacaatcactgactttgcaagtaataatgaagttacagttaagatcgatttgtctcaagacgctgcggatatttaa
>BT_2493|4.628117220542496
atgaattcaaacatggagaaaccctacgtagtaggtattgacataggcggaacaaacaccgtctttgggattgtagacgcacgcggaactattattgccagtagctcgattaaaacagccggctatccgactgctgcagaatatgctgacgaagtatgcaaaaacttgcttccgttgatcattgctaatggtggtgtagataagatcagaggtatcggtgtcggtgctcctaatggtaactattataccggaactattgaatttgctccgaacttgccttggaaaggaattcttccgttggctgctatgtttgaagaaagactgggtattcctactgctttgaccaatgatgctaatgctgctgctatcggtgaaatgacttacggcgctgcccgtggtatgaaagattttattatgatcactctgggtacaggtgtaggtagcggtatcgttatcaacggtcagatggtttatggccatgacggttttgccggagaattgggccacgtaattgcacgtcgtgacggtcgtgtttgtggttgcggtcgtaaaggttgtctggaaacttactgttcggctaccggtgtagctcgtactgctcgtgaattcctggctgctcgtactgatgcaagcttgcttcgtaatattcctgctgaaaacatcacttcaaaagatgtatatgatgcagctgtacaaggtgataaactggcacaggaaatcttcgaatttacaggtaatattttaggtgaggctttggcagacgctattgcattctccagccctgaagcaattgtattgttcggtggtttggctaagtcgggtgattatattatgaagccgattcagaaagcaatcgatgacaatatcctgaatatctacaaaggcaagactaaattgcttgtttccgaactgaaagattctgatgctgctgtactgggtgccagtgctttggcttgggaattgaaagatctgaaagaataa
>BT_2052|4.623077903042803
atgccggcattgaatacttcttcgttgcctgaccttatctttactttgttgttcttctttatgattgtaacaacaatgcgcgaggtaacattaaaggtacagtttacacttccggtaggtactgaactcgaaaaactggagaagaaatcgctggtaacattcatttatgtgggtgaaccgactcaggaatatcgtgcgaaaatgggtactgaaagtcgtattcagctcaacgacagctatgctgaagttggcgaagtacaagacttcattttccaggaacgtgcaagtatgaatgagggtgaccaagctaagatgactgtgtctctgaaagtagaccaaaagactaaaatgggtattatcacagacgtgaagaatgctcttagaaaatcttacgctttgaagattaactattcttctactaaacgtggtgagaaataa
>BT_0371|4.588263407410709
atgacacaagaaaaaaagaatggaaaaatcattgccattatcacgatgattttccttttcggtatgatttcattcgttactaacctcgcagctcctatgggtattgtgctgaagaaccaattcgacgtatccaatgctttgggtatgctgggaaacttcggtaactttatagcttatgcagtaatgggtatccccagcggtatcttgttgcaacgtgtgggatataagaaaacagcacttatcgcagtagctatcggttttatcggcgtaggtatccagttcctgtccggtcattcaagccctgagatggcttttgccgtttatttgattggtgcattcgtagcaggtttctctatgtgtttgcttaacactgtagtaaacccgatgttgaacaaactgggtggtgaaggtaacaaaggtaaccagcttatccaggtgggcggctctttcaactctgtaatggctaccatcactccgatgttcgttggtatcctgatcgccggatctatcgaaaaagctactatctctcagattttccctgtaatgtacaccgcaatggctgtattcgctttcgcattcttcgtactcctgtttgtacgcattccggaaccgaacgctgctgctacaactgaaccaatcagcacactgatgaaaggtgctttgaagttccgtcactttgtattgggcgctatcgctatctttgtatatgtaggtattgaagtaggtgtaccgggtactctgaacctgttccttactgaccctgtagaaaaaggcggtgccggtatcgcttctacaatctccggtttcgtagtaggaacttactggttcctgatgttgatcggtcgtctggccggtgcttcactcggtgcaaaagtttccagtaaagcgatgcttacatttacatccgctctgggattgattttagtattccttgctatcttctcttctacaggaacattggtgaatctgcctgtactacaacaaagcgcaactggcggtttgtcattcggttttgcagaagtgcccattaacgctatgtatttggtattagttggtctctgtacttctatcatgtggggtggtatcttcaaccttgctgtagaaggactgggtaaatatctggctgctgcttccggtctgtttatggtactggtatgcggtggaggtatcctgcctgtaattcaaggatgggtagctgacgtagccggtttcatggctagctattgggtaattatcgctgctctggcttacttgctgtactacggtctggtaggttgcaagaacgtaaataaagacattccagtagaataa
>BT_1548|4.583739175826511
atggaaaatcaggaacttatcaagcaggtcactgagaaagccgaaaaatggctgaccccggcttatgatgccgaaactcaggctgaagtgaaacgcatgttggagaacgaagataaaaccgaattgatcgaagcattctacaaagatcttgaatttggaacgggtggtttgcgtggtatcatgggagtaggtagcaaccgcatgaatatctatacggtaggtgctgctacacagggcctttccaactatctgaagaagaacttcaaagatctgcctcagatttctgtagtggttggtcacgactgtcgtaacaacagccgtctgttcgctgaaacttcagccaacattttctcagctaatggcatcaaagtatatctgtttgatgatatgcgtccgactccggagatgtctttcgcaatccgtcacctcggttgccagagcggtattatcctgactgcttctcacaatccgaaagaatacaacggttacaaagcatactgggatgatggtgcgcaagtactggctccgcacgatgctggtatcattgatgaagtgaataatatcgcttccgctgctgatatcaagttcaaggggaacccggatctgattcagatcatcggtgaagatattgacaagatttacctcgatatggtgaagacagtttctattgatccggaagctatcgcccgtcataaggatatgaagatcgtttatactccgattcacggtacaggtatgatgttgattccgcgcgctttgaagatgtggggattcgaaaatgtatttactgttcccgaacagatgatcaaagacggtaacttcccgacagtaatatctccgaatccggaaaatgccgaagcgctttctatggctgtcaatctggctaaagaaattgatgccgatcttgtgatggcttccgatccggatgccgaccgtgtaggtatcgcctgcaaggacgacaagggagaatgggtactgatcaacggtaaccagacttgtatgatgtatctttactatattctgactcagtacaaacaattgggtaagatcaagggtaatgagttctgtgtgaagactatcgttactaccgaacttatcaagaagattgctgataagaataacatcgaaatgctcgactgctacaccggattcaagtggatcgcacgtgaaatccgtctgcgtgaaggcaaaaagaaatatatcggtggtggtgaagagagttacggcttccttgccgaagacttcgtacgtgataaagatgccgtatcagcttgctgtctgattgcagaagtagctgcatgggcaaaagataacggtaagtcattgtaccagttgttgctggatatctacgtagaatatggattctccaaagaattcacagtgaacgtagtgaaaccgggcaagagcggtgctgaagaaatcaaagctatgatggaaaacttccgtgctaatcctccgaaagaactgggtggctccaaggtgattttgagcaaagactataagacgctgaaacagacagatgcagaaggcaaggtgactgaccttgatatgccggaaacatctaatgtgctccaatacttcactgaagatggaagcaaagtttcagttcgcccgtcgggaacagaaccgaagatcaaattctatatggaagtacaaggagaaatgggttgtcgcaactgtttcgcttctgctgatgctgctgcaatggaaaagattgaagcagtgaagaagtcattaggtatttga
>BT_2668|4.58275815133611
atggaaactactaaaaagtctcagattgtaggtataaagaatgccggtatcgtaatcatctgctgtttcattgtagcagtgtgtatttttcagttcctgttgggaaatccgtctaactttatgaacaatgaccctaacaaccatccattgaacatgttgggtaccatttacaaaggtggtgtgattgtgcctgttattcagacactgttgttaactgtactcgctttgagtattgaacgcttttttgctcttcgttctgctttcggtaaaggctcgttggctaaatttgtagctaacatcaaagaagctctggctgccggtgaccttaagaaagcacaagagatttgtgacaaacaacgcggttctgttgccaatgtagttactgctactttgcgcaagtatgaagaaatggaaaagaacactgctttgcctaaagaacaaaagctgctggctatccagaaagaactggaagaagcaactgctctggaaatgcctatgatgcagcagaatcttccgattatcgctacaattactactttaggtacattgatgggattgctcggtactgtaatcggtatgatccgttcatttgccgcattgtccgccggtggtggtgccgactctatggctttgtcacaaggtatctctgaagccttgatcaatacggctttcggtatcttgacaggtgcgctggctgttatttcttacaactacttcactaacaaaattgacaaattgacttacggactcgacgaagtcggattctctatcgtgcagacttttgcagctactcattaa
>BT_1970|4.581501192577929
atgaatgcagcaaaggtattagacgatctgaaaagacggttccccaacgaaccggagtatcatcaggcagtagaagaagtactttctactattgaagaagaatacaacaaacacccggagtttgacaaagcaaacttaatcgaacgcttgtgtattcctgatagagtatttcagttccgtgtaacttggatggacgacaaaggtaatattcagacaaacatgggttaccgtgttcagcacaacaacgctatcggcccgtacaaaggcggtatccgtttccacgcatctgtaaacctttccatcctgaaattccttgcctttgagcagacattcaaaaactcactgactacgctgcctatgggtggtggtaagggtggttccgacttctctccacgtggtaagtcaaacgctgaagtaatgcgtttcgtacaggcattcatgctggaactgtggcgtcacatcggtcccgaaactgacgtacctgcaggtgatatcggtgtaggtggccgcgaagtaggtttcatgttcggtatgtacaagaagctggctcacgaatttaccggcacattcactggtaaaggccgcgaattcggtggttcactgattcgtccggaagctaccggttacggtaacatctacttcctgatggaaatgctgaaaaccaaaggtactgacctgaaaggtaaagtttgtcttgtttccggttcgggtaacgtagctcaatatacaatcgaaaaagtaatcgaactgggtggtaaagtagttacttgctccgactctgacggttacatctacgatccggacggtatcgaccgcgaaaagctggattacatcatggaactgaagaacctgtaccgtggccgtatccgcgaatacgcagagaaatatggttgcaaatatgtagaaggagctaagccttggggtgaaaaatgcgatatcgcactgccttctgccactcagaacgaattgaacggcgaccacgcccgtcagttggtagcaaacggctgtatagctgtatctgagggtgcaaatatgccttctactccggaagctgtccgtgtattccaagacgctaagattctgtacgctccgggtaaagcagctaatgcaggtggtgtatcagtatcaggtcttgaaatgactcagaactccatcaagttgagctggagcgctgaagaagtagacgaaaagctgaagagcatcatgaagaatatccacgaagcttgcgttcagtatggtactgaagccgacggatatgtaaactatgtaaaaggtgctaacgtagccggatttatgaaggttgccaaagctatgatggctcagggtatcgtataa
>BT_3709|4.571480846301702
atgattaatgctcaagacatcaaaaacggaacttgtatccgtatggacggaaagctctatttctgtatagaattcctgcatgtaaaaccaggtaaaggtaacacatttatgcgtaccaagctgaaagacgtagtaagcggttatgttctcgaacgccgtttcaatatcggtgaaaaactggaagatgtacgcgttgaacgtcgtccataccaattcctgtataaagaaggagaagactatatcttcatgaaccaggaaacttttgaccaacaccccatcgctcacgacctgatcaatggtgtagacttcttgctcgaaggtgcagtgctggacgttgtttctgacgcttctaccgaaactgtactttatgcagacatgccgatcaaagttcagatgaaggttacttatacagaaccgggaatgaaaggtgatacagccaccaacacactgaaacctgctaccgtagaatcaggtgcaacagtacgtgtgcctttgttcatcagcgaaggtgaaacaattgaaatcgacactcgtgacggttcttacgtaggacgcgtaaaagcataa
>BT_0418|4.55738482652089
atggtaggggcttctgtgtgcctgtctgctcaggaaaaaggaaaaacagaaggtaaagcctacactgtagagactaatcgttttggggccaattggttcattagtggtggcgttggtggtcaaatgtactttggcgacaacgacggtaaagcggatttcggaaaacgcattgctccggcacttgatattgccgtaggtaaatggtttactccgggtatcggattgcgtgttgcatacaacggtcttcaagctaagggagctgctcctagtgctaatgacttgtatacaaaaggtggcaagtattctaacggttactacaagcagaaatggaacatggctaacttccatggtgatgttctcttcaacctttctaacatgttctgcggttacaacgaggatcgtctttattcattcattccttatgtaggtgcaggtgtggctctttcttggtcagaacctcatcaacaaaacttaggtatcaatgccggtttgatcaaccgcttccgtgtatcggatgcttgggatatcaaccttgaattgcgtggccttttgatgaaggatgcattcggcggaacttctaaagaaggtatggccggtgtaactgtaggtgtaacttacaagttcaaaaaacgcggattcaacgctgttcctactgtaccgatggtaccggaaagccagttggacgacatgagaaacagactgaactctctgaagggtgaaaacgaatctctgaaacgtgacttggttgaagcacgcaacaagaagccggaagtaatcgttaagaaagaaggcggattcgttccacgtctggttgttgtattcaacattggtaagagcaacatcagcaagagagagtacatgaacatcgaagcaatggctaagggtatcaaagctaatccggaaaagacatttactgttacaggatatgctgacaagggtactggttctgctgagtacaacatgaagttaagtaagaagagagctgaagctgtacgtgacctgatggtgaatgaattcggtgtacctgcttctcaactgaaggttgattacaagggtggtgtaggcaatatgttctacgatgacgctaagttgagccgtgttgctatcgtggaagaataa
>BT_0370|4.555496230580869
atggatatagaacacgtaagaagtcgcttcattaagcattttgatggaactacaggatttatatatgcctctccgggtcgtatcaacctgattggcgaacatactgactacaacggtggattcgtattccccggagctgtagacaaaggtatgcttgctgaaatcaaaccgaacggcactgacaaagtaagagcttattctatcgacctgaaagattatgtagaatttggtctgaacgaagaggatgctccccgtgcaagctgggcaagatacattttcggtgtatgccgtgaaatgatcaaacgtggcgtagacgtgaaaggattcaataccgctttctccggcgatgtgcctctgggtgcaggtatgtcttcttctgctgctctggaaagtacatatgctttcgcattgaatgaactgttcggtgaaggtaaaatcgacaaatttgaattggctaaagtaggtcaggctactgaacacaactactgcggtgtaaactgcggtatcatggaccagttcgcttctgtattcggtaaagctggcagcttgatccgtctggactgccgttcactggaatatcaatatttcccattccatccggaaggttatcgtctggtattgatggattcagtagtgaaacacgaactggcttcttctgcttacaacaagcgtcgtcagagctgtgaggctgctgttgctgctatccagaaaaaacatccgcatgtagaattcctgcgtgactgtacaatggatatgctggaagaagcgaaagctgatatcaacgctgaagattatatgcgtgccgaatatgtaatcgaagaaatccaacgcgtacttgatgtttgcgatgcgctggaaaaagacgattacgaaacagtaggtcagaagatgtacgaaactcaccacggtatgagcaaattgtacgaagtgagctgcgaagaacttgacttcctgaacgattgcgctaaagaatatggtgtaaccggttcacgcgtaatgggtggcggcttcggtggttgtactatcaaccttgtcaagaacgaactgtatgacaacttcgttgaaaagacaaaagaagctttcaaagctaaattcggcagaagcccgaaagtatatgatgtagtaatcggtgacggttcacgcaaagtagaataa
>BT_2443|4.552962439182496
atgaatgatgtttatgctgaagcgaagttgaacaagcctgacttccatacagcatatacattgaagaaagatgatggaggtgctatcgctttgggtgaaggaagtacaggaacagtaacagaagtaacggatcctgaagctattgctactacagtagtagagtggacagtaactccggcagaagctttggctcttgttaaaaagtcgaagacagagatgttcgctactgtgacttatgaatcagtagacggaactcgtggagatatcacaattacgatgaaagcaagcatcgcaatgcctagtggagtaattaagaatgaccagaagattactgaagcttggtcacctgataagtcttatgtaaaagctgatgtgaaagaaccggttactgtagcagtaacagacttcaaacttgatctgtttgatgtatttgaaggtcgtaaggttgttgtttctgacgttacagaagcgaacttcccatcatttacgaaggataagttgactgcgaagtttatcttctcaggagctaaggatgtaactatcggaactgataaatacacattcactgtaacagctaacggtactcaattgaatgctagcaagaatagtgctactgcaactaagattgctacaattgatgctgacggtattattacttacaataaggctgacgagaatgcacatgcattgttgaataagtctgcttacaacgtggatccgttcactgtaggtattgaaattgtggtaactaacgaatgcgatgaaatcttaccgttgactggtaacaaatttgatgtgaagttcttgcgtcctatcaatgtagttgacttgaagtctgccgaattgcaggatgcaactacaggaactgctaagatcgacatgagcaagttacttggtttgacagactggagaggtcaagcgtttgctgtagcgcctatcgatttctatacttattatggagttactggtagtgcaatttcaattgataaggatcagatcatgacaacattgaatgcaagcgaagctgcaccaaaactgttgaaggacgttgcacctaacatgtcaattaattacacatgtgatcttcagaaaataggtggtgacataacgtatggtgaccttgtttatgcaaacggtaagtttactataaatgcaccattcaaactgtttattcctgtaacggttaaatatacgttcggtgaagtaaccagcacagtaacattaacaattactccgactcaccagtaa
>BT_3901a|4.5456190382228945
atgactgatatgaaaaaaggtttgatttttgtgctgtttgcacttgtttctatcgtttcttattctcagatttcctggaatgctaaggtaggtatgaacatgagtaatttcacaggagacgctgatacggacatgagagtaggttttaatgttggagtgggaatggaatatcagtttactgatatgtggtctattcagccttcgttgatgtttactcagaaaggtgcaaaactgggtgatatcaaggctaatccgatgtacctggaactgccggtaatggctgctgcaagatttgctgtggtagacggacaaaatgtagttgtaaaagccggtccgtatctggcatgcggtattgccggtaaatacaagatgaatggcgttaaggaagatttctttggtgacaacagcggaggtaaaagatttgacttcggacttggagtgggtgttgcttacgaaatcaacagattctttgtcgacctgaccggagaatttggtttgactaaagtgtatgatgccagtggctctcctaagaacatcaacttctctatcggagtaggttacaaattctaa
>BT_0488|4.537642045230277
atgggaaagaaagtcgttacattaggcgaaatcatgcttagattgtcaactccaggtaatacccgctttgttcagtctgactcttttgatgtagtatatggtggtggagaagcgaacgttgcagtaagctgtgccaactacggacatgaagcctatttcgtaaccaaattgccgaaacatgaaatcggacagtctgctgtaaacgcattgcgtaaatatggtgtaaagacagactttattgctcgtggtggcgaccgcgtaggtatctactatctggaaacaggcgcttctatgcgtcccagcaaggttatctatgaccgtgctcattctgctatcgctgaagctgatgctgccgacttcgattttgatgctattatggaaggtgctgactggttccactggtccggtatcactccggctatttctgacaaagctgccgaactgactcgtctggcttgcgaagcagctaagcgtcatggcgtaactgtatcggttgacttgaatttccgtaagaaactgtggacaaaggaaaaagcacagtctatcatgaaaccgttgatgaagtatgtggatgtatgtatcggtaacgaagaggatgcggaactgtgtctgggcttcaaaccggatgctgacgttgaagcaggccacacagatgctgaaggctataaaggtatcttccagcagatgatgaaagaattcggattcaagtatgtggtttctacattgcgcgaatctttctctgctactcacaatggttggaaagctatgatatacaatggcgaagaattctatacttccaaacgttatgatatcgatccgattatcgaccgtgtaggtggtggtgactctttctccggcggtattatccacggtttgatgactaagcctaaccagggtgcagctcttgaattcgctgttgctgcatctgctttgaaacacacaatcaatggtgactttaaccttgtttctgtagaagaagtggaagcattggctggtggtgacgcaagcggtcgcgtacagcgatag
>BT_3054|4.5261441670788285
atgatcaagatagattcaaaaattccagaaggcccggtggctgagaaatggaccaactataaagctcaccagaaattggtgaaccccgctaataaacgccgtttggatatcatcgttgtgggtacgggtctggcaggtgcttctgctgctgcatccctcggtgaaatgggtttcagagtattcaacttctgtattcaggactctccgcgccgtgcacactctatcgctgcacagggtggtatcaatgctgcaaagaattatcagaatgatggtgactccgtttaccgtctgttttacgatacagtaaaaggtggtgactatcgtgcacgtgaagccaacgtttaccgtctggccgaagtatccaacgctatcatcgaccaatgcgtagcccagggtgttccttttgcacgcgaatacggcggtacactggacaaccgttctttcggtggtgcacaggtatcacgtacgttctacgctaaaggccagaccggtcagcagctgttgctgggtgcttactccgcactaagccgtcaggtaaacgtaggtacggtgaagttgttcacccgttatgaaatgcaggacgttgtaatcatcgacggacgtgctcgcggtatcattgccaagaacttaatcaccggcgaactggaacgtttcgctgctcacgccgtagtaatcgctaccggtggttacggtaacgcttacttcctgtctaccaacgctatgggttgtaactgtacagctgctatctcttgctaccgcaagggtgctgtattcgctaaccccgcatacgttcagattcacccgacttgtatcccggtacacggtgacaagcagtccaaactgactctgatgtccgaatctctgcgtaacgacggtcgtatctgggttccgaagaagaaagaagacgctatcaaattgcagaaaggcgaaatcaagggaagcgatattcctgaagaagaccgcgactactacctggaacgccgttatccggcattcggtaacctggttccgcgtgacgttgccagccgtgcagctaaagaacgttgcgacgcaggtttcggtgtgaacaacacaggtctggccgtattcctcgatttctctgaagctatcaaccgcctgggcatcgatgtagtgcttcagcgttatggtaacctcttcgacatgtatgaagaaatcactgacgttaatccgggcgaactggcaaaagaaatcagtggtgtgaaatattataatccgatgatgatttatccggctatccactacacaatgggtggtatctgggtagactacgaactgcagactaccatcaagggtctgttcgctatcggtgaatgtaacttctccgaccacggtgcaaaccgcctcggtgcttccgcattgatgcaaggtctggccgacggttacttcgtattgccttacactatccagaactatctggcagatcagattactgttcctcgtttctctaccgaccttccggaatttgccgaagcagaaaaggcagttcaggctaagatcgacaagttcatgagcatccagggtaaagaatcagttgattctatccacaagaaactgggtcacatcatgtgggaatacgtaggtatgggacgtacggcagaaggcctgaagaaaggtatcgccgaactgaaagcagtccgcaaggaattcgaaaccaatctgtttatccccggttctaaggaaggtatgaacgttgagctcgacaaggctatccgtctgtatgacttcatcactatgggcgagctcgttgcttacgacgcattgaaccgtaacgaaagttgtggtggtcacttccgtgaagaataccagactgaagaaggagaagcaaaacgtgatgacgaaaacttcttctacgtagcttgctgggaatatcagggtgacgatgaaaaggctcctgtattgatcaaagaaccgctggtatacgaagctatcaaggttcagacccgtaactacaagagctaa
>BT_0793|4.519357360805336
atggcaacaaaagaattttttccgggaattgaaaagattaaatttgaaggtaaagatagtaagaacccgatggcattccgttattacgatgcagagaaggtgattaatggtaaaaagatgaaggattggctgagattcgctatggcatggtggcacacattgtgcgctgaaggtggtgatcagttcggtggcggaacaaagcaattcccatggaatggtaatgcagatgctatacaggcagcaaaagataagatggatgcaggatttgaattcatgcagaagatgggtatcgaatactattgcttccatgacgtagacttggtttcggaaggtgccagtgtagaagaatacgaagctaacctgaaagaaatcgtagcttatgcaaaacagaaacaggcagaaaccggtatcaaactactgtggggtactgctaatgtattcggtcacgcccgctatatgaacggtgcagctaccaatcctgacttcgatgtagtagctcgtgctgctgttcagatcaaaaatgcgattgatgcaacgattgaacttggcggagagaattatgtgttttggggtggtcgtgaaggctatatgtctcttctgaacacagatcagaaacgtgaaaaagaacaccttgcacagatgttgacgattgctcgtgactatgcccgtgcccgtggtttcaaaggtactttcctgatcgaaccgaaaccgatggaaccgactaaacatcaatatgacgtagatacggaaactgtaatcggcttcctgaaagctcatggtctggataaggatttcaaagtaaatatcgaggtgaatcacgcaactttggcaggtcacactttcgagcatgaattggctgtagctgtagacaatggtatgttgggctcaattgacgccaatcgtggtgactatcagaatggctgggatacagaccaattcccgatcgacaattatgaactgactcaggctatgatgcagattatccgtaatggtggtctcggtaccggtggtacgaactttgatgctaaaacccgtcgtaattctactgatctggaagatatctttattgctcacatcgcaggtatggacgctatggcccgtgcactcgaaagtgcagcggctctgctcgacgaatctccctataagaagatgctggctgaccgttatgcttcatttgatgggggcaaaggtaaagaatttgaagacggcaagctgactctggaggatgtggttgcttatgcaaaaacaaaaggcgaaccgaaacagactagcggcaagcaagaactttatgaggcaattctgaatatgtattgctaa
>BT_0779|4.4919446109550725
atgaaaaaggtattagtagcagtagcattggtattgggattaggtagttctgtagcattcgcacaggaagtaagtaacactccggcagtggaaactcagacacaagctccacaggatgagtatacaaagattgaagtgaaagatttgccggaagcagtgacacaggcaataacgaaaagctatgaagatgctaccatcaaggaagcgtatgttgccgaaaaagaaaccggtaaggtttataaagtaattatcactacaaaagacgcccaggaagtaaccgtacttctgaatgaaaaaggagaagaagttaaagagataaagtaa
>BT_1512|4.4895636456748615
atgaacaaaaagtatttaagtgtcgtcctgtttggagcgctattagcggcttcagcgggtacatttacttcttgtaaagactacgatgatgacatcaaggggttgcaagaacaaattgacaaaagcggaagcactattactgatcttcagactcagctgactactttgaaagctgctgctgaagctgctcaggctactgctgatgctgctaaagctgctgctgtagaagctaaaacagctgctgatgctgcaaaagctgccggtgatcaggccaaagctgatgctgctgatgccttggctaaagcgaaagctgccgaagctgctgctgctacagcaaaaactgaagctatcgcagaggctacaaaattagtggaagctttgagaaactcaatgcaggaagctatcgacaagaaacttgatgttactgcattcgaagaagcgtcaaaacttcttggtgctcgtatcgatggtatcgaagctggtctgagtacattggaaaatggtgctgtgaaagaaaatacagaggctatcaaaactgctatggaccttatcgaaacattgcagacagcagacgcaaactttgctacaacattgaaagaactcgatgagtatgttaagataacgctggaggctaaaattgatgctaatgcagaggatattaaagcagcacaggatgatatcaaagctgcacaggatgatttggctgctttgtggaaggaaattgatggtaaaggcggtctgaaagatttgatcggtgcaaataaaaccgctatcagtgatctggaaacaaagataacagatgaattggatgctattaagaagaatgtaaaagacattcaggcttctattaaagaaatcaatactaagattggaaatatcaatacgaacctgactggtctgcatacattggtaacttgccgtctgtcaagcatctcgcttgctcccgacttgttcgttgacggtattgaagctgtaagattcacttccttgcaatattctccaatggatgtgaaagatgaaaatgccagcatcccagcaaagagctatcaattctctacagctgctttggcgactgctagctatcatttcaatccggcaagctttaagttggcaaatgctgactatagctatatcgaccgcactgcagaagttgttgaaacaactcgtgcaattgctgcaagtaagttggttgagattgttggcgaaccggttgctaaccccgcaacaggaactgttgacttccaacttcttcgtcttaattctcacactactcagccggaacttgacagaacgaatctgatcgctttgcaagctactctgaaaggtgatgcaattgatcaagatgagaaaaatgccgtcattacttctccgtatgtagctgtatatgataatattttggctgctgaagatgttcgtatcgctgataaggaaactttgtttgaaggtggtaatgctgctcattatgcaactacattcgatgcttgtacgaaagaagaacctcgctacgagactccttatgatcaagtattcgacttgaaaaaactggttgcaacttgtctcaataatgaaaatgtatctactggtcatgatgaattcccgattgaagcctataaactgtcatacagatttgctgtagctactacggattttaatcttgaagaaggtaaaactgaaactaatcagcagaaatgggttaagtgtaatgatgttgagaaaggtttgttccaggcagaaggtttcaatccggaagcatttggtcgtactccgatcttgaaagttgaattggtagacgaaaatggcaacgtggtacgtcgcggatttgtgaaaattaaattcactgcagaaaaacaacctgatttcacggtaggtaatccggctgaagaattggtattcaaatgtgctgatacagaagcaacatatactattacagaagaatatatccgtgagaatgtttatcgtaagataactgatggtactaatattggtatgagtcatgagacattctggaatacatacgatgtttctactgctgttgcatctgttaagaagaatggcaaactggtaactggtgttgatttcccgaaaattgtagctggtgctacttcagtaggtacagcaactaagaaggttgtctggtcattcaaacacggtcagcttggtgctattagtgctactggttctgaatttgttgctactatcactgttcagaataaactgcaatcttctaaatatcctgatgcaatcacattcaagtttgctgtaaatgtgaaattgccgaaagctagcttagatgcagtgaagaacgaactgtattggcagactattgatggtgatatgaagttctttaaggtgaatgctgtagtacctaatactccggaagatcctgcagacggatgccagatccatcaagaactgaatcttgcttacgataaatataacgtaaaaggacttccaaattgtgtaacagaccgttatgttgtaactaagacttattctaacggagttgctacaagcaaagtcttagcaggtgttaagatcagtggaaaaacgatctcattggataagaatgatgctgatgttaagcttgctttgaatagcgcaggcggtctgcaagcttctgttgcacatatctatacattggaaagcggtgatcagattactgtcaatgaatttatggttaatttcatccgtcctgtaagcttgaatatgcctagtggagttactctgacagacgctataacaggtggtgatgttgctaacttccagtggaatggcttgttgatggattggagcggtaatgctattgtatctccgagtgtagtagaaactgaagatatttcttcatactggaaacaagtttgtacaacagaatatgaatgggttccagaacatagctatgtgaaaactccggctagtctgaatgttacttatggaaaagttgacttcgttactgcatcagatcttactatgtatagtggaacatctaaggttaattattggaaaccgggaacttctaccgaggatgtgatagaaaaaacctattctgtaggtgcaatgttgactcaggctgaagcgatggctatgctggaagtacaagaacgtgagggaactcctgaaggatatgtaaacttcggttcaacttataattttacggaaattcctgtgataaagggttctcatgtagaatatacctatgtagcaaatattgattatgttccggctgaaatagtcgttgttcctggtgactacgttgctaaaaagcatgaacatacacctatgcctacatttgatggagaatcttatggtcagaaatcaggatgttgggaatggactaagactacattcggtagctcagttattaatctcggacaatactggttctattatggagaattcagcgatgtgaaacttgatattactaaagttactacagacttgaaatacaatggtggtaagctgcctgctaagactactttagaacaagttggtaataccgttaagtatgtaaatgtggattcaccgattgaatacgcttacaagatctttattcctgctactgtaaactacggttggggaacactttcttccacattgactattacagttaatccgaagaactaa
>BT_4378|4.482881745467923
atgtacttattattcattatcttaatggtgattgcagccttgctgatgtgcttcatcgtgctgattcagaattcaaaaggaggcggacttgcttctggtttttcttcatcaaacgctatcatgggcgtgcgcaagactacagattttctggaaaaagcaacttggggtctggctatcttcatggttgtgatgagcgttgctactgcttacgttgttccttcttcttctgcagctaaagatgtattgttggaacaagcacagaaagaacaacaaaccaacccgtataatatgcctaccggtactgctgctcctcagacagatgctactgctcctgcagagtctgcaccagcaacggaagctccggctactgaaactcctgctcctgtagcagaataa
>BT_4371|4.482539306521829
atggcaacattacaaaacattaggtcgaaaggacctctattggtgattgttatcggtttggcgctgtttgctttcatcgcgggtgacgcgtggaaggtgatgcaaccgcaccaggcacatgacgtaggtgaggtgaacggagatgctctttccgctcaagagtatcagaatctggtagaagaatataccgaagtgataaaactctcccgtggagtgactgcactgaacgacgaacagaccaatcaggtgcgcgacgaagtatggcgttcctacgttaataacaaactggttgagaaagaagcaaaagcattgggactgacagtttctgctgctgaaattcaggatatcctgaaagcaggcgtgcatccgttgttgcaacagactcctttccgcaacccgcagaccggtgctttcgataaggatatgctcaataagttcctggtagattacgctaaaatgaacgaatctcagatgccggctcagtatgcagaacagtacaacaacatgtacaaatactggtcattcatccagaagacattggttcagagccgcctggcagagaaatatcaggcattggtagcaaaagcgcttctctctaacccggtagaagcacaggacgcttttgacgcaagagtgaatcaatatgacttgttgatggctgccgttccttattcttctatagtagattctacaatcgttgtgaaagaatcggaactgaaagacctttataacaagaaaaaagaacagttcaagcaatatcaggaaagccgtgatatcaagtacattgatgttcaggtgactgcaagtgcggaagacagagctgctatccagcaggaagtagacgaagctactgcacagctggctactacaacagatgactatacttcttttatccgttctgtaggctcggaagctccttatgtagacttgttctataataaaacagctttcccgtcagatgtagttgcccgtctggactctgcatccgttggttctgtttatggtccgtactataatggtgccgacaatactatcaattcattcaaagtggttgcaaaaacagctgctgccgactcaatcgagttccgtcagattcaggtgtttgcagaagacgctttgaagacaaaagccttggcggacagtatctatactgctatcaaaggcggtgctaacttcgcagatctggctaagaaatacggtcagacgggtgagactaactggatgagctctgcacagtatgaaggcgcacagatcgatggtgacaacctgaagtttatctctgctatcaataatacaggcgtgaacgaagtagtaaacctgccgttgggacaagctaatgtaatcctgcaagtgactaacaagaaagctgtgaaggataaatataaagtagctgttgtgaaacgtgaagttgaattcagcaaagaaacttataaccgtgcttacaatgatttcagccagttcatcgctgccaatcctactgctgaaaagatgatcgctaacgctgaagaagccggatacaaactgcttgacagaagagacttgtatagctcagaacatactatcggtggtgtaagaggtactaaagaagcattgagatgggcattttccgctaaaccgggtgatgtttccggtttgtatgaatgtggcgaaagcgaccatatggttgcagtagctctggttggtgttactccggaaggatatcgtccgctgaaagctgtacaggatcagttgagagctgaaatcgttaaagataagaaagccgaaaagatcatggctgacatgaaggctgccaatgcaacttctctcgaccagtacaaggctatgtccggcgcagtcagcgattctttgaagctggttacatttgccgctcccgcttatgtttctgcattgcgcagcagcgaaccgttggtaggtgcttatgcttctgtggctgaaatgaataaactgagcgctccgatcaaaggtaatgccggtgtatttgtgcttcagatgtatggcaaagacaaactgagcgatactttcaacgctaaagatgaagaagctacattggctaacatgcacgcacgcttcgcaagccgtctgatgaacgacctgtatctgaaaggaaaagtgaaggatacacgttacctgttcttctaa
>BT_2733|4.473171639662398
atggcttttagaaaagaaaataagacgaaaagcaatttctcgaagatctcaattggtctggcttctccggaagaaatcctagagaattcgagtggtgaagttttgaagcctgaaaccataaattaccgtacgtacaaacccgaacgcgatggtttgttctgcgagcgcatttttggtcctattaaggattacgaatgccattgcggtaaatataagcgtatccgttataaaggtatcgtctgcgaccgttgtggtgtagaagttacagaaaagaaagtacgccgtgaacgtatgggacatatacagttggtggtgccggtggcacacatctggtatttccgttcgcttccaaataagatcggttatttgctcggactgccgacaaagaagctggattcgattatatattacgaacgttatgttgttattcagccgggtgtaaaggctgaagatggcattgccgaatatgatttactttctgaagaagaatatctggatattctggatacacttccgaaggacaatcaatatctggaggataatgatccgaataagttcatcgctaagatgggagctgaagcaatctatgatttgctggctcgtttggatctggatgctctgtcttatgaattgcgtcaccgtgcaggcaatgatgcttcacagcaacgtaagaatgaggcattgaaacgtctgcaggttgtagaatcgttccgtgcatcacgtggacgtaacaagccggaatggatgattgtacgtatcgtaccggttattccgcccgaactccgtccattggttccattggatggtggtcgttttgctacttctgacttgaatgacctttatcgtcgtgttatcattcgtaacaaccgtctgaagagattgatcgaaatcaaagctccggaagtaatcttgcgtaatgagaaacgtatgcttcaggaatctgtagactcattgttcgataattcacgtaaatcaagtgcagtgaagacggatgctaaccgtccgttgaaatcactgtctgatagcttgaaaggtaaacaaggacgtttccgtcagaacttgttgggtaaacgtgttgactactctgcacgttcggtaattgtcgttggtccggaactgaagatgggtgagtgcggtattcctaaattgatggctgccgaactttataagccgtttattatccgtaagctcattgaacgtggtatcgttaagacggtgaaatctgcaaagaagattgtagatcgtaaggaagcggtgatctgggatattctggaacacgtaatgaaaggacatcctgtactgttgaaccgtgctccgacattgcaccgtttgggtatccaggcattccagccgaagatgatcgaaggtaaagctatccagttgcacccgttggcatgtacggcattcaacgccgacttcgacggtgaccagatggctgttcacttgcctttgagtaacgaagcaattcttgaagctcagatgttgatgcttcagtcacataatatcctgaatccggcaaatggtgcgcctattactgtgcctgcacaggatatggttcttggtttgtattacattaccaagttgcgtgctggtgctaagggagaaggacttacattctacggaccggaagaagcattaatcgcttataatgaaggtaaggtagatattcatgctccggtaaaggtgatcgtgaaagacgttgatgaaaatggtaacattgttgacgttatgcgtgaaacttctgtaggacgtgtgattgttaatgaaattgttcctcctgaagcaggttatatcaatacgattatttctaagaaatctcttcgtgatatcattagtgatgtaatcaaggtttgtggtgtggctaaagctgcagacttcttggatggaatcaagaacttaggttaccaaatggcctttaagggtggtttgtcattcaacttgggtgatattattatcccgaaagaaaaagagacattggtacaaaaaggttacgacgaagttgaacaagtcgtaaacaactataatatgggtttcattaccaacaacgaacgttataatcaggtaattgatatctggacacatgtgaactctgagttgtctaacatcttgatgaaaactatttcttcggatgaccaaggatttaactctgtatacatgatgctggattcgggtgcccgtggttctaaagaacagattcgtcagttgtccggtatgcgtggtttgatggctaagctccagaaagctggtgctgaaggtggtcagattattgaaaacccgatcttgtcaaactttaaagagggactttctgtgttggagtactttatctctactcacggtgcccgtaaaggtttggcggataccgctttgaagactgccgatgccggatatttgactcgtcgtctggtagacgtttctcacgacgtgatcatcacggaagaagactgcggtacacttcgtggattggtttgtacagacttgaagaataacgatgaagtaatcgctaccctgtatgaacgcatcttaggtcgtgtttctgtacatgatattattcatcctactacaggcgaattgcttgttgccggtggtgaagaaatcacagaagaagttgctaagaagattcaggattctccgattgaaagcgttgaaatccgttctgtattgacttgtgaagcgaagaagggtgtttgtgctaagtgttacggacgtaacctggcaacaagccgcatggttcagaagggtgaggctgtcggtgtaattgctgctcagtcaatcggtgagccgggtacacagttgacattgcgtacattccacgctggtggtactgctgcgaatattgcggcaaatgcaagtattgtggctaagaacagtgctcgtctggaatttgaagaacttcgtacggtagatatcgtagacgaaatgggtgaagctgcaaaagtagtggtaggccgtttggctgaagttcgttttgtggacgtaaatactggtatcgttctttctacgcacaatgtaccttatggttctacattatatgtatcggatggtgatctggttgaaaagggtaagttaattgctaaatgggacccgttcaatgccgttattataactgaagcaactggtaagattgaattcgaaggtgtaattgagaatgttacctataaagtggaatcggatgaagcaaccggtcttcgtgaaatcatcattattgaatctaaggataaaacgaaagttccttcggctcatatcctgacagaagacggtgatctgattcgtacttataacttaccggtaggtggtcacgtgattattgaaaatggtcagaaagtgaaagccggtgaagtaatcgtgaagattccgcgtgctgtaggtaaggcgggtgacatcacgggtggtcttcctcgtgttactgagttgtttgaagcacgtaatccgtctaatcctgctgtcgtttctgaaattgacggtgaggttacaatgggtaagatcaagcgtggtaaccgtgaaatcatcgtaacttcgaaaacaggtgaagtgaagaagtatcttgttgcattgtccaaacagattctggttcaggagaacgactatgtgcgtgctggtactccattatctgacggtgctactactccggctgatatcctggcaattaaaggtcctacggctgtacaggaatatattgtgaatgaagttcaggatgtataccgtctgcagggtgtgaagatcaatgataagcattttgagattatcgttcgccagatgatgcgtaaggttcagatcgatgagccgggtgatactcgcttcttggaacaacaggtagtggataagcttgagtttatggaggaaaacgatcgtatctggggtaagaaagtggttgttgatgcaggtgattctcagaatatgcagccgggacagattgtgactgcccgtaagttgcgtgatgagaacagtatgctgaagcgccgtgacttgaaacctgttgaggtacgtgatgctgtagctgcaacttctactcagattcttcagggtattacgcgtgctgcactgcagacttcaagctttatgtcagctgcatccttccaggaaacaacgaaggtgttgaatgaggctgctatcaatggcaagacagataaacttgaaggaatgaaggaaaacgtaatttgcggtcacttaattccggcaggtacaggtcagcgtgaatttgaaaagattatcgttggttcaaaagaagagtatgatcgtatcttggcgaacaagaagacagtacttgattacaatgaagtagaataa
>BT_0869|4.461244831103456
atgaaaaagaaaatgttggcagcaactctgttgatgggtttattggctgcatgtggaggtaactctgcctcaattgttggctcatgggtagaacctgtgccgggactggaaggacaagtacaaggtattaagatggaagaaggaggcgttgcttcttctgtcaatatggctactttggtttatgaaagctggaaacaggaaggaactaaactgattctgacaggaaaaagtatcggtaatggccagacgattgaatttgtggatacgatggatatcaagagactgacggctgattctttggttctggataaccaaggaatggaaattcgttacgcaaagcagaagtaa
>BT_4480|4.443657869696579
atgaacaaaaagtttttaaatgctgtcctgtttggagcgctgatagcgtcctcggcaggtacatttacttcttgtaaagactacgatgacgacatcaagagtctgcaggaacaaattgacaaaagcggaagcaccgttggcgatcttcagactcagctgacaacgctgaagagtgctgcagaagctgcacaggctgctgctgatgctgcaaagacagctgctgcagaagctaagactgccgcagaagctgcaaaaactgccggcgaccaggctgctgccgatgctgctacagcgaaagcgctggcagaagaagcgaaagctgccgctgcgcaagcaaaagcagatgcgatagcggaagccgcaacacaggttgaagcattgagaaattcaatgcaggctgctattgacaacaaactggatgtgacagtacacgaagctgctgtaaaagcactcggtgctcagattgaaggtatcgaaacaggtttgagcaatcttgccaacggagcagtgaaagaaaataccgaagcgatcaaaaatgctcaggatgctatcgaaacgttgattacagcagataaagacttgcagactcagctcgccgctttgaaactttatgcagaaggtgtaaaggatatagctgacgctaacaaggaagatatcgcggcagcgcaggaagctatcgaagctgcacaggatgagattaagaaactttgggatgaaatcaacggtgaaggcggtctgaaagctttgatcggtgagaataaatctgccattgaagcgttgaagaactctacagctcaggatatcgctgacctcgaagataagatcaacgatgagctggatgctatcaaatcggatatctcaggtattcagggtgacatcagaaccatcaacagccagattattactatcaacgctgacttggtgagcctgcacactttgatgacttgccgtctgacaagcatcacgtttgctcccgactatatcgtagacggtgtggaagcgatcaagttcaactcattgaaatatgctccgatgggaagcggtgaaaatgctgctattcctacgaattatagtatttctacagctgctttggcaactgcaagctaccacttcaacccggctagcttcaagttgggcaatgctgactatagctacttggatcgtagcgctacagtgatcaacactcgtgcggctgccagccagtgggttcagatcagcggtactccggttgctaacgctgcaacaggaacagtggacttcaaactgcttcgtcttaacgttcattctactcagccggcagaagataaagtaaacatggttgctttgcaggctactctgaagggtgatgctgtagacaaagacgagactaacgtagtggttacttctccgtatgtatctatctatgatgacgtactggctgcaccggacgttcgcatctctgataaagctactttagtttcaggtgctgacggtgctcattatgcaactactttcactgcttgtaagtcagaagctgttcgctatacaactccttacgatcaagtattcaacctgaaagacctggtggctacttgcttcggtaacggtaatcacaaagaattcccgatcgaagactataagttgtcatataagttctctgtagcttcttctgattacaacatcactgaaggtgaaacttcaaccaaccagcagaaatgggtggtatgtaacgacgctgcggcaggtttgtaccaggcagaaggcttcaataaagaagcgatcggtcgtactcctatcctgaaagtggaattggtagacgaagcaggcaatgtagtacgtcgcggattcgtgaagatcgaatttggtgtgacgaagcaagatgaccttgtagtaggtgacaaggcttatgacttggtagctaaatgtactgaaacagctgctgaatacactatcacagagcaattcatccgtgaaaatgtttaccgcgttattactaacggtaaggaaacaagcatgagccacgaagaattctggaacttgtatgatgcttccggtgctgttgctgtagtgaagaagaacaacctgtcacacactatgactctgccgagaatcgttgacggtgatacttcagtaggtactgctacgaagaagatcgtatggtcatttaatcatggtgaactgggtaagatcggtgccggtggttctcaatttgttgcaactgtaacagtgaagaacaagctgacttcttctgaatatcctgcaagcatcacattcaagttcacagtaaacgtgaagttgcctgaacttactttggatgctactgaaaatgatatttactggacgaaagatggtgatgagtacaagtacttcaatgtaaatgtgagtgtacctaactcagttgcttctcctgcaagtgattgtcagttcagaagagcattgacagaagcttactctgcttacactgtgaaaggacttccgggttgcgaatctgctcgttacaaagtaatcaagacttactctaacggtaacttgacttctcctgtaatgtctggtgttcagatcgacggtaactatatcactttggataagagcaatgctgctgtgaaggctgcgttgaacagcgcaaacggtctgcaagctgtcgttgcacacatctacacgatgagcaatggcgacgaagtgactgtgaacgaatttatggttgactttatccgtcctgttaacttgaacatgccgagcggtattgcagtaatagacgctaagactggcggtgatgttgctgacttccaatggaatggtctgttgactgactggagaaacgaagcaattgtgaaggatagctggtcatgggttgaaaatgttcattcttactggaagagagtttgtactcctgaattcgaatatgttcaaggtcacgaagaaatggttacaccggctcagttggatgtagaatatggtacgattaagtttactaccactactgtgactactatgtatacaggtaaggctacttatagatactataacagattgggtggatctactaagaagacttacacaactgaagagttcttgactcaggcagaagttgacgcctctcttgaagcacagaaattagctggatggccgttgatatatccacatgttgaattagatggcgatattatatatacggaagtttctaaacctgcaagcactactattgagtacgactatgtgaagagtatcaactacgtaccggcagtttacaagtgggttgaaggtaactggacaatggttcctcacaaacacactgaaaagcctgcattcgaaggaacatcttacggacagatctcaggatgttgggaatggacgaagaaagagtggggcagaccggattggaatcctggacaatactggttcttctatggtccgttcggcgatgtaacactggatttgaacaaagtaactacaagcttggaatacaacggtaacaagttgcctgacggtgctactttggttcaggaaggtaacacagtgaaatatgtaaatgttagctcaccagttggatatacttatcagatattcattcctgctacagtaaattatggctggggaactacttcttctacattgactattacagttaatccgaagaactaa
>BT_2162|4.428565871013418
atggcacaacagactcaatcagaaatcagatatttaactccgccctcagtagacgttaagaagaaaaaatactgtcgtttcaaaaagagcggtatccgttatatcgactacaaagatcctgaattcttgaagaaattcttgaacgaacaaggaaagattcttccacgtcgtatcactggtacttctttgaagttccaacgtcgtatcgcacaggctgtgaagagagctcgtcacttggcattgttgccttatgtaactgacatgatgaaataa
>BT_1613|4.416237348515795
atgaacggtttagctgcacttgcgtttatcgttttattctcacaatgcgccggcaaagctgataatcaagttgcaactactccggcttcggctaatgcagaattgtctggaatgaaaatagcttatgttgaaatagataccttgttggctaaatacaatttctgtattgacttgaatgaggctatggtaaagaagagcgaaaatgttcgcatgacgctgaaccagaagatgacagctttgaacaaagaaaaacaggaattccaaaagaaatatgaaagcaatgctttcctttcacccgaaagagctcagcaggaatacaatcgtttggctaaaatggaacaggatttgcaggaattgagcaataaacttcaaaatggcctgatggaagacaataatgctaacagtctgcttttccgtgattctatcaacgctttcctgaaagaatataataaaactcgtggatatagcctgatcttcagcaacacaggtttcgataatctgctttatgctgatagtgcatataatatcacaaaagaaattgtagatggattgaatgccagatattcatctgctaagaaataa
>BT_3723|4.409097181726316
atgggtgtatttgcacaaaatctgaaattcggtcatattaatgcccaagaaatcgtttcagcaatgcctgaatttgctaaggcacaatctgatattgaagcactagacaaacaactgaccagcgaattacaaagaactcaggaagaattcaacaagaaatatcaggaattccagcaagctatcgctaaggactctcttcctgctaacatcgctgaaagaagacaaaaagaactgcaggatatgatgcaaagacaagagcagttccaacaggaagctcaacagcagatgcaaaaagctcaggctgacgcaatggctcctatctacaaaaagttggacgacgcaattaaagctgtaggtgctgccgaaggcgtaatctacatcttcgaccttgcaagaacaccggttgcttacgttaatgagtcacaaagtattaatctgactcctaaggtaaagacacagctcggcatcaaataa
>BT_1502|4.394076573834729
atgaacaaaaagtttttaaatgcagtcctgtttggagcgttattagcgtcttcgacgggcacatttacatcttgtaaagactacgatgacgacatcaatggtctgagcgaacgtgtggatgcagtcgaaaaaacattagctgacttgaataccaagttcggagcattggcttatgtgaaatcggtatcctttgctaatggtgtattgacagtaacagatcaatcggggactcctactacttatacgatccctgataacgatacgaatactacgtacactttggatgtatctcaggatggtaataaagctactattactttgaccgatgacaaaggtaataaacagactaagactattacttttacagatactgacactgataccaagtttgatgctaccaaattgactgttggtgaagatggcgttgtaaaatatgacggtgttgctaccggggttacaatacctaagcaaggtacgctgactatcacagaaatgactacagatggcgtaacttatggctgggctattaaatatggtaatgcagaacctgttaatttgatgatctgtgatgtgttgcctattacaagctttggcttcgaaccggatgcttatctgggaggcgttccttcaatgaaggctttgaaagtcgtttacaaagcttggggtgaaaccactagctgtaatccggctactgctactggtgaagtatgggaaaaagctactacaaattcttatgttcgtccggttattgcgggtacttattatctgaatccgtcaagtgcaactaaagaacagattaagaagatcactgtactttctgcagataaagagtatattaataaaactagagcagctgcttctaatccggaagttgaaagctatgaagtaaaagacggtgttttgactgtttacttcaaggctactactgagttgattgaagctatctcaagttctaagattactgttttggctatccgtgtagaaacagaagctggtaatacaattactgatgagtatagagctatctacgcaacagattatgaaaacgtgattttgggtgacaaggctaaaaaagctgcagctgctgcacaacatcacttgtatggaacaacctctggtaaggcagatgatgctatcaaggctgacgcagactatgaagttgcttataactcaactaccggtatcgatcttgctgacaaagttatcacttgttatgatgacgtggctgctaataaaacagatttgactatgtctgctgcggaactggcaaaattaggcttgaagtatgatttccatttgtgtgcttatattgatggtactaatcagactaaccaaagtgatttcgctagattgacaggttcggttttgtatccgaaattgtttaatgaaacagctactccgtatgctgccgtaggtcgtcagccattggtacgtgttcagctgttggatacgaaagctaataataaagtggtcagcacaggttggattaaagtgatgatcactaaagataaggctcctgctattgacgctccgttcacatttgatccattcactaaccaatgtgatgataaagtattcgcattgacagttgaacaaatgaatgtgaaggtttataacaagttgggtatggactataagatgttcaagactatctatgaagctgccaatccgttgtataccggcgatggtgtggttactgaggttgccgatgctggagaagttacacaaactgacttgttgaagtggactatttctcaggccgatatgaagttagctttggcgaagacttctgatgttggctcattgaaggctgttgtaacttacaaaccgaaagctggttatgaagattcttacagcgatgtaactatcacattgtctactaaggttaatgcaattgccgctgttacaattcctgcttctaacaagatcgctgaatactgggatgctaataagacttacgttcgtctgaatgtagttgttccgggtactctgactgatgactgtgcatttgcagttgacttggataacacatttgaaggaaacaaacctattatcacaggtgctactgcttacaagtatatttttgcatctaagaacgtaaatcgtaaagagaaaggtttgagcggtactgaatatacattatcagttagtgatgatggcttgacattgaaagctactgccggtgctgcgactcaaaatgtagcagtgattgatgctgatggtgtagtcacttatcaaaatacagactttgcaaaagacctgttgaatattgcaagtcacaactcagttccatctgccggattctatgcttggattaacattaaagcaactaccggtgaatgtgcattagagttgcctatcactaacggtgaatatatggcttacttcttgcgtccgattgatgtaattgccggtgaaggtaagttccaagatgctgttgataatggttctacagttaatatgctcgacctgttgagcttctctgattggagaaaccaagcattcagcacaacagtaaaagctaactacttcggttattatggaatcgagctaattacagttgatatacctaatattactactgacttgaatggtaacgatatcaattctaagaagttgtctgaggttacttcacaactggtaattactcaaactggtactacggttaatcctattcctgcagctcctgctaaggatacttatggtaccgttacatatacaaacaatggtaacgctgtcggtgcattcaacttgagattacctgttactgtcacttacaagtggggtacagttaagtcttatgtgattatcccggttgaaaagacattaggtaactaa
>BT_2563|4.387169989740121
atgattaacccaattgttaagacgatcgagttacctgatggaagaaccatcacactcgagacgggaaagttggcaaaacaggcagacggttctgtaatgctacgcatgggaaacaccatgttattagctactgtttgtgccgctaaagatgcagttcccggaacagatttcatgcctttgcaggtagagtataaagaaaaatttgcggcattcggccgttttcctggtggcttcaccaagagagaaggtagagcttccgattatgagattttgacttgtcgtctcgttgaccgcgctctccgcccactattccctgataattatcacgcagaagtatatgtaaatatcatccttttctctgctgacggtgtagatatgccggatgcactggccggattggcagcttctgcagcactcgctgtttcagatattcctttcaacggaccgatctcggaagtacgtgtagcacgtatcgacggtcagtttgtaatcaatcctacttttgaccaactggaaaaagctgatatggacctgatggttgccgctacttatgataacatcatgatggtagaaggcgaaatgcacgaagtatctgaagctgaactgctggaagcaatgaaggtagctcacgaagctatcaaagtgcattgcaaggctcagatggagctgactgaagaagtaggcaagacagtgaaacgtgaatataaccatgaagtaaacgatgaagaattgcgtaaggcagttcgtgaggcttgttatgacaaggcttatgcagtagctgcttccggaaataacaacaagcacgaacgtttcgatgcttttgatgctatccgcgaagagttcaaggctcagttctctgaagaagaacttgaagaaaaagctccgctgatcgaccgttactatcatgatgtagaaaaagaagcgatgcgtcgttcaattcttgacgaaggcaagcgcctggatggtcgtaagactactgaaatccgcccgatctggtgtgaggttggtcctctgcccggtcctcacggatctgctattttcactcgtggtgaaactcagtctctgacttctgtcactttgggtacgaagctcgacgaaaagattatcgacaatgtattggaacacggaaaagaacgtttcctgctgcactataacttccctcctttctctacaggcgaagcaaaagctcaacgtggtgtaggccgtcgtgaaatcggtcacggtcacttggcttggcgtgccttgaaaggacagattcctgctgactatccatacgtagtacgtgttgtttcggaaatcctcgaatctaacggttcttcttctatggctaccgtatgtgctggaacattggcattgatggatgccggtgtgaagatcaagaagccggtatcgggtattgctatgggactgatcaagaatccgggcgaagaaaaatatgctgtattgtctgacatcctcggtgacgaagaccacctcggagatatggacttcaaggtaaccggaacaagagacggtatcactgctactcagatggatatcaaggtagacggtctgtcttacgaaattctggaacgtgctttgaaccaggctaaagaaggacgtatgcacatcctcgacaagatcaccgagacaatcgctgaaccgcgtgctgacctgaaagaccatgctcctcgcattgaaacaatgactattcctaaagaatttatcggagctgtaatcggccctggtggaaaaatcattcaaggtatgcaggaagagaccggtgctgttatcactatcgaagaaacagacggtatgggacgcatcgaagtttccggaaccaacaagaaatgtattgatgatgcaatgcgcatgatcaaagcaatcgttgctgttcctgaagtaggcgaagtatataaaggtaaagttcgctctatcatgccttacggtgcattcattgaattcctgccgggtaaagacggtttgctgcacatttccgagatcgactggaaacgtctggaaacagtggaagaagccggaatcaaggaaggtgatgagatcgaagtgaaactgatcgacatcgatccgaagacaggaaaattcaaactttcaagaaaagtattgatgccaagaccggaaaagaagtaa
>BT_0489|4.370151929504491
atggcaaaattcgataaaatagccgtattgaataaaatcggctctacaggtatggttcctgtattctatcacaaagatgcggaagtggcaaagaaagtagtaaaggcttgttatgacggtggtgttcgtgctttcgaattcaccaaccgtggtgactttgcacaggaagtatttgctgaaatcgtgaaatatgcagcaaaagaatgtcctgaaatggctatcggtatcggttcaatcgttgatccggctactgctgctatgtatcttcagttaggagctaactttgtggtaggtccgttatttaatccggaaatcgctaagatatgtaaccgtcgtctggtagcttatactccgggttgtggttctgtatctgaagtaggttttgcgcaggaagtaggttgtgatctttgcaaagtgtttccgggtgatgtatatggaactaactttgtgaaaggtttgatggctccgatgccatggtctaagctgatggtgactggtggggtagagccttccaaggaaaacctgactgcatggattaaagcaggtgtattctgtgtcggtatgggatcaaaactgttcccgaaagacaaggtagcagcagaagactgggcttatgtaactgcaaaatgcgaagaagctcttagctatattgccgaggctcgcaaaaaataa
>BT_0644|4.363581391593769
atggataaaaaaagagtttatacctttggaaatggtcaggcagaaggaaaggccgacatgaagaatttgttaggtggtaaaggtgccaatcttgccgagatgaatttaattggaattcccgttcctcccggatttacaataactacagaagtttgcacggagtataatacgttgggacgtgataaagtggttgagttgctgaaagatgaagtagtaaaggccattgcccgtgtagaagaattgatgaaatctaaattcggtgatatcgaaaatccattgttggtttctgtacgttcaggtgcccgtgcgtctatgccgggtatgatggatactattctgaatctgggtctgaatgacgaggtggtggaaggtatcatccgcaagactggtaatgcccgttttgcatgggactcttatcgtcgttttgtacagatgtacggtgacgttgttctgggcatgaagccgacgaacaaggaagatatcgatccgttcgaagcaatcattgaagaagtaaaagaatcaaaaggagtaaagcttgataacgaactggaagtagcagacctgcaagagcttgtgaagaagttcaaggccgctgtgaaagaacagaccggaaaagatttcccgacttgtgcttacgaacaactttggggagctatctgtgccgtatttgattcatggatgaacgaacgtgctatcctttatcgtaagatggaaggtatacctgatgaatggggaacagctgtaaacgtacaggctatggtattcggtaatatgggtgacacttctgcaacaggagtttgcttctctcgtgatgccggtacaggtgaagaccttttcaacggtgaatacctgatcaacgcacaaggtgaagatgtggtagccggtatccgtactccacaacagattacgaaggttggttctcagcgctgggctgtactggcaggtgtgactgaagacattcgtgctgcaaaattcccttcaatggaagaagctatgccggaaatctataaggaactggatgcattgcagactaaattggagaaccactataaagatatgcaagacatggaattcaccgtgcaggaaggtaagttatggttcctgcagactcgtaacggtaaacgtaccggtgcggctatggtgaaaatcgcaatggacttgctccgtcagggcatgattgatgaaaagactgctttgatgcgtgtagaacctaacaaactggatgaacttcttcacccggtattcgataaatctgctttgaaacaggcgaaagtgctgactcgcggtcttccggcttctccgggtgctgcaaccggtcagattgtattcttcgctgatgatgccgccgaatggcatgctgccggaaagaaagtggtaatggtacgtatcgagacttctccggaagacttggccggtatggcagttgccgaaggtatcctgacagctcgtggtggtatgacttctcatgctgctgtggtagctcgtggtatgggtaaatgttgtgtatccggtgcaggagcattgaatatcgactataagactcgtacagtagaaattgacggcattgttttgaaagaaggcgattatatttctttgaacggtagtacaggcgaagtatataatggtaaggtagaaactcaggctgccgaactttccggagactttgccgatttgatgaaactctcggataaatatacccgtctgcaagtacgtaccaatgcggatactcctcacgatgcagaagtagcacgcaactttggtgcagtaggtatcggtctttgccgtacggaacatatgttcttcgaaggtgaaaagatcaaggcgatgcgtgaaatgattctggcagaaaatgcagaaggacgtcgtaaagcactcgctaagattcttccgtatcagcaagccgactttaagggtatctttaaagcaatggtcggttgtccggtgactgttcgtctgctcgatcctcctttgcatgagtttgttcctcatgatacgaagggacagcaggaaatggctgatacgatgggtgtaagcctgcaatatatccagcaacgtgtagaatcgctgtgtgaacacaatccgatgttgggtcaccgcggttgccgtttgggaaatacatatcctgaaataactcagatgcagacacgtgctatcttgggtgctgctcttgaactgaagaaagaaggagtagagacacatcctgaaatcatggttccgttgaccggtattttatatgaattcaaggaacaagagaaggtgattcgtgaagaggctgccaagttgtttgaagaagtgggcgacagcattgatttcaaagtaggtactatgattgaaattcctcgtgcagctctgactgctgaccgtattgcttcatctgctgaattcttctcattcggaacgaatgacttgactcagatgaccttcggatattctcgtgacgatatcgcttccttccttccggtttatctggaaaagaagattctgaaagtagacccgttccaggtgctcgatcagaatggtgtaggtcagttggtacgtatggctacagaaaagggccgtgctatccgtccggatttgaaatgcggtatctgtggcgaacatggtggtgaaccgtcttcagtgaagttctgccatagagtaggtttgaattacgttagttgctctccgttccgggtacctatcgcaagattagcagcggcgcaggcagcaattgaaggatag
>BT_1292|4.359270773525412
atgaaaaagttaacttatttagttattgcgacggcagcgttgggtatggtagcttgtaccggaaacaaagccggatacgttatcacaggtacagtagaaggcgctgctgacggcgacactgtttaccttcaggaagcaacaggcagaaatcttacaaaactagataccgcagtcatctctaaaggtactttcaccttcgaaggcacacaggattctgcagtaaaccgttatgtcacttgcgaagtgaacggagaacctctgatgattgatttcttccttgaaaacggtaaaataaacattgcactgacaaaggacaatgattctgcaaccggtacttccaacaatgacgcttaccaagctatcagaactcaaatcaatgatatcagccaaaagatgaacgctatctacgaagcgatgggagattcttctttgagtgacgagcagaaagaagccaagcaaaaagaaggtgcccggctggaagaagaatatgataaagtaatcaaagaaggtgtacagaaaaacatcaccaacccggtaggtgtattcttgttcaaacagactttctacaataactctactgaagagaatgcagctttgctggaacaaatcccggctaatttccaaaatgacgaaacaatcgtaaaagttaaggaacagactgaaaaacaaaagaagactgccgtaggtactaagttcattgacttcgaaatgcagactccggaaggaaaaactgtgaaactgtctgattacgcaggtaaaggtaaagtggtactggtagacttctgggctagctggtgtggtccttgccgtcgtgaaatgcctaacctggtagaagcttacgctcagtacaaaggcaaaaacttcgaaatcgtcggtgtatctcttgatcaggatgctgctgcatggaaagagtctattaaaaaactgaatatgacctggccgcaaatgtctgacctgaagttctggcagagtgaaggcgcacagctttatgcagtgaacagcattcctcacactgttctgattgatggcgacggtactatcattgcccgtggtcttcatggagaaggtcttcaggctaaattggcagaagtagtcaaataa
>BT_2708|4.358210534600337
atgaacttaagtaatttaaaacctgcagaaggatctactaagacaagaaagagaataggacgtggtgccggttctggtttgggtggtacttctacaagaggtcataaaggagctaaatcaagatctggatactctaagaaagttggctttgaaggtggtcagatgcctcttcaacgtcgagtacctaaatttggttttaagaatatcaatcgtgtagaatataaggctatcaacttggatacaattcagacgcttgcagatgctaagaatctgacaaaagttggtattagcgactttattgaagcaggatttatttcttcaaatcaattggttaaagtattgggtaacggagctctgactaacaagctggaagtagaagctaacgcattctctaagagtgctgctgctgctattgaagctgctggtggaactgtagtaaaactctga
>BT_2721|4.329686494462945
atgggacaaaaagttaatccaataagcaaccgtttaggaattatcagaggatgggattctaactggtatggtggaaatgattacggtgattctttgctggaagatagcaaaatccgtaaatatcttaatgcaagacttgcaaaggcaagtgtatcaagaatcgtaattgaacgtacgctgaagctcgttactattactgtttgcactgctcgcccgggtattatcatcggtaaaggtggccaagaagttgataagttaaaagaagagttgaagaaggttaccgacaaagatattcagattaatatctttgaagtgaaaagaccggaactggatgctgtaattgttgctaacaacattgctcgccaggtagaaggtaaaattgcctaccgccgtgccattaaaatggctatcgcaaatacaatgcgtatgggtgctgaaggtatcaaaattcagatttcaggacgtttgaatggagctgaaatggctcgttctgaaatgtataaagaaggaagaactccgttgcacactttcagagctgatatcgactactgtcatgctgaagcattgactaaagtgggtcttttaggtatcaaagtttggatttgtagaggtgaagtgtttggtaagaaagaattagctccgaactttacacaaagcaaagaaagtggtcgtggaaacaatggtggaaacaacggcggaaagaacttcaaaagaaagaaaaataatcgctaa
>BT_0347|4.327102385124239
atgaacgataataaacttatgaatcgtgcagcggataacatccgtattcttgctgcttcaatggttgagaaagccaattccggtcacccgggtggcgccatgggtggtgctgactttgtaaatgtactcttctctgagtttctagtatacgatcctgaaaatccgcgttgggaaggtcgtgaccgtttcttccttgatccgggtcatatgtctccgatgctctattctacattggcattgacaggtaagttcactttggacgaactaaaagaatttcgccaatggggaagccctactccgggacatccggaagtagacatcatgcgtggtatcgaaaatacttccggtccgctgggacagggacatactttcgctgtaggtgccgctatcgcagctaaattcctgaaagcacgcttcaatgaagtaatgaatcagactatttacgcatacatttccgatggtggtattcaggaagaaatctctcagggtgccggacgcattgccggtgcattgggactggacaacctgatcatgttctacgactccaacgatattcagctttctacagaaacgaaagatgtaaccgttgaagacactgccatgaaatatgaagcatggggatggaacgtactcagcatcaatggtaatgatcctgacgaaatccgtgcagctatcaaagaagctcagacagaaaaagagcgcccgactctgattatcggtaaaaccgttatgggtaaaggcgcacgcaaagcagacggtagcagctacgaagccaactgtgctacacacggcgctccactcggtggcgacgcctatgtaaatacaatcaagaatttgggtggcgatcctgtcaatccgttcgtgattttcccggaagtagccgaactgtatgcaaagagagcagcagaattaaagaaaatcgtagctgaaagatatgcaaagaaggccaaatggaccaaagccaatccggaactggcagctaaactggaagcattcttctccggcaaagctcctaaagtagactgggctgccatcgaacaaaaagcaggtactgccactcgtgccgcttctgcaactgttctgggtgctcttgcaatgcaggtagaaaatatgatcgttgcttctgccgacctttctaactctgacaagactgacggtttcctgaagaaaactcattctttcaagaagggcgatttcagcggtgcattcttccaggccggtgtatctgaattatcaatggcttgtatctgtatcggtatgtcacttcacggtggtgtgatcgctgcttgcggtaccttcttcgtattctccgactatatgaaacctgccgtacgtatggctgctctgatggaacagcctgtgaagttcatctggactcatgatgcattccgcgtaggtgaagacggtcctactcatgaaccggtagaacaggaagctcaaatccgcctgatggagaaactgaaaaaccacaagggacacaactctatgttggtacttcgtccggctgatgcggaagaaacgactatcgcatggaaacttgccatggaaaatatgtctactccgacaggtctgatcttctcccgtcagaatatcgctaacctgcctgccggaactgattacgaacaagcagccaagggtgcttatatcgtagccggttcagacgaaaatccggatgtaatcctggtagcttcaggttccgaagtgtctactttggtagccggtacagagttgcttcgcaaggatggcgtaaaagttcgtatcgtatctgcaccatcagaaggtctgttccgcagccagtctaaggaatatcaggaatcagttcttccggctgatgccaagatattcggtcttactgccggtttgcctgtcactcttcaaggtctggtaggttgccacggcaaagtatggggattggaatctttcggtttctctgctccttacacagtattggatgaaaaacttggatttactgccgagaacgtatataatcaggtaaaagcaatgatttaa
>BT_2742a|4.314364919892753
atgattgtagtacctgtaaaagaaggcgaaaacattgaaaaagcgctgaagaagtttaaaagaaaatttgagaaaactggcatcgtgaaagaattaagaagcagacagcaatttgataaaccgtctgtaactaaaagacttaagaaagaacgtgcagtttatgtacaacaacttcagcaagtagaagattaa
>BT_3875|4.30934544046685
gtggatactttaagttacaagaccatttctgcaaacaaagcgaccgtaaccaaagaatgggttatcgttgacgctacagaccaaactttaggtcgtctgggagcaaaagttgcaaaattgctgagaggaaagtacaaaccaaactttactcctcacgtagactgcggtgataacgttattatcatcaatgcagacaaagtaaaactgactggtaacaaatggaatgacagagtatatttgtcatatacaggctaccctggtggtcagagagaaatgactcctgcccgtttgatcactaaaccgaacggcgaagagagattactgaaaaaagtagtgaaaggtatgcttcctaagaatatcttgggagctaaattgctgggtaacctgtatgtatacgctggtagcgaacacaaacatgaagctcagagcccgaaaatgattgatattaattcatataaataa
>BT_1373|4.3091905154438415
atgatttcagaaaaattacagaaagcaatcaatgagcagatcactgctgaaatgtggtcttctaacctgtatctggcaatgtctttctactttgagaaagaaggtttcagtggctttgcacattggatgaagaaacaatctcaggaagaaatgggacatgcttatgcaatggccgattacatcatcaaacgtggcggaactgctatagttgacaagattgatgtggttcccaatggctggggtactccgctggaagtgtttgaacacgtttacaaacacgaatgccatgtatctgcattggtagacaagctggtagatgtggctgctgctgaaaaagataaagctactcaggatttcttgtggggatttgtccgcgaacaggtagaagaagaagctactgcacagggaattgtggataaaatcaagaaagctggtgataccggtattttctttgttgattcacaactgggacaacgctga
>BT_3693|4.30329792196836
atgaaaattctagtattgaactgtggaagttcatccatcaaatataaattgttcgatatgaccaccaaagaagtgattgcacaaggtggtatcgaaaaaatcggtctgaaaggctctttccttaaattgactttgccgaatggcgaaaagaaagtactcgaaaaagacattccggaacatacgattggtgtggagttcattctgaatacattgattagcccggaatacggagctatcaaatcactggacgaaatcaatgcggtaggtcaccgtatggtacacggaggcgaacgtttcagtgaatctgtattgctgaacaaagaagtactcgaagcttttgctgcctgcaacgacctggctccgcttcacaatcctgccaacttgaaaggtgtgaatgcagtttccgctattcttcccaacattccgcaggtaggcgtatttgatacagctttccatcagacgatgccggattatgcttatatgtatgctattccctacgaaatgtatgagaaatatggcgtacgtcgttatggcttccacggaacttctcaccgttatgtttcaaaacgtgtatgtgagttccttggcgttaatccggtaggacaaaaaatcatcacttgccatattggtaacggtggttctatcgctgctatcaaggatggcaaatgtatagatactactatgggactgactccgttggaaggtttgatgatgggtacccgtagcggtgacatcgatgccggtgcagtaacattcatcatggaaaaagaaggcttgaatacgacaggcatttctaacctgctgaacaagaagagcggcgtactgggtatttccggcgtatcaagcgatatgcgcgaactgctggccgcttgtgctaacggaaacgaaagagccatccttgctgaaaagatgtactactaccgtattaagaaatatatcggtgcttatgctgcggcattgggcggtgtagatatcatcctgtttacaggtggtgtaggcgaaaatcagtttgaatgccgtgaatctgtttgtaaagacatggaattcatgggtattaaactggacaataatgtgaatgcaaaagttcgtggtgaggaagctattatttctactgcagattctaaagtgaaagtagtagtgattccgacagatgaagagttgttgattgcatcggatacaatggatattctgaaaaagtaa
>BT_3981|4.288454283120252
atgaaaacagtatttaatattgtattagtactctgtgctgctgcattaatctacatttgctatagcagtattatgggtcctatcaattttgaaaaagcgaaaaaggaaagagagcaggctgtcattgcccgtttgatcgacatccgtaaagcacaacaggaataccgttcgcttcatcacggaatgtacacagaacattttgacacactgattgatttcgttaaaaatcaaaaattacctttcgttatgaaagttggtcagctgacagacgaccaattggaaagcggcttgactgagaagaaagcaatggcaatcatcaacaaagctaaaaaaacaggcaagtatgatgaagttaagaaaaacggacttgaaaactttaagcgtgacaccatgtgggtagctgtaatggacaccatctatccaaaaggtttcaatgcagattcaatgaagtacattccttatggcaacggtgctatctttgaaatgaatgttaaaaacgacacagctaaatcaggtgctcctgtatacttgtttgaagtgaaagctccatatgaaacttacttgggcggacttgacagacaagaaattatcaatttgaaagaccttaatgaaaaactgggcagatactcaggtttgatggtaggttctattgacaatcctaacaatggtgctggtaactgggaataa
>BT_3876|4.266781158501183
atggaagtagtaaatgcattaggcagacgtaaacgtgcaattgcacgtgtattcgtaagcgaaggtacaggaaagattactattaacaagagagaccttgcagagtactttccatcaactatacttcagtatgttgtaaaacaaccattgaacaagctgggtgctgctgagaagtatgacatcaaagtaaacttgtgtggtggtggcttcactggccagtctcaggcattgcgtttggcaatcgctcgcgcattgattaagatgaacgctgaagataaggctgcacttcgtgctgaaggcttcatgactcgtgacccacgttctgtagagcgtaagaaaccgggacagccgaaagctcgtagaagattccagttcagcaagcgttaa
>BT_2163|4.259738009957862
atgaatcaatacgaaaccgttttcattttaactcccgttttgtctgatgttcagatgaaggaagcggtagaaaaattcaaaggtattcttcaagctgaaggtgctgagattatcaatgaagaaaactggggactgaagaaattggcttatccaattcagaagaagtcaacaggtttttatcaattggttgagttcaatgcagatcctactgtcattgacaagttggaacttaacttccgtcgtgatgaacgcgttatccgcttcttgactttcaaaatggacaagtatgctgcggaatatgctgctaaaagaagaagtgttaaatcaaacaaaaaggaggattaa
>BT_4106|4.25590413085464
atgaaaaaattagcaattgcaatgatgatgggtatcgcagctatgtctgcttctgcccaggtaaattacaagatgcaggtggcttgcaatccgcaagacgtgaaaacgtataatacaaaccgcctgcgtagtagcttcctgatggaaaaagtaatggttcctgatcaaatcaacgtgacttattccatgtacgaccgcctcatcttcggtggtgccgtacctgcaacaaaagagctggtacttgaaactatcgatccgttgaaagctaagtatttcctcgaacgtcgcgaactgggtgttatcaacattggcggcgaaggtatcgtaactgttgacggcaaggaatatacgctgaacttcaaagatgcattgtatgtaggcagaggcaagcagaaagttactttcaagagcaaagatgccagcaaacctgcaaaattctatatcaactccgctactgcccacaaggagtacaaaactcagttgatcaccatcgacggacgcaaaggttctctgaaagcaaattctttcgcggcaggaaagatggaagaaagcaacgaccgcgttatcaaccagctgattgttaacaacgtacttgaagaaggtccttgccaactgcaaatgggattgacagaactgaaaccgggtagtgtatggaacaccatgccggcacatactcacagtcgccgtgtggaagcatatttctacttcaacgtgccggaaggcaactccatctgccacttcatgggcgaacctcaggaagaacgcatcgtatggatgcagaacgaacaagctatcatgtcaccggaatggtctatccacgcagctgccggaaccagcaactatatgttcatctggggtatggctggtgaaaatcttgactatggcgacatggataagattaaatatacagaaatgcgctaa
>BT_0789|4.24457569373199
atgaaagcatttgtatttcccggtcaaggtgctcagttcgtaggaatgggtaaagacctgtatgaaaactcagctttagcaaaagaattgtttgaaaaagcaaatgatatcctcggatatcgcattacagatatcatgttcaatggtacagacgaagaccttcgtcagacaaaggttactcaacctgccgtattccttcactctgttatctctgctctttgtatgggcgatgatttcaaaccggaaatgacagccggacactcactcggtgagttctctgcattggtggctgccggtgccctgagctttgaagacggattgaaactggtttatgctcgtgcaatggctatgcaaaaagcttgcgaagcaactccttctacgatggccgctatcattgcattgccggatgaaaaggtagaagaaatctgtgcatctgttaatgcagaaggtgaagtttgcgtacctgccaactataactgcccgggacaaatcgtaatctccggttctgtaccaggcatcgaaaaagcctgcgaactgatgaaagctgccggtgcaaaacgtgctctcccattaaaagtaggtggtgctttccactctccgttgatggacccggctaaagttgagctggaagctgctatcaacgcaacagaaatccatactcccaaatgtccggtatatcagaatgtggatgcacttcctcatactgatcccgcagaaatcaaaaagaatctggttgcccagctgactgcttccgtacgttggactcagtctgttaagaatatggttgccgatggtgctactgattttacagaatgcggaccgggtgcagtattgcagggattgatcaagaaaatagatggtacagtaagcgctcacggcattgcataa
>BT_0766|4.2309830949059215
atgatgttgcgattctctgttattacttatacttttggacgattaacaactaaaaaacacaataaagttatgaagaaattgatttttttatttgcattttgccttactgtgactaacattttcgctcaaactgaccctagccaattgaaaaaagaaggaagcgacgcttttaatgccaagaactatcccgtagcttatgctaaattcagtgagtatctgaaacaaacgaataaccaggattctgcaatcgcttattactgtggtatggctgcagatgaagtgaaaaagtatgcagaagctgtgactttctttgatattgctattcaaaagaaattcaatataggtaatgcttatgcccgtaaagcgctggcactggatgctatgaagaagactgacgagtatgttgctaccttggaagaaggtctgaaagtagacccggacaataaaacaatgattaagaactatggtctccactacctgaaagcaggtatcgctgcgcagaaagccggaaaagtggaagaagcagaagaatgctttaagaaagtgattcctttggatcataaaacatataaaaccaatgctttgtatagcctgggcgttttatgctataacgacggtgcgaatatcctgaaaaaggctgctcctctggcaaactctgatgcagacaaatatgctgcagaaaaggaaaaggcagatggcagatttaaagaagctataggttacttggaagaagctaccaaagtttctccggaagatacaaagtctaaaactatgctttctcaagtgcaggcagctatgaagtaa
>BT_3692|4.227896791084562
atgcttaatttaatcaaccaaatcgtggctcgtgcgaaagcagaccgccaacgtattgttcttccggaaggaactgaagaacgcacattaaaagctgccaatcagattttgacagatgaagttgctgaccttattttactgggtaaacccgctgaaattaacgaacttgcagtgaaatggggactgggtaacatcagcaaagctactattattgatcctgaaacttctccgaaacacgaagagtatgcacaattgctgtgcgaacttcgcaagaagaaaggcatgactattgaagaagcccgtcaattgacgaatgatcctttgttttatggttgtttaatgattaagagcggtgatgctgacggtcagttggcaggtgcccgcaacacaacaggcaatgtactgcgtccggctttacagattatcaagactgctccgggcatcacttgtgtatccggtgctatgttactcttgactcatgctcccgagtatggtaagaatggtattctggtgatgggtgacgttgccgtaactccggttccggaccctaaccaactggcacagattgctgtttgtacggcacagactgccaaagccgttgccggtattgaaaatccgaaagtggctatgctgagcttttctaccaaaggttccgctaaacatgaagtagtggataaagtagtggaagctaccaagatcgctaaggaaatggctcctacacttgatctggacggagaaatgcaggctgatgctgctcttgttcctgaagtaggcgcaagcaaagctccgggttcacccgtagcgggagaggctaacgtgctgatcgttccgagtctggaagtaggaaatatttcttataaactggtacaacgtctgggacatgccgacgctatcggcccgatccttcagggtatcgcccgtccggtgaatgacttgtctcgtggttgctctatcgaagatgtatatcgcatgattgctattacggctaatcaggctattgcagcaaaaaacaataaataa
>BT_1507|4.224795204514286
atgaacaaaaagtttttaagtgtagtcgtgtttggggcgctgttggcgtcttctgcaggtacatttacgtcttgtaaagactatgacgacgacatcgatgcagtaaacggcagaatcgatgaactcgcaaaaagtctttcagatttgcaggccaaagttgggtcttttgtaaagtctgttacttatgatccggctacgggaaaattgactgtggtagatggagagaacaacagtgtgtcttatactatcggacagaatttgccgacttattcaattagtgtggataaggaaggtaaaatttcgctgttgaaagacggtgaagttgtttcgtccggtactattacattcccggatgctcctacaactccaaccattcctgatgcttttgatccttctaaattgacagtggatcctacgacaggcaaagtaatgtatgatggtaaggaaactggtgtaactatacctggtgacggagttcttagtattgaagataagaaaaacgctgagggcgttgttatcggctatacgattaagtacaaagatcaggctgttacatttgctttgaatgacgtattgactctgaaaggtcttgttttcaaatctgatttgtttgtagacggtatcgaagctatcgaatatccttatttggattatacatataaggcaggaagcactgcagctactactcaatgggaagatgagcaagcagagaaagttctgtgtaaagtaattactgattcgaaagaatggaactatacaggtggtaccggagctcaatataatccgattgaatatattaattatcacttgaatccgtctagtgcaaaagtaagtaaggaagatttgtcttttgtatccagagatgttgaagtgatttcttctcgtgcttcagtggctcttcctgaagtcgctgacatgaaacctgctgatgaaggtatccttccggtaggactcagagcaataggaaaagacatcaaacaaggaggcgaaggttctatcttggctttgcaggcaattgttaaagcaaaaagtgatgctcaggcagatacaactgtaacatctgattacgcattgctttatgcttctaaggttactcctcaggctattgcatttaatgatgctactttagctgctgaagattgccgggaatctgctaatccggacgagttgttcaagactgtagaaggtgctatcacacatgctcctactttgacagttgcttataatagctttattgatttgaagaatctgttgacaattcactataatcgtgaaggtcagcctgaagcaacaaaaaatgatggtactcataaagtttgggcttatggagatgaagctaagtatggtttgaagtatgacttcgcgttcattcaatatacatcaggtcaaaatgtaacttctgacagtaaatatgcagatgcaaacactattaaagaaggtgtacttactccgcgtattgtaaactctgccggtgagactcttaacgagcaaggtgtatcttctgtaggaaaacgcccgttggttagagtacgtgtgacagatgcggatggccgcgttgtcttggctggattcattaaaattgaaattgcaaaacaggttgatgatatcgttacaagtgtattcgacaaaggcactcacaactttggatgtgatgaggctgatgctatcttgacatggtctgagatttcttatcaattgcttgaaaaagcagctgttcagtctaaggatgaattcgatgctttatatgaattcgatgtagatgatagtggtgtagccaaacagtttgctaaatcagccgatggtaagtcattcgttccggctgcgattgcacaggttattggaacagtgaaagaaaaggtggatgaaactggtacaacaaatacagttcttcactggactttgactactgcagaacagtctggtatttatgaaatggcaggtcatacagctactatttatgtaagatatgtcagcaagctgaatactacatctcatgctcctatctacatgcctttgcagatagctgtcgctaaacctcagggaactgttgttactaagttgactaactactggtacagtgacggtgacgttgctaaggatggtcagaatactcgtctgaatgttccttatccgcaagataacggcaatacattgaattatgtagttgacttgaaccaggtatgggaaaagggtatgcctacatttactcctcctgcaaactttgcttcttatactgatgtaatatttgcaaatcaaaacggcgctgccggaggttataagtattacttcgacgctgatcagaatgtattgactgttgatggaactaagtatacattgtcagtagataatgctacagcaccttgtattacaggcggttcatataaagctacagctcagaacatgatcgatcatgctttgaaagtagatgcaggtgtattcactaatacgaagttgtatgctaatggaactgttattgcaacaatcgatcagaacaccggtaagattacttatgaaaacaatgatacttctaagaagttgttgaatgcatatagccatagtgctgctaagcattttgctaagatcggtatttgtgcatacagtccttgcaacattgcaatgtctttgacgaacaatacatacaatgcatacttcctccgtcctatcgacgcagtaggtacagatggtggagaattcgttgatgctcatgctaatggttctactctggatatcgctaagttgttcaacttccaggattggcgtaatgttaagttcgtagatggaactgactattcaaacagctggttgtatgcattctacggattgaataaggtagaagtgaaaatagcagatgctacaactaccttaagtggtggtaagctaggagagactttattgtcaagcaaaacagagaaaatcgtattgactcagacagataaagatggtaataaagttacttctgctactttaaatctttcttcttataatactgaagcaagtggtactcaagctacatatgatgcaattgttgcagctatgggtaagatcaagtatgtaaacaacggtaacaacgttcagacatttgaactgcgcatcccggttgagttcacctatacttggggtactgtgaagactacagtagattgtacagttaagagtacaatgggtaactaa
>BT_2256|4.222751286359549
atggcaacacctccgtttaagtatcaacccatgtttgaaaagggaaaagataccactgagtattatctgcttacaaaagactatgtatcggtaagcgagtttgaaggaaatcctatcctgaaaattgagaaagaaggcttgactgcgatggcaaatgcagcttttcgtgatgtgtcattcatgcttcgccgttcgcacaatgaacaggttgctaagattctgagtgatccggaagccagcgagaacgataagtacgtagcactgactttcctgcgtaatgcggaagtggctgccaaaggtgtacttccattctgtcaggataccggtactgctattatccacggtgaaaagggacagcaagtgtggaccggctataccgacgaggaagctctgtcactgggtgtttacaaaacatataccgaagaaaacctgcgttactctcagaatgcgcctctgaatatgtatgatgaggtaaatacaaaatgtaacctgcctgcacagattgacatcgaagctaccgaagggatggaatatgaattcctctgcgtaacgaaaggtggtggttctgccaacaaaacatatctgtatcaggaaacaaaagcaattttgaaccccggtacactggttccgttcctggtggaaaaaatgaagactctgggaactgccgcttgtcctccttatcatatcgcttttgtgatcggcggtacttctgctgagaagaacctgctgacagtgaaactggcgtctactcacttctacgataatctgccgactacgggaaatgaatttggccgtgctttccgtgatatcgaactggaaaaacaagtactggaagaagctcacaagatcggtctgggtgcacaattcggcggtaaatatctggcacatgatgttcgtatcattcgtctgcctcgtcacggtgcttcttgtccggtaggtctgggcgtgtcttgttctgccgaccgtaacatcaaatgtaaaatcaataaagatggtatctggattgagaaactggattcaaatccgggtagcctgattccggcagaattgcgtcaggccggtgaaggtgatgtagtgaagattgatctgaaccgtccgatggctgagattctgaaagaactgaccaaatatcctgtatctactcgtctgtcactgaacggtactatcatcgttggccgtgatatcgctcacgctaaactgaaagaacgtctggatcgtggagaagatttgcctcagtatatcaaggatcatcctatttactatgctggtccggccaagactccggctggtatggcttgcggttcaatgggcccgacaactgccggacgtatggactcgtatgttgagctgttccagagccacggtggcagcatggttatgttggcgaaaggtaaccgtagccagcaggttacagatgcttgtcagaaatatggcggcttctatctgggttctatcggcggaccggctgcaatccttgctcagaacaacatcaagagcattgagtgcgtagaatatccggaactgggcatggaagcaatctggaaaattgaagtggaagatttcccggcatttattctggtagatgacaaaggaaatgacttcttcaaacagattaaaccacgttgtgccaaataa
>BT_1526|4.220817517062214
atgaaacaagaaattaaacccgctactggacgtcttggcgtgttggtagttggagtaggtggtgcggttgccaccacaatgattgtaggtacactagcctctcgcaagggactggcaaaaccgataggatctattacacagttagccacaatgcgcatggaaaacaacgaagaaaaactcatcaaggacgttgtgcccttgactgatttgaacgacattgttttcggtggatgggatatcttcccggacaacgcatatgaagctgctatgtatgccgaggttttgaaagaaaaagacctgaacggtgtgaaagatgaactggaagctatcaagccgatgcctgcagctttcgatcacaactgggcaaaacgtctgaatggtacacatatcaagaaggctgctacccgttgggaaatggtagaacaactccgtcaggacatccgcgactttaaggctgccaataactgcgaacgcgttgttgtactgtgggctgcaagtaccgaaatctacattccgttatcagacgaacacatgtcactcgctgctttggagaaagcaatgaaagataacaacacagaagttatctctccgagtatgtgttatgcatacgctgctatcgcagaagatgctccgtttgtgatgggtgctcctaacttgtgtgtagatactccggccatgtgggaattctctaaacagaagaatgttcctatctccggtaaagacttcaagagcggtcagacactgatgaaaaccgtattggctccgatgttcaagactcgtatgctgggtgtgaacggttggttctctaccaacatcctcggtaaccgtgacggtgaagtgctggatgatccggacaactttaagacaaaagaagttagtaagctgtctgtaatcgacaccatcttcgaaccggaaaaatatccggatctctatggagacgtttaccacaaagtacgcatcaactactatcctccccgtaaggacaacaaagaagcatgggataacatcgacatcttcggatggatgggctatccgatggaaatcaaggtaaacttcctttgccgtgactctatcctggctgctcctattgcacttgacctggtattgttcagtgacttggctatgcgtgcaggtatgtgtggcatccagacttggttgtcattcttctgcaagagcccgatgcacgatttcgaacatcagccggaacacgacctgttcacacaatggagaatggtaaaacagacattgcgtaacatgattggtgaaaaagaacctgattatttagcttaa
>BT_1312|4.215987645344917
atgaaacagacaacaaagaacattctgggagtaggagcaattattcttctgagctcaggagttgcaggattgacaacttacaaattgttgcaatctaacgaagctgccaaggaaacatcttttaatgagatgttcaagcagaatcccaatgtcaaattggctgcttttgatgcggtaaacgctcagccggttgatttgacacaggctgctgagaactcccttcatgctgttgtacatataagatctacgcaagaatccaaaactaaaacgattcagcaggcaccggatattttcgatttcttcttcggtgacggacgtggacaacagcgtcaggtacaaacccagcctcgcgtaggttttggctcgggagtgattatctctaaagacggttatatcgtaaccaacaaccacgtgattgaaggtgcagatgaaatcagtgtgaagctgaatgataatcgtgagtttaaaggacgtgtaatcggtactgacccgagcactgaccttgcattagtgaaaatagaaggagatgatctgccgactattccggtaggtgactctgatgcactgaaagtaggcgagtgggtattggcagtaggtaacccgttcaatcttaactctactgtaactgccggtatcgtcagcgcaaaggcccgttcattgggtgtatataatggtggtatagaatcttttatccagacagacgctgccattaaccagggaaatagtggtggtgcactggtcaatgctaagggagaactggtaggtatcaactctgtactttcttctccgaccggagcttatgccggatatggatttgctattccgaccagcattatgacgaaggttattgctgacctgaaacaatatggaactgtgcagcgtgctttgcttggtatccgtggaggatctattggcagcagcttgatggatgacagacaaccgattgataagtccggtactactttggcagataaagctaaggcactgggtgtagtagaaggagtctgggtttctgaaattgttgaaggtggctcggctgcaggtgctgatatcaaagtcgatgacgtaattatcggtctggataataagaaggtttcaaatatggccgacttgcaggaagctcttgctaaacatcgtcctggtgataaggtgaaagtaaaactgatgcgtgataagaaggaaaagactgttgaagtaacgttgaagaacgaacaaggcacaacgaagattgtaaaagacgcaggtatggacatcctgggtgctgcattcaaagaattgccggatgacttgaagaaacagttgaacctcggttatggtctgcaagtgacaggtgtttcttccggtaagatgtcagatgcaggagtccgcaaaggcttcatcatcctgaaagctaatgaccagccgatgcgcaaagtcagtgatctggaagaagcaatgaaagctgctgttaagtctccgaatcaggtattgttcctgacaggtgtattcccatccggtaaacgcggatactttgcagttgatctgactcaggaataa
>BT_0147|4.208621209873275
atgttagcagcagtcgtagctgctttggcatcttgccagtcaaaagccaacaaagccgcagaggcagaagcagacagtctttctatagaaatggctccgatcacagaagtgaccgaagtttatgaaggtacactccctgctgccgacggtccgggtatcgactacgtattgaccctgaacgctgcaactgacggtgtagataccacgtatacactggatatgacttacctcgatgcagaaggtcagggtaagaataaaaccttctcttctaaaggaaaacaacagactatccaaaaagtagtgaacaaaaaacctaccaaagctgttaagttaactccgaatgatggtgaggctccaatgtattttgtgattgtaaatgacactaccctgcgtttggtaaacgatagcctgcaggaagctgtcagcgatctgaattatgacatcatcaaggtaaagaaataa
>BT_4590|4.208473161563837
atggaagattttaaaaagaaaatgaacgcagacatgaatgataaggagatcgttttctccaagtccatcaaagcaggtaaacgcatctattacctcgatgtgaagaagaaccgtaaagatgaaatgtttttagctattacggagagtaagaaagtggtgatgggagaaggagatgactctcaggttagcttcgaaaagcataaaatcttcttatataaggaggattttcagaaatttatggcaggattgacagaagccatcagttttattaaccacagtgacatgaacgattacatcagccgcctgaacgaagaagctgatataaaaagagaacaggaagctcttgccgaacaagcacaagaggacaagctggaaaacgaaattaagattgatattgacttttaa
>BT_1685|4.207876837657739
atgaagatttcacacattgagcatctgggcattgctgtaaaaagcatcgaagaagcccttccttactacgaaaacgtattgggtctgaaatgttacaacatcgaaacagtagaagatcaaaaagtaagaaccgcttttttaaaggtaggtgaaacaaaaatcgaattgttggagccgacttgccccgaaagcaccattgctaaatttattgaaaacaaaggtgcaggtgttcatcacgtagcatttgccgtagaagatggcgtagctaatgctttggcagaagcagaaagcaaagaaatccgtctgattgacaaggctccccgcaaaggtgccgaaggtctgaacatcgctttccttcacccgaaatcaacactgggtgtgctgacagaactctgcgaacactaa
>BT_2734|4.170014458619905
atgtcttcaaatactgtaaatcaaagagttaattttgcttcgactaagaatccgcttgaatatccggatttcctggaagtacaattgaagtcattccaagactttctacaattagataccccacctgaaaagcgcaagaatgagggtttgtataaagtatttgctgaaaacttccctattgccgatacaagaaacaattttgttcttgagtttttggattattatattgatccgccgcgctataccatcgatgattgtatagagcgtgggctcacatatagtgttcctttgaaagcgaaacttaagctgtactgtaccgaccccgatcacgaggattttgatacagttattcaggacgtattcctcggcccgatcccttacatgactgataaggctactttcgtcattaacggtgccgaacgtgtagttgtgtcacagcttcaccgttctccgggtgtgttcttcggtcagagtgtacatgccaatggtacgaaactttactcggctcgtattattccgtttaaaggttcgtggattgagtttgctaccgacatcaataatgtgatgtacgcatacatcgaccgtaagaagaaattgccggtaactactttgttacgcgcgattggtttcgagaacgataaggatattcttgagattttcaaccttgcagaagatgttaaggtaaacaaaacaaatctgaagagagttctgggtcgtaagttagctgcacgtgttttgaaaacatggattgaagatttcgttgatgaagataccggtgaagtggtttctatcgaacgtaacgaggttattatcgaccgtgaaaccgtactggaggaagtacatattgatgaaattctggaatcgggagttcaaaacatccttttgcataaggacgagccgaatcaatctgatttctctattatatataatactctgcagaaggacccgagtaactcggaaaaagaagctgtgttgtatatctatcgtcaattgcgtaacgctgatccggccgatgatgcaagtgcacgtgaagttatcaacaacttgttcttctcagaaaaacgatatgaccttggtgatgtaggtcgttacagaatcaacaagaaactgaatctgacgactgatatggacgtgcgtgtcctcacgaaggaagatatcattgaaatcatcaaatatctgattgagttgattaattcaaaagcagatgtggatgatattgaccacttgagcaaccgtcgtgtacgtacagtaggtgaacagctttctaaccagtttgctgttggtttggctcgtatgtctcgtacgattcgtgaacgtatgaacgttcgtgacaatgaagtatttactccgattgatttgatcaatgcgaagactatttcttctgtgatcaattctttttttggaacaaatgctttgtcacagttcatggaccagacaaacccgttggctgaaattacgcacaagcgccgtatgtctgccctaggtcctggtggtctttctcgtgaacgtgccggatttgaggttcgtgacgttcactatacacactacggtcgtctttgtccgattgagactcctgaaggtccgaatatcggtttgatttcttccttgtgtgtattcgctaaaattaatgagctgggattcattgaaactccgtaccgtaaggtggaaaacggaaaagtggatctttccgataatggtctggtttatctgactgctgaagaagaagaagaaaagattattgcacagggtaatgctccgttgaatgatgacggtacatttgttcgcaataaagttaaatctcgtcaggacgctgacttcccggttgtagaaccgtctgaagtagatttgatggacgtttctcctcagcagattgcatcgattgctgcttcactgattccgttcctggaacatgatgatgctaaccgtgcattgatgggatcaaacatgatgcgccaggcagttcctttgttgagaagtgaagctccgattgtaggtacaggtatcgaacgacagttagtgagagactctcgcacgcagattactgcagaaggcgatggtgttgttgacttcgttgatgctactacgatccgtattttgtatgaccgtacagaggacgaagaatttgtaagcttcgagcctgctttgaaagaatatagaattccgaagttccgtaagacgaaccagaacatgactattgacttgcgtccgatttgtgacaaaggtcagcgcgtgaagaagggtgacatcctgactgaaggttattctaccgaaaagggtgaattagctttgggtaaaaacctgttggttgcttatatgccatggaagggatataactatgaggatgctatcgtattgaacgaacgcgtggttcgcgaggacttgttgacttctgttcacgtagaagaatactctctggaagttcgtgaaacgaagcgtggtatggaagaattgacttctgatattccgaatgtaagtgaggaagctactaaagacctggatgaaaatggtatcgtaagaatcggtgcgcgtatcgaaccgggtgatatcatgatcggtaagattactccgaaaggtgaatctgatccttctccggaagaaaaactacttcgtgctatcttcggtgataaggcaggtgatgtgaaagatgcttctttaaaagcttctccttctttgaaaggtgttgttattgataagaaacttttctcacgtgtaatcaagaaccgtagctctaaactggcggataaagcattgttgcctaagattgacgatgagtttgaatcaaaggttgcagacttgaagcgtattctggttaagaaactgatgactttgactgaaggcaaggtttctcagggtgtgaaagactacttaggagcagaagttattgctaagggatctaagttcagtgcttctgattttgattcacttgactttacttctattcagctgagtaactggactagtgatgaccatactaatggtatggttcgtgatctggttatgaactttatcaagaaatacaaagagctggatgctgaattgaagcgtaagaagtttgctatcactatcggtgatgaacttccggctggtatcattcagatggctaaagtatatattgctaagaaacgtaagattggtgtaggtgataagatggcaggtcgtcacggtaacaagggtatcgtgtcacgtgttgtgcgtcaggaagatatgccgttcttggcagatggtactccggttgacattgtactgaatccgttgggtgtgccttctcgtatgaacattggtcagatttttgaagctgtattaggtcgtgccggaaaaactttgggcgtgaaatttgcaactcctatttttgacggtgctacgatggacgacttggatcagtggacagacaaagcgggattgccacgttactgtaaaacttatctttgtgatggtggtacaggtgagcaatttgaccaggcagcaaccgtaggtgtgacttatatgctgaagctggggcacatggttgaagacaagatgcacgctcgttctatcggtccgtactcattgattactcagcaacctcttggtggtaaagcacagttcggtggtcagcgtttcggagaaatggaggtttgggcactcgaaggcttcggtgctgctcatatcctgcaggaaatcttgactattaagtctgacgacgtagtaggacgttctaaggcttatgaagcaattgtgaaaggtgaaccgatgccgcaacccggtattccggaatccttgaacgtattgttacacgagttgagaggtttaggtttgagtatcaacctagaataa
>BT_2835|4.168952503879003
atgcaaaacaaaggatttgtaaaggtttttgcggtactactcacgctggtatgcgtgttctacctctccttctccttcgtaacccgccattacactaataaggcgaaagagattgcgaacggcgacccgaaagtagaacaagactaccttgactctctctccaatgagaaagtaatgctgtggaactggacgctgaaagattgtcgtgaaatggagatcagtttaggtttggacctaaaaggtggtatgaatgttatccttgaagtttctgtgcctgatgttatcagagcattggctgacaacaagccggatgaaaacttcaataaagcgctgaatgaagctgcaaaacaagctgtcaacagccaggacgatatcattaccttgttcgtcagagaataccagaagactgctccgggcgcaaaactttccgaacttttcgcaacacaacagttgaaagataaagttaaccagaaatcatcagatgccgaagtagaaaaagtattgagagcagaagtaaaggctgccgttgaaaactcatacaacgtgcttcgtacccgtatcgaccgcttcggtgttgttcagccgaacatccaaagcctcgaagataagatgggccgtatcatggtggaacttccgggtatcaaggagccggaacgtgtgagaaaacttcttcaaggttcggccaacctcgaattctgggaaacatatactgcaaaagagattcttccggctatgcagtcggctgactcaaaattgcgtgctatcctgtcacaggaaactgccgctgattctacagccactaacgcaactgcagacacaatccccgcagccaagctggcagaagctactccggcaaagaaagccgtaagcgttgccgacagtctcgcagctactctgaaaggagatgccaaagacgaaaaggcgggagcaaacatggaagaaatcaaaaagcaatatccgttgctagctgttcttcagttgaattcaagcggtcagggtccggtgatcggctatgctaactataaggatacagccgatatcaacagatatctgagcatgcctgaaatccagtcagaacttccgaaagaccttcgtctgaaatggggtgtttctccttctgaattcgataagaaaggacagacattcgaattgtatgctatcaaatctaccgaacgtaacggcaaagctccgttggaaggtgacgtagtaacagatgcaaaagacgaattcgaccaatacagcaaaccggctgtaagcatgaccatgaactctgacggtgcacgccgctgggcacagttgaccaagcagaacatcggtcgttctatcgctatcgttcttgataactatgtatattctgctccgaacgtaaactctgaaatcacaggcggacgttcacagattacaggtcacttcaccccggaacaggcaaaggacttagctaacgtattgaaatcaggtaagatgccggctccggcccacatcgtacaggaagatatcgtaggtccgtctctgggtcaggaatctattaacgcaggtattttctcattcgttgtagctttgatcctgttgatgatctacatgtgttccatgtatggcttcatcccgggtatggttgccaactgcgcattgttcctgaacttcttcttcacgctgggtatcctttcatccttccaggcggcactgaccatgtccggtattgccggtatggtgttgtcactcggtatggcggtggatgcgaacgtacttatctatgaacgtacaaaagaagagcttcgtgccggcaagggtgtgaagaaagcattggctgacggttattcaaatgccttctctgctattttcgactccaacctgacatctatcatcaccggtatcatcctgttcaacttcggtacaggtcctatccgtggttttgccactacattgattatcggtatccttgtatccttcttcactgctgtgttcatgactcgtctggtttacgaacacttcatgaataaagacaagtggctgaacctgacatttacttccaagatttccagaaacttgctggtaaatacccgtttcgacttcatgggaaccaataagaaatcactgatcatcgtaagcgctattatccttgtttgtatcggttcgtttgcattgcgtggtttaagtcaaagtattgacttcaccggtggacgtaacttcaaggtacaattcgagaatccggtagaaccggaacaagttcgtgaactgatcgctgacaagtttggtgaagatgtaaatgtaaatgtgatcgctatcggtacagacaagaagacagtacgtatcagtaccaactaccgtatcgcagacgaaggtaacaatgtagactctgagatcgaatcatacttatacgaaacactgaagccgttgctgacacagaacatcacactggctactttcatcgaccgtgacaatcacacaggcggtagtatcgttagttcacagaaagtgggtccgagtatcgcagacgatatcaagacaggtgccgtatggtcagttgttctggctctgatcgctatcggtctgtatatcttgatccgtttccgcaacatcgcttacagtatcggttctatcgtagctctgacttgtgatacgatcatgattatcggtgcttactcattgttgtggggtatcgttccgttctcactggaaatcgaccagacattcatcggtgctatcctgacggctatcggttactctattaatgataaggtggtaatcttcgaccgtgtacgtgagttcttcggcttgtatccgaaacgtgacaagcgtcagttgttcaacgactctctgaacactacactggctcgtaccatcaatacttcattgagtacgttgatcgtattgctgtgtatcttcatcctcggtggtgattcaatccgcagcttcgcattcgcaatgatcctcggtgttgttatcggtactttatcttcgttgttcattgcatctccgattgcatacaacatgatgaagaacaaaaaagtagtggtagcagctacggaagaataa
>BT_2059|4.163497376439465
atggaagttaaaaaatcacccaaggcagacctggaaggaaagaaatccacatggctgctgatcggttacgtggtggtattggcttttatgttcgtggcgttcgaatggacccagcgtgacgtgaaaatcgatacaagccaggctgtagctgatgttgtttttgaagaggaaatcattcctattaccgaaacccctgaacaagcgaccccaccaccacccgaggcaccgaaggtggccgaattgctggaaattgtcgatgaccaggcagatattgaagaatcaactaccatccttaatgaggataacacaccgaaagtggaagtaaaatacgtaccggtacaagtagttgaggaagagccggaagaacagactatcttcgaagttgtagaaaacatgccggacttcccgggtggacaggcagcattgatgcagtatctggctaaaaatatcaaatatccgactatcgcacaggaaaatggtactcaaggtcgtgttatcgtacagttcgttgttaacaaagacggtagtatcgtagatgcaaaagttgtacgcagtgtagacccgtatctggataaagaagctctccgtgtgatcaacacgatgccgaaatggaaaccaggtatgcagcgtggtaaaccggttcgcgttaaatttacagttcctgtaatgttcagattgcagtaa
>BT_1792|4.153686661444222
atgaacaaaaagtttttaagtgtgatcctgtttggagccttgatgacggtttctacgggcacttttgtctcttgtaaggattatgatgatgacattaataatctacaggagcaaattgatggtcagaagaatgatctgaacagcaaaattactgctgtagaaagctcaatcagcagtttgcagactgctcagagtagcttgcagagcgagattgctgctgctaaggatgaggcttcaaaagctgcacttgccgcacaagaagctgcaattgcaacagcaaaagctgaattggaaaaggtaaaagcagaattgcaagcggccgataaggctgatatggcaacagtagacgggaagctggctgaaatatccggtcgtatccaaacactggaacaattcaaaactaccactgaaacaactttggcagctttaagcgcagcagatactaacttgcaaaaaagcatcactactctgcaagctgatgttcttgcaaatgcagaacaaattggtaggaataaagctgccatcgaagctcaaatcgcagctttggaagcatacaagggaacaaatgatgatgccattgcaggtttgaaggctgacttggaaaagttgcaggctggtgaactgacagaagcaatggttgcaaaaattgcagcacaagtaactgaagtcgtaggtgctaaattggaattgatttctgctgcattcagtaaagcagtcactcatgtagagttgtgcgactacacctttggtggtggaaacgaggaccatattatagcaggtgcatcttcaagaatggatttgcgtactactctggctgtagaagaccgcgtgttcggtaagggtagcactgatgaagtagaagctaaagcttacaccattgctaaccaaaaggagtttaagaaaggcgaaagagcattcttgactgattctgtattgatccgtgtatctccgaccaatgcaaccttaaccgaaggacagatttcattcgtaaattcggctcttggcaatttggacaaacttgttactgtagagaaagtagaacaattcaaagggacagttacacgtggtatctctgctaatggattgtggaaagttgtcttcaaactgaacaaggaaaactataccgaagaaaactacctgaaagcagctaagtttgactataagaacggtactgctgaagacagacttgtaaaggaattgaagaacatcagatatgcagtagccgttactgacaaaccgggtgatgtagaacgtaatgtaaccagtggatatgatttgttcttaggctctgattacgaacctcaatatcaattgaccttcaaggttaatgataagaatgtcagtgctctccgtaaccgtttccaacaagcagaagatcaaacatatgttgctgacgccaacaaaaaattgctttacgactacaaatggaacgttgacaatggtgagcgtgtagaaaaggatggttcttatgagtctattattgatgctacctacagttctggtacgtggagagatcaagatctttggtggaacggtgacaatcgtaacactaagtctttcttctctacaaaagtaggtgaaaaatttacagtagaattggatgggtatgatgacgaccagatcagtggtatctacggtttctatgtagtacttgatgagcagcgtgctgtagaaagtgctccatctgaaatcagagcatggaactcttatgaatcagatatcaagggcttgaatactattactactaacagtaagattgagatgtctatcgatacagaaaaagcagatggtgacatcatcggtttccgtgtgtatgctgtaaatcatgacggttcattggttgacccggatggtaaagcattctatgtagcagtaggtgacattgatgcaatgactactacgttgaaggctgattatattcctgtatgggatgctacggctggcgactacaaacgcgtcgttgagttcgctttggatgaggaaattcagcaaatgcttgtagataaatataatgagggttatagttactctagcttggtggttgataaagataataacccgactgcaactaccgcattcattcgtcgtttcaattttgacaatgacaaggtgatgaatataacattaagtaattctttatctcaatacaaggataatggtacttacaagatgtactttaacatcctcaacaagaagaaggtagttgtcaagaaagttgccatcgaaatcaccaagaagctgcctgaattcccagctgcattctctgctaaagctaaccaatttgatgctgaaggtgcaaaagttgttgaagtaacagatgctacttggaactctaacccagttcacaatttaggtacagcattcaatggcatctctgatcctgacaatagtatcattgaccacaactacacatttacttgttcggaaaagaagattgtattcaactcaactctgaatgataacagatatggattcaaacttgatgtaaatgataaggatgcagcagcagatctctttgctgataagtctgcaggaaagatctacgacatcaacgtatcttatatttataataatgtatcttccgagtcagttgacaattcttatactgtaaaagctccggcagctaagaatttcaaattgagattagtatgtggtgaaggatttacttctgaatggaaaaacttcgatgataagaagaatccaattaaacaggtattgaaatatacggatcgagaaacgaaagttaagcttgctgacatcttgaagtttaagaaaggtggtgtagattatacatccacattctctgctgacaacatcaaagaatgccacttagcttctaacagtgtagacgatgaatacttcacagtaacatttgatgctgtaaatcaggaatttgtattcacatcaaaacagagcgctaacccgccgactagtgatgtaactgcaactctgaagtttactatggtagatagctttggacatgaaaatgcagaagaatatccgtatttcactattaaagaaaaataa
>BT_1428|4.139431778435022
atgatcagattaaatgtttttgttcgtgtaaacgaaacaaaccgcgaaaaagcgattgaggcagcaaaagaactgactgcctgctctttgaaagaagaaggatgcattgcttacgatacttttgaaagcagtacccgccgtgatgttttcatgatttgcgaaacatggcagaatgctgaagtattggcagcacacgaaaaaaccgctcattttgcacaatacgtaggtatcattcaggaattagctgaaatgaaactggaaaagtttgaattctaa
>BT_1153|4.12340980255825
atgaaaaagcataatttcaatgcaggaccttccattcttccgcgtgaggtgatagaggatacagcgaaggctattttagatttcaacggctctggtctctccctgatggaaatcagtcaccgtgccaaagacttccaacctgtggttgacgaagcagaggcattattcaaggaattactcaatatccccgaaggttattcggtactgttccttggtggtggtgctagtatggagttctgcatggtacctttcaacttccttgaaaaaaaggctgcttatctgaatacaggtgtgtgggcaaagaaagcaatgaaagaagctaaggggtttggtgaagtcgtagaagttgcttcttccgctgaagctacatatacttacatcccgaaagattacacaattcctgctgacgcagattatttccacataactaccaataacacgatttacggtacagaattaaaagaagatctcaattctccggttccgatggttgccgatatgtcttctgatattttctctcgtccgatcgacgtatccaaatatatctgtatctatggtggtgcgcagaaaaatctggctcctgccggtgttacatttgttatcgtgaagaatgatgcggtaggtaaagtttctcgttacatcccgtcaatgctgaactatcagactcatatcgataacggttctatgttcaacactcctccggtagtgcctatctatgctgcactgttgaacctgcgttggattaaggcacagggtggtgtgaaagaaatggaacgtcgtgctatcgaaaaggctgatatgctgtacgctgaaatcgaccgtaacaaactgttcgtaggtactgctgccaaagaagaccgttcacgcatgaacatctgtttcgtgatggctcccgaatacaaggatctggaagctgacttcatgaagttcgctacagaaaaaggtatggtaggtatcaaaggacatcgttcagtgggtggtttccgtgcatcttgctacaatgctctgccgaaagaaagtgtacaagctttgatcgactgcatgcaggaatttgaaaaacttcattaa
>BT_3848|4.120799046741169
atgaagaagtttgtgaactttagatttattgttacccttgtcctggcagtatttgccaacgtggtaacttatgcacaggacaatgtaattgatgaggtagtttgggtagtaggtgacgaagctattttgaaatcagatgtagaagaggcccgtatggatgccttgtacaatggacgcagatttgaaggcgatccttattgtgtaatacccgaagaaatcgctgtgcagaagttattcctgcaccaggcaaagttggatagtatcgaagtttccgaagcggaaatcattcagcgtgtagatatgatgaccaatatgtatatccagcagattggttctaaggagaaaatggaggaatacttcaataagactgctactcaaattcgtgaaacgttgcgcgaaaatgcccgtgacggactgacagtacagaagatgcagcagaaactggtaggagatatcaaggtaactccggcagaagtacgccgctatttcaaggatcttcctcaggacagtatcccttatattccgactcaggtagaggtgcagattattacactgcaacctaaaattcctattgctgaaattgaagatgtaaagagacgtctgcgtgattatacagaccgtgtgacaaagggtgaaattgatttttctacactggcacgtctgtattccgaagataaggcttctgctatcaaaggtggtgaacttgattttatgggacgtggtatgctggatccggcttatgccaatgtagcattcagtcttcaggatccgaagaaagtttctaagatcgtagaatctgaatttggttatcatattatccagcttatcgagaaacgtggcgaccgtgtgaatacccgtcacattctgttgcgtccgaaagtatctgaaaaggagttgactgaggcttgtgcccgtctggattctattggcgatgatatccgtcagaataagtttacatttgatgaggctgcctctgtgatttcacaggataaggatactcgtaataatcacggtcttatggtgaatacgaatgagcgtacaggtatcactacttctaagttccagatgcaggatttgcctcaggatgttgcgaaagtggtggataagatgaatgtaggcgaaatttccagagcctttacgatgattaacgagaaggatggaaaagaagtttgtgccattgtaaaactgaaagcaaagatcaacggtcataaagctaccattgcagaagactatcaggacctgaaagaaatcgtgatggataagcgccgggaagaaatgttgcagaagtggattctgaacaaacaaaaacatacgtatgtacgtattgacccgaattggcagaagtgtgacttcaagtatccgggttgggtaaggaacgattga
>BT_2736|4.119464765015339
atgagaaaggaagataaaaattcgattatagagcaaattgctgctacagtaaaggaatatggccacttctatttggtagacgttacagcgatgaacgctactgctacaagtgcattgagaagagattgtttcaagtctgacatcaaattgatggtagttaagaatacattgcttcacaaagctcttgaaagcctggaagaagacttttctcctctttacggttctttgaaaggtacaactgctgttatgttttgcaatactgcaaacgtacctgctaaactgatcaaggacaaagctaaagacggaattcccggactgaaagctgcatatgcagaagaaagcttctacgttggtgcagaccaattggatgctctcgttgctatcaagagtaagaacgaagttatcgccgatatcgttgcattgttgcaatctccggccaagaatgttatttctgctcttcaatcaggtggtaacacccttcacggagttctcaaaactcttggtgagagacccgaataa
>BT_0620|4.11472826049555
atgttgctggtacttacgggcgttacagctgtttccgtagcgttgctggcttatgtgaacgaactgacgaaaggccctattgccgaagcgaatgcaaagacgctgaacgaggccttgaaaaaggtgcttcctgaatataccaataatccggtagccgaaagcgatactgttttcagcgagaaagacggaaagaaaatcgtggatttcattatctatccggccaagaatggcgaaaagtgggtaggttctgccgttgaagccaagtcaatgggatttggcggtgaactgaaagtgctggtgggctttgatgctgaaggcaagatttataactactctttattggcgcacgctgaaactccgggattgggttcgaaagcggacaaatggtttggagcttatgatcctgcaaagaacgaaaaaccggtatctcacgaagaaagtgcaaagtctattttgggcatgaatccgggagagactccattggctgtgaccaaagacatgaatggacaggtagatgctatcacggcttctactatcacttcacgtgctttcctgaatgcggtgaatgctgcttatcaggcatataaaggcggtgaggtggatacgaattccggagcttcccagaaaaatgaaccggctgttgcaccggaaggtgaagcagctgctaatgacactaataactaa
>BT_1499|4.094287076659955
atgactaaagcagatattgtaaacgagattacaaagaaaaccggtattgataagacaacagttcttacaacagttgaagcatttatggaagctgttaaagactcattgtctaacgatgagaatgtataccttcgcgggtttggtagcttcgtagttaagaaaagagctcaaaagacagctcgtaatatttctaagaatactactatcatcattccagagcacaacattccggccttcaaaccggctaagacatttacaatttcagtaaagaaataa
>BT_0915|4.0910804670700545
atggcaaagaaagcaaaaggtaacagagtacaggtgattctggaatgtacagaacacaaagagagtggaatgccgggaacatctcgctatatcacaactaaaaacagaaagaatacaactgaaagacttgagttgaagaaatacaacccgattctgaagagagtaacagtacataaggaaattaaataa
>BT_4368|4.087665850446792
atgttgttcctttcggctggagcaaccactgtggtggcacaggatgcgtctaactgtaactcaaacagtagtatttcgcatgaggctgtgcgtgcaggaaattttaaagatgcgtatactccctggaaagctgtgttggaaaattgtcccacactccgtttttacacttttactgacggatataaaatccttaaaggcttgatggctcagattaaggataagaataatcctgaatatcagaagtattttgatgaattgatgaatacgcatgatttgcgtatgaaatacacagaagaattccttgcaaaaggaactaaagtgtcttctgctgacgaagcgctgggtatcaaggctgtagactatattgctttggctccgaaagtagacgctaaccaagcctatcaatggttgagccagtctgtaaatgcagtgaaaggcgaatcggcagctgctacgcttttttatttccttcagatgtcattggataaactgaaagctgatcctaatcataaagaacaatttattcaggattatctgcttgcttcagaatatgctgacgctgctattgctgcagaaactaatgaagcaaaaaagaaaaactttatgggtatcaaagataacctcgtggctttgttcgtaaacagtggtactgctgattgcgaatctctgcaaagtatctatggcccaaaagtagaagctaaccagacagacttggcttatctgaaaaaagtaatcgatatcatgaaaatgatgagatgtacagaaagcgaagcttatctgcaagcatctttctacgcttataagatagagccaacagctgaagctgctacaggatgtgcttatcaggcattcaagaaaggtgatattgacggtgctgtgaagttctttgacgaagcaatccaactggaaactgataacgtgaagaaagcagaaaaggcatatgctgctgcagctgtattggcttctgctaagaaattgtctcaagccagatcatactgtcagaaagcaattagcttcaacgagaactatggtgctccttatatcctgattgctaacttgtatgcaatgagtcctaactggagtgacgagtctgcattgaataagtgtacttacttcgctgtaattgataaactgcaacgtgcaaaagcagttgacccaagtgtggctgaagaagcaaacaagttgattggtacatattccggtcatactccacaggctaaagacctatttatgttaggttacaaacaaggcgaccgtatcactatcggtggctggatcggagagactacaacgattagataa
>BT_3611|4.070199894437037
atggcacaagaagacgtttttaagaaacttgtatcgcactgtaaagagtacggtttcgtatttccttcaagcgatatctacgacggactaggcgcagtatatgactacggtcagatgggcgttgaattgaaaaacaacattaaaaaatattggtgggacagcatggtgctgttgcacgaaaacattgtcggtatcgactctgccatctttatgcaccctaccatctggaaggcttccggacacgtggacgcattcaatgaccctttgattgacaataaggattctaaaaaacgttatcgtgctgacgtattgatcgaagatcagttggctaaatatgacgataaaatcaataaagaagtagcaaaagccgccaagaagtttggtgaatcattcgatgaggctcaattccgttctaccaacggacgtgtgttggaacatcaggctaagcgtgatgcacttcacactcgtttctcaaaagcactgaatgataataatctggatgaacttcgtcagatcattgttgatgaagagatcgtatgtcctatttccggtactaagaactggacggaagttcgtcagttcaacctgatgttctctacagaaatgggatcgacttcagacggtgccatgaagatttatcttcgtccggaaacggcacagggtatctttgtaaactatctgaatgtgcagaaaaccggtcgtatgaaagtacctttcggtattgcccagattggtaaggctttccgtaatgagattgttgcccgtcagttcatcttccgtatgcgtgagttcgaacagatggagatgcagttctttgtaaaaccgggaacggaactggattggttcaagaaatggaaggagattcgtctgaaatggcataaagcgctgggcttcggtgatgccagctaccgctatcacgaccacgataaattggctcactatgccaatgctgcaacagatatcgagttcctgatgccattcggtttcaaagaagtggaaggtattcactcccgtacgaacttcgacttgtctcagcatgagaaattctccggcaagagcatcaaatacttcgatccggaattgaatgaatcgtacactccgtatgtgattgaaacttctatcggtgtagaccgtatgttcctgagcatcatgagcgctgcttattgtgaagagcaactggaaaacggagaaagccgtgttgtgctgaaattgcctgctgcccttgctccggtgaaactggctgttatgccgttgatcaagaaagacggtctgcctgaaaaggcccgtgagatcatcgacgctctgaagttccatttccactgccaatatgacgaaaaagacagtatcggcaagcgttatcgtcgtcaggatgccatcggtactccgttctgcgtaacagtggatcatcagacattagaagataactgcgtgacattgcgtaatcgcgataccatgcagcaagagcgtgtagctatctctgaactgaacaatatcatcgcagacagagtgagcatcacttcattattgaaaactttacaataa
>BT_0883|4.066447898237814
atggctagagaagcaaaaaaagatccgaatgagttgacggtggaacagaagttgaaaacactgttccagctgcaaactatgttgtctaagattgatgaaatcaagacattgagaggtgaacttccattggaagtgcaggaccttgaagatgaaatcgctggtttgagtacccgtatcgacaagatcaaagctgaagtggatgaactgaaatctgctattgcaggtaagagagtagaaattgaaacggcaaaagcttcagtagaaaaatataagtcacaacaagacaacgtccgcaacaaccgtgaatatgatttcttgacgaaggaaattgaattccagagcctggaaatcgaactttgcgaaaaaagaatcaaagaattcagtgcggacagagaagaaaaagaagctgaagtagtaaagaatgaacaaatactcagcgaaagacaaaaagacctcgaacagaagaagggcgaactagatgaaattatctctgaaactaaacaggaagaagagaagctaagagataaagccaaagatctggaaactaagattgaaccgcgtttgttgcagtcattcaaacgtatccgtaagaactcccgcaatggattgggcgttgtatatgtacaacgtgacgcgtgcggtggttgctttaacaagattccgcctcagagacagttggacatccgttcccgtaagaaagtgatcgtttgcgaatattgcggacgtatcatgatcgacccggaattggctggtgtacaaattgagcataaagtagaggaagctccggctactactaccaaaagagcaatcagaagaaaaactgctgaataa
>BT_3866|4.063926473917244
atggaaaaggaaatcaagaaagttctcgttttgggttctggagcactcaaaatcggacaagccggagaatttgactactcaggctcacaagcactgaaagctttgaaagaagaaggtatcagctcagtattggtaaacccgaacatcgcaaccattcagacttctgaaggaattgccgataaagtgtatttccttcccgtaactacttatttcgtagaagagattatcaagaaagaacgtcccgacggcatcctgctggcatttggcggacagactgcattgaactgcggcgccgaactgtacacgcaaggtattcttgataaatatggagtgaaagtactcggtacatcggtagaagctatcatgtacacggaagaccgtgacctgttcgtgaagaaactggatgaaatcaatatgaagactccggtaagtcaggcggtagaaagcatggaggatgccatcgctgctgcccgcaagatcggttatccggtgatggtacgttcggcttacgcgttgggaggtctgggtagcggtatctgcgctaacgaagaagaattcctgaaactggccgaaagctctttcgccttctccaagcagatcctggtagaagaatctctgaaaggctggaaagaaatcgagttcgaagtgatccgcgacgcgaacgaccactgcttcactgtagccagcatggaaaacttcgacccgctgggtatccacaccggtgaatctatcgtagtagctccgacctgctcattggacgacaaagaactgaaactgttgcaggaactgtctgcgaaatgtatccgtcacctcggcatcgtaggtgaatgtaacatccagtatgcgttcaactcagatacggacgactaccgtgtgatcgaagtaaatgctcgtctgagccgttcttccgcgctggcatccaaggctaccggttatccgctggcattcgttgccgccaagatcgcattgggttactcactcgaccagatcggtgaaatgggcactccgaactctgcatatcttgctccgcaactggactactatatctgtaaaatccctcgttgggacttgacgaaattcgccggtgtatcccgcgaaatcggttcaagcatgaagtcggtaggtgaaatcatgtctatcggccgctctttcgaagaaatcatccagaaaggtcttcgtatgatcggacaaggcatgcacggttttgtcggtaatgacgatgtacacttcgacgaccttgacaaggaactttcacgtccgacagacttgcgtatcttctccatcgcacaagctatggaagaaggatattccatcgaccgcatccacgaactgactaagatcgatccttggttcctcggcaagctgaagaacattgttgactacaaggcgaaactgtctacatataataaggtggaagatattccggctgacgtgatgcgcgaagctaaaatccttggtttctctgatttccagattgcccgcttcgtactgaacccgaccggcaacatggaaaaggaaaatctggcagtacgcgctcaccgtaaagccctgggcatccttccggcagtaaaacgtatcaatactgttgcttccgaacatccggaactgactaactatctgtatatgacttatgcagtagaaggttacgatgtaaactattataagaatgagaaatcagtagtcgtactgggttcgggcgcttaccgtatcggtagctcggttgaatttgactggtgctcggtgaacgcagttcagactgcccgcaaactgggttacaagtctatcatgatcaactacaaccccgaaacggtttctactgactacgatatgtgcgaccgtctgtacttcgacgaactctctttcgaacgtgtactcgacgtgatcgaccttgaacaaccgcgcggtgtgatcgtatccgtaggcggacagattccgaacaatctggctatgaagttgtatcgccagtcagttcctgtactgggtacttctccggtttccatcgaccgtgccgaaaaccgtaacaagttctcggcaatgctcgaccagcttggcatcgaccagccggcttggatggaactgaccagccttgaagaagtgaagggatttgtagaaaaagtaggttatccggtattggttcgtccttcttacgtactctcgggtgcggctatgaacgtttgctacgatgacgaagaactggaaaacttcctgaagatggctgccgaagtatctaaagaatatccggtagttgtttctcagttcctcgaaaatacaaaggaaattgagttcgacgcggtagctcagaacggtgaagtggttgaatacgctatttccgagcacgtagaatttgccggtgtacactccggtgacgctacactggtattcccagcacagaagatttactttgcaactgcccgccgcatcaagaagatcagccgtcagattgctaaagaactgaatatctccggtccgttcaacatccagttccttgcccgcaacaacgaggtgaaggtaattgaatgtaacctgcgtgcttcccgtagcttcccgttcgtatctaaggtgctgaaacgcaactttatcgaaacagctacccgcatcatgctggatgctccgtacagccagccggacaagactgcgttcgacatcgactggatcggtgtgaaagcttctcagttctctttctcccgtcttcacaaggctgaccctgttttgggcgtggatatgtcttctaccggtgaagtaggttgtatcggcgacgatttctctgaagcattgctgaacgcaatgatcgctacaggattcaagattccggaaaaggcggtgatgttctcttccggtgctatgaagtctaaagtagatttgctggatgcgagccgtatgctgtttgccaagggatatcagatttatgctactgccggaacggctgcattcctgaatgctcacggtgtagaaacaactccggtttactggccggatgaaaaaccgggtgctgagaacaacgtgatgaagatgatcgctgaccataagttcgacttgatcgtcaacattccgaagaaccacagcaaacgtgagttgacgaatggttaccgtatccgtcgtggtgctatcgaccataacattccgttgatcaccaatgcccgtctggcaagtgctttcatcgaagcattctgtgaactgaaactgagtgatattcagattaagagctggcaggaatataaataa
>BT_3419|4.0635740325465
atgagtaagaaagcccttttaatgatcctcgatggttggggactaggcgaccaaaagaaagacgacgtaatcttcaacactcccactccttactgggattatctgatgaacaattatcctcattcccaacttcaggcaagtggtgagaacgtaggtttgcccgacggacagatgggtaactcggaagtgggtcacctcaacattggtgccggacgtgtggtttatcaggatttggtgaaaatcaaccgcgcatgtgctgacaacagcatcctgcagaaccccgaaatcgtttctgctttctcttacgcgaaagaaaacggaaagagcgttcatttcatgggactgacttccaacggtggcgtacacagctcaatggttcatcttttcaaactttgcgacatctccaaagaatacggcatcgacaatacattcatccactgcttcatggacggtcgtgacactgacccgaagagcggcaagggatttatcgaagaactttctgcacactgcgagaaatcggcaggcaagatcgcttctatcatcggtcgttattatgctatggaccgtgacaaacgttgggaacgtgtgaaggaagcctatgacctgctggtaaatggccagggcaagaaagctactgatatggttcaggctatgcaggaatcttacgatgaaggtgtaacggacgaattcatcaagccgattgtaaacgccaactgcgacggaaccatcaaagaaggtgatgttgttatcttcttcaactaccgtaacgaccgtgctaaagaattgactgtcgtactgactcagcaagatatgccggaagcgggaatgcatacgatcccgggactgcaatattactgcatgactccgtatgatgcatccttcaaaggtgttcacatcctgttcgacaaggaaaacgttgctaacacactgggcgaatacatcgcttccaagggactgaaccagctccatatcgctgaaacagagaaatatgctcacgttactttcttcttcaacggcggtcgtgaaactccgttcgacaacgaagaccgtatccttgttccatctccgaaagtagccacttacgacctgaaaccggaaatgagcgcttacgaagtgaaggataagctggtagatgccatcaacgaaaacaaatatgatttcatcgtggtgaacttcgctaacggtgacatggtaggtcataccggtatctacgaagcaatcgagaaggctgttgtggctgtagacgcttgcgtgaaagacgtaatcgaagctgctaaggcacaggattacgaagctatcatcatcgccgaccacggtaatgctgaccgtgccttgaacgaagacggcactccgaatacggctcactctctgaatccggttccttgtgtttacgtaaccggaaacaaagctgcgaaagtagaagacggtcgcctggctgatgtggctccgactatcctgaaaatcatggggctggaagctccggctgatatgaacggtcagattttgattaagtaa
>BT_1157|4.059602735335112
atgggacaactgttttcaaagaagaataaagaagtattctctgctccgttgggaatcgataatccggtaaccgtacaggtgcttggtatctgttctgcacttgctgttactgccaagctggaacccgccattgtgatgggactttcagttactgtgattacagcgtttgccaatgtcgttatttcactgttgcgtaagacgattccaaatcgtatccgtatcatcgttcagttggtagtggttgctgctttggttaccatcgttagtgaaattctgaaagcgtttgcatacgatgtaagtgtacagctctctgtttatgtaggtttgatcattaccaactgtatcctgatgggacgtctggaagcatttgccatgcagaacggtccttgggaatcattccttgacggagttggtaacggtttgggttatgccaagattctggtaatcgtagctttcttccgcgaactgctcggttcgggaactttgcttggtttcaatatcctgaattatgagcctatccagaatatcggttatgtaaacaacggtctgatgttgatgccgccgatggcattgattatcgtagcttgcatcatctggtatcagcgtgcacgtcacaaagaactgcaagaagaaagtaattaa
>BT_1688|4.051964898421919
atgaaagaatataaatataaaatcaacggtaactcatacaaagtaaccatcggagatattgaagataatatcgctcatgtagaagtgaacggtacgcactacaaagtagaaatggagaaacaaccgaaaactgctcccaaaccggtagtagtacgtcctatgcctaactcaccggctgctcctaccacaccggtagtaaaaccggctgctccttctacaggcaaatcaggcgttaagtccccgctaccaggcgttatccttgacatcaaagtaaatgtaggtgatacagtgaaaagaggacagactatcattatattggaagccatgaagatggaaaacaatatcaatgcagacaaagacggtaaagtgactgccatcaatgtcaacaagggagattctgttcttgaaggtaatgacctcgtaattattgaataa
>BT_3845|4.03384793860306
atgtcatttattgctgataagattgtaatggatgggttaacttacgatgacgtattgttgatccccgcttattctgaagttttaccgcgcactgtcgatctctcgacaaagttttcaagaaacattgagttaaaaattccttttgtgacggctgccatggatacggttaccgaagcgaaaatggctattgccattgcccgtgaaggtggtatcggtgtgattcacaaaaatatgtctattgaggagcaggcaagacaagttgccattgtaaagcgtgctgaaaatggtatgatttacgatcctgttactatcaagagaggttctactgtcagcgacgctttgggaattatggctgaatataaaatcggtggtattcctgtagtggatgatgaaggttatctggtaggtatcgttactaacagagatttgcgtttcgaaagagacatgacaaagcatattgatcttgttatgactcctaaagaaagattggttactactaatcagtctaccgatctggaatctgctgcacagattcttcaaaaacataagattgaaaagttgccgattgtaggaatggatggcaaactgatcggtcttgttacatataaagatattacaaaggcaaaagataagccgatggcttgtaaagatgccaaaggtcgtctgcgggtagctgcaggtgtcggcgttactgctgatacgctggatcgtatgcaggcattggtggatgccggtgcagatgctatcgtaatcgatacggctcacggacattctatgtacgttattgaaaaactaaaagaagcaaagaaacgcttcccgaatattgatatcgtggtaggtaacattgctaccggagaagctgcgaaggctttggcagaagctggtgctgatgcagtgaaagtaggtatcggtccgggttctatctgtacgactcgtgttgttgcaggtgtaggtgttcctcagttgtcggctgtatatgatgtagccaaggcactgaaaggtacaggtgttcctctgattgctgatggtggtttgcgctattccggtgatgtggtaaaagcattggctgccggcggatattgtgtgatgatcggatcattggttgccggaacagaagagtctccgggtgatactatcatctttaacggacgtaaattcaaatcatatcgcggtatgggttcattggaagcaatggagaatggctctaaagaccgttatttccagagcggaactgccgatgtgaagaaattggttccggaaggtattgctgctcgtgttccttataaaggtacactttacgaagtagtttatcagttgtccggtggtcttcgtgcaggtatgggatattgcggtgctgctaatattgaaaaacttcatgatgcgaagtttactcgtattacaaatgccggagtgatggaaagtcacccgcatgacgtgacgattaccagtgaatcgcctaactatagccgtccggaataa
>BT_0715|4.031932024924776
atgttactatcagtattgttacaagccactgcagcagcagtaggagtaagtaaattaggtgcagctatcggtgcaggtcttgcagtaatcggagctggtttgggtattggtaagattggtggttcggctatggaagctattgcacgccagccggaagcctcgggtgacatccgtatgaatatgattatcgccgccgccttgatcgaaggtgtggctctgttggcggtagtagtatgtctgctggtattcttcctgtaa
>BT_2715|4.030637011224366
atgagtaatactgctagcctaaagaaagaatatgcagatcgtattgcacctgcattgaaatcacaattccagtattcttcaacgatgcaggtacccgtacttaagaagattgttatcaatcaaggtttaggtatggctgttgctgataagaagattattgaagtagcaatcaatgaaatgacagctatcacaggtcagaaggccgtagctaccatttctcgtaaagatatcgcaaactttaagttacgtaaaaaaatgccgattggcgttatggtaactttgcgccgtgagagaatgtatgaattcttggaaaaactagttcgtgtagctcttcctcgtattcgtgacttcaaaggtatcgaaagtaagtttgatggtaaaggtaactatacccttggtattcaggaacaaatcattttccctgaaataaatatcgatagtattacaagaattctcggaatgaatattacctttgtaacctctgcggagacagatgaagaaggttatgccttgttgaaggaattcggtttaccttttaaaaacgctaaaaaagattaa
>BT_2165|4.028191844759359
atggacgagaaactgcgtattttattatgcgaggatgacgaaaatcttggcatgcttttaagagaatatttacaggcaaaaggttattctgctgagttatatcctgatggagaagccggttataaggctttcttgaagaataaatatgacttgtgcgtgtttgacgttatgatgcctaaaaaggatggctttacgttggcacaggatgtccgtgctgcgaatgctgagatacctatcatcttcctgactgcaaaaacgctgaaagaagatatcctggaaggatttaagattggtgcagatgattatatcacgaaaccattcagtatggaagagttgactttcagaattgaagctatcttgagacgtgttcgtggaaagaagaacaaagaaagcaatatctacaagatcggtaagtttactttcgatactcagaaacaaattctggctacagaaggcaagcagacgaagctgactaccaaagaatctgaacttctcggactgctttgtgcgcacgctaatgaaattctgcaacgtgactttgctctgaagactatctggattgatgataactacttcaatgcccgtagtatggatgtgtatattacgaagttgcgtaagcacctgaaagaagatgattctatcgagattatcaatattcacggaaaaggctataagctgatcacaccggaagttgaatcttaa
>BT_0807|4.014545515218431
atggcagaaaagactagatattcggatgcggaacttgaagaattccgtgccattattatggagaagttggagttggctcaacgtgattacgatcagttgaagatgagcttgatgggattggacggtaatgatactgacgatacatctcctacttataaagtgttggaagaaggagctaatacgctttcaaaggaagaaacgactcgcctggcacagcgccagctgaagtttatccaaggattgcaggcagctttggtacgtattgagaataaaacgtatggcatttgccgtgagactggaaagttgattccggcagaacgcttgcgtgctgttcctcatgctacactcagcatcgaggctaagaacagtggtaaaaaataa
>BT_2090|4.004872019842616
atgagaaaagattttaaaaacttagatatatatgctgcatttcagcccgctaacggtgctgaatggcaaaaggctaacggtatttccgctgattggaatacaccggaacacattgacgtgaagcctgtttatacaaaagaggacctcgaaggaatggaacacctcggctatgctgccggacttcctccttatctgcgtggtccgtattcagtgatgtacactcttcgcccctggactatccgtcagtacgccggattctctactgccgaagaatcaaatgctttctatcgccgtaacctggcttccggtcagaaaggtttgtccgtagcatttgacttggctactcaccgcggttatgaccccgatcacgaacgtgtggtaggtgacgtaggtaaggctggtgtatctatctgttcactcgaaaacatgaaagttttgttcgacggtattcctttgagcaagatgtccgtgtctatgacgatgaacggtgcggtacttccgattatggcattctatattaatgcaggtctggaacagggtgctaaactcgaagaaatggccggtactatccagaatgatattctgaaagagttcatggtgcgtaatacctatatctatccgcctgcattctctatgaagattatttccgatattttcgaatatacttcgcagaagatgcctaagttcaactccatctctatctccggttaccacatgcaggaagcaggtgcgacggcagatatcgagctggcttatacattggccgacggtctggaatatctgcgtgccggaacagcggcaggtatcgatatcgatgcgttcgctccccgtctgtctttcttctgggcgattggtaccaatcacttcatggaaatcgcgaagatgcgtgctgcccgtatgttgtgggctaagattgtaaaacaattcaatccgaagaatccgaaatcactggcattgcgtacacactctcagacttccggctggtcgctgacagaacaagacccgttcaataacgtaggacgtacttgtatcgaagccatggctgccgctttgggacatacacagtctttgcataccaatgcgctggatgaggctattgccctaccgacagacttctccgcacgtattgcccgtaatactcagatttatattcaggaagaaacctatatctgtaagaacgttgacccatggggcggttcttactacgtagaagctctgaccaacgaactggctcacaaggcttgggaacgtatcgaggaagtagaaaaactgggtggtatggcgaaagctatcgagaccggtattcctaagatgcgtatcgaagaggctgctgctcgtacgcaggcccgtatcgacagcggttctcagactattgttggtgtgaacaaatatcgtctggaaaaagaagctccgattgatatccttgagattgataacacggcagttcgtcttgaacagatcgagaacctgaaacgtttgaaagaaggacgtaaccaggcagaagtggacaaagcactggcagccatcaccgaatgcgtggagaccggtaagggtaacttgctggaactggctgtagaagctgctcgtgttcgtgcaacgctgggtgaaatctcctatgcttgcgaaaaggttgtaggacgttataaagcaataattagaacaatatcaggcgtgtattcatcagaaagtaaaaacgatggcgacttcaagcgtgcatgtgaactggctgagaagtttgctaagaaagagggacgtcaacctcgtattatggttgcgaagatgggacaggacggtcacgaccgtggtgccaaagtggtagcaaccggttatgcagactgtggcttcgacgtagacatgggaccattgttccagactccggcggaagctgcccgtgaagctgtagaaaatgacgttcacgtagtaggtgtttcttcattggctgccggacacaagacgttgattccgcagattatggaagaactgaaaaagctgggtcgtgaagatatcgtggtaattgccggcggtgttatccctgcacaggattatgacttcctgtataaggcaggtgtagctgctattttcggtcccggtactccggtagcgaaggctgcttgccagattctggaaatcctgatggatgaagaataa
>BT_2714|3.9983916414400955
atggcaaaggaatcaatgaaggcacgtgaagtaaagcgtgctaaattagtagccagatacgccgagaaaagagccgctttgaaacaaatcgtgagaacaggtgaacctgccgatgcttttgaagctgcacagaaattgcaagagttgcctaagaattcaaatccaattcgtatgcacaaccgttgcaaactgactggtcgtccaaaaggttatatccgtcagttcggaatttcaagaatccagttccgtgagatggcatctaacggtctgatcccgggcgtaaagaaagcaagctggtaa
>BT_2486|3.997969703345704
atgaagaaaaaatttattagagtgatgtttttcggagcattggcgctaaccacattttcatatgtaggttgtaaggactacgatgacgatatcgatcggttagagcagaagataaccgaaaatgccaacgctattgcggaaatcaacaagctgatcgaagggggatctgtgatcacaaaagttgagaacattaccggtggtgtggaagtaacattgagcaacggtaagagctttaccattaaaaatggtgatgccggaaaagatggtactcagtggacgattggtgaagacggatactggtatcaagatggtaagaaaacagagttcaaggctaaaggtgataaaggagaaccgggcactccgggcgagccgggtactccaggtaaagacggtgatacctatattccgggtgaagacggattctggtacaagaatgaagtgaagccggaaaacaagactgataagacttggattgtcccaggagttgtttctgttgctgatatgggtgactactatatcttcagtaatctgaagaatgaagctggtgaagcaacttctgctacagtttataaatactctgctacttttgtttcttctttagtacatgtaccttcaaatatcaataaggatttaggagatgttgtattcttgccagttattgcatatgataacaactcgaagaatacggctgtgtatgagtataatagtagtaatcaaccattatatcgtactttggttaatggatgggcggaatatgaatataaattgaatcctgctaatgtaaatcctcaatattatactggaatatcgtttgttgaacaaacagctacaacaactaccagagctactgaagttgggttacctttggctaaagtagtaactactacagaccgtggcagattgatagtaaaggcctctgctggtgataacgccaataacccaaatgcgttcaaaatgtataaagatgattctgaacagggtactgcttatgataatccagatggcaaaccgatgaaagaatctactaaatacggtgaggctggtaaagtgaatatgcttgcctacatggttaagaatacgaatgaacaacttggtgagactgcaaatatcaatgtagtatctgattatgttgctacaaaacgtatggtggttgaacaagaggaaactactattggttttgctgttgatgcagataaatatgctgatcctacagtaaaagctccggctcttcctttgttgtctgatatgtacaagaaggcagaaactaaggtaaacgattatttagcaagtcttcctgttaatttgaaatttttgtatactgctgatcctttggatttggaaccattgctcacaggtttggcaacagaattccatactaacacaggctttgacgcagatgaaagtcaatatgtattgactgatcttggttttgaaaacgtaacattccaatatgaggcagtgagttatatggatgctgaagttgatcagacaaaacgttatctgaaattggatggtagcaaaatttctgtaatcgacaaacaatctgcttctatcgggcgccaggctgttttgaaagtaaagatgtatgtagatggcaaatttgttatgagtaagttgatgaagattgagtttgtagaacaagagcaacagactaaagactttgttaatacagatttgaaagaacagacgttggcttgtacagctttgtatggtggcggtgcgaagttggcagcagctactgcatatcagactgctactgttgtggaaggtcttaagatagacttcgaccaatactttaatgcattacaagtaagcaaagctaaattcgtagaatattatggtggaggtaatccgactgtggaagtaacgaaggatggcgttaaatttgatggctggagctttgattctgaagaagcaggtaagaatttgacaatcgattattctaacatcgaaggatctgctattactgacaataacaatgtatacttcggattgaagaaccagttgcgtgccggtacttatgtgattaagtttacttattctacaacgaatactgcacctacatacaaagcattcactattactgctacattggtagtgaaagatcctgtacatacatggacttataacccgtcaatgtgggaaggaacagagtatatgcttggttatggtcaaccgacttcaggagactatggcgcaccgttcttgatgaaagctactatcgaagatggattcatggattcatgggatggttgtggtcaatgggacttcgagttagtaactacagctcctgcaagcgagatgactcttacaacagatattgctactaataagcacgtactgaatatctttgataagaaatggatgggcaaaaagattcgtgtccgtgccgttgagtatattgaaacgaaagatgcagcgaaaaataatcgtaagatcaataacattgtatcagctactaagactagtgaatttgacatcatgttcgttaatcctgtagtttatgctcaggtaaatgcagcggcagcttggtatttggttgacaaagctaatactactgtcctgaaggaaggtgcttatctgcctatctaccgcttcgttaaattgtatgatataaagagaggtgaaacgaatggtatgatgtttgatggaagtcaagaagagccttggttcgaaagaaatgaggttgagattggtaaaggcctgttcaagatgcataaagtagaagtttcttataaactttcggataagaatgatgctattgtacagagacatgcttcaatacttaaatcgacagatggtaaagaagttggcttgctgaaatggaacaacgatgaaggtgtattggttggtgatgttgatcagccgattattatcgatgtaacgataaagaattcatggatgggtcaaccggaacagacaactacacaaacccaagaaatcactgtatacgttaagaaagcggatactaagtatactgtaccggctacaggattccttggaacattggctgctcctgaaggattaggctcatacgctgatttgaactaa
>BT_4610|3.9935388016788607
atggcaaagaaagacgaacttaattttgaaacagataataaaatggcatcaagcgaaaaactgaaagccttacaggctaccatggaaaagatagaaaagaacttcggtaaaggttctatcatgaaaatgggtgatgatagtgttgaacaagtggaagtgattcctaccggctccattgctttaaacgtggcacttggcgtaggaggatatcctaggggaagaatcatcgaaatctatggtccggaatcttccggtaaaacgactctggctattcacgccattgccgaagcacaaaaagccggtggtatcgccgcttttattgatgccgaacatgccttcgaccgtttttatgcagcgaaattaggcgtggatgtagacaatctctggatttctcaaccggacaacggagagcaggccttggaaatagccgaacagttaatccgttcttccgctattgatattattgttattgactccgtagcagcattaactccgaaagcagaaattgaaggcgacatgggtgacaataaggtaggtttgcaggcacgtctgatgtcacaggctttgcgtaaattgaccggtacagtcagcaaaacacgtacaacttgtatctttatcaaccagctccgtgaaaagattggcgtcatgttcggtaatccggaaacaacgacaggtggtaacgcattgaagttctatgcttctgtacgtatagatatccgtggcagccagccaatcaaagacggtgaagaagttcttggtaaactgactaaggtgaaagtggtgaagaacaaagtagcacctcctttccgcaaagcagaatttgatatcatgtttggtgaaggtatttctcactccggagaaatcatcgatttgggcgcagaactgggaatcatcaaaaagagcggttcatggtatagctacaatgacactaaactgggtcaaggacgtgatgcagccaaggtatgtatcaaagataatcccgaacttgctgaagaattagaaggattgatcttcgaagccttgaataaaaaataa
>BT_3808|3.991163419724556
atgaaaccaactttattcttattggctgctggtatgggtagccgttatggaggcttgaagcaattggacggactgggtcctaacggcgaaactattatggattactctatctatgatgctatcaacgcaggatttggtaagcttgtatttgtaatccgcaaagattttgaacaggatttccgcgaaaagattatttctaaatacgaaggccacattccttgcgaactggtattccagtctattgatgatcttccggaaggattcacttgtccggcagaccgtacaaaaccatggggtacaaatcatgcggtaatgatgggagctgatgtgattagtgaaccgtttgcggtaatcaactgcgatgacttctatggtcgtgactcgttccaggtaatgggcaaattcctgtctgctcttcccgaaaattccaagaatgtttattcaatggtaggtttccgtgtgggaaatacgttgagcgagagcggtacggtatctcgtggtatctgcagtacagatgctaacaacttgctgacttccgtagtggaacgtacgaagattcaacgtctggacggcgaagtaaaatacatcgatgataacggtgaatggacagctactcctgatacgactccggtaagtatgaacttctggggctttactcccgactactttgcttacagtgaagagttcttcaagactttcctgagcgatccgaagaacatggagaacctgaagagcgaattctttatcccgctgatggtggataaattgattaacgacggaactgcaactgtagaagttctggatactaccagcaaatggtttggtgtaacttatccggaagaccgtcagagcgtagtggataagattcaggcattggtagatgccggtgaataccctgctaaattgttctaa
>BT_4217|3.952132584098419
atgaaagcattaacaaaaacagatttcaactttccgggacaaaaaagcgtgtaccacggaaaagtgcgcgatgtgtacaacatcaacggcgaaaaactcgtcatggtagcaaccgaccgtatctcggctttcgatgtggttttacctgaaggtatcccttacaaaggccaaatgctgaatcagattgcagccaaattcctcgatgccactactgacatctgtccgaactggaaaatggctacgccggacccgatggttactgtcggagttttgtgcgaaggctttccggtagaaatgattgtacgcggctatctgtgcggtagcgcatggcgtacttacaaaagcggcgtacgcgaaatctgcggtgtgaaactgccggatggtatgcgcgaaaacgagaaattcccggaaccgatcgtcaccccgacaacgaaagcggaaatgggactgcacgacgaagatatctctaaggaagaaatcctgaaacaaggactcgctactcccgaagaatatgagactctggagaaatatacactggctctcttcaaacgtggaactgaaatcgctgctgaacgcggtctgatcctcgttgatacaaaatacgaattcggcaagcacaacggtactatctatctgatggacgaaattcatacaccggattcaagccgttacttctactctgacggctatcaggaacgcttcgaaaaaggcgaacctcaaaagcagctttctaaggaattcgttcgtgaatggctgatggaaaatggtttccaaggcaaggatggtcagaaagttcctgaaatgactccggctatcgtacagagcatcagcgatcgttacatcgaattgttcgagaatatcaccggtgagaaatttgtgaaagaagataccagcaacatcgctgaacgtatcgaaaagaacgttatgaatttcttgagcaaataa
>BT_1686|3.9485749206205067
atgagtaatcaacttgaaaaaattaaagagcttattgaacgccgtgccgttgcacgcatcggaggcggcgaaaaagcaattgcgaagcaacatgaaaaagggaaatacacagcgcgtgagcgtatagccatgctgttggatgaaggtagcttcgaagaaatggacatgttcgttgagcacagatgcacgaacttcggcatggagaaaaagcactatccgggtgatggtgtagtaaccggttgcggtactatcgaaggtcgtctcgtatatctttttgcacaggactttaccgttactgcaggttcactgtcggaaacaatgtcactgaagatctgtaagattatggatcaggcaatgaagatgggtgctccttgtatcggtatcaatgactcgggcggtgcacgtatccaggaaggtattaacgctttggcaggttacgcagaaatcttccagcgcaatatcctcgcttcgggtgtcattccgcagatttccggtatcttcggtccttgtgccggcggtgctgtttattctccggcactgacagacttcacactgatgatggaaggtacttcttatatgttccttacaggtccgaaagttgtgaaaactgtaaccggtgaagacgtaagccaggaaaacctcggcggagcaagcgttcactctaccaaatcgggtgttactcatttcactgccaaaacagaagaagaaggtctggcattgatccgcacacttctgagctatattcctcaaaacaacctcgaagaagctccatatgtggattgcacagatccgatcgaccgtctggaagattcactgaacgatattatccccgacagccccaacaaaccgtatgatatgtacgaggttatcagcgctatcgtagacaacggcgaattcctggaaatccagaaagactatgccaagaatatcattatcggttttgcccgtttcaacggtcagtctgtaggtattgtagccaatcagcctaaattccttgccggtgtactcgacagcaacgcatctcgcaaaggcgcacgtttcgttcgtttctgcgatgctttcaatatccctatcgtgtcgttggtagacgtaccgggattccttccgggaacaggccaggaatacaatggcgttatccttcatggtgccaaactgctgtatgcttacggtgaagctactgtacctaaagtaacaatcacattgcgtaaatcttacggtggttctcacatcgtgatgagttgtaaacaacttcgtggtgacatgaactatgcttggccaacagctgaaatcgctgtaatgggtggtgcaggtgcagtagaagtattgtacgcgcgtgaagccaaagaccaggaaaatccggctcagttccttgccgaaaaagaagcagaatatacaaaactgtttgccaacccttataatgcagctaagtatggttacatcgatgatgtcatcgaaccccgtaacacacgtttccgcgtgatccgtgctttgcagcagttgcagactaagaaactgtctaatccggcgaagaaacatggtaatattccgttgtaa
>BT_0905|3.9366468708985844
atgcgtatgttaaaaatgaaatatatcctgtttgctgcttttctgttatcggctgccggcgtttcggcacagaaagcagagcgtgactatatccgcaaaggaaatcgtctgttcaatgatagtgtattcgtagatgcagaagttaattatcgcaaggctttggaagttaatcctaaatctgctgtatccatgtacaatttgggaaatacgctctcacaacaacaaaagtttcaggaagccatggagcaatatgattctgccagcaaaatagaaaaggataaaatgaaattggcacacatttaccataatatgggagtgctttttcaagctggtaaagattatgcaaaagcagtggatgcctacaaaatgtcgctgcgcaacaatcctgcagatcatgaaacacggtataacctggcactcgctcaaaagatgttgaaagaccaacagaatcagcaggatcaagatcaaaatcaagaccagaataaagatcagcagcagaagcaagaccagaaacaggatcaaaacaaagataaacagaacgatcagaagaaagacgaccaaaaggatcagcaacaaccgccgaagcctgaaaaacaagataatcagatgtcaaaggaaaatgctgaacagttacttaactctgtgattcaggatgagaaagacgtacaggacaaagtgaagaaacaacagaaagttattcagggcggtcgtctggaaaaagattggtaa
>BT_4127|3.9271829480807736
atgagacttattattcagccggactatcagtccgtatctcagtgggctgcacattacgttgccgcaaaaataaaagctgccaacccaactccggaaaaaccttttgtattgggctgtcctacgggatcttcacctctgggtatgtataaagctttgatcgatttaaataagaaaggaatcgtttctttccagaacgtcgtaacatttaatatggatgaatatgtaggcttgccgaaagaacatccggaaagctattactcttttatgtggaataacttcttcagccatatcgatatcaaaaaggaaaatacgaatatcctgaacggtaatgctcccgacctggatgcagaatgtgcacgctacgaggaaaagattaagtcttatggtggcatcgaccttttcatgggtggcattggtccagacggacacatcgcattcaacgaaccgggttcttcactgacttcccgtacccgtcagaaaacgctgactacggatacaatcattgcgaactcccgtttctttgacaacgatattaacaaagttccgaagacagctctgactgttggtgtaggcactgtgctttctgctaaagaagtgatgattatcgtaaatggtcacaataaggcccgcgcattatatcatgcagtagaaggttctatcactcagatgtggactatcagtgctttgcagatgcacgaaaagggtattatcgtttgtgacgatgctgctacggaagagttgaaagtaggtacttaccgttacttcaaggatatcgaagcaggtcatctggatccggaatcattgattaagtaa
>BT_2500|3.920801809727531
atgaaaactacagtattattcagaatgatggttttagtggcaatggtagttgccggtatcgccaatacagagttgaaagcacaggacaataacttcattactaatgaagagaaagtagatgatcttgttgtttcgaaggtgatttacagactggatggttctctctatcgtcacatgaaatatgattttacttatgatgatcaaaagagagtaacagctaaagaagctttcaagtgggattcatccactgaaaaatggattccgtatttcaagatcgattatgcttattcttctaatgaaatcacattggtatatgcacgttggaataattctcacagagcttatgatgattctgtagaaaagagtgtttatgaactgaatgatgctaatatgccgatcgcgtatatgaactacaagtggaatgactataaatggattgaagaatcagccggcaactgggctatgaatatacagactccggtgacagatgaagcagacttgctacttgccggaagataa
>BT_2518|3.9184695166575283
atgaaaatgactccaattgtaagtatcatcatgggtagcacgtccgaccttcctgttatggagaaggctgcgcaactgctgaatgatatgcatgtaccgttcgaaatgaacgccctttctgctcaccgcacgccggaggctgtggaagagtttgccaaaaatgcccgtagccgtggcattaaagtaatcatcgctgctgccggaatggctgccgcccttccgggtgtcatcgcagccaacacaacacttccggtgatcggagtacctgtaaaaggctctgtgctcgacggtgtagacgctctgtactccatcattcagatgcctccgggcattcctgtggctacggttgctatcaatggagcgatgaatgcggctatccttgccattcagatgcttgcattgagcgatgccgcattggctgaggcttttgctgcttacaaagaaggactgaaaaagaaaatcgtaaaggcaaacgaagaactgaaagaagtgaagttcgaatataaaaccaattaa
>BT_2124|3.9170542080964537
atgattagcttgaacattgaaaaaacatttggattcatctccaaagaaaaggtttctgcttatgaagccgaggtaaaagctgcacaggaaatgctggaaaaaggaacaggagaaggtaacgacttcctgggatggttacatctgccttcgtccatcagcaaagagcatctggctgacctgaacgctactgcaaaagtattaagagacaactgcgaagtagtgatcgtagcaggtatcggtggcagctatctgggcgcacgtgccgtaatcgaagcgctgtctaacagtttcacatggttgcaggacaagaaaactgctcctgtcatgatctatgctggacataacatcagcgaagactatctgtatgaactgaccgaatatctgaaagacaagaaattcggcgttatcaatatctccaaatcgggaacgactaccgaaaccgctcttgctttccgtctgctgaaaaagcaatgtgaagaccaacgcggcaaagaaaccgccaagaaagtcatcgttgccgtgacagacgccaagaaaggtgctgcacgtgtgactgccgacaaagaaggatacaagacatttatcattccggacaacgtaggcggacgtttctctgtgctcactccggttggtttgctgccgatcgcagttgccggattcgacatcgacaaactggttgccggtgctgccgatatggaaaaggcatgcggttctgacgttccgtttgcagaaaaccctgcggctatctacgctgctacccgcaacgaactgtacagacaaggcaagaagattgaaatccttgtcaacttctgcccgaaactgcactacgtaagtgaatggtggaaacagctttacggagaatccgaaggtaaagacaacaagggtattttccccgcatctgttgacttttctaccgacctgcactctatgggacaatggattcaggaaggcgaacgctcgatcttcgaaactgtgatctcactggataaagtagaccataaactggaagttcctttcgatgaagctaatctggacggcctgaacttccttgccggcaaacgggtggacgaagtgaacaaaatggccgaactgggaactcagctggctcacgtagacggcggtgtacccaacatgcgcatcgttcttccggaactgagcgaatacaacatcggcggtctgctgtacttcttcgaaaaagcttgcggcatcagcggctatctgttgggcgtgaatcctttcaaccaaccgggcgtggaagcatacaagaaaaatatgtttgctttgctgaacaaaccgggatacgaagaagaatcaaaggctattcaggctaaactgtaa
>BT_3430|3.9042894392120715
atggcaaatcacaaatcatcactgaagagaatcagacaagaagagacaagaagacttcataacagatattatggtaagaccatgagaaatgctgttagaaaacttcgtgcaactactgacaaaaaagaagctgttgcaatgtatcctggcatcaccaagatgttggacaagttagctaaaacaaatgttattcacaaaaacaaagctaacaatctgaaatctaagctggctctttacatcaacaagctcgcttaa
>BT_0410|3.8978040863296433
atgaaaaaattggtcgtattaggaatgggagtatgcatggtgcttgcgtttgcatcttgtaaatccagtgaaagcgcctataaaaaagcttacgaaaaagcaaaacagcaagaattggcagaaccgcaggtggaagctccggtagaagtgactccggttgttgcagctcctgtgacaacacctaaggctacagatacaaccggcgttcgtcaggaaaaggtgacagtcgtttccggtaccgacggattgaaggattacagcgtagtagtaggcagcttcggtgtgaaagcgaatgctgaaggcttgaaagactggttggacggacaaggttacaacgcaacaatcgcattcaatgcggaaaaagcaatgtaccgtgtgattgtaagctcattcgctgacaaagcggctgctgtcgatgcacgtgacgcattcaaggctaaatacccgagtcgtacagacttccagggagcttggttgctgtatcgtatttattga
>BT_0738|3.8914664730495234
atgaaaagagacgacttaattttcgacatcatcgaaaaagagcaccaacgtcagctgaaaggtatcgagctgattgcatctgaaaactttgtaagtgaccaggtaatgcaggcaatgggttcttgcctgactaacaagtacgcagaaggttatccgggcaaacgttactacggaggttgtgaagtagttgaccaaagcgaacaaatcgctatcgaccgcctgaaagaaatcttcggtgccgaatgggcaaacgtacaaccgcattcaggagcacaagccaatgcagccgtatttctggctgttttgaatccaggcgacaagtttatgggattaaacctcgcacacggcggacacctttctcacggttcattagtaaacacttccggcattatctacactccttgcgaatacaatctgaatcaggaaaccggccgtgtagactacgaccagatggaagaagttgctttgcgcgaaaagccgaaaatgattatcggcggcggctctgcttattcccgcgaatgggactacaaacgtatgcgtgaaatcgcagataaagtaggcgctatcctgatgatcgacatggctcaccctgcgggtctgatcgctgccggactgttggagaacccggttaaatatgcacacatcgtcacttcgactacacataaaacacttcgcggacctcgtggtggggtcatcatgatgggaaaagatttccctaatccttggggaaagaaaactccgaagggtgaaatcaaaatgatgtctcaattactggattcagctgtattcccaggtgtacagggcggaccgttggaacacgtaatcgctgccaaagccgtagctttcggtgaaatcctgcaaccggaatacaaggaatatgcaaaacaggttcagaagaatgctgccatactggcacaggccttgatagaccgtggttttacaatcgtttccggtggtacggacaatcactccatgctggttgacctgcgtagcaaataccctgatctgacaggtaaggtagcagaaaaagcattagtttctgctgacattaccgtgaataagaacatggttccgtttgacagccgttctgctttccaaacttccggtatccgtctgggtactcctgccatcacaacccgtggtgcgaaagaagacctgatgatcgaaattgccgaaatgatcgaaacagttctgtctaacgtggaaaatgaagaggtgatcgcacaagtacgtgcacgtgtcaatgagacaatgaagaaatatcctctttttgctgattaa
>BT_1857|3.8899931149241045
atggattttaaaattgctgtattagcaggcgacggtatcggaccggagatttcggtacaaggtgtagatgtaatgagtgccgtttgcgagaagtttggccacaaagtaagttacgaatatgcaatctgcggtgcagatgcgattgataaagtaggtgatccgttcccggaagaaacatatgaggtttgcaagaatgcagatgctgttttgttttcggccgtaggtgatccgaagtttgataatgaccctactgcgaaagttcgtccggagcagggattgctggcaatgcgtaagaaattgggattgtttgctaatattcgtccggtacagacattcaaatgcctgatccataaatctccgttgcgtgcggaactggttgagaatgcggatttcatctgcatccgtgagctgaccggcggtatgtacttcggtgagaaatatcaggataatgataaagcatacgatacaaactactacactcgtccggaaattgaacgtatcctgaaagttgcttttgaatatgcaatgaaacgcagaaagcacctgactgtggtagacaaggcaaatgttctggcttcttcccgtctgtggcgtcagattgcacaggaaatggctcccaattatccggaggtgacaactgactatatgtttgtggataatgctgccatgaagatgatccaagaaccagctttctttgacgtgatggtgactgaaaatacattcggggatattctgactgacgaaggttctgttatcagcggctctatgggattgcttccttcagcttctaccggtgaaagtactccagtattcgaaccgattcatggttcatggccacaggcgaagggcttgaatattgcgaacccgttggcacagattctgtctgtagctatgttatttgaatacttcgactgcaaggaagaaggtgcgctgattcgtaaggcggttgatgcatcactggatgaaaacgtacgtacacctgaaattcaagtggccgatggtgccaaatacggtacaaaggaagtaggacagtggattgttgactatatcaagaaggcttaa
>BT_2415|3.8461602210557486
atgaatcaattatcagatcgtttgaacagcttgtcgccgtcggcgacgcttgccatgtcgcaaaagagcaacgaactcaaagcgcagggtattgatgttattaacttaagtgtaggagaaccggatttcaatactcctgaccacatcaaagaagctgcgaagaaagccattgatgataacttttctcgctactctccggtaccgggttatccggctttacgcaatgcgattgttgagaagctgaaaaaagagaacggtcttgaatatactgctgctcagatttcttgtgccaatggtgcaaagcaatctgtatgtaatgcgatcctggtattggtaaatccgggtgatgaagtaattgtaccggctccttactgggtgagctatccggaaatggtgaagatggcagaaggtactcctgtcattgtttctgccggcatcgaacaagatttcaaaattactccgaaacaactggaagcagctattactccgaaaacaaaagcattgattctttgttctccgtccaaccccacaggttctgtttacagcaaagaagaactggctggactggcagccgtgctggctaagtatccgcaagtagtggtaattgctgacgagatttacgaacatatcaattatatcggtgcacatcagagcattgctcagttcccggaaatgaaagaacgtacagtgatcgtgaacggtgtatccaaagcctatgcgatgactggatggagaatcggtttcattgctggtccggaatggattgtgaaagcttgtaacaagcttcagggacaatacacttcgggtccttgctcggtatctcagaaagctgccgaggctgcttacgtaggtacacaagaaccggtgaaagaaatgcagaaggcatttgaacgtcgtcgtgacctgatcgtgaagttggctaaagaagtgccgggtttcgaagtaaacgtaccgcaaggtgctttctatctgttcccgaaatgtagctacttcttcggcaagagcaacggcgaacgtaaaattgaaaactcggacgacttggcaatgtacctgctcgaagatgctcatgtagcttgtgtaggcggtacttcctttggtgctcctgaatgtattcgtatgagctacgctacaagtgatgagaacattgtagaagctatccgtcgaatcaaggaagcattggctaaattgaaataa
>BT_2716|3.845051477854617
atgagtaaattacatattaaaaaaggcgatacagtttacgtaaatgctggcgaagataagggcaaaactggtcgtgtattgaaggttcttgttaaagaaggtcgtgcaattgttgagggtatcaatatggtatctaagagcactaagccgaatgcaaagaatccgcagggtggtattgtgaagcaagaagcttctatccacatttcaaacttgaacccggttgatccaaaaactggtaaagcaacgcgtattgggagaagaaagagttctgaaggaactttagtgcgttattctaaaaaatcaggagaggagatttag
>BT_4434|3.843049234977444
atggcacaattatcttggggaaaacccacaattgagtttggaaaatgtgtgaacggagctacaccgtcagaatggacaaaactaggttgcgacccggtggaaagttcaacgaaactgactcctaccaaaggtgaaaagaaagaagcaaaggtagagggaggcgaaaatgaagcagtgaagtatgccagaaatacttatgcgttcgagtttgaaatccgtgcggctaaaggtcgtgaaaaaccgatcaaggactctgacggagtagttgaaggcgagtatgctttccgtcttactccggaagatgaaacatgcgaaggtatcctgatcgaacgttctgtggtttctgtagaagaatcatacgacaccgccgaaggtaagaagtggaaatacacggtagatgtattgaaacctgccaccggtgatcaggtgaaaccttatactcctgctactccggcagaataa
>BT_2837|3.841513958795748
atgagcgataaagtatataccgtacaagattataaatcaggtcagcctcgctggtgtccgggatgcggtgaccacgctttcctgaactcactgcacaaggcaatggccgaactgggagtagctccgcacaatatcgccgtaatttccggtatcggttgctcttcccgtctgccttattatgtaaatacgtatggcttccataccatccacggacgtgccgctgccgttgcaacgggtgctaaagtggctaatccggatttgactatctggcagatttccggtgacggtgacggtctggctatcggtggtaaccacttcatccacgctgttcgtcgtaacatcgacctgaacatgattctgttgaacaaccgtatctatggactgaccaaaggacagtattcaccgacttccgaacgcggattcgtcagcaaatcatctccttacggaacggtagaagaccctttccatccggcagaactggcattcggtgcacgcggacgtttctttgcacgttgtatcgctgtagacggcgccgcttctgtagaggttctgaaagcagcagccaaccataagggtgcatctgttgtggaagttctgcaaaactgtgtaatctttaatgacggaactcacgcttctgttgcaacgaaggaaggacgcgcaaagaatgcgatctatctggagcacggcaaaccgatgttgttcggtgaaaacaaagagttcggactgatgcaggaaggtttcggactgaaagtggtaaaacttggcgagaatggcatcacagaaaaagatattctgattcacgatgctcattgccaggacaatactcttcagttgaagctggctttgatggaaggccccgatttcccgattgcactcggtgtgattcgtgaagtagaggcacctacctacaatgacgctgtagcagaacagattgaagaagtcaaaggcaagaagaaatatcataatttccaggagttgctgatgacgaacgatacttgggaagtgaagtaa
>BT_0785a|3.8385377499819757
atgagcagacgtagtcaattagagcatgaagtatctgttgctcaggaaagaattaagaaggcagccaaagatacaccgaaagatatcataaagttatgggaacaagacttggtagacttggaacttgaactcaataacctggtagatgatgaagaagataataatgaagattaa
>BT_1601|3.833769227191454
atgttcgataatttaagtgaaagactagaacggtcattcaagattctgaaaggtgaaggcaaaatcaccgaaattaacgtggcggagacgctgaaagatgtacgtaaggcattgcttgatgccgacgttaactacaaggttgcaaaaactttcactgacacggtgaaggaaaaagccatcggtcagaatgtacttacggctgtgaagccaagccagttgatggtgaagattgtgcacgacgaactaacccagttgatgggtggcgagacggtagaaatcaacctcgaatcccgtccggcagtaatcttgatgtcaggtctgcaaggttcgggtaagactactttctccggtaagttggcacgcatgctgaaaacgaagaagaatcgcaaaccattattggtagcctgtgacgtttaccgtccggcagctatcgaacagttgcgtgtactggcagaacaaattgaagtgccgatgtactcagaactggacagcaaaaatccggtagagattgcacaacacgccattcaggaagccaaagccaaaggatatgacctcgtaatcgtcgatacagccggacgtctggccgtagacgaacagatgatgaacgagatcaccgctatcaaagaagcgatcaatccggacgaaattctgttcgtggtagactccatgacaggacaggatgccgtcaatacagccaaagaatttaacgaacgtctggacttcaacggtgtggtactgaccaaattggatggtgacacccgtggtggtgcggctctttctatccgttcggtagtcaacaaaccgattaagtttgtgggtacaggtgaaaagctggatgctatcgaccagttccacccggcacgtatggcagaccgtatcctcggcatgggtgacatcgtttcgctggtagaacgtgctcaggaacagtatgacgaagaagaagccaaacgtctgcaaaagaagattgccaagaatcagttcgacttcaacgacttcctcagccagattgcccagatcaagaagatgggtaatctgaaagaacttgcatccatgatcccgggcgtaggcaaagctatcaaagatatcgatatcgatgacaatgctttcaaaagcatcgaagctatcatctattccatgactccggcagaacgttccaatccggaaatattgaacggctcacgccgtacacgtatcgctaaaggtagcggaacaacgattcaggaagtaaaccgtttgctgaaacagttcgaccagacccgcaaaatgatgaagatggtaaccagcagcaaaatgggcaagatgatgccgaaaatgaaaaaataa
>BT_2812|3.8153964073743816
atggaaccaattttaaattctcaacttcctgaattcagtgttcaggcttttcaaaacggagctttcaagacagtaaccaacaacgacctgaaaggtaaatgggcaatccttttcttctaccctgccgactttacatttgtatgtccgacagaattggtagacatggctgacaaatatgctcagttccaggaaatgggtgtggaaatctactcggtaagtactgactcgcatttcgtacacaaagcctggcatgatgcttccgaaagtatccgtaagatcaaatacccgatgctggcagacccgacaggcgctttgagccgtgcactgggtgtatatatcgaagaagaaggtatggcttaccgcggaacattcgtcgtaaacccggaaggaaagattaaagtggtggaactgaatgataacaatattggtcgtgacgccagcgaattacttcgcaaagtagaagccgcacagtttgtggctactcacgacggagaagtttgcccggctaaatggaagaagggcgaatctactctgaagccaagcattgaccttgtcggtaagatttga
>BT_2419|3.814385201942052
atgaaacaggacatgattgttatccttgacttgggtagtcacgagaatacggtattggcgcgcgccatccgtgcattaggagtttatagtgagatttatcctcacgacatcacagtagaagaactgaaagcattgcccaacgtaaagggtattattatcaatggtggactgaacaacgtgatcgacggtgttgctattgacgtgaatccgtctatttatacgatggggattcctgttatggctgccggtcacgataaagcgacttgcgcagtgaagcttccggcatttacagatgatatcgaggctattaaggctgctataaagtctttcgtatttgatacttgtcaggctgaagctaactggaatatggcgaactttgtcaatgaccagatcgagctgatcagacgtcaggtgggtgataagaaagtattgctggcattgtcgggtggtgttgacagctcagtggtagctgctttacttttgaaggcaatcggtgaaaatttggtatgcgtgcacgtaaatcacggcttgatgcgtaaaggtgagtctgaagatgttgttgaagtattcagcaaccaattgaaagcaaatctggtttatgtagatgtaacagaccgcttcctggataaattggcaggtgtggaagatcccgaacagaaacgtaagattatcggtggtgagtttatccgtgtgttcgaagaagaagcacgtaaactggatggtatcgatttcttaggtcagggtactatttatccggatattgtagagagcggaacgaagactgccaagatggtgaaatctcatcataatgtaggcggtctgcctgaagatcttaagttccagcttgtagagcccttgcgccagttgttcaaggatgaagtgcgtgcttgtggtctggagttggggttgccttatgagatggtttaccgtcagccgttccccggtcctggtttaggtgtacgttgtctgggtgctatcacacgcgatcgtctggaagcagtacgtgagtctgacgccattttgcgtgaagaattccagattgccggcctggataaaaaggtatggcaatactttaccgtagtgcctgactttaaatctgttggtgtacgcgataatgcccgttctttcgattggccggtgattatccgcgctgtcaatacggtagatgctatgacagctactattgaaccggtagactggcctatcctgatgaaaatcacagaccgtattctgaaagaagtgaagaatgtgaatcgtgtttgctatgatatgtcgccgaaacctaatgcgactattgaatgggaataa
>BT_3893|3.808499578844258
atgttaaaacaaaattcagagttgcgtgctcaggcacgtgaagcccttcggggtaagtggcctatggcagccgttgctgctcttatttattcggctatcgccggtggtttgtcttccattccttttattggatggatcggttctttgttggtcggactgcctgttgcatacggttttgctattttgatgctggctgtattcagaggagcggaagaagttgatttgggagtgctgtttgctggatttcaggaatatagtcgtatcttgactactaaactgctgcaggctgtttatactttcctgtggtcattactgttgctgattccgggtatcattaagcattattcttatgcgatgacggactatattctgaaagacgaacctgaattgtgtaacaatgctgccattgaaagaagtatggcaatgatggaaggcaacaagatgaaattgttcctgcttgatttgagcttcatcggttgggctatcctttgcctctttactttcggtatcggattcttcgttttgcaaccctacgtgcaagtatctcacgctgctttctatgaagatttgaaagctcagcaaggcggtattaatatcaatgtagaagtaactgtagaaagctaa
>BT_0627|3.8064930759005766
atgggaagagcatttgaatatagaaaagccgcaaagctgaaaagatggggccacatggctaaaacatttacaagactgggtaaacagatcgctattgccgtgaaggcgggtggtccggaaccggaaaataacccgacactgcgttcggtcatcgctacttgtaagcgtgagaatatgccgaaggacaatatcgaacgtgcgattaagaatgcaatgggtaaggaccagagcgactacaagagcatgacttacgaaggatacggtcctcacggaattgctgtctttgtagatacgctgactgataatacgactcgtacggtagccgatgtacgctctgtattcaataaatttggtggtaacctcggaacaatgggatcattggctttccttttcgaccataaatgtatgttcactttcaagataaaggacggcatggatatggaagaactgatccttgatctgattgattacgacgtagaagatgagtacgaacaggatgacgaagaaggaacaatcactatctacggtgatcctaagagctatgccgctattcagaaacatcttgaagagtgtggcttcgaggatgtcggcggtgattttacttatatcccgaacgatctgaaagaggtaaccccggaacaacgcgaaactttagataagatgatagaacgtcttgaagaatttgatgacgtgcagactgtttatacaaacatgaagccggaagaaggcggaaacgaggagtaa
>BT_1293|3.8037175481943497
atgaaaattaaagttagtaatgtgaatactccgaactggaaagaggttacagtgaagtcacgtatcccggctgagttggagaaattgtccgagatttcacgcaacatttggtgggcatggaattttgaagcgacagaactatttagagatctagatccggaactttggaaagaatgtggccagaaccctgtgttgttgctggaacgtatgagctatgagaagctggaagcgttggcaaaagacaaggtgattctgaggagaatgaatgatgtttatacaaaattcagagattacatggatgtgaagccggatgaaacccgtccgtctgtagcttatttcagcatggaatatggtttgagcagcgtcctgaaaatatattccggtggtctgggtgtattggccggtgactacttgaaagaagcttctgacagcaatgtagatctttgtgcggtaggtttcctgtatcgttacggttactttactcagacgttgtctatggatggacagcagattgccaactacgaagcgcagaacttcggccagcttcctatcgaccgtgtgatggatgcgaatggtcagccgatggtggtggatgttccttatctggattattatgtacatgctaacgtatggcgtgtaaatgtaggacgtatttctttgtatctgctggatacagataatgaaatgaacagcgagttcgaccgtcctattactcatcagctttatggtggcgactgggaaaaccgtctgaaacaggaaatcctgttgggtatcggtggtatcctgaccctgaaagcattgggtatcaaaaaagatgtttatcattgtaacgaaggacatgctgcattgatcaatgtgcagcgtatctgcgactatgtagctaccggactgacattcgatcagtctatcgagctggttcgcgcttcttctctttatacagttcatactccggttcctgccggtcacgactacttcgacgaaggtttgttcggtaagtacatgggtggttatcctgctagaatgggtatcagctgggacgacctgatggatcttggacgtaacaatccgggtgacaagggcgaacgtttctgtatgtcggtatttgcctgcaacacttctcaggaagtaaacggtgtaagctggctgcacggaaaagtttctcaggagatgttctctactatctggaaaggttacttccccgaagaaatacatgtaggttatgtgactaatggtgttcacttccccacatggagtgctaccgaatggaaagaactgtactttaaatatttcaacgagaacttctggtacgaccagtcgaatcctaagatttgggaagccatctataatgtacccgatgaagagatctggaagactcgtatgacgatgaagaataagttggtggattatatccgcaaatcattccgtgatacatggttgaaaaatcagggagatccttcgcgcatcgtttcattgatggacaagattaacccgaatgcgttgctgattggtttcggtcgtcgtttcgctacttacaaacgtgcgcacttgttgtttactgacttggaacgtctttctaagattgtgaacaaccccgattatccggtacagttcctgtttacaggtaaggctcatccgcacgatggagcaggacagggtctgatcaaacgtattatcgaaatctcccgtcgtccggaattcctgggtaagattatcttcctcgaaaactacgatatgcagttggcgcgtcgtctggtttcaggcgttgatatctggttgaacactccgacacgtccgttggaagcatccggtacatcaggtgaaaaggctttgatgaacggtgttgtcaacttctctgtattggacggatggtggctggaaggctaccgtgaaggtgcaggatgggcgttgactgaaaaacgtacttatcagaatcaggaacatcaggatcagttggatgctgctactatctacagtattcttgaaacagaaatcctgccgttgtactatgctcgtaacaagaaaggctactcagaaggctggatcaaggtagtgaagaattctatcgctcagatcgctcctcactatacgatgaaacgccagttggacgactactacaataagttctacaataagttggcaaaacgtttccatatgctgtctgctaatgacaatgcaaaagcaaaagaaattgctgcatggaaagaagaagtcgttgccaagtgggattctatcgaaatcgtatcttgcgacaagctggaagatttgaaagccggtgatatcgaaagcggaaaagaatatactattacttacgtaatcgatgaaaaaggcttgaatgatgctatagggcttgaactggtaactacttatacaactgcggatggtaaacaacacgtttactctgtagaaccgttcagcgttatcaagaaagaaggcgacctttacacattccaggttaaacatagcctgtcaaatgccggtagcttcaaggtgtcttaccgtatgttcccgaagaatccggaacttccgcaccgtcaggacttctgctacgtgcgttggtttatctga
>BT_3873|3.794096401326323
atggaaaagattggtagaacaaaaattgttgatctgttgaagcgcgaagatattggcgctatggtcaatgtgaaaggatgggttcgcacccgcagaggtagcaaacaagttaactttatcgcactgaatgacggttctacaataaataatgtgcagatcgtagtagatctggctaatttcgatgaagagatgctgaaactgattactaccggggcttgtattagcgtgaacggagtaatggtggaatctgtgggttccggtcagaaggtggaagtgcaggctaaagaaatcgaagtgctgggtacttgcgacaatacatatccattgcagaaaaaaggtcactccatggaattcttgcgtgagatcgctcacttgcgtccgcgtaccaatacctttggtgcagtgttccgcattcgtcacaacatggcgattgctattcacaagtttttccatgaaaagggatttttctatttccatacaccgattatcacaggttccgactgtgaaggtgccggacagatgtttcaggtaactaccatgaatctgtatgacttgaagaaagacgaaagaggttctatctcttatgatgacgacttctttggcaagcaggcaagtttgacagtatccggtcagttggaaggtgaattggctgccactgctttgggcgctatctacacattcggtcctactttccgtgccgaaaactccaatactccccgccatttggcagagttctggatgattgagccggaagttgcgttcaacgacattgctgataatatggacctggcagaagagtttatcaaatattgtgtgaaatgggcgttggataactgtgcggatgatgtgaagttcctgaacgatatgttcgataagggcttgattgaacgtctgcaaggtgtattgaaggatgatttcgttcgtttgccttatacggatggtatcaagattctggaagatgccgttgcgaaaggtcacaagttcgaattccctgtttactggggggtagacttggcttccgagcacgaacgttatctggtggaagaacacttcaaacgtccggtgattctgactgattatccgaaggaaatcaaagccttctatatgaagcagaacgaggatggaaagacagtacgtgcgatggacgttcttttcccgaagatcggtgagatcattggtggttctgaacgtgaagcggattataacaagttgatgactcgtattgaagaaatgcatatcccgatgaaggatatgtggtggtatctggatacccgtaagttcggtacttgtcctcactccggtttcggactcggttttgaacgtctgttgctgtttgtaacaggtatgtcaaatatccgtgacgtgataccgttcccacgtacaccgagaaatgctgatttctaa
>BT_3811|3.7844503066881052
atgaacatcgaaacacgtcttgccaaagctgcccgttcacaagtagaattgcgtgatccgcatgccaactataataagatggatatggaaacgctgaaaaagaacttccctactttcaactgggatgcttatttcactacttcgggactgaatgacttgaaagaagtgaatatcggtcagcctgcagccatgaaggaagttgccgatgttattaatacagtgcctcttgaagaccagaagttctatcttcaatggaatctgatcgatgccgcagcctctttccttagtgatgatttcgtagcacaaaacttcgacttctatagtagaacaatgtctggcaagaaagaaatgcagcctcgctggaaacgtgcggtaagcactgtagacggctctttgggtgaagtagtaggacagatgtatgtcgagaaatacttccctgccgctgccaaagaacgtatggttggattggtgaagaatttgcagacttctctgggcgaacgcatcaaagcgctggaatggatgagcgaaccgacaaaggtgaaagcattagagaaactggctactttccatgtaaagatcggttacccggataaatggaaagattactctgctctggagatcaaagacgactcttattgggcaaatatcgagcgtgccagccaatgggacttcaatgacatgatcgcgaaagccggtaagccggtcgacaaggacgaatggttgatgacacctcagacagtaaatgcttactataacccgacaaccaacgaaatctgtttcccagccgctatcctgcaggctccgttctttgatatgaacgctgacgatgcgatgaactatggtgctatcggtgtggtaatcggccatgaaatgactcacggattcgacgatcagggtcgtcaatacgacaaggatggtaacctgaaagactggtggacagaagaagatgctaaaaagttcgaggaacgtgctcaagtgatggttaacttctttgacagcatagaagtggctcccggtgtacatgcaaacggtgaacttactttgggagagaacattgccgaccacggtggcttgcaggtttctttcgcggctttcaagaaagcaatggaaacagcaccgctggaagttgttgacggatttactcccgaacaacgtttcttccttgcttatgctaatgtatgggccggacacatccgcccggaagagattctccgactgaccaaactcgatcctcactctttaggaaaatggcgtgtggacggagcattgcctcatatccagaactggtacgaagcattcaatatcacagaacatgatcctatgttcgtagcgaaggataaacgagtgtctatctggtaa
>BT_4041|3.7841607211306934
atggacgctcatgacactaatcttcccttgaaccaaggggagttagaagaagaaaagaaaacagttgaggtttctgaagccattacagagactccgactgaagaaggtaccgaaaaagttactgaagaagttactgccgaagttcagactgaagcagcacctaaacctgccacaaaggaagacgtactgaaccgattgaaagagcttgcgcaagactcggaaaacgcaaacaagcaggaaattgacaatctaaaacaatcattctacaagttacacaacgccgagttagaagctgctaaaaagcaatttatcgacaatggaggcgctgccgaagacttcactccgaaggatgatccgacagaagaggaattcaaacgcctcatgggatcgatcaaagagaaaagaagtcaacttgtagccgaacaggaacgtcagaaagaagaaaatctgcaagtcaagctttccattatcgaagaacttaaagaactggtagaatcgggtgatgatgccaataaatcttatacagagttcaaaaagctgcaacaacaatggaacgaaaccaaactggttccgcagggcaaggtgaatgaactttggaagaattaccaactgtacgtagagaaattctatgatctgctgaaactgaacaacgaatttcgtgaatacgacttcaaaaagaatctggagatcaagactcatctttgcgaagcagccgaaaagcttgctgacgaagaagatgtagtttccgctttccaccaacttcagaagctgcatcaggaatttcgtgatacgggtccggtagctaaagaactgcgtgacgaaatctggaaccgtttcaaggctgcttctacggctgtaaaccgccgtcaccagcaacatttcgaagcgctgaaagaatcggaacagcacaatctggatcaaaaaactgtcatttgcgaaattgtagaagcaattgaatatgatgaactgaaaacattctcggcttgggagaacaagacgcaggaagtgattgctctgcaaaacaaatggaagacaatcggattcgctccccaaaagatgaatgtgaagatcttcgaacgcttccgtcatgcctgcgatgacttcttcaaaaagaaaggagaattcttcaaggctctgaaagaaggaatgaacgagaatctggaaaagaagaaagcactttgcgaaaaggcagaagcactgaaggacagcaccgactggaaagcaactgctgatgcgctgaccaaattgcagaaagagtggaaaacaatcggtccggtagccaagaaatactcggatgccgtatggaaacgtttcatcactgcttgtgactatttcttcgaccagaaaaacaaggctacttcttcacaacgttctgtagaaatagagaacatggagaagaagaaagcgttgattgaaaaattagcttcaatcgatgaaaacatggatactgacgaagccagcactttggtacgcgaactgatgaaggagtggaataccatcggtcatgttccgttcaaggagaaagacaaattgtataagcaatatcatggcttgatcgatcaactgttcgaccgtttcaacatcagtgcatccaacaagaaattaagcaatttccgttcaaacatcagcaatatccaaggaggaggctctcagtctttatatagagaacgggaaaaactggtacgtatttatgagaatatgaagaatgaacttcagacttatgaaaataacctgggattccttacttcttcttccaagaaaggtagcagcctgctgactgaactgaatcgaaaagtggataaactgaaagctgaccttgaactggtattacagaaaatcaaggttatcgatgaatcattgaaagcggaagaataa
>BT_2249|3.7766174268958497
atggtagacgtaaagacttgccttgacaatgcacaagaaaaaatggatatggctgtaatgtatctcgaagaagcattggcacatatccgcgctggaaaagcgagtacccgactgttggatggtatccgcgtagactcttacggaagtatggttcctatcagcaatgtagctgctttatccactccggatgctcgcagtatcaccatcaaaccgtgggacaaaagtatgttccgtgccatcgaaaaagccattatcgactctgaccttggcattatgcccgaaaataatggtgaagtaatccgtattggtattcctcctctgacggaagaacgtcgtagacagctcgctaaacagtgtaaagcggaaggcgaaactgccaaagtaagtgtacgcaacgctcgtcgcgatggcatcgacgcactgaaaaaagcagtaaaagacggactggcagaagacgagcagaagaatgcggaagccaagttacaaaaaatccatgataagtatatcaaacagattgaagatatgcttgctgacaaggataaagaaatcatgacggtttaa
>BT_2727|3.7681538145032274
atgccaggattattaggaaaaaaaatcggaatgacatccgttttcagtgctgatggtaagaatgtaccatgcactgttatcgaagcaggtccttgtgttgttactcaggttaaaactgtcgaaaaagatggctatgcagctgttcagttgggttttcaggacaaaaaggaaaaacatacaactaaaccgttgatgggtcactttaagagagctggagtaacaccgaagagacacttggccgagttcaaagaatttgagacagagttgaatctgggtgatactattactgtagagatgtttaatgacgctaccttcgtagatgttgtcggaacctctaaaggtaaaggcttccagggtgtagttaagagacatggtttcggtggtgtaggtcaagctactcacggtcagcataaccgtgctcgtaagccgggttctatcggtgcttgttcttatccagctaaagtattcaaaggaatgcgcatgggcggacagctcggtggtgacagagttactgttcaaaacttgcaggtattaaaagtaatcgcggatcataaccttcttttgatcaaaggttctatcccgggttgcaaaggttcaatcgtaataattgagaaataa
>BT_0422|3.765866984549044
atgataaagataacatttcccgatggctccgttcgtgagtataacgaaggagtgaacggtttacagattgcagaaagtatcagttcgcgcttggcacaggatgtacttgcatgtggcgtgaacggtgagacttatgatttaggacgtcctattaatgaagatgctgatttcgtactttacaaatgggacgatgaagaaggcaaacatgcattttggcacacaagcgcccacttgctggctgaagctttgcaggaactttatccgggtatccagtttggtatcggaccggctatcgaaaacggtttctactatgatgtggatccgggagaagctgtgattaaagaaagtgacctgcctgccatcgaagcaaagatgcttgaattgtcggcaaagaaagatgcggtagtcagagaaagtatttcgaagacggacgctttgaaaatgtttggcgaccgtggcgaaacgtataaatgtgaattgatctcagaactggaagacggacatattactacctacacccagggtgcgtttactgacctttgccgtggtcctcacttgatgacgactgcgccgatcaaggctatcaagctgacaactgttgccggtgcttactggcgcggtcacgaagaccgtaagatgctgacccgtatctatggtatcacattcccgaaaaagaaaatgctggatgaatatctggtgttgctggaagaagccaagaaacgtgaccaccgtaagatcggtaaggaaatgcagttgttcatgttctctgaaacagtaggtaagggacttccgatgtggttgccgaaaggtactgcactgcgtttgcgtctgcaagagttcttgcgtcgtatccagacccgctatgactatcaggaagtaattactccgcctatcggtaataagttgctgtatgtgacttccggtcactatgcaaaatacggtaaggatgcgttccagccgatccatactccggaagaaggagaggagtatttcctgaaaccgatgaactgtccgcatcactgcgagatatataagaattttccgcgttcatacaaggaccttccgttgcgtattgcagaattcggtacggtttgccgttatgaacaaagtggtgagcttcacggtttaactcgtgtacgcagctttactcaggatgacgcacatattttctgtcgtccggatcaggtgaaagatgagttcctccgtgtgatggatatcatttctatcgtgttccgttcgatgaatttccagaatttcgaggctcagatatcactccgtgataaagtgaaccgtgaaaaatacatcggtagcgatgacaactgggagaaagctgaacaggcgattatcgaggcttgcgaggaaaaaggcctgccggctaagattgagtacggtgaagctgctttctatggtcccaagctcgactttatggtgaaagatgccatcggtcgccgttggcagttgggaaccattcaggtagactataacttgccggaacgttttgaactggaatatatgggctctgacaaccagaagcaccgtccggtgatgattcaccgtgcaccattcggatcaatggagcgttttgtggctgtattgatcgaacacactgccggtaagttcccgttgtggctgactccggatcaggtagctatcctgccgatcagtgaaaagttcaatgagtatgcagagcaagtgaagatgtatctgaaaatgcatgaaatccgtgctattgtggatgatcgtaatgaaaagatcggccgcaagatccgtgataatgaaatgaaacgcattccttatatgttgattgtgggtgaaaaagaagctgaaaatggtgaagtttctgttcgcagacaaggggaaggcgacaaaggaaccatgaaatatgaagaatttgctaaaattttgaacgaagaagttcagaatatgataaataaatggtaa
>BT_0899|3.765723110499627
atgcttgaacaagacagaattataaagattaacatcgaggaggaaatgaagtcatcgtacattgactactccatgtcggtcattgtttcacgtgcccttccggatgttagagatggatttaagcccgttcaccgtagaattttatacggaatgatggaattgggtaatacttcagacaaaccttataaaaaatctgcaagaatcgtgggtgaagtattgggtaagtaccatccgcatggagactcttcagtttattatgctatggtgcgtatggctcaggaatgggcaatgcgttatcctttagtagatggccaaggtaactttggttctgtagatggtgatagccccgctgccatgcgttatacggaggctcgtctaaacaagttgggtgaagcgatgatggatgacctgtataaggaaactgtagacttcgaacctaactttgataatacgttgacagagccgaaggtgatgccgacccgtattcctaatcttttggttaatggtgcttccggtattgcggtaggtatggcaactaatatgcctcctcataatctttcggaagtaattgatgcttgtgaagcatatattgataatcaggaaatcacagtagaggaactgatgacttatgtcaaagctccggatttccctacaggtggttatatatatggtatcagcggagtacgtgaaggatatctgacaggtcgtggacgtgtagtaatgcgtgcaaaagcggaaattgaaaccggacagacacatgataaaatcgtagtgactgagatcccttataatgttaataaggctgaactgatcaaatatattgctgatcttgttaatgataagagaatagaaggtatctcgaatgcaaacgacgagtctgaccgtgacggtatgcgtatcgttattgatgtaaaacgtgatgctaatgcaagcgtagtgctgaataagttgtataagatgacagccttgcagacttccttcggtgtgaataatgttgcattggttcacggacgtcctaagacattgaatctgagagatatgattaaatacttcgtagagcacaggcacgaagtagttatccgccgtactcagtttgatctgcgtaaagcaaaggaacgtgcacatatccttgaaggtttaatcattgcttctgataatattgatgaagttattcgtattattcgtgcagctaagactccaaatgatgctattgcaggtttgatagaacgttttaatctgacagaaatacagtcacgtgcaattgtagagatgcgtttgcgtcagttgactggtctgatgcaggatcagcttcatgctgaatacgaagaaatcatgaaacagattgcttatttggaaagtattttggctgatgatgaggtatgtcgtaaggtgatgaaagatgaattattggaagttaaagcgaaatatggtgacgaacgtcgttctgaaatcgtttattcttccgaagagtttaatccggaggacttctatgctgatgatcagatgattatcacaatttctcatatgggatatatcaaacgcacgccattaacagaattccgtgcgcagaatcgtggtggagtaggctctaagggaacagaaactcgtgatgcggactttgtagagcatatatatccggctactatgcacaataccatgatgttctttacacaaaaaggtaaatgttattggctgaaagtttatgagataccagaaggaacgaagaattccaaaggacgtgctatacaaaacctgttaaatatagactctgatgacagtgtaactgcatatttgcgtgttaagagcctggatgacactgaatatattaatagtcattacgtattattctgtacgaagaagggtgttatcaagaagacattgcttgaacaatattcacgcccgcgtcagaatggtgtaaatgctattacaattcgtgaggatgacagtgtaattgaagttcgaatgacgaatggtaataatgaaatcattattgctaatcgcaatggtcgggctattcgtttccatgaagctgcagttcgtgtaatgggacgtacggctacaggtgtacgtggtattacattggataatgatggtcaagatgaagtaataggaatgatatgtatcaaagatttggaaacagaatccgtaatggttgtttctgaacagggatatggtaagcgctctgaaattgaagattatcgtaagactaatcgcggtggcaagggtgtaaagaccatgaatattactgaaaaaacaggtaagttggtaacaattaagtcagtgaccgatgagaatgacttaatgattatcaataagtctggaataactatccgtctgaaagttgccgatgtccgcattatgggacgtgctactcaaggtgttcgtctgattaatcttgaaaaacgtaatgatcagattggttctgtatgtaaagtaatgacagaaagtcttgaggatgaagttcctgcagaagaagcagagggtactattgttagtgatctgactactgatcaggatgttgacaatgcagatactgctacagatgttaatgaaaataacaacgaaattgaggaatag
>BT_3636|3.7632270091396234
atgaaagtagctattgttggcgtaagcggagccgtaggacaggaattcctgcgcgtgctcgatgagagaaatttcccgatggacgagttagttttgttcggttctaaacgcagtgccggaacaacctatactttccgcggtaaacagatcgaggtcaaactcttacaacacaacgatgactttaaaggagtagacattgctttcacttctgccggtgcaggaacatccaaggagttcgagaaaacaatcaccaaatacggtgctgtgatgatcgacaactccagcgctttccgtatggacgctgatgtgcctttggtagtgcccgaagtaaatgccgcagatgcgttggagcgtccgcgtggcgtcattgccaatcctaactgtacaactatccagatggtagttgcactgaaagccatcgaacagctttctcatataaaaaccgtgcacgtatctacttatcaggctgccagcggtgccggtgctgccgctatggacgagttgtacgaacaataccgtcaggtattggccaacgagcctgtgacagtagagaagtttgcttatcagctggcattcaacctgattccgcagatcgacgtgttcacggaaaacggttataccaaagaagaaatgaagatgtataacgaaacacgcaagattatgcactctgacgtgaaagtcagtgcaacctgcgtacgtgttcccgcacttcgtgctcactctgaaagcatctgggtggaaacagaacgtccgatctcggtagaagaagcccgtgaagcattcgccaaaggcgagggtctcgttcttcaggacaatcctgctgaaaaggaatacccgatgccgttgttccttgcaggcaaagaccctgtgtacgttggacgtatccgcaaagaccttacaaatgaaaacggtctgacattctggatcgttggcgatcagatcaaaaaaggtgctgcactgaatgctgtacagatcgctgagtatctgatcaaggtaaagaacgtataa
>BT_2702|3.7547007584278993
atggctagatatactggaccaaaatcaagaatagcccgtaaattcggtgaaggcatctttggagctgataaagttttgtcaaagaagaactatcctcccggacaacacggaaattcaagaaaaagaaaaacttctgaatatggtgtgcaacttcgtgaaaagcagaaagcgaaatacacttatggagttttagaaaaacaattccgcaatttgtttgaaaaagccgctaccgctaaaggtattaccggtgaggtgcttcttcaattgctggaaggccgtcttgacaacgtagtattccgtttgggtattgctcctacacgtgctgctgctcgtcagttggttagtcacaagcatattactgtagatggtgaagtggtaaacattccttcattcgcagtaaaaccaggacaattgattggtgttcgtgaaagatctaaatctttggaagtaattgctaactctcttgcaggtttcaatcacagcaaatacgcttggttggagtgggatgaaacttctaaggtcggtaaaatgttgcatatacctgaaagagcagacattcctgagaacattaaagaacatttgatcgttgaattgtattctaaataa
>BT_1789|3.7432567709275557
atgaaaaagagtatccttatcgctgccttaggcttgttcagcctgagcgcaatggcacaagacgcaaaacccgaagagggcttcgttttcacaacagtgaaagaaaatccgattacttctatcaagaaccagaatcgttcgagcacttgctggagtttctccgctttgggattcctggaatcagaactactacgtttgggtaaaggcgaatacgacctttcggaaatgttcgttgtacacaaaacaatggaagaccgcggaacaaactatgtacgctatcatggcgacagttctttctctcccggcggaagtttctatgacatcatctattgtatgaagaattatggactggttccgcaagaagcaatgccgggtatcatgtatggtgatacactgccggtacacaatgaactggacgctgttgcagaaggatacatcaatgcgatcgccaaaggtaaactcactaaactgactccggtatggaagaaaggccttagcgccatctacgatacttatttgggagcgtgcccggagaacttcacttacaaaggcaaggaatatactccgaagactttcgctgaatcactcggactgaaagctgaagattatgtatcactgacttcatatacacaccatcctttctattctcaattcgctatcgagattcaggacaactggcgtaatggtctgtcctacaatcttccgcttgacgagttcatggctgtaatggacaacgctgtaaagcaaggatatacatttgcatggggtagtgacgtcagcgaacaaggtttcacccgtgacggtgttgccgtaatgccggatgctgctaaaggtgcagaacttaccggctcggatatggctcgctggacaggtctgactgctgccgataaacgcaaagaactgacttccaaaccgcttccggaaatggaaatcactcaggaaatgcgccagactgctttcgacaactgggaaactacagatgaccacggaatggtaatctacggtatcgccaaagaccagaacggaaaagaatacttcatggtaaagaactcttggggtacaagtggtaagtacaaaggtatctggtatgcatccaaagcattcgttgcttacaaaacaatgaatattctggtacacaaagatgcacttcctaaagatatagctaaaaagttgggaattaaataa
>BT_3764|3.7379925117678696
atgaaaaaagaagaaatgattcagaaagcgtatgagattgctgttgaacgctatgcagcagtaggtgtagatactgaaaaggtactgaaaaccatgcaggacttccacttgtcacttcattgctggcaggctgatgatgtaacgggatttgaagtgcaggcaggtgcactgagcggaggtattcaggcaaccggtaattatccgggcaaagctcgcaatattgatgaactgcgtgccgacattctgaaagccgcttcttatattccgggtacacaccgtttgaacctgcacgaaatctacggggattttcaaggtaaagtggtagaccgcgatcaggtagagcctgaacatttcaagagctggattgaatggggtaaagagcataacatgaaactcgattttaactctacttccttctcacatccgaaatctggtgatttgtcactgtctaatccggatgagggcatccgtcagttctggattgagcataccaaacgttgtcgtgccgttgccgaagaaatgggtaaggcgcagggtgacccgtgtatcatgaatctttgggtacatgacggaagcaaggatatcactgtaaaccgcatgaaatatcgtgcattgttgaaagattctctggatcagatatttgctactgaatataaaaacatgaaagactgtattgaatcaaaagtattcggtatcggtctggaaagctatacagtaggttccaatgacttctacatcggttatggcgcatcccgtaataagatggtaactttggataccggtcacttccatccgactgaaagtgttgccgacaaagtatcttctcttttgctttatgtgcccgaattgatgctgcacgtaagccgtccggttcgttgggattccgaccacgtaaccattatggatgatcctacaatggaactgttcagtgaaattgttcgttgcggtgcgttggaacgcgtacactacggtctcgactatttcgatgcttctatcaaccgtatcggtgcttacgttatcggtagccgtgctgctcagaaatgtatgacacgcgctttgctcgaaccgattgccaagctgcgtgaatacgaagctaacggacagggattccagcgtctggctctgctcgaagaagagaaagcgcttccatggaatgcagtatgggatatgttctgcttgaagaacaacgttccggtaggcgaagatttcattgcagaaatcgaaaagtacgaagcggaagtaacttctaaacgataa
>BT_0929|3.737921719035084
atggcaaaagaactgaaagacctcaccaaacgtagcgaaaactactcacagtggtacaacgatttggtggtaaaagctgatttggcagaacagtctgccgtacgcggatgtatggtgattaagccttacggatacgcaatttgggaaaagatgcaacgtcaactagacgatatgttcaaggaaacaggacacgtgaatgcttatttcccattattaattccaaaatcattcctgagccgcgaagcagaacacgtagaaggtttcgctaaagaatgtgccgtagtgactcattaccgtttgaaaaatgcagaagacggctccggcgtagtagtagaccctgctgccaaattggaagaggaactgattattcgccctacatcagaaacaatcatctggaatacatataaaaactggattcagtcttatcgtgacctgcctattctttgtaatcagtgggcaaacgttttccgttgggaaatgcgtacccgtcttttcctgcgtactgccgaattcctgtggcaggaaggacacaccgctcatgccacacgcgaagaagcagaggaagaagcgatcagaatgctgaatgtatacggcgaatttgctgagaaatacatggctgttccggtagtgaaaggtgtaaaatccgctaacgaacgttttgccggtgcacttgatacctataccatcgaagctatgatgcaggatggaaaagcattgcaaagcggtacatctcatttccttggacagaactttgccaaggcatttgatgttcagtttgtgaataaggaaaataagatggaatatgtatgggcaacttcatggggtgtttctacccgtttgatgggtgctctgattatgactcattccgatgataacggtctggtattacctccacatctggctccgattcaggtagtaatcgttcctatctataagaacgacgagcaactgaaacaaatcgacgcgaaagtggaaggcattgttgccaaactgaaagcactgggcatttctgtgaaatatgacaatgcggacaacaaacgtccgggcttcaaattcgcagattatgaattgaaaggtgtccctgttcgtctggtgatgggaggacgtgacctcgaaaacaatacaatggaagtaatgcgccgcgatacactggaaaaagaaactgtgacttgcgatggcatcgaaacatatgttcagaaactgctcgaagaaattcaagcaaatatctacaaaaaagcattggattaccgcaattctaaaatcacgacagtagatacttacgaagaatttaaagagaaaatcgaagaaggcggctttatcctagctcattgggacggaacaaccgagactgaagaaaagattaaagaggatacaaaagcaacgattcgttgtatcccattcgattcgtacgttgaaggtgataaagaaccgggaaaatgtatggtaacgggcaaaccttctgcctgccgcgtcgtttttgcacgttcttattaa
>BT_3403|3.7348349533852705
atggccaaaaaagaagaaacaatcagcttgattgatacattttcggaatttaaggaactgaagaatatcgatagaacgacgatggttagcgtacttgaagagtcgttccgtagcgtaatcgcgaaaatgtttggcaccgatgagaattacgacgtgatcgtgaacccggacaagggtgacttcgagatatggcgtaaccgtgaagttgtggccgatgaagatttgacaaaccccaatatgcagatttcgctgacggaagcacagaaaatcgatgcttcatacgaagaaggcgaagaagtgactgatgaggtgatctttgccaagttcggacgtcgtgctatcctgaatctccgtcagacactggcttcaaagattctggaacttgaaaaggacagtatttataataaatatattgataaagtaggtacaatcatcaacgcggaagtataccagatctggaaaaaggaaatgttgcttctggacgatgaaggaaacgaactgctgttgcctaagactgaacagatcccgagcgacttttatcgtaaaggtgaaacagcccgtgcagtggttgcccgcgtagacaacaagaacaataatccgaagattattttgtcacgtacttctcccgttttcctgcaacgtctgttcgaaatggaagtgcctgaaatcaatgatggtttgattaccattaaaaagattgcccgtatccctggcgaacgtgccaagatcgcagtggaatcttatgatgacagaatcgatcccgtaggcgcctgcgtaggtgtaaaggggagtcgtattcatgggattgttcgtgaattacgcaatgaaaatatcgacgtgatcaattacacatcgaacatttcattgtttatccagcgtgccttgagcccggctaagatttcttctatccgtctgaatgaggaagagaaaaaggctgaggtattccttaaaccggaagaggtatcgcttgctattggtaaaggcggtttgaatatcaaactggccagtatgttgactgagtacactatcgacgtgttccgtgaattggatgagaatgtggctgacgaggatatctatctcgacgagttcagagatgaaatcgacggatgggtgatcgatgcaatcaaggctatcggtatcgatactgcgaaggctgtgttgaatgcgcctcgcgagatgttgattgaaaagacggacctggaagaagagacagtggacgaggtaatacgtattttgaaatcggagtttgaagaagaaccggcagcagagatggagcctgagacagaggcggaacctgaagctgaaccaacacaagagtaa
>BT_0825|3.733796906031192
atgaaagcattaaacaaagaaacagctcctaaagtacaacgtccggagcgcattatccaatttggcgaaggtaactttttacgtgcatttgtagattggattatttacaacatgaaccagaagactgacttcaacagcagtgtggtagtggttcaaccgattgataaaggtatggtcgatatgctgaatgcacaagatgatttgtaccatgtcaaccttcaaggattggataaaggagaagtggttaacagcttgacaatgattgatgtaatcagtcgcgcattgaatccttatacgcagaatgacgagtttatgaagctggctgaacaaccggaaatgcgctttgttatctcgaacactacagaagccggaatcgcctttgatccgacttgcaaactggaagatgctcccgcttcatcttatccgggcaagctgactcaattgctgtatcatcgttttaaaacattcaacggtgacaagacgaaaggtctgatcattttcccttgcgaactgatcttcctgaatggccacaagctgaaagaaacgatttatcagtatatcgacctgtggaatcttggcaatgaattcaagacttggtttgaggaagcttgcggagtatatgcgacattggtagaccgtatcgttccgggatttcctcgcaaggatattgctgctatcaaggaaaagatacagtacgatgataaccttgttgtgcaggctgaaatcttccacctgtgggtaattgaagctccgcaggaagtggcaaaagaattcccggctgataaggcagggctgaatgtattgtttgttccgtcggaagctccttatcacgaacgcaaagtaactttgctcaatggtcctcacacggttctttctccggtagcatacttgtcgggtgtgaatatcgtgcgtgatgcttgccaacatgaggtaatcggcaagtatattcataaagtgatgtttgatgaattgatggagacattgaatcttccgaaagaggaactgaagaagtttgcagaggatgtattggaacgtttcaacaatccattcgtcgatcatgcggtaacaagcattatgcttaactcattcccgaaatatgaaactcgtgatcttccgggattgaagacttatctggaacgtaaaggggaactgccgaaaggactggtactcggattggctgctattatcacttattataaaggtggtgtacgtgcagacggggctgaaattgtaccgaacgatgctcctgaaatcatgaacttgctgaaagagctttgggctaccggttgcacgaagaaggttaccgaaggtgtactggcagcagagtttatctggggcgaagatttgaataagattccgggactggcagcagctgtaaaggctgatctggattctattcaggagaaaggtatgcttgaaacggtaaagggtatcctttaa
>BT_0646|3.731667579132838
atgaaaaagagtgctttatttattttatttgcgctgatttcagttgctggcttttcacagattacaggttggaatgctaaggtaggaatgaacattagtaattatacaggtgatgctgatttgaatgcaaagattggctttaaacttggaggtggttttgaatatgcttttgataatacttggtcattacagccatcattgtttttgtcgactaaaggagcaaaaaaggatggtaatagcataaatgcaatgtatttggaattaccagttatggctgctgctcgttttaatgttgcggataatacaaatattgtggttaatgctggtccttatttggcatgtggtattgctggtaaaaccaaaattgatttggggaatgatacggaacgtaagtatgatacatttggtgatgatgctttaaaacgttttgatgccggtcttggtgttggagtagctttggaattaggtaaggttattgtaggattggatggtcaatttggtttagtagatgtagaaaaaataggtaatcctaaaaatacaaacttttctattgtattaggatataaattctga
>BT_4417|3.731627300388858
atgatagcaataatagcaacagcaattgcttgcttcgtcgtaggaggaatcctttcatacgtactgttccggtacgtgttgaagtccaagtacgacagtgtcctgaaagatgcggagacagaagctgaagtaattaagaaaaacaaattgctggaagtaaaggaaaaattcctgaacaagaaagctgatttggagaaggaagtggcactgcgtaatcaaaagattcagcaggcggaaaataaactgaaacaacgtgaaatggtgctcagccagcgtcaggaagaaatccaacgcaaaaagctggaagccgaagccgtaaaggaaaacctggaggcgcaacttgttatcgttgacaaaaagaaggaagaactggacaaactgcaacatcaggaaatagaaaaactggaagcaatctccggtctgtctgccgacgaagcaaaagaacgtctggtcgaatcactgaaagaagaagctaaaacgcaggcacagtcgtttatcaacgacatcatggatgatgccaaactgactgccagcaaagaagctaaacggatcgttatccagtctatccaacgggtagctaccgaaactgccatcgaaaactccgtaacggtattccatatcgaatcggacgaaatcaaaggacgtatcatcggacgtgaaggacgcaatatccgtgcactggaagccgctaccggcgttgaaatcgttgtagacgacactccggaagcaatcgttctttccgcttttgacccggttcgccgtgaaattgcccgtctggctcttcaccaactggtgacagacggacgtatccatccggcacgtatcgaggaagtggtgtccaaagtacgcaaacaggtagaggaagaaattatcgaaaccggtaaacggacaacaatcgaccttggtatccacggtctgcatccggaactgatccgtatcatcggtaagatgaaatatcgctcttcttatggtcagaacttgttgcaacacgcccgtgaaacagccaatctctgtgctgtgatggcatcggaactgggactgaacccgaagaaggcaaaacgtgcaggtttgctgcatgatatcggtaaagtgcccgatgaagaaccggaattgccgcacgcattgctgggtatgaaacttgccgagaaatacaaagaaaaaccggatatctgcaacgctatcggtgctcaccacgacgaaacggaaatgaccagtctgctggctcctatcgtacaggtttgtgatgctatctccggtgcacgtccgggcgcacgccgtgaaatcgtagaggcttacatcaaacgcctgaacgatcttgaacaattggctatggcttatccgggtgtgaccaagacatacgctattcaggcaggacgcgaactccgcgtgatcgtaggtgccgataagatcgatgacaagcaaactgaaagcttgtccggtgaaatcgccaagaagattcaggacgagatgacttatccgggacaggtgaagattaccgttatccgtgaaacacgtgcggtcagcttcgctaaataa
>BT_4313|3.7316029539083093
atggcacataaaaaaggtgtcggtagttctaagaacggccgcgaatcacatagcaaaagattaggcgttaagatatttggtggtgaagcttgcaaagcaggtaatattatcattcgtcaaagaggtactgaattccatccgggtgaaaacatcggaatgggtaaagaccacactcttttcgctttagtagatggtacagttaaatttaaagtaggtagagaagacagaagatatgtttctatcatccctgctgaagcaacagaagcataa
>BT_0331|3.729299977535352
atggtatatggaggcgcaggtagtggaaagatggtattgacctcttcctcaagtcccggcgtgagtctgaaacaggaaggtatctcctacatcgcaggtgccgaacttccttgtctgattgtaaacgtaatgcgcggcggtcccggattgggaaccatccagccgagtcaggcggactacttccagacagtgaaaggaggcggtcacggtgactacagactgattgcccttgctccggcatccgtacaggaaatggcggatttcgttgcactcggattcgaacttgctttcaaataccgtaatccggctattatccttgccgacggtgtaatcggacagatgatggaaaaagtagttcttcctgcacagaagccacgccgcaccgatgcagaagttatcgaacaatgtccgtgggctgctaccggaaaagcgaaaggtcgtaaaccgaatattattacttcactcgaactgaagccggaagcaatggaaatcaacaacatccgtttccaggctaaatacaaacagattgaggaaaacgaagtacgcttcgaagaaatcaactgcgaagatgcagaatatctgatcgtagctttcggttccatggcacgtatcggtcagaaagcaatggaactcgcccgcgaaaaaggaatcaaagtaggtattcttcgccccatcactttgtggccgttcccgagcaaagccattgccgcttacgctgacaaagtgaaaggtatgctcgttacagaattgaatgccggacagatgatcgaagatgtccgcctggctgtcaatggtaaagtaaaagtagaacatttcggacgtctcggcggtattgttcccgatccggatgaaattgtaactgctctggaagaaaaaataatcaaataa
>BT_3404|3.7163767142179314
atgacgataaggttaaacaaagttacaagagatttgaatgtaggaatcgcgacggtagttgagttcctgcaaaagaaagggtataccgttgaggctaatcctaataccaaaattagtgaggagcagtacgctgtgctcgttaaagagtttagtacagacaagaaccttagacttgaatcggagcgtttcatccaggaacgtcagaataaggaacgtaataaggcatcggtatctatcgagggcttcgagaagcagcaggagaaaccgaagtcggaagatgtgattaagacagtcgtaccggaggatgcacgtcctaagtttaaacctgtcggaaaaatagatttggataaattcagcggtcggagaacagataaagtagaaaaagcgccggaaaagaaagtagaacctgtagtagaacaacctgtggtagagcaacccgttgctgaaaaaacagtcgttgagaaaccagtggttgaatccgaagtgaaaaaggaagagccgaaagtggaaaaggtggaagtaattgcaccgaaacctgcaccagtagaacagccagtagtagcgccgaaacctgcagtggagacaaaaccggtagaagttgagaaagtagtagtggaagaagtaaagaaagaagagccgaaggtggtagaaactgcacctgtgaaggcagaagaacgtaaagtagaaagaacggcagaagtaactgcaacagtgacaactccgactgaagaaaatgcgtcgaaagaaaatgaggtgtttaaaatccgtcaaccggaactgggagcgaagatcaatgtcatcggtcagattgacctggctgcattgaatcagtctacccgtcctaagaagaaatcgaaggaagaaaaacgccgtgaacgcgaagaaaaagaaaaagttcgtcaggatcagaagaaactgatgaaggaagctatcatcaaggaaatccgtaaagaggacagtaaacaggcaaaaccgggcgtaaaagataataatgccgatgctgccagaaagaaacggaatcgtatcaacaaagagaaggtggatgtcaacaatgtggcaacttccaactttgctgctccgagacccaatactcagaccggtaaaggtggtggcaaccatccccgtcctcagggtcaaggccagggacagggcaataataataacaacaacaagaagaataataataaggatcgcttcaagaagccggttatcaagcaggaggttagcgaagaagatgtagcaaagcaggtaaaagaaactttggcacgtctgacaaccaagggtaagaacaagacttctaagtaccgcaaggaaaaacgtgaaatggcttccaaccgtatgcaggaactggaagatcaggaaatggcagaaagcaaggtactgaagctgactgagttcgtaacggctaacgagttggcaacgatgatggacgtatcagtcaatcaggttattgcaacttgtatgagtatcggtatgatggtttccatcaaccagcgtctggatgcggaaacaattaatctggtagccgaagagtttggtttcaagaccgaatatgtaagtgcggaagtggcacaggctatcgtggaagaagaagatgctccggaagatttgcagccacgtgctccaatcgtaacggtgatgggacacgttgaccacggtaagacatccttgcttgactacatccgtaaggcgaatgtaattgccggtgaagccggaggtattacacagcacatcggtgcttacaacgtacagttggaagacggacgccgtattacgttcctggatactccgggtcatgaggcgtttactgctatgcgtgcccgtggtgcgaaagtaacggatattgcgatcattattgtggcagccgatgataacgtgatgccgcagacgaaggaagcgatcaatcatgcgatggcagcaggtgtacctattgtatttgcaatcaataaggtagataagccgactgctaatccggacaagattaaagaagaactggctgcaatgaactatctcgtggaagaatggggtggtaaataccagtcacaagatatctctgccaagaaaggtatgggtgtggaagatttgatggaaaaagtattgctggaagctgaaatgcttgatttgaaggcaaatccgaaccgtaatgcgacagggtccatcattgaatcttcattggataagggacgtggttatgtagctacggtgctggtatcgaatggtactttgaaagtaggagatattgtattggcaggaaccagctacggacgtgtgaaagccatgttcaacgaacgtaatcagcgcgtgaaagaagcgggaccagccgaaccggcattgattctgggactgaacggtgctcctgctgcaggtgatacgttccatgtagttgaaagtgatcaggaagcccgtgaaatcacgaataaacgtgaacagctggctcgtgaacaaggcttgcgtacacagaagatcctgactttggacgaacttggccgtcgtattgctttgggtaacttccaggaattgaacatcatcgtcaaaggtgacgtggacggttctgtagaagcattgagcgactcgttgatcaagttgtctactgaacagatccaggtaaatgtgatccataaaggcgtgggtgctatctccgaatcggatgtatcactggctgctgcttcggatgcgattatcgtcggattccaggtacgtccttcgggtgctgccgctaagatggcggaacaggaaggtgtcgatatccgtaagtactccgtcatctacgatgcaatcgaggaggtgaaggccgctatggaaggtatgttagctccggaactgaaagaacagattacggctacgatcgaaatccgcgaagtgttcaatatcacgaaagtgggacttgtggctggtgcggtagtgaagaccggaaaggtgaaacgaagcgacaaggctcgtctgatccgcgatggtatcgttatcttcaccggaaacatcaatgcactgaaacgcttcaaggacgacgtgaaggaagtaggtacaaacttcgagtgcggtatcagtctggtgaactgcaacgacatgaaggtaggcgatatgatcgagacattcgaagaaatagaagtgaaacagacgttataa
>BT_1887|3.7058941991623704
atgaacatttacatttcaggtttaagttatggcacaaatgatgctgacttgacaaatttatttgcagagtatggagaagtttcttcagccaaagttatttttgatagagaaaccggcagatccagaggattcgctttcgtagaaatgacgaatgatgcagaaggacaaaaagctattgacgaattgaatggagttgaatatgaccagaaggttatttcagtgagcgttgcacgtcctcgcgctgaaaaaccgtcatacggtggtaaccgtggaggtggttataacaattcaagaagatattaa
>BT_2731|3.704341505403734
atgcctacaattcagcaattagtaagaaaaggacgcgaagtgctggtggagaaaagtaaatctccagccttggattcatgtcctcaaagacgtggcgtttgcgtgagagtatatactactactccgaagaagccgaactctgcaatgcgtaaagtagctcgtgtacgtttgactaaccaaaaagaggttaactcatacattccgggagaaggacacaatttgcaggaacactcaatcgttttggtacgtggcggtcgtgtaaaagaccttcctggtgtacgttaccacattgtacgtggtacacttgatactgcaggtgttgctggtcgtactcaaagacgctctaaatacggagctaagcgtccgaaaccaggacaagctgcgccggctaagaaaaaataa
>BT_1331|3.7010438869018842
atggcaatgcatacttggtttgagtgcaaaatccgttacgagaaaacaatggaaaacggaatgcagaagaaagtgacggaaccttatctggtagatgcactcagctttacagaagcagaagcacgtattatcgaggagatgactccatttatcacaggagaatttacagtatcggacatcaaacgtgccaactatagcgaacttttccccagcgatgaagaaagcgctgaccgctggtttaagtgcaaactgatctttatcacccttgacgagaaaagcggtgccgagaaaaagacttctacccaagtgctggttcaggctgccgacttgcgcgacgcagtgaagaaactggacgagggcatgaaaggaacaatggctgactatcaaatcggtatggtatcagaaactccgctgatggatgtatatccttatagcgccggaccgaatgacaaaccggaatttgatccgtcaaaagcataa
>BT_4447|3.700085080896252
atggatagcttgcaattaccagtagatgcggatggttacatcactatctttgacggcaaaacatttaatggatggcgtggttatggcaaggacagagttccttccaagtggactatcgaggacggttgtatcaagttcaacggttctggtagcggtgaagcgcagaacggtgacggcggagacctgatctttgcccacaaattcaaaaacttcgaactggaaatggaatggaaagtttccaaaggcggtaactccggtatcttctatttagctcaggaagtgacttctaaagataaggacggtaacgacgtgctcgaaccgatctatatttccgcacctgaatatcaggtattggacaatgacaatcatccggatgctaaattggggaaagacaataaccgtcagtcggcttctttatatgacatgattccggcagttcctcagaatgcaaaacctttcggtgaatggaacaaggctaagatcatggtttataaaggtacggttgttcacggacagaatgacgagaatgtactcgaatatcacttgtggaccaaacaatggaccgaccttttgcaggccagcaagttcagtcaggacaaatggccgttggctttcgaactgctgaataattgcggtggtgaaaaccacgaaggatttatcggaatgcaggatcacggtgatgacgtatggttccgcaatatccgcgtgaaggttcttgactaa
>BT_0872|3.6976450104188228
atgttcagaacgcacacatgtggagaactgagaatctccgatgttaataaacaaatcacgctgtctggatgggtacagcgcagccgtaaaatgggaggtatgactttcattgaccttcgcgaccgttacggtattacccagttggtttttaatgaagaaattaatgctgaactttgcgaccgtgccaataaactgggtcgtgaattcgtgattcagatcacaggaacagtgaatgagcgtttcagcaagaatgcaaacatccctaccggagatattgaaattatcgtttccgaactgaacgttctgaacaccgccatgactcctccgtttacaattgaggataatacggatggtggtgatgatatccgtatgaaataccgttatctggatttgcgtcgtaatgccgtacgctctaatttggaattacgtcataagatgacaatcgaagtacgcaagtatcttgatagcctgggctttatagaggtagaaactcctgtactgatcggttctactccggaaggtgcacgtgacttcgtggtaccttcacgcatgaatccgggacaattctatgcacttccgcaatctccgcagacactgaaacagttactgatggtttccgggttcgaccgttatttccagattgcaaaatgtttccgtgacgaagacttgcgtgccgaccgtcaaccggaatttacacagattgactgtgaaatgagtttcgtagaacaggaagacatcatttctactttcgaaggaatggccaaacatctgttcaagactcttcggggtgttgaactgaccgaaccgttccagcgtatgccttgggctgatgccatgaaatattatggcagcgacaaaccggatttgcgtttcggcatgaagttcgttgaactgatggacatcatgaaaggtcatggtttctctgtattcgataatgccgcatacgttggcggtatctgtgcggaaggggctgcaacttatacccgtaaacaactcgatgccttgactgaattcgtcaagaaaccgcagattggtgcgaaaggtatggtgtatgctcgtgtagaagcagacggtacggtgaaatcaagtgtagacaaattctatacacaggaagtgctgcaacagatgaaggaagcatttggcgctaaaccgggtgatttgattctgattctttccggtgacgacgtgatgaaaacacgtaagcaactttgtgaactccgtttggaaatgggttcccaattgggattgcgtgataagaataagtttgtttgcctttgggtgattgacttcccaatgttcgaatggagtgaggaagaaggccgtctgatggctatgcaccatccgtttacacatccgaaagaagaagatattccattgctggatactgacccggctgctgtgcgtgccgatgcttatgatatggttgtcaacggcgtggaagtcggtggaggatctatccgtattcacgatgctcagttgcaagccagaatgttcgaaatccttggtttcacaccggagaaggcacaggctcagtttggcttcctgatgaatgccttcaagtatggtgcacctcctcacggtggtttggcatacggtcttgaccgttgggtgtctcttttcgccggtctggattctatccgtgactgtatcgcattccccaaaaataactcagggcgcgatgtaatgttggatgcaccgtctgaaattgatcagactcaacttgacgaactcaacctgatcgttgatatcaaagaaaataagtaa
>BT_2167|3.6902967057037728
atgaaagtatatcagactaatgaaattaagaacattgccttgttgggaagttctggctctgggaaaaccactctcgtggaagcgatgcttttcgagagtggtgttataaaacgtcgcggatctgttgccgcaaaaaacacagttagcgattatttccctgttgaacaagagtatggttactccgttttctctaccgttctccacgtagaatggaacaataaaaagcttaatattatagactgtccgggttcggacgacttcgttggcagtacggtaactgcacttaatgtgaccgacacagcaattattcttctcaatggccaatacggcgtcgaagtcggtacacaaaatcacttccgatacactgaaaaattgaataagccagttatttttctagtcaaccagcttgataatgaaaaatgcgactatgataatatcctcgaacaactgaaagaagcgtatggatctaaggtggttcccatccagtatcctattgctaccggtccgggctttaatgccttgattgacgtattgttgatgaaaaaatattcgtggaaacccgaaggcggtgctcctgtgattgaagatattccggcagaagaaatggataaggctatggaaatgcataaagcattggtagaagctgctgccgaaaatgacgaaggactgatggagaaattttttgaacaagattctctgacagaagatgaaatgcgtgaaggtatccgtaagggattgatcgccagaggtatgttcccagtattctgtgtttgcggtggtaaggacatgggcgttcgccgtctgatggaattccttggcaacgtagttcctttcgtgtctgaaatgccgaaagtggaaaacacagatggtaaggaagtagctccggacgtaaacggtcccgaatctttgtatttcttcaaaacgagtgtcgagccgcatatcggtgaagtatcttactttaaagtaatgagcggcaaggttcgtgaaggtgatgacttgctgaatgccgaccgtggttcgaaagaacgtatcgctcagatttatgtcgtagctggtggtaaccgtgtgaaagtggaagaacttcaggcgggtgatatcggtgctgccgtaaaactgaaagatgtgaagacaggcaatacactcaacggtaaagactgcgattataaattcaactttatcaaatatccgaattctaaatattcccgtgctattaaaccggtgaacgaagcggacgtggaaaagatgatgaccatcctgaaccgtatgcgtgaagaagatccgacatgggtgatcgagcaatcgaaagaattgaagcaaacgctggtacacggacagggagaattccatctgcgtacgttgaagtggcgtctggaaaataatgaaaaacttcaggttaaatttgaggaaccgaagattccgtatcgtgaaacgattacgaaggctgcccgtgccgattatcgtcataagaaacaatccggtggtgctggtcagttcggtgaagttcacctgatcgttgaaccttataaagaaggtatgcctgtgcccgatacttacaaattcaatggacaggaatttaagattaccgtgagaggtactgaagaaattccattggaatggggcggtaaactggtatttattaacagtatcgtaggtggttctatcgatgcccgtttcttgcctgctattatgaaaggtatcatgtcacgcctggaacaaggcccgttgacaggttcgtatgcccgtgacgtacgtgtaatcgtatatgatggtaagatgcacccggtagactcaaatgaaatctcctttatgcttgccggacgtaacgcattcagtgaagccttcaagaatgccggtccgaagattttggaaccgatttatgatgtggaagtatttgttccgtccgacagaatgggtgatgtgatgggagatcttcaaggacgccgtgccatgattatgggtatgagcagcgaaaaaggtttcgagaaacttgttgctaaagtacctttgaaggaaatgtcttcatattcgacagcacttagctcacttaccggcggacgtgcttcatttatcatgaagtttgctagttatgaacttgttccgacagatgttcaggataagttgattaaggattttgaagctaaacaaacagaggaataa
>BT_2444|3.6870391426096223
atgcttttcggagcgttggcgcttgctaccggtgcatcgttcgtaggttgtaaagactacgatgatgacattgatgcggtaaatgccagagtcgatggaattgaaaaaactctctcggaattgcaagctcaagtgggaggctatgtgaagtctgtggtgtatgatgcatctacaggcaaattaacagtgactggtgcggatagtaaagagtacactataccaatgcctgaagaattgccatcgtatactcttgatgtgacaaaggatggtaagattactttgaagaaggatggtaaagaagttagttctggtactatcgacattcctgaaatccctgaaattccgacgtataaggaatttgatccattgttactgactgtaaaagatggctatgtttattatgatggcacaaaaacttctgttgcgattcctgagaccgcaaaaggatctattactgctatccttgatgaaaaaggagtcgttacaggatatagaattgtaacgatcgaaaacggtaaagaagttactggtgaattctctgtcatagacgctatacctttgaagggattagtatttgagcccacttgctatgtgggtggaatctctgcattgaaagctaacaacttgacttataatgcatggtctcaaaatgcgtacgctaaaccgtcagaaaccggtgaaacatataagtctaatcctacactttcttatattactccgcaaatctgggcatattaccacatgaatccggctagcgtttcaatggcacagattgaaagcctgaaattcctttcaggcgataaggattattatccagtttctcgtgctgctgcaatggatccaactgctaatataaagaaatcagatgtcgtaaccgaagacggacaacgttatcttaaagttgcaatggatgcagatgcagaaaagataccggcactgaattctggtaaggtagctgtatatgctttgcaggctcagaccaaagctattggtgctgacgaagctaaagtaattacctctgattacgctagtatatataaggtacttatgagcgacttcgttctagaaaccaaaattgatgcagaagacgtaatcttatatggacaaagcatttctcgtactggttctactcctaatgctaatgcaggtaaggcacaagaagctattgatgcaaatgcagattacactgtagctacagatggtacacttaaattagcagataaaatctctacttattataaagaaaacaatggtactgaattagttaagatgactaatattaaagataacggtctgaaatatgtcttcactgcttccaattaa
>BT_0351|3.6806871279200783
atgaataacgtatttgatcagtatgaagtatggttcgtaacaggagcacagctcttgtacggaggtgatgcagtaatcgcagtagacgcacactctaacgaaatggttaacggtctgaatgaatcgggcaaacttcctgttaaagtagtatacaaaggaacggccaactcttctaaagaggtggaagctgtattcaaagcagccaacaacgatgacaaatgtgtaggcgtcatcacttggatgcatactttctctcctgctaaaatgtggattcatggtctgcaacaattaaagaaaccattgctgcacctgcatactcaattcaacaaggaaattccttgggatacaatggatatggactttatgaatctgaaccagtcagctcacggcgaccgcgagttcggacatatctgtacccgtatgcgcatccgtcgcaaagtagtggtaggctactggaaagaagaagaaacattgcataagattgctgtctggatgcgtgtttgcgcaggttgggcagactctcaggatatgctgatcatccgtttcggcgatcagatgaataatgtagccgtaaccgatggtgacaaggtagaagcagaacaacgcatgggctatcatgtagattattgcccggcaagcgagctgatggaatatcacaaagatatcaaaaatgctgatgtagatgctttggtagctacttacttcaatgactacgatcatgacgcttctctggaagacaaatcaaccgaagcttatcagaaagtatggaatgctgccaaagccgagcttgctctccgtgctatcctcaaagcgaaaggcgccaaaggattcactaccaactttgacgatctgggtcagactgacggtagctatttcgatcagattccgggactggcttctcaacgcctgatggcagaaggctacggattcggtgctgaaggtgactggaaatcggctgctctttatcgtactgtatgggtaatgaatcaaggacttccgaaaggctgttcattcctcgaagactatacactgaactttgatggtgccaacagttctatcctacagtcacatatgttggagatctgtccgcttatcgcagctaacaagcctcgtctggaagtacacttcctcggcataggtatccgtaagagccagactgcccgtcttgtgttcacttcaaagacaggaacaggctgcaccgcaactgtagtggatatgggtaaccgtttccgtctgatcgtaaacgatgtagaatgtatcgaaccgaaaccacttccgaaattgccggttgcttccgcactctggattccgatgcctaacctcgaagtaggcgcaggcgcatggattctggccggtggaactcaccactcttgcttctcatacgacttgacagcagaatactgggaagattatgcagaaatcgcaggcatcgaaatggtacatatcaataaagatacgactatcagctgcttcaagaaagaactgcgcatgaatgaagtatattatatgctgaacaaagcgctttgctaa
>BT_0130|3.679817573043315
atgaacgaattatttagtattgccggtaaggtagctgtaattaccggagcaggtggtgtgttgggaggaaatatcgcccagcactttgtacagcagggagcaaaagttgtagctatcgacatccgtcaggaacaactggacaaccgtgtagcagaacttaaacaatatggtcaggatgttatcggtattattggagacgtgctggacatcgccagtctggaaaaagtagcggaagagattgttgcccaatggggacagattgatattctgttgaatattgccggaggcaacatgccgggagccactcttgaatcggatcagaacttctatgatatggacatttcctgttgggagaaagtgaccagtctgaatatgaacggtacagtctatccgtctatgatctttggtaaagtgatggcagagcagaaaaaaggttgcattatcaatgtgtcttctatggctgcttatagtgccatcacccgtgtgccggggtattcggctgcaaaaacagctgtagctaactttacacaatggcttgccagtgagatggctctgaaatatggtgacggcatccgtgtaaatgccattgctcccggtttctttatcggcgatcagaaccgtcgcgtacttatcaatccggatggctcgctgactgacagaagcaaaaaggttttagccaagacaccgatgaaccgttttggtgatattaaagaattgaacggtgccgtacaatttttgtgtagcgaagctgccagttttgtaaccggtgcaatgttgcctatcgacggtggattcagtgcattcagcggcgtataa
>BT_0910|3.678592227734266
atggctgaatcaattgatatccgcgaactgaatgagcggattgaaagacaaagtgctttcgttaccaatcttacgacaggtatggaccaaatcattgttggtcagaaacatttggttgaatcactgcttatcggattgctttccgacggacatgttcttttagaaggtgtacccggtctggcaaaaactttggctatcaaaacactcgcttccctgatcgacgcgaaatatagccgtattcagttcactcccgacttattgccggccgatgttattggtacaatggtttacagtcagaaagatgaatctttcaaagtacaaagaggacctatctttgccaacttcgtattagcggatgaaataaaccgtgctccggccaaagtacagagtgccttgctggaagccatgcaagaacgtcaggttactattggtaaggaaacattcatgttgccggaacctttcttagtattggccactcagaacccgattgaacaagaaggtacttacccgcttcctgaagcacaggtagaccgtttcatgctgaaagtagtgattgactatccgaagctggaagaagaaaaactgattatccgtcagaatatcaacggtgagaagttcaatgtgaaacctatcctgaaagcagaagaaattatcgaagcccgcaaggtggttcgccaggtttatctggatgagaaaatagaacgttatattgtagatattgtatttgctactcgtttccccgagaaatacgatctcaaagaactgaaagacatgatcggatttggtggctcaccgcgtgcttctatcaatctggcactagctgcccgcacatacgctttcatcaaacgccgcggctatgtaatcccggaagatgtacgtgctgttgcgcatgatgttcttcgtcaccgtattggactgacatacgaggcggaagccaacaacatgacttcggacgaaatcatcagcaagattctgaacaaggttgaagtgccctaa
>BT_0425|3.6780363753241136
atgccaagatcagtaaatcatgttgcttcaaaagcaagaagaaagaaaattttgaaattaaccagaggttactttggtgcaagaaaaaatgtatggaccgtagcaaaaaacacctgggaaaagggtttgacttacgcgttccgtgaccgtagaaataagaaaagaaacttccgcgctctttggatacaacgtatcaacgctgctgcacgtcttgaaggaatgtcttattctaaattgatgggcggtttgcacaaagccggtattgaaataaatcgtaaggttttggctgatttagctatgaatcatccggaagctttcaaagctgtagttgctaaagcaaaagctgcttaa
>BT_1298|3.6751130194642854
atggcaacaaaagcttttcaaaagatatataccaagattactcagattaccaaggctacttgttcgctgaaagcgacaggagtagggtatgacgagcttgccactgtgaacggtaaactggcacaggtggttaagattgccggtgacgatgtcactctgcaggtatttgaaggtacggaaggtattcctaccaacgctgaagtagtgttcctcggcaaatcgcctacgttgaaggtgagtgagcagttggcaggacgtttcttcaatgctttcggtgatccgattgacggaggtccggaaattgaaggacaggaagtggaaatcggtggtccgtcagtgaatccggtgcgtcgtaaacaaccgtcggagctgattgcaacgggtattgccggcatcgacttgaataatacactggtatccggccagaagattccgttctttgccgaccctgaccagccttttaatcaggtgatggcaaacgtggcattgcgtgctgaaacagataagattattctgggcggtatggggatgactaacgatgactacctgtactttaagaacgtattctctaatgccggtgctctcgaccgtattgtgagtttcatgaatacaacggaaaatcctccggtagaacgtttgttgattccggatatggcattgaccgcggctgaatatttcgctgtaaacaataatgagaaagtactggtactgctaactgatatgaccagctacgctgatgcgttggcaatcgtatctaaccgtatggaccagattccgtctaaagactctatgccgggttcgctctattcggacttggcgaagatttacgaaaaggcggtacagttcccttccggtggttctattacgattattgcggtgacaacattgtccggtggcgatatcacgcacgctgtgcctgataatacgggttatattacggaaggacagttgttcttgcgtcgtgacagtgatatcggtaaggttattgttgacccgttccgttcattgtctcgtctgaaacagctggtaaccggtaaaaagacacgtaaagaccatccgcaggtgatgaatgccgctgtacgtctgtatgccgatgctgcaaatgcaaagactaagatggaaaacggttttgacctgaccaattacgacgaacgtacgttggcttttgcgaaggactattctaaccagttgctggccattgatgtcaaccttgatactactgaaatgctggatgtggcctggggcttgttcggtgaatatttccgtccggaagaagtgaatatcaagaaggaacttgttgaccaatactggccgaaaggtgaataa
>BT_2704|3.6739501891266113
atggctataagaatagttggtgtagatttacctcagaataaaagaggtgaaattgcgttgacctatgtatatggaataggtcgcagtagttcagcaaaaattttagataaagctggtgtagataaagatctgaaggttaaagactggacagatgatcaagctgctaagattcgtgagattatcggtgcagagtataaagtagaaggtgatcttcgttctgaaatccaattgaacattaagcgattaatggatattggttgttaccgtggtgtacgtcatcgtattggtctgccggttagaggtcagagcactaagaacaatgcacgtactcgtaagggtagaaagaaaaccgttgctaataagaaaaaagctactaaataa
>BT_2728|3.6725064340040285
atgagtcagaaaattagaattaaattgaaatcttacgaccacaacttggttgacaagtcagctgagaagattgtaagaaccgtaaaggctacgggtgctattgttagtggtccaattcctctgcctacgcacaagcgtatctttacagtaaaccgctcgactttcgttaacaagaagtcacgtgaacagtttgaactctcttcttataagagattgattgacatctatagctcaactgctaagacagtagatgctcttatgaagcttgagttgccgagtggtgtggaagtagaaattaaagtttga
>BT_0916|3.664397648481568
atgtcgaagatttgtcaaattaccggaaagaaagccatgattggcaacaatgtttcacactcaaagagaagaacaaaaagaacctttgatttgaacttgtttaacaaaaagttctattatgtagaacaagactgttggatcagccttagcctttgtgctaacggtctgcgtatcatcaacaaaaaaggactggacgctgcactgaacgatgcagtagctaaaggtttctgtgattggaaaagcattaaagtaatcggctaa
>BT_4439|3.6640264789600527
atgaaagtagattttacaaaagcaaaagtagaagtgacatttggtgaatacaaggaaatggatatcgccaaagcagtaggtaatgcaattcatcagaatacttctgatatcggtgttgatgaaacagcacgcaacatttatcattccgaaggagagcttgaaatccctgatgaacaaatcagtgctattatatatgccctctctaatgcaagtaccattctggtatctgcaaagaaggctgctttaaatttattaaaactaacacaggaataa
>BT_1365|3.6635549570368573
atggaatttacaggaaaaatcatcgctatcctccctccgagaggtggagtctcaaagactagcggcaacgagtggaaatcacaagagttcgtaatcgaaaaccatgaccaatatccgcgcaaaatgtgtttcgacgtatttggcgccgacaaaatcgaacagttcaacattcagatgggcgaagaactgaccgtatcattcgacgttgacgcccgtcaatggaacgaccgttggttcaacagtatccgtgcatggaaagttgaacgtgtaggcgcaggtgctcctatgactccgggtgcccccgttcctcccccggctccgtctgctactccggatttcactatgggtgacgcaaaagacgacctgccgttctaa
>BT_4592|3.6591751366695267
atgaacttattgactgtattattgcaagctcccgcagcgggaggtggaagtatgatgtggatcatgctgatagctatgtttgttatcatgtatttctttatgattcgccctcaaaataagaagcagaaagaaattgctaatttccgtaaatctcttcaggtaaaccagtcggtaattactgcaggtggtatccatggtacaatcaaagagattactgatgattatatagtacttgaaatcgcttctaacgtgaagattaaaatagataagaattctatttttgctgatgcttcggctgccggcaatcagtctaaataa
>BT_1435|3.6590771807061535
atggaatgtagacatgggaatttctggattggacttggaattggttcaatccttggtgcagtagcttatcgtctttcacgtacagcaaaagccagacagttggaaagtgatatttataacgctattcaccgtatcggtcgtgatgctgaaatagcagcagccgaagctgaaagaaaagcgatgaatcttggcttaaaagctgttgaaacaggagctaaagtcgcagataaagtagctgaagaggctgataaagcagttggaaaagcaaaagaaaaatgggagaaataa
>BT_2722|3.651206413766581
atgggagcaagaaaaaaaatatcggctgaaaaaagaaaagaagcccttaagaccatgtattttgctaaattgcaaaatgttcctacttctccacgtaagatgcgcttagtcgctgatatgattcgtggtatggaagtgaacagagcacttggtgttttgaaattttcttcaaaagaagctgctgcaagagtggaaaaattgcttcgctctgcaattgctaactgggaacagaaaaacgaacgtaaagcagaaagcggcgagttgttcgtaacgcagatttttgttgatggtggcgctacactcaaaagaatgagaccggcaccgcagggtagaggttatagaattcgcaaacgttcaaatcacgtaacattgttcgttggtgctaaaagtaataacgaagatcaaaattaa
>BT_3760|3.639528057695464
atggaagaaaagaagaaaaaagtagtggtggcattcagcggcggactggacacatcgttcaccgtcatgtacctcgctaaagaaaaaggttacgaagtatatgcagcttgtgccaatacgggcggtttcagcgaagaacagctgaagacaaacgaagaaaacgcctacaaactgggagcagtgaaatatgtaacattggacgttactcaggaatactacgaaaagagtctgaaatatatggttttcggaaatgtgctgcgtaatggtacttacccgatctctgtcagctcggaacgtatcttccaggcattggccatcgcacgttatgccaacgaaatcggtgcggatgccattgcccacggttctaccggagcaggtaacgaccagattcgttttgacatgactttccttgtactggctccgaatgtagaaatcatcacgctgacccgtgatatggcattaagccgtcaggaagaaatcgactatctgaacaaacatggtttcagcgcggacttcaccaaactgaaatactcttataacgtaggtttgtggggtacatccatctgtggtggcgaaatcctcgactccgcacagggattaccggaaacagcctacctgaaacatgtggaaaaagaaggcagcgaacaactccgtctcactttcgaaaagggagaactgaaagctgtcaatgacgaaacattcgatgatccgatccaagctatccagaaggtagaagagatcggtgccgcatacggtatcggacgtgatatgcacgtgggcgatacgattatcggcatcaaaggccgtgtgggtttcgaggctgccgctccgatgttgattatcggtgctcaccgcttcctcgaaaaatacacattgagcaaatggcagcaatactggaaagatcaggtggccaactggtacggaatgttcctccacgaaagccagtatctcgaaccggtgatgcgtgacatcgaagccatgcttcaggaaagccagcgtaacgttaacggtacggcaatcctcgagctccgcccgctttctttctctaccgtcggtgtagaatcggaagacgacctcgtgaaaacgaagttcggcgaatatggtgaaatgcagaagggctggacagccgaagatgctaagggctttattaaggtaacttctactccgctacgtgtttactacaataaccataaagacgaagagatatga
>BT_3736|3.639516062056707
atgaaaaaattattatttgcgatttttgtagttacaactataatatccttcacgtcctgtcgtaataaaaaagaacaggataaagcgaaacaacaagttgaaaaagtgaaagaaaacgtcaatgatgcagtggacaaagtatccgataaaatcgaagatggtgctgatgccgtaaaagatgcgtggaaagacaccaaaaaagacgttcaaaacagcgcagagaaaaccaagaaagaaatcaaggaaggatataacgaagtgaaaaaagatgtaagtaaaaaacttgactga
>BT_4102|3.6325267163800956
atgacaaacttattattattaggctttttgcctagtggctctgaatggatcattattgctcttgttattcttctccttttcggtggtaagaagatacccgaactgatgcgtggcttaggtaaaggagtaaagagctttaaagatggtgtgaacgaggcaaaagaagaaatcaataaggcaaaagacgaaatcgacgcaccggcagattcagctaagaaataa
>BT_0573|3.630208520010862
atgaagaaaaatatcattataactttgctcgcagcagcctctctgacatcgtgtggagagtacaataagttgctgaaaagtaccgattacgaatacaagtacgaggccgccaaaaactattttgctaaagggcagtataaccgctcagctaccttgctgaacgaattgattacaatccttaagggaaccgataaagcggaggagtctctgtatatgttgggtatgagttactataatcagaaagattatcagacagctgcccagacgtttatcacctatttcaacacttatccccgtggtactttcactgaactggcacgtttccatgcaggtaaatccctgttcctggatactccggaaccacgtttggatcaatcaagcacttatcaggctatccagcaactgcagatgtttatggaatatttcccgaacagtaccaagaagcaggaagcacaagatatgatttttgctttgcaggataaactggtgttgaaagaactctattctgcaaagttgtattataatctgggtaactatctgggtaataactatgaatcctgtgtaattacagctcagaatgctctgaaagattatccttatacagattatcgcgaagaactttccatattgattctgcgtgccagacatgaaatggctatttatagtgtagaagacaagaagatggatcgttaccgtgaaacgatagatgaatattatgctttcaagaacgagtttccggaaagtaaatacctgaaagaggctgaaaaaatattcaatgaatcacagaaagtaattaaagactaa
>BT_4320|3.629537719571042
atgaaacatttattacgtggattttttattgcagttctctatatatgctgcaacttccaactcgtgcttgcacaacctatgcaaacactgcccgtggacaaaaatgtccgcataggtaaacttgacaacgggcttacttattacatccgacacaacgcactcccagaaaaacgcgtcgaatttcacattgcacagaaagtgggttccatccttgaagagccgcaacagcgcggtttggctcacttccttgaacacatggctttcaacggaacaaaaaacttcccgggtgatgaaaccggactgggcatcgtgccttggtgtgagactaaaggtatcaagttcggaacaaacctgaatgcatacaccagtatcgacaaaacagtataccgaatcagcaatgtacctaccgacaacgtcagtgtagtagactcttgtctgctgatcctgcacgactggtcaagcgccatcaaccttgccgacaaggaaatcgacaaagaacgtggtgtgatccgtgaagaatggagaagccgtaacagtggtatgcagcgcatcatgaccaatgccctgcctgtcatgtatccggattccaaatatgcagactgtatgccaatcggaagcctcgatgtaatcaacaatttcccttatcaggacatccgtgactactatgcgaaatggtaccgtccggacctgcaaggtatcatgattgtcggcgacatcaatgtagatgaaatggaagcaaagctgaaaaaggtatttgcagacgtgaaagctccggtgaatccggctgaacgtatctactatccggtagcagacaatcaggaaccgcaaatctttatcggtacggacaaggaaatcgaaactccttccatcagcttcttcttcaagagcgaagccttcccggattcactgaagaatacaatcaactattacggcattcaatacatgattagcatgggagttacaatgctgaacagccgtttggcagaaatccgtcagcaagcgaatcctccttttacaggtgcaagtgcaggttatggcgacttcttcgtagccaagaccaaaaatgctttcggagtagacgccagcagcaaaatcgatggtatcgaactggccatgaaaacgattctcgaagaaactgaacgcgcacgccgcttcggattcaccgaaactgaatatgaccgtgcccgtgccaactatctgcaacgcgtagaatctgcttacaatgaacgcgaaaagatgaaaaacgacacttatgtcaacgaatacatcagtaacttccttgacaatgaaccgatgccgggcattgaatacgaatatgcaatgatgaatcagctggctccaaacattccggtagcggctatcaatcaagtgatgcaacagctgatcactgacaacaatcaggtagtactgttggcaggtccggagaaggaaggtgtaaaatacccgacgaaagaagaaatcgctgctttgctgaaacaaatgaaatctttcgatctgaagccttacgaagacaaagtttctaacgaaccattgctgaaagaagagccgaaaggcggaaagatcgtttctgaaaaagccggagatatttacggaacaacaaaacttgttctgtccaacggtgtgaaagtatatatcaaaacaaccgactacaaagctgaccagattctgatgaaaggtaccagtcttggtggtagcagccagttccccgacaaagagattctgaatatctctcaaatcaacagcgtagcaatggttggtggtatcggtaacttcagcaaagtagatttgagtaaagcacttgcaggcaaacgtgcttctgtaggagccggtgtgagcgcaacaacagaaacggtttccggcagttgttctccgaaggactttgaaacaatgatgcagctgacttatctgactttcactgctccccgcaaggacaacgaagcattcgaatcatacaagaaccgcatgaaagccgaattgcagaatgctgacgctaatccgatgaccgcattcagtgatacagtctcttatgcattgtacggcaatcacccacgttctttcagcatgaaagaaaacatggtggacaagatcgactatgaccgtgtaatggaaatgtacaaagaccgtttcaaagatgcgagcgactttacattctactttgtaggaaacattgatgttgagaaaatgaaaccgatgatcgccaaatatctgggtggtctgccatctatcaatcgcaaagagactttcaaagatacgaagatggaaatccgcaaaggtcaatacaagaacgagtttgccaagaaacaagaaacaccgatggcaaccatcatgttcctgttcaacggtacttgcaaatatgatttacgcaacaaccttactctcagcatcctcgatcaggcattggatatggtttacaccgcagaaatccgtgagaaagaaggcggtacttatggcgtaagctgcagcggaagcctcaccaaatatccgaaagaacaactcgtgcttcagattgtattccagaccgatccggccaagaaagacaaactatcgggcatcgtcatcgaacagttggaaaaaatggccaaagaaggtccgtctgccgaacacatgcagaagatcaaagagtatatgctgaaaaaatacaaagacgcccaaaaggaaaacggctactggctgggcaatctggatgagtatttctacacaggtatcgattatacaaaagactatgaaacgttggtcaacagcatcacagcaaaagatgtacaggaattccttgccaagctgatgaaacagaacaacgaaatccaagtcatcatgaccgtacctgaagaagaagctaaataa
>BT_RS24205|3.6287342410355246
atgaaaaaggtattatttgcagtagcacttgttatgggattgggtagttcagtggcattcgccggcaacatggtatcggatgttgagattgtggtaatggtgaacgattataagccaatcgaggtaaaggatctgccgcaggcggttcaggacacgatcaagaaggatttcgcagacctgacaatcaaggaagccgcagttgaggaaagcgaggaaggcacaaagacctacaaggtgacatttaccgatgcagaaggcacggacagcgaagtgttcttcaacgagaagggcgaagtcctgaaataa
>BT_2570|3.623687030729765
atggaagatttaaatttcagaaaaggtgatgcaaaaaccgacgtattcggttcagacagaatgttacaaccctctccggtagaaagaattcctgatggtccaaccacccctgaagtcgcttaccaaatggttaaagatgaaacttttgcccagactcagccacgcttgaacttagctactttcgtaaccacttatatggacgattacgctaccaagctgatgaacgaggcaatcaacatcaactatattgatgaaaccgaatatcctcgtatcgccgtaatgaatggcaaatgtatcaacatcgtcgccaacttgtggaactctccggaaaaagatacatggaaaaccggtgcgttggcaatcggttcttccgaagcttgtatgctgggcggtgtagctgcatggttgcgctggcgtaagaaaagacaagctcaaggtaaaccgtttgacaaacctaacttcgttatctcaacaggtttccaggttgtatgggaaaagttcgcgcaactgtggcagatcgaaatgcgcgaagtgcctttgactcttgaaaagaccactctcgaccccgaagaagcgctgaagatgtgtgatgaaaacacgatctgtgttgtacctatccaaggtgttacatggacaggactgaacgatgacgttgaagcactggacaaagctctcgacgcttacaacgccaaaaccggttatgacattcctatccacgtagatgccgccagtggtggtttcattcttccgttcctctatccggacacgaagtgggatttccgtctgaaatgggtactttctatcagtgtatctggtcataagttcggtctggtatatccgggacttggctgggtttgctggaaaggcaaagaatacctgcccgaagaaatgtcattcagcgtcaactatctgggtgccaacattactcaggtcggcttgaacttctctcgtcctgccgctcagattctgggacaatactatcaattcatccgtttgggattccaaggttacaaggaagtacaatataattctttgcagattgccaaatacatccacggtgaaatcgccaagatggctccgttcgtcaactactccgaaaatgtagtgaacccattgttcatctggtatctgaaaccggaatatgcaaagagtgccaagtggacattgtacgatctgcaggacaaactgtctcagcacggctggatggttccggcttatacattgccttccaagctggaagattatgtagtaatgcgtgtggttgtccgccagggattcagccgcgacatggcagatatgttgctgggtgatatcaagaacgcaattgccgaactggaaaaacttgatttcccgactcctacccgcatggctcaggaaaagaatcttccggtagaagccaagatgttcaatcacggtggtcgtcgtcataaaaccgttaaaaaataa
>BT_3767|3.622246484350807
atgaatcgcattattctgaatgagacctcttatttcggtgcaggatgccggagtgtaattgctgtggaagcagccagacgtggctttaagaaagcctttttcgtaacagataaagaccttatcaaatttggtgttgcagccgaaatcattaaagtatttgatgacaatcatattccgtatgaactttatagtgatgtaaaggctaaccctaccattgctaatgtgcagaatggtgtggctgcctataaggcttccggtgcagactttatcgtagctttgggtggtggttcttctatcgacacggcaaaggggattggtattgttgtgaataacccggattttgccgatgtgaaatctctggaaggtgtggctgataccaaacataaggctgttcctacctttgcattgcctactactgccggaactgctgctgaagtgactatcaattatgtgattatcgacgaagatgcacgcaagaaaatggtatgtgtagacccgaacgatatccctgctgtagctattgtagatccggaactgatgtattccatgccgaaaggactgactgccgctacaggtatggacgcgctgactcacgccatcgaaagttatataactccgggtgcatgggctatgagcgatatgttcgaactgaaagcgattgaaatgattgctcagaacttgaaagcagcggtagataacggtaaagacacagttgcccgcgaagcaatgtcgcaggctcaatatattgccggcatgggattctccaatgtaggtttgggaatcgtacattccatggctcacccgttgggcgctttctatgatactcctcacggcgttgccaatgcgctgttgttaccttatgtcatggagtacaatgctgagtctccggctgctccgaaatatatccatattgccaaggcgatgggcgtcaatacagacggtatgacagaaactgaaggtgtgaaggcggctatcgaggcagtgaaagcgctttctctgagtatcggtatcccacagaaattgcatgaaatcaatgtgaaggaagaggatattccggcattggcggtggctgcattcaatgacgtttgcacaggtggtaatccgcgtcctacgtcagtagcggagattgaagtattatatcggaaagcattctga
>BT_1432|3.6189979955360045
atgtatctatgtgaacaaacttggcgctggtatggtccgaatgacccagtaagcttgtgggatatcaaacaggcaggcgctaccggtatagtaaacgcacttcatcacattccgaatggtgaagtgtggacagtagaagaaatcatgaagcgtaagcaaatgattgaagaagtgggtctgacctggtccgttgtagaaagtgtacctgtgcacgaacatatcaaaacgcagaccggtgaatatctgaaatatattgaaaactataaggaaagcatccgtaatctggctaaatgtggtgtaatggtagttacttataacttcatgcctgtattagactggacacgtacggaccttgcctatacaatgcctgacggttctaaagctcttcgctttgagaaagcggctttccttgctttcgacctctttattctgaaacgtccgaatgcggagaaagactatactccggaagaaatagccaaagcaaaagcccgtttcgaacaaatgagtgaagacgataagaaattgttggttcgtaatatgattgctggacttccgggatcggaagaaagtttcactgtagaacagttccaggaagcattggatcgttataatgatatcgatgctgagaaacttcgttctaacttgatcttcttcctgaaagaaattgcacctgtggctgatgaggtaggagtgaagctggtgatccatccggacgatcctccttatacaattttaggtttaccgcgtattctaagtacggaagaggactttaaaaaactgattgaagccgttcctaacgaatctaacggtctttgcttgtgtacaggttctttcggtgtacgtgctgacaatgaccttgcaggtatgatggagcgttttggcgatcgtgtcaactttgtacacttgcgtagtacgcagcgtgacgaagaaggaaacttctatgaagctaaccacctggaaggaaatgtagatatgtacaacgtaatgaagagcctgattcttctgcaacaacgtcgtaaatgttctatcgctatgcgtccggaccacggtcatcagatgattgatgatctgaagaagaagacaaatccgggatattcctgcttaggccgcctgcgtggattggcagaacttcgcggtttggaaatgggtattgcaaagtctattctataa
>BT_2741|3.6131816938774337
atggatattagaattcaatcaattcactttgatgcgtcagagcaattgcaggcatttattcagaagaaagtgtctaagttggaaaaatattacgaagatataaagaaagtagaggtgtcattaaaggtagttaagccggaagctgctgaaaataaagaggcgggcataaagattcttatccctaatggtgagttttatgcaagtaaagtgtgtgatacattcgaggaagcagttgatttggatgtggaggcgcttgaaaaacaactggtgaaatacaaggaaaaacagcgtagcaaataa
>BT_2753|3.602764263968714
atgaaaaagatttttggtgctttaatgattgccgtatgtatcggtatggcgatgcctgcccaggcacaattacattttggtgtaaagggtggtttaaacttgtctaaagcaagcttttctgatgtgaaagaaaactttaaaaaggataattttacaggtttctttatcggtccgatggcggaattcaatattccggttgtgggattaggagtcgatgcgtctttgctttttgctcaaagaggtataaaaatctctgatggaggtgaagaagttactgtcaagcagaatggcttggatattccggtcaatttgaaatataacatcggtctgggaagtctggtaggtctttatgtggctgccggtcctgatttttactttgattttgccggtaataagacaatagacggagtaaaaaccgataaaaagaaagctgaagtcggtatcaatgtcggtgcaggtgtgaagttgctgaatcatctgcaagtaggagctaattataatattccgttgggcaagactgccagctttgaagacattgaaggctcatacaaaaccaagacttggcaagtatccgttgcttatattttctaa
>BT_1806|3.599349377909639
atggctaatttttacacagaaataccggaactcaagtatcacttgaacaatccgatgatgaaacgtatttgcgaacttaaagaacgcaactacagagataaagatgaattcgactacgctcctctggattttgaggacgcactggactcttacgataaagtattggagatcaccggagaaataacaggcgaaattatcaatgcaaacgctgaaggtgttgacgaagaaggtccacactgcgccaacggacgggtggaatacgcttccggcactaaagaaaatctggatgcgatggtcaaagccggtctgaacggaatgacaatgccacgccgtttcggcggactgaacttcccgatcactccgtacaccatgtgtgccgagatcgttgctgccgccgatgcaggtttcggaaatatctggtctttgcaggactgtatcgaaacactgtatgaattcggtaatgccgaccagcacagccgcttcatcccccgtgtatgtcagggtgaaaccatgtctatggacctgaccgaaccggatgcaggttccgaccttcaggcagtgatgctgaaagctacttacagcgaaaaagacggttgttggctgctgaacggtgtgaaacgtttcatcaccaacggcgatgcagatatccatctagtacttgcccgttcggaagaaggaacgagagacggtcgcggtctgtccatgttcatctatgacaagcgtcagggtggtgtggatgtacgccgtatcgaacacaagctgggtatccacggttctcctacctgcgaattggtttacaagaatgccaaagccgaactttgcggtgaccgcaaactcggtctgatcaaatatgtaatggcattgatgaacggtgcccgtctgggtatcgccgcacaatctgtaggattgagccaggctgcttacaatgaaggactggcctatgccaaagaccgcaagcagttcggaaaagcaatcatcgacttccctgccgtgtatgacatgctcgccattatgaaaggtaagctggatgccggccgtgcgctgctttatcagacagcccgctacgtagacatctacaaagcactggacgacatctcacgcgaacgcaagctgactccggaagaacgtctggaacagaagaaatacgcaaagttagccgacagtttcactccgcttgccaaaggtatgaactccgaatatgcgaatcagaacgcttacgactgtatacagattcacggaggctcgggcttcatgatggaatatgcctgccagcgcatctaccgcgacgcacgtatcaccagcatctacgaaggtaccacccagttgcagactgtagccgctatccgctatgtaaccaacggttcttaccttgctacgatccgcgaattcgaaacagtaccttgttcaccggaaatggaaccgctgatgtcacgtctgaagaagatggcagacctgttcgaagccagcaccaacgccgttaaagaagcacaggatcaggaactgctcgacttcacagcccgcagactgatggaaatggctgccgatatcatcatgtgccacctgctgattcaggacgcaagcaaggctgccgacctgttctccaaatctgcacatgtatatctgaactttgctgaagcggaagttacgaagcataccaactttatcaaaaatatggataaagaagaccttgctttctacaaaaagtaa
>BT_0923|3.5993252164069953
atgaaaaagttagtattcttattagtatgcttgttcactttacagacagtagcacgtgcagatgacgataaacctatccaggtgactcaaatgccacaattagcacaacagttcatcaaacagcatttctctgacagcaaagtggcactggcaaaaatggaaagtgacttcctttacaaaagctatgaagtgattttcacgaatggtaataaagtggaatttgacaagaagggaaactgggaggaagtagattgcaagcacacctccgtacctgttgccattattcctgccgccattcagaaatatgtaacaactaattatccggatgcaaaagtgctgaagatagaacgtgataagaaagattacgaagtaaagctatccaaccgtacagaactgaaatttgacctgaagtttaatctgattgatattgataattaa
>BT_1299|3.595262778108424
atggcaacaaaaggaactgttagtggcgttattgccaacatggtgaccctcgtcgttgacggcccggtagctcagaatgagatttgttatatctctaccggtggcgatagattgatggcggaggtgattaaggttgtaggttcgcatgtgtatgttcaggtgttcgaaagcacacgtggactgaaggtgggcgccgaagccgaatttacaggacacatgcttgaagtgaccttgggtccgggtatgttatcgaaaaactatgacggtctgcaaaacgaccttgacaagatggacggtgttttcctgaaaagaggacaatatacatatccgttggataaagaacgtatatggcattttgttccgatggtgagcgccggtgataaagtggtggcttccgcatggctgggacaagtggatgaaaacttccagccgctgaaaattatggctccgtttactatgaatggaacggctaccgtaaaaacgattatgcccgaaggggattataaaatagaagatacaattgctattctgacagacgaggaaggaaatgacattccggtgactatgattcagaaatggccggtgaaacgggctatgacgaattataaagaaaaaccgcgtcctttcaaattgttggagaccggtgtacgtgttattgatacgctgaacccgattgtagaaggtggtacaggatttatccccggtccgttcggtacaggcaagacagtgcttcagcatgctatttccaaacaggcagaagcggatatcgtaattatcgcggcttgtggtgaacgtgccaacgaggtagtggaaatctttacagaattcccggaattggtggacccgcatacaggacgcaaattgatggagcgtaccattattattgcaaatacttcaaacatgccggtagccgcccgtgaagcatctgtatatacagcaatgtctttggctgagtattaccgttcgatgggactgaaggtattgctgatggccgactctacttcccgttgggcacaggcattgcgtgaaatgtccaaccgtatggaagaattgcccggaccggatgcgttcccaatggatatttctgctattatttctaacttctatggccgtgcaggttatgtaaaactgaataacgacgagaccggctcaattacttttatcggtacggtgtcacctgccggaggtaacttgaaggagcctgtaacggaaaacacaaagaaggtagcccgttgtttctacgcactggaacaggaccgtgccgacaagaaacgttatccggctgtgaatccgattgactcatattccaaatatatcgaatatccggaatttgaagaatatatcaaagatcatatcaatgatgaatggatcggtaaagtgaatgagcttaaaacccgtttgcagcgtggtaaagaaattgccgaacaaatcaacattctgggtgatgacggtgtacctgtagaataccatgttatcttctggaaatctgaactgatcgacttcgtaatcctgcagcaggatgcctttgatgaggtggactcggtaactccgatggaacgtcaggaagctatcctgaatatgatcatagatatctgtcatacagaatttgaatttgaaaacttcaatgaagtaatggattacttcaagaaaatgatcaatgtctgtaagcagatgaactactcgaagttcaaatcagagcagtacgaagggttccagcagcaattaaaagaactgattgccgaaagaagcgttaaatag
>BT_1155|3.594968519495085
atgaatttaatattatcaagcattggggtattccttgtggttattctgttgcttgttgttatcttgctggttgccaagaaatttctggtaccgtcaggtaacgtgaaactaacgatcaatggcgaaacaggactggaagtagagtccggttccacattgcttaatacgctggccgtaaacggtgtattcctgtcatccgcttgtggtggcaagggttcttgcggacagtgcaaatgtcaggtactcgaaggtggtggcgaaatcctgccttctgaagttcctcacttcagccgtaaacagcaacaagaccactggcgtctgggctgtcaggtgaaagtgaagagtgacatggctatcaagattgacgagtctgtactcggcgtgaaagagtgggagtgcgaagtgatctccaacaagaatgtggctacatttatcaaagagtttatcgtggcattgcctaaaggcgaacacatggactttatcccgggttcttacgcacagatcaagatacctaaattctcaatggattatgataaggacattgataagagcctgatcggtgaagaatatctgcctgcatgggagaaattcggtttgctgggcttgaaatgtaagaatgaagaggaaacaatccgtgcttactctatggccaactatcctgcagaaggtgaccgtatcatgctgactgtacgtatcgctacccctccgttcaagccgaaagaacaaggtcccggatttatggatgtaatgccgggtatcgcttcttcttatatctttacgctgaaaccgggtgacaaggtaataatgagtgggccttatggagacttccatccgattttcgactctaacaaggaaatgatgtggatcggtggtggtgccggtatggctccgttgcgtgcacagatcatgcacttgacgaaaacattgcatacgaccgaccgcaagatgtcatacttctatggtgcccgtgcgctgaacgaagtattctatctggaagacttcctgcaaattgaaaaggatttcccgaacttcacattccatctggcactcgaccgtccggatcctgctgctgatgctgccggtgtgaaatatactccgggcttcgtacacaacgtaatttatgaaacttacttgaagaaccacgaagctcctgaagatattgaatactatatgtgtggtcctggtccgatgtcgaaagctgtagagaagatgctcgacgatctgggcgttccggctcagaacctgatgttcgataactttggaggataa
>BT_3560|3.5886841880427474
atgaaacaaagattaggaatagtgattgcattgttttgtctttcgccagctatttttgctcagcagaaggccgaaaagaatgcacgtgaagataatgcttctttcacattcactgaatcgcaattgaatgaagatgatgatgcagctcaaagtgcatctgcttttgtctcttccaacaatgatgtgtacctttctaatgtcggctacttgtttagcccgatgcgttttcgcgtcaggggctataattcgcagtacagcgatacgtatattaatggtgttctgttcaatgatgtagaaaccggtcgtttcagctatggaatgattggaggattgaacgatgcgacacgtaataaagaaggtatcggtgcttttgaaattaataatttcacctttggccctatcggtggagctactaatatcaatatgcgtgccagtcaatatgcagcaggatcaaaattaagtctctccggctgtaatcgtaactatattctgagaggtatgtatacctattctacaggtttattgaagaatggctgggcatttacaggttctctcggatatcgttgggctaacgaaggtgttattgaaggtacattctataatgcgttctcttattttctggcagcagagaaagtctttaatgacaaacatagcttgtctatagctacatggggggctcctacagaaagaggacagcaaggtgcctctacagaagaagcttattatctggctaatagtcactattacaatccaaactggggttatcagaatggtgaaaagcgtaactcacgtgttgtacgctctttcgagccttctgctatcgcatcttgggattttgatatcaataaagaaatgaagctgaagacaagcgcaggattcaaatatagtaattatggtacaagtgcacttggatggtcgggcaatgctgccgatcctcgtccggattattataagaagctgcctagttctatctttaatgtatatgataagtcgacagtgccgagtgaagatgagttgaatctgttcaatgaagtaacagagcgctggaaaaccagtaagtctactcgtcaaattgattgggatcagatgtactttgccaatcagcaggccaatgcattgggaaaagagaccttgtattatcaggaagaacgtcataatgaccagttagctttcaatttcagttcgatcttcaatcatacgattgaccagcataatagctatgtggtcggtttagctgtgaatactactaaaggtatgcactataagaagatgaaggatttgttgggtggtgatttatatacagatgttgataagttctctgtccgtgattatggttataactcttatgtgattcagaatgacttggacaatcctaacagacgtatcggtgaaggtgataagttcggttatgactataatatctttgtaaataaacaaaatgtatgggcgcgttatcagggtgataacgatggacatttcaattatttcgtatcaggtaagatcggatcagcgcaaattagccgtgatggaaagatgcgtaatggtcgtgctcctaagaaatctttgggaagcagtggcacagctaaattcctggaaggtgcagtgaaagctggatttacatattctattaacggtaatcattcattgatcctgaacgccggttatgagaaccgtgctccgttggcatataactcattcatcgctcctcgtatcaagaacgattttgcacatggtttgagaacagagaagatttataacggtgaattgacttatcgtttcaatactcctattgtttcaggacgtgtcactggatattatactcgttttaatgatcaggttgaaatggatgctttctacaatgataatgaagctcgtttcacttacctttctatgagcggaattgataaggaaaattggggtgtggaagctgctgcaacttttaaactcatgtccaatctgtcattgacagctatcggtacgtggtctgatgcccgttatatgaataatcctacggctgttcgtacttatgaaagtgaaagtgaatctaatattgaccgcgtttattgtaaaggacttcgtgataacggaacaccgttgtctgtatatagcctcggactggactacagcgtgaaaggttggttctttaacgtaacaggaaattattatcaccgtgtttatctggacttctctacttaccgtcgtttaggtagtgtattaggaaagtattctgatggcgctgtagatgctaatggtaatccggtaggctataatgtaccggagcaggaagaattgaatggtggtttcatgcttgacgcttctattggtaaatatattcgtttgaagaatggaaagagcctgagcattaacctcagtgtgaacaatattcttaataatacgaacttgcgtactggcggatatgagcagaaccgtgatgatagctatgatgacggagaagcacgtacatatgttttctctaagaactctaagtactattatgctcctgcttgcaatgctttcttgaacattggatatagattctaa
>BT_1843|3.5858112180036463
atgaaagtagatgttctattaggattacaatggggcgacgaaggtaaaggcaaagtagtcgacgtattaacacctaagtacgatgtggtcgctcgttttcagggcggtccgaatgccggtcatacacttgagttcgaaggacagaagtatgtacttcgttctattccttccggtatttttcagggagataaggtaaatattatcggtaacggtgtagtgctcgatccggcattgttcaaagcggaagctgaggcactcgaagcatcgggacacccattgaaagagcgtttgcacatttctaagaaagctcatctcatccttccgacacaccgcatactggacgctgcttacgaagcagccaagggagatgcgaaagtaggaacaaccggtaaaggcattggccctacttatacggataaagttagccgtaacggtgttcgtgtaggtgatatccttcataatttcgaacagaaatacggtgcggcgaaagctcgtcacgaacaaatactgaagagtctgaactacgaatatgacctcacagaactggaaaaagcatggatggaaggtatcgaatatctgaaacagttccattttgtagacagtgagcatgaggttaacaattatctgaaagacggcaagagcgttctttgcgaaggtgctcagggaacgatgcttgatatcgatttcggttcgtatccgtttgttacttcttccaatacggtttgtgcaggtgcctgcaccggtctgggagtagctccgaaccgtattggcgaagtgttcggtatcttcaaggcatactgtactcgtgtaggtgccggtccgttcccgacagaactgttcgacgagactggtgacaagatgtgtacattgggacatgaattcggctctgtaacaggacgtaaacgccgttgcggatggattgacctggtagctctgaaatattccgttatgataaacggtgttaccaaactgatcatgatgaagagcgacgtgctcgatacattcgataccatcaaggcttgtgttgcttataaggtagatggcgaggaaattgattatttcccatatgatatcactgaaggtgtggagcctgtatatgcagaactgccgggctggaagacagatatgacaaagatgcagagcgaagatgaattcccggaagaattcaatgcttatctgactttcctggaagaacaacttggtgtggaaatcaagattgtatctgtcggaccggacagagcccagacaatcgaacgttatactgaagaataa
>BT_4555|3.5789252271297176
atggaaacatctttgtacttacctatcgttctgattgttggaggtattattttcctaatactatttttccattatgtgccgttcttcctttggttgtcggctaaagtatcaggcgttaacatctcgttgattcaactcttcctgatgcgcatccgtaatgttccgccgtatatcattgttccgggcatgatcgaagcccacaaagccggattgaagaacatcacccgtgatgaactggaagcccactaccttgccggaggccatgtagaaaaagtagtacatgcgctggtatccgcatcgaaagccaacattgagctgtcattccagatggcaaccgctatcgaccttgccggacgtgatgtgtttgaagctgttcagatgtctgtaaacccgaaagtgattgatactcctcctgttactgcagtagccaaagacggtatccagctgatagcgaaagctcgtgtaacagtacgtgccagcatcaagcagctggtcggtggtgccggagaagataccatccttgcccgtgtaggtgaaggtatcgtttcctctatcggttcttcggaaaaccacaagtcagtactcgaaaatccggattctatctctaaacttgtactccgcaagggattggatgcaggaacagctttcgaaattctgtctattgatatcgcggatatcgatataggtaaaaacattggtgcagctttgcagattgaccaggctaatgcagacaagaacatcgcacaggctaaagcagaagaacgccgtgcaatggctgtcgcttccgaacaggaaatgaaagctaaggcacaggaagcacgtgccaaagtaatcgaagcggaagcggaagtacctaaagcaatggcagaggccttccgtagcggcaatctgggtataatggattattaccgtatgaaaaatatcgaagccgatacttcaatgcgcgaaaacattgccaaaccaacgactggtggtaccaccaaccagcctttgagtaaatag
>BT_4715|3.5772863464244726
atgaaaactttagaatttatcaaattgaacgaatcgggagcaaacaacgtagtagcatctttgcaacaattactggcagacttccaagtatattacaccaacctccgcggtttccactggaatatcaaagggcatgacttcttcgtacttcacagccaattcgaaaagatgtatgatgacactgccgaaaaagtggacgaaatcgcagaacgtatcctgatgctgggcggtactcctgccaacaaattcagtgattatctgaaagtagccaatattaacgaagtggataaggtaagcaacggagaacaggcactggataacatactacagtctatcagttatctgatcggtgaagaacgcaagattctgtctatcgcttcacaagccggagatgaagtaaccgtttcgatgatgagcgattatctgaaagaacaggaaaagctggtttggatgttgacggcttataacagcaagtaa
>BT_2437|3.577094869545978
atgaagaaattaattcctattttattggcggtctttgcactcgcttcttgcgaaaaagacccggacatgggtaagctggatgacaactatctggtatacactaactacgacaagcaagccaacttcaaagacttcagcacattctatctggctgacaaaatcttggttatctctgacagcaaagaaccggaatatctcgaaggagaaggcgctgagcaaattctggctgcttatacagaaaatatggaagcaaaaggttatcaaccggctgccgataaagaaagtgccgatcttggtattcaagtaagctacatcgcaagtacttattatttcaccggctacacacaacctgaatggtggtggggatatcccggctactggggacccagctactggggtaactggggcggatggtactatccgtacgctgtgacctacagctatagcaccaactcattcattacagaaatggtgaacctgaaagcagatgaaggtgaaggcaaaaaacttcctgtagtctggacaagctatctgactggatttgaaacaggctctaaagctatcaaccgcactcttgctattgaagcagtgaaccagtcattcactcagtcaccttatcttactaacaaataa
>BT_2720|3.5761947928952864
atgttacaaccgaaaaagacaaaattcagaagacaacaaaaaggccgtgcaaaaggtaatgcccagagaggtaaccagctggctttcggttcttttggcattaaggctttggaaactaaatggattacaggccgtcagatcgaagctgctcgtattgcagtaacaagatatatgcaacgtcaaggacagatctggatccgtatattcccggataaaccaattactagaaaacctgccgatgtgcgtatgggtaaaggtaaaggtgctcccgagggatttgtggctcctgtaactccaggtagaatcattattgaagctgaaggagtatcttacgaaatcgcgaaagaagcattgcgcttagctgctcaaaagcttcctattacaacgaagtttgtcgtaagacgtgattatgatattcaaaatcaaaatgcgtaa
>BT_2091|3.5706464391544483
atggcagacaaaaaagaaaaactcttctcagacttttctcctgtctccaccgaacaatggatggagaaggttacagccgacttgaaaggtgctgattttgagaagaagctcgtttggaagacaaacgaagggttcaaagtgaaacctttctaccggatggaagatctggagggtttgaaaacaacagatgcacttcccggagaatttccctatctgagaggcaccaagaagagcaataatgagtggctggttcgccaggaaatcaaagttgaatgtccgaaggaagccaatgccaaagcactggatattctgaacaaaggtgtggattcactttctttccacgtaaaagcgaaagaactcaatgcggaatacattgaaacactgttgaatggtattcaggctgagtgtgtagaactgaacttctctacttgtcagggacatgtggttgaattggctggtctgctggtggcttatttccagaagaaggattatgacgtgaagaaactgagaggttctgtcaattatgacttctttaacaagatgctgactcgcggtaaagaaaaaggcgatatggttcaaactgccaaagccctgatcgaagctatccaaccgcttcctttctatcgtgtactgaatgtaaatgcaatctcgctgaacaatgccggagcttacatttctcaggaattgggctatgcattggcatggggtaatgaatacatgaaccagctgacagacgcaggtatccctgctgctacagttgccaagaaaattaagttcaacttcggtatcagttccaactacttccttgaaatcgctaaattccgtgcagcacgtatgctgtgggcaaacatcgtagcttcctaccatcctgaatgcctgcgtgattgcgacaataagggggctaatggagaatgtcgttgtgctgcgaagatggcggttcatgccgaaacttccactttcaatcttactttgtttgatgctcatgtgaacttgcttcgtacacagactgaagcgatgagtgctgcattggccggtgtggattcaatgacagtcgttccgttcgataagacttattcgactccggatgaattctctgaacgccttgcacgtaaccagcagttgttactgaaagaagaatctcattttgataaggtgattgacccggctgccggttcttattatatcgagaatctgacagtgtctatcgctaaacaggcgtgggaactcttccttgccgtagaagaggcaggcggtttctatgctgcattgaaagccggtacagttcaggcagcagtgaacgaaagcaacaaggcccgtcataaagcagttgctcaacgtcgtgaagtgctgctgggtaccaaccagttcccgaacttcaatgaaaaagcaggtgagaaacagccgatagaagcaaaatgctgctgcggaggtgatgctcatacttgcgagaaagatgtggatactttggtattcgaccgtgcagccagcgaatttgaggcattacgccttgaaacggaggcttccggcaaacgtccgaaagcgttcatgctgactatcggtaatctggctatgcgtcaggcacgtgcgcaatactcttgcaacttcctcgcttgtgccggatatgaagttattgacaatctcggattcgaaacggtggaagccggagtagaagctgctatggctgctaaagctgacattgtagttctctgttcaagcgatgacgaatatgcggaatatgcggtgccggctttcaaagcattggacggccgtgctatgtttatcgtagcaggtgctcccgcctgtatggatgaactgaaggcagcaggtatcgagaacttcatccacgtgcgtgtcaacgtattggataccttgaaagagtttaacgccaaactattgaagtaa
>BT_3983|3.5687381421774753
atgtttaatcttaaattcaagtgtatgagaatcaatgactcgtgtagaggctcgaagatttttcgggcattgttgatcttgatgctattcgcccttccggcacaatctgcaatagcacagttaacaattaggatctccaattcttctttaggaactgtgattaagcaaatccagtctcaatccaagtatcaatttttttatgatgacaatttggcttcaatgcgaatagagtcattgaatgttaaagatgtttctttggtagaagtactggataaggctttgaaagggaaaaatgtcgtttataaaattgatgacaatgttgtttatttgtcgaaagcaaatgcatcttcttcgacaaagtcgactcaacaacaacagaaagtaacaggtaaggtggtagatgctaataacgaacctttgattggcgtttctgtattggaaaaaggaacaactaatggtactattactgattttgatggtaattatacattagtcgttacaggttcaaatgcagttttgcaattttcgtatgttggatatcaaactttggagagggctgtagcaggaaagactgctattaatatcactttaaaggaagatgctcaagtcttggatgaagtcgtagttacggcattgggaatcaaacgctcagaaaaagcgctgtcttacaatgtacagcaggtaaatgctgatgcagtgactaccaataaagatcctaactttattaactcattgagtggtaaagtggcaggtgttaatatcaatgcttcttcatccggagtgggcggtgtatctaaagtagtgatgcgtggtacaaaatctatcatgcagtcttccaatgcattgtatgtagtagatggggttccgatgtactccaatgcaaataaagtgaatgggacagagttttcttctaaaggaaatactgagccgattgccgacattaacccggaagatattgaatcaatgtctgtgttgactggtgcggcagcagctgcactttacggttctgatgctgccaatggtgcgattatcattactactaaaaaaggaaaagaaggtcgtgtgaatatcacagtgaatagtaatgttgagtttaatgctcctttggtaatgcctcgtttccagacacgttatggtacaggtattggtggcgtgaaagatgataactccagtcgtagctggggccctaaactgacagaagccagatattttggatataatcctcgtgatgattattttcagactggtgttataggtacagaaagcgtatcattctctaccggttcggaaaagaaccagacttatgcttccgctgcagcggttaattcaaaaggtatcgttcctaacaacaaatatgaccgttataatttcaacgtacgcaatactacttcatttcttgatgataagatgacattggatgtaaatgccagctacattttgcagaaagaccgcaatatggtgaatcagggtacttacaacaatccgttggtaggagcttatctgttccctcgtggtaatgactgggaagatattaaaatgtacgaacgctatgacgttgcacgtaagatctatactcagtactggccgacaggtgatggtaatatgactatgcagaatccttattgggtgaactaccgtaacttgcgtgaaaataagaaagatcgctatatgttaggtgcaagtctgaattatcagattcttgactggttaaatgtttccggacgtgtccgcctggataattctaacaatgattatacggaaaaggcttatgccagtacaaatactcagctgacagagttgtcagatcgtggtctttatggcatttccagaagctacgaaaagcagttgtatgcagacttcctggtaagtgtaaacaaaacattcggtgaaaaatggtctttacaagctaatatgggtggatcgtttactgatatgcgatatgatgaaatggctgtacgcggacctattgctgatgattcaaaaacgtttgctggtgaaaaagccggattgacaaacggtttctatattcaaaatctgagtacgaccaagacaagcaaaatgcagtcaggatggcgtgaacagactcagtctatctatgcatctgccgaagttggctaccaaagtacttattatctgacattgacaggtcgtaatgactggccttcacagttggcaggccgtaactctgtcaataaatcattcttctacccttcggtaggtatgtctgtagtgttatctgaattgatgcctaaattgaataaggactatctgtcttactggaagatacgcggttcttttgcttctgtaggtacagcattcgaaagatatatagctaatcctttgttcgcatggaataccagtatcggtcagtggagtaacctgactgacttcccggtatatgacttgaaaccggaacgtaccaattcttttgaagtaggtatgaatatgcgttttcttaagaacttcgaactggatgtgacttattataacgccaagacaatgaatcagacattcaatcctgagttgccggtaggtgaatatgctcgtatctacattcagacaggtgcagttcgcaatcaaggtcttgagttagcgttgaattacaataatacatggaaagattttacttggaatacaggagttacttattcaatgaacaagaataagattcttaccttagctgataatgccatcaatcctatcactcgcgagaaattctctatttcttctctgaatatgggtggtctgggtagtacccgtttcatcctgaaagaaggtggaagcatgggtgacatttactccttgatggatttgaagagagatgccaatggagctgtttatatcgatgagaacaacagtgttgtaacagagagtctggaagctaataattacatcaaattaggtagtgtattgccgaaaggaaacttggcatggcgtaacaatttcagttggaaaaacattaatgtggcattccttgtatcagctcgtctgggtggagttgtattctcacgtacacaagctgttcttgataacttcggagtttctgaagcatctgctgctgcacgtgacaaaggttatgtatcggtaaatggaaacgaccgtgtaaatccggaaggctggtattcagtagtagctggtggtacggctgttcctcagtattatatttattccgctactaatattcgtttgcaggaagcttctatcggttatactattccgagaaaatggctgggcaatgtgtgtgatatcaaagtttcattgatcggacgtaatctttggatgatctacaacaaggctcctttcgatcctgaaagcgtggcatctactgataacttctatcagggaattgactactttatgatgccttcattgcgtaatattggctttaatctgagctttaaattctaa
>BT_4572|3.567323616188162
atgaaaatagaaaaaattgtagctcgagaaattctcgattcaagaggtaaccccacagtagaagttgacgtagtattggaatcaggtatcatgggacgtgcgtctgttccgtcaggtgcttccacaggtgaacatgaagcactcgaacttcgtgatggtgacaagcaacgttacggtggcaaaggcgtacaaaaggcggtggacaatgtaaacaagatcattgctccgaaactgatcggtatgtcttctctcaaccaaagaggaatcgactacgcaatgttggcactcgacggtactaaaaccaagtccaatctaggtgctaacgctattcttggcgtatctctcgctgtagccaaagcagcagccagctatcttgatctccctctctatcgctatatcggcggaacaaatacatacgtaatgcctgtaccgatgatgaatatcatcaatggcggttcacacagtgacgctcctatcgcattccaggaattcatgattcgtccggtaggtgcaccctcattcagagaaggtttgagaatgggcgccgaagtattccacgctttgaagaaagtactgaaagatcgtggcctcagcactgccgtaggcgacgaaggtggtttcgctcctaacctcgaaggtacggaagatgctctgaactctatcatcgcagccatcaaagctgccggatacgaaccaggtaaagacgtaatgatcggtatggactgcgcttcttccgaattctaccatgacggtatctacgactataccaagtttgaaggtgccaaaggcaagaaacgtaccgccgaagaacagatcgactacctggaagaactgatcaacaaattcccaatcgactccatcgaagacggtatgagcgaaaacgactgggaaggctggaagaaactgactgaacgtatcggcgaccgctgccagttggtaggtgatgacctgttcgttacgaacgttgacttcctcgcaatgggtatcgagaagggatgtgcaaactctatcctgatcaaagtaaaccaaatcggttcgctgaccgaaactctgaacgctatcgaaatggctcaccgtcatggctatacgactgtcacttcccaccgctccggcgaaacggaagacgcaacgattgcagacatcgcagtagctacgaatagcggacagatcaagaccggttcattaagccgttcggaccgtatggctaaatataaccaactgctccgcatcgaagaagaactcggtgacttggctgtatacggatataagagaatcaaataa
>BT_0157|3.5672672875771547
atgaaaaagtttattgcattattagcattagttttagtaagtgcgagcacaatgatgtatgcacaggaaagtaacgcagccatccgccgcgcagacagaaaagcagaaagagacgcagaaagagcaaaacttcgcgcagaagaacaggtacaggacatggcagcctaccagcaggctgtacaggctttgaagaacaaacagtttgttctggaagccaatcaggtgatcttccgtaacggtatgagttccttcgtgacttccaacactaacttcgtcctgatgaacggaaacagagccactgtacagacagcgttcaacactccttatcccggccctaacggtatcggtggtgtgactgtagacggtaactcttcggacatgaagatgaatatcgataagaaaggaaatgtaaactgttcattcagtgtacagggcatcggtatctcagctcaggtatttattaatatgagcagcggtaacaacaatgcttcggtatctatcagcccgaacttcaataacaacaacctgacattgaacggtaacatcgtcccactggatcagtcaaacatcttcaaaggacgtgcctggtaa
>BT_0294|3.564029968629796
atgagaaatttaaaatggttgtatgcatgctctttggcgatagccttcggtgtgttgtcttttgtaacagtttcctgtcatgatgatgacgatgaaccaaagcaagaaccaggtgaagtgattgaaactcccgctccggttgttgagtattatattatgggtactgtgacggatgccgggaaaggtgtgtctggtgttgatgtaaaaattggtactgagacaattaagactgacaaagatggtaagttctctgtaacagagaagaatgtaggtaagtattctgtagaagttgctcctaaaggttatcttgctcaaagtacttctgtagaaattgctgctaatgcggaaaatcgtagtgtggtgactgttgctgtggctttgactaagcaaagtgaacctacgactgtagaagttggagagactggtaatacagaagaggttaaggtagaagataagagtgcttcgaatgaggaagttaaagaaccgggtactgttgaaccggaggatgtgaaagaagatcttcctcttgtaactcctgaattagaaatcccagctggggcaattcagacagaaggtaatgaagacgttctggaaggtggtaatgctgaagtcagtgtaactacgtatgtaccagccccagaaactgtgactacagaagtgaagaaagaagaagagaataaagaagtagaaaagaccatacctttggcggcagcacactttgaacctagtggtttgacatttgcaaaagaccactatccaactatttcaattcctaatcctattcctggcttgactttcgctgatgatatggtacttacttatttggagaatggaaagtgggttccacaaacagaggacattaataaagttgtttatgatgagaaatcaggtagctacacaactaaagttaagcatttctcttcctatgctatggaaaataaagtcactagtaaagttagtactgaaaatgtagtgaagagtgagattttaggacaggcaagttgtgataacagtgaaaatcctaaagctgtaacaggaattgcattgacttataaagaaaagtcgggttgggaatgtaaagatgcggatattaaagcggctgtagaaaaagctttgtcaggtgcaaaaccagaaacagttaatgctatggtagctttcttcaaaactcgtttatactcattgatgggatcggcatcaggtattacagaaacaactcgtacctataatactgtaaatgtgaacggttatacaacaatgacttatacttgctatgccaagactcgtactactacattgtcgaccacagtgaagtataataataaggatgtgaagatttcagtaactgcaacacgctataccggaactgaccatcagtataagacagtgactactaatcctactcatagtggtggtaagggtggaagtaactaa
>BT_0626|3.5639861481683597
atgaatatctcttataactggctgaaagagtatgtcaactttgatttgacccccgatgaaacggctgctgcgctgacctcaatcggcttggaaacaggtggtgtagaagaagtgcaaaccattaagggtggtttggaaggactcgtaatcggtgaagtgctgacttgcgaagaacatccgaattccgaccatttgcatatcactaccgtcaatctgggagacggcgaacctgtacagattgtatgcggtgctccgaatgtagctgccggacagaaagtagtggttgccactttgggtaccaaactttatgacggtgatgaatgctttactatcaagaagtcaaaaatccgtggtgtagaatctacagggatgatttgtgcagaagacgaaatcggtattggtaccgatcatgcaggaatcatcgtgttgccggctgaagctgttccgggtactctcgccaaagactattataatatcaagagtgactacgtactcgaagtagatattactcctaaccgtgcagacgcttgctcacactatggtgtggcccgcgacttgtatgcttacctgattcagaatggcaagcaggctactttgcaacgtccatctgtagatggatttaaggtggaaaatcatgatttggatatcgaagtagtggttgaaaacagcgaagcctgtcctcactatgccggcgttacggtgaaaggcgttactgtgaaggaaagccccgaatggttgcagaataaattgcgcttgatcggtgtacgtcctattaataatgtagtggatattactaattatatcgttcatgctttcggtcagccattgcattgtttcgatgccggaaagataaaaggcaatgaagtaattgtcaagacattgccggaaggcactccattcgtcacattggatgaagtggaacgcaagttgagcgaacgcgatctgatgatctgcaacaaagaagaagcgatgtgtattgccggtgtattcggcggactggattccggttctacggaagctacgacagatgtatttatcgaaagcgcttatttccatcctacatgggtgcgtaagactgcccgtcgtcacggtctgaatacggatgcttctttccgtttcgaacgtggcatcgatccgaacggagtaatctattgtctgaaactggctgctctgatggtgaaagaactggccggtggcactatctcatccgaaattaaggatgtttgcgttgcagttccacaagactttatggtagaactttcttatgagaaagtaaattcgctgattggtaaagtgattcccgtggaaacgatcaagagcattgttaccagcctggaaatgaaaatcatgaatgagacagttgacggactgacattggccgttcctccttatcgtgtagacgtacagcgtgattgcgatgtgatcgaagatattctacgtatctatggatataataatgtagaaatcccgactacgctgaactccagtctgacaaccaagggtgagcatgataaatcaaacaaattacagaatctggttgcagaacagctggttggctgtggcttcaatgaaatactgaataattctctgactcgtgccgcttactacgacggtctggagaactattcatccaaccatctggtgatgctgctgaatccactgagtgccgatctgaactgtatgcgtcagacattgctgttcggtggactggaaagtatcgctcacaatgcaaaccgcaagaatgccgatttgaaattcttcgaattcggtaactgctattacttcgatgcggacaagaagaatccggaaaaagtactggctacctattcggaagactatcacttgggtttgtgggtgactggaaagaaagtagccaactcatgggcacacccggatgaaaacagttcggtatacgaattgaaggcttatgtagagaatatattgaagcgcctgggactggatttgcacaacctggtagttggcaatctgactgacgatattttcgctaccgcactttctgttcataccaagggggggaagcgtcttgcctctttcggtgttgtgacgaagaaactgctgaaagcattcgatatagataatgaggtgtattatgccgacttgaactggaaagaactgatgaaggctatccgttcagtgaagatcagctacaaggaaatttccaaattccctgctgtgaagcgtgacttggcattgttgctcgacaagaacgtacagtttgccgaaatcgaaaaaatcgcttacgatacagaaaagaaactgctgaaagaagtggaactcttcgatgtatacgaaggtaagaacatcgaagcaggtaagaaatcgtatgcggtcagcttcctgcttcaggatgaaactcagacgctgaacgataagatgatcgataagatcatgtctaaactggtgaagaatctggaagataagctgaatgcaaaattgagataa
>BT_3904|3.5580941524964587
atggcacctataaaatcacaaaacagcaatatgctgcttgcatttcttactttactgggagttattgcaatcgttgcagtcgttggctttttcatgctccgcaaaggtcctgagattattcaggggcaggctgaagttaccgaataccgcgtttcaagcaaagttccgggacgtatactggaatttcgcgtgaaagaaggacaaagcgtaaatgccggagatacactggctattctggaagcccccgatgtagtggctaaaatggagcaggcacgtgccgccgaagctgccgctcaggcacaaaacgaaaaagcaatcaaaggtgcacgcgaagaacagattcaggcagcctatgaaatgtggcagaaagctcaggcaggtgttacaattgccgagaaatcatacaagagagtcaagaacctgtatgaacaaggagtgatgcccgcacaaaagctggacgaggttaccgcacaacgcgacgctgccatcgctaccgagaaagctgccaaagcacaatatacaatggcaaagaacggtgcggaacgtgaagacaagatggctgccgaagcgttggtgaaccgtgcaaaaggagctgttgccgaagtagaatcttacattaaggaaacctatctgattgctccggctgccggagaagtttccgagattttcccgaaagtaggcgaattggtaggtacaggtgcccctatcatgaacatagccgaactcaatgatatgtgggtgactttcaacgtacgcgaagacttgctcaaaaacctgactatgggagcagaatttgaagccgttgttcccgcactggataataaaacagtcaaactcaaagtatactatctgaaagacttaggtacttacgctgcctggaaggcaaccaagactaccggtcagttcgacctgaagacatttgaagtcaaagcttctccgatggaaaaagtggagaacctccgtccgggtatgtccgtcatcattaacaaataa
>BT_1595|3.552002475169867
atgtataacattatccaattgaacgacaaaaatctgtcggaacttcaagttattgccaaagagctaggcatcaaaaaagcagactcatttaagaaagaagaacttgtatacaagattcttgatgagcaagccatagccggagccactaagaaagttgccgcagagaaattaaaagaagaacgcaaaggagataaaaacaagcgttcgcgcacagccgcacctaaaaaagaagagaaagtagcacctgcagccaaaaatgcggaagttactaaaaataaagaaaatgctcctgcagccaaacctcagcaacagcctaaagaagaggctgccaacaaagccaaagaagctcccgttgctgaaccgaaggcagagaaagctgctcctaagcgcaaagtaggccgtccccgcaaagacgccaatatcgctgaaaaagcagaaaacaaggaggtggaaaacgcaaaaccgatagtgaaaccaacagaagaaaaagctgttgcggaaaaaacggtagttgcaccggcggctgaaaaagcaactccgacacaggagacagaaaagaaagtaaaagaaaacaaacctgccgttgcagaaaaaccggtaatagccaaaccgcaaaagaaatcggcaccggtgatcgacgaagaaagtaccatcttatccagcgaagacgatgatgactttatcccaatcgaagacctgccttctgaaaaaatagagcttccgaccgaactcttcggcaaattcgaagcgaccaaggcagaaacagcacaagccgcccccgagcaagctccacaaccacagcaacaacagcattcacaaccgcaacaacgccagcgcattgtccgcccacgcgacaacaataacaacgccggcaataacaatgtaaatgctaacaacaataataatttccagcgtaataataacaacaaccagcgtcctccgatgcaacaacgtcctgcacaacagcagaacaacgttgccgagaaccttccggctgtacaacaacagccggaacgcaaagtgatcgagcgtgaaaagccttatgaattcgatgatatcctcagcggagtaggcgtactggaaatcatgcaggacggatacggattcctccgttcttccgattacaattatctttcttctccggacgatatttatgtatcacagtcacaaattaagttatttggtcttaagaccggtgacgtggtagaaggcatcatccgtccgccaaaggaaggagaaaaatatttcccgttagtaaaggtgtcaaagatcaacggacgtgacgcagctttcgttcgcgaccgtgttcctttcgaacacttgactccgctcttcccggacgagaaattcagactctgcaaaggcggttattcagactccatgtctgcccgggttgtagaccttttcgctcctatcggtaagggacagcgtgcactgatcgtagcacagccgaagacaggtaagaccatcttgatgaaagatatcgccaacgccatcgcagccaatcatccggaagtatatatgattatgctgctgatcgacgaacgtccggaggaagtaaccgacatggcacgcagcgtcaacgcagaagtaatcgcttctacttttgacgaaccggcagaacgccacgtaaaaatcgcaggtatcgtactcgagaaagcaaaaagactggtagaatgcggacacgacgtagtgatcttccttgactctatcactcgtctggcacgtgcttacaatactgtatctcccgcatccggtaaagtactttccggtggtgtggacgccaatgcacttcacaagcccaaacgcttcttcggtgctgcccgtaacatcgaaaacggcggttcgctgactatcatcgctaccgcactgatcgacaccggttccaaaatggacgaagttatcttcgaagaattcaaaggtacaggtaacatggagttgcagcttgaccgcaacctgtccaacaagcgtatcttccctgctgtcaacatcaccgcatccagtactcgtcgcgacgatctgctgcttgacaagacaacactcgaccgcatgtggatattacgcaaataccttgcagatatgaatcctatcgaagcaatggatttcgtaaaagaccgtctggaaaaaacaagagacaacgacgaattcctgatgagcatgaatagctga
>BT_0806|3.5515680855785527
atgggtaagagatttactgaatattcgcagtttgacctttcacaggtgaacaaagacgtgttgaagaagtgggacgaaaaccaggttttcgccaagagtatgacagaacgtgatggctgcccttcgtttgtgtttttcgaaggacctccctcggctaatggtatgccgggcattcaccatgtaatggctcgtaccattaaggacattttctgtcgttacaaaacaatgaaaggttaccaggtaaagcgtaaagccggatgggatacgcacggactgcctgtggaactaagtgtagaaaaagcattaggtatcacaaaagaggatattggtaaaaaaatctctgtagcagattataacgctgcttgccgtaaggacgtgatgaagtataccaaggaatgggaagacctgactcatcagatgggatattgggtggatatgaagcacccttatatcacgtatgacaatcgttatatcgaaacattgtggtggctgctgaagcaactgcataagaaaggcttgctgtataaaggatacacaatccagccgtattctccggctgccggaacaggattgagttcgcatgagctgaaccaaccgggttgctatcgtgacgtaaaggatacgacagctgttgcccagtttaagatgaagaacccgaaaccggaaatggcagagtgggggactccttacttccttgcctggacaacaactccctggacattgccttcaaatacagcgctttgtgtaggaccaaaaatcgattatgttgcagtacagacatataatgcttatacaggagaacctatcacggttgttctggcgaaagctttattaaatactcatttcaattcaaaagctgctgatctgaaactggaagattacaaggcaggagataagcttgtaccgttcaaggtagttgccgaatacaaaggtgctgaccttattggtatggaatacgagcaactgatcccttgggtgaaaccggttgaagtatctgaagacggaacatggaaagttagcggtaaaggcttccgtgtaatccctggtgattatgtaacgacggaagacggtacgggtatcgtgcacatcgcaccgacgtttggtgcggatgatgcgaacgtggctcgtgcagcaggtataccgtcgctcttcatgattaacaagaagggtgaaacccgtccgatggtagaccttaccggtaagttctatatgctggacgaactggatgaaaacttcgtgaaagaatgtgtggatgtagacaaatacaaagaatatcagggtgcatgggtaaagaatgcctataatcccgtatttatggtagacggcaagtatgacgagaaagcagctcaggctgccgaatctctggatgtcgctctctgtatgatgatgaaagcaaacaatcaggctttcaaaatcgaaaaacatatacacaactatcctcattgctggcgtacagacaaaccggtgctttattatccgttggatagctggtttatccgttctacagcctgcaaggagcgtatgatggagctgaacaagacgatcaactggaaaccggaatctaccggaacaggacgtttcggcaaatggctggaaaatctgaatgactggaacttaagccgttcccgttattggggtactccactgcctatctggcgtacggaagatggaacgagcgaaatatgtatcgaatctgtagaagaactatataatgaaatcgagaaatcggtagctgccggatttatgaaatccaatccgtacaaggataaaggttttgtaccgggcgaatacaccgaaggaaattatgataagatagaccttcatcgtccgtatgtagacgatatcattctggtatcggaagacggtcagccgatgaagcgtgaatcagacctgattgacgtttggtttgattccggtgctatgccttatgcacagattcattatccgttcgagaacaaaaacattctggataaccgtgaagtatatccggcagactttatcgcggaaggtgtagaccagacacgtggatggttctttacactgcatgctatcgctactatggtatttgatagtgtgtcgtacaaagccgtgatctctaatggactggtgctcgacaagaacggtaataagatgtccaagcgtcttaacaatgctgtcgatccgtttactacgattgagaagtatggttctgacccgttgcgttggtacatgatcactaactcatctccatgggacaacctgaaatttgacattgacggaatcgaagaagttcgccgtaagttcttcggtactttatataatacatattcgttctttgcgctgtatgccaatgtagacggattcgaatataaggaagcagatgttccgatggcagaacgtccggaaatcgaccgctggattttgtcagtattgaatactttaatcaaggaagtagatacttgctataatgaatatgaacctactaaggcaggacgtttgatctccgactttgtcaatgacaatctgtccaactggtatgttcgtctgaaccgtaaacgtttctggggtggtgaatttactcaggataaactgtctgcttatcagacattgtatacctgccttgagacagtcgcgaaactgatggcgcctatttctccgttctatgcggatcgtctgtacacagatttgactactgctacaggacgtgataatgtggtttctatccatttggctgaattcccgaagtatcaggaagaaatgatagacaaggaactggaagctcgtatgcaaatggcacaggacgtaacttctatggtattggcattgcgtcgtaaagtgaacatcaaagttcgccagccgctgcagtgtatcatgattccggtggcggatgaagagcagaaagcccacatcgaagctgtgaaagcattgatcatgaacgaggtgaatgtaaaagatatcaagtttgtggatggtgctgccggcgtattggtgaagaaggtgaaatgtgactttaagaagttaggcccgaaattcggcaaacagatgaaggctgtggctgctgctgtagcggaaatgtctcaggaagcgatagccgaactcgaaaagaacggaaagtatgcgttgaatctggatggagcggaagctgtgatcgaagctgcggatgtcgaaatcttcagcgaagacattccgggatggctggttgccaatgaaggtaaactgactgttgctcttgaagttactgttaccgaagaactgcgtcgtgagggtatagcccgcgaattggtgaatcgtattcaaaatatacgtaagtccagcggtttcgagattacggacaaaataaagatcacaatctccaaaaatacgcaaacagatgatgcggtgaacgaatataatacttatatttgtaaccaagttttaggaacatctcttgatttggcagatgaagtgaaagacggcacagaacttaattttgacgatttctcattgtttgtcaatgtgataaaagactaa
>BT_2711|3.547690635020344
atgacaacaaaaatagaaagacgagttaagatcaaatatagagtacgcaataagatttcaggtactgctgaacgtccgcgtatgagtgtatttagaagtaacaagcaaatttatgtccagattatcgatgatctttctggtaagacactggctgctgcttcttctttaggtatggctgagaaagtcgcaaagaaagaacaagctgctaaagttggtgaaatgattgctaaaaaggctcaggaagcaggtataactactgttgttttcgaccgtaatggttacttgtatcatgggagagtaaaagaagtagctgatgctgctcgtaacggtggacttaaattttaa
>BT_4045|3.5369730095644623
atgagtactattctttctttagctccacagaatgtgtggaagcatttttattcgttgactcagattccccgtccgtccggacacatggagaaagtgactgaatttctgattaacttcggaaaaggcttgggactggaatctttcgtagacgaagcgggtaatgtgattatccgtaaaccggcaactccgggcatggaaaaccggaaaggtgtaattcttcaggcacacatggatatggttcctcagaagaataatgatacagttcatgattttgaaaaagatcctatcgaaacttatatagacggtgactgggtaaaagccaaaggtactacgctgggtgctgataacggactgggtgtagctgctatcatggctgtactggaagcgaatgatctgaaacacggtccgctggaagcattgatcactaaagatgaagaaaccggaatgtacggtgcattcggcttgaaaccgggtacggtaaacggagaaatcctgctgaatcttgactctgaggacgaaggcgaactgtatatcggttgtgccggtggtatggatgtgactgctacgctggaatataaggaagtagctcccgaagaaggcgacgtcgctgttaaagtaagtctgaaaggtttgcgtggtggacactccggattggaaatcaatgaagggcgcgccaatgccaataagctgttggtacgtttcgtgcgtgaagcggttgccagctatgaagcccgcctggtaagctgggacggtggtaatatgcgcaatgcgattcctcgtgaggcatgtgcggtacttgccattcctgctgaaaacgaagaggaactgctgggcttggtgaaatattgcgaagacttgttcaatgaagagttctctgcaatcgaaactccgatcagctttacggcagaacgtgtggagcttcctgccggtgaagtgcccgaagaaattcaggataatctgattgatgccatctttgcttgtcagaatggtgtgacccgtatgattccgaccgttcccgatacggtggaaacatcttctaatctggctatcattacgattggcggtggtaaggctgagattaagattctggcccgtagctccagcgatagtatgaaagagtatctgactaccagtcttgagtcttgcttctctatggcaggcatgaaggtagaaatgactggcggctattcaggatggcagccgaacgttgaatcacctattttgcatgcgatgaaggaatcttataaacagcagtttggagtagaacccgcagtgaaagtaattcatgcaggtttggaatgtggtattatcggtgctatcattccggggttggatatgatttcatttggtccgacattgcgttcgccgcactcaccggatgaaagagctttgattcctaccgtacagaagttctatgacttcctggtggctacattagcacagactccgacgaaataa
>BT_2229|3.5357808592281232
atggctttagaaattacagacagcaactataaggaaatccttgcagaaggaaagcctgttgtggtggatttttgggctccctggtgtggcccttgtaaaatggtggctcctattattgaagaattggccgcggagtttgaaggacaagtcatcatcggtaaatgcgatgtggatgataacagcgatgtggctgccgaatacggtatccgcaacattcctactgttttgttcttcaagaatggtgagattgtagacaagcaggtaggcgcagtcgccaaaccggtattcgtggaaaaagtgaagaaccttctctag
>BT_2519|3.534540765780143
atgaactttccacagaacttgaagtacacgaatgaacacgagtggattcgcgtagaaggagacatcgcttacgtaggtatcacagattacgcacaggaacaactgggcgatattgtattcgttgatattcctaccgtaggagaaacgttggaagccggagaaactttcggaacgattgaagtggtaaagaccatttccgatcttttcttaccgttggcaggcgagatactcgaacagaacgaagctttggaagaaaatccggagctggtaaacaaagacccttacggcgaaggctggctgatcaagatgaagcctgctgatgccagtgctgcggaagacctgctcgatgccgaagcatacaaggcagtggtcaacggctga
>BT_0897|3.53327873255287
atgcaaaaaggtaatattggggttacaacagagaacattttccctatcatcaaaaagttcttgtacagtgaccatgaaatttttcttcgcgaattagtgtctaacgcagtagatgccactcagaaactgaatacccttgcttccattggagagtttaaaggtgaactgggcgatctgacaattcacgttgaattaggtaaagacactattactatctccgaccgtggtattggtctgactgcagaagaaatagaaaagtacattaatcagattgcattttcaggagcaaatgattttctggaaaaatacaaagatgatgcaaatgcaatcatcggacatttcggtttaggcttctattctgcctttatggttgcaaaaaaggttgaaattatcaccaaatcctacagagacgaagcacaagctataaaatggacttgtgatggtagccctgaattcactattgaagaagtagataaggcagatcgtggttcagatatcatcttatatatcgatgacgattgcaaagaattcctcgaagaagcacgtgtttctgagcttctgaagaaatattgcagcttccttcctgtccccattgcattcggaaaaaagaaagaatggaaagatggcaaacagatagaaaccactgaagacaatattattaacgataccactccattgtggactcgtaagccgagcgaactgtcggacgaggattataagtcgttctataccaagttgtacccgatgtcagacgagccattattttggattcatctgaatgtagattacccgttccatctgaccggtatcctctatttcccgaaagtaaagagcaatattgagctgaataaaaataagattcaattatattgcaaccaagtatatgtaacggattctgtagaaggaattgtaccggacttcttgactttattacatggagttattgattctccggatattccattgaatgtatcccgttcttatttgcaaagcgactcgaatgtgaagaagatttctacctatatcacaaagaaagtttccgatcgcctgcaatcgattttcaagaacgaccgcaaacagtttgaagagaagtggaatgatttgaaaatatttatcaattacggcatgcttactcaagaggatttctatgagaaagcgcaaaaattcgcccttttcaccgatacagataacaaacattatacatttgaagagtatcagacccttattaaagataatcagacagacaaagatggaaatctgatctatttgtatgctaataataaggatgaacaattcagttatatcgaggctgccaccaacaaggggtacaatgttctgcttatggatggtcaattagatgtagctatggtaagtatgttggaacagaagtttgagaaatctcgcttcacccgtgtagacagcgatgttatcgacaaccttatcatcaaagaagacaagaaaaacgagacattggaaggagaaaagcaagaagctatcacaactgctttcaagagccaattgcccaaaatggataaagttgagttcaatgtaatgacacaggcattgggagacaattcagctccggtgatgattactcaaagcgaatatatgcgtcgtatgaaggaaatggcaaatattcaggccggaatgagcttctatggagagatgccggatatgttcaatctggttctgaactccgaccataagcttatcaagcaagtgcttgacgaagaagaagcagcttgtcaccctgaagtagctcctatacaaacagagatgaatagtgtcagcaagcgtcgcaatgaactaaaagacagccaaaaagacaagaaggaagaagatattcctactgcagagaaagatgaattgaatgagctggataaaaaatgggatgaactgaaaaataaaaaagaaggcatctttgcaggatatgccagcaacaacaaggtaatccgtcaactcatcgacctggctttattgcaaaacaatatgctaaaaggtgaagctctgaacaacttcgtgaagcgcagtattgagctgatttaa
>BT_0373|3.528014143314541
atgtatccattaaaattcgaacctattctgaagcagacgctttgggggggcgacaaaattattccgttcaagcatttgaattcagacttgaaaggagtaggagaaagctgggagatttccggcgtagaggacaatgaatctgttgtggctaatggcccggacaaaggtttaactctggctgatatggtgagaaagtatcgcgaggaactggttggcgaagcgaattatgctcgttttggcaataaattcccactgcttatcaaattcatcgatgcaaagcaggatttatccattcaggtgcatccggcagatgatttggcaaagaaaaggcacaactcaatgggtaaaaccgaaatgtggtatgtagtggatgctgataaaggagcgaaactgcgttctggattttccgagcaaatcaccccgaaagaatataaagagcgcgtgctgaacaatacgatcactgacgtattgcaggagtatgagatcaagccgggagatgtattcttccttcctgccggacgtgtgcacagtattggcgccggtgcgtttattgccgaaatccagcagacttcggatattacttatcgtatctatgacttcaaccgtaaggatgcaaacggaaagactcgtgaattgcatactgacctggcgcgtgaagccatcaattacgaagtgttggatgattatcgtaccaaatacgaagcggtgaaagatgagccggtagaacttgtagcttgtccgtacttcactacttccgtgtatgatatgaccgaagaaatcagctgtgattattcagaactcgattcattcgtgatcttcatttgtatggaaggtgcatgcaagataaaagacaatgaaggtaatgaactgaaagtaggtgccggagaatctattctgcttcctgctacaacacaggatgtaacaattactccggaagctggaaacgtaaaattgctggaaacatacgtgtaa
>BT_2717|3.526861813160872
atgatacaagtagaatccagacttacagtatgtgataacagtggagctaaagaagctttgtgcatccgtgtattgggtggcacaggtcgtcgttacgcttcagtaggagatgttattgtagtttccgtaaagagtgttatcccttcgagtgatgttaaaaaaggtgcagtatcaaaggctttgattgtacgtacgaagaaagaaatccgtcgtcctgatggttcttatatacgttttgatgataatgcttgcgtgttgcttaataatgcaggtgaaattagaggaagtcgtattttcggtcctgtagcaagagaacttcgtgctacaaacatgaaggttgtgtcacttgcgcctgaggtactttaa
>BT_4657|3.5259215985515953
atgaataaaaccctgaaatatatcgtcctgctgacatttgcttgtttcgtaggcaaaggctatgcccaagagttgaaaagcgaggtattctcgcttctcaacctggactaccccggattggagaaagtaaaagccttacatcaggaaggcaaagatgaggatgccgcaaaagcactgctcgactactaccgtgcacgtacgaatgtgaagacgccggatattaatctgaaaaagatcactatcggcaaagaagaacagcaatgggcggatgacggattgaagcatacattctttgttcacaaaggctatcagccttcttacaactacggagaagatatcaactggcaatactggccggtgaaagacaatgaactccgctggcagttgcaccgtcataaatggtttactccgatgggtaaggcataccgtgtatcgggtgacgagaaatatgccaaagaatgggcataccaatacatcgactggattaaaaagaatccgttggtgaagatggacaagaaagaatacgaactggtaagtgacggtaagattaaaggcgaagtggaaaatgtacgtttcgcatggcgtccgctggaagtcagtaatcgtctgcaggatcagactacccagttccagttgttcctcccctctccttctttcactccggatttcctgactgaatttctggtgaactatcataaacatgccgtacatattctggctaattactctgatcagggtaatcacttgttgttcgaagcccagcgtatgatttatgcaggtgcattcttcccggaatttaaagaagctccggcctggagaaaaagcggtatcgacattctgaaccgtgaagtaaacgtacaggtttacaacgatggcggccagtttgaacttgacccgcattatcatcttgctgctatcaatatcttctgcaaggcattgggtatcgcggatgttaacggattccgtaatgagttcccacaggaatatctggatactatcgaaaagatgatcatgttctatgccaatatttctttcccggattacacaaatccgtgtttcagtgatgctaaaatcacagaaaagaaagaaatgctgaagaactatcgtgcatggagcaaactgttcccgaaaaacgaaactatcaagtatttggcaacagacggcaaagaaggcgcgttacccgattatatgtcgaaaggtttcctgaaatcaggtttctttgtgttccgcaattcctggggaatggatgctacacaaatggtagtaaaagccggtccgaaaggtttctggcactgtcagccggataacggtactttcgaaatgtggtttaacggcaagaacctgttcccagactccggttcgtatgtgtatgccggtgaaggcgaagtgatggaacaacgcaactggcatcgtcagacttccgtacacaacaccgtgactctggacaataagaatctggaaacaaccgaatctgttactaaactgtggcagccggaaggcaatatccagaccttggttacagaaaacccaagctacaagaacttcaagcaccgccgttcggtcttcttcgtagacaatacctactttgtcattgtagatgaagtatcaggcagcgccaaaggttctgtcaacctgcactatcagatgccgaaaggtgagatagccaacagccgtgaagacatgacattcctgactcaattcgaagatggaagcaacatgaaacttcaatgcttcggccctgaaggcatgagcatgaaaaaagagccgggatggtgttctactgcatatcgcaagcgctacaaacgtatgaatgtttcattcaacgtaaagaaagacaatgagaatgcggtacgttacatcacagttatttacccagtcaagaagagcgcagatgcccctaaatttgacgctaagttcaagaacaaaacgttcgatgaaaacggactggaaatagaagtgaaagtaaacggcaagaaacagtcattaaaatataaattataa
>BT_3055|3.5200718289310458
atggataaaaatatatcatttacactgaaggtatggcgtcaagcaggcccgaaggctaaaggcgcttttgaaacctaccaaatgaaagatatccccggtgatacttccttcctcgaaatgctggatattctgaacgaacagctgatcagcgaaagaaaagaaccggttgtattcgaccacgactgccgcgaaggtatctgcggtatgtgttctctttacatcaacggacatccgcacggtcctgcaacaggtgctactacttgccagatttacatgcgtcgtttcaacgatggtgacaccatcactgttgagccttggcgttcggccggtttccctgtcatcaaggacttgatggtagaccgtactgcttatgacaagatcatgcaggccggtggttacgtaagcgttcgtacaggtgctccgcaggatgccaacgctatcctgatcccgaagcccatcgctgacgaagctatggatgccgcttcttgtatcggttgcggtgcttgtgtagctgcttgtaagaatggttctgccatgttgttcgtttcggcaaaggtcagccagttgaacttgcttccgcaaggtaaaccggaagctctacgccgtgcgaaagctatgttgtccaagatggacgaactcggattcggtaactgtaccaacacccgcgcttgcgaggctgaatgtccgaagaacatctctatcagcaacatcgcccgcctgaaccgcgacttcatcatcgctaaactgaaagactaa
>BT_2787|3.516781508008605
atgcaaaatattcgaaacattgcaatcattgcccatgttgaccatgggaaaacaacgctggttgacaagatgttgctggccggaaatctattccgcagcaatcaaaatagtggtgaacttatcctggataacaacgacctggaacgtgaacgtggtataacgatcctttctaaaaatgtatccatcaattacaacggtactaaaattaacatcattgatactccgggacacagcgacttcggtggtgaagtagaacgcgtattgaatatggcagatggctgcattctgttagtcgacgctttcgaaggtccgatgccccaaacacgtttcgtacttcagaaggcactggaaatcggtttgaaaccaatcgtggtagtaaataaggtagataagcctaactgccgccctgaagaagtttacgaaatggttttcgacctgatgttcagcctcaacgcaacagaagaccaactggacttccccgttatttacggttccgccaaaaataactggatgagcacagactggcaaaagccgacagataccattaccccgctactggattgtattattgaaaatattcctgctcccgaacaactggaaggtactccgcagatgctgattacttctctggattattcttcttataccggtcgtattgccgtaggtcgcgtacatcgcggtaccttgaaagaaggaatgaacatcacgctggtaaaacgtaatggcgatatgttcaaatctaaaattaaagagcttcatgtatttgaaggtttgggacgtgtaaaaacaaacgaagtttcatcaggagatatctgtgcattggtaggtatcgagggttttgagatcggagatacggtctgcgatttcgaaaatccggaagcattaccgccaatcgctatcgacgagccgacgatgagcatgctatttgccatcaatgactctccattcttcggaaaagacggtaagttcgtgacttcacgccacatccacgaccgtctgatgaaagaacttgataagaatctggcactccgtgtaagaaagagtgaggaagacggcaaatggattgtttccggccgtggcgtacttcacctttctgtattgatcgagaccatgcgtcgtgaaggatacgaactgcaggtaggtcagccacaggttatctttaaagaaatcgacggcgtcaagtgcgaaccgatcgaagaactgacaatcaacgtaccggaagaatattcaagcaagattatcgatatggttacccgccgcaaaggtgaaatggtgaagatggaaaatacgggcgaacgtatcaaccttgaatttgacatgccttcacgtggtatcatcggtcttcgtaccaacgtactgactgcttctgccggtgaagctatcatggcacaccgttttaaagaatatcagccgcacaagggagaaatcgaacaccgtaccaatggttccatgatcgcaatggaaagcggaactgcttttgcctatgccatcgataaattgcaggatcgcggtaagttcttcatcttcccgcaggacgaagtatatgcaggccaggtagtaggagaacactcccatgacaacgatctggttatcaacgttacaaaatccaaaaagcttaccaacatgcgtgcttccggatctgatgacaaagttcgtttgattccgcctgttcagttctcactcgaagaggcattggaatacatcaaagaagatgaatacgtagaggtaactccgaaagcaatgcgtatgcgcaaagtcattctggacgaaatcgagcgtaaacgcgcgaacaaatcataa
>BT_1805|3.5166143591271943
atgaataacttatttgtatattgcgaaatagaagaaggcatcgtcgcagacgtcagcctggaacttctgacaaaaggtcgttcgttggctaacgaactcaactgccaactcgaagcagtagttgccggcaccggcctcaaagaaattgaaaagcaaatccttccttatggagtagacaaactccacgttttcgacgctgaaggactctatccttatacttcacttcctcacacctccatcctcgtaaacctcttcaaagaagaacagccgcaaatctgtctgatgggcgctaccgttatcggtcgtgacctcggcccacgtgtttcttcggctttgaccagcggtttgactgccgactgtacatcccttgaaatcggtgaccacgaagataagaaagaaggaaaagtttataagaacctgttgtaccaaatccgtccggcattcggcggtaacatcgttgcaaccatcgtcaaccccgaacaccgcccacagatggcaaccgttcgcgaaggtgtaatgaagaaagaaatcgtttctccggcttatcagggagaagtgatccgccacgacgtgaagaagtacgtagccgacacagactatgtggtcaaagtaatcgaacgccacgtagaaaaagcgaagaacaacctgaaaggctctccgatcatcattgccggtggttacggagtaggttcgaaagaaaacttcgacctgctgttcagcctggcaaaggaacttcacgccgaagtaggtgcaagccgtgccgctgttgacgcaggttttgcagaacacgaccgccagattggtcagacaggtgtaacggttcgtccgaaactctacattgcttgtggtatctcaggacaaatccagcatatcgccggtatgcaggaaagtggtattatcatctctatcaacaacgatccggatgctccgatcaacacgattgcagactatgtaatcaacggaaccatcgaagaagttgtgccgaagatgattaagtattataaacagaatagcaagtaa
>BT_1847|3.5137435034599696
atgagtgatttagagaacaaaaaagcggaggaagctccaaagaaacgtccctacaatttgagggaaaagaaagaaaagaaggctgcatatcggtcattaatcagaccggaactggcagacgagttgtatgacaagattctgaacattgtagtagttcagaagaagtataaagatcctgactattcagctaaagatttggctaaagagttgaagaccaatactcgctacctttctgcagtagtgaattctcgttttggtatgaactactcttgtttgttgaatgagtacagagtgaaagacgctctgcatttgttgacagacaagcgttatgccgacaagaatgtggaagaaatcagtgcaatggttggctttgcaaatcgtcaatctttttacgctgcattttacaagaacgtaggtgaaactcctaacggatatcgcaagaaacacgctgaaagtaagaagtaa
>BT_2726|3.511364009664226
atggaagttaacgtatataacattaaaggtgaagacactgggagaaaggttacgttaaacgaatctatcttcggaattgagcccaacgaccacgctatctatttggatgtaaagcaatttatggccaaccagcgtcagggtactcataagtcaaaagaaagaagtgaaatcagtggctctactcgtaagatcggtcgccagaaaggtggtggtggagcacgtcgtggtgatatgaattcaccggtgctcgttggtggtgctcgtgtttttggtccgaagccaagagactacttcttcaagttaaataaaaaagttaagacattggctcgtaagtcagcattgtcttataaagttcagaacaacgcgcttattgttgttgaagacttcgtttttgaagctcctaagacaaaagatttcgttgctatgacaaaaaatcttaaagtttccgataaaaagctacttgtaattttaccggaagcaaataaaaacgtatatttgtcagctcgtaacatagagggtgcaaacgtgcagactgtctcaggattaaatacttacagagtattgaatgctggggttgttgtgcttacagaaaactctctgaaggctattgacaatatcttaatttaa
>BT_1560|3.5105779968508495
atgaataaggaaaaagaactgatcgacaaactgatcgatcttgcttttgcagaagatataggtgatggtgaccataccaccctttcgtgtattcccgctactgcaatgggaaaatcaaaactactgatcaaagaagccggtgtactggccggaatcgaagttgccaaagaaatcttcaaccgtttcgacccgtccatgaaagtggaagtgtttatcaatgacggcaccgaagtgaaaccgggcgacgtagccatgatcgtagaaggaaaagtacaatccttgctccagaccgaacgcctgatgctgaacgtcatgcagcgtatgagcggtatcgcaaccatgacccgcaagtatgccagacaactggaaggcactcacacccgcgtgttggatacccgcaagacaactccgggtatgcgtatcctcgaaaagatggcagtcaaaatcggtggaggtgtaaaccatcgtatcggtctgttcgacatgattctgctgaaagacaatcacgtggattttgccggaggcatcgacaaagcgatcaaccgtgccaaggattactgcaaggaaaagggcaaggacctgaagattgaaatcgaagtacgcaacttcgacgaattgcagcaagtgcttgacttgggtggcgtagaccgcatcatgttcgacaactttacacccgaaatgactaagaaggcagtcgatatggtagccggcaaatacgaaacagaatcttccggcggtatcactttcgatacccttcgcgactatgccgaatgtggcgtagactttatctctgttggagctctgactcattcggtgaaaggacttgacatgagtttcaaagcatgctga
>BT_3529|3.508734037118613
atgaaaaagttatctgtatgggcagttgccgccctcttaatggcagcttgtacaccgaaagccgagaaaacaacggattccggtttattgcaaagtaacttccagatggaagtggatggaaagaaaacagatttgtataccttgcgcaacaagaacaacatggaagtttgtgtaacgaacttcggtggtcgtatcgtttcagtgatggtacccgacaaggacggacagatgcgtgatgtagtgctcggcttcgattcgattcaggattatgtcagcaagccttcggacttcggagcaagcatcggccgttatgctaaccgtatcaaccaaggtcgatttactttggacggtactgagtatcagttgcctcagaataattacggtcactgcctgcatggcggtccgcaaggattccagtaccgtgtgtttgatgccgttcagccgaatccgcaagaactggaattgacttacacggcagaagatggcgaagaaggtttcccgggaaatatcacttgtaaagtgttgatgaagctgacagacgataatgcgatcgatatccgttacgaagcggaaaccgacaagccgaccattgtgaatatgactaaccactcttacttcaatcttgacggagacgcagcccgtaatgaggcgcatctgctgacaattgatgctgactattatactccggtagacagtaccttcatgactacaggcgagatcgctccggttgaaggaactccgatggacttccgcactccgactccggtaggcgcacgtatcaatgactacgatttcgtacagttgaagaatggtaacggttacgatcataactgggtattgaatactaagggcgacattacccgtaagtgtgctactctcgaatcaccgctgactggtatcgtactcgatgtatatactaacgaaccgggtattcaggtatatgcaggaaacttcctggatggttcgttgaccggaaagaaaggtatcacttacaaccagcgtgcttccgtatgtctcgaaactcagaagtatcccgatactccgaacaaaccggaatggccttcggcagtacttcgtccgggcgagaaatatatgagtcagtgtatctttaagttctctgtaaacaagaattaa
>BT_4411|3.5074034768898237
atgaaaaaagtattattagttagtcttttggctatcgcaggagtaagcatcagtgcgcagaatctgatcaaaaatgaaaagtttgctacggaagtaacgaacaaggtaaccaatcctagcaaggctacggctggtgagtggttcattatgaataatgaggcggacggagtaacaacaatcgcttgggagcagactggagatgccaagtatccgaacgcgatgaaaatagataattcgggtgctgagaagaatacatcctggtataaagcatttcttggtcaacgtattacagatggcttggagaaaggtatctacgtgctgactttctatgcaaaagcaaaggaggcaggaactccggtcagtgtatatatcaagcagacgaatgaggaaaaaaatgataacggtaaactgaacaccacttttttcatgcgcagggattatgatgctgacgcccagcctaacgcttctggggcacagtacaacttcaagattaaagatgccgacaaatggacaaaggtcgttgtttactatgatatgggacaggtagtaaatgcaatcagcagcaaaaaatcaaatcctgctctggaagtgtccgatacggatgatgacgctgctatcctgaaagactgttacgtggctattcttggacagaataagggtggtgtagtagaaatcagtgatgtgactttgaagaagaaataa
>BT_2709|3.5025091922933673
atgtcaactataaagattaaacaagttaaaagtagaattggtgctccagctgatcagaaaagaactcttgatgcactgggacttcgcaaactgaaccgcgtggttgaacacgaaagcacttcttcaattcttggaatggtagataaagtaaaacacttggttgccattgttaagtaa
>BT_0128|3.5022492020261833
atgttttatattataaatgatagatatatgaaattattaatttttatttcgttatttggaggcttattgttagcctcttgtggtagcagtagttcacaaaaaaatgcaagtacacaagaagtaaatccggcagacactatttatttaggtgatttacgtgaaaaatttgaaggagatagtattttctttaaggtggttgctcctgacttgatgctgatggattaccagtatttctgggcggctacagagtctgaagctgtggagaaaggactgactaaagaatattataagcgtgttaagaaagaaatttcagaaaccaatgaagcaattaaaaaaggtgtaatgaaaggtgcggatgtaaaacgtataccggatttccaagaaggacaaaagaaataa
>BT_3528|3.5017169855715387
atgaagaagcaagtaaaatatatcagtgcgggtatgctggcaggcatgctcctttgtggcggtcagatgcaggctgcaaatacgatgtccggaatgcatgtatgtgtgacggacgctattcagaaagacaatcgtccggaagtttccaaacgtcttttccgttcgaatgcggtagaaaaggaaatcatccgtgtgcagaaacttctgaaaaacgagaaactggcatggatgttcgcaaactgtttccccaataccatcgatactaccgtacacttccgcaaaggcgcggatggcaaaccggatacattcgtttatacgggcgacattcacgcaatgtggcttcgtgactcgggtgcgcaggtatggccgtatgtgcagttggcaaactccgatcccgaactgaaagagatgctggcaggtgttatcctccgccagttcaaatgtatcaatatcgatccgtatgcaaacgcatttaatgacggtgccgttgaagacaatcactggatgagtgacctgaccgatatgaagccggaactgcacgagcgtaaatgggaaatcgattcactttgctacccgctgcgtctggcttatcactactggaaaacaaccggagatgccagcatcttctcagaagaatggattcaggctatcaccaatgtgctgaaaacattcaaggaacaacagcgcaaagacggagttggcccgtataaattccagcgtaagacagaacgtgcattggatacattgaataatgacggactcggagcaccagtgaaaccggttggtctgatcgtctcctgcttccgtccttcggatgatgcgacgactcttcaatatctggtaccttccaatttctttgccgtatcttcattgcgcaaagcagccgaaatacttgataaggtaaataagaagactgctttggctaaggaatgcaaagacctggcaaaggaagtagagacagcattgaagaaatatgcggtatacaaccacccgaaatatggtaaaatctatgcttttgaggtagacggcttcggaaatcacttcctgatggatgatgccaatgtaccgagcctgcttgccatgccttatctgggtgatgtagatgtaaacgatcctatctatcagaatacccgtaaattcgtgtggagcgaagacaatccttacttcttcaaaggcaaggcaggcgaaggtatcggcggaccgcatatcggttatgatatggtgtggccgatgagtatcatgatgaaagccttcaccagcaaggatgatgcggaaatcaaaacctgtatcaaaatgctgatggataccgatgccggaacaggctttatgcatgaatctttccacaaagacgatccgaagaacttcacccgtgcctggtttgcctggcagaatacgcttttcggagaactgattcttaagttggttaacgaaggcaaagtagatttattgaatagtatcaattaa
>BT_4362|3.500559053165892
atgggatttaatgaatttttaagctcgattttcggaaacaaatccacacgagacatgaaagaaatcaaaccctgggtagaaaagatcaaagctgcctacccggagattgaagcactggacaacgatgccctccgtgccaaaacggaagaactcaaaaaatacatccgcgaatcggctactgacgaacgcgctaaagtggaagaacttaaagcgagcatcgaaagcaccgaactggaagaccgcgaagaagtctttgcacaaatagataagatagagaaagaaattctcgaaaaatacgagaaagcactggaagaagtattgcccgtagctttctctatcgtcaaagcaactgccaaacgatttacggaaaacgaagaaatcgtagtaaccgcgactgaattcgaccgccatctggctgccaccaaagactttgtacgcattgaaggcgacaaagccatctaccagaaccactggaatgccggcggcaatgatacggtatggaacatgattcattacgacgttcagctgttcggtggtgtcgttctgcacaaaggtaagattgcggaaatggcaaccggtgaaggtaaaactctcgttgctacccttccggtattcctgaacgcgctgaccggaaacggtgtgcatgtagtaaccgtgaacgactaccttgccaaacgtgactccgaatggatgggcccgctttatatgttccacggtttgagcgtagattgcatcgaccgccatcagccgaactccgacgcccgtcgtcaggcataccttgccgacatcacgttcggtaccaacaatgaattcggtttcgactacctgcgtgacaacatggctatcagcccgaaagaccttgttcaacgccagcacaactacgccatcgtcgatgaggttgactcggtattgattgacgatgcccgtactccgctgattatttccggtccggtgccgaagggcgacgaccaactgttcgaacagctccgtccgctggtagaacgtctggtagaagctcaaaaagcattggcaaccaaatacctttccgaagccaaacgactgattgcctccaacgacaagaaggaagtggaagaaggattccttgccctttatcgtagccacaagtgtcttccgaagaataaggcattgatcaagttcctcagtgaacagggtatcaaagccggcatgctgaagaccgaagaaatctacatggagcagaacaacaagcgtatgcacgaagtgaccgaaccgttgtacttcgtcatcgaagaaaaactgaacagcgtagacctcacagataaaggtatcgacctgatcaccggtaactccgaagacccgacattgttcgtgctgccggatatcgccgcacaactctccgaactggaaaatcaaaacctgaccaacgaacaactgctggaaaagaaagatgagctgctgactaactacgccatcaaatcggagcgcgtacacaccatcaaccagttgctgaaggcttacaccatgttcgagaaagatgacgaatatgttgtgatcgacggacaggtgaagattgtagacgagcagaccggacgtatcatggaaggccgccgctactccgacggattacaccaagctatcgaagcgaaagaacgtgtgaaagtagaagccgccacacagaccttcgcaacgatcactttgcagaactacttccgtatgtatcacaagctgtccggtatgaccggtactgccgaaacggaagcaggcgaactttgggacatctacaaattggatgtagtcgttatcccgactaaccgcccgatcgcaaggaaggatatgaacgaccgcgtttacaaaaccaaacgcgaaaagtataaagccgttatcgaagaaatcgaaaaactagtgcaggcaggacgtccggtactggtaggtacgacttcggtagaaatctccgaaatgctgagcaaaatgcttaccatgcgtaagatcgaacacagcgtactgaatgcgaagttgcaccagaaagaagctgaaattgtagcaaaagccggtttcagttgtgcagtgaccatcgctaccaacatggcaggtcgtggtaccgacatcaagctgagtccggaagtaaaagccgcaggcggtttggccatcatcggtacggaacgtcacgaatcccgtcgtgtagaccgccagttgcgtggtcgtgcaggacgtcagggtgacccgggttcttctgtattcttcgtgtcactggaagatgacttgatgcgtctgttctcttccgaccgtattgccagtgtaatggacaaactcggtttccaggaaggcgaaatgatcgagcacaagatgatctccaactctatcgagcgtgcacagaagaaggtggaagaaaacaacttcggtatccgtaaacgtctgttggaatatgacgacgtgatgaacaagcaacgtaccgttgtttataccaaacgccgccacgccctgatgggtgaacgtatcggtatggatatcgttaatatgatctgggaccgttgcgcgaatgcgatcgagaacaatgactacgaaggctgtcagatggaactgctccagacattggctatggaaactccgttcaccgaagaagaattccgtaatgaaaagaaggacacattggcagaaaagacattcaacattgccatggaaaacttcaaacgcaaaacggaacgcctggcacaaatcgctaatccggtcatcaaacaagtatacgaaaaccagggacatatgtacgaaaacattctgattcctatcacagacggaaaacggatgtataacatctcctgcaatctgaaagcggcttacgagtccgaatcaaaggaggtggtgaaagctttcgaaaagtctatcctgctgcacgttatcgacgaagcatggaaagaaaacctgcgtgagctggatgagttgaaacactctgttcagaacgcaagctacgaacagaaagacccgctgttgatctacaaactggaatccgtaacactgtttgacgctatggtgaacaagatcaataaccaaactatctccatcctgatgcgcggacagatccctgtacaggaagctccggcagacgaacaacagccacgccgcgtagaagtacgccaggctgctcccgagcaacgtcaggatatgagcaagtatcgtgaacagaaacaagacctcagtgatccgaaccagcaggctgctgccagtcaggatactcgcgagcaacaaaaacgcgaaccgatccgtgcggaaaagacggtaggacgcaatgatccttgcccatgcggaagcggtaagaaatataaaaactgccacggacagaatgcttaa
>BT_3802|3.4973825709714506
atgaaaaagattgcatacttactattaaccatatcgttttgcggacttacggcctgcaaaaccggaacaaaaaaaggaggaaatatggacaacgaaacgttggtaaagattgaaacaaccttgggagacatcaaggttaagttgtataatgagacgccgaaacatcgtgataatttcattaagctggcagaagacggcgtttatgaaggaacgctattccaccgtgttatcaaagactttatgattcaggcaggtgacccggattcaaagaatgcaccgaaaggaaagatgctgggtgcaggagatgtgggttacacccttccggccgaatttgtttatccgaagtattttcacaaaaaaggcgctttgtctgctgcccgtcagggagacaatgtaaatccgaagaaagaatcatccggttgccagttctacattgtgacaggcaaggtgtacaacgactctacattgctgggcatggaaagccagatgaatgagaataagatcaatgttattttcaatacgttggctcagaagcacatgaaagaaatctataagatgcggaaggaaaacgatgaaaacggtttgtatgaattgcaggagaagctttttgcagaggcggaagcggaagctgccaagcaaccggaatttcactttacgccggaacagatcgaagcttatacgactgtaggaggtactcctcatctggacggtgagtatacggttttcggtgaagtaatcgaaggcatggacatcgtggataagattcagcaggtgaaaaccgaccgtagcgaccgccccgaagaggacgtgaagattgtaaaagtagaagtactggattaa
>BT_1733|3.4949756196826325
atgattctttttttcagaaccccttccaagagcgtgattgccgtagagagcaaccatcagctcaccccggacgaaagtaataaactctgctggctttttggagaagccgtgacggaaagtgaagaaaacctgaaaggctgtttcgtcggcccacgccgcgaaatgattaccccttggagtacaaacgcagtagaaatcacccaaaacatgggacttgaagacattctccgcattgaggaatattttccggtaaaagatgaaaatgccgactacgacccgatgctgcaacgcatgtacaaaggactcgaccaaaacgtattcaccaccaaccgccaaccggaacctatcgtatccatcgaagacctcgaagcctacaacgaaaaagaaggcctcgcactctcgaaagaagaaatggactatctgaaaaaggtagaaaacgatctgggacgcaagttgactgactccgaagttttcggtttcgcacagatcaactctgaacactgtcgccacaaaatattcggtggaacattcatcatcgacggtgtagaacaggaatcatctctgttccagatgattaaaaagaccacacaggagaatccgaataaaatcatctctgcttataaagacaacgtagccttcgccgaaggtccggtagttgaacagtttgctccggcagatcactcaaaacctgacttcttccaggtgaaagacatcaaaagcgtcatctcactgaaagcagaaactcataacttcccgacgactgtagaaccgttcaacggcgcatctaccggtacaggcggtgaaatccgcgaccgtatgggtggtggcaaaggttcatggccgatcgcaggtactgctgtctacatgacttcttatccccgcacggacgaaggccgcgaatgggaagatattcttccggtacgcaaatggctgtaccagactccggaacagattctgatcaaggcatccaacggtgcttccgacttcggtaacaagttcggccaaccgctgatctgcggctcagtattgactttcgaacacacggaaaacaacgaagtttatggctacgacaaagtaatcatgcttgcgggcggtgtaggctacggcacacaacgtgactgcctcaaaggtactccggaagcaggaaacaaagtagtcgtcatcggtggagacaattatcgtatcggactgggtggcggttccgtatcttctgtagataccggtcgttacagcagcggtatcgaactgaatgccgtacaacgtgccaacgccgaaatgcagaaacgtgccaacaacgtagtacgcgctctctgcgaggaagatgtgaatccggtagtttctatccacgaccacggttcggcaggtcacgtaaactgtctgtcggaattggtggaagaatgtggcggtctgatcgacatgagcaaacttccgatcggcgacaagacattgtccgctaaagaaatcatcgccaacgaaagtcaggaacgtatgggacttctgatcaaagaagaagccatcgaacatgtacgtaagatcgccgaacgcgaacgcgctccgatgtacgtagtaggtgaaacaaccggcgatcaccgcttctctttccagcaggcagacggcgtacgtccgttcgacctggccgttgagcagatgttcggttcatctccgaagacttatatgatcgacaagaccgtagaacgtcattatgaaatgccggaatacgaattgccgaaattacatgaatacctgaccaatgtgctgcaactcgaagccgtagcttgtaaggactggctgacaaataaggtagaccgttccgttacgggcaaagtagcccgccagcaatgccagggcgaacttcaattgccgttgagcgactgtggtgtcgtagcactcgactatcgtggtgaaaaaggtatcgccacttctatcggtcacgctccgcaagccgcactggctgatccggctgccggctctatcctttcggtatccgaagcactgacaaaccttgtatgggctccgatggcagaaggcatggacagcatttccctgtctgccaactggatgtggccgtgccgctcacaggaaggtgaagacgcccgtctttacactgccgtgaaagcattgagcgacttctgctgcgctctgcaaatcaatgttcctaccggaaaggactctttgtccatgacacagaaatatccgaacggcgagaaagtgatttctccgggaacagtgatcgtttctgccggcggtgaagtatccgacgtgaagaaagtcgtatctccggtattggtgaacaacgaaaagacaacactctaccatatcgatttcagctttgacgaactgaagctaggaggttccgcttttgcacagtctctgggtaaagttggcgacgacgtaccctgcgtacaggatgccgaatacttccgcgatgctttccttgccgtacaggaactggtgaacaagggactgatcctggcaggacacgatatttcagcaggtggtctgatcactacattactggaaatgtgcttcgccaacgttgaaggcggtatggaaatcagcctcgacaagatgaaggaacaagatatcatcaagattctgtttgcagaaaatccgggtatcgtgatccagatcagcgacaagcataaagaagaagtgaaaaagattctggaagatgcaggcgtaggattcgtgaaactgggtaaaccgaccgacgaacgtcatatcctggtatcgaagggcgacgctacttatcagttcggcgttgactatatgcgtgatgtatggtattcttcttcttacctgctcgaccgcaaacagtctatgaacggctgcgcaaagaaacgtttcgaaaactacaagatgcaaccggttgaattcgctttcatgcccggattcaaaggtaaactctctcagtatggtatcactccggaccgtcgtactccgagcggtgtccgcgctgccatcatccgcgagaaaggaacgaacggcgaacgcgaaatggcttactcactctatcttgccggcttcgacgtgaaagacgtgacgatgaccgacctgatcagcggacgcgaaacactggaagatgtaaacatgattgtttactgcggtggattctccaactccgacgtactcggttcggccaaaggatgggcaggaggtttcttgttcaaccctaaagccaaagaggcacttgacaagttctacgcacgtgaagatacgctttcactgggtatctgcaacggttgccagctgatgatggaactgggacttatcaatccggaacacgaaaagaaaggcaagatgctgcacaacgactcacataaattcgaatcgacttatgtaggcttgacaatcccgaccaaccgcagtgtaatgttcggctcattgagcggcagcaaactgggtatctgggtggctcacggagaaggtaaattctctctgccttacgatgaagaccaatacaacgtagtggcaaaatacagctacgatgaataccccggcaacccgaacggttccgattattctatcgcaggtcttgccagcgccgacggccgccatctggcaatgatgcctcacctcgaacgtgctatcttcccgtggcagaatggctgctatcctgctgaccgtaagaacagcgatcagattactccatggatagaagcatttgtcaacgcccgcaaatgggtagaagagaagactaaataa
>BT_0574|3.493705793796851
atggactacaaaaaaacgaacgctcccgctacgacggtaacccgtgacatgatggaactctgtgctgacacagggaatgtttatgaaactgttgccattattggtaagcgtgctaaccagattagtgtggaaattaaaaacgatctttctaagaaattagcagagtttgcttcttacaacgataatttggaagaagtattcgagaatagagagcagatcgaaatttctcgttattatgagaaattgccgaaacctgacttgattgctacacaggaatacatcgaagggaaaatttattatagaaatccggctaaggagaaagaaaaacttcagtaa
>BT_2122|3.4921007004767066
atgaatatattagaactaagtgaacaggaaattattcggcgcaatagtctgaatgagcttcgtgcaatgggtatcgatccgtaccccgctgcagagtatgtaaccaatgctttctctactgatataaaagcagaattcaaagatgaagacgaaccgcgtcaagtttctgtagcgggccgtattatgagccgccgcgtgatgggcaaggcttcgttcatcgaactgcaggactctaaaggtcgtatacaggtatacatcacacgtgatgacatctgtccgggagaagacaaggaattgtacaactctgtattcaaacgcctgctcgacttaggtgacttcgtaggtatcgaaggtttcgtgttccgtacacaaatgggcgaaatcagtatccatgccaagaaactgaccgtacttgccaagtctatcaaaccgctgcctatcgtaaaatataaagacggcgtagcttacgactcttttgaagatcccgaactccgttatcgccaacgttatgtggacctggtagtaaacgaaggcatcaaagagacattcgaaaagcgtgccaccgtagtgagaacactgcgcaacgccctcgacgaagccggatatacggaagtagaaacaccgatcctgcaatccatcgcaggcggagcaagcgcacgtccgttcatcactcaccacaactcgctggatatagacctctacctgcgcatcgcaacggaactttatctgaaacgactcatcgtaggtggttttgaaggtgtatacgaaataggaaagaacttccgtaacgagggaatggacagaacccacaaccccgaattcacttgtatggaactttatgtacagtacaaggattacaactggatgatgagcttcaccgaaaagttgctggaacgcatctgtatcgccgtaaacggaagcaccgaaaccgttgtagacggaaagacaatcagctttaaagctccttaccgccgtctgcctatcctcgacgccatcaaagaaaagacaggatatgacctcaacggcaagagcgaagaagaaatccgtcagatctgcaaagaactgaagatggaagaaatcgacgacaccatgggcaaaggcaaactgattgatgaaatcttcggtgaattctgtgaaggcagctacatccagccgactttcatcaccgattatccggtggaaatgtcgcctctgacaaagatgcaccgttccaaacctggactgaccgaacgtttcgaactgatggtaaacggcaaggaactggccaatgcctactcggaattgaacgatccgctggatcaggaagaacgcttcaaagaacagatgcgtcttgccgacaagggtgacgacgaggcaatgattatcgaccaggatttcctgcgtgctttgcaatatggtatgcctcctacatccggcatcggtatcggtatcgaccgtctggtgatgctgatgacaggacagaccaccattcaggaagtactgttcttcccgcaaatgcgtccggagaaagtaatcaagaaagaccctgccgccaaatacatggaactgggtattgcagaagactgggtgccggtcatccagaaagccggctacaacacagtagctgatatgcaggatgttaatccgcaaaagttgcaccaggacatctgcggaatcaataagaaatacaaattagaactgaccaatccaagcgtgaacgacgtgaccgagtggataaataaacttaaataa
>BT_2268|3.4840972633801175
atgctgttattggcatgcctttttgtgggcataagcctagtaactgctcagactcagaaagtcacaggcgttgtgatttctgaagaagatgggcaaccagttgttggagcctctgtgttggtaaaaggtactactcaaggtacaatcacagacatcgatggtaattttaatttggcgaacgtaccaagttctgcaaagactttgcagatttcgtatattggtatgcaaacacaagaagtggcaatcaagccaatggtgaaagttacactgaaatcagatgcacaaaatcttgatgaggttattgttgtggcttatggtactgcgaagaagtcttcattcacaggatcagctgctgtcattaaggcagataaaatcgtttccggttccaaagaatcttttgacaaggcattgtccggtaaaatggcaggtgtgcgcacagcctcagcaactggtgacccaggatctatggccgaaatcaacattcgcggtgtcggttctatcagtgcttctaaaagcccgttgtatgttattgacggtgtcgtaacaaaggctgatgacgacatgaactactacggtaagactcaaagcgtattgagtacactgaatcctgaagacattgagagcatgactgttctgaaagatgccgctgctgcttcattgtacggttcacgtgccgcaaacggtgttatcatcattaccacaaagaaaggtaaagaaggaaaaacgaatgtcagctattcaggtgaagtaggctggaacaagatggctgtaaatgctttcaatatgatgggatcagccgacttgattgactacactcgcgaatcattagccaactgtctggttacttacggaataacagatagcaaacaagcagcattgaacaacatcgataacggaggtgatatgttcattcctctgctcgactcaccggctactgttgctgactttatccatgacccatccggtaaagtaaatacgaactggaagaaagaaatctatcgtactgctttcactcaagatcaccagatatctatcaacggcggttcgtcaaagactcagttctatgccggagttggttacaataagagcgagggtatcgttcttggtagtgacttcgaacgtatctccggtcgtctgaacgttaatcacaaagtaaataactggctgaacgtagctctcaagcaaatgatagccgctacatcgcaagatggtttccgcgatcagggagaccaggctcaaggaatgggtacttcttctccgataggtattttattcgcaatggacccgactgctccggtaaagaatgaagatggttcatataataaaaatgcagcatggggtaaagttaccaacccgcatctgatgctaggtggtaaagacagcgatacagctctggagtggattcagaccaaaatgttccgtagcatgaccaatgcagatgtaacaatcaaattctgtgataagttatcacttaactctatctttggttatgactatgtagacaacaagcactttgaatattgggatcgcaacagtgttaacggtggttccgtcagcggaatgggttctcgttataccttcgaaagccgcgtagctaccagctcttctacattaaactacacggatacttttaaagatatgcacaatctgaacttgatggccggtttcgaagttgaaaacagagacctgctacagattgtaactgttgccaaacgttattcaagccactatcccgaattggccaacggacaaccggaccaagctgcaagttcaaccttgggagccggcatgatgtcatatttcgcaagtggcaattataactatgataacaagtattatctttctgccagtttccgtcgtgatggttcgtcacgtttgagtgaagacaatcgttgggctagtttctggtctgtatccggtgcatggagaatgagtaaagaaggatttatgcaagatatgccgttatttaccgacttcaagatcaaagcatcttatggtacaaacggtaacttgccctcagattactatggttacatggacctgtatacaggttccggatacggaagtgctcctgctatttactggtcaagaatggcaaacgacaaattaagctgggaaaaatccaagaacttcaatatgggaattgaatggaatatgtacgaccgcgtaaatctgtctctggaatattacaataagaagactacggatttgctgttcgaagtacctacttcattaatcaccggctttgactcccgttgggaaaatctgggtgcattgaagaacgacggtttcgaattggaactcaattctaaaaatatcagcaacaagaactttacatggacttcaaacttcaacctgacttaccaacgtgcattggtagacaaacttcctgaaggaaaagatatccagtatggagacggagaaatgtatctgcaccgtgagggagagtcaatgtatacattctatctgcccgaatggaaaggtgtaaatcctgaaacaggtttgggagaattctggttagatcctgaagatcactcaaagggagtggtaaatgactactccgaagcaggtaagggaattgtaggaaaagcattgcctgatgttatcggtggattcagcaacactttcacatacaaagactttgacctgtcattcctgatcacttatcagtttggtggtgacatgttcgattatccgggatatttctctcatcatgatggcgtaagaatcggttccatgaacctgtcagaagatgtagccggaaactactggaaaaatccgggtgataaagtagacaacccgatgcctatctatgccaacccttatcgctgggacagattctcaagccgcacaatcaaatcgactgacaatattcgtctgagagaaatgacagtaggatatactctgccggtattgaagaagcacatttccaacttccgcatctacttcagagcaaacaatctggctatgttgtggtcgaagactaaaaacattgacccggatgtagcgatcaatggttatcgtcaggcagatacaccggcattgagaagctgtgtattcggcattaatatcaaattataa
>BT_1301|3.481150953777873
atggaaaacaaaattcaagagttgaccgataagatttatcgtgaaggcgtggaaaagggaaacgaggaagcgcagagacttatcgcgaatgctcaggaagaagcaaagaagattattgaagatgctcgtaaagaagctgactcaattgttgctgcctctcgtaaatctgctgatgaactggcagataatacaaaatcagagttaaaactattttccggtcaggctgtcaatgcactcaaatccgagattgcaacgatggtcactgacaagttgataaccgcttctgtgaaggatttcgctcaggataaggattatctgaatgcgtttatcgttgcgctggcatccaaatggagtgtagatgaacctattgtcatctcaacggctgacgctgaatcactgaaaaagtatttcgcagctcatgcaaaagctctgctggataaaggtgtgacgatcgaacaagtgaacggtatcaaaactttattcacggtttctccggcggacggttcatataaggtgaacttcggagaagaagaattcatgaattacttcaaagcgttcttgcgtcctcaattggtagaaatgctattttaa
>BT_0823|3.4771270327553188
atgcagaaagtaataattttatatactaaaaacacagtaacaatgaagaacttcatggatgaaaacttcttgctgcagacagaaactgcacaaaagttgtatcacgagcatgcggctaaaatgccgattattgactaccactgtcatctaatcccccaaatggtagctgacgactacaagtttaaatcactgactgaaatctggttgggtggcgaccattacaaatggcgtgcaatgcgtacaaatggcgtagacgaacgctattgtacaggaaaagataccacagactgggaaaagttcgaaaaatgggctgaaaccgttccttataccttccgcaacccgttgtatcattggacacacctggaattgaagactgctttcggcatcgacaagattttaagccccaagactgcacgcgagatttacgacgagtgtaacgagaagttggctcagccagaatactcagctcgcggaatgatgcgtcgttaccacgtggaagtagtatgtactacggacgatccgattgattctctggaatatcatatccagacacgcgaaagcggttttgaaatcaaaatgttgcctacctggcgcccggacaaggcaatggcagtagaagttcctgccgacttccgcgcttatgtagaaaaactgtctgcagtaagcggcgtgacaatctccaatttcgacgatatgattgcggctctccgcaaacgtcatgacttcttcgccgaacagggctgccgcttgtccgaccacggtatcgaagagttctatgcagaagattacaccgacgcagaaatcaaagctatatttaataaggtatatggcggagctgaattgactaaagaagaaattctgaaattcaagtctgctatgttggtaatcttcggagaaatggactgggaaaaaggatggactcagcagttccactacggtgctatccgtaacaacaatacgaagatgttcaaattgttaggacccgatacaggcttcgactctatcggcgaatttacaacagccaaggcaatgtctaaattcctcgaccgcctgaacgttaacggcaagttgaccaagacaatcctttataacctgaatccttgcgccaatgaagtgattgccactatgctgggcaacttccaggatggctcgatagccggcaagattcagttcggttccggatggtggttcctcgaccagaaagatggtatggaaaaacaaatgaacgcgttgtcagtacttggacttttgagccgtttcgtaggtatgctgacagactcccgttcattcctttcctatccacgccacgaatacttccgccgtacattatgtaatttggtaggacgtgatgtggagaacggagaaattccggtatctgaaatggatcgcgtaaatcagatgatcgaagacatcagctacaacaatgccaagaacttcttcaaattctaa
>BT_0815|3.4752922195623777
atgaaaaaaagcaaactgacattagtagcggttgtacttagtggtagcttattattcagctcctgtgttggatcatttggcttattcaaccgtttaagttcctggaatcaaggagtcggaaacaaatttgtaaatgagcttgtatttttagctttcaacattgttccggtttatggcgtagcataccttgctgatgccttagtaatcaactctatcgaattctggagtggttccaacccgatggctaatgtgggcgacgtgaagaaggtaaaaggagaaaacggtaactatatggttaaaacacttgaaaatggctattcaattacgaaggaaggcgaaacagcttctatggatttgatctacaacaaagaagctaatacctggaatgtagttgcaaacggcgaaagctctgagttgctaaagatgaataacgacggtactgctgatctgttcttaccaaacggcgaaaaaatgaacgttacattggacgctcaaggtatgatggctgcccgtcaggctactatgagcaacctgatgtttgccgctcgttaa
>BT_1456|3.4724252366995656
atgagcgctttcgctatcgtactggccaccacagcttgtgcgggaaatggcggagaaaataaaaagagtaatgaaccaacaaaggaggacaataaaatggaagtagtatcattaaataaagcagagtttttaaagaaagtatatgattttgaagccaatccgaatgattggaaatttgaaggcaaacgtccggcaatcgtcgatttctatgcaacatggtgcggaccgtgtaaagcgctgcatcctgttctggaagaactgagcaaagaatacagcggtaaagtggacatctatcagattgatgtggaccaggaaaaggaactggctgccgcattcggtatccgcagtatccccaccctgttactgattccgatgaaagaagaaccgagaatcacgcaaggggctttgcccaaagaccagttgaagaaagcaatcgacgaatttcttttgaaacagaataacgaagctaaataa
>BT_3358|3.464762722262079
atggaattaaaaagagtggtagtaacaggccttggcgccattactcctgttggcaatgatgtacccgaattctgggaaaatctagtgaacggggttagtggagcagggcctattactcattttgatgcgtcgcaattcaagacccagtttgcatgcgaagtgaaaaacttcgatgtaactaaatatatcgaccgtaaagaggcaagaaagatggacttatacactcagtatgctgtcgctgttgccaaagaagcggtatcggactccggtcttgacgtcgaaaaagaagatttgaacagaatcggtgttatttttggcgccggtatcggtggtatacatacattcgaggaagaagtaggcaactactacactcatcaggaaataggtcccaagttcaatccgttcttcatcccgaagatgatctcggatattgctgccggacagatttctatcatgtatggcttccatggtcctaactacgcgacttgttcagcatgtgctacttctaccaatgccattgcggatgccttcaacctgattcgtctgggtaaagcaaacgtaatcgtatccggtggttcggaagcagccatcttccctgcaggcgtaggcggtttcaacgctatgcatgctctgtcaacacgcaacgatgagccgagcaaggcttcacgtccattcagcgcaagccgtgacggcttcatcatgggcgaaggtggcggttgcctgatcttggaagaactggaacacgctaaggcccgtggtgcgaaaatctatgcagaagttgccggtgtaggtatgtctgcagatgctcatcacctgacagcttcccatccggaaggtcttggtgccaaactggtaatgctgaacgctctggaagatgcagaaatggatccgaaagaagtagattacatcaacgttcacggaacatctactccggtaggtgatatttctgaagcgaaagcaattaaggaagtattcggtgatcacgcatacgaactgaacatcagttctacaaaatcaatgactggtcacttgctgggagctgccggtgcggtagaatctatcgcaagcatccttgccatcaagaacggcattgttcctccgactatcaaccacgaagaaggtgacaacgacgagaacattgactacgaccttaatttcacgttcaacaaagctcagaaacgtgaggttaatgttgccctgtccaatacatttggattcggtggtcacaatgcgtgcgttatcttcaagaaatacgctgagtaa
>BT_3812|3.453506005024367
atgtcagagtctaaaagaataaaaactgcattggtatctgtataccataaggaaggtttggatgaaattattaccaaactttacgaagaaggagtcgagtttctctcaacaggtggaactcgtcagtttattgaatcactaggatatccctgtaaggcagtggaagatttgaccacttatccttccatccttggtggtagagtgaagacattacatccgaagattttcggaggtatcctttgccgtcgtgacctggaacaggatattcaacagattgaaaagtatgaaatccccgaaatagatttggttattgtcgacctgtatccgtttgaagctaccgtagcttccggcgcatccgaagcagacatcattgaaaaaatcgatataggtggaatctctttgattcgtgctgctgccaagaactataacgatgtcatcatcgtggcttctcaggcacaatataagccattgctggatatgctgatggaacatggcgctacttcttcactcgaagaacgtcgctggatggcaaaagaagcgtttgccgtttcttctcactacgactcagctatcttcaattatttcgatgccggcgaaggttctgctttccgttgttcggtaaacaaccagaagcaactccgttacggtgaaaaccctcatcagaaaggttatttctacggaaatctggacgccatgttcgatcagattcacggtaaggaaatctcttataacaacttgctggacatcaatgctgccgtcgatctgatcgacgaatacgaagatttgactttcgctatcctgaaacataataatgcttgcggcctggcttctcgtccaactgtactggaagcatggacagacgcgttggccggtgatcccgtttccgctttcggaggcgtattgattactaacggagtgattgacaaagcagcagctgaagagatcaacaagatattcttcgaagtgattatcgcgccggactatgacgtagacgcgctcgagattttgggacagaaaaagaaccgcatcatcctggttcgcaaagaagccaaactgcctaagaaacagttccgtgctttgttgaacggtgtattggtgcaggacaaagatatgaatattgaaacggttgccgatctgagaactgtgacagacaaagctcctactccggaagaagtggaagatctgttgtttgccaacaagatcgttaagaacagtaaatcaaacgctatcgtgctggcaaaaggcaaacagcttcttgcaagcggtgtgggacagacttcacgggtagacgccttgaaacaagcgattgaaaaagccaaatcattcggattcgatctgaacggtgcggtaatggcttcagatgctttcttccccttcccggattgcgtagaaatagcagacaaagaaggtattacggcagtcatccagccgggcggctcggtgaaagacgatcttacttttgcttactgcaacgagcacggtatggcgatggtgaccaccggtatccgtcattttaaacattaa
>BT_0237|3.4506505955448095
atgtggttattgcaactaatgcaacagcaacattccatagatatgatgaagaaacaaggattaaaactggaagcccaggatttatataatcccaatggtgtctctttgaaagatgcagtcggtatattcggaggaggatgtacaggagaaatcatttcaccggaaggcttgatcctgactaaccatcactgcggttattcttctatccagcaacacagtagtgtagaacacgattatctgacagatggcttttgggctacatccagagatcaggaacttcctactccgggactaaagttcaccttcatcgaacgtatcgaagatataacagatattgtgaatgctaaaatcgccgccaaagagattacagaatcccagtcattcaccggtgctttccttgaaggactggctaaagaactctatgaaaaaagtgacctgaaagataagaaaggaattgtaccgcaagcccttcctttctacgcaggaaacaaattctacctgttctacaagaaaatatatccggatgtacgtatggttgccgctcctccttcttcagtaggtaaattcggtggcgaaacagacaactggatgtggccccgtcataccggtgacttctccatgttccgtatctatgcagatgccaacggagagccggctgaatacagcgcaagcaatactccgctgaaaacgaagaaacatctgtcaatctccatcaaaggtttaaaagaaggagactatgcaatgatcatgggattccccggaagaaccagccgttatctgactgtgtcagaagtaaaagaacgcatggagtcaaccaatgaaccgcgtatccgcattcgtggtgcacgcctggctgttttgaaagaagtgatgaacgccagcgataaaatccgtattcagtatgcaaacaaatatgcaggctccagtaactactggaaaaactcgatcggaatgaacaaagcgatcattgacaatgacgtattgggcactaaagcagaacaggaagctaaatttgctgaatatgcaaaggcacaaaacaataccgaatatgccaatgttgtgaaaaagatcgatgatctggtagcacaaacagctcctctcaattatcaactgacttgcctgactgaagttttcttcggagctatcgaatttggtaactcaatgttaactaaaacacgggaagctttggttgataaaaacgactctctgatcaaagttcgtctggaaggtctgaaagaaaacttcaaaagcatccataacaaagactatgatcatgaagtagaccgcaaagtagctaaagcactgcttcctctctatgcagaaatgattccggcaaaccaacgccctgctatctataaagtgatcgagcaaaaatataaaggagattacaacaagttcgtagacgatatgtacgataagtctatttttgccaatcaggctaactttgataaattcctcaaaaagccgacagtaaaagctattgatgaggatctggctttgcaatatgcccaatccaaatacgatcaatacggcaatctccttgatcagctaaaagagctagacaaagaacttgctctgctccacaaaacttacatccgcggtttaggtgaaatgaaattgcctgttccttcatatccggacgcaaacttcaccattcgcctgacctatggtaacgtaaaaccatatgatccgaaagatggtgtacactataactattacacaacaacaaaaggtattcttgaaaaagaaaatccggaagaccgcgaatttgtggtaccggccaagttgaaagaacttatagaaaagaaagactacggtcgttatgcattacctaacggtgatatgcctgtctgcttcctgtcaaccaatgacattaccggtggtaactccggtagtccagtattgaacgaaaacggagaattgatcggctgtgcattcgatggtaactgggaatctctgagtggtgatattaactttgataacaacttgcaacgttgtatcaaccttgatatccgctacgtcctgtttatccttgagaaattaggaaactgcggccatctgattaatgaaatgactatcgtagaataa
>BT_4056|3.4481039846596837
atgaaaagattgtttgtaaactttatgacgtttgccgctatggcaactgcactgacattcactgcgtgtagtagtgatagtgacggagatgacaatggaaacggtaacggtggaaatggcggaggaacaggtagttctatcgtggtaggcgaaaacatcctgtccggaacactgaccggtgaacagacactggatgccaaagaatacattctgaacggaacggttatcatcgccgacggcggtcgcctgaatatccctgccggaactaccatcaaggcgcgtgaaggtttcagcagttacctgctggtagcgcagggaggtaaactctatgccgatggtacggccgacaaaccaatcgtctttacggcaaataccaccagcccggtatccggatattggggtggcgtgatcatcaatggtaaagcacctatttccggttcaaagaccgacaagagcgatacggcactgacggaaatcaacaatgactataaatacggcggcagcgcagctgatgacaactccggttcgttgacttacgtgaaaatctgctatgcaggtgcacgctccacagcagacatcgaacacaacggactgaccttgaacggtgtcggcaacggaacaaagattgaaaatatctacgtactggaaagtgccgacgatgcaatcgagttctttggtggaacagtaaatgtaaccaatctgctggctgttaatccggatgatgatatgttcgactttacacaaggctattgcggtacgctgaagaactgctatggcgtttgggaaagcgactacacaagtacggaagccgatcctcgcggcatcgaagccgacggtaacatggacggtctgtatccggatcacctgcgtcagtctgactttaaggtggaaaacatgactatcgtgaataatgctgccaacactgccgataacgtagaccgtatgcaggatgtaatcaagattcgtcgcggagcaaaagctaccatcaccaatgcattggttaagggtacgggtggtgctatcgacctggttgatatgaaagacagcaaaggtgcaggaaacatagaatccagcattaacatcacaagtacattaagtctcacaggattgaagcagaacggcgaactgaatacatttgtcgaatcggcagacaatacaggtgcagacgcttctctgttcggctggacaggctataatttatcagcattctga
>BT_2703|3.442274896023605
atggcaaaaaaaacagttgcagctaagaagagaaatgtgaaagtagacgctaatggacagttacacgttcattcatctttcaacaatattattgtttctcttgcaaacagtgaagggcagattatctcttggtcatctgcaggaaagatgggatttagaggttcaaaaaagaatactccttatgcagctcagatggctgcccaggattgtgcaaaaattgcatttgatcttggcctgagaaaggtaaaagcatatgtgaagggtccaggtaacggacgtgagtctgctattagaactatccacggagctggtattgaggttacagagatcatcgacgtaactccgcttccacacaatggttgtcgtcctccgaaaagacgtagagtttaa
>BT_3852|3.440658065305186
atgaaaaagattctaatgttgctggcttttgccggcgttgcgtctgtcgcttctgcgcagcaaaccgtgactgtaactgaatacgaggttattcaggtacaagataaacatcaagtaataactaacccattctggagcaactggttcttctctgtaggaggcggtgcacaggtattatttggtaataacgaccatatcggaaaattcagagatcgtattgctccgacattgaatgtgtcagttggtaaatgggtaacacccggtttcgggttacgtatgcaatatagcggactgcaatccaaaggattcaccaccaatgaatctgcaaattatgtagtcggtggcccgagagaagatggctcctacaaacagagatgggactatatgaatcttcatggcgacttgctgattaatctgaatgcacttttcggtggttacaatccggatcgcgtatatgagattattccgtatatcggtgccggttgggctcattcttattctaagcctcatacaaacgctgctaccttcaatgcaggtattatcaaccgtttccgtttgtcaaacgctgtagatttgaaccttgaactgagtgcaacagggctggaaggtaaatttgatggtgaacatggtggcaaacccgattatgatggtatcttaggtgctactctcggtgtgacttattacttcccgacccgtggattccaacgtcctgttccacagattatctccgaactggaattgagacagatgcgtgatcagatgaatgctatggcagccgcaaatatgcagttgcagcaacagttagccaatgcacagcagcctgtagtggaagaagctgaagaagtcgttgtaacagatgccaacattgcaccgcgtactgtattcttcaagatcggttcagacaaattgtctccacaagaagaaatgaacttgtcatatcttgccagcaagatgaaagaattcccgaacatgacctatacaatcaacggatatgcagactctgcaaccggtactccttctatcaaccagaagttaagtctggaacgtgcacaagctgtaaaggacctgttggttaagaaatatggcatctctgcagacagactgtctgttgcagcaggtggtggtgtcgacaagttcggtcaaccgattctgaatcgtgtggtattggtagaatcagctcaataa
>BT_0589|3.4386650621238233
atggataaaaacaccattacaggtctcgttttaataggtatattattggtaggattcagttatctgagccgtccaagcgaggagcagatagctgcgcagaagaaatactacgattctattgccgtggtgcaacagcagcaggaagcgctgaaagcaaaaacagaagccgcactcgccaatgaaaacaaaggtgcagcggcggcagcagattcttctgccctgtttttcaacgcgatgcatggaactgattccaaagtaagcatccagaacagcgtagcggaaatcactttcactacgaaaggcggacgggtatattcggctatgctgaaagaatacaaaggacaggacaagacaaaccctgtcgtactgttcgacggtgatgatgctaccatgagtttcaacttctacaacaagcaaggagccatccagacaaaggactattacttcgaagctgtcaataagacagacagcagcgtaactatgcgtctggctgcggacaacgccagctacatcgattttatctatacgctgaaaccgaacagctacctgatgaactttgaaatcaaagcaacaggcatggaaggcaaactggccagtacggagtatgtagacatcgactggacacagcgtgcacgccagctggaaaagggattcacttacgaaaaccgcctctcagagctgacttataaggtaaaaggtgacaatgtagataatctgtcggctgccaaggatgacgaaaaggatctgggcaatacagcgatagactgggtagcattcaaaaaccagttcttctcttctgtattcattgcagaccaggacttcaacaaggtttctgtgaagtcaagaatggaacaacaaggaagcggatatatcaaggattattctgcagaaatgagtaccttcttcgatccgagcggaaaacaaccgacagaaatgtacttctactttggcccgaaccacttcaagaccttgaaggcactggacaaaggacgtacagagaaatgggaacttaacagactggtatatctgggctggccgttaatccgctggatcaaccagtttatcacgatcaacgtattcgactggctgtcgggctggggcttgagcatgggtatcgtactgttgattctgacaattatggtgaaggtggtagtttaccctgctacctggaaaacatacatgtcttctgccaagatgcgtgtattgaaaccgaaaatcgacgagatcaacaagaagtatccgaagcaggaagatgcgatgaagaaacagcaggaggtgatgagcctttacagccagtatggcgtgagcccgatgggcggttgtctgccaatgttattgcagttcccgatcttgatggcattgttcatgttcgtaccgagcgctatcgagttacgtcagcagagcttcttgtgggcggacgacttgtccacttacgacgcgttcatcacattcccgttccatatcccgttcctgggcaaccatctcagcttgttctgcttgctgatgacggtaaccaacatcctgaacacaaagtatacaatgacgatgcaggatacaggagcacaaccgcaaatggctgcgatgaaatggatgatgtatctgatgccgattatgttcctgttcgtactgaacgactatccttcgggattgaactattattatttcgtgtcaacactgattagtgtaggaaccatgattttgttgcgtaaaactacagacgaaacaaaattactggctattctggaagctaagaaaaaagacccgaaacaaatgaaaaagaccggatttgctgcacgcctggaagctatgcaaaagcaacaggaacagttacagcagcaaaaacagaataaacgataa
>BT_2719|3.4350013917987443
atgaaaattgcagaaattaaagaaatgactactaatgatttagtagaaagagtagaggcagaaacagctaattataaccagatggttatcaatcattctatttctcctttggaaaatcctgctcaaatcaaacaattacgcaggactattgcgcgtatgaaaacagaattacgccaaagagaacttaacaataaatga
>BT_1063|3.4328423202114773
atgaagaaaaagaatttttttatgttagcgcttgctgctgtggcttttgctgcttgtagtaacgaagatttagtgccgactgggaatccaggtgatgataatcaattggtgacagacccgacaggagacgcatgggtggcattagctgtaaagactccggtacaaactcgtggattgcataacccgaatcaggaagctgcaacagaggacgaatcaaaaatcactacagtgcgtgccatattctttacggcaaatgcgaatgaggatgctgcaactgtaactgctgacttgacattggataatgacgaagctggtcttgatgccaatggtattcctagtggggctgcaggtaaggcttttaaagtccctgcaacttctaaacgaatattgattattgcgaatccatctcctaaatttgaagcaaagactgctagtgagacagatcaaaaatggcctgttggaacgacttatgcaacagtaaatgcagctcttgacgatacttcggcttctatgacaactgctggtaaatttatgatgtctaacgctaagggttcgttggaaccttcagatgaaaatgaagcttcagggacatttggtgctcctgtcgatttggctctttatgcaactgagacagcagctactaataatccaatatctatcagaattgaccgtgttgtatcaaaagttcgtgtatatgttactgctgattctgatgcaaaggcaactatttcggatgcgggatgggtgttgaatgctactaacaagacattcttccctgtatctaagagaacgttgacttggaatgagactcctgctaataaacctttaggtgctcgtggtacatgtattactccgtttgaccagtataagatcggttcatacagagttgaccctaactatagtactcaagctttggctaactataatgcttataccagtacttcagctccttcaatttggaatgatcctacaactacggtgaataaagttgctgaatattgtcttgaaaatacgcagactgcaactcataatgtacatgcttatactacacatgtactgttgaaggctaaattcattccgtctgaatatggcagacctgcgccaaatgatggtactccatctacagctcaggaaacagatccgaaacttgtcggtgactggatgttaatcaatggtggcttctatacttttgctacattaatggagtggattgaggcagaattgaaagctaaatatgctgataaagagcctactaccttcccgactgctcgtactactgcgtataatagatatttagctgctgttggtgtaggtgaaattagccttcctgctacagctgatgctacagctattaccagtcttgttgacgattttaaagcaacaaaagctaatgtaggaaatgttgcagctaaagacagagctataactgtaacaggtcttacttattatgtaggtgctgtaagttactacaaaattatgatcaaacatgatgataccagtgctgtaacaaatgaattaggtgaatttggagttgttcgtaactctgtttacgatatcaatgttaagaagtttaacaatccaggatatccggctattccggatccggacgaaggaacgccggatgagagtgacgaaggctggttgtctattgaaattatacctaatccttggacttggtatactcaagaggaaattatgtaa
>BT_4188|3.427835343165374
atgagtaacaacttgttgaaaggaaaaagaggaattatcttcggtgcactgaacgaccagtctatcgcctggaaagtagcagagcgcgccgtggaagaaggtgcaactattacattatcaaatactccgatggctatccgtatgggtgaagtcaatgcattagctgaaaaactaaactgtcaggtagtgccggcagatgccaccagtgtggaagatctgacgaatgtattcaagacatctatggatatattgggcggacaaattgattttgtattgcactctatcggtatgtctcctaacgtgcgcaagaaacgtacttatgatgaccttgactatggaatgttggacaagacattggatatttcggctgtatcgttccataaaatgattcagtccgccaagaaactgaacgctattgcggaatatggttctatcgtagctttgagttatgtcgctgctcagcgtactttttacggctacaatgacatggcagatgctaaagccctgctggaatctatcgcacgcagtttcgggtacatctacggtcgtgagcatagcgtacgtgtgaatacgatttcacagtcgcctacctttactactgccggttcgggagtgaaaggtatggataagctgtatgatttcgctaaccgtatgtctccgcttggaaatgcaacagctgacgaatgtgcggattattgtatcgtgatgttctccgaccttacccgtaaagtgactatgcagaacttattccatgacggtggtttctccagcgtaggtatgagtcttcgtgcaatggctacttacgaaaaaggactggatgagtacatggacgaaaatggtaatatcatttacggataa
>BT_4307|3.4273753536615064
atgcctaaatggggaaacattaacgaacgcagaaatcaactgcatgaagtaattcgcctctccggtatgaacctgatcatcgacgatactgatcacccccttattataaaagttgcttctattcaatccgcacgtatgcaggtatatttcatcgataatgatgattatttccagaatcgcttgcagacagcggacgaaaatggtgtggaatacgatgacaacgacagtcgtgctatcttttatgcacgcggtgtgctggaaacagtgaagaagcttcgctggtgtcccgacgttatccactgtcacggatggatgacggcattggctcctctttatattaagaaggcctacaaggacgaaccatcgttccgtgatgccaaagttgtattctcggtatatgaagatgatttcaagaatacgctcagtgaagattttgcaaccaaactgatgttgaaaggcatcaccaagaaggatttggctggtttgaaggaaccggtagactatgcggcactttgtaaacttgccgttgattattctgacggaatcatacaaaacagcgcaaaggtagacgaatcaatcattgagtacgcccgccaatcaggcaaactggtacttgattatcaggatccggaaaactacgcaaacgcttgcaacgaattctacgatcaggtatgggaaaccactacaaataaagaagaagaataa
>BT_1273|3.4273069916849375
atgaaaaagtatccgaaaatcgggattcgtcccactatcgacggtcgccagggcggtgttcgtgaaagccttgaagaaaagacaatgaaccttgccaaagcagtagctgagttaatcagcaataatctgaagaacggtgacggaagtcctgtagaatgtattattgcagacaatactatcggacgtgtagccgaaagcgctgcttgcgcagagaaattcgaaagagaaggcgttgggtctactatcactgttacctcctgctggtgctatggtgcggagacaatggatatgaatcctcattacccgaaagctgtctggggcttcaacggaaccgagcgtccgggagcagtataccttgcagccgtattggcaggacacgcacaaaaaggactccctgcattcggtatttacggacgcgatgtgcaagacctcgacgataatacaattcctgaagacgtagcggaaaaaattcttcgttttgcacgtgccgcacaggcagtagcaacgatgagaggcaaatcttatctgtcaatgggtagtgtatcaatgggtatcgccggctctattgtcaaccccgacttcttccaggaatatctgggaatgcgcaatgagtcaattgacctgacggaaatcatccgccgcatggaagaaggtatctatgaccacgaagaatatgccaaagcaatggcatggactgaaaaatactgcaaagtaaatgaaggagaagacttcaagaaccgcccggagaaacgcaaaaagcgcgaacaaaaagatgctgactgggaatttgtcgtgaagatgatgatcatcatgcgtgacctgatgaccggaaacccgaaactgaaagaaatgggattcaaggaagaagctttgggacacaatgctatcgctgccggcttccagggacaacgccaatggacagacttttatcctaacggtgactatccggaagcattgctcaacacttctttcgactggaacggtattcgtgaagcattcgtagtggctaccgaaaacgatgcttgtaacggtgtagcaatgctgttcggacacttgctgaccaatcgtgcacaaatattctctgatgtacgtacgtactggagccctgaagccgtgaaacgtgtaaccggtaaagaactgaccggcttggcagccaacggtatcatccacctgatcaactctggtgcaacaacactcgacggttccggccagtcattagacgcagaaggaaatcctgtcatgaaagaaccatggaatctgactgatgcagacgtggaaaactgcctcaaagcaacgacctggtatccggcagaccgcgattacttccgtggcggcggcttctcgtccaactttctttcaaaaggtggaatgcctgttactatgatgcgtctgaacctgatcaaaggcttgggccctgtcctgcaaatcgcagaaggatggaccgttgagattgatccggaaatccatcagaaactgaatatgcgtaccgacccgacatggccgactacgtggttcgttcctcgtctgtgtgataaatccgctttcaaagatgtatattctgtaatgaacaactggggcgctaaccacggagccatcagctacggtcacatcggacaagacctgattacgcttgcctctatgcttcgcatccctgtttgcatgcacaatgtagatgaaaacgaaattttccgtccgactgcatggaacgcattcggtatggacaaagaaggagcagattacagagcttgtacaacttacggtcctatctataaataa
>BT_3708|3.423384697164547
atgaaaaagttgatttacacactgctctttgtccttatttccgttgcagccaacggtcagcaggcaaagtatgtattctatttcatcggagacggaatgggagtcaatcaggtaaatggtacagagatgtatcaggcagaactgcaaaacgggcgcatcggcgttgaacctttattgttcacccaatttccggtagcaacgatggcaaccactttctccgcgacaaactctgttaccgactctgccgctgcgggtactgcactggctaccggaaagaagacctacaacagtgccatctctgtaggagaagacaaaaacccgattgaaaccgtagccgaaaaagccaagaaggccggaaagaaagtaggtgtcactacttccgtcagcgtagaccacgccactcctgccgctttctacgctcatcaggcagaccgtaatatgaattatgaaatcgctgtcgacctgacaaaagcaaactttgacttctatgcaggcggtggttttctgaaaccggacaagacgtatgacaagaaagacgctcccaacatcttccctattttcgaagaagcaggttacaccgtagcacgtggctacagcgattataaagccaaaagcaaggatgccggcaaaatgatcctgatacaggaagaaggcaaagatccatcctgcctgccttatgctatcgaccgtaaaagcgacgacttgactctcgcccaaatcacagaaagcgcaatcgacttcctgaccaaaggcaagaacaaaggattcttcttaatggtagaaggtggaaagattgactgggcttgccacggtaatgacgccgctaccgtattcaatgaagtaaaggacatggatgacgctatcaaagtagcttacgaattctacaagaaacatccgaaagaaacactgatcgttgttacggccgaccacgaaaccggtggtatcgtactaggtacaggcaaatatgcgttgaacctgaaagcattgcaatatcaaaaacattctgctgacggattgtccagacgtatcagcgaactaagaaaatcaaaaggcaacaaagtgacttgggaagacatgaaagaattcctgggtgaagaaatgggcttctggaaacagttccctatttcctgggaacaggaaaagaagctgcgtgacgagttcgaacaatcctttgtcagaaataaagtggtatttgccgaaagcatgtactctaaaagcgagccgatggctgcacgcgctaaagaagtaatggaccagatatctatggtaggctgggtaagcggcggtcactctgccggttatgtgccggtatttgctatcggtgccggttctcaactgttcggtgagaagattgacaatacggaaattccgaaacggatagctaaagctgccggatataaataa
>BT_2712|3.4223385205534127
atgtcaagaataggaaaattacccattagtatccctgctggagtgacagtcactctgaaggatgatgtggttaccgttaagggacccaaaggcgaacttagccaatatgtgaatcctgctatcaatgttgccattgaagacggacacgtgactttaacagaaaacgaaaaagaaatgattgataacccgaagcaaaagcatgctttccacggtttgtatcgttctttagttcataacatggttgtgggcgtgtctgaaggatataaaaaggaactggaacttgtcggtgtaggttaccgtgcttctaaccaaggtaacatcattgaactggctttaggttatacacacaatattttcattcaattgcctgctgaggtgaaagttgaaactaagtctgaaagaaataagaaccctcttattatattggaatcgtgtgacaaacaattgcttggtcaagtttgctctaaaatacgttctttccgtaaacctgaaccatataagggtaaaggtattaagtttgttggcgaagtaattcgtagaaagtctggtaaatcagccggcgctaagtaa
>BT_1159|3.414888509731099
atgaaagcgttaagaaattatctcgataagataaagccgaactttgaagagggcggtaaattccacgcattccagtcggtgttcgacggcttcgaaacattcctgttcgtgcccagcaagactgcgaaaacgggaacgcacatacacgacgcgatcgacagcaagcgtattatgtcgattgtggttatttcgttagtaccggcgctgctgttcggtatgtacaacgtaggttaccagcatttcacccacacaggtgctactggcagcttcatcgaaatgtttatctacggattcctggctgtattgcctaaaattatcgtatcatacgttgtcggtctgggtattgagttcgtcgtagctcaatggaagaaggaggaaattcaggaaggattccttgtttccggtattctgatcccgatgatcgttccggtagactgtccgctttggattcttgccgtagcaactgcattctctgttatctttgcaaaagaagtattcggtggtacgggtatgaatgtgttcaacgtagcgttgatcacccgtgcattcctgttcttcgcttatccgaccaagatgtccggtgacgccgtttgggtatccggcgataccatttttggtatgggacaggctgtagacggtctgactgtggctaccccgctgggacaagctgctacatcgggcacggttcctgcattcaacatggatatgataacaggtcttattcccggttctatcggtgaaacaagtgtgatcgccattctgatcggtgccgttatcctgctgtggacaggcgttgcaagctggaagacgatgctttccgtattcgttggtggtgcattcatggcctgggtattcaatgctatcggcatggaaaacaacacaatggctcagatgccttggtacgaacaccttgtattgggtggtttctgcttcggtgccgtattcatggctaccgaccctgtgacatccgcacgtacggaaagaggtaaatacatcttcggattcctgatcggtgtgatggctatcgttatccgcgtactgaatccgggttatcccgaaggtatgatgctcgccatcctgctgatgaacatcttcgctccgctgatcgactactgtgtagtacagagtaatatcagccgtcgcgagaaacgcgctgttaagtctaaccaataa
>BT_4204|3.4090111336070024
atgatatacagatttactatcatatctgatgaagttgacgattttgtcagagaaatacaaattgatccggaagctacatttcttgacttccatgaagcaatactgaaatcagtagggtacacaaacgaccagatgacctccttctttatctgcgatgatgattgggaaaaagaaaaagaagtcactttggaagaaatggacgacaatccggaaatggatagttggataatgaaagagactactatcagcgaactggtagaagatgaaaagcaaaaattgttgtatgtattcgactacatgacagagcgttgcttcttcatcgaattgtctgaaatcatcaccggaaaagatatgaatggtgccaaatgtaccaagaaatcgggtgatgctccgccacaaactgtagattttgaagaaatggctgctgcaagcggttcactcgacctggacgaaaatttctatggtgatcaggactttgatatggaagattttgatcaggaaggcttcgacataggtggtaacgcgggtggctcttatgaagaagagaagttttaa
>BT_0854|3.4064083147434885
atgaaaacggaaaaacaaaaagaaacgaatgaaaaggaagttcatttgttagaacaaaaaggatatgaaagaatggtcaatgagattgttccggtacaacaagcggaaacttaccgtaaaccgacccagaaagcggtaaaagatgctgtaaaggagttgaatcctgatacaaatagtttgggtagcagaggatga
>BT_0698|3.404785123876918
atggctggttatatatcagatgacacaagaaaggtgactactcatcgcctggttgaaatgaagcaaagaggcgaaagaatatctatgcttacttcttatgattacacaatggcacagatcgtagatggtgcgggaatggacgtaattttggtaggcgactccgcttccaacgtgatggcaggtaacgtgactacattgcctataactctcgaccagatgatttatcacgctaaatcagtggtacgtggcgtaaaacgcgctatggttgtagtcgatatgcctttcggatcttatcagggtaacgaaatggaaggtcttgcttctgccatccgcattatgaaggaaagccatgccgatgctttgaaactggaaggtggagaagaaatcatcgatacggtgaaacgtatcatcagcgcgggtattccggtgatgggacacttgggactgatgcctcagtccattaataaatacggtacttatacggtacgtgccaaagatgacagcgaagctgaaaagctgattcgtgatgctcatcttctcgaagaggcaggctgctttgccatcgtactcgaaaagataccggctactcttgcagaacgtgtggcttccgaactgacgatacctattataggtattggtgccggtggtcatgttgacggacaagtattggtcattcaggatatgcttggaatgaacaacggattccgtccgcgcttcttacgtcgttatgcagacctgtatacggtgatgactgacgctatcagccgttacgtatccgacgtgaagaattgcgacttccctaacgagaaggaacaatattaa
>BT_1669|3.3851178186439808
atgatagctaagattgaacaacttctgaaagaggtggaagctttgcacgcctccaatgccgaagaactcgaagctctccgcatcaaatacctgagtaagaagggagccattaacgatttgatggcggatttccgtaacgtagctgccgaacagaaaaaagaagtcggcatgagactgaatgaactgaaaactaaagcgcaggacaaaatcaatgcgttgaaggaacagttcgagagccaggataatagttgcgacggtcttgacctgacccgctcggcttatccgattgaactcggtacacgtcatccgattacaattgtaaagaacgaagtcattgatatcttcgcacgtctgggattcagcatcgccgaaggtccggaaatcgaagacgactggcatgtattctcggcactgaactttgccgaagatcatccggcacgcgatatgcaggacacatttttcatcgaagctcatccggatgtagtactccgtactcatacttcttccgtacagacccgtgtgatggaaacttccaaacctcctatccgcatcatctgtccgggacgtgtataccgtaacgaagctatcagctaccgtgcacactgtttcttccatcaggtagaagcgttgtatgtagacaaaaacgtatcattcaccgacttgaaacaggtattgctgctcttcgccaaagaaatgttcggcacagacaccaaaatccgtctgcgtccgtcttatttcccatttacagaaccaagtgctgaaatggatatcagctgtaacatttgcggtggtaaaggttgtccgttctgcaagcataccggttgggtggaaatcctcggttgcggtatggtagacccgaacgtactcgaatcaaacggcatcgacagcaaagtatacagcggttatgctctcggaatgggtatcgaacgcatcacgaacctgaaatatcaggtgaaagacctccgtatgttctccgaaaatgatacacgcttcttaaaagaattcgaagcggcatattaa
>BT_2798|3.3812700499649755
atgaaaaaattgctgaataggcggatagctcttgttttggtggctgtaatagctactgtagctttctttagttttaagagtggagacgaccgcaatttccagattgccaagaatctggatacatttaatgcgattgtgaaagaactggatatgttctacgtggataccattgatccgaacaagaccattcgcgaaggaatcgacaatatgcttttctcgctggatccttatacagaatattacccggaggaagatcaaagcgaactggaacagatggtgaaaggaagctttggaggtatcggttctcttattacctataatacgaagctgaaacgttccatgattgccgaaccgttcgagggaactccggcggccaaagcgggactgaaggcgggagatatcctgatggaaatagacggaaaagatctccttggaaagaataattcggaagtcagccagatgttgcgcggacaggcgggtacgagctttaaactgaaagtggagcgtcctaatgagaaaggcggacaaaccccgatggagtttactatcgtacgtgaatctattcagacccctgccatcccatatgctaccgtgatggataataaagtgggatatatcagcctgagcacattctccggcaacccttccaaggatttcaaaaaagcattgctggatctgaagaaacagggagctacttctctggtcatcgacctccgtaataacggtggcggtctgttggatgaagcagtggaaatagccaattatttcctgccccgtggaaaagtaatcgtaaccaccaagggaaagacgaaacaggcaagcaacacatacaagactttgcgtgaaccgctggatctggatattccgattgccgtattggtaaacagtggtacggcttctgcttcagaaatcctgtcgggctcattgcaagaccttgatcgtgccgttattgttggtaaccgtacatttggaaagggacttgtacaggttccccgttctttaccttatggaggaatgatgaaagtgactacttccaaatattatatcccaagcggacgttgtgtgcaggcgatcgactataagcaccggaacgaagatggaagtgtgggaacgattcccgacagtctgactaacgtattctatactgctgccggacgtgaagtacgtgacggaggtggtgtaatgcctgatattactgtcaagcaggaaaaactcccgaatatcttgttctatctcgtacgtgataatctgatttttgactatgcaactcaatactgcttgaagcatcctactgtagctgctcctgaaaagtttgtagtgacggatgctgattacaatgatttcaaggaactggtgaagaaggccgatttcaaatatgaccagcagagtgagaagattctgaaaacactgaaagaggctgctgaatttgaaggctatatgacagatgctgccgaagagttcaaggcactggaaaagaagttgaatcataatcttgaccgtgacctggattatttctctaaggatatcaagagaatgattgctaatgaaattatcaagcgttattatttccagagaggtggtattatcgagcaactgaaggatgatgatgatttgcaggaagcaataaaggtattgaatgatcctgcgaagtataaggaaatgctgagcgcgccgataacgaaagctgaaaagaagtaa
>BT_3259|3.378869512533743
atgaaaacaaaagtatctttaaaaatgtttgttctatccgtagttcttctcatgacctcttttgttgcttctgcacgcagttatgatggtcagttggtttataatccagtagaagaaaatggagtaatggtaggtcagaccgtttacaaaatgaacggaagtacacttgccaactatatgaagtacaactataagtacgatgacaacaagcgcatgattgaaagcgagaccctgaaatggaacagcaccaaagaggaatgggaaaaagatctccgcatcaattatacatacgaaggaaaaacagtaacaaccaattactataaatggaacaataagaaacgcgcttacgtgttagttccggaaatgacagtgaccatggacaatactaatttgtaa
>BT_1377|3.3768473794275202
atggaattggatttcgataagatgaacggacttgttccggctatcatacaggacaacgagacacgcaaagtcttgatgctgggctttatgaataaggaagcctatgataaaacggtggaaaccggaaaagtaactttcttcagccgtaccaaaaatcgtctttggacgaaaggagaagaaagcggcaacttccttcatgtggtatctatcaaagcggattgtgacaacgataccctgttgatccaggcagatccggcaggtcctgtttgtcatacaggcacagatacttgctggggtgagaaaaacgaagaaccggttatgttcctgaaagcattgcaggatttcattgacaaacgtcacgaagaaatgccccaaggttcttacaccaccagcctgttcgaatccggaatcaacaagatcgctcagaaagtaggtgaggaagctgtcgaaacagtgatcgaagctacgaatggaacaaacgaacgtctgatctatgaaggagccgacctgatttatcacatgattgtattattaacttcaaaaggctatcggatcgaagaccttgcacgcgaattgcaggaaagacatagcagtacatggaagaagcattaa
>BT_0218|3.3736180803291473
atgaagaaagtattagcaatggtagcttttgtcatgctgagcgttatcgtatacgccttcaatgacaaaccggatgccaatcaaggtaaaaaagaggtaacaggtaacggtgaagtcgtcgtaatggacaaagaaatgtttctgaaagacgtcttcgattatgaaaaatcaaaagagtggaaatacaaaggtgacaaacctgccatcatcgacttatatgcagactggtgtggtccttgtcgccagacagccccaatcatgaaagaattggcaaaggaatatgcagggaaaataacaatctacaaagtcaatgtagacaaacagaaagaacttgctgccttgtttaacgcaacaagcattccattgtttgtattcattcctatgaaaggagatccgcagcttttccgtggagcggctgacaaagcaacttacaagaaagctatcgatgaatttctactgaaataa
>BT_3872|3.3712107200563484
atgagcacagaaaacgaagaatggcgcgaaaattcttacaatgaggagaatacaggtgccggccgtgatggtaacaagtcttacaacagagaaggtggagaacgtccgtatcgtccttcttacaaccgtgaaggtggggatcgtccgtatcgcccgcgatttaatccgaatagtgaaggtggagagcgcccacagcgttcttatggtgaacgttcttatgatcgcccccaacgtccttcttacaatcgtgaaggtggagaccgtccgtatcgtcctcgcttcaatagcaacaatgaaggaggcgaacgtccgcaacgtccttacaaccgcgaaggtggtgaacaacgttcttatgatcgtcctcaacgcccttcttacaaccgtgaaggtggagaccgtccgtatcgtccgagatttaatccgaacggcgaaggtggcgatcgtccgcagcgtccttacaatcgtgaaggtggcgagcaacgctcttatggcgaccgtccgtaccgtccccgttttaacagtggcgaaggtggcgaccgtcctcagcgtccttataaccgcgaaggtggtgatcgtccatatcgtccccgcttcaacagtggtgaaggtggtggctaccgtaataacaacggtggtggctatcgtccgagatttaacaatgaccgttcgcagggtggctatcgtccgcgtccgcgtaccagtgattacgatccgaatgctaagtatagcatcaagaagcagattgagtacaaggaacagtttgttgatccgaacgaaccgattcgtctgaataagttcttggctaatgccggtgtttgctcacgtcgcgaagctgatgagtttatcacagcaggtgtggtttctgtaaacggtgaagtagtaactgaattgggtacaaagatcaaacgctcggatgtggtgaagttccacgatgaaccggtaagcatcgaacgtaaggtatacgtactgttgaataagccgaaagatacggttactacatcggatgatccgcaggaacgccgcacggtaatggatctggtaaaaggcgcttgcaacgaacgcatttatccggtagggcgtcttgaccgcaacacgactggtgtacttctgttgacaaatgacggtgacctggcttccaagctgacacacccgaaattcttgaaaaagaaaatatatcatgttcatctggacaagaacctgacaaaagcagatatggatcagattgcagccggcgtacagttggaagacggtgaaatccatgcagatgctatcagctacacagatgatttcaagaaagaccaggtaggtatcgagattcactccggcaagaaccgtatcgttcgccgtattttcgaatcactgggatataaagtagtaaaactcgaccgtgtattctttgccggactgaccaaaaaaggtctgcgccgcggagactggcgttacctgtcggaagcagaagtaaactacctccgcatggggtcgtttgagtaa
>BT_4220|3.365101238492834
atgacacaagaaatgctaatcatggctgctatactagtggcggtcattctgcttacttttatcggtatcctgtcgcgttaccgtaaatgtaagagtgacgaagtcctcgttgtatacggtaaaacagggggagaaaagaaatcagccaagttatatcacggtggggccgctttcgtatggccgatcattcagggctacgaattcctttctatgaaaccattgcagatagactgtaaactgacaggcgccctatctgcccaaaatatccgtgtggacgtacccactaccatcaccgtagctatcagcacagacccggaagtgatgcagaatgctgccgaacgtatgctgggactgacaatggatgacaaacagaacctgattacggatgtagtatacggtcagatgcgtctggtgattgcagacatgactatcgaagagctgaactccgaccgtgataaattcttgtctaaagtaaaagacaacatcgacacggaacttcgcaagttcggtttgtatctgatgaacatcaacatcagtgatatccgcgacgctgccaactacatcgtcaacctgggtaaggaagctgaaagcaaggctctgaacgaagcacaagccaacatcgaagaacaggaaaagctgggtgctatcaaaattgccaatcagataaaggaacgtgaaacaaaggttgcggaaacccgcaaagatcaggatatcgccatcgccgaaactaaaaagcaacaggaaatctctgtagcaaatgcggataaggagagaatctctcaggtagcctttgccaacgcagaaaaagaatcgcaagtggccaaagcggaagcggaaaagaatatccgcatcgagcaggcaaacaccgaaaaggaaagccgtgtcgccgaactgaactccgacatggaaatcaaacaggcagaagctgctaagaaagcggctatcggacgtaatgacgcacagaaggaagtggccttatcaaatgccgaattagccgtcacacaggcaaatgccgacaagcaagccggtgaagccgctgcaaaatcggaagctgccgtacaaactgcccgggaaatcgcccaaaaagaagtggaagaagcaaaagcgaagaaagtagaatcttcactgaaagctgaaaagatcgttccggcagagatcgcaagacaggaggctatccttcaggcaaatgccatcgccgaaaagattacccgtgaagcggaagcacgtgcaaaagcgactttggcacaagcggaagcggaagccaaagctatccaactgaaactggaagcggaagcagaaggtaagaagaggtcattgctcgcagaagcagaaggtttcgaggctatggtcagagcagcagaatcgaaccctgccatcgccatccaatacaagatggtagaccaatggaaggaaattgccggagaacaagtgaaggctttcgaacacatgaacctaggcaatatcaccgtattcgacggaggaaacggaggtacaagcaatttcctcagttcactggtgaaaacagtagccccaagtctcggtgtactggataaactgcctatcggcgaaacggtaaagggtatcatcaacccggaaagcaaaacggaagagaaacctgccggaaagccggaggagaaaaaagaagagaagaagaaataa
>BT_2034|3.364585520234122
atggaaggcggacaaacaaatgaattcagacctcttatcttagtggctgaggacgacgacagcaacttcaaactgatcaaagcaatcatcggaaagaaatgtgatatacagtgggccaagaatggcgaagaaatcgtggcactgttcaaggaatacggcaacgaggccaaagcgatcctgatggacatcaaaatgcctgtgatgaacggactggatgctacgaaaatcatccgcggagaaaacaaggaaatccctattatcatgcagaccgcctacgctttcagctctgacaaggagaatgcgatgaacgcgggagcgagcgaagtgctggtgaaaccgatcacactgtcgattctgcgcaatacgctgacgaagtatttccccgaactggtctggtaa
>BT_1186|3.3623075939873486
atggctgacgataaaaaaatcatcttctcaatggtgggagtgagcaaagctttccaaccaaataaaaatgtactgaaagacatttacctgtcgttcttctatggagcgaagattggtattatcggtctgaacggttccggtaaatctaccttattgaagattatcgcggggctggagaaatcctatcagggagaagtggtcttctctccgggatattctgtgggctatttggcacaagaaccttatctggacgacacaaagacagtaaaagaagtagtaatggaaggtgtgcaaccgatcgttgacgcactggcagaatacgaagaaatcaatcagaaattcggtttgcccgagtattatgaagatcaggacaagatggatatacttttcgcccgtcagggagaattgcaagatatcatcgacgcaactgatgcatggaatctggacagtaaactggaacgtgcgatggatgcgctccgttgtccgcccgaagatcagccggtggtgaatctctccggaggtgaacgccgtcgtgtcgctctttgccgtttgttgttgcagaaaccggacatcctgttgctcgatgagcctaccaaccacttggatgctgaatctatcgactggctggaacaacatttgcagcaatacgaaggtacagttatcgccgtaactcacgaccgttacttccttgatcacgttgccggatggattctcgaactcgaccgtggcgaaggtatcccttggaagggaaactactcatcctggctggaacagaagaccaaacggatggaaatggaagaaaagaccgccagcaagcgtcgtaaaacactggaacgtgagttggaatgggtgcgcatggctccgaaagctcgtcaggcgaaaggaaaagcccgtcttaattcatacgacaagttgctgaatgaagacttgaaggagaaagaagagaagctggaaatctttatcccgaatggtccccgtctgggtaataaggtaatcgaggcaaaacacgtagcgaaggcatacggcgacaaactgctgttcgatgatctgaactttatgcttcctcctaacggtattgtcggtgtcatcggtcctaacggtgcaggaaaaacaactcttttccgtctgattatgggattggaaacggtagataaaggtgagtttgaagtaggagagaccgtaaaggtatcctatgtagaccagcagcataaagacattgacccgaacaagagcgtctatcaggtaatctccggtggtaatgatttgatccgtatgggtggacgtgatatcaatgcacgtgcgtacctgtcccgtttcaactttgccggtgccgatcaggaaaaactttgtggtgttctttccggtggtgaaagaaaccgtctgcatctggcgatcgctctgaaagaagaaggtaacgttctgctgctcgatgagccgaccaatgacattgacgtgaacacccttcgtgctttggaggaaggtttggaagactttgcagggtgtgcggtagtcatctctcacgaccgttggttccttgatcgtatctgtacgcatatcctcgcttttgaaggagactctaatgtattctactttgaaggttcctattcagaatatgaggaaaacaaattgaagcgtctaggcaatgaagagccgaagcgtgttcgttatagaaacctaatgactgactag
>BT_1039|3.3613397660126174
atgaaaaagaataagataataaagaagtttgcaaaactgtctgtgtatactttgttagtagcactaggaacaggttgtaccgataaatttgaagagtataatacaaatccctttggacctaaacctgaccaaatgctgggtgataatgcaatcaccggatcattgattaaaagcatgattcctgcattagtacaaggacaacagaacaattcacagatgttggatcagatgattggatctgaatatggtggagaaattacttgtatcgcccaatggggtaatggaggtaattattatacttacaatccaagagttgggtggtatggaaatatgtttgatactactatgccacagatttataccggatatttccagatacgtgatctttctgatggcaaaggattggcttatcaatgggcacagattcttcgtgtggcagcttcacttaaaattagtgattgttatggaccgattccttattctcaaattacaggaactgcttttactgtagaatatgacaatatggaggatctttataaacacatgtttgatgatttggatgaagcgatttccgcttttaaagtagcagtgttaggtaatgaagatatgagttctttatcagaatacgatcttgtatttaatggagattttaacaaatgggtgaaatttgccaattctttaaagcttcgtatggcaatgcgcatttctagtgtttctccagcacttgccaaggagaaagcagaagaagctgtttctgatgtaattggtgtgatgacatctgcatcagatgctgcatatagtaaatataatgacggtatgaatccatattatcgtgttacttcttcatggaatgaaattcgtatcagtgctaatatcacttcatatttaagcggttataatgatcctcgtttggctaaatatgcatcagaagcagatgcttctatcggtggaggacaaataggagtgcgaaatggtatttaccaaagtgctacaactcaggcaaattatacaaaattctcccgcctgaatattggtatagatgatgaattgctcattatgtctgcatctgaagcttattttttacgtgcagaagctgcattgatgtataaatggaatatgggaggaactcccaaagaactttatgacgcaggagtgacagtgtctatggaagaacgtaaagctactattggcgattatttgaaaagtgaaaaggttcctgctgcttacagtgatccttcggattcaggtaaggatatagcagcagtgtcaactgtaactccgaaatataatgaatcagcaagtgttacagagaatttggagcgtattttgattcagaagtggattgccaattttccgaatggttgggaaacgtgggctgacattcgtcgtacaggttatcctaaactattccctatcgtgaataatctgaatacagatggggtgacagtgcagcgtggtatgcgtcgtttgcctttccctcagtcagaatataatacgaataatgcaaatgtgaaagcagctgtatcaatgttaggtggtgcagataactctgccacagatctttggtgggctaagaaaaattaa
>BT_3526|3.3587439257557157
atgaaacaacaactgatgacgctgttgctgggagcagcctctgtattttgtagctgtgagacccagctggaacagcatgtgaagagcgagttgcgtgctccggcttatccgctggtgagcatagacccgtataccagtgcatggtctttcacggacaacttatacgacggttcggtcaaacattggagcggtaaagatttccctttaatcggtgtagctaaagtcgacggacagacttaccgctttatgggaacggaggaactggagttgagacctctggtgaaaacttcggaacaaggtaactggacaggaaaatatacaattcagcaacctgccgacggatggcaaaatgtcggcttcaatgatgctgcctggaaagaaggtgaaggtgccttcggaaccatggagaacgaacatgtagccaagacccagtggggtgaagaatttatctgggtacgccgtgttgctgatattcaggaagacctgacaggtaagaatgtatatctggaatattctcatgatgatgatgtgattatctatatcaacggaataaaggttgtagacacaggaaacgcttgtaagaagcacgtacaggtgaagttatcggaagaagtggtagcgtccctgaaacagggagaaaacctgattgccgcttattgtcacaaccgtggagcgaatggcttgctggattttggtttgctggtagaattggataataaccgttacttcaatcagactgcacagcagacttctgccgatgttcaacctatgcagacttattataacttcacttgtggtccggtagacttgaatttgacatttaccgcgcccctgtttatggacaatctggacttgatggcacgccctgtcaactatatttcttatgaagtcatttctaacgacggacaggcgcaccaagttgaactctattttgaagctgctcctcaatgggcactcgatctgcctcatcaggaatccgtagccgacagctttactgacggtgatctgttgttcctgcgtaccggcagccgtaatcaggacatcctgaaaaagaaaggtgacgatgtacgtattgactggggacacttctacctggctgctgaaaaagagaacagcacctatgctatcggtgacggaaagaaacttcgccaaagctttacagagaacaaactggaagctcctaccaccaatggttatgacaaactagctttagtacgctcactgggtgaaacaaagaaagcgaacggacacctgctgatcggttacgatgatatttactctatccagtactttggtgaaaacctccgtccttactggaatcgtacaggcagtgaaacaatcgtatcacaattccagaaagcagaacaggaatataagactcaaatgaaaaattgtgcagctttcgataagaaactgatggcggaggctgaagcggccggcggacgcaagtatgccgaactttgcgctctggcttatcgtcaggcattagctgcccataaactggtacaagctccgaatggtgacctggtattcctttccaaagagaatttcagtaatggttccatcggaacagtcgatctgacttatccgggagctccgttgcttctgctttacaatccggaactggtcaaagctaccatgaaccatatcttctattatagtgaaagcggaaaatggaccaaaccgtttgctgctcacgacgtaggtacatatccgctggctaacggccagacttacggaggcgatatgccaatcgaagaatctggcaatatggtagtccttgctgcagcgattgctgctgtagaaggaaatgccgactacgcacaaaagcattgggaaactctgacaacctggacggattatctggtagagtatggtcttgatccggagaaccaactttgtacggatgactttgccggacactttgcgcacaatgccaatctttctatcaaggctatcatgggtattgcttcttacggctacatggcagatatgctgggcaaaaaagacattgctgaaaagtacacgaagaaggcgaaagaaatggctgccgaatgggtgaagatggcggatgacggcgaccactaccgtctgacattcgataaaccgggaacctggagccagaagtataatctggtgtgggacaaattgctgaaactacagattttcccggaaaaagttgctgagacagaaattgcttattatcttacgaagcaaaataaatacggccttccgctggataaccgtgaaacttataccaagactgactggatcatgtggacagctaccatggcacaggacaaagctactttcgagaagtttattgaaccggtatatctgtttatggatgaaacgactacccgcgttccgatgtccgactgggtatttacggacaatccgattcagagaggtttccaggcgcgttccgtagttggcggctattttataaagatgcttgaagaaaaactaactaaataa
>BT_2759|3.358506442089851
atgtattggacattggaattagcatcgaaactggaagatgctccctggccggcaaccaaggacgaattgattgattacgctatgcgttcgggtgctcctcttgaagtgatagagaatctgcaagagatggaagatgaaggcgaaatctatgagagtatcgaagatatttggccggattatcctagtaaagaagatttcttttttaacgaggaagagtattga
>BT_3950|3.3566618367565515
atgactctaatcaaatctatctctggaatccgcggaactattggcggaggagcgggtgagggactaaatccgcttgacattgtaaaattcacctcggcttatgctactttgattcgtaagacctgtaaggcacaaagcaacaaaattgtagtgggacgcgacgcccgcatctcaggtgaaatggtaaaaaacgtagttgtcggcacactgatgggaatgggctgggatgttgtagacatcgatctggcttctaccccgactaccgagctggctgtgacgatggaaggcgcctgtggcggtatcatcctgacagcttctcacaaccccaaacagtggaacgcactgaaactactcaatgaacatggagaattcctgaatgcggaagaaggcaatgaagtacttcgtattgctgaggctgaggaattcgactatgccgatgtagaccacttgggctcttatcgcaaagacctgacttacaatcaaaaacatattgatagcgtactggctctcgacctggtagatgtggaagctatcaagaaagcgaatttccgtgtagctatcgactgtgtaaactctgtaggaggtattatccttccggaacttctggaacgtctgggtgtgaaacatgtagagaaactctattgcgaacctaccggaaacttccagcacaaccccgaaccacttgaaaagaacctgggtgacatcatgaacctgatgaaaggtggaaaagcggatgttgcatttgttgtagacccggatgttgatcgtttggctatgatctgcgagaacggtgtcatgtacggtgaagaatatacattggttactgtagctgattatgtattgaagcatactccgggcaatacggtttctaatttgagctctacccgtgctttgcgtgatgtaacccgcaaatacggtatggaatatagcgcctctgctgtaggagaagtaaatgtagtcaccaagatgaaagcaacgaatgctgtaattggcggtgaaggaaacggtggagtgatctatcctgccagccattacggacgtgacgctttggtaggtatcgctttattcctcagccatctggctcacgaagggaagaaggtgagcgagcttcgtgctacttatcctccttatttcatagccaagaatcgggtagatctgataccggaaatcgatgtggatgctatcctggctaaagtaaaggaaatctataagaacgaggaaatcaatgacatcgacggtgtgaagattgacttcgctgataagtgggtgcacctgcgcaagagcaatacggaaccgattattcgtgtgtacagcgaggcttcgaccatgggagctgctgaagagatcggtcagaaaattatggatgtaatcaatgaactagccaagtaa
>BT_4425|3.356517818253711
atggaaaagaaaaatataaacgaagtgattgcaaatttatcagtagaacaactggcaggaatgattgaccatacctttctgaaacctttcggaacggcggagaacatcgaaaaactctgtgcagaagcccgtcagtatcagtttgcgatggtagccatcaaccctgcggaagtggaaacctgtgtcaaactgctggaaggttcgggtgtacgtgtaggagcggccatcggtttccctctggggcagaataccgtagagtgcaaggcattcgaaacccgtgatgccattgccaagggagctaccgaaattgatacggtcatcaatgtccgtgctttgcagaagggacagacagacattgtaaagaaagaaatcgaagatatggtttctatctgcaaacctgccggtgtgatctgtaaagtgattcttgaaacttgctacctgactgacgaagagaaagaaaccgtatgccgcattgcaaaggaagcaggtgtggacttcgtaaaaacgtctaccggattcggtacggcaggcgccaacgtgcatgatgttgcattgatgcgtcgtgtggtaggtccggtgatcggtgtgaaagctgcgggcggtattcgcgacctcgatacggcactggcattgattcaggtgggtgctacccgcatcggtacttcaagcggtattcagattgtagaagcttacaaagagttgaagaaaggtctgtaa
>BT_3725|3.3534288335330578
atgcattatcgtatttcctttatattcgtaacgtttatctgcctgttctgctttgcagccacgggctttacgcagaataccaacactgacgaagactctaagccagtcatcttatactcaggaacgcctaaaaagtatgagatagcagacatcaaggttgaaggcgtgaagaattatgaagactatgtgttaatcggattatccggactgtccgttggacagacgattaccgtgccgggtgatgagattaccggagcaatcaagcgctactggaaacatggtttgttctctaacgtacagattactgccgaaaagatagaaggcaacaagatttggttaaaaatcagtctgacacaacgtccccgtattgcggatgtacgctatcatggtgtgaagaagtcagaacgtacagactttgaaagcaaactgggtatggtaaaaggtatgcagatcactccgaataccgttgaccgtgcaaagacattgatcaaacgttattttgacgataaaggctttaagaatgcagaagtgattatcgcgcaaaaggacgatccatctaacgaaaatcaggtgattgttgacattgatatcgacaagaaggaaaagattaaagtgcacgctatccatatcaccggaaactcggccatcaaaacatccaagctgaagaaagtaatgaagaagaccaatgaaaaaggcaaacttctgaatctgttccgcaccaagaaatttgttccggaaaactttgaagcagataagcagctgatcatagataagtataacgagctgggatatcgtgatgcaatgatcgtaaaggacagtgtagcacaatacgacgaaaagacggtagatgtatatatggatatagacgaaggtcagaaatattaccttcgtaatgtaacatgggtaggtaacacactgtatccttcagaacagctgaacttcctgctccgcatgaagaagggtgatgtttacaaccagaagttgctgggagaacgtacctctacagatgacgacgcaatcggtaacttatattacaataacggttatttgttctacaatcttgatccggtagaagtaaatatcgtcggtgactccatcgacctcgaaatgagaatctatgaaggccgtcaggctacgattaacaagatcaacatcagcggtaacgaccgtctgtatgaaaacgtagttcgtcgtgagcttcgtattcgtccgggacagctgttcagcaaggatgacctgatgcgttcattacgtgaaatccagcagatgggacactttgaccctgaaaaactgcagccggatattcagccggaccctgtaaacggaacagttgatataggtctgcctttgacatctaaagccaatgaccaggtagaattctctgccggttggggacaaacaggtatcatcggtaagctgagtctgaaatttaccaacttctctgttgccaacttgctgcgtccgggtgaaaactaccgtggtatcctgccgcaaggtgacggacagacattgaccatcagcggtcagacgaatgctaaatactatcagtcatatagtatctcattcttcgatccttggtttggaggtaaacgcccgaactcactttccgtatcggctttcttctcagttcagactgacatcagcagccgttactacaactcgagctatttcaacaactattacaatagtatgtatagcggttatggtggctatggtatgtacaactatggcaattacaacaactatgagaactactatgaccccgacaagtctatcaagatgtggggactttctctaggttggggtaagcgtctgaaatggccggatgactactttactttgtctgcagagctagcttaccaacgctacaacctgaaagactggcagtatttcccggtaaccaacggtaaatgtaatgacctcagcctttcactgactttggcacgtaactctattgacaacccgatcttcccacgtacaggttcggacttctcgctgtcagttcagcttactcctccgtactcattgtttgatggtaaagactataaaggttatttctacgatccaacagatgataggggtattacccaagataatatgaataaacttcatagatgggttgaataccacaaatggaaatttaaagccaaaacatatactccgttgatggattatatcgcacatcctaagtgtctggtattgatgacacgtacagaatttgggttgttagggcactataacaaatataagaaatcgccattcggtacattcgacgtaggtggtgacggtatgactggttactcaagttatgcaacagaaagtattgcattgcgtggttatgaaaacagttcattgacaccatatggaaaagaagggtatgcttatgcacgcctcggcatcgaattaagatatccgttgatgctggaaacaagtactaacatttatgtgttaggtttcttggaggctggtaacgcatggcatgatatctcaaaattcaatccgtttgatttgaaacgttctgccggtatcggtgttcgtatcttcttgccgatgattggtatgatgggtatcgactggggttacggtttcgacaagataaatggtagtaaggaatacggcggcagccagttccactttatcttaggacaagaattctaa
>BT_2178|3.3456202546875113
atgaaacgtttaggattaacattagtggcagcactctgcctcgctgcttcgacttttgcagcaggaaaccaacctacaactgcaaaatgggaaggtaacatcaacgtaaataaattaggtaaatatttgcagttaaactctgttcagagcgaagaagtagcaaacatctgcgattatttctcagaacagatgtcaagagccactacagccaagaaagataaagaagcaaaattgcgcaacgctgtatacggcaacttgaaacttatgagaaagacgctcagcgctgaacaatatgctaaatatgccgctttgatgaaccttactttactgaataaaggcatcgacctaagtaagtaa
>BT_1092|3.3455868554022192
atgagaacaaaaagatggatggccacttgcgtggtggctcttttgagcgtagcagccgtgttggcaaaggatatccgtgtagtcatattcaaagtctctcagatgcactgcgagaactgcgagaagaaagtgaaaaataacatgcgcttcgagaaaggcgtgaaggaactttccaccgaactgaagaacaaaaccgtgtccatcacctacgatgccgaaaagacagatgtgaagaagttgcaggcaggattcaaaaagttcaattatgaggccgagtttgtgaaggaaaccaagcaggacggcaagaaagatggcaaacaagaatctaagaaagaggataagaaggccgataagaagtaa
>BT_1325|3.345339242551279
atgacagatattaaaaacgaagacacaggcgataagaaaagcctgaactttattgaacaggcagtagagaaggatttgaaggaaggtaaaaatggtggaaaagtgcagacccgcttcccgcccgaaccgaacggataccttcacatcggtcatgccaaagctatttgccttgacttcggcatcgctgccaagcatggcggcgtatgtaaccttcgtttcgacgacacaaatccgaccaaagaggatgtggaatatgtagaagccatcaaagaagatattcaatggctgggctaccaatggggaaacgaatactacgcttccgactatttccagcaattatgggacttcgccatccgcctcatcgaggaaggaaaagcatatattgacgagcaaactgccgaacagattgcccaacaaaaaggtactcccacccaggcaggtgtgaacagcccttaccgcgaccgccctatcgaagaaagtctggaacttttcaagaagatgaacagcggtgaaatagaagaaggtgctatggtactccgtgccaaaatcgacatgtccaatcctaacatgcacttccgcgacccgatcatctatcgtgtcgtaaaacatccgcaccaccgtacaggcactacctggaaggcttatccgatgtatgacttcgcccacggacagagtgacttcttcgaaggagtaactcactctctgtgtacacttgaatttgtggtgcaccgtccgctctacgacctcttcatcgactggctgaaagaaggtaaggacctgaacgacaaccgtccccgtcagactgagttcaacaaactgaacctgagctacacgctgatgagcaaacgtaacctgctgacactggtaaaagaaggactggtgaacggatgggacgatccccgtatgccgactatctgcggtttccgccgtcgtggttactctccggaatctatccataaatttatcgataagatcggttacaccacttacgacgcactgaacgatatcgcattgctggaaagctctgtccgcgacgatctgaacagccgtgctacccgtatatccgctgtcatcaacccggtgaaactcatcatcaccaactatccggaaggacaagtagaacaactggaagccatcaacaatccggaagatccggaagccggaagccatatgattgagttcagccgcgaattatggatggaacgcgaagacttcatggaagacgcgcccaagaaatatttccgcatgactccgggacaggaagtacgcctcaaaaacgcttacatcgtgaaatgtaccggatgcaagaaggatgaaaacggtgtgatcacagaagtatattgcgaatatgatgcaaatacccgcagcggcatgccggatgccaaccgtaaagtgaaaggtacactccactgggtaagctgcaaccactgtctgcaagcagaagtgcgcctctacgaccgtctgtggaaagtagaaaacccacgcgacgaactggctgctatccgcgaagcaaagaaatgcgaagctctggaagcaatgaaggaaatcatcaatccggattctctgaaagttcttccgaattgctatatcgagaagtttgcggcaaccttgcctgtactctcatacctgcaattccaacgcatcggctattttaatatagacaaagactcgactccggagaaacttgtattcaaccgtacggtaggattaaaagatacctggggtaaaatcaataaataa
>BT_3402|3.3452540043949686
atgatagaaaagaaaactgtttgtcagattgttgaagagtggctggaaggaaaagactactttctggtagaggtgaccgtgagcccggatgacaagatcgtggtcgaaatagaccacgcagaaggagtttggattgaagactgcgtagagcttagccgctttatcgagtcgaaactgaaccgtgaagaggaagattatgaactggaagtgggctctgccggtatcggacaaccctttaaagtgctgcaacagtattacatccacatcggacaagaggtggaagtagtgaccagagacggacgtaaactggcaggtatcctgaaagatgccgatgaagagaagtttacagtaggcgtacagaagaaggtaaaactcgaaggttccaagcgtccgaagttgatcgaagaggacgaaaccttcacttatgagcaaataaaatatactaaatacttaattagctttaaatag
>BT_2053|3.344557828652632
atggcaagaggaaaaagaaaagttcctgatattaactcaagttctacggcggatatcgctttcttgttgctgatcttcttcttgattacaacatcaatggatacggaccgtggtttggcaagacttttgcctccaccacccgaagatcaagatcaacagaatacagataagatcaaagaacgtaacattttgcaggtatacctgaataaggatgatgctttgatgtgcggtaatgattatatcggtgttgagcaactaagggaaaaagctaaagaatttattgctaatgccggcaatgcagagcacatgcctgaaaagacacagaagaatgtggagtttttcggtacgactctcgttaacgacaagcatgtaatttctttgcagaatgaccgtggatcttcttatcaggcatacatcagcgtgcagaacgaacttgttgctgcatacaatgaattgagagatgaactggcccttcagaaatggcaaagaccttatgcggaattgaacgacgaacagcaaaaagcaattcgtgaaatctatccgcagagaatttctgaggcagaacctaaaaaatacggagaaaaaaggaagtaa
>BT_3892|3.3438571905362644
atgaaagaaatagactgggcgaatctgtcgttcggatacatgaagacagattacaatgtgagaatcaatttccgtaacggcgcatggggcgaactggaagtcagcagtgatgaacatctcaatctgcacatggcagctacttgtctgcactatggtcaggaagcttttgaaggtttgaaggctttccgcggcaaagacggtaaagtacgtatcttccgtctggaagaaaatgcggcacgtctgcaatctacttgtcagggcattctgatggccgaactgccgaccgaacgtttcaaggaagcgattctgaaagttgtaaagctgaacgaacgtttcattccgccttatgaaaccggtgcttctctatacattcgtccgttactgatcggaacaagtgcccaggtaggcgtacatcctgccgaagaatatatgttcgtggtatttgtaactccggtagggccttacttcaaaggtggtttctctaccaatccgtatgtgattatccgcgagttcgaccgtgccgctcctcatggaactggtatctacaaggtaggcggtaactatgcggccagtctgcgtgccaacaagaaagcgcacgatctgggctattcctgcgagttctatctggatgcaaaagaaaagaaatatatcgacgagtgcggcgcagccaacttcttcggaattaaagataatacgtacattactccgaagtcatcttctatcctgccttcgatcaccaacaagagtctgatgcagctggcagaagacatgggcatcaaggtagaacgacgcccgataccggaagaagaactggaaacgttcgaagaagcgggtgcttgcggtacagctgcggtaatcagtccgattcagcgtatcgatgacctggagaacggaaaatcatacgttatctctaaagacggcaagccgggaccgatctgcacgaaactgtataataagttgcgtggcattcagtacggtgacgaaccggatacacatggttgggtgacgattgtagaataa
>BT_4309|3.337282049444629
atgatgattgaagtgttgaagtcgaaaattcattgtgcacgtgtcacagaggcaaatttgaactacatgggtagtatcacgattgacgaagacctgctggatgctgccaacatgattccgggagaaaaagtgtacatcgctgataacaacaatggcgaacgctttgaaacctacattatcaaaggtgaacgcggttccggtaagatttgtctgaacggtgctgccgcccgcaaggtgcaaccggatgatattgtgattatcatgtcgtacgcattgatggattttgaggaagcgaagtcgtttaaaccgaccgtgattttcccggaccctgcgacgaatagcgtagtgaagtaa
>BT_3995|3.335868181647287
atgttgactgcaaaagagatcagagattcattcaagaatttctttgagtcgaaaggacaccacattgttccctcggctccgatggtgataaaagatgaccctaccctgatgtttaccaacgcagggatgaaccagtttaaagatattattttgggtaaccacccggccaaatatcacagagtcgcggactctcagaaatgtctgcgtgtaagcggaaagcataatgacctggaagaagtgggacacgatacgtaccaccacaccatgttcgaaatgctgggcaactggtcattcggtgactacttcaagaaagaagccatcaactgggcatgggaatatctggtagaagtattgaaactgaatccggaacacctgtacgccactgtattcgaaggaagtcccgaagaaggactgagccgtgacgacgaagccgcttcttactgggaacagtatctgccgaaagatcacatcatcaacggcaacaagcacgacaacttctgggaaatgggtgatacaggtccttgcggaccttgttcggaaatccacatcgacctccgtccggcagaagaacgtgccaaaatctccggccgtgatctcgtcaaccacgatcatccccaagtgattgaaatatggaaccttgtgttcatgcaatataaccgtaaagctgacggcagcctcgaaccacttcctgcaaaggttatcgatacaggtatgggattcgaacgcctctgtatggctttgcagggcaagacttccaactacgatacagacgtattccagccgatgctgaaagcgattgcagcaatgtcaggcacagagtacggaaaagacaaacaacaggacatcgccatgcgtgtaatcgctgaccacatccgtacgattgctttctccattacggacggtcagctgccttccaatgccaaggcaggttatgtaatccgccgtatcctccgccgcgccgttcgctacggatatactttcctcggacagaaacagtcattcatgtacaagctgcttccggtgttgatcgacaacatgggagacgcttatccggaactgatcgcacagaaaggtctgatcgaaaaagtaatcaaggaagaagaagaagccttccttcgcacgctggaaacaggtatccgtctgctggataaaacaatgggagatacaaaggccgccggaaagacagaaatcagcggtaaagatgcctttaccttatatgatactttcggttttccgttagacctgacagaactgattcttcgcgaaaacggaatgacagtcaacatcgaagagttcaacgcggaaatgcaacagcagaaacagcgtgcacgtaacgctgccgccatcgaaaccggtgactgggtgactctgagagaaggaacaaccgaattcgtaggttacgactatactgaatacgaagcatctattctccgctatcgtcagatcaagcagaaaaaccagacactgtatcagatcgtacttgactgtactccgttctatgcagaaagcggtggtcaggtaggcgacaccggtgtattggtcagcgaattcgagaccatcgaagtgattgacaccaagaaagagaacaatctaccgatacatattaccaaaaagttgccggaacatccggaagctccgatgatggcttgtgtagacaccgacaaacgggcagcctgcgcagccaatcactcggcaactcacctgctggactctgccctgcgtgaagtactgggcgagcatatcgaacagaaaggttcgttagtaacaccggattcactgcgtttcgacttctctcacttccagaaggtgaccgacgaagaaatccgccaggtagaacacctggtgaatgccaagattcgtgccaacatacctttgaaggaataccgcaacattcctatcgaagaagcgaaagagctaggagctatcgccctcttcggtgaaaagtacggtgaaagagtacgtgtcatccagttcggttcttctatcgaattctgtggaggtatccacgtagccgcaaccggaaatatcggtatggtgaagatcatttccgaaagctctgttgcagccggtgtacgccgtatcgaagcatatacgggagcccgtgtggaagaaatgctggataccattcaggatacgatcagtgaattgaaatcgctcttcaacaacgcacccgacttgggtattgccatccgcaagtatattgaggaaaacgcaggactgaaaaagcaggtagaagactacatgaaagagaaagaagcctcgctgaaagaaagactgctgaagaatatacaggaaattcacggtatcaaggtaatcaagttctgtgctccgttgccggcggaagtggtgaagaatatcgccttccagcttcgcggtgaaatcacagaaaacctgttctttgtggccggaagcctcgacaacggcaagcctatgctgaccgtcatgctaagtgacaatctggtggccggtggcttgaaagcaggcaacctggtgaaagaagcagccaaactgattcaaggcggcggaggcggtcaacctcatttcgctactgccggaggcaagaatacagacggactgaatgccgctatcgaaaaggtactggaactcgcaggtatctaa
>BT_4243|3.3317195222959537
atgaagaaactactacttaacacactcatcggtcttgcattgttgacctgccagaccagttttgctcaaaagacaaaagcaaagttctctccgattaaagtagaaactccggctcgtccggcaaatcagcaagatgtaatccaactcgttactcctaaacttgaaacggttcgtgtaggctttatcggattgggaatgcgcggtcccggtgcggttgaacgctggacacatattccgggaactcagattgtagctttatgcgatcttctccccgaacgtgttgaaaatgctcaaaagatactggagaaagccggtctgccgaaagcagcttcctacgcaggagacgaaaaagcatggaaaaagctctgcgaacgtgacgatatcgacgtggtatacatagctacagactggaaacaccatgcagacatgggtgtatacgctatggaacatggcaaacatgtagccatcgaagtacctgccgctatgacactggatgaaatctggaagctaatcaacacttctgaaaagactcgcaaacactgtatgcaactggaaaactgcgtatatgacttctttgaactgacttcactcaatatggcacaacaaggtgtattcggtgaggtacttcacgtagaaggtgcttatatacacaatctggaagacttctggccgtattactggaacaactggcgtatggactacaatcagaaacatcgtggtgatgtatatgcaactcatggtatgggcccggcttgccaggtactcaatattcaccgtggcgaccgtatgaaaactctcgtagctatggacaccaaagctgtgaacggtccggcatacattaaaaagtctaccggaaaagaagtaaaagacttccagaacggagaccagaccacaaccctcatccgtacggagaacggcaaaacaatgctgatacagcacaatgtaatgactccccgtccttacagccgtatgtaccaggtagttggagctgatggctatgccagcaaatatccgattgaggaatactgtctgagacctacacaagtagactctaatgatgtgccgaatcacgaaaagctgaacgcacacggttctgtatctgaagatgtaaaaaaagcattgatggctaaatacaaagatcctattcacaaagaactggaagaaactgccaagaaagtaggtggacacggcggtatggattatatcatggactatcgtctggtatactgtctgcgcaatggtttgccactggacatggacgtttacgacctcgcagaatggtgttgtatggccgaactgaccagactctccatcgaaaacggttctgctccggtagaagttcctgatttcacccgtggcggatggaacaaagtgcaaggttacagacatgcttttgccgaataa
>BT_2242|3.3315662501245593
atggcaaagtataaaagaattctgctgaagctcagcggagaaagcctgatgggggaaaaacaatacggcattgacgaaaaaagactggcggaatatgccgcacaaatcaaagaaatccatgaacagggagtacaaatcggcatcgttatcggcggcggaaatatcttccgtggactaagcggagccaacaagggcttcgaccgtgtgaaaggtgatcagatgggtatgctggcaactgtcatcaacagccttgcattaagttccgcattagtagcagccggagtaaaggcccgtgtacttacagcagtccgcatggagccgatcggtgaattctacagcaaatggaaagcgattgaatgcatggaaaacggtgaaatcgttatcatgtccggcggtacgggaaatcctttctttaccacagacactggctcttcactgcgcggcatcgaaatcgaagcagacgtaatgctgaaaggtacccgcgtagacggcatctacacagccgacccggagaaagaccctacagctacaaaattcagtgacatcacatacgatgaagtactgaaacgcggtctgaaagtgatggacctcacagctacctgtatgtgcaaggaaaacaacctgccgattgttgtttttgacatggacacggtaggaaacctcaaaaaagtaatcagcggagaagaaataggaacagtagtacacaactga
>BT_3275|3.331099165955503
atgatcagccccgctgtggctaagaagaaaaacaagaagaaagcttccaccgaagcgactacaaagaaagagaagaaggaaaccaagtacgacaaactgtttaaagacaagaaagtcaccacggctaaaggtttcattactcttcacaagttggacaataaaatttactttgaattgccgattaaggtgatgaatcgggatattctacttggttctaccatcgtggaaacgaccgataaccagttcggctgtgtaggagagaagtcaggtgatccttttctgattcgttttgtgcaacgcgactcaactattacattgcgtcgtgtacaggcaggtcagttctctgaagatcgtgaaatcaagaagcgcttggtaagcagtaccatgccggcaatcgctgaaacattcgagatcaaagcatataataacgatagcacggcagtggtattcgatatgacagactatctgctgagcgataaaaagaacctttctccgttctcaccatattcaatgatggagatgatgggagccgatattagtaaggattttgagaaggaaagctcatttattcagggagtcaaaggctttgaggataatgtgagtatacgttctttactgacctacaaaatcagcgtgggtatgaagggaaattatgcagtgaagaaaatgccgtttactgcggttatgaatcgtagcttcattctgttgcctgaacaaccgatgcgtccccgttatgctgatccacgtattggtatttttgaacactctgtagtagaatttgcttccgaaggtcgtgggttgcgtactcgtcacattgctcacagatggaatctggagccatcggattcagcagcctatctccgtggcgaactggtagagccgaagaaacctattgttttctacattgatgatacttttccgttgagttggaataaatatatccataaaggagttgaagtatggcagaaagcatttgagaagatcggttttaagaatgccatcattgcaaaagatttcccgaaagatgatccgaacttcgacccggagaatatcaaatattcctgtatacgttatgctccgtctacggtggccaatgcgatgggaccttcttggatagatccgcgttccggagaaatcattaatgcatctgttacggtattccacaatattgtgcagttggttcagtactggcgcttcttgcagactgcccctgctgatgaggaagtacgtgatgttgttttgcgtgaagacttgctgggagattgtatcgcttatgtgctctcgcatgaggtaggacacacattgtcattgatgcacaatatggcaggttcttcttctatccctgtggaatctttgcgtgatccgaagtttactcaggagtttggtacgacttactctattatggactatgcccgtaacaattatattgctcaaccgggtgataaagagagaggcgtgcgtttgactcctccggaactgggagcgtatgattattacgctatcgcctggttgtattcaccgatctttgaggctaaaacggcagaggaagaaattcctatcttggataaatggatcagtgagaagtctggagatgttaaatatcgctatggtaaacaacagttcagacgtcgttttgacccaagttcagtagaggaagatttgggagacgacccggtgaaagcttctgaatatggacgtcgcaacttgcaatatctgctaaagcatatcaatgattgggtagcggataaggataaggattttgagttccgcacggctgtttatgatgaaattgtatatgcttacgtacgttatttgactttcgttttgggagatatcggtggtatttatctgaacgaacgctatgacggtgatcagcgcccaagttttaaaactgtatcgaagcaacaacaaaaaaaggctctgaatttcttattgaatgaactgaaggacctttcgtggctggatgcacgcgaaacactgaaagaattccctatccgtacttctgtggccatgcagatggaagatgcaattattgatggtatcttgtctcgttgtggtgcggtggctatctgttcgggtaaggcgacatcagctccttatactcagaaagaatatcttgccgatatagaacgttttgtatgggctcctacccgcgccggaagaaccttgacagaaacagaaatgcgtttgcagatgaattatctgacgaagctgattgaaggttcggttgcaggggttgcaaagaatgctacccgtaaaggtatcgcagatatgtatgctcacattgaagtgcccgaatggctgaaagctgcttcgcgcgaacgtttcggaatcatctcggaggaatttatgggatgttttaataacaagcctcgtgagatgcaggctgcccgtttggaggaaatcagtggatttgatgatgatgtagatctgaaagcaccgatcgaaccgatggaacatatatactacggtgagttgaagaaggttcgtagtctggttgcagcaagtgcttctaccggttcggctgatacacaacgccactaccgcttattgttgtacaaaattgaccaggcattaaaatga
>BT_2829|3.3300186854861438
atgaagatagaagataaacttgtagcgtccgtcatcaacggactaaaagcactttacggtcaggaagtccctgagaagatggtgcagttgcaaaaaacgaagaaagaatttgaaggacatttgacactggtcgtgttcccttttctgaaaatgtcaagaaaaggaccggaacagacagcgcaggaaattggcgaatatctgaaggcgaacgaaccggctgtagctgctttcaatgtaataaaaggctttttgaatctgactattgcatcggctacctggattgagttgctgaatgagattcagtcggatgaagagtacggcctggtgaaagctaccgaaacttctccgttggtgatgattgagtattcttcaccgaataccaacaagccgcttcacttaggtcatgtgcgcaacaatcttttgggaaatgcgctggctaacattgtggctgcaaacggaaacagagtagtaaagacgaatatagtaaacgaccgtggtatccatatctgcaaatccatgctggcatggaagaaatacggaaacggcgaaactcctgaaagcaccggcaagaaaggtgatcatctggtaggcgactactatgtgtctttcgacaagcattataaagcggaacttgccgaactgatggaaaaaggcatgacgaaagaggaagcggaagctgcttctccgttgatgcaggaagcccgcgaaatgttggtgaaatgggaagccggtgatccggaagtacgtgccctgtgggagatgatgaacaactgggtgtatgccggatttgatgagacttaccggaagatgggggtcggcttcgataagatatattatgaatccaatacttatcttgaaggaaaagagaaagtaatggagggactggaaaaaggctttttcttcaaaaaagaagacggctctgtctgggttgacctgactgccgaggggctggatcataagctgcttcttcgtggcgatggaacctctgtttatatgacgcaggatattggcacggccaaacttcgtttcgctgattatccgattgataaaatgatttatgtcgttggtaacgaacagaattatcacttccaggtactttctattctgttggataaactcggttttgaatggggtaaaggccttgtacatttctcttatggtatggtagaattgccggaaggtaagatgaaatctcgtgaaggaacagtcgttgatgccgatgacctgatggaagagatggtatcgactgcaaaagaaacttcgcaggaactcggaaaactggatggtctgacgcaggaagaagcagatgatattgcccgtattgtcggtctgggtgctttgaagtactttattctcaaagtagatgcccgtaagaatatgactttcaatccgaaagagtctatcgacttcaatggtaatacaggaccgttcattcaatatacgtatgcccgtattcagtctgtgcttcgtaaagcggctgagtctggaattgtgatacctgaacagattcctgctggtatcgaactgagcgagaaggaagaaggattgattcagttggttgctgactttgcggcagttgtaaaacaggccggagaagactacagtccgtctattatcgcgaattatacctatgatctggtgaaagaatataatcagttctaccatgatttcagcattctgcgtgaagagaatgaggcggtaaaagtattccgtattgctctgtctgccaatgtagcaaaagtggttcgtttaggaatgggcttgttgggcattgaggtaccttccagaatgtaa
>BT_0847|3.3281764681859016
gtgcaacaagcaactattagtaaaacctttgattcttacgatcactatactgaaacctattacgcttcatctaacgcagtagcagcttcagccgagagaatctatctattcatcaaagagtatattacttacttatcagatgaagagaaagaagccatctttccggagaagtacaagaaaaaggatgattcttaa
>BT_3871|3.327071500297195
atggaacttgatgtattaacggccatatctccgattgatggtcgatatagaggcaaaactaaagctttggcagcttatttctctgaatttgcactgattaaataccgtgtacaggtagaggtggaatactttatcaccttgtgcgaacttcctttgccgcagttgaaaggaatcgatagcagcgtgtttgaaactttacggaatatctaccgtaacttctcggaagcagatgcgcaacgcattaaagatatcgaaagtgtaaccaaccatgatgtaaaagccgtagaatatttcctgaaagaagaattcgataagctgggtggaatggatgactataaagaattcattcacttcggattgacttctcaagacattaataatacgtctgtgcctctttctatcaaggaagctttggataaagtctattatccgctgatcgaagaactgattgcacaactgaaaacgtatgcaacagaatgggctgaaatcccgatgcttgccaaaactcatgggcaaccggcttctccgactcgtttgggtaaggaagtgatggtattcgtttaccgcctggaacgtcagctggctatgctgaaagcatgtccgatcactgcaaaattcggtggcgctaccggaaattacaatgctcatcatgtagcatatcctcaatatgactggaaacaattcggtaatcggtttgttgcagagaaactgggactggagcgcgaagaatataccactcagatttcgaactacgataacttgtctgctgtctttgacgcgatgaaacgtatcaacaccataatggtggatatgaaccgtgacttctggcagtatatttctatggaatacttcaagcagaagatcaaagccggtgaggtaggatcaagcgcgatgccgcataaagtgaatccgatcgactttgaaaatgcggaaggtaatttgggtatcgcaacttctattctggaacacctggctgtgaaactgcctgtttcccgtttgcagcgtgacctgacagactctacggtgctccgtaatgtaggcgtgcctttcggtcatatcgtgattgctattcagagttcactgaaaggacttcgcaaactgttgctgaacgaaccggctatttaccgtgatctggacaactgctggagcgtagtggctgaggcaatccagacgattttacgccgcgaggcttacccgcatccgtatgaagcattgaaagctttgacccggaccaaccaggctattacagaaagttctattaaagagtttatcgaaggcttgaacgtaagcgaagatattaaaaaagagttaagagcaattactccgcatacatatacgggactttaa
>BT_0888|3.3254377142095506
atgaaaacgaaagaagaaatcgtagctaattggctgccccgttacacaaaacgtaacctggaagattttggagagtatattctgttgactaacttcaacaagtacgtagagattttcgcaaatcaatttgatgttcctattttgggtagagatgccaatatgatttccgccacagccgaaggcattacaatgatcaatttcggtatggggagtcctaatgccgctattatcatggatttattgggagctattcatcctaaagcctgcttatttttaggtaaatgtggtggtatcgacaagaaaaatcaaattggcgatttaattcttcctattgccgctattcgtggtgaaggaacatccaatgattattttccacctgaagttcccgctttgcctgcatttatgttgcagcgtgctgtttcttcgtccattcgtgactatggccgtgattattggacgggtaccgtctacaccaccaatcgccgtatttgggagcatgacgaagcattcaaggagtatctgaaaaagacacgtgcgatggcggttgatatggaaacggccactttgttcagctgtggctttgccaatcatattccgacaggagcattgttattggtatctgaccagcctatgactccggatggagtgaaaactgataaaagcgataatttggttaccaagaactatgtagaagagcatgttgagattggtatcgcttctctgcgtatgattattgatgcaaagaaaactgtaaaacacttgaaattcgactggtaa
>BT_3230|3.323245675958896
atgaattttgtagaagaattgagatggcgtggcatgctgcaggacatcatgccgggaacggaagagttgttaaacaaagagcaggtgactgcctatttgggtatcgacccgactgccgattcgctacacattggtcacctttgtggagtgatgatccttcgtcatttacaacgctgcggccataagccgctggcactcatcggtggcgctacaggtatgattggagacccttccggaaaatcggcagaacgtaacctgctgaacgaggaaacattgcgtcacaatcaggcgtgtatcaaaaaacagcttgccaagttcctcgacttcgagtcggatgtgcctaaccgtgctgaattagtgaacaattatgactggatgaaagagttttctttccttgactttgttcgcgaagtaggtaagcatatcactgtaaactatatgatggcaaaggattctgtaaagcgtcgcctcaacggagaagcacgtgacggactgtcattcaccgaatttacttatcagctgcttcaaggctacgatttccttcatctgtatgaaactaaaggatgtaaacttcagatgggcggttccgaccagtggggaaatatcactaccggagcagaactgatccgccgtaccaatgggggagaggtgttcgcgctgacttgcccgctgatcacaaaagctgacggtggtaagtttggtaaaactgaatctggaaatatctggttggaccctcgttatacttctccctataagttctaccagttctggctgaacgtaagcgactctgatgcagaacgctatatcaagattttcacttcgatcgagaaggaagaaatcgaagcattagtggccgagcaccagcaggctccgcacttgcgtgctttgcagaaacgtctggccaaggaagtgactatcatggttcactccgaagaagattacaatgcagcggtagatgcgtctaatatcctgttcggtaacgctacttccgagtcgttgcgcaagttggacgaagatacgttgctggctgtattcgaaggcgtaccccagtttgaaatctctcgtgacgccttggcggaaggagtgaaggctgttgatctgtttgtcgataatgcggctgtatttgcttcgaaaggcgaaatgcgtaagttggttcaaggcggtggcgtatcattgaataaagaaaaactggaagcttttgaccaggttattacgactgccgatctgcttgacgggaaatatctgcttgttcagcgtggtaaaaagaactattttctgctgatcgcgaagtaa
>BT_3832|3.3232269001893635
atgcaaacagactctgctaagtatgagtttgttttggataacctttacttcgcccacattgatggtcctgaagttcagaaaggaaaagtaaatgttactttgactgtgaaaagaacctctcgtgctttcgaactgagctttcagacagacggtatagtatgggtaccatgcgaccgttgcctggacgaaatggagctacagatcacttcgtctgacaaactgatggtgaagtttggacatgaatatgcagaggaaggcgacaacctgattgtgatccctgaagaagagggagaaatcaatgttgcatggttcatgtatgaattcgttgcactctctatcccaatgaagcatgtacacgctccgggtaagtgcaacaaagctgttactagcaagttgagcaagcatctcaaaacagatgctaatgaagatagcgatgaagtcttcgacacaggtggagatgatatcgtagttgcggaggaaatggaggaacaaattgatccccgttggaatgaattaaaaaaaatattagataataattaa
>BT_0623|3.3228456611133783
atgaaagaaagaattttagtaacgggaggaacgggctatattgggtctcataccgttgtagaactacaaaacagtggatacgaagtaatcattatcgataatttatcaaattcgagtgctgacgttgttgacaatatagagaaagtatccggtatccgcccagcttttgagaaactggattgtcttgattttgctggccttgatgccgtatttgccaaatataaaggaattaaagcgattattcatttcgcagcaagcaaagcagtaggagagtcggtagagaagccgttgctttattatcgtaacaacctggtttctttaatcaaccttctggagttaatgcctaaacatggagtagaaggcatagtgttctcttcttcctgtacagtatatggtcaaccggatgagttgcctgtaacggaaaaggctccgatcaagaaagcggaatctccttatggaaatacaaaacagattaatgaagaaattatccgtgatacaatagcttccggtgccccgatcaatgctattttgctgcgttatttcaatccgattggcgcacatcctacagcattgctgggtgaacttccgaacggtgttcctcaaaacctgattccttatctgactcagacagcgatgggtatccgtgaaaaactaagtgtattcggtgacgattatgatactcctgacggttcttgtatccgtgactttatcaacgttgttgacttggctaaagcacacgtgattgcaatccgtcgtattttggagcaaaaacagaaagaaaaagtagaagtatttaatatcggtacaggacgcggcgtttcagtattggaactgattaatggctttgaaaaagctaccggcgttaaattgaattatcagattgtaggccgtcgcgcaggtgatattgaaaaggtatgggctaatcccgattatgcaaaccaggaactgggttggaaagcggtagaaacattagaagatactttacgctctgcatggaattggcagctgaaactccgtgaaagaggcattcagtaa
>BT_2724|3.3227436184499646
atggcagtacgtaaattaaagcccacaacaccggggcaaagacataaaattattggtactttcgaagaaattactgcatcagtaccagaaaagtctcttgtatatggtaagaaatcatctggtggtcgtaacaacgaaggtaagatgactatgcgctacattggtggcggtcatagaaaggtgattagaattgttgatttcaagagaaacaaagacggtgtaccagcagtggttaagacaattgaatacgatccgaatcgttcggctcgtatcgctttgttatattacgctgatggagaaaaaagatatattattgctcccaatggattgcaagttggtgcgactctgatgtcgggtgaaacagcagcgccagagattggtaatactcttccccttcagaacattccggttggtactgtaattcacaatattgagttacgtccgggacagggtgctgctctggttagatcagctggaaactttgctcagttaacttctcgtgagggtaagtattgtgtgattaaattgccttcaggtgaagtaagacagattcttagcacttgtaaagctactatcggtagtgttggtaactcagatcatggattggaacgctcaggtaaggctggacgctctcgttggcaaggtcgtcgtcctcgtaaccgtggtgttgtaatgaacccggttgatcacccgatgggtggtggtgaaggacgttcttccggaggacatccaagatctcgtaagggattgtacgctaagggacttaagactagagctcctaagaaacaatcgtctaagtacattattgagagaagaaaaaagtaa
>BT_1574|3.3196887973088915
atgagaaaaaatttcttgattggatttgtaatgttaatcgtttcaattccaacttttgccggagattatctaactaatacgaatcagaatgctgctttcttgcgcatgatagcccgcggcgcttccattgatattgatggagtttatagtaatcctgccggactggcattccttccccaaaacggtttacaggtagcactgactattcagagtgcatatcagactcgtgatattgctgctacaagtcctttgtggactatggatggacagacttccgtgcgcaattatgaaggaaaagcttcggctcccgttatcccttctgtacatgctgtatataagaatggtgactgggcattttccggtagtttcgctatcgttggtggtggtggaaaagcttctttcaatacaggtttgcctatgtttgatgcagctgctatcggcttggtaaattctacaagtgatatgttgaaacctaatatgtacaatatcaattcagccatggaaggtcgtcaatatatttatggtttgcagttaggggcaagctataagattaatgaacacttttcagtttttgccggagcccgtatgaattactttacaggtggatataaaggttttctgaatattgccttgaaagaaggagtagcaggacagatcggtgctgctatagtacaacaaattatgggggctaatcctaatttgagtttagaacaggcacagcagattgcacaagaacaatctgcacctatgcttcagaaactgaatgatacgaagcttgaactggattgtgaccagacaggttggggattgacgccgattatcggtgtagacgctaagttcggtaagttgaatttggctgcgaagtatgagttcaaagctaatatgaatattgagaacaatacacataaattggaatttccggatgctgctgctgcctatatggcaccttatcagcatggtgtgaatactccaagtgacctcccttctatgttatctgtagcagcaagttatgaattcttgccttctcttcgtgcttcagtagagtatcatttctttgatgacaagaatgcaggtatggctgataacaagcagaagacattgaaacatggaacacacgaatacctggctggtgtagaatgggatataaacaaaatattcacagtcagtggtggttatcagaaaactgattatggattgagcgatgctttccagacagacacaagtttctcttgtgattcttattcagtcggtttgggcggtcgtattaatcttagtaaggcgttaagtttagatgttgcttatttctggactacctacagcgattataccaaagaaaatccacgtggcttggatggggctatggcttcaatggataaagatgtttatagtcgtacaaacaaagtgtttggtgtaagtgtaaactataagttctaa
>BT_4235|3.319094302725782
atgaaatcaattaaattctttttcgcatgtgtattggcattaacttttgtagcatgttctaatgctgaaagtgatagttttgaagacaactcttcaaactttgaatccatgatatctttatatggtatacaatctgcaactgttgactctaaagtaggtgatgtaccttctgtgactgcagaagaaatggcaagtgtgcttgaagcgcttcgtcagaatggtaatactatccgtaactgtgaatcggaaactttggaaggatactacgaaggtggtgacagaaaagaagtgaagatgatcgcagaatatcaggcccgtaccagaagcggtgctttcgtagaacaattcgcattgtgtgtttccgtcaactttaatattgataataacggcggagtattttatataggtactacatactcttcctcgactgacctgttcaactggcagggttatggagcttccttatctactactgctgaaggaaacagtgtattcagctcgacttcttatctctatttccgtgtaagcgaccagggtaattgcctggttaaggtacccgtaagctttaaaggtagctacaacttcaaggataataagggaacttatagctttactctttccaaagcagctaattaa
>BT_0618|3.318146953562616
atgttaaagacattttcaattggtggagttcatccacacgaaaataaattgtcggcacatcaacctatcatcacagcggaagttcctgcaaaggcagttattctgttggggcagcacattggcgcacctgccaaaccgatagtagcaaaaggtgatatggtgaaggtaggcacgaagattgccgaacctgccggcttcgtttcggcagcaattcactcttctgtcagtggaaaagtggcgaagattgatacagtagtcgatgcgagcggttatgcaaaacctgctatctttattgatgtagaaggcgacgaatgggaagaaaccattgaccgtagcaagacactggtcaaagaatgtgagctttcgtccgaagaaatcgtgaagaagattgccgatgccggtatcgtaggtttgggtggtgcttgtttccctacacaggtgaaactttgtccgcctccttcgttcaaggcagaatgtgtgattatcaatgcggtggaatgtgaaccgtatctgactgccgaccatcagctgatgctggaacacgcggaagaagtcatggtaggtgtctccattctgatgaaagccgtgaaggtaaataaggcatttatcggaattgagaataacaagccggatgctattgaactgatgacgaaagttgcttccagttatgcaggcatcgaagttgttcctttgaaagtgaaatatcctcagggtggtgagaaacagctgattgatgcgattaccaaacgccaggtggcaagtggtgcgctgcctatctctactggggcagttgtgcagaatgtgggtacggcatttgctgtttatgaagctgttcagaaaaataaaccgttgtttgagcgtgtgattaccgtaactggtaagtctgtggccaaaccttccaacttcctggcgcgtatcggtacaccgatgaaacagctgattgatgcttgtggcggtctgccggaggatacgggaaaagtgatcggtggcggtccgatgatgggtaaggctctgatgaatatcgaagttcctaccgcaaaaggcagttccggtatcctgattatgaatcagaaggaagccaaacgtggtgaagcacaaacctgtatccgttgtgcaaagtgtgtgagcgcttgtccgatgggactggagccgtacttgctcggagctttgtccgaaaacggagattttgaaacaatggaaaaagaaagaatcatggattgtatcgagtgcggttcctgtcagttcacttgtcctgccaaccgtccgctgcttgattactgccgcttgggtaagggtaaagtaggagctatgattcgtgcacgtcaagctaaaaaataa
>BT_2260|3.317313956532407
atgcaaacacaagaagtcgtaatcaaacctactttgaaagttttgttaaagtctgattctcagaatcttgaagaggtagtggtaacagctatgggtattaagcgatctgaaaaatctttaggttatgcagtatccagtgtaaaaggagatgagataactaaagcgcgtgaaagtaatgtgcttaattcattgtccggtaagattgcaggtttgcaaattgcacagtcgtctggaacggtaggtggtagttcaagtatacagattcgtggtgcttcctctattggcacagtttcttcccctttatttattattgacggacttcctattgacaatggttcttacaatcctgacagaaccaatggtatagtcgatgtaggtaaccgtgcaggagatatcaactctgacgatattgaatctattaacgtattgaagggtgcagctgcaactgcattgtatggagcacgtgcaaaagacggtgcaattgttattactactaagaaagggaagaagaattcaccggtatttgttacggtaaactcttcaacacgatttgagaatgtacttaaattgcctgatttccagaatgagtatgcacaaggtagctacggagtatataatgtaaaaatgctgaatggatggggaccgaagatttcatcggtacaagatcagcaatttacagattataaaggagataaagtgaccttgaaagcaaatcctgataatgtgaaggatttctatgaaaccggaatgagctatattaataatgtgtcagtagccggaggtggtgaaaaggctgatttccgtttgagctttacttctactaatcagaccggtgttgtgccaggttctgactataacaaatatgcattctctgtgaatgcaggtatgaactttactagcaacttcacaggacgcatctctgcccaatatatacgttcagattctgaaggtcgtccggcacagggggcaaatgatagcaacttgctgattcctttaatcaatggattgccaagaacgattgatattcatgatattaagcagaactggattgatgaaaatggcaaacaggttacgttggatccggaaggcaaaagtaataatccgtactggattattaataagaataaatttaccaataatctggatcgtatgatcggtaatatcacattgacttataagccgattgaaggattgactatcactaacaatgccggaactgacttctatacagaaggaagacgtaaactttacgcaaagggtactgtaggagccttaaatggtaagtttcagacttggaatttgtataaaagaattataaataatgacttaatggtttcctatgagaagacttttgccaatgattatcattttaaggcgatggtaggtcataatctctatcaggaagaatggaagaatgaaaatgtacaagctcagaacctggtagttgacggattgtatacatatactaatgcgaaatctactactccggtgaattattatgaaaagaaacgtcttgtcggtttatacggagatattagcttgggatacaaagatatgctttttattaatgtaacaggacgtaatgactggtcgtctactctgcctattaataaccgttcttatttctatccatctatcagcggtagctttattttcacagaattgatggagaataaagacatcctgaattacggtaagattcgtttaagttatgcgaatgtgggtagtgacgaagatccgtacaatttggcatttaaatatactccagctagtacttactttttgcaatatctgggtaatgtcaatactttcccacacatgggactggttggttttaccgggcctcgtgttctgccgaatgaaaacttgaaacctcagaaccaaagttcattcgaagtcggagctgatttacgtttttttggtggaaagattcgtttggatatgacttattatagcaatatcacaaagaatcagattgtaagtattgatgtcccgttatcaacaggttactttgctaataatatcaatgccggaaagattgccaataagggtgtcgaagtaactttgggcttgactcctgtagaaacacgtaactttaaatgggacttggatgcaacgtttgcttctaataagcagactgtagaagagttggctgaaggacttgatgaatatacattgactagcggattgagtggtttgcagattaaggctgccaaaggtgattcgttcggtttgtacggtactgcctggaagcgtgatgatcaaggtaattatgtaatcaactctaagacaggtttgagagaaacagtcaataacgtacgtttgggagacgtttatcctgactttacaatgggtatcaacaatacacttacttataaagggctgacttttagtttcttgattgatatccgtcatggaggttccttatattcggaaacagtagctaatttgagaagcagtggtttggctgcagaaacagtggctcaccgtgaagatgcctcttttattgaaccgggtgttattcttcaggatgacggaacttacagacctaatgatgttccggtgaagagtatgcaggactactggcagcatgtggcgaactccagtaataatgaaggaaatatctataatgcatcatttgtgaaacttagagaagtgcaattgtcctatagttttccgcgtaaatggtttaagagtttctttgttaaatcattggatttaggcttcgaggcacgtaacttatggatcatcaaagatcatgtgccgcatattgatccggaagctaacttcttcggtccttctcagatcggaggcggtgtagagtttaacagtatcccttctaccagaagtttcggatttaatctcagactaacattgtaa
>BT_2479|3.3160140673689504
atgaaaaagtttttttatttgtcggctctttcattgggcatgatgtgttccattacggcttgtagtgatgatgacactacgactatagacgctaaaaatcttgactatacggcggagaatgcaagtagttggggaaattacatgcgagtagttgcacaattgttggtgaatgatgctactgctctttatgatgactgggcggttaaatacaacgaaggtggaagttatgcagatttctttaagaatcaagatgctttgacgagtgttgagcagttgattgacggctgtgtagacattgccaatgaagtaggtactgccaaaattggtgacccttacgatcttttcatacataataatgaagaaaaggctttgtatgctgtagagtcatggtatagctggcattctcgtgaagactatcgtaacaatatctattctattcgcaatgcttattacggaacacgtacaggggctattagcgagttatctctctcaaaagcagtagccgcggtaaatgctaatcttgatactgaagtaaaaaaagcgattgatgacgcagcagcagcaatttgggctatcccgagtcctttccgcaacaatatcaatagtccggaagcagtaagtgctatggaagcttgtgccactttagagggagtactcaagggtagtttgaagagttgtatcgaaggtattgataaaacagtgttggctgaagtcgtaaaaaattatgtggatgtagttgtattacctacttactctgatttgaaagcgggaaatcaggctcttttcgatgctgttgagacattccgtacttctcccagcaatgctaacttcaaggcttgcgccacagcatggcttgctgctcgtacaccgtgggaaaccagtgaggcattcctttttggtccggttgccgacaaaggtcttgaccccaatatggatagctggccactcgatcaggatggtatcgtacagatcctgacttccggtaactattcagacttgaactgggatggtgactatgatgaagaagatgataaaattgccggtgcacaagctttgcgtggttaccacactttggaatatttgatcttcaaagatggcgaagcccgtaccattcagtaa
>BT_0590|3.314522865812277
gtgggagaaacaaagtatattttcgtcaccggtggtgttgcctcttctttaggaaaagggatcatctcatcctccatcggtaaattgctgcaagcaagaggttacaatgtaaccatccagaagtttgacccgtatatcaacatcgacccgggaacattgaatccttatgagcatggagaatgctatgtgaccgtagacggccatgaagccgatcttgacctgggacactacgaacgtttcctgggtattcagactacaaaggctaacaacatcactacgggacgtatctacaaaagtgttattgacaaagaacgtcgcggagactatctgggtaagacgattcaggtgattcctcatatcacggatgaaatcaaacggaacgtaaaattgctcggtaacaaatacaagttcgattttgtaattaccgaaatcggtggtacggtaggtgatatcgaatcactcccctacctcgaaagtatccgccagttgaaatgggagttgggtaagaacgctctttgcgtacacctgacatatgtgccttatcttgccgctgccggagagctgaaaaccaaaccgacacagcattctgtcaaggaactccagagcgtaggtattcagccggacgtattggtgcttcgtgccgaacacccgctgagcgacggactccgcaaaaaagtagctcaattctgtaatgtggatgacaaggctgtcgtgcagtctatcgacgcagaaacaatttatgaagtacctctcctgatgcaggcacagggactggacagcacaatccttgaaaagatggggctgcccgtaggagaaactccgggactaggtccgtggcgtaaattcctggaacgccgtcatgctgctgaaacgaaagaacccatcaacatcgcattggtaggtaaatatgacttgcaggatgcttacaagtcaatccgtgaagcattgtcacaggcaggtacttacaacgaccgcaaagtggaggttcactttgtgaacagcgaaaaactgacagatgagaacgtagccgaagccttgaaaggcatggcaggcgtgatgatcggtccgggattcggtcagcgtggtatcgacggtaagttcgttgccatcaaatatacacgtacacatgatataccgaccttcggtatctgtctgggtatgcaatgtatcgctatcgaatttgcccgcaacgtattgggatatgccgatgccgactcacgcgaaatggatgaaaagactccgcacaacgtgatcgacatcatggaggaacagaaagcgatcaccaatatgggaggtacgatgcgtctgggcgcttacgaatgtgtgcttcagaaaggatcgaaagcataccttgcttatggtgaagaacatattcaagaacgtcaccgccatcgctatgagttcaacaatgactataaggctcaatacgaagctgccggtatgaaatgcgtgggtatcaaccccgaatcggatctggtggaaatcgttgagatcccggcattgaagtggtttatcggcactcagttccatccggaatacagcagtacggtattgaacccgcatccgttgtttgtggctttcgtgaaggcagccatcgagaacgagaagaattga
>BT_4649|3.3104781370053726
atgaagactaagtttatttatgtagtgttgatggctttatttttgggaagccagatgaccctttctgcacagaatgaagaaaacaaagaaagaaaacagcgtcctacaccggagcagatgatgcagatgcagaccaatcagatggtgagagcgctcatgctggatgatgcaacggcagccaagtttactccgatatacgagaagtatctgaaagaacttcgtgagtgtcgtatgatgaacttcaaacccagagcgagaaaagatgcagctcaaggtacggaagccaatactgccaaagaaactccaaaaccggttatgacagatgcggaaatcgctaaaatgttgaaagatcagtttgcgcagagtcgtaagatgctggacatccgtgagaagtattataatgagttcagcaagattctgtctcaaaagcagatcatgaagatttatcagcaggaaaagagcaatatgaataaattcagaaaagagtttgaccgtagaaaaggacagaaaccgggacaaggtcacaaacccggacaagaccgccagagacaaagacagcatacccctcatcaaactcaaaagtag
>BT_2269|3.310248414923135
atgaaaaaaatatatttacccattctattactgacgttggcagtatcctcatgcgatactttcgacaaagtgccttccagtgaatggccttcagaaggtgctattaagactctcgaagatttacagtttgcagttaacggtgtttatgagtctcagacttcttctatagacgcgggaactaatccacgtggcagctacgcaggtgatttcttcttgtacgccgaccaaagaggcagcgacttcaaagccatcggtagcaataagcaaacagttgatgtatatgcctaccaggctactaagaatagttctgattcatactatttctacaaacgcttttatctttctctggcaagaataaacaaagttttggagggagttaagaaatccggtctggaaggagctgaagttgatgttcaggtaggcgaattgtatgctttgcgggcacttttccactttgacttggcccgcttgttcgctaaacttccttgtaatgcacaggccagcgatccgggtatcgtattgtctacagaagttttcgaatccggatatacagcagaaagagctactattgcgaaaacttacgaaaccatactggatgacttgaagactgcattggataatctcccagaaaccagcaaggtagtaactgccggtcatatcgactattggggagcccgtgcactgagagcccgtgcatatctctacatgaatgagaacagtaaagcacttgaggacgccaaatatgtaatcgaaaaatctccatacaagctgtacaccagagatgaatacgaaacagtatggaccaaagttggaagcagtgaaagcattttcgagttcctgattacctcactctacaatgcacaacgtaactctctcggattctacacacatgccgaaggttatgcagaagccggtatcaccgagggattcaaaactttccttcaagaacgtccggaagatgttcgcagcactctgattgctgaagaaagcgacggtggagataacgaaggctggtatatccagaagtatccgggacgcgacggagaaatatatgtaaataatccgaaagtaatccgcctgtccgaagtatatctgatcgccgcagaagctgcattaaaagcaggtggtgctgatcctgccagctatatcaatgacttgcgtaagcaaagaatagccgactatgaagacgttgcttctgttactatcgatgatattctgacagaacgcagactggaactttatggtgaaggtcataacgcctgggatacatggagaaacaaaaaggcagtaacgaatgcccaagttccggccggtccgatcaactatgacgactatcgtaccgtaatgcctattccggtttccgagatcaatgtatctaacggtaagctgaaacaaaacgaaggctactaa
>BT_2079|3.309289119199831
atggaaacagtagaaaacaagtacatcaccgttgcatataagctatatacagtggaagatggtgaaaaagaattgttcgaagaaacaaatgcagaacatccttttcagttcatttcaggattaggcacaacgctcgaaagcttcgagaaccagataacagctctttctaagggtgataaattcgattttaccattccggcagatgaagcttacggagcctacgatgagcaacatgtatttgatcttcctaaaaatatctttgaaatagatggcaagttcgacagcgaacgcgtaacagaaggcagcattgtacctttgatgaccggagacggtcaacgcgtaaacgccagcgtcgtagaaatcaaaccggatgtagtagtagttgaccttaaccacccattggcaggcgctgacctgatctttgaaggtgaagtaatcgaaagccgtcctgctaccaacgaagaaattcaggaactggtgaagatgatgagcggtgaaggttgcggttgcggatgcgacagctgcggcagcgactgtggcgatgactgcggttgcgaaggcggacactgccactaa
>BT_2738|3.306341947841861
atggctaaagaagttgctggactaatcaagttacagattaaaggaggcgctgcaaatccatcacccccagttggacctgctttgggttccaagggtattaatatcatggaattttgcaagcaattcaatgccagaacccaagacaaggcaggtaagattttgcctgttatcattacttactacgcagataagtctttcgattttgtaatcaagactcctcccgttgctattcaattgcttgaagtagctaaggtaaagagtggttctgctgagcctaaccgtaagaaagttgccgagcttacttgggagcagattcgtacgattgctcaggacaaaatggttgacttaaactgttttactgtggatgctgccatgagaatggttgctggtacagctagaagtatgggtatcgctgtaaaaggggagttcccggttaataactaa
>BT_0001|3.304029903849711
ttggtatctaccagtacgcacgacgatgcttttgacttcgactttggttacactggtaagcttcagttcttggtagccactgtagatgcaaatagtacctattacactaaagacccgaatggtattgaatgtgataacgacggaagcagttcatctttaactccgttcactcacccgacaatcagtaacttaacaatcgttggaaccgttaatggtaaggttgcacaatctgcaatgggtgatggtaaatccatgaaatcttgtgccaacttccgtagaaactgccaatttactttggtgaacagtattctttacggatatcctaccggtatcttgtgtgaaaccactaacagctatgttttcaaaaacaatgttgtaaatggtgttagtactacattttcaggtatcacagctgacgcgactaatactgctgctgcaagtgctgaggctattgggctgacttctccgtggggtggatatacaggtttgatgcctaatgcatctccagccaatgcaggtgcagattttagtgaattggatagttggtttacgactacttcttacagaggtgctgttggtggacgttcaaactggttaactcaagcgtgggtaaaataa
>BT_0914|3.2944447496991724
atgggattttttagttttttttcaaaggaaaagaaggaaactttagataaaggattatctaaaaccaaagagagcgtattcagtaaaatcgctcgtgccgtggctggtaagtcgaaagtagacgacgaagtattggataatctggaagaagttttgatcacatctgacgtgggggtagagacaactttgaatattatcaaacgtatcgaaaaacgggccgctgcagacaaatatgtgaatactcaagagttgaatcacatactgcgtgatgaaattgctgcccttttgaccgagaataattcggatgacgtagcagactttgatgtacctatcaagaaaaagccttatgtaatgatggtagtgggagtaaacggggtaggtaaaacaacaacaatcgggaaattagcttatcaattcaagaaagcgggcaaatctgtttatttgggtgccgccgatacattccgtgcagctgccgtagagcagttgatgatctggggtgaacgcgtaggtgtgcctgttgtaaaacagaaaatgggtgcggaccctgcatctgtcgctttcgatacactgagttctgctgttgccaacaatgcggatgtagtgattatcgatacggccggccgcttacacaataaagtaggcttgatgaatgagcttaccaagataaagaacgtcatgaagaaggtagtacccaatgcaccggatgaagtcctgctggtattggatggttctaccggacagaatgctttcgagcaagccaagcaatttacattggctacggaggtgactgcaatggctatcaccaagttggacggaaccgccaaaggcggagtagtgatcggcatctccgaccagttcaagattcctgtaaaatacattggattgggtgaaggcatggaagatttgcaagtcttccgcaaaaatgaatttgttgattccctgtttggagagaatgcatga
>BT_1840|3.2943007560820696
atggcagcaaaaccaagtattcctaaaggaactcgtgacttttcgccggtagaaatggcgaagcgtaattatatattcaatacgattcgtgacgtatatcatctgtatggtttccagcagatagaaactccgtcgatggagatgctttctacactgatggggaaatatggcgatgagggtgacaaacttctatttaagattcagaactccggagattatttttccggcatcacggatgaagagttattgagtcgtaatgctgttaagctggcaagcaaattctgtgagaaaggtttgcgctatgacttgacagtgccttttgcccgttacgtggtgatgcaccgcgatgaaataactttcccgttcaagcgttatcagatacagccggtatggcgtgcagaccgtccgcagaaaggacgttaccgtgagttctatcaatgcgacgctgatgttgtcggcagcgattcactgctgaatgaagtagaactgatgcagattgtcgatacagtattcagccgtttcaacatccgtgtgtgtattaagatcaataaccgcaagattctttccggtatcgctgagattatcggtgaagcggataagattgtagatatcacagtggctattgacaagctggataagattggtctggagaacgtcaatgcggaactgaaagagaaagggatcagtgatgaggcgattgccaaattgcagccgatcattctgctgagcggaaccaatactgaaaagctggctacactaaagagcgtgctggcagccagtgagacaggcatgaaaggagtcgaagaaagcgaatttattctgggcacattggaaacaatgggcttgaaaaatgaaatcgaacttgacttgacgctggctcgcggattgaattattataccggtgctatcttcgaagtgaaagcgctggatgtgcagatcggcagtatcaccggtggcggtcgctatgacaacctgacaggagtattcggtatggccggtgtgtcgggagtcggcatttcttttggtgcagaccgtattttcgatgtattgaatcaactggaactttatccgaaggaagcagtgaacggtacggaattgatgttcgtaaactttggtgataaagaagctgctttctccatgagtatgctggcaaaagttcgtgcggcaggtatccgtgcggaaatcttcccggatgcggcaaagatgaagaagcagatgagctatgccaatgccaagagtgttccgttcgtagctatcgtaggagagaacgaaatgaatgaaggcaaagcaatgctgaagaatatggaaaccggcgaacagaatcttgtttcggtggaagaactgatagctgctttgcgcaactaa
>BT_1156|3.293651245869967
atggaacatttattaagtttattcgtccgctccatctttgtggacaacatgatattcgcgttcttcttgggtatgtgctcatatctggctgtatcgaagaatgtgaagactgccgtaggactgggtatagccgtaacattcgtgttgctggttacgcttccggtgaactatttattgcaaaccaaggtgctggctgccaacgctatcattgaaggtgttgacctcagcttcctgagttttattcttttcattgccgttattgccggtatcgtgcaattggtggagatggtggtagaacgtttcagcccgtcgctgtatgcttcactgggtatctttctgccgttgatcgccgttaactgtgctatcatgggtgcttctttgtttatgcaacaacgcatcaatctgggtgcaagcgatccgaaatacatcggtgatgtatgggatgcgctgtcttacgcactcggttcgggtatcggctggctgctggctatcgtcggtctggctgctatccgtgagaaaatggcttactctgatgtacctgctccgctaaaaggtctgggtatcacatttatcactgtaggtctgatggcaatcgcatttatgtgtttctctggtttgaacatctaa
>BT_4096|3.292975255892605
atgaaaaagtttttagtattagttgcagcagtttgcatggcatatactactgcgtttgctcagaccgtgaaaccttttaaggaaggtgatagagctgtgtttttaggaaatagtattacggatggtggtcgttaccattcatttatctggttgtattacatgacccgcttcccgaatatgcctattcgtgtattcaatggaggtattggtggtgatacagcgtatgatatgaataaacgtttggatggtgacatttttagcaaaaatcctactgtattgatggtgactttcggtatgaatgattccggttattatgaatataatggtgataatgcgaaagaatttggtgaacagaagtatcaggaaagcatcaagaacttccagcagatggaaaaacgtttcaaggaattgccacatactcgtatcgtaatgacgggaacctctccttatgatgaaactgcgcaaataaaggataatacggtctttaagaaaaaaaatgagactattaagagaattatagaatatcaaagagaatctgctgcaagaaatggttgggaatttacagattggaatgcgcctatggtagctataaatcaggaacttcaacaaaaagatcctagttttactctttgtggtaacgatcgtatccatccggacaatgacggtcatatggtgatggcttatcttttcttgaaagcacaaggttttgctggtaaagatgtggccaacatggaaatcaatgcaaataagaagcaagcagtgaaggcagaaggttgtaccatctcaaatattaagaaaataggtaaagatattagttttgattatctggcagaggcgttaccatatcctttggatactattgcacgaggctggggttctaagaagagtcaggcagaagttataaaagaagttccttttatggaagagatgaatactgaattgctgaaagttaccggtttgaaggggcaatataaactgttgattgacgatcaggaaataggaacctgggatgctgctgatttggcaaagggtataaatttagctgcagaatctaaaactccacaataccagcaggcattaactatcatgcacctcaatgagtatcgttgggaacttgaaagaacatttagagaatatgcgtggtgccagtttggtttctttcaacaaaaaggcttattgtttgctaatgacagaaaggctattgaagtgatggatgaaaatgtagagaagaacatgtggttgaaaggacgtcgggatctttattcaaagatgatgtttaaagaaattcgcgacgcacgtgaacaagagatggatgttctgatttccaagatctacgaaatcaacaagccagtagtaagaaagattgttctgagaaaaatataa
>BT_0580|3.292829658580925
atgtttgacaaacaccctaaaggactgatagcagccgctttagccaatctaggtgaacgctttggcttctatacaatgatggcgatcctcgtgcttttcttgcaagctaagtttggaatgaatggaaaagaagcgggatttatttattcaactttctatttttccatttacattcttgctttggttggaggtattatcgccgataagacacgaaactacaaaggaactattttcacgggaattgtgctgatggcagtgggatacttgttgttggctattccatccaagactccggtagacaataagaccttttatctggtcattacttgcgccagcttgtttgtgattgcatttggtaatggattatttaaaggaaatctgcaagctctggtagggcagatgtacgataatcctcaatatgccagcatgcgtgactccggtttctccttgttttatatgttcattaatatcggtgcaatctttgctccgtttgcagcagtaggtgtacgtaactggtggttgtctactttcggttataattacgatgctgatcttcctgcattatgtcacggtcatttggctggtactttgtcgcccgaagctactgaaacttatcatacgttggtagagaaagcttccaacgctccggtacaggattatacagcttttgcatccgattacctgaacgtctttactacaggtttccattatgcatttggagtagctatcattgctatggtcatttctttgactatctatttgctgaataagagaaacttccccgatcccagcaagagagccgttgcgtcttcagcatcttcggctactgtagaaatgagtattcaagaagtgaaacaacgtatgtatgccctgttcgcagtgttcggagttgttatcttcttctggttctctttccatcagaatggtttgactttgacgtactttgcaaaggaatatactgaccttaacttgtttggtatgcctatttccgcagagctgttccagtcgttgaatccgttctttgttgttttcctgactcctgtgattatggcaatctttgccagccagcgcagacgtggaaaagagccttctactcctaagaagattgcaattggtatgggtattgccgcattggcctttatcgtaatggctgtcggttcttattttgccaatctgcctttgcacaaggacattatcgctgtaggaacttcaccggtgaaagtgactccgttcttgttgatgctgacttatctgattttgacggtagctgaattgtatatttctccgttaggaatttcatttgtgtctaaagtagctcctccgaaataccagggtattatgcagggaggctggttaggtgcaactgcacttggcaatcagctgttggtgatcggtgctattttgtatgaatccattcctatctggatgacatggacagtatttgtggtagcttgtactatttcaatgtttaccatgatcttcatgctgaaatggctggaacgcgtagcgaaataa
>BT_3338|3.2924000586620816
atgaaattagataaattcattaaccgtccggtactatcaacagttatttccattttgatagttatcctaggtgctatcggattggcaacactgcctatcacacagtatccggacattgcgcctcctaccgtatcggtaagagccacatatacgggtgccagtgcatcaaccgtattgaactctgtaattgcccctctggaagagcagatcaacggtgtagaaaacatgatgtacatgacttccaacgcatccaataccggttccggtgatatctcgatctacttcaaacaaggaactgatccggatatggctgccgttaacgtacagaaccgtgtttccatggcacaaggtttgctacctgccgaagttaccagaattggtgtgactactcagaaacgtcagacatccatgctggtagtattctctctttacgatgaaaccgatacatatacagatgctttcatcgagaactatgcaaaaatcaacctgattcctcaggttcaacgtgtacagggtgtaggtgatgccagtgtgatgggtcaggactactccatgcgtatctggctgagaccggacgtaatggctcagtataaactgatccccaacgacgtatctaccgctttggctgaacagaatatagaagcggctccgggacaattcggtgaacgtagtaaccagactttccaatataccattcgttacaaaggacgtctgcaacagccggaagagtttgagaacattgtcatcaagtctctgcctaacggtgaggtacttcgactgaatgatattgcggagattcagctggaccgtctgggatataactttaccaaccgtgtaaacggacacaaagctgtaacctgtatcgtttatcagatggctggtacaaatgctacgcaaaccatcactgatatccagaaattattggatgaagcatccacaacactaccttcgggattgaagattaacgtttctatgaacgccaacgacttcttgttcgcttctatccacgaagtgttgaagacattgatcgaggcatttattctggtatttatcgtagtatatatcttcttgcaggatttgcgttctaccttgattccgaccattgctattccggtagcccttatcggtacattcttcgtactgtcactgatcggattcagtttgaacttgctgaccctgtgtgcccttgtgcttgccattgcgattgtggtcgatgatgcgattgtggttgtcgagggtgtacatgccaagctcgatcagggatatacatccgcccgtctggcatctatcgatgcgatgaacgaattgggtggtgccatcgtatctatcacactggtcatgatgtccgtgtttattccggtaagtttcatgggtggtacggcaggtacgttctatcgccaattcggtttgacaatggctatcgctatcggtctgtccgcattgaacgccttgacactgagtccggcattgtgtgccgttcttctgaaaccgcatactgatcatggagataagaaacaaacacttgtttctcgcttccacacttctttcaatgccgcttatgactctatattaaagaggtataagaaacgcgtactcttctttatccagaaaaagtggttgtcaatgggactggtggttctctctatcgtattgctgatcttctttatgaacactactccgacaggtatggtccctaatgaagataccggtacgctgatgggagctgtaacactacctccgggtacatcacaagaccgctcggaacaaatactggcacgtgtagacagtctgattgctgcggaccctgccgtagcttcacgtacattgatctccggtttcagtttcattggtggtcagggaccgtcttacggttctttcattatcaaactgaaagactgggatgaacgctccatgattcagaactcagacgttatcgtcggttctttatacatgcgtgcgcagaagattatcaaggaagcacaggtattgttcttcgctcctcctatgatccccggttactcggcatctacggatatcgaggtgaacatgcaggacaagacaggtggtgacctgaacaaattctttgatgtagccaacaactacaccgcagcattggaggcacgtccggaaattaactctgcaaaaacgaccttcaacccgaacttcccgcaatatatgattgatattgatgcggcagcttgtaagaaggcaggtatcagcccaagcgatattcttagcacgatgcagggatattacggaggtttgtacgcatccaacttcaaccgtttcggtaagatgtaccgcgtaatgattcagtcggacccgttatcacgcaagaatctggaatcactgaataatgtcaaggttcgtaacaaccaaggcgaaatggctccgatttcccagttcatctctgtagagaaggtatacggacctgatattatcagccgtttcaacttgtatacttccatgaaggtgatggtagctccggcttccggttatacttccggtcaggcactggctgcactggcagaagtggccaaagaaaaccttccggcaggttacacttatgaactaggaggcatggctcgtgaggaagcacaaagtagcggcagtacgactggtttgatctttatcctttgtttcgtattcgtttatttgctgttgagtgctcagtacgaaagttatattcttccgctggccgtattgttatccattccgttcggtttgctaggcagcttcctgttcgtcaacggaatgagcgcgatcggtagtatatcggccttgaaaatgatactcggtaccatgtccaacaatatctatatgcagattgcgttgatcatgttgatgggtctgttggcaaagaacgcgatcctgattgtagagtttgccctcgaccgtcgtaagatgggtatgagcatcacatgggcagccgttctgggtgccggtgcccgtctccgcccgatcctgatgacctcattggctatggtagtcggtctgcttccgttgatgttcgcattcggtgtaggtgcccacggtaaccgtacactgggtacagcttctattggtggtatgttgatcggtatgatctgccagatcttcatcgttcctgctttgttcgttatcttccagtacctgcaagagaaggttaaaccgatggaatgggaagacatcgacaatacggatgccgtaactgagattgaacaatacgctaaataa
>BT_2560|3.292328165418722
atgaagatcacattattccttcttctgttcgtaacattccaggcttattgtgagaatggatactctcagagtgctaaaataagcattccgcgttcgactctgaaagtaagcgaattgcttacccagattgagtctcagaccgactatttgtttgtctacaataaaaaaagtgtcgataccaagcgggtagttaatgtagatgctaccaatcagccggtatccgaaatactcgataaggcttttgaaggaacaggtatccattatgtggtggaaggcaataatatcgtgctgaccaagaacataacggaacatgcatccacacagcaacagaaacaaattacggtgaaaggtgtcgtgaccgacatgagaggcgagcctatcattggcgccagtgtcgtggaaaaaggtacgacgaatggtacaatcaccgatttggacggtaactttactttgaaagtgccaagcgacgctatcattaatatcacctatgtaggttaccaaccgcagagcctctctgtcagcggacaaaccactttcaagatcaagatggaagaagagtcgatggcactggagcaggtagtggtaactgctatgggtatcaagaaaaaagccgcctcgctgacttattctacccaacagctcggaggcgacgaactgacccgtgccaaagaccccaacatgattgccgcccttgccggaaaatcggcaggtgtgcagatcagcaagagtgcttccggtctgggaggttcggccaaagtatctatccgtggtatccgttcggccaacgaagacggaaataaccagccgttgtatgtgattgacggtgtgcctatgctcaatagcaccacagaatccgtatctactgttatgggtggtaagaatgacggtgtcaaccgtgatgcaggtgacggtatctccaatctgaatccggatgatattgaaagtatgagtattctgaaaggtgcctctgctgctgcattgtacggttcgcaggcagccaacggtgtgattcttattacgactaagaaaggtaaagcaggaatccagagaattacttactcatccggtctgacagttgatcatgcgatcagtttgccggaatttcaaaatagttatggagcgaaagccggttcaagctggggagaaaaggaaaatgtgaaggactatgataatgccggaaactggttcaacaatggagtgaccgctatcaactcggtttctgtgatgaccggtaatgagaaactgcagacttacttctcttatgccaacacgaccgccaaaggtattgtcgactccaacaaattgcgtaagcacaatctgactttgcgtgagagtgcttctcttttcaatgaccgtctgaaactggacgccaatgctaacctgatggtgcagactattaaaaactctcctacttccggaggtatctatctcaatccgttggtggacgtttatggtttcccgcgcggacaggacctgagcgaatatgccactaatttcgaaaagttcgacgagaatcgtaatatgcccgtacagagctggtttaccactccgagcgaatggacacaaaacccatattgggtaaagaaccgtatcttgaacaacaataagcgctaccgtgcattggcctccctgactgctaatctgaaagcaaccgactggctcaacctgcaagctcgtggaaatgtggattacgtcagcgataagtttgaccagaaaatgtatgcgagcacttctcctgccattgtaggaaataacggccgctatgtatatgccgacacacagaacttcctgatttatggtgacgtgatggctatgttcaacaagcatttcggtgatttctccgtgaatgccgctttgggtggtagtattaatgtgcagaccgagaattcattgacattggattccaagacagcttctttgtacaaacccaacttattcactgttcccaatattgtaatgaacaccagtgcttctgccgagcaggtgattgaccgcagacgtacaattcaatccgtattcgcaacagcacaggtaggatggaaagacgcattgttcctcgacttgacagcacgtaatgactggtcgtccacgttgtcacataccaatagtgtggacaaaggattcttctatccttctgtaggactctcctgggtgatcaacgaaagctttaaattaccgcaatggatttctttcggaaagattcgcggatcatgggcgcaggtaggtaacgacttaccgattggtattaccgatttgtccgatatcatcggggccggaggaaagttgcaggcagtagacgtatataacagaggtgacctgaaaccggaaatcagtaactctattgaatttggtctggaatggagactgttcaacagccgtgttgattttgattttacttactacaagacagatactaagaatcagttgctgaaagttccgaccagtgcaggtgaagattatgcataccgttatatcaatgcaggtaagattcgcaacaaaggatttgaaatcacattgggagctactccggtgctgaccgaagatttccgttggaaaacgactttcaattattcacaaaaccgtaataaggtagtcgaactggctccgaattatacttccttcgtatatggtgacccgggtttctctatggcatatatgatgcagattaaagaaggcggctctttgggagacatctatggaaatacgttcgcacgtgacgaacaaggtaagattaaggtatccgatgaaggcaaacctatttcagagtcaggtaataaaacatatctgggaaattgtaatccggactttctgttgagttgggctaataccttcacttataagggtttctctctgtatttcctgatcgatatgcgcaaaggcggtgatgtcatgtctctgacacaagctacattggacggcagaggggtaacgaaggctacggctgaagcacgtgacagaggttatgtggaagttgacggaacaagatttgagaatgtagaaggtttctattcagtagtaggtgaccgtaacggtatctccgagcgttatatgtacagtgcgaccaatattcgtttacgcgaattatctctgagctattcgttcccgtctactttgctggccaagactaaggtattcaccggtattgatgtatcattggtgggacgtaacctgttcttcttctacaaagatgctcctttcgatccggatgctatcttgtctgtaggtaacactaatcagggagttgatgtattcggtatgccgacaacccgtaacattggtttcaacgttaaatttacattctaa
>BT_1085|3.292101684370126
atgaaaaagatactttttttaatgaccttgttagtggtaggagtaagtttcgcttttgcccagactaacgctgatatcaagtttgacaaaacaacacacgactttggaaaattctcagaaaacagtccggtagtaagctgcgtattcactttcactaatatcggtgatgctcctttagtaattcatcaggcggtagcgtcttgcggatgcacagtgcccgaatataccaaagaaccgatccagccgggaaagaaaggtacaatcaaagtaacttacaacggaacaggtaaatatccgggacacttcaaaaagtcgattaccctgcgtaccaacgcaaaaaccgaaatggtacgcctctatatcgaaggcgatatgaccccgaaagacgagaagtaa
>BT_1194|3.2875977989335246
atgaccttggcaaataatatgtatctttgcgttgttaatttattaaagtattattttataaacctatttaaaaaacattgcattatgaacaagatgaaatggatggttctcttcatgagtataaccatgatattcagtggctgcgcaagcatgaacaatacgggcaaaggtgccgcaatcggcggtggttcgggtgctgcattgggtgctatcctcggcggtgttatcggtaaaggcaagggtgctgccatcggtgcggctatcggtactgcagtaggtgcaggaacaggtgcccttatcggaaagaagatggataaagcggcagcagaagcaaaacaaattgaaggcgcacaagtagagcagataactgacaacaacggattgcaggcagtaaaagttacattcgattcaggtattcttttcactaccggtaatgcgactctgagtgctgctgccaagtctgcattgagcaagttcgccaacaacgtactcaaccagaacagagacatggacgtatccatctacggatataccgacaatcagggctggagaaacagtaccgccgaacaaagccgtcagaagaatctgaacttgtcacaggaacgtgcacagagtgtagccagctacctgttaaactgcggcgtttcttccaatcagattaaaggtgtgcagggaatgggcgaaagcgatcctatcgccagcaacgacacagctgccggaagagaacagaatcgtcgtgtagaagtttacatgtacgcaagtgagcagatgattaaagatgcacaggccgcttccaattaa
>BT_0355|3.285299203081259
gtggaagcattagattggctagtaattggagtcttctttttggctctgataggtattattgtttgggtagtcagacaaaaacaaaatgactcggcagattatttcttaggcggacgtgacgcaacatggcttgcgatcggtgcctctatcttcgcatcaaacatcggctcggaacacttgatcggactggcgggagcaggagcttcaagcggtatggcgatggctcactgggaaattcagggatggatgatcctgattctgggatgggtattcgtacctttctattcacgaagcatggtatacacgatgccggaatttctggaacgccgttacaatcctcagtcacgtaccatcttatcggtcatctcactggtaagttatgtattgaccaaggtagcagtgacagtatatgccggcggactggtattccagcaagtattcggcatcaaggaactctggggaatcgacttcttctggattgccgccatcggactggttgttctcactgcactatatacgatcttcggtggtatgaaatcggtactttatacttctgtacttcagactccgattcttctgttaggctcgttgattatccttgtgctcggtttcaaagaactgggaggctgggacgaaatgatgagagtgtgcggtgctgtgacggtaaacgattatggtgacaccatgaccaatctgatccgcagcaacgatgatgcgaacttcccttggctgggtgcacttatcggttctgccattatcggtttctggtactggtgtactgaccagttcatcgtacaacgtgtactttccggaaagaatgaaaaagaggctcgtcgcggtactatcttcggcgcttacctgaagctgttgcctgtattcctgttcctgattccgggtatgattgctttcgcattacatcagaaatatatcggtgccggtggcgaaggtttcctcccaatgcttgccaatggtactgccaacgctgacgccgccttccctactctggtagctaaattgcttcctgccggtgtgaaaggtctggtagtatgcggtatcctcgctgccttgatgagttcgctggcttcactgttcaactcatctgccatgttgtttacaatcgatttctacaaacgcttccgtccggagactccggaaaagaaactggtgggtattggtcagatagcaactgtagtgatcgtaatcctcggtattctctggattcctatcatgcgtagcgtaggtgatgtactttatacttatttgcaggacgttcagtctgtattggctccgggtattgccgctgccttcctgctgggtatctgctggaaacgtacttccgcacaaggtggtatgtggggattgatcgccggtatgatcatcggtctgactcgtctgggtgccaaagtatattacagcaacgcaggtgaagtggcagattctaccttcaaatatttgttctacgatatgaactggctgttcttctgcggatggatgttcctgttctgtatcatcgtagtcatcgtagtcagccttgccacggaagctccgacagctgaaaagattcagggactggtattcggtacggcaacgaaagaacaaaaagcggctacccgcgcaagctgggatcactgggatatcattcatacagtaatcatccttgctatcacaggtgccttctactggtatttctggtaa
>BT_0935|3.285214840773179
atggcaaagaagaaaggtccttatgtggagataataggtaaatggaaacatgaatgtgtatctccttctagacgttatgacacaaatttagaaactggagaagtaataatagcagatacgttctgtacatgggaagactgggaagattggtttgattctatggaagatgtagaatctactaaagaagacgaacaagcagatgaacaattcagcaacaatacttaa
>BT_1151|3.2807707891441025
atggctattatcaaaccttttaaaggcgttcgccctccacaagacctggttgaacaggttgcttcccgtccttacgatgtattaaactcagaagaagcgcgtacagaagcagctggaaatgaaaaatccctttatcatatcattaagcccgagattgactttcctgttggtacggatgaacacgatgaacgtgtttatgagaaagctgccgaaaacttccggctgtttcaggataaaggctggttagtgcaggatgcaaaggaaaactattacatctatgcccagaccatgaacgggaaaactcagtatggactggtagtaggcgcttatgttcctgactatatgaacggtatcatcaagaagcatgagcttacccgtcgtgataaggaagaagaccgtatgaagcacgttcgtgtgaacaatgcgaatatcgaacctgtattctttgcctatcccgataatgcgaaattggatacaatcattcggaaatacactgccgaaaagcctgtttacgactttatcgctccgggtgatggcttcggacatactttctggattgttgaccaggacgaagatatcgctgcaattactgcagaatttgctaaaatgccggcattatatattgccgacgggcatcatcgttccgctgctgctgctctggtaggtgccgagaaagcaaagcaaaacgcgaaccatcgtggcgatgaagagtataactatttcatggctgtatgtttccctgccaatcaattgactatcatcgactataaccgtgtagtaaaagacctcaacgggctgactcccgaacaatttcttgctgcattggataagaattttgttgtagaagaaaagggtacagatatctataaaccgtccggtttgcacaatttctccctctatcttggcgacaagtggtatagtctgacggcaaaggcaggtacatacaatgacaatgatcctatcggcgtgcttgacgttactatttcttccaatctgattttagatgagattttaggaatcaaagacctccgttcggataagcgtattgactttgtaggcggtatccgcggtttgggagaattgaagaagcgtgttgacagtggagaaatgaaagtagctctggctctttatcccgtatccatgaagcaattgatggatattgccgatactggcaacattatgcctcccaaaacgacttggtttgaaccgaaacttcgttcaggattggttatccataagttggattaa
>BT_1160|3.2765472852028488
atggcaaatgtaataaagttacgtaaaggccttgacataaacctgaaaggtaaagctgctgagacgtacacaacagtgaaagagccgggattttacgcactcgtacccgatgattttcctggagtgacaccgaaagtggttgtgaaagagcaggaatatgtgatggccggtggacccttgtttatcgacaagtatcatcctgaagtgaaatttgtttcgcccgtgagtggcgtagtgacgagcgttgaacgtggtgctcgccgtaaggtattgaacatcgtagtggaagctgccgcagagcaggactacgaagaatttggtaagaagaacgtatcctcgatggatgcagatgctgtgaagtccgcgcttcttgaagcaggtctgtttgcgtttatcaagcaacgtccgtatgacatcattgcagacccgacggtaacaccgaagggcatcttcgtttccgcattcgataccaatccgctggctcccgacttcgaatttgctctgaaaggcgaagaagcaaacttccagactggtcttgatgccctcgccaaaatggcaaaaacttacctgagcatcagcgtgaaacagaaagccgctgcactgacacaggctaagaacgttacaatcaccgctttcgacggaccgaaccctgccggtaacgtaggtgttcagatcaaccacctcgaccccgtttcaaagggcgaaactgtgtggacaattgatccgcaagccgttatcttcatcggtcgtctcttcaatacaggccgtgtgaatttcacccgcacagtagccgtgacaggttccgaagtgttgaaacctgcttactgcaaacttcaggtaggtgcattgctgactaacgtatttgccggaaacgtaacaactgacaaagatttgcgctacatcagtggtaacgtgctgagtggcaaacaagtttctcctaacggattcctgggtgctttccacagccaactgactgtaatccccgaaggtgatgacgttcacgaaatgttcggatggatcatgccgcgcttcaaccagttcagtgccaaccactcatatttcagctggttgatgggcaaaaaggaatatacgctggatgcacgtatcaaaggcggcgaacgccacatgatcatgtccggcgaatatgataaggtattccccatggatatcatgcccgaatatctgattaaagcgatcatcgccggtgatatcgaccgcatggaagcgctgggtatctacgaagtggctcccgaagacttcgcactctgcgaattcgtctgctcttcgaagatggaactccaacgcatcgtccgtgtcggactcgacatgctccgtgctgaaatggcataa
>BT_3532|3.2760224903781405
atgaagaatttagcattatgggctgtttctgccctttttgtagctgcttgtaccccgaaagccgagcaaccaaccgactccggcctgttaagaactaacttccagactgaagtaggtggtaagaaaaccgatctgtacacccttcgtaacaagaacaacatggaagtttgtgtgacgaatttcggtggacgcattgtttctgtgatggtccccgataaagacggtaagatgcaggatgtagttttaggtttcgattctattcaggattatatcagcaaaccttctgattttggtgccagcatcggtcgttacgcaaaccgtatcaatcaaggtcgattcacattggacagcattgaatatcagttgcctcagaataattacggtcattgcctgcatggcggtcccaatggattccagtatcgtgtgtttgacgctgtgcaaccgaatccgcaagaagtggaactgacttatgtcgctgcggatggcgaagaaggtttcccgggtaacattacctgtaaagtcctgatgaaactgacagacgataatgcaattgatatccgctatgaagcagaaacggataagccgactatcgtaaatatgaccaaccattcttattttaaccttgacggcgatgcagcaagcaatgcagaccacttgttgatggtggatgccgattattatactccggtagacagcacattcatgacaaccggcgagattgttccggtagaaggtactccgatggatttccgcactccgactccggtaggggcacgcattaacgattacgattttgtacaattgaagaatggaaatggttatgaccataactgggtattgaatgccaaaggggatatttcccgcaaatgtgcttcactcgaatctcccaaaacgggtatcgtactggatgtatataccaacgaaccgggtgttcaggtatatgccggcaactttctggatggttctctgacaggaaagaaaggtatcacatataatcagcgtgcttccgtatgtcttgaaactcagaagtatccggatactccgaacaaaccggaatggccttcggctgtgcttcgcccgggagaaaaatacatgagtcagtgtatctttaaattttctgtagataaggaataa
>BT_0748|3.2758050699227224
atggtattctcgggaactaactcgagatatcttgcagagaaaatctgcgcaagtctcaattgtcctctgggaaacatgaacatcacccactttgcagatggtgagtttgccgtttcttacgaagaatcaattcgtggcgcacatgtattccttgtgcagtctactttccctaactcagacaacttaatggaacttctcctgatgatcgacgccgccaaacgtgcatctgcaaagagcgtcgtagctgttatcccctatttcggatgggcacgtcaggacagaaaagacaaacctcgtgtatctatcggagctaaattggtagccgacctgctttcagtagcaggtatcgaccgactgattaccatggatttgcatgcagaccagattcagggattcttcaatatccccgtagatcacctgtatgcatcagccgtattcctcccctatatccagtcattgaaactggaagacctggtgattgctacaccggacgtaggtggttcaaaacgcgccagcactttctccaaataccttggtgtacctttggtactctgcaacaagtcacgtgaaaaagccaatgaagtagcttccatgcaaatcatcggtgatgtgaaagacaaaaacgtagtattgatcgatgacatcgtagatacagcaggcaccatcaccaaagctgccaatatcatgatggaagccggagccaaatccgtacgcgctattgccagccactgtgtaatgtctgaccctgcttctttccgtgtgcaggaatccggattgactgaaatggtatttacagacagtatcccttacgctaagaaatgcgcgaaagtgaaacaactgagcatcgctgatatgtttgcagaaacaatcaagcgggtaatgaataacgagtccatcagttcacaatatatcatctaa
>BT_3834|3.2731685620765854
atggaaaaaataaatgcagtaatcacaggagttggaggatatgtacccgattatatcttgactaatgaagagatatcaaaaatggtagataccaacgatgaatggattatgactcgtattggagtaaaggaaagacatattctgaatgaggaaggattaggtagctcatacatggcacgcaaagctgccaagcagttgatgaagaagactggagccaatcctgacgatatcgatttggttattgttgctactactactcctgactatcacttcccttctacagcttctattctttgcgataaactcggactgaaaaacgcatttgctttcgatttgcaggccgcttgttgcggtttcctgtatttgatggaaacagctgctaatttcattcgttcgggaagatataagaaaattatcattgtcggtgccgataagatgtcgtcaatggttaactatacagatcgtgctacatgccctatctttggtgacggcgccgctgcttttatgatggagcccactacggaagatttaggtgttatggattcgatactgagaactgatggtaaaggcttgcctttcctccatatgaaagctggtggttcggtttgtcctccgtcttatttcactgtagacaataaaatgcactatctgcaccaggaaggaagaacagtgttcaaatacgcggtttcaagtatgtcggatgtatcggctgcaattgcagaaaagaatggtctgaccaaagatactattaactgggtggttccccaccaggcaaatgtacgtatcattgaagctgtggctcatcgcatggaactcccgatggataaagtgctggtgaacattgaacattatggtaacacaagtgccgctacgcttcctctgtgtatctgggattttgaagataaactaaagaaaggtgataacattatatttacagcattcggcgccggatttacatggggtgcggtttatgtaaaatggggttatgacggaaaaaaggaatcgtaa
>BT_3519|3.2727233339316513
atgagaaatttggacattgttaatatgaaaaattcaattaagggaagaaagagcaaaatactcaagctatttctttgcttcttacttttgggagtaagttattctttcgctaataacaataattattcccagctcaaaactctctcggtgaacgtgaacaataagacgttgagagaagtctttcaaacaatagagaaaaccagccagtttgtctttttctatttggatgatgcaataaatctggatcgtaaggtatccattgatagcaaagacaagaagatagacgaaatccttactgaactctttgaaggtacgtcctgtacttatagaatctctgacagacaagtttttatctcaggaaagtcagctgccgtttctgccgcgcaacaacagaatgctcgaaaaatcacaggtcgtgtaacggacaccaaaggagagccacttattggtgtgaatgttactgtggatggagataccaatggttcaataaccaatatggatgggttatttgaattgcgtgtcagcaagaagaatgctgttcttaagtttacttatatcggatttaaaccttcggaggtaagaataaactcatctacaaatatctatgatgttgtactggaagaacaggtaaacgaactggaagaaactgtgattgtcggttacggtacacaacgtaaaatcagtaatatcggtgcacaatccagtatgaagctggaagatataaaaactccttcggctagtttgactaccaccttggccggtcgtctggctggtgtagttgctgtacaacgtacaggtgagcctggaaaagatgcagcagatatctggattcgtggtattgctactcccaatacggctactcccttgattttggtggacggagtagaacgtgcattcaacgatattgatcctgaagatatcgaatcattgactactttgaaagatgcatcagcaactgctgtttatggtgtacgtggtgcgaatggtgtaatcataatcaaaacaaagccgggtaaaataggtaaaccgacaattagtgctgattattatgaatcatttacccgtttcactaaaatggtggatttgacagatggtgtctcttatatgaaggcggctaatgaagcgttaagaaatgatggactggcaactaaatttacagattcacaaatccagaatacaatcttaggtaaagaccagtatctgtatccgaatgtggactggctgaatgagatatttaatgattggggacacaatcgtcgtgttaacgtgaatgtacgtggtggtagtgagaaagtttcatactacgcttcggtcagctacttcaatgagactggtatgacagtgacagataagagcatcaatacctttgattcaaagatgaagtatagccgctataactttactaccaatctgagtatcgatgtgactccgacaactaaagtggaaattggtgctcagggttatctgggtgaaggtaattatccggccatatcttccaaagacttgtataatgctgctatgtccatttctccggtagaatatccgaaaatgttctttattaacggtgaggcatatattccggggcgttccaccaataacaacttcaacaacccttattcacaagctacacgtcgtggatatgataatctgaccaagaatcagatttattctaatttacgcattacgcaagacctggatatgcttactaagggattgaaattgacagctatgtacgcattcgatgtatataatgaaatacatgttcatcaggatcgtgcagagtctacttattatttcttggatacgaatgttccttatgacttggacggacagccgattctgcaaagaatctatacgggcaccaatgtcttgagttataagcaggaaacgagtggtaataagaaaacatatctggaagcttctttaaattacgaccgcgcatttggcgatcatcgtgtaagcggattattcctctttaatcagcaacagaaacttctttatcccaaaggaacactggaagatgccatcccttatcgtatgatgggtattgccggacgtgctacttattcatggaaagaccgctattttgcagagttcaatattggttataatggtgcggagaacttctctcctaaaaatcgttatggtactttccctgcgtatggtgttggttgggtgatttcaaatgaaaagttttgggaaccgctgtcaaaggtcgtatcattcctgaagatccgctatacggacggtaaagtcggtaatagtgatgtttccgaccgtcgtttcatgtatttgaatcagatgaaagaaaatggagactatggttataaactgggacctaacgggacgaaatattcaggatatgaaacattgaatatggctgtggacttgatttgggaagaagcacgcaaacaagacttaggtattgacttgaaactgtttaatgatgatctttcaataatcttcgatatcttcaaagagcgccgtgaaaatatcttgttaaaacgtgaaaactctattccgtcattcttaggatataatacatctgctccttatggaaatattggtattgttgaaaataaaggtttcgatgctacagtagaatacaataaaagatttaataaagactggacgcttgctattcgcggtaatattacctataataaggataaatggattgaaggtgaattaccggaacaacgctatgattggatgaatcaatatggacagaatattctaggaaaaaaaggatatatcgcagaaggtttgtttacacaggctgaaattgatgatatggcacgttgggagtctttgtcccaggcaaataaagctactactccgaagccgtttgcttctcagtttggtacggtaaaagcgggtgatatcaagtataaagaccttaataatgatggtcagattgacgcttatgataaaacttatatctgccgtggtgatgtacctactatggtatacggttttggcttcacgctgggttggaagaacctttcattaggtatgatgtttcagggtactcatgatgcagaacgtataatgagcggtagcagtattcaaccgtttaacggcggtggcggttccggtaatctgtatagcaatattgatgaccgctggactgaagataacccgaatcagaatgctttttacccgcgtttgtcctatggagctgaaacttccagtaatattaacaatttccagccgagtacatggtgggttcgtgattttagtttcctgcgcttaaaaacaatgcagatctcctataacttaccgaaagactgggtgaataaagtacgtttgaaaaatgcggcagtctatgtgatgggaacaaacttgtttactcttagcaaattcaaattatgggatccggagttgaatacagataacggtgcttcttatccgaatacaacctcttattctgtaggcgttaatttcacattctaa
>BT_4595|3.2721959702502237
atgttgaagactatcctgtctatctccggtaaaccgggattgtacaaactaatttcgcaaggaaaaaatatgttgattgttgaatcaatcagtgcagataaaaaacgtttccccgcttatggtaatgagaaaattatctctttggcagatatagcaatgtatacagatgatgctgaagtacctttgtatgatgtgctggaagctatgaagaaaaaagaaaatactgcagtcacctccattgaccctaaaaaagctactccggagcagttacgcgagtatttaggggaggtattgcctaactttgatcgtgaaagagtatacgttgcggatattaagaaattgatttcctggtataacatcttaatttcgaatggaattacagaatttaaatcagagccggaagctgaagaagaggttgcgactgatgaaaaataa
>BT_1841|3.2700697994062424
atgatgtcttattgggtattatttattggtattgccgtagcaagttggttggtacagatgaatttgcagaacaaattcaagaagtattccaaaattccgacaggaaacggtatgacaggacgcgacgtagctctgaagatgctgcacgacaatggaatttacgatgtacaagtaactcatacacccggtcagctgaccgaccactacaatcctgctaacaaaacagtgaatctgagtgaaggtgtatacgaaagtaatagtatcatggcggctgccgtagcggcacacgaatgtggacacgctgttcagcatgcacgtatgtatgctccgttgaaaatgcgcagcgccttggtgccggtagtgaatttttcgtcctctatcatgacttgggtattgctgggcggtattctgctgttcaactccttcccgcaattattgtggatcggtatcattctgtttgctaccactactttgttcagctttatcaccttgccggtggaaatcaatgcaagtaagcgcgcgcttgtgtggctgagttcatccggcattactaattcatacaatcatacgcaagccgaagacgctcttcgctctgctgcatacacctatgtagttgctgcactgggttcattggctacgctgatctattacattatgattgctatgggcagaagagactaa
>BT_0149|3.2698851195772467
atgaaaaaacaaattgcattagtagccctgttatttttgggcatgagttgttttaacgcttcagcacaattcaagaaattcaatttaggcaaagctattcaagcaggaaaagatgccgcacaagcaatctctctatctgacgccgacattgctgctatgagcaaggagtatatggaatggatggacaagcataacccactgaccaaaccggacagcgaatacggaaaacgcctggaaagactgaccggaaacatcaaagaagtagatggtatgaaagttaactttggcgtatatgaagtagtggacgttaacgctttcgcctgtggtgacggcagcgtgcgtatctgtgccggactgatggacgtcatgactgacgaagaagtaatggcagtaatcggtcatgagatcggtcatgtcatccataccgactctaaagacgcaatgaagaatgcatatttccgttcggctgtaaagaatgcggcaggagcagccagcagccaggtcgccaaactgactgactctgaactgggagcaatggcagaagcacttgccggcgcacaatactcacagaaacaagagtacgaagcagatgcctacggcgtagagttctgcgtaaaaaacaacatcgacccttatggtatgtacaaatcactgaataagcttctcgaattgtccaatggggctcccgcatcttcctacatgcagagaatgttttcttcacaccccgacactgccaaacgtgtagcccgtgctaaagaactggctgataaatacaaacaataa
>BT_4212|3.269406843182057
atgaaaaagtcaattatcatcattttagccgttgtggctatccttgtcatatgggtagtcagtgtatataacggtcttgtcaccatggatgagaatgttagcggacaatgggccaatgtagaaacccaataccaacgtcgcgcagacctgatacccaatcttgtaaacaccgtaaagggatatgcttctcatgaaaaagagacattggaaggagtggtagaagcacgtagcaaagccacacagatcaaagtggatgccgaaggtctgactccggaaaagctggcagaatatcaaaaagcacagggtgctgtaacgtctgcacttggcaaattattggctatcacagagaattatcctgacttgaaagccaatcagaatttccttgaattacaggcacagctggaaggtaccgaaaaccgtatcaatgtagcccgtaaaaacttcaatgatgcggcacaatcgtacaacaccaatatccgccgtttcccgaaaaacatatttgcagggatgttcggattcgacaagaaagcatactttgaagcggaagaaggaagcgaaaaagctccgaaagtagagttctaa
>BT_0770|3.268724957268694
atggtagtagatactttagaaaatctggaaaaatacgcgtctttgaatcctttgtttgcacaagctattgagttcttgaaatctcatgacctccaagccatggaaataggcaagactgaactgaaaggaaaagatctgctagtgaatatcgcacagacaaagcctaagactaaggaagaggcgaaattggaaacgcataatgaatttattgatattcagatcccattgtcgggaacagaagtgatggggtatactgctgccaaagattgtgtgcctgccgacgctccttataatgtcgaaaaagatattactttcttcgaaggactggcagagacatatgtagctgtgaaaccgggaatgtttgccatcttcttcccgcaagacggacatgctcccggcattactcctgatggagtgaagaaagtgatcgtaaaagtaaaagcataa
>BT_4353|3.2667389411711447
atggaattagcaagtaagtacaatcccgctgacgtggagggaaagtggtaccagtattggctggaacaccgtttattcagttcgaaacccgatggtcgtgaaccttacaccatcgtcattccgcccccgaacgtcaccggtgtgttgcacatgggacacatgcttaataataccattcaggatattttggttcgtcgtgcccgtatggaaggtaagaatgcctgctgggtgccgggaactgaccacgcttccatcgctaccgaagcaaaagttgtaaacaaactcgctgcccagggcatcaagaagacagacctgacacgtgatgagttcctgaaacatgcctgggactggacagaagagcacggaggcattatcctgaagcagctccgcaaactgggtgcatcctgtgactgggaccgcaccgcctttactatggatgaggaacgcagcaaaagcgtattgaaagtatttgtagacttgtacaacaaaggattgatttaccgtggtgtccgtatggtaaactgggacccgaaagcgttgactgccctttctgacgaagaagtgatctacaaggaagagcacggaaaactgttctatctccgctataaggtggaaggtgatccggaaggccgctatgcagtagtagcaacgacccgtcccgaaacaatcatgggcgatacggcaatgtgtatcaaccccaacgaccccaagaacgcatggctgaaaggaaagaaagtaatcgttccgttggtaaaccgtgttatccctgtcatcgaggacgattatgtggacattgagttcggtaccggttgtctgaaagtaactccggcccacgacgtaaatgactatatgttgggtgaaaagtataatctgcccagcatcgacatcttcaatgataacgggactttgagcgaagctgccggattatatatcggtatggaccgtttcgacgtccgcaagcagattgagaaagacctcgatgctgccggattgctcgaaaagacagaagcttacacaaataaagtaggttactcggaacgtaccaatgtagtgatcgaaccgaaattgtctatgcagtggttcctcaaaatgcagcattttgccgatatggcattgcctccggtaatgaacgatgagttgaaattctatcctgccaaatataagaatacataccgccactggatggagaacatcaaagactggtgtatcagccgtcagttgtggtggggacatcgtattcctgcttacttcctgccggaaggtggctatgtggtagccgctactcccgaagaagcgctggcaaaagccaaagagaaaacaggaaacgctgctttgacgatggatgaccttcgtcaggacgaagactgtctggatacttggttctcttcctggttgtggcctatctccctgtttgacggaatcaatcatccgggtaacgaggaaatcagctattactatccgaccagcgacctggtgaccggaccggatatcatcttcttctgggtggcacgtatgatcatggtgggttacgaatatgaaggaaagatgccgttcaagaacgtttactttacagggatcgttcgcgacaagctgggacgtaagatgtccaagtcactcggcaactcacccgacccgttggaactgatcgacaaatatggtgccgacggtgtccgtatgggaatgatgctggcagctcccgccggaaacgatattcttttcgacgacgcgctctgcgaacagggacgtaacttctgcagcaagatatggaacgccttccgtctgatcaagggctggacggttgacgataatattcaggcttcggatgctgctaaactggctgtccactggtttgaatccaagcagaacgaagtagcagccgaagtagcggacttgttcagcaaataccgtctgagcgaagcattgatggctgtttataaattattctgggatgaattctcttcctggtatctggaaatgattaaaccggcttacggacagggaattgaccgtaccacttatagcgctactctctgcttcctcgataacctgttgcatctgcttcatccgtttatgccgttcatcacagaagaattgtggcaacagatgtacgaacgtaatgcggaagaaggagaaagtctgatggtaagtgcattgagcatggatacttatgtagacaccgcattcgttgcacagtttgaagttgtcaagggagttatcagtaatatccgcagcatccgtctgcaaaagaacatagctcagaaagaaccgcttgacttgcaggtgctgggcgaaaatccggttgcagagttcaatgcggtgattcagaagatgtgtaacctttcttccattacagtggtagagagcaaggcggaaggtgcttcttccttcatggtaggaactaccgaatacgctgtgccattgggcaacatgattgatgtagaagccgaaatcgcccgtatggaagctgaactgaaacataaggaaggattcctgcaaggtgtattgaagaaactcagtaatgagaaatttatcaataacgcccccgcagccgttctcgaaatggaacgtaagaagcaggccgatgcggaaagtatcatcagctctttgaaagaaagcatcgcagctttaaaaaaggcataa
>BT_1861|3.2664289843449836
atggacaataggttatttatttttgataccacccttcgggatggtgaacaggttccgggatgccagttgaacacagtggagaagattcaggtagcgaaggcactcgaagctttgggggtcgatgtaattgaagccggcttccccatctccagcccgggagattttaattctgtgattgaaatttctaaagcggtgacttggcccactatttgtgctttgacccgtgctgttcagaaggatattgatgtagcggtagacgctttgaaattcgccaagcataaacgtatccatacaggtatcggtacttctgattctcatattaaatataaattcaactccaatcgggaagagattatcgaacgcgcggtagcagcagtgaagtatgcacgtcgttttgtggatgatgtggaattttatgcagaggatgcaggacgtaccgacaatgaatatctggcacgtgtggtagaagcggttatcaaagcgggagccacagtggtgaatataccggatacaacgggttactgtctgccttccgaatatggtgcaaagattaaatatttgattgatcatgtagacggcattgataacgcgattctttctactcactgtcataacgatttgggaatggcaacagcaaatacgattgctggtgttctgaatggagcccgtcaggtagaggtgaccattaacggtatcggcgaacgtgctggaaataccgctctcgaagaaatcgcaatgattatcaagagtcatcatgagatcgatattcagaccaatatcaatacacagaagatttatccgaccagccgtatggtatccagtttgatgaatatgcctgtccagccgaataaagcaatcgtaggtcgcaatgcttttgcccattcatcgggtatccatcaggatggtgtgttgaagaatgtagaaacttacgagattatcgatccgcatgatgtaggcatcgatgataactctatcgtactgactgcccgtagcggacgtgcggcattgaagaatcgcctgtcgttgttgggagttaacctggatcaggaaaaactggataaggtatatgaggagtttctgaaactggccgataagaaaaaagatatcaatgatgatgatgtattggtattggcaggagcagaccgcagccagaatcatcgtattaagttggagtatttgcaagtgacaagtggtgtcggtgtacgttcggttgctagtctgggactgaatatttccggtgagaagtttgaagcttgtgcgagtggtaatggtccggtggatgctgccatcaaggctctgaaaaagatcgtagatcgtcacatgacattgaaagaattcactattcaggctattagcaagggaagtgatgatgtaggtaaggttcatatgcaggtggaatatgataatcagatttattatggcttcggagcaaatacggatattatagccgcatcggtagaagcttatattgactgtattaataaattcaaggcataa
>BT_1762|3.2641891738981172
atgaaaaagataatatatatagcaacaatcggaattaccttgctgacaaccagttgtgacgattttttggaccgtcaggttcctcagggtattgtgaccggcgatcagatcgcttctcccgaatatgtagataatctggtgatttctgcctacgccatctgggcgacaggtgatgatatcaactcttccttctctctctggaattatgatgtacgttccgacgattgctataaaggcggttcgggaacagaagacggcggtgtgttcaacgcactggaaatatccaaaggtatcaataccaccgactggaatatcaatgatatatggaaaagactgtatcaatgcatcacccgtgccaatacagctctgcaatcactcgaccaaatggatgaaaagacctatccgttgaagaaccagcgcattgccgaaatgagattcctgcgcggacacgctcacttcatgttgaaacagctgttcaagaagatcgttattgtaaacgatgaaaacatggaaccggatgcttacaatgaactgtcgaataccacttataccaatgacgagcaatggcaaaagatagcagacgacttccagtttgcctacgacaacctgccggaagtacaaatagaaaaaggacgccctgcacaggcagccgctgctgcttaccttgcaaaaacttacctgtataaagcttaccgccaggacggagccgataatgcccttaccggaatcaacgaagaagacctgaaacaggtcgtgaaatacaccgatcccctgatcatggctaaaggtggttacggactggaaacggactatagcatgaacttcctgccgcaatatgaaaacggtgcagagtctgtatgggccattcagtattctatcaacgacggtacttacaacggtaacctgaattggggaatgggactgaccactccgcagatactgggctgctgcgacttccacaagccgagccagaatctggtgaatgctttcaaaaccgattcgcagggaaagcctttgttcagtacctacgacaatgagaattacgaagtggctacagacaatgtcgatccccgtctgttccatacggtgggtatgccgggctttccttataagtacaacgaaggttacatcatccagaagaatgatgactggagccgcagcaagggactttatggatattatgtttctctcaaagagaatgtagatcccgattgtgactgtctgaagaaaggttcttattgggccagttctctgaatcacattgtgatccgttatgcagatgtattgctgatgcgtgccgaagcactgattcagttgaacgacggacgtatcaccgatgccatctcattaatcaatgaggtacgcagccgtgctgccggaagcaccatgctgatcttcaattataaagaagactacggagtgaacttcaaagtgactccttacgacctgaaagcttacgctcaggacgaagccatgaaaatgctgaaatgggaacgccgcgtagagttcggtatggaaagctcacgtttctttgaccttgtaagatggggagaagccaaagatgtcatcaatgcttattacgtgacggaagcatcccgttgctctatctacaagaatgcgggctttacggaaaataagaacgaatatcttcctgttccattcgaacagatcagcgcaagtaatggaaattatacacagaatttcggttggtaa
>BT_1631|3.2621395549939485
atggaaaaaaagaagttcgtgagaaaacaagaacgctttgttctgtttctgatgctcctgttattatttcctctgggtgcgttggcacaacaaaaattgataaagggacaggtggtagacgaaatgggagaacctattatcggtgctacagtcatggtaaaaggtgtaaccggaggaacgattacagatattgacggtaatttctctattcaaggaaaagtaggaagcactctttctgttacatatgtgggatatgccccattgcaggtaaaagtcactaaacaggaaggtaacagactggtgatgaaggaagatgctaaggtgctggatgaagttgtggtggtaggtatggatacacaaaaaagaaataccattacggcagctgtcgctacattgaaagatgacgcgattgtgaatcgtcctgtgacggatgttaccagtgctttgcaaggtaatatagccggtttgaactttgcttcggatgcagtaggcggtggtgtcggtggtgaaatcggtgccgatattaaattcagtattcgcggtatcggttctattaacggtggcgagccttatgtattggtggatggagtggagcagagcatgcagaatgtgaacccggccgatattgccagtatcagtgtactgaaagatgcttctgcttctgctgtatatggtgcgcgtgctgcttatggtgtggttctagtaacaacgaagagcggtaaaaaagaaagagccagtgttacttatcgtggcacggtaggtttcagtgcacctatcaatatgcctaaaatgatgaatgcgttggaatacgctgcgtataataaccaacagtatgataatggaggagcttcatccggtttgcaaaagatttcggataagacaattgagaagattaagggatttatgcagaatccttattcggctgagttcccggggattgaagcgaataccaccggtgatgactgggcaggtgcttattataatcaatacggtaatacagactggtttgaatattatttcaaagacaaatctgtccgccattctcacaatttgagcgtgcagggaggttctgataaagtaaactattatattggtatgggatatacctatcaggaaggtttgctggataaggtacaggatgatctgagtaaatataacctgaataccaagttacagtttaagacaagtgactggctgcgcttcaacctgaataacaatattactttgcagatgatcaaacgcccaatggctaatcagatgattctgtataataagatcggtagccaccgtccgactcaggtgactgaactaccagttgaatcagaatataatatacctagctggaatgaaatgttgtatctgaaaaattccaattatcagagaaaccgtatttcggatgccttgtcgttttcggctaccgtaactcctttggaaggttgggatatcaccggagaaatgaaaatacgttttgatgttgaaaataataacctgaaaatgaaagatgaccagaagtacgaaactcctgcaggcactttcaaaccgggcgatgctactaatcagcgacaaggatttgcttatccgggcattagctggaaaaacatgtatttcggctcttacacacgtggtagcatgtttaattattatctgtcgcctaatctgtcaagttcttatactcaccagtggggagatcatttctttaaggcaatggcgggttaccagatggaattgcaggagtattcggaagaatatatgtataaagacggtatgttgagtaacgatatttattcatttgataatgccagcggaaatgtgatagcaggtgaagcccgttcacactgggctacgatgggattctatactcgtctgaactggaactacaataatatttattttctggagttcagcggacgttatgatggttcttcccgttttgctccaggccaccgttggggattcttcccgtcattctctgccggttatgatattgcacgcactccttatttccagcaattggcacttcctgtgtctcagttgaaagtacgtgtatcttatggtcgtctgggaaatcagaatggtgcaggcctatatgattacattgctcaaatgccgttggatgcacaagggaccaacgcttggctgctgcccggaatttcgtcttccacggcgtccaaaggaacaattgccaagactccgaaaatgatcagcccatacatcacctgggagaaagtggataatgccaacttaggttttgacttaatgttattaaaaaaccgcttgtcaataactgccgacttctaccaacgtacgacacgtgacatgattggtccggcagagtctatcccaagtatcagtggcattgcttcggatgaccgtgctaaagtgaacaatgccactttgcgtaaccgtggttgggaactttctgtaagttggaatgataaactgaaatgtggttttagctatggagtcggtttcaatgtatttaactacaaggctgtcgtgaccaagtataataatcctgaaggtatcatttacaataatcatacaggtctggctgccaataaaggttattatgaaggtatggatattggtgaaatatggggatatcgcgcagacgatcttttcctgtcgaaccgtgaaattgatgattacctgagaaatgtaaatctgacagcgttcaagtcgaatgacctttggcgtcgcggtgacttaaaatatatcgattccaatggggatggtagagtagacggtggtaaaggtactttggctgatcacggagatttgcagattattggtaatacgactcccaaatattcgttcggtatcaacttgaatctgggatataaaggttttgaagtatctacattgttgcaaggtgtggctaagagagattttccgatttccggaagtaactatatgtttggtggaaacaactacaatttcaaagaacatctcgattatttcagcacagagaatccgaatggatacttgccgcgtctgaccggctggaaggatgacaaagactttttggtgaataccggatataacaccacacgttatctgttgaacgctgcttacatgcgtatgaagaatctgacggttgcttataccttcaacaaaaaacaactgaaacatattggtatcagcaatctgaaagtatatgtgacttgcgataacttattcaccgtaacgaaactgccgaaacaatttgatccggaaacactgaatcaggtgaatatgtcggctggcggtgatgctcaaaatacggctccgggtctgacttctcctatgaagcagaatggtaacggtatggtatacccgatgaaccgtaacttcgtattcggacttgatttcaccttttaa
>BT_1667|3.260403146192691
atggatgatatgattaacagacacgattcgattgctgaggaaaatatcgaaccgaatggccgtccggctaagaatgagtttgaagaatggagcactgaagttaccgatcgtgcagataatgtattcaaaggtgatacgaaagacggtcccatcaaggatcgtgagaaacgaataaaagaaatggatgaagtgataaaaaaggaccttgaataa
>BT_0381|3.2591789783215708
[truncated: 5,377,550 more chars]
