# Supplementary material for: Bioinformatic Assessment of Factors Affecting the Correlation between Protein Abundance and Elongation Efficiency in Prokaryotes
Source: Int J Mol Sci. 2022 Oct 9;23(19):11996. doi: 10.3390/ijms231911996 (PMC9570070; doi:10.3390/ijms231911996)
Supplement: Supplementary file 1 [file ijms-23-11996-s001.zip › EloE/output_folder/Bacteroides_thetaiotaomicron_VPI-5482_226186/bacteroides thetaiotaomicron vpi-5482_number_eei.txt]

number	single	first	middle	last	EEI1
1	0	1	0	0	1.5882998415733798
2	0	0	0	1	1.556764832062055
3	1	0	0	0	1.8806924180394726
4	1	0	0	0	1.4408197784587933
5	1	0	0	0	1.7676065177901357
6	1	0	0	0	1.7022400949594725
7	0	1	0	0	1.6977376934209334
8	0	0	1	0	1.589172888566615
9	0	0	0	1	1.4418747382269197
10	0	1	0	0	2.481657562305074
11	0	0	1	0	1.7892979612720692
12	0	0	1	0	1.6543513571360111
13	0	0	1	0	1.4830323318911909
14	0	0	1	0	1.9556836970274292
15	0	0	1	0	1.832313238728052
16	0	0	1	0	1.4916864344343475
17	0	0	1	0	1.7255595770531464
18	0	0	1	0	1.3253552297542486
19	0	0	1	0	1.4754842603444214
20	0	0	1	0	1.6026941622603352
21	0	0	1	0	1.50372718303891
22	0	0	0	1	1.8821046938834385
23	1	0	0	0	3.6287342410355246
24	1	0	0	0	2.3139462590967037
25	1	0	0	0	2.0692951571151283
26	1	0	0	0	1.3921244686584557
27	1	0	0	0	1.6866072654975326
28	1	0	0	0	1.8991152009191523
29	0	1	0	0	1.452198207428148
30	0	0	0	1	1.6390372373004631
31	1	0	0	0	2.60146836802051
32	0	1	0	0	1.6984678976465135
33	0	0	0	1	1.9768139881325801
34	0	1	0	0	2.288109500438696
35	0	0	1	0	1.8804957427072284
36	0	0	0	1	1.3779222080438651
37	0	1	0	0	1.497716874730882
38	0	0	0	1	1.655012167254934
39	1	0	0	0	1.4291595080168396
40	1	0	0	0	1.1914742791384727
41	1	0	0	0	1.7942009184561258
42	1	0	0	0	3.304029903849711
43	1	0	0	0	2.3949066763885427
44	1	0	0	0	2.3147059293988343
45	0	1	0	0	2.0354401705715097
46	0	0	0	1	2.001280375539369
47	1	0	0	0	1.9184026320105554
48	1	0	0	0	1.6906958735135256
49	1	0	0	0	2.5059154463981246
50	1	0	0	0	2.6190385639129166
51	1	0	0	0	1.8754293754822706
52	1	0	0	0	1.6719321934775027
53	0	1	0	0	1.7231202310833489
54	0	0	0	1	1.72210813357328
55	0	1	0	0	1.5102715955579453
56	0	0	0	1	1.353798586637723
57	1	0	0	0	1.7626156315542434
58	1	0	0	0	1.5043375660701812
59	0	1	0	0	1.3709238467659797
60	0	0	1	0	2.306332688593174
61	0	0	0	1	1.4045108629755763
62	1	0	0	0	1.807465365425708
63	1	0	0	0	2.0078447896462666
64	0	1	0	0	2.6060670304265487
65	0	0	1	0	1.9533113340233426
66	0	0	0	1	2.969344290317074
67	1	0	0	0	1.578605552917929
68	1	0	0	0	2.1775509990620154
69	1	0	0	0	1.968139035083806
70	0	1	0	0	2.360930234390085
71	0	0	0	1	2.184252469418984
72	0	1	0	0	2.074804458252596
73	0	0	0	1	2.2065533744193124
74	1	0	0	0	2.2929695673152373
75	1	0	0	0	1.7054239684478627
76	1	0	0	0	2.1539746659686867
77	1	0	0	0	1.4971378116991767
78	1	0	0	0	1.8472163813067788
79	1	0	0	0	2.57083355413139
80	1	0	0	0	1.554059436863399
81	0	1	0	0	1.7386145453690447
82	0	0	1	0	1.9222355751522802
83	0	0	1	0	1.9389227308908172
84	0	0	1	0	2.1479857750380873
85	0	0	1	0	2.2349911266243287
86	0	0	1	0	1.9830446970977036
87	0	0	1	0	2.0384219804515964
88	0	0	0	1	2.433567911601381
89	0	1	0	0	2.015922368094612
90	0	0	1	0	1.8337626849104196
91	0	0	1	0	1.8673906971268195
92	0	0	0	1	1.7128325042500612
93	0	1	0	0	2.162504135229455
94	0	0	0	1	1.9639125689602308
95	0	1	0	0	1.7584040631834232
96	0	0	1	0	1.932676662752463
97	0	0	1	0	2.120361652701706
98	0	0	0	1	1.2955454864866771
99	0	1	0	0	1.3970156726162835
100	0	0	1	0	1.2593657015213915
101	0	0	1	0	1.670528793046755
102	0	0	1	0	1.6858441940431694
103	0	0	0	1	1.4790989420754053
104	0	1	0	0	2.852067979323588
105	0	0	0	1	2.402346032854278
106	1	0	0	0	2.1017983668799274
107	1	0	0	0	2.488133158563929
108	0	1	0	0	1.7570544866522495
109	0	0	0	1	1.6663158301987742
110	1	0	0	0	1.9321189874498987
111	1	0	0	0	2.431985563699478
112	1	0	0	0	1.310050971983808
113	0	1	0	0	1.3224157893001423
114	0	0	1	0	1.4943864921702001
115	0	0	0	1	1.2194855500679662
116	1	0	0	0	2.1153266240154247
117	1	0	0	0	2.6354100252196195
118	1	0	0	0	1.9820786502780805
119	1	0	0	0	2.083252234457504
120	1	0	0	0	2.7874343512906727
121	0	1	0	0	1.6184085897332785
122	0	0	0	1	1.667092780325067
123	1	0	0	0	2.2528494454166914
124	1	0	0	0	2.3396928395091194
125	0	1	0	0	1.827708567265894
126	0	0	1	0	1.737672228236297
127	0	0	1	0	2.176044575038034
128	0	0	1	0	1.9067945682342902
129	0	0	1	0	1.427854969613254
130	0	0	1	0	1.8516545382160017
131	0	0	1	0	1.7299757418962058
132	0	0	1	0	2.049058148174361
133	0	0	1	0	1.488035954301478
134	0	0	1	0	2.005250224321806
135	0	0	1	0	1.5858209988362708
136	0	0	0	1	2.327788462347754
137	0	1	0	0	1.7899715127771354
138	0	0	1	0	2.2620164921080383
139	0	0	0	1	1.895435987607612
140	0	1	0	0	1.581869891386265
141	0	0	1	0	2.13579622976846
142	0	0	1	0	2.0517416978436693
143	0	0	0	1	2.002664913751719
144	0	1	0	0	2.1691652075145464
145	0	0	1	0	1.8325781337641345
146	0	0	0	1	1.965931985277017
147	1	0	0	0	1.9594833531394706
148	1	0	0	0	2.1361726159538383
149	0	1	0	0	1.9512271640461294
150	0	0	0	1	1.8747781086903768
151	1	0	0	0	1.9584843966051677
152	0	1	0	0	2.5599348527481784
153	0	0	1	0	2.1165977239738165
154	0	0	1	0	1.996226503327944
155	0	0	1	0	1.9399914794384683
156	0	0	1	0	2.136352172024487
157	0	0	1	0	2.403719441824931
158	0	0	1	0	2.8008269970518653
159	0	0	1	0	2.028134274904065
160	0	0	1	0	2.308763310599941
161	0	0	0	1	2.3412344889273413
162	1	0	0	0	1.7070087001392964
163	1	0	0	0	2.1066021135560384
164	0	1	0	0	1.8345640457125854
165	0	0	1	0	1.9792488996219293
166	0	0	0	1	2.066852092044248
167	1	0	0	0	2.133400013174423
168	1	0	0	0	2.2892337652030226
169	1	0	0	0	3.5022492020261833
170	0	1	0	0	2.1848016046153886
171	0	0	0	1	3.679817573043315
172	1	0	0	0	2.0354214644385444
173	1	0	0	0	2.4661536349637068
174	0	1	0	0	2.0008078445694535
175	0	0	1	0	1.8826372501829258
176	0	0	0	1	2.226873537248199
177	1	0	0	0	2.0872253684741846
178	1	0	0	0	2.4556768819538997
179	1	0	0	0	2.3239960478555552
180	1	0	0	0	2.1569036220965057
181	0	1	0	0	2.597563302349146
182	0	0	1	0	2.3911541353626755
183	0	0	1	0	2.4688818993183808
184	0	0	0	1	2.409583390660208
185	1	0	0	0	2.532379198825415
186	1	0	0	0	2.1542369205201113
187	1	0	0	0	2.3208322255601974
188	1	0	0	0	4.208621209873275
189	1	0	0	0	2.7733072424760774
190	0	1	0	0	3.2698851195772467
191	0	0	0	1	1.9765913035362384
192	0	1	0	0	2.266595989776543
193	0	0	0	1	2.474327394082806
194	0	1	0	0	2.2406380131397583
195	0	0	0	1	2.285415071890372
196	1	0	0	0	2.0698180804898674
197	1	0	0	0	2.036436615145158
198	1	0	0	0	3.5672672875771547
199	1	0	0	0	2.0609843246884676
200	1	0	0	0	2.143386833401215
201	1	0	0	0	2.059676269745831
202	0	1	0	0	1.8480955395043348
203	0	0	0	1	1.9643194418939893
204	0	1	0	0	2.018999201713763
205	0	0	0	1	2.369707136168676
206	0	1	0	0	2.090250774768664
207	0	0	0	1	1.9324134924504235
208	0	1	0	0	1.7380671843816649
209	0	0	0	1	2.7786957436130675
210	1	0	0	0	2.2386428849188964
211	1	0	0	0	1.925427966482532
212	1	0	0	0	1.9442032680008698
213	1	0	0	0	3.038830356591347
214	0	1	0	0	5.659726912759791
215	0	0	0	1	4.694818583934136
216	1	0	0	0	1.7532341460523893
217	1	0	0	0	3.0590579657509007
218	0	1	0	0	2.7519816156497874
219	0	0	1	0	1.9994955901316736
220	0	0	0	1	2.6363360326010574
221	0	1	0	0	2.799333708348932
222	0	0	0	1	2.5736567030080466
223	1	0	0	0	2.5807319705621516
224	0	1	0	0	2.4218981546961182
225	0	0	0	1	1.9924728224798935
226	0	1	0	0	2.7483153568752767
227	0	0	0	1	3.224344731524726
228	1	0	0	0	2.386244675344196
229	1	0	0	0	2.0828451865474293
230	1	0	0	0	2.231531917859994
231	0	1	0	0	2.618704268524215
232	0	0	1	0	3.000751415904773
233	0	0	1	0	2.4524854323508682
234	0	0	1	0	2.093052138322417
235	0	0	1	0	2.3023211206442618
236	0	0	1	0	2.3564984499191204
237	0	0	0	1	2.0661283717513323
238	1	0	0	0	2.1259633907259987
239	1	0	0	0	2.4725275232317285
240	1	0	0	0	2.3393144953454006
241	0	1	0	0	3.136569374033036
242	0	0	1	0	2.525368058607607
243	0	0	1	0	2.5442149200626916
244	0	0	0	1	2.77084017093049
245	1	0	0	0	2.231378906423624
246	1	0	0	0	2.230823476014681
247	0	1	0	0	2.7333783723402933
248	0	0	1	0	2.899445777803701
249	0	0	1	0	2.406885774020805
250	0	0	0	1	3.014612150502305
251	0	1	0	0	2.6309130186710923
252	0	0	0	1	2.6124276197472276
253	0	1	0	0	2.3844670089127344
254	0	0	1	0	1.9405242814901154
255	0	0	0	1	3.187704267159986
256	0	1	0	0	2.0772781803012164
257	0	0	0	1	5.764525638416292
258	1	0	0	0	2.7773225895088007
259	0	1	0	0	3.3736180803291473
260	0	0	0	1	2.509324341640303
261	1	0	0	0	1.7925768739235377
262	0	1	0	0	2.374592288530389
263	0	0	0	1	1.91745016522697
264	1	0	0	0	2.260886765758572
265	1	0	0	0	2.6897008125046087
266	0	1	0	0	2.5606686552940183
267	0	0	1	0	2.189666985307876
268	0	0	0	1	2.9203535235761655
269	1	0	0	0	2.1927886766259115
270	1	0	0	0	1.874979393924052
271	0	1	0	0	2.134582224540684
272	0	0	0	1	2.4457949790641518
273	1	0	0	0	2.4368391816964254
274	1	0	0	0	2.234951735591367
275	1	0	0	0	2.261713611670223
276	1	0	0	0	2.05564984431367
277	1	0	0	0	2.6767107159358594
278	1	0	0	0	3.4506505955448095
279	1	0	0	0	2.4502929178840893
280	1	0	0	0	2.517787249084091
281	1	0	0	0	2.196597270761419
282	0	1	0	0	2.1151628856029725
283	0	0	0	1	1.8128484196323538
284	1	0	0	0	2.1570880837047373
285	0	1	0	0	2.0529848517965985
286	0	0	0	1	2.2236585246429037
287	1	0	0	0	1.8856869849173616
288	0	1	0	0	2.0338802446940734
289	0	0	0	1	2.1382712892795146
290	0	1	0	0	2.227089056023134
291	0	0	1	0	2.388804748909424
292	0	0	0	1	2.38052296353711
293	1	0	0	0	2.41243918988854
294	1	0	0	0	2.395515965996881
295	1	0	0	0	2.0269229256994414
296	0	1	0	0	3.1011577070587566
297	0	0	0	1	2.3273522406236014
298	1	0	0	0	2.171007883814581
299	1	0	0	0	3.057406575824237
300	1	0	0	0	2.137228230867092
301	0	1	0	0	2.384382186821843
302	0	0	0	1	2.816956661439972
303	1	0	0	0	1.9165629740939976
304	1	0	0	0	2.453722524861321
305	1	0	0	0	2.3872218051732395
306	0	1	0	0	2.191051293019729
307	0	0	0	1	2.68269372909859
308	1	0	0	0	2.336240428634745
309	0	1	0	0	2.561874493000492
310	0	0	1	0	2.1094204147888957
311	0	0	0	1	2.4963206793087025
312	0	1	0	0	2.5624882928811306
313	0	0	1	0	2.369049825333897
314	0	0	1	0	2.1828238395367934
315	0	0	1	0	2.542296798763427
316	0	0	1	0	2.577191610236232
317	0	0	1	0	2.2510077554783057
318	0	0	1	0	2.3123119606263978
319	0	0	0	1	2.2408741840265374
320	1	0	0	0	2.008163143204378
321	1	0	0	0	1.9907571102300363
322	1	0	0	0	2.251566098982323
323	0	1	0	0	1.8799888100330986
324	0	0	0	1	1.7342629702083883
325	1	0	0	0	1.9542664913282641
326	0	1	0	0	2.421027135899051
327	0	0	1	0	2.146733989828119
328	0	0	1	0	1.985776538730563
329	0	0	0	1	1.9104929598246683
330	1	0	0	0	2.0282148490536422
331	1	0	0	0	2.5182909204297217
332	1	0	0	0	1.960548343355543
333	0	1	0	0	2.263505770580398
334	0	0	1	0	2.2276463530347104
335	0	0	0	1	3.564029968629796
336	0	1	0	0	2.006095036672147
337	0	0	1	0	2.21498416772624
338	0	0	1	0	2.4366323128412164
339	0	0	0	1	2.8425449237941756
340	0	1	0	0	2.466515374911101
341	0	0	1	0	2.2775181548841887
342	0	0	1	0	2.140907926648446
343	0	0	0	1	2.076819730910178
344	1	0	0	0	2.2927027556246538
345	0	1	0	0	2.70139792873511
346	0	0	1	0	2.6577648252375963
347	0	0	0	1	2.5063124553309035
348	1	0	0	0	5.1074168536604345
349	1	0	0	0	2.200863523263946
350	0	1	0	0	2.271856147574838
351	0	0	0	1	2.109988803347994
352	0	1	0	0	2.6634355962233154
353	0	0	1	0	2.5801085393243217
354	0	0	0	1	2.1485669220216272
355	1	0	0	0	2.2651146999042218
356	0	1	0	0	2.2601361534501048
357	0	0	0	1	3.067433948121362
358	0	1	0	0	3.0682827231519507
359	0	0	1	0	2.631374264839514
360	0	0	0	1	2.7558273777950295
361	0	1	0	0	2.837755545482531
362	0	0	0	1	2.282048395968742
363	1	0	0	0	2.5392477313838038
364	0	1	0	0	1.8587480996344727
365	0	0	1	0	2.2885027918621987
366	0	0	1	0	1.9754975175919474
367	0	0	0	1	1.5680932724204573
368	0	1	0	0	2.102566786563956
369	0	0	0	1	2.582569577540925
370	0	1	0	0	3.168396237049121
371	0	0	0	1	2.840450021632189
372	0	1	0	0	3.729299977535352
373	0	0	1	0	3.041408529460514
374	0	0	1	0	2.341570879463213
375	0	0	0	1	1.9756613194780313
376	0	1	0	0	2.1634830613772458
377	0	0	0	1	1.818943344556307
378	1	0	0	0	1.6989231471703707
379	1	0	0	0	1.8252769335918693
380	0	1	0	0	2.07519519827116
381	0	0	1	0	2.4918537053063594
382	0	0	0	1	2.1171196839744812
383	0	1	0	0	1.7563383302844109
384	0	0	0	1	2.517385895042577
385	1	0	0	0	2.5382195241890106
386	1	0	0	0	2.095410146913525
387	0	1	0	0	2.4633321959646612
388	0	0	0	1	4.327102385124239
389	1	0	0	0	2.7980478866804748
390	1	0	0	0	2.1949722573341877
391	1	0	0	0	2.5941268102460664
392	1	0	0	0	3.6806871279200783
393	0	1	0	0	1.9885478198897228
394	0	0	1	0	2.6550472880147353
395	0	0	1	0	2.929427816465732
396	0	0	1	0	3.285299203081259
397	0	0	0	1	2.960463490072849
398	1	0	0	0	1.7270274571819637
399	0	1	0	0	1.8747867785235282
400	0	0	0	1	2.426197196209668
401	0	1	0	0	2.1272293992586744
402	0	0	1	0	2.498113217712087
403	0	0	1	0	2.575046482898416
404	0	0	1	0	2.59868060610618
405	0	0	1	0	2.805356385286201
406	0	0	0	1	2.6019324867692792
407	1	0	0	0	1.994685097994235
408	0	1	0	0	2.1497338455606148
409	0	0	1	0	2.94307168746287
410	0	0	0	1	2.350899776409858
411	1	0	0	0	4.555496230580869
412	1	0	0	0	4.588263407410709
413	1	0	0	0	2.912461636731166
414	1	0	0	0	3.528014143314541
415	1	0	0	0	2.462303880289104
416	1	0	0	0	1.9749005207216594
417	0	1	0	0	2.06775578413313
418	0	0	0	1	2.20832558713139
419	0	1	0	0	2.5157315425583104
420	0	0	1	0	2.6003634614213547
421	0	0	1	0	2.400864300694452
422	0	0	1	0	3.2591789783215708
423	0	0	1	0	2.5726683887239186
424	0	0	0	1	2.601163778872181
425	0	1	0	0	2.046817134647585
426	0	0	1	0	1.941902397232721
427	0	0	1	0	2.3021231848919035
428	0	0	1	0	1.958972274414451
429	0	0	1	0	2.205623978918272
430	0	0	1	0	2.150661229863627
431	0	0	0	1	2.0366397759974486
432	0	1	0	0	2.127989591802433
433	0	0	1	0	2.1171837425004205
434	0	0	1	0	2.346179710624785
435	0	0	0	1	2.781601133435964
436	1	0	0	0	2.4107442560495627
437	0	1	0	0	2.0745074399102306
438	0	0	0	1	2.4704718958378544
439	0	1	0	0	2.6262281634681726
440	0	0	1	0	2.6497714243965707
441	0	0	0	1	2.9352656604841734
442	1	0	0	0	1.8347410773146906
443	1	0	0	0	1.8471996938561814
444	1	0	0	0	2.567878262709181
445	1	0	0	0	1.9854880632242295
446	1	0	0	0	1.8506220811468495
447	0	1	0	0	2.0651373122896506
448	0	0	1	0	2.97451029553797
449	0	0	0	1	5.233412341822821
450	1	0	0	0	2.5323867719936075
451	1	0	0	0	3.8978040863296433
452	0	1	0	0	2.1957897422506636
453	0	0	1	0	2.533321759231252
454	0	0	1	0	2.7617519085895355
455	0	0	1	0	3.103394217367243
456	0	0	1	0	3.1493304029825704
457	0	0	1	0	2.8989280565070445
458	0	0	0	1	2.3280155363017703
459	1	0	0	0	4.55738482652089
460	1	0	0	0	2.0801802825399935
461	1	0	0	0	2.5071114893066153
462	1	0	0	0	2.6686992699145797
463	1	0	0	0	3.765866984549044
464	1	0	0	0	2.4158646027409247
465	1	0	0	0	2.676618433912142
466	1	0	0	0	3.6780363753241136
467	1	0	0	0	1.823446035568326
468	1	0	0	0	2.471885597414482
469	0	1	0	0	2.3067145315429096
470	0	0	1	0	2.9412983252567395
471	0	0	0	1	2.720882770089808
472	1	0	0	0	2.0163651233949023
473	1	0	0	0	2.089613762858869
474	1	0	0	0	2.310776104521116
475	0	1	0	0	2.4758255100999387
476	0	0	1	0	2.7104313648482847
477	0	0	1	0	2.246894335331138
478	0	0	0	1	2.180704947555623
479	1	0	0	0	2.275220538678219
480	0	1	0	0	2.660376872830589
481	0	0	1	0	2.3495281418061857
482	0	0	1	0	2.204311170680303
483	0	0	0	1	2.3159183569090565
484	0	1	0	0	2.721325897844253
485	0	0	1	0	2.2723241910033973
486	0	0	0	1	2.3793103222250513
487	0	1	0	0	2.28002697246041
488	0	0	1	0	2.208153027445181
489	0	0	0	1	2.2865441793922656
490	1	0	0	0	2.7648203855300912
491	0	1	0	0	2.5667894708469303
492	0	0	1	0	2.6122552387393245
493	0	0	0	1	2.8971891310885782
494	1	0	0	0	2.3411673606727397
495	1	0	0	0	1.8189480214439189
496	0	1	0	0	2.1677785167926538
497	0	0	1	0	2.2227373328597717
498	0	0	0	1	2.0146821086721114
499	0	1	0	0	2.1057491941905484
500	0	0	1	0	3.12244608766609
501	0	0	1	0	2.55026023554131
502	0	0	0	1	2.4378684085616236
503	1	0	0	0	1.8486771463417873
504	0	1	0	0	2.9413643101224207
505	0	0	1	0	2.6010560862744985
506	0	0	1	0	3.003661197630174
507	0	0	0	1	2.261337503326404
508	0	1	0	0	1.892298850675665
509	0	0	1	0	2.0030741866101986
510	0	0	1	0	2.104156625973535
511	0	0	1	0	2.1350023943915537
512	0	0	1	0	2.3962239568469297
513	0	0	1	0	2.0752803453003934
514	0	0	1	0	2.100713490180285
515	0	0	1	0	2.5600996074442937
516	0	0	1	0	2.2162136379284876
517	0	0	1	0	2.2928599716656413
518	0	0	1	0	2.1895554595339877
519	0	0	0	1	2.2079264657190705
520	1	0	0	0	1.9775988711280021
521	1	0	0	0	2.2303313396948314
522	0	1	0	0	2.592955526167245
523	0	0	0	1	2.633572020029823
524	0	1	0	0	2.166587567579482
525	0	0	0	1	2.196097512074344
526	1	0	0	0	1.8386526089790516
527	0	1	0	0	3.2333308260134315
528	0	0	0	1	2.535627332910196
529	1	0	0	0	4.537642045230277
530	1	0	0	0	4.370151929504491
531	1	0	0	0	2.44343220850026
532	0	1	0	0	2.583965448307517
533	0	0	1	0	2.6236444898092794
534	0	0	0	1	1.927410550725673
535	0	1	0	0	2.738165748234912
536	0	0	0	1	2.6123539052126326
537	0	1	0	0	2.4116261909956744
538	0	0	1	0	2.438902877504536
539	0	0	0	1	2.977382877795903
540	1	0	0	0	2.203857330500126
541	1	0	0	0	2.5078853581697134
542	1	0	0	0	1.668518905768959
543	1	0	0	0	2.908770307075785
544	1	0	0	0	1.820245999132854
545	1	0	0	0	2.1578833196929796
546	1	0	0	0	2.183162026887479
547	1	0	0	0	2.4723443874020052
548	1	0	0	0	2.250243787613137
549	0	1	0	0	2.0496666865651436
550	0	0	0	1	2.203159804528653
551	0	1	0	0	1.796060178600741
552	0	0	1	0	2.389805090835826
553	0	0	0	1	1.9546722613858085
554	1	0	0	0	1.7752904844355066
555	1	0	0	0	2.024126568671141
556	1	0	0	0	2.01887318317372
557	0	1	0	0	2.1227334009978334
558	0	0	0	1	3.040264455313952
559	1	0	0	0	3.077391570331715
560	0	1	0	0	2.188704484855066
561	0	0	0	1	2.1508313749741306
562	0	1	0	0	2.0330095245903568
563	0	0	1	0	1.858300803044861
564	0	0	1	0	2.3365919092910397
565	0	0	0	1	2.191530647966341
566	1	0	0	0	2.6665810423717993
567	1	0	0	0	2.1842805289397296
568	0	1	0	0	2.7344691142214326
569	0	0	1	0	2.1694249330233832
570	0	0	0	1	2.3295051866596355
571	0	1	0	0	2.8866870697015212
572	0	0	0	1	2.0389798465156357
573	1	0	0	0	2.6968398239890625
574	1	0	0	0	2.7555582438563904
575	1	0	0	0	1.7203911672962058
576	1	0	0	0	2.6507002417738468
577	0	1	0	0	2.320172114146026
578	0	0	0	1	1.9328982489897424
579	1	0	0	0	2.0894209814859934
580	1	0	0	0	2.649702593667271
581	0	1	0	0	2.24286023645659
582	0	0	0	1	2.3419075353376604
583	1	0	0	0	2.503351535088924
584	1	0	0	0	3.1720705689073005
585	1	0	0	0	2.5901443618012436
586	1	0	0	0	2.985880816613843
587	1	0	0	0	2.2152442928795804
588	1	0	0	0	2.2144269897275306
589	1	0	0	0	2.32175655446629
590	1	0	0	0	2.050412723832574
591	1	0	0	0	2.6366861031413125
592	1	0	0	0	2.3637489878915408
593	1	0	0	0	2.3084587361960334
594	1	0	0	0	2.4748391603914968
595	0	1	0	0	2.2701252141722184
596	0	0	1	0	2.345726621065934
597	0	0	1	0	2.489644952501545
598	0	0	0	1	3.1113324150963386
599	1	0	0	0	2.3602786059076277
600	1	0	0	0	1.8976728888021586
601	0	1	0	0	2.1239888401746723
602	0	0	1	0	2.1922272806971317
603	0	0	1	0	2.086898083442877
604	0	0	1	0	2.0606887472750106
605	0	0	0	1	2.2706101811882546
606	1	0	0	0	4.961874298383049
607	0	1	0	0	1.958243261047176
608	0	0	1	0	2.473751524680197
609	0	0	0	1	2.1848401110218028
610	1	0	0	0	2.9506041008332295
611	1	0	0	0	2.2886029863017794
612	1	0	0	0	2.4099219050596536
613	1	0	0	0	3.148962674734426
614	0	1	0	0	3.630208520010862
615	0	0	0	1	3.493705793796851
616	1	0	0	0	2.354342096668248
617	0	1	0	0	2.45482460153635
618	0	0	0	1	2.5214532825196496
619	1	0	0	0	2.529545624309498
620	1	0	0	0	2.164020813928325
621	1	0	0	0	3.292829658580925
622	1	0	0	0	1.9979762280024675
623	0	1	0	0	2.8042043036055078
624	0	0	0	1	2.1755759642225465
625	0	1	0	0	2.2258651132614724
626	0	0	0	1	2.7893506973212427
627	1	0	0	0	2.4451281732353207
628	1	0	0	0	2.961593483804666
629	1	0	0	0	2.1870895975725237
630	1	0	0	0	3.4386650621238233
631	1	0	0	0	3.314522865812277
632	1	0	0	0	2.9638056521696563
633	0	1	0	0	2.397779066560873
634	0	0	0	1	2.320846869203476
635	1	0	0	0	2.4677243534701057
636	1	0	0	0	1.7562691996258997
637	0	1	0	0	2.340909540576753
638	0	0	0	1	2.6249267903734665
639	0	1	0	0	2.498683725000852
640	0	0	1	0	2.6665686335816585
641	0	0	0	1	2.5310210937586817
642	0	1	0	0	2.870018385844718
643	0	0	0	1	2.658004859048334
644	0	1	0	0	2.2856175024452674
645	0	0	1	0	1.9590730148260296
646	0	0	0	1	2.156237248426501
647	0	1	0	0	1.8815111695726463
648	0	0	0	1	1.7369603922084886
649	1	0	0	0	1.9869228363983777
650	0	1	0	0	2.32657905219657
651	0	0	0	1	2.514329813206254
652	0	1	0	0	2.3434907533761518
653	0	0	0	1	2.6447241035291653
654	0	1	0	0	2.9656026394354096
655	0	0	0	1	2.7996501062487527
656	1	0	0	0	3.0905579709505098
657	0	1	0	0	1.9039140201552425
658	0	0	1	0	2.9039984026386967
659	0	0	1	0	3.318146953562616
660	0	0	1	0	2.8714517012552
661	0	0	1	0	4.11472826049555
662	0	0	1	0	3.2160914963441165
663	0	0	0	1	3.2425957997611476
664	1	0	0	0	3.3228456611133783
665	1	0	0	0	2.031130453596367
666	1	0	0	0	2.7044738845892073
667	0	1	0	0	3.5639861481683597
668	0	0	1	0	3.8064930759005766
669	0	0	0	1	2.9915705327326805
670	0	1	0	0	2.348348365990997
671	0	0	1	0	2.2540106852493893
672	0	0	0	1	2.5161256215309127
673	1	0	0	0	6.143396473513528
674	1	0	0	0	2.951775868190856
675	1	0	0	0	2.0632319872917613
676	1	0	0	0	1.9287114344448026
677	1	0	0	0	1.945057134124773
678	1	0	0	0	2.217551861096548
679	0	1	0	0	2.4848541084168234
680	0	0	1	0	2.5596422656314126
681	0	0	0	1	1.9547991351641043
682	1	0	0	0	2.0023434401911935
683	1	0	0	0	2.2190702900468593
684	0	1	0	0	2.63338085348488
685	0	0	0	1	2.6885507106394955
686	1	0	0	0	4.363581391593769
687	1	0	0	0	5.1044432881453705
688	1	0	0	0	3.731667579132838
689	1	0	0	0	2.2366892388937036
690	0	1	0	0	1.8815339803044735
691	0	0	0	1	2.1207477144591462
692	1	0	0	0	2.6953921077440324
693	0	1	0	0	2.9803351667099403
694	0	0	1	0	2.0997093140426335
695	0	0	0	1	2.7183870114434785
696	1	0	0	0	2.1917487040856116
697	1	0	0	0	3.0516572550876675
698	1	0	0	0	2.075992255039764
699	0	1	0	0	2.1736703244365208
700	0	0	0	1	1.9204438044663807
701	1	0	0	0	1.968307941824644
702	1	0	0	0	2.223685522630477
703	1	0	0	0	2.343854414319727
704	0	1	0	0	1.8357965833624807
705	0	0	1	0	2.2531388438142175
706	0	0	1	0	2.5153246221151657
707	0	0	1	0	2.065853827412973
708	0	0	1	0	2.259728319383809
709	0	0	1	0	1.8560578213048433
710	0	0	0	1	2.07469189239678
711	0	1	0	0	2.5422487693822147
712	0	0	1	0	2.1925234080260334
713	0	0	1	0	2.144374145003161
714	0	0	0	1	2.0472627850960405
715	1	0	0	0	2.453944560609978
716	1	0	0	0	2.2384595294515615
717	0	1	0	0	2.669241416107072
718	0	0	0	1	2.4115313217460304
719	1	0	0	0	2.041104476444026
720	0	1	0	0	2.2004839999548897
721	0	0	1	0	2.267413817240967
722	0	0	0	1	2.3651538163597214
723	0	1	0	0	2.148701855809729
724	0	0	0	1	2.055879964849528
725	1	0	0	0	2.5685985535906237
726	1	0	0	0	2.4827215234116524
727	1	0	0	0	2.273391702234359
728	1	0	0	0	1.9475727283454383
729	1	0	0	0	2.717687424028606
730	0	1	0	0	1.7940436841871035
731	0	0	1	0	1.973248695725919
732	0	0	0	1	1.8975329270370997
733	0	1	0	0	2.0773238731852484
734	0	0	0	1	2.1849202481218923
735	0	1	0	0	2.055058110016254
736	0	0	1	0	2.606548377731853
737	0	0	0	1	2.1440915989375537
738	1	0	0	0	2.286691082980218
739	1	0	0	0	2.5154202413884716
740	0	1	0	0	3.404785123876918
741	0	0	0	1	2.376913129990466
742	1	0	0	0	2.3333700047792707
743	1	0	0	0	3.241460401466593
744	0	1	0	0	1.9067277084010261
745	0	0	0	1	2.158113864964491
746	1	0	0	0	2.557451285572458
747	1	0	0	0	2.1116707080389614
748	1	0	0	0	1.4084173729384564
749	1	0	0	0	1.9999213552845343
750	1	0	0	0	2.3255269723090493
751	1	0	0	0	2.0296712407190416
752	1	0	0	0	2.281736283412518
753	0	1	0	0	2.731936875518104
754	0	0	0	1	2.0096207304588853
755	0	1	0	0	2.103550573429132
756	0	0	0	1	2.5278280776420745
757	0	1	0	0	4.031932024924776
758	0	0	1	0	2.4681750736266697
759	0	0	1	0	1.9228844909318545
760	0	0	0	1	3.002045042877924
761	1	0	0	0	2.498737595309736
762	1	0	0	0	2.47902290409584
763	1	0	0	0	2.2072373202522937
764	0	1	0	0	2.660819239537233
765	0	0	1	0	2.155496013555659
766	0	0	0	1	1.8859233660522399
767	1	0	0	0	2.0976502274105484
768	1	0	0	0	2.907136194702235
769	1	0	0	0	2.189262680756149
770	0	1	0	0	2.0721241874731344
771	0	0	0	1	2.0527688047931387
772	1	0	0	0	2.147468016199213
773	1	0	0	0	2.1447195142119004
774	0	1	0	0	1.995661009696745
775	0	0	0	1	2.070966873806102
776	1	0	0	0	2.2654709560357684
777	0	1	0	0	2.2949133455949227
778	0	0	0	1	2.3583748132285076
779	1	0	0	0	2.686313988806734
780	1	0	0	0	3.8914664730495234
781	0	1	0	0	2.253815802956303
782	0	0	0	1	2.0173548697161174
783	0	1	0	0	2.3473364930421274
784	0	0	0	1	2.434817204923802
785	0	1	0	0	2.7335824050356905
786	0	0	1	0	1.8323004290929596
787	0	0	1	0	2.4004100732568054
788	0	0	0	1	2.0033482709937105
789	1	0	0	0	3.198787926488717
790	1	0	0	0	3.2758050699227224
791	0	1	0	0	2.200546801343427
792	0	0	1	0	2.8188972248349717
793	0	0	0	1	2.0614719195323508
794	1	0	0	0	1.9298420082923153
795	1	0	0	0	2.2582761486824046
796	0	1	0	0	2.7245131984613002
797	0	0	0	1	2.3575057116484754
798	0	1	0	0	2.2560833739794983
799	0	0	0	1	2.1459489413572195
800	1	0	0	0	1.9948381026828625
801	1	0	0	0	2.1080606660105103
802	1	0	0	0	2.005495217007411
803	1	0	0	0	2.4955693550956948
804	1	0	0	0	1.679991827472716
805	1	0	0	0	2.0527726245871567
806	0	1	0	0	2.640458419131144
807	0	0	0	1	2.709402667741913
808	1	0	0	0	4.2309830949059215
809	0	1	0	0	1.9644254282741667
810	0	0	0	1	1.7645568914602006
811	0	1	0	0	2.3216870839725376
812	0	0	1	0	3.268724957268694
813	0	0	0	1	3.0884978164254586
814	1	0	0	0	2.23560287512401
815	1	0	0	0	2.5833925715493526
816	1	0	0	0	2.2804718793878713
817	0	1	0	0	2.162907313066919
818	0	0	1	0	2.777379832025087
819	0	0	0	1	2.2273088095169213
820	1	0	0	0	2.0113556260632497
821	1	0	0	0	4.4919446109550725
822	0	1	0	0	2.1102841172524056
823	0	0	0	1	2.027204206514062
824	1	0	0	0	2.133093143137598
825	1	0	0	0	2.3111149231678665
826	1	0	0	0	5.392258785085254
827	1	0	0	0	2.633522958666999
828	1	0	0	0	3.8385377499819757
829	1	0	0	0	2.339034402919522
830	0	1	0	0	2.302732986423691
831	0	0	0	1	2.2773567423960293
832	1	0	0	0	4.24457569373199
833	1	0	0	0	1.9863230050521539
834	1	0	0	0	2.6685321645086795
835	0	1	0	0	2.5101311599917904
836	0	0	0	1	4.519357360805336
837	1	0	0	0	3.0843480261134992
838	1	0	0	0	1.846101519267526
839	1	0	0	0	2.251536827063503
840	1	0	0	0	2.371189883301943
841	0	1	0	0	2.466747500020231
842	0	0	1	0	2.359776300387887
843	0	0	1	0	1.6055575933105652
844	0	0	1	0	2.6900810252647553
845	0	0	1	0	2.5637882179068923
846	0	0	0	1	2.173497503631062
847	1	0	0	0	2.78626728334252
848	1	0	0	0	1.9505171112370139
849	0	1	0	0	3.5515680855785527
850	0	0	0	1	4.014545515218431
851	0	1	0	0	2.714248450632036
852	0	0	1	0	2.602159522468445
853	0	0	0	1	1.831481809391265
854	1	0	0	0	2.1021411681682634
855	0	1	0	0	2.4891376472032776
856	0	0	0	1	2.174156159561357
857	1	0	0	0	2.196507022388455
858	1	0	0	0	3.4752922195623777
859	1	0	0	0	2.2960127965711363
860	1	0	0	0	2.576595010773175
861	1	0	0	0	2.328649361409587
862	1	0	0	0	2.973120482830985
863	1	0	0	0	2.3430656195970605
864	1	0	0	0	2.216825284815084
865	1	0	0	0	2.1488434941852415
866	1	0	0	0	3.4771270327553188
867	0	1	0	0	2.5716683126239084
868	0	0	0	1	3.733796906031192
869	0	1	0	0	2.730946750192711
870	0	0	0	1	2.789875069885662
871	0	1	0	0	2.1151650065834158
872	0	0	1	0	3.1386996976389536
873	0	0	0	1	2.2971487949521108
874	1	0	0	0	2.4123542217162135
875	1	0	0	0	2.7443812176538995
876	1	0	0	0	2.46151057470945
877	0	1	0	0	2.1954815592592576
878	0	0	1	0	2.387702696727352
879	0	0	0	1	3.205577026219795
880	1	0	0	0	3.0398708239449377
881	1	0	0	0	2.117877684649472
882	1	0	0	0	2.0299531147386625
883	0	1	0	0	1.990489943607259
884	0	0	0	1	2.684573313915555
885	0	1	0	0	3.006411178537798
886	0	0	1	0	1.811050800948319
887	0	0	0	1	2.4152405277539697
888	1	0	0	0	2.062122508591245
889	1	0	0	0	2.8223870149208428
890	1	0	0	0	3.3281764681859016
891	1	0	0	0	2.777423155912162
892	0	1	0	0	2.4867926711864996
893	0	0	0	1	1.9486641102379725
894	0	1	0	0	2.0038271625091486
895	0	0	0	1	1.8688026740561499
896	1	0	0	0	2.55990116485479
897	1	0	0	0	3.4064083147434885
898	0	1	0	0	2.176239304629368
899	0	0	0	1	2.144792816617402
900	1	0	0	0	2.1837445447881416
901	0	1	0	0	1.9408111916079356
902	0	0	0	1	2.032642672312459
903	0	1	0	0	2.6489153418788174
904	0	0	1	0	2.26164550629038
905	0	0	1	0	2.183382574497134
906	0	0	1	0	2.15451175541105
907	0	0	0	1	1.998355131814765
908	0	1	0	0	2.3112745480611623
909	0	0	1	0	2.5205774365967235
910	0	0	0	1	2.6808455799614856
911	0	1	0	0	2.4099601423420807
912	0	0	0	1	4.461244831103456
913	1	0	0	0	3.153988578864001
914	1	0	0	0	2.1284375656899455
915	1	0	0	0	3.6976450104188228
916	1	0	0	0	2.2960060271820697
917	1	0	0	0	2.7865594630094064
918	0	1	0	0	2.1640723055751017
919	0	0	0	1	2.247383409169442
920	1	0	0	0	2.4003511907748676
921	1	0	0	0	1.6350985067838826
922	0	1	0	0	2.321840133635116
923	0	0	0	1	2.3810361707570147
924	1	0	0	0	2.1942809783780888
925	0	1	0	0	2.136739008742281
926	0	0	0	1	4.066447898237814
927	1	0	0	0	2.465361590853149
928	1	0	0	0	2.445338636394597
929	1	0	0	0	2.3779263242869235
930	1	0	0	0	1.8898801412857498
931	0	1	0	0	3.3254377142095506
932	0	0	0	1	2.3668892438825444
933	1	0	0	0	2.411171730834975
934	0	1	0	0	2.4872366029646633
935	0	0	0	1	2.8569749884268063
936	1	0	0	0	2.529050895104146
937	1	0	0	0	2.3074165297806193
938	1	0	0	0	2.572984305945741
939	1	0	0	0	2.1721189428314522
940	1	0	0	0	3.53327873255287
941	1	0	0	0	2.689145769957296
942	1	0	0	0	3.765723110499627
943	1	0	0	0	4.720408409765516
944	1	0	0	0	2.2718124419188688
945	1	0	0	0	2.0328495171492227
946	0	1	0	0	2.528977793663458
947	0	0	1	0	2.8367560432269565
948	0	0	1	0	3.9366468708985844
949	0	0	0	1	2.3385789230054304
950	1	0	0	0	2.814811309046398
951	0	1	0	0	2.7617721651213247
952	0	0	0	1	2.3438742583360628
953	1	0	0	0	3.678592227734266
954	0	1	0	0	2.7809836829972427
955	0	0	1	0	2.4637576725024184
956	0	0	1	0	2.405544968556621
957	0	0	0	1	3.2944447496991724
958	0	1	0	0	6.175141175501253
959	0	0	1	0	4.0910804670700545
960	0	0	0	1	3.664397648481568
961	1	0	0	0	2.1079211443497865
962	0	1	0	0	1.8747867785235282
963	0	0	0	1	2.426197196209668
964	1	0	0	0	2.4894930083685973
965	1	0	0	0	2.234935604062265
966	0	1	0	0	2.5103858560917307
967	0	0	0	1	3.5993252164069953
968	0	1	0	0	2.581448792914921
969	0	0	1	0	2.5341138358447917
970	0	0	0	1	2.097715313948999
971	0	1	0	0	2.304266980277853
972	0	0	0	1	2.6057004891851347
973	1	0	0	0	3.737921719035084
974	1	0	0	0	2.2412984190830754
975	1	0	0	0	2.059640192537972
976	1	0	0	0	2.2656084499214826
977	0	1	0	0	2.1376291726774332
978	0	0	0	1	2.7675290111287096
979	1	0	0	0	3.285214840773179
980	1	0	0	0	1.5139914767805704
981	1	0	0	0	2.878305420871785
982	1	0	0	0	1.6965246713145976
983	1	0	0	0	2.64522296852245
984	1	0	0	0	2.257022062619429
985	1	0	0	0	2.010214361202334
986	1	0	0	0	2.2047955809011506
987	1	0	0	0	2.2394417452948425
988	0	1	0	0	2.2227537333727994
989	0	0	0	1	2.0873041547917484
990	1	0	0	0	2.0662711844006085
991	1	0	0	0	1.7962355323789463
992	1	0	0	0	2.0533272721972318
993	0	1	0	0	1.7229332005189075
994	0	0	0	1	2.1385775866077616
995	1	0	0	0	2.6721592443087183
996	1	0	0	0	1.87151857545863
997	1	0	0	0	2.253837210720691
998	0	1	0	0	2.2291115604422465
999	0	0	1	0	2.207230969011089
1000	0	0	1	0	1.8282280284389751
1001	0	0	0	1	2.3373017034479675
1002	1	0	0	0	2.324464521764072
1003	0	1	0	0	2.109657044036434
1004	0	0	0	1	2.3196991750372464
1005	0	1	0	0	1.9825318903134799
1006	0	0	1	0	2.206399655993138
1007	0	0	0	1	2.125304182692213
1008	1	0	0	0	2.088423053560169
1009	1	0	0	0	2.088192299707033
1010	1	0	0	0	2.036237127761562
1011	1	0	0	0	1.9748722576026156
1012	1	0	0	0	2.0552856956877505
1013	1	0	0	0	2.3392866896430036
1014	1	0	0	0	2.1117302692797972
1015	1	0	0	0	2.227558657791905
1016	1	0	0	0	2.143752733521379
1017	0	1	0	0	2.3729715429230787
1018	0	0	1	0	2.4900574252818264
1019	0	0	0	1	2.2016612195311316
1020	1	0	0	0	2.1325372258844495
1021	1	0	0	0	2.9988493280958273
1022	1	0	0	0	2.9291887989850824
1023	1	0	0	0	2.3618452493692277
1024	1	0	0	0	2.6366936229679694
1025	1	0	0	0	2.5053265478195472
1026	1	0	0	0	2.2842635375818165
1027	0	1	0	0	2.307982773381201
1028	0	0	1	0	1.9999707626496552
1029	0	0	1	0	2.600049233246581
1030	0	0	0	1	2.4216225216101597
1031	1	0	0	0	2.209762957523522
1032	1	0	0	0	2.272462671802228
1033	0	1	0	0	2.2137125653867455
1034	0	0	0	1	2.1097864113136136
1035	1	0	0	0	2.0438732282419676
1036	1	0	0	0	2.677866827876408
1037	1	0	0	0	2.3420198212371863
1038	1	0	0	0	2.211006975527429
1039	1	0	0	0	2.0884218009337725
1040	1	0	0	0	2.5350175187606387
1041	1	0	0	0	2.81043793011002
1042	0	1	0	0	2.1579080420351238
1043	0	0	0	1	2.238307618227566
1044	1	0	0	0	2.1604714225725443
1045	0	1	0	0	2.662300055413115
1046	0	0	1	0	2.039039650394626
1047	0	0	0	1	2.556682743738222
1048	1	0	0	0	2.1631506933608886
1049	1	0	0	0	1.6186571817993993
1050	1	0	0	0	1.8799345945825698
1051	1	0	0	0	2.7608052245680823
1052	0	1	0	0	2.4321136158863026
1053	0	0	0	1	2.170807383273773
1054	0	1	0	0	2.294573092824653
1055	0	0	1	0	2.6939019380285534
1056	0	0	1	0	3.1902349993055696
1057	0	0	0	1	2.379515787960337
1058	1	0	0	0	2.2073966327866836
1059	1	0	0	0	2.174339246740093
1060	1	0	0	0	2.2885421219809587
1061	0	1	0	0	2.4092529110552667
1062	0	0	1	0	2.6663418052132193
1063	0	0	0	1	2.3752986044662383
1064	1	0	0	0	2.8090415462204086
1065	1	0	0	0	2.6007581937876734
1066	1	0	0	0	2.8357959926802714
1067	1	0	0	0	3.2551608654243895
1068	0	1	0	0	2.5843716111178994
1069	0	0	1	0	2.896703931735865
1070	0	0	0	1	2.68557951934914
1071	1	0	0	0	2.1661658938318293
1072	1	0	0	0	2.5520874937885187
1073	0	1	0	0	2.5408905909408808
1074	0	0	0	1	2.3825511719126453
1075	1	0	0	0	2.3481526842514318
1076	0	1	0	0	2.7768379849136693
1077	0	0	0	1	2.7394944382475472
1078	1	0	0	0	2.782388097105476
1079	1	0	0	0	2.385207504451039
1080	0	1	0	0	2.588961291057189
1081	0	0	0	1	2.508079457170999
1082	0	1	0	0	2.3663994951805782
1083	0	0	1	0	3.3613397660126174
1084	0	0	0	1	2.788358368927544
1085	1	0	0	0	2.018120744190825
1086	0	1	0	0	2.6310913913606844
1087	0	0	1	0	2.509258278271658
1088	0	0	1	0	2.7088606034915577
1089	0	0	0	1	2.439630123594742
1090	0	1	0	0	2.8422629213311073
1091	0	0	1	0	2.7104746883104247
1092	0	0	1	0	2.8917615188661703
1093	0	0	1	0	2.8038553522406464
1094	0	0	0	1	2.584896752977658
1095	1	0	0	0	2.4261416637526114
1096	1	0	0	0	2.163655213794355
1097	0	1	0	0	2.112994793553514
1098	0	0	1	0	2.1988396369551335
1099	0	0	1	0	2.0477107030426676
1100	0	0	1	0	2.1546263597001345
1101	0	0	0	1	2.085360015717929
1102	0	1	0	0	3.0004416732524954
1103	0	0	0	1	2.252494384531285
1104	1	0	0	0	2.253607960036087
1105	1	0	0	0	2.0128583253204413
1106	1	0	0	0	2.2409003700502375
1107	0	1	0	0	3.4328423202114773
1108	0	0	1	0	2.780671918872926
1109	0	0	1	0	2.4592530694816674
1110	0	0	1	0	1.8988953934332518
1111	0	0	1	0	2.0189559284051493
1112	0	0	0	1	2.097147082629979
1113	0	1	0	0	2.26477872904922
1114	0	0	1	0	1.9860827581324068
1115	0	0	0	1	2.128785998308987
1116	1	0	0	0	2.437605634140006
1117	0	1	0	0	2.1899511236430462
1118	0	0	0	1	2.0734554438188177
1119	0	1	0	0	1.795236353759837
1120	0	0	0	1	2.2513983066294956
1121	1	0	0	0	2.775324394648737
1122	1	0	0	0	2.43640278588075
1123	0	1	0	0	2.02994313497543
1124	0	0	1	0	2.153848081868255
1125	0	0	0	1	1.905923189404633
1126	1	0	0	0	2.2145679511749776
1127	0	1	0	0	2.429712420037396
1128	0	0	0	1	2.570109650119877
1129	1	0	0	0	3.292101684370126
1130	0	1	0	0	2.8663555297714702
1131	0	0	1	0	1.8234257316223812
1132	0	0	0	1	2.375753360596006
1133	1	0	0	0	1.9109683943692881
1134	1	0	0	0	2.0973762788256116
1135	1	0	0	0	2.521234582236184
1136	0	1	0	0	3.3455868554022192
1137	0	0	0	1	2.1754983724933368
1138	1	0	0	0	1.6230727343315576
1139	0	1	0	0	1.5875260383281877
1140	0	0	0	1	1.8630754921676966
1141	1	0	0	0	2.1353306100522773
1142	1	0	0	0	2.342677408272739
1143	0	1	0	0	2.033332043133376
1144	0	0	1	0	1.8969061312903097
1145	0	0	1	0	1.8181736368912431
1146	0	0	0	1	1.8926466926915682
1147	1	0	0	0	1.8141691462193466
1148	1	0	0	0	2.9220485856846317
1149	0	1	0	0	2.0225801692825973
1150	0	0	1	0	2.4575811492433575
1151	0	0	0	1	2.608737577455706
1152	0	1	0	0	2.0833606406598055
1153	0	0	0	1	1.84155197016642
1154	1	0	0	0	1.7472408777058739
1155	1	0	0	0	1.511053483568132
1156	1	0	0	0	1.4786125758544533
1157	1	0	0	0	2.47183427057291
1158	0	1	0	0	2.0589800459674397
1159	0	0	0	1	2.225356692328552
1160	1	0	0	0	1.772618556971813
1161	0	1	0	0	2.201096806304908
1162	0	0	1	0	2.1887210667143786
1163	0	0	0	1	2.2960003353036735
1164	1	0	0	0	1.652379842449039
1165	0	1	0	0	2.223216780423621
1166	0	0	0	1	1.93018163963171
1167	1	0	0	0	2.3950836099799266
1168	0	1	0	0	1.5884498304543762
1169	0	0	1	0	1.671882893789791
1170	0	0	1	0	1.6680829419678713
1171	0	0	0	1	1.3007332067301756
1172	1	0	0	0	1.3149735605322468
1173	1	0	0	0	1.4144369348989925
1174	1	0	0	0	1.7264918535386655
1175	0	1	0	0	1.5060269191661093
1176	0	0	0	1	1.3394609754755287
1177	1	0	0	0	1.5919132564743228
1178	1	0	0	0	1.4939348601333833
1179	1	0	0	0	2.0894427101680155
1180	1	0	0	0	1.6039313256596297
1181	1	0	0	0	1.195346061626983
1182	1	0	0	0	1.7566741358464169
1183	1	0	0	0	2.2885431027697383
1184	1	0	0	0	1.7180560007338417
1185	1	0	0	0	2.0443232583614277
1186	1	0	0	0	1.9419941870915298
1187	1	0	0	0	2.124325675024815
1188	1	0	0	0	2.445370838280207
1189	1	0	0	0	2.633917720146799
1190	1	0	0	0	2.3740718044823845
1191	1	0	0	0	2.599402809179881
1192	1	0	0	0	2.2648646595799957
1193	0	1	0	0	2.613130966788326
1194	0	0	0	1	2.2749184550533497
1195	1	0	0	0	3.2807707891441025
1196	1	0	0	0	5.426226551548811
1197	1	0	0	0	4.12340980255825
1198	1	0	0	0	2.2373715195003174
1199	0	1	0	0	3.594968519495085
1200	0	0	0	1	3.293651245869967
1201	0	1	0	0	4.059602735335112
1202	0	0	1	0	4.782020713685724
1203	0	0	0	1	3.414888509731099
1204	1	0	0	0	3.2765472852028488
1205	1	0	0	0	2.520118390681173
1206	1	0	0	0	2.352530659955738
1207	0	1	0	0	2.2867375348516275
1208	0	0	0	1	2.3435600347255368
1209	0	1	0	0	2.169730508631041
1210	0	0	1	0	1.8904550771270496
1211	0	0	0	1	2.262420033393918
1212	1	0	0	0	1.398198609151731
1213	1	0	0	0	1.3803683237112527
1214	1	0	0	0	1.7831178451804826
1215	1	0	0	0	2.2739578304702803
1216	1	0	0	0	1.7658921807768329
1217	1	0	0	0	1.7554663627530476
1218	1	0	0	0	1.8774247324089326
1219	1	0	0	0	1.5870656851731915
1220	0	1	0	0	1.9610210311776404
1221	0	0	1	0	1.8787041802548865
1222	0	0	1	0	2.0017320676642845
1223	0	0	1	0	2.11722009009365
1224	0	0	1	0	1.876967423344899
1225	0	0	1	0	2.0047449313727568
1226	0	0	1	0	2.2538846633704543
1227	0	0	1	0	1.9833202073553102
1228	0	0	0	1	2.2489868115409135
1229	1	0	0	0	2.8001565738141134
1230	1	0	0	0	3.3623075939873486
1231	1	0	0	0	1.9143424553602486
1232	0	1	0	0	1.3529270567424319
1233	0	0	0	1	2.3108989060507446
1234	1	0	0	0	1.8755710068854494
1235	1	0	0	0	1.8481163883960223
1236	1	0	0	0	2.717700559395144
1237	1	0	0	0	1.9117095890052649
1238	0	1	0	0	3.2875977989335246
1239	0	0	0	1	1.9022098578158713
1240	1	0	0	0	2.528088543367516
1241	1	0	0	0	2.7607361490307487
1242	0	1	0	0	3.0482868427524683
1243	0	0	0	1	2.0173445201224567
1244	1	0	0	0	2.1139336480424373
1245	1	0	0	0	2.3193090115445925
1246	0	1	0	0	2.1033383031667743
1247	0	0	0	1	2.143979969550659
1248	0	1	0	0	2.411287393566717
1249	0	0	1	0	2.284358715259427
1250	0	0	1	0	2.100376584839456
1251	0	0	0	1	3.2204374058723566
1252	1	0	0	0	2.0051903584483974
1253	1	0	0	0	2.555678835456165
1254	0	1	0	0	2.368165989639336
1255	0	0	0	1	2.7074727342625566
1256	1	0	0	0	2.426280912141501
1257	0	1	0	0	3.096518512084072
1258	0	0	0	1	1.9112933460224346
1259	0	1	0	0	1.8841088006401723
1260	0	0	0	1	1.761439407785557
1261	1	0	0	0	2.6146813203309405
1262	1	0	0	0	2.096715626190009
1263	1	0	0	0	1.9437764937343476
1264	0	1	0	0	2.1539032251428747
1265	0	0	0	1	2.1440737997076114
1266	1	0	0	0	2.2866205243770326
1267	1	0	0	0	2.3250519996389447
1268	1	0	0	0	2.731028717131144
1269	1	0	0	0	2.432111897450758
1270	1	0	0	0	2.507526467984696
1271	1	0	0	0	2.16365128368122
1272	1	0	0	0	2.4722187794064285
1273	1	0	0	0	2.286971929065259
1274	1	0	0	0	1.7731318971671306
1275	1	0	0	0	2.065798277366486
1276	1	0	0	0	3.1070285739250245
1277	1	0	0	0	2.2669589129527856
1278	1	0	0	0	1.8328695543518847
1279	1	0	0	0	2.1646841917349495
1280	0	1	0	0	2.4216019865717455
1281	0	0	0	1	1.8886421000463807
1282	1	0	0	0	2.1372234974460746
1283	1	0	0	0	2.0618021404843807
1284	1	0	0	0	2.432877324495169
1285	1	0	0	0	1.8175711789572022
1286	1	0	0	0	3.2391336644375794
1287	0	1	0	0	3.2430760195175945
1288	0	0	0	1	3.0377629208229915
1289	0	1	0	0	1.542150845720282
1290	0	0	0	1	1.9860464214350735
1291	1	0	0	0	2.0938740556858026
1292	0	1	0	0	2.2536917573866164
1293	0	0	0	1	2.4163585845290556
1294	0	1	0	0	2.027025553809068
1295	0	0	0	1	2.2449409161178964
1296	0	1	0	0	2.070547281838864
1297	0	0	1	0	1.8590443923679913
1298	0	0	0	1	2.438760840321725
1299	0	1	0	0	2.2487482656891524
1300	0	0	0	1	1.8128970058580238
1301	1	0	0	0	2.3650599341206537
1302	1	0	0	0	2.139016163096046
1303	1	0	0	0	2.177053542220399
1304	0	1	0	0	2.289927038425004
1305	0	0	0	1	2.4474420031056496
1306	1	0	0	0	2.0778311967458123
1307	1	0	0	0	2.685836362089077
1308	1	0	0	0	2.291015286437005
1309	0	1	0	0	2.1956452047823043
1310	0	0	1	0	2.0033819451146075
1311	0	0	1	0	2.050986149579618
1312	0	0	1	0	2.0040862427169075
1313	0	0	0	1	2.381564248900964
1314	1	0	0	0	1.9662413771318092
1315	1	0	0	0	6.213661708698836
1316	1	0	0	0	2.401528526113179
1317	1	0	0	0	3.4273069916849375
1318	0	1	0	0	2.1884104290529094
1319	0	0	1	0	2.0051044094803028
1320	0	0	1	0	1.8842490724210033
1321	0	0	0	1	2.5314120547626815
1322	1	0	0	0	2.3951054404620886
1323	1	0	0	0	2.3840838500341603
1324	0	1	0	0	2.4189823147115486
1325	0	0	1	0	2.294460166119665
1326	0	0	1	0	2.1742296797471554
1327	0	0	1	0	2.3382971099335057
1328	0	0	0	1	2.323702807105963
1329	1	0	0	0	3.06670074001354
1330	1	0	0	0	2.10819207205817
1331	1	0	0	0	3.091988185980759
1332	0	1	0	0	2.64606469627634
1333	0	0	1	0	2.36263315460748
1334	0	0	1	0	2.1975142442398954
1335	0	0	0	1	2.832439481665483
1336	1	0	0	0	4.359270773525412
1337	0	1	0	0	3.8037175481943497
1338	0	0	0	1	2.6168567988092226
1339	1	0	0	0	4.668006854439501
1340	0	1	0	0	3.071994279772419
1341	0	0	0	1	2.1523913396698053
1342	0	1	0	0	3.6751130194642854
1343	0	0	1	0	3.595262778108424
1344	0	0	1	0	2.9867608848479277
1345	0	0	0	1	3.481150953777873
1346	0	1	0	0	2.0714672504371814
1347	0	0	1	0	2.118481152216746
1348	0	0	1	0	2.022122859503997
1349	0	0	1	0	2.0933049896495275
1350	0	0	0	1	2.16906542185636
1351	1	0	0	0	2.5263323774288398
1352	1	0	0	0	2.664790535080214
1353	1	0	0	0	2.4179808192408614
1354	1	0	0	0	1.8023164490576682
1355	1	0	0	0	3.0262353344957154
1356	1	0	0	0	4.215987645344917
1357	0	1	0	0	2.177446403151689
1358	0	0	0	1	2.1638343805382623
1359	1	0	0	0	2.349679526996666
1360	1	0	0	0	1.9539072713820447
1361	1	0	0	0	2.6653670381818864
1362	0	1	0	0	2.027514816881441
1363	0	0	0	1	1.88850703934207
1364	1	0	0	0	2.8075599751322557
1365	0	1	0	0	2.3400703647589136
1366	0	0	1	0	2.24403216341612
1367	0	0	0	1	2.141017358006775
1368	1	0	0	0	2.2607360562334975
1369	1	0	0	0	3.345339242551279
1370	0	1	0	0	2.448608004627207
1371	0	0	0	1	2.750265862050802
1372	1	0	0	0	2.5665426154758135
1373	1	0	0	0	3.0626877374996866
1374	1	0	0	0	2.188882083046684
1375	0	1	0	0	3.7010438869018842
1376	0	0	1	0	2.142411815952608
1377	0	0	0	1	3.0832572226604538
1378	1	0	0	0	2.819003762841671
1379	1	0	0	0	2.6043422470933297
1380	1	0	0	0	2.963238822285703
1381	1	0	0	0	2.7009669344689113
1382	0	1	0	0	2.341201971463049
1383	0	0	1	0	1.9250128416596743
1384	0	0	1	0	1.7725413089494462
1385	0	0	1	0	2.3187365008032357
1386	0	0	1	0	2.1728586435045893
1387	0	0	1	0	1.9849237524828904
1388	0	0	1	0	2.199994127223619
1389	0	0	1	0	2.079404201955381
1390	0	0	1	0	2.0013571893662747
1391	0	0	1	0	2.064078968475375
1392	0	0	1	0	2.280333451038173
1393	0	0	1	0	2.3852530933587284
1394	0	0	1	0	2.3072010882528438
1395	0	0	1	0	2.411506286276037
1396	0	0	1	0	2.374831670181157
1397	0	0	1	0	2.10045131140344
1398	0	0	1	0	2.2040559709868477
1399	0	0	1	0	2.5458582586787606
1400	0	0	0	1	2.7073486177598185
1401	1	0	0	0	1.9847789512697702
1402	1	0	0	0	1.886564367819728
1403	0	1	0	0	2.90163268436251
1404	0	0	1	0	2.670411515808445
1405	0	0	1	0	2.476709522706152
1406	0	0	1	0	2.226392913916039
1407	0	0	0	1	2.9844140331911353
1408	1	0	0	0	3.2366514392130714
1409	1	0	0	0	3.6635549570368573
1410	1	0	0	0	2.0208581367773055
1411	0	1	0	0	1.7191163987417613
1412	0	0	1	0	1.95667618951763
1413	0	0	1	0	2.1217798778973145
1414	0	0	0	1	2.3218470614820514
1415	1	0	0	0	3.203121561546473
1416	1	0	0	0	1.9134007269769988
1417	1	0	0	0	4.3091905154438415
1418	1	0	0	0	2.8789362222329475
1419	0	1	0	0	3.1701144883231023
1420	0	0	1	0	2.3655785108851046
1421	0	0	0	1	3.3768473794275202
1422	1	0	0	0	2.2503866334716705
1423	1	0	0	0	2.3437707063673696
1424	0	1	0	0	2.395541342276497
1425	0	0	0	1	2.7840575145033286
1426	1	0	0	0	2.2943433804631863
1427	1	0	0	0	3.1708480344922645
1428	1	0	0	0	1.6856436024474866
1429	1	0	0	0	2.066534275235137
1430	0	1	0	0	2.4454582908544524
1431	0	0	0	1	1.8532833009876284
1432	1	0	0	0	2.305985571060351
1433	0	1	0	0	1.7522043379715158
1434	0	0	0	1	1.75868145220076
1435	1	0	0	0	3.1913636086874844
1436	1	0	0	0	2.693736185036139
1437	1	0	0	0	2.225532087779509
1438	0	1	0	0	2.174453455828206
1439	0	0	0	1	2.1309299108055804
1440	1	0	0	0	1.9961768152236687
1441	1	0	0	0	2.0058722710999817
1442	0	1	0	0	1.9630436552767567
1443	0	0	0	1	2.457154936059222
1444	1	0	0	0	2.478137264792869
1445	0	1	0	0	2.175416610457758
1446	0	0	0	1	1.6806246608316713
1447	1	0	0	0	2.5460418959377025
1448	1	0	0	0	1.841196000833534
1449	1	0	0	0	1.9110756052993965
1450	0	1	0	0	2.426617603436962
1451	0	0	0	1	2.1760685100104893
1452	1	0	0	0	2.658622594391864
1453	1	0	0	0	2.100301243395743
1454	1	0	0	0	2.0334331037466042
1455	1	0	0	0	1.8432387202933183
1456	1	0	0	0	2.673112100842692
1457	1	0	0	0	2.423797150304741
1458	0	1	0	0	2.6524689239420316
1459	0	0	1	0	2.0830490683851814
1460	0	0	1	0	2.080012055855215
1461	0	0	0	1	2.774449412765733
1462	1	0	0	0	1.9600293905186703
1463	0	1	0	0	2.1446660702874194
1464	0	0	0	1	1.9933330314233526
1465	1	0	0	0	1.6127231163824454
1466	0	1	0	0	2.111143610353552
1467	0	0	0	1	2.4742286284813133
1468	1	0	0	0	2.1896800408220387
1469	1	0	0	0	2.4762425231122007
1470	1	0	0	0	2.1726562136491254
1471	1	0	0	0	2.1268501481397863
1472	1	0	0	0	4.139431778435022
1473	1	0	0	0	2.447467323973582
1474	1	0	0	0	2.187011913783897
1475	1	0	0	0	1.975917861251116
1476	1	0	0	0	3.6189979955360045
1477	0	1	0	0	5.474665449468391
1478	0	0	0	1	2.2033118457255148
1479	1	0	0	0	3.6590771807061535
1480	1	0	0	0	2.5300126479549205
1481	1	0	0	0	1.9231517708104644
1482	1	0	0	0	2.3042985244866667
1483	0	1	0	0	2.613362371278353
1484	0	0	0	1	2.6481910751781603
1485	1	0	0	0	1.9595665990987772
1486	0	1	0	0	1.9712584909639665
1487	0	0	1	0	2.0103996188366997
1488	0	0	1	0	1.9067778871031427
1489	0	0	1	0	1.9773834557075325
1490	0	0	0	1	1.9711820907597943
1491	1	0	0	0	2.1555351652981494
1492	1	0	0	0	2.216430062668735
1493	1	0	0	0	2.3003843621418243
1494	1	0	0	0	2.4197963210006797
1495	0	1	0	0	2.25595330943768
1496	0	0	0	1	2.640244109507194
1497	1	0	0	0	2.30351525172879
1498	0	1	0	0	1.647781298959007
1499	0	0	0	1	2.0307768028822917
1500	1	0	0	0	3.4724252366995656
1501	0	1	0	0	2.1001135528590256
1502	0	0	1	0	1.9300118700986764
1503	0	0	0	1	1.8866782504042856
1504	1	0	0	0	2.1728331870559874
1505	1	0	0	0	2.1457158609106513
1506	1	0	0	0	2.2438273517114604
1507	1	0	0	0	1.8836909333249692
1508	1	0	0	0	2.20313547614268
1509	0	1	0	0	2.1090778852054846
1510	0	0	1	0	2.23929010503659
1511	0	0	0	1	2.285471890126454
1512	1	0	0	0	1.9651516873978205
1513	0	1	0	0	1.9202186820310885
1514	0	0	0	1	1.7995407014282903
1515	1	0	0	0	2.2138021171007165
1516	1	0	0	0	2.2426617435668494
1517	0	1	0	0	1.6152439754106398
1518	0	0	0	1	2.282968537480066
1519	1	0	0	0	2.024695347146431
1520	1	0	0	0	2.6643473227562646
1521	1	0	0	0	2.173431348697368
1522	1	0	0	0	2.403953492869093
1523	0	1	0	0	2.5069903291701916
1524	0	0	0	1	2.4123326264359526
1525	1	0	0	0	1.91746877934354
1526	0	1	0	0	2.7521429580948706
1527	0	0	0	1	2.1055361277685094
1528	1	0	0	0	2.1058471953998574
1529	1	0	0	0	2.4622425792276563
1530	0	1	0	0	2.3171598244092557
1531	0	0	1	0	2.602843089262782
1532	0	0	0	1	2.7658914114574675
1533	0	1	0	0	1.8962578404462163
1534	0	0	1	0	2.0194287026037685
1535	0	0	0	1	3.03458617168476
1536	1	0	0	0	2.3253157870138024
1537	0	1	0	0	2.2214349576331602
1538	0	0	0	1	2.1082734097367366
1539	1	0	0	0	1.857516711099541
1540	1	0	0	0	2.971989922410713
1541	1	0	0	0	2.6066165935003145
1542	1	0	0	0	1.985634803969599
1543	1	0	0	0	4.094287076659955
1544	1	0	0	0	2.4247880514692763
1545	1	0	0	0	2.997940339240807
1546	1	0	0	0	4.394076573834729
1547	1	0	0	0	1.8159784688848273
1548	1	0	0	0	1.2756889526852269
1549	1	0	0	0	2.831544497706743
1550	1	0	0	0	2.446755680766807
1551	1	0	0	0	4.224795204514286
1552	1	0	0	0	1.5556944093150633
1553	1	0	0	0	1.7941319732420957
1554	1	0	0	0	2.3227729632380614
1555	1	0	0	0	3.128271790006693
1556	1	0	0	0	4.4895636456748615
1557	1	0	0	0	1.9121442086842835
1558	1	0	0	0	1.9706502290506962
1559	0	1	0	0	2.277603465786128
1560	0	0	0	1	1.9354179332976367
1561	1	0	0	0	2.220755653061457
1562	0	1	0	0	2.920601774695881
1563	0	0	0	1	1.7454824605813952
1564	1	0	0	0	1.742042382163384
1565	1	0	0	0	1.97118789269312
1566	0	1	0	0	2.263816279326481
1567	0	0	1	0	2.8407215145936355
1568	0	0	1	0	1.9015352428278063
1569	0	0	0	1	2.1852119432075434
1570	1	0	0	0	4.220817517062214
1571	1	0	0	0	2.145089558838811
1572	0	1	0	0	2.2631842490606395
1573	0	0	0	1	2.318668384676139
1574	1	0	0	0	2.4412798687147266
1575	1	0	0	0	2.2148927112309535
1576	0	1	0	0	2.2259582468114987
1577	0	0	1	0	2.406370301058642
1578	0	0	1	0	2.6694903207203033
1579	0	0	1	0	2.576094569790087
1580	0	0	0	1	2.60381775684634
1581	1	0	0	0	2.1771011976706878
1582	1	0	0	0	2.6586814817101674
1583	0	1	0	0	2.1811410272964955
1584	0	0	0	1	2.153327750203332
1585	1	0	0	0	2.710832242641611
1586	1	0	0	0	2.0497284975000674
1587	1	0	0	0	2.0192083642555976
1588	0	1	0	0	2.265365860473771
1589	0	0	0	1	1.9927654862417645
1590	0	1	0	0	1.768004852061097
1591	0	0	0	1	2.516893606142477
1592	1	0	0	0	4.583739175826511
1593	0	1	0	0	2.882319100232537
1594	0	0	0	1	2.0229233254800216
1595	0	1	0	0	2.4485437538788246
1596	0	0	1	0	2.3983935665177647
1597	0	0	0	1	2.177041398223797
1598	1	0	0	0	2.3856350336105705
1599	1	0	0	0	2.2449991888775322
1600	1	0	0	0	2.0503921257328077
1601	0	1	0	0	1.985986101702697
1602	0	0	1	0	2.2797729803338576
1603	0	0	0	1	1.6549102169894596
1604	0	1	0	0	3.5105779968508495
1605	0	0	0	1	1.9915454540077355
1606	1	0	0	0	1.8702665839525343
1607	0	1	0	0	2.0283861299855377
1608	0	0	0	1	2.4713331686553817
1609	1	0	0	0	2.402735564154521
1610	1	0	0	0	2.337896835420943
1611	1	0	0	0	2.6324201928026283
1612	0	1	0	0	1.9006066055087494
1613	0	0	0	1	1.9340867980204577
1614	0	1	0	0	2.1052529240912237
1615	0	0	0	1	2.394224609786641
1616	1	0	0	0	2.5581010184061137
1617	1	0	0	0	2.470757279712719
1618	1	0	0	0	3.3196887973088915
1619	1	0	0	0	2.5752526750857614
1620	0	1	0	0	2.2555090519445486
1621	0	0	0	1	1.6420270447740395
1622	0	1	0	0	2.200144827170801
1623	0	0	1	0	3.2349049949622692
1624	0	0	0	1	1.882010717347361
1625	1	0	0	0	2.1756554662942147
1626	1	0	0	0	2.1763140180689606
1627	1	0	0	0	2.7387276305899646
1628	1	0	0	0	1.593109574430073
1629	1	0	0	0	2.274242497125201
1630	1	0	0	0	2.2678267414732574
1631	1	0	0	0	2.2775575867338347
1632	1	0	0	0	2.0638684806546594
1633	1	0	0	0	1.812289852677172
1634	0	1	0	0	2.1951498976550177
1635	0	0	0	1	2.194847593546904
1636	1	0	0	0	2.5186250792158105
1637	1	0	0	0	1.7826765603663943
1638	1	0	0	0	2.457846233124229
1639	1	0	0	0	3.552002475169867
1640	1	0	0	0	2.25077473226158
1641	0	1	0	0	2.558689642330093
1642	0	0	1	0	2.157595819372479
1643	0	0	1	0	1.7419047016207112
1644	0	0	0	1	2.326764950697796
1645	1	0	0	0	3.833769227191454
1646	1	0	0	0	2.067465808024068
1647	1	0	0	0	1.8386526089790516
1648	0	1	0	0	2.0501338483019347
1649	0	0	1	0	1.981519569090124
1650	0	0	0	1	2.9416793181071386
1651	1	0	0	0	3.1200537563567328
1652	1	0	0	0	2.165139584534187
1653	1	0	0	0	1.9421064519509499
1654	1	0	0	0	2.414239988954384
1655	1	0	0	0	1.7531920902893867
1656	1	0	0	0	2.6234086407858763
1657	1	0	0	0	4.416237348515795
1658	1	0	0	0	2.0047408108770437
1659	1	0	0	0	2.7340002916016215
1660	1	0	0	0	1.654171795891862
1661	1	0	0	0	1.7949637308226558
1662	1	0	0	0	2.0180797315425747
1663	0	1	0	0	2.3466722025754945
1664	0	0	0	1	2.081872262709514
1665	0	1	0	0	1.8712718346472694
1666	0	0	0	1	2.0482927853630097
1667	1	0	0	0	2.107525851663904
1668	1	0	0	0	2.808729395731883
1669	1	0	0	0	2.521499203526668
1670	0	1	0	0	2.475869348564704
1671	0	0	1	0	2.3572799871188757
1672	0	0	0	1	2.648383520507223
1673	1	0	0	0	2.8079491664500615
1674	1	0	0	0	2.8759305621085054
1675	0	1	0	0	3.2621395549939485
1676	0	0	0	1	2.746413505198605
1677	0	1	0	0	1.8686587411527222
1678	0	0	0	1	2.2031962582207147
1679	0	1	0	0	2.0112280912687037
1680	0	0	0	1	2.5129922857079063
1681	1	0	0	0	1.7874040969647524
1682	1	0	0	0	1.8964080439510917
1683	1	0	0	0	2.2588224803359824
1684	1	0	0	0	2.4946097830294125
1685	1	0	0	0	1.4023744753727052
1686	1	0	0	0	2.331481873723388
1687	0	1	0	0	2.4939072054281737
1688	0	0	1	0	1.8553590053465057
1689	0	0	1	0	2.0613199515306637
1690	0	0	1	0	2.133351361955069
1691	0	0	1	0	1.983706354769029
1692	0	0	1	0	2.205960943942693
1693	0	0	0	1	1.9928446322668898
1694	0	1	0	0	1.939546878739271
1695	0	0	1	0	2.236122107163881
1696	0	0	1	0	1.9661228334151342
1697	0	0	1	0	2.2342509122200824
1698	0	0	0	1	2.7674086543271925
1699	0	1	0	0	1.9080606497107893
1700	0	0	0	1	2.2621324712297715
1701	1	0	0	0	1.7225045842015734
1702	1	0	0	0	2.433565999277586
1703	1	0	0	0	2.5806491473396953
1704	1	0	0	0	2.510108140927342
1705	1	0	0	0	2.093682450064452
1706	0	1	0	0	2.286656037176208
1707	0	0	0	1	2.230013974368619
1708	1	0	0	0	2.728234534673967
1709	1	0	0	0	1.9777466560329595
1710	1	0	0	0	2.254428877533848
1711	1	0	0	0	3.260403146192691
1712	1	0	0	0	2.3588771088174365
1713	1	0	0	0	3.3851178186439808
1714	0	1	0	0	2.2105413082241623
1715	0	0	0	1	2.733067195974707
1716	1	0	0	0	5.8617418124748495
1717	0	1	0	0	2.300609780120266
1718	0	0	0	1	2.3433194994965616
1719	1	0	0	0	2.412902379751266
1720	0	1	0	0	1.9984644042892643
1721	0	0	1	0	2.410196874562227
1722	0	0	1	0	2.3629591213361567
1723	0	0	1	0	2.9759634398612658
1724	0	0	0	1	2.8495713566519285
1725	1	0	0	0	1.9377379831370727
1726	0	1	0	0	2.985002830789985
1727	0	0	0	1	3.1828726160444893
1728	1	0	0	0	2.0438361885455114
1729	0	1	0	0	4.207876837657739
1730	0	0	1	0	3.9485749206205067
1731	0	0	1	0	2.6199227301659658
1732	0	0	1	0	4.051964898421919
1733	0	0	0	1	3.1195772861404327
1734	1	0	0	0	2.3752033373889665
1735	1	0	0	0	5.531996637617462
1736	1	0	0	0	5.4683864088999705
1737	0	1	0	0	2.1356711226852556
1738	0	0	0	1	2.262226741820058
1739	1	0	0	0	2.343991017488507
1740	0	1	0	0	3.170208943362674
1741	0	0	1	0	3.183039525260013
1742	0	0	0	1	3.054873935009254
1743	0	1	0	0	2.411448999907047
1744	0	0	0	1	2.2273197209079196
1745	1	0	0	0	1.9785490434739978
1746	1	0	0	0	2.1091543435164515
1747	1	0	0	0	2.021533775090402
1748	1	0	0	0	2.417575266527085
1749	1	0	0	0	2.44412436585202
1750	1	0	0	0	1.279282898524674
1751	1	0	0	0	1.8420280794178683
1752	0	1	0	0	2.1115202043001475
1753	0	0	0	1	2.103951138204837
1754	0	1	0	0	1.8520632682230764
1755	0	0	1	0	2.3762270225938207
1756	0	0	1	0	2.0165852683295524
1757	0	0	0	1	2.5827583939622856
1758	0	1	0	0	2.1094915158571057
1759	0	0	1	0	1.9736215645258237
1760	0	0	1	0	2.2798290281548796
1761	0	0	0	1	2.045055223200171
1762	0	1	0	0	2.3150591503261873
1763	0	0	1	0	2.4471335702012107
1764	0	0	1	0	2.5013681349893244
1765	0	0	0	1	2.0561028479525754
1766	0	1	0	0	2.3369962747721327
1767	0	0	0	1	2.7103397866393486
1768	0	1	0	0	1.9162817461959802
1769	0	0	0	1	2.24055295864573
1770	1	0	0	0	1.6904090776406755
1771	0	1	0	0	2.423112420510096
1772	0	0	0	1	2.21499919900967
1773	0	1	0	0	2.89059020449117
1774	0	0	1	0	2.696963809054408
1775	0	0	1	0	2.4846015315290515
1776	0	0	0	1	1.832411914485878
1777	1	0	0	0	3.4949756196826325
1778	0	1	0	0	2.2103756562936687
1779	0	0	1	0	1.7875503030092343
1780	0	0	0	1	2.3321066515175817
1781	1	0	0	0	2.699151727428717
1782	1	0	0	0	2.3619424785578196
1783	1	0	0	0	2.145992535953097
1784	0	1	0	0	2.5498796070167193
1785	0	0	1	0	2.3851335069693853
1786	0	0	0	1	2.3414185113266566
1787	1	0	0	0	2.534578040872671
1788	1	0	0	0	2.0677552250427342
1789	1	0	0	0	1.7259170397322217
1790	0	1	0	0	2.5804332025946657
1791	0	0	0	1	5.1785308671414905
1792	1	0	0	0	2.3376376422792977
1793	1	0	0	0	2.5723809405848
1794	0	1	0	0	2.538025914627191
1795	0	0	0	1	2.032515794796291
1796	1	0	0	0	1.9598668833098511
1797	0	1	0	0	2.0368376684276224
1798	0	0	0	1	2.507295297442465
1799	1	0	0	0	2.2373879547663234
1800	1	0	0	0	1.8386526089790516
1801	0	1	0	0	2.643384569574786
1802	0	0	0	1	2.977042589452949
1803	1	0	0	0	2.8196001809336777
1804	0	1	0	0	2.805109669218958
1805	0	0	1	0	2.521156492606118
1806	0	0	1	0	3.2641891738981172
1807	0	0	0	1	2.99954601882697
1808	1	0	0	0	2.517469934153109
1809	1	0	0	0	2.447797135422544
1810	1	0	0	0	2.1043776063566
1811	1	0	0	0	2.0415414786575603
1812	0	1	0	0	2.419297997106059
1813	0	0	0	1	2.4223936308373655
1814	1	0	0	0	2.227139802356311
1815	0	1	0	0	3.07391033541778
1816	0	0	1	0	3.1442199496152594
1817	0	0	1	0	3.176243721782393
1818	0	0	1	0	2.896540910519308
1819	0	0	0	1	2.6859112803031766
1820	1	0	0	0	2.3834061834457683
1821	1	0	0	0	2.4135578853139146
1822	1	0	0	0	2.3349675186815952
1823	0	1	0	0	2.4249525816152846
1824	0	0	0	1	2.8303522750036634
1825	1	0	0	0	2.3088828163206054
1826	0	1	0	0	2.1153713226524995
1827	0	0	0	1	2.2167916246371147
1828	1	0	0	0	2.4089401243440394
1829	0	1	0	0	2.1610772509221867
1830	0	0	0	1	2.051239171435646
1831	0	1	0	0	1.9580356263607923
1832	0	0	0	1	1.9106454328723705
1833	1	0	0	0	3.7432567709275557
1834	1	0	0	0	1.303104628150419
1835	1	0	0	0	2.5260906303574977
1836	1	0	0	0	4.153686661444222
1837	1	0	0	0	1.8386927819837304
1838	0	1	0	0	2.137960734495996
1839	0	0	0	1	2.2074527044512013
1840	1	0	0	0	2.2286019582244
1841	1	0	0	0	2.091801629986226
1842	0	1	0	0	2.266227098633776
1843	0	0	0	1	2.513780153095091
1844	0	1	0	0	1.9245098827863258
1845	0	0	1	0	2.1920334594041853
1846	0	0	0	1	2.183956797184344
1847	1	0	0	0	2.0681495285717366
1848	0	1	0	0	3.1357082628320927
1849	0	0	1	0	3.5166143591271943
1850	0	0	0	1	3.599349377909639
1851	0	1	0	0	2.073053917724874
1852	0	0	1	0	2.305319957938541
1853	0	0	1	0	2.1707736681896983
1854	0	0	0	1	2.355293452224569
1855	0	1	0	0	2.115636860032662
1856	0	0	0	1	2.733442999327461
1857	0	1	0	0	2.2966077571563908
1858	0	0	0	1	2.0725603082050332
1859	1	0	0	0	2.1033183419208035
1860	0	1	0	0	1.803269355231317
1861	0	0	0	1	2.486160519461809
1862	1	0	0	0	2.049187039823231
1863	1	0	0	0	2.5216805866646808
1864	1	0	0	0	2.192805075846953
1865	0	1	0	0	2.3665949168758083
1866	0	0	0	1	2.5232921444262386
1867	0	1	0	0	1.937373416605364
1868	0	0	1	0	1.9932435821989576
1869	0	0	0	1	2.252088098506681
1870	1	0	0	0	4.642033269202209
1871	1	0	0	0	1.8685951654136885
1872	1	0	0	0	2.616126413106924
1873	1	0	0	0	6.070455041061206
1874	1	0	0	0	4.7611643441614575
1875	1	0	0	0	2.1003190371324667
1876	1	0	0	0	2.298517645330466
1877	1	0	0	0	2.3704946821523256
1878	0	1	0	0	2.553805137819234
1879	0	0	1	0	1.678451606253892
1880	0	0	0	1	2.038915449387426
1881	1	0	0	0	1.9872216272624008
1882	1	0	0	0	2.3312277617174963
1883	1	0	0	0	1.9971992337467792
1884	1	0	0	0	3.2943007560820696
1885	1	0	0	0	3.2700697994062424
1886	1	0	0	0	2.55539396143046
1887	0	1	0	0	3.5858112180036463
1888	0	0	0	1	1.78985963782685
1889	0	1	0	0	2.605167031395672
1890	0	0	0	1	2.9269159068550006
1891	1	0	0	0	3.5137435034599696
1892	0	1	0	0	2.145743450658701
1893	0	0	0	1	2.0087799272688045
1894	1	0	0	0	1.9947733654224928
1895	0	1	0	0	2.3370734310431764
1896	0	0	0	1	1.9513414058812615
1897	0	1	0	0	2.2555400539541957
1898	0	0	1	0	2.2213125261257356
1899	0	0	0	1	1.955113862907994
1900	1	0	0	0	2.0837408406630833
1901	1	0	0	0	3.8899931149241045
1902	0	1	0	0	2.371423397174573
1903	0	0	0	1	2.9756849405092543
1904	1	0	0	0	3.080714349899281
1905	1	0	0	0	3.2664289843449836
1906	1	0	0	0	5.501061559600543
1907	1	0	0	0	1.9170001282904379
1908	1	0	0	0	1.7126425944974342
1909	1	0	0	0	2.759510122105322
1910	1	0	0	0	2.450813932678379
1911	1	0	0	0	2.4875814550371875
1912	1	0	0	0	2.0532575968645865
1913	1	0	0	0	2.01737977986582
1914	1	0	0	0	1.932748623191791
1915	0	1	0	0	2.4871910021433
1916	0	0	0	1	2.3851410637417283
1917	1	0	0	0	2.051514486033339
1918	0	1	0	0	2.3791165619426367
1919	0	0	0	1	2.5571431576687944
1920	1	0	0	0	2.490983774674393
1921	1	0	0	0	2.143176221047928
1922	1	0	0	0	2.8884495393717398
1923	0	1	0	0	2.8702651544898155
1924	0	0	1	0	1.974232564615725
1925	0	0	1	0	3.1617851794156167
1926	0	0	0	1	2.3677180687191495
1927	1	0	0	0	2.7443776223714007
1928	1	0	0	0	2.703586059937941
1929	1	0	0	0	2.411495357026382
1930	1	0	0	0	2.349259219842704
1931	1	0	0	0	3.7058941991623704
1932	1	0	0	0	1.694825835944495
1933	1	0	0	0	1.636165295510934
1934	1	0	0	0	2.15929463300574
1935	0	1	0	0	2.4725386122630644
1936	0	0	0	1	1.8747867785235282
1937	1	0	0	0	2.029945499829308
1938	1	0	0	0	2.1465849586274537
1939	1	0	0	0	2.15626185561165
1940	1	0	0	0	2.097618910015539
1941	0	1	0	0	2.4637958319398887
1942	0	0	0	1	2.1679469851247686
1943	0	1	0	0	1.9380216796295544
1944	0	0	0	1	1.9366282941475625
1945	0	1	0	0	2.065698644198743
1946	0	0	0	1	2.0993382612964004
1947	1	0	0	0	1.748270774868973
1948	1	0	0	0	2.2327271369847264
1949	1	0	0	0	2.1177804953038346
1950	1	0	0	0	2.1151090114639546
1951	1	0	0	0	2.5580225092004065
1952	1	0	0	0	2.4461378367430973
1953	0	1	0	0	2.112267347657371
1954	0	0	0	1	1.920632102626886
1955	1	0	0	0	2.436621997260203
1956	1	0	0	0	1.8648247411297783
1957	1	0	0	0	2.1120186380241304
1958	1	0	0	0	2.3833195746586395
1959	0	1	0	0	2.6394859438098357
1960	0	0	1	0	2.6583926879420514
1961	0	0	0	1	3.140828751100651
1962	1	0	0	0	2.2737046934806053
1963	1	0	0	0	2.428484697054946
1964	1	0	0	0	2.085123256417286
1965	0	1	0	0	1.9314960590823869
1966	0	0	0	1	1.989214139874825
1967	1	0	0	0	3.0727310333254274
1968	1	0	0	0	2.593541906015407
1969	1	0	0	0	1.9903787206193186
1970	0	1	0	0	2.387948340111029
1971	0	0	0	1	5.152924348070661
1972	0	1	0	0	1.6813681689213709
1973	0	0	0	1	1.435138447418362
1974	1	0	0	0	1.423196268179167
1975	1	0	0	0	2.3142858564121194
1976	1	0	0	0	1.9576285658785997
1977	1	0	0	0	2.3252531886750845
1978	1	0	0	0	2.385403065115028
1979	0	1	0	0	2.587156849304919
1980	0	0	0	1	2.3889187035312847
1981	0	1	0	0	2.3482943829010128
1982	0	0	0	1	3.0602136968407283
1983	1	0	0	0	2.5035245241635136
1984	1	0	0	0	2.1233551410307387
1985	0	1	0	0	2.264278460308051
1986	0	0	0	1	2.435790223102468
1987	1	0	0	0	1.5949300706215177
1988	1	0	0	0	1.7983329819923972
1989	1	0	0	0	1.7562978927556492
1990	0	1	0	0	1.268791704108845
1991	0	0	0	1	1.255363099456312
1992	1	0	0	0	1.417525220128119
1993	0	1	0	0	1.8670181007439508
1994	0	0	1	0	1.9298143283595233
1995	0	0	1	0	1.7702001685704518
1996	0	0	1	0	2.0322639782070504
1997	0	0	1	0	1.7400453393783917
1998	0	0	1	0	1.9584947676477578
1999	0	0	1	0	2.1002514409408994
[truncated: 2,829 more rows]
