# Supplementary material for: Bioinformatic Assessment of Factors Affecting the Correlation between Protein Abundance and Elongation Efficiency in Prokaryotes
Source: Int J Mol Sci. 2022 Oct 9;23(19):11996. doi: 10.3390/ijms231911996 (PMC9570070; doi:10.3390/ijms231911996)
Supplement: Supplementary file 1 [file ijms-23-11996-s001.zip › EloE/output_folder/Bacteroides_thetaiotaomicron_VPI-5482_226186/bacteroides thetaiotaomicron vpi-5482_ribpos.txt]

Positions of ribosomal genes bacteroides thetaiotaomicron vpi-5482
1066	3875	4119	4266	4405	4435	4455	4475	4508	4518	4556	4562	4565	4582	4586	4592	4598	4608	4629	4634	4635	4636	4638	4647	4651	4659	4663	4677	4682	4693	4697	4707	4710	4729	4730	4734	4735	4737	4738	4746	4777	4778	4783	4792	4795	4801	4804	4805	4807	4810	4819	4821	4826	4828	
206	216	256	287	354	520	526	605	608	636	691	693	725	782	846	957	1020	1028	1063	1072	1214	1374	1382	1428	1443	1557	1716	1791	1864	1922	2047	2334	2352	2526	2708	2801	2827	2837	2849	3137	3152	3274	3427	3445	3728	3733	3831	4062	4369	4384	4663	4676	4808	4821	
120	130	273	314	520	649	964	1065	1203	1290	1340	1476	1512	1515	1852	1892	2009	2033	2118	2172	2300	2324	2357	2380	2406	2574	2774	2985	3168	3284	3295	3338	3392	3404	3523	3702	3788	3882	4087	4280	4295	4420	4428	4491	4520	4545	4640	4650	4678	4693	4722	4725	4795	4810	
712	1139	2129	2190	2531	2747	3145	3192	3543	3680	3692	3710	3715	3906	4246	4264	4269	4319	4346	4360	4361	4422	4430	4457	4483	4491	4517	4537	4556	4558	4561	4562	4587	4600	4608	4624	4638	4646	4670	4679	4683	4701	4705	4719	4727	4737	4738	4756	4762	4789	4796	4810	4813	4816	
478	1021	1266	1654	1924	2340	2423	2580	2677	2678	2785	3057	3083	3126	3164	3285	3318	3406	3423	3525	3625	3656	3659	3752	3804	3853	3858	3866	3921	3934	3964	4081	4185	4230	4233	4240	4247	4266	4270	4348	4370	4376	4408	4451	4452	4539	4541	4544	4587	4647	4758	4776	4784	4808	
