# Supplementary material for: Bioinformatic Assessment of Factors Affecting the Correlation between Protein Abundance and Elongation Efficiency in Prokaryotes
Source: Int J Mol Sci. 2022 Oct 9;23(19):11996. doi: 10.3390/ijms231911996 (PMC9570070; doi:10.3390/ijms231911996)
Supplement: Supplementary file 1 [file ijms-23-11996-s001.zip › EloE/output_folder/Bartonella_henselae_str._Houston-1_283166/bartonella henselae str. houston-1_all.txt]

Index = 1
#	Number	EEI	locus_tag	Name	Prot	Note
1	1361	1,0000e+00	BH14150	-	hypothetical protein	null
2	1368	1,1447e+00	BH14220	-	hypothetical protein	null
3	1440	1,1877e+00	BH14960	-	hypothetical protein	null
4	1396	1,2012e+00	BH14510	-	hypothetical protein	null
5	1378	1,2034e+00	BH14320	-	hypothetical protein	null
6	1363	1,2212e+00	BH14170	-	hypothetical protein	null
7	1377	1,2349e+00	BH14310	-	hypothetical protein	null
8	1379	1,3182e+00	BH14330	-	hypothetical protein	null
9	143	1,3785e+00	BH01470	-	hypothetical protein	null
10	1385	1,4045e+00	BH14390	-	hypothetical protein	null
11	1316	1,4206e+00	BH13620	-	hypothetical protein	null
12	1354	1,4291e+00	BH14080	-	hypothetical protein	null
13	704	1,4643e+00	BH07180	-	hypothetical genomic island protein	null
14	1401	1,4643e+00	BH14560	-	hypothetical protein	null
15	657	1,5005e+00	BH06710	-	hypothetical genomic island protein	null
16	1366	1,5087e+00	BH14200	-	hypothetical protein	null
17	1395	1,5156e+00	BH14500	-	hypothetical protein	null
18	706	1,5282e+00	BH07200	-	hypothetical genomic island protein	null
19	111	1,5285e+00	BH01120	-	hypothetical protein	null
20	1333	1,5481e+00	BH13870	-	hypothetical protein	null
21	1397	1,5572e+00	BH14520	-	phage related protein	null
22	899	1,5878e+00	BH09220	-	hypothetical genomic island protein	null
23	1498	1,5977e+00	BH15540	-	hypothetical protein	null
24	1351	1,6086e+00	BH14050	-	hypothetical protein	null
25	1223	1,6094e+00	BH12680	-	hypothetical protein	null
26	1326	1,6094e+00	BH13800	-	hypothetical protein	null
27	1515	1,6107e+00	BH15710	trwI2	trwI2 protein	null
28	1512	1,6144e+00	BH15680	trwI1	trwI1 protein	null
29	284	1,6206e+00	BH02890	-	hypothetical protein	null
30	1336	1,6265e+00	BH13900	fdhE	hypothetical protein	null
31	141	1,6293e+00	BH01450	-	hypothetical protein	null
32	342	1,6310e+00	BH03470	-	hypothetical protein	null
33	655	1,6486e+00	BH06690	-	hypothetical genomic island protein	null
34	1210	1,6620e+00	BH12480	mccC	valine start	null
35	1104	1,6822e+00	BH11390	-	hypothetical protein	null
36	367	1,7058e+00	BH03720	-	hypothetical prophage protein	null
37	673	1,7058e+00	BH06870	-	hypothetical protein	null
38	670	1,7072e+00	BH06840	-	hypothetical genomic island protein	null
39	697	1,7236e+00	BH07110	-	hypothetical genomic island protein	null
40	918	1,7236e+00	BH09410	-	hypothetical genomic island protein	null
41	664	1,7260e+00	BH06780	-	hypothetical genomic island protein	null
42	1593	1,7269e+00	BH16510	-	hypothetical protein	null
43	646	1,7358e+00	BH06600	-	hypothetical genomic island protein	null
44	1122	1,7430e+00	BH11580	ubiC	Chorismate-pyruvate lyase	null
45	269	1,7496e+00	BH02740	-	hypothetical protein	null
46	1444	1,7510e+00	BH15000	-	hypothetical protein	null
47	329	1,7678e+00	BH03340	-	hypothetical prophage protein	null
48	1404	1,7695e+00	BH14590	-	hypothetical protein	null
49	758	1,7767e+00	BH07750	-	hypothetical protein	null
50	888	1,7767e+00	BH09100	-	hypothetical genomic island protein	null
51	1402	1,7807e+00	BH14570	-	hypothetical protein	null
52	1271	1,7871e+00	BH13170	-	hypothetical protein	null
53	665	1,7923e+00	BH06790	-	hypothetical genomic island protein	null
54	1135	1,7954e+00	BH11710	-	hypothetical	null
55	703	1,8081e+00	BH07170	-	hypothetical genomic island protein	null
56	1281	1,8122e+00	BH13270	virB3	virB3 protein homolog	null
57	1229	1,8197e+00	BH12740	-	hypothetical protein	null
58	1285	1,8212e+00	BH13310	-	15-kDa antigen protein	null
59	1488	1,8239e+00	BH15440	-	hypothetical protein	null
60	493	1,8266e+00	BH05020	-	hypothetical protein	null
61	1297	1,8339e+00	BH13430	-	hypothetical protein	null
62	1254	1,8349e+00	BH12990	-	hypothetical protein	null
63	1529	1,8436e+00	BH15850	xerC	Integrase /recombinase xerC	null
64	781	1,8523e+00	BH07980	-	hypothetical genomic island protein	null
65	1042	1,8523e+00	BH10720	-	hypothetical protein	null
66	130	1,8531e+00	BH01310	-	hypothetical protein	null
67	1376	1,8621e+00	BH14300	purK	Phosphoribosylaminoimidazole carboxylase II	null
68	1334	1,8674e+00	BH13880	-	hypothetical protein	null
69	751	1,8735e+00	BH07670	-	hypothetical protein	null
70	662	1,8738e+00	BH06760	-	hypothetical genomic island protein	null
71	1167	1,8794e+00	BH12030	-	hypothetical protein	null
72	1242	1,8840e+00	BH12870	-	DNA-binding protein	null
73	1358	1,8854e+00	BH14120	-	hypothetical protein	null
74	785	1,8868e+00	BH08030	-	hypothetical genomic island protein	null
75	1367	1,8947e+00	BH14210	-	hypothetical protein	null
76	892	1,8953e+00	BH09140	-	hypothetical genomic island protein	null
77	57	1,8961e+00	BH00570	-	ABC transporter (permease)	null
78	1394	1,8965e+00	BH14490	-	hypothetical protein	null
79	1509	1,9030e+00	BH15650	trwM	trwM protein	null
80	279	1,9130e+00	BH02840	-	hypothetical protein	null
81	896	1,9130e+00	BH09180	-	hypothetical genomic island protein	null
82	1413	1,9154e+00	BH14690	dut	Deoxyuridine 5 27-triphosphate	null
83	1295	1,9164e+00	BH13410	-	hypothetical protein	null
84	303	1,9236e+00	BH03080	gpFII	Major tail tube protein FII	null
85	459	1,9304e+00	BH04680	-	hypothetical protein	null
86	642	1,9324e+00	BH06560	-	hypothetical genomic island protein	null
87	1467	1,9351e+00	BH15230	fdxA	Ferredoxin II	null
88	1398	1,9378e+00	BH14530	-	hypothetical protein	null
89	644	1,9411e+00	BH06580	-	hypothetical protein	null
90	779	1,9500e+00	BH07960	-	hypothetical genomic island protein	null
91	369	1,9501e+00	BH03740	-	Exonuclease	null
92	1300	1,9542e+00	BH13460	mviN	Virulence factor mvin homolog	null
93	940	1,9548e+00	BH09650	-	hypothetical protein	null
94	1142	1,9593e+00	BH11780	-	hypothetical protein	null
95	299	1,9652e+00	BH03040	gpX	Phage tail protein	null
96	311	1,9684e+00	BH03160	gp27	Phage protein gp27	null
97	1209	1,9745e+00	BH12470	mccB	mccB protein	null
98	186	1,9758e+00	BH01900	-	ABC transporter, permease protein	null
99	1472	1,9773e+00	BH15280	-	hypothetical protein	null
100	1383	1,9778e+00	BH14370	-	DNA-binding protein	null
101	702	1,9952e+00	BH07160	-	hypothetical genomic island protein	null
102	310	1,9979e+00	BH03150	-	Virulence-associated protein	null
103	880	2,0010e+00	BH09020	-	hypothetical genomic island protein	null
104	1280	2,0065e+00	BH13260	virB2	virB2 protein homolog	null
105	1296	2,0090e+00	BH13420	-	hypothetical protein	null
106	705	2,0111e+00	BH07190	-	hypothetical genomic island protein	null
107	114	2,0187e+00	BH01150	ccmA	Heme exporter protein A	null
108	1105	2,0210e+00	BH11400	pncA	Pyrazinamidase /nicotinamidase pncA	null
109	340	2,0215e+00	BH03450	-	Anti-repressor protein	null
110	1409	2,0236e+00	BH14650	-	hypothetical protein	null
111	831	2,0271e+00	BH08510	-	hypothetical protein	null
112	1156	2,0277e+00	BH11920	-	RNA methyltransferase	null
113	1411	2,0285e+00	BH14670	-	hypothetical protein	null
114	677	2,0349e+00	BH06910	-	hypothetical protein	null
115	230	2,0354e+00	BH02340	-	hypothetical protein	null
116	1380	2,0359e+00	BH14340	rpmJ	50S ribosomal protein L36	null	rib
117	979	2,0370e+00	BH10060	-	Transport transmembrane protein	null
118	1313	2,0399e+00	BH13590	-	Transcriptional regulator	null
119	1310	2,0472e+00	BH13560	-	Transcriptional regulator	null
120	711	2,0486e+00	BH07250	-	hypothetical genomic island protein	null
121	654	2,0487e+00	BH06680	-	hypothetical genomic island protein	null
122	422	2,0514e+00	BH04290	pdxH	Pyridoxamine 5 prime-phosphate oxidase	null
123	315	2,0521e+00	BH03200	-	hypothetical prophage protein	null
124	1574	2,0548e+00	BH16310	-	hypothetical protein	null
125	1332	2,0597e+00	BH13860	-	Sensory transduction histidine kinase	null
126	1294	2,0627e+00	BH13400	-	Putative cell filamentation protein	null
127	1518	2,0628e+00	BH15740	trwF	trwF protein	null
128	371	2,0638e+00	BH03760	-	Phage related protein	null
129	1149	2,0650e+00	BH11850	rplY	50S ribosomal protein l25	null	rib
130	1481	2,0684e+00	BH15370	talC	Transaldolase	null
131	1144	2,0696e+00	BH11800	lgt	Prolipoprotein diacylglyceryl transferase	null
132	659	2,0718e+00	BH06730	-	hypothetical genomic island protein	null
133	323	2,0726e+00	BH03280	-	hypothetical prophage protein	null
134	710	2,0729e+00	BH07240	fhaB5	Filamentous hemagglutinin	null
135	319	2,0735e+00	BH03240	-	Anti-repressor protein	null
136	757	2,0756e+00	BH07740	-	hypothetical protein	null
137	903	2,0834e+00	BH09260	-	hypothetical genomic island protein	null
138	365	2,0843e+00	BH03700	-	Phage related protein	null
139	675	2,0843e+00	BH06890	-	phage related protein	null
140	169	2,0844e+00	BH01730	-	hypothetical protein	null
141	1517	2,0849e+00	BH15730	trwG	trwG protein	null
142	1443	2,0868e+00	BH14990	-	hypothetical protein	null
143	1344	2,0869e+00	BH13980	-	hypothetical protein	null
144	357	2,0910e+00	BH03620	-	hypothetical prophage protein	null
145	1562	2,0919e+00	BH16180	-	Thiol 3-disulfide interchange protein	null
146	661	2,0939e+00	BH06750	fhaB3	Filamentous hemagglutinin	null
147	1537	2,0978e+00	BH15930	surF1	SurF1 family protein (Surfeit 1)	null
148	1293	2,1004e+00	BH13390	-	hypothetical protein	null
149	1068	2,1080e+00	BH11010	kgtP3	Alpha-ketoglutarate permease	null
150	1183	2,1099e+00	BH12200	-	hypothetical protein	null
151	1033	2,1099e+00	BH10600	gltK	Amino acid permease	null
152	339	2,1121e+00	BH03440	-	Anti-repressor protein	null
153	778	2,1190e+00	BH07950	fhaB8	Filamentous hemagglutinin	null
154	658	2,1198e+00	BH06720	-	hypothetical genomic island protein	null
155	297	2,1212e+00	BH03020	-	Anti-repressor protein	null
156	1131	2,1245e+00	BH11670	trkH	trk system potassium uptake protein trkh	null
157	1140	2,1251e+00	BH11760	envZ	Sensor histidine kinase	null
158	1384	2,1276e+00	BH14380	-	DNA binding protein	null
159	1240	2,1278e+00	BH12850	lon2	ATP-dependent protease lon	null
160	958	2,1368e+00	BH09830	-	hypothetical protein	null
161	663	2,1396e+00	BH06770	-	hypothetical genomic island protein	null
162	1195	2,1403e+00	BH12320	-	phage related protein	null
163	686	2,1411e+00	BH07000	-	hypothetical genomic island protein	null
164	409	2,1438e+00	BH04160	glyQ	Glycyl-tRNA synthetase alpha chain	null
165	326	2,1453e+00	BH03310	-	hypothetical protein	null
166	1391	2,1461e+00	BH14460	-	hypothetical protein	null
167	782	2,1481e+00	BH07990	-	hypothetical genomic island protein	null
168	1055	2,1501e+00	BH10880	cycA	D-serine /d-alanine /glycine transporter	null
169	476	2,1540e+00	BH04850	-	DNA polymerase, bacteriophage type	null
170	1275	2,1555e+00	BH13210	-	hypothetical protein	null
171	1484	2,1572e+00	BH15400	-	hypothetical protein	null
172	1159	2,1584e+00	BH11950	-	hypothetical protein	null
173	1389	2,1599e+00	BH14430	-	hypothetical protein	null
174	1508	2,1600e+00	BH15640	trwL8	trwL8 protein	null
175	1219	2,1660e+00	BH12580	-	hypothetical protein	null
176	1319	2,1660e+00	BH13650	-	hypothetical protein	null
177	1322	2,1660e+00	BH13700	-	hypothetical protein	null
178	327	2,1676e+00	BH03320	gp18	Phage protein gp18	null
179	671	2,1682e+00	BH06850	exo	Exonuclease	null
180	707	2,1705e+00	BH07210	-	hypothetical genomic island protein	null
181	897	2,1743e+00	BH09200	-	hypothetical genomic island protein	null
182	1464	2,1837e+00	BH15200	-	hypothetical protein	null
183	1499	2,1852e+00	BH15550	trwN	trwN protein	null
184	1075	2,1875e+00	BH11090	-	sco1/2 family protein	null
185	1386	2,1901e+00	BH14400	-	hypothetical protein	null
186	330	2,1905e+00	BH03350	gp15	Phage terminase large subunit (gp15)	null
187	1371	2,1916e+00	BH14250	-	hypothetical protein	null
188	218	2,1921e+00	BH02220	lnt	Apolipoprotein N-acyltransferase	null
189	128	2,1951e+00	BH01290	fabA	3-hydroxydecanoyl-[acyl-carrier-protein ]	null
190	1556	2,1959e+00	BH16120	-	hypothetical protein	null
191	334	2,1961e+00	BH03390	-	hypothetical prophage protein	null
192	301	2,1989e+00	BH03060	-	Phage tail protein	null
193	1044	2,2011e+00	BH10740	-	Phage related lysozyme	null
194	302	2,2030e+00	BH03070	-	hypothetical prophage protein	null
195	458	2,2033e+00	BH04670	-	hypothetical protein	null
196	1485	2,2049e+00	BH15410	acs	Acetyl-CoA synthetase	null
197	1399	2,2061e+00	BH14540	-	hypothetical protein	null
198	358	2,2073e+00	BH03630	-	hypothetical prophage protein	null
199	1364	2,2082e+00	BH14180	-	hypothetical protein	null
200	341	2,2087e+00	BH03460	-	Anti-repressor protein	null
201	756	2,2101e+00	BH07730	-	hypothetical protein	null
202	1496	2,2129e+00	BH15520	-	Oxidoreductase	null
203	649	2,2138e+00	BH06630	-	hypothetical genomic island protein	null
204	1030	2,2138e+00	BH10570	xthA1	Exodeoxyribonuclease III	null
205	1292	2,2139e+00	BH13380	traG	Conjugal transfer protein trag	null
206	304	2,2142e+00	BH03090	gpFI	Major tail sheath protein FI	null
207	1150	2,2155e+00	BH11860	pth	Peptidyl-tRNA hydrolase	null
208	1572	2,2207e+00	BH16290	plsC	1-acyl-sn-glycerol-3-phosphate acyltransferase	null
209	1163	2,2210e+00	BH11990	-	hypothetical protein	null
210	1224	2,2223e+00	BH12690	-	Transcriptional regulator	null
211	536	2,2240e+00	BH05450	-	hypothetical protein	null
212	1439	2,2267e+00	BH14950	-	hypothetical protein	null
213	290	2,2317e+00	BH02950	-	Phage related lysozyme	null
214	684	2,2338e+00	BH06980	-	hypothetical genomic island protein	null
215	1053	2,2344e+00	BH10850	-	hypothetical protein	null
216	1519	2,2351e+00	BH15750	trwE	trwE protein	null
217	1232	2,2388e+00	BH12770	eda	2-keto-3-deoxy-6-phosphogluconate aldolase	null
218	1194	2,2464e+00	BH12310	-	Electron transfer flavoprotein-ubiquinone	null
219	1502	2,2465e+00	BH15580	trwL2	trwL2 protein	null
220	1545	2,2487e+00	BH16010	-	hypothetical protein	null
221	370	2,2489e+00	BH03750	-	Exonuclease	null
222	971	2,2520e+00	BH09970	dgt	Deoxyguanosinetriphosphate triphosphohydrolase	null
223	287	2,2530e+00	BH02920	-	hypothetical prophage protein	null
224	64	2,2544e+00	BH00640	-	hypothetical protein	null
225	1457	2,2561e+00	BH15130	-	hypothetical protein	null
226	708	2,2601e+00	BH07220	-	hypothetical genomic island protein	null
227	1309	2,2625e+00	BH13550	fumC	Fumarate hydratase c	null
228	298	2,2648e+00	BH03030	gpD	Late control gene D protein	null
229	223	2,2664e+00	BH02270	-	Peptide N-acetyltransferase	null
230	1470	2,2666e+00	BH15260	ispA	Geranyltranstransferase (farnesyl-diphosphate	null
231	927	2,2695e+00	BH09500	-	hypothetical genomic island protein	null
232	890	2,2703e+00	BH09120	-	hypothetical genomic island protein	null
233	1206	2,2726e+00	BH12430	-	Glutathione S-transferase	null
234	904	2,2735e+00	BH09270	-	Phage related protein	null
235	1172	2,2761e+00	BH12080	-	hypothetical protein	null
236	205	2,2766e+00	BH02090	rsmC	Ribosomal RNA small subunit methyltransferase c	null
237	1507	2,2775e+00	BH15630	trwL7	trwL7 protein	null
238	1111	2,2785e+00	BH11460	-	phage related protein	null
239	1482	2,2786e+00	BH15380	-	hypothetical protein	null
240	1120	2,2788e+00	BH11560	-	hypothetical protein	null
241	250	2,2806e+00	BH02540	-	Hypothetical protein	null
242	974	2,2860e+00	BH10000	-	hypothetical protein	null
243	112	2,2875e+00	BH01130	ccmC	Heme exporter protein C	null
244	1602	2,2936e+00	BH16600	dapF	Diaminopimelate epimerase	null
245	651	2,3036e+00	BH06650	-	Terminase large subunit protein	null
246	699	2,3036e+00	BH07130	-	Terminase large subunit protein	null
247	1369	2,3059e+00	BH14230	-	Transcriptional regulator	null
248	356	2,3066e+00	BH03610	gp11A	hypothetical prophage protein	null
249	1403	2,3086e+00	BH14580	-	hypothetical protein	null
250	1032	2,3090e+00	BH10590	gltJ	Amino acid permease	null
251	901	2,3150e+00	BH09240	-	Phage related lysozyme	null
252	676	2,3169e+00	BH06900	-	Anti-repressor protein	null
253	1466	2,3176e+00	BH15220	-	hypothetical protein	null
254	1270	2,3180e+00	BH13160	-	hypothetical protein	null
255	737	2,3186e+00	BH07530	argC	N-acetyl-gamma-glutamyl-phosphate reductase	null
256	1412	2,3207e+00	BH14680	-	hypothetical protein	null
257	1327	2,3240e+00	BH13810	-	hypothetical protein	null
258	1284	2,3272e+00	BH13300	virB6	virB protein homolog	null
259	1505	2,3305e+00	BH15610	trwL5	trwL5 protein	null
260	1437	2,3339e+00	BH14930	opgC	opgC protein	null
261	1282	2,3340e+00	BH13280	virB4	virB4 protein homolog	null
262	1160	2,3351e+00	BH11960	-	hypothetical protein	null
263	640	2,3365e+00	BH06540	-	Hemolysin activator protein hec	null
264	1203	2,3389e+00	BH12400	rnpA	Ribonuclease p protein component	null
265	1211	2,3399e+00	BH12500	-	omp43 precursor	null
266	539	2,3427e+00	BH05480	yhjE	Transport protein	null
267	307	2,3432e+00	BH03120	-	Virulence-associated protein	null
268	1272	2,3433e+00	BH13180	-	hypothetical protein	null
269	1579	2,3437e+00	BH16360	aroK	Shikimate kinase	null
270	316	2,3437e+00	BH03210	-	hypothetical prophage protein	null
271	460	2,3437e+00	BH04690	mrcA1	Penicillin-binding protein mrcA	null
272	1288	2,3444e+00	BH13340	virB10	virB10 protein homolog	null
273	900	2,3475e+00	BH09230	-	hypothetical genomic island protein	null
274	1112	2,3479e+00	BH11470	-	hypothetical protein	null
275	60	2,3485e+00	BH00600	hprK	hypothetical protein	null
276	320	2,3513e+00	BH03250	-	Anti-repressor protein	null
277	237	2,3521e+00	BH02410	moeB	Molybdopterin biosynthesis moeB protein	null
278	368	2,3535e+00	BH03730	-	Phage related protein	null
279	92	2,3539e+00	BH00920	-	Cyclic beta 1-2 glucan synthetase	null
280	653	2,3561e+00	BH06670	fhaB2	Filamentous hemagglutinin	null
281	1353	2,3569e+00	BH14070	-	phage related protein	null
282	700	2,3595e+00	BH07140	-	Hemolysin activator protein hec	null
283	919	2,3608e+00	BH09420	-	hypothetical genomic island protein	null
284	534	2,3617e+00	BH05430	-	expressed protein	null
285	1520	2,3619e+00	BH15760	trwD	trwD protein	null
286	53	2,3630e+00	BH00530	hemN	Oxygen-independent coproporphyrinogen III	null
287	215	2,3645e+00	BH02190	-	hypothetical protein	null
288	775	2,3655e+00	BH07920	-	Hemolysin activation protein hec	null
289	652	2,3659e+00	BH06660	-	Hemolysin activator protein hec	null
290	945	2,3675e+00	BH09700	-	hypothetical protein	null
291	1510	2,3694e+00	BH15660	trwK	trwK protein	null
292	325	2,3698e+00	BH03300	gp19	Phage protein gp19	null
293	701	2,3706e+00	BH07150	fhaB4	Filamentous hemagglutinin	null
294	894	2,3730e+00	BH09160	-	hypothetical genomic island protein	null
295	696	2,3738e+00	BH07100	-	hypothetical genomic island protein	null
296	891	2,3751e+00	BH09130	-	hypothetical genomic island protein	null
297	1051	2,3788e+00	BH10830	secD	Protein-export membrane protein	null
298	187	2,3818e+00	BH01910	-	ABC transporter, ATP-binding protein	null
299	1524	2,3831e+00	BH15800	sdhC	Succinate dehydrogenase cytochrome b560 subunit	null
300	1192	2,3841e+00	BH12290	etfB	Electron transfer flavoprotein beta-subunit	null
301	882	2,3876e+00	BH09040	-	hypothetical protein	null
302	256	2,3890e+00	BH02600	-	Nitrogen fixation protein	null
303	794	2,3893e+00	BH08130	-	hypothetical protein	null
304	538	2,3901e+00	BH05470	-	hypothetical protein	null
305	672	2,3913e+00	BH06860	-	phage related protein	null
306	1291	2,3934e+00	BH13370	-	Putative cell filamentation protein	null
307	366	2,3973e+00	BH03710	-	hypothetical prophage protein	null
308	674	2,3973e+00	BH06880	-	hypothetical genomic island protein	null
309	759	2,3990e+00	BH07760	-	hypothetical protein	null
310	887	2,3990e+00	BH09090	-	hypothetical genomic island protein	null
311	627	2,4005e+00	BH06400	-	DNA uptake protein	null
312	1454	2,4007e+00	BH15100	-	hypothetical protein	null
313	1540	2,4010e+00	BH15960	-	hypothetical protein	null
314	395	2,4021e+00	BH04020	ubiG	3-demethylubiquinone-93-methyltransferase	null
315	1583	2,4046e+00	BH16410	phaG	pH adaptation potassium efflux system g	null
316	1138	2,4047e+00	BH11740	-	hypothetical protein	null
317	224	2,4057e+00	BH02280	-	hypothetical protein	null
318	838	2,4073e+00	BH08580	-	hypothetical protein	null
319	687	2,4083e+00	BH07010	yacB	YacB protein	null
320	916	2,4091e+00	BH09390	-	Phage related protein	null
321	1252	2,4145e+00	BH12970	-	hypothetical protein	null
322	364	2,4149e+00	BH03690	-	hypothetical prophage protein	null
323	140	2,4178e+00	BH01440	-	hypothetical protein	null
324	1171	2,4180e+00	BH12070	-	hypothetical protein	null
325	884	2,4192e+00	BH09060	-	hypothetical genomic island protein	null
326	309	2,4192e+00	BH03140	-	hypothetical prophage protein	null
327	435	2,4220e+00	BH04420	thrB2	Homoserine kinase	null
328	798	2,4223e+00	BH08170	dprA	DNA processing chain A	null
329	328	2,4243e+00	BH03330	gp17	Phage protein gp17	null
330	343	2,4263e+00	BH03480	-	hypothetical prophage protein	null
331	376	2,4283e+00	BH03820	rluD	Ribosomal large subunit pseudouridine synthase D	null
332	437	2,4285e+00	BH04440	-	hypothetical protein	null
333	173	2,4289e+00	BH01770	-	Outer membrane lipoprotein precursor	null
334	410	2,4297e+00	BH04170	-	hypothetical protein	null
335	1573	2,4312e+00	BH16300	dacA3	Penicillin-binding protein	null
336	508	2,4319e+00	BH05170	-	hypothetical protein	null
337	352	2,4332e+00	BH03570	-	hypothetical prophage protein	null
338	1345	2,4371e+00	BH13990	-	hypothetical protein	null
339	44	2,4374e+00	BH00440	comM	Competence protein comM	null
340	1072	2,4376e+00	BH11060	-	hypothetical protein	null
341	660	2,4381e+00	BH06740	-	hypothetical genomic island protein	null
342	910	2,4415e+00	BH09330	-	hypothetical genomic island protein	null
343	421	2,4426e+00	BH04280	ubiA	4-hydroxybenzoate-octaprenyl transferase	null
344	354	2,4433e+00	BH03590	-	hypothetical prophage protein	null
345	1161	2,4444e+00	BH11970	-	hypothetical protein	null
346	109	2,4447e+00	BH01100	-	hypothetical protein	null
347	1108	2,4459e+00	BH11430	-	hypothetical protein	null
348	1487	2,4466e+00	BH15430	-	hypothetical protein	null
349	30	2,4468e+00	BH00300	-	Sensor histidine kinase protein	null
350	524	2,4487e+00	BH05330	-	hypothetical protein	null
351	1050	2,4494e+00	BH10820	-	hypothetical protein	null
352	777	2,4503e+00	BH07940	fhaB7	Filamentous hemagglutinin	null
353	1531	2,4520e+00	BH15870	-	DnaJ related protein	null
354	13	2,4521e+00	BH00130	-	hypothetical protein	null
355	439	2,4529e+00	BH04460	-	hypothetical protein	null
356	192	2,4551e+00	BH01960	hemK	Protoporphyrinogen oxidase protein	null
357	1416	2,4561e+00	BH14720	-	hypotethical	null
358	336	2,4567e+00	BH03410	-	hypothetical prophage protein	null
359	885	2,4591e+00	BH09070	-	Putative phage related protein	null
360	1392	2,4639e+00	BH14470	-	hypothetical protein	null
361	1400	2,4646e+00	BH14550	-	hypothetical protein	null
362	453	2,4648e+00	BH04600	-	hypothetical protein	null
363	952	2,4658e+00	BH09770	-	Bicyclomycin resistance protein	null
364	107	2,4666e+00	BH01080	-	Heat shock protein hsp33 homolog	null
365	322	2,4672e+00	BH03270	-	hypothetical prophage protein	null
366	349	2,4674e+00	BH03540	ssb1	Aingle-strand binding protein SSB	null
367	1582	2,4675e+00	BH16400	-	hypothetical protein	null
368	1146	2,4693e+00	BH11820	-	hypothetical protein	null
369	1390	2,4733e+00	BH14450	-	phage related protein	null
370	1287	2,4762e+00	BH13330	virB9	virB9 protein homolog	null
371	1125	2,4770e+00	BH11610	-	hypothetical protein	null
372	692	2,4771e+00	BH07060	pemK	PemK protein	null
373	994	2,4801e+00	BH10210	txpA	ABC transporter, ATP-binding protein	null
374	776	2,4805e+00	BH07930	fhaB6	Filamentous hemagglutinin	null
375	1427	2,4811e+00	BH14830	-	hypothetical protein	null
376	922	2,4825e+00	BH09450	-	hypothetical genomic island protein	null
377	583	2,4860e+00	BH05920	gidA1	Glucose inhibited division protein a	null
378	1116	2,4867e+00	BH11520	-	hypothetical protein	null
379	113	2,4870e+00	BH01140	ccmB	Heme exporter protein B	null
380	624	2,4879e+00	BH06370	-	ABC transporter, periplasmic amino acid-binding	null
381	1312	2,4901e+00	BH13580	-	expressed protein	null
382	693	2,4912e+00	BH07070	-	hypothetical genomic island protein	null
383	773	2,4917e+00	BH07900	-	hypothetical genomic island protein	null
384	1347	2,4917e+00	BH14010	-	expressed protein	null
385	324	2,4940e+00	BH03290	gp20	Phage protein gp20	null
386	1329	2,4990e+00	BH13830	sigH	RNA polymerase sigma factor, ecr subfamily	null
387	167	2,5023e+00	BH01710	mgtE	Mg2+ transport protein	null
388	1388	2,5026e+00	BH14420	murA	UDP-N-acetylglucosamine	null
389	1147	2,5044e+00	BH11830	prsA	Ribose-phosphate pyrophosphokinase	null
390	1123	2,5070e+00	BH11590	carA	Carbamoyl-phosphate synthase small chain	null
391	521	2,5084e+00	BH05300	-	hypothetical protein	null
392	1410	2,5101e+00	BH14660	-	hypothetical protein	null
393	1266	2,5113e+00	BH13120	-	hypothetical protein	null
394	225	2,5135e+00	BH02290	-	hypothetical protein	null
395	656	2,5140e+00	BH06700	-	hypothetical genomic island protein	null
396	1241	2,5171e+00	BH12860	-	hypothetical protein	null
397	622	2,5189e+00	BH06350	-	ABC transporter, permease protein	null
398	709	2,5190e+00	BH07230	-	hypothetical genomic island protein	null
399	202	2,5191e+00	BH02060	ansA	L-asparaginase	null
400	1226	2,5212e+00	BH12710	vceB	Multidrug resistance protein vceB	null
401	1244	2,5216e+00	BH12890	asd	Aspartate-semialdehyde dehydrogenase	null
402	477	2,5247e+00	BH04860	thiD1	Phosphomethylpyrimidine kinase	null
403	1349	2,5248e+00	BH14030	-	hypothetical protein	null
404	1121	2,5268e+00	BH11570	-	hypothetical protein	null
405	314	2,5290e+00	BH03190	gp24	Phage-related baseplate assembly protein	null
406	312	2,5308e+00	BH03170	gp26	Phage protein gp26	null
407	124	2,5315e+00	BH01250	cyoD	Cytochrome o ubiquinol oxidase subunit IV	null
408	604	2,5334e+00	BH06170	-	hypothetical protein	null
409	641	2,5342e+00	BH06550	fhaB1	Filamentous hemagglutinin	null
410	908	2,5368e+00	BH09310	-	hypothetical genomic island protein	null
411	210	2,5402e+00	BH02140	rbfA	Ribosomal-binding factor A	null
412	375	2,5404e+00	BH03810	rpoH2	RNA polymerase sigma-32 factor	null
413	432	2,5404e+00	BH04390	-	hypothetical protein	null
414	380	2,5421e+00	BH03860	mscL	Large-conductance mechanosensitive channel	null
415	1580	2,5449e+00	BH16370	aroB	3-dehydroquinate synthase	null
416	1338	2,5449e+00	BH13920	-	hypothetical protein	null
417	483	2,5459e+00	BH04920	-	Phage related protein	null
418	1268	2,5468e+00	BH13140	-	Probable surface protein	null
419	1420	2,5469e+00	BH14760	-	hypothetical protein	null
420	1303	2,5475e+00	BH13490	-	hypothetical protein	null
421	411	2,5475e+00	BH04180	ispB	Octaprenyl-diphosphate synthase	null
422	990	2,5476e+00	BH10170	-	hypothetical protein	null
423	1581	2,5484e+00	BH16390	-	hypothetical protein	null
424	94	2,5496e+00	BH00940	cmk	Cytidylate kinase	null
425	1585	2,5507e+00	BH16430	phaE	pH adaptation potassium efflux system e	null
426	727	2,5534e+00	BH07430	adh	Alcohol dehydrogenase (quinone oxidoreductase)	null
427	698	2,5560e+00	BH07120	-	hypothetical	null
428	917	2,5560e+00	BH09400	-	hypothetical genomic island protein	null
429	1191	2,5617e+00	BH12280	-	hypothetical protein	null
430	740	2,5625e+00	BH07560	ribD	Riboflavin biosynthesis protein ribD	null
431	447	2,5635e+00	BH04540	mutY	A/G-specific adenine glycosylase	null
432	516	2,5642e+00	BH05250	cvpA	Colicin v production protein	null
433	1370	2,5663e+00	BH14240	-	hypothetical protein	null
434	95	2,5664e+00	BH00950	aroA	3-phosphoshikimate 1-carboxyvinyltransferase	null
435	1119	2,5670e+00	BH11550	-	hypothetical protein	null
436	484	2,5679e+00	BH04930	hmuV	hmuV protein	null
437	1550	2,5686e+00	BH16060	-	hypothetical protein	null
438	1533	2,5687e+00	BH15890	cobT2	Cobalamin biosynthesis protein cobT	null
439	1077	2,5689e+00	BH11110	-	Aminopeptidase p protein	null
440	1359	2,5702e+00	BH14130	maf-2	Septum formation maf protein	null
441	1107	2,5711e+00	BH11420	-	hypothetical protein	null
442	542	2,5716e+00	BH05510	-	hypothetical protein	null
443	1405	2,5722e+00	BH14600	-	phage related lysozyme	null
444	78	2,5726e+00	BH00780	-	hypothetical protein	null
445	1352	2,5730e+00	BH14060	-	hypothetical protein	null
446	685	2,5739e+00	BH06990	-	hypothetical genomic island protein	null
447	650	2,5740e+00	BH06640	-	hypothetical	null
448	440	2,5744e+00	BH04470	-	Processing protease protein	null
449	1335	2,5757e+00	BH13890	-	hypothetical protein	null
450	1298	2,5781e+00	BH13440	-	hypothetical protein	null
451	148	2,5796e+00	BH01520	-	Surface protein	null
452	883	2,5811e+00	BH09050	-	Transport protein	null
453	573	2,5819e+00	BH05820	-	hypothetical protein	null
454	199	2,5833e+00	BH02030	-	hypothetical protein	null
455	533	2,5850e+00	BH05420	-	hypothetical protein	null
456	881	2,5855e+00	BH09030	-	hypothetical genomic island protein	null
457	682	2,5855e+00	BH06960	gp11B	hypothetical genomic island protein	null
458	39	2,5875e+00	BH00390	aarF	Ubiquinone biosynthesis protein aarF	null
459	38	2,5882e+00	BH00380	dfp	DNA/pantothenate metabolism flavoprotein	null
460	36	2,5903e+00	BH00360	-	hypothetical protein	null
461	51	2,5921e+00	BH00510	-	hypothetical protein	null
462	546	2,5921e+00	BH05550	uvrC	Excinuclease ABC subunit c	null
463	1031	2,5927e+00	BH10580	ybeJ	Amino-acid ABC transporter binding protein	null
464	209	2,5952e+00	BH02130	truB	tRNA pseudouridine synthase B	null
465	1289	2,5967e+00	BH13350	virB11	virB11 protein homolog	null
466	1286	2,5980e+00	BH13320	virB8	virB8 protein homolog	null
467	480	2,5991e+00	BH04890	thiG1	Thiamin biosynthesis, thiG1	null
468	1382	2,5994e+00	BH14360	-	Resolvase fragment homolog	null
469	1555	2,6031e+00	BH16110	-	O-sialoglycoprotein endopeptidase	null
470	761	2,6033e+00	BH07780	-	hypothetical protein	null
471	1067	2,6035e+00	BH11000	kgtP2	Alpha-ketoglutarate permease	null
472	1513	2,6035e+00	BH15690	trwH1	hypothetical protein	null
473	7	2,6040e+00	BH00070	-	hypothetical protein	null
474	1474	2,6053e+00	BH15300	-	Transport protein transmembrane	null
475	1342	2,6073e+00	BH13960	-	35 kDa protein homolog	null
476	344	2,6105e+00	BH03490	-	hypothetical prophage protein	null
477	714	2,6142e+00	BH07290	-	Lysophospholipase l2	null
478	793	2,6203e+00	BH08120	-	hypothetical protein	null
479	1204	2,6231e+00	BH12410	-	hypothetical protein	null
480	475	2,6241e+00	BH04840	pepN	Aminopeptidase N	null
481	1193	2,6256e+00	BH12300	etfA	Electron transfer flavoprotein alpha-subunit	null
482	313	2,6259e+00	BH03180	gp25	Phage protein gp25	null
483	970	2,6287e+00	BH09960	-	hypothetical protein	null
484	1570	2,6290e+00	BH16270	-	hypothetical protein	null
485	185	2,6293e+00	BH01890	-	ABC transporter, periplasmic binding protein	null
486	283	2,6301e+00	BH02880	-	hypothetical phage integrase	null
487	987	2,6309e+00	BH10140	uvrA	Excinuclease ABC subunit a	null
488	1236	2,6331e+00	BH12810	alr	Alanine racemase	null
489	200	2,6340e+00	BH02040	pepA	Leucyl aminopeptidase	null
490	1576	2,6343e+00	BH16330	-	hypothetical protein	null
491	59	2,6345e+00	BH00590	-	PTS system, IIA component	null
492	669	2,6354e+00	BH06830	-	Integrase /recombinase	null
493	589	2,6371e+00	BH05990	-	tRNA /rRNA methyltransferase	null
494	1417	2,6374e+00	BH14730	-	hypothetical protein	null
495	91	2,6374e+00	BH00910	pncB	Nicotinate phosphoribosyltransferase	null
496	1589	2,6395e+00	BH16470	-	Transmembrane protein	null
497	803	2,6407e+00	BH08220	-	hypothetical protein	null
498	876	2,6427e+00	BH08980	-	hypothetical genomic island protein	null
499	1290	2,6427e+00	BH13360	-	hypothetical protein	null
500	280	2,6434e+00	BH02850	-	hypothetical protein	null
501	1365	2,6455e+00	BH14190	-	hypothetical protein	null
502	1152	2,6466e+00	BH11880	-	GTP-binding protein	null
503	961	2,6493e+00	BH09860	recG	ATP-dependent DNA helicase recG	null
504	1462	2,6505e+00	BH15180	-	hypothetical protein	null
505	289	2,6569e+00	BH02940	-	hypothetical prophage protein	null
506	924	2,6571e+00	BH09470	ssb3	Single-strand binding protein (ssb)	null
507	959	2,6584e+00	BH09840	-	Salicylate hydroxylase	null
508	337	2,6604e+00	BH03420	-	hypothetical prophage protein	null
509	293	2,6604e+00	BH02980	-	hypothetical prophage protein	null
510	229	2,6606e+00	BH02330	-	hypothetical protein	null
511	10	2,6610e+00	BH00100	lspA	Lipoprotein signal peptidase	null
512	485	2,6615e+00	BH04940	hutC	Hemin ABC transporter, permease protein	null
513	27	2,6624e+00	BH00270	addA	ATP-dependent nuclease subunit A	null
514	1198	2,6624e+00	BH12350	-	hypothetical protein	null
515	839	2,6669e+00	BH08590	-	hypothetical protein	null
516	808	2,6672e+00	BH08270	livM	High-affinity branched-chain amino acid	null
517	1248	2,6683e+00	BH12930	-	ABC transporter, permease protein	null
518	338	2,6683e+00	BH03430	-	Anti-repressor protein	null
519	1535	2,6691e+00	BH15910	-	Transmembrane protein	null
520	1052	2,6717e+00	BH10840	-	Potassium-efflux system protein	null
521	1406	2,6718e+00	BH14610	-	hypothetical protein	null
522	265	2,6722e+00	BH02690	mutL	DNA mismatch repair protein mutL	null
523	398	2,6739e+00	BH04050	-	hypothetical protein	null
524	626	2,6756e+00	BH06390	gltX1	Glutamyl-tRNA synthetase	null
525	1301	2,6758e+00	BH13470	trpS	Tryptophanyl-tRNA synthetase	null
526	560	2,6766e+00	BH05690	-	Protein-export membrane protein	null
527	816	2,6768e+00	BH08350	map	Methionine aminopeptidase	null
528	1606	2,6770e+00	BH16640	gloB	Hydroxyacylglutathione hydrolase	null
529	695	2,6773e+00	BH07090	-	hypothetical genomic island protein	null
530	920	2,6773e+00	BH09430	-	hypothetical genomic island protein	null
531	689	2,6773e+00	BH07030	ssb2	Single-strand binding protein (ssb)	null
532	9	2,6778e+00	BH00090	-	hypothetical protein	null
533	602	2,6795e+00	BH06150	-	hypothetical protein	null
534	554	2,6799e+00	BH05630	-	Antigen (virulence determinant) (lipoptrotein)	null
535	926	2,6807e+00	BH09490	vapA4	Virulence-associated protein A	null
536	108	2,6808e+00	BH01090	argD	Acetylornithine aminotransferase	null
537	54	2,6824e+00	BH00540	-	hypothetical protein	null
538	490	2,6836e+00	BH04990	slt	Soluble lytic murein transglycosylase precursor	null
539	1532	2,6839e+00	BH15880	cobS	Cobalamin biosynthesis protein cobS	null
540	1461	2,6849e+00	BH15170	-	ABC transporter, ATP-binding protein	null
541	694	2,6886e+00	BH07080	-	hypothetical genomic island protein	null
542	1020	2,6895e+00	BH10470	rpsS	30S ribosomal protein s19	null	rib
543	586	2,6913e+00	BH05960	-	hypothetical protein	null
544	1136	2,6942e+00	BH11720	uvrB	Excinuclease ABC subunit b	null
545	909	2,6943e+00	BH09320	-	hypothetical protein	null
546	231	2,6959e+00	BH02350	pheA	Chorismate mutase /prephenate dehydratase	null
547	8	2,6976e+00	BH00080	-	hypothetical protein	null
548	942	2,7029e+00	BH09670	nmoB	4-hydroxyphenylacetate 3-monooxygenase	null
549	452	2,7036e+00	BH04590	-	hypothetical protein	null
550	1590	2,7040e+00	BH16480	nspC	Carboxynorspermidine decarboxylase	null
551	1304	2,7041e+00	BH13500	phnA	Alkylphosphonate uptakeprotein	null
552	420	2,7062e+00	BH04270	purD	Phosphoribosylamine-glycine ligase	null
553	1453	2,7082e+00	BH15090	tktA	Transketolase	null
554	1521	2,7110e+00	BH15770	sdhB	Succinate dehydrogenase, iron-sulfur protein	null
555	762	2,7126e+00	BH07790	-	hypothetical protein	null
556	1438	2,7130e+00	BH14940	thiE2	Thiamine-phosphate pyrosphorylase	null
557	634	2,7161e+00	BH06470	-	ATP-dependent RNA helicase	null
558	557	2,7161e+00	BH05660	-	hypothetical protein	null
559	681	2,7163e+00	BH06950	-	hypothetical protein	null
560	607	2,7163e+00	BH06200	-	hypothetical protein	null
561	898	2,7174e+00	BH09210	-	hypothetical genomic island protein	null
562	416	2,7204e+00	BH04230	rnhB	Ribonuclease HII	null
563	950	2,7223e+00	BH09750	-	hypothetical protein	null
564	1603	2,7234e+00	BH16610	-	hypothetical protein	null
565	912	2,7256e+00	BH09350	-	hypothetical genomic island protein	null
566	1393	2,7256e+00	BH14480	-	hypothetical protein	null
567	1331	2,7260e+00	BH13850	-	Sensory transduction regulatory protein	null
568	1575	2,7276e+00	BH16320	-	hypothetical protein	null
569	1348	2,7280e+00	BH14020	-	hypothetical protein	null
570	76	2,7338e+00	BH00760	def	Polypeptide deformylase	null
571	911	2,7347e+00	BH09340	-	hypothetical genomic island protein	null
572	255	2,7349e+00	BH02590	-	hypothetical protein	null
573	767	2,7367e+00	BH07840	parE	DNA gyrase subunit B	null
574	377	2,7386e+00	BH03830	aldA	Aldehyde dehydrogenase	null
575	1563	2,7402e+00	BH16190	-	hypothetical protein	null
576	34	2,7417e+00	BH00340	accD	Acetyl-coenzyme A carboxylase carboxyltransferase	null
577	156	2,7419e+00	BH01600	-	hypothetical protein	null
578	1216	2,7423e+00	BH12550	-	hypothetical protein	null
579	1188	2,7439e+00	BH12250	-	hypothetical protein	null
580	1034	2,7446e+00	BH10610	gltL	Glutamate /aspartate transport ATP-binding	null
581	1158	2,7446e+00	BH11940	-	Regulatory protein	null
582	351	2,7457e+00	BH03560	vapA2	Virulence-associated protein A	null
583	188	2,7471e+00	BH01920	nrdH	Glutaredoxin-like protein nrdH	null
584	363	2,7485e+00	BH03680	-	Anti-repressor protein	null
585	80	2,7489e+00	BH00800	ibpA1	Heat shock protein	null
586	473	2,7495e+00	BH04820	-	Methyltransferase (fragment)	null
587	181	2,7532e+00	BH01850	ugpE	Sn-glycerol-3-phosphate transport system permease	null
588	1202	2,7569e+00	BH12390	rpmH	50S ribosomal protein L34	null	rib
589	623	2,7591e+00	BH06360	-	ABC transporter, permease protein	null
590	505	2,7601e+00	BH05140	-	hypothetical protein	null
591	228	2,7619e+00	BH02320	dnaX	DNA polymerase III subunit tau	null
592	1494	2,7623e+00	BH15500	-	Outer membrane lipoprotein carrier protein	null
593	481	2,7625e+00	BH04900	thiO	Thiamine biosynthesis oxidoreductase	null
594	1302	2,7646e+00	BH13480	-	hypothetical protein	null
595	155	2,7679e+00	BH01590	nadD	hypothetical protein	null
596	1137	2,7688e+00	BH11730	-	hypothetical protein	null
597	21	2,7706e+00	BH00210	-	hypothetical protein	null
598	99	2,7713e+00	BH01000	mutS	DNA mismatch repair protein mutS	null
599	1431	2,7721e+00	BH14870	tolQ	inner membrane tolQ protein	null
600	348	2,7731e+00	BH03530	-	hypothetical prophage protein	null
601	1419	2,7742e+00	BH14750	ftsH	Cell division protein ftsH	null
602	1362	2,7778e+00	BH14160	-	Transcriptional regulator	null
603	1441	2,7778e+00	BH14970	-	Transcriptional regulator	null
604	744	2,7801e+00	BH07600	-	hypothetical protein	null
605	474	2,7808e+00	BH04830	-	Two-component sensor histidine kinase	null
606	713	2,7809e+00	BH07280	-	Response regulator	null
607	648	2,7813e+00	BH06620	-	Virulence-associated protein	null
608	1257	2,7815e+00	BH13020	-	hypothetical protein	null
609	834	2,7860e+00	BH08540	ubiH	2-octaprenyl-6-methoxyphenol hydroxylase	null
610	1428	2,7870e+00	BH14840	tolB	tolB protein	null
611	444	2,7882e+00	BH04510	-	hypothetical protein	null
612	1415	2,7885e+00	BH14710	exbB	Biopolymer transport exbB protein	null
613	387	2,7902e+00	BH03940	folD	Methylenetetrahydrofolate dehydrogenase	null
614	1469	2,7904e+00	BH15250	rpmF	50S ribosomal protein L32	null	rib
615	268	2,7926e+00	BH02730	-	hypothetical protein	null
616	222	2,7948e+00	BH02260	-	hypothetical protein	null
617	149	2,7965e+00	BH01530	-	hypothetical protein	null
618	690	2,7966e+00	BH07040	-	hypothetical genomic island protein	null
619	932	2,7986e+00	BH09570	purN	Phosphoribosylglycinamide formyltransferase	null
620	455	2,7987e+00	BH04620	ptrB	Protease II	null
621	931	2,7995e+00	BH09560	purM	5-phosphoribosyl-5-aminoimidazolesynthetase	null
622	1141	2,8019e+00	BH11770	-	hypothetical protein	null
623	1423	2,8026e+00	BH14790	pal	Peptidoglycan-associated lipoprotein	null
624	1442	2,8054e+00	BH14980	-	hypothetical protein	null
625	512	2,8063e+00	BH05210	psdA	Phosphatidylserine decarboxylase	null
626	48	2,8075e+00	BH00480	msbA	ABC transporter, ATP-binding protein	null
627	955	2,8082e+00	BH09800	rnd2	Ribonuclease D	null
628	801	2,8089e+00	BH08200	pyrB	Aspartate carbamoyltransferase	null
629	120	2,8153e+00	BH01210	aroQ	3-dehydroquinate dehydratase	null
630	1514	2,8170e+00	BH15700	trwJ2	trwJ2 protein	null
631	537	2,8177e+00	BH05460	-	hypothetical protein	null
632	817	2,8181e+00	BH08360	sfsA	Sugar fermentation stimulation protein	null
633	294	2,8190e+00	BH02990	-	Anti-repressor protein	null
634	625	2,8194e+00	BH06380	gltA	Citrate synthase	null
635	1151	2,8219e+00	BH11870	-	hypothetical protein	null
636	603	2,8233e+00	BH06160	dacA1	Penicillin-binding protein	null
637	139	2,8241e+00	BH01430	-	hypothetical protein	null
638	1066	2,8250e+00	BH10990	kgtP1	Alpha-ketoglutarate permease	null
639	905	2,8262e+00	BH09280	-	Lytic transglycolase	null
640	419	2,8284e+00	BH04260	-	hypothetical protein	null
641	90	2,8305e+00	BH00900	-	hypothetical protein	null
642	547	2,8355e+00	BH05560	-	hypothetical protein	null
643	1043	2,8389e+00	BH10730	-	hypothetical protein	null
644	318	2,8393e+00	BH03230	-	hypothetical prophage protein	null
645	1169	2,8441e+00	BH12050	ctrA	Cell cycle transcriptional regulator ctra	null
646	488	2,8450e+00	BH04970	hutA	Heme receptor precursor	null
647	1493	2,8473e+00	BH15490	xthA2	Exodeoxyribonuclease III	null
648	1073	2,8498e+00	BH11070	uvrD	DNA helicase II	null
649	104	2,8510e+00	BH01050	-	hypothetical protein	null
650	726	2,8532e+00	BH07420	-	Lipid A biosynthesis lauroyl acyltransferase	null
651	1225	2,8533e+00	BH12700	vceA	Multidrug resistance protein vceA	null
652	1251	2,8555e+00	BH12960	-	hypothetical protein	null
653	1074	2,8565e+00	BH11080	cat	Chloramphenicol acetyltransferase	null
654	74	2,8571e+00	BH00740	truA	tRNA pseudouridine synthase A	null
655	1516	2,8572e+00	BH15720	trwH2	hypothetical protein	null
656	830	2,8576e+00	BH08500	-	hypothetical protein	null
657	1109	2,8594e+00	BH11440	-	phage related protein	null
658	1346	2,8618e+00	BH14000	-	hypothetical protein	null
659	1253	2,8619e+00	BH12980	-	hypothetical protein	null
660	497	2,8632e+00	BH05060	-	hypothetical protein	null
661	61	2,8637e+00	BH00610	batS	Two-component sensor histidine kinase	null
662	1445	2,8639e+00	BH15010	-	hypothetical protein	null
663	221	2,8646e+00	BH02250	phoH	Phosphate starvation-induced protein phoH	null
664	889	2,8647e+00	BH09110	-	hypothetical genomic island protein	null
665	208	2,8657e+00	BH02120	-	Transport transmembrane protein	null
666	212	2,8661e+00	BH02160	-	hypothetical protein	null
667	1145	2,8666e+00	BH11810	-	hypothetical protein	null
668	62	2,8668e+00	BH00620	batR	Transcriptional regulator	null
669	33	2,8704e+00	BH00330	folC	Folylpolyglutamate synthase	null
670	110	2,8725e+00	BH01110	dsbE	Thiol 3A-disulfide interchange protein	null
671	506	2,8738e+00	BH05150	-	hypothetical protein	null
672	233	2,8750e+00	BH02370	-	hypothetical protein	null
673	668	2,8769e+00	BH06820	vapA3	Virulence-associated protein A	null
674	333	2,8779e+00	BH03380	vapA1	Virulence-associated protein a	null
675	272	2,8787e+00	BH02770	-	hypothetical protein	null
676	1435	2,8818e+00	BH14910	ruvC	Holliday junction nuclease ruvC	null
677	436	2,8827e+00	BH04430	rnhA	Ribonuclease HI	null
678	379	2,8847e+00	BH03850	-	hypothetical protein	null
679	19	2,8868e+00	BH00190	-	expressed protein	null
680	1591	2,8902e+00	BH16490	-	hypothetical protein	null
681	517	2,8935e+00	BH05260	radA	DNA repair protein	null
682	1381	2,8956e+00	BH14350	-	hypothetical signal peptide protein	null
683	465	2,8984e+00	BH04740	cycJ	cytochrome c-type biogenesis protein cycj	null
684	1128	2,8993e+00	BH11640	aatA	Aspartate aminotransferase a	null
685	75	2,9002e+00	BH00750	fmt	Methionyl-tRNA formyltransferase	null
686	558	2,9017e+00	BH05670	ppiD	Peptidyl-prolyl cis-trans isomerase protein	null
687	28	2,9019e+00	BH00280	-	hypothetical protein	null
688	1504	2,9030e+00	BH15600	trwL4	trwL4 protein	null
689	635	2,9039e+00	BH06480	-	hypothetical protein	null
690	441	2,9052e+00	BH04480	thrC	Threonine synthase	null
691	1328	2,9054e+00	BH13820	-	hypothetical protein	null
692	1558	2,9056e+00	BH16140	-	Two-component response regulator	null
693	261	2,9062e+00	BH02650	-	hypothetical protein	null
694	182	2,9093e+00	BH01860	ugpA	Sn-glycerol-3-phosphate transport system permease	null
695	923	2,9098e+00	BH09460	-	hypothetical genomic island protein	null
696	788	2,9131e+00	BH08070	-	Outer membrane protein	null
697	394	2,9133e+00	BH04010	grxC	Glutaredoxin	null
698	1483	2,9180e+00	BH15390	leuS	Leucyl-tRNA synthetase	null
699	461	2,9182e+00	BH04700	-	hypothetical protein	null
700	571	2,9183e+00	BH05800	-	hypothetical protein	null
701	1025	2,9210e+00	BH10520	rpsJ	30S ribosomal protein s10	null	rib
702	1277	2,9213e+00	BH13230	-	hypothetical protein	null
703	1506	2,9225e+00	BH15620	trwL6	trwL6 protein	null
704	1101	2,9248e+00	BH11360	-	hypothetical protein	null
705	824	2,9261e+00	BH08440	rlpA	Rare lipoprotein A precursor	null
706	941	2,9278e+00	BH09660	dksA	DnaK suppressor protein	null
707	392	2,9290e+00	BH03990	-	hypothetical protein	null
708	518	2,9293e+00	BH05270	dnaB	Replicative DNA helicase	null
709	809	2,9295e+00	BH08280	livH	Branched chain amino acid ABC transporter,	null
710	288	2,9317e+00	BH02930	-	hypothetical prophage protein	null
711	162	2,9350e+00	BH01660	-	hypothetical protein	null
712	1139	2,9365e+00	BH11750	ompR	Transcriptional regulator ompr	null
713	836	2,9384e+00	BH08560	-	hypothetical protein	null
714	748	2,9396e+00	BH07640	ihfA	Integration host factor alpha-subunit	null
715	1355	2,9410e+00	BH14090	-	hypothetical protein	null
716	907	2,9416e+00	BH09300	-	hypothetical genomic island protein	null
717	1356	2,9426e+00	BH14100	-	hypothetical protein	null
718	403	2,9432e+00	BH04100	-	hypothetical protein	null
719	58	2,9433e+00	BH00580	ptsH	Phosphocarrier protein	null
720	180	2,9433e+00	BH01840	ugpC	Sugar ABC transporter, ATP-binding protein	null
721	587	2,9449e+00	BH05970	-	hypothetical protein	null
722	906	2,9508e+00	BH09290	-	hypothetical genomic island protein	null
723	296	2,9508e+00	BH03010	-	Anti-repressor protein	null
724	509	2,9513e+00	BH05180	cysS	Cysteinyl-tRNA synthetase	null
725	232	2,9524e+00	BH02360	kdsB	3-deoxy-manno-octulosonate cytidylyltransferase	null
726	32	2,9549e+00	BH00320	-	NADH-ubiquinone oxidoreductase	null
727	667	2,9556e+00	BH06810	-	Proteic killer suppression protein	null
728	1375	2,9557e+00	BH14290	purE	Phosphoribosylaminoimidazole carboxylase I	null
729	177	2,9558e+00	BH01810	sun1	SUN protein (FMU protein)	null
730	1340	2,9564e+00	BH13940	-	phage related lysozyme	null
731	1501	2,9568e+00	BH15570	trwL1	trwL1 protein	null
732	973	2,9613e+00	BH09990	-	hypothetical protein	null
733	574	2,9616e+00	BH05830	-	hypothetical protein	null
734	235	2,9649e+00	BH02390	-	Peptide ABC transporter, permease protein	null
735	1208	2,9650e+00	BH12450	gpmA	Phosphoglycerate mutase	null
736	408	2,9654e+00	BH04150	glyS	Glycyl-tRNA synthetase beta chain	null
737	264	2,9693e+00	BH02680	-	hypothetical protein	null
738	457	2,9702e+00	BH04660	-	hypothetical protein	null
739	1528	2,9709e+00	BH15840	-	sapC-related protein	null
740	1217	2,9716e+00	BH12560	-	Transport protein	null
741	1511	2,9718e+00	BH15670	trwJ1	trwJ1 protein	null
742	489	2,9720e+00	BH04980	tonB	tonB protein	null
743	216	2,9736e+00	BH02200	metK	S-adenosylmethionine synthetase	null
744	125	2,9762e+00	BH01260	gpsA	Glycerol-3-phosphate dehydrogenase	null
745	1115	2,9801e+00	BH11510	-	Outer membrane protein	null
746	300	2,9808e+00	BH03050	gpU	Phage tail protein	null
747	79	2,9815e+00	BH00790	-	hypothetical protein	null
748	989	2,9816e+00	BH10160	glnA2	Glutamine synthetase I	null
749	915	2,9843e+00	BH09380	-	hypothetical genomic island protein	null
750	1357	2,9843e+00	BH14110	clpB	ATP-dependent clp protease, ATP-binding subunit	null
751	129	2,9846e+00	BH01300	fur1	Iron response regulator	null
752	1479	2,9861e+00	BH15350	ATPH	ATP synthase delta chain	null
753	1503	2,9862e+00	BH15590	trwL3	trwL3 protein	null
754	31	2,9935e+00	BH00310	ahcY	Adenosylhomocysteinase	null
755	393	2,9952e+00	BH04000	comF	Competence protein comF	null
756	1449	2,9955e+00	BH15050	rpmE	50S ribosomal protein l31	null	rib
757	1330	2,9956e+00	BH13840	-	hypothetical protein	null
758	565	2,9970e+00	BH05740	-	hypothetical protein	null
759	1429	2,9970e+00	BH14850	tolA	tolA protein	null
760	317	2,9985e+00	BH03220	-	hypothetical prophage protein	null
761	345	2,9985e+00	BH03500	-	hypothetical prophage protein	null
762	282	3,0001e+00	BH02870	-	hypothetical protein	null
763	799	3,0001e+00	BH08180	-	hypothetical protein	null
764	359	3,0036e+00	BH03640	-	hypothetical prophage protein	null
765	949	3,0049e+00	BH09740	purL	Phosphoribosylformylglycinamidine synthase II	null
766	588	3,0058e+00	BH05980	-	hypothetical protein	null
767	362	3,0078e+00	BH03670	-	Anti-repressor protein	null
768	535	3,0088e+00	BH05440	-	Hypothetical transmembrane protein	null
769	146	3,0099e+00	BH01500	-	Surface protein	null
770	532	3,0108e+00	BH05410	pdxA	Pyridoxal phosphate biosynthetic protein pdxA	null
771	1014	3,0116e+00	BH10410	rplN	50S ribosomal protein l14	null	rib
772	1584	3,0135e+00	BH16420	phaF	pH adaptation potassium efflux system f	null
773	43	3,0164e+00	BH00430	-	ABC transporter, periplasmic amino acid-binding	null
774	540	3,0167e+00	BH05490	-	hypothetical protein	null
775	1551	3,0182e+00	BH16070	-	hypothetical protein	null
776	502	3,0190e+00	BH05110	recO	DNA repair protein reco	null
777	1318	3,0204e+00	BH13640	pyrF	Orotidine 5-phosphate decarboxylase	null
778	749	3,0246e+00	BH07650	-	hypothetical protein	null
779	1522	3,0272e+00	BH15780	sdhA	Succinate dehydrogenase, flavoprotein subunit	null
780	972	3,0272e+00	BH09980	argS	Arginyl-tRNA synthetase	null
781	1205	3,0293e+00	BH12420	cgpA	GTP-binding protein cgpa	null
782	978	3,0298e+00	BH10050	icdA	NADP-dependent isocitrate dehydrogenase	null
783	360	3,0308e+00	BH03650	-	Phage repressor protein	null
784	286	3,0316e+00	BH02910	dinJ1	DNA-damage-inducible protein	null
785	170	3,0332e+00	BH01740	-	Peptidoglycan-binding protein	null
786	1246	3,0340e+00	BH12910	yaeC	Lipoprotein	null
787	848	3,0352e+00	BH08680	bcp	Bacterioferritin comigratory protein	null
788	833	3,0373e+00	BH08530	pcsA	Phosphatidylcholine synthase	null
789	183	3,0414e+00	BH01870	ugpB	Glycerol-3-phosphate-binding periplasmic protein	null
790	819	3,0444e+00	BH08380	murI	Glutamate racemase	null
791	1425	3,0449e+00	BH14810	-	hypothetical protein	null
792	1263	3,0452e+00	BH13090	-	hypothetical protein	null
793	823	3,0463e+00	BH08420	lexA	SOS response regulator lexA protein	null
794	227	3,0466e+00	BH02310	-	hypothetical protein	null
795	807	3,0473e+00	BH08260	livG	High-affinity branched-chain amino acid	null
796	1436	3,0488e+00	BH14920	-	hypothetical protein	null
797	127	3,0507e+00	BH01280	fabB	3-oxoacyl-[acyl-carrier-protein ] synthase I	null
798	355	3,0509e+00	BH03600	-	hypothetical prophage protein	null
799	1433	3,0516e+00	BH14890	ruvB	Holliday junction DNA helicase ruvB	null
800	1130	3,0532e+00	BH11660	trxB	Thioredoxin reductase	null
801	166	3,0536e+00	BH01700	typA	GTP-binding protein typA	null
802	245	3,0546e+00	BH02490	-	hypothetical protein	null
803	1006	3,0554e+00	BH10330	rpmD	50S ribosomal protein l30	null	rib
804	12	3,0555e+00	BH00120	-	Sam dependent methyltransferase	null
805	1463	3,0557e+00	BH15190	-	hypothetical protein	null
806	456	3,0587e+00	BH04630	sodB	Superoxide dismutase	null
807	331	3,0609e+00	BH03360	gp13	Phage protein gp13	null
808	251	3,0618e+00	BH02550	hpbC	Hemin binding protein c	null
809	1214	3,0630e+00	BH12530	-	hypothetical protein	null
810	482	3,0677e+00	BH04910	thiC	Thiamine biosynthesis protein thiC	null
811	257	3,0686e+00	BH02610	-	hypothetical protein	null
812	514	3,0705e+00	BH05230	-	Oxidoreductase	null
813	281	3,0724e+00	BH02860	-	hypothetical protein	null
814	515	3,0748e+00	BH05240	purF	Amidophosphoribosyltransferase precursor	null
815	195	3,0767e+00	BH01990	secA	Preprotein translocase secA subunit	null
816	755	3,0777e+00	BH07720	-	hypothetical protein	null
817	736	3,0801e+00	BH07520	-	Cytochrome c oxidase assembly protein	null
818	1468	3,0831e+00	BH15240	-	Transcriptional factor regulator	null
819	1387	3,0843e+00	BH14410	-	hypothetical protein	null
820	454	3,0853e+00	BH04610	-	Transcriptional regulatory protein, ros/mucR	null
821	1500	3,0858e+00	BH15560	korA	korA protein	null
822	791	3,0880e+00	BH08100	cobT1	Nicotinate-nucleotide--dimethylbenzimidazole	null
823	1126	3,0913e+00	BH11620	carB	Carbamoyl-phosphate synthase large chain	null
824	1127	3,0971e+00	BH11630	-	Cold shock protein	null
825	800	3,0984e+00	BH08190	pyrC2	Dihydroorotase	null
826	1588	3,1008e+00	BH16460	phaA	pH adaptation potassium efflux system	null
827	1456	3,1046e+00	BH15120	pykA	Pyruvate kinase	null
828	121	3,1051e+00	BH01220	cyoA	Cytochrome o ubiquinol oxidase subunit II	null
829	752	3,1063e+00	BH07680	-	hypothetical protein	null
830	1523	3,1071e+00	BH15790	sdhD	Succinate dehydrogenase hydrophobic membrane	null
831	1549	3,1073e+00	BH16050	cynT	Carbonic anhydrase protein	null
832	1279	3,1086e+00	BH13250	-	hypothetical protein	null
833	914	3,1102e+00	BH09370	-	hypothetical genomic island protein	null
834	543	3,1127e+00	BH05520	-	ABC transporter, ATP-binding protein	null
835	847	3,1138e+00	BH08670	tyrS	Tyrosyl-tRNA synthetase	null
836	1486	3,1153e+00	BH15420	ftsE	Cell division protein ftsE	null
837	467	3,1220e+00	BH04760	cycL	cytochrome c-type biogenesis protein cycl	null
838	774	3,1228e+00	BH07910	-	Putative helicase fragment	null
839	770	3,1240e+00	BH07870	lemA	Cytoplasmic membrane protein	null
840	1526	3,1255e+00	BH15820	trmD	tRNA (guanine-n1)-methyltransferase	null
841	41	3,1256e+00	BH00410	gyrB	DNA gyrase subunit B	null
842	1245	3,1262e+00	BH12900	-	hypothetical protein	null
843	1480	3,1266e+00	BH15360	priA	Primosomal replication factor y	null
844	1258	3,1271e+00	BH13030	-	Probable surface protein	null
845	463	3,1290e+00	BH04720	feuQ	Sensor histidine kinase	null
846	102	3,1290e+00	BH01030	-	hypothetical protein	null
847	1489	3,1321e+00	BH15450	-	hypothetical protein	null
848	1475	3,1337e+00	BH15310	ATPC	ATP synthase epsilon chain	null
849	846	3,1367e+00	BH08660	-	hypothetical protein	null
850	189	3,1368e+00	BH01930	nrdI	nrdI protein	null
851	1190	3,1382e+00	BH12270	-	hypothetical protein	null
852	70	3,1385e+00	BH00700	-	hypothetical protein	null
853	263	3,1396e+00	BH02670	lpxK	Tetracyldisaccharide 4 27-kinase	null
854	266	3,1404e+00	BH02700	-	2'-deoxycytidine 5'-triphosphate deaminase	null
855	1213	3,1408e+00	BH12520	-	hypothetical protein	null
856	260	3,1418e+00	BH02640	-	myo-inositol monophosphatase	null
857	1455	3,1431e+00	BH15110	-	hypothetical protein	null
858	1016	3,1453e+00	BH10430	rpmC	50S ribosomal protein l29	null	rib
859	599	3,1454e+00	BH06120	-	Transcriptional regulator	null
860	1536	3,1466e+00	BH15920	rpmB	50S ribosomal protein l28	null	rib
861	11	3,1476e+00	BH00110	-	tRNA/rRNA methyltransferase	null
862	390	3,1501e+00	BH03970	gshA	Glutamate-cysteine ligase	null
863	1157	3,1504e+00	BH11930	pcnB	Poly(a) polymerase	null
864	822	3,1508e+00	BH08410	-	hypothetical protein	null
865	374	3,1531e+00	BH03800	-	hypothetical protein	null
866	768	3,1539e+00	BH07850	lipB	Lipoate biosynthesis protein B	null
867	874	3,1552e+00	BH08940	nuoB	NADH dehydrogenase I, B subunit	null
868	735	3,1564e+00	BH07510	-	hypothetical protein	null
869	466	3,1569e+00	BH04750	cycK	cytochrome c-type biogenesis protein cyck	null
870	944	3,1574e+00	BH09690	purB	Adenylosuccinate lyase	null
871	792	3,1584e+00	BH08110	-	Transcriptional regulator	null
872	151	3,1592e+00	BH01550	ftsJ	Cell division protein ftsJ	null
873	1207	3,1608e+00	BH12440	dapB	Dihydrodipicolinate reductase	null
874	1604	3,1613e+00	BH16620	ftsY	Cell division protein ftsY	null
875	1601	3,1660e+00	BH16590	-	Outer membrane lipoprotein	null
876	739	3,1662e+00	BH07550	-	hypothetical protein	null
877	1452	3,1667e+00	BH15080	gap	Glyceraldehyde 3-phosphate dehydrogenase	null
878	821	3,1694e+00	BH08400	-	hypothetical protein	null
879	764	3,1700e+00	BH07810	rpsI	30S ribosomal protein s9	null	rib
880	552	3,1733e+00	BH05610	serS	Seryl-tRNA synthetase	null
881	1083	3,1760e+00	BH11170	lpxC	UDP-3-o-[3-hydroxymyristoyl ] N-acetylglucosamine	null
882	810	3,1761e+00	BH08290	livJ	Branched chain aa ABC transporter, periplasmic	null
883	397	3,1765e+00	BH04040	nhaA	Na+/H antiporter	null
884	1414	3,1791e+00	BH14700	exbD	Biopolymer transport exbD protein	null
885	550	3,1795e+00	BH05590	tatB	hypothetical protein	null
886	448	3,1833e+00	BH04550	-	hypothetical protein	null
887	729	3,1853e+00	BH07450	fabF3	3-oxoacyl-[acyl-carrier-protein ] synthase	null
888	217	3,1882e+00	BH02210	-	Transcriptional regulator	null
889	219	3,1900e+00	BH02230	tlyC	Hemolysin	null
890	20	3,1929e+00	BH00200	-	hypothetical protein	null
891	637	3,1935e+00	BH06510	-	hypothetical protein	null
892	1118	3,1947e+00	BH11540	dnaG	DNA primase	null
893	1022	3,2004e+00	BH10490	rplW	50S ribosomal protein l23	null	rib
894	122	3,2058e+00	BH01230	cyoB	Cytochrome o ubiquinol oxidase subunit I	null
895	1432	3,2067e+00	BH14880	-	hypothetical protein	null
896	811	3,2074e+00	BH08300	-	Cold shock protein	null
897	802	3,2088e+00	BH08210	-	Acyl-CoA dehydrogenase	null
898	443	3,2095e+00	BH04500	-	hypothetical protein	null
899	1212	3,2113e+00	BH12510	-	hypothetical protein	null
900	1276	3,2119e+00	BH13220	ribF	Riboflavin biosynthesis protein ribf	null
901	725	3,2131e+00	BH07410	mazG	mazG protein	null
902	271	3,2131e+00	BH02760	-	ABC transporter ATP-binding protein	null
903	500	3,2168e+00	BH05090	rnc	Ribonuclease III	null
904	1076	3,2172e+00	BH11100	prmA	Ribosomal protein l11 methyltransferase	null
905	206	3,2221e+00	BH02100	pnp	Polyribonucleotide nucleotidyltransferase	null
906	52	3,2225e+00	BH00520	dapE	Succinyl-diaminopimelate desuccinylase	null
907	1552	3,2228e+00	BH16080	-	hypothetcial protein	null
908	790	3,2241e+00	BH08090	-	hypothetical protein	null
909	812	3,2266e+00	BH08310	-	hypothetical protein	null
910	902	3,2269e+00	BH09250	-	hypothetical genomic island protein	null
911	513	3,2302e+00	BH05220	pssA	Phosphatidylserine synthase	null
912	772	3,2305e+00	BH07890	-	hypothetical genomic island protein	null
913	174	3,2312e+00	BH01780	-	Sigma 54 activator homolog	null
914	575	3,2354e+00	BH05840	ntrY	Nitrogen regulation protein	null
915	913	3,2363e+00	BH09360	-	hypothetical genomic island protein	null
916	572	3,2443e+00	BH05810	cinA	Competence /damage-inducible protein cinA	null
917	1447	3,2445e+00	BH15030	suhB	Extragenic suppressor protein suhB	null
918	123	3,2461e+00	BH01240	cyoC	Cytochrome o ubiquinol oxidase subunit III	null
919	1082	3,2465e+00	BH11160	comL	Competence lipoprotein comL precursor	null
920	993	3,2467e+00	BH10200	rluC	Ribosomal large subunit pseudouridine synthase c	null
921	545	3,2473e+00	BH05540	pgsA	CDP-diacylglycerol-glycerol-3-phosphate	null
922	142	3,2492e+00	BH01460	-	hypothetical protein	null
923	160	3,2500e+00	BH01640	invA	Invasion-associated protein A	null
924	1311	3,2516e+00	BH13570	pgm	Phosphoglucomutase	null
925	499	3,2544e+00	BH05080	lebB	Signal peptidase I	null
926	750	3,2547e+00	BH07660	thrS	Threonyl-tRNA synthetase	null
927	851	3,2553e+00	BH08710	amiB	N-acetylmuramoyl-l-alanine amidase	null
928	1544	3,2555e+00	BH16000	-	Heat shock protein	null
929	1434	3,2558e+00	BH14900	ruvA	Holliday junction DNA helicase ruvA	null
930	89	3,2571e+00	BH00890	yfeD	Iron transport system membrane protein yfeD	null
931	431	3,2579e+00	BH04380	tldD	tldD protein	null
932	150	3,2587e+00	BH01540	ppx	Exopolyphosphatase	null
933	541	3,2598e+00	BH05500	-	hypothetical protein	null
934	815	3,2618e+00	BH08340	radC	DNA repair protein radC	null
935	418	3,2627e+00	BH04250	-	Oxidoreductase	null
936	1250	3,2660e+00	BH12950	nodN	Nodulation protein n	null
937	1179	3,2676e+00	BH12160	-	ABC transporter, permease protein	null
938	1093	3,2676e+00	BH11270	mraY	phospho-n-acetylmuramoyl-pentapeptide-	null
939	789	3,2679e+00	BH08080	glpD	Glycerol-3-phosphate dehydrogenase	null
940	491	3,2679e+00	BH05000	dapA	Dihydrodipicolinate synthase	null
941	1478	3,2727e+00	BH15340	ATPA	ATP synthase alpha chain	null
942	632	3,2738e+00	BH06450	nadE	NH3-dependent NAD synthetase	null
943	754	3,2751e+00	BH07710	-	hypothetical protein	null
944	178	3,2799e+00	BH01820	guaA	GMP synthetase	null
945	438	3,2811e+00	BH04450	-	hypothetical protein	null
946	734	3,2823e+00	BH07500	hflX	GTP-binding protein hflX	null
947	383	3,2889e+00	BH03900	-	Oxidoreductase	null
948	194	3,2923e+00	BH01980	fur2	Iron response regulator	null
949	1036	3,2930e+00	BH10630	valS	Valyl-tRNA synthetase	null
950	732	3,2934e+00	BH07480	-	hypothetical protein	null
951	389	3,2987e+00	BH03960	-	hypothetical protein	null
952	131	3,2989e+00	BH01320	rpsU	30S ribosomal protein s21	null	rib
953	531	3,2999e+00	BH05400	ksgA	Dimethyladenosine transferase	null
954	873	3,3005e+00	BH08930	nuoC	NADH dehydrogenase I, C subunit	null
955	1070	3,3009e+00	BH11040	-	hypothetical protein	null
956	498	3,3015e+00	BH05070	acpS	Acyl carrier protein synthase	null
957	240	3,3042e+00	BH02440	-	ABC transporter permease protein	null
958	84	3,3048e+00	BH00840	pheS	Phenylalanyl-tRNA synthetase alpha chain	null
959	198	3,3050e+00	BH02020	mutT	Mutator mutT protein	null
960	691	3,3052e+00	BH07050	pemI	PemI protein	null
961	854	3,3069e+00	BH08740	-	Transmembrane protein	null
962	1001	3,3074e+00	BH10280	rpsK	30S ribosomal protein s11	null	rib
963	795	3,3096e+00	BH08140	rpmG	50S ribosomal protein l33	null	rib
964	1578	3,3099e+00	BH16350	xerD	Integrase /recombinase xerD	null
965	827	3,3099e+00	BH08470	dnaC	DNA polymerase III, delta prime subunit	null
966	417	3,3111e+00	BH04240	-	hypothetical protein	null
967	814	3,3112e+00	BH08330	-	hypothetical protein	null
968	925	3,3130e+00	BH09480	vapD	Killer protein	null
969	864	3,3148e+00	BH08840	nuoL	NADH dehydrogenase I, L subunit	null
970	1495	3,3149e+00	BH15510	ftsK	Cell division protein ftsK	null
971	175	3,3163e+00	BH01790	-	Phopholipase d-family protein	null
972	837	3,3170e+00	BH08570	sodC	Superoxide dismutase [Cu-Zn ] precursor	null
973	388	3,3229e+00	BH03950	-	hypothetical protein	null
974	715	3,3261e+00	BH07300	ibpA2	Small heat shock protein	null
975	638	3,3284e+00	BH06520	-	Amino acid permease	null
976	868	3,3349e+00	BH08880	nuoH	NADH dehydrogenase I, H subunit	null
977	158	3,3367e+00	BH01620	filA	Filament-A percursor	null
978	404	3,3374e+00	BH04110	ATPB	ATP synthase A chain transmembrane protein	null
979	101	3,3376e+00	BH01020	secB	Protein-export protein SecB	null
980	861	3,3380e+00	BH08810	birA	Biotin-protein ligase birA	null
981	1561	3,3414e+00	BH16170	lysA	Diaminopimelate decarboxylase	null
982	780	3,3416e+00	BH07970	-	hypothetical genomic island protein	null
983	1049	3,3430e+00	BH10810	-	hypothetical protein	null
984	248	3,3464e+00	BH02520	-	hypothetical protein	null
985	679	3,3475e+00	BH06930	-	hypothetical genomic island protein	null
986	66	3,3477e+00	BH00660	dnaJ1	Heat shock protein DnaJ	null
987	211	3,3481e+00	BH02150	infB	Translation initiation factor	null
988	529	3,3527e+00	BH05380	-	hypothetical protein	null
989	262	3,3529e+00	BH02660	kdtA	3-deoxy-d-manno-octulosonic-acid transferase	null
990	1448	3,3556e+00	BH15040	-	ABC transporter, ATP-binding protein	null
991	614	3,3590e+00	BH06270	-	Membrane-associated zinc metalloprotease	null
992	1060	3,3604e+00	BH10930	miaA	RNA delta (2)-isopentenylpyrophosphate	null
993	591	3,3608e+00	BH06040	secE	Preprotein translocase secE subunit	null
994	273	3,3639e+00	BH02780	-	Biotin synthase	null
995	247	3,3662e+00	BH02510	mutM	Formamidopyrimidine-DNA glycosylase	null
996	1247	3,3665e+00	BH12920	-	ABC transporter, ATP-binding protein	null
997	600	3,3666e+00	BH06130	pnbA	Nitroreductase	null
998	50	3,3676e+00	BH00500	-	hypothetical protein	null
999	879	3,3677e+00	BH09010	-	hypothetical genomic island protein	null
1000	796	3,3745e+00	BH08150	vacB	Exoribonuclease, VacB and RNase II family	null
1001	555	3,3754e+00	BH05640	-	Hypothetical protein	null
1002	936	3,3767e+00	BH09610	-	hypothetical protein	null
1003	270	3,3768e+00	BH02750	pheP	Phenylalanine-specific permease	null
1004	1527	3,3777e+00	BH15830	rimM	16s rRNA processing protein rimM	null
1005	1350	3,3799e+00	BH14040	-	hypothetical protein	null
1006	486	3,3844e+00	BH04950	hutB	Periplasmic hemin-binding protein	null
1007	72	3,3860e+00	BH00720	dapD	2,3,4,5-tetrahydropyridine-2-carboxylate	null
1008	1568	3,3890e+00	BH16240	-	ABC transporter, permease protein	null
1009	937	3,3896e+00	BH09620	-	hypothetical protein	null
1010	1418	3,3905e+00	BH14740	mrsA	Phosphoglucomutase /phosphomannomutasefamily	null
1011	258	3,3914e+00	BH02620	-	hypothetical protein	null
1012	1407	3,3916e+00	BH14620	-	hypothetical protein	null
1013	1189	3,3916e+00	BH12260	-	hypothetical protein	null
1014	1201	3,3919e+00	BH12380	mrp	mrp protein	null
1015	606	3,3922e+00	BH06190	-	Hit-like protein involved in cell-cycle	null
1016	1106	3,3950e+00	BH11410	-	hypothetical protein	null
1017	449	3,3965e+00	BH04560	-	hypothetical protein	null
1018	93	3,3978e+00	BH00930	rpsA	30S ribosomal protein S1	null	rib
1019	1308	3,3995e+00	BH13540	mopB	Chaperonin protein groES	null
1020	462	3,4017e+00	BH04710	feuP	Two-component system regulatory protein	null
1021	430	3,4024e+00	BH04370	-	RNA methyltransferase	null
1022	1091	3,4043e+00	BH11250	ftsW	Cell division protein ftsW	null
1023	832	3,4052e+00	BH08520	-	3-hydroxyisobutyryl-coenzyme A hydrolase	null
1024	1133	3,4106e+00	BH11690	lpcC	Lipopolysaccharide core biosynthesis	null
1025	928	3,4131e+00	BH09520	-	NADH-ubiquinone oxidoreductase	null
1026	464	3,4136e+00	BH04730	cycH	cytochrome c-type biogenesis protein cych	null
1027	15	3,4139e+00	BH00150	-	hypothetical protein	null
1028	631	3,4146e+00	BH06440	-	2-dehydro-3-deoxyphosphoheptonatealdolase	null
1029	765	3,4188e+00	BH07820	rplM	50S ribosomal protein l13	null	rib
1030	728	3,4194e+00	BH07440	fabF2	3-oxoacyl-[acyl-carrier-protein ] synthase	null
1031	1	3,4197e+00	BH00010	-	hypothetical protein	null
1032	214	3,4201e+00	BH02180	-	hypothetical protein	null
1033	551	3,4233e+00	BH05600	tatC	Sec-independent protein translocase component	null
1034	856	3,4236e+00	BH08760	-	hypothetical protein	null
1035	1180	3,4252e+00	BH12170	-	ABC transporter permease protein	null
1036	786	3,4258e+00	BH08050	accC	Biotin carboxylase	null
1037	179	3,4298e+00	BH01830	-	hypothetical protein	null
1038	3	3,4331e+00	BH00030	aroE	Shikimate 5-dehydrogenase	null
1039	753	3,4348e+00	BH07690	folE	GTP cyclohydrolase I	null
1040	381	3,4358e+00	BH03870	pyrD	Dihydroorotate dehydrogenase	null
1041	1525	3,4359e+00	BH15810	rplS	50S ribosomal protein l19	null	rib
1042	980	3,4362e+00	BH10070	-	Transport transmembrane protein	null
1043	226	3,4364e+00	BH02300	recR	Recombination protein recR	null
1044	433	3,4368e+00	BH04400	cyoE	Protoheme IX farnesyltransferase	null
1045	1477	3,4387e+00	BH15330	ATPG	ATP synthase gamma chain	null
1046	852	3,4420e+00	BH08720	rne	Ribonuclease E	null
1047	1233	3,4481e+00	BH12780	fpr	Ferredoxin-NADP reductase	null
1048	384	3,4515e+00	BH03910	zwf	Glucose-6-phosphate 1-dehydrogenase	null
1049	1177	3,4542e+00	BH12140	-	ABC transporter, ATP-binding protein	null
1050	487	3,4545e+00	BH04960	hemS	Hemin degrading protein	null
1051	1129	3,4556e+00	BH11650	-	Transcription regulator (lysr family)	null
1052	608	3,4600e+00	BH06210	-	hypothetical protein	null
1053	1185	3,4640e+00	BH12220	xseA	Exodeoxyribonuclease large subunit	null
1054	975	3,4646e+00	BH10010	ilvE	Branched-chain amino acid aminotransferase	null
1055	618	3,4698e+00	BH06310	lpxA	Acyl-carrier-protein	null
1056	147	3,4702e+00	BH01510	badA1	Surface protein/Bartonella adhesin	null
1057	1430	3,4720e+00	BH14860	tolR	tolR protein	null
1058	1164	3,4735e+00	BH12000	-	hypothetical protein	null
1059	983	3,4752e+00	BH10100	ppiB2	Peptidyl-prolyl cis-trans isomerase b	null
1060	1102	3,4772e+00	BH11370	-	Regulatory protein	null
1061	956	3,4800e+00	BH09810	-	Exopolyphosphatase	null
1062	386	3,4807e+00	BH03930	edd	Phosphogluconate dehydratase	null
1063	40	3,4808e+00	BH00400	ubiE	Ubiquinone/menaquinone biosynthesis	null
1064	806	3,4808e+00	BH08250	livF	High-affinity branched-chain amino acid	null
1065	253	3,4860e+00	BH02570	hbpB	Hemin binding protein b	null
1066	85	3,4918e+00	BH00850	pheT	Phenylalanyl-tRNA synthetase beta chain	null
1067	1168	3,4927e+00	BH12040	-	hypothetical protein	null
1068	292	3,4955e+00	BH02970	-	hypothetical prophage protein	null
1069	613	3,4963e+00	BH06260	cdsA1	Phosphatidate cytidylyltransferase	null
1070	144	3,4968e+00	BH01480	-	hypothetical protein	null
1071	1038	3,4982e+00	BH10650	-	Outer membrane protein	null
1072	201	3,4984e+00	BH02050	coaA	Pantothenate kinase	null
1073	1490	3,5007e+00	BH15460	-	ABC transporter, ATP-binding protein	null
1074	1557	3,5022e+00	BH16130	-	hypothetical protein	null
1075	243	3,5039e+00	BH02470	phoU	Phosphate transport system protein phoU	null
1076	372	3,5075e+00	BH03780	serC	Phosphoserine aminotransferase	null
1077	163	3,5110e+00	BH01670	-	hypothetical protein	null
1078	234	3,5114e+00	BH02380	-	Peptide ABC transporter, permease protein	null
1079	746	3,5119e+00	BH07620	plsX	Fatty acid /phospholipid synthesis protein	null
1080	797	3,5124e+00	BH08160	topA	DNA topoisomerase I	null
1081	1017	3,5142e+00	BH10440	rplP	50S ribosomal protein l16	null	rib
1082	1543	3,5149e+00	BH15990	sun2	SUN protein (FMU protein)	null
1083	943	3,5156e+00	BH09680	rpe	Pentose (ribulose)-5-phosphate-3-epimerase	null
1084	503	3,5212e+00	BH05120	panC	Pantoate-beta-alanine ligase	null
1085	615	3,5218e+00	BH06280	omp89	Outer membrane protein	null
1086	135	3,5230e+00	BH01370	gpi	Glucose-6-phosphate isomerase (gpi)	null
1087	1196	3,5249e+00	BH12330	proC	Pyrroline-5-carboxylate reductase	null
1088	561	3,5275e+00	BH05700	pyrG	CTP synthase	null
1089	867	3,5292e+00	BH08870	nuoI	NADH dehydrogenase I, I subunit	null
1090	605	3,5305e+00	BH06180	clpA	Endopeptidase clp ATP-binding chain a	null
1091	1473	3,5358e+00	BH15290	-	Transport protein transmembrane	null
1092	850	3,5379e+00	BH08700	mrcA2	Penicillin-binding protein 1a	null
1093	825	3,5407e+00	BH08450	dacA2	Penicillin-binding protein	null
1094	520	3,5436e+00	BH05290	rplI	50S ribosomal protein l9	null	rib
1095	190	3,5446e+00	BH01940	nrdE	Ribonucleotide reductase alpha-chain	null
1096	1064	3,5452e+00	BH10970	folA	Dihydrofolate reductase	null
1097	116	3,5504e+00	BH01170	rpsT	30S ribosomal protein s20	null	rib
1098	863	3,5526e+00	BH08830	nuoM	NADH dehydrogenase I, M subunit	null
1099	16	3,5536e+00	BH00160	-	hypothetical protein	null
1100	929	3,5542e+00	BH09540	-	hypothetical protein	null
1101	875	3,5579e+00	BH08950	nuoA	NADH dehydrogenase I, A subunit	null
1102	787	3,5597e+00	BH08060	accB	Acetyl-CoA carboxylase, biotin carboxyl carrier	null
1103	442	3,5605e+00	BH04490	-	hypothetical protein	null
1104	1451	3,5611e+00	BH15070	pgk	Phosphoglycerate kinase	null
1105	1560	3,5619e+00	BH16160	-	hypothetical protein	null
1106	1181	3,5620e+00	BH12180	-	ABC transporter, periplasmic oligopeptide-binding	null
1107	1586	3,5628e+00	BH16440	phaD	ph adaptation potassium efflux system d	null
1108	332	3,5660e+00	BH03370	-	Killer protein	null
1109	46	3,5692e+00	BH00460	-	hypothetical protein	null
1110	1227	3,5745e+00	BH12720	-	Acetyltransferase	null
1111	645	3,5747e+00	BH06590	-	hypothetical genomic island protein	null
1112	1547	3,5791e+00	BH16030	tyrA	Chorismate mutase protein	null
1113	1148	3,5801e+00	BH11840	-	hypothetical protein	null
1114	1600	3,5829e+00	BH16580	-	hypothetical protein	null
1115	1048	3,5848e+00	BH10800	-	hypothetical protein	null
1116	1015	3,5908e+00	BH10420	rpsQ	30S ribosomal protein s17	null	rib
1117	1343	3,5958e+00	BH13970	-	hypothetical protein	null
1118	947	3,6012e+00	BH09720	-	hypothetical protein	null
1119	849	3,6038e+00	BH08690	prfB	Peptide chain release factor 2	null
1120	593	3,6072e+00	BH06060	rplK	50S ribosomal protein l11	null	rib
1121	259	3,6083e+00	BH02630	pmbA	pmbA protein, maturation of antibiotic mccb17	null
1122	1542	3,6119e+00	BH15980	-	hypothetical protein	null
1123	73	3,6150e+00	BH00730	-	hypothetical protein	null
1124	254	3,6212e+00	BH02580	ileS	Isoleucyl-tRNA synthetase	null
1125	1058	3,6213e+00	BH10910	-	hypothetical protein	null
1126	145	3,6259e+00	BH01490	badA1	Surface protein/Bartonella adhesin	null
1127	1178	3,6305e+00	BH12150	oppD	Oligopeptide transport ATP-binding protein	null
1128	1231	3,6370e+00	BH12760	-	hypothetical protein	null
1129	769	3,6374e+00	BH07860	-	hypothetical protein	null
1130	1564	3,6400e+00	BH16200	-	Ribonuclease RNAse bn transmembrane protein	null
1131	845	3,6405e+00	BH08650	nifS2	Nitrogenase cofactor synthesis protein nifS	null
1132	763	3,6408e+00	BH07800	divK	Response regulator	null
1133	1571	3,6412e+00	BH16280	thiD2	Phosphomethylpyrimidine kinase	null
1134	1256	3,6436e+00	BH13010	-	Probable surface protein	null
1135	1465	3,6442e+00	BH15210	rpoH1	RNA polymerase sigma-32 factor	null
1136	335	3,6458e+00	BH03400	dinJ2	DNA-damage-inducible protein	null
1137	252	3,6468e+00	BH02560	hbpA	Hemin binding protein a	null
1138	24	3,6483e+00	BH00240	lysS	Lysyl-tRNA synthetase	null
1139	564	3,6493e+00	BH05730	-	hypothetical protein	null
1140	680	3,6535e+00	BH06940	-	hypothetical genomic island protein	null
1141	1088	3,6540e+00	BH11220	murB	UDP-N-acetylenolpyruvoylglucosamine reductase	null
1142	197	3,6549e+00	BH02010	argJ	Arginine biosynthesis bifunctional protein	null
1143	138	3,6566e+00	BH01410	fruB	Multiphosphoryl transfer protein (mtp)	null
1144	492	3,6577e+00	BH05010	smpB	SSRA-binding protein	null
1145	617	3,6599e+00	BH06300	fabZ	Acyl carrier protein	null
1146	951	3,6607e+00	BH09760	-	hypothetical protein	null
1147	25	3,6646e+00	BH00250	prfC	Peptide chain release factor 3	null
1148	818	3,6659e+00	BH08370	-	RNA methyltransferase	null
1149	17	3,6738e+00	BH00170	-	ABC transporter/ATP-binding protein	null
1150	969	3,6756e+00	BH09950	-	hypothetical protein	null
1151	1103	3,6759e+00	BH11380	-	ABC transporter, ATP-binding protein	null
1152	1090	3,6821e+00	BH11240	murG	UDP-N-acetylglucosamine--N-acetylmuramyl-	null
1153	619	3,6837e+00	BH06320	cdsA2	Phosphatidate cytidyltransferase	null
1154	423	3,6874e+00	BH04300	dnaJ2	heat shock protein DnaJ	null
1155	1609	3,6877e+00	BH16670	gidB	Glucose inhibited division protein b	null
1156	391	3,6887e+00	BH03980	-	Sodium/dicarboxylate symporter	null
1157	1566	3,6903e+00	BH16220	-	hypothetical protein	null
1158	620	3,6933e+00	BH06330	lpxB	Lipid-a-disaccharide synthase	null
1159	553	3,6935e+00	BH05620	pcm1	Protein-L-isoaspartate(D-aspartate)	null
1160	399	3,6939e+00	BH04060	-	hypothetical protein	null
1161	724	3,6976e+00	BH07400	-	hypothetical protein	null
1162	616	3,6980e+00	BH06290	lpxD	UDP-3-o-[3-hydroxymyristoyl] glucosamine	null
1163	1173	3,6989e+00	BH12090	-	degt /dnrj /eryc1 /strs family protein	null
1164	1553	3,7029e+00	BH16090	-	hypothetical protein	null
1165	577	3,7058e+00	BH05860	trkA	Potassium uptake protein	null
1166	1530	3,7063e+00	BH15860	bolA	Transcriptional regulator bolA	null
1167	246	3,7071e+00	BH02500	-	Aminopeptidase	null
1168	1360	3,7076e+00	BH14140	infA	Translation initiation factor if-1	null
1169	471	3,7081e+00	BH04800	glnE	Glutamate-ammonia-ligase adenylyltransferase	null
1170	446	3,7095e+00	BH04530	ccrM	Adenine DNA methyltransferase protein	null
1171	805	3,7097e+00	BH08240	gatA	Glutamyl-tRNA (gln) amidotransferase subunit A	null
1172	425	3,7174e+00	BH04320	aroC	Chorismate synthase	null
1173	930	3,7215e+00	BH09550	perM	permease protein	null
1174	678	3,7217e+00	BH06920	-	hypothetical genomic island protein	null
1175	1037	3,7269e+00	BH10640	-	hypothetical protein	null
1176	1045	3,7274e+00	BH10750	rhlE	ATP-dependent RNA helicase	null
1177	1476	3,7330e+00	BH15320	ATPD	ATP synthase beta chain	null
1178	828	3,7364e+00	BH08480	metS	Methionyl-tRNA synthetase	null
1179	445	3,7381e+00	BH04520	-	Phosphatase	null
1180	991	3,7401e+00	BH10180	-	hypothetical protein	null
1181	523	3,7409e+00	BH05320	rpsF	30S ribosomal protein s6	null	rib
1182	14	3,7447e+00	BH00140	ihfB	Integration host factor beta-subunit	null
1183	1554	3,7470e+00	BH16100	-	hypothetical protein	null
1184	526	3,7481e+00	BH05350	fabG	3-oxoacyl-(acyl carrierprotein) reductase	null
1185	569	3,7511e+00	BH05780	pdhD1	Dihydrolipoamide dehydrogenase	null
1186	595	3,7542e+00	BH06080	rplJ	50S ribosomal protein l10	null	rib
1187	1471	3,7551e+00	BH15270	gcpE	gcpE protein	null
1188	133	3,7590e+00	BH01350	-	hypothetical protein	null
1189	429	3,7593e+00	BH04360	tlyA	Hemolysin-like protein	null
1190	1239	3,7594e+00	BH12840	gcvT	Glycine cleavage system protein t	null
1191	306	3,7596e+00	BH03110	-	Phage protein	null
1192	353	3,7603e+00	BH03580	-	hypothetical prophage protein	null
1193	478	3,7610e+00	BH04870	thiE1	Thiamine-phosphate pyrophosphorylase	null
1194	741	3,7617e+00	BH07570	ribE	Riboflavin synthase alpha chain	null
1195	115	3,7650e+00	BH01160	acnA	Aconitate hydratase	null
1196	1009	3,7664e+00	BH10360	rplF	50S ribosomal protein l6	null	rib
1197	766	3,7670e+00	BH07830	recJ	Single-stranded-DNA-specific exonuclease	null
1198	81	3,7677e+00	BH00810	nth	Endonuclease III	null
1199	285	3,7697e+00	BH02900	-	Anti-repressor protein	null
1200	1237	3,7746e+00	BH12820	gcvP	Glycine cleavage system protein p	null
1201	45	3,7749e+00	BH00450	-	expressed protein	null
1202	528	3,7762e+00	BH05370	fabF1	3-oxoacyl-[acyl-carrier-protein ] synthase II	null
1203	1063	3,7787e+00	BH10960	hflK	Protease subunit hflK	null
1204	126	3,7829e+00	BH01270	fabI1	Enoyl-[acyl-carrier-protein ] reductase	null
1205	1559	3,7846e+00	BH16150	-	hypothetical protein	null
1206	1199	3,7847e+00	BH12360	-	hypothetical protein	null
1207	220	3,7862e+00	BH02240	-	hypothetical protein	null
1208	137	3,7869e+00	BH01400	rpmA	50S ribosomal protein l27	null	rib
1209	1035	3,7872e+00	BH10620	exoR	Exopolysaccharide regulatory protein	null
1210	580	3,7896e+00	BH05890	clpX	ATP-dependent clp protease ATP-binding subunit	null
1211	157	3,7912e+00	BH01610	-	hypothetical protein	null
1212	479	3,7972e+00	BH04880	thiG	Thiamine biosynthesis protein	null
1213	1424	3,8002e+00	BH14800	-	hypothetical protein	null
1214	1450	3,8028e+00	BH15060	fbaB	Fructose-bisphosphate aldolase	null
1215	1567	3,8076e+00	BH16230	-	ABC transporter, ATP-binding protein	null
1216	633	3,8084e+00	BH06460	gltX2	Glutamyl-tRNA synthetase	null
1217	1170	3,8130e+00	BH12060	-	hypothetical protein	null
1218	1315	3,8135e+00	BH13610	hisS	Histidyl-tRNA synthetase	null
1219	621	3,8183e+00	BH06340	-	Amino-acid ABC transporter	null
1220	161	3,8191e+00	BH01650	invB	Invasion-associated protein B	null
1221	165	3,8256e+00	BH01690	ppa	Inorganic pyrophosphatase	null
1222	191	3,8277e+00	BH01950	nrdF	Ribonucleotide reductase beta-chain	null
1223	826	3,8334e+00	BH08460	tmk	Thymidylate kinase	null
1224	401	3,8351e+00	BH04080	-	GTP-binding protein	null
1225	86	3,8358e+00	BH00860	yfeA	Iron transport protein yfeA	null
1226	1059	3,8392e+00	BH10920	ilvB	Acetolactate synthase isozyme III large subunit	null
1227	1087	3,8398e+00	BH11210	ddlB	D-alanine--D-alanine ligase	null
1228	249	3,8415e+00	BH02530	rnd1	Ribonuclease d	null
1229	501	3,8441e+00	BH05100	era	GTP-binding protein era homolog	null
1230	630	3,8472e+00	BH06430	gor	Glutathione reductase	null
1231	842	3,8480e+00	BH08620	-	hypothetical protein	null
1232	1548	3,8480e+00	BH16040	ffh	Signal recognition particle protein	null
1233	1228	3,8604e+00	BH12730	-	Ornithine decarboxylase	null
1234	1174	3,8665e+00	BH12100	-	hypothetical protein	null
1235	414	3,8713e+00	BH04210	thrB1	Isopentenyl monophosphate kinase	null
1236	1094	3,8726e+00	BH11280	murF	UDP-N-acetylmuramoylalanyl-D-glutamyl-2,	null
1237	77	3,8739e+00	BH00770	-	hypothetical protein	null
1238	733	3,8763e+00	BH07490	hfq	Host factor-I protein	null
1239	1587	3,8793e+00	BH16450	phaC	pH adaptation potassium efflux system c	null
1240	97	3,8835e+00	BH00980	ilvD	Dihydroxy-acid dehydratase	null
1241	986	3,8850e+00	BH10130	ssb4	Single-strand binding protein (ssb)	null
1242	1085	3,8861e+00	BH11190	ftsA	Cell division protein ftsA	null
1243	601	3,8862e+00	BH06140	sdaA	L-serine dehydratase	null
1244	1065	3,8895e+00	BH10980	thyA	Thymidylate synthase	null
1245	507	3,8897e+00	BH05160	pyrC1	Dihydroorotase	null
1246	118	3,8923e+00	BH01190	dnaN	DNA polymerase III, beta chain	null
1247	193	3,8923e+00	BH01970	prfA	Peptide chain release factor 1	null
1248	562	3,9053e+00	BH05710	kdsA	2-dehydro-3-deoxyphosphooctonate aldolase	null
1249	1039	3,9101e+00	BH10660	pcm2	Protein-L-isoaspartate(D-aspartate)	null
1250	855	3,9116e+00	BH08750	mfd	Transcription repair coupling factor	null
1251	373	3,9156e+00	BH03790	purA	Adenylosuccinate synthetase	null
1252	26	3,9187e+00	BH00260	trxA	Thioredoxin	null
1253	424	3,9238e+00	BH04310	fabI2	Enoyl-[acyl-carrier-protein ] reductase	null
1254	1166	3,9253e+00	BH12020	trmU	tRNA	null
1255	1283	3,9276e+00	BH13290	-	17-kDa antigen precursor	null
1256	636	3,9383e+00	BH06500	hutH	Histidine ammonia-lyase	null
1257	1458	3,9450e+00	BH15140	-	hypothetical protein	null
1258	731	3,9515e+00	BH07470	-	Malate oxidoreductase	null
1259	450	3,9519e+00	BH04570	ppdK	Pyruvate phosphate dikinase	null
1260	6	3,9539e+00	BH00060	polA	DNA polymerase I	null
1261	207	3,9547e+00	BH02110	rpsO	30S ribosomal protein s15	null	rib
1262	1605	3,9573e+00	BH16630	ispZ	Intracellular septation protein	null
1263	999	3,9583e+00	BH10260	rplQ	50S ribosomal protein l17	null	rib
1264	511	3,9594e+00	BH05200	-	ABC transporter, ATP-binding protein	null
1265	609	3,9684e+00	BH06220	rpsB	30S ribosomal protein s2	null	rib
1266	1491	3,9687e+00	BH15470	-	hypothetical protein	null
1267	1057	3,9689e+00	BH10900	pdxJ	Pyridoxal phosphate biosynthetic protein pdxj	null
1268	1492	3,9705e+00	BH15480	-	hypothetical protein	null
1269	510	3,9706e+00	BH05190	-	hypothetical protein	null
1270	869	3,9720e+00	BH08890	nuoG	NADH dehydrogenase I, G subunit	null
1271	267	3,9734e+00	BH02710	lldD	L-lactate dehydrogenase	null
1272	877	3,9752e+00	BH08990	-	Phage-related protein	null
1273	1274	3,9805e+00	BH13200	parA1	parA protein	null
1274	100	3,9849e+00	BH01010	maeB	NADP-dependent malic enzyme	null
1275	576	3,9866e+00	BH05850	ntrX	Nitrogen regulation protein	null
1276	203	3,9916e+00	BH02070	hslV	Heat shock protein hslV	null
1277	967	3,9940e+00	BH09930	glmU	UDP-N-acetylglucosamine pyrophosphorylase	null
1278	549	3,9978e+00	BH05580	tatA	hypothetical protein	null
1279	1596	4,0030e+00	BH16540	sucA	Alpha-ketoglutarate dehydrogenase	null
1280	1003	4,0030e+00	BH10300	adk	Adenylate kinase	null
1281	1186	4,0073e+00	BH12230	-	ABC transporter, periplasmic oligopeptide-binding	null
1282	745	4,0078e+00	BH07610	-	hypothetical protein	null
1283	504	4,0131e+00	BH05130	panB	3-methyl-2-oxobutanoate hydroxymethyltransferase	null
1284	985	4,0156e+00	BH10120	gyrA	DNA gyrase subunit a	null
1285	598	4,0156e+00	BH06110	rpoC	DNA-directed RNA polymerase beta prime chain	null
1286	862	4,0168e+00	BH08820	nuoN	NADH dehydrogenase I, N subunit	null
1287	747	4,0174e+00	BH07630	fabH	3-oxoacyl-[acyl-carrier-protein ] synthase III	null
1288	813	4,0215e+00	BH08320	-	Hydrolase	null
1289	1029	4,0217e+00	BH10560	rpsL	30S ribosomal protein s12	null	rib
1290	957	4,0282e+00	BH09820	ppk	Polyphosphate kinase	null
1291	611	4,0302e+00	BH06240	pyrH	Uridylate kinase	null
1292	242	4,0357e+00	BH02460	pstB	Phosphate transport system ATP-binding protein	null
1293	171	4,0363e+00	BH01750	galU	UTP-glucose-1-phosphate uridylyltransferase	null
1294	213	4,0427e+00	BH02170	nusA	N utilization substance protein A	null
1295	412	4,0546e+00	BH04190	-	hypothetical protein	null
1296	977	4,0566e+00	BH10030	metM	homoserine dehydrogenase	null
1297	939	4,0610e+00	BH09640	-	Sensor histidine kinase	null
1298	966	4,0634e+00	BH09920	glmS	Glucosamine-fructose-6-phosphate	null
1299	451	4,0693e+00	BH04580	-	hypothetical protein	null
1300	1008	4,0717e+00	BH10350	rplR	50S ribosomal protein l18	null	rib
1301	1004	4,0731e+00	BH10310	secY	Preprotein translocase secY subunit	null
1302	159	4,0743e+00	BH01630	ctpA	Carboxy-terminal processing protease ctpA	null
1303	688	4,0889e+00	BH07020	yacA	YacA protein	null
1304	385	4,0989e+00	BH03920	pgl	6-phosphogluconolactonase	null
1305	172	4,1006e+00	BH01760	-	Polysialic acid capsule expression protein	null
1306	760	4,1017e+00	BH07770	-	hypothetical protein	null
1307	886	4,1017e+00	BH09080	-	hypothetical genomic island protein	null
1308	1100	4,1118e+00	BH11350	-	Transmembrane protein	null
1309	495	4,1166e+00	BH05040	spoT	GTP pyrophosphokinase	null
1310	119	4,1170e+00	BH01200	recF	DNA replication and repair protein recF	null
1311	1061	4,1294e+00	BH10940	htrA3	Serine protease	null
1312	860	4,1329e+00	BH08800	-	hypothetical protein	null
1313	1062	4,1350e+00	BH10950	hflC	ftsH protease activity modulator hflC	null
1314	1446	4,1386e+00	BH15020	efp	Elongation factor p	null
1315	844	4,1400e+00	BH08640	-	ABC transporter subunit	null
1316	1080	4,1417e+00	BH11140	ligA	DNA ligase	null
1317	1497	4,1424e+00	BH15530	korB	korB protein	null
1318	981	4,1450e+00	BH10080	tgt	Queuine tRNA-ribosyltransferase	null
1319	1541	4,1458e+00	BH15970	purH	Bifunctional purine biosynthesis protein	null
1320	968	4,1490e+00	BH09940	-	Cytochrome c-type biogenesis protein	null
1321	308	4,1535e+00	BH03130	-	hypothetical prophage protein	null
1322	948	4,1578e+00	BH09730	purQ	Phosphoribosylformylglycinamidine synthase I	null
1323	88	4,1631e+00	BH00880	yfeC	Iron transport system membrane protein yfeC	null
1324	559	4,1699e+00	BH05680	tpiA	Triose-phosphate isomerase	null
1325	236	4,1773e+00	BH02400	-	ABC transporter, ATP-binding protein	null
1326	238	4,1774e+00	BH02420	gshB	Glutathione synthetase	null
1327	946	4,1810e+00	BH09710	purC	Phosphoribosylaminoimidazole-succinocarboxamide	null
1328	1273	4,1885e+00	BH13190	-	hypothetical protein	null
1329	1184	4,1886e+00	BH12210	tag	DNA-3-methyladenine glycosylase I	null
1330	1095	4,1895e+00	BH11290	murE	UDP-N-acetylmuramoylalanyl-D-glutamate-2,	null
1331	378	4,1913e+00	BH03840	-	Cell division transmembrane protein	null
1332	469	4,1949e+00	BH04780	-	Two-component response regulator	null
1333	71	4,1964e+00	BH00710	lepA	GTP-binding protein lepA	null
1334	1086	4,2025e+00	BH11200	ftsQ	Cell division protein ftsQ	null
1335	168	4,2031e+00	BH01720	dcp	Peptidyl-dipeptidase dcp	null
1336	239	4,2047e+00	BH02430	-	Periplasmic phosphate binding protein	null
1337	87	4,2052e+00	BH00870	yfeB	Iron transport protein yfeB	null
1338	134	4,2290e+00	BH01360	acrD	Acriflavin resistance protein d	null
1339	468	4,2439e+00	BH04770	htrA1	Serine protease	null
1340	382	4,2507e+00	BH03890	glnA1	Glutamine synthetase	null
1341	1546	4,2533e+00	BH16020	rpsP	30S ribosomal protein s16	null	rib
1342	960	4,2618e+00	BH09850	dnaE	DNA polymerase III alpha subunit	null
1343	870	4,2666e+00	BH08900	nuoF	NADH dehydrogenase I, F subunit	null
1344	5	4,2838e+00	BH00050	dnaQ	DNA polymerase III epsilon chain	null
1345	1117	4,2852e+00	BH11530	rpoD	RNA polymerase sigma factor rpod	null
1346	204	4,2854e+00	BH02080	hslU	Heat shock protein hslU	null
1347	434	4,2864e+00	BH04410	lytB	4-hydroxy-3-methylbut-2-enyl diphosphate	null
1348	738	4,2917e+00	BH07540	glyA	Serine hydroxymethyltransferase	null
1349	153	4,2942e+00	BH01570	proB	Glutamate 5-kinase	null
1350	1607	4,2944e+00	BH16650	parB	Chromosome partitioning protein, parB	null
1351	1096	4,2947e+00	BH11300	ftsI	Penicillin-binding protein	null
1352	984	4,3011e+00	BH10110	kdtB	Phosphopantetheine adenylyltransferase	null
1353	1069	4,3025e+00	BH11020	-	hypothetical protein	null
1354	1341	4,3118e+00	BH13950	-	hypothetical protein	null
1355	566	4,3119e+00	BH05750	pdhA	Pyruvate dehydrogenase E1 component, alpha	null
1356	570	4,3169e+00	BH05790	lipA	Lipoic acid synthetase	null
1357	494	4,3323e+00	BH05030	rpoZ	DNA-directed RNA polymerase omega subunit	null
1358	396	4,3408e+00	BH04030	lysC	Aspartokinase, alpha and beta subunits	null
1359	1595	4,3412e+00	BH16530	sucB	Dihydrolipoamide succinyltransferase	null
1360	871	4,3434e+00	BH08910	nuoE	NADH dehydrogenase I, E subunit	null
1361	1046	4,3505e+00	BH10760	ilvA	Threonine dehydratase	null
1362	428	4,3511e+00	BH04350	dxs	1-deoxyxylulose-5-phosphate synthase	null
1363	530	4,3586e+00	BH05390	gmk	Guanylate kinase	null
1364	1021	4,3702e+00	BH10480	rplB	50S ribosomal protein l2	null	rib
1365	954	4,3732e+00	BH09790	aspS	Aspartyl-tRNA synthetase	null
1366	522	4,3838e+00	BH05310	rpsR	30S ribosomal protein s18	null	rib
1367	840	4,3852e+00	BH08600	-	hypothetical protein	null
1368	426	4,3869e+00	BH04330	ribA	GTP cyclohydrolase II	null
1369	1092	4,3891e+00	BH11260	murD	udp-n-acetylmuramoylalanine--d-glutamate ligase	null
1370	82	4,3963e+00	BH00820	rpmI	50S ribosomal protein l35	null	rib
1371	1307	4,3979e+00	BH13530	mopA	Chaperonin protein groEL	null
1372	568	4,4032e+00	BH05770	pdhC	Dihydrolipoamide acetyltransferase (E2)	null
1373	629	4,4127e+00	BH06420	-	hypothetical protein	null
1374	581	4,4259e+00	BH05900	lon1	ATP-dependent protease lon	null
1375	470	4,4261e+00	BH04790	-	Sensor histidine kinase	null
1376	69	4,4511e+00	BH00690	argB	Acetylglutamate kinase	null
1377	1071	4,4595e+00	BH11050	-	hypothetical protein	null
1378	1238	4,4668e+00	BH12830	gcvH	Glycine cleavage system protein h	null
1379	995	4,4720e+00	BH10220	alaS	Alanyl-tRNA synthetase	null
1380	872	4,4792e+00	BH08920	nuoD	NADH dehydrogenase I, D subunit	null
1381	976	4,4886e+00	BH10020	glpX	Glycerol-inducible protein	null
1382	496	4,4890e+00	BH05050	pyrE	Orotate phosphoribosyltransferase	null
1383	556	4,4942e+00	BH05650	-	Outer membrane protein	null
1384	103	4,4984e+00	BH01040	-	hypothetical protein	null
1385	997	4,4993e+00	BH10240	-	ATPase, aaa family	null
1386	117	4,5008e+00	BH01180	dnaA	Chromosomal replication initiator protein D	null
1387	2	4,5023e+00	BH00020	maf-1	Septum formation maf protein	null
1388	83	4,5127e+00	BH00830	rplT	50S ribosomal protein l20	null	rib
1389	841	4,5151e+00	BH08610	nifS1	Nitrogenase cofactor synthesis protein nifS	null
1390	859	4,5265e+00	BH08790	proS	Prolyl-tRNA synthetase	null
1391	291	4,5306e+00	BH02960	-	hypothetical prophage protein	null
1392	1002	4,5371e+00	BH10290	rpsM	30S ribosomal protein s13	null	rib
1393	4	4,5451e+00	BH00040	coaE	Dephospho-CoA kinase	null
1394	1599	4,5517e+00	BH16570	mdh	Malate dehydrogenase	null
1395	55	4,5549e+00	BH00550	hrcA	Heat-inducible transcription repressor hrcA	null
1396	1024	4,5598e+00	BH10510	rplC	50S ribosomal protein l3	null	rib
1397	1569	4,5648e+00	BH16250	-	hypothetical protein	null
1398	1608	4,5666e+00	BH16660	parA2	Chromosome partitioning protein parA	null
1399	152	4,5672e+00	BH01560	cgtA	GTP-binding protein	null
1400	1005	4,5677e+00	BH10320	rplO	50S ribosomal protein l15	null	rib
1401	953	4,5696e+00	BH09780	parC	Topoisomerase IV subunit a	null
1402	1098	4,5738e+00	BH11320	-	hypothetical protein	null
1403	563	4,5809e+00	BH05720	eno	Enolase	null
1404	527	4,5973e+00	BH05360	acpP1	Acyl carrier protein	null
1405	154	4,6070e+00	BH01580	proA	Gamma-glutamyl phosphate reductase	null
1406	1023	4,6126e+00	BH10500	rplD	50S ribosomal protein l4	null	rib
1407	628	4,6153e+00	BH06410	rpiA	Ribose 5-phosphate isomerase	null
1408	472	4,6401e+00	BH04810	hbpD	Hemin binding protein d	null
1409	413	4,6736e+00	BH04200	sohB	Protease sohB	null
1410	361	4,6757e+00	BH03660	-	hypothetical prophage protein	null
1411	1610	4,6791e+00	BH16680	gidA2	Glucose inhibited division protein a	null
1412	1577	4,7016e+00	BH16340	accA	Acetyl-CoA carboxylase, carboxyl transferase	null
1413	597	4,7071e+00	BH06100	rpoB	DNA-directed RNA polymerase beta chain	null
1414	998	4,7206e+00	BH10250	htrA2	Serine protease	null
1415	988	4,7700e+00	BH10150	glnB	Nitrogen regulatory protein p-II	null
1416	525	4,7955e+00	BH05340	fabD	Malonyl CoA-acyl carrier protein transacylase	null
1417	1054	4,8234e+00	BH10860	-	hypothetical protein	null
1418	866	4,8322e+00	BH08860	nuoJ	NADH dehydrogenase I, J subunit	null
1419	742	4,8368e+00	BH07580	ribH	Riboflavin synthase beta chain	null
1420	1598	4,8429e+00	BH16560	sucC	Succinyl-CoA synthetase beta chain	null
1421	241	4,8587e+00	BH02450	pstA	Phosphate transport system permease protein	null
1422	65	4,8609e+00	BH00650	dnaK	Heat shock protein 70 DnaK	null
1423	730	4,8643e+00	BH07460	acpP2	Acyl carrier protein	null
1424	1081	4,8789e+00	BH11150	recN	DNA repair protein recn	null
1425	1018	4,8840e+00	BH10450	rpsC	30S ribosomal protein s3	null	rib
1426	610	4,8994e+00	BH06230	tsf	Elongation factor ts (EF-ts)	null
1427	567	4,9320e+00	BH05760	pdhB	Pyruvate dehydrogenase E1 component beta subunit	null
1428	1012	4,9534e+00	BH10390	rplE	50S ribosomal protein l5	null	rib
1429	858	4,9823e+00	BH08780	lolC	Lipoprotein releasing system transmembrane	null
1430	829	4,9838e+00	BH08490	-	hypothetical protein	null
1431	590	5,0167e+00	BH06020	tuf1	Elongation factor Tu (EF-Tu)	null
1432	1026	5,0167e+00	BH10530	tuf2	Elongation factor tu (EF-tu)	null
1433	584	5,0215e+00	BH05940	tig	Trigger factor	null
1434	579	5,0362e+00	BH05880	clpP	ATP-dependent clp protease proteolytic subunit	null
1435	612	5,0780e+00	BH06250	frr	Ribosome recycling factor	null
1436	585	5,0830e+00	BH05950	gatB	Glutamyl-tRNA amidotransferase subunit b	null
1437	804	5,0917e+00	BH08230	gatC	Glutamyl-tRNA (gln) amidotransferase subunit C	null
1438	1000	5,1086e+00	BH10270	rpoA	DNA-directed RNA polymerase alpha chain	null
1439	1089	5,1257e+00	BH11230	murC	UDP-N-acetylmuramate--alanine ligase	null
1440	400	5,1438e+00	BH04070	-	hypothetical protein	null
1441	853	5,1447e+00	BH08730	-	hypothetical protein	null
1442	346	5,1462e+00	BH03510	-	DNA-binding protein	null
1443	1143	5,1474e+00	BH11790	-	hypothetical protein	null
1444	1084	5,1574e+00	BH11180	ftsZ	Cell division protein ftsZ	null
1445	996	5,1761e+00	BH10230	recA	recA protein	null
1446	857	5,2260e+00	BH08770	lolD	Lipoprotein releasing system ATP-binding protein	null
1447	196	5,2584e+00	BH02000	-	Peptidyl-prolyl cis-trans isomerase	null
1448	176	5,2625e+00	BH01800	guaB	Inosine-5-prime-monophosphate dehydrogenase	null
1449	582	5,2761e+00	BH05910	hupB	DNA-binding protein	null
1450	820	5,2840e+00	BH08390	rpsD	30S ribosomal protein s4	null	rib
1451	1565	5,3315e+00	BH16210	tyrC	Prephenate dehydrogenase / cyclohexadienyl	null
1452	1056	5,4247e+00	BH10890	ilvC	Ketol-acid reductoisomerase	null
1453	18	5,4465e+00	BH00180	ptsN	Nitrogen regulatory IIA	null
1454	56	5,4484e+00	BH00560	grpE	Heat shock protein (hsp-70 cofactor) grpE	null
1455	1594	5,4714e+00	BH16520	pdhD2	Dihydrolipoamide dehydrogenase	null
1456	406	5,5274e+00	BH04130	ATPF1	ATP synthase B chain	null
1457	865	5,5727e+00	BH08850	nuoK	NADH dehydrogenase I, K subunit	null
1458	1611	5,5730e+00	BH16690	thdF	Thiophene and furan oxidizer	null
1459	1134	5,5783e+00	BH11700	greA	Transcription elongation factor greA	null
1460	1373	5,5997e+00	BH14270	vapA5	Virulence-associated protein	null
1461	1597	5,6484e+00	BH16550	sucD	Succinyl-CoA synthetase alpha chain	null
1462	1197	5,6639e+00	BH12340	-	hypothetical protein	null
1463	1153	5,6795e+00	BH11890	-	hypothetical protein	null
1464	405	5,7047e+00	BH04120	ATPE	ATP synthase subunit C	null
1465	1097	5,7114e+00	BH11310	-	hypothetical protein	null
1466	1007	5,7370e+00	BH10340	rpsE	30S ribosomal protein s5	null	rib
1467	843	5,7721e+00	BH08630	-	ATP-dependent transporter	null
1468	1027	5,9434e+00	BH10540	fusA	Elongation factor g (EF-g)	null
1469	1011	6,2787e+00	BH10380	rpsN	30S ribosomal protein s14	null	rib
1470	136	6,2860e+00	BH01390	rplU	50S ribosomal protein l21	null	rib
1471	96	6,3128e+00	BH00960	-	hypothetical protein	null
1472	982	6,4078e+00	BH10090	ppiB1	Peptidyl prolyl cis-trans isomerase b	null
1473	427	6,4319e+00	BH04340	xseB	Exodeoxyribonuclease small subunit	null
1474	743	6,5390e+00	BH07590	nusB	N utilization substance protein B	null
1475	49	6,9401e+00	BH00490	infC	Translation initiation factor IF-3	null
1476	1612	6,9723e+00	BH16700	rho	Transcription termination factor rho	null
1477	347	7,0082e+00	BH03520	-	hypothetical prophage protein	null
1478	1010	7,0264e+00	BH10370	rpsH	30S ribosomal protein s8	null	rib
1479	592	7,1787e+00	BH06050	nusG	Transcription antitermination protein	null
1480	1013	7,2372e+00	BH10400	rplX	50S ribosomal protein l24	null	rib
1481	1019	7,2548e+00	BH10460	rplV	50S ribosomal protein l22	null	rib
1482	544	7,4568e+00	BH05530	ndk	Nucleoside diphosphate kinase	null
1483	1028	7,4748e+00	BH10550	rpsG	30S ribosomal protein s7	null	rib
1484	407	7,4903e+00	BH04140	ATPF2	ATP synthase B chain	null
1485	594	7,8261e+00	BH06070	rplA	50S ribosomal protein l1	null	rib
1486	596	8,8350e+00	BH06090	rplL	50S ribosomal protein l7 /l12	null	rib
1487	1422	9,1571e+00	BH14780	-	hypothetical protein	null
1488	63	1,0000e+01	BH00630	-	hypothetical protein	null
Index = 2
#	Number	EEI	locus_tag	Name	Prot	Note
1	896	1,1403e+00	BH09180	-	hypothetical genomic island protein	null
2	1593	1,4351e+00	BH16510	-	hypothetical protein	null
3	451	1,5588e+00	BH04580	-	hypothetical protein	null
4	681	1,5802e+00	BH06950	-	hypothetical protein	null
5	1605	1,6083e+00	BH16630	ispZ	Intracellular septation protein	null
6	1183	1,6215e+00	BH12200	-	hypothetical protein	null
7	268	1,7079e+00	BH02730	-	hypothetical protein	null
8	282	1,8285e+00	BH02870	-	hypothetical protein	null
9	694	1,8392e+00	BH07080	-	hypothetical genomic island protein	null
10	1444	1,8878e+00	BH15000	-	hypothetical protein	null
11	1071	1,8978e+00	BH11050	-	hypothetical protein	null
12	1399	1,9008e+00	BH14540	-	hypothetical protein	null
13	1338	1,9045e+00	BH13920	-	hypothetical protein	null
14	320	1,9078e+00	BH03250	-	Anti-repressor protein	null
15	1609	1,9501e+00	BH16670	gidB	Glucose inhibited division protein b	null
16	1310	1,9717e+00	BH13560	-	Transcriptional regulator	null
17	1391	1,9778e+00	BH14460	-	hypothetical protein	null
18	951	1,9888e+00	BH09760	-	hypothetical protein	null
19	1035	1,9958e+00	BH10620	exoR	Exopolysaccharide regulatory protein	null
20	1404	2,0262e+00	BH14590	-	hypothetical protein	null
21	695	2,0298e+00	BH07090	-	hypothetical genomic island protein	null
22	920	2,0298e+00	BH09430	-	hypothetical genomic island protein	null
23	1369	2,0391e+00	BH14230	-	Transcriptional regulator	null
24	644	2,0438e+00	BH06580	-	hypothetical protein	null
25	1362	2,0444e+00	BH14160	-	Transcriptional regulator	null
26	1441	2,0444e+00	BH14970	-	Transcriptional regulator	null
27	223	2,0535e+00	BH02270	-	Peptide N-acetyltransferase	null
28	334	2,0598e+00	BH03390	-	hypothetical prophage protein	null
29	1050	2,0749e+00	BH10820	-	hypothetical protein	null
30	565	2,0760e+00	BH05740	-	hypothetical protein	null
31	444	2,0827e+00	BH04510	-	hypothetical protein	null
32	730	2,0855e+00	BH07460	acpP2	Acyl carrier protein	null
33	163	2,0888e+00	BH01670	-	hypothetical protein	null
34	1575	2,0969e+00	BH16320	-	hypothetical protein	null
35	111	2,1074e+00	BH01120	-	hypothetical protein	null
36	445	2,1194e+00	BH04520	-	Phosphatase	null
37	297	2,1344e+00	BH03020	-	Anti-repressor protein	null
38	836	2,1397e+00	BH08560	-	hypothetical protein	null
39	838	2,1410e+00	BH08580	-	hypothetical protein	null
40	341	2,1427e+00	BH03460	-	Anti-repressor protein	null
41	1188	2,1532e+00	BH12250	-	hypothetical protein	null
42	1195	2,1643e+00	BH12320	-	phage related protein	null
43	437	2,1704e+00	BH04440	-	hypothetical protein	null
44	788	2,1727e+00	BH08070	-	Outer membrane protein	null
45	1367	2,1751e+00	BH14210	-	hypothetical protein	null
46	63	2,1788e+00	BH00630	-	hypothetical protein	null
47	1384	2,2030e+00	BH14380	-	DNA binding protein	null
48	621	2,2065e+00	BH06340	-	Amino-acid ABC transporter	null
49	1562	2,2145e+00	BH16180	-	Thiol 3-disulfide interchange protein	null
50	452	2,2259e+00	BH04590	-	hypothetical protein	null
51	442	2,2280e+00	BH04490	-	hypothetical protein	null
52	1191	2,2284e+00	BH12280	-	hypothetical protein	null
53	861	2,2335e+00	BH08810	birA	Biotin-protein ligase birA	null
54	281	2,2368e+00	BH02860	-	hypothetical protein	null
55	735	2,2408e+00	BH07510	-	hypothetical protein	null
56	1443	2,2523e+00	BH14990	-	hypothetical protein	null
57	1366	2,2971e+00	BH14200	-	hypothetical protein	null
58	1048	2,3110e+00	BH10800	-	hypothetical protein	null
59	1612	2,3124e+00	BH16700	rho	Transcription termination factor rho	null
60	296	2,3169e+00	BH03010	-	Anti-repressor protein	null
61	467	2,3191e+00	BH04760	cycL	cytochrome c-type biogenesis protein cycl	null
62	959	2,3203e+00	BH09840	-	Salicylate hydroxylase	null
63	291	2,3222e+00	BH02960	-	hypothetical prophage protein	null
64	1383	2,3247e+00	BH14370	-	DNA-binding protein	null
65	458	2,3311e+00	BH04670	-	hypothetical protein	null
66	2	2,3332e+00	BH00020	maf-1	Septum formation maf protein	null
67	726	2,3373e+00	BH07420	-	Lipid A biosynthesis lauroyl acyltransferase	null
68	316	2,3392e+00	BH03210	-	hypothetical prophage protein	null
69	443	2,3392e+00	BH04500	-	hypothetical protein	null
70	769	2,3396e+00	BH07860	-	hypothetical protein	null
71	220	2,3425e+00	BH02240	-	hypothetical protein	null
72	1104	2,3500e+00	BH11390	-	hypothetical protein	null
73	853	2,3524e+00	BH08730	-	hypothetical protein	null
74	261	2,3574e+00	BH02650	-	hypothetical protein	null
75	845	2,3591e+00	BH08650	nifS2	Nitrogenase cofactor synthesis protein nifS	null
76	4	2,3864e+00	BH00040	coaE	Dephospho-CoA kinase	null
77	1430	2,4099e+00	BH14860	tolR	tolR protein	null
78	1498	2,4101e+00	BH15540	-	hypothetical protein	null
79	1171	2,4123e+00	BH12070	-	hypothetical protein	null
80	958	2,4213e+00	BH09830	-	hypothetical protein	null
81	292	2,4248e+00	BH02970	-	hypothetical prophage protein	null
82	346	2,4254e+00	BH03510	-	DNA-binding protein	null
83	714	2,4282e+00	BH07290	-	Lysophospholipase l2	null
84	9	2,4355e+00	BH00090	-	hypothetical protein	null
85	342	2,4367e+00	BH03470	-	hypothetical protein	null
86	1146	2,4376e+00	BH11820	-	hypothetical protein	null
87	602	2,4403e+00	BH06150	-	hypothetical protein	null
88	229	2,4420e+00	BH02330	-	hypothetical protein	null
89	353	2,4508e+00	BH03580	-	hypothetical prophage protein	null
90	506	2,4643e+00	BH05150	-	hypothetical protein	null
91	897	2,4668e+00	BH09200	-	hypothetical genomic island protein	null
92	832	2,4681e+00	BH08520	-	3-hydroxyisobutyryl-coenzyme A hydrolase	null
93	110	2,4808e+00	BH01110	dsbE	Thiol 3A-disulfide interchange protein	null
94	1070	2,4941e+00	BH11040	-	hypothetical protein	null
95	271	2,5065e+00	BH02760	-	ABC transporter ATP-binding protein	null
96	804	2,5083e+00	BH08230	gatC	Glutamyl-tRNA (gln) amidotransferase subunit C	null
97	101	2,5239e+00	BH01020	secB	Protein-export protein SecB	null
98	939	2,5245e+00	BH09640	-	Sensor histidine kinase	null
99	1528	2,5257e+00	BH15840	-	sapC-related protein	null
100	829	2,5258e+00	BH08490	-	hypothetical protein	null
101	363	2,5271e+00	BH03680	-	Anti-repressor protein	null
102	1449	2,5307e+00	BH15050	rpmE	50S ribosomal protein l31	null	rib
103	1472	2,5345e+00	BH15280	-	hypothetical protein	null
104	827	2,5410e+00	BH08470	dnaC	DNA polymerase III, delta prime subunit	null
105	448	2,5419e+00	BH04550	-	hypothetical protein	null
106	1530	2,5456e+00	BH15860	bolA	Transcriptional regulator bolA	null
107	285	2,5494e+00	BH02900	-	Anti-repressor protein	null
108	255	2,5519e+00	BH02590	-	hypothetical protein	null
109	991	2,5587e+00	BH10180	-	hypothetical protein	null
110	530	2,5601e+00	BH05390	gmk	Guanylate kinase	null
111	1276	2,5614e+00	BH13220	ribF	Riboflavin biosynthesis protein ribf	null
112	294	2,5632e+00	BH02990	-	Anti-repressor protein	null
113	1400	2,5668e+00	BH14550	-	hypothetical protein	null
114	1145	2,5817e+00	BH11810	-	hypothetical protein	null
115	419	2,5821e+00	BH04260	-	hypothetical protein	null
116	680	2,5932e+00	BH06940	-	hypothetical genomic island protein	null
117	744	2,5975e+00	BH07600	-	hypothetical protein	null
118	289	2,5986e+00	BH02940	-	hypothetical prophage protein	null
119	574	2,5995e+00	BH05830	-	hypothetical protein	null
120	649	2,6015e+00	BH06630	-	hypothetical genomic island protein	null
121	828	2,6035e+00	BH08480	metS	Methionyl-tRNA synthetase	null
122	1301	2,6101e+00	BH13470	trpS	Tryptophanyl-tRNA synthetase	null
123	851	2,6102e+00	BH08710	amiB	N-acetylmuramoyl-l-alanine amidase	null
124	1346	2,6102e+00	BH14000	-	hypothetical protein	null
125	345	2,6121e+00	BH03500	-	hypothetical prophage protein	null
126	103	2,6129e+00	BH01040	-	hypothetical protein	null
127	1606	2,6192e+00	BH16640	gloB	Hydroxyacylglutathione hydrolase	null
128	487	2,6200e+00	BH04960	hemS	Hemin degrading protein	null
129	725	2,6275e+00	BH07410	mazG	mazG protein	null
130	911	2,6304e+00	BH09340	-	hypothetical genomic island protein	null
131	817	2,6313e+00	BH08360	sfsA	Sugar fermentation stimulation protein	null
132	819	2,6347e+00	BH08380	murI	Glutamate racemase	null
133	821	2,6374e+00	BH08400	-	hypothetical protein	null
134	366	2,6392e+00	BH03710	-	hypothetical prophage protein	null
135	674	2,6392e+00	BH06880	-	hypothetical genomic island protein	null
136	1330	2,6395e+00	BH13840	-	hypothetical protein	null
137	745	2,6396e+00	BH07610	-	hypothetical protein	null
138	5	2,6404e+00	BH00050	dnaQ	DNA polymerase III epsilon chain	null
139	1199	2,6413e+00	BH12360	-	hypothetical protein	null
140	322	2,6442e+00	BH03270	-	hypothetical prophage protein	null
141	215	2,6461e+00	BH02190	-	hypothetical protein	null
142	677	2,6468e+00	BH06910	-	hypothetical protein	null
143	1417	2,6490e+00	BH14730	-	hypothetical protein	null
144	1508	2,6497e+00	BH15640	trwL8	trwL8 protein	null
145	398	2,6590e+00	BH04050	-	hypothetical protein	null
146	1600	2,6656e+00	BH16580	-	hypothetical protein	null
147	461	2,6672e+00	BH04700	-	hypothetical protein	null
148	1601	2,6705e+00	BH16590	-	Outer membrane lipoprotein	null
149	825	2,6710e+00	BH08450	dacA2	Penicillin-binding protein	null
150	792	2,6746e+00	BH08110	-	Transcriptional regulator	null
151	1046	2,6846e+00	BH10760	ilvA	Threonine dehydratase	null
152	358	2,6848e+00	BH03630	-	hypothetical prophage protein	null
153	1075	2,6900e+00	BH11090	-	sco1/2 family protein	null
154	814	2,6950e+00	BH08330	-	hypothetical protein	null
155	306	2,6975e+00	BH03110	-	Phage protein	null
156	830	2,6982e+00	BH08500	-	hypothetical protein	null
157	620	2,7015e+00	BH06330	lpxB	Lipid-a-disaccharide synthase	null
158	1462	2,7051e+00	BH15180	-	hypothetical protein	null
159	973	2,7099e+00	BH09990	-	hypothetical protein	null
160	201	2,7120e+00	BH02050	coaA	Pantothenate kinase	null
161	839	2,7140e+00	BH08590	-	hypothetical protein	null
162	385	2,7175e+00	BH03920	pgl	6-phosphogluconolactonase	null
163	1431	2,7186e+00	BH14870	tolQ	inner membrane tolQ protein	null
164	1581	2,7226e+00	BH16390	-	hypothetical protein	null
165	925	2,7239e+00	BH09480	vapD	Killer protein	null
166	1119	2,7247e+00	BH11550	-	hypothetical protein	null
167	1186	2,7330e+00	BH12230	-	ABC transporter, periplasmic oligopeptide-binding	null
168	657	2,7339e+00	BH06710	-	hypothetical genomic island protein	null
169	58	2,7344e+00	BH00580	ptsH	Phosphocarrier protein	null
170	547	2,7378e+00	BH05560	-	hypothetical protein	null
171	807	2,7418e+00	BH08260	livG	High-affinity branched-chain amino acid	null
172	604	2,7458e+00	BH06170	-	hypothetical protein	null
173	854	2,7467e+00	BH08740	-	Transmembrane protein	null
174	809	2,7478e+00	BH08280	livH	Branched chain amino acid ABC transporter,	null
175	790	2,7579e+00	BH08090	-	hypothetical protein	null
176	264	2,7581e+00	BH02680	-	hypothetical protein	null
177	1365	2,7605e+00	BH14190	-	hypothetical protein	null
178	190	2,7613e+00	BH01940	nrdE	Ribonucleotide reductase alpha-chain	null
179	473	2,7653e+00	BH04820	-	Methyltransferase (fragment)	null
180	856	2,7712e+00	BH08760	-	hypothetical protein	null
181	871	2,7719e+00	BH08910	nuoE	NADH dehydrogenase I, E subunit	null
182	945	2,7731e+00	BH09700	-	hypothetical protein	null
183	932	2,7769e+00	BH09570	purN	Phosphoribosylglycinamide formyltransferase	null
184	168	2,7791e+00	BH01720	dcp	Peptidyl-dipeptidase dcp	null
185	742	2,7863e+00	BH07580	ribH	Riboflavin synthase beta chain	null
186	697	2,7889e+00	BH07110	-	hypothetical genomic island protein	null
187	918	2,7889e+00	BH09410	-	hypothetical genomic island protein	null
188	230	2,7889e+00	BH02340	-	hypothetical protein	null
189	687	2,7892e+00	BH07010	yacB	YacB protein	null
190	198	2,7980e+00	BH02020	mutT	Mutator mutT protein	null
191	1128	2,8018e+00	BH11640	aatA	Aspartate aminotransferase a	null
192	51	2,8054e+00	BH00510	-	hypothetical protein	null
193	848	2,8069e+00	BH08680	bcp	Bacterioferritin comigratory protein	null
194	355	2,8140e+00	BH03600	-	hypothetical prophage protein	null
195	927	2,8180e+00	BH09500	-	hypothetical genomic island protein	null
196	1590	2,8196e+00	BH16480	nspC	Carboxynorspermidine decarboxylase	null
197	1016	2,8231e+00	BH10430	rpmC	50S ribosomal protein l29	null	rib
198	447	2,8252e+00	BH04540	mutY	A/G-specific adenine glycosylase	null
199	679	2,8280e+00	BH06930	-	hypothetical genomic island protein	null
200	536	2,8323e+00	BH05450	-	hypothetical protein	null
201	472	2,8332e+00	BH04810	hbpD	Hemin binding protein d	null
202	1494	2,8467e+00	BH15500	-	Outer membrane lipoprotein carrier protein	null
203	646	2,8539e+00	BH06600	-	hypothetical genomic island protein	null
204	1507	2,8541e+00	BH15630	trwL7	trwL7 protein	null
205	948	2,8542e+00	BH09730	purQ	Phosphoribosylformylglycinamidine synthase I	null
206	546	2,8549e+00	BH05550	uvrC	Excinuclease ABC subunit c	null
207	1271	2,8564e+00	BH13170	-	hypothetical protein	null
208	1380	2,8625e+00	BH14340	rpmJ	50S ribosomal protein L36	null	rib
209	923	2,8625e+00	BH09460	-	hypothetical genomic island protein	null
210	755	2,8625e+00	BH07720	-	hypothetical protein	null
211	741	2,8636e+00	BH07570	ribE	Riboflavin synthase alpha chain	null
212	464	2,8706e+00	BH04730	cycH	cytochrome c-type biogenesis protein cych	null
213	27	2,8714e+00	BH00270	addA	ATP-dependent nuclease subunit A	null
214	558	2,8857e+00	BH05670	ppiD	Peptidyl-prolyl cis-trans isomerase protein	null
215	43	2,8857e+00	BH00430	-	ABC transporter, periplasmic amino acid-binding	null
216	1281	2,8879e+00	BH13270	virB3	virB3 protein homolog	null
217	1406	2,8897e+00	BH14610	-	hypothetical protein	null
218	91	2,8961e+00	BH00910	pncB	Nicotinate phosphoribosyltransferase	null
219	263	2,8962e+00	BH02670	lpxK	Tetracyldisaccharide 4 27-kinase	null
220	173	2,8963e+00	BH01770	-	Outer membrane lipoprotein precursor	null
221	1580	2,9042e+00	BH16370	aroB	3-dehydroquinate synthase	null
222	1037	2,9049e+00	BH10640	-	hypothetical protein	null
223	357	2,9079e+00	BH03620	-	hypothetical prophage protein	null
224	209	2,9147e+00	BH02130	truB	tRNA pseudouridine synthase B	null
225	1170	2,9181e+00	BH12060	-	hypothetical protein	null
226	343	2,9246e+00	BH03480	-	hypothetical prophage protein	null
227	1547	2,9251e+00	BH16030	tyrA	Chorismate mutase protein	null
228	1332	2,9252e+00	BH13860	-	Sensory transduction histidine kinase	null
229	1245	2,9267e+00	BH12900	-	hypothetical protein	null
230	380	2,9338e+00	BH03860	mscL	Large-conductance mechanosensitive channel	null
231	883	2,9351e+00	BH09050	-	Transport protein	null
232	770	2,9379e+00	BH07870	lemA	Cytoplasmic membrane protein	null
233	843	2,9380e+00	BH08630	-	ATP-dependent transporter	null
234	1554	2,9438e+00	BH16100	-	hypothetical protein	null
235	733	2,9495e+00	BH07490	hfq	Host factor-I protein	null
236	1116	2,9568e+00	BH11520	-	hypothetical protein	null
237	1032	2,9581e+00	BH10590	gltJ	Amino acid permease	null
238	1069	2,9597e+00	BH11020	-	hypothetical protein	null
239	1589	2,9607e+00	BH16470	-	Transmembrane protein	null
240	339	2,9621e+00	BH03440	-	Anti-repressor protein	null
241	990	2,9633e+00	BH10170	-	hypothetical protein	null
242	1289	2,9645e+00	BH13350	virB11	virB11 protein homolog	null
243	629	2,9666e+00	BH06420	-	hypothetical protein	null
244	738	2,9715e+00	BH07540	glyA	Serine hydroxymethyltransferase	null
245	796	2,9717e+00	BH08150	vacB	Exoribonuclease, VacB and RNase II family	null
246	14	2,9730e+00	BH00140	ihfB	Integration host factor beta-subunit	null
247	429	2,9733e+00	BH04360	tlyA	Hemolysin-like protein	null
248	1487	2,9749e+00	BH15430	-	hypothetical protein	null
249	655	2,9765e+00	BH06690	-	hypothetical genomic island protein	null
250	19	2,9837e+00	BH00190	-	expressed protein	null
251	205	2,9857e+00	BH02090	rsmC	Ribosomal RNA small subunit methyltransferase c	null
252	750	2,9881e+00	BH07660	thrS	Threonyl-tRNA synthetase	null
253	802	2,9907e+00	BH08210	-	Acyl-CoA dehydrogenase	null
254	1602	3,0143e+00	BH16600	dapF	Diaminopimelate epimerase	null
255	1576	3,0154e+00	BH16330	-	hypothetical protein	null
256	408	3,0207e+00	BH04150	glyS	Glycyl-tRNA synthetase beta chain	null
257	1184	3,0219e+00	BH12210	tag	DNA-3-methyladenine glycosylase I	null
258	1196	3,0269e+00	BH12330	proC	Pyrroline-5-carboxylate reductase	null
259	1463	3,0297e+00	BH15190	-	hypothetical protein	null
260	982	3,0320e+00	BH10090	ppiB1	Peptidyl prolyl cis-trans isomerase b	null
261	156	3,0338e+00	BH01600	-	hypothetical protein	null
262	633	3,0341e+00	BH06460	gltX2	Glutamyl-tRNA synthetase	null
263	1177	3,0363e+00	BH12140	-	ABC transporter, ATP-binding protein	null
264	1073	3,0449e+00	BH11070	uvrD	DNA helicase II	null
265	1402	3,0472e+00	BH14570	-	hypothetical protein	null
266	1303	3,0493e+00	BH13490	-	hypothetical protein	null
267	340	3,0568e+00	BH03450	-	Anti-repressor protein	null
268	1	3,0607e+00	BH00010	-	hypothetical protein	null
269	531	3,0611e+00	BH05400	ksgA	Dimethyladenosine transferase	null
270	359	3,0641e+00	BH03640	-	hypothetical prophage protein	null
271	449	3,0642e+00	BH04560	-	hypothetical protein	null
272	1551	3,0701e+00	BH16070	-	hypothetical protein	null
273	388	3,0703e+00	BH03950	-	hypothetical protein	null
274	1034	3,0767e+00	BH10610	gltL	Glutamate /aspartate transport ATP-binding	null
275	642	3,0798e+00	BH06560	-	hypothetical genomic island protein	null
276	706	3,0807e+00	BH07200	-	hypothetical genomic island protein	null
277	1510	3,0811e+00	BH15660	trwK	trwK protein	null
278	317	3,0819e+00	BH03220	-	hypothetical prophage protein	null
279	455	3,0838e+00	BH04620	ptrB	Protease II	null
280	86	3,0848e+00	BH00860	yfeA	Iron transport protein yfeA	null
281	1076	3,0880e+00	BH11100	prmA	Ribosomal protein l11 methyltransferase	null
282	338	3,0886e+00	BH03430	-	Anti-repressor protein	null
283	149	3,0924e+00	BH01530	-	hypothetical protein	null
284	988	3,0969e+00	BH10150	glnB	Nitrogen regulatory protein p-II	null
285	389	3,0993e+00	BH03960	-	hypothetical protein	null
286	46	3,1076e+00	BH00460	-	hypothetical protein	null
287	600	3,1098e+00	BH06130	pnbA	Nitroreductase	null
288	1227	3,1149e+00	BH12720	-	Acetyltransferase	null
289	15	3,1157e+00	BH00150	-	hypothetical protein	null
290	30	3,1171e+00	BH00300	-	Sensor histidine kinase protein	null
291	1313	3,1223e+00	BH13590	-	Transcriptional regulator	null
292	767	3,1223e+00	BH07840	parE	DNA gyrase subunit B	null
293	1263	3,1223e+00	BH13090	-	hypothetical protein	null
294	158	3,1223e+00	BH01620	filA	Filament-A percursor	null
295	1604	3,1257e+00	BH16620	ftsY	Cell division protein ftsY	null
296	182	3,1271e+00	BH01860	ugpA	Sn-glycerol-3-phosphate transport system permease	null
297	48	3,1296e+00	BH00480	msbA	ABC transporter, ATP-binding protein	null
298	627	3,1297e+00	BH06400	-	DNA uptake protein	null
299	953	3,1376e+00	BH09780	parC	Topoisomerase IV subunit a	null
300	324	3,1383e+00	BH03290	gp20	Phage protein gp20	null
301	884	3,1416e+00	BH09060	-	hypothetical genomic island protein	null
302	824	3,1426e+00	BH08440	rlpA	Rare lipoprotein A precursor	null
303	841	3,1431e+00	BH08610	nifS1	Nitrogenase cofactor synthesis protein nifS	null
304	1253	3,1433e+00	BH12980	-	hypothetical protein	null
305	704	3,1434e+00	BH07180	-	hypothetical genomic island protein	null
306	1381	3,1440e+00	BH14350	-	hypothetical signal peptide protein	null
307	605	3,1443e+00	BH06180	clpA	Endopeptidase clp ATP-binding chain a	null
308	1241	3,1444e+00	BH12860	-	hypothetical protein	null
309	300	3,1451e+00	BH03050	gpU	Phage tail protein	null
310	844	3,1451e+00	BH08640	-	ABC transporter subunit	null
311	130	3,1455e+00	BH01310	-	hypothetical protein	null
312	1318	3,1479e+00	BH13640	pyrF	Orotidine 5-phosphate decarboxylase	null
313	795	3,1484e+00	BH08140	rpmG	50S ribosomal protein l33	null	rib
314	354	3,1495e+00	BH03590	-	hypothetical prophage protein	null
315	903	3,1562e+00	BH09260	-	hypothetical genomic island protein	null
316	538	3,1716e+00	BH05470	-	hypothetical protein	null
317	456	3,1729e+00	BH04630	sodB	Superoxide dismutase	null
318	1610	3,1758e+00	BH16680	gidA2	Glucose inhibited division protein a	null
319	1283	3,1811e+00	BH13290	-	17-kDa antigen precursor	null
320	1115	3,1815e+00	BH11510	-	Outer membrane protein	null
321	1111	3,1822e+00	BH11460	-	phage related protein	null
322	54	3,1830e+00	BH00540	-	hypothetical protein	null
323	1401	3,1859e+00	BH14560	-	hypothetical protein	null
324	624	3,1862e+00	BH06370	-	ABC transporter, periplasmic amino acid-binding	null
325	645	3,1874e+00	BH06590	-	hypothetical genomic island protein	null
326	423	3,1901e+00	BH04300	dnaJ2	heat shock protein DnaJ	null
327	1504	3,1915e+00	BH15600	trwL4	trwL4 protein	null
328	967	3,1937e+00	BH09930	glmU	UDP-N-acetylglucosamine pyrophosphorylase	null
329	815	3,1939e+00	BH08340	radC	DNA repair protein radC	null
330	17	3,1939e+00	BH00170	-	ABC transporter/ATP-binding protein	null
331	859	3,1949e+00	BH08790	proS	Prolyl-tRNA synthetase	null
332	669	3,1983e+00	BH06830	-	Integrase /recombinase	null
333	1282	3,1984e+00	BH13280	virB4	virB4 protein homolog	null
334	1049	3,2000e+00	BH10810	-	hypothetical protein	null
335	978	3,2017e+00	BH10050	icdA	NADP-dependent isocitrate dehydrogenase	null
336	478	3,2021e+00	BH04870	thiE1	Thiamine-phosphate pyrophosphorylase	null
337	136	3,2054e+00	BH01390	rplU	50S ribosomal protein l21	null	rib
338	430	3,2063e+00	BH04370	-	RNA methyltransferase	null
339	1144	3,2073e+00	BH11800	lgt	Prolipoprotein diacylglyceryl transferase	null
340	972	3,2097e+00	BH09980	argS	Arginyl-tRNA synthetase	null
341	143	3,2108e+00	BH01470	-	hypothetical protein	null
342	1432	3,2124e+00	BH14880	-	hypothetical protein	null
343	882	3,2167e+00	BH09040	-	hypothetical protein	null
344	731	3,2168e+00	BH07470	-	Malate oxidoreductase	null
345	589	3,2184e+00	BH05990	-	tRNA /rRNA methyltransferase	null
346	732	3,2215e+00	BH07480	-	hypothetical protein	null
347	1481	3,2231e+00	BH15370	talC	Transaldolase	null
348	860	3,2247e+00	BH08800	-	hypothetical protein	null
349	509	3,2273e+00	BH05180	cysS	Cysteinyl-tRNA synthetase	null
350	129	3,2277e+00	BH01300	fur1	Iron response regulator	null
351	1213	3,2279e+00	BH12520	-	hypothetical protein	null
352	351	3,2293e+00	BH03560	vapA2	Virulence-associated protein A	null
353	1118	3,2315e+00	BH11540	dnaG	DNA primase	null
354	743	3,2339e+00	BH07590	nusB	N utilization substance protein B	null
355	571	3,2376e+00	BH05800	-	hypothetical protein	null
356	975	3,2382e+00	BH10010	ilvE	Branched-chain amino acid aminotransferase	null
357	1607	3,2396e+00	BH16650	parB	Chromosome partitioning protein, parB	null
358	754	3,2422e+00	BH07710	-	hypothetical protein	null
359	325	3,2430e+00	BH03300	gp19	Phage protein gp19	null
360	1096	3,2442e+00	BH11300	ftsI	Penicillin-binding protein	null
361	926	3,2450e+00	BH09490	vapA4	Virulence-associated protein A	null
362	1442	3,2450e+00	BH14980	-	hypothetical protein	null
363	748	3,2450e+00	BH07640	ihfA	Integration host factor alpha-subunit	null
364	1033	3,2461e+00	BH10600	gltK	Amino acid permease	null
365	236	3,2488e+00	BH02400	-	ABC transporter, ATP-binding protein	null
366	1336	3,2495e+00	BH13900	fdhE	hypothetical protein	null
367	290	3,2496e+00	BH02950	-	Phage related lysozyme	null
368	1509	3,2525e+00	BH15650	trwM	trwM protein	null
369	1506	3,2529e+00	BH15620	trwL6	trwL6 protein	null
370	1236	3,2573e+00	BH12810	alr	Alanine racemase	null
371	362	3,2587e+00	BH03670	-	Anti-repressor protein	null
372	1157	3,2606e+00	BH11930	pcnB	Poly(a) polymerase	null
373	1537	3,2640e+00	BH15930	surF1	SurF1 family protein (Surfeit 1)	null
374	1371	3,2655e+00	BH14250	-	hypothetical protein	null
375	361	3,2655e+00	BH03660	-	hypothetical prophage protein	null
376	703	3,2660e+00	BH07170	-	hypothetical genomic island protein	null
377	1434	3,2667e+00	BH14900	ruvA	Holliday junction DNA helicase ruvA	null
378	526	3,2674e+00	BH05350	fabG	3-oxoacyl-(acyl carrierprotein) reductase	null
379	785	3,2675e+00	BH08030	-	hypothetical genomic island protein	null
380	233	3,2680e+00	BH02370	-	hypothetical protein	null
381	957	3,2735e+00	BH09820	ppk	Polyphosphate kinase	null
382	516	3,2761e+00	BH05250	cvpA	Colicin v production protein	null
383	249	3,2810e+00	BH02530	rnd1	Ribonuclease d	null
384	477	3,2815e+00	BH04860	thiD1	Phosphomethylpyrimidine kinase	null
385	1123	3,2825e+00	BH11590	carA	Carbamoyl-phosphate synthase small chain	null
386	1473	3,2825e+00	BH15290	-	Transport protein transmembrane	null
387	1608	3,2850e+00	BH16660	parA2	Chromosome partitioning protein parA	null
388	160	3,2856e+00	BH01640	invA	Invasion-associated protein A	null
389	765	3,2865e+00	BH07820	rplM	50S ribosomal protein l13	null	rib
390	736	3,2886e+00	BH07520	-	Cytochrome c oxidase assembly protein	null
391	180	3,2891e+00	BH01840	ugpC	Sugar ABC transporter, ATP-binding protein	null
392	13	3,2894e+00	BH00130	-	hypothetical protein	null
393	1135	3,2909e+00	BH11710	-	hypothetical	null
394	245	3,2919e+00	BH02490	-	hypothetical protein	null
395	689	3,2935e+00	BH07030	ssb2	Single-strand binding protein (ssb)	null
396	763	3,2948e+00	BH07800	divK	Response regulator	null
397	194	3,2951e+00	BH01980	fur2	Iron response regulator	null
398	250	3,2960e+00	BH02540	-	Hypothetical protein	null
399	33	3,2990e+00	BH00330	folC	Folylpolyglutamate synthase	null
400	1105	3,2996e+00	BH11400	pncA	Pyrazinamidase /nicotinamidase pncA	null
401	214	3,3020e+00	BH02180	-	hypothetical protein	null
402	1464	3,3024e+00	BH15200	-	hypothetical protein	null
403	659	3,3036e+00	BH06730	-	hypothetical genomic island protein	null
404	177	3,3038e+00	BH01810	sun1	SUN protein (FMU protein)	null
405	1302	3,3047e+00	BH13480	-	hypothetical protein	null
406	413	3,3072e+00	BH04200	sohB	Protease sohB	null
407	1532	3,3081e+00	BH15880	cobS	Cobalamin biosynthesis protein cobS	null
408	116	3,3093e+00	BH01170	rpsT	30S ribosomal protein s20	null	rib
409	834	3,3102e+00	BH08540	ubiH	2-octaprenyl-6-methoxyphenol hydroxylase	null
410	349	3,3145e+00	BH03540	ssb1	Aingle-strand binding protein SSB	null
411	606	3,3149e+00	BH06190	-	Hit-like protein involved in cell-cycle	null
412	172	3,3217e+00	BH01760	-	Polysialic acid capsule expression protein	null
413	374	3,3219e+00	BH03800	-	hypothetical protein	null
414	82	3,3239e+00	BH00820	rpmI	50S ribosomal protein l35	null	rib
415	347	3,3244e+00	BH03520	-	hypothetical prophage protein	null
416	924	3,3252e+00	BH09470	ssb3	Single-strand binding protein (ssb)	null
417	6	3,3271e+00	BH00060	polA	DNA polymerase I	null
418	533	3,3276e+00	BH05420	-	hypothetical protein	null
419	534	3,3299e+00	BH05430	-	expressed protein	null
420	1052	3,3307e+00	BH10840	-	Potassium-efflux system protein	null
421	1386	3,3311e+00	BH14400	-	hypothetical protein	null
422	471	3,3339e+00	BH04800	glnE	Glutamate-ammonia-ligase adenylyltransferase	null
423	1445	3,3348e+00	BH15010	-	hypothetical protein	null
424	76	3,3361e+00	BH00760	def	Polypeptide deformylase	null
425	486	3,3374e+00	BH04950	hutB	Periplasmic hemin-binding protein	null
426	1273	3,3374e+00	BH13190	-	hypothetical protein	null
427	686	3,3387e+00	BH07000	-	hypothetical genomic island protein	null
428	59	3,3391e+00	BH00590	-	PTS system, IIA component	null
429	812	3,3399e+00	BH08310	-	hypothetical protein	null
430	169	3,3399e+00	BH01730	-	hypothetical protein	null
431	1125	3,3439e+00	BH11610	-	hypothetical protein	null
432	401	3,3445e+00	BH04080	-	GTP-binding protein	null
433	170	3,3461e+00	BH01740	-	Peptidoglycan-binding protein	null
434	1181	3,3465e+00	BH12180	-	ABC transporter, periplasmic oligopeptide-binding	null
435	847	3,3466e+00	BH08670	tyrS	Tyrosyl-tRNA synthetase	null
436	179	3,3481e+00	BH01830	-	hypothetical protein	null
437	40	3,3487e+00	BH00400	ubiE	Ubiquinone/menaquinone biosynthesis	null
438	161	3,3496e+00	BH01650	invB	Invasion-associated protein B	null
439	492	3,3518e+00	BH05010	smpB	SSRA-binding protein	null
440	1129	3,3532e+00	BH11650	-	Transcription regulator (lysr family)	null
441	956	3,3536e+00	BH09810	-	Exopolyphosphatase	null
442	87	3,3580e+00	BH00870	yfeB	Iron transport protein yfeB	null
443	610	3,3589e+00	BH06230	tsf	Elongation factor ts (EF-ts)	null
444	1550	3,3613e+00	BH16060	-	hypothetical protein	null
445	1385	3,3618e+00	BH14390	-	hypothetical protein	null
446	479	3,3640e+00	BH04880	thiG	Thiamine biosynthesis protein	null
447	955	3,3649e+00	BH09800	rnd2	Ribonuclease D	null
448	379	3,3650e+00	BH03850	-	hypothetical protein	null
449	505	3,3650e+00	BH05140	-	hypothetical protein	null
450	3	3,3654e+00	BH00030	aroE	Shikimate 5-dehydrogenase	null
451	126	3,3675e+00	BH01270	fabI1	Enoyl-[acyl-carrier-protein ] reductase	null
452	603	3,3689e+00	BH06160	dacA1	Penicillin-binding protein	null
453	746	3,3694e+00	BH07620	plsX	Fatty acid /phospholipid synthesis protein	null
454	1169	3,3697e+00	BH12050	ctrA	Cell cycle transcriptional regulator ctra	null
455	1204	3,3702e+00	BH12410	-	hypothetical protein	null
456	140	3,3704e+00	BH01440	-	hypothetical protein	null
457	515	3,3733e+00	BH05240	purF	Amidophosphoribosyltransferase precursor	null
458	946	3,3733e+00	BH09710	purC	Phosphoribosylaminoimidazole-succinocarboxamide	null
459	543	3,3750e+00	BH05520	-	ABC transporter, ATP-binding protein	null
460	1499	3,3754e+00	BH15550	trwN	trwN protein	null
461	1173	3,3754e+00	BH12090	-	degt /dnrj /eryc1 /strs family protein	null
462	1343	3,3783e+00	BH13970	-	hypothetical protein	null
463	734	3,3809e+00	BH07500	hflX	GTP-binding protein hflX	null
464	944	3,3816e+00	BH09690	purB	Adenylosuccinate lyase	null
465	768	3,3831e+00	BH07850	lipB	Lipoate biosynthesis protein B	null
466	216	3,3857e+00	BH02200	metK	S-adenosylmethionine synthetase	null
467	333	3,3864e+00	BH03380	vapA1	Virulence-associated protein a	null
468	337	3,3872e+00	BH03420	-	hypothetical prophage protein	null
469	1292	3,3894e+00	BH13380	traG	Conjugal transfer protein trag	null
470	1038	3,3963e+00	BH10650	-	Outer membrane protein	null
471	749	3,3965e+00	BH07650	-	hypothetical protein	null
472	1203	3,3978e+00	BH12400	rnpA	Ribonuclease p protein component	null
473	1005	3,4000e+00	BH10320	rplO	50S ribosomal protein l15	null	rib
474	191	3,4005e+00	BH01950	nrdF	Ribonucleotide reductase beta-chain	null
475	1566	3,4017e+00	BH16220	-	hypothetical protein	null
476	284	3,4039e+00	BH02890	-	hypothetical protein	null
477	410	3,4042e+00	BH04170	-	hypothetical protein	null
478	476	3,4059e+00	BH04850	-	DNA polymerase, bacteriophage type	null
479	1436	3,4069e+00	BH14920	-	hypothetical protein	null
480	1438	3,4074e+00	BH14940	thiE2	Thiamine-phosphate pyrosphorylase	null
481	1163	3,4079e+00	BH11990	-	hypothetical protein	null
482	794	3,4105e+00	BH08130	-	hypothetical protein	null
483	789	3,4109e+00	BH08080	glpD	Glycerol-3-phosphate dehydrogenase	null
484	1100	3,4123e+00	BH11350	-	Transmembrane protein	null
485	400	3,4180e+00	BH04070	-	hypothetical protein	null
486	1022	3,4230e+00	BH10490	rplW	50S ribosomal protein l23	null	rib
487	842	3,4244e+00	BH08620	-	hypothetical protein	null
488	570	3,4247e+00	BH05790	lipA	Lipoic acid synthetase	null
489	705	3,4250e+00	BH07190	-	hypothetical genomic island protein	null
490	288	3,4255e+00	BH02930	-	hypothetical prophage protein	null
491	1231	3,4255e+00	BH12760	-	hypothetical protein	null
492	272	3,4267e+00	BH02770	-	hypothetical protein	null
493	937	3,4273e+00	BH09620	-	hypothetical protein	null
494	816	3,4286e+00	BH08350	map	Methionine aminopeptidase	null
495	805	3,4305e+00	BH08240	gatA	Glutamyl-tRNA (gln) amidotransferase subunit A	null
496	553	3,4313e+00	BH05620	pcm1	Protein-L-isoaspartate(D-aspartate)	null
497	1403	3,4315e+00	BH14580	-	hypothetical protein	null
498	1268	3,4325e+00	BH13140	-	Probable surface protein	null
499	1133	3,4374e+00	BH11690	lpcC	Lipopolysaccharide core biosynthesis	null
500	1567	3,4374e+00	BH16230	-	ABC transporter, ATP-binding protein	null
501	1407	3,4389e+00	BH14620	-	hypothetical protein	null
502	949	3,4411e+00	BH09740	purL	Phosphoribosylformylglycinamidine synthase II	null
503	535	3,4434e+00	BH05440	-	Hypothetical transmembrane protein	null
504	818	3,4441e+00	BH08370	-	RNA methyltransferase	null
505	753	3,4443e+00	BH07690	folE	GTP cyclohydrolase I	null
506	1139	3,4454e+00	BH11750	ompR	Transcriptional regulator ompr	null
507	823	3,4454e+00	BH08420	lexA	SOS response regulator lexA protein	null
508	1446	3,4455e+00	BH15020	efp	Elongation factor p	null
[truncated: 5,450 more rows]
