# Supplementary material for: Bioinformatic Assessment of Factors Affecting the Correlation between Protein Abundance and Elongation Efficiency in Prokaryotes
Source: Int J Mol Sci. 2022 Oct 9;23(19):11996. doi: 10.3390/ijms231911996 (PMC9570070; doi:10.3390/ijms231911996)
Supplement: Supplementary file 1 [file ijms-23-11996-s001.zip › EloE/output_folder/Bartonella_henselae_str._Houston-1_283166/bartonella henselae str. houston-1_eei4.txt]

#	##	locus_tag	protein_id	gene_id	gene_name	COG	EEI
1	1028	BH10550	CAF27846.1	null	rpsG	-	7.345305934440747
2	1422	BH14780	CAF28241.1	null	-	-	6.793809242010567
3	405	BH04120	CAF27221.1	null	ATPE	-	6.529701737376031
4	594	BH06070	CAF27411.1	null	rplA	-	6.324504589997446
5	592	BH06050	CAF27409.1	null	nusG	-	5.892642952721626
6	1011	BH10380	CAF27829.1	null	rpsN	-	5.8766623625986325
7	1013	BH10400	CAF27831.1	null	rplX	-	5.748114142847096
8	1019	BH10460	CAF27837.1	null	rplV	-	5.732319006538276
9	1026	BH10530	CAF27844.1	null	tuf2	-	5.729883985863846
10	590	BH06020	CAF27407.1	null	tuf1	-	5.722833105603304
11	49	BH00490	CAF26865.1	null	infC	-	5.5243375303288715
12	1373	BH14270	CAF28192.1	null	vapA5	-	5.520497066354353
13	866	BH08860	CAF27684.1	null	nuoJ	-	5.47630864424181
14	1007	BH10340	CAF27825.1	null	rpsE	-	5.367047582273678
15	596	BH06090	CAF27413.1	null	rplL	-	5.365043029246489
16	1097	BH11310	CAF27916.1	null	-	-	5.332078083628636
17	1010	BH10370	CAF27828.1	null	rpsH	-	5.311184964991779
18	1086	BH11200	CAF27905.1	null	ftsQ	-	5.31051877413921
19	152	BH01560	CAF26968.1	null	cgtA	-	5.303651915253161
20	1027	BH10540	CAF27845.1	null	fusA	-	5.2698784822474325
21	865	BH08850	CAF27683.1	null	nuoK	-	5.250159142451595
22	406	BH04130	CAF27222.1	null	ATPF1	-	5.236384123350776
23	1081	BH11150	CAF27900.1	null	recN	-	5.158602615240616
24	875	BH08950	CAF27693.1	null	nuoA	-	5.0991047993087095
25	407	BH04140	CAF27223.1	null	ATPF2	-	5.096530438692115
26	1565	BH16210	CAF28384.1	null	tyrC	-	5.089615622882298
27	591	BH06040	CAF27408.1	null	secE	-	5.051754768574224
28	1238	BH12830	CAF28057.1	null	gcvH	-	5.0381933158142065
29	1568	BH16240	CAF28387.1	null	-	-	5.030968201625419
30	1021	BH10480	CAF27839.1	null	rplB	-	5.024604946868951
31	496	BH05050	CAF27313.1	null	pyrE	-	5.0121171817522265
32	872	BH08920	CAF27690.1	null	nuoD	-	5.009122969026794
33	1587	BH16450	CAF28406.1	null	phaC	-	5.003340591329957
34	96	BH00960	CAF26912.1	null	-	-	4.979879640185848
35	1084	BH11180	CAF27903.1	null	ftsZ	-	4.970370492528852
36	525	BH05340	CAF27342.1	null	fabD	-	4.9661407077102
37	760	BH07770	CAF27577.1	null	-	-	4.963014324810662
38	886	BH09080	CAF27704.1	null	-	-	4.963014324810662
39	428	BH04350	CAF27244.1	null	dxs	-	4.952189636908698
40	628	BH06410	CAF27445.1	null	rpiA	-	4.93619507086796
41	1002	BH10290	CAF27820.1	null	rpsM	-	4.921273105168984
42	1089	BH11230	CAF27908.1	null	murC	-	4.902111790607376
43	544	BH05530	CAF27361.1	null	ndk	-	4.893982266244986
44	1018	BH10450	CAF27836.1	null	rpsC	-	4.893733628541409
45	176	BH01800	CAF26992.1	null	guaB	-	4.888173679504811
46	1024	BH10510	CAF27842.1	null	rplC	-	4.878759009813943
47	119	BH01200	CAF26935.1	null	recF	-	4.863421179112328
48	1008	BH10350	CAF27826.1	null	rplR	-	4.859572031107867
49	840	BH08600	CAF27658.1	null	-	-	4.857361438185889
50	1594	BH16520	CAF28413.1	null	pdhD2	-	4.836986733764687
51	1597	BH16550	CAF28416.1	null	sucD	-	4.827126304268785
52	1062	BH10950	CAF27881.1	null	hflC	-	4.822510615918741
53	1054	BH10860	CAF27873.1	null	-	-	4.821221792066614
54	877	BH08990	CAF27695.1	null	-	-	4.814590459625119
55	579	BH05880	CAF27396.1	null	clpP	-	4.804249453374482
56	1197	BH12340	CAF28016.1	null	-	-	4.790025531190973
57	566	BH05750	CAF27383.1	null	pdhA	-	4.765823867828414
58	870	BH08900	CAF27688.1	null	nuoF	-	4.757456039879994
59	55	BH00550	CAF26871.1	null	hrcA	-	4.749900091567182
60	1180	BH12170	CAF27999.1	null	-	-	4.7427812001251715
61	612	BH06250	CAF27429.1	null	frr	-	4.736224480663963
62	1584	BH16420	CAF28403.1	null	phaF	-	4.718811336616437
63	494	BH05030	CAF27311.1	null	rpoZ	-	4.705592498888675
64	984	BH10110	CAF27802.1	null	kdtB	-	4.704873072435947
65	1087	BH11210	CAF27906.1	null	ddlB	-	4.70437668953119
66	597	BH06100	CAF27414.1	null	rpoB	-	4.69289632056706
67	567	BH05760	CAF27384.1	null	pdhB	-	4.68208106075055
68	65	BH00650	CAF26881.1	null	dnaK	-	4.67143474072487
69	996	BH10230	CAF27814.1	null	recA	-	4.665453947208957
70	1341	BH13950	CAF28160.1	null	-	-	4.662850997372152
71	1017	BH10440	CAF27835.1	null	rplP	-	4.653905737596784
72	981	BH10080	CAF27799.1	null	tgt	-	4.651303718010455
73	427	BH04340	CAF27243.1	null	xseB	-	4.648448489765018
74	89	BH00890	CAF26905.1	null	yfeD	-	4.639401695933184
75	527	BH05360	CAF27344.1	null	acpP1	-	4.632147817731544
76	1577	BH16340	CAF28396.1	null	accA	-	4.6297545687665185
77	404	BH04110	CAF27220.1	null	ATPB	-	4.604945437865565
78	396	BH04030	CAF27212.1	null	lysC	-	4.604218498804307
79	1000	BH10270	CAF27818.1	null	rpoA	-	4.599704124856901
80	1599	BH16570	CAF28418.1	null	mdh	-	4.593354417224625
81	153	BH01570	CAF26969.1	null	proB	-	4.591769025307825
82	18	BH00180	CAF26834.1	null	ptsN	-	4.590724361469372
83	196	BH02000	CAF27012.1	null	-	-	4.563639202895801
84	373	BH03790	CAF27189.1	null	purA	-	4.530376138181645
85	576	BH05850	CAF27393.1	null	ntrX	-	4.52464156272321
86	611	BH06240	CAF27428.1	null	pyrH	-	4.517439555464231
87	1274	BH13200	CAF28093.1	null	parA1	-	4.497978909661922
88	1004	BH10310	CAF27822.1	null	secY	-	4.492348887740186
89	1085	BH11190	CAF27904.1	null	ftsA	-	4.4907122862599005
90	985	BH10120	CAF27803.1	null	gyrA	-	4.488243179224124
91	1153	BH11890	CAF27972.1	null	-	-	4.480332754503239
92	1056	BH10890	CAF27875.1	null	ilvC	-	4.470434469337698
93	857	BH08770	CAF27675.1	null	lolD	-	4.460283105422361
94	1029	BH10560	CAF27847.1	null	rpsL	-	4.457437488739235
95	347	BH03520	CAF27163.1	null	-	-	4.449336310541723
96	56	BH00560	CAF26872.1	null	grpE	-	4.443832501133728
97	1014	BH10410	CAF27832.1	null	rplN	-	4.438569720849763
98	1611	BH16690	CAF28430.1	null	thdF	-	4.4355612927234445
99	1134	BH11700	CAF27953.1	null	greA	-	4.425233366806502
100	1228	BH12730	CAF28047.1	null	-	-	4.42493492450451
101	469	BH04780	CAF27286.1	null	-	-	4.421433343423536
102	213	BH02170	CAF27029.1	null	nusA	-	4.419198600947431
103	868	BH08880	CAF27686.1	null	nuoH	-	4.418889570842912
104	97	BH00980	CAF26913.1	null	ilvD	-	4.414438304730445
105	426	BH04330	CAF27242.1	null	ribA	-	4.413253567651188
106	504	BH05130	CAF27321.1	null	panB	-	4.410008986732741
107	241	BH02450	CAF27057.1	null	pstA	-	4.407967767842581
108	867	BH08870	CAF27685.1	null	nuoI	-	4.407124229646679
109	1143	BH11790	CAF27962.1	null	-	-	4.396900307805603
110	399	BH04060	CAF27215.1	null	-	-	4.390695064025223
111	204	BH02080	CAF27020.1	null	hslU	-	4.3880378782984035
112	613	BH06260	CAF27430.1	null	cdsA1	-	4.385422411781103
113	1308	BH13540	CAF28127.1	null	mopB	-	4.380579240969645
114	1598	BH16560	CAF28417.1	null	sucC	-	4.380065086882364
115	1476	BH15320	CAF28295.1	null	ATPD	-	4.369745207971972
116	1307	BH13530	CAF28126.1	null	mopA	-	4.368045816844672
117	743	BH07590	CAF27560.1	null	nusB	-	4.365790510570521
118	1174	BH12100	CAF27993.1	null	-	-	4.35693103012296
119	998	BH10250	CAF27816.1	null	htrA2	-	4.341253752639582
120	1525	BH15810	CAF28344.1	null	rplS	-	4.337646867681322
121	1492	BH15480	CAF28311.1	null	-	-	4.317690876044202
122	585	BH05950	CAF27402.1	null	gatB	-	4.311071850769805
123	239	BH02430	CAF27055.1	null	-	-	4.306190293959428
124	1093	BH11270	CAF27912.1	null	mraY	-	4.305180261990529
125	954	BH09790	CAF27772.1	null	aspS	-	4.304752297276699
126	820	BH08390	CAF27638.1	null	rpsD	-	4.298991227617877
127	118	BH01190	CAF26934.1	null	dnaN	-	4.298694626097826
128	1012	BH10390	CAF27830.1	null	rplE	-	4.289976051562203
129	1559	BH16150	CAF28378.1	null	-	-	4.288646868649281
130	556	BH05650	CAF27373.1	null	-	-	4.2881833686335655
131	555	BH05640	CAF27372.1	null	-	-	4.287608753351647
132	1023	BH10500	CAF27841.1	null	rplD	-	4.27903943498958
133	1098	BH11320	CAF27917.1	null	-	-	4.278965792593866
134	724	BH07400	CAF27541.1	null	-	-	4.277047443961334
135	1061	BH10940	CAF27880.1	null	htrA3	-	4.274548863374262
136	403	BH04100	CAF27219.1	null	-	-	4.266685251773011
137	134	BH01360	CAF26950.1	null	acrD	-	4.265385829474518
138	813	BH08320	CAF27631.1	null	-	-	4.255159395784033
139	995	BH10220	CAF27813.1	null	alaS	-	4.251971163966479
140	117	BH01180	CAF26933.1	null	dnaA	-	4.2504840198526095
141	71	BH00710	CAF26887.1	null	lepA	-	4.249539700877971
142	1471	BH15270	CAF28290.1	null	gcpE	-	4.244953265967146
143	1166	BH12020	CAF27985.1	null	trmU	-	4.244933443846634
144	616	BH06290	CAF27433.1	null	lpxD	-	4.244609376477538
145	1595	BH16530	CAF28414.1	null	sucB	-	4.2431177811315
146	582	BH05910	CAF27399.1	null	hupB	-	4.242714746826124
147	581	BH05900	CAF27398.1	null	lon1	-	4.239925905077151
148	136	BH01390	CAF26952.1	null	rplU	-	4.239549613888179
149	559	BH05680	CAF27376.1	null	tpiA	-	4.238633626476128
150	207	BH02110	CAF27023.1	null	rpsO	-	4.237017290258525
151	811	BH08300	CAF27629.1	null	-	-	4.234001595005893
152	425	BH04320	CAF27241.1	null	aroC	-	4.213641327613195
153	1039	BH10660	CAF27857.1	null	pcm2	-	4.211742692620529
154	450	BH04570	CAF27266.1	null	ppdK	-	4.204148748036834
155	382	BH03890	CAF27198.1	null	glnA1	-	4.196819733386717
156	157	BH01610	CAF26973.1	null	-	-	4.191700126020336
157	470	BH04790	CAF27287.1	null	-	-	4.190917911347137
158	858	BH08780	CAF27676.1	null	lolC	-	4.188676379038936
159	1586	BH16440	CAF28405.1	null	phaD	-	4.187554118714218
160	976	BH10020	CAF27794.1	null	glpX	-	4.178116627607215
161	1103	BH11380	CAF27922.1	null	-	-	4.176633570866572
162	584	BH05940	CAF27401.1	null	tig	-	4.174635598766432
163	601	BH06140	CAF27418.1	null	sdaA	-	4.173336422404794
164	100	BH01010	CAF26916.1	null	maeB	-	4.17157800179954
165	595	BH06080	CAF27412.1	null	rplJ	-	4.170196784913072
166	154	BH01580	CAF26970.1	null	proA	-	4.166086119265209
167	507	BH05160	CAF27324.1	null	pyrC1	-	4.165448596738405
168	391	BH03980	CAF27207.1	null	-	-	4.163427804090885
169	1178	BH12150	CAF27997.1	null	oppD	-	4.162046650385087
170	1059	BH10920	CAF27878.1	null	ilvB	-	4.162003141696167
171	747	BH07630	CAF27564.1	null	fabH	-	4.1602434902142456
172	1526	BH15820	CAF28345.1	null	trmD	-	4.160222416954416
173	242	BH02460	CAF27058.1	null	pstB	-	4.156299396157633
174	528	BH05370	CAF27345.1	null	fabF1	-	4.150181078906046
175	997	BH10240	CAF27815.1	null	-	-	4.131938201484657
176	869	BH08890	CAF27687.1	null	nuoG	-	4.1295226322934
177	1497	BH15530	CAF28316.1	null	korB	-	4.129506567150855
178	446	BH04530	CAF27262.1	null	ccrM	-	4.1224459295342255
179	234	BH02380	CAF27050.1	null	-	-	4.117421223761614
180	88	BH00880	CAF26904.1	null	yfeC	-	4.116961102510693
181	400	BH04070	CAF27216.1	null	-	-	4.113430180247839
182	1148	BH11840	CAF27967.1	null	-	-	4.109470828072352
183	593	BH06060	CAF27410.1	null	rplK	-	4.108629929648735
184	930	BH09550	CAF27748.1	null	perM	-	4.108471951335301
185	1569	BH16250	CAF28388.1	null	-	-	4.106754898682625
186	1190	BH12270	CAF28009.1	null	-	-	4.106490834800327
187	240	BH02440	CAF27056.1	null	-	-	4.105802472673669
188	862	BH08820	CAF27680.1	null	nuoN	-	4.104698067229793
189	1065	BH10980	CAF27884.1	null	thyA	-	4.102906705192458
190	1523	BH15790	CAF28342.1	null	sdhD	-	4.1027534044975384
191	968	BH09940	CAF27786.1	null	-	-	4.098869933676005
192	159	BH01630	CAF26975.1	null	ctpA	-	4.098711961352195
193	122	BH01230	CAF26938.1	null	cyoB	-	4.098348966021944
194	45	BH00450	CAF26861.1	null	-	-	4.0955941877743225
195	1418	BH14740	CAF28237.1	null	mrsA	-	4.094715049876828
196	982	BH10090	CAF27800.1	null	ppiB1	-	4.0933152500099075
197	1451	BH15070	CAF28270.1	null	pgk	-	4.092418803892034
198	577	BH05860	CAF27394.1	null	trkA	-	4.091962974010982
199	83	BH00830	CAF26899.1	null	rplT	-	4.087232966797533
200	131	BH01320	CAF26947.1	null	rpsU	-	4.0815699989299175
201	983	BH10100	CAF27801.1	null	ppiB2	-	4.072593939572423
202	1458	BH15140	CAF28277.1	null	-	-	4.0719248350221955
203	115	BH01160	CAF26931.1	null	acnA	-	4.071744881426319
204	1058	BH10910	CAF27877.1	null	-	-	4.071463236822429
205	1057	BH10900	CAF27876.1	null	pdxJ	-	4.070477423743491
206	1080	BH11140	CAF27899.1	null	ligA	-	4.066444033284053
207	563	BH05720	CAF27380.1	null	eno	-	4.060671868809078
208	1548	BH16040	CAF28367.1	null	ffh	-	4.06066612051699
209	1239	BH12840	CAF28058.1	null	gcvT	-	4.059253528475741
210	610	BH06230	CAF27427.1	null	tsf	-	4.050917290024435
211	568	BH05770	CAF27385.1	null	pdhC	-	4.050499670199146
212	434	BH04410	CAF27250.1	null	lytB	-	4.049767161026332
213	332	BH03370	CAF27148.1	null	-	-	4.049418147463711
214	501	BH05100	CAF27318.1	null	era	-	4.047096347565102
215	137	BH01400	CAF26953.1	null	rpmA	-	4.046617122666392
216	1588	BH16460	CAF28407.1	null	phaA	-	4.0441581486024365
217	259	BH02630	CAF27075.1	null	pmbA	-	4.043211753741474
218	1465	BH15210	CAF28284.1	null	rpoH1	-	4.042245223415059
219	598	BH06110	CAF27415.1	null	rpoC	-	4.034512552304578
220	146	BH01500	CAF26962.1	null	-	-	4.0307013361541895
221	1088	BH11220	CAF27907.1	null	murB	-	4.028238162345872
222	947	BH09720	CAF27765.1	null	-	-	4.027901222331652
223	238	BH02420	CAF27054.1	null	gshB	-	4.026950989621138
224	1237	BH12820	CAF28056.1	null	gcvP	-	4.025031609696828
225	1456	BH15120	CAF28275.1	null	pykA	-	4.024882979108047
226	1527	BH15830	CAF28346.1	null	rimM	-	4.02175854001456
227	273	BH02780	CAF27089.1	null	-	-	4.014012100688638
228	1009	BH10360	CAF27827.1	null	rplF	-	4.01294249157778
229	500	BH05090	CAF27317.1	null	rnc	-	4.009568869093593
230	433	BH04400	CAF27249.1	null	cyoE	-	4.008307241506942
231	549	BH05580	CAF27366.1	null	tatA	-	3.9998712822130438
232	203	BH02070	CAF27019.1	null	hslV	-	3.9963243600614446
233	780	BH07970	CAF27597.1	null	-	-	3.9947014081159025
234	424	BH04310	CAF27240.1	null	fabI2	-	3.9946331825939496
235	246	BH02500	CAF27062.1	null	-	-	3.9931382608583075
236	1179	BH12160	CAF27998.1	null	-	-	3.9912444960769826
237	1541	BH15970	CAF28360.1	null	purH	-	3.9807081268198763
238	69	BH00690	CAF26885.1	null	argB	-	3.9803296049737376
239	1117	BH11530	CAF27936.1	null	rpoD	-	3.980304080097397
240	147	BH01510	CAF26963.1	null	badA1	-	3.9764834640396156
241	902	BH09250	CAF27720.1	null	-	-	3.975998307573245
242	1095	BH11290	CAF27914.1	null	murE	-	3.9725553334838333
243	766	BH07830	CAF27583.1	null	recJ	-	3.9716316971068277
244	874	BH08940	CAF27692.1	null	nuoB	-	3.966064121714752
245	1121	BH11570	CAF27940.1	null	-	-	3.9655284846280496
246	1450	BH15060	CAF28269.1	null	fbaB	-	3.963483438468183
247	993	BH10200	CAF27811.1	null	rluC	-	3.9619240496918873
248	189	BH01930	CAF27005.1	null	nrdI	-	3.960618219734842
249	614	BH06270	CAF27431.1	null	-	-	3.9588085531610258
250	688	BH07020	CAF27505.1	null	yacA	-	3.958433958490711
251	977	BH10030	CAF27795.1	null	metM	-	3.955397028841894
252	1005	BH10320	CAF27823.1	null	rplO	-	3.9534060189377787
253	85	BH00850	CAF26901.1	null	pheT	-	3.951167003968494
254	863	BH08830	CAF27681.1	null	nuoM	-	3.95107780737441
255	436	BH04430	CAF27252.1	null	rnhA	-	3.9488524646547924
256	499	BH05080	CAF27316.1	null	lebB	-	3.947642833325865
257	1315	BH13610	CAF28134.1	null	hisS	-	3.9452022101834197
258	412	BH04190	CAF27228.1	null	-	-	3.94449579576377
259	1092	BH11260	CAF27911.1	null	murD	-	3.944313835795499
260	960	BH09850	CAF27778.1	null	dnaE	-	3.942842341268819
261	466	BH04750	CAF27283.1	null	cycK	-	3.9423444252808006
262	520	BH05290	CAF27337.1	null	rplI	-	3.941227568243248
263	999	BH10260	CAF27817.1	null	rplQ	-	3.940056523147373
264	1083	BH11170	CAF27902.1	null	lpxC	-	3.9392384045795894
265	1091	BH11250	CAF27910.1	null	ftsW	-	3.9385406041601785
266	491	BH05000	CAF27308.1	null	dapA	-	3.935246919369
267	511	BH05200	CAF27328.1	null	-	-	3.9340308794059315
268	227	BH02310	CAF27043.1	null	-	-	3.9316089903746794
269	575	BH05840	CAF27392.1	null	ntrY	-	3.9245344341055857
270	826	BH08460	CAF27644.1	null	tmk	-	3.9243811843682104
271	413	BH04200	CAF27229.1	null	sohB	-	3.9237953862716015
272	254	BH02580	CAF27070.1	null	ileS	-	3.919882997056896
273	1106	BH11410	CAF27925.1	null	-	-	3.918127054027111
274	609	BH06220	CAF27426.1	null	rpsB	-	3.917402551203125
275	165	BH01690	CAF26981.1	null	ppa	-	3.9163510663417944
276	580	BH05890	CAF27397.1	null	clpX	-	3.9162593876241205
277	569	BH05780	CAF27386.1	null	pdhD1	-	3.9160583649995155
278	1561	BH16170	CAF28380.1	null	lysA	-	3.914699369877237
279	171	BH01750	CAF26987.1	null	galU	-	3.9140785797286997
280	1127	BH11630	CAF27946.1	null	-	-	3.905948622512029
281	253	BH02570	CAF27069.1	null	hbpB	-	3.905449146817975
282	1168	BH12040	CAF27987.1	null	-	-	3.9050230530294745
283	378	BH03840	CAF27194.1	null	-	-	3.9038038485757864
284	966	BH09920	CAF27784.1	null	glmS	-	3.9020700316392944
285	247	BH02510	CAF27063.1	null	mutM	-	3.901250691428503
286	1480	BH15360	CAF28299.1	null	priA	-	3.900782780584698
287	843	BH08630	CAF27661.1	null	-	-	3.900329253313761
288	786	BH08050	CAF27604.1	null	accC	-	3.8997412635790107
289	219	BH02230	CAF27035.1	null	tlyC	-	3.897285986438642
290	1006	BH10330	CAF27824.1	null	rpmD	-	3.8971340443137796
291	523	BH05320	CAF27340.1	null	rpsF	-	3.896905762527471
292	235	BH02390	CAF27051.1	null	-	-	3.894573718725607
293	1001	BH10280	CAF27819.1	null	rpsK	-	3.8920332369827726
294	1094	BH11280	CAF27913.1	null	murF	-	3.8860410664174028
295	397	BH04040	CAF27213.1	null	nhaA	-	3.880987955767383
296	1130	BH11660	CAF27949.1	null	trxB	-	3.876939139472287
297	1546	BH16020	CAF28365.1	null	rpsP	-	3.8762885995919962
298	26	BH00260	CAF26842.1	null	trxA	-	3.8746814270464753
299	1164	BH12000	CAF27983.1	null	-	-	3.8734545757210745
300	1578	BH16350	CAF28397.1	null	xerD	-	3.87261882858878
301	1003	BH10300	CAF27821.1	null	adk	-	3.871776444130686
302	138	BH01410	CAF26954.1	null	fruB	-	3.8694125780872404
303	522	BH05310	CAF27339.1	null	rpsR	-	3.8679215230374595
304	1475	BH15310	CAF28294.1	null	ATPC	-	3.867881759141793
305	414	BH04210	CAF27230.1	null	thrB1	-	3.867805965857239
306	468	BH04770	CAF27285.1	null	htrA1	-	3.865692289331131
307	243	BH02470	CAF27059.1	null	phoU	-	3.865305914977782
308	1256	BH13010	CAF28075.1	null	-	-	3.861323152917742
309	145	BH01490	CAF26961.1	null	badA1	-	3.8587447021265504
310	570	BH05790	CAF27387.1	null	lipA	-	3.857406243896676
311	1544	BH16000	CAF28363.1	null	-	-	3.8568090390719654
312	252	BH02560	CAF27068.1	null	hbpA	-	3.856541886386872
313	417	BH04240	CAF27233.1	null	-	-	3.8557452339428613
314	1571	BH16280	CAF28390.1	null	thiD2	-	3.855428513803215
315	16	BH00160	CAF26832.1	null	-	-	3.8537630307727184
316	986	BH10130	CAF27804.1	null	ssb4	-	3.8518452649765904
317	193	BH01970	CAF27009.1	null	prfA	-	3.8514330414075872
318	1233	BH12780	CAF28052.1	null	fpr	-	3.8505662393539546
319	1564	BH16200	CAF28383.1	null	-	-	3.850242845331511
320	495	BH05040	CAF27312.1	null	spoT	-	3.8487832190385776
321	82	BH00820	CAF26898.1	null	rpmI	-	3.8444227907538338
322	1542	BH15980	CAF28361.1	null	-	-	3.8441688117562465
323	1608	BH16660	CAF28427.1	null	parA2	-	3.8417419531836066
324	1109	BH11440	CAF27928.1	null	-	-	3.839307036479562
325	564	BH05730	CAF27381.1	null	-	-	3.838606700533022
326	457	BH04660	CAF27274.1	null	-	-	3.837053646749976
327	1490	BH15460	CAF28309.1	null	-	-	3.8356626098089337
328	1424	BH14800	CAF28243.1	null	-	-	3.8272959409509806
329	267	BH02710	CAF27083.1	null	lldD	-	3.825612193261861
330	361	BH03660	CAF27177.1	null	-	-	3.824024250985979
331	608	BH06210	CAF27425.1	null	-	-	3.822702354731595
332	335	BH03400	CAF27151.1	null	dinJ2	-	3.8217829874205655
333	84	BH00840	CAF26900.1	null	pheS	-	3.8203632336790485
334	77	BH00770	CAF26893.1	null	-	-	3.8149972193113997
335	913	BH09360	CAF27731.1	null	-	-	3.81400099118155
336	286	BH02910	CAF27102.1	null	dinJ1	-	3.812820503076975
337	502	BH05110	CAF27319.1	null	recO	-	3.811553383485484
338	258	BH02620	CAF27074.1	null	-	-	3.808695271962468
339	1540	BH15960	CAF28359.1	null	-	-	3.805131441481821
340	197	BH02010	CAF27013.1	null	argJ	-	3.802728779469556
341	1552	BH16080	CAF28371.1	null	-	-	3.80234910637931
342	148	BH01520	CAF26964.1	null	-	-	3.802143731965137
343	510	BH05190	CAF27327.1	null	-	-	3.799562215337616
344	618	BH06310	CAF27435.1	null	lpxA	-	3.799096274536561
345	87	BH00870	CAF26903.1	null	yfeB	-	3.7978441973384185
346	855	BH08750	CAF27673.1	null	mfd	-	3.7927947315730086
347	90	BH00900	CAF26906.1	null	-	-	3.7926057781457914
348	1469	BH15250	CAF28288.1	null	rpmF	-	3.7884196556283958
349	631	BH06440	CAF27448.1	null	-	-	3.7874231460378134
350	1090	BH11240	CAF27909.1	null	murG	-	3.783626387031796
351	1596	BH16540	CAF28415.1	null	sucA	-	3.7813281338750806
352	615	BH06280	CAF27432.1	null	omp89	-	3.780332612198281
353	1419	BH14750	CAF28238.1	null	ftsH	-	3.779800138196632
354	1491	BH15470	CAF28310.1	null	-	-	3.7790168361960665
355	1208	BH12450	CAF28027.1	null	gpmA	-	3.7779043984708025
356	1536	BH15920	CAF28355.1	null	rpmB	-	3.7770580962510993
357	859	BH08790	CAF27677.1	null	proS	-	3.776901698359684
358	1446	BH15020	CAF28265.1	null	efp	-	3.7760347989628693
359	545	BH05540	CAF27362.1	null	pgsA	-	3.768199653877437
360	617	BH06300	CAF27434.1	null	fabZ	-	3.7552114873746767
361	72	BH00720	CAF26888.1	null	dapD	-	3.7535864081960146
362	953	BH09780	CAF27771.1	null	parC	-	3.7533729350494047
363	1610	BH16680	CAF28429.1	null	gidA2	-	3.7532820271364096
364	503	BH05120	CAF27320.1	null	panC	-	3.7529520617300243
365	636	BH06500	CAF27453.1	null	hutH	-	3.752255731978935
366	1414	BH14700	CAF28233.1	null	exbD	-	3.751153598136261
367	729	BH07450	CAF27546.1	null	fabF3	-	3.749102434776057
368	588	BH05980	CAF27405.1	null	-	-	3.7481540739473624
369	93	BH00930	CAF26909.1	null	rpsA	-	3.740899546508447
370	1478	BH15340	CAF28297.1	null	ATPA	-	3.740424555535894
371	1100	BH11350	CAF27919.1	null	-	-	3.740309703705352
372	630	BH06430	CAF27447.1	null	gor	-	3.7384574281772998
373	946	BH09710	CAF27764.1	null	purC	-	3.7382883315714084
374	889	BH09110	CAF27707.1	null	-	-	3.7371369153176826
375	512	BH05210	CAF27329.1	null	psdA	-	3.7342534228315887
376	386	BH03930	CAF27202.1	null	edd	-	3.7341514817161245
377	980	BH10070	CAF27798.1	null	-	-	3.72971919406813
378	1557	BH16130	CAF28376.1	null	-	-	3.7293870244016416
379	715	BH07300	CAF27532.1	null	ibpA2	-	3.7290039590557753
380	881	BH09030	CAF27699.1	null	-	-	3.7275990031917003
381	1096	BH11300	CAF27915.1	null	ftsI	-	3.7245397874843533
382	81	BH00810	CAF26897.1	null	nth	-	3.718634364208411
383	73	BH00730	CAF26889.1	null	-	-	3.7158875449058995
384	172	BH01760	CAF26988.1	null	-	-	3.71313933180673
385	562	BH05710	CAF27379.1	null	kdsA	-	3.7114262423144924
386	1201	BH12380	CAF28020.1	null	mrp	-	3.7105018855544865
387	123	BH01240	CAF26939.1	null	cyoC	-	3.7098521322181726
388	308	BH03130	CAF27124.1	null	-	-	3.7089289493035427
389	739	BH07550	CAF27556.1	null	-	-	3.7077459601393685
390	135	BH01370	CAF26951.1	null	gpi	-	3.7031745538658587
391	25	BH00250	CAF26841.1	null	prfC	-	3.702741727841289
392	480	BH04890	CAF27297.1	null	thiG1	-	3.7019868757329117
393	1425	BH14810	CAF28244.1	null	-	-	3.6996947931495208
394	691	BH07050	CAF27508.1	null	pemI	-	3.6981628183860713
395	260	BH02640	CAF27076.1	null	-	-	3.6974103510185223
396	1273	BH13190	CAF28092.1	null	-	-	3.696911761954722
397	1064	BH10970	CAF27883.1	null	folA	-	3.695736469382062
398	969	BH09950	CAF27787.1	null	-	-	3.6950639407180597
399	211	BH02150	CAF27027.1	null	infB	-	3.6947832276471066
400	188	BH01920	CAF27004.1	null	nrdH	-	3.6944471441335764
401	1607	BH16650	CAF28426.1	null	parB	-	3.692526516889926
402	988	BH10150	CAF27806.1	null	glnB	-	3.692270706209073
403	24	BH00240	CAF26840.1	null	lysS	-	3.689990310329129
404	1448	BH15040	CAF28267.1	null	-	-	3.6890746215376664
405	236	BH02400	CAF27052.1	null	-	-	3.6853783476785806
406	1477	BH15330	CAF28296.1	null	ATPG	-	3.684526387244339
407	489	BH04980	CAF27306.1	null	tonB	-	3.6835605464353987
408	638	BH06520	CAF27455.1	null	-	-	3.683379085282634
409	914	BH09370	CAF27732.1	null	-	-	3.6827724886493765
410	1036	BH10630	CAF27854.1	null	valS	-	3.682690532276226
411	841	BH08610	CAF27659.1	null	nifS1	-	3.681136602459501
412	1360	BH14140	CAF28179.1	null	infA	-	3.6810619846812247
413	498	BH05070	CAF27315.1	null	acpS	-	3.6787257701684175
414	850	BH08700	CAF27668.1	null	mrcA2	-	3.675617257860987
415	1567	BH16230	CAF28386.1	null	-	-	3.673718148106465
416	381	BH03870	CAF27197.1	null	pyrD	-	3.670875204034614
417	497	BH05060	CAF27314.1	null	-	-	3.669491078302953
418	66	BH00660	CAF26882.1	null	dnaJ1	-	3.6664541611142987
419	1060	BH10930	CAF27879.1	null	miaA	-	3.6646185209489675
420	1543	BH15990	CAF28362.1	null	sun2	-	3.6641299137313106
421	1447	BH15030	CAF28266.1	null	suhB	-	3.6637052090022078
422	1063	BH10960	CAF27882.1	null	hflK	-	3.6634284813012985
423	266	BH02700	CAF27082.1	null	-	-	3.6633700673305296
424	1328	BH13820	CAF28147.1	null	-	-	3.6631501117939336
425	842	BH08620	CAF27660.1	null	-	-	3.6622136444619597
426	270	BH02750	CAF27086.1	null	pheP	-	3.659958439850365
427	191	BH01950	CAF27007.1	null	nrdF	-	3.658882765351112
428	1020	BH10470	CAF27838.1	null	rpsS	-	3.657984275336088
429	552	BH05610	CAF27369.1	null	serS	-	3.65735132380054
430	561	BH05700	CAF27378.1	null	pyrG	-	3.6567559706855626
431	331	BH03360	CAF27147.1	null	gp13	-	3.6560851300126576
432	462	BH04710	CAF27279.1	null	feuP	-	3.654999144050935
433	513	BH05220	CAF27330.1	null	pssA	-	3.6546200266445132
434	1495	BH15510	CAF28314.1	null	ftsK	-	3.6544807028077853
435	682	BH06960	CAF27499.1	null	gp11B	-	3.6538754062090923
436	772	BH07890	CAF27589.1	null	-	-	3.652486306651485
437	864	BH08840	CAF27682.1	null	nuoL	-	3.6521710949508606
438	1082	BH11160	CAF27901.1	null	comL	-	3.650657190848628
439	1101	BH11360	CAF27920.1	null	-	-	3.6486128912697886
440	957	BH09820	CAF27775.1	null	ppk	-	3.6466544790062225
441	12	BH00120	CAF26828.1	null	-	-	3.6458076473365155
442	554	BH05630	CAF27371.1	null	-	-	3.641521936765053
443	773	BH07900	CAF27590.1	null	-	-	3.6408333828616235
444	1553	BH16090	CAF28372.1	null	-	-	3.640623882880299
445	1522	BH15780	CAF28341.1	null	sdhA	-	3.6401564096079273
446	383	BH03900	CAF27199.1	null	-	-	3.639837462011252
447	401	BH04080	CAF27217.1	null	-	-	3.6391834079309247
448	161	BH01650	CAF26977.1	null	invB	-	3.6366005036755475
449	1189	BH12260	CAF28008.1	null	-	-	3.635780985092517
450	860	BH08800	CAF27678.1	null	-	-	3.6350682188096437
451	1452	BH15080	CAF28271.1	null	gap	-	3.633754255295181
452	133	BH01350	CAF26949.1	null	-	-	3.632577096128336
453	1516	BH15720	CAF28335.1	null	trwH2	-	3.6313640918778605
454	762	BH07790	CAF27579.1	null	-	-	3.6297648285184847
455	928	BH09520	CAF27746.1	null	-	-	3.62648467047135
456	1151	BH11870	CAF27970.1	null	-	-	3.6241813069203275
457	1102	BH11370	CAF27921.1	null	-	-	3.6228125526682105
458	553	BH05620	CAF27370.1	null	pcm1	-	3.6226726863892016
459	6	BH00060	CAF26822.1	null	polA	-	3.622612058465719
460	587	BH05970	CAF27404.1	null	-	-	3.6213523523501197
461	251	BH02550	CAF27067.1	null	hpbC	-	3.6213509794778678
462	1486	BH15420	CAF28305.1	null	ftsE	-	3.6177009132248026
463	479	BH04880	CAF27296.1	null	thiG	-	3.6157519890350547
464	1429	BH14850	CAF28248.1	null	tolA	-	3.6156022064975635
465	822	BH08410	CAF27640.1	null	-	-	3.615390564669039
466	121	BH01220	CAF26937.1	null	cyoA	-	3.614701718009897
467	178	BH01820	CAF26994.1	null	guaA	-	3.614048989004253
468	833	BH08530	CAF27651.1	null	pcsA	-	3.6119076173271214
469	438	BH04450	CAF27254.1	null	-	-	3.611253869712519
470	849	BH08690	CAF27667.1	null	prfB	-	3.611207160953245
471	1258	BH13030	CAF28077.1	null	-	-	3.6077380813591042
472	929	BH09540	CAF27747.1	null	-	-	3.6069298451186733
473	619	BH06320	CAF27436.1	null	cdsA2	-	3.6068137633009503
474	943	BH09680	CAF27761.1	null	rpe	-	3.606472777946439
475	1074	BH11080	CAF27893.1	null	cat	-	3.6055771183902707
476	50	BH00500	CAF26866.1	null	-	-	3.6044823765460388
477	852	BH08720	CAF27670.1	null	rne	-	3.6025410267270757
478	1387	BH14410	CAF28206.1	null	-	-	3.600965331705102
479	360	BH03650	CAF27176.1	null	-	-	3.600851600429302
480	844	BH08640	CAF27662.1	null	-	-	3.5951326135444033
481	532	BH05410	CAF27349.1	null	pdxA	-	3.5950104486484458
482	1433	BH14890	CAF28252.1	null	ruvB	-	3.5945832672228195
483	941	BH09660	CAF27759.1	null	dksA	-	3.5938497169071155
484	1560	BH16160	CAF28379.1	null	-	-	3.5935311707053645
485	540	BH05490	CAF27357.1	null	-	-	3.592430300285416
486	678	BH06920	CAF27495.1	null	-	-	3.590822193394507
487	32	BH00320	CAF26848.1	null	-	-	3.587376319274119
488	1247	BH12920	CAF28066.1	null	-	-	3.5872193826665133
489	1045	BH10750	CAF27864.1	null	rhlE	-	3.587210231298879
490	967	BH09930	CAF27785.1	null	glmU	-	3.587150992575156
491	1357	BH14110	CAF28176.1	null	clpB	-	3.585811018734993
492	1483	BH15390	CAF28302.1	null	leuS	-	3.5849464033916636
493	1566	BH16220	CAF28385.1	null	-	-	3.5831214403452383
494	249	BH02530	CAF27065.1	null	rnd1	-	3.5828601636731308
495	431	BH04380	CAF27247.1	null	tldD	-	3.5827224626134053
496	1173	BH12090	CAF27992.1	null	-	-	3.582005694155213
497	805	BH08240	CAF27623.1	null	gatA	-	3.5802301383065007
498	787	BH08060	CAF27605.1	null	accB	-	3.579899091186613
499	344	BH03490	CAF27160.1	null	-	-	3.578420098334209
500	63	BH00630	CAF26879.1	null	-	-	3.5779745072458136
501	226	BH02300	CAF27042.1	null	recR	-	3.5769198737487784
502	248	BH02520	CAF27064.1	null	-	-	3.5763220930044346
503	1205	BH12420	CAF28024.1	null	cgpA	-	3.5762384507325837
504	393	BH04000	CAF27209.1	null	comF	-	3.5754475093661964
505	372	BH03780	CAF27188.1	null	serC	-	3.5752769853016444
506	390	BH03970	CAF27206.1	null	gshA	-	3.5737782729210643
507	127	BH01280	CAF26943.1	null	fabB	-	3.5733453398369996
508	418	BH04250	CAF27234.1	null	-	-	3.5716435952519157
509	126	BH01270	CAF26942.1	null	fabI1	-	3.571009711344327
510	1184	BH12210	CAF28003.1	null	tag	-	3.570358884403146
511	174	BH01780	CAF26990.1	null	-	-	3.5697989068840763
512	416	BH04230	CAF27232.1	null	rnhB	-	3.5692759227758915
513	144	BH01480	CAF26960.1	null	-	-	3.5682639470859185
514	648	BH06620	CAF27465.1	null	-	-	3.5654406143140163
515	1355	BH14090	CAF28174.1	null	-	-	3.5653134301085276
516	629	BH06420	CAF27446.1	null	-	-	3.5651986901315986
517	472	BH04810	CAF27289.1	null	hbpD	-	3.5639357490661574
518	1231	BH12760	CAF28050.1	null	-	-	3.5638258543966366
519	1340	BH13940	CAF28159.1	null	-	-	3.5632470298141645
520	837	BH08570	CAF27655.1	null	sodC	-	3.562128470683715
521	526	BH05350	CAF27343.1	null	fabG	-	3.561929356420051
522	1025	BH10520	CAF27843.1	null	rpsJ	-	3.560304141763109
523	151	BH01550	CAF26967.1	null	ftsJ	-	3.556431597719009
524	808	BH08270	CAF27626.1	null	livM	-	3.5555800471037537
525	818	BH08370	CAF27636.1	null	-	-	3.554984818745146
526	52	BH00520	CAF26868.1	null	dapE	-	3.554624183421687
527	731	BH07470	CAF27548.1	null	-	-	3.5511071609536153
528	1583	BH16410	CAF28402.1	null	phaG	-	3.5502911849348187
529	742	BH07580	CAF27559.1	null	ribH	-	3.5486276204753437
530	262	BH02660	CAF27078.1	null	kdtA	-	3.546372276998347
531	905	BH09280	CAF27723.1	null	-	-	3.5452896640635028
532	441	BH04480	CAF27257.1	null	thrC	-	3.5443176475949802
533	384	BH03910	CAF27200.1	null	zwf	-	3.5404713296073
534	1277	BH13230	CAF28096.1	null	-	-	3.5380040021933254
535	1415	BH14710	CAF28234.1	null	exbB	-	3.537943618131448
536	879	BH09010	CAF27697.1	null	-	-	3.5378495721919134
537	1185	BH12220	CAF28004.1	null	xseA	-	3.5338404637504186
538	471	BH04800	CAF27288.1	null	glnE	-	3.5323035498200364
539	206	BH02100	CAF27022.1	null	pnp	-	3.531545518396057
540	1453	BH15090	CAF28272.1	null	tktA	-	3.53132091207338
541	915	BH09380	CAF27733.1	null	-	-	3.5295485597254075
542	1535	BH15910	CAF28354.1	null	-	-	3.5291809613383345
543	1212	BH12510	CAF28031.1	null	-	-	3.5283887305630603
544	799	BH08180	CAF27617.1	null	-	-	3.5272206560169885
545	41	BH00410	CAF26857.1	null	gyrB	-	3.5261355215894263
546	1015	BH10420	CAF27833.1	null	rpsQ	-	3.5260171120865267
547	541	BH05500	CAF27358.1	null	-	-	3.525532362487285
548	1251	BH12960	CAF28070.1	null	-	-	3.5249935727070874
549	70	BH00700	CAF26886.1	null	-	-	3.5233511312094237
550	1343	BH13970	CAF28162.1	null	-	-	3.5223572855266743
551	797	BH08160	CAF27615.1	null	topA	-	3.5215246708777803
552	738	BH07540	CAF27555.1	null	glyA	-	3.5155558523891353
553	810	BH08290	CAF27628.1	null	livJ	-	3.5150807250671092
554	116	BH01170	CAF26932.1	null	rpsT	-	3.5093783348586585
555	1570	BH16270	CAF28389.1	null	-	-	3.5093331452784087
556	166	BH01700	CAF26982.1	null	typA	-	3.5074437155245635
557	912	BH09350	CAF27730.1	null	-	-	3.5061475459677123
558	208	BH02120	CAF27024.1	null	-	-	3.5059450719440606
559	806	BH08250	CAF27624.1	null	livF	-	3.5053559484724754
560	637	BH06510	CAF27454.1	null	-	-	3.504164477707807
561	551	BH05600	CAF27368.1	null	tatC	-	3.5041065139290937
562	1521	BH15770	CAF28340.1	null	sdhB	-	3.5036092862746395
563	492	BH05010	CAF27309.1	null	smpB	-	3.500938077117595
564	1335	BH13890	CAF28154.1	null	-	-	3.4982779870512966
565	421	BH04280	CAF27237.1	null	ubiA	-	3.4982489016623504
566	1126	BH11620	CAF27945.1	null	carB	-	3.497391024286532
567	195	BH01990	CAF27011.1	null	secA	-	3.496429251406595
568	1393	BH14480	CAF28212.1	null	-	-	3.493761751224177
569	1133	BH11690	CAF27952.1	null	lpcC	-	3.491236025459616
570	79	BH00790	CAF26895.1	null	-	-	3.4895741809839005
571	162	BH01660	CAF26978.1	null	-	-	3.4895620292235954
572	150	BH01540	CAF26966.1	null	ppx	-	3.489453942493698
573	1473	BH15290	CAF28292.1	null	-	-	3.486500797356502
574	309	BH03140	CAF27125.1	null	-	-	3.486158466310831
575	1181	BH12180	CAF28000.1	null	-	-	3.4828519213696403
576	607	BH06200	CAF27424.1	null	-	-	3.4805079709261126
577	517	BH05260	CAF27334.1	null	radA	-	3.4803872336882136
578	763	BH07800	CAF27580.1	null	divK	-	3.479277856335744
579	698	BH07120	CAF27515.1	null	-	-	3.4760364681732066
580	917	BH09400	CAF27735.1	null	-	-	3.4760364681732066
581	764	BH07810	CAF27581.1	null	rpsI	-	3.4749099269724915
582	1350	BH14040	CAF28169.1	null	-	-	3.4735381250113027
583	1489	BH15450	CAF28308.1	null	-	-	3.473015298777756
584	86	BH00860	CAF26902.1	null	yfeA	-	3.4714713147129506
585	1250	BH12950	CAF28069.1	null	nodN	-	3.4692999483798324
586	1038	BH10650	CAF27856.1	null	-	-	3.467775104912208
587	175	BH01790	CAF26991.1	null	-	-	3.4671321932262056
588	1501	BH15570	CAF28320.1	null	trwL1	-	3.4661387468198703
589	394	BH04010	CAF27210.1	null	grxC	-	3.4633199885820685
590	1129	BH11650	CAF27948.1	null	-	-	3.462789957533385
591	746	BH07620	CAF27563.1	null	plsX	-	3.461991821297947
592	1311	BH13570	CAF28130.1	null	pgm	-	3.461899850224589
593	774	BH07910	CAF27591.1	null	-	-	3.461702274606692
594	572	BH05810	CAF27389.1	null	cinA	-	3.4608816269005094
595	8	BH00080	CAF26824.1	null	-	-	3.458323622885706
596	728	BH07440	CAF27545.1	null	fabF2	-	3.457824911075081
597	1612	BH16700	CAF28431.1	null	rho	-	3.455010154823176
598	1069	BH11020	CAF27888.1	null	-	-	3.454904821261184
599	478	BH04870	CAF27295.1	null	thiE1	-	3.4524591787240246
600	873	BH08930	CAF27691.1	null	nuoC	-	3.4498502212423503
601	1217	BH12560	CAF28036.1	null	-	-	3.4465018796915703
602	529	BH05380	CAF27346.1	null	-	-	3.4441999683660502
603	956	BH09810	CAF27774.1	null	-	-	3.443402600835849
604	1283	BH13290	CAF28102.1	null	-	-	3.442990496122426
605	753	BH07690	CAF27570.1	null	folE	-	3.4423378633427446
606	1207	BH12440	CAF28026.1	null	dapB	-	3.438854972146741
607	871	BH08910	CAF27689.1	null	nuoE	-	3.437985811552749
608	1407	BH14620	CAF28226.1	null	-	-	3.4365302577367487
609	75	BH00750	CAF26891.1	null	fmt	-	3.4358864421491115
610	1246	BH12910	CAF28065.1	null	yaeC	-	3.4351982467096476
611	17	BH00170	CAF26833.1	null	-	-	3.430651196640378
612	232	BH02360	CAF27048.1	null	kdsB	-	3.430121956471705
613	40	BH00400	CAF26856.1	null	ubiE	-	3.4284711992009975
614	692	BH07060	CAF27509.1	null	pemK	-	3.4279453337464
615	1375	BH14290	CAF28194.1	null	purE	-	3.4263575145112295
616	11	BH00110	CAF26827.1	null	-	-	3.425245721210019
617	1279	BH13250	CAF28098.1	null	-	-	3.4251629026336414
618	217	BH02210	CAF27033.1	null	-	-	3.424988205179304
619	1500	BH15560	CAF28319.1	null	korA	-	3.424398577860254
620	804	BH08230	CAF27622.1	null	gatC	-	3.423527451475122
621	950	BH09750	CAF27768.1	null	-	-	3.423049773999655
622	1066	BH10990	CAF27885.1	null	kgtP1	-	3.4228288712306068
623	937	BH09620	CAF27755.1	null	-	-	3.422540842862955
624	423	BH04300	CAF27239.1	null	dnaJ2	-	3.4224163950037365
625	1493	BH15490	CAF28312.1	null	xthA2	-	3.4176491007970893
626	1158	BH11940	CAF27977.1	null	-	-	3.4170943544572268
627	1022	BH10490	CAF27840.1	null	rplW	-	3.416191568533277
628	1474	BH15300	CAF28293.1	null	-	-	3.410723751179999
629	1524	BH15800	CAF28343.1	null	sdhC	-	3.4101597279081233
630	898	BH09210	CAF27716.1	null	-	-	3.4068626254062417
631	645	BH06590	CAF27462.1	null	-	-	3.405822305877578
632	1348	BH14020	CAF28167.1	null	-	-	3.405478949225054
633	257	BH02610	CAF27073.1	null	-	-	3.4051700579533097
634	20	BH00200	CAF26836.1	null	-	-	3.4044329418231714
635	102	BH01030	CAF26918.1	null	-	-	3.4033932905734448
636	1257	BH13020	CAF28076.1	null	-	-	3.402821047992106
637	907	BH09300	CAF27725.1	null	-	-	3.4000367557075744
638	550	BH05590	CAF27367.1	null	tatB	-	3.399625754436706
639	1563	BH16190	CAF28382.1	null	-	-	3.3982533303123734
640	599	BH06120	CAF27416.1	null	-	-	3.3975665183604704
641	1435	BH14910	CAF28254.1	null	ruvC	-	3.396733520769514
642	635	BH06480	CAF27452.1	null	-	-	3.3951989623769334
643	31	BH00310	CAF26847.1	null	ahcY	-	3.394973417338093
644	1141	BH11770	CAF27960.1	null	-	-	3.394077826179136
645	486	BH04950	CAF27303.1	null	hutB	-	3.392882323378593
646	485	BH04940	CAF27302.1	null	hutC	-	3.392105255488293
647	179	BH01830	CAF26995.1	null	-	-	3.391136975540791
648	120	BH01210	CAF26936.1	null	aroQ	-	3.390863802885851
649	1227	BH12720	CAF28046.1	null	-	-	3.389678053276224
650	633	BH06460	CAF27450.1	null	gltX2	-	3.389194424431355
651	3	BH00030	CAF26819.1	null	aroE	-	3.387862291081945
652	214	BH02180	CAF27030.1	null	-	-	3.387447374267639
653	936	BH09610	CAF27754.1	null	-	-	3.386969120346075
654	632	BH06450	CAF27449.1	null	nadE	-	3.3861216821370306
655	789	BH08080	CAF27607.1	null	glpD	-	3.3846565494567162
656	791	BH08100	CAF27609.1	null	cobT1	-	3.383477903191187
657	1549	BH16050	CAF28368.1	null	cynT	-	3.3800739835323554
658	1046	BH10760	CAF27865.1	null	ilvA	-	3.375691795503969
659	1388	BH14420	CAF28207.1	null	murA	-	3.3756523507383522
660	948	BH09730	CAF27766.1	null	purQ	-	3.3753791551083574
661	1202	BH12390	CAF28021.1	null	rpmH	-	3.3753444797626493
662	14	BH00140	CAF26830.1	null	ihfB	-	3.3741506578177423
663	1479	BH15350	CAF28298.1	null	ATPH	-	3.372399963448142
664	168	BH01720	CAF26984.1	null	dcp	-	3.369720628127514
665	916	BH09390	CAF27734.1	null	-	-	3.368349380252688
666	752	BH07680	CAF27569.1	null	-	-	3.36778574728428
667	155	BH01590	CAF26971.1	null	nadD	-	3.3673050610410518
668	975	BH10010	CAF27793.1	null	ilvE	-	3.367167814728378
669	1410	BH14660	CAF28229.1	null	-	-	3.3663309253381457
670	931	BH09560	CAF27749.1	null	purM	-	3.365201778344114
671	125	BH01260	CAF26941.1	null	gpsA	-	3.3642098456328897
672	1455	BH15110	CAF28274.1	null	-	-	3.3613101535150762
673	99	BH01000	CAF26915.1	null	mutS	-	3.3586006474083656
674	482	BH04910	CAF27299.1	null	thiC	-	3.3580328720036063
675	605	BH06180	CAF27422.1	null	clpA	-	3.352366670069627
676	142	BH01460	CAF26958.1	null	-	-	3.3518379738259427
677	542	BH05510	CAF27359.1	null	-	-	3.3510516331186904
678	801	BH08200	CAF27619.1	null	pyrB	-	3.350307196912871
679	765	BH07820	CAF27582.1	null	rplM	-	3.3497797410863477
680	430	BH04370	CAF27246.1	null	-	-	3.3444694190761592
681	586	BH05960	CAF27403.1	null	-	-	3.3438424815791454
682	761	BH07780	CAF27578.1	null	-	-	3.3433763297375747
683	733	BH07490	CAF27550.1	null	hfq	-	3.3428475819147168
684	94	BH00940	CAF26910.1	null	cmk	-	3.3404871467544406
685	1434	BH14900	CAF28253.1	null	ruvA	-	3.340363631348425
686	1428	BH14840	CAF28247.1	null	tolB	-	3.339668912755393
687	829	BH08490	CAF27647.1	null	-	-	3.3381984929862902
688	521	BH05300	CAF27338.1	null	-	-	3.3378367531584634
689	1136	BH11720	CAF27955.1	null	uvrB	-	3.3339840969537593
690	1170	BH12060	CAF27989.1	null	-	-	3.3337656173718813
691	46	BH00460	CAF26862.1	null	-	-	3.3327069690979916
692	28	BH00280	CAF26844.1	null	-	-	3.331707455473154
693	36	BH00360	CAF26852.1	null	-	-	3.331314503891033
694	1049	BH10810	CAF27868.1	null	-	-	3.33038103893656
695	606	BH06190	CAF27423.1	null	-	-	3.3302146459181627
696	734	BH07500	CAF27551.1	null	hflX	-	3.3297940427173085
697	429	BH04360	CAF27245.1	null	tlyA	-	3.3287837989737046
698	514	BH05230	CAF27331.1	null	-	-	3.327853320434001
699	1304	BH13500	CAF28123.1	null	phnA	-	3.326747883036576
700	1468	BH15240	CAF28287.1	null	-	-	3.325737185155662
701	1214	BH12530	CAF28033.1	null	-	-	3.3250596782332402
702	212	BH02160	CAF27028.1	null	-	-	3.3246962775238584
703	846	BH08660	CAF27664.1	null	-	-	3.3194392270420896
704	626	BH06390	CAF27443.1	null	gltX1	-	3.3192787593538733
705	800	BH08190	CAF27618.1	null	pyrC2	-	3.3191137223258154
706	1043	BH10730	CAF27862.1	null	-	-	3.3166210960981024
707	463	BH04720	CAF27280.1	null	feuQ	-	3.3128498314564507
708	518	BH05270	CAF27335.1	null	dnaB	-	3.312174440193368
709	1554	BH16100	CAF28373.1	null	-	-	3.3085507992518286
710	265	BH02690	CAF27081.1	null	mutL	-	3.307855030218151
711	139	BH01430	CAF26955.1	null	-	-	3.306153990132631
712	812	BH08310	CAF27630.1	null	-	-	3.305997130702915
713	454	BH04610	CAF27270.1	null	-	-	3.3055505132303966
714	1266	BH13120	CAF28085.1	null	-	-	3.305200157381136
715	440	BH04470	CAF27256.1	null	-	-	3.3048754885483596
716	385	BH03920	CAF27201.1	null	pgl	-	3.301980203957981
717	1503	BH15590	CAF28322.1	null	trwL3	-	3.300136336695565
718	256	BH02600	CAF27072.1	null	-	-	3.2994130886163653
719	1196	BH12330	CAF28015.1	null	proC	-	3.2992033615780847
720	1226	BH12710	CAF28045.1	null	vceB	-	3.2981415789143744
721	777	BH07940	CAF27594.1	null	fhaB7	-	3.297964035752852
722	1072	BH11060	CAF27891.1	null	-	-	3.296392207537059
723	183	BH01870	CAF26999.1	null	ugpB	-	3.296253611704569
724	103	BH01040	CAF26919.1	null	-	-	3.294577433863951
725	377	BH03830	CAF27193.1	null	aldA	-	3.2938826365906007
726	1558	BH16140	CAF28377.1	null	-	-	3.2931938525262447
727	104	BH01050	CAF26920.1	null	-	-	3.2927583097907145
728	1356	BH14100	CAF28175.1	null	-	-	3.292114487499569
729	890	BH09120	CAF27708.1	null	-	-	3.289664887903314
730	906	BH09290	CAF27724.1	null	-	-	3.2888938431708876
731	741	BH07570	CAF27558.1	null	ribE	-	3.2865954469812784
732	524	BH05330	CAF27341.1	null	-	-	3.285108879325665
733	15	BH00150	CAF26831.1	null	-	-	3.284954359422407
734	44	BH00440	CAF26860.1	null	comM	-	3.284766828317447
735	181	BH01850	CAF26997.1	null	ugpE	-	3.2807073820204082
736	160	BH01640	CAF26976.1	null	invA	-	3.280528508785503
737	62	BH00620	CAF26878.1	null	batR	-	3.2795225500903014
738	221	BH02250	CAF27037.1	null	phoH	-	3.278850392179517
739	484	BH04930	CAF27301.1	null	hmuV	-	3.2782462199716624
740	952	BH09770	CAF27770.1	null	-	-	3.277053260714086
741	1037	BH10640	CAF27855.1	null	-	-	3.2765044851527603
742	1186	BH12230	CAF28005.1	null	-	-	3.275655445635595
743	39	BH00390	CAF26855.1	null	aarF	-	3.274086098358774
744	535	BH05440	CAF27352.1	null	-	-	3.271003666919368
745	449	BH04560	CAF27265.1	null	-	-	3.270439096661887
746	336	BH03410	CAF27152.1	null	-	-	3.270204736944403
747	1347	BH14010	CAF28166.1	null	-	-	3.270153793593613
748	435	BH04420	CAF27251.1	null	thrB2	-	3.2699935960651767
749	5	BH00050	CAF26821.1	null	dnaQ	-	3.269883910041149
750	989	BH10160	CAF27807.1	null	glnA2	-	3.2689698995276797
751	600	BH06130	CAF27417.1	null	pnbA	-	3.265572803489648
752	1131	BH11670	CAF27950.1	null	trkH	-	3.2648232762335794
753	346	BH03510	CAF27162.1	null	-	-	3.2647161382031054
754	74	BH00740	CAF26890.1	null	truA	-	3.2644142449160327
755	1248	BH12930	CAF28067.1	null	-	-	3.262904834539821
756	668	BH06820	CAF27485.1	null	vapA3	-	3.2624487962986497
757	530	BH05390	CAF27347.1	null	gmk	-	3.261996726296322
758	298	BH03030	CAF27114.1	null	gpD	-	3.261828580725085
759	194	BH01980	CAF27010.1	null	fur2	-	3.2599179825972735
760	1436	BH14920	CAF28255.1	null	-	-	3.2576373262260563
761	740	BH07560	CAF27557.1	null	ribD	-	3.257516026553825
762	944	BH09690	CAF27762.1	null	purB	-	3.257237220617489
763	356	BH03610	CAF27172.1	null	gp11A	-	3.2571693891383777
764	736	BH07520	CAF27553.1	null	-	-	3.254830951286608
765	1152	BH11880	CAF27971.1	null	-	-	3.254705715568354
766	667	BH06810	CAF27484.1	null	-	-	3.253963969211343
767	113	BH01140	CAF26929.1	null	ccmB	-	3.249295937583045
768	690	BH07040	CAF27507.1	null	-	-	3.2483220919354503
769	348	BH03530	CAF27164.1	null	-	-	3.248081051109124
770	1157	BH11930	CAF27976.1	null	pcnB	-	3.2471388708434974
771	210	BH02140	CAF27026.1	null	rbfA	-	3.2457706632633467
772	1390	BH14450	CAF28209.1	null	-	-	3.2436649430245734
773	768	BH07850	CAF27585.1	null	lipB	-	3.2434274412981914
774	894	BH09160	CAF27712.1	null	-	-	3.2428511657019152
775	908	BH09310	CAF27726.1	null	-	-	3.242346970736476
776	847	BH08670	CAF27665.1	null	tyrS	-	3.24171929801197
777	754	BH07710	CAF27571.1	null	-	-	3.2411899529892123
778	1405	BH14600	CAF28224.1	null	-	-	3.2403982838338865
779	483	BH04920	CAF27300.1	null	-	-	3.2392967935361376
780	388	BH03950	CAF27204.1	null	-	-	3.236156798600031
781	1177	BH12140	CAF27996.1	null	-	-	3.235999519191224
782	374	BH03800	CAF27190.1	null	-	-	3.2359059737572498
783	1511	BH15670	CAF28330.1	null	trwJ1	-	3.2348195713124603
784	515	BH05240	CAF27332.1	null	purF	-	3.2335490417190353
785	652	BH06660	CAF27469.1	null	-	-	3.2324674665268507
786	795	BH08140	CAF27613.1	null	rpmG	-	3.232343063157936
787	481	BH04900	CAF27298.1	null	thiO	-	3.231858714928373
788	389	BH03960	CAF27205.1	null	-	-	3.2318109934818287
789	732	BH07480	CAF27549.1	null	-	-	3.2305997777836404
790	885	BH09070	CAF27703.1	null	-	-	3.2294671308992413
791	1519	BH15750	CAF28338.1	null	trwE	-	3.2292010530042843
792	313	BH03180	CAF27129.1	null	gp25	-	3.2281544973649203
793	1118	BH11540	CAF27937.1	null	dnaG	-	3.226257758618792
794	700	BH07140	CAF27517.1	null	-	-	3.2258194653488768
795	61	BH00610	CAF26877.1	null	batS	-	3.224205231865166
796	775	BH07920	CAF27592.1	null	-	-	3.2198860855372096
797	95	BH00950	CAF26911.1	null	aroA	-	3.219750172880677
798	891	BH09130	CAF27709.1	null	-	-	3.218862514785505
799	1547	BH16030	CAF28366.1	null	tyrA	-	3.2174328012360283
800	167	BH01710	CAF26983.1	null	mgtE	-	3.2173695592738336
801	623	BH06360	CAF27440.1	null	-	-	3.217204426164126
802	1461	BH15170	CAF28280.1	null	-	-	3.216905588081028
803	488	BH04970	CAF27305.1	null	hutA	-	3.215442088715471
804	625	BH06380	CAF27442.1	null	gltA	-	3.21515820882046
805	651	BH06650	CAF27468.1	null	-	-	3.213972710867697
806	699	BH07130	CAF27516.1	null	-	-	3.213972710867697
807	640	BH06540	CAF27457.1	null	-	-	3.2122777497318857
808	815	BH08340	CAF27633.1	null	radC	-	3.2119293730021115
809	853	BH08730	CAF27671.1	null	-	-	3.211635920550138
810	949	BH09740	CAF27767.1	null	purL	-	3.210836258651567
811	543	BH05520	CAF27360.1	null	-	-	3.210464069590038
812	170	BH01740	CAF26986.1	null	-	-	3.209737593393274
813	1579	BH16360	CAF28398.1	null	aroK	-	3.2062883976061833
814	1353	BH14070	CAF28172.1	null	-	-	3.206010995298807
815	1514	BH15700	CAF28333.1	null	trwJ2	-	3.205626129179758
816	1	BH00010	CAF26817.1	null	-	-	3.2054491685678874
817	537	BH05460	CAF27354.1	null	-	-	3.2022355686363015
818	1193	BH12300	CAF28012.1	null	etfA	-	3.2004798457182004
819	1432	BH14880	CAF28251.1	null	-	-	3.200068505495474
820	158	BH01620	CAF26974.1	null	filA	-	3.1994972183189296
821	1331	BH13850	CAF28150.1	null	-	-	3.1989855143968566
822	531	BH05400	CAF27348.1	null	ksgA	-	3.198434400800171
823	216	BH02200	CAF27032.1	null	metK	-	3.196166763433406
824	245	BH02490	CAF27061.1	null	-	-	3.196134006421227
825	387	BH03940	CAF27203.1	null	folD	-	3.193688708706124
826	823	BH08420	CAF27641.1	null	lexA	-	3.192632388396925
827	1505	BH15610	CAF28324.1	null	trwL5	-	3.190990646618989
828	1213	BH12520	CAF28032.1	null	-	-	3.190862430399427
829	465	BH04740	CAF27282.1	null	cycJ	-	3.188498841303403
830	1216	BH12550	CAF28035.1	null	-	-	3.187231607696553
831	650	BH06640	CAF27467.1	null	-	-	3.186830245804597
832	709	BH07230	CAF27526.1	null	-	-	3.185766278690082
833	392	BH03990	CAF27208.1	null	-	-	3.1843006363562094
834	749	BH07650	CAF27566.1	null	-	-	3.1835465620315606
835	745	BH07610	CAF27562.1	null	-	-	3.1774578251201917
836	876	BH08980	CAF27694.1	null	-	-	3.176366076195485
837	901	BH09240	CAF27719.1	null	-	-	3.1760889497468967
838	776	BH07930	CAF27593.1	null	fhaB6	-	3.174554008695071
839	124	BH01250	CAF26940.1	null	cyoD	-	3.173207198418883
840	222	BH02260	CAF27038.1	null	-	-	3.173024248860624
841	634	BH06470	CAF27451.1	null	-	-	3.1705734086648345
842	1555	BH16110	CAF28374.1	null	-	-	3.1697110155108006
843	1533	BH15890	CAF28352.1	null	cobT2	-	3.166132233045211
844	1423	BH14790	CAF28242.1	null	pal	-	3.1659358145915477
845	1139	BH11750	CAF27958.1	null	ompR	-	3.1659240208732857
846	685	BH06990	CAF27502.1	null	-	-	3.1638095264683694
847	1591	BH16490	CAF28410.1	null	-	-	3.1627617948305917
848	328	BH03330	CAF27144.1	null	gp17	-	3.160547717427897
849	53	BH00530	CAF26869.1	null	hemN	-	3.159586892553249
850	78	BH00780	CAF26894.1	null	-	-	3.158942487585063
851	987	BH10140	CAF27805.1	null	uvrA	-	3.158867790227377
852	961	BH09860	CAF27779.1	null	recG	-	3.158429577728289
853	713	BH07280	CAF27530.1	null	-	-	3.1577128245813046
854	411	BH04180	CAF27227.1	null	ispB	-	3.1553135761923277
855	693	BH07070	CAF27510.1	null	-	-	3.151842132613293
856	660	BH06740	CAF27477.1	null	-	-	3.1513396158751323
857	1225	BH12700	CAF28044.1	null	vceA	-	3.15053892727818
858	1199	BH12360	CAF28018.1	null	-	-	3.1491091356940504
859	177	BH01810	CAF26993.1	null	sun1	-	3.148949871664725
860	312	BH03170	CAF27128.1	null	gp26	-	3.1478600436510376
861	1318	BH13640	CAF28137.1	null	pyrF	-	3.1469063126001635
862	190	BH01940	CAF27006.1	null	nrdE	-	3.146778932918464
863	228	BH02320	CAF27044.1	null	dnaX	-	3.1457014330851574
864	21	BH00210	CAF26837.1	null	-	-	3.1433536705638603
865	970	BH09960	CAF27788.1	null	-	-	3.142942178773833
866	318	BH03230	CAF27134.1	null	-	-	3.1422790891779546
867	939	BH09640	CAF27757.1	null	-	-	3.141837797775977
868	272	BH02770	CAF27088.1	null	-	-	3.1410623847432535
869	620	BH06330	CAF27437.1	null	lpxB	-	3.1370407267086415
870	1531	BH15870	CAF28350.1	null	-	-	3.1362814099469007
871	1137	BH11730	CAF27956.1	null	-	-	3.135724074757878
872	1382	BH14360	CAF28201.1	null	-	-	3.1348873185753408
873	108	BH01090	CAF26924.1	null	argD	-	3.134644241016305
874	109	BH01100	CAF26925.1	null	-	-	3.1345876125437915
875	306	BH03110	CAF27122.1	null	-	-	3.133114118312221
876	796	BH08150	CAF27614.1	null	vacB	-	3.132294950669666
877	1585	BH16430	CAF28404.1	null	phaE	-	3.1300830485201088
878	972	BH09980	CAF27790.1	null	argS	-	3.129013334074755
879	727	BH07430	CAF27544.1	null	adh	-	3.1289722934853317
880	641	BH06550	CAF27458.1	null	fhaB1	-	3.127996294576369
881	456	BH04630	CAF27272.1	null	sodB	-	3.1270490960657726
882	978	BH10050	CAF27796.1	null	icdA	-	3.1244474227279735
883	1290	BH13360	CAF28109.1	null	-	-	3.1228706006915377
884	904	BH09270	CAF27722.1	null	-	-	3.122652314001438
885	1463	BH15190	CAF28282.1	null	-	-	3.1217192117632453
886	490	BH04990	CAF27307.1	null	slt	-	3.1202657819980417
887	560	BH05690	CAF27377.1	null	-	-	3.1187159683414043
888	750	BH07660	CAF27567.1	null	thrS	-	3.117809502355555
889	509	BH05180	CAF27326.1	null	cysS	-	3.1174452524245955
890	237	BH02410	CAF27053.1	null	moeB	-	3.117419818973715
891	1349	BH14030	CAF28168.1	null	-	-	3.116714739655068
892	1138	BH11740	CAF27957.1	null	-	-	3.1157075360904503
893	802	BH08210	CAF27620.1	null	-	-	3.1148723352122856
894	185	BH01890	CAF27001.1	null	-	-	3.1147094086020632
895	453	BH04600	CAF27269.1	null	-	-	3.112640713763393
896	1604	BH16620	CAF28423.1	null	ftsY	-	3.1124623138457963
897	1198	BH12350	CAF28017.1	null	-	-	3.1123390444338965
898	288	BH02930	CAF27104.1	null	-	-	3.1120617889407947
899	856	BH08760	CAF27674.1	null	-	-	3.111931944313628
900	379	BH03850	CAF27195.1	null	-	-	3.110747294900374
901	464	BH04730	CAF27281.1	null	cycH	-	3.1091827999449917
902	1076	BH11100	CAF27895.1	null	prmA	-	3.108002519425339
903	233	BH02370	CAF27049.1	null	-	-	3.107196241255224
904	1600	BH16580	CAF28419.1	null	-	-	3.1062583703940563
905	1169	BH12050	CAF27988.1	null	ctrA	-	3.1058609127843666
906	202	BH02060	CAF27018.1	null	ansA	-	3.1057145169359206
907	701	BH07150	CAF27518.1	null	fhaB4	-	3.1055550099900167
908	474	BH04830	CAF27291.1	null	-	-	3.105511448720065
909	293	BH02980	CAF27109.1	null	-	-	3.1049337553698177
910	333	BH03380	CAF27149.1	null	vapA1	-	3.104323734754591
911	557	BH05660	CAF27374.1	null	-	-	3.1033700610938277
912	1287	BH13330	CAF28106.1	null	virB9	-	3.1029355014837954
913	1284	BH13300	CAF28103.1	null	virB6	-	3.102904833378541
914	420	BH04270	CAF27236.1	null	purD	-	3.1025501950494707
915	200	BH02040	CAF27016.1	null	pepA	-	3.1020450510058164
916	129	BH01300	CAF26945.1	null	fur1	-	3.1019871792462816
917	1263	BH13090	CAF28082.1	null	-	-	3.0997090801812646
918	1506	BH15620	CAF28325.1	null	trwL6	-	3.098505242596344
919	4	BH00040	CAF26820.1	null	coaE	-	3.098269885901554
920	1603	BH16610	CAF28422.1	null	-	-	3.09464776290533
921	362	BH03670	CAF27178.1	null	-	-	3.0933768294605435
922	231	BH02350	CAF27047.1	null	pheA	-	3.092084808582869
923	180	BH01840	CAF26996.1	null	ugpC	-	3.0910712366410507
924	1416	BH14720	CAF28235.1	null	-	-	3.0894760995292683
925	2	BH00020	CAF26818.1	null	maf-1	-	3.089177691638315
926	280	BH02850	CAF27096.1	null	-	-	3.0885164886950434
927	128	BH01290	CAF26944.1	null	fabA	-	3.087554929798498
928	571	BH05800	CAF27388.1	null	-	-	3.0864065006510515
929	34	BH00340	CAF26850.1	null	accD	-	3.086354329843052
930	33	BH00330	CAF26849.1	null	folC	-	3.085616075171887
931	1551	BH16070	CAF28370.1	null	-	-	3.0851366950896053
932	803	BH08220	CAF27621.1	null	-	-	3.0850232296812568
933	1342	BH13960	CAF28161.1	null	-	-	3.0821496189949125
934	10	BH00100	CAF26826.1	null	lspA	-	3.081405840388137
935	1172	BH12080	CAF27991.1	null	-	-	3.0808355713846196
936	573	BH05820	CAF27390.1	null	-	-	3.0798178563727077
937	942	BH09670	CAF27760.1	null	nmoB	-	3.079252583658241
938	364	BH03690	CAF27180.1	null	-	-	3.078028856129305
939	300	BH03050	CAF27116.1	null	gpU	-	3.0761166610498547
940	199	BH02030	CAF27015.1	null	-	-	3.0754084237577177
941	182	BH01860	CAF26998.1	null	ugpA	-	3.075283778451518
942	909	BH09320	CAF27727.1	null	-	-	3.0746007594898392
943	1392	BH14470	CAF28211.1	null	-	-	3.0741448284953843
944	475	BH04840	CAF27292.1	null	pepN	-	3.073880159397867
945	1504	BH15600	CAF28323.1	null	trwL4	-	3.072671033072527
946	1244	BH12890	CAF28063.1	null	asd	-	3.072016841369589
947	432	BH04390	CAF27248.1	null	-	-	3.0696443612847157
948	653	BH06670	CAF27470.1	null	fhaB2	-	3.0686852160697504
949	80	BH00800	CAF26896.1	null	ibpA1	-	3.0686816818427447
950	922	BH09450	CAF27740.1	null	-	-	3.06832023721892
951	782	BH07990	CAF27599.1	null	-	-	3.0682908052824964
952	603	BH06160	CAF27420.1	null	dacA1	-	3.0669448263235766
953	1352	BH14060	CAF28171.1	null	-	-	3.0668064818491283
954	757	BH07740	CAF27574.1	null	-	-	3.0661377500796587
955	283	BH02880	CAF27099.1	null	-	-	3.0654272847644854
956	1445	BH15010	CAF28264.1	null	-	-	3.064462337243243
957	1359	BH14130	CAF28178.1	null	maf-2	-	3.063496691761055
958	900	BH09230	CAF27718.1	null	-	-	3.0629186938098547
959	748	BH07640	CAF27565.1	null	ihfA	-	3.0628563221596696
960	38	BH00380	CAF26854.1	null	dfp	-	3.06279566812836
961	828	BH08480	CAF27646.1	null	metS	-	3.059968766695236
962	1115	BH11510	CAF27934.1	null	-	-	3.0595761985159937
963	825	BH08450	CAF27643.1	null	dacA2	-	3.0584152417052555
964	201	BH02050	CAF27017.1	null	coaA	-	3.0570531633183533
965	186	BH01900	CAF27002.1	null	-	-	3.055942717438176
966	1412	BH14680	CAF28231.1	null	-	-	3.0557456741643176
967	1409	BH14650	CAF28228.1	null	-	-	3.055152614410098
968	974	BH10000	CAF27792.1	null	-	-	3.0537974532930963
969	680	BH06940	CAF27497.1	null	-	-	3.0535386748176783
970	1513	BH15690	CAF28332.1	null	trwH1	-	3.0527146765762683
971	376	BH03820	CAF27192.1	null	rluD	-	3.0509925866345275
972	198	BH02020	CAF27014.1	null	mutT	-	3.0501970066816217
973	314	BH03190	CAF27130.1	null	gp24	-	3.050082202467186
974	1108	BH11430	CAF27927.1	null	-	-	3.048277360701457
975	955	BH09800	CAF27773.1	null	rnd2	-	3.0471126037170233
976	991	BH10180	CAF27809.1	null	-	-	3.046216899376721
977	1031	BH10580	CAF27849.1	null	ybeJ	-	3.0449172461165848
978	1530	BH15860	CAF28349.1	null	bolA	-	3.0433932299910964
979	1457	BH15130	CAF28276.1	null	-	-	3.042865872031561
980	622	BH06350	CAF27439.1	null	-	-	3.0398018070214703
981	1051	BH10830	CAF27870.1	null	secD	-	3.0396712567072264
982	1437	BH14930	CAF28256.1	null	opgC	-	3.039484251121458
983	263	BH02670	CAF27079.1	null	lpxK	-	3.0392945419028417
984	539	BH05480	CAF27356.1	null	yhjE	-	3.0391095803506647
985	1438	BH14940	CAF28257.1	null	thiE2	-	3.0382942251141523
986	672	BH06860	CAF27489.1	null	-	-	3.0373613398858117
987	1496	BH15520	CAF28315.1	null	-	-	3.0347175778164406
988	1370	BH14240	CAF28189.1	null	-	-	3.0345146000924452
989	1067	BH11000	CAF27886.1	null	kgtP2	-	3.034386351286145
990	816	BH08350	CAF27634.1	null	map	-	3.0340295110099182
991	317	BH03220	CAF27133.1	null	-	-	3.033892827006111
992	1077	BH11110	CAF27896.1	null	-	-	3.0337538466577216
993	1420	BH14760	CAF28239.1	null	-	-	3.0308771143649067
994	679	BH06930	CAF27496.1	null	-	-	3.030722283354819
995	1381	BH14350	CAF28200.1	null	-	-	3.0302298539389816
996	824	BH08440	CAF27642.1	null	rlpA	-	3.0300459283269214
997	1161	BH11970	CAF27980.1	null	-	-	3.0274963527865837
998	1192	BH12290	CAF28011.1	null	etfB	-	3.0271612260659286
999	1312	BH13580	CAF28131.1	null	-	-	3.026763422115884
1000	1389	BH14430	CAF28208.1	null	-	-	3.0262642630310563
1001	1245	BH12900	CAF28064.1	null	-	-	3.0255961427253437
1002	834	BH08540	CAF27652.1	null	ubiH	-	3.0253143549472004
1003	291	BH02960	CAF27107.1	null	-	-	3.0205904605805065
1004	1112	BH11470	CAF27931.1	null	-	-	3.019730185199897
1005	359	BH03640	CAF27175.1	null	-	-	3.0190854385323633
1006	1286	BH13320	CAF28105.1	null	virB8	-	3.017540062762802
1007	770	BH07870	CAF27587.1	null	lemA	-	3.0153334788911823
1008	1573	BH16300	CAF28392.1	null	dacA3	-	3.0152981783596706
1009	285	BH02900	CAF27101.1	null	-	-	3.015238180485653
1010	7	BH00070	CAF26823.1	null	-	-	3.0137883402025114
1011	337	BH03420	CAF27153.1	null	-	-	3.0131971648538896
1012	187	BH01910	CAF27003.1	null	-	-	3.0128792022669284
1013	192	BH01960	CAF27008.1	null	hemK	-	3.01022670157917
1014	1442	BH14980	CAF28261.1	null	-	-	3.009225712881326
1015	1532	BH15880	CAF28351.1	null	cobS	-	3.008678392506837
1016	1345	BH13990	CAF28164.1	null	-	-	3.0082590997454117
1017	994	BH10210	CAF27812.1	null	txpA	-	3.0079615359796383
1018	1288	BH13340	CAF28107.1	null	virB10	-	3.0078168411163735
1019	925	BH09480	CAF27743.1	null	vapD	-	3.006553970028288
1020	439	BH04460	CAF27255.1	null	-	-	3.0065490326661846
1021	505	BH05140	CAF27322.1	null	-	-	3.0055188859676947
1022	1582	BH16400	CAF28401.1	null	-	-	3.00314057836246
1023	1280	BH13260	CAF28099.1	null	virB2	-	3.0017907441009646
1024	375	BH03810	CAF27191.1	null	rpoH2	-	3.001644382220129
1025	854	BH08740	CAF27672.1	null	-	-	3.001289158909431
1026	302	BH03070	CAF27118.1	null	-	-	3.0002803080409004
1027	1253	BH12980	CAF28072.1	null	-	-	2.9999613324624317
1028	1052	BH10840	CAF27871.1	null	-	-	2.9962660141542488
1029	224	BH02280	CAF27040.1	null	-	-	2.9943559698934274
1030	814	BH08330	CAF27632.1	null	-	-	2.99272775966977
1031	1298	BH13440	CAF28117.1	null	-	-	2.992332049841587
1032	759	BH07760	CAF27576.1	null	-	-	2.9909000941542505
1033	887	BH09090	CAF27705.1	null	-	-	2.9909000941542505
1034	1327	BH13810	CAF28146.1	null	-	-	2.9904734626030023
1035	408	BH04150	CAF27224.1	null	glyS	-	2.990344329232956
1036	59	BH00590	CAF26875.1	null	-	-	2.990319991058347
1037	1120	BH11560	CAF27939.1	null	-	-	2.9898601086427945
1038	225	BH02290	CAF27041.1	null	-	-	2.987777797108626
1039	793	BH08120	CAF27611.1	null	-	-	2.9864649754594375
1040	368	BH03730	CAF27184.1	null	-	-	2.985961605708633
1041	1302	BH13480	CAF28121.1	null	-	-	2.98538059890476
1042	1044	BH10740	CAF27863.1	null	-	-	2.983797485580064
1043	1147	BH11830	CAF27966.1	null	prsA	-	2.9817110407879817
1044	76	BH00760	CAF26892.1	null	def	-	2.9812988666665654
1045	656	BH06700	CAF27473.1	null	-	-	2.979742524569375
1046	689	BH07030	CAF27506.1	null	ssb2	-	2.9783530783336896
1047	1329	BH13830	CAF28148.1	null	sigH	-	2.9781206490645102
1048	1204	BH12410	CAF28023.1	null	-	-	2.976313593146819
1049	924	BH09470	CAF27742.1	null	ssb3	-	2.976182509715624
1050	19	BH00190	CAF26835.1	null	-	-	2.9748691224589723
1051	353	BH03580	CAF27169.1	null	-	-	2.9716214253786
1052	395	BH04020	CAF27211.1	null	ubiG	-	2.9688566109485373
1053	149	BH01530	CAF26965.1	null	-	-	2.968751556868552
1054	351	BH03560	CAF27167.1	null	vapA2	-	2.968253316779646
1055	287	BH02920	CAF27103.1	null	-	-	2.9669635992047376
1056	1107	BH11420	CAF27926.1	null	-	-	2.966613271439295
1057	910	BH09330	CAF27728.1	null	-	-	2.966029703887873
1058	48	BH00480	CAF26864.1	null	msbA	-	2.9618584918769164
1059	487	BH04960	CAF27304.1	null	hemS	-	2.961677337030284
1060	790	BH08090	CAF27608.1	null	-	-	2.9590109637573994
1061	64	BH00640	CAF26880.1	null	-	-	2.9583691399773038
1062	1232	BH12770	CAF28051.1	null	eda	-	2.958283604709496
1063	1454	BH15100	CAF28273.1	null	-	-	2.957229944881772
1064	1030	BH10570	CAF27848.1	null	xthA1	-	2.956590868763701
1065	755	BH07720	CAF27572.1	null	-	-	2.955846246692154
1066	583	BH05920	CAF27400.1	null	gidA1	-	2.9555547664187545
1067	1016	BH10430	CAF27834.1	null	rpmC	-	2.9541992418983116
1068	1252	BH12970	CAF28071.1	null	-	-	2.9499803880369853
1069	1309	BH13550	CAF28128.1	null	fumC	-	2.9472456173837824
1070	330	BH03350	CAF27146.1	null	gp15	-	2.9463899180428545
1071	1073	BH11070	CAF27892.1	null	uvrD	-	2.9456987297791355
1072	1358	BH14120	CAF28177.1	null	-	-	2.9437744623705386
1073	798	BH08170	CAF27616.1	null	dprA	-	2.9435298641319183
1074	1211	BH12500	CAF28030.1	null	-	-	2.942672340661536
1075	107	BH01080	CAF26923.1	null	-	-	2.9424729877834714
1076	455	BH04620	CAF27271.1	null	ptrB	-	2.942468246958627
1077	848	BH08680	CAF27666.1	null	bcp	-	2.9420678985321973
1078	355	BH03600	CAF27171.1	null	-	-	2.9408376525842455
1079	767	BH07840	CAF27584.1	null	parE	-	2.9384303212897382
1080	926	BH09490	CAF27744.1	null	vapA4	-	2.9374868552237277
1081	1364	BH14180	CAF28183.1	null	-	-	2.9372766891718554
1082	1142	BH11780	CAF27961.1	null	-	-	2.9368898082869217
1083	60	BH00600	CAF26876.1	null	hprK	-	2.936097386938375
1084	43	BH00430	CAF26859.1	null	-	-	2.9301447413285158
1085	1601	BH16590	CAF28420.1	null	-	-	2.929951101466941
1086	54	BH00540	CAF26870.1	null	-	-	2.92787073504557
1087	1236	BH12810	CAF28055.1	null	alr	-	2.92678823640117
1088	1034	BH10610	CAF27852.1	null	gltL	-	2.9245666388051017
1089	1160	BH11960	CAF27979.1	null	-	-	2.9218871705032545
1090	112	BH01130	CAF26928.1	null	ccmC	-	2.9203409874209685
1091	156	BH01600	CAF26972.1	null	-	-	2.9195726685649706
1092	1272	BH13180	CAF28091.1	null	-	-	2.9193535179785055
1093	1268	BH13140	CAF28087.1	null	-	-	2.918017444409748
1094	516	BH05250	CAF27333.1	null	cvpA	-	2.9163301075697037
1095	1140	BH11760	CAF27959.1	null	envZ	-	2.9155814560855773
1096	658	BH06720	CAF27475.1	null	-	-	2.915076744109684
1097	1550	BH16060	CAF28369.1	null	-	-	2.912704052012191
1098	1149	BH11850	CAF27968.1	null	rplY	-	2.9116741009273177
1099	307	BH03120	CAF27123.1	null	-	-	2.910790765450957
1100	365	BH03700	CAF27181.1	null	-	-	2.910653241039502
1101	675	BH06890	CAF27492.1	null	-	-	2.910653241039502
1102	809	BH08280	CAF27627.1	null	livH	-	2.908871772791762
1103	1427	BH14830	CAF28246.1	null	-	-	2.9078913600697383
1104	1219	BH12580	CAF28038.1	null	-	-	2.9076309227446018
1105	1319	BH13650	CAF28138.1	null	-	-	2.9076309227446018
1106	1322	BH13700	CAF28141.1	null	-	-	2.9076309227446018
1107	730	BH07460	CAF27547.1	null	acpP2	-	2.9060204329447332
1108	533	BH05420	CAF27350.1	null	-	-	2.9057117435548765
1109	1517	BH15730	CAF28336.1	null	trwG	-	2.9049046113056063
1110	220	BH02240	CAF27036.1	null	-	-	2.9034092667655136
1111	696	BH07100	CAF27513.1	null	-	-	2.9033554050018546
1112	807	BH08260	CAF27625.1	null	livG	-	2.8969602787421915
1113	792	BH08110	CAF27610.1	null	-	-	2.896115615548483
1114	919	BH09420	CAF27737.1	null	-	-	2.895854657851744
1115	352	BH03570	CAF27168.1	null	-	-	2.8931338590576754
1116	923	BH09460	CAF27741.1	null	-	-	2.89115197414774
1117	92	BH00920	CAF26908.1	null	-	-	2.8893225690681517
1118	1466	BH15220	CAF28285.1	null	-	-	2.888190098797445
1119	851	BH08710	CAF27669.1	null	amiB	-	2.886037080403382
1120	1430	BH14860	CAF28249.1	null	tolR	-	2.8837064093254914
1121	979	BH10060	CAF27797.1	null	-	-	2.882109713867661
1122	661	BH06750	CAF27478.1	null	fhaB3	-	2.8816592208683036
1123	821	BH08400	CAF27639.1	null	-	-	2.881126388018016
1124	1556	BH16120	CAF28375.1	null	-	-	2.879721156824479
1125	558	BH05670	CAF27375.1	null	ppiD	-	2.878363815632051
1126	1276	BH13220	CAF28095.1	null	ribF	-	2.8769212481112407
1127	589	BH05990	CAF27406.1	null	-	-	2.8764653689718176
1128	338	BH03430	CAF27154.1	null	-	-	2.875352913945972
1129	669	BH06830	CAF27486.1	null	-	-	2.87526691827008
1130	1053	BH10850	CAF27872.1	null	-	-	2.874986239841244
1131	845	BH08650	CAF27663.1	null	nifS2	-	2.872148089522603
1132	769	BH07860	CAF27586.1	null	-	-	2.87073409290764
1133	1159	BH11950	CAF27978.1	null	-	-	2.870285985266033
1134	725	BH07410	CAF27542.1	null	mazG	-	2.869097830298663
1135	459	BH04680	CAF27276.1	null	-	-	2.865859501388479
1136	1128	BH11640	CAF27947.1	null	aatA	-	2.865806436149939
1137	832	BH08520	CAF27650.1	null	-	-	2.8656121471121327
1138	778	BH07950	CAF27595.1	null	fhaB8	-	2.864935624565496
1139	101	BH01020	CAF26917.1	null	secB	-	2.86376850288725
1140	264	BH02680	CAF27080.1	null	-	-	2.862518409528364
1141	827	BH08470	CAF27645.1	null	dnaC	-	2.8618923963216973
1142	538	BH05470	CAF27355.1	null	-	-	2.8607458468229536
1143	58	BH00580	CAF26874.1	null	ptsH	-	2.856601914060244
1144	1576	BH16330	CAF28395.1	null	-	-	2.856525906248399
1145	448	BH04550	CAF27264.1	null	-	-	2.8550192654947115
1146	1125	BH11610	CAF27944.1	null	-	-	2.8548192981112037
1147	1206	BH12430	CAF28025.1	null	-	-	2.8538938163225063
1148	1520	BH15760	CAF28339.1	null	trwD	-	2.8536283383202545
1149	508	BH05170	CAF27325.1	null	-	-	2.8531112726602688
1150	477	BH04860	CAF27294.1	null	thiD1	-	2.850459067909923
1151	1494	BH15500	CAF28313.1	null	-	-	2.8492556341887347
1152	671	BH06850	CAF27488.1	null	exo	-	2.8489992892489635
1153	737	BH07530	CAF27554.1	null	argC	-	2.8409978378738185
1154	1291	BH13370	CAF28110.1	null	-	-	2.840760506168231
1155	371	BH03760	CAF27187.1	null	-	-	2.8381473899838836
1156	1167	BH12030	CAF27986.1	null	-	-	2.8374322643938505
1157	1123	BH11590	CAF27942.1	null	carA	-	2.834871691426727
1158	349	BH03540	CAF27165.1	null	ssb1	-	2.833315426278635
1159	1502	BH15580	CAF28321.1	null	trwL2	-	2.832969699138528
1160	708	BH07220	CAF27525.1	null	-	-	2.83224546186303
1161	324	BH03290	CAF27140.1	null	gp20	-	2.8319959032341657
1162	1070	BH11040	CAF27889.1	null	-	-	2.8308802479098367
1163	292	BH02970	CAF27108.1	null	-	-	2.828358804227655
1164	1048	BH10800	CAF27867.1	null	-	-	2.828206456281971
1165	1572	BH16290	CAF28391.1	null	plsC	-	2.826381257272219
1166	819	BH08380	CAF27637.1	null	murI	-	2.824804881154044
1167	1411	BH14670	CAF28230.1	null	-	-	2.8229464463052563
1168	971	BH09970	CAF27789.1	null	dgt	-	2.822288307211695
1169	1270	BH13160	CAF28089.1	null	-	-	2.8206775015654504
1170	299	BH03040	CAF27115.1	null	gpX	-	2.8202324291225325
1171	1482	BH15380	CAF28301.1	null	-	-	2.818077278842046
1172	707	BH07210	CAF27524.1	null	-	-	2.8177286592294153
1173	654	BH06680	CAF27471.1	null	-	-	2.8153465017672046
1174	676	BH06900	CAF27493.1	null	-	-	2.8139588915211475
1175	13	BH00130	CAF26829.1	null	-	-	2.8136399001777703
1176	460	BH04690	CAF27277.1	null	mrcA1	-	2.8131620985395305
1177	410	BH04170	CAF27226.1	null	-	-	2.8131279738356523
1178	327	BH03320	CAF27143.1	null	gp18	-	2.8113923096657882
1179	304	BH03090	CAF27120.1	null	gpFI	-	2.810117036489479
1180	91	BH00910	CAF26907.1	null	pncB	-	2.8075577088944446
1181	301	BH03060	CAF27117.1	null	-	-	2.8057955425873753
1182	710	BH07240	CAF27527.1	null	fhaB5	-	2.805610527236033
1183	756	BH07730	CAF27573.1	null	-	-	2.8014561169492134
1184	794	BH08130	CAF27612.1	null	-	-	2.8013532166123682
1185	271	BH02760	CAF27087.1	null	-	-	2.800664314356529
1186	370	BH03750	CAF27186.1	null	-	-	2.7998284215574993
1187	1330	BH13840	CAF28149.1	null	-	-	2.7985481079164702
1188	1241	BH12860	CAF28060.1	null	-	-	2.797202948632738
1189	1068	BH11010	CAF27887.1	null	kgtP3	-	2.7968645430864454
1190	973	BH09990	CAF27791.1	null	-	-	2.7965791470118693
1191	624	BH06370	CAF27441.1	null	-	-	2.7964985007272203
1192	1589	BH16470	CAF28408.1	null	-	-	2.7957342236895055
1193	140	BH01440	CAF26956.1	null	-	-	2.7949722508857406
1194	1303	BH13490	CAF28122.1	null	-	-	2.7937617964757115
1195	1485	BH15410	CAF28304.1	null	acs	-	2.7913521185000545
1196	883	BH09050	CAF27701.1	null	-	-	2.7886708777951688
1197	1194	BH12310	CAF28013.1	null	-	-	2.7881597183464546
1198	1224	BH12690	CAF28043.1	null	-	-	2.7868927289843004
1199	1289	BH13350	CAF28108.1	null	virB11	-	2.786833576961658
1200	1431	BH14870	CAF28250.1	null	tolQ	-	2.783916562494033
1201	30	BH00300	CAF26846.1	null	-	-	2.783840077280934
1202	621	BH06340	CAF27438.1	null	-	-	2.7835114763541777
1203	279	BH02840	CAF27095.1	null	-	-	2.7826420043718945
1204	1449	BH15050	CAF28268.1	null	rpmE	-	2.7801139334282707
1205	547	BH05560	CAF27364.1	null	-	-	2.779655204039296
1206	473	BH04820	CAF27290.1	null	-	-	2.77659166190309
1207	1344	BH13980	CAF28163.1	null	-	-	2.776181396170328
1208	345	BH03500	CAF27161.1	null	-	-	2.773315093491792
1209	1150	BH11860	CAF27969.1	null	pth	-	2.771523355972812
1210	534	BH05430	CAF27351.1	null	-	-	2.7704029178276333
1211	932	BH09570	CAF27750.1	null	purN	-	2.7698489270608486
1212	574	BH05830	CAF27391.1	null	-	-	2.7695040002625078
1213	27	BH00270	CAF26843.1	null	addA	-	2.765583408889046
1214	218	BH02220	CAF27034.1	null	lnt	-	2.7637820859312945
1215	1470	BH15260	CAF28289.1	null	ispA	-	2.7611985546578834
1216	830	BH08500	CAF27648.1	null	-	-	2.759905101111313
1217	1590	BH16480	CAF28409.1	null	nspC	-	2.75862045520395
1218	1484	BH15400	CAF28303.1	null	-	-	2.758247510354969
1219	369	BH03740	CAF27185.1	null	-	-	2.756221330958239
1220	884	BH09060	CAF27702.1	null	-	-	2.7561090657328267
1221	1116	BH11520	CAF27935.1	null	-	-	2.7550299978980455
1222	1365	BH14190	CAF28184.1	null	-	-	2.753834728152643
1223	367	BH03720	CAF27183.1	null	-	-	2.750919664442048
1224	673	BH06870	CAF27490.1	null	-	-	2.750919664442048
1225	1346	BH14000	CAF28165.1	null	-	-	2.7500499771186653
1226	442	BH04490	CAF27258.1	null	-	-	2.7480504609910197
1227	209	BH02130	CAF27025.1	null	truB	-	2.746649529053158
1228	1203	BH12400	CAF28022.1	null	rnpA	-	2.746084784258555
1229	1156	BH11920	CAF27975.1	null	-	-	2.745818463826839
1230	354	BH03590	CAF27170.1	null	-	-	2.7449467076921565
1231	758	BH07750	CAF27575.1	null	-	-	2.744113932148099
1232	888	BH09100	CAF27706.1	null	-	-	2.744113932148099
1233	419	BH04260	CAF27235.1	null	-	-	2.743330164184549
1234	627	BH06400	CAF27444.1	null	-	-	2.7432400055547044
1235	1403	BH14580	CAF28222.1	null	-	-	2.7403793781424515
1236	1275	BH13210	CAF28094.1	null	-	-	2.73952634372794
1237	1296	BH13420	CAF28115.1	null	-	-	2.7389324228590177
1238	1406	BH14610	CAF28225.1	null	-	-	2.73594133929089
1239	461	BH04700	CAF27278.1	null	-	-	2.7333497990949343
1240	380	BH03860	CAF27196.1	null	mscL	-	2.7332012476688545
1241	310	BH03150	CAF27126.1	null	-	-	2.73137045326505
1242	325	BH03300	CAF27141.1	null	gp19	-	2.731092448807842
1243	1293	BH13390	CAF28112.1	null	-	-	2.7304412896768278
1244	1518	BH15740	CAF28337.1	null	trwF	-	2.726761616985608
1245	1413	BH14690	CAF28232.1	null	dut	-	2.725892660887547
1246	779	BH07960	CAF27596.1	null	-	-	2.725254046953831
1247	1055	BH10880	CAF27874.1	null	cycA	-	2.7236933414561575
1248	882	BH09040	CAF27700.1	null	-	-	2.7231092158037282
1249	702	BH07160	CAF27519.1	null	-	-	2.7214441659770374
1250	1282	BH13280	CAF28101.1	null	virB4	-	2.720419312398264
1251	1292	BH13380	CAF28111.1	null	traG	-	2.7188686930388015
1252	663	BH06770	CAF27480.1	null	-	-	2.7178147253600784
1253	1462	BH15180	CAF28281.1	null	-	-	2.7162603877281595
1254	443	BH04500	CAF27259.1	null	-	-	2.7132656955921783
1255	1510	BH15660	CAF28329.1	null	trwK	-	2.712476109835467
1256	546	BH05550	CAF27363.1	null	uvrC	-	2.7093287500763537
1257	1439	BH14950	CAF28258.1	null	-	-	2.709149626190195
1258	1580	BH16370	CAF28399.1	null	aroB	-	2.7076256423959424
1259	662	BH06760	CAF27479.1	null	-	-	2.7063022425121934
1260	1487	BH15430	CAF28306.1	null	-	-	2.7056560990319034
1261	990	BH10170	CAF27808.1	null	-	-	2.7055419395455833
1262	51	BH00510	CAF26867.1	null	-	-	2.704906306385215
1263	684	BH06980	CAF27501.1	null	-	-	2.7022618631421467
1264	1145	BH11810	CAF27964.1	null	-	-	2.7017661750218953
1265	1528	BH15840	CAF28347.1	null	-	-	2.7007828434336734
1266	1163	BH11990	CAF27982.1	null	-	-	2.7006812258542428
1267	409	BH04160	CAF27225.1	null	glyQ	-	2.6994828537501627
1268	1240	BH12850	CAF28059.1	null	lon2	-	2.699303090752328
1269	1545	BH16010	CAF28364.1	null	-	-	2.6968980778626648
1270	447	BH04540	CAF27263.1	null	mutY	-	2.6963353931995417
1271	315	BH03200	CAF27131.1	null	-	-	2.696079297614152
1272	1499	BH15550	CAF28318.1	null	trwN	-	2.694338988855405
1273	1294	BH13400	CAF28113.1	null	-	-	2.6934262222429113
1274	323	BH03280	CAF27139.1	null	-	-	2.6928938234824287
1275	817	BH08360	CAF27635.1	null	sfsA	-	2.690401820554176
1276	422	BH04290	CAF27238.1	null	pdxH	-	2.6898776426686775
1277	831	BH08510	CAF27649.1	null	-	-	2.68900149245976
1278	467	BH04760	CAF27284.1	null	cycL	-	2.6866340697127074
1279	1111	BH11460	CAF27930.1	null	-	-	2.6862529262831254
1280	1574	BH16310	CAF28393.1	null	-	-	2.68465684427823
1281	1295	BH13410	CAF28114.1	null	-	-	2.6842621462034444
1282	110	BH01110	CAF26926.1	null	dsbE	-	2.6825379405746315
1283	290	BH02950	CAF27106.1	null	-	-	2.682206747203399
1284	1386	BH14400	CAF28205.1	null	-	-	2.681769516254431
1285	326	BH03310	CAF27142.1	null	-	-	2.681399695915067
1286	744	BH07600	CAF27561.1	null	-	-	2.6801025206826594
1287	319	BH03240	CAF27135.1	null	-	-	2.67946500575861
1288	294	BH02990	CAF27110.1	null	-	-	2.67807338386618
1289	250	BH02540	CAF27066.1	null	-	-	2.677859577547032
1290	911	BH09340	CAF27729.1	null	-	-	2.677564094139353
1291	445	BH04520	CAF27261.1	null	-	-	2.6748328726823614
1292	861	BH08810	CAF27679.1	null	birA	-	2.6699008734708722
1293	880	BH09020	CAF27698.1	null	-	-	2.6693108107650243
1294	1417	BH14730	CAF28236.1	null	-	-	2.666910377037686
1295	839	BH08590	CAF27657.1	null	-	-	2.6668729815904926
1296	1119	BH11550	CAF27938.1	null	-	-	2.6656443990076335
1297	398	BH04050	CAF27214.1	null	-	-	2.66378637917069
1298	1301	BH13470	CAF28120.1	null	trpS	-	2.657889783875046
1299	892	BH09140	CAF27710.1	null	-	-	2.6571161257606106
1300	173	BH01770	CAF26989.1	null	-	-	2.656599947298728
1301	1297	BH13430	CAF28116.1	null	-	-	2.6546622310347483
1302	1581	BH16390	CAF28400.1	null	-	-	2.6508021138127202
1303	255	BH02590	CAF27071.1	null	-	-	2.6492951395749365
1304	476	BH04850	CAF27293.1	null	-	-	2.6447774029700675
1305	506	BH05150	CAF27323.1	null	-	-	2.6437817940844686
1306	899	BH09220	CAF27717.1	null	-	-	2.638477517275701
1307	1032	BH10590	CAF27850.1	null	gltJ	-	2.637551524731831
1308	1285	BH13310	CAF28104.1	null	-	-	2.633532431261774
1309	735	BH07510	CAF27552.1	null	-	-	2.6283110931277704
1310	1606	BH16640	CAF28425.1	null	gloB	-	2.6270825853464634
1311	343	BH03480	CAF27159.1	null	-	-	2.6249811652083754
1312	711	BH07250	CAF27528.1	null	-	-	2.624228087780944
1313	311	BH03160	CAF27127.1	null	gp27	-	2.6181911774279327
1314	1398	BH14530	CAF28217.1	null	-	-	2.6178475889067827
1315	1602	BH16600	CAF28421.1	null	dapF	-	2.6163220860433496
1316	1464	BH15200	CAF28283.1	null	-	-	2.614981095728844
1317	1371	BH14250	CAF28190.1	null	-	-	2.612897729614691
1318	281	BH02860	CAF27097.1	null	-	-	2.6111588774951624
1319	1033	BH10600	CAF27851.1	null	gltK	-	2.610114743460679
1320	114	BH01150	CAF26930.1	null	ccmA	-	2.606841187044218
1321	1529	BH15850	CAF28348.1	null	xerC	-	2.6064800178868506
1322	1334	BH13880	CAF28153.1	null	-	-	2.6057685914506177
1323	781	BH07980	CAF27598.1	null	-	-	2.594541205364826
1324	1042	BH10720	CAF27861.1	null	-	-	2.594541205364826
1325	493	BH05020	CAF27310.1	null	-	-	2.5942743695618886
1326	363	BH03680	CAF27179.1	null	-	-	2.59116573338392
1327	1071	BH11050	CAF27890.1	null	-	-	2.5905721364585648
1328	687	BH07010	CAF27504.1	null	yacB	-	2.5899497572063868
1329	686	BH07000	CAF27503.1	null	-	-	2.589841102012387
1330	163	BH01670	CAF26979.1	null	-	-	2.588480716412562
1331	1035	BH10620	CAF27853.1	null	exoR	-	2.5881659118653344
1332	1300	BH13460	CAF28119.1	null	mviN	-	2.5863117046507256
1333	604	BH06170	CAF27421.1	null	-	-	2.585197872051415
1334	751	BH07670	CAF27568.1	null	-	-	2.584814521188582
1335	303	BH03080	CAF27119.1	null	gpFII	-	2.583866748096192
1336	1467	BH15230	CAF28286.1	null	fdxA	-	2.5832496040383637
1337	289	BH02940	CAF27105.1	null	-	-	2.5832176292744524
1338	945	BH09700	CAF27763.1	null	-	-	2.5804849131213223
1339	951	BH09760	CAF27769.1	null	-	-	2.579616765199653
1340	205	BH02090	CAF27021.1	null	rsmC	-	2.5788587069789526
1341	296	BH03010	CAF27112.1	null	-	-	2.5777225517411453
1342	659	BH06730	CAF27476.1	null	-	-	2.5770748322680954
1343	940	BH09650	CAF27758.1	null	-	-	2.5717401236966015
1344	726	BH07420	CAF27543.1	null	-	-	2.5715693320351125
1345	1209	BH12470	CAF28028.1	null	mccB	-	2.569893077743732
1346	602	BH06150	CAF27419.1	null	-	-	2.569134155810107
1347	322	BH03270	CAF27138.1	null	-	-	2.568541379881223
1348	169	BH01730	CAF26985.1	null	-	-	2.56462592412514
1349	9	BH00090	CAF26825.1	null	-	-	2.564458804871272
1350	1144	BH11800	CAF27963.1	null	lgt	-	2.56394324859313
1351	1394	BH14490	CAF28213.1	null	-	-	2.55877217652211
1352	261	BH02650	CAF27077.1	null	-	-	2.557582051653501
1353	329	BH03340	CAF27145.1	null	-	-	2.55686998562336
1354	1400	BH14550	CAF28219.1	null	-	-	2.556662031953012
1355	665	BH06790	CAF27482.1	null	-	-	2.555523886011776
1356	1537	BH15930	CAF28356.1	null	surF1	-	2.5509700238868023
1357	1122	BH11580	CAF27941.1	null	ubiC	-	2.54468932189753
1358	1376	BH14300	CAF28195.1	null	purK	-	2.544099379066458
1359	229	BH02330	CAF27045.1	null	-	-	2.5392088062884284
1360	705	BH07190	CAF27522.1	null	-	-	2.539183677579287
1361	1512	BH15680	CAF28331.1	null	trwI1	-	2.536748959622293
1362	1481	BH15370	CAF28300.1	null	talC	-	2.5364058017550764
1363	1515	BH15710	CAF28334.1	null	trwI2	-	2.5339006951700767
1364	1229	BH12740	CAF28048.1	null	-	-	2.527334307444557
1365	903	BH09260	CAF27721.1	null	-	-	2.5247402306675455
1366	1609	BH16670	CAF28428.1	null	gidB	-	2.51726253150677
1367	1105	BH11400	CAF27924.1	null	pncA	-	2.512933082107384
1368	1507	BH15630	CAF28326.1	null	trwL7	-	2.512161336777096
1369	927	BH09500	CAF27745.1	null	-	-	2.5048467990043126
1370	366	BH03710	CAF27182.1	null	-	-	2.5022818246124934
1371	674	BH06880	CAF27491.1	null	-	-	2.5022818246124934
1372	714	BH07290	CAF27531.1	null	-	-	2.499917105135178
1373	1313	BH13590	CAF28132.1	null	-	-	2.4957582489855556
1374	536	BH05450	CAF27353.1	null	-	-	2.4937594155819154
1375	1351	BH14050	CAF28170.1	null	-	-	2.4896823943254294
1376	836	BH08560	CAF27654.1	null	-	-	2.487434248221471
1377	1333	BH13870	CAF28152.1	null	-	-	2.485462412565891
1378	215	BH02190	CAF27031.1	null	-	-	2.48429479852178
1379	339	BH03440	CAF27155.1	null	-	-	2.483839898277671
1380	1488	BH15440	CAF28307.1	null	-	-	2.4787008174539706
1381	1242	BH12870	CAF28061.1	null	-	-	2.470858578381857
1382	670	BH06840	CAF27487.1	null	-	-	2.4576430189409084
1383	959	BH09840	CAF27777.1	null	-	-	2.456225972470707
1384	1254	BH12990	CAF28073.1	null	-	-	2.453654815673539
1385	1332	BH13860	CAF28151.1	null	-	-	2.451819406101512
1386	452	BH04590	CAF27268.1	null	-	-	2.4515167048243423
1387	57	BH00570	CAF26873.1	null	-	-	2.449909423830439
1388	788	BH08070	CAF27606.1	null	-	-	2.4487692074585663
1389	565	BH05740	CAF27382.1	null	-	-	2.4475707153253334
1390	1171	BH12070	CAF27990.1	null	-	-	2.4422584039760977
1391	357	BH03620	CAF27173.1	null	-	-	2.4420434643388935
1392	1146	BH11820	CAF27965.1	null	-	-	2.438699475842504
1393	1188	BH12250	CAF28007.1	null	-	-	2.4373488532718057
1394	340	BH03450	CAF27156.1	null	-	-	2.433057446237785
1395	269	BH02740	CAF27085.1	null	-	-	2.4313467398938267
1396	1509	BH15650	CAF28328.1	null	trwM	-	2.4292296485009457
1397	1316	BH13620	CAF28135.1	null	-	-	2.421246836745093
1398	1508	BH15640	CAF28327.1	null	trwL8	-	2.420710474124174
1399	1075	BH11090	CAF27894.1	null	-	-	2.417536653803477
1400	785	BH08030	CAF27603.1	null	-	-	2.4165376710776227
1401	230	BH02340	CAF27046.1	null	-	-	2.4124016743026866
1402	642	BH06560	CAF27459.1	null	-	-	2.411297971040705
1403	649	BH06630	CAF27466.1	null	-	-	2.404457084963758
1404	1397	BH14520	CAF28216.1	null	-	-	2.4041877337425737
1405	1223	BH12680	CAF28042.1	null	-	-	2.4022463940864327
1406	1326	BH13800	CAF28145.1	null	-	-	2.4022463940864327
1407	444	BH04510	CAF27260.1	null	-	-	2.4010230523150864
1408	1575	BH16320	CAF28394.1	null	-	-	2.3962787758066155
1409	1191	BH12280	CAF28010.1	null	-	-	2.3829236999792065
1410	358	BH03630	CAF27174.1	null	-	-	2.376106206519322
1411	664	BH06780	CAF27481.1	null	-	-	2.3550829622233467
1412	1362	BH14160	CAF28181.1	null	-	-	2.3547146422449323
1413	1441	BH14970	CAF28260.1	null	-	-	2.3547146422449323
1414	130	BH01310	CAF26946.1	null	-	-	2.3522960265007127
1415	1135	BH11710	CAF27954.1	null	-	-	2.3480650155344156
1416	1380	BH14340	CAF28199.1	null	rpmJ	-	2.3445147901687777
1417	703	BH07170	CAF27520.1	null	-	-	2.3375395884869814
1418	316	BH03210	CAF27132.1	null	-	-	2.3356195701575455
1419	695	BH07090	CAF27512.1	null	-	-	2.3112648840298444
1420	920	BH09430	CAF27738.1	null	-	-	2.3112648840298444
1421	1605	BH16630	CAF28424.1	null	ispZ	-	2.3031656293049836
1422	437	BH04440	CAF27253.1	null	-	-	2.3021558981512493
1423	1395	BH14500	CAF28214.1	null	-	-	2.301651293164009
1424	897	BH09200	CAF27715.1	null	-	-	2.2993459523691877
1425	1210	BH12480	CAF28029.1	null	mccC	-	2.299265802426338
1426	838	BH08580	CAF27656.1	null	-	-	2.2828433476759544
1427	1402	BH14570	CAF28221.1	null	-	-	2.281442538745349
1428	1354	BH14080	CAF28173.1	null	-	-	2.279842481602334
1429	458	BH04670	CAF27275.1	null	-	-	2.277982346196556
1430	282	BH02870	CAF27098.1	null	-	-	2.2712952349646716
1431	958	BH09830	CAF27776.1	null	-	-	2.270016210398178
1432	141	BH01450	CAF26957.1	null	-	-	2.259231115380414
1433	677	BH06910	CAF27494.1	null	-	-	2.2533356318415763
1434	1281	BH13270	CAF28100.1	null	virB3	-	2.244176075784161
1435	284	BH02890	CAF27100.1	null	-	-	2.236086195469202
1436	451	BH04580	CAF27267.1	null	-	-	2.219048178361578
1437	1472	BH15280	CAF28291.1	null	-	-	2.205446207775855
1438	1050	BH10820	CAF27869.1	null	-	-	2.2045403579081833
1439	1338	BH13920	CAF28157.1	null	-	-	2.1938158806723105
1440	1363	BH14170	CAF28182.1	null	-	-	2.178025457567357
1441	694	BH07080	CAF27511.1	null	-	-	2.1776600803004107
1442	1336	BH13900	CAF28155.1	null	fdhE	-	2.174639595718675
1443	341	BH03460	CAF27157.1	null	-	-	2.1743960311402915
1444	1369	BH14230	CAF28188.1	null	-	-	2.172825773934399
1445	1443	BH14990	CAF28262.1	null	-	-	2.167286972461531
1446	1384	BH14380	CAF28203.1	null	-	-	2.166560035588995
1447	223	BH02270	CAF27039.1	null	-	-	2.1618321584585254
1448	646	BH06600	CAF27463.1	null	-	-	2.1594211236017817
1449	1379	BH14330	CAF28198.1	null	-	-	2.1582859864765354
1450	655	BH06690	CAF27472.1	null	-	-	2.1441837848979475
1451	1271	BH13170	CAF28090.1	null	-	-	2.142188478778229
1452	1195	BH12320	CAF28014.1	null	-	-	2.1419648546994883
1453	1562	BH16180	CAF28381.1	null	-	-	2.137470168455772
1454	297	BH03020	CAF27113.1	null	-	-	2.1303926444801013
1455	1383	BH14370	CAF28202.1	null	-	-	2.130283117905567
1456	334	BH03390	CAF27150.1	null	-	-	2.1186762223799502
1457	697	BH07110	CAF27514.1	null	-	-	2.1153902115010506
1458	918	BH09410	CAF27736.1	null	-	-	2.1153902115010506
1459	320	BH03250	CAF27136.1	null	-	-	2.0848114453551143
1460	1368	BH14220	CAF28187.1	null	-	-	2.0805859741208845
1461	268	BH02730	CAF27084.1	null	-	-	2.0760160568155452
1462	1396	BH14510	CAF28215.1	null	-	-	2.072628785401776
1463	1399	BH14540	CAF28218.1	null	-	-	2.0660328977545848
1464	706	BH07200	CAF27523.1	null	-	-	2.060964667898257
1465	1391	BH14460	CAF28210.1	null	-	-	2.0594264052796745
1466	1367	BH14210	CAF28186.1	null	-	-	2.0450532399355987
1467	1378	BH14320	CAF28197.1	null	-	-	2.030315079964654
1468	1385	BH14390	CAF28204.1	null	-	-	2.020617418548433
1469	681	BH06950	CAF27498.1	null	-	-	2.019790838235716
1470	1310	BH13560	CAF28129.1	null	-	-	2.007713224449968
1471	704	BH07180	CAF27521.1	null	-	-	2.007049843905192
1472	1401	BH14560	CAF28220.1	null	-	-	2.000080956853307
1473	1440	BH14960	CAF28259.1	null	-	-	1.9913494763638664
1474	1377	BH14310	CAF28196.1	null	-	-	1.9913422658275366
1475	1104	BH11390	CAF27923.1	null	-	-	1.954507529503144
1476	342	BH03470	CAF27158.1	null	-	-	1.9535833736539878
1477	644	BH06580	CAF27461.1	null	-	-	1.9515995032573716
1478	657	BH06710	CAF27474.1	null	-	-	1.9424181847182524
1479	1498	BH15540	CAF28317.1	null	-	-	1.91652241766215
1480	143	BH01470	CAF26959.1	null	-	-	1.910743046157974
1481	1404	BH14590	CAF28223.1	null	-	-	1.8913169443993094
1482	1444	BH15000	CAF28263.1	null	-	-	1.8469787375004585
1483	1361	BH14150	CAF28180.1	null	-	-	1.8164835888544313
1484	1183	BH12200	CAF28002.1	null	-	-	1.816252584150793
1485	1366	BH14200	CAF28185.1	null	-	-	1.8038230234407213
1486	111	BH01120	CAF26927.1	null	-	-	1.7771155618463388
1487	1593	BH16510	CAF28412.1	null	-	-	1.5571298120671575
1488	896	BH09180	CAF27714.1	null	-	-	1.4168945553180543
