# Supplementary material for: Bioinformatic Assessment of Factors Affecting the Correlation between Protein Abundance and Elongation Efficiency in Prokaryotes
Source: Int J Mol Sci. 2022 Oct 9;23(19):11996. doi: 10.3390/ijms231911996 (PMC9570070; doi:10.3390/ijms231911996)
Supplement: Supplementary file 1 [file ijms-23-11996-s001.zip › EloE/output_folder/Bartonella_henselae_str._Houston-1_283166/bartonella henselae str. houston-1_genes_and_flanks.txt]

>1	N operona: 1	first	BH00010	gene_poz=(601-1425)	-	hypothetical protein	null	/position=-599 - 1425 (1 - 825)	/lenght=2025 (825)	/codons=675 (275)	/complement=false	GC-compoz=35.27272727272727%	/LCI1=1.3479318734793186	/LCI2=0.11350364963503648	p_i1=0.2519144639746604	p_i2=0.1502595819684809	/Tai=0.2738994806328152	/Tei=0.23523362377163282	/EEI=3.2054491685678874
tttatgggaaatttaaagaatagaacacttttagtaaggtaggaatattctatacttaactttcctaaactgcaagtgtccttcataagatttattttccatatacaattctacaaccatataaaaaataatcacttctacaaattgaaatgattcataaaactttttaaaagaaaatcattcataaaaaaaattaataatattttaaagaacttacgtgatacactattctcaaataggttaagaaaaaatatggatgctttatatccttaattaattaatcttcaaaagaaattttattttttccaaaattttttctttaataatttaagaactgatgattttttttatttaaatctgtgtttaatggggattattatttatactacattcatcctcagttttatccacaaatgaaaagagaaaaaaataaattagaactctactttaaggatattatccccattcttttttctaagagaattttagttataagaattattcaatttgtgcataataatggaaaaatttctctaaatttttactttataaaaggttaaaactatatatgcacatttattaacaaggagttaaaattttgtgaagagagaaaaaaaatcctttcatttacacatgctttctgatgcaacgggagaaacattaatatctgttggaagagctgtagcatcacaatacacgatgagtcaggcaacagaacatatctatccgatgattcgtaacaaaacacagttgcagagagctcttgatgagatacaacaagagcctgggatagttctttacacaatcattgacaaaaaaattaaaattcttcttagaaaaagatgtgaaaaaatagaaattccctgtattgatatactccatcctgttttgaatgcttttaaatcttaccttggaatacctacaaatttacgtgtcagtgcacaacatggtcttaatgcagattactttcgccgtattgaggcgttggattttacaatagaacatgatgatggtcagtctcctaatagcctctcggatgcagatgtaattcttgttggaatttcaagaacttctaaaacaccaactagtatttatttagcaaatcgtggaattaaaactgccaatgttcctcttattccaggcattaatttgccagacactcttttaggagcaaaaaatgctctgattataggcttaattgcatcagttgaacgaatttcacatattcgtcaaaatcgaaatttgggtgatgatttttctcttgaaagttatacggatagaatcaatatatctgaagagttaacttatgcaaaacgtatttgtgaacgttttagctggcctgttattgatgttacaagacgctctattgaagaaactgctgcggaaatatttgaacttttgtcgcgatttcgtgaaggaaaatgaaagaaaaatctatgttagcagagactttaatattagcatctcttagttcttatcgtgcacaattgttaaaaaaagcaggtttaaatttcttcgttaaaggagcttcttttgatgaaagagaagtagaaaaaacaggaaaaacaaaaaatcctaaagaactgagttgttttcttgcaagtgcaaaagcaaaaaatgtttctgagcgttttcctgaggccttagttattgggtgtgatcaaatacttgatttagaaggtcaagtctttcataaagttaaaagtatagaagaagcacatcaacgtttgtgcattttgtcaggaaagattcattctcttcatagtgcagtagctttatttcagaatggccaagaaatttgggttgaagcttttagtgctcatatgtcagtacgtcctctgtcatcagaattcattgagcgttatcttgctcgtgtagagacggatattttaaacagtgtgggcgtgtatcaaattgaaggagaaggtatccacctttttgaaaaaattgaaggagatttttttactattattgggttacctttattacctttattaataaagttgcgtcactttgaggtcattg
>2	N operona: 1	middle	BH00020	gene_poz=(601-1197)	maf-1	Septum formation maf protein	null	/position=237 - 2033 (837 - 1433)	/lenght=1797 (597)	/codons=599 (199)	/complement=false	GC-compoz=34.003350083752096%	/LCI1=1.569023569023569	/LCI2=0.09309764309764312	p_i1=0.3651074289662517	p_i2=0.0934425997396749	/Tai=0.19730906149697458	/Tei=0.1840983397657074	/EEI=3.089177691638315
aaaaagatgtgaaaaaatagaaattccctgtattgatatactccatcctgttttgaatgcttttaaatcttaccttggaatacctacaaatttacgtgtcagtgcacaacatggtcttaatgcagattactttcgccgtattgaggcgttggattttacaatagaacatgatgatggtcagtctcctaatagcctctcggatgcagatgtaattcttgttggaatttcaagaacttctaaaacaccaactagtatttatttagcaaatcgtggaattaaaactgccaatgttcctcttattccaggcattaatttgccagacactcttttaggagcaaaaaatgctctgattataggcttaattgcatcagttgaacgaatttcacatattcgtcaaaatcgaaatttgggtgatgatttttctcttgaaagttatacggatagaatcaatatatctgaagagttaacttatgcaaaacgtatttgtgaacgttttagctggcctgttattgatgttacaagacgctctattgaagaaactgctgcggaaatatttgaacttttgtcgcgatttcgtgaaggaaaatgaaagaaaaatctatgttagcagagactttaatattagcatctcttagttcttatcgtgcacaattgttaaaaaaagcaggtttaaatttcttcgttaaaggagcttcttttgatgaaagagaagtagaaaaaacaggaaaaacaaaaaatcctaaagaactgagttgttttcttgcaagtgcaaaagcaaaaaatgtttctgagcgttttcctgaggccttagttattgggtgtgatcaaatacttgatttagaaggtcaagtctttcataaagttaaaagtatagaagaagcacatcaacgtttgtgcattttgtcaggaaagattcattctcttcatagtgcagtagctttatttcagaatggccaagaaatttgggttgaagcttttagtgctcatatgtcagtacgtcctctgtcatcagaattcattgagcgttatcttgctcgtgtagagacggatattttaaacagtgtgggcgtgtatcaaattgaaggagaaggtatccacctttttgaaaaaattgaaggagatttttttactattattgggttacctttattacctttattaataaagttgcgtcactttgaggtcattgatggttaatttaacaataaagcgcgaaaaaaaaaaaattccacgtgcgtttgttgttggtactcctattcatcattcaaaatcgccaaaaattcacaatttttggcttaaacaatatgatttacagggtgaatatttagcacaggaagtaacatctgaagaatttagagattttttaacatctctaaaaaggagaggattttgtggaggcaatgtcactttacctcataaacaggaagcctttcatttggcaaattataaagatgatgtagcaacgatgattggtgctgttaatacactgtggtatgaaggagataaactttgtggcacaaacagtgatgcttatggttttagtgctaaccttgatgattctgctcctgattggatgggggaaacagctcttgtttttggtgccggtggtgctgcacgcgctattctctatgctttaaaaaaacgaggatttgagcgtatttgtttagttaatcgtacaaaacaacgggcagagagtttagctgagcattttggaaaaccggttgaagtttgtgattggtataaggcgcatgaaatactttatcaggctgatttaattgtcaatacgacttctgtagg
>3	N operona: 1	middle	BH00030	gene_poz=(601-1482)	aroE	Shikimate 5-dehydrogenase	null	/position=826 - 2907 (1426 - 2307)	/lenght=2082 (882)	/codons=694 (294)	/complement=false	GC-compoz=37.528344671201815%	/LCI1=1.2798634812286689	/LCI2=0.09431171786120597	p_i1=0.2190486901235127	p_i2=0.09650404221226445	/Tai=0.2767226090306043	/Tei=0.186853637991038	/EEI=3.387862291081945
aagaaaaatctatgttagcagagactttaatattagcatctcttagttcttatcgtgcacaattgttaaaaaaagcaggtttaaatttcttcgttaaaggagcttcttttgatgaaagagaagtagaaaaaacaggaaaaacaaaaaatcctaaagaactgagttgttttcttgcaagtgcaaaagcaaaaaatgtttctgagcgttttcctgaggccttagttattgggtgtgatcaaatacttgatttagaaggtcaagtctttcataaagttaaaagtatagaagaagcacatcaacgtttgtgcattttgtcaggaaagattcattctcttcatagtgcagtagctttatttcagaatggccaagaaatttgggttgaagcttttagtgctcatatgtcagtacgtcctctgtcatcagaattcattgagcgttatcttgctcgtgtagagacggatattttaaacagtgtgggcgtgtatcaaattgaaggagaaggtatccacctttttgaaaaaattgaaggagatttttttactattattgggttacctttattacctttattaataaagttgcgtcactttgaggtcattgatggttaatttaacaataaagcgcgaaaaaaaaaaaattccacgtgcgtttgttgttggtactcctattcatcattcaaaatcgccaaaaattcacaatttttggcttaaacaatatgatttacagggtgaatatttagcacaggaagtaacatctgaagaatttagagattttttaacatctctaaaaaggagaggattttgtggaggcaatgtcactttacctcataaacaggaagcctttcatttggcaaattataaagatgatgtagcaacgatgattggtgctgttaatacactgtggtatgaaggagataaactttgtggcacaaacagtgatgcttatggttttagtgctaaccttgatgattctgctcctgattggatgggggaaacagctcttgtttttggtgccggtggtgctgcacgcgctattctctatgctttaaaaaaacgaggatttgagcgtatttgtttagttaatcgtacaaaacaacgggcagagagtttagctgagcattttggaaaaccggttgaagtttgtgattggtataaggcgcatgaaatactttatcaggctgatttaattgtcaatacgacttctgtaggcatgataaactcaaatgagaaagaaagtacttcttttttttgtgattttcataaaacgaagacaacagcgttagtaacagatattgtttatacgcctttggtaacccctttcttacaacgagcaaaagcacacggtctaagaacagttgatggactaggaatgcttttacatcaggctgttttagggtttgaacgatggtttggaataagaccacgggtgacaaaggcattacgggcgacaattttacaggatatgggtgaaaagagaggatgaaaatcatagggctaaccggatcaattgctatgggaaaatcaacagttgctgattttttcagacaagcgggtatttccgtttttagtgctgatgaggcagtttacaaactttataagagtgaaccaactttatctctcatagaatataaattccctggcgtttttgaaaatggtaaagtaaatcgccaaaaactttctgaaattttgatcaacgataatgaaaaattacaaactttagaaaaaataatacatcctttggttcaagaaaaagaaaaaaaattcattgatacagcgcgtcaacagggagaaaaattagttgttcttgatattccacttcttcttgaaacgaaaggtgaaaaacgtgtagatagtgtggttgttgtttctgctccattggcaatacaaaaagagcgtgcgatgattcgccaaaatatgagtgaaaaaaaatttgcttttatcaatgggaggcaaatgtctgatgaaaaaaaacgagcacgtgctgactttattattgatacaggaaaagatttagaaaacacccgtgaacaagttctttttgtgataaaaagtttgctaaagaattaaaataatgcgtgaaatt
>4	N operona: 1	middle	BH00040	gene_poz=(601-1188)	coaE	Dephospho-CoA kinase	null	/position=1704 - 3491 (2304 - 2891)	/lenght=1788 (588)	/codons=596 (196)	/complement=false	GC-compoz=33.16326530612245%	/LCI1=1.5487179487179488	/LCI2=0.04786324786324789	p_i1=0.354495206735293	p_i2=0.014972511331181096	/Tai=0.20382190251437549	/Tei=0.11347526019806299	/EEI=3.098269885901554
gattggtgctgttaatacactgtggtatgaaggagataaactttgtggcacaaacagtgatgcttatggttttagtgctaaccttgatgattctgctcctgattggatgggggaaacagctcttgtttttggtgccggtggtgctgcacgcgctattctctatgctttaaaaaaacgaggatttgagcgtatttgtttagttaatcgtacaaaacaacgggcagagagtttagctgagcattttggaaaaccggttgaagtttgtgattggtataaggcgcatgaaatactttatcaggctgatttaattgtcaatacgacttctgtaggcatgataaactcaaatgagaaagaaagtacttcttttttttgtgattttcataaaacgaagacaacagcgttagtaacagatattgtttatacgcctttggtaacccctttcttacaacgagcaaaagcacacggtctaagaacagttgatggactaggaatgcttttacatcaggctgttttagggtttgaacgatggtttggaataagaccacgggtgacaaaggcattacgggcgacaattttacaggatatgggtgaaaagagaggatgaaaatcatagggctaaccggatcaattgctatgggaaaatcaacagttgctgattttttcagacaagcgggtatttccgtttttagtgctgatgaggcagtttacaaactttataagagtgaaccaactttatctctcatagaatataaattccctggcgtttttgaaaatggtaaagtaaatcgccaaaaactttctgaaattttgatcaacgataatgaaaaattacaaactttagaaaaaataatacatcctttggttcaagaaaaagaaaaaaaattcattgatacagcgcgtcaacagggagaaaaattagttgttcttgatattccacttcttcttgaaacgaaaggtgaaaaacgtgtagatagtgtggttgttgtttctgctccattggcaatacaaaaagagcgtgcgatgattcgccaaaatatgagtgaaaaaaaatttgcttttatcaatgggaggcaaatgtctgatgaaaaaaaacgagcacgtgctgactttattattgatacaggaaaagatttagaaaacacccgtgaacaagttctttttgtgataaaaagtttgctaaagaattaaaataatgcgtgaaattatttttgatacagaaacaacaggtttagataaagaaaaagaccgtataatagaaatcggctgtgtagaaatggttgatcgttatcttacaggacgccgattccacgtttatttgaatccacaaggcgttattattcctgatgaagttgtagcagttcatggattgaccaatgaacgtttaaagaatgaaaaaagctttagtgatattgccgatgaatttttagagtttatcaatggtgcaacaatgattgcccataatgcaagttttgatattggttttcttaatgcagaattagcacgagcaaataaaccacttatcagtgttgacaatattcttgatacattggctatggcacggcgcaaatttcctatggcgcctaattctcttgatgttttgtgcaaacgttttggcattgataatagtcatcgtgtttttcatggtgctttgcttgacgcggaaattcttgccgatatttatatcgagctcattggtggaaagcagggcgtattggtttttggaaacaatggaagtgttcatgaagagagcgagaatgacaagaatgctttctcagcagttaaaatccg
>5	N operona: 1	last	BH00050	gene_poz=(601-1308)	dnaQ	DNA polymerase III epsilon chain	null	/position=2296 - 4203 (2896 - 3603)	/lenght=1908 (708)	/codons=636 (236)	/complement=false	GC-compoz=36.5819209039548%	/LCI1=1.4624113475177305	/LCI2=0.089645390070922	p_i1=0.3096946771825995	p_i2=0.08498225291827341	/Tai=0.22886256207656563	/Tei=0.17648402762644608	/EEI=3.269883910041149
aagagaggatgaaaatcatagggctaaccggatcaattgctatgggaaaatcaacagttgctgattttttcagacaagcgggtatttccgtttttagtgctgatgaggcagtttacaaactttataagagtgaaccaactttatctctcatagaatataaattccctggcgtttttgaaaatggtaaagtaaatcgccaaaaactttctgaaattttgatcaacgataatgaaaaattacaaactttagaaaaaataatacatcctttggttcaagaaaaagaaaaaaaattcattgatacagcgcgtcaacagggagaaaaattagttgttcttgatattccacttcttcttgaaacgaaaggtgaaaaacgtgtagatagtgtggttgttgtttctgctccattggcaatacaaaaagagcgtgcgatgattcgccaaaatatgagtgaaaaaaaatttgcttttatcaatgggaggcaaatgtctgatgaaaaaaaacgagcacgtgctgactttattattgatacaggaaaagatttagaaaacacccgtgaacaagttctttttgtgataaaaagtttgctaaagaattaaaataatgcgtgaaattatttttgatacagaaacaacaggtttagataaagaaaaagaccgtataatagaaatcggctgtgtagaaatggttgatcgttatcttacaggacgccgattccacgtttatttgaatccacaaggcgttattattcctgatgaagttgtagcagttcatggattgaccaatgaacgtttaaagaatgaaaaaagctttagtgatattgccgatgaatttttagagtttatcaatggtgcaacaatgattgcccataatgcaagttttgatattggttttcttaatgcagaattagcacgagcaaataaaccacttatcagtgttgacaatattcttgatacattggctatggcacggcgcaaatttcctatggcgcctaattctcttgatgttttgtgcaaacgttttggcattgataatagtcatcgtgtttttcatggtgctttgcttgacgcggaaattcttgccgatatttatatcgagctcattggtggaaagcagggcgtattggtttttggaaacaatggaagtgttcatgaagagagcgagaatgacaagaatgctttctcagcagttaaaatccgtccacaaaacctttctccacggctaagtgtacaagaaaaaactatgcatgctgattttgttaaaaaaatgggtgaaaaggctttgtggaattcttttaaaattcctcaataatttttttctaaaaagttcgttaaaaaacgaaaaataacaagatacctaaaaaaatatggtcgttgtggggaggggaacaccacaacgaccccgtcgttacatagtaccttagctatcataggaggagcaaaatgaaagctattatatcctgtaacagcaaagaaaagctctaggtactaactataaagtgtaacgacttcatgctttatgaaaagaaaaaatggctttttagaggcgttttgataaatttaaaaataagaatgaaaaaaaatataaaaatatataagagtaaattgttttttagctgaaatggagaaatgaaactgtcatgaaagcaacagatcatctttttttggttgatggatcaggttatgtttttcgtgcttactatgctttaccgcctttaaagcgcaaaaaggatggactccctgtaggagctgtagctggttattgtaacatgctatggaaacttctctgtgacgcccgtaatacagctactggcattgttccaacccattttgctgttgtttttgactattcatcggatacttttcgcaagcaaatttatccacaatataaagccaatcgcgtgatgcctcc
>6	N operona: 2	first-last	BH00060	gene_poz=(601-3507)	polA	DNA polymerase I	null	/position=3332 - 7438 (3932 - 6838)	/lenght=4107 (2907)	/codons=1369 (969)	/complement=false	GC-compoz=38.73409012727898%	/LCI1=1.2878787878787878	/LCI2=0.09400826446280994	p_i1=0.22284575015592087	p_i2=0.09573471622353319	/Tai=0.2519554561360293	/Tei=0.1861612446011799	/EEI=3.622612058465719
atcgtgtttttcatggtgctttgcttgacgcggaaattcttgccgatatttatatcgagctcattggtggaaagcagggcgtattggtttttggaaacaatggaagtgttcatgaagagagcgagaatgacaagaatgctttctcagcagttaaaatccgtccacaaaacctttctccacggctaagtgtacaagaaaaaactatgcatgctgattttgttaaaaaaatgggtgaaaaggctttgtggaattcttttaaaattcctcaataatttttttctaaaaagttcgttaaaaaacgaaaaataacaagatacctaaaaaaatatggtcgttgtggggaggggaacaccacaacgaccccgtcgttacatagtaccttagctatcataggaggagcaaaatgaaagctattatatcctgtaacagcaaagaaaagctctaggtactaactataaagtgtaacgacttcatgctttatgaaaagaaaaaatggctttttagaggcgttttgataaatttaaaaataagaatgaaaaaaaatataaaaatatataagagtaaattgttttttagctgaaatggagaaatgaaactgtcatgaaagcaacagatcatctttttttggttgatggatcaggttatgtttttcgtgcttactatgctttaccgcctttaaagcgcaaaaaggatggactccctgtaggagctgtagctggttattgtaacatgctatggaaacttctctgtgacgcccgtaatacagctactggcattgttccaacccattttgctgttgtttttgactattcatcggatacttttcgcaagcaaatttatccacaatataaagccaatcgcgtgatgcctcctgaagatcttattcctcaattttctctcatacgtcaggcaacaaaggcttttaatttgccatgtatcgaaaaggaaggatttgaagcggatgatttaattgctacctatgcacaattggcaacaaaggttggagcaaaaacaacgattatttcttctgataaagatttgatgcaattggtaaatacacatgtgtctttatatgatgggatgaaagacagacatatcggtatttctgaagttatagaaaaatggggtgttgcacctgaaaaaatggttgacttacaagctttaactggagatccaacagataatgtaccaggtattccaggtattggtcccaaaattgcagcgcaattgctcaatcaatttggctctcttgatcttttattacagcatgtgacagaggttaaacaaacaaaacgacgtgaaaatattcaagcttatagtgaacaggcaaaaatttctcgtgaattggttcaacttaaaacagatgtacctatagagaatgatttagatgattttattttagaaccccaagatggaccgcgcttaatcgcttttcttaaagctatggaatttgccacattaacgcgtcgtgtagcagaggcaacagcatgtgatgcagcagttattgatgtacttgatatagatgttgaatgggaaaaatctggatatgaacgtgattctaattttaaaagagctgagagagaatctcttcatgatttttctgaaaactccccacaacggttagcacaaaaacgtcaagatcaagctttaagccagaaaattacaagagatacctatacaaccatttttgatgaaaaaactttgaaagagtggttatcacaagcacaagagcaaggctttttcgcttttgataccgaaacaacctctcttgatcccatacaagcaaaacttgttggtttttcgttggcattacaaccggaaaaagcagcctatgtaccccttgaacatgttgaaggggaaaatgatcttttgaagggcgggcgcattgtttcacaaattgaaacacagaaggctttgacgcttttaaagccgatattagaagatcaagcggttttaaaaattggtcagaatataaagtatgattggttagtgatgaaacaatacggcatagtgatacattgttttgatgacacaatgcttttatcgtatgctttagaagctggaactttaacacataatatgaatgctttgtctgaacgttggcttggtcataaaccgattgcctacaaggatctaacacataacggaaaaaagatcacgtcttttgcagaggtggatttgaaacaagcaaccctttatgctgcggaggatgctgatataacgcttcgtttatggcaagttttaaaaccacaacttgtagcgcagggaatgacaagaatttatgagcgccttgatcgaccactgatagaggtccttgcaagaatggaagaacgcgggattcttgttgatagacagattttattgcgtctttcaggagaattggcgcaggctgcttttattctagaagaagaaatttatcagctgtctggtgagaaatttaatcttgcttcgccaaaacaattaggtgatatcctttttggaaaaatgggattacctggaggtgctaaaacgaagggtggacaatggtcaacctctgcacaaaccttggaggaattggctgctgaaggccatattttaccgcgtaaaattattgattggcgtcaacttgcaaaactaaaatctacctatacagatgctttgccatcttatattttaccaaagacggggcgtgttcatacgaattattctttagcaataacatcaacgggacggttatcgtcatcagaaccaaacttgcaaaacattccagtgcgaaccgctgaaggacgtaaaatacgaacagcttttgttgctccaaaacggcatgtactgctatcggctgattatagccaaattgaattacgcattcttgcgcatattgctaacattacagcactcaaagaagctttttctagggggcaggatattcacgctattactgcatcgcaaatatttggagtagcaatagaagggatgccgtcagatataagacgacgcgcgaaggcgattaattttggcattatttatggtatttcagcttttggattagccaatcaattaggtctttcacggcaagaagcggggcgttatattcagctttattttgagagatttccgggaattaaggattatatagaaacgacaaaaacctttgcacgccaaaatggttatgtagaaacaatttttggacgtcgtattcattatccggaaataaaagcagctagtccacaagttcgttcctttaatgaacgagctgctatcaatgcaccaattcaaggatcagctgcggatattattcgccgtgctatgattcaaatggaagatgctttggaaaaagaaaaactgtcagctaaaatgttattacaagtgcatgatgaattggtttttgaggtaccagaagaggagagtaaaaaaaccatggctgttgttaaaaaagttatggaaaacgctacaatgccggttttatctttgtctgtgccacttgaagtaaaagtaatggtcgctcaaaattgggatgaagcacattagcctttttcatttattttattttttaagagtagccattgcatgagaaagatcaagataagctttgataggcaaatgatctgaggcaatgcgtgcaagcggtgaatgatgattttcaatacgtatcactagttgatgagggaaagcaagaattctatcaagagccagaagggggaaacgagaaggaaagcttggtacggttccaactgtgctatcaaaatagggtgcaaaatggtttaaagatgaaccttttccaatccgccattcattaaaatccccaataagcagtgtaggcataagagggcgtttttgcagcagtgagaggagcatttttgtttgctgattgcgagaatggcgtaataatccaaagtgagcggcaataacacgaataggacctacttccatttcaagatctgcaatcaccgcaccacgcggttcaataccgggcagcgtgatttgtaaagtatcgcatacatgtccttttcgtaaaaaaagagcattaccatgccaaccatgaccatgaggtgacatagtgttcaaaggcaccggaatcagacctgtttcggcttttaacagttgaaggtcaatcaaaccaatccgttc
>7	N operona: 3	first-last	BH00070	gene_poz=(601-1482)	-	hypothetical protein	null	/position=6254 - 8335 (6854 - 7735)	/lenght=2082 (882)	/codons=694 (294)	/complement=true	GC-compoz=39.909297052154194%	/LCI1=1.2571103526734926	/LCI2=0.10750853242320821	p_i1=0.2083875983141978	p_i2=0.13246088247862567	/Tai=0.3674181360084212	/Tei=0.21921479423076312	/EEI=3.0137883402025114
caccacttgtggcggtattatttcttagtttcaaaatcaatactttgagtacaagtacagcccgtagcctcttttttggttatgctgccctcgttgggctttcattgtcctcgatcattctgcgttatacaacagaaagtatcgtacaaacctttgttattagtgctgcaacttttggtgctctttcactttatggttacacaacaaagcgtgatctcacagcgatgggttcattcttttttatcggtttggttggcttgatgctttctatgattgtgaatatctttctcggatcaagtgctttgcaattcgctatctctgtgattggcgtctttatctttgctggtctcacagcttatgatacgcaaaacattaaattgatgtattatgaaggagatgcaaatgacacccaaggacgtaagattattatgggtgcgttaaatctttaccttgatttcattaatatgtttgtcttcttgctgcaatttcttggttcgaaccgtgattgattgtagctatcatttctcaattaaaaaaccttgtttcttaaaggaaacaaggttttttagtttttgatgcaagcctatacccttcactaccttggcatacacacttcacaaaatgacaaaaaagcttcataagcaaaaatttttccaatttgcagcatttatccaaaaaaagttcgatagtcccctttttaaggccatccgtaaacggtcttgtcattggtcagatatatccaatcataatgataattatgatcttaccgtcgcttcctataatgtccataagtgcataggtgttgataaagtttttaatcctactcgaattgtacaggttattactgaactgcaagttgacattcttgcccttcaagaagcagataaacgttttggtgaacggattggtttgattgaccttcaactgttaaaagccgaaacaggtctgattccggtgcctttgaacactatgtcacctcatggtcatggttggcatggtaatgctctttttttacgaaaaggacatgtatgcgatactttacaaatcacgctgcccggtattgaaccgcgtggtgcggtgattgcagatcttgaaatggaagtaggtcctattcgtgttattgccgctcactttggattattacgccattctcgcaatcagcaaacaaaaatgctcctctcactgctgcaaaaacgccctcttatgcctacactgcttattggggattttaatgaatggcggattggaaaaggttcatctttaaaccattttgcaccctattttgatagcacagttggaaccgtaccaagctttccttctcgtttcccccttctggctcttgatagaattcttgctttccctcatcaactagtgatacgtattgaaaatcatcattcaccgcttgcacgcattgcctcagatcatttgcctatcaaagcttatcttgatctttctcatgcaatggctactcttaaaaaataaaataaatgaaaaaggctaatgtgcttcatcccaattttgagcgaccattacttttacttcaagtggcacagacaaagataaaaccggcattgtagcgttttccataacttttttaacaacagccatggtttttttactctcctcttctggtacctcaaaaaccaattcatcatgcacttgtaataacattttagctgacagtttttctttttccaaagcatcttccatttgaatcatagcacggcgaataatatccgcagctgatccttgaattggtgcattgatagcagctcgttcattaaaggaacgaacttgtggactagctgcttttatttccggataatgaatacgacgtccaaaaattgtttctacataaccattttggcgtgcaaaggtttttgtcgtttctatataatccttaattcccggaaatctctcaaaataaagctgaatataacgccccgcttcttgccgtgaaagacctaattgattggctaatccaaaagctgaaataccataaataatgccaaaattaatcgccttcgcgcgtcgtcttatatctgacggcatcccttctattgctactccaaatatttgcga
>8	N operona: 4	first-last	BH00080	gene_poz=(601-1374)	-	hypothetical protein	null	/position=7227 - 9200 (7827 - 8600)	/lenght=1974 (774)	/codons=658 (258)	/complement=true	GC-compoz=39.79328165374677%	/LCI1=1.11284046692607	/LCI2=0.10959792477302205	p_i1=0.14556982930240728	p_i2=0.13856880379896172	/Tai=0.33881891859607327	/Tei=0.22471192341906554	/EEI=3.458323622885706
atccatcactaacttactggaaaagagttgtctccgtatcatgtttcatatcatcttttgaattttagtgttaaagtgatacactcaaccaaaaattcgttaaagtttctagcaatcataggatgtgtacaaaaaattattgaagattttcttatagatcctataagttatagatttatattcttaactctttagaagttcattttggctctaaaagactctgtacttatcctaaaaattatgagagcttagctaactatcaacaaagttatgcaaaaataatctgatatttgcaccttaaacgaatatcactgaaataacctctccagcttttttaaaatttactactaaaaagatttaatgcccttgatcacaatcccctcttcttcattttcattaccaatttgtaagttttccttttaacaaaagtctcttgtaattttgaaataaatctccataataaagggaggtaagctggaattccgccagcagcacctggggtcgtttctgcttgttaaataaaagcttatagaaactaaaaggtagagatcctttctaaccccaatatctgacggaacatatgctaaaggactttatattatggctgatttcaaaaattcacgtccggcgtcactctttcatgccgatgcatcaattgatcaaggattgcgcagctatatgctgggtgtctataatacaatggccattggtttgcttattacagctgcggccgcttatgcagttgcatcattagcaacgacaacggaaatgagccaggcagccgctcaaatcagtagcagtgtttatttaacttcatttggagtaacattttatacatcgccattctcttacattattatgtttgcaccacttgtggcggtattatttcttagtttcaaaatcaatactttgagtacaagtacagcccgtagcctcttttttggttatgctgccctcgttgggctttcattgtcctcgatcattctgcgttatacaacagaaagtatcgtacaaacctttgttattagtgctgcaacttttggtgctctttcactttatggttacacaacaaagcgtgatctcacagcgatgggttcattcttttttatcggtttggttggcttgatgctttctatgattgtgaatatctttctcggatcaagtgctttgcaattcgctatctctgtgattggcgtctttatctttgctggtctcacagcttatgatacgcaaaacattaaattgatgtattatgaaggagatgcaaatgacacccaaggacgtaagattattatgggtgcgttaaatctttaccttgatttcattaatatgtttgtcttcttgctgcaatttcttggttcgaaccgtgattgattgtagctatcatttctcaattaaaaaaccttgtttcttaaaggaaacaaggttttttagtttttgatgcaagcctatacccttcactaccttggcatacacacttcacaaaatgacaaaaaagcttcataagcaaaaatttttccaatttgcagcatttatccaaaaaaagttcgatagtcccctttttaaggccatccgtaaacggtcttgtcattggtcagatatatccaatcataatgataattatgatcttaccgtcgcttcctataatgtccataagtgcataggtgttgataaagtttttaatcctactcgaattgtacaggttattactgaactgcaagttgacattcttgcccttcaagaagcagataaacgttttggtgaacggattggtttgattgaccttcaactgttaaaagccgaaacaggtctgattccggtgcctttgaacactatgtcacctcatggtcatggttggcatggtaatgctctttttttacgaaaaggacatgtatgcgatactttacaaatcacgctgcccggtattgaaccgcgtggtgcggtgattgcagatcttgaaatggaagtaggtcc
>9	N operona: 5	first-last	BH00090	gene_poz=(601-2442)	-	hypothetical protein	null	/position=8615 - 11656 (9215 - 11056)	/lenght=3042 (1842)	/codons=1014 (614)	/complement=true	GC-compoz=33.55048859934853%	/LCI1=1.5307232191408373	/LCI2=0.0643284393692224	p_i1=0.34510570918315947	p_i2=0.035091281896958884	/Tai=0.33611680539117783	/Tei=0.131582153707263	/EEI=2.564458804871272
gttattgcaatcattattgaagaattgcttagctggattaaaagaaagagtactttttctgaataagaatatatttccttccgaaagcgcttcttttctataatagaatcaaaagagagcgatatattatcagtttttattcataaatttcgatttagaagaatttttaacccttttgcctctaaaagctaatatctttatgtttctccctttcaatttctccatgaagttatagagattcaatatcaagacttattttgatgcgtcattctttcatcattttagtaattcactactatcaaccgctctctcgccaaatgtacttaaaaattatcatgtccccgctattttatgttctgatatttaccctaaaagacgtcacacattttaaaattgaactgtggatagtatacacaaagctgccatcaattctaacagtatttttttgctttttccatctgtttatattccttcattcagacaggaaagacagtcctttattgacttgaaataaaaaaaacatattctttttttctctttttcttggaaatatgctgtttcttttacagagtatataactaaacgataaggagaagaaagatgaatgaaaaaaattctgctcctccgaaaaagtttctaagtgcagatgatcgttcttttttattaagttcgcgcgcttttgcacctctgttttggtgccaatttttttctgcttttaatgacaactttgttaaaaatactttagtttttctcattatcacatgtagtgctttagaatatcaaccaagccttattagcttaacaaatggtgttttttcacttccttatcttttattttctgcaacaggaggccaattagctgactgttttagtaaagcaaaaattgctcgcttgattaaattttttactctctttattgctttagcaaccgcgggctctctctttttatcttccattactttgcttatgttctgtttatttctttttagttctgcttcagcgctttttggacccattaagtatgcgacattaccagaccatatggcaaaatctcacttaccacgtgccaatgcatggatagaaacagcaacctttattgctattttattgggaacattatgggctggactcagtttcgattttcaaaatgaacttcaaattattccagcactcgttataattatctcagctatactttcgtgggccacaagttgttttatgccagaaaacattcctgcacaatcggaccttattgttgactgtaacatcatacgtgccaccaaatctattctcaaatgctgtatccaagaaaaacgcttactgattgtaagccttatagtttcttggttttggtttatagctgccacactcttatctatcattccaatactcatggctttttttaattaccttcccaatggaactatcatgtttttaatattgttttccattttcggtgctcttggatctgcaatagcggcttggctttcagcggaacgaattaacttattactagcggctataggaacttttgtctttggccttgtttgcatagacttaagtattatttttaatggtcttgatcctgaattaaaagctgaaaagtttattgatttcttttctcactcaaaattattgcgtatgatatttgatttcgccttggcagcaacttcaagtacttttcttgttgttcctggattttctgcactgcaagcctgggctaaacctcataaacgcgcacgtgttattgctgccaataacattctcaactctgctattatggttatgggagcaggtattatcacttttatccaatatcttggtacttcagttgataaaatagttcttattcttggtattagctctttaataactgcaatcgttctactaaaatatttgcctaccaatcctctccacgattttatttttattttttttcgcatattttttcgtttagaaatcaaaggaatagaaaatttttccaaagttgaaaaatcctccattttagcttttaaccatgtatcctttctcagtacttttctggctctaactatttgcgaaataataaacttgcgcaatccaattattgtcattgacgttcatactgcaaaactttggtggatgcgtccctttattaaatacataaatgtttttcctattgatctcacaaaatcgttcaaaaatcgccattttataaacaccataatacaaaagaaacctcttattgtttttctagaaaaaaatatctctgttacaaaagactttataaaagtttatgaaaagagtgctgcgattattgataaagcaaaagtggttcctattaaaatttatggttttgaaaactcttttttttcaagtttttctaacattcacacacgccgtaaactttttcctaaaataacagctgtcatccatgaacctgttgattttaatatgatataaatctaaaaagttctatccatcactaacttactggaaaagagttgtctccgtatcatgtttcatatcatcttttgaattttagtgttaaagtgatacactcaaccaaaaattcgttaaagtttctagcaatcataggatgtgtacaaaaaattattgaagattttcttatagatcctataagttatagatttatattcttaactctttagaagttcattttggctctaaaagactctgtacttatcctaaaaattatgagagcttagctaactatcaacaaagttatgcaaaaataatctgatatttgcaccttaaacgaatatcactgaaataacctctccagcttttttaaaatttactactaaaaagatttaatgcccttgatcacaatcccctcttcttcattttcattaccaatttgtaagttttccttttaacaaaagtctcttgtaattttgaaataaatctccataataaagggaggtaagctggaattccgccagcagcacctggggtcgtttctgcttgttaaataaaagcttatagaaactaaaaggtagagatcctttctaaccccaatatctgacggaacatatgcta
>10	N operona: 6	first	BH00100	gene_poz=(601-1092)	lspA	Lipoprotein signal peptidase	null	/position=10991 - 12682 (11591 - 12082)	/lenght=1692 (492)	/codons=564 (164)	/complement=true	GC-compoz=32.52032520325203%	/LCI1=1.2597137014314927	/LCI2=0.07995910020449898	p_i1=0.2095983301391408	p_i2=0.06328031370626386	/Tai=0.3149480237775044	/Tei=0.15695228233563746	/EEI=3.081405840388137
tggtcttgtcattaaagcctcacaaaaggtcatggaatctatcgcacgacgagataatccacaaacagttattggtatttttaaacaacagtggcaatcacttgaaatgataacaggacaggcagaagatgtttatgtcgcacttgatcgagtacgtgatccaggaaatcttggtaccatcatccgtactgctgatgctgtaggagctaaaggtgttattttgatcggcgaaacaacagatcctttttcacctgaaacagtccgtgcaacaatgggatcaattttctccgtaccactttatcgttttgatgaaagcgcctttttaaactggtctacacactttaaaggcatgatcgttggcactcatttaaagggatctattgattatcgtacaattgatttcaaaaatggtcctgttatccttttaatgggaaatgaaaaacaaggtttaccagatattcttgcaaattgttgtgataaactagcacgcattccacaaagtggacgtgctgattctcttaatctcgcagtagcaacagctatcatgctttatgaaattcgccgttcttatttaacattggaaccacgtaaggctgcactatgacacgcaaatcatttcctttttttcttcttggtttaattcttacagtagggattgatcaagcagttaaatactgggttatgcacaatatacccctcggaacagagaccccgcttttaccttttctttctctctaccatgtacgcaattctggtatcgcattttcttttttttcttctttttctcattggggacttattttcctcacactcatcattcttattttccttttatggttatggaaaaatacccaatacaataaatctctaacacgtttcggttttacccttattattggtggtgcaatcggtaatcttattgaccgaatctgtttctattatgttattgattatatactcttttatattaatgatgtcttttattttgccgttttcaatcttgcagatacttttatcacacttggtgttattgcaatcattattgaagaattgcttagctggattaaaagaaagagtactttttctgaataagaatatatttccttccgaaagcgcttcttttctataatagaatcaaaagagagcgatatattatcagtttttattcataaatttcgatttagaagaatttttaacccttttgcctctaaaagctaatatctttatgtttctccctttcaatttctccatgaagttatagagattcaatatcaagacttattttgatgcgtcattctttcatcattttagtaattcactactatcaaccgctctctcgccaaatgtacttaaaaattatcatgtccccgctattttatgttctgatatttaccctaaaagacgtcacacattttaaaattgaactgtggatagtatacacaaagctgccatcaattctaacagtatttttttgctttttccatctgtttatattccttcattcagacaggaaagacagtcctttattgacttgaaataaaaaaaacatattctttttttctctttttcttggaaatatgctgtttcttttacagagtatataactaaacgataaggagaagaaagatgaatgaaaaaaattctgctcctccgaaaaagtttctaagtgcagatgatcgttcttttttatta
>11	N operona: 6	middle	BH00110	gene_poz=(601-1464)	-	tRNA/rRNA methyltransferase	null	/position=11479 - 13542 (12079 - 12942)	/lenght=2064 (864)	/codons=688 (288)	/complement=true	GC-compoz=39.120370370370374%	/LCI1=1.21602787456446	/LCI2=0.07049941927990709	p_i1=0.18961238298825947	p_i2=0.045174764723403676	/Tai=0.3008212421835317	/Tei=0.14065728825106333	/EEI=3.425245721210019
tctagggcgttttacttcttttcgtcacgtgggtgtttttcctgaacaagatgctcattggcgctttatggaaaaacaaattgttaatgctacacgtcctattaaattgctcaatctttttggctatacaggtattgcctctttgattagtgcacgtgcgggtgcaaatgtaacgcatgttgacgcttctaaaaaagccattgcttgggcaaaagctaatcaagaaaaagcaggattatcagatcgctctattcgctggatctgcgatgatgccgtaaaatttgttgaacgcgaactacgtcgtcaaaaaacttatgatatgattcttcttgatcctcctgcatatggacgtggacctcatggcgaaatctggcaactgtttgatcacttacccgcaatgatcacaaactgtcgtaagcttttatccgatgaacctcttgccgtcgtactcacagcctattctatccgtgcttctttctatgcacttcacactctcatgcgtgatgaatttataaatcttggtggtacagtcgaatcaggagaactgatcttgcgtgaaaaaaccaccggacgcgctctttctacttctctttttagccgctggattgcttgaacatgtgtatgcctaaaaccggtaaggttaaagaaattacctctcttagcaatcctatcattaaagaccttaaggcacttagccagaaaaaaaaccgtaatcgagaaggccttttcatggcagaagggcttaaattagtgattgatgctctcaaccttggctggaaaatacaaacactcattttttctaaaagcaaaatcagtaacactgctattgaaaacaccgctgcacatactgtagccaatggtggtcttgtcattaaagcctcacaaaaggtcatggaatctatcgcacgacgagataatccacaaacagttattggtatttttaaacaacagtggcaatcacttgaaatgataacaggacaggcagaagatgtttatgtcgcacttgatcgagtacgtgatccaggaaatcttggtaccatcatccgtactgctgatgctgtaggagctaaaggtgttattttgatcggcgaaacaacagatcctttttcacctgaaacagtccgtgcaacaatgggatcaattttctccgtaccactttatcgttttgatgaaagcgcctttttaaactggtctacacactttaaaggcatgatcgttggcactcatttaaagggatctattgattatcgtacaattgatttcaaaaatggtcctgttatccttttaatgggaaatgaaaaacaaggtttaccagatattcttgcaaattgttgtgataaactagcacgcattccacaaagtggacgtgctgattctcttaatctcgcagtagcaacagctatcatgctttatgaaattcgccgttcttatttaacattggaaccacgtaaggctgcactatgacacgcaaatcatttcctttttttcttcttggtttaattcttacagtagggattgatcaagcagttaaatactgggttatgcacaatatacccctcggaacagagaccccgcttttaccttttctttctctctaccatgtacgcaattctggtatcgcattttcttttttttcttctttttctcattggggacttattttcctcacactcatcattcttattttccttttatggttatggaaaaatacccaatacaataaatctctaacacgtttcggttttacccttattattggtggtgcaatcggtaatcttattgaccgaatctgtttctattatgttattgattatatactcttttatattaatgatgtcttttattttgccgttttcaatcttgcagatacttttatcacacttggtgttattgcaatcattattgaagaattgcttagctggattaaaagaaagagtactttttctgaataagaatatatttccttccgaaagcgcttcttttctataatagaatcaaaagagagcgatatattatcagtttttattcataaatttcgatttagaagaatttttaacccttttg
>12	N operona: 6	last	BH00120	gene_poz=(601-1533)	-	Sam dependent methyltransferase	null	/position=12330 - 14462 (12930 - 13862)	/lenght=2133 (933)	/codons=711 (311)	/complement=true	GC-compoz=42.12218649517685%	/LCI1=1.10752688172043	/LCI2=0.11096774193548392	p_i1=0.14343643150386529	p_i2=0.14262932476067222	/Tai=0.3135802436515467	/Tei=0.228366392284605	/EEI=3.6458076473365155
tttctgtcaaaagccgctcagcccgcaatggtcgtaatccacgtacaggtgaagccgttatggttgaagaaaaatggattcctttcttcaaaacagggaaagatttgcgtgatcggcttaatcaatgagtaaatttatgacaaccaaacgtatcattttagcaattgttttggtaactataacagttctcttaattgctttcatcattgctaaccgtcaaatagtcacattgactcttgacccttttcgaataaactctgagaattttacttatcaagctcctctctttatatggctctttatttttttcggtgttggtattttactaagtagcataattcattggtttacatgccgtaaatacaaaaaagctcttaaagaaagtaaagcagagcttgagaaattaaaaatatcgatcgctgatatggtataaagggaatttgctgaaatctttcccgtgttgtgtttagtacatcctcaaaagtaagttttctctcttttcttataaatgtttaatcgactttagatctttgtattattatagaagtttaagagccttttaacataatttttttcaagagctgtatcgtgaaaccgaatatgcttgcgcagtgctttcaaccaaattctagcggtatatatccgcaagaaaagttgcctcttattttagaaacaggtgtgagtccagattatgctctcatcgattctggtaatgggaaaaaattggaacgttatggggcttaccgtattattcgaccagaaggtcaagcattatggaaaccagctttatcagaaaaacattgggctaatgttgatgccatttttacaggaaaccgggatgaagaaggagttggtcgttggtattttcccaaaaaaccacttgatgaaacatggccactttcttggaatgggctgtcctttctagggcgttttacttcttttcgtcacgtgggtgtttttcctgaacaagatgctcattggcgctttatggaaaaacaaattgttaatgctacacgtcctattaaattgctcaatctttttggctatacaggtattgcctctttgattagtgcacgtgcgggtgcaaatgtaacgcatgttgacgcttctaaaaaagccattgcttgggcaaaagctaatcaagaaaaagcaggattatcagatcgctctattcgctggatctgcgatgatgccgtaaaatttgttgaacgcgaactacgtcgtcaaaaaacttatgatatgattcttcttgatcctcctgcatatggacgtggacctcatggcgaaatctggcaactgtttgatcacttacccgcaatgatcacaaactgtcgtaagcttttatccgatgaacctcttgccgtcgtactcacagcctattctatccgtgcttctttctatgcacttcacactctcatgcgtgatgaatttataaatcttggtggtacagtcgaatcaggagaactgatcttgcgtgaaaaaaccaccggacgcgctctttctacttctctttttagccgctggattgcttgaacatgtgtatgcctaaaaccggtaaggttaaagaaattacctctcttagcaatcctatcattaaagaccttaaggcacttagccagaaaaaaaaccgtaatcgagaaggccttttcatggcagaagggcttaaattagtgattgatgctctcaaccttggctggaaaatacaaacactcattttttctaaaagcaaaatcagtaacactgctattgaaaacaccgctgcacatactgtagccaatggtggtcttgtcattaaagcctcacaaaaggtcatggaatctatcgcacgacgagataatccacaaacagttattggtatttttaaacaacagtggcaatcacttgaaatgataacaggacaggcagaagatgtttatgtcgcacttgatcgagtacgtgatccaggaaatcttggtaccatcatccgtactgctgatgctgtaggagctaaaggtgttattttgatcggcgaaacaacagatcctttttcacctgaaacagtccgtgcaacaatgggatcaattttctccgtaccactttatcgttttgatgaaagcgcctttttaaactggtctacacactttaaaggcatga
>13	N operona: 7	first	BH00130	gene_poz=(601-897)	-	hypothetical protein	null	/position=13430 - 14926 (14030 - 14326)	/lenght=1497 (297)	/codons=499 (99)	/complement=true	GC-compoz=31.64983164983165%	/LCI1=1.2959183673469388	/LCI2=0.10544217687074829	p_i1=0.22667510249596187	p_i2=0.12652536838207015	/Tai=0.3456142217757465	/Tei=0.21387283154386313	/EEI=2.8136399001777703
agaggtaacaaaaattttaagatgctaatactacgcgaatgacgggatgcttttttaaaagcatccccaaaagacaactcctcacttgttgaaaaaattttagaatgatcctgtaaggacatattatcctaatctcttaaatattcggtgtttttcgatttgtataactcttataagatgtattttcaaattttgtttcttgcaattcgttttttcttggttttattttgctttcacccatttatatatgtaatgtatatgtgtgaattataatattgtaaaaaaatcttttttgtatggaagagaggttattttggttaaatcagagcttgtgcaaattattgcccgtcataacccacatctttttcaacgagatgtggaaaatattgtgaacgctatttttgaagaaatttcaacagcactcgtcaatggcaatcgcgttgaacttcgcggttttggagctttttctgtcaaaagccgctcagcccgcaatggtcgtaatccacgtacaggtgaagccgttatggttgaagaaaaatggattcctttcttcaaaacagggaaagatttgcgtgatcggcttaatcaatgagtaaatttatgacaaccaaacgtatcattttagcaattgttttggtaactataacagttctcttaattgctttcatcattgctaaccgtcaaatagtcacattgactcttgacccttttcgaataaactctgagaattttacttatcaagctcctctctttatatggctctttatttttttcggtgttggtattttactaagtagcataattcattggtttacatgccgtaaatacaaaaaagctcttaaagaaagtaaagcagagcttgagaaattaaaaatatcgatcgctgatatggtataaagggaatttgctgaaatctttcccgtgttgtgtttagtacatcctcaaaagtaagttttctctcttttcttataaatgtttaatcgactttagatctttgtattattatagaagtttaagagccttttaacataatttttttcaagagctgtatcgtgaaaccgaatatgcttgcgcagtgctttcaaccaaattctagcggtatatatccgcaagaaaagttgcctcttattttagaaacaggtgtgagtccagattatgctctcatcgattctggtaatgggaaaaaattggaacgttatggggcttaccgtattattcgaccagaaggtcaagcattatggaaaccagctttatcagaaaaacattgggctaatgttgatgccatttttacaggaaaccgggatgaagaaggagttggtcgttggtattttcccaaaaaaccacttgatgaaacatggccactttcttggaatgggctgtcctttctagggcgttttacttcttttcgtcacgtgggtgtttttcctgaacaagatgctcattggcgctttatggaaaaacaaattgttaatgctacacgtcctattaaattgctca
>14	N operona: 7	last	BH00140	gene_poz=(601-879)	ihfB	Integration host factor beta-subunit	null	/position=13735 - 15213 (14335 - 14613)	/lenght=1479 (279)	/codons=493 (93)	/complement=true	GC-compoz=41.57706093189964%	/LCI1=1.3695652173913044	/LCI2=0.22971014492753628	p_i1=0.2626252728316438	p_i2=0.5500641543913367	/Tai=0.2612899813909433	/Tei=0.595057738952203	/EEI=3.3741506578177423
aatttcctccctgcgcatcaagaaaaacacgtctttgtttgcctaaaaacgcctcagctgtaatgttttgtagcccaatcactccagaacgtgtatgatcttgaaaggccttctccgctttgagccaataaggttcatgagaacgtgtgtaaccttctaattttggattgagcatcgtcaacttcatcatctcactctcttcatccttcgaaattacaggatcaaaagcaacaggaacaaagaaaaatgtaaaccaacaaaaaaccagcgctgtagtcaatgcacagagaggtaacaaaaattttaagatgctaatactacgcgaatgacgggatgcttttttaaaagcatccccaaaagacaactcctcacttgttgaaaaaattttagaatgatcctgtaaggacatattatcctaatctcttaaatattcggtgtttttcgatttgtataactcttataagatgtattttcaaattttgtttcttgcaattcgttttttcttggttttattttgctttcacccatttatatatgtaatgtatatgtgtgaattataatattgtaaaaaaatcttttttgtatggaagagaggttattttggttaaatcagagcttgtgcaaattattgcccgtcataacccacatctttttcaacgagatgtggaaaatattgtgaacgctatttttgaagaaatttcaacagcactcgtcaatggcaatcgcgttgaacttcgcggttttggagctttttctgtcaaaagccgctcagcccgcaatggtcgtaatccacgtacaggtgaagccgttatggttgaagaaaaatggattcctttcttcaaaacagggaaagatttgcgtgatcggcttaatcaatgagtaaatttatgacaaccaaacgtatcattttagcaattgttttggtaactataacagttctcttaattgctttcatcattgctaaccgtcaaatagtcacattgactcttgacccttttcgaataaactctgagaattttacttatcaagctcctctctttatatggctctttatttttttcggtgttggtattttactaagtagcataattcattggtttacatgccgtaaatacaaaaaagctcttaaagaaagtaaagcagagcttgagaaattaaaaatatcgatcgctgatatggtataaagggaatttgctgaaatctttcccgtgttgtgtttagtacatcctcaaaagtaagttttctctcttttcttataaatgtttaatcgactttagatctttgtattattatagaagtttaagagccttttaacataatttttttcaagagctgtatcgtgaaaccgaatatgcttgcgcagtgctttcaaccaaattctagcggtatatatccgcaagaaaagttgcctcttattttagaaacaggtgtgagtccagattatgctctcatcgattctggtaatgggaaaaaattgga
>15	N operona: 8	first-last	BH00150	gene_poz=(601-1251)	-	hypothetical protein	null	/position=14205 - 16055 (14805 - 15455)	/lenght=1851 (651)	/codons=617 (217)	/complement=false	GC-compoz=38.556067588325654%	/LCI1=1.3348765432098766	/LCI2=0.21882716049382717	p_i1=0.24550809787396077	p_i2=0.5148793183901381	/Tai=0.28500152807057844	/Tei=0.5633913865511243	/EEI=3.284954359422407
gagtttattcgaaaagggtcaagagtcaatgtgactatttgacggttagcaatgatgaaagcaattaagagaactgttatagttaccaaaacaattgctaaaatgatacgtttggttgtcataaatttactcattgattaagccgatcacgcaaatctttccctgttttgaagaaaggaatccatttttcttcaaccataacggcttcacctgtacgtggattacgaccattgcgggctgagcggcttttgacagaaaaagctccaaaaccgcgaagttcaacgcgattgccattgacgagtgctgttgaaatttcttcaaaaatagcgttcacaatattttccacatctcgttgaaaaagatgtgggttatgacgggcaataatttgcacaagctctgatttaaccaaaataacctctcttccatacaaaaaagatttttttacaatattataattcacacatatacattacatatataaatgggtgaaagcaaaataaaaccaagaaaaaacgaattgcaagaaacaaaatttgaaaatacatcttataagagttatacaaatcgaaaaacaccgaatatttaagagattaggataatatgtccttacaggatcattctaaaattttttcaacaagtgaggagttgtcttttggggatgcttttaaaaaagcatcccgtcattcgcgtagtattagcatcttaaaatttttgttacctctctgtgcattgactacagcgctggttttttgttggtttacatttttctttgttcctgttgcttttgatcctgtaatttcgaaggatgaagagagtgagatgatgaagttgacgatgctcaatccaaaattagaaggttacacacgttctcatgaaccttattggctcaaagcggagaaggcctttcaagatcatacacgttctggagtgattgggctacaaaacattacagctgaggcgtttttaggcaaacaaagacgtgtttttcttgatgcgcagggaggaaattacgataatatgaatggttgtttgcaattagataagccatttaggattacaacaaatgacggaatgattgcccagtttatggcagcagatattaatttatctgaggggcaattaaacacagataaacgcgtgaatattcggcgtgcaggtttgcatcttgcagcaaatgctttgcaaatccgagaaaaagggcaagaaatgtattttcatggtggagtccatttagtgtttgacaagcaataagatcatatcaatacgaatctttagttttctttgataaaagaaaaatatgtatctgtgtgagaaaaaattgagagtaataagatgaagccgaggagatcatacaaaaaatggatgggtatcactctggctttgagcttaggaatgttaggacttggagccgtttctggatatgctgaagtggcccattttggaattcatttatcagatgacaaagaaccggtggaactttatgccaattctttagaaatacgtgataaagaagggatagcgctttttaatggtgatgtttcagtgattcaaggagagcatcttctgcggacagcaaaattagttgtttactacgataagacgcgtaaagaagctgataagaatcaaggaaatacaaaaacagcattgtcgacttggttcggttcgacgggtattaagaaaatggaagctttaggaaaggtttatataaaaattgctacgcaaattgctacgggtgataaaggcgtttatgatggaaagtcaaaaatgatgagcttgacaggaaagaatgtcgtattaaccaatggtgataatgtggcaactggatgcaaactaacagcagatatgaaaagt
>16	N operona: 9	first	BH00160	gene_poz=(601-1179)	-	hypothetical protein	null	/position=14967 - 16745 (15567 - 16145)	/lenght=1779 (579)	/codons=593 (193)	/complement=false	GC-compoz=37.82383419689119%	/LCI1=1.1475694444444444	/LCI2=0.0435763888888889	p_i1=0.15985270261941215	p_i2=0.011311631346956327	/Tai=0.268175182362721	/Tei=0.1101804682122607	/EEI=3.8537630307727184
tttttctttgttcctgttgcttttgatcctgtaatttcgaaggatgaagagagtgagatgatgaagttgacgatgctcaatccaaaattagaaggttacacacgttctcatgaaccttattggctcaaagcggagaaggcctttcaagatcatacacgttctggagtgattgggctacaaaacattacagctgaggcgtttttaggcaaacaaagacgtgtttttcttgatgcgcagggaggaaattacgataatatgaatggttgtttgcaattagataagccatttaggattacaacaaatgacggaatgattgcccagtttatggcagcagatattaatttatctgaggggcaattaaacacagataaacgcgtgaatattcggcgtgcaggtttgcatcttgcagcaaatgctttgcaaatccgagaaaaagggcaagaaatgtattttcatggtggagtccatttagtgtttgacaagcaataagatcatatcaatacgaatctttagttttctttgataaaagaaaaatatgtatctgtgtgagaaaaaattgagagtaataagatgaagccgaggagatcatacaaaaaatggatgggtatcactctggctttgagcttaggaatgttaggacttggagccgtttctggatatgctgaagtggcccattttggaattcatttatcagatgacaaagaaccggtggaactttatgccaattctttagaaatacgtgataaagaagggatagcgctttttaatggtgatgtttcagtgattcaaggagagcatcttctgcggacagcaaaattagttgtttactacgataagacgcgtaaagaagctgataagaatcaaggaaatacaaaaacagcattgtcgacttggttcggttcgacgggtattaagaaaatggaagctttaggaaaggtttatataaaaattgctacgcaaattgctacgggtgataaaggcgtttatgatggaaagtcaaaaatgatgagcttgacaggaaagaatgtcgtattaaccaatggtgataatgtggcaactggatgcaaactaacagcagatatgaaaagtggaaaggcttttttagaaggttgtaagacgtctgaaaaaaagggtcgcgtttctatcatttttaaacaaagtcaaaagaatagccattaagatttcatgtttggaatcaaaagaaaaaaacaagcggacggacataattttgcaagtgaggctttaaggaaacgcttaaaaggaaccttaattgccagccatttggttaaattttaccgtggaagacaggttattaatgatgtttctttcggcattcgtaccggagaggctgttggcattttaggtcccaatggtgcaggaaaaacgacttgtttttatatggttacaggtcttattaaatcggatggtgggtccattaaaattgatggatttgatatcacgcatctaccaatgtatcgacgtgctcgtttaggtattggatatcttcctcaggaagcatcgatttttcgtggtctttcagtagaaaaaaatattaaagctgttttggaagtagtagaaaaagaccggcttaaacgacgtgaagatttggatgcccttttgcatgaatttaaaattgaccatttacgcaagatgcctgctctttctttatcaggtggcgagcgtcgacgacttgaaattgcacgtgctttagcttctcgccccaattttatgttacttgatgaaccatttgcaggaatagatcctattgctatttttgat
>17	N operona: 9	last	BH00170	gene_poz=(601-1395)	-	ABC transporter/ATP-binding protein	null	/position=15552 - 17546 (16152 - 16946)	/lenght=1995 (795)	/codons=665 (265)	/complement=false	GC-compoz=39.119496855345915%	/LCI1=1.3169191919191918	/LCI2=0.09002525252525254	p_i1=0.2367722225224612	p_i2=0.08589513445943997	/Tai=0.275608255270577	/Tei=0.17730562101349598	/EEI=3.430651196640378
tcatacaaaaaatggatgggtatcactctggctttgagcttaggaatgttaggacttggagccgtttctggatatgctgaagtggcccattttggaattcatttatcagatgacaaagaaccggtggaactttatgccaattctttagaaatacgtgataaagaagggatagcgctttttaatggtgatgtttcagtgattcaaggagagcatcttctgcggacagcaaaattagttgtttactacgataagacgcgtaaagaagctgataagaatcaaggaaatacaaaaacagcattgtcgacttggttcggttcgacgggtattaagaaaatggaagctttaggaaaggtttatataaaaattgctacgcaaattgctacgggtgataaaggcgtttatgatggaaagtcaaaaatgatgagcttgacaggaaagaatgtcgtattaaccaatggtgataatgtggcaactggatgcaaactaacagcagatatgaaaagtggaaaggcttttttagaaggttgtaagacgtctgaaaaaaagggtcgcgtttctatcatttttaaacaaagtcaaaagaatagccattaagatttcatgtttggaatcaaaagaaaaaaacaagcggacggacataattttgcaagtgaggctttaaggaaacgcttaaaaggaaccttaattgccagccatttggttaaattttaccgtggaagacaggttattaatgatgtttctttcggcattcgtaccggagaggctgttggcattttaggtcccaatggtgcaggaaaaacgacttgtttttatatggttacaggtcttattaaatcggatggtgggtccattaaaattgatggatttgatatcacgcatctaccaatgtatcgacgtgctcgtttaggtattggatatcttcctcaggaagcatcgatttttcgtggtctttcagtagaaaaaaatattaaagctgttttggaagtagtagaaaaagaccggcttaaacgacgtgaagatttggatgcccttttgcatgaatttaaaattgaccatttacgcaagatgcctgctctttctttatcaggtggcgagcgtcgacgacttgaaattgcacgtgctttagcttctcgccccaattttatgttacttgatgaaccatttgcaggaatagatcctattgctatttttgatattcagcagcttattcgttatttaactaggcgtgggattggtgttttgataacggatcataatgtgcgtgagacattagggcttgtcgatcgtgcttatatcattcacgcgggacaagttttggttcatggttgtcctaatgatattatcaacgacgctgatgtgcgcagaatttatttaggaaatcaattttctctctgattttacagcttttacttttcatcaaaaacgtctttatcacctgtagcaatttgcgtgacgatttctctacatttttacttacgctcaaaaagctcaatccatttaagatgaaatcatagtgtacacaaccactatacccatgtattcaaacaatcaaatctttttcacagggttgaatgagagtttattttttctatacatttttctcgtataactaatgacaattattgaccagattgcagaaactttagaaatgttattaagaacttcaaataagaaggtctggttttggaagcaagaggaggatgaatgtcttttagttgggttacgcaataaaatcttctatggtgattgtgttgaacaggttgttgctgaaaaactccttaatttatgccaaatttttttataattgtaatcttaaactaaatttttgttgggtaaatgaaaaaagctcatcaagatgaggtggtctcgttgttttatcggttttgtttgcttttaatggcaccatagaaaagatatcgctagattaacctcataatgaatgataaagaaggcaacacgcgtgttgttggaaggtatataagtattcataatact
>18	N operona: 10	first-last	BH00180	gene_poz=(601-1065)	ptsN	Nitrogen regulatory IIA	null	/position=17588 - 19252 (18188 - 18652)	/lenght=1665 (465)	/codons=555 (155)	/complement=false	GC-compoz=40.215053763440864%	/LCI1=1.173160173160173	/LCI2=0.06991341991341994	p_i1=0.17073855085460188	p_i2=0.04415783778791757	/Tai=0.199369427698594	/Tei=0.13974205400912582	/EEI=4.590724361469372
gttttagatattttgatggtagcaccatgggttttacatattacggttgtcaaatagggtttgtggtgttttgttggtttgccttgcgtatttaaaagttcgtgcacgactgtatatatcagatcagatatacgtgcctttttaatatccgctaaatgtatgaaaatctgtttagatcgttatcgtccttaacatctgagcgtatacagtcatcatcaaagtaaaatgctattttatctcagtatgtttatcaccttatgggagcccttaaaaggaaaaggaaaatccgatgaagattttatatcaactcttatgtctagaaaatcaaatttgtgaacggagacctttgttccgtaaggtagggaaattattttatgggcaacctcatttccttgttttctgatgctgttaatgaggagctgaagactatttatcattatgctgatagtgaatgatgagatgaattaaaccattacccgttataaattgaaaaataaattcatatctgatggtgcaaaaaagtgacagaaaactttaaatatccataccattaacgggtttttgggtgagcatttgagcgtgcaaaaggaaaattaaaatatgaatttgagtgagttaattgcacctgaagctattatcccggctcttaaggcgaattcgaagaaacaagttctacaaattttagccgaaaaagctgctggattgacaggtcttaatgagcgtgtggtttttgatattgttttgcaacgtgaaaaactaggttcaacgggtttgggtggtggtattgcgattcctcatggaaaactgcctaatattaatcgaatcattggtatttttgcacgtcttgaaagtccggttgattttgaagctcttgatgatgagcctattgatcttgtttttctccttttggcgcctgaaaatgctggtgccgatcatttaaaagcattgtcacagattgcgcgcgttttgcgttgttctgatgttgttcaaaaattgcgcaatactcatgatgccaatgcgctttatgctttattgattcagaattccacatccaacgcagcttgaaagttggtgtgacgtaaacgacattgcggagaatgcacaaaacaggttagaaaatgggagaatctgcacttaaagagctaagaacactgatcacatcaggtgttttgtaaaaattgttctcaaggcaatcctaggtttaaagagcaggagataagagcgatcactaacttttattatgtttcacgtgcaaagcatctattaatatactctgaggttattttgcttggagtattcgtccgtgatgaaatttttgcataggccaagagggtagggtttgagtatgttttgtgtaagagagtgaatattctctagtatattgaaatagtatagttaaatcgatttagattactggttttcagaaactgacaattaaagaggttaaggcatacggtggtaagagaaaaaggttttaaatgaggtaaaatgatatgcggtgattggggcaagaattatatgctctgtgttttatgatcaataggctgatatgttgggtaatttcttgcaaaagggttttaagattgtgaaaagcaattttaaacgatattgaataggaacataaacgcgttaatttgaagaaaagagagaccattttatgatttt
>19	N operona: 11	first	BH00190	gene_poz=(601-1110)	-	expressed protein	null	/position=19062 - 20771 (19662 - 20171)	/lenght=1710 (510)	/codons=570 (170)	/complement=false	GC-compoz=38.43137254901961%	/LCI1=1.3668639053254439	/LCI2=0.13826429980276136	p_i1=0.2612816511765454	p_i2=0.23108475754576518	/Tai=0.3310526671083369	/Tei=0.3079762817911887	/EEI=2.9748691224589723
ttaaatgaggtaaaatgatatgcggtgattggggcaagaattatatgctctgtgttttatgatcaataggctgatatgttgggtaatttcttgcaaaagggttttaagattgtgaaaagcaattttaaacgatattgaataggaacataaacgcgttaatttgaagaaaagagagaccattttatgatttttatgagcgcaaatgcatcgggggttgttgagtttattgataatattcaaaaggttgtaaaattgggagtgttctttaaagggtacttttttaagattttgcaataagttacttgcatagaagagcgtagtttgtttcttaacaaagtgatggtatgtttatactttatttcaaaattttatttcttaaagaggtagtttttatacaaaacgaaattagggattgggagatgaaataaaatcaaattgttatttttttatctggttattaaacaaaaaattcatgttttagtaacaagtaaaagatcacaattagaggtaaaaatctgttctgattagtgcgaaaatatttcgtttgttgagttttttcaataaaagagaatcttattagagactaaagaagtgagttaaatgaagatgtttaaaaaaaaatttattgctgcatttgtaatggtttttatttctgctggagcaacatgtgcacaagcgccaaaccgtctggatcaatttgaggcatggggagcctattcttataaatcgccccaaaaaacaatttgctacgtattgtctatgcctttagagtcacttccaacgacggttaagcatggcgataatttctttttagttactaaacgttctcattcacctctttcgtttgaacctcaattcatggcaggttatccacttaaagaagggtcaagagttaccgtaaccattggaagtaaagattttgatttttttactaaggattcgtcggcttggttagcatcaccagcactagaaaagcagcttgtttctgctatgcgtgctggaaaaaatatgaaagtgagtgcattctcaaaacggggaacgcatacgacttatatttattccttaaaaggtgtaaccgctgcattaaatgcggcacaaaaatgccattaaggtctctgtaactctaaaatagcgatataaattgaagaaaatggccgtttcatatgatcttagaccaattggtacatgtcctgtacgagagtcagataatattatcgtgaaagagagatctaaactctctttaattggcttatcgcaggatgaaatggcggaagctttaaaggcaataggtattccagaacgtcaaacgcgtatgcgcgtacgtcaactttggcattggctttatgtacgtggtgtttcaaattttgatgaaatgctcaatatttctaaaccgatgcaggaaatatttaaaaaacatttttctattgcgcgcccggaaattgctggagaacaaatatcaaaagatggtacgcgtaaatggcttttacgttttccaccacgcggtgctggaaggcctgttgaaattgaaactgtttatattcctgaagaagggcgtggcactttatgtctttcatcgcaagtagggtgtactttaacttgttctttttgttatacgggaacgcaggtacttgttcgcaatctcacagcggaagaaattttggcgcaattattggttgcgcgtgattgtttgggtgattttcctgataggaa
>20	N operona: 11	last	BH00200	gene_poz=(601-1827)	-	hypothetical protein	null	/position=19612 - 22038 (20212 - 21438)	/lenght=2427 (1227)	/codons=809 (409)	/complement=false	GC-compoz=40.99429502852486%	/LCI1=1.244281045751634	/LCI2=0.16266339869281052	p_i1=0.20245663213961967	p_i2=0.31759520939185015	/Tai=0.3126511865244952	/Tei=0.38583568845266514	/EEI=3.4044329418231714
agttttttcaataaaagagaatcttattagagactaaagaagtgagttaaatgaagatgtttaaaaaaaaatttattgctgcatttgtaatggtttttatttctgctggagcaacatgtgcacaagcgccaaaccgtctggatcaatttgaggcatggggagcctattcttataaatcgccccaaaaaacaatttgctacgtattgtctatgcctttagagtcacttccaacgacggttaagcatggcgataatttctttttagttactaaacgttctcattcacctctttcgtttgaacctcaattcatggcaggttatccacttaaagaagggtcaagagttaccgtaaccattggaagtaaagattttgatttttttactaaggattcgtcggcttggttagcatcaccagcactagaaaagcagcttgtttctgctatgcgtgctggaaaaaatatgaaagtgagtgcattctcaaaacggggaacgcatacgacttatatttattccttaaaaggtgtaaccgctgcattaaatgcggcacaaaaatgccattaaggtctctgtaactctaaaatagcgatataaattgaagaaaatggccgtttcatatgatcttagaccaattggtacatgtcctgtacgagagtcagataatattatcgtgaaagagagatctaaactctctttaattggcttatcgcaggatgaaatggcggaagctttaaaggcaataggtattccagaacgtcaaacgcgtatgcgcgtacgtcaactttggcattggctttatgtacgtggtgtttcaaattttgatgaaatgctcaatatttctaaaccgatgcaggaaatatttaaaaaacatttttctattgcgcgcccggaaattgctggagaacaaatatcaaaagatggtacgcgtaaatggcttttacgttttccaccacgcggtgctggaaggcctgttgaaattgaaactgtttatattcctgaagaagggcgtggcactttatgtctttcatcgcaagtagggtgtactttaacttgttctttttgttatacgggaacgcaggtacttgttcgcaatctcacagcggaagaaattttggcgcaattattggttgcgcgtgattgtttgggtgattttcctgataggaatacccctgatggtgcaattgttccagtggaaggacgcaaaatcaccaatattgttatgatggggatgggagaaccactttataattttgaagcggtgaaaaaagctttattaatcgcttctgatgggaatggactttctttatcgaaacgtcggattaccctttcaaccagtggagttgttcctggaatgatccgaaccggagaagaaataggggttatgttggcaatttcactccatgctgtgaatgatacgttacgagatatgcttgttccaatcaataagaaatacccacttgcactgttaatggatgcttgccgtcaatatcctggtctttccaatgctaagcgaattacatttgaatatgtaatgctaaaagatgtaaacgacagtttggatgacgccaagcggttggtgcagttactgaaaggtattcctgcgaagataaacttgatcccttttaatccatggccggggagtaattatcaatgttctgattgggaacaaatcgagcgttttgctgatgtggttaatcaagcaggctatgcttcacctatccgcataccccgtggacgggatattttagcggcatgtggtcaacttaaatctgcttcagaacggttacgaaagtctgaacgtttgcatttggaacatatagttaatagttaataattcaatattcatcaataaggatactgagagcaaaactggtgaaaatgcctgagataagccagtcaagaaaacgaagataagaagggttttgttttattcctttagagaatttatgagccataaaaactatagaaatgttaataggaaaagaaataggaatataagaaagacctaaaataaggagtttttgtgtgaccatagggtcatttgcattaataaattgtggtaagaaagtcatgttaaaaagaaggactttagggtttaagagattaattacaatagcagtaaaataattacgtttgaggctttggttttttggggatgtttttttgaaagataatgttgaaggtttatacaacgtttgaatagcaagccacaaaaggtaaaaggctcccacaattttgagaacaaaaaaaatgcgtggcgaggtaaaaataagtactgataggccaagagctacagcaacgacctgaatagcaaaacccgttgcacttccacaagcacacataattccagcttttttattttgtacaatagtacgtcctactgatagcataatatcaggtcctggaatgagggccagaaccaatgatgcta
>21	N operona: 12	first-last	BH00210	gene_poz=(601-1239)	-	hypothetical protein	null	/position=20843 - 22681 (21443 - 22081)	/lenght=1839 (639)	/codons=613 (213)	/complement=true	GC-compoz=34.11580594679186%	/LCI1=1.2452830188679245	/LCI2=0.06666666666666668	p_i1=0.2029176862108717	p_i2=0.03874888648228706	/Tai=0.32364150356666377	/Tei=0.13487399783405837	/EEI=3.1433536705638603
aggattctgtgcataagcgaaaagcttaaaattctcttgttcattaccatttcctgtcgccccatcggcaataacaaaaacatctgctcccgtttccttggcaatttttaaggcaatttgaaaaaagcggacaagcagacgtcctcaaaaggtagatcaattcacaagctgcattcgctcgaaacatcagaaaaataaaatcgtgcatagattcttcacgcaaacctacactctatattcctttaatacccagcatttcagctttacaaaacgcacgcactaaatctttcctctgctctaaattaagatgtactacaatttcagtgccttgctcgttttgcaaacatttaagaacggttgtcgtatacgaaaaccctctaaataagcccaaaataattttttttacattttttatcttaaaaactttatattattagctttttttattgttactcaaaaatcacagctatacaaatcatgacaacaaatttcctttaagcagtatttaaaagatgcaaaaaaaaatgaaaacgagtaaaaaaacatttatataaaagatgcaaattatgaacatcttttttaagaattaaagaggtttacatgtcatttcttcctgaatggcacattattatacaattttccttagcatcattggttctggccctcattccaggacctgatattatgctatcagtaggacgtactattgtacaaaataaaaaagctggaattatgtgtgcttgtggaagtgcaacgggttttgctattcaggtcgttgctgtagctcttggcctatcagtacttatttttacctcgccacgcattttttttgttctcaaaattgtgggagccttttaccttttgtggcttgctattcaaacgttgtataaaccttcaacattatctttcaaaaaaacatccccaaaaaaccaaagcctcaaacgtaattattttactgctattgtaattaatctcttaaaccctaaagtccttctttttaacatgactttcttaccacaatttattaatgcaaatgaccctatggtcacacaaaaactccttattttaggtctttcttatattcctatttcttttcctattaacatttctatagtttttatggctcataaattctctaaaggaataaaacaaaacccttcttatcttcgttttcttgactggcttatctcaggcattttcaccagttttgctctcagtatccttattgatgaatattgaattattaactattaactatatgttccaaatgcaaacgttcagactttcgtaaccgttctgaagcagatttaagttgaccacatgccgctaaaatatcccgtccacggggtatgcggataggtgaagcatagcctgcttgattaaccacatcagcaaaacgctcgatttgttcccaatcagaacattgataattactccccggccatggattaaaagggatcaagtttatcttcgcaggaatacctttcagtaactgcaccaaccgcttggcgtcatccaaactgtcgtttacatcttttagcattacatattcaaatgtaattcgcttagcattggaaagaccaggatattgacggcaagcatccattaacagtgcaagtgggtatttcttattgattggaacaagcatatctcgtaacgtatcattcacagcatggagtgaaattgccaacataacccctatttcttctccggttcggatcattccaggaacaactccactggttgaaagggtaatccgacgtttcgataaagaaagtccattcccatcagaagcgattaataaagcttttttcaccgcttcaaaattataaagtggtt
>24	N operona: 14	first	BH00240	gene_poz=(601-2262)	lysS	Lysyl-tRNA synthetase	null	/position=23579 - 26440 (24179 - 25840)	/lenght=2862 (1662)	/codons=954 (554)	/complement=false	GC-compoz=40.61371841155235%	/LCI1=1.2344786015672091	/LCI2=0.17552742616033762	p_i1=0.1979657674160205	p_i2=0.3640379682142606	/Tai=0.2787653159721766	/Tei=0.42763417139283455	/EEI=3.689990310329129
aattacattaaaactttataagggtaatgtgatggctgaagggtgccaaagcaaatagtcactttacaccactaaatttgtaacctttaaggataataaagatacttatgatcaaaaagatgcaaccagttttatgaaattaaatttctcgcctttgcacatattggcagcacatttgccagaattcaaataaacaatcttataaaatcatccttacagtataattaaagagatgattttgtataagacgttcagttttgtcatttttctaacttattgatgttggtaaatagtttagctgtccaatttttagttcaatgctagaagattttttttcttgctgataagtgtaataggtaaaacctataataatagtaattaaaacatcaataataaaaatgagtaaattacgttcatgatatttgtacttcattgatgtaaaaaaaagagcataaaatggaaagaatagtgcagagacttgtcataacaagagctataataagaggatttttgatagctttttgcttgctattattgacgaataaattcaagaaccatacaccataccattaaagagtttatttttttaggataaagatgatgatgcgtgatcagagtgacgcccttagccttacgccagaattaaaaaatgcagctgttcaatcgagagcttggccatttgaagaagcacgtaagattatcaaacggtatgaaaaaacaggttatccagagcgtgtaatatttgaaacaggctatggaccttctggtttaccgcatattggcacttttggggaagtagcacgtacaaccatggtgcgtcatgcatttcagattcttactgagaataaagtgaaaacaaaactgctttgtttttctgatgatatggatggtttgcgcaaggttcctgataatgtaccagatcgtgagaaggtggaaagctatcttggtcaaccgcttagccgcataccagatccttttggcgatatgtatccttcttttggagcggcgaataatgcgcgtttgcgcgcttttcttgatcgttttggttttgattatgaatttgccagtgctaccgattattatagttccggtcgttttgatgaaacactcttaaaaatacttgactgttatgacaaggtgatggcaattgttttgccaacattgggtgaagaacggcgtgctacctattcactttttttaccgatttctccattttctggcaaagttttacaggtgccgatgattgctcgtaatgttgaaaaaggtactgtcacctatattgaacctgaaacaggagaaaccattgaaacggaggtgacagggggaaaagttaaatgtcaatggaaggtagattgggcaatgcgctggacagcgcttggtgttgattatgaaatggcgggaaaagatcttatagattccacaaatctttcttctaaaatttgcaaagtacttggtggaaagccaccagaaggatttaactatgagctgtttttagatgagatggggcagaaaatttccaaatccaaaggaaatggcttaaccattgatgagtggttaacatatgctcccacagaaagtcttgggctttatatgtttgcaaagcccaaaacagcaaaacgactttattttgatgttattccaaaagccgttgatgaatattatgcgcatctttcagcttatggtcgccaaaaatggcaagatcgacttaacaatcctgtatggcatattcataatggttgtcctccacagggtgatttacctgtatcctttgccatgcttttaaatttggtcagtgcttcaaatgcagaaaataaagaggttctttggggttttatttctcgttatgctaaggaagccaatgcacaaacttatccggaacttgatcagttggtgcaatttgctattaaatattttgatgtttttgttaaaccaaataaaaaatttcgagcagcagatgacagtgagcgggcaacattagcgcaaattgatgcaaaattagccagtttgccggaaactgccgatggaaacacgattcaaaatgcgcttcttgatgttgcacgtttaacggaacgttatcaagatcataacaaaaagagtcctgaaggggggccaggggtttcaaatgttttttttcaaatgctctatgaagtgcttttagggcaggagaggggaccaagattagggtcatttattgctttgtatggaattaatgaaatgcgggcactgattgctgaagctctggcgcgacctatgggggaataatggaaaagagagcgcaagaagtaaagcgacgtcgcacatttgcgattatagcacatccagatgcgggaaaaacaacactaacggaaaagcttttgttatttggtggagctattcagcttgctggtgaggtaaaagcaaaaaaagatcgtattcaaacccgttctgattggatgcatattgaacgggaccgtggtatttcggttgtgacatcggtgatgacatttgaatatgaagatcatatctttaatttgctagatactccaggccatgaagattttgctgatgatacctatcgcactctcacagctgttgatagtgctatcatggtgttagatggtgcacgcggaattgaacctaggacactgaaattgtttgaagtatgtcggatgcgggatattcctattgttacttttgtcaacaaaatggatcgtgaggcacgtgatcctatagaacttttagatgaaattgaagaaaaacttgctcttgatactgcaccaataacttggccgattggtacaggtaaagattttgttggaacatttgatcttcatcataatcgttttcgtcaaaaagatgatgaggtgacacaacaagcggttt
>25	N operona: 14	last	BH00250	gene_poz=(601-2178)	prfC	Peptide chain release factor 3	null	/position=25240 - 28017 (25840 - 27417)	/lenght=2778 (1578)	/codons=926 (526)	/complement=false	GC-compoz=40.621039290240816%	/LCI1=1.2133333333333334	/LCI2=0.09549206349206346	p_i1=0.18840364487460073	p_i2=0.09952241772304521	/Tai=0.2760287211311452	/Tei=0.18957017595074072	/EEI=3.702741727841289
tgcgcatctttcagcttatggtcgccaaaaatggcaagatcgacttaacaatcctgtatggcatattcataatggttgtcctccacagggtgatttacctgtatcctttgccatgcttttaaatttggtcagtgcttcaaatgcagaaaataaagaggttctttggggttttatttctcgttatgctaaggaagccaatgcacaaacttatccggaacttgatcagttggtgcaatttgctattaaatattttgatgtttttgttaaaccaaataaaaaatttcgagcagcagatgacagtgagcgggcaacattagcgcaaattgatgcaaaattagccagtttgccggaaactgccgatggaaacacgattcaaaatgcgcttcttgatgttgcacgtttaacggaacgttatcaagatcataacaaaaagagtcctgaaggggggccaggggtttcaaatgttttttttcaaatgctctatgaagtgcttttagggcaggagaggggaccaagattagggtcatttattgctttgtatggaattaatgaaatgcgggcactgattgctgaagctctggcgcgacctatgggggaataatggaaaagagagcgcaagaagtaaagcgacgtcgcacatttgcgattatagcacatccagatgcgggaaaaacaacactaacggaaaagcttttgttatttggtggagctattcagcttgctggtgaggtaaaagcaaaaaaagatcgtattcaaacccgttctgattggatgcatattgaacgggaccgtggtatttcggttgtgacatcggtgatgacatttgaatatgaagatcatatctttaatttgctagatactccaggccatgaagattttgctgatgatacctatcgcactctcacagctgttgatagtgctatcatggtgttagatggtgcacgcggaattgaacctaggacactgaaattgtttgaagtatgtcggatgcgggatattcctattgttacttttgtcaacaaaatggatcgtgaggcacgtgatcctatagaacttttagatgaaattgaagaaaaacttgctcttgatactgcaccaataacttggccgattggtacaggtaaagattttgttggaacatttgatcttcatcataatcgttttcgtcaaaaagatgatgaggtgacacaacaagcggtttcggggccggatgaagtggtaaacttgcttcctgaaaatgaacgcttatcttttatagaaggcgtagagcttgcgcgaagtgcctgcaaaaactttgattttcaagcttttcaagaaggacatatgacaccggtttatttcggttcagctttaagaaattttggtgttcgtgatttgatcaatgcattggttgcttttggtccaagtcctcgtgatcaaggtgcagatcaacgtactgtaagagccacggaatctcaaatgacggggtttgtatttaaaattcaagcgaatatggaccctaatcaccgtgatcgtattgcattttttcgggtgtgttcgggaacgcttgaacgtggcatgaagacaaagttggtacgaacaggaaaatcgatgacactttcggcaccacaatttttctttgcgcgttcacgccaaattgctgatcaagcctatgccggtgatattgtagggattcctaatcatggaacgttgcgtattggtgataccttgacagaaggagaaaatatcctttttaagggagtgcctaattttgcaccagaaattttacgtcgtgtttgtttaggtgatccgatgaaagcaaaaaaactgaaagaagctttgcaccaaatggctgaagaaggggtcgtgcaattatttattcctgatgatggttctccttctctcataggtgtgattggtgctttgcagattgatgttttaaaggaacgacttaagatagaatacgggttgccggtgagttttgaaccagcacgctttaatatatgccgttggatttcagcacaaagtaaagatgaaatgcaaaaatttctcaccaatcactattctgccattgctcatgacctagaaggtgatccagtttttttagcagaaaaccatttttcattgaactatgaagcagaacgagcgccgaagataaaatttgcggcttttaaggattatcagatacgttctgaataaacagatatcttttttgtgaaaaaattgtcttgaataaagagcaagcaaggaggagaggcaaaacctctctcctttttagaaaaatcactatgagcgagcttaacgaagcccctctttaatccattcagaaacacgtcctttagaagcagcgccaaccatatttgatgcaatatttccatctttgaacatcaataaggtaggaattgagcgcactccatattgggtagccagttccggattttcatcaatattcactttggcaattttgacttgattttgcatttccattgaaatttcatctaaaatcggagcaatcattttacaaggaccacaccattctgcccaaaaatcaaccacaacaggggtagaagaagtcaaaacttcactttcaaaattgctcttatcaacttttatacagctcattgatttatcctttatactcatttctatagattggtacgataacgcttcatatcaagttattgcaaagataaatagaaaaagcttttctcagcttatcaagcaatttcatcaagaagcgcatcaagttttttcggaggaagtttaaaaactttcacttctttactgtagacaagaaga
>26	N operona: 15	first-last	BH00260	gene_poz=(601-924)	trxA	Thioredoxin	null	/position=26917 - 28440 (27517 - 27840)	/lenght=1524 (324)	/codons=508 (108)	/complement=true	GC-compoz=37.34567901234568%	/LCI1=1.2429906542056075	/LCI2=0.03177570093457944	p_i1=0.20186340903158917	p_i2=0.0042780504197217125	/Tai=0.23497747149375803	/Tei=0.10385024537774953	/EEI=3.8746814270464753
tgaatatggtaatattgttcaccgattgctgcaacatttacccaattgtcccgctcaaaaacgtcgcgattatgcccaatactatctcaatactaaagcttctcattggcaggaaacacaaaaagaaaaagctctttgtcatgtttggcaaattttagatcattcctctctcaaacccctcttctctgatcattcgcgtgctgaagtctccttaatgggtattgtaaaaattcgtggaaaagagcaagcaatttccggacaaattgaccgtctctacatcacagaaaacagcatcatctttgcggattttaaaacgggagccccaccagaagacgaagccgctattgcaccacactacttgttgcaaatggctctttaccgaaaattgctgcaagctattcatcccgataaagatattcaagctcttcttgtctacagtaaagaagtgaaagtttttaaacttcctccgaaaaaacttgatgcgcttcttgatgaaattgcttgataagctgagaaaagctttttctatttatctttgcaataacttgatatgaagcgttatcgtaccaatctatagaaatgagtataaaggataaatcaatgagctgtataaaagttgataagagcaattttgaaagtgaagttttgacttcttctacccctgttgtggttgatttttgggcagaatggtgtggtccttgtaaaatgattgctccgattttagatgaaatttcaatggaaatgcaaaatcaagtcaaaattgccaaagtgaatattgatgaaaatccggaactggctacccaatatggagtgcgctcaattcctaccttattgatgttcaaagatggaaatattgcatcaaatatggttggcgctgcttctaaaggacgtgtttctgaatggattaaagaggggcttcgttaagctcgctcatagtgatttttctaaaaaggagagaggttttgcctctcctccttgcttgctctttattcaagacaattttttcacaaaaaagatatctgtttattcagaacgtatctgataatccttaaaagccgcaaattttatcttcggcgctcgttctgcttcatagttcaatgaaaaatggttttctgctaaaaaaactggatcaccttctaggtcatgagcaatggcagaatagtgattggtgagaaatttttgcatttcatctttactttgtgctgaaatccaacggcatatattaaagcgtgctggttcaaaactcaccggcaacccgtattctatcttaagtcgttcctttaaaacatcaatctgcaaagcaccaatcacacctatgagagaaggagaaccatcatcaggaataaataattgcacgaccccttcttcagccatttggtgcaaagcttctttcagtttttttgctttcatcggatcacctaaacaaacacgacgtaaaatttctggtgcaaaattaggcactcccttaaaaaggatattttctccttctgtcaaggtatcaccaatacgcaacgttccatgatt
>27	N operona: 16	first	BH00270	gene_poz=(601-4083)	addA	ATP-dependent nuclease subunit A	null	/position=27336 - 32018 (27936 - 31418)	/lenght=4683 (3483)	/codons=1561 (1161)	/complement=true	GC-compoz=39.85070341659489%	/LCI1=1.395977011494253	/LCI2=0.12770114942528746	p_i1=0.27584863625681894	p_i2=0.19538189060678438	/Tai=0.3627598778197261	/Tei=0.27584370154610593	/EEI=2.765583408889046
caatttgccactcgatattgaagcaatctggtggaacaattttgaaaatcttgctccattttttctccaatgggaacaaagtttaggtcctcgaaaacgatatgccgaagtagtatcgcaaaaaatacctataggcaccacaggtttaactctttcgggacgtgctgatcgtattgatgtattgccaggaaaaatggttgaaattatcgattttaaaaccagcaccccaccttcatcaaaacaagtgcgcgatttattatttccacaattggcattggaagcagctttgcttatgcaaggtgcttttacagattttcaagatcttacccctgtaaatttgtcttacatccccctcaatggaaaaggcaaaattattccccaatcaatttttttaaagaaagacacaaaagatcatcaaagcgccatggatcttggtgaaaaagcatggaaacatcttatcgcattaatggattattatcaaaatccacaacagggttacctttcacacgccgtccccataacaaaacgatatgaaggtgactatgaccatttggcacgcttatgggaatggtcaagcggttttcagaaagcagatcaatcatgactcttttttctattcctgaagcagcccttgatgcacaagcaacggcaacacatccaaaaacaaatgtatgggtttctgcaaatgcaggatctggaaaaacccatgttttaagcgaacgtgttattcgtttgcttttaaatggtacccctccagcacgtattttatgccttacttatacaaaagccgctgccgccgttatgcaatcgcgaatttttcgcacactttccagttggaatgaactagacgatacacagctgcaacaaactttatcgcaacttgaaaataaacccatcactgcgcaaaaactcacctatgcgcgtcaactctttgctcgtgccttagagactccagggggcttaaaaattcaaacgattcatgcattttgtgaatctctcttgcatcactttatgctagaagccaatattgctggacatttcgaactggtcgacgatatcagtcgaaaaaaactactccaagaagcacgccgccagcttttggagcatgaaagtgcacagtctgctttaaaacagttgcttaaagttatcagtgagcacacttttaaccaattactgtatgaagcaactgaaaaacaacataaactgtctgattttttgacttctgttctttctgaaaacggagaaaaaaaactgcatgcgctctttcagttagcgcctgatgacacaaatgaacagttgttagaaaaaattcaacagactgctcgcctgcctctttatgctcttacccattgtcaaacctatggtaataagagcctcaaagaaatgattgcgaaattttctcaattagaagaggcctgtgatgaggaaaacatcatcgatattatttccaatatttattttaaaatgaaaggcgaaccacgtaatttttcacgcctatcttgtaaaaaatcagatgaaatttggccctttattcaacaaacgattgaagacaaacaaagcaagctttctcttcttttagaaaaatatcaatgctcaaaaattgccacacttaataaagctgcttttcagctttgtgccagatatcttaaaatctacgcaaatctcaaaaaagccaatgggtttttagattttaacgacctcattgaacgcacactccatttgttaaagcgtcaaggtgcaagccaatgggtgcactataaacttgataatggtcttgatcatattttgcttgatgaagcgcaagatacaaaccctgagcaatggcaaattattcaacttttggcacaagaattttttacaggtcatagtcaacgcacaaatatacgcactctttttgctgttggagatgaaaaacaatccatctattcttttcaaggcgctgctccggaaaactttgccgaaaacggacgaatgattcaaaaaaaagtacagcaggtgaatcagaaatttgaaaaaatacaacttaattattcttttcgttctacaccggatgtccttaaaagcgttgatctcgtctttgaaaaacccgaaaattataaagggctttcagcagaaaatacaaagacagtgcacgaagctattcgtgctcatagcccaggagaggttattttatgggatgccatttccaaagaaaaaagtgaatttcctgatgcgtggcatttaagcgttgatcatttagacacacctgaaacacgtttggcagaaaaaattgctgaaaccattgccaactggttacacaacggagaaatgcttccagcaaaaggacgcctcatgcgtgccagtgacattatggtcttggtgcgtaaacgtgatcactttgtttctgccctttctcgtgcccttaaattacgcaatattcccatcgctggtgctgatcgtttacaactcaccaaacatatgagtgtgcgtgatttaatggcgctggcacggtttgttttgcaaccaaaagatgatctttctcttgcttgtgttttaaaaagtccacttttttcgcttagcgaagaggaactttatcaacttgcagcgcaccgtacaggctctctttggcaaagtctctgtatgcatgcctcgcatgtctcatcacacgcatcttttagagatgctttcgaaaatttgaatcattatcgcactcttgtggataaaataccggttttcgaattctatagctatattttaaacaatgataaaggacgacaaaaaatccttgctcgcttaggatctgaagcaaatgatgtgcttgatgcttttatggattatacactcactcttcaaaaaacgggtttaccaggattgcaagcttttttggaaacattaagcgcaaacgatccagaaattaaacgagaatttgatcaaaaccatgaagaagttcgtatcatgactgtacatgccgcaaaagggctagaggcttctgttgtgtttctggttgatccaggaagtgctatttggcactctcaacatgcacctcatttgcttaaaactccttcaagtcatccacaatggagtgaccaacaagcgtttatttggcgccccaatgaaaaatttgatacaaaactctctcaacaagcactgtcatacttaaaagaacgcgctgaagaagaatatagacgccttctctatgtaggaatgacacgcgctgaagatcgattgtttgtttgcggatatagcggtgagaaaacctcccctcatacgtggctacaattggtaaagaacgctctcaaaccgcatgcgtttgttatagatggtccagcagaagatattgcagcttggcgttattgtattacagcttcttcttatgcccctataaagcaagaagtaccttgtgctgagtaccaaacactcccatctttgcccacttttttctcccataaagtccccgaagaaccagctctacccaaaccgttgaggccctctgttgctagcctttctattgaagctgatactgaaatttcttctaatctaaaatatcttagcctctcacctgtcttaggagaaacaaatatcaatagagctttttccattgaatatggtaatattgttcaccgattgctgcaacatttacccaattgtcccgctcaaaaacgtcgcgattatgcccaatactatctcaatactaaagcttctcattggcaggaaacacaaaaagaaaaagctctttgtcatgtttggcaaattttagatcattcctctctcaaacccctcttctctgatcattcgcgtgctgaagtctccttaatgggtattgtaaaaattcgtggaaaagagcaagcaatttccggacaaattgaccgtctctacatcacagaaaacagcatcatctttgcggattttaaaacgggagccccaccagaagacgaagccgctattgcaccacactacttgttgcaaatggctctttaccgaaaattgctgcaagctattcatcccgataaagatattcaagctcttcttgtctacagtaaagaagtgaaagtttttaaacttcctccgaaaaaacttgatgcgcttcttgatgaaattgcttgataagctgagaaaagctttttctatttatctttgcaataacttgatatgaagcgttatcgtaccaatctatagaaatgagtataaaggataaatcaatgagctgtataaaagttgataagagcaattttgaaagtgaagttttgacttcttctacccctgttgtggttgatttttgggcagaatggtgtggtccttgtaaaatgattgctccgattttagatgaaatttcaatggaaatgcaaaatcaagtcaaaattgccaaagtgaatattgatgaaaatccggaactggctacccaatatggagtgcgctcaattcctaccttattgatgttcaaagatggaaatattgcatcaaatatggttggcgctgcttctaaaggacgtgtttctgaatggattaaagaggggcttcgttaagctcgctcatagtgatttttctaaaaaggagagaggttttgcctctcctccttgcttgctctttattcaagacaattttttcacaaaaaagatatctgtttattcagaacgtatctgataatccttaaaagccgcaaattttatcttcggcgctcgttctgcttcatagttcaatgaaaaa
>28	N operona: 16	last	BH00280	gene_poz=(601-3723)	-	hypothetical protein	null	/position=30815 - 35137 (31415 - 34537)	/lenght=4323 (3123)	/codons=1441 (1041)	/complement=true	GC-compoz=41.01825168107589%	/LCI1=1.194551282051282	/LCI2=0.10945512820512826	p_i1=0.180060208207839	p_i2=0.13814804391917787	/Tai=0.32974517919960755	/Tei=0.2243332395272601	/EEI=3.331707455473154
tataaaattgcaggtctaggtttcaatcgccttttcgattagagcataaaggtgtatataacctagagaatacacatatctctgcttccattttcttttcctaaatcttttatgagtttgcaaaactggctatttaagtctcgcaatgttatggaacgacttttttgtaaacggtgccttatgcaacgagcatttttttataccgtatgaatagcagcataaagtccttgtttattctgttcactcactgccaacataagtgcgaatgcaaagcctttgaaaactttaaagatgctaatttatgttgcctgttcaagcttaacaatggactgggaattaactcttggttagacagtatcagagagatatctttaatatttttgcacgatgactcaagtcatataatgttgctccagtagttatttttttaaaactttagatagcatagagggttcaatattttttcagaaatcaaagtcaaaaatctcctgtccagatgcagcttttcagttttgttccttcataaaaattgtatacaagtaggagtgatgcaaataatcaataagatggaatttttccatacagctcaaatgagatcacatgacctataagccacgtgtcttttctatttcttcgggaactgcctttttaccgcattttgttgatgcattgctctctagtgctcttattgatgactttgcaccaaatggcgatatacaaacggcccttgcagatacccttatttatgtaccaacacgccgtgctgctcgggctttgcgtacagcctttgttgaaaaaagcgatacaaaatcaaccttcttgccaaccattcgtgctttaggagatgtggatgaggatagcttcctttttggtgaaaatcataacaacattctcaatcctcccattgaagaaagtgaacgcctcctacttttagcgcgtctcattcgtccttggcgcgaaaatttacctgatcacttgcgcaccatgtttggtacagaagacgtgcttattcctgctcatactgctgatgcaatttggcttgctcaagatttagcacatttgatggatgaaatggaaacagaagcaacagattggtcaaaacttaaagaaattgctcccgatatggtcgccgaatggtggcaaataacgctcgattttctcaccattgttacacaaagctggccgcaaatcttaaaagaaagagggcggagtaatccagctgaatggcgtaatcaagtactcaaaatgcatgctgagactttatggcgaacacaacctaacaaacctatacttgcagctggtgtatcaggttctattcccgcagtctctcatcttttaaaggtcattgcttctctgccaaaaggagctgttgttcttcctggacttgatcttcatatggatgaagaacaatgggaggcattaggtactatcaacgaaaaaaaaacaatttgtaatgttttcgatcgtacagcaaatgcttttagccatcctcaatatcatttcaaaaaacttctctctctcatcggatgtcaacgcattcatgtgcgcgaaattggtcaacaaagcgcaataaagaaaaagcgtacggctcttttatcagaagcattgcgaccagcctctacaacagaacgctgggtacaaattgtccgcgatgattatgaaaatctctgtgaaaattggtcattcattgaagctataaacgaacgcgaagaagcgcttgctattgctgttgctttacgcaatgctattgaagaacctcaaaaaaccgcagctcttattacaaatgaccgtaatctagcacgccgtgttgcagctgaattacaacgttttggaattgaagcaaatgattcaggcggaatacctcttgcacaaacactccctgcaactttgttacggctccttttagaaaatgtctttcagtctggtgatccaattgcttttctttcccttctcaaacatccgctcacaacactaggacaaaaccgccatcgcttacgcgaaatggcagaaaattttgaactctttgttcttcgagggaatacgagctgtattaatctttgtgaatgtgacaaattttttgaaacatggacagaaatatattcccataagatttctgaaactaacgttattgatcaacaaaactgtgaagaagcacgtctgctttgtcatcttttagtcaaagctgtcgaacctttagcatctctcatgaaacaaaagaaggaatgtaccgtcaatgaagccatggtagcaacagttgaagtgtttgaaaactttgggcgtgatgaaaacaattctcttgcccatctttatcaacatgaagcaggacaaactctcttaacttttttgcgtgaattggtgagtgatcaatcaggattaaaatttcaactttgcgaatggctcgctatattttcagcccttatagcaactcgctccgttacaccctctcctggaggacatccgcgtttgttcatttggggaaccttagaatcacgtttacaaaccgttgatactgtggttattggtggtcttaatgaaggatcatggcctattacaacccgtaatgatgcttttttatcacgaccaatgaaaattatgttaactcttgaaccaccagaaaagcgtattggcctttctgcccatgactttcaatgggctatgggaatgaataaagtggtgatgagccgagcactacgcgttaatcatgctccttcacttccttcacgctggttacaacgcttagaaacggttataggaaaacaggtttggaaacaaatccgtgcacgaggtgaaatatttcttcattggacaaaaatgcttgatcatacaaatatcattgccggtgcgaaacgtccttatcctgtcccaccccttgatgcgcgtcctcgccatttttccgtcactgaaatcgcaacgttgcgctatgacccttatgccatttatgccaaaaaaatcttgcggctgaaaccgcttaaagctctcatccatgcccctggtgcttctgaacgcggaatactttatcacgctattttttctgctttttgtacaaaagtaaaaaatccaaattctgcgaatgtcctcgatgtactcctcaatatcgggcgtgaagaatttaataaattcaatttgccactcgatattgaagcaatctggtggaacaattttgaaaatcttgctccattttttctccaatgggaacaaagtttaggtcctcgaaaacgatatgccgaagtagtatcgcaaaaaatacctataggcaccacaggtttaactctttcgggacgtgctgatcgtattgatgtattgccaggaaaaatggttgaaattatcgattttaaaaccagcaccccaccttcatcaaaacaagtgcgcgatttattatttccacaattggcattggaagcagctttgcttatgcaaggtgcttttacagattttcaagatcttacccctgtaaatttgtcttacatccccctcaatggaaaaggcaaaattattccccaatcaatttttttaaagaaagacacaaaagatcatcaaagcgccatggatcttggtgaaaaagcatggaaacatcttatcgcattaatggattattatcaaaatccacaacagggttacctttcacacgccgtccccataacaaaacgatatgaaggtgactatgaccatttggcacgcttatgggaatggtcaagcggttttcagaaagcagatcaatcatgactcttttttctattcctgaagcagcccttgatgcacaagcaacggcaacacatccaaaaacaaatgtatgggtttctgcaaatgcaggatctggaaaaacccatgttttaagcgaacgtgttattcgtttgcttttaaatggtacccctccagcacgtattttatgccttacttatacaaaagccgctgccgccgttatgcaatcgcgaatttttcgcacactttccagttggaatgaactagacgatacacagctgcaacaaactttatcgcaacttgaaaataaacccatcactgcgcaaaaactcacctatgcgcgtcaactctttgctcgtgccttagagactccagggggcttaaaaattcaaacgattcatgcattttgtgaatctctcttgcatcactttatgctagaagccaatattgctggacatttcgaactggtcgacgatatcagtcgaaaaaaactactccaagaagcacgccgccagcttttggagcatgaaagtgcacagtctgctttaaaacagttgcttaaagttatcagtgagcacacttttaaccaattactgtatgaagcaactgaaaaacaacataaac
>30	N operona: 18	first	BH00300	gene_poz=(601-3066)	-	Sensor histidine kinase protein	null	/position=37329 - 40994 (37929 - 40394)	/lenght=3666 (2466)	/codons=1222 (822)	/complement=true	GC-compoz=40.22708840227088%	/LCI1=1.3345513601299228	/LCI2=0.10893219650832321	p_i1=0.2453491071012703	p_i2=0.13661131618430225	/Tai=0.3870905689302162	/Tei=0.22295018456587204	/EEI=2.783840077280934
ttgaccccatttgtgcccttcaagcagctatggatggctatgaagttgttaatttagatgatgcagcttccagcgctgatattattatcacaacaacgggtaataaagatattgtccgtttagatcatatgcggaaagtcaaagacatgtgtattcttggaaatattggccattttgataatgaaatccaagtcgcagccttgcaaaatttaccatggacgaatattaaaccacaagtcgatatgatcacctttcccgatggaaaacgcatcattttgctttctgaagggcgtttacttaatctcggtaatgccacggggcacccttcttttgttatgtcggcttcatttaccaatcaagttttagcgcaaattgaactctttactcgttcaggacactacaaaaatgaagtgactgttttgccaaaataccttgatgaaaaagttgcccgccttcaccttgatcagctaggaataaaattaaccactttatcacaagaacaagctgcctatattggagttactccacaaggaccttataaaccagaccattatcgttattaaatgtttccttgggataaaagaaaaaggaaaacgcatcgtgctcagcttcggtgactataactccaaagaaaaagctcaaaaaatgatccgaatctgtactcatattttttgctttctttttcttttttttccaacatgtgctgctgctcagttattggaaacatatctaccgtctacctttactttgccagatggtccatggcttctcttagcgctctgcggaggaatctcttgtgcctcacttttcacgtgtatggccgttattatgcgtgcgaaaaaaacgttacaaaagcctctgcagacatttcaaacagatctttctgaaaaacttaaatattatgaatggcttctggaagaaaccggacagtatcttcttatttgggaaaacccaacggctttacctcgtgtggttggcaacattccaacattgcaaaaagtgggaattcatcaacaagattttcagcgtttcgaattctggcttgaagaaaattctctgcgggaacttgattacgcattaaagcaattacgttacaagtctcatccttttgaactttctcttttcaccaagaataatatgctgttgcatgttacaggcgttattgctggaacagtagccattgcacgctttcaagacatctcactacaacaaagcgaaaatgctcgtttacagaaaaatattgcaagaatccttaccgaactgagaatgcagcgtaaccttctcgatgttattcaagaaccagtctggataaaagatagtgaaggaaaaatttgctttatcaaccgcgcctttagagaaataacaggctttcgagaaggcagtaacgaagtagttgaccttttcaatgaaacaacacaacgcaaaacagatgaaacagaaaccgtttttcaagagcacgttcatacggtccttgatggagaacggcaccgctttcatctcacacggattacaacagccgaagggatggcggcttttgcccgtgatgatagtgcatatgaaaatcttgccaatgaactaagacgtgtttttcaaaaccattgtgaaacacttgatcaaatttcaacagctgtagctgttttcgatagcaatcaaaaattaaaattctgcaaccatgcctttaaaattttatggcccttagagaattcctttctagaaagtgaaccaagccatacattgtttcttgaacgtttgcgtgaaaaagggctcattggtgaacacccggattggcgcacttggaaagaagaacttttaaaagcttaccggcaaacggaatcaaatcaacaaatttggaatcttccagatgggcgcacagtgcgtgtcatttctagtcctcacccacaaggaggtgtcacttggctttacgaaaatctcacagaaaaaattgatcttgaacagcgctataatacactcattaaaatacaaggcgaaacacttgataaactttcagaaggagtggtggtctttggcactgatggatgccttcgtttatcaaatcctgctttatcaaaattatggtctctaccctataatttattggtagaaggcacccatattacacaattacaaagttattgttcacccctaactttgagacaagaatgggactggttcaccaaatttattaccggttttgctgaagaacgggatacatattcaggtcgtatggacctcaaaaatggcatgatcattgattacacattggtcccgcttcctaatggagagaccatgcttactttcgtgaatgttacggacactgttcatgtcgcgcgtgctcttcaagagaaaaatgaagctttggaaagtgctgatcgtttgcggaatgaatttgtccaacatgtttcctatgaattgcgtacacccctcaccaatattattggattttccgatattttacgcgatcaaatttttggtcctatcaatgaacgccaacaggaatatcttggacacattcattcagaatcaggctctcttttgaatattgtgaatgatattcttgaccttgcaacccttgatgctggtattatggagctggacataaaaccggttaatattgccgatgctatggtgcaagcagtagcacgtgtggaagagcgtcttaatggacgccatattacgcttttacaacaaatttctccttccttaaactttatttctgtagatgcaacacgtttgcaccaaatctttgtgaatgtcctcagcaatgctattaattttgcaacggaagcaagcaccattgaattttgtgccgaagaaaaagatgatgacatcgttttcagtgttcacaatgagggatccgatattccagaagatatccttgatcgcatttttaaacgcttttcttcccattcacatcatggtgggcgtgcgggagcaggtcttggcctttctcttgtcaaaagctttgttgagctccacggagggcgcgttgaaattttcaccggtacaggacaaggaacaacagttaaatgcttctttccaatttccaaagaagataaagttttttagtcttatcctttattatgataaaaactctttctcattcacttcatggaaatcttaatgaattttagtttttttcttgaaaatgaagaagcaaccaagctttttgcgcaagatttagcccttgctttaaaacccggagatcttgtgacgctgcaaggtgatcttggaacaggaaaatcaaccatcgcacggacaattatccacacacttgctaaagacaatactctggatgttccaagccctacttttactcttgctcaaagttatcaacttgcgcaatttgaaattattcatgctgatctttatcgcctttctaccacagaagaaatcgatgaattaggactttacgaagcacgtcagcaaagtattttactcgtagaatggccagaaaaaagtgcagatcttttagggcaggttacctttgcactgactttacaatatgaaggttgtgggcgtcttgtaactcttacatcagcacaacattctagtgagtgtctacagcggtcttttgaaattcgtagtttttaacaacccatggacgaggtcacgtttatcgtcatcttttgactgttgatgctttcgcacgcacttatgaaattttgc
>31	N operona: 18	last	BH00310	gene_poz=(601-1998)	ahcY	Adenosylhomocysteinase	null	/position=39832 - 42429 (40432 - 41829)	/lenght=2598 (1398)	/codons=866 (466)	/complement=true	GC-compoz=41.05865522174535%	/LCI1=1.1971326164874552	/LCI2=0.14157706093189973	p_i1=0.18119826806787895	p_i2=0.24256451811437804	/Tai=0.32726210464091254	/Tei=0.31830806630294023	/EEI=3.394973417338093
atgcttccatgcatctgagaaacttattaatctatacataaattgctttgccgatccctgcattttattgatgaactgtttccccttggtaacacgtctttattgacaaatgaaccattccccctacgctatctttagtctcaaattttaacctacggcatgaaagctagcgcatcttcttttttactgaattcatttctcatttataaaagaaaatggataagcgtgttgataaaatttatacatctggcttttttgcaacgtgcggaagcaaataaagatatcctgtctcatcccaagacagaagaagaatttttcttcaaacaaatccaaaaaagaaccttataaaaaaattctctttgtcatctcactcttctcttcattcaaaaactaacaaatgtcgacaacttttgtccacactatagaaattttcagcatcctctcagtcacattatcactcacttgtaaatacatgtctgtggtaaagatttatggaaaccgaataaagactttttcccagaaagaagtgttcctattaacttgcatttttttttaatttctcctaccgttttgcaaaaattaattttgaaggaataaagaatgacagctcaagattatgttgtcaaagatatcgcacttgctgcttatggtcgtaaagaactggatattgctgaaacggaaatgcccggtttgatggcttgtcgtgaggaattttcttccagccaacctttgcgcggagcacgtatttctggttcattgcacatgaccattcaaacagctgttttgattgaaacgctcaaagcaattggagccaatgtccggtggagttctagcaatattttctctacgcaagatcacgctgcagcagctattgcagccactggtactcctgtttttgcggttaagggtgaaacacttgaagaatattggacttatatagatgctattttccaatggcctgatggtaatccctccaatcttatcttagatgatggagcggatgctacaaactatattttgatgggaagccgtgcagaaacaaataaagatattctgtctcatcccaagacagaagaagaggaacttttcttcaaacaaatccaaaggcgtatggaggctacaccagggtttttcacacgccagcgcgcagcaatcaaaggtataagtgaagaaaccacaacgggtgtacaccgccttcatcaattacaaaaggaagggcttctgccttttcctgctattaatatcaatgatagcgtcactaaatcaaaatttgataataaatatggatgtagagaatcattagtagacggtatcagacgcgcaacagacgttatgatcgctggtaaaacagctattgtttgcggttatggtgatgtgggtaaaggatcagcagcctctctttcaggtgctggagctcgtgttaaagtaacagaaattgaccccatttgtgcccttcaagcagctatggatggctatgaagttgttaatttagatgatgcagcttccagcgctgatattattatcacaacaacgggtaataaagatattgtccgtttagatcatatgcggaaagtcaaagacatgtgtattcttggaaatattggccattttgataatgaaatccaagtcgcagccttgcaaaatttaccatggacgaatattaaaccacaagtcgatatgatcacctttcccgatggaaaacgcatcattttgctttctgaagggcgtttacttaatctcggtaatgccacggggcacccttcttttgttatgtcggcttcatttaccaatcaagttttagcgcaaattgaactctttactcgttcaggacactacaaaaatgaagtgactgttttgccaaaataccttgatgaaaaagttgcccgccttcaccttgatcagctaggaataaaattaaccactttatcacaagaacaagctgcctatattggagttactccacaaggaccttataaaccagaccattatcgttattaaatgtttccttgggataaaagaaaaaggaaaacgcatcgtgctcagcttcggtgactataactccaaagaaaaagctcaaaaaatgatccgaatctgtactcatattttttgctttctttttcttttttttccaacatgtgctgctgctcagttattggaaacatatctaccgtctacctttactttgccagatggtccatggcttctcttagcgctctgcggaggaatctcttgtgcctcacttttcacgtgtatggccgttattatgcgtgcgaaaaaaacgttacaaaagcctctgcagacatttcaaacagatctttctgaaaaacttaaatattatgaatggcttctggaagaaaccggacagtatcttcttatttgggaaaacccaacggctttacctcgtgtggttggcaacattccaacattgcaaaaagtgggaattcatcaacaagattttcagcgtttcgaattctggcttgaagaaaattctctgcgggaacttgattacgcattaaagcaattacgttacaagtctcatccttttgaactttctcttttcaccaagaataatatgctgttgcatgttacaggcgttat
>32	N operona: 19	first	BH00320	gene_poz=(601-1605)	-	NADH-ubiquinone oxidoreductase	null	/position=42732 - 44936 (43332 - 44336)	/lenght=2205 (1005)	/codons=735 (335)	/complement=true	GC-compoz=40.298507462686565%	/LCI1=1.091816367265469	/LCI2=0.08842315369261476	p_i1=0.1372119177122713	p_i2=0.0820757692037161	/Tai=0.3267429604199079	/Tei=0.1738681922833445	/EEI=3.587376319274119
acctgattggagcgcatcaaattgccaataccggagcttcccttgaagcaatttatcaagcaggttttcaactttcagaaaaaacaataagtcacgcgctgcaaaatatttactggccagcacgaatgcaacatcttacccatggaaatttggttgatcagatgtctcctggtattgatttatggttagatggcggtcacaatcccgctgctgcaaaaattgttgcagcagaacttacgaaatggaaacaaaaatcaaaccgtcctattattatgattgttggtatgctcaataccaaggatgctgtcagttattttcgtcctttaacaaaccttgtcgatacagtttatacgatcccgttgatcaataacaacgcaggtatttgtccaacgattttagctgaagcagctagaaaagtaggacttcctgctaacccgcaagcccatttccaagaagccttacagagaattaacgcagagcataaagaggtaattgtcctgataggcgggtccctttatcttgccggtgatattttacgtgacaacaaaacaccaccatgttagaaattgattattcatagagctttgaaagatagaccttttgatcatgcaacttgattgtgcactttatcaacatcctaaacttattaccgttttcggcggctctggttttgtaggacgacatgtcgttgaagctttaactaagcggggttatcgggttcgtattgccgttcgttctccgcaaaaagcttattacatgctccaaataggagaagtaggacaaacccaaatgcttagaactgatatcaagtgtcgcgcttctgttgcacgcgcattgcttggttcagatggtgcagtatttcttcctggtagtttagcacaagcaaatcaaccgaactttcaaaagacacaaattgagggtgcacaaaacgtttccgaattaacagcagaagctggtattcctctcatttatatgtcagcgcttgtcgccaataaaaatgcttcttttttgtatgcacgcgttaaatccatgagtgaagaaatcattcataacgagcatcctcaagcaattattatgcgcccatccatcatctttggaccagaagattgtttctttaataacttggcaaatttgtcgtgttttctaccgatcatacccctttttggcggtgggcaaagtaaattgcagcctgtatatgttggtgatgtcgctgaatttattgtacgcgctctagaaggacaagttatctctggaaaaagttatgatcttgggggtccacagattatcacatttcaaaatgtccttgaatatatattaaaaattattcatcgtaaaaaaacaattctctctatgcctctttctgccggcttatttattggaggtcttttgggaactattggtaaattgcctctcgcgccaacactagtaacagctagtcaaatacgttttctgcaaatagataacattgtttctcaagaagctatagaaaatggctacactttagaaggagtaggaattacccctaaagcaatggcggcactcttgccaagctatctctggcgatttcgtccacatggtcaattttcccgaaatttaccagcttagcccatattttcccagcagcttgtgtctgtgcaacgcattttcccaatcagagaacacttaaactagagaccagaaagtttctataaaagaagctttttataaaaccattagcagatatacccgaaatggttcaatttattgaaaaagctttcgataaaatggcgcttttataaagatgttcaccattattttgcactgttttcttagtggaactggaagaaaagatacagatgcaattttgctacctcactctttttatcagtgtttctgaagcataacctttgtcagcaatacttcccgtattcttaccttcatcaaaaagatgaaatatctaaataaaagcattccagttctctgttatcaagaaaaaaatttaaagcttggctcaacacatccataacagcatgactctttagagccaattcttggtttgctttttgccaatgcggactttcttagatgacttattctgctaaagctcacaatgcaatttatagtttgtagcataagagtaaatctggacaaagaggatataaacccttacagttgcatgatatcaaattattgatttataagaataatttatctttttgtatgttg
>33	N operona: 19	middle	BH00330	gene_poz=(601-1920)	folC	Folylpolyglutamate synthase	null	/position=43774 - 46293 (44374 - 45693)	/lenght=2520 (1320)	/codons=840 (440)	/complement=true	GC-compoz=39.166666666666664%	/LCI1=1.2938496583143508	/LCI2=0.14548215641609716	p_i1=0.2256877917624938	p_i2=0.25623580173333393	/Tai=0.33393959644507665	/Tei=0.33061222156000053	/EEI=3.085616075171887
aatattttaagtgcacgcggtactattgaaggcttaccgattatagccactgttcaagacttcgcctttatgggaggatcacttggtatggcttcaggagaagcaatcataaaagcttttgatactgccattgccgaaaaatgccctttagtccttttttctgcttctggcggtgcacgcatgcaagaaggaacactctccttgatgcaaatgccccgtacaactgtagctatcgaaatgctaaaagaagcaaaacttccctacatcgtagttcttaccaatccaaccaccggtggagttactgcttcttatgccatgcttggcgatattcacattgccgaacctggtgctatgattggttttgcgggaccacgtgtcattcaacaaaccatacgcgaaaccttaccagaaggttttcaaagtagtgaatatctgctcaaacatggcatgattgatatggttgtatcacgtttagaaatgaaaactaccattgcacgacttttacgtttgatgatgaaatatccccctgttgttaatccttccaatacatcttcgaccaattctcaggcatcgctttctaaagcagaagctgcttaaactatgaaaaaaaaccacgtgcaaaggataatcgatgatttactgaaaaactatcctaaaaaatttgatctttctttagagcgtatccttcgtcttttagaaagccttgataatcctcatttaaagcttgcacctgttattcatattgctggcacaaatggtaaaggatctgcttcagctatttgtcgtgctcttttggaaagcgcaggctaccgcgttcatgtctatagctcacctcatctggttaattggaatgaacgctgccgaatcggtcaaagagaaggtgggaaacttgtcacagaagaacaattggctgaaacaattcagcaagttgtcaaggcgaacggtcaaaaattaattactgtttttgaaatttttactgctgctgcctttatactgtttagcacacatccagctgatgtcgtgattttagaggttggtttaggaggacgttttgatgctacaaatgtgattaaaaagccagctgtatcccttattatgcccattgattatgatcatgagacctttcttggaaacacaatttcacaaatcgcttttcaaaaagggggaattatcaaatcgggagttcctgtggttatcagtaaacaagatcatgatgaaaccctttctactttaataacccttactgataaaaataaagcaccttattttctgtttgatcaagattatcaaagttatacagaacacggacgtatggtctttcaaaacaatcaaggtctcatggatcttccattgcctaacctgattggagcgcatcaaattgccaataccggagcttcccttgaagcaatttatcaagcaggttttcaactttcagaaaaaacaataagtcacgcgctgcaaaatatttactggccagcacgaatgcaacatcttacccatggaaatttggttgatcagatgtctcctggtattgatttatggttagatggcggtcacaatcccgctgctgcaaaaattgttgcagcagaacttacgaaatggaaacaaaaatcaaaccgtcctattattatgattgttggtatgctcaataccaaggatgctgtcagttattttcgtcctttaacaaaccttgtcgatacagtttatacgatcccgttgatcaataacaacgcaggtatttgtccaacgattttagctgaagcagctagaaaagtaggacttcctgctaacccgcaagcccatttccaagaagccttacagagaattaacgcagagcataaagaggtaattgtcctgataggcgggtccctttatcttgccggtgatattttacgtgacaacaaaacaccaccatgttagaaattgattattcatagagctttgaaagatagaccttttgatcatgcaacttgattgtgcactttatcaacatcctaaacttattaccgttttcggcggctctggttttgtaggacgacatgtcgttgaagctttaactaagcggggttatcgggttcgtattgccgttcgttctccgcaaaaagcttattacatgctccaaataggagaagtaggacaaacccaaatgcttagaactgatatcaagtgtcgcgcttctgttgcacgcgcattgcttggttcagatggtgcagtatttcttcctggtagtttagcacaagcaaatcaaccgaactttcaaaagacacaaattgagggtgcacaaaacgtttccgaattaacagcagaagctggtattcctctcatttatatgtcagcgcttgtcgccaataaaaatgcttcttttttgtatgcacgcgttaaatccatgagtgaagaaatcattcataacgagcatcctcaagcaattattatgcgcccatccatcatctttggaccagaagattgtttctttaataacttggcaaatttgtcgtgttttctaccgatcatacccctttt
>34	N operona: 19	last	BH00340	gene_poz=(601-1521)	accD	Acetyl-coenzyme A carboxylase carboxyltransferase	null	/position=45097 - 47217 (45697 - 46617)	/lenght=2121 (921)	/codons=707 (307)	/complement=true	GC-compoz=40.499457111834964%	/LCI1=1.2592592592592593	/LCI2=0.14270152505446623	p_i1=0.20938681142144197	p_i2=0.24648666354089224	/Tai=0.3630622316355323	/Tei=0.32183799718680306	/EEI=3.086354329843052
ctgttgtgaaatggtcttgaataccttgagagatgtttttttaaaaaaacgcgtgaatcgataaagcgtacaagtaaaagtaaacataaaataagtttggtcctttaaaaaatcgtttacctcttatcaccagagaaaatctttgaaaaaaatcttgctcctgtactggcatttcgctaatatcatgttaccctctccattgtttttatcaactctttagccttattgatgtttatctttataaggtttttttgtttcaatctcgtctcactggtgttaaaagtctactgaatactggttttctctcagaaacaaatgaagcatttaccgaccaacgccaacaatgagacttaaatcaaagcaaaagagcaaatcatgtttgttcttaaaatcactgatagattttttttatgagaaagaattttatgcaaattaccatgataatatttagagacaaaaaatagtgcagttaaaactatacatgtactgaaaatattaaatggatttgtttatttagctggcaaagcgaattgaccattcaatcttatattttcttgaatcgtgcaaaaaatgtataacatttaaagagaggctacaaagatgaactggattacaaattatgttcgtcctaaaatcaattccatactgggacgccgtgaaattccagaaaatctgtggatcaaagatcctaccagtggtgagatggtcttccataaagatctagaagttaatcaatatgtaatccctagttctggttatcacatgcgcatcagcgccaaaaaccgtcttacacatttttttgatgatggtgtttatacacctcttgaaaatccaaaagttgtaatagacccattaaagtttcgcgatgaaaaacgttatattgaccggctaaaagattatcgttccaaacttggtattgatgataatattttaagtgcacgcggtactattgaaggcttaccgattatagccactgttcaagacttcgcctttatgggaggatcacttggtatggcttcaggagaagcaatcataaaagcttttgatactgccattgccgaaaaatgccctttagtccttttttctgcttctggcggtgcacgcatgcaagaaggaacactctccttgatgcaaatgccccgtacaactgtagctatcgaaatgctaaaagaagcaaaacttccctacatcgtagttcttaccaatccaaccaccggtggagttactgcttcttatgccatgcttggcgatattcacattgccgaacctggtgctatgattggttttgcgggaccacgtgtcattcaacaaaccatacgcgaaaccttaccagaaggttttcaaagtagtgaatatctgctcaaacatggcatgattgatatggttgtatcacgtttagaaatgaaaactaccattgcacgacttttacgtttgatgatgaaatatccccctgttgttaatccttccaatacatcttcgaccaattctcaggcatcgctttctaaagcagaagctgcttaaactatgaaaaaaaaccacgtgcaaaggataatcgatgatttactgaaaaactatcctaaaaaatttgatctttctttagagcgtatccttcgtcttttagaaagccttgataatcctcatttaaagcttgcacctgttattcatattgctggcacaaatggtaaaggatctgcttcagctatttgtcgtgctcttttggaaagcgcaggctaccgcgttcatgtctatagctcacctcatctggttaattggaatgaacgctgccgaatcggtcaaagagaaggtgggaaacttgtcacagaagaacaattggctgaaacaattcagcaagttgtcaaggcgaacggtcaaaaattaattactgtttttgaaatttttactgctgctgcctttatactgtttagcacacatccagctgatgtcgtgattttagaggttggtttaggaggacgttttgatgctacaaatgtgattaaaaagccagctgtatcccttattatgcccattgattatgatcatgagacctttcttggaaacacaatttcacaaatcgcttttcaaaaagggggaattatcaaatcgggagttcctgtggttatc
>36	N operona: 21	first-last	BH00360	gene_poz=(601-1320)	-	hypothetical protein	null	/position=47028 - 48947 (47628 - 48347)	/lenght=1920 (720)	/codons=640 (240)	/complement=true	GC-compoz=36.25%	/LCI1=1.104602510460251	/LCI2=0.08535564853556485	p_i1=0.14226832775049147	p_i2=0.07499142172980297	/Tai=0.3514276320109253	/Tei=0.16749227955682267	/EEI=3.331314503891033
aacccttcacacaaagcagaacaccattgattgcacatttacgtgcttattttaaagaagcatctctcagcacgccattccctctttcacgatggcatctgtgatagatataatggtaaagccattgtgcatctccatctttacatttattgagcgtgcaacctttcaccatcctcctctttgtcaactcaaaatgttgcgagagcccttgcattgagaggatttataaggagcattcttactcctttcttgaaaaatttttacccaaacaccacccttacttgtgatgtgcaagcaaatgattttgattgatgcactctgagaaaattttataatatccagcgttctcattcaagttgtaaaaagataaattatccttataaatcaatgtgatgattttacaatacccgtgctcttcacttgaatcagttctatacacatattttactctgcttttccataatgaaagaatcctccttctctgtaaaacaataccttattcatcccttcatcaagttaacgcatgttaaagcgcaatagtttacatcccctcctcatctatctcttgtctttttactgttcttttcttatttattatttatgatttttactgctgcgtatcgcgccctacagcgcctcttaactccagaatatcgcataatgatattgaaagcattagggcttacttttattgtgctcttcattatatggttgtttgtacgtcaactttttatgtcctattttgcagtttggattgctcatttttttcctgttttatcaaattggagaggattgttagaactgagcatactaattatttttaatttaggtttagctttacttatggcttttttaattgctccaattacagctatgattggaagcttttttattgattctgctgctgaaattattgaaaaagaagattatccaaaccagcctattggaagcaccttgtcacttggacgatctcttattctctctttaaaatttgttactttaagccttcttggtaatgccatcgcttttattttgtttttcgtgcccggtatcaatttaattgccttttatattattaatggctacttgcttggctgtgaatactttatgtttgctgcataccggttccgatccgaacgagaagcgcgtgcttttttacatgttcactccatgacaatttttggcgcaggattgttgatcgcgttttttgtttcgatcccgcttcttaatttagcaacaccacttttcgcagcagcccttatgacacacttacataaaatgctttcccaaaagacatcatatgcatcacactcagtataatgaaatgcatttataaaatcttcaatacaatggttttctactttgtgtgaagggtttgcccccctaaagaacgtgaaaaaaagcgtaaggcatttttttaaccacaacacattgatttacaataatgaatcatcgtttttcaatttgaattagaaccccgaataagattctctcatcacaaaccctttcatagtgaatcactcaaaattactttctttcatgccacgagcagggttggcgtatgggtaaaaactacttaaaagaggaaaaatgccctttatgaaccatctcaatgcaagggctatcgcaacattggaagctggcaaatagaatggtggtgctgacttgctgcttcataagcgtaaagatagcggtgtacaaaagctttactgttataccatttacgagcgctgttgtgaaatggtcttgaataccttgagagatgtttttttaaaaaaacgcgtgaatcgataaagcgtacaagtaaaagtaaacataaaataagtttggtcctttaaaaaatcgtttacctcttatcaccagagaaaatctttgaaaaaaatcttgctcctgtactggcatttcgctaatatcatgtta
>38	N operona: 23	first-last	BH00380	gene_poz=(601-2013)	dfp	DNA/pantothenate metabolism flavoprotein	null	/position=48881 - 51493 (49481 - 50893)	/lenght=2613 (1413)	/codons=871 (471)	/complement=true	GC-compoz=43.453644727530076%	/LCI1=1.2234042553191489	/LCI2=0.14503546099290782	p_i1=0.1929360663835193	p_i2=0.25466506326649935	/Tai=0.37957497629210124	/Tei=0.32919855693984945	/EEI=3.06279566812836
acaatattgagagttttgctcaagccaatcgcgcaattggtgaaccaattcacggacaatcagcgcaaagcatttctatggctaagttacttacactgttatttgaagtcactgaattatttgacatgcaaacgcgacctgaacttttattactccaaaaaactatggttgtcgtggaaggtgttgctcgcaacttagatcccaattttaatatgtggaaagcttctgaacccgttgttaaagaatggattagcaaaaatttagggcccgtgggaatagcaaaagactttagtgaaggagcgcaggcacttttttcgctagtgcgtaacacaccacagttgatacaaaatttccaacgtatggaagaagacctcaatcaaatgataaaaacaggatttaatctttctcccactaccctcaaaaaacttgcggtcgaacaaagtcgctctaatcgttatggccgttatagccttttcatcattgcgctttgttgtatttgtctgactttttacctttttcattttttttaatctgttgaatatactcaaaaaatatttataatgaaatcattgcaatcattttgttttttgagtgtattttatggccagtcttaccatccgcaatcttccagctaaagttaaagaaattttgcgtatacgcgctgcgcaaaatggtgtttctatggaagaagaagcgcgccgtcttttaagtaatttcacaaccccaacgatatcatcatctcaagcaagccccgtagaaatgcaatcactgcaatcaaaatccatcctccttattattggtgggagtattgctgcctataaagcgcttgatttgattcgccgtttgcaagaacggggagcacgcttaaatattattatgacaaaagcagcacaaaaatttattacccctttagcagctgaagcgctgagtggtcgtactgtgtatagcgatttattttcacgcgaagaagaacatgatattggacatatccgactagcacgggatgctgatttgattattttagcaccagccactgccaatcgtattgcaaaaatagcaaccggtagaggagaagatctagctgattgtgtactgttagcggcacgttgtccactcttgattgcaccggctatgaatccagccatgtggacacatccaacaactgttcgcaatgtcgcacaactatgcgcagatggcgttcatatagtcggaccagaaatcggcaaaatggctgagcgcaatgaatcaggtctagggcgcctgagcgaacccttaaccattatagctgcagcagaagcccttttgaatataacagaaagaccactttctggtcgccatttcattgttacctctggccctactcatgaacccattgatcccgtgcgttatcttgctaatcgctcttcgggtaaacaaggccacgctattgcaaaggctttagctaacttgggcgccaaaataacgcttatttgtggaccagtagatcttgcagatccaccacaagtgaaaactattcatgttgaaacagcatgtcagatgttacaaactgtgcaagcaacattgcccgctgatggagcaatttttgttgccgccgtttgtgactggcgcagccaaacaccatctctccaaaaaatcaaaaagagtgctcataaaacccccccatccttacagatggtcaaaaaccctgatattttagcaacaattggtcatgcttcaaaccgccctccacttgtcattggtttcgcggctgaaacctgtgatctcattgctaatgcgcaaaagaaatgtgttgaaaaaggagccaattttattcttgcgaataacattactctccctgatggtaaaaatgttatgggagcagacacaaatcaagtttaccttgttagcagagaaaacatcgaacagtggccgcatatgagtaaacaacaaatagcacaaaaattagcaagccttgttgtctcatttttctgtccttcttctgctgctcattcaaatgaacaaagaactctttaatcttaaaagtttttcagataacttgatattactcacaaaacacaacaaaaaatgagacgtaattttatttcataaaattacatgggaaatatctgcattaccaactccattaatttcatgatagtgcttgcgagaaaagaatcccaatgcgctctcttccaaaagttggttgcattcagagcctaaaaaagcgcataaattactctcaagctcaatagaatttactctataagatatatgttatcataatagttttttacctaacagttattatcactcagtcatttttagcacacttcatcccaaaatgacaaagatgctagaattaagaatattgaaaagaattttgcccaaaagaactttctcgctcttccttattctcaaaagacagaagttggtaatcatgctgcaagctgatttcagacgagtatattttggtgttttccctttcaaaaggcatctccagcaatatcttttaaataatggtgattacgcattgccttacgctttttttcacgttctttaggggggcaaacccttcacacaaagcagaacaccattgattgcacatttacgtgcttattttaaagaagcatctct
>39	N operona: 24	first	BH00390	gene_poz=(601-2187)	aarF	Ubiquinone biosynthesis protein aarF	null	/position=50364 - 53150 (50964 - 52550)	/lenght=2787 (1587)	/codons=929 (529)	/complement=true	GC-compoz=40.13862633900441%	/LCI1=1.1041666666666667	/LCI2=0.10416666666666664	p_i1=0.1420946036016071	p_i2=0.12291528564060057	/Tai=0.3708636829114236	/Tei=0.21062375707654052	/EEI=3.274086098358774
gtcgcatggctttctccaccagcagtttttcattggaaagttttggatgtagctgggggtactggtgatatcgcttttcgcattcttaacgcttcacgccaaaaagcccatgctacagtgcttgatattaatggttcgatgcttagcgttggaaaaaaacgcgcagaaaaaaatggtcttgcccctctgattgactttgttgaagcaaatgcagaacatttgccttttgaagaccaaagttttgatgcttatactattgcctttggaattcgcaatgtccctcatattgatcaagctcttagggaagcttttcgtgttttaaaaccgggagggcgttttttatgtttagaattttcaaatgttgagatgcctctacttgataaaatttacgatctttggtcttttcatgctatccctaagcttggtcaactcattgcaaatgatggtgatgcttatcgttatttggttgaatctattcgcaaatttcctaagcaagatgattttgcccatatgatcaatcatgtaggtttttcgcgagtatcataccgcaacctcacgggtgcaatcgcagcgctgcattcagcctggaagatttaaaaaatggtgcaaatttccacttactttcaattaatacgtactggatgggttttagcacgtgaaggcgttttgagtgctttgcctcacgatgatcttcaaggatttccagcattatgccaccgtatcgcaagtatgttagcgcggcgtaaaacgaaaaaaaagcgacgatctgaaaaactttcctatgccatcaataggctcggcccttcttacataaaacttggtcaatttcttgctaccagacccgatattgtaggacgtgatattgcggaagatttagcacaactacaagatcgtgttcaaacattttcctgtacggctgccattgatcaaattgaaagttcgcttggtcgctctatcaatgatttattcgcaaacttttatccccctattgcagccgcttctattgctcaagttcatccagctgaatactacgatgaagtaggccataaaaaaaaatgtgctgttaaggtcattcgccctaatatcagaacgcgttttgcaaaagaccttagaagcttttaccttattgcccatttacaggaacgttatataccagctgctcgacgtctgcgtcctgtttgtgtcgttgatactttggcacaaaccacacgaattgaaatggacttgcgattagaagcagcggccatatcagaaatggctgaaaatattcaacatgatacaggctttcgggtaccaaaaattgattgggaacgaacaggacgtaatgttctcacaatggaatggattgatggtataagaatatccgaaatttctgctctcaaagaagcagggtttgatttgcaagcacttgcaattacacttattcaatctttccttcgtcatacattacgtgatggtttttttcacgctgatatgcatcctggcaatttatttgtagacccacaaggatgtattgttgctgtcgatttaggaattacaggacgacttggtaaaaaagaaaagcatttccttgctgaaattctctatggctttattactcgcgattaccatcgggtagcacgtgctcattttgaagcaggatatgtacctccacaccacaatattgagagttttgctcaagccaatcgcgcaattggtgaaccaattcacggacaatcagcgcaaagcatttctatggctaagttacttacactgttatttgaagtcactgaattatttgacatgcaaacgcgacctgaacttttattactccaaaaaactatggttgtcgtggaaggtgttgctcgcaacttagatcccaattttaatatgtggaaagcttctgaacccgttgttaaagaatggattagcaaaaatttagggcccgtgggaatagcaaaagactttagtgaaggagcgcaggcacttttttcgctagtgcgtaacacaccacagttgatacaaaatttccaacgtatggaagaagacctcaatcaaatgataaaaacaggatttaatctttctcccactaccctcaaaaaacttgcggtcgaacaaagtcgctctaatcgttatggccgttatagccttttcatcattgcgctttgttgtatttgtctgactttttacctttttcattttttttaatctgttgaatatactcaaaaaatatttataatgaaatcattgcaatcattttgttttttgagtgtattttatggccagtcttaccatccgcaatcttccagctaaagttaaagaaattttgcgtatacgcgctgcgcaaaatggtgtttctatggaagaagaagcgcgccgtcttttaagtaatttcacaaccccaacgatatcatcatctcaagcaagccccgtagaaatgcaatcactgcaatcaaaatccatcctccttattattggtgggagtattgctgcctataaagcgcttgatttgattcgccgtttgcaagaacggggagcacgcttaaatattattatgacaaaagcagcacaaaaatttattacccctttagcagctgaagcgctgagtggtcgtactgtgtatagcgatttattttcacgcgaagaagaacatgatattggacatatccgactagcacgggatgctgatttgattattttagcaccagccactgccaatcgtattgcaaaaatagcaaccggtagaggagaagatctagctgattgtgtactgttagcggcacgttgtccactcttgattgcaccggc
>40	N operona: 24	last	BH00400	gene_poz=(601-1383)	ubiE	Ubiquinone/menaquinone biosynthesis	null	/position=51954 - 53936 (52554 - 53336)	/lenght=1983 (783)	/codons=661 (261)	/complement=true	GC-compoz=40.102171136653894%	/LCI1=1.2833333333333334	/LCI2=0.10602564102564101	p_i1=0.22068987305963725	p_i2=0.12819054160046395	/Tai=0.2844865111994812	/Tei=0.21537148744041756	/EEI=3.4284711992009975
tgccgatgatatggaacgcgggtggaatggtgagttcacaccaaatggggatttgtattgtgaacgcattttacgcggggttaaagatgtcattacccttgatgcaggacttataaattcagttgatgcacgccaaattgatcgtatttctcaaaatcttatggaaacatatagttctccccctctcttgcatcgtaaagataaatcagaacgtattttgggacctatgagtctcttagaaagcatttttacaaatggtaaaaaaggcatcacgcttcaacgttataaaggtcttggagaaatgaatgctgaacagctttgggaaacaacgcttaatcctgatgcgcgcgctcttttacaagttaaaatcaatgatgcaactgatgcagattcgctcttttcccgtttgatgggtgatgaagttgaaccacggcgggcttttattcaagataatgccttaagtgttgctaatcttgatatctaaaggtactctttttctagctgtataaacgtcgtggttttatagagggcttttgcatatttgaacattccttctacacttcatttacgacaaaagaaaaaataaggaaggtcacgcatatgacagctgaaacagaacgtataggagtcaaaggaggtatggaatattcttttggctttacaaaaattgatgaagcgcaaaagcaatccatggttgatggtgtctttcactctgtcgctgaaaactatgataagatgaatgacattttgtctcttggattacaccgtatgtggaaaaactccatggtcgcatggctttctccaccagcagtttttcattggaaagttttggatgtagctgggggtactggtgatatcgcttttcgcattcttaacgcttcacgccaaaaagcccatgctacagtgcttgatattaatggttcgatgcttagcgttggaaaaaaacgcgcagaaaaaaatggtcttgcccctctgattgactttgttgaagcaaatgcagaacatttgccttttgaagaccaaagttttgatgcttatactattgcctttggaattcgcaatgtccctcatattgatcaagctcttagggaagcttttcgtgttttaaaaccgggagggcgttttttatgtttagaattttcaaatgttgagatgcctctacttgataaaatttacgatctttggtcttttcatgctatccctaagcttggtcaactcattgcaaatgatggtgatgcttatcgttatttggttgaatctattcgcaaatttcctaagcaagatgattttgcccatatgatcaatcatgtaggtttttcgcgagtatcataccgcaacctcacgggtgcaatcgcagcgctgcattcagcctggaagatttaaaaaatggtgcaaatttccacttactttcaattaatacgtactggatgggttttagcacgtgaaggcgttttgagtgctttgcctcacgatgatcttcaaggatttccagcattatgccaccgtatcgcaagtatgttagcgcggcgtaaaacgaaaaaaaagcgacgatctgaaaaactttcctatgccatcaataggctcggcccttcttacataaaacttggtcaatttcttgctaccagacccgatattgtaggacgtgatattgcggaagatttagcacaactacaagatcgtgttcaaacattttcctgtacggctgccattgatcaaattgaaagttcgcttggtcgctctatcaatgatttattcgcaaacttttatccccctattgcagccgcttctattgctcaagttcatccagctgaatactacgatgaagtaggccataaaaaaaaatgtgctgttaaggtcattcgccctaatatcagaacgcgttttgcaaaagaccttagaagcttttaccttattgcccatttacaggaacgttatataccagctgctcgacgtctgcgtcctgtttgtgtcgttgatactttg
>41	N operona: 25	first-last	BH00410	gene_poz=(601-3033)	gyrB	DNA gyrase subunit B	null	/position=52853 - 56485 (53453 - 55885)	/lenght=3633 (2433)	/codons=1211 (811)	/complement=true	GC-compoz=42.6222770242499%	/LCI1=1.180246913580247	/LCI2=0.13304526748971193	p_i1=0.17380487568390454	p_i2=0.21325647128804914	/Tai=0.3188685837520633	/Tei=0.2919308241592442	/EEI=3.5261355215894263
tcttttctgaattaaaaacatttctgatgcttttcttctaaacaaactcaaattttgttcttaaaaacacattctaattcttctttttatacaaacaaaaagctgtacacatttttggcatcaccacacaattttctcaaaccttctatgtgcgaaaaaaatatgatgtaaggatacattgtcagtttttaggcaatttaaaattataagcaaaaaaattgatttcgttagcttgctatacatttcttactcatcataaagacgcaataacactttactgtttgtctaaatgcttcactgtaactatcctatcctcaaatattaataatccgtagagataaatttcattaaactctctgcgcctctttttacatctaaaaacgcaacctaacaggataatatcgtttacgtatgaaaaatcgttctaagtaattgtgtaatatggatagcttctacctattctataccgacagatgttgaatatagatctgatatacggtaaacgtttaatgtggttattccataaataactggcaaaaatattaagctctgaaacagctgatgaaatatcgcaaattaaatacaggaatggattaacttatgagtgatgaaataacctcacaaatggagggtgacgactatggtgccgcttctatcaaagttctcaaaggtctcgatgctgtacgtaaacgtcctggtatgtatatcggcgatacagatgatggctcaggcttgcatcatatggtctatgaggttgtagacaacgctattgatgaagccttagcaggtcatgctactcttgtaaacgtgacacttcatgctgatggctcttgttctgttcgtgataatggacgcggaatccctaccgatattcatccaacagaaggtgtttcagcagctgaggttatcatgacccaacttcatgccggcggaaagtttgatcaaaattcttacaaagtttcgggaggattacatggcgttggcgtttctgttgtgaatgcactctcagtttggttgcaactgcgaatcaggcgcaatggcaaaatccatgaaatgtcatttactcatggagttgccgatgctccactaaaaattgtcggtgattgcggcaaagaaagcggatcagagatcaggtttttaccaagttctgaaacctttaccatggttgaatttgatttcgaaaccttggaacgtcgtttacgggaattggcttttttgaattctggtgtgcatatccttcttgtcgatcaacgccatgccgacatcaaatccgttgaattgcattatgagggtggattaactgaatttgtcaaatatattgaccaatcgaaaaaagcgctcctcgatcatcctatttatattacaagtgaaaaagatgggatgaacgttgaggttgctttatggtggaatgattcctatcatgaaaaagtcctgtgttttaccaataatatccctcagcgtgatgggggaacccatttggtgggtttccgcagtgctcttacacgccaaattaatggttatgctgaatcttcaggcattgtaaaaaaggaaaaagtaaacctcaccggtgatgactgccgcgaaggactcactgctattctttccgttaaagttcccgatccaaaattttcttcgcaaacaaaagataaattggtttcctctgaagtgcggcctattgttgaaaatttggtgaatgaaggtctctctgcatggctagaagaacatcctaatgaagcaaaaattgttacaagtaaagtagtggaggctgcggctgctcgtgaggctgcgcgcaaagcacgtgaactcacaagacgaaaaggagccctcgatatcacctctttgcctggaaaactcgccgattgtcaagaacgtgatccagcaaaatcggagatcttcatcgttgagggagattctgctggtggttcagcaaaaagtgggcgctcacgccaaaatcaagcaattttgcctctgcgtggtaaaattctcaatgtcgaacgagcgcgtttcgaccggatgctctcatctgacatgattggaacactcatcactgctcttggaacatccattggtaaagatgaattctcaccagataaattacgctaccataaaatcatcattatgaccgatgctgacgttgatggtgcgcatatacgcactctgctccttactttcttttttagacaaatgcctgaattgattgagcgtggacacctttatatcgctcaaccgcctctttataaagtaacacgggggaagtcttttcaatatatcaaaaatgaagcagcgttcgaagaatttttgatcgatactggactagaagaaacaacattagaactctcaacaggagaagttcgtgcaggtgctgatttgcgccaacttgccgaagatgctcgcgtgttacgccaacttttaaatggtcttcatacgcgctataatcgcaatattgttgagcaagcagcaattgttggggcttttaatcctgaggcttttgcaacaccagaaaaagccaaaaaaacagctgataatgtagcaagtcgcctcgatttgattgccgatgatatggaacgcgggtggaatggtgagttcacaccaaatggggatttgtattgtgaacgcattttacgcggggttaaagatgtcattacccttgatgcaggacttataaattcagttgatgcacgccaaattgatcgtatttctcaaaatcttatggaaacatatagttctccccctctcttgcatcgtaaagataaatcagaacgtattttgggacctatgagtctcttagaaagcatttttacaaatggtaaaaaaggcatcacgcttcaacgttataaaggtcttggagaaatgaatgctgaacagctttgggaaacaacgcttaatcctgatgcgcgcgctcttttacaagttaaaatcaatgatgcaactgatgcagattcgctcttttcccgtttgatgggtgatgaagttgaaccacggcgggcttttattcaagataatgccttaagtgttgctaatcttgatatctaaaggtactctttttctagctgtataaacgtcgtggttttatagagggcttttgcatatttgaacattccttctacacttcatttacgacaaaagaaaaaataaggaaggtcacgcatatgacagctgaaacagaacgtataggagtcaaaggaggtatggaatattcttttggctttacaaaaattgatgaagcgcaaaagcaatccatggttgatggtgtctttcactctgtcgctgaaaactatgataagatgaatgacattttgtctcttggattacaccgtatgtggaaaaactccatggtcgcatggctttctccaccagcagtttttcattggaaagttttggatgtagctgggggtactggtgatatcgcttttcgcattcttaacgcttcacgccaaaaagcccatgctacagtgcttgatattaatggttcgatgcttagcgttggaaaaaaacgcgcagaaaaaaatggtcttgcccctctgattgactttgttgaagcaaatgcagaacatttgccttttgaagaccaaagttttgatgcttatactattgcctttggaattcgcaatgtccctcatattgatcaagctc
>43	N operona: 27	first-last	BH00430	gene_poz=(601-1470)	-	ABC transporter, periplasmic amino acid-binding	null	/position=58071 - 60140 (58671 - 59540)	/lenght=2070 (870)	/codons=690 (290)	/complement=false	GC-compoz=35.287356321839084%	/LCI1=1.392156862745098	/LCI2=0.15051903114186851	p_i1=0.27392675345060186	p_i2=0.2740545134985898	/Tai=0.31062423838310993	/Tei=0.3466490621487308	/EEI=2.9301447413285158
tttctgacaccagtatctataacgcttatcgattgatgttatgcccattccatggatgcatgaacgcaacattactgagaataaagaaaagctctcatctttgaattctagcttttaaaacgccatgagcgttttcaaaaaataaaggggaaggttttcagttttcacgtgcattagtacaatttatcttcaataaatgttaaatcctttggtaatttttatacttgatatagggattttctctgataatacgcctgttatttataaataaaaagttctcatctcttcactttcaaatcttaacaaaggtgcatagaatttagcgttttccgtttgtgctaaaaaaatcgctttcctcacaatggttttctttgtgcgtttgtttggggagtttggaactaaagtttttgatatttcccaaaaattctaaagttcccaatatatttttgaaaaataaaggcaaactgttaaattttgtaaaagtttcaaaaaatactgagcattttaattgattaaagtgcctgatattttagttaagtgcgttagatattatgattgaaaaaagttgcattttagctttgcaaaacgggaaacaagattttgaaaataaaaaaaactattaatagatttaatgctttcattgaaatcctctttatagcatggggatttttgctttcctcttttgcagaggctgaaacggctggaaaattgccctctttttttaattcacatgaacgtttggtacaacctgacatatcgggtataattcgcttgcgttttgtaacaactgttgattttcctccctttaactttcttgacaaaacaggacaccttgcaggttataatattgatttattgcgtgctatttgttcaaaattaaaccttaaaaaactctgtgaggtagaagttgttccttgggaaaaactcatagatcatgttaaaaatggtaacgcagaagtgattattgcaggtttaaaagaaacaattaaaacgcaccaagatcttgtttttacaggatcttatttacgttttccggctcgatttgttgcctctcgatttatgaatttcgatgagccaataagtgataagctgacacatttaaacagtggtattttgtccgaaagtgcgcatgaaaaactgtttcgtagttattttcctgaagctaaatggcaaggatttaaaaacagggcggagctctataaagcgctacaagatcataagattgatcttatttttgatgatggatttgctttatctttatggctaaatgatccaaaatccgctgattgttgctattttgttggcggagcctatatggctccacagttattagggcgaggaatgcaacttgctgttgcaaagaagaacgagcaattggttgatatactcaattatgctctgaaatctctagaggatgatggtaagcttacagaactttatctacgttattttccaatcagtttttattgaagcgtgcttttttaggtaagagctgttaatctttcagtgcccaatcgataagaaatggcttccgcgagatgatggcgtgagagatagtctgcttcgtcgagatcagcaatggtgcgtgcaactttgagaatacgatgataggcgcgtgcagaaaggtgcatcttttcgctcacatcccgtaagagtgtagccgcatttttatcaggaatagcaatttgttcgataattttggctgggcaatcaccgttagtgcgaatatgatcaagccctagtttagtaaagcgtttggtttgaatggtacgacaccgtgcgacgcgttttgcaacagcgcagcttttttctgattgttctggttgcataagatccatagctgttaaagcagggacatcaattcgtaaatcaattcggtcgagcaaaggaccagaaatacgggattgataatcgatttgacagcgtattccttttgcgcaaacatgatttttttcgcctgccatgccacatcgacaagggttcatcgcggcaatgagttggatacgggcaggatagctgatatggtggttagcgcgggcgataacacattctccgctttctaaaggttga
>44	N operona: 28	first-last	BH00440	gene_poz=(601-2133)	comM	Competence protein comM	null	/position=58952 - 61684 (59552 - 61084)	/lenght=2733 (1533)	/codons=911 (511)	/complement=true	GC-compoz=44.87932159165035%	/LCI1=1.0411764705882354	/LCI2=0.10803921568627453	p_i1=0.1180276288150869	p_i2=0.13400225901322915	/Tai=0.41158188185090716	/Tei=0.22060203311190624	/EEI=3.284766828317447
gcaccatcaacattagaagaggagtttattttcttatgaccaaaaagaggtataccgaacaactcaaatgctgcaagtgactttggaaaagctaaaaccaagcagaaacctatcaatacactacgcgtggtccctgatttaagaaaaactcctgtctgatataccatcaaatcagataccttcaatacactttaaatcattcttttataaataacaccgaacaaaaaagataaatatatctgttgggaatattctaacttttgctcacagcatatttcatacgattatgtacataaaataacactctttgcttgcgatgcataaagctacttccctcttatattcacaaaatcctacactaccgtacaacaaaaatagcctctatctctttttcctaacatattcatttagcgtattatcaatgttttattgagccgcatgttatcatggttaaatttttgcaaaacactccccataattgcaccataagcctgcaatatatatgtagacctcttctcacaaaagactatacggacacttcttgatttttatgtgcagatatgattgtctcgctcaaatcacaagttggggagaaaactgatgatcgcgtgtgttacaacggttgcttttcgtggtctagaagcagtacctgttgatgtacaggttatgatttcctctggtaaaataggcatggctattgttggattgccagataaagcaatcgcagaaagtcgtgaacgtgttcaagcagcctttcatgcttgcggactttctatgcccaataaacgggtcactattaatcttgcgcctgctgatctccctaaagagggatcacattatgatttgccaatcgccgtaggcttaatgctcgctatgggacttcttcctcctgacgtagaacaagactacatcattttaggcgaattatcactggatggttcacttacagcagttaatggtgttttaccagcagcgatgacagctttatcatgcgataaaggacttatttgtccctatcaatgtggacctgaagcggcatgggcaaatgcagaaatgaatattctcgcacccgaaacgcttcttaccatggtcaatcattttaaaggaacacaaattcaaaaacgtccacaaccacgccaatataccatccaaaatgagcttccagatctttgcgaaattaaaggacaaaaaacagctaaacgtgcattagaagtttgcgcagctgggcggcataaccttttatttgtcggtcctcctggtgccggaaagtctatgttagcacaacgcttaccttccattttgccacctcttgatagccgtgaactcttagatgtttctctgattgcttctattacgggagaaaccatacagaataccatttcacttcactgcccctttcgcgctccgcatcattctgcttccatggctgcaatgatcggtggtggacttaaagcacgaccgggagaagtctcgcttgcacataatggtgtcttatttcttgacgaattaccggaattttctccacaggtcctcgattctcttcgtcaacctttagaaagcggagaatgtgttatcgcccgcgctaaccaccatatcagctatcctgcccgtatccaactcattgccgcgatgaacccttgtcgatgtggcatggcaggcgaaaaaaatcatgtttgcgcaaaaggaatacgctgtcaaatcgattatcaatcccgtatttctggtcctttgctcgaccgaattgatttacgaattgatgtccctgctttaacagctatggatcttatgcaaccagaacaatcagaaaaaagctgcgctgttgcaaaacgcgtcgcacggtgtcgtaccattcaaaccaaacgctttactaaactagggcttgatcatattcgcactaacggtgattgcccagccaaaattatcgaacaaattgctattcctgataaaaatgcggctacactcttacgggatgtgagcgaaaagatgcacctttctgcacgcgcctatcatcgtattctcaaagttgcacgcaccattgctgatctcgacgaagcagactatctctcacgccatcatctcgcggaagccatttcttatcgattgggcactgaaagattaacagctcttacctaaaaaagcacgcttcaataaaaactgattggaaaataacgtagataaagttctgtaagcttaccatcatcctctagagatttcagagcataattgagtatatcaaccaattgctcgttcttctttgcaacagcaagttgcattcctcgccctaataactgtggagccatataggctccgccaacaaaatagcaacaatcagcggattttggatcatttagccataaagataaagcaaatccatcatcaaaaataagatcaatcttatgatcttgtagcgctttatagagctccgccctgtttttaaatccttgccatttagcttcaggaaaataactacgaaacagtttttcatgcgcactttcggacaaaataccactgtttaaatgtgtcagcttatcacttattggctcatcgaaattcataaatcgagaggcaacaaatcgagccggaaaacgtaaataagatcctgtaaaaacaagatcttggtgcgttttaattgtttcttttaaacctgcaataatcacttctgcgttaccatttttaacatgatctatgagtttttcccaaggaacaacttctacctcacagagttttttaagg
>45	N operona: 29	first	BH00450	gene_poz=(601-2562)	-	expressed protein	null	/position=60918 - 64079 (61518 - 63479)	/lenght=3162 (1962)	/codons=1054 (654)	/complement=false	GC-compoz=39.44954128440367%	/LCI1=1.1061766207248596	/LCI2=0.09264931087289434	p_i1=0.14289655271582555	p_i2=0.09232327385380837	/Tai=0.25959429526896916	/Tei=0.18309094646842755	/EEI=4.0955941877743225
ccgcaagcatgaaaggctgcttgaacacgttcacgactttctgcgattgctttatctggcaatccaacaatagccatgcctattttaccagaggaaatcataacctgtacatcaacaggtactgcttctagaccacgaaaagcaaccgttgtaacacacgcgatcatcagttttctccccaacttgtgatttgagcgagacaatcatatctgcacataaaaatcaagaagtgtccgtatagtcttttgtgagaagaggtctacatatatattgcaggcttatggtgcaattatggggagtgttttgcaaaaatttaaccatgataacatgcggctcaataaaacattgataatacgctaaatgaatatgttaggaaaaagagatagaggctatttttgttgtacggtagtgtaggattttgtgaatataagagggaagtagctttatgcatcgcaagcaaagagtgttattttatgtacataatcgtatgaaatatgctgtgagcaaaagttagaatattcccaacagatatatttatcttttttgttcggtgttatttataaaagaatgatttaaagtgtattgaaggtatctgatttgatggtatatcagacaggagtttttcttaaatcagggaccacgcgtagtgtattgataggtttctgcttggttttagcttttccaaagtcacttgcagcatttgagttgttcggtatacctctttttggtcataagaaaataaactcctcttctaatgttgatggtgcagagaaattttataacgttgatgttgttgcatcaccgggtgcttcatcagaaggtgttaaaatagtaaaggctgtgtcttctcttgtcattgatcgagataaagccttatcgagttcttctggcttattggctaaagcgcgttcagattatcgagcaattctctctgctctttatgctgagggatactatggtggtgttattagtattaagattaacggtttagaagccgctgatttgagtccggtgactcaattgccaaaacaatccaagattgttattaccattgatgccggtccacaatatgtttttagtgttgcaggtatcgataaagttgctcccttcgtgaaagataaaagcaataaaatgcccacagttgaagaattgggttataaagttgggtttgttgctaaatctgaaactattcttaaaacagaacaatgggcgattgaaggatggcgtcgacaagggtatgcgaaagctaaagttatcaagagtgaagttgttgcggatcacgttgcgcgtctcattgatgcgcagattactgttgatcctggacgccaagcttattatggtcctttaagtgtgcgtaatgttagtaaaaaaccagctgtagattcagcttatatcgcatggatgacaggactaaagctaggtcagagatatgattctgaggctgttactaaagcgaatgaacgacttgtacggcttgatgtttttcgtgctgtgaatatacatgaagctgagacaattaatcctaatgggagtttgccccttacacttgttgtacaggagcgtaagccacgtcgttttggtgctggtgggagctattctacattagatggtgctggttttgaagcgtattggatgcataaaaatctttttggtcatgcggaacgtcttaaaattgagacgaaaataaatggtgttggtggcaacaagaatcagtcgtatgattttaaaagttttaattatcttttaggcagcacgtttataaagcctggtatactcactcctgatacagactttagagcagaattgaaagttcagcaagatgtcctagaaaattatacaacaaaagccattagaggaaggttgggtataacgcatatttttaataataatctatcgggacagattgctgtagaagtttctaagggttattcacgcgatatctattttgggaaccgtgactttacaacaatagggttaccgtttggtttaatttacgatagtcgtaataataagttcaatgcaacaaaaggtttatatggtgaagtgcttcttgaacctttttatgaaatgcgctttagcaattgtgtgtcaaaaatgactttagaaggtcgttcttattgggcgctggatgaaaaagagcgttttatttttgcagcgcgagcaaagcttggtacaattgttgggagtgatacagcacaaataccttcggatacgcttttttttgctggtggtggtggctctgttcgcggttatgcttatcgcaatattggtattaaaacagacaatgatgctgttgttggcgggcggacactttttgagggatcagcagagttacgtttttctttaaatgataagataggggttgtcagttttcttgatggaggtattgtaggggacaaagcgcgttttgatttttctaaaaaaatgaaatggggaaccggtattggaggccgctatatgacaaatcttggtcctttacgtattgatctagcatttcctcttaagcgcgagaaaggtgatcctcgtattggtttttatgtgggtatagggcaagcgttttaatgaaaaaaattatgcgtttatcggctttcttttttggatttttgtttttttcgctaagcactcttgtctttacgcagaaaggaaattcactctctaaccaagcgacaggggaggatcattcatggtttgtctctttgattgagcgtaaactttcagcacctaatcgtcaagttcgtttccataatatgcaaggggcattgtcgtctcaaacatctattgatgctattaccatcagtgataagaagggtgtctggcttagaattactaatgctaagatggattggaaccgcttagctttgctaagggggcggatgagtattaaccagctttcgatggatcaggttacgtttttacgcaaaccgcaggaaaactcttcttttgtttcttctcttgaggcagggaatttttctttaccaacattgccctttgccatttctattgatacgcttgcagttcagcatgtggcatttgaaaaagacctttttggttttcctgctgatatttccttaaaaggaaatctaaccttggcgaatggtgactttgatgttgatatagcagctcagcgtttagatgcacctggatctttttctgtcctaacga
>46	N operona: 29	last	BH00460	gene_poz=(601-5247)	-	hypothetical protein	null	/position=62879 - 68725 (63479 - 68125)	/lenght=5847 (4647)	/codons=1949 (1549)	/complement=false	GC-compoz=37.637185280826344%	/LCI1=1.3367786391042205	/LCI2=0.09860034453057716	p_i1=0.24643865663273656	p_i2=0.10766438384359003	/Tai=0.27044997636840473	/Tei=0.19689794545923103	/EEI=3.3327069690979916
tacaacaatagggttaccgtttggtttaatttacgatagtcgtaataataagttcaatgcaacaaaaggtttatatggtgaagtgcttcttgaacctttttatgaaatgcgctttagcaattgtgtgtcaaaaatgactttagaaggtcgttcttattgggcgctggatgaaaaagagcgttttatttttgcagcgcgagcaaagcttggtacaattgttgggagtgatacagcacaaataccttcggatacgcttttttttgctggtggtggtggctctgttcgcggttatgcttatcgcaatattggtattaaaacagacaatgatgctgttgttggcgggcggacactttttgagggatcagcagagttacgtttttctttaaatgataagataggggttgtcagttttcttgatggaggtattgtaggggacaaagcgcgttttgatttttctaaaaaaatgaaatggggaaccggtattggaggccgctatatgacaaatcttggtcctttacgtattgatctagcatttcctcttaagcgcgagaaaggtgatcctcgtattggtttttatgtgggtatagggcaagcgttttaatgaaaaaaattatgcgtttatcggctttcttttttggatttttgtttttttcgctaagcactcttgtctttacgcagaaaggaaattcactctctaaccaagcgacaggggaggatcattcatggtttgtctctttgattgagcgtaaactttcagcacctaatcgtcaagttcgtttccataatatgcaaggggcattgtcgtctcaaacatctattgatgctattaccatcagtgataagaagggtgtctggcttagaattactaatgctaagatggattggaaccgcttagctttgctaagggggcggatgagtattaaccagctttcgatggatcaggttacgtttttacgcaaaccgcaggaaaactcttcttttgtttcttctcttgaggcagggaatttttctttaccaacattgccctttgccatttctattgatacgcttgcagttcagcatgtggcatttgaaaaagacctttttggttttcctgctgatatttccttaaaaggaaatctaaccttggcgaatggtgactttgatgttgatatagcagctcagcgtttagatgcacctggatctttttctgtcctaacgaagatatccgatagcaatcgtacggctaaaattgatatttctgcggatgaaccgcaaaatggtatcttggcgaatgtttttaaatttgaaaagcgtcctgcattaaatctggcaatgaaaggcgaaggtacttttgatgatttggttgtcagactttatttggaagctgatcaatatcctgttttagatggcaatgttatttttacaagtattgcagaaggacacggtttttctacgaaactggtgggcaaacttggccctttaatgtctcctcaatatcagagcttcttcgaatctgatctaacgttaaaagttaaagcgagggtaataaaagaaggtataacttaccttgatcatatggttattcagaatgaatcaatgaatgttgtagctaatgctgaaataacagcagatggatttttgcggcggctttttgttgatggcaaaatggctcttgataaaaaaaatgaatctgctcgtttatcagtatcagaaatgccaaagcatgccgataatattgctttgaacattgactatggccgagaaggacaacattcctggaatgggcggcttgttatacatcatttaaacaataaaaatattcatattcgtgatgccatttttgatatggggggggtgagcgaaaatcttgatgatgcagcctctcgtcatgttggtattcaggttaaaggaactcttcaaggggttaaaaaaaataagagcacattgggggaagatcttggacaaacagttcgtgtgcatatagatacggatattgtttctagaaaaccagttttgatacatgattttagtattacgggtcaggggttttctgcttggttaaaagggaaaatggatcattttgtttttaaaggcaatcttggtttaaaagcgcaaacgcttgcttcttttaatctattgagtgaacaatcactctctggtagcgcagatattaaagccaaaggaatgattggtttaataagtggcgtttttgatcttgaattatcagggatggctgataatacgaaaataggcgttgaatcttttgatcgtttattcaaaggaaattttactcttttaggtggtgctgcttatgatacaacaaatctgattttgcgtcatttgaatttgaaaagtcaatacgcaaacataaaggctaatggatatttttcaagtgaaagggctaaaatggacctctatgctcaaatatctgatcttgcctgtttggatccgagaatgaacggtactctcacaatcaaaagtactgcgagaggacacgatcaccttataaaacttgatacacatgctcatgttgctgaagcatttttagtagggaagaagctgcaaaacacaacactcactatgaaaacactggtggataatacatcaccggttacgtcttttactggttctgtaaagggtgaaggaactttttctaataaaccattgtatttgtctgcttcttttaaggattctcatcagattcgaaaatttgaagatatcgatatgaaagtgggaagcacaaaaataatgggtgatttgtctcaagcagcaggctttatgaaaggagctttgcatattgatgctgatgatattttattgctttccgcattgtttttgcaggaaggcaatggaaaattaaagggggattttatttttgatgaagaaaatggcagacaaaaggccaatctaaaagcgcatattgaccatttaagctttgcaaagaataaaattaaaaagttgacagtaaaaggagacgtctttgatccttttggcatgatccagtttgagggtttgatcaatgccgagcatattcaaacgcctgtgatgatgattaatcgtttacatgctcatgccaatggcaagaatggacaaacagtttttactgttcaagcaatgttccctaataatacaaatgcgcagctttctggcagcatggttacggtagaacttccagacggcatacaacgagaagtgcagattaaaactatagatgttaaacaacacaatcttcatgcgacactgcctaaatcggctacaattattttcgataaagagggaatgacaattgatgaattaggaattgcaattaatggaggtaaaattattcttgcgggaaatattcaagattcccttaatctgcaccttacaatgaatgcgttccctgctgctttagttaatctatggaaatccaaccttggagtagctggtactgtaacagggcagattacgattcgtggtagttttcaaaagcctgatgtaacttatgatctaaaaggtgaagaactgacaacacttgcttttcaaaataaaaaaataatgccttttgttctttctgctaaaggtaaaacagtagatcagaaccttactttgaatgcaaatttaacaggagagggggtacaagcacaagcacagggtcgtatatctttagataaaaataagcttgatctccacgttaatttgcaagatttgcctgcacgtttgatgaatagttttattgaagggcaagcacttggaggagccgtggtaggtaggatcgatattgctggaacaatgaaggatccatctgcttcttttgagcttgctagtcaaagcttaactgctatgacgcataaaggacctctgttgatcaatatgaatgctcgtggttcttacaaaaaatcgacttttcatattgagcgtatgatagcgaccggagataaaggattagatctctccataaatggacctgtttctcttaatggttcagctgtcaaattgaatgttaaaggggcaatgcctcttgcttttgttgatttattattagcaaaacgtggtgcgcatataacaggcatgaccagagttgatgcaacgattaatggtgaattacttaatccgcaattggtaggaagtttttctatagtcaatggtagtttttttgattcacaaacaaatttaggattgaataatataaccgttgaaggaaaactaaatggcgatcatattcttctagagaaagctttagctgtttcgtctgagggaggatcaatttctgcttcaggtcgtatttctaataatctgcaaccagatttggtccttcatcttaataacgccaattataacgatggctcaatgattcttgcaacgttgtcaggtaagataactatgacgggtcattttggagatggtctcgttattggtggtgatatcacagttgaaaaagctgaagttttagttcctgatcattttcaaaacgcaaagtttcttgatattaaaaataaaaacttaaccaaatcgattaaaaaaacacttgaacgtgctgatgttgagaacaccaacaaaaatcgagtagaatctcaagaatcctcttctgtgatactgtcaaatatgcgtcttactgcacgcaatcagttttttgtacgtggacgaggattagatactgaactgggaggacgcattaatatagtcggtccattaaatgatgtgcatccagttggtgagtttagaatgattcgtggacgttttgatattctttcacagcgtcttagttttgatcaaggacaagcgagttttagcggtaatcttaatcctacggtttattttgtagcaaacaagaatagtggtgatattcgtttcactgtaaccgtcagtggaacgattgataatcttgagattaatttttcttcacaaccaaatttgccacaagatgagattttggcacgcttgatttttaatcgctctcttaatgaattatcaccatttcagattgcccagcttgcggcagcggcagctgatcttgctggtgcttctaatacatccttgttgaatactctacgggctaaaattggtcttgacgatcttgatgttatcattgatgaaaagggtaacacgggcttacgcattgggcgctatatacacaataacatttatttaggatttgaagcaggatcgaatggaaagacgaagggaacaattaatttagatatttctcgccatcttaaagcgaaaggcgccatagggaatgaaaaagactctagtattggtctattctatgagagagactattgaggattaaagttttgaaactccaatgacttaagttttatatatctaacgctctcagtgagagaatgattgaaataatagactagaaatcttataaaagaaggggactttttatcgaatcacgaaaagatattcctgaaatatttgattttttgtttattgtgttctttaatgaaaatgctttttacaaaaaacaacaaaccattatgctattcatgcctgaacttgttttaacgtctcttgttactctcaatctcatttcacaatactattatcaataatagaacgcgaaatacatggagcaggactatcttaacttatgtaaagtataagccagtactatcattctacatttccaaacattccaactgattttatattaatactcttttctcaaatggtttttattcaaacgttgatcttatttgtgatatgcaaaatttttttgaatttgaatgcaaagatttaaaataaaagaatcttacaatcttccgagcactcattcaaattacaaaacgataaattatctttataaaattgtatttgataaaagaagcatttgataaagcaacgtttttagtaaaaatagctcattatagttac
>48	N operona: 31	first-last	BH00480	gene_poz=(601-2367)	msbA	ABC transporter, ATP-binding protein	null	/position=69773 - 72739 (70373 - 72139)	/lenght=2967 (1767)	/codons=989 (589)	/complement=true	GC-compoz=37.125070741369555%	/LCI1=1.3316326530612246	/LCI2=0.08826530612244901	p_i1=0.24392336158167402	p_i2=0.08170385263911693	/Tai=0.34246055235790673	/Tei=0.17353346737520525	/EEI=2.9618584918769164
gatttggttgaaattgtaccaaatgcagaacctcctgtgtgtaaaattatcgatttgggcaaattgaaatatcagacccaaaaaaaagcggctgaaacacgtaaaaaacaaaaagtcattgagattaaagaaattaagatgcgtccaaatgttgatgttcatgattatggagtcaagctcaaggctattcatcgttttattggtaatggcgataaagtaaagattactttgcgttttcgtggacgtgaaatggcacaccaagatcttggattaaagcttcttcagcgagttaaagaagatacaagtgaaattgctaaaatcgaatctgagccaaaactcgaaggtcgtcaaatgatgatggtgatagcagctaaataatttttcatgggagtaatatagagaatacaactcatctagagttggtttaggaatatgatttaaaagtgccacgtaaggcaggtggtgcttttaagggtttgattgttttccaccaatccttctatttaagagaataccctttttatcaatttaaagactcaacgtctttaataagaatgcttcgatcttgcataaaacaacggtagaatatagaagcgcttcatggttaaaaaacaaatttctacttttgataaacatcttatcatccgtcttttgcgagaaaattttcataaacacgcacgttggtatagtgcagctattttttcaatgatcattatttcctgtacaacggcagcgagtgcatggatcatgcgtgacgttgttaattatattattgatgcgcaaaattttggtatgatcattgtaatttctatcatcattgctttcatttttattcttaaaggaattgcaacttttgctcagacttattttttgaacaaagcaggtaatagtatcgttgctgaacaacagcgtaaaatttacgcacgcatgatggaacaaagtgtctctttttatcacaataacacttcatctgatcttcttgtacgtgtcacccacaacgctacagcagtgcgtaatatcattgatataattattacaacttttgtgcgtgacttgctttctgttagtggcctgttgcttgtcatgttcattcaaaactttacgttaatcactcttactttaatagtaggaccactcgcctttttaggggttcgaatggctttaaaacgtgttcgccgtctagtggaaaaagaacttctctcacttggtgaaattatcaaaattgtgcaggaaagtaccattggtattcgagttattaaggctttttcattagaagaactaatgagaaaacgtatgaacaaagccatttgtaatgttgaaaaacaagcaaacaatattgcgacacttcaagccattaccaacccaattatggaaacactcactggtgtcgccattgcaggtattatctgtttttctggttacctcgcaacccaacgtgcaggcgttcaaggtgaattcatgtccttcattgttgctttacttctcgcttatgaacccgcaaaaagactagcaaatgtacgtgttaaaattgaatctggcttggttaatatccgtacaatgtttgaagtacttgaccatccccttacggttatagaacatgaaaaagctaaagatttgcataaaactcaaggagctatccgtttcgaagacgtatcgtttgcatataccgataaccaaatggtgttaaaggacgttaatctagaaatagaacccggaaaaatgacagcattggtgggaccatctggttcaggaaaatcaacctttatcaaccttattatgcgtctttatgaccctacaaagggacgcatattgattaataatcaagacattcgctatactacatttcgctccttgagaaatctaatgacttatgtaggacaggatacttttctctttcaaggaaccgttaaatataatatcgggctaggaaaagaaggtgctagcgacgacgacattataaaagcagcaaaaacagctaatgctcacgacttcattatggatctaccaaatggctatgatacacaggtcggtgataatggttgtaatctctcaggaggacaaaaacaacgactcgctatcgctagagcaatgctccatgatagtgaaatcctgattcttgatgaagcaacaagtgctttagattcgcacacggaagcacaaatcagtgaatccctttatcatcttaccaaagggcgcacaactattatcattgctcatcgcctttcaacaattgctcgcgctcataaaattgttgtcataaaaaatggtgaactcattgaacaaggtacacaaaaagaattgctggcaaaagaacacagtttttacaaaaaacttcataatatacaatttaaaaagcaaaagtcctagtttttaaacatttaagtaaaatttaagataaaaagtggagagatgattatattcctttgtaaagaataggaatataactagaaaagaatattatatcacatacagcgattgataaaagtttgacgatttattgaaaatacgtttttaggattttcataagaattggaaattttacccgttatttccttgaaaaaattcacctcatttgaaagcaaagactcaacagtgagagtttacccttttcttaagcaaggagcccattttaaaacgttcaacatcaaattctgaaagagttaccaaggaccgtgatgctgaatcaatgctacttttgtccctgcttgtccccatgctgctgattataaattatgctataaactaaagataaactcggcatgaaaggaagtatcaggaagaaataaagaaggatttatcacgaaattccttgttgtaattgatgctgtggataaagtcttgcaattttattctcatatcgaagaattggaatgatatttctaaaacactttaatctcttgaaaagtttgaaaatacatatgttatcattgataaagactatgatcctgatgcgtgaaaaaaacgaat
>49	N operona: 32	first-last	BH00490	gene_poz=(601-1119)	infC	Translation initiation factor IF-3	null	/position=71762 - 73480 (72362 - 72880)	/lenght=1719 (519)	/codons=573 (173)	/complement=true	GC-compoz=38.72832369942196%	/LCI1=1.0755813953488371	/LCI2=0.11085271317829458	p_i1=0.13091298757453954	p_i2=0.14228667166901224	/Tai=0.16050335985834252	/Tei=0.22805800450211103	/EEI=5.5243375303288715
aaatcaggagctggcgcaaccaacaccatgccagcaagccttttatttttctgggctaacatcatagcaagcttcaatgcaatccacccgcccatagaagaaccaatcaaaatttgtggcccttcacaataggtctcaaaaatcgctaaactctccttaacccaacgtgaaattgttccttgaaaaaaatcaccttcagattctccatgaccagagtaatcaaaacgtaaacaggacaagtcattcttttgcgcaaaattatcaaccaacatcgctttgcttcctaacatatcggattgataaccagaaagccaaaccaaaccaggaaagcaatggcctttgcgatgccgaactgcaagagcagtattttcaaacgaaaaaaattgacaaggaatattttgatccattattctcttcctccataaaatattttctcttcataaaagaaaaatttctatcctctaaattatctcccaaaatcataaatcaaataatgaaaaagcatgaattctagttgtttttctgtgtataattgtatattaaattgtattgtaggtgaatcaaaattaaggagcgtaaaccattcgcaaaccatttaaaatgacacataccccaaaagatgggccacgtgcaaatcaagatattcgggttcctcgcgttcaacttattaatgatgaggggcaacatcaaggagtggttacaatacaagaagctcttgctatggctgcagaagtcggccttgatttggttgaaattgtaccaaatgcagaacctcctgtgtgtaaaattatcgatttgggcaaattgaaatatcagacccaaaaaaaagcggctgaaacacgtaaaaaacaaaaagtcattgagattaaagaaattaagatgcgtccaaatgttgatgttcatgattatggagtcaagctcaaggctattcatcgttttattggtaatggcgataaagtaaagattactttgcgttttcgtggacgtgaaatggcacaccaagatcttggattaaagcttcttcagcgagttaaagaagatacaagtgaaattgctaaaatcgaatctgagccaaaactcgaaggtcgtcaaatgatgatggtgatagcagctaaataatttttcatgggagtaatatagagaatacaactcatctagagttggtttaggaatatgatttaaaagtgccacgtaaggcaggtggtgcttttaagggtttgattgttttccaccaatccttctatttaagagaataccctttttatcaatttaaagactcaacgtctttaataagaatgcttcgatcttgcataaaacaacggtagaatatagaagcgcttcatggttaaaaaacaaatttctacttttgataaacatcttatcatccgtcttttgcgagaaaattttcataaacacgcacgttggtatagtgcagctattttttcaatgatcattatttcctgtacaacggcagcgagtgcatggatcatgcgtgacgttgttaattatattattgatgcgcaaaattttggtatgatcattgtaatttctatcatcattgctttcatttttattcttaaaggaattgcaacttttgctcagacttattttttgaacaaagcaggtaatagtatcgttgctgaacaacagcgtaaaatttacgcacgcatgatggaacaaagtgtctctttttatcacaataacacttcatctgatctt
>50	N operona: 33	first	BH00500	gene_poz=(601-1380)	-	hypothetical protein	null	/position=72474 - 74453 (73074 - 73853)	/lenght=1980 (780)	/codons=660 (260)	/complement=false	GC-compoz=39.871794871794876%	/LCI1=1.2059202059202059	/LCI2=0.0985842985842986	p_i1=0.1850932874776488	p_i2=0.10762164562041447	/Tai=0.29510724869989047	/Tei=0.19685948105837303	/EEI=3.6044823765460388
agatcttggtgtgccatttcacgtccacgaaaacgcaaagtaatctttactttatcgccattaccaataaaacgatgaatagccttgagcttgactccataatcatgaacatcaacatttggacgcatcttaatttctttaatctcaatgactttttgttttttacgtgtttcagccgcttttttttgggtctgatatttcaatttgcccaaatcgataattttacacacaggaggttctgcatttggtacaatttcaaccaaatcaaggccgacttctgcagccatagcaagagcttcttgtattgtaaccactccttgatgttgcccctcatcattaataagttgaacgcgaggaacccgaatatcttgatttgcacgtggcccatcttttggggtatgtgtcattttaaatggtttgcgaatggtttacgctccttaattttgattcacctacaatacaatttaatatacaattatacacagaaaaacaactagaattcatgctttttcattatttgatttatgattttgggagataatttagaggatagaaatttttcttttatgaagagaaaatattttatggaggaagagaataatggatcaaaatattccttgtcaatttttttcgtttgaaaatactgctcttgcagttcggcatcgcaaaggccattgctttcctggtttggtttggctttctggttatcaatccgatatgttaggaagcaaagcgatgttggttgataattttgcgcaaaagaatgacttgtcctgtttacgttttgattactctggtcatggagaatctgaaggtgatttttttcaaggaacaatttcacgttgggttaaggagagtttagcgatttttgagacctattgtgaagggccacaaattttgattggttcttctatgggcgggtggattgcattgaagcttgctatgatgttagcccagaaaaataaaaggcttgctggcatggtgttggttgcgccagctcctgattttacgcaaacattagtggaaccaaaattgggcctggaggaatggaaaattttggaagaaaaagggtatattgaacgacctgcagttggtgatgaggagccgatgccttttacaaaagggttgattgaagatggacgagacaactgtgttatgaaaggatgtcttgatattggttgtcctattcatattctacaaggaatggaggatgataagataccctatcaacatacattgactttaatgaatcatttgcctttacatgatgtaacgttgacactcgttcgtgatgcagatcaccgtttttcgcgtccacaggatttagagtgtcttgaaacagtgttaagcatattgattgaccgaattaatgcaggataaggaccaaataattcattgatgataaagatataatgtatgaccatttatgaacagcattttattttctctgatcgcattgtgccgataagggtacgcgaaaataagtacgcacgtcgtcttatattacgtattgatgcgaggggtcgggaaatttgtgtaacaacgccaccggcaataaacctctattcgattcaaggttttattgcaaagcaccaatcttggattgaagcgcgccttgctcgcgtgcaaattgctcacgcaaattcttatctcaaagagggtacaaagattcctttattgggtattccacataccatacagcgtaaagaaggacgcggaataacagaaatcgttgcaggggatgtacgacaagagcccaaaattgttgtttatgggcaattagaatacctgccaagacgcattgctgatgttttaaaaaagcaggctgcactcattataacgccattggtgaaatgctatgcacgtaaagtagagcgtaaagtgaaatcaatttgttataaagataccaagagtcgttggggttcctgttcaatacatggtaacctttctttttcttggcgtcttgttatggcgccacaa
>51	N operona: 33	last	BH00510	gene_poz=(601-1347)	-	hypothetical protein	null	/position=73290 - 75236 (73890 - 74636)	/lenght=1947 (747)	/codons=649 (249)	/complement=false	GC-compoz=40.69611780455154%	/LCI1=1.413978494623656	/LCI2=0.18306451612903227	p_i1=0.28494409965236056	p_i2=0.3911361945158756	/Tai=0.37918328257942346	/Tei=0.45202257506428806	/EEI=2.704906306385215
gatttttttcaaggaacaatttcacgttgggttaaggagagtttagcgatttttgagacctattgtgaagggccacaaattttgattggttcttctatgggcgggtggattgcattgaagcttgctatgatgttagcccagaaaaataaaaggcttgctggcatggtgttggttgcgccagctcctgattttacgcaaacattagtggaaccaaaattgggcctggaggaatggaaaattttggaagaaaaagggtatattgaacgacctgcagttggtgatgaggagccgatgccttttacaaaagggttgattgaagatggacgagacaactgtgttatgaaaggatgtcttgatattggttgtcctattcatattctacaaggaatggaggatgataagataccctatcaacatacattgactttaatgaatcatttgcctttacatgatgtaacgttgacactcgttcgtgatgcagatcaccgtttttcgcgtccacaggatttagagtgtcttgaaacagtgttaagcatattgattgaccgaattaatgcaggataaggaccaaataattcattgatgataaagatataatgtatgaccatttatgaacagcattttattttctctgatcgcattgtgccgataagggtacgcgaaaataagtacgcacgtcgtcttatattacgtattgatgcgaggggtcgggaaatttgtgtaacaacgccaccggcaataaacctctattcgattcaaggttttattgcaaagcaccaatcttggattgaagcgcgccttgctcgcgtgcaaattgctcacgcaaattcttatctcaaagagggtacaaagattcctttattgggtattccacataccatacagcgtaaagaaggacgcggaataacagaaatcgttgcaggggatgtacgacaagagcccaaaattgttgtttatgggcaattagaatacctgccaagacgcattgctgatgttttaaaaaagcaggctgcactcattataacgccattggtgaaatgctatgcacgtaaagtagagcgtaaagtgaaatcaatttgttataaagataccaagagtcgttggggttcctgttcaatacatggtaacctttctttttcttggcgtcttgttatggcgccacaagaagttattgaatatgttgttgcccatgaggtcgctcatcttattgaaatgaatcacggaccaaaattttgggctctttgtgaaaaactttgcccaaaaagtgaagcatatcgcacttggttgaaggaaaatggtcatatgttgcaggcagtcaattttcattcatataggttggagatatgaaaaaaaccttgaagaagccaataatgaatggaactttttgttaaaaacaccgttatctgtatgcttcgtcacgtatgatgaaggaaccattgaagctctcagcacaattgtcttcccctgcttggtttgctgagtgtcttcaatgtttttgctttatcttttttgtaattcagcttaataactctaattttataactctcaatttagattggaagagcgcttatgcctgttcttacagatccacttcagatattacaggcacttattcgttgtccttctgttacgcctcatgaagcgggtgctttatcaactttggaacaatttttaacaaagatggggtttcatgttgagcgtcctatttttgccgataaaaatacagaggatgttgaaaatctttatgcaaaaatgggaaaagagggcccgcatcttatgtttgctggtcatacggatgtcgtgccaccaggtgatttggaaaactggaagtaccctccttttgagggtgtcatagatcaggggaaattatacgggcggggtgctgtcgatatgaagggcgggattgcttgttttgttgcggcatttgctcgagttcttgagaaacgc
>52	N operona: 34	first-last	BH00520	gene_poz=(601-1773)	dapE	Succinyl-diaminopimelate desuccinylase	null	/position=74259 - 76631 (74859 - 76031)	/lenght=2373 (1173)	/codons=791 (391)	/complement=false	GC-compoz=41.34697357203751%	/LCI1=1.1914529914529914	/LCI2=0.11085470085470087	p_i1=0.17869792871973217	p_i2=0.14229259006481604	/Tai=0.30355906123032894	/Tei=0.22806333105833443	/EEI=3.554624183421687
tacctgccaagacgcattgctgatgttttaaaaaagcaggctgcactcattataacgccattggtgaaatgctatgcacgtaaagtagagcgtaaagtgaaatcaatttgttataaagataccaagagtcgttggggttcctgttcaatacatggtaacctttctttttcttggcgtcttgttatggcgccacaagaagttattgaatatgttgttgcccatgaggtcgctcatcttattgaaatgaatcacggaccaaaattttgggctctttgtgaaaaactttgcccaaaaagtgaagcatatcgcacttggttgaaggaaaatggtcatatgttgcaggcagtcaattttcattcatataggttggagatatgaaaaaaaccttgaagaagccaataatgaatggaactttttgttaaaaacaccgttatctgtatgcttcgtcacgtatgatgaaggaaccattgaagctctcagcacaattgtcttcccctgcttggtttgctgagtgtcttcaatgtttttgctttatcttttttgtaattcagcttaataactctaattttataactctcaatttagattggaagagcgcttatgcctgttcttacagatccacttcagatattacaggcacttattcgttgtccttctgttacgcctcatgaagcgggtgctttatcaactttggaacaatttttaacaaagatggggtttcatgttgagcgtcctatttttgccgataaaaatacagaggatgttgaaaatctttatgcaaaaatgggaaaagagggcccgcatcttatgtttgctggtcatacggatgtcgtgccaccaggtgatttggaaaactggaagtaccctccttttgagggtgtcatagatcaggggaaattatacgggcggggtgctgtcgatatgaagggcgggattgcttgttttgttgcggcatttgctcgagttcttgagaaacgcaccattaaaggaagggtaagccttttgattaccggtgacgaagaaggtcctgcattgaatggtacagttaaacttctcaaatgggcagaacaaaaaggcgaaaaatggacagcagctcttgtaggagaaccaacgagcgtaaaaactgttggtgatgtaatcaagattggacgccgaggatcaatttctggtatcatgaccgttaaggggcgccaaggtcatgttgcttttcctgagcgggcagctaatccattgcctttagcaagtaagcttatacaatcattgatacaaacgactttagatgaagggacagagaattttcaacccagtaatttggaattaacagcaattgatacaggcaaccccgcgatgaatgttattccagcgcaggcaacggtccattttaacatacgttacaatgatctttggacaaaagaaatgcttatggcagaaattgaaaaccgtcttgctttagtgcaatcgaaaaacaataacggtcaatacccttattatcagcttgagtggattccaagtttaggggatgtttttttgactaaaaatgataaactcattaacacattatcaaatgcgatcaaaagtgtgacagggaatataccagaatgctcaacttcaggtggcacatcggatgcgcgttttattaaagattattgtccagtgattgaatttgggttacctggacagacgatgcatatggtggatgagtgtgtcactgttgatgcaatggaaactctcacttctatttatgaatgtttcattgttgatttctttgcgtaaacacacgcgtgttttttcaaaagcagatccttctcaaatcgaaaaccgtgaacgttctgtcacaatcaatgaaaaatatccagaacattggctcgaatgaatggaaaagataaggcgtaattctgtcgaaaaagggtatgtgattgttctctcacaactaatgtaacaaaaggtgacaggttgaaaccatcaagattttagtgtgccaattgattgataatatagtcaagcagaatgcgtcctttgtttgtcgcttttaagcgttggttttctaccatttctaccagcccttgttgttgtaaatcgataagtttttccatgggcaagtttttagagcttaagcttttgtagcgtataagatccaaaccttcgcaaagacgcaaacccataaggagcatttcgtttgcttgttgttctgtcgtcaattgttctgtctcaatacagccatgtcctgtcttttctaccaattcgagccaatgttctggatatttttcattgattgtgacagaacgttcacggttttcgatttgagaaggatctgcttttgaagaggcagaagaatgattttgtgagtgctcaataaagcgtccatgagctcct
>53	N operona: 35	first	BH00530	gene_poz=(601-1800)	hemN	Oxygen-independent coproporphyrinogen III	null	/position=75629 - 78028 (76229 - 77428)	/lenght=2400 (1200)	/codons=800 (400)	/complement=true	GC-compoz=42.41666666666667%	/LCI1=1.0484544695071012	/LCI2=0.1319966583124478	p_i1=0.1206998222103031	p_i2=0.20971677033274774	/Tai=0.4096330080074744	/Tei=0.28874509329947295	/EEI=3.159586892553249
tattggcaaattgcaggaaattaccaccttggttgctccctttggtttaacaatacaatcagccaaagagctcggattacctgaaccaaaagaaacaggaacaacatttgaagaaaatgcttatatcaaagcctttgcagctgcaaaaaatacaggacttcctgccctctctgatgattcaggattagaagtggatgcactgaatggtgcaccaggtgtttataccgctgatctcgctcttcaatccgatggtacacgcgactttttaaaagctatgcaaaaaatagaagagaaactccaaaaaatcggagcacataaaaaaagccaacgaaaatgccggtttatatcggttatatgcattgcatggcccgatgctcatgcagattatttccacggacgtgttgaagggtcattcatttggccaccacgtggagataagggttttggctttgatcccgtttttttaccagatggatataaaaatacctttggtgaaatgacaacggagcaaaaacatggttggaaactcaatgatcaaacaccgctctctcatcgtgcatgtgccttcaaacttttagcagaaaaccttttaaaactctcatgaatgaaccttttggcatctacatccattggcccttttgcgctgccaaatgtccttattgtgactttaattcgcatgttcgccttcatggtgttgatcaaccacgtttcgtaaccgcctttgaacgtgaaatagaaacacaatatcataaaataggtccacgttgtattaagagtatttttattggtgggggaaccccatcgcttatgacacctcaaactgttgatgccttgttgcagatattggcaagaacgtggaacatcgatgataaagctgaaattacaatggaagcgaacccatccagtgtagaagcagagcgttttcgtggataccgtgtagcaggggtgaaccgcttgtctcttggtgtacaagcactcaatgacaaagcactacgacaacttggacgtctccatgatgtcaaacaagctctccatgctattgctttagcacggaaaattttcccccgtttatcctttgatcttatctatgcccgccccggacaaacactcgaacaatggaaatgtgaactttttcaagccattgatttagcagcagaccatctttctctttaccaactaactatcgaagaaggaacagcatttaaacggctccatgccgcaggaagactgtttctccccgaatcagaacttgcagcagatctctatcaactcacacaagaaataaccgcactacacgggcttccagcttatgaaatctccaatcatgcaatttctggtgcggaatcagtgcataatcttctctattggcgttatcacgaatatgcgggttttggtccaggagctcatggacgctttattgagcactcacaaaatcattcttctgcctcttcaaaagcagatccttctcaaatcgaaaaccgtgaacgttctgtcacaatcaatgaaaaatatccagaacattggctcgaattggtagaaaagacaggacatggctgtattgagacagaacaattgacgacagaacaacaagcaaacgaaatgctccttatgggtttgcgtctttgcgaaggtttggatcttatacgctacaaaagcttaagctctaaaaacttgcccatggaaaaacttatcgatttacaacaacaagggctggtagaaatggtagaaaaccaacgcttaaaagcgacaaacaaaggacgcattctgcttgactatattatcaatcaattggcacactaaaatcttgatggtttcaacctgtcaccttttgttacattagttgtgagagaacaatcacataccctttttcgacagaattacgccttatcttttccattcattcgagccaatgttctggatatttttcattgattgtgacagaacgttcacggttttcgatttgagaaggatctgcttttgaaaaaacacgcgtgtgtttacgcaaagaaatcaacaatgaaacattcataaatagaagtgagagtttccattgcatcaacagtgacacactcatccaccatatgcatcgtctgtccaggtaacccaaattcaatcactggacaataatctttaataaaacgcgcatccgatgtgccacctgaagttgagcattctggtatattccctgtcacacttttgatcgcatttgataatgtgttaatgagtttatcatttttagtcaaaaaaacatcccctaaacttggaatccactcaagctgataataagggtattgaccgttattgtttttcgattgcactaaagcaagacggttttcaatttctgccataagcatttcttttgtccaaagatcattgtaacgtatgttaaaatggaccgtt
>54	N operona: 35	last	BH00540	gene_poz=(601-1248)	-	hypothetical protein	null	/position=76825 - 78672 (77425 - 78072)	/lenght=1848 (648)	/codons=616 (216)	/complement=true	GC-compoz=40.586419753086425%	/LCI1=1.3193798449612404	/LCI2=0.11519379844961238	p_i1=0.2379638793037944	p_i2=0.15542376323601634	/Tai=0.3529310769112588	/Tei=0.2398813869124147	/EEI=2.92787073504557
tttggcaaatcacccgcttccataaacgcatcaacaaaaaaacgtaaccctgactgtgttggcattcgcccggcagatacatgaggtgcataaatcaaaccaagatgttcaagatcactcatcacattgcgaatcgtcgcaggtgataatgtctgccgcaaaagccgtgaaagatttcgtgatcctacaggccctccatcattaagataagcctccacaatatggcgaaaaatatctcgcgaacgttcatcaagatattttagttcatcatcaataagtttgtgcttcatcacaattaattcactactttaaaaacactctctttttatataaattttgccaaggtttggtcaaatggtctaaagcagtgtaaaagtataatacatatttatgctatcatcaaaaagaaagatactttgtatatgcctttgcaataattgtcctcatcaaacatagaagatttcatttgaacgaaatattaataaaaatgcaaaaaaaattatatctcgtaaaatctggcagaactcatattatatgttcgtttaaactgatttttagtccagaaaataacaccctcctttcatttttagagagacgtatatgagaagcatagcaaacaaaaagctcgtcattgctacacataatattggcaaattgcaggaaattaccaccttggttgctccctttggtttaacaatacaatcagccaaagagctcggattacctgaaccaaaagaaacaggaacaacatttgaagaaaatgcttatatcaaagcctttgcagctgcaaaaaatacaggacttcctgccctctctgatgattcaggattagaagtggatgcactgaatggtgcaccaggtgtttataccgctgatctcgctcttcaatccgatggtacacgcgactttttaaaagctatgcaaaaaatagaagagaaactccaaaaaatcggagcacataaaaaaagccaacgaaaatgccggtttatatcggttatatgcattgcatggcccgatgctcatgcagattatttccacggacgtgttgaagggtcattcatttggccaccacgtggagataagggttttggctttgatcccgtttttttaccagatggatataaaaatacctttggtgaaatgacaacggagcaaaaacatggttggaaactcaatgatcaaacaccgctctctcatcgtgcatgtgccttcaaacttttagcagaaaaccttttaaaactctcatgaatgaaccttttggcatctacatccattggcccttttgcgctgccaaatgtccttattgtgactttaattcgcatgttcgccttcatggtgttgatcaaccacgtttcgtaaccgcctttgaacgtgaaatagaaacacaatatcataaaataggtccacgttgtattaagagtatttttattggtgggggaaccccatcgcttatgacacctcaaactgttgatgccttgttgcagatattggcaagaacgtggaacatcgatgataaagctgaaattacaatggaagcgaacccatccagtgtagaagcagagcgttttcgtggataccgtgtagcaggggtgaaccgcttgtctcttggtgtacaagcactcaatgacaaagcactacgacaacttggacgtctccatgatgtcaaacaagctctccatgctattgctttagcacggaaaattttcccccgtttatcctttgatcttatctatgcccgccccggacaaacactcgaacaatggaaatgtgaactttttcaagccattgatttagcagcagaccatctttctctttaccaactaactatcgaagaaggaacagcattta
>55	N operona: 36	first-last	BH00550	gene_poz=(601-1671)	hrcA	Heat-inducible transcription repressor hrcA	null	/position=77783 - 80053 (78383 - 79453)	/lenght=2271 (1071)	/codons=757 (357)	/complement=false	GC-compoz=42.39028944911298%	/LCI1=1.0430711610486891	/LCI2=0.0817415730337079	p_i1=0.11872047687091682	p_i2=0.06704033727615244	/Tai=0.2322868845062307	/Tei=0.1603363035485372	/EEI=4.749900091567182
gattgaagagcgagatcagcggtataaacacctggtgcaccattcagtgcatccacttctaatcctgaatcatcagagagggcaggaagtcctgtattttttgcagctgcaaaggctttgatataagcattttcttcaaatgttgttcctgtttcttttggttcaggtaatccgagctctttggctgattgtattgttaaaccaaagggagcaaccaaggtggtaatttcctgcaatttgccaatattatgtgtagcaatgacgagctttttgtttgctatgcttctcatatacgtctctctaaaaatgaaaggagggtgttattttctggactaaaaatcagtttaaacgaacatataatatgagttctgccagattttacgagatataattttttttgcatttttattaatatttcgttcaaatgaaatcttctatgtttgatgaggacaattattgcaaaggcatatacaaagtatctttctttttgatgatagcataaatatgtattatacttttacactgctttagaccatttgaccaaaccttggcaaaatttatataaaaagagagtgtttttaaagtagtgaattaattgtgatgaagcacaaacttattgatgatgaactaaaatatcttgatgaacgttcgcgagatatttttcgccatattgtggaggcttatcttaatgatggagggcctgtaggatcacgaaatctttcacggcttttgcggcagacattatcacctgcgacgattcgcaatgtgatgagtgatcttgaacatcttggtttgatttatgcacctcatgtatctgccgggcgaatgccaacacagtcagggttacgtttttttgttgatgcgtttatggaagcgggtgatttgccaaatgaggagcgggagaatattgaagctcaagtcaaggaagcaggtcatgcacaatcagttgaacattttcttgttcaagcgagccaagttctttcagatctttcacgtggagcagggctcgttctcgcgacaaaacacgaagggacattaaagcatattgaatttgtacgccttgatggggagcacgctcttgctgttttagtgactcaacaaggtggggttgaaaatcgtattgttcatttaccagaaggtgttacccatgcacaattgacggaggcaacaaattttcttaatgcgcatattcaggggcttacattgagtgaagctaaagaggaaattgcacgtttatgctcagaaacacgggctgcacttgatcatttgtctcatcatcttgttgaaacagggttagctctttggggaggcgaaggtgctgatcataaaatccgtcttattgttcgtgggcggagtaatttgcttgaagatgtaaaggcagaagaagatttaaagcggttacgacatttgtttgatgaccttgaaacgcgtgaaagtatggctcagttgctcgatttaacggatgaaggttcgggagttcgtatctttattggttcagaaaataagttgttttcactttctgggtcttctttagttgtagcaccttatcgtgattcacaacaaaaagtcattggtgctttaggagttattggaccaacacggcttaattatgcaagaatcgtgcctatggttgattatacggctcaacttgtgtcacagttgttgcgttaaagtaaccaaatgaatatttttacgataaacgcttattttagttacgtagcattaagatgcataaatagcccttgatttttgtctgtaaaatttcgatatcgagaataacaaatcttatgaaggaatggaatttttatgtctgatgaaaaaaacaaatttactgacgcttcatttgaaaattgcgatttgaaaaatccatctgatcgcgatgcacttaaacaagctgccgataagtttttaaaagcgcatgcagcagaagctgatgcagacgttaaaggaggaggagaggcattggttgatcccttggctgctttgcaagatgaaaataaagaattgaaagatcagcttttacgtcttgctgcagatatggaaaaccttcgacgccgtactgcgcgtgatgtggctgatgcgaaagcttattcaattgctaattttgcacgggacatgttatctgtttctgataatctcaatcgtgctttggatgctattccagaaggagcaaaggagaatgatgctggtttaaaaacattagctgagggtgttgaaatgacagagcgtgcaatgatagcagcactagaacgccatggggtacaaaaaatt
>56	N operona: 37	first-last	BH00560	gene_poz=(601-1263)	grpE	Heat shock protein (hsp-70 cofactor) grpE	null	/position=78989 - 80851 (79589 - 80251)	/lenght=1863 (663)	/codons=621 (221)	/complement=false	GC-compoz=41.93061840120664%	/LCI1=1.1984848484848485	/LCI2=0.1156060606060606	p_i1=0.1817955517251956	p_i2=0.15669267667847894	/Tai=0.20448747139861756	/Tei=0.24102340901063105	/EEI=4.443832501133728
agtgaagctaaagaggaaattgcacgtttatgctcagaaacacgggctgcacttgatcatttgtctcatcatcttgttgaaacagggttagctctttggggaggcgaaggtgctgatcataaaatccgtcttattgttcgtgggcggagtaatttgcttgaagatgtaaaggcagaagaagatttaaagcggttacgacatttgtttgatgaccttgaaacgcgtgaaagtatggctcagttgctcgatttaacggatgaaggttcgggagttcgtatctttattggttcagaaaataagttgttttcactttctgggtcttctttagttgtagcaccttatcgtgattcacaacaaaaagtcattggtgctttaggagttattggaccaacacggcttaattatgcaagaatcgtgcctatggttgattatacggctcaacttgtgtcacagttgttgcgttaaagtaaccaaatgaatatttttacgataaacgcttattttagttacgtagcattaagatgcataaatagcccttgatttttgtctgtaaaatttcgatatcgagaataacaaatcttatgaaggaatggaatttttatgtctgatgaaaaaaacaaatttactgacgcttcatttgaaaattgcgatttgaaaaatccatctgatcgcgatgcacttaaacaagctgccgataagtttttaaaagcgcatgcagcagaagctgatgcagacgttaaaggaggaggagaggcattggttgatcccttggctgctttgcaagatgaaaataaagaattgaaagatcagcttttacgtcttgctgcagatatggaaaaccttcgacgccgtactgcgcgtgatgtggctgatgcgaaagcttattcaattgctaattttgcacgggacatgttatctgtttctgataatctcaatcgtgctttggatgctattccagaaggagcaaaggagaatgatgctggtttaaaaacattagctgagggtgttgaaatgacagagcgtgcaatgatagcagcactagaacgccatggggtacaaaaaattcatccagaggggcaaaaatttgatcctcactttcatcaagcgatgtttgaaattcctaactctgatgttccagataacaccgttcagcaagttgttcaggctggttacattatcggtgaacgtgttttgcgtccagctatcgtgggtgtcgcaaaaggaggtgcgaaagatatctctgttgaaagtgattcggattaaaaaacatcaataacgatttcttctgacctcaaaatatggcaacatatgtaacttttccactttcgtgaggcgttttataaagaggcgttttataaaagagagttctaaagggtggaagaacgcccttttacccttgaagtctccagcttccttttacgatataaggagcattgcttgagggagagggcgataacaataaaacaaaattgtttacctcaaagggggggaacgaaaaattacttcgagaagacagatagtaagaaagatcttcaggttgaatatcgagcagcctagcaagagtgatatgcggagtaaattgtctttcatcaggaggtaatcttaggtgattgcgaatacactgcatctttttgtgtaaaaggttgagagtttcacaaggctcaatacggacaacaagagaatgtggcgtattttctgaactaaaaatttcaaaactctttatgtgtaggacaaaaggaggaagctttattgtgtcaaaggcacgtatcagttcatctgcgagtaagctttcaatctcaccaaaaaaagacaaagtgatatgaaagttttgtgggttaatccattgtgcttttggtaagccat
>57	N operona: 38	first-last	BH00570	gene_poz=(601-1140)	-	ABC transporter (permease)	null	/position=79779 - 81518 (80379 - 80918)	/lenght=1740 (540)	/codons=580 (180)	/complement=true	GC-compoz=38.333333333333336%	/LCI1=1.2476722532588453	/LCI2=0.0601489757914339	p_i1=0.20401857099024562	p_i2=0.029051884188715037	/Tai=0.4899267507579488	/Tei=0.12614669576984353	/EEI=2.449909423830439
gaactagagctttacacaaaaaaagtatgatcatctctaaaaataaaaagagacttttcctcatcattatttttatcggatttctcgttttctcttaagtcctatcaacattcatattcgttatgaattggcgttataattaccatgggaaaaagtgcttttagcggttgtgttgtgcataatatttctgcgtgtgctcctctttcccatcgatatttaaccagtttgaatactcgttgagccttatgaaggtcattacgcttaaacattcatagagataaaaatattaaagtcgctttgaatctccttttaaaaaagataaagacgatctcataatcaaaaatctgttagttttccttattagctgtatttgtgacgctaataacgaaagcacaagcgatcttctcaatgcatatctttgcgatggaattcatgcaaatgtggcgtttattggaattataatcattctcttagattcataattacgcacgccattttttggcttttctttttctataccattacactattggtagtgctatattaatcttcaacttctcaaccattacgcttcagtggcatctttttttaaggaaaactatgtatcgtctttttagtgcccttcagattcctcaaaaaacaactcaagaactcatatcgctgcaaaatggcttaccaaaagcacaatggattaacccacaaaactttcatatcactttgtctttttttggtgagattgaaagcttactcgcagatgaactgatacgtgcctttgacacaataaagcttcctccttttgtcctacacataaagagttttgaaatttttagttcagaaaatacgccacattctcttgttgtccgtattgagccttgtgaaactctcaaccttttacacaaaaagatgcagtgtattcgcaatcacctaagattacctcctgatgaaagacaatttactccgcatatcactcttgctaggctgctcgatattcaacctgaagatctttcttactatctgtcttctcgaagtaatttttcgttccccccctttgaggtaaacaattttgttttattgttatcgccctctccctcaagcaatgctccttatatcgtaaaaggaagctggagacttcaagggtaaaagggcgttcttccaccctttagaactctcttttataaaacgcctctttataaaacgcctcacgaaagtggaaaagttacatatgttgccatattttgaggtcagaagaaatcgttattgatgttttttaatccgaatcactttcaacagagatatctttcgcacctccttttgcgacacccacgatagctggacgcaaaacacgttcaccgataatgtaaccagcctgaacaacttgctgaacggtgttatctggaacatcagagttaggaatttcaaacatcgcttgatgaaagtgaggatcaaatttttgcccctctggatgaattttttgtaccccatggcgttctagtgctgctatcattgcacgctctgtcatttcaacaccctcagctaatgtttttaaaccagcatcattctcctttgctccttctggaatagcatccaaagcacgattgagattatcagaaacagataacatgtcccgtgcaaaattagcaattgaataagctttcgcatcagccacatcacgcgcagtacggcgtcgaaggttttccatatctgcagcaagacgtaaaagctgatctttcaattctttat
>58	N operona: 39	first-last	BH00580	gene_poz=(601-831)	ptsH	Phosphocarrier protein	null	/position=80912 - 82342 (81512 - 81742)	/lenght=1431 (231)	/codons=477 (77)	/complement=true	GC-compoz=42.42424242424242%	/LCI1=1.4342105263157894	/LCI2=0.2175438596491228	p_i1=0.29523764037405237	p_i2=0.5106403281912789	/Tai=0.32987414917404645	/Tei=0.559576295372151	/EEI=2.856601914060244
ataaagaaaaaatcatactttttgccttttttttgcaaatttttcttggcaacaaaacaaagctttgtaaaatgtttttctcatcatatctctttacttaacaggagtttttataaaatgattggactcgtgcttgtaacgcacggggagctggctgttgaatttctgcatgctgtagaacatgttgttggaacacaagaaaaattcgcaacaatatgcatctatcctgatgatgacatagatcaacgccgaggcgatattatagccgcagtctcctctacagatacaaatcatggcgtaatcatattaacagacgtgttcggtggaacaccatcaaatatcgctattcctgccattgaaaaaggacgtgttgaaatgattgcgggagttaatttacccatgcttattaaactgatttctattcgccaatgtcctgatatttcattatcagaagctttaagaatagcgcaagaagcggggcgtaaatatattaatgtaccaagtatgaccttataacagataattaaactcatgctttccaaagatcctctaccaccatctatactcagtcgccatttcaatatctgtaataaacgtgggttgcacgcacgtgcttctgcaaaatttgtccaaattgttgacaatttcaacgccatcgttgaagttgaaaaggatggacaaaccgttgggggctcatcaattatgggacttatgatgttagcagcttcatcgggttgtaatctcactatccgcgtttggggaccagaagcaagtgatgcgctcgatgctcttgaaaaactcataaataataaatttggagaagagaactagagctttacacaaaaaaagtatgatcatctctaaaaataaaaagagacttttcctcatcattatttttatcggatttctcgttttctcttaagtcctatcaacattcatattcgttatgaattggcgttataattaccatgggaaaaagtgcttttagcggttgtgttgtgcataatatttctgcgtgtgctcctctttcccatcgatatttaaccagtttgaatactcgttgagccttatgaaggtcattacgcttaaacattcatagagataaaaatattaaagtcgctttgaatctccttttaaaaaagataaagacgatctcataatcaaaaatctgttagttttccttattagctgtatttgtgacgctaataacgaaagcacaagcgatcttctcaatgcatatctttgcgatggaattcatgcaaatgtggcgtttattggaattataatcattctcttagattcataattacgcacgccattttttggcttttctttttctataccattacactattggtagtgctatattaatcttcaacttctcaaccattacgcttcagtggcatctttttttaaggaaaactatgtatc
>59	N operona: 40	first-last	BH00590	gene_poz=(601-999)	-	PTS system, IIA component	null	/position=81227 - 82825 (81827 - 82225)	/lenght=1599 (399)	/codons=533 (133)	/complement=true	GC-compoz=40.100250626566414%	/LCI1=1.2853535353535352	/LCI2=0.1325757575757576	p_i1=0.22164721228762674	p_i2=0.2116697252104598	/Tai=0.36605528838439705	/Tei=0.29050275268941383	/EEI=2.990319991058347
taaaaggcatgaaaacaaaaaataaaatactccatgcaaattgcctccaattgggaggaaaaggtctgctgattataggtccatctggttcaggaaaatcaactctcacactctccttgctcgaccgtgctggatggtcaaaacgtgaagcaaaacttatcagtgatgattatacaatgctgcgtgtggaaaatggaaaacttcaaggatccactccagaaggtttacagggtggtatcgaaattcgtggagtcggactttatacgatagagtttgaaaaacaaacaaccatcgattgtgtcattcttctcggtcctgaatatgagcgcttttccacaaatcagactttcaaatttgcagatctacacattcctcttttaaaactccctagcctccatgaagcagattgtacagccatttgccaagctattgaggcattcttttttagaaaagtatggttgaaatctgtctaatttttttcgaataaagaaaaaatcatactttttgccttttttttgcaaatttttcttggcaacaaaacaaagctttgtaaaatgtttttctcatcatatctctttacttaacaggagtttttataaaatgattggactcgtgcttgtaacgcacggggagctggctgttgaatttctgcatgctgtagaacatgttgttggaacacaagaaaaattcgcaacaatatgcatctatcctgatgatgacatagatcaacgccgaggcgatattatagccgcagtctcctctacagatacaaatcatggcgtaatcatattaacagacgtgttcggtggaacaccatcaaatatcgctattcctgccattgaaaaaggacgtgttgaaatgattgcgggagttaatttacccatgcttattaaactgatttctattcgccaatgtcctgatatttcattatcagaagctttaagaatagcgcaagaagcggggcgtaaatatattaatgtaccaagtatgaccttataacagataattaaactcatgctttccaaagatcctctaccaccatctatactcagtcgccatttcaatatctgtaataaacgtgggttgcacgcacgtgcttctgcaaaatttgtccaaattgttgacaatttcaacgccatcgttgaagttgaaaaggatggacaaaccgttgggggctcatcaattatgggacttatgatgttagcagcttcatcgggttgtaatctcactatccgcgtttggggaccagaagcaagtgatgcgctcgatgctcttgaaaaactcataaataataaatttggagaagagaactagagctttacacaaaaaaagtatgatcatctctaaaaataaaaagagacttttcctcatcattatttttatcggatttctcgttttctcttaagtcctatcaacattcatattcgttatgaattggcgttataattaccatgggaaaaagtgcttttagcggttgtgttgtgcataatatttctgcgtgtgctcctctttcccatcgatatttaaccagtttgaatactcgttgagccttatgaaggtcattacgcttaaacattcatagagataaaaatattaaag
>60	N operona: 41	first	BH00600	gene_poz=(601-1065)	hprK	hypothetical protein	null	/position=81753 - 83417 (82353 - 82817)	/lenght=1665 (465)	/codons=555 (155)	/complement=true	GC-compoz=39.784946236559136%	/LCI1=1.2056277056277056	/LCI2=0.08225108225108226	p_i1=0.18496312808029033	p_i2=0.06813488616571578	/Tai=0.39323539475492963	/Tei=0.1613213975491442	/EEI=2.936097386938375
tgtgcgtcgtcttgaccgtttgattactgatatttctgatgcatcgcgacttgatgcagaacttgctcgtgaaacggcgcaaattgttgatgtaacactacttttggaaagccttgttcatgctgttcaggaagtgtaccgtaataggcaaaacattgatataagccttaatattatcccacgtcctcatggaaaaccttaccttgtattgggacatgaactccgtttagggcaagtaatttccaatctcattgaaaatgcacgttctttcattccccatgataacggcaaaatttgtataactatgaaaagtaatgctgcaaatcttgtcttaattattgaagataatggccctggtattcgctcagaaaatattgaacgcatttttgaacgcttttatactgatcgaccaagcgaagatacatttggacaaaactcaggactcggtctttctattagtcgacaaatcattgaggctcataatgggacaattacagcagaaaatattgttgaccccgaacttgaaaatagtaaaactggcgcacgttttattattgtccttcccttcgctcgataaaccctttacccaaagtaaaaggcatgaaaacaaaaaataaaatactccatgcaaattgcctccaattgggaggaaaaggtctgctgattataggtccatctggttcaggaaaatcaactctcacactctccttgctcgaccgtgctggatggtcaaaacgtgaagcaaaacttatcagtgatgattatacaatgctgcgtgtggaaaatggaaaacttcaaggatccactccagaaggtttacagggtggtatcgaaattcgtggagtcggactttatacgatagagtttgaaaaacaaacaaccatcgattgtgtcattcttctcggtcctgaatatgagcgcttttccacaaatcagactttcaaatttgcagatctacacattcctcttttaaaactccctagcctccatgaagcagattgtacagccatttgccaagctattgaggcattcttttttagaaaagtatggttgaaatctgtctaatttttttcgaataaagaaaaaatcatactttttgccttttttttgcaaatttttcttggcaacaaaacaaagctttgtaaaatgtttttctcatcatatctctttacttaacaggagtttttataaaatgattggactcgtgcttgtaacgcacggggagctggctgttgaatttctgcatgctgtagaacatgttgttggaacacaagaaaaattcgcaacaatatgcatctatcctgatgatgacatagatcaacgccgaggcgatattatagccgcagtctcctctacagatacaaatcatggcgtaatcatattaacagacgtgttcggtggaacaccatcaaatatcgctattcctgccattgaaaaaggacgtgttgaaatgattgcgggagttaatttacccatgcttattaaactgatttctattcgccaatgtcctgatatttcattatcagaagctttaagaatagcgcaagaagcggggcgtaaatatattaatgtaccaagtatgaccttataacagataattaaactcatgctttccaaagatcctctaccaccatctatactcagtcgccatttcaatatctgtaa
>61	N operona: 41	middle	BH00610	gene_poz=(601-2385)	batS	Two-component sensor histidine kinase	null	/position=82241 - 85225 (82841 - 84625)	/lenght=2985 (1785)	/codons=995 (595)	/complement=true	GC-compoz=40.56022408963585%	/LCI1=1.2300785634118967	/LCI2=0.1225028058361392	p_i1=0.19596173129391684	p_i2=0.17842630834545578	/Tai=0.34281565677392023	/Tei=0.2605836775109102	/EEI=3.224205231865166
ttagctattttcgatattaaaatgccccgaatggatgggatggaacttttgcgccgtttacgtcaaaagtctgatattccagttatttttcttacctctaaggatgatgaaattgatgaactgtttggtcttaaaatgggagcagacgattttattaccaaacctttttctcaacgtcttctcattgagcgggtgaaagctattttgcgccgtgcaagtactcgtaatcaaccgcttacaacaggagcttcacccacctcttctcttaaacgcggagatcttgtgatggaccaagaacgtcacacctgtacatggaaagataaacctgttatcctaaccgttacagaattcttgattctacaaaccttagcacaaagaccaggagtggtgaaaagtcgtgatgctttgatggatgcagcctatagtgatcaagtctatgtagatgaccgcactatcgatagtcacattaaacgtctgcgtaaaaagtttaaacaagtggatgatgattttgcaatgattgaaacactttacggtgtaggttatcgattccacgaggtataatgctattttgtcgcagaaatttgaacggcaatcaaatcgatgacaaaaaatactcaactggaaaccctgcaaaaaataacaccaaatggtcttccctcatctcccttttctatactttccgatttgcgctttcggacacaacgtcttctcagacaattgcttttttccagtcttacacgccgtattgtcatcttaaatcttgctgcccttgctattctggttacaggcattttatatcttaatcaatttcgtgacggtttaattgaagcgaaaatcaaaagcttatgtatccaaggaaaaattatcgctggagccattgctgcttctgcaacagtagatacaaattctattctcattgatccccaaaagcttttagaattacaagctggagaaagcgttacacctgcacctcaatcaacagactcttgggactttcccattaatcctgaacaagttgctcctcttttacgacgcctcatcacacctaaaacgacaagggcacgtatctatgatcgtgatgctactttgcttcttgattcacgcgttctttattctagtggtgaagttttcagctatgatttacccccacttaaaactgaaaaaaaactgtgggagcgcctctattcatggttttcaaatgcactttatggcaatggtcttgccatcgatagggagcaagcaaaaaaacggggtattgttcatccagaagtttaccgagctcttaatggatcacttgcaaccgctaaacgacgcaacagacaaggtcaattaatcgtttctgtcgccgtgcctgttcaacgctatcgagctgtggtaggtgcgcttcttctttcaaccaccggttcggatattgatgacattgtaaaaggtgaaagactggttatttttaaagtttttgccgtcgtaggcagcgtgcttttggtactttctctctttttagcccatacgattgcgcatccattgagtaaattatctgcctccgccaatcgtgtgcgcaatggcaataataagcgtgttgaaattcccgatttttcaatgcgcgaagatgaaattggtcatctttcaacctctattcgtgacatgaccaatgccctttatatgcgtattgaagccattgagcgctttgctgctgatgtaagccacgaattaaaaaatccgcttacctcactgcgtagtgctgttgaaacccttcctttggctaaaaatgaagaagcacaggaacaattgattgaaattattcaacatgatgtgcgtcgtcttgaccgtttgattactgatatttctgatgcatcgcgacttgatgcagaacttgctcgtgaaacggcgcaaattgttgatgtaacactacttttggaaagccttgttcatgctgttcaggaagtgtaccgtaataggcaaaacattgatataagccttaatattatcccacgtcctcatggaaaaccttaccttgtattgggacatgaactccgtttagggcaagtaatttccaatctcattgaaaatgcacgttctttcattccccatgataacggcaaaatttgtataactatgaaaagtaatgctgcaaatcttgtcttaattattgaagataatggccctggtattcgctcagaaaatattgaacgcatttttgaacgcttttatactgatcgaccaagcgaagatacatttggacaaaactcaggactcggtctttctattagtcgacaaatcattgaggctcataatgggacaattacagcagaaaatattgttgaccccgaacttgaaaatagtaaaactggcgcacgttttattattgtccttcccttcgctcgataaaccctttacccaaagtaaaaggcatgaaaacaaaaaataaaatactccatgcaaattgcctccaattgggaggaaaaggtctgctgattataggtccatctggttcaggaaaatcaactctcacactctccttgctcgaccgtgctggatggtcaaaacgtgaagcaaaacttatcagtgatgattatacaatgctgcgtgtggaaaatggaaaacttcaaggatccactccagaaggtttacagggtggtatcgaaattcgtggagtcggactttatacgatagagtttgaaaaacaaacaaccatcgattgtgtcattcttctcggtcctgaatatgagcgcttttccacaaatcagactttcaaatttgcagatctacacattcctcttttaaaactccctagcctccatgaagcagattgtacagccatttgccaagctattgaggcattcttttttagaaaagtatggttgaaatctgtctaatttttttcgaataaagaaaaaatcatactttttgccttttttttgcaaatttttcttggcaacaaaacaaagctttgtaaaatgtttttctcatcatatctctttacttaac
>62	N operona: 41	last	BH00620	gene_poz=(601-1323)	batR	Transcriptional regulator	null	/position=84065 - 85987 (84665 - 85387)	/lenght=1923 (723)	/codons=641 (241)	/complement=true	GC-compoz=40.387275242047025%	/LCI1=1.2027777777777777	/LCI2=0.07569444444444445	p_i1=0.18369677595448403	p_i2=0.0547278477343742	/Tai=0.3483312198015627	/Tei=0.1492550629609368	/EEI=3.2795225500903014
caccactcaaaacaactttaccattttcaacctggatattcactttttctgtgccaagttgaaaattatcgaacgcagttttaaaatctttttctgttggctcagaatctccaataccaagtttttcaccaaccgttttaataaaattaaaaaaacccattatcgcctcctttcgtgcaacacgtgcaaatttttgcaaatatatcaccacactcttttctctgcttttaaaacagatagggaaattttttaaacttcaacgtttaaaagtgaacctgttgcattctcctcctgtttaattctggtacagaaacaaccacaaattttgatcaaaaaacggctccttaaaaatttatcctccgaaaagggatcttaatgtgtgcaaaagcgttataaaattgcagagataaaacaatcttttatcgtaaaggtgaaaagttttttactcagctacaatttgtatcgtatcagctaaagtttgtatcatatttgttttgcaaaaaaaatgtgaactcccatataaataccttaggttaaatagcgtaaataatttgctaacatggcaataaaaaacacggcaatagaaaggtctaaaaagtcatgaaagataatccaacaatcacacaaacgattgtacttgttgatgatgaccgcaatattttgacatcgttatcttttgcgcttgaaacagaaggctaccgagttgaaagctatacagatggagcatctgctctcaaaggtttaacactccaccccccacatttagctattttcgatattaaaatgccccgaatggatgggatggaacttttgcgccgtttacgtcaaaagtctgatattccagttatttttcttacctctaaggatgatgaaattgatgaactgtttggtcttaaaatgggagcagacgattttattaccaaacctttttctcaacgtcttctcattgagcgggtgaaagctattttgcgccgtgcaagtactcgtaatcaaccgcttacaacaggagcttcacccacctcttctcttaaacgcggagatcttgtgatggaccaagaacgtcacacctgtacatggaaagataaacctgttatcctaaccgttacagaattcttgattctacaaaccttagcacaaagaccaggagtggtgaaaagtcgtgatgctttgatggatgcagcctatagtgatcaagtctatgtagatgaccgcactatcgatagtcacattaaacgtctgcgtaaaaagtttaaacaagtggatgatgattttgcaatgattgaaacactttacggtgtaggttatcgattccacgaggtataatgctattttgtcgcagaaatttgaacggcaatcaaatcgatgacaaaaaatactcaactggaaaccctgcaaaaaataacaccaaatggtcttccctcatctcccttttctatactttccgatttgcgctttcggacacaacgtcttctcagacaattgcttttttccagtcttacacgccgtattgtcatcttaaatcttgctgcccttgctattctggttacaggcattttatatcttaatcaatttcgtgacggtttaattgaagcgaaaatcaaaagcttatgtatccaaggaaaaattatcgctggagccattgctgcttctgcaacagtagatacaaattctattctcattgatccccaaaagcttttagaattacaagctggagaaagcgttacacctgcacctcaatcaacagactcttgggactttcccattaatcctgaacaagttgctcctcttttacgacgcctcatcacacctaaaacgacaagggcacgtatctatgatcgtgatgctactttgcttcttgattcacgcgttctttattctagtggtgaagttttcagctatgatttacccccacttaaaactgaa
>63	N operona: 42	first-last	BH00630	gene_poz=(601-1056)	-	hypothetical protein	null	/position=85228 - 86883 (85828 - 86283)	/lenght=1656 (456)	/codons=552 (152)	/complement=false	GC-compoz=34.21052631578947%	/LCI1=1.6335540838852096	/LCI2=0.03885209713024282	p_i1=0.3988616389740954	p_i2=0.007982910381122168	/Tai=0.10000000000000009	/Tei=0.10718461934300996	/EEI=3.5779745072458136
gtggggggtggagtgttaaacctttgagagcagatgctccatctgtatagctttcaactcggtagccttctgtttcaagcgcaaaagataacgatgtcaaaatattgcggtcatcatcaacaagtacaatcgtttgtgtgattgttggattatctttcatgactttttagacctttctattgccgtgttttttattgccatgttagcaaattatttacgctatttaacctaaggtatttatatgggagttcacattttttttgcaaaacaaatatgatacaaactttagctgatacgatacaaattgtagctgagtaaaaaacttttcacctttacgataaaagattgttttatctctgcaattttataacgcttttgcacacattaagatcccttttcggaggataaatttttaaggagccgttttttgatcaaaatttgtggttgtttctgtaccagaattaaacaggaggagaatgcaacaggttcacttttaaacgttgaagtttaaaaaatttccctatctgttttaaaagcagagaaaagagtgtggtgatatatttgcaaaaatttgcacgtgttgcacgaaaggaggcgataatgggtttttttaattttattaaaacggttggtgaaaaacttggtattggagattctgagccaacagaaaaagattttaaaactgcgttcgataattttcaacttggcacagaaaaagtgaatatccaggttgaaaatggtaaagttgttttgagtggtgaagttccagatagggaaacacttgaaaaagcacttttagttgtgggcaatgcgcagggtatctcttctgttgatattggccaattaaaggttgcagatactgcatgtatgaaagcttctcgtttttatgaggttaaatctggtgataatctttggaaaattgctgaagaagtttatggaaaagggcaaggtgataaaaatacatttatttttgaagctaataagccaatgctaaaatctcctgataaaatttatcctggacaagttttacgtattcctgaaattgaccgtgcttaatgtaggacagaggataaatttttatttcttcatagcatatttacggcattaaaaaatgagaagtatgaaaattttttcatacttctcattttcatattgaaatgtgccttgaatggtgaggaaaaaatttaaggcgtaggagctgttttggaaggtaatctgtctaccgtagcatttacagagaattcaacatcaactgttcccgctttttcaaatgttaatgttgcactaattttgtcgcctagcttgaatggttgtgaaagccccatgaacataatatgatcacccccaggcttaagggtaatttccccatttcctgggatttcaatgccattgtgcattttttccattttcataatatcgttaacaactgccatggagtggatttctgttgtttgtactccgttggttgaaacagaaaccaaacgatctggggtattgctatgattaatgatatagagatagccgctgcccacttttatgcctctgggtgttgcgcgtgtccaaggatgaaggatttctatctctccaactttatattgttgagcaattgcagggtgggggtgggctatggaagcaagaagaagaacccataccaca
>64	N operona: 43	first-last	BH00640	gene_poz=(601-1161)	-	hypothetical protein	null	/position=85812 - 87572 (86412 - 86972)	/lenght=1761 (561)	/codons=587 (187)	/complement=true	GC-compoz=39.928698752228165%	/LCI1=1.125448028673835	/LCI2=0.1469534050179211	p_i1=0.1506876032136905	p_i2=0.26142084667657006	/Tai=0.42228278076243786	/Tei=0.33527876200891304	/EEI=2.9583691399773038
atagtatatctttcctgtaattctcgtgaatatattagcctaaaaaagatcatgcgtgcatgtctgccttattcttttatcaccagagatactcaggtgaaaaatttttaagaatattgttcaaacacgatagattcatgctatgaatatcatagtcttccttagctaaacttctcatgaacgttatattctcacacaatcaaagaaggcaatatttcttctagtgaagacttatagaatcaaatgtaacctttttaaatactaagaagatattatctgtcaatctactctcaatagccatgcttttaaccacttaatcgttcattgctgtttaaaagccatattttgaatacactcaacatgcccttcttcttgactggcatacttcttcaatttgcaaatatattaagaatgttcctttcgcctttaactgcacttttatttaaagccttattgccctgctccaaaacttaaaagcccccatgtttcctattctcacattcagattagtataaccctcataattctttcttttattttgaacaaaatttctgctagaaatagacataaagtgaatttcacattaaggagggtaaataaatgataacatttatcgtcgagcaaatgaaagatctcatacttcaaatttcagctttcgtacaatatctactcaaaaaagttatcaaaaatgtggtatgggttcttcttcttgcttccatagcccacccccaccctgcaattgctcaacaatataaagttggagagatagaaatccttcatccttggacacgcgcaacacccagaggcataaaagtgggcagcggctatctctatatcattaatcatagcaataccccagatcgtttggtttctgtttcaaccaacggagtacaaacaacagaaatccactccatggcagttgttaacgatattatgaaaatggaaaaaatgcacaatggcattgaaatcccaggaaatggggaaattacccttaagcctgggggtgatcatattatgttcatggggctttcacaaccattcaagctaggcgacaaaattagtgcaacattaacatttgaaaaagcgggaacagttgatgttgaattctctgtaaatgctacggtagacagattaccttccaaaacagctcctacgccttaaattttttcctcaccattcaaggcacatttcaatatgaaaatgagaagtatgaaaaaattttcatacttctcattttttaatgccgtaaatatgctatgaagaaataaaaatttatcctctgtcctacattaagcacggtcaatttcaggaatacgtaaaacttgtccaggataaattttatcaggagattttagcattggcttattagcttcaaaaataaatgtatttttatcaccttgcccttttccataaacttcttcagcaattttccaaagattatcaccagatttaacctcataaaaacgagaagctttcatacatgcagtatctgcaacctttaattggccaatatcaacagaagagataccctgcgcattgcccacaactaaaagtgctttttcaagtgtttccctatctggaacttcaccactcaaaacaactttaccattttcaacctggatattcactttttctgtgccaagttgaaaattatcgaacgcagttttaaaatctttttctgttggctcagaatctccaataccaagtttttcaccaaccgttttaataaaattaaaaaaacccattatcgcctcctttcgt
>65	N operona: 44	first-last	BH00650	gene_poz=(601-2493)	dnaK	Heat shock protein 70 DnaK	null	/position=87232 - 90324 (87832 - 89724)	/lenght=3093 (1893)	/codons=1031 (631)	/complement=false	GC-compoz=40.57052297939778%	/LCI1=1.1015873015873017	/LCI2=0.07878306878306877	p_i1=0.14106844957384684	p_i2=0.060858958980823795	/Tai=0.2185453567270712	/Tei=0.1547730630827414	/EEI=4.67143474072487
tggcttttaaacagcaatgaacgattaagtggttaaaagcatggctattgagagtagattgacagataatatcttcttagtatttaaaaaggttacatttgattctataagtcttcactagaagaaatattgccttctttgattgtgtgagaatataacgttcatgagaagtttagctaaggaagactatgatattcatagcatgaatctatcgtgtttgaacaatattcttaaaaatttttcacctgagtatctctggtgataaaagaataaggcagacatgcacgcatgatcttttttaggctaatatattcacgagaattacaggaaagatatactataatatgcgaatattcgataaatatggcgtttgcatgcctattttaaaagaaaagttttattttaggaatgtttctctcattattctcttgtagcaataagagcctgttcttatatacgaagcagcaagacgtgttagggcttgcagtttattaatataacttgaggtgagttcagactttgagtgtaattgattaaggagctgtcttagagagatgcttaatgaaggtttgaggtagcttgctgaatggagattatagtatggcaaaagtaataggtattgatttaggaacgactaactcttgtgttgctgttatggatggcaaaaacgcaaaggttattgaaaattcagaaggagcgcggacgacaccttctgttgttgcctttactgatggaggagagcgacttgttgggcaacctgctaagcggcaagcggtaacgaaccccgaagggacgatttttgcagttaaacgtttaattgggcgccgttttgatgacccaatggttgaaaaagataaagctcttgtgccttataaaattgttaaaggcgacaatggtgatgcatgggttgaagaagcgggtaagaaatattctccttcgcaaatttcagctatgattttgcaaaagatgaaagaaactgccgaatcttatcttggtgaaaaagttgagcaagcggttattacggttcctgcttattttaatgatgcacaacgtcaggctaccaaagatgcgggtaaaattgcaggacttgaggttttgcggattatcaatgagcctacagctgctgctttagcgtatggtttggataaaaaagacggaaaaacgatagctgtttacgaccttggtggtggtacattcgatatttctgtgcttgaaattggagatggtgtttttgaagttaagtcaaccaatggagatacgtttttaggtggtgaagactttgacatgcgcttggttggttattttgcagatgaattcaagaaagaacaagggattgatctgaaaaatgataaactagctttgcagcgtttaaaagaagcagcagaaaaagcaaagattgagctttcttcttcacagcaaacagaaatcaatttaccctttattacagcagatcaatctggtcctaagcacttaacgatgaagttgactcgagcaaaatttgaatctctcgttgatgatttagtgaagcgcactgttgagccttgtaaagcagcattgaaagatgcaggactgaaagcgggtgagattgacgaagttgttttagtgggtggtatgacgcgtatgccaaagattcaggaagttgtgcagagcttcttcggcaaggatccacacaaaggcgttaatccggatgaagttgtggcgatgggtgcagctattcaaggaggtgtcttacagggcgatgtaaaagatgtgttgctcttggatgtcacgcctttatctttgggcattgaaactttgggtggagttttcacacgtctcattgaacgcaataccactattccaactaaaaaatcacaagttttttcaaccgctgatgataatcaaaatgctgtgactattcgtgtgttccaaggtgaacgcgaaatggctaatgataataagttattgggtcaatttgatcttgttggtattccaccagcaccacgtggtgtgcctcagattgaggttacttttgatattgatgcgaatggtattgtcaatgtttcggccaaggataaaggaactggtaaagaacatcaaattcgtattcaggcatcaggtggtctaagtgatgctgacattgaaaaaatggtaaaggatgcagaagagcatgcggctgaagacaaaaagcgtcgtgaaggtgttgaagctagaaatcaagcagaagctcttattcattcaactgaaaagtcacttacggaatatggtgataaggtatcaactgaagagaaagaacaaattgaaactgcaatatcggacttgaagtctgtacttgatagtactgatactgaagaagtaaaagcgaaaatgcagaaattagcagaagttagtatgaagctcggacaggctatgtatgaagcttcacaagcagcaacaccaaacacagaaacagatacaaagagtgatgatgttgttgatgctgattttgaagaaattaatgacaagaagaaataagtgtagaaactgtgttgttcaggtaataaacccagcctttgaaatagaggggtgggctttattatttgagatcagttgcaactttatcgctaaaaatataaattgaaagcaaatcttatccataaagatggataacaaaaacttatcaggaatacatgatgaaggtcgattattatgaaattcttggcgtgactcgcgaatgtgatgataaaaaactgaagtctgcttttcgtaagctggcgatgcaatatcatcctgatcgcaatgcaggggataaagaggcagaacggaaattcaaagaaattggcgaagcttatgaagttcttaaagatcctcaaaagcgggcagcttacgaccgcttcggtcatgcggcttttgaaaataacaataacgggggaggaagtccctttagcggtttttctgctggtggatttgctgacatttttgaagatttttttggcgaaattatggggggtgggcaccgtaaacgcagtgatggccgtgagcgtggcgcagatttaagttataatatggaagtgaccttggaagaggcattttcaggaaaaaccgcgcaaattaatattcctagctctgttgtgt
>66	N operona: 45	first-last	BH00660	gene_poz=(601-1746)	dnaJ1	Heat shock protein DnaJ	null	/position=89283 - 91628 (89883 - 91028)	/lenght=2346 (1146)	/codons=782 (382)	/complement=false	GC-compoz=42.495636998254795%	/LCI1=1.1854768153980753	/LCI2=0.11819772528433943	p_i1=0.17608177516036239	p_i2=0.16475020019727585	/Tai=0.2980790925906913	/Tei=0.24827518017754827	/EEI=3.6664541611142987
ggataaaggaactggtaaagaacatcaaattcgtattcaggcatcaggtggtctaagtgatgctgacattgaaaaaatggtaaaggatgcagaagagcatgcggctgaagacaaaaagcgtcgtgaaggtgttgaagctagaaatcaagcagaagctcttattcattcaactgaaaagtcacttacggaatatggtgataaggtatcaactgaagagaaagaacaaattgaaactgcaatatcggacttgaagtctgtacttgatagtactgatactgaagaagtaaaagcgaaaatgcagaaattagcagaagttagtatgaagctcggacaggctatgtatgaagcttcacaagcagcaacaccaaacacagaaacagatacaaagagtgatgatgttgttgatgctgattttgaagaaattaatgacaagaagaaataagtgtagaaactgtgttgttcaggtaataaacccagcctttgaaatagaggggtgggctttattatttgagatcagttgcaactttatcgctaaaaatataaattgaaagcaaatcttatccataaagatggataacaaaaacttatcaggaatacatgatgaaggtcgattattatgaaattcttggcgtgactcgcgaatgtgatgataaaaaactgaagtctgcttttcgtaagctggcgatgcaatatcatcctgatcgcaatgcaggggataaagaggcagaacggaaattcaaagaaattggcgaagcttatgaagttcttaaagatcctcaaaagcgggcagcttacgaccgcttcggtcatgcggcttttgaaaataacaataacgggggaggaagtccctttagcggtttttctgctggtggatttgctgacatttttgaagatttttttggcgaaattatggggggtgggcaccgtaaacgcagtgatggccgtgagcgtggcgcagatttaagttataatatggaagtgaccttggaagaggcattttcaggaaaaaccgcgcaaattaatattcctagctctgttgtgtgcgatgcttgtgaaggatcaggtgcaaaaaagggctctaaaccacaaacttgtgggacttgtcatggggctggtcgtgtacgtgctgcacaaggtttcttttccattgagagaacatgtcctgtatgtcatggacgtggcgaaactattaaagatccatgtccaaaatgccagggaacgagacgggtagaaaaaaatcgttcattgagtgtaaatatcccagctggtatagaagatagtacgcgtattcgtctgtctggtgagggagatgctggtattcgtggtggtcctagcggtgatctttatatttttctttctgttaaaccgcatgaattttttcaacgagagggggcagatcttcattgtcgagttcctatttcaatggtgacagctgctttgggaggagaatttgaagtttccgaccttgatggtatcaaagcacgtgttaagattccagaagggacacaaaatggacgtcaattccgcctgaaaggcaaaggaatgcctatgttacgccgtcaacaagtgagaggtgatctttatattcatatcactattgaaacaccgcagaaattgacgcaagagcaacgtgaattgttacaaaaatttgaaaagctttcaaatcacgaaaattcaccacaatcacatggttttttttcacggatgaaagagttttttgagaatatttctggtaaaaatgagtgagtgtccatcagaatgaatggagggagagcatcctttaacgattactttaattaaattttctattgcatcacaatctttggaagggataacattctttttgcttgaagagagaagaatttctaatgattgatagagaataaattcctattgggggttcgtttttatgtttcatttcatatctctaagggcaagtgttgggttgagtactatgagatgtgaacaggaacttatccatggacaataaattagctatactggcgatttttccaatgtcacttttaacgatactttagatatgtgaaattttttttgatttttttcctaaaaatcctatttttctgatttttgcaatcaagctgttgtttaaatacaaactgtaaagtcgcttgcttgaagaaaaggcttaacgggttagaataagcaaaattcacgcgtactgtagaagtttagtgaaatattttggatactttcagggtatatttatatcaaattttagagatatttttcatacgaatgtacgtaagccactgtcatttattcaaatattttttagagaatggaattcaagtaatcgaagctgtgccttattgattagttgca
>69	N operona: 48	first	BH00690	gene_poz=(601-1506)	argB	Acetylglutamate kinase	null	/position=93570 - 95675 (94170 - 95075)	/lenght=2106 (906)	/codons=702 (302)	/complement=false	GC-compoz=40.728476821192054%	/LCI1=1.2535991140642304	/LCI2=0.15393133997785158	p_i1=0.20675845342767035	p_i2=0.28622157052406605	/Tai=0.22972949215734606	/Tei=0.35759941347165947	/EEI=3.9803296049737376
tttatcataagagaatcttactgtattttgtgctctcattcaagttagaagatgataaattatccttataaatcaatagattattatttttatagcatacatggcggtgattatttaagtgatattttctgatttttatgagtagaaaaagatgaatttttagatcaaaagggaatctaattgagggatatttacgacttagtcattttttgtattggcaatatggcaatgaaattcactattataaaactattgttttcatagaatgaaaacaatagttttatatattattgttaaagatcctacgataaggtaagctcaataatttgaatatacaggtataatttaaagattcttctaaattctactctcgagttttagacataaggtcataaaataatggcattttgtacatctattttttaatttttccatgtcaatttttttaagaaagatgcctttatttcattgcgttatgtctttgggtggtaatttaaagaacaatcgacgattttcggggggatggatagagtaaatttgttttcacttttcttgaatttcactaagagatggtaaaaagttaatgaggagactcttttaatggatgatgttgaaaatggtgttgcagatgtttttgaaaaacaagcagcatttttgtcgtctgctttaccttatatgcaaaaatatgaaaatgaaacggtcgttgtaaaatatggcggtcatgctatgggtgatcctgctttgggacgggcgtttgcacgtgatattgctctgttgaagcaatcaggtattaaccctgttgtagtccatggtggaggtcctcaaattgctgaaattttgatgaaaatggggattgagtcgcggtttgaaaacggtttacgcgtaaccgatgaacggatcgtggaagtagttgaaatggttttagcgggttccataaacaaagaaatagtcgctctcataaacgctgaaggtgaatgggcaataggattgtgtggcaaggatggcaatatggtttttgccgaaaaagcttataaaactgtgattgatcctgattcgcatattgagcgtgttttggatttgggatttgtcggtgaacctgttgaagttgatcgcacattattggatcttttggcatgttctgaaatgattccagttcttgctcctgtagctccaggtcgcgatggcaaaacctataatattaatgctgatatttttgctggggccattgccggtgccttagaggctaaacgccttttgtttttgactgatgttcctggtgtattggataaaaagggtaaacttttaaaggaattgacaatctctgaagctgaaaacctcatcaaaaatgaaacaatttcaggtggtatgattccaaaagtagaaacttgtatgaaggctcttcaaaatggggtggaagctgttgtcattttaaatggcagaactccccattctgtcttactagaactgtttactgaacagggagctggaacgcttatcgtttcgtaaagcgtacagaataaactggaggatgaagcctttcatgaataatacaaaacagttgaaacgtcctttattaaacaagcaagagttggcattatttgctgccacaatattgtggggcattacatttttagtgattcacatcgcggtacgctatagcgggcctctcttttttgttggatttcgttttatggttgcatcgcttatctgtggggcaattttttggcgctctctgaaaggtataaccgtttatgaaatatttgctggaatggctattggtttgggaatgtttttgggttacgctttacaagcaacggggctgcaaacgattattagtagtcagtcggcttttattacggcgctttatgttccgatagttccaatattgcaatggattgtttttaaaaagccacctcgtttagcttgttggcttggtattattttcgcttttattgggcttatccttatttctggcaaaaagtctggaagttttgatttttcaaaaggtgaaattctaactttgttaggcgctttagcaattgcgggagaagttatactcattggaatttttgcccacaaggttgatagccggcgtgtaacgattat
>70	N operona: 48	last	BH00700	gene_poz=(601-1521)	-	hypothetical protein	null	/position=94498 - 96618 (95098 - 96018)	/lenght=2121 (921)	/codons=707 (307)	/complement=false	GC-compoz=39.19652551574376%	/LCI1=1.2004357298474946	/LCI2=0.12549019607843143	p_i1=0.18265859967400067	p_i2=0.18811477806220706	/Tai=0.28703568373039623	/Tei=0.26930330025598637	/EEI=3.5233511312094237
gttccataaacaaagaaatagtcgctctcataaacgctgaaggtgaatgggcaataggattgtgtggcaaggatggcaatatggtttttgccgaaaaagcttataaaactgtgattgatcctgattcgcatattgagcgtgttttggatttgggatttgtcggtgaacctgttgaagttgatcgcacattattggatcttttggcatgttctgaaatgattccagttcttgctcctgtagctccaggtcgcgatggcaaaacctataatattaatgctgatatttttgctggggccattgccggtgccttagaggctaaacgccttttgtttttgactgatgttcctggtgtattggataaaaagggtaaacttttaaaggaattgacaatctctgaagctgaaaacctcatcaaaaatgaaacaatttcaggtggtatgattccaaaagtagaaacttgtatgaaggctcttcaaaatggggtggaagctgttgtcattttaaatggcagaactccccattctgtcttactagaactgtttactgaacagggagctggaacgcttatcgtttcgtaaagcgtacagaataaactggaggatgaagcctttcatgaataatacaaaacagttgaaacgtcctttattaaacaagcaagagttggcattatttgctgccacaatattgtggggcattacatttttagtgattcacatcgcggtacgctatagcgggcctctcttttttgttggatttcgttttatggttgcatcgcttatctgtggggcaattttttggcgctctctgaaaggtataaccgtttatgaaatatttgctggaatggctattggtttgggaatgtttttgggttacgctttacaagcaacggggctgcaaacgattattagtagtcagtcggcttttattacggcgctttatgttccgatagttccaatattgcaatggattgtttttaaaaagccacctcgtttagcttgttggcttggtattattttcgcttttattgggcttatccttatttctggcaaaaagtctggaagttttgatttttcaaaaggtgaaattctaactttgttaggcgctttagcaattgcgggagaagttatactcattggaatttttgcccacaaggttgatagccggcgtgtaacgattatacagctattttttagtggtcttttttcatttttttgtatgccttttataggggagagcatacctccattttcatgggtgtggctgaatatcggtataggattggcattgatgagtgctatcattcaattagctatgaattgggcacaaaagtctatttcacctacgcgtgcaacactcatttatgcaggtgaacctgtctgggctggtattgttgggcgtttagctggtgagcatttatcccctttagctttattgggaggggcacttattctgattgggatcgttgtggctgaattacaaccttcacaatggcggaaaaagaaaaataatttaaaaaagtgattaacttttttccctctcttattttgattttatttcgtgatattccacgtgaagagatttcattctttctgtttcttcaatgaaacgaagcagattactgatgctttttcacttttaaggaaagaggcaaaggaatcttttagaataaaattctttaaaaacaatgaacttttttaaagacattgtacaagagagcatatttataaagttttgatagtggcaaaggtcacttgttctgatatgagtttttttattttgtaagattgataaaaagtggatcgttatgtacgaagagaaaaaatgcttcttgcgaattttatctcaagtttaagttctatgggcatttttgatattatacgaacatatggatggataagaccaacagatatgcaagagttaagagtatttgggtaccctttcaatcgtttttattgagtttagtaaacaaaatcctcatttgttaggatatgaggagttgtgttttgagaagctcttttcgtttatatttttttgaaaggttttcaaaagagcacaattggtctttgcgttttgtgctattctttgctaaatcgcccgtatgacagtagatcgtaattatat
>71	N operona: 49	first-last	BH00710	gene_poz=(601-2406)	lepA	GTP-binding protein lepA	null	/position=95996 - 99001 (96596 - 98401)	/lenght=3006 (1806)	/codons=1002 (602)	/complement=false	GC-compoz=40.69767441860465%	/LCI1=1.1436494731003883	/LCI2=0.15440931780366055	p_i1=0.15821173792046384	p_i2=0.28793097746441826	/Tai=0.24747209739957055	/Tei=0.35913787971797645	/EEI=4.249539700877971
agaaaaataatttaaaaaagtgattaacttttttccctctcttattttgattttatttcgtgatattccacgtgaagagatttcattctttctgtttcttcaatgaaacgaagcagattactgatgctttttcacttttaaggaaagaggcaaaggaatcttttagaataaaattctttaaaaacaatgaacttttttaaagacattgtacaagagagcatatttataaagttttgatagtggcaaaggtcacttgttctgatatgagtttttttattttgtaagattgataaaaagtggatcgttatgtacgaagagaaaaaatgcttcttgcgaattttatctcaagtttaagttctatgggcatttttgatattatacgaacatatggatggataagaccaacagatatgcaagagttaagagtatttgggtaccctttcaatcgtttttattgagtttagtaaacaaaatcctcatttgttaggatatgaggagttgtgttttgagaagctcttttcgtttatatttttttgaaaggttttcaaaagagcacaattggtctttgcgttttgtgctattctttgctaaatcgcccgtatgacagtagatcgtaattatatccgtaatttttccattgtggcgcatatcgatcatggaaagtcgactttagctgatcgtttgattcaaatgacaggagggcttgagacacgtgagatgaaagagcaagtgcttgattccatggatattgagcgcgaacgtggaattacaattaaggcacaaacggtacgcttacactataaagcaaagaatggtgagacctatattttaaatcttattgatacgcctggtcatgtggattttgcttatgaagtttcacgctcactcgcagcgtgtgaaggttcgctattggtggtagatgcgagccaaggtgtagaggcgcagacgttggcaaatgtttatcaagctattgataattctcatgaattggttgttgtactcaataaggttgatcttccagcagcagaacctgagcgcgttaaagaacaaattgaagatgtaatcggtatcgatacttctgaagccgtggaaatatcggcaaaaacaggtttaggtgtttctgatgttttagaagcaattgttacacaattaccatctccgcgtactggagatgttaacaagcctttaaaggcgatgttggttgatagctggtatgatgcatatcttggtgtcatcgttttggtacgggtaattgatggtatattgaaaaaaggtcagatcattcggatgatggggactggggcaaaatatccagttgaacgcgttggagtttttactccaaaaatgattcaggttgatgaattaggacctggggagattggttttataacggcctctatcaaagaagttgctgatacgcgagttggtgataccattacggaagagcgctgtccttgtgaagaagcgttacctggttttaagccagcgcaaccagttgttttttgtggacttttccccattgatgccgctgattttgacgatttacgtgcagctatgggtaagttgcgcttaaatgatgccagtttttcttttgaagttgaaacatcagcggctttggggtttggctttcgttgtggctttttaggacttcttcatcttgaaattattcaagagagattagaacgcgagtttaatttggatttaattgcaacagcaccttcggttgtttatcgtatgaatatgcatgatggttctgtcaaagaacttcataatccagcggatatgcctgatattgttaaaatttcttctattgaagaaccatggattcgggccacaataatgactcctgataactatcttggatcagttttagaactttgccaagaacgtcgtggaatacaggttagtttatcctatgttgggacgcgtgcgatggtgacatatgatttgccgctgaatgaagtggtttttgatttttatgatcgtttaaaatcaatctcaaagggttatgcatctttcgattatcagatgagggattatacggagggtgatttagtgaaaatgtctattttggtgaatggagagtctatagatgcattgtcgatgcttgtgcaccgcactattgcggaaaagcgtgggcgttcactgtgtgaaaaactgaaagaccttattcctcagcatatgtttcagattccaattcaagcagcgattggtggtaaaatcattgcacgcgaaactattcgtgctttacgcaaagatgtaacggctaaatgttatgggggtgatgtcacgcgtaagcgcaaacttttagaaaagcaaaaagaaggcaagaagcgaatgcgccaatttggaaaagtagagataccacagtcagcttttattcaagcgctcaaaatgaataaataatgaaataagggagtatccccccttattgattgctttgtattttattgattagcaaagatttttgaagagtaaactttagtcacgcaaaagatcattaatagatgttttttctcgtgttttttggtcaacgcgtttcacgataacagcacaataaagattagggcctatttcaccgtttgggagtggttttccgggaagagaacctggaacaacgacagaatagggagggacttcgcctataaaaatttcacctgttgtacggtcaataatttttgtagattttccaataaagactcccattcctaaaacagagccttcacgaataatacagccttcaacgacttcagatcgtgcaccaataaaacaatgatcttcaataatcgttgggtttgcttgcagtggttctaaaacacctccaataccaacaccaccagaaagatgaacatgtttgccaatttgtgcacaagaaccaacagtggcccatgtatcgaccattgttccttcatcaacaaaagcaccaaggttgacaaaggatggcatcagaataacattgggtgcaatataagcagaatggcgtacaatcgctccaggaacggaacg
>72	N operona: 50	first-last	BH00720	gene_poz=(601-1449)	dapD	2,3,4,5-tetrahydropyridine-2-carboxylate	null	/position=97877 - 99925 (98477 - 99325)	/lenght=2049 (849)	/codons=683 (283)	/complement=true	GC-compoz=40.04711425206125%	/LCI1=1.1583924349881796	/LCI2=0.0690307328605201	p_i1=0.16442033898787162	p_i2=0.0426494689356346	/Tai=0.2926520451520189	/Tei=0.13838452204207113	/EEI=3.7535864081960146
ccgttggtgcaccaacatcaacagcacctcgactccccgcttccattatccctggccctccccctgtgacaaccacaaattcacgatactcggtcgtagcagaatagcatgaacataaacgtgcaaattcccttgcttcatcataataatgtgacatagcatgcaaattcttcttttgtgtttcattttttgctgcccacgcttcttttccaggttttggaatacgcgcaccaccaaataaaacgactgttgattgaatatcacattcttgaagcgtcatttctggctttaaaaactcaagaccaatacgttgtgaacgtagttcaggacgcatcataaattcttgatcgatataagccaaacgataagtaggcgaacgcatttgtgctgaattagaaaacttttttacttgttgtagggaatccttcgcttggagaagtggtgtccaatgtttttgttcttcttctgttttttctgtataatcttttttcatacacctatcctgcttccttatcgttttattgactgaatacatttcttcgcgtaggtcataaagcaataaatcctgaagctttcaacttgtttaacggaactctggttatgactgatctcacacaacttgaaatgattattgaaaaagcatttgacgaccgcaactctatcaatacaaccactaagggtgaaattcttgagagtgtcgaacatgcgttaaaccttcttgataaaggtgaagtccgtgttgtaaaacgtcaaaaaaatggaaaatggcacgttcatcaatggttgaaaaaagccgttcttctttcttttcggctcaatcctatgcaaattatgaccggtggagtaaatggaacatcttggtgggataaagtcccttcaaaattttctcattggcaagaagctgactttaaaaaagcggatttccgttccgttcctggagcgattgtacgccattctgcttatattgcacccaatgttattctgatgccatcctttgtcaaccttggtgcttttgttgatgaaggaacaatggtcgatacatgggccactgttggttcttgtgcacaaattggcaaacatgttcatctttctggtggtgttggtattggaggtgttttagaaccactgcaagcaaacccaacgattattgaagatcattgttttattggtgcacgatctgaagtcgttgaaggctgtattattcgtgaaggctctgttttaggaatgggagtctttattggaaaatctacaaaaattattgaccgtacaacaggtgaaatttttataggcgaagtccctccctattctgtcgttgttccaggttctcttcccggaaaaccactcccaaacggtgaaataggccctaatctttattgtgctgttatcgtgaaacgcgttgaccaaaaaacacgagaaaaaacatctattaatgatcttttgcgtgactaaagtttactcttcaaaaatctttgctaatcaataaaatacaaagcaatcaataaggggggatactcccttatttcattatttattcattttgagcgcttgaataaaagctgactgtggtatctctacttttccaaattggcgcattcgcttcttgccttctttttgcttttctaaaagtttgcgcttacgcgtgacatcacccccataacatttagccgttacatctttgcgtaaagcacgaatagtttcgcgtgcaatgattttaccaccaatcgctgcttgaattggaatctgaaacatatgctgaggaataaggtctttcagtttttcacacagtgaacgcccacgcttttccgcaatagtgcggtgcacaagcatcgacaatgcatctatagactctccattcaccaaaatagacattttcactaaatcaccctccgtataatccctcatctgataatcgaaagatgcataaccctttgagattgattttaaacgatcataaaaatcaaaaaccacttcattcagcggcaaatcatatgtcaccatcgcacgcgtcccaacataggataaactaacctgtattccacgacgttcttg
>73	N operona: 51	first-last	BH00730	gene_poz=(601-1464)	-	hypothetical protein	null	/position=98833 - 100896 (99433 - 100296)	/lenght=2064 (864)	/codons=688 (288)	/complement=false	GC-compoz=39.23611111111111%	/LCI1=1.2032520325203253	/LCI2=0.11556329849012774	p_i1=0.18390727756561037	p_i2=0.15656089142339613	/Tai=0.2750010961203968	/Tei=0.24090480228105654	/EEI=3.7158875449058995
cagaaagatgaacatgtttgccaatttgtgcacaagaaccaacagtggcccatgtatcgaccattgttccttcatcaacaaaagcaccaaggttgacaaaggatggcatcagaataacattgggtgcaatataagcagaatggcgtacaatcgctccaggaacggaacggaaatccgcttttttaaagtcagcttcttgccaatgagaaaattttgaagggactttatcccaccaagatgttccatttactccaccggtcataatttgcataggattgagccgaaaagaaagaagaacggcttttttcaaccattgatgaacgtgccattttccatttttttgacgttttacaacacggacttcacctttatcaagaaggtttaacgcatgttcgacactctcaagaatttcacccttagtggttgtattgatagagttgcggtcgtcaaatgctttttcaataatcatttcaagttgtgtgagatcagtcataaccagagttccgttaaacaagttgaaagcttcaggatttattgctttatgacctacgcgaagaaatgtattcagtcaataaaacgataaggaagcaggataggtgtatgaaaaaagattatacagaaaaaacagaagaagaacaaaaacattggacaccacttctccaagcgaaggattccctacaacaagtaaaaaagttttctaattcagcacaaatgcgttcgcctacttatcgtttggcttatatcgatcaagaatttatgatgcgtcctgaactacgttcacaacgtattggtcttgagtttttaaagccagaaatgacgcttcaagaatgtgatattcaatcaacagtcgttttatttggtggtgcgcgtattccaaaacctggaaaagaagcgtgggcagcaaaaaatgaaacacaaaagaagaatttgcatgctatgtcacattattatgatgaagcaagggaatttgcacgtttatgttcatgctattctgctacgaccgagtatcgtgaatttgtggttgtcacagggggagggccagggataatggaagcggggagtcgaggtgctgttgatgttggtgcaccaacggttggtttaaatgttgttttaccgcatgaacaagaacctaattcttatgtgactccgcatttatgttttaattttcattatttagggatacgcaaaatgcattttctcatgcgggcaaaggcattggctattttccctggaggatttggtactctagatgagttgtttgaaacattaactctaatacagacgggacgtatgaaacgggttccgattttactctttggcaaagagttttgggacaatgtgatcaattttgattatttgtcagcgcagggtacaatttctccctccgatgttgatttggtgaaatttgttgacgcagcagcacaagcttttgaagaaattcgttgcttttataagcttccttaatcgttttgaaggatgtaatttttaaacagtttttaatattccaccttggtcaaataaagtcctgaaggtggcgcgaccataccacaacgtgtgcgatctttggcatgaagagctgcttcaagatcttgtgttgtccagcgtccaataccaacttccatgaggcttcctgcaaatgaacgaatttgatgatgaagaaaggagcgcgcttgtgcatagaggaagatctcttctccctctctttgaacatcgagacgttcaagggtgcgaataggactttttgcttgacaatgtgctgaacgaaaggtggtaaaatcatgtttccctacaagtttttgggcagcttcatgcatggcttgcgcattaaggggttttggtatccaccatacgcgtttagtgtttagggctggtggagagcggcgattgagaattttaaaaagataatggcgtttgattgcggaaaatcgtgcatcaaaactatcggggacgttttgtacatgcaagattgcaatattgtctccctgtttttgcaaatgcgcattaagcgcatcgcgtacagtatgtgtacgccaatttttttcaaaatcaacatgtgcaacttgt
>74	N operona: 52	first	BH00740	gene_poz=(601-1344)	truA	tRNA pseudouridine synthase A	null	/position=99729 - 101672 (100329 - 101072)	/lenght=1944 (744)	/codons=648 (248)	/complement=true	GC-compoz=44.22043010752688%	/LCI1=1.2105263157894737	/LCI2=0.22847503373819159	p_i1=0.1871475472728492	p_i2=0.5461423529764527	/Tai=0.3500283114567513	/Tei=0.5915281176788074	/EEI=3.2644142449160327
tcttaccacgctggcgtggtgctgcacctattcagcgtgctattatggctggtgataaggaaacagggatgacgattatgaaaatggatgaaggacttgatacagggcctatcgctctctcttgtgccattcccattactgataacaccactactaatgaacttgcacataagctttcacatataggtgcagatcttatgatagaaatgctatcggctcttgaaaaagggcaacttaaacttaccgcacaatcaggagaaaacataacttatgcctcaaaaataaaaaaagaagaaacacgcattgattggacaaaacctgcagaatttattcacagatatatccgcgctctttctccttttcctggttgctggtgcaacatgaatatcgccggtcgagaagaacgtgtcaaaattcttggaagtcgcctaacgacacgtccttctcttgaaattggtcgaatagagaaaggaccagattctttacttatccattgcggacaagggtgtcttgaagtaacctatttgcaaagatctggtggtaaagttcttgagtgtgcgacctttttgcaaggtgctcatatttctgctgttttttaatatgccacgttttaaactcactcttgaatatgatggctcaaattatgccggctggcagcgccaagcagaacttcgtactatacagagtgctcttgaacaggcactttttcattttagtgggcaacaattgaccattacgacagctggtagaactgatgctggtgtacatgctaccggacaagttgcacatgttgattttgaaaaaaattggcgtacacatactgtacgcgatgcgcttaatgcgcatttgcaaaaacagggagacaatattgcaatcttgcatgtacaaaacgtccccgatagttttgatgcacgattttccgcaatcaaacgccattatctttttaaaattctcaatcgccgctctccaccagccctaaacactaaacgcgtatggtggataccaaaaccccttaatgcgcaagccatgcatgaagctgcccaaaaacttgtagggaaacatgattttaccacctttcgttcagcacattgtcaagcaaaaagtcctattcgcacccttgaacgtctcgatgttcaaagagagggagaagagatcttcctctatgcacaagcgcgctcctttcttcatcatcaaattcgttcatttgcaggaagcctcatggaagttggtattggacgctggacaacacaagatcttgaagcagctcttcatgccaaagatcgcacacgttgtggtatggtcgcgccaccttcaggactttatttgaccaaggtggaatattaaaaactgtttaaaaattacatccttcaaaacgattaaggaagcttataaaagcaacgaatttcttcaaaagcttgtgctgctgcgtcaacaaatttcaccaaatcaacatcggagggagaaattgtaccctgcgctgacaaataatcaaaattgatcacattgtcccaaaactctttgccaaagagtaaaatcggaacccgtttcatacgtcccgtctgtattagagttaatgtttcaaacaactcatctagagtaccaaatcctccagggaaaatagccaatgcctttgcccgcatgagaaaatgcattttgcgtatccctaaataatgaaaattaaaacataaatgcggagtcacataagaattaggttcttgttcatgcggtaaaacaacatttaaaccaaccgttggtgcaccaacatcaacagcacctcgactccccgcttccattatccctggccctccccctgtgacaaccacaaattcacgatactcggtcgtagcagaatagcatgaacataaacgtgcaaattcccttgcttcatcataataatgtgacatagcatgcaaattcttcttttgtgtttcattttttgctgcc
>75	N operona: 52	middle	BH00750	gene_poz=(601-1536)	fmt	Methionyl-tRNA formyltransferase	null	/position=100474 - 102609 (101074 - 102009)	/lenght=2136 (936)	/codons=712 (312)	/complement=true	GC-compoz=41.98717948717949%	/LCI1=1.1286173633440515	/LCI2=0.13569131832797424	p_i1=0.15198633459520172	p_i2=0.2222532980407096	/Tai=0.3378045804265204	/Tei=0.30002796823663863	/EEI=3.4358864421491115
accgtaaaaaagcgtaagaatctgccattcaatattgacccataacaaaccattgattaatctgtgcctcatgccaatgagacctttagttattgtacctgatccgattttacgggaaatatccaaacctgttgagtatattgattcagctgttcaaaaactcgctgatgatatgctggaaactatgtatcacgcccaaggcgttggccttgccgccattcagattggcatacccctacgtatgttggttttagatgtctcgcgaaatgatgaacagaaaaatcctctagttattatcaaccctgaagtcttatggctttcagatgagcgtaatatttacaaagagggctgtctttctattccagaatattttgcagaagtcgaacgccccaaacgcctctgtgttcgctatcaaaatcgtgaaggaaaacaaacagaaattgaggcagatgatctcctcgctacttgcttacagcacgaaatcgatcatttaaacggtcgcctttttattgattatctttcaaagatcaaacgcgatatggtgatacgaaaatttaaaaaacgtgcaaaagaaaaaaacacacaggaagcagttttgtaatggtattacggttaagttttatggggacacctgatttttctgttcccattttacaggctttattggacgctggtcatgatattgcagctgtttatagccaacctcctcgccctgcaggacggcgtggccttaaattgatcccctcacctgtacaaaatctagcaaaagcaaaatctattcctgtctttacacctcaaacactcaaaacagcagaacaacaaaccaaatttacagaacttgctgttgatgttgccattgttgttgcctatggactcctcttaccgaaaaccattcttgaaacaccccgttttggttgtttcaatgcccatgcttcactcttaccacgctggcgtggtgctgcacctattcagcgtgctattatggctggtgataaggaaacagggatgacgattatgaaaatggatgaaggacttgatacagggcctatcgctctctcttgtgccattcccattactgataacaccactactaatgaacttgcacataagctttcacatataggtgcagatcttatgatagaaatgctatcggctcttgaaaaagggcaacttaaacttaccgcacaatcaggagaaaacataacttatgcctcaaaaataaaaaaagaagaaacacgcattgattggacaaaacctgcagaatttattcacagatatatccgcgctctttctccttttcctggttgctggtgcaacatgaatatcgccggtcgagaagaacgtgtcaaaattcttggaagtcgcctaacgacacgtccttctcttgaaattggtcgaatagagaaaggaccagattctttacttatccattgcggacaagggtgtcttgaagtaacctatttgcaaagatctggtggtaaagttcttgagtgtgcgacctttttgcaaggtgctcatatttctgctgttttttaatatgccacgttttaaactcactcttgaatatgatggctcaaattatgccggctggcagcgccaagcagaacttcgtactatacagagtgctcttgaacaggcactttttcattttagtgggcaacaattgaccattacgacagctggtagaactgatgctggtgtacatgctaccggacaagttgcacatgttgattttgaaaaaaattggcgtacacatactgtacgcgatgcgcttaatgcgcatttgcaaaaacagggagacaatattgcaatcttgcatgtacaaaacgtccccgatagttttgatgcacgattttccgcaatcaaacgccattatctttttaaaattctcaatcgccgctctccaccagccctaaacactaaacgcgtatggtggataccaaaaccccttaatgcgcaagccatgcatgaagctgcccaaaaacttgtagggaaacatgattttaccacctttcgttcagcacattgtcaagcaaaaagtcctattcgcacccttgaacgtctcgatgttcaaagagagggagaagagatcttcctctatgcacaagcgcgctcctttcttcatcatcaaattcg
>76	N operona: 52	last	BH00760	gene_poz=(601-1131)	def	Polypeptide deformylase	null	/position=101409 - 103139 (102009 - 102539)	/lenght=1731 (531)	/codons=577 (177)	/complement=true	GC-compoz=39.548022598870055%	/LCI1=1.2859848484848484	/LCI2=0.14583333333333334	p_i1=0.22194665317620696	p_i2=0.2574718376126841	/Tai=0.36393332616282903	/Tei=0.3317246538514157	/EEI=2.9812988666665654
agggcatcagcaataattgcttccatccgcccttgaccaaaagtaccacgcgtttgcttattgcttaaaattgcctgcaactgaacaacctgtcccgcaagtgattgaatattattttgtgctgcatcaatgaccgctaaacgctcttgcaaacgattcaaattttcataagtcgatttggtctgtacctgaagagtttgccctaaattggctgtcatcccattgagttgctcactgagtgacttatttaattccgcctgtctttgaccaaaaatttctgccatcgtttgcatccgtccttgcatttcagcctgtgtttttagcaatgtagccatttgcatttgtacttcacgagaacgctcagcagtttcactttcccaaagcgcctttttccgataagaatgcatcagcataaaaaataccaagcaaacgaatataagcaaaagcagagcgctcagtttaacaaaagactcatcagcgagtataaaagaaaaaaacgaatcaaacataaaaagtaatataacgctcttaccgtaaaaaagcgtaagaatctgccattcaatattgacccataacaaaccattgattaatctgtgcctcatgccaatgagacctttagttattgtacctgatccgattttacgggaaatatccaaacctgttgagtatattgattcagctgttcaaaaactcgctgatgatatgctggaaactatgtatcacgcccaaggcgttggccttgccgccattcagattggcatacccctacgtatgttggttttagatgtctcgcgaaatgatgaacagaaaaatcctctagttattatcaaccctgaagtcttatggctttcagatgagcgtaatatttacaaagagggctgtctttctattccagaatattttgcagaagtcgaacgccccaaacgcctctgtgttcgctatcaaaatcgtgaaggaaaacaaacagaaattgaggcagatgatctcctcgctacttgcttacagcacgaaatcgatcatttaaacggtcgcctttttattgattatctttcaaagatcaaacgcgatatggtgatacgaaaatttaaaaaacgtgcaaaagaaaaaaacacacaggaagcagttttgtaatggtattacggttaagttttatggggacacctgatttttctgttcccattttacaggctttattggacgctggtcatgatattgcagctgtttatagccaacctcctcgccctgcaggacggcgtggccttaaattgatcccctcacctgtacaaaatctagcaaaagcaaaatctattcctgtctttacacctcaaacactcaaaacagcagaacaacaaaccaaatttacagaacttgctgttgatgttgccattgttgttgcctatggactcctcttaccgaaaaccattcttgaaacaccccgttttggttgtttcaatgcccatgcttcactcttaccacgctggcgtggtgctgcacctattcagcgtgctattatggctggtgataaggaaacagggatgacgattatgaaaatggatgaaggacttgatacagggcctatcgctctctcttgtgccattcccattactgataacaccactactaatgaacttgcacataagctttcacatataggtgcagatcttatgatagaaatgctatcggctcttgaaaaagggcaacttaaacttaccgcacaatcaggagaaaaca
>77	N operona: 53	first-last	BH00770	gene_poz=(601-1785)	-	hypothetical protein	null	/position=102031 - 104415 (102631 - 103815)	/lenght=2385 (1185)	/codons=795 (395)	/complement=false	GC-compoz=39.07172995780591%	/LCI1=1.2106598984771573	/LCI2=0.07961082910321489	p_i1=0.18720725156842719	p_i2=0.06255830267848572	/Tai=0.25624533086963175	/Tei=0.15630247241063716	/EEI=3.8149972193113997
tttttttcttttgcacgttttttaaattttcgtatcaccatatcgcgtttgatctttgaaagataatcaataaaaaggcgaccgtttaaatgatcgatttcgtgctgtaagcaagtagcgaggagatcatctgcctcaatttctgtttgttttccttcacgattttgatagcgaacacagaggcgtttggggcgttcgacttctgcaaaatattctggaatagaaagacagccctctttgtaaatattacgctcatctgaaagccataagacttcagggttgataataactagaggatttttctgttcatcatttcgcgagacatctaaaaccaacatacgtaggggtatgccaatctgaatggcggcaaggccaacgccttgggcgtgatacatagtttccagcatatcatcagcgagtttttgaacagctgaatcaatatactcaacaggtttggatatttcccgtaaaatcggatcaggtacaataactaaaggtctcattggcatgaggcacagattaatcaatggtttgttatgggtcaatattgaatggcagattcttacgcttttttacggtaagagcgttatattactttttatgtttgattcgtttttttcttttatactcgctgatgagtcttttgttaaactgagcgctctgcttttgcttatattcgtttgcttggtattttttatgctgatgcattcttatcggaaaaaggcgctttgggaaagtgaaactgctgagcgttctcgtgaagtacaaatgcaaatggctacattgctaaaaacacaggctgaaatgcaaggacggatgcaaacgatggcagaaatttttggtcaaagacaggcggaattaaataagtcactcagtgagcaactcaatgggatgacagccaatttagggcaaactcttcaggtacagaccaaatcgacttatgaaaatttgaatcgtttgcaagagcgtttagcggtcattgatgcagcacaaaataatattcaatcacttgcgggacaggttgttcagttgcaggcaattttaagcaataagcaaacgcgtggtacttttggtcaagggcggatggaagcaattattgctgatgccctaccagcgaatgcttatatttttcaagctgtgctctctaatggaaagcggccagattgtctcatccacatgccgaataaggcaccttctttggttgttgatgctaaatttcctctagaagcttggaatgctatgcgtaaagcaacatcagcacaagaacgtcaagaagcagaacgccaatttcgtaccgatatggaagttcatattcgtgatattgcgcaaaaatatttaatttctggagaaacacatgacacagcttttctttttgtgccatcggaatcgatttttgcaacgatctatgaggattttgaatcgttggtacaaaaagctaatcgagcacatataattattgtatctccgtctttgttgatgctctctattcaggttgtacaaaccattatgaaagatgcacggatgcgtgaacaagcgcatttgattcagtcagaagtagcaaaattgatggaagattttggacgaatggatacacgtattcgcgcattacagaagcatttttacaaagcaggagaggatatagaagggattttaatctcatcttccaaaattatgaaacgagctaaccgtattgaaacttttcaattaaaagataataattctgagccaatggaaataaaaacatctgctcaatcgcaaacattgcgtttggttgatgaggagtaaaacaaatttcttagtcatcataagtatgttcatatcctttatggattggtaataattttttagtatccatagtgcgcgttttatttcctaaggagagaaacagaggaaatgcgacaccttttgtttttaggggtattggtgtttctgctagggggatgtacaacaacctccccgatttatacaaacaatgcttgcgccattttagcgcaaaaagatggtttttttgataattggggaaaggcttctaaaagagcagaaatacgctatgggattcctatacctattattcttgcaaccattaagatggaatcaaactttcgtcacaatgcacgtcctgcgcgcaaaaaactacttggttttattccatggaagcgtccgtcgacagcatatggttattctcaagcacttgacagtacatgggcaatgtatcttcgctctacgggaagatcttttgcatggcgtactaattttgcagatgccgctgattttgttgcttggtatcatcgccagagtgttcaacgcaatggtgtgaggtttgatgatgcgtatagcctttatttaaattatcatatgggtcatagtgcttatgcgcgtagtaaa
>78	N operona: 54	first-last	BH00780	gene_poz=(601-1188)	-	hypothetical protein	null	/position=103324 - 105111 (103924 - 104511)	/lenght=1788 (588)	/codons=596 (196)	/complement=false	GC-compoz=42.3469387755102%	/LCI1=1.1572649572649574	/LCI2=0.13042735042735037	p_i1=0.1639420001259158	p_i2=0.20444814194773195	/Tai=0.3816967067471069	/Tei=0.2840033277529588	/EEI=3.158942487585063
accgatatggaagttcatattcgtgatattgcgcaaaaatatttaatttctggagaaacacatgacacagcttttctttttgtgccatcggaatcgatttttgcaacgatctatgaggattttgaatcgttggtacaaaaagctaatcgagcacatataattattgtatctccgtctttgttgatgctctctattcaggttgtacaaaccattatgaaagatgcacggatgcgtgaacaagcgcatttgattcagtcagaagtagcaaaattgatggaagattttggacgaatggatacacgtattcgcgcattacagaagcatttttacaaagcaggagaggatatagaagggattttaatctcatcttccaaaattatgaaacgagctaaccgtattgaaacttttcaattaaaagataataattctgagccaatggaaataaaaacatctgctcaatcgcaaacattgcgtttggttgatgaggagtaaaacaaatttcttagtcatcataagtatgttcatatcctttatggattggtaataattttttagtatccatagtgcgcgttttatttcctaaggagagaaacagaggaaatgcgacaccttttgtttttaggggtattggtgtttctgctagggggatgtacaacaacctccccgatttatacaaacaatgcttgcgccattttagcgcaaaaagatggtttttttgataattggggaaaggcttctaaaagagcagaaatacgctatgggattcctatacctattattcttgcaaccattaagatggaatcaaactttcgtcacaatgcacgtcctgcgcgcaaaaaactacttggttttattccatggaagcgtccgtcgacagcatatggttattctcaagcacttgacagtacatgggcaatgtatcttcgctctacgggaagatcttttgcatggcgtactaattttgcagatgccgctgattttgttgcttggtatcatcgccagagtgttcaacgcaatggtgtgaggtttgatgatgcgtatagcctttatttaaattatcatatgggtcatagtgcttatgcgcgtagtaaaggatatgtacctggtacacttgcacaagcggcacagcgtatggcaattatgtctagacactatgaccagcaattaaaggcatgtggacggcgttaaggaggattataaaaatatttgaagtaggaattaaattggttttcaaattgacttaagtgcagaatttcttataacctgaataagcaaatgtagttttagagaaacagttccaaatattgcaaaaaaacgttgcattaagacggtgcataaaaggcattttccttctttgaagagttgttatccacacactaattctatttctgacatgcaaacaaatgattttgattgattcactatgaacaggtttgaaatgaaggaattttacaatatttggatttctcattcaatattcaaaacgataaattgtcattataaattaacagcttgacttaattgttatacgaattaaatacctctatgacaaaagactctttcaatgcattttaataacacgagggagaggatttttttatcaaaacctttgttaaaacggagatacgatatcacaaggtaaaaagttcaatataaagcttgctaataaaatacatgaaagaccactaatcagaaaagctttgttttttctctctttttataaaagccaaacggcagagtacaaaaagaaacaaagagcagttatcatcacttagaaagattgataat
>79	N operona: 55	first	BH00790	gene_poz=(601-852)	-	hypothetical protein	null	/position=104687 - 106138 (105287 - 105538)	/lenght=1452 (252)	/codons=484 (84)	/complement=true	GC-compoz=41.269841269841265%	/LCI1=1.144578313253012	/LCI2=0.19919678714859435	p_i1=0.15859991634450693	p_i2=0.4482203816761919	/Tai=0.34257609543576395	/Tei=0.5033983435085727	/EEI=3.4895741809839005
gcaacttttttttcttttgacaattttattgttttatgagtcattgaactctctcatcttttctcttgaagttaccaattacactcgccatatgagaaggatggaacaaacgctttatttagagtatagccgctttaaagaggacattcacaatgacacatgtgacgcctttctccaatccttttctcttaggatttgaaacaatagaaaaaacattgcgacgtattggtaaagctgatgaaacttatcccgcttataatattgagcgtttacacaaaaatgatgatgcaagccatatacgcataactttggctgttgctggctttaaagtcaataatctcaatatcttgctcgatgacaaccaattgattattcatggtaaacaaacagacagtcaaaaccaccaatatctatatcgtggtatagctgcacgtcaattccaacgtacttttgttcttgtcgaaggaatgcacgttacaaatgccgagttgaaaaatggtcttttatcaattaacttataccagccaaaaacaaaaaaacaaatgaagcaaattccaatcaaagtaagtaataagagttaaggtataaaggaataatgaaatgggagagcataaacaaaacttgtcgttgcaagatatgacccattctgatacggggcagattgcttatttaaaaaaggtttgtacagatgatctggctaaaaattttccagatcttccgccaatgacccctggtattacagtatgggctctgtttggtgaaacaggttatccaatcattttatccgatgagcgctctattgctcttgcaggagccaatgagcatgagctacaaattgtaactttgcactaggttgctttacgaaaaatattgggtattttataagatctgctgatctttcatgagaaagtatagcgataagtctgtttatggataaattggaagcaaatcattccaattttaggggtatcgtaattgtttttaatcaaaaagtacggttgtatttaacttcaccctgtccgtttagattatcaatctttctaagtgatgataactgctctttgtttctttttgtactctgccgtttggcttttataaaaagagagaaaaaacaaagcttttctgattagtggtctttcatgtattttattagcaagctttatattgaactttttaccttgtgatatcgtatctccgttttaacaaaggttttgataaaaaaatcctctccctcgtgttattaaaatgcattgaaagagtcttttgtcatagaggtatttaattcgtataacaattaagtcaagctgttaatttataatgacaatttatcgttttgaatattgaatgagaaatccaaatattgtaaaattccttcatttcaaacctgttcatagtgaatcaatcaaaatcatttgtttgcatgtcagaaatagaattagtgtgtggataaca
>80	N operona: 55	last	BH00800	gene_poz=(601-1029)	ibpA1	Heat shock protein	null	/position=104958 - 106586 (105558 - 105986)	/lenght=1629 (429)	/codons=543 (143)	/complement=true	GC-compoz=34.731934731934736%	/LCI1=1.2347417840375587	/LCI2=0.12347417840375587	p_i1=0.19808586968072417	p_i2=0.18155950937154078	/Tai=0.34476602500871145	/Tei=0.2634035584343867	/EEI=3.0686816818427447
gttcccaaggcgcaaaatatgcgtgtccaccgccaatgtaggccaaccaaaagcaacattcaaaacaacattagctgttttacgccccacaccaggaagtgccataagtgcctcacgattatcaggtacttgaccaccatagtgatcaattaaaaagctgcaaagcgcgtaaatattgcgcgcttttgcacgccaaagaccaactgtacgaatatggcgtgcaatttcttcttctcctaaagcaaccattttttccggttgatctgcgaggcgaaataattcttttgtcactttattaacacttgcatctgtcgcttgtgctgagagaacaactgcaattaaaagagtaaaaacatttgtatagataagatcacttttaggagtcgggcgttgaatagaaaaacggcgaaatatttcttcaatttcgtcttcgctatacaatattccagcaacttttttttcttttgacaattttattgttttatgagtcattgaactctctcatcttttctcttgaagttaccaattacactcgccatatgagaaggatggaacaaacgctttatttagagtatagccgctttaaagaggacattcacaatgacacatgtgacgcctttctccaatccttttctcttaggatttgaaacaatagaaaaaacattgcgacgtattggtaaagctgatgaaacttatcccgcttataatattgagcgtttacacaaaaatgatgatgcaagccatatacgcataactttggctgttgctggctttaaagtcaataatctcaatatcttgctcgatgacaaccaattgattattcatggtaaacaaacagacagtcaaaaccaccaatatctatatcgtggtatagctgcacgtcaattccaacgtacttttgttcttgtcgaaggaatgcacgttacaaatgccgagttgaaaaatggtcttttatcaattaacttataccagccaaaaacaaaaaaacaaatgaagcaaattccaatcaaagtaagtaataagagttaaggtataaaggaataatgaaatgggagagcataaacaaaacttgtcgttgcaagatatgacccattctgatacggggcagattgcttatttaaaaaaggtttgtacagatgatctggctaaaaattttccagatcttccgccaatgacccctggtattacagtatgggctctgtttggtgaaacaggttatccaatcattttatccgatgagcgctctattgctcttgcaggagccaatgagcatgagctacaaattgtaactttgcactaggttgctttacgaaaaatattgggtattttataagatctgctgatctttcatgagaaagtatagcgataagtctgtttatggataaattggaagcaaatcattccaattttaggggtatcgtaattgtttttaatcaaaaagtacggttgtatttaacttcaccctgtccgtttagattatcaatctttctaagtgatgataactgctctttgtttctttttgtactctgccgtttggcttttataaaaagagagaaaaaacaaagcttttctgattagtggtctttcatgtattttattagcaagctttatattgaactttttaccttg
>81	N operona: 56	first-last	BH00810	gene_poz=(601-1341)	nth	Endonuclease III	null	/position=105495 - 107435 (106095 - 106835)	/lenght=1941 (741)	/codons=647 (247)	/complement=false	GC-compoz=40.48582995951417%	/LCI1=1.2439024390243902	/LCI2=0.25582655826558265	p_i1=0.20228251403642777	p_i2=0.6283094097339487	/Tai=0.25927824060002713	/Tei=0.6654784687605538	/EEI=3.718634364208411
tgggtcatatcttgcaacgacaagttttgtttatgctctcccatttcattattcctttataccttaactcttattacttactttgattggaatttgcttcatttgtttttttgtttttggctggtataagttaattgataaaagaccatttttcaactcggcatttgtaacgtgcattccttcgacaagaacaaaagtacgttggaattgacgtgcagctataccacgatatagatattggtggttttgactgtctgtttgtttaccatgaataatcaattggttgtcatcgagcaagatattgagattattgactttaaagccagcaacagccaaagttatgcgtatatggcttgcatcatcatttttgtgtaaacgctcaatattataagcgggataagtttcatcagctttaccaatacgtcgcaatgttttttctattgtttcaaatcctaagagaaaaggattggagaaaggcgtcacatgtgtcattgtgaatgtcctctttaaagcggctatactctaaataaagcgtttgttccatccttctcatatggcgagtgtaattggtaacttcaagagaaaagatgagagagttcaatgactcataaaacaataaaattgtcaaaagaaaaaaaagttgctggaatattgtatagcgaagacgaaattgaagaaatatttcgccgtttttctattcaacgcccgactcctaaaagtgatcttatctatacaaatgtttttactcttttaattgcagttgttctctcagcacaagcgacagatgcaagtgttaataaagtgacaaaagaattatttcgcctcgcagatcaaccggaaaaaatggttgctttaggagaagaagaaattgcacgccatattcgtacagttggtctttggcgtgcaaaagcgcgcaatatttacgcgctttgcagctttttaattgatcactatggtggtcaagtacctgataatcgtgaggcacttatggcacttcctggtgtggggcgtaaaacagctaatgttgttttgaatgttgcttttggttggcctacattggcggtggacacgcatattttgcgccttgggaaccgtcttggtttagcgcccggcaaaacaccagagattgtcgaagaaaagttgttaaagattataccgttccggtatcttcgttatgcacatcattggctcgttttacatgggcgttatatttgtcaagcgcgtaaagcacaatgtacgcggtgcatcattgctgatctctgtaaagcagcaatcaaaacaaatgcaattccagcacctttggttgaagttcaggggaatggagctccaatttttttttgatatggacttgctattttgttgatactgccttatgaaaacattgttggaaccgcccggcagggcatgccgtggctgtttaaatgcttattcaagctttggtccgtttgaataaaaagattcgcttatgaataatgtatggagtagcaaaatgcccaagatgaagaccaaatcgtccgctaagaagcggtttaaaatcactgcgtcaggtaaagttaaagtggcagctgcaggtaaacggcatggcatgattaaacgttcgaataaatttattcgcgatgctcgtggaacaatggttttgagtgagcaagatgctaaaaaagttattcagcattatttgccaaatggtttgtaaacctgacgcttttgatttttaggagagtattacatggcacgtgtaaaaagaggtgttacagcgcacgctaagcacaaaaaagttcttaaacaggctgaaggtttttacggtcgtcgtaaaaataccatccgtgcagctaaggcggcggttgatcgttcaaagcagtatgcttatcgtgatcgtaaaaataggaaacgtactttccgtgctttatggattcagagaatcaatgcagctgtccgtgcaga
>82	N operona: 57	first	BH00820	gene_poz=(601-804)	rpmI	50S ribosomal protein l35	null	/position=106384 - 107787 (106984 - 107187)	/lenght=1404 (204)	/codons=468 (68)	/complement=false	GC-compoz=40.19607843137255%	/LCI1=1.2885572139303483	/LCI2=0.12636815920398015	p_i1=0.22316809627938164	p_i2=0.1909910049412673	/Tai=0.259894212173984	/Tei=0.27189190444714056	/EEI=3.8444227907538338
ttggtctttggcgtgcaaaagcgcgcaatatttacgcgctttgcagctttttaattgatcactatggtggtcaagtacctgataatcgtgaggcacttatggcacttcctggtgtggggcgtaaaacagctaatgttgttttgaatgttgcttttggttggcctacattggcggtggacacgcatattttgcgccttgggaaccgtcttggtttagcgcccggcaaaacaccagagattgtcgaagaaaagttgttaaagattataccgttccggtatcttcgttatgcacatcattggctcgttttacatgggcgttatatttgtcaagcgcgtaaagcacaatgtacgcggtgcatcattgctgatctctgtaaagcagcaatcaaaacaaatgcaattccagcacctttggttgaagttcaggggaatggagctccaatttttttttgatatggacttgctattttgttgatactgccttatgaaaacattgttggaaccgcccggcagggcatgccgtggctgtttaaatgcttattcaagctttggtccgtttgaataaaaagattcgcttatgaataatgtatggagtagcaaaatgcccaagatgaagaccaaatcgtccgctaagaagcggtttaaaatcactgcgtcaggtaaagttaaagtggcagctgcaggtaaacggcatggcatgattaaacgttcgaataaatttattcgcgatgctcgtggaacaatggttttgagtgagcaagatgctaaaaaagttattcagcattatttgccaaatggtttgtaaacctgacgcttttgatttttaggagagtattacatggcacgtgtaaaaagaggtgttacagcgcacgctaagcacaaaaaagttcttaaacaggctgaaggtttttacggtcgtcgtaaaaataccatccgtgcagctaaggcggcggttgatcgttcaaagcagtatgcttatcgtgatcgtaaaaataggaaacgtactttccgtgctttatggattcagagaatcaatgcagctgtccgtgcagaaggtttaacttatggacgctttattgatggtttatcaaaggctggtattgagattgatcgtaaggttctttcagacatagcaattcatgagtcagcggcattttctgctttagtagcttctgcaaagaaagctttggaatatttgaaagatacaacgcctaatgcttttgaaggcgctgtcaagtaagccagtcgcgttctcttaaagcattcatttattcgggatcccgtactggttaggctagtgcgggttttttttattcaaaaaataggcaaagatatgagcgatattgagcgtcttgaacaagaaatttgtttagccttagagatggctggtgatgaacaggcactt
>83	N operona: 57	last	BH00830	gene_poz=(601-1002)	rplT	50S ribosomal protein l20	null	/position=106621 - 108222 (107221 - 107622)	/lenght=1602 (402)	/codons=534 (134)	/complement=false	GC-compoz=41.29353233830846%	/LCI1=1.2105263157894737	/LCI2=0.14160401002506268	p_i1=0.1871475472728492	p_i2=0.242658372305292	/Tai=0.2317242190892268	/Tei=0.31839253507476284	/EEI=4.087232966797533
ttgtcgaagaaaagttgttaaagattataccgttccggtatcttcgttatgcacatcattggctcgttttacatgggcgttatatttgtcaagcgcgtaaagcacaatgtacgcggtgcatcattgctgatctctgtaaagcagcaatcaaaacaaatgcaattccagcacctttggttgaagttcaggggaatggagctccaatttttttttgatatggacttgctattttgttgatactgccttatgaaaacattgttggaaccgcccggcagggcatgccgtggctgtttaaatgcttattcaagctttggtccgtttgaataaaaagattcgcttatgaataatgtatggagtagcaaaatgcccaagatgaagaccaaatcgtccgctaagaagcggtttaaaatcactgcgtcaggtaaagttaaagtggcagctgcaggtaaacggcatggcatgattaaacgttcgaataaatttattcgcgatgctcgtggaacaatggttttgagtgagcaagatgctaaaaaagttattcagcattatttgccaaatggtttgtaaacctgacgcttttgatttttaggagagtattacatggcacgtgtaaaaagaggtgttacagcgcacgctaagcacaaaaaagttcttaaacaggctgaaggtttttacggtcgtcgtaaaaataccatccgtgcagctaaggcggcggttgatcgttcaaagcagtatgcttatcgtgatcgtaaaaataggaaacgtactttccgtgctttatggattcagagaatcaatgcagctgtccgtgcagaaggtttaacttatggacgctttattgatggtttatcaaaggctggtattgagattgatcgtaaggttctttcagacatagcaattcatgagtcagcggcattttctgctttagtagcttctgcaaagaaagctttggaatatttgaaagatacaacgcctaatgcttttgaaggcgctgtcaagtaagccagtcgcgttctcttaaagcattcatttattcgggatcccgtactggttaggctagtgcgggttttttttattcaaaaaataggcaaagatatgagcgatattgagcgtcttgaacaagaaatttgtttagccttagagatggctggtgatgaacaggcacttgaagctgtgcgtattgcagcgttaggcaaaaaaggcagcatctctgaaaagttaaaagcattaggaaagatgagtgctagcgagcgccagaaagttggtccagttcttaacggattaaaaaatcgcgttttagaactatggacgcaaaagcgtgattttctgaggcgtcaagcaatggatgcatgccttactcgtgaaacagtggatatcactttgcctgtgcgttcttcaccgatagaacgggggcgtattcatccgatttcacaagtgattgaagaaattatagctatttatatgaagatgggtttttctcttgcagaaggaccagatattgaaacagattattataattttacggcattgaattttcctgaaggtcatccagcacgtgaaatgcatgataccttcttttttgatgttaataaaacgggagag
>84	N operona: 58	first	BH00840	gene_poz=(601-1686)	pheS	Phenylalanyl-tRNA synthetase alpha chain	null	/position=107116 - 109401 (107716 - 108801)	/lenght=2286 (1086)	/codons=762 (362)	/complement=false	GC-compoz=40.88397790055249%	/LCI1=1.1218836565096952	/LCI2=0.12105263157894731	p_i1=0.14923282058774948	p_i2=0.17378046679546608	/Tai=0.29596645260428844	/Tei=0.25640242011591946	/EEI=3.8203632336790485
cgtggaacaatggttttgagtgagcaagatgctaaaaaagttattcagcattatttgccaaatggtttgtaaacctgacgcttttgatttttaggagagtattacatggcacgtgtaaaaagaggtgttacagcgcacgctaagcacaaaaaagttcttaaacaggctgaaggtttttacggtcgtcgtaaaaataccatccgtgcagctaaggcggcggttgatcgttcaaagcagtatgcttatcgtgatcgtaaaaataggaaacgtactttccgtgctttatggattcagagaatcaatgcagctgtccgtgcagaaggtttaacttatggacgctttattgatggtttatcaaaggctggtattgagattgatcgtaaggttctttcagacatagcaattcatgagtcagcggcattttctgctttagtagcttctgcaaagaaagctttggaatatttgaaagatacaacgcctaatgcttttgaaggcgctgtcaagtaagccagtcgcgttctcttaaagcattcatttattcgggatcccgtactggttaggctagtgcgggttttttttattcaaaaaataggcaaagatatgagcgatattgagcgtcttgaacaagaaatttgtttagccttagagatggctggtgatgaacaggcacttgaagctgtgcgtattgcagcgttaggcaaaaaaggcagcatctctgaaaagttaaaagcattaggaaagatgagtgctagcgagcgccagaaagttggtccagttcttaacggattaaaaaatcgcgttttagaactatggacgcaaaagcgtgattttctgaggcgtcaagcaatggatgcatgccttactcgtgaaacagtggatatcactttgcctgtgcgttcttcaccgatagaacgggggcgtattcatccgatttcacaagtgattgaagaaattatagctatttatatgaagatgggtttttctcttgcagaaggaccagatattgaaacagattattataattttacggcattgaattttcctgaaggtcatccagcacgtgaaatgcatgataccttcttttttgatgttaataaaacgggagagcggaaattattgcgcacccatacatcgcctgtacaaattcgcacaatggaaaagcagaaagcaccgatacgtatcattattcctggaaaaacgtatcgtatggattcggatgcaacacattcacccatgtttcatcaggtagagggtcttgtgattgataaaacctctactattgcacatatgatgtggcttcatgagactttttgtaaagccttttttgaagtttcctctgtaaagatgcgttttcgcccctcttttttccctttcactgaaccctccatggaagtagatattcaatgtgatcgttctggttcagaagtgaaatttggggaaggacaggattggctggaaatcttaggatgcggaatggttcatcctcatgtcttaaagaatgttggtttagatcctgatgagtatcagggttttgcatggggaatgggcatagatcgcattgctatgttgaaatacggtatgcctgatttgcgagctttttttgatgctgatctgcgttggttagatcattatggctttcgttgctttgacatgcatgctttttttcctggtttaagaaatgtgtgatcttgtcatagttttcctgtgaggttttaaaatgaaatttacattgtcttggttgaaagatcacttagagacagatgcatctttggatgaaatttgtgataaactaacggctattggtcttgaggttgatcatgttgatgatcgttcttatttaaaaggttttgtgattgcaaaagttttaacggcaataaaacatcctgatgcagataaactacagattttatcggtagatacaggggctgataaacctgtacaagttatttgcggggcaccaaatgcacgtgctggacttgttggtgttcttgctttaccagggacttatgtaccaggacttgatgtgacgctatcggtaggcaaaatccgtggtattgaaagttttgggatgatgtgttcgtgggccgagcttgaattatcaaatgagcatgatggaattatcgagcttccagaagatgtgcctattggagcttcctttgcagtttatgcaggtttagatgatccggtgattgatatcggtttgacgcccaatcgttctgattgcacaggggttcgcggtattgcccgtgatcttgctgcgactggaattggtcggttaaaagaact
>85	N operona: 58	last	BH00850	gene_poz=(601-3015)	pheT	Phenylalanyl-tRNA synthetase beta chain	null	/position=108233 - 111847 (108833 - 111247)	/lenght=3615 (2415)	/codons=1205 (805)	/complement=false	GC-compoz=42.52587991718427%	/LCI1=1.1086235489220564	/LCI2=0.13615257048092871	p_i1=0.14387558757527755	p_i2=0.22383067769539108	/Tai=0.28989915579940684	/Tei=0.30144760992585196	/EEI=3.951167003968494
tgcgcacccatacatcgcctgtacaaattcgcacaatggaaaagcagaaagcaccgatacgtatcattattcctggaaaaacgtatcgtatggattcggatgcaacacattcacccatgtttcatcaggtagagggtcttgtgattgataaaacctctactattgcacatatgatgtggcttcatgagactttttgtaaagccttttttgaagtttcctctgtaaagatgcgttttcgcccctcttttttccctttcactgaaccctccatggaagtagatattcaatgtgatcgttctggttcagaagtgaaatttggggaaggacaggattggctggaaatcttaggatgcggaatggttcatcctcatgtcttaaagaatgttggtttagatcctgatgagtatcagggttttgcatggggaatgggcatagatcgcattgctatgttgaaatacggtatgcctgatttgcgagctttttttgatgctgatctgcgttggttagatcattatggctttcgttgctttgacatgcatgctttttttcctggtttaagaaatgtgtgatcttgtcatagttttcctgtgaggttttaaaatgaaatttacattgtcttggttgaaagatcacttagagacagatgcatctttggatgaaatttgtgataaactaacggctattggtcttgaggttgatcatgttgatgatcgttcttatttaaaaggttttgtgattgcaaaagttttaacggcaataaaacatcctgatgcagataaactacagattttatcggtagatacaggggctgataaacctgtacaagttatttgcggggcaccaaatgcacgtgctggacttgttggtgttcttgctttaccagggacttatgtaccaggacttgatgtgacgctatcggtaggcaaaatccgtggtattgaaagttttgggatgatgtgttcgtgggccgagcttgaattatcaaatgagcatgatggaattatcgagcttccagaagatgtgcctattggagcttcctttgcagtttatgcaggtttagatgatccggtgattgatatcggtttgacgcccaatcgttctgattgcacaggggttcgcggtattgcccgtgatcttgctgcgactggaattggtcggttaaaagaactatccttgccacaattgggtactacctttgaaacatcgcttgatgtttctttagatttttcgcaaagcgcgttgttatgtttggggtttgcttggtgtgaagttcgcaatgttcaaaataatgcatcgccacaatggatgcaacaacgtttgaacgccattggtttgagaccaattaatgcgttggttgatataaccaattacatcagttttgatcttggtcgtccgctgcatgtttttgatgccgataagattaaaggtaatttgcgtgtacgttgtggtcgtgaaggtgaacagcttcaggcgcttaacggaaaagtctataatttaggtgttaaagattgtgttattgcagatgaagagggtgttgtttcgattgccggtattatgggtggtgaaagaacgagctgtgatgagacgacgcgtcgcgttattattgagtcggcactttgggatgcgcagagtattgcgcagacagggcgtgcattaggacttatcagtgatgcccgttataggtttgaacggggtgtggatccggcttttatggaaacagggcttgagattgcaacagagttggtcctacgtctttgtggtggtgaaggttcaaagatgaagattgtgggttatcagcagccagaaatcagacagatcacttttccactttctgaaattaaacgtttaacatatttggaaatagaacatgaacaaaccatgactattttgacacagctaggatttgatagtgaaggtcaaggaaatgtggttgtggttaaagtaccaacatggcgtcctgatattgtcggtaaagcggatttggtggaagaggtaatgagaatttatgggctggataaaattaagccgataccgttagaaagttttatggaggtcaaagatccagttttaacagtttcgcaacttcgttcacgtattacacgtttcgccttagcggggcgtggtatgagagaaactgtgacttggtcttttatttctgaaaaacaggcgctggcctttggaggtggtcaagcacagcttaaattagtaaatcccatttctgctgatatgtccgttatgcgtccctctcttttgcctggtttgttggtggctgcacagcgcaatgctgaccgtggttttccagattttgctttatttgaagtttccaacatctacgaagacgatactcctgataagcaacaccgtgttgccggtggtattcgccgtggaacagagcagtttggaggggcagggcgattttggaatgggaatgcaagagcggttgatgtttttgatgccaaagcagatgcattggctgttttagaagcatgcggtctagagagtggcaaagttcaaattgaagtgggagcacctgattggtatcatcctggtcgttcaggggttataaagcttggatcaaagattattcttggtttttttggtgtttttcatcctgctacattggagaaattagatatcagtggtcctttatgcggttttgaaatttttctcgatcggattccagagccaaagaagaaagcaacaaaaagccgttctcctttgaaattatcatcgcttcaaatggtgcggcgtgattttgcatttgtcgttgataaaatggttgactcttctctgattgttcgtgctgccagtggagcggataaaaagcttattcattcggtacaggtttttgatgtttttgaagatttaagccttggtgaagagaaaaaatctgttgcgattgaagttgctcttcaacccattgaacggactctcactgatgaagatatagaagagcttgccttgaaactggtagaaaatgtcactaggatgacgggtgcaagtttgcgctgttgaatctttttctcatctataaatattcaccaaataggagcactccgagaagtgctcccttattttcagacattcaagagctgtggagttttttgaaaggaccttcatactaaagagattctctttaaatattagtctttttcaaggcgaaaaagactattttaaaatcacttaaaaagttgtccttttgtaaagatccttcattgcaaaggtaaaaaataactgttattgctaaatgataatgcaaatcattagcaataaagagagagcatatgaaggaaagagaggatcaatgaacgtaaaaacgttttttatcataatatgggcaagtgctattttttttacatccgattttgctttgtgtgctggaaaatttaaagctgttacaactttcacaatcattgctgatatggcgcgcaatgtagcaggtgatgttgcggatgttgaatcaatcacaaaaccaggtgctgaaattcacgaatatcaaccaactcctcgtgatcttatgcgcgcacaaggagcaaatcttattttgtggaatggattagagttggaactttggtttgaaaagttttttcaaaatatcaaggatgttccaagtgt
>86	N operona: 59	first	BH00860	gene_poz=(601-1509)	yfeA	Iron transport protein yfeA	null	/position=110937 - 113045 (111537 - 112445)	/lenght=2109 (909)	/codons=703 (303)	/complement=false	GC-compoz=38.28382838283829%	/LCI1=1.3421633554083885	/LCI2=0.1012141280353201	p_i1=0.24907826182091256	p_i2=0.11472154255884055	/Tai=0.24794842676659967	/Tei=0.2032493883029565	/EEI=3.4714713147129506
aaagccgttctcctttgaaattatcatcgcttcaaatggtgcggcgtgattttgcatttgtcgttgataaaatggttgactcttctctgattgttcgtgctgccagtggagcggataaaaagcttattcattcggtacaggtttttgatgtttttgaagatttaagccttggtgaagagaaaaaatctgttgcgattgaagttgctcttcaacccattgaacggactctcactgatgaagatatagaagagcttgccttgaaactggtagaaaatgtcactaggatgacgggtgcaagtttgcgctgttgaatctttttctcatctataaatattcaccaaataggagcactccgagaagtgctcccttattttcagacattcaagagctgtggagttttttgaaaggaccttcatactaaagagattctctttaaatattagtctttttcaaggcgaaaaagactattttaaaatcacttaaaaagttgtccttttgtaaagatccttcattgcaaaggtaaaaaataactgttattgctaaatgataatgcaaatcattagcaataaagagagagcatatgaaggaaagagaggatcaatgaacgtaaaaacgttttttatcataatatgggcaagtgctattttttttacatccgattttgctttgtgtgctggaaaatttaaagctgttacaactttcacaatcattgctgatatggcgcgcaatgtagcaggtgatgttgcggatgttgaatcaatcacaaaaccaggtgctgaaattcacgaatatcaaccaactcctcgtgatcttatgcgcgcacaaggagcaaatcttattttgtggaatggattagagttggaactttggtttgaaaagttttttcaaaatatcaaggatgttccaagtgtcgttgtttcaaaaggtattgtaccgattaaaattggtgaaggacctttcagtggaaaacctaatcctcatgcatggatgtctccgacttcagcattgatttacgttgataatattcgtgacgcttttgtaaaatacgatcctgaacatgctcctatttataaagaaaatgctgaaatttataaacaaaagattcgctcaacaattgatccgattaaaacagaattagaagcggtgccgcaagacaagcgttggcttgtaactagtgaaggcgcatttagctatttggcgcgtgattttgatctgaaagaactttatttatggcccattaatgctgatcagcaaggaacaccacaacaagttaagcatgttattgatatggttcgcaaatacaatatccatgcagttttttctgaaagcactatttctcctgctcctgctaaacaagttgcgagagaaacaggggctaaatatggcggtgttctttatgttgactcgctgagtgagaaaaatggtgaggtaccaacctatattgatttattacgtgtcacaagtgggcgtattagcgctgccttattagagggagtaaaaggccaatgataggatctggaatatttgcccaaggcgtaacggtaacatatcgtaatggacatactgctttacgggaagtcaattttgaaagcccaacaggttctattacggcattagttggcgttaatggatcaggtaagtcaacgctatttaaagcaattatggggtttgtacggccatcaaaaggaaaaattcgcatgtttgatttgccggttgatacggctttgaaaaaaaatcttattgcttatgttccccagagtgaggatgttgattggaattttcctgtccttgttgaagatgtcgttttgatgggacggtatggtcatatgaatttctttcgttatgcacgggcacgcgattatgaagctgtgcgtgttgcattagaacgcgtcgatatgctggcatttgctaagcgtcaaattggtgaactttctggtgggcagaagaagcgtgtttttctagcacgcgctcttgcacagcaggcaaaagctattttgttagatgaaccatttacaggagttgatgtcacaacagaagataaaattattgctttgttgcaagaccttcgtaaagaaggggctgtgatcttagtttctacccacaatttgg
>87	N operona: 59	middle	BH00870	gene_poz=(601-1431)	yfeB	Iron transport protein yfeB	null	/position=111842 - 113872 (112442 - 113272)	/lenght=2031 (831)	/codons=677 (277)	/complement=false	GC-compoz=39.95186522262335%	/LCI1=1.2814009661835748	/LCI2=0.11014492753623188	p_i1=0.21977540638633764	p_i2=0.14018502496583313	/Tai=0.2418099302001846	/Tei=0.22616652246924981	/EEI=3.7978441973384185
aagtgtcgttgtttcaaaaggtattgtaccgattaaaattggtgaaggacctttcagtggaaaacctaatcctcatgcatggatgtctccgacttcagcattgatttacgttgataatattcgtgacgcttttgtaaaatacgatcctgaacatgctcctatttataaagaaaatgctgaaatttataaacaaaagattcgctcaacaattgatccgattaaaacagaattagaagcggtgccgcaagacaagcgttggcttgtaactagtgaaggcgcatttagctatttggcgcgtgattttgatctgaaagaactttatttatggcccattaatgctgatcagcaaggaacaccacaacaagttaagcatgttattgatatggttcgcaaatacaatatccatgcagttttttctgaaagcactatttctcctgctcctgctaaacaagttgcgagagaaacaggggctaaatatggcggtgttctttatgttgactcgctgagtgagaaaaatggtgaggtaccaacctatattgatttattacgtgtcacaagtgggcgtattagcgctgccttattagagggagtaaaaggccaatgataggatctggaatatttgcccaaggcgtaacggtaacatatcgtaatggacatactgctttacgggaagtcaattttgaaagcccaacaggttctattacggcattagttggcgttaatggatcaggtaagtcaacgctatttaaagcaattatggggtttgtacggccatcaaaaggaaaaattcgcatgtttgatttgccggttgatacggctttgaaaaaaaatcttattgcttatgttccccagagtgaggatgttgattggaattttcctgtccttgttgaagatgtcgttttgatgggacggtatggtcatatgaatttctttcgttatgcacgggcacgcgattatgaagctgtgcgtgttgcattagaacgcgtcgatatgctggcatttgctaagcgtcaaattggtgaactttctggtgggcagaagaagcgtgtttttctagcacgcgctcttgcacagcaggcaaaagctattttgttagatgaaccatttacaggagttgatgtcacaacagaagataaaattattgctttgttgcaagaccttcgtaaagaaggggctgtgatcttagtttctacccacaatttgggctctgttcgtgaattttgtgatcatacagttttaataaagggaacggttttggcttctggcttaactgaaaccgtctttacaaaggaaaatcttgagaaaacttttggtggcgctttgcaccatcatatttttaatcttcaaggcaaaaaaaaagatgacgtttttacaagaggaaaacagtctgcatttcttgagaatattgaaagagtggagcatgttgcataatgtcttggttacttgaaccgttgagctatcaatatatggttaatgcgatgtgggtttccgggttagttggatgtgtttgtgcctttctttctgcttttttaatgttaaaaggttggtcgttaattggtgatgcgctttctcattcaattgttcctggtgtagcaggggcatatcttttaggattacctttttcgcttggagcttttttttctggtggactcgctgcagcagcaatgctcttttttaaccatcgaacaaagctgaaagaagataccattattggtctcattttttcttccttttttgcttttggcttgtttctcaaatcattaaagccaatggctgttaatattgatacgattgttttgggaaatattttagcagtcagttcatcagatattatacaattggcttttattggttttttttctttgcttatattacttttgaaatggaaagatcttcttgtttctttatttgatgaaacacacgctcgcgctattggattaaacgtaaagtttttaaagattctttttttcacattgcttgctgcatgtactgttgctgcactgcaaacagttggagctttcttagtcattt
>88	N operona: 59	middle	BH00880	gene_poz=(601-1452)	yfeC	Iron transport system membrane protein yfeC	null	/position=112672 - 114723 (113272 - 114123)	/lenght=2052 (852)	/codons=684 (284)	/complement=false	GC-compoz=35.68075117370892%	/LCI1=1.2025912838633688	/LCI2=0.07809187279151941	p_i1=0.18361402455487716	p_i2=0.05945807490153704	/Tai=0.21301562606523827	/Tei=0.15351226741138335	/EEI=4.116961102510693
tcttattgcttatgttccccagagtgaggatgttgattggaattttcctgtccttgttgaagatgtcgttttgatgggacggtatggtcatatgaatttctttcgttatgcacgggcacgcgattatgaagctgtgcgtgttgcattagaacgcgtcgatatgctggcatttgctaagcgtcaaattggtgaactttctggtgggcagaagaagcgtgtttttctagcacgcgctcttgcacagcaggcaaaagctattttgttagatgaaccatttacaggagttgatgtcacaacagaagataaaattattgctttgttgcaagaccttcgtaaagaaggggctgtgatcttagtttctacccacaatttgggctctgttcgtgaattttgtgatcatacagttttaataaagggaacggttttggcttctggcttaactgaaaccgtctttacaaaggaaaatcttgagaaaacttttggtggcgctttgcaccatcatatttttaatcttcaaggcaaaaaaaaagatgacgtttttacaagaggaaaacagtctgcatttcttgagaatattgaaagagtggagcatgttgcataatgtcttggttacttgaaccgttgagctatcaatatatggttaatgcgatgtgggtttccgggttagttggatgtgtttgtgcctttctttctgcttttttaatgttaaaaggttggtcgttaattggtgatgcgctttctcattcaattgttcctggtgtagcaggggcatatcttttaggattacctttttcgcttggagcttttttttctggtggactcgctgcagcagcaatgctcttttttaaccatcgaacaaagctgaaagaagataccattattggtctcattttttcttccttttttgcttttggcttgtttctcaaatcattaaagccaatggctgttaatattgatacgattgttttgggaaatattttagcagtcagttcatcagatattatacaattggcttttattggttttttttctttgcttatattacttttgaaatggaaagatcttcttgtttctttatttgatgaaacacacgctcgcgctattggattaaacgtaaagtttttaaagattctttttttcacattgcttgctgcatgtactgttgctgcactgcaaacagttggagctttcttagtcatttgtcttgtcgtaacgccaggagcaacagcttatcttttaagtgaccgttttgtgagtattttagttattgcagttatgattgggacattcacaagcgtattaggtgtttatgtaagttattttttgaatgcgcaaactggtggtgttgttgtgctttttcaagcatttctgtttattttagcttttatttttgctcctaaacatggatttattgctgcgcgtttacgtataaatgcggcaaaaaaggtttgatgttatcatggttgatcaattacttcttccttttcaattttcttttatgcttaagggcatgcttatcgtcatgatcctttctgttccaatggcgatgctttcttgttttcttattttgaaaggatgggcgcttttaggcgatgcaatttcccatgcagttttccctggtgttgttattggttatatgacaacaccgtgggtaatagcatttttgacttcttttccttttgcttggtttcagcatatgcgttcagagaatattacaatgactttgattacttgcggtgcttttgtcgcgggtatggtttgtgcactcgcaacaggttttttaggaggcaatagccgtatcaaacaagatacggtgatgggtgttgttttttcatcaatgtttggattagggctggttttggctacggctatttatagtagcttagatttgaaccatattctatttggtaatctcttgggggttaactggcttgatattacgcagacggcgatcatttctgctattgtcacctttattctgggcgcaaaatggcgcgatttcatgttgtatatttttgatttagttcaaggtcgtgcaatgggattgaggat
>89	N operona: 59	last	BH00890	gene_poz=(601-1506)	yfeD	Iron transport system membrane protein yfeD	null	/position=113531 - 115636 (114131 - 115036)	/lenght=2106 (906)	/codons=702 (302)	/complement=false	GC-compoz=38.41059602649007%	/LCI1=0.8283499446290143	/LCI2=0.10033222591362129	p_i1=0.05367416388936897	p_i2=0.11231940952947568	/Tai=0.2733807083450077	/Tei=0.2010874685765281	/EEI=4.639401695933184
agctgaaagaagataccattattggtctcattttttcttccttttttgcttttggcttgtttctcaaatcattaaagccaatggctgttaatattgatacgattgttttgggaaatattttagcagtcagttcatcagatattatacaattggcttttattggttttttttctttgcttatattacttttgaaatggaaagatcttcttgtttctttatttgatgaaacacacgctcgcgctattggattaaacgtaaagtttttaaagattctttttttcacattgcttgctgcatgtactgttgctgcactgcaaacagttggagctttcttagtcatttgtcttgtcgtaacgccaggagcaacagcttatcttttaagtgaccgttttgtgagtattttagttattgcagttatgattgggacattcacaagcgtattaggtgtttatgtaagttattttttgaatgcgcaaactggtggtgttgttgtgctttttcaagcatttctgtttattttagcttttatttttgctcctaaacatggatttattgctgcgcgtttacgtataaatgcggcaaaaaaggtttgatgttatcatggttgatcaattacttcttccttttcaattttcttttatgcttaagggcatgcttatcgtcatgatcctttctgttccaatggcgatgctttcttgttttcttattttgaaaggatgggcgcttttaggcgatgcaatttcccatgcagttttccctggtgttgttattggttatatgacaacaccgtgggtaatagcatttttgacttcttttccttttgcttggtttcagcatatgcgttcagagaatattacaatgactttgattacttgcggtgcttttgtcgcgggtatggtttgtgcactcgcaacaggttttttaggaggcaatagccgtatcaaacaagatacggtgatgggtgttgttttttcatcaatgtttggattagggctggttttggctacggctatttatagtagcttagatttgaaccatattctatttggtaatctcttgggggttaactggcttgatattacgcagacggcgatcatttctgctattgtcacctttattctgggcgcaaaatggcgcgatttcatgttgtatatttttgatttagttcaaggtcgtgcaatgggattgaggatagcggtactccactatactcttttgacgatgatttctctcacgattgttgcagctttgaaggctgttggaattgttcttgttatttctttattgatagcgccaggagcaattgcttatcttatcacgaagcggttttcttttatgttggtgatcgctatacttgttgcaggtctttctggttttttaggaatttatctaagcttatttatcggttctgattctgcttctacaattgtattgattttaacactgatttttatcgctattttcatgtggattttcttccgtcgagtgacagttcaagaaatttgagcgtgcaaaaggttatgcatatcagccatgcatttttatgtgttgtctctcatacgggttttaaatagataaggagttgctaggtcattttcctcctaatatctagcagatgaatgcagtgtgtattctcccccccaaaaaactgcattcgtaattaagaggctgcattgatttattctgcagccttttttttattttaggatttaaaatttttttgattgcttgaaaattttaaaatgatcatcatatagcgtagcctattctgttatttacaaaaattgatcataaaaaatgctcttaaagatgaaatggtacagtagaatagttgtgggctaaagcatgtgaaaagtagcaggatatataatggacttttatagaggaaaataatgctagagggatgaaaaaatattttaagatgtctcaccctttgcgtatttgcacttctatagtgggttgggtaatgattgtattgggtgttataggtatagtattacctattatgccgacaatgccttttttattaatcgcttcatggtgttttgcgcgttcatcaccacgttttcatcattggctgaataatcaccgcgtttttggtccacc
>90	N operona: 60	first-last	BH00900	gene_poz=(601-984)	-	hypothetical protein	null	/position=114834 - 116417 (115434 - 115817)	/lenght=1584 (384)	/codons=528 (128)	/complement=false	GC-compoz=36.71875%	/LCI1=0.979002624671916	/LCI2=0.1259842519685039	p_i1=0.09641854667517812	p_i2=0.1897317494948337	/Tai=0.320636246167455	/Tei=0.27075857454535035	/EEI=3.7926057781457914
ttgcttatcttatcacgaagcggttttcttttatgttggtgatcgctatacttgttgcaggtctttctggttttttaggaatttatctaagcttatttatcggttctgattctgcttctacaattgtattgattttaacactgatttttatcgctattttcatgtggattttcttccgtcgagtgacagttcaagaaatttgagcgtgcaaaaggttatgcatatcagccatgcatttttatgtgttgtctctcatacgggttttaaatagataaggagttgctaggtcattttcctcctaatatctagcagatgaatgcagtgtgtattctcccccccaaaaaactgcattcgtaattaagaggctgcattgatttattctgcagccttttttttattttaggatttaaaatttttttgattgcttgaaaattttaaaatgatcatcatatagcgtagcctattctgttatttacaaaaattgatcataaaaaatgctcttaaagatgaaatggtacagtagaatagttgtgggctaaagcatgtgaaaagtagcaggatatataatggacttttatagaggaaaataatgctagagggatgaaaaaatattttaagatgtctcaccctttgcgtatttgcacttctatagtgggttgggtaatgattgtattgggtgttataggtatagtattacctattatgccgacaatgccttttttattaatcgcttcatggtgttttgcgcgttcatcaccacgttttcatcattggctgaataatcaccgcgtttttggtccacctattaaacaatgggaagaaaagagggctatctcaacgtttattaaagcttttgcagtggtgagtatggtaggtggctttttatcatttttggtgatgatacaccctgctttgtggttcgctttattggttgctactattttactgttaattgctgtttatattgttacacgtccttcataatgacagaagtaaaagactttatttttcattagctaaatattttttaccttttttgttcattagaattactgagagagaattttgtccatcgaatttcaagagagcgcctacatttagggtgcatatatctaacatcttctataaattctgcagtgatcagggcagaacatttgtagatatagctaaaaattagagatacccacagcatttttatcttttttcgatagtaattaaaaaatttgttttatttgtaagagaagaaaaaatcattgagcatatgctttagatcataaaaatagcaatactcgtgaagaaagcagaaatttcttaacgaaagagctttacaatcaagtcttttaatccatttaactgtaaaattgtttgtatatttacaagaattttgaatatttttcacaaaaagatttaagagaattcaaaaaataagtagaaaaaattggcaactttgtaaaagcaaactcctacgttatcatcttttgttcagaagagcgctttaaattgtgatgcaataatgatcaccccttcaagtaagcgattaattgataaagacagttcattagtttacaacttgtgtgaaaatcc
>91	N operona: 61	first-last	BH00910	gene_poz=(601-1905)	pncB	Nicotinate phosphoribosyltransferase	null	/position=116289 - 118793 (116889 - 118193)	/lenght=2505 (1305)	/codons=835 (435)	/complement=true	GC-compoz=39.84674329501915%	/LCI1=1.3894009216589862	/LCI2=0.11244239631336408	p_i1=0.2725421478014476	p_i2=0.14704883599951718	/Tai=0.3541736064365655	/Tei=0.23234395239956546	/EEI=2.8075577088944446
cgcatggtgctatttggagtattttagcgcttgctgaaatgggtgaaaatgataaagcttatgctttgttttctatgataaatcccattacccatggaaaaaaccctgaaatttatcgtgttgaaccttatgttatggctgcagatatctacgctattgaaccacgccgtggacaaggcggttggacatggtatacaggttctgctggttggttctaccgtaccgcaatagaagctattttggggattaagcgtcaagctgaccaactatttttacatccacatttgccttcctcatggcccaaatatgaagcaaaaatgaaatttcatgacgctttttataccattacagtgaaatggggaaacacaaacatgctctatatcaatggaagagaatattcagatatctataagggaataaaattaaaaaaaataggtaaacatgaaattatatgcactcttaaatcttagaaatagaaaaaatcacagactttttttactcttgctcaaaaacttagagttgttatagtccttgcaatttctatattggtggtgttgatgcacaaattttagattttaaaaaactgaaagaaaaagggttatgaatcatccagacattgcgagacgcgtttacaatcatacctggaaacttgaccccattattcgttcactgctcgataccgatttttataaacttcttatggtacagatgatttgggggctttatcccaatgtaaacgttactttctccctcatcaaccgtagcaaaacaatacgtcttgctgatgatattgatgaaatggaattgcgtgcacaacttgatcacgcccttaatttacgctttaccaaaaaagaaatgatttggcttgctggtaatacattttatggacgtaaacaaattttcgaaccagattttcttcagtggcttgagaattttcaacttccagaatatgaactcacacgtaaagatggccaatatatccttcatttccatggtccgtggacccatagctccatgtgggaaatccctgccctttctattataagtgaattacgttcacgtgctgctatgaaaaaactagatcgcttcactcttgatgtactttatgcgcgtgctaaagcaaaaatgtggagtaaagtcgaaagactcaaaaaactgcctaatattaaaatatctgactttggtacaagacgtcgccattcttttttatggcaacgttggtgcgttgaagcattaaaagaaggaattggcaattcttttaccggaacgtctaatgtccttctcgccatggatacagatttagaagctcttggtaccaatgcacatgaattgcctatggtcatagccgctctcaccaataatgataatgaattgcgcaaagcaccttatcaagttttacaagattggaatcgttattatggtggaaatcttctcattgttttgccagataccttcggtacagaagcatttttacgcaatgcaccagattgggtggctgattggacaggtttcagacctgacagtgctcctcctctcgagggcggcgaacgcattattcaatggtggagagaaaaaggaaaagaccctcgtgaaaagttattgattttctccgatgcactagacatagatacaattgaaaaaacctatcatcattttcacggtaaagtgcgcatgagttttggatggggaacagaccttactaatgatttcgtcggctgttctccacaagaaactgcaacttttgatgctctttcccttgtttgtaaagttacccatgccaatggtcggccagccgtaaaactttcagataatcctgaaaaaaccatcggtaatccgcaagaaatacaacgttatctcaatttttttggtaatgaaaaccgtgttgctaaacctatcaaaacataacaatgcttttttagtttaacattttttctttatgcatatttttaaagataagcagagagattctttacaatacagtaaaaaggaaacttccagtacaggatgctttttttgcaataaaagcaaaaaattatccactcaccctcgaagaccagcataccattctgcaatatgctgctcatctgcaaattttctgcgattattagctcctaacatcatccgtccatgaatgctataatgcaagccattgaacatcatcatcttcatttctacacagtaacaaaccggcactattattatatttgtcaactcccaatgttgtactgctcttacattgaaatgatttatgaaaggcatatttaaacctttcctaaatgatttttatctacataactgccctgcttgttacatgtaaatgaacagttcttttgattcatagaggatttggaattaaaaaatcttactgtattcgagggattttcacacaagttgtaaactaatgaactgtctttatcaattaatcgcttacttgaaggggtgatcattattgcatcacaatttaaagcgctcttctgaacaaaagatgataacgtaggagtttgc
>92	N operona: 62	first-last	BH00920	gene_poz=(601-9165)	-	Cyclic beta 1-2 glucan synthetase	null	/position=117724 - 127488 (118324 - 126888)	/lenght=9765 (8565)	/codons=3255 (2855)	/complement=true	GC-compoz=40.0%	/LCI1=1.2215603830880635	/LCI2=0.11419060967063778	p_i1=0.192103237686924	p_i2=0.15235112516847055	/Tai=0.4012819582808578	/Tei=0.2371160126516235	/EEI=2.8893225690681517
agagcgtatctctcttggaatcaagcaactttccagcgataaagttggagaagcagcagcctctggcgaacttcgtaaaggtgctgttgtaacatgtgaagtgaccgcagtgaatgacaatggcattgatgtaaaattgactgaccacaatcttgaaacaaccattcgccgtactgacttagcacgtgatcgtgatgagcaacgcccagaacgtttctcgattggacaaagagttgatgcacgcattaccgcatttgataaaaaaacacgtaaactttcagtctctatcaaagctttagaaattgccgaagaaaaagaagctgttgcacaatatggttctacagattcaggtgcttcccttggcgatattctcggtgcggctttgaaaaaacaagaacaagattaatatgattgaatagattacattaaggtcgcctttttctctagcggcctttttttatttttcaatgcaaacacctgattgcattttcaattgtctagttgaaaaattataaatatttcatacaaatcttattatgggaatagaaataccgacatcctcttgaataaaacggcataattaaatcacaataaaatattatggtgcctatactctctttcatgaagtgctttttttctcaaaaaacgatacgctgctgtcttactgaaaccaattctcctattcgtttaacttacaaatcgcaggacgaactctatacattaggctatgctatagcctctggcgaaacgcttctaatccctgaatatgaaaaaagtaagcattttcaaaagcgtttgaatgaaaatgccaaacttattctccatgcctttcagaacagcgatattgctgctcgaaatgatgaaactcttgcaccatctgctcaatggctcatcgataatcattataccattgataaaaccatacaacaattacggcgcaacttacctaaatctttcataaaacaactacctctttataaacaaaagacaggaatgccccgtatttttgctttagcttggctttatattgcacatacagacagcggattttcacaagaaacactgacagctaccatcaatgggtttcaaaaattttgtgccctaaaaattggcgaattatgggcccttccttctgtcatacaaatgcttttaattgaaaatgtacgtcgtctttcattgcgtattgaacaaacacggcatatgcgccatattgctcatcaagtcgctgataaaatttctcttacggaaaatgaaccaaaattacatgctcttttgactttctatgaaacactcactgctgattcaacttttgcagctcatttattctatcggctacggagtgcatctttcgatgcaacaacagcattaacttggcttgaaaagcaattacatagccaaggcagtagcctagaaattgtaaaagccaatgaacatgcccgccaagcagcagatggtataaccatgggcaatattatccgtgcccttaaagccattgatgatgttgattggacagtatggtttgaaactgtcagtattgtagactccattttgcgtgaaaagagtgatttttccgaaattgattctcactcacgtaatatctatcgacaagtcatcgaaaaaattgcacgcttttcgcctcttaatgagtcagaaattgcacgcaaagctgtaaaaatggtgcattcctcctctcaagatacttctcatcataacaattcctctgttggatggtatctagtcgatgatgggcgttatgcctttgaaaaagtttgtagttatactccacctctgcatatcaagtggcaagaatatttttgttgcgcaaagataagaatcattgcacttcctgtctctcttttaacgcttgctcttttgcttgcgatctacgctctcttacaaaggtccggcatagctccatggatgcctcttttctttaccacattagcactttttcctgctatggatgctgcttttgcttttttcaacactgtcgtttcgtggtttatcccctcaaaacaacttattggttatgaatataaagagggtattccgaaacatgcacgtacaatagttgttgtgcctactctcattacatcacgcaattatattgacgagcaagtgcacaatcttgaagtccattatctttccaacccaaaaggcgccattcatttcgctctcctcacagactgggtagatgctccctttgaacaaacgcaagatgatcttaacttgttgcattatgcgcaaaaaagtatcgatgaactcaatcgccgttatcaccgtgataatctccccgtctttttccttttacaccgccggcgcctctataaccctagcgaaaaatgctggatgggatgggaacgcaaacgtggtaagcttcatgaactcaatctgttattaagaggtgatcaaaacaccagcttttatcccccaaatccacatcttcccatagattgtcgttttgtaatgaccctggatgcagatacacgccttactcctgaaagtgtcacaaaacttgttggaaagcttaaccatccgcttaatcagccgattttcgacccacaaaatgggaagattgtaaaaggctatagcattttgcaaccccgtattacaccgtctcttacaacaggaaaagaaacatcaattctgcaacgggtgttttctaccaatcgtggcattgatccttatgtctttgctgtttctgatacctatcaagatcttttgggagaaggaacttttgtcggaaaaggcctttataacattgatgcctttgaaaaagcactcaatggcaaaattaaagaaaataccgttctcagtcatgatctgttggaaggaggatatgcccgtacagctttagtaagtaatgtagaagtgattgaggattatccaatagcctataaggttgatgttgcgcgctatcatcgttggactcgcggtgattggcaactcctcccttatctcttttcttgctgtcgaattagcgccattacacgttggaaaatccaagacaatctgcgccgttctcttacaccacttatgtggttgattgcagcaattgcaggatggtcttttttaccgttaaagagtgcaatcatttggcaaatattcttgctgtttagcctctttatctcaccaattttaggtgtattacaaacgcttgttccctcccatattgattattctttgcgcgggaaactccaatcaattatgaacaaaactacccttacgggtgcaaatatatttcttaaaacaacatttcttgcccattcaacttattttatgactgatgcgattatccgcacgctctatcgtatgacaatttcaaaaaaacacttgcttgaatggaaaacctccgccgcaacaaaatcaatctccaatagttttggtttctatgtccttacaatgtggccagcatcgcttattagtattctttctctcgcattacttctcttttctcatgctcccacaagcttgattgctttaccttttgggcttgcatggtttctttcgcccttgattgcatggtttgtcagtcaacctttaacgtttccagatactcttaatgtatcttctgaagataaaaaaacactacgatctattgcacgacggacatggctttattatgcaacctttgtcaatgcacaaagcaattatttgccccctgataatttccaagaagatcctaagcctttggttgcacaacgcacatcccctacaaatattgggctttatcttctttctgttattgctgcgcgtgactttggttggattagttgtaaagaaaccattacacgcattgaatatacattaaactctcttgcaaaaatggaaaaattccgtgggcatctttataattggtatgcaacagatacccttaaacctctcttgcctacttatgtctcaactgttgattcaggaaatctcgccggacatttgatgacacttgcttcagctttaagagaatgggctgaaaaaccctatgtttttcttcaaaatcatcgagaaggcttatctgatgttcatgctattcttgccgaaattttcaaagaaattcccgataatcaacctattttacgctccttacgtcaacaaatcgaagagtgcatcaccaattttgatcactgtgttaatgctttcgtagaaaaatcaaacatcacctcttcttctattacgaacctctcacttatcgctcacgatattgtgcagttaatagatgaacttcatcaaaaaattcaaacgacagaatccgctcaaacactctcctgggccaaatgtcttgtagaaacctgtgaagcgcatcatcacgatgccagcaatgactataacaccgaacaactctgtaaaaaattaaacactttagccgtaaatgctcgaaaaatagcccttgatatggaatttgatttcttagagcatcctgaacggcatctcttgtccattggatataatgttcaagaaaataaacttgatgaaaattgttatgacctgctcgcttcagaagcgcgtctcgcaagcttttttgccatcgcaaaaggagacataaaatgtaaacattggtttcatcttggtcgacttcttatcccaattggttggagaggagccctcttatcatggtctggctctatgttcgaatatctcatgccgtctcttgttatgcatgaacctttagggtctctcctcgatcaaaccaatcgattgattattcatcaccaaatacaatacgctcgtcaacgaaaattaccatggggtatttcagaagctgcatttaacgcccgcgatcacttaatgaattaccaatacgccagttttggtgttccacgcctcggactccaacgtggactctcacgcaatgttgttattgccccctacgctagccttttagcagcgcagtatacacctgcacaagccgtaaacaatttaaaacgattgcgtaactttggagctttaggaacatacggttattatgactctgttgactttactccttcacgcataaagacaggagaaaaatatgccgttgtgcgcaattattatgcacaccatcatggtatgtccattcttgctattaacaatgtgattttccaagggcggatgcgtgatcactttcatcgtgatccagctattgaagcagtacaattgttattacaggaaagagcaccgcaccaaattcccatcattcataccaaagtcgttaaccctgtacacaataactctcgagaatttgatgacgcccctttgcgcatgatcactaacccactgctcaaaccacgcgcaactttgcttttatctcatggtttttattccataatgttgacggccaatggttccggttacagccgttggcacgattatgcaattacccgctttattcctgatcctacagaagatcaacaaggcactttattcttcctccgtaatacggataatggacgttggtggtctgttactggtgaaccaacacgtgttgttgaagaagaagctgtcagcatttttacagatgaaaaagctgaatataggaaaatggttgacgatattcaatcgacacttgaatgtgttgttatttctgaagggtgcggtgaaggtagacgtattaaacttattaatacaacaaataaagaccgtcttattgaagttacctcttacggtgaattggcactcgcaacaatggatgctgaccaggctcatcctgctttttcacgtatgtttatagaaacagaaattgctgaacaaggaaaaactatttttgctaaaaggcgcaaacgctcacctaatgatcctgaaattcacgttgcccattttgttaccggtacaatggataacatccaagaaacagaagccgaaacggatcgctccctgtttattggtcgaggacgatctctgcatcgacccgctgcatttgatcgtaatgcctgctttagcaacagtcaaggttgcgttcttgatccaataatttcaattcgatgccgtataaaaattccggcacatgaaaaagcagaacttattttttggacttttgctgccaatgcaaaagaaacactgcataatcatattaaacattatcaacaacccaatatgtttcaacaggaactttcaatggcatggacacgctcacaagtctcactgtatcagagtggtatccagcttagagaagcgatgacctatcaaaaatatgcaacgcctcttctctatcccgacccgatatggcgtctttctccaaaaaatttagcaaaaactcttggtaaacaatctgatctttggcctatgtccatttcaggagaccttccaatctgtcttctcagattagataatgaaggagatataactgtcctgcgtgagctgcttaaagcgcacgaatattggcgtatgcgtggactccttgttgatctggtcattctcaacgaacaagccttttcttatatacaagatacaaaacgcgctattgaatgggtgtgtgaatcctaccgtcatcacattcatgaaactgatgaacgtcaacatattttcatacttcaacgtgatcaaatgaatgaacaaagctttaaggtgcttcttgcctcagcccgtatcatccttcatgctcaaaatgggtctttatctgaacagctcaaacgacttaatgagagtcattttgatctcgtcacacggaatagtcatcaaggatctcatgataaactaaacgacaaaagaagacaaatatcaacacaaactgaacaaagcctcttcgtttctattggtcttatcagtcaacaaaaatcatccactcttcccattaatggaaaagatttacaatattggaatggctatggcggttttaaccacaataataactatgtgatacgtcttcatggacaaaccactacaccacatccatggattaatgtgatcgcaaacaaaagctttggcttccatgtctccgctgaaggtgcactctttacttgggccaataacagccgcgattatcaattaaccccttggacaaatgatccggtttctaaccgtccaggggaagcactttatatcgttgaccgcctatctttaaaacgtttctcaccaatttctgctgtagaatgcaacgaaagtgttgtctatgagtcttgccatggttttggattctcaacctttaaatctcaacactcagaaattaccttagaactcacccatacactcgatcaaaaaaaacctattcgcctttcacgtcttatcctcaaaaatgaagggaaaaaatcacgaagcttacgcctttataattatgttgaatgggtcttaggcaatatccgaacaaaatatgcaccttttcttcttcccttttatgattccaaacgtggtgcacattttattcaaaatccctatcacctcgaaaaatctcaacaagtggcatttttatcagcatccgaaataccaaccagtaccactactgatcgtaacgagtttatcggtttaacaggaacagttacacatccacatgcactccgtaaagctgatgcgctttccaataggattgaagcaggatgtgatccttgttcagcactcgcctacgatattgatctgttaccaggacaaacaaaagaaataatcttctatcttggctgtgctgaaaataggcaagaagctgaaaaactactcgatcaagtccgtacaaatgattttgaaattttgctcacaaaacaaaaacaacaatggagtgatttcgtttctccattccaagtaaaaacacctgatccctcttttgatattatggtcaatcattggctgccttatcaaatctatgcatgccgcatgatggcacgtacagctttttatcaagctagtggtgcatttggcttccgtgatcagctacaagacagtctatctttattattattgcaaccacaactggcacgtgaacatttgttaaatgccgcagcccatcaatttcctgaaggggatgtacagcactggtggttgcctgataccaatgccggtgttcgcacacatatttctgatgacattgtatggcttgcatatgcaacagctctttatgtcaacactacaggcgactacgaatttcttgatactacaattgcttttattgaaggagctgttctccctgtagaacaaaacgatgcttattttaggcccacacaatcctcaaaggttgcaacaatttatgaacattgtgctttggctttagatcttgccatcagacgctctggacaacatggactcccccttattttaggaggtgattggaacgatggtatgaatttgctaggtgtgcaaggaaaaggtgaaagtatttggttaggatggtttcttggcaccacattacaagcatttattccccttgcacaaaaatatcgtgacaacatccgtgtgaaaacatggaatgcatatcttaaacgtttgaaaaaatccctagaagaaaacggttgggatggtgcttggtatcgacgtggttattttgatgatggaacgccccttggctctaaaataaatgatgaatgcaaaattgataccattgctcaatcttgggctgttatttctcaaatggcttcgcctgaacgccaaaaacaagcaatggcatcaatgcttgaatacctatgtgataaaaaaagcggtcttctacgtcttttctggccgccttttgataaaacaactctcgaacccggttatataaaaggatatcctccggggattcgagaaaatggggggcaatatacgcatggtgctatttggagtattttagcgcttgctgaaatgggtgaaaatgataaagcttatgctttgttttctatgataaatcccattacccatggaaaaaaccctgaaatttatcgtgttgaaccttatgttatggctgcagatatctacgctattgaaccacgccgtggacaaggcggttggacatggtatacaggttctgctggttggttctaccgtaccgcaatagaagctattttggggattaagcgtcaagctgaccaactatttttacatccacatttgccttcctcatggcccaaatatgaagcaaaaatgaaatttcatgacgctttttataccattacagtgaaatggggaaacacaaacatgctctatatcaatggaagagaatattcagatatctataagggaataaaattaaaaaaaataggtaaacatgaaattatatgcactcttaaatcttagaaatagaaaaaatcacagactttttttactcttgctcaaaaacttagagttgttatagtccttgcaatttctatattggtggtgttgatgcacaaattttagattttaaaaaactgaaagaaaaagggttatgaatcatccagacattgcgagacgcgtttacaatcatacctggaaacttgaccccattattcgttcactgctcgataccgatttttataaacttcttatggtacagatgatttgggggctttatcccaatgtaaacgttactttctccctcatcaaccgtagcaaaacaatacgtcttgctgatgatattgatgaaatggaattgcgtgcacaacttgatcacgcccttaatttacgctttaccaaaaaagaaatgatttggcttgctggtaatacattttatggacgtaaacaaattttcgaaccagattttcttcagtggcttgagaattttcaacttccagaatatgaactcacacgtaaagatggccaatatatccttcatttccatggtccgtggacccatagctccatgtgggaaatccctgccctttctattataagtgaattacgttcacgtgctgctat
>93	N operona: 63	first-last	BH00930	gene_poz=(601-2301)	rpsA	30S ribosomal protein S1	null	/position=126483 - 129383 (127083 - 128783)	/lenght=2901 (1701)	/codons=967 (567)	/complement=true	GC-compoz=41.387419165196945%	/LCI1=1.1696113074204948	/LCI2=0.09670200235571261	p_i1=0.16921131174444423	p_i2=0.10265879093252465	/Tai=0.291939301991182	/Tei=0.1923929118392722	/EEI=3.740899546508447
tacgctagagaacttgattttaatactttaaacccagctcttctttcttctcatgaacttggtaatgccgcttcaaaaatagcaatcataccaactgtacgcgaaactcttgttgcaaaacaacggaactttgctaaaattttacccggcagtgtgcttgatggtcgagatattggcaccatcgtttgccccgatgccgatgttaagctttatgttctagccaatgttcaaatacgtgcaaagcgtcgttatcaagaaattttgaaaaaaggagctcaagcagactatcacgaaatccttgttaatcttgaacaacgtgacagtcgcgatataacccgtaaacaaagcccgctaaaacaagcgaaagacgcctacttgcttgatacgtcagaattgagtatagaggcaacatttacagttgcatgcgctcttattgatccgatcataaaagcgcgtataattggatgaagtcgtcagagtgatttccggccaagcgctaattttcttcctgtattaaggaaaaagctaggagattacttcttatcaacactaacctagcgcttataccttttaaagttaaggtatgtatcaggagttcttatgtcacaatacaatcctacaacagcggatttcgaagctcttttaatgcaatctttccaaaccaatgatcttaatgaaggatccgttgttaaaggtcgtgtcattgcaatcgaaaaagacatggctattattgatgctggacttaaagtcgaaggacgtatcccactcaaagaatttggagctaaaggaaaagatggttccttgcaaattggtgatgaagtggaagtctatattgaacgcattgaaaatgcaatgggggaagctgttctgtcccgtgaaaaagcacggcgcgaagaaagctggatccgtttagaagaaaaattcaatgccggtgcacgcgtcgatggcgttatctttagccaagtaaaaggaggctttacagtcgaccttgatggtgcggttgctttccttcctcgcagtcaagttgatattcgtcccattcgcgatgtttcgcctctcatgcataattcacaatcctttgaaattttgaaaatggatcgtcgtcgtggcaatattgttgtctcacgtcgtaccgtcttagaggaaagcagagccgaacagcgttcagaaatcgtacaaaatcttgaagaaaaccaaatcgttgaaggtgtggttaaaaatatcaccgattatggtgcctttgtggatcttggtggaatcgatggtctcttacatgtcacagatatggcttggcggcgtgtgaaccatccatctgaaatccttaccattggtcaaacgattaaagtccaaattattcgtatcaatcaagatacacaccgtatctctcttggcatgaaacagcttgaaagtgatccttgggaaagcatcagtgcaaggtatccggttggtaaaaaaatcactggtgctgttaccaacattactgattacggtggttttgttgaaatcgaaccaggaattgaagggttaatccacgtttctgaaatgagttggacaaagaaaaacgttcaccctggaaaaattttgtctacatcacaagaagtggaagtggttattctggaaattgatccttctaaacggcgtatttctttgggcttaaagcaaacatttgaaaatccatgggtcgcttttgctaataaatttcctgtaaattcgcaaattgaaggagaagttaaaaacaaaaccgaatttggtctctttattggtcttgaaggcgatgttgacggtatggtccacctctctgatcttgattggaaccgtcctggtgaacaagttattgatacttacaataaaggtgacatcgttaaagctgtggtccttgatgttgacattgaaaaagagcgtatctctcttggaatcaagcaactttccagcgataaagttggagaagcagcagcctctggcgaacttcgtaaaggtgctgttgtaacatgtgaagtgaccgcagtgaatgacaatggcattgatgtaaaattgactgaccacaatcttgaaacaaccattcgccgtactgacttagcacgtgatcgtgatgagcaacgcccagaacgtttctcgattggacaaagagttgatgcacgcattaccgcatttgataaaaaaacacgtaaactttcagtctctatcaaagctttagaaattgccgaagaaaaagaagctgttgcacaatatggttctacagattcaggtgcttcccttggcgatattctcggtgcggctttgaaaaaacaagaacaagattaatatgattgaatagattacattaaggtcgcctttttctctagcggcctttttttatttttcaatgcaaacacctgattgcattttcaattgtctagttgaaaaattataaatatttcatacaaatcttattatgggaatagaaataccgacatcctcttgaataaaacggcataattaaatcacaataaaatattatggtgcctatactctctttcatgaagtgctttttttctcaaaaaacgatacgctgctgtcttactgaaaccaattctcctattcgtttaacttacaaatcgcaggacgaactctatacattaggctatgctatagcctctggcgaaacgcttctaatccctgaatatgaaaaaagtaagcattttcaaaagcgtttgaatgaaaatgccaaacttattctccatgcctttcagaacagcgatattgctgctcgaaatgatgaaactcttgcaccatctgctcaatggctcatcgataatcattataccattgataaaaccatacaacaattacggcgcaacttacctaaatctttcataaaacaactacctctttataaacaaaagacaggaatgccccgtattt
>94	N operona: 64	first	BH00940	gene_poz=(601-1248)	cmk	Cytidylate kinase	null	/position=128316 - 130163 (128916 - 129563)	/lenght=1848 (648)	/codons=616 (216)	/complement=true	GC-compoz=41.51234567901235%	/LCI1=1.0232558139534884	/LCI2=0.1189147286821706	p_i1=0.11157318762855002	p_i2=0.1670032858951168	/Tai=0.387991826980028	/Tei=0.25030295730560514	/EEI=3.3404871467544406
ctcttctgcagcttttcctattgtcgcagctcttctcatagaagactctgatatcactattgaaaatgttcttattaacaactctcgaatggggcttatcgaaacattatgggaaatgggcgctcaaattgagcttttgaaccaacgccaaacaggtggagaagatgttgccaacctacgggttaaatcatcagtactaaaaggtgtaactgtacccaaagaacgtgccccatcaatgattgatgaatatcccgctttggcagtagcagcagcctttgctgaaggcaaaacagttatgctaggaattgaagaattgcgcgttaaagaatcagatcgattgtctgtacttgctcaaggacttaaaattaaccacgtagactgtgaagaaggtcaagattttctcattgttcatggaaaaggctccgccaaaggattgggtggaggacatgtcactacacatcttgatcatcgaattgccatgtcctttcttatctttggactggtctcagaaaaacctgttaccattgatgataaacgaatgattgctaccagctttccagaatttatcccttttatacaacaacttgggggaaaaatctcttgaaacctttcgtgattgcaattgatggaccagcagcttcaggaaaagggacgttagcacgaaaaattgctacgcactaccatcttcactatctcgatactgggcttacttatcgcggtgtggctcatgcacttctgcaacaaaaattggctctcgatgatgaaaaaaatgcacttgtctacgctagagaacttgattttaatactttaaacccagctcttctttcttctcatgaacttggtaatgccgcttcaaaaatagcaatcataccaactgtacgcgaaactcttgttgcaaaacaacggaactttgctaaaattttacccggcagtgtgcttgatggtcgagatattggcaccatcgtttgccccgatgccgatgttaagctttatgttctagccaatgttcaaatacgtgcaaagcgtcgttatcaagaaattttgaaaaaaggagctcaagcagactatcacgaaatccttgttaatcttgaacaacgtgacagtcgcgatataacccgtaaacaaagcccgctaaaacaagcgaaagacgcctacttgcttgatacgtcagaattgagtatagaggcaacatttacagttgcatgcgctcttattgatccgatcataaaagcgcgtataattggatgaagtcgtcagagtgatttccggccaagcgctaattttcttcctgtattaaggaaaaagctaggagattacttcttatcaacactaacctagcgcttataccttttaaagttaaggtatgtatcaggagttcttatgtcacaatacaatcctacaacagcggatttcgaagctcttttaatgcaatctttccaaaccaatgatcttaatgaaggatccgttgttaaaggtcgtgtcattgcaatcgaaaaagacatggctattattgatgctggacttaaagtcgaaggacgtatcccactcaaagaatttggagctaaaggaaaagatggttccttgcaaattggtgatgaagtggaagtctatattgaacgcattgaaaatgcaatgggggaagctgttctgtcccgtgaaaaagcacggcgcgaagaaagctggatccgtttagaagaaaaattcaatgccggtgcacgcgtcgatggcgttatctttagccaagtaaaaggaggctttacagtcgaccttgatggtgcggttgctttccttcctcgcagtcaagttgatattcgtcccattcgcgatgtttcgcctctcatgcataat
>95	N operona: 64	last	BH00950	gene_poz=(601-1929)	aroA	3-phosphoshikimate 1-carboxyvinyltransferase	null	/position=128960 - 131488 (129560 - 130888)	/lenght=2529 (1329)	/codons=843 (443)	/complement=true	GC-compoz=41.61023325808879%	/LCI1=1.1138763197586727	/LCI2=0.19283559577677226	p_i1=0.14598735981224703	p_i2=0.4259043376653571	/Tai=0.38245397919644364	/Tei=0.48331390389882145	/EEI=3.219750172880677
gtattctatgaaaagaatgctctttcacttttcttaagaatcatcatccttagaaacacctcctccgagaatatcggtaacgtcatcgtcttcgtcatcttcatcgtgagataaaaacgtgtcatcatcatcacccagatccacatcactatcttccaaatcaggaagatcatcatctttaggatcgtcaccatcatcttccaaaagcataaaagcagatttttcaagcgctgtatcaagctcttcagtatcaacttcttcttcactatttgcttcagctgccgcaacctcaaaataagaacgcggataagaaattcctgtataaggcgacacaatagggtcgcgattaagatcataaaacttctttcccgtttctggatcaacacgcttagttccaagttcttgttttgccatgaaccgtgcctctttaagttaattatagttctattaaaaataaattttatggtgcttaatcgaaaaataatgtctttgtcaaagataaatacatcgtttcatatggatttcctcatgacgcctttcaaagcatgtgctaaagagtactttatttaataaaaaacaggagaattaaatagaacttctatgcaaaaaacaatacccatgaccgcttacaaatctactcgtctttctggtataattaaaataccaggagataaatcaatctcccatcgatcccttatattgggaggattagcaagtggtgaaacacatatccatggaatacttgaaagcgacgatgttttcaatacagctgctgccatgcaagctctgggcgcctgtattattaaaaaagatgatctctggattattcgaggaaccggaaatggctgcttgttagccgcacaaaaacctttagatttcggaaatgcgggaacaggtgcacgcctggttatgggaatggttggaccttaccatatgaaaacgacctttattggtgatgcctctctttccaaacgcccaatggcacgtattcttgatccactgcaattaatgggtgtggaaattgaagcaacccatggcaactatctccctttaacactttatggtccgaaaatgactaacccaatttgctaccgtattcctgtggcttctgctcaagttaaatcagcaatcttacttgctggtctcaataccgccggtactacaactgttatcgaaccgattctcacacgagatcacacggaaaaaatgttaaaagcgttcggtgctaaacttgaaatagaaaaaaatgcagaaggaacgcgttttattcatctaaatggtcacccacacctgactggacaaacaattcatattccaggtgatccctcttctgcagcttttcctattgtcgcagctcttctcatagaagactctgatatcactattgaaaatgttcttattaacaactctcgaatggggcttatcgaaacattatgggaaatgggcgctcaaattgagcttttgaaccaacgccaaacaggtggagaagatgttgccaacctacgggttaaatcatcagtactaaaaggtgtaactgtacccaaagaacgtgccccatcaatgattgatgaatatcccgctttggcagtagcagcagcctttgctgaaggcaaaacagttatgctaggaattgaagaattgcgcgttaaagaatcagatcgattgtctgtacttgctcaaggacttaaaattaaccacgtagactgtgaagaaggtcaagattttctcattgttcatggaaaaggctccgccaaaggattgggtggaggacatgtcactacacatcttgatcatcgaattgccatgtcctttcttatctttggactggtctcagaaaaacctgttaccattgatgataaacgaatgattgctaccagctttccagaatttatcccttttatacaacaacttgggggaaaaatctcttgaaacctttcgtgattgcaattgatggaccagcagcttcaggaaaagggacgttagcacgaaaaattgctacgcactaccatcttcactatctcgatactgggcttacttatcgcggtgtggctcatgcacttctgcaacaaaaattggctctcgatgatgaaaaaaatgcacttgtctacgctagagaacttgattttaatactttaaacccagctcttctttcttctcatgaacttggtaatgccgcttcaaaaatagcaatcataccaactgtacgcgaaactcttgttgcaaaacaacggaactttgctaaaattttacccggcagtgtgcttgatggtcgagatattggcaccatcgtttgccccgatgccgatgttaagctttatgttctagccaatgttcaaatacgtgcaaagcgtcgttatcaagaaattttgaaaaaaggagctcaagcagactatcacgaaatccttgttaatcttgaacaacgtgacagtcgcgatataacccgtaaacaaagcccgctaaaacaagcgaaagacgcctacttgcttgatacgtcagaattgagtatagaggcaacatttacagttgcat
>96	N operona: 65	first-last	BH00960	gene_poz=(601-981)	-	hypothetical protein	null	/position=130475 - 132055 (131075 - 131455)	/lenght=1581 (381)	/codons=527 (127)	/complement=false	GC-compoz=40.419947506561684%	/LCI1=1.156084656084656	/LCI2=0.13994708994708996	p_i1=0.16344187201293944	p_i2=0.2369016105129858	/Tai=0.1912691869830243	/Tei=0.3132114494616872	/EEI=4.979879640185848
acccattaattgcagtggatcaagaatacgtgccattgggcgtttggaaagagaggcatcaccaataaaggtcgttttcatatggtaaggtccaaccattcccataaccaggcgtgcacctgttcccgcatttccgaaatctaaaggtttttgtgcggctaacaagcagccatttccggttcctcgaataatccagagatcatcttttttaataatacaggcgcccagagcttgcatggcagcagctgtattgaaaacatcgtcgctttcaagtattccatggatatgtgtttcaccacttgctaatcctcccaatataagggatcgatgggagattgatttatctcctggtattttaattataccagaaagacgagtagatttgtaagcggtcatgggtattgttttttgcatagaagttctatttaattctcctgttttttattaaataaagtactctttagcacatgctttgaaaggcgtcatgaggaaatccatatgaaacgatgtatttatctttgacaaagacattatttttcgattaagcaccataaaatttatttttaatagaactataattaacttaaagaggcacggttcatggcaaaacaagaacttggaactaagcgtgttgatccagaaacgggaaagaagttttatgatcttaatcgcgaccctattgtgtcgccttatacaggaatttcttatccgcgttcttattttgaggttgcggcagctgaagcaaatagtgaagaagaagttgatactgaagagcttgatacagcgcttgaaaaatctgcttttatgcttttggaagatgatggtgacgatcctaaagatgatgatcttcctgatttggaagatagtgatgtggatctgggtgatgatgatgacacgtttttatctcacgatgaagatgacgaagacgatgacgttaccgatattctcggaggaggtgtttctaaggatgatgattcttaagaaaagtgaaagagcattcttttcatagaatacaaattcttcttgatcttcgatttttctcgttctagaaaactccctaagattatttacaatcgatgaagagtctgtctttatgtggggctatagctcagctgggagagcgcttgcatggcatgcaagaggtcagcggttcgatcccgcttagctccaccaaaaaggcctatttggcttaagagagaagctattttatactttgtttgagaggcgctatactatccatagtaattgctacaagagtcatttctccttttattttttaatgatttcataatgcgctgtatcacagcagaattttgatttataaagataattcatcattttgtatgttgaatgagcgttcctaatgccgtaaaatgttctcatttcaaactcttgcattcagaatcaggaaaaaacattcgcttgcacgtcacaaaagaaactggcatctggaaaaaaacatttaagaaagaaatacaaatgccttttatgaaccgtcttagtgcaagagtaatcacatatgaggagctagcaaagagaatgatagtattagcttgtgacgactatttgtcacgatgtatt
>97	N operona: 66	first-last	BH00980	gene_poz=(601-2439)	ilvD	Dihydroxy-acid dehydratase	null	/position=131910 - 134948 (132510 - 134348)	/lenght=3039 (1839)	/codons=1013 (613)	/complement=false	GC-compoz=42.958129418162045%	/LCI1=1.0348583877995643	/LCI2=0.12184095860566446	p_i1=0.11573160367658805	p_i2=0.1763012060910425	/Tai=0.26670062614021406	/Tei=0.25867108548193823	/EEI=4.414438304730445
aagaaactggcatctggaaaaaaacatttaagaaagaaatacaaatgccttttatgaaccgtcttagtgcaagagtaatcacatatgaggagctagcaaagagaatgatagtattagcttgtgacgactatttgtcacgatgtattgtttatgagtttacaagatttatagaattttgtcgttatgaaagtaaaaaagcaggttgatgttcttttgtaatgcacacgaaaaaagtgcgctctttatcatttatgacatgatatttagaaaaaagagtatctggataagcagtataatcaataaagattattttcatacgataagaatcaacgattattccaataattcaagtgagcacctgttctaacatttttgcttaaatataaagattttttgtaaaactaagaggtagctcttatcggtttctatgaatgatccaaagaacacttgttttaagaagaattgattgaattataaacaattgctgtcaaatggggcttagatgaggctttttttatttctcatggtgatggactcttgtttttagaattagattacagcacaacaggaacaataaaattatttgaggggaaaaaaataatgccttcttaccggtcaagaatatcgactcatgggcgtaatatggcaggagctcgcagtctttggcgtgcaacagggatgaaagagtctgattttggtaaacccattattgcaattgcgaattcttttacacaatttgtaccagggcatgtccatttaaaagatcttgggcaactagtggcacaacagatagtggcttctggcggtattgcgaaggagtttaacacgattgctatagatgatggaatcgctatggggcatgatggaatgctttattctttaccttcacgtgaaatcattgctgattctgttgaatatatgatcaatgcccattgtgcggatgcgcttgtctgtatttccaattgtgacaagattacgcctggtatgttaatggcgtctttacgtttgaatattccaacaatttttgtttcaggcggtcctatggaggcaggtaagattaaatggaaagatcaagatctaactgtcgaccttgttgatgctatggttgctgcggctgctgaaaataactcagaggaagaagttgctgagatggagcgtgctgcttgtcctacatgtggttcttgttcaggaatgtttaccgctaattctatgaattgtttaacagaggcattagggctttctcttcccggaaatggatcaatgttagcaacgcatgcagatcgtcagatgctttttgaagaagctggacgacagattgtcacgttggttaagcgttattatgagaaaggcgatgagacagttttaccgcgctcgatcgcttcacgcaaagcttttgaaaatgcaatgactgtagatatttccatggggggatcaaccaatacagtacttcatcttttagcggcagcacaagagggtgaggtagattttaccatgacagagattgatcgcctttcacgccgtgttcctgttttatgtaaggttgcacctgctgttgcgaatgtgcatatggaagatgttcaccgtgctggtggtattatgggccttttaggtgaattagatgcggttggactcattgatacctctgcttacacggttcatgcaaaaacgatgaaagaagctctatgccgctgggatgtgaaacgaaccaatgaaccaaagactcatgaattttatcgtgcagctccagggggtatttcaacccagacagcgtttagtcaatctcgtcgttatgatagccttgatcttgatcgtgaaaaaggtattatccgcgataaagaacatgcttattcgcaagatggaggcttggctgttctatatggaaatcttgcgaaagatggctgtattgtaaaaacagcaggcgttgaccaatcaattttaacatttaaaggtccagcaagaatttttgaaagccaagattcagctgtttcagcgattttgaatgatacaattcaatcaggcgatattgttttaatccgttatgaaggtccacgtggtggacctggaatgcaagaaatgctctatcctacgagctatcttaaatccaaaggattaggaaaggtatgtgcacttataacagacggccgtttttcgggggggacttcggggctttctatcggacatgtttctccagaagctgctgaaggaggagcaattgctctagtggaagagggagatatcatagaaattgatattcctaatcgtaccattcatatgttagttgaggatgatgagctgatgcatcgtcgtgtcaaaatggaagcaaaaggaaaagcagcttggcaaccgactgagaaacgtaagcgtaaggtttcaaaggctcttaaggcatatgcagctatgacgacttctgctgcaaaaggtgctgtgcgtaatatttgatttaaatgaagaattcattttgtgaaaaacagttttttagggatttttgagtcttttgcgttctttaatagggttacgcccctcaatgcaaaacaaaatacattggattgtagatttatgtgcttgttttaaagaaatatctcttaaggcaggcacctaagcccattttgcgacggcacccgtgaatggcatatagcgtaaaagccattgagcactaccctctttacgcttataaaggaacaaaccggcaccatcattctattttccagctcaaaatgttgcatcagcctttggcacttgagacagttcataagaggtatttttatctctttcttttaagtgtttttattcacacgacagccccgcttatgatgggtaagcaagtaattttaactgatttaatatgagagaatcttacgatattcggcgttgtcattcaagttgaaaaatgataaattattattgtaaatcaatatattatatgccttgatatttcaaatggattgttcaatgagcttaacaggatatgtcaagtcatgataaatgtgatgtgtgggcttctatggatttcgtttttgagcagtatcgcaaaaagatgag
>99	N operona: 68	first-last	BH01000	gene_poz=(601-3345)	mutS	DNA mismatch repair protein mutS	null	/position=136027 - 139971 (136627 - 139371)	/lenght=3945 (2745)	/codons=1315 (915)	/complement=true	GC-compoz=42.36794171220401%	/LCI1=1.1349380014587893	/LCI2=0.11951130561633853	p_i1=0.15459085528626634	p_i2=0.16888562491873088	/Tai=0.3615271362937429	/Tei=0.2519970624268578	/EEI=3.3586006474083656
tttccggatcattcgtatcaatttccagatcaatagaatcaatatccgcaaagcgcttaaaaagtactgctttaccttccatcaccggtttagacgctagtgcacctaaatttcctaaacccaagatagcggttccatttgatattacagcaacaaggttgccctttgtcgtataatcgtaagccaattctggattttgagcaatcgctttaaccggaacagcaacacctggcgaataagcaagtgctaaatcatactgtgttgccatagactttgttgcaacaatttcaagctttccaggacgaccacgactatgaaagtctagagcttctcgctcactgatattataaaccgtttggtgtgttttctgatcttgctcattctttttcatctcacttaagctttcccaaaaacagtataaattttgctcgataatgcgtgtaattatccaactttacaatttgattcagatgctagaaatcgctatgcttgctttaacagacctaatcatgcgtttcaattcacagataatgaagataaacattgaagtaaataaaaaagggtatcaaagcctcacttgaaggaaacgagcgcgtaaaaatggataataaaactgataataaaaacaatttaaccccacaatcggctccctcatctgctccacataaagaacgcctcacacctatgatggagcaatatatcgaaatcaaagcagttaatagcgattgccttctgttttaccgtatgggtgatttctatgaattattttttaatgatgcaattgaagctgctcaagttttaggaattacgctcacaacacgcgggaaacatttaggtgaagatattcctatgtgtggtgttccagttcatactgcggatgattatttacaaaaattgatctcctgtggttatcgtgttgctgtttgtgaacagacagaagatccagcagaagctaaaaaacggggatcaaaatcaattgttcggcgtgatgttgtgcgccttgtgacacctggaaccctaacagaagaaaaactcctcgacccaacgcgcgcaaactatctgatgacacttgcccgcatcaaaaccagcgatggagaggaatttgccctttcctggattgatatttcaacaggcatatttcgtgtcacagaaagtcgactcgaaaaacttttagcagacattatgcgcgtggatccacaagaaatcattgtggctgattcctttttccacgataaatctcataaatcactttttaatgttctagactgtatcgtttcgcctcaacacgctagtctctttgatgtcatcactgctgaacgcgacatttgcagttattttaaactctcaacccttgaaggcattgctgattattcacgtcccgaactatcggcaattgccgcagctattcgttatatcgaaaaaacacaaatcacgcatcgccctcctctcatgcgtcctgagcgccaaaatgaaagtgctacccttttcattgatgccgcaacgaggttgagtcttgagcttgtacggaccacatcgggacaacgggatggaagcttactaaaggccattgatcgcaccgtaacaggaggggggtcacgccttctcctcgatcgcctcattgcacctcttaccacgccttcagctattgataaacgtctggattcgattgccttttttctgcgcaatacatctcttgcagaagacataaagctcatcttaaaagggggaccagatatgccacgtgctgtctcacgtttggctcttggccgaggaggaccacgtgatatggcttcaattcagcgcggttttgaaattattcgtgaacttcaccagcttcttagcaatgaattgcttcctcaagaaattagtgatgtacaacagattttctcacatttacctactgctttacatttgcgtttagaacaagcattagccgatgatctgcccctgcttaaacgagacggtggttttattcgccctcattatcataaagagctcgatgaaatgcgcactttgcgtgatgaatctcgccgtgttatcgctgaacttcaagcacaatatgctcaagaaacagatattaaaacactcaaaatcaagcataacaatatcctaggctacttcattgaagtaaccaacttacaggcaaccgctctcaccaatactccacaagcaaaagcacgttttattcatcgacaaacaatggcaaatgctatgcgctttaccacaacagaacttgctgaacttgaaagccgtattgctcatgcagccaaccatgcattgacgcttgaattggaaatctttgacactcttgttcatgaaattactgaacaagttgatttcattcgtaaagctgctgaatcacttgctgttttggatgtttctgttgctttagcgcatttggctgaagaacaaggatattgtcgccctaaaattgatcagtctcttaccttttgtattaccgcagggcgccatcccgtcgtagaacaagcactccgaaagcaagcagcagaaccctttgttgctaataactgcgacctctctttgcaagaaaatcaccaatatgcagcgatatggcttttaacaggtcctaatatgggaggaaaatcaacttttttacggcaaaatgctctcatcgccattatggcgcaaatgggatcctttgttccagctacctcagcccatattggcgttgttgatcgcttatttagtcgtgttggtgcttctgatgatcttgcacgagggcgttcaacttttatgatggaaatggtagaaacagcaacgattcttaatcatgctactcagcattcccttgttattcttgatgaaatcggacgaggaacgtcgacttttgatgggctttcaattgcctgggcaaccgttgaatatcttcatgaagttaaccattgtcgtgctattctcgccacacattttcatgaaatgacagcactcacagaaaaacttgatcgtcttcataatgtaaccatgaaagtcaaaaattgggatggtgatgtgatttttcttcacgaagtcacgccgggagctgcggaccgatcctacggcgtacaagttgcaaaacttgctggacttcccaaggcagttattacacgtgctacagacgttctacagcaattagaacaaggtgaaatggcgggaaaaggacataaattaattgatgacttaccgcttttttcccttaaaacaacatcttccctcaatgaagacacaaacaaatattctatgctccatgaagcttttaaaaatatccatcctgacgaactctctcctaagcaagctttagaagccctttatcaccttaaacaacttgaaaaaaataatcccttataacaaatcaaaccaagagctcttttttgatcactcctaaatttgtgccttaaattaagatgcgagaataaaagtagagtagtggtcctgttcctttgtaaagaacaggaatgtaactaggaagaagtatttcatcaataaagtgcatagactgacaaaattttattatttatagagaagaatctttcaaaggtgaaatggcagaaaaaggccataaattaattaatgatttaccgctcttttttctttaatgtaacatctccatcaatgaagaaacaaacattgtgtgctccgtgaagctttttagaatatccatcctgaaaaactctcttctaagcaaactttagaagtgctttctcgacttaaacaaaatgcatgtgaaggcttaacatcttctctgtcattttggtgaaagcattcatgttaatttaaaatgatataacttcctcttctcctcaaacaaataagataggatctatagcaaagagcataatatccctaaacgttattaaatccttgtatcaagaagcaatctgatatccgatcttagaagaactaatcaaagactatggaccacaatagtaaagctgtagacagcaatat
>100	N operona: 69	first-last	BH01010	gene_poz=(601-2898)	maeB	NADP-dependent malic enzyme	null	/position=138981 - 142478 (139581 - 141878)	/lenght=3498 (2298)	/codons=1166 (766)	/complement=false	GC-compoz=41.90600522193211%	/LCI1=1.1241830065359477	/LCI2=0.10849673202614372	p_i1=0.15017058193029778	p_i2=0.13533660564266364	/Tai=0.26354592754642625	/Tei=0.22180294507839726	/EEI=4.17157800179954
catcacgccgaacaattgattttgatccccgttttttagcttctgctggatcttctgtctgttcacaaacagcaacacgataaccacaggagatcaatttttgtaaataatcatccgcagtatgaactggaacaccacacataggaatatcttcacctaaatgtttcccgcgtgttgtgagcgtaattcctaaaacttgagcagcttcaattgcatcattaaaaaataattcatagaaatcacccatacggtaaaacagaaggcaatcgctattaactgctttgatttcgatatattgctccatcataggtgtgaggcgttctttatgtggagcagatgagggagccgattgtggggttaaattgtttttattatcagttttattatccatttttacgcgctcgtttccttcaagtgaggctttgatacccttttttatttacttcaatgtttatcttcattatctgtgaattgaaacgcatgattaggtctgttaaagcaagcatagcgatttctagcatctgaatcaaattgtaaagttggataattacacgcattatcgagcaaaatttatactgtttttgggaaagcttaagtgagatgaaaaagaatgagcaagatcagaaaacacaccaaacggtttataatatcagtgagcgagaagctctagactttcatagtcgtggtcgtcctggaaagcttgaaattgttgcaacaaagtctatggcaacacagtatgatttagcacttgcttattcgccaggtgttgctgttccggttaaagcgattgctcaaaatccagaattggcttacgattatacgacaaagggcaaccttgttgctgtaatatcaaatggaaccgctatcttgggtttaggaaatttaggtgcactagcgtctaaaccggtgatggaaggtaaagcagtactttttaagcgctttgcggatattgattctattgatctggaaattgatacgaatgatccggaaaattttatcaatctggttcgtcatttagagccctcttttggcggcatcaatctggaagatattaaagcaccagaatgttttatgattgaaagtcgcttacgcgaggtcatgaatatacccgtttttcatgatgatcaacatggtacagcaatcattgtggctgctggagtactcaatgccttgtatttaacagggcgcgatatggaaaatacgcggttagtttgtaatggtgctggttctgcgggaattgcttgtattgagttgattaaggcgatgggatttcgatctgaaaatatcattttatgtgatacaaaaggtgttgtttatgaggggcgcaaagaggggatgaatcagtggaaatctgttcatgctgttcgaacagataaacgcacgcttgctgaagcgatggaaggtgccgatgtgttttttggggtttctgctaaaggtgcgattacccctgaaatggtaaaatcgatggcacctcgtccgattatttttgctatggctaatcctgatccagaaattacgccggaagaagtgatgcaagtgcgtaaggatgctattatcgcaacaggtcgttccgattatccaaatcagattaataatgttctttgttttccttatatatttcgtggtgcgcttgatgtgcgtgcgacagttattaatgaagatatgaagattgctgctgcaagagctattgcggatttggctcacgaagaagtacctgatagcgttgccgaagcttatcgtggaaagcgcttgaaatttggtccgaattatatcatccctgttccttttgatccgcgtttgtttactgttgtttcaattgcggtggcaaaagcggcaatgaaaagcggtgttgcgcaaaggcacattgatgatttagaagcttatgagcgtgatttgaatgcgagacgtgatcccatttcttccatgatgcgtggtgtttataatcacgttcgtcagtcaccaaaacaaattgtctttgccgaaggtgaagaagagcaggtaatgcgagcagctgtttcctatgtccatcaaaaattaggacaggcgattttgattggtcgtgaagaacaagtgagagagaatgctgctattgctggaattgatcttgagcgtgaaggcatttctgttatgaacgccaagctctcttgtcgtttggatgcttacgcgaattatctttataaaaaaatgcagcgtcaaggttggctgttgcgtgattgtcatcgtcgcatcaacaatgatcgcaattattttgctgcttgtatggtggcattaggggatgctgatgcaatggttacaggggttacacgcaattatgaaacagcgttgattgatattcgtcgggtgattgatgaaaaaccgcgagaacggttaattggtatttcaatggccatttgtcgtggacgaactgtgtttattgccgatacagctgtttatgagaatcctaacgccgaagaatttgcgcatatagccgaacagacagcttcttttgttcgtggattggggtatcaaccacgggtggcatttgtggcattttctacttttggttatatgaaaggacaggttacgcgccatattcaagatgccgttaatattttgcgtgaacgcagggctgattttgaatttgatggagaaataagtgctgatgtagcgcttaatgtgaaattgatgcagcaatatccctttatgggattaacggaacctgctaacattttggtgatgcctggatatcatgcgtcttctatagcaagtaaaatgttgcaagagcttggtgaagcaaccattattggtcctattttgattggactggaaagatctgttcaaattgtaccatttagtggcagtgatacggatgttgtcaatatcgcaaccctagccgcttaccatgcagaaaagttataaaaaataaaggcctctgatatttcaaggcctttttgataaaaaataaatttttaagatgagagtgtttggctgtttttttgttcttcagcaacacgcttttgaaagagagctgcaaaatcaattggatcaatccacaaaggtggaaaaccaccattttgagtagcgtcagagataatttgccgagcaaatggaaacaaaagacgggggcattcaataaaaacaagtggcataacatgctcttgaggaatgtttttgatatggaaaacgccaccgtaaatcaattctacatgaaataatgtttcactatcatcactagctttaactgagagtgataaaacaacatcataattgtcatcgccaattggattagcattgacattaatattgatatcaatttgtggtgctttttcacgtggacgtagtgagcgaggggcacttgggttctcaaatgaaagatcttttaaatattgagttaatacagcaaaaacgggttctccatcattgttgttaatttcactttcagccatattactaacctcatcataatatatgtatttctattttagatctaaagacaaggctggttatcacgccttgcag
>101	N operona: 70	first-last	BH01020	gene_poz=(601-1077)	secB	Protein-export protein SecB	null	/position=141329 - 143005 (141929 - 142405)	/lenght=1677 (477)	/codons=559 (159)	/complement=true	GC-compoz=36.68763102725367%	/LCI1=1.5	/LCI2=0.09599156118143462	p_i1=0.32912430912961976	p_i2=0.10081204725684001	/Tai=0.286269164546441	/Tei=0.19073084253115602	/EEI=2.86376850288725
gtattttccttgttgaaatcgctggttttatctttgttggaaaagaaattggaattttagcaactttgagtttgatcattttaacgacaatagctggaagcattttgttaagaattcaagggggaagccttttaaaaaatctacaacgtgaacttcttcaagggcaaacattagagcattatatcataaatgatggctgtatcattattggcgcaattttgcttattcttcctggttttgtgagcgatattttgggaatattactccttattaaaccagtccgtggtattgcctggtatttactttcatcacttagaaataaaatgaataaacataataaaaacagtactaagacccaaaatgagtctgaggaaataatcgatctgaaagcagaagactaccaaatccgcaataccacagaatcttcatggcgtaaaaatgataataatcattgaaaagacgcaaaaatctgtaacgactaaaaaataaaaaaataatcaaaaaagtagagcatttcttgcaaccttctgcaaggcgtgataaccagccttgtctttagatctaaaatagaaatacatatattatgatgaggttagtaatatggctgaaagtgaaattaacaacaatgatggagaacccgtttttgctgtattaactcaatatttaaaagatctttcatttgagaacccaagtgcccctcgctcactacgtccacgtgaaaaagcaccacaaattgatatcaatattaatgtcaatgctaatccaattggcgatgacaattatgatgttgttttatcactctcagttaaagctagtgatgatagtgaaacattatttcatgtagaattgatttacggtggcgttttccatatcaaaaacattcctcaagagcatgttatgccacttgtttttattgaatgcccccgtcttttgtttccatttgctcggcaaattatctctgacgctactcaaaatggtggttttccacctttgtggattgatccaattgattttgcagctctctttcaaaagcgtgttgctgaagaacaaaaaaacagccaaacactctcatcttaaaaatttattttttatcaaaaaggccttgaaatatcagaggcctttattttttataacttttctgcatggtaagcggctagggttgcgatattgacaacatccgtatcactgccactaaatggtacaatttgaacagatctttccagtccaatcaaaataggaccaataatggttgcttcaccaagctcttgcaacattttacttgctatagaagacgcatgatatccaggcatcaccaaaatgttagcaggttccgttaatcccataaagggatattgctgcatcaatttcacattaagcgctacatcagcacttatttctccatcaaattcaaaatcagccctgcgttcacgcaaaatattaacggcatcttgaatatggcgcgtaacctgtcctttcatataaccaaaagtagaaaatgccacaaatgccacccgtggttgataccccaatccacgaacaaaagaagctgtctgttcggctatatgcgcaaattcttcggcgttaggattctcataaacagctgtatcggcaataaacacagttcgtccacgacaaatggccattgaaataccaattaaccgttctcgcggtttttca
>102	N operona: 71	first-last	BH01030	gene_poz=(601-1107)	-	hypothetical protein	null	/position=141951 - 143657 (142551 - 143057)	/lenght=1707 (507)	/codons=569 (169)	/complement=true	GC-compoz=33.13609467455622%	/LCI1=1.2222222222222223	/LCI2=0.054960317460317466	p_i1=0.19240201987326	p_i2=0.022442578601314746	/Tai=0.2771581027407277	/Tei=0.12019832074118328	/EEI=3.4033932905734448
ggcagcatcaaagctttcaaaaacatcctgagaaagcaatctcctcagttgattacgatcccctttagcaaaagctgttacaatcatttcataagcaacttgagctccctttataaaaaattgaggagaaaaatgaggatcattctggtgaagtgctcgtaaacctttatttagttcacttccttctggtgcaattgcatcaatttcgctaaaatcatttttttgcgaattaacttgatgagataatgaagcattattatcagccgtttctgtttcaatctgttttttagaacgactcgaataaggatcaaaaggaggcttttcaaaaccaatccgttttcctaatacattacgaagttgcatgaaaacaacaaccataataacaagagctaagacaagtacgatgtcaaattccatgggcactgtcaatctccaaaactaaaatgatctacaataaacattgcagtcaatatcatttatcaataaatatgtaaaatagggaatcttgcatttaagtgcctttatagattcttgtttaagttttaaaagaagttttcttcaataattttctgtttcaaaccttgaaaagggaattttcatgtgatcaaatcttaccctataaatcctcgcttttttatcatttttacccttggtattttccttgttgaaatcgctggttttatctttgttggaaaagaaattggaattttagcaactttgagtttgatcattttaacgacaatagctggaagcattttgttaagaattcaagggggaagccttttaaaaaatctacaacgtgaacttcttcaagggcaaacattagagcattatatcataaatgatggctgtatcattattggcgcaattttgcttattcttcctggttttgtgagcgatattttgggaatattactccttattaaaccagtccgtggtattgcctggtatttactttcatcacttagaaataaaatgaataaacataataaaaacagtactaagacccaaaatgagtctgaggaaataatcgatctgaaagcagaagactaccaaatccgcaataccacagaatcttcatggcgtaaaaatgataataatcattgaaaagacgcaaaaatctgtaacgactaaaaaataaaaaaataatcaaaaaagtagagcatttcttgcaaccttctgcaaggcgtgataaccagccttgtctttagatctaaaatagaaatacatatattatgatgaggttagtaatatggctgaaagtgaaattaacaacaatgatggagaacccgtttttgctgtattaactcaatatttaaaagatctttcatttgagaacccaagtgcccctcgctcactacgtccacgtgaaaaagcaccacaaattgatatcaatattaatgtcaatgctaatccaattggcgatgacaattatgatgttgttttatcactctcagttaaagctagtgatgatagtgaaacattatttcatgtagaattgatttacggtggcgttttccatatcaaaaacattcctcaagagcatgttatgccacttgtttttattgaatgcccccgtcttttgtttccatttgctcggcaaattatctctgacgctactcaaaatggtggttttccacctttgtggattgatccaattgattttgcagctctctttcaaaagcgtgttgctgaagaacaaaaaaa
>103	N operona: 72	first-last	BH01040	gene_poz=(601-1293)	-	hypothetical protein	null	/position=142641 - 144533 (143241 - 143933)	/lenght=1893 (693)	/codons=631 (231)	/complement=false	GC-compoz=35.064935064935064%	/LCI1=1.4710144927536233	/LCI2=0.0636231884057971	p_i1=0.31412713934013065	p_i2=0.03402731868474428	/Tai=0.20579004619835262	/Tei=0.13062458681626987	/EEI=3.294577433863951
ctcattttgggtcttagtactgtttttattatgtttattcattttatttctaagtgatgaaagtaaataccaggcaataccacggactggtttaataaggagtaatattcccaaaatatcgctcacaaaaccaggaagaataagcaaaattgcgccaataatgatacagccatcatttatgatataatgctctaatgtttgcccttgaagaagttcacgttgtagattttttaaaaggcttcccccttgaattcttaacaaaatgcttccagctattgtcgttaaaatgatcaaactcaaagttgctaaaattccaatttcttttccaacaaagataaaaccagcgatttcaacaaggaaaataccaagggtaaaaatgataaaaaagcgaggatttatagggtaagatttgatcacatgaaaattcccttttcaaggtttgaaacagaaaattattgaagaaaacttcttttaaaacttaaacaagaatctataaaggcacttaaatgcaagattccctattttacatatttattgataaatgatattgactgcaatgtttattgtagatcattttagttttggagattgacagtgcccatggaatttgacatcgtacttgtcttagctcttgttattatggttgttgttttcatgcaacttcgtaatgtattaggaaaacggattggttttgaaaagcctccttttgatccttattcgagtcgttctaaaaaacagattgaaacagaaacggctgataataatgcttcattatctcatcaagttaattcgcaaaaaaatgattttagcgaaattgatgcaattgcaccagaaggaagtgaactaaataaaggtttacgagcacttcaccagaatgatcctcatttttctcctcaattttttataaagggagctcaagttgcttatgaaatgattgtaacagcttttgctaaaggggatcgtaatcaactgaggagattgctttctcaggatgtttttgaaagctttgatgctgccattgaacaacgcgaaaaaaacaatgagagagttcagtttacttttgtcggaattaataaaatcgaatttgttgcagcagcgatgcaagaaaaggaagaatttttgactatacgtattgtcagtgaaatgatttctgcgacttacaatgagcagggagaacgtatagatggtgatcctgatactattgtagaaattagagatatttggacttttgttcgcaatagcttatcaacagatccaaactggaagctttttgcaacagaagatgaagattaaaatattttttgtctataaaatcatataaataaaattgatttattgagagattgaagattgaaatgtctacggatgaatggagaacagaaagggatccgttggtttcacaggaccgctttctctgggagaaggtatgttgtacaataataccgcttcataagaagcgctattcttcttttgcaaaagaggtcgtaaatgtttctaaagatgcggtgaagatcaacaataagaaacagtacataacacaaattctcccattgtctcaggcaaaccaacagaaattaacagaggttaaaagagaaaagaaggcgattgcacaaacgcataagattcatttttttgatcgtgttgtccatcgtaaaattgccaaaggtcattattctattgaagctcgtcttgatcttcacggttgtatgcaggaagaagcttattttttcttgaaaaaatttctacaatcatctcaacagaatggattgcgttatgtgcttgtgatcacaggaaagggccggtcaccggggagtaatggtgttttgtatcagtctgttcctcactggttgtcaacaccggcttttcgatattatgttcatgcctttgagcaag
>104	N operona: 73	first-last	BH01050	gene_poz=(601-1221)	-	hypothetical protein	null	/position=143396 - 145216 (143996 - 144616)	/lenght=1821 (621)	/codons=607 (207)	/complement=false	GC-compoz=40.90177133655394%	/LCI1=1.1779935275080906	/LCI2=0.13074433656957932	p_i1=0.17282748925290664	p_i2=0.20550951482793434	/Tai=0.35204735277006627	/Tei=0.2849585633451409	/EEI=3.2927583097907145
tgataataatgcttcattatctcatcaagttaattcgcaaaaaaatgattttagcgaaattgatgcaattgcaccagaaggaagtgaactaaataaaggtttacgagcacttcaccagaatgatcctcatttttctcctcaattttttataaagggagctcaagttgcttatgaaatgattgtaacagcttttgctaaaggggatcgtaatcaactgaggagattgctttctcaggatgtttttgaaagctttgatgctgccattgaacaacgcgaaaaaaacaatgagagagttcagtttacttttgtcggaattaataaaatcgaatttgttgcagcagcgatgcaagaaaaggaagaatttttgactatacgtattgtcagtgaaatgatttctgcgacttacaatgagcagggagaacgtatagatggtgatcctgatactattgtagaaattagagatatttggacttttgttcgcaatagcttatcaacagatccaaactggaagctttttgcaacagaagatgaagattaaaatattttttgtctataaaatcatataaataaaattgatttattgagagattgaagattgaaatgtctacggatgaatggagaacagaaagggatccgttggtttcacaggaccgctttctctgggagaaggtatgttgtacaataataccgcttcataagaagcgctattcttcttttgcaaaagaggtcgtaaatgtttctaaagatgcggtgaagatcaacaataagaaacagtacataacacaaattctcccattgtctcaggcaaaccaacagaaattaacagaggttaaaagagaaaagaaggcgattgcacaaacgcataagattcatttttttgatcgtgttgtccatcgtaaaattgccaaaggtcattattctattgaagctcgtcttgatcttcacggttgtatgcaggaagaagcttattttttcttgaaaaaatttctacaatcatctcaacagaatggattgcgttatgtgcttgtgatcacaggaaagggccggtcaccggggagtaatggtgttttgtatcagtctgttcctcactggttgtcaacaccggcttttcgatattatgttcatgcctttgagcaagctgctcgtcaacatggtggtgatggtgcactttatgttcgattgcgccgttttctacccgggaaagggtatgatgttgtttaggctgctttaggtttgatattggtttcatcagctatcgtattttcagtccataaaggaatgtgagcatgcgaaattttattatggatgtttacattattgctttcaatttttacggacaggcattctgattttgtggttttataagagagttgaatgaccattattgctgaaaaacatttgtgaaaataaagaatatcaaaggactaacgatttttttgtaggctttgatttttctctagcgattaagcatctgttgtcttgattcttgattatttaggttagcatagcattacattgagattggtgaatattatcggcagttgcattattaaatcatactattttttattaagagtacacgttgtcatgaaggtttgtcactaccacgcttatgtttatgaagtaaatagatcggctattatattgccttcgatattgcaacggctcttacattaagagtgttgattcatagagctatatttagttttgtcctccatattttatttatacgtttcgctctgttgtaacgcgcgaaaacgattttttaattcttaaagataaaataactatattcaaggatttaattcaataggaatctgt
>107	N operona: 76	first-last	BH01080	gene_poz=(601-1611)	-	Heat shock protein hsp33 homolog	null	/position=145940 - 148150 (146540 - 147550)	/lenght=2211 (1011)	/codons=737 (337)	/complement=true	GC-compoz=38.47675568743818%	/LCI1=1.2212301587301588	/LCI2=0.07599206349206346	p_i1=0.1919542247095341	p_i2=0.05530413126416946	/Tai=0.38468789172365825	/Tei=0.14977371813775253	/EEI=2.9424729877834714
accttaaatagttttataaatgactcctatctttgctagattttatgaaatatcttaatctcaagaacactataaacccgtttccaacgaaatattgtttggatgagagatgaaaacaatgttccccattcctcgttcaaaacagcagctctctttaaccttcattttcatcttaccacacgagaggtaataaatcatagccaaaagatgttaacgaagcagataaaggtgtggaatcaatatcctacttacaaatcatcctccaaaaactgccgaagatgttgattgctttacaactaatatatgtgtttcttaaaacaaaatctcttgtgcttataatcaatcaccctctcaattttttcaatcaataaaatctaaaaaaatactaaacccaatagctacttcatatactatttttttgctaatcgtagtgaaaacgtcaatcatttgtgttcaagatgaaatgctttctgttttttgatgaagctgaaagctgaaaattgtcttcatgcccaaaaaacaattcttgtatgatgtttacaagatgcatttttctctccacaatagtctgcaaaaataaatcctataaaaggcaaaaatatgagcgaagaacgcgaacaagccaaagatgaagcctctctcaacaacatctacttgagtgaagatgatactgttattccctttcaaatcgaagaacttgatattcgtggacgtgctgtacaatttggaaaagctttagattctattctcacaagacatcaatatcctgaaccggtttcttaccttctagcagaggctttagttttaactgttctgcttggaagctccttaaaacttaaaggaaaatttattttacaaacccattccaatggaccaattaatatgttggtgtgtgatttttctccccctttcagtctacgcgggtacgctcgttttgatgaagaaaaactgaaacaagcaatagccaataatcaaatatcttccgaaacacttctaggaaaaggtactttagccttcaccatccgccaaggcgcccatacacaagactatcagggaatagttgcattagaaggatcaaatttacaagaagctacccgtgcctattttgaccaatcggaacaaattctcaccgatatccgtttagcagtcgctatattgattaaccgcgaccaaaaaggaaagcagcagaaaagctggcgagcaggaggtattttgactcaacttttgccccaagcatcatctcatcataaaatatatgaacccaataaaaaaccacaagaaacgaaaactcgtgctcaacttgaaaatcaatggaaagaagctaaagcactaacgtcgacaattgaaagtacagaattaacagatcctcaaatcggcagtaagcggcttttattccgtcttttccacgaacaaggtgttagagtttttaatcctatttctcttgtagatcaatgctcctgttcgcgcgaaaaaattaaagaaatactggaaggttttccccctgaagaacgcaatcaaatggttaaagataaatatatttctgtcacatgtgaattttgctcaacaacttatcgttttaaaccgctagaatttcctgaaaataaaacgtgataaatattcttcacaaataagtacttactaaataaataagtacatattaattacaactaaagcccatttattatgtcttgaaaacctaaaaacagaaagcatcaaccttgcaaacatgttgtgtagcttgctcttttagtacaaaacattgatttatgaaaacaattcaccatttcatcgattgaatgcgcgttccaataccctaagatttttttctttcaaatttttgcatttaaaatcagaaaaaacattcgcttgcatctcacaaacagagttatcgtgatgtaaaaactacttcagaaaagagtaaaaatacctcttatgaacagcctcaatgcaaaaacctttacaacattgagagctggtaaatagaatgatgaggccggcgtgaaacttcataagcgtaaagaaatggtaatgtacaacggctttcacgatataccattcacgggcacttacttgaaataggcttaggagtttaagaagaccaacaatgtggataaaagccgtcttagaaaagactcaatatgcccctcatgaaccatctcagtacaagaaccttttacaatatcgggagcggtaaataaaatgatgggagtg
>108	N operona: 77	first-last	BH01090	gene_poz=(601-1806)	argD	Acetylornithine aminotransferase	null	/position=147932 - 150337 (148532 - 149737)	/lenght=2406 (1206)	/codons=802 (402)	/complement=true	GC-compoz=39.96683250414594%	/LCI1=1.2094763092269327	/LCI2=0.1052369077306733	p_i1=0.18667850176791786	p_i2=0.12594158876083	/Tai=0.3587439128450005	/Tei=0.21334742988474703	/EEI=3.134644241016305
gcactttaccaatcactgcattcctactaacaccacctaactgagctgcaatctgacttgcgcttagcccctcactccaaaacttcttaagaagttcaacgcgttcacatgtccaacccatatcagcactccattctgattacctcattgagaggtactcatttgcatcttcaaatgtttcaatcattttttcaatggacctaatgaaaaaattttatactttacctgagcacaaaaaatttcactcaacctgcggaatttacaaaccaaaacacaattttgcctgctgatttaaactacaatatggactgactctatgacaagtgcctttccttcttgaagagtttatttaaaatgttttccccaacttgcgaatcaatcatagatcaaattatcgtttttgcttaagatttctttccatagatgcttctttgtaaaaccttcattgactttttgccaatcggtgcaatgatcacaacctgtgagcgtggtatcaccataaatcactaatgatactgtatccaaaggtgcaacgtattttgtttgcagcgttgttttgtttgttgtatcgcagagctcgagaaataaaggaaattaacgatgaatagcaccactatacagccactttatgagtgctttgctcgacgtaatttgcattttgaacaagggaatgctgtatggcttatttccgataaaggagagcgttatcttgatttcacgtctggcattgctgtcaatgtattaggatatgcacatccaaaattgattgatactctcaaaagacaagctgaaaaactttggcatgtttccaatctttttcaatcacctgaacaagaagctctcgccgcgcagctttgcgtaaatagttttgctgataaggtttttttctgtaattccggtgctgaagcagtggaatgcgcatttaaaactgctcgtcactaccattatgcctctggccatccaacacgctttgaaattattacttttgaagatgcatttcatgggcgcacacttgcaacgcttgctgctacaggacaagaaaaatatttgcaaggttttggaccaaaagctgacggatttattcaaattcctttatgtgatgaaatcgctttgcgtaatgctatcaataaaaatactgctgccatccttattgaacccattcagggagaaggaggaatacgaacggtatctcatgaatatttaaggcttttgcgcaaaatatgcgatgagaatggtctgttattaattttggatgaaatccaaacaggtattggacgaacaggaaagctttttgcttatgaatggagtggtattacacctgatattcttactctcgcaaaaggactgggtggcggttttcctttaggagcttgtcttgcaacagaaaaagctgcaaaaagtatgacaccaggaacccacggatcaacatttggaggcaatcttcttgggatggctgtaggcaaaactgttcttgatattatattagaacctggtcttctcgaccatgttcagcaaatgggatataagctaaaaagcggactttcaaatattctaaatgactatcctgacattatctgtgcaattaacggggtaggacttatgttgggcattcagtgcgtggttccctctcaggttgtcgttagtgcattggaaagtgaatatcttttgagtgttagtgccaacaacaacgttgtgcgcttcttgcctccccttattatcaaggaagaagaggtaaacgaaagtctacatcgtattgaaaaagcaattgcttctctttcccaaacaaacaaaaaacaactcgtataatctcataacacataagcttctcgctattgcatagatttatcttcttcatctcctttaaactagggagcatattcttatcaactatggaaaatgctcaaaaaaaacttcaaagtcttagaaaattcaaaagcttttgctcgtaaatactcgcaataatttctaaaaactattcacgcgcatatattttatctcacatgagtatgtgtcacttgagagaaaaatgatcgtataaacgtaattggttaaaaacgcagctcaaatatagtgaaaatatcactaataagtacatctcttatcactgtttatgcatatcatcctatagcatacaaagtgcaaactatcacagactattcgaattgctataatatactgcaaacttccaccttaaatagttttataaatgactcctatctttgctagattttatgaaatatcttaatctcaagaacactataaacccgtttccaacgaaatattgtttggatgagagatgaaaacaatgttccccattcctcgttcaaaacagcagctctctttaaccttcattttcatcttaccacacgagaggtaataaatcatagccaaaagatgttaacgaag
>109	N operona: 78	first-last	BH01100	gene_poz=(601-1134)	-	hypothetical protein	null	/position=149617 - 151350 (150217 - 150750)	/lenght=1734 (534)	/codons=578 (178)	/complement=false	GC-compoz=45.1310861423221%	/LCI1=1.1205273069679849	/LCI2=0.22109227871939746	p_i1=0.148680861001324	p_i2=0.5223165214431654	/Tai=0.40837752093349433	/Tei=0.5700848692988489	/EEI=3.1345876125437915
acgtgaaatcaagataacgctctcctttatcggaaataagccatacagcattcccttgttcaaaatgcaaattacgtcgagcaaagcactcataaagtggctgtatagtggtgctattcatcgttaatttcctttatttctcgagctctgcgatacaacaaacaaaacaacgctgcaaacaaaatacgttgcacctttggatacagtatcattagtgatttatggtgataccacgctcacaggttgtgatcattgcaccgattggcaaaaagtcaatgaaggttttacaaagaagcatctatggaaagaaatcttaagcaaaaacgataatttgatctatgattgattcgcaagttggggaaaacattttaaataaactcttcaagaaggaaaggcacttgtcatagagtcagtccatattgtagtttaaatcagcaggcaaaattgtgttttggtttgtaaattccgcaggttgagtgaaattttttgtgctcaggtaaagtataaaattttttcattaggtccattgaaaaaatgattgaaacatttgaagatgcaaatgagtacctctcaatgaggtaatcagaatggagtgctgatatgggttggacatgtgaacgcgttgaacttcttaagaagttttggagtgaggggctaagcgcaagtcagattgcagctcagttaggtggtgttagtaggaatgcagtgattggtaaagtgcaccgattaaaactaccgggacgtggtaaaacagcacaggggggggggcgtgtacaaaaggcacttgttggggtcagttcatcgcctgtgcggatgcgtcgcacaccatcgacagtattaccgacaaatactgcttcttgcagtgttggagcgacagctttaaaggtggatgttgtagtggaggatgtgacagaagttgatttgcccgaaaaatcaaatgtggttgtacctatatcacgtcagcttaatcttttgcaattgagtgaaaatacatgtaggtggccagttggggatcctttatcaccagattttcatttttgtggtgccgattctggtgagaatagtccttattgtgcctttcatgctaaaatagcatttcagccaatctctgaaagacggcggataagaatataatatttgtaatataatctacgttgtattctatatccttattattaaatgtcagcttaaatgttttagggcataagaccattaactgggggtatagatcaccaaaaatctttcttttaaaaaaatgcattaatagattatctgctatgagaaagaaaagtgcaaaggttatgccttaaggaatgtagaaattttcccttccgagaaactcattcaagttttattttttcgtgttattgaataataagaggcggtgttgttctaactggtgttttgattgcgcaatgaccggtaatattttattgcgtgcgaaatgctgctaaacaaatgaaatttaaagaattagaggatatactctataaaggcgtaaaccattgttctcttcatcgcccctttttagttgagttttgtgactttcaaaaaaatctacgacaatatcctttaaatcatgaaaatgaaattgtatagagactaacatttttattttccgtgtgtcttaaaggaataattccctcataaaggatagaatgctattttgctctttatccattgcgctgattttaaagagatatgttttcctgctctcaagtcctttatcgtctg
>110	N operona: 79	first	BH01110	gene_poz=(601-1248)	dsbE	Thiol 3A-disulfide interchange protein	null	/position=151011 - 152858 (151611 - 152258)	/lenght=1848 (648)	/codons=616 (216)	/complement=true	GC-compoz=33.7962962962963%	/LCI1=1.5147286821705426	/LCI2=0.06558139534883724	p_i1=0.3367766058023053	p_i2=0.03702640192753176	/Tai=0.31349190138018024	/Tei=0.1333237617347786	/EEI=2.6825379405746315
cacggttaacatcagttttgatcctgctttttatctaccttgccattgtcatgcttgctcgcgcttttaataaccaagcaaaagctgcacgcgctaccgcaattctgacactcgttggacttgtaaatattcccattattaaattttccgtcaattggtggaatacacttcatcaatcagcatcacttttacgtgcaggaggcccaacaattgaacgtgctatgttatggccccttataacaatgctattgtgttttagctttatgtttatttcgctttatttgatggctatgcgtaacgaaatcaatagtcgtcatatccaaatacttcagatcaaaaaagcccgtcgtgcacaacactaggactcgttaatcatgttcgacttccataacatgcacagtggatttttaggaaatctctctcagcaaattgattttttccttggtactcttcatcacaaacaaattgttattctgagttacattttttctgcaatctctctgctgtgttttattggatacattttttgcaagactttataccaaaaaaaaatcctacaacagctgaacaaaaaagagctgtttcggaaagaaaaatatcatgaaaatcacccctccaaaacctgaaaaaaatatatctttgcctctcttctttgatcttgtgggaccatttgtgttttttctccttcttcttatgtttttattctactttatgcagagcaaacaccccaatgatacttctcttctcccaaacacattggctgaaaaactggccccaaaaataagtcttcctctctttgataatgaaaattatctccttaattcagatcaatttaaagggcgcgtaacattgatcaatttttggggttcttggtgcccatcttgtcgcgaggaacatcctcttcttatgaagattgcgcaagatcaacgttttgaccttattggtattaattataaagataataaagaaaatgctcaacgctttctgaataattttggtaatccttttaaatttattggctttgatgtttcagggtacacggctattaattggggagtctatggaccaccagaaaccttccttctgaataaagaaaacatcattattgctaaacatgtcggtcctttaacatggcagatttatcagaaaaaaattctacccaaaatcgaaaaagcaattatgacagaagaaatcttaaaaaacaaaagattgatttataaagataatttatcttcttcccaatattgaatgagaaagcaccaaatacagaaagtctttctcattccagctttctcttatggtaaatcataaaaaattttgcttgtacatcacaagagaagcgaaatttgaataaaaacggttaaaaaaaagactcaatatgcctttcataaacagtctcaatgcaaaaaaatcatacattgaaagctagcaaagaaaataatgatactgaattgcacctttataagcatagaaatgagagctccttagatatcgctttataatattcacagacgataaaggacttgagagcaggaaaacatatctctttaaaatcagcgcaatggataaagagcaaaatagcattctatcctttatgagggaattattcctttaagacacacggaaaataaaaatgttagtctctatacaatttcattttcatgatttaaaggatattgtcgtagatttttttgaaagtcacaaaactcaactaaaaaggggcgatgaagagaacaatggtttacgcctttatagagtatatcctctaattctttaaatttcatttgtttagcagcatttcgcacgcaataaaatattaccggtcattgcgcaatcaaaacaccagtt
>111	N operona: 79	middle	BH01120	gene_poz=(601-852)	-	hypothetical protein	null	/position=151633 - 153084 (152233 - 152484)	/lenght=1452 (252)	/codons=484 (84)	/complement=true	GC-compoz=33.33333333333333%	/LCI1=1.6666666666666667	/LCI2=0.12690763052208837	p_i1=0.4161404767687403	p_i2=0.19276459050322098	/Tai=0.589072293557042	/Tei=0.2734881314528989	/EEI=1.7771155618463388
atcaccgtcaagattatgtacattcatgcaccattcgcttggctttctacatgttgttacatcataataagtgctgctgctttaggaagcctgatttggaagtatcatcttgctgatgtgacactcaaatgtggcgcacccattggagcaatttttacagccttggccctagtgacaggtgcactttggggacgtcctacatggggaacatggtgggtatgggatgcacggttaacatcagttttgatcctgctttttatctaccttgccattgtcatgcttgctcgcgcttttaataaccaagcaaaagctgcacgcgctaccgcaattctgacactcgttggacttgtaaatattcccattattaaattttccgtcaattggtggaatacacttcatcaatcagcatcacttttacgtgcaggaggcccaacaattgaacgtgctatgttatggccccttataacaatgctattgtgttttagctttatgtttatttcgctttatttgatggctatgcgtaacgaaatcaatagtcgtcatatccaaatacttcagatcaaaaaagcccgtcgtgcacaacactaggactcgttaatcatgttcgacttccataacatgcacagtggatttttaggaaatctctctcagcaaattgattttttccttggtactcttcatcacaaacaaattgttattctgagttacattttttctgcaatctctctgctgtgttttattggatacattttttgcaagactttataccaaaaaaaaatcctacaacagctgaacaaaaaagagctgtttcggaaagaaaaatatcatgaaaatcacccctccaaaacctgaaaaaaatatatctttgcctctcttctttgatcttgtgggaccatttgtgttttttctccttcttcttatgtttttattctactttatgcagagcaaacaccccaatgatacttctcttctcccaaacacattggctgaaaaactggccccaaaaataagtcttcctctctttgataatgaaaattatctccttaattcagatcaatttaaagggcgcgtaacattgatcaatttttggggttcttggtgcccatcttgtcgcgaggaacatcctcttcttatgaagattgcgcaagatcaacgttttgaccttattggtattaattataaagataataaagaaaatgctcaacgctttctgaataattttggtaatccttttaaatttattggctttgatgtttcagggtacacggctattaattggggagtctatggaccaccagaaaccttccttctgaataaagaaaacatcattattgctaaacatgtcggtcctttaacatggcagatttatcagaaaaaaattctacccaaaatcgaaaaagcaattatgacagaagaaatcttaaaaaacaaaagattgatttataaagataa
>112	N operona: 79	last	BH01130	gene_poz=(601-1356)	ccmC	Heme exporter protein C	null	/position=151897 - 153852 (152497 - 153252)	/lenght=1956 (756)	/codons=652 (252)	/complement=true	GC-compoz=40.60846560846561%	/LCI1=1.1912350597609562	/LCI2=0.06374501992031874	p_i1=0.1786022594030897	p_i2=0.03420981665421907	/Tai=0.3973696663470212	/Tei=0.13078883498879718	/EEI=2.9203409874209685
ggccaaatcctaaagttctttcacaaataggtccaggtatattatggctgggagctcttctcgcaggacttcttaatctcaataagctttttcaaaccgatcatgatgatggaaatcttgaccaattcatcctttctggacaaagacaaagttttacactgatcgtattaaccaaatgccttgcccattgggtaggaactatgcttcctcttatttttgccactccttttttagcattcatgctccatttagatgcaataataacttttacaacaatactcactctcttatgtggaacaccagctattatttttattggcgctatcggagctgctcttgcaacatcattgttgcatagtactcttctcatttttatcataatcttaccgtggattattccaatcatgatttttggcgtttccgctgctacagctccaacaaacccaaatgtctcttttctcacttctttgactcttcttatcggtttttcacttcttttgagtctttttagctcctttattgcagctataacactcaaacttttatcagaataataaaagatgattgctgcacaacaaaactctgcctattataaatttcatgaatgaaacatttcacacacataaaatgaacacgcttcctgcaagttttacccgtttcatgaaaataagcagtgccgttttgccttggttaatcggtataacattgtgtcttcttatcttaggatttattttgattatatattctcctgatgactatcaacaggggatcaccgtcaagattatgtacattcatgcaccattcgcttggctttctacatgttgttacatcataataagtgctgctgctttaggaagcctgatttggaagtatcatcttgctgatgtgacactcaaatgtggcgcacccattggagcaatttttacagccttggccctagtgacaggtgcactttggggacgtcctacatggggaacatggtgggtatgggatgcacggttaacatcagttttgatcctgctttttatctaccttgccattgtcatgcttgctcgcgcttttaataaccaagcaaaagctgcacgcgctaccgcaattctgacactcgttggacttgtaaatattcccattattaaattttccgtcaattggtggaatacacttcatcaatcagcatcacttttacgtgcaggaggcccaacaattgaacgtgctatgttatggccccttataacaatgctattgtgttttagctttatgtttatttcgctttatttgatggctatgcgtaacgaaatcaatagtcgtcatatccaaatacttcagatcaaaaaagcccgtcgtgcacaacactaggactcgttaatcatgttcgacttccataacatgcacagtggatttttaggaaatctctctcagcaaattgattttttccttggtactcttcatcacaaacaaattgttattctgagttacattttttctgcaatctctctgctgtgttttattggatacattttttgcaagactttataccaaaaaaaaatcctacaacagctgaacaaaaaagagctgtttcggaaagaaaaatatcatgaaaatcacccctccaaaacctgaaaaaaatatatctttgcctctcttctttgatcttgtgggaccatttgtgttttttctccttcttcttatgtttttattctactttatgcagagcaaacaccccaatgatacttctcttctcccaaacacattggctgaaaaactggccccaaaaataagtcttcctctctttgataatgaaaattatctccttaattcagatcaatttaaagggcgcgtaacattgatcaatttttggggttcttggtgcccatcttgtcgcgaggaacatcctcttcttatgaagattgcgcaagatcaacgttttgaccttattggtattaattataaagataa
>113	N operona: 80	first	BH01140	gene_poz=(601-1266)	ccmB	Heme exporter protein B	null	/position=152699 - 154564 (153299 - 153964)	/lenght=1866 (666)	/codons=622 (222)	/complement=true	GC-compoz=37.38738738738739%	/LCI1=1.1176470588235294	/LCI2=0.10452488687782804	p_i1=0.14751174984017248	p_i2=0.12392494590037646	/Tai=0.3566545777283767	/Tei=0.21153245131033882	/EEI=3.249295937583045
gacagcttacagaaacgaagatgttctgttccaaggtctttctttttgtttattcccacaacaacttatgacaatcacaggaccaaatgggattgggaaatctacattactcagaatcattgctgggctatttaaagctgctgaaggtcatgtaagtcttaaagaccaggaacaaatatatcctgtagcaacagcatgtcattatcttggacctcaaaatgctatgaaacctttcttatcggtcatcgacaacttgcaattttggtcagcattttatgggcaacctctacactctccacacgaagtccttgcagatattggtctttctgatcttgaacacgtaccctttaacgttctatcaaccgggcaaaaaaggcgtatagctattgcccgccttttactatcttaccgtcctgtttggattttagatgaaccaatatcgggaattgatagctacgcccaaactctccttaccaatattttccagtaccatctcaaccaaggtggtatgattatcgctgcaacccatagtcctctcggcattccagaaaaccataaaattaccttggaaaaatttttacctccccaggagaaaatacaatgaaagcactgttctggcgtgatcttaaattaaccttagcaccacaagcttcctcgttaaaagggcttttgtttttcattgctattattatgataatccccttcgccattgggccaaatcctaaagttctttcacaaataggtccaggtatattatggctgggagctcttctcgcaggacttcttaatctcaataagctttttcaaaccgatcatgatgatggaaatcttgaccaattcatcctttctggacaaagacaaagttttacactgatcgtattaaccaaatgccttgcccattgggtaggaactatgcttcctcttatttttgccactccttttttagcattcatgctccatttagatgcaataataacttttacaacaatactcactctcttatgtggaacaccagctattatttttattggcgctatcggagctgctcttgcaacatcattgttgcatagtactcttctcatttttatcataatcttaccgtggattattccaatcatgatttttggcgtttccgctgctacagctccaacaaacccaaatgtctcttttctcacttctttgactcttcttatcggtttttcacttcttttgagtctttttagctcctttattgcagctataacactcaaacttttatcagaataataaaagatgattgctgcacaacaaaactctgcctattataaatttcatgaatgaaacatttcacacacataaaatgaacacgcttcctgcaagttttacccgtttcatgaaaataagcagtgccgttttgccttggttaatcggtataacattgtgtcttcttatcttaggatttattttgattatatattctcctgatgactatcaacaggggatcaccgtcaagattatgtacattcatgcaccattcgcttggctttctacatgttgttacatcataataagtgctgctgctttaggaagcctgatttggaagtatcatcttgctgatgtgacactcaaatgtggcgcacccattggagcaatttttacagccttggccctagtgacaggtgcactttggggacgtcctacatggggaacatggtgggtatgggatgcacggttaacatcagttttgatcctgctttttatctaccttgccattgtcatgcttgctcgcgcttttaataaccaagcaaaagctgcacgcgctaccgcaattctgacactcgttggacttgtaaatattcccattattaaattttccgtcaattggtg
>114	N operona: 80	last	BH01150	gene_poz=(601-1227)	ccmA	Heme exporter protein A	null	/position=153361 - 155187 (153961 - 154587)	/lenght=1827 (627)	/codons=609 (209)	/complement=true	GC-compoz=40.35087719298245%	/LCI1=1.2067307692307692	/LCI2=0.16362179487179487	p_i1=0.18545416172186602	p_i2=0.3210522861991621	/Tai=0.46297237193534824	/Tei=0.3889470575792459	/EEI=2.606841187044218
acaactgcaggaacaccagtaaaatcttgcataagaacacgcgcaggacgataagcaatttctgcaccagcactacccttgtcttttagccattttgcaacgtttaaaatatcctctttattaactgtgcggccatcttcaaaccgtaataaattttcaagaataactttcatcgaaaacggcaaatgagaaatgcctttaagtccatttttctctgcttcaatcaaactataataagtatattctttaccactcacatctaaagttctgcgacaattaaagctatcaatttgagtcatgactgctcaccctcatactacaaaacacctaatttcctggaatgaacaacacaaactacgagttaaggtcgaagcttgagcgcagacgcaattacctccgctatccatttctcccccttcaccttcccatcggcaaactcggaaatcagcgtcaaaaaccattctacaccagatattgatgtaacacatcgtttatagaactatttctagaactattctaggtacaattatataaaataacgtgttttttatcctataatgcaataaagattatagaaataaaggtaaaataggtaatcacatggtgttatcgggcaaagatttgacagcttacagaaacgaagatgttctgttccaaggtctttctttttgtttattcccacaacaacttatgacaatcacaggaccaaatgggattgggaaatctacattactcagaatcattgctgggctatttaaagctgctgaaggtcatgtaagtcttaaagaccaggaacaaatatatcctgtagcaacagcatgtcattatcttggacctcaaaatgctatgaaacctttcttatcggtcatcgacaacttgcaattttggtcagcattttatgggcaacctctacactctccacacgaagtccttgcagatattggtctttctgatcttgaacacgtaccctttaacgttctatcaaccgggcaaaaaaggcgtatagctattgcccgccttttactatcttaccgtcctgtttggattttagatgaaccaatatcgggaattgatagctacgcccaaactctccttaccaatattttccagtaccatctcaaccaaggtggtatgattatcgctgcaacccatagtcctctcggcattccagaaaaccataaaattaccttggaaaaatttttacctccccaggagaaaatacaatgaaagcactgttctggcgtgatcttaaattaaccttagcaccacaagcttcctcgttaaaagggcttttgtttttcattgctattattatgataatccccttcgccattgggccaaatcctaaagttctttcacaaataggtccaggtatattatggctgggagctcttctcgcaggacttcttaatctcaataagctttttcaaaccgatcatgatgatggaaatcttgaccaattcatcctttctggacaaagacaaagttttacactgatcgtattaaccaaatgccttgcccattgggtaggaactatgcttcctcttatttttgccactccttttttagcattcatgctccatttagatgcaataataacttttacaacaatactcactctcttatgtggaacaccagctattatttttattggcgctatcggagctgctcttgcaacatcattgttgcatagtactcttctcatttttatcataatcttaccgtggattattccaatcatgatttttggcgtttccgctgctacagctccaacaaacccaaatgtctcttttctcacttctttgactcttcttatcggtttttcac
>115	N operona: 81	first-last	BH01160	gene_poz=(601-3288)	acnA	Aconitate hydratase	null	/position=154289 - 158176 (154889 - 157576)	/lenght=3888 (2688)	/codons=1296 (896)	/complement=false	GC-compoz=40.99702380952381%	/LCI1=1.1236499068901304	/LCI2=0.11664804469273747	p_i1=0.14995293438270807	p_i2=0.15991568001629403	/Tai=0.26599082129959273	/Tei=0.24392411201466463	/EEI=4.071744881426319
taaaatgctgaccaaaattgcaagttgtcgatgaccgataagaaaggtttcatagcattttgaggtccaagataatgacatgctgttgctacaggatatatttgttcctggtctttaagacttacatgaccttcagcagctttaaatagcccagcaatgattctgagtaatgtagatttcccaatcccatttggtcctgtgattgtcataagttgttgtgggaataaacaaaaagaaagaccttggaacagaacatcttcgtttctgtaagctgtcaaatctttgcccgataacaccatgtgattacctattttacctttatttctataatctttattgcattataggataaaaaacacgttattttatataattgtacctagaatagttctagaaatagttctataaacgatgtgttacatcaatatctggtgtagaatggtttttgacgctgatttccgagtttgccgatgggaaggtgaagggggagaaatggatagcggaggtaattgcgtctgcgctcaagcttcgaccttaactcgtagtttgtgttgttcattccaggaaattaggtgttttgtagtatgagggtgagcagtcatgactcaaattgatagctttaattgtcgcagaactttagatgtgagtggtaaagaatatacttattatagtttgattgaagcagagaaaaatggacttaaaggcatttctcatttgccgttttcgatgaaagttattcttgaaaatttattacggtttgaagatggccgcacagttaataaagaggatattttaaacgttgcaaaatggctaaaagacaagggtagtgctggtgcagaaattgcttatcgtcctgcgcgtgttcttatgcaagattttactggtgttcctgcagttgttgacttgtctgcgatgcgcgacgctatggtcaaacttggaggaaatgctgaaaaaatcaatcctctcattcctgttgatcttatcattgatcactcaattatcgttgatgcttttggtaatcctatggcatttaaagaaaatgttgagcatgagtatgaacgtaatagtgaacgctatcgtttccttaagtgggggcagcaagcttttcaaaattttcgcgttgttcctccaggaacagggatttgtcatcaagttaacctagaatatttagcacagtgcgtgtggatgaagggtgatgaaaaatatcagacggtttatcctgatacctgtgtaggaactgattctcatacaactatggtgaatggtttgggtgttttgggttggggggtcggtggtattgaagcagaagcggcaatgttaggtcagcccgtttctatgttgttgcctgaagtgattggtttccatttaaccggtaaacttaaagaaggtgtaacggctactgatctagttttgatggtgacacaaattttacgtaaaaagggtgttgtcggtaaatttgttgagttttttggtcctggtctggagcacatgacgcttgctgatcgggcgacaattgcaaatatggcacctgaatatggggcaacatgtggttttttcccaattgatagggaaacagtgcgttatcttaatatgacaggacgcaatgaaaatcggatcgcgttagtggaagcttatgccaaagcacaagggatgtggcatgacgaaatgggaaccgatccggtttttagtgatacaattgaattagatatgggaagcgttgtgccttctatggctggtcctaaacgtcctgagggacgtattgcgttggaaactgttgggcagggttttgaaaaagcattggttgaggattataagaaggcttttggtcaagatgaccgttatcgtgttgagggagagaaatacacgcttcgacatggcgatgtggtcattgctgcaattacttcctgtacaaatacatcaaatccgagtgttcttattgcagcaggtcttttggcgcgtaatgctgtggcgaaaggtctcaagagtaaaccatgggttaagacttctcttgcgcctggttcgcaagttgtggcagcctatcttcacaattcaggtctgcaaaaagatttggatgtactaggatttaacttagtagggtttggttgcacgacatgtattgggaattctggtcctttatacccatctatttctaaagcgattaatgataatggtctcatcgcagctgcggttctttcaggaaatcgtaattttgaaggccgtgtttcacctgatgtgcaggcgaattatttagcttcaccacctttggttgttgcacatgctctggctggaacagtacgtaaagatttaaccaaggagcctcttggcgaaggttcagacggtcagccagtttatttaagagatatttggccaacttctaaagaaatacaggagtttatcgaaaagaatgtcacacgtaagatttttactgaaaaatacgcagatgtttttaagggagatgaaaattggcaaaaagttcgagttcctacggaggctacctattcctgggatgagcaatcaacatatgtgcgtaatccaccttatttcgataatatgcggaaagttcctgatgccttgtcagacattaaaaacgcacgaatcttaggtttgtttggtgataaaatcacaacggatcatatttctcctgctggttccattaaggttgattctcctgctggaaaatatttgactaatcatggtgttaaagtagctgattttaaccaatatggaacgcgtcgtgggaaccatgaagttatgatgcgtggaacctttgcaaatattcgtattcgtaacttcatgctaggagaaaatggtcgtgaaggaggctatacagttcattatccatcagggacagaacaagcgatttacgatgcagcaatggcatataaacgggaaggtattccgcttgttgtttttgctggtattgaatatggtaatggatcatctcgtgattgggcggctaagggcaccaatcttcttggtgtaaaagcagttattgctcagtcttttgagcggattcatcgttctaatcttgttggtatgggaattgttccctttgtgtttgaagagggtgaaagctggcagtctttgggcttaaaaggagatgaaaaggtaacgattgaagggattcataatttaaaacctcgtcaaaagattgtcgccacaattactttttctgatggaacggtaaaaactgttccattattatgccgtgtcgatactgaagatgaattggactatctgcatcacggtggtattttgcaatatgttttgcgtaatctggcagtttaaatcgcatttgtttgtttaggagtgtcttcaaaatctttagttgggcgtcaaggagtttgttttcattttttgtgtccatttttgagaattcgattgacgttggctgtagaattgcgttataaactggccagttatcggcaactttataatttaatttagatgtgtttatgttggtagagatatccgttgtgcattcctaccgatgagtaagagagaggtatttatggcgaatacaccttcggctcaaaaagcggtgcgaaaggttgctgcgcgtacgcaggttaatcgagctcgccgttcacgtgttcgtaccttcatgcgtaagtttgatgatgctttggctggtggcgatagagcctctgcggaagtggcatttaagaattttgaacctgagattatgcgtgcagtttccaaaggggtctttcataaaaatgctgcagcacgaaaagtatcgcgtttagcaaaacgtttgaaggcactgagcgtttaagctttttttattttttcgaaaatcataccagcattctctatggatgctggtttttttattactactctttattaagagaagagatatttgatgattctccatagaaagct
>116	N operona: 82	first-last	BH01170	gene_poz=(601-867)	rpsT	30S ribosomal protein s20	null	/position=157200 - 158666 (157800 - 158066)	/lenght=1467 (267)	/codons=489 (89)	/complement=false	GC-compoz=47.565543071161045%	/LCI1=1.2916666666666667	/LCI2=0.10075757575757577	p_i1=0.2246474040420076	p_i2=0.11347533679825438	/Tai=0.3035438630104881	/Tei=0.20212780311842893	/EEI=3.5093783348586585
ttgctggtattgaatatggtaatggatcatctcgtgattgggcggctaagggcaccaatcttcttggtgtaaaagcagttattgctcagtcttttgagcggattcatcgttctaatcttgttggtatgggaattgttccctttgtgtttgaagagggtgaaagctggcagtctttgggcttaaaaggagatgaaaaggtaacgattgaagggattcataatttaaaacctcgtcaaaagattgtcgccacaattactttttctgatggaacggtaaaaactgttccattattatgccgtgtcgatactgaagatgaattggactatctgcatcacggtggtattttgcaatatgttttgcgtaatctggcagtttaaatcgcatttgtttgtttaggagtgtcttcaaaatctttagttgggcgtcaaggagtttgttttcattttttgtgtccatttttgagaattcgattgacgttggctgtagaattgcgttataaactggccagttatcggcaactttataatttaatttagatgtgtttatgttggtagagatatccgttgtgcattcctaccgatgagtaagagagaggtatttatggcgaatacaccttcggctcaaaaagcggtgcgaaaggttgctgcgcgtacgcaggttaatcgagctcgccgttcacgtgttcgtaccttcatgcgtaagtttgatgatgctttggctggtggcgatagagcctctgcggaagtggcatttaagaattttgaacctgagattatgcgtgcagtttccaaaggggtctttcataaaaatgctgcagcacgaaaagtatcgcgtttagcaaaacgtttgaaggcactgagcgtttaagctttttttattttttcgaaaatcataccagcattctctatggatgctggtttttttattactactctttattaagagaagagatatttgatgattctccatagaaagctagagaagatttgtagaaattatatggttatccacaagctgtgtggatttttacagagtcttttttgtcaagcttttttattttttttttttaatctgaagagattctttattattggtaaatttagagaaaaaaaagtgaattgaatcaattatttttctcattctttgtttattatcagcaggtttataacggtttgtaggagtttttgattttattttgacctcttgcattttacctctggtgttttgtatggttcttttcgagataaaaaacaaacaggggtcatatcagccgcattatctcgtgttatgttgaatgtaagactttgatttaggctgttgtgggctctcgtattagataggttgtctgacggtttttttagttttcttgactggtgtgtttttcattttagaagaatggatcatatcatgaatgcaagtaagtcttattggtcatctttattagtggggttgtgatgagattatcct
>117	N operona: 83	first-last	BH01180	gene_poz=(601-2172)	dnaA	Chromosomal replication initiator protein D	null	/position=158171 - 160942 (158771 - 160342)	/lenght=2772 (1572)	/codons=924 (524)	/complement=false	GC-compoz=41.030534351145036%	/LCI1=1.1803696622052262	/LCI2=0.1639260675589548	p_i1=0.1738581802297999	p_i2=0.32215018574792426	/Tai=0.23314843014903852	/Tei=0.3899351671731318	/EEI=4.2504840198526095
aaagctagagaagatttgtagaaattatatggttatccacaagctgtgtggatttttacagagtcttttttgtcaagcttttttattttttttttttaatctgaagagattctttattattggtaaatttagagaaaaaaaagtgaattgaatcaattatttttctcattctttgtttattatcagcaggtttataacggtttgtaggagtttttgattttattttgacctcttgcattttacctctggtgttttgtatggttcttttcgagataaaaaacaaacaggggtcatatcagccgcattatctcgtgttatgttgaatgtaagactttgatttaggctgttgtgggctctcgtattagataggttgtctgacggtttttttagttttcttgactggtgtgtttttcattttagaagaatggatcatatcatgaatgcaagtaagtcttattggtcatctttattagtggggttgtgatgagattatcctagggggcgggatgataatcttatttggggtagggcgttttgcctttgctaagttgattttagctgtttggcgagacaaagtttttgtttttatcgggatgaaagatggtggataaattgaactctaaagctagctcctttaaaagggtttcggtggatatcctgtcggcagagagaataataaaggctaatatgacggatgtagatagtaaagttgttggaaatgcttctttagagcatccggttatttcagaagaggagggtgcagcggcttttgcacgtgttatggcacaattaaaggcgcaggttggtatcgaggcttataccagttggtttggtcgtttaaagcttgcagaatatagccgtaatcttgtaaagctctctgttcctacagcatttttgcgttcttggattaataatcactatggttctcttttaaccaatttatggaaacaggagaattcagcgattcttcgtgttgaagtgattgttcgaggtatgaagcgcgtttcaaaagctgtcgtttgtggtaagaatgcagctcctgttgttcttgaagagaagacagcttcgtcttttcttgagaattatacagaacattcagtaagaggtgttgaagcagggatttttggttcccctcttgattctcgctatacttttgaaagttttgttgagggatcttctaaccgtgttgcattagctgcagcgcgttccattgcagaggggcataaaagtgctttgcgctttaatcctctttttattcatgcgtctgttggtttaggaaaaacacatttgcttcaggccattgcggctgctgcattgaagcgtttaaagcctgcacgagttatttatttgaccgctgaatattttatgtggcgttttgcgaccgctattcgtgataatgatgctctttcttttaaagaacagcttcgtgatattgatcttttgattattgatgatatgcaatttttgcaaggaaagtcgatacagaacgaattttgtcatttgctcaacatgctgcttgatagtgcaaaacaagttgttgttgctgcagatcgtccaccatcagagttggaatccctagatcttcgggttcggtctcgacttcaagggggtgttgctcttgaaattgaagcaccagattatgaaatgcgtttggaaatgttgcgccaacggttaaaggtggcgcaacaagatgacaacatgattgtaatttcagatgaggttttgcagtatattgctaaaacgattttgggttcagggcgtgatattgaaggagcctttaatcagttgttgtttcgtcagtctttcgaatctgatttgtctttggaaaggattgatgaatttttgggtcatttgacacgttcaggtgaatctaagcgtattcgaattgaagaaattcagcgcgcggttgctcgccattataatgtttctaagcaagatttattatctaatcgtcggacgcgtacagtcgtaaagccgcgacaagttgcgatgtatttggcaaaaatgttaacgcctcgttcgttgccagaaattgggcgtcgttttggaggacgtgatcatacgacagttttacatgctgtccgtaaaattgaagatttggtttgtgatgatcagacattagccaaagaacttgaattgcttaaacggttaattggagagcaggctgcatagcgtttataactttccctctgtttatcgaaagtattgcagagggattaataagagggggctatttttgcttatacaagagtcacttgccattttaagagaggttgaataaagtccaataaatgattctttcaagtgggtctgttatttttaatttgagaatttctataattctgtatgaattataatggggatttttatgcgtattacagttgatcgtaatcagcttctcaagtctcttggtcgtgttcaccgtgtggttgagcgtcgtaatactgttcccattttatcgaatgtgttaattgatgcggacaagaacggtgtgcaattaaaagcgacagaccttgatttagaggttacagaatcttttgtggccaatataaagcaagagggagcaataactgttccagcccatttgttgtatgacatagttcgcaagcttcctgatggcagtgaaattgtattatcagttgatatgaatcaggcgagtacgatgtctgttgtttctggttgtgctaattttcagcttcagtgccttcccaaagtagattttccagaatctcttccaggacagttcggttaccgtttttctttatcgacgtc
>118	N operona: 84	first	BH01190	gene_poz=(601-1722)	dnaN	DNA polymerase III, beta chain	null	/position=159939 - 162260 (160539 - 161660)	/lenght=2322 (1122)	/codons=774 (374)	/complement=false	GC-compoz=40.730837789661315%	/LCI1=1.0822162645218945	/LCI2=0.08427167113494191	p_i1=0.13347062048728595	p_i2=0.07256114585712249	/Tai=0.26205956869207303	/Tei=0.16530503127141025	/EEI=4.298694626097826
aaggagcctttaatcagttgttgtttcgtcagtctttcgaatctgatttgtctttggaaaggattgatgaatttttgggtcatttgacacgttcaggtgaatctaagcgtattcgaattgaagaaattcagcgcgcggttgctcgccattataatgtttctaagcaagatttattatctaatcgtcggacgcgtacagtcgtaaagccgcgacaagttgcgatgtatttggcaaaaatgttaacgcctcgttcgttgccagaaattgggcgtcgttttggaggacgtgatcatacgacagttttacatgctgtccgtaaaattgaagatttggtttgtgatgatcagacattagccaaagaacttgaattgcttaaacggttaattggagagcaggctgcatagcgtttataactttccctctgtttatcgaaagtattgcagagggattaataagagggggctatttttgcttatacaagagtcacttgccattttaagagaggttgaataaagtccaataaatgattctttcaagtgggtctgttatttttaatttgagaatttctataattctgtatgaattataatggggatttttatgcgtattacagttgatcgtaatcagcttctcaagtctcttggtcgtgttcaccgtgtggttgagcgtcgtaatactgttcccattttatcgaatgtgttaattgatgcggacaagaacggtgtgcaattaaaagcgacagaccttgatttagaggttacagaatcttttgtggccaatataaagcaagagggagcaataactgttccagcccatttgttgtatgacatagttcgcaagcttcctgatggcagtgaaattgtattatcagttgatatgaatcaggcgagtacgatgtctgttgtttctggttgtgctaattttcagcttcagtgccttcccaaagtagattttccagaatctcttccaggacagttcggttaccgtttttctttatcgacgtcaggcttgaagcatttgcttgattgtacgcaatttgctatttctactgaagagacccgttattaccttaatgggatttattttcatgttattgatgatggtgttctcaagctgcgtttagtggcaacagatggtcatcgtttagcgcaagttgatatggaagctccttcaggggttgaaggtatgcctggtgtcattgttcctcgtaaaactgtaggagagttgcaaaagcttctttctgaagaagttgatgaggatgtttgtgtagaactttcagaaacaaaaattcgtttttctataggttctgtggtttttacctccaagttgattgatggaacattcccagagtatcaacgtgttatcccgcttggaaatgataaaaaattaattgtcaacagacaggatttttcttctgcagttgatcgtgtttctacgatttcaagtgatcgcgggcgtgcagtgaagttaacaattgagcaagggcaattaaagcttattgttcataatcctgattcgggaagcgcagaagatcaattagcggtgacttacacatctgatccacttgagatagggtttaattcgcgttatcttttggatattgctggacaactttcgagtgatgagatggtttttatgctggcagaagctggagctccagctctgattagaaataatggtgttgcagatgcgctttatgtgctgatgcctattcgtgtttaggggctattgttttgcaatgcatggctggtcatgtgcacaaagtggcagtgaggcagctaaagcttttgcgttatcgcaattatttttcctttaatattcgtttttcaggtcagcatgtggtttttactggccataatggttctggtaagacgaatcttttagaagcgttatcttttctttctcctggtcgtggtttacggcgtgctgcttattctgatgttagctttgcaaatggtggaggtgaagggtttgttgtatttgcgcgtcttgaatgtgctctttatggtgaagtgaatattggtacagctttagaaatgagtgataacagtcgaaaagtacatattaatggtgtgaatgagacaggtgattgcttaacagattattgtcatatgagtattttaactccttctatggatgggcttttcacaggttcttcactagagcgtcgtcgttttttggatcgtatggttttggcaattgatcctttgcatagtcgccgcatagcagattatgatagagttatgcgtgcacgcaatcgtttgtttttggatggaaatgaagattgtgcttggtttgatgctttagaaaaacagatggcag
>119	N operona: 84	last	BH01200	gene_poz=(601-1734)	recF	DNA replication and repair protein recF	null	/position=161081 - 163414 (161681 - 162814)	/lenght=2334 (1134)	/codons=778 (378)	/complement=false	GC-compoz=41.18165784832451%	/LCI1=0.9496021220159151	/LCI2=0.07099911582670203	p_i1=0.08698592083858536	p_i2=0.0460517029382537	/Tai=0.24512621672392876	/Tei=0.14144653264442833	/EEI=4.863421179112328
tttagcgcaagttgatatggaagctccttcaggggttgaaggtatgcctggtgtcattgttcctcgtaaaactgtaggagagttgcaaaagcttctttctgaagaagttgatgaggatgtttgtgtagaactttcagaaacaaaaattcgtttttctataggttctgtggtttttacctccaagttgattgatggaacattcccagagtatcaacgtgttatcccgcttggaaatgataaaaaattaattgtcaacagacaggatttttcttctgcagttgatcgtgtttctacgatttcaagtgatcgcgggcgtgcagtgaagttaacaattgagcaagggcaattaaagcttattgttcataatcctgattcgggaagcgcagaagatcaattagcggtgacttacacatctgatccacttgagatagggtttaattcgcgttatcttttggatattgctggacaactttcgagtgatgagatggtttttatgctggcagaagctggagctccagctctgattagaaataatggtgttgcagatgcgctttatgtgctgatgcctattcgtgtttaggggctattgttttgcaatgcatggctggtcatgtgcacaaagtggcagtgaggcagctaaagcttttgcgttatcgcaattatttttcctttaatattcgtttttcaggtcagcatgtggtttttactggccataatggttctggtaagacgaatcttttagaagcgttatcttttctttctcctggtcgtggtttacggcgtgctgcttattctgatgttagctttgcaaatggtggaggtgaagggtttgttgtatttgcgcgtcttgaatgtgctctttatggtgaagtgaatattggtacagctttagaaatgagtgataacagtcgaaaagtacatattaatggtgtgaatgagacaggtgattgcttaacagattattgtcatatgagtattttaactccttctatggatgggcttttcacaggttcttcactagagcgtcgtcgttttttggatcgtatggttttggcaattgatcctttgcatagtcgccgcatagcagattatgatagagttatgcgtgcacgcaatcgtttgtttttggatggaaatgaagattgtgcttggtttgatgctttagaaaaacagatggcagaattggcgacggctatttctgcggcacgtatcgatgttattcggcttttaaatgacatgcttgcacgaacgccatctcagctgccttttccacgggcttttttgcaaattgatggttttttagaagcagctctgagtaaaatatcagcggttgaggttgaagaacaattttgtgatcggttacagcataatcgtgcgatagatcgtgctgctgggcggacattagaaggaccacatcgcacagatttgcaggttttttatgctgataaaaatatggcagcagcgtcttgttcgacaggtgaacagaaagctttgctgacaggtttggttttatgtcatgcgcgtttaacaggtctgatgtcagagaggacacctattctccttcttgatgaaatagttgcgcatcttgattctcatcggcgtgctgctttatttgatattcttgatgatttaggggggcaaacatttatgacaggaacagatcccattttatttaacgccttgaaagggagagcagaattttttgcgattaaggatggaactttgttacagtaaaaacatgctgaaagtttttttaaggtgataatcaagaagaagcgattatgtctatgattataacgattttaaatggtcctaatttaaattttctcggtaaacgtgaaccggaaatttatggcacggagactttaaaagatattgaacaattttgcaaggaatgtgcaacaaggcttggcgtaagaatacacttttatcaaagcaactatgagggacaattggtagagtggatacaggaggcgattggagtaagtgcaggattgatcataaaccccgctgcttatagtcatacttctgttgcaattcttgatgcattaaagatgtttacggggacaaaagtagaggttcatttgtctcatatttatcaccgtgaagctttccgtcaccattcttatacgtctgcggctgtggatgctgtcattgctggctgtgggggtgatggatattggcttgcacttgaatatattgttaagcgatttaatcgtaataaataaaaagcaatgttggataagaggaatatgggcattgaatttacttgataattatttttcgaataagtaagatattatcactgtttttattgcaacttccagtgtgtat
>120	N operona: 85	first-last	BH01210	gene_poz=(601-1047)	aroQ	3-dehydroquinate dehydratase	null	/position=162262 - 163908 (162862 - 163308)	/lenght=1647 (447)	/codons=549 (149)	/complement=false	GC-compoz=38.47874720357942%	/LCI1=1.1283783783783783	/LCI2=0.06644144144144144	p_i1=0.1518882338733141	p_i2=0.03838788763060572	/Tai=0.33777526792274637	/Tei=0.13454909886754515	/EEI=3.390863802885851
attggcgacggctatttctgcggcacgtatcgatgttattcggcttttaaatgacatgcttgcacgaacgccatctcagctgccttttccacgggcttttttgcaaattgatggttttttagaagcagctctgagtaaaatatcagcggttgaggttgaagaacaattttgtgatcggttacagcataatcgtgcgatagatcgtgctgctgggcggacattagaaggaccacatcgcacagatttgcaggttttttatgctgataaaaatatggcagcagcgtcttgttcgacaggtgaacagaaagctttgctgacaggtttggttttatgtcatgcgcgtttaacaggtctgatgtcagagaggacacctattctccttcttgatgaaatagttgcgcatcttgattctcatcggcgtgctgctttatttgatattcttgatgatttaggggggcaaacatttatgacaggaacagatcccattttatttaacgccttgaaagggagagcagaattttttgcgattaaggatggaactttgttacagtaaaaacatgctgaaagtttttttaaggtgataatcaagaagaagcgattatgtctatgattataacgattttaaatggtcctaatttaaattttctcggtaaacgtgaaccggaaatttatggcacggagactttaaaagatattgaacaattttgcaaggaatgtgcaacaaggcttggcgtaagaatacacttttatcaaagcaactatgagggacaattggtagagtggatacaggaggcgattggagtaagtgcaggattgatcataaaccccgctgcttatagtcatacttctgttgcaattcttgatgcattaaagatgtttacggggacaaaagtagaggttcatttgtctcatatttatcaccgtgaagctttccgtcaccattcttatacgtctgcggctgtggatgctgtcattgctggctgtgggggtgatggatattggcttgcacttgaatatattgttaagcgatttaatcgtaataaataaaaagcaatgttggataagaggaatatgggcattgaatttacttgataattatttttcgaataagtaagatattatcactgtttttattgcaacttccagtgtgtatgacgggggtaggtgaagatgaaaaactttgttagacaattagaaatacttgcagttttaggtggtctgctacttatttctggttgtaaaattgatgttcttcaaccttcgggatacgttgcgcgccaacagcttattttgattactgtttgtgtgcttgttatgctttgcgttgtcattccggtaatggtaagcgtagtatttctagctatcaagtatcgtgcttcgaatacagcggcagattatttacctgattgggggcattccaataaaattgaagcatttatgtggggtattccaattgttattgtaacgattttaggtttattaacagcttattacacctataagcttgagcctacgaattctcttcctgtggatgttgttggtgaagagaagcctttacaagttgacgttgtagctcttgattggaaatggctctttatttatccgggatatggtgttgcatcgatcaatgaaatttatgcacctaaa
>121	N operona: 86	first-last	BH01220	gene_poz=(601-1572)	cyoA	Cytochrome o ubiquinol oxidase subunit II	null	/position=162832 - 165003 (163432 - 164403)	/lenght=2172 (972)	/codons=724 (324)	/complement=false	GC-compoz=40.4320987654321%	/LCI1=1.1413828689370484	/LCI2=0.1316821465428277	p_i1=0.157266184521701	p_i2=0.208658061720254	/Tai=0.31197807028441393	/Tei=0.2877922555482286	/EEI=3.614701718009897
ttttaaggtgataatcaagaagaagcgattatgtctatgattataacgattttaaatggtcctaatttaaattttctcggtaaacgtgaaccggaaatttatggcacggagactttaaaagatattgaacaattttgcaaggaatgtgcaacaaggcttggcgtaagaatacacttttatcaaagcaactatgagggacaattggtagagtggatacaggaggcgattggagtaagtgcaggattgatcataaaccccgctgcttatagtcatacttctgttgcaattcttgatgcattaaagatgtttacggggacaaaagtagaggttcatttgtctcatatttatcaccgtgaagctttccgtcaccattcttatacgtctgcggctgtggatgctgtcattgctggctgtgggggtgatggatattggcttgcacttgaatatattgttaagcgatttaatcgtaataaataaaaagcaatgttggataagaggaatatgggcattgaatttacttgataattatttttcgaataagtaagatattatcactgtttttattgcaacttccagtgtgtatgacgggggtaggtgaagatgaaaaactttgttagacaattagaaatacttgcagttttaggtggtctgctacttatttctggttgtaaaattgatgttcttcaaccttcgggatacgttgcgcgccaacagcttattttgattactgtttgtgtgcttgttatgctttgcgttgtcattccggtaatggtaagcgtagtatttctagctatcaagtatcgtgcttcgaatacagcggcagattatttacctgattgggggcattccaataaaattgaagcatttatgtggggtattccaattgttattgtaacgattttaggtttattaacagcttattacacctataagcttgagcctacgaattctcttcctgtggatgttgttggtgaagagaagcctttacaagttgacgttgtagctcttgattggaaatggctctttatttatccgggatatggtgttgcatcgatcaatgaaatttatgcacctaaaggtcgtcaggttttgttgcagttgacatcagagaattctgttaatgccttttgggtgccaaagcttggcacggttctttatgctatgccacagatgaatgctaaattgcatttggtagcggaagagcaaggaatattcaaaggaagttcggcaaattacagtggcgatggttttgcaggtatgcggtttaaatggcattctgtatcttcgcaggattttgacaagtggattgctaaagttcgggctaatggtcaaatacttgatcgagcctcttatcggcagcttactattgcacctcgtatgggagatagtactgcaaaggaaaaagatgctgaagtgcgttattttgcacctgtcgagaagcggctttactaccgggttgttaatcgatgtgttgatgaaaatacggtatgtaatgaagacttaatgaagcgtgctgcggctcagacactgtggggagcactatgttcagtttttgatgctgatgttatttagagtatcgatcgagaaaaagtctttttaaaaggaaggttttttaaaactggggtttcatttttataggttgagaaatgtttggaagacttacagatcctacggcaggtgcttttcatgcgcttacacatgaaccgattgttttgtacacatgtattgcgattgttttaggtggtctaattgttgttcttgctttgacaatattgggatggtggggagttttgtggcgaaattggatcacaacagtcgaccataaacgtatcggtattatgtatatcattcttgggattatcatgcttgttcgtggttttgctgatgcgattatgatgcgaacacatcaggcttttgcgcttgggagtgaaacggcgggatatttgccaccagagcattttgatcagattttttcggcccatggcgttattatgatttttttcatggctacgcctattttatttggtcttttcaattatcttataccacttcaaattggcgcccgcgatgttgcttttccctttgcaaataatttaggtttttggattactgctgccggggcaatattgattaatatatcattaggtgttggtaattttggtcgtggtggtt
>122	N operona: 87	first	BH01230	gene_poz=(601-2619)	cyoB	Cytochrome o ubiquinol oxidase subunit I	null	/position=163878 - 167096 (164478 - 166496)	/lenght=3219 (2019)	/codons=1073 (673)	/complement=false	GC-compoz=40.21792966815255%	/LCI1=1.0183531746031746	/LCI2=0.09072420634920633	p_i1=0.10983884247862993	p_i2=0.08758660958321503	/Tai=0.28390212087908284	/Tei=0.17882794862489354	/EEI=4.098348966021944
tgcatcgatcaatgaaatttatgcacctaaaggtcgtcaggttttgttgcagttgacatcagagaattctgttaatgccttttgggtgccaaagcttggcacggttctttatgctatgccacagatgaatgctaaattgcatttggtagcggaagagcaaggaatattcaaaggaagttcggcaaattacagtggcgatggttttgcaggtatgcggtttaaatggcattctgtatcttcgcaggattttgacaagtggattgctaaagttcgggctaatggtcaaatacttgatcgagcctcttatcggcagcttactattgcacctcgtatgggagatagtactgcaaaggaaaaagatgctgaagtgcgttattttgcacctgtcgagaagcggctttactaccgggttgttaatcgatgtgttgatgaaaatacggtatgtaatgaagacttaatgaagcgtgctgcggctcagacactgtggggagcactatgttcagtttttgatgctgatgttatttagagtatcgatcgagaaaaagtctttttaaaaggaaggttttttaaaactggggtttcatttttataggttgagaaatgtttggaagacttacagatcctacggcaggtgcttttcatgcgcttacacatgaaccgattgttttgtacacatgtattgcgattgttttaggtggtctaattgttgttcttgctttgacaatattgggatggtggggagttttgtggcgaaattggatcacaacagtcgaccataaacgtatcggtattatgtatatcattcttgggattatcatgcttgttcgtggttttgctgatgcgattatgatgcgaacacatcaggcttttgcgcttgggagtgaaacggcgggatatttgccaccagagcattttgatcagattttttcggcccatggcgttattatgatttttttcatggctacgcctattttatttggtcttttcaattatcttataccacttcaaattggcgcccgcgatgttgcttttccctttgcaaataatttaggtttttggattactgctgccggggcaatattgattaatatatcattaggtgttggtaattttggtcgtggtggttggctgatgtatccacctttttcagagttgcaagggagtccagatacaggtgtagactattatttgtggtcacttcaactttctggtattgcaacgacgatgggagcaatcaattttgttgcaactattattaaaatgcgtgctcctggaatgacgatgatgagaatgcccgttttttgttggagcgctttcgttagcaatgtccttattttagttatttatcctgtcttagctgtagcattcgcactcttggcgtgtgatcgttatttgggcatgaatttttttaccaatgttggtggtggaaatcccatggtatggattaactatgtttggatttttggtcatcctgaagtttatgttttagttgttcctgcttttgggattgtttcggaagttgtgtcaacgttctcttcaaaacgcctttttggtcatacgtcaatggtatgggcaatgttggttattttaattctttcgcttcttgtttggggtcatcatttcttcacaatgggtggaggtgaagctgtgaatactttctttggtatcgcaacgatgatcattgccgttccaacaggtgtaaaagtctttaattggttgttgactatgtataaaggtcgaattcgctttgagcctcctatgctttggtgcatgggaatgatctttacattcgttgggggtggattaacgggtgttttgatgtctattgtacctgctgactggcaatttcataattcgctgtttttggtagctcatttccatcatacaattattgggggggtcgtttttgcttatttagctgggcttgctttttggtttccaaaagtttttggttataaaccaaatcgggcactaggtattgcatctttttggtgttggtttattggttttcatcttgctttttttccagtctatgcacttggtttaatgggtgcaacgcgtcgtctccaacattacatggaacctagttggcagccgatgtttatgattgctgcactgggcgcttttattatcttgcttggtatcctttgttttgtgctacaagttgttttggcaatctggtatggtattaagcataagggacgtttaccggtaacattaaatgattcttggggtgacgcacgtacgcttgagtggtttacctcttcaccacctccttcttataattttgcagtgattccaaaggtgcaatctgacgatgcttattggaatatgaagaagaatggttatcaacgtcagataaatgggttttcaaaaatccatatgccatcaaatacctcagctggaattattgcggggttcttctcattagtccttggttttgcgcttgtttggcatatttggtggcttgttgtgattgggtttattggttttattgcaacaattgtgtgtcattcgttaacgggtgatcaccatggttactacatttcagctgaagaagtacaaaaaactgaggatgcttttacagctgttctgaaagagcagggagtaacagtatgagtgcgacgacaatggataatgctcacgttgatgagcatcatcacgacagtagctcgataatgacatttggtttttgggtttatattctttcagatttgatcctattctcgacacttttttcaagttttgctgttttttctgcttcttatggcggaggaaaagcgggcaatgagtttattgatttaaactttgttttggttgaaaccgccatcttgttgctttcatcaattacttatgggtttgtaatgattcaagcgcataaaggtaatatcggtggtgtgcgtttatggatgactattacctttgtgcttggattgttctttattggaatggaaatttacgaatttcatgaacttttgaaagaggtattctattacgatcctggtgcttatgctggtattgatcctgcaacaggtttacagctttttggaaaagaagttttatcagcttattggtcagcattttttgctttggttggtacgcacggtcttcatgtaagtgctggtcttctctggatgatagtgatgttttttcatatccatcattgtggcttagatcaggataataaaacacgtttggcatgtctttcaattttctggc
>123	N operona: 87	middle	BH01240	gene_poz=(601-1266)	cyoC	Cytochrome o ubiquinol oxidase subunit III	null	/position=165893 - 167758 (166493 - 167158)	/lenght=1866 (666)	/codons=622 (222)	/complement=false	GC-compoz=37.08708708708709%	/LCI1=1.1598793363499247	/LCI2=0.11478129713423832	p_i1=0.16505204987451336	p_i2=0.1541577183396313	/Tai=0.27506045624134745	/Tei=0.23874194650566816	/EEI=3.7098521322181726
tgctttttttccagtctatgcacttggtttaatgggtgcaacgcgtcgtctccaacattacatggaacctagttggcagccgatgtttatgattgctgcactgggcgcttttattatcttgcttggtatcctttgttttgtgctacaagttgttttggcaatctggtatggtattaagcataagggacgtttaccggtaacattaaatgattcttggggtgacgcacgtacgcttgagtggtttacctcttcaccacctccttcttataattttgcagtgattccaaaggtgcaatctgacgatgcttattggaatatgaagaagaatggttatcaacgtcagataaatgggttttcaaaaatccatatgccatcaaatacctcagctggaattattgcggggttcttctcattagtccttggttttgcgcttgtttggcatatttggtggcttgttgtgattgggtttattggttttattgcaacaattgtgtgtcattcgttaacgggtgatcaccatggttactacatttcagctgaagaagtacaaaaaactgaggatgcttttacagctgttctgaaagagcagggagtaacagtatgagtgcgacgacaatggataatgctcacgttgatgagcatcatcacgacagtagctcgataatgacatttggtttttgggtttatattctttcagatttgatcctattctcgacacttttttcaagttttgctgttttttctgcttcttatggcggaggaaaagcgggcaatgagtttattgatttaaactttgttttggttgaaaccgccatcttgttgctttcatcaattacttatgggtttgtaatgattcaagcgcataaaggtaatatcggtggtgtgcgtttatggatgactattacctttgtgcttggattgttctttattggaatggaaatttacgaatttcatgaacttttgaaagaggtattctattacgatcctggtgcttatgctggtattgatcctgcaacaggtttacagctttttggaaaagaagttttatcagcttattggtcagcattttttgctttggttggtacgcacggtcttcatgtaagtgctggtcttctctggatgatagtgatgttttttcatatccatcattgtggcttagatcaggataataaaacacgtttggcatgtctttcaattttctggcatttactcgatattgtgtgggttggtgttttcacaatggtttatcttttaggagcattgtaatgagcatgcataacgaaacacataatcccagtactagttcctatttagttggctttattctggctgtatttttcactttaggttcttttattcctgtgatgtatggaatgatggacagttgggcaattagcacaaaagttgtgtaccttattgggatggcaattattcagattatagtgcagattattttctttttgcatttgaattctggtccggatgcaaaatggaatttaagcgctttgtggtttgcggccatctgtgtttttgttattattgggggtacttggtgggctatttcacatttgaattataatatgatgggtggttcaggacgtgttgttgagccggaaatatcaggaggaacgaatccttcggtgtcggagcaattatcagatatacaagaaatagaaaagcatttatcaggtaaagacatatcagcacagaaagcgcccgctgtgcagatacctgtagagcctgtaccaggctctgagatgcctttagggcaagcgcccactgtgcagacacccatagagcctataccaggctctgagatacctttagaacaagcgcctgctgtgcagacacccatagagcctgtac
>124	N operona: 87	last	BH01250	gene_poz=(601-1287)	cyoD	Cytochrome o ubiquinol oxidase subunit IV	null	/position=166558 - 168444 (167158 - 167844)	/lenght=1887 (687)	/codons=629 (229)	/complement=false	GC-compoz=43.95924308588064%	/LCI1=1.162280701754386	/LCI2=0.3887426900584795	p_i1=0.16607438842436914	p_i2=0.8820404860172205	/Tai=0.38596887719480244	/Tei=0.8938364374154985	/EEI=3.173207198418883
gacatttggtttttgggtttatattctttcagatttgatcctattctcgacacttttttcaagttttgctgttttttctgcttcttatggcggaggaaaagcgggcaatgagtttattgatttaaactttgttttggttgaaaccgccatcttgttgctttcatcaattacttatgggtttgtaatgattcaagcgcataaaggtaatatcggtggtgtgcgtttatggatgactattacctttgtgcttggattgttctttattggaatggaaatttacgaatttcatgaacttttgaaagaggtattctattacgatcctggtgcttatgctggtattgatcctgcaacaggtttacagctttttggaaaagaagttttatcagcttattggtcagcattttttgctttggttggtacgcacggtcttcatgtaagtgctggtcttctctggatgatagtgatgttttttcatatccatcattgtggcttagatcaggataataaaacacgtttggcatgtctttcaattttctggcatttactcgatattgtgtgggttggtgttttcacaatggtttatcttttaggagcattgtaatgagcatgcataacgaaacacataatcccagtactagttcctatttagttggctttattctggctgtatttttcactttaggttcttttattcctgtgatgtatggaatgatggacagttgggcaattagcacaaaagttgtgtaccttattgggatggcaattattcagattatagtgcagattattttctttttgcatttgaattctggtccggatgcaaaatggaatttaagcgctttgtggtttgcggccatctgtgtttttgttattattgggggtacttggtgggctatttcacatttgaattataatatgatgggtggttcaggacgtgttgttgagccggaaatatcaggaggaacgaatccttcggtgtcggagcaattatcagatatacaagaaatagaaaagcatttatcaggtaaagacatatcagcacagaaagcgcccgctgtgcagatacctgtagagcctgtaccaggctctgagatgcctttagggcaagcgcccactgtgcagacacccatagagcctataccaggctctgagatacctttagaacaagcgcctgctgtgcagacacccatagagcctgtaccaggctctgagatacctttagggcaagcgcccgctgtacagacacctgtagagcttgcaccaggcgctgaaatgcccatggaataagtgcctagcgggtagattattgtaaagattgggtggttgctgggcagagatgcccgtactatatcatcagatctgtaaagtttttgtactgtgtagatgcttatgcgaagctaacggttgagtggccattttgggttttatcgtcacaattttgagtatatttttattttaaataaagaaatctatagatgatttaataaagccttattgggtttcaaaagaacaatcattttataaatatacaagcaggagtgtttgcacaattcagtacagagagaatgagagtatttaaaaagtcgtttatagtatgttaaagtaaagtcataaagaacggatgtttcagagcgagttaattgatatgaaagtcttttatttgaagatttttgcaaaaataacatacaattaaaccaaagatttgagaaatcattaggaaatttaatgcatgcggtttcaatgacaattattggtgccggttcttatggtactgcattagccattgtgcttgctcgtaatggccatcatgttcttctatggggatataatcctcagcatatcagggaattacaggaatatcgttgtaaccaagcatttttacccgat
>125	N operona: 88	first-last	BH01260	gene_poz=(601-1623)	gpsA	Glycerol-3-phosphate dehydrogenase	null	/position=167683 - 169905 (168283 - 169305)	/lenght=2223 (1023)	/codons=741 (341)	/complement=false	GC-compoz=39.98044965786901%	/LCI1=1.1764705882352942	/LCI2=0.09774509803921567	p_i1=0.17216818163493233	p_i2=0.10539656320353975	/Tai=0.3208625478948335	/Tei=0.1948569068831858	/EEI=3.3642098456328897
cccatagagcctataccaggctctgagatacctttagaacaagcgcctgctgtgcagacacccatagagcctgtaccaggctctgagatacctttagggcaagcgcccgctgtacagacacctgtagagcttgcaccaggcgctgaaatgcccatggaataagtgcctagcgggtagattattgtaaagattgggtggttgctgggcagagatgcccgtactatatcatcagatctgtaaagtttttgtactgtgtagatgcttatgcgaagctaacggttgagtggccattttgggttttatcgtcacaattttgagtatatttttattttaaataaagaaatctatagatgatttaataaagccttattgggtttcaaaagaacaatcattttataaatatacaagcaggagtgtttgcacaattcagtacagagagaatgagagtatttaaaaagtcgtttatagtatgttaaagtaaagtcataaagaacggatgtttcagagcgagttaattgatatgaaagtcttttatttgaagatttttgcaaaaataacatacaattaaaccaaagatttgagaaatcattaggaaatttaatgcatgcggtttcaatgacaattattggtgccggttcttatggtactgcattagccattgtgcttgctcgtaatggccatcatgttcttctatggggatataatcctcagcatatcagggaattacaggaatatcgttgtaaccaagcatttttacccgatgttcaatttcctgataatttatgccctgaagattcgcttgaaactgcaataaaggcaagccgcaatatattaatcgctgttccaagccatgtatttcatcaggtattgtacaatattcgaccttacttggatcaacattcacggattatttgggcaacgaaaggtttggagcatggtactggacgtctcctacaagaagttgctcgcgaaattctaggtgataaaatccctttagctgttttttctggaccaacttttgctaaggagcttgctattggcttgcctacagcaattacgatagcagcttctgatactgaatttagtgaagaactacagcaactttttcattttgataaaagctttagagtttataaaaattcagatatgatcggtgttcaattaggcggagcagtcaaaaatgtcattgctattggtgcaggaatatcagatggtatgggatttggagcaaatgcgcgaatagctctcatcacgcgaggattagctgaaattagtcgcttaggcattgctatgggtgctgagctttcaacatttatgggaatgacaggtttaggtgatctggttttgacatgtactgataatcagtcgcgcaaccgccgttttggaatgctgcttggtcaaggagtggatatagaagaagcgaaaaaacagattgatcaaattgttgaaggttacttaaatactaaagaagttcatatgctagcacaacgtatcagggtagaaatgccaattacagagcaaatttaccacgtgctctattgtggtaaaagtgtatccgaagcggccaatgcattactaagccgtcaactcaaagatgagatgtatgatacagtacgcttttaaattatttaaatctatgaaggatatggccataacatgaaaaaaactgagaagagattacattgattattttataagacggtaagctttatcaaactggaagcttataagagccagcatgttttgccatataatctaaacatgaaaatttttatcattatttaagtcatatatttgaaaaaaatatcacactatatgtatcatttacctaagagaaagagcccagtataattctaaaacagtatacaagtaatcattttctattttaaaaggattacggaataattactcttcttgagcttcttcactttgttttaattcttcaagggttggcatagacatgatgttataacctgaatcaacataatgaatttcaccagtaacccctgaagataaatcagaaagcaggtaaagagcagattttccgatttcattaatgtttacattacggcgtaggggtgcatttcgacgttgatacgaaaaaattgctcgtgcagctgcaatgccattgccagctaatgtcctaataggaccggctgaaattgcattaacacggatattttgaggaccaaagtcggccgctaaatagcgcaccatagcttc
>126	N operona: 89	first-last	BH01270	gene_poz=(601-1419)	fabI1	Enoyl-[acyl-carrier-protein ] reductase	null	/position=168988 - 171006 (169588 - 170406)	/lenght=2019 (819)	/codons=673 (273)	/complement=true	GC-compoz=39.682539682539684%	/LCI1=1.2794117647058822	/LCI2=0.09669117647058822	p_i1=0.21883532773027795	p_i2=0.1026305403049759	/Tai=0.2675373769442906	/Tei=0.1923674862744783	/EEI=3.571009711344327
cgggatggatttgttattgcaggtggagctggcgttttggttcttgaagaactagaatgcgctaaagcacgtggtgcaaaaatctatggagaaattgttggttatggtgcgacatctgatgggcatgatatggttgctccatcaggagaaggagcagagcggtgcatgcgcatggcacttgcaaccgtgaaaaataaaattgattacattaatcctcatgcaacagcaacgcctgttggggatcctcctgaaatagaagcaattcgtcgtatctttggagcaggtgatcaatgtccaccaatttccgccacaaaatctctgactggtcattccttgggagcagcaggtgttcaagaagcaatctatacactgttaatgatgaatcataattttatttgcgaaagtgcccatattgaagagcttgatccagcttttgccgatatgccaattgttcgtgaacgccgtgatcatcaacaacttaatactgtcttgtcaaatacctttggctttggcggtaccaatgcaacgctcgttttccaacgttatggataaataggaactcttagctgattaaaaaagtacggtcttacggagaataatatgaaaggtttgatggagggcaaacgtggccttattatgggggttgcaaatgaccattcaattgcttggggcattgcatgtcaacttgcaaaagcaggagctgaattagcatttacctatcaaggagaggcttttggaaaacgtgttcaaccattagcagaaaaaatcggctgcaaattagtacttgagtgtgacgttgaaaaaattgaaaatgttgaccgcgtctttaaacgtcttgaaaaagaatggaaaactatagactttgttgttcatgctattggtttttcagacaagacccaactaaaaggacgttatgttgatgtgacaacacgtgaaaactttaagcgtacaatggttatttcagcttattcctttactgaaattgctcagcgtgcgggtaaacttatgcctaatggaggtacacttttaacactcacttatggcgcttcacagcaagttgtccctaattataatatcatgggtgttgctaaagctgctttagaagctatggtgcgctatttagcggccgactttggtcctcaaaatatccgtgttaatgcaatttcagccggtcctattaggacattagctggcaatggcattgcagctgcacgagcaattttttcgtatcaacgtcgaaatgcacccctacgccgtaatgtaaacattaatgaaatcggaaaatctgctctttacctgctttctgatttatcttcaggggttactggtgaaattcattatgttgattcaggttataacatcatgtctatgccaacccttgaagaattaaaacaaagtgaagaagctcaagaagagtaattattccgtaatccttttaaaatagaaaatgattacttgtatactgttttagaattatactgggctctttctcttaggtaaatgatacatatagtgtgatatttttttcaaatatatgacttaaataatgataaaaattttcatgtttagattatatggcaaaacatgctggctcttataagcttccagtttgataaagcttaccgtcttataaaataatcaatgtaatctcttctcagtttttttcatgttatggccatatccttcatagatttaaataatttaaaagcgtactgtatcatacatctcatctttgagttgacggcttagtaatgcattggccgcttcggatacacttttaccacaatagagcacgtggtaaatttgctctgtaattggcatttctaccctgatacgttgtgctagcatatgaacttctttagtatttaagtaaccttcaacaatttgatcaatctgttttttcgcttcttctatatccactccttgaccaagcagcattccaaaacggcggttgcgcgactgattatcagtacatgtcaaaaccagatcacctaaacctgtcattcccataaatgttga
>127	N operona: 90	first-last	BH01280	gene_poz=(601-1821)	fabB	3-oxoacyl-[acyl-carrier-protein ] synthase I	null	/position=169855 - 172275 (170455 - 171675)	/lenght=2421 (1221)	/codons=807 (407)	/complement=true	GC-compoz=43.16134316134316%	/LCI1=1.1469622331691298	/LCI2=0.16042692939244668	p_i1=0.15959804452210055	p_i2=0.3095357262158503	/Tai=0.3299927852033815	/Tei=0.3785821535942653	/EEI=3.5733453398369996
gaagaaaaatatacgtaaataaatggagtaacaatggctgaacaaaagtctcgctacacttatgaagagcttctaagctgcgctcgcggcgaaatgtttggtaagggtaatgcacaattaccagcaccaccaatgttgatgatccatcgaatcactgaaatcaatgaaactggcggtgaatacaataaagggatgcttcgcgccgaatttgacattactccagacctatggttctttaattgtcactttataggcgatcccgtcatgccagggtgtcttggtctggatggcatgtggcaattaacaggtttttttctcggttggttaggcgaaccaggaaaagggagggctatatcaacaggcgaagtgaaattatcaggtatggtaacaccacaaacccaacttcttgaatatggaatagattttaagcgtattcgacgtggaaatttggtcttgggaatagccgatggatgggtgaaagcagatggagaaagcatttataaagcgagtgatttacgcgttgctctcttcaaagaagactaaaaattatttccataagagggtatattttattattctgtatgaaacaaggaggtatgaatgcgtcgagttgttgtaaccggaatgggaattgtctccgcgattgggaataacccaggaaccgttttaaccagtttatatgaagcaaaatccgggatttcttacgcacctcagtatgctaaattaggcttccgtagtagagtttacggtaaacctgatattaatatagaagaacttgttgatagacgtgctctgcgttttcatggacgcggaacggcatggaatcatatcgccatggatcaagcaattgctgatgcgggtttagagccccatgaagtatccaatgaacacacagggattattatgggctctggaggagcttcaacgcagtcaatcgttgaagctgctgacattacacgtcaaaaaagtccaaagcgtgttggcccctttgtcgtacctaaagcaatgagttctacagcatccgcaacacttgcaactttttttaaaattaaaggagtgaactattcaatctcttctgcttgtgctacctctaatcattgtattggaaatgcctatgagatgatacaatatggcaaacaggatcgcatttttgctggtggctgcgaagatctggattggacattatctgttttgtttgatgccatgggtgctatgtccagcaaatataatgacgtaccagaaaaagcttctcgtgcttatgatgctcatcgggatggatttgttattgcaggtggagctggcgttttggttcttgaagaactagaatgcgctaaagcacgtggtgcaaaaatctatggagaaattgttggttatggtgcgacatctgatgggcatgatatggttgctccatcaggagaaggagcagagcggtgcatgcgcatggcacttgcaaccgtgaaaaataaaattgattacattaatcctcatgcaacagcaacgcctgttggggatcctcctgaaatagaagcaattcgtcgtatctttggagcaggtgatcaatgtccaccaatttccgccacaaaatctctgactggtcattccttgggagcagcaggtgttcaagaagcaatctatacactgttaatgatgaatcataattttatttgcgaaagtgcccatattgaagagcttgatccagcttttgccgatatgccaattgttcgtgaacgccgtgatcatcaacaacttaatactgtcttgtcaaatacctttggctttggcggtaccaatgcaacgctcgttttccaacgttatggataaataggaactcttagctgattaaaaaagtacggtcttacggagaataatatgaaaggtttgatggagggcaaacgtggccttattatgggggttgcaaatgaccattcaattgcttggggcattgcatgtcaacttgcaaaagcaggagctgaattagcatttacctatcaaggagaggcttttggaaaacgtgttcaaccattagcagaaaaaatcggctgcaaattagtacttgagtgtgacgttgaaaaaattgaaaatgttgaccgcgtctttaaacgtcttgaaaaagaatggaaaactatagactttgttgttcatgctattggtttttcagacaagacccaactaaaaggacgttatgttgatgtgacaacacgtgaaaactttaagcgtacaatggttatttcagcttattcctttactgaaattgctcagcgtgcgggtaaacttatgcctaatggaggtacacttttaacactcacttatggcgcttcacagcaagttgtccctaattataatatcatgggtgttgctaaagctgctttagaagctatggtgcgctatttagcggccgactttggtcctcaaaatatccgt
>128	N operona: 91	first-last	BH01290	gene_poz=(601-1110)	fabA	3-hydroxydecanoyl-[acyl-carrier-protein ]	null	/position=171133 - 172842 (171733 - 172242)	/lenght=1710 (510)	/codons=570 (170)	/complement=true	GC-compoz=43.529411764705884%	/LCI1=1.0276134122287968	/LCI2=0.13313609467455623	p_i1=0.11312611365855947	p_i2=0.21356377328782344	/Tai=0.4316680931905965	/Tei=0.2922073959590411	/EEI=3.087554929798498
tcgccttctatataaaaatggtagtgatcagatgtattggtatcaaaccaagttttagaaccttctacggcaataatccgtaacaaccccgcttctgtaaattgatgaagcgtattgtaaacagttgctaaagacacaggaactcctaatctaattgcttcttcatagagctcttcagcagcaatgtgacggttgccttgcgaaaaaatcatattagcaagctctagccgctggcgtgttggccgtaaaccattttgacgcaaatgcttttctaacatagatatggaataacaccttacaactttcccacaatcttttgtagactgttcttcttcattaaaacctaaattatctgtatttactaacatgttacaaaccacaatgtacttttgttccagtcaaattaaaacataaaaaaatggggacagtatagtataattttttattccattttaaatcactacccatacaggatacataaaaaagggctgctgtcattaaaaattaatataaaatcatttccctctccttaaaatttgctctaaaagtaggtcggggaaaagcgcagaagaaaaatatacgtaaataaatggagtaacaatggctgaacaaaagtctcgctacacttatgaagagcttctaagctgcgctcgcggcgaaatgtttggtaagggtaatgcacaattaccagcaccaccaatgttgatgatccatcgaatcactgaaatcaatgaaactggcggtgaatacaataaagggatgcttcgcgccgaatttgacattactccagacctatggttctttaattgtcactttataggcgatcccgtcatgccagggtgtcttggtctggatggcatgtggcaattaacaggtttttttctcggttggttaggcgaaccaggaaaagggagggctatatcaacaggcgaagtgaaattatcaggtatggtaacaccacaaacccaacttcttgaatatggaatagattttaagcgtattcgacgtggaaatttggtcttgggaatagccgatggatgggtgaaagcagatggagaaagcatttataaagcgagtgatttacgcgttgctctcttcaaagaagactaaaaattatttccataagagggtatattttattattctgtatgaaacaaggaggtatgaatgcgtcgagttgttgtaaccggaatgggaattgtctccgcgattgggaataacccaggaaccgttttaaccagtttatatgaagcaaaatccgggatttcttacgcacctcagtatgctaaattaggcttccgtagtagagtttacggtaaacctgatattaatatagaagaacttgttgatagacgtgctctgcgttttcatggacgcggaacggcatggaatcatatcgccatggatcaagcaattgctgatgcgggtttagagccccatgaagtatccaatgaacacacagggattattatgggctctggaggagcttcaacgcagtcaatcgttgaagctgctgacattacacgtcaaaaaagtccaaagcgtgttggcccctttgtcgtacctaaagcaatgagttctacagcatccgcaacacttgcaactttttttaaaattaaaggagtgaactattcaatctcttctgcttgtgctacctctaatcattgtattggaaatgcctatgagatgatacaatatggcaaacaggat
>129	N operona: 92	first-last	BH01300	gene_poz=(601-1104)	fur1	Iron response regulator	null	/position=171875 - 173578 (172475 - 172978)	/lenght=1704 (504)	/codons=568 (168)	/complement=false	GC-compoz=37.10317460317461%	/LCI1=1.30938123752495	/LCI2=0.11816367265469062	p_i1=0.233132728055457	p_i2=0.16464344748766543	/Tai=0.3289483394707182	/Tei=0.2481791027388989	/EEI=3.1019871792462816
tgggtttgtggtgttaccatacctgataatttcacttcgcctgttgatatagccctcccttttcctggttcgcctaaccaaccgagaaaaaaacctgttaattgccacatgccatccagaccaagacaccctggcatgacgggatcgcctataaagtgacaattaaagaaccataggtctggagtaatgtcaaattcggcgcgaagcatccctttattgtattcaccgccagtttcattgatttcagtgattcgatggatcatcaacattggtggtgctggtaattgtgcattacccttaccaaacatttcgccgcgagcgcagcttagaagctcttcataagtgtagcgagacttttgttcagccattgttactccatttatttacgtatatttttcttctgcgcttttccccgacctacttttagagcaaattttaaggagagggaaatgattttatattaatttttaatgacagcagcccttttttatgtatcctgtatgggtagtgatttaaaatggaataaaaaattatactatactgtccccatttttttatgttttaatttgactggaacaaaagtacattgtggtttgtaacatgttagtaaatacagataatttaggttttaatgaagaagaacagtctacaaaagattgtgggaaagttgtaaggtgttattccatatctatgttagaaaagcatttgcgtcaaaatggtttacggccaacacgccagcggctagagcttgctaatatgattttttcgcaaggcaaccgtcacattgctgctgaagagctctatgaagaagcaattagattaggagttcctgtgtctttagcaactgtttacaatacgcttcatcaatttacagaagcggggttgttacggattattgccgtagaaggttctaaaacttggtttgataccaatacatctgatcactaccatttttatatagaaggcgaaaatcgtatacttgatattccgtgcaatttggaagaagctcctattattggaaatttgccgcaaccaccagaggatatggaaatttcccatgtggatttaatagttcggttaaaaccaaaaaaattgatcggatgaaaggatggggagaattcaaaaagagataaaaattaaactgagtttgtttaaagattcaccaactgttaattttttcatcaggatagattccccataactgtgattgataaacccatccacggatattattaatgtttagttcgcaccagtatccgttgcagtggcgaatattaccaataacattaggttcgacttctgctacaacttctgcgttgtctgctgggcttttgcggagtatcagcctttttgtcttatctttttgccatggaatagttatagcggtccgctttcctgataaaagcgattgataaacccagccttcatcgccttcggcatcacgaattttgcgccattgatcgtattcttggatgatttcaataggcaaaccctgctttttgtaggtaaagatgatagcataatcgcttcctggtccgacacgcacattaacgcgggtgggcttaattgaagcaaatcgcgggagtggtaaaccacttggtcctagattttgattcagtgtttgtgcgtgtaaaaaatcaagtgaactgaacacaaagacttctgccattaagaaacatgatgcgagcagtaaaaatcgaaacc
>130	N operona: 93	first-last	BH01310	gene_poz=(601-1161)	-	hypothetical protein	null	/position=172434 - 174194 (173034 - 173594)	/lenght=1761 (561)	/codons=587 (187)	/complement=true	GC-compoz=41.889483065953655%	/LCI1=1.3279569892473118	/LCI2=0.09767025089605737	p_i1=0.24213118445067966	p_i2=0.10519907991638283	/Tai=0.4951722478547327	/Tei=0.19467917192474454	/EEI=2.3522960265007127
agatcattttaacctacatgatcaaactaaaaagtctgtaaaaagcttcgatgctaaagactttcatttttacattgatgaatattagaagttaacttttatctatattgccccccttaatgtacgcatgcttgtgcatttaaacgattcattaatcatttgttatatccattataaaattgcttttcaaagcacacgctaatctctttattgacctattattgaacaatcttttcgattcataatacaagcatagtcgtattcccgtttcacaaataaaccacgtagagaaacgcaagactttactcccatctttcatacaaaactgatatagcgctgcaaggcacttaaccttttcaatatttgtctccagcatacgatccatgtgaacggaatattcatttacggaatgtattctataaacagagtgaccgttaagaaattccaattttttcttatttatcgtgttattctcgtaaaaattttctgtttgtttagatctctttaactaccgatatgtcatagcttttattagctctcaatcctatcttccaggtcttaaattgccgatataaaaacgaagacataaaggttttaagtgtgcaacattctcgttggtttcgatttttactgctcgcatcatgtttcttaatggcagaagtctttgtgttcagttcacttgattttttacacgcacaaacactgaatcaaaatctaggaccaagtggtttaccactcccgcgatttgcttcaattaagcccacccgcgttaatgtgcgtgtcggaccaggaagcgattatgctatcatctttacctacaaaaagcagggtttgcctattgaaatcatccaagaatacgatcaatggcgcaaaattcgtgatgccgaaggcgatgaaggctgggtttatcaatcgcttttatcaggaaagcggaccgctataactattccatggcaaaaagataagacaaaaaggctgatactccgcaaaagcccagcagacaacgcagaagttgtagcagaagtcgaacctaatgttattggtaatattcgccactgcaacggatactggtgcgaactaaacattaataatatccgtggatgggtttatcaatcacagttatggggaatctatcctgatgaaaaaattaacagttggtgaatctttaaacaaactcagtttaatttttatctctttttgaattctccccatcctttcatccgatcaatttttttggttttaaccgaactattaaatccacatgggaaatttccatatcctctggtggttgcggcaaatttccaataataggagcttcttccaaattgcacggaatatcaagtatacgattttcgccttctatataaaaatggtagtgatcagatgtattggtatcaaaccaagttttagaaccttctacggcaataatccgtaacaaccccgcttctgtaaattgatgaagcgtattgtaaacagttgctaaagacacaggaactcctaatctaattgcttcttcatagagctcttcagcagcaatgtgacggttgccttgcgaaaaaatcatattagcaagctctagccgctggcgtgttggccgtaaaccattttgacgcaaatgcttttctaacatagatatggaataacaccttacaactttcccacaatcttttgtagactgttcttcttcattaaaacctaaattatctgtatttactaacatgttacaaaccacaatgtacttttgttccagtcaaattaaaa
>131	N operona: 94	first-last	BH01320	gene_poz=(601-834)	rpsU	30S ribosomal protein s21	null	/position=174173 - 175606 (174773 - 175006)	/lenght=1434 (234)	/codons=478 (78)	/complement=true	GC-compoz=44.871794871794876%	/LCI1=0.948051948051948	/LCI2=0.10692640692640695	p_i1=0.08650295426881537	p_i2=0.13077802060740476	/Tai=0.3086350558726183	/Tei=0.2177002185466643	/EEI=4.0815699989299175
ctattggtaccaaaatgattgatagctacaacacaagagatatcgtagtgctgcatgtttttttaatgtcgtaaaaaattggctgctcccttttgtaaagtggtgactttctcttctttgagattgtttttatcaatcaaggttacggtacataccctatttttatggcaaaataccctattccttttcttctgatcccactcaatatggttgttcctgttgattttgaaattcctgtacgtaaagttcgtcttttggcaggtcagggctttatgtcatcatctgctgaaatgtcatgactatgtctggtttatcgcattaccccattgctgaaaataatgtatcttgactacaacgatcagatacaaggcttttacataagctcgtaattgtgaactcaatcatccattatcaaaagcaccttagagtaaaaagatgagaattttaaaaagcgctatagacaaataccttctttatgtgatataggcctatacgttgtgcgtaaggtatacgtgtgatacgtttccttttagatctatttttaaaaggaactggattctttcctattatttgtgacactaaaataaagcaggataaatagtgcaagtactcgttcgtgataataatgttgatcaagctctacgtgctctgaaaaaaaagatgcagcgtgaaggcattttccgtgaaatgaaaatgcgtggttactatgaaaaaccatcagagaaacgtgctcgtgagaaagctgaagctgttcgtcgtacgcgtaaacttgcccgtaagcgtgcacaaagggaaggtctcattagtaacggccgaggttctcccctgaaataatgtgcctttgttggtgtgttataaaactcctttattagtgataataaaatagcgagagagcttgtctgtactcttgttgtgaattggattttttcccacctcgtttgtattgtctagggacgtctattgtatctgttatctgcgataatgggtgattttttcctatatggtgtattggatgtgtttgtcttttcgccattctaagtaataagagtaatctatcgtttgaaattatttaagggcatctattgctacaaacggtatatagtgcattgtaaagggttttttgttggctattaaacaattttttctttgcttgccgcctctgtgatgattttcttatctgaaaacatcaaatatctttcagcgttcctgatcataaaaaacaaaaaaatacattgttctcataatatgcaattgtatccataaaggaggttagctacgcgatttctgttcaccccttattaaatgaagcgatagaattctataatttcgggtgtttcataatgatccaaaattaatgcgtgctcgtgcaactcaatctgtttgcttagcgtacagtattaccaaattaaataagatcattttaacctacatgat
>133	N operona: 96	first	BH01350	gene_poz=(601-1743)	-	hypothetical protein	null	/position=177393 - 179735 (177993 - 179135)	/lenght=2343 (1143)	/codons=781 (381)	/complement=false	GC-compoz=38.4076990376203%	/LCI1=1.2605263157894737	/LCI2=0.12456140350877189	p_i1=0.20997674038206338	p_i2=0.18508606667024602	/Tai=0.25982646125420006	/Tei=0.2665774600032214	/EEI=3.632577096128336
agaaatcctgattcgcaatcaaagagcagatgttctgctatgtgataacaccattaagcgcatgggtaaaaggtggttcaataaggggattattgttcactaatctcaataacatactgaagaaaaaaagaaatttaagaatggcgcacccgaagagattcgaactcctgacccccagattcgtagtctggtgctctatccagctgagctacgggtgcacattttaattttttatcttaatgtaaggacaaagggttcctaatcgtttcattgaggaattgcaagtgaaacttggtgaaaataaaaattttatctctttgtagatgatacctttttaaaaaggctaaagtgttatttgcagttctagttgtatttttgcatggttattttttattgtgttaacgggataaatcaatatgaacgatagttaacttgacgttttaatctacgaaagatagttcaaacaaagatgagatatgtgtttacggtgagagataaggtgcgctacctgcaattcggtttttgtataaaactcggatattactgttgaagactgtttcagacgaatttgcatattcatgaaacagtaaggataaatgtatggagttttcaaaaaaaatctttctactaatgtttttcgttgtcattttgatggttacttattgggcaaggaaacagagttcggaacaattcattccattagtggataaaacaacaaatgcatcgcataaactttcaaaagtttccatgggaaggccgccaacaaatgttgttgttgatcttgtaaaaattcaagattttcataaacggttgaatgttcttgggagtgggcaagcctttgcttcggtggagttaactccttggtcatcaggtgttattaataagttttttgtatcggctggcacaaaagtacaagtgggtgatgtcattgcaaagcttgattctaaaaaggaagaaatagctgctgcaaaagcaaaagtacaacgtgataatagtgcatcaacactttcacgtattcttaaattacgtgctagcaagacagcaacagaagttcaagaaattaacgcacgtttagagttggataatgcgaatttagctttgcgtaatgctgaattagatcttgatcggcgaacaattcgtacgccgattagcgggactgttggcattttacccattgatgagggcaatgctgtagctcttaatactgtaataggtcgtgttgaaaatagagaacgtattttagtcgatatatgggttcctgaacggtacgcatcgcatattcataaaggagatgaagtgactgcgacattaatggcacagccggataaaacttttgttggtcatatttatgcgattgataatgtcattaatccagaaagccgcacacttcacgttcagattgaaatcaagaatgaaaaagatacacttatgtctggtatgtctttttctgttgcgttgcaattttatggtgatttgcttcctgttgttaatcctcttgcggttcaatggaacagcaaaggatcatttgtttggcgtgtgagagatgggaaggtagaacccattccagtatcaattattcagcataaagcagatcaagtgtttgtgaaagcagccctgaaaagtggtgatcaaattgtcattaagggagtacagatgctttatccaggaagtcaggtaacaattgatgattcaaaagcccgtcaacagcaattattatcacttcctgagcaggatgtacaatgagtcaagaattgaatacaaagcagcttagggtgcaggaagaacaagatggtataattggcttatttattcgcagaccggtttttacctttgttttaaatgctatgattataatcgcagggtttgctgcatggctgaatgttgatgtacgagaacttccggatgttgatactccagtgataacaattatgacagcttttgctggagcatcagcggaaacaatagatcgtgaagttacaagaattatagaagatgccgtttctcgcgtttcaggtgttaaaacgatttcttcaacttcttcttttggccgttcacgtgtggagattcattttaatgtcggtattgatttgaatgttgcagcatctgatattcgtgatgcactctctcgcattacttattctttacccaaaaacgcggattcacctttgattattaaagcagattcaaatgctgctgcgatgatgtatttggttgtgacgtcaccaacgatgagtattgatgatttaacaatgatcgtagacgatcaaattgttgatgcgctttctgccgttgatggtgttggtgatgtacaggttgatagtgcgcgcacgaagatttttcaga
>134	N operona: 96	last	BH01360	gene_poz=(601-3735)	acrD	Acriflavin resistance protein d	null	/position=178532 - 182866 (179132 - 182266)	/lenght=4335 (3135)	/codons=1445 (1045)	/complement=false	GC-compoz=38.72408293460925%	/LCI1=1.1478288633461047	/LCI2=0.11401660280970627	p_i1=0.1599615525314724	p_i2=0.15182036705548538	/Tai=0.23256969769590263	/Tei=0.23663833034993684	/EEI=4.265385829474518
tacgccgattagcgggactgttggcattttacccattgatgagggcaatgctgtagctcttaatactgtaataggtcgtgttgaaaatagagaacgtattttagtcgatatatgggttcctgaacggtacgcatcgcatattcataaaggagatgaagtgactgcgacattaatggcacagccggataaaacttttgttggtcatatttatgcgattgataatgtcattaatccagaaagccgcacacttcacgttcagattgaaatcaagaatgaaaaagatacacttatgtctggtatgtctttttctgttgcgttgcaattttatggtgatttgcttcctgttgttaatcctcttgcggttcaatggaacagcaaaggatcatttgtttggcgtgtgagagatgggaaggtagaacccattccagtatcaattattcagcataaagcagatcaagtgtttgtgaaagcagccctgaaaagtggtgatcaaattgtcattaagggagtacagatgctttatccaggaagtcaggtaacaattgatgattcaaaagcccgtcaacagcaattattatcacttcctgagcaggatgtacaatgagtcaagaattgaatacaaagcagcttagggtgcaggaagaacaagatggtataattggcttatttattcgcagaccggtttttacctttgttttaaatgctatgattataatcgcagggtttgctgcatggctgaatgttgatgtacgagaacttccggatgttgatactccagtgataacaattatgacagcttttgctggagcatcagcggaaacaatagatcgtgaagttacaagaattatagaagatgccgtttctcgcgtttcaggtgttaaaacgatttcttcaacttcttcttttggccgttcacgtgtggagattcattttaatgtcggtattgatttgaatgttgcagcatctgatattcgtgatgcactctctcgcattacttattctttacccaaaaacgcggattcacctttgattattaaagcagattcaaatgctgctgcgatgatgtatttggttgtgacgtcaccaacgatgagtattgatgatttaacaatgatcgtagacgatcaaattgttgatgcgctttctgccgttgatggtgttggtgatgtacaggttgatagtgcgcgcacgaagatttttcagattgatgttgatcaagcaaaacttgctagctatgggttgaccgtggcggatatttcacgtgttcttgctgatatgacaacggatgtaccggtggggtcattgcgcaattctaaacaaactttagttgtccgtgcgactgcgcgtttaacaacatcggaagcttttgaacaagttgttttaaaacctcatgtgcgtcttggtgatgttgcgcatgttactttatctcctgatttagaaacagttattcttcgtatcaatggaaagacaggaattgggttggggattgtgcgtaaagcgcaatccaatacccttaatatttctcaaggtgttcgagcggttgtcgatcgtctcaaaactgttattccttcttctgtgcatatgagtattattagcgatgatgctatttttattaagggcgcacttcatgaggtcgaggttgcattggtcattgcggttctcagtgttattttggttatttttctttttctgagagatattcgtgtaacgcttattcctgccttatctattcctgttgctttaattggaacaattgctgccatttaccttgtagggttttcattgaatattctcacatttttaggacttgttttggcaacagggcttgtggtggatgacgcgattgttgttcttgagaatattgttcggtggcgcaatatgggatttggttctcgggcagcggcggtgttgggaacacgagaagtgttttttgctgttttagcaacaacattgactttagttgccgtttttgtacctatttcttttcttcccgggcaagttggagcactttttagagaatttggttttgtgttagcaatttctattctgctttcttcgtttgttgctttaacactttgtcctatgttggcttcacgttttctcaaaggacatgctgagagcaatggaaaaggagcgtatcattttacttttttgtataaattaggctctttttttagaaaaggatatcattatagtctacataaatgtttgggaagaccttggacggttatttttgcttcacttatttttgctggtctttgttttggaggctatacgaaattacaacaggaattgacgccagcagaagacagagctcttatctttttggtcattaatggaccacagggtatttcgacacaatatctgaatgaacaggtggagcaaattgaaacgagtttacaaccgttacgtgattctggagaaattattaacagttactctatcgctggcattggtggttcgaccaataccgcttttttggttttgttgctttcatcttgggacaagcgtttgcgtagtcaacaagagatcgtggaagatgttaacgcaaaggttggacagtttccagcagtttttgtgtttgctgtgcaaggaaattctttaggcgttagaggaactggtcaaggattacaatttgcaattcttggaaatgattatacaaaattacagccaattgctgagaagcttgtgaatgctttgcaagctgatccgcattttattcgcccacggcttactgttgatacaacacaaccacaattttttattgaaattaatcgagaaaaagcctctgatttaggagttgatatcatcaatttgggcaatacattacaaacaatgttagatgggaaaaaaattggttccgtttatgtggatgaccattcttatgatgttaaactgacatcacgtaagaatcctattaataatcctcatgatttagaaaatatttttttaaaaactaaagacaatcaatatgttcctttatcggttattgcgagcttacatgaaaaagctattgcgcctcaattaaaacgagagaaacgcatgagtgctgttgttttaagcacaaatcttgctccaggtgtcgttttagggagcgcttatcagactgtacagaaaatcgctgctccgttgttgttagagggaaattacattgttcctttgggagaagccgctacacttggtgaaacatcttccaattttatgattgtttttggaattgcctttgtgattattctattggtcttggcagcacagtttgaaagttttgtttcagggtttattattatggctactgtaccattagggattggttgtgctgtaatttctatgcttttaagtggagtgagtcttaatatttacagtcaaattggtttaattttgttgattggagttatggctaaaaatggtattcttattgttgaatttgcagatcagttacgtgataaaggtaaaagcgtgtgtgaagctatagaagaagcagcgaatattcgttttcgtccagtttgtatgacgatgatttgtgccatcttaggaggaattcctttggttttagccaaaggagctggtgcagaagcacgtatagctttaggttgggttattgttggcggtttgggtttagcaactatttttacgctttatgtcacaccggttgtttatctctttcttggccgttttgtgagatcaaaatcagaagaagcactacgcttaagaagagaactcaaccaagctgaatgatttatcttgtagggaatatttgataatttttttattttcgtttttaaaatgtcgttttcgggttttatattttcactttttacaccacttcattgttttcgtgaggtataaaaattggttgcaataaaggaaaaattctctgttttattattatttgtgcgtagattgcgttttcaataaccatgcggtataagtccatgggagatagcttgtcaattagaaatgaaaaagcttttgaagcagctttgcaagctttaagaaggcacgccataaaagacggggtctatgatattcgtcggcattttatagaggatgaacaacgcttttctaatttttccttaaaccttgatgatttccttttcgatttttcgaaatgtggcgtaacatttaaaacattgcaactcctagatgatttggctgttgcagcagatgtgttaggcaggcgtgatgcaatgttttcagggaaagccattaatacaactgaaaagcgctcggttcttcatattgcactacgtttgcctgctgacgaagttttcatgttagatggaactgatcttgttcatgatattcagggtgttcttgctgatatggaaagatttt
>135	N operona: 97	first-last	BH01370	gene_poz=(601-2280)	gpi	Glucose-6-phosphate isomerase (gpi)	null	/position=181849 - 184728 (182449 - 184128)	/lenght=2880 (1680)	/codons=960 (560)	/complement=false	GC-compoz=39.94047619047619%	/LCI1=1.197376267143709	/LCI2=0.11246273106738218	p_i1=0.18130583277373455	p_i2=0.14711012216063463	/Tai=0.274916365018818	/Tei=0.2323991099445712	/EEI=3.7031745538658587
tgtaatttctatgcttttaagtggagtgagtcttaatatttacagtcaaattggtttaattttgttgattggagttatggctaaaaatggtattcttattgttgaatttgcagatcagttacgtgataaaggtaaaagcgtgtgtgaagctatagaagaagcagcgaatattcgttttcgtccagtttgtatgacgatgatttgtgccatcttaggaggaattcctttggttttagccaaaggagctggtgcagaagcacgtatagctttaggttgggttattgttggcggtttgggtttagcaactatttttacgctttatgtcacaccggttgtttatctctttcttggccgttttgtgagatcaaaatcagaagaagcactacgcttaagaagagaactcaaccaagctgaatgatttatcttgtagggaatatttgataatttttttattttcgtttttaaaatgtcgttttcgggttttatattttcactttttacaccacttcattgttttcgtgaggtataaaaattggttgcaataaaggaaaaattctctgttttattattatttgtgcgtagattgcgttttcaataaccatgcggtataagtccatgggagatagcttgtcaattagaaatgaaaaagcttttgaagcagctttgcaagctttaagaaggcacgccataaaagacggggtctatgatattcgtcggcattttatagaggatgaacaacgcttttctaatttttccttaaaccttgatgatttccttttcgatttttcgaaatgtggcgtaacatttaaaacattgcaactcctagatgatttggctgttgcagcagatgtgttaggcaggcgtgatgcaatgttttcagggaaagccattaatacaactgaaaagcgctcggttcttcatattgcactacgtttgcctgctgacgaagttttcatgttagatggaactgatcttgttcatgatattcagggtgttcttgctgatatggaaagattttctgatatggtccgcgatggtagctataagggaaacagcggtgagaaaataattgatattgtgaacattggtattggtggttctgatcttgggcctgcaatggtcacatatgctttaaaaccttatcatgatggtccaaattgtcattttgtttctaatgctgacagcgcccatatttctgatactctttctgttttgaatccggcaacgacgctgtttgttattgcttctaaaacttttacaacggctgaaacaattgcaaatgctcaagttgcacgtcaatggattatgtcacatttagggaaagaagctgtttgcaagcattttattgctgtttcaagtgcgcttgataaggtggcagaatttggcatagattcttcgagaacttttaggttttgggattgggttggggggcgttattcgatttggtcagccattggccttgtggttatgttagcaataggagggcagaactttcgccaatttctcgaaggtgctcagcatatggatcgacattttaaaactgcacctttgcgtaaaaatattcctattcgatttgctcttttagggttttggcatcgtgttgtttgtggttatgcatcacgtgctgtcattccttatgcacagcgtttagcgcgctttccagcttatttgcaacagcttgatatggaatcaaatggtaagcaggtttctttggatggaaaaacattaactttttcaagtggtccggttgtttggggtgattcagggacaaatgggcaacatgctttttttcagcttttgcatcaagggacagatgttattcctgtagaatttattttatttataaaagggcatgagcaaaatttacatcctatgtatgatatgttggtagcaaattgtttagcgcaatcaaaagctcttatgaagggacggagtgtcgaagatgcaaggcgtatgctcttaaaaagtggaattgatgagcgtgagagtgagaatttagcacttcataaaagctttgcgggaaaccgtcccaatatgatgctggttcaggatttgttgacaccttttgcacttggtcgtctcattgcactttatgagcatcgtatttttgtcgaaggtattttgatgaatattaattcatttgatcaatggggcgttgagcttggtaaagaattggcaaatgaattgttaccaattcttcgcggagaaaacaaaacgaataaccgcgatagttcaacattaggtttgttggcccatatccaggcgagacgtggggaataaagatattttgataaatactgttttaactgatactttggcggagagagagggatttgaacccccgatagagttacccctatgccgcatttcgagtgcggtgctttcaaccactcagccatctctccgtataaaagtacaacaaggttcgcactatttgagtatatgacgggtagataaacttcaattgctttaagtacaacccttttttgtttttttgtgggattttattgacagaggacagaaattctatcatatatgctcaaaatgcaagcgtggaggtatctgcgcgtgtttgtgtttgggagaatgtatctctctttgtaatctataacgactgataaaaagcagcctatttttcttattaataaggtagaaatcaaaataagagctggaatgaacggaaggataaaaaatgttcgcagtcattaaaactggtggtaaacaataccgcgttgttgctaaccaggtggtgagagttgaaaaaattattggaaatgccggtgatgttgttgaattcaatgacatattaatggctgggcaagaggataatgcgattattggtgcacctgttgttagagatgctttggttacggctgagat
>136	N operona: 98	first	BH01390	gene_poz=(601-1077)	rplU	50S ribosomal protein l21	null	/position=183941 - 185617 (184541 - 185017)	/lenght=1677 (477)	/codons=559 (159)	/complement=false	GC-compoz=40.041928721174%	/LCI1=1.3143459915611815	/LCI2=0.1383966244725739	p_i1=0.2355279433622066	p_i2=0.231541027885294	/Tai=0.16905590263339643	/Tei=0.3083869250967646	/EEI=4.239549613888179
atgagcatcgtatttttgtcgaaggtattttgatgaatattaattcatttgatcaatggggcgttgagcttggtaaagaattggcaaatgaattgttaccaattcttcgcggagaaaacaaaacgaataaccgcgatagttcaacattaggtttgttggcccatatccaggcgagacgtggggaataaagatattttgataaatactgttttaactgatactttggcggagagagagggatttgaacccccgatagagttacccctatgccgcatttcgagtgcggtgctttcaaccactcagccatctctccgtataaaagtacaacaaggttcgcactatttgagtatatgacgggtagataaacttcaattgctttaagtacaacccttttttgtttttttgtgggattttattgacagaggacagaaattctatcatatatgctcaaaatgcaagcgtggaggtatctgcgcgtgtttgtgtttgggagaatgtatctctctttgtaatctataacgactgataaaaagcagcctatttttcttattaataaggtagaaatcaaaataagagctggaatgaacggaaggataaaaaatgttcgcagtcattaaaactggtggtaaacaataccgcgttgttgctaaccaggtggtgagagttgaaaaaattattggaaatgccggtgatgttgttgaattcaatgacatattaatggctgggcaagaggataatgcgattattggtgcacctgttgttagagatgctttggttacggctgagattatagagcaggcgcgtgcacgtaaggttatcgcatttaagaagcgccgtcgtcaaaattcaaaacgcacacgtggtcatcgccaagaagtgacgacacttcgtattttagaaattttaacgggtggtttaaagcctaaaaaagcagttgctaaatcaattaaagaagaagcagctgtattaaaagcaacaacacaggagacaaaatcagctgcttctgttaaaaaagctgcaaaaaaatcagcaccacagaagcaagctgctgtagcatcaaatagtaaagaagattaaaggagagaacgtccatggcacataaaaaagctggtggttcttcgcgtaatggtcgcgattcagaatccaaacgtcttggcgttaaaaaatttggtggtgaagctgttatcgctggaaatattatcgttcgccagcgtggtacgcgctggcatcctggtgacaacgttggtattgggaaagatcatactctttttgcgttgtcaaaaggaatggtttcttttcaaaggaaggcgaataaccgttcgtatgtttccgttattcctgtggtggagactgtagagtaagcggtaatattctttgcaataagctgagatttcggttttgaaatcttcaacatgagaaggaaaggcaggatgctgcctttccttttttgcattctatgatataatccaaaatgggtaatatttgaaggaaataacaaaatagaatctggaaaaatatttttttaaataacgaaaaaatggctgtcgtgtttcctttgtattgaaagtaataatgtgatgaaggagggggctgagagttgatgtatgacgtgatgtggaaatttttctctactctttaggtgtgaaaaaagtttctggaaacttattttcggagagt
>137	N operona: 98	last	BH01400	gene_poz=(601-870)	rpmA	50S ribosomal protein l27	null	/position=184432 - 185901 (185032 - 185301)	/lenght=1470 (270)	/codons=490 (90)	/complement=false	GC-compoz=44.074074074074076%	/LCI1=1.1348314606741574	/LCI2=0.3138576779026218	p_i1=0.15454679491726048	p_i2=0.7675798677472401	/Tai=0.2868621726197138	/Tei=0.790821880972516	/EEI=4.046617122666392
agaatgtatctctctttgtaatctataacgactgataaaaagcagcctatttttcttattaataaggtagaaatcaaaataagagctggaatgaacggaaggataaaaaatgttcgcagtcattaaaactggtggtaaacaataccgcgttgttgctaaccaggtggtgagagttgaaaaaattattggaaatgccggtgatgttgttgaattcaatgacatattaatggctgggcaagaggataatgcgattattggtgcacctgttgttagagatgctttggttacggctgagattatagagcaggcgcgtgcacgtaaggttatcgcatttaagaagcgccgtcgtcaaaattcaaaacgcacacgtggtcatcgccaagaagtgacgacacttcgtattttagaaattttaacgggtggtttaaagcctaaaaaagcagttgctaaatcaattaaagaagaagcagctgtattaaaagcaacaacacaggagacaaaatcagctgcttctgttaaaaaagctgcaaaaaaatcagcaccacagaagcaagctgctgtagcatcaaatagtaaagaagattaaaggagagaacgtccatggcacataaaaaagctggtggttcttcgcgtaatggtcgcgattcagaatccaaacgtcttggcgttaaaaaatttggtggtgaagctgttatcgctggaaatattatcgttcgccagcgtggtacgcgctggcatcctggtgacaacgttggtattgggaaagatcatactctttttgcgttgtcaaaaggaatggtttcttttcaaaggaaggcgaataaccgttcgtatgtttccgttattcctgtggtggagactgtagagtaagcggtaatattctttgcaataagctgagatttcggttttgaaatcttcaacatgagaaggaaaggcaggatgctgcctttccttttttgcattctatgatataatccaaaatgggtaatatttgaaggaaataacaaaatagaatctggaaaaatatttttttaaataacgaaaaaatggctgtcgtgtttcctttgtattgaaagtaataatgtgatgaaggagggggctgagagttgatgtatgacgtgatgtggaaatttttctctactctttaggtgtgaaaaaagtttctggaaacttattttcggagagttatcgtgacattcaaggagggggggattttcactgctattttggtgaaaataaacgagctttttggcttctggggtggtcataaatttctttggactgtcatgggtattaaggctatccgtttagagtttagaagaggaggaggcaaagctgttttgagcggtgatgtgcattgaaagattttttaataaattgagagagaagttgtcttattaaggggatttagtttgaatataccgaaatgacctatgtacgatcagctaaagtaagagtattttttgatct
>138	N operona: 99	first-last	BH01410	gene_poz=(601-3105)	fruB	Multiphosphoryl transfer protein (mtp)	null	/position=186121 - 189825 (186721 - 189225)	/lenght=3705 (2505)	/codons=1235 (835)	/complement=false	GC-compoz=40.7185628742515%	/LCI1=1.165867306155076	/LCI2=0.14676258992805755	p_i1=0.167606165424528	p_i2=0.26074738884173493	/Tai=0.2703371363820548	/Tei=0.33467264995756146	/EEI=3.8694125780872404
aataatttatttgagaaaagaaagcctacaatgttgtcaaaattgtatcttgagagttttgtgtcatgcgatatttagctatgcagaatctaaagatggtgggttgcttatagcaatttgtgattatgtagtgagtcacagaaaagtaagagcgggttactgagtttggggagaggaagttaaaatgcaagctaaagttttaagtaattggcttattttgctttttgataggaggaataatgacaagttatgttggataatttgggagagtaaaggtattttttcaaagtggctttttagtgagttggatggggcgtttgtctttttgaagtaaagagtagggagcagatttgcctgtaatggttttaagccacttggtggatgactctatctcatcatttgatggatcacgtttaggatgtttaaacgcttcacttagttatatattttgaaacagttatgttctttaaaacaaaagaaattcgcgtaattgtttttatattgtgggaaatgcggctttggaatgaaatttatcagaaacgtttatgcttaaatgtgaggcagtctaaattcaggatgagatgtgaggaagcagaagtaatgaatagaggttttaacgagagtgagatcttgtctacaaaatctgtaaaacttgcagctgcttttgatcataaaaatgatgcaattcatgctgcggctgaactgcttgtgcaggttggtgcagttgacaaatcttatctagcaagcatgctcaaacgtgaagcagtaacgaatacttggcttgggaatggtatagcaatccctcatggaatggttgaaaatcgtgatttaattatcagggatgcagttgctgttatacagattcctgcgggtgttgattggtgtgatggaaataaagcacgtttggtgattgctattgcggcgtgtcaggattgctatagagagatttgcaaaaaattgacgcttcttttatttgataaggaacggcttgaagaactttcaacaactgcagataaacagcagattgttacaatgctgtttagtcaggatacaaagagggaaagggcatttattggtgatctttcggtgcgtcaggaatggactttagattatccaagtggtcttcatgcgcgaccagcttctctttgggttgactttgcaaaaaaagcgcagggctctatcagagttcgccatggtcagtataccgttgaaatgaaaaatttggttggtttattgcaattaggagcaaaaaatggtgatgttctgattttttcgacggatgcttcagaaggtgtacaacttctgaaagaagcaatttctgttgtaaagaaagtgagcataagtgaaaaatgtgtgatgagagaaacggaagctcaaaccaaggcttttcatggttggtatccgcgctctatgcagaaaggtatttctggtgttggagcaagtccagggctcgctcttggaaagatttttattttaaggcatgatgatatttctataacggatcagccaattagttttgcaagtggtaaggcatgtcttgaaaatgctcttacaaaaacaaaacaaaaaatggcatcaattattaatgatatcactgtacgtgtgggagcggattctgctgcgattttttccgcacaaatggttttgttggaagatgaaaatctgatagctcaagtttgtcgttttatggcagaaggtcatggtgtagcttggtcttgggataaagcggttcgacagtttgcaggtatgttttctaaggtagataatcccttgttagcggcacgcgctgttaatttagttgatgttggtcgtcgtgttttaggcgaaatcaatccatcgtatagatcattctttttaaatgatattccgcgtggtgttatacttgttacagatgatttgtctccttctgatgtagcgcagcttgattgtacaaaagtgcaaggtttggcaacagcatggggaggtccactgtctcatacagctattctggcacgcactcttagtattccaatggttgttgctgcgggtgtggatgttttggcaattgagcctgatattcaggccatcattgatggtgataatgggttcatttatcctgatcctacttctgaagatgttaaagaagctgaaaaacgaataagcattgtcgtgaaaaagcgcgacaatgggatatgcgtatgtagattaccagtgcaaacgacagatggtcaaaggattcgtatcatggctaatgtcaattatgcaaatcaagttcctgttgcacttaatttgggggccgaaggtattggacttatgcgtacagagtttttgtttttagagagtccacacattccggatgaggatgcacaatttaatgtatatcgagcgatgactgcagctgtgggagataagccattaattattcgtgcgctcgatattggaggggataaacaggttcaacatttacatttatctaaagaggacaatccctttttaggtgttcgaggaacacggcttttgttacgtcgacgtgatcttttggttcctcagttgcgtgctctctatcgtgcagcaaaagagggaggtgatctatggattctgtttccaatggttatgtctgtttcagagattgttgctatgaagaagattgcagaagaaattcgcaacgatattggtgcaccaaaattgaaatttggtattatgattgaagttccagctgctgccattatggcagatgttttgagtgcccatgttgattttttctcgattggaaccaacgatttaacacagtatactatggctgttgatcgacaaaatccttaccttgtgtctgaagctgatagtcttgatccagcggttttgcgtatgatttaccatactatccaaggtgcagcaaaacatagatgttgggttagtgtatgtggcggtatggctggagatccttttgcagcgatgattttaactggattagggattcatgaactttctatgatatcctgtgatatttcttcagtaaaagcgtgtttgcaggcgcatagttttgaagatatgaaagttttagcaaaaaaagcattacagtgcgaaactgcgcgagctgtacgtgctcttagcaatgatgtaaggtgatacaagagctttaaggggagaagagcgagtcaatcttgcaattttttaagcagtcacattataaatcacttttgttggaatgaagtttattattcctgtaaaacgtgtttaatgttgtgcaacaagaggttaatgtagctgcttattcaattgattattgaatataatcagcggtaacaggtttttagtgattttaatcctttgtttttgaagaaaagttgagtgagacggtatgcgaatgaacatgaaaatgttgatttatgataatccagttattgtattttaggggtctatccacggaaaagtttctttttaaaaaagaggatatgcttgttattcaacgagtatcacattttattttggtaaatgaagttgttttttggattttgagtgtatagtttggacttgcacgttatttctttctgagtatagtgcaaaaatctggagaggtggccgagtggttgaaggcgcacgcctggaacgcgtgtatatgggaaaccatatcgagggttcgaatccctctctctccgccattttcaataaaataaatgtcttataaataagcttggggattttttatcctgtgattcacttaattta
>139	N operona: 100	first	BH01430	gene_poz=(601-882)	-	hypothetical protein	null	/position=192243 - 193724 (192843 - 193124)	/lenght=1482 (282)	/codons=494 (94)	/complement=true	GC-compoz=33.687943262411345%	/LCI1=1.1720430107526882	/LCI2=0.06953405017921147	p_i1=0.17025718374246493	p_i2=0.043506103005714496	/Tai=0.3454050625417071	/Tei=0.13915549270514305	/EEI=3.306153990132631
atttctaaagcagaaaaaaagcgtgatacggtttcccttgttcaccacctattctacaataatgccgcttaaacctcattgcaagaatatgcaaagcatttcccatagttttttaattacataaaataaaaaatttatcaatgtctaaaagtcaatacaaaatgagtaagataacttatgcttcgggaaaaatgagaccaccatctcttattcaaaagctgaacgtttacaagccatttctgcttattgttgatatcaatagtacaaattttgctttggttggcaatggtgagatcttaggacatttgttttatcgtcaaaatagtccatcttatacacaaattaaaagccgtttggtaatatatcctaaatgctgtaaactctatagtgaagatattgccatacctcttcatgattggaaaattgaaaatcttggtgcaataaagcttctgacaaaacataatagtttaaaaactggtaccttgcaccaaattgacaaaactatgatgttagtatacatggcagcttttggtgaggacagtggggtaagatctaaaatatcaaagccgcatggaaaaactgcaacgtggaggaatcagcatgacctctttatgcaataaagaattatccgatacacttgttggtctttatgacgattataaacgtggttttgacattggagaagagcttaaattgtgcgtggatttggctttaactcttgaactagaattgagtattcaccgcttaagcgaaacagataccgttttaaaaaaagaaattatacaaaccttgcaaaatcgcagaaactctcattccaatgaagatgagacaattgatgaaactggcacaattattcagatggattttaaagaacgcaattaatagaatatagaggctatctaaggcaagattgcctcattgctttacgttctgttttgcttaaacatgaaactcaagaatttttaaaaattttaaagcgctgtattattggctcctcataataataagattaatcgaagaagcatatcaacgtttttgaatcatttattaaaaaacgacgaacattttatagcttacataaaatttagctttattcgttaaaagctccaaccttagtattcacccatctccccccctttaaaagcaaaatatgaaagacatcataaatgtttgtaaaatgacgtaatacttaaatacaatttactgtttttcatttttgtaaaataaaacgatgagcactccaacatcgcaataatactttgaaaaaagtatagagactgagataagataccattgctatctcttgccataaagaaatagacttcaacgataaagcatccagagataccattaaaactcgcctgcaatcttccttgatattcaggatctcaagagagttttaataaagaaattgaaagagcccagctcaacaatccaaatccaatcataaaataaacaggaaaaacaatgagggtatatgta
>140	N operona: 100	last	BH01440	gene_poz=(601-1080)	-	hypothetical protein	null	/position=192505 - 194184 (193105 - 193584)	/lenght=1680 (480)	/codons=560 (160)	/complement=true	GC-compoz=34.375%	/LCI1=1.278825995807128	/LCI2=0.0790356394129979	p_i1=0.21855874814832418	p_i2=0.061374972538980214	/Tai=0.3840886087128441	/Tei=0.1552374752850822	/EEI=2.7949722508857406
agctatttgatctcgatgaagctgtaagctttttcgtatcaaacgtaaccgctttgcttgttctgtttttggttcaatttctttttttgccaaattgcataataatgcaaatattgtgttgaaacgctacaatttttgcactaaacctcttgttactgcccgttaagatggactgttatttaaaaataaccccacaaaaatggatgttacagcatccgtttaatcaggagcgaaatttatgacaatcacacaaaaaggggatcaccatagtatcttagccaagctacgccaccgtaatataatcttggcaaaactcgaaaaagcttacaaaataccgtcatccaatattaaaaatatttggacacagcttaacgaaaaaattgaacacaccattgccgactttatccggttgctcgctaagcagatgtttatcaatcgctacctcaaaagctgcattcgcatttctaaagcagaaaaaaagcgtgatacggtttcccttgttcaccacctattctacaataatgccgcttaaacctcattgcaagaatatgcaaagcatttcccatagttttttaattacataaaataaaaaatttatcaatgtctaaaagtcaatacaaaatgagtaagataacttatgcttcgggaaaaatgagaccaccatctcttattcaaaagctgaacgtttacaagccatttctgcttattgttgatatcaatagtacaaattttgctttggttggcaatggtgagatcttaggacatttgttttatcgtcaaaatagtccatcttatacacaaattaaaagccgtttggtaatatatcctaaatgctgtaaactctatagtgaagatattgccatacctcttcatgattggaaaattgaaaatcttggtgcaataaagcttctgacaaaacataatagtttaaaaactggtaccttgcaccaaattgacaaaactatgatgttagtatacatggcagcttttggtgaggacagtggggtaagatctaaaatatcaaagccgcatggaaaaactgcaacgtggaggaatcagcatgacctctttatgcaataaagaattatccgatacacttgttggtctttatgacgattataaacgtggttttgacattggagaagagcttaaattgtgcgtggatttggctttaactcttgaactagaattgagtattcaccgcttaagcgaaacagataccgttttaaaaaaagaaattatacaaaccttgcaaaatcgcagaaactctcattccaatgaagatgagacaattgatgaaactggcacaattattcagatggattttaaagaacgcaattaatagaatatagaggctatctaaggcaagattgcctcattgctttacgttctgttttgcttaaacatgaaactcaagaatttttaaaaattttaaagcgctgtattattggctcctcataataataagattaatcgaagaagcatatcaacgtttttgaatcatttattaaaaaacgacgaacattttatagcttacataaaatttagctttattcgttaaaagctccaaccttagtattcacccatctccccccctttaaaagcaaaatatgaaagacatcataaatgtttgtaaaatgacgtaatacttaaatacaatttactgtttttcatttttgt
>141	N operona: 101	first-last	BH01450	gene_poz=(601-894)	-	hypothetical protein	null	/position=193053 - 194546 (193653 - 193946)	/lenght=1494 (294)	/codons=498 (98)	/complement=true	GC-compoz=38.775510204081634%	/LCI1=1.1786941580756014	/LCI2=0.07903780068728522	p_i1=0.17313114480821978	p_i2=0.06137939760684572	/Tai=0.5937477830019324	/Tei=0.15524145784616114	/EEI=2.259231115380414
agaggcaaagttgcctcaacttcttccatatcgttgatgttgtaaataagctcttgcaactttccataaagccctgctgctaattctgctacatcctcaggaggaagtgttatttttgcatcacgataagtggtataagccaaatggccaagccgtttcataagaccagcaggaatcgcctgcggtttaaaacctgctgctttcgccttcgccatatctgtaaacatctcaccattgccagttataaaccagttcaagttgacttttaattgctgtgatagagcagtcaaaaactccacgtttggaaaagtggtacctctctcagcgtggtcgtaaattgccttattaatacctaaacgagtagctatttgatctcgatgaagctgtaagctttttcgtatcaaacgtaaccgctttgcttgttctgtttttggttcaatttctttttttgccaaattgcataataatgcaaatattgtgttgaaacgctacaatttttgcactaaacctcttgttactgcccgttaagatggactgttatttaaaaataaccccacaaaaatggatgttacagcatccgtttaatcaggagcgaaatttatgacaatcacacaaaaaggggatcaccatagtatcttagccaagctacgccaccgtaatataatcttggcaaaactcgaaaaagcttacaaaataccgtcatccaatattaaaaatatttggacacagcttaacgaaaaaattgaacacaccattgccgactttatccggttgctcgctaagcagatgtttatcaatcgctacctcaaaagctgcattcgcatttctaaagcagaaaaaaagcgtgatacggtttcccttgttcaccacctattctacaataatgccgcttaaacctcattgcaagaatatgcaaagcatttcccatagttttttaattacataaaataaaaaatttatcaatgtctaaaagtcaatacaaaatgagtaagataacttatgcttcgggaaaaatgagaccaccatctcttattcaaaagctgaacgtttacaagccatttctgcttattgttgatatcaatagtacaaattttgctttggttggcaatggtgagatcttaggacatttgttttatcgtcaaaatagtccatcttatacacaaattaaaagccgtttggtaatatatcctaaatgctgtaaactctatagtgaagatattgccatacctcttcatgattggaaaattgaaaatcttggtgcaataaagcttctgacaaaacataatagtttaaaaactggtaccttgcaccaaattgacaaaactatgatgttagtatacatggcagcttttggtgaggacagtggggtaagatctaaaatatcaaagccgcatggaaaaactgcaacgtggaggaatcagcatgacctctttatgcaataaagaattatccgatacacttgttggtctttatgacgattataaacgtggtttt
>142	N operona: 102	first-last	BH01460	gene_poz=(601-1104)	-	hypothetical protein	null	/position=193492 - 195195 (194092 - 194595)	/lenght=1704 (504)	/codons=568 (168)	/complement=false	GC-compoz=39.88095238095239%	/LCI1=1.2395209580838322	/LCI2=0.16247504990019956	p_i1=0.20027137171333118	p_i2=0.31691601786443924	/Tai=0.30570363555748514	/Tei=0.3852244160779953	/EEI=3.3518379738259427
cttgtaaacgttcagcttttgaataagagatggtggtctcatttttcccgaagcataagttatcttactcattttgtattgacttttagacattgataaattttttattttatgtaattaaaaaactatgggaaatgctttgcatattcttgcaatgaggtttaagcggcattattgtagaataggtggtgaacaagggaaaccgtatcacgctttttttctgctttagaaatgcgaatgcagcttttgaggtagcgattgataaacatctgcttagcgagcaaccggataaagtcggcaatggtgtgttcaattttttcgttaagctgtgtccaaatatttttaatattggatgacggtattttgtaagctttttcgagttttgccaagattatattacggtggcgtagcttggctaagatactatggtgatcccctttttgtgtgattgtcataaatttcgctcctgattaaacggatgctgtaacatccatttttgtggggttatttttaaataacagtccatcttaacgggcagtaacaagaggtttagtgcaaaaattgtagcgtttcaacacaatatttgcattattatgcaatttggcaaaaaaagaaattgaaccaaaaacagaacaagcaaagcggttacgtttgatacgaaaaagcttacagcttcatcgagatcaaatagctactcgtttaggtattaataaggcaatttacgaccacgctgagagaggtaccacttttccaaacgtggagtttttgactgctctatcacagcaattaaaagtcaacttgaactggtttataactggcaatggtgagatgtttacagatatggcgaaggcgaaagcagcaggttttaaaccgcaggcgattcctgctggtcttatgaaacggcttggccatttggcttataccacttatcgtgatgcaaaaataacacttcctcctgaggatgtagcagaattagcagcagggctttatggaaagttgcaagagcttatttacaacatcaacgatatggaagaagttgaggcaactttgcctcttttaaaacttcatttaaaacgtcaagttgaagctgaaaaagcacactgagcgaccacagaggacatggattaatgcccttctaaaataaaaatcttttctgctataaaattccaattttaagaacaatgcattgagtaataaaaagactataaaaataataaattatcgcatattttatccaatccttttctacttactacaaaagcttaaactatactggttttgtattgatttttagatattgataaaccttttagcttatgtaattaaaaaattataggaaatgcgtttagtatgcatatcttagaaacgagattcaagcgacgttattgcgcaatagggtgagagaaacgggagtaggtgttttgctagtttggaaatgcgattgcaactttcaaaatagcaatcgacaaaaattggcttagcatgcaaaccactcaaattggcaagggcatgtttagttttttcgttggggtgtgtccaaatgtttttgacagtggatgagactatttggtaagtttcaatgcgctttgtcaaagttatattacggtggcatagcttggctaagacactatggcgatcctctttttgtgtgattgtcataaatttcgctcctgcttaaacggatgctgtaacatccattttgtg
>143	N operona: 103	first-last	BH01470	gene_poz=(601-900)	-	hypothetical protein	null	/position=194251 - 195750 (194851 - 195150)	/lenght=1500 (300)	/codons=500 (100)	/complement=true	GC-compoz=40.33333333333333%	/LCI1=1.3131313131313131	/LCI2=0.05791245791245791	p_i1=0.23494125570738203	p_i2=0.026082684986936562	/Tai=0.6969283283229013	/Tei=0.12347441648824292	/EEI=1.910743046157974
gcaaagttgcctcaacttcttccatatcgttaatgttgtgaataagctcttgcaactttccataaagccctgccgctaattctgctacatcttcaggaggaagtgttatttttgcatcatgataagtcgtataagccaaatgaccaagccgtttcataagaccagcaggaatcgcctgcggtttaaaacccgctgctttcgccttcgccatgtctgtaaacatctccccattgccagttacaagccaatctaaggaaacaccacaaatttcttggtatttagagagagcagaagcggtaggttcacttacaccagtttcataagttcctatggaaccagcagttacaccaagatgttcagcaaactgtttacgctccgtaaaaccaagtatgcgccgcacttcacgaaaacgttttgctagttcagttttaggttctgtttccggacgtgccaaaaaaaccactccaaaatcaatataattgttgactaaataattatattgatttattcctatattaacgcccgttaaaatgggcggtcattcacacataaccccacaaaatggatgttacagcatccgtttaagcaggagcgaaatttatgacaatcacacaaaaagaggatcgccatagtgtcttagccaagctatgccaccgtaatataactttgacaaagcgcattgaaacttaccaaatagtctcatccactgtcaaaaacatttggacacaccccaacgaaaaaactaaacatgcccttgccaatttgagtggtttgcatgctaagccaatttttgtcgattgctattttgaaagttgcaatcgcatttccaaactagcaaaacacctactcccgtttctctcaccctattgcgcaataacgtcgcttgaatctcgtttctaagatatgcatactaaacgcatttcctataattttttaattacataagctaaaaggtttatcaatatctaaaaatcaatacaaaaccagtatagtttaagcttttgtagtaagtagaaaaggattggataaaatatgcgataatttattatttttatagtctttttattactcaatgcattgttcttaaaattggaattttatagcagaaaagatttttattttagaagggcattaatccatgtcctctgtggtcgctcagtgtgctttttcagcttcaacttgacgttttaaatgaagttttaaaagaggcaaagttgcctcaacttcttccatatcgttgatgttgtaaataagctcttgcaactttccataaagccctgctgctaattctgctacatcctcaggaggaagtgttatttttgcatcacgataagtggtataagccaaatggccaagccgtttcataagaccagcaggaatcgcctgcggtttaaaacctgctgctttcgccttcgccatatctgtaaacatctcaccattgccagttataaaccagttcaagttgacttttaattgctgtgatagagcagtcaaaaactc
>144	N operona: 104	first-last	BH01480	gene_poz=(601-1143)	-	hypothetical protein	null	/position=194697 - 196439 (195297 - 195839)	/lenght=1743 (543)	/codons=581 (181)	/complement=false	GC-compoz=42.9097605893186%	/LCI1=1.2259259259259259	/LCI2=0.1211111111111111	p_i1=0.19407718730987059	p_i2=0.17396706452777028	/Tai=0.2938691887926641	/Tei=0.2565703580749933	/EEI=3.5682639470859185
taaaaataataaattatcgcatattttatccaatccttttctacttactacaaaagcttaaactatactggttttgtattgatttttagatattgataaaccttttagcttatgtaattaaaaaattataggaaatgcgtttagtatgcatatcttagaaacgagattcaagcgacgttattgcgcaatagggtgagagaaacgggagtaggtgttttgctagtttggaaatgcgattgcaactttcaaaatagcaatcgacaaaaattggcttagcatgcaaaccactcaaattggcaagggcatgtttagttttttcgttggggtgtgtccaaatgtttttgacagtggatgagactatttggtaagtttcaatgcgctttgtcaaagttatattacggtggcatagcttggctaagacactatggcgatcctctttttgtgtgattgtcataaatttcgctcctgcttaaacggatgctgtaacatccattttgtggggttatgtgtgaatgaccgcccattttaacgggcgttaatataggaataaatcaatataattatttagtcaacaattatattgattttggagtggtttttttggcacgtccggaaacagaacctaaaactgaactagcaaaacgttttcgtgaagtgcggcgcatacttggttttacggagcgtaaacagtttgctgaacatcttggtgtaactgctggttccataggaacttatgaaactggtgtaagtgaacctaccgcttctgctctctctaaataccaagaaatttgtggtgtttccttagattggcttgtaactggcaatggggagatgtttacagacatggcgaaggcgaaagcagcgggttttaaaccgcaggcgattcctgctggtcttatgaaacggcttggtcatttggcttatacgacttatcatgatgcaaaaataacacttcctcctgaagatgtagcagaattagcggcagggctttatggaaagttgcaagagcttattcacaacattaacgatatggaagaagttgaggcaactttgcctcttttaaaacttcatttaaaacgtcaaatcgaagttgaaaaagcacaccgagcaatcccagggaatactgctaacagctcagattgagaagtacatattttttataatgtctgcgtgctaagtcaagagtctataacatatcatttagggggagtatcttattttattcgtatagaaaatccagaaagagtgtagtctgtctatagaaaatgtttctaaagcatttttcatataatttcctttaatattaatttacgagagaaatttcatccttgatgaagataaagccgtttataaaaagagttgcggcttgtgtacaagctaataaatggaaaatttttttcaaaaaaagatgatatttatagcacgaatcctgaaacattctttggatgaagaaaatgatactgataacactgaaaatataactggttattgggggaaagaattaaaaatagctctttttcgtttagtggtgttctataaaatccatacagcaatgaaaatgattatggcagcaatttgattgccatagatgaatgaagttcaaaagacataaaggtagagcaggacaaaagaaattttatagaacttttatctttttcatgaagagcatggaattaaaagagcgaaatttttctttagaaatcgctgaattatgttggtaaagcttcctacaaaaagaacata
>145	N operona: 105	first-last	BH01490	gene_poz=(601-5781)	badA1	Surface protein/Bartonella adhesin	null	/position=196376 - 202756 (196976 - 202156)	/lenght=6381 (5181)	/codons=2127 (1727)	/complement=false	GC-compoz=38.75699671878016%	/LCI1=1.1519891850135187	/LCI2=0.10735805330243339	p_i1=0.16171145215566185	p_i2=0.13202506545074597	/Tai=0.2672836026758918	/Tei=0.21882255890567137	/EEI=3.8587447021265504
gagcgaaatttttctttagaaatcgctgaattatgttggtaaagcttcctacaaaaagaacatattgtattataagcatgttattttatagtgaataatgtttttatcatgataagcattcttttttacattgtgtaagaattttaaaaaatttataagtttatgtttataagaacagttatcataaaatacctctctttagatttattggaaagtatttttgcaaatttatgaaaaattatttttcatactcttgccatttttattgtgcgctttatctgaaagatagaattgctctttcatgaagctatttttgttatgaaatgaatcacgattttttggatggagattatgtaatattcttaaagcttgtgttttgctttattttttagcttgaatccctctagctaaaagggttggggacttttctagattcaatgtttttgcagagactttaggatgatgccgtagtgaatatcggtatcacggggggatagattttatctttatttgttggtttttggggtgcgcgaacaggggttttgccatgagagtttttgcgccttgtgatgctattggactctgttggaggaggttcttatgaaaaaattatattcaacacaaaattgggctaaagctgtctcattgggaacagcaatggcagcgcttttatcgagtgtctctcctgttttcgctgctaatcttgcgataagaggcggggttattgagagtacaggtgctgccagtgtatcgtatcaatttggtagtcatggcagtattgtttttgctggtgatgatgacttttgtggtgtggataatgttgttggtcgtgggggtaagcaacaggagagtcttaataataaaataactgcagaacaacagtatgaaaatttcatcaataaccaagcagataacaacggtcgtcatccttatggcacgaccactaaaaaggttacctggcaaagtgagggtattttaaccccagaaggtgcttatatgggaacaaacactggaggatctccaaatattatgcctgaagcttatggtgtttattcttttgtaaccggttgtggagctgcggcaacagggaattattcaacagcatttggtgctggtgcaactacaaaggctggtggagcacaagcttttggtgtttctgcacttgcaagcggaaaagcaagtgttgccatgggtgttagttcagaagcatcaggggattctgcggttgctattggtggacttgcaaccgcttctggtaaaagtagtattgctttaggaacaaagacaaaagcagaaaaaaattatgcaattgctataggtttagaagctgaagctaaagcttcgggatctattgcgataggtagtaggaattctgacagaaccgaagaagatcctaacagaagagtaatagcagaggctgaaaatgcaattgctataggtacacatacttacgctaaaatggatgatactgttgctattggtgcaaatgcacaggcacttgtcaaggatggtgttgcggtaggtggggcatctgtctctcgtgttgaaaagggtgtttttggttacgatcctgcagcaaatgctccgataacagatagtagtatagcatggaaaagtactgcaggggcttttagtgttggtgatgttaatgggcagataactcggcaaattacaggggttgctgctggtactaacgatactgatgctgtgaatgtagcacaattaagagctatgaaagatgtggtagcaggggcttggaaaatttctgctaacgatacagatcctacaaatgttaatccaagcgatacagtagatttttcagtgaaaaatagtgacgcaggaaaagataacttaacgattgcaaaaaatactgtagataataagcataaaattgaattcactttgaatgataatcttaagttaacgagcgtcacaacaggtcaaaactctatgagtgaggatggctttatatttgctaatggggccaaaataactgtggatggtattgatgctggcgataaagtaatcacaggagtgaaagccggagaagatgatactgatgcagtgaatttcaagcagctgaaggaatttacatcaggaattaaaggaggcggttggaagctttctgtgaatggtgcggatactacagatgttaaggcaaacagcacagtggatctttttgccgttaagcataaagatgatgatggcagcgacactgataatgcaaacattagaattgtgaaagacgaaaacaataaagtatcttttgacttaaatgactatattaaagtgaatcgtgtagaaacaggaataacctctttaagtaacgcaggtttaatgattaaagatggtccaagggtaacaaaaggaggtattcatgctgggggcaagcagattacaggagtagcagaggggactaaagatgctgatgcagtgaattataaacagctgaaagagataagagatgctgctacaacgcattggcagctttctgttaatggtggaaatggtatatctattggacaaaacgatacagtgaacttacagtcagctggcaaagaaggtagccagaatatcaagattgtaggagataatgaccgcaatgtaacatttgatttagctgataatattacagtgacgagtgttaccgcaggcagaagcaagatgagtgatgatggctttttgtttgatggtgataagggaccaaggataactattgatggtatttctgctggtaagaaaaagattacagaggttgaaaaggggactgacaatacagatgcagtgaatgttgcccagctgaatgaggtgagagaattgatatcggaagcaggaggttggaagctttctgtcaatggtacagatactataaatgttaaggctggaagtacagtggatctttttgcagttaagcagaaagaggatgataataatgaaagtgagaacacaaatataaaaattgtcaaaagcagggacaataaagtatcctttgatttaagtgaatatattaaagttggtcgtgtagaaacggggctgagcagcatgagtaatgccggtttcatgatcaaggatggtccaaatatgaccaagggtggcattaatgctgccaatacaaaaattacaggagtacaaaagggtactaatgagaatgatgcagtaaatgttgcacagttgaacgaagtaaaaaatcagatagccggaaatagcctcgttaaatgggatgaagaggagcagcttatcactgttggtaaggaaaaagaaggcaccaaaattaatattgcaaatattaacaatcaaaatcgagttatttctggtgttgctgatggtggcctcggtgaggattcaaaagatgcaatcaatggtagccaaattaacaaaatatctggagatgttgcgaaatattttggtggagatgcagcatttgaaaatggcacttttgtaggtccaagatataatttatcctttgtttctgcggatggtagtatagaacagaaagtctttgaaaatgttggtgatgctttgacagggcttgatgcgaatgtcaaaaatgtaaatagtcgtctaacatatgtagataataaatttgatcagaaatttgctgatttttctaaagatgctttactgtggagtgatgaggaaaaagcttttgttgcacttcatggagaagggcgtaaaacaaacagcaagattacgtttttgaaggatggcgatattgatgttaactcaacagatgccataaatggttcgcaactctttaagaccaatcaaacagttgctaatctcattgagactttaaatggtgtacataaagatatatcaaaatattttggcggtggtgcagacgtgattgctggtaaggctccaacttatattattcagaataataaatataatgatgttggatctgcttttaatgagattgatgcttctatcacagatattcataatcagattaacagtgtgacaagcaatagtcttgttaaatgggttgatgggcagaatctgatcactattggtgcgcaaaaaggtggtacaaaaatcagtattgccaatagtaacggcagtgatcgaacaatttccggtgtgaaggcagcagagcttaaagaaaattcaactgaagctgtaaatggttcacagctcttcactactaatcaaactgtttctaatctcattaatactttaaatgatgtacatgagaatatatcgaattattttggtggtggtgcaaatgtacttgatggtttagcaccgacctatgttattagtggtgaaacataccgtgatgttggttctgctttcactggtgtaaatatttccattaaaaatcttgatgataagattattgaaatgaaggaaaataaccttgtacaacaagaaggaatttcaggtgttatcaccattggtgccaaaacagctggaactaaaattagtgttgcaggcgttggcggtttaggacgtactatttctggtgtgaaagcggcggagaatggtgatgaagctgttaacaaagaccaacttgataaaagtataaaaggtatttctaaagatgccttactttggagcgaagatgagcaggcgtttgttgcacttcatgaaaaagatggaaagaaaacgaagagcaaacttaagtctcttttggatggtaacatttctaaaggttccacggatgctattacgggtaatcagctttatgtcatgagcaacaagcttgctgcttattttggcggtggtgctaagtatgagaatggcaaatggacggcgcctagttttgagattgttcaagttgacgcgaatggtcgaattgttaagaatagctataatacagttgctgaggcttttgatggtattaatagcggcatgtcaaatattaataaccgtattgatgatgtcatcaataaggtcgattcagatgctttaaagtggaataaggataaaaatgcttatgatgctggtcgcaatggtcaaccaagtaagattatcaatgtagtcgatggtaaaattgcagaaggttctaaagacgcagtgaatggtggacaactttggaaaaccaatgagcgtgttacaaaggttgaaaatcgtgttacggatgttgaaaatcatgttaagattatcgacaaaaaagttgataacatttccaatacgattgccgatattggtgacacggttatcaacattgaaaacaaagttgatactattgataataaggttaacaacattgctgaggatgctgttcgatatgacagagatgaaaaaggtcaaaaaaccaataaaatcactttgaaaggtggcgatccgagtgagcctgttatgattgataatgtagctgatggtaaaattgaaaaaggttcgaaagaagctgtaaatggtgggcagctccatgattacaccaaagaacaaatgaaaatcgttcttgatgaatcaaagcactacacagatcaacgggtgaacaatatcgttatcgatgcgattgacgatgccgttgaacgtgctaataactataccaatatgaagtttgaggctttaaattatagcatagaaaatgtgcgaaaagaagcaagacaggcagcagctattggtttagcagtatccaacttacgctacaatgatacacctggaaaattaagtgttggatttggtagcggcttatggcgtagtcaatctgcatttgcctttggtgctggttatacatctgagagtggatctattcgatcgaatctatctatcactacttctggtgggcattggggtataggtgcgggattcaatatgacactgaactgataataaacaaaacacttgagtaaaaatttcattcacccttgttttatgaggcaggggtggattatttttatgtctgtaaaaaatacgcatatgtaattttaaaaatatataattataaataagggtctaaaaaacagaaaaaacctatattctcattaaagaaaacgaaatttataagaaatacaattttttaataaattacacgttcattattttctgctttaaaattttaatgctaagcagctttgagtattttgtagatagaaaaaatcagttctcctttactctccataaaattgtaaatttactaccaaccctctggtggagaaaaatatgtttttaaatatatttttatttctttactaaagagatgataaaaatgatatgctacattcgctaacaataatttaaattttcgtgttattgtttgtcttttatgatggtattttcataggtttagcagttgctataatcttgttgagtattgctcttggaagttttgttgggattatgggaggaaagagtgtaagtacatctatgtttacaaacaaataagagccaacatcaaataataacaattgagtgttcattatatgctga
>146	N operona: 106	first-last	BH01500	gene_poz=(601-1062)	-	Surface protein	null	/position=203560 - 205221 (204160 - 204621)	/lenght=1662 (462)	/codons=554 (154)	/complement=false	GC-compoz=40.692640692640694%	/LCI1=0.934640522875817	/LCI2=0.07189542483660133	p_i1=0.08238529065981076	p_i2=0.047647169305373924	/Tai=0.32465851546745617	/Tei=0.14288245237483654	/EEI=4.0307013361541895
aatcttgattcaagagaaggagtttctacaaatataaagagcgttgctgtagtttattcccaaaatgttatctctgtttatgatgcttctatcggttgtttggggactcttgatgtacaaaaagataagtatgtagcaatgctgaatatggcactggcaccagaagttaatactttgaacgactatgcaaattttttaatcagaaccctttttgatgtgagcggtgataattttgttgtaaatactcttatagcagatggcagtaaccgatcgaaaagagcggtatgtataaagtaaaaaaagaaacaatctatcatcagtctgcagttgtttattcgaaataatttgtctcctcaacagcttaaacaaaatgatgaagatacaagggattattaatgtgtctaataccagtgattcattctcaaaaatgcaacgtaatgtatcgagaaacagtgtcatttttggtaataatgttaatgcaaaagtcgttggcagtgttgttattggctctaaggcagaggtgttttaaaacgaagagatgctgatggtaagaaaacgaataaggtcacgttagtaggtgggagtgaaagtgagccagtattgatagacaatgtagcagatggtaaaattgaagcagactctaagcaggcagtcaatggaggtcagttgcgtgattatactgagcaacagatgaagatagtgcttgatgatgcgaagaaatatacggatgagcaggtcaaggatagagtaagcaatggagttaatgaagcgaaatcttatacggatatgaagtttgaaacgttaagctacgtggttgaggatgttcggaaagcagcaagacaggcggtagctatgggtttggcagtgtccaacttacgttactatgatataccgggatctttaagtctttcatttggtacgggtatatggcgtaatcagtctgcatttgctattggtgttggttatacatctgaagatggcaatattcgttctaatttatctatcacgagtgctgatagtcattgggacataggagctggcttaagaataaagctgaattgataagattaaatagcttttttataagcagttaatctattttttactgaatttacagagtgtaagcttttatagaagtgtgttgttttttttgaaaaggaatcgtattgttcacaaaaagtactgtttttattatgaactaaaaattttagcttgctattttactcaatagcggatagtgatacaaaaggtatattagtaatactcattttaattagacttcaaaaggggatgaagtaatgcgtaaaagacgaaacgccactctaaaagcaaatttacataccgcatcacactcaatataaagaaacactcgtaacagaaatcaactaaacagacagatttcttttaaatattcttcagattctcttattattaagaaaagatgctccttaatgaaaaaactttttaataaaacacatagcaataaaagaatgattaaaatattatttaaacaacaccaccctaacgtaaaacgtcttaatatttaaaacagaaaaattcttttttaagtacacaacaaaaacagccaatcaacccctcttacaatccaaatgcgccatttacacgcttcctaccaagctttcgcatctagatttcattaca
>147	N operona: 107	first	BH01510	gene_poz=(601-9711)	badA1	Surface protein/Bartonella adhesin	null	/position=204778 - 215088 (205378 - 214488)	/lenght=10311 (9111)	/codons=3437 (3037)	/complement=false	GC-compoz=39.96268247173746%	/LCI1=1.083223539745279	/LCI2=0.10536890645586297	p_i1=0.1338609233142108	p_i2=0.1263168666927816	/Tai=0.28393727565081295	/Tei=0.21368518002350345	/EEI=3.9764834640396156
ttttactcaatagcggatagtgatacaaaaggtatattagtaatactcattttaattagacttcaaaaggggatgaagtaatgcgtaaaagacgaaacgccactctaaaagcaaatttacataccgcatcacactcaatataaagaaacactcgtaacagaaatcaactaaacagacagatttcttttaaatattcttcagattctcttattattaagaaaagatgctccttaatgaaaaaactttttaataaaacacatagcaataaaagaatgattaaaatattatttaaacaacaccaccctaacgtaaaacgtcttaatatttaaaacagaaaaattcttttttaagtacacaacaaaaacagccaatcaacccctcttacaatccaaatgcgccatttacacgcttcctaccaagctttcgcatctagatttcattacagaaagtacacacaaaataaaaataaagactcaacacgctcccaatttgatcaccctccttatttcaatcctcattacaagggagtaggtaatactaaaatgtgtcttttttatgttttggatgtgctttgtaatttttttcattggagaatttattatgaaaaaattatctgtcacatcaaagagacaatataatttatatgcttcgcctatttctcgacgtttatctttgttaatgaagctctcattggaaactgtaacagttatgttcttattgggtgcatctcctgtattggcttcgaatcttgcgcttacaggagcaaagaatctgagtcaaaactctccaggtgtaaattactctaaaggtagccatggtagtattgttctctctggtgatgatgatttttgcggtgcggattatgttcttggtcgtggaggcaattctactgtacgtaatgggattccaataagtgtagaagaagaatatgagagatttgtcaaacaaaaattaatgaataatgctacttctccttatagtcagagttcagagcaacaagtttggactggtgatgggctaacaagcaaaggttcgggttatatgggagggaagtcgactgacggtgataaaaatatcttgcctgaggcttatggtatatattcttttgcaactggttgtggttcttctgcgcaggggaattattcagttgcatttggtgcaaatgcaactgcacttactggggggtcgcaagcttttggtgttgctgcacttgcaagtggaagggtaagtgttgctattggtgtagggtcagaagcgacgggagaggctggagtttctttgggtggactctcaaaggcagctggtgctcgtagtgttgctatagggacgcgggccaacgcttacggtgaagaatctattgcgataggtggtggcttaaaacagggcagtgataataagatcggttcagctgtagcgcagggtctgaaagcgatttctataggttctgattctgttggttttcagcactatgcagttgctattggtgctaaatcccgtgctcttctcttgaaaagtgttgccttgggttcttattctgttgctgatgttgatgctggcgttagaggttatgatcctgtggaggatgagccatcgaaaaacgttagttttgtatggaaaagctctgtaggtgctgttagtgttggtaatcgtaaagaaggcttaacgcgacaaattataggagttgcagctggtactgaagacactgatgcagtaaatgttgcacagctaaaagcattaaggggaatgatatcagaaaaaggaggttggaatcttactgttaataatgacaataatacagttgttagttcaggtggtgcattagatttgtcatctggaagtaaaaatctcaaaattgcaaaagatggaaaaaagaataatgtaacctttgatgtcgctagggatctcacgttaaagagcataaaattagacggtgttactttaaatgaaacaggtttatttattgcaaacggaccacaaatcaccgcttcaggtattaatgctggtagtcaaaaaattacaggcgtagcagagggtactgatgcgaacgatgcagtaaactttggacaactgaagaaaattgaaacagaagtcaaagaacaagtagcagccagtggctttgtgaaacaggatagcgatacaaaataccttaccattggtaaggatacagatggcgatacaatcaatattgctaataacaaaagtgataagcgtactctcatgggcataaaggagggtgacatctcaaaagactcgagtgaagctatcaccggttcacagctatttactacaaatcaaaatgtgaaaactgtatcagataatctccaaacagcagccacgaatatagctaagacttttggaggtgatgccaaatatgaagatggtgaatggactgctccgacatttaaagttaaaactgttaccggtgaaggcaaggaagaagagaagacgtatcagaatgtagcggatgccttggctggagttggaagttccatcaccaatgttcagaataaagtgactgaacaagttaataatgcgattactaaagtggaaggcgatgccttattatggagcgatgaagctaatgcctttgtggcgcgtcatgaaaagagtaagttagaaaaaggcgcatctaaagcgacacaagaaaacagcaagattacgtatctgttagatggtgatgtttcgaaagattccacggatgctattacaggtaaacagctttattcattaggtgataagattgcatcttatttaggtggtaacgctaaatatgagaatggtgaatggactgcacctacctttaaggttaaaacagttaaggaagatggtaaggaagaagagcagacgtatcataatgtagcagcggcttttgaaggagttggtacgtctttcacgaatgtgaaaaatgaaattactaaacagattaatcatctccagtctgatgattcagcggttgttcattatgataaagatgataaaaacggcagtattaattatgcgagtgtaaccttgggtaaaggtaaagattctgcagctgttacccttcataatgtcgctgcaggtaatattgctaaggattcacatgatgcaatcaatggtagccaaatttattctctgaacgagcaacttgcgacctattttggtggcggtgctggttataataaggaaggcaaatggactgctccaacttttacagtcaagacagttaaggaagatggtgaggaagaagagaagacgtatcagaatgtagcggaagctttgactggagttggtacgtctttcaccaatataaaaagtgagattactaaacagattgctaatgagattagcaatgtaacaggtgatagtcttgttaagaaagatctcgatacgaatcttatcaccattggtaaagaagtagcaggtactgaaatcaatatagcaagcgtttctaaagctgaccggactctttctggtgttaaggaagcagtaaaagataatgaagctgttaacaaagggcagcttgataaaggtttgaagcatctttctgacagtctccagtccgaagattcagcagttgttcattatgataaaaagacagatgaaactggtggcattaattatacgagcgtgacgttgggaggtaaagataagacccctgttgcccttcataatgtcgctgatggtagtatttccaaggattcacatgatgccatcaatggcggacagattcatacaatcggtgaggatgttgcaaaattcttgggtggagcagcaagctttaacaacggtgcttttaccggcccaacttataagttgtcgaatattgatgcaaagggtgatgtacaacagagtgagtttaaagatataggttcagcctttgcgggtcttgatacgaacatcaagaatgtcaataataatgtaacgaataagtttaatgaacttactcaaaacataacgaatgttacgcaacaggtaaaaggcgatgccttattatggagcgatgaagccaatgcctttgtggcgcgtcatgaaaagagcaagttaggaaaaggtgcatctaaagcgacacaagaaaacagcaagattacgtatctgttagatggtgatgtttcgaaagattccacggatgctattacaggtaaacagctttattcattaggtgataagattgcatcttatttaggtggtaacgctaaatatgaggatggtgaatggactgcacctacctttaaggttaaaacagttaaggaagatggtaaggaagaagagaagacttatcagaatgtagcggaagctttgactggagttggtacgtctttcacgaatgtgaaaaatgaaattactaaacagattaatcatctccagtctgatgattcagcggttgttcattatgataagaataaagatgaaactggtggcattaattatgcgagtgtaaccttgggtaaaggtaaagattctgcagctgttacccttcataatgttgctgatggtagtatttccaaggattcacgtgatgccatcaatggtagccaaatttattctctgaacgagcaacttgcgacctattttggcggcggtgctaagtacgagaatggccaatggaccgctcctatttttaaagtcaagacagttaaggaagatggtgaggaagaagagaagacgtatcagaatgtagcggaagctttgactggagttggtacgtctttcacaaatataaagagtgagattactaaacagattgctaatgagattagcagtgtaacaggtgatagtcttgttaagaaagatctcgccacgaatcttatcaccattggtaaagaagtagcaggtactgaaatcaatatagcaagcgtttctaaagctgaccggactctttctggtgttaaggaagcagtaaaagataatgaagctgttaacaaagggcagcttgataccaatatcaagaaagtagaagataaattaacagaagcagtcggtaaagttacgcaacaggtgaaaggtgatgctttattgtggagcaatgaagataacgcgtttgttgctgatcatggtaaggatagtgcaaagacaaagagcaagattacacatttattagatggaaatattgcgtctggctcaaccgatgccgttaccggtggtcaactctattctctgaacgagcaacttgcgacctattttggcggcggtgctaagtacgagaatggccaatggactgcacctacctttaaggttaaaacagttaacggtgaaggcaaggaagaagagcagacttatcagaatgtagcggaagctttgactggagttggtgcgtctttcatgaatgttcagaataaaattactaatgaaattaccaatcaagttaataacgcaattacgaaagtagaaggcgatagtcttgtgaagcaagataatcttggtattattacgcttggtaaagaaagaggtggtttgaaagttgattttgcaaatcgtgatggtttagatcggactctttctggtgtaaaggaagcggtaaacgataatgaagcagttaataaaggccagcttgatgccgatatcagtaaagttaataataatgtaacgaataagtttaatgaacttactcaaaacataacgaatgttacgcaacaggtaaaaggcgatgccttattatggagcgatgaagctaatgcctttgtggcgcgtcatgaaaagagtaagttagaaaaaggcgtatctaaagcgacacaagaaaatagcaagattacgtatctgttagatggtgatatttcgaaaggttccacggatgccgttaccggtggtcagctttattctctgaacgagcaacttgcgacctattttggtggcgatgctaagtacgagaatggccaatggactgcacctacctttaaggttaaaacagttaacggtgaaggcaaggaagaagagcagacgtatcataatgtagcagcagcttttgaaggagttggtacgtctttcaccaatataaaaagtgagattactaaacagattaataatgagattagcaatgtaaaaggtgatagtcttgttaagaaagatctcgccacgaatcttatcaccattggtaaagaagtagcgggtactgaaatcaatatagcaagcgtttctaaagctgaccggactctttctggtgtaaaggaagcagtaaaagataatgaagctgttaacaaagggcagcttgataccaatatcaagaaagtagaagataaattaacagaagcagtcggtaaagttacgcaacaggtaaaaggtgatgctttattgtggagcaatgaagataacgcgtttgttgctgatcatggtaaggatagcgcaaagacaaagagcaagattacacatttattagatggaaatattgcgtctggctcaaccgatgccgttaccggtggtcagctttattctctgaacgagcaacttgcgacctattttggcggcggtgctaagtacgagaatggccaatggactgcacctacctttaaggttaaaacagttaacggagatggcaaggaagaagagcagacttatcagaatgtagcggaagctttgactggagttggtacgtctttcacgaatgttcagaataaaattactaatgaaattaccaatcaagttaataacgcaattacgaaagtagaaggcgatagtcttgtgaagcaagataatcttggtattattacgcttggtaaagaaagaggtggtttgaaagttgattttgcaaatcgtgatggtttagatcggactctttctggtgtaaaggaagcggtaaacgataatgaagcagttaataaaggccagcttgatgccaatatcagtaaagttaataataatgtaacgaataagtttaatgaacttactcaaaacataacgaatgttacacaacaagttcaaggtgatactttattatggagcgatgaagctaatgcctttgtggcgcgtcatgaaaagagtaagttagaaaaaggcgtatctaaagcgacacaagaaaatagcaagattacgtatctgttagatggtgatatttcgaaaggttccacggatgccgttaccggtggtcagctttattctctgaacgagcaacttgcgacctattttggcggcggtgctaagtacgagaatggtgaatggaccgcacctacctttaaggttaaaacagttaacggtgaaggcaaggaagaagagcagacgtatcataatgtagcagcagcttttgaaggagttggtacgtctttcaccaatataaaaagtgagattactaaacagattgataatgagattatcaatgtaaaaggtgatagtcttgttaagagagatctcgctacgaatctcatcaccattggtaaagaaatagaaggcagtgcaatcaatattgctaataagagtggtgaagctcggaccatttctggtgtaaaggaagcagtaaacaataatgaagctgttaacaaagggcaacttgataccaatatcaagaaagtagaagataaattaacagaagcagtcggtaaagttacgcaacaggtaaaaggtgatgctttattgtggagcaatgaagataacgcgtttgttgctgatcatggtaaggatagcgcaaagacaaagagtaagattacacatttattagatggaaatattgcgtctggctcaaccgatgccgttaccggtggtcaactctattctcttaacgagcaacttgcgacctattttggcggcggtgctaagtacgagaatggccaatggactgcacctagctttaaggttaaaacagttaaggaagatggcaaggaagaagagcagacgtatcagaatgtagcggaagctttgactggagttggtacgtctttcacgaatgtgaaaaatgaaattactaaacagattaatcatctccagtctgatgattcagcggttgttcattatgataagaataaagatgaaactggtaccattaattatgcgagtgtaaccttgggtaaaggtaaagattctgcagctgttacccttcataatgtcgccgatggtagtatttccaaggattcacgtgatgccatcaatggtggacagattcatacaatcggtgaggatgttgcaaaattcttgggtggagatgcagcttttaaagatggtgcttttaccggcccaacttataagttgtcgaatattgatgcaaagggtgatgtacaacagagtgagtttaaagatataggttcagcctttgcgggtcttgatacgaacatcaagaatgtcaataataatgtaacgaataagtttaatgaacttactcaaagcataacgaatgttacgcaacaggtaaaaggcgattccttattatggagcgatgaagccaatgcctttgtggcgcgtcatgaaaagagcaagttagaaaaaggtgcatctaaagcgatacaagaaaatagcaagattacgtatctgttagatggtaatgtttcgaaaggttccacggatgccgttactggtggtcagctttattcaatgagcaacatgcttgcgacctatttaggtggtaacgctaaatatgagaatggtgaatggaccgcacctacctttaaggttaaaacagttaacggtgaaggcaaggaagaagagcaaacttatcagaatgtagcggaagctttgactggagttggtacgtctttcaccaatataaaaagtgagattgccaaacagattaatcatctccagtctgatgattcagcggttattcattatgataagaataaagatgaaactggcaccattaattatgcgagtgtaactttgggtaaaggtgaagattctgcagctgttgcccttcataatgtcgctgcaggtaatattgctaaggattcacgtgatgcaatcaatggttctcagctttattctttgaacgagcagttattgacctattttggcggtaatgctggctataaagatgggcaatggatagctcccaaattccaagtttcgcagttcaagagtgatggtagttctggtgagaaggagagctatgataatgtagcggctgcgtttgaaggagttaacaaaagtcttgcaggtatgaacgagcgtattaataatgttgttactgctggccagaatgtttcgtcgaacagtttaaattggaatgagacagagggaggttatgacgctcgtcataatggtgtggacagtaagctcacgcatgtagagaatggtgacgtatccgaaaaatcgaaagaagccgttaatggaagtcaactatggaatacgaatgagaaagttgaagcggttgagaaggatgtaaagaatattgagaagaaggtacaagatattgctacagtagcagatagtgctgttaagtatgagaaagatagtactggcaagaaaacgaatgtaatcaaattagttggtgggagtgaaagtgatccagtattgatagacaatgtagcggatggtgacattaaagaaggctctaagcaggcagtcaatggaggtcagttgcgtgattatactgagaaacagatgaagatagtgcttgaagatgcgaagaaatatacggatgaacgcttcaatgatgtcgtcaataatggtgttaatgaggctaaagcttatacagatatgaagtttgaggctttaagttacgctgttgaggatgtccgtaaagaagcaagacaggcgcagctattggtttggcggtatctaacttacgttactatgatataccgggatctttaagtctttcatttggtacgggcatatggcgtagtcagtctgcatttgctgttggtgctggttatacatctgaagatggaaatattcgttctaatttatctatcacgaatgctggaggtcactggggagtaggcgcagggattactttgaggctgaaatgataaaaaaaactgatatcatgatagaaaaacgaagtattttgataaatattctgttcttccttgccttattaggcaagggagaaagttttgctgacgaaaataatagtgtttatacggtgcatccaccgcacttatctattcctaatggagcagctggtgaaacacgtcgaatcattatgcagttttattattggactttaatttgtgatgaaaaacaaaagcttaagcaaggcatatgtaatgtgacgcaaactgtccatgataaggaaggcaatactattttcagttggtctcttgtttctacgaaaaatggtcaagcagtaatgctctttcgaacattgccaaatgctgatacaaatgttcctattcgcatgtttgtggaaagcgtaaaaaaacctgttctcattcattataagcaatgtaatgaagaaatctgcttggc
>148	N operona: 107	middle	BH01520	gene_poz=(601-804)	-	Surface protein	null	/position=213843 - 215246 (214443 - 214646)	/lenght=1404 (204)	/codons=468 (68)	/complement=false	GC-compoz=42.64705882352941%	/LCI1=0.8159203980099502	/LCI2=0.04278606965174128	p_i1=0.050776364447271016	p_i2=0.010704270470109795	/Tai=0.3625190425743814	/Tei=0.10963384342309883	/EEI=3.802143731965137
tattaataatgttgttactgctggccagaatgtttcgtcgaacagtttaaattggaatgagacagagggaggttatgacgctcgtcataatggtgtggacagtaagctcacgcatgtagagaatggtgacgtatccgaaaaatcgaaagaagccgttaatggaagtcaactatggaatacgaatgagaaagttgaagcggttgagaaggatgtaaagaatattgagaagaaggtacaagatattgctacagtagcagatagtgctgttaagtatgagaaagatagtactggcaagaaaacgaatgtaatcaaattagttggtgggagtgaaagtgatccagtattgatagacaatgtagcggatggtgacattaaagaaggctctaagcaggcagtcaatggaggtcagttgcgtgattatactgagaaacagatgaagatagtgcttgaagatgcgaagaaatatacggatgaacgcttcaatgatgtcgtcaataatggtgttaatgaggctaaagcttatacagatatgaagtttgaggctttaagttacgctgttgaggatgtccgtaaagaagcaagacaggcgcagctattggtttggcggtatctaacttacgttactatgatataccgggatctttaagtctttcatttggtacgggcatatggcgtagtcagtctgcatttgctgttggtgctggttatacatctgaagatggaaatattcgttctaatttatctatcacgaatgctggaggtcactggggagtaggcgcagggattactttgaggctgaaatgataaaaaaaactgatatcatgatagaaaaacgaagtattttgataaatattctgttcttccttgccttattaggcaagggagaaagttttgctgacgaaaataatagtgtttatacggtgcatccaccgcacttatctattcctaatggagcagctggtgaaacacgtcgaatcattatgcagttttattattggactttaatttgtgatgaaaaacaaaagcttaagcaaggcatatgtaatgtgacgcaaactgtccatgataaggaaggcaatactattttcagttggtctcttgtttctacgaaaaatggtcaagcagtaatgctctttcgaacattgccaaatgctgatacaaatgttcctattcgcatgtttgtggaaagcgtaaaaaaacctgttctcattcattataagcaatgtaatgaagaaatctgcttggcacagtcgcctgtaggaccagttctgagtaaacaaatagagcagaacaaagaagtacgtatttcctataaggttaaagagggaaagatattttcttttactgtgccatttaaagggttaagtgcagcagtttattctttgcaacgatagactatttaga
>149	N operona: 107	last	BH01530	gene_poz=(601-1173)	-	hypothetical protein	null	/position=214064 - 215836 (214664 - 215236)	/lenght=1773 (573)	/codons=591 (191)	/complement=false	GC-compoz=36.12565445026178%	/LCI1=1.3403508771929824	/LCI2=0.16578947368421051	p_i1=0.24818891924679798	p_i2=0.3288767691817756	/Tai=0.3344643874124309	/Tei=0.3959890922635981	/EEI=2.968751556868552
ttgagaagaaggtacaagatattgctacagtagcagatagtgctgttaagtatgagaaagatagtactggcaagaaaacgaatgtaatcaaattagttggtgggagtgaaagtgatccagtattgatagacaatgtagcggatggtgacattaaagaaggctctaagcaggcagtcaatggaggtcagttgcgtgattatactgagaaacagatgaagatagtgcttgaagatgcgaagaaatatacggatgaacgcttcaatgatgtcgtcaataatggtgttaatgaggctaaagcttatacagatatgaagtttgaggctttaagttacgctgttgaggatgtccgtaaagaagcaagacaggcgcagctattggtttggcggtatctaacttacgttactatgatataccgggatctttaagtctttcatttggtacgggcatatggcgtagtcagtctgcatttgctgttggtgctggttatacatctgaagatggaaatattcgttctaatttatctatcacgaatgctggaggtcactggggagtaggcgcagggattactttgaggctgaaatgataaaaaaaactgatatcatgatagaaaaacgaagtattttgataaatattctgttcttccttgccttattaggcaagggagaaagttttgctgacgaaaataatagtgtttatacggtgcatccaccgcacttatctattcctaatggagcagctggtgaaacacgtcgaatcattatgcagttttattattggactttaatttgtgatgaaaaacaaaagcttaagcaaggcatatgtaatgtgacgcaaactgtccatgataaggaaggcaatactattttcagttggtctcttgtttctacgaaaaatggtcaagcagtaatgctctttcgaacattgccaaatgctgatacaaatgttcctattcgcatgtttgtggaaagcgtaaaaaaacctgttctcattcattataagcaatgtaatgaagaaatctgcttggcacagtcgcctgtaggaccagttctgagtaaacaaatagagcagaacaaagaagtacgtatttcctataaggttaaagagggaaagatattttcttttactgtgccatttaaagggttaagtgcagcagtttattctttgcaacgatagactatttagactgcttttagtaggattattttggcataattgttgcattgcattttcagatctaaatgaaaaataccataagtaattagatcaatatggtagagagatagtttattcaaacgagagcacattttacaaatgtagagtttaccgtaagttgtttttctgcaatagaaaatcacagcgagttttttcacagagcttatagagtgagtgctgttagtcgttaccattaaaaatttactgagaaaaaccagtttaaaactaaatacaataaaaaataatattggcttttttggacgaaaaagagatcagctttttgtaaaatctcgtacgtagttttaggaaaatattattcaatagtaagagatattatttgaagtactgcagtaattttgatgatgctatcataattcatagcaataatcttataatgcttttatgatacgaatacaaaatttaactatggtaaaatccttagaattataagttcattttttctaaatgagagcgatttcaaagaaaatgctttaaaatcttttttcttattatctaatttaaatatattaccaatcgttttttacaagggagtttcttaga
>150	N operona: 108	first	BH01540	gene_poz=(601-1911)	ppx	Exopolyphosphatase	null	/position=215549 - 218059 (216149 - 217459)	/lenght=2511 (1311)	/codons=837 (437)	/complement=false	GC-compoz=38.443935926773456%	/LCI1=1.2201834862385321	/LCI2=0.043042813455657504	p_i1=0.1914821993999598	p_i2=0.010899312509686222	/Tai=0.2968540112919813	/Tei=0.1098093812587176	/EEI=3.489453942493698
cagctttttgtaaaatctcgtacgtagttttaggaaaatattattcaatagtaagagatattatttgaagtactgcagtaattttgatgatgctatcataattcatagcaataatcttataatgcttttatgatacgaatacaaaatttaactatggtaaaatccttagaattataagttcattttttctaaatgagagcgatttcaaagaaaatgctttaaaatcttttttcttattatctaatttaaatatattaccaatcgttttttacaagggagtttcttagaaacacacttaataagaattatacaagagagatagaaggctataaaataaatatcagcataaacgattaattgataatttcaaatttataaagagaaatatgctgttgcggaaaatttttgttttttcaataatcaatgtgtttttcagaaacttgagtgatgctaccatggaaaaacttgataatagaaaataataatatttttttagagagtggtaatttgatgctgcattgttactttagctctagtaatgagcagagggagagttctcgcatttgtttatgggggaacacgcttaagggataagaagaaatgaccccattagattatggtttaaaagagtcaaagcaaggaagagtgcgcgataccaaaacagagcaattgtctggtcaccatggtagcaagcaaaataatcattctacgtttttacaaatagaggcatgttctatttctgttgatataaagaaaaaacagagaaaaagacgttggaaacagaaacaatcacttattcaatcaaatacagcttgtaatttccgaggccgagcgattggaggtgtcaaaaaaacaaaaaatcaaaaaacttctttttttccacgtttctctcaatcaaaatccttacctctttatgcggctcttgatttgggaacaaataattgtcgtcttcttatcgcatctcctagtgaaccggggtattttcaagttgttgatgctttttcacgtatcgtacgattaggagagggattggtaaataacggttttcttaatacacaagctatggaccgtgcgattgaagcattaaaaatttgtcatttaaagttaaaacaaaggcatattaagcgttatcgattggttgcaacagaagcttgtcgttcggcaaaaaatggtagacattttattcaacgcgttttggatgagactggtcttaaattggaaattgttgatcgggaaacagaggcacgttttgctgtttcagggtgtggtacgcttattgagccgaatactgatgcaattgtactttttgatattggaggaggctcatcggaaattgtgcttcttgatgtttcccaaaagcgttctttgcgtttagctgaacagattacggcttggacttctcttcctgttggtgttgttacacttgctgaacgttttggagggagtgatattagtttaaatgattttgaaaagatgaaaagctatgtgcggggttttttaaataatttttcagatcgttataaattgggaattttagcgcagggctctaagtttcatcttttaggaacttcaggaacgattactgctttagcaggaatgcaccttaatttagagcgttacgaccggaagaaaattgatggcatttggatgaatgatgcggacattactcttatgatgcagcgcttattatcatgggacgtaaaaaaacgtggaaccaatccttgtattgggcgagagagagcggatttaattttagccggttgtgcaattttagacgttattcgagaagtttggcctagtcaacgtttgagagttgctgatcgtggtttgagagaagggattttaatagacctgatgttaaacgatggtgtatggcgccactataagaaaaggagaagcttcaagcgttagcaagttatctgaatatggagacaacgaaaagctatgaaaaaaacgacaaaaaaaacggctggtggatatggagggtcaggatcacataaattatatcagcgtgtaaagaaaaaagcagggactatcacagcctcgtcgcggagatggttagagaggcatttgaatgatccttatgtgcatcagtcgaaagtggatggttatcgttcgcgtgcggcttataaacttatcgaaattaatcaacgctataagtttctcaaaaaaggtcaaaagattattgatctgggagctgcaccggggggatggtgtcaggtatcagggtgtattgtagggtcgagtgatgaaaagcctagtgtggttggtattgattatttacatgttgacccattacctggggttgtgatgctggaaatggattttttacattcagatgcaccgcagaaattaattgatgctttagggacaaagccggatgtagtactttctgatatggccgcaccaacaacaggccatcgtcagacggatcatttaaggacgatttatttatgtgaagttgctgctgattttgctctttcagttctcaagcctggggggcatttttta
>151	N operona: 108	last	BH01550	gene_poz=(601-1344)	ftsJ	Cell division protein ftsJ	null	/position=216893 - 218836 (217493 - 218236)	/lenght=1944 (744)	/codons=648 (248)	/complement=false	GC-compoz=41.66666666666667%	/LCI1=1.165991902834008	/LCI2=0.14790823211875848	p_i1=0.16765948236686012	p_i2=0.26479499471404794	/Tai=0.31931846398109376	/Tei=0.33831549524264315	/EEI=3.556431597719009
gatgtttcccaaaagcgttctttgcgtttagctgaacagattacggcttggacttctcttcctgttggtgttgttacacttgctgaacgttttggagggagtgatattagtttaaatgattttgaaaagatgaaaagctatgtgcggggttttttaaataatttttcagatcgttataaattgggaattttagcgcagggctctaagtttcatcttttaggaacttcaggaacgattactgctttagcaggaatgcaccttaatttagagcgttacgaccggaagaaaattgatggcatttggatgaatgatgcggacattactcttatgatgcagcgcttattatcatgggacgtaaaaaaacgtggaaccaatccttgtattgggcgagagagagcggatttaattttagccggttgtgcaattttagacgttattcgagaagtttggcctagtcaacgtttgagagttgctgatcgtggtttgagagaagggattttaatagacctgatgttaaacgatggtgtatggcgccactataagaaaaggagaagcttcaagcgttagcaagttatctgaatatggagacaacgaaaagctatgaaaaaaacgacaaaaaaaacggctggtggatatggagggtcaggatcacataaattatatcagcgtgtaaagaaaaaagcagggactatcacagcctcgtcgcggagatggttagagaggcatttgaatgatccttatgtgcatcagtcgaaagtggatggttatcgttcgcgtgcggcttataaacttatcgaaattaatcaacgctataagtttctcaaaaaaggtcaaaagattattgatctgggagctgcaccggggggatggtgtcaggtatcagggtgtattgtagggtcgagtgatgaaaagcctagtgtggttggtattgattatttacatgttgacccattacctggggttgtgatgctggaaatggattttttacattcagatgcaccgcagaaattaattgatgctttagggacaaagccggatgtagtactttctgatatggccgcaccaacaacaggccatcgtcagacggatcatttaaggacgatttatttatgtgaagttgctgctgattttgctctttcagttctcaagcctggggggcattttttagcaaaggcttttcaaggaggggcagaaaatacccttctcacgacattaaaacagaactttaagacagtccatcatgttaaaccacctgcaagccggtcggaatcagtagagctttatcttctagcgctcgaatttaaagcaaaaacagaaagaaaagagcaactttttcttttttagaaagtttaagtttaatgacatattgaagtgaccgaatattgttcgacaatttaaataattttaagtgaagtagactctaaaagggcacataaatccactgtaaaaacatttgtgtcccctatggtagtagggcataatcaggtacccttgcatgccttattaactgaatacaagctttgtcttattataaattttactttttcaaaaaatcaacaatttaatattttgccttttccttctaagggctgctactataaaacgtttttctgagtattttaaagtcactatatttcctaaaaatgcttactaaagcagacttgttttgatttattgagagactatcagcaaaggctcatttatgatttttgcattgcctttctaaggaaaattagtattaagacgataagatctatatacagatatgagggaacttctcgcaaagcatttataatgattagttttttcatatttcgattgaagtggggcttagtgacacccttggcagttgtatagtccttcttacgcttttcattatattcagaacctattgcaatactgcttttaccaaaactgtgagtcatattttttgttcattccatt
>152	N operona: 109	first	BH01560	gene_poz=(601-1623)	cgtA	GTP-binding protein	null	/position=218609 - 220831 (219209 - 220231)	/lenght=2223 (1023)	/codons=741 (341)	/complement=false	GC-compoz=42.52199413489736%	/LCI1=0.9137254901960784	/LCI2=0.04794117647058824	p_i1=0.07618271596436774	p_i2=0.015044886352506982	/Tai=0.22654889657143462	/Tei=0.1135403977172563	/EEI=5.303651915253161
gcctttctaaggaaaattagtattaagacgataagatctatatacagatatgagggaacttctcgcaaagcatttataatgattagttttttcatatttcgattgaagtggggcttagtgacacccttggcagttgtatagtccttcttacgcttttcattatattcagaacctattgcaatactgcttttaccaaaactgtgagtcatattttttgttcattccatttagattccttgccgctgatagtatcgcattttgtgtcattgtaatctatttctttccaaaattattatgcttcttaaagtgcggtagaggaaacaaatccatccatgacttggcttatcttccttggaatagttttttatccataaaattaactctagtcgatcaccaatattcctattattttgtaagagtattagttataatattatgactttagttttttttatcctcttttctctaaaggcgaggattttttcaaacagttgtcagtgatattttttatagtttttctttcttaaatgatgaaaaactggtaaaatgaatatattacctatacaggtagagggattgattcctcggtgagcatttccaatgaaatttcttgatcaagctaaagtttatattcgttctggtaatgggggagcaggtgcgatatcatttcgtcgtgaaaaatttatagaatttggtgggccagatggaggcgatggagggcgcgggggtgatgtttgggcacttgttgttgatgggttgaatacgctgattgattatcgctaccagcagcattttagagcaaaaacaggggggcatggcaagggacgtaatatgaccggtcaaaagggtgatgatattatccttaaagtaccggtagggacgcaaatttttgaagaagataatacgacattaatctgtgatttaacggaagttggacaacgttatcgtcttgcaaaaggaggaaatggcggttttgggaatcttcattttacgacatctacaaatcgggcacctcgccgtgctaatccgggtttgtctggagaagagcgcacactttggcttcgtttgaagttaatcgctgatgcggggattattggtttgccgaatgctggaaagtcaacttttttagcttccgtgacggcagcaaagccaaaagttgcggattatccttttacgactctctatcctcaccttggtgttgcgcgtattgatgctcgtgaatttgtgttagctgatattcctggactcattgaaggagcacatgaaggcgtggggattggagaccgttttttagggcatgtagaacgttgtcgtgttttatttcatttgatttctgctcaagaagaagacgtggtaaaagcataccagattgtgcgtaatgaattgaaggcatatggaaacaatctgaatgataagactgaaattatagctttaagtcaaatagatactctcactatcgaggagcgtaaagctaaacaagaatttttgcaaaaagtaacgggcaagtctgtgatgatgttttctgcggttagtcgggaaggtttagaaaatttattacgtgctggtgcacatattattgaaatggcgcgcaaaaaggatgtagttcgagaagagcaggattgattgagatggcagttggattgcaaaagcttgtacattataaacgcattgtgatcaaaattggatctgcgcttttggttgatcctcagacaggtttacgcgctgaatggcttaaaagtttaataagtgatgttgccaacttgcatcaaaaaggcgttgagattttattggtttcttcaggggctattgctttaggaagaacattgcttcgtcttcctaagggggctttgaaattggaagagagtcaggcttgtgctgctttggggcaaattgagttggctaaaacctatagtgatacgcttgcgcaatatggattaaaaacgggtcagattttgctcactctcttcgatacggaagaacgacggcgttatctcaatgcgcgcgctacgattaatgtgcttttacgttttggagcggtacccgttattaatgaaaatgatactgttgccacaagtgaaattcgctatggtgataatgatcgtttagcagcacgtgtagcaacgatgatgggggcagatcttttgatacttttatcagatattgatggtctttataccaaatctccccatcgtgatccaacggcagagtttattccttttattg
>153	N operona: 109	last	BH01570	gene_poz=(601-1740)	proB	Glutamate 5-kinase	null	/position=219637 - 221976 (220237 - 221376)	/lenght=2340 (1140)	/codons=780 (380)	/complement=false	GC-compoz=42.280701754385966%	/LCI1=1.0650835532102023	/LCI2=0.11459982409850485	p_i1=0.12691374359489493	p_i2=0.15360189299976035	/Tai=0.23666167834266605	/Tei=0.2382417036997843	/EEI=4.591769025307825
gggtttgtctggagaagagcgcacactttggcttcgtttgaagttaatcgctgatgcggggattattggtttgccgaatgctggaaagtcaacttttttagcttccgtgacggcagcaaagccaaaagttgcggattatccttttacgactctctatcctcaccttggtgttgcgcgtattgatgctcgtgaatttgtgttagctgatattcctggactcattgaaggagcacatgaaggcgtggggattggagaccgttttttagggcatgtagaacgttgtcgtgttttatttcatttgatttctgctcaagaagaagacgtggtaaaagcataccagattgtgcgtaatgaattgaaggcatatggaaacaatctgaatgataagactgaaattatagctttaagtcaaatagatactctcactatcgaggagcgtaaagctaaacaagaatttttgcaaaaagtaacgggcaagtctgtgatgatgttttctgcggttagtcgggaaggtttagaaaatttattacgtgctggtgcacatattattgaaatggcgcgcaaaaaggatgtagttcgagaagagcaggattgattgagatggcagttggattgcaaaagcttgtacattataaacgcattgtgatcaaaattggatctgcgcttttggttgatcctcagacaggtttacgcgctgaatggcttaaaagtttaataagtgatgttgccaacttgcatcaaaaaggcgttgagattttattggtttcttcaggggctattgctttaggaagaacattgcttcgtcttcctaagggggctttgaaattggaagagagtcaggcttgtgctgctttggggcaaattgagttggctaaaacctatagtgatacgcttgcgcaatatggattaaaaacgggtcagattttgctcactctcttcgatacggaagaacgacggcgttatctcaatgcgcgcgctacgattaatgtgcttttacgttttggagcggtacccgttattaatgaaaatgatactgttgccacaagtgaaattcgctatggtgataatgatcgtttagcagcacgtgtagcaacgatgatgggggcagatcttttgatacttttatcagatattgatggtctttataccaaatctccccatcgtgatccaacggcagagtttattccttttattgcatcaattacgagtgatatcgaaaaaatggcagatgttgctcattcagagctgtctcgtggaggaatgaagactaagcttgatgctggaaaaatagcaaattctgctggaacggctatgattattacttcagggaagcgtatgaatcctcttgcggcgattgacagaggggaacgcggaagtttttttgctgccggtgaaaagcctgttaatgcttggaaaacttggatttctggtcatttagatccctctggtattttaatgattgatcaaggagcggttaaggctcttgaatctggaaaatccttattagctgcgggagtcgtagcgattgagggaagattcaatcgtggagatacggttgcgattgttgatacaaatggcgttgaaattgctcgtggacttgtgagttatggcaaagatgaatctgtacgcattatggggcgtaaaagcgaagaaattgaatctatcctagggtatgaagcgcgttctgctatggtgcatcgtaatgatatggttttacgctgcttgaccgattctgcttaaaaaagttatctcttaccttggtttatttttttgcagagtggataatactatgactttagaagaacagatgaaggacatggggcgaaaagcgcgtcgtgctgccacagtgttggcagttatgtcttctgaacaaaagaataaagcgttagaaatgatagctttgagtctagaggctcattcagatgaaattttacgcgctaatcatcaagatttattgaacgctactcagaataatttgacagtagcgatggttgatcggcttaagttaaatgaagtgcgtttgtgtacaatcatagacagtgttcgccaagttgcttgtttgcctgatcctgttggacaagtgatggatgaatggacacgtccaaatgggcttcatatcagccgtgttcgtacacctcttggtgtaattggtattatttatgagagtcggccaaatgttactattgatgcgagtactttgtgcttaaaagctggaaatgctgcaattttacgtggtggttcggatagttttcactctgcgcatgcacttcattgtgcgttggtaaaaggattgaagaaagcaggttttcctaaagatgctattcaaatggttgcaacgaa
>154	N operona: 110	first	BH01580	gene_poz=(601-1839)	proA	Gamma-glutamyl phosphate reductase	null	/position=220844 - 223282 (221444 - 222682)	/lenght=2439 (1239)	/codons=813 (413)	/complement=false	GC-compoz=40.839386602098465%	/LCI1=1.2079288025889967	/LCI2=0.11496763754045303	p_i1=0.18598803342763612	p_i2=0.15472918399097535	/Tai=0.2293748062179426	/Tei=0.23925626559187782	/EEI=4.166086119265209
gtgatatcgaaaaaatggcagatgttgctcattcagagctgtctcgtggaggaatgaagactaagcttgatgctggaaaaatagcaaattctgctggaacggctatgattattacttcagggaagcgtatgaatcctcttgcggcgattgacagaggggaacgcggaagtttttttgctgccggtgaaaagcctgttaatgcttggaaaacttggatttctggtcatttagatccctctggtattttaatgattgatcaaggagcggttaaggctcttgaatctggaaaatccttattagctgcgggagtcgtagcgattgagggaagattcaatcgtggagatacggttgcgattgttgatacaaatggcgttgaaattgctcgtggacttgtgagttatggcaaagatgaatctgtacgcattatggggcgtaaaagcgaagaaattgaatctatcctagggtatgaagcgcgttctgctatggtgcatcgtaatgatatggttttacgctgcttgaccgattctgcttaaaaaagttatctcttaccttggtttatttttttgcagagtggataatactatgactttagaagaacagatgaaggacatggggcgaaaagcgcgtcgtgctgccacagtgttggcagttatgtcttctgaacaaaagaataaagcgttagaaatgatagctttgagtctagaggctcattcagatgaaattttacgcgctaatcatcaagatttattgaacgctactcagaataatttgacagtagcgatggttgatcggcttaagttaaatgaagtgcgtttgtgtacaatcatagacagtgttcgccaagttgcttgtttgcctgatcctgttggacaagtgatggatgaatggacacgtccaaatgggcttcatatcagccgtgttcgtacacctcttggtgtaattggtattatttatgagagtcggccaaatgttactattgatgcgagtactttgtgcttaaaagctggaaatgctgcaattttacgtggtggttcggatagttttcactctgcgcatgcacttcattgtgcgttggtaaaaggattgaagaaagcaggttttcctaaagatgctattcaaatggttgcaacgaaagatcgtggtgccgttggagaaatgcttaagggattagatggagccattgatgtaattgtgcctcgtggtggtaaaaatcttgttgcgcgtattcaggttgatgcccgtgttccgatttttgcgcatttagaggggctctgtcatatttatattgatcagtcagcagatttagatatggcacgtaatattgttttgaatgcaaagttgcgacgcacaggtatatgtagtgctgttgagacagttcttattgatcgccaggcattagaaaagtttcttcctattttgactgctttacagaaaaaagggtgtgaaatccgcgcaacagaagatattgtttttcttatgccagacgccaaattagcctttgaagaagattggtcgcacgaatatcttgatgcgattgtgtctgttaagacggttgaaagtgttgagggagccattgctcatatcaaacgttattcatcaggacatactgaatcgattattgctgaggatatggaaattgtggagaaattttttaatcatttggattcagccattttattgcataatgcatccacacaatttgctgatggaggtgaatttggttttggggcagaaattggtattgcaacaggaaaaatgcatgcgcgtggtcccataggtgttgaacaactgacgtcatttcagtaccatattaaaggaaatggacaggttagaccttgaaacagccatttcttctatggaaaaatcgtatgccatatgttgaaagatccaatattgttggtctttttggcgggtcctttaatccaccgcatgaagggcatcttctcgttgcaaaaactgcaattcgacgtttgcgtcttaatcaattatggtggatggtaactccggggaaccctttaaaagattgtacacatttaccacctttagaaaagagaatgcgcttaagtcttgaacttattgacgatccaaagattcgtgtaacaggttttgaacaggctataggcagcaaagtatcagtagaaacgatttctcatattcttgcgcattaccgaagagtacattttgtatggattatgggtgcagatagtttggcaacgattcatcattggtatcggtggcatgatatcatatctatgcttccgattgcgattattgatcgtcctttggtgcacatgtcagccctgtcttcttctatggcgcacatttaccgttcttttcgtttagatgaaagagaaagtatacgattaccttttatgaaaccgccggcttggatttatttgcatggagctttgtcttttcaatcttcaacaaatcttcgtt
>155	N operona: 110	last	BH01590	gene_poz=(601-1194)	nadD	hypothetical protein	null	/position=222112 - 223905 (222712 - 223305)	/lenght=1794 (594)	/codons=598 (198)	/complement=false	GC-compoz=39.39393939393939%	/LCI1=1.1387478849407784	/LCI2=0.061252115059221686	p_i1=0.1561699977983429	p_i2=0.030583795347831406	/Tai=0.34622326954904525	/Tei=0.12752541581304827	/EEI=3.3673050610410518
gctctgtcatatttatattgatcagtcagcagatttagatatggcacgtaatattgttttgaatgcaaagttgcgacgcacaggtatatgtagtgctgttgagacagttcttattgatcgccaggcattagaaaagtttcttcctattttgactgctttacagaaaaaagggtgtgaaatccgcgcaacagaagatattgtttttcttatgccagacgccaaattagcctttgaagaagattggtcgcacgaatatcttgatgcgattgtgtctgttaagacggttgaaagtgttgagggagccattgctcatatcaaacgttattcatcaggacatactgaatcgattattgctgaggatatggaaattgtggagaaattttttaatcatttggattcagccattttattgcataatgcatccacacaatttgctgatggaggtgaatttggttttggggcagaaattggtattgcaacaggaaaaatgcatgcgcgtggtcccataggtgttgaacaactgacgtcatttcagtaccatattaaaggaaatggacaggttagaccttgaaacagccatttcttctatggaaaaatcgtatgccatatgttgaaagatccaatattgttggtctttttggcgggtcctttaatccaccgcatgaagggcatcttctcgttgcaaaaactgcaattcgacgtttgcgtcttaatcaattatggtggatggtaactccggggaaccctttaaaagattgtacacatttaccacctttagaaaagagaatgcgcttaagtcttgaacttattgacgatccaaagattcgtgtaacaggttttgaacaggctataggcagcaaagtatcagtagaaacgatttctcatattcttgcgcattaccgaagagtacattttgtatggattatgggtgcagatagtttggcaacgattcatcattggtatcggtggcatgatatcatatctatgcttccgattgcgattattgatcgtcctttggtgcacatgtcagccctgtcttcttctatggcgcacatttaccgttcttttcgtttagatgaaagagaaagtatacgattaccttttatgaaaccgccggcttggatttatttgcatggagctttgtcttttcaatcttcaacaaatcttcgtttaaaggagaatgcttttttttgaatactttatctatagtgtcataaaaatattatctttcaaggtgataaaggcatattgatgcatacaaaaatacaatggcgttcatttctgatttcaattttcttttgcatcaattaagtgtagaagaataaagtaaaacgaaatatttagggtaggactctttggatgaatctgtgacgtgaaacacgcaagattttaaggaggtagggcgaacttaagagaagctaatctgatgacagattggaggataagagtgttattcctaaagaacgaggaggaggtcaaaaaattgtgcttctcttttgagaatggttcttcttttttatactctaaatgataagaaaggatatgagtctggaaaatatttcacaaaaatactcttgcagtattgtccctcttgcagaaaaaaaaatcttttctgtcaatgatggtctcaatgttattctcaagagcttagaggatacaaaagcagaagatattgtctctatcgatattcagggcaagtcatctttagctgattacatggttatagcttcagcacattcacaacgtcatgtatcttctgttgctgaccacttgttacggacgtggaaggacagt
>156	N operona: 111	first	BH01600	gene_poz=(601-1029)	-	hypothetical protein	null	/position=223054 - 224682 (223654 - 224082)	/lenght=1629 (429)	/codons=543 (143)	/complement=false	GC-compoz=37.76223776223776%	/LCI1=1.3544600938967135	/LCI2=0.09507042253521128	p_i1=0.2551344799058695	p_i2=0.09843948532545904	/Tai=0.33817893366605545	/Tei=0.18859553679291313	/EEI=2.9195726685649706
gcaacgattcatcattggtatcggtggcatgatatcatatctatgcttccgattgcgattattgatcgtcctttggtgcacatgtcagccctgtcttcttctatggcgcacatttaccgttcttttcgtttagatgaaagagaaagtatacgattaccttttatgaaaccgccggcttggatttatttgcatggagctttgtcttttcaatcttcaacaaatcttcgtttaaaggagaatgcttttttttgaatactttatctatagtgtcataaaaatattatctttcaaggtgataaaggcatattgatgcatacaaaaatacaatggcgttcatttctgatttcaattttcttttgcatcaattaagtgtagaagaataaagtaaaacgaaatatttagggtaggactctttggatgaatctgtgacgtgaaacacgcaagattttaaggaggtagggcgaacttaagagaagctaatctgatgacagattggaggataagagtgttattcctaaagaacgaggaggaggtcaaaaaattgtgcttctcttttgagaatggttcttcttttttatactctaaatgataagaaaggatatgagtctggaaaatatttcacaaaaatactcttgcagtattgtccctcttgcagaaaaaaaaatcttttctgtcaatgatggtctcaatgttattctcaagagcttagaggatacaaaagcagaagatattgtctctatcgatattcagggcaagtcatctttagctgattacatggttatagcttcagcacattcacaacgtcatgtatcttctgttgctgaccacttgttacggacgtggaaggacagtggctatggtcgagcaagtgtagaaggacttactgaagggaattgggtgttgattgatacaggtgatattatcattcatctttttcgtccagaaattcggctcttttataatttagaaaagatgtggcttactccggatttaaacaatacaaagttagctctcttcggagatcattgatatgcacgtttctatttttgctgttggtcgcatgaaaaagggagcggaacaagcattagttcatcattatttggatcgtttttctaagagttgtagcgctgtgggctttcattttaaaatactccaggagatatcagaaagtcgtgctccgacagcttgtcagcgcatggaagaagagggaagaagacttattgaatttttacctgaaaaatgtcgattaatcgtgttggatgaacgagggaagacagtttcatcatttgcttttgctgaacagttagggttttatcgtgatgaaggtgttcgtgatgttatcattgctttgggggggcctgatgggcataatgagcagataaggaatcgcgctgattttcttttgtcttttggttttatgacgtggccacatcaaattgcgcgtatacttcttacagaacagctttatcgtgctgtaacgattgctagcaatcatccgtatcatcgtttttaaaatttttgtgcaatttttagcacttatttgtatatttattaatattgttttagctgacaccatttaaagcatctctagtttatgcgatgaggctgaatggttaggcaaatgaaaaa
>157	N operona: 111	last	BH01610	gene_poz=(601-1083)	-	hypothetical protein	null	/position=223484 - 225166 (224084 - 224566)	/lenght=1683 (483)	/codons=561 (161)	/complement=false	GC-compoz=40.78674948240166%	/LCI1=1.0833333333333333	/LCI2=0.08208333333333336	p_i1=0.13390349852609357	p_i2=0.06777355585878497	/Tai=0.2617192356152791	/Tei=0.16099620027290648	/EEI=4.191700126020336
gtgaaacacgcaagattttaaggaggtagggcgaacttaagagaagctaatctgatgacagattggaggataagagtgttattcctaaagaacgaggaggaggtcaaaaaattgtgcttctcttttgagaatggttcttcttttttatactctaaatgataagaaaggatatgagtctggaaaatatttcacaaaaatactcttgcagtattgtccctcttgcagaaaaaaaaatcttttctgtcaatgatggtctcaatgttattctcaagagcttagaggatacaaaagcagaagatattgtctctatcgatattcagggcaagtcatctttagctgattacatggttatagcttcagcacattcacaacgtcatgtatcttctgttgctgaccacttgttacggacgtggaaggacagtggctatggtcgagcaagtgtagaaggacttactgaagggaattgggtgttgattgatacaggtgatattatcattcatctttttcgtccagaaattcggctcttttataatttagaaaagatgtggcttactccggatttaaacaatacaaagttagctctcttcggagatcattgatatgcacgtttctatttttgctgttggtcgcatgaaaaagggagcggaacaagcattagttcatcattatttggatcgtttttctaagagttgtagcgctgtgggctttcattttaaaatactccaggagatatcagaaagtcgtgctccgacagcttgtcagcgcatggaagaagagggaagaagacttattgaatttttacctgaaaaatgtcgattaatcgtgttggatgaacgagggaagacagtttcatcatttgcttttgctgaacagttagggttttatcgtgatgaaggtgttcgtgatgttatcattgctttgggggggcctgatgggcataatgagcagataaggaatcgcgctgattttcttttgtcttttggttttatgacgtggccacatcaaattgcgcgtatacttcttacagaacagctttatcgtgctgtaacgattgctagcaatcatccgtatcatcgtttttaaaatttttgtgcaatttttagcacttatttgtatatttattaatattgttttagctgacaccatttaaagcatctctagtttatgcgatgaggctgaatggttaggcaaatgaaaaagcttcttcatagaaagatgcaatgtttatatgaggaatgcgcaatatttgttgtgctgttcttgagtatgttttttttcttgtctgtatcgcatgccgaagatacagtaaggagtgcagaagcacgtaaaacgctgggagaaattcgccaaagtatttcactttcgcgtgagcgtgttgcttttctttctcggcaagttgagcgtttaaaaaaagatcagcgcgctttgagcgatgcactcataaaagctgctaaagaagaacgtgcagtagcaaatgatatttctgaaagggaagaaaagcttaaagaaatgctaaagaagcggaaacaagttcatcaaagtttaaaaagtcgtcgcactgaatttgcagaagttctttccatcctagaacgtatggggttgaagccacctcctgctcttgtagtgcggcctgaagatgtattagcttctgtgcgaagttctgttttattaggggctgttgtg
>158	N operona: 112	first	BH01620	gene_poz=(601-1881)	filA	Filament-A percursor	null	/position=224063 - 226543 (224663 - 225943)	/lenght=2481 (1281)	/codons=827 (427)	/complement=false	GC-compoz=38.95394223263076%	/LCI1=1.3333333333333333	/LCI2=0.13317683881064163	p_i1=0.2447538362983733	p_i2=0.21370166182690895	/Tai=0.29383599463767984	/Tei=0.29233149564421806	/EEI=3.1994972183189296
ctctcttcggagatcattgatatgcacgtttctatttttgctgttggtcgcatgaaaaagggagcggaacaagcattagttcatcattatttggatcgtttttctaagagttgtagcgctgtgggctttcattttaaaatactccaggagatatcagaaagtcgtgctccgacagcttgtcagcgcatggaagaagagggaagaagacttattgaatttttacctgaaaaatgtcgattaatcgtgttggatgaacgagggaagacagtttcatcatttgcttttgctgaacagttagggttttatcgtgatgaaggtgttcgtgatgttatcattgctttgggggggcctgatgggcataatgagcagataaggaatcgcgctgattttcttttgtcttttggttttatgacgtggccacatcaaattgcgcgtatacttcttacagaacagctttatcgtgctgtaacgattgctagcaatcatccgtatcatcgtttttaaaatttttgtgcaatttttagcacttatttgtatatttattaatattgttttagctgacaccatttaaagcatctctagtttatgcgatgaggctgaatggttaggcaaatgaaaaagcttcttcatagaaagatgcaatgtttatatgaggaatgcgcaatatttgttgtgctgttcttgagtatgttttttttcttgtctgtatcgcatgccgaagatacagtaaggagtgcagaagcacgtaaaacgctgggagaaattcgccaaagtatttcactttcgcgtgagcgtgttgcttttctttctcggcaagttgagcgtttaaaaaaagatcagcgcgctttgagcgatgcactcataaaagctgctaaagaagaacgtgcagtagcaaatgatatttctgaaagggaagaaaagcttaaagaaatgctaaagaagcggaaacaagttcatcaaagtttaaaaagtcgtcgcactgaatttgcagaagttctttccatcctagaacgtatggggttgaagccacctcctgctcttgtagtgcggcctgaagatgtattagcttctgtgcgaagttctgttttattaggggctgttgtgcctcagatgcaagagaaaacacaggctttaacagagagccttaaggagttgacgaatttgagcaatgcaattactgtggaatatgcggctctaaagactaaaatgcaaaatcaagcagagcagcgaaagcatttagagcttttattagataaaaaagccaaattacaaaaaagatcggaagaagaacttacagagcagcaacaaaaaaatagtgctcttgttaaaaaagcgcagtctttagaagaattgattttagagcttgaccgccagtcacaacttaattctgatgtatcagtacagatgcaaaaaacattacaattgctagagcagtctaattttgaaaaccgaaaaggttctttactttttcctgttttaggaaaaaatattcagcacgtaaagaatagttcgcagattacgcgctttggggaaatgattgaaacagaagcagaagctattattgtagcacctgctgatgctcttgttgcttttgctggaccatttcgttcttacggacagttaattattcttaatgttggcaatggttaccatatcgttcttactgggatgtcaaaaattaatgtaacgcaggggcaatttgttctttcaggtgagcctcttggtacgatggggatgcaatttattgcaaacagtgtcgcattggatataggaaaaactgctccaatgctttacattgagtttagaaaacatgggaaacctgtgaatccaactccttggtggcggactgaaaaaacaaaaaggaaccgaaatgattcgtaaagttattcttttggtcgctggggtatttctcggcgcctgttcaatgattatggtgcagtctgttgctgccaataatgagggtgacgtttataaacagcttgccatatttggcgatgtttttgaacgagtccgtatgcaatacgtgacggttcccgatgataaaaagcttattgaaaatgctatcaatggtatgctcacatcgcttgacccacattcatcttatatgaacgctcaagaagccaaggaaatgcgggattctacaaaaggggaattcggaggacttggtattgaggtgaccatggagaaaaacttaattaaagttgtttctccgatggatgatacacctgcttcaaaagcaggtattttggcaggggatctcatttcgaaaattgatggtgtacagacaaatggtcaaacattgaacgaagctgtgaataaaatgcggggcgctcctggaacaccaattacgttgacaattattcgttccggtattgataaaccgcttgaaattaaggttgttcgtgatatcatcaaagtgaaggcggtgaaatatcgtgttgagggtgacattgggtatttaagactcatccaattttctga
>159	N operona: 112	middle	BH01630	gene_poz=(601-1911)	ctpA	Carboxy-terminal processing protease ctpA	null	/position=225333 - 227843 (225933 - 227243)	/lenght=2511 (1311)	/codons=837 (437)	/complement=false	GC-compoz=41.0373760488177%	/LCI1=1.157492354740061	/LCI2=0.11796636085626912	p_i1=0.1640384281555009	p_i2=0.16402534305318509	/Tai=0.25611933698419165	/Tei=0.24762280874786657	/EEI=4.098711961352195
[truncated: 3,382,023 more chars]
