# Supplementary material for: Bioinformatic Assessment of Factors Affecting the Correlation between Protein Abundance and Elongation Efficiency in Prokaryotes
Source: Int J Mol Sci. 2022 Oct 9;23(19):11996. doi: 10.3390/ijms231911996 (PMC9570070; doi:10.3390/ijms231911996)
Supplement: Supplementary file 1 [file ijms-23-11996-s001.zip › EloE/output_folder/Bartonella_henselae_str._Houston-1_283166/bartonella henselae str. houston-1_locus_tag_EEI_2.fasta]

>BH10550|7.345305934440747
atgtcccgtcgccataaagcagaaaaacgtgaaattaatccagatcctaaatttggtgatttggtcattacaaaatttatgaatgccattatgtttgatggtaaaaagtccgttgctgagcgtattgtttatggtgcgcttgatgttgtagagagtaaggtgaaatcagatcctgtggctttgtttcatcgggcgttagaaaatgttgctcctcatattgaggtgcgttcacgtcgtgttggtggtgctacttaccaggttccgattgatgttcgtcctgatcgtcgtcaagctcttgctattcgctggttaatttcggcagcgcgtgggcgtaatgaggcgacaatgattgatcgtctttctggtgaattgatggatgcagctaataatcgtggttctgcagtgaagaagcgtgaagatgttcatcgtatggctgaagctaatcgtgcattctctcattatcgctggtag
>BH14780|6.793809242010567
atgtggatgtattgtagaaaaaaattgaaaattgtcttttatatggcgatatttatagcttgctctgcttcgtttgctcaaagtgcagcacattgggtttccaaatattttacacatgactcggagtctagtgctacggataagccttctgatgcagtggatgagactgctcctggggctacggataagccttctgatgcagtggatgagactgctcctggggctacggataagccttctgatgcgatggatgaggctgctcctgatgctgcagataagccttctgatgcgatggatgaggctgctcctgatgctgcagataagccttctgatgcgatggatgaggctgctcctgatgctgcagataaaccttctgatgcggtggatgaggctgctcctgatgctgcagataagccttctgatgcgatggatgaggctgctcctgatgctgcagataaaccttctgatgcggtggatgaggctgctcctgatgctgcagataaatcttctgatgcggtggatgaggctgctcctgatgctgcagataaatcttctgatgcggtggatgaggctgctcctgatgctgcagataaaccttctgatgcggtggatgaggctgctcctgatgctgcagataaatcttctgatgcggtggatgaggctgctcctgatgctgcagataaatcttctgatgcgatggatgaggctgctcctgatgctgcagataaggcttccgatgtaggtgaataa
>BH04120|6.529701737376031
atggaattagtgcttgcagcaaaatatattggtgctggtcttgcttgctttggtatggcaggcacagctttaggtcttggaaatatttttggtagctatctttctggtgcgttacgcaatccatcagctgcagatagtcagtttggtcgtctagtttttggttttgctgtgacagaggctttgggcattttttcattgcttgttgctttgttgcttctttttgcggtttga
>BH06070|6.324504589997446
atgggaaaagtagcaaaaagaataaaaaatatccgcaaagatattaatttcaatgaactttacgctttaaaagatgctgtttcgatggttaaagagcgtgcaattgctaagtttgatgaaacaatagaaatttcaatgaacttaggggttgatcctcgtcatgcagatcaaatggtacgaggtgtcgttcatttgcctaatggaactggacgtaatgttcgagtggctgtttttgcacgtggggataaagctgaggaagctaagactgctggtgcggatattgtaggtgctgaagatttatttgaaagcattaatggtggggctattgattttgatcgttgtattgcaacaccagatatgatgcctcttgttgggcgtcttggtaagattctggggccacgaaatttgatgccgaatccaaaagttggtactgtgacacttgatgttgctaatgctgttaaagcttctaaaggtggtgctgttgagtttcgcgttgaaaaagctggtattgtgcatgctggtatcggtaaggcttcttttggagttgagaagatagtagagaatattaaagcttttgctagtgcagttattaaagctaagccgcaaggtgcaaaaggtgaatatattaagcgtgttgcagtttcttctactatgggggttggaattaaagttgatcctgcgactgttcgttcagagtag
>BH06050|5.892642952721626
gtggctgctcgttggtatattgttcaagcatattcaaattttgaaaagaaagtagcggaagctattgataaggaggcgaagcaaaaaggacttgatcatttatttgaaaagatttttgtaccgacggagcgtgttattgaagttcgtcgtggtcgtaaggttgatgctgagcgaaagttttttcctggttatgttcttgtttgtgctgagttgacagatgaggtttatcatctcattaagaatacacctaaggtgacaggttttttgggttcggattcgcgtcctgttccaatttctgatcgagaagctgagcaaattcttaaacaagttcaggaaagggttgagtctccgaaggcctctgtattgtttgaagttggggaacaagttcgcgttgctgatggtccttttgtttcgtttaatggagttgttcaggaagttgaagaagagcgctctcgtcttaaggttgaggtgttgatttttgggcgtcctacgcctgttgatttggagtttaatcaggttgaaaaactctga
>BH10380|5.8766623625986325
atggccaaagtaagtgccgttgagaaaaataagcgtcgtgagataatggtgaagcgttatgctgcacgtcgtgcacgtttaaaagcgatagttatggatcagaagatttctcttgaagagcgttttaaagcttctgttcaattggcagaattaccacgtaattctgcaaaagttcgtgttcgtaatcgttgtgaagtttcagggcgtcctcgggcttattatcgtaagttaaagatgtcgcgaattgcattgcgtgaacttggttctgtgggacatattcccggtattattaagtctagttggtga
>BH10400|5.748114142847096
atgcagaagattcgaaaaggtgataaagttattgttttatccggtaaggataaaggatgtagtggtgaagtgattaaagtgaatccgaaggaaaatagagcttttgttcgtggtgtgaatatgattaaacgtcatcagcgtcaaacacaaaatcaagaagctgggattatttctaaagaagctccgattcatttatctaatttggccattgctgatcctaaagatggtaaacctacgcgtgtgggttttcgtgtgaatgcagatggtaataaggttcgttttgccaagcgttcgggagagttgattaatggctga
>BH10460|5.732319006538276
atgggaaaagctaagtttccgcgccagcttaaagataatgaggcgaaagctgtggctcggacaattcgtgttagtccgcaaaaacttaatttggttgctgcgatgattcgtggtaaaaaagttggtgctgcactggctgatttaacattttcacgtaaacgtattgctgggacggtgaaaaaaactcttgaatcagcggttgcaaatgcagagaataatcatgatcttgatattgattcgcttgttgtcgcagaagcttatgttggtaagtcgatagtaatgaagcgttttcatgttcgtggtcgtgggcgcgctagtcgcattgaacgtccattttcgcatcttactattattgttcgtgaagttatcgaaaaagtggaggtcgcataa
>BH10530|5.729883985863846
atggcgaagagcaaatttgaacgcacgaaaccgcatgttaatattggtacgattggtcacgttgaccatgggaagacctcgttgacggcagcgattacgaaatattttggtgaatttaaggcctatgaccaaattgatgcagcgcctgaggagcgtgcacgtggaattactatttctacagcgcatgttgaatatgaaacagagaagcggcattatgcacatgttgattgtccaggtcacgcggattatgtgaagaacatgatcacgggcgcggcgcaaatggatggtgcgattttggttgtttcagctgctgatggtccgatgcctcaaacacgtgagcatattcttcttgcccgtcaggttggtgttccagcgattgttgtttttcttaataaggttgatcaggttgatgatgctgagcttttggagcttgttgagcttgaagttcgggagttattgtcgaaatatgattttccaggagacgatattccgatcgttaaaggttctgctttggcagcgcttgaagataaagataaaagcattggtgaagatgcggttcgtcttttgatgagtgaagttgataattatataccgacgcctgaacgtcctgttgatcagccgtttttgatgccaattgaagatgttttttcgatttcgggtcgtggaactgttgtgacgggtcgtgttgagcgtggtgttattaaggttggtgaagaagttgagattatcggcattcgtccaacttctaagacaacagttacaggggttgaaatgttccgcaagcttttagatcaggggcaagcgggtgataatattggagcgctgcttcgtggtattgatcgtgaagggattgagcgtggacaagttttggcgaagcctgcttcggttacacctcatacgagatttaaagcagaggcttacattttgacgaaagatgaaggtggtcgtcatactccatttttcacgaattatcgtcctcagttttatttccgtactacggatgtaacgggaattgttacgcttccagaaggtacagagatggttatgcctggtgataatgttgctatggatgtctctctgattgttccaattgccatggaagaaaaacttcgttttgctatccgtgaaggtggtcgtactgttggtgcaggtatcgtttctaagatcattgagtaa
>BH06020|5.722833105603304
atggcgaagagcaaatttgaacgcacgaaaccgcatgttaatattggtacgattggtcacgttgaccatgggaagacctcgttgacggcagcgattacgaaatattttggtgaatttaaggcctatgaccaaattgatgcagcgcctgaggagcgtgcacgtggaattactatttctacagcgcatgttgaatatgaaacagagaagcggcattatgcacatgttgattgtccaggtcacgcggattatgtgaagaacatgatcacgggcgcggcgcaaatggatggtgcgattttggttgtttcagctgctgatggtccgatgcctcaaacacgtgagcatattcttcttgcccgtcaggttggtgttccagcgattgttgtttttcttaataaggttgatcaggttgatgatgctgagcttttggagcttgttgagcttgaagttcgggagttattgtcgaaatatgattttccaggagacgatattccgatcgttaaaggttctgctttggcagcgcttgaagataaagataaaagcattggtgaagatgcggttcgtcttttgatgagtgaagttgataattatataccgacgcctgaacgtcctgttgatcagccgtttttgatgccaattgaagatgttttttcgatttcgggtcgtggaactgttgtgacgggtcgtgttgagcgtggtgttattaaggttggtgaagaagttgagattatcggcattcgtccaacttctaagacaacagttacaggggttgaaatgttccgcaagcttttagatcaggggcaagcgggtgataatattggagcgctgcttcgtggtattgatcgtgaagggattgagcgtggacaagttttggcgaagcctgcttcggttacacctcatacgagatttaaagcagaggcttacattttgacgaaagatgaaggtggtcgtcatactccatttttcacgaattatcgtcctcagttttatttccgtactacggatgtaacgggaattgttacgcttccagaaggtacagagatggttatgcctggtgataatgttgctatggatgtctctctgattgttccaattgccatggaagaaaaacttcgttttgctatccgtgaaggtggtcgtactgttggtgcaggtatcgtttctaagatcattgagtaa
>BH00490|5.5243375303288715
atgacacataccccaaaagatgggccacgtgcaaatcaagatattcgggttcctcgcgttcaacttattaatgatgaggggcaacatcaaggagtggttacaatacaagaagctcttgctatggctgcagaagtcggccttgatttggttgaaattgtaccaaatgcagaacctcctgtgtgtaaaattatcgatttgggcaaattgaaatatcagacccaaaaaaaagcggctgaaacacgtaaaaaacaaaaagtcattgagattaaagaaattaagatgcgtccaaatgttgatgttcatgattatggagtcaagctcaaggctattcatcgttttattggtaatggcgataaagtaaagattactttgcgttttcgtggacgtgaaatggcacaccaagatcttggattaaagcttcttcagcgagttaaagaagatacaagtgaaattgctaaaatcgaatctgagccaaaactcgaaggtcgtcaaatgatgatggtgatagcagctaaataa
>BH14270|5.520497066354353
atgatgaaaaatcctccacattccagcgaattattgcgtgaagatgtgattaaagaacttagtttgtttgttactgaagcagttgcacgtcttggtatgtctcgtgtcgcgttttctagagttttaaatggaaaagccgctattagtgctcatctcgctattcagcttgaaatggctggtgtaagtacagctcgtgcttgttggcttgctatgcaaattatgatttag
>BH08860|5.47630864424181
atgctaacggatctagcggcggcatttttctatttatttgcttttattatgcttgcgagtgcggttattgttattacagcacgcaatcctgtgcattcagttttgtttttaatattggcattttttaatgcggcggctttgtttttgcttgcaggagcagagtttttggggcttattctgttggttgtttatgttggagctgtcgctgttttgtttttatttgtggttatgatgcttgatgttgattttgctgagttaaaaagtggtacacttcggtatgctccaattggagctcttgttggaagtattgttgctgtagaattaattgttgtttttgtggggagccgtttttctccagttcttagagcacatgttatgcaaccaatgccagacttagcccagaaaaccaatacacaggcattaggcgatattctttatacggattatgttttctactttcaaattgctgggattattttattagttgcaatgattggtgctattattttgacacttcgtcataagtcgggtgtaaaacgacaatctatagcagtgcaagtttctagaaaagtagaaaatgccatcgaaatcaaacaaattgaatcaggtaagggtatttag
>BH10340|5.367047582273678
atggcacaaaaagaacgtagtgagcgagatgaacgtgagagtgaatttgtcgataggcttgttcatatcaatcgtgttgctaaggttgtaaagggtggtcggcgttttggttttgccgcccttgttgttgttggagatcaaaaaggacgtgtggggtttggtcatggtaaagcacgtgaagtgccagaggcagttcgtaaagctacagaatctgcgaagcgtgggatgatttatgttccacttcgttctggacgtactttgcatcatgatcttgaaggtcatcatggagctggtcgtgttttattgcgttctgcttctgcaggtaccggtattattgctgggggaccaatgcgggctatttttgaaacccttggtatgcaagatgttgttgcaaaatcactagggtcttccaatccttataacatggtgcgcgcaacttttgatgcattaaaacgtcagatgcatcctagagatattgcagctcaacgtggtatcaaatattcgactttgcaggcacgtcgtcagcatttagttgatgcggaaggataa
>BH06090|5.365043029246489
atggctgatctagcgaagatcgtagaagacctttctaacctaaccgttttggaagctgctgagctttctaagttacttgaagaaaaatggggagtttcggctgccgctcctgtagctgttgctgctgttgctggtgctgctgctcccgttgctgaagaaaaaacagaatttgatgttattcttgttgaaggtggtgcacagaaaattaatgtcattaaggaagttcgtgctcttacaggacttggtcttaaagaagctaaagatctggttgagggtgcgcccaagcctattaaagagggtgcttctaaagatgaagcagaaaaaattaaatctcagcttgaagctgctggtgctaaagttgaacttaaataa
>BH11310|5.332078083628636
atgacagtttttcgtacatttgatatgattttagtcatgattatgatttgtatggcaggtcttacttataaagtcaaatatgatgtccaaaaacgaatgagtgaagttcgtcgtcttgaacaaaaaattgctgcagaaaaaaatacggtgagtctgcttcatgctgagtgggctgtaatgatagagccttcacgcatgcaaaaacttgcaaaacgttatcaaaaggagcttggtttagagagtatccagcctcgccaagttgtagagtttgagagtattccagtacgtgtacatgatcaaattgaagaagtgattaaacaaaatcttttggaggaagggaaagatattttagcaaataatcgtacttctcaggcgaatggcgttgttcgaaaaggtgtgcggtga
>BH10370|5.311184964991779
atgtctatgtcagatcctcttggtgatatgttaacacgtattcgtaatgcccttgctcgtaaaaaaggtaaagtagttacacctgcttctaagcttcgtgcacgtgtacttgatgttcttcagtcggaaggttatattcgcggatataatcaagtcgatttaggtgatggaaagtctgaaattgaaatcgagttgaaatattttgaaggattggctgctattcgtgagatttcacgtgtttcaaagccaggccgtcgtgtatatgtttctgctaagtcaattcctcacgtggcaaatggtcttggtatttcgattttatcaactcctaaaggcgttatggcggattatgaagcgcgtaaacaaaatgtcggtggagagcttctttgtcgtgttttctaa
>BH11200|5.31051877413921
gtggatggtggaggacgcgtcatgtatgcgttgaatgttgataaaacaaatatccccatggtggtactttcagtgccagttttgccacgtctttatcgtcgctttctccggtttatgtttgagtttgtatttgtccgtatacatgtgcctcgccattttggttcttttgcggttttgttttttttctctctcacgttgctttatggcttttcattgagtggtcgtgtagagatgattgtgaagactgcactctcggatattggttttgtggttaccgatgttgatatgagcggcaataaacgtgtggttaaacaggaaattttgaaaattttagggcttgatactgctccatccatattcacttttaatgttgatcgggcgcgttctcttttagaacagaaggcttggattcaatcagctaatgttcaaaagatttatcccaaccgagttcgtatttcagttgtggagcgtaagccatatgcaatttggcagcatgatggcatgatggatattgttgatagtacaggtcgtgttattgcgccctttcaaacagggatagttcaaaatttgcctcttgtagttggccaaggtgcgcaaaatgctgccaaaggctttcttcaagcgctgtcagtatatcctaaagtgtatgatcatgttcgtgcttatgttcgtgtaggtgatcggcgttgggatcttattttggataatggggtgcgcgttttgttgcctgaaaatggtgcctttgaaagacttgattctcttattgagtcagctacagtgcaaaatcttttttctcgtgatgtcttacgtgttgatttacgtcttcctgatcgtattacagtggctttatctgatgaggtgttagaacgtcatcgtgcttttgtagcagaagaacaacgcgttttgaaggcgcgaaaggcaggaaaactatga
>BH01560|5.303651915253161
atgaaatttcttgatcaagctaaagtttatattcgttctggtaatgggggagcaggtgcgatatcatttcgtcgtgaaaaatttatagaatttggtgggccagatggaggcgatggagggcgcgggggtgatgtttgggcacttgttgttgatgggttgaatacgctgattgattatcgctaccagcagcattttagagcaaaaacaggggggcatggcaagggacgtaatatgaccggtcaaaagggtgatgatattatccttaaagtaccggtagggacgcaaatttttgaagaagataatacgacattaatctgtgatttaacggaagttggacaacgttatcgtcttgcaaaaggaggaaatggcggttttgggaatcttcattttacgacatctacaaatcgggcacctcgccgtgctaatccgggtttgtctggagaagagcgcacactttggcttcgtttgaagttaatcgctgatgcggggattattggtttgccgaatgctggaaagtcaacttttttagcttccgtgacggcagcaaagccaaaagttgcggattatccttttacgactctctatcctcaccttggtgttgcgcgtattgatgctcgtgaatttgtgttagctgatattcctggactcattgaaggagcacatgaaggcgtggggattggagaccgttttttagggcatgtagaacgttgtcgtgttttatttcatttgatttctgctcaagaagaagacgtggtaaaagcataccagattgtgcgtaatgaattgaaggcatatggaaacaatctgaatgataagactgaaattatagctttaagtcaaatagatactctcactatcgaggagcgtaaagctaaacaagaatttttgcaaaaagtaacgggcaagtctgtgatgatgttttctgcggttagtcgggaaggtttagaaaatttattacgtgctggtgcacatattattgaaatggcgcgcaaaaaggatgtagttcgagaagagcaggattga
>BH10540|5.2698784822474325
atggctcgcgaatataaaattgaagattatcgtaattttggtattatggcacatattgatgccggtaaaaccactatgactgagcgtattttgttctataccggtaagaatcataaaatcggtgaaacccatgatggtgcttctacgatggattggatggagcaggagcaagagcgtggtattacgattacctctgctgctacgacgaccttttgggaggggcgtgatggtcggaagcggcgttttaatatcattgatacgccggggcatgttgactttacgattgaggttgagcgttctttgcgtgttcttgatggtgcgatagcgttgctggatgcaaacgctggtgtggagcctcagacagaaaccgtttggcgtcaggctgagaaatatcgcgtaccacgcatggtgtttgtgaataaaatggataaaataggtgctgatttttatcgtagcgtggaaatggttggttcgcgtttgggtgctaaggcactggttttacaattgccaattggtgctgagaatgattttgaaggtgttgttgatcttattgagatgcaggcattaaggtgggatggttctattggtgcttcggcaacggttggtgaaattccttctggtttgaaggagaaagctgaagagtatcgtgaaaaattagttgagatggccgttgaagttgatgaggctgcgacggaggcttatttggaaggtgtgatgccaaccaatgaacagcttgttgctctcattcgtaaggggaccgtggaggttcagtttcatccagttttgtgtggtactgcttttaaaaataaaggcgtccaacctcttttggatgctgttgtttcttatcttccttctcctgttgatgtacctgcaattagtggagttgatgtgaagactgaaggtgaaacaacacgtgaatcttcagatgatgctccactttctatgcttgcttttaagattatgaatgatccttttgtagggtcgttgactttttgtcgtatttattctggtaaggttcaaaaaggtatttctcttgaaaatactgtaaaaaggaagaaagagcgtttggggcgtatgcttcaaatgcattcaaattctcgtgaagatattgaagaggcttttgcaggtgatattgttgctcttgcagggcttaaagaaacaacaacaggtgatactctttgtgatcctctcaaacctgttattttggagcggatggaatttccagagcctgttattgaaattgcgattgagccgaaaacgaaagcagatcaagaaaagatgggtattgcacttaatcgtttggcggctgaggatccttcgtttcgtgttaaatcggatgaggaatcaggccaaacgattattgctggaatgggtgagcttcatcttgatattattgttgatcgtatgcggcgtgagtttaaggttgaagctaatgttgggcagcctcaggttgcttatcgtgagtcgattacaaaaattgcggaaattgattatacgcataaaaagcagtcgggtggagctgggcagtttgctcgtgtgaagattatttttgaacctcatgatggtgatgatttcatttttgagtcgaaaatcgttggtggagctgtccctaaagaatatattccgggtgttcaaaaggggattgagagtgttatggggtctggtcctcttgcaggtttccctatgcttggtgtaaaagctactttggtcgatggtggttatcatgatgttgattcttctgttttagcttttgaaattgctgctcgtgcggcttttcgagatggtgcaaaaaaggctggtgcacaacttcttgagcctattatgaaggtagaggttgttactcccgaggattatgttggtgatgtcattggtgatttaaattctcgtcgcggtcaaatttcaggaactgaagcgcgtggtattgcaacggttgtgaatgcaatggttcctttggcgaatatgtttggttacgtgaatagtcttcgttcaatgagtcaaggacgtgcacagtatacaatgcagtttgatcattatgaacctgtcccctcggctgttgctttggagatacaaaagaaatacgcgtaa
>BH08850|5.250159142451595
atgcacattgatattatgcattatctgattgtttcggctcttatgtttacgattggtatcgcaggcatttttcttaatagaaagaatgtgattattatcttgatgtccattgagcttatattgctttcagttaatctcaattttgttgcattttcagcatttcttcatgatcttgttggtcaggtatttgctttgtttatcttaacagtagcagctgctgaagctgcaattggtttggcaattcttgttgttttcttccgtaatcgtggttctattgcggttgaagatgttaatgtgatgaaaggctga
>BH04130|5.236384123350776
atgtttatttccagtgcttatgcgcagaacactgagacatcgttagagcatattaaaaatgtagcagagcgtatcgatcgtgtgtttccaccttttgattttgtgcattttggttcacatcttttttggttagcaatttcttttgggcttttttatcttttcatttctcgtgtgattgtaccgcgtattggtggtgttattgaaacacgtcgggatcgaatcgcatctgatttagatcaagcgatgcgcatgaaacaagaagcagatattgttgttgaaacttacgaacggaagttagcacaagcacgttcacaagctcatgttatagcgcagacagctagtgaagagataaaacaaaaggttgagcttgaacgaaaggaaattgaagcaaatttagagaaaaagttgacagatgctgaaaaacagatagcaaaaattcgcgataaagctatgaagagtgttggctccattgctgaagaagtagctcttgaaattgtaaaaaaattgattgatgttgaagtcagtaaagagtctgttcgttcagctgttaaagctacaggttactga
>BH11150|5.158602615240616
atgttgatacagctttcgattcataatattgtcttgatcgaaacgctcgatattcattttagagcgggtttgtctgttttaactggagaaacgggcgcggggaagtctattttacttgatgctttgtcactggctcttgggggacggggtgatgcttctcttgtacgtcatggtgttgaccgcgggcaggtgacagctgtttttgatgtgcctgtttcgcattctgtgcgtcagcttatccgtgagaatggttttgatgatgaaggcgatattattttacggcgtgtgcaattaagtgatggtcgtagtcgtgtttttatcaatgatcaggtagctagtgttgcattgatgcgtcatgttggacgtcagttggttgaaattcacggacagcatgataatcgcgcacttgttgatgttgatacgcatcgccaattactagatgcttttggtggacttgaggatgagacagaaaatttgcgtcagtgttatcggatatggcgtgaatttgaaaagcgtttgcagcaacagcgtttgaaagtagagaatgctttacgtgaggctgattatcttcgtgcgtgcgttcaagaacttgaaaagctcgattttcaagttggtgaagaggatgccctttctcttcgtcgtgcagatatgcttaaattagaaaaaatagcgacggatattaaggaagctgatgatcttttaactggtccaaaatcgccaattccagttctttctaatttggtaagacgtttggaacgcaaaattcccgaggcgcaagagcttattgcacctgtcgttaactcgattgatgaggcacttcatgcacttgcaacagcacaagaaggtattgaagcagcaatgcgggcattggattttgaacctggtgaattggaacagatagaggagcgcctttttgctcttcggggctttgctcgtaagtaccaagtttctgcggatgaattaatacagttacgtgataaaatggatgcagaacttgctgattttgagcaggatcagaacacattggtgcatctcgaggatgaagtagagcaggcacaaaagaactatgatacattagcacaagcactttcaataaagcgtcgagaagtagcaaagcacttgtctgaaagtgttatggctgagttaccagcattgaaattggaaaaggcagagtttattgttgaaatgcaaagtgatgttgaaagacgcagtgcagaagggatagatcgtgttgaatattgggttcggacaaatcctgggacccgtgcaggaccaatgctcagtgtagcttctggtggtgaactgtctcgttttttattggcattaaaggttgttttgtctgatcgtggatcagctcctacgctaatctttgatgaaattgatacaggcgttggtggagctgttgctgctgctattgggcaaaggttgcggcgtttatcagaaaatattcaggtttttgctattacgcatgcgcctcaggtagcatctaaagcacacagccattttcttatttcaaaggaggagagtgatgataaaggccgctttgttacagctgtccataaaatggaagagcgtgagcgtgcagaagaaattgcccgtatgttagcaggagagcagattactaaagaggcgcgtgcagctgctcaaaaacttttggcatag
>BH08950|5.0991047993087095
atgaatgatttattaagctcttatttaccggtcttaatctttattgttgtttcagcagttattgcaggggggcttttagttattccttacatcgtggcttatcgttcacctgatcctgaaaagttatctgcttatgaatgtggatttaattcgtttaacgatgcgcgaatgaagtttgatatccgtttttatttggtctcgattttgtttattatttttgatcttgaagttgcttttcttttcccttgggcagtttcatttggttcgataggtatgttcggtttttggtcaatgattatattcttagcacttttaactgtcggatttatatatgaatggaaaaaaggagctcttgaatgggattaa
>BH04140|5.096530438692115
atgacagatactttttgggcttttgttggattagttctttttttagctcttttggtttattttgaagttccagaaatggtcttacgccatcttgatacacgggcaaagcgtatcaaggatgagcttgatgaagctctgcgtcttcgtgaagaggctcaggaagttctagctgaatatcagcgcaaacatgcagaagcagaaaaggatgcgcaagagattattgctgcagctaaacgtgaagttgaggctgttatctctgaagctcgtataaaagcagaagaatatgtaaagaatcgcaataaattggcagagcaaaaaattgctcaagcagaagctgatgcgatacgtatggtatcgtcgtctgctatcgatttggcggtttctgctgcccgtgtgcttatcgaaaaggaattagattctcataaagcgaatgaactcattaaggagtctcttgtccaagaatctctcacaaaaatgaaaacgtatcttaattaa
>BH16210|5.089615622882298
atgctcgatgttcagtttgaaaaaatagcactcattggaatcggtctgattgggtcttctttagcaagagtcattaaaaagaataatcttgcggctcatatttctattgcaacgcgtcgtcaagaaacgctgataagagcacgcgaattgcaacttggggatttttataccacggataaggcagaagctgttgaaggagccgatttggttattctttctgttcctgtaggagccagtgcgcaagtggcaaaatcacttcatgatcatttaaaacctggagcgattgtgagtgatgttggttctacaaaagcgttggttattgcagaaatggcacctttattgccaaaaacagttcattttattcctggtcatccgattgctggaacagaatattcaggaccggatgctggttttgctgatttgtttatgaatcgttggtgtattttaacgcctttggctgaaagtgatgctggagctgtagcgcaattgacagcattttgggaagcttgtggtgcgcgtgttgagaagatggatgctaaacatcatgaccttgttttggctattgtttctcatttgccgcatttaattgcttataatactgttggaacggcgagtgatttagaaaaggtgacgaattcagaagttattgcttattccgcttcaggttttcgtgattttacccgtttggcttcttctgatcccgttatgtggcgcgatatttgtttgcataataaggatgctattttagaaatgttgaaccgttttagtgaaggactttcttttttagaacaagcaattcgtatgggagatggggagacactgtttaatttttttacgcgtacgcgtgctgttcgccgtaatatcattgaggcagggcaggaaattgatgctcctgattttggacgtcaaagtgtttctaaagaaagcacgtaa
>BH06040|5.051754768574224
atgccatctaaaaccaatcccattacctttttaaaacaggtttatgcagagacagttaaggtgaagtggcctacgcgtcgtgagacagtgatatctacatttatggtgttattggtaacgtcattggcttcagctttcttttttattgtggatcaggttatgcattttagtgtttggcgttttattgatctcctgaaatatctttttagttga
>BH12830|5.0381933158142065
atgtctaaaacttattttacacaagatcatgaatggcttagcgttgaaggacaagtggttactgttgggatcacagattatgctcaagagcaattaggggatttggtttttattgatttgccacaaaatggaacaaaactttctaagggagatgctgctgctgttgttgaatcggtgaaagcggcttcagatgtttatgcacctcttgatggtgaagtggtcgaaataaatgcagctttggcagagagtcctgaactggtaaaccaaaaagctgaaacagaaggttggctctggaaaatgactgtacaggatgaaacgcaacttgaaaggctgctggatgaagctgcttataaagaactgattggatga
>BH16240|5.030968201625419
atgagtatatttgcgttttctggcgctgtggagttaggtcttatttatgcatttgttgctataggggtttatctctcgtttcgcgttttggattttcctgatttaactgttgatggttcctttcttcttggatcctgtgtttgtggtgttttgattcttttgggttttaatgcatggattgctatggcatgtgctttttgtgcaggtatgatagcgggtttattaacagctttgctaaatttgcgttttggcattttgaatcttttggcttccattttgacaatgtcggcactttatacagttaatcttcgtattatggggattatgggagggtctaatattaacttggcacttgctgatacggctttaacacccttgtataatctttttggcttgtctgatatctttgtgcgtcctcttttcgttggtactgtattgctggtggtggcatttttgatctggcggtttttggaaagtgaaataggtcttgctatgagagcaatgggagttaatccacggatggctacggcgcaaggggttcatacgtcagcattggtgtattttggtatgggtctttccaatgcctgtgttgcgcttgggggctccctttatattcaaaccgccattgctaccgatattactggtggagctggtacgattgttttcggtttagcggcggttattattggggaaactctctttcgtacgcgcaatattttttggattattatgagctgtattgtcggatctgtcctttatcgtgttgctgtgcagtttgcgtttgaggcaaacgggattggtattgatacgtcgacggaccttcagttgattactgcacttttagttgttgcagcccttgtaataccacgctattgggggaggcataaacatgattga
>BH10480|5.024604946868951
atggcacttaagcagtttaatccaactacgccggggcaacgtcagcttgttatcgtagatcgttcttgtctttataagggtaagtctgtaaaaactttgactgagggtttgtcatcaaaaggtggacgtaataatcgtggtcgtgttactgctcgttttcaaggtggtggtcataagcgtagctataggtttgttgattttaagcgtttcaaacgtgatgttcctgcaaaagttgaacgtttggaatatgatcccaatcgtacagcttttattgcgctcattcgctatgaagatggacaattaagttatattcttgcgccgcaacgccttgatgttggtgattctgttattgctggatcaaatgttgatattaagccaggtaatgctatgccgcttggtaatatgccagtgggtacgattattcataatgttgagatgaaaccgggaaaaggtggtcaaattgcacgttcggctggtgcttatgcgcagttggttgggcgagatcagggaatggctattcttcgtcttaattctggtgaacagcgtttggtatctagcgggtgttttgcaactgttggtgctgtttcaaaccctgatcatgcgaacattaatgatggtaaagcaggaaggtcacgttggcgtggcagacgtccccacgttcgtggtgtagctatgaatccggttgatcatccacatggtggtggtgaaggtcgtacatcaggggggcgtcatccagtgtctccttggggtaagcctacgaaaggtaagcgtacacgttccaataaagccactgataagtttattatgcgtacgcgtcatcagcgcaagaaatga
>BH05050|5.0121171817522265
gtgaatacacaagatgtgattgatatttttaaacaagcagatgctattttagaagggcattttattttaacatcaggccgtcatagtgctacttatatgcagaaggcaaaagtgttcatgcatgctcatttgacggagaagttatgtcgtggattggctgaaaaaatcaaaaaatctgtcgaggaaaaaattgattatgtggttggtcctgcaattggtggtcttattccttcatacgaaacttcgcgtcatcttggtattccctctctttgggtagagcgtgtaaatggcagatttgagctgcgtcgttttgaaatcaagaaaggcgcacgggttgtcattgttgaagatattgtgacaacaggtctttctattcgtgaaacggttgaggctctggttacagcaggagcaaatgtgttggcgagcgcatgtattcttgatcgttctggcggtaaggttgatgtcggagttccattgatttcacttgctgaatacgagatagcatcttatgctagtgatgcagttcctgctgaactcgcggaacttccagcgattaagccaggaagtcggaatatttaa
>BH08920|5.009122969026794
gtggccgaggtcaatgttcgaaactttaatatcaattttggtccgcaacatccggcagcgcatggtgttttgcgcatggttctggaattggacggtgaagttgttgagcgtgtagatccacatattggactcttacatcgcggtactgaaaaattaatggaaacaaaaacgtatcttcaagctggcccttatttagatcgtttggattatgtagctcctatgaatcaggagcatgcttttgtacttgctattgaaaaattattaggtgttgaggttcccaaacgagggcagttaatacgtgttttattttcagaaattgggcgtattcttaatcatttgcttaatgtaacaacgcaggcaatggatgttggggctttaacaccgccgctttggggatttgaacaacgtgaaagattgatgattttttatgagcgtgcctgtggagcgcgtcttcatgcaaattattttcgtcctggtggtgtgcatcaagacttaccggaatctttagttgaggatattggtaattttattgatccgtttcttattgctcttggtaaacttgatgcacttataacaccaaatcgaatttttaaacagcgtaatgtagatattggtgtggtcagtattgatgaggcttgggcgcgtggtttctctggagttatgattcgtggagctggtgtgccatgggatttgcgtaaaagccaaccttatgaatgttatgatgaaatggaatttgatattcctgtagggaaaaacagtgattgttatgatcgttatctcattcgtatggaagagatgcgtcaatcagcgaaaattatgcgccaatgcgtggatcgcttacttagtactgagaaaaacgaaccagtctcgagtttagatcgtaagattgttcctccaaagcggtgcgaaatgaaaagttcaatggaagcacttattcatcattttaaactttatacggaaggtttccgtacacctcctggtgaggtatatgttgctgtggaagctccaaagggtgagtttggggtttatcttgtttctgatggaacaaataagccttatcgtgttaagttgcgtgctcctggctttgctcatcttcaagccatggattttttgactcgaggtcatatgttggctgatgctacagctattttgggttcgattgatattgtgtttggggaggttgatcgctaa
>BH16450|5.003340591329957
atggaaattattctttctttaagcattggtgttcttgttggatcaggaatttggcttgttttgcgtccacgaacttttcaagtcattcttggtttgtctttaatttcttatggtgtcaatctttttatgttttcaatgagtagaccgcgtagtaacgctgcgccaattgttgatcctgccactgttattaatccagctaattatgtcgatcctctcccacaagccttggttttaactgcgattgttattggttttgcaacgacagctttatttttggttatccttctggtttcacgcggtttaacgggttcagatcacgttgatggacgtgaggtgcagtga
>BH00960|4.979879640185848
atggcaaaacaagaacttggaactaagcgtgttgatccagaaacgggaaagaagttttatgatcttaatcgcgaccctattgtgtcgccttatacaggaatttcttatccgcgttcttattttgaggttgcggcagctgaagcaaatagtgaagaagaagttgatactgaagagcttgatacagcgcttgaaaaatctgcttttatgcttttggaagatgatggtgacgatcctaaagatgatgatcttcctgatttggaagatagtgatgtggatctgggtgatgatgatgacacgtttttatctcacgatgaagatgacgaagacgatgacgttaccgatattctcggaggaggtgtttctaaggatgatgattcttaa
>BH11180|4.970370492528852
atgacgattaatctgcatcggccagatatcgcggaattgaagccacgtattaccgtttttggtgttggtggtggtggcgggaatgctgtgaataatatgattaatgctggtcttcaaggagttgattttgttgttgctaatacagatgcgcaggctttggctatgtcaaaggctgaacgtgttatccagcttggtgcagcagttacagaaggtttaggtgctggtgctttaccggaagttggacaagcggctgcagaggaatgtattgatgaaattatcgaccatctcgcagattcccatatgattttcattactgctggtatgggaggaggtacgggaacaggagcagcacctgttgttgcacgtgctgctcgtgaaaaaggtattttgaccgttggtgttgtgacaaagccatttcagtttgaaggcgctcgccgtatgaaaacggcagaggctggtattgaagaattacaaaaatctgttgatacattgattgttatacctaatcagaatcttttccgtattgcagatgaaaaaacaacctttgctgatgcttttgctatggctgaccaagtgctttactctggtgttgcttccattacagatctcatgattaaagaagggctcattaaccttgattttgctgatgttcgttctgttatgcatgaaatgggccgtgcgatgatgggaaccggcgaggcatctggtgaagggcgtgctttggctgctgctgaagcagctattgctaatccgttgttggatgatacttctatgcgtggtgctcgcggtcttttgatttctattactggtggtcgtgatatgactttatttgaagtcgatgaagctgctaatcgtattcgcgaagaagtggatgcagatgctaatgttatctttggtgctattgatgatgagtcactagagggtgttattcgtgtctctgtggttgcaacggggatcgatcgtgaggttagtgatttagttcagccttctcatcctcaacttcaaagacatgcaacttcaattcgtaagaacgatcctggaatgccgcaaagttcttttcatgttcaatcaccacccttgcgctctgagtcaatggtagaagtgatcgaagcacttgaaatagaaaagggcaaaacggttggagagcagtttcgtcctaaaagtcaaatttttgcacagcctgcagacactgttgctgcacgaaatgctgccgctgcttatgggtcaagtgctcatgggcagatatcaaatgcgccacgtgtgcaagtaagccgtagttcgcaatcctctatggttgcaccagtgagtatggaggcgacggcgcatgttcttgatgagatgacaggcgttgtgcagcaaaaagaaaatcaagtaaaacaaatacaagcgcgttcacctatgcgtatgcctgagttaaaggattttcctcctgttgctcatggtcaaggtgagaggtcatctgctgaccaaggacctcgcaatctttggcagcgtttaaaacaaagtttgacacatcgtgaagaggctgagccagaagctaagctagagcccgctgtaagatcttctcagcagcaagaagttcgtgttcataataaaaattctcgggcacttgttcaagatgcttctgtttatgttccacgtcgtgctggtgagttgcatccccatgtttcacaagatcagcgtaattttgtaagtgaagaagatcagttggaaataccagcatttttgcgtcgtcaggcaaattaa
>BH05340|4.9661407077102
atgggtgcagcttttacttttccagggcaggggagtcagcttattggtatgggaaaagttcttacagagcaatttgttgcagcgcgaatggtttttgaggaagtggatgatgctttaagtgaaaaattatcagatatcatttttgaagggccagcagatgttttaacgttaacagcaaatgcgcaaccagctttaatggctgtatccatggcagttattcgtgtgatggaacaattggggcttaatgtagaaaaaaaggtaaaatttgttgcaggccattctttaggggaatattcggctctttgtgctgccggtacatttagtcttactgatacggcaaggctcttgcggattcgtggaaacgctatgcaggctgctgttgctgttggtgaaggatctatggcagcacttattggtttggatgaaaaagatgtggaagaaatttgtgaaattgttgctgaggaaggactctgccagatagccaatgataatggtggtgggcaaattgttatttcaggtgaagcaaaagcagttgagacagcggtagaggttgcatcacaaaaaggtgctaaacgtgctgttctccttcctgtttctgcaccttttcattcggctttaatgcaacctgctgccaatgctatgaagaatgcacttttgactgttaacaaaacagctcctattgttcctctcattgccaatgtatctgttataccagaaagtgatccagagcgtattgtgtcgcttcttgtccaacaagtaaccgggagagtgcgatggcgtgaaacgattgagtggatcagtgccaatggagttaatacactttttgaaattggttctgggaaggtattaacaggtttagcgcgtcgtattaataaggatataaaggcattgacagttgggacagcagaggaaatagaagcagcactacgggtgcttggtgtttag
>BH07770|4.963014324810662
atgagttggaatgaagctttattggtagtttttgtcgtattgttgctttttagcggggtcatgttgtttgctttgtattatcgccatcaggctaaaaatcttaaagatgaactcgaagagagaaaacgtgaggttttaatagaaactaaggcgattattgatcaatgtgccgcggatcttaaaagatatgatgcggagattaaagtgcgtgacgaggaaattgaaaaactacaacaagatcttaagcgtctcgaggaagaggcaaaagcaaattctcatatcatatga
>BH09080|4.963014324810662
atgagttggaatgaagctttattggtagtttttgtcgtattgttgctttttagcggggtcatgttgtttgctttgtattatcgccatcaggctaaaaatcttaaagatgaactcgaagagagaaaacgtgaggttttaatagaaactaaggcgattattgatcaatgtgccgcggatcttaaaagatatgatgcggagattaaagtgcgtgacgaggaaattgaaaaactacaacaagatcttaagcgtctcgaggaagaggcaaaagcaaattctcatatcatatga
>BH04350|4.952189636908698
ttgtctcggacattgacgccattacttgatcgtgtttgtgaaccacaagatttgcgggcatttcctgaatctgatttggcacggttagctgatgagttgcgtgcagaaacaattgatgtggtttccgtaacaggtggtcatcttggtgcaggacttggtgttattgagcttacagttgcattgcattatgtttttaatacccctgaggataggattatttgggatgttggtcatcaagcttatccgcataaaattttaacgggacgtagagagaaaattcgcacattgcgtcaagaggggggattgtcaggttttacaaagcgttcagaaagtgtatatgatccatttggtgcagggcattcttctacttctatttcagcaggtcttggtatggcggtggcaagtgctttaaaagcagagaaaagacgcaatattgttgctgtgattggtgatggcgctatgtctgctggtatggcctatgaagcgatgaataacgctggtgctttaaatgcacgcttgattgttgttcttaatgataatgatatgtctattgcaccacctacaggtgctatgagtgctcatcttgcacgattagtttctcgtcccgcttaccgtagtttgcgtgaacgggtaaaggtgctaggtgaaaaattgcccaagttctttttagacaaagcacgtcgttcagaggaatttgcgcgtggttttttggttggaggaactttatttgaagagcttggcttttactatgttggaccaatagatggtcacaatttaaagcatttattgcctgttttaaagaatgttcgtgaatatcctacaggtcctgttttgatacatgtagtcacgcataagggtaagggatatgcacctgcggaagcatcattggataaatatcatggtgttaatcgttttgatattataacaggtaaacaggttaaagcatcaagcaatgttcttccctatactaaagtattttctaaagctttaagagaagaagccagttatgatgataagattgttgctataacagcggcaatgccaactggaacgggtcttgattttttcgctgaaaaatttcctgagagaatgtttgatgttggtatcgctgagcagcatgcagtaacttttgctgctggaatggcctgtgaaggctataaaccttttgtcgcgatttattctacttttttacagcgcgcttatgatcagattatccacgatgtatcgattcaaaagttgcctgtgcgttttgcgattgatcgagctggctttgtaggtgcagatggtgcgacgcatgctggcagttttgatattgtttttttgactactcttcctgaatttgttgtcatggcgccttctgatgaggtggaactgatgcatatggtacgtaccgctgcagcttatgatcaggggccaatttcttttcgttatccgcgtggtgaaggcattggcatggatttaccgcagcgcggtgagatattagagattggcaaaggacgtattctgcatgagggaaacaggatagctttggtttgttttggaacgcggatatcagaagtgttggtggctgctgatgagttgagtgctgaaggattgtctacgactgttgcagatgcacggtttgcgaagcccttagataaagatttgatgcgtcgtttagcacgtgagcatgaagtattagtgacaattgaagaaggtgcaataggcgggtttggagcgcacttattacagtttttggcacaagaagggcttttagaacatggtttgaaagttcgcacattaaaacttcctgatgaatatttgaatcatggttcacaagagaaagttctttcgcgtataggacttgatgctgttggtattgttaatacggttttttctgctttaggacgcaagattcggacagtgcagagagttcgagtatga
>BH06410|4.93619507086796
atgaatgttcagcaattaaaaaaaatggcggctttaaaagcacttgaatttgttgaagatgatatgcggcttggtatcggatctggttcgacagtaaatgagtttatccctcttcttggtgagcgtgttgcgaatggtctgcgcgtgacttgtgttgcaacctcgcagtattctgaacaactctgtcataaatttggcgtgcctatcagcaccttagaaaaaatacctgaactagaccttgatattgatggggcggatgaaattggtccagagatgactcttattaaaggagggggtggagcattgttgcatgaaaaaattgtagcatcggcttctcgtgcaatgtttgtcatcgcggatgaaacaaaaatggtaaaaacgcttggtgcttttgcattgccgattgaagttaatccgtttggtatacatgctacacgcatcgccattgaaaaagcagctgataatttaggactttcgggggaaattacattacgaatgaatggcgacgatccttttaaaacagatggtggtcatttcatttttgatgcattttggggacgcattttacagccaaaattattatcggaggcacttcttgcaattcctggtgttgttgagcatggtctttttttgggattggcttcacgtgcaattgtagcgatggcggatagtcagataaaagttttagaaccgtttgatttttag
>BH10290|4.921273105168984
gtggctcgtattgctggcgtcaatatcccgacaaataagcgtgtgattattgcgcttcagtatatccacgggattggaccaaaatttgctcaagaaattactaaaaaggttggcattcctatagggcgtcgtgtgcatgagctttccgatgcagaagtgttgcagattcgtgaggcgatagatcagggttatcaagttgagggagatcttcgccgtgaggttgcaatgaatgttaagcgtttgatggatcttggttgttatcgaggattacgtcatcgccgttctttacctgttcgtgggcagcgtacgcatacaaatgcgcgcactcgtaaaggaccggctaaggcaattgccggtaagaaaaaatag
>BH11230|4.902111790607376
atgaaaatgccgcttaatataggccttatccattttgtcggaatcggtggaattggtatgagtggaattgctgaagtttttcataatcttggttataaagttcaaggatctgatcaaattgataacgctaatgttaaacgtttacaggataaaggaattcaagttcatgtagggcatcatgctgaaaatttaggagatgcagaatttgttgtcctttctactgctattaaaaaaacaaatcctgaatatattgctgcaaaagagaggcatttaccacttgtaaagcgtgccgaaatgttggcagagctgatgcgttttcgtcgggcaattgctgtgggtggtactcatgggaaaacaacaacgacatcaatgattgcagcgcttcttgatgccgggagttttgatccgatggtaattaatggtggtattatcaatgcttatggtacgaatgctcgtatgggggagggtgattggatggtggttgaggctgatgaaagtgatggtacttttttaaaattacctgctgatattgctgttgtgaccaatatcgatcgtgagcatttagaccattatgggagttttgctgctgtgcgtgatgcttttcgccaatttgtagagaatgttcctttttatggttttgctgttttgtgtattgatcatccagaggttcagtcattggctagtcgtattgatgatcgttgggtgattacttatggtgcaaatccacaagcggatattcgttttcttaatctttctatggatggtcaaaaaacgtattttgatgtctttatgcgctcgcggaaaacgggtagagagactgaattgaaaaatttggttttgccaatgtctgggcagcacaatgtttctaatgcaactgcggcgattgccattgctcatgaacttggcatttcaaatgaatctatcaaaaagggcttagcaggatttggtggagtaaaacggcgttttacgcaaataggaagttggcgaggcgttgaaatattcgatgattatggacatcatcctgtcgaaataaaagctgttttatgtgcagcgcgtgagagtgcaaaagggcgcgtgatagctattgcacaaccccatcgttattcacgtttgtatcatttatttgatgattttgcggcttgttttaatgatgcagatatagtgttgattgctccggtttatgcagccggtgaagagccaattactggttttggtgctagggaattggtagaacatattcaaatggctggtcatcgtgatgtgcgtttgattgattgtttggaagatgttgtttcgattgtctctactttttctaaatctggtgattatgttgtttttcttggtgctggcaatatcacacaatgggcttgtgctttgcctaaccaattggcggtatttgataacaatgataaattttcagctgattga
>BH05530|4.893982266244986
atggctgtagaacgtactttttcaatgattaaaccagatgcaacacgtcgtaatttaacaggtgcaattacaaaaatgcttgaagatgcggggctgcgtgttatcgcatctaaacgtgtgtggatgagccaacgtgaagctgaaaaattttatgctgttcataaagagcgtgcattttttagtgaattggtcgaacttatgtcttctggtccaaccattgttcaggttttagaaggcgaaaatgcaatagctaaaaatcgtgaagtaatgggggctacaaatcctgaagatgcgcaggaaggaacaattcgtaaagtccatgctttgtcaattggtgaaaattctgtccatggttcagatagtgctgagacggcaaaaacagagattgctttttggttttccgaagtagaaattgttggttaa
>BH10450|4.893733628541409
atgggtcagaagatcaatccaataggacttcgtcttggagttaatcggacctgggattctcgttggtatgctgatagtggggaatatggacgtttgcttcatgaggacttaaagattcgtttatatgtgcttgaagaactcaaacaagcagctgtttctaagattgttattgagcgtcctcacaagaaatgtcgtgtaactatttattcagcgcgtcctggtttgattattggtaaaaaaggtgctgatatcgagaaacttcgtcgtaagctttcggaaatgacaaatgctgagacttcattaaatattgtggaaattcataagccagagattgatgcaacaattattgcgcaatccattgctcagcagctagagcgtcgtgttgcttttcggcgtgcgatgaagcgtgcagttcaatcggctttacgtcttggtgcagaaggtattcgtatcaactgttctggtcgtcttggtggtgctgaaattgctcgtatggaatggtatcgtgaaggtcgtgttccacttcataccttgcgttctgatgttgattacggtacagcagaagctaagaccgcttatggtatttgtggtgttaaggtctgggtctttaagggtgagattctcgaatatgatccgatggcttcagaacgtcgtgctgcggaagtagatcattcgggttcttcgtcgaatcgtcgccgggaaaatgcttag
>BH01800|4.888173679504811
atggcaaagattgttgaaacagggacaggtgcattagcattgacttttgatgatgtgcttttacagccaggtcattctcttgtaatgcctagtcaagtagatcttagcacgcgtattgcagctgatattaagctgaatttgccgttgctttctgctgcaatggatactgtgacagaatcgcgtttggcaattgctatggctcaagctggtggtcttggcgttatccatcgtaatatgtctcctacagagcaggctgaagaagtccgtcaagtaaaaaagtttgaatctggtatggttgttaatcccgtaacaattggtcctgatgcaacacttgaagaggcaaaagctttaatgcgctctcatggtatctccggtattccggttgttgaaaatggcattaaaggtgagactgctggacggcttgttggtatcttgacgaatagagatgtgcgttttgcatcagatctaaaacaaaaaatttatgaattaatgacgcatgaaaatttgatcacagtgcgtgaaaatgtccaactcaatgaagcgaaatatcttttacatcatcaccgtattgaaaaattattggttgtggatgaacacaatcgctgtgttggtttgataacagtgaaggatattgaaaaagcacaattaaatccaaatgctgccaaagattcgcaaggtcgcttgcgtgttgctgctgcaatgagtgtaggcaatgatggtgttgagcgagctgaacgattaattgatgcaggagtagatgtgctggtaattgatacggctcatggacattctcagcgtgtgctagaaacagttgaacgtgttaaaaaaatggcgttttctccagctcttattgctggtaatgtagcaactccacaagcaacacaagctttgattgatagtggtgcagatgctgtaaaagttggtattggtcctggttctatttgtacaacgcgcattgttgcaggggtgggtgttccgcaacttgcggccattatgagtgctgcagaagttgctgacaaagcaggtattcctgtgattgctgatggtgggatcaaagcttcgggagattttgcgaaagctttggcaggtggggcttgttctgttatgattggctctcttttggcgggtacagaagaaagccctggtgaggtttatctttatcaaggacgatcttttaaagcttatcgcggtatgggatctgttggtgctatggtgggagggtcggcagatcgttattttcaagatgaagttcgtgatgaacttaaattggtgcctgagggtgttgagggtcaagttgcttataaagggccgatagcgtcggttttgcatcagctagctggtgggttgcgtgcgtcgatggggtatgttggggcaaaaaatctagcggagtttcgcgaaaaagcaacatttgttcgtattacgaatgctggacttcatgaaagtcatacacatgatgttgctatcacacgggaaagtccaaattatcgcagacctgtttga
>BH10510|4.878759009813943
atgcgttcaggtgtaatagcacagaagctgggcatgacccgtatttataatgatgctggtgaacatgtgccagtcacggtacttcgtttggaaaattgtcaagttgttgctcagcgtacagttgagaaaaatggttatactgctgttcaattaggtgtaggttttgctaaggtgaaaaatacctcgcaagctcttcgtggacattttgccaaggcttccgttgagccaaaagctaagatagcagaatttcgtgtgagtcccgataatcttcttgatatcggtactgagattacagcggaacattttgttccggggcaaagggttgatgtgacaggcacgactatcggtaagggttttgctggtgttatgaagcggcataattttggtggtcaccgtgcttcacatggtaattcaatcacacatcgtgctcatggttcgacagggcaatgtcaagatccaggtaaagtgtttaaaggtaaaaaaatggctggccatatgggtcaggtccgtgtaacaacacaaaatattgaggttgtttcaacggatgttgaacgtggtttaattttagtgcgtggtgctgtttctggctctaaaggtgcttggattttggtgcgggatgctataaaaaaacctcttcctgataatgcaccaaagcctgctggtattcgccaacttgcgaaggagaaaacggaaatggttgctccggtgacggaaacttctgaagttgagggggccgaataa
>BH01200|4.863421179112328
atggctggtcatgtgcacaaagtggcagtgaggcagctaaagcttttgcgttatcgcaattatttttcctttaatattcgtttttcaggtcagcatgtggtttttactggccataatggttctggtaagacgaatcttttagaagcgttatcttttctttctcctggtcgtggtttacggcgtgctgcttattctgatgttagctttgcaaatggtggaggtgaagggtttgttgtatttgcgcgtcttgaatgtgctctttatggtgaagtgaatattggtacagctttagaaatgagtgataacagtcgaaaagtacatattaatggtgtgaatgagacaggtgattgcttaacagattattgtcatatgagtattttaactccttctatggatgggcttttcacaggttcttcactagagcgtcgtcgttttttggatcgtatggttttggcaattgatcctttgcatagtcgccgcatagcagattatgatagagttatgcgtgcacgcaatcgtttgtttttggatggaaatgaagattgtgcttggtttgatgctttagaaaaacagatggcagaattggcgacggctatttctgcggcacgtatcgatgttattcggcttttaaatgacatgcttgcacgaacgccatctcagctgccttttccacgggcttttttgcaaattgatggttttttagaagcagctctgagtaaaatatcagcggttgaggttgaagaacaattttgtgatcggttacagcataatcgtgcgatagatcgtgctgctgggcggacattagaaggaccacatcgcacagatttgcaggttttttatgctgataaaaatatggcagcagcgtcttgttcgacaggtgaacagaaagctttgctgacaggtttggttttatgtcatgcgcgtttaacaggtctgatgtcagagaggacacctattctccttcttgatgaaatagttgcgcatcttgattctcatcggcgtgctgctttatttgatattcttgatgatttaggggggcaaacatttatgacaggaacagatcccattttatttaacgccttgaaagggagagcagaattttttgcgattaaggatggaactttgttacagtaa
>BH10350|4.859572031107867
atggtttcatctaaggacattattcagcgtcgtgcaaggcgtgttcggcgtagaattaaaatggtttctggtaatcgtctgcggcttagtatttatcgttcaaatcaaaatatctatgctcaaattatcgatgatttgcgtgggtgtacgcttgtttctgcatctacccttgacggtgatttgaaaaaatcgttaaaaagtggttctgataaagaagctgcctttgctgttggtaaattaattgctgagcgtgccaagaaagctggtgttaatgaagtggtttttgatcgtggtgcctatgtttaccatggtagagtaaaagctctggctgaagctgctcgtgagggtggtttaaacttctaa
>BH08600|4.857361438185889
atggctgaaccaattgaagagcgtcattctacagaacctgttgaaactgtaagagaaaataaaaaatcttacatatcagcaattccggcagatgaaattgatcgtatgacgaatgatattatcgctgctctcaaaacagtttatgatccggagattcctgctgatatttatgagttagggttgatttatcgtattgatattgaagatgatcgttcggtaaaaattgaaatgacgctcactgcacccggatgtcctgttgcaggtgaaatgccgggttgggtagaaaatgctgtaagtgcagttgagggggtcttgcatgttgaggtcactatgacatttgatccgccatggacacctgattgtatgtcagaagaagcgcaaattgctgtcggatggtattaa
>BH16520|4.836986733764687
atgtcttatgatgtagttgtgatcggggcaggtccaggtggttatgtggcagcaatcaaagcagcacagttggggcttaaaacagcgattattgaaaaacgtatgacactaggtggtacatgtctcaatgttggctgtattccttctaaagcattgttgcatgcttcagaagtctttgctgagacgcaacatggttttgaaacgcttggtatttctattgcaaaatctaagcttaatcttgaacaaatgatggcgcataaaaaagctgttgtcactgcaaatacgagtggtgtttcttttttgatgaagaaaaataaaattgacactttttttggtactgccaaaattttaaacgcaggtcagatcgaagttgttgcaagggatggtaacaaacaaacgattgaaacaaaaaatattattattgctactggttcagagagctcaggcattccgggtgtgaatgttgaaattgatgaaaaggttattgtatcctctacaggagcacttgctcttgaaaaagttccaacgcgtatgattgttgtgggcgctggtgttattggttcagagcttggttcggtttggagccgtttaggggctaaagttaccattattgaatatcttaataaagttttaggatcaatggatggtgaagtctcacggcaattccaaaaaataatggaaaaacaaggaattgaatataagattggtgcaaaagtaacagctattacacaatctggttcagttgctcaggtgacttttgaggctgttaagggtggtccttctgaaactctagaagctgatgtcgtgcttattgctactggacgttttccatatacagaaggacttggcttggaagaggctggtgttcagttggatgaacgggggtttattacaattgatgcgcattggcaaacgaatattccaggagtttatgcgattggtgatgtcgttaaaggaccaatgttggcacataaggcagaggaagaaggcgttgctgtggcagaaattttagcgggtcaaaagggacatgttaattttgatgtcattcctagtgttgtttacacacagccagaaattgctagtgtaggcaagacagaagaagaacttaaagcagccggtatcgattataatgttggaaaatttcctttcatggccaatggtcgtgcgcgtgccatgcaaaagagtgatggatttgttaaaattcttgctgataaaaagacagatcgggttttgggcggacatattttggggtttggtgctggtgaaatgattcatgaaattgcagttttaatggaatttggtggttcatcagaagatctgggacgttgttgtcatgcgcatcctactttatcagaggcagtgcgcgaagcagctttggcaacatttgctaaaccccttcatatctag
>BH16550|4.827126304268785
atgtcaattcttgtgaataaagatacgaaagttctcgttcaagggcttacaggaaaaacaggaacttttcatacagaacaagcgcttgcttatcatggtacccaaatggttggcggcgttaatcctaaaaagggtggtgagacatgggagggttcaaaaggtgaaactcttcctatttttgctagtgttgcggaaggaaaagaaaaaacaggtgcagatgcttccgttatttatgttcctcctgcaggggcagcagcagctattatagaggctgttgaagctgaaatccgtttaattatctgtattacggaaggcattcctgttatggatatggtgaaagtaaaagcgagattagaaaaatcaaaatcacgtctcattggtcctaattgtcctggcattctcacaccaaatgaatgtaaaatcggtattatgcctggttctatttttagaaaaggctctgttggggttgtctcacggtcgggaactttgacttatgaagccgtctttcaaaccagtcatgaaggtcttggacagacaacagctattggtattggcggcgatcctgttaagggcactgaatttattgatgtgttagaaatgtttttagcagatgatgaaactcaatctattgttatgattggtgagattggtggttctgccgaagaagaagcagcacagtttctccaagatgaggcaaaaaaaggccgtaaaaagccggtggttggttttattgctggtcgtacagctcctccaggacgcacaatggggcatgcgggtgctgttatttctggtggaaaaggtggtgcagaagataaaatcgcagcaatggaatcagcaggaattaaagtttctccttcaccctcacagataggaaagacattgatgtcagttttgaagggataa
>BH10950|4.822510615918741
atgcagcagtctcgttttttgtttatgttgagtgctatagtgcttattttcatggttttgtggatgtccgtttttattgtctatcctcgtcagcaagtggcaattaaacgttttgggcaaattgttaaagtggagtctgatccaggaatttatttgaaagtgccctttgtggataagaggatcgttgttgataaccgcttgttgcgttacgatgttcctacgcaatctgtacaggttcgtggtggtgcctattatgaagtggatgcattttttatttatcgtattacagatcctaagttgtttttacagcgtatcgcttctgggcgtccgcaaattgctgcacgtgaaaatcttgctccgcgttttattgatgctttacgtgctgtttatggtaaacgggaatttaaagccgctttatcagatgaacgcggagctatgatggctgaagtacaacgccagttttctgtagatgccggttcgttaggtattactattgttgatgtgcgtattcgcaaaaccgatttgaccgatgcagtttcagaagatgtctatcgacaaatggcagctgaacgggaggctgtagcagaaaatattcgtgctcgtggtcagcaagagcgagatcgtattgtggcggaagctaatcgtgaatatgaagaaatcgtagcggctgcaaagcgtgatgccgaaattactcgtggtgaaggtcaggctgaaagtattcgccttttattgaaagcgagggaggctaatccatccttttacgatttttggttggcgatggagcaatataagaatttagagcatactccgatggtgatttcaccaaatgaggatttctttttctattttcgtaatttactacaggcaagggagaaactttcatcgacaatgaacactaatgggaatactggacttaataaaactgtttcaaaatttggaggagaatag
>BH10860|4.821221792066614
atggaatggatcgctgatccccatgcgtggtttggcttggttactttgatttttctcgaaattgttttaggaatagataaccttgtctttattgcaattttagctgaaaaattgccgctacatttgcgtgatcgtgcacgcttgatcggtctcactttagcattagtaatgcggttttttctgcttacggttattggatgggtgatgaatctcgatacgatgatttttgcattctcatcctttgtgtttagttggcatagcctcatcttaattggtggtggtgcttttttgctggcaaagggaacgttagagttacatgaaagattagaaggtgcagtgcatgaaagaaaaacagatgttgcttatgtcgttttttggcaagtaattgtgcaaattgtggtgcttgatgctctgttttctttagatagtattattactgcaacgggtatgattgcaaaagagcaggcagcggttatgtatatagcagtcatggttgctatgagtgtgatgatgtggggatcgggcgctcttatgcgttttattaatcgtcatcccactattgtgatcctttgtcttggctttttgatgatgattggttttgctctcattgttgaagggtttggttttcatattccaaaagggtatttgtatgccgctattggtttttctgttcttattgaagtttttaatcaaattggacgtcgtaatcgtgaaaaaatgattacaacaaatgatctacgtggtcgaacagctgatgctgttttaagactcttagggggtggaaacaaagatggtaatctgagtgagactgtagatgttattgctgaacaggccgcagcttctgagttgtttcgaccggaagaaaaagaaatgattcgtggtgttctcgatttggctgatcgtcctgttcgttctattatgtcaccgcgtaatgagattgagtggttggatcttaatggtgatgaaagtgaaatgcgtgaagaattacaaaaggttaaacatagtcgcttaattcttgcacgtgaaaaagtggatgagtttgttggcgttgctttgactaaagatcttctgttgaatttggctgagggaaaaaagattaattggaaaaaagctatgcgagaacccctcgttgttcatgaaaatacaagtgtattacgattgatggagcaattacgtcattcttcaattcagcttgcaattattgttgatgagcatggatcttttgaagggattgcaacaccaaccgatattcttgaagctattgcaggtgattttcctgatgatgatgaggaactcatgatagcagaaaagcttgaagatggaagtcttcttgttgaggggtatgctgatattcgccgtttaagtgggtatcttgagcgtaattttgttgatgaggcagatcgttatactactttggcaggatttatgctttggcggtttggtcatttaccaaatgaaggtgaaagctttgaagctgatggtttacgctttaaagttattgaaatggatcgccgtaatatatctaaaatccttatctctccacttgtcttgcaggaaaaaagctaa
>BH08990|4.814590459625119
ttgcgtcaatatgagcaagcagttgagaaagcggtttatgtcgacttaagtgatgagcaatttggagctcttgttaatatagggatagcggcttttcaaaactctacattgcttaagaagcttaataaaggcgattatgaatctgtgccaattgaattgcagaaatggactaaagcgggaggaaagcgtttaaaagaccttgtacaccgtcgtgcagcagaggcaggattatgggctaagagtgcttatgtttcgtctaattatcagctcgttgaaaaacaagaaccaacagggattttaaaagcagaaattcttgctcctattatagcttctttttcgggacttggggaatttttagcagggagtggtcctgtgcaatgggctttagcaacgattatggtttgtgtgtcctgtctgggattagtatttattgctaagcgcttacgagagcaacgtttatga
>BH05880|4.804249453374482
atgagtgatccaataaaaacagcattaagtcttgttcctatggttattgaacaaactaatcggggcgaacgggcctatgatattttttctcgtcttttaaaagaacggattatttttattaatggtcccgttgaagacggtatggcgatgcttgtttgtgcacaattactcttcttggaagcggaaaatcctaagaaggagattagtctttatataaattctccaggtggtgtcgtaacatctggtatggcaatttatgatactatgcagtttattcgccctcctgtttctacgctttgcatggggcaggcagcatctatgggatcattacttttaacggctggagcgaaaggtcatcgttttactctgcccaatgcacgtattatggtgcatcagccatctggtggttttcaaggtcaggcttcagatattgagcggcatgcgcaagatattataaagatgaaacagcgtttaaatgaaatttatgttcaacatacaggtcagaattatgatgttattgaaagaacgctcgatcgtgatcattttatgacagcggaagaagctaagcaatttggtttggttgatgatgttatacaatatcgtgcagaaactgaaaaagaagaaaaagattaa
>BH12340|4.790025531190973
atggatgattatgaaaagtttgcaacgggtttgttgattgtttttggggcgctgattattggtggtttaatggcaatgcatatcgtgcttatgaataaaccaggttttttatttgcattagcggctgcgattgttggttggttttccgcttttgcggtgctctttgataaacctaaagtttatttgacattgattattcttgccatgctttgtgttgcatcttcaattagtatctatgtaagttaa
>BH05750|4.765823867828414
atggcagaacgattaaaaaaaaattctgcgtcggtggtgcataatgcattatcaaacaccacaaagaaagcaaaaatagctaattttacaaaagaagaggaaattgatgcctaccgtgagatgcttttaattcgccgttttgaagaaaaagcaggccaactttatggtatggggcttatcggaggattttgtcatctctatattggtcaagaagctgttgttattggaacgctgaaggcagcaaaagaaggtgatcaggttattacatcttaccgtgatcacggacacatgttggcggttgggatgagtccccgtggggttatggcagagttaacagggcgtcaaggtggtttttctaaggggaaagggggatcgatgcatatgttttctaaagaaaagaatttttatggtggtcatggcattgttggtgcacaggttccgattggttctggtttggcgttttcgaatcagtatcttggtaaagataatgtaacattggtgtattttggtgatggtgcagccaatcaggggcaggtttacgaaagttttaatatggcttcgctttggaagcttcctgttgtctatattattgaaaataaccagtatgctatggggacatcagttgctcgtgcctctgcagaaactgatttttctcgtcgtggtctttcctttgaaattccaggtattgttgttgacggtatggatgttcgagcagtaaaaggggctgctgatgaagcaattacttggacacgttcaggtaaagggcctattattcttgatatgcaaacttatcgttatcgtggtcactccatgtctgatccagcgaaatatcgctcaaaggaagaagtgcagaaaataaaagaggaacaggatccgattgatcaggtaagaaatcgaattcttcaacaaggttttgcgagcgaagacgatttaaagtctattgataaagaggtgcgtgcgattgtcgctgatgcggtagattttgcgcaaagtgatcaagagccagatgcttctgagctctatactgacattttagtttga
>BH08900|4.757456039879994
atgctggctgataaggatcgcattttcaccaatctttatggtttaaaagacaaatcattaaaggctgcgatatcacgtggacattgggatggtaccagggcaattatcgataaaggtcgtgattggattattgatgagatgaaggcatcgggtttgcgtggccgtggtggtgcgggttttcctactggaatgaagtggtcttttatgccaaaacagagcgatggtcggcctcattatttggttgtaaatgcagatgaatcagagcctggtacatgtaaagatcgcgatattttgcgacatgatccccatactttaattgaaggatgtgtacttgctacttttgcgatgggagcaaatgtcgcttttatttatattcgtggtgaatatattcgtgaacgtgaagcgcttcaagctgccgttgatgaatgttatgatgctggtttgcttggcaaaaaaacgaaatatgggcatgcttgtgatattattattcatcatggtgctggtgcttatatctgtggggaagaaaccgctcttcttgaaagtcttgaaggaaaaaaaggacaacctcggcttaaaccgccatttcctgcaaatatgggaatttatggctgtccaaccacagtcaataatgtagagtccattgctgttgtgccaacaattttgcgtcgcggtgcttcatggttttcatcaattgggcgtgcaaataatgttggaacgaaattgtttatggtttctgggcatgtgaatgcaccttgtacatttgaagaagctcttggagtttcttttcgtgaattaattgaaaaacataccggcggtattcgtggtgggtggaataatcttttagcagttattccaggaggggcttcttgcccggtcgttcgtggtgaggatatggtggatgcgattatggattttgatggaatgcgcgatgtcggatcttcttttggtacaggaggtatgattgttatggataaatcgaccgatattatcaaggcaatttggcgtatagcagctttttttaagcatgaaagttgtggtcagtgcacaccatgtcgtgaaggaacgggttggatgatgcgtcttttaggacgtatggttgagggaaaggcgcaaaaacgcgagattgatcttttatttgaggtttctaaacaagttgaagggcacactatttgtgcacttggtgatgctgccgcgtggcctatacaggggttaatacgtaattttcgtccagaaattgagcgtagaattgatgattatacgcgtaatgtagtccaaagaaaaaatattgctttagaagcagtagaatag
>BH00550|4.749900091567182
atgaagcacaaacttattgatgatgaactaaaatatcttgatgaacgttcgcgagatatttttcgccatattgtggaggcttatcttaatgatggagggcctgtaggatcacgaaatctttcacggcttttgcggcagacattatcacctgcgacgattcgcaatgtgatgagtgatcttgaacatcttggtttgatttatgcacctcatgtatctgccgggcgaatgccaacacagtcagggttacgtttttttgttgatgcgtttatggaagcgggtgatttgccaaatgaggagcgggagaatattgaagctcaagtcaaggaagcaggtcatgcacaatcagttgaacattttcttgttcaagcgagccaagttctttcagatctttcacgtggagcagggctcgttctcgcgacaaaacacgaagggacattaaagcatattgaatttgtacgccttgatggggagcacgctcttgctgttttagtgactcaacaaggtggggttgaaaatcgtattgttcatttaccagaaggtgttacccatgcacaattgacggaggcaacaaattttcttaatgcgcatattcaggggcttacattgagtgaagctaaagaggaaattgcacgtttatgctcagaaacacgggctgcacttgatcatttgtctcatcatcttgttgaaacagggttagctctttggggaggcgaaggtgctgatcataaaatccgtcttattgttcgtgggcggagtaatttgcttgaagatgtaaaggcagaagaagatttaaagcggttacgacatttgtttgatgaccttgaaacgcgtgaaagtatggctcagttgctcgatttaacggatgaaggttcgggagttcgtatctttattggttcagaaaataagttgttttcactttctgggtcttctttagttgtagcaccttatcgtgattcacaacaaaaagtcattggtgctttaggagttattggaccaacacggcttaattatgcaagaatcgtgcctatggttgattatacggctcaacttgtgtcacagttgttgcgttaa
>BH12170|4.7427812001251715
atgattttatcatttccagaagcaagtggagaaatgtcactacggcagaaaaatctgcatgtatgggcattttttttcaaggcatttaagctgttggcttcagtctttattacgttgcttggtttggtgactattactttttttattggtcatcttcttcctttagatccagttcttgctattcttggtgataatatcagtcaggaagcttatgatgcaatgttttataagttgggtcttgataagccattgattgtccaatattggaattatcttcataatatagctttgtttgattttggtgatgctttaacttcggggcgtcctgtcttaacagatattatgcgtgtatttcctgcaaccttagagcttgcaacagttgctattgttattggtacgagttttggtattccgtttggtgtctttgccgcgatgtatcgcgattcatttatcgattattttgttcgtgtttttacactcctgagttactcaacgccgactttttggcttggattgatggcgttattggtattttatgctaagcttggttggattggtggaccaggccgtcttgattttctttacgaatattcttttgaacagagaacaggcttttttctttgggatactgcaatgcagggacagtgggaggcttttggcaatgtttttagtcatattattatgcctgctttaatcttagctttcggtgctatggcctatattagtcgtatgactcgtggatttatgattgaacaacttaatcaggaatatattattactgcacgtgtgaaaggattatcttggatgcgaacggtttggttccatgctttccgcaatgctgctgttcagattatcactgttgttgggctttcttatgcttttttattagaaggtgccgtattgacagagacagttttcgcttggcctggtttcggacgttacttgaccaatgctcttttggcaggagatatgaatgcagttgttgggtgcacgctgctagtaggggggctctttgttgccattaatttattttctgatttactttatcgcatctttgatccaaggacacgctga
>BH06250|4.736224480663963
atgagtgttacatcaattatggatgatctgaaacgtcgcatgcatggtgctatttcggcttttaaacatgaattaggaggattgcggactgggagagcatcggccagtttgctggaaccgttaacagttgaggcttatggttctgttgtacatataaatcaggttgcgaatatttctgttccagaaccgcggatgctttcagtttctgtttgggataaaacgatggtaggggctgtggagcgtgctattcgtgattctggtcttggtttaaatcccatcactgacggtatgaatttacgtattcctttacctgaattgaatgaagaacgccgtaaagaattggtaaaaattgctcatcaatatgcagaacaagcacgtgttgctactcgtcatgttcgcagagatggtatggataatttgaagaagttagaaaaagaaggtgaaatcggtcaagatgaagcacatggtttatccgaaaaagttcaaaaactcaccgatgaaaccattgccgatattgataagattttggctgttaaagaatctgaaattatgcacgtttaa
>BH16420|4.718811336616437
atgagtatagtaatcctttattgggggattttcctttcgcagttttttttaagtctggcgatgatcttcgcactgtttcggttgattcgtggtcctcgggcgcaggatcgtgttgttggtttggatgctctttatataaccactattcttttatttcttacgttcgatatccgttcaggaacaaccatttattttgtagcagcttttattattgggctgttaggtcctgtctcaagtattgctttggcaaaatttttaatgcgcggagaaattattgaatga
>BH05030|4.705592498888675
atggcccgtgtaacggtagaagattgtattgataaagtcgataatcgctttgaattagtgcttttagctggacatcgggcgcgtcaaatttcgcagggtgcgcagattacggttgatcgtgataatgataaaaatcccgttgttgctttgcgtgaaatagcagaagaaacgctatctcctgccgatttaaaagaagatcttattcattcgttacaaaagcatgtggaagtggatgagccagaaatggcaagcgaatttatttctcattcaagtgaggctggaggtgttttgggtacttcttcggaagaagagggcagttcattcgatcatatgtctgaagaagagcttttagcgggtatcgaaggtttggtcgttccagagaagagtgacgattattaa
>BH10110|4.704873072435947
gtgcggattgaaatgatgaaaattgctctttatgcaggttccttcgatcctcttacaaatggtcatcttgatattttaaaagccagtttcgttttggctgacaaggtgattgtggctataggtatacaggctaaaaaagaatcactttttagttttgaagagcgtgttgatttaattactcaggcaggaaaagagttgttaaatatggggtctgatcggttacaggttatttcgtttgagactcttttgattgataaggctcgggaaattggtgcttcttttcttattcgcggattacgtgatggcactgatcttgattatgaaatgcaaatggcggggatgaatggtctcatggctcctgaattgcaaactgtttttttgccggcaggcgttttggggcgtgtaataacttctacattggtacgacagattgcctctatgggaggtgatgtggcaccttttgtgcctgcgaatgttgctagagctttgcatttaaaatttcaatcttcaagggggagtgattgtgtctcttag
>BH11210|4.70437668953119
atgaaagatgagcatatagctgtgctgatggggggattctcttctgaacggtctgtaagtttgtcttcaggtactgcttgtgctgatgttcttgaagcgcaggggtatcgtgtgagtcgtgtggatgttgatggtcatatcgcttctgttcttgaacagttgcagcctgatattgcttttaatgcgttacatggtccatttggtgaagatggtcgtattcagggtgttcttgaatatttaaaaattccttatacgcattctggcgtgatggcatcagcactggcaatggataaagggcgtgcaaaaattgttgttgcaagcgttggggtttctattgctccttcttgtgtcatgagtcgctttgctgttgggaaagagcatcctatggagcctccttacgtgattaagcctgtctgtgaagggtcaagtttgggtgtgattattgtaaaagaaaatgaatctgtgccatcgcttaatgttgtgggatctgaatgggtttatgcagatacagtaattgttgaaaaatatattcctggtcgtgagcttacttgtgctgttatgggaaacaaagctctggatgtttgtgaaattcttcctgaaaagcactttcaattctacgattatgactcaaaatataaatctggtggctctcttcatgtttgtcctgcacaactttcatcaaatatttaccaaaatgtgcaaagaatgtctttagcagcacatcaggcgataggttgtcgtggtgttagccgttctgattttcgttttgatgaggaaacaggagagttggtttggcttgaaattaatacacaacccggtatgacgccaacatctcttttccctgatattgcaaaagcgagtggtcgtacttacggcgatattgttcagtggatggtggaggacgcgtcatgtatgcgttga
>BH06100|4.69289632056706
atggctcagaccctagcaatgacgtctcaattcaatggtcgtaagcgcgtacgcaagttttttggtaagattcctgaagtggcagaaatgccaaatcttattgaggttcaaaaagcatcatatgatcagtttctcatgattgaggaaccgaaaggcgggcgtccagatgaaggcttgcaggctgtttttaaatcggtatttcctatttcggatttttccggtacagctatgctcgagtttgttggttatcaatttgattcaccaaaatttgacgttgaagaatgtcgtcaacgtgatttgacttatgctgcaccattaaaggtgatattgcgtttaatcgtttttgatgttgatgaagatacaggttcgaaagatatcaaggatattaaagagcaaggcgtttatatgggcgatatgcctttaatgacgacgaatggtacctttattgttaatggaacggagcgtgttattgtttcacaaatgcatcgttctccaggtgtcttttttgaccatgataaaggaaaatcacattcatcaggaaagtttctttttgctgctcgtgttattccttatcgcggttcttggctagatattgaatttgatgctaaggacatcatttatgctcgtattgatcggcggcgcaaaattcctgttacaagtcttttgatggcattagggatggatgcatcagatattttgtcgactttttataataaagttacctatgagcgagatggggatggatggcgtattccttattctgttgatcgctttaaaggcatgaagcttgtttctgatcttatagatgccgacagtggtgaagttgttgcagaagctggtaaaaaactaacggttcgtgcagcgaaggctttagcagaaaaaggtctaaaggcagttaaagtcagtgaagacgatttattaggatcctatctcgcagaagatatagttaattaccagacaggtgaaatttatcttgaagctggtgatgaaattgacgaaaaaacgttaagagttttgtttgatgttaatgcggatcaaatcgatattcttgatattgatcacatgaatattggggcatatatccgtaatactttaaaagtggataaaaatgaaagtcggcaagatgcattgtttgatatctatcgtgtaatgcgtccaggtgagccgccaacaatggatacagcagaagctatgttccattcgttattttttgatccggagcgttatgatctttccgctgttgggcgtgttaagatgaatttgcgtatggatcttgattgtccagatacagtccgagttttgcgtcaagaagatattcttgctgtggttaagatgttggttgaattgcgcgatggccgtggtgaaattgatgatattgataatcttggcaatcgtcgcgttcgttccgtcggggagttaatggaaaatcagtatcgcattggcttacttcgtatggagcgtgcgataaaagagcgtatgtcctcggttgaaattgataccgtcatgccacaggatttgattaacgcaaagccagctgctgcagctgttcgcgaattttttgggtcttcgcaattatcacagtttatggatcaaaccaacccattatcggaaattacccataagcggcgtctttctgctcttggtccaggtggtttaacccgtgaacgggcaggttttgaagttcgtgacgtacatcctacacattatggtcgtatttgcccgattgaaacgccggaaggtcctaatattggtctgattaattccttagcaacctttgcgcgtgttaataaatatggttttattgaaagtccataccgcaaaattattgatgggaaagtgacaacggaagttatttatctttctgctatggaagagtcaaaacactatgtggctcaggctaattcttccttagatgctgaaggacgtttgtcagaagagtttgttgtttgccgtcatgcaggtgaagttttgatggctccgcgcgatcatgttgatttgatggatgtttcaccaaaacagttggtttcagtagctgctgctcttattccgtttttggaaaatgatgatgcgaatcgtgcgttgatgggatctaatatgcagcgtcaggcagttccacttgtacgtgctgaagcaccatttgttggtacgggaatggagtcaatagtagctcgcgattcaggagctgctgttgctgcaaggcgtagtggtattgttgatcaagttgatgcaacacgtattgttattcgtgcgacagaagatttagatccttcaaaatctggtgttgatatttatcgtttgcagaaatttcagcgttctaatcagtctacttgtattaatcaacgtcctcttgtgcatgttggtgatcgggtagaaaagggcaatatcattgcggatggtccatctacagatcttggagatctcgctcttggtcggaatgttcttgtggcatttatgccttggaatggctacaattatgaagattctattttgctttctgaacgtattgttgctgatgatgtttttacctcgattcatattgaggagtttgaggttgcagcacgtgatacaaagcttggtcctgaagaaattacgcgagatattcctaatgttgcagaggaagcattaaggaatcttgacgaagctggaattatctatattggtgctgaagttcaacctggtgatattttggttggtaagattaccccaaagggtgaaagtcccatgacaccggaagagaagcttctgcgtgcaatttttggggaaaaagcttcagatgttcgtgatacttctatgagaatgcctcctggggcttttggaactgttgttgaagttcgtgtttttaatcgtcatggtgtggaaaaagatgagcgtgcgatggcgattgaacgcgaagaaattgaacgtttagctaaagatcgtgatgatgagcagtcgattcttgatcgcaatgtttatgcacgtcttactgatatgttggtaggtaaagttgctgtggagggcccaaaaggtttttcaaaaaacaagaagctggatactacaataatggggcattatccacgatctcagtggtggcagtttacggttgaggatgaaaagcttcagaatgaaattgaggctttgcgtaatcagtatgatgaatcgaaagaagctttgcaacgtcgttttatggataaagttgaaaaagttcaaagaggcgatgaaatgccccctggtgtcatgaagatggtaaaggtttttgtggctgtgaagcgtaaaatccaaccaggcgataagatggcaggacgtcatggaaataagggtgttgtttcacgtattcttccaatagaggatatgccatttcttgaagatgggacccatgctgatatcgtcttgaatccgctcggtgtgcctagtcgtatgaatgttggtcaaattcttgagacacatcttggttgggcctgtgcaggtatgggcaagaagattggcgatttggtggacttgtatcaagagactggtgatatacttcctttgcgtcagcgtatagagaatcttatgcctgatgatgatcataatgaaccagtgcgtcagtatgataatgagagcctttacaaattggcactacagatgaggaaaggtgtttcaattgcaactcctgtttttgacggagcacatgaagctgatatcaacatgatgctggaagatgccggtttggatagctcagggcaggttacgctttatgatggtcgtactggagagccttttgatcgtcctgtgacggtggggtatatttatatgttgaaattgcatcaccttgttgatgataagattcatgctcggtcaattggaccatattcgcttgttacgcagcaaccattaggtggtaaggcgcagtttggtggtcagcgttttggtgaaatggaggtttgggcacttgaagcttacggtgcagcatacactttgcaggagatgctgacagtgaaatcggatgatgtagcggggagaacaaaagtttatgaggcgattgtgcgcggtgatgatacattcgaggcaggtatacctgagagctttaatgtgttagtgaaagaaatgcgttcactcgctcttaatgtagaacttgatgatgcgcgtgagcttattgcacaacgtgcattatctgatacaacagaacaataa
>BH05760|4.68208106075055
atgtctattgatattttgatgcctgcgctttcaccaacgatggaagaaggtaaattatctaaatggctcaagaaagaaggcgataaagttagctctggtgatatcattgctgaaattgagacggataaagcaatgatggaagtagaggctgttgatgaaggtactcttggtagaatttgtgtgcttgaaggttctgaaggggtgaaagttaacaccgttattgcggtattgttagaagaaggtgaaactgttgaggatatttcacagagcacaaattctttaaatacgcatcaaaagaatgggggtgcatcttcttctttttcttcatcagtgccacaacttcctattttggatactcttcctgattctgatataccagcggggacaaagatggttacgatgacggtgcgtgaagcgcttaatcaagctatggctgaagagatgcggcgtgatgaaatggttttcctgttgggggaagaagtagcacaatatcaaggtgcttataaggttagccaaggtttattggaagaatttggtacacgccgggttattgatacaccaattacagaacatggttttgcagggttggctgttggtgctgcttttggagggctgcgtcccattgtcgagtttatgacatttaattttgctatgcaggcaatggatcaaattatcaattccgcagcgaaaacccgttatatgtctggtgggcaaatgaccgctcctatggtttttcgaggtcccaatggggctgctgcacgtgttggtgctcagcattctcagtgctatgctgcctggtatagtcatgttccaggtcttaaagttgttatgccttacagtgctgccgatgcaaaaggtttgctaaaagctgctattcgtgatgacaatcccattatttttcttgaaaatgagattttgtatggtcatcaatttgatgttccccaaatagatgattttgttttacctattggaaaagcgcgtattcataaatctggacaggatgtgacggttgttgcgtgtgggattggtatgcattatgcagttcaagcattgccagaaattgaaaaactcggtgttgatgttgaattgattgatttaagaaccattcgtccgatggatcttccaacaattgtttcttcagtcaaaaagacaggtcgtttgataacaattgaggagggatatcctcagtcatctgtcggaactgagatagcaacgcgtgttatgcagcaggcttttgattatcttgatgctccagttgctacagttgctggcaaagacgttccgatgccttatgctgcaaatcttgaaaaattggctttgcctaataccgctgaaattgttgaagccgttaaggctgtgacgtataaagcataa
>BH00650|4.67143474072487
atggcaaaagtaataggtattgatttaggaacgactaactcttgtgttgctgttatggatggcaaaaacgcaaaggttattgaaaattcagaaggagcgcggacgacaccttctgttgttgcctttactgatggaggagagcgacttgttgggcaacctgctaagcggcaagcggtaacgaaccccgaagggacgatttttgcagttaaacgtttaattgggcgccgttttgatgacccaatggttgaaaaagataaagctcttgtgccttataaaattgttaaaggcgacaatggtgatgcatgggttgaagaagcgggtaagaaatattctccttcgcaaatttcagctatgattttgcaaaagatgaaagaaactgccgaatcttatcttggtgaaaaagttgagcaagcggttattacggttcctgcttattttaatgatgcacaacgtcaggctaccaaagatgcgggtaaaattgcaggacttgaggttttgcggattatcaatgagcctacagctgctgctttagcgtatggtttggataaaaaagacggaaaaacgatagctgtttacgaccttggtggtggtacattcgatatttctgtgcttgaaattggagatggtgtttttgaagttaagtcaaccaatggagatacgtttttaggtggtgaagactttgacatgcgcttggttggttattttgcagatgaattcaagaaagaacaagggattgatctgaaaaatgataaactagctttgcagcgtttaaaagaagcagcagaaaaagcaaagattgagctttcttcttcacagcaaacagaaatcaatttaccctttattacagcagatcaatctggtcctaagcacttaacgatgaagttgactcgagcaaaatttgaatctctcgttgatgatttagtgaagcgcactgttgagccttgtaaagcagcattgaaagatgcaggactgaaagcgggtgagattgacgaagttgttttagtgggtggtatgacgcgtatgccaaagattcaggaagttgtgcagagcttcttcggcaaggatccacacaaaggcgttaatccggatgaagttgtggcgatgggtgcagctattcaaggaggtgtcttacagggcgatgtaaaagatgtgttgctcttggatgtcacgcctttatctttgggcattgaaactttgggtggagttttcacacgtctcattgaacgcaataccactattccaactaaaaaatcacaagttttttcaaccgctgatgataatcaaaatgctgtgactattcgtgtgttccaaggtgaacgcgaaatggctaatgataataagttattgggtcaatttgatcttgttggtattccaccagcaccacgtggtgtgcctcagattgaggttacttttgatattgatgcgaatggtattgtcaatgtttcggccaaggataaaggaactggtaaagaacatcaaattcgtattcaggcatcaggtggtctaagtgatgctgacattgaaaaaatggtaaaggatgcagaagagcatgcggctgaagacaaaaagcgtcgtgaaggtgttgaagctagaaatcaagcagaagctcttattcattcaactgaaaagtcacttacggaatatggtgataaggtatcaactgaagagaaagaacaaattgaaactgcaatatcggacttgaagtctgtacttgatagtactgatactgaagaagtaaaagcgaaaatgcagaaattagcagaagttagtatgaagctcggacaggctatgtatgaagcttcacaagcagcaacaccaaacacagaaacagatacaaagagtgatgatgttgttgatgctgattttgaagaaattaatgacaagaagaaataa
>BH10230|4.665453947208957
gtggataaaataaaagctctcgatgctgctctctcacaaattgaacgttccttcggtaaaggctcaattatgcgtcttgggcaaaaagagcaggttgttgaaattgaaacaataccaactggttcattatctttggatattgctttgggtgttggtggattaccaaaggggcgtattgttgaaatttatggaccagaaagttctggaaaaacaacattagctctccatgctattgctgaggcacagaaaaatggtggagtttgtgcttttattgatgcggaacatgctcttgatcctatttatgcgcgtaagcttggtgttgatttagaaaatttattcatttctcaaccagatacgggtgaacaggcgttagaaattacagaaacattggttcgttctggtgctgttgatgtgctcgttgttgattccgtagccgctttgacaccgcgtgcggaaattgatggtgaaatgggagatgctttgcctggattgcaagctcggttaatgagcaaagctttgcggaaactcactgcatcgattttccgctctaactgtatggtcatttttattaatcaaattcgtatgaaaattggggtgatgtttggttctcctgaaacgacaacgggcggaaatgctttaaagttttatgcttctgttcgtttggatattcgccgcattggctctattaaagatagggatatgatcgttggaaatcagacccgtgttaaagtggtcaaaaataagttggcacctccattcaaacaggttgagtttgatattatttatggtgaaggtatttccaaattaggtgagttgattgatttgggggtcaaagttggtactgtagaaaaatctggttcgtggttctcttataattctcaacgtttagggcagggacgagagaatgcgaagcagtttttacgcgaacatccagaaatagctacagagatcgaaacggctttgcgtcaaaatgctggtttaattgcaattgaattgttagaaaatgcaggatcagaaaatacagaaagtgatgaggtcatttga
>BH13950|4.662850997372152
atggcactttttccattttctattgctgatgttgatgatcctgaacatattcgtgtggttctttatgctagcggaagaatgggtcatgcccctttaaatgcactgttgaagcaaatgcaccaagccatcggatctcttgagaaaaaacagctccagaataccacgcaaattttgcagcgtatggatgctttagaacaacaattgaaagtaattctccaagatcttgaacattttaaacatcaacaagatgccaaaaaaggtccgtaa
>BH10440|4.653905737596784
atgttgcagccaaagcgcacaaggttccgtaaacagttcaaaggtcgtattcatggtgtttcgaaaggtggtacggatttgaatttcggtgcttatggtttaaaagctgttgaaccggagcggattactgcccgccaaattgaggcggcgcgtcgtgcgattacacgttatatgaaacgttctggtcgtgtgtggattcgtatttttccggatcttccagttacatctaaaccgaccgaagttcgtatgggtaaaggtaagggaagtgtcgattattgggcagctcgtgtggcaccgggacgtatcatgtttgagcttgatgggattcccgaagacgtggcacgtgaagccttaagattgggtgctgcgaaattacctattaagacgcgtttcatccagcgtattgctgaataa
>BH10080|4.651303718010455
atgataaagacatttcattatagaaaaattgctcaagatgggtctgcacgtcgaggcgaaattataacgggacgtgggtgtattcgtacaccggcatttatgcctgttggaacggctggaaccgttaaagctatgtatatggatcaaatacgtgctcttggagcagatatcattttgggtaatacttatcatttaatgctgcgtccaggagctgagtgtgttgcgcgtttagggggcttacatcatttttcacgttggcatggacctattttaacggattctggtggatttcaggttatgtcgctggcgggaatccgtaaaattaccgaacaaagcgtgatttttcgctcttatattaatggagcgtattatgaaatgagtccagagcgttctattgagattcaagggcttcttaactctgatatacagatgcagctagatcaatgtattgcattacctgcaagtgaaaaagaagtagaatctgctatggaactttcattgcggtgggcgcagcgttgtaaaacagcttttggtgatcagccagataaagcattgtttggtattgttcaaggcggtgataatatgaaaatgcgtgaacggtctgcccaagcattgaaagagatgggtttaaaaggctatgctattggagggttggcagttggtgaaccgcagaatgttatgacagctgtattggatgttacttgtccaattttgccagaggataagccacgttatctcatgggggttggtacacctgatgatattttacaaagtgttgctcgtggtattgatatgtttgattgtgttatgccgacacgtgcagggcgccatggtttagcttttacgcgctttgggagaattaatttgcgcaatgcgcgttatgcagaggacccacatcctcttgatccgcagtcactttgtcctgcggcaaatgattatagttgtgcttatttgcatcatttgattagatctggcgaatctcttggtggtatgttgttaacttggaataatcttttttactatcagcagcttatgcaaggaattcgtgatgccattgaagaaggatgttatgctgatttttgtgctgaaacccgtgctttatggacgaaaggacgataa
>BH04340|4.648448489765018
atgaaacaagaaatacaaaagggagatgttgctacattaagttttgagcaggcgcttaagcagcttgaagtgattgttgaaaatttggaacgtggggacgtacctttagaacaatcaattgacatttatgaacgtggtgaagctcttaaaaaacattgcgagaaactcttgaaagctgcagaagctaaagttgagaagattcaactttcagagggaggtactccagaaggtgtagaaccacttgattctgaataa
>BH00890|4.639401695933184
atggttgatcaattacttcttccttttcaattttcttttatgcttaagggcatgcttatcgtcatgatcctttctgttccaatggcgatgctttcttgttttcttattttgaaaggatgggcgcttttaggcgatgcaatttcccatgcagttttccctggtgttgttattggttatatgacaacaccgtgggtaatagcatttttgacttcttttccttttgcttggtttcagcatatgcgttcagagaatattacaatgactttgattacttgcggtgcttttgtcgcgggtatggtttgtgcactcgcaacaggttttttaggaggcaatagccgtatcaaacaagatacggtgatgggtgttgttttttcatcaatgtttggattagggctggttttggctacggctatttatagtagcttagatttgaaccatattctatttggtaatctcttgggggttaactggcttgatattacgcagacggcgatcatttctgctattgtcacctttattctgggcgcaaaatggcgcgatttcatgttgtatatttttgatttagttcaaggtcgtgcaatgggattgaggatagcggtactccactatactcttttgacgatgatttctctcacgattgttgcagctttgaaggctgttggaattgttcttgttatttctttattgatagcgccaggagcaattgcttatcttatcacgaagcggttttcttttatgttggtgatcgctatacttgttgcaggtctttctggttttttaggaatttatctaagcttatttatcggttctgattctgcttctacaattgtattgattttaacactgatttttatcgctattttcatgtggattttcttccgtcgagtgacagttcaagaaatttga
>BH05360|4.632147817731544
atgagtgatacagtagagcgcgttaagaaaattatcgtagagcatcttggggttaatgcagataaggtagtagaagatgcgagctttatcgatgatctaggagcagatagccttgatacggtcgagctcgttatggcttttgaagaagaatttggtgtagaaatcccagatgaggctgctgaaacgattttcacagtgggtgatgcagtaaagtttattgataaagcttctgcataa
>BH16340|4.6297545687665185
atgtataattatcttgattttgaaaaaccagttgctgatctcgatgggaaaattcttgaattaaaaaagatttctcaggaagaaggcagtcttgatatgagtgacgagatcgcgcgtcttgaaatgcgttctaaaacggcattgcgcgatatttataaaaaattatcgccttggcaaaaaacacaagtggctcgtcatcctgatcgtccccattttatggactattctgcacggttactcagtgatgttacacctttggcaggagaccgcaagtttgctgaagatgaggctatccaagcagggttcgcacgctttaaaggtgaagcagtcgcttacataggtcaagagaagggtcatgatacgcaaacacgtttgcgctacaattttggttctgcacgtccagaagggtatcgcaaagctgtacgtattatggaaatggctgatcgttttggtttgcctttactcacttttgtcgatacggcaggggcttatcctggtgtcagtgctgaagagcgcggtcaagcagaagcaattgcccaatcaacagcagcaactttgcgtttaaaagttcctgttgtttcggttgttattggggaaggcggttctgggggtgcaatagcaattgctgcggccaacaaagtttatatgttagagcatgcaatttactctgttatttctccagaaggagcagcttctattttatggcgtgatccaactcgtgccaaagatgcggcaatgaatatgcgtattactgcgcaagatctctatcagttaaagattattgatggcattattccggagcccttaggaggagcacatagaggaaaagaggctgtgattgatgcgaccggtgatattatctcttttgctttagaggctatggctggcaaagaaggtgatgttcttaaacaagaacgtcgggaaaaatatcttcaaattggccgttctctagcataa
>BH04110|4.604945437865565
gtgacatcgcacgctccagatcctgttcatcaatttgaggtttcacggttgattaatatttccataggaaatatggatttatcttttacaaatgtatcattttttatagttgcgactgttgttgtaagttcagtctttctctttatttcctcatcaagtcgagggttagtgccaacgcggatgcaatctgtctcagagatggcgtatgaatttgtagcatcgactttgcgagaatcatctggtgtgcagggaatgcaattttttcctttagttttttctctgtttacttttattttggttgctaattttattggtcttttcccttatttttatacgattacttctcagattatgatcacgttttcactggcgatgttggtgatttttacggtgattagttatggtttttataagcatggggttggttttttgaaactgtttgttcccagtggggtgcctgttctgattttacctttggttacgatgattgaagttatttcttttttctctcgtcctatcagtctttcacttcgtttgtttgcaaatatgcttgctggccatattaccctcaaagttttttctggttttattgtctcaatgattggaataggaatcatgggcgtaggtggttctattttaccgcttatcatgactgtagcgattactgctcttgaatttttggttgcgtttcttcaggcttacgtttttacggttttaacttgtatgtatcttaatgatgcagtccatccggggcattaa
>BH04030|4.604218498804307
atggcgcggattgtcatgaaatttggcggaacatctgtagcaaacattgaacgtatttataatgttgcacagcatgttaaaagagaggtagatgcgggcaatgaggttgcggtggtggtatccgcaatggccggtaaaactaatgagcttgttcagtggacatgtgacgcttcaccaatacataaagatgcttatgaatatgatgtggttgttgcttctggtgaacaggtaacggcaggtttgttggcccttacacttcaagaaatgggagtgaatgctcgttcatggcttggttggcaaattcctattcacacagatagtgcacatgggagtgcacgtattacagatattgatggatcttttttaatacaacgttttcaggaaggtcaggtagcagttattgctggttttcaaggattggcgccagataatcggatttctactttggggcgtggtggatcagatacaagtgctgttgcaatggcagcagctatacaggctgatcgttgtgatatttatacagatgtggacggtgtttatacaacggatccgcgcgtagaacctaaggcacgtcgtttaccaaaagtggcttttgaagaaatgctggaaatggcttctcttggggcaaaagttttacaggttcggtctgttgaattggctatggttcataacgtccgtaccttcgtgcgttcaagttttgaggatcccaatgcattaggcatgggtgatccaatgaattcttctggaacacttatttgcgatgaggatgaaatcgtggaacaacagaatgttactggtattgcttttgctaaggatgaagcgcaaatttcgctccgtcggcttgcagatcgcccagggatctccgcagcaatttttggccccttggccgaagcgcgaattaatgttgatatgattgtacaaaatatttctgaagatggttcaaaaactgatatgacttttactgtaccatcagcagatgtagataaggctgttgcgcttcttgagaaaaatcgtaaagagattgggtttgatgttatccaatctgaaagcggtcttgccaagatatctgttattggtgttggaatgcgcagtcatgcaggtgttgcggctacagcttttagggctttggctgaaaagggtattaatattcaagcaatcacgacttcagagattaagatttctattttgattgacagcgtttatactgagcttgcagtgagaacattacatgctgtttatggacttgataagggttaa
>BH10270|4.599704124856901
atgatccagaaaaactggcaggaactcattaaacccaataaggttgagttttctaaacatgataatccgaatatttcaagcgtgattgtggagcctcttgagcggggttttggcttaacattaggcaatgcgcttcgtcgcgtattattgtcatcacttcgtggtgctgcaattactgctgtacagattgatggtgtcttacatgaattttcatcaattccgggtgttcgtgaggatgttacagatattattttgaatatcaaagaaattgcacttcgtatgcgagaagaggggcctaaacgtattgttgtttgtaaagagggccctggtgttctgagagctggggatatcagtaccgttggagatatggaaattttgaatccagatcatgttatctgtactcttgatgaggatgctgagattcgtatggaatttattgttaatacagggaaaggttatgtgccctctgatcgcaattgtattgatgatgcgcgaataggtcttattccagttgatagtctttattcaccaattcgtaaagtgtcttataaggtagagaatacccgtgaaggtcaagttctggattatgataaattaacgcttacagttgaaacgaatggtgctgttaatggagaggatgctcttgcttttgcagcacgtatccttcaggatcaattagcgttgtttatcaattttaaggagccagagaagccaactgttgaagagtctaattcagagcttgcttttaatcccgcgcttctcaagaaagtggatgaattagagctttcagttcgttcggcaaattgtcttaagaatgataatattgtttatattggtgatcttatccaaaaaacagaatctgaaatgcttcgtacaccaaactttggtcgcaagtcgttaaatgaaattaaagaagttttggcatgtatgggattacatcttggtatggaagttcctacgtggccacctgagaacattgatgatcttgctaaacgctatgaagatcagtattaa
>BH16570|4.593354417224625
atggcacgaaagaaaatagctcttattggttcgggtatgattgggggtactttagcacatataattggacttaaagaacttggtgatgtcgtcttatttgatattgcagaaggtataccacaaggtaaagctcttgatatcgccgaatcttcaccagttgacggttttgatgtcagtttaaccggtgctaattcctatgatgtgattgaaggtgccgatgttgttattgtaacagcaggtgttgcaagaaaacccggtatgagccgtgatgaccttttgggcattaatttaaaggtaatggaacaagttggtgcggggattaaaaaatatgcatcttcagcattcgttatttgtattacaaatcctcttgatgcaatggtctgggctttgcaaaaattttcaggtcttccaacacaaaaagtggttggtatggctggtattctcgattcagcacgttttcgtcatttcttatcagaggaatttaagatctctgttaaagatgtgactgcattcgttttaggaggacacggtgattcaatggtgcctttggtgcgttattcaacagttggtggtatttctctacccgatcttgtgaaaatgggctggacgacgcaagaaaagattgatcaaattattcaacgtacccgtgatggtggtgcagaaattgttagtttgttaaaaacaggttctgctttttatgcaccagcagcttctgctgtctctatggctgaagcctatttgaaagacaccaagcgtgttgttcctgtcgcagcttatctttcagggcaatatggggtcaaagatacctatgttggtgttccggttgtcattggtgctgggggcgttgagcgcgtgattgaaatcgatcttgataaagaggagaaagctgcttttgaaaaatcagtgagtgcagtgcaaaaactttgtgaagcttgtattgctgttgcaccaggactcaaataa
>BH01570|4.591769025307825
atggcagttggattgcaaaagcttgtacattataaacgcattgtgatcaaaattggatctgcgcttttggttgatcctcagacaggtttacgcgctgaatggcttaaaagtttaataagtgatgttgccaacttgcatcaaaaaggcgttgagattttattggtttcttcaggggctattgctttaggaagaacattgcttcgtcttcctaagggggctttgaaattggaagagagtcaggcttgtgctgctttggggcaaattgagttggctaaaacctatagtgatacgcttgcgcaatatggattaaaaacgggtcagattttgctcactctcttcgatacggaagaacgacggcgttatctcaatgcgcgcgctacgattaatgtgcttttacgttttggagcggtacccgttattaatgaaaatgatactgttgccacaagtgaaattcgctatggtgataatgatcgtttagcagcacgtgtagcaacgatgatgggggcagatcttttgatacttttatcagatattgatggtctttataccaaatctccccatcgtgatccaacggcagagtttattccttttattgcatcaattacgagtgatatcgaaaaaatggcagatgttgctcattcagagctgtctcgtggaggaatgaagactaagcttgatgctggaaaaatagcaaattctgctggaacggctatgattattacttcagggaagcgtatgaatcctcttgcggcgattgacagaggggaacgcggaagtttttttgctgccggtgaaaagcctgttaatgcttggaaaacttggatttctggtcatttagatccctctggtattttaatgattgatcaaggagcggttaaggctcttgaatctggaaaatccttattagctgcgggagtcgtagcgattgagggaagattcaatcgtggagatacggttgcgattgttgatacaaatggcgttgaaattgctcgtggacttgtgagttatggcaaagatgaatctgtacgcattatggggcgtaaaagcgaagaaattgaatctatcctagggtatgaagcgcgttctgctatggtgcatcgtaatgatatggttttacgctgcttgaccgattctgcttaa
>BH00180|4.590724361469372
atgaatttgagtgagttaattgcacctgaagctattatcccggctcttaaggcgaattcgaagaaacaagttctacaaattttagccgaaaaagctgctggattgacaggtcttaatgagcgtgtggtttttgatattgttttgcaacgtgaaaaactaggttcaacgggtttgggtggtggtattgcgattcctcatggaaaactgcctaatattaatcgaatcattggtatttttgcacgtcttgaaagtccggttgattttgaagctcttgatgatgagcctattgatcttgtttttctccttttggcgcctgaaaatgctggtgccgatcatttaaaagcattgtcacagattgcgcgcgttttgcgttgttctgatgttgttcaaaaattgcgcaatactcatgatgccaatgcgctttatgctttattgattcagaattccacatccaacgcagcttga
>BH02000|4.563639202895801
atgaaatttaattttatcacgctgtttttgacatcaactttattggcaagcacgaatttaggggtgatggcccaagaaggcgtgaagtctgtgtcgaatgatttaaagactttggagaaagcttctgaaaaaacggttgctccttctcatgttatggcagttattgatgggaaggaagttacagcagggcaattagatgagttagctctcgaaataaatcctggtttagcacgtttttctgatgaacaacgccgtataacagttttaaaagcttacttggatatgctggcgcttgctaaagcggcaattaaagaaggtatcgataagagtgaaacttacaataaacgtatggcagttatgcgtgacaatgttcttcagcagctttattttaaacagacagttgttgatcagatttcagatgctgatttggaaacactttataaaaaggaagttgctgctttacccaaagaagatgaggttaaagcacgtcatattttggtcaaaacgaaaaaagaagcagaagctatcattaagcgtttaaacaagggggaaagttttgaagagattgcaaaaaagaattcaacagatggttcagctgctgttggtggcgatcttggttatttcagtcatggtcaaatggtaaagccttttgaagatgctgcgtttggtttgaaagttggcgaatacacaaaaaagcctgttgaaagtccatttggttggcatattatcaagatagaagatcgccgtgtaaaacaacctcctgtatttgatgatgtgaaagagatgttgcgtacacaactgataaaagagcgctaccaaaaactcattgctgatttgcgtaaaaagatagatgtaaaatatcctgatcctaatgttacaaaactcatgcaatcgcttaatcaaaatgaagcgccgctttcggatgagacatccgatgaagaagaagcagaatag
>BH03790|4.530376138181645
atggccaatgtagtagttgtagggacgcaatggggcgatgaaggcaaaggtaaaattgtagattggttgtcggagcgggcagatatcatagttagatatcagggtggacacaatgcaggccatacattggttgttaatggagttaattataaattatcacttttaccgtctggtttagttcgtggaaaattatcaattatcggtaatggtgttgtcgttgaccctcatcattttgtagtagaattaaaaaaactacgtgatcaaggtgtgaaaattgtaccggaaattttacgtattgctgaaaatgctccattgattctttccttacatcgcgatcttgacgcaattcgcgaaagtggtttttcgggtttaaaaattggtacgacaaagcgtggtattggtccggcttatgaagataaggtggggcgtcgcgctatccgtgtgatggatttggcggaagctaatacgcttatggctaagattaaacgacttttgcgacatcataatgctttgcgtcgtgggatgggcgttgcagagattgattctcaagcgctttatgatgaattaatgcaagtggcggatgaaattttaccctttatggattgtacttggcgtcttttggatgaaagttatcggatgggtaagcacgttctttttgaaggtgcacaaggtgctttattagataatgatttcgggacttatccttatgtgacgtcatccaatacagttgctgggcaggcgtgtactggctcaggtatgggacctggtgcaattcattatgttttgggtattgcaaaagcttatacaacacgtgttggagaagggccgtttccgacagagcagataaatgatattggcgaatttcttggaatacgtgggcatgaatttggcgttgttactggtcgaaaacgtcgatgtggctggtttgacgctgtcttagtccgtcaaatggtaacgatttgtggtgttcagggtatagcattgacaaagcttgatgttttggatggtttggatgaaattaaagtctgtgttggttatgaacttgatgggaaaagaattgattatttaccctcttccatgggagcacaatcccgtgtaaagcctatttatgagacattagaaggttggaagcaagcaacagcgcatgcgttgaagtgggaagatttaccagtacaagctatcaaatatatacgctatattgaagaattgatcggtacgcaggtggctttattatccacgagccctgagcgtgaagatactatccttattacggatccttttgcaaattaa
>BH05850|4.52464156272321
atggtatcagatattttaattgtcgatgatgaagcggatattcgtgagcttattgctggtattttagatgatgaaggctatgaaacacgtgttgcatgtaattctgatgaagcattggcacaaattagtgagcgtattccaaagctcatttttttggatatttggttgcaaggaagtcgtcttgatggattagcgctgcttgatgaaattaaaacgcgatatcccaatcttccagtggtaatgatctctggtcatggtactattgagacagctgtttctgcgataaaacgaggggcgtatgatttcattgaaaaaccttttaaagctgatcggcttgtcttggttgcagaacgaactcttgaaaattcaaatttaaaacgtgagcttttagaattacgaaagcgctcgaatgagacattggagctgcttggaacatcaaccgctataaaacatttacgccaaatcatagaaaaagtagcgccgaccaatagtcggatcatgattacaggtccttcgggtgctggaaaagagatggtagcacgtgccattcatgcactttcaacgcgttcgaatgggccatttgttacaataaatgctgcaacgattaccccggaaagaatggaaatagaattgtttggcagcgaaatggaggggagagaacgtaagattggcgcattagaggaagcccatggtggaatattgtatcttgatgaaattgctgatatgccacgtgagactcaaggtaaaattcttcgggtcttgacgggccaggcatttgaaagagttggtggcacaaaacgtgttaaggtggatgttcgtatcatttcctcaacagcacaaaatcttgaaaatctcatttctgatggacgttttagagaagatctttttcaccgtctttcggttgttcctattgctgttccaccgctttcagcacgtcgtgaagacattccagaacttgtccgccattttgttaaaacaatatcacagcaagttggtattaaaccgcgtgaaattagtgatgatgtaatggctattttgcaaacgcatgcttggccgggtaatgtacggcagctacgcaacaatattgagcgtcttctcattcttgtacgtgatggtgatgatccaataacaacagagtttctccctagtgaagtgagcgattctttgccacgccttcaaatggatacagatgagagtataatggatttaccattacgtgaagcacgagaattgtttgaaaagaagtatttagaagcgcagattgggcgtttgggtggaaatatatcgcgtacagctgaatttataggtatggaacgttcagctttgcaccgtaaacttaaggcactcggagtttcatag
>BH06240|4.517439555464231
atgacattagcacttcagtataaacgtattcttttaaaggtttctggtgaagcccttatgggggggcagagttttggaattgatgtttctgttgcagaccgtatcgctgctgatattgctgaagtgcgcgcgataggggtagaggtcgctattgttataggtggaggcaatatttttcgtggagttgctgttgcttcccatgggggagatcgtgtgacaggtgatcatatgggaatgctagcgacagctattaattctttagcattgcgaacatcattgacaaaattaggggttgaaacagttgtattatctgcgattgctatgccacaaatttgtgagagtttctcacaacgtaaagcaataggttatatgaatcaaggaagggtcgttatttttgcaggtggtactggtaatccgttttttactactgattctgctgctactttgcgtgccgcagaaattggtgcagatgttctcctaaaaggaacacaagtagatggtatttattctgcagatccaaagacagatcctacagctaagcgttttgatcggttaacacatgttgagattttacaacggggtttatccgttatggatacaaccgcggttactttagcacgcgagaacaatgtaccaattattgtgtactccattcatgaaaaaagcggtttagctaaggtattgaatggaacaggacggtttacaatagtatcggaatga
>BH13200|4.497978909661922
atgatcattggacttttgaatcaaaaagggggtgtaggaaaaaccactttgagtgtgaatcttgctgctagctttgcacgcacaggagcgcgtgtgttgcttattgatgttgatccgcaaggtagtgcattagattgggcagctgctcgagaaggtgctcctttgtttccagtcgtcggtttgccgcgcgcaacggttcataaagaaattacacagattggtcataactatgatcatatcattatcgacggtcctccacgtgtaactgatcttgcacgcagtgctcttatggcttcggacttcgtgcttattccagtgcaacctagcccatatgatatttgggcggctgatgggattgtaaagcttattgacgaagcacgtgtttataaagaaaatctgaaatctgcttttgttattaatcgtaaaatagtcaatacagcaatagggcgtgatgtaggtgaagcccttggagtgtatccagtgcatgtgctttctgctaatgttgcccagcgcgtgatttttgcagaagctgcaacacaggggaagactgtttatgaagtcgataagcaagggctagcagcagcagagattgaagctgttgcagcagaaatcaaggagttagcacaatga
>BH10310|4.492348887740186
atggcatcagcagcagagcaatttgcttccaatataaacttcggtactttttcgcgtgcgaccgagttaaagaagcgcatttggtttaccttgggagcgcttcttgtgtatcgttttggtacatatatttctcttcctggtattaatattgatgctttacggcaaacatttgaacatcatgcttctggcgttttgggtttatttaatatgtttgctggaggtgctgttgggcgcatggcaatttttgcactgggaattatgccttatatatcggcgtcaattattgtgcaattgctcacctccattattccttctttggaaactcttaaaaaagagggggaattaggtcgtaaaattattaatcagtatacccgttatgtaacagtggtattggcaattttacaggcgtttggtattgcggttgctcttgaaacgggtataggaacaggtcttcaaattgttttagaacccggttttatgttccgtatttcttccgttattacccttgttggtgggacaatgtttctcatgtggcttggcgaacaaattacatcacgtggtgttggtaatggggtttctcttattatttttacaggtattgtggctaatctcccttctacttttgctcaactcttgactgctcatagtcaagctgatttatcaacttttttgttcataacaatcatttttattgcggtttctgtcatcgcaattattgtttttgttgagcgagcacaacgacgtatccttattcagtatccgaaacgtcaggttggtaaccagatgtttcaaggtgatatgtcacatcttcctttaaagctgaatactgctggtgttattccaccgatttttgcttcctctttgttgttattacctgcaactgttaataatttttctgataaaatgccacaatgggttcaagctatttcttattctcttggtcacggacagccactttatatgattgtctatgccattttgatggcatttttttgctttttttatacagctattgtgtttaatccaagtgatacagcagatcaattaaagaaacattctggctttattccaggaattcgtcctggcgagcgtacagctgagtatattgattatgttttgacgcgtattactgttgtgggagctatttatattattttggtttgtttgttgccggaatttatgatatccgcactacaggttcctttttatcttggagggacgtctttgttgattgttgttactgttacgcttgatacagttgcccaaattcagggacatcttgtggcacaccaatatgaaggattgattaaaaagtcaaaacttcgtggaggcagaaggaatcgatga
>BH11190|4.4907122862599005
atgttactcaaatcacatcatagcgggggacgcaaaactcgttttttgacggttcttgatgtcggatcaagtaaaattgtgtgtcttattgcttgtttgcgtcctttgaagcatgcacattatttacatggtcgtacacattctatggaaattttaggatttggagtgcagcgttcacgcggtatcaaatccggtgttgtgatggatatatttgcagcagagcaatcgatacgtttggctgttgatgcggcagaaaaaatggctggtttggtggtggattcggtaattgtgaacttttcctcaagccgattacaaagtgctcttatcaatggcgtggtaagtttgaatggtcgtgaagtcaccaagcgtgatatacgtgtggcatttgcagatgtttcacgcaaagcttttaatgctgagcgccatgtcgtacattcagttccggtttcttatgtcttagatggagataaaggaatttctgatcctgttggaatgatcggagatttttttggagtagatgtgcatgtggtaacagcggaaacagcggctttgcgtaatttagaaacttgcattaatcgtgcgcatttgagtgtcgaagcgatggttgtaactccctttgccagtggtcttgctgttttgatgaatgatgaggcgcatttaggagcggcatgtattgactttggcggtggaacaacaacattttcagtgttttctgaaggaaaatttgtccatgccaatgcacttgccgttgggggacatcatgtgactcttgatgttgcgcgtggattctctatgtcacttccagaggcagaacgtttaaaggttgtctatggttctgcgcttgttacaagtgctgatgaacgccatatggttaatgtgacagagattggcaatgagcaccgtgaaatccaatatccacgtgctgttcttgggcgtatcattcgtgcgcgtgttgaagaaattttagagatggtgcgtgattgtttaaatcgctctggttttggtcatatcattggtaagcgtgttattttgactgggggagcaagccagttaacagggttgccagaaatggcacgtactatattgggaagaaatgttcgtataggacggcctttaggtatttcgaggcttccttctcttgcaaaaggggcggcgtttacatctgctgttggattgttaatttatccgcaattggtggggtttgaagaaaaaacaatgcaagttgcagtaaatcatttatcgaccggcacacgtggatattttcagcgtgttggtcagtggttgcgtgagagtttttaa
>BH10120|4.488243179224124
gtgacagatctaaacccgcatccagaacgcgatgtaatggccggtattgaaccagttagtattattgatgaaatgcaacgctcctatctcgattatgcgatgagcgtgattgtttcgcgcgctcttcctgatgtccgtgatggtcttaagcctgttcatcggcgtattcttcatgctatgaatgagatggggctttctttcaataagccttatcgtaagtctgcaggtgttgttggtgaagttatggggaaatttcatcctcatggagatgcttcgatttacgatgctttggtgcgtatggcacaggatttttctttacggaatccattgattgatggtcaaggaaattttggttctgttgatggtgatccccctgcggcgatgcgctatacggaatgtcgtttagaaaaagtttccgaagagcttctcgctgatattgataaagatactgttgattttcaggataattatgatggacgtgagcgtgaaccggtagtcttaccagcacgtttccctaatcttttggtcaatggatcagggggtattgccgtgggaatggcaaccaatattcctccccataatcttggtgaggtccttgatgcttgtatcgccttgattgataatcccgatataacgcttgataaaatcattgaaatcattcctggtcctgattttcccacgggtggtattattcttggtcattccggtgttcgttctgcttatgaaacgggacgtggttcaattattatgcgtgctaaggttgatattgaagaaactcgcaatggtcggcaggcaatcattgtaagcgaaatcccttatcaagttaataaagcaacaatgattgagaaaatggccgaattggtgcgtgataaacgtatcgaaggaatttctgatttgcgtgatgagtctgatcgtgatggatatcgcgtcgttattgagcttaagagagatgttatcgcggatgttgttttgaatcaattgtatcgttatacgccgctgcaaacttcctttggttgtaatatggtggcgttgaacggtggaaaacctgaacagatgacgttgcttgatatgctgcgtgcatttgtttcttttcgggaagaagttgttagtcgaagaacaaaatatcttttacgtaaagcacgcgagcgtgcgcatgttttggtcggtcttgcacttgctgttgccaatattgatgaaattatagcgctcattcgcaaggcacctgatccacagacagcccgtataaagttaatggagaggcgctggccggctgctgatgtggcacctttgattaaacttattgatgatcctcgtcatattatccatgccgataatacttacaatttatctgaagaacaggcgcgtgctattttagaattgcgtttgcaaagattaacagcgcttggacgtgatgaaattgctgatgaattgaataaaattggagtggatattaccgattatcttcatattttggcatcccgttcacgtattatgagcattattaaagatgaacttaatgttcttcgtgaggcttttgcaacccctcggcgtaccgtatttggttttggtagcgctgagatggattgtgaagatctgattgcaccagaagatatggtggtcacggtgagtcatagtggatatattaagcgggtacctcttagtacataccgtgcgcaacggcgcggtggtaaggggcgttctggtatgtctaccaaggatgaggattttgtaacgcgtttatttgtggttaatacccatacaccggttcttttcttttcaacgcgtggaatcgtttataaagaaaaagtttggcgtttgccacttggtacgccgcaatcgcgtggacgagctctgatcaatatgcttcccttacagcaaggtgagcgcataacgacgattatgcccttgccagaagatgaagcccgttggagtgcattggatgtgatgttcgcaactacgcgtggaactgtgcgtcgtaataaattatcggatttcgttcagattaatcgcaatggcaaaattgccatgaaacttgatgaagaagatgaaattctctctgtcgaaacttgtacagaacgtcatgatgtcgttctaacaactgctaagggacaatgtattcgtttcccggtcgttgaggttcgtgtttttgcaggccggaattcggtgggagtccgtggtatcaatttggctaacgatgataaagtcatttcaatgacaatcttagaacatgttgaagcaacgtctgttgagcgttctgcctatattaaacgtgtgattaatgaacggcgtgctgctggttctgatgctgaggatcttgtaactcttgatgaggaagatgaggcagtcgacacagagttgacagagggtcgctatttagaacttcatgcgcgtgaacagatgcttttaacggtaagtgaatttggttatggaaaacgatcttcctcatatgaatttcggatttcaggacgtggtgggaaagggattcgtgccacagatccatctaagacagctgaaattggtaaattagtagcggcttttccggtgaaggcccaagatcaaattatgttggtctcagatggtggacagcttattcgcgttcctgtggagggtattcgtatagctggtcgttcaactaagggggtgacaattttcaatacagctgaaggtgaaaaagttgtatcagttgagcgtatttctgaatccgaagatgatgataaccaattagatgatgaaactgaaaaatgttccgaggcggttgatgattctgagatgattgatttgagcgaaggaaaataa
>BH11890|4.480332754503239
atgaaaaaaattatatttactgctcttatgacagttttgatggcttctagtgcgtacgctcagtcttttgtggagcattctaaaactgagatggtttcttcaatggggatcgtacatatggggtcagatatgcttgcgcgttatgttacacctttggaaactgattttgttgcgtcaagtcttattggttcaagtgtatataatatagaaaatgaaaatattggcgaagtaaaagatattattttgcgtgaaaataatattacgggatttgttatcgctattggtggttttcttggtataggggagagttatgtggtcgttgcaccagaaacagtgcaaatgacaaatgattatggaaagtggaaacttattatgaatgcgacaaaggattcgttgaaggaagctccaacatttaaatatgaaggacattggccacgctaa
>BH10890|4.470434469337698
atgcgtgtttattatgatcgtgatgcgaatgttaatttaattaaagaaaaaaaagtggctattgttggttatggttcacaagggcgagcgcatgctttaaatctgagagatttcggtgttaaaaatgtgaaaattgctttgcgttcggagtcggcaacagttaaaaaagctgtcgcagacggttttgaggttgtttgtgttgctgaagcggcaaaatgggcagatctcatcatgatggcaacgccagatgaattgcaagctgatatttataaagagcatattcatgatcatttacgtgatggtgctgtaattgcttttgcgcatggtttgagtattcattttggtctcattgagcctaaaaaaacagttgatgtcgtgatgattgctcctaagggtccaggtcatacagttcgcaatgaataccaaaatggttgtggtgttccttgtttaattgctgttgcacaagatgcttcagggcatgcccataatgtagcattgtcttatgcatgtggtcttggtgggggacgtgctggagtgattgaaacgacatttaaagaagagtgtgaaactgatctttttggtgaacaagctgttctgtgtggtggtcttgttgagcttattcgagcaggttatgaaacactaacagaagcaggctatgcgccggaaatggcttattttgagtgtttgcatgaggttaaattgattgttgatctcatgtatgaaggtggcattgcaaatatgaattattccatttccaatacggcggaatggggcgaatatatgtctggtccacgcgtgattacagatgagacaagagcagaaatgaagcgtattttgaaagatattcagacaggtaaatttacatcgaattggattcaggaatataaagccggtgctgctcattttaaagggatgcgccgtttgaatgatagccatcctattgaagaagttgggaaaaaactccgttctatgatgccttggataaaggcgaatgctttggttgataaagaacgtaattga
>BH08770|4.460283105422361
atgacagctattttagagcttgtagagattgaacgccattttttagggggaaataaacctcttattattttggataaagcaaattttatccttaatcgtggggagcttgtagcacttgttgcaccctctggtgctggaaaatcaacacttcttcatattgctggtttattggaaaaaccaaccgctggtgatgtgatgttacgaggtgtttcttgtgcaaaacgttctgataatgagcgaacggctataagacaaaatgacattggttttgtctatcagtttcaccatttgcttccagaatttacagctttagaaaatgtcatgataccacaaatgatagcaggatttaaaaaatccatagcagaagagcgtgcacttaaattattaacatatctgcgtgtttctcatcgcgctaatcatcgtccctctgaattatctggtggtgaacaacaacgtgttgctattgcgcgtgcagtagcaaatggtccttcggttcttttagctgatgaacctacagggaatcttgatcctgtaacttccgcgtatgtctttcaagctttatctgcgcttgttcgtcaagctggtctttctgctcttattgcgacacataattacgctttggctaaacaaatgcatcgtcgtatcacacttaaggaacaaaagattgttgaacttccctag
>BH10560|4.457437488739235
atgcctaccgtaaatcagttgattcgcaagccgcgtattacgccaattaagcgtaataaggttcctgctcttcagtcgaatccacagaaacgtggtgtttgtacgcgtgtttatacaacgacgccgaagaaaccaaattctgctcttcgtaaagttgctaaagtccgtttgacaaatggatttgaggtgattggttatattcctggggaggggcataatcttcaagagcactctgttgtgatgattcgtggtggtcgtgtgaaagatttgccgggagttcggtatcacattatccgtgggttgcttgatacacagggtgtcaagaatcgtaaacagcgtcgttcaaagtatggcgcgaagcgtccaaaataa
>BH03520|4.449336310541723
atggctttgaaacttgtcaaagtaaaaggttcgcaccataaatttaaaaaagatggtaaggttgttattgtcccacatcctaaaaaaaatcttccaattggtacagcgcgttctattgcacaacaagcaggctggtttaaaaaaggagaagaagaatga
>BH00560|4.443832501133728
atgtctgatgaaaaaaacaaatttactgacgcttcatttgaaaattgcgatttgaaaaatccatctgatcgcgatgcacttaaacaagctgccgataagtttttaaaagcgcatgcagcagaagctgatgcagacgttaaaggaggaggagaggcattggttgatcccttggctgctttgcaagatgaaaataaagaattgaaagatcagcttttacgtcttgctgcagatatggaaaaccttcgacgccgtactgcgcgtgatgtggctgatgcgaaagcttattcaattgctaattttgcacgggacatgttatctgtttctgataatctcaatcgtgctttggatgctattccagaaggagcaaaggagaatgatgctggtttaaaaacattagctgagggtgttgaaatgacagagcgtgcaatgatagcagcactagaacgccatggggtacaaaaaattcatccagaggggcaaaaatttgatcctcactttcatcaagcgatgtttgaaattcctaactctgatgttccagataacaccgttcagcaagttgttcaggctggttacattatcggtgaacgtgttttgcgtccagctatcgtgggtgtcgcaaaaggaggtgcgaaagatatctctgttgaaagtgattcggattaa
>BH10410|4.438569720849763
atgattcagatgcaaacaaacctcgacgttgccgataattccggtgcccgtcgtgtcatgtgcatcaaggtgttaggcggttcaaagcgcaaatatgcttcggtcggtgacattattgttgtttcggttaaggatgctattcctcgtggccgtgttaaaaaaggtgatgtgatgaaggctgtagtggttcgtactgctaaggatattcgtcgggcggacggtagtgttattcgttttgatggtaatgctgctgttttggtggataataagaaagagccgatcggtacacgtatctttggaccagttccccgcgaacttcgcgctaggaatcatatgaagatcatctcgctcgctcctgaagtgttataa
>BH16690|4.4355612927234445
gtggatacaatctttgctgtttcgagtggattgttgccttcaggggttgctgtcattcggctttcaggttctcatgttgtgcatgttgttacaacgctttgtggttgtttacctaaagcgcggtttatgcattatggaaatcttacagctcgtgatggtagttttttagattctgctttaactgttttttttcctgctcctcatagttttacaggggaagattgtgcggaatttcatttgcatggaggaaaagctgttgttaatcgttttcttgatgaattgtccacatttaaagggtgtcgcattgcagagccaggtgaattttcacgccgtgcttttatggagggaaaattagatcttgttcaagcagaaggtcttgctgatttaatagaagcagagacggaaagtcagcgacgtttagcagttatgggtacaagtgggcgtttaacgacgctttatcgtgattggcgtcataaacttatgaaaattcgtgcttttattgaagcggaacttgatttttctgatgaagctgatatccccaacacggtatctgataaagtttggaaagatgttgaaaatctttgcatttctcttcgagaacatattgctgaaggggagcgtgcgagtattttacgtgatgggtttaaaattgtcattgtaggtgctccaaattctggaaaatcaagcattatgaatcgtttggctggaaaacctgttgctattgtgacagaagaagcaggaacaacacgtgatgctttagaagtaagacttgttttgggtggtttaccggtttttttaatagatactgctggttttagagaaacagataacaaaatagaacagttaggaatagaagttgcaaagcagcatgttagggacgctgacttggttattttagtttatgatatgcaaaatcctaaggaagtttatttaccagaaacgtctgctgaaatatggcgtgtaggcaataaatttgatctttatgaagagaataaagagccatggttaatacaattttcggcattaacgggtttaaattttgatcattttatgaaggaacttgaatcgttttgtttacgtcgtgtttctgagattggaaatctttttcctgcgcgtaagagacaacttcaattattaaaagaagctgttaaggagattgaaaattctgtgaattatgactctcttgatctcagtttacgtgcagaacatcttcgtcgtgccagtgattttcttggaaaaattaccggagatatagatgttgaggatttgcttgatattattttttcagagttttgtattggcaaataa
>BH11700|4.425233366806502
atggaaaaagttccgatgactacagctggttttgaaagtcttaaagaagaattgcgttggcgccaacaagaggaacgtccacggattattgaagcaatttctgaggcgcgtgctcatggtgatctttcaggaaatgcagaatatcacgctgctaaagaagcacaaagtcataatgaagggcgtataaatgagcttgaagattatattgcgcgggcagaagttattaatgtttcgcgcctttcaggtgataaaattaaatttggggctactatcaagcttttggacgaggatactgaagagaaaaaagtgtatcagattgttggagatcaagaagctgacgtaaaaaccggtaaaatctctatttcctcacctattgcacgtgcattgattggcaagcaagagggggatgtgattgaagtcaatgctcccgggggagctcataattatgaaattattgaagtccaatatatctaa
>BH12730|4.42493492450451
atggcgacgcaacgtattcgcgattttcttgcaaaacatcgttctgaaggtccctgcttaattgttgaccttgatattattcgtgaaaattatttaaactttgaaaaagctcttccgcagtcccggatcttttacgcgataaaggcgaatccagctcctgaaattttaaatttgcttgcctctttagggtcttcttttgatgctgcttctgttgcggaaattgaaatggctttaaaggcaggagcaacctctgatcgtatttcttttggtaatactattaaaaaagagcgtgatattgcacaggcgtacgcattgggtatttcgctttatgcggttgattgtgttgaagaagtggaaaagattgctcgagctgctccaggagttcgcgtgttttgtcgggttcttacggatggaaagggtgcagaatggccattgtcacgtaagtttggttgtgttcctgctatggcggttgatgtgttgcgtcgcgcacatcaattaggtttgcaagcatatggtgtttcctttcatgttggttctcagcagacagatcttagtgcatgggatcgcgctttgtcagatgcggctacggtttttcggcacttggagcatgaaggaatttcgttgaaattagtgaatatggggggtggttttccaacccgttatttgaaagatgttcctacaacacaagcttatggcacagttgtctttgattcattaaaaaaatattttggtaatcgtattcctgaaacgatcattgagccagggcgcgggatggttggcaatgctggtgttattcgtacagaggttgttcttatatccaaaaaagcagacaatgataatatccgatgggtttatctggatgttggcaaatttaacggtcttaccgagaccatggatgaagctattcgttatcccattgagacccctcatgatgataaggcaatggagccttgtattttagctgggccaacttgtgattcggcagatgttctctatgaaaaaacaccttatctgttacctttatccctcacagtaggggatgagttattaattcatgggactggtgcttatacggcgacttacgcgtctgttgcatttaatggttttgagcctttaccatcctatgtgatttga
>BH04780|4.421433343423536
atgaagatactcgttatcgaagatgatcatgaaacgggacgttatctcgaaaaagcttttgaagaggctgggcattcggttgatgttgcgtatgatggtgaaactggatacgctttagctgaaacagaaaattatgatgttatggttgttgatcggatgcttttacatcgtgatggtctttctattattgctgaattgcgtgctaaaggcaatgaaacaccagctctcattctttcagctttaggacaagtgaatgatcgtgtgatgggattgcgtgcaggaggtgatgattatttgacaaagccttatgctttttctgaacttcttgctcgtgttgaagtgttgcaacgacggaaaaatcctaaagaagcagaaactgtttattgtgtaggcaatcttgaacttgatcggctagcacatacagtaaaacggggtgatagaaatattatattacagccacgagagtttcgtttacttgaatatttgatgcgatatgctgggcaggttgttacccgtactatgcttttagaaaatgtttgggattaccattttgatccacaaacaaatgtcattgacgttcatatatcccggttaagagcaaaaattgaaaaagactttgatgttccacttctctatactatacgtggagctggatacatgctgaaagcaccagataacaaaatatga
>BH02170|4.419198600947431
atggctacaagcgctaacaggcttgaaattctgcaaattgcagatgctgttgcacgtgaaaagtcgattgaccgtgaaattgtcatttctgcgatggccgatgctattcagaaagcggcgcgttctcgttatggtcaagaaaccaacatccgtgctgagatcaattcaaaaacaggtgaaattaaattacagcgtctccttaaaattgttgatatcattgaagactatacaagtgaaattactttatctgatgcactcaaacgtcaagcggatgctaaagtgggtgattttttcgccgatcttttaccccccatggattttggacgcatcgctgcgcaatctgctaaacaagttattgtacaaaaagtacgcgatgcagagcgtgaacaacaatatgaagaatttaaaaataaaattggtgaaattatttccggtacggtaaaacgtgtcgaatatggcaatgttatcgttgatctaggacgcggtgaagctattgtgcgtcgtgatgaattaattccacgtgaatctttccgctatggagatcgtattcgcgcctttgttcacgatgtgcatcgcgaaccacgcggtccgcaaattttcctttcacgcacacatccccagtttatggtaaaactttttaccatggaagtgccagaaatttatgatggtattatagaaatcaaatccgttgcccgcgatccaggttcacgtgctaaaattgcggttgtctcacgcgatggctcgattgatcccgttggagcatgcgttggaatgcgaggaagtcgtgtacaagctgttgttgcagaattacaaggcgaaaaaattgatattattccttggtcacctgatgctgcaacatttatcgtcaatgcactacaacccgccgaagtttctaaagtcgtcctcgatgaagatgctgaacgtattgaagttattgtgcctgatgaccagcttagccttgctattggtcggcgtggacaaaatgtccgtttagcttcccaactaacaggatggaatattgatatcttaacggagcaagaagaatctgaaaaccgtcaaaaagaatttactgaacgcagcaaactgtttatggaatctttagatgtcgacgaaatgatcgggcaggttatggcatcagaaggcttttcttccattgaggaaatcgcttatattgatcttgaagaaatcgcttctattgatggttttgatcatgaaactgctgctgaaatccaaaaccgtgcacaggaatatttagaacgcaaagaaaaagaacttgatgaaaaacgtaaaaaactcggtgtttgtgatgaactgcgaatgcttcctggaatgacaagtgctatgttggttgctattggtgaagatggtgtcaaaacaatggaagattttgcaggctatgcagtcgatgatttggctggctggagagaacgtaaggaaggtcaaacacagaatttttctggtatcctgactccattcgatattacacgcgctgatgctgaagctatggttttagctgcacgtgtgcaagcaggctggataaatcaagctgaccttgttacagaaaattctgcagaaaatgaaaaataa
>BH08880|4.418889570842912
atgatatatgatttcttcatgacctggttattcccattacttattatagttggaaaaacgcttcttcttttggttattctcctgcttcttgttgcttatctcctttacgcagatagaaagatttgggcggcggtacagttacggcgtggtccaaacgttgttggaccatggggattgttacagtctttcgcggatttaattaaatttgttgttaaggagcctattattcctgctggcgctaataaaggtgtttttcttttggcaccttttgtttctgcgactcttgctttatcaacgtgggctgttatccctgtcaatgaaggttgggcagttgcaaatattaatgttggtttgctctatatcttagctatttcatctcttgaggtttacggcgtaattatgggaggatgggcgtcaaattcaaaatatcctttcttaggagctcttcgttctgcggctcagatggtttcttatgaggtttccattggctttgtgcttgtaaccgtcattttagtaagtggctcattggatcttacaacaattgttcagaagcaaagtcatggaatgggcacagctcttggccttccttttaacagttttcttgattggaattggctcgttcttttcccaatgtttattatattttttatttctgcactcgcagagacaaatcgcccgccttttgatttagttgaagcagaatctgaacttgttgctggtcacatggttgagtattcttcaacaccttatatgcttttttttcttggtgagtatgttgctattgttttgatgtgtgcattaacaactattttatttttaggtggttggttgcctcccttagatgtttggtggctgaattgggttcctggtatcatttggtttgttttaaaagtttgttttgtatttttttggtttgctatggtcaaagcatttgttccgcgttatcgctatgatcaacttatgcggcttggttggaaggtgttccttcctctctcgttagcaatggttgtaataactgctgcttttttaaaatatactggtttcgcttaa
>BH00980|4.414438304730445
atgccttcttaccggtcaagaatatcgactcatgggcgtaatatggcaggagctcgcagtctttggcgtgcaacagggatgaaagagtctgattttggtaaacccattattgcaattgcgaattcttttacacaatttgtaccagggcatgtccatttaaaagatcttgggcaactagtggcacaacagatagtggcttctggcggtattgcgaaggagtttaacacgattgctatagatgatggaatcgctatggggcatgatggaatgctttattctttaccttcacgtgaaatcattgctgattctgttgaatatatgatcaatgcccattgtgcggatgcgcttgtctgtatttccaattgtgacaagattacgcctggtatgttaatggcgtctttacgtttgaatattccaacaatttttgtttcaggcggtcctatggaggcaggtaagattaaatggaaagatcaagatctaactgtcgaccttgttgatgctatggttgctgcggctgctgaaaataactcagaggaagaagttgctgagatggagcgtgctgcttgtcctacatgtggttcttgttcaggaatgtttaccgctaattctatgaattgtttaacagaggcattagggctttctcttcccggaaatggatcaatgttagcaacgcatgcagatcgtcagatgctttttgaagaagctggacgacagattgtcacgttggttaagcgttattatgagaaaggcgatgagacagttttaccgcgctcgatcgcttcacgcaaagcttttgaaaatgcaatgactgtagatatttccatggggggatcaaccaatacagtacttcatcttttagcggcagcacaagagggtgaggtagattttaccatgacagagattgatcgcctttcacgccgtgttcctgttttatgtaaggttgcacctgctgttgcgaatgtgcatatggaagatgttcaccgtgctggtggtattatgggccttttaggtgaattagatgcggttggactcattgatacctctgcttacacggttcatgcaaaaacgatgaaagaagctctatgccgctgggatgtgaaacgaaccaatgaaccaaagactcatgaattttatcgtgcagctccagggggtatttcaacccagacagcgtttagtcaatctcgtcgttatgatagccttgatcttgatcgtgaaaaaggtattatccgcgataaagaacatgcttattcgcaagatggaggcttggctgttctatatggaaatcttgcgaaagatggctgtattgtaaaaacagcaggcgttgaccaatcaattttaacatttaaaggtccagcaagaatttttgaaagccaagattcagctgtttcagcgattttgaatgatacaattcaatcaggcgatattgttttaatccgttatgaaggtccacgtggtggacctggaatgcaagaaatgctctatcctacgagctatcttaaatccaaaggattaggaaaggtatgtgcacttataacagacggccgtttttcgggggggacttcggggctttctatcggacatgtttctccagaagctgctgaaggaggagcaattgctctagtggaagagggagatatcatagaaattgatattcctaatcgtaccattcatatgttagttgaggatgatgagctgatgcatcgtcgtgtcaaaatggaagcaaaaggaaaagcagcttggcaaccgactgagaaacgtaagcgtaaggtttcaaaggctcttaaggcatatgcagctatgacgacttctgctgcaaaaggtgctgtgcgtaatatttga
>BH04330|4.413253567651188
atgacgtatgatcaaaaaaaaattgtttctgcacttcgcgcttttgaacgcggtgaaattgtggtggttacagatgatgatgatcgtgaaaacgaaggtgatttgattgttgccgctgtccattgcacagaagaaaagatggcatttatcattcgccatacaacgggtattgtttgtgctcctatgccaaaagaagaagcgcaacggtttaatcttactcctatggtgttagataataattcagtgcatcgtacccaatttactgtgactgttgattttaaacatggaacaacgacagggatttcagcacacgaccgtacattagcggtgcgtaatcttgctaattcgaatgctggtgcgaacgattttatccgtccaggacatattttcccattgattgcgcatgaagggggagttctcatgcgttcaggccacacggaggcagctgttgatttatgtaaattggcgggtttgccaccagttggcgttattggtgaattggtcaatgatgacggtagcgtgaaacatggagatgaagttacaagatttgcacaagagaatcagtttcatatcataacagttgcagatttgattgcttatcgccaacgtaaggaaatgttgatccaacatgttggagaaatgcatattgaaacattagtaggaccagctgtcgttcaaagttatcaacttccttgggaagctgttcaacatgttgcaatcatttttggtgatatccgtgacggtgaggatattcctgtgcgcttgcatcgtgaaaatattgtgaacgatgtttttggtcaaacttcagatattttagaaatcatgcggcgtatgatgaaaaaagaaaaacgtggtgtgtttgtttatttgcgtgaaggatctgttggtgtaaaatccgctgttagtattcaggctctagcaatgagggggggagaaagccatacgcaagcgattgaacgcgaagaagaatggcgccaaattggtttaggatcacaaattttaaagcatttagggattagttctgttatcctttatgcttctaaagagcgtcattatgtaggtttggaaggttttggaattcgtatatccagaacagatatcttgtga
>BH05130|4.410008986732741
atgactattcataaggctgtaaagcgtattactgcttctgaaatacgatcaagaaaaggacaagaaccgattgtttctctaactgcttatcaggcttatagtgcgcggattgctgatccttactgtgatttgctattagttggtgatagcgttggtatggttgtgcatgggtttgagacaacgttgccagtgagtttggatatgatgattttgcatgggcaggctgttatgcgtggatctaagagggctcttgtggttgtagatatgccttttggatcttatgaagaaagcccagaacaagctttttccaatgcatcgcgtattcttgcagaaacagggtgtagtgcagttaagcttgaaggtggtgtttatatagcggaaacaattgattttttgtgtaaacgcggtatcccagttatgagtcatgttggtctgacaccacaggcagtgaatcgttttggtggttttaagacgcaaggacgcaatgaaagtaattggcaacagattgaagctgatgcagcagcaattgaaaaggcaggtgcctttgctgttgttgtggaaggagttgtagaaccattagcagtaaaacttacacagatgctttctatccctaccattggcattggtgcatctagtcagtgtgatgggcagatattggtgatggaagatatgttaggttacggtacatgggtccctaaatttgtacgccgttatggtgttctcgaacaggagatggagaaggcgattaagagttatgcggatgatgttaaatcacgtacttttccaagtgatgaagaaatttataagctcaaacaaaagtcaggttaa
>BH02450|4.407967767842581
atgaatgaagacttttctttctctcgtcgcaatattggcctcaaacgccgatattgggctgagcgtcgtttccgtgcgtatggtttgattgccatttttattggtctcttttttttatttgcacttttatggtctgtcatcagtcaagggtatacagctttttttcaaactgaaatgacattatcaatttatttggatgagaaagttattgatccaagtggtcagcgtttggcaaatccacaaatacttataacagccaattatcctcttcttgtacgcaatgctttggcaagaaagcttaatatagatcaaaatgatcgtgcatcattgcgggatattaaccgtatgttttcaaatagtgtacgcgttcaactgcgtgaaatagtgacaaagaatccacagttaattggtacaacacaaaaaatcaaagtcttggcagcagcggatattgattctgcttataaagggcagattgatttgcatgtagcagaaaaaaaccgcaagatttctaatcgccaagtagaatggatgaaacgcttagcgtatgatgggacactttataaaacatttaactttggtttttttacatttggtgcttcaagtcgtcctgagactgccggcttgggtgttgcgatcatcggttctttttatatgatcatcatcgttttagtgatttcattgccaatagggatagcaacggctctttatttggaagaatatgcacgcaaaaataaatttacagattttattgaagttaatatcaataatcttgccgctgttccttcgattgtttttggtcttttagggcttgcggtttttgttaatttttttggattaccacgttcagcctcttttgttggtggtcttgtgttagctcttatgacgcttccaacaatcattattgcaacacgttctgctttacgggctgttcctttttctattcgcgcagcagctttaggattgggggcatcaaaaacacaagtagtttttcatcatgttcttcctttagctgctcctggtattttgactggtacgattattggtgtagcgcaagctctgggtgaaactgcacctttgcttttgataggaatggttgcttttgttgtaaatattcctgcaacacccatggatcctgctacagctctacctgtgcaaatttttatgtgggcaggtgaagcagagcgcgcttttgttgaaaaaacgtcgggtgctattatcgtattaatgatttttctttctattatgaatatttctgcggtttttttacgtcgacgatttgaacgccgtcagtaa
>BH08870|4.407124229646679
atgttaggtcttattcaggcggcaaaatcactccttttattggaatttatgagtgcttttttcttggcaatgcgtcagtttttttcaccaaagcctacgattaattacccttatgagaagggggttgtatctcagcgttttcgtggtgaacatgcgcttcgtcgttatccaaatggtgaagaacgatgtattgcctgtaaattatgtgaagcaatttgccctgcgcaagcgattacaattgaagcaggaccacggcgcaatgacggtacacgtagaactgtgcgttatgatatagatatggttaaatgtatttattgcggtttttgtcaagaagcttgtccagttgaagctattgtagaaggtcccaattttgagtttgcaacagaaacgcgtgaggagctttattatgataaagaaaagcttttaatgaatggagatcgctgggagagagaaatcgctcgaaatatattgatggatgcaccttatcgttaa
>BH11790|4.396900307805603
atgcgcaatggatcaaaccgtattcttgatgaattggcaaaattagcaacagatgcagctgatgttgcacaaggtatacgacgtgaagcgggaacagcttttcgtttgcaggctgagaagatcgccaataaacttgatcttgttccacgcgaagaatttgaaacttttaaggaaatggtgctgaaagtatctgtcgacaatgctgacttgaaaaaacgccttgatgatttagaaaaaaaccaaacagccaaagaataa
>BH04060|4.390695064025223
atgacagaaaatcaaataatggcttttcctatcattggtctcatgatgattttttttatttgggatcggttccgttatgatcttatcgctatttgtacattactgattgcttgcattgttggccttgtcagcccgaaggaggcgtttagcggttttagtaatgatattgttatcattgtagggagtgtatttgttgtcagtacggctgtatcgcgttctggtataatggaatttattatccaacggatttggccagaggtaaaatctgtgcgccttcaattggcgtttttggttatttctgtggtgcttttatcaatgtttgttaaaaacattggtgctttggctatcatgcttccgattgcttttcaatttgctcgtcgttctcaggtttcaccttctgtctttttgatgccaatggcatttggttctttgttaggtggtcttatgactcagataggaacttcccctaacgttgtcatttcagctatgcgagaacgtttatctggggctccttttactatgtttgattttacaccggttggtgcagctgttgctactgctggtgtcttatatttggtttttttttcttggcgtttgcctgtgcgtgttcgttcaggtgtttcgtttgatgatgcgattgatattcgtaattatgttttggaagtgcatattccagcaaattcgccgattgtgggaaaaactattgttgatcttgttaagccatcaggcggtgatgttatggtggttcaaattatcagaaataaaatatctatttccccattgccagattttgttttgtctgaaaatgatattgttttgctggaaggttcacatacggggctagatagtgtaatgagtgctgctcgtttagagtttgctactgatcgaactatttccacgggtgataaggacagcgacattaatattgttgaggcagtcataacacataattcacctcttattggtgtcagcgcgagaggtttttcactctttgatcgctataatgtgaatttgcttgcgttaagtcgtcagcatgaaagagtgcgggggagactcggtgatatagactttcatcttggtgatgtgattgttttgcagggacaagatgcggttatcccaaatttgttacgggaactgaaatgtttgcctttagcaaaacgtaatattgtgtttggtaatttacgacatggtttcgtctctttagctattctctttatagcaattatttttacggcttttcagattgttccagttgcgttttcttttttttctgctgccgctgcaatggttatctttcgcgtttttccagcgcgtgatttgtatcaagcactcgatggtcaaatattagtcttattagcagttcttattccagtgagtgaagcgttagagaagacaggatgtacggatcttataggtcagtggcttagtcaattagcggtattttttcctccatctggtgcattagcgcttatgttgattacagccatgttggtaacgccatttttaaataatgcagcgacagtgatgatggtagcaccaatctcgtcgagttttgcgcattctcttcattataaacctgaagcttttctgatggctgttgcaattggtgcggggtgtgagtttcttacacctattggacatcaaagtaatatgcttgtgatggcgccaggaggatatcgttttagtgattatccacgctttggcgctcctttggcagtattaataataattgttgcggttccaatgctcatgtggatttggccattacaatag
>BH02080|4.3880378782984035
atgtgtgttgtattttcccctcgagagactgtttctgaacttgatcgttttattattggccaaagtgatgcaaaacgttctgtggctattgcgctgcgcaatcgatggcgtcgacaacagcttgatggtccgatgcgtgatgaggttatgcccaaaaatattttgatgataggaccaacaggtgttggtaaaacgggtatagcgcgtcgattagcaaaacttgctggagcgcctttcgttaaagtagaggcaactaaattcactgaagttggttacgtggggcgtgatgttgagcaaattattcgtgatcttgttgagattgccatttctcttgtacgtgaaaaaaaacgggatgaagtaaaagtaaaggctcatattaatgctgaagagcgtgttttagatgcccttgttggtaagacagcaagtcccgctacccgtgagagttttcgtaaaaaattgcgtgacggtgaattggatgaaaaagagattgaaattgaagtctctgataataacagtaatagtacttcgacctttgatattcctggtatgcctggtgcacaaatgggaattatgaatttgtcagaaatttttggcaagatggggaatcgtacaaaagttcgcaaaacaacagtaaaggacgcttttaaaccacttattgatgatgagtctgaaaaactccttgatcaggatcaaattattcaagaagcacttcgtgttgctgagaatgacggaattgtttttatcgatgagattgataaaattgcgaccagagatgggggcgcaagtgctgctgtctcgcgtgagggcgttcaaagagatcttttacctttggttgaaggaacaacaattgccacaaaatatgggcaaatcaaaacagatcatatcctttttattgcatcaggtgcgtttcatgtttccaagccatctgatttattgccagaacttcaaggtcgtttgcccatccgcgtggaattaaatcctttaacaagggaagacttacgacgtattctaaccgaacctgaagccagtctgattaagcaatatattgctttaatggcaacggaagaggttcatttagaaattaccgatgatgcgattgatgctttagcagatattgctgtggatttaaacgcaaggattgaaaatataggggcacgccgtttacaaacggtaatggagcgcgttttggatgagatttcttttactgcacctgataaagctggaacctcgtttaaagttgatgctgcttatgtcaaaaaatctataggtgatcttgccgcggatgtcgatctttcccgttttattctctaa
>BH06260|4.385422411781103
ttgtctaatttgatttctcgtattctgactgctttgatttttggtttcattactttgtgtttaacgtgggttgggggcactttattttttttatttgtttgggtcattggtggttttattctttacgaatggatgagtattactaaagaaaagtggcatgttttacaaaaaatattagcgagtgttttttatttggtttttggcgcctttttgatatcgaatgcatctgcttcattgatcttttgtattttgatagctttggcagcactgttagctatcgggcctatgagaaagagtgtttgggttttttttggttttttatatgtatgttttccggttgtggctttatcctttttacgggggcatgagccattaggattctgggttgttatctttttatttacgatagtgtggggaacagatatcgctggatattttagcggacgtgcgtttggtggtcctaaattagcaccacagttttctcctaataaaacgtggatgggggcaattggtggtacatttgttggagtttctggcggtatattgattgcttttcagttttttgacttaaattcagccgttttttttgtgttattgcttgcgctcattttatcaattgtttcgcaaatgagtgatttggggcaatcatggctaaaaagacaattttctgttaaagattctggttctttattacctggacacggtgggtttatggatcgtatggatgggttagtaggggctgcttttcttctttatttaattggttcttttatgtctaatatggatacaccttttaacctcttttgtatggtttaa
>BH13540|4.380579240969645
atggctaacatacaattccgcccacttcacgatcgtgttgttgtccgtcgggttgaatctgaaaataaaactgctggtgggattatcatccccgatacagcgaaggaaaaacctcaagaaggtgaagttatcgctgttggtaatggagctctcgatgacaatgggaagcgtgtgcctttagaagtaaaaacaggggaccgtatcttgtttggaaaatggtctggaaccgaagtgaagattaatggggaagaccttttaatcatgaaagagtctgacattatggggattttgggttaa
>BH16560|4.380065086882364
atgaatatccatgaatatcaggccaaacgtctgcttcatgaatatggagcaccaattgcaaatggtgttgctgtttattctgtagagcaagctgaaaaatgggcaaaaaaattgcccgggccactctatgtggttaaaagtcagattcacgctggtggtcgtggtaaagggaagtttaaagaactagatcctgatgcaaaaggtggtgttcgacttgcaaaatccgttgaagaagtcgttgcaaatgtgaaagagatgcttggtaaaactttggtcactaagcaaacgggaccagagggtaagcaagtcaatcgcctttatattgaagatggtgctgatatcgaacgggagctttatctttcgcttttggttgatcgtaacgttggtcgagtggcttttgttgtttcaacagaggggggaatggatattgaaacagtggctgaagaaacaccagaaaaaatattaactctccccattaactctacccaaggtgttacttcttccgattgtgcaaggctttgtgatgcattggatttacacgatagtgcacgagaagatggtgaaaaacttttcccaattctctataaagcgttttgtgaaaaagatatgagccttcttgaaatcaatccgcttattgtgatgacaaatggtcatttgcgtgttcttgatgcaaaagtttcttttgataataatgctctatttcgtcatccagacattttagagttgcgcgatacttcagaagaagatccaaaagagattgaagcatcaaagcatgatcttgcttatgttgctcttgagggcacaattggttgtatggtcaatggtgcaggtcttgctatggcaacaatggatatcattaagctttatggagctgaaccagcaaatttccttgatgttggtggtggagcttcaaaagaaaaagtaaccgctgcttttaagattatcactgctgatccaaatgttaagggcattttggttaatatttttggtggaattatgcgttgtgatgtcattgctgagggtgtggttgctgctgttcgggaagttggtttaaaggttcctttggttgttcgtcttgaaggcacgaatgttgagcaggggaaagcgattatcagtgatagtggtctgaacgttattcctgctgatgatttagatgatgctgctcaaaaaattgttgcagccgtgaagggagcttaa
>BH15320|4.369745207971972
atggtaaaagcagtgacgtcaagtaaggaaacagcaaaagttgagaaaaagaaatctgctcctcgttcaggcgtgaaaaaagccgtctcgaaatctcaagctggtgtaaaggattcctctagtcctgtgcataagtcttctaaaaaagctccgcttgcagaagcagcagtcggtgtgatcaaacaagttattggtgctgttgttgatgtgcagtttgaaggccctttgccaaatattctcaatgcattagaaacagataatttgggcaatcggctagttttagaagttgctcagcatttgggtgaaaataccgtgcgtaccattgccatggatactaccgatggtcttgtccgtggtcaaaaagtttttgatacaggaacacagatcagtgttcccgtgggagaagcaacacttggtcgtattatgaatgtgattggagagccggttgataatgttggcccaattgctacaagcaaaacccgttccattcaccaagaggctcctgaatatgtggagcaatcaaccgcatcagaaatccttgtgactggtattaaagtcgttgatctgttagctccttattctaaaggggggaaggttggtttgtttggaggtgccggtgttggtaaaaccgttctcattatggagcttatcaacaatattgcaaaggcgcatggtggctattcagtgtttgccggtgttggtgaacgtacacgtgagggaaatgatctttattatgaaatgatcgaaagccgtgtgaatgtgaatccaaaagacaacaatggttcaacagaaggatcaaaatgtgcactcgtttatgggcaaatgaatgaaccaccaggggcgcgtgcacgtgtggctctttcaggattgaccattgcagaaagtttccgtgatgagggacaagatgttttgttcttcgtagataatattttccgttttacgcaagcaggcgctgaagtgtcagctcttttagggcgtattccttctgctgtagggtatcagccaactttggcaactgatatgggggctttgcaagagcgtattaccagtacaagaacaggctctattacctctgttcaggctatttatgttcctgccgatgacttgacagatcccgctcctgcaacatcttttgcccatttggatgcgaccacagttctttctcgttccattgctgaaaagggtatttatccagcagtcgatccactcgattctttctcacgtatgttagatccattgatcgtgggggaagagcattatactgttgcttgtcaagttcagaccattttgcaacgttataggtcattgcaggatattattgctattcttggaatggatgaactttctgaagatgataagttactggtagggcgtgcccgtaaaattgaacgtttcctttcccaacctttccatgttgctgaagcctttaccggttcacctggaaaattggtgcctttagaagagacaatcaaaggctttaagggtctttgcgctggtgagtatgataatttgccagaagcggctttttatatggtcggttcgattgatgaagcagttgaaaaaggaaagcgtcttattgcagaagtttcttcataa
>BH13530|4.368045816844672
atggctgctaaagaagtcaagtttggccgtgaagcgcgtgagcgtttgttgcgcggcgttgatatccttgctaacgctgttaaagtaacactcggccctaaagggcgcaatgtggtgatcgataaatcatttggtgcgcctcgcattacaaaagatggtgtatccgttgcaaaagaaatcgaactggaagataagttcgaaaatatgggtgcgcaaatgttgcgtgaagttgcttctaaaaccaatgacattgctggtgatggaacaacaacggcaactgttttaggacaggctattgtccaagaaggtgtaaaagccgttgctgcaggcatgaacccaatggatctcaaacgtggtatcgatgctgctgttgatgaagtggtggcaaatcttttcaaaaaagcgaaaaaaatccaaacttcagcagaaattgcacaagtgggaacaatttccgctaatggtgctgctgaaatcggcaaaatgatcgctgatgccatggaaaaagttggcaatgaaggtgtcattaccgttgaagaagcaaaaactgctgaaacggaattagaagtcgttgaaggaatgcagtttgatcgtggatatctttccccttactttgtcaccaatgctgagaaaatggtggctgatcttgatgatccttacattcttattcacgaaaagaaactctctaatctccaatccttgcttccagtacttgaagctgttgttcagtctggtaaaccacttctcattatcgctgaagatgtggaaggtgaagctttggcaacgctcgttgtcaacaaactgcgtggtggtttgaaaattgctgctgtgaaagctccaggatttggtgatcgccgtaaagccatgttagaagatattgcaatcttaacatccggacaggttatttctgaagatgttggcattaaattggaaaatgtcactttggatatgcttggtcgtgcaaagaaagtcaatatttctaaagaaaataccacgattattgatggtgctggacaaaagagcgaaattaatgcgcgcgtcaaccaaatcaaggtacagatcgaagaaacaacttctgactatgaccgtgaaaaattgcaagaaagacttgctaaactcgctggaggtgttgctgttatccgtgttggtggagcaacagaagttgaagtgaaagaaaagaaagatcgtgttgatgatgccttgaacgcaacacgtgcagctgtggaagaaggtattgttgccggtggtggaaccgcattgttgcgtgcagcaaatgccctgactgttaaaggaagcaatcctgatcaggaagctggtatcaatattgttcgtcgtgcactccaagcgccagcacgccaaattgctaccaatgccggtgaagaagcagcgattatcgttggcaaagtgcttgaaaacaatgcagatacatttggttacaacaccgcaaccggtgaatttggtgatttgattgctttgggaatcgttgatcctgtgaaggttgtgcgctctgctcttcagaatgctgcctcaattgctagccttctcattacaacagaagcaatggttgctgaagttccaaagaaagacacaccagtgcctccaatgcctggtggcggaatgggtggaatgggcggaatggatttctaa
>BH07590|4.365790510570521
atggttgatgtagaaggcaaatattctccccgtttagccaataaacgcggagcagcaagactcgctgcagttcaagcgctttatcaaatggatatagttggttctggagtgatggaaacggcagctgaatatgaggcttatcgtttaggaaaagatattgatggagatcagtatcttgatgctgattttcaatggtttttggctattataactggtgttgtaaaagatcaaaaacagcttgatcctatgctgaatcaacagctttctgcagagtggtcactttcacgtcttgattctatactgcgtgcaattttacgtgcaggtttatgggagttaattaaccgtcaagatgttcctattgctgttgtgatgagtgaatatgttgatatagcaaaggcattttttgaaggtgatgagccaaaacttgtcaatgcgattcttgatagtatggcaaaaaaaattcgccttttaaaatag
>BH12100|4.35693103012296
atggtgccacgtatagcggttttagggtgcggtcattggggtggaaatcatatacggacactccaaagtcttagagctttagcagcagtttctgatgttgatagtgatcgtgctgcaagttttgcaagtctttatggcgttgatgctgtggcgcctgatgatctttttactcgtagagatattgatgcgttggtattagctctgcctccacaatttcatacagaaaatgtgttgcgtgctgtaaaaaatggtaaagatgttctcgttgaaaaaccaattgctttggatgttgttgatgctgaatgtcaagttcaggcggctagagaatacggacggattcttatggtgggccatattttgcgctttcatcctgcttttgaaaaaatatctgaattagtggaaaatggagaactgggagatgtgtgttatatttattctcatcgattaggttttggaaaatttcatacacaaagcgatgctttatgggatcttgctcctcatgatctttcaatgattttggctttgacaggatgtgaaccttctgaagttcgtggagagggggctgctgtaattgatcagtgttctgatttcgctcatattcatatggcttttccaaatggtatccgtagtcatctttttgcttcacgccttagcccctatcgtgaaaggcgtttaatggttgttgggacaaaggctatgctcgtttttgatgatatggaaccgtggagtcgtaaagtggcatttcatccttttgccgtttggaaggagaatcaagagtgggcttttagcactgatgagctgagttatattaatatttatgaagatttaccgcttacttgcgaattaaagcattttcttcattgtattgaaacgcgtcaatcgcctcgtacaaatggcgatgatgctcttgctattttacggattttaactgctgctggtgtcaattatcagaaataa
>BH10250|4.341253752639582
atgaggtattcttttgtagggtggtttttttgggcgattatggcacagatatcatttcattgtgcttatgctgaaattccacaaacacaaaaagaaatcactctttcatttgctcctttagttaaaaagactattccatctgttgtgaatatttatgcagctcgacaaattagagcacgttccccttttgaaggtgatccattttttgagcaattttttagtcgttttcaaaataatttgcctgtacgtaagcaatcttcattagggtctggagtgattgtagataagcgtggtttagttgttacgaattaccatgtcattaaggatgcaaacgaaattaaagttgctctttctgatgggagggaatttgaaagtaaggttatgctaaaagatgaggcaaccgatattgctgtgctggaaatagatgccaaggaggcgcagtttcctgttcttcctttgggagattctgatgcagttaaagtgggcgatcttgttttagcaattggtaatccttttggtgttggtcaaacggttacaagtggtattgtttcagcacaagcgcgtacacgtgttggtatttctgattttgacttttttattcaaacagatgcggccattaatccagggaattccggtggggctttgattgatatgaaaggacagttaattggaattaatacggctatttattcgcgttcaggtggttcggtagggattggctttgctattccagcaaatcttgtaaaagtgatgcttgatactgttagacgtggtggaaaatattttgtgcccccttatattggggcgtcttttcaaaatgttacccctgatattgctggtggcttaggcttagaacgcccttatggtgctcttgtcatcgaagttataaaagatagtcctgctaaaaaagctggtttaagagtaggtgatgttattttaagtgtgcaagggatacgggttgatagcccagatagtcttggatatcgtttgatgacagctggtattggagatagccttgttttagaatatttaagaagtggaaaaacttttcagacgaaaataactatttcatcaataccggatgcattttcaaaatctgaaaaaattattgatgaaggtcctctttctggtgctgaagtgttagatttaacaccgcaaaatagtcgacgttttcatctttctacatctgcaaaaggtgttgtgattagcaatcttgatgaaatgagcaatgctgctgggatttttcgtactggggatattttgcgggttattaatggtcataagattcaaacggtcagtcagttgaaaaagattcttatgcaagatcgtccgcgggtttggcaattggaatatgaacgtgatggtatgtatattcgccaatttattcgctga
>BH15810|4.337646867681322
atgaatattatcgcgcaactcgaagctgaacaatgtgcaaaaattgcagcaaaacgccaactgccagcttttcagccaggagatacagtacgcgttatggtgcgtgttaccgaaggtaccagaacgcgtgttcaggcttatgaaggagtttgtattgcacgttcaggcggtggtttaaatgaaacctttacagtgcgtaagatttcttatggtgagggcgttgagcgtgtgtttccggtttattcgcccttgattgagggtgttgaacttgtacgccgaggaaaagtgcgtcgggcaaagctctattatctgcgtaatttaagagggaaggctgcgcggatcactgaaaagaaagatcaacggaaaaaaagtgcaaagattgttgagaaagaacaagaagctcttgttagagtggaggctccagcacacgctactgaataa
>BH15480|4.317690876044202
atgcatatcagagatcttaaaaggagtacttctaacagactgctttatagtgttttgttttgtttttttatattctcaggatgtatggttggtcctaattatcagaagacatcttttcgtgttccagcagtttggggagaacagtctgaaaagacatctgggcgtatggttacacttgcaggatggtggcggcatttgaatgatcctgttttgaatgcgctcatgaatgatgcaatttctggaaataataatgttgctgttgctaaagcacgtgtgcgtgaggcacgcgctggtttaggccaaactgttggatctcttttgccaagtgtgtcaagttcaatttcaggaacccgtaatggttctgagcaatctgatgcgtctttaagccaatatcgtagtggttttgatgcaagttgggaacttgatttttttggtgggcataagcgagcagttgaagctgcacattatggtcttgaagccgctgtggaagatatgcgtgctaccatggtgacgctgcttggagatgtggcaacaaattatgtgcaagtgcgcggttggcaacaaaaattgttgattgtgcggcaaatcgctgcatcacagcgtaaaacatatgaattgatgcgtgctaaattaacggcgggtgatgcttcggaacttgatatttcaaatgcacaagcacaagtggctaatacagaagcagatatagcacagatggaagcaaatttagcaatgagcattcatcgtctttctgttttaaccggtcatgtgcctacggctttgagagatcttttacaaaaaaatgcaaaacaagcaaagattccgcaaccgcactggccgataccagcaggaattcctgctgatattttgttaacacgcccagatttacgacgggcagaacgccaatacgcgcaagcgacagctcggattggtcagcgtgaggcagagcgttatccatcacttactttaaccggtagtatttcgacagcagcaacggcaattgatcaattatggaaaaattcaacgattgggtggtcttttgggcctggtcttcgttttcctttttttaatggagggcagattgttgcgtctgttgcggtggcgcgcgcgcagcgcgatcaggcttttattacctatcgggctgctgtattgggagctttagaagatgtggaaaatgcgcttgtaagattgactaaagaacatcagcgcttagaaaagcttatcattgctaataaagcttttcagcgttctttgcaactttcacggagcctttttgaaaatggaaataccagttttcttgaattgttaaatgctgatcgctcttattattctgcgcaaatggcgcttaaagatagccgtatctctttggtgacccaatatattgcgttgatgaaagcattaggtggtggttgggatggtgttgttgatgtgtcacgtccggaagttgttgatggtgtacgccgttcgcgtgcaaaggtagggcaatga
>BH05950|4.311071850769805
atggaaatcgttgatacgcgtactcctaattctaagcgttttatttctggagttacaggtgattgggaagtcatcattggcatggaagtccatgcgcaaattatatcaaattcaaaacttttttcaggtgcatcaaccaaatttggtgcggagccgaataatcacgtgtcacttattgatgctgctatgcctggcatgttgcctgttcttaatcaagaatgtgttcgtcaagcagttcgaactggtttgggattaaaggcgcgtattaatctgagatctgtttttgatcggaagaattatttttatccagatttaccgcaaggatatcaaatttctcaatttcgttatccgattgtcggagaggggaagattatcatatctattggtccggattcaaatggtcagtttgaggatattgaagttgggattgagagattacaccttgagcaggatgctggaaaatctatgcatgatcagcatccaacaatgtcttttgtggatcttaaccgttctggtgtcgctcttatggaaattgtttctaaaccagatatgcgctcggcagatgaagctaaagcctatatgacaaaattgcgtacgattgttcgttatttgggaacttgcgatggcaatatggatgaaggttccatgcgtgcggatgttaacgtatcagttcgtcgccctggtgagagttttggaacacgttgtgaaataaaaaatgttaattctattcgatttattggccaagcgattgaatatgaggcgcgccgtcaaattgcgattttagaagatggtggtgttatagatcaagaaactcggctgtttgatgctgcgaaaggggaaacacgatctatgcgctcaaaggaagaagcgcatgattatcgttattttcctgatcctgatcttttgccattggaatttgatcaagcatttgtggatgctttggcagctgaattgcctgaattgcctgatgatataaaaatacgttttatcaacgagatggggttgacagcatatgatgcttccattcttgtaacagaaaaagccattgctaattattttgaaaaagtagcacatgggcgtgatggaaaaactgttgccaattgggtaattaatgatcttttgggtgctttaaataaagataatcgtgaaattgaagagacaccagtctcaccggatcagttgggaagcattattgatcttattaaggaagggactatttctggaaaaattgccaaagatctttttgaaattatttggcatgaaggtggggatccgcgtcagattgtagaagaacgcaatatgaaacaggtaacagatacaaaggctatagagagagctgttgatgaaattatggccaataattctgataaagttgcgcaagcaaaacaaaaacctgctttagcgggttggtttgttgggcaggtcatgaaaacaacaggtggtaaggcaaatcctcaaactgttaatgaattggttaaactgaaacttggtatagattaa
>BH02430|4.306190293959428
atgagcagattattatccggtggagtgggagtgatttttgcagttttgttttcagtgaatgttggaaatgcacgcgatcaaattcagataactggttcgtctaccgttttaccgtatcaaaaaattgttgctgagatatttggagaaatttaccctcattttaagattccagttatcgaatcgggtggaacggggggtggtattaaggaattttgccgtggcattggggagaatgcaattgatattgtgaatgcttcacgggcaatgaagctaagtgaattacagtcttgttttgatgctggtgtaaaagatgttgaagagatacgcattggatatgatggcattgtttttgcaacagatataaatggtcctgattggaagttacaaccagtggatatttatagagcgcttgctgctcggattatgaaagacggaaaattgcaatctaataacgtgtcaaaatggagtgcagttaatagtgctcttcctggttggacgatagcagcttatattcctggagagaaacatggaacgcgtgaagtttttgaagaaaaattgttagctgcgggctgtaaggagagtggagcagtggatgcgatgaagtctttggggatggatgataaggcaatacacattgcctgtgttgctgtgcgtaaggatggtaaagtcattgatattgatggtgattattctgaaacatttgcgcgtttaacttctaataaaacaggggttggtgtttttggtttgtctttttatcaaaataatgctgatagattaaaggttgcagatattagtggttttacaccaactgttgaaacaatctctagtggcaaatatccagtttctcgtccactcttcttctatgttaagaaagcgcatttaggtattattccaggtttgcgggaatatgtagacttttttctttctgatcaaatgattggtcccaatggtccattggctgaatatggtttggtcgttgcttctgaaaaagagcgccaagcgcagcgttctgctttttctgctggtagagtgatgagtttgaaataa
>BH11270|4.305180261990529
atgatgctgtttttttcttcgcttagtgattggctaccaggtgtgagtgtgtttcgttacattacgtttcgcactatagcagctatgctcacatcggggcttattgtctttttgtttggtcctagcattattatctctcttaaattgcgacagggaaaagggcagccaattcgcgctgatggtcctcaaacacattttaaaaaggctggaacacctactatgggtggtttgatgattttaagcggcattgtagtctcagcgtttttgtggtgtaatttatccaatatttatttttgggtatccttatttgttatgctttcttttgggatgattggtttttacgatgattatcttaaggttaccaaacaaacggagaaaggattttctggtaaagcacgattaagcttggagtttttggttgcggcaattgctgcttttgtttttttacaagttggctcgcctgggttagctttgccctttgtgaaagattactttatcaatttgagctggttttttattcctttctctgcttttgttattgtcgctactgggaatgcggttaatttgactgatggtcttgatgggttggctattgttcctgtgatggttgctgctttgtcttttgctctaattgcttacctttctggtaatatcaattttgctgattatctccaaatccattatgtatcggggacgggtgaattagctgttttattaggagctgttgttggtgcagggcttggttttttatggtttaatgcaccgccggcggctatttttatgggggatactggttcgttggcgcttggagggctattgggtagtgttgctgtagcaaccaagcatgaaattgttttggctcttattggagggctttttgctcttgaaggattctcggttgttatccaggttggttatttcaaattaacaaaaaagcgtgcgttccttatggcaccgatacaccatcattttgagaaaaaaggctggactgaaagtcaagtcgtgatacgcttttggattatttcgattgttcttgctctcattggtctttcaacacttaaattgcggtga
>BH09790|4.304752297276699
atgcaccgttatcgcagtcatcattgcgctgctcttcgtaaatgtgatgtaggaataaaagcgcgtctttcgggatgggttcatcgtgttcgtgatcatggcggaatcctttttgtagatttgcgtgatcattttggaatcacacaaattgttgctgatcctgcttcgccagcttttaaaattattgaaaaagtgcgttctgaatgggtcattcgtgtagatggggaagtgcgcgcgcgttctgatgaagttattaatacatctcttccaacaggtgagattgagatttttgcaaaggaagtggaaattctttcaaaatctgatgagcttcctttaccggtttttggcgaacctgattatccagaagatattcgattgaagtatcgttttcttgatttacgtcgcgaaactatgcacaggaatattatgcgtcgtactgagattattgctgctatcagacgttctatgcaagaaaatggttttacagaatttacgacaccgcttttgacagcctcatcaccagaaggggcacgcgattttttggttccaagtcgtattcatcagggaaaattttatgcattgccacaagcacctcagcaatacaaacagttgttgatgatgtcaggttttgatcgttattttcaaattgctccctgttttagagatgaagatccgcgggctgatcgtcttccaggcgagttttatcaattagatgttgaaatgagttttgttgaacaggaagatgttttggtaacaatggaaccgattatgcgttctctttttgaagagtttgcagatggaaaacctgtaacgcaaagctttcctcgtctttcctatgaggaggcaatgcgaaaatatggctcggataagcctgatttacgtaatcctatcattatggaagatgtctctcagcatttttatgattctggttttaaagtttttgctcaaattttagcaaatgatgagaatgcacgggtgtgggctattccagctaaaacgggtggaagtcgtgctttttgtgatcgtatgaatggatgggcacaaagtgaaggacaaccaggactcggttatattttctggcgtgaagaacagggaaagtttgaaggagcgggccctatcgctaaaaatatcggtgaacagaggactgaagcacttcgtatgcagcttggacttgaaaatggtgatgcctgcttttttgttgcgggagatccaaagaaatttttaccttttgccggagctgcgcgtactcgggtaggggaagaattagaccttgttgatcgagactgtttttctttagcgtggattgttgattttccgttttttgaatggaatgaagaggagaaaaagcttgattttgcacataatcctttttcaatgcctcaaggtggaaaagatgctcttgaatgtcaagatcctcttactcttaaggcttttcaatatgatcttgtttgcaatggttatgagattgcctcgggtggaatccgtaatcactctccagaaatgatgcttaaggtttttaatcttgctggtctttctaaagaagtggtagaagatcgttttggcggtctctatcgtgcattccattatggagcaccaccgcatggcggtatggctgcgggtgttgatcgtattattatgcttttgcaaggcgtcaaaaatttacgtgaggttgctttatttcctatgaatcagcaagcgcttgatcttttgatgagtgctccgtctgacgtttctcctgtgcaattgcgtgatttagggatacgaatagctcccgctgctaagaatgattag
>BH08390|4.298991227617877
atgagtaaacgcgaaacaacgaaatataaaattgaccgccgtatgggagaaaatatttggggtcgtcctaaatctcctgttaatcgtcgtgactatggtccaggtcagcatggacaacgccgtaaaggtaaactttctgattatggtgtgcaattacgcgctaagcagaaattaaaagggttttatggtgacatttcagaaaagcaattccgtaaaacttatgaagaagctgctcgtcgacgtggtgatacgggtgaaaatcttatcggccttttggaatcgcgtttggatgccgtcatctaccgtgcaaaatttgtaccgacaatttttgcttctcgccaatttatcaatcatggtcatgtcaatgtgaatgggcggcgtacaaatattcaatcatatcgttgtaaaccaggtgatgttattgagattcgtgaaaaatcaaaacagcttgttttggttttggaatctgttcaattggtagaacgtgacgtgcctgaatatattgaagctgatcataatcagatgaaagcaacatttacgcgtattcctgcttttgcagatgttccttatgctgtgcaaatggaacccaatttggttgttgagttttattctcgataa
>BH01190|4.298694626097826
atgcgtattacagttgatcgtaatcagcttctcaagtctcttggtcgtgttcaccgtgtggttgagcgtcgtaatactgttcccattttatcgaatgtgttaattgatgcggacaagaacggtgtgcaattaaaagcgacagaccttgatttagaggttacagaatcttttgtggccaatataaagcaagagggagcaataactgttccagcccatttgttgtatgacatagttcgcaagcttcctgatggcagtgaaattgtattatcagttgatatgaatcaggcgagtacgatgtctgttgtttctggttgtgctaattttcagcttcagtgccttcccaaagtagattttccagaatctcttccaggacagttcggttaccgtttttctttatcgacgtcaggcttgaagcatttgcttgattgtacgcaatttgctatttctactgaagagacccgttattaccttaatgggatttattttcatgttattgatgatggtgttctcaagctgcgtttagtggcaacagatggtcatcgtttagcgcaagttgatatggaagctccttcaggggttgaaggtatgcctggtgtcattgttcctcgtaaaactgtaggagagttgcaaaagcttctttctgaagaagttgatgaggatgtttgtgtagaactttcagaaacaaaaattcgtttttctataggttctgtggtttttacctccaagttgattgatggaacattcccagagtatcaacgtgttatcccgcttggaaatgataaaaaattaattgtcaacagacaggatttttcttctgcagttgatcgtgtttctacgatttcaagtgatcgcgggcgtgcagtgaagttaacaattgagcaagggcaattaaagcttattgttcataatcctgattcgggaagcgcagaagatcaattagcggtgacttacacatctgatccacttgagatagggtttaattcgcgttatcttttggatattgctggacaactttcgagtgatgagatggtttttatgctggcagaagctggagctccagctctgattagaaataatggtgttgcagatgcgctttatgtgctgatgcctattcgtgtttag
>BH10390|4.289976051562203
atggctgaggaaaaacaaacaccccgcatgaaaacgcattattttgaagtggttcgtaaaacacttcaagagaagtttaattataaaaatgttatgcaaattccgcgggttgataaaattgtgattaatatgggaattggtgaggcaactgccgattccaagaaaccgtctattgctgctgaagatttgggactcataacgggtcagaaggctgttgttactcgtgcacgtaattctattgcaacctttaaggttcgtgaaggcatgccacttggtgctaaagtcacattgcgtaaagatcgtatgtttgagtttttagatcgtcttgttacgattgcgcttccgcgggttcgtgactttcgtggtctgaacccgaaaagctttgatggtcgtggcaattttgccatgggtattaaagagcacattgtatttccagagatcaattatgataaagttgatcaaatttggggtatggatattatcgtttgtacgacagcaaaaacggatgatgaggcgcgtgaattgttacgtgcttttaattttccttttcgttcgtaa
>BH16150|4.288646868649281
gtggatatagtcacacttaaagatttttatgcttctgttcttggtaagcgtgtgcaggagacattgtgtggccagttaaatttgtgttggccggatcttactggtaaacgtgtcatgggttttggttatgcacttccttatctttctgctttgcgtatgcgtgcacaacaatgtttggcttttatgcctgctggtcagggtgctttgccgtggccttgtgctgataaggttgctacagctcttgtttttgaagaagatttaccacttcccgatgcttcgattgactgtattttattgatacatgcacttgaatatacagaaaattcattcgaaacattgaatgaaatatggcgtgttttagttcctaatggccaattgattgttattgttcctaatcgctctggcctttgggcgcgcaatgcttgtacaccctttggttatggtgaaccttatagtcggcaacaaattgttcgtttgtttgaaaaaacacattttgtttctggatcaatacaagaagtggtacattatatgccgtcttcaggttctgtatcgcgctttttttcatttttttatgaaccggtggcacgtcatcttttaccttattttggtggccttttaatctgtcaggctcagaaacgtgtttatcaaggtttgcttctacagcgtcgccagtcgcggcgtgtttttatgcctgcgcttttgccacaagcgcgtgagagctctctctcctcttga
>BH05650|4.2881833686335655
atgtctcatgcaattcagattcgcgaggcccatttcccagggcgtgcacctattgatgcttacggaaatggtggctttcgttttgctgatatgtcacatagaggttctattatttgtataccatcaggtatttatggtattgatatgacagggcctgttcctactcaagaggatatatctcgtgtattagaagagtcagatcaaattgaggttttattaataggcacgggagttgaattattgcgattacctgaagagttacgggtactgttatgggaaaagcgtatttcatcagatacaatgagtacaggagcagcagtgcgtacatttaatgttctgttagctgaagatcgtgcagttgctgctttattatttgctgtagaatga
>BH05640|4.287608753351647
atgtttattactaacgcttatgctcaagttgcaggcggtgtttccaacgggccctcacttgttactttcgtcccgttcattctgatttttgggattatgtatttttttatcattcgcccacagcgtgcgcaaatgaaaaagcgccaggaaatgcttaatgctgtgcgtcgtggtgatacagtaataacgggcggtggtgttattggaaaggttacgaaagtttacgatgagagcggtgaattagaggttgaaatttgtgatggtatgcgtattcgtgttatacgttcaacactatcggatgttcgcgttaaaggagaaccaatttcggaagaaaaatcgaaattgaatactaaagtgaaagcaccatcaaaagctaaagctgtaaagaaggaaaatatgagcgcctctaaagagaaaaaagctgtatcaaaggaagagcactcttaa
>BH10500|4.27903943498958
atggatcttttaataaaaactcttgatgggaatgaagttgggaagttaaaggtttctgagagtgtttttggtcttgtgccgcgtgaggatattttgcaacgtgttgttcgttggcagcttgcgcgtcgtcaacaggggacacatcagtcccaagggcggtctgacgtgtcgcgaacaggggcgaagatgtttaagcaaaaaggaactggacgtgctcggcactcatctgctcgtgcgccacagtttcgaggtggtggtaaggcacatggtccggttgttcgtagtcatgcgcatactctgcctaagaagattcgtgcacttggattacgttttgctttatcagcgaaattaaaggcagatgatttaattgtcgttgatgaatttaatgttaaagatgctaaaaccagaatgcttgtttcttgtttttctaaacttggatttgataatgctctcttaattggtggcaacgaagttgatctcaatttttctcgtgcaacgtctaatattcctaatattgatattttgccaattcaaggaattaatgtttatgatattttgcgtcgcagtaaacttgtgttatcaaaagcggctgtcgaggtccttgaggagcgttttaaatga
>BH11320|4.278965792593866
atggctattgatttaaaaaagcataaatcaagacggattattttgacaaaacagggtaagagaactgagcgccatattccagtgttgttacagccagttttagctgggcttataccattggttggggcaaaagtgattgatggcacctttggtgctggtggttatacacgtgctttgttaaatgcgggtgcacaggttattgctcttgatcgtgatcctcacgctattcgtgaaggacaatcgcttgttgatgaattttttccacgacttcgtttggtgcaagggaatttttcacagttggattgtgtggttgaagagaaggtagatgccgttattttggatattggtgtctcttcaatgcagcttgatgaagctgaaagaggattttcttttcaaaaagatggtccattagatatgcgaatggctcagactggttttactgctgctgatgttgtgaatcgtttaaaaagtgatgagttagcgcgaatctttaaaatattaggagaagaacgctatgcaaggcgaattgcacggatgattgaaaagcgccgctgtgttcaaccgtttttgcgtacaggtgatcttgctcatgccattgaggtgttggtggggcgtaaaagcggagagcgcattcatcctgcaacgcgtgtatttcaggctcttcgcatttatgtgaacgatgaaattggtgaacttgcgcgtggcttatttgctgctgaacgcgttttgaaaccaggaggtcgtttgggcgtcgtgagttttcattctcttgaagatcgtatggttaaaagatttttttctgctcgttcaggagaaagtgtgagatctcgctatcttcctgaaatagagatggctccagcaacattttttcctttatttaaaggggggataactgcaaataaagaggagttggagcgaaatcctcgttcacgttctgcgaggttgcgtattggtgtacgtactgaggctgagtgtctttttgcagatatgaaattgtttgggttagcaaagattgccagttttgaaggtggcaagaaatga
>BH07400|4.277047443961334
atgagtcgtttttcggtagtaaatttgacagaagccgcagtggatcgtgttaaagagattatgaatacaaaagatgcgcggggtattcttattggtatcaaaaaaggcggctgcgcagggatggaatataccattactcttgtcaaagaagaaattttggatgcagatgttgttgaatttaatggtgcccgtgtttttatagcacatgatgcagtcttatttttattaggaacgcaggtagattatgaagtgacaacacttcgttccggttttgtatttaaaaatcctaatcaagtttcagcatgtggatgtggtgaatcggtagaacttcgtcccgcttcgcaaactcaactaaatgaaacgtaccaagctagttga
>BH10940|4.274548863374262
atgggtagaaatgtcataggtaaaaatacgtctatgaagtgctttcttataagagcttttgtttgcgtgcttttatttttattaggatcaatgaattcttcttgggcggtggagacaaaaaatagatcgctttccgttcctgatctcgctgctcagcttttggagacagttgtaaatatttctacagcacagacagttgatgggaccgaacaggatgaacatacttcggtacccgttattccagaagattcattgttacaagaatattttactgattttttctctcctaaagatggtcaaaaagagagtcagtttcaaaaagtacgttctttggggtctggttttgtaattgatgcccaaaaagggcttatcgttacaaattatcatgttatcgttgatgctgatgatattgaagtgaattttaccgatggtacaaagctaaaggcaaaattacttggaaaggatagcaagactgatttggcactgcttcaagtggatgcaggaagtaaaaaattaaaggctgtacgttttggtgactcagaaaaggcccgtattggtgattgggtgatggctattggtaatccttatggttttggtggaagtgtaacggttggtattatttctgcacgtaatcgtgatctcaatgctggtccttatgataattttattcagacagatgcagcgattaaccgaggtaattctggtggtccgttatttgatagaaatggtgaggttattggaattaatacagcaattgtttcgccttctggagggtctattggtattggttttgctataccatcggatatggcgctttctgttatcaatcaattgcgtgattttggagaaataaggcgtggttggttggctattcgtattcagccggtgacagaggatattgcaaaaagtttaaaattagaaagtcctgtaggggcgttggttgcaggtaaaatggaacaaacagatgtagataatagtcagttgcagattggcgatatcattctttcctttggcaacgctaaaattaaacatgcacgtgacttgcctcgtttggtggcggaaagtctggaaggaaaggtagtggatattactgttttgcgcaatgggcaagaaaaaacagtaaaagttaagcttggacgtttaattgagacagatacaaatgagaatatggtagaagaatctgataatgaaagaagcggtcctatatcgaaaagcgggacaatgcaatttatgggaatgacattatctgagcttacagcggatttacgtcaacattattctattacggataaacttcagggattggtcgtgatatctgttgccaaaaatagtgcggcggataaaaagcgtattcgcactggtgaagtgattgttgatatcaatcaaagtactgtcacgacaattggtgaggctaaaaaacgtattcataaattacgtgaagccggacgcaaaaatgctctcttcatcattgctaggcctgatggagaattacgattcgtaacgattccaatggattga
>BH04100|4.266685251773011
atggcaaaggacaacgagcccgttgtaccaaaagaggaagctgacggaaaaaagcaagaagactgttttaattcagaggatttggaatgtcgtagtcagaatttaggtttagctttaatgcgtaaaaaagcattaaagaagcgagggtatagaaaagagggaggagagccacaaggaacgatggcacgtgcaattaagctttctagtgagtttttggcaagtattatcgtaggcgttgttttagggttaggatttgaccagctagcaggttcattgccatggggattagtattttttctttttcttggatttgctgctggtgtcttgagtattcttcggtctgtaggctatattgccttcagtcaattaggtcaaaaaggcgcgtcgcgccaagataaaggggccgataaaaggtccgataaatga
>BH01360|4.265385829474518
atgagtcaagaattgaatacaaagcagcttagggtgcaggaagaacaagatggtataattggcttatttattcgcagaccggtttttacctttgttttaaatgctatgattataatcgcagggtttgctgcatggctgaatgttgatgtacgagaacttccggatgttgatactccagtgataacaattatgacagcttttgctggagcatcagcggaaacaatagatcgtgaagttacaagaattatagaagatgccgtttctcgcgtttcaggtgttaaaacgatttcttcaacttcttcttttggccgttcacgtgtggagattcattttaatgtcggtattgatttgaatgttgcagcatctgatattcgtgatgcactctctcgcattacttattctttacccaaaaacgcggattcacctttgattattaaagcagattcaaatgctgctgcgatgatgtatttggttgtgacgtcaccaacgatgagtattgatgatttaacaatgatcgtagacgatcaaattgttgatgcgctttctgccgttgatggtgttggtgatgtacaggttgatagtgcgcgcacgaagatttttcagattgatgttgatcaagcaaaacttgctagctatgggttgaccgtggcggatatttcacgtgttcttgctgatatgacaacggatgtaccggtggggtcattgcgcaattctaaacaaactttagttgtccgtgcgactgcgcgtttaacaacatcggaagcttttgaacaagttgttttaaaacctcatgtgcgtcttggtgatgttgcgcatgttactttatctcctgatttagaaacagttattcttcgtatcaatggaaagacaggaattgggttggggattgtgcgtaaagcgcaatccaatacccttaatatttctcaaggtgttcgagcggttgtcgatcgtctcaaaactgttattccttcttctgtgcatatgagtattattagcgatgatgctatttttattaagggcgcacttcatgaggtcgaggttgcattggtcattgcggttctcagtgttattttggttatttttctttttctgagagatattcgtgtaacgcttattcctgccttatctattcctgttgctttaattggaacaattgctgccatttaccttgtagggttttcattgaatattctcacatttttaggacttgttttggcaacagggcttgtggtggatgacgcgattgttgttcttgagaatattgttcggtggcgcaatatgggatttggttctcgggcagcggcggtgttgggaacacgagaagtgttttttgctgttttagcaacaacattgactttagttgccgtttttgtacctatttcttttcttcccgggcaagttggagcactttttagagaatttggttttgtgttagcaatttctattctgctttcttcgtttgttgctttaacactttgtcctatgttggcttcacgttttctcaaaggacatgctgagagcaatggaaaaggagcgtatcattttacttttttgtataaattaggctctttttttagaaaaggatatcattatagtctacataaatgtttgggaagaccttggacggttatttttgcttcacttatttttgctggtctttgttttggaggctatacgaaattacaacaggaattgacgccagcagaagacagagctcttatctttttggtcattaatggaccacagggtatttcgacacaatatctgaatgaacaggtggagcaaattgaaacgagtttacaaccgttacgtgattctggagaaattattaacagttactctatcgctggcattggtggttcgaccaataccgcttttttggttttgttgctttcatcttgggacaagcgtttgcgtagtcaacaagagatcgtggaagatgttaacgcaaaggttggacagtttccagcagtttttgtgtttgctgtgcaaggaaattctttaggcgttagaggaactggtcaaggattacaatttgcaattcttggaaatgattatacaaaattacagccaattgctgagaagcttgtgaatgctttgcaagctgatccgcattttattcgcccacggcttactgttgatacaacacaaccacaattttttattgaaattaatcgagaaaaagcctctgatttaggagttgatatcatcaatttgggcaatacattacaaacaatgttagatgggaaaaaaattggttccgtttatgtggatgaccattcttatgatgttaaactgacatcacgtaagaatcctattaataatcctcatgatttagaaaatatttttttaaaaactaaagacaatcaatatgttcctttatcggttattgcgagcttacatgaaaaagctattgcgcctcaattaaaacgagagaaacgcatgagtgctgttgttttaagcacaaatcttgctccaggtgtcgttttagggagcgcttatcagactgtacagaaaatcgctgctccgttgttgttagagggaaattacattgttcctttgggagaagccgctacacttggtgaaacatcttccaattttatgattgtttttggaattgcctttgtgattattctattggtcttggcagcacagtttgaaagttttgtttcagggtttattattatggctactgtaccattagggattggttgtgctgtaatttctatgcttttaagtggagtgagtcttaatatttacagtcaaattggtttaattttgttgattggagttatggctaaaaatggtattcttattgttgaatttgcagatcagttacgtgataaaggtaaaagcgtgtgtgaagctatagaagaagcagcgaatattcgttttcgtccagtttgtatgacgatgatttgtgccatcttaggaggaattcctttggttttagccaaaggagctggtgcagaagcacgtatagctttaggttgggttattgttggcggtttgggtttagcaactatttttacgctttatgtcacaccggttgtttatctctttcttggccgttttgtgagatcaaaatcagaagaagcactacgcttaagaagagaactcaaccaagctgaatga
>BH08320|4.255159395784033
atgatagcggagaatattcgtttttttgaatatgatggtttgcgcttttcttatagagaagaagggcagggtacacctattttgttggttcatggttttgggtcttctgcacgtgtgaattggtatgcaacgggttggtttcgtacccttactgaagcaggatatcgtgttattgctcttgataaccgcggacatggagattctgttaaaagttacgatccttctttttatacacctcaagctatggctagcgatgcgatgcgattgttgcagcatttagaattatctaaagcgcatgtcatgggatattctatgggggctagaattagcgcatttatggctcttttgtatccaacatatgtacacagtgtcatttttggtggtttaggcattggtatggtaacaggagcagggaattgggaacctgttgctgaggcccttttagcagaagacatttctactattaccaatccacgcggtttaatgtttcgtaaatttgcagaccaaacgaaaagtgatagacgtgctcttgctgcttgtattatcacatcaaaacaagagttaacagcagctgaagtttacaaaattaagcaacctgcacttgtcgctgttggttcattagacgaaattggcggtgaagcagagccattagcagccttgttgccacttggggaagtattgcaaattcctggacgagatcatatgcttgctgtgggagataagatctataaaagaggcgttatcgattttctttctcgttatcctatcgtatga
>BH10220|4.251971163966479
atgaatagcgttaatagtatccgctcaacttttctggattattttcagcttaatgggcataagattgtttcttctagcccacttgttccgcgtaacgatcctacactcatgtttacaaatgcaggaatggtgcagtttaaaaatgtttttactggacttgaacagcgtccttataagcaggcaacaacagcacaaaaatgtgtccgtgcgggtggaaagcataatgatcttgacaatgttggctatacggcacgccatcatacattttttgaaatgttgggtaatttttcttttggtgattatttcaaagaagaagccatttttttatcatggaatcttttaacgaaggaattttgtcttccagaagacaaattgttggtgacagtttatcataatgatgatgtttctactgaattatggcgtaaaatctcaggtcttccagacgaaaaaattgttcgtatcgcgacggctgataatttttgggcaatgggagacacaggaccttgtggtccttgttcggagattttttacgatcatggtgatgaaatctggggtggaccgcctggaagtgcttatgaggatggtgatcgctttattgaaatttggaatctggtctttatgcaatatgagcaggtaaataaggaaaagcgtgttgagttgcctcatccttctattgatacaggtatgggattagagcgtattgctgctgttttacagggggggcacgataattatgacattgatctttttcgtgcgttaattgctgtctcacaggaaattacaggggttaaggcaacgggggattttattgcgagccatcgtgtcattgctgatcatcttcgctcttctgcatttttgattgctgatggtgttcttccttccaatgaaggaaggggatatgttttacgtcgcatcatgcgtcgtgctatgcgtcatgcacatcttcttggtgcgaaagaacccttaatgtggcggcttttgcctgttttaattcatgaaatgggacaagcttatccggaattggtgcgtgctgaatctttgatttcagaaactttaaagttagaagaaatacgttttcgtaaaacgcttgaacgaggacttggtttgttaagtgaagcaagtaccgatcttaaagaaggggatcacttaaatggtgaaattgcgtttaagctttatgatacctatggttttccgcttgatttgacgcaagatgctcttcgatgccgtggaatatccgttgatgttgcggcttttaataaagcgatggaaggtcaaaaagcgaaagcacgtgccaattggtctggttctggtgaaactgtaactgaggccatttggttttctgttcgtgatcagctgggagctacagaatttttaggttatgaaacagaaaaatctgaaggtattcttacagctcttgtacgtgatggtgaaattgttgatgatatttcttcggggcagaaagccatccttgtcgtgaatcaaacacctttttatggtgaatctggtgggcagattggtgatagtggtactatttctggtaaaaattttgtttttgaagtccatgacacccagaaaaaagctgatggtgtttttatccatattggagaagttaaatctggtcaagcaaggatgtctgagtgtgtagaattaaccgttgatggtgttcgtcgtaaaaaaattcgtgtgaaccattctgctactcatttattacacgaagctttacgtcaagtattgggatctcatgttacacagaagggttctcttgtctcgccggatcgattgcgttttgatttttctcacccaaagtctgtttctttggaagaattggaaaaaatagaagatttagcaaacgagattgttttgcaaaatagtgaggtaacaacacgtctcatgctcgtggatgatgcgatttctgaaggagcaatggcactctttggtgagaaatatggcgatgaagtgcgtgttgtttctatgggaaaccggcttgaaaaaggaaaattaaaaagccgttggtcaattgagctttgtggaggaacacatgtggaaagaacaggcgatattggtttgattcatattgtttctgaaagttctgtagctgctggagttcgccgtattgaagctttaacaggtacagctgcacgtctctatctcagccgtcaagatgcgcgtgtccatgaaattgctgatcttttaaaaacttctgctactgatgtggaagaacgtgtgcggattttgcttgaggatcgtcgtaaacttgaaaaagagttgaatgacgaacgcaaaaagagtgtgctaagtggcgggatagtaaaaagtgatcaagaggatattaccatcatcaatggcatttcttttatgggacgtgttgttaaaaatatttcgccacgggatcttaagacattagtagattctgggaagaagaaaattggctctggagttgttgccttcattggtgtttcagaagatggtaaggggagtgctgttcttggggttactgatgatttaacgcataagttgaatgctgttgatttggtacgtattctttcaggtattcttggtggtcaaggcggtggtggacgccctgatatggcgcagtctggcggtcccaaaggtaataaggctgatgaagcacttgcggtccttaaagcctctcttgaaggataa
>BH01180|4.2504840198526095
atggtggataaattgaactctaaagctagctcctttaaaagggtttcggtggatatcctgtcggcagagagaataataaaggctaatatgacggatgtagatagtaaagttgttggaaatgcttctttagagcatccggttatttcagaagaggagggtgcagcggcttttgcacgtgttatggcacaattaaaggcgcaggttggtatcgaggcttataccagttggtttggtcgtttaaagcttgcagaatatagccgtaatcttgtaaagctctctgttcctacagcatttttgcgttcttggattaataatcactatggttctcttttaaccaatttatggaaacaggagaattcagcgattcttcgtgttgaagtgattgttcgaggtatgaagcgcgtttcaaaagctgtcgtttgtggtaagaatgcagctcctgttgttcttgaagagaagacagcttcgtcttttcttgagaattatacagaacattcagtaagaggtgttgaagcagggatttttggttcccctcttgattctcgctatacttttgaaagttttgttgagggatcttctaaccgtgttgcattagctgcagcgcgttccattgcagaggggcataaaagtgctttgcgctttaatcctctttttattcatgcgtctgttggtttaggaaaaacacatttgcttcaggccattgcggctgctgcattgaagcgtttaaagcctgcacgagttatttatttgaccgctgaatattttatgtggcgttttgcgaccgctattcgtgataatgatgctctttcttttaaagaacagcttcgtgatattgatcttttgattattgatgatatgcaatttttgcaaggaaagtcgatacagaacgaattttgtcatttgctcaacatgctgcttgatagtgcaaaacaagttgttgttgctgcagatcgtccaccatcagagttggaatccctagatcttcgggttcggtctcgacttcaagggggtgttgctcttgaaattgaagcaccagattatgaaatgcgtttggaaatgttgcgccaacggttaaaggtggcgcaacaagatgacaacatgattgtaatttcagatgaggttttgcagtatattgctaaaacgattttgggttcagggcgtgatattgaaggagcctttaatcagttgttgtttcgtcagtctttcgaatctgatttgtctttggaaaggattgatgaatttttgggtcatttgacacgttcaggtgaatctaagcgtattcgaattgaagaaattcagcgcgcggttgctcgccattataatgtttctaagcaagatttattatctaatcgtcggacgcgtacagtcgtaaagccgcgacaagttgcgatgtatttggcaaaaatgttaacgcctcgttcgttgccagaaattgggcgtcgttttggaggacgtgatcatacgacagttttacatgctgtccgtaaaattgaagatttggtttgtgatgatcagacattagccaaagaacttgaattgcttaaacggttaattggagagcaggctgcatag
>BH00710|4.249539700877971
atgacagtagatcgtaattatatccgtaatttttccattgtggcgcatatcgatcatggaaagtcgactttagctgatcgtttgattcaaatgacaggagggcttgagacacgtgagatgaaagagcaagtgcttgattccatggatattgagcgcgaacgtggaattacaattaaggcacaaacggtacgcttacactataaagcaaagaatggtgagacctatattttaaatcttattgatacgcctggtcatgtggattttgcttatgaagtttcacgctcactcgcagcgtgtgaaggttcgctattggtggtagatgcgagccaaggtgtagaggcgcagacgttggcaaatgtttatcaagctattgataattctcatgaattggttgttgtactcaataaggttgatcttccagcagcagaacctgagcgcgttaaagaacaaattgaagatgtaatcggtatcgatacttctgaagccgtggaaatatcggcaaaaacaggtttaggtgtttctgatgttttagaagcaattgttacacaattaccatctccgcgtactggagatgttaacaagcctttaaaggcgatgttggttgatagctggtatgatgcatatcttggtgtcatcgttttggtacgggtaattgatggtatattgaaaaaaggtcagatcattcggatgatggggactggggcaaaatatccagttgaacgcgttggagtttttactccaaaaatgattcaggttgatgaattaggacctggggagattggttttataacggcctctatcaaagaagttgctgatacgcgagttggtgataccattacggaagagcgctgtccttgtgaagaagcgttacctggttttaagccagcgcaaccagttgttttttgtggacttttccccattgatgccgctgattttgacgatttacgtgcagctatgggtaagttgcgcttaaatgatgccagtttttcttttgaagttgaaacatcagcggctttggggtttggctttcgttgtggctttttaggacttcttcatcttgaaattattcaagagagattagaacgcgagtttaatttggatttaattgcaacagcaccttcggttgtttatcgtatgaatatgcatgatggttctgtcaaagaacttcataatccagcggatatgcctgatattgttaaaatttcttctattgaagaaccatggattcgggccacaataatgactcctgataactatcttggatcagttttagaactttgccaagaacgtcgtggaatacaggttagtttatcctatgttgggacgcgtgcgatggtgacatatgatttgccgctgaatgaagtggtttttgatttttatgatcgtttaaaatcaatctcaaagggttatgcatctttcgattatcagatgagggattatacggagggtgatttagtgaaaatgtctattttggtgaatggagagtctatagatgcattgtcgatgcttgtgcaccgcactattgcggaaaagcgtgggcgttcactgtgtgaaaaactgaaagaccttattcctcagcatatgtttcagattccaattcaagcagcgattggtggtaaaatcattgcacgcgaaactattcgtgctttacgcaaagatgtaacggctaaatgttatgggggtgatgtcacgcgtaagcgcaaacttttagaaaagcaaaaagaaggcaagaagcgaatgcgccaatttggaaaagtagagataccacagtcagcttttattcaagcgctcaaaatgaataaataa
>BH15270|4.244953265967146
atgaacacagtgtattctttatctaaacctcttgaacgtcgccaatctgttgctgttacggttggtgatgtgctggttggggggaggagtccaattgttgttcaatcaatgactaatacggatactgctgatgttgatgcaacagttgcacaagttgcagctctttggcaggccggttcgcaattggttcgcatcactgttgatcgttatgaagctgctgctgctgtgcccaaaatacgggagcgattggaacgtttaggattcgttataccattggtgggggattttcattatattggacacaagcttttatcagaacatcctgcatgtgctgaggctctggcaaaatatcgaatcaatcctgggaatgttggctttggtgcaaaaaaggatcgtcagtttgccgaaattatcgagattgcctgtcgctatcgtaaacctattcgcattggggtgaattgggggtcgcttgatcatgttttgttaacacggcttatggatgaaaatgctcagcaggaaaaccctttgtctggtggtgaaattatgcgggaagctgttgttcagtcggctcttcattcggctctttgggctgaagagatggggttgaaacgtgatcagattattctttctgcgaaagtgagtgatgtacaagatctcatcgctgtctacagtactttggcggaacgttgtgattatgcgctccatttgggattaacagaagcaggaatgggaacaaagggcattgttgcttcttccgtggctttgggaattttgttacagaaaggaattggtgatacgattcgtatttctttaacacctgaacctggtggagatcggacacgggaagtaaaggttgctcaggagcttttgcaggtgatggggtttcggcaattttttcccgttgttacggcttgccctggatgtggtcgtacaacctcgacagtgtttcagcaattggcacaaaaaattgaaacagatttacacaaaaatatgtctgtatggcgtgaaaaatatcctggtgttgaaagtttaaaggttgcggtgatggggtgtattgtcaatggaccgggagaatcaaaacatgctgatattggcatttcattgcctggaacaggagaaagtccagcagcacctgtttttattgaggggcaaaaggtgaagactttgcggggaacccatatcgctgaagaatttgaacttctcttaagtgattatattcatacacgttttgggcaaggttga
>BH12020|4.244933443846634
atgtttttaaacagtcttgatttgccgggacaacctgagaattcgcgtattgttgtagcaatgtcagggggggttgattcatcggttgttgcaggtcttttgaaaaaggaaggctatgatgttattggaattacgttacagctttatgatcatggtgctgcaacacatcgagtgggggcatgttgtgctggacaagatattgaagatgcgcgctgcgtagcagaaacattggggatacctcattatgttcttgattatgaagagcgatttcgtgaagctgtgattgatccttttgcagcaagttatgcacacggggagactcctgtgccttgtatagcgtgtaatcagactgttaaatttgctgatctcttagcaactgcgcgtgaattagatgcagatgctttggcaacgggccattatattcgttcccgttctcatggcgcgcatcgagcgctctttcgtcctctcgatagcgatcgcgatcagagttattttcttttcgcaacaacacaagaacagattgattatttgcgttttccacttggtgaccttcccaaagcacgtgttcgtgaaatggcgacagaaatgggctttgttgtggccaataagcatgacagtcaagatatttgttttgttccgcaaggaaaatattctgatattattacaaagctgcgtccagaagctgtcaatccgggggttattgtgcatgtcgatggacaagttttaggcaaacattcgggaattgttcattatactgttggacaacgtcgtggcattggtgttgcaaccggtgaagcgctttatgtggtttatctcgatgtggaaaatgcacgtgtcattgttggtccgcgtgaaatgttggaaacacataagctttttttgcgtgatgtgaattggcttggtgatgaacggttggataatttccctcccgatggtattgagatggctgtaaaggttcgttcaacgcgtcctccacatcttgctcgtttacattatcaagagggtgttttttctgttgactttttagagtgcgaaaatagtgttgcaccagggcaagcttgtgttttttatgatggaaattctgatggagcacgtgttcttgggggtgggtttgtaacccattcagaacgtgctgctgaaactgaaatgatgttgaaacgtgttttgtgcaatttggaaacaacatctgctgtggcttccgaatttaaaacaaaagtctcttatacataa
>BH06290|4.244609376477538
atggcggatacatttttttttacgccgtcccggcgattgacggttgctaatgttgctgagttgacaggtgcaaaacttcttaatccagagttttctaacacagttataaatactctttcttcgcttgagagtgctggaaaaggttctcttgtatttgtggagcatcggaagttttctgatgctttagtaggaagttctgctgttgctgttttttgtacaaatgaaatcgtttttaaagttcctgaatctatggcaattttggtgacgtccacaccacagcgtgattttgcccagattggtcgcatcttatttcccgattctgttaaaccaatgccttggtttggacagagagagatctctccgcatgcgcatattcatccaagtgctaagcttgcaggtgatgtatgtattgaggcgggagctgttattgggagaaatgttgagattggttcaggatctcttattgcatctactgctgttatcggtgaaaactgccgtattgggtgtgactgctatattgctcctaaggtaacagttcagtattctttgataggcgacaaagttcatctttatcctggtgcctgcattgggcaagacggttttggttatatcggtggtgcttctggaattgagaaagtcccacaacttggtcgtgttattattgaggatggtgtagaaattggtgctaatacgacaattgatcgtggaacatttgaggataccattattggtgaaggaagcaaaattgataatttagtgcagattgctcataatgtgaagattggtcgttattgtcttattgccgctcaatgtggaattgctggaagtacatccataggtgatatgtctcagcttggtgggagtgttggggtagcagatcatatcgtcataggtaaatatgttcagattgctgctggtagtggtgttatgaatgacattccggatggtgaaaaatggggaggtagtcctgcacgaccatttaaacaatggttccgtgaagtagcggctttgcgtagtattggcaaagttaaaaaggagaaacgctaa
>BH16530|4.2431177811315
atgactactgaaatccgtgttcctactttaggcgaatcagttactgaggcgacagttggtaagtggtttaaaaagcttggcgaagctgtggctgtggatgaacccttgattgaattagaaactgataaggtaaccgttgaggttccttcgcctgttgcaggaaaattatctgaaatcatcgcaaaagaaggtgatacggttgaagtaaaagctctgttaggattagtggaagctggagctgctggtatttcccaatcattttcaccttctgctacgcctattccagaagtgccatctgaattgaagcagtcttcttccagtggtgcaatgcagaaagatacaatgccgccctctccttcagcagcaaaattgatggctgaaaataatattgcaaaaagcaatatttcaggttctggaaaacgtggacaaatcctcaaagaagatgttcttggtgtcttagaacaagaagtaaaagcgccatctgtttctgcagcttcctcttcggcttctcttgttcaagaaaagcatgaagagcgggttcgtatgacaaaattgcgtcaaacaattgcgcgtcgtcttaaagatgcacagaatacagcagcaatgttaactacatttaatgaggttgatatgtcggctgtgatggatttgcgcaagcgttataaggatctttttgaaaagaaacatggtgttaaactcggctttatgggattttttaccaaggctgtttgtcatgcattaaaagaacttcctgctgttaatgcggaaattgatggaacggatattgtttacaaaaattacgtcaatgttggaattgctgttggaacggataaaggacttgtcgttccggtagtgcgtcatgcagatcagatgtcgttagcagagattgaaaaggaaattggtcgtttggggcgtcttgctcgtgatggaaaattagcggtttctgatatgcaaggtggaacttttaccattaccaatgggggtgtttatggttcgttaatgtcgacaccgattttaaatgcaccacagtccggtatcttgggaatgcacgcgattaaagaacgagcaatggttgttggcgggcaaatagtcattcgccccatgatgtatctggcgctttcatatgatcaccgtattgtagatggacaagaggctgtcactttccttgtgcgtgttaaggaaagtttagaagatccggaacgcctggttcttgacttgtaa
>BH05910|4.242714746826124
atgaataaaagtgaattggtgagttccgttgctgaaaaagcaggtgtttcgaaagcgcaggcaggctctgttgtcgatgcttttatcgcttctgtaacagaagctttagcttcaggaggagatgttcgtcttccaggttttggttcttttgaagtttctcatcgtgctgctacaaaggggcgtaatccttcaactggcgctgaaattaatattccagcgcgttctgtgcccaaattttctgcagggaaaagtctaaaagaagcagttaacaaataa
>BH05900|4.239925905077151
atgcaatatattgatgaaaagacagatggggtaaggggagaagtttatgctgttttacctcttcgtgatatagttgtcttcccacatatgattgttccactttttgtaggccgagaaaaatcaattcgagctctcgaagagacgatggcggttgataaacagatattattggtgacgcaaaaaaatgcttctgatgatgatccaaaatcggaagatatttatgatattggtacgtttgctaatattctgcaacttttaaagcttcctgatggaactgtaaaggttttggtggaggggattgcacgtgcaagaattagccaatttactacgaatgaaaattatcatcaggccctcgcaactcttacagaggagcctagagagaacgatgttgagattgaagctctttcgcgatcggtgattgcttattttgaaaattatgtaaagcttaataaaaagatttctcctgaagtggtcaatgctattggccagattgataatccttctaaacttgccgatactattgcttcgcatttgatgattaaactttcagaaaagcaagaaatattagcgctattacctgtgcgtgatcgccttgaacgtgttctttcttttatggaaggagagatttctgttttgcaggttgagaagcgtattcgttcacatgttaaacggcaaatggaaaaaaaccaacgggaatattatctcaatgagcagatgaaggctattcagaaagagttaggagcaagcgatgatagccgcgatgagctctctgagttagaagaacgcattacaaagacaaaactttcgaaggaagcgcgcgaaaaggctggagcagaacttagaaaattacggaatatgtctcctatgtctgcagaagcaacagttgtgcgtaattatcttgattggttattagcaatgccttgggggaaaaagtcgaagatcaaaaacaatttagactttgctgaaaaggtcatgaataatgagcattttggtcttgaaaaagttaaggagcgaattatcgaatatttggcagtacaaagtcgtgcatcaaaaataaaaggtcctattatttgtttgctaggtcctcctggtgtaggaaaaacatcacttgctcgctctattgcaaaagcgacggggcgtgagtatgttcgtatctccttgggaggggtaagggatgaagcagaaattcgcggacatcgccgaacatatattggttctatgcctggaaaaattattcagtctatgaaaaaagctaagaaatctaatcctcttttcttgcttgatgaaattgataaaatggggcaagattttcgtggtgatccctcttcggctttattggaagtgcttgatcctgaacaaaatggtacttttattgatcattatttggaagtcgaatatgatctttccgatgtcatgtttattacaactgctaatactctgaatattccaggaccgttaatggatcggatggaaattattcgtattgcaggttatactgaatgtgaaaaaatggagattgttaagcagcatcttttaccaaaagcactgaaggatcattgtttaactagaaaagagtttagtgtttctgatggcgctataagatcaatgatacaattttatacacgtgaggcaggtgttcgtaaccttgagcgtgaattaatgaaggtagcacgtaaatcagttaccaaaattcttaaaacgcagcaaaaatctgtaaaagttacggaaaataatattaatgacttcttgggtgttaaacgttatcgctataaccagattgaaggtgaaaatcaaattggtattgtgactggccttgcttggactgaagttgggggagagttattgaccattgaaggtgttatgatgtccggtaaaggcaagatgactgtaactggaaatttacgtgatatcatgaaagagtcaatttcagcggcagcatcttatgtgcgttttcgtgctattgattttggtattgaacccccactttttgataaacgtgatatccatgttcatgttccagaaggtgctacaccaaaagatgggccatcagctggaattgcaatggtgacggcaattgtttcggtattaacagggatagctgtgcataaagatattgcgatgactggtgaaattactttacgcgggcgtgttttaccaattggtggattaaaagaaaagcttcttgcagctcttcgaggaggtataaaaaaagtactcattcctgaagaaaatgcaaaagatttgattgatattcctgatgatgtcaaaaataatatggaaattattcctgtaagtcatgtgagtgaagttcttagacacgctttggttcgttttcctgatcctattggatggacagagccctctacggtgtctgtccctatcaggacagaaaacgaaagcgaaggaatacagattgcacactga
>BH01390|4.239549613888179
atgttcgcagtcattaaaactggtggtaaacaataccgcgttgttgctaaccaggtggtgagagttgaaaaaattattggaaatgccggtgatgttgttgaattcaatgacatattaatggctgggcaagaggataatgcgattattggtgcacctgttgttagagatgctttggttacggctgagattatagagcaggcgcgtgcacgtaaggttatcgcatttaagaagcgccgtcgtcaaaattcaaaacgcacacgtggtcatcgccaagaagtgacgacacttcgtattttagaaattttaacgggtggtttaaagcctaaaaaagcagttgctaaatcaattaaagaagaagcagctgtattaaaagcaacaacacaggagacaaaatcagctgcttctgttaaaaaagctgcaaaaaaatcagcaccacagaagcaagctgctgtagcatcaaatagtaaagaagattaa
>BH05680|4.238633626476128
atgtctccaaatattcgaccttttattgcgggaaattggaaaatgaatggaactggtgaatctcttggagaattacgtgccattgccgctggcattagctctgatttaggtcgtttgtttgaagcgcttatttgtgttccagcaacgcttttatcccgtgcttttgatattctgggtggagaaaatattctcttaggagggcaaaattgtcattttgatgattatggtccttatactggagatatttcagcttttatgcttaaagaagcaggagcaagtcatgtcattattgggcattcagagcgtcgcacagtttatcaggaaagtgatgcaattgttcgtgctaaagtgcaagcggcatggcgagcaggtcttgttgctcttatttgtgttggagaaacattggaagaacgcaaaagtaataaagtgttggatgtgcttacgcggcaacttgaaggatctttaccagatggtgcaacagcagaaaatatcattatcgcttatgaacctgtatgggctgtagggacaggcaatacagcgacttcagcagatgttgcagaggtacatgcgtttattcaccataagatgcattctcgttttggtgatgagggggccaagatacgtttgctgtatggtggatcagtaaaaccatccaatgcattcgagcttctgagtactgctcatgtgaatggtgctctgataggtggagcaagtttaaaagcgattgattttttaactatttgcgatgtttatcgtaaattataa
>BH02110|4.237017290258525
atgtcgattacagctgaacgtaaaaaagctattgtcgcagaatatgccaataaagtcggtgatacaggatcaccagaagtgcaggtcgctgtactttctgaacgtattgctaacttgactaatcattttaaatttcacaaaaaggataaccattctcgtcgcggtcttttgaaaatggtgtctcaacgccgtcgcttacttgattaccttaaaggaattgaccaaaatcgttatcagacacttatcaagaagttaggtttgcgccgctaa
>BH08300|4.234001595005893
atggcgagtaaggatgcattaaaggattattccctatctaaagacagtataggtgcttgtggtgagattattgagatcagtggtgtcattaagtggtttgatgggagtaaagggtatggatttattgtgcctgatttacctaattgtcccgatatattactgcacgttacagtgatgcgcagggatggctttcaaacagttttggagggtgctaaagttgtttgtgcggtagaaaaaactgaacgaggattgaagtgcgttcagataaaatctatagattgttcatcagcgattcacccagcagaatctccagcccgaacgcatgtcgttgttactccagaaagtggtttagagcgcgcaattgttaagtggtttaatcgtgataaggggtttggttttctgagtcgtggacagggaacagaagatatttttgttcatatggaaacattgcgtcgtttcggtttagcagagcttcgttctggtcaagttgttcttgtacgttttggtaaaggggaaaaaggcttgatgacagcagaaatttatccagatataaatattccgtttgctacacattga
>BH04320|4.213641327613195
atgtcacataatacatttggtcatctatttcgtgtaacaacatggggtgaaagtcatggtgaggctcttggttgtgtcattgatggttgtcctccaggcattacttttactctttcagatattcaatcttatcttaataaacgtaaaccgggacaatccaaatacacgacgcagcgccgtgagttggatcaagtagagatactttcaggagttattgttcaagacgatgggataacatttgtgacaacaggaacaccaatttccctgttgattcgaaatatggatcagcgttctaaggattatagcgcaatagttcatcagtatcgtccagggcatgcagattatacgtatgatgttaagtatggcattcgtgattttcgaggtggcggacgtgcttcagcacgtgagacggcagcacgtgttgcagcaggtgctgttgctcgtaaaattattcctggtgtgattgtacggggagctgtgatagcaattggtcctcatacgattaatcgcaatcgttggaactggtcagaggttgataacaatcctttttttacgcctgatgcagagatggtacaggtttttagtgattatatcgataaggttcataaaaatggttcatctgttggtgctgttgtcgagattgttgcagaaaatattccagcaggtttgggagcacctatttacgcaaaacttgatcaggatatcgcatcattacttatgtcgattaatgcggtgaaaggtgtcgaaataggtgatggttttgcagcagcacgcttgacgggggaagaaaatgcagatgaaatgcggatggggagtgatggaaaaccgctctttttatccaatcatgctggtggtattgtaggcggaatatcgagtggacagccgattattgcacgttttgcagtaaagcctacttcatcaattttgattcctcgtcgttcaattgatgttgatggtaatgatgtaaatgttataacgaaggggcgtcatgatccatgtgttgggattcgtgctgttcctgttggtgaagcaatggtagcttgtgctcttgcggatcattatctcaggcatcgcggccaggtagggtgcttcaaaaggtga
>BH10660|4.211742692620529
atggttgcagatttcgcagagcttcgccggaaaatggtcgacaatcaaattcgtacagtggatgtgacggatttatcagttcttgaagcgtttttaatggtaccgcgtgaagattttgtaccggaaaatatgaaagctttgagttatctcgataccgatattcttctatatccagcgcaggagggagttcctgcgtgctatttgatgggacctgcgcctttagctaaattgctacagcttgccgctgtaaaatcatcggatattgtgttagatattggggctaatggtggttattgtgcagcattgctttcaaaacttgcgcgttctgttattgcgttagaagctcataaagctcttttagaacgaactgcctcgactttagaacgtaatcaatgtaacaatgtggttgtggttcatggagcattggagcagggctatgccgttgagggtccttatgatgtgatttttattgagggttctgtcgattttatcccaaagattatctttgatcagatgaaagatggggggcgtcttgttgtggttgaaggacacggtaacgcaggtgttgctctaatctatgtaaaagaagatggaattatttctgcgcgtcgtgcttttaatctggctgtaaaacgtatttctggttttttaaagacgcctgattttatattttag
>BH04570|4.204148748036834
atgacaaaatgggtttatagttttggtgatggtagtgcagaaggaagtgcaagcgagcgcaatcttctcggtggcaaaggggctaatttagctgaaatgagtaatttgggtttgcctgtccctcctggatttactcttacgacagaagtttgtaatttttattacgcatatggcaagtcatatccaaaggaattacgggaagctgtcgaacaagcgcttaagcatattggtgaaaaaacaggacgtgaattttgtaacgaaaaaaggccacttttactctctgttcgttcaggagctcgggcttctatgccgggaatgatggatacagtgcttaatcttggtatgaatgatgaaactgtgaaagcaattgctttacaaaccaaaaatgaacgctttgcttatgacagttatcgccggtttattcaaatgtattcgaatgttgttttgggattagagcattcgtattttgaagagattcttgatgattcaaaaatgcgcaagggttacactattgatacagaaatgacggcagttgattggcaagatgttattgtttcttataaggcatatattgaagaaaagttaggtaaaccttttccgcaagatcctgaacaacaattatggggtgcgattggagcggttttttcaagttggatgacagcacgtgcggtcacttatcgtcgtttacataatattcctgaaagttggggaacggcagttaatgtccaggcgatggtgtttggcaacatgggtgaagattcagcaacgggtgttgcttttacacgcaatccatcaacaggggaaaaagagctttacggtgaattcttagttaatgcacagggtgaagatgttgtagcaggcattcgaactccgcaaaatattacagaaaatgcacgtattgttgcgggatcaaataagccatctttagaaaaaatcatgccagaagcttttgggaaattgtatcacattgggcagaagcttgaaaagcattatcgcgatatgcaagatctcgaatttacaattgaaaaaggtaaattgtggatgttacagactcgttcggggaaacgaaccgcacgtgcggctttaaagatggcgattgaaatggttgaggaggggttgataagccgtgaagaagcggtcatgcgaattgatgcaaaatcgcttgatcaacttctacatccgacacttgatcccaaagcagggcgttttgttgttgcacgtggtttacctgcttctccaggagcagcaactggtgaaattgtttttacttcggaagaggcagaaactgcatcggtagaaggacgaaaagttattttggtacgcatagaaacaagtccagaagatattcatggtatgcacgctgcagaagggattttaacgacacgcggtggtatgacaagtcatgctgctgttgtagcgcgtggtatgggaaagccatgtatttctggtgcagggagtgtgcggattgattatagtacaaacacaatgtttgcttcagggcaaagttttaaaaaaggcgatgtcattacaattgatggtgggagtggagaaatttttaaaggcaaggttgcgatgttgcaacctgagctttgcggagattttgcaaaattgatggaatgggctgatgggatgcggcgtataaaagttcgcgccaacgctgagacaccctctgatgcacgtatggggcactcttttggggctgaaggtattggtctgtgccgtacggagcacatgtttttttctggtgaacgtattgtcgctatgcgtgaaatgattttaagtgatgatgaaaacggacgtcgtaaagcactagataagcttttgccaatgcagcgttcagattttgtccaattatttgaaattatgtgtggattgcctgttactatccgtttgctagatccgccactccatgagtttttgccaaaaacggatgcagaaattcttgatattgcgacagttatgggggtttctaaggaggcgcttgctgaacgtgcacagcagttgcatgaatttaatcctatgcttggattaagaggatgccgtttggctattacttatcccgaaattgtggaaatgcaggcacgggcaatttttgaagcagcagcagaagctgctcaaaagtctggatctcctgttatgcttgaaattatggtaccacttgttgcactgaaatctgaactcgattttgtgaaaacacatatcgatcaggtagcttgtgaagtaatgaaggagaagaaaagcactattcagtatatggttggaacgatgattgagctgccgagggcggctcttcgagcagatgaaattgctgaaactgccgaatttttttcatttggtacaaatgatttgacgcaaaccacttttggtatttcacgtgatgacgctgcaccttttttagcaacgtatttccaaaaaggacttttggaacaagatcctttcgtatctattgaccgtgatggagtgggggagcttattgccattgctgcaaagcgtggacgttcgcagcgtgcaaaaattaaattgggaatttgtggtgaacatggaggcgatcctgcttctattgctttgtgtgaagaaaatgatctggattatgtttcttgttctcctttccgggtaccaattgcgcgcttagctgcagcacagtcagcaattgcaaaaaagagagagagattttag
>BH03890|4.196819733386717
atggtggtgaaaaatggtaaacaaataaaaagcaaaggttctaagcttgtttctgattttctcaagaatttacgtggtgtagataattgggagcaagtttcgcagtggcttgcattccgtaatgtagaagatattgaatgtattacgcctgatcaagcgggtgtaccccgtggtaagatgatgctttctaaaaaatttacatcgaaaacatcgttggcattgccttcagccgtttttatggccacaatttcaggagattatcctgaagatggtcatggttttgagtatcctaaaacagatggcgatttacgccttgaacctgacctttctacattaagcattgtgccctgggaagaagcccctactgcacaagtaatttgtgatcttgtctatcaaaatggcgaagttgttgattacacaccacgaaatgttttgcgaacagtgatcgatttttacacacaaatgggtttaaaaccagttgtgtcaccagaaattgaattttatttggtgcagaaaaatccagatcctgattatcctttagttcctccggttggtcgttctggacgttcaattggtggggggcagggctattcgattgctggtgtgaatgaatttgatgatttaattgatgatatttatcatttttcggaagcgcaagggctagaaattgacacgcttattcatgaggaaggagcaggtcagtttgaaattaatttacgtcatggcgatccaattgaattagctgatcaagtttttatgtttaaacgaacgattcgtgaagcggcattgaagcataatatgtatgcaacttttatggctaagcctattcaagggcaaccgggttctgctatgcatattcaccagtcggttgttgataagaaaacgggtatgaatatttttacacagaaagatgggaaggaaagtgtttgttttcgccattttattggtggattacaaaagcatatggctggtgtttttgtgatgcttgctccttatgtgaattcttatagacgtcttgtacctgatctttcggcgcctgttaatttgcgatggggatatgataatcgtactacagcttttcgtgtgcctcgttctgctccaaagggacgccgtgttgagaataggcttccttcttcagatgctaacccttatttagcgcttgcggcttctttagtttgtggtcttatcggattgcagcaaaagcttgaaccagatgagccgacaacaaagaatgtgaatgctgataatattgaattaccgcgtggacttattgaggctgtcaacttatttgaacaagatacagcagtgcgtgctattctaggagaggtatttgtaagtacttatgctgctatcaaacgacaagagtttgaaacttttatggaagtgattagcccgtgggaacgtgaatatcttttgctgaatgtttaa
>BH01610|4.191700126020336
atgcacgtttctatttttgctgttggtcgcatgaaaaagggagcggaacaagcattagttcatcattatttggatcgtttttctaagagttgtagcgctgtgggctttcattttaaaatactccaggagatatcagaaagtcgtgctccgacagcttgtcagcgcatggaagaagagggaagaagacttattgaatttttacctgaaaaatgtcgattaatcgtgttggatgaacgagggaagacagtttcatcatttgcttttgctgaacagttagggttttatcgtgatgaaggtgttcgtgatgttatcattgctttgggggggcctgatgggcataatgagcagataaggaatcgcgctgattttcttttgtcttttggttttatgacgtggccacatcaaattgcgcgtatacttcttacagaacagctttatcgtgctgtaacgattgctagcaatcatccgtatcatcgtttttaa
>BH04790|4.190917911347137
atgaatcgtttactcaatatgatgcgcacaactgcgctaagactttcggcactttatattttactatttgggttagttgcaacaggactttctatttatataacggcattttctgtttcattgttaactgagcaaacggaacaggctttgcgtgaagagttaagacgtatcgaaaacgcttataactatggtgggcttcctttagtaatacgtactattgattatcgttcacgacaacctggggcttttctttatcttatcactgattctatgggacgcattttagcaagcaatgttgcgcgtattgaagttggacttctgaatcataatggttttctttcgaattcttttttgtattcgcgttttggagaacatggcaaaacaagtgaacatcgggctttggcaattattgttaatttgcctaatgctatgaaaattcttgtggggcgggatttagatgaaccagagcgttttgcagcggttattcgtaaagcagttatgattgctctcgcagcaatggttggaggggctttacttatatggttttttgttggtaggcgtgcattgcagagaattgatcatgtaacagctgcatcacagcgcttgatgaagggtgatttcagtgggcgtttacctgtttctggggtaggggatgagtttgatcgattgtccgctaatcttaatgttatgttagaccgcattgaagaattaaatattggtttgcgtcaagtatcagataatattgctcatgatctaaaaacaccactaacgcgtcttagaaatcgcgctgaagcagcgctttcggggcaaaagacaaagtttgaatattgtcaagcacttgatggtattattgctgagtcagatcaacttattcgtacttttaatgctattttaatgatttcacgcattgaagcgagcagtgcaattgagcatcttgaaactatgaatatgaagctaattcttgaagatgctgttgaaatttacgaaccttttgctgaagagtctggtgttttgcttcagttaggagagacttttgataaagagttgaaattaaatcgtgagcttatagcacaatcaatttttaatcttatcgataatgcgattaaatatgcttctgaagatggaaggagggcgaaagtttgtttatcgatggaatatcgtggtgaacatttgttagttatcgttagcgataatggtccgggaattgcagcagataaacgtgataaagtaacagagcgtttttttcgtcttgaagaaagccgaacacggcccggttttggtattggtttaagtatagcaaaagctgtcatgaaacttcatggtggtgaacttttacttgaagatgccaatccagggcttagagctgttttattatttccttaa
>BH08780|4.188676379038936
atgaagtggttgaggagtaaatggttttcatcttatgaatggatgatcgcttttcgttatatgattcctaataaaaaacacgtagttgcctctgtaatttcaattatctctctcgttggaattatgttaggggtttttgctcttgttgttgttatggcagtaatgaatggttttcgtacagagcttctcaatcgtattcttggtatgaatgggcatcttattattcaaacaattaattctggtttttccgattataataatcttattccttctatagaatccgtgaatggtgttaaatttgctttgcctgttattgaggggcaggcgcttgtgcagggtgaacttcaaggaggatctggtgctttagttcgtggtatgcgcaaacaagatttagagaaacttaaaacagtatcggaaaatattaaattaggatcgcttgctcaatttgatcaagaggaaggtgttgcaattggaattagtttggcagaaaagttaggtcttacaatagggagtgatcttcgtattattactccagatggtgatgagactccttttggagttacgccacgtgttaaagcctataaagtggttgctatttttgaagttggtatgtctgaatatgattcaatattcgtttttatgcctcttcatgaagcacaagcattttttaatttgggaaataaaatccaatctttagagttatttttgaatgatcctgattctgttgatcgaataaaaccaatcttagagaaacttattgatcaacaggtctatttaattgattggcgtacgcgcaatcaagcttttttttcagccttacagattgaacgaaatgttatgtttttcattctttctcttattgttcttgttgctgctttaaatattatttcaggcctgattatgcttgtaaaagataaaagtcatgatattgcaattttacgtacaatgggggcacaacaaagtgcaattctgcgcatatttatcgtcactggtatgatgattggattaattggaacactcttgggcttaatttttggtgtcatagcgaccgcgaatatcaatcatattcaagactttatatcttggttatttaatgttgatgtttttaatcctcaactttattttttaacaaaattgcctgccaaaattgagtggggacagacagtcatggttgctgtaatggctttatttttgtcattccttgctgctctcattccggcctggcgcgctgctaagctagatcctgtacaagctttgaggtatgaataa
>BH16440|4.187554118714218
atgaaaattggagtaaatcatctccttattttacctattcttttgccattaattactggagcacttctccttttctatgatgaacgccgttcaaaacttaaatcattaatcagcatttcttctaccggattattagtcattgttgctgttttattgattatccatgctcttaaagttgcgccggctgccgatgtttatcggcttggcaattggccttctccctttggaattgtgttggtccttgatcgtttaagttctatgatgcttttactttccagcttgttgatcacagccgcgttggtttttgcacaggctcattggtataaagctggtcctcattttcagtcactgatgcaatttttcatggttggaataaacggcgcttttttgacaggtgatttgttcaatttatttgtgttttttgaagttatgttaacggcttcttatgggcttgtgttgcatggctctgggcagttacgtgtacgtgcaggattgcattatgtcgtcgttaatcttattgcttcgttgttttttttagttggtacggcactcatttatggaatcgttggtactcttaatatggccgatttggctgtaaaaatgaaacatataacctctgcggatattgttttatttgaaataggcgcggcgcttttggggattgcttttttactcaaagtgggtatgtggccacttaatttttggttgatgccgacttatagtgccgcagcagcacccgttggagcttcttttgcacttttaagcaaggtgggtatttatattgttttacgtctgacattgctatggtttggtcctgaaagtgaatattttagtcattttggtaaaatggttttattttatggtggacttgccactatggcttttggttttattggggtcttggcgagccaagttttggtgcgtttggtggcttatagcattcttgtctcttctggtactttgttggcaaccattgggatcggcaatatagcactcacagcaggtgcactcttttatattgtttcttcaactttagcctttggtgctttttttcttttggtggagttggttgaacgctgtcaagatgtggctgccaatgttttaactgttacaatggaagtctatggtgacgatgaagaagaggaagaggatgaagttggtacttatttgccggtaactttggcaattcttggagtctgttttggtatctgtgccattttgattattggtctaccacctttttctggttttattgctaaatttatgatgtttatggcaatcttaaaccacaataaagaagattttgctgcttctttaccggttcattatgattggctttttgtgatttttgttaccatttctggttttgcagctttaattgctctgacacgaacgggtattcgaactttttgggtgtctcatgaaggtacagttccgcgtgtgcaggtgatcgaatttgtacctattgctgttctccttactttgtgtgttcttataacaattatagccggtcctgttagtcattatatgtctgaaactgctaagactttgtatgaaccccggaactatattggaagtgttttagatgatttttctctcaaaaatagggagatgaatcaatga
>BH10020|4.178116627607215
atgcccacaactcagaaaattttaaatggacttgatcgtattctaacgctcgagttagtacgtgtcactgaacgggctgctgttgcagctgcacgctggcgcgggcgtggtgatgaaaaggctgctgatcaagcagctgtagatgcaatgcgtaaggaacttaatcgattgcctgttgatggtacagtggtgattggagagggtgaacgtgatgaagctcctatgctttatattggagaaaaaataggtcttcaaaatggattggcgattgatattgcacttgacccacttgaaggaacaacaatttgtgctaaaaatcttcctaattctttagctgtggttgcaattgctgaaaagggtaacctcctttatgcccctgatgtttatatgaaaaaaattgctattggccctggttatccaaagggggttgttgatatagatgcttctcctaccgataatatttacgcccttgcaaaggctaagggagtggttgttaatcagattactgtttgtattatggatcgacctcgccacgaaaaactgattaatgaagtgcgatcaacgggggcatcaattcgcttaattggtgatggggatgttgctgccgttattgatacaactgatccagatgaaaccggcattgatatctatatgggtattggtggagcaccagagggtgtattagcttctgcagctttacgctgtattggtgggcagatgcaaggatgcttgctgcttgatacagacgaaaaaattgcacgcgcggcaaaaatggggatcgataatcctcataaagtttatacaatggaagaaatggcaaagggtgatgttttgttttctgcaacaggtgtaacagatggaaatatactctctggtgttaaattcacctctcgttatattcaaacagaaacccttgtgatgcgttcacacactggtacaattcgtaatatcaaagcacaacatagagaccattcaaaatttgattaa
>BH11380|4.176633570866572
atggcacgtcaatttatctatcatatggctgggcttagtaagacttacggcaataagaaaattttggaaaatattcatctctctttttatccagatgcaaaaatcggtattttgggaccgaatggtgcaggtaaatcaaccattttacgtattatggctgggatagataaggagtataccggagaagcatggctttctgaaggggtgcgttgtggctaccttccgcaagagccatttcttgatgcaagtaaagatgtgcgtgataatgtgatggaaggtgtggccgataagcaggcaattgtcgagcgttataatgaattaatgatgaattacagtgaagaaacggctgatgaaagtgccaggctgcaagatatcatcgacggtcaaaatctttgggatttagaaagtcaagtagaaatggctatggctgctcttggttgtccaccagcaaatggggatgtgacaaagctttcaggaggtgagaggcggcgtgttgcactttgtaaattacttttgtcaaaaccggatttattacttttggatgaaccaacaaatcatttagatgctgaaactacagcttggcttgaaaggtatctgcgtgaatattccggcgcggtacttttggtgacgcatgaccgttattttctcgacaatgtaacgggttggattttagaattagatcgcggtaaaggtatcccttatgaggggaattattctgcttatttggcggctaaagccaaacgtttagcgcaggaaggacgtgaagaggctgctcgtcaacgtgcgttatcacgcgaacaagaatggatagcttctagcccaaagggacggcaagcaaagtccaaagcacgaattaaagcctatgatgagttggttcaagcttcacgtgaacgccgtcctggggaagcacaaattattattcctattggcgaaagattggggcaggttgtcattgaagttgataatctctctaaagcatatggagaacgtgtcttgattgatgatctttcttttaagcttcctgctggcggaattgttggagtcattggtgccaatggtatgggaaaatctaccttgtttaaaatgttgacggggcaggaacagccagattcaggtcaaatccgtatcggggaaacagctcacatgagttatgtcgatcagagtcgcgattcattggttggtgataaaaccgtttgggaggaaatttctggcggtaatgacgtcattaaattaggtaaatatgagatgaacagtcgcgcttattgcggggcgtttaattttaagggtgcagatcagcagcagaaagtagcaaatttatcaggaggtcagcgtaatcgcgtgcatttggctaagcttttaaaagagggaggaaatgttcttcttcttgatgaaccgacaaatgatcttgatactgaaacgttgggtgcattagaagatgcactggagaatttcgctggttgcgcagttatcatatcgcatgatcgtatgtttcttgatcggttggcaacccatattttagcgtttgaaggcgatggtcatgtggaatggtttgaaggtaattttgccgaatatgaggctgataaagttcgtcgtttcggtgcagattctcttaatcttaagcgtgtgaattataagccgctgacacgctaa
>BH05940|4.174635598766432
atgcaggttaccgagacgcttaatgaaggactgaagcgcgaaattaagatcgtggttccagcgagaaatttagaagagaaattgaatgaacggttggataataccaaggataaaatcaaacttaatggtttccgtcccggtaaggtaccagctggatacttacgaaagatgtacggcaagtcttttatggcggaaattctcaatgagattgtcagcgatgcgtctcgttctattttagctgagcgtggtgagcgttcggctatgcagccaaaaattgatgtagaagaagataaaaagattctagatggcaaagccgattttatttttagtttaaaatatgaagttttgccaaaatttgaaattaaggactttgaacatattgaaattatccgtgaaattgcggttattcctgaacaagagattgatgatcaagtaaagcgtgtactttcctctgcgtgtaactattctttaaaagatggtccttctgaggaaggtgatcgtgttacgatagactatattggtaaacttgagggtgttccatttgagggtggagcagagagtgatgcacaattgattctggggtcaaagcaatttattcccggttttgaagagcaattagttggtgtaaaagcaggggatatgaaaacaatttctgttaagtttcctgacaattacagtgcggttcatttggctggtaagaatgcagaatttgatatcaccgttaaagccgtctgcaaatcggacgagctaaaaattgatgatgaagcagcacaaaaagttggtttggagtctttagagcgtttgcgtgaagttgttcgtggacagattgaaagccaatatggttcaatgacacgtcaaaaaattaagcgtcaaattcttgatgctttagatgctgattataattttgagattcctgaaggacttttagaaattgaatttaataatatatgggctcaggttaatgatgatttaaaaaaggctgggcgtagtttcgaagatgaaggcgttacagaggaacaggcacgggaagaatatcgtgtgcttgcacagcgccgtgttcgtcttggtttggtactttctgaaattggaatgaatattggtgttaaagtaagtgaagatgagttaaaagcagcagtttttgatcaagttcgccagtatcctggacaagagaaagaaattatggactttttccgtaatactccggaagctgttgcaaatctacgtgctccgatttttgaagaaaaagttattgatcatttgttggcacggataaaagtcacagataaagaagtgacagttgaagagcttatgaaagaatatgatgaaacagatttaacggaaaaaaaaccgctaaagaaaaaaactgcagagaaagtttcaactaagaaaaaggcacctaaaaaaagttaa
>BH06140|4.173336422404794
gtgtttttatctgtttttgaactttttaaaattggtattggtccatccagctcccatacgatggggccgatgactgctgctaatatgtttttgcgagagattatgagatgcaattttttaagatcatctcatactgggatttctcatatacgtgtctatctttatggttcattagcttttacgggagttggtcatgctacagatagagctgttatattaggacttttaggagaagaagccgcaactgttaatcctgataatatagatatactgttagaaaaggttacacgtgaaaagaaagtgcaaccagacggccatcctgcttattggtttaatttgcaaagtgatcttatttttaaacgaaaggaagttttacctggacatactaatggacttgcgtttgaagggcttgatgctgatgggaacgttcttttgaggcagacttattattctatcggtggtggttttgtggtgactgaggatgaattaaactgtataaatggtaatacgcaatcaaaaacttctaaggtaccatatccttttgattctgcgcgtaaaatgttatcaatggcagaaaaatcagggttatcaattgctgaaatgaagcgcttaaatgaagagacaaagatggagcgttctgcgcttaatacaggccttgataatattttttcagcgataacaaaatgcattgatagaggtctttcacaagaaggtgagttaccaggtggattgcgtgtttcaaggcgtgctaaaaaactatatgaaacgcttttggaaaaccagaagaaaaatcgcaattatccacttttagcaaatgattggctttcagtatatgccatagcagtgaatgaggaaaacgccgctggtggtcgtgttgttacggcaccgacgaatggtgcagctggtgttgtgcctgcagttttgcgttattatcttcagtttaatgataattcagatcaagaaggaatacataattttttgttgacagcagcagctattggtggtgtcatcaagcataatgcctctatttctggtgcagaagtgggttgtcaaggtgaagtgggaacagcatcttcaatggcagctgcaggattgacagctgtgttaggtggtacaccggctcaaattgaaaacgcagcagagattgcacttgagcatcatttgggaatgacgtgtgatccggttgcaggtcttgtacagattccttgcattgaacgcaatgcgatgggggccgttaaggcggtaacagcttcttctcttgcgttgcatggtaatgggaagcattttgtttctcttgatgcttgtatagaaacaatgcgtcagaccggacatgatatgagtgaacgctataaagaaacgagtaaagctggtctcgcagttaatgcaatatcctgttaa
>BH01010|4.17157800179954
atgaaaaagaatgagcaagatcagaaaacacaccaaacggtttataatatcagtgagcgagaagctctagactttcatagtcgtggtcgtcctggaaagcttgaaattgttgcaacaaagtctatggcaacacagtatgatttagcacttgcttattcgccaggtgttgctgttccggttaaagcgattgctcaaaatccagaattggcttacgattatacgacaaagggcaaccttgttgctgtaatatcaaatggaaccgctatcttgggtttaggaaatttaggtgcactagcgtctaaaccggtgatggaaggtaaagcagtactttttaagcgctttgcggatattgattctattgatctggaaattgatacgaatgatccggaaaattttatcaatctggttcgtcatttagagccctcttttggcggcatcaatctggaagatattaaagcaccagaatgttttatgattgaaagtcgcttacgcgaggtcatgaatatacccgtttttcatgatgatcaacatggtacagcaatcattgtggctgctggagtactcaatgccttgtatttaacagggcgcgatatggaaaatacgcggttagtttgtaatggtgctggttctgcgggaattgcttgtattgagttgattaaggcgatgggatttcgatctgaaaatatcattttatgtgatacaaaaggtgttgtttatgaggggcgcaaagaggggatgaatcagtggaaatctgttcatgctgttcgaacagataaacgcacgcttgctgaagcgatggaaggtgccgatgtgttttttggggtttctgctaaaggtgcgattacccctgaaatggtaaaatcgatggcacctcgtccgattatttttgctatggctaatcctgatccagaaattacgccggaagaagtgatgcaagtgcgtaaggatgctattatcgcaacaggtcgttccgattatccaaatcagattaataatgttctttgttttccttatatatttcgtggtgcgcttgatgtgcgtgcgacagttattaatgaagatatgaagattgctgctgcaagagctattgcggatttggctcacgaagaagtacctgatagcgttgccgaagcttatcgtggaaagcgcttgaaatttggtccgaattatatcatccctgttccttttgatccgcgtttgtttactgttgtttcaattgcggtggcaaaagcggcaatgaaaagcggtgttgcgcaaaggcacattgatgatttagaagcttatgagcgtgatttgaatgcgagacgtgatcccatttcttccatgatgcgtggtgtttataatcacgttcgtcagtcaccaaaacaaattgtctttgccgaaggtgaagaagagcaggtaatgcgagcagctgtttcctatgtccatcaaaaattaggacaggcgattttgattggtcgtgaagaacaagtgagagagaatgctgctattgctggaattgatcttgagcgtgaaggcatttctgttatgaacgccaagctctcttgtcgtttggatgcttacgcgaattatctttataaaaaaatgcagcgtcaaggttggctgttgcgtgattgtcatcgtcgcatcaacaatgatcgcaattattttgctgcttgtatggtggcattaggggatgctgatgcaatggttacaggggttacacgcaattatgaaacagcgttgattgatattcgtcgggtgattgatgaaaaaccgcgagaacggttaattggtatttcaatggccatttgtcgtggacgaactgtgtttattgccgatacagctgtttatgagaatcctaacgccgaagaatttgcgcatatagccgaacagacagcttcttttgttcgtggattggggtatcaaccacgggtggcatttgtggcattttctacttttggttatatgaaaggacaggttacgcgccatattcaagatgccgttaatattttgcgtgaacgcagggctgattttgaatttgatggagaaataagtgctgatgtagcgcttaatgtgaaattgatgcagcaatatccctttatgggattaacggaacctgctaacattttggtgatgcctggatatcatgcgtcttctatagcaagtaaaatgttgcaagagcttggtgaagcaaccattattggtcctattttgattggactggaaagatctgttcaaattgtaccatttagtggcagtgatacggatgttgtcaatatcgcaaccctagccgcttaccatgcagaaaagttataa
>BH06080|4.170196784913072
gtgaatagagcggaaaaacgcgaatttgttacatggcttaacgaggcttttcgaaagtctggttctgttattgttgcacattattccggtctgacggtttcacagatgaacgatcttcgttcgaaaatgagtgaagctggcggtgccattaaagtcgccaaaaaccgtcttgctaaaattgctcttcagggcacggaatctgaatcgatagtagatttgtttagtgggcagacacttattgcttattcagaagatccaattacagcaccgaaagttgctgttgattttgcgaaaaccaatgacaaatttgttatccttggcggctcaatgggcgcaacaagtttgagtgtagatgctgtgaaatctttagcttcattgccttcactcaacgagttgcgggcaaaacttgtgggtatgatttctactcctgcgactcgtatcgcacaggttgttaatgctcctgctggtcaggttgtacgtgttattggcgcatatgctcaggagggtaaggcggcttag
>BH01580|4.166086119265209
atgaaggacatggggcgaaaagcgcgtcgtgctgccacagtgttggcagttatgtcttctgaacaaaagaataaagcgttagaaatgatagctttgagtctagaggctcattcagatgaaattttacgcgctaatcatcaagatttattgaacgctactcagaataatttgacagtagcgatggttgatcggcttaagttaaatgaagtgcgtttgtgtacaatcatagacagtgttcgccaagttgcttgtttgcctgatcctgttggacaagtgatggatgaatggacacgtccaaatgggcttcatatcagccgtgttcgtacacctcttggtgtaattggtattatttatgagagtcggccaaatgttactattgatgcgagtactttgtgcttaaaagctggaaatgctgcaattttacgtggtggttcggatagttttcactctgcgcatgcacttcattgtgcgttggtaaaaggattgaagaaagcaggttttcctaaagatgctattcaaatggttgcaacgaaagatcgtggtgccgttggagaaatgcttaagggattagatggagccattgatgtaattgtgcctcgtggtggtaaaaatcttgttgcgcgtattcaggttgatgcccgtgttccgatttttgcgcatttagaggggctctgtcatatttatattgatcagtcagcagatttagatatggcacgtaatattgttttgaatgcaaagttgcgacgcacaggtatatgtagtgctgttgagacagttcttattgatcgccaggcattagaaaagtttcttcctattttgactgctttacagaaaaaagggtgtgaaatccgcgcaacagaagatattgtttttcttatgccagacgccaaattagcctttgaagaagattggtcgcacgaatatcttgatgcgattgtgtctgttaagacggttgaaagtgttgagggagccattgctcatatcaaacgttattcatcaggacatactgaatcgattattgctgaggatatggaaattgtggagaaattttttaatcatttggattcagccattttattgcataatgcatccacacaatttgctgatggaggtgaatttggttttggggcagaaattggtattgcaacaggaaaaatgcatgcgcgtggtcccataggtgttgaacaactgacgtcatttcagtaccatattaaaggaaatggacaggttagaccttga
>BH05160|4.165448596738405
atgtttaaaacatttgatacaatttttaaaggcgcaacagttgtaaatcatgacggaagtggcaaacgtgatattggtatcacgaatggccgtattgctgaaattggtgatcttacacgtgcgtctgctggtgaggtggttgactgtatagggcttcatattttgcctggtatcattgatagccaagttcattttcgtgagccaggcaatgaacataaggaggatttggaaagtggctctcgttctgcggttttaggaggagttacagcagtatttgaaatgcctaatactgatccattgacgatatcggaagaaacattgattgataagattaaacgtggatttcatcgaatgcattgtgattttgcattttgggttggaggaacacgtgaaaacgcccatgaattggttgagttagaaagactttttggtgttgccggaattaaagttttcatggggtcttctacgggtgatcttttagtggatgatgatgaaagtgtgcgtcttattttgaagaacatacgccgtcgtgcggcttttcattctgaagatgaggcaaggctcagagagcgtaaaatgttgcgtattgaggaagatgcgtcatcgcattcagtttggcgtgatgaggttgcagcgttaaaatgcacacaacgcttggtgaaaattgcgcatgaaacgaaggcgcgtatccatattttacatctttctactgcggaagaaattgattttttgaaaaatcataaggatgtcgcaacaattgaagttacacaacatcatttgactttaacggctgatgattatcagcgattgggcacgttgattcagatgaatccacctatccgtgagagtcgccaccgtgaagcgctttggtacggtgttcagcagggtatcattgatattttaggctctgatcacgcacctcatacgcttgaagaaaagttccaaccttatcccgcctcaccttcaggtatgacaggtgtgcagacaacagcagccattatgttaacccatgtaaatgcaggaaagatatctcttgaacgttttgttgatctcacgtctcatggtcctagccgtatttttggcataagccgtaaagggcgccttgctgttggatatgatgctgacttgactattgttgaccttaaacgggaagagattataacgaatgtattgattggttcacgcgcgggttggacaccttatgatggtaaaaaagttaaaggttggcccgttgggaccattatccgtggtatgcgggttatgtgggaaggtgaaattgtgacaccttcacagggtgaacctgttaaatttacggaagttttggtgtaa
>BH03980|4.163427804090885
atggcatttaattttttcatcaatttatttctatttgttatttttttgttatggcttggccagagtaagaggatgaaatggagcctctcattacgtgttatgctagggcttatccttggcttgatttttggcagtgttttgcaggttatttatggagaaggtgaagctactttgttgaaatcaattgaatggtttaacattgttggtaatggctatatcttgttattacagatgattgttatgccattggtttttatctctatcgtttcagcgatcgctcatttgcattctgtttatgctattggcaaaatgagtataatgacaatttcaatattgctctttacaactgctctttcagcgttggttggcgttttggtagttaatgcctttggattaacgacgagtggtttggtaaatgaagggcaagatgtttctaatattctcggggatcgtatttctcaacttggggatatgaatattccaaagatgattttatccttaattcctaaaaacccctttgctgagttaagtggagccaagcgtacatcaattatcagtgttgttatttttgcgtcgtttttaggggctgcggttcttcttttaaagaaagatgagccagataaaggggaaaaagcacttctatttattcaagtggcacaatcttggattatgcggttagtccgtattgtgattgctttgacaccttatggtatttttgcacttatgactaaagtaggtgcgtcttcgcatgttgcagatattttaaatttattggtttttattatcgcctcctatgttggtattatccttatatttggaattcatggtgtgttgcttggtatatcgggaattaatcccttccgttttttcaaaaaggttttaccggttttgacatttgcttttagcagtcgttcaagtgctgcaagtattcctttaaatattgaggcccaaacgcaatggattggtgtcccacaatcaatagccagttttgcagcctcttttggggccacaattggacaaaatggttgtgcaggtctttatccagcaatgcttgcgaccatgatagcgccctctatgggtattaatccttttgatcctacgtggattgctgctcttgttggtgttgtaacgttgagttctattggtgttgctggtgttggtggtggtgctattttcgctgcattgatcgtgttgccaattatggggcttcctgtttctttggtcgctgtacttatgtctattgaacctttcattgatatggggcgtacagctttaaatgtaaatgattcaatgttggctggaactataaccagccagatgttacaaacaacggatagaagcatctttgaaaaataa
>BH12150|4.162046650385087
atggataaaaaattattagagatagaagatttacgtgtttcttttcctacaacgcgcggcgttttagaagctgtacgtggcgttagcttctccgtggggaaagaaaaaatcggaattgttggggagtctgggtctggaaaatcaatgactggacgcgcaatactcaaattgagcccaagagcagcaatcgtcaaagctaaaaaaatgcgctttgatgatgtcgatttattgtcagcaagtgaatcgcggatgcagactattcgcggtaagcgtatttcgatgattttacaagatcctaaatattcgcttaatccattagtgcgtattggggatcagatcatggaggcgtattgtattcatcatcgtgtttcaaaagttgaggcacgggaaaaaacaatttctatgttggaatccgttcatattcgtgatccagaacatgtgatgaggctctttcctcatgaaatatcaggtggtatggggcagcgggtgatgattgctatgatgcttattcctgaacctgatttaattatcgccgatgagccaacttctgcacttgatgttacggtgagatgtcaagttttgtcagtgttagatgaacttgtaacaaagtctgggacaggacttatttttattagccatgatttgaatatgattgctgatttttgtgatcgtgttttggtgatgtatgccggtcgggtattagaggaattgcctgcgcgtgatttatcttgcgcttgtcatccctatactaaagctttactagctagtttgccacggcttgataatcctgttgacgttttagctgttcctgaacgcgatcctaattggttgcataatcctacgattgttaatggtgttgaaggagttacttcgtga
>BH10920|4.162003141696167
atgacaaatcatccaagaatgcaagagagtgcgaacggaaaaaaaatgttgggcgctgaaatggtggttcaagctcttattgatcaaggggttaaacatctatttggttatcctggtggggctgtccttcctatttttgatgtactttatcaacaggattcactgcagcatattttggtgcgtcatgaacaagcagcaggtcatgctgctgaaggttatgcacgcagcacagggaaggtcggcgttatgcttgtgacttctggtccaggggcaacgaacgctgtaacacctttgcaagatgcacttatggattctattcctcttgtttgtttttctggtcaggtgtcaacaactgtgattggaacaaatggtttccaagaggctgatacagttggtattacaaagtcctgtacgaaacaaaattggttggttaaagatgtaaatgatcttgccgctatcattcatgaagcttttgctgttgctcaatcaggacgtccagggccagttttggttgatattcctaaggatatacaattagcttcaggtgtttatagagcgcctcaagttttggtatctaggcatttttctccacagttggaaaggaatattgaggctattgaatgtgctgtttctcttttagaagaagcaaaacgtcctgttatttattctggtggtggtgttatttcatcaggtcttcaagctgtacagcttttgcgtgatttggttcaattgggagattttccgattacttcaacactcatgggacttggtgcttatccggcttctggtaaaaattggcttggaatgcttggaatgcatggaacttatgaagctaatatggccatgcatgattgtgatgttatgctggctgttggggcacggtttgatgatcgtatcactgggcggcttgatgcatttgcacctcatgcgcgcattattcatattgatgttgatccttcttctatcaataagatcgtaaaagtggaagttccaattattggcgatgtggctgatgttttaggagatatgatgcaatgtttgcatagacagcaaccaatctttaagagtgaaggccgtgatgcgtggtggaagcaaattgattgctggagagctcgtaattcattagcataccctaagaaaaaagatattattatgccacaatacgctcttgaacgactttatgctcttactaaagatgtgaatgcttatattacgactgatgttgggcagcatcagatgtgggctgcacaatattatcactttgatgagccaaaccattggatgacttctggtggtcttggaactatgggttatggtttgcctgctgctattggggtacaaatcgcacatcctgatgcatttgttgtatgtatttctggtgatgcttcaattcaaatgaatatccaagaactcgcaacggcaatgcagtataacacaccagtgaaaatttttattttgaataatcagtatatgggtatggtccgccagtggcagcagttgttgcatggtaatcgtctttctcattcttacaccgaatcaatgcctgactttgtgaaattggcacaagcttatggagggattggtattcattgttccaaaccggatgaacttgatgataaaatacagcaaatgattgactgtgacaaaccagttctcttcgattgccgggttgataatttagaaaattgttttccaatgatcccatctgggtgtgcacataatgatatgctattacctgacgaggctcatgatgaagcagttgccaatgctatttccgctgaaggacaatgtttggtttaa
>BH07630|4.1602434902142456
atgattcgatctgttgtgcgtggtataggaggtgccttacccaaaaaaagcttatcgaatgatgatattgcgaagtttgttgaaacatcagattcttggattgttcagcgtacgggaatacgccaacgctacattgccaatgaaaaggaaacaacagtttctttgggagtagaagctgcacaagctgcacttataaatgctggtttaacaattaaagatattgattgtattattttggcgacatcaacaccaaatcacacttttcccgcttctgctgtcgaaattcaacatgctttgggaatgagccatggatttgcgtttgatattcaggctgtttgctcgggttttatttttgctttaacaacaggagatgcttatttacgctgtggaacagccaaaaggattttggttatcggatctgacacattttctcgaattttagattggcaagatcgtacgacatgtgttttgttcggtgatggtgcgggtgctgctgttttagaagcacaagaaattgagagaggcgttgcttctgatcatggcattttatctacaaaattgcgctctaatggtgcgtatatggataaactttatgttgatggtggtccttcaacaacgcaaaaaactggctatttacgtatggaaggacgagaagtttttaaatatgcagttggtatgataaccgatgtagttgatgagtgttttgcagctgcaggtatggattcttcacaattagattggtttgtacctcatcaggccaataaacgtattattgaagcgtcagctaaaaaactaggaatttctatagataaagtggtaatcaccgttgatcgacacggtaatacgtctgcagcatctgtgccattggctttaacaatggctatttgcgatggaaaaattaaaaaaggagatcttgtcatgttagaagctatgggaggagggtttacatggggtgcaattcttattcgttggtag
>BH15820|4.160222416954416
atgaaatttcaagcacgtgttttaacactttatcctgaaatgtttcctggttttttgggttgttctttagcagggcaagctttaaagcaggggatatggtcgcttgagacagtgcagattagggattttgctcttgataaacatcatagcgttgatgatacgcctgctggtggtggtgctggtatggtgatgcgggctgatgtgttagcggcggcactggatagttgtccaaatgattccccaagattgttaatgagcccgcgtgggagactcttgaatcaggcttatgcacgttctttggcacggtcttcgggagtgacattggtttgtgggcgttttgaaggagtcgatgagcggataatagaagcacgagaattagaagaagtgtccattggtgattatattctttcagggggcgaaacggcggcactggttcttttggatgctattgtgcgtcttcttcccggtgttatgggtaatgagatctccgcaaagtgtgaaagttttgagaatggtttgcttgagcaccctcaatatacgcgtcctgctgtttttgaagggcgtggtattccgccagtgttgacgtcaggtcatcacaaagctatcgccaattggcgtcaacagcaagccgaatcgttaacacggcaacgtcgccctgatctttacgctctttataataaaaatcgtcagaaaacttga
>BH02460|4.156299396157633
atgaagattaaaatgcgtggtcaagatgtgaaggttttttatggaagcaaagaagctctccatggtattactcttgatattcctgaacatcaggtcactgctttgataggtccttcaggttgcggaaagtcaacttttttgcgttgttttaatcgtatgaatgatacgattgaaggcgctaaaataaccgggcttattactttagatggggaaaatatttatgaatcgcgtattgatgttgtagaattgcgtgcgcgtgttggtatggtttttcaaaaacccagtccttttccaaaatctatttttgaaaatgttgcctatggtccacgcattcacggtttagtcaaatcgcgcgctgaattacatgatgtggttgaaaagagtttaaggcaggccggtttatttgaagaagtaaaggatcgtcttcatgaggcgggaaccagtctgtcgggagggcagcaacagcgcttgtgtattgcgcgtgctattgcggttagtcctgaagttattttgatggatgagccttgttcggctcttgatccaattgcaacggcacgtattgaagaacttatcgatgcattacgaaaggattatacaatcgtcattgtgacacattcgatgcaacaggcagcacgtgtttctcaatatacagccatgtttcatttggggcatttggtagaagttggggaaactgaagtgatgttcacctcaccaaaagagcaacgtacacaagattatattacaggacgttttggatag
>BH05370|4.150181078906046
atgaggcgtgttgttattactggtttaggattggtatctccattagctggtgatgtcgagtatagttggaaacgacttcttgaaggaaaaagtggtgttcgacgcattactgaatttgatgtatccgacttatcgtgccagattgctgcgcgtatccccgtaggggatggtacaaatggtacatataatgctgatttgcatatggaatccaaggagcagcgtaaggttgatgcatttattgtttatgcaattgcagccgctgaccaagcacttgcagatgctgagtggtttcccaagagtgatgaagaccagatttgcacaggtgtgttaattggttcgggtattggtggcattgaagggattgttgaggctggttatacgcttcgtgataaaggtccacggcgtatttctcctttttttattccaggacgtttgattaatcttgcttctggttatgtatctattaaatatggtttgcgtggtcctaatcattcggttgtaacggcctgttcaacaggtgcacatgccattggtgatgcagcacgtttgattgcgttgggtgatgcagatgtgatgctagcaggtggcactgaatccccgataaatcgaatatctcttgctggtttttctgcttgtcgagctctttctacttgtcgtaatgatgatcctgaacgggcatcacgtccttatgatgttgatcgtgatggttttgtgatgggggaaggagcagcgattgttgttttagaagagcttgaacatgcaaaaaaacgaggtgctcgtatttatgctgagattattggctatggtctatctggtgacgcttaccacattacagcaccttcagagagtggtgaaggtgcgcagcgtagtatgatggctgctcttaagcgtgcacaagtgaatgtaagcgaacttgattacattaatgctcacggtacatcgacgatggctgatgttatagaattggctgctgttgagcgtgttttgggctattatgcaccacaagtatccatgtcatcaacaaagtcatctataggacatttacttggtgcagctggtgcagctgaggctattttttgtgttttagctatacgagataatatagctccagcaacacttaatcttgaaaatccatcaattgaaacgaaaattgaccttgttccacataaaccgcgcgagcgaaaaattgatacagttctatccaattcttttggatttggtggaacaaatgcgtctttagtgatgcggcgtttttcggaataa
>BH10240|4.131938201484657
ttgaataaagatctttttatttcgtcttttgatcatcgggtttataaaaagcagccgcttgcagaaaggatgcgtcctcactcccttaatgatgtaacgggacaaagtcatttggtaggagagaaaggtttgctttcacggatagtggcagctggctcaattggttcgatgattttttgggggcctccagggacaggaaaaacaacagttgcgcgtttattagcacttgaaacaaatttcgcttttgaacaagtttctgctatttttactggggttgctgagcttaagaagatttttgaaagtgctcaggcgcgttttatgtctggaagtcaaacagttttgtttgtcgacgaaattcatcgctttaatcgtgcacagcaggatagttttcttcccgttatggaagatggtactgttattcttataggggcaacaacggagaatccttcgtttgaacttaatgctgcccttctttctcgtgcacgtgttttgacatttcttccacatgacaatgaaagtttgggcatgcttttgaaacgtgctgaggcattggaagaaaaaactcttcccttggatgataacgccagagacgttttgatagacatgtctgatggtgatgcacgggcagcgttaacattggcagaggaagtttggtcggttgcgcgaccgggagagatatttgatgctgctgctttgcgaaaaatcgttcaacgtcgtgctccaatttatgataaaggacgagatggtcactataatctcatttcagcgttacataaatcagttcgtggatctgatcctgatgctgcactttattatttggcacgtatgtttgatgctggtgaagatcctctttatattgggcgaagattagttcgtatggctgttgaagatgttggtttggcagatccgcaagctcttgtcatttgtaatgctgcaaaggatgcttacgattatttaggatcaccagagggagagttggctttagcacaagcatgtctttatgttgcaacggcaccaaaatcaaatgcaacctatcttgcgtataaggcagctatgcgttgtgcacgcaaaaatggttctttgcctccccctaagcatattcttaatgcacctacaaaatttatgaaggaagaagggtatgggcatggttattgttatgatcatgatgaaccagatgctttttcgggacaggaatattttcctgaaaaacttgggcgtcagagttattatcaaccagttgagcgtggttttgagcgtgagattgcaaagcgtcttgagtggtggaagcaattgcgcaaaaaacgcgctaatcaaaaatga
>BH08890|4.1295226322934
atgataaatatcaaagttgatggtaaagagatcgaagtccctgattactatacgttgcttcaagctgctgaggcggcgggcgctgaggtgccgcgtttttgttttcatgaatctttatcaattgctggaaattgccgaatgtgtttggttgaggtcaagggtggacctccaaaacctcaagcttcctgtgctatgggagtccgcgatttacgcttaggacctaacggtgaagctccggaaatttttaccaatacggcaatggttaaaaaagctcgtgaaggtgtgatggagtttcttctcatcaatcaccctttagattgtcctgtgtgtgatcaagggggtgagtgcgatcttcaagatcaagcaatgctttatgggcgtgactgttctcgttatacagaaaataagcgtgctgtagaagataaatatattgggccacttgtaaaaactgttatgactcgctgtattcattgcacgcgttgtgttcgttttacgacggaagtagcgggcatttcagagcttggtttaataggccgtggtgaggatgctgaaattacgacatatcttgaaaaagcaatgacatctgaattacagggaaatgttattgatctttgtccagtgggagctttaacttcaaaaccttatgcatttcatgcccgtccatgggaattatttaaaacggaatcgattgatgtcatggatgcacttggcagtgctatccgtattgatagccggggtcgtgaggttatgcgaattatgccgcgtaccaatgaaaatataaatgaggaatggatttctgataagacgcgttttatttgggatggactacgcactcagcggcttgataggccttatgtacgcaaagatggtaagcttcaacctgtaagttggacagaagcttttgaaaaaattaaaatggtggtttctaaaaccttgccagaaaaaataggtgcgattgcaggagatcttacgtccattgaagaaatgtatgcacttaaaaaattactgatttcattgggatcaaagatcttcgattgtcgtcaaagagggatggctttgtcttctgagttaggccgttcgagttatatttttaatccaacaattgcaggtattgaacaggctgatgcattgcttatcgtagggtctaatcctcgctatgaagccgctgttttaaatgcacgtattttaaagcgtaaacgaatgggacaatttcccatagcattaattggggagaaggtcgatttacgttatccttattcttatcttggaactggtacggatgcattgaatgcacttattcgtggagaggatgcgttttttaatgtcttaaaagaagcgaagaagccacttattcttatcggggagggagctgtttcaggtaaagagggcttgtctgttttaaaaaatcttgcaaaattagctgatagtattggagctcttagtgaagaatggaatggatttggggttcttcacaatgccgcatcgactgttgggggattggacattggttttacttctgagcttggggttgcaaatattcttaaaacctgtgaagttttgtttttgcttggtgctgatgaagtagaattagctgatataaaagcttttacaatttacattggtagccacggtgataatggtgcacactctgctgatgttattttaccagcatcggcttatactgaaaaatcaggactttatgtgaatacagaaggacgtgttcaaatgacaaatcgggctggttttgctccgggtgaagcaaaagaagattgggctattttacgggctttatcggatgttttaggacaaaagcttccttttaattcgctttttcaattaagacagagcttgtttaatgattatccacatctttgtgctattgatgatatagtcccttctgatataggtgatcttaaagctcttgcttcacaaatgattgttttggaaacacaaacatttacttccatggtcaaagacttttatttgacaaatccgatagcacgtgcttctgcagttatggctgaatgttcttctcttgcaaagaatcgtgctatgcaagctgtagagtaa
>BH15530|4.129506567150855
atgaaccttgatgagttacaagaaatgcgcatccaaattgatgcagaattgaaaaaacggcaggcaaaagagaagcagaatgcacggcgaaaaattcttgaaattgccaatgcacatggaattgatatcgctgatcttgtgcgcaaagagcgtcattatagaaatcccaataaccaatgggaattatggaatgggcgtgggcgtaaacctaagtggattaaagaatggttggagaatggttatgcgcttgaagaattagaagtaacataa
>BH04530|4.1224459295342255
atgtcagttattcagcttcaaaaagattttgttcagacttctgcacagatgtcatggcgtaataaaattttaaaaggagattgtgttgcagtattggaaaaactgcccaaacattctgttgatatgatttttgccgatcctccttataacttacaattagagggtgctttataccgtccagatcattcgcttgttgacgcagttgatgatgcgtgggaccagtttgagaattttgctgcttatgatgcatttacgcgtgcatggcttcttgcgtgtcgtcgtgtattaaaacccaatgggacattgtgggttattggatcttaccataatatttttcgggttggtacggccttacaagatttaggtttttggatactgaatgatataatttggcgtaaaaataatcccatgcctaattttcgtgggcgtcgctttcaaaatgctcatgagacgcttatttgggctgttcgagatcaaaaggataaaaaatacacatttaattatgatgccttaaaagctgccaatgaagatatacaaatgcgttcagattggctttttcctctctgtacaggtgctgaacgtttaaaagatgaagcagggcgtaaattacatccgacacaaaaaccacaacctttattagcgcgtattattatagcgtctagtaagcctggtgacattattcttgatccattttttggctcgggaacaacaggtgctgttgctaaacttttggggcgtgattttgtgggtattgaacgtgagcaacaatatattgatgcagcatatgaaaggattgctaagattaaacctttaaacgaaccagaattagcaattttggatagaaaaaaagcagaaccgcgtgttgccttcaatagtttacttgaagcgggtttaatctgtcctggagaagttctttatgatcggaagaagcaagtatctgctattgtaagagctgacggcactctcatgtatggtggtgaagctggttctattcatgcaatggggcgaaaggctcaagatctgcaaagctgtaacggttggacattttggtattacgaagaagacggacaattgaaatcaataaatgagttaagaatggtaatacgttcacagatgttaaaaactggtattttataa
>BH02380|4.117421223761614
atggtagtctatattctccggcgtttttttctgcttataccgacactgattggtattttaacagtcacctttattattgttcaatttacgccaggagggcctattgaaaatattattgcccagttacaaggaacaggcggtgatgctgtaggacgagtggggggtgggagtgatctcggtctttcttctgatgttatcttggatggtgcagaggttgaatcgtcttcttctagagtttttaagtatcgcggtgcgcaaggattggatccagaatttattgccaagctcgaaaagcaatttggatttgataagccgcctttggaacgttatttaacaatgctggggcgttatctgcgttttgattttggcgattcttatacacaagggcgttcagttattgaactgattaagagtgctttacccgtttctctttcgcttgggttttggcaattgttgatttcatactctatttctataccgttaggaattcagaaagctcttaaagagggtgcgccttttgatgtatggacaagtgcacttatcattattggctatgctattccgagcttcctctttggtatttttttaatggttttttttgctggagggtcttttttaaattggtttccgttaagccatttaacgtctgataattttgaccaattatcctttgggggtaaaatattagattacctttatcatttggttctccctttaacagcaatgatcatttcttcttttgctacaacgaccttgctaacaaaaaattgttttctagaagaaattcgtcaacaatatgttattacagcacgcgctaagggtttaagcgaacgctcagttctttatggtcatgtttttcgcaatgcaattttaattgtgattgccagttttcctgcaacttttatggcatcattttttagcggatctttgttgattgaaatgctctattcattaaatggtatggggcttttaagttatacgtctattgtcaatcgtgattattctgttgtatttgcttctctttatattttttcgctcattggtctgattgtgagtctcatttctgatatcgtttatatgttcgttgatccacgtattgattttgataaaaaggatttgtga
>BH00880|4.116961102510693
atgtcttggttacttgaaccgttgagctatcaatatatggttaatgcgatgtgggtttccgggttagttggatgtgtttgtgcctttctttctgcttttttaatgttaaaaggttggtcgttaattggtgatgcgctttctcattcaattgttcctggtgtagcaggggcatatcttttaggattacctttttcgcttggagcttttttttctggtggactcgctgcagcagcaatgctcttttttaaccatcgaacaaagctgaaagaagataccattattggtctcattttttcttccttttttgcttttggcttgtttctcaaatcattaaagccaatggctgttaatattgatacgattgttttgggaaatattttagcagtcagttcatcagatattatacaattggcttttattggttttttttctttgcttatattacttttgaaatggaaagatcttcttgtttctttatttgatgaaacacacgctcgcgctattggattaaacgtaaagtttttaaagattctttttttcacattgcttgctgcatgtactgttgctgcactgcaaacagttggagctttcttagtcatttgtcttgtcgtaacgccaggagcaacagcttatcttttaagtgaccgttttgtgagtattttagttattgcagttatgattgggacattcacaagcgtattaggtgtttatgtaagttattttttgaatgcgcaaactggtggtgttgttgtgctttttcaagcatttctgtttattttagcttttatttttgctcctaaacatggatttattgctgcgcgtttacgtataaatgcggcaaaaaaggtttga
>BH04070|4.113430180247839
atgtcgtatgatagttttatttctgaagttaatgcagagtttcgtcaggaaaaggctcttgctttttggagacgttacggtttgtgggttgtttttgcagccattatttttgtattgatgatcgttatttatcaaatttatcatcatgtgcaaatgaagaaagccggtcatattggtgatgcatttatagaagttcttgattttgcggatacacgccattttgatgaggcgatgaaacgattggaagatgttaaagcctctaactttggtgggtatccttttcttgcgcgtttgcgtgaggcttctttactcatggaacaaggggatgctgttaaatcagtggaggtttttgattctatcgcggctgatgaaaaagcaccaccaattttgcgggcagttgcaaaaattcgggcggcttatattttggttgatacaggaagcttagatgatgtcaaaaaacgcgtcaaagacatggcaaatgatcttgggtctatgcgtatgtctgcaagagaggctttgggtttagctgcttataaagctgataaaatggatgaggcggttgattattttaggaagatttctaaagaaggtgctctaggatcaaaaataacagagagagcacgcattatgcttgagcttatgcaagctgagggcaaggcaaatagggaataa
>BH11840|4.109470828072352
atgccggcatttgttgatttggaagaattattggcgacacgtcttcttgtgcagggcaattctggttctggaaaatcacatcttttgcgccgtcttcttgaacaaagttcttcatgggtacaacattgtgtgatcgatccagagggtgatttcgtcactttggcagataaatttggacatgtcattgttgaagcgcaacgaagcgaacaagagttaatgcgtattgcttacaggattcgccaacatcgggtttcagtggtgttgaatcttgaaggtttggatactgaacaacagatgcgcgctgtgggtacctttcttggtgcactgtttgatgtggaacgtgattattggtatcccatgcttgttgttgtcgatgaagcacaattatttgctccagctgtggcgggagaagtttctgatgaagcgcgtaaaatttcccttagtgctatgaccaatcttatgtgtcgagggcgcaaacgtggtcttgctggtgtcattgctacacagcgtttggctaagcttgccaaaaacgttgctgctgaagcgtcaaattttttaatagggcgaactttcttagatattgatatggtgcgcgctgctgatcttttgggaatggagcgtcgccaagccgaaatgtttagagatcttgagcgtggtcattttgttgctttagggcctgctttatcaaggcgttctttacggatcatcattggttctgttgaaacattggcacgttcttctagcccaaaattaatgccacttccaaaagagcgagtggatgtaaaagaacttgtttttactgcttctcaagaggaaattttaattccctttaaacaatcacgagagccggtgaaagaaaaatcgattcatgcaatattagaaaaagctgtaaataaaaaacgagaattgttggcagaaaactcgagtttatttcctgaactttctgttgttgatcgtgatctccaggcagaatgtattattcgggaaattcttgaggatcctgaggctttttatcgttctacagctgtactttatcaagatttcttggtgcgttgccgtattcatggtctctcaggagattttttaaatctttcgcaatttcgacgtaaattggctattgctcaggcttgtgtagataaagaaaccgctgtcagtgaaaactggaagcgcattttgtatatctcagaaagtttggaagatgatgtccaaggtgtttttttgaatgtggctcaggccgctttgggtgggaagccgtgcccatcagatgcatttttagcgcgtctttatggtacgcattctttaagccgtgcacgccgacttttaacctactttgaagagcgtggactcatcgttatccatacgcattttagcggtcaacgcattatagcctttcctgatcttggtgtagaaacagcaccaggagatcctaaagaaccaatttaa
>BH06060|4.108629929648735
atggcaaaaaaaagtataggtcagctaaagttgcaggttcctgcaggagcggctactccgtctccaccgattggtcctgctcttggtcagcgtggtattaatattatggaattctgtaaggcgtttaatgcggctacacaagaaatggaaaagggtgcaccaattcccgtaattatcacttattaccaagataagtcttttacattttctctaaagacgcctcctgtatcgtttttcttaaagaaggaagcaaatttgaaatctggttcaaaagagccgggtaaagtctctgtagggagtatttctcgcgataaaattcgttcaattgcacaagcaaagatgaaggatcttaatgcaaatgacattgaagcggcgatgcgcatggtagaaggttctgctcgctctatgggcttggaagtggtgggctaa
>BH09550|4.108471951335301
atgagtaagatatcagataaccatgatcattctgctttgcagtttatgaaaaagaaagttcgtgagaatggatcccgtgatattcgtcagatttatgtgccagcttatactcaagtaccgttaccaaataatatgaaaaagcaaatttttttctggcttggtgcgctgatttttttcattctttttatgcttgtttttggatcaattttgcttccttttgtagcagggattgtgttggcttactttcttaatccgattgttcaattgcttgaaaaatttcgtattcgtcgtgtttttggcactattctcattactttgtttattgttgtggtttttgttgctgctttaatcattttgattcctattatcagttggcaaatacagcaatttatgaacgatgggttgcccgtttatattaatcgtattcaaacttttttcgttgaacatgattttgattgggttagacgctattttggaagtgatccaaatgaattacagagtaatattaaggggcttttaggacaaagttctgattttattacatctctcttgaattcacttttgaaatcaggaaaatctctcgtaaatatcgtcagtctctttgttgtggcacctgtggtggcgttttacatgttattggattggccacgtatggttacagcagttgattcgttgataccacgggatcatcttgaaactgttcgcagtatttttcatgaaatggatagagctatcgctggttttgttcgtggtcaaggaacagcttgtttaatattggggggatattatgctattggtttgaccattacggagctcaattttggtcttttaattggtatgtttattggccttattagttttgttccttatattggtacaatgagtggttttttactctctgttggtgttgcgtgggtccagttctacccaaataattgggggtggatcattgttgttatggttatatttttaattggtcaattcattgaaggctatattcttcaaccaaaacttgtgggttcgtcagtggggctgcatccggtatggttaatgtttgcgctttttgctttttcttcactctttggtttcactggtatgcttattgctgttcctgcggctgctgctgttggtgttttggttcgttttgctcttcatacttatcttaattctcagatgtattcgcgaagtggaaattcggagaggctagaatga
>BH16250|4.106754898682625
gtgtcgaaaagagtcaacatattatggatcgcgattgcagctatttttgtcatgaatagttttgcaaaagcgggggataaagttaaacatgttaaagttgcactgacacaaattatggcacatcctgctgctgatgctgtccgtaaaggagttttggatgtacttgcagaaaatggttataaacagggtgaaaatttcgaactcacttttttatcggcacagggcaatatttctacagcaacgcaaattgcacgtaaatttgttggtgataaacccgatgttatcgtagcaattaccacgccttcagcacaaacgatgcttgcggcaacaaaaacaatccctattgtttttgctgcaatttctgaccctgttggagctaaaatagtatcttcacttaccaaacctggtggtaatgtaacaggaacttctgatcgtatagatgtggcagcaactgttaaacttttgcaggaagtaaaaccagatttgaaaaaaattggttatctttataatgcttctgaagccaattctgtttcaacacttaagatgttaaaggacgttgcaagtaaagcagggattgagatcattccttcatctgcgcctaaaccttctgatgttcaagcggcaacacgggctttagttggtaaggtggatgtcatttttattcccgctgataatacggttctttctgttttagagggtgcaacaaaggttacacaggaagcaaatgtgcctgtatttaccgtcgattttaactctattggacgcggtcccttcatgacacagggcgtgaatttttacgatgtaggggttgaagctgggaaactggttgtgcgtattctaaagggtgaaaaacctggcgatattgatgttgtgcaggccgctaataatgatattagaattgatatgaaagcagcccaaaaggttggtattgttattccacagacagtgatagaacgcgcgacaaagattcttcaatag
>BH12270|4.106490834800327
gtgagtatttatttaccaattgctgaaatgtctctcaacatgctaatcttgattggcatgggggtcgttgctggttttttttcaggtctttttggcattggtggtggttttctcattacgcctttattgattttctataatattcctcctgctattgctgttggaacaggggctaatcagatgattgcttcctctgtgacaggagcgattacacattttagaagacgcactcttgatatcaaacttggtattcttttagcgattggggggggggttggctctttagtcgggattcagattttttctgttctgaaaaaattgggacaattagacttaatgatttcatttctctatgtgcttcttcttggaagtgtgggaagtttgatgattattgagagttggcgcgatatgctgcgtcaacgtaaagctcaaaaagtcaatactcgtcttattggtcggcataattggatccatcggttgccgttaaaaatgcgttttcggacatcaatgatctatatcagcattattccagttttagggattggtctcattgttggattgttgtcttctgttatgggaatcggtggcggattcttcatgataccagcattgatttaccttttgcgcgttccaactagtgtggtgattgggacttcacttttccagattacatttgtatcttcttttactacagttttgcaaagtgtgactaatcagtcagtggatattgttttggcttttttactgatgcttgggggaagtattggtgcgcaatatggaacacgggctggaagaaaattaaaggctgaacaattacgcttggcgctcgcatgtttggtgttgattgtatgtatgcgtcttgctttccagttatttatacgccctgataatcttttctctctggatattgtgatgagataa
>BH02440|4.105802472673669
atgcgcatttccttccttatttctctgttattaatttttgcttgtattggtttttgtatttcttatatacgagctcgtactcttgaatacacacaatacaagatgcactctcgtacgtattattacggctggtggacctttttgataactgtttttccagctcttatttttttaattttttgggatggtggcagtgcaatttatttagagtatagcgcttctcaagagattgaggcatgcagtacgcatgtgaaagagcttgttaatcatgatcttattttggggattgttcgaagcctggtcaaaagacttccttactttgagggggatctcaccactgcttcgtatgaagaagtgcaagcacaattattggcaaaaggatttgtttttcctcatgaagtctcagatgatgtgttaaggatagcacagtcatgggttaattcttctgaaaagttacagtttatcggtcatggtgtcctttttgtcattgcatcttgtggttttatttgtggaattatgcaagtttctccacgtcagcgtgcgcgcaataaggttgagtgtttgattgttattggattgatttgtgcatctatcgttgcggttttgacgacagccgccattgcactctctatgttctttcaaacgatgagtttctttcagtctgtacccttttcaaacttttttttaggaacggtttgggatccacgtttttcagcgagtggtgcggagggtgaagtggggcaattcggtttaataccgctgcttgcgggcacactttatattgcatttgtagcaatgctttttgctgtgccaataggattattttcagctctttatatggctgaatatgcttcggctcgattgcgatcaatagtaaagccattgttggaagttcttgcgggtattccaaccattgtttatggcttttttgctctgaagtttgtcggaccatttttacgtgatctctctgtttctctctctggtggtgttggttttattatggctcaaagtgttttgaccgctggagttgtgatgggaattatgttgataccttttgtttcctctttgtcagatgatgttattacagctgttccacgtattttacgtgagggatcttatggtttaggagcaacgcaatctgaaacgattaaaaaagtcgttataccggcagcgcttccgggaattatgggggcgattttgcttacagcatcacgtgcaattggagagacgatgattgtggttttggcggcaggtgttgcagcgaacttaacacttaatccattcgaagcaatgactacgataacggttaagattgttaatcaattgacaggtgattttgagtttaattctccccaaacgcttgtttcttttgctttaggaatgacactctttattatgactcttttgatgaatattcttgctctttatatcgtacgtaaatatcgggaacaatatgaatga
>BH08820|4.104698067229793
atgcaaactgaaataatcactcaattagtgttaatttttccagagattttaatagctttggggggaatcacgttacttttgtttggtgtttattccaaagcaagttcctccttaaccgtgactggtttggccattgctctttttgtagcaaccattgttatcatcataatttttccaaaaagtggcttatttcagaccaatgcgcttattattgactctttcggccgttatatgaaaattttaacgcttattggtgcactctttgctcttattatgtctgtgaattttactagtacgcagaagtttgatatatttgaatttccggtactcgttcttttagcaacccttggtatgatgctgatgatttcagcaggtaatatgttgtcactttatatggggttagaactacaatctttggctttatatgttctcgctgcgattaatcgtaataatataaaatcttctgaagcgggtataaagtattttgctttaggggctttatcttcgggccttctgctttatggaatttctctggtttatggttttaccggtcaaattggttttcgtgaaattgctgttgcgttaaagggtgaaaacttaccattaggcgttatctttggaattgtctttattttagctggtttggcttttaaaatttctgctgttccatttcatatgtggacacctgatgtttatgaaggagcaccaacaccaattacagcattttttgctggtgctcctaaagttgcggcaatggccttaatagttcgtattattgttatgacctttattccactggagaatactgatggctctatgccggcatggcagcaaattttggtgtttatggcgattgcttcaatgatacttggtgcatttgctgcaattggccagagcaacattaaacgtttaatggcttattcgtcgatcagtcatatgggatatgcacttgttgggttagcttctggagatatgctggggataaaaagcgttattctttatatgactatttatcttagtatgacgattggttcctttgcttttattcttggaatgcgctctagtgatggaaatgttgaagatatttatgatctttcaggattggtaaagacaaatccatttatggctattacgatgacaatacaacttttctctttagcaagtataccacctatggccggtttttttggaaagtggtatacattttctgctgctgttcatgctggtcttactccacttgctatcgttggtatgatagcgtctgttgttggggctttttactatttacgtctcattaaaattatgtggtttgatgatgcaaaagcgcattttattgttttatcgaatgagtttcggttttgtctcagtttttctgcattctttattttatcttatacgctttttgggatttggtttgctgacttggcagaacgagcagctactgcattgttttaa
>BH10980|4.102906705192458
atgaaaacctatcttgatcttttatctcatgttttaaataaaggcattgatcgtactgacagaactggtgtaggaacacgatcggtttttggctatcagatgcggtttgatttacaggctggatttccattgttaacaacgaagaaattgcatttacgctcgatcatttatgagcttttgtggtttcttagaggtgataccaatattgcctggttgaaagaacatggtgtgtcaatttgggatgagtgggctgatgaaaaaggcaatcttggtcctatttatggttatcagtggcgttcttggccagctcctgatggacgtcatattgatcagatcagtaatcttttgatgatgattaaaaaaacgcctgattctcgtcgtttaattgtctctgcgtggaatcctgcctcgataaaggaaatggctcttccaccatgccattgtttttttcaattttatgttgcagatggtaaattgtcttgccaactttatcaacgttctgcagatatttttttaggtattccgttcaatattgcttcctatgcgttattaacaatgatgattgcacaagtaagtggtcttaaagtcggcgattttattcatactcttggtgatgcgcatctttattctaatcattttgaacaggctcaacatcaattgtctcgtataccaaatgctttgccgtttatgcgtataaatccagcggtaacagatcttttttcttttaaatttgaggattttgaattgcttaattatgatgcacaaccacatatcaaggcgccaatagcagtatga
>BH15790|4.1027534044975384
atgaaaaaagattttcgaacggaacttgggaaagtccgggggcgtggaagcgcacatgaaggaacagagcatttttggctacagcgtttaacaggttttataaatctgccacttttgatatttttcattgttcttattctctcgcttgttggaaaagactacagcattatacgcgctcggcttgcgcatcctgttgtcgctgttttaatgggattacttactctttcagtcctttatcatatgaaacttggaatgcaggtggttattgaagattatattccccgtgaaggtttacggataatttttttggtcttaaatattttgttttgttttgttttgggagggatcatcgtttttgctcttttgaaaattgcaatagggggttaa
>BH09940|4.098869933676005
ttgattgtagaaatttcgacagttggtgtattttttgctggtgcactctcttttttatcaccgtgtgttttgccgttagttcctccttatttgtgctatatggcgggcattggtattgatgattttcgttcagaaaaacataagggaagagtgtttatacggtgggcgcttttatcttctgttattgcctttgtgatgggttttacaaccgtttttgtcgctttaggtgccagtgcaagcacaattggaaagcttatcgcttattatcgtgattggtttgcactttctgctggaattatcattattatttttggtttaaactttttgggtcttttcaaaattgcttttttatttcgtgaagcgcgttttcaaatacataaaaggccttctggtcctttaggtgcttacgttattggtttagcttttgcatttggttggacaccttgtattggcccaattttaggacccgttataacacttgctggaacaaaagaaactgtgggtgagggagctgttcttttaggggtttatgccttaggacttggtgtgccttttctgatagcagctttattttcgagtagttttatgagatttttaggagcttttcgtattcatttaggaaaagttgaaaaaattattggtatttttttggttgtgacgggtattttatttttaacaggctctatgcaggatttttcattttggcttttggaacattaccctttgttgaatcaaattgaaactatccattggcatgatattgtgaattttttaggtttttctcgttag
>BH01630|4.098711961352195
atgattcgtaaagttattcttttggtcgctggggtatttctcggcgcctgttcaatgattatggtgcagtctgttgctgccaataatgagggtgacgtttataaacagcttgccatatttggcgatgtttttgaacgagtccgtatgcaatacgtgacggttcccgatgataaaaagcttattgaaaatgctatcaatggtatgctcacatcgcttgacccacattcatcttatatgaacgctcaagaagccaaggaaatgcgggattctacaaaaggggaattcggaggacttggtattgaggtgaccatggagaaaaacttaattaaagttgtttctccgatggatgatacacctgcttcaaaagcaggtattttggcaggggatctcatttcgaaaattgatggtgtacagacaaatggtcaaacattgaacgaagctgtgaataaaatgcggggcgctcctggaacaccaattacgttgacaattattcgttccggtattgataaaccgcttgaaattaaggttgttcgtgatatcatcaaagtgaaggcggtgaaatatcgtgttgagggtgacattgggtatttaagactcatccaattttctgagcagacttttggcaatcttcaggcagcaattaaagatattcaatctaaaattcctcaagataagctgaaagggtatgttcttgatttgcgacttaatcctggtggactgttagatcaggcggttagtgtttctggtgcttttctcaataaaggtgaaattgtatcgactcgtgggcgcagaaagaatgatgtgacgagatttgatgctaagccaggggatatcatcaagggaaagcccttgattgtacttattaatggtggttcggcaagtgcttctgaaattgtcgcaggtgccttacaagatcatcgtcgtgctacaattttaggcacgcaatcttttggtaagggatctgttcaaacaattattcctttgggtgaaaatggtgctttacgtttgacaacagcactttattacacaccagctggtacttcaattcaaggaacgggaatcacacctgatattattgtagagcaaccactccctgaaaaatataaaggctatgatgtaaagcttggtgaatctgagttaaaaggacatattaaaggggaacgagagaacaataaaggatctggttcagctgcttttgttccaagagaccctaaggaggatgctcagttgaatgaggcttataagctgttgcggggtgaaatggcaaatgcagcatttccaccagatcccaataaagatattttaaagtga
>BH01230|4.098348966021944
atgtttggaagacttacagatcctacggcaggtgcttttcatgcgcttacacatgaaccgattgttttgtacacatgtattgcgattgttttaggtggtctaattgttgttcttgctttgacaatattgggatggtggggagttttgtggcgaaattggatcacaacagtcgaccataaacgtatcggtattatgtatatcattcttgggattatcatgcttgttcgtggttttgctgatgcgattatgatgcgaacacatcaggcttttgcgcttgggagtgaaacggcgggatatttgccaccagagcattttgatcagattttttcggcccatggcgttattatgatttttttcatggctacgcctattttatttggtcttttcaattatcttataccacttcaaattggcgcccgcgatgttgcttttccctttgcaaataatttaggtttttggattactgctgccggggcaatattgattaatatatcattaggtgttggtaattttggtcgtggtggttggctgatgtatccacctttttcagagttgcaagggagtccagatacaggtgtagactattatttgtggtcacttcaactttctggtattgcaacgacgatgggagcaatcaattttgttgcaactattattaaaatgcgtgctcctggaatgacgatgatgagaatgcccgttttttgttggagcgctttcgttagcaatgtccttattttagttatttatcctgtcttagctgtagcattcgcactcttggcgtgtgatcgttatttgggcatgaatttttttaccaatgttggtggtggaaatcccatggtatggattaactatgtttggatttttggtcatcctgaagtttatgttttagttgttcctgcttttgggattgtttcggaagttgtgtcaacgttctcttcaaaacgcctttttggtcatacgtcaatggtatgggcaatgttggttattttaattctttcgcttcttgtttggggtcatcatttcttcacaatgggtggaggtgaagctgtgaatactttctttggtatcgcaacgatgatcattgccgttccaacaggtgtaaaagtctttaattggttgttgactatgtataaaggtcgaattcgctttgagcctcctatgctttggtgcatgggaatgatctttacattcgttgggggtggattaacgggtgttttgatgtctattgtacctgctgactggcaatttcataattcgctgtttttggtagctcatttccatcatacaattattgggggggtcgtttttgcttatttagctgggcttgctttttggtttccaaaagtttttggttataaaccaaatcgggcactaggtattgcatctttttggtgttggtttattggttttcatcttgctttttttccagtctatgcacttggtttaatgggtgcaacgcgtcgtctccaacattacatggaacctagttggcagccgatgtttatgattgctgcactgggcgcttttattatcttgcttggtatcctttgttttgtgctacaagttgttttggcaatctggtatggtattaagcataagggacgtttaccggtaacattaaatgattcttggggtgacgcacgtacgcttgagtggtttacctcttcaccacctccttcttataattttgcagtgattccaaaggtgcaatctgacgatgcttattggaatatgaagaagaatggttatcaacgtcagataaatgggttttcaaaaatccatatgccatcaaatacctcagctggaattattgcggggttcttctcattagtccttggttttgcgcttgtttggcatatttggtggcttgttgtgattgggtttattggttttattgcaacaattgtgtgtcattcgttaacgggtgatcaccatggttactacatttcagctgaagaagtacaaaaaactgaggatgcttttacagctgttctgaaagagcagggagtaacagtatga
>BH00450|4.0955941877743225
atggtatatcagacaggagtttttcttaaatcagggaccacgcgtagtgtattgataggtttctgcttggttttagcttttccaaagtcacttgcagcatttgagttgttcggtatacctctttttggtcataagaaaataaactcctcttctaatgttgatggtgcagagaaattttataacgttgatgttgttgcatcaccgggtgcttcatcagaaggtgttaaaatagtaaaggctgtgtcttctcttgtcattgatcgagataaagccttatcgagttcttctggcttattggctaaagcgcgttcagattatcgagcaattctctctgctctttatgctgagggatactatggtggtgttattagtattaagattaacggtttagaagccgctgatttgagtccggtgactcaattgccaaaacaatccaagattgttattaccattgatgccggtccacaatatgtttttagtgttgcaggtatcgataaagttgctcccttcgtgaaagataaaagcaataaaatgcccacagttgaagaattgggttataaagttgggtttgttgctaaatctgaaactattcttaaaacagaacaatgggcgattgaaggatggcgtcgacaagggtatgcgaaagctaaagttatcaagagtgaagttgttgcggatcacgttgcgcgtctcattgatgcgcagattactgttgatcctggacgccaagcttattatggtcctttaagtgtgcgtaatgttagtaaaaaaccagctgtagattcagcttatatcgcatggatgacaggactaaagctaggtcagagatatgattctgaggctgttactaaagcgaatgaacgacttgtacggcttgatgtttttcgtgctgtgaatatacatgaagctgagacaattaatcctaatgggagtttgccccttacacttgttgtacaggagcgtaagccacgtcgttttggtgctggtgggagctattctacattagatggtgctggttttgaagcgtattggatgcataaaaatctttttggtcatgcggaacgtcttaaaattgagacgaaaataaatggtgttggtggcaacaagaatcagtcgtatgattttaaaagttttaattatcttttaggcagcacgtttataaagcctggtatactcactcctgatacagactttagagcagaattgaaagttcagcaagatgtcctagaaaattatacaacaaaagccattagaggaaggttgggtataacgcatatttttaataataatctatcgggacagattgctgtagaagtttctaagggttattcacgcgatatctattttgggaaccgtgactttacaacaatagggttaccgtttggtttaatttacgatagtcgtaataataagttcaatgcaacaaaaggtttatatggtgaagtgcttcttgaacctttttatgaaatgcgctttagcaattgtgtgtcaaaaatgactttagaaggtcgttcttattgggcgctggatgaaaaagagcgttttatttttgcagcgcgagcaaagcttggtacaattgttgggagtgatacagcacaaataccttcggatacgcttttttttgctggtggtggtggctctgttcgcggttatgcttatcgcaatattggtattaaaacagacaatgatgctgttgttggcgggcggacactttttgagggatcagcagagttacgtttttctttaaatgataagataggggttgtcagttttcttgatggaggtattgtaggggacaaagcgcgttttgatttttctaaaaaaatgaaatggggaaccggtattggaggccgctatatgacaaatcttggtcctttacgtattgatctagcatttcctcttaagcgcgagaaaggtgatcctcgtattggtttttatgtgggtatagggcaagcgttttaa
>BH14740|4.094715049876828
atgccacaaaaatattttggtacagatggaattcgcggcaaagccaatgtttttcccatgacaccagattttgctatgaaagtggggatggctgtgggaattttgtttcggtcacaaaatcagtcgcgtcgtgtggtaattggtaaagatacccgtttgtctggttatatgctcgaaaatgctttggtttcaggatttaccgctgctggaatggaggcgttcttattaggaccggtgccaacacctgctgttgctatgctttgtcgctcattgcgtgctgatctgggggtgatgatttcggcctctcataatcccttctatgataatggtattaaactttttggtcctgatggctttaagctttcagatgagatagaagaaaaaattgaacaattgatcgatacagatctttcaaaatctttagccagttgtgccgaaattggctatgcaaaacgggtcgagggtgatatttaccgctatatcgaatatgccaaaagaactttgccgcgcgatgttcgtttggataatttgcgtatcgttgtcgattgcgctaatggtgctgcttataaggcggctccgcgtgctttatgggaattgggagctgaggtctttgcgattaatgatacaccaaatggtaccaatattaatcacaaatgcggttcaaccgatttggcctctttaaaacaaaaagttcatgaagtgcgcgctgatgtgggtattgctctcgatggggatggagatcgtgttcttcttgtggatgaaaaagctcaaaccgttgatggggatcagttgatcgctgttattgctgaacattggcataaaaacggacgtttgcagtctaagggtgttgttacaactattatgtcaaatcttggactcgagcgcttcttaaacagcaaagggttagatcttgttcggacaaaggtaggggatcgctatgtggtcgatgcgatgcgcaagaagggatataatgttgggggtgaagcttctgggcatattgtgctgagtgattttggtacaacgggtgatggtttagtagctgctttgcagattttagcttgtatgcaagaaatccaaattcctatgagtcacttgtgtcagcgctttgaacctgtgccacaaattttcaaaaacgtaatgattaaaaacaaaaatgtgctgaaaaaaaatccggtcaaaacagcaatagagcaagcaacacagcgtttaggaaaaaaagcaagactggtgattcgtgcttctggaaccgagcccgtaattcgtattatgggggaaggcgatgagagagaaatgcttgatgctgttgtgacagagatggtagatattattacacatcatgataccctttcaaaagcgtgtgcttctctggaaagatcgtga
>BH10090|4.0933152500099075
atggccgaaattaaagatccagaaaatactttaattcttgaaacaacgaagggtagagttgttattgaattttttgctgatttagcacctagtcacgttgcacgtattaaagagcttgtacgtgaaggtgcttatgataacgtcatttttcaccgtgttattgatggttttatggcgcaaactggtgatgtgcaatttggaaaaaaagacggtgaaaaatttaatttatcacgtgcaggtatgggaggttcagaaaaacctgatttaacagcagagttttcgaatctttctcataagcgtggtacagtttctatggcacgcagtcagaatccagattctgctaattcgcaattttttatttgctttgccaatgctccttggcttgatcgtcaatattctatatggggacaagttattgaaggtatggaaaatatcgatcaaattaagcgcggtgagcctgttgtagatcctgatgcaatcattaaagctacaattgctgctgatatagaatag
>BH15070|4.092418803892034
atgggttttcgtacacttgatgatgttgatgtcacaggaaaacgtgttcttgtgcgggtggattttaatgtaccaatggcgcaaggaaaagtttgtgatgatacgcgtcttaaacgacataaagaaacgctccttgaattgcaaaagcgtggtgctaagcttattcttctttcccattgtgggcgccctaaaggacaagtggagccagaattttcactccatcctgttgtgcaagtgctggaaaaaataatcaaccaacccgtgaattttgcatcagattgtattggtgtagctgtacagacagcggttgaagcattgcaaaatggtggtattttactgcttgaaaatgttcgttttcattcaggtgaagaaaagaatgcgggctcttttgctgaggctctagcccataatggagatctctatgtcaatgatgctttttcagtctctcatcgtgcccatgcttcggtagaggggataacacattttttgccttcctatgcggggcgttctttacaatgtgagttgcaagcattggaaaaagggcttggtaagccagagcgtccggtgatcgcaattgttggaggggcgaaggtttccagtaagctttttgtgctcaatcatttggttaaaaaggtcgattatttggtcattggtggtggcatggccaatagttttttagcagcgcaaggtgtgtgtgttggaaagtcattgtgtgaacatgcgctgatcgaaacggtaaaaaaagttattgaaaaagcacgggagtgccaatgtacgcttctgctccctgtggatgcaatcgttggatttcgctttgaaaaagatgcgccacatcgtctctatgatattggagatattcctgaggatgggatgattttggatgttggtacgcgctccattgcgcatatcaatgccgtgatcgataaagccgctacccttgtgtggaatggacctcttggtgtttttgagatgtctccttttgatcaaggaacgattgcagtggcacgccatgcagcagaacttagtttgacagggaaattggtttcaattgctggagggggagatacggtgtttgcacttaatcatgctggtgttgctgatgattttacttatctttcaaccgcgggtggagcctttttggaatggatggaaggcaagatgctgcctggtattctagccctcacgcaggcttga
>BH05860|4.091962974010982
atgcgtgttattatttgcggggcgggacaggtcggttatgggatagcagagcgtcttgctgctgaaaatcacgatgtcactgttattgatattgaagcgagattgattgaaaaaattcgtgatacgttggatgtgagaggttttgttggccatggttctcgtcctgaggtccttttggctgctgatgcagataaagctgatatgttgattgcagtaactttatttgatgaagtcaatatggtgacttgtcaggtggcgcattcattgttcaatgttccaacaaaaattgcacgtattcgctcacaatcctatttagaaccccgttataaaacgctttttgctcgagaaaatattcccattgatgtggttatttcgccagaaattgaagttggggaaatggttctgcgtcgtattgctctacctggtgcaatagatgttctttatttttgcaacgatgatattgttgcgttagccttggaatgtatggaagattgcccagttattaatacacctttgcgtcagttaacggagctttttccggatcttcgtacgacagttactgctattaagcgtggctcagaattattggtagcgcactcagagacacaattacaggttggcgacatcacctatcttgttgctgctcgtgatcagatgcgccgtgcagttgggctttttggtcataaagaacaagatgcacatcgcatgattattgcaggaggtggacatataggtctttatgttgctcaagctattgaaaagcgcctccataaattaaggttaaaaattatagaatcgcagagagagagagcactaacaattgctgatcaactcgaaaaaacgaccgttttatatggtaatgtattagatccagttattcttcaggaagctggaattggtcaggccgatttaatgattacattgaccaatcaagatcaggtcaatcttttgagtgctattattgctaagagactgggatgcaaagccaatatggtgttaatcaataatgttgcttatcaggaatttagccgcgcagttggtgtggatgcatatcttaatccacatagtgttacgatatcaagaattttgcaacaaatgcgtcgtgggcgtattcgtgctgttcactcggtttttaatggtcaggcagaaattattgaggctgaagtgatgcaaacttcttcattggttggtaagtcattgtcggagctaggtttatcagacggtttaaggattggtgcgatttatcgcaataagacaataatacagctttcagcagatacgcgtattttgcctggcgatcgtgtcgtgatttttgctcttgctgaatgtgttcatgatgttgaacaactttttcgtgtaagtttggaatatttttga
>BH00830|4.087232966797533
atggcacgtgtaaaaagaggtgttacagcgcacgctaagcacaaaaaagttcttaaacaggctgaaggtttttacggtcgtcgtaaaaataccatccgtgcagctaaggcggcggttgatcgttcaaagcagtatgcttatcgtgatcgtaaaaataggaaacgtactttccgtgctttatggattcagagaatcaatgcagctgtccgtgcagaaggtttaacttatggacgctttattgatggtttatcaaaggctggtattgagattgatcgtaaggttctttcagacatagcaattcatgagtcagcggcattttctgctttagtagcttctgcaaagaaagctttggaatatttgaaagatacaacgcctaatgcttttgaaggcgctgtcaagtaa
>BH01320|4.0815699989299175
gtgcaagtactcgttcgtgataataatgttgatcaagctctacgtgctctgaaaaaaaagatgcagcgtgaaggcattttccgtgaaatgaaaatgcgtggttactatgaaaaaccatcagagaaacgtgctcgtgagaaagctgaagctgttcgtcgtacgcgtaaacttgcccgtaagcgtgcacaaagggaaggtctcattagtaacggccgaggttctcccctgaaataa
>BH10100|4.072593939572423
gtgtctcttagagttcttagtgttttaatatgctttttttgctttttttccttgagtgctgtagcagatgattctaacgttcttgttttatctctcaaaaatggtgatgtagttattcgtcttcgttctgatctagcaccaaagcatgttgcacaaatcaagaagttaactaaggaaggtgcttataacaatgttgtatttcaccgtgtcattcctggttttatggcgcagactggtgatgtgcaatttggaaaaaagggcagtgtagattttgatcctaaacgcattggtatgggacgttccaattatcccaatataccggcggaattttcaaaggagccgtttaagcgtggcactgttgggatggcacgttcccaagatccaaattccgctaattctcaattctttatttgttttagtgatgctgcttttttaaatggtcagtatactgttgtgggagaggtgataaagggaatggatgttgttgataaaattaaaaaaggtaccacaagtaataatggatctttgacaaatcctgatgttattaatgctgccactttacaagctaagtga
>BH15140|4.0719248350221955
atgaatacagtaaccgatgaaacacatgctatatccgtaaaccaattacgcgcttttatcgaacgcattgaacggttagaagaagagaaaaaaaccatttctgatgatattaaagaggtttatgccgaactgaaaggctctggttttgatagtaaagctgtgcgaagtattatacggttgcgtaaaaaagaagaacatgaacgcatggaagaagaagccatcatccagctttataaagatgcgcttggtatgagttaa
>BH01160|4.071744881426319
atgactcaaattgatagctttaattgtcgcagaactttagatgtgagtggtaaagaatatacttattatagtttgattgaagcagagaaaaatggacttaaaggcatttctcatttgccgttttcgatgaaagttattcttgaaaatttattacggtttgaagatggccgcacagttaataaagaggatattttaaacgttgcaaaatggctaaaagacaagggtagtgctggtgcagaaattgcttatcgtcctgcgcgtgttcttatgcaagattttactggtgttcctgcagttgttgacttgtctgcgatgcgcgacgctatggtcaaacttggaggaaatgctgaaaaaatcaatcctctcattcctgttgatcttatcattgatcactcaattatcgttgatgcttttggtaatcctatggcatttaaagaaaatgttgagcatgagtatgaacgtaatagtgaacgctatcgtttccttaagtgggggcagcaagcttttcaaaattttcgcgttgttcctccaggaacagggatttgtcatcaagttaacctagaatatttagcacagtgcgtgtggatgaagggtgatgaaaaatatcagacggtttatcctgatacctgtgtaggaactgattctcatacaactatggtgaatggtttgggtgttttgggttggggggtcggtggtattgaagcagaagcggcaatgttaggtcagcccgtttctatgttgttgcctgaagtgattggtttccatttaaccggtaaacttaaagaaggtgtaacggctactgatctagttttgatggtgacacaaattttacgtaaaaagggtgttgtcggtaaatttgttgagttttttggtcctggtctggagcacatgacgcttgctgatcgggcgacaattgcaaatatggcacctgaatatggggcaacatgtggttttttcccaattgatagggaaacagtgcgttatcttaatatgacaggacgcaatgaaaatcggatcgcgttagtggaagcttatgccaaagcacaagggatgtggcatgacgaaatgggaaccgatccggtttttagtgatacaattgaattagatatgggaagcgttgtgccttctatggctggtcctaaacgtcctgagggacgtattgcgttggaaactgttgggcagggttttgaaaaagcattggttgaggattataagaaggcttttggtcaagatgaccgttatcgtgttgagggagagaaatacacgcttcgacatggcgatgtggtcattgctgcaattacttcctgtacaaatacatcaaatccgagtgttcttattgcagcaggtcttttggcgcgtaatgctgtggcgaaaggtctcaagagtaaaccatgggttaagacttctcttgcgcctggttcgcaagttgtggcagcctatcttcacaattcaggtctgcaaaaagatttggatgtactaggatttaacttagtagggtttggttgcacgacatgtattgggaattctggtcctttatacccatctatttctaaagcgattaatgataatggtctcatcgcagctgcggttctttcaggaaatcgtaattttgaaggccgtgtttcacctgatgtgcaggcgaattatttagcttcaccacctttggttgttgcacatgctctggctggaacagtacgtaaagatttaaccaaggagcctcttggcgaaggttcagacggtcagccagtttatttaagagatatttggccaacttctaaagaaatacaggagtttatcgaaaagaatgtcacacgtaagatttttactgaaaaatacgcagatgtttttaagggagatgaaaattggcaaaaagttcgagttcctacggaggctacctattcctgggatgagcaatcaacatatgtgcgtaatccaccttatttcgataatatgcggaaagttcctgatgccttgtcagacattaaaaacgcacgaatcttaggtttgtttggtgataaaatcacaacggatcatatttctcctgctggttccattaaggttgattctcctgctggaaaatatttgactaatcatggtgttaaagtagctgattttaaccaatatggaacgcgtcgtgggaaccatgaagttatgatgcgtggaacctttgcaaatattcgtattcgtaacttcatgctaggagaaaatggtcgtgaaggaggctatacagttcattatccatcagggacagaacaagcgatttacgatgcagcaatggcatataaacgggaaggtattccgcttgttgtttttgctggtattgaatatggtaatggatcatctcgtgattgggcggctaagggcaccaatcttcttggtgtaaaagcagttattgctcagtcttttgagcggattcatcgttctaatcttgttggtatgggaattgttccctttgtgtttgaagagggtgaaagctggcagtctttgggcttaaaaggagatgaaaaggtaacgattgaagggattcataatttaaaacctcgtcaaaagattgtcgccacaattactttttctgatggaacggtaaaaactgttccattattatgccgtgtcgatactgaagatgaattggactatctgcatcacggtggtattttgcaatatgttttgcgtaatctggcagtttaa
>BH10910|4.071463236822429
atgcagttttcaccggaacaggataatgcattgaaggctgtctctgcgtggttgaaggaggggcgttctccactttttcgtctctttggctatgcaggaacagggaagacgacacttgctcgttattttgcagaaacggttgatggctctgtccaatttactgcgttcacaggtaaggcggctcaggttttgcgttctaaaggtgcaagcaatgcttgtactattcattcactgatttattgcccgcgtggggaggaagaagtttccgatgaagtcaccggaaaaaagtctattgcaccgacatttgcattaaatcgaagaagtgcggctgcacaagcgaagctcattattgttgatgagtgttcgatggtagatgaacaattagcccgtgatttaatgagttttcggacaccaattcttgttcttggtgatccaggtcagttgcctcctatctcaggaggcggttttttttccaatggtgtaccagattttcttctctcagaaattcatcgacaagcgcgggataatcctatcgttcgtttagctatggacgtgcgtgaaggacgtgatattccttatggtaattacggagcagctcgcgttgttacacgcaaagaggttcatcagcaattggttttggatgctgatcagcttttggtggggattaaccgaacacgttacctttataataaacgtttgcgtgtattgaagggctttacggcagcttatccacaagcaggagacaagcttgtgtgtttgcgcaatgatccggcgaaaggcttgttaaatggctctttatggaaagtaatgacttcacagaaggaaactgttaaacccggtgttaatcttcttgttaagccagaagagagtgagcgtggagtagtgaagattaagcttttaaaagcattgtttgaaaatcctgatagtgatatttcatggcaattaaaaaaaagatatgatgattttgattatggatatgcattaactgttcataaagcacaagggtctcaatggaataatgttgttttatttgatgaaagttttgcatttcgtgatatgtctgcgcgctggctttataccgggattactcgtgcggcagagcgtttaaccattgttcgatag
>BH10900|4.070477423743491
atggcagtaaaactttcggttaatctcaatgctgttgctgttttacgcaatcgacgtaatcttccatggccaaatataaagagtattgggcatatagcgcttacagctggcgcagcaggtttgacggttcatccgcgaccggatgaacgacatattcgttttgctgatttgccagatatacgttgtttaattaacagcgcttttcctactgcagagtttaatattgaaggttatccaagcgatagatttttggatttggcagaaaaatatgctgatcagattacccttgtccctgatgatccagctcaatcaacctccgatcatggttgggattttgctcataatgcggaatttttggcgcctattattcaacgcttgaaagaaaagaaaattcgtgtgtcgttattcgctaatcctcttgtagatggccttgacattgctaaaacaattggtgctgatcgtgtggagttttatactggaccttatggtggtgcatttaaagataagacaaaacaggatcaagagttgaagaaacttattttagcggcaagaaaggccaaagagctgcaattaggtgttaatgcaggtcatgatctgacaattactaaccttcctgctcttgttaatcatatttcttggcttgatgaagtctctattggtcatgggcttattgctgatgcattagaatacggaatgtatgagactgttcagcgtttcatccggttattgtcttaa
>BH11140|4.066444033284053
atgcacaaagacgaaattcaaaacctgactgctcttgaagcagcaagtgaattagagtggttggcaaaagagattactcgtcatgatgtgctttataatcgtaatgaccaacctgaaatctctgatgcagaatatgatgctcttcgccggcgtaatgcggaaattgaagctctctttcctgaacttattcgtccagattctccctcacataaaattggagcaccgatttctgaaaagtttgaaaaatctgttcattcccagccgatgctttcacttgataatgcctttagctctgaagatgttagtgaatttatggagcgtgttcggcgttttttacgactgccagaaacacaaatgttggaaataacagcagagccgaagattgatggtttatctttatctttgcgctatgaacaaggaaggcttgtctgtgctgcaacgcgtggtgatggatatgtcggtgaaaatgtaactgcgaatgcacgaacaatttctgatattccgcaagttttacaaggcaaattccctgatataattgaagttcgcggtgaagtttatatgcggcgggcggatttccaagcacttaatgtgaatcaacaagaaaagggcaaattagcttttgctaatcctagaaatgcagcggctggttctttacgtcaactggattcaagaataactgctagcagaaagctgcaattttttgcttatgcttgtggtgaagtgagtgaaatatttgcagaaagccaaatggggatgatggaaaagctaaaagaatatggctttgttatcaatccattaattaaaaaaattaaatcattagaagagcttatttcctattatcacgatatcgaagaacgtcgtcatgccttaagctatgatattgatgggattgtttataaggttaatgatttgatgctgcaaatgcgtttgggttttgtttctcgttcgccacgttgggcaatagcgcataaatttccagcagaaaaagctatgacagttttggaaggtattgatattcaagtcggtcgtacgggagcattaactcctgttgcccggcttgcacctattactgttggtggtgtggtgattaccaatgcaagtttgcataatgaggattatatcaagggaattggttctaaaggggagccaattcgtgagggaaatgatattcgtgtaggcgatacagtgattgtacagcgtgctggtgatgtaatccctcaaattattgatattgttgctgaaaagcgttcaaaggatgcttctgcttttgtttttccttatctgtgtccagcttgtggaagttatgctgttcgtgaaataggagaagctgtgcgtcgatgcacgggtgggcttatttgtcccgcacaagcgattgagcgtattcgtcattttgtttcgcgcaatgcctttgatattgaggggcttggtaaaaaacaggtggaatttttttttcagattcaagatgaaacgctttgtattcatacgccagctgatatttttacgttacaacgtcgccaagaaaaatctctggtccatttggaaaatatggaggggtttggtactgtttcagtgcgtaaactttatgatgctattaatgcgcgccgaaaaattcctttaagtcgttttttatttgcactaggaattcgctatgttggagaggttaatgcccgccgtcttgcacgtgcttatcaaaattatacagcttttgaaactgcggcaatggcagctactatgcctgacgataaggtgggtaaagaaggcaatgaggcttggatggagcttaccaatattgaagggattggaccacaggtaggtgaagcaattattgatttttataaggaagtgcataaccgcgaggttttgtctggtttgctttgcgaagttacacctctggatgaggagtctgtcatgactgcttcttcgccaatagcaggaaagatcatcgtttttacaggaactttgacgcgtatgtcacgtgatgaagcaaaagcacttgctgaacggttaggtgctaaaacgtctggttctctttctaaaaaaacgaatcttcttgttgcaggagttgggggtggatcgaaattgaccaaagcacaagagttaggtgttgaagttatcgatgaagaggcctggctgcagttgatcgagggataa
>BH05720|4.060671868809078
atgactataattgtcgatattattggacgtgaagtacttgatagccgaggtaatccaactgtagaagttgaagttcatttggaaaatggagctttgggccgtgctcttgttccctctggggcatcgacgggtgcccatgaagctgtagaactacgtgatggtggtacgcgctatcaaggaaaaggcgttaagaaagcgattgctgcaataaatggcgagattcttgaggaacttggtggacgagatgccagaaatcaaatcggcattgatcaagcaatgattgccttggatggaacaccaaacaaagcacgtcttggagctaatgcacttcttggtgtttcattggctgttgcaaaagcagcagcagagtcattgtctttacctctatatcgttatattggtggtacacaagcacatattcttccgacaccaatgatgaatattattaatggtggtgttcatgctgataacccgattgattttcaagaatttatgattattcctgtaggagcatctacgctaaaagaagcaattcgctatggtgctgaaatttttcatacgttaaaaaaacgtttaaaagatgcaggttataataccaatgttggtgatgagggtggctttgcacctcaatttaaaagcgccgagcaagcgattgattttattatggaatctataatagcatgtgggtataaaccaggtgaacaaattgcccttggtttagattgtgctgcaaccgaattttataaaaatggttcctatttttatgaaggtgaggggaaatatcgtgatgtgggggaacaggtagattatttagcacaacttattaaaacttaccctattatcacaattgaagatggtatggctgaggatgattgggaaggttggaagttactcactgactcgattggtaaaaaatgtcagcttgttggcgatgatttatttgtaacaaattctgcgcgtttgcgggatggtatcaaaatgggagcagccaattctattcttatcaaagttaatcagattggcacgctaagtgaaacgcttgatgctgtagaaacagcgcataaagcaggttatcgtgccattatatctcatcgttcaggtgaaacggaagattcttttattgcagatcttgccgttgcgaccaattgtgggcaaattaaaacgggttctcttgcacgttcggatagattagcaaaatataatcagcttattcgtattgaagaaatgctaggattgcaggcatgttatgcgggcaattggtattgttga
>BH16040|4.06066612051699
atgtttgaatccttacaagaacgccttggcttcatcctgtctcatttaacagggcgtggtgctttgtcggatcaggatgtcgcagcggcactgcgagaaattcgtcgcgctttgttagaggccgatgttgcacttgatgtcgcacgttcttttactgatagggttcgtgaaaaagctgttgggtctgcaattgttaaatcaattaaacctggtcagatggttgttaagatcgttcatgacgagctggttcatgtgcttggaaatgaaggcgttctgagtgatctaaacgcaccagcacctgttgttatcatgatgattggtttacagggttctggaaaaacaacaacaacagcaaagttggcaaagcgtttaacccataagcacaataaaaaagttctcatggcctcgttagatacacgtcgtcctgcagcacaggaacaactgcgtcaattaggagaacaggcaaagcttgcaagcttgcccattattgcaggacagtcccccgtcgatatcgcaacacgtgcggtacaggcagctaaacttagcggttatgatgtcctgcttcttgatacggcagggcgtaatcatattgatgaagctttgatgcttgaattagttgaaattaaagcttgttgccgtcctcatgaaattatgttggttgctgatagcctgactggtcaggatgctgtccatctagcacgttcttttgatgagcgtgtgggaattacaggaattattttaacacgtatggatagtgatggacgcggtggagccgccctttcaatgcgtgctgtaacgggaaagccgataaaagcaatcggaattggggaaaaaatagacgatttggaagaatttcatcctactcgtattgctgatcgtattctcggaatgggtgatattgtttctttggtggaaaaagctgctgaaacaatggatcatgagaaggcagctgcttttgcaaaaaagatgcaagccggaaaatttgatcttaatgatctagcagatcagttgcaaaaaatgaaaaaacttggcgggatggggggcattatgggaatgttgcccggtttgggaaaggtaaaagatcaaattgctgctgccggtcttgatgatagtttgtttaatcgtcaattggctattatttcgtcaatgacgcctttagaacgcgccaatccggaattgttgaaacatagccgtaaacaacgaatcgctaagggctctggaacaagtgctgctgatattaataagcttttaaaaatgcatcgccaaatggcggatatggtgaaagccataggaggtaaagggaaaagcagtttaatgggaaaaatgtttggagcacttggatctaaaatgggccttgggggaatgggagctttgggaaaagatcctggagctctgcctgatttatcggagtttgatccaaagcaactttcaaaacttcaaaagcagatagaaagtggtcatggggggaatgtattacccggtcttccggggcgtgggcctacatttcctggtttttccaatggtcctgccgatagaggggtaaattttcctcagcatctcaagaaaaaataa
>BH12840|4.059253528475741
atgggtacatcacaagaatttgaaacatcttctttaaaaacacttcctttatatgaattgcatgaaaaagccggagcaaaatttggtgcttttgccggttggcgaatgcctttgacttatcctcttggggttttgaaagagcatcttcatacgcgtgcgcatgcaggcctttttgatatttctcatatgaaattgattgctgttgaggggccgaaagcagtggaatttttatcttatgctcttcctgttgatgcggcactgttaaagattggtcaatcgcgctatagctatttgcttaatgagcgggctggcattcttgatgatcttatccttactcgtttggcagagtgccgctttatgctggtcgctaatgctggtaatgcacaagccgactttgctgaacttgaaaaacgtgcttttggctttgaatgtcaagtgattgctcttgaaagggtcttacttgctcttcaagggccacaagcggctgctgttctagctgatgctggtttgccgggaaatgaactgttgtttatgcaaggatttgaaccacaacaagattggtttatcacccgttctggttatacaggagaagatggttttgaaattgctcttcctataggttgtgcacgcgcattggctgaaaagctgctcggcgattctcgtgttgagtgggttggtcttgcagcgcgtgacagtcttcgattggaggcagggttatgcttgcatggcaatgatattacccctgatactacgcccattgatgctgcactgacatgggctgttcccaaaaatgttcgagaaaaagcgcaattttatggagcaaaggcttttctggaatctcttcagaaaggtccctctcgttgtcgtgttggtttaaaaccacaaacacgccaacctattcgtgctggtgctgtgcttttcgataatgaaggcaatcggattggggtggtaacgtcaggtggttttggcccttcttttgatggtcctgtcgcgatggggtatgttcctgttgcttggaaagtggaaggaacagaagtatttacagagctgcgtggcaaaaagattgcactgtctgttcattcactcccttttgttgaacaacgttattttaaaggataa
>BH06230|4.050917290024435
atgagcattactgctgcacaagtaaaagaacttcgagaattgtcaggcgctggtatgatggactgcaaggcagcactggcagagaccaatggtgatatggaggctgctgttgattggcttcgtaaaaaaggaatagccaaagcagataaaaaggctggtcgtacggcggctgaggggttgattggagttgtatcacaagatttaagcgcggttttagttgagatcaattctgaaacagattttgttgcgcgcaacgatgtattccaagacattgtgcgcaatgtagcaacagctgctttgggaacagaggggagtattgatgctgtttgtgcatctttttatccgggctctgagaagactgtagaggctacaattaaagatgcaattgcgacaattggcgagaatatgacatttcgtcgttctgctaaactctctgttgaggatggtgttgttgctacttatatacataatagtgtggctgagggacttggcaagcttggtgttttggttgctattgaaacgacaggaaataagaaggcagcagctgcttttggtaggcaggttgcaatgcatattgctgcaaccaatccgttagcgctaacagcggaagatgttgattccagtgctattgagcgtgagaaagcaattttttcagagcaagcacgtcaatctggaaagcctgaaaatattattgaaaaaatggttgaggggcgcatgcgtaagttttttgaagaagttgttttgctttctcaggcttttgttatgaaccctgatattactgttgatgctgccttgaaggatgctgaaaaatcgattggtgcgccggcaaaaatcacagctttcattcgttttgcgctgggcgaaggtgtggaaaaagaagaatctgattttgctgcagaggttgcagctgctgcaaaagggtag
>BH05770|4.050499670199146
atgcccattaaaattacaatgcctgcgctttccccaacaatggaagaagggaatttgtcaaaatggaatatcaaggagggggatcaggtttcctctggtgatataattgccgaaattgagacagataaagcgacaatggaagtcgaggctgttgatgaaggaactgttgctaaaatcgttgttcctgctggaacacaaggcgttaaagtgaatagtttaattgttgttttagcagaagaaggagaagatttagctgaagtagcaaaggttgcagaagattccccttcctcttttgcaatcaaagaatcagagggtgaaaaacagagagattcaaaggtagcacagatctctcatatatcatcagtccagcaagtaatgcagcaaggtaaaaagggaatgcgtttttttgcttcccctttggcgcggagattggcaactcaagttggtcttgatttatcacttgtttctggaagtggtcctcatgggcgtattatcaagcgcgatgtagaaaaggccatgaagggtggtgtttcaaaggcttcttattcttcacaaattgaacagccggtaacggcaaatacttctgacaaacagatactgcaactctttaaagaggatgaatatacattcactcctcataataatatgcgtaaaacaatcgccaaacgtttggtagaatcaaagcaaaaagtcccacatttctatgtaacgctcgattgtgaactcgatgcgttattgcagttgcgtacacaattgaatgctgctgcaccaataattaaaatgcaagaaggttctaagcctgcttataagctttccgttaacgatatgattattaaagctgtagcactttctttgatggcagttcccgatgctaatgtttcttggcttgagggtggaatacttcatcacaaacattgtgatgttggggtagctgtttctgttgagaatgggttaattacaccaattgttcgccatgcagagaaaaaatctttatcgattatctctaatgagatgaaggattttgtaaagcgtgcacgtgagcttaagctgaaaatggaagaatatcaggggggaacaacagctgtatcgaatatggggatgtatggtgtgaaaagtttttctgctattcttaatccgccacatgcgacgatttttgccattggtgcaggtgaacaacgtgctgttgttaaaaatggtgcattggcggctgcgacagtcatgtcggttacactttccgctgatcatcgtgctgttgacggtgcgttagcagcagagcttgcacgtacttttaagaagatgattgaaaatccattaacaatgctcatttga
>BH04410|4.049767161026332
atgtctatactttcccctttaataatacgcctttgtaatccacgtggattttgtgcaggggttgatcgcgctatccaaattgttcttcttgcattaaaaaaatatggtgctccggtgtatgttcgtcatgaaattgtacacaatcgctatgtcgttgaaggattgcagcaacggggggccatttttgtagaagaacttgatgagattccagaagaacatcgcaatcaacctgttgtattttctgcgcatggtgtgccaaaatctgtaccagaacaggctgattgttataatttgttttatctcgacgcaacatgtccgttggtttctaaggttcataaacaagcaatgcgtcatcaacgccatagacgtcatgttatattgattggtcatgctggtcatcctgaggtgataggaacaatgggacagcttgaaaaagggggtgttacgttaattgaaacggtggaagatgctttgcattatcaaccagatgatccagataatttaggatttgtaacgcaaacaacactttctgttgaagatacagcagagattcttgatgtattacaaagacgtttccctgcgttggaaccaccagctgccgaatcaatttgctatgctacgacgaatcgccaaaatgctgttaaggcagcagctctgggaagcgatttatttttgattgttggtgcaccgaattcttctaattcacgacgtttggtagaggttgctgagagatcgggtgcgcggcagtctattttagttcaacgggctgatgaaattgattttgatcatttaggtgctctttctgtcgtaagtctttcagcgggagcttctgctcctgaaattattgttgatgaaattatttcagcttttcgtaagcgttataatgtgacaatagaattggctgaaacagtggtggaaaacgagacatttttagtcaatcgcgaattacgtgatgttgttttgactcctcaagatatggcttttatgaatggtcgatctgagatgctaaaaaacaaaaatcaggatatgtaa
>BH03370|4.049418147463711
atgatacataaaagaacgaatgaaggtgacttggtaattgaatcttttgcggataagcggtgtaaagatcttttagaaggcaatccacctaaaggttttcccacaactctcgtgcgtatagtccaacgaaaattatttatgctggataaagcagttgatctcaaagatttacgcagtcctccgggtaatcgtttagaggcattgaaaggagagcgtaaaggtcaatattctattcgtattaatgaccagtttcgcatttgttttgagtggcgttctaatggtgcctatgaagttgaaatcgtcgattatcattga
>BH05100|4.047096347565102
atgaatgacgttatgaaaacgcgttctggttttgttgtactcattggaatgcctaatgctgggaagtcgacattggtgaatcagttagttggaacgaaggtttcaattgtaacgcataaagtgcaaacgacacgaactttaatccgaggtattgtcattcatgataatgcgcaaattgtattgattgacacaccaggtgttttttctcctcataaacggttagaacgtgcgatggtatctgctgcttggggaggggctaagaatgctgatgtgctgttagttttgattgatgctcagaatggtctttcggatgaagtttgtaagatgttagatattgtagcgaatattaaacaggataaaattctcgttcttaataagattgatacagttgctaagtcatcccttttagccttaaccgctgggattaatgagcacgtaaagtttttgcagacatttatgatttcagctctcaagggctctggttgcaaggatttgcttcatgcattaagcacaatgatgcaggaggggccatggtattatccagaagatcaaatttcagatatgcctatgcgtcagcttgctgctgaaattacccgtgaaaagctttttcttcgtcttcacgatgaacttccctattcttcaacagttgaaacagaaaactgggaagagcgtcgagatggttcagttagaattaatcaagttatctacgtcgagcgtgatagtcagaaaaaaattgttttaggagcaaaaggcgatacaattaaagcaattggtcaggctgcgcgtaaagaattaatggatattatgggtcaaaaggttcacctttttctctttgtaaaagtgcgtgacaattgggataccgatccggaacgttatcgcgaaatgggactagattttttttaa
>BH01400|4.046617122666392
atggcacataaaaaagctggtggttcttcgcgtaatggtcgcgattcagaatccaaacgtcttggcgttaaaaaatttggtggtgaagctgttatcgctggaaatattatcgttcgccagcgtggtacgcgctggcatcctggtgacaacgttggtattgggaaagatcatactctttttgcgttgtcaaaaggaatggtttcttttcaaaggaaggcgaataaccgttcgtatgtttccgttattcctgtggtggagactgtagagtaa
>BH16460|4.0441581486024365
atgacaacacgggaagcaatgttgatattgcttgttttgcttcccttttgtggaagtgctgttattggcttttttcgttcgacagcaaaaaataatgaagcgtggtttgctggggtcattgcacttttcagccttctttttacaataatgctttatccagcggttcacgcaaacggtatggtgcgtctagatatctcttggcttccagagtgggggagtaatttgatcctccgtatggatgggttgtcatggcttttttgcttactcattacaggaattgggctgcttgttgtcgtctatgcacgctattatatggatccggctgattctgtaccacgatttttttccttttttttggcctttatgggatcaatgacaggaatagtcttatcaggtaatctcgtttttttagtagttttctgggaactcaccagtattttttcttttttgttgattggctattggtaccataatgcaagtgcacgtgatggtgcgcgtatggctataacaatcacaggttttggtggtttcgtcctttttattggggtattattgattggatatatcgttggcagttttgatttggataaaatattgcaatctggagatctgattcggtcaagctctctttatagtcctatctttatttgtattttattgggagcattaacgaaaagtgcacagtttccatttcacttttggttgcctcatgcgatggctgctcctacccctgtctcgtcttatttgcattcggcaacaatggtgaaggctgggctgtttttgcttgttcgtttatggccagttttatcggggacagaatcttggttttggctggttggcttttcaggactctcgacattgctgcttggcgcctatttttctatgtttcagcaagatttgaaaggtcttcttgcttattcaactattagtcatcttggattgattacaacgcttttaagtcttgggagtccacaggcatgtgttgcagcgatctttcatatggccaatcatgctacttttaaagcttctttatttatggcagctggtattattgatcacgaaacagggacgcgtgatatgcgtaaactgacaggtctttatcgctctatgcctattacggcaactctcgctttggtggcgagcgcagcaatggctggagttcctttgctgaatggttttttatcaaaagaaatgttttttgctgaagctgttgaaaaacatatggaatcatggctcgattggattgcaccttatgtggcaacgctcgctagcctctttagtgttacctattctatacgttttattcatggtgtctttttaggaccaaaacctgtcaatttaccaaaaactccacacgaaccaccgcattttatgcgtcttccaatggaacttttggtatttgtttgtttagcggttggtattatgcctcatttaacaatcgggcctattttggataatgcagttgtttctgttttaggatcaatgacagttccttatagtttggctgtttggcatgggtttaatactccattaatgatgagttttgtggctttattaggaggtgcattgctttatgttgtcgggtatcgttattttttatcctgtgatgatggagcacctttttttcgtcacttaaacggaccccgtatttttgaacgcattctcgtgattatttcttggaaatgggcgcgtgcggtggaatctgttttatcaacacgtcgtttgcagatacagttgcactggattttcttgatgtgttttgcatttgttgctcttttgctttggtctgatggtttcatttcagcaggttcattaccacttttcccgtttgatcttccttttcttgccctttggttggttggggtatcgtgcgcgcttttagttgcttggcaagcaaaatttcaccgtcttgcatcactcatgctgttggggggagcagggttgatgacttgtgcaacctttttatggctttctgcgcctgatttggcaataacgcaattggttgttgaggttgtgactgttgttttgttattgcttggtttgcgatggttgcctaagcgtttatatgattctgctccaacccctgttcgcttttttgtacgtttgcgccgtatgcgtgatttcatcatagcacttgtgggaggcgctggtgtagcttggctatcctttgctgtgatgacacgacctcaaggtcagacagtttctgatttttttctgacgaatgcttattcgaatgctggtggtcgtaatgttgtaaatgtgttgttggttgatttccgtggctttgatactatgggagaaattgtcgttttgggtgttgtttccctcactgtttttgcactattgcggcggtttcgtcctgctcctgaaagtattaatgcgccttttcaacaacgtattcagaaagcttttgatatggcacggtctgatcaaaatgtgggagatacagtgttcaattatctcactattcctgctgttgttatggggtggctctttcccattattattgctttttcagtttacttatttatgcggggacataatcttccaggaggtggatttgtcggtggtgtgactttagcgataggctttattttgcaatatcttgctcgtgatattcgttgggtggaaaaccatttgaaggttttgcctttacgttggatgggctttggcttgttgttgtcagtcttaacgggaatgggggcgttgctttttgggtatccttttttaacctccttttttcaagatacgcatttgccactgattggaaacattcctgtatcatctacttttttatttgatttgggtgtgttttctcttgtgttgggagcaacagttcttattttgattgcccttgcacaccagtcaattcgtagttaccgaatcggtaagaaacctcttttgaaagagaaggaaaattaa
>BH02630|4.043211753741474
atgactgacaagaaccagattgataaagccgcttcgttggttgaggaggcaaagcgttctggggcagatgctgctgatgctgttattgttcgcgcacattctaccagtgtatcggttcgttttggaaaagtcgaatcgacagaagcttcagagagcgataattttacgttaagggtttttgtcggtaagaaagtagcaagtgtttctgccaatttagcaacttttccgcaagaactagcagaacgtgctgttgcgatggctaaagcttctccggatagtctatttgaaggtttagcagataaagagtatttggctacgcatcctaaagatcttgatctttttgataattttgttccaaacagtcattttttaacagaagatgctttaaaaatggaagcagcagctcttagcgttaaaggggtaagcaattctggaggagctgcgacagcttatggctgtagcggatttgttcttgtgaccagcgatggtttttgtggagcctatcgttccagttttttttcacgttcttgcagtgcgcttgctggggagggcacggcgatggagcgggattatgattatacaactgctttacatttttctgatttagaagcagcagaaattgtaggcagaaatgcgggattaggcgcagttcgacgtttgggagcagttcgtgctgcaactgggggtgttgatgttatttttgatccgcgtacggctcgtggaattgctggacatatcgcgcatatggtgaatggagcatctgtagctcgcaaaacaagtcttttacaaaattttttgggaaaagcggtgatgaagccttatgtgaatgtgacagatcaacctttgcgattacgtggaaattcttctcgtccttttgatggagaaggggtagaggggcaaacattgcatattattgaaaatggtatcttacaaaattggcttctttcatcatcttcagcgcgtgaattaggtcttaaaaccaatggtcacggtgtgcgttcggcgtcgtcggttcagcctgcgcgtaccaattttgctattgagccgggtttagtatcacctcacgatatgataaaagatttgcagagcggtttttatgttacagaattatttgggcatggcgttgattttgttaccggccagtatagtcgtggagcttcgggcttttggattgaaaatggtgagatcacttatccagtgagtgaagtaacgttaggttctaatttgctccatatgttagcacatttaacacccgcgagcgatattgatcggcgttatggtacagctgctccgacattgttaattgaaggaatgactcttgcaggaaaataa
>BH15210|4.042245223415059
atgggtaatctttcaaatgctgtttacaaaaatagtaaaaattatagcgatgcagacaaaagtttgggacgcaatatgatgcgttctgctatgcaggcgccttatcttgaacggcaaaaagagcatgatttggctctgcgatggaaagacaaacgcgatgatgaagctatgcatcaaattgcagctgctcatatgcgtttggtgattgcgattgctaaccgttttaaacgtttcaaaatgccattgggggatttggtacaagaaggctatgtggggttgttggaagctgctgcacgttttgaacctgatcgcgaggtacgtttttcaacttatgcaacatggtggattcgcgcttctatccaagattatattttacgcaattggtcaatcgttcgaggaggaaccagttcttcacaaaaggcacttttctttaatctgcgtcgtttgcgggcaaaattggtgcaagatgatagcgctctttcaaaacaagatatcttccgtagcattgctgaaaagcttggcgtttccgtgcgtgatgttgaaacaatggatttccgtttttcaagttctgataattccttgagcgtttctgtttctgaaaatagtgataatcctgttgccaaaatggatgctcttgtggatgatagtcctctacctgatgctttaattgaacaagtgattgatggtcaaaggcgcacacaatggctttatgatgcgttacaaattctcaatgaacgggaattggaaattattcgtttccgacgcttaaatgaagaaggtgctactttagaagttttaggtgaaaagttaggaatctcaaaagagcgggtgcgccaaattgaagcgcgggctttacaaaagctgcgttctgccttgcttactgttaatccagcagatgcttatgatgtgtaa
>BH06110|4.034512552304578
atgaaccacgaggtcatgaatcttttcaatcctcagtcaccagcgcagacatttgactctattcgtatttcaattgcgagccctgagaagattttgtcttggtcgtatggtgagatcaagaagcctgaaactattaattataggacttttaagccagagcgtgatggtcttttctgtgcacgtatatttggtccaattaaagactatgaatgtctatgcggtaaatataaacgcatgaaatataaaggcattatctgtgagaaatgtggtgtagaagttactctttcacgtgtacgtcgtgagcgtatgggccatattgaacttgcagcacctgtcgcacatatctggttccttaaatcattaccaggtcgcatttctacacttttagatttgactttgaaagatattgagcgagttctctattttgaaaattatattgtcacagagccagggctgacatcccttaagctccatcagcttctttctgaagaagaatatatgctggctattgatgagttcggggaagatcagttcacagccatgattggtgcagaggctatttacgaacttctagctagtatggagttagaaaaaattgccaatgatttgcgtgccgaattgtccgagacaacttcggaattaaaacagaaaaagctcattaaacggcttaagattgttgaaaattttcttgaatctggcaatagaccagagtggatgattatgaaaacgataccggttattccaccggatttacgtccattggttccacttgacggtggtcgttttgctacgtccgatttgaatgatctttatcggcgggttataaatcgtaataatcgattgaaacgacttattgaattgcgggccccaggaattattgtacgcaatgaaaagcgtatggtgcaagaagctgttgatgcattatttgataatggtcgtcgtgggcgtgtaattactggagccaataagcgtccactaaaatctctttcagatatgctaaagggtaagcaaggacgtttccgtcaaaacttacttggaaagcgtgttgattactcggggcgttctgttattgtcacaggtcctgaattgaaattacatcaatgtggtcttcctaagaaaatggctctcgaattatttaagccatttatttatgcacggcttgatgcaaaggggtattcatcaactgtaaaacaggcaaagaagcttgttgaaaaagagcatccagaagtttgggatatcttggatgaggttattcgtgaacatcctgttttgcttaatcgtgcaccaacattgcaccgtttggggattcaagcttttgaacctgttttgattgaagggaaagctatacagcttcatccattggtatgtactgcttttaatgccgattttgatggagatcagatggcggtccacgttccactttctcttgaagcacagcttgaagcgcgtgttttgatgatgtcgaccaataatattcttcatccagccaatggtgccccaattattgttccatcacaggatatggttcttggtctttactatctttcgattgtttctgaaaaagaaccgggcgaggggatggttttttccgatataggcgaacttcatcacgccttggaaaataaggttgtaactcttcacacgaagatcaaaggccgcgttaaaaatatcgataaggatggaaaagaagttgctaagctttatgatacaacacctggtcgtttgatcattggggagcttttaccgaaaaatccaagtatctcctttgatattgttaatcaagaaatgactaaaaagaacatttctaaaatgattgaccaagtttatcgacactgtgggcaaaaagaaacggttattttttgtgaccgtattatgcagcttggcttttctcatgcttgtcgtgcgggaatatcatttggtaaggacgatatgcttattcctgatagcaagttgcgtttggttgcagaaacggaagctttggctaaagagtatgaacaacaatataatgatggtctcattacacaaggtgaaaaatataacaaagttgtagatgcttggggtaaatgtacggatcgtgttgccgacgaaatgatgaaacgtattcaagctgtcgaatttgatcctaaaacaggtcgtcagcggccaatgaattcgatctatatgatgtcacattctggtgcgcgtggttctgctaaccagatgaaacagttggctggtatgcgtgggttgatggcaaaaccctcaggtgaaattattgaaacaccgatcatttcaaactttaaggaaggtcttactgttaacgagtactttaactcgactcacggtgcacgtaaaggacttgctgatactgcattaaaaactgccaactctggttatctcacacggcgtcttgttgatgttgcacaggatgctattatttcagcagttgattgtggtactgcaaaggggttgactatgcagccaattgttgatgctggacaaatcgttgcgtctcttgggcaaagaattcttggtcgcacagcgcttgttgatattctacatccagtttctggagaggttattcttgaaggtggtgcgatgattgaagaggctgatgttgctaagattgaagaagccggaattcagtctgttcaaatccgctctgctttgacatgtgaaacgcgtcttggtgtttgtgccaaatgctatggtcgtgatttggcacgcgggacaccggttaatcagggtgaggcagttggtgttattgccgctcagtcgattggagaacctggaactcagcttactatgcgtactttccacttgggaggaacggcgcaagttgttgattcatctcatttagaggcctcttatgaaggtacagtagagattcgtaatcgcaatgtggttcgcaattctgaaggccatttagtggttatgggacgtaatatggctatccttatcaaggatggatctggaaaagagcgtgttgtacatcgtattagctatggtgcacatatttttgttgatgatggtgatgttgttaaatgtggccagcgtatcgcagaatgggatccttatacgcgtccaattctcactgaagttgaaggatatgtaggttttgaggatatgattgatggtttatcagttactgaaacggctgatgaatctacagggatcacgaaacgcttagtgattgattggcgtgctaatccaaggggagctgatctaaaaccagctattatcatccatgcagataagaaaggtgaggctattgccaaatataagggagctgaagcccgttacatgatgtcagtggagactattctttctgttgagcctggttctcatgttaaggcgggtgatgttattgcgcgtttgccaatggaaagtgccaagacaaaagatattacaggtggtctcccacgtgtggctgagctttttgaagcgcggcgtccaaaggatcatgctattattgctgaagtcagtggtacaatacgatttggtcgtggttataagaataagcgtcgtattattattgaaccaaatgatgaaactcttgagccagtagaatatttgattccaaagggtaagttgtttcacttccaagaaggtgaccaaattgaaaaaggagattatatcctcgatggtaatccagctcctcatgatattttggcgattaaaggtgttgaagctttggcgtcttatcttgttaatgaaattcaagaggtttaccgtttgcagggcgttttaattaatgataagcacattgaagtgattgttcgtcagatgttgcaaaaagttgaaattactgaatcgggagattctggttatattccaggtgatcacgttgatcgtattgaattagatgaaatcaatgataatttgcttgcagaaggaaaaagaccagcctctggtaatcctatactgcttgggattacaaaagcatctcttcaaacaccctcctttatttcagcggcatcatttcaggaaacaactcgagtacttacggaggcagcggtttctggaaagattgatactttgcaaggtcttaaggagaatgttattgtcggtcgtcttattcctgcgggtacaggcggtacgattgctcaaatccgtcgtattgctgcagttcgtgatgatttgattgttgatgaacagcgcaagtctggtaataacgaagtagctaaagctatgttaacaaacatgacaactgttacaactgttgaataa
>BH01500|4.0307013361541895
ttgatagacaatgtagcagatggtaaaattgaagcagactctaagcaggcagtcaatggaggtcagttgcgtgattatactgagcaacagatgaagatagtgcttgatgatgcgaagaaatatacggatgagcaggtcaaggatagagtaagcaatggagttaatgaagcgaaatcttatacggatatgaagtttgaaacgttaagctacgtggttgaggatgttcggaaagcagcaagacaggcggtagctatgggtttggcagtgtccaacttacgttactatgatataccgggatctttaagtctttcatttggtacgggtatatggcgtaatcagtctgcatttgctattggtgttggttatacatctgaagatggcaatattcgttctaatttatctatcacgagtgctgatagtcattgggacataggagctggcttaagaataaagctgaattga
>BH11220|4.028238162345872
atgttgtttttcttggtgctggcaatatcacacaatgggcttgtgctttgcctaaccaattggcggtatttgataacaatgataaattttcagctgattgatggtgaggcgctgttagcgcgtttacaaccgacgttaggtggtataaagggaaaacttacgcctaatatggatatgcagaaggtgacgtggtttcgcactggtggtttggctgaacttttttatcagcctgctgatgaggtagatttagctttttttctgcaaaatttgcctgaatctattcctgtaacaattgtggggattggttctaatcttctggtacgagatggtgggattcctggagttgttattcgtctttcggccaaaggttttgggcaagtccagcaggtttctccaacgggctttttggttggtgctgctacggcagataaacatttagcagcggccgctttagaggcagagattgcaggttttcatttttatcatggtattcctggaggtcttggaggagcactcaaaatgaatgcaggggctaatggtgttgagacagctgcacgtgttgttgaggtttatgcacttgatcgtagaggacagtgtcataccttaagtttggcagatatgcattattcttatcgtcattgtgctgttcctgaagatttcatttttacggctgctttattagaaggaaagccaggaaataaaggtgatattcgtgctgctatggatgaagttgctcttcatcgggaaagcgtgcagcctgtgcgagaaaaaacaggaggctcaacttttcgaaatcctaaagatatttctgcgtggcgtgttattgatgaagcagggtgccgtggtctacagattggtggcgctcaaatgagtgaaatgcattgtaattttatgattaatacagggcaagcaacagcctatgatcttgaagcattgggcgaaacagtgcgtgcccgtgtttttgcttattcttcccatctcttacagtgggaaatacagcgtattggtcaatttgaacaaggccgtatcgtctcttcttttgacccatttaattga
>BH09720|4.027901222331652
atgaaagcacgcgttatagttactctcaaaaacagtgttcttgatccgcaaggggaagcaattatcggtgctttaaagagtttatctttcacaggtattcactctattcgccagggaaaagtttttgatattgtgctcgatgaccaatctgctaaaaatgcaaagcaaacacttgaacaaatgtgtgaagagctcctcgcaaatactgtcattgaaaattatacaatagaacttctttaa
>BH02420|4.026950989621138
atgaagattgccattcaaatggatcatatttcaacacttcaaattcaaggtgatacgacatttgcacttgctttagcagcacaggaacgtggatactctctttttcattatacaccagatcgtttatctatgcgcgatggttgtgtgattgtaaaattagaagcattgaccgtacatgataaagaaggaaaccattaccaattggggaaacctatccgcacgcagttgatggatatggatgtggttcttttacgccaagatcctccctttgatctcaattatatcaccacgactcatttattagaatgtattcatcctaagacattggttgtgaatgatccggcatgggtgcgcaatagtccagaaaaaatttttgtaactgaatttcctgatttaatgccagaaacattaattacgaaagacattgaagaaataacggcttttagagctacctttggtgaaattattgtcaaaccactttacggcaatgggggagcgggtgttttccatttaaaacaggatgatcgcaatttagcatcgctgttggaaatttttgcacaaatttatcgtgaaccttttattgttcagcgttatttggatgctgtacgaaaaggggataagcgaattattttgcttgatggtaaacctgttggagcgattaatcgaattgccgcagaaacagatgtgcgctctaatatgcatgttggagggcgcgcggaaaatgttgatttaacaaaacgtgattatgagatctgccaacgcattggtccagctttaaaagaacgtggtcttcttcttgtagggattgacgtgataggagattatatcacagagatcaatgtgacatctcctactggaattcgtgaaattaagcgttttagtggcaccgatattgctcatcttttttgggatgttattgagtttaagcgttcgaattaa
>BH12820|4.025031609696828
atgttagagcgtccttttttttctcgccatattgggcttcgtcctgatgaaaaacaaaaaatgcttgatattgtagcagtcgattctattgatacattagtttctcaagctcttcctcactctattcatttgggacgaccgcttaatcttccaaaggcagtgagtgaagggcaagctttggaagaactctccaagatgatggagcgtaattatctgcacaaaagctttattgggcagggatatcatggaacttatgttcctcccgttattttgcggaatctttttgaaaatccagcttggtatactgcttatacgccttatcaggcagaaattagtcagggtcgtttagagcttttattttattttcagacattgattagtgaactcacaggtttgcctgttgcagctgcttcacttcttgatgaagcaaccgctttagctgaagctattacagtggctttccgctttacgcgtgagaaaaaaatgaagatttctcttcagagtcttttacatccgcagatcttaagcgttgtacaaacgcgtgctgaaacacaaggtcttcaagttagcaaaaatagcgaaatttgttctgatacagctgcgattgttttgtcttggccagatacaaaaggctcttttaatgattatagtgaagtcattaaagaagcaaaagcaaaaggagcactggtgattgtggttgctgatcctttggcacttacccttatggaagcaccagcaaaatggggagctgatattgttgtcggctctatgcagcgttatggcgttccaatgggatttggggggccgcatgctggttaccttgctgtcagtgatgcgctcacacgtctcattccaggacgcattgttggtcaatctgtggatacgaaaggacgtgttggttttcgtttagcattgcaaacacgtgaacaacatatccggcgcgataaagcgacgtcaaatatttgtacagcacaggctctgttagcaaatatggcaacggcttatgctgtttggcatggtccacaaggtttacaggaaattgctcagcgcgttcatcatttaacatgtcgtttcgttggtggtttagaggcagtaggtatctcttgtgaaggggaatatttttttgattgtgtcagcattgttgtgaagggaaaagcacgggagattgcttgtcaggcaaaagctggtgggcgtcttatccgtgttcttgatgatgatagggttgttatcaattttgatgaattatcaacacaagaagatgcccatgctttagcacagctttttggtgcagggttagttgatcaggcttctccaagacttatgggaaaggggcgggatactacttttctttcgcagccctttttccatgcggttcattcagagacggatatgatgcgctttttgcgtcgtttgtcagataaggatttggcattagatcgggcaatgattcctcttggctcttgtacaatgaagcttaatgcggcagctgaactgatgcctgtgagttggcctacggtagccaatatacacccttttgcttcgcgagaagatgcggtgggttatcaggaaatgattcatcagttaaatgcgtggttgtgtgaaattacagggtttgcacaagtttcttttcagccaaactctggtgctcaaggggaatatgctgggcttttggcaattcgtaggtatcaccaatcgcggggtgaacatcaacgcacgctttgtcttattcctgcatctgcgcatggtaccaatccagcttcagcacatatggccggtatggaagttgttgtggtgaaatgcttgaacgatggtgatgtggatcttgatgatctcaaaatgaaagcacaattgtataaggagcgtttagctgctctcatgatcacttatccttcaacacacggtgtttatgaggaaagtattaaggatatttgttctcttatccatgaaaatggagggcaagtttattttgatggtgccaatttaaatgcacttgttggccttgctcgtccggcagatattggggcggatgtttgtcatatgaaccttcataaaacatttgctattcctcatggtggcggtggtcctggtgtggggccaattggagtggtagagcatctcaaaccatttttgccaggtcatgaacaagaggggacaacacatgcagtttctgcagctccttatggaagcgcatctattctcgttattacttggatgtatattcggatgatgggcgctgagggtttgaaatatgcaacacaaacagcaattttgaatgccaattatattgctgcacgtctttcacaggtttattccattctttatcgaggcaaacatggacgtgttgctcacgaatgtatcgtggatacacgtgtgttgaaagagcagtatggggtgagtgttgatgatattgcaaaacgtctcattgattatgggtttcatgcgcccacgatgtcttttcctgttcctggaactttgatgattgagccaactgaatcagagccaaaagcagagattgatcgtttttgtgatgctttgctctctattgctgaggaagctaagaaaatcggtagtggtgtttggccaaaagatgataatccattggttcatgcaccacatacattggtcgatacattagatgatacttgggcgcggccttattcacgacaagaagctgcttttcccaattgctctcttgatccagcgaataaatattggcctcctgtttcacgtattgataatgttgcaggagacagaatgcttatttgttcttgtccgcccttgggaaacacttattaa
>BH15120|4.024882979108047
gtgaagcgtgcacgtaaagtaaaaattatagccactcttggcccttcttcgttttctatttccatgattgagaagctttttatggcgggagcagatgtttttcgtttgaatatgagccatactgaccgtgaaacaatggttgatttggttcagcgcatacggaaggttgaaaaaactgttcgccggccaatcggtattttagtagatctccagggaccaaaattacgcgtcggctgttttgataaagggcaagaagatttgcgtattgggcaaagttttaccttggatgatcgtgatattcttggtgatgcgcagcgtgttttttttccgcacggggaggtgctggcagctattaaacccggtgatcggttgttaattgatgatggaaagttggaactgcttgcacaggtgtgtgatggtcattctgtgcagtgccttgtggttgctgggaaccgtatttctgatcgaaaaggggtaagtcttcccgatacagttttgccttttgggccaatgactctcaaggataaagccgatcttcaggcagttttggagcagcctgttgattgggttgctctgtcttttatccagcgtccggaagatattatagcagtgcgtgcgttgaccaaaagcaaagtgtctttgatggctaagatcgaaaaacctcaagctttggagcatatagaagagattattgatgttgccgatggtattatgattgcacgcggagatctgggggtagaaatgcccttggagagggttcctgccattcagatggaacttataaaagcttgtcgtttagctggaaagcccgtcgtggtggccacgcaaatgctcgagtcaatgattacgtcatctgttcctacaagggcagaagtttctgatgttgcgacagcagtttatacgggaactgacgctgtcatgttgtctgcggaatctgcctctggtcgttatcctgaagaagctgtgctgatgatggatcgaatcgcacaacaaattgaacaagatcagacttatgcggctcaagttggcgcacagcatcctgctccagaatcaacggggaccgatgcgatttctctcgctgcgcgtcagatcgccgaaacactgcaattgacagctatcgttgcttatactgcttcaggcacaacgggtgtgcgcacatcacgggagcgtccaaacaggcccattattgccttatcgcctattgtaaaaacagcaagacgtttggctttggtctggggacttcattgtgtggtcactgaagacgcgcgggatttggaggatatggttgatcgtgcggctgcgattgcttttcaagaaggcttttgccaagggggagatcgcttccttgtgacagctggtgttcctcttggtacacctggtgctaccaatctcttgcgtatcgcttctgtttctcaagatggaacaaagggtgtttaa
>BH15830|4.02175854001456
atgaaatataatagagaaaagcttaaaaataaagtctgtcttgccattattggtatgccccatggcataaagggtgatgttttgctgaagatcttgagttctgaaccacagcgtttaaaaacttatggtaccctttatgatgataggggacattcttatgaaattgtaatgcttcgcatgcaaaaaaagaacgcgattgtgcattttaaaggggttgaggatcgcagtgctgctgaggctttaaggggtattcatctttatgttgcccgcgatcaattggtggatgatttgactgaggatgaattttatcaggtagatttaatagggcttcgtgttcaagattgtaccggtcgaatcctcggtgaggtgagtggtctttttaatttcggcgctggtgatttgcttgaaatgcgtttaaatacgggtaaaaccgtgcttatcccttttagcaaggcggcggtgttagaggtttgcatcgcttctggttttcttgttgttgatccagtggctgctggtttaagtgatgggggagaaaatacttga
>BH02780|4.014012100688638
atgaatacaaaagatttaacctatattgctttatttgccgctatttacgccgttttgagtttttttcctcctatttccctcccttttcttcttggggttcctattacagcgcaatctatggggccgatgttagcaggatctatacttggtgcaaaaagaggagccttagcatcgctgcttttccttgttcttgttgctattggacttcctttattgcctggtggtcgtggtgggatcggagtcttttcaggagcttctggtggttatctaataggttttccatttgctgcattttttattggctttatggttgaattattttggcagcggttaaattttataacattaattgtgataaatgctctaggtggtataggggtggtctatgcttttggaataccatggacggcatatataactaaaatctctttattgaaggttttagtggcttcttcaggttttctgatcggtggttgtttaaaagtgctcattgcctcctttgttgcacttaccgttaaaaaatctgttcctcttatttcatcaaaggaagaataa
>BH10360|4.01294249157778
atgtctcgtattgggaaaaagcccatttcagttccttctggtgttaccgcgactgtcgaaggtcagttggttaaggcaaaaggtccaaaaggtgaactaagttatcttgtcaatgatgaagtcttagttaaacttgaggaaagttttatatcagtttctccccgtgatcaatcaaaagatgcgcgttccaaatggggtatgtcgcgttcaatgattgagaatattttttgtggtgtcaaggatggttttgaaaaaaggttggagatcaacggtgttggttatcgtgctgctttgcagggtaaggatattcagttatcgttaggtttttcgcacgatgtgatttataaagtgccgtcgggtgtgactgtgagcatccctaagcctacagaaattgttgtttctggaattgataagcagcaagttgggcaagtcgcagcagaaattcgagaatatcgtaggcctgaaccttataaaggcaaaggtattaaacatgcagatgagcgtatctttcgtaaagaaggcaaaaagaaataa
>BH05090|4.009568869093593
atgaagcttccaatgattgatcagcttgaaaaactgacggggcattactttaaagataaaaagaaattaaaaaaagcgttaacacattcaagtgtacaaggttcagaacagggaaattatgaaagactggaattcttaggtgatcgggtccttgggcttttgattgcggaaatgttgtatcaattgtttccacaggcaagtgaaggtgagttatcggtacgtttaaacagtttagtgaatgcgcagacatgtgctgatattgcactagaaatggaactgcctgttatgatccatgttggttttgaaatgaaaaacttaaaaggtcgtcggctaacaaatatgtatgccgatgtgattgaagctttgattgctgtaatatatcttgatgggggattggagagtgttagaccttttattcaaaggtattggcaaagtcgggcgaagcagatggatgctggtcggcgtgatgccaagacacagttacaggaatgggcgcatgtacaaggtggtgtacaaccacattatagggtcgtaaaacgttctggtccagatcatgatcctgtttttatggtagaggtaagcattcctggttttgcgtcggagattgggcaaggaaattctaaacgatgtgctgaaagaatggcagctgaaaaaattttacgacgagagggtatatgggaaacaatggaaaaaaataatcatgaatga
>BH04400|4.008307241506942
atgtctattccaagagaattatcggttgcaagtggtagtaaatcaatttcgccaaaaccgagtgtttatgattatatcacattattaaaaccacgggttatgttgcttgttgtctttacagctctagtcggattgatcgtatcacctgtttctataaatccattgtatggttttttagcaattttgtgtattgctgtaggtggtggcggtgctggagcactgaatatgtggtatgatgctgacattgatgcggtgatggaacgtacaaaaagtcgccctattcctgctggtaaaatcagttccaggaaggcgtttatttttggcatggttctttctatactttctgtattgattatggggagtttcgttaattggtttgcagcactttttcttgcgtttacaattttcttttatatcgttgtctatacaatttggctaaagcgtagaacgccgcaaaatattgttattggtggtgcagctggagcttttccacctatgattggatgggctgcggcaaccggtacagtgaatattgagagctttttattatttttaattatttttatgtggactccaccgcatttttggtctctttctctcttttcatctcttgattatgatgcagcgggtattcctatgatgcctaatgtacgaggggagcattcaacaaaaaaacagatcttattttatactattttgatggcaatatgtgctgctggaccttttattatcggttttgcgggtgttttctatggtattttttcgacagttttaagtattatctttattcattttgcttatcgtttgtggaaatctaatacgtatgacgcaactattttgatggcaaaaaagacgtttttcttttcgttattttatttagcggctatatttggaattcttttgattgaattttttgtttggtgtttcatcattctctag
>BH05580|3.9998712822130438
atgggtaatattttttcaccaacacatttaattgtaattttactgattattattgtgctttttgggcgcggtaaggtttctgaattaatgggtgatgtggcgaaggggattaaagctttcaaaaagaatatgaaagatgaagaggacattctcgaggataagcttgaaagggcccaccattctgaaacagtagatgttgaacctcaaaaatttcagtctttatcagtgaagcgtgcaaccacgcgtgtaaaaggttcttcttcctctagaaaaggcaaaacttctgttgttaaaaaacagcgtgtaaaataa
>BH02070|3.9963243600614446
atggcagaacataagccagacataatgtatggtacaactattattactgtacgaaaaggtggtaaagtcgtaatggccggtgatggtcaagtctctcttgggcagacgattatgaaaggcaatgcacgcaaagtgcgtcgccttgggaagagtggagcagttattgctggttttgcaggtgctacagcggacgctttcactttgctggaaagattagaaacgaagcttgagcaatatcctgatcagctcatgcgtgcctgtgtagaacttgcaaaagactggcgaacagaccgctatttgcgtcgtcttgaagcaatgatgcttgtagctgataagaaaataacgttagctttaacaggacttggtgatgttttagaaccagaagacggtattatggcaattggttctggaggcaattttgctctttcggctgcgcgggccctcatagatatggatttggatgcagaaaccattgctcgtaaagctatgaatattgccgctaaaatttgtgtttataccaatgatcatttcacaattgaaacattggatgcagaattatcttctttagagaaagctatttga
>BH07970|3.9947014081159025
ctgtttcttgtgatgatggctttagccgttttttttatggttttagcaagagcctttcagcttggcaagaaatctgaacagtacaagaaaacagagtatgctttaaagacagccacaacacggcttgaggtagaaaatgagattaatcagaaaagtgatgttgatgtgcgtactgatctctttaactggttgcgcaacaaatga
>BH04310|3.9946331825939496
atggctaagggtaatggtttattgtatggcaagcgtggtttaattttgggattagccaataatcgttctatcgcttggggaatagctaaaacagcaagtagcgcgggtgcagagcttgcttttacctatcaaggtgaggcgatgaaaaagcgtgttgagcctttggctgaagaagtaaagggttttgtttgtggtcattgtgatgtttctgatagtgcatccattgatgcggtttttaacacaatagagaagaaatggggcaagctcgattttttagttcatgctattggtttttctgataaagaggaactaagcggtcgttatgtcgatataagcgaatcgaattttatgatgaccatgaatatttctgtttattccttaacagctttgacgaagcgtgcagagaaattgatgtcggatggtgggtcaattttaacgctgacttattatggtgcggaaaaggttgttcccaactataacgtgatgggagttgcaaaagcagctcttgaagcgagcgtgaaatatctggcagtggatttaggtcctaaacatattcgtgtgaatgctatatctgctgggccaatcaaaaccttagctgcttctggcattggtgatttccgttatattttaaaatggaatgaatataatgctcctttacgtcgtacggtgacaatcgaagaggtaggtgattctgctctttatttgctttcggatttgtctcgttctgttaccggtgaagtgcatcatgtggattcaggttataacatcataggtatgaaagctgttgatgcaccagatatttccgtcgttaaagaataa
>BH02500|3.9931382608583075
atgtactttgatattcatgaaacaatttcatctgagaagcttaatcgtcttgccgaaattacggtaaaagtaggattgaatctacaaaaggggcaagatcttgttttgactgcaccaatttccgcattaccttttgttcggcgtattgcatatcatgcttataaggctggtgctggtgtgattataccactttttagtgatgatatgttattgcttacacgttttgaaaatgcccatactgctagttttgattgtgcaccttcttggctttatgaggggatggcgcaggcttttagaaatggggctgcgcgtttagctattgttggtgatgatccttcgctactttctaatcaggattttaataaggttgcgcgtttgagtaaggccacttcaatagcttaccagcctgctcttaaagaaatatcgaattttgctatgaattggtcgatagttgcttatccgacagcaggatgggctgcaacgatttttcccgcgttgccaataaatgaagcgattaagaaattagctgatgcaattttttctgcttcacgtgttacaggagaagatccggttcacgcgtggggtgttcataatgcaaatttgaagcaacggtcatcgtggcttaatgagcagcgtttttctgctttacactttaaaggtccagggactgatttaacagttggtttggcagatgatcatgaatggcagggtggtgcatcagttgctcaaaatggtgttgtctgtaatccgaatattccgacagaagaagtcttcactactcctcatgcccataaggttgaaggttttgttcgttcgacaaaaccactttcttaccaaggaacactgatcaagaatattgaggtacgttttgaagcagggcgtattgttgaggcacgtgcttcgaaggggcaggaggttttacaacaggttttgcaaagtgatgagggagcaagtaggttgggtgaagttgctcttgttccgcactcttcaccaatttctaagagcgatcttcttttttataatacattatttgatgaaaatgctgcatgtcatattgctttggggcagtgttattccaaatgctttttaaatggagcgtcattgacaccagaagaaattgcagcgcgtggtggtaataaaagtgtgattcatattgactggatgattggatcaggtgaaattgatatagatggcattacgcaagaagggatgagagttcccgtatttcgtaagggtgaatgggcttaa
>BH12160|3.9912444960769826
atgactacttcaatgaatcatcataaaccgcaatcttcattttctttaagttattggttatatgaagctgttccgcggtcaatagttcaagcgaacatacaaaaaatttatcattcagtgatcaaattctttcataatttttcggccgtattcggtctaattattatttttgttattattttatgtgcagtttttgctccttggattgctacccatgattttatgagcaatgatcttgctcatcggttgcagccaccatctatgttgcattatttcggaacagatgaattagggcgtgacatttttagtcgtctcgtttttggtgcgcggattactctttatattgtttttcttactacaattattgtggggccgatagggctgattgttggaactctctctggttatatagggggatgggttgatacgcttcttatgcgcatggttgatatttttctcgcttttccagctttgattttagctcttgcttttgcagcagcattgggacccggcattgaaaatgcatccattgctatttcaattgcagcttggccaccaatagcccgtttagcgcgtgctgagactttgacgatacgttcatctgattatatttctgcaattcgcttgcaaggagcatctccttggcgcattattttttttcatgttatgccgatgtgtattccttcagtggtggtacggttaacattagatatgtctggaattattttaacggctgcgggtcttggttttttagggttgggagctcaactcccaagtcctgaatggggagcaatgctttcgaccggtcgtgagtttatgatgacaagttggtggttggcagcaatgcccgggtgtgcaatattgtttgcaagccttgcattcaaccttttaggtgatggacttcgtgatatattggatccacgcaatggataa
>BH15970|3.9807081268198763
atgggtgttgttgcaaaaaattttcccatacctgatcttcatcgggtccgtcgtgttctgctttctgtgtctgataaaacgggtatagttgcgtttgcgcaagcgcttcagacttataatgttgaattgatttcgacaggaggaacagctaaagtcttaatggctgctggtttaccggtaagagatgttgctgaagttacaggatttcccgaaataatggatggacgcgtcaaaacactccatcctttgatccatggtgctctcttgggagtaagagaagatcctagccacgcagtggctatggagcagtatggcatccatggaatcgatcttctggtggtcaatctttatccttttgaagaaactgttcaatcaggcgctgatggacaaacaattcttgaaaatattgatattggtggaccggcaatgattcgcgcggcggcaaagaaccatgtgtatactggtgttatcacagcggtgagtgattatgatgcagttctttctgaattaaagcagcatgatgggtgtttaagtttttctatgcgacaacagttagcaatgcgtgcttatgcgcacacggctgcttatgatacggcgatagcggcgtggtttgcaaaaaatttaaaaattgaaacaccctcttggcagagtttttctggtcatcttaaaaatgtcatgcgttatggggaaaacccgcatcaaaaggcagcattttatcgtaatggtgacaaacgttttggtgttgcaacagccaaacttttacagggtaaagcactctcttataacaatatgaatgatacagatgcagcatttgaacttgtggcagaatttgatccacaaaacactgctgctgttgctcttattaaacatgctaacccttgtggggttgctgaagggcagactttaaaggaagcttatttgaaggctcttctatgtgataatgtatcggcatttggtggaattattgctttaaatcaaccccttgatgcagaatgtgcagaagaggttatcaaaattttcacggaagtgattattgctcctgatgcaacaatggaggcacgtgaaattatttcaggtaaaaaaaatcttcgtttgctgctaacagggggtgttcctgatccacggtgtggaggatttatagccaaaacccttgcaggcgggattttggtgcaatcgcgtgataatgtggtggttgatgatctcaaactgcaagtggtgacaaagcgcgcaccaagtcaagaggaaatgcgtgatcttcaatttgcttttcgtgtggtaaaacatgttaaatcaaatgctattgtttatgcaaaaaatagcgcaacagttggaattggtgctggacagatgagtcgggttgattcagcaaaaattgctgcacgtaaagctgaagaaagtgcaaaaagagcaggtttaacggaatctctcaccaaagggtccgttgttgcatcagatgccttttttccttttgcagatggtttgttggcagttgctgaagcaggagctacagcagttattcaaccgggtggatcaatgcgtgatgaagaagtgattgccgcggccgatgcacagggattagctatggtttttacaggtgtaaggcattttcgtcattag
>BH00690|3.9803296049737376
atggatgatgttgaaaatggtgttgcagatgtttttgaaaaacaagcagcatttttgtcgtctgctttaccttatatgcaaaaatatgaaaatgaaacggtcgttgtaaaatatggcggtcatgctatgggtgatcctgctttgggacgggcgtttgcacgtgatattgctctgttgaagcaatcaggtattaaccctgttgtagtccatggtggaggtcctcaaattgctgaaattttgatgaaaatggggattgagtcgcggtttgaaaacggtttacgcgtaaccgatgaacggatcgtggaagtagttgaaatggttttagcgggttccataaacaaagaaatagtcgctctcataaacgctgaaggtgaatgggcaataggattgtgtggcaaggatggcaatatggtttttgccgaaaaagcttataaaactgtgattgatcctgattcgcatattgagcgtgttttggatttgggatttgtcggtgaacctgttgaagttgatcgcacattattggatcttttggcatgttctgaaatgattccagttcttgctcctgtagctccaggtcgcgatggcaaaacctataatattaatgctgatatttttgctggggccattgccggtgccttagaggctaaacgccttttgtttttgactgatgttcctggtgtattggataaaaagggtaaacttttaaaggaattgacaatctctgaagctgaaaacctcatcaaaaatgaaacaatttcaggtggtatgattccaaaagtagaaacttgtatgaaggctcttcaaaatggggtggaagctgttgtcattttaaatggcagaactccccattctgtcttactagaactgtttactgaacagggagctggaacgcttatcgtttcgtaa
>BH11530|3.980304080097397
atggcaacaaaggttaaacagaaagacaatacagaagtaacgacccaagcgagtgtggacagtcctcttctcgatttttctgatgatgccatcaaaaaaatggttaaaatcgccaaaaaaaatggttacgtgacaatggatgaactgaacgcagttcttcctcctgatgaggttacatctgaacaaattgaagataccttggcgatgttctcggagatgggcattaatgtcgtggatgatgagggtgaggctgagaattatgaagaagaggttagggtagaggggggggatttagtagaagctacgagcaatgcgcttgtaacgacagccaagcgtgagctaacagatcgcaccgatgatccagtgcgcatgtatttgcgtgagatgggggctgttgagctcctttcacgagaaggtgaaattgccattgctaagcgtattgaagcaggacgtgaaacaatgattgcggggctttgtgagagtcccttaacttttcaggctcttattatctggcgtgaagaattaaaagagcagcgtattctcctgcgtgaaattattgatcttgaaatgacttatgcaggtccagaagctaagcaggctcctgttattgaacgaagtgaggtccaaaaagtaaaagaggaaaagtcctcttctgccatgcgtgatatggagaatattgcgcgagatataggtgtcgaagaggatgatgaagaagacgatgatgttaatttatcgcttgctgcaatggaaaatgaactctgtcctcaggttatgggaactttggattttattgctgaaacctatgtgaaattgcgaaaattacaagatcagcatgttgaaagtagtttggcagagcgtaaagagggagctctttcaccttcacagaggaaaaaatgtattcaattgaagagcgaattggttcaggcagtgaaatctctttctttgaaccaaaatcgtattgagtcgttggttgagcagctttatgatatcaataagagattgattcataatgaaggtaagttgaagcggattgctaataattatggcgttggtcatgaggagtttttaaaagaataccaaggtcgtgaattagatgcagattggattaattatattgcaactttgtctggacgcggttggaaagagttttctaagcgtgaagcgaaagaaattaaaactttgcgcagcgaaatacaaaatttggcgcaagaaacagctatttcgattggcgaatttcgtcggattgtgacacaagtgcagaaaggtgagcgcgaatcgacaattgcaaaaaaggaaatggtggaagctaatttgcgtctcgtaatttcaattgcaaaaaaatatactaatcgtggtttgcagtttcttgatcttattcaagaaggcaatatcggtttgatgaaggcagtggataaatttgaatatcgtcgtggatataagttttcaacttatgcaacatggtggattcgtcaggcaattacacgctcaattgctgatcaggcacgcactattcgtattcctgttcatatgattgaaacaattaataaaattgttcgtacatcgcgtcagattttacacgaaatcgggcgtgaccctacgccagaagaattgtctagtaaactttctatgcccttagagaaagtgcgaaaagttcttaaaattgcaaaggaaccgatttcacttgaaacacccgttggtgatgaagatgattcccatttgggtgattttattgaagataggaacgcattattgccgatagatgccgctattcaagctaatctgcgcgatacgacaacgcgtgtacttgcttcactaacaccacgtgaagaacgtgttttgcgaatgcgttttggtataggaatgaatactgatcatacattggaggaagttggtcaacagttttcagttacacgcgagcgcattcgtcagattgaagcaaaggcgcttcgtaagttaaagcatcctagtcgttcacgcaaattgcgtagttttcttgattcttaa
>BH01510|3.9764834640396156
atgaaaaaattatctgtcacatcaaagagacaatataatttatatgcttcgcctatttctcgacgtttatctttgttaatgaagctctcattggaaactgtaacagttatgttcttattgggtgcatctcctgtattggcttcgaatcttgcgcttacaggagcaaagaatctgagtcaaaactctccaggtgtaaattactctaaaggtagccatggtagtattgttctctctggtgatgatgatttttgcggtgcggattatgttcttggtcgtggaggcaattctactgtacgtaatgggattccaataagtgtagaagaagaatatgagagatttgtcaaacaaaaattaatgaataatgctacttctccttatagtcagagttcagagcaacaagtttggactggtgatgggctaacaagcaaaggttcgggttatatgggagggaagtcgactgacggtgataaaaatatcttgcctgaggcttatggtatatattcttttgcaactggttgtggttcttctgcgcaggggaattattcagttgcatttggtgcaaatgcaactgcacttactggggggtcgcaagcttttggtgttgctgcacttgcaagtggaagggtaagtgttgctattggtgtagggtcagaagcgacgggagaggctggagtttctttgggtggactctcaaaggcagctggtgctcgtagtgttgctatagggacgcgggccaacgcttacggtgaagaatctattgcgataggtggtggcttaaaacagggcagtgataataagatcggttcagctgtagcgcagggtctgaaagcgatttctataggttctgattctgttggttttcagcactatgcagttgctattggtgctaaatcccgtgctcttctcttgaaaagtgttgccttgggttcttattctgttgctgatgttgatgctggcgttagaggttatgatcctgtggaggatgagccatcgaaaaacgttagttttgtatggaaaagctctgtaggtgctgttagtgttggtaatcgtaaagaaggcttaacgcgacaaattataggagttgcagctggtactgaagacactgatgcagtaaatgttgcacagctaaaagcattaaggggaatgatatcagaaaaaggaggttggaatcttactgttaataatgacaataatacagttgttagttcaggtggtgcattagatttgtcatctggaagtaaaaatctcaaaattgcaaaagatggaaaaaagaataatgtaacctttgatgtcgctagggatctcacgttaaagagcataaaattagacggtgttactttaaatgaaacaggtttatttattgcaaacggaccacaaatcaccgcttcaggtattaatgctggtagtcaaaaaattacaggcgtagcagagggtactgatgcgaacgatgcagtaaactttggacaactgaagaaaattgaaacagaagtcaaagaacaagtagcagccagtggctttgtgaaacaggatagcgatacaaaataccttaccattggtaaggatacagatggcgatacaatcaatattgctaataacaaaagtgataagcgtactctcatgggcataaaggagggtgacatctcaaaagactcgagtgaagctatcaccggttcacagctatttactacaaatcaaaatgtgaaaactgtatcagataatctccaaacagcagccacgaatatagctaagacttttggaggtgatgccaaatatgaagatggtgaatggactgctccgacatttaaagttaaaactgttaccggtgaaggcaaggaagaagagaagacgtatcagaatgtagcggatgccttggctggagttggaagttccatcaccaatgttcagaataaagtgactgaacaagttaataatgcgattactaaagtggaaggcgatgccttattatggagcgatgaagctaatgcctttgtggcgcgtcatgaaaagagtaagttagaaaaaggcgcatctaaagcgacacaagaaaacagcaagattacgtatctgttagatggtgatgtttcgaaagattccacggatgctattacaggtaaacagctttattcattaggtgataagattgcatcttatttaggtggtaacgctaaatatgagaatggtgaatggactgcacctacctttaaggttaaaacagttaaggaagatggtaaggaagaagagcagacgtatcataatgtagcagcggcttttgaaggagttggtacgtctttcacgaatgtgaaaaatgaaattactaaacagattaatcatctccagtctgatgattcagcggttgttcattatgataaagatgataaaaacggcagtattaattatgcgagtgtaaccttgggtaaaggtaaagattctgcagctgttacccttcataatgtcgctgcaggtaatattgctaaggattcacatgatgcaatcaatggtagccaaatttattctctgaacgagcaacttgcgacctattttggtggcggtgctggttataataaggaaggcaaatggactgctccaacttttacagtcaagacagttaaggaagatggtgaggaagaagagaagacgtatcagaatgtagcggaagctttgactggagttggtacgtctttcaccaatataaaaagtgagattactaaacagattgctaatgagattagcaatgtaacaggtgatagtcttgttaagaaagatctcgatacgaatcttatcaccattggtaaagaagtagcaggtactgaaatcaatatagcaagcgtttctaaagctgaccggactctttctggtgttaaggaagcagtaaaagataatgaagctgttaacaaagggcagcttgataaaggtttgaagcatctttctgacagtctccagtccgaagattcagcagttgttcattatgataaaaagacagatgaaactggtggcattaattatacgagcgtgacgttgggaggtaaagataagacccctgttgcccttcataatgtcgctgatggtagtatttccaaggattcacatgatgccatcaatggcggacagattcatacaatcggtgaggatgttgcaaaattcttgggtggagcagcaagctttaacaacggtgcttttaccggcccaacttataagttgtcgaatattgatgcaaagggtgatgtacaacagagtgagtttaaagatataggttcagcctttgcgggtcttgatacgaacatcaagaatgtcaataataatgtaacgaataagtttaatgaacttactcaaaacataacgaatgttacgcaacaggtaaaaggcgatgccttattatggagcgatgaagccaatgcctttgtggcgcgtcatgaaaagagcaagttaggaaaaggtgcatctaaagcgacacaagaaaacagcaagattacgtatctgttagatggtgatgtttcgaaagattccacggatgctattacaggtaaacagctttattcattaggtgataagattgcatcttatttaggtggtaacgctaaatatgaggatggtgaatggactgcacctacctttaaggttaaaacagttaaggaagatggtaaggaagaagagaagacttatcagaatgtagcggaagctttgactggagttggtacgtctttcacgaatgtgaaaaatgaaattactaaacagattaatcatctccagtctgatgattcagcggttgttcattatgataagaataaagatgaaactggtggcattaattatgcgagtgtaaccttgggtaaaggtaaagattctgcagctgttacccttcataatgttgctgatggtagtatttccaaggattcacgtgatgccatcaatggtagccaaatttattctctgaacgagcaacttgcgacctattttggcggcggtgctaagtacgagaatggccaatggaccgctcctatttttaaagtcaagacagttaaggaagatggtgaggaagaagagaagacgtatcagaatgtagcggaagctttgactggagttggtacgtctttcacaaatataaagagtgagattactaaacagattgctaatgagattagcagtgtaacaggtgatagtcttgttaagaaagatctcgccacgaatcttatcaccattggtaaagaagtagcaggtactgaaatcaatatagcaagcgtttctaaagctgaccggactctttctggtgttaaggaagcagtaaaagataatgaagctgttaacaaagggcagcttgataccaatatcaagaaagtagaagataaattaacagaagcagtcggtaaagttacgcaacaggtgaaaggtgatgctttattgtggagcaatgaagataacgcgtttgttgctgatcatggtaaggatagtgcaaagacaaagagcaagattacacatttattagatggaaatattgcgtctggctcaaccgatgccgttaccggtggtcaactctattctctgaacgagcaacttgcgacctattttggcggcggtgctaagtacgagaatggccaatggactgcacctacctttaaggttaaaacagttaacggtgaaggcaaggaagaagagcagacttatcagaatgtagcggaagctttgactggagttggtgcgtctttcatgaatgttcagaataaaattactaatgaaattaccaatcaagttaataacgcaattacgaaagtagaaggcgatagtcttgtgaagcaagataatcttggtattattacgcttggtaaagaaagaggtggtttgaaagttgattttgcaaatcgtgatggtttagatcggactctttctggtgtaaaggaagcggtaaacgataatgaagcagttaataaaggccagcttgatgccgatatcagtaaagttaataataatgtaacgaataagtttaatgaacttactcaaaacataacgaatgttacgcaacaggtaaaaggcgatgccttattatggagcgatgaagctaatgcctttgtggcgcgtcatgaaaagagtaagttagaaaaaggcgtatctaaagcgacacaagaaaatagcaagattacgtatctgttagatggtgatatttcgaaaggttccacggatgccgttaccggtggtcagctttattctctgaacgagcaacttgcgacctattttggtggcgatgctaagtacgagaatggccaatggactgcacctacctttaaggttaaaacagttaacggtgaaggcaaggaagaagagcagacgtatcataatgtagcagcagcttttgaaggagttggtacgtctttcaccaatataaaaagtgagattactaaacagattaataatgagattagcaatgtaaaaggtgatagtcttgttaagaaagatctcgccacgaatcttatcaccattggtaaagaagtagcgggtactgaaatcaatatagcaagcgtttctaaagctgaccggactctttctggtgtaaaggaagcagtaaaagataatgaagctgttaacaaagggcagcttgataccaatatcaagaaagtagaagataaattaacagaagcagtcggtaaagttacgcaacaggtaaaaggtgatgctttattgtggagcaatgaagataacgcgtttgttgctgatcatggtaaggatagcgcaaagacaaagagcaagattacacatttattagatggaaatattgcgtctggctcaaccgatgccgttaccggtggtcagctttattctctgaacgagcaacttgcgacctattttggcggcggtgctaagtacgagaatggccaatggactgcacctacctttaaggttaaaacagttaacggagatggcaaggaagaagagcagacttatcagaatgtagcggaagctttgactggagttggtacgtctttcacgaatgttcagaataaaattactaatgaaattaccaatcaagttaataacgcaattacgaaagtagaaggcgatagtcttgtgaagcaagataatcttggtattattacgcttggtaaagaaagaggtggtttgaaagttgattttgcaaatcgtgatggtttagatcggactctttctggtgtaaaggaagcggtaaacgataatgaagcagttaataaaggccagcttgatgccaatatcagtaaagttaataataatgtaacgaataagtttaatgaacttactcaaaacataacgaatgttacacaacaagttcaaggtgatactttattatggagcgatgaagctaatgcctttgtggcgcgtcatgaaaagagtaagttagaaaaaggcgtatctaaagcgacacaagaaaatagcaagattacgtatctgttagatggtgatatttcgaaaggttccacggatgccgttaccggtggtcagctttattctctgaacgagcaacttgcgacctattttggcggcggtgctaagtacgagaatggtgaatggaccgcacctacctttaaggttaaaacagttaacggtgaaggcaaggaagaagagcagacgtatcataatgtagcagcagcttttgaaggagttggtacgtctttcaccaatataaaaagtgagattactaaacagattgataatgagattatcaatgtaaaaggtgatagtcttgttaagagagatctcgctacgaatctcatcaccattggtaaagaaatagaaggcagtgcaatcaatattgctaataagagtggtgaagctcggaccatttctggtgtaaaggaagcagtaaacaataatgaagctgttaacaaagggcaacttgataccaatatcaagaaagtagaagataaattaacagaagcagtcggtaaagttacgcaacaggtaaaaggtgatgctttattgtggagcaatgaagataacgcgtttgttgctgatcatggtaaggatagcgcaaagacaaagagtaagattacacatttattagatggaaatattgcgtctggctcaaccgatgccgttaccggtggtcaactctattctcttaacgagcaacttgcgacctattttggcggcggtgctaagtacgagaatggccaatggactgcacctagctttaaggttaaaacagttaaggaagatggcaaggaagaagagcagacgtatcagaatgtagcggaagctttgactggagttggtacgtctttcacgaatgtgaaaaatgaaattactaaacagattaatcatctccagtctgatgattcagcggttgttcattatgataagaataaagatgaaactggtaccattaattatgcgagtgtaaccttgggtaaaggtaaagattctgcagctgttacccttcataatgtcgccgatggtagtatttccaaggattcacgtgatgccatcaatggtggacagattcatacaatcggtgaggatgttgcaaaattcttgggtggagatgcagcttttaaagatggtgcttttaccggcccaacttataagttgtcgaatattgatgcaaagggtgatgtacaacagagtgagtttaaagatataggttcagcctttgcgggtcttgatacgaacatcaagaatgtcaataataatgtaacgaataagtttaatgaacttactcaaagcataacgaatgttacgcaacaggtaaaaggcgattccttattatggagcgatgaagccaatgcctttgtggcgcgtcatgaaaagagcaagttagaaaaaggtgcatctaaagcgatacaagaaaatagcaagattacgtatctgttagatggtaatgtttcgaaaggttccacggatgccgttactggtggtcagctttattcaatgagcaacatgcttgcgacctatttaggtggtaacgctaaatatgagaatggtgaatggaccgcacctacctttaaggttaaaacagttaacggtgaaggcaaggaagaagagcaaacttatcagaatgtagcggaagctttgactggagttggtacgtctttcaccaatataaaaagtgagattgccaaacagattaatcatctccagtctgatgattcagcggttattcattatgataagaataaagatgaaactggcaccattaattatgcgagtgtaactttgggtaaaggtgaagattctgcagctgttgcccttcataatgtcgctgcaggtaatattgctaaggattcacgtgatgcaatcaatggttctcagctttattctttgaacgagcagttattgacctattttggcggtaatgctggctataaagatgggcaatggatagctcccaaattccaagtttcgcagttcaagagtgatggtagttctggtgagaaggagagctatgataatgtagcggctgcgtttgaaggagttaacaaaagtcttgcaggtatgaacgagcgtattaataatgttgttactgctggccagaatgtttcgtcgaacagtttaaattggaatgagacagagggaggttatgacgctcgtcataatggtgtggacagtaagctcacgcatgtagagaatggtgacgtatccgaaaaatcgaaagaagccgttaatggaagtcaactatggaatacgaatgagaaagttgaagcggttgagaaggatgtaaagaatattgagaagaaggtacaagatattgctacagtagcagatagtgctgttaagtatgagaaagatagtactggcaagaaaacgaatgtaatcaaattagttggtgggagtgaaagtgatccagtattgatagacaatgtagcggatggtgacattaaagaaggctctaagcaggcagtcaatggaggtcagttgcgtgattatactgagaaacagatgaagatagtgcttgaagatgcgaagaaatatacggatgaacgcttcaatgatgtcgtcaataatggtgttaatgaggctaaagcttatacagatatgaagtttgaggctttaagttacgctgttgaggatgtccgtaaagaagcaagacaggcgcagctattggtttggcggtatctaacttacgttactatgatataccgggatctttaa
>BH09250|3.975998307573245
atgccattaccctatcacacgcatatatttaagcttgaaccagcaacaaaggaagaagtcaaagaaggtgttttagatagtaaagctcttgcacccatttcagtgggcagtgcagcagcttatgaggtagaatatttcgcaaccgctgctcaaggaaagaaagctgatgatgcggttgcaaagagagatattggtaaacttgcctacaaagataagatcactgttaacgatattaaagcaagtgggcaagcccatgagaatacgattttatcaggggatggttggatacaaatatcacctttaggaattggtgatatgagtgcggttacatatgatcccgataatgtgagatcaaatgtgttttccatggaaaatatgcatgagggtcctaccaaaaagattttgactgaagaagaaagatcaaagcttcggtggctaagttctacccagccaacaatagaaaaatggtataaaggaagtgaaggtgtttattatcctatatctccggtagatctcaaaaataccatcagttattttgccatatcaaagtcttttggtatgttaaaatcagtctatgatccagataaaatagcaaaagatgcatttgatatggagaatatgaaagaggggaatgagcaccttattttaacccctcaagaacgtgcacagattgcaaaaattgataaaattgaaaatgatgtgcaacatgcacaggaaagtgcacaacaagggacacatacagcaactaaagcaaaagaggcagcagagagtgtattagatacggcgagtgttgcacaaaaaaatgctacggatgcaaaagctattgctaccactgcacaaacagcagctaataaagcgcaagatgtagcgcacagtgtagagaaaaaagttgatctcattcaacctcttgcaaaacaagactggattgatggaacaaaaacaatagacgcacttatctcaccagccaacctcatggcttcaatcaaagccaatagcctaaatgataatggtagcaatgatagtggatatagaaaacctgttgaaatccttataacagaaagtggagacattccttggccagaaggtgttactgatgagacagaacttgagatatgggcttggggtggcggcgatgctgggagggatagtctttatggtggcactggcggcgaaggtggttttggtggttgttgtacgtacgtaagaacaaggaaaaaatttcttggaaagaattcggtcaagattggaaaaggcggaaagagtcgtaataatcctggaggcgaccgcacagtagttggtcaatttattatagcttttggtggaaataactcaattaaaccttatcaaaaaggcgtgtttaaaggtgaggatgctacaggcaaagatggcgattataatggtaaagatggctttcttggtggtggtggtggccagggtgctggcggcactggcggcgaaggtggtcgtggtggtcgtggtggtgataattttttatccgatggtggttggggtggttggggcggttggagcaacactggctgtaaaggtggtagaggtggtgatggtgggagtagtgtttatggtttagggggtaaaggtggtgatggtgggagtagtgtttatggcggtggtggtggtggcggcactggcggtgaaggtcgtggtagcactagcggtaaaggcggtacaggtgggagtagtgtttatggtggtgacggtggtggtgacggtagttattataatggtaaagttggtgatggtggccatagcatgtggggcggtcatggtggtaaaggcgctttagttcctaaagagagtaaggtactttatggcggtggtggtggcggttattttcctggaaaggatgcaacgtcttcctccagtggcgatggtggcgatggcgccgtattaatcaaggtatatttataa
>BH11290|3.9725553334838333
atgttgtttggaacaatttttacagaatgtcttgaagatgagaatctttcttcaatggaaataacaggaatcagtgcagattctcggcaaatcttgccaggctatatttttgtagctcttcaaggtcatcaagacgatgggaaacactatatcaatgatgcactaaaacgtggtgcacaagcaatcgttacagattgtaatgttgttttggagaatttatctgttccccttttgcgtgttttggatgctcgtcatagcttagcggtagcagctgctcgtttttatggttctcaacctgaaactgtcgttgctgtgactgggacaagtggaaaaacatcagttgtctcttttcttcggcaaatttggacaaaggttggattatgtgctgcgagtataggaacgctaggtgttgtttctcctaaacgaaatgattatggttctcttacaacacctgacccggtcttcttgcagcgtcttctttctgaaattgctaatgaaggtgttacacatgcagctcttgaagcatcttcgcatgggcttgatcagtgccgacttgacggagtacgtcttactgctgctgcctttaccaatttaggacgtgatcatatggattatcacaccagcgtagaggattatttgcgtgctaaaatgaggttatttgatacacttttacctcgagatgcttctgctttgatttttgcggatgatatttattcgcaaaaggttattgataccctcacacaagcacgtcgtcatgttttaacaattgggcgtaaagggcaatttatcactattaatcgtattgaacatcaacgttcgaaacagtgtgttgaatgtcgtttggaaaacaatatctacacatttaatttacctttagcgggagattttcaagtgaataatgcacttatggcggcgggacttgcgatttcaacaggtatatcacctgataaggtatttcgttctcttgaaactttgcagggagcacctggtcgtttagagttggttggaaagacagaaaataatgcttctgtttatattgattatgcacataaaccggaagctttggaacaagtgctgctttctgttcgtcccttcacgcaagggcgtttaatccttgtttttggttgtggaggtgatcgcgatcaaggaaaaagacctttaatgggaaaaattgcagaaaataaagctgatattgttattataacggatgataaccctcgcacggaaatgccagcgaaaatacgcaaggatattttacaagcagcgccaaaagccatcgaaatagcagatcgtggtgaagctattacttatgcagttgggcttttaaaagcaggggatacattaatcattgctggaaaaggtcatgagaatggtcaaattatagggcaaaaaacatatcctttttcagatcgtttgaaagcgattgaagctttacaggaacggattagatga
>BH07830|3.9716316971068277
atgcatcggtctcgttattttctcaacgttcagtcttctgcgtgtggtcaggcttggttagatgcccttgatattcaagggataaataatgcgcgcgccatttctcaaaaatttggttttccagatcaattagcccgtgttctctcggcaagagatgtggatgaatctgaagctgttgcttttatcaatccaacattgcgcacacttatgcctgatccaaaaagttttacggatatgcaatacgcagcagagcgcatcgtgaaagctattctgaagcaagagaaagttgcagtttttggtgattatgatgttgatggtgcttgttcatcggcactcatagcgcgctttttgcgttattttggtgtcgaagtaaaaatttatattcctgatcgtattgttgaaggatatggcccgaatgagcaagcaatgaggatgttggtacaacaaggcgctcatttgattattacagttgattgtggtgcgaacagtccagatgcagtaaaagcagcgaggcttgcaggtgctgatgttgtcgttttagatcatcatcaaatgtcagaggttcatcaagaagctgttgctcttgttaatcctaatcgcccagatgatttttctggacaggggcatttgtgtgctgctggcgttgtctttgtcacgttagcatgggttcatcatttattgcgaaagaagaaatttgtagaagaacttcctgatcttctcagtatgcttgatcttgttgcattggcgaccatatgtgatgtcgttccattacaaggagttaatcgtgcttttgtggtaaaagggctccaagttgcgcattctatgcataatcctggaatagcggctttaacaaaggttgcacgtataggtgagccacttaatagttttcatttaggttttttgttaggtcctagaattaatgcgggagggcgtattggcgatcaggctttgggagcacgtttgttgagctgtgaggataaaggggaagctgacagaatagcagaacaattgaatcaactgaatcaagaacgtcaggaaatggaggccattcaattagcacaagcagaatcttatattgattctctttatcaagatcgagaaaaaccgctatcgcttgtaattgcccatcaagaatggcatccaggaatcattggtcttcttgcatcccgtttaaaagagcgttttttttgtcctgtttttgccattgctttgaaagaaaatggaagcggcataggatcaggacgctcaattagtggcatagatttaggagcacttgttcgtgaagctgttacgttaaatttattagaaaaagggggggggcatagtatggcagcagggatcacaatccaatcgacaaaaattgaaatttttcgaaaatggctggaagagagagtctctttaaatgtttcacagttgcatgctgaaaagtctcttaatatagatggttgcctttctgcttctggggccaataaagcgctttttgatatgattgaaaaagcaggaccatttggttcggggaatacgacacctgtttttgttctgccttctcaccgattaatgaatctgtgtgaggttggtaaagggcatctccgctttattatgtctaatatggaaggaaaaaagctgcaaggaatagctttccgtgctgtagggacatcgcttggttattttctttctggaaatgttggtgaaatgatccatgtggccggtaatattagtttaaattattggaatggaaatatcagtccacaacttcgcgttattgatgcagctgcagtgatatga
>BH08940|3.966064121714752
atgggattaatatctagtaattcaacaattactgctccaaaatcaaaaggaattattgatcctaatacgggtgagttgataggttctgatgatagatttttctgtgaggttaatgctgaattatcggagaaaggctttttagttacctcagcagatgctttgattacttgggcgcgtactggttctctcatgtggatgagttttggtttagcttgttgtgctatcgaaatgatgcaatgttcaatgcctcattatgataatgagcgttttggatatgcaccacgcgcttcaccccgtcagtcagacgttatggtagtggcaggtactctaaccaataaaatggcacctgctttaaggaaggtttatgatcaaatgcctgagccgcgttatgtgatttctatgggatcatgtgcaaatggtggcgggtattatcattattcttattctgttgttcgtgggtgtgaccgtattgtgcctgtggatatttatgttccaggatgtcctcctacagcagaggcattactatatggtatattgttgttgcagaaaaaaatccgtcgtaccggatcgatagagcgatag
>BH11570|3.9655284846280496
atggaagacgcaaaaatcggttggattacagctattatcatcggggggcttgcaggttgtgctgctcaataccttatgaaaaaccagacaggagtatttctaaacattatcttaggaattattggagccgcattagccagctttctttttggccttttaggtatcagttttgctggttgggttggttatcttatttcaggttttgtcggagcctgtattcttatatggttaggacggaaagtacgatcatag
>BH15060|3.963483438468183
atgaatgaacgtctggaagatatagcacttactctggtaggtgcgggtaaaggtattttggcagcagatgaaagtactgcaacgattggaaagcgttttgaaagcattggggtggaatgcaccgaagataatcgtcgcgcctatcgtgaaatgctgtttactgcaaaagaagccatggaaagcgctatctctggtgtcatcttatttgatgaaacactgcgtcaaaaagcatctacagggcagatgttgacagatcttattcgtgatgcaggtgctgtgccggggatcaaagtcgataccggtgccaaaccattggcggcttttcctcaagaaacgattacagaaggcttggatggtcttcgtgagcgtttaaaggattattatactttgggagcccgttttgctaaatggcgcgcggtcattgccattgatgcacagactctcccaacaagaggggcaatcagtcagaatgcacaagctctcgcgcgttatgctgctttatgtcaggaagctggtcttgtaccgattgttgaaccggaagtgctgatggatggaccatcacgccagcattctattacgcgttgctttgaggtgacaaaagttgttttacacactgtgtttaaagaattatttgaggcacgtgttcttttcgagggcatgattttaaaacccaatatggtgattgatggaaaagatgcgcgcattgcttctgtggaagaagtagctgaaaagacagttcatgttcttaaacagactgttcctgctgctgttccaggaattgcttttctttctggaggacaaactgatgaagaagctacggcacatttgtcggctatgaatgctttgggagcattgccttggaaattgaccttttcttatgggcgggcattgcaagcagctgccttaaaggcatgggctggaaaaaatgaaaatattgttgttgcgcaaaaggctttttgtcatcgtgctcgaatgaaccaccttgctgctttgggacaatggacaaaagatcaggaaaaatcttgtgcttaa
>BH10200|3.9619240496918873
atggcaggtgtagaaataaaaaaggttgaggtagatgaaagcggaatgcgcttagatcgttggtttaaagcgcattatccaggacttggatttgggcatttgcagaaattgttgcgttctggccagatacgaattgatggtcggcgtgttaaggctgatacgcgtcttcttatggggcaagttgtgcgcataccgcctttacctgttaatgacatgggaagccttcctgtaacggataaaacacttcggggacaggatgatgaagtcattttgaaaaaaatgctgctttatgaagatccaaagatttttgtttttaacaagccagctggtttagctgtacagggtggctctggtttaacgcgtcatgtggatagtatgcttagggtatggcgtaataaaaaaggcgaaaaaccgcgtttggttcatcgtcttgatcgtgagacatcaggtgtcctgattgttgcacggtcaagaggggctgcacaggctttaacgacggcttttagaacacgcgaaacgaaaaagacttattgggcattagttcggggagtgcctaaaaaaaagcaagataaaatttcaacatggatggttaaggatatcagtacacaagttgataaaatgcgggtttgtgaacatggggagccggattcttaccatgcagtttcttactatcgcgttgtagatacgcgagggagagctctttcgtggcttgaaatggaaccttatactgggagaacacatcagttacgtgtacacgctgcccatatggatcaccctattatcggtgatgcaaaatattttttttctgatagtaattggacgttaccggggggaattcaaaatcgccttcatcttcatgcacgccggattcgtattcctcatccttcaggggggatattggatatcgttgcacctttaccgcctcatatggtacaaagctttaatcttttggcttttgatgagcatgagggtgagacagaatag
>BH01930|3.960618219734842
atgggacttatcgtttattattcgagtgcaacgggtaatactgagtattttgtttctcagcttgatcaacgactcttcaaaattgataaaaaaaaaccgtcgatgttagttgatgagccttatgtgttggttgttcctacgtatgcagatggtgaagggaaaatggctgtgccgaaagcagttattcgttttctcaatgaagatgagaaccgaaaattgattcggggggtcattggtggtgggaatcgtaattttggtcgctattacagcttagcgagcaagatcattgctgaaaagtgttttgtgccttgtctgtatcgttttgagctgcgtggaactgaggaagatattatttgtgtaaagaagggattggaaagattttggaaacagttggtatag
>BH06270|3.9588085531610258
ttggattttttgaatcatataattgctttgggcgacgtacttttgagaagtttgagcgttctttttgtcattatgattatcatttttgttcacgaagctgggcattatctcattgggcggtggtgtggtattaaggcatcggttttttcgcttgggtttggaccacaaatagtgggttacacagataagcgtggtacacaatggcgtttagcacttattcctttgggaggatacgtaaagtttataggggatgaagaaggattgcatggaacatcttctcaatcacttccgattgttgacggttcatttggtagtgcgcatgcttggaaaaaagcagcgactgtttttgctggtcccttgttcaacgttctttttaccgttgttattttaacgttttttttctttacatatggtcgtgtagccattgaaccagttgttggttctttcgtaaaagattctcctgctgttcaggccggtttgcaattaggcgaccgttttattgagatggatggtcaacaggttgaaagttttgaagatttgatgaactatgtgacgtttcatggtggagatcctatagaatttaaaatggaacgtagtgggcaggtatttacgacggtgattacaccaaaagtagttgaacgagatgatggatttggtaatcgggttcgaagtggactgatgggtgtaggagttcctgttgatccagataatcctgcgcgtttagatccagcttatgtaaaacatattcgctatagttttggcagagctttgagagaggcatcaaaacgtgctacgtttattgttacccaaacagttttttttatggggcgtttactcggtgggaaagaagatcattgtcggctaagtggtccttctaagacggttaaaattgcttggcaagtgagtgaaacaggttttctctctttattgaattttacagcttttctttcgataggtgttggacttattaatctttttccaattcctccacttgatggtgggtatttgttatttcatgttgttgaaatcattactgggaggccaatatcagctaaaattcgggagattatttttcgcttaggcctctgctttgttcttctatttatgttttttgcgctttttaatgattatttttgttggtttagctaa
>BH07020|3.958433958490711
atggctgaaacaacatttacctttcgcgttgatgatgcattaaaaagtgaattttctcaggctgcaaaagcatgtgatcgatctgctgcacagctcttacgggattacatgcgtgatattgtaaaagaacaaaaagaaaagatagcgcatgaattatggtttcaggaacaagtccaacttggattaaattctgccaacgcaggtgatgtaataccttttgaagaaattgaaacagaagcacaagcatggcgctttgaaatacaacgcaagctgaagacatcagattcatga
>BH10030|3.955397028841894
atggaagaatctttaaaagttggcattgcagggcttggtacggttggtagttcagttgttcgaattctacgcgaaaaagccaatagtttgacttgtcagtgcggtcgatcaatcaaagttgttgctgttagtgcgcgcgataaaagtcgcaatcgtggaattgatcttagtgatgtaaaatggtttgattcacctgtggagatggcatcttctgatgagattgacgtttttgttgaattaattggtggcgaatcggatgtcgtgtatgcagccgtcaaaaaggcgcttgaaaccggacatcatgttgttactgctaataaagcgcttcttgctcaacatggggggaggcttgctgttagtgcagaaaaaaaaggggtttttcttcattttgaagctgccgttgcagggggaattcctatcatcaaagtgatgagagaatcacttgtcagtaatcatatatcgcggatttatggcattcttaatggaacatgcaactatatattaacgcgcatgtttactgaaggactttcatttaaagagtgtctggaagatgcacaaagacttggttatgctgaagttgatcccacttttgatattggaggaaatgataccgctcataaattagctttattgacaagtttagcatttggaacggcggtttcattagacgatatttatgttgaaggaattagcaatatttcgcagattgatatccgtgcagctgatgaattaggatatcggattaagctattaggggttgcattaaaaaccgagacgggaatcgagcaacgtgttcatccaaccatggtaccaacatcatcaatgattgcacagattcatggtgtgacgaatgctctttctattcaaagtgatttattaggtgaattactgctttctggtcctggtgctggaggaacagcaacagcatcagcggttattggtgatttggctgatatagcgaaagcgcgtcctggttttcagtatgcgcctgttttaggaagaccagcattggggcttgctcctcacaaaaaagcacgtatttctcatcatgcaggtggttattttattcgtttgaatgttcatgatcgtgctggtgtttttgcagcggttgcaaagcatatggctggtaatcacatctcattagaatcgattgttcaaaggtcttttgtagaaagtcagagtgtgaaaacaattattttaataacccatgaaacaacagaagtgaatgtacaacaagcgcttgctgcaattgaaaaagatggtcatcttgttgcaaagtctcaatttattcgtatcgaacctatggtgtag
>BH10320|3.9534060189377787
atgaaactcaatgaactgagtgattgcaaaggtgcaataaggaatcgtaagcgtgttgggcgtggtattggttcgggtactggtaaaacgggtggtcgaggtgtgaaagggcaaagatcacgttctggtgtttctcttaatggttttgaaggtgggcaaatgcctatctatcgtcgtttgccaaagcggggatttaggaattttttcgcaaaagattataacgaagtttccttggggcgtattcagtctgcgattgatacagggaagttgaatattgagaagcctgttgatattattgcactgaaagaagctggtattattcgtcgtgtaaaagatggagtccgtcttctttctgatggtgaattaaaagtgaaaatttcttttaatgtgtcttatgcttctaaagctgctcgtcttaaaattgaaaaagctggcggccaggttcattttcctgaaactgtttga
>BH00850|3.951167003968494
atgaaatttacattgtcttggttgaaagatcacttagagacagatgcatctttggatgaaatttgtgataaactaacggctattggtcttgaggttgatcatgttgatgatcgttcttatttaaaaggttttgtgattgcaaaagttttaacggcaataaaacatcctgatgcagataaactacagattttatcggtagatacaggggctgataaacctgtacaagttatttgcggggcaccaaatgcacgtgctggacttgttggtgttcttgctttaccagggacttatgtaccaggacttgatgtgacgctatcggtaggcaaaatccgtggtattgaaagttttgggatgatgtgttcgtgggccgagcttgaattatcaaatgagcatgatggaattatcgagcttccagaagatgtgcctattggagcttcctttgcagtttatgcaggtttagatgatccggtgattgatatcggtttgacgcccaatcgttctgattgcacaggggttcgcggtattgcccgtgatcttgctgcgactggaattggtcggttaaaagaactatccttgccacaattgggtactacctttgaaacatcgcttgatgtttctttagatttttcgcaaagcgcgttgttatgtttggggtttgcttggtgtgaagttcgcaatgttcaaaataatgcatcgccacaatggatgcaacaacgtttgaacgccattggtttgagaccaattaatgcgttggttgatataaccaattacatcagttttgatcttggtcgtccgctgcatgtttttgatgccgataagattaaaggtaatttgcgtgtacgttgtggtcgtgaaggtgaacagcttcaggcgcttaacggaaaagtctataatttaggtgttaaagattgtgttattgcagatgaagagggtgttgtttcgattgccggtattatgggtggtgaaagaacgagctgtgatgagacgacgcgtcgcgttattattgagtcggcactttgggatgcgcagagtattgcgcagacagggcgtgcattaggacttatcagtgatgcccgttataggtttgaacggggtgtggatccggcttttatggaaacagggcttgagattgcaacagagttggtcctacgtctttgtggtggtgaaggttcaaagatgaagattgtgggttatcagcagccagaaatcagacagatcacttttccactttctgaaattaaacgtttaacatatttggaaatagaacatgaacaaaccatgactattttgacacagctaggatttgatagtgaaggtcaaggaaatgtggttgtggttaaagtaccaacatggcgtcctgatattgtcggtaaagcggatttggtggaagaggtaatgagaatttatgggctggataaaattaagccgataccgttagaaagttttatggaggtcaaagatccagttttaacagtttcgcaacttcgttcacgtattacacgtttcgccttagcggggcgtggtatgagagaaactgtgacttggtcttttatttctgaaaaacaggcgctggcctttggaggtggtcaagcacagcttaaattagtaaatcccatttctgctgatatgtccgttatgcgtccctctcttttgcctggtttgttggtggctgcacagcgcaatgctgaccgtggttttccagattttgctttatttgaagtttccaacatctacgaagacgatactcctgataagcaacaccgtgttgccggtggtattcgccgtggaacagagcagtttggaggggcagggcgattttggaatgggaatgcaagagcggttgatgtttttgatgccaaagcagatgcattggctgttttagaagcatgcggtctagagagtggcaaagttcaaattgaagtgggagcacctgattggtatcatcctggtcgttcaggggttataaagcttggatcaaagattattcttggtttttttggtgtttttcatcctgctacattggagaaattagatatcagtggtcctttatgcggttttgaaatttttctcgatcggattccagagccaaagaagaaagcaacaaaaagccgttctcctttgaaattatcatcgcttcaaatggtgcggcgtgattttgcatttgtcgttgataaaatggttgactcttctctgattgttcgtgctgccagtggagcggataaaaagcttattcattcggtacaggtttttgatgtttttgaagatttaagccttggtgaagagaaaaaatctgttgcgattgaagttgctcttcaacccattgaacggactctcactgatgaagatatagaagagcttgccttgaaactggtagaaaatgtcactaggatgacgggtgcaagtttgcgctgttga
>BH08830|3.95107780737441
atgactgattggcctattctttctacggttacatttttgccgcttgttggtgtaattttgattctctttatcaaagatgatagcgaggcagcacgatataatatacgcaatgtagcgttttttacgactgtgtttgtttttattatttccttaattatttgggctggttttgattatacaaatgctcattttcaaatggttgagaaattcaattggttaggagggggcattagctatcatatgggggttgatggtatttccattctttttgttgttctttcagcttttcttttgcctttctgtattttagcgagctgggaaaatattaaagatagattaaaagcttatatgattgcttttcttcttcttgaagttgcaattattggcgttttttgtgctcttgatgcaatattgttttatgttttttttgaaggtagccttattccgatgtttattattataggcgtttggggtggagcacgtcgtgtttatgcgagtatgaagttttttctttatactttacttgggtcagtgcttatgctggttgccattatggttatgtattgggaaacaggtactctcgatataccaactttactcaattatcagtttccagcgcatatgcaaatatggttatggcttgcattttttgcttcttttgccgttaaaatgccgatgtggccagttcatacatggctccctgatgctcacgtggaagcaccaacagctggttccgttattttagccggtgttttactcaaattaggcgggtatggtttccttcgtttttctttaccaatgtttcctcttgcttcagctgattttgcgcctttggtttttactttatcggttagcgctatcatttatacatcgttggttgcgcttgttcaaaatgacataaaaaaacttattgcttattcctcaatagcgcatatggggtatgtgacgatgggcatttttgccgccaatgaacaggctatccaaggtgctatttatcaaatgctatcgcatggaattgtttcagcagctttatttctttgtgttggagttatctacgatcgcttgcatacacgtgaaatttcagcttttggcggtttagtgaataacatgcctaaatatgccgttattttcttgattttcactatggcaaatgtcggtttgccgggaagttcaggatttttaggtgagtttttaaccttaataggcgtttttcaagtgaataaattggtcgttatttttgctacaactggcgttattttatcagctgcttatgcactttatctttatcggcgtgtggtttttggttctttggataaagagaatttaaaagtccttattgatctctcttcaagagaaaaattcattctttatccgatggttattcttacaatattttttggtatttatccaacgcctattcttaaagcaacggcgttttccgtgaaagctctcatcaataaactacactag
>BH04430|3.9488524646547924
atgttacatcaacagaaagtcgttgaaatttatacagatggtgcttgctcaggaaatcctggagttggagggtggggagcgattttacgatggaatggtcatgaacgtgagctttatggtggagaagtacaaacgaccaataatcaaatggaactaatggcggcactttgtgcgttaaaggcacttaaagaatcttgttcggtcgatctttatacggactcagtttatgtgcgcaacggtatatctttatggcttaaaggatggaagaagaataattggcagactgtgtcaaaaaaacctgttaaaaataaagagttatggcaagctcttgagggcgtctgttctttccatactatcagatggcactggataaaagggcatactggtcatccagataatgagcgtgcagatgcacttgcacgtaaggcaattgctgaatatcgcgaaaatggatgtttttcggcatag
>BH05080|3.947642833325865
atgatccagaaagagaaaatgcataaaaataaagaaaagagcggaattcttgaatttgttttcgtattggtacaggcgttgttgttagcagcgcttattcggacacttttttttcagcctttcagtattccttccggttcaatgcgtcctactttgctagtaggagattatctgtttgtttctaagtatgcatatgggtactctcgtttttctatgcccttttctcctcctcttttttcgggtcgtattttggcatctcaacctcagcgtggagatgttgttgtctttcgtttaccgagtaatcctgatattgattatatcaaacgtgttgttgggctaccgggtgatcgtatacaagttcgtcagagtatcctttatattaatgatgagcccgtttcacgtcactttatgggcaaggttgaaaatgttgatataacagaggttaattaccctgttaaggtttatcgcgaaacaatgcctaatggtgttagctacgatacacttgatttagcttttatcccgcaagttgatgacacaaaggtctttgaagttccatcggggcattattttatgatgggtgacaaccgtgacaattcagacgatagtcgtttagacgtgggatatgttccagaagaaaatcttattggtcgagcaagtataatttttttctctatcagtaatggttcaagtgcttggcaaatttggcgttggccatttgatgtgcgttggaatcgtttgttttcttttattaatactgttcatgatttgccgcttatcaagcaaggaattaatgatgaagcttccaatgattga
>BH13610|3.9452022101834197
atgtcatcgaaacaagaaaaaaccaaagctcgtttaccccgtggttttgttgatcgcacaagtgcacaattatatgcaatcgaagttatgattgcacaaattcgtcaagtttatgaactttacggttttgaagccctggaaacaccaatttttgaatataccgatgtgttaggcaagtttttacctgatgaggataggccaaatgctggggttttttctctacaagatgatgatgaacagtggatgtctttgcgttatgatctcactgcacctcttgcccgttatttttcagaaaattttgaaactttgccaaagccttatcggagttatcgtctaggctttgtttttcgcaatgaaaaacctggaccgggacgttttcggcaatttatgcaatttgatgctgatattgtgggaacgccgacagttgctgcagatgccgaaatttgcatgatggcagccgatagtttgcaaaaattaggatttcagcatcatgattatgtcattcgtttgaataaccggaaaattctggatgctgttttggagaaagttggcttggcgggaagtgagcaggctcaaaggcgcttaaccgttctgagagcaattgataaacttgataaatttggtcttgaaggtgtacgtttgcttttgggaaaagggcgtttggatgaaagtggtgatttcacaaaaggcgcagagcttaaggacaaagagattgatggtattctttccttgcttaccatagaggttggaactgcagaggaaacgtttgacgctcttagaaaaatcgttgaccagagtgaggaagggcttgaaggggttcgcgaacttgaggagatgcaggcaatttttgctgaaaatgacactcaaaaccgtatcaaaattgatccctcagttgtgcgtggattggaatattatacgggacctgtttttgaggcagcattgctttttgatgttctcaatgatgatggccaaaaagttgtttttggctccgttggtggaggcgggcgctatgatgggttggtggcacgctttcgtggtgaaaatattccagcaacaggtttctcaattggtgtttcacgcttgatagctgctttgcaaaatcttggaaaattgcctgtaaaagaaaagactgggcctgttgtggtgctgatgatggataaagaaccagaaattgttgcacgctatcaaaaaatggtcatgcagttgcgtagtgcggggattcctgctgaactctatttgggggcatcagggatgaaagcacagatgaaatacgcggatcgccgtcaggcgccttgtgtggtgatccaaggttctcaagagcgcgagagtggaacaatacagatcaaagatttggttgaaggggcacgtttgtctcatgaaattaaggataatcaaacatggcgtgaaagccgaccagcgcaagtgacggttgatgaagagcaattggtcaaaacggtacaagatattttggctgctcaaaaacggtaa
>BH04190|3.94449579576377
atgaataaaacaaagaattatagcgatgaaacaatagatgcgtttcatcgtggaaagttttatttagttcaaccacgtttatgtggtcaccgttctggcatggatgctatgttattagcgagtttggttcccaataattttaagggtaaggttgttgatttgggtgctggtgctggtgctgtgggattggcggttgctgcccgttgtttggatgttcatgttacattggttgagcgttcggcttttatggtatcttacgctcaaaaaacgcttatgttaaaacaaaatgagaatctttctaagcgcgtttgcttgttaaaagcagatgttacactcaaagggagatctcgtttagaagcaggactagtggataatgcttttgattttgcaattatgaatccaccttttaataatcctgtcgatcgtaaaacacctgatgaaaagaagtttgaggcacatgttatgcctgaatcaatgtttgatgattggttgcgaagcgcagcagcaattgttaagccgggtggatatttggggttaattgcacgtccgcaatcattgaccgatatcttgtgtgctttggaggggcgctttggtaatatttgtgtaattcctattcacgcacgcaccgaaaaagctgcaattcgtgttttattttatgcaaaacgaggcagtagagcggcattatctctgttgcgcccactggttatacatgaagatggttgtcatattttttcaccaaaaattgatgcaattaataatgggcatataagtttgtgggaacttttaaaatga
>BH11260|3.944313835795499
ttgatttctattgcgttttataaggggaaaaaagttgctctgtttggattaggaaaatccggattagctactgcacaagcattgataagtggtggtgcagacgtagtcgcctgggatgataatccttcaggtgtacaagcggctcatagagaaaatattccagcgagaaatctgcaatatgaaaattggtcagaatttgttgcattgattcttgctccgggcgttcctttaacttatcctcagccgcattgggttgttgataaagcacgtcaagcaaatatagaaattatcggtgatattgagttattcgtgcgtgcacgtaaccattttttacaacagtatggtttttgtgatgaggatgttccttttatcgctattacgggcacgaatgggaaatcaacaacaacagctttgcttgctcacttgttggaacaaatgggttatgatgtgcagatgggaggaaatattggaacggcaatattaacgcttaaaccatttgttaaaaaacgtatttatgtgattgaatgttcgtcgtttcaaattgatctcgctccttctcttcagccaactattgggcttttattgaatctaacgcctgatcatattgatcgccatgggagttttgctcattatgtgaacgctaaaaagaatttagtgactggggcttctcaagcttttatttcagttgatgatgccgcttgtcaagttttgtatcgacaattgcttcatgaaggtcatcacgttgaggcagtttctaaggaacattttgttgagaatggtttttacgctgatggaactcagcttttttctgtttgccaaggtcggcgtcatatgcttgcagatctcgcgtctatggctgcattgcgcggaagtcataatgcgcaaaatgctcttatggcattagcaacattgcaagctttaaaaataaccgatccccatatgaacaaacatttagcaagttatcaagggttagctcatcgtatgcagcaggtgcgtaaaatgggatcagttttgtttatcaatgatagcaaggctaccaatgcagaggcatcagctcctgcacttgctgcttttaataatattttttggattgttggaggacaggcgaaagaagcaggaattgtttctcttagaggattttttcataaaattcgcaaagcttatttgattggagctgcggcagaagaatttgctggtgttattggatcttcttttcctttttcgatgagtttaactttggaaaatgcggtgcatgaagccgctgttgatgcaatgcgttgtaaagcgaaagaagttgtggttctcttttcacctgcttgtgcaagttatgatcaatttaaaaactatgaagtgcgtggcgaagcatttatttcttttgttatgcagttaaaagaaacgtaa
>BH09850|3.942842341268819
gtgtcagaagataaaagtaaaatacgagatgaaaaacaaccttttcctcactttattcatttgagggtacactcagcttactcattgcttgaaggggctttaaaaatcccacaaattattcaacatgcaatctcagatcatacaccagcggttgctattacggatacgaataatttatttggtgctttggaattttcgcaatattgtttttcttatggtattcaacccattataggttgtcaactcacaattgactttggagatggaaatgataatccgcgtttagttaaatggcgtcatccttctgatttttgctctattgttcttttagctgcaagcgagattggttatgctcatttagttcgtcttgttagtcgtgcttatcttgataagtgcgatactgatcctcctcatatcaaagccgattggctgttgtcgcataatgaaggaatcattgttttgactggtgggagaggagggccgattaatttttctttggcagaagagagaaaagaacgtgctattgaacgcttaatttatttaaaaaagatttttgatgatcgcctttatgtggaattacaacggcatggctcttttgatcaaaaagtagaagctgcgcttattgagttggcgtatgcatatgaaattcctcttgttgcaacaaatgaggctttttttctaaacagagaagggtatgaagcccatgatgcgctgatggcagttgcagaaggacaaattgtttctaatccagatcgcaaacgtgtgacaccagatcattatttgaagtcacaagaggaaatggttgcactgttttctgatcttccagaagctctggaaaacagtgttgaaattgcattgcgttgtcatactgctacgccaactcgaaaaccaattttgcctcgttttatagagcaatctgttgatttaaactttactttagaagcagaagatagagaattgttaaatcaggctaaagctggtttaaaaatgcgacttaaaacaattggactggctgaaggatacacgattacagattatgagcagcggcttgattatgaaatttcagttattacgcgcatgcagttttctggctattttcttattgtttcagattttataaaatgggcgaaagtccatgatattcccgttggcccaggacgtggctctggtgctggttcacttgtggcttatgcattgatgattaccgatgttgatccattgcgtttttctcttctctttgaaagatttctcaatccagatcgtgtttctatgccagattttgatatcgatttttgtcaagaacggcgcgaagaagttattcattatgttcaaaaaaaatatggtcgtgatcaagtcgctcaaattattacgtttggtaaattgcaggcacgtgcggtattgcgtgatgttgggcgtgttttagaagtgccgtatcgtcaggtggaatatcttacaaagttggttcctgctgcgcctggaagtcaagttgagttggctgatgctattaaggatgaaccgaaatttgaagaagaaaagaaaaaagatcctgctattggacgcacattagatatagcgcttcagctggagggactttatcgtcatgcatcgacccatgctgcaggaattgttatcggtgatcggccgctatcagaacttatcccgatgtaccgtgatcctcgttccgatatgcctgttacacaatttaacatgaaatatgttgaacaggctgggttggtaaaatttgattttcttggattaaaaacactaactgttttgaagatggcggtagattttgttgcacgaaagggtatcaaaataaatttatcgaatatccctctgaatgatgaaacgacttatgccatgatggcgcgtggtgaaacggttggcatatttcaagttgaaagttctggtatgcgtaaggctcttattggcatgaagccagatcgtattgaagatattattgcacttgttgcgctttatcgtcctggaccgatggagaatattccaatctataatgcacgcaaacatggggaagaggaaattgcttctattcatcctaaaatagatcatttgattaaagaaacacaaggcgttattgtataccaagaacaggtgatgcaaatcgctcaggtgcttgctggttattcgcttggagaagcagatttattgcgtcgcgctatggggaaaaaaatccatacagaaatgcaaaaacagcgtacgcgctttgtgaatggagctgttgctggtggtgttgataaggatcaggctgatattatctttgaccttttagcaaaatttgcagattacggttttaataaatcgcacgctgctgcttatgcaattatttcttatcaaacagcttatatgaaagcacatcatcccgttgagtttttagctgcttcgatgacatatgatatgatgaataccgagaaattaaatgattttcggcgtgaggcattaaggttgggtattaaagttattgcaccttgtgtgcaaacatcacatcgtgtttttgaggttggtgataactgtatttattactctcttgccgccattaaaggtgtaggtgaagcggttgttgaccatattgttgcttgccgtggaaataaggtttttaaggatctagaagatttttgtgagcgtattgatcctcgtattgttaataagcgtgcaatggaaagtttggtttgtgctggtgcttttgattgttttaatattgcacgtgaagttttattggcaagccttggaacccttcatgcgcgtgcacttcgtattctcgatgataactctagcggacagactgatatatttgggataacaagtgttttaaaagagcctttgatactatcgcaagcctctccttggtcactggatgaaaaacttcatcgagagtttcaagcaataggtttttacttttctgctcatcctctggatgagtatcaagctattcttgttaaaaaacgtattcagaattgggttaattttgccaatgctgttaaagctggcgcaactgctgctcggcttgctggaactgttgtggcaaagcaagtgcgtaaaacaaaatctggtaagaaaatggggattgttcatttttctgatacgagtggacagtatgaggcagttcttttttccgaggcgctttcagattatgaggagatattggaacttggaaaatcttttatcattacggtgagtgcagaaaatcgctctgagggggttagtttgcgacttgagacggctcaatccttagaaaaggaagcagcacagcatcataaaatgatgcgtctctttatcaaaacggttgatatgcttccacaaattcaacaaaatttaaatcctagcggaaatggagaagtagcgcttattttgattcaagaggatggattacgggaagttgaaattacgcttccaaagcggtataaggtaaattcgcgtgtggcaagtgctctaaaatcaattcagggtgttgtcgatgtagagttgacttaa
>BH04750|3.9423444252808006
gtgcttatcgaactggggcatctttttttatccgcagcttttgcagtgagtttattaggggcttttttacccgttttagtttttttgtggggagagcgttcattaatgcaaacagctgttcccctaacatatattacttttacattattattcttatcttttttgattattgttcatgcccatattgtttctgatttttctgttttgaatgtggttgagaactctcattcagaaaagccaatgctgtataaaattattggtgtttggggaaatcacgaaggatctatgttgttatgggttttaagtctcgctttttttagtacattggtggcgttgtttagccagcatttgccagaacagcttaaggcacttattttagtatgccaaagttggatgacaagcgcttttcttttatttattctttttatgtccaatccatttttacgtgttaatccacccgccttgcaaggaaaagatctcaatcctcttttacaggatatcgcgttagcaatacatccaccacttctttatttaggttatgttggtttttcactttgtttttcttttgcagtagctgcattgattatgggatatgtcgatagactttgggcgcgttgggttcgtccttggcttctacttgcttggtgttttttgacattgggtattatggttgggtcctattgggcttattatgagttaggatggggtggttattggttttgggatccagtagaaaatgtttcgtttatgccttggctttcaggaacagctcttttacattccgctctcgctcttgaaaaacggggaatattgaaaagttggactttatttttgtccattcttactttttccctttctcttatgggaacttttcttgttcgttctggtcttttaatatcagttcatagttttgctcttgatccagcacgaggacgagcaattcttgcacttttattgtttttcacgggaggggctttgtctctttttgctttgcgggtacctgctttgacaccgggaagattttttcagccaatttctcgtgaaggttttattattttaaataatttattgctcacaacaataacagcgacagtcttgattggtacgctctacccttattttattgagctgttaacagggcaaaaaatttctgtaggagcagatttttttaaccttacctgtgggcctttaatgatgttattgttattattggttccatttggatcaatgatagcgtggaaacgcggtgattttctcgcagtttttgaacggctgtgggttgtttttgcattagtcgctatagtttgttttatcacattttatgtagtttctttgcgtgatatttttgccattttaggaattggactttcaacttttgttttcttaggtagtttagctggtctttgggcgaagagcggacatcgcaaaatagctttattagcacggtttaaaagatttattggattaccatggtccgtttttggtgcagcaatagcgcatatgggattaggtgttacattgtttggtattatctatgtcgcaacttttgggcaagagcgtattctcatcatgcataaaggagatatggtaacgatagcagataaaactcttcatttgaatgaagtgcatgatgaaactggcccgaattattcagcaatagagtttcattttacaatatatgaaaataaaaatacggtgggtaatgtaacagcatcaaagcggttttatccaagtcaaaatacatcaacaacggaagttggtattcaaaatcatggtttatctcagctctatattgttccaggacggatagatgaacgagggcttgttttacatatatggtggaagccttacataatatgtgtttggttaggggcattgatgatggctatgggcggatgtttctctctttttagttattggtttcgcattagagtgcatcaacggagagtctcccgctttaaattttctgaaaaggcattgagatga
>BH05290|3.941227568243248
atggatattattctgcttgagcgcattcctcgtctcggtcagatgggtgatattgtctcagttaaagatggttatgcacgtaactttctcctgcctcaaggtaaagctttacgtgctaatgaagctaataaaaaacattttgaaatacagcgcgcgcaacttgaagctcgtaatcttgaacgcaaaagcgaagcagagaaaattgctgaaaaacttgatggtaaatctttcattgtcgtgcgttcagctggtgaaacaggacaactttacggatctgtatcaacacgtgatatttctgaaatcataacaagtgaaggcttttctataggacgcaatcaggttgaacttaatcatccaataaaaacgattggcctccataccatcatgcttagcctacatcctgaagttcaaatttctgtgatcattaacgttgcgcgttcagccagtgaagcacaacgccaagcagaaggtgaaactcttacctctgccgaagcaatctacgatgttagaaaagaactattagcagaaaatcaagaagaaacgttcgcagaaaatcagcaaaaagcgttagcaaaagaaatgaatgacaacgatgcaaacagcatcaatgaagaggcttaa
>BH10260|3.940056523147373
atgcgccatagtaagtcaggtcgcaagttgaaccggactgccagtcaccgtaaagcaatgtttgcaaatatggcgatttcgctaatcgaacatgagcaaattgtgacaacgcttccaaaagctaaagaaattcgtcctattgttgaaaggttagttacgcttggtaaacgcggaggtttgcatgcccgtcgacaagcaatagcttcacttcgtgatgcagggaaagttgcaaagttattcgatacccttgctcctcgttatgcgtcgcgcaatggtggatatttgcgtattatgaaagcaggttttcgtactggcgataatgcgcccatggctgttatagagtttgttgatcgtgatgttgatgcgaagggcgctgtagatcgtgtgcgtacagaaagttctgcaaatgaaaaagaagcttcttcatga
>BH11170|3.9392384045795894
atgataaagctggtacaaaaatatcagtccactcttaaaaaagtagtgacatttaagggcattggtgttcacagtgggtgtttatctgtggtgaaagtttgtccagctgatgttgggtgtggtattgtttttaagcgttttgcagtggatgggacagagcaaatatttcaagcacatgcatcacaaacgggggcgactgaattatcaacagcgcttggacatggagggttcagagttgaaacaattgagcatctgatggctgcgattgctgcttataatttggataatcttattattgaagtgtcgagtcatgagattccgattttggatggttcttcatggcagtattgtcaagcttttgatgaagttggtgttatacggcagaatgtgttgcgttcctatttcgttataaaaaagccgctgcgggtcgaaagcaccaatggtgttgcagagtttttaccctttgatgggcgccgttttgatataacaatctcttttccttcttctgctattggtaaacaacatttaacttttgatcttaccccacaaagctttcgcgatgacttgtcgcgtgcacgcacttttggttttgtcaaagacgtggaaaaattatgggtttctggaaaagggataggcgcttctttagaaaattctctcattatcggtcttaatgacaaaatcataaatccagatggaccttattggaagaatgaatatgttcggcacaaaacgcttgatgcaattggtgatactgctttgcttggagccccttttattggattatttcgctcttattgtagtggtcatagaatgaattcgcaattggtgaaagctgttttggcggatgaatcatgttatgaaaaaagtcatttatag
>BH11250|3.9385406041601785
atgtttacacgtgcagatagagatccaattgcgaattggtggtggacaattgatcgctctatctttgcagcgtgtttgattttaatgggggttggcattatgctatcttttgctgcgagccccgctattgcaaaaaaaatcggaatagcagatagtttttattttgttcgctggcatattatttttagtattccagcattttttacgatggttacggtttcttttttttcgctgcgtaatattcgccgtttatgcgctcttgtgttaattacaacggttgttcttatgattgcaaccttattctttggcccagaagtgaagggagcgcggcggtggattcctctctttggtttttctgtacaagcttcagagtttatgaaaccagcttttgtggttatgtccgcttggcttttttcggaacaaataaggcgtagagggattcctggttatacgttagctactttactttatggtttttgttgtgtgcttctcgttttgcagcctgatattggtcaaacgtttttaataagtgcaacatggggcggtttgttttttgttgctggtgtatcccttagcattattttcttatttatcattttagggcttgtaggaattgttttggcgtatctttttcttcatcatgtacgcgaacgtattaatggttttttgacaggtgaaggcgatacctttcaagtggatgtgggacgtgaagctattttgaatggtggttggtttgggcaaggaccgggagagggaacggtgaaacgtatcattcctgatagccatacagattttgtattttccgttgctgctgaagaatatggtattatactctgtttgttcattatgatgctttttggctttattgttatgcgctcattttatatagcatcgaatacacgtgattcctttatacgtcttggtatcactggtatagcgatgatgattggctttcaatcagcgattaatatggcagttaatcttcatttaatccctccaaaaggtatgacattgccgtttatttcttatggtggttcatctatggtggcgattgcactttcaatgggcattttgcttagtttaacacgccgctggccagaagcgcgtctttcagctttttcctctcctgttgtcttggatacaatttatgactga
>BH05000|3.935246919369
atgctcaagggagctgtgaccgcgcttatcacaccgtttgatgataatggcgctattgatgagaaagcattttgcaattttgtcgagtggcagattacacaaggtattaatggcgtaagccctgttggtacaacgggtgaatcaccaactttaactcatgaagaacataagagaattatagaattatgtgtcgagcaggttgctaagcgtgttcctgttgttgctggagcaggatcaaatagcacaagtgaggctgtagagcttgcaaagcatgcagagaaagcaggtgcagatgcagttttagttgttacgccttattataacagacctaatcagaggggattatacacacatttttcttccattgcaaaagcaatttctatcccgattataatttataatatccccagtcgttctgtgattgatatggcagtggagacgatgagagacctttgtcgtgattttaaaaatatcattggtgtaaaggatgcaaccggtaaaattgagcgtgccagtgaacaacgtgaaaagtgtggtaaagattttgtacagctttctggtgatgattgtacagcattgggttttaatgcacatgggggtgtagggtgtatttcggtttcgtccaatgttgctccaaagctttgtgcacagcttcatgctgcttgtttatgtagtgattataaaacagccctcaaattaaatgatcttctgatgcctctcaatcgtgcggtgtttattgaaccaagtcctgctggtattaaatatgccgctgcaaaattagggctttgtggcactattgttcgctcgccgattgttccgctttcggataccacaaagaagattattgatgaagctttataccatgcgggtttgcttaaagaatga
>BH05200|3.9340308794059315
atgaaacggaataaaatagtaaaaactgtatcgtcagatacaggacaaactttacgtacgctttataacttatggccttatatgtggcctgcagatcggcgcgatctaaagatgcgtgttatatgggcaacgttttatcttattttagccaagctgattctcatatctgtcccttatttctttaaatatgctacagatgcactcaatgtgaacttagagtttcctgtatggtttccatccagttgggttgtgcctctcatgctcgttttggcatataatgttgcacgtattattcaggctggactaaaccaattacgggatgctctttttgcgacggttggtcaacatgctattcgtcggttagcctataagacctttgtacatgttcatgaactgtctttgcgatttcatttggaaaggcgaacaggtggcctttctcgtgtgattgagcgcgggacgaagggaattgaagctattgttagattttcaattcttaatacagtaccaacgattttagaatttgttctgacggcatttgtattgtatgtaagttatggatggcattattttcttatagttgttgtaacagttgttttatatacttggttcacaattaaagcgagtgattggcgcattcgtattcggcaagaaatgaatacagcagatgttgaggctaatacacgtactgttgattctcttttaaattttgaaacagttaaatattttggcaatgaaactctagaagcatgtcgatttgattcttctatggcaggttatgaaaaagccgcgacgaagatttggacatctttaggctggttgaattttggtcaggcctttatttttggtattggaatgacgacattgatgttgatgtcggcttacgaaattttttataaaacacaaactttaggggattttgtttttattaatgcgcttttaatacaattttctattccgttaaattttattggttcaatttatcgtgatgttcgacaaggcttaactgatattgaagctatgtttgatcttttagatgttcagaaggaaatcagtgataaattagatgccaaatcattagtggtcaataatgggagtattcggtttaatcaggtaaaattttcctatgatcagaatcgccaaattctcaaagatattaattttgaggttccgggaggcaaaaccgttgcaattgttggtccatcaggtgctggtaaatcgactatttctcggttgctttttcgtttttatgatgttgatgcaggttctatcacaattgatggacaagatatccgtaatgtaacacaaaaaagtttgcgtgaagctattggtatggtaccgcaggacacagtgttatttaatgatacaattgcttataacatttactacgggcgtccaagtgctacagaggaagagatgcacaaagctgctgaaatggcacagatatcaaaatttattgagatgcttccggaaggctttcagtctatggtaggtgagcgtgggcttaagctatcaggtggtgaaaaacagcgtgtagctattgcacggacactgttaaaagctcctccacttcttattctcgatgaagcaaccgcggctcttgatacggcaacagaacaagaaattcaacaagcattggatattataagtcgtggacgtacaacattaataattgctcaccgtctttctactgttatcaatgctgatgaaattttagttctcaaaaatggtcgtattattgaaaatgggacacatacagaacttttgcgtaagaaaggtttgtatgcttcaatgtggaataagcaacttgaagcatcgcaagcagaagaaaaactacgtaaaatgcgtgaagaagatgagttgggtgttgttaatcgtaaaaaataa
>BH02310|3.9316089903746794
atgcgtgatatgatgaacatgatgaaaaaagccaaagaaatgcaagaaaaaatgcagaaaattcaagaggaaatggcaaatctgcaagtgacagggactgctggtggtggacttgtcagcatcaccttaaacggtaaaaataccataacagcaatcaaaattgatccttcattacttaaacctgaagaaattgaaatcctcgaggatctgattatggctgcttataatgaagccaaaacaaaaattgaaatcgctatgcaagaaaaaaccaaaagcatgacagcagggctaccacttccacccgatttcaaactcccgttctcatga
>BH05840|3.9245344341055857
atgaatacaacatctataacgaatctccaagacatagaacaaagtacttataatgatgaattgtatcgcttaagtaaggtgtatatctttttaggtatcacaattattgtgttggctttattaacagcgtctgtttcatttattattcttattgggttaactcctgttgttcccagtagggctgtaactctcattcttatagggattaatagtgtttgggttttagggcttgtgatcattgttttttacgagatgacccctatcattcgtgcgtggcgttcaagacgtgcaggctctcgtcttcatgtgcgtcttatttcattgtttgcacttgttgcaacaatgccagctgttgcagttgctcttgtatcgggacctgccctcaatttaggccttgatcgatggtttgatacgacaacacggcaaattgtaggttcttctattaatttagcgaatgcttacgctgatgaaatgctgcaaaatttgaaaaatttatcctatgctatggcctttgcacttgataataaaaagcttttagggcgtaatccagctgaatatcggatgcaattaacacgtcatgctatagggcgtaatctgcgtggtgcatttttgttaagttctagtggaactgtctttatatcgagcgatcttggtgatgaggataaactgcctattcccccttccaatcttatcgagcgagcaaccagcacaaggcctttttcttttcaaccaggggttcatgattattttggcattattttaaaatttaccaatattccaaacacatttttgtatctagtgcgtgacgttgataaagatgttttgtctgctttgcgcttgacggaagttaatacagatcggtatcgtgatttaaatgaaaatcgtctgctgacacaaatcgcatttggtatgctttatttgtgtcttttttttagtttattcctgtctgctatttgggctggtattgctgttgctgatcgcttggtgcgccctattcgccttcttattagtgctgccgatgatgtagcttctggaaatatggaggtctttgtgccagtccgtgcaaaggatggagatattgggcaattatcaaaaacttttaattacatggtcagtgaactgaaaagtcgacgtaatgaattgattgcagttcgtgatcaaattgatgagagacggcgtttttctgaagctgttttgtctggtgtaacagcgggtgtggctggaatcgatgataatgggaatattacaattatcaatcggtctattgaaacgatgtttgatattcgctctgagcacgttattggacacagtcttttatcgttaagtgctgaaattgaccaggtttttcaatttgcgcgttcactaggtcgtaaaaatcatcgtgagcaggtaaccttaagtgttgcgggacaagaacgcgtttgtaatgtgcaaattacgatggaaaaggatgacggacaggggcaatcttgggttctaactattgatgatattacagatcttgttgaagcacaacgttcatcggcgtgggcagatattgcacgccgtattgcacacgaaattaaaaatccacttacacctattcaattatcagctgaacgtattcgtaaacgttacgacagagttattacacaggatcgagaggtttttgagcggtgtatcgacacaattattcgacaagttggagatattgggcgtatggttgatgagttttcttcttttgcgcgcatgcccaaaccgcaaatgaatattttagatatacgtggattactgcgtgaagcatgtttcttgatagaagttacgcgacatgatattcattttgagcaagacttaggaagtgcaccacttatcggcgcatttgacaaccgcctcattgtacaagctttttgcaatgttatcaaaaacgcgagcgaatctatagacttagtcatgcgagaggaaagtattcacggtcatattcttgtacgttcttattatcaggaaggatctgtggttgtggatgttattgataacggtaaaggacttcctaaagagcaaaggcaaaaattattagaaccttatatcacaacacgggaaaagggcacagggcttggattagccattgtgcgcaaagttattgaagatcatggtggttacatggaattgcacgatgcaccaaaaagcttttatgaaggtcgtggagcgatgatccgtttgatatttccggcagatggggctaagcagagtaatgttgcacaagccataaatcataagataggggaataa
>BH08460|3.9243811843682104
gtgtctggttattttattacattcgagggaggggagggcgtaggaaaaacaacgcaaatttttttgcttgctcagcatctctacggcaaaggctatgatgtccttacaacaagagaaccaggaggaacggcaggtgcagaagtcatacgccatattttattgtcaggtcaggtacaacaacactatggacctttgattgaagcgattttgtttacagcagcgcgtatcgatcatgttagtgaagttattatgccttctttgcaaaaaggtaaagttgttttatgtgaccgttttattgattctacacgtgtttatcaaggacttaatgataaagtgagttcctctactcttgctgttttagaatgtcttgcactcaataaaataaagcctcagataacatttttgttagatataccagcaaggtgtagtatgaagcgtgcaaatttgcgaagagaaaaagcagaaacaattgattattttgaaaaagatgaactcaagattcaagaacaaaggcgccaggcttttctccaattggcaaaacaggaacctcatcggtttcgtgtgattgatggaacagatacagtggaagttattgcacaacaaataagagatatttgtgatcaagtaatgttggatcaacttccatga
>BH04200|3.9237953862716015
ttggttaattttatcaaaaattttattccacatcgtttttattccagtaaaactgaaattcctgtggtacgccttcatggggcgattattgattcaagttcatcgatagcgcgtacactttcgttaggcaggtgtgcaaatcttttagacaaggcttttgcttataaaaaagcaccagctgttgcagttattatcaattctcctggtggttctcctgtgcaatcacgtttgatttttaaacgtatccgtgatttggcagaggaaaaaaagaagcaggttcttatgtttattgaagatatagcggcatcgggtggttatatgattgcttgtgctggggatgaaatttttgctgatccttcttcaattgttggttccattggggttgtttcagcttcttttggttttcctgaacttttgaagaaaattggaattgaacgtcgtgtatatacagcaggaaaaaacaaggttacattggatccatttcagccagagaagaaaacggatattgagcatttgaaatctctgcaactcgaagttcacaaaacttttattgatttggttaaggagcggcgtgcagaaaagttgtctaatgatccaaatatttttacaggaatgttttggagcggaaagaaaagcgttgaacttggccttatagatgggttgaatgatgtgcgctctgttattaaggagcggtttggggatgatacaaaacttcgattaattatacctccaaaaagtctttttggacctaaaactccttcaggagttactgctcatgcggtccatacagcaattgatagtgctttgatggtagcacaagagagagcgctttggcagtattatggcttataa
>BH02580|3.919882997056896
atgactgtgaaaaatgaaacagtagattattcgaaaactctttatctaccacaaacaaattttccgatgcgtgcggggttgccacaaaaagaacttgaactgatggagcgatgggaaaagagaggactttatgcccagttgcgccagcaagcaaaagaccgcccactttatactcttcatgatggtccaccttatgcgaatggccatattcatattgggcatgctttaaataaagttttaaaagatgtgattatccgttcatttcaaatgcgtggttttaatgcgaattatgtacctggttgggactgccatgggcttccgattgaatggaagattgaagaaaaatatcgtgcgcaaggaaaaaataaggatgatgtacctctgaacgaatttcgtcaagaatgtcgtcaatttgcacaacattggataactgttcaaagtgaagaatttaaacgccttggcgttgttggggattttaacagaccttacacgacaatggcttttcatgcagaggcacgcattgccagtgaactgatgaagtttgctctttcagatcagatttatcgtggttcaaagcctgtcatgtggtctgttgtagagcgtacggctttggctgaggcagagattgaatatcatgatcatgaatcggatgttatttgggttaaatttcctgttcttcaagcggattctaaggatttatatgatgcttatgtcgtgatttggacaacgactccatggacaattccagctaaccgtgcggtgagttattcttcgcagatttcttatagtatttatgaagtcaaaagtgcagaaaatgattttggtcctcaagttggtgaaaaacttctctttgctgatgctctggttatgagttgtgcggaaaaagcaaaacttgttttaaagcgtttgcgtgttatttctgctaaagagtttaaaactcttgttctttctcatccactcaaaggattagctggaggttataataataagattgcgatgcttgatggttcccacgtaacagagagtgctggtacaggatttgttcatacagcgcccagccatggacgtgaggattttgaaatttggaatgcatataaaccactgttggagcaatctggtattgattcatctataccgtttcccgttgatgatgctggcttttatacgaaggatgctcctggttttggaccagaccgtaaagggggagcgatacgtgttattgatgataatggaaaaatgggtgatgccaataaagaggttattaacgctttaattaaagcggatcggttatttgcacggggtcgtttaaaacattcctatcctcatagttggcgttcgaaaaaaccgattattttccgtaatacaccccaatggtttatttcgatggataaagatcttggagatggttcaaccttacgcagtcgggctttaaaggctatttcaatgacgcgttttgtaccttcttctggccaaaatcgtttagcttctatgatagcagatcgccctgattgggttctttctcgccagcgtgcatggggtgttccgatttgtatttttgccaatgaggatggcgtcattcttaaagatgagcgtgtgaatgagcgcattttgcgtgcttttgaagcagaaggggcggatgcatggtttgctgaaggagcacgtgaacgttttttaggtgaacgtgcgcatgagtcttggattcaggtcgttgatattcttgatgtttggtttgattctggagcaagccatagttttgtattagaagatcgagatgatttgaactggcctgctgatgtctattttgaagggtctgatcagcatcgtggatggttccagtcttctcttttagaaagttgtggtacgcgcgcttgttccccttataaagcggtaatcacacacggttttactttggatgaaaatggcaaaaaaatgtctaaatctttggggaatacagttgttccgcaagaaattattaaaacattcggtgctgatatttttcgtctctgggtcatgacaaccgattattgggaagatcagcgcttaggcaaacaaattcttcagacaaatgtcgattcctatcgtaaattgcggaatgcaattcgctggatgcttggaactttagcgcatgatgaaggagaagaaatatcttattgcgcgttgccagatctggaaaaattgatattacatcgactttctgaactcgatcaattggtgaatcgagcgtatgatgattttgattttaaaaagattatgcgcgcattgttagatttttccatcactgagttatcagcattttattttgatattcgcaaagattctctttattgtgatccgccttcatcaaaaaaacgtaaagcttccttgcaggtcgtccgtgaaatttttgagcgaatggtcatatggctcgcgccaatgttgccttttaccatggaagaagcgtggttggaacgttacccagaaagtacctctgtgcatttggagcagttccgccctgtaccaatggagtggcagaacgaatctttggctgaacgttggaaaaagatccggcaggttcgtaaagttgtgacgggtgctttagagcttgaacgcgctgataagcgtattggatcatctttagaagcagcgcctattgtttttatttctaatccggttttaagagaggcgttagaaaatttagatatggcagaaatttgtatcaccagtgctttaacaattactcagggtgtcccaccttcagatgcttttattctaagtgatgttgaaggtgttggtgtatatccaaggaaggctttgggtacaaaatgtgcacggtcatggcgctatacacaagatgttggaagtgatccaacttatcctgatgtctctgcccgtgatgctgctgctttgcgggaattacaggtgctcggaaagatttaa
>BH11410|3.918127054027111
atggttctagtaggctatttgggatggcctttttttttcacaattattggcgtttttttagggggggctattggttggtttgaaacgggaagtgttattggttttcttaaatatttttttatttgctgtgttttaggcgttttagaaatttctttatcttttgataattctattatcaatgcacgtgttcttgaaagaatggatccgctttggcgccgtcgtttcctggtatggggcattttaatagcggtgtttggaatgcggcttgtttttccgttgttggtagttgctattgctgttggcattaatccaattgctgcagtaaaattagcaatatgggaaccacatcactatgccgcagtcttaacagatgttcatctggcaattgcggcttttggaggtactttcctcatgatggttggtttgaaatatttttttgatcctgaaaaagaagtacattggctcgtttttatagagaggccagctcaaaagcttggggcgcttgttggaattgatattgcaatcgttttggttttgatattattcttttcaggacaggtcgtaacagaagataaaatggtttttttacttgcttctctttatggacttttgatatttatagctgtcgaagcggtcagttcactcttggatgctccaaaaacagctttaactacggttgccaaggggggggcaggcgcgtttttttatctagaaattttagatgctagtttttcttttgatggtgtggttggtgcttttgccttttcccataacctttttattatcgcaattggtctcagtataggtgcattttacgttcgttctatgacgattatgttggttgaatcggggatattgttgcattatcgttatttggaacatggggctttttatgcaattttagttctcgcagtgattatgtatctgcaaactcttctatcgattcctgaagtcttaacagggctggtaggggtttgtattattggaatggcattttattcttctcttcgctttaagcgccatcatctcaataaacagggtgtgtctaaatctgagtaa
>BH06220|3.917402551203125
atggcactaccagattttactatgcaccagcttttagaagcaggtgtacactttggtcaccagacacatcgctggaatccgaagatgaccccttatatttatggtcagcgtaataatattcatattattgatcttgctcagactgttccacttttacaccaagcgcttaaacttgtttcggatacggttgcacgtggtggtcgcattctctttgttggtaccaagcggcaggcctctgatattattgcagatgcagcgaatcgttcggcacaatattatgttaatgcgcgttggctcggaggtatgctgacaaactggaagacaatttctaattcgatacagcgtttgcgtaaactggacaaaattcttgctgctgaagcgcaaggctttaccaaaaaagaacgtttaaatcttgaacgtgatcgtgaaaagcttaaccgtgcacttggtggtattaaggatatgggatctgttccagatcttatatttattatcgataccaataaagaaaatattgctatccaagaagcaaaacgtttaggtatccctgttattgctattattgatactaactgcgatcctgacaacgtcgatcatccaattcctggcaatgatgatgcttcgcgggctatttctctttattgtgatctttttgctcgtgcggctcttgatggtattgctcgtcagcaaggtgcgatgggtatcgatttaggagctcaagctgatgcacctgtggatcctgttttggaaaatactgctccggtttctgagtaa
>BH01690|3.9163510663417944
atgaatattaaagagatagccgttggtaaaaatccaccagaagatgtcaatgtcatcgttgaagtctctcttggtggacaaccaataaaatatgaaatggacaaaaaatcgggcgcattattcgttgatcgttttctttatacctcgatggtttatccaggaaattacggttttgttccacatactctttcagaagatggtgatcccattgatgttctgatctgtaatacacgtccacttcttcctggctgtgttattaatgtttacccgatcggtgctctgattatggaagatgacggtggtaaagatgaaaaaattattgccatccctactcccaaattaacacaacgatataataatattcatgactatacagatcttcctgaaattacacttaagcaaattgagcatttctttgaacattataaagatctggaacctggaaaatgggcaaaaattgaaggttggcgtgataaaagttttgcacatgaattgattaagcaagcgattgagcgtaataaagaattatag
>BH05890|3.9162593876241205
atgagcaaacttagcaatagcgggaacgaatcgaaaaatactctctattgctcgttctgcggcaaaagtcagcatgaggtgcgtaagctcattgcgggccctactgtgttcatctgtgatgaatgcgtagagctctgcatggatattattcgtgaagaaaataagtcttctgggattaaagcacgtgatggtgttcctactccacaggaaattataacagttctcgatgattacgttattggtcagcagcatgcaaagcgcgttctttctgttgctgttcataatcattataaacggcttgcacatcagtctaaaagtaatgatattgaattagcgaagtcgaacattcttcttgttggtccaacgggatgtggtaaaacgtatctagcacaaacattggcccgtattattgatgtcccttttacgatggcagatgcgaccactttaactgaagcaggctatgtgggtgaagatgttgaaaatattattctaaagcttcttcaggctgctgactataatgttgagcgtgcacaacgtggtattgtgtatattgatgaggtcgataaaatttctcgtaaggctgataatccttctattacaagagatgtttcgggggaaggtgttcagcaagcgttgttaaaaattatggaaggaacaattgcttctgttcctcctcagggtggacgtaagcatccacagcaagaatttcttcaggtcgatacgacaaatattttatttatttgtggaggggcttttgctggtttggagcgaattatttcaggacgtggtgaaaaaacttctattggtttttctgctaccgttaaagcgcctgatgagcgttgtgttggtgagatttttcgtgacttagagcctgaagatcttataaaattcggtttgataccagagtttattggtcgtcttcccattgtagcgaccttagaggatttggatgttaatgcgcttgttcaaattttatcaaaaccaaaaaatgcgttggtaaagcaatatcagcgtctttttgaaatggaaaatgtcgaattagcatttcatgaagatgctttgcgagttattgccaagaaggcgattgagcgtaaaactggtgcgcgtggtttacgctctattatggagaagatacttcttgagacgatgtttgagcttccggctcttgaaggcgttcaaaaagtagttatttcgagtgatgtagttgatgggaaagcgcatcctctttacatttactcagaacgtacagaagataaagaaaatgtatcggcatga
>BH05780|3.9160583649995155
gtggcgaatctttatgatgtaattgtgattggatcaggtcctggcggatatgtaaccgcaattcgtgcggcacaatgtggctttaagactgcgattgttgaacgtgaacatctaggtgggatttgcttaaattggggttgtattccaacaaaggcacttttacgttcagcggaaataaagcatttttctgaacatttgaaggattatggtttaaagctcaacggttcaattgaggctgatatcaaagatgtcgtggcacgttcgcgtgcagtttcagcgcgtttaaatgctggtgttggttttttgatgaaaaaaaacaaaatcgatattatttggggtgaagcgaaatttacaaagaaggcgaaagggagtcagcttgtggaaattacggtttcgtcatcttccaaaccgattatgcaaccgcaaaatccagtaccaaaaggaacattaggagaagggatttatcaagcaaagcacatcattattgcaacgggtgcacgtcctcgtatccttcctggtattgagccagatgggaagctcatttggacttattttgaagctatgattccccacgtaatgccgaaatcgctcttggtcatgggatctggggccattggcattgaatttgcttctttttatcatgatatgggggcaagcgtaactgttgttgaaatgatgcctcacatcatgccagctgaggatattgaaatttcaacatttgctcgtaaacggttagagaaaaaaggcattcgcattcttagccaagcaaaagtgacaaaggttgaaaaagctgtcgattccattactgcacatattgatgtgaagggtaaaagagaaacgatcacagcggatcgattgatttccgctgttggggttcagggtaatattgagaatcttggattagaagcattaggtataaaaactgatcgtggatgcattgtaactgatgagtggagttggacaggtgtagagggtatttatgcgattggtgatgtcgctggtccacctatgttagcacataaagcagaagaagaaggtgtaatatgcattgaacgtcttgcgagattggagaatattcaccctcttgataaaaggaaaattccaggctgtacatattgtacaccgcaagtcgcctctgtagggctttcagaagcggcggcaaaagaagcaggctatgatatacgtgttggtcgttattccttttcagcgaatggcaaagcgattgctttgggtgaagatcagggattagtgaaaactatttttgataaaaaaacaggacagcttcttggtgcgcatatggtaggggcagaagtaacagaattgattcaaggttttgttattgctatgaatcttgaaacaaccgaggaagaattgatgcatactgtctttccacatccgacattatcggaaatgatgaaagagagtgtgttggatgcttatggtcaagttttaaatgcttga
>BH16170|3.914699369877237
atgcgttttttttcttataatcagggtgtccttcacgctgaaggtctttctctttctgcattggcgcaggatgtgggaacacctttttattgttattcagccagtgcagtggtgacaaattttaaagactatcaaaacgcctttctggatatgcctagcttgattgcttatgcagttaaggctaattctaatcaagcagtgttacggcttttagcggcaaacggagcgggagctgatgtggtttcagaaggtgaattgcgacgcgcacttgctgctggtattcctgctcatcgtattgtttattctggtgttggcaaaacagtaaaggagatagattttgctcttgcacacgatatttactgttttaacgttgaatcagagcctgaacttgaacaactttcggtatgtgctgttgcgctttcaaaaacagcacgcgtttcattgcgcattaatccagatgtagatgcaaggactcatagaaaaattacaacggggaaatctgaaaataaatttggtattccactgtctttggcgtgggatgtatataaaaaagcagctcaattaccaggcattcaggtgtgtggggtagatatgcatattggcagtcagatctgtgatctgaaaccgtttgaagatgcatttcttattgttgcagattttgtgcgtcagttaaggagtcatggctatgcacttacccatatcgatattgggggcggtcttggtattgactatgggaatgaacatcattcagtaccatctctttctgattatgcagcacttgtaaggaagcatattgcgcctttagggattcatattatcctggagcctgggcgcagtattgtcggcgatgctggcgtgttggtgacctctgttctctacttaaaaagagggaatggacgcaattttgttattgtggatgcggcaatgaatgatcttatgcgtccaacactctatgatgcttggcaaaatgtactacttgtggaacaagcatcaaaagatgcattacttatgaaagcagatattgttggtgcagtttgtgaaaccggtgattatctagcattagatcgtcgtgtaccgaccttggcgacaggtgatcttttagccattatggaggctggtgcttacggtgctgtgatggcaagcacttataatagccgacttttggtgccagaagttctcgttcaggatacgcgttatgcggttattcgtccacgtcttgattatgcacaattgataggctgtgattatgttccagattggatttga
>BH01750|3.9140785797286997
atgaaagtgcgtaaaattcggaaagcagtatttcccgtggctggtcttggtacgcgttttctacctgcaacaaaaacaattcctaaagaaatgctaactgttgttgataagcctgttattcaatatgtagtagatgaagcacgtgaagcaggtattgagcattttatttttgtgactggacgtaataaagcagtcattgaggattattttgatacgcaagttgaattatatacaacacttgccgaacgtggtaagagaggagaacttgatcatttacaagctttacaacttccaccagggacaacttctttcacgcgccaacaacagcctttggggctaggacatgctctttggtgcgcgcgtgagttagttggggaggaaccttttgctttattgttacccgatatgcttatacaagctaaaaagagttgcctttctgagatggttaatctttatgagaaaaccgctggtggcaatattgtcgcggttcaggagtgtgatcctggagaagcacataaatatggtattgttggaaaaggcaaacagattgcaaatggttttgaaattacaaaaatggtagaaaaaccaaaaaaaggaacagctccttcgaatttatacatcaatgggcgttatatcttacaaccagaaatttttaatattctctccgatcaagaacgaggatcaggaaacgaaattcagttaacagatgcgatgatgcggcttttaaatgagcaagatttttttggttttcagttagaggggcgcacttttgattgtggttctaaagctggttttattgaagctaacgttgcattttctttagcacgcgctgatatgcacagccaagtttctgcctcattgaaaaatttactagaaatcattaaaatagaaaagttatag
>BH11630|3.905948622512029
atgtctacaggaacagttaagtggtttaacacaactaaaggtttcgggttcattcagcctagtgatggcagtgcagatgtctttgtacacatttccgccgttgagcgttctggtttaagcaatcttaatgaaggacaaaaagtttcttatgatgttcttcaagatcgtcgttctggaaaatttgctgctggtaaccttgcaaccctttga
>BH02570|3.905449146817975
atgaatacgaaacgtttaataacagtatctatttgggctttgattgcagcttcaacagcgcatgcagctgatgtgggaattcctcgtcaatcagtattagctgcttcgccggttattacagcacctacttttacgtggacaggtttttatgcaggaatacaagcgggtggtttttcgagtaaaactgatctaagtattgttggtaaagacaaaactgtaccattaagtaaagatttatcacctaaactttctggttttgaaggtggtttttacgcaggttctaatattaatcttggcgatgacttcatttttggtgtcgatacagatttaacattatccggtcaaaaacacacaaagacaattattataggcgtagacgataatgctgcagtagaaaatgcagtagcaagatctggtagatcaacgcgttcagcatcagggaatacatcaacaacaacacagtcatcagtctcagcggtatcatcatcagtaatagaatcagcattaacattagcaaaaccggcagctgctaatacaggtactcatgctcacggtcactctggtagacagggtggtgatgcgcatagtacatatcatggtgctggaaatggagcttatccacatagtatgggtgctcattcacatgttgctaatccgcacgcttctaatccgcatggtacgcagaatatggctggacgcactacacaaagtacaaaagttgcggagaagaatgctagtggtatatatggtatagagcaggtaaagaaggaggcctatgaacatggtcttagtcaatatggtaatgttgaaactttaagtcatactttaaagcagaattgggcaggtgctacacgggtgcgtgttggtttttctgttgatcgcgttatgccttattttgctggcggcattgcttatgcccagctccatgatactatatcgatatcaattaagaaaaacgatgagagcgttgttacttctaagaatttaaccgatgagaaaaagacaatgattggttatactcttggtggtggtgttgactttgcaatgaccgataatgttttgcttcgtgcggaatatcgttattcggactttggtaaaaagaaatttgcaaaggaaaaacttgaaattaactataaaaccaatgatttccgtgttggtgtcgcttacaaattctaa
>BH12040|3.9050230530294745
atgaagccacgggaaagtatggtgcgattgaagatgtttcaagtgcgtgggaaacgccgtgaaatcgcacagcttgagatgatgatcgcagaatttgagcgaatggtgttagagttggaagcacaaattgttcatgaagaatgtaaatctggaaacagtgacgttcaccattttgcttattctgctttggctcgtgcggcgcggcaaaggcgcgataatcttataaattcgattcgtgatttgcagcttcagaaaacaaatgctgaaattgctctccatgaagtcactacagagttacaacgtgcacaacttttggaggcacgggaaaatggcggtgtagcaggtgagaaggatatcttcatgcaatctcgttcgatgactggataa
>BH03840|3.9038038485757864
atgcataattcgaaaacaaaatccatttctatgtcttctttgtctaatgagagtacaaaaggtgcatcagaaaaagtttcatcttctaagattactgaaatatttccttatccggaagtatggaaaaaggcgtttacactcggacagaatgtgcgttttacccgaacaccagaagttgaaattttacgccgtcgcatagaaacagatccaatttttgcaaaacagtttaaaatttttgcgaagcaagagcaaaaaaatcttacaaaaacgatacattataacaagaaaacaacaaatctcccttcgaccaaaaaggtgatgaattctcgatcgatagagaataaagcatcaatttgtcattcaactgttttggagcagttgtcacagcaaactgttcctatgccacttgagaaaaatgccgggaagcataaattacaaatagaaaatgtggtgcaaaaaacacagcctattttttatctttctgatgatgcattttttgagtgtgaagcctttatgttagaacaggttgacactaaaattttagaagaaaaccccacatcgattgattttacaagtgatgaggctttattgaatacagctacttcctttgatgagtcaattactgctctttatcgtgttcttgaataccgttttccacaattttacaatgccattacatcggaatctctagaggaggaatgtcagggaattgaagaaacttctgatttaatgcatgtaaagaatgatactgttaaagaagttcaaaagtgtcattctgaaatgattgttgaagattctactcatacgttaaacgatacaagtgcgactaataagctcaagaatagtaacaatattggcagtcgtataaaagaaagcgtagagaagaattcagaagatttatctctcatgaacgcaaaaggaaaagcattgcgatccattagcgcgtcattaggcagttataattctgtttttatgccaaatactcagtcttttgactatggtaattatgaatttcctcccattgatttattgcaggagcctgtttttcatgaaggtacggtaattccgcaggaaacattggaacgaggtgctggacttttggaaagtgttttggaagattttggaattaagggtgaaattatccatgttcatccaggaccagtagtgacaatgtacgaatttgagcctgcagctggagtaaaatcatcacgggtcatcaatctttctgatgatattgctcgttctatgtctgctatttctacacgtgttgctgtaattcctggacgcaatgtcattggcattgagttacccaatgcggttcgtgaaaccgtttatttgcgggagttaatccaaacaagttcttttcgtgaaagtcaatttaaattagctcttgctttggggaaggggattaatggggagcctgtcattgcagaattagcgaaaatgcctcatttattggttgcgggaacaacgggatcgggcaaatctgttgcgattaatacaatgattttgtcgattctttatcgaatgacaccaaagcagtgccgtttgatcatggttgatcctaaaatgttagaactgtctgtttatgatggcatcccacatcttttaacacctgttgtgacggatccaaaaaaagcggtaacagctttaaaatgggctgttcgtgaaatggaagaacgttaccgtaaaatggctaaattaggtgtccgtaatattgatggttttaatgcacgcgttgcccttgcggcacaaaaaggcgaaacgattacgtgtactgtacagtcgggttttgataaagaaagtggggaaatgctttatcatgaagaagcaatggatctaacacagcttccttatattgttgtgattgttgatgaaatggccgatctcatgatggtggcaggtaaagaaatagagaatgctattcagcgcttggcgcaaatggcgcgtgcagcaggcattcaccttattatggcaacacagcgtccttctgttgatgtcatcactggcacgattaaggcgaattttcctacccgtatttcctttcaggtaacatcaaaaattgacagtcgtacaatcttgggagaacagggtgcggaaacgcttttaggccagggagatatgcttcatatggttggtggtggacgcattgtgcgcgttcatgggccttttgtttctgacgaagaagttgaagcgattgttgcacatcttaaaatgcaaggaaagcctgattatttagcaacagtaacggatagtgaaaacgataacaaagagggggaaacagctgattcagttgcggaagtttctacggcagaaaatgttggtgaggatggtgaagaactttatatgcaagctgtaaagattgttatgcgtgataaaaaatgttcgacatcttatattcaacgacggcttgcaattggttataataaggcagcttctctcgtagagcgcatggaagaaaaaggcattgttggagccgctaatcatgttggaaaacgtgagattctcattaatgacttacaataa
>BH09920|3.9020700316392944
atgtgtggaattatcggaattcttggaaaaagatgtgttacatcctctttggttgaaagtttaaagcgccttgagtatagagggtatgattcatctggtatcgcaacagttcataatgggcgtctttatcgtatacgggccgaagggaagcttgttcatttagaagaaaaattacagaaaacgcctttaaaaggaaatttagggattggccacacgcgttgggctacgcatggagttgctgtggagcggaatgctcatcctcatgtaacggaacggcttgcaattgttcataatggtattattgaaaattttgtagaattgcaaaaagaactcattgaagatggttatacctttgaaacagagacggatacagaggttattgctcatttaattacgcgcgcgttaaaaagtggtctttctccacaagaagcgatacgcacaagttggaaacggttgcagggggcttttgctattgttgttatttttgagggtgaagacaatcttatgattgctgctcgttctggtcctccattggcaattggctatggaaaagatgagttttttgtcggatcggatgcaattgctttggctccattcgtagattctatcagctatatggaagatggggattgggctgttctgacacgggaagatataacaatttatgatgtagataatcaaccggtaaaacgtcctcttaccccattatttgaaggagctttattggcttctaagggtaatcatcgccatttcatgcacaaggagatgtttgaacagcctgaagttatttctcataatttggcgcattatcttgatcttggcaattatacggttcgctcgtttcaaaaattgattgattggaagaaaattaatagaatactctttgcaagctgtggaacagcttattattcaaccttagttgcacgctattggtttgagagttttgctgctttaagtgttgataatgatgttgcttcagaatttcgttatcgtgaaccacccatcaattctgatgtattgtcggtgtttgtttctcaatctggtgaaacagctgatacattggcatctttgcgttattgtcgtgaatatggtgtaaaaacagcaacaattgtaaatgttgaacaatcgacgatggcaagagaagctgattttgtcttaccaacacgagccggtccagaaattggtgtggcttcaacaaaagcttttacttgtcaattggcaactcttgctgcaatggcccttgatgctgctaagcaacgtggtttccttgcagagcaggcagaacatcagtttgtccagcaattggcagaagttcctagaattttaaacgaggttttaaagctagataataaaattgaacagatttgtcggaatttagtaaacgtaaaaggtgttctttatctagggcgtggtacctcttatccaattgcgttagaaggcgcgcttaaactgaaggagctttcttatattcatgcagaaggctatgcggcgggtgagttaaaacatgggccgattgcattggtggatgaggcaatacctgttattgttgtagcaccttatgatcggtggtttgaaaagacttgttctaacatgcaagaagtagcagcgcgcaatggtcgtattattttgataactgataaaaaaggggcagaggcagttcatcttgatattttgtcaactattgttttgccaaatattccagaatttattgcgcctattatttatgctttacccattcagttaattgcttatcacacagctgttttattgggaacggatgttgaccaaccccgtaatttagcaaaatcagtcactgttgagtga
>BH02510|3.901250691428503
atgcctgaacttcctgaagtagagacagttcgtcgtggacttgaacctgttataaccggtgcaaagattgtatctgttacacttaataggagagatttgcgctttcctttcccagaggcgttttctgagcggcttataggcagaacgatcatgggacttggtcggcgtgcgaaatatttattatttcatctttcgcagaacgaaacgattttaagccatttaggaatgtcagggtcatggcgcatagaagatgattttttaagagaaagatcttctactgtaagtaaatttgttaagcatgatcacgttgttatggatattcaagcaaaggatggtaaagtttatcatcttacttataatgatgttcgtcgttttgggtttatgcttttagtagatacaagaagtctttatgagcatccgcttttaaagaagctagggctcgagcctatgagtaatgcgttttctgggagttatttacaggaagtttttgttaataaaaaaatatctctcaaaggagttttgcttgatcagtctattgttgctggtcttgggaatatttatgtttgcgaagcgctttggcgtagtcgtttatctccacagcgtggtgcatttacgttagcattgaaaactgaatgtgcacgtgaattagcagcttccttagctcagaatatacgtaatgtgattactgaggcgatttcttctggtggttctactttacgtgattatattcgtacagatggctctcttggttattttcaacactctttttcagtttatggacgagaaggcaaggaatgtttgcattgtggaatccctattgtacgtattttgcaatctggacgttcaagtttttactgctcacaatgtcaaaaatga
>BH15360|3.900782780584698
atgacagagggtgagagagagaaaaagattgtttcggtcttggtgcctcttcctgttgcgcatgcttatagttatgaagttccttcttctatggagtgtgaagttggttcttttgttcgtgttccagtgatggggcgacaagtttgtggttttgtcgttggcattggagagcagacggcaaaagataggcaaagttctgcaccggtggcgcatgacaaactccgtgttctcctccatgtttttgactgcccaccattaaagacagagatgattgcattcttgcgttttgtgagtcgatacacaatggctccttttggtcttgtggcacgattggttttgtctgtgccggctgctttagaaccagaagcacaaatgccaggcttgcggtattgtgggggggaagtagggcgtttaacaccagcacgcctaagggttttagaattggcgcgcgatggtgaggtttggacacgttctggtcttgcacatgcggcaggaacttctgtttctgtcgttgaagggttaaaatcgcttggagtttttgaagaggttatgatgccgccatctgcgcttgtggcgctgcctgatccggattttgatccgccggtgttggagggagaacagagtgaggctgcgcggcttttgcgggaaggtgtcgtgtctgcacaatttcaagtttttctgcttgatggtgtgacggggtcaggaaagacggaagtgtattttgaagcagttgcccaagcgcttatagagggcaaacaggttttgattttattgccagaaattgctttaacacaacaatttttagatcgttttcatgcgcgttttggagtagccgcggcagaatggcattccgatttggcaccacgtcgtcgggaacgtatatggcggcaggtggcagaaggacgggtgcgggttgtggctggagcacgttcagcactttttctcccttttcatgaacttgggttgattgttgtcgatgaagaacatgatggtgcttataaacaagaagagcgtattttttatcatgcacgtgatatggcggttgcacgcggctcttttgagcattttcctgttattttatcctcagcaacaccgtcgattgagagccaggcaaatgttttaagaggacgttatcaaaaggtgcatttgccatcacgttttaaagaagcagcacttccacggttgcgggtggttgatatgcgtcaaggaggtgtgcaaaaggggcgttttatttcctttgctcttgaagaggctttaaaacaaacactcgaaaaaggcgaacaagctctcctttttcttaatcgtcgtggctatgcgcctttaactttatgccgggtttgtggtcatcgttttcattgtagcgattgttcgagttggttggttgagcatcgcgcgcaagggcagcttaaatgccatcattgtggatatcatcagtctcttccggaagcttgtcctgaatgtgggactctcgatcatcttgtcgcttgtggacctggcgtggaaagaattgcggaagaaacacggacgctttttccacaggcgcgacaattgattttgtcaacggatctcaaaggggggattggtcaattgcgtcgtgaattggaagcaattgcaaaaggtgatgttgatattcttatcggaacgcagcttgttgcgaaaggacaccattttcctgggctttctctggttggggtgattgatgcagatcttgggcttgcaaatggcgatttacgggcgggagagcgtacctttcagcttttgtcgcaggtcacaggaagagcagggcgtatggggttggaaagtttaggtctcttgcaaacctatcaacctgatcatccggtgataaaagctttgctttcgcaaaaaagtgaggatttttacacctatgagattgccatgcgtgaacattatcatcttccgccttatgggcgtcttgcctctttgattgtgtcttcagaaaaacgccaagcggcagaacattacgcacgagtgttgcgccaagttgcaccaggtgaaaaaaatatctctttgatgggccccgcggaagctccactggctcttattcgagggcgttatcgttttcggcttttgctgcaagggcaacgttcttttgatatacaaggctttattcgcgcgatgcttgcaaatgcacccaaaataccttcttccgttcgggttcaaattgatattgatccacaaagttttctttaa
>BH08630|3.900329253313761
atgttagagataaaaggtttacgtgcccgtattgttgggaccaatacagaagttattcgtggtttaaacttgactgttgcagatggtgaagttgctgctatcatgggacagaatggggctggaaagtctaccttgtcttatttacttgctggtcgtgatgattatgaagtgatagatggcgatattctttataatggacaatcacttttagaaatggatccagcagagcgtgctgcatacggtgtttttcttgcatttcaatatccaatggaaatacctggagtagcaacgatggaatttttaaaagttgcgatgaattctcaacgcaaagcgcgtggtgatcaagaactcaaaattcctgaatttataaaatgtgttaaggaaatttcttccaaacttgaaataaatatggatatgctcaaacgtccgttaaatgtaggtttttcaggtggagaaaaaaaacgtgctgaaattttacaaatggcgcttcttgaacctaaactttgtattttagatgaaacggactctggtttagatattgatgcactaaaaattgttgcagatggtgtcaataagctccgtgatccaaagcgttcatttttggttattactcattatcaacgcctgcttaattatattattcctgatacggtacatgttctttataaaggacgtattattaaaagcggagataaatcattagcgctttatctagaacagaacggatatgctgatcttatcagagaagcagcttga
>BH08050|3.8997412635790107
atgattcgaaaaatcctcattgctaatcggggagaaattgctcttcgcgttttgcgagcctgcaaagaacttggaataaaaaccgtagccgttcactcaactgctgacgctgatgcaatgcacgttcgtcttgctgacgaaagtgtctgtattggacctcccccagttcgcgattcttatttaagtattcaacaaattattgctgcctgtgagatcacaggtgctgatgcggttcatccgggctatggttttctttctgagaatgcaaaatttgcagatgttctagaagcccataagattacattcattggcccaacggctgcgcatattcgcatcatgggtgataaaattgaagcaaaaaaaaccgctaaaaaacttggaattcctgtagtccctggttcagatggggcaattactgaagaagcagaggctctgcgtattgcccatgaaattggttatcccgttattattaaagcttctgccggcggtggcggacgcggtatgaaagtggttcgttctgaacaagagtttgctatagctcttgaaacaacacgttcagaagcagcagcagcttttggtgatgatgcagtttatatcgaaaaatatttagaaaagccacgtcatattgaaattcaagttataggtgatggagctgggaatgctattcacttaggggaacgcgattgttcacttcaacggcgtcatcaaaaaatatgggaagaagcaacttcacctgcacttaatgaaattgaacggaaaaaaattggcgatattgtcgcaaatgcttgtgcacaactaggatatcgtggagcgggtactattgaatttctttatgaaaatggcaaattctattttattgaaatgaatacgcgtttacaagttgaacaccctgtaactgaagcgattacgggcatagatttagtccatgagcaaattcatattgcatcaggttgtaggctttcagttgtacaagaggatatctgcttctctggtcatgctattgaatgtcgtattaatgcggaagatcctattaactttacaccatcaccgggaactattacacattttcatacacctggaggtttaggaatacgtgtcgattcaggtgcttattcaggttactgtattcctccttattacgatagtatgattggaaagcttattgttcatggacgtacccgtttagaatgcatgatgcgtttacggcgtgctttagatgagtttgtagttgatgggataaaaactacattacctctctttcgcgatctcattaacaatcaagatattgcagatggtaattataatattcattggctagaaaaatatctttctagccaatcaacttcttcagactcgtga
>BH02230|3.897285986438642
atggcaaacaaagtgaatgcacaaaataatagtcaaacaccttctcatattgaagaacatcctcctcaaccagcgaatcatacagaaaaatactccctgatgaatcatttgttttcgttcttacgtggccgcaattctacgtcactgcgcaatgatcttactgttgcactcactgctgacaatgaaaaggatacggcactcttctcacctgaagaacgtactatgctgcataatatcttacgtttgcgcgaagcacgcattgatgatgttatgattccacgttctgaaattgaggcattagacataaatacctctcttggagaagcactcaaatgttttgcaaaaattggacattctcgcatacctgtttatgctgaaaccttagatgatccacgaggaatgattcatatccgcgatatcctcaattatataacgcgctttattaccaaatcagctcaaaccgagcaaacatccgattcactacagttaacctatacagatttgcatacccctatcggcgaacttgatcttatccgaacagttctcttcgttcctggctccatgcttgcaagcacattattgacccgtatgcaaaccacacgaacacaaatggctttggtaattgatgaacatggtggtacagatggtttagtttctatggaagatattgtcgaattagtcgttggtgatatcgaagatgaacatgatcatgttgacaatgctatcgtgcgcgaacccaataataaatggcttgttgatgcgagaactgaactagaagatgtggagaaagctctcggtcctgattttattgtaggggaatatggtgatgaagtcgataccatcggtggtttgattgtttctattcttgatcgcattcccgcaaaaggtgaaatcattgaagcggtgccaggttatcgattccgtattttagaagctgataaacgtcggattaagcgcttacgtatttttcgtattccggagaatgaaagttttaaacaaaatgtcatctccgaagagtaa
>BH10330|3.8971340443137796
atggttcagaaaaaatctcagagtagtaaaactgtgacggtcgaacaaattggaagtccgattcggaattcgcagattcagcgtgcgactttgaaaggacttggattaaataaaatgcatcggcgacgtgttttagaggatacactttgcgtacgggggatgatcgctaaagttcagcatcttgttcgtgttatagatgaaagttaa
>BH05320|3.896905762527471
atggctctttatgaacatatgttccttgcccgacaagatattgcaccgcagcaagttgatgaacttttgaatatctacaagggtgtcattgaaacgtacggtggaaaagttgggcgtgtagaaaattggggtcttcgtcccctcgcttatcgtattcgcaaaaaccgtaaagcttattatgtactggtcaatattgatgcaccagctacagcaattgctgaagttgaacgtcaaatgcgaatcaatgaagatattttgcgttatatgaccattcgtgtagaaaaacacgaaaaagaaaagtctgctatgttctcgcgccttgatcgcaatggtcacattggccatgatgaaaagcatcctcgttctccaagtcgtcaacgtgaagatgttattgaaggagtagaataa
>BH02390|3.894573718725607
atgcaagagacaaaaggtgaatgtgtgcaaagttttaagttgcagaaagagccttttttttctccactgaatgcacgtcgttggtgcaattttaagcgaaatcgccgtggttggtggtctttatggctctttttatttttatgtttttgttctttttcggcagagttcattgccaatgatcggccaattattgcttcttataaaggggagcttctttttcctgttttttttgattatcctgatgaaaagtttggtggagatttagtcgtagccgattttcgcgatccttttattcaaaatgaaattgctaagcatggttgggcgttgtggccgctggtgcgttattcctataacacagtcatggggaataaaacggtagcattggctccacctttttggcttcaaagtaaagaggagcgttgtatcaattacacgcaaggaagttctgatccagaatgtacaataagtcgatggaattggcttggaacagacgatctgacccgtgatattttcgcccgcgttttatacggttttagagtatcgatagcctttagtattcttttaacggttatttccactatcattggtgtgacagtaggggctattcagggatattttggtggttgggttgatttaatcttgcagcgcttgattgaaatatggtcttcagtaccatcactttatctagttattatcatggctgcggttttgacacagggcttttgggtattattgggggttatgcttctgtttcaatgggtaatattggttggtgtggtgcgggtggaatttttgcgtgcacgcaattttacctatgtcaatgccgcacgtgctttaggagttcctaatagcactattatgatgcggcatttattacctaatgcgatggttgcagctttgacctatatgccttttttgttaacatcgggtgtttcattacttacatcacttgattatttgggatttggtcttcctcctggttatgcttctttaggtgaattgatgcggcaagctaccactaatttgaacgctccttggattggtattacagggtttgttgttattgctgttatgttgtctttgttggcgtttattggtgaagcagcgcgtgacgcttttgacccgcgaaagacattacaatga
>BH10280|3.8920332369827726
atggccaaggaagccacacgtgttcgtcgccgcgagcgcaaaaatatttcatccggtgttgtgcatatcaattcaacatttaataatacaatgattaccattactgatgctcagggaaatgcaattgcctggtcttccgctggtgctcaggggtttaaaggttcacgtaaatctacgccttttgcagcgcaggtggctgcagaagattgtgctagaaaggcgcaggaacatggtatgcgttcattagaagttgaggtttgcggtcctggatcaggtcgtgaatcagctctgcgtgcattacaatctgtcggttttattattacttcaattcgtgatgtaacgccgattcctcataatggatgtcgtccacggaaaaggcggcgtgtttaa
>BH11280|3.8860410664174028
atgaaagctttatgggataaacaagcacttattacagcaattgatggttatgcaattggggaaataccggaaactttttccggtatttctattgatagtcgtactcttatagaaggcgatatttttttctgtatcaaaggacatcatcttgatggtcatgattttgcggtgcaagcttatgaacgaggtgcagctgttcttattgttgcggaaaaccgtttagctgatatggaaaaaatatccgctccacttattgtcgtttctgatgttttacaagctttagaaaaacttgcacaagccgcacgcaagcgctcaaaggctaaaattatagcggtaacaggatcggtgggaaaaacaacgacaaaagaagttctaaaacaagtgctggcaactgttgggaaggttcacgcgaattctgcttctttgaataatcactggggagtgccgcttaccttggcgcgaatgcctgtggagagtaattatggtgtctttgaaattggtatgaatcataaagatgaaattcgccctttggttaagttggtccatccacatgttgttctcattacgcatatttctgcagcacatatgggtttcttcaaaaatcttgaggaaatagcagacgcaaaagctgaaatttttgagggactggatgaggagggtattgctgttttaaatgcggatgatgatttttttccttatttagttcaaaaagcaaaacaatgtagtgtgaaaaggatcttaagctttggtgagactaaaaattccgattatcaggcgaaagatatacgtcttttaacagattattcctctatgattgttagtatttctgggcaggatagggcaatgaaaattggtgctcctggacgacatattatacaaaatagtttggctgttattgctgcttgtgatgccattggtgttgatttagaacctgttttgctctctttgagctatttttctcctcaaaaggggcgcggtgttcgttatcgattgtctttaccaagtggaggcgaattttatttaattgatgaaagctataatgcaaatcctgcatctatgcgtgcggctcttgatctgcttgctatagggccagtcggtgtggagggaaggcgaattgctattttgggtgatatgctggaattgggggcttatagtgaaaaactccatcgtgacttagtaaagccagtatatctctctggtgctaatcccgtttttttatttggtgaggcaatgaagtttttagccactgatttggctgcatacgttaaggttcattatgctgaaaatattgaaaaaattttaccacttattttggcagaaatttccaatggggatctccttatgattaaatcatcccatagtctttattcatcagatattgtgagtgcattgcttgatcgctataaagtggtttctctgtaa
>BH04040|3.880987955767383
atgtctgatttatcttcaaatcgcctgcctaatcgcgcttctcgtgttacgaatcaagcgctttcagctattgagcgttttctccatatcgaagccctcagcggtgttgtccttttattagccgctgctgctgcactcatgtttgccaattctgaatatgcttctctttacgaatccttctggcatacacctcttggctttaactttggccattttaccctttcatgggatttacatttctgggttaacgatgctctcatggctgttttctttctcgtagctggaatggaaatccgacgtgaaattcatgaaggtgctctagccgattttaaacaagcaattttaccaattgttgcagcaataggtggagtttgtcttcctgcaattatttatttcagcttcaactttaacagtggacagatacatggttgggctgtgccaacagcaacagatattgcctttgcgctaggtattcttgctcttcttggaaaaaaaattccttctaaccttcatatcattctcttatccttagcaattattgatgatattatagctgttcttattattgcttttttctattcaacgaacattgatcctagtggtctcgttattgctatagcaggtattgctttagtattattttttcaatggattggattcgcatcagcatggctttacattctacctggtgcaatcatttggtggggcttaatggtaacgggcattcatccatcacttgcaggtgtgattttaggtatgatgactccagttcttccgactcgtacgcttatagctccgcttacaatactgagcaacgctatgcaaattcttcaagaaaaaaatacaaaaacagacctgcatcatatctcaactgcactgaaaaaaatgcgtaaaggacaacgtgatataattgcgccagtaacacgtattcaaaaagcattgcatccatgggtcgcatatggtgtgatgccaattttcgcttttgcaaatgctggtgttagttttgcaaattttgatctttcttctgataaatctttcttgattgttcttggtgttgtaattggtctctttattggtaaacctcttggtattataactgcaagttatctagcagtaaaatcagggctgtgtcgattgcctcctcaaatgacatgggcaggaattttgttgattgggtttttagcaggaattggctttacaatgtctatctttgtttcaatgcttgcttttaaagatattgttctgcttgattctgcaaaaattggtgttctttgtggatctggtttatctgctcttatcgggcttggatatggcctcatttatatcaaacgcaataaaaaagcgtctcatagttctcaataa
>BH11660|3.876939139472287
atggtgcagtcgcatgttcgtctgcttattattggttctggtccagctggttatacagcggcgatctatgcagcgagaggaatgctcaaaccggttttgattactggattacagcaaggcgggcagttgatgattacaactgatgtcgagaattatccaggttttgctgatccaattcagggaccatggttgatggaacaaatggcaaaacaagccgaaaatatgggcacgaaaattgtctatgataatattacaaaggctgatttatcgaagcgcccttttatcttatacggagattcaggagcgcaatattgttgtgatgcgctcattattgcaaccggagcgcaggcgcgctggcttggtttggagagtgaacaggtatttatgggtgggggtgtttctgcttgcgctacatgtgatggtttcttttatcgtgataaggacgttattgttgtgggagggggaaatacagccgttgaagaagccctttatttatcgcatttggcgaagagggtaagcgtagttcatcggcgggattattttcgggcagaaaaaattttgcaagataggttatttgcccgtgataatgtgtgtgttctttgggatcatgtggtagaagaaattattggtttgccagctcgtgcttcaataggagctgttgtgacaggtgtacgtcttaaaaatgttaaaaccggtcaaaaagttcatgtggatacggatggaatatttattgctatcggacatgaccctgctgtctctttgtttgaaggtcaactaaaacaaaaatcaggtggctacttatggacagcgccggattcaacagcaacaagcattgctggtgtttttgctgcgggagatgtcgtagacgacgtatttcgtcaggcaataacagcagcggggaggggatgtatggcagcattggaggcagaacgatttttggagttgcagatatag
>BH16020|3.8762885995919962
atggcattgaaaattcgtttgtcccgtggaggctcaaaaaaacgtccttattatcacattatcgttgcggatgctcgtagtccgcgcgatgggcggtttcttgagcgtgttggtgcatgggatccaatgttacctaaagatggaccacgtgtaaagttgaatgaagaacgtattcaatattggcttggtcagggagcccagccaacagatcgcgttttgcggtttttggatgctgctggattaaaaaaacgtccaacccgcaataacccacacaaaggtgaaccgggcaaaaaagcacaagaacgtatagcagcagcaaagcaagctgctgaagaagctgctgcggctaaaacggaatctgctcctatctcagaagaggtatga
>BH00260|3.8746814270464753
atgagctgtataaaagttgataagagcaattttgaaagtgaagttttgacttcttctacccctgttgtggttgatttttgggcagaatggtgtggtccttgtaaaatgattgctccgattttagatgaaatttcaatggaaatgcaaaatcaagtcaaaattgccaaagtgaatattgatgaaaatccggaactggctacccaatatggagtgcgctcaattcctaccttattgatgttcaaagatggaaatattgcatcaaatatggttggcgctgcttctaaaggacgtgtttctgaatggattaaagaggggcttcgttaa
>BH12000|3.8734545757210745
atggatgtaaaaatcaatatacagcgcttaaccttatactctattttcgttgcttgtattgtttttgctttgaaatattgggcatatcatattactggttcggttgctctttattctgatgcattggaatcaatcgtcaatattcttgcgactttggcagcatggtgggctgttaaaataagtatgaagccggcagatcacgatcatccttttggacatcataaagcggaatatttttccgctgttcttgaaggagtactgatcattgttgcggcaattataattttaagagaagcatggattgctctttcgagcgttaaactcttgcaaaagccgggaatgtggcttgttgttcatttagcctcaagtgttataaattatctatggggttttgttttgattcggcagggaaaaatccatcgatcaccggctcttaaagctgatggaatgcatttcataacagatgtttttacttcacttgccattttaattggtttggttgccggttttgtagggggatgggggattttggatccgattttagcgataatcgttgctattaatattcttttgcaaggatggaaggtgattaacagtgctgttcaggggttaatggatgttggcgttgaattgaatgaaaccatgcggattcgtgagcttatttctgcaaacgcgcatggtgcacttgaagtgcatgacttgcttacgcgtgttgctggtagagttacttttatagagtttcatttggttgtgccagctgcaatgccggtaggggaagcacatcagatttgcgataaaattgaaggtgttcttcaagcagaatttgataatgtacgcatttctattcatatagagcctgaaaatgaagctaagttgcctcctggcacaatagttgttccttttatataa
>BH16350|3.87261882858878
atgaaaagtaatactgtgatagaccattttcttgagatgatgagtgctgagcgaggggcttgtgagcatacgcttgcagcttatcaacgtgatttacagtgggcacaagacgaattgttttcgcactctgtttcacttttttcagcacaaagagaagatttaattggtcttttgtcgcttatgcatactcttggttttgcggcgtcttcgcaagcacgtcgtttatcaactttacgtcagttttatcaatttctttatgccgaaggattgagagcagatgatccgtctcataatattgatgcaccgcgtcaggggcgtcctttgcctaaagttgttagtgagaatgtggtgacgaaattgctcgatttagcgcagttggaagtcaatcaggaagattatgggtccaaaggtcactttcgcgcattgcgtttacaattgttgattgaaatgctttatgcaacagggctgcgtatcagtgagttggtgagccttccggtgcaggctgtccgcggaaaagattacagtattttggttcgaggtaagggcaaaaaagagcgaatggtgctgttatcaaaaaaagcatgtcaagttctttctcagtggttaagcttgcgtgatcagggaaaatatgctgaaagtctttatctttttcctgcacgttcagagacagggtatattgctcgtcaggtcgttgcacgggatttgaaaagtctcgctagaagagcaggcataaaaagtggtggtttttctccccatgtgttgcgtcatgcttttgctagtcatcttttgcaaaatggtgctgatttgcgtgccgttcaacatttgttaggtcactctgatattgcaaccactcagatttatacacatgttttggaagaaggactttatcgtttagtcaatgaacatcatccacttgccgatgagcagaaggctaggtaa
>BH10300|3.871776444130686
atgaggattgttcttttaggtcctcctggagctggaaaaggtacacaagctaagatgttgtgtgaggaatatcacatccctcagttatcaacaggcgatatgttgcgtgaagttattcgcagagaaacggaaattggcaagaaagctaaagctatgatcaatgctggtactttggtctctgatagtattgttaatcaaattgtatccgatcgcattgacgaatctgattgtataaacggttttgttttggatggatatccgcgcactgtaggacaggcagaagttttgcaacaggttttacagtcaaaaaatatgcagcttgatgccgttattgagttaattgttgatgaagatgcattgcttgaacgaatgaagaagcgtgttcaggaaacaataattgccggtggacaggtccgttcggatgataatcctgttgcttttgcaaaacgattagtggaatatcgtgagaagacagctcctttgtcggaattttatttgcaaaggagattattgaagctagttgatggaatgattggtgttactgaggtatcacgcaaaattagagaggttcttaaatag
>BH01410|3.8694125780872404
atgaatagaggttttaacgagagtgagatcttgtctacaaaatctgtaaaacttgcagctgcttttgatcataaaaatgatgcaattcatgctgcggctgaactgcttgtgcaggttggtgcagttgacaaatcttatctagcaagcatgctcaaacgtgaagcagtaacgaatacttggcttgggaatggtatagcaatccctcatggaatggttgaaaatcgtgatttaattatcagggatgcagttgctgttatacagattcctgcgggtgttgattggtgtgatggaaataaagcacgtttggtgattgctattgcggcgtgtcaggattgctatagagagatttgcaaaaaattgacgcttcttttatttgataaggaacggcttgaagaactttcaacaactgcagataaacagcagattgttacaatgctgtttagtcaggatacaaagagggaaagggcatttattggtgatctttcggtgcgtcaggaatggactttagattatccaagtggtcttcatgcgcgaccagcttctctttgggttgactttgcaaaaaaagcgcagggctctatcagagttcgccatggtcagtataccgttgaaatgaaaaatttggttggtttattgcaattaggagcaaaaaatggtgatgttctgattttttcgacggatgcttcagaaggtgtacaacttctgaaagaagcaatttctgttgtaaagaaagtgagcataagtgaaaaatgtgtgatgagagaaacggaagctcaaaccaaggcttttcatggttggtatccgcgctctatgcagaaaggtatttctggtgttggagcaagtccagggctcgctcttggaaagatttttattttaaggcatgatgatatttctataacggatcagccaattagttttgcaagtggtaaggcatgtcttgaaaatgctcttacaaaaacaaaacaaaaaatggcatcaattattaatgatatcactgtacgtgtgggagcggattctgctgcgattttttccgcacaaatggttttgttggaagatgaaaatctgatagctcaagtttgtcgttttatggcagaaggtcatggtgtagcttggtcttgggataaagcggttcgacagtttgcaggtatgttttctaaggtagataatcccttgttagcggcacgcgctgttaatttagttgatgttggtcgtcgtgttttaggcgaaatcaatccatcgtatagatcattctttttaaatgatattccgcgtggtgttatacttgttacagatgatttgtctccttctgatgtagcgcagcttgattgtacaaaagtgcaaggtttggcaacagcatggggaggtccactgtctcatacagctattctggcacgcactcttagtattccaatggttgttgctgcgggtgtggatgttttggcaattgagcctgatattcaggccatcattgatggtgataatgggttcatttatcctgatcctacttctgaagatgttaaagaagctgaaaaacgaataagcattgtcgtgaaaaagcgcgacaatgggatatgcgtatgtagattaccagtgcaaacgacagatggtcaaaggattcgtatcatggctaatgtcaattatgcaaatcaagttcctgttgcacttaatttgggggccgaaggtattggacttatgcgtacagagtttttgtttttagagagtccacacattccggatgaggatgcacaatttaatgtatatcgagcgatgactgcagctgtgggagataagccattaattattcgtgcgctcgatattggaggggataaacaggttcaacatttacatttatctaaagaggacaatccctttttaggtgttcgaggaacacggcttttgttacgtcgacgtgatcttttggttcctcagttgcgtgctctctatcgtgcagcaaaagagggaggtgatctatggattctgtttccaatggttatgtctgtttcagagattgttgctatgaagaagattgcagaagaaattcgcaacgatattggtgcaccaaaattgaaatttggtattatgattgaagttccagctgctgccattatggcagatgttttgagtgcccatgttgattttttctcgattggaaccaacgatttaacacagtatactatggctgttgatcgacaaaatccttaccttgtgtctgaagctgatagtcttgatccagcggttttgcgtatgatttaccatactatccaaggtgcagcaaaacatagatgttgggttagtgtatgtggcggtatggctggagatccttttgcagcgatgattttaactggattagggattcatgaactttctatgatatcctgtgatatttcttcagtaaaagcgtgtttgcaggcgcatagttttgaagatatgaaagttttagcaaaaaaagcattacagtgcgaaactgcgcgagctgtacgtgctcttagcaatgatgtaaggtga
>BH05310|3.8679215230374595
atgactgagatgaatcaaactgcaatacgtcgtccttttcatcgccgtcgtaaaacatgtccgttttcaggtactaatgctccaaaaattgattataaagatatcaaattattacagcgttatatttcagaacgtgggaaaattgttccttcacggattacagccattagtcagaaaaaacagcgtgaattagctaatgccatcaaacgcgcgcgttttcttggcttgcttccatacgttataaaataa
>BH15310|3.867881759141793
gtggaaaacaatagagtaaaccattttttgtttgaacttgtgtctcctgaaaaacctgtgttttcagagcaagtagtgtctgttgttcttccttcagcttcaggtgctttgacagtgatggcgaatcatgcgcctttggtggcgagcattgtgttgggcagtatgtacgttcttacctcttcaggggaaaagctgtttgctgtttgcgggggcgttgcaaatattacctcttcggggtgttctgttttggtggagcgtgttgttgttgttcaacatctttcttttcatgatttggaacagcggattttgcgggtgcgagcaacgttagaaggagattcaaatgatgggataagtcataaaatagaagatttttttcatcaattgaaggttggtgatgctggactaacggaggcataa
>BH04210|3.867805965857239
atgatatcgaatggacaagctttttttcaagcgccttcttatttatttacccctattaaattgaacttagctttgcatgttgtagggcaacgcgctgatggttatcatttaatagaaagtttggtttattttagtctcagtggtgattgtttaagctgcacaccttttgggagtaaccgctttgttttaacaggtccttttgcagatgagcttgtttctgatgcagaaaatttggttgttcgtgcacatgattttatgtgtaacacctttcctgaatgtgctaaacctgctttttttcaacttgttaaattattgccggttgcttcaggggttggtggtggttcgggtaatgctgctggtgttttgagtctgttgcgtcagcaatgggctcttgattgctcttgtgaaaaattagcggaaatgagtttagttcttggcgctgatgtaccaatgtgtctttttgcattggagtatcagcagccactttttgttaaaggaattgggcaagatataacacggctaaaagaggcttgttctcttgcaatggttttagttaatcatggtcaacagattgcgacaaaaactgtttttaaggctttagagaagcgcgatcatccacccttgaaaattgattcggcagctctaaagacggttgattcattggttgaagctttacaggaaacgcgtaacgatctttttgttcctgccttaaaaattgcacctcaactgtctgaggttttatgtgcattagatgagagtggagctcttttttctcgcatgtccgggactggtgcaacttgttttggtatttttaaagataagcaagcagcgcaacaggctgctctttttattaaagcgatgtatccagactggtttgttaaacctattgtaactttagcaaagctctag
>BH04770|3.865692289331131
atggttaaaaaaactttcttcacaacattagccgcagtaagtttttctgctgctttagaaactgcactgttttttagtggatgtggatcaagcttgtggacgacaaaagctcatgcaaattctgtatttagttcattaatgcaacagcagggatttgcagatattgtttctcaagtaaagcctgctgttgtttcagtgcaggtgaagagcaataaaaagaaaaaagaatggttttttagtgatttttttagtactccgggttttgaccaattaccagatcaacatcccttgaaaaagttttttcaagatttttataatcgtgataagcctagtaataaatctttgcaacgttcgcatagactgcgtcctatagcttttggatcgggtttttttatctcgtctgatggttatattgtgaccaataatcatgtgatttctgatggcacaagttacgctgttgttcttgatgacggtacagaactgaatgcaaaactcattggaacggacccacgaactgatcttgcagtattaaaagtcaatgaaaaaagaaaattttcgtacgttgattttggtgatgattcaaaacttcgtgttggtgattgggttgttgctattggtaatccatttggtcttggtggaactgtgacagcaggtatcgtttcagcacgtggacgtgatatcggtaccggtgtttatgatgattttattcagattgatgctgcagttaatcgaggaaattctggaggtccaacttttgatcttaacggaaaggttgttggagtgaatacggcaattttttctccttctgggggcaacgttgggattgctttcgctattccggcagcaacagcgaagcaggttgtgcaacaacttatcgaaaaaggtttagttcagcgtggttggcttggggttcagattcagcctgtaacaaaagaaatttctgattcaattggtttgaaggaggctaaaggtgcgttaattaccgatccattaaaggggccagccgcaaaagctggtatcaaggcaggtgatgttattatttcggtaaatggtgagaagattaatgatgtccgtgatctagcaaagcgtattgcaaatatgagcccaggagaaacagtaaccttaggagtttggaaatctggtaaagaagagaatattaaggttaaacttgattcgatgcctgaagacgaaaatatgaaggatggctcaaaatattcaaatgagcacggtaattcagatgaaacattggaagattatggtttgattgttgctccttctgatgatggggtagggttggttgtaactgatgtagatccagattctgatgctgcagataaaggaatacgtcctggtgatgtgattgtaacagttaataataaatctgttaaaaaggtctctgatattacggacactatcaaaaatgcccaaaagttaggacgaaaagccatacttctacaagtgcgaacaaatgatcaaaatcgttttgtcgctcttcctatttttaaaaaataa
>BH02470|3.865305914977782
atgtctatgaaacatactgttcgtgcttatgatgcggaactaaaatatttggaagaaaagattacagaaatgggttgttacgcggaaaaaatgattgaacgttctgttgcgtcaatagtgtgtaatgatcttcagcttgctgctacagttattgccgatgacttgtttttagatgaagcagagcgcgacattgatgaaaaagcgattacgattatttgcaaacgccaaccgatggctgttgatctacgtgaaattgttggtgctattcgcatttcttctgatcttgagcggattggggatatggctaaaaacattgctaagcgaacagttgcactttcagagatacgtcaacctaaagtcttttactgtaggtttgaaacgattacaactttggcactcaatcagttaaaagaagtattaaatgcttacacgagtcgcttattggatcatgttgatgcagtccgcgagcgtgatggtaaaattgatgctctgtatacttctcttttccgtgaacttttaacttatatgacggaagatatgcgcaatattacggtttgtacgcatttacttttttgtataaaaaatattgaaagaattggagatcatgtcacaaatattgctgaaacactgcactatatcataacgggttaccatatgtcttttgatcgtcctcgcgatgatcttacctataaagttgggatagatgagaaggaaatagactaa
>BH13010|3.861323152917742
gtgacagcttatggcggtttgcagtgtgatacggatttttatttggatggtcttttatcctatggtttgtttaagggtgatgtggtcactcttgcacgtggcaagacgacaacattaaagggaaaacctctcagtgcttcagtgactgctggtaaagcttttatggtaggagaggaaggttttgttcttgatccgcaggttcaggctatttatcagcatattcagtttgataaggctcgtgatattgacgattttgagattgaattggggaaattggatcaatggacgatgcgtgttggtggacgtttaacaaagaccttttctgcaaccgatgagccacgtgttgtttccttgtatggcaagctgcatcttgcgcatagttttggaaaaaagcaatctgtgcatttcaaagatgctttccagttgggtgcttttggttcttttgtagaaactggattaggttttaatgctcggttgtcttcaaactttactcttcacggtgatctgagttatcagcagaagcttacgaaggctggtttttctggaaccagtttttcgggtggaatgcgctatcagttctag
>BH01490|3.8587447021265504
atgaaaaaattatattcaacacaaaattgggctaaagctgtctcattgggaacagcaatggcagcgcttttatcgagtgtctctcctgttttcgctgctaatcttgcgataagaggcggggttattgagagtacaggtgctgccagtgtatcgtatcaatttggtagtcatggcagtattgtttttgctggtgatgatgacttttgtggtgtggataatgttgttggtcgtgggggtaagcaacaggagagtcttaataataaaataactgcagaacaacagtatgaaaatttcatcaataaccaagcagataacaacggtcgtcatccttatggcacgaccactaaaaaggttacctggcaaagtgagggtattttaaccccagaaggtgcttatatgggaacaaacactggaggatctccaaatattatgcctgaagcttatggtgtttattcttttgtaaccggttgtggagctgcggcaacagggaattattcaacagcatttggtgctggtgcaactacaaaggctggtggagcacaagcttttggtgtttctgcacttgcaagcggaaaagcaagtgttgccatgggtgttagttcagaagcatcaggggattctgcggttgctattggtggacttgcaaccgcttctggtaaaagtagtattgctttaggaacaaagacaaaagcagaaaaaaattatgcaattgctataggtttagaagctgaagctaaagcttcgggatctattgcgataggtagtaggaattctgacagaaccgaagaagatcctaacagaagagtaatagcagaggctgaaaatgcaattgctataggtacacatacttacgctaaaatggatgatactgttgctattggtgcaaatgcacaggcacttgtcaaggatggtgttgcggtaggtggggcatctgtctctcgtgttgaaaagggtgtttttggttacgatcctgcagcaaatgctccgataacagatagtagtatagcatggaaaagtactgcaggggcttttagtgttggtgatgttaatgggcagataactcggcaaattacaggggttgctgctggtactaacgatactgatgctgtgaatgtagcacaattaagagctatgaaagatgtggtagcaggggcttggaaaatttctgctaacgatacagatcctacaaatgttaatccaagcgatacagtagatttttcagtgaaaaatagtgacgcaggaaaagataacttaacgattgcaaaaaatactgtagataataagcataaaattgaattcactttgaatgataatcttaagttaacgagcgtcacaacaggtcaaaactctatgagtgaggatggctttatatttgctaatggggccaaaataactgtggatggtattgatgctggcgataaagtaatcacaggagtgaaagccggagaagatgatactgatgcagtgaatttcaagcagctgaaggaatttacatcaggaattaaaggaggcggttggaagctttctgtgaatggtgcggatactacagatgttaaggcaaacagcacagtggatctttttgccgttaagcataaagatgatgatggcagcgacactgataatgcaaacattagaattgtgaaagacgaaaacaataaagtatcttttgacttaaatgactatattaaagtgaatcgtgtagaaacaggaataacctctttaagtaacgcaggtttaatgattaaagatggtccaagggtaacaaaaggaggtattcatgctgggggcaagcagattacaggagtagcagaggggactaaagatgctgatgcagtgaattataaacagctgaaagagataagagatgctgctacaacgcattggcagctttctgttaatggtggaaatggtatatctattggacaaaacgatacagtgaacttacagtcagctggcaaagaaggtagccagaatatcaagattgtaggagataatgaccgcaatgtaacatttgatttagctgataatattacagtgacgagtgttaccgcaggcagaagcaagatgagtgatgatggctttttgtttgatggtgataagggaccaaggataactattgatggtatttctgctggtaagaaaaagattacagaggttgaaaaggggactgacaatacagatgcagtgaatgttgcccagctgaatgaggtgagagaattgatatcggaagcaggaggttggaagctttctgtcaatggtacagatactataaatgttaaggctggaagtacagtggatctttttgcagttaagcagaaagaggatgataataatgaaagtgagaacacaaatataaaaattgtcaaaagcagggacaataaagtatcctttgatttaagtgaatatattaaagttggtcgtgtagaaacggggctgagcagcatgagtaatgccggtttcatgatcaaggatggtccaaatatgaccaagggtggcattaatgctgccaatacaaaaattacaggagtacaaaagggtactaatgagaatgatgcagtaaatgttgcacagttgaacgaagtaaaaaatcagatagccggaaatagcctcgttaaatgggatgaagaggagcagcttatcactgttggtaaggaaaaagaaggcaccaaaattaatattgcaaatattaacaatcaaaatcgagttatttctggtgttgctgatggtggcctcggtgaggattcaaaagatgcaatcaatggtagccaaattaacaaaatatctggagatgttgcgaaatattttggtggagatgcagcatttgaaaatggcacttttgtaggtccaagatataatttatcctttgtttctgcggatggtagtatagaacagaaagtctttgaaaatgttggtgatgctttgacagggcttgatgcgaatgtcaaaaatgtaaatagtcgtctaacatatgtagataataaatttgatcagaaatttgctgatttttctaaagatgctttactgtggagtgatgaggaaaaagcttttgttgcacttcatggagaagggcgtaaaacaaacagcaagattacgtttttgaaggatggcgatattgatgttaactcaacagatgccataaatggttcgcaactctttaagaccaatcaaacagttgctaatctcattgagactttaaatggtgtacataaagatatatcaaaatattttggcggtggtgcagacgtgattgctggtaaggctccaacttatattattcagaataataaatataatgatgttggatctgcttttaatgagattgatgcttctatcacagatattcataatcagattaacagtgtgacaagcaatagtcttgttaaatgggttgatgggcagaatctgatcactattggtgcgcaaaaaggtggtacaaaaatcagtattgccaatagtaacggcagtgatcgaacaatttccggtgtgaaggcagcagagcttaaagaaaattcaactgaagctgtaaatggttcacagctcttcactactaatcaaactgtttctaatctcattaatactttaaatgatgtacatgagaatatatcgaattattttggtggtggtgcaaatgtacttgatggtttagcaccgacctatgttattagtggtgaaacataccgtgatgttggttctgctttcactggtgtaaatatttccattaaaaatcttgatgataagattattgaaatgaaggaaaataaccttgtacaacaagaaggaatttcaggtgttatcaccattggtgccaaaacagctggaactaaaattagtgttgcaggcgttggcggtttaggacgtactatttctggtgtgaaagcggcggagaatggtgatgaagctgttaacaaagaccaacttgataaaagtataaaaggtatttctaaagatgccttactttggagcgaagatgagcaggcgtttgttgcacttcatgaaaaagatggaaagaaaacgaagagcaaacttaagtctcttttggatggtaacatttctaaaggttccacggatgctattacgggtaatcagctttatgtcatgagcaacaagcttgctgcttattttggcggtggtgctaagtatgagaatggcaaatggacggcgcctagttttgagattgttcaagttgacgcgaatggtcgaattgttaagaatagctataatacagttgctgaggcttttgatggtattaatagcggcatgtcaaatattaataaccgtattgatgatgtcatcaataaggtcgattcagatgctttaaagtggaataaggataaaaatgcttatgatgctggtcgcaatggtcaaccaagtaagattatcaatgtagtcgatggtaaaattgcagaaggttctaaagacgcagtgaatggtggacaactttggaaaaccaatgagcgtgttacaaaggttgaaaatcgtgttacggatgttgaaaatcatgttaagattatcgacaaaaaagttgataacatttccaatacgattgccgatattggtgacacggttatcaacattgaaaacaaagttgatactattgataataaggttaacaacattgctgaggatgctgttcgatatgacagagatgaaaaaggtcaaaaaaccaataaaatcactttgaaaggtggcgatccgagtgagcctgttatgattgataatgtagctgatggtaaaattgaaaaaggttcgaaagaagctgtaaatggtgggcagctccatgattacaccaaagaacaaatgaaaatcgttcttgatgaatcaaagcactacacagatcaacgggtgaacaatatcgttatcgatgcgattgacgatgccgttgaacgtgctaataactataccaatatgaagtttgaggctttaaattatagcatagaaaatgtgcgaaaagaagcaagacaggcagcagctattggtttagcagtatccaacttacgctacaatgatacacctggaaaattaagtgttggatttggtagcggcttatggcgtagtcaatctgcatttgcctttggtgctggttatacatctgagagtggatctattcgatcgaatctatctatcactacttctggtgggcattggggtataggtgcgggattcaatatgacactgaactga
>BH05790|3.857406243896676
atggttacggttgttgatagagttacagatagacgtttgcgtcaccctgaaaaggcacatcgtcctgatacaagtgttcaaaaaaaaccggattggattcgtgtaaaagcgccaacatcacaggtctataaggaaacgcatggtattgtacgtgctcataaattagtaaccgtatgtgaagaagcgggttgcccaaatattggtgaatgttggagccagcgtcatgccagttttatgattttgggtgaaatatgtacgcgggcatgtgcattttgcaacgttgcaacaggtataccatttgccgttgatgagaacgagccagaacgtgtggcagatgctgttgcacggatggaattaaaacatgttgtcattacatcagttgatcgtgatgatcttgctgatggtggtgctgagcattttgcgaaagtgatttatgcgattcgtcgaaaagctcctaaaacaacaattgaagttctcacacctgattttcgccataaggatggagctttagaaattgttgttgctgctaaacctgatgtttttaatcataatttagaaacggttccttctaaatatttaaaggttcgtccaggggcacgttattttcattcgattcggttattacaacgtgttaaagaactggatccgacaatctttacaaaatcaggaattatggttggtcttggagaagaacgaaatgaaattctccaattgatggatgatttacgctctgcagatgttgactttatgacaattgggcaatatttgcagcctacgcgaaagcatcatccagttattcgttttgtgcctcccgaagagtttgagtcttttgccaaaattggtaaagtgaaaggttttttacatatggcttccaatcctctgacgcgttcatctcatcatgcgggtgatgattttgcaattttgcaaaaagcgcgtgatgaaaaatttgctttacagagatag
>BH16000|3.8568090390719654
atgaacataatgcgtacagcaatgcttttggcttttatgactgctcttttcatgggagttggttatctggttggcggaagcaatggcatggtcatcgcacttttgatggctggtggcttaaactttttttcttattggaattcggataaaatcgttctacgcatgtatggtgcacgtgaagtcgatcaacattcgtctcccgtttattataagattgtaagcgatttagcgcgaagagcttctcttcctcaaccaaaagtttatattattgataatgcacagccaaatgcttttgctacaggacgtaatcctcagaatgcagctgttgctgcaagtactggattgctaaatcagttgagtgcagaagaagtggctggagtgatggcgcatgagcttgctcatattgagcatcgtgatacgttaacgatgactttgactgcaacgattgccggggcaatttcaatgcttggtaatttcgctttttttatggggggacagcgtcattcttctgaaaattctcatagtactggggcaatcggaggacttcttgccctgtttgtagcaccttttgctgcaatgctggtgcaaatggccattagtcgcacccgtgaatatgctgctgataggcgaggggctgaaatatgcggaaatcctttatggttggcttcagcattgagtaaaattgcaggtggggggcatacggtatacaatgaagaggcagaacataatccggcaacagcacatatgtttattatcaatcctttgcgtggtgaaggggccgatagtcttttttctacccatcccgcaacagcaaatcgtattgctgctcttcgtcggcaagcagaagagatgaaaggagcaagagtggaaaatatgggatggaatgaaaaaattggtttacataaaaaaagcagtgactttagagatttgaattctggtgcgcaaacaagtgtctttaacgaagaaagtactgttcagcgtattaaaaaacgcccttcttggcttcgttatggagattcaaagagacctcgatcataa
>BH02560|3.856541886386872
atgaatataaaatctttaatgacgacttctgttatcgctttgatttcagcttctgcagcacaagctgctgatgttatcgttcctcatgaagtagcgccaacagttattagtgcccctgctttttcttggacaggtttctatattggtggtcaagttgggaatttttcgagtaaggttgaaataactgatccgaataaaaaagataaacttttcagtaaagatgatacacctaagccttcaggcttcatgggtggtatttatgcaggttccaacatggatcttggaaataatatgattctaggagttgaaaccgatgcggtttgggctgacagagaagacgcaaaaacctcttctgctgaagctattggacaggatgaacttgaaacatttagggattcccttaaaaaagctaatgctgcttttgctcaaggtaaaacaagtgataatgtcgcggcagtggataagcatacagatagtttagctttaaaggaaaaatggtctggtgctactcgcgtacgcattggttttacagccgctgatcgcattatgccttatgttgctggtggtgtttcctatgcacaggtacaagctgtcagttctactaaggtaacacaagcagcagatgatgcagaaatcgctactgctcaattgtttgataaaacaaagacattagttggtttcactcttggcggtggtgttgattttgctatgactgataatgttttattgcgcgcagaataccgttactcagatttcggtaaaaagaaatttgagaaggaaggaagcgaatttagctacaaaaccaatgatttccgtgttggtgtagcgtacaaattctaa
>BH04240|3.8557452339428613
atgacgattctgcctttcaatagtgcttcggtaaaagaagctgttgcgctccttgaacagggaagattagtggcactaccgacagaaactgtctacggattggctggtgatgcaaccaatggaaatgctatcgcttctatttttttgacaaagaggcggccgaaatttaatcctcttattgctcatgtaagcagtatttttatggcggaacgctatgttgaaattgattttctttcacgtcatttaatggaagtattttggccagggcctttgacattcgttctccctttaaaggcacagcataatatccatcctttaaccacttctggtctgaatacattggcggttcgttttccagatagtttttttgcggaagttgtaaaatgttttggtcgacctctcgctgctcctagtgcaaatcaatcaggacaccttagtcctacttcagctgaggctgtttgggcatctttaggagaatctgttcctttgatacttgacggaggtttttctaaaatagggcttgaatcaacgattattaaggtttctgatgagaatatttatcttttgcgtcctggggggattgctgctgaagatattgaagaagttgctggaaagtctttgaagcgaatagatcagcgagctgcgattgaggcaccaggcatgttaaaatcgcattatgcgcccaatgctgcggttcgtttgaatgtccaaaaggtagaacatggtgaagcacttttagcatttggcataaaacgcattatgggggttgaaaatgccgtttctgtcttaaatcttagcgagagtggacagttagaagaggcagcttttcatttatttcaatacatgaggcaattggattcactcaaggtgagatctattgcagtagaacctattccatcttacggattgggtgaggctattaatgatcgcctcatacgtgcagcagctccaaagggaaaatga
>BH16280|3.855428513803215
atgaaattacaggttagccaagacactctttttattccacggattttatctattgcgggaacagatccttctggtggcgctggaatgcaagcggatttgaaagttttttcagctatgaaaacctatggaatgagtgtggtgaccgctgtggttgcacaaaatactcaaggtgtacgtgcttttcaggcgttggatgcttcttttgttgctgaccaaattgatgcggtttttgaagatattcatgttgatgctgttaaaattggtatggtagcaaatgctcaaattgctcggactgtcgcagaacgtcttgcttatcacaaagcgcgcttcattgtttttgatcccgttatggtggcaaaaagtggcgatgtccttttaaagtctgatgcgattgaaattatgcgtgatgttcttgtgccgatgtcaactttgatcacgccaaatttacctgaggcatctctattgttgggatgtgaggtaaagtggtctttagacgctatgtaccaatatggtccacagcttctgactctagggtgtcatgcagttcttttgaagggtgggcatttggacgttttttctcgtacaaatgaggcgaattatgattattctagtccagatctttattgtgattgtgaagatcttgtcatgcttgaagcccctcgttttataaccactcatgatcatggtacaggttgtactatttcagctgccatcgcagctttgttgcctacaaagcctttggttgatgcggttaaacaagcaaaagactatttaaatggggctttatctacctcaagtgctttacaagtagggaaaggacgtggtccccttcaccatttttatgaattatggaagaatgtatga
>BH00160|3.8537630307727184
atgggtatcactctggctttgagcttaggaatgttaggacttggagccgtttctggatatgctgaagtggcccattttggaattcatttatcagatgacaaagaaccggtggaactttatgccaattctttagaaatacgtgataaagaagggatagcgctttttaatggtgatgtttcagtgattcaaggagagcatcttctgcggacagcaaaattagttgtttactacgataagacgcgtaaagaagctgataagaatcaaggaaatacaaaaacagcattgtcgacttggttcggttcgacgggtattaagaaaatggaagctttaggaaaggtttatataaaaattgctacgcaaattgctacgggtgataaaggcgtttatgatggaaagtcaaaaatgatgagcttgacaggaaagaatgtcgtattaaccaatggtgataatgtggcaactggatgcaaactaacagcagatatgaaaagtggaaaggcttttttagaaggttgtaagacgtctgaaaaaaagggtcgcgtttctatcatttttaaacaaagtcaaaagaatagccattaa
>BH10130|3.8518452649765904
atggctggtagccttaataaagttattttgattggtaatcttggcgctgatcctgaaattcgccgtttgaattctggtgatcaagtggcaaatttgcgtattgcgacttcagagagttggcgtgatcgtaatacaaatgagcgtaaagagcgcacagaatggcataatatcgttatttttaacgaaaatcttgttaaagttgtagagcaatatttaaaaaaaggtagtaagatctacattgaaggtcagttgcagacgcgtaaatggcaagatcaaaatggtaatgatcgttatacaacagagattgttttgcaaaaataccgcggtgagttacaaatgcttgatgggcgcgctgcagcggggggagaacaaatgcaaggagcaaatcagtcaagcggtgcttatagcagtgttggttttggcgataatagcgcaaatcagagagatgtttttggttccaacaacagtcaattaggagaaagcttttcacacaaattagatgatgacgtacctttttaa
>BH01970|3.8514330414075872
atggtttctttgccacaagatcgtatgagacagcttgaaaagcgctttgaaataattgaaagccaaatggctaaaaacccgaatgctgaaatttatgtaaaattagcttctgaatatgctgaattgcaaccaattgttagttccatacgagcattaaatgctctttacggagagatcacagatctagaaactatcatcagtgataaactcacagatgtagagatgcgtactcttgctcaagaagagctcccattattatgtcagaaaatggaacaacttgagcaaaagcttcagattcttcttttgcccaaagacgttgctgatgaaaaaagcgccattgttgaaattcgagccgggacaggtggatcagaagcagcacttttcgccggtgatctctttcgcatgtatgaacgttatgccgcttctcgtaactggaaagtggaagttgtttcgcttaatgaaggggaagttggtggatataaagaaattattgctactatttcagggagaggtgtcttttctaaactcaaatttgaatcaggtgttcatcgtgtgcaacgcatccctgaaacagaaacaggtggacgcatccatacatctgctgctaccgttgcagtgcttccagaagctgaagaaattgatattgaaattcgtccagaagatattcgcattgatacaatgcgtgcctctggagcaggaggacagcatgtcaatacaacggattccgctgttcgtatcacacatattccaactgggattatggtcgtacaagcagaaaaatcacagcatcaaaatcgcgcacgggcactgcaaattttacgtgcacgcttatttgatattgaacgacaaaaagcggaaaatgaacgctcagcatcccgtaaaagccaagttggatctggtgatcgctcagaacgtattcgtacctataattttccacaaggacgtgtcacggatcatcgtattaatctcactctttataaacttgaccgcgttttagaaggagatcttgatgaacttattcatgcactcatatccgatcaccaaacagccctccttatggaaatggatcatcatgaatga
>BH12780|3.8505662393539546
atgaatacgtctgctagcaatgttcagtcaaacatcagcagcgttgcatcagattttcctattcctgaaaatgtattcgcgcttactgtacaggaagtttatcactatacagaccgtttgtttaaatttcgcttgaatcgtcctgaaagttttcgttttcgttctggtgaatttgttatgattggtttgccaaatgcagaaaagccaatttatcgtgcttattcgattgcaagtccattttgggatgagcagcttgaatttttttcgatcaaagttccaggagggccattaaccgaacatctccaaaaaattaaaattggtgataccgttcttatgcgtaaaaaatctactggaacgctggttcttgatgcccttattcctggaaaacgcctttatcttttgtcaacagggacaggagttgctccctttgcaagtcttatccgtgatcctgaaacttatgaaaaattttcagaagtcgttcttattcaaacaactcgtgagtgcgatgaacttaattatgcaaaagatttggttgtctctctacaacaagatccactaattggtgaatacgcaccacagctgaaattttatcctatgactacgcgcgaatcttctgagcatatggggcgcattacgactgttatggagagtggcgctttttttgaaatgactggtttgccgaagattcatgctgatgaagatcgggtgatgatttgtggttccatggcgatgctgaaagattgtgcgagaatgtgtgaagtctttggtcttgttgaaggtgccaataatgcaccggctacatatgttgtggagcgtgcctttgtagggtga
>BH16200|3.850242845331511
ttgttaaaacgtatcttttggtatagctaccgtattcttgtggatgcagtaagccattattggcgtgataatggaagtgcttttgcaagccatgtcgccctgtcaggacttttagcgttgtttcctttttttatttttggcgcatctcttgctagttttattggtgcttttacatatacaccgcaaaaaattaaagcgcttttgcaattattgccagatgttattgcagagcctttatctcaagacattgtcaatgttttaactattcaacgaagaggtgtgttgacggtttctgtcattggggcagcttattttgcctctaatggggtagaggctttgcgtacggctttgaataaagcttaccgtgttgttgatcgacgtagtttgttgttttgtcgctttcaaagtttgttttttgtgatccttggggcttttggtcttgtcgtgatcagctttttgttgattttagcacctttgatcatcaaaattatgcaagatcattcttttttcattactgaatatattggtgttattcgtctttggcgttatataatcgcagcagttgttttatttgtaagtcttttgattgttcataaatggctcccagcggagcgacgcaaatttatagatgttttaccaggaatcgtggtgacaatgtcggtgtggtttatggcttctcttgcttttgcgcagtatttgacaatgtttgattatatttctacctatgcgggattagcatctattatggttgctattatttttctttacattttaagcgctatttttattcttggaggcgaaataaatgcagcgataatgttttatcgcaattatttgcaccattcggatgaatga
>BH05040|3.8487832190385776
atgatgcgtcagtgtgagcttgttgggcgtgtccaacgttacaagtctgacgttgatgagggtcttttaaatagggcctacgattatgcaatgcgaaagcatggtcatcaaaagcgtgcttcgggggatctttatttttctcatcctttagaagttgctgctattttgacagatatgcggttggatgaagcaacaattgccgttgcgcttttgcacgatacaattgaagatacaagtgctacacgggctgaaattgatcagcttttcggatctgaaattggtaagttagttgaagggctgacaaagcttaataagcttgatctcgtatcaaagaaggcagttcaggcagagaatctgcgtaaacttcttattgctatttctgatgatgttcgtgttcttttagttaagcttgctgatcgccttcataatatgcgcacccttggtgttatgcgtgatgataaacgtcgacgtattgctgaggagacaatggatatttacgcgccacttgcaggccgtatgggtatgcaggatatgcgcgaagagttagaagatctctctttcttttatttaaatccagaaggttatcgtacgattaccaatcgactttctgaattatcaaagcgcaatcgtgatttgctttccaggattgaaaatgaactaacaaaactttttttcaagaatggcattaaagcagatgttaaaagccgtcagaaaaaatcttattccgtttttcgcaaaatggaaagtaaagcattatcttttgaacaattatccgatatttttggatttcgggttattgttgaaacagtgaatgattgttatcgtgctcttggtgttattcatactacctggccaatggtacctggtcgttttaaagattatatttctatcccaaaacagaatgattatcgttccattcatacaacgattgtaggaccttcgaggcaacgggttgaactacagattagaactgctgatatggatgaaattgctgagtatggtgttgctgcacattccatttataaagatcacggttccaattattcgacttcaaagttatcaaatgagaccaatgcctatgcatggttacgccaaacgattcagtctttatcagatggggataatccagaagagtttttagaacatacaaagcttgagctttttcaagatcaagttttttgttttactccaaaaggccggttaattgcttttccaaaaggtgctacccctattgattttgcttatgcagtccatactgacattggtgattcttgtgtgggggtaaaaatcaatggtcgtattatgcctttaatgacaaaattaaaaaatggtgatgaagttgatattatacgttcacaagctcaaattccgccagcggcatgggaatttcttgttgtaacaggcaaagcacgttcagctattcgtcgagcaacgcgcacagcagtacgcaagcaatattcaggtttgggatatcgtatactcgagcattcgtttggatatatgggaaaacaattttcaaaagatgttcttaagcaagttttaccacgtttggcacgtaaagatgtggaagatgtattagctgctgttgggcgtggtgaattgccttccgctgatgtgattaaagcagtttatcctgattatcaagatcaccgtgtggtccaaaagtcctcttttaaacctggggaagaaggttggtttaacattgaaaatgctcaaggtatgatttttaaagttccagaaaatgaaaaggattcaactatagagaagcatcaatccaaagcattacctattcgaggaacccgtggagatattcctgtacgtttttctccagaaggggcagtgccgggagatcggattgttggtattatgcaacctggggcagggattgttatttatccgatacagtcttcggctttgatggcgtatgatgatcagcctgaacgatggattgatgtccgttgggatattgatgcccaaatgagtgagcgttttccggctcggattaatattttggctgttaatagtccgggctctttagctgaaattacgcaagtgatttctgctaatgacgctaatatccaaaatttatcttttatccgcacagcaccagatttcacagaaattatgattgatctggaagtttgggatttaaaacatttgaatcgtattttttctcagttaaaaaaggctggttcggttagtacagtccggcgaggtcatggataa
>BH00820|3.8444227907538338
atgcccaagatgaagaccaaatcgtccgctaagaagcggtttaaaatcactgcgtcaggtaaagttaaagtggcagctgcaggtaaacggcatggcatgattaaacgttcgaataaatttattcgcgatgctcgtggaacaatggttttgagtgagcaagatgctaaaaaagttattcagcattatttgccaaatggtttgtaa
>BH15980|3.8441688117562465
gtggcgattgcggtaaaaggtcctcagataaaggcagcggactttgtctatagagcacatcaatttatacggtgtttatgggttggaccactgtttcgttggcggttttcggggtttcgtcctcataaaattttagcgcatcctattgatttgcatttagctgatccgatgatggcgcatgaattttatcatggtcgttttccttttgcaggtcatattgttcattctggtgctgtttctcctttttcattagttccaccaacgccggaatgggaggtggctttgcatgattttcattggttgcgtcatatggcagcagcggagagtgatttagcagcggcacatgcacgtgctctcttagaagattggcttgatcaatggggcaaaaaggtgaagggacttgcttggagtagtccggttgtggcacggcgtttgatttcgtggatttgtaactcaaaaatgttgttacaaggggcaagtgagcggtttgaaaaatgctttttacgtgcacttggtttccagtttcgttatttgcgtataacgatttgtagtatggaaaacaatgatcaacgtttacaagcagcagctgctttgacgtttgcatctcttgctttgcctgtttcagaggcagtgaaaaaaaaagcacaatcctttcttatcgaagagctttcacgtcagattttggttgatggcggtcatatttcccgtagccctgtcattttactgaatttgttatcggatttattgtctttgcgtcatctttttgtgcatagcaatgaagcggcaccgcgtattcttattgattctgttgaacgtatgttgccggctttgcggttttttatccatgaagatcaaacattggcccattttaatggggttggtccccttgtatcggaacgcttatcgacacttttagagcttgatgagacagaaggacatccttttagttatgcacgttattcagggtttcagcgtttacaagctaatcaaacgacagtgcttgcggatacaggaaagtttccaccacgctctgctgccgagtatgctggttcggggtgtttgtcttttgaaatgtcttctcagggaaatcgctttattatcaatacgggtgttcattcttatgggcgtgaagaatatcggcatttaggacgtgttaccgcggcacattcaacagcgacagttaatgattgttcggtgggtgtttttcataaaaaaagaaatggtgctacttttttgcttgagggaccaaccgatgttaaagtacgccgtatagaggattcggaaaaaactggttttattgctagccataatggttatgtgcgaccttttaatcttgttcatgaacgtggtcttattttggcaaaaaatgggaaagtgatcgagggttttgatcgcttttttatcccaaaaaagaggctctcaaagaaaaatacagacgcacaaagagaacaaaataacgttgctgttcggtttcaccttcatccgcaagtggaagtcaattatgatggtaaatgtgtgcgtttagctgtaagcgatgggcaagtttggtatttcatatcacctgatgctgatatttgtcttgaagattcgattgattttgctgagcaaacaagtccgcaacgcacacaacagattgttttatattttcgtcctgcatgtcaggaaaaagttcgttggcgttttatccgtcgttcgttagagcaatga
>BH16660|3.8417419531836066
atgagcgaaatgcggattatcgctattgcaaaccaaaaaggtggagttggaaaaacaaccacagcaataaatcttgcaacagctttggcagccattggagaaaatgttctcattatggatattgatccacaaggtaatgcgagtacaggactgggaattgatcgtaatagccgtcctttatcgtcttatgatgttatgatttcaggaatttcagtgacaaaagcagctttgaaaacagctgtacccaatctttctattgtaccctctacacttgatctcttaggtgtagaaatggaaattgcttcttcacaagatcgtattcaacgattgcgtaaggctctttatgatgatcctaagatggctaaaaaatttagttatattttgattgattgtccgccctctctaaatcttcttactctcaatgctatgggagctgcagattctgttttggtacctatgcaatgtgaatttttagcacttgaaggtttaagtcaattgcttgaaacagtaaagcaagtgcaatctgttcttaatccttctttagaaattcaaggtattgttcttaccatgtatgatggacggaataatctctccaatcaggtggttgaagatgtacgctcttttatgggagataaagtttatcgtactgttattccaagaaatgtacgtgtttctgaagccccctcttttggtaaaccagttttgctttatgatctcaaatgtgctggtagtcaagcttatttgcgtttggcttcggaggtgatacaaagagaaaaacaagcacaggctgctgcttag
>BH11440|3.839307036479562
atgaatataaacgaaattgtatgggtagtagtggttgttgttttgcttttcagtggtatcatattgcggtttgctttgtattatcgggatcaggctaaagcttttcaagaggaagcaagaaagataaagcatgagttcttaagggattctatgaagataactgaagaacgagatagggcgattagagagcaaaatatggtgattaaaagacgcgatcaagtgattgcaaagctaaaacaacaacttaaacagtacgaagaagctatgcagcaacatcaggaagagattaaatctcaggatgaagcgaaaaattga
>BH05730|3.838606700533022
atgagaggtataattattagtcaggatcaggggacttatctcgtttccggtgatgatggtaagcgttatcaatttgcgacttgggattggtcagggaagaatccaccgaagataggtgatactgttgattttgtatgtgagggagatgttgtcaattctgtttttccattattaaaaaaacagtcagaacatttaaaagtaatgcttgcactcgtttgttgggttgctggtatatttggtgttcatcgttttatggttggtaaagtttggacgggtgctttaatgcttattctatcgttaacacttgtcgggttgatgatcacaggaatttggacaattgttgattttatagtcattatggcagggaagtttactgacaaaaatggcaatcaaattatacattag
>BH04660|3.837053646749976
atgaagaagacatatgttcggttaatctcaagagcagcgatatggtcacctcgttttggcacgttagcgttctttattttgttattttcaatccttttacagcgtttttccgtaattgacatagttgatttcatgattttgatcgtcatctctgcttgctgtgttgttgtttcccttttccttgcacttaaagcactgtacagtctgtgggtgcacggtgctctgggcggaatgaaagctttacaagggattatttattcattgatcactgctacaccattggtattattttttggattttggtttgctttacctgctctttatgatgtttctacggatacacaaaaaccaccagctttctttcgcacaatacgtccccgtgatgctttgccgcttaagagtgttttgattgggcaagcggcattacaaatgtcacaatggccagaaatgtcaggacgtcgttatgatggctcacctgatcacatccgcgattccgttctcaatgttttagatgcttatggttggcctattgtcgctcaaagagaatttaaaggtgaagaagatgagatttatattgaaacgatagcaaaaactttttatcttggttttacttcggacattgtgatccgtttaaccaatgaaggtgatacaacttttgttgatatgcgttctgcttcgcgttatttgtcaagagatttaggatcaaacgccgcttttattatcaattttatggatgcacttgatacagaaatagcatcactccctctttctcaagatgatgattaa
>BH15460|3.8356626098089337
atgaaagcaaagcaagcagatgctgtcctcgttttggaaaatattgtgcgcaagtttccagccggtgaaacatttgtcactgttttgaaagatatcaatcttaccattaaacgtggtgaaatggtggcgattgtgggagcttccggttcaggaaaatccactttgatgaatattctaggctgccttgatcgaccaacttttggccgttattggatttcaggcaaagaaacagcttccctttctgctgatgaattgtctgctttgcggcgcaatcattttggatttatttttcaacgctatcatttgttgaatgaattaacggctcttggcaatgttgaaattccagctgtttatgccggatatgcaccggaagtgagaagaaaacgtgcagaggaccttttaacacgcttaggtatgagagatcggatccatcatcgtccaaatcagctttcaggtggtcagcaacagcgtgtgtcgattgctcgggctctcatgaataatgcagaggttattcttgctgatgagccaaccggtgcattagataaaaagagcggtcaagaagtgttgcgtattttggatgagcttcatcaagaaggacgtaccattatcatggtaacacacgatatgcaggtggctgaaagagcagaccgtattatcgaaatcagtgatggagaaattattgctgacaatgtgtcaaaagttgcaaaaacaaaaactgatagtcaagccctttatggaaaacaagttctgaaagatcaaaaaacactcggtttttttcgttcttttgcggagcgttttcgtgaggcatttgttatggcattgttggcaatgaatgcacatagaatgcggacctttttaacaatgcttggggtgattatcgggattggtgctattattgccatggtagctttgggaaatggtacacgagaaaaaatcttagagaattttaaaagtttggggtctaataccttaacaattttgccgggaaaaagcctctctgatccacaagcggagaaaataacaagtctcgtcgaggcggatgcagaagccttgtcaaagttgccgtatgtttctggtgtaacgcctcagatgtcagcaagctctaccatacgttttggttcagtggaagcggatgttgtgattgccggggtgggagaacaatattttcagacacaaggactcaatgcagttcaggggagattgtttgatcagaaaagtgtgcatgatcgagctattgatcttgtgatcgaaaaagaagcacttgctgtgctttttcctcatagtcatgagagcccgcttgggaaagtggttcatgtggggaatgttccagtacgtattgttggtgttatagatccgcaacataatggaggtacttcaagtacattgcaggtttatttgccctatacaactgtgcaaacgcgttttcttggaacaacacaggttcgggcaattacggttaaaattgctgatactgttgattcaaatttagcggaaactatggtacggcgttttctcattatgcgccatggtgaggaggattttttcattagaaattctcagttattccgtgatcgtatcatggaaagtacacatattttaacgcttttagtgtcttctattgcagctatttcgctgatcgttggtggtattggggtgatgaatattatgctggttactgtttcagagaggatcaatgaaattggggtgcgtatggctgttggggcacgccagagtgatattttgcagcaatttctcattgaagcaatattggtgtgtgttattgggggtggtttgggaattctatttggaatgtctatcggtggtttgttcttgctctttaaggcacctatccatctgatttatacaattgattcgatcattttatctcttactttttccactcttatcggggtatgttttggcttttcgccagcgcgacaagcttcacggcttgatcctgttgttgctctttcgcgtgattaa
>BH14800|3.8272959409509806
atggcaacgcaacttttgatgcccaaagctacagctgtttggctggttgataatacagcgcttacttttgatcagattgcagaattttgtaaattgcatgtgttggaagtaaaagctattgctgatggtgaagctgcttatggtattaaaggcctcgatcccattagttctggtcagttgacacgcagtgaaattgcacgtgtggaagcagacaaaaatgcgcgcttgaaaatttctcagtcaaaagtccatattccagaaaaaaaacgtaaaggggctcgctatatccctctttcgcgacgtcaagatcgcccaaatggtatcttatggctggtgaccaatcatcctgagttaaaggatgcacaaattgcacggttgattggaacaacaaaaggaactattgagcaaattcgcaatagaacccattggaatagtgctaatttggtcgctcttgatccggtagggcttggcttgtgtttgcaaatcgatttggatatcgaactcaagcgtgctgcaaaaaatcgtcctctctctaatgaggaagacaaatctttacttcccgcatcggttacagaaaatgttgccatccatgaaaaggaacatgaacaagatttcaacaagaatttcgatgctgataaagtttttgctaaactcaatgcattgcagaaaaatcgtgagaatgacgcatcaacagaatga
>BH02710|3.825612193261861
atgattatttcctcaacattagattaccgtaaagcagccaaacgtcggcttcctccttttctgtttcactatattgatggcggagcttatgctgaggaaacaatgcgacgcaattatgcagatcttcaagcacttgcactgcgtcaaaggattttgagaggggttggtgaagttgatctttcaaccaagctttttgatcaaacgcttgatttgcccattatacttgcaccggttggcttaacaggtatgtatgcgcgtcgcggtgaggtacaagccgcgcgtgcagctgttgcaaaagggattccttttaccctatcctctgtttcagtttgccccattgcagaagtgcagaaagcagttggaagtgcattttggtttcaactttatgttcttaaagatcgagggttcatgcgtgatgtattagagcggtcttgggcatctggggtgcgcaccttggtttttacagttgatatgccggttcctggtgcacgttatcgtgatgcgcattcaggaatgtctggatcttatgctgggttgcgccgtattttgcaggcttttattcatccacattgggcttggaatgttggtattatggggcgtccacatgatcttggaaatgtttctacctatttgcaaaagaaaattgcattggacgattatattggttggcttggagcaaattttgatccatcaatcggttggcatgatttacaatggattcgagatttttggaaggggaaaatgattctgaaaggtatccttgatccagaggatgcacgagaagcgatacaatttggtgctgatggtattgttgtttctaatcatggtggacgccaacttgatggtgtcttatcaacagtacgtgcattgccagcaattgcagaggctgtaaagagtgatttgactattttagtggattctggtgttcgttctggccttgatgttgtacgtatgatagcacaaggtgcggatgctgttatgattggtcgtgcttttgtttatgcgcttgcagcagcaggtgagaaaggtgttgcgcacctcattgatctttttgcgaatgaaatgcgcgtggcgatgacattgacaggtgtacgcgcgattaaagagatcacacgggaaagtttagcaagtccagatgtttttgagcaatga
>BH03660|3.824024250985979
atggaaaagccaattcttattcattccgatgaaattttattagttgtgtatgatgatgatcaacacattggtcagtcaggaccacttgatgcaagccaagttcaagcaattattgatgaggcagaggatgcaacacaaattcttcgcgtgaatccttctgagaagagttgtgaagatatctctgaagagatcgcagaagcatatgtagaagaaaatattgaacgcctcgatgcggatagtgaagtccattactttatacgtgaaagtgatgcctacaatagacttttagatgatttagcaaaagaaaaatataatgatgagatttacggtacttatgaagagcaaaataaattgcgtcttagtgatgtcatttaa
>BH06210|3.822702354731595
atgagcagattattatttgtaatagttttatatattgcctttttatgtgcagcaagagctgaggagtctatttttgttgctcctcatcgagctgtttacgattttcagcttgatagtgcttctcatgacatggcaattttggggatgactgggcgaatggtttatgaactcacgggttcagtatgtcaggggtatacaacacgttttcgttttatcagtcgtatccatattgaagatatgccagtgcgcttaactgatcaacaaacaacgagttatgaaacaggtgacagtcagacgtttcattttagtgttaaagatcaggttggacaagaggttgcgcataatgtcgaaggtttagctgaacgtactcaagatggaattataataaaactgaaaaagccaaaggataaggaatacaagcttgcactggctgagtttccaattatgcaacttaagagtatcatacggcatgcaaaagcgggtcgtcatttttataatactaccgtatttgatggaactgataaagcagacaaagtcataaaagaaagtataattattggggaaaagaagacgcagctctctgatgatgaaacggaaaagttgggaaaattggatgaggagggatattggcccgttacgatttcttattttgatgatatagaaaaaaaagatggcttacctgtttatcgtaccagctttctcttacatgaaaatggtgtaatgcgtgatcttcatatagattatggagcttttgcagtacgtgcaaaattgaacagtcttgaatttcttgacggtgagaaaagccttgatcaatgcaaacattaa
>BH03400|3.8217829874205655
atggctaccagtcgcatggttcaagcacgtgtaccggaagaaattcaaaatgtcgctagtcaagttattcaagcttcaggtttgacagtgagtgatgttgtgagggtattgatgactcgtatcgcgcaagataaagctattccatctgttttgtttcaacccaatgcagaaaccatagcagcttttgctgaagttgatgaaggcaacttaaaaaagtttcattccgtagacgaattatttgatgatctttatgcggacgattga
>BH00840|3.8203632336790485
atgagcgatattgagcgtcttgaacaagaaatttgtttagccttagagatggctggtgatgaacaggcacttgaagctgtgcgtattgcagcgttaggcaaaaaaggcagcatctctgaaaagttaaaagcattaggaaagatgagtgctagcgagcgccagaaagttggtccagttcttaacggattaaaaaatcgcgttttagaactatggacgcaaaagcgtgattttctgaggcgtcaagcaatggatgcatgccttactcgtgaaacagtggatatcactttgcctgtgcgttcttcaccgatagaacgggggcgtattcatccgatttcacaagtgattgaagaaattatagctatttatatgaagatgggtttttctcttgcagaaggaccagatattgaaacagattattataattttacggcattgaattttcctgaaggtcatccagcacgtgaaatgcatgataccttcttttttgatgttaataaaacgggagagcggaaattattgcgcacccatacatcgcctgtacaaattcgcacaatggaaaagcagaaagcaccgatacgtatcattattcctggaaaaacgtatcgtatggattcggatgcaacacattcacccatgtttcatcaggtagagggtcttgtgattgataaaacctctactattgcacatatgatgtggcttcatgagactttttgtaaagccttttttgaagtttcctctgtaaagatgcgttttcgcccctcttttttccctttcactgaaccctccatggaagtagatattcaatgtgatcgttctggttcagaagtgaaatttggggaaggacaggattggctggaaatcttaggatgcggaatggttcatcctcatgtcttaaagaatgttggtttagatcctgatgagtatcagggttttgcatggggaatgggcatagatcgcattgctatgttgaaatacggtatgcctgatttgcgagctttttttgatgctgatctgcgttggttagatcattatggctttcgttgctttgacatgcatgctttttttcctggtttaagaaatgtgtga
>BH00770|3.8149972193113997
atgtttgattcgtttttttcttttatactcgctgatgagtcttttgttaaactgagcgctctgcttttgcttatattcgtttgcttggtattttttatgctgatgcattcttatcggaaaaaggcgctttgggaaagtgaaactgctgagcgttctcgtgaagtacaaatgcaaatggctacattgctaaaaacacaggctgaaatgcaaggacggatgcaaacgatggcagaaatttttggtcaaagacaggcggaattaaataagtcactcagtgagcaactcaatgggatgacagccaatttagggcaaactcttcaggtacagaccaaatcgacttatgaaaatttgaatcgtttgcaagagcgtttagcggtcattgatgcagcacaaaataatattcaatcacttgcgggacaggttgttcagttgcaggcaattttaagcaataagcaaacgcgtggtacttttggtcaagggcggatggaagcaattattgctgatgccctaccagcgaatgcttatatttttcaagctgtgctctctaatggaaagcggccagattgtctcatccacatgccgaataaggcaccttctttggttgttgatgctaaatttcctctagaagcttggaatgctatgcgtaaagcaacatcagcacaagaacgtcaagaagcagaacgccaatttcgtaccgatatggaagttcatattcgtgatattgcgcaaaaatatttaatttctggagaaacacatgacacagcttttctttttgtgccatcggaatcgatttttgcaacgatctatgaggattttgaatcgttggtacaaaaagctaatcgagcacatataattattgtatctccgtctttgttgatgctctctattcaggttgtacaaaccattatgaaagatgcacggatgcgtgaacaagcgcatttgattcagtcagaagtagcaaaattgatggaagattttggacgaatggatacacgtattcgcgcattacagaagcatttttacaaagcaggagaggatatagaagggattttaatctcatcttccaaaattatgaaacgagctaaccgtattgaaacttttcaattaaaagataataattctgagccaatggaaataaaaacatctgctcaatcgcaaacattgcgtttggttgatgaggagtaa
>BH09360|3.81400099118155
atggcagtaacagaagtaaagctcaatgccccattagccgttggcgtttgggctaagatgctaaacacagaaacttcaaaagcgttgcccattgcaccgctgatgggaaaaagcaaaaacagcattattcaagtattggatatgctagaaaaatccgctggtgacgctgtgacgagtggattaagagtccaactgatgggggatggcgttagcgagggacaaacgctggaaggcaatgaagaagcactccaatttatgaatgaaaaggtgcacatcaacgagcttactcatgcggtgcgcattaaatatgaaggctctattgatcaacagcgtattccctttagtttgcgtcaggaagcaaaggatgggcttgttgattggtatgcagatcgcttaagtttgatgttctttattcaggcagcaggctataccgcaccatggatgcagtttgaaggacgcaccataacgcttaaaccggtgcattatggttttaacgcgccatcagagccaagcaaattgcgtgttattcgcccagctaagaaaaaaactgatgaagagcttacaaaagaggatgtttttacattagatcttatcgatcaagctgttgaacgtgctaaattggcaaatccacgtttgcgtcctgttcgtgttgatgggaaatcggcttatgtgatgtatctccatccaatacaggtaactcaattgcgtaccaataccaagagtggtcaatggttagacattaccaaggcagcttatgatggctctggagcgaagaatccaatttttaatggttctttggggatgtataatggtgtcattttgcgtgaagcagagcatgtccctaatggtgttaattcaaagacacaagagcctgtgccatctgttcgtcgtgctgttttgcttggtgcgcaaagtatcatcatggcttatgggcgtattggtaatggtgcaacaggaagcaatgaggaaaatagtgagacgcgttataaacttgttgaagaattgtttgattatcaacgtgaatttggtctggctgcaaaaactattatcggcatgaaaaagtcacgctatacattgccgcattctgatcaagggggacaagactttggcacgattgttatcccttcttttgctgaagcaagctaa
>BH02910|3.812820503076975
atgggtaaaattcaagcacgcatacctgatgaagttcaggaagttgcaagcgcagtaatcaaatccacgggcttaactgtatcagatgcggtacgtatgtttatgacccgcattgctagagatagagcattaccgcttgatctatttcaacccaatctggaaacattacaggctatcgaggatgctgaaatgggacgtgtcgaacgtacgtcattagatggtttgcgagccatgattcgtgatgataaagccgaagtatgtaagtctgcaaagtga
>BH05110|3.811553383485484
atgaaatggaaagaacaagctattattctcggtacacgccaatatggtgaaacaagtgttattcttgaagtgatgacgcgtcagcatgggcgttatatgggagtagtaaaaggaggacgttcgcgtcgtatggcggttcttcttcaacctggaaattttgtggaggctgaatggtgggcacgtttagatgaacatttaggactttttcggcttgaagcacttgatttacatgccgcccggttaattcttttcccagaagcactttatgctttgcagttaatcgttttccatttgcatcttcttcctgagcgtgatccgcatcctattttatatgatattttacatctttttatgcagagttttgatgaaccgtttataaacgctgaattgcttgtacgttttgaaatgcgatttcttgaagaacttggcttcggccttgatttatctcgttgtgctgcaacaggccgcttagaaaaactttgttacgtatcaccgaaatcaggacgtgctgtatgcgaggaagcagggcacccttggagagaaaagctcttaaatttaccccagtttcttgtgcaaagaactgttcgtcctgttgattttagtgacataaaaaatggatttattctaacaggtttctttttaatgcgtcatgtctgggaaccacgaaatataaaacagccatcggtgcgtataagtttgatacaattgtttgaacagcgattccgtatgcaagcatcgtttgttgatctgaagacaataaatagaatgtga
>BH02620|3.808695271962468
gtgcgagtcgtcggcggtaaatttgctgggcgtgttttgtttgcacctgtagggcagtcgattcgtccaacgagtgatcgtacgcgcgaaagtcttttcaatatttttgcaagccaagaagggcaattttgggtcaacaaacgtattcttgatctttttgccggcactggtgctttaggcatagaagctctatcgcgtggggcaaaagctgctgtttttgttgaaaactctgttgaggggcgtggactgatacaaaaaaatcttgaagctcttgaattacagtcaattgggcgcatcttgcgtcgtgatgctaccaaacttggcaatattggcacaatgcttccatttgatgtaatttgtgcggatcctccttatggtcgttgtttaggtgagcgtgcttttatggaagtgttacagggagggtgggcaaaagctaatacactcttcgtgcttgaagaaaagaaagacgcgattattcatttacctgagatattttatctagatgatgagcgtttttatggtgagacaacaatacgtttttataaactgcgatcatcgcttcaggtttaa
>BH15960|3.805131441481821
atgaatattttgcattcttatagtaaatggcgccggtatcgtcggacggttaacgccttaagtcgtctttcaacgtatgaactcaatgaccttggtattcagcggggtgatattgattctattgcgcggcagtgttcacgtaagtcgtcgttttga
>BH02010|3.802728779469556
gtggctttagaaatatctcgtttgtttcctcaaaatatacaggagcttccttcattatctggtgtgcggatagcaacagctgaagctgggattaaatataaagatcgtacggatcttctttttatcgtatttgataagtcagcaagtgtggcaggtgtttttacgcgctcaaaatgcccatctgctcctgtagagcattgtcgtatatcacttcctcatggagttgctcgaggtgttgttgttaattctggcaatgcaaacgcttttacgggacgcaaaggaaagcaaacagtagatacaataatatgtgctgctgcgaatgctttaaaggttaaaaaaaatgagatttttatagcttctacaggtgttattggtgagccgatggaggcatcgagtattgtaaatcttttaccaagtatggctaagacagcaaaagaaggaaattggttggaggctgcaaaagccattatgacgacggatacatttccaaagcttgctacgcgcagatttgattgtgggggagaaactattaccattaacggtattgcaaaaggtgctggtatgatcgcaccagatatggcaacgatgctttcgtttgtggtgagtgatgcagccatttcttcgcagatgctccaatccatgttatcagaagcggttcaggaatcttttaattcgatcactgtggatagtgacacttcaacatcagataccctcatgatgtttgcaacaggaaaagaaagttttccttgcatcacaagtaaaactgatccacgttatgaggtattctcaaaacaattgcgtgcgcttttacatgagcttgcattacaagttgtttgtgatggtgaaggggcgcgtcatttaattgaagttcatgtgattggtgctacaacagacaatactgcgaagattattgctctatcaattgcaaattcaccacttgtaaaaacagctattgctggtgaagatgctaactggggacgggtggttatggcagttggtaaagcaggtgttgaagtagaccgtgatttgttaacgatttggtttggtgaacatcgtttggcgatcaatggtgaacgagatcctgaatattgtgaagagaaaataggcgcttatatgcaaaataaacacattacaattcgtgttgatattggcttaggtactggtaaagccactgtttggtcttgcgatttaacgaaagaatacgttatgatcaatggcgattacagaagttaa
>BH16080|3.80234910637931
atgtttgtgatgcaaagatgtcctgataaaaagcaaagaaagagcaaaccaagaattgccgttgttattcatcgccaatctacctatactggtcgcttaggaaagtttttgcagaaaagtggttttgttcttgatatttaccgtcctattttagggcagaaacttcccaatacgttagagcattatgctggtgtcgtcattttaggggggctcatgagtgtgaatgacaaggaagcctatattggtgaggaaattgattggatttctttggtgttgaaagagaataagccttttttaggtatttgtcttggggcacaaatgttagcacgaaatttaggtgggcgtgtttgtacaagaaatgatggaaccgttgaagttggctggtatccgctggaagcgactccacaaggcaaggcattgatgaagtggccggaaatggtttatcattttcatgatgaaggtatttatgatttacctaaagaggcaacgcttttggcaacgggttatacatatcctacacaagctttccgttatggaaaaaatgcatggggcttgcaatttcatgctgaattcacacgggctatgatgcgacgtttggttgtgcgttcagcacaaaaattaactgaaaagggtgctcagccagcttctgcacatttgaaaggtcgtttaatctatgatcaggctttgagccgatggtttgaaaatgcattgcaaaaaattttttgtgtatcaactgtgtgcgtgtga
>BH01520|3.802143731965137
ttggcggtatctaacttacgttactatgatataccgggatctttaagtctttcatttggtacgggcatatggcgtagtcagtctgcatttgctgttggtgctggttatacatctgaagatggaaatattcgttctaatttatctatcacgaatgctggaggtcactggggagtaggcgcagggattactttgaggctgaaatga
>BH05190|3.799562215337616
atggaatttttatcttattatggatatgttgcacttaaattgattgtaggccttgtagccttcctcttcattttaagaaccatgggtcgtagtagtcttagtcaaatgacaccggttgatttggtaagcaattttgtgatggggagtatcattgggggcgttatttataatcacaatatcagtatcattcaattattgcttgttttatttatttggcaaactttgatcacctcacttaatttatggggacgccattcagttttttttcgtcatcttgttatggggcgaagtattgcattagttttagatggtgttttccaaatggatgagattaagaagttgggtatcagtgtaaatgatttaattacaatgttacgtattaaaggctgtaatttacatgaagcggcttttgttcgtttggagaccaatggcgattatactgttattaaaaaggaggaggggaaaaaatctactattttagtgcaaagtggcaaaattctcgatgatggtcttaaagagattggtaaatcaaaaaaatggcttcaagcagaattgaaaaaaaagcatgtaaaggttgagaatttatttgcagcagaatggtatgagaagaatacagatcaaactaataaatcctctcaaggattatttcttgtccctttttcaaaaacagtctag
>BH06310|3.799096274536561
atgtccggtacgaaaatccatccaactgctcttgtggagaagggagcgcagcttggtgagaatgtattcgttgggccgttttgtcatattagttcagaggctgttattggtgatggatgcagcttgatgagtcatgttgtgataatggggaaaacaacgttaggagccgatagtaaagtattttcacatgcaattttgggagcagaaccgcaagataataaacataagggaggttatacaactctctctattggtaaaaattgtacaattcgtgaaggcgtaacaatgcatagaggctctgattcgagtgtgggaatgacaattgtgggtgataattgccaatttttttgttatgcccatatcgctcacgattgccgtgtggggaataatgtaacatttgcaaataatgtgatgatcgctgggcatgttactgttggcgattatgttattattggtggtggtgctgctgttcaccaatttgttcgtgttggtcatcatgcatttattggtggtgtatcggcactggttggcgatttaattccctatggaacagctgttggtgtgcaggcaaaacttgcagggttaaatattattggtatgaaacgcgcaggtcttgagcgtaaagatattcatgcattacgccatgcggttgctatgctttttgatcacagtaagccgtttaaagagcgtgtcagcgatgttgcttctttctatcccgcttctcagtctgttgttgatgtagttaattttattaaagaaaaaggaaaacgtttttattgtactcccaaatttgaaggtgatagaataaaagaaaataaggattaa
>BH00870|3.7978441973384185
atgataggatctggaatatttgcccaaggcgtaacggtaacatatcgtaatggacatactgctttacgggaagtcaattttgaaagcccaacaggttctattacggcattagttggcgttaatggatcaggtaagtcaacgctatttaaagcaattatggggtttgtacggccatcaaaaggaaaaattcgcatgtttgatttgccggttgatacggctttgaaaaaaaatcttattgcttatgttccccagagtgaggatgttgattggaattttcctgtccttgttgaagatgtcgttttgatgggacggtatggtcatatgaatttctttcgttatgcacgggcacgcgattatgaagctgtgcgtgttgcattagaacgcgtcgatatgctggcatttgctaagcgtcaaattggtgaactttctggtgggcagaagaagcgtgtttttctagcacgcgctcttgcacagcaggcaaaagctattttgttagatgaaccatttacaggagttgatgtcacaacagaagataaaattattgctttgttgcaagaccttcgtaaagaaggggctgtgatcttagtttctacccacaatttgggctctgttcgtgaattttgtgatcatacagttttaataaagggaacggttttggcttctggcttaactgaaaccgtctttacaaaggaaaatcttgagaaaacttttggtggcgctttgcaccatcatatttttaatcttcaaggcaaaaaaaaagatgacgtttttacaagaggaaaacagtctgcatttcttgagaatattgaaagagtggagcatgttgcataa
>BH08750|3.7927947315730086
atgcctatatttaaaaaaattattatccctcagaatatttctgctcacatggtttttgatggaattactgatggatttgaagcctttgctcttgctcaattgagtttaaaaattgcacaaaacaaaccacttgtttatgttgttcgtgatggaacaaaacttacgcacttacagcaggttctaaattttattgagccaaatttgcctgtttttcaatttcctgcatgggattgtttaccctatgatcgtgtatctcctggaattgctgttatggcacgtcgcctttcaactttggcacatatagccaatttacgtcacaatccacgtgctgcaattatattaacaacagcaaatgcgattatgcaaaaattgcctcctcatgaaatgattgagacacaggtgatttatgcccgtattggtcagcgtacgagcatggggcatttaattcaatttttagaagccaatggttttgagcgtgttacggttgtccgtgatgttggtgaatttgctgtgagaggaggaattcttgatatcttttcttccgttgatgctgaacctttacgacttgatttttttggagataccctggaaactattcgtgtatttgattcagaaacacaaagaactacacataaaagaactgaatttttcttacactcaatgagtgaagttattcttacacctgaacttattaacagatttaaaagcaattatatccgtacatttggtgtgtcacaaaaaaagaacatgctgtatgaagctctttctcaagggcgacgctttgctggtatggaacattggctcccatttttttatgaaaaacttgacactttttttgaccattgtggcaatttaccatttgtttttgagcatttcatagaagaagtgctcaccgagcgttatcgccttattgaagattattatgatgcacgcaaagagaaagagcatgaaaatgataaagaaaatcctacttcttatcatccaatagagcctagccttctctatttaacaccagagcgtgttttagaaattgcgcaacaatccggacaacgtattgattttacgccttttaatgttccacaaacttttggaaaaactgttgttcatgcgaatattaaagctggatatgattttgtaaaagagcgtaatgcgcaagagaaaaatgttttttcaagtgtcgttcatcatattgcttcattgcatgttgctaaaaagaaggtgctattagccggttggagtgaagggtctctggcacgtttgctacaggttcttgatgagcatggattgaaaaaaatagatattgtaaaatcattacaaacggtgagagcaacaccacgtgatcatataacagcagctgttataaggatagagcacggttttgaagtggaagattttgctatcataacagagcaagatatcctcggtgatcgtttcataagatcacccaaacggcgtaaacacaataaaaattttatttctgaaattgcagctttaaattctggcgatatcgttgtgcatatcgatcatggtattggacaatttgttggtcttaaaactatcactacagctggaattttacgagattgtcttgagattaagtatgctggaggcgatctgctctttttacctgttgaaaatattgaacttctttcacgttatggatcggaaggaacagatgtaacgttagataagttaggtggtgttgcttggcaagcaagaaaaacacgacttaaaaaacatttattggaaatggctaaccaattaatccgtatagctgcagagcgtgctacgcgttctgcacctgctttgcttccaccaattggaccatttgatgagtttgttgcatgctttccttatgaagaaacggaagatcaaatggatgcaattgatgcggttttagacgatttagcatcgggaaaaccaatggatcgcttaatatgtggtgatgttggctttggaaaaacagaagttgccattcgaagcgcttttgttgcagcattaaatggatatcaggttgctgttgttgtgccaacaactttgctttcacgacaacattacaaaacttttgtttcacgttttcaaggattacccgttaaaattggtcatgcttcaaggcttgtcaaaactaaagaacttgctcaagtcaaaaaaggactttcagatggtacaattgatattgtcattggaacacatgcacttttaagcgatgcagtgaattttttacgcttagggcttcttatcattgatgaggaacaacattttggcgtaaaacacaaagagcggttaaaagagcttaaaagtgatattcatgttcttacactttcagcaacaccgataccgcgcactttaggacttgcgttatcaggggttcgtgaactttcattgataacaactcctcccattgatagaatggcggtacgtacttttattgcaccgtttgattcacttgttatacgcgaaacattgcttcgagaatattaccgtggtggacaaagtttttatgtatgccctcgtgtttctgatcttggctttgtagaagaatatctcaaagcatatgttcctgaacttaaattcgttgtagctcatgggcaaatgccagctggacaacttgatgatattatgaatgcattttatgatgggcaatatgatgttctgttgtcaacaaccatcattgaatcaggtcttgatattccaacagctaataccttaatcgtgcatcgtgctgaaatgtttggccttgctgctctctatcaactgcgtggtagggtagggcgttcaaaacaacgtgcttacgcactctttacatttccttctggtaaagttttaactcctgctgctgatcgtcgtcttaaagttttacaatctcttgatagcttgggggctggttttcaattggcaagccacgatatggatattcgcggttcgggaaattttttaggtgaagagcaatcggggcatatcaaagaagttggatttgagctctatcaaaaaatgcttgaagatgccgttgttgaattaaaagatggtaagcagagtgaggataaacaatggtctcctcaaatttcacttggtataacagtgatgataccagaaagtttcgtgcctgacttatccttacgtatggggctttatcgtcgtttgacagaacttgatgatttagagcaaattgatgaatttgcagcggaattaattgatcgttttggatctttgccgcttgaagttcaacatcttcttaaagtcttttatatcaaaatattatgccgaaaagcacatgtggaaaaattggatactggacctaaaggggttgttatacagtttcgtaataattatttcgcaaatagcatttctcttgttcagtgggttgggaaacaaggttcgatggctaaaattcgaccagatcaaacaattgcttttattcgtgattgggcgacagtggatgaaaggcttattggagtagcaactattatgacacagcttgtagaaatggcagaacagcactctgtttag
>BH00900|3.7926057781457914
atgaaaaaatattttaagatgtctcaccctttgcgtatttgcacttctatagtgggttgggtaatgattgtattgggtgttataggtatagtattacctattatgccgacaatgccttttttattaatcgcttcatggtgttttgcgcgttcatcaccacgttttcatcattggctgaataatcaccgcgtttttggtccacctattaaacaatgggaagaaaagagggctatctcaacgtttattaaagcttttgcagtggtgagtatggtaggtggctttttatcatttttggtgatgatacaccctgctttgtggttcgctttattggttgctactattttactgttaattgctgtttatattgttacacgtccttcataa
>BH15250|3.7884196556283958
atggctgtacctaaacgaaaaacctctccatcgaagcggggtatgcgccgttcggctgatgcccttaaagcgccgacttatatcgaggataaaaattctggtgaactgcgtcgtcctcatcacatcgatttgaaaaccggaatgtatcgcggacgttcagtgttgcctgctaaagattga
>BH06440|3.7874231460378134
atgataaaaaaatggacgccagactcctggagagcaaggccagttaaacaagttccgacttatcctgataaatctgttttagcagatgttgaacgaaagctaagaagttatcctcctttggtttttgcgggtgaggctcgtgatttgaaaaatgaattagcaaccgttgcaagaggtcaggcttttttattgcaaggtggagattgtgcagaaagctttgcagagcacgaagctgataatatccgtgacttttttcgtgtatttttgcaaatggcgattgttttaacttttggcagttctaagccagttgttaaaatcggtcgtattgccggtcagtttgcaaagccacgctcttcagaaatggaaagtaaagaaggtgttgagcttccttcttatcgaggggatattattaatgacattgagtttgatatgaattctcgtattcctgatccgcaaagaatgtctatggcttatcgtcaatctgctgcaacacttaatttattgcgtgctttttcacaagggggctatgctaatttagaaaatgttcacgcatggatgttgagtttcgtttttaatagcccacagggggaacgttatgaaatgctagcagagcgtatttctgaggcgattgattttatgcgttccataggaattagttccaaaacgaattcttcattacgtgaaacatctttttataccagtcacgaagcacttttgcttagttatgaagaggctttaacacggattgattcgacttctggagattggtatgcaacgtctggccatatgttatggattggcgatcgtacacgtcagattgatcatgctcacgttgaatattgccgcggtattaaaaatccacttggattaaaatgtggtccttccattgaatctgatgagcttttgagattgattgatattctaaatcctgaaaatgaaccggggcgattaacactcattacacgttttggttatgataaggttgagaattatctgcctaaattgatccgcgcagttgaacgtgagaagcgtaaggtgatatggtcatgcgatccaatgcatggtaatacagttactgtcaatggctacaaaacacgcccctttgattatgttttgaaagaggtggagagttttttttcagtgcattatggagagggaacttatccagggggcattcatattgaaatgactggtcgtgatgtaactgaatgtacaggtggtgcacgtgctatttctgtagaagatttatctgatcgttatcatacgcagtgtgatccacgattaaatgcagatcaagcgttggaattagcttttcttgtagctgaactcctgaagaaaaatcgtgatacggaaccattagtgtttgccgcaaacggttag
>BH11240|3.783626387031796
atgactgataaaaaagttattgttttagcggctggtggtacaggtgggcatctttttcctgcggaagctgttgctgttgaattaaggcagcgtggatatgatgttcatttagtgacggatgaaagggcacagcgttttgtacgctgctttgatgaagagcatatacatatcatttcatcggcaacatttacacgacgtcaccctttttcccttataaaaacattttggatgttgttaaaaggaatgggacaatctttagcgcttttttataaactgtgtcctgttcttgttggtggatttgggggatatcctacctttcctcctcttattgttgctgctttcatgaggcgtgtaacatttattcatgagcaaaatgctgttatggggcgtgccaatcgggtattggcagtttttgtgtctgcaatagcaggtggtttgttgtcgcaaaataatcgttacgctcataaaacagttttgactggcaatcctgtgcgtgatgttgttctcaatgcagcagaaattccttattatccctcagagggtgagaagccgtttcatttcttgatttttggtgggagtcagggagcctcttttttttcacgaattgtccctgaagcaattgctttgcttgatgataatatacgtcaacgtttacggattgttcagcaagttcgtggtgatacggaagagttgataaaaatctatcgccagatggatgtgcaagcagaagttgctcctttttttgatgatatggctgaacgtatggcacggtctcaatttattttgtcacgtgctggtgcttcgtctgtttgtgaaatcgccgtgattggtcgacctgctctgcttattccctatcctcatgctttagatcacgatcaggcagcgaatgcggcactgcttgctcgtgtgggaggtgctcaaattatatcagaaaaagatttgaacgcacaaagacttgcttccctcttaacagaagccttttgtgcaccgcacttattggaaaaacaagcgcttgctgcaaaaaaagtggggcaaccttatgcaactcgtcgtcttgctgatatggctgaagcgttgattgtggggcggtcgctgtcagatgtaaaggaggagttttttgatgaaaatgccgcttaa
>BH16540|3.7813281338750806
atggcaaggcaagacgaaataaatagtctttttgcgcaaacgtcgtttctgtatggtggaaatgccgattatatagatcaactttatgccgattatgaaaaagatcccaccagtgtggattcacagtggcgtactttttttgaaaaccttcaggataaaaaagaagatgttctcaaaaatgctcaaggcgctacgtggcaacgtgatcattggccattaaaggcaaatggtgagcttgtttctgctctcgatggtgattggcctgttcttgaaaagcatgttggtgataaattaaaagaaaaagcagcaaccggtgctgtgcaaaaaggaagaatctctagcgaacaagacattattcgagcaacgcgtgattctattcatgcgcttatgatgattcgtgcttttcgagcacgggggcatcttcgtgcaaaactcgatcctcttcagttggcggaaaagattgaagattacaaagaactttctccagaagcttacggttttactcctgctgattatgaacgtccaatttttattgataatgttttaggactggaatacgcgacgattccacagatgcttgaaatccttaatcgtacctattgttcaacaattggtatagagtatatgcatatttctgatcctgttcaaaaagcatggcttcaagagcgtattgaaggaccaaataatcacatcgcctttacgcaaaaaggtaagaaagagatccttaataagcttattgaagcggaagggttcgaacagtttttagacactaaatataaagggacaaagcgttttgggattgatggtggtgaagcgctgatacctgctcttaaggagattattaaatgcggtagttctttgggtgtgcaggaagtcgttttaggaatggcccatcgtggtcgtttaaacgttctttctcaagttcttgcaaagccacatagggctatttttcatgaattcaaaggggggtcttataagcccgatgatgtagagggctcgggtgatgtcaaatatcatttgggaacctcggctgatcttgaatttgatggtaaaaaagttcatttatcgcttttggctaatccatctcatcttgagattgttgatcctgttgttattggaaaggcacgcgctaaacaagaccaacttattgggcctacacgcactgatacactgccattaagtgaacgttcaaaggtcttgcccttacttattcatggtgatgctgcttttgcaggacaaggtgttattcaagaaacttttggtctttctggtctaaaaggttatcgcgttgcgggttcaattcattttattatcaataatcagattggttttacaacaaatccacgcttttcgcgttcttcaccttatccatcagatgttgcaaaaatgattgatgcaccgattttccatgtgaatggtgatgatcccgaagcagttgtctttgttgcaaaattagcgacagagtttcgtcaaattttccataaaccagtggtaattgatatgttctgttatcgtcgttatgggcataatgaaggcgatgaaccttcctttacacagccgcttatgtataaggctatacgtaaccacaaaacgactcttcagctttatggtgatcagttgatagaagaaggggtgattactgtagaagagattgaacagcaaaagaaattatggcgtgataaacttgaagttgagcttgaagcaagtacttcttataagccaaataaagctgattggcttgatggtagctggacgggtcttaaagcttccaataacgttgatgagcaacatagtggaacgacgggggttgatttaaaaactttaaaggaaattggtgaaaaacttgtcgaaataccagcggattttcatgttcataaaacaattcaacgctttttaaacaatcgtgctaaaatttttgaaaccggtgagggggttgattgggcaacggctgaagctttggcttttggttcgctttgcttagaaggagcaccagttcgtctttctggtgaggatgttgaacgtggaactttttcacaacgtcattcagttctttatgaccaagaaaatgaagcgcgttatatccctttaaataatttacaaaagggacaggcactttatgaggtggttaattctatgctttctgaagaagctgttcttggttttgaatatggatattcccttgctgaaccacggggattaacgctttgggaagcacagtttggtgatttttctaatggtgcacaggtcatttttgaccaatttatttcatctgcagagcgcaaatggcttcgtatgtccggtcttgtctgtttgttacctcatggttttgaaggacaaggaccagagcactcttcggcacgtttggaacgtttcctgcaactttgtgcggaagataatatgcaggttgctaattgtacaacccctgcaaattattttcatattttgcgtcgacagattaaacgtgattttcgtaagccattaattttgatgacaccaaaatcacttttacgtcataaacgggcggtttctttcctcaatgaaatgggattagagacacgttttcatcgtttattgcttgatgatgcagaagttctcaaaaattctgtggttaaattgcaaaaagataataaaattcgccgcattgttctttgtacaggcaaagtttattacgacctttatgaagagcgtgaaaaaaggggaattgatgatgtgtatttattgcgcgttgagcagctttatccttttccagccaaagctttggtagatgtattgtctcgcttcttacaggcagaggttatttggtgtcaagaagagccaaaaaatatgggagcgtggtcgtttattgagccttatctggaatgggttttgacgcatattaatgcccaatattctcgtgcacgctatgctgggcgtcctgcgagtgcttcaccagccactggattgatggtacaacatgctgaacagcttgccgcgtttcttgaagacgcgttaggttcttaa
>BH06280|3.780332612198281
atgactatgaattcaaggtttttaaatgcagcatctgtgttggtgttagggatgagggttattgccccaacaacagcctttgtatcaattgctatggttgaagaagtgcaagcatctgtggttcgttccattgaggttcatggaaataaatttgtaagtgctcaggtggttcgagataatatagacattaaagttggaaagagtttttccagtggtgatgttgattttgcggtaaagcgtctttttgcgttagggttattttatgatgttaaaataaaccaggtaggcgataggctggttgtgctggtcaaagagtatgaagtcgttaatcaggtgttatttcaaggaaataaatctcttaaagatcctgatcttaaacggtttatttctttaaaacccaatgagcccttcaattctgccaagctttcagctgatgttaatgtgattcgtgaagcttataaaactgttggtcgtaatgatatcgctgttacgattcaaactattaatcttggaaaagggcgcgtaaatgtggtctttaatattgttgaaggtcgcaggacaaagattagcaatatcacttttaaggggaatcacgcttttgggagtagccgtttacgtgatgtgatttcaacaaagccttcaggaatactttcgttattgttgagaggtgatgtttatagtgaggaacgcttggctgctgatgaagaagcgctccgtcgtttttactataaccgtggttatgcagattttcgcgttatttcctctaaagcagtttttgatgaagcgcgtaatgcttatgaaattgatttcgttctcgatgaaggtgtgcgctataaaattggtgatgttcagattgaaagtgatatcgatgggattgatgttcaatctatgaaaggaatacttaaaacccgttccggtgatgtttatagtgcagaaaatattgaacagtctgttgcaattattaacaataaagctgctgattcgggatatgcttttgctaaagttgaaccacgaggaaatcgtgatttggcaaatcatacaatttccattttgtataacattgaacaaggtcctcgggcttatgttcagcgtattgaaatacgtggtaatgaaaagacacgtgattatgttattcgccgtgagattgatctaaatgaaggtgatgcttacaatcagaccttagtgcagcgagcaaaacgtcgtctagagagtttaggcttttttaaagccgttaatatttcaatggttcccaccgatcaacctgatcagattatcttggttgtagatgtacttgaagcaccaacgggagatctttctttttctggagggtatacaacgggtggtacaagtcctggtgtgtcacttgaggtatctgttaccgagcgtaatcttggagggcgtggtcagtatgttcgtttaggcttaggtgctggacaagagaaatcccgtaattacaatttatcgtttgttgatccttatttcttaggttatcgtttatctgctggggttgatatttttcgcagtacttaccgcgctgataaagcatatgatgtacgacagacgggtggatcacttcggtttgcggtacctattaatgaccagttatctgctaatttagcttattcttatatacaggaagaatatgatttcggtaaaaaatatgacttaagtaaagagactgatataagagaattatatgggaaatattctggtgcaattgttcaagctgcacagcatagtccctggaaacgttcatcaattagttatggtctaacctataatactattgatgatatgaagaatccgcatgatgggtggtatgtgcgtgttcttcaggaatatgcagggcttggcggcaatgcaaagttcttgaagacaactggtaaagcaatgatgtataaaacgctttctgatcggatggatcttgtcggtttactttcttttggtggtggttatattcacgaaataggccgagaaggagttcgtatcttcgatatgtttaaaataaatactgatatgatccgtggcttcaaatataacggaataggtccgcgtcaggtatccaataaaggtgaagtttatttcttagggggaacgacgtatatgaacgcgactgctgaagtacagtttcccatacctgttgtgcctgaagggttaggatttcgtggtgcattatttgcggatgttgcaacgctttatggtagtaactataaacctgtttttcagggtgaaacgcctgttacaaatatcaaaagtgcatggcgttcgtccgcaggtgttagtttgatgtgggattcgccgtttggtccgctgcgttttgattatgcgtggccaataaaaaagcaagaaggggatcgtttgcagcaattgaactttggtatttctacgaagttctga
>BH14750|3.779800138196632
atgaattccaattaccgctctctcctcatttggggagttattgccttgattttgattgtatccttttctctctttaatggagatagccagcgttctggaggtggagagctctcttattccgaattcttgcagaaagtcgagaataatgagcttcaggctgttaccattcaaggacaaaagttaacaggaaaaaccgttgagaacagagttatttcaacctatgctccacgggatccaggcttgatacaaaaattggaaagcaaaaatgtgaacgttaaagctgttcctgaaagttctggcaatagtatcttcctcaatcttctcttttccttgttgcctgttattattatcgttggagcttggatcttctttatgcgacaaatgcaaagtggatcgcgtggggcaatggggtttggcaaatcaaaagcaaaattgctcaatgaagcgcaggggcgcgttacctttcaggatgttgctggtgttgaagaagcaaaacaagatctacaggaaattgtcgaatttttacgtgagccacaaaaatttcaacgcttaggtggacgtattccacgcggcgttttgcttgttggtcctcctggaactggtaaaaccttgctggctcgctccgtcgctggtgaagccaatgtaccgttctttactatttcagggtccgattttgtcgaaatgttcgtcggtgttggggcaagtcgcgtgcgggatatgttcgaacaggctaaaaaaaatgctccctgtattatctttatcgatgaaatcgacgctgtcgggcgccatcggggcgccggattaggaggcgggaacgatgaacgggagcagaccttaaaccagttgcttgtcgaaatggatggctttgaacccaatgaaagtattattctcattgctgcaacaaaccgtcccgatgtgctcgatcctgctttgttaagaccaggacgttttgatcggcaagttgttgtgccaaaccctgatgtctctgggcgtgaacaaatcttgaaagtccatgtgcgcaatgtgcctctagctcctaacgtggatctgaaagttttggcaagaggaacgccaggattttctggtgctgatctgatgaaccttgtcaatgaagccgctctcatggctgcgagccgtaataaaagagtcgtcactatgcaagagttcgaagatgcaaaagataaagtcatgatgggggctgaacgccgttcaaccgctatgacacaagaagaaaaagaacttactgcttatcacgaagcaggtcatgctatcgtcgctctcaatgtgcctgtggctgaccctgtccataaagcaacaatcgtgccaagaggaagggctttgggaatggttatgcaattgcctgagggtgatcgctattccatgagttatcggtggatgatttctcgtctggctattatgatggggggacgtgtggctgaggaattgaaattcggaaaagaaaatatcacttctggtgcttcttccgatatcgaacaagcaacaaaattagcacgtgcaatgattacgagatggggcttttctgatctacttggaaatgtcgcttatggcgataaccaagatgaagtctttttaggacattccgttgcacgaacacaaaatgtctctgaagaaacagcgcgtatgatcgatgctgaagtgcgtaagcttattgatgatgcttatacaaatgctaccaaaattttgaaagcaaaaaagaaagaatggttcgctcttgcccaaggcttgttggaatatgagactttaactggcgctgaaattcaagaagtcatcgcaggaaaacctccttcacgaacccaaaaaaatgaaaatgcttctccacggacttcttctgtccctaaggctggagcaagtaaagctgaattcgatcaagaaacactggataaaaaagatgcgcataaagcagataaagaaaaggaaaaactaaaagctggaatggaaaaagtaaaatctaatcatgctaaatccaatgatagcgtgtctaaaagaaaaaaatctcctggggctgagaaaaaaacacaaagcacaaaaaaaactccccaagcagccaacttctctggaagcaaagaaaacactgaaaaagacctaaatgctgctgaacgtaaaggcaaacaggaacccaaagcttga
>BH15470|3.7790168361960665
atgaaaaaaaattttattaaaaattttattaaaaaacgtaaaaaactttcctttttattaattgctatattccttatcatcttgtttttatggttgcgttctgttttttttggaacatcctcgccggtttatatgacagtggtggtcaagcgtggtgatattgaggaaagtatcttagcttctggtcttgtacgcccttatcgattggttgctgttggtgcacgtacaacagggcgggtagtttcaatgcgcgtttttccgggcagtattgtgaaagaaggcgacctcttggcagaaattgatcctacagatcaagaaaatgatctgaaaagaaaaaaagctgcattatctcactattatgcgagcttgctagaacaagaagcctatctcgcccttgcacaaaaaaatttagagcgtcagaaaaaaatgattggagtacgcgctatttcacgggcggagttggatgacgctgcaacacaagtaaaaatacgcgaagcacaagttgctcagcttcgtcagcagattatacaggcacaaattgatgtggacagtgcagaggtcaatttaggctatacgcggattattgctccttcagcgggaacagttttagcaacggttgtggaagaagggcagaatgttaacgctgttcaatcggcacctacaattgttattttaggtgatttgtcaaaaatgacagtcaaagcgcaaatttcagaagccgatattcttaaagttcagcctggacagtctctttattttacggttttaggcaattcacaacggcgttatgaaggcgttttagaaagagtagagccggcgcctgaatcaattcgcgctgatgtgagtattaatcctggtatggtaggaggttctagcgctctcgtctcatcagctatctattataatggtattgtgcatgttgataatgcagataattttttacgcacctatatgaccgcgcaagttcatatcattttgggtcgtgctcaggatgttctgttgattccaagtgatgctttgcgtgatgagacgaacgagcgtaaagcatgggtttctgttttggtagggaaagataaagtggttgcaaaacaagtgactgttgggcttaataacaaagttatggctgaaattctttcagggcttgaggagggtgaagtggtgatcacaggttcacctgatggagtgatgccagatattcctgatgaacagagcaaaaatgaaagctaa
>BH12450|3.7779043984708025
atggaacgcacacttgtactcattcgtcatggacaaagtgaatggaatctcaaaaatctctttaccggttggaaggaccctggtttaacagaaaaaggccgtaccgaagcaatagcagcaggtaagaaacttaaagaaactggtttaaaatttgatatcgcttatacatctgctctacagcgtgcacaaaaaacagcccagaacatcttagaacaaatggaacaatcagatttagaactgataaaaacccccgcactgaatgaacgaaattatggtgatctctctggtttgaataaagatgaagtgcgtcaaaaatggggagaacagcaagtgcaaatatggcgccgctcctatactattgctccccctaatggagaaagccttcgcgatactggtgctcgtgtttggccttattatcttcaccatatccaacctcatattttgcgctctcaaactgttttgatcgcagcacacggtaactctcttcgtgctcttattatggcacttgaaggcttaaatagtgaggaaattatctctcaagaattagcaactggcattcctatagtttatacatttaattcggactcaacaatttcgtcaaagacaatcatcaccccttaa
>BH15920|3.7770580962510993
atgtctcgtgcctgcgaattgacaggaaaaacagttcagtatggcaataatgttagccatgcgaataataaaacccgtcgtcgttttttgccaaatctttgcaatgtgacattgatttctgaagtgttacagcaaagttaccgtttgcgcgtttcggcaagcgctttacgttctgttgagcaccgcggtggtcttgatggatttttggttaaagccgatgataaagaattatcgcaacgtgcccgtttgttaaagcgccagattgttaagaaaaaagctgaaaaagcggcgtaa
>BH08790|3.776901698359684
atgcgtctttctcaatatttccttccacttttaaaagagaatcctaaggaagcagaaattatttctcatcgactcatgttgcgtgcaggtatgattcgtcagcaaacatcagggatttattcttggcttcctttgggtaaaaaagtgcttgataaaatttgtaaaattattcgtgaggagcaagaacgagctggtgctatagaaatattaatgcctacaattcaatctgcggatctttggcgtgaaagtgatcgttatgatgattatggtttagaaatgctgcgtattaaagatcgtcaaaaacgcgatttactttatggtccgacaaacgaagagatggtaacagatatattccgttcctatattcgttcttataaagatcttccgcttaatttgtatcatattcaatggaagtttcgtgatgaaatccgtccacgttttggtgtaatgcgctcacgggaatttttaatgaaagatgcttattcttttgatcttgattatgagggttctaaaatatcttataatcgtatgtttgttgcttatttacgcactttttcttgtcttggcttaaaagcaattcctatgcgtgctgatacaggtccaataggtggtaaactcagtcatgagtttattattttggctgaaacgggagagagcgctatcttctgtgataaacactttcttgaacttactgttccagacagttcgatagattttagtgataaagctattttagccaatattgttaaacagtggacctctttctatgcagcaacagaggaaatgcacgatgaagaagagtgggctaagatttctgataataatcgcctctcagcccgtggtattgaagtaggacatattttccattttggtacaaaatattctgctccaatgggagcaaaagttatgggacaagatggaaaagagcatttggtttctatgggatcctatggtattgggccttcacgtcttgttgccgcagttattgaagcttctcatgatgagaatggtattatttggccaaagtcgatagctccgtttgattttggtatcatcaatatgaaaccagatgatgaaaaatgtacacatgcgtgtgaaactctctataaaggcttaaggtatgctggttttgatccattattagatgatagaaatgaacgtcctggatcaaaatttgcaacaatggatttgattggtctgccaacacaaataattgttgggcctaaaagtgttgcacaaaatgaagttgagattaaagatagaaaaacgggtataaaaaaatctctaacggttgaaaatgtactcaaccagttttctgtaatttga
>BH15020|3.7760347989628693
atgaaaattaatggcaatgaaattcgacctggtaatgtgattgagcatcaaggaagcttatgggtcgctgtgaaatgcaatgctgtaaaaccaggaaaaggtggcgcatttaatcaagttgaaatgaaaaatctgatagatggtacaaaactcaatgaacgttttcgtgcagccgaaacggttgaaagagtacgtcttgaacaaaaggattttacttttctttatcaacaaggtgatgctttaatttttatggattcgcaatcctatgaacaacttgaattacaaaaagattttgttggtgaacgtgctgcttttctccaagatgggatgactgtaactgttgaactttatcaagaaaaaccgattggtatatcgcttcccgatcaggtgagtgtaacgattgttgaagctgaccctgccctcaaagggcaaacggtcacagcctcttataagcctgccattcttgaaaatggtattcgtattcttgtaccaccttttattaacgccggcgaacgtatcattgttgacaccaatgaattgatttatgtgcgtcgtgcaaatgaaaaagataaataa
>BH05540|3.768199653877437
atgaaaaatcatactttttcttttccaaatattttaacttatgcacgaattgttgctgtgccaatggttgttgcatgcttttttttagaaggacgactgcaatcaagtgatattgcacgttgggctgctgtttctatttttgtagttgcatctattactgactttcttgatggttaccttgcccgtatttgggaacaaacatctaatattgggcgcatgttagatccaattgcagataaacttctcgtctcggcctgtttactcttgctcgcagcagacagtactattgcggggtggacattatgggcagctattattattctttgtcgggaaattcttgtatccggattgcgtgaatatttagctgaattgaaagttagtgtccctgtctctcgcctcgcaaaatggaaaacttttgtacaaatgatagctattatctttcttttagcgggaccagctggcaataaaattatcccttatacattggaatttggcatcactatgctgtggatttctgcccttcttacattgtggacaggatgggattattttcgtgcaggtttaaaacatgttatcatataa
>BH06300|3.7552114873746767
atgatcaccaccgaaggaactagaagtttagagactttagatattgaaaaattgctttcaatattaccgcatcgttatccgtttttattgatcgataggattgttgaaattgatggtgagcaagaagctattggtattaaaaatataaccattaatgagccgcattttgtggggcattttcctgcaaaacctgtcatgcctggcgtgttgattttggaagctatggcacaaacagcaggagcaatttcacttttaagattagggaataagcaaacaaatttggtttatttaatgactgttgataatgcgaagtttcgtaagccagttatacctggtgatcagctaaagatccatgttcggcttttaaaaaagcgatctggcatgaggcgtttttcgtgtattgcagaagtaaagggtgtccgtgttgctgaagcggaaattgctgcgatgattctcgagaaagagtaa
>BH00720|3.7535864081960146
atgactgatctcacacaacttgaaatgattattgaaaaagcatttgacgaccgcaactctatcaatacaaccactaagggtgaaattcttgagagtgtcgaacatgcgttaaaccttcttgataaaggtgaagtccgtgttgtaaaacgtcaaaaaaatggaaaatggcacgttcatcaatggttgaaaaaagccgttcttctttcttttcggctcaatcctatgcaaattatgaccggtggagtaaatggaacatcttggtgggataaagtcccttcaaaattttctcattggcaagaagctgactttaaaaaagcggatttccgttccgttcctggagcgattgtacgccattctgcttatattgcacccaatgttattctgatgccatcctttgtcaaccttggtgcttttgttgatgaaggaacaatggtcgatacatgggccactgttggttcttgtgcacaaattggcaaacatgttcatctttctggtggtgttggtattggaggtgttttagaaccactgcaagcaaacccaacgattattgaagatcattgttttattggtgcacgatctgaagtcgttgaaggctgtattattcgtgaaggctctgttttaggaatgggagtctttattggaaaatctacaaaaattattgaccgtacaacaggtgaaatttttataggcgaagtccctccctattctgtcgttgttccaggttctcttcccggaaaaccactcccaaacggtgaaataggccctaatctttattgtgctgttatcgtgaaacgcgttgaccaaaaaacacgagaaaaaacatctattaatgatcttttgcgtgactaa
>BH09780|3.7533729350494047
atgtctgataaaatgaatttaccttttgataaagaacatattgagtcaatagaattacgttctgctttacaagagcgttatttggcttatgcgctttctactattacgcaccgtgcgttgcctgatgtgcgtgatggtttgaaacctgtgcataggcgtattgttcacgctatgcgtttactcaaacttaatccaggacattcttatgcgaaatgcgcaaggattgttggggatgtcatgggaaaatttcatccacatggtgatgcatctatttatgatgcattagtgcgcttggctcagaattttgctgtccgttatccattggttgatggacaaggcaattttgggaatattgatggtgataatgctgctgctatgcgttatacggaagcacgcatgactgaagtagctgcattgctgcttgaaggaattaatgaaaacgctattgattttcgtttaacctataatgaggaagatgaagaaccgatcgttttacctggagcttttcctaatcttttagcaaatggttcatcaggtattgctgttggtatggcaacatctattccaccccataatgtttctgaactttgtgatgcggcgcttcatttgattgcgcatcccaatgcccgtgatgaggaattaaatcactttgtgcttggacctgattttccaacaggtggcattttagttgaacctaaaaagagtattgaggaatcttatcgtgttgggcgtggtttttttcggttgcgttcgcgttggcatcaggaaaccggtaaccgtggttcttatgtgcttgttgtgactgaaattccctatcaagttcaaaagtcacgacttattgaaaaaacagcagaattattgcttgcacggcggttaccaatgcttgaagatattcgtgatgagtcagcagaagatattcgcattgtacttattcctaaaaatcgtaccgtcgatcctgagattcttatggagtctctttttaaattgactgattttgaaataagatttcctctcaatcttaatgttttgtcttttggaaaagtaccgaatgttctttctttgcgggaaagtttaaaacaatggcttgaacatcgtcaagaggtgcttattcgccgttctcgttatcagcttgacgaaattgaacgacggttggaaatcctccatggatatcttatcacatatttgaatcttgatgaggtgatccagattattcgggaagaggatgaaccaaaaaaaaagcttatcgatcgttttgaattaacagaaaatcaagctgaagctattcttaatatgcgcttgcgttctttacgtaaacttgaggaatttgaaattcgtaaagaatttgaaaccttgagggctgaaaaagaaaaactgcaaaatttgttagattctcggacaaagcaatggaaaataatttcagaggaaatcataaaagttcgtaaagtttttggtcctcatactctcttagggaaaaggcgtacaacatttgaagaagcaccaagacatgattttgatgatatttatcaggcaatgattgaaaaagaaccagttactattgttatttctgaaaagggttggatgcgtgctttgaaggggcatttgagtgattacaatgcactttctttcaaagaaggggattgtttgaaattagcatttccagcgtttactacagataaaattgtggtgataagtactggcggaaagttttttgctattgctgcaaatagtttgccgggaggacgggggcatggggaacccattcgtattttagttgatatggatgacgagcatgatctcctgacagcttttgtgcatcatacacaggaaaaacttctcttagtttcatctcatggaaatggttttattgtacctgcaactgaagtgattgctaatacacgaaaaggcaagcaagttatgaatgtgaaatttcctgataaggtaaaactttgtgttccagtaaaaggtgatcatgttgcagtggttggtgaaaaccgtaaaatgctcatttttgccattgaacaaataccagaaatgagtcgtggtaaaggtgttcgtttacaacgttacaaacaagggggagttgttgatgtcaaaacttttaatttatcagaaggtttaagttggcaagatacagctgaacgttgctttaaccgccaagcgagtgatctcattgagtggatgggagtacgttctggggtagggcgtgtggttccgaaaggctttccaaaatcagggaaatttaccaattaa
>BH16680|3.7532820271364096
atgcaattatatgatgttgttgttattggaggtggtcatgctggctgcgaagcagcttatgcatcagcgcgtgctggagcacagacagcactcattacacataaaatatcagcactaggaacaatgtcgtgtaatccggctattggagggcttggaaaaggacatctggttcgtgaaatagatgcttttgatgggctcatgggacgagcagcagatgcagctggaattcaatttcgacttcttaatcgacgaaaaggaccagcagtaagaggtccgcgcgcgcaagctgaccgacaactctataaagaagcaattcaaaagcttttacaaaaacaagataatcttattctcattgaagatgaagttattgatctgattgttaaagataagagtatttcaggtgttatattaaaaaaacaaggaatactcccttctggtgctgttgttttgacaacaggtacctttttaaatggttttattcatattggtgataaaacatgggctgctggacgtatgggagaacagtcaagtataaaacttgctgaacgtttaaaaagttatggcataaatcttggtcgattaaaaacaggaactcctgctcgtcttagcaaaaaaacaatccgttgggaatgtcttcctaaacagcaagctgacgaaaatcctgtacctttttctcttttgactgaaaaaattgaacagcctcaaattgaatgtgccataacacgtacaaatgcacaaacacatcagattattcgtgaaaatattcatcgctctgctttatattcaggaaatattgaaggattaggaccacgttattgtccttcaattgaagataagattgttaaatttggagaacgtgatgggcatcagattttcctagaaccagaaggattaaatgatgatactatttatccaaatggtctttctacttctcttcctgaagatgtacaagtttctttattgaaaacaattgaaggattggaaaatgttacaattctacaatctggttacgctattgaatatgattttgttaatccacaacagttaactaaaactttggagttacgttctttaccaggattatttttagctggccaaattaatgggacaacaggatatgaagaagccgcagcacaaggtcttttggctggactaaatgccgcacgtaaggtaggtggattagatgaaatacttataagtcgttctactgcttatattggtgttatggtagatgatttagtctcgcgtggggtttgtgaaccttatagaatgtttacatcacgtgctgaatttcgtttatctctgcgatctgataatgctgatgctcgtttgacacctttagcacaacaattaggtattgtaagtaaattacgttgggagtgctatcagaaaaaacaacagcgtcttgatcaagcgcgatcactatgccaagagctttttctaacgcctaatcaagcatctgctcatgggttgcaagtgaatcatgatggaattcggcgttcagcttatgatcttcttgcttatcctcatatgagtatagagcgtctttcacatatttggccacagttacaatccattgattctaaaacagttgaatctgtagaaattgaagcacaatatgcagtttatttggaaaaacaagcacaagatatccttgctcttcaacgagatgagcgtttagaaattccttcttctcttgatgttcaggcaatttctggtctttctaatgagctcaaaacaaaaattcaaaaaatatcgccacgttcaattgctgatgcacaaaaaattgatggtatgacgccagcagcattatcacttattatcacttatattcaacgtcaaagacgtgaaaaggctaaatcagcttaa
>BH05120|3.7529520617300243
atgaagatgagagtcttaaaaacaattcccgaagtacgccaatctatcacagaagaacgacgtttaggattttcgattggtttggttccaactatgggagcattgcataatggtcacatcgcattagtacggcgagcaagggcaatgtgtgatcgagtattggtttctatttttgtcaatccgaagcaatttggtcccgatgaggattttgataaatatccaagagatttgaaaggcgattgtgctttgttagaagaagccggtgttgaatatctttttacaccttctgtagaagaaatgtggccaccgggaaatgagacaattgtgaatgtagagaaattgtcacgtatgttgatagggaaattacgtccaggacatttttgtggtgtgaccagcgttgttgcgaaactttttaacatcgttcagccggataaagctttttttggggaaaaggattttcaacagattttgattgttcgtcgtatggttgaagacttagcttttcctattgaagttgtaggagtgcctgttttacgtgaagcagatggtgtagcgagttcttcccgtaatcagtttttaacattagaagatcgaaaagcggcaaaaattattcctgagagcggtaaagctgctgaaaatctctatcgccaaggggaacggtcggttgataaattatgtaaaattgttcgggatattttacagcaagaatcgcgcgcgattattgaatcaatagacttacgggatatggaaactttatctgtggttaaggggagattggataaatcggcagttttattattaactgtccgttttggtgaaattaggcttattgatcaatacatattgcaagaaaagggctga
>BH06500|3.752255731978935
atgactattgtactaaatccgggcaaagtaacacttagccaacttgaagctgtttactggaatggtgaagtaagcaaacttcatcatgatacgcattttgctatcaagaagggagcagaacgcattgcaaaaattgctgctggaagtgagccagtttacggtatcaataccggttttggtaaattggcgtcgattaaaatcgatgcagacaatgtggttgttttacaaagaaatcttattttatcacattgttgtggtgtaggggtgcctttagcagaaaatattgtgcgtttaatgatgactttaaagctcatttcgttagggcgaggggcttcaggtgttcgtctagaattggtgcaattgctagaaaatatgcttgcaaatggggttattcctgtcatccctgaaaaggggtctgttggtgcatcaggtgatcttgcaccacttgctcatatggccgctgttatgatgggagagggagaagcgttttttcagaatattcgtatgagtgggattgccgctttagagaaagcaggattgtgtcctattactttagaggcaaaagaaggtttggctcttattaacggcactcaaacatcaacagcacttgctcttgcaggtctttttcgaggttatcgggcattatgtggtggacttcttgcaggagcattgacaaccgatgctcttatgggatcaacagcaccatttcatcctgatatccatattttacggggccattatggacagattgtggtatcggaaacattagaaaagctcgtaaaggattcaggaattcgcgctgcacatttgcgtgatgatgaccgtgtacaggatccttactgtatacgttgtcaaccacaagttatgggtgcatgttttgatcttcttatagccgcagcaaaaacactgattattgaagcaaatgcagtcacagataatccattgattttaagtgacgatacagttgtatcgggtggaaactttcatgctgaacctgtagcatttgctgctgatcagatcgctcttgcattatgtgaaataggatcaatttctcaaaggcgcattgctcttatggtggatccagcggtttcttatgggcttccagcttttttagccaaaaatgcaggtcttaattcgggttttatgattgctgaagtaacagcagcagctttaatgtctgaaaataaacaaatggcgcatcctgcttcggttgattcaactccaacttcagcaaatcaggaagatcatgtttcaatggcttgccatggtgctcgtcgattgttagcaatgagtgaaaatctttttactattattggtattgaaacgcttgttgcagcacaaggaattgaatatcgggctcctttaaaaacaagctccttattgcaatctgttatggaatatctccgcaaaaatattgatactttgaagggagatcgttatctggcatcagatctccataaagcgcatatccttgtgagtgaagggcgtttattatccgttttatcagaaacaatttttccacaattaaaaccaaaataa
>BH14700|3.751153598136261
atgaaagcaaactttaatgaagattgggatctcgatgagagtgggttgcacaacgagatcaatgttacccctttcattgatgtcgttttagtgttgcttattgtttttatggttgctgcacctttggccacctctgttattcctgttcaattaccttccattactcaggcaccttctgtgattcagcctgacgaacctctttatgtgaccttgcaaaaagatcattctctttatgttggtgatcatcttgtcagcaaaacaacctttgtagaagccttgttgaaggaaacaaatcagaatctagaaacaaaggttttgatcaaagccgatagcgaaatcgattatgggactgtggtggatttgcttaatcaaatacgtactgctggatataccaaagtcggtcttataggattgcaaaaatctaccaatatttctgcacgaggtgtaaaaaataataaaacggcaggtgcggtagaagctacggagataaatgttacaggcgatgctggcgtggtagcgaaaagcggtgaggtggtaaacgccaatactgctacgatggaaattgtttctcctggagaataa
>BH07450|3.749102434776057
atgcatgatcaaacagtattcatcactggtataggattgataacctctttgggtgaaggggttgagcatcattgggatatattgaataacacaacccttacaccaaatcttgattgtacaactttctccccctacactatccataaattgcccgaaatcaactggggtttgcaaattccaaaacgaagcgatcaacggcaaatgggaacgtggcaacgtcttgggacttatgcagcgggccttgctcttgatgatgcaggtataaagaataatgaacaattaacgtcaacaatggatatgattgttgcagcaggtggaggagaacgtgacattgatgttgacacacaaattctttccaaagcacgtataggagctgatcatgcttctatgttaaattcaatcctttcaactgaacttcgtccaactctgtttttagcacaactttcaaatcttttagctggaaatatttcaattgttcataaagtaaccggatcttctcgtaccttcatgggagaagaagggtgtgggctttctgcatttcaaattgctgtagctcgtattcgatcaggacaaagtacacatgtattggtaggaagctcttataatgcacaaggctatgatatgctgttagcgcatgaacttggaggtctcttatcacgcagtggatggtcgccagtatgggatcgtaaaaattgccttggtggtggtattataacgggttctggtggtatctttctagtccttgaaaatgggaaacatgcgaaaaaacgtaatgcacgtgcttatgctgaaattagccagatcatcacggatcaaacagacagaacaaatattccacttgaaaaatccattgcaacactgttgaaaacagtaggagctaaaaattctttagtcatttcagcggcttcaggatttcatgaagtgaccaaagcagaacaaaatgctcttgaggctaatgatatgttttaccgcggtatcacaacattatttggttatatgcgggaagcacaatttcctttagctctcgcacttgctgcactttctattgaaaaaaaacgctgttttccagcattcagtgctcatgaaaaaccttttcctaaagaaatacgtgaagcatttgttacaaccattggtatcaaaagagctgaaggtatagcacagctaactgctgtataa
>BH05980|3.7481540739473624
atgaaagatgctgaccgccaatttaataatgcttttttgctaccaaaacagcctcgggaatcatttttgaatattccattgactatagttattttgatagcactttgtttttgtatttattgcgttacccagtattttttttctgatgagctttatattgaaagccttgaatttttttcatttacaccagtattattcaaggctgcacctttagcatttgctcatactattatgagttattcattcatgcatgggagttttgaacatactactattaatatggcttggcttttagtttttgggtctcctttggtaagacattttggcagtttacgttttttagttttttgggtcttaacagcagctatttctgcgttgacttattttgcatttcatcaaaatagtatagcatcgcttgttggggcttcgggtgcagtttctggaatgatgggtgctattgcacgttacggtttttctcctgtttattttggtatcagtacgcaaaatgggaggttttttgggcctttgtggtcgattaaaaaaacactttgttccaagacggtccttgtttatgttggtgtatggctgataattaatttcattataggtatttcttcctctttgtttgaaagagacgatatttcaattgcatgggaggcccacattggtgggcttgtttcgggttttttgttggttggtatttttgacgtttcgcccggtaaagtaaagattatcctctaa
>BH00930|3.740899546508447
[truncated: 1,050,395 more chars]
