# Supplementary material for: Bioinformatic Assessment of Factors Affecting the Correlation between Protein Abundance and Elongation Efficiency in Prokaryotes
Source: Int J Mol Sci. 2022 Oct 9;23(19):11996. doi: 10.3390/ijms231911996 (PMC9570070; doi:10.3390/ijms231911996)
Supplement: Supplementary file 1 [file ijms-23-11996-s001.zip › EloE/output_folder/Bartonella_henselae_str._Houston-1_283166/bartonella henselae str. houston-1_number_eei.txt]

number	single	first	middle	last	EEI4
1	0	1	0	0	3.2054491685678874
2	0	0	1	0	3.089177691638315
3	0	0	1	0	3.387862291081945
4	0	0	1	0	3.098269885901554
5	0	0	0	1	3.269883910041149
6	1	0	0	0	3.622612058465719
7	1	0	0	0	3.0137883402025114
8	1	0	0	0	3.458323622885706
9	1	0	0	0	2.564458804871272
10	0	1	0	0	3.081405840388137
11	0	0	1	0	3.425245721210019
12	0	0	0	1	3.6458076473365155
13	0	1	0	0	2.8136399001777703
14	0	0	0	1	3.3741506578177423
15	1	0	0	0	3.284954359422407
16	0	1	0	0	3.8537630307727184
17	0	0	0	1	3.430651196640378
18	1	0	0	0	4.590724361469372
19	0	1	0	0	2.9748691224589723
20	0	0	0	1	3.4044329418231714
21	1	0	0	0	3.1433536705638603
24	0	1	0	0	3.689990310329129
25	0	0	0	1	3.702741727841289
26	1	0	0	0	3.8746814270464753
27	0	1	0	0	2.765583408889046
28	0	0	0	1	3.331707455473154
30	0	1	0	0	2.783840077280934
31	0	0	0	1	3.394973417338093
32	0	1	0	0	3.587376319274119
33	0	0	1	0	3.085616075171887
34	0	0	0	1	3.086354329843052
36	1	0	0	0	3.331314503891033
38	1	0	0	0	3.06279566812836
39	0	1	0	0	3.274086098358774
40	0	0	0	1	3.4284711992009975
41	1	0	0	0	3.5261355215894263
43	1	0	0	0	2.9301447413285158
44	1	0	0	0	3.284766828317447
45	0	1	0	0	4.0955941877743225
46	0	0	0	1	3.3327069690979916
48	1	0	0	0	2.9618584918769164
49	1	0	0	0	5.5243375303288715
50	0	1	0	0	3.6044823765460388
51	0	0	0	1	2.704906306385215
52	1	0	0	0	3.554624183421687
53	0	1	0	0	3.159586892553249
54	0	0	0	1	2.92787073504557
55	1	0	0	0	4.749900091567182
56	1	0	0	0	4.443832501133728
57	1	0	0	0	2.449909423830439
58	1	0	0	0	2.856601914060244
59	1	0	0	0	2.990319991058347
60	0	1	0	0	2.936097386938375
61	0	0	1	0	3.224205231865166
62	0	0	0	1	3.2795225500903014
63	1	0	0	0	3.5779745072458136
64	1	0	0	0	2.9583691399773038
65	1	0	0	0	4.67143474072487
66	1	0	0	0	3.6664541611142987
69	0	1	0	0	3.9803296049737376
70	0	0	0	1	3.5233511312094237
71	1	0	0	0	4.249539700877971
72	1	0	0	0	3.7535864081960146
73	1	0	0	0	3.7158875449058995
74	0	1	0	0	3.2644142449160327
75	0	0	1	0	3.4358864421491115
76	0	0	0	1	2.9812988666665654
77	1	0	0	0	3.8149972193113997
78	1	0	0	0	3.158942487585063
79	0	1	0	0	3.4895741809839005
80	0	0	0	1	3.0686816818427447
81	1	0	0	0	3.718634364208411
82	0	1	0	0	3.8444227907538338
83	0	0	0	1	4.087232966797533
84	0	1	0	0	3.8203632336790485
85	0	0	0	1	3.951167003968494
86	0	1	0	0	3.4714713147129506
87	0	0	1	0	3.7978441973384185
88	0	0	1	0	4.116961102510693
89	0	0	0	1	4.639401695933184
90	1	0	0	0	3.7926057781457914
91	1	0	0	0	2.8075577088944446
92	1	0	0	0	2.8893225690681517
93	1	0	0	0	3.740899546508447
94	0	1	0	0	3.3404871467544406
95	0	0	0	1	3.219750172880677
96	1	0	0	0	4.979879640185848
97	1	0	0	0	4.414438304730445
99	1	0	0	0	3.3586006474083656
100	1	0	0	0	4.17157800179954
101	1	0	0	0	2.86376850288725
102	1	0	0	0	3.4033932905734448
103	1	0	0	0	3.294577433863951
104	1	0	0	0	3.2927583097907145
107	1	0	0	0	2.9424729877834714
108	1	0	0	0	3.134644241016305
109	1	0	0	0	3.1345876125437915
110	0	1	0	0	2.6825379405746315
111	0	0	1	0	1.7771155618463388
112	0	0	0	1	2.9203409874209685
113	0	1	0	0	3.249295937583045
114	0	0	0	1	2.606841187044218
115	1	0	0	0	4.071744881426319
116	1	0	0	0	3.5093783348586585
117	1	0	0	0	4.2504840198526095
118	0	1	0	0	4.298694626097826
119	0	0	0	1	4.863421179112328
120	1	0	0	0	3.390863802885851
121	1	0	0	0	3.614701718009897
122	0	1	0	0	4.098348966021944
123	0	0	1	0	3.7098521322181726
124	0	0	0	1	3.173207198418883
125	1	0	0	0	3.3642098456328897
126	1	0	0	0	3.571009711344327
127	1	0	0	0	3.5733453398369996
128	1	0	0	0	3.087554929798498
129	1	0	0	0	3.1019871792462816
130	1	0	0	0	2.3522960265007127
131	1	0	0	0	4.0815699989299175
133	0	1	0	0	3.632577096128336
134	0	0	0	1	4.265385829474518
135	1	0	0	0	3.7031745538658587
136	0	1	0	0	4.239549613888179
137	0	0	0	1	4.046617122666392
138	1	0	0	0	3.8694125780872404
139	0	1	0	0	3.306153990132631
140	0	0	0	1	2.7949722508857406
141	1	0	0	0	2.259231115380414
142	1	0	0	0	3.3518379738259427
143	1	0	0	0	1.910743046157974
144	1	0	0	0	3.5682639470859185
145	1	0	0	0	3.8587447021265504
146	1	0	0	0	4.0307013361541895
147	0	1	0	0	3.9764834640396156
148	0	0	1	0	3.802143731965137
149	0	0	0	1	2.968751556868552
150	0	1	0	0	3.489453942493698
151	0	0	0	1	3.556431597719009
152	0	1	0	0	5.303651915253161
153	0	0	0	1	4.591769025307825
154	0	1	0	0	4.166086119265209
155	0	0	0	1	3.3673050610410518
156	0	1	0	0	2.9195726685649706
157	0	0	0	1	4.191700126020336
158	0	1	0	0	3.1994972183189296
159	0	0	1	0	4.098711961352195
160	0	0	0	1	3.280528508785503
161	1	0	0	0	3.6366005036755475
162	0	1	0	0	3.4895620292235954
163	0	0	0	1	2.588480716412562
165	1	0	0	0	3.9163510663417944
166	1	0	0	0	3.5074437155245635
167	1	0	0	0	3.2173695592738336
168	1	0	0	0	3.369720628127514
169	0	1	0	0	2.56462592412514
170	0	0	0	1	3.209737593393274
171	0	1	0	0	3.9140785797286997
172	0	0	0	1	3.71313933180673
173	1	0	0	0	2.656599947298728
174	1	0	0	0	3.5697989068840763
175	1	0	0	0	3.4671321932262056
176	1	0	0	0	4.888173679504811
177	1	0	0	0	3.148949871664725
178	1	0	0	0	3.614048989004253
179	1	0	0	0	3.391136975540791
180	0	1	0	0	3.0910712366410507
181	0	0	1	0	3.2807073820204082
182	0	0	0	1	3.075283778451518
183	1	0	0	0	3.296253611704569
185	0	1	0	0	3.1147094086020632
186	0	0	1	0	3.055942717438176
187	0	0	0	1	3.0128792022669284
188	0	1	0	0	3.6944471441335764
189	0	0	1	0	3.960618219734842
190	0	0	1	0	3.146778932918464
191	0	0	0	1	3.658882765351112
192	0	1	0	0	3.01022670157917
193	0	0	0	1	3.8514330414075872
194	0	1	0	0	3.2599179825972735
195	0	0	0	1	3.496429251406595
196	1	0	0	0	4.563639202895801
197	1	0	0	0	3.802728779469556
198	1	0	0	0	3.0501970066816217
199	1	0	0	0	3.0754084237577177
200	0	1	0	0	3.1020450510058164
201	0	0	0	1	3.0570531633183533
202	1	0	0	0	3.1057145169359206
203	0	1	0	0	3.9963243600614446
204	0	0	0	1	4.3880378782984035
205	0	1	0	0	2.5788587069789526
206	0	0	0	1	3.531545518396057
207	1	0	0	0	4.237017290258525
208	1	0	0	0	3.5059450719440606
209	0	1	0	0	2.746649529053158
210	0	0	0	1	3.2457706632633467
211	0	1	0	0	3.6947832276471066
212	0	0	1	0	3.3246962775238584
213	0	0	0	1	4.419198600947431
214	1	0	0	0	3.387447374267639
215	0	1	0	0	2.48429479852178
216	0	0	0	1	3.196166763433406
217	1	0	0	0	3.424988205179304
218	0	1	0	0	2.7637820859312945
219	0	0	0	1	3.897285986438642
220	0	1	0	0	2.9034092667655136
221	0	0	0	1	3.278850392179517
222	0	1	0	0	3.173024248860624
223	0	0	1	0	2.1618321584585254
224	0	0	0	1	2.9943559698934274
225	1	0	0	0	2.987777797108626
226	0	1	0	0	3.5769198737487784
227	0	0	1	0	3.9316089903746794
228	0	0	0	1	3.1457014330851574
229	1	0	0	0	2.5392088062884284
230	1	0	0	0	2.4124016743026866
231	0	1	0	0	3.092084808582869
232	0	0	0	1	3.430121956471705
233	1	0	0	0	3.107196241255224
234	0	1	0	0	4.117421223761614
235	0	0	1	0	3.894573718725607
236	0	0	0	1	3.6853783476785806
237	1	0	0	0	3.117419818973715
238	1	0	0	0	4.026950989621138
239	1	0	0	0	4.306190293959428
240	0	1	0	0	4.105802472673669
241	0	0	0	1	4.407967767842581
242	0	1	0	0	4.156299396157633
243	0	0	0	1	3.865305914977782
245	0	1	0	0	3.196134006421227
246	0	0	0	1	3.9931382608583075
247	1	0	0	0	3.901250691428503
248	0	1	0	0	3.5763220930044346
249	0	0	0	1	3.5828601636731308
250	1	0	0	0	2.677859577547032
251	1	0	0	0	3.6213509794778678
252	1	0	0	0	3.856541886386872
253	1	0	0	0	3.905449146817975
254	1	0	0	0	3.919882997056896
255	1	0	0	0	2.6492951395749365
256	1	0	0	0	3.2994130886163653
257	0	1	0	0	3.4051700579533097
258	0	0	0	1	3.808695271962468
259	1	0	0	0	4.043211753741474
260	1	0	0	0	3.6974103510185223
261	1	0	0	0	2.557582051653501
262	0	1	0	0	3.546372276998347
263	0	0	0	1	3.0392945419028417
264	1	0	0	0	2.862518409528364
265	1	0	0	0	3.307855030218151
266	1	0	0	0	3.6633700673305296
267	1	0	0	0	3.825612193261861
268	1	0	0	0	2.0760160568155452
269	1	0	0	0	2.4313467398938267
270	1	0	0	0	3.659958439850365
271	0	1	0	0	2.800664314356529
272	0	0	1	0	3.1410623847432535
273	0	0	0	1	4.014012100688638
279	1	0	0	0	2.7826420043718945
280	1	0	0	0	3.0885164886950434
281	0	1	0	0	2.6111588774951624
282	0	0	0	1	2.2712952349646716
283	0	1	0	0	3.0654272847644854
284	0	0	1	0	2.236086195469202
285	0	0	0	1	3.015238180485653
286	0	1	0	0	3.812820503076975
287	0	0	0	1	2.9669635992047376
288	1	0	0	0	3.1120617889407947
289	0	1	0	0	2.5832176292744524
290	0	0	0	1	2.682206747203399
291	0	1	0	0	3.0205904605805065
292	0	0	0	1	2.828358804227655
293	0	1	0	0	3.1049337553698177
294	0	0	0	1	2.67807338386618
296	0	1	0	0	2.5777225517411453
297	0	0	0	1	2.1303926444801013
298	0	1	0	0	3.261828580725085
299	0	0	1	0	2.8202324291225325
300	0	0	1	0	3.0761166610498547
301	0	0	0	1	2.8057955425873753
302	0	1	0	0	3.0002803080409004
303	0	0	1	0	2.583866748096192
304	0	0	0	1	2.810117036489479
306	1	0	0	0	3.133114118312221
307	1	0	0	0	2.910790765450957
308	1	0	0	0	3.7089289493035427
309	0	1	0	0	3.486158466310831
310	0	0	1	0	2.73137045326505
311	0	0	1	0	2.6181911774279327
312	0	0	1	0	3.1478600436510376
313	0	0	1	0	3.2281544973649203
314	0	0	1	0	3.050082202467186
315	0	0	0	1	2.696079297614152
316	0	1	0	0	2.3356195701575455
317	0	0	0	1	3.033892827006111
318	0	1	0	0	3.1422790891779546
319	0	0	1	0	2.67946500575861
320	0	0	0	1	2.0848114453551143
322	1	0	0	0	2.568541379881223
323	0	1	0	0	2.6928938234824287
324	0	0	1	0	2.8319959032341657
325	0	0	1	0	2.731092448807842
326	0	0	1	0	2.681399695915067
327	0	0	1	0	2.8113923096657882
328	0	0	1	0	3.160547717427897
329	0	0	1	0	2.55686998562336
330	0	0	1	0	2.9463899180428545
331	0	0	0	1	3.6560851300126576
332	0	1	0	0	4.049418147463711
333	0	0	0	1	3.104323734754591
334	1	0	0	0	2.1186762223799502
335	0	1	0	0	3.8217829874205655
336	0	0	0	1	3.270204736944403
337	0	1	0	0	3.0131971648538896
338	0	0	0	1	2.875352913945972
339	0	1	0	0	2.483839898277671
340	0	0	1	0	2.433057446237785
341	0	0	1	0	2.1743960311402915
342	0	0	0	1	1.9535833736539878
343	0	1	0	0	2.6249811652083754
344	0	0	0	1	3.578420098334209
345	0	1	0	0	2.773315093491792
346	0	0	1	0	3.2647161382031054
347	0	0	0	1	4.449336310541723
348	0	1	0	0	3.248081051109124
349	0	0	0	1	2.833315426278635
351	0	0	0	1	2.968253316779646
352	1	0	0	0	2.8931338590576754
353	0	1	0	0	2.9716214253786
354	0	0	1	0	2.7449467076921565
355	0	0	1	0	2.9408376525842455
356	0	0	0	1	3.2571693891383777
357	1	0	0	0	2.4420434643388935
358	0	1	0	0	2.376106206519322
359	0	0	0	1	3.0190854385323633
360	1	0	0	0	3.600851600429302
361	1	0	0	0	3.824024250985979
362	0	1	0	0	3.0933768294605435
363	0	0	1	0	2.59116573338392
364	0	0	1	0	3.078028856129305
365	0	0	1	0	2.910653241039502
366	0	0	0	1	2.5022818246124934
367	1	0	0	0	2.750919664442048
368	0	1	0	0	2.985961605708633
369	0	0	1	0	2.756221330958239
370	0	0	0	1	2.7998284215574993
371	1	0	0	0	2.8381473899838836
372	1	0	0	0	3.5752769853016444
373	1	0	0	0	4.530376138181645
374	1	0	0	0	3.2359059737572498
375	1	0	0	0	3.001644382220129
376	0	1	0	0	3.0509925866345275
377	0	0	0	1	3.2938826365906007
378	1	0	0	0	3.9038038485757864
379	1	0	0	0	3.110747294900374
380	1	0	0	0	2.7332012476688545
381	1	0	0	0	3.670875204034614
382	0	1	0	0	4.196819733386717
383	0	0	0	1	3.639837462011252
384	0	1	0	0	3.5404713296073
385	0	0	0	1	3.301980203957981
386	1	0	0	0	3.7341514817161245
387	1	0	0	0	3.193688708706124
388	1	0	0	0	3.236156798600031
389	1	0	0	0	3.2318109934818287
390	1	0	0	0	3.5737782729210643
391	1	0	0	0	4.163427804090885
392	1	0	0	0	3.1843006363562094
393	1	0	0	0	3.5754475093661964
394	1	0	0	0	3.4633199885820685
395	1	0	0	0	2.9688566109485373
396	1	0	0	0	4.604218498804307
397	1	0	0	0	3.880987955767383
398	1	0	0	0	2.66378637917069
399	1	0	0	0	4.390695064025223
400	0	1	0	0	4.113430180247839
401	0	0	0	1	3.6391834079309247
403	0	1	0	0	4.266685251773011
404	0	0	0	1	4.604945437865565
405	1	0	0	0	6.529701737376031
406	0	1	0	0	5.236384123350776
407	0	0	0	1	5.096530438692115
408	0	1	0	0	2.990344329232956
409	0	0	0	1	2.6994828537501627
410	1	0	0	0	2.8131279738356523
411	1	0	0	0	3.1553135761923277
412	1	0	0	0	3.94449579576377
413	1	0	0	0	3.9237953862716015
414	1	0	0	0	3.867805965857239
416	0	1	0	0	3.5692759227758915
417	0	0	1	0	3.8557452339428613
418	0	0	0	1	3.5716435952519157
419	1	0	0	0	2.743330164184549
420	1	0	0	0	3.1025501950494707
421	1	0	0	0	3.4982489016623504
422	1	0	0	0	2.6898776426686775
423	1	0	0	0	3.4224163950037365
424	1	0	0	0	3.9946331825939496
425	0	1	0	0	4.213641327613195
426	0	0	1	0	4.413253567651188
427	0	0	0	1	4.648448489765018
428	0	1	0	0	4.952189636908698
429	0	0	1	0	3.3287837989737046
430	0	0	0	1	3.3444694190761592
431	1	0	0	0	3.5827224626134053
432	1	0	0	0	3.0696443612847157
433	1	0	0	0	4.008307241506942
434	0	1	0	0	4.049767161026332
435	0	0	1	0	3.2699935960651767
436	0	0	0	1	3.9488524646547924
437	1	0	0	0	2.3021558981512493
438	1	0	0	0	3.611253869712519
439	1	0	0	0	3.0065490326661846
440	1	0	0	0	3.3048754885483596
441	1	0	0	0	3.5443176475949802
442	1	0	0	0	2.7480504609910197
443	1	0	0	0	2.7132656955921783
444	1	0	0	0	2.4010230523150864
445	1	0	0	0	2.6748328726823614
446	1	0	0	0	4.1224459295342255
447	1	0	0	0	2.6963353931995417
448	1	0	0	0	2.8550192654947115
449	1	0	0	0	3.270439096661887
450	1	0	0	0	4.204148748036834
451	1	0	0	0	2.219048178361578
452	1	0	0	0	2.4515167048243423
453	1	0	0	0	3.112640713763393
454	1	0	0	0	3.3055505132303966
455	1	0	0	0	2.942468246958627
456	1	0	0	0	3.1270490960657726
457	1	0	0	0	3.837053646749976
458	0	1	0	0	2.277982346196556
459	0	0	1	0	2.865859501388479
460	0	0	0	1	2.8131620985395305
461	0	1	0	0	2.7333497990949343
462	0	0	1	0	3.654999144050935
463	0	0	0	1	3.3128498314564507
464	1	0	0	0	3.1091827999449917
465	0	1	0	0	3.188498841303403
466	0	0	1	0	3.9423444252808006
467	0	0	0	1	2.6866340697127074
468	1	0	0	0	3.865692289331131
469	0	1	0	0	4.421433343423536
470	0	0	0	1	4.190917911347137
471	1	0	0	0	3.5323035498200364
472	1	0	0	0	3.5639357490661574
473	1	0	0	0	2.77659166190309
474	1	0	0	0	3.105511448720065
475	1	0	0	0	3.073880159397867
476	1	0	0	0	2.6447774029700675
477	0	1	0	0	2.850459067909923
478	0	0	1	0	3.4524591787240246
479	0	0	1	0	3.6157519890350547
480	0	0	1	0	3.7019868757329117
481	0	0	1	0	3.231858714928373
482	0	0	0	1	3.3580328720036063
483	1	0	0	0	3.2392967935361376
484	0	1	0	0	3.2782462199716624
485	0	0	1	0	3.392105255488293
486	0	0	1	0	3.392882323378593
487	0	0	0	1	2.961677337030284
488	1	0	0	0	3.215442088715471
489	1	0	0	0	3.6835605464353987
490	1	0	0	0	3.1202657819980417
491	0	1	0	0	3.935246919369
492	0	0	0	1	3.500938077117595
493	1	0	0	0	2.5942743695618886
494	1	0	0	0	4.705592498888675
495	0	1	0	0	3.8487832190385776
496	0	0	0	1	5.0121171817522265
497	0	1	0	0	3.669491078302953
498	0	0	0	1	3.6787257701684175
499	0	1	0	0	3.947642833325865
500	0	0	1	0	4.009568869093593
501	0	0	1	0	4.047096347565102
502	0	0	0	1	3.811553383485484
503	0	1	0	0	3.7529520617300243
504	0	0	0	1	4.410008986732741
505	0	1	0	0	3.0055188859676947
506	0	0	0	1	2.6437817940844686
507	1	0	0	0	4.165448596738405
508	1	0	0	0	2.8531112726602688
509	1	0	0	0	3.1174452524245955
510	1	0	0	0	3.799562215337616
511	1	0	0	0	3.9340308794059315
512	0	1	0	0	3.7342534228315887
513	0	0	0	1	3.6546200266445132
514	0	1	0	0	3.327853320434001
515	0	0	0	1	3.2335490417190353
516	1	0	0	0	2.9163301075697037
517	0	1	0	0	3.4803872336882136
518	0	0	0	1	3.312174440193368
520	0	1	0	0	3.941227568243248
521	0	0	0	1	3.3378367531584634
522	0	1	0	0	3.8679215230374595
523	0	0	0	1	3.896905762527471
524	1	0	0	0	3.285108879325665
525	0	1	0	0	4.9661407077102
526	0	0	0	1	3.561929356420051
527	1	0	0	0	4.632147817731544
528	1	0	0	0	4.150181078906046
529	1	0	0	0	3.4441999683660502
530	1	0	0	0	3.261996726296322
531	0	1	0	0	3.198434400800171
532	0	0	1	0	3.5950104486484458
533	0	0	0	1	2.9057117435548765
534	0	1	0	0	2.7704029178276333
535	0	0	1	0	3.271003666919368
536	0	0	0	1	2.4937594155819154
537	1	0	0	0	3.2022355686363015
538	1	0	0	0	2.8607458468229536
539	1	0	0	0	3.0391095803506647
540	1	0	0	0	3.592430300285416
541	1	0	0	0	3.525532362487285
542	1	0	0	0	3.3510516331186904
543	1	0	0	0	3.210464069590038
544	1	0	0	0	4.893982266244986
545	1	0	0	0	3.768199653877437
546	1	0	0	0	2.7093287500763537
547	1	0	0	0	2.779655204039296
549	1	0	0	0	3.9998712822130438
550	0	1	0	0	3.399625754436706
551	0	0	0	1	3.5041065139290937
552	1	0	0	0	3.65735132380054
553	1	0	0	0	3.6226726863892016
554	1	0	0	0	3.641521936765053
555	1	0	0	0	4.287608753351647
556	0	1	0	0	4.2881833686335655
557	0	0	0	1	3.1033700610938277
558	1	0	0	0	2.878363815632051
559	1	0	0	0	4.238633626476128
560	1	0	0	0	3.1187159683414043
561	0	1	0	0	3.6567559706855626
562	0	0	0	1	3.7114262423144924
563	1	0	0	0	4.060671868809078
564	1	0	0	0	3.838606700533022
565	1	0	0	0	2.4475707153253334
566	0	1	0	0	4.765823867828414
567	0	0	1	0	4.68208106075055
568	0	0	0	1	4.050499670199146
569	1	0	0	0	3.9160583649995155
570	0	1	0	0	3.857406243896676
571	0	0	0	1	3.0864065006510515
572	0	1	0	0	3.4608816269005094
573	0	0	0	1	3.0798178563727077
574	1	0	0	0	2.7695040002625078
575	0	1	0	0	3.9245344341055857
576	0	0	1	0	4.52464156272321
577	0	0	0	1	4.091962974010982
579	1	0	0	0	4.804249453374482
580	1	0	0	0	3.9162593876241205
581	1	0	0	0	4.239925905077151
582	1	0	0	0	4.242714746826124
583	1	0	0	0	2.9555547664187545
584	1	0	0	0	4.174635598766432
585	1	0	0	0	4.311071850769805
586	1	0	0	0	3.3438424815791454
587	1	0	0	0	3.6213523523501197
588	1	0	0	0	3.7481540739473624
589	1	0	0	0	2.8764653689718176
590	1	0	0	0	5.722833105603304
591	0	1	0	0	5.051754768574224
592	0	0	0	1	5.892642952721626
593	0	1	0	0	4.108629929648735
594	0	0	0	1	6.324504589997446
595	1	0	0	0	4.170196784913072
596	1	0	0	0	5.365043029246489
597	1	0	0	0	4.69289632056706
598	1	0	0	0	4.034512552304578
599	1	0	0	0	3.3975665183604704
600	1	0	0	0	3.265572803489648
601	1	0	0	0	4.173336422404794
602	0	1	0	0	2.569134155810107
603	0	0	0	1	3.0669448263235766
604	0	1	0	0	2.585197872051415
605	0	0	0	1	3.352366670069627
606	1	0	0	0	3.3302146459181627
607	1	0	0	0	3.4805079709261126
608	1	0	0	0	3.822702354731595
609	1	0	0	0	3.917402551203125
610	1	0	0	0	4.050917290024435
611	0	1	0	0	4.517439555464231
612	0	0	0	1	4.736224480663963
613	0	1	0	0	4.385422411781103
614	0	0	0	1	3.9588085531610258
615	1	0	0	0	3.780332612198281
616	0	1	0	0	4.244609376477538
617	0	0	1	0	3.7552114873746767
618	0	0	1	0	3.799096274536561
619	0	0	1	0	3.6068137633009503
620	0	0	0	1	3.1370407267086415
621	1	0	0	0	2.7835114763541777
622	0	1	0	0	3.0398018070214703
623	0	0	0	1	3.217204426164126
624	1	0	0	0	2.7964985007272203
625	1	0	0	0	3.21515820882046
626	1	0	0	0	3.3192787593538733
627	1	0	0	0	2.7432400055547044
628	1	0	0	0	4.93619507086796
629	1	0	0	0	3.5651986901315986
630	1	0	0	0	3.7384574281772998
631	1	0	0	0	3.7874231460378134
632	0	1	0	0	3.3861216821370306
633	0	0	0	1	3.389194424431355
634	1	0	0	0	3.1705734086648345
635	1	0	0	0	3.3951989623769334
636	1	0	0	0	3.752255731978935
637	1	0	0	0	3.504164477707807
638	1	0	0	0	3.683379085282634
640	1	0	0	0	3.2122777497318857
641	0	1	0	0	3.127996294576369
642	0	0	1	0	2.411297971040705
644	1	0	0	0	1.9515995032573716
645	1	0	0	0	3.405822305877578
646	1	0	0	0	2.1594211236017817
648	0	1	0	0	3.5654406143140163
649	0	0	0	1	2.404457084963758
650	1	0	0	0	3.186830245804597
651	1	0	0	0	3.213972710867697
652	1	0	0	0	3.2324674665268507
653	0	1	0	0	3.0686852160697504
654	0	0	1	0	2.8153465017672046
655	0	0	1	0	2.1441837848979475
656	0	0	1	0	2.979742524569375
657	0	0	1	0	1.9424181847182524
658	0	0	1	0	2.915076744109684
659	0	0	0	1	2.5770748322680954
660	0	1	0	0	3.1513396158751323
661	0	0	1	0	2.8816592208683036
662	0	0	0	1	2.7063022425121934
663	0	1	0	0	2.7178147253600784
664	0	0	1	0	2.3550829622233467
665	0	0	0	1	2.555523886011776
667	0	1	0	0	3.253963969211343
668	0	0	0	1	3.2624487962986497
669	0	1	0	0	2.87526691827008
670	0	0	1	0	2.4576430189409084
671	0	0	1	0	2.8489992892489635
672	0	0	0	1	3.0373613398858117
673	1	0	0	0	2.750919664442048
674	0	1	0	0	2.5022818246124934
675	0	0	1	0	2.910653241039502
676	0	0	1	0	2.8139588915211475
677	0	0	0	1	2.2533356318415763
678	1	0	0	0	3.590822193394507
679	1	0	0	0	3.030722283354819
680	0	1	0	0	3.0535386748176783
681	0	0	0	1	2.019790838235716
682	0	1	0	0	3.6538754062090923
684	0	1	0	0	2.7022618631421467
685	0	0	0	1	3.1638095264683694
686	1	0	0	0	2.589841102012387
687	0	1	0	0	2.5899497572063868
688	0	0	0	1	3.958433958490711
689	1	0	0	0	2.9783530783336896
690	1	0	0	0	3.2483220919354503
691	1	0	0	0	3.6981628183860713
692	1	0	0	0	3.4279453337464
693	0	1	0	0	3.151842132613293
694	0	0	0	1	2.1776600803004107
695	1	0	0	0	2.3112648840298444
696	0	1	0	0	2.9033554050018546
697	0	0	0	1	2.1153902115010506
698	1	0	0	0	3.4760364681732066
699	1	0	0	0	3.213972710867697
700	1	0	0	0	3.2258194653488768
701	0	1	0	0	3.1055550099900167
702	0	0	1	0	2.7214441659770374
703	0	0	1	0	2.3375395884869814
704	0	0	1	0	2.007049843905192
705	0	0	1	0	2.539183677579287
706	0	0	1	0	2.060964667898257
707	0	0	0	1	2.8177286592294153
708	1	0	0	0	2.83224546186303
709	0	1	0	0	3.185766278690082
710	0	0	1	0	2.805610527236033
711	0	0	0	1	2.624228087780944
713	1	0	0	0	3.1577128245813046
714	1	0	0	0	2.499917105135178
715	1	0	0	0	3.7290039590557753
724	1	0	0	0	4.277047443961334
725	0	1	0	0	2.869097830298663
726	0	0	1	0	2.5715693320351125
727	0	0	0	1	3.1289722934853317
728	0	1	0	0	3.457824911075081
729	0	0	1	0	3.749102434776057
730	0	0	0	1	2.9060204329447332
731	1	0	0	0	3.5511071609536153
732	1	0	0	0	3.2305997777836404
733	1	0	0	0	3.3428475819147168
734	1	0	0	0	3.3297940427173085
735	1	0	0	0	2.6283110931277704
736	1	0	0	0	3.254830951286608
737	1	0	0	0	2.8409978378738185
738	0	1	0	0	3.5155558523891353
739	0	0	1	0	3.7077459601393685
740	0	0	1	0	3.257516026553825
741	0	0	0	1	3.2865954469812784
742	0	1	0	0	3.5486276204753437
743	0	0	0	1	4.365790510570521
744	1	0	0	0	2.6801025206826594
745	1	0	0	0	3.1774578251201917
746	1	0	0	0	3.461991821297947
747	1	0	0	0	4.1602434902142456
748	1	0	0	0	3.0628563221596696
749	1	0	0	0	3.1835465620315606
750	1	0	0	0	3.117809502355555
751	0	1	0	0	2.584814521188582
752	0	0	0	1	3.36778574728428
753	1	0	0	0	3.4423378633427446
754	1	0	0	0	3.2411899529892123
755	1	0	0	0	2.955846246692154
756	1	0	0	0	2.8014561169492134
757	0	1	0	0	3.0661377500796587
758	0	0	1	0	2.744113932148099
759	0	0	1	0	2.9909000941542505
760	0	0	0	1	4.963014324810662
761	0	1	0	0	3.3433763297375747
762	0	0	0	1	3.6297648285184847
763	1	0	0	0	3.479277856335744
764	0	1	0	0	3.4749099269724915
765	0	0	0	1	3.3497797410863477
766	1	0	0	0	3.9716316971068277
767	1	0	0	0	2.9384303212897382
768	1	0	0	0	3.2434274412981914
769	0	1	0	0	2.87073409290764
770	0	0	0	1	3.0153334788911823
772	1	0	0	0	3.652486306651485
773	1	0	0	0	3.6408333828616235
774	1	0	0	0	3.461702274606692
775	0	1	0	0	3.2198860855372096
776	0	0	1	0	3.174554008695071
777	0	0	1	0	3.297964035752852
778	0	0	1	0	2.864935624565496
779	0	0	0	1	2.725254046953831
780	0	1	0	0	3.9947014081159025
781	0	0	1	0	2.594541205364826
782	0	0	1	0	3.0682908052824964
785	0	0	0	1	2.4165376710776227
786	0	1	0	0	3.8997412635790107
787	0	0	0	1	3.579899091186613
788	1	0	0	0	2.4487692074585663
789	1	0	0	0	3.3846565494567162
790	1	0	0	0	2.9590109637573994
791	1	0	0	0	3.383477903191187
792	0	1	0	0	2.896115615548483
793	0	0	0	1	2.9864649754594375
794	1	0	0	0	2.8013532166123682
795	1	0	0	0	3.232343063157936
796	0	1	0	0	3.132294950669666
797	0	0	0	1	3.5215246708777803
798	0	1	0	0	2.9435298641319183
799	0	0	1	0	3.5272206560169885
800	0	0	1	0	3.3191137223258154
801	0	0	0	1	3.350307196912871
802	1	0	0	0	3.1148723352122856
803	1	0	0	0	3.0850232296812568
804	0	1	0	0	3.423527451475122
805	0	0	0	1	3.5802301383065007
806	0	1	0	0	3.5053559484724754
807	0	0	1	0	2.8969602787421915
808	0	0	1	0	3.5555800471037537
809	0	0	0	1	2.908871772791762
810	1	0	0	0	3.5150807250671092
811	1	0	0	0	4.234001595005893
812	0	1	0	0	3.305997130702915
813	0	0	0	1	4.255159395784033
814	1	0	0	0	2.99272775966977
815	0	1	0	0	3.2119293730021115
816	0	0	1	0	3.0340295110099182
817	0	0	0	1	2.690401820554176
818	0	1	0	0	3.554984818745146
819	0	0	0	1	2.824804881154044
820	1	0	0	0	4.298991227617877
821	1	0	0	0	2.881126388018016
822	1	0	0	0	3.615390564669039
823	1	0	0	0	3.192632388396925
824	1	0	0	0	3.0300459283269214
825	0	1	0	0	3.0584152417052555
826	0	0	1	0	3.9243811843682104
827	0	0	0	1	2.8618923963216973
828	0	1	0	0	3.059968766695236
829	0	0	1	0	3.3381984929862902
830	0	0	0	1	2.759905101111313
831	0	1	0	0	2.68900149245976
832	0	0	1	0	2.8656121471121327
833	0	0	0	1	3.6119076173271214
834	1	0	0	0	3.0253143549472004
836	0	0	0	1	2.487434248221471
837	1	0	0	0	3.562128470683715
838	1	0	0	0	2.2828433476759544
839	1	0	0	0	2.6668729815904926
840	0	1	0	0	4.857361438185889
841	0	0	1	0	3.681136602459501
842	0	0	1	0	3.6622136444619597
843	0	0	0	1	3.900329253313761
844	1	0	0	0	3.5951326135444033
845	1	0	0	0	2.872148089522603
846	1	0	0	0	3.3194392270420896
847	1	0	0	0	3.24171929801197
848	1	0	0	0	2.9420678985321973
849	1	0	0	0	3.611207160953245
850	1	0	0	0	3.675617257860987
851	1	0	0	0	2.886037080403382
852	1	0	0	0	3.6025410267270757
853	1	0	0	0	3.211635920550138
854	1	0	0	0	3.001289158909431
855	0	1	0	0	3.7927947315730086
856	0	0	0	1	3.111931944313628
857	0	1	0	0	4.460283105422361
858	0	0	1	0	4.188676379038936
859	0	0	0	1	3.776901698359684
860	1	0	0	0	3.6350682188096437
861	0	1	0	0	2.6699008734708722
862	0	0	1	0	4.104698067229793
863	0	0	1	0	3.95107780737441
864	0	0	1	0	3.6521710949508606
865	0	0	1	0	5.250159142451595
866	0	0	0	1	5.47630864424181
867	0	1	0	0	4.407124229646679
868	0	0	1	0	4.418889570842912
869	0	0	0	1	4.1295226322934
870	1	0	0	0	4.757456039879994
871	0	1	0	0	3.437985811552749
872	0	0	0	1	5.009122969026794
873	0	1	0	0	3.4498502212423503
874	0	0	1	0	3.966064121714752
875	0	0	0	1	5.0991047993087095
876	0	1	0	0	3.176366076195485
877	0	0	0	1	4.814590459625119
879	1	0	0	0	3.5378495721919134
880	1	0	0	0	2.6693108107650243
881	1	0	0	0	3.7275990031917003
882	0	1	0	0	2.7231092158037282
883	0	0	0	1	2.7886708777951688
884	1	0	0	0	2.7561090657328267
885	1	0	0	0	3.2294671308992413
886	0	1	0	0	4.963014324810662
887	0	0	1	0	2.9909000941542505
888	0	0	0	1	2.744113932148099
889	0	1	0	0	3.7371369153176826
890	0	0	1	0	3.289664887903314
891	0	0	0	1	3.218862514785505
892	1	0	0	0	2.6571161257606106
894	0	1	0	0	3.2428511657019152
896	1	0	0	0	1.4168945553180543
897	1	0	0	0	2.2993459523691877
898	0	1	0	0	3.4068626254062417
899	0	0	1	0	2.638477517275701
900	0	0	1	0	3.0629186938098547
901	0	0	1	0	3.1760889497468967
902	0	0	1	0	3.975998307573245
903	0	0	1	0	2.5247402306675455
904	0	0	1	0	3.122652314001438
905	0	0	1	0	3.5452896640635028
906	0	0	1	0	3.2888938431708876
907	0	0	1	0	3.4000367557075744
908	0	0	1	0	3.242346970736476
909	0	0	1	0	3.0746007594898392
910	0	0	1	0	2.966029703887873
911	0	0	0	1	2.677564094139353
912	0	1	0	0	3.5061475459677123
913	0	0	0	1	3.81400099118155
914	0	1	0	0	3.6827724886493765
915	0	0	1	0	3.5295485597254075
916	0	0	1	0	3.368349380252688
917	0	0	0	1	3.4760364681732066
918	0	1	0	0	2.1153902115010506
919	0	0	0	1	2.895854657851744
920	0	1	0	0	2.3112648840298444
922	1	0	0	0	3.06832023721892
923	1	0	0	0	2.89115197414774
924	1	0	0	0	2.976182509715624
925	0	1	0	0	3.006553970028288
926	0	0	0	1	2.9374868552237277
927	1	0	0	0	2.5048467990043126
928	1	0	0	0	3.62648467047135
929	0	1	0	0	3.6069298451186733
930	0	0	0	1	4.108471951335301
931	0	1	0	0	3.365201778344114
932	0	0	0	1	2.7698489270608486
936	1	0	0	0	3.386969120346075
937	1	0	0	0	3.422540842862955
939	1	0	0	0	3.141837797775977
940	1	0	0	0	2.5717401236966015
941	1	0	0	0	3.5938497169071155
942	1	0	0	0	3.079252583658241
943	0	1	0	0	3.606472777946439
944	0	0	0	1	3.257237220617489
945	1	0	0	0	2.5804849131213223
946	1	0	0	0	3.7382883315714084
947	0	1	0	0	4.027901222331652
948	0	0	0	1	3.3753791551083574
949	1	0	0	0	3.210836258651567
950	1	0	0	0	3.423049773999655
951	1	0	0	0	2.579616765199653
952	1	0	0	0	3.277053260714086
953	1	0	0	0	3.7533729350494047
954	1	0	0	0	4.304752297276699
955	1	0	0	0	3.0471126037170233
956	0	1	0	0	3.443402600835849
957	0	0	0	1	3.6466544790062225
958	0	1	0	0	2.270016210398178
959	0	0	0	1	2.456225972470707
960	1	0	0	0	3.942842341268819
961	1	0	0	0	3.158429577728289
966	1	0	0	0	3.9020700316392944
967	0	1	0	0	3.587150992575156
968	0	0	0	1	4.098869933676005
969	0	1	0	0	3.6950639407180597
970	0	0	0	1	3.142942178773833
971	0	1	0	0	2.822288307211695
972	0	0	0	1	3.129013334074755
973	1	0	0	0	2.7965791470118693
974	1	0	0	0	3.0537974532930963
975	1	0	0	0	3.367167814728378
976	1	0	0	0	4.178116627607215
977	1	0	0	0	3.955397028841894
978	1	0	0	0	3.1244474227279735
979	1	0	0	0	2.882109713867661
980	1	0	0	0	3.72971919406813
981	1	0	0	0	4.651303718010455
982	0	1	0	0	4.0933152500099075
983	0	0	1	0	4.072593939572423
984	0	0	1	0	4.704873072435947
985	0	0	0	1	4.488243179224124
986	1	0	0	0	3.8518452649765904
987	1	0	0	0	3.158867790227377
988	1	0	0	0	3.692270706209073
989	1	0	0	0	3.2689698995276797
990	1	0	0	0	2.7055419395455833
991	1	0	0	0	3.046216899376721
993	1	0	0	0	3.9619240496918873
994	1	0	0	0	3.0079615359796383
995	1	0	0	0	4.251971163966479
996	1	0	0	0	4.665453947208957
997	0	1	0	0	4.131938201484657
998	0	0	0	1	4.341253752639582
999	0	1	0	0	3.940056523147373
1000	0	0	0	1	4.599704124856901
1001	1	0	0	0	3.8920332369827726
1002	1	0	0	0	4.921273105168984
1003	0	1	0	0	3.871776444130686
1004	0	0	0	1	4.492348887740186
1005	0	1	0	0	3.9534060189377787
1006	0	0	1	0	3.8971340443137796
1007	0	0	0	1	5.367047582273678
1008	0	1	0	0	4.859572031107867
1009	0	0	1	0	4.01294249157778
1010	0	0	1	0	5.311184964991779
1011	0	0	1	0	5.8766623625986325
1012	0	0	1	0	4.289976051562203
1013	0	0	1	0	5.748114142847096
1014	0	0	0	1	4.438569720849763
1015	0	1	0	0	3.5260171120865267
1016	0	0	1	0	2.9541992418983116
1017	0	0	1	0	4.653905737596784
1018	0	0	1	0	4.893733628541409
1019	0	0	1	0	5.732319006538276
1020	0	0	1	0	3.657984275336088
1021	0	0	1	0	5.024604946868951
1022	0	0	1	0	3.416191568533277
1023	0	0	1	0	4.27903943498958
1024	0	0	1	0	4.878759009813943
1025	0	0	0	1	3.560304141763109
1026	1	0	0	0	5.729883985863846
1027	0	1	0	0	5.2698784822474325
1028	0	0	1	0	7.345305934440747
1029	0	0	0	1	4.457437488739235
1030	1	0	0	0	2.956590868763701
1031	1	0	0	0	3.0449172461165848
1032	0	1	0	0	2.637551524731831
1033	0	0	1	0	2.610114743460679
1034	0	0	0	1	2.9245666388051017
1035	1	0	0	0	2.5881659118653344
1036	1	0	0	0	3.682690532276226
1037	1	0	0	0	3.2765044851527603
1038	0	1	0	0	3.467775104912208
1039	0	0	0	1	4.211742692620529
1042	0	1	0	0	2.594541205364826
1043	0	0	0	1	3.3166210960981024
1044	1	0	0	0	2.983797485580064
1045	1	0	0	0	3.587210231298879
1046	1	0	0	0	3.375691795503969
1048	0	1	0	0	2.828206456281971
1049	0	0	0	1	3.33038103893656
1050	1	0	0	0	2.2045403579081833
1051	1	0	0	0	3.0396712567072264
1052	1	0	0	0	2.9962660141542488
1053	1	0	0	0	2.874986239841244
1054	1	0	0	0	4.821221792066614
1055	1	0	0	0	2.7236933414561575
1056	1	0	0	0	4.470434469337698
1057	1	0	0	0	4.070477423743491
1058	1	0	0	0	4.071463236822429
1059	1	0	0	0	4.162003141696167
1060	1	0	0	0	3.6646185209489675
1061	1	0	0	0	4.274548863374262
1062	0	1	0	0	4.822510615918741
1063	0	0	0	1	3.6634284813012985
1064	0	1	0	0	3.695736469382062
1065	0	0	0	1	4.102906705192458
1066	1	0	0	0	3.4228288712306068
1067	1	0	0	0	3.034386351286145
1068	1	0	0	0	2.7968645430864454
1069	1	0	0	0	3.454904821261184
1070	0	1	0	0	2.8308802479098367
1071	0	0	1	0	2.5905721364585648
1072	0	0	0	1	3.296392207537059
1073	1	0	0	0	2.9456987297791355
1074	1	0	0	0	3.6055771183902707
1075	0	1	0	0	2.417536653803477
1076	0	0	1	0	3.108002519425339
1077	0	0	0	1	3.0337538466577216
1080	1	0	0	0	4.066444033284053
1081	0	1	0	0	5.158602615240616
1082	0	0	0	1	3.650657190848628
1083	1	0	0	0	3.9392384045795894
1084	1	0	0	0	4.970370492528852
1085	0	1	0	0	4.4907122862599005
1086	0	0	1	0	5.31051877413921
1087	0	0	0	1	4.70437668953119
1088	0	1	0	0	4.028238162345872
1089	0	0	1	0	4.902111790607376
1090	0	0	1	0	3.783626387031796
1091	0	0	0	1	3.9385406041601785
1092	0	1	0	0	3.944313835795499
1093	0	0	1	0	4.305180261990529
1094	0	0	1	0	3.8860410664174028
1095	0	0	1	0	3.9725553334838333
1096	0	0	1	0	3.7245397874843533
1097	0	0	1	0	5.332078083628636
1098	0	0	0	1	4.278965792593866
1100	1	0	0	0	3.740309703705352
1101	1	0	0	0	3.6486128912697886
1102	1	0	0	0	3.6228125526682105
1103	1	0	0	0	4.176633570866572
1104	1	0	0	0	1.954507529503144
1105	1	0	0	0	2.512933082107384
1106	1	0	0	0	3.918127054027111
1107	1	0	0	0	2.966613271439295
1108	1	0	0	0	3.048277360701457
1109	1	0	0	0	3.839307036479562
1111	1	0	0	0	2.6862529262831254
1112	1	0	0	0	3.019730185199897
1115	1	0	0	0	3.0595761985159937
1116	1	0	0	0	2.7550299978980455
1117	1	0	0	0	3.980304080097397
1118	1	0	0	0	3.226257758618792
1119	1	0	0	0	2.6656443990076335
1120	1	0	0	0	2.9898601086427945
1121	1	0	0	0	3.9655284846280496
1122	1	0	0	0	2.54468932189753
1123	1	0	0	0	2.834871691426727
1125	1	0	0	0	2.8548192981112037
1126	1	0	0	0	3.497391024286532
1127	1	0	0	0	3.905948622512029
1128	1	0	0	0	2.865806436149939
1129	1	0	0	0	3.462789957533385
1130	1	0	0	0	3.876939139472287
1131	1	0	0	0	3.2648232762335794
1133	0	1	0	0	3.491236025459616
1134	0	0	0	1	4.425233366806502
1135	1	0	0	0	2.3480650155344156
1136	1	0	0	0	3.3339840969537593
1137	1	0	0	0	3.135724074757878
1138	1	0	0	0	3.1157075360904503
1139	0	1	0	0	3.1659240208732857
1140	0	0	0	1	2.9155814560855773
1141	0	1	0	0	3.394077826179136
1142	0	0	0	1	2.9368898082869217
1143	1	0	0	0	4.396900307805603
1144	0	1	0	0	2.56394324859313
1145	0	0	0	1	2.7017661750218953
1146	1	0	0	0	2.438699475842504
1147	1	0	0	0	2.9817110407879817
1148	1	0	0	0	4.109470828072352
1149	1	0	0	0	2.9116741009273177
1150	1	0	0	0	2.771523355972812
1151	1	0	0	0	3.6241813069203275
1152	1	0	0	0	3.254705715568354
1153	1	0	0	0	4.480332754503239
1156	1	0	0	0	2.745818463826839
1157	1	0	0	0	3.2471388708434974
1158	0	1	0	0	3.4170943544572268
1159	0	0	1	0	2.870285985266033
1160	0	0	1	0	2.9218871705032545
1161	0	0	0	1	3.0274963527865837
1163	1	0	0	0	2.7006812258542428
1164	1	0	0	0	3.8734545757210745
1166	1	0	0	0	4.244933443846634
1167	1	0	0	0	2.8374322643938505
1168	1	0	0	0	3.9050230530294745
1169	1	0	0	0	3.1058609127843666
1170	1	0	0	0	3.3337656173718813
1171	0	1	0	0	2.4422584039760977
1172	0	0	0	1	3.0808355713846196
1173	1	0	0	0	3.582005694155213
1174	1	0	0	0	4.35693103012296
1177	0	1	0	0	3.235999519191224
1178	0	0	1	0	4.162046650385087
1179	0	0	1	0	3.9912444960769826
1180	0	0	0	1	4.7427812001251715
1181	1	0	0	0	3.4828519213696403
1183	1	0	0	0	1.816252584150793
1184	0	1	0	0	3.570358884403146
1185	0	0	0	1	3.5338404637504186
1186	1	0	0	0	3.275655445635595
1188	1	0	0	0	2.4373488532718057
1189	0	1	0	0	3.635780985092517
1190	0	0	0	1	4.106490834800327
1191	1	0	0	0	2.3829236999792065
1192	1	0	0	0	3.0271612260659286
1193	0	1	0	0	3.2004798457182004
1194	0	0	0	1	2.7881597183464546
1195	1	0	0	0	2.1419648546994883
1196	1	0	0	0	3.2992033615780847
1197	1	0	0	0	4.790025531190973
1198	0	1	0	0	3.1123390444338965
1199	0	0	0	1	3.1491091356940504
1201	1	0	0	0	3.7105018855544865
1202	1	0	0	0	3.3753444797626493
1203	0	1	0	0	2.746084784258555
1204	0	0	1	0	2.976313593146819
1205	0	0	0	1	3.5762384507325837
1206	1	0	0	0	2.8538938163225063
1207	0	1	0	0	3.438854972146741
1208	0	0	0	1	3.7779043984708025
1209	0	1	0	0	2.569893077743732
1210	0	0	0	1	2.299265802426338
1211	1	0	0	0	2.942672340661536
1212	1	0	0	0	3.5283887305630603
1213	0	1	0	0	3.190862430399427
1214	0	0	0	1	3.3250596782332402
1216	1	0	0	0	3.187231607696553
1217	1	0	0	0	3.4465018796915703
1219	1	0	0	0	2.9076309227446018
1223	1	0	0	0	2.4022463940864327
1224	1	0	0	0	2.7868927289843004
1225	0	1	0	0	3.15053892727818
1226	0	0	0	1	3.2981415789143744
1227	1	0	0	0	3.389678053276224
1228	1	0	0	0	4.42493492450451
1229	1	0	0	0	2.527334307444557
1231	1	0	0	0	3.5638258543966366
1232	1	0	0	0	2.958283604709496
1233	1	0	0	0	3.8505662393539546
1236	1	0	0	0	2.92678823640117
1237	0	1	0	0	4.025031609696828
1238	0	0	1	0	5.0381933158142065
1239	0	0	0	1	4.059253528475741
1240	0	1	0	0	2.699303090752328
1241	0	0	0	1	2.797202948632738
1242	1	0	0	0	2.470858578381857
1244	1	0	0	0	3.072016841369589
1245	1	0	0	0	3.0255961427253437
1246	0	1	0	0	3.4351982467096476
1247	0	0	1	0	3.5872193826665133
1248	0	0	0	1	3.262904834539821
1250	1	0	0	0	3.4692999483798324
1251	1	0	0	0	3.5249935727070874
1252	0	1	0	0	2.9499803880369853
1253	0	0	1	0	2.9999613324624317
1254	0	0	0	1	2.453654815673539
1256	0	1	0	0	3.861323152917742
1257	0	0	0	1	3.402821047992106
1258	1	0	0	0	3.6077380813591042
1263	1	0	0	0	3.0997090801812646
1266	1	0	0	0	3.305200157381136
1268	1	0	0	0	2.918017444409748
1270	1	0	0	0	2.8206775015654504
1271	1	0	0	0	2.142188478778229
1272	1	0	0	0	2.9193535179785055
1273	1	0	0	0	3.696911761954722
1274	1	0	0	0	4.497978909661922
1275	1	0	0	0	2.73952634372794
1276	0	1	0	0	2.8769212481112407
1277	0	0	0	1	3.5380040021933254
1279	1	0	0	0	3.4251629026336414
1280	0	1	0	0	3.0017907441009646
1281	0	0	1	0	2.244176075784161
1282	0	0	1	0	2.720419312398264
1283	0	0	1	0	3.442990496122426
1284	0	0	0	1	3.102904833378541
1285	0	1	0	0	2.633532431261774
1286	0	0	1	0	3.017540062762802
1287	0	0	1	0	3.1029355014837954
1288	0	0	1	0	3.0078168411163735
1289	0	0	0	1	2.786833576961658
1290	0	1	0	0	3.1228706006915377
1291	0	0	0	1	2.840760506168231
1292	1	0	0	0	2.7188686930388015
1293	1	0	0	0	2.7304412896768278
1294	1	0	0	0	2.6934262222429113
1295	1	0	0	0	2.6842621462034444
1296	1	0	0	0	2.7389324228590177
1297	1	0	0	0	2.6546622310347483
1298	1	0	0	0	2.992332049841587
1300	1	0	0	0	2.5863117046507256
1301	0	1	0	0	2.657889783875046
1302	0	0	0	1	2.98538059890476
1303	1	0	0	0	2.7937617964757115
1304	1	0	0	0	3.326747883036576
1307	1	0	0	0	4.368045816844672
1308	1	0	0	0	4.380579240969645
1309	1	0	0	0	2.9472456173837824
1310	1	0	0	0	2.007713224449968
1311	1	0	0	0	3.461899850224589
1312	1	0	0	0	3.026763422115884
1313	1	0	0	0	2.4957582489855556
1315	1	0	0	0	3.9452022101834197
1316	1	0	0	0	2.421246836745093
1318	1	0	0	0	3.1469063126001635
1319	1	0	0	0	2.9076309227446018
1322	1	0	0	0	2.9076309227446018
1326	1	0	0	0	2.4022463940864327
1327	1	0	0	0	2.9904734626030023
1328	1	0	0	0	3.6631501117939336
1329	0	1	0	0	2.9781206490645102
1330	0	0	0	1	2.7985481079164702
1331	0	1	0	0	3.1989855143968566
1332	0	0	0	1	2.451819406101512
1333	1	0	0	0	2.485462412565891
1334	1	0	0	0	2.6057685914506177
1335	1	0	0	0	3.4982779870512966
1336	1	0	0	0	2.174639595718675
1338	1	0	0	0	2.1938158806723105
1340	1	0	0	0	3.5632470298141645
1341	1	0	0	0	4.662850997372152
1342	0	1	0	0	3.0821496189949125
1343	0	0	1	0	3.5223572855266743
1344	0	0	0	1	2.776181396170328
1345	1	0	0	0	3.0082590997454117
1346	1	0	0	0	2.7500499771186653
1347	1	0	0	0	3.270153793593613
1348	1	0	0	0	3.405478949225054
1349	1	0	0	0	3.116714739655068
1350	1	0	0	0	3.4735381250113027
1351	0	1	0	0	2.4896823943254294
1352	0	0	1	0	3.0668064818491283
1353	0	0	0	1	3.206010995298807
1354	1	0	0	0	2.279842481602334
1355	1	0	0	0	3.5653134301085276
1356	1	0	0	0	3.292114487499569
1357	1	0	0	0	3.585811018734993
1358	0	1	0	0	2.9437744623705386
1359	0	0	0	1	3.063496691761055
1360	1	0	0	0	3.6810619846812247
1361	1	0	0	0	1.8164835888544313
1362	1	0	0	0	2.3547146422449323
1363	1	0	0	0	2.178025457567357
1364	0	1	0	0	2.9372766891718554
1365	0	0	0	1	2.753834728152643
1366	1	0	0	0	1.8038230234407213
1367	1	0	0	0	2.0450532399355987
1368	1	0	0	0	2.0805859741208845
1369	1	0	0	0	2.172825773934399
1370	1	0	0	0	3.0345146000924452
1371	1	0	0	0	2.612897729614691
1373	1	0	0	0	5.520497066354353
1375	0	1	0	0	3.4263575145112295
1376	0	0	0	1	2.544099379066458
1377	1	0	0	0	1.9913422658275366
1378	1	0	0	0	2.030315079964654
1379	1	0	0	0	2.1582859864765354
1380	1	0	0	0	2.3445147901687777
1381	1	0	0	0	3.0302298539389816
1382	1	0	0	0	3.1348873185753408
1383	1	0	0	0	2.130283117905567
1384	1	0	0	0	2.166560035588995
1385	1	0	0	0	2.020617418548433
1386	0	1	0	0	2.681769516254431
1387	0	0	0	1	3.600965331705102
1388	1	0	0	0	3.3756523507383522
1389	1	0	0	0	3.0262642630310563
1390	1	0	0	0	3.2436649430245734
1391	0	1	0	0	2.0594264052796745
1392	0	0	0	1	3.0741448284953843
1393	1	0	0	0	3.493761751224177
1394	0	1	0	0	2.55877217652211
1395	0	0	1	0	2.301651293164009
1396	0	0	1	0	2.072628785401776
1397	0	0	0	1	2.4041877337425737
1398	1	0	0	0	2.6178475889067827
1399	1	0	0	0	2.0660328977545848
1400	1	0	0	0	2.556662031953012
1401	1	0	0	0	2.000080956853307
1402	1	0	0	0	2.281442538745349
1403	1	0	0	0	2.7403793781424515
1404	0	1	0	0	1.8913169443993094
1405	0	0	1	0	3.2403982838338865
1406	0	0	0	1	2.73594133929089
1407	1	0	0	0	3.4365302577367487
1409	0	1	0	0	3.055152614410098
1410	0	0	1	0	3.3663309253381457
1411	0	0	0	1	2.8229464463052563
1412	1	0	0	0	3.0557456741643176
1413	1	0	0	0	2.725892660887547
1414	0	1	0	0	3.751153598136261
1415	0	0	0	1	3.537943618131448
1416	0	1	0	0	3.0894760995292683
1417	0	0	0	1	2.666910377037686
1418	1	0	0	0	4.094715049876828
1419	1	0	0	0	3.779800138196632
1420	1	0	0	0	3.0308771143649067
1422	1	0	0	0	6.793809242010567
1423	1	0	0	0	3.1659358145915477
1424	1	0	0	0	3.8272959409509806
1425	1	0	0	0	3.6996947931495208
1427	1	0	0	0	2.9078913600697383
1428	1	0	0	0	3.339668912755393
1429	1	0	0	0	3.6156022064975635
1430	0	1	0	0	2.8837064093254914
1431	0	0	0	1	2.783916562494033
1432	1	0	0	0	3.200068505495474
1433	0	1	0	0	3.5945832672228195
1434	0	0	1	0	3.340363631348425
1435	0	0	0	1	3.396733520769514
1436	1	0	0	0	3.2576373262260563
1437	1	0	0	0	3.039484251121458
1438	1	0	0	0	3.0382942251141523
1439	1	0	0	0	2.709149626190195
1440	1	0	0	0	1.9913494763638664
1441	1	0	0	0	2.3547146422449323
1442	1	0	0	0	3.009225712881326
1443	0	1	0	0	2.167286972461531
1444	0	0	0	1	1.8469787375004585
1445	1	0	0	0	3.064462337243243
1446	0	1	0	0	3.7760347989628693
1447	0	0	0	1	3.6637052090022078
1448	1	0	0	0	3.6890746215376664
1449	1	0	0	0	2.7801139334282707
1450	1	0	0	0	3.963483438468183
1451	1	0	0	0	4.092418803892034
1452	1	0	0	0	3.633754255295181
1453	1	0	0	0	3.53132091207338
1454	0	1	0	0	2.957229944881772
1455	0	0	0	1	3.3613101535150762
1456	0	1	0	0	4.024882979108047
1457	0	0	0	1	3.042865872031561
1458	1	0	0	0	4.0719248350221955
1461	0	1	0	0	3.216905588081028
1462	0	0	0	1	2.7162603877281595
1463	1	0	0	0	3.1217192117632453
1464	1	0	0	0	2.614981095728844
1465	1	0	0	0	4.042245223415059
1466	0	1	0	0	2.888190098797445
1467	0	0	0	1	2.5832496040383637
1468	1	0	0	0	3.325737185155662
1469	1	0	0	0	3.7884196556283958
1470	1	0	0	0	2.7611985546578834
1471	1	0	0	0	4.244953265967146
1472	1	0	0	0	2.205446207775855
1473	0	1	0	0	3.486500797356502
1474	0	0	1	0	3.410723751179999
1475	0	0	0	1	3.867881759141793
1476	0	1	0	0	4.369745207971972
1477	0	0	1	0	3.684526387244339
1478	0	0	1	0	3.740424555535894
1479	0	0	0	1	3.372399963448142
1480	1	0	0	0	3.900782780584698
1481	1	0	0	0	2.5364058017550764
1482	0	1	0	0	2.818077278842046
1483	0	0	0	1	3.5849464033916636
1484	1	0	0	0	2.758247510354969
1485	1	0	0	0	2.7913521185000545
1486	0	1	0	0	3.6177009132248026
1487	0	0	1	0	2.7056560990319034
1488	0	0	0	1	2.4787008174539706
1489	1	0	0	0	3.473015298777756
1490	0	1	0	0	3.8356626098089337
1491	0	0	1	0	3.7790168361960665
1492	0	0	0	1	4.317690876044202
1493	0	1	0	0	3.4176491007970893
1494	0	0	0	1	2.8492556341887347
1495	1	0	0	0	3.6544807028077853
1496	1	0	0	0	3.0347175778164406
1497	1	0	0	0	4.129506567150855
1498	0	1	0	0	1.91652241766215
1499	0	0	0	1	2.694338988855405
1500	0	1	0	0	3.424398577860254
1501	0	0	0	1	3.4661387468198703
1502	0	1	0	0	2.832969699138528
1503	0	0	1	0	3.300136336695565
1504	0	0	0	1	3.072671033072527
1505	1	0	0	0	3.190990646618989
1506	1	0	0	0	3.098505242596344
1507	1	0	0	0	2.512161336777096
1508	0	1	0	0	2.420710474124174
1509	0	0	1	0	2.4292296485009457
1510	0	0	1	0	2.712476109835467
1511	0	0	0	1	3.2348195713124603
1512	1	0	0	0	2.536748959622293
1513	0	1	0	0	3.0527146765762683
1514	0	0	0	1	3.205626129179758
1515	1	0	0	0	2.5339006951700767
1516	0	1	0	0	3.6313640918778605
1517	0	0	1	0	2.9049046113056063
1518	0	0	1	0	2.726761616985608
1519	0	0	1	0	3.2292010530042843
1520	0	0	0	1	2.8536283383202545
1521	0	1	0	0	3.5036092862746395
1522	0	0	1	0	3.6401564096079273
1523	0	0	1	0	4.1027534044975384
1524	0	0	0	1	3.4101597279081233
1525	1	0	0	0	4.337646867681322
1526	1	0	0	0	4.160222416954416
1527	1	0	0	0	4.02175854001456
1528	0	1	0	0	2.7007828434336734
1529	0	0	0	1	2.6064800178868506
1530	1	0	0	0	3.0433932299910964
1531	1	0	0	0	3.1362814099469007
1532	0	1	0	0	3.008678392506837
1533	0	0	0	1	3.166132233045211
1535	1	0	0	0	3.5291809613383345
1536	1	0	0	0	3.7770580962510993
1537	1	0	0	0	2.5509700238868023
1540	1	0	0	0	3.805131441481821
1541	1	0	0	0	3.9807081268198763
1542	1	0	0	0	3.8441688117562465
1543	1	0	0	0	3.6641299137313106
1544	1	0	0	0	3.8568090390719654
1545	1	0	0	0	2.6968980778626648
1546	0	1	0	0	3.8762885995919962
1547	0	0	1	0	3.2174328012360283
1548	0	0	0	1	4.06066612051699
1549	1	0	0	0	3.3800739835323554
1550	1	0	0	0	2.912704052012191
1551	1	0	0	0	3.0851366950896053
1552	1	0	0	0	3.80234910637931
1553	0	1	0	0	3.640623882880299
1554	0	0	0	1	3.3085507992518286
1555	1	0	0	0	3.1697110155108006
1556	1	0	0	0	2.879721156824479
1557	1	0	0	0	3.7293870244016416
1558	1	0	0	0	3.2931938525262447
1559	1	0	0	0	4.288646868649281
1560	1	0	0	0	3.5935311707053645
1561	1	0	0	0	3.914699369877237
1562	1	0	0	0	2.137470168455772
1563	1	0	0	0	3.3982533303123734
1564	1	0	0	0	3.850242845331511
1565	1	0	0	0	5.089615622882298
1566	0	1	0	0	3.5831214403452383
1567	0	0	1	0	3.673718148106465
1568	0	0	0	1	5.030968201625419
1569	1	0	0	0	4.106754898682625
1570	1	0	0	0	3.5093331452784087
1571	1	0	0	0	3.855428513803215
1572	1	0	0	0	2.826381257272219
1573	0	1	0	0	3.0152981783596706
1574	0	0	0	1	2.68465684427823
1575	1	0	0	0	2.3962787758066155
1576	0	1	0	0	2.856525906248399
1577	0	0	0	1	4.6297545687665185
1578	1	0	0	0	3.87261882858878
1579	0	1	0	0	3.2062883976061833
1580	0	0	0	1	2.7076256423959424
1581	0	1	0	0	2.6508021138127202
1582	0	0	0	1	3.00314057836246
1583	0	1	0	0	3.5502911849348187
1584	0	0	1	0	4.718811336616437
1585	0	0	1	0	3.1300830485201088
1586	0	0	1	0	4.187554118714218
1587	0	0	1	0	5.003340591329957
1588	0	0	0	1	4.0441581486024365
1589	1	0	0	0	2.7957342236895055
1590	1	0	0	0	2.75862045520395
1591	1	0	0	0	3.1627617948305917
1593	1	0	0	0	1.5571298120671575
1594	0	1	0	0	4.836986733764687
1595	0	0	1	0	4.2431177811315
1596	0	0	0	1	3.7813281338750806
1597	0	1	0	0	4.827126304268785
1598	0	0	0	1	4.380065086882364
1599	1	0	0	0	4.593354417224625
1600	1	0	0	0	3.1062583703940563
1601	1	0	0	0	2.929951101466941
1602	0	1	0	0	2.6163220860433496
1603	0	0	1	0	3.09464776290533
1604	0	0	1	0	3.1124623138457963
1605	0	0	0	1	2.3031656293049836
1606	1	0	0	0	2.6270825853464634
1607	1	0	0	0	3.692526516889926
1608	0	1	0	0	3.8417419531836066
1609	0	0	1	0	2.51726253150677
1610	0	0	0	1	3.7532820271364096
1611	0	1	0	0	4.4355612927234445
1612	0	0	0	1	3.455010154823176
