# Supplementary material for: Bioinformatic Assessment of Factors Affecting the Correlation between Protein Abundance and Elongation Efficiency in Prokaryotes
Source: Int J Mol Sci. 2022 Oct 9;23(19):11996. doi: 10.3390/ijms231911996 (PMC9570070; doi:10.3390/ijms231911996)
Supplement: Supplementary file 1 [file ijms-23-11996-s001.zip › EloE/output_folder/Bartonella_henselae_str._Houston-1_283166/bartonella henselae str. houston-1_ribpos.txt]

Positions of ribosomal genes bartonella henselae str. houston-1
116	129	542	588	614	701	756	771	803	858	860	879	893	952	962	963	1018	1029	1041	1081	1094	1097	1116	1120	1181	1186	1196	1208	1261	1263	1265	1289	1300	1341	1364	1366	1370	1388	1392	1396	1400	1406	1425	1428	1450	1466	1469	1470	1478	1480	1481	1483	1485	1486	
102	197	208	313	337	389	408	414	473	486	513	516	550	581	644	696	708	767	798	880	882	907	943	1005	1034	1052	1057	1074	1172	1173	1177	1186	1202	1203	1237	1241	1260	1264	1285	1329	1347	1359	1361	1378	1402	1411	1421	1426	1427	1429	1441	1447	1467	1477	
2	14	17	39	54	66	154	171	215	246	253	308	339	352	354	371	383	386	408	410	475	493	508	516	671	686	763	795	831	835	848	851	852	869	906	915	920	961	1052	1053	1151	1155	1189	1196	1213	1217	1241	1285	1292	1296	1375	1385	1390	1452	
73	285	391	422	703	810	828	862	908	935	943	967	1061	1120	1133	1141	1168	1186	1192	1196	1198	1199	1215	1226	1227	1237	1261	1274	1289	1290	1306	1324	1339	1341	1357	1361	1363	1369	1392	1395	1418	1441	1443	1445	1448	1459	1472	1474	1475	1481	1482	1483	1485	1488	
17	23	35	50	85	159	242	335	337	340	373	379	387	453	557	600	616	714	716	723	726	776	804	836	847	863	872	879	883	924	957	959	1014	1063	1071	1101	1109	1124	1128	1177	1339	1355	1386	1406	1413	1425	1431	1440	1451	1453	1475	1485	1486	1487	
