# Supplementary material for: Bioinformatic Assessment of Factors Affecting the Correlation between Protein Abundance and Elongation Efficiency in Prokaryotes
Source: Int J Mol Sci. 2022 Oct 9;23(19):11996. doi: 10.3390/ijms231911996 (PMC9570070; doi:10.3390/ijms231911996)
Supplement: Supplementary file 1 [file ijms-23-11996-s001.zip › EloE/output_folder/Campylobacter_jejuni_subsp._jejuni_NCTC_11168_192222/campylobacter jejuni subsp. jejuni nctc 11168 = atcc 700819_all.txt]

Index = 1
#	Number	EEI	locus_tag	Name	Prot	Note
1	1507	1,0000e+00	Cj1591	rpmJ	50S ribosomal protein L36	Original (2000) note: Cj1591, rpmJ, probable 50S	rib
2	900	1,0806e+00	Cj0961c	rpmH	50S ribosomal protein L34	Original (2000) note: Cj0961c, rpmH, 50S ribosomal	rib
3	1636	1,0846e+00	Cj1723c	-	putative periplasmic protein	Original (2000) note: Cj1723c, probable periplasmic
4	300	1,1345e+00	Cj0330c	rpmF	50S ribosomal protein L32	Original (2000) note: Cj0330c, rpmF, probable 50S	rib
5	1621	1,1562e+00	Cj1708c	rpsJ	30S ribosomal protein S10	Original (2000) note: Cj1708c, rpsJ, 30S ribosomal	rib
6	1607	1,2227e+00	Cj1694c	rpsN	30S ribosomal protein S14	Original (2000) note: Cj1694c, rpsN, 30S ribosomal	rib
7	1641	1,2518e+00	Cj1728c	-	small hydrophobic protein	Original (2000) note: Cj1728c, small hydrophobic
8	1472	1,2669e+00	Cj1553c	hsdM	putative type I restriction enzyme M protein	Original (2000) note: Cj1553c, probable type I
9	1098	1,2763e+00	Cj1164c	-	hypothetical protein Cj1164c	Original (2000) note: Cj1164c, unknown, len: 87 aa;
10	1494	1,2834e+00	Cj1578c	nuoB	NADH dehydrogenase I chain B	Original (2000) note: Cj1578c, nuoB, probable NADH
11	1228	1,2954e+00	Cj1295	-	conserved hypothetical protein Cj1295	Original (2000) note: Cj1295, unknown, len: 435 aa;
12	816	1,3086e+00	Cj0874c	-	putative cytochrome C	Original (2000) note: Cj0874c, possible cytochrome
13	417	1,3112e+00	Cj0450c	rpmB	50S ribosomal protein L28	Original (2000) note: Cj0450c, rpmB, 50S ribosomal	rib
14	1321	1,3245e+00	Cj1392	metC'	putative cystathionine beta-lyase, N-terminus	Original (2000) note: Cj1392, metC', probable
15	458	1,3247e+00	Cj0491	rpsL	30S ribosomal protein S12	Original (2000) note: Cj0491, rpsL, 30S ribosomal	rib
16	500	1,3402e+00	Cj0535	oorD	OORD subunit of 2-oxoglutarate:acceptor	Original (2000) note: Cj0535, oorD, probable OORD
17	1467	1,3468e+00	Cj1548c	-	putative NADP-dependent alcohol dehydrogenase	Original (2000) note: Cj1548c, probable
18	1465	1,3590e+00	Cj1546	-	putative transcriptional regulator	Original (2000) note: Cj1546, unknown, len: 115 aa;
19	765	1,3729e+00	Cj0818	-	putative lipoprotein	Original (2000) note: Cj0818, probable
20	791	1,3863e+00	Cj0844c	-	putative integral membrane protein	Original (2000) note: Cj0844c, possible integral
21	396	1,3942e+00	Cj0427	-	hypothetical protein Cj0427	Original (2000) note: Cj0427, unknown, len: 111 aa;
22	14	1,4074e+00	Cj0014c	-	putative integral membrane protein	Original (2000) note: Cj0014c, probable integral
23	1578	1,4115e+00	Cj1663	-	putative ABC transport system ATP-binding	Original (2000) note: Cj1663, probable ABC transport
24	1229	1,4158e+00	Cj1296	-	hypothetical protein Cj1296	Original (2000) note: Cj1296, unknown, len: 119 aa;
25	63	1,4172e+00	Cj0070c	-	hypothetical protein Cj0070c	Original (2000) note: Cj0070c, questionable CDS,len:
26	1120	1,4284e+00	Cj1186c	petA	putative ubiquinol-cytochrome C reductase	Original (2000) note: Cj1186c, petA, probable
27	1105	1,4325e+00	Cj1171c	ppi	peptidyl-prolyl cis-trans isomerase	Original (2000) note: Cj1171c, ppi, probable
28	339	1,4342e+00	Cj0370	rpsU	30S ribosomal protein S21	Original (2000) note: Cj0370, rpsU, 30S ribosomal	rib
29	36	1,4352e+00	Cj0037c	-	putative cytochrome C	Original (2000) note: Cj0037c, possible cytochrome
30	1192	1,4474e+00	Cj1258	-	putative phosphotyrosine protein phosphatase	Original (2000) note: Cj1258, possible
31	1617	1,4493e+00	Cj1704c	rplB	50S ribosomal protein L2	Original (2000) note: Cj1704c, rplB, 50S ribosomal	rib
32	1094	1,4531e+00	Cj1160c	-	putative membrane protein	Original (2000) note: Cj1160c, small hydrophobic
33	1555	1,4621e+00	Cj1639	-	NifU protein homolog	Original (2000) note: Cj1639, unknown, len: 90 aa;
34	1289	1,4633e+00	Cj1358c	nrfH	putative periplasmic cytochrome C	Original (2000) note: Cj1358c, probable periplasmic
35	218	1,4649e+00	Cj0245	rplT	50S ribosomal protein L20	Original (2000) note: Cj0245, rplT, 50S ribosomal	rib
36	18	1,4656e+00	Cj0018c	dba	disulphide bond formation protein	Original (2000) note: Cj0018c, small hydrophobic
37	1569	1,4671e+00	Cj1653c	-	putative lipoprotein	Original (2000) note: Cj1653c, probable lipoprotein,
38	767	1,4682e+00	Cj0820c	fliP	flagellar biosynthesis protein	Updated (2006) note: PMID:7601828, PMID:14617189;
39	1338	1,4691e+00	Cj1410c	-	putative membrane protein	Original (2000) note: Cj1410c, possible membrane
40	1230	1,4714e+00	Cj1297	-	hypotehtical protein Cj1297	Original (2000) note: Cj1297, unknown, len: 145 aa;
41	1382	1,4732e+00	Cj1455	prfB	peptide chain release factor 2	Original (2000) note: Cj1455, prfB, probable peptide
42	1638	1,4732e+00	Cj1725	-	putative periplasmic protein	Original (2000) note: Cj1725, probable periplasmic
43	85	1,4772e+00	Cj0095	rpmA	50S ribosomal protein L27	Original (2000) note: Cj0095, rpmA, 50S ribosomal	rib
44	1637	1,4783e+00	Cj1724c	-	putative GTP cyclohydrolase I	Original (2000) note: Cj1724c, unknown, len: 127 aa;
45	1623	1,4852e+00	Cj1710c	-	putative metallo-beta-lactamase family protein	Original (2000) note: Cj1710c, unknown, len: 664 aa;
46	1226	1,4853e+00	Cj1293	pseB	UDP-GlcNAc-specific C4,6 dehydratase/C5	Original (2000) note: Cj1293, possible sugar
47	34	1,4860e+00	Cj0035c	-	putative efflux protein	Original (2000) note: Cj0035c, possible efflux
48	237	1,4866e+00	Cj0264c	-	molybdopterin containing oxidoreductase	Original (2000) note: Cj0264c, probable
49	1199	1,4940e+00	Cj1265c	hydC	Ni/Fe-hydrogenase B-type cytochrome subunit	Original (2000) note: Cj1265c, hydC, probable
50	1435	1,4942e+00	Cj1510c	fdhB	putative formate dehydrogenase iron-sulfur	Original (2000) note: Cj1510c, fdhB, probable
51	303	1,4966e+00	Cj0333c	fdxA	ferredoxin	Original (2000) note: Cj0333c, fdxA, probable
52	625	1,4971e+00	Cj0665c	argG	argininosuccinate synthase	Original (2000) note: Cj0665c, argG, probable
53	266	1,5083e+00	Cj0296c	panD	aspartate 1-decarboxylase precursor	Original (2000) note: Cj0296c, panD, probable
54	1416	1,5092e+00	Cj1490c	ccoN	cb-type cytochrome C oxidase subunit I	Original (2000) note: Cj1490c, ccoN, cb-type
55	26	1,5143e+00	Cj0026c	thyX	thymidylate synthase	Original (2000) note: Cj0026c, unknown, len: 207 aa;
56	1572	1,5149e+00	Cj1656c	-	hypothetical protein Cj1656c	Original (2000) note: Cj1656c, unknown, len: 180 aa;
57	1186	1,5180e+00	Cj1252	-	putative periplasmic protein	Original (2000) note: Cj1252, probable periplasmic
58	907	1,5205e+00	Cj0970	-	hypothetical protein Cj0970	Original (2000) note: Cj0970, unknown, len: 100 aa;
59	1189	1,5234e+00	Cj1255	-	putative isomerase	Original (2000) note: Cj1255, possible
60	558	1,5301e+00	Cj0593c	-	putative integral membrane protein	Original (2000) note: Cj0593c, probable integral
61	267	1,5308e+00	Cj0297c	panC	pantoate--beta-alanine ligase	Original (2000) note: Cj0297c, panC, probable
62	372	1,5315e+00	Cj0403	-	hypothetical protein Cj0403	Original (2000) note: Cj0403, unknown, len: 181 aa;
63	84	1,5317e+00	Cj0094	rplU	50S ribosomal protein L21	Original (2000) note: Cj0094, rplU, 50S ribosomal	rib
64	1263	1,5319e+00	Cj1331	ptmB	acylneuraminate cytidylyltransferase (flagellin	Original (2000) note: Cj1331, ptmB, neuA3, probable
65	1411	1,5378e+00	Cj1485c	-	putative periplasmic protein	Original (2000) note: Cj1485c, probable periplasmic
66	238	1,5405e+00	Cj0265c	-	putative cytochrome C-type haem-binding	Original (2000) note: Cj0265c, probable cytochrome
67	542	1,5458e+00	Cj0577c	queA	S-adenosylmethionine:tRNA	Original (2000) note: Cj0577c, queA, probable
68	1492	1,5470e+00	Cj1576c	nuoD	NADH dehydrogenase I chain D	Original (2000) note: Cj1576c, nuoD, probable NADH
69	384	1,5475e+00	Cj0415	-	putative GMC oxidoreductase subunit	Original (2000) note: Cj0415, possible
70	1395	1,5481e+00	Cj1468	-	putative integral membrane protein	Original (2000) note: Cj1468, probable integral
71	307	1,5517e+00	Cj0337c	motA	putative flagellar motor proton channel	Original (2000) note: Cj0337c, motA, probable
72	439	1,5522e+00	Cj0472	secE	preprotein translocase SecE subunit	Original (2000) note: Cj0472, secE, probable
73	728	1,5537e+00	Cj0781	napG	putative ferredoxin	Original (2000) note: Cj0781, napG, probable
74	1618	1,5542e+00	Cj1705c	rplW	50S ribosomal protein L23	Original (2000) note: Cj1705c, rplW, 50S ribosomal	rib
75	1191	1,5550e+00	Cj1257c	-	putative efflux pump	Original (2000) note: Cj1257c, possible efflux pump,
76	610	1,5594e+00	Cj0646	-	putative lipoprotein	Original (2000) note: Cj0646, probable
77	987	1,5599e+00	Cj1050c	npdA	NAD-dependent deacetylase	Original (2000) note: Cj1050c, possible transferase,
78	1201	1,5614e+00	Cj1267c	hydA	Ni/Fe-hydrogenase small chain	Original (2000) note: Cj1267c, hydA, probable
79	1477	1,5624e+00	Cj1561	-	putative transcriptional regulator	Original (2000) note: Cj1561, probable
80	1225	1,5628e+00	Cj1292	dcd	putative deoxycytidine triphosphate deaminase	Original (2000) note: Cj1292, dcd, possible
81	1299	1,5642e+00	Cj1368	-	putative radical SAM domain protein	Original (2000) note: Cj1368, unknown, len: 354 aa;
82	623	1,5648e+00	Cj0663c	hslV	ATP-dependent protease HslV	Original (2000) note: Cj0663c, hslV, probable heat
83	1252	1,5721e+00	Cj1319	-	putative nucleotide sugar dehydratase	Original (2000) note: Cj1319, probable nucleotide
84	1049	1,5725e+00	Cj1113	-	conserved hypothetical protein Cj1113	Original (2000) note: Cj1113, unknown, len: 265 aa;
85	113	1,5746e+00	Cj0123c	-	putative tRNA-dihydrouridine synthase	Original (2000) note: Cj0123c, possible
86	1443	1,5793e+00	Cj1519	moeA2	putative molybdopterin biosynthesis protein	Original (2000) note: Cj1519, moeA2, probable
87	257	1,5799e+00	Cj0285c	cheV	chemotaxis protein	Original (2000) note: Cj0285c, cheV, probable
88	1090	1,5814e+00	Cj1156	rho	transcription termination factor	Original (2000) note: Cj1156, rho, transcription
89	1253	1,5816e+00	Cj1320	-	putative aminotransferase (degT family)	Original (2000) note: Cj1320, probable
90	1034	1,5832e+00	Cj1098	pyrB	aspartate carbamoyltransferase	Original (2000) note: Cj1098, pyrB, probable
91	86	1,5840e+00	Cj0096	-	GTP-binding protein	Original (2000) note: Cj0096, probable GTP-binding
92	1616	1,5861e+00	Cj1703c	rpsS	30S ribosomal protein S19	Original (2000) note: Cj1703c, rpsS, 30S ribosomal	rib
93	33	1,5865e+00	Cj0034c	-	putative periplasmic protein	Original (2000) note: Cj0034c, probable periplasmic
94	70	1,5896e+00	Cj0078c	cdtB	cytolethal distending toxin B	Original (2000) note: Cj0078c, cdtB, cytolethal
95	1474	1,5926e+00	Cj1556	-	putative transcriptional regulator	Original (2000) note: Cj1556, unknown, len: 110 aa;
96	377	1,5934e+00	Cj0408	frdC	fumarate reductase cytochrome B subunit	Original (2000) note: Cj0408, frdC, probable
97	588	1,5960e+00	Cj0623	hypB	hydrogenase isoenzymes formation protein	Original (2000) note: Cj0623, hypB, probable
98	1596	1,5976e+00	Cj1682c	gltA	citrate synthase	Original (2000) note: Cj1682c, gltA, probable
99	49	1,5979e+00	Cj0056c	-	hypothetical protein Cj0056c	Original (2000) note: Cj0056c, unknown, len: 138 aa.
100	1339	1,5986e+00	Cj1411c	-	putative cytochrome P450	Original (2000) note: Cj1411c, probable cytochrome
101	115	1,6005e+00	Cj0125c	-	hypothetical protein Cj0125c	Original (2000) note: Cj0125c, unknown, len: 120 aa;
102	392	1,6009e+00	Cj0423	-	putative integral membrane protein	Original (2000) note: Cj0423, probable integral
103	782	1,6012e+00	Cj0835c	acnB	aconitate hydratase	Original (2000) note: Cj0835c, acnB, probable
104	1018	1,6015e+00	Cj1082c	thiD	phosphomethylpyrimidine kinase	Original (2000) note: Cj1082c, thiD, probable
105	378	1,6030e+00	Cj0409	frdA	fumarate reductase flavoprotein subunit	Original (2000) note: Cj0409, frdA, probable
106	1185	1,6034e+00	Cj1251	-	conserved hypothetical protein Cj1251	Original (2000) note: Cj1251, unknown, len: 150 aa;
107	1204	1,6062e+00	Cj1270c	-	putative 2-nitropropane	Original (2000) note: Cj1270c, unknown, len: 363 aa;
108	1259	1,6065e+00	Cj1327	neuB2	N-acetylneuraminic acid synthetase	Original (2000) note: Cj1327,
109	982	1,6073e+00	Cj1045c	thiG	thiazole biosynthesis protein ThiG	Original (2000) note: Cj1045c, thiG, probable
110	1603	1,6074e+00	Cj1690c	rpsE	30S ribosomal protein S5	Original (2000) note: Cj1690c, rpsE, 30S ribosomal	rib
111	379	1,6079e+00	Cj0410	frdB	fumarate reductase iron-sulfur protein	Original (2000) note: Cj0410, frdB, probable
112	947	1,6090e+00	Cj1010	tgt	queuine tRNA-ribosyltransferase	Original (2000) note: Cj1010, tgt, probable queuine
113	1456	1,6097e+00	Cj1537c	acs	acetyl-coenzyme A synthetase	Original (2000) note: Cj1537c, acs, probable
114	66	1,6114e+00	Cj0074c	-	putative iron-sulfur protein	Original (2000) note: Cj0074c, probable iron-sulfur
115	466	1,6122e+00	Cj0499	-	putative histidine triad (HIT) family protein	Original (2000) note: Cj0499, unknown, len: 161 aa;
116	1348	1,6146e+00	Cj1420c	-	putative methyltransferase	Original (2000) note: Cj1420c, unknown, len: 258 aa;
117	1405	1,6155e+00	Cj1479c	rpsI	30S ribosomal protein S9	Original (2000) note: Cj1479c, rpsI, 30S ribosomal	rib
118	1236	1,6157e+00	Cj1303	fabH2	putative 3-oxoacyl-[acyl-carrier-protein]	Original (2000) note: Cj1303, fabH2, probable
119	567	1,6163e+00	Cj0602c	-	MOSC-domain containing protein	Original (2000) note: Cj0602c, unknown, len: 222 aa;
120	666	1,6165e+00	Cj0710	rpsP	30S ribosomal protein S16	Original (2000) note: Cj0710, rpsP, 30S ribosomal	rib
121	424	1,6166e+00	Cj0457c	-	putative lipoprotein	Original (2000) note: Cj0457c, probable lipoprotein,
122	1587	1,6174e+00	Cj1672c	eno	enolase	Original (2000) note: Cj1672c, eno, probable
123	166	1,6222e+00	Cj0178	-	putative TonB-denpendent outer membrane receptor	Original (2000) note: Cj0178, possible outer
124	855	1,6235e+00	Cj0916c	-	conserved hypothetical protein Cj0916c	Original (2000) note: Cj0916c, unknown, len: 65 aa;
125	1488	1,6236e+00	Cj1572c	nuoH	NADH dehydrogenase I chain H	Original (2000) note: Cj1572c, nuoH, probable NADH
126	58	1,6240e+00	Cj0065c	folK	putative	Original (2000) note: Cj0065c, folK, possible
127	1509	1,6262e+00	Cj1593	rpsK	30S ribosomal protein S11	Original (2000) note: Cj1593, rpsK, probable 30S	rib
128	312	1,6266e+00	Cj0342c	uvrA	excinuclease ABC subunit A	Original (2000) note: Cj0342c, uvrA, probable
129	13	1,6283e+00	Cj0013	ilvD	dihydroxy-acid dehydratase	Original (2000) note: Cj0013, ilvD, probable
130	933	1,6283e+00	Cj0996	ribA	GTP cyclohydrolase II	Original (2000) note: Cj0996, ribA, probable GTP
131	1082	1,6301e+00	Cj1148	waaF	heptosyltransferase II	Original (2000) note: Cj1148, waaF, probable
132	1300	1,6336e+00	Cj1369	-	putative permease	Original (2000) note: Cj1369, probable transmembrane
133	1323	1,6341e+00	Cj1394	-	putative fumarate lyase	Original (2000) note: Cj1394, probable fumarate
134	140	1,6344e+00	Cj0150c	-	aminotransferase	Original (2000) note: Cj0150c, probable
135	691	1,6360e+00	Cj0735	-	putative periplasmic protein	Original (2000) note: Cj0735, probable periplasmic
136	1643	1,6364e+00	Cj1731c	ruvC	crossover junction endodeoxyribonuclease	Original (2000) note: Cj1731c, ruvC, probable
137	1436	1,6373e+00	Cj1511c	fdhA	putative formate dehydrogenase large subunit	Original (2000) note: Cj1511c, fdhA, probable
138	108	1,6377e+00	Cj0118	-	conserved hypothetical protein Cj0118	Original (2000) note: Cj0118, unknown, len: 251 aa;
139	214	1,6377e+00	Cj0240c	iscS	cysteine desulfurase (NifS protein homolog)	Original (2000) note: Cj0240c, probable
140	1567	1,6381e+00	Cj1651c	map	methionine aminopeptidase	Original (2000) note: Cj1651c, map, probable
141	1302	1,6388e+00	Cj1371	-	putative periplasmic protein (VacJ homolog)	Original (2000) note: Cj1371, probable periplasmic
142	1032	1,6389e+00	Cj1096c	metK	S-adenosylmethionine synthetase	Original (2000) note: Cj1096c, metK, probable
143	643	1,6396e+00	Cj0687c	flgH	putative flagellar L-ring protein precursor	Original (2000) note: Cj0687c, flgH, probable
144	435	1,6408e+00	Cj0468	-	amino-acid ABC transporter integral membrane	Original (2000) note: Cj0468, probable amino-acid
145	654	1,6440e+00	Cj0698	flgG	flagellar basal-body rod protein	Original (2000) note: Cj0698, flgG, probable
146	590	1,6443e+00	Cj0625	hypD	hydrogenase isoenzymes formation protein	Original (2000) note: Cj0625, hypD, probable
147	535	1,6455e+00	Cj0570	-	putative ATP/GTP binding protein	Original (2000) note: Cj0570, probable ATP/GTP
148	239	1,6456e+00	Cj0266c	-	putative integral membrane protein	Original (2000) note: Cj0266c, probable integral
149	406	1,6458e+00	Cj0437	sdhA	succinate dehydrogenase flavoprotein subunit	Original (2000) note: Cj0437, sdhA, probable
150	1574	1,6467e+00	Cj1659	p19	periplasmic protein p19	Original (2000) note: Cj1659, p19, periplasmic
151	1198	1,6468e+00	Cj1264c	hydD	putative hydrogenase maturation protease	Original (2000) note: Cj1264c, hydD, probable
152	182	1,6468e+00	Cj0194	folE	GTP cyclohydrolase I	Original (2000) note: Cj0194, folE, GTP
153	78	1,6473e+00	Cj0088	dcuA	anaerobic C4-dicarboxylate transporter	Original (2000) note: Cj0088, dcuA, probable
154	1642	1,6513e+00	Cj1729c	flgE2	flagellar hook subunit protein	Original (2000) note: Cj1729c, flgE2, probable
155	995	1,6522e+00	Cj1058c	guaB	inosine-5'-monophosphate dehydrogenase	Original (2000) note: Cj1058c, guaB, probable
156	604	1,6535e+00	Cj0640c	aspS	aspartyl-tRNA synthetase	Original (2000) note: Cj0640c, aspS, probable
157	1633	1,6536e+00	Cj1720	-	hypothetical protein Cj1720	Original (2000) note: Cj1720, unknown, len: 209 aa;
158	721	1,6551e+00	Cj0774c	-	ABC transport system ATP-binding protein	Original (2000) note: Cj0774c, probable ABC
159	277	1,6554e+00	Cj0307	bioA	adenosylmethionine-8-amino-7-oxononanoate	Original (2000) note: Cj0307, bioA, probable
160	1600	1,6555e+00	Cj1687	-	putative efflux protein	Original (2000) note: Cj1687, possible efflux
161	10	1,6563e+00	Cj0010c	rnhB	ribonuclease HII	Original (2000) note: Cj0010c, rnhB, probable
162	268	1,6593e+00	Cj0298c	panB	3-methyl-2-oxobutanoate hydroxymethyltransferase	Original (2000) note: Cj0298c, panB, probable
163	714	1,6594e+00	Cj0767c	coaD	phosphopantetheine adenylyltransferase	Original (2000) note: Cj0767c, kdtB, probable
164	67	1,6636e+00	Cj0075c	-	putative oxidoreductase iron-sulfur subunit	Original (2000) note: Cj0075c, possible
165	352	1,6652e+00	Cj0383c	ribH	6,7-dimethyl-8-ribityllumazine synthase	Original (2000) note: Cj0383c, ribH (ribE),probable
166	621	1,6656e+00	Cj0661c	era	GTP-binding protein Era homolog	Original (2000) note: Cj0661c, era, GTP-binding
167	823	1,6663e+00	Cj0882c	flhA	flagellar biosynthesis protein	Original (2000) note: Cj0882c, flhA, probable
168	411	1,6665e+00	Cj0442	fabF	3-oxoacyl-[acyl-carrier-protein] synthase	Original (2000) note: Cj0442, fabF, probable
169	1195	1,6683e+00	Cj1261	racR	two-component regulator	Original (2000) note: Cj1261, racR, two-component
170	1620	1,6699e+00	Cj1707c	rplC	50S ribosomal protein L3	Original (2000) note: Cj1707c, rplC, 50S ribosomal	rib
171	1200	1,6720e+00	Cj1266c	hydB	Ni/Fe-hydrogenase large subunit	Original (2000) note: Cj1266c, hydB, probable
172	529	1,6722e+00	Cj0564	-	putative integral membrane protein	Original (2000) note: Cj0564, probable integral
173	1468	1,6728e+00	Cj1549c	hsdR	putative type I restriction enzyme R protein	Original (2000) note: Cj1549c, probable type I
174	854	1,6728e+00	Cj0915	-	putative hydrolase	Original (2000) note: Cj0915, possible
175	1610	1,6738e+00	Cj1697c	rplN	50S ribosomal protein L14	Original (2000) note: Cj1697c, rplN, 50S ribosomal	rib
176	1513	1,6739e+00	Cj1597	hisG	ATP phosphoribosyltransferase	Original (2000) note: Cj1597, hisG, probable ATP
177	1485	1,6741e+00	Cj1569c	nuoK	NADH dehydrogenase I chain K	Original (2000) note: Cj1569c, nuoK, probable NADH
178	642	1,6744e+00	Cj0686	ispG	4-hydroxy-3-methylbut-2-en-1-yl diphosphate	Original (2000) note: Cj0686, gcpE, unknown, len:
179	1458	1,6744e+00	Cj1539c	-	putative anion-uptake ABC-transport system	Original (2000) note: Cj1539c, possible anion-uptake
180	727	1,6752e+00	Cj0780	napA	periplasmic nitrate reductase	Original (2000) note: Cj0780, napA, probable
181	1601	1,6753e+00	Cj1688c	secY	preprotein translocase subunit	Original (2000) note: Cj1688c, secY, probable
182	38	1,6756e+00	Cj0039c	typA	GTP-binding protein TypA homolog	Original (2000) note: Cj0039c, typA, GTP-binding
183	348	1,6763e+00	Cj0379c	-	putative molybdenum containing oxidoreductase	Original (2000) note: Cj0379c, unknown, len: 297 aa;
184	861	1,6772e+00	Cj0922c	pebC	ABC-type amino-acid transporter ATP-binding	Original (2000) note: Cj0922c, pebC, probable
185	1579	1,6781e+00	Cj1664	-	putative periplasmic thiredoxin	Original (2000) note: Cj1664, possible periplasmic
186	1622	1,6807e+00	Cj1709c	-	putative ribosomal pseudouridine synthase	Original (2000) note: Cj1709c, probable ribosomal
187	1561	1,6815e+00	Cj1645	tkt	transketolase	Original (2000) note: Cj1645, tkt,
188	1560	1,6817e+00	Cj1644	ispA	geranyltranstransferase	Original (2000) note: Cj1644, ispA, probable
189	1119	1,6824e+00	Cj1185c	petB	putative ubiquinol-cytochrome C reductase	Original (2000) note: Cj1185c, petB, probable
190	1442	1,6840e+00	Cj1518	moaE	putative molybdopterin converting factor,subunit	Original (2000) note: Cj1518, moaE, possible
191	1427	1,6845e+00	Cj1502c	putP	putative sodium/proline symporter	Original (2000) note: Cj1502c, putP, probable
192	71	1,6846e+00	Cj0079c	cdtA	cytolethal distending toxin A	Original (2000) note: Cj0079c, cdtA, cytolethal
193	31	1,6863e+00	Cj0031	-	putative type IIS restriction/modification	Original (2000) note: Cj0031, probable DNA
194	324	1,6866e+00	Cj0354c	fdxB	ferredoxin	Original (2000) note: Cj0354c, fdxB, probable
195	711	1,6869e+00	Cj0764c	speA	biosynthetic arginine decarboxylase	Original (2000) note: Cj0764c, speA, probable
196	185	1,6879e+00	Cj0197c	dapB	dihydrodipicolinate reductase	Original (2000) note: Cj0197c, dapB, probable
197	1598	1,6883e+00	Cj1685c	bioB	putative biotin synthase	Original (2000) note: Cj1685c, bioB, probable biotin
198	636	1,6884e+00	Cj0680c	uvrB	excinuclease ABC subunit B	Original (2000) note: Cj0680c, uvrB, probable
199	914	1,6910e+00	Cj0977	-	hypothetical protein Cj0977	Original (2000) note: Cj0977, unknown, len: 192 aa;
200	1187	1,6915e+00	Cj1253	pnp	polyribonucleotide nucleotidyltransferase	Original (2000) note: Cj1253, pnp, probable
201	707	1,6918e+00	Cj0760	-	hypothetical protein Cj0760	Original (2000) note: Cj0760, unknown, len: 340 aa;
202	68	1,6925e+00	Cj0076c	lctP	L-lactate permease	Original (2000) note: Cj0076c, lctP, probable
203	857	1,6928e+00	Cj0918c	prsA	ribose-phosphate pyrophosphokinase	Original (2000) note: Cj0918c, prsA, probable
204	1273	1,6933e+00	Cj1342c	maf7	motility accessory factor (function unknown)	Original (2000) note: Cj1342c, unknown, len: 413 aa;
205	1223	1,6944e+00	Cj1290c	accC	biotin carboxylase	Original (2000) note: Cj1290c, accC, probable biotin
206	236	1,6949e+00	Cj0263	zupT	zinc transporter	Original (2000) note: Cj0263, probable integral
207	217	1,6957e+00	Cj0244	rpmI	50s ribosomal protein L35	Original (2000) note: Cj0244, rpmI, 50s ribosomal	rib
208	1183	1,6970e+00	Cj1249	-	hypothetical protein Cj1249	Original (2000) note: Cj1249, unknown, len: 486 aa;
209	1008	1,6977e+00	Cj1072	rpsR	30S ribosomal protein S18	Original (2000) note: Cj1072, rpsR, 30S ribosomal	rib
210	566	1,6996e+00	Cj0601c	-	putative sodium-dependent transmembrane transport	Original (2000) note: Cj0601c, probable
211	983	1,7046e+00	Cj1046c	moeB	putative molybdopterin biosynthesis protein	Original (2000) note: Cj1046c, moeB, probable
212	1325	1,7056e+00	Cj1397	-	putative ferrous iron transport protein	Original (2000) note: Cj1397, unknown, len: 74 aa;
213	502	1,7070e+00	Cj0537	oorB	OORB subunit of 2-oxoglutarate:acceptor	Original (2000) note: Cj0537, oorB, probable OORB
214	183	1,7087e+00	Cj0195	fliI	flagellum-specific ATP synthase	Original (2000) note: Cj0195,
215	512	1,7087e+00	Cj0547	flaG	flagellar protein	Original (2000) note: Cj0547, flaG, possible
216	599	1,7098e+00	Cj0635	-	putative holliday junction resolvase	Original (2000) note: Cj0635, unknown, len: 127 aa;
217	595	1,7111e+00	Cj0631c	-	putative ribonuclease	Original (2000) note: Cj0631c, possible
218	160	1,7112e+00	Cj0172c	-	putative saccharopine dehydrogenase	Original (2000) note: Cj0172c, unknown, len: 401 aa;
219	1613	1,7120e+00	Cj1700c	rplP	50S ribosomal protein L16	Original (2000) note: Cj1700c, rplP, 50S ribosomal	rib
220	569	1,7121e+00	Cj0604	-	putative polyphosphate kinase	Original (2000) note: Cj0604, unknown, len: 293 aa;
221	1100	1,7124e+00	Cj1166c	-	putative integral membrane protein	Original (2000) note: Cj1166c, probable integral
222	1389	1,7162e+00	Cj1462	flgI	flagellar P-ring protein	Original (2000) note: Cj1462, flgI, probable
223	779	1,7165e+00	Cj0832c	-	putative Na+/H+ antiporter family protein	Original (2000) note: Cj0832c, probable integral
224	1528	1,7167e+00	Cj1612	prfA	peptide chain release factor 1	Original (2000) note: Cj1612, prfA, probable peptide
225	1440	1,7173e+00	Cj1516	-	putative periplasmic oxidoreductase	Original (2000) note: Cj1516, probable periplasmic
226	407	1,7180e+00	Cj0438	sdhB	putative succinate dehydrogenase iron-sulfur	Original (2000) note: Cj0438, sdhB, possibleble
227	1175	1,7187e+00	Cj1241	-	putative MFS (Major Facilitator Superfamily)	Original (2000) note: Cj1241, probable transmembrane
228	584	1,7189e+00	Cj0619	-	putative MATE family transport protein	Original (2000) note: Cj0619, probable integral
229	437	1,7193e+00	Cj0470	tuf	elongation factor TU	Original (2000) note: Cj0470, tuf, probable
230	335	1,7195e+00	Cj0366c	cmeB	inner membrane efflux transporter CmeB (multidrug	Original (2000) note: Cj0366c, probable
231	710	1,7203e+00	Cj0763c	cysE	serine acetyltransferase	Original (2000) note: Cj0763c, cysE, probable serine
232	1261	1,7213e+00	Cj1329	-	putative sugar-phosphate nucleotide transferase	Original (2000) note: Cj1329, probable
233	1381	1,7217e+00	Cj1454c	-	putative radical SAM domain family protein	Original (2000) note: Cj1454c, unknown, len: 439 aa;
234	579	1,7236e+00	Cj0614	pstC	putative phosphate transport system permease	Original (2000) note: Cj0614, pstC, probable
235	1517	1,7240e+00	Cj1601	hisA	phosphoribosylformimino-5-aminoimidazole	Original (2000) note: Cj1601, hisA, probable
236	59	1,7240e+00	Cj0066c	aroQ	3-dehydroquinate dehydratase	Original (2000) note: Cj0066c, aroQ, probable
237	198	1,7251e+00	Cj0224	argC	N-acetyl-gamma-glutamyl-phosphate reductase	Original (2000) note: Cj0224, argC, probable
238	681	1,7253e+00	Cj0725c	-	molybdopterin biosynthesis protein	Original (2000) note: Cj0725c, mog, probable
239	1512	1,7267e+00	Cj1596	rplQ	50S ribosomal protein L17	Original (2000) note: Cj1596, rplQ, probable 50S	rib
240	1531	1,7287e+00	Cj1615	chuB	putative haemin uptake system permease protein	Original (2000) note: Cj1615, chuB, probable haemin
241	145	1,7297e+00	Cj0155c	rpmE	50S ribosomal protein L31	Original (2000) note: Cj0155c, rpmE, probable 50S	rib
242	428	1,7308e+00	Cj0461c	-	putative MFS (Major Facilitator Superfamily)	Original (2000) note: Cj0461c, probable integral
243	16	1,7310e+00	Cj0016	-	putative transcriptional regulatory protein	Original (2000) note: Cj0016, possible
244	1402	1,7320e+00	Cj1476c	-	pyruvate-flavodoxin oxidoreductase	Original (2000) note: Cj1476c, probable
245	1557	1,7332e+00	Cj1641	murE	UDP-N-acetylmuramoylalanyl-D-glutamate--2,	Original (2000) note: Cj1641,
246	1293	1,7335e+00	Cj1362	ruvB	holliday junction DNA helicase	Original (2000) note: Cj1362, ruvB, probable
247	1378	1,7345e+00	Cj1451	dut	dUTPase	Original (2000) note: Cj1451, dut, possible dUTPase,
248	263	1,7360e+00	Cj0293	surE	multifunctional protein SurE homolog	Original (2000) note: Cj0293, surE, SurE protein
249	1290	1,7372e+00	Cj1359	ppk	polyphosphate kinase	Original (2000) note: Cj1359, ppk, probable
250	1104	1,7387e+00	Cj1170c	omp50	50 kda outer membrane protein precursor	Original (2000) note: Cj1170c, omp50, outer membrane
251	353	1,7398e+00	Cj0384c	kdsA	3-deoxy-8-phosphooctulonate synthase	Original (2000) note: Cj0384c, kdsA, probable
252	1632	1,7404e+00	Cj1719c	leuA	2-isopropylmalate synthase	Original (2000) note: Cj1719c, leuA, probable
253	580	1,7425e+00	Cj0615	pstA	putative phosphate transport system permease	Original (2000) note: Cj0615, pstA, probable
254	703	1,7428e+00	Cj0755	cfrA	ferric enterobactin uptake receptor	Original (2000) note: Cj0755, cfrA, probable iron
255	1083	1,7433e+00	Cj1149c	gmhA	sedoheptulose 7-phosphate isomerase	Original (2000) note: Cj1149c, gmhA, probable
256	1544	1,7453e+00	Cj1628	exbB2	putative exbB/tolQ family transport protein	Original (2000) note: Cj1628, exbB2, probable
257	1393	1,7473e+00	Cj1466	flgK	putative flagellar hook-associated protein	Original (2000) note: Cj1466, flgK, possible
258	1264	1,7477e+00	Cj1332	ptmA	putative oxidoreductase (flagellin modification)	Original (2000) note: Cj1332, ptmA, probable
259	522	1,7484e+00	Cj0557c	-	putative integral membrane protein	Original (2000) note: Cj0557c, probable integral
260	1640	1,7503e+00	Cj1727c	metB	putative O-acetylhomoserine (thiol)-lyase	Original (2000) note: Cj1727c, metY, possible
261	559	1,7506e+00	Cj0594c	-	putative DNA/RNA non-specific endonuclease	Original (2000) note: Cj0594c, probable periplasmic
262	309	1,7515e+00	Cj0339	-	putative MFS (Major Facilitator Superfamily)	Original (2000) note: Cj0339, probable transmembrane
263	729	1,7526e+00	Cj0782	napH	putative ferredoxin	Original (2000) note: Cj0782, napH, probable
264	1626	1,7529e+00	Cj1713	-	putative radical SAM domain protein	Original (2000) note: Cj1713, unknown, len: 356 aa;
265	694	1,7529e+00	Cj0738	-	hypothetical protein Cj0738	Original (2000) note: Cj0738, unknown, len: 54 aa;
266	474	1,7532e+00	Cj0508	pbpA	penicillin-binding protein	Original (2000) note: Cj0508, pbpA, probable
267	1182	1,7538e+00	Cj1248	guaA	GMP synthase (glutamine-hydrolyzing)	Original (2000) note: Cj1248, guaA, probable GMP
268	815	1,7544e+00	Cj0873c	-	hypothetical protein Cj0873c	Original (2000) note: Cj0873c, unknown, len: 70 aa;
269	1015	1,7544e+00	Cj1079	-	putative periplasmic protein	Original (2000) note: Cj1079, probable periplasmic
270	985	1,7551e+00	Cj1048c	dapE	succinyl-diaminopimelate desuccinylase	Original (2000) note: Cj1048c, dapE, probable
271	1224	1,7562e+00	Cj1291c	accB	putative biotin carboxyl carrier protein of	Original (2000) note: Cj1291c, accB, probable biotin
272	22	1,7563e+00	Cj0022c	-	putative ribosomal pseudouridine synthase	Original (2000) note: Cj0022c, possible ribosomal
273	1463	1,7563e+00	Cj1544c	-	putative integral membrane protein	Original (2000) note: Cj1544c, probable integral
274	455	1,7563e+00	Cj0488	-	conserved hypothetical protein Cj0488	Original (2000) note: Cj0488, unknown, len:; similar
275	251	1,7572e+00	Cj0279	carB	carbamoyl-phosphate synthase large chain	Original (2000) note: Cj0279, carB, probable
276	394	1,7573e+00	Cj0425	-	putative periplasmic protein	Original (2000) note: Cj0425, probable periplasmic
277	1609	1,7583e+00	Cj1696c	rplX	50S ribosomal protein L24	Original (2000) note: Cj1696c, rplX, 50S ribosomal	rib
278	849	1,7584e+00	Cj0910	-	putative periplasmic protein	Original (2000) note: Cj0910, probable periplasmic
279	1639	1,7585e+00	Cj1726c	metA	homoserine O-succinyltransferase	Original (2000) note: Cj1726c, metA, probable
280	255	1,7587e+00	Cj0283c	cheW	chemotaxis protein	Original (2000) note: Cj0283c, cheW, probable
281	805	1,7597e+00	Cj0858c	murA	UDP-N-acetylglucosamine	Original (2000) note: Cj0858c,
282	787	1,7604e+00	Cj0840c	fbp	fructose-1,6-bisphosphatase	Original (2000) note: Cj0840c, fbp, probable
283	209	1,7606e+00	Cj0235c	secG	putative protein-export membrane protein	Original (2000) note: Cj0235c, secG, possible
284	1262	1,7610e+00	Cj1330	-	hypothetical protein Cj1330	Original (2000) note: Cj1330, unknown, len: 301 aa;
285	1132	1,7624e+00	Cj1198	luxS	S-ribosylhomocysteine lyase (autoinducer-2	Original (2000) note: Cj1198, unknown, len: 164 aa;
286	241	1,7626e+00	Cj0268c	-	putative transmembrane protein	Original (2000) note: Cj0268c, probable
287	131	1,7630e+00	Cj0141c	-	putative ABC transporter integral membrane	Original (2000) note: Cj0141c, ABC transporter
288	1353	1,7638e+00	Cj1425c	hddA	putative D-glycero-D-manno-heptose 7-phosphate	Original (2000) note: Cj1425c, possible sugar
289	803	1,7638e+00	Cj0856	lepP	signal peptidase I	Original (2000) note: Cj0856, lepP, probable signal
290	1193	1,7643e+00	Cj1259	porA	major outer membrane protein	Original (2000) note: Cj1259, porA, major outer
291	863	1,7653e+00	Cj0924c	cheB'	putative MCP protein-glutamate methylesterase	Original (2000) note: Cj0924c, cheB' probable MCP
292	539	1,7654e+00	Cj0574	ilvI	acetolactate synthase large subunit	Original (2000) note: Cj0574, ilvI, probable
293	898	1,7656e+00	Cj0959c	-	conserved hypothetical protein Cj0959c	Original (2000) note: Cj0959c, unknown, len: 113 aa;
294	1043	1,7656e+00	Cj1107	clpS	ATP-dependent Clp protease adaptor protein	Original (2000) note: Cj1107, unknown, len: 96 aa;
295	1602	1,7662e+00	Cj1689c	rp10	50S ribosomal protein L15	Original (2000) note: Cj1689c, rplO, 50S ribosomal	rib
296	21	1,7663e+00	Cj0021c	-	putative fumarylacetoacetate (FAA) hydrolase	Original (2000) note: Cj0021c, unknown, len: 292 aa;
297	981	1,7667e+00	Cj1044c	thiH	thiazole biosynthesis protein ThiH	Original (2000) note: Cj1044c, thiH, probable
298	54	1,7681e+00	Cj0061c	fliA	RNA polymerase sigma factor for flagellar operon	Original (2000) note: Cj0061c, fliA, probable RNA
299	20	1,7684e+00	Cj0020c	-	cytochrome C551 peroxidase	Original (2000) note: Cj0020c, probable cytochrome
300	1570	1,7688e+00	Cj1654c	nhaA2	Na(+)/H(+) antiporter	Original (2000) note: Cj1654c, nhaA2, probable
301	1249	1,7689e+00	Cj1316c	pseA	pseudaminic acid biosynthesis PseA protein	Original (2000) note: Cj1316c, unknown, len: 378 aa;
302	460	1,7696e+00	Cj0493	fusA	elongation factor G	Original (2000) note: Cj0493, fusA, elongation
303	1169	1,7697e+00	Cj1235	-	putative peptidase M23 family protein	Original (2000) note: Cj1235, probable periplasmic
304	449	1,7707e+00	Cj0482	uxaA'	putative altronate hydrolase N-terminus	Original (2000) note: Cj0482, uxaA' possible
305	1599	1,7708e+00	Cj1686c	topA	DNA topoisomerase I	Original (2000) note: Cj1686c, topA, probable DNA
306	471	1,7711e+00	Cj0505c	-	putative aminotransferase (degT family).	Updated (2006) note: Some characterisation work
307	9	1,7714e+00	Cj0009	gltD	glutamate synthase (NADPH) small subunit	Original (2000) note: Cj0009, gltD, probable
308	1426	1,7714e+00	Cj1501	-	conserved hypothetical protein Cj1501	Updated (2006) note: Conserved added to product
309	1522	1,7714e+00	Cj1606c	mrp	putative ATP/GTP-binding protein (Mrp protein	Original (2000) note: Cj1606c, mrp, probable
310	738	1,7717e+00	Cj0791c	-	putative aminotransferase	Original (2000) note: Cj0791c, probable
311	1520	1,7720e+00	Cj1604	hisI	phosphoribosyl-AMP cyclohydrolase/	Original (2000) note: Cj1604, hisI, probable
312	282	1,7723e+00	Cj0312	pth	peptidyl-tRNA hydrolase	Original (2000) note: Cj0312, pth, probable
313	1245	1,7728e+00	Cj1312	pseG	nucleotidase specific for PseC	Original (2000) note: Cj1312, possible flagellar
314	975	1,7731e+00	Cj1038	-	putative cell division/peptidoglycan biosynthesis	Original (2000) note: Cj1038, probable cell
315	1535	1,7734e+00	Cj1619	kgtP	alpha-ketoglutarate permease	Original (2000) note: Cj1619, kgtP, probable
316	780	1,7736e+00	Cj0833c	-	putative oxidoreductase	Original (2000) note: Cj0833c, probable
317	211	1,7736e+00	Cj0237	cynT	carbonic anyhydrase	Original (2000) note: Cj0237, cynT, probable
318	73	1,7749e+00	Cj0081	cydA	cytochrome bd oxidase subunit I	Original (2000) note: Cj0081, cydA, probable
319	338	1,7752e+00	Cj0369c	-	putative ferredoxin domain-containing integral	Original (2000) note: Cj0369c, ferredoxin
320	306	1,7752e+00	Cj0336c	motB	putative flagellar motor protein	Original (2000) note: Cj0336c, motB, possible
321	53	1,7754e+00	Cj0060c	fliM	flagellar motor switch protein	Original (2000) note: Cj0060c, fliM, probable
322	953	1,7768e+00	Cj1016c	livM	branched-chain amino-acid ABC transport system	Original (2000) note: Cj1016c, livM, probable
323	617	1,7769e+00	Cj0653c	-	putative aminopeptidase	Original (2000) note: Cj0653c, probable
324	734	1,7771e+00	Cj0787	-	conserved hypothetical protein Cj0787	Original (2000) note: Cj0787, unknown, len: 82 aa;
325	1278	1,7781e+00	Cj1347c	cdsA	phosphatidate cytidylyltransferase	Original (2000) note: Cj1347c, cdsA, probable
326	1630	1,7787e+00	Cj1717c	leuC	3-isopropylmalate dehydratase large subunit	Original (2000) note: Cj1717c, leuC, probable
327	1227	1,7792e+00	Cj1294	pseC	C4 aminotransferase specific for PseB product	Original (2000) note: Cj1294, probable
328	1322	1,7801e+00	Cj1393	metC'	putative cystathionine beta-lyase	Original (2000) note: Cj1393, metC', probable
329	50	1,7803e+00	Cj0057	-	putative periplasmic protein	Original (2000) note: Cj0057, possible periplasmic
330	1097	1,7812e+00	Cj1163c	-	putative cation transport protein	Original (2000) note: Cj1163c, possible cation
331	1283	1,7815e+00	Cj1352	ceuB	enterochelin uptake permease	Original (2000) note: Cj1352, ceuB, probable
332	1295	1,7816e+00	Cj1364c	fumC	fumarate hydratase	Original (2000) note: Cj1364c, fumC, probable
333	1023	1,7819e+00	Cj1087c	-	putative peptidase	Original (2000) note: Cj1087c, possible periplasmic
334	425	1,7825e+00	Cj0458c	miaB	putative tRNA 2-methylthioadenosine synthase	Original (2000) note: Cj0458c, unknown, len: 433 aa;
335	476	1,7829e+00	Cj0510c	-	conserved hypothetical protein Cj0510c	Original (2000) note: Cj0510c, unknown, len: 96 aa;
336	29	1,7830e+00	Cj0029	ansA	cytoplasmic L-asparaginase	Original (2000) note: Cj0029, ansA, probable
337	931	1,7840e+00	Cj0994c	argF	ornithine carbamoyltransferase	Original (2000) note: Cj0994c, argF, probable
338	46	1,7845e+00	Cj0053c	trmU	tRNA	Original (2000) note: Cj0053c, trmU, probable tRNA
339	1371	1,7846e+00	Cj1443c	kpsF	D-arabinose 5-phosphate isomerase	Original (2000) note: Cj1443c, kpsF, unknown, len:
340	1128	1,7847e+00	Cj1194	-	possible phosphate permease	Original (2000) note: Cj1194, possible phosphate
341	997	1,7853e+00	Cj1060c	-	putative membrane protein	Original (2000) note: Cj1060c, small hydrophobic
342	1358	1,7861e+00	Cj1430c	rfbC	putative dTDP-4-dehydrorhamnose 3,5-epimerase	Original (2000) note: Cj1430c, probable
343	1167	1,7869e+00	Cj1233	-	putative HAD-superfamily hydrolase	Original (2000) note: Cj1233, probable
344	403	1,7887e+00	Cj0434	pgm	2,3-bisphosphoglycerate-independent	Original (2000) note: Cj0434, pgm, probable
345	1510	1,7891e+00	Cj1594	rpsD	30S ribosomal protein S4	Original (2000) note: Cj1594, rpsD, probable 30S	rib
346	540	1,7897e+00	Cj0575	ilvH	acetolactate synthase small subunit	Original (2000) note: Cj0575, ilvH, probable
347	1575	1,7914e+00	Cj1660	-	putative integral membrane protein	Original (2000) note: Cj1660, probable integral
348	1216	1,7916e+00	Cj1283	ktrB	putative K+ uptake protein	Original (2000) note: Cj1283, ktrB, probable K+
349	577	1,7920e+00	Cj0612c	cft	ferritin	Original (2000) note: Cj0612c, cft, probable
350	450	1,7932e+00	Cj0483	uxaA'	putative altronate hydrolase C-terminus	Original (2000) note: Cj0483, uxaA' possible
351	354	1,7941e+00	Cj0385c	-	putative integral membrane protein	Original (2000) note: Cj0385c, probable integral
352	655	1,7945e+00	Cj0699c	glnA	glutamine synthetase	Original (2000) note: Cj0699c, glnA, probable
353	1523	1,7946e+00	Cj1607	ispDF	2-C-methyl-D-erythritol 4-phosphate	Original (2000) note: Cj1607, unknown, len: 371 aa;
354	1495	1,7962e+00	Cj1579c	nuoA	NADH dehydrogenase I chain A	Original (2000) note: Cj1579c, nuoA, probable NADH
355	1093	1,7964e+00	Cj1159c	-	small hydrophobic protein	Original (2000) note: Cj1159c, small hydrophobic
356	1126	1,7968e+00	Cj1192	dctA	putative C4-dicarboxylate transport protein	Original (2000) note: Cj1192, dctA, probable
357	1139	1,7968e+00	Cj1205c	radA	putative DNA repair protein RadA (ATP-dependant	Original (2000) note: Cj1205c, radA, probable DNA
358	601	1,7983e+00	Cj0637c	mrsA	putative peptide methionine sulfoxide reductase	Original (2000) note: Cj0637c, mrsA, probable
359	1143	1,7991e+00	Cj1209	-	HD/KH domain containing protein	Original (2000) note: Cj1209, unknown, len: 517 aa;
360	1033	1,7992e+00	Cj1097	-	putative transmembrane transport protein	Original (2000) note: Cj1097, probable transmembrane
361	974	1,7999e+00	Cj1037c	pycA	pyruvate carboxylase A subunit	Original (2000) note: Cj1037c, pycA, possible
362	1347	1,8005e+00	Cj1419c	-	putative methyltransferase	Original (2000) note: Cj1419c, possible
363	1012	1,8018e+00	Cj1076	proC	pyrroline-5-carboxylate reductase	Original (2000) note: Cj1076, proC, probable
364	7	1,8027e+00	Cj0007	gltB	glutamate synthase (NADPH) large subunit	Original (2000) note: Cj0007, gltB, probable
365	1269	1,8030e+00	Cj1338c	flaB	flagellin	Original (2000) note: Cj1338c, flaB, flagellin
366	882	1,8038e+00	Cj0943	lolA	putative outer-membrane lipoprotein carrier	Original (2000) note: Cj0943, probable periplasmic
367	420	1,8048e+00	Cj0453	thiC	thiamin biosynthesis protein ThiC	Original (2000) note: Cj0453, thiC, probable thiamin
368	730	1,8058e+00	Cj0783	napB	periplasmic nitrate reductase small subunit	Original (2000) note: Cj0783, napB, probable
369	970	1,8080e+00	Cj1033	cmeF	integral membrane component of efflux system	Original (2000) note: Cj1033, probable integral
370	1341	1,8089e+00	Cj1413c	kpsS	capsule polysaccharide modification protein	Original (2000) note: Cj1413c, possible
371	1050	1,8113e+00	Cj1114c	pssA	CDP-diacylglycerol--serine	Original (2000) note: Cj1114c, pssA, probable
372	812	1,8115e+00	Cj0865	dsbB	putative disulphide oxidoreductase	Original (2000) note: Cj0865, dsbB, possible
373	230	1,8126e+00	Cj0257	dgkA	diacylglycerol kinase	Original (2000) note: Cj0257, dgkA, probale
374	1425	1,8129e+00	Cj1500	-	putative integral membrane protein	Original (2000) note: Cj1500, probable integral
375	446	1,8130e+00	Cj0479	rpoC	DNA-directed RNA polymerase beta' chain	Original (2000) note: Cj0479, rpoC, DNA-directed RNA
376	154	1,8134e+00	Cj0164c	ubiA	putative 4-hydroxybenzoate octaprenyltransferase	Original (2000) note: Cj0164c, ubiA, possible
377	864	1,8138e+00	Cj0925	rpiB	ribose 5-phosphate isomerase	Original (2000) note: Cj0925, rpiB, probable ribose
378	1197	1,8141e+00	Cj1263	recR	recombination protein	Original (2000) note: Cj1263, recR, probable
379	1246	1,8154e+00	Cj1313	pseH	N-acetyltransferase specific for PseC	Original (2000) note: Cj1313, possible flagellar
380	1538	1,8160e+00	Cj1622	ribD	riboflavin-specific deaminase/reductase	Original (2000) note: Cj1622, ribD, probable
381	560	1,8163e+00	Cj0595c	nth	endonuclease III	Original (2000) note: Cj0595c, nth, probable
382	1530	1,8165e+00	Cj1614	chuA	haemin uptake system outer membrane receptor	Original (2000) note: Cj1614, chuA, haemin uptake
383	592	1,8174e+00	Cj0627	hypA	hydrogenase expression/formation protein	Original (2000) note: Cj0627, hypA, probable
384	490	1,8179e+00	Cj0525c	pbpB	putative penicillin-binding protein	Original (2000) note: Cj0525c, pbpB, probable
385	289	1,8181e+00	Cj0319	fliG	flagellar motor switch protein	Original (2000) note: Cj0319, fliG, probable
386	1406	1,8183e+00	Cj1480c	rplM	50S ribosomal protein L13	Original (2000) note: Cj1480c, rplM, 50S ribosomal	rib
387	12	1,8189e+00	Cj0012c	rrc	non-haem iron protein	Original (2000) note: Cj0012c, non-haem iron
388	1478	1,8190e+00	Cj1562	-	hypothetical protein Cj1562	Original (2000) note: Cj1562, unknown, len: 50 aa;
389	702	1,8190e+00	Cj0753c	tonB3	TonB transport protein	Original (2000) note: Cj0753c, tonB3, probable tonB
390	17	1,8200e+00	Cj0017c	dsbI	disulphide bond formation protein	Original (2000) note: Cj0017c, probable ATP/GTP
391	254	1,8200e+00	Cj0282c	serB	putative phosphoserine phosphatase	Original (2000) note: Cj0282c, serB, possible
392	516	1,8205e+00	Cj0551	efp	elongation factor P	Original (2000) note: Cj0551, efp, probable
393	1297	1,8206e+00	Cj1366c	glmS	glucosamine--fructose-6-phosphate	Original (2000) note: Cj1366c, glmS, probable
394	401	1,8210e+00	Cj0432c	murD	UDP-N-acetylmuramoylalanine--D-glutamate ligase	Original (2000) note: Cj0432c, murD, probable
395	313	1,8218e+00	Cj0343c	-	putative integral membrane protein	Original (2000) note: Cj0343c, probable integral
396	630	1,8238e+00	Cj0671	dcuB	anaerobic C4-dicarboxylate transporter	Original (2000) note: Cj0671, dcuB, probable
397	1487	1,8240e+00	Cj1571c	nuoI	NADH dehydrogenase I chain I	Original (2000) note: Cj1571c, nuoI, probable NADH
398	526	1,8258e+00	Cj0561c	-	putative periplasmic protein	Original (2000) note: Cj0561c, possible periplasmic
399	397	1,8268e+00	Cj0428	-	hypothetical protein Cj0428	Original (2000) note: Cj0428, unknown, len: 127 aa;
400	754	1,8269e+00	Cj0807	-	putative oxidoreductase	Updated (2006) note: Similarity to more than one
401	1461	1,8269e+00	Cj1542	-	putative allophanate hydrolase subunit 1	Original (2000) note: Cj1542, unknown, len: 246 aa;
402	670	1,8274e+00	Cj0714	rplS	50S ribosomal protein L19	Original (2000) note: Cj0714, rplS, 50S ribosomal	rib
403	790	1,8274e+00	Cj0843c	-	putative secreted transglycosylase	Original (2000) note: Cj0843c, probable secreted
404	304	1,8280e+00	Cj0334	ahpC	alkyl hydroperoxide reductase	Original (2000) note: Cj0334, ahpC, probable alkyl
405	105	1,8283e+00	Cj0115	slyD	FKBP-type peptidyl-prolyl cis-trans isomerase	Original (2000) note: Cj0115, slyD, probable
406	1138	1,8293e+00	Cj1204c	atpB	ATP synthase F0 sector A subunit	Original (2000) note: Cj1204c, atpB, probable ATP
407	576	1,8296e+00	Cj0611c	-	putative acyltransferase family protein	Original (2000) note: Cj0611c, probable
408	743	1,8297e+00	Cj0796c	-	putative hydrolase	Original (2000) note: Cj0796c, unknown, len: 239 aa;
409	551	1,8298e+00	Cj0586	ligA	DNA ligase	Original (2000) note: Cj0586, ligA, probable DNA
410	1177	1,8310e+00	Cj1243	-	uroporphyrinogen decarboxylase	Original (2000) note: Cj1243, hemE, probable
411	119	1,8318e+00	Cj0129c	-	outer membrane protein	Original (2000) note: Cj0129c, probable outer
412	1007	1,8331e+00	Cj1071	ssb	single-strand DNA binding protein	Original (2000) note: Cj1071, ssb, single-strand DNA
413	1541	1,8332e+00	Cj1625c	sdaC	amino acid transporter	Original (2000) note: Cj1625c, sdaC, probable serine
414	756	1,8336e+00	Cj0809c	-	putative hydrolase	Original (2000) note: Cj0809c, possible
415	247	1,8355e+00	Cj0274	lpxA	acyl-[acyl-carrier-protein]--UDP-N-	Original (2000) note: Cj0274, lpxA, probable
416	360	1,8368e+00	Cj0391c	-	hypothetical protein Cj0391c	Original (2000) note: Cj0391c, unknown, len: 211 aa;
417	220	1,8374e+00	Cj0247c	-	hypothetical protein Cj0247c	Original (2000) note: Cj0247c, unknown, len: 177 aa;
418	653	1,8382e+00	Cj0697	flgG2	flagellar basal-body rod protein	Original (2000) note: Cj0697, flgG2, probable
419	199	1,8386e+00	Cj0225	-	putative acetyltransferase	Original (2000) note: Cj0225, probable
420	1455	1,8390e+00	Cj1536c	galU	UTP--glucose-1-phosphate uridylyltransferase	Original (2000) note: Cj1536c, galU, probable
421	1394	1,8394e+00	Cj1467	-	hypothetical protein Cj1467	Original (2000) note: Cj1467, unknown, len: 254 aa;
422	1135	1,8398e+00	Cj1201	metE	5-methyltetrahydropteroyltriglutamate--	Original (2000) note: Cj1201, metE, probable
423	325	1,8401e+00	Cj0355c	-	two-component regulator	Original (2000) note: Cj0355c, probable
424	3	1,8402e+00	Cj0003	gyrB	DNA gyrase subunit B	Original (2000) note: Cj0003, gyrB, probable DNA
425	867	1,8404e+00	Cj0928	-	putative integral membrane protein (dedA family)	Original (2000) note: Cj0928, probable integral
426	184	1,8409e+00	Cj0196c	purF	amidophosphoribosyltransferase	Original (2000) note: Cj0196c,
427	514	1,8412e+00	Cj0549	fliS	flagellar protein	Original (2000) note: Cj0549, fliS, probable
428	1270	1,8415e+00	Cj1339c	flaA	flagellin	Original (2000) note: Cj1339c, flaA, flagellin
429	1172	1,8417e+00	Cj1238	pdxJ	pyridoxal phosphate biosynthetic protein	Original (2000) note: Cj1238, pdxJ, probable
430	501	1,8417e+00	Cj0536	oorA	OORA subunit of 2-oxoglutarate:acceptor	Original (2000) note: Cj0536, oorA, probable OORA
431	327	1,8428e+00	Cj0357c	-	putative integral membrane protein	Original (2000) note: Cj0357c, probable integral
432	593	1,8430e+00	Cj0628	-	putative lipoprotein	Original (2000) note: Cj0628, probable
433	1276	1,8432e+00	Cj1345c	-	putative periplasmic protein	Original (2000) note: Cj1345c, probable periplasmic
434	56	1,8433e+00	Cj0063c	-	putative ATP-binding protein	Original (2000) note: Cj0063c, probable ATP-binding
435	44	1,8435e+00	Cj0045c	-	putative iron-binding protein	Original (2000) note: Cj0045c, possible iron-binding
436	1240	1,8439e+00	Cj1307	-	putative amino acid activating enzyme	Original (2000) note: Cj1307, possible amino acid
437	1525	1,8439e+00	Cj1609	-	putative sulfate adenylyltransferase	Original (2000) note: Cj1609, possible sulfate
438	249	1,8446e+00	Cj0276	mreB	homolog of E. coli rod shape-determining protein	Original (2000) note: Cj0276, mreB, homolog of E.
439	87	1,8447e+00	Cj0097	proB	glutamate 5-kinase	Original (2000) note: Cj0097, proB, possible
440	395	1,8449e+00	Cj0426	-	putative ABC transporter ATP-binding protein	Original (2000) note: Cj0426, probable ABC
441	488	1,8449e+00	Cj0523	-	putative membrane protein	Original (2000) note: Cj0523, possible membrane
442	556	1,8452e+00	Cj0591c	-	putative lipoprotein	Original (2000) note: Cj0591c, probable lipoprotein,
443	1484	1,8453e+00	Cj1568c	nuoL	NADH dehydrogenase I chain L	Original (2000) note: Cj1568c, nuoL, probable NADH
444	434	1,8457e+00	Cj0467	-	amino-acid ABC transporter integral membrane	Original (2000) note: Cj0467, probable amino-acid
445	1631	1,8458e+00	Cj1718c	leuB	3-isopropylmalate dehydrogenase	Original (2000) note: Cj1718c, leuB, probable
446	722	1,8472e+00	Cj0775c	valS	valyl-tRNA synthetase	Original (2000) note: Cj0775c, valS, probable
447	469	1,8474e+00	Cj0503c	hemH	putative ferrochelatase	Original (2000) note: Cj0503c, hemH, probable
448	771	1,8491e+00	Cj0824	uppS	undecaprenyl diphosphate synthase	Original (2000) note: Cj0824, uppS, probable
449	1331	1,8491e+00	Cj1403c	gapA	glyceraldehyde 3-phosphate dehydrogenase	Original (2000) note: Cj1403c, gapA, glyceraldehyde
450	1122	1,8494e+00	Cj1188c	gidA	tRNA uridine 5-carboxymethylaminomethyl	Original (2000) note: Cj1188c, gidA, glucose
451	570	1,8497e+00	Cj0605	-	putative amidohydrolase	Original (2000) note: Cj0605, probable
452	453	1,8497e+00	Cj0486	-	putative sugar transporter	Original (2000) note: Cj0486, probable sugar
453	318	1,8500e+00	Cj0348	trpB	tryptophan synthase beta chain	Original (2000) note: Cj0348, trpB, probable
454	980	1,8501e+00	Cj1043c	-	putative thiamine-phosphate pyrophosphorylase	Original (2000) note: Cj1043c, possible transferase,
455	775	1,8508e+00	Cj0828c	ilvA	threonine dehydratase biosynthetic	Original (2000) note: Cj0828c, ilvA, probable
456	641	1,8519e+00	Cj0685c	cipA	Invasion protein CipA	Original (2000) note: Cj0685c, possible sugar
457	362	1,8520e+00	Cj0393c	mqo	putative malate:quinone oxidoreductase	Original (2000) note: Cj0393c, possible
458	191	1,8531e+00	Cj0203	-	putative citrate transporter	Original (2000) note: Cj0203, probable transmembrane
459	132	1,8539e+00	Cj0142c	-	putative ABC transporter ATP-binding protein	Original (2000) note: Cj0142c, ABC transporter
460	1069	1,8543e+00	Cj1133	waaC	heptosyltransferase I	Original (2000) note: Cj1133, waaC, probable
461	1103	1,8545e+00	Cj1169c	-	putative periplasmic protein	Original (2000) note: Cj1169c, probable periplasmic
462	856	1,8546e+00	Cj0917c	cstA	putative integral membrane protein (CstA	Original (2000) note: Cj0917c, cstA, integral
463	1165	1,8547e+00	Cj1231	kefB	putative glutathione-regulated potassium-efflux	Original (2000) note: Cj1231, kefB, probable
464	1003	1,8548e+00	Cj1067	pgsA	CDP-diacylglycerol--glycerol-3-phosphate	Original (2000) note: Cj1067, pgsA, probable
465	369	1,8555e+00	Cj0400	fur	ferric uptake regulator	Original (2000) note: Cj0400, fur, ferric uptake
466	1188	1,8562e+00	Cj1254	-	hypothetical protein Cj1254	Original (2000) note: Cj1254, unknown, len: 160 aa;
467	768	1,8573e+00	Cj0821	glmU	UDP-N-acetylglucosamine pyrophosphorylase	Original (2000) note: Cj0821, glmU, probable
468	1565	1,8582e+00	Cj1649	-	putative lipoprotein	Original (2000) note: Cj1649, probable
469	355	1,8589e+00	Cj0386	-	putative GTP-binding protein	Original (2000) note: Cj0386, probable GTP-binding
470	572	1,8591e+00	Cj0607	-	ABC-type transmembrane transport protein	Original (2000) note: Cj0607, probable ABC-type
471	1546	1,8591e+00	Cj1630	tonB2	putative TonB transport protein	Original (2000) note: Cj1630, tonB2, probable tonB
472	1552	1,8592e+00	Cj1636c	rnhA	ribonuclease HI	Original (2000) note: Cj1636c, rnhA, probable
473	675	1,8595e+00	Cj0719c	-	conserved hypothetical protein Cj0719c	Original (2000) note: Cj0719c, unknown, len: 210 aa;
474	596	1,8600e+00	Cj0632	ilvC	ketol-acid reductoisomerase	Original (2000) note: Cj0632, ilvC, probable
475	913	1,8606e+00	Cj0976	-	putative methyltransferase	Original (2000) note: Cj0976, unknown, len: 296 aa;
476	494	1,8608e+00	Cj0529c	-	putative aminodeoxychorismate lyase family	Original (2000) note: Cj0529c, unknown, len: 333 aa;
477	719	1,8617e+00	Cj0772c	-	putative NLPA family lipoprotein	Original (2000) note: Cj0772c, probable periplasmic
478	1304	1,8623e+00	Cj1373	-	putative ntegral membrane protein	Original (2000) note: Cj1373, probable integral
479	536	1,8645e+00	Cj0571	-	putative transcriptional regulator	Original (2000) note: Cj0571, possible
480	47	1,8648e+00	Cj0054c	-	putative lysine decarboxylase family protein	Original (2000) note: Cj0054c, unknown, len: 201 aa;
481	543	1,8658e+00	Cj0578c	tatC	sec-independant protein translocase	Original (2000) note: Cj0578c, mttB, probable
482	246	1,8659e+00	Cj0273	fabZ	(3R)-hydroxymyristoyl-[acyl carrier protein]	Original (2000) note: Cj0273, fabZ, probable
483	1052	1,8662e+00	Cj1116c	ftsH	membrane bound zinc metallopeptidase	Original (2000) note: Cj1116c, ftsH, probable
484	256	1,8668e+00	Cj0284c	cheA	chemotaxis histidine kinase	Original (2000) note: Cj0284c, cheA, probable
485	310	1,8670e+00	Cj0340	-	putative nucleoside hydrolase	Original (2000) note: Cj0340, possible nucleoside
486	996	1,8673e+00	Cj1059c	gatA	Glu-tRNAGln amidotransferase subunit A	Original (2000) note: Cj1059c, gatA, probable
487	1576	1,8675e+00	Cj1661	-	possible ABC transport system permease	Original (2000) note: Cj1661, possible ABC transport
488	203	1,8682e+00	Cj0229	-	putative acetyltransferase	Original (2000) note: Cj0229, possible
489	712	1,8686e+00	Cj0765c	hisS	histidyl-tRNA synthetase	Original (2000) note: Cj0765c, hisS, probable
490	261	1,8694e+00	Cj0289c	peb3	major antigenic peptide PEB3	Original (2000) note: Cj0289c, peb3, major antigenic
491	917	1,8697e+00	Cj0980	-	putative peptidase	Original (2000) note: Cj0980, possible
492	682	1,8697e+00	Cj0726c	corA	magnesium and cobalt transport protein	Original (2000) note: Cj0726c, corA, probable
493	574	1,8697e+00	Cj0609c	-	possible periplasmic protein	Original (2000) note: Cj0609c, possible periplasmic
494	1379	1,8699e+00	Cj1452	-	putative integral membrane protein	Original (2000) note: Cj1452, possible integral
495	298	1,8706e+00	Cj0328c	fabH	3-oxoacyl-[acyl-carrier-protein] synthase	Original (2000) note: Cj0328c, fabH, probable
496	323	1,8706e+00	Cj0353c	-	phosphatase	Original (2000) note: Cj0353c, probable phosphatase,
497	472	1,8716e+00	Cj0506	alaS	alanyl-tRNA synthetase	Original (2000) note: Cj0506, alaS, alanyl-tRNA
498	200	1,8718e+00	Cj0226	argB	acetylglutamate kinase	Original (2000) note: Cj0226, argB, probable
499	1590	1,8720e+00	Cj1675	fliQ	flagellar biosynthetic protein	Original (2000) note: Cj1675, fliQ, probable
500	1149	1,8721e+00	Cj1215	-	putative peptidase M23 family protein	Original (2000) note: Cj1215, probable periplasmic
501	1173	1,8724e+00	Cj1239	pdxA	putative 4-hydroxythreonine-4-phosphate	Original (2000) note: Cj1239, pdxA, probable
502	800	1,8725e+00	Cj0853c	hemL	glutamate-1-semialdehyde 2,1-aminomutase	Original (2000) note: Cj0853c, hemL, probable
503	1067	1,8729e+00	Cj1131c	gne	UDP-GlcNAc/Glc 4-epimerase	Original (2000) note: Cj1131c, galE, probable
504	746	1,8731e+00	Cj0799c	ruvA	putative Holliday junction ATP-dependent DNA	Original (2000) note: Cj0799c, ruvA, probable
505	1615	1,8745e+00	Cj1702c	rplV	50S ribosomal protein L22	Original (2000) note: Cj1702c, rplV, 50S ribosomal	rib
506	252	1,8746e+00	Cj0280	-	hypothetical protein Cj0280	Original (2000) note: Cj0280, unknown, len: 140 aa;
507	936	1,8748e+00	Cj0999c	-	putative integral membrane protein	Original (2000) note: Cj0999c, probable integral
508	628	1,8748e+00	Cj0669	-	ABC-transporter ATP-binding protein	Original (2000) note: Cj0669, probable
509	228	1,8750e+00	Cj0255c	exoA	exodeoxyribonuclease	Original (2000) note: Cj0255c, probable
510	57	1,8754e+00	Cj0064c	flhF	flagellar biosynthesis protein	Original (2000) note: Cj0064c, flhF, flagellar
511	897	1,8757e+00	Cj0958c	-	putative membrane protein	Original (2000) note: Cj0958c, probable membrane
512	859	1,8759e+00	Cj0920c	-	putative ABC-type amino-acid transporter permease	Original (2000) note: Cj0920c, probable ABC-type
513	1231	1,8763e+00	Cj1298	-	putative N-acetyltransferase	Original (2000) note: Cj1298, unknown, len: 263 aa;
514	626	1,8780e+00	Cj0667	-	putative S4 domain protein	Original (2000) note: Cj0667, unknown, len: 81 aa;
515	1006	1,8782e+00	Cj1070	rpsF	30S ribosomal protein S6	Original (2000) note: Cj1070, rpsF, 30S ribosomal	rib
516	972	1,8785e+00	Cj1035c	ate	putative arginyl-tRNA-protein transferase	Original (2000) note: Cj1035c, possible transferase,
517	1005	1,8791e+00	Cj1069	-	conserved hypothetical protein Cj1069	Original (2000) note: Cj1069, unknown, len: 288 aa;
518	528	1,8795e+00	Cj0563	-	hypothetical protein Cj0563	Original (2000) note: Cj0563, unknown, len: 200 aa;
519	97	1,8804e+00	Cj0107	atpD	ATP synthase F1 sector beta subunit	Original (2000) note: Cj0107, atpD, probable ATP
520	753	1,8806e+00	Cj0806	dapA	dihydrodipicolinate synthase	Original (2000) note: Cj0806, dapA, probable
521	205	1,8811e+00	Cj0231c	nrdB	ribonucleoside-diphosphate reductase beta chain	Original (2000) note: Cj0231c, nrdB, probable
522	786	1,8813e+00	Cj0839c	-	hypothetical protein Cj0839c	Original (2000) note: Cj0839c, unknown, len: 65 aa;
523	1196	1,8814e+00	Cj1262	racS	two-component sensor (histidine kinase)	Original (2000) note: Cj1262, racS, probable
524	548	1,8816e+00	Cj0583	-	hypothetical protein Cj0583	Original (2000) note: Cj0583, unknown, len: 178 aa;
525	1055	1,8817e+00	Cj1119c	pglG	putative integral membrane protein	Original (2000) note: Cj1119c, wlaM, pglG, probable
526	1434	1,8828e+00	Cj1509c	fdhC	putative formate dehydrogenase, cytochrom B	Original (2000) note: Cj1509c, fdhC, probable
527	785	1,8844e+00	Cj0838c	metS	methionyl-tRNA synthetase	Original (2000) note: Cj0838c, metS, probable
528	1184	1,8847e+00	Cj1250	purD	phosphoribosylamine--glycine ligase	Original (2000) note: Cj1250, purD, probable
529	25	1,8856e+00	Cj0025c	-	putative sodium:dicarboxylate family	Original (2000) note: Cj0025c, probable
530	1164	1,8856e+00	Cj1230	hspR	heat shock transcriptional regulator	Original (2000) note: Cj1230, hspR, possible heat
531	989	1,8859e+00	Cj1052c	mutS	putative mismatch repair protein	Original (2000) note: Cj1052c, mutS, possible
532	1134	1,8865e+00	Cj1200	-	putative NLPA family lipoprotein	Original (2000) note: Cj1200, probable periplasmic
533	523	1,8869e+00	Cj0558c	proA	gamma-glutamyl phosphate reductase	Original (2000) note: Cj0558c, proA, gamma-glutamyl
534	838	1,8878e+00	Cj0898	-	putative histidine triad (HIT) family protein	Original (2000) note: Cj0898, HIT-family
535	1451	1,8890e+00	Cj1532	-	putative periplasmic protein	Original (2000) note: Cj1532, possible periplasmic
536	1292	1,8897e+00	Cj1361c	-	hypothetical protein Cj1361c	Original (2000) note: Cj1361c, unknown, len: 150 aa;
537	603	1,8899e+00	Cj0639c	adk	adenylate kinase	Original (2000) note: Cj0639c, adk, possible
538	1029	1,8910e+00	Cj1093c	secD	protein-export membrane protein	Original (2000) note: Cj1093c, secD, probable
539	193	1,8912e+00	Cj0205	uppP	undecaprenyl-diphosphatase	Original (2000) note: Cj0205, bacA, possible
540	1221	1,8918e+00	Cj1288c	gltX2	glutamyl-tRNA synthetase	Original (2000) note: Cj1288c, gltX2, probable
541	42	1,8920e+00	Cj0043	flgE	flagellar hook protein	Original (2000) note: Cj0043, flgE, probable
542	1592	1,8922e+00	Cj1677	-	putative lipoprotein	Original (2000) note: Cj1678, possible
543	1597	1,8926e+00	Cj1684c	-	putative transmembrane transport protein	Original (2000) note: Cj1684c, probable
544	457	1,8932e+00	Cj0490	ald'	putative aldehyde dehydrogenase C-terminus	Original (2000) note: Cj0490, ald', aldehyde
545	1133	1,8941e+00	Cj1199	-	putative iron/ascorbate-dependent oxidoreductase	Original (2000) note: Cj1199, probable
546	41	1,8950e+00	Cj0042	flgD	putative flagellar hook assembly protein	Original (2000) note: Cj0042, flgD, possible
547	1028	1,8952e+00	Cj1092c	secF	protein-export membrane protein	Original (2000) note: Cj1092c, secF, probable
548	350	1,8952e+00	Cj0381c	pyrF	orotidine 5'-phosphate decarboxylase	Original (2000) note: Cj0381c, pyrF, probable
549	1450	1,8954e+00	Cj1531	dapF	diaminopimelate epimerase	Original (2000) note: Cj1531, dapF, probable
550	412	1,8955e+00	Cj0443	accA	acetyl-coenzyme A carboxylase carboxyl	Original (2000) note: Cj0443, accA, probable
551	1145	1,8977e+00	Cj1211	-	putative competence family protein	Original (2000) note: Cj1211, probable integral
552	192	1,8977e+00	Cj0204	-	putative oligopeptide transporter, OPT family	Original (2000) note: Cj0204, probable integral
553	1506	1,8978e+00	Cj1590	infA	translation initiation factor IF-1	Original (2000) note: Cj1590, infA, probable
554	1614	1,8981e+00	Cj1701c	rpsC	30S ribosomal protein S3	Original (2000) note: Cj1701c, rpsC, 30S ribosomal	rib
555	1070	1,8985e+00	Cj1134	htrB	putative lipid A biosynthesis lauroyl	Original (2000) note: Cj1134, htrB, probable lipid A
556	499	1,8987e+00	Cj0534	sucD	succinyl-coA synthetase alpha chain	Original (2000) note: Cj0534, sucD, probable
557	1337	1,8996e+00	Cj1409	acpS	holo-[acyl-carrier protein] synthase	Original (2000) note: Cj1409, acpS, probable
558	137	1,9007e+00	Cj0147c	trxA	thioredoxin	Original (2000) note: Cj0147c, trxA,
559	1213	1,9009e+00	Cj1279c	-	putative fibronectin domain-containing	Original (2000) note: Cj1279c, probable fibronectin
560	505	1,9011e+00	Cj0540	-	putative exporting protein	Original (2000) note: Cj0540, unknown, len: 178 aa;
561	158	1,9017e+00	Cj0169	sodB	superoxide dismutase (Fe)	Original (2000) note: Cj0169, sodB, superoxide
562	1527	1,9018e+00	Cj1611	rpsT	30S ribosomal protein S20	Original (2000) note: Cj1611, rpsT, probable 30S	rib
563	81	1,9021e+00	Cj0091	-	putative lipoprotein	Original (2000) note: Cj0091, probable
564	440	1,9022e+00	Cj0473	nusG	transcription antitermination protein	Original (2000) note: Cj0473, nusG, probable
565	513	1,9028e+00	Cj0548	fliD	flagellar hook-associated protein	Original (2000) note: Cj0548, fliD, probable
566	1194	1,9040e+00	Cj1260c	dnaJ	chaperone DnaJ	Original (2000) note: Cj1260c, dnaJ, probable
567	685	1,9066e+00	Cj0729	-	putative type I phosphodiesterase/nucleotide	Original (2000) note: Cj0729, unknown, len: 269 aa;
568	264	1,9075e+00	Cj0294	-	putative MoeB/ThiF family protein	Original (2000) note: Cj0294, unknown, len: 219 aa;
569	172	1,9083e+00	Cj0184c	-	putative serine/threonine protein phosphatase	Original (2000) note: Cj0184c, possible
570	1206	1,9083e+00	Cj1272c	spoT	putative guanosine-3',5'-bis(diphosphate)	Original (2000) note: Cj1272c, spoT, probable
571	792	1,9104e+00	Cj0845c	gltX	glutamyl-tRNA synthetase	Original (2000) note: Cj0845c, gltX, probable
572	562	1,9108e+00	Cj0597	fba	fructose-bisphosphate aldolase	Original (2000) note: Cj0597,
573	292	1,9122e+00	Cj0322	perR	peroxide stress regulator	Original (2000) note: Cj0322, perR, regulator of
574	1515	1,9130e+00	Cj1599	hisB	imidazoleglycerol-phosphate	Original (2000) note: Cj1599, hisB, probable
575	517	1,9146e+00	Cj0552	-	putative membrane protein	Original (2000) note: Cj0552, unknown, len: 230 aa;
576	242	1,9147e+00	Cj0269c	ilvE	branched-chain amino acid aminotransferase	Original (2000) note: Cj0269c, ilvE, probable
577	706	1,9147e+00	Cj0759	dnaK	heat shock protein DnaK	Original (2000) note: Cj0759, dnaK, heat shock
578	886	1,9150e+00	Cj0947c	-	putative carbon-nitrogen hydrolase	Original (2000) note: Cj0947c, probable
579	147	1,9155e+00	Cj0157c	-	putative integral membrane protein	Original (2000) note: Cj0157c, probable integral
580	1554	1,9158e+00	Cj1638	dnaG	DNA primase	Original (2000) note: Cj1638, dnaG, probable DNA
581	875	1,9168e+00	Cj0936	atpE	ATP synthase F0 sector C subunit	Original (2000) note: Cj0936, atpE, probable ATP
582	311	1,9188e+00	Cj0341c	-	putative integral membrane protein	Original (2000) note: Cj0341c, possible integral
583	305	1,9195e+00	Cj0335	flhB	flagellar biosynthetic protein	Original (2000) note: Cj0335, flhB, probable
584	894	1,9195e+00	Cj0955c	purL	phosphoribosylformylglycinamidine synthase	Original (2000) note: Cj0955c, purL, probable
585	461	1,9196e+00	Cj0494	-	putative exporting protein	Original (2000) note: Cj0494, small hydrophobic
586	1526	1,9202e+00	Cj1610	pgpA	putative phosphatidylglycerophosphatase	Original (2000) note: Cj1610, pgpA, probable
587	1562	1,9204e+00	Cj1646	iamB	putative ABC transport system permease	Original (2000) note: Cj1646, iamB, possible ABC
588	645	1,9213e+00	Cj0689	ackA	acetate kinase	Original (2000) note: Cj0689, ackA, probable acetate
589	963	1,9215e+00	Cj1026c	-	putative lipoprotein	Original (2000) note: Cj1026c, probable lipoprotein,
590	1581	1,9223e+00	Cj1666c	-	putative periplasmic protein	Original (2000) note: Cj1666c, probable periplasmic
591	1424	1,9224e+00	Cj1498c	purA	adenylosuccinate synthetase	Original (2000) note: Cj1498c, purA, probable
592	1239	1,9224e+00	Cj1306c	-	hypothetical protein Cj1306c (617 family)	Original (2000) note: Cj1306c, unknown, len: 405 aa;
593	1365	1,9232e+00	Cj1437c	-	aminotransferase	Original (2000) note: Cj1437c, probable
594	1307	1,9236e+00	Cj1376	-	putative periplasmic protein	Original (2000) note: Cj1376, probable periplasmic
595	1611	1,9239e+00	Cj1698c	rpsQ	30S ribosomal protein S17	Original (2000) note: Cj1698c, rpsQ, 30S ribosomal	rib
596	919	1,9240e+00	Cj0982c	cjaA	putative amino-acid transporter periplasmic	Original (2000) note: Cj0982c, probable amino-acid
597	259	1,9244e+00	Cj0287c	greA	transcription elongation factor	Original (2000) note: Cj0287c, greA, probable
598	503	1,9245e+00	Cj0538	oorC	OORC subunit of 2-oxoglutarate:acceptor	Original (2000) note: Cj0538, oorC, probable OORC
599	24	1,9252e+00	Cj0024	nrdA	ribonucleoside-diphosphate reductase alpha chain	Original (2000) note: Cj0024,
600	869	1,9265e+00	Cj0930	-	putative GTP-binding protein	Original (2000) note: Cj0930, probable GTP-binding
601	1508	1,9267e+00	Cj1592	rpsM	30S ribosomal protein S13	Original (2000) note: Cj1592, rpsM, probable 30S	rib
602	831	1,9267e+00	Cj0891c	serA	D-3-phosphoglycerate dehydrogenase	Original (2000) note: Cj0891c, serA, probable
603	429	1,9268e+00	Cj0462	-	putative radical SAM domain protein	Original (2000) note: Cj0462, unknown, len: 348 aa;
604	1108	1,9271e+00	Cj1174	-	putative efflux protein (multidrug resistance	Original (2000) note: Cj1174, possible efflux
605	998	1,9276e+00	Cj1061c	ileS	isoleucyl-tRNA synthetase	Updated (2006) note: Characterised in Campylobacter
606	148	1,9276e+00	Cj0158c	-	putative haem-binding lipoprotein	Original (2000) note: Cj0158c, possible haem-binding
607	1454	1,9279e+00	Cj1535c	pgi	putative glucose-6-phosphate isomerase	Original (2000) note: Cj1535c, pgi, possible
608	871	1,9280e+00	Cj0932c	pckA	phosphoenolpyruvate carboxykinase (ATP)	Original (2000) note: Cj0932c, pckA, probable
609	1	1,9285e+00	Cj0001	dnaA	chromosomal replication initiator protein	Original (2000) note: Cj0001, dnaA, probable
610	1470	1,9285e+00	Cj1551c	hsdS	putative type I restriction enzyme S protein	Original (2000) note: Cj1551c, probable type I
611	545	1,9285e+00	Cj0580c	hemN	putative oxygen-independent coproporphyrinogen	Original (2000) note: Cj0580c, probable
612	165	1,9287e+00	Cj0177	-	putative iron transport protein	Original (2000) note: Cj0177, probable
613	1060	1,9290e+00	Cj1124c	pglC	galactosyltransferase	Original (2000) note: Cj1124c, wlaH, pglC, probable
614	1352	1,9293e+00	Cj1424c	gmhA2	phosphoheptose isomerase	Original (2000) note: Cj1424c, gmhA2, probable
615	27	1,9297e+00	Cj0027	pyrG	CTP synthase	Original (2000) note: Cj0027, pyrG, CTP
616	178	1,9318e+00	Cj0190c	-	conserved hypothetical protein Cj0190c	Original (2000) note: Cj0190c, unknown, len: 501 aa;
617	837	1,9325e+00	Cj0897c	pheS	phenylalanyl-tRNA synthetase alpha chain	Original (2000) note: Cj0897c, pheS, probable
618	74	1,9326e+00	Cj0082	cydB	cytochrome bd oxidase subunit II	Original (2000) note: Cj0082, cydB, probable
619	23	1,9327e+00	Cj0023	purB	adenylosuccinate lyase	Original (2000) note: Cj0023, purB, probable
620	1564	1,9334e+00	Cj1648	-	putative ABC transport system periplasmic	Original (2000) note: Cj1648, possible ABC transport
621	55	1,9336e+00	Cj0062c	-	putative integral membrane protein	Original (2000) note: Cj0062c, probable integral
622	1041	1,9338e+00	Cj1105	smpB	small protein B homolog	Original (2000) note: Cj1105, smpB, small protein B
623	445	1,9351e+00	Cj0478	rpoB	DNA-directed RNA polymerase beta chain	Original (2000) note: Cj0478, rpoB, DNA-directed RNA
624	1514	1,9351e+00	Cj1598	hisD	histidinol dehydrogenase	Original (2000) note: Cj1598, hisD, probable
625	1588	1,9352e+00	Cj1673c	recA	recA protein	Original (2000) note: Cj1673c, recA, len: 343 aa;
626	762	1,9365e+00	Cj0815	-	hypothetical protein Cj0815	Original (2000) note: Cj0815, unknown, len: 114 aa;
627	1030	1,9369e+00	Cj1094c	-	putative preprotein translocase protein	Original (2000) note: Cj1094c, probable membrane
628	1330	1,9371e+00	Cj1402c	pgk	phosphoglycerate kinase	Original (2000) note: Cj1402c, pgk,phosphoglycerate
629	1391	1,9374e+00	Cj1464	flgM	hypothetical protein Cj1464	Original (2000) note: Cj1464, unknown, len: 65 aa;
630	624	1,9375e+00	Cj0664c	rplI	50S ribosomal protein L9	Original (2000) note: Cj0664c, rplI, 50S ribosomal	rib
631	5	1,9375e+00	Cj0005c	-	molydopterin containing oxidoreductase	Original (2000) note: Cj0005c, possible molybdenum
632	602	1,9402e+00	Cj0638c	ppa	inorganic pyrophosphatase	Original (2000) note: Cj0638c, ppa, probable
633	547	1,9404e+00	Cj0582	lysC	aspartokinase, alpha and beta subunits	Original (2000) note: Cj0582, lysC, probable
634	402	1,9405e+00	Cj0433c	mraY	phospho-N-acetylmuramoyl-pentapeptide-	Original (2000) note: Cj0433c, mraY, probable
635	1091	1,9410e+00	Cj1157	dnaX	putative DNA polymerase III subunit gamma	Original (2000) note: Cj1157, dnaX, probable DNA
636	201	1,9411e+00	Cj0227	argD	putative acetylornithine/succinyldiaminopimelate	Original (2000) note: Cj0227, argD, probable
637	964	1,9420e+00	Cj1027c	gyrA	DNA gyrase subunit A	Original (2000) note: Cj1027c, gyrA, DNA gyrase
638	1254	1,9420e+00	Cj1321	-	putative transferase	Original (2000) note: Cj1321, probable
639	1309	1,9435e+00	Cj1378	selA	L-seryl-tRNA(SeC) selenium transferase	Original (2000) note: Cj1378, selA, probable
640	1163	1,9450e+00	Cj1229	cbpA	putative curved-DNA binding protein	Original (2000) note: Cj1229, cbpA, probable
641	243	1,9456e+00	Cj0270	-	putative tautomerase family protein	Original (2000) note: Cj0270, possible
642	383	1,9464e+00	Cj0414	-	putative oxidoreductase subunit	Original (2000) note: Cj0414, possible
643	1448	1,9481e+00	Cj1529c	purM	phosphoribosylformylglycinamidine cyclo-ligase	Original (2000) note: Cj1529c, purM, probable
644	1116	1,9483e+00	Cj1182c	rpsB	30S ribosomal protein S2	Original (2000) note: Cj1182c, rpsB, 30S ribosomal	rib
645	1536	1,9485e+00	Cj1620c	mutY	A/G-specific adenine glycosylase	Original (2000) note: Cj1620c, mutY, probable
646	1301	1,9486e+00	Cj1370	-	putative nucleotide phosphoribosyltransferase	Original (2000) note: Cj1370, possible nucleotide
647	492	1,9487e+00	Cj0527c	flgC	flagellar basal-body rod protein	Original (2000) note: Cj0527c, flgC, probable
648	280	1,9489e+00	Cj0310c	-	putative efflux protein	Original (2000) note: Cj0310c, possible efflux
649	877	1,9490e+00	Cj0938c	aas	putative 2-acylglycerophosphoethanolamine	Original (2000) note: Cj0938c, aas, probable
650	1619	1,9503e+00	Cj1706c	rplD	50S ribosomal protein L4	Original (2000) note: Cj1706c, rplD, 50S ribosomal	rib
651	213	1,9508e+00	Cj0239c	-	NifU protein homolog	Original (2000) note: Cj0239c, nifU protein homolog,
652	967	1,9510e+00	Cj1030c	lepA	GTP-binding protein	Original (2000) note: Cj1030c, lepA, probable
653	1158	1,9511e+00	Cj1224	-	putative iron-binding protein	Original (2000) note: Cj1224, possible iron-binding
654	202	1,9513e+00	Cj0228c	pcm	protein-L-isoaspartate O-methyltransferase	Original (2000) note: Cj0228c, pcm, probable
655	954	1,9516e+00	Cj1017c	livH	branched-chain amino-acid ABC transport system	Original (2000) note: Cj1017c, livH, probable
656	683	1,9522e+00	Cj0727	-	putative periplasmic solute-binding protein	Original (2000) note: Cj0727, probable periplasmic
657	591	1,9531e+00	Cj0626	hypE	hydrogenase isoenzymes formation protein	Original (2000) note: Cj0626, hypE, probable
658	1356	1,9533e+00	Cj1428c	fcl	GDP-L-fucose synthetase	Original (2000) note: Cj1428c, fcl, probable fucose
659	1037	1,9536e+00	Cj1101	-	ATP-dependent DNA helicase	Original (2000) note: Cj1101, probable ATP-dependent
660	760	1,9536e+00	Cj0813	kdsB	3-deoxy-manno-octulosonate cytidylyltransferase	Original (2000) note: Cj0813, kdsB, probable
661	6	1,9537e+00	Cj0006	-	putative Na+/H+ antiporter family protein	Original (2000) note: Cj0006, probable integral
662	210	1,9537e+00	Cj0236c	-	putative integral membrane protein	Original (2000) note: Cj0236c, probable integral
663	441	1,9539e+00	Cj0474	rplK	50S ribosomal protein L11	Original (2000) note: Cj0474, rplK, 50S ribosomal	rib
664	223	1,9555e+00	Cj0250c	-	putative MFS (Major Facilitator Superfamily)	Original (2000) note: Cj0250c, probable
665	1584	1,9556e+00	Cj1669c	-	putative ATP-dependent DNA ligase	Original (2000) note: Cj1669c, probable
666	358	1,9556e+00	Cj0389	serS	seryl-tRNA synthetase	Original (2000) note: Cj0389, serS, seryl-tRNA
667	709	1,9562e+00	Cj0762c	aspB	aspartate aminotransferase	Original (2000) note: Cj0762c, aspB, probable
668	62	1,9581e+00	Cj0069	-	hypothetical protein Cj0069	Original (2000) note: Cj0069, unknown, len: 343 aa;
669	688	1,9582e+00	Cj0732	-	ABC transport system ATP-binding protein	Original (2000) note: Cj0732, probable ABC transport
670	459	1,9582e+00	Cj0492	rpsG	30S ribosomal protein S7	Original (2000) note: Cj0492, rpsG, 30S ribosomal	rib
671	991	1,9584e+00	Cj1054c	murC	UDP-N-acetylmuramate--alanine ligase	Original (2000) note: Cj1054c, murC, probable
672	15	1,9588e+00	Cj0015c	-	hypothetical protein Cj0015c	Original (2000) note: Cj0015c, unknown, len: 408 aa;
673	858	1,9589e+00	Cj0919c	-	putative ABC-type amino-acid transporter permease	Original (2000) note: Cj0919c, probable ABC-type
674	149	1,9593e+00	Cj0159c	-	putative 6-pyruvoyl tetrahydropterin synthase	Original (2000) note: Cj0159c, unknown, len: 193 aa;
675	1355	1,9602e+00	Cj1427c	-	putative sugar-nucleotide epimerase/dehydratease	Original (2000) note: Cj1427c, probable
676	1315	1,9612e+00	Cj1384c	-	hypothetical protein Cj1384c	Original (2000) note: Cj1384c, unknown, len: 104 aa;
677	363	1,9614e+00	Cj0394c	-	putative transcriptional activator	Original (2000) note: Cj0394c, unknown, len: 209 aa;
678	1333	1,9619e+00	Cj1405	-	conserved hypothetical protein Cj1405	Original (2000) note: Cj1405, unknown, len: 108 aa;
679	349	1,9623e+00	Cj0380c	-	hypothetical protein Cj0380c	Original (2000) note: Cj0380c, unknonw, len: 261 aa;
680	357	1,9629e+00	Cj0388	trpS	tryptophanyl-tRNA synthetase	Original (2000) note: Cj0388, trpS,tryptophanyl-tRNA
681	276	1,9630e+00	Cj0306c	bioF	8-amino-7-oxononanoate synthase	Original (2000) note: Cj0306c, bioF, probable
682	1589	1,9638e+00	Cj1674	-	conserved hypothetical protein Cj1674	Original (2000) note: Cj1674, unknown, len: 286 aa;
683	408	1,9645e+00	Cj0439	sdhC	putative succinate dehydrogenase subunit C	Original (2000) note: Cj0439, sdhC, probable
684	126	1,9655e+00	Cj0136	infB	translation initiation factor IF-2	Original (2000) note: Cj0136, infB, probable
685	88	1,9663e+00	Cj0098	fmt	methionyl-tRNA formyltransferase	Original (2000) note: Cj0098, fmt, probable
686	774	1,9663e+00	Cj0827	truA	tRNA pseudouridine synthase	Original (2000) note: Cj0827, truA, probable tRNA
687	1439	1,9673e+00	Cj1515c	-	putative decarboxylase	Original (2000) note: Cj1515c, probable
688	1190	1,9690e+00	Cj1256c	-	putative membrane protein	Original (2000) note: Cj1256c, possible membrane
689	65	1,9693e+00	Cj0073c	-	conserved hypothetical protein Cj0073c	Original (2000) note: Cj0073c, unknown, len: 218 aa;
690	194	1,9699e+00	Cj0206	thrS	threonyl-tRNA synthetase	Original (2000) note: Cj0206, thrS, threonyl-tRNA
691	1092	1,9725e+00	Cj1158c	-	small hydrophobic protein	Original (2000) note: Cj1158c, small hydrophobic
692	672	1,9731e+00	Cj0716	-	putative phospho-2-dehydro-3-deoxyheptonate	Original (2000) note: Cj0716, probable
693	892	1,9737e+00	Cj0953c	purH	phosphoribosylaminoimidazolecarboxamide	Original (2000) note: Cj0953c,
694	669	1,9747e+00	Cj0713	trmD	tRNA (guanine-N1)-methyltransferase	Original (2000) note: Cj0713, trmD, probable tRNA
695	233	1,9750e+00	Cj0260c	-	small hydrophobic protein	Original (2000) note: Cj0260c, unknown, len: 71 aa;
696	1022	1,9764e+00	Cj1086c	-	conserved hypothetical protein Cj1086c	Original (2000) note: Cj1086c, unknown, len: 131 aa;
697	1460	1,9769e+00	Cj1541	-	conserved hypothetical protein Cj1541	Original (2000) note: Cj1541, unknown, len: 255 aa;
698	89	1,9769e+00	Cj0099	birA	putative biotin--[acetyl-CoA-carboxylase]	Original (2000) note: Cj0099, birA, possible
699	1215	1,9776e+00	Cj1282	mrdB	RodA protein homolog	Original (2000) note: Cj1282, mrdB, probable RodA
700	1147	1,9777e+00	Cj1213c	glcD	putative glycolate oxidase subunit D	Original (2000) note: Cj1213c, glcD, probable
701	127	1,9782e+00	Cj0137	rbfA	putative ribosome-binding factor A	Original (2000) note: Cj0137, unknown, len: 120 aa;
702	581	1,9814e+00	Cj0616	pstB	phosphate transport ATP-binding protein	Original (2000) note: Cj0616, pstB, probable
703	915	1,9815e+00	Cj0978c	-	putative lipoprotein	Original (2000) note: Cj0978c, probable lipoprotein,
704	575	1,9816e+00	Cj0610c	-	putative periplasmic protein	Original (2000) note: Cj0610c, probable periplasmic
705	928	1,9824e+00	Cj0991c	-	putative oxidoreductase ferredoxin-type electron	Original (2000) note: Cj0991c, probable
706	159	1,9832e+00	Cj0170	-	hypothetical protein Cj0170	Original (2000) note: Cj0171, unknown, len: 166 aa;
707	171	1,9850e+00	Cj0183	-	putative integral membrane protein with	Original (2000) note: Cj0183, probable integral
708	671	1,9853e+00	Cj0715	-	transthyretin-like periplasmic protein	Original (2000) note: Cj0715, transthyretin-like
709	1336	1,9869e+00	Cj1408	fliL	putative flagellar protein	Original (2000) note: Cj1408, fliL, possible
710	903	1,9874e+00	Cj0964	-	putative periplasmic protein	Original (2000) note: Cj0964, probable periplasmic
711	296	1,9904e+00	Cj0326	serC	phosphoserine aminotransferase	Original (2000) note: Cj0326, serC, probable
712	143	1,9906e+00	Cj0153c	-	putative rRNA methylase	Original (2000) note: Cj0153c, probable rRNA
713	432	1,9910e+00	Cj0465c	ctb	group III truncated haemoglobin	Original (2000) note: Cj0465c, unknown, len: 127 aa;
714	879	1,9921e+00	Cj0940c	glnP	putative glutamine transport system permease	Original (2000) note: Cj0940c, glnP, probable
715	332	1,9923e+00	Cj0363c	hemN	putative oxygen-independent coproporphyrinogen	Original (2000) note: Cj0363c, probable
716	896	1,9924e+00	Cj0957c	-	hypothetical protein Cj0957c	Original (2000) note: Cj0957c, unknown, len: 272 aa;
717	288	1,9926e+00	Cj0318	fliF	flagellar M-ring protein	Original (2000) note: Cj0318, fliF, probable
718	616	1,9945e+00	Cj0652	pbpC	penicillin-binding protein	Original (2000) note: Cj0652, pbpC, probable
719	1550	1,9945e+00	Cj1634c	aroC	chorismate synthase	Original (2000) note: Cj1634c, aroC, probable
720	1257	1,9946e+00	Cj1324	-	hypothetical protein Cj1324	Original (2000) note: Cj1324, unknown, len: 373 aa;
721	157	1,9950e+00	Cj0168c	-	putative periplasmic protein	Original (2000) note: Cj0168c, probable periplasmic
722	1501	1,9963e+00	Cj1585c	-	putative oxidoreductase	Original (2000) note: Cj1585c, probable
723	874	1,9972e+00	Cj0935c	-	putative sodium:amino-acid symporter family	Original (2000) note: Cj0935c, probable
724	1453	1,9976e+00	Cj1534c	-	putative bacterioferritin	Original (2000) note: Cj1534c, possible
725	493	1,9977e+00	Cj0528c	flgB	flagellar basal-body rod protein	Original (2000) note: Cj0528c, flgB, probable
726	1234	1,9980e+00	Cj1301	-	hypothetical protein Cj1301	Original (2000) note: Cj1301, unknown, len: 138 aa;
727	1433	1,9981e+00	Cj1508c	fdhD	FdhD protein	Original (2000) note: Cj1508c, fdhD, FdhD protein
728	744	1,9984e+00	Cj0797c	-	hypothetical protein Cj0797c	Original (2000) note: Cj0797c, unknown, len: 71 aa;
729	1282	1,9986e+00	Cj1351	pldA	phospholipase A	Original (2000) note: Cj1351, pldA, probable
730	1114	2,0008e+00	Cj1180c	-	putative ABC transporter ATP-binding protein	Original (2000) note: Cj1180c, probable ABC
731	470	2,0009e+00	Cj0504c	-	putative oxidoreductase	Original (2000) note: Cj0504c, unknown, len: 288 aa;
732	279	2,0010e+00	Cj0309c	-	putative efflux protein	Original (2000) note: Cj0309c, probable efflux
733	1130	2,0015e+00	Cj1196c	gpsA	glycerol-3-phosphate dehydrogenase [NAD(P)+]	Original (2000) note: Cj1196c, gpsA, probable
734	1383	2,0029e+00	Cj1456c	-	putative periplasmic protein	Original (2000) note: Cj1456c, probable periplasmic
735	1540	2,0030e+00	Cj1624c	sdaA	L-serine dehydratase	Original (2000) note: Cj1624c, sdaA, probable
736	1146	2,0035e+00	Cj1212c	rbn	putative ribonuclease BN	Original (2000) note: Cj1212c, rbn, possible
737	496	2,0039e+00	Cj0531	icd	isocitrate dehydrogenase	Original (2000) note: Cj0531, icd, probable
738	943	2,0048e+00	Cj1006c	-	putative MiaB-like tRNA modifying enzyme	Original (2000) note: Cj1006c, unknown, len: 416 aa;
739	1102	2,0051e+00	Cj1168c	-	putative integral membrane protein (dedA	Updated (2006) note: Four probable transmembrane
740	527	2,0054e+00	Cj0562	dnaB	replicative DNA helicase	Original (2000) note: Cj0562, dnaB, probable
741	1286	2,0063e+00	Cj1355	ceuE	enterochelin uptake periplasmic binding protein	Original (2000) note: Cj1355, ceuE, probable
742	1058	2,0066e+00	Cj1122c	-	putative integral membrane protein. Functional	Original (2000) note: Cj1122c, wlaJ, possible
743	1529	2,0073e+00	Cj1613c	-	putative pyridoxamine 5'-phosphate oxidase	Original (2000) note: Cj1613c, unknown, len: 251 aa;
744	291	2,0074e+00	Cj0321	dxs	L-deoxy-D-xylulose-5-phosphate synthase	Original (2000) note: Cj0321, dxs, probable
745	1061	2,0080e+00	Cj1125c	pglA	GalNAc transferase	Original (2000) note: Cj1125c, wlaG, pglA, probable
746	1361	2,0090e+00	Cj1433c	-	hypothetical protein Cj1433c	Original (2000) note: Cj1433c, unknown, len: 368 aa;
747	1559	2,0094e+00	Cj1643	-	putative periplasmic protein	Original (2000) note: Cj1643, probable periplasmic
748	1288	2,0101e+00	Cj1357c	nrfA	putative periplasmic cytochrome C	Original (2000) note: Cj1357c, probable periplasmic
749	52	2,0101e+00	Cj0059c	fliY	putative flagellar motor switch protein	Original (2000) note: Cj0059c, fliY, probable
750	1275	2,0103e+00	Cj1344c	-	putative glycoprotease	Original (2000) note: Cj1344c, probable
751	622	2,0104e+00	Cj0662c	hslU	ATP-dependent Hsl protease ATP-binding subunit	Original (2000) note: Cj0662c, hslU, probable heat
752	1101	2,0110e+00	Cj1167	ldh	L-lactate dehydrogenase	Original (2000) note: Cj1167, ldh, probable
753	1142	2,0111e+00	Cj1208	-	putative 5-formyltetrahydrofolate cyclo-ligase	Original (2000) note: Cj1208, unknown, len: 208 aa;
754	742	2,0114e+00	Cj0795c	murF	UDP-N-acetylmuramoyl-tripeptide	Original (2000) note: Cj0795c, murF, possible
755	118	2,0118e+00	Cj0128c	-	putative inositol monophosphatase family protein	Original (2000) note: Cj0128c, unknown, len: 240 aa;
756	387	2,0121e+00	Cj0418c	-	hypothetical protein Cj0418c	Original (2000) note: Cj0418c, unknown, len: 234 aa;
757	1464	2,0125e+00	Cj1545c	-	MdaB protein homolog	Original (2000) note: Cj1545c, unknown, len: 192 aa;
758	452	2,0142e+00	Cj0485	-	putative oxidoreductase	Original (2000) note: Cj0485, probable
759	83	2,0150e+00	Cj0093	-	putative periplasmic protein	Original (2000) note: Cj0093, probable periplasmic
760	965	2,0168e+00	Cj1028c	-	putative purine/pyrimidine	Original (2000) note: Cj1028c, possible
761	841	2,0170e+00	Cj0901	-	putative amino acid ABC tansporter permease	Original (2000) note: Cj0901, probable amino acid
762	1473	2,0183e+00	Cj1555c	-	hypothetical protein Cj1555c	Original (2000) note: Cj1555c, unknown, len: 211 aa;
763	1573	2,0183e+00	Cj1658	-	putative iron permease	Original (2000) note: Cj1658, probable integral
764	1038	2,0187e+00	Cj1102	truB	tRNA pseudouridine synthase B	Original (2000) note: Cj1102, truB, probable tRNA
765	330	2,0188e+00	Cj0361	lspA	lipoprotein signal peptidase	Original (2000) note: Cj0361, lspA, probable
766	1316	2,0190e+00	Cj1385	katA	catalase	Original (2000) note: Cj1385, katA, catalase, len:
767	1084	2,0196e+00	Cj1150c	hldE	D-beta-D-heptose 7-phosphate	Original (2000) note: Cj1150c, waaE, possible
768	999	2,0205e+00	Cj1062	-	putative CinA-like protein	Original (2000) note: Cj1062, unknown, len: 362 aa;
769	340	2,0213e+00	Cj0371	-	putative flagellar motility protein	Original (2000) note: Cj0371, probable
770	1260	2,0215e+00	Cj1328	neuC2	putative UDP-N-acetylglucosamine 2-epimerase	Original (2000) note: Cj1328, neuC2, probable
771	208	2,0222e+00	Cj0234c	frr	ribosome recycling factor	Original (2000) note: Cj0234c, frr, probable
772	1285	2,0227e+00	Cj1354	ceuD	enterochelin uptake ATP-binding protein	Original (2000) note: Cj1354, ceuD, probable
773	656	2,0231e+00	Cj0700	-	hypothetical protein Cj0700	Original (2000) note: Cj0700, unknown, len: 231 aa;
774	1000	2,0243e+00	Cj1063	-	putative acetyltransferase	Original (2000) note: Cj1063, possible
775	1516	2,0247e+00	Cj1600	hisH	imidazole glycerol phosphate synthase subunit	Original (2000) note: Cj1600, hisH, probable
776	918	2,0256e+00	Cj0981c	cjaB	putative MFS (Major Facilitator Superfamily)	Original (2000) note: Cj0981c, transmembrane
777	1326	2,0257e+00	Cj1398	feoB	ferrous iron transport protein	Original (2000) note: Cj1398, feoB, probable ferrous
778	1004	2,0260e+00	Cj1068	-	putative peptidase M50 family protein	Original (2000) note: Cj1068, probable integral
779	810	2,0262e+00	Cj0863c	xerD	DNA recombinase	Original (2000) note: Cj0863c, xerD, probable DNA
780	1375	2,0263e+00	Cj1448c	kpsM	capsule polysaccharide export system inner	Original (2000) note: Cj1448c, kpsM, probable
781	677	2,0264e+00	Cj0721c	-	putative integral membrane protein. Functional	Original (2000) note: Cj0721c, probable integral
782	955	2,0265e+00	Cj1018c	livK	branched-chain amino-acid ABC transport	Original (2000) note: Cj1018c, livK, probable
783	361	2,0266e+00	Cj0392c	pyk	pyruvate kinase	Original (2000) note: Cj0392c, pyk, probable
784	465	2,0277e+00	Cj0498	trpC	indole-3-glycerol phosphate synthase	Original (2000) note: Cj0498, trpC, probable
785	1412	2,0278e+00	Cj1486c	-	putative periplasmic protein	Original (2000) note: Cj1486c, probable periplasmic
786	872	2,0289e+00	Cj0933c	pycB	putative pyruvate carboxylase B subunit	Original (2000) note: Cj0933c, pycB, possible
787	451	2,0297e+00	Cj0484	-	putative MFS (Major Facilitator Superfamily)	Original (2000) note: Cj0484, probable transmembrane
788	1511	2,0298e+00	Cj1595	rpoA	DNA-directed RNA polymerase alpha chain	Original (2000) note: Cj1595, rpoA, probable
789	631	2,0299e+00	Cj0672	-	putative periplasmic protein	Original (2000) note: Cj0672, possible periplasmic
790	144	2,0301e+00	Cj0154c	-	putative tetrapyrrole methylase family protein	Original (2000) note: Cj0154c, possible
791	1306	2,0305e+00	Cj1375	-	putative multidrug efflux transporter	Original (2000) note: Cj1375, probable efflux
792	909	2,0312e+00	Cj0972	-	hypothetical protein Cj0972	Original (2000) note: Cj0972, unknown, len: 107 aa;
793	386	2,0315e+00	Cj0417	-	hypothetical protein Cj0417	Original (2000) note: Cj0417, unknown, len: 48 aa;
794	331	2,0324e+00	Cj0362	-	putative integral membrane protein	Original (2000) note: Cj0362, probable integral
795	541	2,0327e+00	Cj0576	lpxD	UDP-3-O-[3-hydroxymyristoyl] glucosamine	Original (2000) note: Cj0576, lpxD, probable
796	715	2,0342e+00	Cj0768c	-	putative decarboxylase	Original (2000) note: Cj0768c, probable
797	923	2,0347e+00	Cj0986c	-	putative integral membrane protein	Original (2000) note: Cj0986c, possible integral
798	843	2,0364e+00	Cj0903c	-	putative amino-acid transport protein	Original (2000) note: Cj0903c, probable amino-acid
799	881	2,0365e+00	Cj0942c	secA	preprotein translocase SecA subunit	Original (2000) note: Cj0942c, secA, preprotein
800	809	2,0375e+00	Cj0862c	pabB	para-aminobenzoate synthase component I	Original (2000) note: Cj0862c, pabB, probable
801	1155	2,0382e+00	Cj1221	groEL	60 kD chaperonin (cpn60)	Original (2000) note: Cj1221, groEL, 60 kD
802	404	2,0383e+00	Cj0435	fabG	3-oxoacyl-[acyl-carrier protein] reductase	Original (2000) note: Cj0435, fabG, probable
803	1277	2,0392e+00	Cj1346c	-	1-deoxy-D-xylulose 5-phosphate reductoisomerase	Original (2000) note: Cj1346c, dxr, probable
804	1303	2,0401e+00	Cj1372	-	putative periplasmic protein	Original (2000) note: Cj1372, probable periplasmic
805	827	2,0402e+00	Cj0887c	flaD	putative flagellin	Original (2000) note: Cj0887c, flaD possible
806	747	2,0404e+00	Cj0800c	-	putative ATPase	Original (2000) note: Cj0800c, unknown, len: 619 aa;
807	99	2,0409e+00	Cj0109	exbB3	putative MotA/TolQ/ExbB proton channel family	Original (2000) note: Cj0109, exbB3, probable
808	1106	2,0414e+00	Cj1172c	-	conserved hypothetical protein Cj1172c	Original (2000) note: Cj1172c, unknown, len: 235 aa;
809	1077	2,0419e+00	Cj1141	neuB1	sialic acid synthase (N-acetylneuraminic acid	Original (2000) note: Cj1141, neuB1, probable
810	336	2,0424e+00	Cj0367c	cmeA	periplasmic fusion protein CmeA (multidrug efflux	Original (2000) note: Cj0367c, possible membrane
811	718	2,0425e+00	Cj0771c	-	putative NLPA family lipoprotein	Original (2000) note: Cj0771c, probable periplasmic
812	704	2,0428e+00	Cj0757	hrcA	putative heat shock regulator	Original (2000) note: Cj0757, hrcA, possible heat
813	4	2,0437e+00	Cj0004c	-	monohaem cytochrome C	Original (2000) note: Cj0004c, possible periplasmic
814	1131	2,0439e+00	Cj1197c	gatB	Glu-tRNAGln amidotransferase subunit B	Original (2000) note: Cj1197c, gatB, probable
815	873	2,0443e+00	Cj0934c	-	putative sodium:amino-acid symporter family	Original (2000) note: Cj0934c, probable
816	797	2,0453e+00	Cj0850c	-	putative MFS (Major Facilitator Superfamily)	Original (2000) note: Cj0850c, transmembrane
817	467	2,0455e+00	Cj0500	-	putative rhodanese-like domain protein	Original (2000) note: Cj0500, probable ATP/GTP
818	1445	2,0464e+00	Cj1522c	-	putative CRISPR-associated protein	Original (2000) note: Cj1522c, unknown, len: 296 aa;
819	1624	2,0468e+00	Cj1711c	ksgA	putative dimethyladenosine transferase (16S rRNA	Original (2000) note: Cj1711c, ksgA, probable
820	962	2,0469e+00	Cj1025c	-	hypothetical protein Cj1025c	Original (2000) note: Cj1025c, unknown, len: 149 aa;
821	1136	2,0490e+00	Cj1202	metF	5,10-methylenetetrahydrofolate reductase	Original (2000) note: Cj1202, metF, probable
822	757	2,0501e+00	Cj0810	nadE	NH(3)-dependent NAD(+) synthetase	Original (2000) note: Cj0810, nadE, possible
823	932	2,0507e+00	Cj0995c	hemB	delta-aminolevulinic acid dehydratase	Original (2000) note: Cj0995c, hemB, probable
824	1549	2,0509e+00	Cj1633	-	putative ATP-binding protein	Original (2000) note: Cj1633, unknown, len: 327 aa;
825	95	2,0520e+00	Cj0105	atpA	ATP synthase F1 sector alpha subunit	Original (2000) note: Cj0105, atpA, probable ATP
826	1489	2,0522e+00	Cj1573c	nuoG	putative NADH dehydrogenase I chain G	Original (2000) note: Cj1573c, nuoG, probable NADH
827	400	2,0523e+00	Cj0431	-	putative periplasmic ATP/GTP-binding protein	Original (2000) note: Cj0431, possible periplasmic
828	1591	2,0537e+00	Cj1676	murB	UDP-N-acetylenolpyruvoylglucosamine reductase	Original (2000) note: Cj1676, murB, possible
829	976	2,0543e+00	Cj1039	murG	putative	EC number 2.4.1.277; Original (2000) note: Cj1039,
830	1250	2,0548e+00	Cj1317	pseI	Pse synthetase	Original (2000) note: Cj1317,
831	1608	2,0548e+00	Cj1695c	rplE	50S ribosomal protein L5	Original (2000) note: Cj1695c, rplE, 50S ribosomal	rib
832	186	2,0552e+00	Cj0198c	-	helicase-like protein	Original (2000) note: Cj0198c, unknown, len: 393 aa;
833	167	2,0553e+00	Cj0179	exbB1	biopolymer transport protein	Original (2000) note: Cj0179, exbB1, biopolymer
834	1017	2,0554e+00	Cj1081c	thiE	thiamin-phosphate pyrophosphorylase	Original (2000) note: Cj1081c, thiE, probale
835	1039	2,0559e+00	Cj1103	csrA	carbon storage regulator homolog	Original (2000) note: Cj1103, csrA, probable carbon
836	136	2,0567e+00	Cj0146c	trxB	thioredoxin reductase	Original (2000) note: Cj0146c, trxB, probable
837	1585	2,0580e+00	Cj1670c	cgpA	putative periplasmic protein	Original (2000) note: Cj1670c, probable periplasmic
838	1413	2,0589e+00	Cj1487c	ccoP	cb-type cytochrome C oxidase subunit III	Original (2000) note: Cj1487c, ccoP, cb-type
839	77	2,0595e+00	Cj0087	aspA	aspartate ammonia-lyase	Original (2000) note: Cj0087, aspA, aspartate
840	1148	2,0605e+00	Cj1214c	-	putative exporting protein	Original (2000) note: Cj1214c, unknown, len: 241 aa;
841	1354	2,0608e+00	Cj1426c	-	putative methyltransferase family protein	Original (2000) note: Cj1426c, unknown, len: 283 aa;
842	351	2,0610e+00	Cj0382c	nusB	transcription termination protein	Original (2000) note: Cj0382c, nusB, probable
843	697	2,0615e+00	Cj0741	-	hypothetical protein Cj0741	Original (2000) note: Cj0741, unknown, len: 308 aa;
844	1065	2,0622e+00	Cj1129c	pglH	GalNAc transferase/polymerase	Original (2000) note: Cj1129c, wlaC, capM, probable
845	687	2,0641e+00	Cj0731	-	putative ABC transport system permease	Original (2000) note: Cj0731, probable ABC transport
846	334	2,0644e+00	Cj0365c	cmeC	outer membrane channel protein CmeC (multidrug	Original (2000) note: Cj0365c, possible outer
847	587	2,0650e+00	Cj0622	hypF	carbamoyltransferase	Original (2000) note: Cj0622, hypF, probable
848	169	2,0652e+00	Cj0181	tonB1	TonB transport protein	Original (2000) note: Cj0181, tonB1, possible tonB
849	222	2,0655e+00	Cj0249	-	hypothetical protein Cj0249	Original (2000) note: Cj0249, unknown, len: 159 aa;
850	117	2,0657e+00	Cj0127c	accD	acetyl-coenzyme A carboxylase carboxyl	Original (2000) note: Cj0127c, accD, probable
851	866	2,0657e+00	Cj0927	apt	adenine phosphoribosyltransferase	Original (2000) note: Cj0927, apt, probable adenine
852	1040	2,0658e+00	Cj1104	ispE	putative	Original (2000) note: Cj1104, unknown, len: 255 aa;
853	519	2,0660e+00	Cj0554	-	hypothetical protein Cj0554	Original (2000) note: Cj0554, unknown, len: 334 aa;
854	1144	2,0670e+00	Cj1210	-	putative integral membrane protein	Original (2000) note: Cj1210, probable integral
855	1051	2,0672e+00	Cj1115c	-	putative phosphatidylserine decarboxylase-related	Original (2000) note: Cj1115c, probable membrane
856	916	2,0673e+00	Cj0979c	-	putative secreted nuclease	Original (2000) note: Cj0979c, probable secreted
857	106	2,0675e+00	Cj0116	fabD	malonyl CoA-acyl carrier protein transacylase	Original (2000) note: Cj0116, fabD, probable malonyl
858	1493	2,0682e+00	Cj1577c	nuoC	NADH dehydrogenase I chain C	Original (2000) note: Cj1577c, nuoC, probable NADH
859	524	2,0709e+00	Cj0559	-	putative pyridine nucleotide-disulphide	Original (2000) note: Cj0559, probable
860	764	2,0710e+00	Cj0817	glnH	putative glutamine binding periplasmic protein	Original (2000) note: Cj0817, glnH, probable
861	959	2,0720e+00	Cj1022c	-	putative integral membrane protein	Original (2000) note: Cj1022c, probable integral
862	537	2,0720e+00	Cj0572	ribA	GTP cyclohydrolase II / 3,4-dihydroxy-2-butanone	Original (2000) note: Cj0572, ribA, probable GTP
863	1207	2,0721e+00	Cj1273c	rpoZ	putative DNA-directed RNA polymerase omega chain	Original (2000) note: Cj1273c, rpoZ, probable
864	899	2,0724e+00	Cj0960c	rnpA	ribonuclease P protein component	Original (2000) note: Cj0960c, rnpA, probable
865	240	2,0725e+00	Cj0267c	-	putative integral membrane protein	Original (2000) note: Cj0267c, probable integral
866	1062	2,0728e+00	Cj1126c	pglB	oligosaccharide transferase to N-glycosylate	Original (2000) note: Cj1126c, wlaF, pglB, probable
867	958	2,0731e+00	Cj1021c	-	putative periplasmic protein	Original (2000) note: Cj1021c, probable periplasmic
868	1372	2,0733e+00	Cj1444c	kpsD	capsule polysaccharide export system periplasmic	Original (2000) note: Cj1444c, kpsD, probable
869	122	2,0734e+00	Cj0132	lpxC	UDP-3-O-[3-hydroxymyristoyl] n-acetylglucosamine	Original (2000) note: Cj0132, lpxC, probable
870	929	2,0737e+00	Cj0992c	-	oxygen-independent coproporphyrinogen III	Original (2000) note: Cj0992c, hemN, probable
871	1036	2,0740e+00	Cj1100	-	hypothteical protein Cj1100	Original (2000) note: Cj1100, unknown, len: 145 aa;
872	1205	2,0742e+00	Cj1271c	tyrS	tyrosyl-tRNA synthetase	Original (2000) note: Cj1271c, tyrS, probable
873	1475	2,0748e+00	Cj1558	-	putative membrane protein	Original (2000) note: Cj1558, probable membrane
874	766	2,0755e+00	Cj0819	-	small hydrophobic protein	Original (2000) note: Cj0819, small hydrophobic
875	868	2,0756e+00	Cj0929	-	aminopeptidase	Original (2000) note: Cj0929, pepA, probable
876	1415	2,0759e+00	Cj1489c	ccoO	cb-type cytochrome C oxidase subunit II	Original (2000) note: Cj1489c, ccoO, cb-type
877	90	2,0760e+00	Cj0100	-	parA family protein	Original (2000) note: Cj0100, putative parA family
878	375	2,0761e+00	Cj0406c	-	putative lipoprotein	Original (2000) note: Cj0406c, probable lipoprotein,
879	1208	2,0762e+00	Cj1274c	pyrH	uridylate kinase	Original (2000) note: Cj1274c, pyrH, probable
880	848	2,0797e+00	Cj0909	-	putative periplasmic protein	Original (2000) note: Cj0909, probable periplasmic
881	638	2,0800e+00	Cj0682	-	hypothetical protein Cj0682	Original (2000) note: Cj0682, unknown, len: 80 aa;
882	98	2,0802e+00	Cj0108	atpC	ATP synthase F1 sector epsilon subunit	Original (2000) note: Cj0108, atpC, probable ATP
883	661	2,0806e+00	Cj0705	-	conserved hypothetical protein Cj0705	Original (2000) note: Cj0705, unknown, len: 241 aa;
884	615	2,0812e+00	Cj0651	-	putative integral membrane protein	Original (2000) note: Cj0651, possible integral
885	1089	2,0814e+00	Cj1155c	-	putative cation-transporting ATPase	Original (2000) note: Cj1155c, probable
886	1011	2,0816e+00	Cj1075	-	conserved hypothetical protein Cj1075	Original (2000) note: Cj1075, unknown, len: 129 aa;
887	826	2,0819e+00	Cj0886c	ftsK	putative cell division protein	Original (2000) note: Cj0886c, ftsK, probable cell
888	1519	2,0834e+00	Cj1603	hisF	imidazole glycerol phosphate synthase subunit	Original (2000) note: Cj1603, hisF, probable cyclase
889	651	2,0835e+00	Cj0695	ftsA	cell division protein FtsA	Original (2000) note: Cj0695, ftsA, probable cell
890	1521	2,0837e+00	Cj1605c	dapD	putative 2,3,4,5-tetrahydropyridine-2-carboxylate	Updated (2006) note: Identity score with Escherichia
891	76	2,0837e+00	Cj0086c	ung	uracil-DNA glycosylase	Original (2000) note: Cj0086c, ung, probable
892	1048	2,0845e+00	Cj1112c	-	putative SelR domain containing protein	Original (2000) note: Cj1112c, unknown, len: 119 aa;
893	674	2,0852e+00	Cj0718	dnaE	DNA polymerase III, alpha chain	Original (2000) note: Cj0718, dnaE, probable DNA
894	418	2,0853e+00	Cj0451	rep	ribulose-phosphate 3-epimerase	Original (2000) note: Cj0451, rep, probable
895	930	2,0855e+00	Cj0993c	-	hypothetical protein Cj0993c	Original (2000) note: Cj0993c, unknown, len: 163 aa;
896	723	2,0858e+00	Cj0776c	-	putative periplasmic protein	Original (2000) note: Cj0776c, probable periplasmic
897	1294	2,0860e+00	Cj1363	amaA	acid membrane antigen A	Original (2000) note: Cj1363, amaA, acid membrane
898	69	2,0896e+00	Cj0077c	cdtC	cytolethal distending toxin C	Original (2000) note: Cj0077c, cdtC, cytolethal
899	1045	2,0903e+00	Cj1109	aat	leucyl/phenylalanyl-tRNA--protein transferase	Original (2000) note: Cj1109, aat, probable
900	1483	2,0912e+00	Cj1567c	nuoM	NADH dehydrogenase I chain M	Original (2000) note: Cj1567c, nuoM, probable NADH
901	781	2,0914e+00	Cj0834c	-	ankyrin repeat-containing putative periplasmic	Original (2000) note: Cj0834c, possible periplasmic
902	773	2,0917e+00	Cj0826	-	putative integral membrane protein	Original (2000) note: Cj0826, probable integral
903	299	2,0927e+00	Cj0329c	plsX	putative fatty acid/phospholipid synthesis	Original (2000) note: Cj0329c, plsX, probable fatty
904	1533	2,0929e+00	Cj1617	chuD	putative haemin uptake system periplasmic	Original (2000) note: Cj1617, chuD, probable haemin
905	1627	2,0931e+00	Cj1714	-	small hydrophobic protein	Original (2000) note: Cj1714, small hydrophobic
906	726	2,0940e+00	Cj0779	tpx	thiol peroxidase	Original (2000) note: Cj0779, tpx, probable thiol
907	550	2,0941e+00	Cj0585	folP	dihydropteroate synthase	Original (2000) note: Cj0585, folP, probable
908	835	2,0942e+00	Cj0895c	aroA	3-phosphoshikimate 1-carboxyvinyltransferase	Original (2000) note: Cj0895c,
909	895	2,0949e+00	Cj0956c	trmE	putative tRNA modification GTPase	Original (2000) note: Cj0956c, thdF, probable
910	286	2,0951e+00	Cj0316	pheA	chorismate mutase/prephenate dehydratase	Original (2000) note: Cj0316, pheA, probable
911	1319	2,0954e+00	Cj1388	-	putative endoribonuclease L-PSP	Original (2000) note: Cj1388, unknown, len: 120 aa;
912	518	2,0954e+00	Cj0553	-	putative integral membrane protein	Original (2000) note: Cj0553, probable integral
913	221	2,0956e+00	Cj0248	-	hypothetical protein Cj0248	Original (2000) note: Cj0248, unknown, len: 285 aa;
914	938	2,0958e+00	Cj1001	rpoD	RNA polymerase sigma factor (sigma-70)	Original (2000) note: Cj1001, rpoD, RNA polymerase
915	724	2,0960e+00	Cj0777	-	putative ATP-dependent DNA helicase	Original (2000) note: Cj0777, probable ATP-dependent
916	342	2,0963e+00	Cj0373	-	putative D-2-hydroxyacid dehydrogenase	Original (2000) note: Cj0373, probable
917	748	2,0967e+00	Cj0801	-	putative integral membrane protein (MviN	Original (2000) note: Cj0801, probable integral
918	376	2,0987e+00	Cj0407	lgt	prolipoprotein diacylglyceryl transferase	Original (2000) note: Cj0407, lgt, probable
919	19	2,0989e+00	Cj0019c	-	putative MCP-domain signal transduction protein	Original (2000) note: Cj0019c, probable MCP-domain
920	103	2,0990e+00	Cj0113	pal	peptidoglycan associated lipoprotein (omp18)	Original (2000) note: Cj0113, pal, peptidoglycan
921	665	2,0994e+00	Cj0709	ffh	signal recognition particle protein	Original (2000) note: Cj0709, ffh, probable signal
922	1577	2,0997e+00	Cj1662	-	putative integral membrane protein	Original (2000) note: Cj1662, probable integral
923	1268	2,1006e+00	Cj1337	pseE	PseE protein	Original (2000) note: Cj1337, unknown, len: 628 aa;
924	1480	2,1016e+00	Cj1564	-	putative methyl-accepting chemotaxis signal	Original (2000) note: Cj1564, probable
925	1211	2,1020e+00	Cj1277c	-	putative ABC transporter ATP-binding protein	Original (2000) note: Cj1277c, probable ABC
926	713	2,1036e+00	Cj0766c	tmk	thymidylate kinase	Original (2000) note: Cj0766c, tmk, probable
927	1031	2,1036e+00	Cj1095	lnt	putative apolipoprotein N-acyltransferase.	Updated (2006) note: Seven probable transmembrane
928	151	2,1040e+00	Cj0161c	moaA	putative molybdenum cofactor biosynthesis protein	Original (2000) note: Cj0161c, moaA, probable
929	817	2,1043e+00	Cj0876c	-	putative periplasmic protein	Original (2000) note: Cj0876c, probable periplasmic
930	421	2,1049e+00	Cj0454c	-	putative membrane protein	Original (2000) note: Cj0454c, possible membrane
931	633	2,1050e+00	Cj0677	kdpB	potassium-transporting ATPase B chain	Original (2000) note: Cj0677, kdpB, probable
932	1414	2,1055e+00	Cj1488c	ccoQ	cb-type cytochrome C oxidase subunit IV	Original (2000) note: Cj1488c, ccoQ, cb-type
933	802	2,1070e+00	Cj0855	folD	methylenetetrahydrofolate	Original (2000) note: Cj0855, folD, probable
934	415	2,1070e+00	Cj0448c	-	putative MCP-type signal transduction protein	Original (2000) note: Cj0448c, probable MCP-type
935	828	2,1076e+00	Cj0888c	-	ABC transport system ATP-binding protein	Original (2000) note: Cj0888c, ABC transport system
936	921	2,1087e+00	Cj0984	-	conserved hypothetical protein Cj0984	Original (2000) note: Cj0984, unknown, len: 246 aa;
937	135	2,1094e+00	Cj0145	-	putative TAT (Twin-Arginine Translocation)	Original (2000) note: Cj0145, unknown, len: 593 aa;
938	170	2,1119e+00	Cj0182	-	putative transmembrane transport protein	Original (2000) note: Cj0182, probable transmembrane
939	1284	2,1137e+00	Cj1353	ceuC	enterochelin uptake permease	Original (2000) note: Cj1353, ceuC, probable
940	1057	2,1140e+00	Cj1121c	pglE	UDP-4-keto-6-deoxy-GlcNAc C4 aminotransferase	Original (2000) note: Cj1121c, wlaK, pglE, possible
941	924	2,1142e+00	Cj0987c	-	putative MFS (Major Facilitator Superfamily)	Original (2000) note: Cj0987c, probable integral
942	124	2,1153e+00	Cj0134	thrB	putative homoserine kinase	Original (2000) note: Cj0134, thrB, probable
943	1537	2,1156e+00	Cj1621	-	putative periplasmic protein	Original (2000) note: Cj1621, possible periplasmic
944	1046	2,1156e+00	Cj1110c	-	putative MCP-type signal transduction protein	Original (2000) note: Cj1110c, probable MCP-type
945	652	2,1177e+00	Cj0696	ftsZ	cell division protein FfsZ	Original (2000) note: Cj0696, ftsZ, probable cell
946	1498	2,1179e+00	Cj1582c	-	putative peptide ABC-transport system permease	Original (2000) note: Cj1582c, probable peptide
947	950	2,1180e+00	Cj1013c	-	putative cytochrome C biogenesis protein	Original (2000) note: Cj1013c, probable membrane
948	865	2,1186e+00	Cj0926	-	putative membrane protein	Original (2000) note: Cj0926, possible membrane
949	1099	2,1189e+00	Cj1165c	-	putative integral membrane protein	Original (2000) note: Cj1165c, probable integral
950	1152	2,1193e+00	Cj1218c	ribA	putative riboflavin synthase alpha chain	Original (2000) note: Cj1218c, ribA, probable
951	686	2,1195e+00	Cj0730	-	putative ABC transport system permease	Original (2000) note: Cj0730, probable ABC transport
952	174	2,1197e+00	Cj0186c	-	putative TerC family integral membrane protein	Original (2000) note: Cj0186c, probable integral
953	133	2,1198e+00	Cj0143c	-	putative periplasmic solute binding protein for	Original (2000) note: Cj0143c, probable periplasmic
954	1222	2,1202e+00	Cj1289	-	possible periplasmic protein	Original (2000) note: Cj1289, possible periplasmic
955	1357	2,1218e+00	Cj1429c	-	hypothetical protein Cj1429c	Original (2000) note: Cj1429c, unknown, len: 308 aa;
956	125	2,1224e+00	Cj0135	-	conserved hypothetical protein Cj0135	Original (2000) note: Cj0135, unknown, len: 85 aa;
957	1605	2,1236e+00	Cj1692c	rplF	50S ribosomal protein L6	Original (2000) note: Cj1692c, rplF, 50S ribosomal	rib
958	1009	2,1243e+00	Cj1073c	lon	ATP-dependent protease La	Original (2000) note: Cj1073c, lon, ATP-dependent
959	1176	2,1246e+00	Cj1242	-	hypothetical protein Cj1242	Original (2000) note: Cj1242, unknown, len: 106 aa;
960	35	2,1250e+00	Cj0036	-	hypothetical protein Cj0036	Original (2000) note: Cj0036, unknown, len: 449 aa;
961	657	2,1266e+00	Cj0701	-	putative protease	Original (2000) note: Cj0701, probable protease,len:
962	43	2,1268e+00	Cj0044c	-	hypothetical protein Cj0044c	Original (2000) note: Cj0044c, unknown, len: 623 aa;
963	1258	2,1268e+00	Cj1325	-	putative methyltransferase	Original (2000) note: Cj1326, unknown, len: 140 aa;
964	1109	2,1270e+00	Cj1175c	argS	arginyl-tRNA synthetase	Original (2000) note: Cj1175c, argS, arginyl-tRNA
965	1026	2,1273e+00	Cj1090c	-	putative lipoprotein	Original (2000) note: Cj1090c, probable lipoprotein,
966	795	2,1291e+00	Cj0848c	-	conserved hypothetical protein Cj0848c	Original (2000) note: Cj0848c, unknown, len: 93 aa;
967	1054	2,1298e+00	Cj1118c	cheY	chemotaxis regulatory protein	Original (2000) note: Cj1118c, cheY, chemotaxis
968	1068	2,1301e+00	Cj1132c	-	conserved hypothetical protein Cj1132c	Original (2000) note: Cj1132c, unknown, len: 264 aa;
969	750	2,1302e+00	Cj0803	msbA	lipid export ABC transport protein	Original (2000) note: Cj0803, msbA, probable lipid
970	851	2,1303e+00	Cj0912c	cysM	cysteine synthase	Original (2000) note: Cj0912c, cysM, cysteine
971	614	2,1303e+00	Cj0650	-	putative ATP/GTP binding protein	Original (2000) note: Cj0650, putative ATP/GTP
972	1220	2,1310e+00	Cj1287c	-	malate oxidoreductase	Original (2000) note: Cj1287c, probable malate
973	844	2,1311e+00	Cj0904c	-	putative RNA methylase	Original (2000) note: Cj0904c, probable RNA
974	207	2,1312e+00	Cj0233c	pyrE	putative orotate phosphoribosyltransferase	Original (2000) note: Cj0233c, pyrE, possible
975	462	2,1312e+00	Cj0495	-	putative methyltransferase domain protein	Original (2000) note: Cj0495, unknown, len: 233 aa;
976	1384	2,1318e+00	Cj1457c	truD	tRNA pseudouridine synthase D	Original (2000) note: Cj1457c, unknown, len: 372 aa;
977	692	2,1334e+00	Cj0736	-	hypothetical protein Cj0736	Original (2000) note: Cj0736, unknown, len: 239 aa;
978	1332	2,1340e+00	Cj1404	nadD	putative nicotinate-nucleotide	Original (2000) note: Cj1404, unknown, len: 181 aa;
979	1397	2,1348e+00	Cj1471c	ctsE	putative type II protein secretion system E	Original (2000) note: Cj1471c, probable type II
980	1466	2,1349e+00	Cj1547	-	Blc protein homolog	Original (2000) note: Cj1547, unknown, len: 149 aa;
981	130	2,1358e+00	Cj0140	-	hypothetical protein Cj0140	Original (2000) note: Cj0140, unknown, len: 443 aa;
982	370	2,1362e+00	Cj0401	lysS	lysyl-tRNA synthetase	Original (2000) note: Cj0401, lysS, lysyl-tRNA
983	232	2,1374e+00	Cj0259	pyrC	dihydroorotase	Original (2000) note: Cj0259, pyrC, probable
984	1446	2,1388e+00	Cj1523c	-	putative CRISPR-associated protein	Original (2000) note: Cj1523c, unknown, len: 984 aa;
985	902	2,1390e+00	Cj0963	-	hypothetical protein Cj0963	Original (2000) note: Cj0963, unknown, len: 202 aa;
986	1308	2,1392e+00	Cj1377c	-	putative ferredoxin	Original (2000) note: Cj1377c, probable
987	889	2,1392e+00	Cj0950c	-	putative lipoprotein	Original (2000) note: Cj0950c, probable lipoprotein,
988	60	2,1392e+00	Cj0067	-	putative amidohydrolase family protein	Original (2000) note: Cj0067, unknown, len: 409 aa;
989	740	2,1393e+00	Cj0793	flgS	signal transduction histidine kinase	Original (2000) note: Cj0793, probable signal
990	912	2,1403e+00	Cj0975	-	putative outer-membrane protein	Original (2000) note: Cj0975, probable
991	321	2,1406e+00	Cj0351	fliN	flagellar motor switch protein	Original (2000) note: Cj0351, fliN, flagellar motor
992	578	2,1413e+00	Cj0613	pstS	putative periplasmic phosphate binding protein	Original (2000) note: Cj0613, pstS, possible
993	1256	2,1415e+00	Cj1323	-	hypothetical protein Cj1323	Original (2000) note: Cj1323, unknown, len: 128 aa;
994	680	2,1425e+00	Cj0724	-	hypothetical protein Cj0724	Original (2000) note: Cj0724, unknown, len: 61 aa;
995	480	2,1430e+00	Cj0514	purQ	phosphoribosylformylglycinamidine synthase I	Original (2000) note: Cj0514, purQ, probable
996	365	2,1431e+00	Cj0396c	-	putative lipoprotein	Original (2000) note: Cj0396c, probable lipoprotein,
997	284	2,1431e+00	Cj0314	lysA	diaminopimelate decarboxylase	Original (2000) note: Cj0314, lysA, probable
998	1059	2,1442e+00	Cj1123c	pglD	acetyltransferase	Original (2000) note: Cj1123c, wlaI, pglD, possible
999	1437	2,1443e+00	Cj1513c	-	possible periplasmic protein	Original (2000) note: Cj1513c, possible periplasmic
1000	557	2,1446e+00	Cj0592c	-	putative periplasmic protein	Original (2000) note: Cj0592c, probable periplasmic
1001	1505	2,1455e+00	Cj1589	-	conserved hypothetical protein Cj1189	Original (2000) note: Cj1589, unknown, len: 265 aa;
1002	1504	2,1461e+00	Cj1588c	-	putative MFS (Major Facilitator Superfamily)	Original (2000) note: Cj1588c, probable
1003	736	2,1461e+00	Cj0789	cca	putative multifunctional Cca protein	Original (2000) note: Cj0789, probable RNA
1004	1500	2,1486e+00	Cj1584c	-	putative peptide ABC-transport system periplasmic	Original (2000) note: Cj1584c, probable peptide
1005	189	2,1486e+00	Cj0201c	-	putative integral membrane protein	Original (2000) note: Cj0201c, probable integral
1006	273	2,1486e+00	Cj0303c	modA	putative molybdate-binding lipoprotein	Original (2000) note: Cj0303c, modA, probable
1007	1271	2,1524e+00	Cj1340c	-	conserved hypothetical protein Cj1340c (1318	Original (2000) note: Cj1340c, unknown, len: 605 aa;
1008	180	2,1529e+00	Cj0192c	clpP	ATP-dependent Clp protease proteolytic subunit	Original (2000) note: Cj0192c, clpP, ATP-dependent
1009	525	2,1530e+00	Cj0560	-	putative MATE family transport protein	Original (2000) note: Cj0560, probable integral
1010	1486	2,1531e+00	Cj1570c	nuoJ	NADH dehydrogenase I chain J	Original (2000) note: Cj1570c, nuoJ, probable NADH
1011	1243	2,1532e+00	Cj1310c	-	hypothetical protein Cj1310c (617 family)	Original (2000) note: Cj1310c, unknown, len: 404 aa;
1012	28	2,1541e+00	Cj0028	recJ	putative single-stranded-DNA-specific	Original (2000) note: Cj0028, recJ, probable
1013	1328	2,1542e+00	Cj1400c	fabI	enoyl-[acyl-carrier-protein] reductase [NADH]	Original (2000) note: Cj1400c, fabI, probable
1014	1214	2,1548e+00	Cj1280c	-	putative ribosomal pseudouridine synthase	Original (2000) note: Cj1280c, probable ribosomal
1015	1042	2,1551e+00	Cj1106	-	putative periplasmic thioredoxin	Original (2000) note: Cj1106, possible periplasmic
1016	163	2,1554e+00	Cj0175c	cfbpA	putative iron-uptake ABC transport	Original (2000) note: Cj0175c, possible iron-uptake
1017	1342	2,1574e+00	Cj1414c	kpsC	capsule polysaccharide modification protein	Original (2000) note: Cj1414c, possible
1018	888	2,1577e+00	Cj0949c	-	putative peptidyl-arginine deiminase family	Original (2000) note: Cj0949c, unknown, len: 325 aa;
1019	1628	2,1577e+00	Cj1715	-	putative acetyltransferase	Original (2000) note: Cj1715, possible
1020	799	2,1587e+00	Cj0852c	-	putative integral membrane protein	Original (2000) note: Cj0852c, possible integral
1021	283	2,1595e+00	Cj0313	-	putative integral membrane protein	Original (2000) note: Cj0313, probable integral
1022	1111	2,1602e+00	Cj1177c	gmk	guanylate kinase	Original (2000) note: Cj1177c, gmk, probable
1023	608	2,1607e+00	Cj0644	-	putative TatD-related deoxyribonuclease protein	Original (2000) note: Cj0644, unknown, len: 271 aa;
1024	1329	2,1608e+00	Cj1401c	tpiA	putative triosephosphate isomerase	Original (2000) note: Cj1401c, tpiA, probable
1025	1635	2,1609e+00	Cj1722c	-	hypothetical protein Cj1722c	Original (2000) note: Cj1722c, unknown, len: 33 aa;
1026	1238	2,1613e+00	Cj1305c	-	hypothetical protein Cj1305c (617 family)	Original (2000) note: Cj1305c, unknown, len: 405 aa;
1027	693	2,1620e+00	Cj0737	-	putative haemagglutination activity domain	Original (2000) note: Cj0737, probable periplasmic
1028	533	2,1622e+00	Cj0568	-	hypothetical protein Cj0568	Original (2000) note: Cj0568, unknown, len: 93 aa;
1029	1595	2,1633e+00	Cj1681c	cysQ	CysQ protein homolog	Original (2000) note: Cj1681c, cysQ, probable cysQ
1030	1459	2,1636e+00	Cj1540	-	putative periplasmic protein	Original (2000) note: Cj1540, probable periplasmic
1031	271	2,1639e+00	Cj0301c	modB	putative molybdenum transport system permease	Original (2000) note: Cj0301c, modB, probable
1032	793	2,1662e+00	Cj0846	-	putative metallophosphoesterase	Original (2000) note: Cj0846, probable integral
1033	1491	2,1663e+00	Cj1575c	-	hypothetical protein Cj1575c	Original (2000) note: Cj1575c, unknown, len: 75 aa;
1034	141	2,1667e+00	Cj0151c	-	putative periplasmic protein	Original (2000) note: Cj0151c, possible periplasmic
1035	806	2,1670e+00	Cj0859c	-	hypothetical protein Cj0859c	Original (2000) note: Cj0859c, unknown, len: 142 aa;
1036	720	2,1678e+00	Cj0773c	-	putative binding-protein dependent transport	Original (2000) note: Cj0773c, probable
1037	789	2,1678e+00	Cj0842	-	putative lipoprotein	Original (2000) note: Cj0842, probable
1038	204	2,1684e+00	Cj0230c	-	putative transferase protein	Original (2000) note: Cj0230c, unknown, len: 457 aa;
1039	195	2,1685e+00	Cj0207	infC	translation initiation factor IF-3	Original (2000) note: Cj0207, infC, translation
1040	986	2,1686e+00	Cj1049c	-	putative LysE family transporter protein	Original (2000) note: Cj1049c, probable integral
1041	121	2,1694e+00	Cj0131	-	putative peptidase M23 family protein	Original (2000) note: Cj0131, probable periplasmic
1042	112	2,1694e+00	Cj0122	-	hypothetical protein Cj0122	Original (2000) note: Cj0122, unknown, len: 229 aa;
1043	676	2,1696e+00	Cj0720c	flaC	flagellin	Original (2000) note: Cj0720c, flaC, flagellin,len:
1044	463	2,1704e+00	Cj0496	-	conserved hypothetical protein Cj0496	Original (2000) note: Cj0496, unknown, len: 124 aa;
1045	1551	2,1706e+00	Cj1635c	rnc	ribonuclease III	Original (2000) note: Cj1635c, rnc, probable
1046	1178	2,1710e+00	Cj1244	-	putative radical SAM domain protein	Original (2000) note: Cj1244, unknown, len: 300 aa;
1047	102	2,1711e+00	Cj0112	tolB	putative TolB precursor protein	Original (2000) note: Cj0112, probable periplasmic
1048	107	2,1712e+00	Cj0117	pfs	5'-methylthioadenosine/S-adenosylhomocysteine	Original (2000) note: Cj0117, pfs, probable
1049	1219	2,1713e+00	Cj1286c	upp	uracil phosphoribosyltransferase	Original (2000) note: Cj1286c, upp, probable uracil
1050	890	2,1729e+00	Cj0951c	-	putative MCP-domain signal transduction protein	Original (2000) note: Cj0951c, probable MCP-domain
1051	640	2,1737e+00	Cj0684	priA	putative primosomal protein N'	Original (2000) note: Cj0684, priA, probable
1052	419	2,1744e+00	Cj0452	dnaQ	exonuclease, dna polymerase III epsilon subunit	Original (2000) note: Cj0452, dnaQ,
1053	235	2,1745e+00	Cj0262c	-	putative methyl-accepting chemotaxis signal	Original (2000) note: Cj0262c, probable
1054	1180	2,1747e+00	Cj1246c	uvrC	excinuclease ABC subunit C	Original (2000) note: Cj1246c, uvrC, probable
1055	177	2,1748e+00	Cj0189c	-	conserved hypothetical protein Cj0189c	Original (2000) note: Cj0189c, unknown, len: 232 aa;
1056	448	2,1752e+00	Cj0481	dapA	putative dihydrodipicolinate synthase	Original (2000) note: Cj0481, probable lyase, len:
1057	531	2,1789e+00	Cj0566	-	hypothetical protein Cj0566	Original (2000) note: Cj0566, unknown, len: 488 aa;
1058	1235	2,1794e+00	Cj1302	-	putative HAD-superfamily phosphatase, subfamily	Original (2000) note: Cj1302, unknown, len: 520 aa;
1059	876	2,1798e+00	Cj0937	-	putative integral membrane protein	Original (2000) note: Cj0937, probable integral
1060	598	2,1800e+00	Cj0634	dprA	DNA processing protein A	Original (2000) note: Cj0634, unknown, len: 257 aa;
1061	832	2,1801e+00	Cj0892c	-	putative periplasmic protein	Original (2000) note: Cj0892c, probable periplasmic
1062	839	2,1814e+00	Cj0899c	thiJ	4-methyl-5(beta-hydroxyethyl)-thiazole	Original (2000) note: Cj0899c, thiJ, probable
1063	852	2,1815e+00	Cj0913c	hupB	DNA-binding protein HU homolog	Original (2000) note: Cj0913c, hupB, DNA-binding
1064	250	2,1825e+00	Cj0277	mreC	homolog of E. coli rod shape-determining protein	Original (2000) note: Cj0277, probable periplasmic
1065	431	2,1831e+00	Cj0464	recG	ATP-dependent DNA helicase	Original (2000) note: Cj0464, recG, probable
1066	390	2,1835e+00	Cj0421c	-	putative integral membrane protein	Original (2000) note: Cj0421c, probable integral
1067	1629	2,1836e+00	Cj1716c	leuD	3-isopropylmalate dehydratase small subunit	Original (2000) note: Cj1716c, leuD, probable
1068	508	2,1840e+00	Cj0543	proS	prolyl-tRNA synthetase	Original (2000) note: Cj0543, proS, probable
1069	1568	2,1851e+00	Cj1652c	murI	glutamate racemase	Original (2000) note: Cj1652c, murI, probable
1070	1244	2,1874e+00	Cj1311	pseF	putative acylneuraminate cytidylyltransferase	Original (2000) note: Cj1311, neuA2, probable
1071	546	2,1876e+00	Cj0581	nudH	putative NUDIX hydrolase family protein	Original (2000) note: Cj0581, possible NTPase, len:
1072	993	2,1878e+00	Cj1056c	-	putative carbon-nitrogen hydrolase family	Original (2000) note: Cj1056c, unknown, len: 258 aa;
1073	769	2,1883e+00	Cj0822	dfp	phosphopantothenoylcysteine decarboxylase	Original (2000) note: Cj0822, dfp, DNA/pantothenate
1074	951	2,1884e+00	Cj1014c	livF	branched-chain amino-acid ABC transport system	Original (2000) note: Cj1014c, livF, probable
1075	609	2,1885e+00	Cj0645	-	putative secreted transglycosylase	Original (2000) note: Cj0645, possible secreted
1076	1563	2,1897e+00	Cj1647	iamA	putative ABC transport system ATP-binding	Original (2000) note: Cj1647, iamA, probable ABC
1077	1035	2,1897e+00	Cj1099	-	peptidase	Original (2000) note: Cj1099, probable
1078	842	2,1903e+00	Cj0902	glnQ	putative glutamine transport ATP-binding protein	Original (2000) note: Cj0902, glnQ, probable
1079	285	2,1907e+00	Cj0315	-	putative HAD-superfamily hydrolase, subfamily	Original (2000) note: Cj0315, unknown, len: 255 aa;
1080	1634	2,1911e+00	Cj1721c	-	putative outer membrane protein	Original (2000) note: Cj1721c, possible outer
1081	905	2,1917e+00	Cj0967	-	putative periplasmic protein	Original (2000) note: Cj0967, possible periplasmic
1082	893	2,1925e+00	Cj0954c	-	putative DnaJ-like protein	Original (2000) note: Cj0954c, possible dnaJ-like
1083	179	2,1939e+00	Cj0191c	def	polypeptide deformylase	Original (2000) note: Cj0191c, def, polypeptide
1084	649	2,1947e+00	Cj0693c	mraW	S-adenosyl-methyltransferase	Original (2000) note: Cj0693c, unknown, len: 312 aa;
1085	778	2,1958e+00	Cj0831c	trmA	tRNA (uracil-5-)-methyltransferase	Original (2000) note: Cj0831c, trmA, probable tRNA
1086	784	2,1965e+00	Cj0837c	-	conserved hypothetical protein Cj0837c	Original (2000) note: Cj0837c, unknown, len: 313 aa;
1087	1266	2,1965e+00	Cj1334	maf3	motility accessory factor (function unknown)	Original (2000) note: Cj1334, unknown, len: 619 aa;
1088	534	2,1973e+00	Cj0569	-	hypothetical protein Cj0569	Original (2000) note: Cj0569, unknown, len: 289 aa;
1089	258	2,1976e+00	Cj0286c	-	hypothetical protein Cj0286c	Original (2000) note: Cj0286c, unknown, len: 205 aa;
1090	807	2,1981e+00	Cj0860	-	putative integral membrane protein	Updated (2006) note: Ten probable transmembrane
1091	1606	2,1981e+00	Cj1693c	rpsH	30S ribosomal protein S8	Original (2000) note: Cj1693c, rpsH, 30S ribosomal	rib
1092	1580	2,1991e+00	Cj1665	-	putative lipoprotein thiredoxin	Original (2000) note: Cj1665, possible lipoprotein
1093	745	2,1996e+00	Cj0798c	ddlA	D-alanine--D-alanine ligase	Original (2000) note: Cj0798c, ddlA, possible
1094	1625	2,2001e+00	Cj1712	-	hypothetical protein Cj1712	Original (2000) note: Cj1712, unknown, len: 178 aa;
1095	777	2,2017e+00	Cj0830	-	putative integral membrane protein	Original (2000) note: Cj0830, probable integral
1096	788	2,2021e+00	Cj0841c	mobB	putative molybdopterin-guanine dinucleotide	Original (2000) note: Cj0841c, probable ATP/GTP
1097	443	2,2025e+00	Cj0476	rplJ	50S ribosomal protein L10	Original (2000) note: Cj0476, rplJ, probable 50S	rib
1098	763	2,2032e+00	Cj0816	-	hypothetical protein Cj0816	Original (2000) note: Cj0816, unknown, len: 56 aa;
1099	926	2,2038e+00	Cj0989	-	putative membrane protein	Original (2000) note: Cj0989, possible membrane
1100	1124	2,2040e+00	Cj1190c	cetA	bipartate energy taxis response protein cetA	Original (2000) note: Cj1190c, probable MCP-domain
1101	952	2,2044e+00	Cj1015c	livG	branched-chain amino-acid ABC transport system	Original (2000) note: Cj1015c, livG, probable
1102	1438	2,2046e+00	Cj1514c	-	hypothetical protein Cj1514c	Original (2000) note: Cj1514c, unknown, len: 237 aa;
1103	1056	2,2061e+00	Cj1120c	pglF	UDP-GlcNAc C4,6 dehydratase	Original (2000) note: Cj1120c, wlaL, pglF, possible
1104	960	2,2086e+00	Cj1023c	asd	aspartate-semialdehyde dehydrogenase	Original (2000) note: Cj1023c,
1105	679	2,2089e+00	Cj0723c	-	putative integral membrane zinc-metalloprotease	Original (2000) note: Cj0723c, probable integral
1106	316	2,2111e+00	Cj0346	trpD (trpGD)	anthranilate synthase component II	Original (2000) note: Cj0346, trpD (trpGD),probable
1107	1085	2,2111e+00	Cj1151c	hldD	ADP-glyceromanno-heptose 6-epimerase	Original (2000) note: Cj1151c, waaD, probable
1108	1248	2,2115e+00	Cj1315c	hisH	imidazole glycerol phosphate synthase subunit	Original (2000) note: Cj1315c, probable
1109	475	2,2130e+00	Cj0509c	clpB	ATP-dependent Clp protease ATP-binding subunit	Original (2000) note: Cj0509c, clpB, ATP-dependent
1110	281	2,2146e+00	Cj0311	rplY	putative 50S ribosomal protein L25 (general	Original (2000) note: Cj0311, unknown, len: 178 aa;	rib
1111	639	2,2158e+00	Cj0683	-	putative periplasmic protein	Original (2000) note: Cj0683, probable periplasmic
1112	1161	2,2159e+00	Cj1227c	-	putative two-component regulator	Original (2000) note: Cj1227c, probable
1113	1066	2,2159e+00	Cj1130c	pglK	flippase	Original (2000) note: Cj1130c, wlaB, ABC-type
1114	498	2,2170e+00	Cj0533	sucC	succinyl-coA synthetase beta chain	Original (2000) note: Cj0533, sucC, probable
1115	520	2,2184e+00	Cj0555	-	putative dicarboxylate carrier protein MatC	Original (2000) note: Cj0555, probable integral
1116	482	2,2196e+00	Cj0516	plsC	putative 1-acyl-SN-glycerol-3-phosphate	Original (2000) note: Cj0516, plsC, possible
1117	1380	2,2196e+00	Cj1453c	tilS	putative tRNA(Ile)-lysidine synthase	Original (2000) note: Cj1453c, unknown, len: 321 aa;
1118	1400	2,2207e+00	Cj1474c	ctsD	putative type II protein secretion system D	Original (2000) note: Cj1474c, probable type II
1119	1095	2,2211e+00	Cj1161c	-	putative cation-transporting ATPase	Original (2000) note: Cj1161c, probable
1120	1476	2,2215e+00	Cj1560	-	putative permease	Original (2000) note: Cj1560, probable membrane
1121	391	2,2225e+00	Cj0422c	-	putative H-T-H containing protein	Original (2000) note: Cj0422c, unknown, len: 69 aa;
1122	1044	2,2231e+00	Cj1108	clpA	ATP-dependent Clp protease ATP-binding subunit	Original (2000) note: Cj1108, clpA, probable
1123	427	2,2245e+00	Cj0460	nusA	transcription termination factor	Original (2000) note: Cj0460, nusA, probable
1124	1340	2,2246e+00	Cj1412c	-	putative integral membrane protein	Original (2000) note: Cj1412c, probable integral
1125	456	2,2247e+00	Cj0489	ald'	putative aldehyde dehydrogenase N-terminus	Original (2000) note: Cj0489, ald', aldehyde
1126	612	2,2250e+00	Cj0648	-	putative membrane protein	Original (2000) note: Cj0648, unknwn, len: 171 aa;
1127	1420	2,2250e+00	Cj1494c	carA	carbamoyl-phosphate synthase small chain	Original (2000) note: Cj1494c, carA, proabable
1128	922	2,2257e+00	Cj0985c	hipO	hippurate hydrolase	Original (2000) note: Cj0985c, hipO, hippurate
1129	48	2,2261e+00	Cj0055c	-	conserved hypothetical protein Cj0055c	Original (2000) note: Cj0055c, unknown, len: 274 aa;
1130	1524	2,2276e+00	Cj1608	-	putative two-component regulator	Original (2000) note: Cj1608, possible two-component
1131	1404	2,2277e+00	Cj1478c	cadF	outer membrane fibronectin-binding protein	Original (2000) note: Cj1478c, cadF, outer membrane
1132	1272	2,2280e+00	Cj1341c	maf6	motility accessory factor (function unknown)	Original (2000) note: Cj1341c, unknown, len: 607 aa;
1133	1170	2,2282e+00	Cj1236	-	conserved hypothetical protein Cj1236	Original (2000) note: Cj1236, unknown, len: 316 aa;
1134	393	2,2286e+00	Cj0424	-	putative acidic periplasmic protein	Original (2000) note: Cj0424, probable acidic
1135	830	2,2292e+00	Cj0890c	-	putative sensory transduction transcriptional	Original (2000) note: Cj0890c, probable sensory
1136	1374	2,2298e+00	Cj1447c	kpsT	capsule polysaccharide export ATP-binding	Original (2000) note: Cj1447c, kpsT, probable
1137	1217	2,2299e+00	Cj1284	ktrA	putative K+ uptake protein	Original (2000) note: Cj1284, ktrA, probable K+
1138	1141	2,2301e+00	Cj1207c	-	putative lipoprotein thiredoxin	Original (2000) note: Cj1207c, possible lipoprotein
1139	939	2,2308e+00	Cj1002c	-	putative phosphoglycerate/bisphosphoglycerate	Original (2000) note: Cj1002c, unknown, len: 170 aa;
1140	1571	2,2324e+00	Cj1655c	nhaA1	Na(+)/H(+) antiporter	Original (2000) note: Cj1655c, nhaA1, probable
1141	825	2,2326e+00	Cj0884	rpsO	30S ribosomal protein S15	Original (2000) note: Cj0884, rpsO, 30S ribosomal	rib
1142	409	2,2328e+00	Cj0440c	-	putative transcriptional regulator	Original (2000) note: Cj0440c, probable
1143	1313	2,2331e+00	Cj1382c	fldA	flavodoxin	Original (2000) note: Cj1382c, fldA, flavodoxin,len:
1144	399	2,2337e+00	Cj0430	-	putative integral membrane protein	Original (2000) note: Cj0430, probable integral
1145	1385	2,2353e+00	Cj1458c	thiL	putative thiamin-monophosphate kinase	Original (2000) note: Cj1458c, thiL, possible
1146	1428	2,2355e+00	Cj1503c	putA	putative proline	Original (2000) note: Cj1503c, putA, possible
1147	156	2,2362e+00	Cj0167c	-	putative integral membrane protein	Original (2000) note: Cj0167c, probable integral
1148	804	2,2371e+00	Cj0857c	moeA	putative molybdopterin biosynthesis protein	Original (2000) note: Cj0857c, moeA, possible
1149	716	2,2374e+00	Cj0769c	flgA	putative flagellar protein FlgA	Original (2000) note: Cj0769c, probable periplasmic
1150	162	2,2376e+00	Cj0174c	cfbpB	putative iron-uptake ABC transport system	Original (2000) note: Cj0174c, possible iron-uptake
1151	1123	2,2386e+00	Cj1189c	cetB	bipartate energy taxis response protein cetB	Original (2000) note: Cj1189c, possible
1152	647	2,2390e+00	Cj0691	-	putative membrane protein	Original (2000) note: Cj0691, possible membrane
1153	481	2,2400e+00	Cj0515	-	putative periplasmic protein	Original (2000) note: Cj0515, possible periplasmic
1154	845	2,2406e+00	Cj0905c	alr	alanine racemase	Original (2000) note: Cj0905c, alr, probable alanine
1155	957	2,2428e+00	Cj1020c	-	putative cytochrome C	Original (2000) note: Cj1020c, probable cytochrome
1156	320	2,2433e+00	Cj0350	-	hypothetical protein Cj0350	Original (2000) note: Cj0350, unknown, len: 140 aa;
1157	940	2,2436e+00	Cj1003c	-	putative integral membrane protein	Original (2000) note: Cj1003c, probable integral
1158	696	2,2436e+00	Cj0740	-	hypothetical protein Cj0740	Original (2000) note: Cj0740, unknown, len: 54 aa;
1159	229	2,2438e+00	Cj0256	-	putative sulfatase family protein	Original (2000) note: Cj0256, probable integral
1160	971	2,2452e+00	Cj1034c	-	putative DnaJ-like protein	Original (2000) note: Cj1034c, possible dnaJ-like
1161	1063	2,2458e+00	Cj1127c	pglJ	GalNAc transferase	Original (2000) note: Cj1127c, wlaE, probable
1162	328	2,2468e+00	Cj0358	-	putative cytochrome C551 peroxidase	Original (2000) note: Cj0358, probable cytochrome
1163	507	2,2473e+00	Cj0542	hemA	glutamyl-tRNA reductase	Original (2000) note: Cj0542, hemA, probable
1164	326	2,2480e+00	Cj0356c	folB	putative dihydroneopterin aldolase	Original (2000) note: Cj0356c, unknown, len: 105 aa;
1165	1027	2,2486e+00	Cj1091c	leuS	leucyl-tRNA synthetase	Original (2000) note: Cj1091c, leuS, probable
1166	759	2,2486e+00	Cj0812	thrC	threonine synthase. Functional	Updated (2006) note: Characterised within
1167	1210	2,2491e+00	Cj1276c	-	putative integral membrane protein	Original (2000) note: Cj1276c, probable integral
1168	946	2,2496e+00	Cj1009c	-	conserved hypothetical proetin Cj1009c	Original (2000) note: Cj1009c, unknown, len: 466 aa;
1169	956	2,2499e+00	Cj1019c	livJ	branched-chain amino-acid ABC transport system	Original (2000) note: Cj1019c, livJ, probable
1170	1242	2,2509e+00	Cj1309c	-	hypothetical protein Cj1309c	Original (2000) note: Cj1309c, unknown, len 356 aa;
1171	846	2,2511e+00	Cj0906c	-	putative periplasmic protein	Original (2000) note: Cj0906c, probable periplasmic
1172	485	2,2514e+00	Cj0519	-	putative rhodanese-like domain protein	Original (2000) note: Cj0519, unknown, len: 105 aa;
1173	834	2,2531e+00	Cj0894c	ispH	4-hydroxy-3-methylbut-2-enyl diphosphate	Original (2000) note: Cj0894c, lytB, homolog of E.
1174	605	2,2538e+00	Cj0641	-	putative inorganic polyphosphate/ATP-NAD kinase	Original (2000) note: Cj0641, unknown, len: 286 aa;
1175	1360	2,2538e+00	Cj1432c	-	putative sugar transferase	Original (2000) note: Cj1432c, possible sugar
1176	544	2,2547e+00	Cj0579c	tatB	sec-independant protein translocase	Original (2000) note: Cj0579c, unknown, len: 138 aa;
1177	920	2,2554e+00	Cj0983	-	putative lipoprotein	Original (2000) note: Cj0983, probable
1178	635	2,2565e+00	Cj0679	kdpD	truncated KdpD protein	Original (2000) note: Cj0679, kdpD', truncated KdpD
1179	1137	2,2568e+00	Cj1203c	-	putative integral membrane protein	Original (2000) note: Cj1203c, probable integral
1180	1403	2,2572e+00	Cj1477c	-	putative hydrolase	Original (2000) note: Cj1477c, probable
1181	1499	2,2573e+00	Cj1583c	-	putative peptide ABC-transport system permease	Original (2000) note: Cj1583c, probable peptide
1182	1359	2,2588e+00	Cj1431c	hddC	capsular polysaccharide heptosyltransferase	Original (2000) note: Cj1431c, unknown, len: 582 aa;
1183	870	2,2592e+00	Cj0931c	argH	argininosuccinate lyase	Original (2000) note: Cj0931c,
1184	934	2,2595e+00	Cj0997	-	putative methyltransferase (GidB homolog)	Original (2000) note: Cj0997, probable gidB homolog.
1185	1410	2,2596e+00	Cj1484c	-	putative membrane protein	Original (2000) note: Cj1484c, probable membrane
1186	487	2,2596e+00	Cj0522	-	putative Na+/Pi cotransporter protein	Original (2000) note: Cj0522, possible membrane
1187	1471	2,2605e+00	Cj1552c	mloB	conserved hypothetical protein Cj1552c	Original (2000) note: Cj1552c, unknown, len: 488 aa;
1188	371	2,2612e+00	Cj0402	glyA	serine hydroxymethyltransferase	Original (2000) note: Cj0402, glyA, serine
1189	678	2,2620e+00	Cj0722c	-	putative DNA methylase	Original (2000) note: Cj0722c, probable DNA
1190	1279	2,2631e+00	Cj1348c	-	putative coiled-coil protein	Original (2000) note: Cj1348c, probable coiled-coil
1191	751	2,2650e+00	Cj0804	pyrD	dihydroorotate dehydrogenase	Original (2000) note: Cj0804, pyrD, probable
1192	225	2,2665e+00	Cj0252	moaC	molybdenum cofactor biosynthesis protein C	Original (2000) note: Cj0252, moaC, probable
1193	1024	2,2667e+00	Cj1088c	folC	folylpolyglutamate synthase/dihydrofolate	Original (2000) note: Cj1088c, folC, probable
1194	483	2,2682e+00	Cj0517	crcB	CrcB protein homolog	Original (2000) note: Cj0517, crcB, probable
1195	1203	2,2683e+00	Cj1269c	amiA	N-acetylmuramoyl-L-alanine amidase	Original (2000) note: Cj1269c, amiA, probable
1196	885	2,2692e+00	Cj0946	-	putative lipoprotein	Original (2000) note: Cj0946, probable
1197	646	2,2695e+00	Cj0690c	-	putative restriction/modification enzyme	Original (2000) note: Cj0690c, possible
1198	1168	2,2695e+00	Cj1234	glyS	glycyl-tRNA synthetase beta chain	Original (2000) note: Cj1234, glyS, probable
1199	1377	2,2702e+00	Cj1450	-	putative ATP/GTP-binding protein	Original (2000) note: Cj1450, probable
1200	1532	2,2714e+00	Cj1616	chuC	putative haemin uptake system ATP-binding	Original (2000) note: Cj1616, chuC, probable haemin
1201	1387	2,2721e+00	Cj1460	-	hypothetical protein Cj1460	Original (2000) note: Cj1460, unknown, len: 127 aa;
1202	969	2,2721e+00	Cj1032	cmeE	membrane fusion component of efflux system	Original (2000) note: Cj1032, possible membrane
1203	337	2,2730e+00	Cj0368c	cmeR	transcriptional regulator CmeR	Original (2000) note: Cj0368c, probable
1204	206	2,2732e+00	Cj0232c	-	putative integral membrane protein	Original (2000) note: Cj0232c, probable integral
1205	1431	2,2738e+00	Cj1506c	-	putative MCP-type signal transduction protein	Original (2000) note: Cj1506c, probable MCP-type
1206	1312	2,2747e+00	Cj1381	-	putative lipoprotein	Original (2000) note: Cj1381, probable
1207	811	2,2748e+00	Cj0864	-	putative periplasmic protein	Original (2000) note: Cj0864, probable periplasmic
1208	1604	2,2755e+00	Cj1691c	rplR	50S ribosomal protein L18	Original (2000) note: Cj1691c, rplR, 50S ribosomal	rib
1209	100	2,2766e+00	Cj0110	exbD3	putative exbD/tolR family transport protein	Original (2000) note: Cj0110, exbD3, probable
1210	116	2,2767e+00	Cj0126c	-	conserved hypothetical protein Cj0126c	Original (2000) note: Cj0126c, unknown, len: 153 aa;
1211	61	2,2780e+00	Cj0068	pspA	protease	Original (2000) note: Cj0068, pspA, probable
1212	629	2,2791e+00	Cj0670	rpoN	RNA polymerase sigma-54 factor	Original (2000) note: Cj0670, rpoN, probable RNA
1213	270	2,2810e+00	Cj0300c	modC	putative molybdenum transport ATP-binding	Original (2000) note: Cj0300c, modC, probable
1214	1171	2,2812e+00	Cj1237c	-	putative phosphatase	Original (2000) note: Cj1237c, possible phosphatase,
1215	1160	2,2817e+00	Cj1226c	-	putative two-component sensor (histidine kinase)	Original (2000) note: Cj1226c, probable
1216	1053	2,2844e+00	Cj1117c	prmA	ribosomal protein L11 methyltransferase	Original (2000) note: Cj1117c, prmA, possible
1217	944	2,2851e+00	Cj1007c	-	putative mechanosensitive ion channel family	Original (2000) note: Cj1007c, probable membrane
1218	329	2,2858e+00	Cj0360	glmM	phosphoglucosamine mutase	Original (2000) note: Cj0360, probable phospho-sugar
1219	1390	2,2878e+00	Cj1463	flgJ	hypothetical protein Cj1463	Original (2000) note: Cj1463, unknown, len: 113 aa;
1220	32	2,2880e+00	Cj0033	-	putative integral membrane protein	Original (2000) note: Cj0033, probable integral
1221	700	2,2882e+00	Cj0748	-	hypothetical protein Cj0748	Original (2000) note: Cj0748, unknown, len: 30 aa;
1222	1296	2,2892e+00	Cj1365c	-	putative secreted serine protease	Original (2000) note: Cj1365c, probable secreted
1223	808	2,2949e+00	Cj0861c	pabA	para-aminobenzoate synthase glutamine	Original (2000) note: Cj0861c, pabA, probable
1224	1482	2,2949e+00	Cj1566c	nuoN	NADH dehydrogenase I chain N	Original (2000) note: Cj1566c, nuoN, probable NADH
1225	977	2,2950e+00	Cj1040c	-	putative MFS (Major Facilitator Superfamily)	Original (2000) note: Cj1040c, probable
1226	1503	2,2953e+00	Cj1587c	-	putative ABC transporter	Original (2000) note: Cj1587c, probable ABC
1227	737	2,2985e+00	Cj0790	purU	formyltetrahydrofolate deformylase	Original (2000) note: Cj0790, purU, probable
1228	188	2,2986e+00	Cj0200c	-	putative periplasmic protein	Original (2000) note: Cj0200c, probable periplasmic
1229	1071	2,2995e+00	Cj1135	-	putative two-domain glucosyltransferase	Original (2000) note: Cj1135, probable two-domain
1230	436	2,2996e+00	Cj0469	-	amino-acid ABC transporter ATP-binding protein	Original (2000) note: Cj0469, probable amino-acid
1231	134	2,3005e+00	Cj0144	-	putative methyl-accepting chemotaxis signal	Original (2000) note: Cj0144, probable
1232	1157	2,3007e+00	Cj1223c	dccR	two-component regulator	Original (2000) note: Cj1223c, probable
1233	442	2,3027e+00	Cj0475	rplA	50S ribosomal protein L1	Original (2000) note: Cj0475, rplA, 50S ribosomal	rib
1234	110	2,3054e+00	Cj0120	-	hypothetical protein Cj0120	Original (2000) note: Cj0120, unknown, len: 204 aa;
1235	1479	2,3061e+00	Cj1563c	-	putative transcriptional regulator	Original (2000) note: Cj1563c, probable
1236	51	2,3062e+00	Cj0058	-	putative peptidase C39 family protein	Original (2000) note: Cj0058, possible periplasmic
1237	594	2,3064e+00	Cj0630c	holA	putative DNA polymerase III, delta subunit	Original (2000) note: Cj0630c, unknown, len: 321 aa;
1238	1367	2,3074e+00	Cj1439c	glf	UDP-galactopyranose mutase	Original (2000) note: Cj1439c, glf, probable
1239	717	2,3076e+00	Cj0770c	-	putative NLPA family lipoprotein	Original (2000) note: Cj0770c, probable periplasmic
1240	1363	2,3082e+00	Cj1435c	-	putative phosphatase	Original (2000) note: Cj1435c, unknown, len: 211 aa;
1241	1327	2,3085e+00	Cj1399c	hydA2	putative Ni/Fe-hydrogenase small subunit	Original (2000) note: Cj1399c, hydA2, probable
1242	308	2,3119e+00	Cj0338c	polA	DNA polymerase I	Original (2000) note: Cj0338c, polA, probable DNA
1243	128	2,3121e+00	Cj0138	-	conserved hypothetical protein Cj0138	Original (2000) note: Cj0138, unknown, len: 140 aa;
1244	1539	2,3126e+00	Cj1623	-	putative membrane protein	Original (2000) note: Cj1623, probable membrane
1245	1064	2,3136e+00	Cj1128c	pglI	glucosyl transferase	Original (2000) note: Cj1128c, wlaD, epsI, probable
1246	887	2,3138e+00	Cj0948c	-	putative cation efflux family protein	Original (2000) note: Cj0948c, possible
1247	770	2,3149e+00	Cj0823	-	hypothetical protein Cj0823	Original (2000) note: Cj0823, unknown, len: 205 aa;
1248	568	2,3154e+00	Cj0603c	dsbD	putative thiol:disulphide interchange protein	Original (2000) note: Cj0603c, dsbD, possible
1249	1287	2,3161e+00	Cj1356c	-	putative integral membrane protein	Original (2000) note: Cj1356c, probable integral
1250	164	2,3162e+00	Cj0176c	-	putative lipoprotein	Original (2000) note: Cj0176c, probable lipoprotein,
1251	82	2,3163e+00	Cj0092	-	putative periplasmic protein	Original (2000) note: Cj0092, probable periplasmic
1252	1073	2,3185e+00	Cj1137c	-	putative glycosyltransferase	Original (2000) note: Cj1137c, unknown, len: 331 aa;
1253	477	2,3198e+00	Cj0511	-	putative secreted protease	Original (2000) note: Cj0511, probable secreted
1254	142	2,3198e+00	Cj0152c	-	putative membrane protein	Original (2000) note: Cj0152c, possible membrane
1255	908	2,3205e+00	Cj0971	-	hypothetical protein Cj0971	Original (2000) note: Cj0971, unknown, len: 130 aa;
1256	814	2,3220e+00	Cj0872	dsbA	putative protein disulphide isomerase	Original (2000) note: Cj0872, dsbA, possible protein
1257	248	2,3256e+00	Cj0275	clpX	ATP-dependent Clp protease ATP-binding subunit	Original (2000) note: Cj0275, clpX, probable
1258	644	2,3261e+00	Cj0688	pta	putative phosphate acetyltransferase	Original (2000) note: Cj0688, pta, probable
1259	571	2,3266e+00	Cj0606	-	putative secretion protein HlyD	Original (2000) note: Cj0606, probable periplasmic
1260	1025	2,3269e+00	Cj1089c	-	hypothetical protein Cj1089c	Original (2000) note: Cj1089c, unknown, len: 65 aa;
1261	1218	2,3273e+00	Cj1285c	-	conserved hypothetical protein Cj1285c	Original (2000) note: Cj1285c, unknown, len: 223 aa;
1262	341	2,3278e+00	Cj0372	-	putative glutathionylspermidine synthase	Original (2000) note: Cj0372, unknown, len: 389 aa;
1263	37	2,3283e+00	Cj0038c	-	putative poly(A) polymerase family protein	Original (2000) note: Cj0038c, possible membrane
1264	414	2,3283e+00	Cj0447	-	putative NUDIX hydrolase family protein	Original (2000) note: Cj0447, unknown, len: 198 aa;
1265	120	2,3291e+00	Cj0130	tyrA	putative prephenate dehydrogenase	Original (2000) note: Cj0130, tyrA, probable
1266	1318	2,3293e+00	Cj1387c	-	helix-turn-helix containing protein	Original (2000) note: Cj1387c, unknown, len: 218 aa;
1267	1335	2,3300e+00	Cj1407c	-	putative phospho-sugar mutase	Original (2000) note: Cj1407c, probable
1268	1305	2,3301e+00	Cj1374c	-	conserved hypothetical protein Cj1374c	Original (2000) note: Cj1374c, unknown, len: 200 aa;
1269	850	2,3311e+00	Cj0911	-	putative periplasmic protein	Original (2000) note: Cj0911, probable periplasmic
1270	794	2,3326e+00	Cj0847	psd	phosphatidylserine decarboxylase proenzyme	Original (2000) note: Cj0847, psd, possible
1271	1274	2,3340e+00	Cj1343c	-	putative periplasmic protein	Original (2000) note: Cj1343c, probable periplasmic
1272	1140	2,3340e+00	Cj1206c	ftsY	putative signal recognition particle protein	Original (2000) note: Cj1206c, ftsY, probable signal
1273	478	2,3342e+00	Cj0512	purC	phosphoribosylaminoimidazole-succinocarboxamide	Original (2000) note: Cj0512, purC, probable
1274	1013	2,3345e+00	Cj1077	ctsT	putative periplasmic protein	Original (2000) note: Cj1077, probable periplasmic
1275	219	2,3347e+00	Cj0246c	-	putative MCP-domain signal transduction protein	Original (2000) note: Cj0246c, probable MCP-domain
1276	497	2,3348e+00	Cj0532	mdh	malate dehydrogenase	Original (2000) note: Cj0532, mdh, probable malate
1277	1364	2,3358e+00	Cj1436c	-	aminotransferase	Original (2000) note: Cj1436c, probable
1278	1166	2,3364e+00	Cj1232	-	hypothetical protein Cj1232	Original (2000) note: Cj1232, unknown, len: 110 aa;
1279	833	2,3367e+00	Cj0893c	rpsA	30S ribosomal protein S1	Original (2000) note: Cj0893c, rpsA, probable 30S	rib
1280	880	2,3373e+00	Cj0941c	-	putative permease	Original (2000) note: Cj0941c, probable integral
1281	398	2,3380e+00	Cj0429c	-	conserved hypothetical protein Cj0429c	Original (2000) note: Cj0429c, unknown, len: 194 aa;
1282	1362	2,3390e+00	Cj1434c	-	putative sugar transferase	Original (2000) note: Cj1434c, probable sugar
1283	966	2,3392e+00	Cj1029c	mapA	putative liproprotein	Original (2000) note: Cj1029c, mapA, probable
1284	627	2,3407e+00	Cj0668	-	putative ATP/GTP-binding protein	Original (2000) note: Cj0668, probable
1285	660	2,3407e+00	Cj0704	glyQ	glycyl-tRNA synthetase alpha chain	Original (2000) note: Cj0704, glyQ, probable
1286	607	2,3418e+00	Cj0643	cbrR	two-component response regulator	Original (2000) note: Cj0643, probable two-component
1287	196	2,3431e+00	Cj0208	-	putative DNA modification methylase	Original (2000) note: Cj0208, probable DNA
1288	1162	2,3431e+00	Cj1228c	htrA	serine protease (protease DO)	Original (2000) note: Cj1228c, htrA, probable serine
1289	1368	2,3436e+00	Cj1440c	-	putative sugar transferase	Original (2000) note: Cj1440c, probable sugar
1290	1107	2,3439e+00	Cj1173	-	putative efflux protein (multidrug resistance	Original (2000) note: Cj1173, possible efflux
1291	1423	2,3443e+00	Cj1497c	-	hypothetical protein Cj1497c	Original (2000) note: Cj1497c, unknown, len: 142 aa;
1292	1349	2,3444e+00	Cj1421c	-	putative sugar transferase	Original (2000) note: Cj1421c, possible sugar
1293	212	2,3459e+00	Cj0238	-	putative mechanosensitive ion channel family	Original (2000) note: Cj0238, probable integral
1294	1019	2,3476e+00	Cj1083c	-	putative nuclease	Original (2000) note: Cj1083c, possible
1295	561	2,3481e+00	Cj0596	peb4-cbf2	major antigenic peptide PEB-cell binding factor	Original (2000) note: Cj0596, peb4-cbf2, major
1296	1417	2,3502e+00	Cj1491c	-	putative two-component regulator	Original (2000) note: Cj1491c, probable
1297	260	2,3505e+00	Cj0288c	lpxB	lipid-A-disaccharide synthase	Original (2000) note: Cj0288c, lpxB, probable
1298	772	2,3507e+00	Cj0825	-	putative processing peptidase	Original (2000) note: Cj0825, possible processing
1299	322	2,3518e+00	Cj0352	-	putative transmembrane protein	Original (2000) note: Cj0352, probable transmembrane
1300	484	2,3519e+00	Cj0518	htpG	hsp90 family heat shock protein	Original (2000) note: Cj0518, htpG, probable hsp90
1301	1125	2,3522e+00	Cj1191c	-	putative PAS domain containing	Original (2000) note: Cj1191c, possible
1302	269	2,3542e+00	Cj0299	-	putative periplasmic beta-lactamase	Original (2000) note: Cj0299, possible periplasmic
1303	1566	2,3543e+00	Cj1650	-	hypothetical protein Cj1650	Original (2000) note: Cj1650, unknown, len: 166 aa;
1304	1432	2,3563e+00	Cj1507c	-	putative regulatory protein	Original (2000) note: Cj1507c, unknown, len: 245 aa;
1305	1074	2,3566e+00	Cj1138	-	putative glycosyltransferase	Original (2000) note: Cj1138, probable
1306	836	2,3592e+00	Cj0896c	pheT	phenylalanyl-tRNA synthetase beta chain	Original (2000) note: Cj0896c, pheT, probable
1307	904	2,3633e+00	Cj0965c	-	putative acyl-CoA thioester hydrolase	Original (2000) note: Cj0965c, unknown, len: 124 aa;
1308	1612	2,3650e+00	Cj1699c	rpmC	50S ribosomal protein L29	Original (2000) note: Cj1699c, rpmC, 50S ribosomal	rib
1309	1087	2,3684e+00	Cj1153	-	putative periplasmic cytochrome C	Original (2000) note: Cj1153, probable periplasmic
1310	294	2,3687e+00	Cj0324	ubiE	ubiquinone/menaquinone biosynthesis	Original (2000) note: Cj0324, ubiE, probable
1311	215	2,3696e+00	Cj0241c	-	putative iron-binding protein	Original (2000) note: Cj0241c, possible iron-binding
1312	1311	2,3696e+00	Cj1380	-	putative periplasmic protein	Original (2000) note: Cj1380, probable periplasmic
1313	613	2,3698e+00	Cj0649	-	putative OstA family protein	Original (2000) note: Cj0649, unknown, len: 153 aa;
1314	1072	2,3710e+00	Cj1136	-	putative glycosyltransferase	Original (2000) note: Cj1136, probable
1315	1115	2,3715e+00	Cj1181c	tsf	elongation factor TS	Original (2000) note: Cj1181c, tsf, probable
1316	1151	2,3723e+00	Cj1217c	-	conserved hypothetical protein Cj1217c	Original (2000) note: Cj1217c, unknown, len: 226 aa;
1317	347	2,3732e+00	Cj0378c	-	putative ferric reductase-like transmembrane	Original (2000) note: Cj0378c, probable integral
1318	96	2,3735e+00	Cj0106	atpG	ATP synthase F1 sector gamma subunit	Original (2000) note: Cj0106, atpG, probable ATP
1319	278	2,3735e+00	Cj0308c	bioD	putative dethiobiotin synthetase	Original (2000) note: Cj0308c, bioD, possible
1320	510	2,3737e+00	Cj0545	hemC	porphobilinogen deaminase	Original (2000) note: Cj0545, hemC, probable
1321	1016	2,3749e+00	Cj1080c	hemD	putative uroporphyrinogen-III synthase	Original (2000) note: Cj1080c, unknown, len: 209 aa;
1322	663	2,3755e+00	Cj0707	kdtA	3-deoxy-D-manno-octulosonic-acid transferase	Original (2000) note: Cj0707, kdtA, probable
1323	1156	2,3764e+00	Cj1222c	dccS	two-component sensor (histidine kinase)	Original (2000) note: Cj1222c, probable
1324	1212	2,3775e+00	Cj1278c	trmB	putative tRNA (guanine-N(7)-)-methyltransferase	Original (2000) note: Cj1278c, unknown, len: 392 aa;
1325	937	2,3776e+00	Cj1000	-	putative transcriptional regulator (LysR family)	Original (2000) note: Cj1000, probable
1326	979	2,3785e+00	Cj1042c	-	putative transcriptional regulatory protein	Original (2000) note: Cj1042c, probable
1327	1314	2,3801e+00	Cj1383c	-	hypothetical protein Cj1383c	Original (2000) note: Cj1383c, unknown, len: 231 aa;
1328	511	2,3805e+00	Cj0546	ubiD	putative 3-octaprenyl-4-hydroxybenzoate	Original (2000) note: Cj0546, unknown, len: 600 aa;
1329	901	2,3812e+00	Cj0962	-	putative acetyltransferase	Original (2000) note: Cj0962, possible
1330	1350	2,3816e+00	Cj1422c	-	putative sugar transferase	Original (2000) note: Cj1422c, possible sugar
1331	168	2,3828e+00	Cj0180	exbD1	biopolymer transport protein	Original (2000) note: Cj0180, exbD1, biopolymer
1332	942	2,3834e+00	Cj1005c	-	putative membrane bound ATPase	Original (2000) note: Cj1005c, probable membrane
1333	150	2,3839e+00	Cj0160c	-	putative radical SAM domain protein	Original (2000) note: Cj0160c, unknown, len: 247 aa;
1334	1079	2,3903e+00	Cj1143	neuA1, cgtA	two-domain bifunctional protein	Original (2000) note: Cj1143, neuA1, probable
1335	1392	2,3907e+00	Cj1465	-	hypothetical protein Cj1465	Original (2000) note: Cj1465, unknown, len: 144 aa;
1336	367	2,3960e+00	Cj0398	gatC	Glu-tRNAGln amidotransferase subunit C	Original (2000) note: Cj0398, gatC, probable
1337	589	2,3968e+00	Cj0624	hypC	hydrogenase isoenzymes formation protein	Original (2000) note: Cj0624, hypC, probable
1338	1117	2,4009e+00	Cj1183c	cfa	cyclopropane-fatty-acyl-phospholipid synthase	Original (2000) note: Cj1183c, cfa, probable
1339	364	2,4028e+00	Cj0395c	-	hypothetical protein Cj0395c	Original (2000) note: Cj0395c, unknown, len: 96 aa;
1340	1344	2,4030e+00	Cj1416c	-	putative sugar nucleotidyltransferase	Original (2000) note: Cj1416c, probable sugar
1341	884	2,4056e+00	Cj0945c	-	putative helicase	Original (2000) note: Cj0945c, possible
1342	464	2,4057e+00	Cj0497	-	putative lipoprotein	Original (2000) note: Cj0497, probable
1343	741	2,4071e+00	Cj0794	-	hypothetical protein Cj0794	Original (2000) note: Cj0794, unknown, len: 426 aa;
1344	385	2,4079e+00	Cj0416	-	hypothetical protein Cj0416	Original (2000) note: Cj0416, unknown, len: 32 aa;
1345	146	2,4096e+00	Cj0156c	-	conserved hypothetical protein Cj0156c	Original (2000) note: Cj0156c, unknown, len: 218 aa;
1346	658	2,4100e+00	Cj0702	purE	phosphoribosylaminoimidazole carboxylase	Original (2000) note: Cj0702, purE, probable
1347	114	2,4103e+00	Cj0124c	-	putative membrane protein	Original (2000) note: Cj0124c, probable membrane
1348	752	2,4107e+00	Cj0805	-	putative zinc protease	Original (2000) note: Cj0805, probable zinc
1349	611	2,4113e+00	Cj0647	-	putative HAD-superfamily hydrolase	Original (2000) note: Cj0647, unknown, len: 162 aa;
1350	620	2,4122e+00	Cj0660c	-	putative transmembrane protein	Original (2000) note: Cj0660c, possible
1351	783	2,4125e+00	Cj0836	ogt	methylated-DNA--protein-cysteine	Original (2000) note: Cj0836, ogt, probable
1352	684	2,4130e+00	Cj0728	-	putative periplasmic protein	Original (2000) note: Cj0728, probable periplasmic
1353	1233	2,4133e+00	Cj1300	-	putative SAM domain containing methyltransferase	Original (2000) note: Cj1300, unknown, len: 297 aa;
1354	1462	2,4134e+00	Cj1543	-	putative allophanate hydrolase subunit 2	Original (2000) note: Cj1543, unknown, len: 321 aa;
1355	438	2,4142e+00	Cj0471	rpmG	50S ribosomal protein L33	Original (2000) note: Cj0471, rpmG, probable 50S	rib
1356	1020	2,4175e+00	Cj1084c	-	putative ATP/GTP-binding protein	Original (2000) note: Cj1084c, possible
1357	1594	2,4186e+00	Cj1680c	-	putative periplasmic protein	Original (2000) note: Cj1680c, probable periplasmic
1358	1010	2,4198e+00	Cj1074c	-	putative lipoprotein	Original (2000) note: Cj1074c, probable lipoprotein,
1359	988	2,4205e+00	Cj1051c	cjeI	restriction modification enzyme	Original (2000) note: Cj1051c, probable restriction
1360	973	2,4219e+00	Cj1036c	-	conserved hypothetical protein Cj1036c	Original (2000) note: Cj1036c, possible
1361	1534	2,4226e+00	Cj1618c	-	putative radical SAM domain protein	Original (2000) note: Cj1618c, unknown, len: 305 aa;
1362	1469	2,4250e+00	Cj1550c	rloH	putative ATP/GTP-binding protein	Original (2000) note: Cj1550c, probable
1363	297	2,4255e+00	Cj0327	-	putative endoribonuclease L-PSP family protein	Original (2000) note: Cj0327, unknown, len: 116 aa;
1364	1127	2,4279e+00	Cj1193c	-	putative periplasmic protein	Original (2000) note: Cj1193c, probable periplasmic
1365	245	2,4286e+00	Cj0272	-	conserved hypothetical protein Cj0272	Original (2000) note: Cj0272, unknown, len: 363 aa;
1366	138	2,4297e+00	Cj0148c	-	conserved hypothetical protein Cj0148c	Original (2000) note: Cj0148c, unknown, len: 112 aa;
1367	139	2,4303e+00	Cj0149c	hom	homoserine dehydrogenase	Original (2000) note: Cj0149c, hom, probable
1368	1159	2,4305e+00	Cj1225	-	conserved hypothetical protein Cj1225	Original (2000) note: Cj1225, unknown, len: 82 aa;
1369	1047	2,4309e+00	Cj1111c	-	putative MarC family integral membrane protein	Original (2000) note: Cj1111c, probable integral
1370	1076	2,4342e+00	Cj1140	cstIII	alpha-2,3 sialyltransferase	Original (2000) note: Cj1140, unknown, len: 294 aa;
1371	1113	2,4402e+00	Cj1179c	fliR	flagellar biosynthetic protein	Original (2000) note: Cj1179c, fliR, probable
1372	585	2,4403e+00	Cj0620	-	conserved hypothetical protein Cj0620	Original (2000) note: Cj0620, unknown, len: 215 aa;
1373	600	2,4415e+00	Cj0636	-	NOL1/NOP2/sun family protein	Original (2000) note: Cj0636, unknown, len: 279 aa;
1374	109	2,4418e+00	Cj0119	-	putative hydrolase	Original (2000) note: Cj0119, unknown, len: 173 aa;
1375	8	2,4424e+00	Cj0008	-	conserved hypothetical protein Cj0008	Original (2000) note: Cj0008, unknown, len: 583 aa;
1376	265	2,4441e+00	Cj0295	-	putative acetyltransferase	Original (2000) note: Cj0295, possible
1377	1021	2,4448e+00	Cj1085c	mfd	transcription-repair coupling factor	Original (2000) note: Cj1085c, mfd, probable
1378	345	2,4451e+00	Cj0376	-	putative periplasmic protein	Original (2000) note: Cj0376, possible periplasmic
1379	749	2,4465e+00	Cj0802	cysS	cysteinyl-tRNA synthetase	Original (2000) note: Cj0802, cysS, probable
1380	819	2,4467e+00	Cj0878	-	hypothetical protein Cj0878	Original (2000) note: Cj0878, unknown, len: 48 aa;
1381	667	2,4474e+00	Cj0711	-	hypothetical protein Cj0711	Original (2000) note: Cj0711, unknown, len: 80 aa;
1382	359	2,4497e+00	Cj0390	-	putative transmembrane protein	Original (2000) note: Cj0390, possible transmembrane
1383	949	2,4520e+00	Cj1012c	-	putative membrane protein	Original (2000) note: Cj1012c, possible membrane
1384	1002	2,4542e+00	Cj1066	rdxA	nitroreductase	Original (2000) note: Cj1066, rdxA, probable
1385	1281	2,4548e+00	Cj1350	mobA	putative molybdopterin-guanine dinucleotide	Original (2000) note: Cj1350, mobA, probable
1386	175	2,4555e+00	Cj0187c	purN	phosphoribosylglycinamide formyltransferase	Original (2000) note: Cj0187c, purN, probable
1387	847	2,4555e+00	Cj0908	-	putative periplasmic protein	Original (2000) note: Cj0908, probable periplasmic
1388	1121	2,4578e+00	Cj1187c	arsB	arsenical pump membrane protein	Original (2000) note: Cj1187c, arsB, possible
1389	758	2,4580e+00	Cj0811	lpxK	tetraacyldisaccharide 4'-kinase	Original (2000) note: Cj0811, lpxK, possible
1390	1497	2,4583e+00	Cj1581c	-	putative peptide ABC-transport system ATP-binding	Original (2000) note: Cj1581c, probable peptide
1391	1593	2,4592e+00	Cj1679	-	conserved hypothetical protein Cj1679	Original (2000) note: Cj1679, unknown, len: 584 aa;
1392	798	2,4642e+00	Cj0851c	-	putative integral membrane protein	Original (2000) note: Cj0851c, probable integral
1393	1247	2,4646e+00	Cj1314c	hisF	imidazole glycerol phosphate synthase subunit	Original (2000) note: Cj1314c, probable cyclase,len:
1394	664	2,4654e+00	Cj0708	-	putative ribosomal pseudouridine synthase	Original (2000) note: Cj0708, possible ribosomal
1395	1154	2,4676e+00	Cj1220	groES	10 kD chaperonin (cpn10)	Original (2000) note: Cj1220, groES, 10 kD
1396	1346	2,4676e+00	Cj1418c	-	putative transferase	Original (2000) note: Cj1418c, unknown, len: 779 aa;
1397	79	2,4690e+00	Cj0089	-	putative lipoprotein	Original (2000) note: Cj0089, probable
1398	1586	2,4697e+00	Cj1671c	-	hypothetical protein Cj1671c	Original (2000) note: Cj1671c, unknown, len: 67 aa;
1399	1080	2,4700e+00	Cj1144c	-	hypothetical protein Cj1144c	Original (2000) note: Cj1144c, unknown, len: 197 aa;
1400	1081	2,4705e+00	Cj1146c	waaV	putative glucosyltransferase	Original (2000) note: Cj1146c, waaV, possible
1401	111	2,4721e+00	Cj0121	-	conserved hypothetical protein Cj0121	Original (2000) note: Cj0121, unknown, len: 135 aa;
1402	1118	2,4775e+00	Cj1184c	petC	putative ubiquinol-cytochrome C reductase	Original (2000) note: Cj1184c, petC, possible
1403	1202	2,4807e+00	Cj1268c	-	putative FAD dependent oxidoreductase	Original (2000) note: Cj1268c, unknown, len: 613 aa;
1404	405	2,4850e+00	Cj0436	-	putative pyridoxamine 5'-phosphate oxidase	Original (2000) note: Cj0436, unknown, len: 136 aa;
1405	1366	2,4862e+00	Cj1438c	-	putative sugar transferase	Original (2000) note: Cj1438c, probable sugar
1406	1343	2,4879e+00	Cj1415c	cysC	putative adenylylsulfate kinase	Original (2000) note: Cj1415c, cysC, possible
1407	244	2,4885e+00	Cj0271	-	bacterioferritin comigratory protein homolog	Original (2000) note: Cj0271, bacterioferritin
1408	992	2,4888e+00	Cj1055c	-	putative sulfatase family protein	Original (2000) note: Cj1055c, probable integral
1409	1388	2,4909e+00	Cj1461	-	putative DNA methylase	Original (2000) note: Cj1461, possible DNA
1410	565	2,4913e+00	Cj0600	-	hypothetical protein Cj0600	Original (2000) note: Cj0600, unknown, len: 291 aa;
1411	705	2,4920e+00	Cj0758	grpE	heat shock protein GrpE	Original (2000) note: Cj0758, grpE, heat shock
1412	1265	2,4928e+00	Cj1333	pseD	PseD protein	Original (2000) note: Cj1333, unknown, len: 653 aa;
1413	1345	2,4940e+00	Cj1417c	-	putative amidotransferase	Original (2000) note: Cj1417c, unknown, len: 200 aa;
1414	891	2,4944e+00	Cj0952c	-	putative HAMP containing membrane protein	Original (2000) note: Cj0952c, probable membrane
1415	226	2,4954e+00	Cj0253	-	hypothetical protein Cj0253	Original (2000) note: Cj0253, unknown, len: 87 aa;
1416	739	2,4959e+00	Cj0792	-	conserved hypothetical protein Cj0792	Original (2000) note: Cj0792, unknown, len: 292 aa;
1417	695	2,4960e+00	Cj0739	-	hypothetical protein Cj0739	Original (2000) note: Cj0739, unknown, len: 57 aa;
1418	2	2,4971e+00	Cj0002	dnaN	DNA polymerase III, beta chain	Original (2000) note: Cj0002, dnaN, probable DNA
1419	725	2,5001e+00	Cj0778	peb2	major antigenic peptide PEB2	Original (2000) note: Cj0778, peb2, major antigenic
1420	941	2,5038e+00	Cj1004	-	putative periplasmic protein	Original (2000) note: Cj1004, probable periplasmic
1421	173	2,5072e+00	Cj0185c	-	putative phnA domain protein	Original (2000) note: Cj0185c, unknown, len: 69 aa;
1422	389	2,5090e+00	Cj0420	-	putative periplasmic protein	Original (2000) note: Cj0420, probable periplasmic
1423	961	2,5104e+00	Cj1024c	flgR	sigma-54 associated transcriptional activator	Original (2000) note: Cj1024c, probable
1424	176	2,5107e+00	Cj0188c	-	putative kinase	Original (2000) note: Cj0188c, unknown, len: 456 aa;
1425	911	2,5107e+00	Cj0974	-	very hypothetical protein Cj0974	Original (2000) note: Cj0974, questionable CDS, len
1426	11	2,5111e+00	Cj0011c	-	putative non-specific DNA binding protein.	Updated (2006) note: Characterisation work carried
1427	423	2,5112e+00	Cj0456c	-	hypothetical protein Cj0456c	Original (2000) note: Cj0456c, unknown, len: 319 aa;
1428	1280	2,5113e+00	Cj1349c	-	putative fibronectin/fibrinogen-binding protein	Original (2000) note: Cj1349c, possible
1429	563	2,5166e+00	Cj0598	-	putative membrane protein	Original (2000) note: Cj0598, probable membrane
1430	978	2,5171e+00	Cj1041c	-	putative periplasmic ATP/GTP-binding protein	Original (2000) note: Cj1041c, probable periplasmic
1431	619	2,5201e+00	Cj0659c	-	putative periplasmic protein	Original (2000) note: Cj0659c, possible periplasmic
1432	708	2,5220e+00	Cj0761	-	hypothetical protein Cj0761	Original (2000) note: Cj0761, unknown, len: aa;
1433	473	2,5225e+00	Cj0507	maf	Maf-like protein	Original (2000) note: Cj0507, maf, maf homolog,len:
1434	1543	2,5254e+00	Cj1627c	-	hypothetical protein Cj1627c	Original (2000) note: Cj1627c, unknown, len: 247 aa;
1435	1548	2,5274e+00	Cj1632c	-	putative periplasmic protein	Original (2000) note: Cj1632c, possible periplasmic
1436	491	2,5305e+00	Cj0526c	fliE	flagellar hook-basal body complex protein	Original (2000) note: Cj0526c, fliE, probable
1437	637	2,5367e+00	Cj0681	-	hypothetical protein Cj0681	Original (2000) note: Cj0681, unknown, len: 76 aa;
1438	1444	2,5405e+00	Cj1521c	-	putative CRISPR-associated protein	Original (2000) note: Cj1521c, unknown, len: 143 aa;
1439	968	2,5406e+00	Cj1031	cmeD	outer membrane component of efflux system	Original (2000) note: Cj1031, possible outer
1440	319	2,5440e+00	Cj0349	trpA	tryptophan synthase alpha chain	Original (2000) note: Cj0349, trpA, probable
1441	1179	2,5461e+00	Cj1245c	-	putative membrane protein	Original (2000) note: Cj1245c, possible membrane
1442	586	2,5494e+00	Cj0621	-	hypothetical protein Cj0621	Original (2000) note: Cj0621, unknown, len: 506 aa;
1443	287	2,5506e+00	Cj0317	hisC	histidinol-phosphate aminotransferase	Original (2000) note: Cj0317, hisC, probable
1444	290	2,5508e+00	Cj0320	fliH	putative flagellar assembly protein	Original (2000) note: Cj0320, fliH, possible
1445	573	2,5604e+00	Cj0608	-	putative outer membrane efflux protein	Original (2000) note: Cj0608, possible outer
1446	454	2,5625e+00	Cj0487	-	putative amidohydrolase	Original (2000) note: Cj0487, unknown, len: 256 aa;
1447	1251	2,5636e+00	Cj1318	maf1	motility accessory factor (function unknown)	Original (2000) note: Cj1318, unknown, len: 649 aa;
1448	1267	2,5636e+00	Cj1335	maf4	motility accessory factor (function unknown)	Original (2000) note: Cj1335, unknown, len: 60 aa;
1449	388	2,5638e+00	Cj0419	-	putative histidine triad (HIT) family protein	Original (2000) note: Cj0419, unknown, len: 120 aa;
1450	315	2,5651e+00	Cj0345	trpE	putative anthranilate synthase component I	Original (2000) note: Cj0345, trpE, possible
1451	1418	2,5661e+00	Cj1492c	-	putative two-component sensor	Original (2000) note: Cj1492c, probable
1452	515	2,5661e+00	Cj0550	-	hypothetical protein Cj0550	Original (2000) note: Cj0550, unknown, len: 91 aa;
1453	862	2,5694e+00	Cj0923c	cheR	putative MCP protein methyltransferase	Original (2000) note: Cj0923c, cheR, probable MCP
1454	1129	2,5706e+00	Cj1195c	pyrC2	putative dihydroorotase	Original (2000) note: Cj1195c, pyrC2, probable
1455	101	2,5713e+00	Cj0111	-	putative periplasmic protein	Original (2000) note: Cj0111, possible periplasmic
1456	489	2,5724e+00	Cj0524	-	hypothetical protein Cj0524	Original (2000) note: Cj0524, unknown, len: 233 aa;
1457	860	2,5768e+00	Cj0921c	peb1A	aspartate/glutamate-binding ABC transporter	Original (2000) note: Cj0921c, peb1A, probable
1458	374	2,5768e+00	Cj0405	aroE	shikimate 5-dehydrogenase	Original (2000) note: Cj0405, aroE, probable
1459	40	2,5805e+00	Cj0041	fliK	putative flagellar hook-length control protein	Original (2000) note: Cj0041, unknown, len: 598 aa;
1460	1419	2,5849e+00	Cj1493c	-	putative integral membrane protein	Original (2000) note: Cj1493c, probable integral
1461	1429	2,5864e+00	Cj1504c	selD	putative selenide,water dikinase	Original (2000) note: Cj1504c, selD, probable
1462	648	2,5868e+00	Cj0692c	-	putative membrane protein	Original (2000) note: Cj0692c, possible membrane
1463	80	2,5871e+00	Cj0090	-	putative lipoprotein	Original (2000) note: Cj0090, probable
1464	1310	2,5905e+00	Cj1379	selB	putative selenocysteine-specific elongation	Original (2000) note: Cj1379, selB, probable
1465	1373	2,5949e+00	Cj1445c	kpsE	capsule polysaccharide export system inner	Original (2000) note: Cj1445c, kpsE, probable
1466	935	2,5960e+00	Cj0998c	-	putative periplasmic protein	Original (2000) note: Cj0998c, probable periplasmic
1467	597	2,6057e+00	Cj0633	-	putative periplasmic protein	Original (2000) note: Cj0633, probable periplasmic
1468	776	2,6058e+00	Cj0829c	-	putative CoA binding domain containing protein	Original (2000) note: Cj0829c, unknown, len: 137 aa;
1469	1582	2,6060e+00	Cj1667c	-	RepA protein homolog	Original (2000) note: Cj1667c, repA protein homolog,
1470	155	2,6115e+00	Cj0166	miaA	tRNA delta(2)-isopentenylpyrophosphate	Original (2000) note: Cj0166, miaA, probable tRNA
1471	72	2,6163e+00	Cj0080	-	putative membrane protein. Functional	Original (2000) note: Cj0080, possible membrane
1472	1014	2,6171e+00	Cj1078	-	putative periplasmic protein	Original (2000) note: Cj1078, probable periplasmic
1473	796	2,6172e+00	Cj0849c	-	conserved hypothetical protein Cj0849c	Original (2000) note: Cj0849c, unknown, len: 719 aa;
1474	1553	2,6260e+00	Cj1637c	-	putative periplasmic protein	Original (2000) note: Cj1637c, probable periplasmic
1475	1086	2,6294e+00	Cj1152c	gmhB	D,D-heptose 1,7-bisphosphate phosphatase	Original (2000) note: Cj1152c, possible phosphatase,
1476	910	2,6314e+00	Cj0973	-	hypothetical protein Cj0973	Original (2000) note: Cj0973, unknown, len: 36 aa;
1477	1518	2,6327e+00	Cj1602	-	conserved hypothetical protein Cj1602	Original (2000) note: Cj1602, unknown, len: 318 aa;
1478	1583	2,6334e+00	Cj1668c	-	putative periplasmic protein	Original (2000) note: Cj1668c, probable periplasmic
1479	690	2,6453e+00	Cj0734c	hisJ	histidine-binding protein precursor	Original (2000) note: Cj0734c, hisJ, probable
1480	216	2,6456e+00	Cj0243c	-	hypothetical protein Cj0243c	Original (2000) note: Cj0243c, unknown, len: 388 aa;
1481	187	2,6481e+00	Cj0199c	-	putative periplasmic protein	Original (2000) note: Cj0199c, probable periplasmic
1482	853	2,6533e+00	Cj0914c	ciaB	CiaB protein	Original (2000) note: Cj0914c, ciaB, unknown
1483	948	2,6544e+00	Cj1011	-	putative CorA-like Mg2+ transporter protein	Original (2000) note: Cj1011, probable membrane
1484	234	2,6561e+00	Cj0261c	-	putative SAM-dependent methyltransferase	Original (2000) note: Cj0261c, unknown, len: 239 aa;
1485	699	2,6574e+00	Cj0747	-	hypothetical protein Cj0747	Original (2000) note: Cj0747, unknown, len: 35 aa;
1486	1430	2,6576e+00	Cj1505c	-	putative two-component response regulator	Original (2000) note: Cj1505c, unknown, len: 190 aa;
1487	1255	2,6613e+00	Cj1322	-	hypothetical protein Cj1322	Original (2000) note: Cj1322, unknown, len: 106 aa;
1488	1545	2,6618e+00	Cj1629	exbD2	putative exbD/tolR family transport protein	Original (2000) note: Cj1629, exbD2, probable
1489	1351	2,6661e+00	Cj1423c	hddC	putative D-glycero-D-manno-heptose 1-phosphate	Original (2000) note: Cj1423c, possible
1490	554	2,6706e+00	Cj0589	ribF	putative riboflavin kinase/FMN	Original (2000) note: Cj0589, ribF, possible
1491	1449	2,6728e+00	Cj1530	coaE	putative dephospho-CoA kinase	Original (2000) note: Cj1530, probable
1492	426	2,6800e+00	Cj0459c	-	hypothetical protein Cj0459c	Original (2000) note: Cj0459c, unknown, len: 88 aa;
1493	1317	2,6823e+00	Cj1386	-	ankyrin-repeat containing protein	Original (2000) note: Cj1386, ankyrin-repeat
1494	829	2,6857e+00	Cj0889c	-	putative sensory trasnduction histidine kinase	Original (2000) note: Cj0889c, probable sensory
1495	1409	2,6865e+00	Cj1483c	-	putative lipoprotein	Original (2000) note: Cj1483c, probable lipoprotein,
1496	1181	2,6868e+00	Cj1247c	-	hypothetical protein Cj1247c	Original (2000) note: Cj1247c, unknown, len: 164 aa;
1497	1209	2,6880e+00	Cj1275c	-	putative peptidase M23 family protein	Original (2000) note: Cj1275c, probable periplasmic
1498	840	2,6880e+00	Cj0900c	-	small hydrophobic protein	Original (2000) note: Cj0900c, small hydrophobic
1499	801	2,6884e+00	Cj0854c	-	putative periplasmic protein	Original (2000) note: Cj0854c, probable periplasmic
1500	495	2,6888e+00	Cj0530	-	putative periplasmic protein	Original (2000) note: Cj0530, probable periplasmic
1501	1110	2,6908e+00	Cj1176c	tatA	Sec-independent protein translocase (TatA/E	Original (2000) note: Cj1176c, unknown, len: 79 aa;
1502	422	2,6908e+00	Cj0455c	-	putative membrane protein	Original (2000) note: Cj0455c, possible membrane
1503	509	2,6914e+00	Cj0544	-	putative integral memnbrane protein	Original (2000) note: Cj0544, probable integral
1504	1542	2,6931e+00	Cj1626c	-	putative periplasmic protein	Original (2000) note: Cj1626c, probable periplasmic
1505	1452	2,6956e+00	Cj1533c	-	putative helix-turn-helix containing protein	Original (2000) note: Cj1533c, unknown, len: 345 aa;
1506	1408	2,6957e+00	Cj1482c	-	hypothetical protein Cj1482c	Original (2000) note: Cj1482c, unknown, len: 788 aa;
1507	373	2,6969e+00	Cj0404	-	putative transmembrane protein	Original (2000) note: Cj0404, probable transmembrane
1508	521	2,6970e+00	Cj0556	-	putative amidohydrolase family protein	Original (2000) note: Cj0556, unknown, len: 265 aa;
1509	927	2,7010e+00	Cj0990c	-	hypothetical protein Cj0990c	Original (2000) note: Cj0990c, unknown, len: 253 aa;
1510	650	2,7059e+00	Cj0694	-	putative periplasmic protein	Original (2000) note: Cj0694, probable periplasmic
1511	564	2,7096e+00	Cj0599	-	putative OmpA family membrane protein	Original (2000) note: Cj0599, probable periplasmic
1512	820	2,7121e+00	Cj0879c	-	putative periplasmic protein	Original (2000) note: Cj0879c, probable periplasmic
1513	1496	2,7142e+00	Cj1580c	-	putative peptide ABC-transport system ATP-binding	Original (2000) note: Cj1580c, probable peptide
1514	1153	2,7150e+00	Cj1219c	-	putative periplasmic protein	Original (2000) note: Cj1219c, probable periplasmic
1515	295	2,7166e+00	Cj0325	xseA	exodeoxyribonuclease VII large subunit	Original (2000) note: Cj0325, xseA, probable
1516	659	2,7171e+00	Cj0703	-	hypothetical protein Cj0703	Original (2000) note: Cj0703, unknown, len: 178 aa;
1517	152	2,7200e+00	Cj0162c	-	putative periplasmic protein	Original (2000) note: Cj0162c, probable periplasmic
1518	1386	2,7229e+00	Cj1459	-	hypothetical protein Cj1459	Original (2000) note: Cj1459, unknown, len: 357 aa;
1519	1502	2,7269e+00	Cj1586	cgb	single domain haemoglobin	Original (2000) note: Cj1586, probable bacterial
1520	1558	2,7282e+00	Cj1642	-	conserved hypothetical protein Cj1642	Original (2000) note: Cj1642, unknown, len: 309 aa;
1521	75	2,7301e+00	Cj0085c	-	putative amino acid recemase	Original (2000) note: Cj0085c, probable amino acid
1522	1232	2,7335e+00	Cj1299	acpP2	putative acyl carrier protein	Original (2000) note: Cj1299, acpP2, probable acyl
1523	1237	2,7348e+00	Cj1304	acpP3	putative acyl carrier protein	Original (2000) note: Cj1304, acpP3, probable acyl
1524	368	2,7368e+00	Cj0399	-	colicin V production protein homolog	Original (2000) note: Cj0399, probable integral
1525	883	2,7430e+00	Cj0944c	-	putative periplasmic protein	Original (2000) note: Cj0944c, probable periplasmic
1526	1369	2,7488e+00	Cj1441c	kfiD	UDP-glucose 6-dehydrogenase	Original (2000) note: Cj1441c, kfiD, probable
1527	1490	2,7558e+00	Cj1574c	-	hypothetical protein Cj1574c	Original (2000) note: Cj1574c, unknown, len: 230 aa;
1528	945	2,7566e+00	Cj1008c	aroB	3-dehydroquinate synthase	Original (2000) note: Cj1008c, aroB, probable
1529	1441	2,7619e+00	Cj1517	moaD	putative molybdopterin converting factor,subunit	Original (2000) note: Cj1517, moaD, possible
1530	1075	2,7671e+00	Cj1139c	wlaN	beta-1,3 galactosyltransferase	Original (2000) note: Cj1139c, probable
1531	822	2,7746e+00	Cj0881c	-	hypothetical protein Cj0881c	Original (2000) note: Cj0881c, unknown, len: 348 aa;
1532	555	2,7800e+00	Cj0590	-	putative SAM-dependent methyltransferase	Original (2000) note: Cj0590, unknown, len: 236 aa;
1533	1422	2,7817e+00	Cj1496c	-	putative periplasmic protein	Original (2000) note: Cj1496c, probable periplasmic
1534	1398	2,7868e+00	Cj1472c	-	putative membrane protein	Original (2000) note: Cj1472c, probable membrane
1535	416	2,7913e+00	Cj0449c	-	conserved hypothetical protein Cj0449c	Original (2000) note: Cj0449c, unknown, len: 71 aa;
1536	479	2,7915e+00	Cj0513	purS	phosphoribosylformylglycinamidine (FGAM)	Original (2000) note: Cj0513, unknown, len: 81 aa;
1537	662	2,7919e+00	Cj0706	-	conserved hypothetical protein Cj0706	Original (2000) note: Cj0706, unknown, len: 238 aa;
1538	668	2,7924e+00	Cj0712	rimM	putative 16S rRNA processing protein	Original (2000) note: Cj0712, rimM, possible 16S
1539	1370	2,7943e+00	Cj1442c	-	putative sugar transferase	Original (2000) note: Cj1442c, unknown, len: 544 aa;
1540	430	2,7959e+00	Cj0463	-	zinc protease-like protein	Original (2000) note: Cj0463, zinc protease-like
1541	1481	2,7983e+00	Cj1565c	pflA	paralysed flagellum protein	Original (2000) note: Cj1565c, pflA, required for
1542	1556	2,7987e+00	Cj1640	-	hypothetical protein Cj1640	Original (2000) note: Cj1640, unknown, len: 183 aa;
1543	761	2,8059e+00	Cj0814	-	hypothetical protein Cj0814. Functional	Original (2000) note: Cj0814, unknown, len: 251 aa;
1544	504	2,8065e+00	Cj0539	-	hypothetical protein Cj0539	Original (2000) note: Cj0539, unknown, len: 87 aa;
1545	302	2,8073e+00	Cj0332c	ndk	nucleoside diphosphate kinase	Original (2000) note: Cj0332c, ndk, probable
1546	486	2,8165e+00	Cj0520	-	putative membrane protein	Original (2000) note: Cj0520, possible membrane
1547	755	2,8207e+00	Cj0808c	-	small hydrophobic protein	Original (2000) note: Cj0808c, small hydrophobic
1548	447	2,8219e+00	Cj0480c	-	putative transcriptional regulator	Original (2000) note: Cj0480c, probable
1549	381	2,8239e+00	Cj0412	-	putative ATP/GTP binding protein	Original (2000) note: Cj0412, probable ATP/GTP
1550	606	2,8272e+00	Cj0642	recN	putative DNA repair protein	Original (2000) note: Cj0642, recN, possible DNA
1551	1298	2,8322e+00	Cj1367c	-	putative nucleotidyltransferase	Original (2000) note: Cj1367c, possible
1552	1088	2,8329e+00	Cj1154c	-	putative cytochrome oxidase maturation protein	Original (2000) note: Cj1154c, small hydrophobic
1553	253	2,8359e+00	Cj0281c	tal	putative transaldolase	Original (2000) note: Cj0281c, tal, probable
1554	275	2,8386e+00	Cj0305c	-	conserved hypothetical protein Cj0305c	Original (2000) note: Cj0305c, unknown, len: 203 aa;
1555	1376	2,8498e+00	Cj1449c	-	hypothetical protein Cj1449c	Original (2000) note: Cj1449c, unknown, len: 135 aa;
1556	538	2,8539e+00	Cj0573	-	putative GatB/Yqey family protein	Original (2000) note: Cj0573, unknown, len: 147 aa;
1557	317	2,8595e+00	Cj0347	trpF	N-(5'-phosphoribosyl)anthranilate isomerase	Original (2000) note: Cj0347, trpF, probable
1558	1078	2,8599e+00	Cj1142	neuC1	putative UDP-N-acetylglucosamine 2-epimerase	Original (2000) note: Cj1142, neuC1, probable
1559	1407	2,8726e+00	Cj1481c	-	putative helicase	Original (2000) note: Cj1481c, possible
1560	123	2,8740e+00	Cj0133	-	putative glycoprotease family protein	Original (2000) note: Cj0133, unknown, len: 133 aa;
1561	824	2,8742e+00	Cj0883c	-	putative transcriptional regulator	Original (2000) note: Cj0883c, unknown, len: 136 aa;
1562	582	2,8765e+00	Cj0617	-	hypothetical protein Cj0617 (617 family)	Original (2000) note: Cj0617, unknown, len: 203 aa;
1563	104	2,8823e+00	Cj0114	-	putative periplasmic protein	Original (2000) note: Cj0114, possible periplasmic
1564	444	2,8919e+00	Cj0477	rplL	50S ribosomal protein L7/L12	Original (2000) note: Cj0477, rplL, probable 50S	rib
1565	382	2,9201e+00	Cj0413	-	putative periplasmic protein	Original (2000) note: Cj0413, probable periplasmic
1566	92	2,9276e+00	Cj0102	atpF	ATP synthase F0 sector B' subunit	Original (2000) note: Cj0102, atpF', probable ATP
1567	380	2,9292e+00	Cj0411	-	putative ATP/GTP binding protein	Original (2000) note: Cj0411, probable ATP/GTP
1568	91	2,9335e+00	Cj0101	-	parB family protein	Original (2000) note: Cj0101, putative parB family
1569	93	2,9419e+00	Cj0103	atpF	ATP synthase F0 sector B subunit	Original (2000) note: Cj0103, atpF, probable ATP
1570	346	2,9497e+00	Cj0377	-	putative AAA family ATPase	Original (2000) note: Cj0377, probable ATPase, len:
1571	366	2,9528e+00	Cj0397c	-	hypothetical protein Cj0397c	Original (2000) note: Cj0397c, unknown, len: 192 aa;
1572	1241	2,9554e+00	Cj1308	-	putative acyl carrier protein	Original (2000) note: Cj1308, acpP4, possible acyl
1573	344	2,9613e+00	Cj0375	-	putative lipoprotein	Original (2000) note: Cj0375, probable
1574	1457	2,9814e+00	Cj1538c	-	putative anion-uptake ABC-transport system	Original (2000) note: Cj1538c, possible anion-uptake
1575	689	2,9846e+00	Cj0733	-	putative HAD-superfamily hydrolase	Original (2000) note: Cj0733, unknown, len: 212 aa;
1576	181	2,9965e+00	Cj0193c	tig	trigger factor (peptidyl-prolyl cis /trans	Original (2000) note: Cj0193c, tig, trigger factor
1577	343	3,0105e+00	Cj0374	-	conserved hypothetical protein Cj0374	Original (2000) note: Cj0374, unknown, len: 163 aa;
1578	731	3,0219e+00	Cj0784	napL	putative periplasmic protein	Original (2000) note: Cj0784, probable periplasmic
1579	1421	3,0293e+00	Cj1495c	-	conserved hypothetical protein Cj1495c	Original (2000) note: Cj1495c, unknown, len: 183 aa;
1580	990	3,0335e+00	Cj1053c	-	putative integral membrane protein	Original (2000) note: Cj1053c, possible integral
1581	821	3,0497e+00	Cj0880c	-	hypothetical protein Cj0880c	Original (2000) note: Cj0880c, unknown, len: 240 aa;
1582	553	3,0573e+00	Cj0588	tlyA	putative haemolysin	Original (2000) note: Cj0588, tlyA, possible
1583	1547	3,0711e+00	Cj1631c	-	conserved hypothetical protein Cj1631c	Original (2000) note: Cj1631c, unknown, len: 289 aa;
1584	994	3,0734e+00	Cj1057c	-	putative coiled-coil protein	Original (2000) note: Cj1057c, probable coiled-coil
1585	1174	3,0750e+00	Cj1240c	-	putative periplasmic protein	Original (2000) note: Cj1240c, probable periplasmic
1586	583	3,0821e+00	Cj0618	-	hypothetical protein Cj0618 (617 family)	Original (2000) note: Cj0618, unknown, len: 215 aa;
1587	732	3,0909e+00	Cj0785	napD	NapD protein homolog	Original (2000) note: Cj0785, napD, possible napD
1588	274	3,0973e+00	Cj0304c	bioC	putative biotin synthesis protein	Original (2000) note: Cj0304c, bioC, possible biotin
1589	161	3,0975e+00	Cj0173c	cfbpC	putative iron-uptake ABC transport system	Original (2000) note: Cj0173c, possible iron-uptake
1590	231	3,1247e+00	Cj0258	-	putative bacterial regulatory protein, ArsR	Original (2000) note: Cj0258, possible DNA binding
1591	227	3,1519e+00	Cj0254	-	hypothetical protein Cj0254	Original (2000) note: Cj0254, unknown, len: 386 aa;
1592	735	3,1556e+00	Cj0788	-	hypothetical protein Cj0788	Original (2000) note: Cj0788, unknown, len: 163 aa;
1593	190	3,1959e+00	Cj0202c	-	hypothetical protein Cj0202c	Original (2000) note: Cj0202c, unknown, len: 113 aa.
1594	1150	3,1981e+00	Cj1216c	-	hypothetical protein Cj1216c	Original (2000) note: Cj1216c, unknown, len: 67 aa;
1595	1112	3,2011e+00	Cj1178c	-	highly acidic protein	Original (2000) note: Cj1178c, highly acidic
1596	506	3,2012e+00	Cj0541	-	polyprenyl synthetase	Original (2000) note: Cj0541, probable polyprenyl
1597	818	3,2409e+00	Cj0877c	-	very hypothetical protein Cj0877c	Original (2000) note: Cj0877c, questionable ORF,len:
1598	301	3,2487e+00	Cj0331c	-	hypothetical protein Cj0331c	Original (2000) note: Cj0331c, unknown, len: 117 aa;
1599	673	3,2689e+00	Cj0717	-	putative ArsC family protein	Original (2000) note: Cj0717, unknown, len: aa;
1600	224	3,2910e+00	Cj0251c	-	highly acidic protein	Original (2000) note: Cj0251c, highly acidic
1601	293	3,3240e+00	Cj0323	-	hypothetical protein Cj0323	Original (2000) note: Cj0323, unknown, len: 398 aa;
1602	552	3,3403e+00	Cj0587	-	putative integral membrane protein	Original (2000) note: Cj0587, probable integral
1603	272	3,3588e+00	Cj0302c	-	putative molybdenum-pterin binding protein	Original (2000) note: Cj0302c, unknonw, len: 133 aa;
1604	153	3,3910e+00	Cj0163c	-	hypothetical protein Cj0163c	Original (2000) note: Cj0163c, unknown, len: 165 aa;
1605	532	3,4095e+00	Cj0567	-	hypothetical protein Cj0567	Original (2000) note: Cj0567, unknown, len: 37 aa;
1606	333	3,4169e+00	Cj0364	-	hypothetical protein Cj0364	Original (2000) note: Cj0364, unknown, len: 83 aa;
1607	433	3,4170e+00	Cj0466	nssR	transcriptional regulator	Original (2000) note: Cj0466, probable
1608	984	3,4185e+00	Cj1047c	thiS	putative thiamine biosynthesis protein	Original (2000) note: Cj1047c, unknown, len: 63 aa;
1609	1399	3,4721e+00	Cj1473c	ctsP	putative ATP/GTP-binding protein	Original (2000) note: Cj1473c, probable
1610	549	3,4814e+00	Cj0584	-	hypothetical protein Cj0584	Original (2000) note: Cj0584, unknown, len: 199 aa;
1611	30	3,5297e+00	Cj0030	-	hypothetical protein Cj0030	Original (2000) note: Cj0030, unknown, len: 465 aa.
1612	1401	3,6048e+00	Cj1475c	ctsR	hypothetical protein Cj1475c	Original (2000) note: Cj1475c, unknown, len: 105 aa;
1613	356	3,6072e+00	Cj0387	aroK	shikimate kinase	Original (2000) note: Cj0387, aroK, probable
1614	129	3,6936e+00	Cj0139	-	putative endonuclease	Original (2000) note: Cj0139, possible endonuclease,
1615	925	3,7461e+00	Cj0988c	-	very hypothetical protein Cj0988c	Original (2000) note: Cj0988c, questionable CDS,len:
1616	1096	3,7509e+00	Cj1162c	-	putative heavy-metal-associated domain protein	Original (2000) note: Cj1162c, unknown, len: 64 aa;
1617	1334	3,9759e+00	Cj1406c	-	putative periplasmic protein	Original (2000) note: Cj1406c, probable periplasmic
1618	94	4,0943e+00	Cj0104	atpH	ATP synthase F1 sector delta subunit	Original (2000) note: Cj0104, atpH, probable ATP
1619	410	4,1093e+00	Cj0441	acpP	acyl carrier protein	Original (2000) note: Cj0441, acpP, probable acyl
1620	39	5,0493e+00	Cj0040	-	hypothetical protein Cj0040	Original (2000) note: Cj0040, unknown, len: 107 aa;
1621	733	5,2686e+00	Cj0786	-	small hydrophobic protein	Original (2000) note: Cj0786, small hydrophobic
1622	878	5,7665e+00	Cj0939c	-	hypothetical protein Cj0939c	Original (2000) note: Cj0939c, unknown, len: 126 aa;
1623	314	1,0000e+01	Cj0344	-	hypothetical protein Cj0344	Original (2000) note: Cj0344, unknown, len: 41 aa;

Index = 2
#	Number	EEI	locus_tag	Name	Prot	Note
1	314	1,1396e+00	Cj0344	-	hypothetical protein Cj0344	Original (2000) note: Cj0344, unknown, len: 41 aa;
2	925	1,1690e+00	Cj0988c	-	very hypothetical protein Cj0988c	Original (2000) note: Cj0988c, questionable CDS,len:
3	818	1,5499e+00	Cj0877c	-	very hypothetical protein Cj0877c	Original (2000) note: Cj0877c, questionable ORF,len:
4	293	1,7592e+00	Cj0323	-	hypothetical protein Cj0323	Original (2000) note: Cj0323, unknown, len: 398 aa;
5	819	1,7696e+00	Cj0878	-	hypothetical protein Cj0878	Original (2000) note: Cj0878, unknown, len: 48 aa;
6	798	1,8428e+00	Cj0851c	-	putative integral membrane protein	Original (2000) note: Cj0851c, probable integral
7	275	1,8588e+00	Cj0305c	-	conserved hypothetical protein Cj0305c	Original (2000) note: Cj0305c, unknown, len: 203 aa;
8	1582	1,8622e+00	Cj1667c	-	RepA protein homolog	Original (2000) note: Cj1667c, repA protein homolog,
9	344	1,8881e+00	Cj0375	-	putative lipoprotein	Original (2000) note: Cj0375, probable
10	347	1,9052e+00	Cj0378c	-	putative ferric reductase-like transmembrane	Original (2000) note: Cj0378c, probable integral
11	37	1,9437e+00	Cj0038c	-	putative poly(A) polymerase family protein	Original (2000) note: Cj0038c, possible membrane
12	1457	2,0283e+00	Cj1538c	-	putative anion-uptake ABC-transport system	Original (2000) note: Cj1538c, possible anion-uptake
13	585	2,0286e+00	Cj0620	-	conserved hypothetical protein Cj0620	Original (2000) note: Cj0620, unknown, len: 215 aa;
14	619	2,0312e+00	Cj0659c	-	putative periplasmic protein	Original (2000) note: Cj0659c, possible periplasmic
15	274	2,0344e+00	Cj0304c	bioC	putative biotin synthesis protein	Original (2000) note: Cj0304c, bioC, possible biotin
16	231	2,0397e+00	Cj0258	-	putative bacterial regulatory protein, ArsR	Original (2000) note: Cj0258, possible DNA binding
17	433	2,0426e+00	Cj0466	nssR	transcriptional regulator	Original (2000) note: Cj0466, probable
18	326	2,0680e+00	Cj0356c	folB	putative dihydroneopterin aldolase	Original (2000) note: Cj0356c, unknown, len: 105 aa;
19	898	2,0709e+00	Cj0959c	-	conserved hypothetical protein Cj0959c	Original (2000) note: Cj0959c, unknown, len: 113 aa;
20	878	2,0907e+00	Cj0939c	-	hypothetical protein Cj0939c	Original (2000) note: Cj0939c, unknown, len: 126 aa;
21	784	2,1153e+00	Cj0837c	-	conserved hypothetical protein Cj0837c	Original (2000) note: Cj0837c, unknown, len: 313 aa;
22	1496	2,1268e+00	Cj1580c	-	putative peptide ABC-transport system ATP-binding	Original (2000) note: Cj1580c, probable peptide
23	356	2,1522e+00	Cj0387	aroK	shikimate kinase	Original (2000) note: Cj0387, aroK, probable
24	39	2,1579e+00	Cj0040	-	hypothetical protein Cj0040	Original (2000) note: Cj0040, unknown, len: 107 aa;
25	755	2,1683e+00	Cj0808c	-	small hydrophobic protein	Original (2000) note: Cj0808c, small hydrophobic
26	1399	2,1909e+00	Cj1473c	ctsP	putative ATP/GTP-binding protein	Original (2000) note: Cj1473c, probable
27	72	2,1972e+00	Cj0080	-	putative membrane protein. Functional	Original (2000) note: Cj0080, possible membrane
28	583	2,2151e+00	Cj0618	-	hypothetical protein Cj0618 (617 family)	Original (2000) note: Cj0618, unknown, len: 215 aa;
29	990	2,2210e+00	Cj1053c	-	putative integral membrane protein	Original (2000) note: Cj1053c, possible integral
30	668	2,2414e+00	Cj0712	rimM	putative 16S rRNA processing protein	Original (2000) note: Cj0712, rimM, possible 16S
31	552	2,2457e+00	Cj0587	-	putative integral membrane protein	Original (2000) note: Cj0587, probable integral
32	272	2,2524e+00	Cj0302c	-	putative molybdenum-pterin binding protein	Original (2000) note: Cj0302c, unknonw, len: 133 aa;
33	847	2,2736e+00	Cj0908	-	putative periplasmic protein	Original (2000) note: Cj0908, probable periplasmic
34	1166	2,2950e+00	Cj1232	-	hypothetical protein Cj1232	Original (2000) note: Cj1232, unknown, len: 110 aa;
35	1539	2,3275e+00	Cj1623	-	putative membrane protein	Original (2000) note: Cj1623, probable membrane
36	1170	2,3299e+00	Cj1236	-	conserved hypothetical protein Cj1236	Original (2000) note: Cj1236, unknown, len: 316 aa;
37	187	2,3342e+00	Cj0199c	-	putative periplasmic protein	Original (2000) note: Cj0199c, probable periplasmic
38	902	2,3366e+00	Cj0963	-	hypothetical protein Cj0963	Original (2000) note: Cj0963, unknown, len: 202 aa;
39	1314	2,3607e+00	Cj1383c	-	hypothetical protein Cj1383c	Original (2000) note: Cj1383c, unknown, len: 231 aa;
40	1179	2,3763e+00	Cj1245c	-	putative membrane protein	Original (2000) note: Cj1245c, possible membrane
41	138	2,3781e+00	Cj0148c	-	conserved hypothetical protein Cj0148c	Original (2000) note: Cj0148c, unknown, len: 112 aa;
42	594	2,4364e+00	Cj0630c	holA	putative DNA polymerase III, delta subunit	Original (2000) note: Cj0630c, unknown, len: 321 aa;
43	380	2,4615e+00	Cj0411	-	putative ATP/GTP binding protein	Original (2000) note: Cj0411, probable ATP/GTP
44	94	2,4631e+00	Cj0104	atpH	ATP synthase F1 sector delta subunit	Original (2000) note: Cj0104, atpH, probable ATP
45	473	2,4652e+00	Cj0507	maf	Maf-like protein	Original (2000) note: Cj0507, maf, maf homolog,len:
46	1281	2,4663e+00	Cj1350	mobA	putative molybdopterin-guanine dinucleotide	Original (2000) note: Cj1350, mobA, probable
47	153	2,4834e+00	Cj0163c	-	hypothetical protein Cj0163c	Original (2000) note: Cj0163c, unknown, len: 165 aa;
48	927	2,4943e+00	Cj0990c	-	hypothetical protein Cj0990c	Original (2000) note: Cj0990c, unknown, len: 253 aa;
49	934	2,5122e+00	Cj0997	-	putative methyltransferase (GidB homolog)	Original (2000) note: Cj0997, probable gidB homolog.
50	808	2,5122e+00	Cj0861c	pabA	para-aminobenzoate synthase glutamine	Original (2000) note: Cj0861c, pabA, probable
51	258	2,5148e+00	Cj0286c	-	hypothetical protein Cj0286c	Original (2000) note: Cj0286c, unknown, len: 205 aa;
52	911	2,5160e+00	Cj0974	-	very hypothetical protein Cj0974	Original (2000) note: Cj0974, questionable CDS, len
53	1452	2,5226e+00	Cj1533c	-	putative helix-turn-helix containing protein	Original (2000) note: Cj1533c, unknown, len: 345 aa;
54	1398	2,5282e+00	Cj1472c	-	putative membrane protein	Original (2000) note: Cj1472c, probable membrane
55	1532	2,5318e+00	Cj1616	chuC	putative haemin uptake system ATP-binding	Original (2000) note: Cj1616, chuC, probable haemin
56	1142	2,5391e+00	Cj1208	-	putative 5-formyltetrahydrofolate cyclo-ligase	Original (2000) note: Cj1208, unknown, len: 208 aa;
57	1075	2,5529e+00	Cj1139c	wlaN	beta-1,3 galactosyltransferase	Original (2000) note: Cj1139c, probable
58	901	2,5538e+00	Cj0962	-	putative acetyltransferase	Original (2000) note: Cj0962, possible
59	1449	2,5579e+00	Cj1530	coaE	putative dephospho-CoA kinase	Original (2000) note: Cj1530, probable
60	743	2,5591e+00	Cj0796c	-	putative hydrolase	Original (2000) note: Cj0796c, unknown, len: 239 aa;
61	1370	2,5658e+00	Cj1442c	-	putative sugar transferase	Original (2000) note: Cj1442c, unknown, len: 544 aa;
62	398	2,5739e+00	Cj0429c	-	conserved hypothetical protein Cj0429c	Original (2000) note: Cj0429c, unknown, len: 194 aa;
63	614	2,5776e+00	Cj0650	-	putative ATP/GTP binding protein	Original (2000) note: Cj0650, putative ATP/GTP
64	820	2,5777e+00	Cj0879c	-	putative periplasmic protein	Original (2000) note: Cj0879c, probable periplasmic
65	129	2,5780e+00	Cj0139	-	putative endonuclease	Original (2000) note: Cj0139, possible endonuclease,
66	1086	2,5799e+00	Cj1152c	gmhB	D,D-heptose 1,7-bisphosphate phosphatase	Original (2000) note: Cj1152c, possible phosphatase,
67	809	2,5820e+00	Cj0862c	pabB	para-aminobenzoate synthase component I	Original (2000) note: Cj0862c, pabB, probable
68	1173	2,5963e+00	Cj1239	pdxA	putative 4-hydroxythreonine-4-phosphate	Original (2000) note: Cj1239, pdxA, probable
69	454	2,6054e+00	Cj0487	-	putative amidohydrolase	Original (2000) note: Cj0487, unknown, len: 256 aa;
70	979	2,6238e+00	Cj1042c	-	putative transcriptional regulatory protein	Original (2000) note: Cj1042c, probable
71	1628	2,6271e+00	Cj1715	-	putative acetyltransferase	Original (2000) note: Cj1715, possible
72	1553	2,6279e+00	Cj1637c	-	putative periplasmic protein	Original (2000) note: Cj1637c, probable periplasmic
73	1073	2,6312e+00	Cj1137c	-	putative glycosyltransferase	Original (2000) note: Cj1137c, unknown, len: 331 aa;
74	390	2,6321e+00	Cj0421c	-	putative integral membrane protein	Original (2000) note: Cj0421c, probable integral
75	161	2,6355e+00	Cj0173c	cfbpC	putative iron-uptake ABC transport system	Original (2000) note: Cj0173c, possible iron-uptake
76	549	2,6374e+00	Cj0584	-	hypothetical protein Cj0584	Original (2000) note: Cj0584, unknown, len: 199 aa;
77	904	2,6418e+00	Cj0965c	-	putative acyl-CoA thioester hydrolase	Original (2000) note: Cj0965c, unknown, len: 124 aa;
78	678	2,6481e+00	Cj0722c	-	putative DNA methylase	Original (2000) note: Cj0722c, probable DNA
79	364	2,6528e+00	Cj0395c	-	hypothetical protein Cj0395c	Original (2000) note: Cj0395c, unknown, len: 96 aa;
80	948	2,6586e+00	Cj1011	-	putative CorA-like Mg2+ transporter protein	Original (2000) note: Cj1011, probable membrane
81	1368	2,6655e+00	Cj1440c	-	putative sugar transferase	Original (2000) note: Cj1440c, probable sugar
82	663	2,6668e+00	Cj0707	kdtA	3-deoxy-D-manno-octulosonic-acid transferase	Original (2000) note: Cj0707, kdtA, probable
83	349	2,6682e+00	Cj0380c	-	hypothetical protein Cj0380c	Original (2000) note: Cj0380c, unknonw, len: 261 aa;
84	1386	2,6757e+00	Cj1459	-	hypothetical protein Cj1459	Original (2000) note: Cj1459, unknown, len: 357 aa;
85	1380	2,6972e+00	Cj1453c	tilS	putative tRNA(Ile)-lysidine synthase	Original (2000) note: Cj1453c, unknown, len: 321 aa;
86	1310	2,6981e+00	Cj1379	selB	putative selenocysteine-specific elongation	Original (2000) note: Cj1379, selB, probable
87	150	2,7003e+00	Cj0160c	-	putative radical SAM domain protein	Original (2000) note: Cj0160c, unknown, len: 247 aa;
88	462	2,7021e+00	Cj0495	-	putative methyltransferase domain protein	Original (2000) note: Cj0495, unknown, len: 233 aa;
89	1317	2,7095e+00	Cj1386	-	ankyrin-repeat containing protein	Original (2000) note: Cj1386, ankyrin-repeat
90	1088	2,7146e+00	Cj1154c	-	putative cytochrome oxidase maturation protein	Original (2000) note: Cj1154c, small hydrophobic
91	234	2,7158e+00	Cj0261c	-	putative SAM-dependent methyltransferase	Original (2000) note: Cj0261c, unknown, len: 239 aa;
92	1024	2,7223e+00	Cj1088c	folC	folylpolyglutamate synthase/dihydrofolate	Original (2000) note: Cj1088c, folC, probable
93	1491	2,7230e+00	Cj1575c	-	hypothetical protein Cj1575c	Original (2000) note: Cj1575c, unknown, len: 75 aa;
94	1441	2,7283e+00	Cj1517	moaD	putative molybdopterin converting factor,subunit	Original (2000) note: Cj1517, moaD, possible
95	772	2,7508e+00	Cj0825	-	putative processing peptidase	Original (2000) note: Cj0825, possible processing
96	1408	2,7530e+00	Cj1482c	-	hypothetical protein Cj1482c	Original (2000) note: Cj1482c, unknown, len: 788 aa;
97	821	2,7533e+00	Cj0880c	-	hypothetical protein Cj0880c	Original (2000) note: Cj0880c, unknown, len: 240 aa;
98	620	2,7557e+00	Cj0660c	-	putative transmembrane protein	Original (2000) note: Cj0660c, possible
99	30	2,7659e+00	Cj0030	-	hypothetical protein Cj0030	Original (2000) note: Cj0030, unknown, len: 465 aa.
100	1058	2,7729e+00	Cj1122c	-	putative integral membrane protein. Functional	Original (2000) note: Cj1122c, wlaJ, possible
101	381	2,7779e+00	Cj0412	-	putative ATP/GTP binding protein	Original (2000) note: Cj0412, probable ATP/GTP
102	486	2,7926e+00	Cj0520	-	putative membrane protein	Original (2000) note: Cj0520, possible membrane
103	1351	2,7933e+00	Cj1423c	hddC	putative D-glycero-D-manno-heptose 1-phosphate	Original (2000) note: Cj1423c, possible
104	1080	2,7958e+00	Cj1144c	-	hypothetical protein Cj1144c	Original (2000) note: Cj1144c, unknown, len: 197 aa;
105	669	2,7975e+00	Cj0713	trmD	tRNA (guanine-N1)-methyltransferase	Original (2000) note: Cj0713, trmD, probable tRNA
106	829	2,8016e+00	Cj0889c	-	putative sensory trasnduction histidine kinase	Original (2000) note: Cj0889c, probable sensory
107	1625	2,8028e+00	Cj1712	-	hypothetical protein Cj1712	Original (2000) note: Cj1712, unknown, len: 178 aa;
108	778	2,8034e+00	Cj0831c	trmA	tRNA (uracil-5-)-methyltransferase	Original (2000) note: Cj0831c, trmA, probable tRNA
109	1490	2,8045e+00	Cj1574c	-	hypothetical protein Cj1574c	Original (2000) note: Cj1574c, unknown, len: 230 aa;
110	1545	2,8049e+00	Cj1629	exbD2	putative exbD/tolR family transport protein	Original (2000) note: Cj1629, exbD2, probable
111	1430	2,8088e+00	Cj1505c	-	putative two-component response regulator	Original (2000) note: Cj1505c, unknown, len: 190 aa;
112	1280	2,8105e+00	Cj1349c	-	putative fibronectin/fibrinogen-binding protein	Original (2000) note: Cj1349c, possible
113	758	2,8110e+00	Cj0811	lpxK	tetraacyldisaccharide 4'-kinase	Original (2000) note: Cj0811, lpxK, possible
114	1478	2,8120e+00	Cj1562	-	hypothetical protein Cj1562	Original (2000) note: Cj1562, unknown, len: 50 aa;
115	130	2,8121e+00	Cj0140	-	hypothetical protein Cj0140	Original (2000) note: Cj0140, unknown, len: 443 aa;
116	146	2,8133e+00	Cj0156c	-	conserved hypothetical protein Cj0156c	Original (2000) note: Cj0156c, unknown, len: 218 aa;
117	849	2,8154e+00	Cj0910	-	putative periplasmic protein	Original (2000) note: Cj0910, probable periplasmic
118	1419	2,8284e+00	Cj1493c	-	putative integral membrane protein	Original (2000) note: Cj1493c, probable integral
119	1376	2,8299e+00	Cj1449c	-	hypothetical protein Cj1449c	Original (2000) note: Cj1449c, unknown, len: 135 aa;
120	1078	2,8311e+00	Cj1142	neuC1	putative UDP-N-acetylglucosamine 2-epimerase	Original (2000) note: Cj1142, neuC1, probable
121	531	2,8330e+00	Cj0566	-	hypothetical protein Cj0566	Original (2000) note: Cj0566, unknown, len: 488 aa;
122	1255	2,8388e+00	Cj1322	-	hypothetical protein Cj1322	Original (2000) note: Cj1322, unknown, len: 106 aa;
123	1298	2,8419e+00	Cj1367c	-	putative nucleotidyltransferase	Original (2000) note: Cj1367c, possible
124	1407	2,8432e+00	Cj1481c	-	putative helicase	Original (2000) note: Cj1481c, possible
125	731	2,8437e+00	Cj0784	napL	putative periplasmic protein	Original (2000) note: Cj0784, probable periplasmic
126	278	2,8542e+00	Cj0308c	bioD	putative dethiobiotin synthetase	Original (2000) note: Cj0308c, bioD, possible
127	1409	2,8711e+00	Cj1483c	-	putative lipoprotein	Original (2000) note: Cj1483c, probable lipoprotein,
128	366	2,8761e+00	Cj0397c	-	hypothetical protein Cj0397c	Original (2000) note: Cj0397c, unknown, len: 192 aa;
129	689	2,8810e+00	Cj0733	-	putative HAD-superfamily hydrolase	Original (2000) note: Cj0733, unknown, len: 212 aa;
130	388	2,8833e+00	Cj0419	-	putative histidine triad (HIT) family protein	Original (2000) note: Cj0419, unknown, len: 120 aa;
131	1015	2,8851e+00	Cj1079	-	putative periplasmic protein	Original (2000) note: Cj1079, probable periplasmic
132	1534	2,8928e+00	Cj1618c	-	putative radical SAM domain protein	Original (2000) note: Cj1618c, unknown, len: 305 aa;
133	794	2,8961e+00	Cj0847	psd	phosphatidylserine decarboxylase proenzyme	Original (2000) note: Cj0847, psd, possible
134	322	2,9058e+00	Cj0352	-	putative transmembrane protein	Original (2000) note: Cj0352, probable transmembrane
135	337	2,9128e+00	Cj0368c	cmeR	transcriptional regulator CmeR	Original (2000) note: Cj0368c, probable
136	422	2,9131e+00	Cj0455c	-	putative membrane protein	Original (2000) note: Cj0455c, possible membrane
137	176	2,9143e+00	Cj0188c	-	putative kinase	Original (2000) note: Cj0188c, unknown, len: 456 aa;
138	941	2,9149e+00	Cj1004	-	putative periplasmic protein	Original (2000) note: Cj1004, probable periplasmic
139	884	2,9179e+00	Cj0945c	-	putative helicase	Original (2000) note: Cj0945c, possible
140	677	2,9186e+00	Cj0721c	-	putative integral membrane protein. Functional	Original (2000) note: Cj0721c, probable integral
141	482	2,9189e+00	Cj0516	plsC	putative 1-acyl-SN-glycerol-3-phosphate	Original (2000) note: Cj0516, plsC, possible
142	1388	2,9197e+00	Cj1461	-	putative DNA methylase	Original (2000) note: Cj1461, possible DNA
143	713	2,9210e+00	Cj0766c	tmk	thymidylate kinase	Original (2000) note: Cj0766c, tmk, probable
144	770	2,9231e+00	Cj0823	-	hypothetical protein Cj0823	Original (2000) note: Cj0823, unknown, len: 205 aa;
145	971	2,9296e+00	Cj1034c	-	putative DnaJ-like protein	Original (2000) note: Cj1034c, possible dnaJ-like
146	1401	2,9337e+00	Cj1475c	ctsR	hypothetical protein Cj1475c	Original (2000) note: Cj1475c, unknown, len: 105 aa;
147	1341	2,9393e+00	Cj1413c	kpsS	capsule polysaccharide modification protein	Original (2000) note: Cj1413c, possible
148	1072	2,9397e+00	Cj1136	-	putative glycosyltransferase	Original (2000) note: Cj1136, probable
149	1256	2,9439e+00	Cj1323	-	hypothetical protein Cj1323	Original (2000) note: Cj1323, unknown, len: 128 aa;
150	1366	2,9492e+00	Cj1438c	-	putative sugar transferase	Original (2000) note: Cj1438c, probable sugar
151	1002	2,9510e+00	Cj1066	rdxA	nitroreductase	Original (2000) note: Cj1066, rdxA, probable
152	32	2,9523e+00	Cj0033	-	putative integral membrane protein	Original (2000) note: Cj0033, probable integral
153	553	2,9560e+00	Cj0588	tlyA	putative haemolysin	Original (2000) note: Cj0588, tlyA, possible
154	109	2,9592e+00	Cj0119	-	putative hydrolase	Original (2000) note: Cj0119, unknown, len: 173 aa;
155	196	2,9614e+00	Cj0208	-	putative DNA modification methylase	Original (2000) note: Cj0208, probable DNA
156	1248	2,9621e+00	Cj1315c	hisH	imidazole glycerol phosphate synthase subunit	Original (2000) note: Cj1315c, probable
157	269	2,9660e+00	Cj0299	-	putative periplasmic beta-lactamase	Original (2000) note: Cj0299, possible periplasmic
158	260	2,9709e+00	Cj0288c	lpxB	lipid-A-disaccharide synthase	Original (2000) note: Cj0288c, lpxB, probable
159	965	2,9727e+00	Cj1028c	-	putative purine/pyrimidine	Original (2000) note: Cj1028c, possible
160	245	2,9769e+00	Cj0272	-	conserved hypothetical protein Cj0272	Original (2000) note: Cj0272, unknown, len: 363 aa;
161	1036	2,9784e+00	Cj1100	-	hypothteical protein Cj1100	Original (2000) note: Cj1100, unknown, len: 145 aa;
162	1045	2,9803e+00	Cj1109	aat	leucyl/phenylalanyl-tRNA--protein transferase	Original (2000) note: Cj1109, aat, probable
163	495	2,9826e+00	Cj0530	-	putative periplasmic protein	Original (2000) note: Cj0530, probable periplasmic
164	1418	2,9861e+00	Cj1492c	-	putative two-component sensor	Original (2000) note: Cj1492c, probable
165	447	2,9872e+00	Cj0480c	-	putative transcriptional regulator	Original (2000) note: Cj0480c, probable
166	2	2,9915e+00	Cj0002	dnaN	DNA polymerase III, beta chain	Original (2000) note: Cj0002, dnaN, probable DNA
167	124	2,9944e+00	Cj0134	thrB	putative homoserine kinase	Original (2000) note: Cj0134, thrB, probable
168	11	2,9980e+00	Cj0011c	-	putative non-specific DNA binding protein.	Updated (2006) note: Characterisation work carried
169	222	2,9982e+00	Cj0249	-	hypothetical protein Cj0249	Original (2000) note: Cj0249, unknown, len: 159 aa;
170	739	3,0003e+00	Cj0792	-	conserved hypothetical protein Cj0792	Original (2000) note: Cj0792, unknown, len: 292 aa;
171	1212	3,0064e+00	Cj1278c	trmB	putative tRNA (guanine-N(7)-)-methyltransferase	Original (2000) note: Cj1278c, unknown, len: 392 aa;
172	58	3,0086e+00	Cj0065c	folK	putative	Original (2000) note: Cj0065c, folK, possible
173	1505	3,0091e+00	Cj1589	-	conserved hypothetical protein Cj1189	Original (2000) note: Cj1589, unknown, len: 265 aa;
174	1121	3,0134e+00	Cj1187c	arsB	arsenical pump membrane protein	Original (2000) note: Cj1187c, arsB, possible
175	885	3,0160e+00	Cj0946	-	putative lipoprotein	Original (2000) note: Cj0946, probable
176	597	3,0177e+00	Cj0633	-	putative periplasmic protein	Original (2000) note: Cj0633, probable periplasmic
177	1202	3,0239e+00	Cj1268c	-	putative FAD dependent oxidoreductase	Original (2000) note: Cj1268c, unknown, len: 613 aa;
178	1526	3,0279e+00	Cj1610	pgpA	putative phosphatidylglycerophosphatase	Original (2000) note: Cj1610, pgpA, probable
179	883	3,0324e+00	Cj0944c	-	putative periplasmic protein	Original (2000) note: Cj0944c, probable periplasmic
180	276	3,0343e+00	Cj0306c	bioF	8-amino-7-oxononanoate synthase	Original (2000) note: Cj0306c, bioF, probable
181	504	3,0353e+00	Cj0539	-	hypothetical protein Cj0539	Original (2000) note: Cj0539, unknown, len: 87 aa;
182	641	3,0394e+00	Cj0685c	cipA	Invasion protein CipA	Original (2000) note: Cj0685c, possible sugar
183	1641	3,0420e+00	Cj1728c	-	small hydrophobic protein	Original (2000) note: Cj1728c, small hydrophobic
184	123	3,0464e+00	Cj0133	-	putative glycoprotease family protein	Original (2000) note: Cj0133, unknown, len: 133 aa;
185	1181	3,0492e+00	Cj1247c	-	hypothetical protein Cj1247c	Original (2000) note: Cj1247c, unknown, len: 164 aa;
186	1518	3,0513e+00	Cj1602	-	conserved hypothetical protein Cj1602	Original (2000) note: Cj1602, unknown, len: 318 aa;
187	1031	3,0513e+00	Cj1095	lnt	putative apolipoprotein N-acyltransferase.	Updated (2006) note: Seven probable transmembrane
188	351	3,0644e+00	Cj0382c	nusB	transcription termination protein	Original (2000) note: Cj0382c, nusB, probable
189	586	3,0654e+00	Cj0621	-	hypothetical protein Cj0621	Original (2000) note: Cj0621, unknown, len: 506 aa;
190	133	3,0660e+00	Cj0143c	-	putative periplasmic solute binding protein for	Original (2000) note: Cj0143c, probable periplasmic
191	1076	3,0722e+00	Cj1140	cstIII	alpha-2,3 sialyltransferase	Original (2000) note: Cj1140, unknown, len: 294 aa;
192	822	3,0726e+00	Cj0881c	-	hypothetical protein Cj0881c	Original (2000) note: Cj0881c, unknown, len: 348 aa;
193	317	3,0748e+00	Cj0347	trpF	N-(5'-phosphoribosyl)anthranilate isomerase	Original (2000) note: Cj0347, trpF, probable
194	76	3,0780e+00	Cj0086c	ung	uracil-DNA glycosylase	Original (2000) note: Cj0086c, ung, probable
195	1071	3,0789e+00	Cj1135	-	putative two-domain glucosyltransferase	Original (2000) note: Cj1135, probable two-domain
196	118	3,0791e+00	Cj0128c	-	putative inositol monophosphatase family protein	Original (2000) note: Cj0128c, unknown, len: 240 aa;
197	315	3,0791e+00	Cj0345	trpE	putative anthranilate synthase component I	Original (2000) note: Cj0345, trpE, possible
198	680	3,0809e+00	Cj0724	-	hypothetical protein Cj0724	Original (2000) note: Cj0724, unknown, len: 61 aa;
199	295	3,0819e+00	Cj0325	xseA	exodeoxyribonuclease VII large subunit	Original (2000) note: Cj0325, xseA, probable
200	430	3,0830e+00	Cj0463	-	zinc protease-like protein	Original (2000) note: Cj0463, zinc protease-like
201	346	3,0848e+00	Cj0377	-	putative AAA family ATPase	Original (2000) note: Cj0377, probable ATPase, len:
202	114	3,0910e+00	Cj0124c	-	putative membrane protein	Original (2000) note: Cj0124c, probable membrane
203	1013	3,0957e+00	Cj1077	ctsT	putative periplasmic protein	Original (2000) note: Cj1077, probable periplasmic
204	60	3,0974e+00	Cj0067	-	putative amidohydrolase family protein	Original (2000) note: Cj0067, unknown, len: 409 aa;
205	1384	3,0982e+00	Cj1457c	truD	tRNA pseudouridine synthase D	Original (2000) note: Cj1457c, unknown, len: 372 aa;
206	63	3,0994e+00	Cj0070c	-	hypothetical protein Cj0070c	Original (2000) note: Cj0070c, questionable CDS,len:
207	333	3,0995e+00	Cj0364	-	hypothetical protein Cj0364	Original (2000) note: Cj0364, unknown, len: 83 aa;
208	1265	3,1052e+00	Cj1333	pseD	PseD protein	Original (2000) note: Cj1333, unknown, len: 653 aa;
209	1171	3,1066e+00	Cj1237c	-	putative phosphatase	Original (2000) note: Cj1237c, possible phosphatase,
210	937	3,1157e+00	Cj1000	-	putative transcriptional regulator (LysR family)	Original (2000) note: Cj1000, probable
211	431	3,1161e+00	Cj0464	recG	ATP-dependent DNA helicase	Original (2000) note: Cj0464, recG, probable
212	1151	3,1163e+00	Cj1217c	-	conserved hypothetical protein Cj1217c	Original (2000) note: Cj1217c, unknown, len: 226 aa;
213	1096	3,1170e+00	Cj1162c	-	putative heavy-metal-associated domain protein	Original (2000) note: Cj1162c, unknown, len: 64 aa;
214	1438	3,1206e+00	Cj1514c	-	hypothetical protein Cj1514c	Original (2000) note: Cj1514c, unknown, len: 237 aa;
215	141	3,1296e+00	Cj0151c	-	putative periplasmic protein	Original (2000) note: Cj0151c, possible periplasmic
216	545	3,1302e+00	Cj0580c	hemN	putative oxygen-independent coproporphyrinogen	Original (2000) note: Cj0580c, probable
217	899	3,1312e+00	Cj0960c	rnpA	ribonuclease P protein component	Original (2000) note: Cj0960c, rnpA, probable
218	1497	3,1366e+00	Cj1581c	-	putative peptide ABC-transport system ATP-binding	Original (2000) note: Cj1581c, probable peptide
219	1360	3,1368e+00	Cj1432c	-	putative sugar transferase	Original (2000) note: Cj1432c, possible sugar
220	399	3,1382e+00	Cj0430	-	putative integral membrane protein	Original (2000) note: Cj0430, probable integral
221	270	3,1427e+00	Cj0300c	modC	putative molybdenum transport ATP-binding	Original (2000) note: Cj0300c, modC, probable
222	265	3,1455e+00	Cj0295	-	putative acetyltransferase	Original (2000) note: Cj0295, possible
223	699	3,1457e+00	Cj0747	-	hypothetical protein Cj0747	Original (2000) note: Cj0747, unknown, len: 35 aa;
224	661	3,1526e+00	Cj0705	-	conserved hypothetical protein Cj0705	Original (2000) note: Cj0705, unknown, len: 241 aa;
225	1125	3,1567e+00	Cj1191c	-	putative PAS domain containing	Original (2000) note: Cj1191c, possible
226	1475	3,1592e+00	Cj1558	-	putative membrane protein	Original (2000) note: Cj1558, probable membrane
227	1556	3,1615e+00	Cj1640	-	hypothetical protein Cj1640	Original (2000) note: Cj1640, unknown, len: 183 aa;
228	830	3,1636e+00	Cj0890c	-	putative sensory transduction transcriptional	Original (2000) note: Cj0890c, probable sensory
229	850	3,1663e+00	Cj0911	-	putative periplasmic protein	Original (2000) note: Cj0911, probable periplasmic
230	405	3,1673e+00	Cj0436	-	putative pyridoxamine 5'-phosphate oxidase	Original (2000) note: Cj0436, unknown, len: 136 aa;
231	582	3,1679e+00	Cj0617	-	hypothetical protein Cj0617 (617 family)	Original (2000) note: Cj0617, unknown, len: 203 aa;
232	997	3,1776e+00	Cj1060c	-	putative membrane protein	Original (2000) note: Cj1060c, small hydrophobic
233	776	3,1802e+00	Cj0829c	-	putative CoA binding domain containing protein	Original (2000) note: Cj0829c, unknown, len: 137 aa;
234	1074	3,1834e+00	Cj1138	-	putative glycosyltransferase	Original (2000) note: Cj1138, probable
235	1394	3,1890e+00	Cj1467	-	hypothetical protein Cj1467	Original (2000) note: Cj1467, unknown, len: 254 aa;
236	1305	3,1921e+00	Cj1374c	-	conserved hypothetical protein Cj1374c	Original (2000) note: Cj1374c, unknown, len: 200 aa;
237	921	3,1992e+00	Cj0984	-	conserved hypothetical protein Cj0984	Original (2000) note: Cj0984, unknown, len: 246 aa;
238	565	3,2002e+00	Cj0600	-	hypothetical protein Cj0600	Original (2000) note: Cj0600, unknown, len: 291 aa;
239	363	3,2006e+00	Cj0394c	-	putative transcriptional activator	Original (2000) note: Cj0394c, unknown, len: 209 aa;
240	715	3,2030e+00	Cj0768c	-	putative decarboxylase	Original (2000) note: Cj0768c, probable
241	824	3,2047e+00	Cj0883c	-	putative transcriptional regulator	Original (2000) note: Cj0883c, unknown, len: 136 aa;
242	1262	3,2054e+00	Cj1330	-	hypothetical protein Cj1330	Original (2000) note: Cj1330, unknown, len: 301 aa;
243	825	3,2060e+00	Cj0884	rpsO	30S ribosomal protein S15	Original (2000) note: Cj0884, rpsO, 30S ribosomal	rib
244	587	3,2118e+00	Cj0622	hypF	carbamoyltransferase	Original (2000) note: Cj0622, hypF, probable
245	1303	3,2148e+00	Cj1372	-	putative periplasmic protein	Original (2000) note: Cj1372, probable periplasmic
246	470	3,2154e+00	Cj0504c	-	putative oxidoreductase	Original (2000) note: Cj0504c, unknown, len: 288 aa;
247	1014	3,2157e+00	Cj1078	-	putative periplasmic protein	Original (2000) note: Cj1078, probable periplasmic
248	1016	3,2161e+00	Cj1080c	hemD	putative uroporphyrinogen-III synthase	Original (2000) note: Cj1080c, unknown, len: 209 aa;
249	646	3,2161e+00	Cj0690c	-	putative restriction/modification enzyme	Original (2000) note: Cj0690c, possible
250	110	3,2174e+00	Cj0120	-	hypothetical protein Cj0120	Original (2000) note: Cj0120, unknown, len: 204 aa;
251	8	3,2254e+00	Cj0008	-	conserved hypothetical protein Cj0008	Original (2000) note: Cj0008, unknown, len: 583 aa;
252	215	3,2280e+00	Cj0241c	-	putative iron-binding protein	Original (2000) note: Cj0241c, possible iron-binding
253	227	3,2312e+00	Cj0254	-	hypothetical protein Cj0254	Original (2000) note: Cj0254, unknown, len: 386 aa;
254	521	3,2337e+00	Cj0556	-	putative amidohydrolase family protein	Original (2000) note: Cj0556, unknown, len: 265 aa;
255	189	3,2428e+00	Cj0201c	-	putative integral membrane protein	Original (2000) note: Cj0201c, probable integral
256	1575	3,2442e+00	Cj1660	-	putative integral membrane protein	Original (2000) note: Cj1660, probable integral
257	1593	3,2509e+00	Cj1679	-	conserved hypothetical protein Cj1679	Original (2000) note: Cj1679, unknown, len: 584 aa;
258	1554	3,2519e+00	Cj1638	dnaG	DNA primase	Original (2000) note: Cj1638, dnaG, probable DNA
259	555	3,2531e+00	Cj0590	-	putative SAM-dependent methyltransferase	Original (2000) note: Cj0590, unknown, len: 236 aa;
260	1266	3,2533e+00	Cj1334	maf3	motility accessory factor (function unknown)	Original (2000) note: Cj1334, unknown, len: 619 aa;
261	469	3,2559e+00	Cj0503c	hemH	putative ferrochelatase	Original (2000) note: Cj0503c, hemH, probable
262	132	3,2571e+00	Cj0142c	-	putative ABC transporter ATP-binding protein	Original (2000) note: Cj0142c, ABC transporter
263	252	3,2604e+00	Cj0280	-	hypothetical protein Cj0280	Original (2000) note: Cj0280, unknown, len: 140 aa;
264	1543	3,2618e+00	Cj1627c	-	hypothetical protein Cj1627c	Original (2000) note: Cj1627c, unknown, len: 247 aa;
265	1340	3,2629e+00	Cj1412c	-	putative integral membrane protein	Original (2000) note: Cj1412c, probable integral
266	1342	3,2631e+00	Cj1414c	kpsC	capsule polysaccharide modification protein	Original (2000) note: Cj1414c, possible
267	1235	3,2744e+00	Cj1302	-	putative HAD-superfamily phosphatase, subfamily	Original (2000) note: Cj1302, unknown, len: 520 aa;
268	993	3,2776e+00	Cj1056c	-	putative carbon-nitrogen hydrolase family	Original (2000) note: Cj1056c, unknown, len: 258 aa;
269	220	3,2793e+00	Cj0247c	-	hypothetical protein Cj0247c	Original (2000) note: Cj0247c, unknown, len: 177 aa;
270	1218	3,2811e+00	Cj1285c	-	conserved hypothetical protein Cj1285c	Original (2000) note: Cj1285c, unknown, len: 223 aa;
271	999	3,2811e+00	Cj1062	-	putative CinA-like protein	Original (2000) note: Cj1062, unknown, len: 362 aa;
272	1123	3,2815e+00	Cj1189c	cetB	bipartate energy taxis response protein cetB	Original (2000) note: Cj1189c, possible
273	1387	3,2842e+00	Cj1460	-	hypothetical protein Cj1460	Original (2000) note: Cj1460, unknown, len: 127 aa;
274	461	3,2855e+00	Cj0494	-	putative exporting protein	Original (2000) note: Cj0494, small hydrophobic
275	177	3,2885e+00	Cj0189c	-	conserved hypothetical protein Cj0189c	Original (2000) note: Cj0189c, unknown, len: 232 aa;
276	1548	3,2912e+00	Cj1632c	-	putative periplasmic protein	Original (2000) note: Cj1632c, possible periplasmic
277	1064	3,2924e+00	Cj1128c	pglI	glucosyl transferase	Original (2000) note: Cj1128c, wlaD, epsI, probable
278	1301	3,2947e+00	Cj1370	-	putative nucleotide phosphoribosyltransferase	Original (2000) note: Cj1370, possible nucleotide
279	848	3,3005e+00	Cj0909	-	putative periplasmic protein	Original (2000) note: Cj0909, probable periplasmic
280	939	3,3017e+00	Cj1002c	-	putative phosphoglycerate/bisphosphoglycerate	Original (2000) note: Cj1002c, unknown, len: 170 aa;
281	1562	3,3055e+00	Cj1646	iamB	putative ABC transport system permease	Original (2000) note: Cj1646, iamB, possible ABC
282	1081	3,3071e+00	Cj1146c	waaV	putative glucosyltransferase	Original (2000) note: Cj1146c, waaV, possible
283	568	3,3095e+00	Cj0603c	dsbD	putative thiol:disulphide interchange protein	Original (2000) note: Cj0603c, dsbD, possible
284	992	3,3146e+00	Cj1055c	-	putative sulfatase family protein	Original (2000) note: Cj1055c, probable integral
285	1580	3,3148e+00	Cj1665	-	putative lipoprotein thiredoxin	Original (2000) note: Cj1665, possible lipoprotein
286	1246	3,3162e+00	Cj1313	pseH	N-acetyltransferase specific for PseC	Original (2000) note: Cj1313, possible flagellar
287	345	3,3170e+00	Cj0376	-	putative periplasmic protein	Original (2000) note: Cj0376, possible periplasmic
288	1350	3,3187e+00	Cj1422c	-	putative sugar transferase	Original (2000) note: Cj1422c, possible sugar
289	1594	3,3257e+00	Cj1680c	-	putative periplasmic protein	Original (2000) note: Cj1680c, probable periplasmic
290	600	3,3288e+00	Cj0636	-	NOL1/NOP2/sun family protein	Original (2000) note: Cj0636, unknown, len: 279 aa;
291	382	3,3356e+00	Cj0413	-	putative periplasmic protein	Original (2000) note: Cj0413, probable periplasmic
292	89	3,3383e+00	Cj0099	birA	putative biotin--[acetyl-CoA-carboxylase]	Original (2000) note: Cj0099, birA, possible
293	1019	3,3410e+00	Cj1083c	-	putative nuclease	Original (2000) note: Cj1083c, possible
294	253	3,3441e+00	Cj0281c	tal	putative transaldolase	Original (2000) note: Cj0281c, tal, probable
295	627	3,3443e+00	Cj0668	-	putative ATP/GTP-binding protein	Original (2000) note: Cj0668, probable
296	840	3,3446e+00	Cj0900c	-	small hydrophobic protein	Original (2000) note: Cj0900c, small hydrophobic
297	1000	3,3450e+00	Cj1063	-	putative acetyltransferase	Original (2000) note: Cj1063, possible
298	374	3,3463e+00	Cj0405	aroE	shikimate 5-dehydrogenase	Original (2000) note: Cj0405, aroE, probable
299	511	3,3588e+00	Cj0546	ubiD	putative 3-octaprenyl-4-hydroxybenzoate	Original (2000) note: Cj0546, unknown, len: 600 aa;
300	1107	3,3592e+00	Cj1173	-	putative efflux protein (multidrug resistance	Original (2000) note: Cj1173, possible efflux
301	319	3,3608e+00	Cj0349	trpA	tryptophan synthase alpha chain	Original (2000) note: Cj0349, trpA, probable
302	606	3,3616e+00	Cj0642	recN	putative DNA repair protein	Original (2000) note: Cj0642, recN, possible DNA
303	1629	3,3622e+00	Cj1716c	leuD	3-isopropylmalate dehydratase small subunit	Original (2000) note: Cj1716c, leuD, probable
304	1068	3,3649e+00	Cj1132c	-	conserved hypothetical protein Cj1132c	Original (2000) note: Cj1132c, unknown, len: 264 aa;
305	1444	3,3696e+00	Cj1521c	-	putative CRISPR-associated protein	Original (2000) note: Cj1521c, unknown, len: 143 aa;
306	1369	3,3738e+00	Cj1441c	kfiD	UDP-glucose 6-dehydrogenase	Original (2000) note: Cj1441c, kfiD, probable
307	79	3,3769e+00	Cj0089	-	putative lipoprotein	Original (2000) note: Cj0089, probable
308	1061	3,3790e+00	Cj1125c	pglA	GalNAc transferase	Original (2000) note: Cj1125c, wlaG, pglA, probable
309	1159	3,3793e+00	Cj1225	-	conserved hypothetical protein Cj1225	Original (2000) note: Cj1225, unknown, len: 82 aa;
310	1240	3,3804e+00	Cj1307	-	putative amino acid activating enzyme	Original (2000) note: Cj1307, possible amino acid
311	323	3,3839e+00	Cj0353c	-	phosphatase	Original (2000) note: Cj0353c, probable phosphatase,
312	774	3,3840e+00	Cj0827	truA	tRNA pseudouridine synthase	Original (2000) note: Cj0827, truA, probable tRNA
313	216	3,3857e+00	Cj0243c	-	hypothetical protein Cj0243c	Original (2000) note: Cj0243c, unknown, len: 388 aa;
314	423	3,3897e+00	Cj0456c	-	hypothetical protein Cj0456c	Original (2000) note: Cj0456c, unknown, len: 319 aa;
315	144	3,3904e+00	Cj0154c	-	putative tetrapyrrole methylase family protein	Original (2000) note: Cj0154c, possible
316	175	3,3959e+00	Cj0187c	purN	phosphoribosylglycinamide formyltransferase	Original (2000) note: Cj0187c, purN, probable
317	853	3,3968e+00	Cj0914c	ciaB	CiaB protein	Original (2000) note: Cj0914c, ciaB, unknown
318	515	3,3970e+00	Cj0550	-	hypothetical protein Cj0550	Original (2000) note: Cj0550, unknown, len: 91 aa;
319	1361	3,3985e+00	Cj1433c	-	hypothetical protein Cj1433c	Original (2000) note: Cj1433c, unknown, len: 368 aa;
320	962	3,4024e+00	Cj1025c	-	hypothetical protein Cj1025c	Original (2000) note: Cj1025c, unknown, len: 149 aa;
321	573	3,4039e+00	Cj0608	-	putative outer membrane efflux protein	Original (2000) note: Cj0608, possible outer
322	554	3,4044e+00	Cj0589	ribF	putative riboflavin kinase/FMN	Original (2000) note: Cj0589, ribF, possible
323	172	3,4118e+00	Cj0184c	-	putative serine/threonine protein phosphatase	Original (2000) note: Cj0184c, possible
324	790	3,4124e+00	Cj0843c	-	putative secreted transglycosylase	Original (2000) note: Cj0843c, probable secreted
325	1349	3,4130e+00	Cj1421c	-	putative sugar transferase	Original (2000) note: Cj1421c, possible sugar
326	1188	3,4152e+00	Cj1254	-	hypothetical protein Cj1254	Original (2000) note: Cj1254, unknown, len: 160 aa;
327	1258	3,4158e+00	Cj1325	-	putative methyltransferase	Original (2000) note: Cj1326, unknown, len: 140 aa;
328	810	3,4181e+00	Cj0863c	xerD	DNA recombinase	Original (2000) note: Cj0863c, xerD, probable DNA
329	988	3,4200e+00	Cj1051c	cjeI	restriction modification enzyme	Original (2000) note: Cj1051c, probable restriction
330	18	3,4201e+00	Cj0018c	dba	disulphide bond formation protein	Original (2000) note: Cj0018c, small hydrophobic
331	968	3,4223e+00	Cj1031	cmeD	outer membrane component of efflux system	Original (2000) note: Cj1031, possible outer
332	738	3,4274e+00	Cj0791c	-	putative aminotransferase	Original (2000) note: Cj0791c, probable
333	1591	3,4309e+00	Cj1676	murB	UDP-N-acetylenolpyruvoylglucosamine reductase	Original (2000) note: Cj1676, murB, possible
334	1251	3,4371e+00	Cj1318	maf1	motility accessory factor (function unknown)	Original (2000) note: Cj1318, unknown, len: 649 aa;
335	1267	3,4371e+00	Cj1335	maf4	motility accessory factor (function unknown)	Original (2000) note: Cj1335, unknown, len: 60 aa;
336	320	3,4383e+00	Cj0350	-	hypothetical protein Cj0350	Original (2000) note: Cj0350, unknown, len: 140 aa;
337	1337	3,4394e+00	Cj1409	acpS	holo-[acyl-carrier protein] synthase	Original (2000) note: Cj1409, acpS, probable
338	769	3,4418e+00	Cj0822	dfp	phosphopantothenoylcysteine decarboxylase	Original (2000) note: Cj0822, dfp, DNA/pantothenate
339	301	3,4443e+00	Cj0331c	-	hypothetical protein Cj0331c	Original (2000) note: Cj0331c, unknown, len: 117 aa;
340	43	3,4461e+00	Cj0044c	-	hypothetical protein Cj0044c	Original (2000) note: Cj0044c, unknown, len: 623 aa;
341	311	3,4469e+00	Cj0341c	-	putative integral membrane protein	Original (2000) note: Cj0341c, possible integral
342	1005	3,4588e+00	Cj1069	-	conserved hypothetical protein Cj1069	Original (2000) note: Cj1069, unknown, len: 288 aa;
343	976	3,4624e+00	Cj1039	murG	putative	EC number 2.4.1.277; Original (2000) note: Cj1039,
344	421	3,4662e+00	Cj0454c	-	putative membrane protein	Original (2000) note: Cj0454c, possible membrane
345	733	3,4689e+00	Cj0786	-	small hydrophobic protein	Original (2000) note: Cj0786, small hydrophobic
346	467	3,4700e+00	Cj0500	-	putative rhodanese-like domain protein	Original (2000) note: Cj0500, probable ATP/GTP
347	777	3,4711e+00	Cj0830	-	putative integral membrane protein	Original (2000) note: Cj0830, probable integral
348	93	3,4717e+00	Cj0103	atpF	ATP synthase F0 sector B subunit	Original (2000) note: Cj0103, atpF, probable ATP
349	1362	3,4741e+00	Cj1434c	-	putative sugar transferase	Original (2000) note: Cj1434c, probable sugar
350	1253	3,4741e+00	Cj1320	-	putative aminotransferase (degT family)	Original (2000) note: Cj1320, probable
351	1538	3,4752e+00	Cj1622	ribD	riboflavin-specific deaminase/reductase	Original (2000) note: Cj1622, ribD, probable
352	1174	3,4769e+00	Cj1240c	-	putative periplasmic protein	Original (2000) note: Cj1240c, probable periplasmic
353	639	3,4784e+00	Cj0683	-	putative periplasmic protein	Original (2000) note: Cj0683, probable periplasmic
354	1021	3,4795e+00	Cj1085c	mfd	transcription-repair coupling factor	Original (2000) note: Cj1085c, mfd, probable
355	1585	3,4829e+00	Cj1670c	cgpA	putative periplasmic protein	Original (2000) note: Cj1670c, probable periplasmic
356	1145	3,4830e+00	Cj1211	-	putative competence family protein	Original (2000) note: Cj1211, probable integral
357	481	3,4830e+00	Cj0515	-	putative periplasmic protein	Original (2000) note: Cj0515, possible periplasmic
358	1446	3,4848e+00	Cj1523c	-	putative CRISPR-associated protein	Original (2000) note: Cj1523c, unknown, len: 984 aa;
359	640	3,4850e+00	Cj0684	priA	putative primosomal protein N'	Original (2000) note: Cj0684, priA, probable
360	1242	3,4852e+00	Cj1309c	-	hypothetical protein Cj1309c	Original (2000) note: Cj1309c, unknown, len 356 aa;
361	1481	3,4890e+00	Cj1565c	pflA	paralysed flagellum protein	Original (2000) note: Cj1565c, pflA, required for
362	1038	3,4890e+00	Cj1102	truB	tRNA pseudouridine synthase B	Original (2000) note: Cj1102, truB, probable tRNA
363	226	3,4903e+00	Cj0253	-	hypothetical protein Cj0253	Original (2000) note: Cj0253, unknown, len: 87 aa;
364	1476	3,4908e+00	Cj1560	-	putative permease	Original (2000) note: Cj1560, probable membrane
365	1238	3,4909e+00	Cj1305c	-	hypothetical protein Cj1305c (617 family)	Original (2000) note: Cj1305c, unknown, len: 405 aa;
366	944	3,4921e+00	Cj1007c	-	putative mechanosensitive ion channel family	Original (2000) note: Cj1007c, probable membrane
367	1268	3,4987e+00	Cj1337	pseE	PseE protein	Original (2000) note: Cj1337, unknown, len: 628 aa;
368	792	3,5018e+00	Cj0845c	gltX	glutamyl-tRNA synthetase	Original (2000) note: Cj0845c, gltX, probable
369	1277	3,5019e+00	Cj1346c	-	1-deoxy-D-xylulose 5-phosphate reductoisomerase	Original (2000) note: Cj1346c, dxr, probable
370	1066	3,5028e+00	Cj1130c	pglK	flippase	Original (2000) note: Cj1130c, wlaB, ABC-type
371	1373	3,5037e+00	Cj1445c	kpsE	capsule polysaccharide export system inner	Original (2000) note: Cj1445c, kpsE, probable
372	463	3,5077e+00	Cj0496	-	conserved hypothetical protein Cj0496	Original (2000) note: Cj0496, unknown, len: 124 aa;
373	647	3,5106e+00	Cj0691	-	putative membrane protein	Original (2000) note: Cj0691, possible membrane
374	736	3,5117e+00	Cj0789	cca	putative multifunctional Cca protein	Original (2000) note: Cj0789, probable RNA
375	1095	3,5126e+00	Cj1161c	-	putative cation-transporting ATPase	Original (2000) note: Cj1161c, probable
376	1563	3,5127e+00	Cj1647	iamA	putative ABC transport system ATP-binding	Original (2000) note: Cj1647, iamA, probable ABC
377	167	3,5151e+00	Cj0179	exbB1	biopolymer transport protein	Original (2000) note: Cj0179, exbB1, biopolymer
378	814	3,5202e+00	Cj0872	dsbA	putative protein disulphide isomerase	Original (2000) note: Cj0872, dsbA, possible protein
379	1035	3,5208e+00	Cj1099	-	peptidase	Original (2000) note: Cj1099, probable
380	1312	3,5227e+00	Cj1381	-	putative lipoprotein	Original (2000) note: Cj1381, probable
381	1153	3,5241e+00	Cj1219c	-	putative periplasmic protein	Original (2000) note: Cj1219c, probable periplasmic
382	218	3,5264e+00	Cj0245	rplT	50S ribosomal protein L20	Original (2000) note: Cj0245, rplT, 50S ribosomal	rib
383	550	3,5282e+00	Cj0585	folP	dihydropteroate synthase	Original (2000) note: Cj0585, folP, probable
384	1025	3,5315e+00	Cj1089c	-	hypothetical protein Cj1089c	Original (2000) note: Cj1089c, unknown, len: 65 aa;
385	1359	3,5383e+00	Cj1431c	hddC	capsular polysaccharide heptosyltransferase	Original (2000) note: Cj1431c, unknown, len: 582 aa;
386	946	3,5401e+00	Cj1009c	-	conserved hypothetical proetin Cj1009c	Original (2000) note: Cj1009c, unknown, len: 466 aa;
387	887	3,5409e+00	Cj0948c	-	putative cation efflux family protein	Original (2000) note: Cj0948c, possible
388	1156	3,5442e+00	Cj1222c	dccS	two-component sensor (histidine kinase)	Original (2000) note: Cj1222c, probable
389	862	3,5456e+00	Cj0923c	cheR	putative MCP protein methyltransferase	Original (2000) note: Cj0923c, cheR, probable MCP
390	409	3,5459e+00	Cj0440c	-	putative transcriptional regulator	Original (2000) note: Cj0440c, probable
391	178	3,5476e+00	Cj0190c	-	conserved hypothetical protein Cj0190c	Original (2000) note: Cj0190c, unknown, len: 501 aa;
392	91	3,5537e+00	Cj0101	-	parB family protein	Original (2000) note: Cj0101, putative parB family
393	1307	3,5562e+00	Cj1376	-	putative periplasmic protein	Original (2000) note: Cj1376, probable periplasmic
394	483	3,5598e+00	Cj0517	crcB	CrcB protein homolog	Original (2000) note: Cj0517, crcB, probable
395	1102	3,5670e+00	Cj1168c	-	putative integral membrane protein (dedA	Updated (2006) note: Four probable transmembrane
396	40	3,5678e+00	Cj0041	fliK	putative flagellar hook-length control protein	Original (2000) note: Cj0041, unknown, len: 598 aa;
397	1565	3,5701e+00	Cj1649	-	putative lipoprotein	Original (2000) note: Cj1649, probable
398	889	3,5707e+00	Cj0950c	-	putative lipoprotein	Original (2000) note: Cj0950c, probable lipoprotein,
399	1049	3,5708e+00	Cj1113	-	conserved hypothetical protein Cj1113	Original (2000) note: Cj1113, unknown, len: 265 aa;
400	1329	3,5776e+00	Cj1401c	tpiA	putative triosephosphate isomerase	Original (2000) note: Cj1401c, tpiA, probable
401	684	3,5793e+00	Cj0728	-	putative periplasmic protein	Original (2000) note: Cj0728, probable periplasmic
402	1260	3,5820e+00	Cj1328	neuC2	putative UDP-N-acetylglucosamine 2-epimerase	Original (2000) note: Cj1328, neuC2, probable
403	942	3,5847e+00	Cj1005c	-	putative membrane bound ATPase	Original (2000) note: Cj1005c, probable membrane
404	80	3,5850e+00	Cj0090	-	putative lipoprotein	Original (2000) note: Cj0090, probable
405	44	3,5857e+00	Cj0045c	-	putative iron-binding protein	Original (2000) note: Cj0045c, possible iron-binding
406	598	3,5867e+00	Cj0634	dprA	DNA processing protein A	Original (2000) note: Cj0634, unknown, len: 257 aa;
407	748	3,5882e+00	Cj0801	-	putative integral membrane protein (MviN	Original (2000) note: Cj0801, probable integral
408	1079	3,5885e+00	Cj1143	neuA1, cgtA	two-domain bifunctional protein	Original (2000) note: Cj1143, neuA1, probable
409	1537	3,5886e+00	Cj1621	-	putative periplasmic protein	Original (2000) note: Cj1621, possible periplasmic
410	1579	3,5891e+00	Cj1664	-	putative periplasmic thiredoxin	Original (2000) note: Cj1664, possible periplasmic
411	781	3,5926e+00	Cj0834c	-	ankyrin repeat-containing putative periplasmic	Original (2000) note: Cj0834c, possible periplasmic
412	855	3,5944e+00	Cj0916c	-	conserved hypothetical protein Cj0916c	Original (2000) note: Cj0916c, unknown, len: 65 aa;
413	1129	3,5951e+00	Cj1195c	pyrC2	putative dihydroorotase	Original (2000) note: Cj1195c, pyrC2, probable
414	764	3,5952e+00	Cj0817	glnH	putative glutamine binding periplasmic protein	Original (2000) note: Cj0817, glnH, probable
415	1318	3,5952e+00	Cj1387c	-	helix-turn-helix containing protein	Original (2000) note: Cj1387c, unknown, len: 218 aa;
416	204	3,5967e+00	Cj0230c	-	putative transferase protein	Original (2000) note: Cj0230c, unknown, len: 457 aa;
417	1114	3,6016e+00	Cj1180c	-	putative ABC transporter ATP-binding protein	Original (2000) note: Cj1180c, probable ABC
418	1254	3,6040e+00	Cj1321	-	putative transferase	Original (2000) note: Cj1321, probable
419	1357	3,6041e+00	Cj1429c	-	hypothetical protein Cj1429c	Original (2000) note: Cj1429c, unknown, len: 308 aa;
420	1346	3,6062e+00	Cj1418c	-	putative transferase	Original (2000) note: Cj1418c, unknown, len: 779 aa;
421	1233	3,6097e+00	Cj1300	-	putative SAM domain containing methyltransferase	Original (2000) note: Cj1300, unknown, len: 297 aa;
422	664	3,6136e+00	Cj0708	-	putative ribosomal pseudouridine synthase	Original (2000) note: Cj0708, possible ribosomal
423	1627	3,6165e+00	Cj1714	-	small hydrophobic protein	Original (2000) note: Cj1714, small hydrophobic
424	1344	3,6181e+00	Cj1416c	-	putative sugar nucleotidyltransferase	Original (2000) note: Cj1416c, probable sugar
425	735	3,6187e+00	Cj0788	-	hypothetical protein Cj0788	Original (2000) note: Cj0788, unknown, len: 163 aa;
426	1180	3,6227e+00	Cj1246c	uvrC	excinuclease ABC subunit C	Original (2000) note: Cj1246c, uvrC, probable
427	1493	3,6321e+00	Cj1577c	nuoC	NADH dehydrogenase I chain C	Original (2000) note: Cj1577c, nuoC, probable NADH
428	148	3,6334e+00	Cj0158c	-	putative haem-binding lipoprotein	Original (2000) note: Cj0158c, possible haem-binding
429	1536	3,6350e+00	Cj1620c	mutY	A/G-specific adenine glycosylase	Original (2000) note: Cj1620c, mutY, probable
430	536	3,6363e+00	Cj0571	-	putative transcriptional regulator	Original (2000) note: Cj0571, possible
431	858	3,6389e+00	Cj0919c	-	putative ABC-type amino-acid transporter permease	Original (2000) note: Cj0919c, probable ABC-type
432	757	3,6403e+00	Cj0810	nadE	NH(3)-dependent NAD(+) synthetase	Original (2000) note: Cj0810, nadE, possible
433	424	3,6416e+00	Cj0457c	-	putative lipoprotein	Original (2000) note: Cj0457c, probable lipoprotein,
434	287	3,6422e+00	Cj0317	hisC	histidinol-phosphate aminotransferase	Original (2000) note: Cj0317, hisC, probable
435	1063	3,6490e+00	Cj1127c	pglJ	GalNAc transferase	Original (2000) note: Cj1127c, wlaE, probable
436	1466	3,6498e+00	Cj1547	-	Blc protein homolog	Original (2000) note: Cj1547, unknown, len: 149 aa;
437	789	3,6516e+00	Cj0842	-	putative lipoprotein	Original (2000) note: Cj0842, probable
438	844	3,6533e+00	Cj0904c	-	putative RNA methylase	Original (2000) note: Cj0904c, probable RNA
439	31	3,6554e+00	Cj0031	-	putative type IIS restriction/modification	Original (2000) note: Cj0031, probable DNA
440	75	3,6579e+00	Cj0085c	-	putative amino acid recemase	Original (2000) note: Cj0085c, probable amino acid
441	143	3,6600e+00	Cj0153c	-	putative rRNA methylase	Original (2000) note: Cj0153c, probable rRNA
442	1146	3,6634e+00	Cj1212c	rbn	putative ribonuclease BN	Original (2000) note: Cj1212c, rbn, possible
443	724	3,6665e+00	Cj0777	-	putative ATP-dependent DNA helicase	Original (2000) note: Cj0777, probable ATP-dependent
444	649	3,6692e+00	Cj0693c	mraW	S-adenosyl-methyltransferase	Original (2000) note: Cj0693c, unknown, len: 312 aa;
445	1586	3,6694e+00	Cj1671c	-	hypothetical protein Cj1671c	Original (2000) note: Cj1671c, unknown, len: 67 aa;
446	783	3,6717e+00	Cj0836	ogt	methylated-DNA--protein-cysteine	Original (2000) note: Cj0836, ogt, probable
447	308	3,6773e+00	Cj0338c	polA	DNA polymerase I	Original (2000) note: Cj0338c, polA, probable DNA
448	519	3,6836e+00	Cj0554	-	hypothetical protein Cj0554	Original (2000) note: Cj0554, unknown, len: 334 aa;
449	332	3,6930e+00	Cj0363c	hemN	putative oxygen-independent coproporphyrinogen	Original (2000) note: Cj0363c, probable
450	1060	3,6932e+00	Cj1124c	pglC	galactosyltransferase	Original (2000) note: Cj1124c, wlaH, pglC, probable
451	1237	3,6974e+00	Cj1304	acpP3	putative acyl carrier protein	Original (2000) note: Cj1304, acpP3, probable acyl
452	737	3,6975e+00	Cj0790	purU	formyltetrahydrofolate deformylase	Original (2000) note: Cj0790, purU, probable
453	1308	3,6979e+00	Cj1377c	-	putative ferredoxin	Original (2000) note: Cj1377c, probable
454	882	3,6987e+00	Cj0943	lolA	putative outer-membrane lipoprotein carrier	Original (2000) note: Cj0943, probable periplasmic
455	1117	3,7042e+00	Cj1183c	cfa	cyclopropane-fatty-acyl-phospholipid synthase	Original (2000) note: Cj1183c, cfa, probable
456	1503	3,7045e+00	Cj1587c	-	putative ABC transporter	Original (2000) note: Cj1587c, probable ABC
457	1127	3,7056e+00	Cj1193c	-	putative periplasmic protein	Original (2000) note: Cj1193c, probable periplasmic
458	1367	3,7066e+00	Cj1439c	glf	UDP-galactopyranose mutase	Original (2000) note: Cj1439c, glf, probable
459	1190	3,7087e+00	Cj1256c	-	putative membrane protein	Original (2000) note: Cj1256c, possible membrane
460	1486	3,7089e+00	Cj1570c	nuoJ	NADH dehydrogenase I chain J	Original (2000) note: Cj1570c, nuoJ, probable NADH
461	321	3,7101e+00	Cj0351	fliN	flagellar motor switch protein	Original (2000) note: Cj0351, fliN, flagellar motor
462	1231	3,7111e+00	Cj1298	-	putative N-acetyltransferase	Original (2000) note: Cj1298, unknown, len: 263 aa;
463	567	3,7127e+00	Cj0602c	-	MOSC-domain containing protein	Original (2000) note: Cj0602c, unknown, len: 222 aa;
464	893	3,7134e+00	Cj0954c	-	putative DnaJ-like protein	Original (2000) note: Cj0954c, possible dnaJ-like
465	149	3,7167e+00	Cj0159c	-	putative 6-pyruvoyl tetrahydropterin synthase	Original (2000) note: Cj0159c, unknown, len: 193 aa;
466	1624	3,7176e+00	Cj1711c	ksgA	putative dimethyladenosine transferase (16S rRNA	Original (2000) note: Cj1711c, ksgA, probable
467	1271	3,7178e+00	Cj1340c	-	conserved hypothetical protein Cj1340c (1318	Original (2000) note: Cj1340c, unknown, len: 605 aa;
468	888	3,7195e+00	Cj0949c	-	putative peptidyl-arginine deiminase family	Original (2000) note: Cj0949c, unknown, len: 325 aa;
469	692	3,7205e+00	Cj0736	-	hypothetical protein Cj0736	Original (2000) note: Cj0736, unknown, len: 239 aa;
470	542	3,7255e+00	Cj0577c	queA	S-adenosylmethionine:tRNA	Original (2000) note: Cj0577c, queA, probable
471	961	3,7290e+00	Cj1024c	flgR	sigma-54 associated transcriptional activator	Original (2000) note: Cj1024c, probable
472	1345	3,7299e+00	Cj1417c	-	putative amidotransferase	Original (2000) note: Cj1417c, unknown, len: 200 aa;
473	1533	3,7300e+00	Cj1617	chuD	putative haemin uptake system periplasmic	Original (2000) note: Cj1617, chuD, probable haemin
474	845	3,7323e+00	Cj0905c	alr	alanine racemase	Original (2000) note: Cj0905c, alr, probable alanine
475	528	3,7341e+00	Cj0563	-	hypothetical protein Cj0563	Original (2000) note: Cj0563, unknown, len: 200 aa;
476	1462	3,7346e+00	Cj1543	-	putative allophanate hydrolase subunit 2	Original (2000) note: Cj1543, unknown, len: 321 aa;
477	116	3,7369e+00	Cj0126c	-	conserved hypothetical protein Cj0126c	Original (2000) note: Cj0126c, unknown, len: 153 aa;
478	1137	3,7423e+00	Cj1203c	-	putative integral membrane protein	Original (2000) note: Cj1203c, probable integral
479	836	3,7445e+00	Cj0896c	pheT	phenylalanyl-tRNA synthetase beta chain	Original (2000) note: Cj0896c, pheT, probable
480	751	3,7447e+00	Cj0804	pyrD	dihydroorotate dehydrogenase	Original (2000) note: Cj0804, pyrD, probable
481	1410	3,7506e+00	Cj1484c	-	putative membrane protein	Original (2000) note: Cj1484c, probable membrane
482	1109	3,7533e+00	Cj1175c	argS	arginyl-tRNA synthetase	Original (2000) note: Cj1175c, argS, arginyl-tRNA
483	1385	3,7545e+00	Cj1458c	thiL	putative thiamin-monophosphate kinase	Original (2000) note: Cj1458c, thiL, possible
484	1422	3,7568e+00	Cj1496c	-	putative periplasmic protein	Original (2000) note: Cj1496c, probable periplasmic
485	494	3,7573e+00	Cj0529c	-	putative aminodeoxychorismate lyase family	Original (2000) note: Cj0529c, unknown, len: 333 aa;
486	1168	3,7573e+00	Cj1234	glyS	glycyl-tRNA synthetase beta chain	Original (2000) note: Cj1234, glyS, probable
487	1272	3,7587e+00	Cj1341c	maf6	motility accessory factor (function unknown)	Original (2000) note: Cj1341c, unknown, len: 607 aa;
488	219	3,7600e+00	Cj0246c	-	putative MCP-domain signal transduction protein	Original (2000) note: Cj0246c, probable MCP-domain
489	608	3,7607e+00	Cj0644	-	putative TatD-related deoxyribonuclease protein	Original (2000) note: Cj0644, unknown, len: 271 aa;
490	1241	3,7645e+00	Cj1308	-	putative acyl carrier protein	Original (2000) note: Cj1308, acpP4, possible acyl
491	1502	3,7661e+00	Cj1586	cgb	single domain haemoglobin	Original (2000) note: Cj1586, probable bacterial
492	1451	3,7663e+00	Cj1532	-	putative periplasmic protein	Original (2000) note: Cj1532, possible periplasmic
493	1429	3,7666e+00	Cj1504c	selD	putative selenide,water dikinase	Original (2000) note: Cj1504c, selD, probable
494	716	3,7726e+00	Cj0769c	flgA	putative flagellar protein FlgA	Original (2000) note: Cj0769c, probable periplasmic
495	1524	3,7762e+00	Cj1608	-	putative two-component regulator	Original (2000) note: Cj1608, possible two-component
496	1506	3,7770e+00	Cj1590	infA	translation initiation factor IF-1	Original (2000) note: Cj1590, infA, probable
497	717	3,7811e+00	Cj0770c	-	putative NLPA family lipoprotein	Original (2000) note: Cj0770c, probable periplasmic
498	104	3,7820e+00	Cj0114	-	putative periplasmic protein	Original (2000) note: Cj0114, possible periplasmic
499	1167	3,7828e+00	Cj1233	-	putative HAD-superfamily hydrolase	Original (2000) note: Cj1233, probable
500	924	3,7865e+00	Cj0987c	-	putative MFS (Major Facilitator Superfamily)	Original (2000) note: Cj0987c, probable integral
501	1044	3,7918e+00	Cj1108	clpA	ATP-dependent Clp protease ATP-binding subunit	Original (2000) note: Cj1108, clpA, probable
502	788	3,7936e+00	Cj0841c	mobB	putative molybdopterin-guanine dinucleotide	Original (2000) note: Cj0841c, probable ATP/GTP
503	1639	3,7937e+00	Cj1726c	metA	homoserine O-succinyltransferase	Original (2000) note: Cj1726c, metA, probable
504	534	3,7973e+00	Cj0569	-	hypothetical protein Cj0569	Original (2000) note: Cj0569, unknown, len: 289 aa;
505	759	3,8029e+00	Cj0812	thrC	threonine synthase. Functional	Updated (2006) note: Characterised within
506	560	3,8068e+00	Cj0595c	nth	endonuclease III	Original (2000) note: Cj0595c, nth, probable
507	1020	3,8086e+00	Cj1084c	-	putative ATP/GTP-binding protein	Original (2000) note: Cj1084c, possible
508	1141	3,8103e+00	Cj1207c	-	putative lipoprotein thiredoxin	Original (2000) note: Cj1207c, possible lipoprotein
509	1390	3,8166e+00	Cj1463	flgJ	hypothetical protein Cj1463	Original (2000) note: Cj1463, unknown, len: 113 aa;
510	1169	3,8192e+00	Cj1235	-	putative peptidase M23 family protein	Original (2000) note: Cj1235, probable periplasmic
511	635	3,8228e+00	Cj0679	kdpD	truncated KdpD protein	Original (2000) note: Cj0679, kdpD', truncated KdpD
512	796	3,8254e+00	Cj0849c	-	conserved hypothetical protein Cj0849c	Original (2000) note: Cj0849c, unknown, len: 719 aa;
513	162	3,8268e+00	Cj0174c	cfbpB	putative iron-uptake ABC transport system	Original (2000) note: Cj0174c, possible iron-uptake
514	864	3,8294e+00	Cj0925	rpiB	ribose 5-phosphate isomerase	Original (2000) note: Cj0925, rpiB, probable ribose
515	229	3,8294e+00	Cj0256	-	putative sulfatase family protein	Original (2000) note: Cj0256, probable integral
516	688	3,8345e+00	Cj0732	-	ABC transport system ATP-binding protein	Original (2000) note: Cj0732, probable ABC transport
517	1219	3,8355e+00	Cj1286c	upp	uracil phosphoribosyltransferase	Original (2000) note: Cj1286c, upp, probable uracil
518	1463	3,8356e+00	Cj1544c	-	putative integral membrane protein	Original (2000) note: Cj1544c, probable integral
519	1209	3,8422e+00	Cj1275c	-	putative peptidase M23 family protein	Original (2000) note: Cj1275c, probable periplasmic
520	564	3,8435e+00	Cj0599	-	putative OmpA family membrane protein	Original (2000) note: Cj0599, probable periplasmic
521	489	3,8438e+00	Cj0524	-	hypothetical protein Cj0524	Original (2000) note: Cj0524, unknown, len: 233 aa;
522	1577	3,8444e+00	Cj1662	-	putative integral membrane protein	Original (2000) note: Cj1662, probable integral
523	1332	3,8449e+00	Cj1404	nadD	putative nicotinate-nucleotide	Original (2000) note: Cj1404, unknown, len: 181 aa;
524	747	3,8460e+00	Cj0800c	-	putative ATPase	Original (2000) note: Cj0800c, unknown, len: 619 aa;
525	832	3,8466e+00	Cj0892c	-	putative periplasmic protein	Original (2000) note: Cj0892c, probable periplasmic
526	920	3,8468e+00	Cj0983	-	putative lipoprotein	Original (2000) note: Cj0983, probable
527	487	3,8486e+00	Cj0522	-	putative Na+/Pi cotransporter protein	Original (2000) note: Cj0522, possible membrane
528	1192	3,8486e+00	Cj1258	-	putative phosphotyrosine protein phosphatase	Original (2000) note: Cj1258, possible
529	232	3,8534e+00	Cj0259	pyrC	dihydroorotase	Original (2000) note: Cj0259, pyrC, probable
530	1144	3,8567e+00	Cj1210	-	putative integral membrane protein	Original (2000) note: Cj1210, probable integral
531	576	3,8569e+00	Cj0611c	-	putative acyltransferase family protein	Original (2000) note: Cj0611c, probable
532	928	3,8569e+00	Cj0991c	-	putative oxidoreductase ferredoxin-type electron	Original (2000) note: Cj0991c, probable
533	365	3,8570e+00	Cj0396c	-	putative lipoprotein	Original (2000) note: Cj0396c, probable lipoprotein,
534	749	3,8577e+00	Cj0802	cysS	cysteinyl-tRNA synthetase	Original (2000) note: Cj0802, cysS, probable
535	316	3,8648e+00	Cj0346	trpD (trpGD)	anthranilate synthase component II	Original (2000) note: Cj0346, trpD (trpGD),probable
536	273	3,8649e+00	Cj0303c	modA	putative molybdate-binding lipoprotein	Original (2000) note: Cj0303c, modA, probable
537	725	3,8669e+00	Cj0778	peb2	major antigenic peptide PEB2	Original (2000) note: Cj0778, peb2, major antigenic
538	92	3,8687e+00	Cj0102	atpF	ATP synthase F0 sector B' subunit	Original (2000) note: Cj0102, atpF', probable ATP
539	1354	3,8713e+00	Cj1426c	-	putative methyltransferase family protein	Original (2000) note: Cj1426c, unknown, len: 283 aa;
540	1485	3,8722e+00	Cj1569c	nuoK	NADH dehydrogenase I chain K	Original (2000) note: Cj1569c, nuoK, probable NADH
541	793	3,8740e+00	Cj0846	-	putative metallophosphoesterase	Original (2000) note: Cj0846, probable integral
542	599	3,8761e+00	Cj0635	-	putative holliday junction resolvase	Original (2000) note: Cj0635, unknown, len: 127 aa;
543	1595	3,8830e+00	Cj1681c	cysQ	CysQ protein homolog	Original (2000) note: Cj1681c, cysQ, probable cysQ
544	156	3,8833e+00	Cj0167c	-	putative integral membrane protein	Original (2000) note: Cj0167c, probable integral
545	155	3,8836e+00	Cj0166	miaA	tRNA delta(2)-isopentenylpyrophosphate	Original (2000) note: Cj0166, miaA, probable tRNA
546	745	3,8850e+00	Cj0798c	ddlA	D-alanine--D-alanine ligase	Original (2000) note: Cj0798c, ddlA, possible
547	1085	3,8901e+00	Cj1151c	hldD	ADP-glyceromanno-heptose 6-epimerase	Original (2000) note: Cj1151c, waaD, probable
548	389	3,8903e+00	Cj0420	-	putative periplasmic protein	Original (2000) note: Cj0420, probable periplasmic
549	612	3,8918e+00	Cj0648	-	putative membrane protein	Original (2000) note: Cj0648, unknwn, len: 171 aa;
550	1364	3,8954e+00	Cj1436c	-	aminotransferase	Original (2000) note: Cj1436c, probable
551	285	3,8962e+00	Cj0315	-	putative HAD-superfamily hydrolase, subfamily	Original (2000) note: Cj0315, unknown, len: 255 aa;
552	879	3,9026e+00	Cj0940c	glnP	putative glutamine transport system permease	Original (2000) note: Cj0940c, glnP, probable
553	1482	3,9031e+00	Cj1566c	nuoN	NADH dehydrogenase I chain N	Original (2000) note: Cj1566c, nuoN, probable NADH
554	1111	3,9032e+00	Cj1177c	gmk	guanylate kinase	Original (2000) note: Cj1177c, gmk, probable
555	1559	3,9042e+00	Cj1643	-	putative periplasmic protein	Original (2000) note: Cj1643, probable periplasmic
556	1515	3,9150e+00	Cj1599	hisB	imidazoleglycerol-phosphate	Original (2000) note: Cj1599, hisB, probable
557	1306	3,9172e+00	Cj1375	-	putative multidrug efflux transporter	Original (2000) note: Cj1375, probable efflux
558	1203	3,9191e+00	Cj1269c	amiA	N-acetylmuramoyl-L-alanine amidase	Original (2000) note: Cj1269c, amiA, probable
559	903	3,9220e+00	Cj0964	-	putative periplasmic protein	Original (2000) note: Cj0964, probable periplasmic
560	546	3,9237e+00	Cj0581	nudH	putative NUDIX hydrolase family protein	Original (2000) note: Cj0581, possible NTPase, len:
561	609	3,9292e+00	Cj0645	-	putative secreted transglycosylase	Original (2000) note: Cj0645, possible secreted
562	986	3,9322e+00	Cj1049c	-	putative LysE family transporter protein	Original (2000) note: Cj1049c, probable integral
563	100	3,9355e+00	Cj0110	exbD3	putative exbD/tolR family transport protein	Original (2000) note: Cj0110, exbD3, probable
564	28	3,9362e+00	Cj0028	recJ	putative single-stranded-DNA-specific	Original (2000) note: Cj0028, recJ, probable
565	1309	3,9377e+00	Cj1378	selA	L-seryl-tRNA(SeC) selenium transferase	Original (2000) note: Cj1378, selA, probable
566	240	3,9377e+00	Cj0267c	-	putative integral membrane protein	Original (2000) note: Cj0267c, probable integral
567	671	3,9499e+00	Cj0715	-	transthyretin-like periplasmic protein	Original (2000) note: Cj0715, transthyretin-like
568	206	3,9515e+00	Cj0232c	-	putative integral membrane protein	Original (2000) note: Cj0232c, probable integral
569	181	3,9540e+00	Cj0193c	tig	trigger factor (peptidyl-prolyl cis /trans	Original (2000) note: Cj0193c, tig, trigger factor
570	277	3,9544e+00	Cj0307	bioA	adenosylmethionine-8-amino-7-oxononanoate	Original (2000) note: Cj0307, bioA, probable
571	426	3,9581e+00	Cj0459c	-	hypothetical protein Cj0459c	Original (2000) note: Cj0459c, unknown, len: 88 aa;
572	877	3,9592e+00	Cj0938c	aas	putative 2-acylglycerophosphoethanolamine	Original (2000) note: Cj0938c, aas, probable
573	1479	3,9597e+00	Cj1563c	-	putative transcriptional regulator	Original (2000) note: Cj1563c, probable
574	592	3,9620e+00	Cj0627	hypA	hydrogenase expression/formation protein	Original (2000) note: Cj0627, hypA, probable
575	828	3,9640e+00	Cj0888c	-	ABC transport system ATP-binding protein	Original (2000) note: Cj0888c, ABC transport system
576	978	3,9716e+00	Cj1041c	-	putative periplasmic ATP/GTP-binding protein	Original (2000) note: Cj1041c, probable periplasmic
577	929	3,9726e+00	Cj0992c	-	oxygen-independent coproporphyrinogen III	Original (2000) note: Cj0992c, hemN, probable
578	977	3,9727e+00	Cj1040c	-	putative MFS (Major Facilitator Superfamily)	Original (2000) note: Cj1040c, probable
579	846	3,9768e+00	Cj0906c	-	putative periplasmic protein	Original (2000) note: Cj0906c, probable periplasmic
580	807	3,9783e+00	Cj0860	-	putative integral membrane protein	Updated (2006) note: Ten probable transmembrane
581	704	3,9786e+00	Cj0757	hrcA	putative heat shock regulator	Original (2000) note: Cj0757, hrcA, possible heat
582	1041	3,9792e+00	Cj1105	smpB	small protein B homolog	Original (2000) note: Cj1105, smpB, small protein B
583	47	3,9794e+00	Cj0054c	-	putative lysine decarboxylase family protein	Original (2000) note: Cj0054c, unknown, len: 201 aa;
584	432	3,9812e+00	Cj0465c	ctb	group III truncated haemoglobin	Original (2000) note: Cj0465c, unknown, len: 127 aa;
585	945	3,9819e+00	Cj1008c	aroB	3-dehydroquinate synthase	Original (2000) note: Cj1008c, aroB, probable
586	436	3,9822e+00	Cj0469	-	amino-acid ABC transporter ATP-binding protein	Original (2000) note: Cj0469, probable amino-acid
587	359	3,9823e+00	Cj0390	-	putative transmembrane protein	Original (2000) note: Cj0390, possible transmembrane
588	1082	3,9843e+00	Cj1148	waaF	heptosyltransferase II	Original (2000) note: Cj1148, waaF, probable
589	61	3,9869e+00	Cj0068	pspA	protease	Original (2000) note: Cj0068, pspA, probable
590	1040	3,9909e+00	Cj1104	ispE	putative	Original (2000) note: Cj1104, unknown, len: 255 aa;
591	605	3,9913e+00	Cj0641	-	putative inorganic polyphosphate/ATP-NAD kinase	Original (2000) note: Cj0641, unknown, len: 286 aa;
592	1500	3,9958e+00	Cj1584c	-	putative peptide ABC-transport system periplasmic	Original (2000) note: Cj1584c, probable peptide
593	283	3,9967e+00	Cj0313	-	putative integral membrane protein	Original (2000) note: Cj0313, probable integral
594	1525	3,9992e+00	Cj1609	-	putative sulfate adenylyltransferase	Original (2000) note: Cj1609, possible sulfate
595	1042	4,0080e+00	Cj1106	-	putative periplasmic thioredoxin	Original (2000) note: Cj1106, possible periplasmic
596	478	4,0081e+00	Cj0512	purC	phosphoribosylaminoimidazole-succinocarboxamide	Original (2000) note: Cj0512, purC, probable
597	797	4,0139e+00	Cj0850c	-	putative MFS (Major Facilitator Superfamily)	Original (2000) note: Cj0850c, transmembrane
598	1365	4,0157e+00	Cj1437c	-	aminotransferase	Original (2000) note: Cj1437c, probable
599	51	4,0187e+00	Cj0058	-	putative peptidase C39 family protein	Original (2000) note: Cj0058, possible periplasmic
600	1070	4,0206e+00	Cj1134	htrB	putative lipid A biosynthesis lauroyl	Original (2000) note: Cj1134, htrB, probable lipid A
601	25	4,0208e+00	Cj0025c	-	putative sodium:dicarboxylate family	Original (2000) note: Cj0025c, probable
602	106	4,0221e+00	Cj0116	fabD	malonyl CoA-acyl carrier protein transacylase	Original (2000) note: Cj0116, fabD, probable malonyl
603	170	4,0234e+00	Cj0182	-	putative transmembrane transport protein	Original (2000) note: Cj0182, probable transmembrane
604	801	4,0234e+00	Cj0854c	-	putative periplasmic protein	Original (2000) note: Cj0854c, probable periplasmic
605	230	4,0237e+00	Cj0257	dgkA	diacylglycerol kinase	Original (2000) note: Cj0257, dgkA, probale
606	1093	4,0264e+00	Cj1159c	-	small hydrophobic protein	Original (2000) note: Cj1159c, small hydrophobic
607	343	4,0266e+00	Cj0374	-	conserved hypothetical protein Cj0374	Original (2000) note: Cj0374, unknown, len: 163 aa;
608	1229	4,0290e+00	Cj1296	-	hypothetical protein Cj1296	Original (2000) note: Cj1296, unknown, len: 119 aa;
609	838	4,0316e+00	Cj0898	-	putative histidine triad (HIT) family protein	Original (2000) note: Cj0898, HIT-family
610	1564	4,0321e+00	Cj1648	-	putative ABC transport system periplasmic	Original (2000) note: Cj1648, possible ABC transport
611	484	4,0377e+00	Cj0518	htpG	hsp90 family heat shock protein	Original (2000) note: Cj0518, htpG, probable hsp90
612	905	4,0390e+00	Cj0967	-	putative periplasmic protein	Original (2000) note: Cj0967, possible periplasmic
613	121	4,0396e+00	Cj0131	-	putative peptidase M23 family protein	Original (2000) note: Cj0131, probable periplasmic
614	1274	4,0396e+00	Cj1343c	-	putative periplasmic protein	Original (2000) note: Cj1343c, probable periplasmic
615	690	4,0428e+00	Cj0734c	hisJ	histidine-binding protein precursor	Original (2000) note: Cj0734c, hisJ, probable
616	142	4,0431e+00	Cj0152c	-	putative membrane protein	Original (2000) note: Cj0152c, possible membrane
617	1150	4,0434e+00	Cj1216c	-	hypothetical protein Cj1216c	Original (2000) note: Cj1216c, unknown, len: 67 aa;
618	48	4,0466e+00	Cj0055c	-	conserved hypothetical protein Cj0055c	Original (2000) note: Cj0055c, unknown, len: 274 aa;
619	464	4,0480e+00	Cj0497	-	putative lipoprotein	Original (2000) note: Cj0497, probable
620	1397	4,0485e+00	Cj1471c	ctsE	putative type II protein secretion system E	Original (2000) note: Cj1471c, probable type II
621	1010	4,0485e+00	Cj1074c	-	putative lipoprotein	Original (2000) note: Cj1074c, probable lipoprotein,
622	868	4,0495e+00	Cj0929	-	aminopeptidase	Original (2000) note: Cj0929, pepA, probable
623	186	4,0507e+00	Cj0198c	-	helicase-like protein	Original (2000) note: Cj0198c, unknown, len: 393 aa;
624	1458	4,0510e+00	Cj1539c	-	putative anion-uptake ABC-transport system	Original (2000) note: Cj1539c, possible anion-uptake
625	679	4,0537e+00	Cj0723c	-	putative integral membrane zinc-metalloprotease	Original (2000) note: Cj0723c, probable integral
626	1261	4,0541e+00	Cj1329	-	putative sugar-phosphate nucleotide transferase	Original (2000) note: Cj1329, probable
627	1469	4,0547e+00	Cj1550c	rloH	putative ATP/GTP-binding protein	Original (2000) note: Cj1550c, probable
628	752	4,0550e+00	Cj0805	-	putative zinc protease	Original (2000) note: Cj0805, probable zinc
629	1239	4,0615e+00	Cj1306c	-	hypothetical protein Cj1306c (617 family)	Original (2000) note: Cj1306c, unknown, len: 405 aa;
630	1275	4,0628e+00	Cj1344c	-	putative glycoprotease	Original (2000) note: Cj1344c, probable
631	913	4,0635e+00	Cj0976	-	putative methyltransferase	Original (2000) note: Cj0976, unknown, len: 296 aa;
632	650	4,0654e+00	Cj0694	-	putative periplasmic protein	Original (2000) note: Cj0694, probable periplasmic
633	804	4,0663e+00	Cj0857c	moeA	putative molybdopterin biosynthesis protein	Original (2000) note: Cj0857c, moeA, possible
634	696	4,0686e+00	Cj0740	-	hypothetical protein Cj0740	Original (2000) note: Cj0740, unknown, len: 54 aa;
635	221	4,0701e+00	Cj0248	-	hypothetical protein Cj0248	Original (2000) note: Cj0248, unknown, len: 285 aa;
636	520	4,0746e+00	Cj0555	-	putative dicarboxylate carrier protein MatC	Original (2000) note: Cj0555, probable integral
637	190	4,0782e+00	Cj0202c	-	hypothetical protein Cj0202c	Original (2000) note: Cj0202c, unknown, len: 113 aa.
638	1421	4,0800e+00	Cj1495c	-	conserved hypothetical protein Cj1495c	Original (2000) note: Cj1495c, unknown, len: 183 aa;
639	127	4,0808e+00	Cj0137	rbfA	putative ribosome-binding factor A	Original (2000) note: Cj0137, unknown, len: 120 aa;
640	691	4,0823e+00	Cj0735	-	putative periplasmic protein	Original (2000) note: Cj0735, probable periplasmic
641	254	4,0838e+00	Cj0282c	serB	putative phosphoserine phosphatase	Original (2000) note: Cj0282c, serB, possible
642	238	4,0847e+00	Cj0265c	-	putative cytochrome C-type haem-binding	Original (2000) note: Cj0265c, probable cytochrome
643	101	4,0907e+00	Cj0111	-	putative periplasmic protein	Original (2000) note: Cj0111, possible periplasmic
644	989	4,0922e+00	Cj1052c	mutS	putative mismatch repair protein	Original (2000) note: Cj1052c, mutS, possible
645	1379	4,0934e+00	Cj1452	-	putative integral membrane protein	Original (2000) note: Cj1452, possible integral
646	876	4,0959e+00	Cj0937	-	putative integral membrane protein	Original (2000) note: Cj0937, probable integral
647	1027	4,0970e+00	Cj1091c	leuS	leucyl-tRNA synthetase	Original (2000) note: Cj1091c, leuS, probable
648	1136	4,0972e+00	Cj1202	metF	5,10-methylenetetrahydrofolate reductase	Original (2000) note: Cj1202, metF, probable
649	1059	4,1014e+00	Cj1123c	pglD	acetyltransferase	Original (2000) note: Cj1123c, wlaI, pglD, possible
650	1232	4,1040e+00	Cj1299	acpP2	putative acyl carrier protein	Original (2000) note: Cj1299, acpP2, probable acyl
651	621	4,1083e+00	Cj0661c	era	GTP-binding protein Era homolog	Original (2000) note: Cj0661c, era, GTP-binding
652	228	4,1124e+00	Cj0255c	exoA	exodeoxyribonuclease	Original (2000) note: Cj0255c, probable
653	980	4,1135e+00	Cj1043c	-	putative thiamine-phosphate pyrophosphorylase	Original (2000) note: Cj1043c, possible transferase,
654	164	4,1142e+00	Cj0176c	-	putative lipoprotein	Original (2000) note: Cj0176c, probable lipoprotein,
655	1326	4,1148e+00	Cj1398	feoB	ferrous iron transport protein	Original (2000) note: Cj1398, feoB, probable ferrous
656	935	4,1165e+00	Cj0998c	-	putative periplasmic protein	Original (2000) note: Cj0998c, probable periplasmic
657	1108	4,1170e+00	Cj1174	-	putative efflux protein (multidrug resistance	Original (2000) note: Cj1174, possible efflux
658	1547	4,1176e+00	Cj1631c	-	conserved hypothetical protein Cj1631c	Original (2000) note: Cj1631c, unknown, len: 289 aa;
659	1489	4,1186e+00	Cj1573c	nuoG	putative NADH dehydrogenase I chain G	Original (2000) note: Cj1573c, nuoG, probable NADH
660	873	4,1213e+00	Cj0934c	-	putative sodium:amino-acid symporter family	Original (2000) note: Cj0934c, probable
661	1178	4,1283e+00	Cj1244	-	putative radical SAM domain protein	Original (2000) note: Cj1244, unknown, len: 300 aa;
662	866	4,1290e+00	Cj0927	apt	adenine phosphoribosyltransferase	Original (2000) note: Cj0927, apt, probable adenine
663	750	4,1310e+00	Cj0803	msbA	lipid export ABC transport protein	Original (2000) note: Cj0803, msbA, probable lipid
664	1499	4,1342e+00	Cj1583c	-	putative peptide ABC-transport system permease	Original (2000) note: Cj1583c, probable peptide
665	1296	4,1346e+00	Cj1365c	-	putative secreted serine protease	Original (2000) note: Cj1365c, probable secreted
666	1087	4,1347e+00	Cj1153	-	putative periplasmic cytochrome C	Original (2000) note: Cj1153, probable periplasmic
667	943	4,1369e+00	Cj1006c	-	putative MiaB-like tRNA modifying enzyme	Original (2000) note: Cj1006c, unknown, len: 416 aa;
668	1069	4,1389e+00	Cj1133	waaC	heptosyltransferase I	Original (2000) note: Cj1133, waaC, probable
669	761	4,1406e+00	Cj0814	-	hypothetical protein Cj0814. Functional	Original (2000) note: Cj0814, unknown, len: 251 aa;
670	1026	4,1414e+00	Cj1090c	-	putative lipoprotein	Original (2000) note: Cj1090c, probable lipoprotein,
671	1157	4,1467e+00	Cj1223c	dccR	two-component regulator	Original (2000) note: Cj1223c, probable
672	1454	4,1473e+00	Cj1535c	pgi	putative glucose-6-phosphate isomerase	Original (2000) note: Cj1535c, pgi, possible
673	732	4,1494e+00	Cj0785	napD	NapD protein homolog	Original (2000) note: Cj0785, napD, possible napD
674	263	4,1514e+00	Cj0293	surE	multifunctional protein SurE homolog	Original (2000) note: Cj0293, surE, SurE protein
675	613	4,1515e+00	Cj0649	-	putative OstA family protein	Original (2000) note: Cj0649, unknown, len: 153 aa;
676	434	4,1532e+00	Cj0467	-	amino-acid ABC transporter integral membrane	Original (2000) note: Cj0467, probable amino-acid
677	1214	4,1535e+00	Cj1280c	-	putative ribosomal pseudouridine synthase	Original (2000) note: Cj1280c, probable ribosomal
678	1183	4,1568e+00	Cj1249	-	hypothetical protein Cj1249	Original (2000) note: Cj1249, unknown, len: 486 aa;
679	414	4,1584e+00	Cj0447	-	putative NUDIX hydrolase family protein	Original (2000) note: Cj0447, unknown, len: 198 aa;
680	368	4,1590e+00	Cj0399	-	colicin V production protein homolog	Original (2000) note: Cj0399, probable integral
681	361	4,1603e+00	Cj0392c	pyk	pyruvate kinase	Original (2000) note: Cj0392c, pyk, probable
682	673	4,1615e+00	Cj0717	-	putative ArsC family protein	Original (2000) note: Cj0717, unknown, len: aa;
683	1597	4,1617e+00	Cj1684c	-	putative transmembrane transport protein	Original (2000) note: Cj1684c, probable
684	1480	4,1751e+00	Cj1564	-	putative methyl-accepting chemotaxis signal	Original (2000) note: Cj1564, probable
685	575	4,1754e+00	Cj0610c	-	putative periplasmic protein	Original (2000) note: Cj0610c, probable periplasmic
686	212	4,1764e+00	Cj0238	-	putative mechanosensitive ion channel family	Original (2000) note: Cj0238, probable integral
687	707	4,1784e+00	Cj0760	-	hypothetical protein Cj0760	Original (2000) note: Cj0760, unknown, len: 340 aa;
688	96	4,1795e+00	Cj0106	atpG	ATP synthase F1 sector gamma subunit	Original (2000) note: Cj0106, atpG, probable ATP
689	834	4,1804e+00	Cj0894c	ispH	4-hydroxy-3-methylbut-2-enyl diphosphate	Original (2000) note: Cj0894c, lytB, homolog of E.
690	1196	4,1821e+00	Cj1262	racS	two-component sensor (histidine kinase)	Original (2000) note: Cj1262, racS, probable
691	574	4,1828e+00	Cj0609c	-	possible periplasmic protein	Original (2000) note: Cj0609c, possible periplasmic
692	1023	4,1830e+00	Cj1087c	-	putative peptidase	Original (2000) note: Cj1087c, possible periplasmic
693	1471	4,1848e+00	Cj1552c	mloB	conserved hypothetical protein Cj1552c	Original (2000) note: Cj1552c, unknown, len: 488 aa;
694	217	4,1850e+00	Cj0244	rpmI	50s ribosomal protein L35	Original (2000) note: Cj0244, rpmI, 50s ribosomal	rib
695	19	4,1862e+00	Cj0019c	-	putative MCP-domain signal transduction protein	Original (2000) note: Cj0019c, probable MCP-domain
696	1252	4,1882e+00	Cj1319	-	putative nucleotide sugar dehydratase	Original (2000) note: Cj1319, probable nucleotide
697	1311	4,1886e+00	Cj1380	-	putative periplasmic protein	Original (2000) note: Cj1380, probable periplasmic
698	1222	4,1910e+00	Cj1289	-	possible periplasmic protein	Original (2000) note: Cj1289, possible periplasmic
699	1236	4,1969e+00	Cj1303	fabH2	putative 3-oxoacyl-[acyl-carrier-protein]	Original (2000) note: Cj1303, fabH2, probable
700	1634	4,2019e+00	Cj1721c	-	putative outer membrane protein	Original (2000) note: Cj1721c, possible outer
701	1154	4,2042e+00	Cj1220	groES	10 kD chaperonin (cpn10)	Original (2000) note: Cj1220, groES, 10 kD
702	1425	4,2074e+00	Cj1500	-	putative integral membrane protein	Original (2000) note: Cj1500, probable integral
703	1065	4,2078e+00	Cj1129c	pglH	GalNAc transferase/polymerase	Original (2000) note: Cj1129c, wlaC, capM, probable
704	1566	4,2105e+00	Cj1650	-	hypothetical protein Cj1650	Original (2000) note: Cj1650, unknown, len: 166 aa;
705	966	4,2111e+00	Cj1029c	mapA	putative liproprotein	Original (2000) note: Cj1029c, mapA, probable
706	1133	4,2136e+00	Cj1199	-	putative iron/ascorbate-dependent oxidoreductase	Original (2000) note: Cj1199, probable
707	1544	4,2172e+00	Cj1628	exbB2	putative exbB/tolQ family transport protein	Original (2000) note: Cj1628, exbB2, probable
708	1244	4,2182e+00	Cj1311	pseF	putative acylneuraminate cytidylyltransferase	Original (2000) note: Cj1311, neuA2, probable
709	120	4,2196e+00	Cj0130	tyrA	putative prephenate dehydrogenase	Original (2000) note: Cj0130, tyrA, probable
710	1520	4,2236e+00	Cj1604	hisI	phosphoribosyl-AMP cyclohydrolase/	Original (2000) note: Cj1604, hisI, probable
711	147	4,2256e+00	Cj0157c	-	putative integral membrane protein	Original (2000) note: Cj0157c, probable integral
712	1257	4,2257e+00	Cj1324	-	hypothetical protein Cj1324	Original (2000) note: Cj1324, unknown, len: 373 aa;
713	297	4,2267e+00	Cj0327	-	putative endoribonuclease L-PSP family protein	Original (2000) note: Cj0327, unknown, len: 116 aa;
714	1206	4,2284e+00	Cj1272c	spoT	putative guanosine-3',5'-bis(diphosphate)	Original (2000) note: Cj1272c, spoT, probable
715	648	4,2306e+00	Cj0692c	-	putative membrane protein	Original (2000) note: Cj0692c, possible membrane
716	532	4,2327e+00	Cj0567	-	hypothetical protein Cj0567	Original (2000) note: Cj0567, unknown, len: 37 aa;
717	1227	4,2347e+00	Cj1294	pseC	C4 aminotransferase specific for PseB product	Original (2000) note: Cj1294, probable
718	1160	4,2391e+00	Cj1226c	-	putative two-component sensor (histidine kinase)	Original (2000) note: Cj1226c, probable
719	88	4,2396e+00	Cj0098	fmt	methionyl-tRNA formyltransferase	Original (2000) note: Cj0098, fmt, probable
720	523	4,2457e+00	Cj0558c	proA	gamma-glutamyl phosphate reductase	Original (2000) note: Cj0558c, proA, gamma-glutamyl
721	685	4,2460e+00	Cj0729	-	putative type I phosphodiesterase/nucleotide	Original (2000) note: Cj0729, unknown, len: 269 aa;
722	1521	4,2465e+00	Cj1605c	dapD	putative 2,3,4,5-tetrahydropyridine-2-carboxylate	Updated (2006) note: Identity score with Escherichia
723	1428	4,2471e+00	Cj1503c	putA	putative proline	Original (2000) note: Cj1503c, putA, possible
724	720	4,2498e+00	Cj0773c	-	putative binding-protein dependent transport	Original (2000) note: Cj0773c, probable
725	581	4,2530e+00	Cj0616	pstB	phosphate transport ATP-binding protein	Original (2000) note: Cj0616, pstB, probable
726	280	4,2545e+00	Cj0310c	-	putative efflux protein	Original (2000) note: Cj0310c, possible efflux
727	1273	4,2562e+00	Cj1342c	maf7	motility accessory factor (function unknown)	Original (2000) note: Cj1342c, unknown, len: 413 aa;
728	507	4,2569e+00	Cj0542	hemA	glutamyl-tRNA reductase	Original (2000) note: Cj0542, hemA, probable
729	835	4,2575e+00	Cj0895c	aroA	3-phosphoshikimate 1-carboxyvinyltransferase	Original (2000) note: Cj0895c,
730	1495	4,2579e+00	Cj1579c	nuoA	NADH dehydrogenase I chain A	Original (2000) note: Cj1579c, nuoA, probable NADH
731	861	4,2623e+00	Cj0922c	pebC	ABC-type amino-acid transporter ATP-binding	Original (2000) note: Cj0922c, pebC, probable
732	1211	4,2667e+00	Cj1277c	-	putative ABC transporter ATP-binding protein	Original (2000) note: Cj1277c, probable ABC
733	638	4,2671e+00	Cj0682	-	hypothetical protein Cj0682	Original (2000) note: Cj0682, unknown, len: 80 aa;
734	330	4,2690e+00	Cj0361	lspA	lipoprotein signal peptidase	Original (2000) note: Cj0361, lspA, probable
735	1403	4,2695e+00	Cj1477c	-	putative hydrolase	Original (2000) note: Cj1477c, probable
736	950	4,2712e+00	Cj1013c	-	putative cytochrome C biogenesis protein	Original (2000) note: Cj1013c, probable membrane
737	1584	4,2736e+00	Cj1669c	-	putative ATP-dependent DNA ligase	Original (2000) note: Cj1669c, probable
738	535	4,2752e+00	Cj0570	-	putative ATP/GTP binding protein	Original (2000) note: Cj0570, probable ATP/GTP
739	1234	4,2791e+00	Cj1301	-	hypothetical protein Cj1301	Original (2000) note: Cj1301, unknown, len: 138 aa;
740	1445	4,2800e+00	Cj1522c	-	putative CRISPR-associated protein	Original (2000) note: Cj1522c, unknown, len: 296 aa;
741	895	4,2849e+00	Cj0956c	trmE	putative tRNA modification GTPase	Original (2000) note: Cj0956c, thdF, probable
742	299	4,2928e+00	Cj0329c	plsX	putative fatty acid/phospholipid synthesis	Original (2000) note: Cj0329c, plsX, probable fatty
743	1504	4,2955e+00	Cj1588c	-	putative MFS (Major Facilitator Superfamily)	Original (2000) note: Cj1588c, probable
744	1304	4,2986e+00	Cj1373	-	putative ntegral membrane protein	Original (2000) note: Cj1373, probable integral
745	771	4,3004e+00	Cj0824	uppS	undecaprenyl diphosphate synthase	Original (2000) note: Cj0824, uppS, probable
746	510	4,3015e+00	Cj0545	hemC	porphobilinogen deaminase	Original (2000) note: Cj0545, hemC, probable
747	1571	4,3023e+00	Cj1655c	nhaA1	Na(+)/H(+) antiporter	Original (2000) note: Cj1655c, nhaA1, probable
748	1030	4,3035e+00	Cj1094c	-	putative preprotein translocase protein	Original (2000) note: Cj1094c, probable membrane
749	1327	4,3061e+00	Cj1399c	hydA2	putative Ni/Fe-hydrogenase small subunit	Original (2000) note: Cj1399c, hydA2, probable
750	1400	4,3068e+00	Cj1474c	ctsD	putative type II protein secretion system D	Original (2000) note: Cj1474c, probable type II
751	1140	4,3105e+00	Cj1206c	ftsY	putative signal recognition particle protein	Original (2000) note: Cj1206c, ftsY, probable signal
752	375	4,3112e+00	Cj0406c	-	putative lipoprotein	Original (2000) note: Cj0406c, probable lipoprotein,
753	1164	4,3135e+00	Cj1230	hspR	heat shock transcriptional regulator	Original (2000) note: Cj1230, hspR, possible heat
754	1165	4,3193e+00	Cj1231	kefB	putative glutathione-regulated potassium-efflux	Original (2000) note: Cj1231, kefB, probable
755	1094	4,3198e+00	Cj1160c	-	putative membrane protein	Original (2000) note: Cj1160c, small hydrophobic
756	1009	4,3210e+00	Cj1073c	lon	ATP-dependent protease La	Original (2000) note: Cj1073c, lon, ATP-dependent
757	480	4,3250e+00	Cj0514	purQ	phosphoribosylformylglycinamidine synthase I	Original (2000) note: Cj0514, purQ, probable
758	951	4,3292e+00	Cj1014c	livF	branched-chain amino-acid ABC transport system	Original (2000) note: Cj1014c, livF, probable
759	201	4,3309e+00	Cj0227	argD	putative acetylornithine/succinyldiaminopimelate	Original (2000) note: Cj0227, argD, probable
760	1210	4,3309e+00	Cj1276c	-	putative integral membrane protein	Original (2000) note: Cj1276c, probable integral
761	1135	4,3349e+00	Cj1201	metE	5-methyltetrahydropteroyltriglutamate--	Original (2000) note: Cj1201, metE, probable
762	686	4,3382e+00	Cj0730	-	putative ABC transport system permease	Original (2000) note: Cj0730, probable ABC transport
763	1243	4,3391e+00	Cj1310c	-	hypothetical protein Cj1310c (617 family)	Original (2000) note: Cj1310c, unknown, len: 404 aa;
764	1516	4,3392e+00	Cj1600	hisH	imidazole glycerol phosphate synthase subunit	Original (2000) note: Cj1600, hisH, probable
765	1286	4,3416e+00	Cj1355	ceuE	enterochelin uptake periplasmic binding protein	Original (2000) note: Cj1355, ceuE, probable
766	659	4,3449e+00	Cj0703	-	hypothetical protein Cj0703	Original (2000) note: Cj0703, unknown, len: 178 aa;
767	880	4,3466e+00	Cj0941c	-	putative permease	Original (2000) note: Cj0941c, probable integral
768	1047	4,3471e+00	Cj1111c	-	putative MarC family integral membrane protein	Original (2000) note: Cj1111c, probable integral
769	1439	4,3478e+00	Cj1515c	-	putative decarboxylase	Original (2000) note: Cj1515c, probable
770	286	4,3517e+00	Cj0316	pheA	chorismate mutase/prephenate dehydratase	Original (2000) note: Cj0316, pheA, probable
771	1249	4,3522e+00	Cj1316c	pseA	pseudaminic acid biosynthesis PseA protein	Original (2000) note: Cj1316c, unknown, len: 378 aa;
772	1583	4,3529e+00	Cj1668c	-	putative periplasmic protein	Original (2000) note: Cj1668c, probable periplasmic
773	46	4,3532e+00	Cj0053c	trmU	tRNA	Original (2000) note: Cj0053c, trmU, probable tRNA
774	1423	4,3555e+00	Cj1497c	-	hypothetical protein Cj1497c	Original (2000) note: Cj1497c, unknown, len: 142 aa;
775	1530	4,3565e+00	Cj1614	chuA	haemin uptake system outer membrane receptor	Original (2000) note: Cj1614, chuA, haemin uptake
776	1197	4,3567e+00	Cj1263	recR	recombination protein	Original (2000) note: Cj1263, recR, probable
777	525	4,3588e+00	Cj0560	-	putative MATE family transport protein	Original (2000) note: Cj0560, probable integral
778	537	4,3604e+00	Cj0572	ribA	GTP cyclohydrolase II / 3,4-dihydroxy-2-butanone	Original (2000) note: Cj0572, ribA, probable GTP
779	506	4,3604e+00	Cj0541	-	polyprenyl synthetase	Original (2000) note: Cj0541, probable polyprenyl
780	102	4,3629e+00	Cj0112	tolB	putative TolB precursor protein	Original (2000) note: Cj0112, probable periplasmic
781	339	4,3653e+00	Cj0370	rpsU	30S ribosomal protein S21	Original (2000) note: Cj0370, rpsU, 30S ribosomal	rib
782	756	4,3656e+00	Cj0809c	-	putative hydrolase	Original (2000) note: Cj0809c, possible
783	629	4,3670e+00	Cj0670	rpoN	RNA polymerase sigma-54 factor	Original (2000) note: Cj0670, rpoN, probable RNA
784	991	4,3675e+00	Cj1054c	murC	UDP-N-acetylmuramate--alanine ligase	Original (2000) note: Cj1054c, murC, probable
785	357	4,3679e+00	Cj0388	trpS	tryptophanyl-tRNA synthetase	Original (2000) note: Cj0388, trpS,tryptophanyl-tRNA
786	916	4,3682e+00	Cj0979c	-	putative secreted nuclease	Original (2000) note: Cj0979c, probable secreted
787	1461	4,3730e+00	Cj1542	-	putative allophanate hydrolase subunit 1	Original (2000) note: Cj1542, unknown, len: 246 aa;
788	595	4,3743e+00	Cj0631c	-	putative ribonuclease	Original (2000) note: Cj0631c, possible
789	1581	4,3770e+00	Cj1666c	-	putative periplasmic protein	Original (2000) note: Cj1666c, probable periplasmic
790	1459	4,3822e+00	Cj1540	-	putative periplasmic protein	Original (2000) note: Cj1540, probable periplasmic
791	1037	4,3864e+00	Cj1101	-	ATP-dependent DNA helicase	Original (2000) note: Cj1101, probable ATP-dependent
792	569	4,3875e+00	Cj0604	-	putative polyphosphate kinase	Original (2000) note: Cj0604, unknown, len: 293 aa;
793	1158	4,3882e+00	Cj1224	-	putative iron-binding protein	Original (2000) note: Cj1224, possible iron-binding
794	708	4,3941e+00	Cj0761	-	hypothetical protein Cj0761	Original (2000) note: Cj0761, unknown, len: aa;
795	401	4,3965e+00	Cj0432c	murD	UDP-N-acetylmuramoylalanine--D-glutamate ligase	Original (2000) note: Cj0432c, murD, probable
796	933	4,3995e+00	Cj0996	ribA	GTP cyclohydrolase II	Original (2000) note: Cj0996, ribA, probable GTP
797	87	4,4004e+00	Cj0097	proB	glutamate 5-kinase	Original (2000) note: Cj0097, proB, possible
798	271	4,4006e+00	Cj0301c	modB	putative molybdenum transport system permease	Original (2000) note: Cj0301c, modB, probable
799	1356	4,4065e+00	Cj1428c	fcl	GDP-L-fucose synthetase	Original (2000) note: Cj1428c, fcl, probable fucose
800	667	4,4081e+00	Cj0711	-	hypothetical protein Cj0711	Original (2000) note: Cj0711, unknown, len: 80 aa;
801	509	4,4088e+00	Cj0544	-	putative integral memnbrane protein	Original (2000) note: Cj0544, probable integral
802	1431	4,4099e+00	Cj1506c	-	putative MCP-type signal transduction protein	Original (2000) note: Cj1506c, probable MCP-type
803	202	4,4135e+00	Cj0228c	pcm	protein-L-isoaspartate O-methyltransferase	Original (2000) note: Cj0228c, pcm, probable
804	370	4,4186e+00	Cj0401	lysS	lysyl-tRNA synthetase	Original (2000) note: Cj0401, lysS, lysyl-tRNA
805	151	4,4212e+00	Cj0161c	moaA	putative molybdenum cofactor biosynthesis protein	Original (2000) note: Cj0161c, moaA, probable
806	616	4,4217e+00	Cj0652	pbpC	penicillin-binding protein	Original (2000) note: Cj0652, pbpC, probable
807	1285	4,4255e+00	Cj1354	ceuD	enterochelin uptake ATP-binding protein	Original (2000) note: Cj1354, ceuD, probable
808	1358	4,4257e+00	Cj1430c	rfbC	putative dTDP-4-dehydrorhamnose 3,5-epimerase	Original (2000) note: Cj1430c, probable
809	922	4,4276e+00	Cj0985c	hipO	hippurate hydrolase	Original (2000) note: Cj0985c, hipO, hippurate
810	1470	4,4281e+00	Cj1551c	hsdS	putative type I restriction enzyme S protein	Original (2000) note: Cj1551c, probable type I
811	891	4,4332e+00	Cj0952c	-	putative HAMP containing membrane protein	Original (2000) note: Cj0952c, probable membrane
812	1328	4,4341e+00	Cj1400c	fabI	enoyl-[acyl-carrier-protein] reductase [NADH]	Original (2000) note: Cj1400c, fabI, probable
813	1282	4,4355e+00	Cj1351	pldA	phospholipase A	Original (2000) note: Cj1351, pldA, probable
814	425	4,4458e+00	Cj0458c	miaB	putative tRNA 2-methylthioadenosine synthase	Original (2000) note: Cj0458c, unknown, len: 433 aa;
815	294	4,4465e+00	Cj0324	ubiE	ubiquinone/menaquinone biosynthesis	Original (2000) note: Cj0324, ubiE, probable
816	559	4,4476e+00	Cj0594c	-	putative DNA/RNA non-specific endonuclease	Original (2000) note: Cj0594c, probable periplasmic
817	282	4,4491e+00	Cj0312	pth	peptidyl-tRNA hydrolase	Original (2000) note: Cj0312, pth, probable
818	1057	4,4517e+00	Cj1121c	pglE	UDP-4-keto-6-deoxy-GlcNAc C4 aminotransferase	Original (2000) note: Cj1121c, wlaK, pglE, possible
819	1440	4,4523e+00	Cj1516	-	putative periplasmic oxidoreductase	Original (2000) note: Cj1516, probable periplasmic
820	1557	4,4545e+00	Cj1641	murE	UDP-N-acetylmuramoylalanyl-D-glutamate--2,	Original (2000) note: Cj1641,
821	188	4,4545e+00	Cj0200c	-	putative periplasmic protein	Original (2000) note: Cj0200c, probable periplasmic
822	362	4,4547e+00	Cj0393c	mqo	putative malate:quinone oxidoreductase	Original (2000) note: Cj0393c, possible
823	145	4,4557e+00	Cj0155c	rpmE	50S ribosomal protein L31	Original (2000) note: Cj0155c, rpmE, probable 50S	rib
824	1245	4,4612e+00	Cj1312	pseG	nucleotidase specific for PseC	Original (2000) note: Cj1312, possible flagellar
825	1335	4,4626e+00	Cj1407c	-	putative phospho-sugar mutase	Original (2000) note: Cj1407c, probable
826	419	4,4655e+00	Cj0452	dnaQ	exonuclease, dna polymerase III epsilon subunit	Original (2000) note: Cj0452, dnaQ,
827	766	4,4692e+00	Cj0819	-	small hydrophobic protein	Original (2000) note: Cj0819, small hydrophobic
828	973	4,4701e+00	Cj1036c	-	conserved hypothetical protein Cj1036c	Original (2000) note: Cj1036c, possible
829	327	4,4713e+00	Cj0357c	-	putative integral membrane protein	Original (2000) note: Cj0357c, probable integral
830	139	4,4726e+00	Cj0149c	hom	homoserine dehydrogenase	Original (2000) note: Cj0149c, hom, probable
831	350	4,4734e+00	Cj0381c	pyrF	orotidine 5'-phosphate decarboxylase	Original (2000) note: Cj0381c, pyrF, probable
832	1353	4,4783e+00	Cj1425c	hddA	putative D-glycero-D-manno-heptose 7-phosphate	Original (2000) note: Cj1425c, possible sugar
833	292	4,4790e+00	Cj0322	perR	peroxide stress regulator	Original (2000) note: Cj0322, perR, regulator of
834	1089	4,4792e+00	Cj1155c	-	putative cation-transporting ATPase	Original (2000) note: Cj1155c, probable
835	1	4,4816e+00	Cj0001	dnaA	chromosomal replication initiator protein	Original (2000) note: Cj0001, dnaA, probable
836	972	4,4822e+00	Cj1035c	ate	putative arginyl-tRNA-protein transferase	Original (2000) note: Cj1035c, possible transferase,
837	113	4,4857e+00	Cj0123c	-	putative tRNA-dihydrouridine synthase	Original (2000) note: Cj0123c, possible
838	279	4,4887e+00	Cj0309c	-	putative efflux protein	Original (2000) note: Cj0309c, probable efflux
839	952	4,4893e+00	Cj1015c	livG	branched-chain amino-acid ABC transport system	Original (2000) note: Cj1015c, livG, probable
840	267	4,4912e+00	Cj0297c	panC	pantoate--beta-alanine ligase	Original (2000) note: Cj0297c, panC, probable
841	1247	4,4950e+00	Cj1314c	hisF	imidazole glycerol phosphate synthase subunit	Original (2000) note: Cj1314c, probable cyclase,len:
842	244	4,4954e+00	Cj0271	-	bacterioferritin comigratory protein homolog	Original (2000) note: Cj0271, bacterioferritin
843	1432	4,4967e+00	Cj1507c	-	putative regulatory protein	Original (2000) note: Cj1507c, unknown, len: 245 aa;
844	1084	4,4969e+00	Cj1150c	hldE	D-beta-D-heptose 7-phosphate	Original (2000) note: Cj1150c, waaE, possible
845	334	4,4976e+00	Cj0365c	cmeC	outer membrane channel protein CmeC (multidrug	Original (2000) note: Cj0365c, possible outer
846	1250	4,5093e+00	Cj1317	pseI	Pse synthetase	Original (2000) note: Cj1317,
847	1051	4,5116e+00	Cj1115c	-	putative phosphatidylserine decarboxylase-related	Original (2000) note: Cj1115c, probable membrane
848	1101	4,5137e+00	Cj1167	ldh	L-lactate dehydrogenase	Original (2000) note: Cj1167, ldh, probable
849	383	4,5163e+00	Cj0414	-	putative oxidoreductase subunit	Original (2000) note: Cj0414, possible
850	1284	4,5163e+00	Cj1353	ceuC	enterochelin uptake permease	Original (2000) note: Cj1353, ceuC, probable
851	1417	4,5164e+00	Cj1491c	-	putative two-component regulator	Original (2000) note: Cj1491c, probable
852	71	4,5197e+00	Cj0079c	cdtA	cytolethal distending toxin A	Original (2000) note: Cj0079c, cdtA, cytolethal
853	302	4,5200e+00	Cj0332c	ndk	nucleoside diphosphate kinase	Original (2000) note: Cj0332c, ndk, probable
854	741	4,5219e+00	Cj0794	-	hypothetical protein Cj0794	Original (2000) note: Cj0794, unknown, len: 426 aa;
855	296	4,5241e+00	Cj0326	serC	phosphoserine aminotransferase	Original (2000) note: Cj0326, serC, probable
856	198	4,5245e+00	Cj0224	argC	N-acetyl-gamma-glutamyl-phosphate reductase	Original (2000) note: Cj0224, argC, probable
857	767	4,5268e+00	Cj0820c	fliP	flagellar biosynthesis protein	Updated (2006) note: PMID:7601828, PMID:14617189;
858	1363	4,5278e+00	Cj1435c	-	putative phosphatase	Original (2000) note: Cj1435c, unknown, len: 211 aa;
859	329	4,5303e+00	Cj0360	glmM	phosphoglucosamine mutase	Original (2000) note: Cj0360, probable phospho-sugar
860	56	4,5335e+00	Cj0063c	-	putative ATP-binding protein	Original (2000) note: Cj0063c, probable ATP-binding
861	1465	4,5388e+00	Cj1546	-	putative transcriptional regulator	Original (2000) note: Cj1546, unknown, len: 115 aa;
862	1012	4,5395e+00	Cj1076	proC	pyrroline-5-carboxylate reductase	Original (2000) note: Cj1076, proC, probable
863	1003	4,5413e+00	Cj1067	pgsA	CDP-diacylglycerol--glycerol-3-phosphate	Original (2000) note: Cj1067, pgsA, probable
864	1325	4,5422e+00	Cj1397	-	putative ferrous iron transport protein	Original (2000) note: Cj1397, unknown, len: 74 aa;
865	392	4,5445e+00	Cj0423	-	putative integral membrane protein	Original (2000) note: Cj0423, probable integral
866	1426	4,5445e+00	Cj1501	-	conserved hypothetical protein Cj1501	Updated (2006) note: Conserved added to product
867	338	4,5452e+00	Cj0369c	-	putative ferredoxin domain-containing integral	Original (2000) note: Cj0369c, ferredoxin
868	415	4,5457e+00	Cj0448c	-	putative MCP-type signal transduction protein	Original (2000) note: Cj0448c, probable MCP-type
869	886	4,5460e+00	Cj0947c	-	putative carbon-nitrogen hydrolase	Original (2000) note: Cj0947c, probable
870	1529	4,5496e+00	Cj1613c	-	putative pyridoxamine 5'-phosphate oxidase	Original (2000) note: Cj1613c, unknown, len: 251 aa;
871	1185	4,5518e+00	Cj1251	-	conserved hypothetical protein Cj1251	Original (2000) note: Cj1251, unknown, len: 150 aa;
872	439	4,5527e+00	Cj0472	secE	preprotein translocase SecE subunit	Original (2000) note: Cj0472, secE, probable
873	742	4,5537e+00	Cj0795c	murF	UDP-N-acetylmuramoyl-tripeptide	Original (2000) note: Cj0795c, murF, possible
874	223	4,5539e+00	Cj0250c	-	putative MFS (Major Facilitator Superfamily)	Original (2000) note: Cj0250c, probable
875	264	4,5547e+00	Cj0294	-	putative MoeB/ThiF family protein	Original (2000) note: Cj0294, unknown, len: 219 aa;
876	1091	4,5605e+00	Cj1157	dnaX	putative DNA polymerase III subunit gamma	Original (2000) note: Cj1157, dnaX, probable DNA
877	465	4,5669e+00	Cj0498	trpC	indole-3-glycerol phosphate synthase	Original (2000) note: Cj0498, trpC, probable
878	940	4,5669e+00	Cj1003c	-	putative integral membrane protein	Original (2000) note: Cj1003c, probable integral
879	471	4,5694e+00	Cj0505c	-	putative aminotransferase (degT family).	Updated (2006) note: Some characterisation work
880	561	4,5713e+00	Cj0596	peb4-cbf2	major antigenic peptide PEB-cell binding factor	Original (2000) note: Cj0596, peb4-cbf2, major
881	313	4,5729e+00	Cj0343c	-	putative integral membrane protein	Original (2000) note: Cj0343c, probable integral
882	331	4,5738e+00	Cj0362	-	putative integral membrane protein	Original (2000) note: Cj0362, probable integral
883	665	4,5771e+00	Cj0709	ffh	signal recognition particle protein	Original (2000) note: Cj0709, ffh, probable signal
884	22	4,5774e+00	Cj0022c	-	putative ribosomal pseudouridine synthase	Original (2000) note: Cj0022c, possible ribosomal
885	812	4,5798e+00	Cj0865	dsbB	putative disulphide oxidoreductase	Original (2000) note: Cj0865, dsbB, possible
886	1501	4,5834e+00	Cj1585c	-	putative oxidoreductase	Original (2000) note: Cj1585c, probable
887	780	4,5835e+00	Cj0833c	-	putative oxidoreductase	Original (2000) note: Cj0833c, probable
888	1568	4,5840e+00	Cj1652c	murI	glutamate racemase	Original (2000) note: Cj1652c, murI, probable
889	50	4,5849e+00	Cj0057	-	putative periplasmic protein	Original (2000) note: Cj0057, possible periplasmic
890	266	4,5895e+00	Cj0296c	panD	aspartate 1-decarboxylase precursor	Original (2000) note: Cj0296c, panD, probable
891	970	4,5902e+00	Cj1033	cmeF	integral membrane component of efflux system	Original (2000) note: Cj1033, probable integral
892	833	4,5919e+00	Cj0893c	rpsA	30S ribosomal protein S1	Original (2000) note: Cj0893c, rpsA, probable 30S	rib
893	408	4,5931e+00	Cj0439	sdhC	putative succinate dehydrogenase subunit C	Original (2000) note: Cj0439, sdhC, probable
894	168	4,5992e+00	Cj0180	exbD1	biopolymer transport protein	Original (2000) note: Cj0180, exbD1, biopolymer
895	451	4,6025e+00	Cj0484	-	putative MFS (Major Facilitator Superfamily)	Original (2000) note: Cj0484, probable transmembrane
896	428	4,6036e+00	Cj0461c	-	putative MFS (Major Facilitator Superfamily)	Original (2000) note: Cj0461c, probable integral
897	1043	4,6060e+00	Cj1107	clpS	ATP-dependent Clp protease adaptor protein	Original (2000) note: Cj1107, unknown, len: 96 aa;
898	1198	4,6094e+00	Cj1264c	hydD	putative hydrogenase maturation protease	Original (2000) note: Cj1264c, hydD, probable
899	69	4,6101e+00	Cj0077c	cdtC	cytolethal distending toxin C	Original (2000) note: Cj0077c, cdtC, cytolethal
900	1177	4,6107e+00	Cj1243	-	uroporphyrinogen decarboxylase	Original (2000) note: Cj1243, hemE, probable
901	863	4,6131e+00	Cj0924c	cheB'	putative MCP protein-glutamate methylesterase	Original (2000) note: Cj0924c, cheB' probable MCP
902	1172	4,6137e+00	Cj1238	pdxJ	pyridoxal phosphate biosynthetic protein	Original (2000) note: Cj1238, pdxJ, probable
903	376	4,6193e+00	Cj0407	lgt	prolipoprotein diacylglyceryl transferase	Original (2000) note: Cj0407, lgt, probable
904	1319	4,6199e+00	Cj1388	-	putative endoribonuclease L-PSP	Original (2000) note: Cj1388, unknown, len: 120 aa;
905	1062	4,6205e+00	Cj1126c	pglB	oligosaccharide transferase to N-glycosylate	Original (2000) note: Cj1126c, wlaF, pglB, probable
906	1053	4,6230e+00	Cj1117c	prmA	ribosomal protein L11 methyltransferase	Original (2000) note: Cj1117c, prmA, possible
907	394	4,6252e+00	Cj0425	-	putative periplasmic protein	Original (2000) note: Cj0425, probable periplasmic
908	660	4,6289e+00	Cj0704	glyQ	glycyl-tRNA synthetase alpha chain	Original (2000) note: Cj0704, glyQ, probable
909	475	4,6311e+00	Cj0509c	clpB	ATP-dependent Clp protease ATP-binding subunit	Original (2000) note: Cj0509c, clpB, ATP-dependent
910	538	4,6312e+00	Cj0573	-	putative GatB/Yqey family protein	Original (2000) note: Cj0573, unknown, len: 147 aa;
911	541	4,6319e+00	Cj0576	lpxD	UDP-3-O-[3-hydroxymyristoyl] glucosamine	Original (2000) note: Cj0576, lpxD, probable
912	631	4,6323e+00	Cj0672	-	putative periplasmic protein	Original (2000) note: Cj0672, possible periplasmic
913	1414	4,6325e+00	Cj1488c	ccoQ	cb-type cytochrome C oxidase subunit IV	Original (2000) note: Cj1488c, ccoQ, cb-type
914	1551	4,6326e+00	Cj1635c	rnc	ribonuclease III	Original (2000) note: Cj1635c, rnc, probable
915	1205	4,6332e+00	Cj1271c	tyrS	tyrosyl-tRNA synthetase	Original (2000) note: Cj1271c, tyrS, probable
916	936	4,6336e+00	Cj0999c	-	putative integral membrane protein	Original (2000) note: Cj0999c, probable integral
917	1130	4,6361e+00	Cj1196c	gpsA	glycerol-3-phosphate dehydrogenase [NAD(P)+]	Original (2000) note: Cj1196c, gpsA, probable
918	200	4,6389e+00	Cj0226	argB	acetylglutamate kinase	Original (2000) note: Cj0226, argB, probable
919	479	4,6396e+00	Cj0513	purS	phosphoribosylformylglycinamidine (FGAM)	Original (2000) note: Cj0513, unknown, len: 81 aa;
920	125	4,6435e+00	Cj0135	-	conserved hypothetical protein Cj0135	Original (2000) note: Cj0135, unknown, len: 85 aa;
921	1100	4,6445e+00	Cj1166c	-	putative integral membrane protein	Original (2000) note: Cj1166c, probable integral
922	1011	4,6445e+00	Cj1075	-	conserved hypothetical protein Cj1075	Original (2000) note: Cj1075, unknown, len: 129 aa;
923	1162	4,6467e+00	Cj1228c	htrA	serine protease (protease DO)	Original (2000) note: Cj1228c, htrA, probable serine
924	657	4,6474e+00	Cj0701	-	putative protease	Original (2000) note: Cj0701, probable protease,len:
925	787	4,6506e+00	Cj0840c	fbp	fructose-1,6-bisphosphatase	Original (2000) note: Cj0840c, fbp, probable
926	615	4,6544e+00	Cj0651	-	putative integral membrane protein	Original (2000) note: Cj0651, possible integral
927	896	4,6568e+00	Cj0957c	-	hypothetical protein Cj0957c	Original (2000) note: Cj0957c, unknown, len: 272 aa;
928	617	4,6607e+00	Cj0653c	-	putative aminopeptidase	Original (2000) note: Cj0653c, probable
929	1560	4,6669e+00	Cj1644	ispA	geranyltranstransferase	Original (2000) note: Cj1644, ispA, probable
930	134	4,6684e+00	Cj0144	-	putative methyl-accepting chemotaxis signal	Original (2000) note: Cj0144, probable
931	310	4,6693e+00	Cj0340	-	putative nucleoside hydrolase	Original (2000) note: Cj0340, possible nucleoside
932	718	4,6703e+00	Cj0771c	-	putative NLPA family lipoprotein	Original (2000) note: Cj0771c, probable periplasmic
933	1590	4,6725e+00	Cj1675	fliQ	flagellar biosynthetic protein	Original (2000) note: Cj1675, fliQ, probable
934	1513	4,6779e+00	Cj1597	hisG	ATP phosphoribosyltransferase	Original (2000) note: Cj1597, hisG, probable ATP
935	179	4,6781e+00	Cj0191c	def	polypeptide deformylase	Original (2000) note: Cj0191c, def, polypeptide
936	65	4,6818e+00	Cj0073c	-	conserved hypothetical protein Cj0073c	Original (2000) note: Cj0073c, unknown, len: 218 aa;
937	1477	4,6850e+00	Cj1561	-	putative transcriptional regulator	Original (2000) note: Cj1561, probable
938	1283	4,6882e+00	Cj1352	ceuB	enterochelin uptake permease	Original (2000) note: Cj1352, ceuB, probable
939	1152	4,6899e+00	Cj1218c	ribA	putative riboflavin synthase alpha chain	Original (2000) note: Cj1218c, ribA, probable
940	526	4,6904e+00	Cj0561c	-	putative periplasmic protein	Original (2000) note: Cj0561c, possible periplasmic
941	871	4,6910e+00	Cj0932c	pckA	phosphoenolpyruvate carboxykinase (ATP)	Original (2000) note: Cj0932c, pckA, probable
942	702	4,6935e+00	Cj0753c	tonB3	TonB transport protein	Original (2000) note: Cj0753c, tonB3, probable tonB
943	551	4,6937e+00	Cj0586	ligA	DNA ligase	Original (2000) note: Cj0586, ligA, probable DNA
944	112	4,6937e+00	Cj0122	-	hypothetical protein Cj0122	Original (2000) note: Cj0122, unknown, len: 229 aa;
945	734	4,6958e+00	Cj0787	-	conserved hypothetical protein Cj0787	Original (2000) note: Cj0787, unknown, len: 82 aa;
946	644	4,6963e+00	Cj0688	pta	putative phosphate acetyltransferase	Original (2000) note: Cj0688, pta, probable
947	354	4,6979e+00	Cj0385c	-	putative integral membrane protein	Original (2000) note: Cj0385c, probable integral
948	342	4,6979e+00	Cj0373	-	putative D-2-hydroxyacid dehydrogenase	Original (2000) note: Cj0373, probable
949	1263	4,6993e+00	Cj1331	ptmB	acylneuraminate cytidylyltransferase (flagellin	Original (2000) note: Cj1331, ptmB, neuA3, probable
950	859	4,7008e+00	Cj0920c	-	putative ABC-type amino-acid transporter permease	Original (2000) note: Cj0920c, probable ABC-type
951	712	4,7040e+00	Cj0765c	hisS	histidyl-tRNA synthetase	Original (2000) note: Cj0765c, hisS, probable
952	180	4,7060e+00	Cj0192c	clpP	ATP-dependent Clp protease proteolytic subunit	Original (2000) note: Cj0192c, clpP, ATP-dependent
953	918	4,7071e+00	Cj0981c	cjaB	putative MFS (Major Facilitator Superfamily)	Original (2000) note: Cj0981c, transmembrane
954	1004	4,7081e+00	Cj1068	-	putative peptidase M50 family protein	Original (2000) note: Cj1068, probable integral
955	336	4,7112e+00	Cj0367c	cmeA	periplasmic fusion protein CmeA (multidrug efflux	Original (2000) note: Cj0367c, possible membrane
956	9	4,7118e+00	Cj0009	gltD	glutamate synthase (NADPH) small subunit	Original (2000) note: Cj0009, gltD, probable
957	284	4,7123e+00	Cj0314	lysA	diaminopimelate decarboxylase	Original (2000) note: Cj0314, lysA, probable
958	1378	4,7137e+00	Cj1451	dut	dUTPase	Original (2000) note: Cj1451, dut, possible dUTPase,
959	242	4,7161e+00	Cj0269c	ilvE	branched-chain amino acid aminotransferase	Original (2000) note: Cj0269c, ilvE, probable
960	328	4,7170e+00	Cj0358	-	putative cytochrome C551 peroxidase	Original (2000) note: Cj0358, probable cytochrome
961	969	4,7190e+00	Cj1032	cmeE	membrane fusion component of efflux system	Original (2000) note: Cj1032, possible membrane
962	1055	4,7237e+00	Cj1119c	pglG	putative integral membrane protein	Original (2000) note: Cj1119c, wlaM, pglG, probable
963	723	4,7237e+00	Cj0776c	-	putative periplasmic protein	Original (2000) note: Cj0776c, probable periplasmic
964	1294	4,7270e+00	Cj1363	amaA	acid membrane antigen A	Original (2000) note: Cj1363, amaA, acid membrane
965	773	4,7271e+00	Cj0826	-	putative integral membrane protein	Original (2000) note: Cj0826, probable integral
966	508	4,7297e+00	Cj0543	proS	prolyl-tRNA synthetase	Original (2000) note: Cj0543, proS, probable
967	20	4,7313e+00	Cj0020c	-	cytochrome C551 peroxidase	Original (2000) note: Cj0020c, probable cytochrome
968	917	4,7319e+00	Cj0980	-	putative peptidase	Original (2000) note: Cj0980, possible
969	768	4,7344e+00	Cj0821	glmU	UDP-N-acetylglucosamine pyrophosphorylase	Original (2000) note: Cj0821, glmU, probable
970	165	4,7359e+00	Cj0177	-	putative iron transport protein	Original (2000) note: Cj0177, probable
971	1561	4,7364e+00	Cj1645	tkt	transketolase	Original (2000) note: Cj1645, tkt,
972	1450	4,7375e+00	Cj1531	dapF	diaminopimelate epimerase	Original (2000) note: Cj1531, dapF, probable
973	107	4,7388e+00	Cj0117	pfs	5'-methylthioadenosine/S-adenosylhomocysteine	Original (2000) note: Cj0117, pfs, probable
974	496	4,7409e+00	Cj0531	icd	isocitrate dehydrogenase	Original (2000) note: Cj0531, icd, probable
975	1334	4,7435e+00	Cj1406c	-	putative periplasmic protein	Original (2000) note: Cj1406c, probable periplasmic
976	1315	4,7458e+00	Cj1384c	-	hypothetical protein Cj1384c	Original (2000) note: Cj1384c, unknown, len: 104 aa;
977	570	4,7470e+00	Cj0605	-	putative amidohydrolase	Original (2000) note: Cj0605, probable
978	842	4,7475e+00	Cj0902	glnQ	putative glutamine transport ATP-binding protein	Original (2000) note: Cj0902, glnQ, probable
979	15	4,7491e+00	Cj0015c	-	hypothetical protein Cj0015c	Original (2000) note: Cj0015c, unknown, len: 408 aa;
980	1292	4,7544e+00	Cj1361c	-	hypothetical protein Cj1361c	Original (2000) note: Cj1361c, unknown, len: 150 aa;
981	57	4,7546e+00	Cj0064c	flhF	flagellar biosynthesis protein	Original (2000) note: Cj0064c, flhF, flagellar
982	497	4,7583e+00	Cj0532	mdh	malate dehydrogenase	Original (2000) note: Cj0532, mdh, probable malate
983	987	4,7583e+00	Cj1050c	npdA	NAD-dependent deacetylase	Original (2000) note: Cj1050c, possible transferase,
984	930	4,7591e+00	Cj0993c	-	hypothetical protein Cj0993c	Original (2000) note: Cj0993c, unknown, len: 163 aa;
985	1122	4,7610e+00	Cj1188c	gidA	tRNA uridine 5-carboxymethylaminomethyl	Original (2000) note: Cj1188c, gidA, glucose
986	111	4,7664e+00	Cj0121	-	conserved hypothetical protein Cj0121	Original (2000) note: Cj0121, unknown, len: 135 aa;
987	358	4,7686e+00	Cj0389	serS	seryl-tRNA synthetase	Original (2000) note: Cj0389, serS, seryl-tRNA
988	1316	4,7700e+00	Cj1385	katA	catalase	Original (2000) note: Cj1385, katA, catalase, len:
989	418	4,7721e+00	Cj0451	rep	ribulose-phosphate 3-epimerase	Original (2000) note: Cj0451, rep, probable
990	235	4,7723e+00	Cj0262c	-	putative methyl-accepting chemotaxis signal	Original (2000) note: Cj0262c, probable
991	108	4,7743e+00	Cj0118	-	conserved hypothetical protein Cj0118	Original (2000) note: Cj0118, unknown, len: 251 aa;
992	843	4,7758e+00	Cj0903c	-	putative amino-acid transport protein	Original (2000) note: Cj0903c, probable amino-acid
993	1276	4,7760e+00	Cj1345c	-	putative periplasmic protein	Original (2000) note: Cj1345c, probable periplasmic
994	1442	4,7784e+00	Cj1518	moaE	putative molybdopterin converting factor,subunit	Original (2000) note: Cj1518, moaE, possible
995	367	4,7852e+00	Cj0398	gatC	Glu-tRNAGln amidotransferase subunit C	Original (2000) note: Cj0398, gatC, probable
996	1372	4,7866e+00	Cj1444c	kpsD	capsule polysaccharide export system periplasmic	Original (2000) note: Cj1444c, kpsD, probable
997	1546	4,7900e+00	Cj1630	tonB2	putative TonB transport protein	Original (2000) note: Cj1630, tonB2, probable tonB
998	1033	4,7920e+00	Cj1097	-	putative transmembrane transport protein	Original (2000) note: Cj1097, probable transmembrane
999	1622	4,7924e+00	Cj1709c	-	putative ribosomal pseudouridine synthase	Original (2000) note: Cj1709c, probable ribosomal
1000	1473	4,7951e+00	Cj1555c	-	hypothetical protein Cj1555c	Original (2000) note: Cj1555c, unknown, len: 211 aa;
1001	505	4,7953e+00	Cj0540	-	putative exporting protein	Original (2000) note: Cj0540, unknown, len: 178 aa;
1002	1290	4,7972e+00	Cj1359	ppk	polyphosphate kinase	Original (2000) note: Cj1359, ppk, probable
1003	826	4,7984e+00	Cj0886c	ftsK	putative cell division protein	Original (2000) note: Cj0886c, ftsK, probable cell
1004	1542	4,7993e+00	Cj1626c	-	putative periplasmic protein	Original (2000) note: Cj1626c, probable periplasmic
1005	1453	4,8015e+00	Cj1534c	-	putative bacterioferritin	Original (2000) note: Cj1534c, possible
1006	1573	4,8037e+00	Cj1658	-	putative iron permease	Original (2000) note: Cj1658, probable integral
1007	250	4,8170e+00	Cj0277	mreC	homolog of E. coli rod shape-determining protein	Original (2000) note: Cj0277, probable periplasmic
1008	998	4,8200e+00	Cj1061c	ileS	isoleucyl-tRNA synthetase	Updated (2006) note: Characterised in Campylobacter
1009	687	4,8225e+00	Cj0731	-	putative ABC transport system permease	Original (2000) note: Cj0731, probable ABC transport
1010	722	4,8240e+00	Cj0775c	valS	valyl-tRNA synthetase	Original (2000) note: Cj0775c, valS, probable
1011	391	4,8248e+00	Cj0422c	-	putative H-T-H containing protein	Original (2000) note: Cj0422c, unknown, len: 69 aa;
1012	1297	4,8288e+00	Cj1366c	glmS	glucosamine--fructose-6-phosphate	Original (2000) note: Cj1366c, glmS, probable
1013	711	4,8342e+00	Cj0764c	speA	biosynthetic arginine decarboxylase	Original (2000) note: Cj0764c, speA, probable
1014	958	4,8346e+00	Cj1021c	-	putative periplasmic protein	Original (2000) note: Cj1021c, probable periplasmic
1015	744	4,8386e+00	Cj0797c	-	hypothetical protein Cj0797c	Original (2000) note: Cj0797c, unknown, len: 71 aa;
1016	1175	4,8405e+00	Cj1241	-	putative MFS (Major Facilitator Superfamily)	Original (2000) note: Cj1241, probable transmembrane
1017	1289	4,8465e+00	Cj1358c	nrfH	putative periplasmic cytochrome C	Original (2000) note: Cj1358c, probable periplasmic
1018	785	4,8482e+00	Cj0838c	metS	methionyl-tRNA synthetase	Original (2000) note: Cj0838c, metS, probable
1019	1618	4,8492e+00	Cj1705c	rplW	50S ribosomal protein L23	Original (2000) note: Cj1705c, rplW, 50S ribosomal	rib
1020	984	4,8534e+00	Cj1047c	thiS	putative thiamine biosynthesis protein	Original (2000) note: Cj1047c, unknown, len: 63 aa;
1021	740	4,8546e+00	Cj0793	flgS	signal transduction histidine kinase	Original (2000) note: Cj0793, probable signal
1022	566	4,8596e+00	Cj0601c	-	putative sodium-dependent transmembrane transport	Original (2000) note: Cj0601c, probable
1023	1186	4,8608e+00	Cj1252	-	putative periplasmic protein	Original (2000) note: Cj1252, probable periplasmic
1024	90	4,8625e+00	Cj0100	-	parA family protein	Original (2000) note: Cj0100, putative parA family
1025	540	4,8680e+00	Cj0575	ilvH	acetolactate synthase small subunit	Original (2000) note: Cj0575, ilvH, probable
1026	1570	4,8680e+00	Cj1654c	nhaA2	Na(+)/H(+) antiporter	Original (2000) note: Cj1654c, nhaA2, probable
1027	1131	4,8699e+00	Cj1197c	gatB	Glu-tRNAGln amidotransferase subunit B	Original (2000) note: Cj1197c, gatB, probable
1028	385	4,8699e+00	Cj0416	-	hypothetical protein Cj0416	Original (2000) note: Cj0416, unknown, len: 32 aa;
1029	1514	4,8713e+00	Cj1598	hisD	histidinol dehydrogenase	Original (2000) note: Cj1598, hisD, probable
1030	207	4,8744e+00	Cj0233c	pyrE	putative orotate phosphoribosyltransferase	Original (2000) note: Cj0233c, pyrE, possible
1031	1455	4,8776e+00	Cj1536c	galU	UTP--glucose-1-phosphate uridylyltransferase	Original (2000) note: Cj1536c, galU, probable
1032	1221	4,8780e+00	Cj1288c	gltX2	glutamyl-tRNA synthetase	Original (2000) note: Cj1288c, gltX2, probable
1033	926	4,8787e+00	Cj0989	-	putative membrane protein	Original (2000) note: Cj0989, possible membrane
1034	1460	4,8799e+00	Cj1541	-	conserved hypothetical protein Cj1541	Original (2000) note: Cj1541, unknown, len: 255 aa;
1035	932	4,8813e+00	Cj0995c	hemB	delta-aminolevulinic acid dehydratase	Original (2000) note: Cj0995c, hemB, probable
1036	1576	4,8817e+00	Cj1661	-	possible ABC transport system permease	Original (2000) note: Cj1661, possible ABC transport
1037	1299	4,8826e+00	Cj1368	-	putative radical SAM domain protein	Original (2000) note: Cj1368, unknown, len: 354 aa;
1038	1558	4,8830e+00	Cj1642	-	conserved hypothetical protein Cj1642	Original (2000) note: Cj1642, unknown, len: 309 aa;
1039	472	4,8838e+00	Cj0506	alaS	alanyl-tRNA synthetase	Original (2000) note: Cj0506, alaS, alanyl-tRNA
1040	1474	4,8944e+00	Cj1556	-	putative transcriptional regulator	Original (2000) note: Cj1556, unknown, len: 110 aa;
1041	841	4,8996e+00	Cj0901	-	putative amino acid ABC tansporter permease	Original (2000) note: Cj0901, probable amino acid
1042	1535	4,9003e+00	Cj1619	kgtP	alpha-ketoglutarate permease	Original (2000) note: Cj1619, kgtP, probable
1043	714	4,9021e+00	Cj0767c	coaD	phosphopantetheine adenylyltransferase	Original (2000) note: Cj0767c, kdtB, probable
1044	163	4,9067e+00	Cj0175c	cfbpA	putative iron-uptake ABC transport	Original (2000) note: Cj0175c, possible iron-uptake
1045	291	4,9189e+00	Cj0321	dxs	L-deoxy-D-xylulose-5-phosphate synthase	Original (2000) note: Cj0321, dxs, probable
1046	1404	4,9193e+00	Cj1478c	cadF	outer membrane fibronectin-binding protein	Original (2000) note: Cj1478c, cadF, outer membrane
1047	867	4,9260e+00	Cj0928	-	putative integral membrane protein (dedA family)	Original (2000) note: Cj0928, probable integral
1048	1626	4,9290e+00	Cj1713	-	putative radical SAM domain protein	Original (2000) note: Cj1713, unknown, len: 356 aa;
1049	115	4,9300e+00	Cj0125c	-	hypothetical protein Cj0125c	Original (2000) note: Cj0125c, unknown, len: 120 aa;
1050	571	4,9354e+00	Cj0606	-	putative secretion protein HlyD	Original (2000) note: Cj0606, probable periplasmic
1051	193	4,9358e+00	Cj0205	uppP	undecaprenyl-diphosphatase	Original (2000) note: Cj0205, bacA, possible
1052	35	4,9365e+00	Cj0036	-	hypothetical protein Cj0036	Original (2000) note: Cj0036, unknown, len: 449 aa;
1053	54	4,9369e+00	Cj0061c	fliA	RNA polymerase sigma factor for flagellar operon	Original (2000) note: Cj0061c, fliA, probable RNA
1054	957	4,9451e+00	Cj1020c	-	putative cytochrome C	Original (2000) note: Cj1020c, probable cytochrome
1055	1483	4,9456e+00	Cj1567c	nuoM	NADH dehydrogenase I chain M	Original (2000) note: Cj1567c, nuoM, probable NADH
1056	881	4,9471e+00	Cj0942c	secA	preprotein translocase SecA subunit	Original (2000) note: Cj0942c, secA, preprotein
1057	305	4,9489e+00	Cj0335	flhB	flagellar biosynthetic protein	Original (2000) note: Cj0335, flhB, probable
1058	373	4,9490e+00	Cj0404	-	putative transmembrane protein	Original (2000) note: Cj0404, probable transmembrane
1059	456	4,9504e+00	Cj0489	ald'	putative aldehyde dehydrogenase N-terminus	Original (2000) note: Cj0489, ald', aldehyde
1060	674	4,9522e+00	Cj0718	dnaE	DNA polymerase III, alpha chain	Original (2000) note: Cj0718, dnaE, probable DNA
1061	477	4,9527e+00	Cj0511	-	putative secreted protease	Original (2000) note: Cj0511, probable secreted
1062	931	4,9556e+00	Cj0994c	argF	ornithine carbamoyltransferase	Original (2000) note: Cj0994c, argF, probable
1063	1067	4,9581e+00	Cj1131c	gne	UDP-GlcNAc/Glc 4-epimerase	Original (2000) note: Cj1131c, galE, probable
1064	1056	4,9583e+00	Cj1120c	pglF	UDP-GlcNAc C4,6 dehydratase	Original (2000) note: Cj1120c, wlaL, pglF, possible
1065	1034	4,9604e+00	Cj1098	pyrB	aspartate carbamoyltransferase	Original (2000) note: Cj1098, pyrB, probable
1066	524	4,9635e+00	Cj0559	-	putative pyridine nucleotide-disulphide	Original (2000) note: Cj0559, probable
1067	607	4,9639e+00	Cj0643	cbrR	two-component response regulator	Original (2000) note: Cj0643, probable two-component
1068	1604	4,9645e+00	Cj1691c	rplR	50S ribosomal protein L18	Original (2000) note: Cj1691c, rplR, 50S ribosomal	rib
1069	1124	4,9662e+00	Cj1190c	cetA	bipartate energy taxis response protein cetA	Original (2000) note: Cj1190c, probable MCP-domain
1070	1330	4,9665e+00	Cj1402c	pgk	phosphoglycerate kinase	Original (2000) note: Cj1402c, pgk,phosphoglycerate
1071	1437	4,9681e+00	Cj1513c	-	possible periplasmic protein	Original (2000) note: Cj1513c, possible periplasmic
1072	403	4,9718e+00	Cj0434	pgm	2,3-bisphosphoglycerate-independent	Original (2000) note: Cj0434, pgm, probable
1073	672	4,9762e+00	Cj0716	-	putative phospho-2-dehydro-3-deoxyheptonate	Original (2000) note: Cj0716, probable
1074	1612	4,9764e+00	Cj1699c	rpmC	50S ribosomal protein L29	Original (2000) note: Cj1699c, rpmC, 50S ribosomal	rib
1075	1128	4,9782e+00	Cj1194	-	possible phosphate permease	Original (2000) note: Cj1194, possible phosphate
1076	1216	4,9839e+00	Cj1283	ktrB	putative K+ uptake protein	Original (2000) note: Cj1283, ktrB, probable K+
1077	1215	4,9864e+00	Cj1282	mrdB	RodA protein homolog	Original (2000) note: Cj1282, mrdB, probable RodA
1078	259	4,9892e+00	Cj0287c	greA	transcription elongation factor	Original (2000) note: Cj0287c, greA, probable
1079	800	4,9927e+00	Cj0853c	hemL	glutamate-1-semialdehyde 2,1-aminomutase	Original (2000) note: Cj0853c, hemL, probable
1080	135	4,9942e+00	Cj0145	-	putative TAT (Twin-Arginine Translocation)	Original (2000) note: Cj0145, unknown, len: 593 aa;
1081	159	4,9980e+00	Cj0170	-	hypothetical protein Cj0170	Original (2000) note: Cj0171, unknown, len: 166 aa;
1082	1333	4,9989e+00	Cj1405	-	conserved hypothetical protein Cj1405	Original (2000) note: Cj1405, unknown, len: 108 aa;
1083	355	5,0003e+00	Cj0386	-	putative GTP-binding protein	Original (2000) note: Cj0386, probable GTP-binding
1084	174	5,0024e+00	Cj0186c	-	putative TerC family integral membrane protein	Original (2000) note: Cj0186c, probable integral
1085	870	5,0030e+00	Cj0931c	argH	argininosuccinate lyase	Original (2000) note: Cj0931c,
1086	601	5,0049e+00	Cj0637c	mrsA	putative peptide methionine sulfoxide reductase	Original (2000) note: Cj0637c, mrsA, probable
1087	983	5,0090e+00	Cj1046c	moeB	putative molybdopterin biosynthesis protein	Original (2000) note: Cj1046c, moeB, probable
1088	318	5,0091e+00	Cj0348	trpB	tryptophan synthase beta chain	Original (2000) note: Cj0348, trpB, probable
1089	765	5,0094e+00	Cj0818	-	putative lipoprotein	Original (2000) note: Cj0818, probable
1090	205	5,0145e+00	Cj0231c	nrdB	ribonucleoside-diphosphate reductase beta chain	Original (2000) note: Cj0231c, nrdB, probable
1091	452	5,0147e+00	Cj0485	-	putative oxidoreductase	Original (2000) note: Cj0485, probable
1092	580	5,0200e+00	Cj0615	pstA	putative phosphate transport system permease	Original (2000) note: Cj0615, pstA, probable
1093	1643	5,0218e+00	Cj1731c	ruvC	crossover junction endodeoxyribonuclease	Original (2000) note: Cj1731c, ruvC, probable
1094	854	5,0285e+00	Cj0915	-	putative hydrolase	Original (2000) note: Cj0915, possible
1095	3	5,0294e+00	Cj0003	gyrB	DNA gyrase subunit B	Original (2000) note: Cj0003, gyrB, probable DNA
1096	1355	5,0326e+00	Cj1427c	-	putative sugar-nucleotide epimerase/dehydratease	Original (2000) note: Cj1427c, probable
1097	1383	5,0337e+00	Cj1456c	-	putative periplasmic protein	Original (2000) note: Cj1456c, probable periplasmic
1098	947	5,0342e+00	Cj1010	tgt	queuine tRNA-ribosyltransferase	Original (2000) note: Cj1010, tgt, probable queuine
1099	1540	5,0368e+00	Cj1624c	sdaA	L-serine dehydratase	Original (2000) note: Cj1624c, sdaA, probable
1100	563	5,0372e+00	Cj0598	-	putative membrane protein	Original (2000) note: Cj0598, probable membrane
1101	372	5,0406e+00	Cj0403	-	hypothetical protein Cj0403	Original (2000) note: Cj0403, unknown, len: 181 aa;
1102	1395	5,0437e+00	Cj1468	-	putative integral membrane protein	Original (2000) note: Cj1468, probable integral
1103	203	5,0456e+00	Cj0229	-	putative acetyltransferase	Original (2000) note: Cj0229, possible
1104	518	5,0482e+00	Cj0553	-	putative integral membrane protein	Original (2000) note: Cj0553, probable integral
1105	182	5,0511e+00	Cj0194	folE	GTP cyclohydrolase I	Original (2000) note: Cj0194, folE, GTP
1106	169	5,0518e+00	Cj0181	tonB1	TonB transport protein	Original (2000) note: Cj0181, tonB1, possible tonB
1107	485	5,0543e+00	Cj0519	-	putative rhodanese-like domain protein	Original (2000) note: Cj0519, unknown, len: 105 aa;
1108	892	5,0546e+00	Cj0953c	purH	phosphoribosylaminoimidazolecarboxamide	Original (2000) note: Cj0953c,
1109	1288	5,0553e+00	Cj1357c	nrfA	putative periplasmic cytochrome C	Original (2000) note: Cj1357c, probable periplasmic
1110	1147	5,0568e+00	Cj1213c	glcD	putative glycolate oxidase subunit D	Original (2000) note: Cj1213c, glcD, probable
1111	1163	5,0583e+00	Cj1229	cbpA	putative curved-DNA binding protein	Original (2000) note: Cj1229, cbpA, probable
1112	851	5,0602e+00	Cj0912c	cysM	cysteine synthase	Original (2000) note: Cj0912c, cysM, cysteine
1113	1606	5,0621e+00	Cj1693c	rpsH	30S ribosomal protein S8	Original (2000) note: Cj1693c, rpsH, 30S ribosomal	rib
1114	99	5,0623e+00	Cj0109	exbB3	putative MotA/TolQ/ExbB proton channel family	Original (2000) note: Cj0109, exbB3, probable
1115	152	5,0672e+00	Cj0162c	-	putative periplasmic protein	Original (2000) note: Cj0162c, probable periplasmic
1116	1589	5,0674e+00	Cj1674	-	conserved hypothetical protein Cj1674	Original (2000) note: Cj1674, unknown, len: 286 aa;
1117	572	5,0678e+00	Cj0607	-	ABC-type transmembrane transport protein	Original (2000) note: Cj0607, probable ABC-type
1118	645	5,0689e+00	Cj0689	ackA	acetate kinase	Original (2000) note: Cj0689, ackA, probable acetate
1119	651	5,0716e+00	Cj0695	ftsA	cell division protein FtsA	Original (2000) note: Cj0695, ftsA, probable cell
1120	490	5,0724e+00	Cj0525c	pbpB	putative penicillin-binding protein	Original (2000) note: Cj0525c, pbpB, probable
1121	1415	5,0767e+00	Cj1489c	ccoO	cb-type cytochrome C oxidase subunit II	Original (2000) note: Cj1489c, ccoO, cb-type
1122	67	5,0800e+00	Cj0075c	-	putative oxidoreductase iron-sulfur subunit	Original (2000) note: Cj0075c, possible
1123	83	5,0872e+00	Cj0093	-	putative periplasmic protein	Original (2000) note: Cj0093, probable periplasmic
1124	429	5,0934e+00	Cj0462	-	putative radical SAM domain protein	Original (2000) note: Cj0462, unknown, len: 348 aa;
1125	956	5,0966e+00	Cj1019c	livJ	branched-chain amino-acid ABC transport system	Original (2000) note: Cj1019c, livJ, probable
1126	811	5,0978e+00	Cj0864	-	putative periplasmic protein	Original (2000) note: Cj0864, probable periplasmic
1127	199	5,1061e+00	Cj0225	-	putative acetyltransferase	Original (2000) note: Cj0225, probable
1128	919	5,1079e+00	Cj0982c	cjaA	putative amino-acid transporter periplasmic	Original (2000) note: Cj0982c, probable amino-acid
1129	62	5,1101e+00	Cj0069	-	hypothetical protein Cj0069	Original (2000) note: Cj0069, unknown, len: 343 aa;
1130	1300	5,1107e+00	Cj1369	-	putative permease	Original (2000) note: Cj1369, probable transmembrane
1131	786	5,1131e+00	Cj0839c	-	hypothetical protein Cj0839c	Original (2000) note: Cj0839c, unknown, len: 65 aa;
1132	410	5,1151e+00	Cj0441	acpP	acyl carrier protein	Original (2000) note: Cj0441, acpP, probable acyl
1133	17	5,1178e+00	Cj0017c	dsbI	disulphide bond formation protein	Original (2000) note: Cj0017c, probable ATP/GTP
1134	211	5,1181e+00	Cj0237	cynT	carbonic anyhydrase	Original (2000) note: Cj0237, cynT, probable
1135	86	5,1236e+00	Cj0096	-	GTP-binding protein	Original (2000) note: Cj0096, probable GTP-binding
1136	1443	5,1261e+00	Cj1519	moeA2	putative molybdopterin biosynthesis protein	Original (2000) note: Cj1519, moeA2, probable
1137	341	5,1271e+00	Cj0372	-	putative glutathionylspermidine synthase	Original (2000) note: Cj0372, unknown, len: 389 aa;
1138	427	5,1307e+00	Cj0460	nusA	transcription termination factor	Original (2000) note: Cj0460, nusA, probable
1139	923	5,1329e+00	Cj0986c	-	putative integral membrane protein	Original (2000) note: Cj0986c, possible integral
1140	440	5,1332e+00	Cj0473	nusG	transcription antitermination protein	Original (2000) note: Cj0473, nusG, probable
1141	261	5,1345e+00	Cj0289c	peb3	major antigenic peptide PEB3	Original (2000) note: Cj0289c, peb3, major antigenic
1142	158	5,1357e+00	Cj0169	sodB	superoxide dismutase (Fe)	Original (2000) note: Cj0169, sodB, superoxide
1143	584	5,1405e+00	Cj0619	-	putative MATE family transport protein	Original (2000) note: Cj0619, probable integral
1144	709	5,1435e+00	Cj0762c	aspB	aspartate aminotransferase	Original (2000) note: Cj0762c, aspB, probable
1145	1343	5,1435e+00	Cj1415c	cysC	putative adenylylsulfate kinase	Original (2000) note: Cj1415c, cysC, possible
1146	173	5,1445e+00	Cj0185c	-	putative phnA domain protein	Original (2000) note: Cj0185c, unknown, len: 69 aa;
1147	1377	5,1510e+00	Cj1450	-	putative ATP/GTP-binding protein	Original (2000) note: Cj1450, probable
1148	548	5,1594e+00	Cj0583	-	hypothetical protein Cj0583	Original (2000) note: Cj0583, unknown, len: 178 aa;
1149	402	5,1597e+00	Cj0433c	mraY	phospho-N-acetylmuramoyl-pentapeptide-	Original (2000) note: Cj0433c, mraY, probable
1150	74	5,1612e+00	Cj0082	cydB	cytochrome bd oxidase subunit II	Original (2000) note: Cj0082, cydB, probable
1151	1148	5,1612e+00	Cj1214c	-	putative exporting protein	Original (2000) note: Cj1214c, unknown, len: 241 aa;
1152	623	5,1685e+00	Cj0663c	hslV	ATP-dependent protease HslV	Original (2000) note: Cj0663c, hslV, probable heat
1153	682	5,1689e+00	Cj0726c	corA	magnesium and cobalt transport protein	Original (2000) note: Cj0726c, corA, probable
1154	1352	5,1768e+00	Cj1424c	gmhA2	phosphoheptose isomerase	Original (2000) note: Cj1424c, gmhA2, probable
1155	1640	5,1773e+00	Cj1727c	metB	putative O-acetylhomoserine (thiol)-lyase	Original (2000) note: Cj1727c, metY, possible
1156	488	5,1774e+00	Cj0523	-	putative membrane protein	Original (2000) note: Cj0523, possible membrane
1157	1118	5,1783e+00	Cj1184c	petC	putative ubiquinol-cytochrome C reductase	Original (2000) note: Cj1184c, petC, possible
1158	1134	5,1877e+00	Cj1200	-	putative NLPA family lipoprotein	Original (2000) note: Cj1200, probable periplasmic
1159	7	5,1877e+00	Cj0007	gltB	glutamate synthase (NADPH) large subunit	Original (2000) note: Cj0007, gltB, probable
1160	10	5,1884e+00	Cj0010c	rnhB	ribonuclease HII	Original (2000) note: Cj0010c, rnhB, probable
1161	52	5,1929e+00	Cj0059c	fliY	putative flagellar motor switch protein	Original (2000) note: Cj0059c, fliY, probable
1162	695	5,1932e+00	Cj0739	-	hypothetical protein Cj0739	Original (2000) note: Cj0739, unknown, len: 57 aa;
1163	1550	5,1978e+00	Cj1634c	aroC	chorismate synthase	Original (2000) note: Cj1634c, aroC, probable
1164	1592	5,1986e+00	Cj1677	-	putative lipoprotein	Original (2000) note: Cj1678, possible
1165	21	5,1989e+00	Cj0021c	-	putative fumarylacetoacetate (FAA) hydrolase	Original (2000) note: Cj0021c, unknown, len: 292 aa;
1166	527	5,1995e+00	Cj0562	dnaB	replicative DNA helicase	Original (2000) note: Cj0562, dnaB, probable
1167	837	5,1996e+00	Cj0897c	pheS	phenylalanyl-tRNA synthetase alpha chain	Original (2000) note: Cj0897c, pheS, probable
1168	602	5,2053e+00	Cj0638c	ppa	inorganic pyrophosphatase	Original (2000) note: Cj0638c, ppa, probable
1169	1519	5,2062e+00	Cj1603	hisF	imidazole glycerol phosphate synthase subunit	Original (2000) note: Cj1603, hisF, probable cyclase
1170	693	5,2070e+00	Cj0737	-	putative haemagglutination activity domain	Original (2000) note: Cj0737, probable periplasmic
1171	1339	5,2107e+00	Cj1411c	-	putative cytochrome P450	Original (2000) note: Cj1411c, probable cytochrome
1172	865	5,2113e+00	Cj0926	-	putative membrane protein	Original (2000) note: Cj0926, possible membrane
1173	562	5,2128e+00	Cj0597	fba	fructose-bisphosphate aldolase	Original (2000) note: Cj0597,
1174	453	5,2138e+00	Cj0486	-	putative sugar transporter	Original (2000) note: Cj0486, probable sugar
1175	239	5,2143e+00	Cj0266c	-	putative integral membrane protein	Original (2000) note: Cj0266c, probable integral
1176	915	5,2158e+00	Cj0978c	-	putative lipoprotein	Original (2000) note: Cj0978c, probable lipoprotein,
1177	981	5,2167e+00	Cj1044c	thiH	thiazole biosynthesis protein ThiH	Original (2000) note: Cj1044c, thiH, probable
1178	417	5,2194e+00	Cj0450c	rpmB	50S ribosomal protein L28	Original (2000) note: Cj0450c, rpmB, 50S ribosomal	rib
1179	577	5,2206e+00	Cj0612c	cft	ferritin	Original (2000) note: Cj0612c, cft, probable
1180	533	5,2224e+00	Cj0568	-	hypothetical protein Cj0568	Original (2000) note: Cj0568, unknown, len: 93 aa;
1181	1631	5,2250e+00	Cj1718c	leuB	3-isopropylmalate dehydrogenase	Original (2000) note: Cj1718c, leuB, probable
1182	1420	5,2259e+00	Cj1494c	carA	carbamoyl-phosphate synthase small chain	Original (2000) note: Cj1494c, carA, proabable
1183	1406	5,2260e+00	Cj1480c	rplM	50S ribosomal protein L13	Original (2000) note: Cj1480c, rplM, 50S ribosomal	rib
1184	912	5,2302e+00	Cj0975	-	putative outer-membrane protein	Original (2000) note: Cj0975, probable
1185	395	5,2310e+00	Cj0426	-	putative ABC transporter ATP-binding protein	Original (2000) note: Cj0426, probable ABC
1186	1338	5,2336e+00	Cj1410c	-	putative membrane protein	Original (2000) note: Cj1410c, possible membrane
1187	248	5,2336e+00	Cj0275	clpX	ATP-dependent Clp protease ATP-binding subunit	Original (2000) note: Cj0275, clpX, probable
1188	191	5,2338e+00	Cj0203	-	putative citrate transporter	Original (2000) note: Cj0203, probable transmembrane
1189	1302	5,2347e+00	Cj1371	-	putative periplasmic protein (VacJ homolog)	Original (2000) note: Cj1371, probable periplasmic
1190	795	5,2363e+00	Cj0848c	-	conserved hypothetical protein Cj0848c	Original (2000) note: Cj0848c, unknown, len: 93 aa;
1191	136	5,2370e+00	Cj0146c	trxB	thioredoxin reductase	Original (2000) note: Cj0146c, trxB, probable
1192	578	5,2371e+00	Cj0613	pstS	putative periplasmic phosphate binding protein	Original (2000) note: Cj0613, pstS, possible
1193	1048	5,2374e+00	Cj1112c	-	putative SelR domain containing protein	Original (2000) note: Cj1112c, unknown, len: 119 aa;
1194	1633	5,2385e+00	Cj1720	-	hypothetical protein Cj1720	Original (2000) note: Cj1720, unknown, len: 209 aa;
1195	1523	5,2413e+00	Cj1607	ispDF	2-C-methyl-D-erythritol 4-phosphate	Original (2000) note: Cj1607, unknown, len: 371 aa;
1196	1006	5,2424e+00	Cj1070	rpsF	30S ribosomal protein S6	Original (2000) note: Cj1070, rpsF, 30S ribosomal	rib
1197	1113	5,2468e+00	Cj1179c	fliR	flagellar biosynthetic protein	Original (2000) note: Cj1179c, fliR, probable
1198	443	5,2471e+00	Cj0476	rplJ	50S ribosomal protein L10	Original (2000) note: Cj0476, rplJ, probable 50S	rib
1199	1029	5,2472e+00	Cj1093c	secD	protein-export membrane protein	Original (2000) note: Cj1093c, secD, probable
1200	466	5,2483e+00	Cj0499	-	putative histidine triad (HIT) family protein	Original (2000) note: Cj0499, unknown, len: 161 aa;
1201	628	5,2552e+00	Cj0669	-	ABC-transporter ATP-binding protein	Original (2000) note: Cj0669, probable
1202	1223	5,2664e+00	Cj1290c	accC	biotin carboxylase	Original (2000) note: Cj1290c, accC, probable biotin
1203	721	5,2677e+00	Cj0774c	-	ABC transport system ATP-binding protein	Original (2000) note: Cj0774c, probable ABC
1204	655	5,2702e+00	Cj0699c	glnA	glutamine synthetase	Original (2000) note: Cj0699c, glnA, probable
1205	590	5,2714e+00	Cj0625	hypD	hydrogenase isoenzymes formation protein	Original (2000) note: Cj0625, hypD, probable
1206	194	5,2721e+00	Cj0206	thrS	threonyl-tRNA synthetase	Original (2000) note: Cj0206, thrS, threonyl-tRNA
1207	1347	5,2770e+00	Cj1419c	-	putative methyltransferase	Original (2000) note: Cj1419c, possible
1208	119	5,2771e+00	Cj0129c	-	outer membrane protein	Original (2000) note: Cj0129c, probable outer
1209	1008	5,2808e+00	Cj1072	rpsR	30S ribosomal protein S18	Original (2000) note: Cj1072, rpsR, 30S ribosomal	rib
1210	1077	5,2826e+00	Cj1141	neuB1	sialic acid synthase (N-acetylneuraminic acid	Original (2000) note: Cj1141, neuB1, probable
1211	908	5,2914e+00	Cj0971	-	hypothetical protein Cj0971	Original (2000) note: Cj0971, unknown, len: 130 aa;
1212	1194	5,2943e+00	Cj1260c	dnaJ	chaperone DnaJ	Original (2000) note: Cj1260c, dnaJ, probable
1213	872	5,2947e+00	Cj0933c	pycB	putative pyruvate carboxylase B subunit	Original (2000) note: Cj0933c, pycB, possible
1214	662	5,2977e+00	Cj0706	-	conserved hypothetical protein Cj0706	Original (2000) note: Cj0706, unknown, len: 238 aa;
1215	831	5,2983e+00	Cj0891c	serA	D-3-phosphoglycerate dehydrogenase	Original (2000) note: Cj0891c, serA, probable
1216	1182	5,2995e+00	Cj1248	guaA	GMP synthase (glutamine-hydrolyzing)	Original (2000) note: Cj1248, guaA, probable GMP
1217	1599	5,3044e+00	Cj1686c	topA	DNA topoisomerase I	Original (2000) note: Cj1686c, topA, probable DNA
1218	1112	5,3104e+00	Cj1178c	-	highly acidic protein	Original (2000) note: Cj1178c, highly acidic
1219	85	5,3106e+00	Cj0095	rpmA	50S ribosomal protein L27	Original (2000) note: Cj0095, rpmA, 50S ribosomal	rib
1220	802	5,3140e+00	Cj0855	folD	methylenetetrahydrofolate	Original (2000) note: Cj0855, folD, probable
1221	1191	5,3153e+00	Cj1257c	-	putative efflux pump	Original (2000) note: Cj1257c, possible efflux pump,
1222	34	5,3190e+00	Cj0035c	-	putative efflux protein	Original (2000) note: Cj0035c, possible efflux
1223	29	5,3201e+00	Cj0029	ansA	cytoplasmic L-asparaginase	Original (2000) note: Cj0029, ansA, probable
1224	1116	5,3245e+00	Cj1182c	rpsB	30S ribosomal protein S2	Original (2000) note: Cj1182c, rpsB, 30S ribosomal	rib
1225	140	5,3256e+00	Cj0150c	-	aminotransferase	Original (2000) note: Cj0150c, probable
1226	1598	5,3278e+00	Cj1685c	bioB	putative biotin synthase	Original (2000) note: Cj1685c, bioB, probable biotin
1227	753	5,3288e+00	Cj0806	dapA	dihydrodipicolinate synthase	Original (2000) note: Cj0806, dapA, probable
1228	1484	5,3310e+00	Cj1568c	nuoL	NADH dehydrogenase I chain L	Original (2000) note: Cj1568c, nuoL, probable NADH
1229	210	5,3335e+00	Cj0236c	-	putative integral membrane protein	Original (2000) note: Cj0236c, probable integral
1230	591	5,3380e+00	Cj0626	hypE	hydrogenase isoenzymes formation protein	Original (2000) note: Cj0626, hypE, probable
1231	1381	5,3436e+00	Cj1454c	-	putative radical SAM domain family protein	Original (2000) note: Cj1454c, unknown, len: 439 aa;
1232	1600	5,3437e+00	Cj1687	-	putative efflux protein	Original (2000) note: Cj1687, possible efflux
1233	348	5,3443e+00	Cj0379c	-	putative molybdenum containing oxidoreductase	Original (2000) note: Cj0379c, unknown, len: 297 aa;
1234	656	5,3450e+00	Cj0700	-	hypothetical protein Cj0700	Original (2000) note: Cj0700, unknown, len: 231 aa;
1235	1195	5,3451e+00	Cj1261	racR	two-component regulator	Original (2000) note: Cj1261, racR, two-component
1236	166	5,3483e+00	Cj0178	-	putative TonB-denpendent outer membrane receptor	Original (2000) note: Cj0178, possible outer
1237	817	5,3491e+00	Cj0876c	-	putative periplasmic protein	Original (2000) note: Cj0876c, probable periplasmic
1238	281	5,3496e+00	Cj0311	rplY	putative 50S ribosomal protein L25 (general	Original (2000) note: Cj0311, unknown, len: 178 aa;	rib
1239	611	5,3503e+00	Cj0647	-	putative HAD-superfamily hydrolase	Original (2000) note: Cj0647, unknown, len: 162 aa;
1240	890	5,3540e+00	Cj0951c	-	putative MCP-domain signal transduction protein	Original (2000) note: Cj0951c, probable MCP-domain
1241	633	5,3567e+00	Cj0677	kdpB	potassium-transporting ATPase B chain	Original (2000) note: Cj0677, kdpB, probable
1242	1336	5,3570e+00	Cj1408	fliL	putative flagellar protein	Original (2000) note: Cj1408, fliL, possible
1243	474	5,3597e+00	Cj0508	pbpA	penicillin-binding protein	Original (2000) note: Cj0508, pbpA, probable
1244	676	5,3608e+00	Cj0720c	flaC	flagellin	Original (2000) note: Cj0720c, flaC, flagellin,len:
1245	1619	5,3616e+00	Cj1706c	rplD	50S ribosomal protein L4	Original (2000) note: Cj1706c, rplD, 50S ribosomal	rib
1246	727	5,3637e+00	Cj0780	napA	periplasmic nitrate reductase	Original (2000) note: Cj0780, napA, probable
1247	588	5,3663e+00	Cj0623	hypB	hydrogenase isoenzymes formation protein	Original (2000) note: Cj0623, hypB, probable
1248	491	5,3692e+00	Cj0526c	fliE	flagellar hook-basal body complex protein	Original (2000) note: Cj0526c, fliE, probable
1249	445	5,3701e+00	Cj0478	rpoB	DNA-directed RNA polymerase beta chain	Original (2000) note: Cj0478, rpoB, DNA-directed RNA
1250	1264	5,3733e+00	Cj1332	ptmA	putative oxidoreductase (flagellin modification)	Original (2000) note: Cj1332, ptmA, probable
1251	1132	5,3745e+00	Cj1198	luxS	S-ribosylhomocysteine lyase (autoinducer-2	Original (2000) note: Cj1198, unknown, len: 164 aa;
1252	1110	5,3842e+00	Cj1176c	tatA	Sec-independent protein translocase (TatA/E	Original (2000) note: Cj1176c, unknown, len: 79 aa;
1253	24	5,3902e+00	Cj0024	nrdA	ribonucleoside-diphosphate reductase alpha chain	Original (2000) note: Cj0024,
1254	960	5,3907e+00	Cj1023c	asd	aspartate-semialdehyde dehydrogenase	Original (2000) note: Cj1023c,
1255	459	5,3934e+00	Cj0492	rpsG	30S ribosomal protein S7	Original (2000) note: Cj0492, rpsG, 30S ribosomal	rib
1256	122	5,3965e+00	Cj0132	lpxC	UDP-3-O-[3-hydroxymyristoyl] n-acetylglucosamine	Original (2000) note: Cj0132, lpxC, probable
1257	68	5,3992e+00	Cj0076c	lctP	L-lactate permease	Original (2000) note: Cj0076c, lctP, probable
1258	593	5,4004e+00	Cj0628	-	putative lipoprotein	Original (2000) note: Cj0628, probable
1259	128	5,4088e+00	Cj0138	-	conserved hypothetical protein Cj0138	Original (2000) note: Cj0138, unknown, len: 140 aa;
1260	839	5,4092e+00	Cj0899c	thiJ	4-methyl-5(beta-hydroxyethyl)-thiazole	Original (2000) note: Cj0899c, thiJ, probable
1261	1217	5,4101e+00	Cj1284	ktrA	putative K+ uptake protein	Original (2000) note: Cj1284, ktrA, probable K+
1262	517	5,4118e+00	Cj0552	-	putative membrane protein	Original (2000) note: Cj0552, unknown, len: 230 aa;
1263	369	5,4144e+00	Cj0400	fur	ferric uptake regulator	Original (2000) note: Cj0400, fur, ferric uptake
1264	775	5,4167e+00	Cj0828c	ilvA	threonine dehydratase biosynthetic	Original (2000) note: Cj0828c, ilvA, probable
1265	82	5,4187e+00	Cj0092	-	putative periplasmic protein	Original (2000) note: Cj0092, probable periplasmic
1266	1018	5,4213e+00	Cj1082c	thiD	phosphomethylpyrimidine kinase	Original (2000) note: Cj1082c, thiD, probable
1267	325	5,4230e+00	Cj0355c	-	two-component regulator	Original (2000) note: Cj0355c, probable
1268	579	5,4256e+00	Cj0614	pstC	putative phosphate transport system permease	Original (2000) note: Cj0614, pstC, probable
1269	1464	5,4256e+00	Cj1545c	-	MdaB protein homolog	Original (2000) note: Cj1545c, unknown, len: 192 aa;
1270	353	5,4284e+00	Cj0384c	kdsA	3-deoxy-8-phosphooctulonate synthase	Original (2000) note: Cj0384c, kdsA, probable
1271	290	5,4342e+00	Cj0320	fliH	putative flagellar assembly protein	Original (2000) note: Cj0320, fliH, possible
1272	192	5,4357e+00	Cj0204	-	putative oligopeptide transporter, OPT family	Original (2000) note: Cj0204, probable integral
1273	763	5,4377e+00	Cj0816	-	hypothetical protein Cj0816	Original (2000) note: Cj0816, unknown, len: 56 aa;
1274	760	5,4401e+00	Cj0813	kdsB	3-deoxy-manno-octulosonate cytidylyltransferase	Original (2000) note: Cj0813, kdsB, probable
1275	604	5,4420e+00	Cj0640c	aspS	aspartyl-tRNA synthetase	Original (2000) note: Cj0640c, aspS, probable
1276	81	5,4424e+00	Cj0091	-	putative lipoprotein	Original (2000) note: Cj0091, probable
1277	967	5,4429e+00	Cj1030c	lepA	GTP-binding protein	Original (2000) note: Cj1030c, lepA, probable
1278	304	5,4435e+00	Cj0334	ahpC	alkyl hydroperoxide reductase	Original (2000) note: Cj0334, ahpC, probable alkyl
1279	514	5,4467e+00	Cj0549	fliS	flagellar protein	Original (2000) note: Cj0549, fliS, probable
1280	875	5,4498e+00	Cj0936	atpE	ATP synthase F0 sector C subunit	Original (2000) note: Cj0936, atpE, probable ATP
1281	1097	5,4524e+00	Cj1163c	-	putative cation transport protein	Original (2000) note: Cj1163c, possible cation
1282	681	5,4613e+00	Cj0725c	-	molybdopterin biosynthesis protein	Original (2000) note: Cj0725c, mog, probable
1283	98	5,4617e+00	Cj0108	atpC	ATP synthase F1 sector epsilon subunit	Original (2000) note: Cj0108, atpC, probable ATP
1284	1083	5,4647e+00	Cj1149c	gmhA	sedoheptulose 7-phosphate isomerase	Original (2000) note: Cj1149c, gmhA, probable
1285	312	5,4655e+00	Cj0342c	uvrA	excinuclease ABC subunit A	Original (2000) note: Cj0342c, uvrA, probable
1286	1105	5,4679e+00	Cj1171c	ppi	peptidyl-prolyl cis-trans isomerase	Original (2000) note: Cj1171c, ppi, probable
1287	371	5,4686e+00	Cj0402	glyA	serine hydroxymethyltransferase	Original (2000) note: Cj0402, glyA, serine
1288	894	5,4693e+00	Cj0955c	purL	phosphoribosylformylglycinamidine synthase	Original (2000) note: Cj0955c, purL, probable
1289	675	5,4700e+00	Cj0719c	-	conserved hypothetical protein Cj0719c	Original (2000) note: Cj0719c, unknown, len: 210 aa;
1290	746	5,4705e+00	Cj0799c	ruvA	putative Holliday junction ATP-dependent DNA	Original (2000) note: Cj0799c, ruvA, probable
1291	963	5,4717e+00	Cj1026c	-	putative lipoprotein	Original (2000) note: Cj1026c, probable lipoprotein,
1292	352	5,4729e+00	Cj0383c	ribH	6,7-dimethyl-8-ribityllumazine synthase	Original (2000) note: Cj0383c, ribH (ribE),probable
1293	268	5,4744e+00	Cj0298c	panB	3-methyl-2-oxobutanoate hydroxymethyltransferase	Original (2000) note: Cj0298c, panB, probable
1294	1567	5,4754e+00	Cj1651c	map	methionine aminopeptidase	Original (2000) note: Cj1651c, map, probable
1295	982	5,4775e+00	Cj1045c	thiG	thiazole biosynthesis protein ThiG	Original (2000) note: Cj1045c, thiG, probable
1296	23	5,4789e+00	Cj0023	purB	adenylosuccinate lyase	Original (2000) note: Cj0023, purB, probable
1297	225	5,4834e+00	Cj0252	moaC	molybdenum cofactor biosynthesis protein C	Original (2000) note: Cj0252, moaC, probable
1298	1632	5,4855e+00	Cj1719c	leuA	2-isopropylmalate synthase	Original (2000) note: Cj1719c, leuA, probable
1299	1225	5,4867e+00	Cj1292	dcd	putative deoxycytidine triphosphate deaminase	Original (2000) note: Cj1292, dcd, possible
1300	493	5,4879e+00	Cj0528c	flgB	flagellar basal-body rod protein	Original (2000) note: Cj0528c, flgB, probable
1301	393	5,4894e+00	Cj0424	-	putative acidic periplasmic protein	Original (2000) note: Cj0424, probable acidic
1302	860	5,4901e+00	Cj0921c	peb1A	aspartate/glutamate-binding ABC transporter	Original (2000) note: Cj0921c, peb1A, probable
1303	160	5,4948e+00	Cj0172c	-	putative saccharopine dehydrogenase	Original (2000) note: Cj0172c, unknown, len: 401 aa;
1304	16	5,4983e+00	Cj0016	-	putative transcriptional regulatory protein	Original (2000) note: Cj0016, possible
1305	719	5,5019e+00	Cj0772c	-	putative NLPA family lipoprotein	Original (2000) note: Cj0772c, probable periplasmic
1306	1434	5,5028e+00	Cj1509c	fdhC	putative formate dehydrogenase, cytochrom B	Original (2000) note: Cj1509c, fdhC, probable
1307	1184	5,5040e+00	Cj1250	purD	phosphoribosylamine--glycine ligase	Original (2000) note: Cj1250, purD, probable
1308	183	5,5043e+00	Cj0195	fliI	flagellum-specific ATP synthase	Original (2000) note: Cj0195,
1309	298	5,5127e+00	Cj0328c	fabH	3-oxoacyl-[acyl-carrier-protein] synthase	Original (2000) note: Cj0328c, fabH, probable
1310	897	5,5132e+00	Cj0958c	-	putative membrane protein	Original (2000) note: Cj0958c, probable membrane
1311	658	5,5147e+00	Cj0702	purE	phosphoribosylaminoimidazole carboxylase	Original (2000) note: Cj0702, purE, probable
1312	1017	5,5155e+00	Cj1081c	thiE	thiamin-phosphate pyrophosphorylase	Original (2000) note: Cj1081c, thiE, probale
1313	705	5,5183e+00	Cj0758	grpE	heat shock protein GrpE	Original (2000) note: Cj0758, grpE, heat shock
1314	73	5,5185e+00	Cj0081	cydA	cytochrome bd oxidase subunit I	Original (2000) note: Cj0081, cydA, probable
1315	492	5,5231e+00	Cj0527c	flgC	flagellar basal-body rod protein	Original (2000) note: Cj0527c, flgC, probable
1316	1099	5,5231e+00	Cj1165c	-	putative integral membrane protein	Original (2000) note: Cj1165c, probable integral
1317	1092	5,5311e+00	Cj1158c	-	small hydrophobic protein	Original (2000) note: Cj1158c, small hydrophobic
1318	400	5,5341e+00	Cj0431	-	putative periplasmic ATP/GTP-binding protein	Original (2000) note: Cj0431, possible periplasmic
1319	556	5,5364e+00	Cj0591c	-	putative lipoprotein	Original (2000) note: Cj0591c, probable lipoprotein,
1320	754	5,5377e+00	Cj0807	-	putative oxidoreductase	Updated (2006) note: Similarity to more than one
1321	1228	5,5394e+00	Cj1295	-	conserved hypothetical protein Cj1295	Original (2000) note: Cj1295, unknown, len: 435 aa;
1322	84	5,5408e+00	Cj0094	rplU	50S ribosomal protein L21	Original (2000) note: Cj0094, rplU, 50S ribosomal	rib
1323	907	5,5449e+00	Cj0970	-	hypothetical protein Cj0970	Original (2000) note: Cj0970, unknown, len: 100 aa;
1324	257	5,5462e+00	Cj0285c	cheV	chemotaxis protein	Original (2000) note: Cj0285c, cheV, probable
1325	1161	5,5474e+00	Cj1227c	-	putative two-component regulator	Original (2000) note: Cj1227c, probable
1326	1226	5,5486e+00	Cj1293	pseB	UDP-GlcNAc-specific C4,6 dehydratase/C5	Original (2000) note: Cj1293, possible sugar
1327	513	5,5550e+00	Cj0548	fliD	flagellar hook-associated protein	Original (2000) note: Cj0548, fliD, probable
1328	1402	5,5566e+00	Cj1476c	-	pyruvate-flavodoxin oxidoreductase	Original (2000) note: Cj1476c, probable
1329	852	5,5632e+00	Cj0913c	hupB	DNA-binding protein HU homolog	Original (2000) note: Cj0913c, hupB, DNA-binding
1330	1046	5,5647e+00	Cj1110c	-	putative MCP-type signal transduction protein	Original (2000) note: Cj1110c, probable MCP-type
1331	1531	5,5651e+00	Cj1615	chuB	putative haemin uptake system permease protein	Original (2000) note: Cj1615, chuB, probable haemin
1332	762	5,5679e+00	Cj0815	-	hypothetical protein Cj0815	Original (2000) note: Cj0815, unknown, len: 114 aa;
1333	442	5,5719e+00	Cj0475	rplA	50S ribosomal protein L1	Original (2000) note: Cj0475, rplA, 50S ribosomal	rib
1334	117	5,5795e+00	Cj0127c	accD	acetyl-coenzyme A carboxylase carboxyl	Original (2000) note: Cj0127c, accD, probable
1335	1143	5,5795e+00	Cj1209	-	HD/KH domain containing protein	Original (2000) note: Cj1209, unknown, len: 517 aa;
1336	42	5,5798e+00	Cj0043	flgE	flagellar hook protein	Original (2000) note: Cj0043, flgE, probable
1337	1322	5,5799e+00	Cj1393	metC'	putative cystathionine beta-lyase	Original (2000) note: Cj1393, metC', probable
1338	1549	5,5806e+00	Cj1633	-	putative ATP-binding protein	Original (2000) note: Cj1633, unknown, len: 327 aa;
1339	306	5,5810e+00	Cj0336c	motB	putative flagellar motor protein	Original (2000) note: Cj0336c, motB, possible
1340	397	5,5825e+00	Cj0428	-	hypothetical protein Cj0428	Original (2000) note: Cj0428, unknown, len: 127 aa;
1341	1126	5,5881e+00	Cj1192	dctA	putative C4-dicarboxylate transport protein	Original (2000) note: Cj1192, dctA, probable
1342	643	5,5938e+00	Cj0687c	flgH	putative flagellar L-ring protein precursor	Original (2000) note: Cj0687c, flgH, probable
1343	455	5,5943e+00	Cj0488	-	conserved hypothetical protein Cj0488	Original (2000) note: Cj0488, unknown, len:; similar
1344	636	5,5975e+00	Cj0680c	uvrB	excinuclease ABC subunit B	Original (2000) note: Cj0680c, uvrB, probable
1345	1149	5,5991e+00	Cj1215	-	putative peptidase M23 family protein	Original (2000) note: Cj1215, probable periplasmic
1346	251	5,6074e+00	Cj0279	carB	carbamoyl-phosphate synthase large chain	Original (2000) note: Cj0279, carB, probable
1347	1220	5,6085e+00	Cj1287c	-	malate oxidoreductase	Original (2000) note: Cj1287c, probable malate
1348	1287	5,6157e+00	Cj1356c	-	putative integral membrane protein	Original (2000) note: Cj1356c, probable integral
1349	799	5,6232e+00	Cj0852c	-	putative integral membrane protein	Original (2000) note: Cj0852c, possible integral
1350	131	5,6252e+00	Cj0141c	-	putative ABC transporter integral membrane	Original (2000) note: Cj0141c, ABC transporter
1351	184	5,6252e+00	Cj0196c	purF	amidophosphoribosyltransferase	Original (2000) note: Cj0196c,
1352	195	5,6272e+00	Cj0207	infC	translation initiation factor IF-3	Original (2000) note: Cj0207, infC, translation
1353	26	5,6352e+00	Cj0026c	thyX	thymidylate synthase	Original (2000) note: Cj0026c, unknown, len: 207 aa;
1354	730	5,6399e+00	Cj0783	napB	periplasmic nitrate reductase small subunit	Original (2000) note: Cj0783, napB, probable
1355	208	5,6449e+00	Cj0234c	frr	ribosome recycling factor	Original (2000) note: Cj0234c, frr, probable
1356	539	5,6459e+00	Cj0574	ilvI	acetolactate synthase large subunit	Original (2000) note: Cj0574, ilvI, probable
1357	1511	5,6478e+00	Cj1595	rpoA	DNA-directed RNA polymerase alpha chain	Original (2000) note: Cj1595, rpoA, probable
1358	335	5,6479e+00	Cj0366c	cmeB	inner membrane efflux transporter CmeB (multidrug	Original (2000) note: Cj0366c, probable
1359	622	5,6483e+00	Cj0662c	hslU	ATP-dependent Hsl protease ATP-binding subunit	Original (2000) note: Cj0662c, hslU, probable heat
1360	236	5,6638e+00	Cj0263	zupT	zinc transporter	Original (2000) note: Cj0263, probable integral
1361	729	5,6681e+00	Cj0782	napH	putative ferredoxin	Original (2000) note: Cj0782, napH, probable
1362	975	5,6762e+00	Cj1038	-	putative cell division/peptidoglycan biosynthesis	Original (2000) note: Cj1038, probable cell
1363	955	5,6853e+00	Cj1018c	livK	branched-chain amino-acid ABC transport	Original (2000) note: Cj1018c, livK, probable
1364	985	5,6854e+00	Cj1048c	dapE	succinyl-diaminopimelate desuccinylase	Original (2000) note: Cj1048c, dapE, probable
1365	1468	5,6854e+00	Cj1549c	hsdR	putative type I restriction enzyme R protein	Original (2000) note: Cj1549c, probable type I
1366	441	5,6869e+00	Cj0474	rplK	50S ribosomal protein L11	Original (2000) note: Cj0474, rplK, 50S ribosomal	rib
1367	815	5,6945e+00	Cj0873c	-	hypothetical protein Cj0873c	Original (2000) note: Cj0873c, unknown, len: 70 aa;
1368	1293	5,6960e+00	Cj1362	ruvB	holliday junction DNA helicase	Original (2000) note: Cj1362, ruvB, probable
1369	1259	5,6992e+00	Cj1327	neuB2	N-acetylneuraminic acid synthetase	Original (2000) note: Cj1327,
1370	1052	5,7003e+00	Cj1116c	ftsH	membrane bound zinc metallopeptidase	Original (2000) note: Cj1116c, ftsH, probable
1371	1498	5,7005e+00	Cj1582c	-	putative peptide ABC-transport system permease	Original (2000) note: Cj1582c, probable peptide
1372	652	5,7054e+00	Cj0696	ftsZ	cell division protein FfsZ	Original (2000) note: Cj0696, ftsZ, probable cell
1373	241	5,7098e+00	Cj0268c	-	putative transmembrane protein	Original (2000) note: Cj0268c, probable
1374	996	5,7102e+00	Cj1059c	gatA	Glu-tRNAGln amidotransferase subunit A	Original (2000) note: Cj1059c, gatA, probable
1375	95	5,7218e+00	Cj0105	atpA	ATP synthase F1 sector alpha subunit	Original (2000) note: Cj0105, atpA, probable ATP
1376	448	5,7243e+00	Cj0481	dapA	putative dihydrodipicolinate synthase	Original (2000) note: Cj0481, probable lyase, len:
1377	27	5,7281e+00	Cj0027	pyrG	CTP synthase	Original (2000) note: Cj0027, pyrG, CTP
1378	1448	5,7285e+00	Cj1529c	purM	phosphoribosylformylglycinamidine cyclo-ligase	Original (2000) note: Cj1529c, purM, probable
1379	1382	5,7359e+00	Cj1455	prfB	peptide chain release factor 2	Original (2000) note: Cj1455, prfB, probable peptide
1380	703	5,7374e+00	Cj0755	cfrA	ferric enterobactin uptake receptor	Original (2000) note: Cj0755, cfrA, probable iron
1381	103	5,7381e+00	Cj0113	pal	peptidoglycan associated lipoprotein (omp18)	Original (2000) note: Cj0113, pal, peptidoglycan
1382	874	5,7387e+00	Cj0935c	-	putative sodium:amino-acid symporter family	Original (2000) note: Cj0935c, probable
1383	412	5,7389e+00	Cj0443	accA	acetyl-coenzyme A carboxylase carboxyl	Original (2000) note: Cj0443, accA, probable
1384	36	5,7406e+00	Cj0037c	-	putative cytochrome C	Original (2000) note: Cj0037c, possible cytochrome
1385	340	5,7426e+00	Cj0371	-	putative flagellar motility protein	Original (2000) note: Cj0371, probable
1386	1090	5,7435e+00	Cj1156	rho	transcription termination factor	Original (2000) note: Cj1156, rho, transcription
1387	209	5,7507e+00	Cj0235c	secG	putative protein-export membrane protein	Original (2000) note: Cj0235c, secG, possible
1388	938	5,7517e+00	Cj1001	rpoD	RNA polymerase sigma factor (sigma-70)	Original (2000) note: Cj1001, rpoD, RNA polymerase
1389	547	5,7518e+00	Cj0582	lysC	aspartokinase, alpha and beta subunits	Original (2000) note: Cj0582, lysC, probable
1390	949	5,7535e+00	Cj1012c	-	putative membrane protein	Original (2000) note: Cj1012c, possible membrane
1391	697	5,7535e+00	Cj0741	-	hypothetical protein Cj0741	Original (2000) note: Cj0741, unknown, len: 308 aa;
1392	1176	5,7581e+00	Cj1242	-	hypothetical protein Cj1242	Original (2000) note: Cj1242, unknown, len: 106 aa;
1393	637	5,7591e+00	Cj0681	-	hypothetical protein Cj0681	Original (2000) note: Cj0681, unknown, len: 76 aa;
1394	1295	5,7603e+00	Cj1364c	fumC	fumarate hydratase	Original (2000) note: Cj1364c, fumC, probable
1395	1517	5,7648e+00	Cj1601	hisA	phosphoribosylformimino-5-aminoimidazole	Original (2000) note: Cj1601, hisA, probable
1396	1119	5,7664e+00	Cj1185c	petB	putative ubiquinol-cytochrome C reductase	Original (2000) note: Cj1185c, petB, probable
1397	457	5,7685e+00	Cj0490	ald'	putative aldehyde dehydrogenase C-terminus	Original (2000) note: Cj0490, ald', aldehyde
1398	1637	5,7712e+00	Cj1724c	-	putative GTP cyclohydrolase I	Original (2000) note: Cj1724c, unknown, len: 127 aa;
1399	171	5,7725e+00	Cj0183	-	putative integral membrane protein with	Original (2000) note: Cj0183, probable integral
1400	5	5,7741e+00	Cj0005c	-	molydopterin containing oxidoreductase	Original (2000) note: Cj0005c, possible molybdenum
1401	1103	5,7745e+00	Cj1169c	-	putative periplasmic protein	Original (2000) note: Cj1169c, probable periplasmic
1402	803	5,7777e+00	Cj0856	lepP	signal peptidase I	Original (2000) note: Cj0856, lepP, probable signal
1403	630	5,7789e+00	Cj0671	dcuB	anaerobic C4-dicarboxylate transporter	Original (2000) note: Cj0671, dcuB, probable
1404	1115	5,7851e+00	Cj1181c	tsf	elongation factor TS	Original (2000) note: Cj1181c, tsf, probable
1405	1371	5,7918e+00	Cj1443c	kpsF	D-arabinose 5-phosphate isomerase	Original (2000) note: Cj1443c, kpsF, unknown, len:
1406	653	5,7925e+00	Cj0697	flgG2	flagellar basal-body rod protein	Original (2000) note: Cj0697, flgG2, probable
1407	1435	5,7931e+00	Cj1510c	fdhB	putative formate dehydrogenase iron-sulfur	Original (2000) note: Cj1510c, fdhB, probable
1408	255	5,7935e+00	Cj0283c	cheW	chemotaxis protein	Original (2000) note: Cj0283c, cheW, probable
1409	1007	5,7992e+00	Cj1071	ssb	single-strand DNA binding protein	Original (2000) note: Cj1071, ssb, single-strand DNA
1410	869	5,8038e+00	Cj0930	-	putative GTP-binding protein	Original (2000) note: Cj0930, probable GTP-binding
1411	624	5,8081e+00	Cj0664c	rplI	50S ribosomal protein L9	Original (2000) note: Cj0664c, rplI, 50S ribosomal	rib
1412	779	5,8086e+00	Cj0832c	-	putative Na+/H+ antiporter family protein	Original (2000) note: Cj0832c, probable integral
1413	1139	5,8107e+00	Cj1205c	radA	putative DNA repair protein RadA (ATP-dependant	Original (2000) note: Cj1205c, radA, probable DNA
1414	1050	5,8111e+00	Cj1114c	pssA	CDP-diacylglycerol--serine	Original (2000) note: Cj1114c, pssA, probable
1415	827	5,8128e+00	Cj0887c	flaD	putative flagellin	Original (2000) note: Cj0887c, flaD possible
1416	1528	5,8201e+00	Cj1612	prfA	peptide chain release factor 1	Original (2000) note: Cj1612, prfA, probable peptide
1417	1392	5,8232e+00	Cj1465	-	hypothetical protein Cj1465	Original (2000) note: Cj1465, unknown, len: 144 aa;
1418	1608	5,8284e+00	Cj1695c	rplE	50S ribosomal protein L5	Original (2000) note: Cj1695c, rplE, 50S ribosomal	rib
1419	59	5,8349e+00	Cj0066c	aroQ	3-dehydroquinate dehydratase	Original (2000) note: Cj0066c, aroQ, probable
1420	1199	5,8366e+00	Cj1265c	hydC	Ni/Fe-hydrogenase B-type cytochrome subunit	Original (2000) note: Cj1265c, hydC, probable
1421	1032	5,8370e+00	Cj1096c	metK	S-adenosylmethionine synthetase	Original (2000) note: Cj1096c, metK, probable
1422	1467	5,8381e+00	Cj1548c	-	putative NADP-dependent alcohol dehydrogenase	Original (2000) note: Cj1548c, probable
1423	1348	5,8416e+00	Cj1420c	-	putative methyltransferase	Original (2000) note: Cj1420c, unknown, len: 258 aa;
1424	307	5,8423e+00	Cj0337c	motA	putative flagellar motor proton channel	Original (2000) note: Cj0337c, motA, probable
1425	407	5,8459e+00	Cj0438	sdhB	putative succinate dehydrogenase iron-sulfur	Original (2000) note: Cj0438, sdhB, possibleble
1426	1313	5,8490e+00	Cj1382c	fldA	flavodoxin	Original (2000) note: Cj1382c, fldA, flavodoxin,len:
1427	237	5,8526e+00	Cj0264c	-	molybdopterin containing oxidoreductase	Original (2000) note: Cj0264c, probable
1428	288	5,8530e+00	Cj0318	fliF	flagellar M-ring protein	Original (2000) note: Cj0318, fliF, probable
1429	66	5,8539e+00	Cj0074c	-	putative iron-sulfur protein	Original (2000) note: Cj0074c, probable iron-sulfur
1430	1487	5,8540e+00	Cj1571c	nuoI	NADH dehydrogenase I chain I	Original (2000) note: Cj1571c, nuoI, probable NADH
1431	1375	5,8606e+00	Cj1448c	kpsM	capsule polysaccharide export system inner	Original (2000) note: Cj1448c, kpsM, probable
1432	309	5,8718e+00	Cj0339	-	putative MFS (Major Facilitator Superfamily)	Original (2000) note: Cj0339, probable transmembrane
1433	1552	5,8759e+00	Cj1636c	rnhA	ribonuclease HI	Original (2000) note: Cj1636c, rnhA, probable
1434	377	5,8774e+00	Cj0408	frdC	fumarate reductase cytochrome B subunit	Original (2000) note: Cj0408, frdC, probable
1435	603	5,8786e+00	Cj0639c	adk	adenylate kinase	Original (2000) note: Cj0639c, adk, possible
1436	642	5,8863e+00	Cj0686	ispG	4-hydroxy-3-methylbut-2-en-1-yl diphosphate	Original (2000) note: Cj0686, gcpE, unknown, len:
1437	1201	5,8879e+00	Cj1267c	hydA	Ni/Fe-hydrogenase small chain	Original (2000) note: Cj1267c, hydA, probable
1438	1555	5,8998e+00	Cj1639	-	NifU protein homolog	Original (2000) note: Cj1639, unknown, len: 90 aa;
1439	558	5,9137e+00	Cj0593c	-	putative integral membrane protein	Original (2000) note: Cj0593c, probable integral
1440	994	5,9178e+00	Cj1057c	-	putative coiled-coil protein	Original (2000) note: Cj1057c, probable coiled-coil
1441	77	5,9211e+00	Cj0087	aspA	aspartate ammonia-lyase	Original (2000) note: Cj0087, aspA, aspartate
1442	1605	5,9228e+00	Cj1692c	rplF	50S ribosomal protein L6	Original (2000) note: Cj1692c, rplF, 50S ribosomal	rib
1443	1187	5,9240e+00	Cj1253	pnp	polyribonucleotide nucleotidyltransferase	Original (2000) note: Cj1253, pnp, probable
1444	289	5,9263e+00	Cj0319	fliG	flagellar motor switch protein	Original (2000) note: Cj0319, fliG, probable
1445	404	5,9336e+00	Cj0435	fabG	3-oxoacyl-[acyl-carrier protein] reductase	Original (2000) note: Cj0435, fabG, probable
1446	1424	5,9371e+00	Cj1498c	purA	adenylosuccinate synthetase	Original (2000) note: Cj1498c, purA, probable
1447	49	5,9401e+00	Cj0056c	-	hypothetical protein Cj0056c	Original (2000) note: Cj0056c, unknown, len: 138 aa.
1448	1204	5,9535e+00	Cj1270c	-	putative 2-nitropropane	Original (2000) note: Cj1270c, unknown, len: 363 aa;
1449	446	5,9556e+00	Cj0479	rpoC	DNA-directed RNA polymerase beta' chain	Original (2000) note: Cj0479, rpoC, DNA-directed RNA
1450	1331	5,9581e+00	Cj1403c	gapA	glyceraldehyde 3-phosphate dehydrogenase	Original (2000) note: Cj1403c, gapA, glyceraldehyde
1451	449	5,9622e+00	Cj0482	uxaA'	putative altronate hydrolase N-terminus	Original (2000) note: Cj0482, uxaA' possible
1452	502	5,9682e+00	Cj0537	oorB	OORB subunit of 2-oxoglutarate:acceptor	Original (2000) note: Cj0537, oorB, probable OORB
1453	1208	5,9853e+00	Cj1274c	pyrH	uridylate kinase	Original (2000) note: Cj1274c, pyrH, probable
1454	1323	5,9854e+00	Cj1394	-	putative fumarate lyase	Original (2000) note: Cj1394, probable fumarate
1455	1230	5,9859e+00	Cj1297	-	hypotehtical protein Cj1297	Original (2000) note: Cj1297, unknown, len: 145 aa;
1456	543	5,9868e+00	Cj0578c	tatC	sec-independant protein translocase	Original (2000) note: Cj0578c, mttB, probable
1457	1039	5,9880e+00	Cj1103	csrA	carbon storage regulator homolog	Original (2000) note: Cj1103, csrA, probable carbon
1458	1278	5,9919e+00	Cj1347c	cdsA	phosphatidate cytidylyltransferase	Original (2000) note: Cj1347c, cdsA, probable
1459	1638	5,9951e+00	Cj1725	-	putative periplasmic protein	Original (2000) note: Cj1725, probable periplasmic
1460	476	6,0009e+00	Cj0510c	-	conserved hypothetical protein Cj0510c	Original (2000) note: Cj0510c, unknown, len: 96 aa;
1461	213	6,0014e+00	Cj0239c	-	NifU protein homolog	Original (2000) note: Cj0239c, nifU protein homolog,
1462	1104	6,0065e+00	Cj1170c	omp50	50 kda outer membrane protein precursor	Original (2000) note: Cj1170c, omp50, outer membrane
1463	1433	6,0073e+00	Cj1508c	fdhD	FdhD protein	Original (2000) note: Cj1508c, fdhD, FdhD protein
1464	726	6,0134e+00	Cj0779	tpx	thiol peroxidase	Original (2000) note: Cj0779, tpx, probable thiol
1465	964	6,0198e+00	Cj1027c	gyrA	DNA gyrase subunit A	Original (2000) note: Cj1027c, gyrA, DNA gyrase
1466	974	6,0288e+00	Cj1037c	pycA	pyruvate carboxylase A subunit	Original (2000) note: Cj1037c, pycA, possible
1467	1574	6,0307e+00	Cj1659	p19	periplasmic protein p19	Original (2000) note: Cj1659, p19, periplasmic
1468	154	6,0322e+00	Cj0164c	ubiA	putative 4-hydroxybenzoate octaprenyltransferase	Original (2000) note: Cj0164c, ubiA, possible
1469	782	6,0403e+00	Cj0835c	acnB	aconitate hydratase	Original (2000) note: Cj0835c, acnB, probable
1470	683	6,0431e+00	Cj0727	-	putative periplasmic solute-binding protein	Original (2000) note: Cj0727, probable periplasmic
1471	1098	6,0474e+00	Cj1164c	-	hypothetical protein Cj1164c	Original (2000) note: Cj1164c, unknown, len: 87 aa;
1472	1613	6,0474e+00	Cj1700c	rplP	50S ribosomal protein L16	Original (2000) note: Cj1700c, rplP, 50S ribosomal	rib
1473	670	6,0474e+00	Cj0714	rplS	50S ribosomal protein L19	Original (2000) note: Cj0714, rplS, 50S ribosomal	rib
1474	6	6,0474e+00	Cj0006	-	putative Na+/H+ antiporter family protein	Original (2000) note: Cj0006, probable integral
1475	1541	6,0510e+00	Cj1625c	sdaC	amino acid transporter	Original (2000) note: Cj1625c, sdaC, probable serine
1476	185	6,0535e+00	Cj0197c	dapB	dihydrodipicolinate reductase	Original (2000) note: Cj0197c, dapB, probable
1477	246	6,0678e+00	Cj0273	fabZ	(3R)-hydroxymyristoyl-[acyl carrier protein]	Original (2000) note: Cj0273, fabZ, probable
1478	1413	6,0838e+00	Cj1487c	ccoP	cb-type cytochrome C oxidase subunit III	Original (2000) note: Cj1487c, ccoP, cb-type
1479	823	6,0866e+00	Cj0882c	flhA	flagellar biosynthesis protein	Original (2000) note: Cj0882c, flhA, probable
1480	97	6,0892e+00	Cj0107	atpD	ATP synthase F1 sector beta subunit	Original (2000) note: Cj0107, atpD, probable ATP
1481	70	6,0925e+00	Cj0078c	cdtB	cytolethal distending toxin B	Original (2000) note: Cj0078c, cdtB, cytolethal
1482	1213	6,0947e+00	Cj1279c	-	putative fibronectin domain-containing	Original (2000) note: Cj1279c, probable fibronectin
1483	1193	6,1003e+00	Cj1259	porA	major outer membrane protein	Original (2000) note: Cj1259, porA, major outer
1484	1374	6,1018e+00	Cj1447c	kpsT	capsule polysaccharide export ATP-binding	Original (2000) note: Cj1447c, kpsT, probable
1485	1522	6,1043e+00	Cj1606c	mrp	putative ATP/GTP-binding protein (Mrp protein	Original (2000) note: Cj1606c, mrp, probable
1486	1611	6,1195e+00	Cj1698c	rpsQ	30S ribosomal protein S17	Original (2000) note: Cj1698c, rpsQ, 30S ribosomal	rib
1487	1200	6,1234e+00	Cj1266c	hydB	Ni/Fe-hydrogenase large subunit	Original (2000) note: Cj1266c, hydB, probable
1488	953	6,1244e+00	Cj1016c	livM	branched-chain amino-acid ABC transport system	Original (2000) note: Cj1016c, livM, probable
1489	498	6,1287e+00	Cj0533	sucC	succinyl-coA synthetase beta chain	Original (2000) note: Cj0533, sucC, probable
1490	1393	6,1337e+00	Cj1466	flgK	putative flagellar hook-associated protein	Original (2000) note: Cj1466, flgK, possible
1491	438	6,1338e+00	Cj0471	rpmG	50S ribosomal protein L33	Original (2000) note: Cj0471, rpmG, probable 50S	rib
1492	544	6,1343e+00	Cj0579c	tatB	sec-independant protein translocase	Original (2000) note: Cj0579c, unknown, len: 138 aa;
1493	1106	6,1367e+00	Cj1172c	-	conserved hypothetical protein Cj1172c	Original (2000) note: Cj1172c, unknown, len: 235 aa;
1494	1635	6,1382e+00	Cj1722c	-	hypothetical protein Cj1722c	Original (2000) note: Cj1722c, unknown, len: 33 aa;
1495	805	6,1406e+00	Cj0858c	murA	UDP-N-acetylglucosamine	Original (2000) note: Cj0858c,
1496	909	6,1455e+00	Cj0972	-	hypothetical protein Cj0972	Original (2000) note: Cj0972, unknown, len: 107 aa;
1497	247	6,1501e+00	Cj0274	lpxA	acyl-[acyl-carrier-protein]--UDP-N-	Original (2000) note: Cj0274, lpxA, probable
1498	1596	6,1505e+00	Cj1682c	gltA	citrate synthase	Original (2000) note: Cj1682c, gltA, probable
1499	411	6,1551e+00	Cj0442	fabF	3-oxoacyl-[acyl-carrier-protein] synthase	Original (2000) note: Cj0442, fabF, probable
1500	1189	6,1561e+00	Cj1255	-	putative isomerase	Original (2000) note: Cj1255, possible
1501	499	6,1564e+00	Cj0534	sucD	succinyl-coA synthetase alpha chain	Original (2000) note: Cj0534, sucD, probable
1502	856	6,1606e+00	Cj0917c	cstA	putative integral membrane protein (CstA	Original (2000) note: Cj0917c, cstA, integral
1503	4	6,1670e+00	Cj0004c	-	monohaem cytochrome C	Original (2000) note: Cj0004c, possible periplasmic
1504	1527	6,1682e+00	Cj1611	rpsT	30S ribosomal protein S20	Original (2000) note: Cj1611, rpsT, probable 30S	rib
1505	1488	6,1695e+00	Cj1572c	nuoH	NADH dehydrogenase I chain H	Original (2000) note: Cj1572c, nuoH, probable NADH
1506	857	6,1738e+00	Cj0918c	prsA	ribose-phosphate pyrophosphokinase	Original (2000) note: Cj0918c, prsA, probable
1507	1436	6,1745e+00	Cj1511c	fdhA	putative formate dehydrogenase large subunit	Original (2000) note: Cj1511c, fdhA, probable
1508	1601	6,1831e+00	Cj1688c	secY	preprotein translocase subunit	Original (2000) note: Cj1688c, secY, probable
1509	959	6,1997e+00	Cj1022c	-	putative integral membrane protein	Original (2000) note: Cj1022c, probable integral
1510	33	6,2089e+00	Cj0034c	-	putative periplasmic protein	Original (2000) note: Cj0034c, probable periplasmic
1511	710	6,2108e+00	Cj0763c	cysE	serine acetyltransferase	Original (2000) note: Cj0763c, cysE, probable serine
1512	256	6,2159e+00	Cj0284c	cheA	chemotaxis histidine kinase	Original (2000) note: Cj0284c, cheA, probable
1513	557	6,2253e+00	Cj0592c	-	putative periplasmic protein	Original (2000) note: Cj0592c, probable periplasmic
1514	625	6,2256e+00	Cj0665c	argG	argininosuccinate synthase	Original (2000) note: Cj0665c, argG, probable
1515	589	6,2257e+00	Cj0624	hypC	hydrogenase isoenzymes formation protein	Original (2000) note: Cj0624, hypC, probable
1516	596	6,2292e+00	Cj0632	ilvC	ketol-acid reductoisomerase	Original (2000) note: Cj0632, ilvC, probable
1517	1642	6,2304e+00	Cj1729c	flgE2	flagellar hook subunit protein	Original (2000) note: Cj1729c, flgE2, probable
1518	501	6,2329e+00	Cj0536	oorA	OORA subunit of 2-oxoglutarate:acceptor	Original (2000) note: Cj0536, oorA, probable OORA
1519	214	6,2354e+00	Cj0240c	iscS	cysteine desulfurase (NifS protein homolog)	Original (2000) note: Cj0240c, probable
1520	416	6,2386e+00	Cj0449c	-	conserved hypothetical protein Cj0449c	Original (2000) note: Cj0449c, unknown, len: 71 aa;
1521	791	6,2585e+00	Cj0844c	-	putative integral membrane protein	Original (2000) note: Cj0844c, possible integral
1522	1630	6,2595e+00	Cj1717c	leuC	3-isopropylmalate dehydratase large subunit	Original (2000) note: Cj1717c, leuC, probable
1523	1456	6,2682e+00	Cj1537c	acs	acetyl-coenzyme A synthetase	Original (2000) note: Cj1537c, acs, probable
1524	529	6,2696e+00	Cj0564	-	putative integral membrane protein	Original (2000) note: Cj0564, probable integral
1525	53	6,2748e+00	Cj0060c	fliM	flagellar motor switch protein	Original (2000) note: Cj0060c, fliM, probable
1526	522	6,2778e+00	Cj0557c	-	putative integral membrane protein	Original (2000) note: Cj0557c, probable integral
1527	55	6,2780e+00	Cj0062c	-	putative integral membrane protein	Original (2000) note: Cj0062c, probable integral
1528	396	6,2790e+00	Cj0427	-	hypothetical protein Cj0427	Original (2000) note: Cj0427, unknown, len: 111 aa;
1529	420	6,3045e+00	Cj0453	thiC	thiamin biosynthesis protein ThiC	Original (2000) note: Cj0453, thiC, probable thiamin
1530	1623	6,3213e+00	Cj1710c	-	putative metallo-beta-lactamase family protein	Original (2000) note: Cj1710c, unknown, len: 664 aa;
1531	1120	6,3289e+00	Cj1186c	petA	putative ubiquinol-cytochrome C reductase	Original (2000) note: Cj1186c, petA, probable
1532	460	6,3328e+00	Cj0493	fusA	elongation factor G	Original (2000) note: Cj0493, fusA, elongation
1533	14	6,3440e+00	Cj0014c	-	putative integral membrane protein	Original (2000) note: Cj0014c, probable integral
1534	1607	6,3460e+00	Cj1694c	rpsN	30S ribosomal protein S14	Original (2000) note: Cj1694c, rpsN, 30S ribosomal	rib
1535	626	6,3473e+00	Cj0667	-	putative S4 domain protein	Original (2000) note: Cj0667, unknown, len: 81 aa;
1536	1028	6,3482e+00	Cj1092c	secF	protein-export membrane protein	Original (2000) note: Cj1092c, secF, probable
1537	1512	6,3590e+00	Cj1596	rplQ	50S ribosomal protein L17	Original (2000) note: Cj1596, rplQ, probable 50S	rib
1538	1022	6,3605e+00	Cj1086c	-	conserved hypothetical protein Cj1086c	Original (2000) note: Cj1086c, unknown, len: 131 aa;
1539	13	6,3633e+00	Cj0013	ilvD	dihydroxy-acid dehydratase	Original (2000) note: Cj0013, ilvD, probable
1540	444	6,3634e+00	Cj0477	rplL	50S ribosomal protein L7/L12	Original (2000) note: Cj0477, rplL, probable 50S	rib
1541	1389	6,3662e+00	Cj1462	flgI	flagellar P-ring protein	Original (2000) note: Cj1462, flgI, probable
1542	1614	6,3737e+00	Cj1701c	rpsC	30S ribosomal protein S3	Original (2000) note: Cj1701c, rpsC, 30S ribosomal	rib
1543	243	6,3829e+00	Cj0270	-	putative tautomerase family protein	Original (2000) note: Cj0270, possible
1544	914	6,3882e+00	Cj0977	-	hypothetical protein Cj0977	Original (2000) note: Cj0977, unknown, len: 192 aa;
1545	1405	6,3895e+00	Cj1479c	rpsI	30S ribosomal protein S9	Original (2000) note: Cj1479c, rpsI, 30S ribosomal	rib
1546	450	6,4067e+00	Cj0483	uxaA'	putative altronate hydrolase C-terminus	Original (2000) note: Cj0483, uxaA' possible
1547	1616	6,4077e+00	Cj1703c	rpsS	30S ribosomal protein S19	Original (2000) note: Cj1703c, rpsS, 30S ribosomal	rib
1548	610	6,4131e+00	Cj0646	-	putative lipoprotein	Original (2000) note: Cj0646, probable
1549	437	6,4179e+00	Cj0470	tuf	elongation factor TU	Original (2000) note: Cj0470, tuf, probable
1550	1492	6,4210e+00	Cj1576c	nuoD	NADH dehydrogenase I chain D	Original (2000) note: Cj1576c, nuoD, probable NADH
1551	435	6,4251e+00	Cj0468	-	amino-acid ABC transporter integral membrane	Original (2000) note: Cj0468, probable amino-acid
1552	1578	6,4268e+00	Cj1663	-	putative ABC transport system ATP-binding	Original (2000) note: Cj1663, probable ABC transport
1553	654	6,4301e+00	Cj0698	flgG	flagellar basal-body rod protein	Original (2000) note: Cj0698, flgG, probable
1554	1602	6,4346e+00	Cj1689c	rp10	50S ribosomal protein L15	Original (2000) note: Cj1689c, rplO, 50S ribosomal	rib
1555	384	6,4388e+00	Cj0415	-	putative GMC oxidoreductase subunit	Original (2000) note: Cj0415, possible
1556	78	6,4418e+00	Cj0088	dcuA	anaerobic C4-dicarboxylate transporter	Original (2000) note: Cj0088, dcuA, probable
1557	954	6,4522e+00	Cj1017c	livH	branched-chain amino-acid ABC transport system	Original (2000) note: Cj1017c, livH, probable
1558	1155	6,4651e+00	Cj1221	groEL	60 kD chaperonin (cpn60)	Original (2000) note: Cj1221, groEL, 60 kD
1559	1269	6,4723e+00	Cj1338c	flaB	flagellin	Original (2000) note: Cj1338c, flaB, flagellin
1560	816	6,4832e+00	Cj0874c	-	putative cytochrome C	Original (2000) note: Cj0874c, possible cytochrome
1561	41	6,4844e+00	Cj0042	flgD	putative flagellar hook assembly protein	Original (2000) note: Cj0042, flgD, possible
1562	1472	6,4880e+00	Cj1553c	hsdM	putative type I restriction enzyme M protein	Original (2000) note: Cj1553c, probable type I
1563	728	6,5017e+00	Cj0781	napG	putative ferredoxin	Original (2000) note: Cj0781, napG, probable
1564	1588	6,5072e+00	Cj1673c	recA	recA protein	Original (2000) note: Cj1673c, recA, len: 343 aa;
1565	1270	6,5188e+00	Cj1339c	flaA	flagellin	Original (2000) note: Cj1339c, flaA, flagellin
1566	1054	6,5188e+00	Cj1118c	cheY	chemotaxis regulatory protein	Original (2000) note: Cj1118c, cheY, chemotaxis
1567	1569	6,5419e+00	Cj1653c	-	putative lipoprotein	Original (2000) note: Cj1653c, probable lipoprotein,
1568	516	6,5592e+00	Cj0551	efp	elongation factor P	Original (2000) note: Cj0551, efp, probable
1569	126	6,5604e+00	Cj0136	infB	translation initiation factor IF-2	Original (2000) note: Cj0136, infB, probable
1570	137	6,5794e+00	Cj0147c	trxA	thioredoxin	Original (2000) note: Cj0147c, trxA,
1571	1427	6,5815e+00	Cj1502c	putP	putative sodium/proline symporter	Original (2000) note: Cj1502c, putP, probable
1572	105	6,5842e+00	Cj0115	slyD	FKBP-type peptidyl-prolyl cis-trans isomerase	Original (2000) note: Cj0115, slyD, probable
1573	386	6,5920e+00	Cj0417	-	hypothetical protein Cj0417	Original (2000) note: Cj0417, unknown, len: 48 aa;
1574	1609	6,6070e+00	Cj1696c	rplX	50S ribosomal protein L24	Original (2000) note: Cj1696c, rplX, 50S ribosomal	rib
1575	224	6,6211e+00	Cj0251c	-	highly acidic protein	Original (2000) note: Cj0251c, highly acidic
1576	1636	6,6304e+00	Cj1723c	-	putative periplasmic protein	Original (2000) note: Cj1723c, probable periplasmic
1577	360	6,6391e+00	Cj0391c	-	hypothetical protein Cj0391c	Original (2000) note: Cj0391c, unknown, len: 211 aa;
1578	406	6,6506e+00	Cj0437	sdhA	succinate dehydrogenase flavoprotein subunit	Original (2000) note: Cj0437, sdhA, probable
1579	1620	6,6613e+00	Cj1707c	rplC	50S ribosomal protein L3	Original (2000) note: Cj1707c, rplC, 50S ribosomal	rib
1580	995	6,6647e+00	Cj1058c	guaB	inosine-5'-monophosphate dehydrogenase	Original (2000) note: Cj1058c, guaB, probable
1581	1587	6,6739e+00	Cj1672c	eno	enolase	Original (2000) note: Cj1672c, eno, probable
1582	706	6,6973e+00	Cj0759	dnaK	heat shock protein DnaK	Original (2000) note: Cj0759, dnaK, heat shock
1583	503	6,7249e+00	Cj0538	oorC	OORC subunit of 2-oxoglutarate:acceptor	Original (2000) note: Cj0538, oorC, probable OORC
1584	1321	6,7710e+00	Cj1392	metC'	putative cystathionine beta-lyase, N-terminus	Original (2000) note: Cj1392, metC', probable
1585	12	6,7983e+00	Cj0012c	rrc	non-haem iron protein	Original (2000) note: Cj0012c, non-haem iron
1586	1416	6,8178e+00	Cj1490c	ccoN	cb-type cytochrome C oxidase subunit I	Original (2000) note: Cj1490c, ccoN, cb-type
1587	1279	6,8531e+00	Cj1348c	-	putative coiled-coil protein	Original (2000) note: Cj1348c, probable coiled-coil
1588	249	6,8848e+00	Cj0276	mreB	homolog of E. coli rod shape-determining protein	Original (2000) note: Cj0276, mreB, homolog of E.
1589	387	6,8862e+00	Cj0418c	-	hypothetical protein Cj0418c	Original (2000) note: Cj0418c, unknown, len: 234 aa;
1590	1207	6,9114e+00	Cj1273c	rpoZ	putative DNA-directed RNA polymerase omega chain	Original (2000) note: Cj1273c, rpoZ, probable
1591	378	6,9203e+00	Cj0409	frdA	fumarate reductase flavoprotein subunit	Original (2000) note: Cj0409, frdA, probable
1592	38	6,9475e+00	Cj0039c	typA	GTP-binding protein TypA homolog	Original (2000) note: Cj0039c, typA, GTP-binding
1593	1610	6,9697e+00	Cj1697c	rplN	50S ribosomal protein L14	Original (2000) note: Cj1697c, rplN, 50S ribosomal	rib
1594	1509	6,9732e+00	Cj1593	rpsK	30S ribosomal protein S11	Original (2000) note: Cj1593, rpsK, probable 30S	rib
1595	1507	6,9769e+00	Cj1591	rpmJ	50S ribosomal protein L36	Original (2000) note: Cj1591, rpmJ, probable 50S	rib
1596	1572	7,0126e+00	Cj1656c	-	hypothetical protein Cj1656c	Original (2000) note: Cj1656c, unknown, len: 180 aa;
1597	1508	7,0311e+00	Cj1592	rpsM	30S ribosomal protein S13	Original (2000) note: Cj1592, rpsM, probable 30S	rib
1598	1224	7,0543e+00	Cj1291c	accB	putative biotin carboxyl carrier protein of	Original (2000) note: Cj1291c, accB, probable biotin
1599	379	7,0623e+00	Cj0410	frdB	fumarate reductase iron-sulfur protein	Original (2000) note: Cj0410, frdB, probable
1600	1411	7,0937e+00	Cj1485c	-	putative periplasmic protein	Original (2000) note: Cj1485c, probable periplasmic
1601	500	7,1621e+00	Cj0535	oorD	OORD subunit of 2-oxoglutarate:acceptor	Original (2000) note: Cj0535, oorD, probable OORD
1602	1617	7,1644e+00	Cj1704c	rplB	50S ribosomal protein L2	Original (2000) note: Cj1704c, rplB, 50S ribosomal	rib
1603	1138	7,1824e+00	Cj1204c	atpB	ATP synthase F0 sector A subunit	Original (2000) note: Cj1204c, atpB, probable ATP
1604	157	7,2218e+00	Cj0168c	-	putative periplasmic protein	Original (2000) note: Cj0168c, probable periplasmic
1605	1494	7,2268e+00	Cj1578c	nuoB	NADH dehydrogenase I chain B	Original (2000) note: Cj1578c, nuoB, probable NADH
1606	1412	7,2348e+00	Cj1486c	-	putative periplasmic protein	Original (2000) note: Cj1486c, probable periplasmic
1607	458	7,2674e+00	Cj0491	rpsL	30S ribosomal protein S12	Original (2000) note: Cj0491, rpsL, 30S ribosomal	rib
1608	1603	7,4149e+00	Cj1690c	rpsE	30S ribosomal protein S5	Original (2000) note: Cj1690c, rpsE, 30S ribosomal	rib
1609	324	7,4153e+00	Cj0354c	fdxB	ferredoxin	Original (2000) note: Cj0354c, fdxB, probable
1610	1510	7,4173e+00	Cj1594	rpsD	30S ribosomal protein S4	Original (2000) note: Cj1594, rpsD, probable 30S	rib
1611	806	7,4186e+00	Cj0859c	-	hypothetical protein Cj0859c	Original (2000) note: Cj0859c, unknown, len: 142 aa;
1612	694	7,5760e+00	Cj0738	-	hypothetical protein Cj0738	Original (2000) note: Cj0738, unknown, len: 54 aa;
1613	303	7,6361e+00	Cj0333c	fdxA	ferredoxin	Original (2000) note: Cj0333c, fdxA, probable
1614	1615	7,6476e+00	Cj1702c	rplV	50S ribosomal protein L22	Original (2000) note: Cj1702c, rplV, 50S ribosomal	rib
1615	233	7,6589e+00	Cj0260c	-	small hydrophobic protein	Original (2000) note: Cj0260c, unknown, len: 71 aa;
1616	666	7,7438e+00	Cj0710	rpsP	30S ribosomal protein S16	Original (2000) note: Cj0710, rpsP, 30S ribosomal	rib
1617	900	7,8194e+00	Cj0961c	rpmH	50S ribosomal protein L34	Original (2000) note: Cj0961c, rpmH, 50S ribosomal	rib
1618	512	8,0720e+00	Cj0547	flaG	flagellar protein	Original (2000) note: Cj0547, flaG, possible
1619	1621	8,2065e+00	Cj1708c	rpsJ	30S ribosomal protein S10	Original (2000) note: Cj1708c, rpsJ, 30S ribosomal	rib
1620	1391	8,3392e+00	Cj1464	flgM	hypothetical protein Cj1464	Original (2000) note: Cj1464, unknown, len: 65 aa;
1621	700	8,3700e+00	Cj0748	-	hypothetical protein Cj0748	Original (2000) note: Cj0748, unknown, len: 30 aa;
1622	910	8,5018e+00	Cj0973	-	hypothetical protein Cj0973	Original (2000) note: Cj0973, unknown, len: 36 aa;
1623	300	8,8046e+00	Cj0330c	rpmF	50S ribosomal protein L32	Original (2000) note: Cj0330c, rpmF, probable 50S	rib

Index = 3
#	Number	EEI	locus_tag	Name	Prot	Note
1	1641	1,0002e+00	Cj1728c	-	small hydrophobic protein	Original (2000) note: Cj1728c, small hydrophobic
2	217	1,0632e+00	Cj0244	rpmI	50s ribosomal protein L35	Original (2000) note: Cj0244, rpmI, 50s ribosomal	rib
3	1507	1,0661e+00	Cj1591	rpmJ	50S ribosomal protein L36	Original (2000) note: Cj1591, rpmJ, probable 50S	rib
4	680	1,1022e+00	Cj0724	-	hypothetical protein Cj0724	Original (2000) note: Cj0724, unknown, len: 61 aa;
5	1337	1,1303e+00	Cj1409	acpS	holo-[acyl-carrier protein] synthase	Original (2000) note: Cj1409, acpS, probable
6	63	1,1356e+00	Cj0070c	-	hypothetical protein Cj0070c	Original (2000) note: Cj0070c, questionable CDS,len:
7	795	1,1488e+00	Cj0848c	-	conserved hypothetical protein Cj0848c	Original (2000) note: Cj0848c, unknown, len: 93 aa;
8	297	1,2057e+00	Cj0327	-	putative endoribonuclease L-PSP family protein	Original (2000) note: Cj0327, unknown, len: 116 aa;
9	1088	1,2197e+00	Cj1154c	-	putative cytochrome oxidase maturation protein	Original (2000) note: Cj1154c, small hydrophobic
10	766	1,2283e+00	Cj0819	-	small hydrophobic protein	Original (2000) note: Cj0819, small hydrophobic
11	982	1,2541e+00	Cj1045c	thiG	thiazole biosynthesis protein ThiG	Original (2000) note: Cj1045c, thiG, probable
12	500	1,2718e+00	Cj0535	oorD	OORD subunit of 2-oxoglutarate:acceptor	Original (2000) note: Cj0535, oorD, probable OORD
13	1426	1,2941e+00	Cj1501	-	conserved hypothetical protein Cj1501	Updated (2006) note: Conserved added to product
14	825	1,2950e+00	Cj0884	rpsO	30S ribosomal protein S15	Original (2000) note: Cj0884, rpsO, 30S ribosomal	rib
15	1198	1,3021e+00	Cj1264c	hydD	putative hydrogenase maturation protease	Original (2000) note: Cj1264c, hydD, probable
16	904	1,3320e+00	Cj0965c	-	putative acyl-CoA thioester hydrolase	Original (2000) note: Cj0965c, unknown, len: 124 aa;
17	852	1,3518e+00	Cj0913c	hupB	DNA-binding protein HU homolog	Original (2000) note: Cj0913c, hupB, DNA-binding
18	923	1,3579e+00	Cj0986c	-	putative integral membrane protein	Original (2000) note: Cj0986c, possible integral
19	864	1,4012e+00	Cj0925	rpiB	ribose 5-phosphate isomerase	Original (2000) note: Cj0925, rpiB, probable ribose
20	1411	1,4186e+00	Cj1485c	-	putative periplasmic protein	Original (2000) note: Cj1485c, probable periplasmic
21	412	1,4246e+00	Cj0443	accA	acetyl-coenzyme A carboxylase carboxyl	Original (2000) note: Cj0443, accA, probable
22	343	1,4319e+00	Cj0374	-	conserved hypothetical protein Cj0374	Original (2000) note: Cj0374, unknown, len: 163 aa;
23	1435	1,4460e+00	Cj1510c	fdhB	putative formate dehydrogenase iron-sulfur	Original (2000) note: Cj1510c, fdhB, probable
24	1506	1,4530e+00	Cj1590	infA	translation initiation factor IF-1	Original (2000) note: Cj1590, infA, probable
25	598	1,4576e+00	Cj0634	dprA	DNA processing protein A	Original (2000) note: Cj0634, unknown, len: 257 aa;
26	875	1,4758e+00	Cj0936	atpE	ATP synthase F0 sector C subunit	Original (2000) note: Cj0936, atpE, probable ATP
27	218	1,5512e+00	Cj0245	rplT	50S ribosomal protein L20	Original (2000) note: Cj0245, rplT, 50S ribosomal	rib
28	1039	1,5643e+00	Cj1103	csrA	carbon storage regulator homolog	Original (2000) note: Cj1103, csrA, probable carbon
29	1043	1,5736e+00	Cj1107	clpS	ATP-dependent Clp protease adaptor protein	Original (2000) note: Cj1107, unknown, len: 96 aa;
30	911	1,5988e+00	Cj0974	-	very hypothetical protein Cj0974	Original (2000) note: Cj0974, questionable CDS, len
31	1279	1,6157e+00	Cj1348c	-	putative coiled-coil protein	Original (2000) note: Cj1348c, probable coiled-coil
32	1103	1,6230e+00	Cj1169c	-	putative periplasmic protein	Original (2000) note: Cj1169c, probable periplasmic
33	861	1,6278e+00	Cj0922c	pebC	ABC-type amino-acid transporter ATP-binding	Original (2000) note: Cj0922c, pebC, probable
34	728	1,6423e+00	Cj0781	napG	putative ferredoxin	Original (2000) note: Cj0781, napG, probable
35	479	1,6546e+00	Cj0513	purS	phosphoribosylformylglycinamidine (FGAM)	Original (2000) note: Cj0513, unknown, len: 81 aa;
36	1423	1,6623e+00	Cj1497c	-	hypothetical protein Cj1497c	Original (2000) note: Cj1497c, unknown, len: 142 aa;
37	491	1,6647e+00	Cj0526c	fliE	flagellar hook-basal body complex protein	Original (2000) note: Cj0526c, fliE, probable
38	676	1,6753e+00	Cj0720c	flaC	flagellin	Original (2000) note: Cj0720c, flaC, flagellin,len:
39	78	1,6860e+00	Cj0088	dcuA	anaerobic C4-dicarboxylate transporter	Original (2000) note: Cj0088, dcuA, probable
40	1609	1,6946e+00	Cj1696c	rplX	50S ribosomal protein L24	Original (2000) note: Cj1696c, rplX, 50S ribosomal	rib
41	1219	1,7071e+00	Cj1286c	upp	uracil phosphoribosyltransferase	Original (2000) note: Cj1286c, upp, probable uracil
42	610	1,7170e+00	Cj0646	-	putative lipoprotein	Original (2000) note: Cj0646, probable
43	654	1,7230e+00	Cj0698	flgG	flagellar basal-body rod protein	Original (2000) note: Cj0698, flgG, probable
44	277	1,7381e+00	Cj0307	bioA	adenosylmethionine-8-amino-7-oxononanoate	Original (2000) note: Cj0307, bioA, probable
45	167	1,7402e+00	Cj0179	exbB1	biopolymer transport protein	Original (2000) note: Cj0179, exbB1, biopolymer
46	917	1,7426e+00	Cj0980	-	putative peptidase	Original (2000) note: Cj0980, possible
47	397	1,7492e+00	Cj0428	-	hypothetical protein Cj0428	Original (2000) note: Cj0428, unknown, len: 127 aa;
48	1579	1,7707e+00	Cj1664	-	putative periplasmic thiredoxin	Original (2000) note: Cj1664, possible periplasmic
49	1551	1,7718e+00	Cj1635c	rnc	ribonuclease III	Original (2000) note: Cj1635c, rnc, probable
50	1199	1,7761e+00	Cj1265c	hydC	Ni/Fe-hydrogenase B-type cytochrome subunit	Original (2000) note: Cj1265c, hydC, probable
51	387	1,7910e+00	Cj0418c	-	hypothetical protein Cj0418c	Original (2000) note: Cj0418c, unknown, len: 234 aa;
52	1639	1,7951e+00	Cj1726c	metA	homoserine O-succinyltransferase	Original (2000) note: Cj1726c, metA, probable
53	1462	1,7975e+00	Cj1543	-	putative allophanate hydrolase subunit 2	Original (2000) note: Cj1543, unknown, len: 321 aa;
54	379	1,8188e+00	Cj0410	frdB	fumarate reductase iron-sulfur protein	Original (2000) note: Cj0410, frdB, probable
55	236	1,8318e+00	Cj0263	zupT	zinc transporter	Original (2000) note: Cj0263, probable integral
56	1193	1,8525e+00	Cj1259	porA	major outer membrane protein	Original (2000) note: Cj1259, porA, major outer
57	25	1,8698e+00	Cj0025c	-	putative sodium:dicarboxylate family	Original (2000) note: Cj0025c, probable
58	1220	1,8821e+00	Cj1287c	-	malate oxidoreductase	Original (2000) note: Cj1287c, probable malate
59	565	1,8828e+00	Cj0600	-	hypothetical protein Cj0600	Original (2000) note: Cj0600, unknown, len: 291 aa;
60	1226	1,8843e+00	Cj1293	pseB	UDP-GlcNAc-specific C4,6 dehydratase/C5	Original (2000) note: Cj1293, possible sugar
61	705	1,8852e+00	Cj0758	grpE	heat shock protein GrpE	Original (2000) note: Cj0758, grpE, heat shock
62	1595	1,8954e+00	Cj1681c	cysQ	CysQ protein homolog	Original (2000) note: Cj1681c, cysQ, probable cysQ
63	1245	1,9121e+00	Cj1312	pseG	nucleotidase specific for PseC	Original (2000) note: Cj1312, possible flagellar
64	1241	1,9143e+00	Cj1308	-	putative acyl carrier protein	Original (2000) note: Cj1308, acpP4, possible acyl
65	153	1,9166e+00	Cj0163c	-	hypothetical protein Cj0163c	Original (2000) note: Cj0163c, unknown, len: 165 aa;
66	1289	1,9209e+00	Cj1358c	nrfH	putative periplasmic cytochrome C	Original (2000) note: Cj1358c, probable periplasmic
67	767	1,9226e+00	Cj0820c	fliP	flagellar biosynthesis protein	Updated (2006) note: PMID:7601828, PMID:14617189;
68	1323	1,9402e+00	Cj1394	-	putative fumarate lyase	Original (2000) note: Cj1394, probable fumarate
69	1306	1,9428e+00	Cj1375	-	putative multidrug efflux transporter	Original (2000) note: Cj1375, probable efflux
70	1373	1,9493e+00	Cj1445c	kpsE	capsule polysaccharide export system inner	Original (2000) note: Cj1445c, kpsE, probable
71	439	1,9531e+00	Cj0472	secE	preprotein translocase SecE subunit	Original (2000) note: Cj0472, secE, probable
72	1012	1,9564e+00	Cj1076	proC	pyrroline-5-carboxylate reductase	Original (2000) note: Cj1076, proC, probable
73	789	1,9591e+00	Cj0842	-	putative lipoprotein	Original (2000) note: Cj0842, probable
74	1581	1,9771e+00	Cj1666c	-	putative periplasmic protein	Original (2000) note: Cj1666c, probable periplasmic
75	547	2,0009e+00	Cj0582	lysC	aspartokinase, alpha and beta subunits	Original (2000) note: Cj0582, lysC, probable
76	1561	2,0145e+00	Cj1645	tkt	transketolase	Original (2000) note: Cj1645, tkt,
77	1136	2,0276e+00	Cj1202	metF	5,10-methylenetetrahydrofolate reductase	Original (2000) note: Cj1202, metF, probable
78	279	2,0295e+00	Cj0309c	-	putative efflux protein	Original (2000) note: Cj0309c, probable efflux
79	963	2,0310e+00	Cj1026c	-	putative lipoprotein	Original (2000) note: Cj1026c, probable lipoprotein,
80	1601	2,0346e+00	Cj1688c	secY	preprotein translocase subunit	Original (2000) note: Cj1688c, secY, probable
81	690	2,0355e+00	Cj0734c	hisJ	histidine-binding protein precursor	Original (2000) note: Cj0734c, hisJ, probable
82	190	2,0459e+00	Cj0202c	-	hypothetical protein Cj0202c	Original (2000) note: Cj0202c, unknown, len: 113 aa.
83	1606	2,0505e+00	Cj1693c	rpsH	30S ribosomal protein S8	Original (2000) note: Cj1693c, rpsH, 30S ribosomal	rib
84	61	2,0598e+00	Cj0068	pspA	protease	Original (2000) note: Cj0068, pspA, probable
85	52	2,0647e+00	Cj0059c	fliY	putative flagellar motor switch protein	Original (2000) note: Cj0059c, fliY, probable
86	1235	2,0668e+00	Cj1302	-	putative HAD-superfamily phosphatase, subfamily	Original (2000) note: Cj1302, unknown, len: 520 aa;
87	429	2,0725e+00	Cj0462	-	putative radical SAM domain protein	Original (2000) note: Cj0462, unknown, len: 348 aa;
88	2	2,0775e+00	Cj0002	dnaN	DNA polymerase III, beta chain	Original (2000) note: Cj0002, dnaN, probable DNA
89	1045	2,0790e+00	Cj1109	aat	leucyl/phenylalanyl-tRNA--protein transferase	Original (2000) note: Cj1109, aat, probable
90	903	2,0843e+00	Cj0964	-	putative periplasmic protein	Original (2000) note: Cj0964, probable periplasmic
91	1041	2,0904e+00	Cj1105	smpB	small protein B homolog	Original (2000) note: Cj1105, smpB, small protein B
92	106	2,0934e+00	Cj0116	fabD	malonyl CoA-acyl carrier protein transacylase	Original (2000) note: Cj0116, fabD, probable malonyl
93	672	2,0957e+00	Cj0716	-	putative phospho-2-dehydro-3-deoxyheptonate	Original (2000) note: Cj0716, probable
94	367	2,1060e+00	Cj0398	gatC	Glu-tRNAGln amidotransferase subunit C	Original (2000) note: Cj0398, gatC, probable
95	821	2,1115e+00	Cj0880c	-	hypothetical protein Cj0880c	Original (2000) note: Cj0880c, unknown, len: 240 aa;
96	20	2,1123e+00	Cj0020c	-	cytochrome C551 peroxidase	Original (2000) note: Cj0020c, probable cytochrome
97	1467	2,1125e+00	Cj1548c	-	putative NADP-dependent alcohol dehydrogenase	Original (2000) note: Cj1548c, probable
98	876	2,1139e+00	Cj0937	-	putative integral membrane protein	Original (2000) note: Cj0937, probable integral
99	1002	2,1214e+00	Cj1066	rdxA	nitroreductase	Original (2000) note: Cj1066, rdxA, probable
100	778	2,1364e+00	Cj0831c	trmA	tRNA (uracil-5-)-methyltransferase	Original (2000) note: Cj0831c, trmA, probable tRNA
101	558	2,1389e+00	Cj0593c	-	putative integral membrane protein	Original (2000) note: Cj0593c, probable integral
102	529	2,1417e+00	Cj0564	-	putative integral membrane protein	Original (2000) note: Cj0564, probable integral
103	1527	2,1443e+00	Cj1611	rpsT	30S ribosomal protein S20	Original (2000) note: Cj1611, rpsT, probable 30S	rib
104	374	2,1520e+00	Cj0405	aroE	shikimate 5-dehydrogenase	Original (2000) note: Cj0405, aroE, probable
105	512	2,1594e+00	Cj0547	flaG	flagellar protein	Original (2000) note: Cj0547, flaG, possible
106	1612	2,1601e+00	Cj1699c	rpmC	50S ribosomal protein L29	Original (2000) note: Cj1699c, rpmC, 50S ribosomal	rib
107	37	2,1623e+00	Cj0038c	-	putative poly(A) polymerase family protein	Original (2000) note: Cj0038c, possible membrane
108	1314	2,1744e+00	Cj1383c	-	hypothetical protein Cj1383c	Original (2000) note: Cj1383c, unknown, len: 231 aa;
109	1628	2,1748e+00	Cj1715	-	putative acetyltransferase	Original (2000) note: Cj1715, possible
110	765	2,1780e+00	Cj0818	-	putative lipoprotein	Original (2000) note: Cj0818, probable
111	678	2,1866e+00	Cj0722c	-	putative DNA methylase	Original (2000) note: Cj0722c, probable DNA
112	1011	2,1907e+00	Cj1075	-	conserved hypothetical protein Cj1075	Original (2000) note: Cj1075, unknown, len: 129 aa;
113	1244	2,1947e+00	Cj1311	pseF	putative acylneuraminate cytidylyltransferase	Original (2000) note: Cj1311, neuA2, probable
114	1514	2,2257e+00	Cj1598	hisD	histidinol dehydrogenase	Original (2000) note: Cj1598, hisD, probable
115	814	2,2401e+00	Cj0872	dsbA	putative protein disulphide isomerase	Original (2000) note: Cj0872, dsbA, possible protein
116	450	2,2419e+00	Cj0483	uxaA'	putative altronate hydrolase C-terminus	Original (2000) note: Cj0483, uxaA' possible
117	685	2,2494e+00	Cj0729	-	putative type I phosphodiesterase/nucleotide	Original (2000) note: Cj0729, unknown, len: 269 aa;
118	1643	2,2511e+00	Cj1731c	ruvC	crossover junction endodeoxyribonuclease	Original (2000) note: Cj1731c, ruvC, probable
119	909	2,2533e+00	Cj0972	-	hypothetical protein Cj0972	Original (2000) note: Cj0972, unknown, len: 107 aa;
120	1082	2,2622e+00	Cj1148	waaF	heptosyltransferase II	Original (2000) note: Cj1148, waaF, probable
121	33	2,2661e+00	Cj0034c	-	putative periplasmic protein	Original (2000) note: Cj0034c, probable periplasmic
122	282	2,2678e+00	Cj0312	pth	peptidyl-tRNA hydrolase	Original (2000) note: Cj0312, pth, probable
123	1248	2,2706e+00	Cj1315c	hisH	imidazole glycerol phosphate synthase subunit	Original (2000) note: Cj1315c, probable
124	440	2,2802e+00	Cj0473	nusG	transcription antitermination protein	Original (2000) note: Cj0473, nusG, probable
125	580	2,2878e+00	Cj0615	pstA	putative phosphate transport system permease	Original (2000) note: Cj0615, pstA, probable
126	1415	2,2926e+00	Cj1489c	ccoO	cb-type cytochrome C oxidase subunit II	Original (2000) note: Cj1489c, ccoO, cb-type
127	780	2,2948e+00	Cj0833c	-	putative oxidoreductase	Original (2000) note: Cj0833c, probable
128	1083	2,2949e+00	Cj1149c	gmhA	sedoheptulose 7-phosphate isomerase	Original (2000) note: Cj1149c, gmhA, probable
129	1299	2,2967e+00	Cj1368	-	putative radical SAM domain protein	Original (2000) note: Cj1368, unknown, len: 354 aa;
130	1440	2,2980e+00	Cj1516	-	putative periplasmic oxidoreductase	Original (2000) note: Cj1516, probable periplasmic
131	354	2,3044e+00	Cj0385c	-	putative integral membrane protein	Original (2000) note: Cj0385c, probable integral
132	1576	2,3073e+00	Cj1661	-	possible ABC transport system permease	Original (2000) note: Cj1661, possible ABC transport
133	1094	2,3092e+00	Cj1160c	-	putative membrane protein	Original (2000) note: Cj1160c, small hydrophobic
134	206	2,3135e+00	Cj0232c	-	putative integral membrane protein	Original (2000) note: Cj0232c, probable integral
135	1362	2,3174e+00	Cj1434c	-	putative sugar transferase	Original (2000) note: Cj1434c, probable sugar
136	757	2,3193e+00	Cj0810	nadE	NH(3)-dependent NAD(+) synthetase	Original (2000) note: Cj0810, nadE, possible
137	1422	2,3194e+00	Cj1496c	-	putative periplasmic protein	Original (2000) note: Cj1496c, probable periplasmic
138	1008	2,3194e+00	Cj1072	rpsR	30S ribosomal protein S18	Original (2000) note: Cj1072, rpsR, 30S ribosomal	rib
139	1445	2,3268e+00	Cj1522c	-	putative CRISPR-associated protein	Original (2000) note: Cj1522c, unknown, len: 296 aa;
140	1414	2,3274e+00	Cj1488c	ccoQ	cb-type cytochrome C oxidase subunit IV	Original (2000) note: Cj1488c, ccoQ, cb-type
141	144	2,3324e+00	Cj0154c	-	putative tetrapyrrole methylase family protein	Original (2000) note: Cj0154c, possible
142	301	2,3354e+00	Cj0331c	-	hypothetical protein Cj0331c	Original (2000) note: Cj0331c, unknown, len: 117 aa;
143	1273	2,3478e+00	Cj1342c	maf7	motility accessory factor (function unknown)	Original (2000) note: Cj1342c, unknown, len: 413 aa;
144	837	2,3591e+00	Cj0897c	pheS	phenylalanyl-tRNA synthetase alpha chain	Original (2000) note: Cj0897c, pheS, probable
145	1312	2,3615e+00	Cj1381	-	putative lipoprotein	Original (2000) note: Cj1381, probable
146	328	2,3626e+00	Cj0358	-	putative cytochrome C551 peroxidase	Original (2000) note: Cj0358, probable cytochrome
147	1614	2,3690e+00	Cj1701c	rpsC	30S ribosomal protein S3	Original (2000) note: Cj1701c, rpsC, 30S ribosomal	rib
148	621	2,3731e+00	Cj0661c	era	GTP-binding protein Era homolog	Original (2000) note: Cj0661c, era, GTP-binding
149	663	2,3788e+00	Cj0707	kdtA	3-deoxy-D-manno-octulosonic-acid transferase	Original (2000) note: Cj0707, kdtA, probable
150	424	2,3937e+00	Cj0457c	-	putative lipoprotein	Original (2000) note: Cj0457c, probable lipoprotein,
151	255	2,4047e+00	Cj0283c	cheW	chemotaxis protein	Original (2000) note: Cj0283c, cheW, probable
152	1342	2,4113e+00	Cj1414c	kpsC	capsule polysaccharide modification protein	Original (2000) note: Cj1414c, possible
153	1566	2,4162e+00	Cj1650	-	hypothetical protein Cj1650	Original (2000) note: Cj1650, unknown, len: 166 aa;
154	1466	2,4299e+00	Cj1547	-	Blc protein homolog	Original (2000) note: Cj1547, unknown, len: 149 aa;
155	102	2,4526e+00	Cj0112	tolB	putative TolB precursor protein	Original (2000) note: Cj0112, probable periplasmic
156	1223	2,4561e+00	Cj1290c	accC	biotin carboxylase	Original (2000) note: Cj1290c, accC, probable biotin
157	1548	2,4657e+00	Cj1632c	-	putative periplasmic protein	Original (2000) note: Cj1632c, possible periplasmic
158	318	2,4667e+00	Cj0348	trpB	tryptophan synthase beta chain	Original (2000) note: Cj0348, trpB, probable
159	769	2,4669e+00	Cj0822	dfp	phosphopantothenoylcysteine decarboxylase	Original (2000) note: Cj0822, dfp, DNA/pantothenate
160	307	2,4685e+00	Cj0337c	motA	putative flagellar motor proton channel	Original (2000) note: Cj0337c, motA, probable
161	109	2,4721e+00	Cj0119	-	putative hydrolase	Original (2000) note: Cj0119, unknown, len: 173 aa;
162	1259	2,4754e+00	Cj1327	neuB2	N-acetylneuraminic acid synthetase	Original (2000) note: Cj1327,
163	1120	2,4754e+00	Cj1186c	petA	putative ubiquinol-cytochrome C reductase	Original (2000) note: Cj1186c, petA, probable
164	893	2,4770e+00	Cj0954c	-	putative DnaJ-like protein	Original (2000) note: Cj0954c, possible dnaJ-like
165	588	2,4787e+00	Cj0623	hypB	hydrogenase isoenzymes formation protein	Original (2000) note: Cj0623, hypB, probable
166	1205	2,4830e+00	Cj1271c	tyrS	tyrosyl-tRNA synthetase	Original (2000) note: Cj1271c, tyrS, probable
167	986	2,4848e+00	Cj1049c	-	putative LysE family transporter protein	Original (2000) note: Cj1049c, probable integral
168	1204	2,4849e+00	Cj1270c	-	putative 2-nitropropane	Original (2000) note: Cj1270c, unknown, len: 363 aa;
169	170	2,4851e+00	Cj0182	-	putative transmembrane transport protein	Original (2000) note: Cj0182, probable transmembrane
170	1134	2,4880e+00	Cj1200	-	putative NLPA family lipoprotein	Original (2000) note: Cj1200, probable periplasmic
171	1276	2,4906e+00	Cj1345c	-	putative periplasmic protein	Original (2000) note: Cj1345c, probable periplasmic
172	98	2,4919e+00	Cj0108	atpC	ATP synthase F1 sector epsilon subunit	Original (2000) note: Cj0108, atpC, probable ATP
173	67	2,4973e+00	Cj0075c	-	putative oxidoreductase iron-sulfur subunit	Original (2000) note: Cj0075c, possible
174	459	2,5090e+00	Cj0492	rpsG	30S ribosomal protein S7	Original (2000) note: Cj0492, rpsG, 30S ribosomal	rib
175	1253	2,5099e+00	Cj1320	-	putative aminotransferase (degT family)	Original (2000) note: Cj1320, probable
176	340	2,5128e+00	Cj0371	-	putative flagellar motility protein	Original (2000) note: Cj0371, probable
177	567	2,5181e+00	Cj0602c	-	MOSC-domain containing protein	Original (2000) note: Cj0602c, unknown, len: 222 aa;
178	627	2,5261e+00	Cj0668	-	putative ATP/GTP-binding protein	Original (2000) note: Cj0668, probable
179	485	2,5261e+00	Cj0519	-	putative rhodanese-like domain protein	Original (2000) note: Cj0519, unknown, len: 105 aa;
180	1437	2,5261e+00	Cj1513c	-	possible periplasmic protein	Original (2000) note: Cj1513c, possible periplasmic
181	207	2,5291e+00	Cj0233c	pyrE	putative orotate phosphoribosyltransferase	Original (2000) note: Cj0233c, pyrE, possible
182	1398	2,5307e+00	Cj1472c	-	putative membrane protein	Original (2000) note: Cj1472c, probable membrane
183	85	2,5368e+00	Cj0095	rpmA	50S ribosomal protein L27	Original (2000) note: Cj0095, rpmA, 50S ribosomal	rib
184	1302	2,5521e+00	Cj1371	-	putative periplasmic protein (VacJ homolog)	Original (2000) note: Cj1371, probable periplasmic
185	95	2,5532e+00	Cj0105	atpA	ATP synthase F1 sector alpha subunit	Original (2000) note: Cj0105, atpA, probable ATP
186	1642	2,5550e+00	Cj1729c	flgE2	flagellar hook subunit protein	Original (2000) note: Cj1729c, flgE2, probable
187	378	2,5645e+00	Cj0409	frdA	fumarate reductase flavoprotein subunit	Original (2000) note: Cj0409, frdA, probable
188	17	2,5648e+00	Cj0017c	dsbI	disulphide bond formation protein	Original (2000) note: Cj0017c, probable ATP/GTP
189	1540	2,5757e+00	Cj1624c	sdaA	L-serine dehydratase	Original (2000) note: Cj1624c, sdaA, probable
190	824	2,5844e+00	Cj0883c	-	putative transcriptional regulator	Original (2000) note: Cj0883c, unknown, len: 136 aa;
191	1621	2,5945e+00	Cj1708c	rpsJ	30S ribosomal protein S10	Original (2000) note: Cj1708c, rpsJ, 30S ribosomal	rib
192	603	2,5980e+00	Cj0639c	adk	adenylate kinase	Original (2000) note: Cj0639c, adk, possible
193	209	2,6010e+00	Cj0235c	secG	putative protein-export membrane protein	Original (2000) note: Cj0235c, secG, possible
194	1380	2,6036e+00	Cj1453c	tilS	putative tRNA(Ile)-lysidine synthase	Original (2000) note: Cj1453c, unknown, len: 321 aa;
195	319	2,6039e+00	Cj0349	trpA	tryptophan synthase alpha chain	Original (2000) note: Cj0349, trpA, probable
196	270	2,6045e+00	Cj0300c	modC	putative molybdenum transport ATP-binding	Original (2000) note: Cj0300c, modC, probable
197	1024	2,6049e+00	Cj1088c	folC	folylpolyglutamate synthase/dihydrofolate	Original (2000) note: Cj1088c, folC, probable
198	623	2,6242e+00	Cj0663c	hslV	ATP-dependent protease HslV	Original (2000) note: Cj0663c, hslV, probable heat
199	1618	2,6261e+00	Cj1705c	rplW	50S ribosomal protein L23	Original (2000) note: Cj1705c, rplW, 50S ribosomal	rib
200	1133	2,6364e+00	Cj1199	-	putative iron/ascorbate-dependent oxidoreductase	Original (2000) note: Cj1199, probable
201	1535	2,6453e+00	Cj1619	kgtP	alpha-ketoglutarate permease	Original (2000) note: Cj1619, kgtP, probable
202	770	2,6576e+00	Cj0823	-	hypothetical protein Cj0823	Original (2000) note: Cj0823, unknown, len: 205 aa;
203	754	2,6632e+00	Cj0807	-	putative oxidoreductase	Updated (2006) note: Similarity to more than one
204	1305	2,6644e+00	Cj1374c	-	conserved hypothetical protein Cj1374c	Original (2000) note: Cj1374c, unknown, len: 200 aa;
205	364	2,6844e+00	Cj0395c	-	hypothetical protein Cj0395c	Original (2000) note: Cj0395c, unknown, len: 96 aa;
206	1200	2,6853e+00	Cj1266c	hydB	Ni/Fe-hydrogenase large subunit	Original (2000) note: Cj1266c, hydB, probable
207	92	2,6880e+00	Cj0102	atpF	ATP synthase F0 sector B' subunit	Original (2000) note: Cj0102, atpF', probable ATP
208	1538	2,7025e+00	Cj1622	ribD	riboflavin-specific deaminase/reductase	Original (2000) note: Cj1622, ribD, probable
209	443	2,7067e+00	Cj0476	rplJ	50S ribosomal protein L10	Original (2000) note: Cj0476, rplJ, probable 50S	rib
210	1258	2,7071e+00	Cj1325	-	putative methyltransferase	Original (2000) note: Cj1326, unknown, len: 140 aa;
211	1190	2,7121e+00	Cj1256c	-	putative membrane protein	Original (2000) note: Cj1256c, possible membrane
212	1334	2,7196e+00	Cj1406c	-	putative periplasmic protein	Original (2000) note: Cj1406c, probable periplasmic
213	644	2,7221e+00	Cj0688	pta	putative phosphate acetyltransferase	Original (2000) note: Cj0688, pta, probable
214	1283	2,7224e+00	Cj1352	ceuB	enterochelin uptake permease	Original (2000) note: Cj1352, ceuB, probable
215	952	2,7243e+00	Cj1015c	livG	branched-chain amino-acid ABC transport system	Original (2000) note: Cj1015c, livG, probable
216	866	2,7351e+00	Cj0927	apt	adenine phosphoribosyltransferase	Original (2000) note: Cj0927, apt, probable adenine
217	1106	2,7390e+00	Cj1172c	-	conserved hypothetical protein Cj1172c	Original (2000) note: Cj1172c, unknown, len: 235 aa;
218	594	2,7437e+00	Cj0630c	holA	putative DNA polymerase III, delta subunit	Original (2000) note: Cj0630c, unknown, len: 321 aa;
219	575	2,7488e+00	Cj0610c	-	putative periplasmic protein	Original (2000) note: Cj0610c, probable periplasmic
220	630	2,7496e+00	Cj0671	dcuB	anaerobic C4-dicarboxylate transporter	Original (2000) note: Cj0671, dcuB, probable
221	494	2,7541e+00	Cj0529c	-	putative aminodeoxychorismate lyase family	Original (2000) note: Cj0529c, unknown, len: 333 aa;
222	406	2,7545e+00	Cj0437	sdhA	succinate dehydrogenase flavoprotein subunit	Original (2000) note: Cj0437, sdhA, probable
223	1392	2,7561e+00	Cj1465	-	hypothetical protein Cj1465	Original (2000) note: Cj1465, unknown, len: 144 aa;
224	1042	2,7567e+00	Cj1106	-	putative periplasmic thioredoxin	Original (2000) note: Cj1106, possible periplasmic
225	441	2,7615e+00	Cj0474	rplK	50S ribosomal protein L11	Original (2000) note: Cj0474, rplK, 50S ribosomal	rib
226	850	2,7623e+00	Cj0911	-	putative periplasmic protein	Original (2000) note: Cj0911, probable periplasmic
227	658	2,7666e+00	Cj0702	purE	phosphoribosylaminoimidazole carboxylase	Original (2000) note: Cj0702, purE, probable
228	1544	2,7690e+00	Cj1628	exbB2	putative exbB/tolQ family transport protein	Original (2000) note: Cj1628, exbB2, probable
229	1295	2,7730e+00	Cj1364c	fumC	fumarate hydratase	Original (2000) note: Cj1364c, fumC, probable
230	713	2,7765e+00	Cj0766c	tmk	thymidylate kinase	Original (2000) note: Cj0766c, tmk, probable
231	1520	2,7774e+00	Cj1604	hisI	phosphoribosyl-AMP cyclohydrolase/	Original (2000) note: Cj1604, hisI, probable
232	94	2,7776e+00	Cj0104	atpH	ATP synthase F1 sector delta subunit	Original (2000) note: Cj0104, atpH, probable ATP
233	802	2,7843e+00	Cj0855	folD	methylenetetrahydrofolate	Original (2000) note: Cj0855, folD, probable
234	200	2,7865e+00	Cj0226	argB	acetylglutamate kinase	Original (2000) note: Cj0226, argB, probable
235	1480	2,7902e+00	Cj1564	-	putative methyl-accepting chemotaxis signal	Original (2000) note: Cj1564, probable
236	1072	2,7916e+00	Cj1136	-	putative glycosyltransferase	Original (2000) note: Cj1136, probable
237	1146	2,7937e+00	Cj1212c	rbn	putative ribonuclease BN	Original (2000) note: Cj1212c, rbn, possible
238	637	2,8089e+00	Cj0681	-	hypothetical protein Cj0681	Original (2000) note: Cj0681, unknown, len: 76 aa;
239	727	2,8096e+00	Cj0780	napA	periplasmic nitrate reductase	Original (2000) note: Cj0780, napA, probable
240	1185	2,8107e+00	Cj1251	-	conserved hypothetical protein Cj1251	Original (2000) note: Cj1251, unknown, len: 150 aa;
241	725	2,8111e+00	Cj0778	peb2	major antigenic peptide PEB2	Original (2000) note: Cj0778, peb2, major antigenic
242	1424	2,8135e+00	Cj1498c	purA	adenylosuccinate synthetase	Original (2000) note: Cj1498c, purA, probable
243	285	2,8146e+00	Cj0315	-	putative HAD-superfamily hydrolase, subfamily	Original (2000) note: Cj0315, unknown, len: 255 aa;
244	1029	2,8167e+00	Cj1093c	secD	protein-export membrane protein	Original (2000) note: Cj1093c, secD, probable
245	928	2,8185e+00	Cj0991c	-	putative oxidoreductase ferredoxin-type electron	Original (2000) note: Cj0991c, probable
246	437	2,8207e+00	Cj0470	tuf	elongation factor TU	Original (2000) note: Cj0470, tuf, probable
247	1387	2,8216e+00	Cj1460	-	hypothetical protein Cj1460	Original (2000) note: Cj1460, unknown, len: 127 aa;
248	1515	2,8288e+00	Cj1599	hisB	imidazoleglycerol-phosphate	Original (2000) note: Cj1599, hisB, probable
249	1632	2,8305e+00	Cj1719c	leuA	2-isopropylmalate synthase	Original (2000) note: Cj1719c, leuA, probable
250	823	2,8307e+00	Cj0882c	flhA	flagellar biosynthesis protein	Original (2000) note: Cj0882c, flhA, probable
251	602	2,8323e+00	Cj0638c	ppa	inorganic pyrophosphatase	Original (2000) note: Cj0638c, ppa, probable
252	1264	2,8335e+00	Cj1332	ptmA	putative oxidoreductase (flagellin modification)	Original (2000) note: Cj1332, ptmA, probable
253	382	2,8340e+00	Cj0413	-	putative periplasmic protein	Original (2000) note: Cj0413, probable periplasmic
254	1164	2,8386e+00	Cj1230	hspR	heat shock transcriptional regulator	Original (2000) note: Cj1230, hspR, possible heat
255	1173	2,8421e+00	Cj1239	pdxA	putative 4-hydroxythreonine-4-phosphate	Original (2000) note: Cj1239, pdxA, probable
256	235	2,8436e+00	Cj0262c	-	putative methyl-accepting chemotaxis signal	Original (2000) note: Cj0262c, probable
257	1242	2,8459e+00	Cj1309c	-	hypothetical protein Cj1309c	Original (2000) note: Cj1309c, unknown, len 356 aa;
258	484	2,8473e+00	Cj0518	htpG	hsp90 family heat shock protein	Original (2000) note: Cj0518, htpG, probable hsp90
259	779	2,8497e+00	Cj0832c	-	putative Na+/H+ antiporter family protein	Original (2000) note: Cj0832c, probable integral
260	944	2,8549e+00	Cj1007c	-	putative mechanosensitive ion channel family	Original (2000) note: Cj1007c, probable membrane
261	1131	2,8564e+00	Cj1197c	gatB	Glu-tRNAGln amidotransferase subunit B	Original (2000) note: Cj1197c, gatB, probable
262	541	2,8664e+00	Cj0576	lpxD	UDP-3-O-[3-hydroxymyristoyl] glucosamine	Original (2000) note: Cj0576, lpxD, probable
263	898	2,8695e+00	Cj0959c	-	conserved hypothetical protein Cj0959c	Original (2000) note: Cj0959c, unknown, len: 113 aa;
264	1032	2,8762e+00	Cj1096c	metK	S-adenosylmethionine synthetase	Original (2000) note: Cj1096c, metK, probable
265	1402	2,8863e+00	Cj1476c	-	pyruvate-flavodoxin oxidoreductase	Original (2000) note: Cj1476c, probable
266	259	2,8889e+00	Cj0287c	greA	transcription elongation factor	Original (2000) note: Cj0287c, greA, probable
267	1201	2,8911e+00	Cj1267c	hydA	Ni/Fe-hydrogenase small chain	Original (2000) note: Cj1267c, hydA, probable
268	298	2,9019e+00	Cj0328c	fabH	3-oxoacyl-[acyl-carrier-protein] synthase	Original (2000) note: Cj0328c, fabH, probable
269	1228	2,9025e+00	Cj1295	-	conserved hypothetical protein Cj1295	Original (2000) note: Cj1295, unknown, len: 435 aa;
270	347	2,9057e+00	Cj0378c	-	putative ferric reductase-like transmembrane	Original (2000) note: Cj0378c, probable integral
271	415	2,9092e+00	Cj0448c	-	putative MCP-type signal transduction protein	Original (2000) note: Cj0448c, probable MCP-type
272	1091	2,9097e+00	Cj1157	dnaX	putative DNA polymerase III subunit gamma	Original (2000) note: Cj1157, dnaX, probable DNA
273	1034	2,9151e+00	Cj1098	pyrB	aspartate carbamoyltransferase	Original (2000) note: Cj1098, pyrB, probable
274	51	2,9171e+00	Cj0058	-	putative peptidase C39 family protein	Original (2000) note: Cj0058, possible periplasmic
275	524	2,9174e+00	Cj0559	-	putative pyridine nucleotide-disulphide	Original (2000) note: Cj0559, probable
276	426	2,9198e+00	Cj0459c	-	hypothetical protein Cj0459c	Original (2000) note: Cj0459c, unknown, len: 88 aa;
277	1434	2,9201e+00	Cj1509c	fdhC	putative formate dehydrogenase, cytochrom B	Original (2000) note: Cj1509c, fdhC, probable
278	689	2,9267e+00	Cj0733	-	putative HAD-superfamily hydrolase	Original (2000) note: Cj0733, unknown, len: 212 aa;
279	896	2,9297e+00	Cj0957c	-	hypothetical protein Cj0957c	Original (2000) note: Cj0957c, unknown, len: 272 aa;
280	794	2,9357e+00	Cj0847	psd	phosphatidylserine decarboxylase proenzyme	Original (2000) note: Cj0847, psd, possible
281	811	2,9378e+00	Cj0864	-	putative periplasmic protein	Original (2000) note: Cj0864, probable periplasmic
282	1497	2,9401e+00	Cj1581c	-	putative peptide ABC-transport system ATP-binding	Original (2000) note: Cj1581c, probable peptide
283	1319	2,9405e+00	Cj1388	-	putative endoribonuclease L-PSP	Original (2000) note: Cj1388, unknown, len: 120 aa;
284	168	2,9428e+00	Cj0180	exbD1	biopolymer transport protein	Original (2000) note: Cj0180, exbD1, biopolymer
285	1371	2,9443e+00	Cj1443c	kpsF	D-arabinose 5-phosphate isomerase	Original (2000) note: Cj1443c, kpsF, unknown, len:
286	323	2,9469e+00	Cj0353c	-	phosphatase	Original (2000) note: Cj0353c, probable phosphatase,
287	1151	2,9472e+00	Cj1217c	-	conserved hypothetical protein Cj1217c	Original (2000) note: Cj1217c, unknown, len: 226 aa;
288	1436	2,9483e+00	Cj1511c	fdhA	putative formate dehydrogenase large subunit	Original (2000) note: Cj1511c, fdhA, probable
289	1102	2,9485e+00	Cj1168c	-	putative integral membrane protein (dedA	Updated (2006) note: Four probable transmembrane
290	561	2,9528e+00	Cj0596	peb4-cbf2	major antigenic peptide PEB-cell binding factor	Original (2000) note: Cj0596, peb4-cbf2, major
291	1339	2,9532e+00	Cj1411c	-	putative cytochrome P450	Original (2000) note: Cj1411c, probable cytochrome
292	999	2,9555e+00	Cj1062	-	putative CinA-like protein	Original (2000) note: Cj1062, unknown, len: 362 aa;
293	951	2,9592e+00	Cj1014c	livF	branched-chain amino-acid ABC transport system	Original (2000) note: Cj1014c, livF, probable
294	108	2,9593e+00	Cj0118	-	conserved hypothetical protein Cj0118	Original (2000) note: Cj0118, unknown, len: 251 aa;
295	1405	2,9628e+00	Cj1479c	rpsI	30S ribosomal protein S9	Original (2000) note: Cj1479c, rpsI, 30S ribosomal	rib
296	1488	2,9678e+00	Cj1572c	nuoH	NADH dehydrogenase I chain H	Original (2000) note: Cj1572c, nuoH, probable NADH
297	510	2,9714e+00	Cj0545	hemC	porphobilinogen deaminase	Original (2000) note: Cj0545, hemC, probable
298	1150	2,9741e+00	Cj1216c	-	hypothetical protein Cj1216c	Original (2000) note: Cj1216c, unknown, len: 67 aa;
299	499	2,9741e+00	Cj0534	sucD	succinyl-coA synthetase alpha chain	Original (2000) note: Cj0534, sucD, probable
300	1448	2,9762e+00	Cj1529c	purM	phosphoribosylformylglycinamidine cyclo-ligase	Original (2000) note: Cj1529c, purM, probable
301	899	2,9830e+00	Cj0960c	rnpA	ribonuclease P protein component	Original (2000) note: Cj0960c, rnpA, probable
302	244	2,9908e+00	Cj0271	-	bacterioferritin comigratory protein homolog	Original (2000) note: Cj0271, bacterioferritin
303	949	2,9953e+00	Cj1012c	-	putative membrane protein	Original (2000) note: Cj1012c, possible membrane
304	208	2,9981e+00	Cj0234c	frr	ribosome recycling factor	Original (2000) note: Cj0234c, frr, probable
305	1329	3,0030e+00	Cj1401c	tpiA	putative triosephosphate isomerase	Original (2000) note: Cj1401c, tpiA, probable
306	306	3,0089e+00	Cj0336c	motB	putative flagellar motor protein	Original (2000) note: Cj0336c, motB, possible
307	220	3,0107e+00	Cj0247c	-	hypothetical protein Cj0247c	Original (2000) note: Cj0247c, unknown, len: 177 aa;
308	1254	3,0151e+00	Cj1321	-	putative transferase	Original (2000) note: Cj1321, probable
309	681	3,0151e+00	Cj0725c	-	molybdopterin biosynthesis protein	Original (2000) note: Cj0725c, mog, probable
310	204	3,0231e+00	Cj0230c	-	putative transferase protein	Original (2000) note: Cj0230c, unknown, len: 457 aa;
311	84	3,0270e+00	Cj0094	rplU	50S ribosomal protein L21	Original (2000) note: Cj0094, rplU, 50S ribosomal	rib
312	830	3,0277e+00	Cj0890c	-	putative sensory transduction transcriptional	Original (2000) note: Cj0890c, probable sensory
313	1007	3,0330e+00	Cj1071	ssb	single-strand DNA binding protein	Original (2000) note: Cj1071, ssb, single-strand DNA
314	1087	3,0346e+00	Cj1153	-	putative periplasmic cytochrome C	Original (2000) note: Cj1153, probable periplasmic
315	1631	3,0418e+00	Cj1718c	leuB	3-isopropylmalate dehydrogenase	Original (2000) note: Cj1718c, leuB, probable
316	1023	3,0431e+00	Cj1087c	-	putative peptidase	Original (2000) note: Cj1087c, possible periplasmic
317	103	3,0450e+00	Cj0113	pal	peptidoglycan associated lipoprotein (omp18)	Original (2000) note: Cj0113, pal, peptidoglycan
318	855	3,0610e+00	Cj0916c	-	conserved hypothetical protein Cj0916c	Original (2000) note: Cj0916c, unknown, len: 65 aa;
319	1050	3,0714e+00	Cj1114c	pssA	CDP-diacylglycerol--serine	Original (2000) note: Cj1114c, pssA, probable
320	1297	3,0766e+00	Cj1366c	glmS	glucosamine--fructose-6-phosphate	Original (2000) note: Cj1366c, glmS, probable
321	1300	3,0825e+00	Cj1369	-	putative permease	Original (2000) note: Cj1369, probable transmembrane
322	1388	3,0862e+00	Cj1461	-	putative DNA methylase	Original (2000) note: Cj1461, possible DNA
323	166	3,0863e+00	Cj0178	-	putative TonB-denpendent outer membrane receptor	Original (2000) note: Cj0178, possible outer
324	326	3,0952e+00	Cj0356c	folB	putative dihydroneopterin aldolase	Original (2000) note: Cj0356c, unknown, len: 105 aa;
325	127	3,0968e+00	Cj0137	rbfA	putative ribosome-binding factor A	Original (2000) note: Cj0137, unknown, len: 120 aa;
326	1361	3,1044e+00	Cj1433c	-	hypothetical protein Cj1433c	Original (2000) note: Cj1433c, unknown, len: 368 aa;
[truncated: 509,003 more chars]
