# Supplementary material for: Bioinformatic Assessment of Factors Affecting the Correlation between Protein Abundance and Elongation Efficiency in Prokaryotes
Source: Int J Mol Sci. 2022 Oct 9;23(19):11996. doi: 10.3390/ijms231911996 (PMC9570070; doi:10.3390/ijms231911996)
Supplement: Supplementary file 1 [file ijms-23-11996-s001.zip › EloE/output_folder/Campylobacter_jejuni_subsp._jejuni_NCTC_11168_192222/campylobacter jejuni subsp. jejuni nctc 11168 = atcc 700819_eei2.txt]

#	##	locus_tag	protein_id	gene_id	gene_name	COG	EEI
1	300	Cj0330c	CAL34481.1	null	rpmF	-	8.80458679379272
2	910	Cj0973	CAL35091.1	null	-	-	8.501795144011865
3	700	Cj0748	CAL34881.1	null	-	-	8.370043004803378
4	1391	Cj1464	CAL35572.1	null	flgM	-	8.339160800227075
5	1621	Cj1708c	CAL35802.1	null	rpsJ	-	8.206503944675955
6	512	Cj0547	CAL34693.1	null	flaG	-	8.071975806017722
7	900	Cj0961c	CAL35081.1	null	rpmH	-	7.819389002090145
8	666	Cj0710	CAL34847.1	null	rpsP	-	7.743848945769005
9	233	Cj0260c	CAL34414.1	null	-	-	7.658903213443486
10	1615	Cj1702c	CAL35796.1	null	rplV	-	7.647581623387798
11	303	Cj0333c	CAL34484.1	null	fdxA	-	7.636092831222665
12	694	Cj0738	CAL34875.1	null	-	-	7.576014758713504
13	806	Cj0859c	CAL34987.1	null	-	-	7.41858717775454
14	1510	Cj1594	CAL35691.1	null	rpsD	-	7.417263406278965
15	324	Cj0354c	CAL34505.1	null	fdxB	-	7.415329469266702
16	1603	Cj1690c	CAL35784.1	null	rpsE	-	7.414918996162842
17	458	Cj0491	CAL34639.1	null	rpsL	-	7.267425135692601
18	1412	Cj1486c	CAL35593.1	null	-	-	7.234822554397842
19	1494	Cj1578c	CAL35675.1	null	nuoB	-	7.226806586867406
20	157	Cj0168c	CAL34338.1	null	-	-	7.221841965447215
21	1138	Cj1204c	CAL35319.1	null	atpB	-	7.182418286060319
22	1617	Cj1704c	CAL35798.1	null	rplB	-	7.164366019268332
23	500	Cj0535	CAL34681.1	null	oorD	-	7.162076895370504
24	1411	Cj1485c	CAL35592.1	null	-	-	7.093688199959003
25	379	Cj0410	CAL34560.1	null	frdB	-	7.062253968479926
26	1224	Cj1291c	CAL35405.1	null	accB	-	7.054273907350918
27	1508	Cj1592	CAL35689.1	null	rpsM	-	7.03111065114728
28	1572	Cj1656c	CAL35753.1	null	-	-	7.012586246879668
29	1507	Cj1591	CAL35688.1	null	rpmJ	-	6.976859126905313
30	1509	Cj1593	CAL35690.1	null	rpsK	-	6.973160341302479
31	1610	Cj1697c	CAL35791.1	null	rplN	-	6.969693591700997
32	38	Cj0039c	CAL34219.1	null	typA	-	6.947466966702915
33	378	Cj0409	CAL34559.1	null	frdA	-	6.9202885130590674
34	1207	Cj1273c	CAL35388.1	null	rpoZ	-	6.911378290001418
35	387	Cj0418c	CAL34568.1	null	-	-	6.886246705587278
36	249	Cj0276	CAL34430.1	null	mreB	-	6.884814334632286
37	1279	Cj1348c	CAL35460.1	null	-	-	6.8530866010713645
38	1416	Cj1490c	CAL35597.1	null	ccoN	-	6.817817792513507
39	12	Cj0012c	CAL34193.1	null	rrc	-	6.798281764697853
40	1321	Cj1392	CAL35502.1	null	metC'	-	6.7709678769485375
41	503	Cj0538	CAL34684.1	null	oorC	-	6.724903328527702
42	706	Cj0759	CAL34887.1	null	dnaK	-	6.697340809081467
43	1587	Cj1672c	CAL35768.1	null	eno	-	6.673874386714719
44	995	Cj1058c	CAL35176.1	null	guaB	-	6.664661534898821
45	1620	Cj1707c	CAL35801.1	null	rplC	-	6.661334860916489
46	406	Cj0437	CAL34587.1	null	sdhA	-	6.650628101064877
47	360	Cj0391c	CAL34541.1	null	-	-	6.639086258078753
48	1636	Cj1723c	CAL35817.1	null	-	-	6.630355619832407
49	224	Cj0251c	CAL34405.1	null	-	-	6.621121776876946
50	1609	Cj1696c	CAL35790.1	null	rplX	-	6.607016756888721
51	386	Cj0417	CAL34567.1	null	-	-	6.592047423144729
52	105	Cj0115	CAL34286.1	null	slyD	-	6.5842135307556795
53	1427	Cj1502c	CAL35608.1	null	putP	-	6.581479964157793
54	137	Cj0147c	CAL34318.1	null	trxA	-	6.579395153790923
55	126	Cj0136	CAL34307.1	null	infB	-	6.560384828396585
56	516	Cj0551	CAL34697.1	null	efp	-	6.559178838004543
57	1569	Cj1653c	CAL35750.1	null	-	-	6.541915695233944
58	1054	Cj1118c	CAL35235.1	null	cheY	-	6.518849566670684
59	1270	Cj1339c	CAL35451.1	null	flaA	-	6.518849566670684
60	1588	Cj1673c	CAL35769.1	null	recA	-	6.507235570667582
61	728	Cj0781	CAL34909.1	null	napG	-	6.501678879074114
62	1472	Cj1553c	CAL35653.1	null	hsdM	-	6.4879730251006755
63	41	Cj0042	CAL34222.1	null	flgD	-	6.484394687369974
64	816	Cj0874c	CAL34997.1	null	-	-	6.483192550651459
65	1269	Cj1338c	CAL35450.1	null	flaB	-	6.472282697556647
66	1155	Cj1221	CAL35336.1	null	groEL	-	6.465127959145682
67	954	Cj1017c	CAL35135.1	null	livH	-	6.452176752128761
68	78	Cj0088	CAL34259.1	null	dcuA	-	6.441766896750704
69	384	Cj0415	CAL34565.1	null	-	-	6.438832431357974
70	1602	Cj1689c	CAL35783.1	null	rp10	-	6.434627564059324
71	654	Cj0698	CAL34835.1	null	flgG	-	6.43011722991467
72	1578	Cj1663	CAL35759.1	null	-	-	6.426843253480014
73	435	Cj0468	CAL34616.1	null	-	-	6.425066278459013
74	1492	Cj1576c	CAL35673.1	null	nuoD	-	6.421006967971663
75	437	Cj0470	CAL34618.1	null	tuf	-	6.417910676503225
76	610	Cj0646	CAL34791.1	null	-	-	6.4130777452030685
77	1616	Cj1703c	CAL35797.1	null	rpsS	-	6.4077294897065284
78	450	Cj0483	CAL34631.1	null	uxaA'	-	6.406701301580378
79	1405	Cj1479c	CAL35586.1	null	rpsI	-	6.3894827771287135
80	914	Cj0977	CAL35095.1	null	-	-	6.3881677249682225
81	243	Cj0270	CAL34424.1	null	-	-	6.3829423868309725
82	1614	Cj1701c	CAL35795.1	null	rpsC	-	6.373652461606623
83	1389	Cj1462	CAL35570.1	null	flgI	-	6.36618754487686
84	444	Cj0477	CAL34625.1	null	rplL	-	6.3634487588553545
85	13	Cj0013	CAL34194.1	null	ilvD	-	6.363271324629162
86	1022	Cj1086c	CAL35203.1	null	-	-	6.360520492544858
87	1512	Cj1596	CAL35693.1	null	rplQ	-	6.359007053404507
88	1028	Cj1092c	CAL35209.1	null	secF	-	6.348210880908505
89	626	Cj0667	CAL34807.1	null	-	-	6.3472663375905185
90	1607	Cj1694c	CAL35788.1	null	rpsN	-	6.346016122120643
91	14	Cj0014c	CAL34195.1	null	-	-	6.343979482699768
92	460	Cj0493	CAL34641.1	null	fusA	-	6.332763238858401
93	1120	Cj1186c	CAL35301.1	null	petA	-	6.328902046353405
94	1623	Cj1710c	CAL35804.1	null	-	-	6.321342961397993
95	420	Cj0453	CAL34601.1	null	thiC	-	6.304484518651398
96	396	Cj0427	CAL34577.1	null	-	-	6.278976918280334
97	55	Cj0062c	CAL34236.1	null	-	-	6.278040561429659
98	522	Cj0557c	CAL34703.1	null	-	-	6.277752670684017
99	53	Cj0060c	CAL34234.1	null	fliM	-	6.274784283613187
100	529	Cj0564	CAL34710.1	null	-	-	6.269638364502563
101	1456	Cj1537c	CAL35637.1	null	acs	-	6.268198677848174
102	1630	Cj1717c	CAL35811.1	null	leuC	-	6.259484997456751
103	791	Cj0844c	CAL34972.1	null	-	-	6.2585050863061635
104	416	Cj0449c	CAL34597.1	null	-	-	6.238605097269798
105	214	Cj0240c	CAL34395.1	null	iscS	-	6.235433328999343
106	501	Cj0536	CAL34682.1	null	oorA	-	6.232859565848798
107	1642	Cj1729c	CAL35823.1	null	flgE2	-	6.230408409179826
108	596	Cj0632	CAL34777.1	null	ilvC	-	6.229190159262428
109	589	Cj0624	CAL34770.1	null	hypC	-	6.225671269268011
110	625	Cj0665c	CAL34806.1	null	argG	-	6.225590550359603
111	557	Cj0592c	CAL34738.1	null	-	-	6.22532990070377
112	256	Cj0284c	CAL34437.1	null	cheA	-	6.215853781273154
113	710	Cj0763c	CAL34891.1	null	cysE	-	6.21076673424742
114	33	Cj0034c	CAL34214.1	null	-	-	6.208949896574396
115	959	Cj1022c	CAL35140.1	null	-	-	6.199668675112729
116	1601	Cj1688c	CAL35782.1	null	secY	-	6.183080640461001
117	1436	Cj1511c	CAL35617.1	null	fdhA	-	6.1744744194384875
118	857	Cj0918c	CAL35038.1	null	prsA	-	6.173807906253853
119	1488	Cj1572c	CAL35669.1	null	nuoH	-	6.169542285149334
120	1527	Cj1611	CAL35708.1	null	rpsT	-	6.168232146751839
121	4	Cj0004c	CAL34185.1	null	-	-	6.167000574502345
122	856	Cj0917c	CAL35037.1	null	cstA	-	6.160564097394962
123	499	Cj0534	CAL34680.1	null	sucD	-	6.15644176986865
124	1189	Cj1255	CAL35370.1	null	-	-	6.1561386031484435
125	411	Cj0442	CAL34592.1	null	fabF	-	6.1551085581801885
126	1596	Cj1682c	CAL35777.1	null	gltA	-	6.150483052625367
127	247	Cj0274	CAL34428.1	null	lpxA	-	6.150061218720126
128	909	Cj0972	CAL35090.1	null	-	-	6.145500909848271
129	805	Cj0858c	CAL34986.1	null	murA	-	6.140642826094938
130	1635	Cj1722c	CAL35816.1	null	-	-	6.138237356487959
131	1106	Cj1172c	CAL35287.1	null	-	-	6.136681860337227
132	544	Cj0579c	CAL34725.1	null	tatB	-	6.134264674715944
133	438	Cj0471	CAL34619.1	null	rpmG	-	6.1338446019121
134	1393	Cj1466	CAL35574.1	null	flgK	-	6.133653918214542
135	498	Cj0533	CAL34679.1	null	sucC	-	6.12867852772213
136	953	Cj1016c	CAL35134.1	null	livM	-	6.124409566868347
137	1200	Cj1266c	CAL35381.1	null	hydB	-	6.1234454415787605
138	1611	Cj1698c	CAL35792.1	null	rpsQ	-	6.119539858875086
139	1522	Cj1606c	CAL35703.1	null	mrp	-	6.104285084003843
140	1374	Cj1447c	CAL35555.1	null	kpsT	-	6.101763061674493
141	1193	Cj1259	CAL35374.1	null	porA	-	6.10028269581335
142	1213	Cj1279c	CAL35394.1	null	-	-	6.094660858436601
143	70	Cj0078c	CAL34251.1	null	cdtB	-	6.092499293088387
144	97	Cj0107	CAL34278.1	null	atpD	-	6.089153979952786
145	823	Cj0882c	CAL35004.1	null	flhA	-	6.086585820151726
146	1413	Cj1487c	CAL35594.1	null	ccoP	-	6.083810401792908
147	246	Cj0273	CAL34427.1	null	fabZ	-	6.067814700837868
148	185	Cj0197c	CAL34366.1	null	dapB	-	6.053530701290462
149	1541	Cj1625c	CAL35722.1	null	sdaC	-	6.050952837157718
150	6	Cj0006	CAL34187.1	null	-	-	6.047368992537741
151	670	Cj0714	CAL34851.1	null	rplS	-	6.047368992537741
152	1098	Cj1164c	CAL35279.1	null	-	-	6.047368992537741
153	1613	Cj1700c	CAL35794.1	null	rplP	-	6.047368992537741
154	683	Cj0727	CAL34864.1	null	-	-	6.043087089874456
155	782	Cj0835c	CAL34963.1	null	acnB	-	6.040341491540939
156	154	Cj0164c	CAL34335.1	null	ubiA	-	6.032174915629799
157	1574	Cj1659	CAL35755.1	null	p19	-	6.030733504721271
158	974	Cj1037c	CAL35155.1	null	pycA	-	6.0287991346213206
159	964	Cj1027c	CAL35145.1	null	gyrA	-	6.019785506117151
160	726	Cj0779	CAL34907.1	null	tpx	-	6.013377156208361
161	1433	Cj1508c	CAL35614.1	null	fdhD	-	6.007346825341134
162	1104	Cj1170c	CAL35285.1	null	omp50	-	6.006515075877335
163	213	Cj0239c	CAL34394.1	null	-	-	6.00136478906445
164	476	Cj0510c	CAL34657.1	null	-	COG1937	6.000934853245852
165	1638	Cj1725	CAL35819.1	null	-	-	5.995122045360833
166	1278	Cj1347c	CAL35459.1	null	cdsA	-	5.991913242102436
167	1039	Cj1103	CAL35220.1	null	csrA	-	5.9879856239330485
168	543	Cj0578c	CAL34724.1	null	tatC	-	5.986778709957311
169	1230	Cj1297	CAL35411.1	null	-	-	5.98594647280459
170	1323	Cj1394	CAL35504.1	null	-	-	5.9853863671228655
171	1208	Cj1274c	CAL35389.1	null	pyrH	-	5.985264040193342
172	502	Cj0537	CAL34683.1	null	oorB	-	5.968228001943152
173	449	Cj0482	CAL34630.1	null	uxaA'	-	5.962198989593142
174	1331	Cj1403c	CAL35512.1	null	gapA	-	5.958119592417051
175	446	Cj0479	CAL34627.1	null	rpoC	-	5.955582379234586
176	1204	Cj1270c	CAL35385.1	null	-	-	5.953527178482019
177	49	Cj0056c	CAL34230.1	null	-	-	5.940145085082235
178	1424	Cj1498c	CAL35605.1	null	purA	-	5.93712688691087
179	404	Cj0435	CAL34585.1	null	fabG	-	5.9335987808049655
180	289	Cj0319	CAL34470.1	null	fliG	-	5.926341859655006
181	1187	Cj1253	CAL35368.1	null	pnp	-	5.9240293841034255
182	1605	Cj1692c	CAL35786.1	null	rplF	-	5.922827311114696
183	77	Cj0087	CAL34258.1	null	aspA	-	5.92106885385136
184	994	Cj1057c	CAL35175.1	null	-	-	5.917775262542049
185	558	Cj0593c	CAL34739.1	null	-	-	5.913740401562019
186	1555	Cj1639	CAL35736.1	null	-	-	5.899819980396994
187	1201	Cj1267c	CAL35382.1	null	hydA	-	5.887887178189026
188	642	Cj0686	CAL34823.1	null	ispG	-	5.886336063258928
189	603	Cj0639c	CAL34784.1	null	adk	-	5.878559262910492
190	377	Cj0408	CAL34558.1	null	frdC	-	5.8773930257173825
191	1552	Cj1636c	CAL35733.1	null	rnhA	-	5.875859651446562
192	309	Cj0339	CAL34490.1	null	-	-	5.871834939027752
193	1375	Cj1448c	CAL35556.1	null	kpsM	-	5.8606216479796025
194	1487	Cj1571c	CAL35668.1	null	nuoI	-	5.8540453395128935
195	66	Cj0074c	CAL34247.1	null	-	-	5.853945838819609
196	288	Cj0318	CAL34469.1	null	fliF	-	5.8530484201734865
197	237	Cj0264c	CAL34418.1	null	-	-	5.8525911258182814
198	1313	Cj1382c	CAL35494.1	null	fldA	-	5.848951184967249
199	407	Cj0438	CAL34588.1	null	sdhB	-	5.845905308081227
200	307	Cj0337c	CAL34488.1	null	motA	-	5.842338332611184
201	1348	Cj1420c	CAL35529.1	null	-	-	5.841552371762803
202	1467	Cj1548c	CAL35648.1	null	-	-	5.838107765781842
203	1032	Cj1096c	CAL35213.1	null	metK	-	5.837011239159142
204	1199	Cj1265c	CAL35380.1	null	hydC	-	5.836632000118226
205	59	Cj0066c	CAL34240.1	null	aroQ	-	5.8349314581442115
206	1608	Cj1695c	CAL35789.1	null	rplE	-	5.8284025793618195
207	1392	Cj1465	CAL35573.1	null	-	-	5.82319462143623
208	1528	Cj1612	CAL35709.1	null	prfA	-	5.820089309399065
209	827	Cj0887c	CAL35008.1	null	flaD	-	5.812777935615239
210	1050	Cj1114c	CAL35231.1	null	pssA	-	5.811110702429956
211	1139	Cj1205c	CAL35320.1	null	radA	-	5.810710246046457
212	779	Cj0832c	CAL34960.1	null	-	-	5.808583223479661
213	624	Cj0664c	CAL34805.1	null	rplI	-	5.808073847399784
214	869	Cj0930	CAL35050.1	null	-	-	5.80383093580291
215	1007	Cj1071	CAL35188.1	null	ssb	-	5.799246891554939
216	255	Cj0283c	CAL34436.1	null	cheW	-	5.793480446659321
217	1435	Cj1510c	CAL35616.1	null	fdhB	-	5.793051544409124
218	653	Cj0697	CAL34834.1	null	flgG2	-	5.792526936462834
219	1371	Cj1443c	CAL35552.1	null	kpsF	-	5.791766866703981
220	1115	Cj1181c	CAL35296.1	null	tsf	-	5.785064292532369
221	630	Cj0671	CAL34811.1	null	dcuB	-	5.778936349860454
222	803	Cj0856	CAL34984.1	null	lepP	-	5.777713850458292
223	1103	Cj1169c	CAL35284.1	null	-	-	5.774461865255193
224	5	Cj0005c	CAL34186.1	null	-	-	5.774137350532542
225	171	Cj0183	CAL34352.1	null	-	-	5.7724760635660255
226	1637	Cj1724c	CAL35818.1	null	-	-	5.77115398393083
227	457	Cj0490	CAL34638.1	null	ald'	-	5.768486676046935
228	1119	Cj1185c	CAL35300.1	null	petB	-	5.766386056577023
229	1517	Cj1601	CAL35698.1	null	hisA	-	5.764801115327807
230	1295	Cj1364c	CAL35476.1	null	fumC	-	5.760327685987548
231	637	Cj0681	CAL34818.1	null	-	-	5.759149828228641
232	1176	Cj1242	CAL35357.1	null	-	-	5.758085578725895
233	697	Cj0741	CAL34878.1	null	-	-	5.753535767054612
234	949	Cj1012c	CAL35130.1	null	-	-	5.753473544288313
235	547	Cj0582	CAL34728.1	null	lysC	-	5.751820823732716
236	938	Cj1001	CAL35119.1	null	rpoD	-	5.751717557681184
237	209	Cj0235c	CAL34390.1	null	secG	-	5.750747481395684
238	1090	Cj1156	CAL35271.1	null	rho	-	5.743500016798337
239	340	Cj0371	CAL34521.1	null	-	-	5.742613594307185
240	36	Cj0037c	CAL34217.1	null	-	-	5.74059087999375
241	412	Cj0443	CAL34593.1	null	accA	-	5.738932888533206
242	874	Cj0935c	CAL35055.1	null	-	-	5.738686112689656
243	103	Cj0113	CAL34284.1	null	pal	-	5.73810286347286
244	703	Cj0755	CAL34884.1	null	cfrA	-	5.737358797795259
245	1382	Cj1455	CAL35563.1	null	prfB	-	5.735856669735803
246	1448	Cj1529c	CAL35629.1	null	purM	-	5.728534104356247
247	27	Cj0027	CAL34208.1	null	pyrG	-	5.72809632345434
248	448	Cj0481	CAL34629.1	null	dapA	-	5.7242562850482805
249	95	Cj0105	CAL34276.1	null	atpA	-	5.7218430161318325
250	996	Cj1059c	CAL35177.1	null	gatA	-	5.71015637463429
251	241	Cj0268c	CAL34422.1	null	-	-	5.709793271747456
252	652	Cj0696	CAL34833.1	null	ftsZ	-	5.7054129328316145
253	1498	Cj1582c	CAL35679.1	null	-	-	5.700454964034314
254	1052	Cj1116c	CAL35233.1	null	ftsH	-	5.700280399945158
255	1259	Cj1327	CAL35440.1	null	neuB2	-	5.699202962762236
256	1293	Cj1362	CAL35474.1	null	ruvB	-	5.695991206568827
257	815	Cj0873c	CAL34996.1	null	-	-	5.694483463025241
258	441	Cj0474	CAL34622.1	null	rplK	-	5.686894875825696
259	1468	Cj1549c	CAL35649.1	null	hsdR	-	5.685418352078351
260	985	Cj1048c	CAL35166.1	null	dapE	-	5.685358319437018
261	955	Cj1018c	CAL35136.1	null	livK	-	5.685347836156315
262	975	Cj1038	CAL35156.1	null	-	-	5.676189297695049
263	729	Cj0782	CAL34910.1	null	napH	-	5.668124470487587
264	236	Cj0263	CAL34417.1	null	zupT	-	5.663809020269926
265	622	Cj0662c	CAL34803.1	null	hslU	-	5.648323635135366
266	335	Cj0366c	CAL34516.1	null	cmeB	-	5.647853435695768
267	1511	Cj1595	CAL35692.1	null	rpoA	-	5.64784943249147
268	539	Cj0574	CAL34720.1	null	ilvI	-	5.645856374009693
269	208	Cj0234c	CAL34389.1	null	frr	-	5.644889093832417
270	730	Cj0783	CAL34911.1	null	napB	-	5.639934878913503
271	26	Cj0026c	CAL34207.1	null	thyX	-	5.635151976118768
272	195	Cj0207	CAL34376.1	null	infC	-	5.627214464939299
273	131	Cj0141c	CAL34312.1	null	-	-	5.625205537788942
274	184	Cj0196c	CAL34365.1	null	purF	-	5.625205537788942
275	799	Cj0852c	CAL34980.1	null	-	-	5.62318893360627
276	1287	Cj1356c	CAL35468.1	null	-	-	5.615740016344107
277	1220	Cj1287c	CAL35401.1	null	-	-	5.608456581248708
278	251	Cj0279	CAL34432.1	null	carB	-	5.607438544870302
279	1149	Cj1215	CAL35330.1	null	-	-	5.599065349045673
280	636	Cj0680c	CAL34817.1	null	uvrB	-	5.597474619256493
281	455	Cj0488	CAL34636.1	null	-	-	5.594330197460473
282	643	Cj0687c	CAL34824.1	null	flgH	-	5.593816630893934
283	1126	Cj1192	CAL35307.1	null	dctA	-	5.58808980471927
284	397	Cj0428	CAL34578.1	null	-	-	5.5824585941306735
285	306	Cj0336c	CAL34487.1	null	motB	-	5.580999442452451
286	1549	Cj1633	CAL35730.1	null	-	-	5.580621701008469
287	1322	Cj1393	CAL35503.1	null	metC'	-	5.579854010408308
288	42	Cj0043	CAL34223.1	null	flgE	-	5.579773591711672
289	1143	Cj1209	CAL35324.1	null	-	-	5.579522628253812
290	117	Cj0127c	CAL34298.1	null	accD	-	5.579455583530139
291	442	Cj0475	CAL34623.1	null	rplA	-	5.571873736084357
292	762	Cj0815	CAL34943.1	null	-	-	5.56791343193734
293	1531	Cj1615	CAL35712.1	null	chuB	-	5.565101862540442
294	1046	Cj1110c	CAL35227.1	null	-	-	5.564689093375377
295	852	Cj0913c	CAL35033.1	null	hupB	-	5.563209150668241
296	1402	Cj1476c	CAL35583.1	null	-	-	5.556647214801297
297	513	Cj0548	CAL34694.1	null	fliD	-	5.554997130469667
298	1226	Cj1293	CAL35407.1	null	pseB	-	5.5486144729977145
299	1161	Cj1227c	CAL35342.1	null	-	-	5.547361367303605
300	257	Cj0285c	CAL34438.1	null	cheV	-	5.546200306438269
301	907	Cj0970	CAL35088.1	null	-	-	5.544900206593507
302	84	Cj0094	CAL34265.1	null	rplU	-	5.540848910314185
303	1228	Cj1295	CAL35409.1	null	-	-	5.539359523803579
304	754	Cj0807	CAL34935.1	null	-	-	5.5377225241043355
305	556	Cj0591c	CAL34737.1	null	-	-	5.536412537446436
306	400	Cj0431	CAL34581.1	null	-	-	5.534103337258375
307	1092	Cj1158c	CAL35273.1	null	-	-	5.531137895834999
308	492	Cj0527c	CAL34673.1	null	flgC	-	5.523097828837784
309	1099	Cj1165c	CAL35280.1	null	-	-	5.523097828837784
310	73	Cj0081	CAL34254.1	null	cydA	-	5.5184646844399685
311	705	Cj0758	CAL34886.1	null	grpE	-	5.518344812947367
312	1017	Cj1081c	CAL35198.1	null	thiE	-	5.515451570423486
313	658	Cj0702	CAL34839.1	null	purE	-	5.514735281825003
314	897	Cj0958c	CAL35078.1	null	-	-	5.513152906811691
315	298	Cj0328c	CAL34479.1	null	fabH	-	5.512672424545649
316	183	Cj0195	CAL34364.1	null	fliI	-	5.504250343487037
317	1184	Cj1250	CAL35365.1	null	purD	-	5.503979329405894
318	1434	Cj1509c	CAL35615.1	null	fdhC	-	5.502834041820972
319	719	Cj0772c	CAL34900.1	null	-	-	5.501907293539791
320	16	Cj0016	CAL34197.1	null	-	-	5.498346120665478
321	160	Cj0172c	CAL34341.1	null	-	-	5.494788000425666
322	860	Cj0921c	CAL35041.1	null	peb1A	-	5.490109876768193
323	393	Cj0424	CAL34574.1	null	-	-	5.4894076327482
324	493	Cj0528c	CAL34674.1	null	flgB	-	5.487863509202794
325	1225	Cj1292	CAL35406.1	null	dcd	-	5.486684472293944
326	1632	Cj1719c	CAL35813.1	null	leuA	-	5.485494060857921
327	225	Cj0252	CAL34406.1	null	moaC	-	5.483370775561158
328	23	Cj0023	CAL34204.1	null	purB	-	5.478896067219035
329	982	Cj1045c	CAL35163.1	null	thiG	-	5.477487578487935
330	1567	Cj1651c	CAL35748.1	null	map	-	5.475352816600601
331	268	Cj0298c	CAL34449.1	null	panB	-	5.474446556815611
332	352	Cj0383c	CAL34533.1	null	ribH	-	5.472899464641534
333	963	Cj1026c	CAL35144.1	null	-	-	5.471660304901762
334	746	Cj0799c	CAL34927.1	null	ruvA	-	5.4704874311886655
335	675	Cj0719c	CAL34856.1	null	-	-	5.469956930218118
336	894	Cj0955c	CAL35075.1	null	purL	-	5.46933467907734
337	371	Cj0402	CAL34552.1	null	glyA	-	5.468550205135124
338	1105	Cj1171c	CAL35286.1	null	ppi	-	5.467934879729464
339	312	Cj0342c	CAL34493.1	null	uvrA	-	5.46545402883293
340	1083	Cj1149c	CAL35264.1	null	gmhA	-	5.4647403013826334
341	98	Cj0108	CAL34279.1	null	atpC	-	5.461685491419291
342	681	Cj0725c	CAL34862.1	null	-	-	5.46133486645508
343	1097	Cj1163c	CAL35278.1	null	-	-	5.452372963161235
344	875	Cj0936	CAL35056.1	null	atpE	-	5.449771001899748
345	514	Cj0549	CAL34695.1	null	fliS	-	5.446749746599464
346	304	Cj0334	CAL34485.1	null	ahpC	-	5.443547278384508
347	967	Cj1030c	CAL35148.1	null	lepA	-	5.442862053576419
348	81	Cj0091	CAL34262.1	null	-	-	5.442359612170427
349	604	Cj0640c	CAL34785.1	null	aspS	-	5.442001124181256
350	760	Cj0813	CAL34941.1	null	kdsB	-	5.4401191825658035
351	763	Cj0816	CAL34944.1	null	-	-	5.437696380089693
352	192	Cj0204	CAL34373.1	null	-	-	5.435665489586174
353	290	Cj0320	CAL34471.1	null	fliH	-	5.434201676751281
354	353	Cj0384c	CAL34534.1	null	kdsA	-	5.428447600287916
355	579	Cj0614	CAL34760.1	null	pstC	-	5.4256495168335075
356	1464	Cj1545c	CAL35645.1	null	-	-	5.4256495168335075
357	325	Cj0355c	CAL34506.1	null	-	-	5.423006172533654
358	1018	Cj1082c	CAL35199.1	null	thiD	-	5.42128382660521
359	82	Cj0092	CAL34263.1	null	-	-	5.418650769234227
360	775	Cj0828c	CAL34956.1	null	ilvA	-	5.416669871558531
361	369	Cj0400	CAL34550.1	null	fur	-	5.414395172377743
362	517	Cj0552	CAL34698.1	null	-	-	5.411751732290549
363	1217	Cj1284	CAL35398.1	null	ktrA	-	5.410074600096131
364	839	Cj0899c	CAL35020.1	null	thiJ	-	5.409186017969761
365	128	Cj0138	CAL34309.1	null	-	COG0779	5.40883062792515
366	593	Cj0628	CAL34774.1	null	-	-	5.400383040097819
367	68	Cj0076c	CAL34249.1	null	lctP	-	5.3992443469771825
368	122	Cj0132	CAL34303.1	null	lpxC	-	5.396508687971293
369	459	Cj0492	CAL34640.1	null	rpsG	-	5.393353970051222
370	960	Cj1023c	CAL35141.1	null	asd	-	5.390651471617882
371	24	Cj0024	CAL34205.1	null	nrdA	-	5.390221167400213
372	1110	Cj1176c	CAL35291.1	null	tatA	-	5.384233539815449
373	1132	Cj1198	CAL35313.1	null	luxS	-	5.374543102723757
374	1264	Cj1332	CAL35445.1	null	ptmA	-	5.373271960387461
375	445	Cj0478	CAL34626.1	null	rpoB	-	5.3700813035048185
376	491	Cj0526c	CAL34672.1	null	fliE	-	5.3692323639327775
377	588	Cj0623	CAL34769.1	null	hypB	-	5.366314636338046
378	727	Cj0780	CAL34908.1	null	napA	-	5.363671118993019
379	1619	Cj1706c	CAL35800.1	null	rplD	-	5.3616371611492735
380	676	Cj0720c	CAL34857.1	null	flaC	-	5.360772569227696
381	474	Cj0508	CAL34655.1	null	pbpA	-	5.359658951954527
382	1336	Cj1408	CAL35517.1	null	fliL	-	5.357020953569163
383	633	Cj0677	CAL34814.1	null	kdpB	-	5.356724777720778
384	890	Cj0951c	CAL35071.1	null	-	-	5.353953676142147
385	611	Cj0647	CAL34792.1	null	-	-	5.350292849222694
386	281	Cj0311	CAL34462.1	null	rplY	-	5.349556071051825
387	817	Cj0876c	CAL34998.1	null	-	-	5.349084977593688
388	166	Cj0178	CAL34347.1	null	-	-	5.348252092962744
389	1195	Cj1261	CAL35376.1	null	racR	-	5.34507578830345
390	656	Cj0700	CAL34837.1	null	-	-	5.3449727806049605
391	348	Cj0379c	CAL34529.1	null	-	-	5.344334752443852
392	1600	Cj1687	CAL35781.1	null	-	-	5.343669660884403
393	1381	Cj1454c	CAL35562.1	null	-	-	5.343612527308314
394	591	Cj0626	CAL34772.1	null	hypE	-	5.338012050141302
395	210	Cj0236c	CAL34391.1	null	-	-	5.333500741771595
396	1484	Cj1568c	CAL35665.1	null	nuoL	-	5.330992352312941
397	753	Cj0806	CAL34934.1	null	dapA	-	5.328773340473686
398	1598	Cj1685c	CAL35779.1	null	bioB	-	5.32781580037857
399	140	Cj0150c	CAL34321.1	null	-	-	5.32555753676059
400	1116	Cj1182c	CAL35297.1	null	rpsB	-	5.324489999267153
401	29	Cj0029	CAL34210.1	null	ansA	-	5.3201213222783545
402	34	Cj0035c	CAL34215.1	null	-	-	5.318955061344901
403	1191	Cj1257c	CAL35372.1	null	-	-	5.315255505071808
404	802	Cj0855	CAL34983.1	null	folD	-	5.313973934715465
405	85	Cj0095	CAL34266.1	null	rpmA	-	5.310635960549113
406	1112	Cj1178c	CAL35293.1	null	-	-	5.3104044803452375
407	1599	Cj1686c	CAL35780.1	null	topA	-	5.304366705014597
408	1182	Cj1248	CAL35363.1	null	guaA	-	5.299477104776562
409	831	Cj0891c	CAL35012.1	null	serA	-	5.298271693115402
410	662	Cj0706	CAL34843.1	null	-	COG1579	5.297737405387136
411	872	Cj0933c	CAL35053.1	null	pycB	-	5.294742968650253
412	1194	Cj1260c	CAL35375.1	null	dnaJ	-	5.294349215679056
413	908	Cj0971	CAL35089.1	null	-	-	5.2913715570483255
414	1077	Cj1141	CAL35258.1	null	neuB1	-	5.282551098368581
415	1008	Cj1072	CAL35189.1	null	rpsR	-	5.280819659643204
416	119	Cj0129c	CAL34300.1	null	-	-	5.277050916950036
417	1347	Cj1419c	CAL35528.1	null	-	-	5.2770299239555065
418	194	Cj0206	CAL34375.1	null	thrS	-	5.272127444970204
419	590	Cj0625	CAL34771.1	null	hypD	-	5.271391839670986
420	655	Cj0699c	CAL34836.1	null	glnA	-	5.270212150597414
421	721	Cj0774c	CAL34902.1	null	-	-	5.267696824053976
422	1223	Cj1290c	CAL35404.1	null	accC	-	5.2663723284645725
423	628	Cj0669	CAL34809.1	null	-	-	5.2552190607489395
424	466	Cj0499	CAL34647.1	null	-	-	5.248304558471174
425	1029	Cj1093c	CAL35210.1	null	secD	-	5.247245045579065
426	443	Cj0476	CAL34624.1	null	rplJ	-	5.247136220077072
427	1113	Cj1179c	CAL35294.1	null	fliR	-	5.246847615916381
428	1006	Cj1070	CAL35187.1	null	rpsF	-	5.242363033503499
429	1523	Cj1607	CAL35704.1	null	ispDF	-	5.241298827466546
430	1633	Cj1720	CAL35814.1	null	-	-	5.238536248315897
431	1048	Cj1112c	CAL35229.1	null	-	-	5.237388355364325
432	578	Cj0613	CAL34759.1	null	pstS	-	5.237091890425093
433	136	Cj0146c	CAL34317.1	null	trxB	-	5.23700394695009
434	795	Cj0848c	CAL34976.1	null	-	-	5.236333279672987
435	1302	Cj1371	CAL35483.1	null	-	-	5.2347101954376125
436	191	Cj0203	CAL34372.1	null	-	-	5.233811941637547
437	248	Cj0275	CAL34429.1	null	clpX	-	5.233624557667216
438	1338	Cj1410c	CAL35519.1	null	-	-	5.233624557667216
439	395	Cj0426	CAL34576.1	null	-	-	5.230995857656015
440	912	Cj0975	CAL35093.1	null	-	-	5.2302133350898465
441	1406	Cj1480c	CAL35587.1	null	rplM	-	5.225957199188852
442	1420	Cj1494c	CAL35601.1	null	carA	-	5.225883166300561
443	1631	Cj1718c	CAL35812.1	null	leuB	-	5.225008508215987
444	533	Cj0568	CAL34714.1	null	-	-	5.222404932483343
445	577	Cj0612c	CAL34758.1	null	cft	-	5.220573124436522
446	417	Cj0450c	CAL34598.1	null	rpmB	-	5.219363585720292
447	981	Cj1044c	CAL35162.1	null	thiH	-	5.216713848288285
448	915	Cj0978c	CAL35096.1	null	-	-	5.215821641884196
449	239	Cj0266c	CAL34420.1	null	-	-	5.21434696989876
450	453	Cj0486	CAL34634.1	null	-	-	5.21376210456199
451	562	Cj0597	CAL34743.1	null	fba	-	5.212750121324091
452	865	Cj0926	CAL35046.1	null	-	-	5.211291854333063
453	1339	Cj1411c	CAL35520.1	null	-	-	5.210722191322465
454	693	Cj0737	CAL34874.1	null	-	-	5.206968606695776
455	1519	Cj1603	CAL35700.1	null	hisF	-	5.206234334638936
456	602	Cj0638c	CAL34783.1	null	ppa	-	5.20529400459016
457	837	Cj0897c	CAL35018.1	null	pheS	-	5.199575967324835
458	527	Cj0562	CAL34708.1	null	dnaB	-	5.1994737747565045
459	21	Cj0021c	CAL34202.1	null	-	-	5.198934851084063
460	1592	Cj1677	CAL35773.1	null	-	-	5.198635789131597
461	1550	Cj1634c	CAL35731.1	null	aroC	-	5.197766192502686
462	695	Cj0739	CAL34876.1	null	-	-	5.193216521189066
463	52	Cj0059c	CAL34233.1	null	fliY	-	5.192894384779578
464	10	Cj0010c	CAL34191.1	null	rnhB	-	5.188378399879664
465	7	Cj0007	CAL34188.1	null	gltB	-	5.1877178650970865
466	1134	Cj1200	CAL35315.1	null	-	-	5.1877113140741065
467	1118	Cj1184c	CAL35299.1	null	petC	-	5.178287466343744
468	488	Cj0523	CAL34669.1	null	-	-	5.177384064984827
469	1640	Cj1727c	CAL35821.1	null	metB	-	5.177250954630136
470	1352	Cj1424c	CAL35533.1	null	gmhA2	-	5.176753811556968
471	682	Cj0726c	CAL34863.1	null	corA	-	5.168868496159761
472	623	Cj0663c	CAL34804.1	null	hslV	-	5.168477503455222
473	1148	Cj1214c	CAL35329.1	null	-	-	5.16123314646658
474	74	Cj0082	CAL34255.1	null	cydB	-	5.161190660943912
475	402	Cj0433c	CAL34583.1	null	mraY	-	5.15967295540996
476	548	Cj0583	CAL34729.1	null	-	-	5.159388652176173
477	1377	Cj1450	CAL35558.1	null	-	-	5.150963173737527
478	173	Cj0185c	CAL34354.1	null	-	-	5.144453285098796
479	1343	Cj1415c	CAL35524.1	null	cysC	-	5.143477607136688
480	709	Cj0762c	CAL34890.1	null	aspB	-	5.1434583799479165
481	584	Cj0619	CAL34765.1	null	-	-	5.1405414464195145
482	158	Cj0169	CAL34339.1	null	sodB	-	5.135664991973784
483	261	Cj0289c	CAL34442.1	null	peb3	-	5.134511229006655
484	440	Cj0473	CAL34621.1	null	nusG	-	5.133220928542651
485	923	Cj0986c	CAL35104.1	null	-	-	5.132874136546823
486	427	Cj0460	CAL34608.1	null	nusA	-	5.130726919708694
487	341	Cj0372	CAL34522.1	null	-	-	5.127144791887875
488	1443	Cj1519	CAL35624.1	null	moeA2	-	5.126059316635096
489	86	Cj0096	CAL34267.1	null	-	-	5.123647399452882
490	211	Cj0237	CAL34392.1	null	cynT	-	5.118062676736887
491	17	Cj0017c	CAL34198.1	null	dsbI	-	5.117756003330298
492	410	Cj0441	CAL34591.1	null	acpP	-	5.115106497730148
493	786	Cj0839c	CAL34967.1	null	-	-	5.113087366602649
494	1300	Cj1369	CAL35481.1	null	-	-	5.110698014847899
495	62	Cj0069	CAL34243.1	null	-	-	5.110086112177827
496	919	Cj0982c	CAL35100.1	null	cjaA	-	5.1079369316201015
497	199	Cj0225	CAL34380.1	null	-	-	5.106134839046169
498	811	Cj0864	CAL34992.1	null	-	-	5.097765881943925
499	956	Cj1019c	CAL35137.1	null	livJ	-	5.096568715418371
500	429	Cj0462	CAL34610.1	null	-	-	5.0934219633055315
501	83	Cj0093	CAL34264.1	null	-	-	5.087175722683713
502	67	Cj0075c	CAL34248.1	null	-	-	5.079959493559364
503	1415	Cj1489c	CAL35596.1	null	ccoO	-	5.076663557892051
504	490	Cj0525c	CAL34671.1	null	pbpB	-	5.072381842999034
505	651	Cj0695	CAL34832.1	null	ftsA	-	5.07156304769545
506	645	Cj0689	CAL34826.1	null	ackA	-	5.06885581536796
507	572	Cj0607	CAL34753.1	null	-	-	5.067821512204523
508	1589	Cj1674	CAL35770.1	null	-	COG2107	5.067398768620973
509	152	Cj0162c	CAL34333.1	null	-	-	5.067194309693738
510	99	Cj0109	CAL34280.1	null	exbB3	-	5.062271296763854
511	1606	Cj1693c	CAL35787.1	null	rpsH	-	5.062064121077434
512	851	Cj0912c	CAL35032.1	null	cysM	-	5.060184053582667
513	1163	Cj1229	CAL35344.1	null	cbpA	-	5.058343611806257
514	1147	Cj1213c	CAL35328.1	null	glcD	-	5.056846544024557
515	1288	Cj1357c	CAL35469.1	null	nrfA	-	5.055335931912867
516	892	Cj0953c	CAL35073.1	null	purH	-	5.054614786736326
517	485	Cj0519	CAL34666.1	null	-	-	5.05426570389652
518	169	Cj0181	CAL34350.1	null	tonB1	-	5.051777893948719
519	182	Cj0194	CAL34363.1	null	folE	-	5.051143579537004
520	518	Cj0553	CAL34699.1	null	-	-	5.048167343261684
521	203	Cj0229	CAL34384.1	null	-	-	5.045601345685223
522	1395	Cj1468	CAL35576.1	null	-	-	5.043718522318194
523	372	Cj0403	CAL34553.1	null	-	-	5.040582998061588
524	563	Cj0598	CAL34744.1	null	-	-	5.037238472901766
525	1540	Cj1624c	CAL35721.1	null	sdaA	-	5.036760032255075
526	947	Cj1010	CAL35128.1	null	tgt	-	5.034202897834076
527	1383	Cj1456c	CAL35564.1	null	-	-	5.033659343263668
528	1355	Cj1427c	CAL35536.1	null	-	-	5.032630751298989
529	3	Cj0003	CAL34184.1	null	gyrB	-	5.02939682090473
530	854	Cj0915	CAL35035.1	null	-	-	5.02852662099941
531	1643	Cj1731c	CAL35824.1	null	ruvC	-	5.021750398777156
532	580	Cj0615	CAL34761.1	null	pstA	-	5.020042437021657
533	452	Cj0485	CAL34633.1	null	-	-	5.014675278145539
534	205	Cj0231c	CAL34386.1	null	nrdB	-	5.014481224416276
535	765	Cj0818	CAL34946.1	null	-	-	5.009400163339983
536	318	Cj0348	CAL34499.1	null	trpB	-	5.00914848998962
537	983	Cj1046c	CAL35164.1	null	moeB	-	5.0090306705047905
538	601	Cj0637c	CAL34782.1	null	mrsA	-	5.004918032895065
539	870	Cj0931c	CAL35051.1	null	argH	-	5.00297075503869
540	174	Cj0186c	CAL34355.1	null	-	-	5.0023883748616385
541	355	Cj0386	CAL34536.1	null	-	-	5.000294707095454
542	1333	Cj1405	CAL35514.1	null	-	-	4.998907791803926
543	159	Cj0170	CAL34340.1	null	-	-	4.99803167840983
544	135	Cj0145	CAL34316.1	null	-	-	4.994204319906482
545	800	Cj0853c	CAL34981.1	null	hemL	-	4.992679758275379
546	259	Cj0287c	CAL34440.1	null	greA	-	4.989226220010067
547	1215	Cj1282	CAL35396.1	null	mrdB	-	4.986415232918107
548	1216	Cj1283	CAL35397.1	null	ktrB	-	4.983874452988751
549	1128	Cj1194	CAL35309.1	null	-	-	4.9781508037077575
550	1612	Cj1699c	CAL35793.1	null	rpmC	-	4.976373508165618
551	672	Cj0716	CAL34853.1	null	-	-	4.976238581382386
552	403	Cj0434	CAL34584.1	null	pgm	-	4.971768893803265
553	1437	Cj1513c	CAL35618.1	null	-	-	4.968103188244193
554	1330	Cj1402c	CAL35511.1	null	pgk	-	4.966455851673241
555	1124	Cj1190c	CAL35305.1	null	cetA	-	4.9662032036034836
556	1604	Cj1691c	CAL35785.1	null	rplR	-	4.964490738962189
557	607	Cj0643	CAL34788.1	null	cbrR	-	4.963891346668817
558	524	Cj0559	CAL34705.1	null	-	-	4.963493405531986
559	1034	Cj1098	CAL35215.1	null	pyrB	-	4.960356687325468
560	1056	Cj1120c	CAL35237.1	null	pglF	-	4.958291200950374
561	1067	Cj1131c	CAL35248.1	null	gne	-	4.958127517270425
562	931	Cj0994c	CAL35112.1	null	argF	-	4.95557927850697
563	477	Cj0511	CAL34658.1	null	-	-	4.952676783511542
564	674	Cj0718	CAL34855.1	null	dnaE	-	4.95223836093806
565	456	Cj0489	CAL34637.1	null	ald'	-	4.950350070758239
566	373	Cj0404	CAL34554.1	null	-	-	4.9489721545340535
567	305	Cj0335	CAL34486.1	null	flhB	-	4.948923838150272
568	881	Cj0942c	CAL35062.1	null	secA	-	4.947085544398074
569	1483	Cj1567c	CAL35664.1	null	nuoM	-	4.945607901567267
570	957	Cj1020c	CAL35138.1	null	-	-	4.945147847562548
571	54	Cj0061c	CAL34235.1	null	fliA	-	4.936864062522449
572	35	Cj0036	CAL34216.1	null	-	-	4.936535155455448
573	193	Cj0205	CAL34374.1	null	uppP	-	4.9357770235299885
574	571	Cj0606	CAL34752.1	null	-	-	4.935427941049469
575	115	Cj0125c	CAL34296.1	null	-	-	4.929994806154073
576	1626	Cj1713	CAL35807.1	null	-	-	4.928975259842405
577	867	Cj0928	CAL35048.1	null	-	-	4.926024467806467
578	1404	Cj1478c	CAL35585.1	null	cadF	-	4.919293177785605
579	291	Cj0321	CAL34472.1	null	dxs	-	4.918942551690338
580	163	Cj0175c	CAL34344.1	null	cfbpA	-	4.906694348847929
581	714	Cj0767c	CAL34895.1	null	coaD	-	4.902137213427256
582	1535	Cj1619	CAL35716.1	null	kgtP	-	4.900286022840575
583	841	Cj0901	CAL35022.1	null	-	-	4.899612885533066
584	1474	Cj1556	CAL35655.1	null	-	-	4.894400184261575
585	472	Cj0506	CAL34653.1	null	alaS	-	4.883768935984344
586	1558	Cj1642	CAL35739.1	null	-	COG0718	4.882982747745516
587	1299	Cj1368	CAL35480.1	null	-	-	4.882589127017386
588	1576	Cj1661	CAL35757.1	null	-	-	4.881740685233179
589	932	Cj0995c	CAL35113.1	null	hemB	-	4.881349534127576
590	1460	Cj1541	CAL35641.1	null	-	-	4.879887306953598
591	926	Cj0989	CAL35107.1	null	-	-	4.878715759705983
592	1221	Cj1288c	CAL35402.1	null	gltX2	-	4.877994783161719
593	1455	Cj1536c	CAL35636.1	null	galU	-	4.877561650272693
594	207	Cj0233c	CAL34388.1	null	pyrE	-	4.8743689510893775
595	1514	Cj1598	CAL35695.1	null	hisD	-	4.871333050122862
596	385	Cj0416	CAL34566.1	null	-	-	4.869940067899606
597	1131	Cj1197c	CAL35312.1	null	gatB	-	4.869940067899606
598	1570	Cj1654c	CAL35751.1	null	nhaA2	-	4.868025063487724
599	540	Cj0575	CAL34721.1	null	ilvH	-	4.868005172162308
600	90	Cj0100	CAL34271.1	null	-	-	4.862524362051227
601	1186	Cj1252	CAL35367.1	null	-	-	4.86077324099876
602	566	Cj0601c	CAL34747.1	null	-	-	4.859618509929309
603	740	Cj0793	CAL34921.1	null	flgS	-	4.854583847749317
604	984	Cj1047c	CAL35165.1	null	thiS	-	4.85341628012398
605	1618	Cj1705c	CAL35799.1	null	rplW	-	4.849163219820852
606	785	Cj0838c	CAL34966.1	null	metS	-	4.8481683386554675
607	1289	Cj1358c	CAL35470.1	null	nrfH	-	4.8464794308681185
608	1175	Cj1241	CAL35356.1	null	-	-	4.8405432403692785
609	744	Cj0797c	CAL34925.1	null	-	-	4.83858041261422
610	958	Cj1021c	CAL35139.1	null	-	-	4.8346159823204635
611	711	Cj0764c	CAL34892.1	null	speA	-	4.834247642586962
612	1297	Cj1366c	CAL35478.1	null	glmS	-	4.828786659267234
613	391	Cj0422c	CAL34572.1	null	-	-	4.824842683165467
614	722	Cj0775c	CAL34903.1	null	valS	-	4.823959233583605
615	687	Cj0731	CAL34868.1	null	-	-	4.822469078045477
616	998	Cj1061c	CAL35179.1	null	ileS	-	4.820039589450437
617	250	Cj0277	CAL34431.1	null	mreC	-	4.817029846555187
618	1573	Cj1658	CAL35754.1	null	-	-	4.803694953295229
619	1453	Cj1534c	CAL35634.1	null	-	-	4.801525194564012
620	1542	Cj1626c	CAL35723.1	null	-	-	4.79930363162645
621	826	Cj0886c	CAL35007.1	null	ftsK	-	4.798442663015824
622	1290	Cj1359	CAL35471.1	null	ppk	-	4.797176835406526
623	505	Cj0540	CAL34686.1	null	-	-	4.79530151292437
624	1473	Cj1555c	CAL35654.1	null	-	-	4.795083507100471
625	1622	Cj1709c	CAL35803.1	null	-	-	4.792367530144212
626	1033	Cj1097	CAL35214.1	null	-	-	4.791992960687837
627	1546	Cj1630	CAL35727.1	null	tonB2	-	4.790007415692818
628	1372	Cj1444c	CAL35553.1	null	kpsD	-	4.786596962082726
629	367	Cj0398	CAL34548.1	null	gatC	-	4.785247652513938
630	1442	Cj1518	CAL35623.1	null	moaE	-	4.778377179594295
631	1276	Cj1345c	CAL35457.1	null	-	-	4.776003691184456
632	843	Cj0903c	CAL35024.1	null	-	-	4.775798095178427
633	108	Cj0118	CAL34289.1	null	-	-	4.774335160428777
634	235	Cj0262c	CAL34416.1	null	-	-	4.772335355389337
635	418	Cj0451	CAL34599.1	null	rep	-	4.772050726310026
636	1316	Cj1385	CAL35497.1	null	katA	-	4.769986299291796
637	358	Cj0389	CAL34539.1	null	serS	-	4.768644441977467
638	111	Cj0121	CAL34292.1	null	-	-	4.766446803949701
639	1122	Cj1188c	CAL35303.1	null	gidA	-	4.76096306008569
640	930	Cj0993c	CAL35111.1	null	-	-	4.759067712329812
641	987	Cj1050c	CAL35168.1	null	npdA	-	4.758335561195295
642	497	Cj0532	CAL34678.1	null	mdh	-	4.758285841049738
643	57	Cj0064c	CAL34238.1	null	flhF	-	4.754649408055219
644	1292	Cj1361c	CAL35473.1	null	-	-	4.754426231891189
645	15	Cj0015c	CAL34196.1	null	-	-	4.749097354577358
646	842	Cj0902	CAL35023.1	null	glnQ	-	4.74748246405004
647	570	Cj0605	CAL34751.1	null	-	-	4.7469521191525565
648	1315	Cj1384c	CAL35496.1	null	-	-	4.745830481013095
649	1334	Cj1406c	CAL35515.1	null	-	-	4.7435340965219135
650	496	Cj0531	CAL34677.1	null	icd	-	4.740932799743892
651	107	Cj0117	CAL34288.1	null	pfs	-	4.738758621092837
652	1450	Cj1531	CAL35631.1	null	dapF	-	4.737546102023032
653	1561	Cj1645	CAL35742.1	null	tkt	-	4.73642611619546
654	165	Cj0177	CAL34346.1	null	-	-	4.735878776868905
655	768	Cj0821	CAL34949.1	null	glmU	-	4.734408792680723
656	917	Cj0980	CAL35098.1	null	-	-	4.731859809481588
657	20	Cj0020c	CAL34201.1	null	-	-	4.731250086599409
658	508	Cj0543	CAL34689.1	null	proS	-	4.72974760236359
659	773	Cj0826	CAL34954.1	null	-	-	4.727058336756436
660	1294	Cj1363	CAL35475.1	null	amaA	-	4.727000079151588
661	723	Cj0776c	CAL34904.1	null	-	-	4.723690594731203
662	1055	Cj1119c	CAL35236.1	null	pglG	-	4.723690594731203
663	969	Cj1032	CAL35150.1	null	cmeE	-	4.7190273140180015
664	328	Cj0358	CAL34509.1	null	-	-	4.716964201869033
665	242	Cj0269c	CAL34423.1	null	ilvE	-	4.716146356219128
666	1378	Cj1451	CAL35559.1	null	dut	-	4.713678849837849
667	284	Cj0314	CAL34465.1	null	lysA	-	4.71228631060671
668	9	Cj0009	CAL34190.1	null	gltD	-	4.711777369773268
669	336	Cj0367c	CAL34517.1	null	cmeA	-	4.711200529669347
670	1004	Cj1068	CAL35185.1	null	-	-	4.708126868139248
671	918	Cj0981c	CAL35099.1	null	cjaB	-	4.70713150591796
672	180	Cj0192c	CAL34361.1	null	clpP	-	4.705981936700345
673	712	Cj0765c	CAL34893.1	null	hisS	-	4.704048355825757
674	859	Cj0920c	CAL35040.1	null	-	-	4.700803362517205
675	1263	Cj1331	CAL35444.1	null	ptmB	-	4.699347254330038
676	342	Cj0373	CAL34523.1	null	-	-	4.697943191321394
677	354	Cj0385c	CAL34535.1	null	-	-	4.697860423604801
678	644	Cj0688	CAL34825.1	null	pta	-	4.696297389364615
679	734	Cj0787	CAL34915.1	null	-	-	4.695798173907202
680	112	Cj0122	CAL34293.1	null	-	-	4.69373590152866
681	551	Cj0586	CAL34732.1	null	ligA	-	4.693651365262734
682	702	Cj0753c	CAL34883.1	null	tonB3	-	4.693473056631391
683	871	Cj0932c	CAL35052.1	null	pckA	-	4.6909755855238515
684	526	Cj0561c	CAL34707.1	null	-	-	4.69040642899791
685	1152	Cj1218c	CAL35333.1	null	ribA	-	4.689916781759779
686	1283	Cj1352	CAL35464.1	null	ceuB	-	4.68821180359025
687	1477	Cj1561	CAL35658.1	null	-	-	4.684981530109978
688	65	Cj0073c	CAL34246.1	null	-	COG1556	4.681803421035483
689	179	Cj0191c	CAL34360.1	null	def	-	4.678056788774942
690	1513	Cj1597	CAL35694.1	null	hisG	-	4.677905110637582
691	1590	Cj1675	CAL35771.1	null	fliQ	-	4.672455685343666
692	718	Cj0771c	CAL34899.1	null	-	-	4.670270082256075
693	310	Cj0340	CAL34491.1	null	-	-	4.669267574216552
694	134	Cj0144	CAL34315.1	null	-	-	4.668365944513974
695	1560	Cj1644	CAL35741.1	null	ispA	-	4.666937276951677
696	617	Cj0653c	CAL34798.1	null	-	-	4.660672413049241
697	896	Cj0957c	CAL35077.1	null	-	-	4.656776450035669
698	615	Cj0651	CAL34796.1	null	-	-	4.654351390486593
699	787	Cj0840c	CAL34968.1	null	fbp	-	4.650624581368873
700	657	Cj0701	CAL34838.1	null	-	-	4.647406986883441
701	1162	Cj1228c	CAL35343.1	null	htrA	-	4.6466758919850895
702	1011	Cj1075	CAL35192.1	null	-	COG1699	4.644461194950908
703	1100	Cj1166c	CAL35281.1	null	-	-	4.644461194950908
704	125	Cj0135	CAL34306.1	null	-	-	4.6435392392719
705	479	Cj0513	CAL34660.1	null	purS	-	4.639626396415483
706	200	Cj0226	CAL34381.1	null	argB	-	4.638887123530624
707	1130	Cj1196c	CAL35311.1	null	gpsA	-	4.636142226937303
708	936	Cj0999c	CAL35117.1	null	-	-	4.633597956589261
709	1205	Cj1271c	CAL35386.1	null	tyrS	-	4.63320771721166
710	1551	Cj1635c	CAL35732.1	null	rnc	-	4.632584392280725
711	1414	Cj1488c	CAL35595.1	null	ccoQ	-	4.632469483033883
712	631	Cj0672	CAL34812.1	null	-	-	4.632261914359109
713	541	Cj0576	CAL34722.1	null	lpxD	-	4.63186814881693
714	538	Cj0573	CAL34719.1	null	-	-	4.631156495596965
715	475	Cj0509c	CAL34656.1	null	clpB	-	4.6311031895655965
716	660	Cj0704	CAL34841.1	null	glyQ	-	4.628928718645445
717	394	Cj0425	CAL34575.1	null	-	-	4.625202709168037
718	1053	Cj1117c	CAL35234.1	null	prmA	-	4.622955838925953
719	1062	Cj1126c	CAL35243.1	null	pglB	-	4.620504291295878
720	1319	Cj1388	CAL35500.1	null	-	-	4.619943504024249
721	376	Cj0407	CAL34557.1	null	lgt	-	4.619291680835593
722	1172	Cj1238	CAL35353.1	null	pdxJ	-	4.613690085297762
723	863	Cj0924c	CAL35044.1	null	cheB'	-	4.613077748998898
724	1177	Cj1243	CAL35358.1	null	-	-	4.610657696461013
725	69	Cj0077c	CAL34250.1	null	cdtC	-	4.610068937945945
726	1198	Cj1264c	CAL35379.1	null	hydD	-	4.609407527795775
727	1043	Cj1107	CAL35224.1	null	clpS	-	4.6060238610238065
728	428	Cj0461c	CAL34609.1	null	-	-	4.603621340453884
729	451	Cj0484	CAL34632.1	null	-	-	4.60252424006737
730	168	Cj0180	CAL34349.1	null	exbD1	-	4.599220370187232
731	408	Cj0439	CAL34589.1	null	sdhC	-	4.593129816291204
732	833	Cj0893c	CAL35014.1	null	rpsA	-	4.591893116792737
733	970	Cj1033	CAL35151.1	null	cmeF	-	4.590231414326742
734	266	Cj0296c	CAL34447.1	null	panD	-	4.589523738032058
735	50	Cj0057	CAL34231.1	null	-	-	4.584889703560974
736	1568	Cj1652c	CAL35749.1	null	murI	-	4.584049558001117
737	780	Cj0833c	CAL34961.1	null	-	-	4.583499566968648
738	1501	Cj1585c	CAL35682.1	null	-	-	4.583393857376258
739	812	Cj0865	CAL34993.1	null	dsbB	-	4.579833382084907
740	22	Cj0022c	CAL34203.1	null	-	-	4.577428778677551
741	665	Cj0709	CAL34846.1	null	ffh	-	4.577057195157567
742	331	Cj0362	CAL34512.1	null	-	-	4.573755961472182
743	313	Cj0343c	CAL34494.1	null	-	-	4.572912180025807
744	561	Cj0596	CAL34742.1	null	peb4-cbf2	-	4.571336430035231
745	471	Cj0505c	CAL34652.1	null	-	-	4.5694399291584284
746	465	Cj0498	CAL34646.1	null	trpC	-	4.56693305657141
747	940	Cj1003c	CAL35121.1	null	-	-	4.56693305657141
748	1091	Cj1157	CAL35272.1	null	dnaX	-	4.560511081328622
749	264	Cj0294	CAL34445.1	null	-	-	4.554699328504656
750	223	Cj0250c	CAL34404.1	null	-	-	4.553942348717893
751	742	Cj0795c	CAL34923.1	null	murF	-	4.553720284350278
752	439	Cj0472	CAL34620.1	null	secE	-	4.5526655383102606
753	1185	Cj1251	CAL35366.1	null	-	-	4.551799844563481
754	1529	Cj1613c	CAL35710.1	null	-	-	4.549562459010369
755	886	Cj0947c	CAL35067.1	null	-	-	4.5460184666237025
756	415	Cj0448c	CAL34596.1	null	-	-	4.545708838062309
757	338	Cj0369c	CAL34519.1	null	-	-	4.545179559131037
758	392	Cj0423	CAL34573.1	null	-	-	4.544511868496421
759	1426	Cj1501	CAL35607.1	null	-	-	4.544511868496421
760	1325	Cj1397	CAL35506.1	null	-	-	4.542151495420423
761	1003	Cj1067	CAL35184.1	null	pgsA	-	4.541323095352287
762	1012	Cj1076	CAL35193.1	null	proC	-	4.539482236756682
763	1465	Cj1546	CAL35646.1	null	-	-	4.5388189352656685
764	56	Cj0063c	CAL34237.1	null	-	-	4.533457468825026
765	329	Cj0360	CAL34510.1	null	glmM	-	4.530307759437826
766	1363	Cj1435c	CAL35544.1	null	-	-	4.527783672144042
767	767	Cj0820c	CAL34948.1	null	fliP	-	4.526833919017192
768	198	Cj0224	CAL34379.1	null	argC	-	4.524517230411678
769	296	Cj0326	CAL34477.1	null	serC	-	4.524073877511697
770	741	Cj0794	CAL34922.1	null	-	-	4.521924866787675
771	302	Cj0332c	CAL34483.1	null	ndk	-	4.520047885352124
772	71	Cj0079c	CAL34252.1	null	cdtA	-	4.519663989699406
773	1417	Cj1491c	CAL35598.1	null	-	-	4.516407707803595
774	1284	Cj1353	CAL35465.1	null	ceuC	-	4.516346263751759
775	383	Cj0414	CAL34564.1	null	-	-	4.516288883115376
776	1101	Cj1167	CAL35282.1	null	ldh	-	4.513732325745644
777	1051	Cj1115c	CAL35232.1	null	-	-	4.511641738731086
778	1250	Cj1317	CAL35431.1	null	pseI	-	4.509289002879995
779	334	Cj0365c	CAL34515.1	null	cmeC	-	4.49760075988235
780	1084	Cj1150c	CAL35265.1	null	hldE	-	4.496897955197288
781	1432	Cj1507c	CAL35613.1	null	-	-	4.496707257862568
782	244	Cj0271	CAL34425.1	null	-	-	4.4953976091251375
783	1247	Cj1314c	CAL35428.1	null	hisF	-	4.495023935872221
784	267	Cj0297c	CAL34448.1	null	panC	-	4.4911785013368295
785	952	Cj1015c	CAL35133.1	null	livG	-	4.489332326427323
786	279	Cj0309c	CAL34460.1	null	-	-	4.488686632750909
787	113	Cj0123c	CAL34294.1	null	-	-	4.485736464145873
788	972	Cj1035c	CAL35153.1	null	ate	-	4.48220953025157
789	1	Cj0001	CAL34182.1	null	dnaA	-	4.481557015676612
790	1089	Cj1155c	CAL35270.1	null	-	-	4.479198940956831
791	292	Cj0322	CAL34473.1	null	perR	-	4.478978184336804
792	1353	Cj1425c	CAL35534.1	null	hddA	-	4.478281200160931
793	350	Cj0381c	CAL34531.1	null	pyrF	-	4.473392892003742
794	139	Cj0149c	CAL34320.1	null	hom	-	4.4726448149346805
795	327	Cj0357c	CAL34508.1	null	-	-	4.471344101979665
796	973	Cj1036c	CAL35154.1	null	-	-	4.470069383740358
797	766	Cj0819	CAL34947.1	null	-	-	4.4691997534375725
798	419	Cj0452	CAL34600.1	null	dnaQ	-	4.465493472973691
799	1335	Cj1407c	CAL35516.1	null	-	-	4.462582923329954
800	1245	Cj1312	CAL35426.1	null	pseG	-	4.461202161665611
801	145	Cj0155c	CAL34326.1	null	rpmE	-	4.455668025766595
802	362	Cj0393c	CAL34543.1	null	mqo	-	4.454732737300561
803	188	Cj0200c	CAL34369.1	null	-	-	4.454546962167344
804	1557	Cj1641	CAL35738.1	null	murE	-	4.454460338333824
805	1440	Cj1516	CAL35621.1	null	-	-	4.452276492644909
806	1057	Cj1121c	CAL35238.1	null	pglE	-	4.4517452320276565
807	282	Cj0312	CAL34463.1	null	pth	-	4.449084872439275
808	559	Cj0594c	CAL34740.1	null	-	-	4.447618786839718
809	294	Cj0324	CAL34475.1	null	ubiE	-	4.446490031163736
810	425	Cj0458c	CAL34606.1	null	miaB	-	4.445781171212441
811	1282	Cj1351	CAL35463.1	null	pldA	-	4.435544984580408
812	1328	Cj1400c	CAL35509.1	null	fabI	-	4.43409088537613
813	891	Cj0952c	CAL35072.1	null	-	-	4.433219498976205
814	1470	Cj1551c	CAL35651.1	null	hsdS	-	4.428127779772368
815	922	Cj0985c	CAL35103.1	null	hipO	-	4.427591428417812
816	1358	Cj1430c	CAL35539.1	null	rfbC	-	4.425705244082842
817	1285	Cj1354	CAL35466.1	null	ceuD	-	4.425496414800322
818	616	Cj0652	CAL34797.1	null	pbpC	-	4.421676325785308
819	151	Cj0161c	CAL34332.1	null	moaA	-	4.42119459153137
820	370	Cj0401	CAL34551.1	null	lysS	-	4.418621560482159
821	202	Cj0228c	CAL34383.1	null	pcm	-	4.413522187290848
822	1431	Cj1506c	CAL35612.1	null	-	-	4.409934744781789
823	509	Cj0544	CAL34690.1	null	-	-	4.408773148578821
824	667	Cj0711	CAL34848.1	null	-	-	4.408061875423218
825	1356	Cj1428c	CAL35537.1	null	fcl	-	4.406471323899897
826	271	Cj0301c	CAL34452.1	null	modB	-	4.400581161244553
827	87	Cj0097	CAL34268.1	null	proB	-	4.400395108101647
828	933	Cj0996	CAL35114.1	null	ribA	-	4.399476602054054
829	401	Cj0432c	CAL34582.1	null	murD	-	4.39654093343658
830	708	Cj0761	CAL34889.1	null	-	-	4.39405789858351
831	1158	Cj1224	CAL35339.1	null	-	-	4.388167108538454
832	569	Cj0604	CAL34750.1	null	-	-	4.3875058946083705
833	1037	Cj1101	CAL35218.1	null	-	-	4.386379114718355
834	1459	Cj1540	CAL35640.1	null	-	-	4.382196255405217
835	1581	Cj1666c	CAL35762.1	null	-	-	4.377026933894845
836	595	Cj0631c	CAL34776.1	null	-	-	4.374292299603538
837	1461	Cj1542	CAL35642.1	null	-	-	4.37298265520262
838	916	Cj0979c	CAL35097.1	null	-	-	4.368239936747074
839	357	Cj0388	CAL34538.1	null	trpS	-	4.367924573199825
840	991	Cj1054c	CAL35172.1	null	murC	-	4.367541360725695
841	629	Cj0670	CAL34810.1	null	rpoN	-	4.366988297869625
842	756	Cj0809c	CAL34937.1	null	-	-	4.365580932968594
843	339	Cj0370	CAL34520.1	null	rpsU	-	4.365282306637919
844	102	Cj0112	CAL34283.1	null	tolB	-	4.362929929059421
845	506	Cj0541	CAL34687.1	null	-	-	4.360358999208304
846	537	Cj0572	CAL34718.1	null	ribA	-	4.360358999208304
847	525	Cj0560	CAL34706.1	null	-	-	4.358801163447924
848	1197	Cj1263	CAL35378.1	null	recR	-	4.3567361554526975
849	1530	Cj1614	CAL35711.1	null	chuA	-	4.356475714746426
850	1423	Cj1497c	CAL35604.1	null	-	-	4.355512463489451
851	46	Cj0053c	CAL34227.1	null	trmU	-	4.353235133518843
852	1583	Cj1668c	CAL35764.1	null	-	-	4.35288156816592
853	1249	Cj1316c	CAL35430.1	null	pseA	-	4.3521703474856555
854	286	Cj0316	CAL34467.1	null	pheA	-	4.351689317856796
855	1439	Cj1515c	CAL35620.1	null	-	-	4.347763215101979
856	1047	Cj1111c	CAL35228.1	null	-	-	4.3471416405053125
857	880	Cj0941c	CAL35061.1	null	-	-	4.346648291054563
858	659	Cj0703	CAL34840.1	null	-	-	4.344919402555532
859	1286	Cj1355	CAL35467.1	null	ceuE	-	4.341630659281035
860	1516	Cj1600	CAL35697.1	null	hisH	-	4.339237570619074
861	1243	Cj1310c	CAL35424.1	null	-	-	4.339120332140428
862	686	Cj0730	CAL34867.1	null	-	-	4.338219127814046
863	1135	Cj1201	CAL35316.1	null	metE	-	4.33488514846046
864	1210	Cj1276c	CAL35391.1	null	-	-	4.330941894701619
865	201	Cj0227	CAL34382.1	null	argD	-	4.330854875696277
866	951	Cj1014c	CAL35132.1	null	livF	-	4.3292063640385186
867	480	Cj0514	CAL34661.1	null	purQ	-	4.325038777583978
868	1009	Cj1073c	CAL35190.1	null	lon	-	4.3209871403341245
869	1094	Cj1160c	CAL35275.1	null	-	-	4.319763065017941
870	1165	Cj1231	CAL35346.1	null	kefB	-	4.319251855339007
871	1164	Cj1230	CAL35345.1	null	hspR	-	4.313495947902331
872	375	Cj0406c	CAL34556.1	null	-	-	4.311218120524014
873	1140	Cj1206c	CAL35321.1	null	ftsY	-	4.310533115329598
874	1400	Cj1474c	CAL35581.1	null	ctsD	-	4.3068248492759755
875	1327	Cj1399c	CAL35508.1	null	hydA2	-	4.306088871587892
876	1030	Cj1094c	CAL35211.1	null	-	-	4.303479236780148
877	1571	Cj1655c	CAL35752.1	null	nhaA1	-	4.302298996423999
878	510	Cj0545	CAL34691.1	null	hemC	-	4.301460221662187
879	771	Cj0824	CAL34952.1	null	uppS	-	4.300433854375132
880	1304	Cj1373	CAL35485.1	null	-	-	4.298620254420843
881	1504	Cj1588c	CAL35685.1	null	-	-	4.295511739324016
882	299	Cj0329c	CAL34480.1	null	plsX	-	4.292842697951957
883	895	Cj0956c	CAL35076.1	null	trmE	-	4.284915858050316
884	1445	Cj1522c	CAL35626.1	null	-	-	4.279955425863146
885	1234	Cj1301	CAL35415.1	null	-	-	4.279068132408501
886	535	Cj0570	CAL34716.1	null	-	-	4.2751870452093375
887	1584	Cj1669c	CAL35765.1	null	-	-	4.273640869098948
888	950	Cj1013c	CAL35131.1	null	-	-	4.271163023942074
889	1403	Cj1477c	CAL35584.1	null	-	-	4.269528218673662
890	330	Cj0361	CAL34511.1	null	lspA	-	4.268984650416361
891	638	Cj0682	CAL34819.1	null	-	-	4.267055761476907
892	1211	Cj1277c	CAL35392.1	null	-	-	4.266715495368999
893	861	Cj0922c	CAL35042.1	null	pebC	-	4.262294539704904
894	1495	Cj1579c	CAL35676.1	null	nuoA	-	4.257936192749986
895	835	Cj0895c	CAL35016.1	null	aroA	-	4.257465449314055
896	507	Cj0542	CAL34688.1	null	hemA	-	4.256860027201841
897	1273	Cj1342c	CAL35454.1	null	maf7	-	4.2562103426109354
898	280	Cj0310c	CAL34461.1	null	-	-	4.254547557052446
899	581	Cj0616	CAL34762.1	null	pstB	-	4.253025669025169
900	720	Cj0773c	CAL34901.1	null	-	-	4.2498136196937875
901	1428	Cj1503c	CAL35609.1	null	putA	-	4.247144355939738
902	1521	Cj1605c	CAL35702.1	null	dapD	-	4.2464736946351955
903	685	Cj0729	CAL34866.1	null	-	-	4.245974959652127
904	523	Cj0558c	CAL34704.1	null	proA	-	4.245731189478554
905	88	Cj0098	CAL34269.1	null	fmt	-	4.2396459560076405
906	1160	Cj1226c	CAL35341.1	null	-	-	4.239096448098742
907	1227	Cj1294	CAL35408.1	null	pseC	-	4.234693553549702
908	532	Cj0567	CAL34713.1	null	-	-	4.232697479742951
909	648	Cj0692c	CAL34829.1	null	-	-	4.230636987103158
910	1206	Cj1272c	CAL35387.1	null	spoT	-	4.228448376074579
911	297	Cj0327	CAL34478.1	null	-	-	4.2266975546511
912	1257	Cj1324	CAL35438.1	null	-	-	4.225737241666545
913	147	Cj0157c	CAL34328.1	null	-	-	4.2255604555496316
914	1520	Cj1604	CAL35701.1	null	hisI	-	4.2236497792002865
915	120	Cj0130	CAL34301.1	null	tyrA	-	4.219571946572628
916	1244	Cj1311	CAL35425.1	null	pseF	-	4.218179781902473
917	1544	Cj1628	CAL35725.1	null	exbB2	-	4.21715444757795
918	1133	Cj1199	CAL35314.1	null	-	-	4.213595369304365
919	966	Cj1029c	CAL35147.1	null	mapA	-	4.211113292509184
920	1566	Cj1650	CAL35747.1	null	-	-	4.2105037567546635
921	1065	Cj1129c	CAL35246.1	null	pglH	-	4.207796692605722
922	1425	Cj1500	CAL35606.1	null	-	-	4.207408375564817
923	1154	Cj1220	CAL35335.1	null	groES	-	4.204168351345096
924	1634	Cj1721c	CAL35815.1	null	-	-	4.201928054092459
925	1236	Cj1303	CAL35417.1	null	fabH2	-	4.196931016498665
926	1222	Cj1289	CAL35403.1	null	-	-	4.190966662459708
927	1311	Cj1380	CAL35492.1	null	-	-	4.188628682298382
928	1252	Cj1319	CAL35433.1	null	-	-	4.188231420114784
929	19	Cj0019c	CAL34200.1	null	-	-	4.186168385153052
930	217	Cj0244	CAL34398.1	null	rpmI	-	4.185017044591269
931	1471	Cj1552c	CAL35652.1	null	mloB	-	4.18476315801036
932	1023	Cj1087c	CAL35204.1	null	-	-	4.183004323361181
933	574	Cj0609c	CAL34755.1	null	-	-	4.182805337547245
934	1196	Cj1262	CAL35377.1	null	racS	-	4.182079225744348
935	834	Cj0894c	CAL35015.1	null	ispH	-	4.180435779935385
936	96	Cj0106	CAL34277.1	null	atpG	-	4.1794908814152425
937	707	Cj0760	CAL34888.1	null	-	-	4.178419354540953
938	212	Cj0238	CAL34393.1	null	-	-	4.176433469711038
939	575	Cj0610c	CAL34756.1	null	-	-	4.175353045898935
940	1480	Cj1564	CAL35661.1	null	-	-	4.175090720699924
941	1597	Cj1684c	CAL35778.1	null	-	-	4.161660438353474
942	673	Cj0717	CAL34854.1	null	-	-	4.161524163353387
943	361	Cj0392c	CAL34542.1	null	pyk	-	4.160340352261264
944	368	Cj0399	CAL34549.1	null	-	-	4.158960899370219
945	414	Cj0447	CAL34595.1	null	-	-	4.158386319496148
946	1183	Cj1249	CAL35364.1	null	-	-	4.1567589568612
947	1214	Cj1280c	CAL35395.1	null	-	-	4.15353723332684
948	434	Cj0467	CAL34615.1	null	-	-	4.153151265852345
949	613	Cj0649	CAL34794.1	null	-	-	4.151500171479171
950	263	Cj0293	CAL34444.1	null	surE	-	4.151353550706625
951	732	Cj0785	CAL34913.1	null	napD	-	4.149418063392002
952	1454	Cj1535c	CAL35635.1	null	pgi	-	4.1473413211165715
953	1157	Cj1223c	CAL35338.1	null	dccR	-	4.146654322554001
954	1026	Cj1090c	CAL35207.1	null	-	-	4.141429867215572
955	761	Cj0814	CAL34942.1	null	-	-	4.140618943131018
956	1069	Cj1133	CAL35250.1	null	waaC	-	4.138917741284055
957	943	Cj1006c	CAL35124.1	null	-	-	4.1368661784582255
958	1087	Cj1153	CAL35268.1	null	-	-	4.134652123323414
959	1296	Cj1365c	CAL35477.1	null	-	-	4.134615272197578
960	1499	Cj1583c	CAL35680.1	null	-	-	4.134163473338516
961	750	Cj0803	CAL34931.1	null	msbA	-	4.131016610586175
962	866	Cj0927	CAL35047.1	null	apt	-	4.128966617633084
963	1178	Cj1244	CAL35359.1	null	-	-	4.12826547960843
964	873	Cj0934c	CAL35054.1	null	-	-	4.1212650400043405
965	1489	Cj1573c	CAL35670.1	null	nuoG	-	4.118556901167579
966	1547	Cj1631c	CAL35728.1	null	-	-	4.117579128047306
967	1108	Cj1174	CAL35289.1	null	-	-	4.117029360856823
968	935	Cj0998c	CAL35116.1	null	-	-	4.116537553197632
969	1326	Cj1398	CAL35507.1	null	feoB	-	4.114819696518516
970	164	Cj0176c	CAL34345.1	null	-	-	4.114205475016491
971	980	Cj1043c	CAL35161.1	null	-	-	4.113544484690824
972	228	Cj0255c	CAL34409.1	null	exoA	-	4.1123605917629975
973	621	Cj0661c	CAL34802.1	null	era	-	4.108275652446781
974	1232	Cj1299	CAL35413.1	null	acpP2	-	4.104024920534195
975	1059	Cj1123c	CAL35240.1	null	pglD	-	4.101401019215748
976	1136	Cj1202	CAL35317.1	null	metF	-	4.097214865507703
977	1027	Cj1091c	CAL35208.1	null	leuS	-	4.097011556740335
978	876	Cj0937	CAL35057.1	null	-	-	4.095918974944986
979	1379	Cj1452	CAL35560.1	null	-	-	4.093350812244039
980	989	Cj1052c	CAL35170.1	null	mutS	-	4.092175032004751
981	101	Cj0111	CAL34282.1	null	-	-	4.090703164171491
982	238	Cj0265c	CAL34419.1	null	-	-	4.0846766081745685
983	254	Cj0282c	CAL34435.1	null	serB	-	4.083770952056126
984	691	Cj0735	CAL34872.1	null	-	-	4.082324020267656
985	127	Cj0137	CAL34308.1	null	rbfA	-	4.080814099627414
986	1421	Cj1495c	CAL35602.1	null	-	-	4.080042769722578
987	190	Cj0202c	CAL34371.1	null	-	-	4.078177887302623
988	520	Cj0555	CAL34701.1	null	-	-	4.074619523677792
989	221	Cj0248	CAL34402.1	null	-	-	4.070102054891275
990	696	Cj0740	CAL34877.1	null	-	-	4.068640324467637
991	804	Cj0857c	CAL34985.1	null	moeA	-	4.0663035156950365
992	650	Cj0694	CAL34831.1	null	-	-	4.065423368163858
993	913	Cj0976	CAL35094.1	null	-	-	4.063485902896725
994	1275	Cj1344c	CAL35456.1	null	-	-	4.06284453634219
995	1239	Cj1306c	CAL35420.1	null	-	-	4.061503837166832
996	752	Cj0805	CAL34933.1	null	-	-	4.054991022598315
997	1469	Cj1550c	CAL35650.1	null	rloH	-	4.054686050534719
998	1261	Cj1329	CAL35442.1	null	-	-	4.054123415346699
999	679	Cj0723c	CAL34860.1	null	-	-	4.0537427783159075
1000	1458	Cj1539c	CAL35639.1	null	-	-	4.050979541809361
1001	186	Cj0198c	CAL34367.1	null	-	-	4.050682137386325
1002	868	Cj0929	CAL35049.1	null	-	-	4.049519855410057
1003	1010	Cj1074c	CAL35191.1	null	-	-	4.0485341606567165
1004	1397	Cj1471c	CAL35578.1	null	ctsE	-	4.048450783679372
1005	464	Cj0497	CAL34645.1	null	-	-	4.047974209583002
1006	48	Cj0055c	CAL34229.1	null	-	-	4.0465607137117745
1007	1150	Cj1216c	CAL35331.1	null	-	-	4.0433719928166365
1008	142	Cj0152c	CAL34323.1	null	-	-	4.043061038583636
1009	690	Cj0734c	CAL34871.1	null	hisJ	-	4.042764629145482
1010	1274	Cj1343c	CAL35455.1	null	-	-	4.039565007268072
1011	121	Cj0131	CAL34302.1	null	-	-	4.039553140209533
1012	905	Cj0967	CAL35086.1	null	-	-	4.039009926260498
1013	484	Cj0518	CAL34665.1	null	htpG	-	4.0377013891825335
1014	1564	Cj1648	CAL35745.1	null	-	-	4.032063232003401
1015	838	Cj0898	CAL35019.1	null	-	-	4.03159846185823
1016	1229	Cj1296	CAL35410.1	null	-	-	4.028966674108271
1017	343	Cj0374	CAL34524.1	null	-	-	4.026586326331797
1018	1093	Cj1159c	CAL35274.1	null	-	-	4.026444760379788
1019	230	Cj0257	CAL34411.1	null	dgkA	-	4.023708448184031
1020	801	Cj0854c	CAL34982.1	null	-	-	4.023436664978394
1021	170	Cj0182	CAL34351.1	null	-	-	4.023396679189797
1022	106	Cj0116	CAL34287.1	null	fabD	-	4.022074600543916
1023	25	Cj0025c	CAL34206.1	null	-	-	4.0207945156560045
1024	1070	Cj1134	CAL35251.1	null	htrB	-	4.020584560685775
1025	51	Cj0058	CAL34232.1	null	-	-	4.018686844850576
1026	1365	Cj1437c	CAL35546.1	null	-	-	4.0157142977839655
1027	797	Cj0850c	CAL34978.1	null	-	-	4.013913713866445
1028	478	Cj0512	CAL34659.1	null	purC	-	4.0081244304316455
1029	1042	Cj1106	CAL35223.1	null	-	-	4.0080467325546625
1030	1525	Cj1609	CAL35706.1	null	-	-	3.999201627416257
1031	283	Cj0313	CAL34464.1	null	-	-	3.9967141978945624
1032	1500	Cj1584c	CAL35681.1	null	-	-	3.9957753098415245
1033	605	Cj0641	CAL34786.1	null	-	-	3.991332387330401
1034	1040	Cj1104	CAL35221.1	null	ispE	-	3.9909325969829186
1035	61	Cj0068	CAL34242.1	null	pspA	-	3.986931066142593
1036	1082	Cj1148	CAL35263.1	null	waaF	-	3.984310174486309
1037	359	Cj0390	CAL34540.1	null	-	-	3.982340857339894
1038	436	Cj0469	CAL34617.1	null	-	-	3.982205152466916
1039	945	Cj1008c	CAL35126.1	null	aroB	-	3.9819085984837974
1040	432	Cj0465c	CAL34613.1	null	ctb	-	3.9812160949068804
1041	47	Cj0054c	CAL34228.1	null	-	-	3.9794385292983305
1042	1041	Cj1105	CAL35222.1	null	smpB	-	3.979167731007635
1043	704	Cj0757	CAL34885.1	null	hrcA	-	3.9786180119624723
1044	807	Cj0860	CAL34988.1	null	-	-	3.9783337184486776
1045	846	Cj0906c	CAL35027.1	null	-	-	3.976842761492061
1046	977	Cj1040c	CAL35158.1	null	-	-	3.9726592642763894
1047	929	Cj0992c	CAL35110.1	null	-	-	3.972591862570633
1048	978	Cj1041c	CAL35159.1	null	-	-	3.9716348818498903
1049	828	Cj0888c	CAL35009.1	null	-	-	3.9640397475669658
1050	592	Cj0627	CAL34773.1	null	hypA	-	3.9620346447102324
1051	1479	Cj1563c	CAL35660.1	null	-	-	3.9596581474111203
1052	877	Cj0938c	CAL35058.1	null	aas	-	3.959238334603343
1053	426	Cj0459c	CAL34607.1	null	-	-	3.9580841888804774
1054	277	Cj0307	CAL34458.1	null	bioA	-	3.9543980449230482
1055	181	Cj0193c	CAL34362.1	null	tig	-	3.954033028194518
1056	206	Cj0232c	CAL34387.1	null	-	-	3.9514744329532157
1057	671	Cj0715	CAL34852.1	null	-	-	3.949884745368748
1058	240	Cj0267c	CAL34421.1	null	-	-	3.9377067998874473
1059	1309	Cj1378	CAL35490.1	null	selA	-	3.9377067998874473
1060	28	Cj0028	CAL34209.1	null	recJ	-	3.9362322944330477
1061	100	Cj0110	CAL34281.1	null	exbD3	-	3.935504668865991
1062	986	Cj1049c	CAL35167.1	null	-	-	3.932204113541561
1063	609	Cj0645	CAL34790.1	null	-	-	3.92920776412779
1064	546	Cj0581	CAL34727.1	null	nudH	-	3.923690500898043
1065	903	Cj0964	CAL35084.1	null	-	-	3.9219652446665667
1066	1203	Cj1269c	CAL35384.1	null	amiA	-	3.9191054870459574
1067	1306	Cj1375	CAL35487.1	null	-	-	3.917157712414057
1068	1515	Cj1599	CAL35696.1	null	hisB	-	3.9149680050773177
1069	1559	Cj1643	CAL35740.1	null	-	-	3.904236283826632
1070	1111	Cj1177c	CAL35292.1	null	gmk	-	3.9032182173964944
1071	1482	Cj1566c	CAL35663.1	null	nuoN	-	3.903135257689423
1072	879	Cj0940c	CAL35060.1	null	glnP	-	3.9026308812785575
1073	285	Cj0315	CAL34466.1	null	-	-	3.8961633936312436
1074	1364	Cj1436c	CAL35545.1	null	-	-	3.8953678944906787
1075	612	Cj0648	CAL34793.1	null	-	-	3.8918120592407335
1076	389	Cj0420	CAL34570.1	null	-	-	3.8902727074233012
1077	1085	Cj1151c	CAL35266.1	null	hldD	-	3.890112511887305
1078	745	Cj0798c	CAL34926.1	null	ddlA	-	3.8849676133552338
1079	155	Cj0166	CAL34336.1	null	miaA	-	3.8836198024537194
1080	156	Cj0167c	CAL34337.1	null	-	-	3.883344597978491
1081	1595	Cj1681c	CAL35776.1	null	cysQ	-	3.8829762598448685
1082	599	Cj0635	CAL34780.1	null	-	-	3.8760979883552342
1083	793	Cj0846	CAL34974.1	null	-	-	3.874005043020472
1084	1485	Cj1569c	CAL35666.1	null	nuoK	-	3.872245751632769
1085	1354	Cj1426c	CAL35535.1	null	-	-	3.8712722818621543
1086	92	Cj0102	CAL34273.1	null	atpF	-	3.8686550275600426
1087	725	Cj0778	CAL34906.1	null	peb2	-	3.8669181613660606
1088	273	Cj0303c	CAL34454.1	null	modA	-	3.864867097059394
1089	316	Cj0346	CAL34497.1	null	trpD (trpGD)	-	3.8647689301496446
1090	749	Cj0802	CAL34930.1	null	cysS	-	3.8577419224637097
1091	365	Cj0396c	CAL34546.1	null	-	-	3.8570304943037974
1092	928	Cj0991c	CAL35109.1	null	-	-	3.8569003970197024
1093	576	Cj0611c	CAL34757.1	null	-	-	3.8568824344295973
1094	1144	Cj1210	CAL35325.1	null	-	-	3.856678058168572
1095	232	Cj0259	CAL34413.1	null	pyrC	-	3.853397159455111
1096	1192	Cj1258	CAL35373.1	null	-	-	3.8486324167429866
1097	487	Cj0522	CAL34668.1	null	-	-	3.8485639653990242
1098	920	Cj0983	CAL35101.1	null	-	-	3.8467585814678498
1099	832	Cj0892c	CAL35013.1	null	-	-	3.846586853783535
1100	747	Cj0800c	CAL34928.1	null	-	-	3.846002123305914
1101	1332	Cj1404	CAL35513.1	null	nadD	-	3.844940374380876
1102	1577	Cj1662	CAL35758.1	null	-	-	3.844441235027801
1103	489	Cj0524	CAL34670.1	null	-	-	3.843755387220559
1104	564	Cj0599	CAL34745.1	null	-	-	3.8434988180167284
1105	1209	Cj1275c	CAL35390.1	null	-	-	3.842219266987768
1106	1463	Cj1544c	CAL35644.1	null	-	-	3.8356421533084926
1107	1219	Cj1286c	CAL35400.1	null	upp	-	3.835503624891426
1108	688	Cj0732	CAL34869.1	null	-	-	3.8345125888055787
1109	229	Cj0256	CAL34410.1	null	-	-	3.829447831902789
1110	864	Cj0925	CAL35045.1	null	rpiB	-	3.8293901427911936
1111	162	Cj0174c	CAL34343.1	null	cfbpB	-	3.826756291405391
1112	796	Cj0849c	CAL34977.1	null	-	-	3.825367514087679
1113	635	Cj0679	CAL34816.1	null	kdpD	-	3.8227701835767016
1114	1169	Cj1235	CAL35350.1	null	-	-	3.8192405211874783
1115	1390	Cj1463	CAL35571.1	null	flgJ	-	3.8166147110426003
1116	1141	Cj1207c	CAL35322.1	null	-	-	3.810303843211989
1117	1020	Cj1084c	CAL35201.1	null	-	-	3.808579027480878
1118	560	Cj0595c	CAL34741.1	null	nth	-	3.8067716910980485
1119	759	Cj0812	CAL34940.1	null	thrC	-	3.8028845805449287
1120	534	Cj0569	CAL34715.1	null	-	-	3.7972999036044057
1121	1639	Cj1726c	CAL35820.1	null	metA	-	3.7936573276161876
1122	788	Cj0841c	CAL34969.1	null	mobB	-	3.793586604434978
1123	1044	Cj1108	CAL35225.1	null	clpA	-	3.7918044264537727
1124	924	Cj0987c	CAL35105.1	null	-	-	3.7865119728431758
1125	1167	Cj1233	CAL35348.1	null	-	-	3.782796642574007
1126	104	Cj0114	CAL34285.1	null	-	-	3.7820193829706823
1127	717	Cj0770c	CAL34898.1	null	-	-	3.7810888004819754
1128	1506	Cj1590	CAL35687.1	null	infA	-	3.7770216188246883
1129	1524	Cj1608	CAL35705.1	null	-	-	3.7761924607889945
1130	716	Cj0769c	CAL34897.1	null	flgA	-	3.7725775769799608
1131	1429	Cj1504c	CAL35610.1	null	selD	-	3.7666043785796157
1132	1451	Cj1532	CAL35632.1	null	-	-	3.766258454009708
1133	1502	Cj1586	CAL35683.1	null	cgb	-	3.766062079814733
1134	1241	Cj1308	CAL35422.1	null	-	-	3.764472027661248
1135	608	Cj0644	CAL34789.1	null	-	-	3.760697584657678
1136	219	Cj0246c	CAL34400.1	null	-	-	3.76002535942185
1137	1272	Cj1341c	CAL35453.1	null	maf6	-	3.758722923452103
1138	1168	Cj1234	CAL35349.1	null	glyS	-	3.7573104356399685
1139	494	Cj0529c	CAL34675.1	null	-	-	3.757265278659975
1140	1422	Cj1496c	CAL35603.1	null	-	-	3.7567859309802256
1141	1385	Cj1458c	CAL35566.1	null	thiL	-	3.7544661828212034
1142	1109	Cj1175c	CAL35290.1	null	argS	-	3.753265977744715
1143	1410	Cj1484c	CAL35591.1	null	-	-	3.7506029424469878
1144	751	Cj0804	CAL34932.1	null	pyrD	-	3.744669653260186
1145	836	Cj0896c	CAL35017.1	null	pheT	-	3.7444597513264535
1146	1137	Cj1203c	CAL35318.1	null	-	-	3.7423191787038754
1147	116	Cj0126c	CAL34297.1	null	-	COG1576	3.736920176969526
1148	1462	Cj1543	CAL35643.1	null	-	-	3.7346028022993143
1149	528	Cj0563	CAL34709.1	null	-	-	3.7340635752655125
1150	845	Cj0905c	CAL35026.1	null	alr	-	3.7322551303283515
1151	1533	Cj1617	CAL35714.1	null	chuD	-	3.7300077069670348
1152	1345	Cj1417c	CAL35526.1	null	-	-	3.729946306741035
1153	961	Cj1024c	CAL35142.1	null	flgR	-	3.7289869360491825
1154	542	Cj0577c	CAL34723.1	null	queA	-	3.7254518183232057
1155	692	Cj0736	CAL34873.1	null	-	-	3.720519760894694
1156	888	Cj0949c	CAL35069.1	null	-	-	3.719526226892811
1157	1271	Cj1340c	CAL35452.1	null	-	-	3.7178394614239427
1158	1624	Cj1711c	CAL35805.1	null	ksgA	-	3.7175749597855337
1159	149	Cj0159c	CAL34330.1	null	-	-	3.7167460112970434
1160	893	Cj0954c	CAL35074.1	null	-	-	3.713419524171024
1161	567	Cj0602c	CAL34748.1	null	-	-	3.7127007411483897
1162	1231	Cj1298	CAL35412.1	null	-	-	3.7110783416658104
1163	321	Cj0351	CAL34502.1	null	fliN	-	3.71010477167891
1164	1486	Cj1570c	CAL35667.1	null	nuoJ	-	3.7088957897638535
1165	1190	Cj1256c	CAL35371.1	null	-	-	3.7087233694040127
1166	1367	Cj1439c	CAL35548.1	null	glf	-	3.70662908022604
1167	1127	Cj1193c	CAL35308.1	null	-	-	3.7055718128935506
1168	1503	Cj1587c	CAL35684.1	null	-	-	3.7045422546606916
1169	1117	Cj1183c	CAL35298.1	null	cfa	-	3.704158756229495
1170	882	Cj0943	CAL35063.1	null	lolA	-	3.698676669027168
1171	1308	Cj1377c	CAL35489.1	null	-	-	3.6978686847370774
1172	737	Cj0790	CAL34918.1	null	purU	-	3.6974668874529146
1173	1237	Cj1304	CAL35418.1	null	acpP3	-	3.6974263078646694
1174	1060	Cj1124c	CAL35241.1	null	pglC	-	3.6932049464392356
1175	332	Cj0363c	CAL34513.1	null	hemN	-	3.6929879315657517
1176	519	Cj0554	CAL34700.1	null	-	-	3.683618080656756
1177	308	Cj0338c	CAL34489.1	null	polA	-	3.6773485744039953
1178	783	Cj0836	CAL34964.1	null	ogt	-	3.6716969365837606
1179	1586	Cj1671c	CAL35767.1	null	-	-	3.669381294688582
1180	649	Cj0693c	CAL34830.1	null	mraW	-	3.6692278181832183
1181	724	Cj0777	CAL34905.1	null	-	-	3.666461059414971
1182	1146	Cj1212c	CAL35327.1	null	rbn	-	3.663403135899633
1183	143	Cj0153c	CAL34324.1	null	-	-	3.6599601122578216
1184	75	Cj0085c	CAL34256.1	null	-	-	3.6579042931056267
1185	31	Cj0031	CAL34212.1	null	-	-	3.655428795870832
1186	844	Cj0904c	CAL35025.1	null	-	-	3.6532943464653123
1187	789	Cj0842	CAL34970.1	null	-	-	3.6516031228149055
1188	1466	Cj1547	CAL35647.1	null	-	-	3.6497787834159543
1189	1063	Cj1127c	CAL35244.1	null	pglJ	-	3.649003769650342
1190	287	Cj0317	CAL34468.1	null	hisC	-	3.6422090466950507
1191	424	Cj0457c	CAL34605.1	null	-	-	3.6415942703644317
1192	757	Cj0810	CAL34938.1	null	nadE	-	3.6403150889435465
1193	858	Cj0919c	CAL35039.1	null	-	-	3.638859846897893
1194	536	Cj0571	CAL34717.1	null	-	-	3.6363432358932104
1195	1536	Cj1620c	CAL35717.1	null	mutY	-	3.6349922354231374
1196	148	Cj0158c	CAL34329.1	null	-	-	3.6334054418914667
1197	1493	Cj1577c	CAL35674.1	null	nuoC	-	3.6321327376841075
1198	1180	Cj1246c	CAL35361.1	null	uvrC	-	3.6227035459419543
1199	735	Cj0788	CAL34916.1	null	-	-	3.618744084314833
1200	1344	Cj1416c	CAL35525.1	null	-	-	3.6181351955878625
1201	1627	Cj1714	CAL35808.1	null	-	-	3.6164883193846094
1202	664	Cj0708	CAL34845.1	null	-	-	3.613550132675449
1203	1233	Cj1300	CAL35414.1	null	-	-	3.6096515674760217
1204	1346	Cj1418c	CAL35527.1	null	-	-	3.606164148096383
1205	1357	Cj1429c	CAL35538.1	null	-	-	3.6041124573251517
1206	1254	Cj1321	CAL35435.1	null	-	-	3.603999936894389
1207	1114	Cj1180c	CAL35295.1	null	-	-	3.6015581196338724
1208	204	Cj0230c	CAL34385.1	null	-	-	3.596684390731651
1209	1318	Cj1387c	CAL35499.1	null	-	-	3.5952337523824105
1210	764	Cj0817	CAL34945.1	null	glnH	-	3.5951502445947243
1211	1129	Cj1195c	CAL35310.1	null	pyrC2	-	3.595088325837687
1212	855	Cj0916c	CAL35036.1	null	-	-	3.594356859771077
1213	781	Cj0834c	CAL34962.1	null	-	-	3.5925889406474663
1214	1579	Cj1664	CAL35760.1	null	-	-	3.58912758552612
1215	1537	Cj1621	CAL35718.1	null	-	-	3.588630328519312
1216	1079	Cj1143	CAL35260.1	null	neuA1, cgtA	-	3.588503177291159
1217	748	Cj0801	CAL34929.1	null	-	-	3.5882070452964814
1218	598	Cj0634	CAL34779.1	null	dprA	-	3.586654287687641
1219	44	Cj0045c	CAL34225.1	null	-	-	3.5856634031981
1220	80	Cj0090	CAL34261.1	null	-	-	3.5849766805116325
1221	942	Cj1005c	CAL35123.1	null	-	-	3.58474107884096
1222	1260	Cj1328	CAL35441.1	null	neuC2	-	3.5820406557746933
1223	684	Cj0728	CAL34865.1	null	-	-	3.5792925642262645
1224	1329	Cj1401c	CAL35510.1	null	tpiA	-	3.577599138905394
1225	1049	Cj1113	CAL35230.1	null	-	-	3.5708145388302492
1226	889	Cj0950c	CAL35070.1	null	-	-	3.5706735912155234
1227	1565	Cj1649	CAL35746.1	null	-	-	3.570056986250668
1228	40	Cj0041	CAL34221.1	null	fliK	-	3.5677667124576136
1229	1102	Cj1168c	CAL35283.1	null	-	-	3.5670482423172736
1230	483	Cj0517	CAL34664.1	null	crcB	-	3.5597663603008494
1231	1307	Cj1376	CAL35488.1	null	-	-	3.5561812873641325
1232	91	Cj0101	CAL34272.1	null	-	-	3.5537326983183806
1233	178	Cj0190c	CAL34359.1	null	-	-	3.547565506903018
1234	409	Cj0440c	CAL34590.1	null	-	-	3.5458637383362483
1235	862	Cj0923c	CAL35043.1	null	cheR	-	3.545602476799621
1236	1156	Cj1222c	CAL35337.1	null	dccS	-	3.5441530344604826
1237	887	Cj0948c	CAL35068.1	null	-	-	3.54093816662579
1238	946	Cj1009c	CAL35127.1	null	-	-	3.5400834940011663
1239	1359	Cj1431c	CAL35540.1	null	hddC	-	3.538290238370931
1240	1025	Cj1089c	CAL35206.1	null	-	-	3.531534764360565
1241	550	Cj0585	CAL34731.1	null	folP	-	3.528226124636308
1242	218	Cj0245	CAL34399.1	null	rplT	-	3.526378845135919
1243	1153	Cj1219c	CAL35334.1	null	-	-	3.5240516738528127
1244	1312	Cj1381	CAL35493.1	null	-	-	3.5226877851952145
1245	1035	Cj1099	CAL35216.1	null	-	-	3.5207575748459212
1246	814	Cj0872	CAL34995.1	null	dsbA	-	3.5202221321024703
1247	167	Cj0179	CAL34348.1	null	exbB1	-	3.5150853425622772
1248	1563	Cj1647	CAL35744.1	null	iamA	-	3.5127419508927273
1249	1095	Cj1161c	CAL35276.1	null	-	-	3.5126081035699173
1250	736	Cj0789	CAL34917.1	null	cca	-	3.51173613799106
1251	647	Cj0691	CAL34828.1	null	-	-	3.510638294726011
1252	463	Cj0496	CAL34644.1	null	-	-	3.5077175164319496
1253	1373	Cj1445c	CAL35554.1	null	kpsE	-	3.5037062930169323
1254	1066	Cj1130c	CAL35247.1	null	pglK	-	3.5028111783033498
1255	1277	Cj1346c	CAL35458.1	null	-	-	3.5019059021532937
1256	792	Cj0845c	CAL34973.1	null	gltX	-	3.5018428006537112
1257	1268	Cj1337	CAL35449.1	null	pseE	-	3.4986835471108395
1258	944	Cj1007c	CAL35125.1	null	-	-	3.4921474709228764
1259	1238	Cj1305c	CAL35419.1	null	-	-	3.4909051841132017
1260	1476	Cj1560	CAL35657.1	null	-	-	3.4907716363981667
1261	226	Cj0253	CAL34407.1	null	-	-	3.490274358862531
1262	1038	Cj1102	CAL35219.1	null	truB	-	3.4890225306903613
1263	1481	Cj1565c	CAL35662.1	null	pflA	-	3.4889672636312343
1264	1242	Cj1309c	CAL35423.1	null	-	-	3.485233496096576
1265	640	Cj0684	CAL34821.1	null	priA	-	3.484967699400111
1266	1446	Cj1523c	CAL35627.1	null	-	-	3.4847778295171623
1267	481	Cj0515	CAL34662.1	null	-	-	3.4830125544537602
1268	1145	Cj1211	CAL35326.1	null	-	-	3.4829505730421118
1269	1585	Cj1670c	CAL35766.1	null	cgpA	-	3.482894509574545
1270	1021	Cj1085c	CAL35202.1	null	mfd	-	3.4795139606206593
1271	639	Cj0683	CAL34820.1	null	-	-	3.4783863228859375
1272	1174	Cj1240c	CAL35355.1	null	-	-	3.476862613913732
1273	1538	Cj1622	CAL35719.1	null	ribD	-	3.4751980493080366
1274	1253	Cj1320	CAL35434.1	null	-	-	3.4741036448069478
1275	1362	Cj1434c	CAL35543.1	null	-	-	3.474052012547521
1276	93	Cj0103	CAL34274.1	null	atpF	-	3.4716722044170547
1277	777	Cj0830	CAL34958.1	null	-	-	3.4711087860254755
1278	467	Cj0500	CAL34648.1	null	-	-	3.469955259137601
1279	733	Cj0786	CAL34914.1	null	-	-	3.468869757911368
1280	421	Cj0454c	CAL34602.1	null	-	-	3.4662161699332263
1281	976	Cj1039	CAL35157.1	null	murG	-	3.4624455846920053
1282	1005	Cj1069	CAL35186.1	null	-	-	3.458840469728216
1283	311	Cj0341c	CAL34492.1	null	-	-	3.446924234143774
1284	43	Cj0044c	CAL34224.1	null	-	-	3.4461475629672855
1285	301	Cj0331c	CAL34482.1	null	-	-	3.44426681055435
1286	769	Cj0822	CAL34950.1	null	dfp	-	3.441799229646112
1287	1337	Cj1409	CAL35518.1	null	acpS	-	3.439422729345989
1288	320	Cj0350	CAL34501.1	null	-	-	3.438299798806677
1289	1251	Cj1318	CAL35432.1	null	maf1	-	3.437146346744539
1290	1267	Cj1335	CAL35448.1	null	maf4	-	3.437146346744539
1291	1591	Cj1676	CAL35772.1	null	murB	-	3.430906904926491
1292	738	Cj0791c	CAL34919.1	null	-	-	3.427366704032215
1293	968	Cj1031	CAL35149.1	null	cmeD	-	3.4222840160938404
1294	18	Cj0018c	CAL34199.1	null	dba	-	3.420069978276831
1295	988	Cj1051c	CAL35169.1	null	cjeI	-	3.420040782093676
1296	810	Cj0863c	CAL34991.1	null	xerD	-	3.4181198717853793
1297	1258	Cj1325	CAL35439.1	null	-	-	3.415827476203297
1298	1188	Cj1254	CAL35369.1	null	-	-	3.4151889422001993
1299	1349	Cj1421c	CAL35530.1	null	-	-	3.4129702015603702
1300	790	Cj0843c	CAL34971.1	null	-	-	3.412448183693321
1301	172	Cj0184c	CAL34353.1	null	-	-	3.411839844809409
1302	554	Cj0589	CAL34735.1	null	ribF	-	3.4043905641213223
1303	573	Cj0608	CAL34754.1	null	-	-	3.4039292167084847
1304	962	Cj1025c	CAL35143.1	null	-	-	3.4023911018125803
1305	1361	Cj1433c	CAL35542.1	null	-	-	3.3985453572842594
1306	515	Cj0550	CAL34696.1	null	-	-	3.3969996547810215
1307	853	Cj0914c	CAL35034.1	null	ciaB	-	3.3968081278684967
1308	175	Cj0187c	CAL34356.1	null	purN	-	3.3958813069762375
1309	144	Cj0154c	CAL34325.1	null	-	-	3.390414997952003
1310	423	Cj0456c	CAL34604.1	null	-	-	3.3897360907239396
1311	216	Cj0243c	CAL34397.1	null	-	-	3.385728246855059
1312	774	Cj0827	CAL34955.1	null	truA	-	3.3840477670403906
1313	323	Cj0353c	CAL34504.1	null	-	-	3.383867362090031
1314	1240	Cj1307	CAL35421.1	null	-	-	3.380371501197939
1315	1159	Cj1225	CAL35340.1	null	-	-	3.3793127755442023
1316	1061	Cj1125c	CAL35242.1	null	pglA	-	3.378993702832926
1317	79	Cj0089	CAL34260.1	null	-	-	3.3769115430616914
1318	1369	Cj1441c	CAL35550.1	null	kfiD	-	3.3738030912967862
1319	1444	Cj1521c	CAL35625.1	null	-	-	3.3695673674507667
1320	1068	Cj1132c	CAL35249.1	null	-	-	3.364885617096759
1321	1629	Cj1716c	CAL35810.1	null	leuD	-	3.362244166189386
1322	606	Cj0642	CAL34787.1	null	recN	-	3.3615570139542927
1323	319	Cj0349	CAL34500.1	null	trpA	-	3.3608452700013705
1324	1107	Cj1173	CAL35288.1	null	-	-	3.3591629196344552
1325	511	Cj0546	CAL34692.1	null	ubiD	-	3.3587627008953405
1326	374	Cj0405	CAL34555.1	null	aroE	-	3.3463473528516103
1327	1000	Cj1063	CAL35181.1	null	-	-	3.3450188926875546
1328	840	Cj0900c	CAL35021.1	null	-	-	3.344603631253671
1329	627	Cj0668	CAL34808.1	null	-	-	3.3442567228809015
1330	253	Cj0281c	CAL34434.1	null	tal	-	3.344099299558037
1331	1019	Cj1083c	CAL35200.1	null	-	-	3.340960653600597
1332	89	Cj0099	CAL34270.1	null	birA	-	3.3383002757299303
1333	382	Cj0413	CAL34563.1	null	-	-	3.3356166845147337
1334	600	Cj0636	CAL34781.1	null	-	-	3.328801893452508
1335	1594	Cj1680c	CAL35775.1	null	-	-	3.325682860160121
1336	1350	Cj1422c	CAL35531.1	null	-	-	3.3186745338016004
1337	345	Cj0376	CAL34526.1	null	-	-	3.3169748642776873
1338	1246	Cj1313	CAL35427.1	null	pseH	-	3.3161672327461216
1339	1580	Cj1665	CAL35761.1	null	-	-	3.3148168880785462
1340	992	Cj1055c	CAL35173.1	null	-	-	3.3145501609401915
1341	568	Cj0603c	CAL34749.1	null	dsbD	-	3.3094761853862282
1342	1081	Cj1146c	CAL35262.1	null	waaV	-	3.307052738814476
1343	1562	Cj1646	CAL35743.1	null	iamB	-	3.3054507732446
1344	939	Cj1002c	CAL35120.1	null	-	-	3.301674757721135
1345	848	Cj0909	CAL35029.1	null	-	-	3.300530573527761
1346	1301	Cj1370	CAL35482.1	null	-	-	3.29465279336426
1347	1064	Cj1128c	CAL35245.1	null	pglI	-	3.2924292445758443
1348	1548	Cj1632c	CAL35729.1	null	-	-	3.2911968890473924
1349	177	Cj0189c	CAL34358.1	null	-	-	3.2885186553170023
1350	461	Cj0494	CAL34642.1	null	-	-	3.2855079242804686
1351	1387	Cj1460	CAL35568.1	null	-	-	3.2842152475888224
1352	1123	Cj1189c	CAL35304.1	null	cetB	-	3.2815307789072246
1353	999	Cj1062	CAL35180.1	null	-	-	3.2811274739647462
1354	1218	Cj1285c	CAL35399.1	null	-	COG1427	3.2810943210603787
1355	220	Cj0247c	CAL34401.1	null	-	-	3.279332221243955
1356	993	Cj1056c	CAL35174.1	null	-	-	3.2776203090074625
1357	1235	Cj1302	CAL35416.1	null	-	-	3.274407024270698
1358	1342	Cj1414c	CAL35523.1	null	kpsC	-	3.263093194571337
1359	1340	Cj1412c	CAL35521.1	null	-	-	3.2629281189931794
1360	1543	Cj1627c	CAL35724.1	null	-	-	3.2618276583850117
1361	252	Cj0280	CAL34433.1	null	-	-	3.260353088261935
1362	132	Cj0142c	CAL34313.1	null	-	-	3.257092641417961
1363	469	Cj0503c	CAL34650.1	null	hemH	-	3.255879642902077
1364	1266	Cj1334	CAL35447.1	null	maf3	-	3.2532545944000986
1365	555	Cj0590	CAL34736.1	null	-	-	3.253074013048759
1366	1554	Cj1638	CAL35735.1	null	dnaG	-	3.251891966879259
1367	1593	Cj1679	CAL35774.1	null	-	-	3.250855111851587
1368	1575	Cj1660	CAL35756.1	null	-	-	3.2441908927147853
1369	189	Cj0201c	CAL34370.1	null	-	-	3.2428137329670124
1370	521	Cj0556	CAL34702.1	null	-	-	3.2336855344068645
1371	227	Cj0254	CAL34408.1	null	-	-	3.231249108286317
1372	215	Cj0241c	CAL34396.1	null	-	-	3.2280260183592437
1373	8	Cj0008	CAL34189.1	null	-	-	3.225417151678663
1374	110	Cj0120	CAL34291.1	null	-	-	3.217356579492914
1375	646	Cj0690c	CAL34827.1	null	-	-	3.2161183429107627
1376	1016	Cj1080c	CAL35197.1	null	hemD	-	3.2160514959688506
1377	1014	Cj1078	CAL35195.1	null	-	-	3.215742050195453
1378	470	Cj0504c	CAL34651.1	null	-	-	3.2153746491467663
1379	1303	Cj1372	CAL35484.1	null	-	-	3.214840198483277
1380	587	Cj0622	CAL34768.1	null	hypF	-	3.2118026432537197
1381	825	Cj0884	CAL35006.1	null	rpsO	-	3.2059690944426698
1382	1262	Cj1330	CAL35443.1	null	-	-	3.2053992189453777
1383	824	Cj0883c	CAL35005.1	null	-	-	3.2047080577594094
1384	715	Cj0768c	CAL34896.1	null	-	-	3.202989825081373
1385	363	Cj0394c	CAL34544.1	null	-	-	3.2006411049592534
1386	565	Cj0600	CAL34746.1	null	-	-	3.200229776294322
1387	921	Cj0984	CAL35102.1	null	-	-	3.1991817978145365
1388	1305	Cj1374c	CAL35486.1	null	-	-	3.1920814986212833
1389	1394	Cj1467	CAL35575.1	null	-	-	3.1889916559823943
1390	1074	Cj1138	CAL35255.1	null	-	-	3.18339293570063
1391	776	Cj0829c	CAL34957.1	null	-	-	3.1801635445335754
1392	997	Cj1060c	CAL35178.1	null	-	-	3.1775922620086496
1393	582	Cj0617	CAL34763.1	null	-	-	3.1679067172757587
1394	405	Cj0436	CAL34586.1	null	-	-	3.167267550350197
1395	850	Cj0911	CAL35031.1	null	-	-	3.1662714416877242
1396	830	Cj0890c	CAL35011.1	null	-	-	3.163564748118169
1397	1556	Cj1640	CAL35737.1	null	-	-	3.1615041196900147
1398	1475	Cj1558	CAL35656.1	null	-	-	3.1591570961260937
1399	1125	Cj1191c	CAL35306.1	null	-	-	3.1566757308889786
1400	661	Cj0705	CAL34842.1	null	-	-	3.1526382110505544
1401	699	Cj0747	CAL34880.1	null	-	-	3.145685198707906
1402	265	Cj0295	CAL34446.1	null	-	-	3.1454511027879164
1403	270	Cj0300c	CAL34451.1	null	modC	-	3.1427222035510676
1404	399	Cj0430	CAL34580.1	null	-	-	3.1381564449212216
1405	1360	Cj1432c	CAL35541.1	null	-	-	3.136802062882452
1406	1497	Cj1581c	CAL35678.1	null	-	-	3.1365855893252386
1407	899	Cj0960c	CAL35080.1	null	rnpA	-	3.131245139824219
1408	545	Cj0580c	CAL34726.1	null	hemN	-	3.1302141486775983
1409	141	Cj0151c	CAL34322.1	null	-	-	3.1296236612414017
1410	1438	Cj1514c	CAL35619.1	null	-	-	3.120560090643315
1411	1096	Cj1162c	CAL35277.1	null	-	-	3.1170004684959483
1412	1151	Cj1217c	CAL35332.1	null	-	COG1496	3.1163225629504847
1413	431	Cj0464	CAL34612.1	null	recG	-	3.116117119874918
1414	937	Cj1000	CAL35118.1	null	-	-	3.115693473474969
1415	1171	Cj1237c	CAL35352.1	null	-	-	3.1066256567208836
1416	1265	Cj1333	CAL35446.1	null	pseD	-	3.105188936704023
1417	333	Cj0364	CAL34514.1	null	-	-	3.099546785983498
1418	63	Cj0070c	CAL34244.1	null	-	-	3.0994061546982294
1419	1384	Cj1457c	CAL35565.1	null	truD	-	3.09815155023226
1420	60	Cj0067	CAL34241.1	null	-	-	3.097438139435199
1421	1013	Cj1077	CAL35194.1	null	ctsT	-	3.095675051254957
1422	114	Cj0124c	CAL34295.1	null	-	-	3.0910278338381882
1423	346	Cj0377	CAL34527.1	null	-	-	3.084764156803653
1424	430	Cj0463	CAL34611.1	null	-	-	3.082980695355319
1425	295	Cj0325	CAL34476.1	null	xseA	-	3.081909397353384
1426	680	Cj0724	CAL34861.1	null	-	-	3.080942275748783
1427	118	Cj0128c	CAL34299.1	null	-	-	3.0790969917935014
1428	315	Cj0345	CAL34496.1	null	trpE	-	3.0790969917935014
1429	1071	Cj1135	CAL35252.1	null	-	-	3.078878552163359
1430	76	Cj0086c	CAL34257.1	null	ung	-	3.0779609605189577
1431	317	Cj0347	CAL34498.1	null	trpF	-	3.0747680196047833
1432	822	Cj0881c	CAL35003.1	null	-	-	3.0726431338945535
1433	1076	Cj1140	CAL35257.1	null	cstIII	-	3.0722224810019445
1434	133	Cj0143c	CAL34314.1	null	-	-	3.0659700795060303
1435	586	Cj0621	CAL34767.1	null	-	-	3.0653657940441157
1436	351	Cj0382c	CAL34532.1	null	nusB	-	3.0643855996617737
1437	1031	Cj1095	CAL35212.1	null	lnt	-	3.0513409319442695
1438	1518	Cj1602	CAL35699.1	null	-	-	3.0512524995397063
1439	1181	Cj1247c	CAL35362.1	null	-	-	3.0491702491455954
1440	123	Cj0133	CAL34304.1	null	-	-	3.04641421509617
1441	1641	Cj1728c	CAL35822.1	null	-	-	3.0419921272285793
1442	641	Cj0685c	CAL34822.1	null	cipA	-	3.039383495824443
1443	504	Cj0539	CAL34685.1	null	-	-	3.035253746318026
1444	276	Cj0306c	CAL34457.1	null	bioF	-	3.0342806346389453
1445	883	Cj0944c	CAL35064.1	null	-	-	3.032389645875835
1446	1526	Cj1610	CAL35707.1	null	pgpA	-	3.0278960881907793
1447	1202	Cj1268c	CAL35383.1	null	-	-	3.0238816541940077
1448	597	Cj0633	CAL34778.1	null	-	-	3.0176902781929447
1449	885	Cj0946	CAL35066.1	null	-	-	3.0159675658910285
1450	1121	Cj1187c	CAL35302.1	null	arsB	-	3.0134108627424867
1451	1505	Cj1589	CAL35686.1	null	-	-	3.009061751273817
1452	58	Cj0065c	CAL34239.1	null	folK	-	3.008646328280034
1453	1212	Cj1278c	CAL35393.1	null	trmB	-	3.006401414786102
1454	739	Cj0792	CAL34920.1	null	-	-	3.0002608145022496
1455	222	Cj0249	CAL34403.1	null	-	-	2.998224936255274
1456	11	Cj0011c	CAL34192.1	null	-	-	2.997951486407714
1457	124	Cj0134	CAL34305.1	null	thrB	-	2.9943819812791816
1458	2	Cj0002	CAL34183.1	null	dnaN	-	2.991452992854407
1459	447	Cj0480c	CAL34628.1	null	-	-	2.987160361384055
1460	1418	Cj1492c	CAL35599.1	null	-	-	2.986072943226806
1461	495	Cj0530	CAL34676.1	null	-	-	2.9826493105793888
1462	1045	Cj1109	CAL35226.1	null	aat	-	2.9802839343851453
1463	1036	Cj1100	CAL35217.1	null	-	-	2.978377250204757
1464	245	Cj0272	CAL34426.1	null	-	COG1636	2.9769052690984807
1465	965	Cj1028c	CAL35146.1	null	-	-	2.972687288783801
1466	260	Cj0288c	CAL34441.1	null	lpxB	-	2.970879703586981
1467	269	Cj0299	CAL34450.1	null	-	-	2.9660039571717376
1468	1248	Cj1315c	CAL35429.1	null	hisH	-	2.962073160045759
1469	196	Cj0208	CAL34377.1	null	-	-	2.9614052553743893
1470	109	Cj0119	CAL34290.1	null	-	-	2.9591594976960036
1471	553	Cj0588	CAL34734.1	null	tlyA	-	2.955980909098532
1472	32	Cj0033	CAL34213.1	null	-	-	2.952283108395796
1473	1002	Cj1066	CAL35183.1	null	rdxA	-	2.950961298219445
1474	1366	Cj1438c	CAL35547.1	null	-	-	2.9491997471785707
1475	1256	Cj1323	CAL35437.1	null	-	-	2.9439250779070676
1476	1072	Cj1136	CAL35253.1	null	-	-	2.9397125172458076
1477	1341	Cj1413c	CAL35522.1	null	kpsS	-	2.9393169165488935
1478	1401	Cj1475c	CAL35582.1	null	ctsR	-	2.9336503283077624
1479	971	Cj1034c	CAL35152.1	null	-	-	2.9296438896742405
1480	770	Cj0823	CAL34951.1	null	-	-	2.9230686695266765
1481	713	Cj0766c	CAL34894.1	null	tmk	-	2.920999070175403
1482	1388	Cj1461	CAL35569.1	null	-	-	2.9197334553501038
1483	482	Cj0516	CAL34663.1	null	plsC	-	2.9188971572657043
1484	677	Cj0721c	CAL34858.1	null	-	-	2.918593034416158
1485	884	Cj0945c	CAL35065.1	null	-	-	2.917889077146193
1486	941	Cj1004	CAL35122.1	null	-	-	2.914948023800411
1487	176	Cj0188c	CAL34357.1	null	-	-	2.9142734817907585
1488	422	Cj0455c	CAL34603.1	null	-	-	2.9130807528951377
1489	337	Cj0368c	CAL34518.1	null	cmeR	-	2.912808253164126
1490	322	Cj0352	CAL34503.1	null	-	-	2.9057906114477077
1491	794	Cj0847	CAL34975.1	null	psd	-	2.896137837444694
1492	1534	Cj1618c	CAL35715.1	null	-	-	2.8928192207067065
1493	1015	Cj1079	CAL35196.1	null	-	-	2.8850933877017377
1494	388	Cj0419	CAL34569.1	null	-	-	2.883313590158721
1495	689	Cj0733	CAL34870.1	null	-	-	2.8809659767296236
1496	366	Cj0397c	CAL34547.1	null	-	-	2.8761036883810687
1497	1409	Cj1483c	CAL35590.1	null	-	-	2.871074061854961
1498	278	Cj0308c	CAL34459.1	null	bioD	-	2.85424665819335
1499	731	Cj0784	CAL34912.1	null	napL	-	2.843677727224017
1500	1407	Cj1481c	CAL35588.1	null	-	-	2.8432410850899097
1501	1298	Cj1367c	CAL35479.1	null	-	-	2.8419409317408957
1502	1255	Cj1322	CAL35436.1	null	-	-	2.8388092180259985
1503	531	Cj0566	CAL34712.1	null	-	-	2.8330246388058216
1504	1078	Cj1142	CAL35259.1	null	neuC1	-	2.831139271846439
1505	1376	Cj1449c	CAL35557.1	null	-	-	2.8298826735507783
1506	1419	Cj1493c	CAL35600.1	null	-	-	2.8283659949918136
1507	849	Cj0910	CAL35030.1	null	-	-	2.8154360402406913
1508	146	Cj0156c	CAL34327.1	null	-	-	2.8133442258639167
1509	130	Cj0140	CAL34311.1	null	-	-	2.8121034362916237
1510	1478	Cj1562	CAL35659.1	null	-	-	2.8120344042100642
1511	758	Cj0811	CAL34939.1	null	lpxK	-	2.8109757074945585
1512	1280	Cj1349c	CAL35461.1	null	-	-	2.8105119994959167
1513	1430	Cj1505c	CAL35611.1	null	-	-	2.8088188079743124
1514	1545	Cj1629	CAL35726.1	null	exbD2	-	2.8048606143020844
1515	1490	Cj1574c	CAL35671.1	null	-	-	2.8045187111096856
1516	778	Cj0831c	CAL34959.1	null	trmA	-	2.8034073412558014
1517	1625	Cj1712	CAL35806.1	null	-	-	2.8027854137999397
1518	829	Cj0889c	CAL35010.1	null	-	-	2.8015917891697786
1519	669	Cj0713	CAL34850.1	null	trmD	-	2.7974677905083105
1520	1080	Cj1144c	CAL35261.1	null	-	-	2.7958334740967237
1521	1351	Cj1423c	CAL35532.1	null	hddC	-	2.7932860185185415
1522	486	Cj0520	CAL34667.1	null	-	-	2.7926218068567534
1523	381	Cj0412	CAL34562.1	null	-	-	2.7779253126601047
1524	1058	Cj1122c	CAL35239.1	null	-	-	2.772945561917352
1525	30	Cj0030	CAL34211.1	null	-	-	2.7659442444687614
1526	620	Cj0660c	CAL34801.1	null	-	-	2.755708901622522
1527	821	Cj0880c	CAL35002.1	null	-	-	2.7533100437201816
1528	1408	Cj1482c	CAL35589.1	null	-	-	2.7530302291578415
1529	772	Cj0825	CAL34953.1	null	-	-	2.7507955557383554
1530	1441	Cj1517	CAL35622.1	null	moaD	-	2.728268965416974
1531	1491	Cj1575c	CAL35672.1	null	-	-	2.7229998122913726
1532	1024	Cj1088c	CAL35205.1	null	folC	-	2.7222691334331226
1533	234	Cj0261c	CAL34415.1	null	-	-	2.7157887618524605
1534	1088	Cj1154c	CAL35269.1	null	-	-	2.714555198164486
1535	1317	Cj1386	CAL35498.1	null	-	-	2.709526504978878
1536	462	Cj0495	CAL34643.1	null	-	-	2.702141999125206
1537	150	Cj0160c	CAL34331.1	null	-	-	2.70025292602297
1538	1310	Cj1379	CAL35491.1	null	selB	-	2.698141577810443
1539	1380	Cj1453c	CAL35561.1	null	tilS	-	2.6972177057957634
1540	1386	Cj1459	CAL35567.1	null	-	-	2.67566485294153
1541	349	Cj0380c	CAL34530.1	null	-	-	2.668166940112892
1542	663	Cj0707	CAL34844.1	null	kdtA	-	2.6667799130406546
1543	1368	Cj1440c	CAL35549.1	null	-	-	2.665452891840583
1544	948	Cj1011	CAL35129.1	null	-	-	2.658605029728954
1545	364	Cj0395c	CAL34545.1	null	-	-	2.6527727467154203
1546	678	Cj0722c	CAL34859.1	null	-	-	2.6481466358541077
1547	904	Cj0965c	CAL35085.1	null	-	-	2.6417688657323515
1548	549	Cj0584	CAL34730.1	null	-	-	2.6373699029101787
1549	161	Cj0173c	CAL34342.1	null	cfbpC	-	2.6354927535041326
1550	390	Cj0421c	CAL34571.1	null	-	-	2.6321067630451216
1551	1073	Cj1137c	CAL35254.1	null	-	-	2.6312138828374416
1552	1553	Cj1637c	CAL35734.1	null	-	-	2.6279385069505232
1553	1628	Cj1715	CAL35809.1	null	-	-	2.6270687292389496
1554	979	Cj1042c	CAL35160.1	null	-	-	2.623769309997376
1555	454	Cj0487	CAL34635.1	null	-	-	2.605438953369613
1556	1173	Cj1239	CAL35354.1	null	pdxA	-	2.596250541562959
1557	809	Cj0862c	CAL34990.1	null	pabB	-	2.5819961651454633
1558	1086	Cj1152c	CAL35267.1	null	gmhB	-	2.579879828068909
1559	129	Cj0139	CAL34310.1	null	-	-	2.57802737381076
1560	820	Cj0879c	CAL35001.1	null	-	-	2.577688462952537
1561	614	Cj0650	CAL34795.1	null	-	-	2.5776261357694015
1562	398	Cj0429c	CAL34579.1	null	-	-	2.5738982994185338
1563	1370	Cj1442c	CAL35551.1	null	-	-	2.5658020649544904
1564	743	Cj0796c	CAL34924.1	null	-	-	2.5591194597282176
1565	1449	Cj1530	CAL35630.1	null	coaE	-	2.557914395828575
1566	901	Cj0962	CAL35082.1	null	-	-	2.55380721973336
1567	1075	Cj1139c	CAL35256.1	null	wlaN	-	2.5529359726699274
1568	1142	Cj1208	CAL35323.1	null	-	-	2.5391427780347673
1569	1532	Cj1616	CAL35713.1	null	chuC	-	2.531818470975089
1570	1398	Cj1472c	CAL35579.1	null	-	-	2.5281688695242126
1571	1452	Cj1533c	CAL35633.1	null	-	-	2.5226189839467996
1572	911	Cj0974	CAL35092.1	null	-	-	2.516036851097261
1573	258	Cj0286c	CAL34439.1	null	-	-	2.514771049872161
1574	808	Cj0861c	CAL34989.1	null	pabA	-	2.5122330515399764
1575	934	Cj0997	CAL35115.1	null	-	-	2.5122330515399764
1576	927	Cj0990c	CAL35108.1	null	-	-	2.4942522239668405
1577	153	Cj0163c	CAL34334.1	null	-	-	2.4834212398179503
1578	1281	Cj1350	CAL35462.1	null	mobA	-	2.466277342774963
1579	473	Cj0507	CAL34654.1	null	maf	-	2.4651797654552112
1580	94	Cj0104	CAL34275.1	null	atpH	-	2.463096222422785
1581	380	Cj0411	CAL34561.1	null	-	-	2.461511677688224
1582	594	Cj0630c	CAL34775.1	null	holA	-	2.436449545755238
1583	138	Cj0148c	CAL34319.1	null	-	-	2.3781304593006065
1584	1179	Cj1245c	CAL35360.1	null	-	-	2.3763022835317615
1585	1314	Cj1383c	CAL35495.1	null	-	-	2.3606705402800303
1586	902	Cj0963	CAL35083.1	null	-	-	2.336642343085063
1587	187	Cj0199c	CAL34368.1	null	-	-	2.33420061136712
1588	1170	Cj1236	CAL35351.1	null	-	COG1565	2.3298823529180592
1589	1539	Cj1623	CAL35720.1	null	-	-	2.3274572485009606
1590	1166	Cj1232	CAL35347.1	null	-	-	2.2949732484603573
1591	847	Cj0908	CAL35028.1	null	-	-	2.273565237330393
1592	272	Cj0302c	CAL34453.1	null	-	-	2.252381065490143
1593	552	Cj0587	CAL34733.1	null	-	-	2.2457047381937634
1594	668	Cj0712	CAL34849.1	null	rimM	-	2.2414005386844496
1595	990	Cj1053c	CAL35171.1	null	-	-	2.2209600166306944
1596	583	Cj0618	CAL34764.1	null	-	-	2.215139031876997
1597	72	Cj0080	CAL34253.1	null	-	-	2.197162443955478
1598	1399	Cj1473c	CAL35580.1	null	ctsP	-	2.19091242445339
1599	755	Cj0808c	CAL34936.1	null	-	-	2.16825879684493
1600	39	Cj0040	CAL34220.1	null	-	-	2.157876752075037
1601	356	Cj0387	CAL34537.1	null	aroK	-	2.152247813884053
1602	1496	Cj1580c	CAL35677.1	null	-	-	2.126772851736461
1603	784	Cj0837c	CAL34965.1	null	-	-	2.1152910678611914
1604	878	Cj0939c	CAL35059.1	null	-	-	2.0906675919681703
1605	898	Cj0959c	CAL35079.1	null	-	-	2.070894617008708
1606	326	Cj0356c	CAL34507.1	null	folB	-	2.0680111838347353
1607	433	Cj0466	CAL34614.1	null	nssR	-	2.0426350684751253
1608	231	Cj0258	CAL34412.1	null	-	-	2.039682988865698
1609	274	Cj0304c	CAL34455.1	null	bioC	-	2.0344095678786864
1610	619	Cj0659c	CAL34800.1	null	-	-	2.0312451171129178
1611	585	Cj0620	CAL34766.1	null	-	-	2.0285509147182097
1612	1457	Cj1538c	CAL35638.1	null	-	-	2.0282886486724943
1613	37	Cj0038c	CAL34218.1	null	-	-	1.9437151972161757
1614	347	Cj0378c	CAL34528.1	null	-	-	1.9052188846371558
1615	344	Cj0375	CAL34525.1	null	-	-	1.8880640305464573
1616	1582	Cj1667c	CAL35763.1	null	-	-	1.8621815348593964
1617	275	Cj0305c	CAL34456.1	null	-	-	1.8588478417762613
1618	798	Cj0851c	CAL34979.1	null	-	-	1.8427890531390063
1619	819	Cj0878	CAL35000.1	null	-	-	1.7696394935227213
1620	293	Cj0323	CAL34474.1	null	-	-	1.7591550013567092
1621	818	Cj0877c	CAL34999.1	null	-	-	1.5499258679528514
1622	925	Cj0988c	CAL35106.1	null	-	-	1.1690220265811744
1623	314	Cj0344	CAL34495.1	null	-	-	1.1396044337349205
