# Supplementary material for: Bioinformatic Assessment of Factors Affecting the Correlation between Protein Abundance and Elongation Efficiency in Prokaryotes
Source: Int J Mol Sci. 2022 Oct 9;23(19):11996. doi: 10.3390/ijms231911996 (PMC9570070; doi:10.3390/ijms231911996)
Supplement: Supplementary file 1 [file ijms-23-11996-s001.zip › EloE/output_folder/Campylobacter_jejuni_subsp._jejuni_NCTC_11168_192222/campylobacter jejuni subsp. jejuni nctc 11168 = atcc 700819_number_eei.txt]

number	single	first	middle	last	EEI2
1	1	0	0	0	4.481557015676612
2	0	1	0	0	2.991452992854407
3	0	0	0	1	5.02939682090473
4	0	1	0	0	6.167000574502345
5	0	0	0	1	5.774137350532542
6	1	0	0	0	6.047368992537741
7	0	1	0	0	5.1877178650970865
8	0	0	1	0	3.225417151678663
9	0	0	0	1	4.711777369773268
10	0	1	0	0	5.188378399879664
11	0	0	0	1	2.997951486407714
12	1	0	0	0	6.798281764697853
13	1	0	0	0	6.363271324629162
14	1	0	0	0	6.343979482699768
15	1	0	0	0	4.749097354577358
16	1	0	0	0	5.498346120665478
17	0	1	0	0	5.117756003330298
18	0	0	0	1	3.420069978276831
19	0	1	0	0	4.186168385153052
20	0	0	0	1	4.731250086599409
21	1	0	0	0	5.198934851084063
22	1	0	0	0	4.577428778677551
23	0	1	0	0	5.478896067219035
24	0	0	0	1	5.390221167400213
25	1	0	0	0	4.0207945156560045
26	1	0	0	0	5.635151976118768
27	0	1	0	0	5.72809632345434
28	0	0	0	1	3.9362322944330477
29	1	0	0	0	5.3201213222783545
30	1	0	0	0	2.7659442444687614
31	0	1	0	0	3.655428795870832
32	0	0	0	1	2.952283108395796
33	0	1	0	0	6.208949896574396
34	0	0	0	1	5.318955061344901
35	1	0	0	0	4.936535155455448
36	1	0	0	0	5.74059087999375
37	0	1	0	0	1.9437151972161757
38	0	0	0	1	6.947466966702915
39	0	1	0	0	2.157876752075037
40	0	0	0	1	3.5677667124576136
41	0	1	0	0	6.484394687369974
42	0	0	0	1	5.579773591711672
43	0	1	0	0	3.4461475629672855
44	0	0	0	1	3.5856634031981
46	0	1	0	0	4.353235133518843
47	0	0	0	1	3.9794385292983305
48	1	0	0	0	4.0465607137117745
49	1	0	0	0	5.940145085082235
50	0	1	0	0	4.584889703560974
51	0	0	0	1	4.018686844850576
52	0	1	0	0	5.192894384779578
53	0	0	1	0	6.274784283613187
54	0	0	1	0	4.936864062522449
55	0	0	1	0	6.278040561429659
56	0	0	1	0	4.533457468825026
57	0	0	1	0	4.754649408055219
58	0	0	1	0	3.008646328280034
59	0	0	0	1	5.8349314581442115
60	0	1	0	0	3.097438139435199
61	0	0	0	1	3.986931066142593
62	1	0	0	0	5.110086112177827
63	1	0	0	0	3.0994061546982294
65	0	1	0	0	4.681803421035483
66	0	0	1	0	5.853945838819609
67	0	0	0	1	5.079959493559364
68	1	0	0	0	5.3992443469771825
69	0	1	0	0	4.610068937945945
70	0	0	1	0	6.092499293088387
71	0	0	0	1	4.519663989699406
72	0	1	0	0	2.197162443955478
73	0	0	1	0	5.5184646844399685
74	0	0	0	1	5.161190660943912
75	1	0	0	0	3.6579042931056267
76	1	0	0	0	3.0779609605189577
77	0	1	0	0	5.92106885385136
78	0	0	0	1	6.441766896750704
79	0	1	0	0	3.3769115430616914
80	0	0	1	0	3.5849766805116325
81	0	0	0	1	5.442359612170427
82	0	1	0	0	5.418650769234227
83	0	0	0	1	5.087175722683713
84	0	1	0	0	5.540848910314185
85	0	0	0	1	5.310635960549113
86	1	0	0	0	5.123647399452882
87	1	0	0	0	4.400395108101647
88	0	1	0	0	4.2396459560076405
89	0	0	1	0	3.3383002757299303
90	0	0	1	0	4.862524362051227
91	0	0	0	1	3.5537326983183806
92	0	1	0	0	3.8686550275600426
93	0	0	1	0	3.4716722044170547
94	0	0	1	0	2.463096222422785
95	0	0	1	0	5.7218430161318325
96	0	0	1	0	4.1794908814152425
97	0	0	1	0	6.089153979952786
98	0	0	1	0	5.461685491419291
99	0	0	1	0	5.062271296763854
100	0	0	1	0	3.935504668865991
101	0	0	1	0	4.090703164171491
102	0	0	0	1	4.362929929059421
103	0	1	0	0	5.73810286347286
104	0	0	1	0	3.7820193829706823
105	0	0	1	0	6.5842135307556795
106	0	0	1	0	4.022074600543916
107	0	0	1	0	4.738758621092837
108	0	0	1	0	4.774335160428777
109	0	0	1	0	2.9591594976960036
110	0	0	1	0	3.217356579492914
111	0	0	0	1	4.766446803949701
112	1	0	0	0	4.69373590152866
113	0	1	0	0	4.485736464145873
114	0	0	1	0	3.0910278338381882
115	0	0	1	0	4.929994806154073
116	0	0	1	0	3.736920176969526
117	0	0	1	0	5.579455583530139
118	0	0	1	0	3.0790969917935014
119	0	0	0	1	5.277050916950036
120	1	0	0	0	4.219571946572628
121	0	1	0	0	4.039553140209533
122	0	0	1	0	5.396508687971293
123	0	0	1	0	3.04641421509617
124	0	0	1	0	2.9943819812791816
125	0	0	1	0	4.6435392392719
126	0	0	1	0	6.560384828396585
127	0	0	1	0	4.080814099627414
128	0	0	0	1	5.40883062792515
129	0	1	0	0	2.57802737381076
130	0	0	0	1	2.8121034362916237
131	0	1	0	0	5.625205537788942
132	0	0	1	0	3.257092641417961
133	0	0	0	1	3.0659700795060303
134	1	0	0	0	4.668365944513974
135	1	0	0	0	4.994204319906482
136	1	0	0	0	5.23700394695009
137	1	0	0	0	6.579395153790923
138	0	1	0	0	2.3781304593006065
139	0	0	1	0	4.4726448149346805
140	0	0	1	0	5.32555753676059
141	0	0	1	0	3.1296236612414017
142	0	0	1	0	4.043061038583636
143	0	0	1	0	3.6599601122578216
144	0	0	1	0	3.390414997952003
145	0	0	0	1	4.455668025766595
146	0	1	0	0	2.8133442258639167
147	0	0	1	0	4.2255604555496316
148	0	0	1	0	3.6334054418914667
149	0	0	1	0	3.7167460112970434
150	0	0	1	0	2.70025292602297
151	0	0	1	0	4.42119459153137
152	0	0	1	0	5.067194309693738
153	0	0	1	0	2.4834212398179503
154	0	0	0	1	6.032174915629799
155	1	0	0	0	3.8836198024537194
156	1	0	0	0	3.883344597978491
157	1	0	0	0	7.221841965447215
158	0	1	0	0	5.135664991973784
159	0	0	0	1	4.99803167840983
160	1	0	0	0	5.494788000425666
161	0	1	0	0	2.6354927535041326
162	0	0	1	0	3.826756291405391
163	0	0	1	0	4.906694348847929
164	0	0	0	1	4.114205475016491
165	0	1	0	0	4.735878776868905
166	0	0	1	0	5.348252092962744
167	0	0	1	0	3.5150853425622772
168	0	0	1	0	4.599220370187232
169	0	0	0	1	5.051777893948719
170	1	0	0	0	4.023396679189797
171	1	0	0	0	5.7724760635660255
172	0	1	0	0	3.411839844809409
173	0	0	1	0	5.144453285098796
174	0	0	0	1	5.0023883748616385
175	0	1	0	0	3.3958813069762375
176	0	0	1	0	2.9142734817907585
177	0	0	1	0	3.2885186553170023
178	0	0	1	0	3.547565506903018
179	0	0	1	0	4.678056788774942
180	0	0	1	0	4.705981936700345
181	0	0	0	1	3.954033028194518
182	0	1	0	0	5.051143579537004
183	0	0	0	1	5.504250343487037
184	0	1	0	0	5.625205537788942
185	0	0	0	1	6.053530701290462
186	0	1	0	0	4.050682137386325
187	0	0	0	1	2.33420061136712
188	1	0	0	0	4.454546962167344
189	0	1	0	0	3.2428137329670124
190	0	0	0	1	4.078177887302623
191	1	0	0	0	5.233811941637547
192	1	0	0	0	5.435665489586174
193	1	0	0	0	4.9357770235299885
194	0	1	0	0	5.272127444970204
195	0	0	1	0	5.627214464939299
196	0	0	0	1	2.9614052553743893
198	0	1	0	0	4.524517230411678
199	0	0	1	0	5.106134839046169
200	0	0	1	0	4.638887123530624
201	0	0	0	1	4.330854875696277
202	1	0	0	0	4.413522187290848
203	1	0	0	0	5.045601345685223
204	0	1	0	0	3.596684390731651
205	0	0	1	0	5.014481224416276
206	0	0	1	0	3.9514744329532157
207	0	0	1	0	4.8743689510893775
208	0	0	1	0	5.644889093832417
209	0	0	0	1	5.750747481395684
210	1	0	0	0	5.333500741771595
211	0	1	0	0	5.118062676736887
212	0	0	0	1	4.176433469711038
213	0	1	0	0	6.00136478906445
214	0	0	0	1	6.235433328999343
215	1	0	0	0	3.2280260183592437
216	1	0	0	0	3.385728246855059
217	1	0	0	0	4.185017044591269
218	1	0	0	0	3.526378845135919
219	0	1	0	0	3.76002535942185
220	0	0	0	1	3.279332221243955
221	0	1	0	0	4.070102054891275
222	0	0	0	1	2.998224936255274
223	0	1	0	0	4.553942348717893
224	0	0	0	1	6.621121776876946
225	0	1	0	0	5.483370775561158
226	0	0	1	0	3.490274358862531
227	0	0	0	1	3.231249108286317
228	1	0	0	0	4.1123605917629975
229	0	1	0	0	3.829447831902789
230	0	0	1	0	4.023708448184031
231	0	0	1	0	2.039682988865698
232	0	0	0	1	3.853397159455111
233	1	0	0	0	7.658903213443486
234	1	0	0	0	2.7157887618524605
235	1	0	0	0	4.772335355389337
236	1	0	0	0	5.663809020269926
237	0	1	0	0	5.8525911258182814
238	0	0	0	1	4.0846766081745685
239	0	1	0	0	5.21434696989876
240	0	0	1	0	3.9377067998874473
241	0	0	1	0	5.709793271747456
242	0	0	0	1	4.716146356219128
243	0	1	0	0	6.3829423868309725
244	0	0	1	0	4.4953976091251375
245	0	0	0	1	2.9769052690984807
246	0	1	0	0	6.067814700837868
247	0	0	1	0	6.150061218720126
248	0	0	1	0	5.233624557667216
249	0	0	1	0	6.884814334632286
250	0	0	0	1	4.817029846555187
251	0	1	0	0	5.607438544870302
252	0	0	0	1	3.260353088261935
253	0	1	0	0	3.344099299558037
254	0	0	1	0	4.083770952056126
255	0	0	1	0	5.793480446659321
256	0	0	1	0	6.215853781273154
257	0	0	1	0	5.546200306438269
258	0	0	0	1	2.514771049872161
259	0	1	0	0	4.989226220010067
260	0	0	0	1	2.970879703586981
261	1	0	0	0	5.134511229006655
263	0	1	0	0	4.151353550706625
264	0	0	1	0	4.554699328504656
265	0	0	0	1	3.1454511027879164
266	0	1	0	0	4.589523738032058
267	0	0	1	0	4.4911785013368295
268	0	0	0	1	5.474446556815611
269	1	0	0	0	2.9660039571717376
270	0	1	0	0	3.1427222035510676
271	0	0	1	0	4.400581161244553
272	0	0	1	0	2.252381065490143
273	0	0	0	1	3.864867097059394
274	0	1	0	0	2.0344095678786864
275	0	0	1	0	1.8588478417762613
276	0	0	0	1	3.0342806346389453
277	1	0	0	0	3.9543980449230482
278	0	1	0	0	2.85424665819335
279	0	0	1	0	4.488686632750909
280	0	0	0	1	4.254547557052446
281	0	1	0	0	5.349556071051825
282	0	0	1	0	4.449084872439275
283	0	0	0	1	3.9967141978945624
284	0	1	0	0	4.71228631060671
285	0	0	1	0	3.8961633936312436
286	0	0	1	0	4.351689317856796
287	0	0	0	1	3.6422090466950507
288	0	1	0	0	5.8530484201734865
289	0	0	1	0	5.926341859655006
290	0	0	1	0	5.434201676751281
291	0	0	0	1	4.918942551690338
292	1	0	0	0	4.478978184336804
293	0	1	0	0	1.7591550013567092
294	0	0	1	0	4.446490031163736
295	0	0	1	0	3.081909397353384
296	0	0	1	0	4.524073877511697
297	0	0	0	1	4.2266975546511
298	0	1	0	0	5.512672424545649
299	0	0	1	0	4.292842697951957
300	0	0	1	0	8.80458679379272
301	0	0	1	0	3.44426681055435
302	0	0	0	1	4.520047885352124
303	1	0	0	0	7.636092831222665
304	1	0	0	0	5.443547278384508
305	1	0	0	0	4.948923838150272
306	0	1	0	0	5.580999442452451
307	0	0	1	0	5.842338332611184
308	0	0	0	1	3.6773485744039953
309	0	1	0	0	5.871834939027752
310	0	0	0	1	4.669267574216552
311	0	1	0	0	3.446924234143774
312	0	0	0	1	5.46545402883293
313	1	0	0	0	4.572912180025807
314	1	0	0	0	1.1396044337349205
315	0	1	0	0	3.0790969917935014
316	0	0	1	0	3.8647689301496446
317	0	0	1	0	3.0747680196047833
318	0	0	1	0	5.00914848998962
319	0	0	0	1	3.3608452700013705
320	0	1	0	0	3.438299798806677
321	0	0	1	0	3.71010477167891
322	0	0	0	1	2.9057906114477077
323	0	1	0	0	3.383867362090031
324	0	0	0	1	7.415329469266702
325	1	0	0	0	5.423006172533654
326	0	1	0	0	2.0680111838347353
327	0	0	0	1	4.471344101979665
328	1	0	0	0	4.716964201869033
329	0	1	0	0	4.530307759437826
330	0	0	1	0	4.268984650416361
331	0	0	0	1	4.573755961472182
332	1	0	0	0	3.6929879315657517
333	1	0	0	0	3.099546785983498
334	0	1	0	0	4.49760075988235
335	0	0	1	0	5.647853435695768
336	0	0	0	1	4.711200529669347
337	0	1	0	0	2.912808253164126
338	0	0	0	1	4.545179559131037
339	1	0	0	0	4.365282306637919
340	0	1	0	0	5.742613594307185
341	0	0	1	0	5.127144791887875
342	0	0	1	0	4.697943191321394
343	0	0	1	0	4.026586326331797
344	0	0	1	0	1.8880640305464573
345	0	0	1	0	3.3169748642776873
346	0	0	0	1	3.084764156803653
347	0	1	0	0	1.9052188846371558
348	0	0	0	1	5.344334752443852
349	0	1	0	0	2.668166940112892
350	0	0	1	0	4.473392892003742
351	0	0	1	0	3.0643855996617737
352	0	0	1	0	5.472899464641534
353	0	0	1	0	5.428447600287916
354	0	0	0	1	4.697860423604801
355	0	1	0	0	5.000294707095454
356	0	0	1	0	2.152247813884053
357	0	0	1	0	4.367924573199825
358	0	0	1	0	4.768644441977467
359	0	0	0	1	3.982340857339894
360	1	0	0	0	6.639086258078753
361	1	0	0	0	4.160340352261264
362	1	0	0	0	4.454732737300561
363	0	1	0	0	3.2006411049592534
364	0	0	1	0	2.6527727467154203
365	0	0	1	0	3.8570304943037974
366	0	0	0	1	2.8761036883810687
367	1	0	0	0	4.785247652513938
368	0	1	0	0	4.158960899370219
369	0	0	1	0	5.414395172377743
370	0	0	1	0	4.418621560482159
371	0	0	1	0	5.468550205135124
372	0	0	1	0	5.040582998061588
373	0	0	1	0	4.9489721545340535
374	0	0	0	1	3.3463473528516103
375	1	0	0	0	4.311218120524014
376	1	0	0	0	4.619291680835593
377	0	1	0	0	5.8773930257173825
378	0	0	1	0	6.9202885130590674
379	0	0	1	0	7.062253968479926
380	0	0	1	0	2.461511677688224
381	0	0	1	0	2.7779253126601047
382	0	0	0	1	3.3356166845147337
383	0	1	0	0	4.516288883115376
384	0	0	0	1	6.438832431357974
385	0	1	0	0	4.869940067899606
386	0	0	0	1	6.592047423144729
387	1	0	0	0	6.886246705587278
388	1	0	0	0	2.883313590158721
389	1	0	0	0	3.8902727074233012
390	1	0	0	0	2.6321067630451216
391	1	0	0	0	4.824842683165467
392	0	1	0	0	4.544511868496421
393	0	0	1	0	5.4894076327482
394	0	0	0	1	4.625202709168037
395	0	1	0	0	5.230995857656015
396	0	0	0	1	6.278976918280334
397	1	0	0	0	5.5824585941306735
398	1	0	0	0	2.5738982994185338
399	0	1	0	0	3.1381564449212216
400	0	0	0	1	5.534103337258375
401	0	1	0	0	4.39654093343658
402	0	0	0	1	5.15967295540996
403	1	0	0	0	4.971768893803265
404	0	1	0	0	5.9335987808049655
405	0	0	0	1	3.167267550350197
406	0	1	0	0	6.650628101064877
407	0	0	1	0	5.845905308081227
408	0	0	0	1	4.593129816291204
409	1	0	0	0	3.5458637383362483
410	0	1	0	0	5.115106497730148
411	0	0	1	0	6.1551085581801885
412	0	0	0	1	5.738932888533206
414	1	0	0	0	4.158386319496148
415	0	1	0	0	4.545708838062309
416	0	0	0	1	6.238605097269798
417	1	0	0	0	5.219363585720292
418	0	1	0	0	4.772050726310026
419	0	0	0	1	4.465493472973691
420	1	0	0	0	6.304484518651398
421	1	0	0	0	3.4662161699332263
422	0	1	0	0	2.9130807528951377
423	0	0	1	0	3.3897360907239396
424	0	0	1	0	3.6415942703644317
425	0	0	1	0	4.445781171212441
426	0	0	0	1	3.9580841888804774
427	1	0	0	0	5.130726919708694
428	1	0	0	0	4.603621340453884
429	0	1	0	0	5.0934219633055315
430	0	0	1	0	3.082980695355319
431	0	0	0	1	3.116117119874918
432	1	0	0	0	3.9812160949068804
433	0	1	0	0	2.0426350684751253
434	0	0	1	0	4.153151265852345
435	0	0	1	0	6.425066278459013
436	0	0	0	1	3.982205152466916
437	1	0	0	0	6.417910676503225
438	1	0	0	0	6.1338446019121
439	0	1	0	0	4.5526655383102606
440	0	0	1	0	5.133220928542651
441	0	0	0	1	5.686894875825696
442	1	0	0	0	5.571873736084357
443	0	1	0	0	5.247136220077072
444	0	0	0	1	6.3634487588553545
445	0	1	0	0	5.3700813035048185
446	0	0	0	1	5.955582379234586
447	1	0	0	0	2.987160361384055
448	0	1	0	0	5.7242562850482805
449	0	0	1	0	5.962198989593142
450	0	0	1	0	6.406701301580378
451	0	0	0	1	4.60252424006737
452	0	1	0	0	5.014675278145539
453	0	0	1	0	5.21376210456199
454	0	0	1	0	2.605438953369613
455	0	0	1	0	5.594330197460473
456	0	0	1	0	4.950350070758239
457	0	0	0	1	5.768486676046935
458	1	0	0	0	7.267425135692601
459	0	1	0	0	5.393353970051222
460	0	0	0	1	6.332763238858401
461	0	1	0	0	3.2855079242804686
462	0	0	1	0	2.702141999125206
463	0	0	1	0	3.5077175164319496
464	0	0	1	0	4.047974209583002
465	0	0	1	0	4.56693305657141
466	0	0	1	0	5.248304558471174
467	0	0	0	1	3.469955259137601
469	0	1	0	0	3.255879642902077
470	0	0	1	0	3.2153746491467663
471	0	0	0	1	4.5694399291584284
472	0	1	0	0	4.883768935984344
473	0	0	1	0	2.4651797654552112
474	0	0	0	1	5.359658951954527
475	1	0	0	0	4.6311031895655965
476	1	0	0	0	6.000934853245852
477	0	1	0	0	4.952676783511542
478	0	0	1	0	4.0081244304316455
479	0	0	1	0	4.639626396415483
480	0	0	1	0	4.325038777583978
481	0	0	1	0	3.4830125544537602
482	0	0	1	0	2.9188971572657043
483	0	0	0	1	3.5597663603008494
484	0	1	0	0	4.0377013891825335
485	0	0	1	0	5.05426570389652
486	0	0	0	1	2.7926218068567534
487	0	1	0	0	3.8485639653990242
488	0	0	0	1	5.177384064984827
489	1	0	0	0	3.843755387220559
490	0	1	0	0	5.072381842999034
491	0	0	1	0	5.3692323639327775
492	0	0	1	0	5.523097828837784
493	0	0	0	1	5.487863509202794
494	1	0	0	0	3.757265278659975
495	1	0	0	0	2.9826493105793888
496	0	1	0	0	4.740932799743892
497	0	0	1	0	4.758285841049738
498	0	0	1	0	6.12867852772213
499	0	0	1	0	6.15644176986865
500	0	0	1	0	7.162076895370504
501	0	0	1	0	6.232859565848798
502	0	0	1	0	5.968228001943152
503	0	0	0	1	6.724903328527702
504	0	1	0	0	3.035253746318026
505	0	0	1	0	4.79530151292437
506	0	0	1	0	4.360358999208304
507	0	0	1	0	4.256860027201841
508	0	0	1	0	4.72974760236359
509	0	0	1	0	4.408773148578821
510	0	0	1	0	4.301460221662187
511	0	0	0	1	3.3587627008953405
512	0	1	0	0	8.071975806017722
513	0	0	1	0	5.554997130469667
514	0	0	1	0	5.446749746599464
515	0	0	0	1	3.3969996547810215
516	1	0	0	0	6.559178838004543
517	0	1	0	0	5.411751732290549
518	0	0	1	0	5.048167343261684
519	0	0	0	1	3.683618080656756
520	0	1	0	0	4.074619523677792
521	0	0	0	1	3.2336855344068645
522	0	1	0	0	6.277752670684017
523	0	0	0	1	4.245731189478554
524	1	0	0	0	4.963493405531986
525	1	0	0	0	4.358801163447924
526	1	0	0	0	4.69040642899791
527	1	0	0	0	5.1994737747565045
528	0	1	0	0	3.7340635752655125
529	0	0	0	1	6.269638364502563
531	0	0	1	0	2.8330246388058216
532	0	0	0	1	4.232697479742951
533	0	1	0	0	5.222404932483343
534	0	0	1	0	3.7972999036044057
535	0	0	1	0	4.2751870452093375
536	0	0	0	1	3.6363432358932104
537	0	1	0	0	4.360358999208304
538	0	0	1	0	4.631156495596965
539	0	0	1	0	5.645856374009693
540	0	0	1	0	4.868005172162308
541	0	0	0	1	4.63186814881693
542	0	1	0	0	3.7254518183232057
543	0	0	1	0	5.986778709957311
544	0	0	0	1	6.134264674715944
545	1	0	0	0	3.1302141486775983
546	0	1	0	0	3.923690500898043
547	0	0	1	0	5.751820823732716
548	0	0	1	0	5.159388652176173
549	0	0	1	0	2.6373699029101787
550	0	0	1	0	3.528226124636308
551	0	0	1	0	4.693651365262734
552	0	0	1	0	2.2457047381937634
553	0	0	1	0	2.955980909098532
554	0	0	1	0	3.4043905641213223
555	0	0	0	1	3.253074013048759
556	0	1	0	0	5.536412537446436
557	0	0	0	1	6.22532990070377
558	0	1	0	0	5.913740401562019
559	0	0	1	0	4.447618786839718
560	0	0	0	1	3.8067716910980485
561	0	1	0	0	4.571336430035231
562	0	0	0	1	5.212750121324091
563	0	1	0	0	5.037238472901766
564	0	0	1	0	3.8434988180167284
565	0	0	0	1	3.200229776294322
566	1	0	0	0	4.859618509929309
567	0	1	0	0	3.7127007411483897
568	0	0	0	1	3.3094761853862282
569	0	1	0	0	4.3875058946083705
570	0	0	0	1	4.7469521191525565
571	0	1	0	0	4.935427941049469
572	0	0	1	0	5.067821512204523
573	0	0	0	1	3.4039292167084847
574	0	1	0	0	4.182805337547245
575	0	0	1	0	4.175353045898935
576	0	0	0	1	3.8568824344295973
577	1	0	0	0	5.220573124436522
578	0	1	0	0	5.237091890425093
579	0	0	1	0	5.4256495168335075
580	0	0	1	0	5.020042437021657
581	0	0	0	1	4.253025669025169
582	0	1	0	0	3.1679067172757587
583	0	0	0	1	2.215139031876997
584	0	1	0	0	5.1405414464195145
585	0	0	0	1	2.0285509147182097
586	0	1	0	0	3.0653657940441157
587	0	0	0	1	3.2118026432537197
588	0	1	0	0	5.366314636338046
589	0	0	1	0	6.225671269268011
590	0	0	1	0	5.271391839670986
591	0	0	1	0	5.338012050141302
592	0	0	0	1	3.9620346447102324
593	1	0	0	0	5.400383040097819
594	0	1	0	0	2.436449545755238
595	0	0	0	1	4.374292299603538
596	0	1	0	0	6.229190159262428
597	0	0	1	0	3.0176902781929447
598	0	0	1	0	3.586654287687641
599	0	0	1	0	3.8760979883552342
600	0	0	0	1	3.328801893452508
601	0	1	0	0	5.004918032895065
602	0	0	1	0	5.20529400459016
603	0	0	1	0	5.878559262910492
604	0	0	0	1	5.442001124181256
605	0	1	0	0	3.991332387330401
606	0	0	0	1	3.3615570139542927
607	0	1	0	0	4.963891346668817
608	0	0	1	0	3.760697584657678
609	0	0	1	0	3.92920776412779
610	0	0	1	0	6.4130777452030685
611	0	0	1	0	5.350292849222694
612	0	0	1	0	3.8918120592407335
613	0	0	1	0	4.151500171479171
614	0	0	1	0	2.5776261357694015
615	0	0	1	0	4.654351390486593
616	0	0	0	1	4.421676325785308
617	0	1	0	0	4.660672413049241
619	0	1	0	0	2.0312451171129178
620	0	0	1	0	2.755708901622522
621	0	0	1	0	4.108275652446781
622	0	0	1	0	5.648323635135366
623	0	0	1	0	5.168477503455222
624	0	0	1	0	5.808073847399784
625	0	0	0	1	6.225590550359603
626	0	1	0	0	6.3472663375905185
627	0	0	1	0	3.3442567228809015
628	0	0	1	0	5.2552190607489395
629	0	0	0	1	4.366988297869625
630	1	0	0	0	5.778936349860454
631	0	1	0	0	4.632261914359109
633	0	1	0	0	5.356724777720778
635	0	0	0	1	3.8227701835767016
636	1	0	0	0	5.597474619256493
637	0	1	0	0	5.759149828228641
638	0	0	1	0	4.267055761476907
639	0	0	1	0	3.4783863228859375
640	0	0	0	1	3.484967699400111
641	1	0	0	0	3.039383495824443
642	1	0	0	0	5.886336063258928
643	1	0	0	0	5.593816630893934
644	0	1	0	0	4.696297389364615
645	0	0	0	1	5.06885581536796
646	1	0	0	0	3.2161183429107627
647	1	0	0	0	3.510638294726011
648	0	1	0	0	4.230636987103158
649	0	0	0	1	3.6692278181832183
650	0	1	0	0	4.065423368163858
651	0	0	1	0	5.07156304769545
652	0	0	0	1	5.7054129328316145
653	0	1	0	0	5.792526936462834
654	0	0	0	1	6.43011722991467
655	1	0	0	0	5.270212150597414
656	0	1	0	0	5.3449727806049605
657	0	0	1	0	4.647406986883441
658	0	0	1	0	5.514735281825003
659	0	0	1	0	4.344919402555532
660	0	0	1	0	4.628928718645445
661	0	0	1	0	3.1526382110505544
662	0	0	1	0	5.297737405387136
663	0	0	1	0	2.6667799130406546
664	0	0	0	1	3.613550132675449
665	1	0	0	0	4.577057195157567
666	0	1	0	0	7.743848945769005
667	0	0	1	0	4.408061875423218
668	0	0	1	0	2.2414005386844496
669	0	0	1	0	2.7974677905083105
670	0	0	0	1	6.047368992537741
671	0	1	0	0	3.949884745368748
672	0	0	1	0	4.976238581382386
673	0	0	0	1	4.161524163353387
674	1	0	0	0	4.95223836093806
675	0	1	0	0	5.469956930218118
676	0	0	1	0	5.360772569227696
677	0	0	1	0	2.918593034416158
678	0	0	1	0	2.6481466358541077
679	0	0	0	1	4.0537427783159075
680	1	0	0	0	3.080942275748783
681	0	1	0	0	5.46133486645508
682	0	0	0	1	5.168868496159761
683	0	1	0	0	6.043087089874456
684	0	0	1	0	3.5792925642262645
685	0	0	1	0	4.245974959652127
686	0	0	1	0	4.338219127814046
687	0	0	1	0	4.822469078045477
688	0	0	1	0	3.8345125888055787
689	0	0	0	1	2.8809659767296236
690	1	0	0	0	4.042764629145482
691	0	1	0	0	4.082324020267656
692	0	0	1	0	3.720519760894694
693	0	0	0	1	5.206968606695776
694	0	1	0	0	7.576014758713504
695	0	0	1	0	5.193216521189066
696	0	0	1	0	4.068640324467637
697	0	0	0	1	5.753535767054612
699	1	0	0	0	3.145685198707906
700	0	1	0	0	8.370043004803378
702	1	0	0	0	4.693473056631391
703	1	0	0	0	5.737358797795259
704	0	1	0	0	3.9786180119624723
705	0	0	1	0	5.518344812947367
706	0	0	0	1	6.697340809081467
707	1	0	0	0	4.178419354540953
708	1	0	0	0	4.39405789858351
709	1	0	0	0	5.1434583799479165
710	0	1	0	0	6.21076673424742
711	0	0	1	0	4.834247642586962
712	0	0	1	0	4.704048355825757
713	0	0	1	0	2.920999070175403
714	0	0	1	0	4.902137213427256
715	0	0	1	0	3.202989825081373
716	0	0	0	1	3.7725775769799608
717	0	1	0	0	3.7810888004819754
718	0	0	0	1	4.670270082256075
719	1	0	0	0	5.501907293539791
720	0	1	0	0	4.2498136196937875
721	0	0	1	0	5.267696824053976
722	0	0	1	0	4.823959233583605
723	0	0	0	1	4.723690594731203
724	0	1	0	0	3.666461059414971
725	0	0	0	1	3.8669181613660606
726	1	0	0	0	6.013377156208361
727	0	1	0	0	5.363671118993019
728	0	0	1	0	6.501678879074114
729	0	0	1	0	5.668124470487587
730	0	0	1	0	5.639934878913503
731	0	0	1	0	2.843677727224017
732	0	0	1	0	4.149418063392002
733	0	0	0	1	3.468869757911368
734	0	1	0	0	4.695798173907202
735	0	0	1	0	3.618744084314833
736	0	0	1	0	3.51173613799106
737	0	0	0	1	3.6974668874529146
738	1	0	0	0	3.427366704032215
739	0	1	0	0	3.0002608145022496
740	0	0	0	1	4.854583847749317
741	1	0	0	0	4.521924866787675
742	0	1	0	0	4.553720284350278
743	0	0	1	0	2.5591194597282176
744	0	0	0	1	4.83858041261422
745	0	1	0	0	3.8849676133552338
746	0	0	1	0	5.4704874311886655
747	0	0	0	1	3.846002123305914
748	0	1	0	0	3.5882070452964814
749	0	0	1	0	3.8577419224637097
750	0	0	1	0	4.131016610586175
751	0	0	1	0	3.744669653260186
752	0	0	1	0	4.054991022598315
753	0	0	1	0	5.328773340473686
754	0	0	0	1	5.5377225241043355
755	0	1	0	0	2.16825879684493
756	0	0	0	1	4.365580932968594
757	0	1	0	0	3.6403150889435465
758	0	0	1	0	2.8109757074945585
759	0	0	1	0	3.8028845805449287
760	0	0	0	1	5.4401191825658035
761	0	1	0	0	4.140618943131018
762	0	0	1	0	5.56791343193734
763	0	0	0	1	5.437696380089693
764	1	0	0	0	3.5951502445947243
765	0	1	0	0	5.009400163339983
766	0	0	0	1	4.4691997534375725
767	1	0	0	0	4.526833919017192
768	0	1	0	0	4.734408792680723
769	0	0	1	0	3.441799229646112
770	0	0	1	0	2.9230686695266765
771	0	0	1	0	4.300433854375132
772	0	0	1	0	2.7507955557383554
773	0	0	1	0	4.727058336756436
774	0	0	0	1	3.3840477670403906
775	0	1	0	0	5.416669871558531
776	0	0	0	1	3.1801635445335754
777	1	0	0	0	3.4711087860254755
778	0	1	0	0	2.8034073412558014
779	0	0	1	0	5.808583223479661
780	0	0	1	0	4.583499566968648
781	0	0	0	1	3.5925889406474663
782	1	0	0	0	6.040341491540939
783	1	0	0	0	3.6716969365837606
784	0	1	0	0	2.1152910678611914
785	0	0	1	0	4.8481683386554675
786	0	0	1	0	5.113087366602649
787	0	0	1	0	4.650624581368873
788	0	0	0	1	3.793586604434978
789	1	0	0	0	3.6516031228149055
790	0	1	0	0	3.412448183693321
791	0	0	1	0	6.2585050863061635
792	0	0	0	1	3.5018428006537112
793	0	1	0	0	3.874005043020472
794	0	0	0	1	2.896137837444694
795	0	1	0	0	5.236333279672987
796	0	0	1	0	3.825367514087679
797	0	0	1	0	4.013913713866445
798	0	0	1	0	1.8427890531390063
799	0	0	1	0	5.62318893360627
800	0	0	1	0	4.992679758275379
801	0	0	0	1	4.023436664978394
802	0	1	0	0	5.313973934715465
803	0	0	0	1	5.777713850458292
804	0	1	0	0	4.0663035156950365
805	0	0	0	1	6.140642826094938
806	1	0	0	0	7.41858717775454
807	1	0	0	0	3.9783337184486776
808	0	1	0	0	2.5122330515399764
809	0	0	1	0	2.5819961651454633
810	0	0	0	1	3.4181198717853793
811	0	1	0	0	5.097765881943925
812	0	0	1	0	4.579833382084907
814	1	0	0	0	3.5202221321024703
815	0	1	0	0	5.694483463025241
816	0	0	1	0	6.483192550651459
817	0	0	0	1	5.349084977593688
818	1	0	0	0	1.5499258679528514
819	1	0	0	0	1.7696394935227213
820	0	1	0	0	2.577688462952537
821	0	0	1	0	2.7533100437201816
822	0	0	1	0	3.0726431338945535
823	0	0	1	0	6.086585820151726
824	0	0	0	1	3.2047080577594094
825	1	0	0	0	3.2059690944426698
826	1	0	0	0	4.798442663015824
827	1	0	0	0	5.812777935615239
828	0	1	0	0	3.9640397475669658
829	0	0	1	0	2.8015917891697786
830	0	0	1	0	3.163564748118169
831	0	0	1	0	5.298271693115402
832	0	0	1	0	3.846586853783535
833	0	0	0	1	4.591893116792737
834	0	1	0	0	4.180435779935385
835	0	0	1	0	4.257465449314055
836	0	0	1	0	3.7444597513264535
837	0	0	0	1	5.199575967324835
838	1	0	0	0	4.03159846185823
839	0	1	0	0	5.409186017969761
840	0	0	0	1	3.344603631253671
841	0	1	0	0	4.899612885533066
842	0	0	0	1	4.74748246405004
843	1	0	0	0	4.775798095178427
844	0	1	0	0	3.6532943464653123
845	0	0	1	0	3.7322551303283515
846	0	0	0	1	3.976842761492061
847	1	0	0	0	2.273565237330393
848	0	1	0	0	3.300530573527761
849	0	0	1	0	2.8154360402406913
850	0	0	0	1	3.1662714416877242
851	1	0	0	0	5.060184053582667
852	1	0	0	0	5.563209150668241
853	1	0	0	0	3.3968081278684967
854	1	0	0	0	5.02852662099941
855	0	1	0	0	3.594356859771077
856	0	0	0	1	6.160564097394962
857	1	0	0	0	6.173807906253853
858	0	1	0	0	3.638859846897893
859	0	0	1	0	4.700803362517205
860	0	0	1	0	5.490109876768193
861	0	0	0	1	4.262294539704904
862	0	1	0	0	3.545602476799621
863	0	0	0	1	4.613077748998898
864	0	1	0	0	3.8293901427911936
865	0	0	1	0	5.211291854333063
866	0	0	1	0	4.128966617633084
867	0	0	1	0	4.926024467806467
868	0	0	1	0	4.049519855410057
869	0	0	0	1	5.80383093580291
870	0	1	0	0	5.00297075503869
871	0	0	1	0	4.6909755855238515
872	0	0	1	0	5.294742968650253
873	0	0	1	0	4.1212650400043405
874	0	0	0	1	5.738686112689656
875	1	0	0	0	5.449771001899748
876	1	0	0	0	4.095918974944986
877	1	0	0	0	3.959238334603343
878	1	0	0	0	2.0906675919681703
879	0	1	0	0	3.9026308812785575
880	0	0	1	0	4.346648291054563
881	0	0	0	1	4.947085544398074
882	1	0	0	0	3.698676669027168
883	0	1	0	0	3.032389645875835
884	0	0	0	1	2.917889077146193
885	1	0	0	0	3.0159675658910285
886	0	1	0	0	4.5460184666237025
887	0	0	1	0	3.54093816662579
888	0	0	0	1	3.719526226892811
889	0	1	0	0	3.5706735912155234
890	0	0	0	1	5.353953676142147
891	1	0	0	0	4.433219498976205
892	0	1	0	0	5.054614786736326
893	0	0	1	0	3.713419524171024
894	0	0	1	0	5.46933467907734
895	0	0	1	0	4.284915858050316
896	0	0	1	0	4.656776450035669
897	0	0	1	0	5.513152906811691
898	0	0	1	0	2.070894617008708
899	0	0	1	0	3.131245139824219
900	0	0	0	1	7.819389002090145
901	0	1	0	0	2.55380721973336
902	0	0	1	0	2.336642343085063
903	0	0	0	1	3.9219652446665667
904	1	0	0	0	2.6417688657323515
905	1	0	0	0	4.039009926260498
907	0	0	1	0	5.544900206593507
908	0	0	1	0	5.2913715570483255
909	0	0	0	1	6.145500909848271
910	0	1	0	0	8.501795144011865
911	0	0	0	1	2.516036851097261
912	1	0	0	0	5.2302133350898465
913	1	0	0	0	4.063485902896725
914	1	0	0	0	6.3881677249682225
915	0	1	0	0	5.215821641884196
916	0	0	0	1	4.368239936747074
917	1	0	0	0	4.731859809481588
918	0	1	0	0	4.70713150591796
919	0	0	0	1	5.1079369316201015
920	1	0	0	0	3.8467585814678498
921	1	0	0	0	3.1991817978145365
922	0	1	0	0	4.427591428417812
923	0	0	0	1	5.132874136546823
924	0	1	0	0	3.7865119728431758
925	0	0	0	1	1.1690220265811744
926	1	0	0	0	4.878715759705983
927	0	1	0	0	2.4942522239668405
928	0	0	1	0	3.8569003970197024
929	0	0	1	0	3.972591862570633
930	0	0	1	0	4.759067712329812
931	0	0	1	0	4.95557927850697
932	0	0	0	1	4.881349534127576
933	0	1	0	0	4.399476602054054
934	0	0	0	1	2.5122330515399764
935	1	0	0	0	4.116537553197632
936	1	0	0	0	4.633597956589261
937	1	0	0	0	3.115693473474969
938	1	0	0	0	5.751717557681184
939	0	1	0	0	3.301674757721135
940	0	0	0	1	4.56693305657141
941	1	0	0	0	2.914948023800411
942	0	1	0	0	3.58474107884096
943	0	0	1	0	4.1368661784582255
944	0	0	1	0	3.4921474709228764
945	0	0	0	1	3.9819085984837974
946	1	0	0	0	3.5400834940011663
947	0	1	0	0	5.034202897834076
948	0	0	0	1	2.658605029728954
949	0	1	0	0	5.753473544288313
950	0	0	1	0	4.271163023942074
951	0	0	1	0	4.3292063640385186
952	0	0	1	0	4.489332326427323
953	0	0	1	0	6.124409566868347
954	0	0	1	0	6.452176752128761
955	0	0	1	0	5.685347836156315
956	0	0	1	0	5.096568715418371
957	0	0	1	0	4.945147847562548
958	0	0	0	1	4.8346159823204635
959	0	1	0	0	6.199668675112729
960	0	0	1	0	5.390651471617882
961	0	0	0	1	3.7289869360491825
962	0	1	0	0	3.4023911018125803
963	0	0	0	1	5.471660304901762
964	0	1	0	0	6.019785506117151
965	0	0	1	0	2.972687288783801
966	0	0	0	1	4.211113292509184
967	1	0	0	0	5.442862053576419
968	0	1	0	0	3.4222840160938404
969	0	0	1	0	4.7190273140180015
970	0	0	0	1	4.590231414326742
971	0	1	0	0	2.9296438896742405
972	0	0	1	0	4.48220953025157
973	0	0	1	0	4.470069383740358
974	0	0	0	1	6.0287991346213206
975	0	1	0	0	5.676189297695049
976	0	0	0	1	3.4624455846920053
977	0	1	0	0	3.9726592642763894
978	0	0	0	1	3.9716348818498903
979	0	1	0	0	2.623769309997376
980	0	0	1	0	4.113544484690824
981	0	0	1	0	5.216713848288285
982	0	0	1	0	5.477487578487935
983	0	0	1	0	5.0090306705047905
984	0	0	1	0	4.85341628012398
985	0	0	1	0	5.685358319437018
986	0	0	1	0	3.932204113541561
987	0	0	0	1	4.758335561195295
988	0	1	0	0	3.420040782093676
989	0	0	1	0	4.092175032004751
990	0	0	1	0	2.2209600166306944
991	0	0	0	1	4.367541360725695
992	0	1	0	0	3.3145501609401915
993	0	0	1	0	3.2776203090074625
994	0	0	1	0	5.917775262542049
995	0	0	1	0	6.664661534898821
996	0	0	1	0	5.71015637463429
997	0	0	1	0	3.1775922620086496
998	0	0	0	1	4.820039589450437
999	0	1	0	0	3.2811274739647462
1000	0	0	0	1	3.3450188926875546
1002	0	0	0	1	2.950961298219445
1003	0	1	0	0	4.541323095352287
1004	0	0	1	0	4.708126868139248
1005	0	0	0	1	3.458840469728216
1006	0	1	0	0	5.242363033503499
1007	0	0	1	0	5.799246891554939
1008	0	0	0	1	5.280819659643204
1009	0	1	0	0	4.3209871403341245
1010	0	0	0	1	4.0485341606567165
1011	0	1	0	0	4.644461194950908
1012	0	0	1	0	4.539482236756682
1013	0	0	1	0	3.095675051254957
1014	0	0	1	0	3.215742050195453
1015	0	0	0	1	2.8850933877017377
1016	0	1	0	0	3.2160514959688506
1017	0	0	1	0	5.515451570423486
1018	0	0	1	0	5.42128382660521
1019	0	0	1	0	3.340960653600597
1020	0	0	1	0	3.808579027480878
1021	0	0	1	0	3.4795139606206593
1022	0	0	1	0	6.360520492544858
1023	0	0	1	0	4.183004323361181
1024	0	0	1	0	2.7222691334331226
1025	0	0	1	0	3.531534764360565
1026	0	0	1	0	4.141429867215572
1027	0	0	1	0	4.097011556740335
1028	0	0	1	0	6.348210880908505
1029	0	0	1	0	5.247245045579065
1030	0	0	0	1	4.303479236780148
1031	1	0	0	0	3.0513409319442695
1032	1	0	0	0	5.837011239159142
1033	0	1	0	0	4.791992960687837
1034	0	0	1	0	4.960356687325468
1035	0	0	1	0	3.5207575748459212
1036	0	0	1	0	2.978377250204757
1037	0	0	1	0	4.386379114718355
1038	0	0	1	0	3.4890225306903613
1039	0	0	1	0	5.9879856239330485
1040	0	0	1	0	3.9909325969829186
1041	0	0	1	0	3.979167731007635
1042	0	0	1	0	4.0080467325546625
1043	0	0	1	0	4.6060238610238065
1044	0	0	1	0	3.7918044264537727
1045	0	0	0	1	2.9802839343851453
1046	1	0	0	0	5.564689093375377
1047	0	1	0	0	4.3471416405053125
1048	0	0	0	1	5.237388355364325
1049	1	0	0	0	3.5708145388302492
1050	0	1	0	0	5.811110702429956
1051	0	0	1	0	4.511641738731086
1052	0	0	1	0	5.700280399945158
1053	0	0	1	0	4.622955838925953
1054	0	0	0	1	6.518849566670684
1055	0	1	0	0	4.723690594731203
1056	0	0	1	0	4.958291200950374
1057	0	0	0	1	4.4517452320276565
1058	0	1	0	0	2.772945561917352
1059	0	0	1	0	4.101401019215748
1060	0	0	1	0	3.6932049464392356
1061	0	0	1	0	3.378993702832926
1062	0	0	1	0	4.620504291295878
1063	0	0	1	0	3.649003769650342
1064	0	0	1	0	3.2924292445758443
1065	0	0	1	0	4.207796692605722
1066	0	0	1	0	3.5028111783033498
1067	0	0	0	1	4.958127517270425
1068	1	0	0	0	3.364885617096759
1069	0	1	0	0	4.138917741284055
1070	0	0	1	0	4.020584560685775
1071	0	0	1	0	3.078878552163359
1072	0	0	0	1	2.9397125172458076
1073	1	0	0	0	2.6312138828374416
1074	1	0	0	0	3.18339293570063
1075	1	0	0	0	2.5529359726699274
1076	0	1	0	0	3.0722224810019445
1077	0	0	1	0	5.282551098368581
1078	0	0	1	0	2.831139271846439
1079	0	0	0	1	3.588503177291159
1080	0	1	0	0	2.7958334740967237
1081	0	0	0	1	3.307052738814476
1082	1	0	0	0	3.984310174486309
1083	0	1	0	0	5.4647403013826334
1084	0	0	1	0	4.496897955197288
1085	0	0	1	0	3.890112511887305
1086	0	0	0	1	2.579879828068909
1087	1	0	0	0	4.134652123323414
1088	0	1	0	0	2.714555198164486
1089	0	0	0	1	4.479198940956831
1090	0	1	0	0	5.743500016798337
1091	0	0	0	1	4.560511081328622
1092	0	1	0	0	5.531137895834999
1093	0	0	1	0	4.026444760379788
1094	0	0	0	1	4.319763065017941
1095	0	1	0	0	3.5126081035699173
1096	0	0	1	0	3.1170004684959483
1097	0	0	0	1	5.452372963161235
1098	1	0	0	0	6.047368992537741
1099	0	1	0	0	5.523097828837784
1100	0	0	0	1	4.644461194950908
1101	1	0	0	0	4.513732325745644
1102	1	0	0	0	3.5670482423172736
1103	0	1	0	0	5.774461865255193
1104	0	0	0	1	6.006515075877335
1105	0	1	0	0	5.467934879729464
1106	0	0	0	1	6.136681860337227
1107	0	1	0	0	3.3591629196344552
1108	0	0	0	1	4.117029360856823
1109	0	1	0	0	3.753265977744715
1110	0	0	1	0	5.384233539815449
1111	0	0	1	0	3.9032182173964944
1112	0	0	0	1	5.3104044803452375
1113	0	1	0	0	5.246847615916381
1114	0	0	1	0	3.6015581196338724
1115	0	0	1	0	5.785064292532369
1116	0	0	0	1	5.324489999267153
1117	1	0	0	0	3.704158756229495
1118	0	1	0	0	5.178287466343744
1119	0	0	1	0	5.766386056577023
1120	0	0	0	1	6.328902046353405
1121	0	1	0	0	3.0134108627424867
1122	0	0	0	1	4.76096306008569
1123	0	1	0	0	3.2815307789072246
1124	0	0	0	1	4.9662032036034836
1125	1	0	0	0	3.1566757308889786
1126	1	0	0	0	5.58808980471927
1127	1	0	0	0	3.7055718128935506
1128	1	0	0	0	4.9781508037077575
1129	0	1	0	0	3.595088325837687
1130	0	0	1	0	4.636142226937303
1131	0	0	0	1	4.869940067899606
1132	1	0	0	0	5.374543102723757
1133	0	1	0	0	4.213595369304365
1134	0	0	1	0	5.1877113140741065
1135	0	0	1	0	4.33488514846046
1136	0	0	0	1	4.097214865507703
1137	0	1	0	0	3.7423191787038754
1138	0	0	0	1	7.182418286060319
1139	0	1	0	0	5.810710246046457
1140	0	0	1	0	4.310533115329598
1141	0	0	0	1	3.810303843211989
1142	0	1	0	0	2.5391427780347673
1143	0	0	1	0	5.579522628253812
1144	0	0	1	0	3.856678058168572
1145	0	0	0	1	3.4829505730421118
1146	0	1	0	0	3.663403135899633
1147	0	0	1	0	5.056846544024557
1148	0	0	0	1	5.16123314646658
1149	1	0	0	0	5.599065349045673
1150	0	1	0	0	4.0433719928166365
1151	0	0	1	0	3.1163225629504847
1152	0	0	1	0	4.689916781759779
1153	0	0	0	1	3.5240516738528127
1154	0	1	0	0	4.204168351345096
1155	0	0	0	1	6.465127959145682
1156	0	1	0	0	3.5441530344604826
1157	0	0	0	1	4.146654322554001
1158	0	1	0	0	4.388167108538454
1159	0	0	0	1	3.3793127755442023
1160	0	1	0	0	4.239096448098742
1161	0	0	0	1	5.547361367303605
1162	1	0	0	0	4.6466758919850895
1163	0	1	0	0	5.058343611806257
1164	0	0	1	0	4.313495947902331
1165	0	0	1	0	4.319251855339007
1166	0	0	1	0	2.2949732484603573
1167	0	0	0	1	3.782796642574007
1168	0	1	0	0	3.7573104356399685
1169	0	0	1	0	3.8192405211874783
1170	0	0	0	1	2.3298823529180592
1171	1	0	0	0	3.1066256567208836
1172	0	1	0	0	4.613690085297762
1173	0	0	0	1	2.596250541562959
1174	1	0	0	0	3.476862613913732
1175	1	0	0	0	4.8405432403692785
1176	1	0	0	0	5.758085578725895
1177	0	1	0	0	4.610657696461013
1178	0	0	0	1	4.12826547960843
1179	0	1	0	0	2.3763022835317615
1180	0	0	1	0	3.6227035459419543
1181	0	0	0	1	3.0491702491455954
1182	1	0	0	0	5.299477104776562
1183	1	0	0	0	4.1567589568612
1184	0	1	0	0	5.503979329405894
1185	0	0	1	0	4.551799844563481
1186	0	0	0	1	4.86077324099876
1187	0	1	0	0	5.9240293841034255
1188	0	0	0	1	3.4151889422001993
1189	1	0	0	0	6.1561386031484435
1190	0	1	0	0	3.7087233694040127
1191	0	0	0	1	5.315255505071808
1192	1	0	0	0	3.8486324167429866
1193	1	0	0	0	6.10028269581335
1194	1	0	0	0	5.294349215679056
1195	0	1	0	0	5.34507578830345
1196	0	0	1	0	4.182079225744348
1197	0	0	0	1	4.3567361554526975
1198	0	1	0	0	4.609407527795775
1199	0	0	1	0	5.836632000118226
1200	0	0	1	0	6.1234454415787605
1201	0	0	0	1	5.887887178189026
1202	0	1	0	0	3.0238816541940077
1203	0	0	1	0	3.9191054870459574
1204	0	0	1	0	5.953527178482019
1205	0	0	1	0	4.63320771721166
1206	0	0	1	0	4.228448376074579
1207	0	0	1	0	6.911378290001418
1208	0	0	0	1	5.985264040193342
1209	0	1	0	0	3.842219266987768
1210	0	0	1	0	4.330941894701619
1211	0	0	0	1	4.266715495368999
1212	0	1	0	0	3.006401414786102
1213	0	0	1	0	6.094660858436601
1214	0	0	0	1	4.15353723332684
1215	1	0	0	0	4.986415232918107
1216	0	1	0	0	4.983874452988751
1217	0	0	0	1	5.410074600096131
1218	0	1	0	0	3.2810943210603787
1219	0	0	1	0	3.835503624891426
1220	0	0	1	0	5.608456581248708
1221	0	0	0	1	4.877994783161719
1222	1	0	0	0	4.190966662459708
1223	0	1	0	0	5.2663723284645725
1224	0	0	0	1	7.054273907350918
1225	1	0	0	0	5.486684472293944
1226	0	1	0	0	5.5486144729977145
1227	0	0	1	0	4.234693553549702
1228	0	0	1	0	5.539359523803579
1229	0	0	1	0	4.028966674108271
1230	0	0	1	0	5.98594647280459
1231	0	0	1	0	3.7110783416658104
1232	0	0	1	0	4.104024920534195
1233	0	0	1	0	3.6096515674760217
1234	0	0	1	0	4.279068132408501
1235	0	0	1	0	3.274407024270698
1236	0	0	1	0	4.196931016498665
1237	0	0	0	1	3.6974263078646694
1238	0	1	0	0	3.4909051841132017
1239	0	0	0	1	4.061503837166832
1240	0	1	0	0	3.380371501197939
1241	0	0	0	1	3.764472027661248
1242	0	1	0	0	3.485233496096576
1243	0	0	0	1	4.339120332140428
1244	0	1	0	0	4.218179781902473
1245	0	0	1	0	4.461202161665611
1246	0	0	0	1	3.3161672327461216
1247	0	1	0	0	4.495023935872221
1248	0	0	1	0	2.962073160045759
1249	0	0	0	1	4.3521703474856555
1250	0	1	0	0	4.509289002879995
1251	0	0	1	0	3.437146346744539
1252	0	0	1	0	4.188231420114784
1253	0	0	0	1	3.4741036448069478
1254	1	0	0	0	3.603999936894389
1255	0	1	0	0	2.8388092180259985
1256	0	0	0	1	2.9439250779070676
1257	0	1	0	0	4.225737241666545
1258	0	0	1	0	3.415827476203297
1259	0	0	1	0	5.699202962762236
1260	0	0	1	0	3.5820406557746933
1261	0	0	1	0	4.054123415346699
1262	0	0	1	0	3.2053992189453777
1263	0	0	1	0	4.699347254330038
1264	0	0	1	0	5.373271960387461
1265	0	0	1	0	3.105188936704023
1266	0	0	1	0	3.2532545944000986
1267	0	0	1	0	3.437146346744539
1268	0	0	0	1	3.4986835471108395
1269	1	0	0	0	6.472282697556647
1270	1	0	0	0	6.518849566670684
1271	0	1	0	0	3.7178394614239427
1272	0	0	1	0	3.758722923452103
1273	0	0	1	0	4.2562103426109354
1274	0	0	1	0	4.039565007268072
1275	0	0	1	0	4.06284453634219
1276	0	0	1	0	4.776003691184456
1277	0	0	1	0	3.5019059021532937
1278	0	0	1	0	5.991913242102436
1279	0	0	1	0	6.8530866010713645
1280	0	0	0	1	2.8105119994959167
1281	0	1	0	0	2.466277342774963
1282	0	0	0	1	4.435544984580408
1283	0	1	0	0	4.68821180359025
1284	0	0	1	0	4.516346263751759
1285	0	0	1	0	4.425496414800322
1286	0	0	0	1	4.341630659281035
1287	1	0	0	0	5.615740016344107
1288	0	1	0	0	5.055335931912867
1289	0	0	0	1	4.8464794308681185
1290	1	0	0	0	4.797176835406526
1292	1	0	0	0	4.754426231891189
1293	0	1	0	0	5.695991206568827
1294	0	0	0	1	4.727000079151588
1295	1	0	0	0	5.760327685987548
1296	0	1	0	0	4.134615272197578
1297	0	0	1	0	4.828786659267234
1298	0	0	0	1	2.8419409317408957
1299	0	1	0	0	4.882589127017386
1300	0	0	1	0	5.110698014847899
1301	0	0	0	1	3.29465279336426
1302	0	1	0	0	5.2347101954376125
1303	0	0	1	0	3.214840198483277
1304	0	0	0	1	4.298620254420843
1305	1	0	0	0	3.1920814986212833
1306	0	1	0	0	3.917157712414057
1307	0	0	0	1	3.5561812873641325
1308	1	0	0	0	3.6978686847370774
1309	0	1	0	0	3.9377067998874473
1310	0	0	0	1	2.698141577810443
1311	0	1	0	0	4.188628682298382
1312	0	0	0	1	3.5226877851952145
1313	0	1	0	0	5.848951184967249
1314	0	0	1	0	2.3606705402800303
1315	0	0	0	1	4.745830481013095
1316	1	0	0	0	4.769986299291796
1317	1	0	0	0	2.709526504978878
1318	1	0	0	0	3.5952337523824105
1319	0	1	0	0	4.619943504024249
1321	0	0	1	0	6.7709678769485375
1322	0	0	1	0	5.579854010408308
1323	0	0	1	0	5.9853863671228655
1325	0	1	0	0	4.542151495420423
1326	0	0	0	1	4.114819696518516
1327	0	1	0	0	4.306088871587892
1328	0	0	1	0	4.43409088537613
1329	0	0	1	0	3.577599138905394
1330	0	0	1	0	4.966455851673241
1331	0	0	0	1	5.958119592417051
1332	0	1	0	0	3.844940374380876
1333	0	0	0	1	4.998907791803926
1334	1	0	0	0	4.7435340965219135
1335	1	0	0	0	4.462582923329954
1336	0	1	0	0	5.357020953569163
1337	0	0	0	1	3.439422729345989
1338	0	1	0	0	5.233624557667216
1339	0	0	1	0	5.210722191322465
1340	0	0	0	1	3.2629281189931794
1341	0	1	0	0	2.9393169165488935
1342	0	0	1	0	3.263093194571337
1343	0	0	1	0	5.143477607136688
1344	0	0	1	0	3.6181351955878625
1345	0	0	1	0	3.729946306741035
1346	0	0	1	0	3.606164148096383
1347	0	0	0	1	5.2770299239555065
1348	1	0	0	0	5.841552371762803
1349	1	0	0	0	3.4129702015603702
1350	1	0	0	0	3.3186745338016004
1351	0	1	0	0	2.7932860185185415
1352	0	0	1	0	5.176753811556968
1353	0	0	1	0	4.478281200160931
1354	0	0	1	0	3.8712722818621543
1355	0	0	1	0	5.032630751298989
1356	0	0	1	0	4.406471323899897
1357	0	0	1	0	3.6041124573251517
1358	0	0	1	0	4.425705244082842
1359	0	0	1	0	3.538290238370931
1360	0	0	1	0	3.136802062882452
1361	0	0	1	0	3.3985453572842594
1362	0	0	0	1	3.474052012547521
1363	0	1	0	0	4.527783672144042
1364	0	0	0	1	3.8953678944906787
1365	0	1	0	0	4.0157142977839655
1366	0	0	1	0	2.9491997471785707
1367	0	0	1	0	3.70662908022604
1368	0	0	1	0	2.665452891840583
1369	0	0	1	0	3.3738030912967862
1370	0	0	1	0	2.5658020649544904
1371	0	0	1	0	5.791766866703981
1372	0	0	1	0	4.786596962082726
1373	0	0	1	0	3.5037062930169323
1374	0	0	1	0	6.101763061674493
1375	0	0	0	1	5.8606216479796025
1376	1	0	0	0	2.8298826735507783
1377	0	1	0	0	5.150963173737527
1378	0	0	1	0	4.713678849837849
1379	0	0	0	1	4.093350812244039
1380	0	1	0	0	2.6972177057957634
1381	0	0	0	1	5.343612527308314
1382	1	0	0	0	5.735856669735803
1383	1	0	0	0	5.033659343263668
1384	0	1	0	0	3.09815155023226
1385	0	0	0	1	3.7544661828212034
1386	0	1	0	0	2.67566485294153
1387	0	0	1	0	3.2842152475888224
1388	0	0	0	1	2.9197334553501038
1389	0	1	0	0	6.36618754487686
1390	0	0	0	1	3.8166147110426003
1391	1	0	0	0	8.339160800227075
1392	0	1	0	0	5.82319462143623
1393	0	0	1	0	6.133653918214542
1394	0	0	1	0	3.1889916559823943
1395	0	0	0	1	5.043718522318194
1397	0	0	1	0	4.048450783679372
1398	0	0	1	0	2.5281688695242126
1399	0	0	1	0	2.19091242445339
1400	0	0	1	0	4.3068248492759755
1401	0	0	1	0	2.9336503283077624
1402	0	0	0	1	5.556647214801297
1403	0	1	0	0	4.269528218673662
1404	0	0	0	1	4.919293177785605
1405	0	1	0	0	6.3894827771287135
1406	0	0	0	1	5.225957199188852
1407	0	1	0	0	2.8432410850899097
1408	0	0	1	0	2.7530302291578415
1409	0	0	1	0	2.871074061854961
1410	0	0	1	0	3.7506029424469878
1411	0	0	1	0	7.093688199959003
1412	0	0	1	0	7.234822554397842
1413	0	0	1	0	6.083810401792908
1414	0	0	1	0	4.632469483033883
1415	0	0	1	0	5.076663557892051
1416	0	0	0	1	6.817817792513507
1417	0	1	0	0	4.516407707803595
1418	0	0	1	0	2.986072943226806
1419	0	0	1	0	2.8283659949918136
1420	0	0	1	0	5.225883166300561
1421	0	0	0	1	4.080042769722578
1422	0	1	0	0	3.7567859309802256
1423	0	0	1	0	4.355512463489451
1424	0	0	0	1	5.93712688691087
1425	0	1	0	0	4.207408375564817
1426	0	0	0	1	4.544511868496421
1427	0	1	0	0	6.581479964157793
1428	0	0	0	1	4.247144355939738
1429	1	0	0	0	3.7666043785796157
1430	1	0	0	0	2.8088188079743124
1431	1	0	0	0	4.409934744781789
1432	0	1	0	0	4.496707257862568
1433	0	0	0	1	6.007346825341134
1434	0	1	0	0	5.502834041820972
1435	0	0	1	0	5.793051544409124
1436	0	0	1	0	6.1744744194384875
1437	0	0	1	0	4.968103188244193
1438	0	0	0	1	3.120560090643315
1439	1	0	0	0	4.347763215101979
1440	0	1	0	0	4.452276492644909
1441	0	0	1	0	2.728268965416974
1442	0	0	1	0	4.778377179594295
1443	0	0	0	1	5.126059316635096
1444	0	1	0	0	3.3695673674507667
1445	0	0	1	0	4.279955425863146
1446	0	0	0	1	3.4847778295171623
1448	1	0	0	0	5.728534104356247
1449	0	1	0	0	2.557914395828575
1450	0	0	1	0	4.737546102023032
1451	0	0	0	1	3.766258454009708
1452	1	0	0	0	2.5226189839467996
1453	1	0	0	0	4.801525194564012
1454	0	1	0	0	4.1473413211165715
1455	0	0	0	1	4.877561650272693
1456	1	0	0	0	6.268198677848174
1457	0	1	0	0	2.0282886486724943
1458	0	0	0	1	4.050979541809361
1459	1	0	0	0	4.382196255405217
1460	0	1	0	0	4.879887306953598
1461	0	0	1	0	4.37298265520262
1462	0	0	0	1	3.7346028022993143
1463	0	1	0	0	3.8356421533084926
1464	0	0	0	1	5.4256495168335075
1465	0	1	0	0	4.5388189352656685
1466	0	0	0	1	3.6497787834159543
1467	1	0	0	0	5.838107765781842
1468	0	1	0	0	5.685418352078351
1469	0	0	1	0	4.054686050534719
1470	0	0	0	1	4.428127779772368
1471	0	1	0	0	4.18476315801036
1472	0	0	0	1	6.4879730251006755
1473	1	0	0	0	4.795083507100471
1474	1	0	0	0	4.894400184261575
1475	0	1	0	0	3.1591570961260937
1476	0	0	1	0	3.4907716363981667
1477	0	0	1	0	4.684981530109978
1478	0	0	0	1	2.8120344042100642
1479	1	0	0	0	3.9596581474111203
1480	1	0	0	0	4.175090720699924
1481	0	1	0	0	3.4889672636312343
1482	0	0	1	0	3.903135257689423
1483	0	0	1	0	4.945607901567267
1484	0	0	1	0	5.330992352312941
1485	0	0	1	0	3.872245751632769
1486	0	0	1	0	3.7088957897638535
1487	0	0	1	0	5.8540453395128935
1488	0	0	1	0	6.169542285149334
1489	0	0	1	0	4.118556901167579
1490	0	0	1	0	2.8045187111096856
1491	0	0	1	0	2.7229998122913726
1492	0	0	1	0	6.421006967971663
1493	0	0	1	0	3.6321327376841075
1494	0	0	1	0	7.226806586867406
1495	0	0	0	1	4.257936192749986
1496	0	1	0	0	2.126772851736461
1497	0	0	1	0	3.1365855893252386
1498	0	0	1	0	5.700454964034314
1499	0	0	1	0	4.134163473338516
1500	0	0	0	1	3.9957753098415245
1501	1	0	0	0	4.583393857376258
1502	1	0	0	0	3.766062079814733
1503	1	0	0	0	3.7045422546606916
1504	1	0	0	0	4.295511739324016
1505	1	0	0	0	3.009061751273817
1506	1	0	0	0	3.7770216188246883
1507	0	1	0	0	6.976859126905313
1508	0	0	1	0	7.03111065114728
1509	0	0	1	0	6.973160341302479
1510	0	0	1	0	7.417263406278965
1511	0	0	1	0	5.64784943249147
1512	0	0	0	1	6.359007053404507
1513	0	1	0	0	4.677905110637582
1514	0	0	1	0	4.871333050122862
1515	0	0	1	0	3.9149680050773177
1516	0	0	1	0	4.339237570619074
1517	0	0	1	0	5.764801115327807
1518	0	0	1	0	3.0512524995397063
1519	0	0	1	0	5.206234334638936
1520	0	0	0	1	4.2236497792002865
1521	0	1	0	0	4.2464736946351955
1522	0	0	0	1	6.104285084003843
1523	0	1	0	0	5.241298827466546
1524	0	0	1	0	3.7761924607889945
1525	0	0	1	0	3.999201627416257
1526	0	0	0	1	3.0278960881907793
1527	0	1	0	0	6.168232146751839
1528	0	0	0	1	5.820089309399065
1529	1	0	0	0	4.549562459010369
1530	0	1	0	0	4.356475714746426
1531	0	0	1	0	5.565101862540442
1532	0	0	1	0	2.531818470975089
1533	0	0	0	1	3.7300077069670348
1534	1	0	0	0	2.8928192207067065
1535	1	0	0	0	4.900286022840575
1536	1	0	0	0	3.6349922354231374
1537	1	0	0	0	3.588630328519312
1538	0	1	0	0	3.4751980493080366
1539	0	0	0	1	2.3274572485009606
1540	0	1	0	0	5.036760032255075
1541	0	0	0	1	6.050952837157718
1542	1	0	0	0	4.79930363162645
1543	1	0	0	0	3.2618276583850117
1544	0	1	0	0	4.21715444757795
1545	0	0	1	0	2.8048606143020844
1546	0	0	0	1	4.790007415692818
1547	0	1	0	0	4.117579128047306
1548	0	0	0	1	3.2911968890473924
1549	1	0	0	0	5.580621701008469
1550	0	1	0	0	5.197766192502686
1551	0	0	1	0	4.632584392280725
1552	0	0	1	0	5.875859651446562
1553	0	0	0	1	2.6279385069505232
1554	1	0	0	0	3.251891966879259
1555	0	1	0	0	5.899819980396994
1556	0	0	1	0	3.1615041196900147
1557	0	0	1	0	4.454460338333824
1558	0	0	1	0	4.882982747745516
1559	0	0	1	0	3.904236283826632
1560	0	0	1	0	4.666937276951677
1561	0	0	1	0	4.73642611619546
1562	0	0	1	0	3.3054507732446
1563	0	0	1	0	3.5127419508927273
1564	0	0	1	0	4.032063232003401
1565	0	0	0	1	3.570056986250668
1566	1	0	0	0	4.2105037567546635
1567	0	1	0	0	5.475352816600601
1568	0	0	1	0	4.584049558001117
1569	0	0	1	0	6.541915695233944
1570	0	0	1	0	4.868025063487724
1571	0	0	0	1	4.302298996423999
1572	1	0	0	0	7.012586246879668
1573	0	1	0	0	4.803694953295229
1574	0	0	0	1	6.030733504721271
1575	0	1	0	0	3.2441908927147853
1576	0	0	1	0	4.881740685233179
1577	0	0	1	0	3.844441235027801
1578	0	0	1	0	6.426843253480014
1579	0	0	1	0	3.58912758552612
1580	0	0	0	1	3.3148168880785462
1581	1	0	0	0	4.377026933894845
1582	1	0	0	0	1.8621815348593964
1583	1	0	0	0	4.35288156816592
1584	0	1	0	0	4.273640869098948
1585	0	0	1	0	3.482894509574545
1586	0	0	0	1	3.669381294688582
1587	0	1	0	0	6.673874386714719
1588	0	0	0	1	6.507235570667582
1589	0	1	0	0	5.067398768620973
1590	0	0	1	0	4.672455685343666
1591	0	0	0	1	3.430906904926491
1592	1	0	0	0	5.198635789131597
1593	1	0	0	0	3.250855111851587
1594	0	1	0	0	3.325682860160121
1595	0	0	0	1	3.8829762598448685
1596	1	0	0	0	6.150483052625367
1597	0	1	0	0	4.161660438353474
1598	0	0	1	0	5.32781580037857
1599	0	0	0	1	5.304366705014597
1600	1	0	0	0	5.343669660884403
1601	0	1	0	0	6.183080640461001
1602	0	0	1	0	6.434627564059324
1603	0	0	1	0	7.414918996162842
1604	0	0	1	0	4.964490738962189
1605	0	0	0	1	5.922827311114696
1606	0	1	0	0	5.062064121077434
1607	0	0	1	0	6.346016122120643
1608	0	0	1	0	5.8284025793618195
1609	0	0	1	0	6.607016756888721
1610	0	0	1	0	6.969693591700997
1611	0	0	1	0	6.119539858875086
1612	0	0	1	0	4.976373508165618
1613	0	0	1	0	6.047368992537741
1614	0	0	1	0	6.373652461606623
1615	0	0	1	0	7.647581623387798
1616	0	0	1	0	6.4077294897065284
1617	0	0	1	0	7.164366019268332
1618	0	0	1	0	4.849163219820852
1619	0	0	1	0	5.3616371611492735
1620	0	0	1	0	6.661334860916489
1621	0	0	0	1	8.206503944675955
1622	0	1	0	0	4.792367530144212
1623	0	0	1	0	6.321342961397993
1624	0	0	0	1	3.7175749597855337
1625	0	1	0	0	2.8027854137999397
1626	0	0	1	0	4.928975259842405
1627	0	0	0	1	3.6164883193846094
1628	1	0	0	0	2.6270687292389496
1629	0	1	0	0	3.362244166189386
1630	0	0	1	0	6.259484997456751
1631	0	0	1	0	5.225008508215987
1632	0	0	0	1	5.485494060857921
1633	1	0	0	0	5.238536248315897
1634	1	0	0	0	4.201928054092459
1635	0	1	0	0	6.138237356487959
1636	0	0	0	1	6.630355619832407
1637	1	0	0	0	5.77115398393083
1638	1	0	0	0	5.995122045360833
1639	1	0	0	0	3.7936573276161876
1640	1	0	0	0	5.177250954630136
1641	0	1	0	0	3.0419921272285793
1642	0	0	0	1	6.230408409179826
1643	1	0	0	0	5.021750398777156
