# Supplementary material for: Bioinformatic Assessment of Factors Affecting the Correlation between Protein Abundance and Elongation Efficiency in Prokaryotes
Source: Int J Mol Sci. 2022 Oct 9;23(19):11996. doi: 10.3390/ijms231911996 (PMC9570070; doi:10.3390/ijms231911996)
Supplement: Supplementary file 1 [file ijms-23-11996-s001.zip › EloE/output_folder/Campylobacter_jejuni_subsp._jejuni_NCTC_11168_192222/campylobacter jejuni subsp. jejuni nctc 11168 = atcc 700819_ribpos.txt]

Positions of ribosomal genes campylobacter jejuni subsp. jejuni nctc 11168 = atcc 700819
1	2	4	5	6	13	15	28	31	35	43	63	74	92	110	117	120	127	170	175	207	209	219	239	241	277	295	345	386	402	505	515	554	562	595	601	630	644	650	663	670	831	957	1091	1097	1110	1141	1208	1233	1279	1308	1355	1564	
243	382	694	781	823	892	1019	1068	1074	1113	1178	1183	1196	1198	1209	1219	1224	1238	1245	1255	1322	1333	1366	1411	1418	1442	1472	1473	1486	1491	1504	1534	1537	1540	1542	1545	1547	1554	1574	1579	1593	1594	1595	1597	1602	1607	1608	1610	1614	1616	1617	1619	1623	
2	3	14	27	40	83	103	106	138	147	174	183	191	199	209	225	295	311	331	338	343	345	362	374	383	446	479	509	628	682	686	687	718	776	818	820	891	910	954	978	1076	1087	1088	1114	1210	1243	1252	1271	1412	1421	1524	1581	1616	
5	21	49	70	81	92	184	211	214	228	289	480	498	739	785	916	1014	1016	1093	1152	1189	1217	1224	1226	1313	1330	1375	1385	1390	1410	1414	1423	1427	1443	1461	1462	1473	1482	1510	1512	1519	1522	1528	1539	1558	1559	1567	1577	1579	1585	1605	1608	1622	
1	4	14	20	21	42	65	70	74	86	87	90	114	138	139	148	152	153	208	218	221	234	253	259	294	319	329	397	402	415	417	426	438	513	546	567	603	614	646	660	677	759	767	814	843	891	907	1008	1059	1087	1095	1190	1254	
