# Supplementary material for: Bioinformatic Assessment of Factors Affecting the Correlation between Protein Abundance and Elongation Efficiency in Prokaryotes
Source: Int J Mol Sci. 2022 Oct 9;23(19):11996. doi: 10.3390/ijms231911996 (PMC9570070; doi:10.3390/ijms231911996)
Supplement: Supplementary file 1 [file ijms-23-11996-s001.zip › EloE/output_folder/Deinococcus_deserti_VCD115_546414/deinococcus deserti vcd115_all.txt]

Index = 1
#	Number	EEI	locus_tag	Name	Prot	Note
1	3026	1,0000e+00	Deide_19262	-	Hypothetical protein	null
2	3148	1,0380e+00	Deide_20313	-	Hypothetical protein; putative membrane protein	null
3	2321	1,1689e+00	Deide_13062	-	Hypothetical protein	null
4	1797	1,1977e+00	Deide_08481	-	putative lipase, precursor	null
5	2872	1,2071e+00	Deide_17829	-	Hypothetical protein	null
6	2317	1,2283e+00	Deide_13051	-	Hypothetical protein	null
7	2870	1,2293e+00	Deide_17831	-	Hypothetical protein, precursor	null
8	3025	1,2426e+00	Deide_19261	-	putative amidase	null
9	1926	1,2467e+00	Deide_09671	-	conserved hypothetical protein, precursor	null
10	1578	1,2542e+00	Deide_06521	-	putative SIR2-like domain protein	null
11	1582	1,2611e+00	Deide_06561	-	conserved hypothetical protein; putative membrane	null
12	2871	1,2782e+00	Deide_17828	-	Hypothetical protein	null
13	3142	1,2788e+00	Deide_20273	-	putative glycosyltransferase	null
14	2865	1,2804e+00	Deide_17832	-	Hypothetical protein	null
15	147	1,2833e+00	DEIDE_RS19195	-	hypothetical protein	Derived by automated computational analysis using
16	2866	1,2912e+00	Deide_17822	-	Hypothetical protein	null
17	2083	1,3094e+00	Deide_11051	-	Hypothetical protein	null
18	1581	1,3254e+00	Deide_06551	-	Hypothetical protein	null
19	1169	1,3492e+00	Deide_02841	-	putative DNA methylase	null
20	3209	1,3567e+00	Deide_20842	-	Hypothetical protein, precursor	nonfunctional transposase (degenerated IS - IS5
21	14	1,3812e+00	DEIDE_RS13520	-	hypothetical protein	Derived by automated computational analysis using
22	2286	1,4000e+00	Deide_12771	-	conserved hypothetical protein, precursor	null
23	1158	1,4424e+00	Deide_02773	-	Hypothetical protein	null
24	1682	1,4490e+00	Deide_07474	-	hypothetical protein	null
25	2867	1,4544e+00	Deide_17823	-	Hypothetical protein	nonfunctional hypothetical protein
26	2864	1,4572e+00	Deide_17821	-	Hypothetical protein	null
27	878	1,4580e+00	Deide_00132	-	Hypothetical protein	null
28	69	1,4647e+00	DEIDE_RS19145	-	zinc ribbon domain-containing protein	Derived by automated computational analysis using
29	3149	1,4754e+00	Deide_20314	-	putative polysaccharide biosynthesis protein;	null
30	877	1,4909e+00	Deide_00133	-	Hypothetical protein	null
31	1572	1,4997e+00	Deide_06491	-	hypothetical protein	null
32	113	1,5012e+00	DEIDE_RS19165	-	hypothetical protein	Derived by automated computational analysis using
33	237	1,5041e+00	DEIDE_RS19245	-	hypothetical protein	Derived by automated computational analysis using
34	127	1,5285e+00	DEIDE_RS19170	-	hypothetical protein	Derived by automated computational analysis using
35	1068	1,5308e+00	Deide_01892	-	hypothetical protein	nonfunctional transcriptional regulator, Rrf2
36	2105	1,5328e+00	Deide_11206	-	hypothetical protein	null
37	213	1,5379e+00	DEIDE_RS19240	-	hypothetical protein	Derived by automated computational analysis using
38	3309	1,5383e+00	Deide_21851	-	hypothetical protein	null
39	2868	1,5389e+00	Deide_17825	-	putative Mrr restriction endonuclease	null
40	542	1,5414e+00	DEIDE_RS16155	-	hypothetical protein	Derived by automated computational analysis using
41	3146	1,5415e+00	Deide_20311	-	putative glycosyl transferase	null
42	178	1,5425e+00	DEIDE_RS18695	-	diguanylate cyclase	Derived by automated computational analysis using
43	1019	1,5427e+00	Deide_01433	-	Hypothetical protein	null
44	2322	1,5528e+00	Deide_13063	-	Hypothetical protein, precursor	null
45	2869	1,5547e+00	Deide_17826	-	putative resolvase, N terminal domain (putative	null
46	2588	1,5603e+00	Deide_15292	-	Hypothetical protein	null
47	1370	1,5792e+00	Deide_04652	-	Hypothetical protein, precursor	null
48	2225	1,5817e+00	Deide_12251	-	Hypothetical protein	null
49	1173	1,5858e+00	Deide_02852	-	Hypothetical protein; putative membrane protein	null
50	745	1,6064e+00	DEIDE_RS17205	-	response regulator	Derived by automated computational analysis using
51	3147	1,6185e+00	Deide_20312	-	putative glycosyl transferase	null
52	850	1,6203e+00	DEIDE_RS17770	-	metal-dependent transcriptional regulator	Derived by automated computational analysis using
53	559	1,6230e+00	DEIDE_RS16235	-	hypothetical protein	Derived by automated computational analysis using
54	816	1,6249e+00	DEIDE_RS17580	-	winged helix-turn-helix transcriptional	Derived by automated computational analysis using
55	3140	1,6316e+00	Deide_20271	capM	putative capsular polysaccharide synthesis enzyme	null
56	511	1,6316e+00	DEIDE_RS19275	-	hypothetical protein	Derived by automated computational analysis using
57	1569	1,6355e+00	Deide_06472	-	hypothetical protein	null
58	2315	1,6360e+00	Deide_13041	-	Hypothetical protein	null
59	233	1,6362e+00	DEIDE_RS18720	-	efflux RND transporter permease subunit	Derived by automated computational analysis using
60	591	1,6441e+00	DEIDE_RS16415	-	SMI1/KNR4 family protein	Derived by automated computational analysis using
61	3048	1,6477e+00	Deide_19454	-	putative pilus assembly protein	null
62	1528	1,6544e+00	Deide_06111	-	hypothetical protein	null
63	2101	1,6599e+00	Deide_11191	-	Hypothetical protein, precursor	null
64	243	1,6620e+00	DEIDE_RS14650	-	hypothetical protein	Derived by automated computational analysis using
65	241	1,6664e+00	DEIDE_RS14640	-	hypothetical protein	Derived by automated computational analysis using
66	637	1,6730e+00	DEIDE_RS18845	-	DUF4345 family protein	Derived by automated computational analysis using
67	1174	1,6731e+00	Deide_02853	-	Hypothetical protein	candidate tRNA-Lys
68	134	1,6754e+00	DEIDE_RS18640	-	FAD-dependent monooxygenase	Derived by automated computational analysis using
69	2326	1,6759e+00	Deide_13066	-	Hypothetical protein, precursor	null
70	1568	1,6770e+00	Deide_06471	-	Hypothetical protein	null
71	2998	1,6807e+00	Deide_19055	-	hypothetical protein	null
72	3047	1,6819e+00	Deide_19453	-	putative pilus assembly protein	null
73	1611	1,6846e+00	Deide_06801	-	Hypothetical protein	null
74	3161	1,6857e+00	Deide_20411	-	hypothetical protein	null
75	2046	1,6886e+00	Deide_10725	-	hypothetical protein	null
76	3150	1,6938e+00	Deide_20315	-	putative dTDP-4-dehydrorhamnose 3,5-epimerase	null
77	2318	1,6989e+00	Deide_13052	-	hypothetical protein	null
78	854	1,7040e+00	DEIDE_RS17790	-	copper chaperone Copz family protein	Derived by automated computational analysis using
79	805	1,7058e+00	DEIDE_RS17520	-	TetR/AcrR family transcriptional regulator	Derived by automated computational analysis using
80	822	1,7176e+00	DEIDE_RS18915	-	TetR/AcrR family transcriptional regulator	Derived by automated computational analysis using
81	3153	1,7186e+00	Deide_20321	-	putative tyrosine kinase	nonfunctional transposase (degenerated IS - IS982
82	1520	1,7188e+00	Deide_06041	-	Hypothetical protein	null
83	3041	1,7248e+00	Deide_19425	-	conserved cysteine-rich protein of unknown	null
84	2056	1,7315e+00	Deide_10792	-	putative transcriptional regulator, TetR family	null
85	1401	1,7328e+00	Deide_04931	-	conserved hypothetical protein; putative membrane	null
86	2809	1,7357e+00	Deide_17333	-	hypothetical protein, precursor	candidate tRNA-Val
87	768	1,7360e+00	DEIDE_RS17315	-	hypothetical protein	Derived by automated computational analysis using
88	1369	1,7360e+00	Deide_04651	-	Hypothetical protein	null
89	639	1,7363e+00	DEIDE_RS19315	-	hypothetical protein	Derived by automated computational analysis using
90	545	1,7401e+00	DEIDE_RS16170	-	antibiotic biosynthesis monooxygenase	Derived by automated computational analysis using
91	823	1,7405e+00	DEIDE_RS17615	-	NAD(P)H-dependent oxidoreductase	Derived by automated computational analysis using
92	756	1,7423e+00	DEIDE_RS17260	-	IS982-like element ISDds4 family transposase	Derived by automated computational analysis using
93	1613	1,7445e+00	Deide_06812	-	hypothetical protein	null
94	763	1,7452e+00	DEIDE_RS17290	-	hypothetical protein	Derived by automated computational analysis using
95	568	1,7472e+00	DEIDE_RS16295	-	phospholipase	Derived by automated computational analysis using
96	1187	1,7473e+00	Deide_02971	-	hypothetical protein	null
97	769	1,7503e+00	DEIDE_RS19340	-	hypothetical protein	Derived by automated computational analysis using
98	54	1,7529e+00	DEIDE_RS19140	-	hypothetical protein	Derived by automated computational analysis using
99	339	1,7573e+00	DEIDE_RS15130	-	hypothetical protein	Derived by automated computational analysis using
100	856	1,7590e+00	DEIDE_RS17800	-	hypothetical protein	Derived by automated computational analysis using
101	767	1,7601e+00	DEIDE_RS17310	-	FeoA domain-containing protein	Derived by automated computational analysis using
102	837	1,7687e+00	DEIDE_RS17700	-	DeoR/GlpR transcriptional regulator	Derived by automated computational analysis using
103	758	1,7712e+00	DEIDE_RS19335	-	HAD hydrolase family protein	Derived by automated computational analysis using
104	1584	1,7714e+00	Deide_06571	-	putative prepilin-like protein, precursor	null
105	457	1,7731e+00	DEIDE_RS15735	-	hypothetical protein	Derived by automated computational analysis using
106	761	1,7769e+00	DEIDE_RS17280	-	hypothetical protein	Derived by automated computational analysis using
107	937	1,7812e+00	Deide_00692	-	hypothetical protein	null
108	1119	1,7842e+00	Deide_02401	-	hypothetical protein	null
109	2575	1,7843e+00	Deide_15203	-	Hypothetical protein; putative membrane protein	null
110	2247	1,7901e+00	Deide_12421	-	hypothetical protein, precursor	null
111	3136	1,7904e+00	Deide_20251	-	putative O-Antigen polymerase; putative membrane	null
112	239	1,7936e+00	DEIDE_RS14630	-	hypothetical protein	Derived by automated computational analysis using
113	74	1,7958e+00	DEIDE_RS18570	-	arabinan endo-1,5-alpha-L-arabinosidase	Derived by automated computational analysis using
114	2047	1,8027e+00	Deide_10721	-	putative transposase	ISDds8 - IS630 family member
115	2248	1,8102e+00	Deide_12422	-	hypothetical protein	null
116	495	1,8110e+00	DEIDE_RS18755	-	hypothetical protein	Derived by automated computational analysis using
117	2084	1,8158e+00	Deide_11052	-	putative Preprotein translocase SecG subunit	null
118	1941	1,8171e+00	Deide_09801	-	putative phosphoprotein phosphatase	null
119	83	1,8173e+00	DEIDE_RS13860	-	hypothetical protein	Derived by automated computational analysis using
120	240	1,8175e+00	DEIDE_RS14635	-	MarR family transcriptional regulator	Derived by automated computational analysis using
121	263	1,8191e+00	DEIDE_RS18730	-	ParB/RepB/Spo0J family partition protein	Derived by automated computational analysis using
122	3207	1,8194e+00	Deide_20821	-	hypothetical protein	null
123	635	1,8198e+00	DEIDE_RS18265	-	barstar family protein	Derived by automated computational analysis using
124	1332	1,8208e+00	Deide_04340	-	Hypothetical protein	null
125	1276	1,8237e+00	Deide_03831	-	Hypothetical protein	null
126	857	1,8286e+00	DEIDE_RS17805	-	hypothetical protein	Derived by automated computational analysis using
127	881	1,8289e+00	Deide_00143	-	putative Transcriptional regulator, CarD family	null
128	2827	1,8313e+00	Deide_17501	-	Conserved hypothetical protein; putative membrane	null
129	3310	1,8332e+00	Deide_21853	-	Hypothetical protein	null
130	2499	1,8363e+00	Deide_14521	-	putative Diguanylate cyclase (GGDEF domain)	null
131	2763	1,8373e+00	Deide_16878	-	hypothetical protein	null
132	1476	1,8429e+00	Deide_05654	-	hypothetical protein	candidate tRNA-Asn
133	801	1,8431e+00	DEIDE_RS17500	-	hypothetical protein	Derived by automated computational analysis using
134	180	1,8441e+00	DEIDE_RS14320	-	glycerophosphoryl diester phosphodiesterase	Derived by automated computational analysis using
135	2329	1,8446e+00	Deide_13071	-	Hypothetical protein	null
136	1669	1,8493e+00	Deide_07352	-	hypothetical protein	null
137	610	1,8497e+00	DEIDE_RS16520	-	ABC transporter substrate-binding protein	Derived by automated computational analysis using
138	427	1,8522e+00	DEIDE_RS15580	-	hypothetical protein	Derived by automated computational analysis using
139	2015	1,8535e+00	Deide_10431	-	conserved hypothetical protein; putative membrane	null
140	649	1,8564e+00	DEIDE_RS16720	-	hypothetical protein	Derived by automated computational analysis using
141	129	1,8564e+00	DEIDE_RS14085	-	GNAT family N-acetyltransferase	Derived by automated computational analysis using
142	520	1,8589e+00	DEIDE_RS16045	-	hypothetical protein	Derived by automated computational analysis using
143	2331	1,8621e+00	Deide_13073	-	hypothetical protein	null
144	2211	1,8669e+00	Deide_12121	-	hypothetical protein	null
145	1646	1,8690e+00	Deide_07131	-	conserved hypothetical protein; putative membrane	null
146	2573	1,8710e+00	Deide_15201	-	putative Transcriptional regulator, PadR-like	null
147	561	1,8720e+00	DEIDE_RS16245	-	hypothetical protein	Derived by automated computational analysis using
148	124	1,8727e+00	DEIDE_RS14060	-	rhodanese-like domain-containing protein	Derived by automated computational analysis using
149	3045	1,8738e+00	Deide_19451	-	Hypothetical protein	null
150	3137	1,8752e+00	Deide_20252	-	Hypothetical protein	null
151	148	1,8758e+00	DEIDE_RS19200	-	hypothetical protein	Derived by automated computational analysis using
152	815	1,8763e+00	DEIDE_RS17575	-	IS982-like element ISDds5 family transposase	Derived by automated computational analysis using
153	592	1,8795e+00	DEIDE_RS16420	-	IS701-like element ISDds6 family transposase	Derived by automated computational analysis using
154	1586	1,8870e+00	Deide_06581	-	putative prepilin-like protein, precursor	null
155	1127	1,8890e+00	Deide_02488	-	hypothetical protein	null
156	2862	1,8948e+00	Deide_17801	-	Hypothetical protein	nonfunctional hypothetical protein
157	1364	1,8957e+00	Deide_04613	-	putative Short-chain dehydrogenase	candidate tRNA-Leu
158	1283	1,8987e+00	Deide_03875	-	hypothetical protein	null
159	2621	1,9016e+00	Deide_15571	-	hypothetical protein	null
160	3183	1,9017e+00	Deide_20612	tgt	putative queuine tRNA-ribosyltransferase	candidate tRNA-Gly
161	686	1,9021e+00	DEIDE_RS19330	-	hypothetical protein	Derived by automated computational analysis using
162	623	1,9031e+00	DEIDE_RS18815	-	transposase	Derived by automated computational analysis using
163	1576	1,9051e+00	Deide_06511	-	Hypothetical protein	null
164	3151	1,9056e+00	Deide_20316	rmlA	putative glucose-1-phosphate	null
165	2330	1,9059e+00	Deide_13072	-	hypothetical protein	null
166	2338	1,9094e+00	Deide_13101	-	Hypothetical protein	null
167	172	1,9125e+00	DEIDE_RS14280	-	response regulator	Derived by automated computational analysis using
168	3258	1,9126e+00	Deide_21341	-	hypothetical protein	null
169	862	1,9133e+00	DEIDE_RS17830	-	hypothetical protein	Derived by automated computational analysis using
170	1157	1,9246e+00	Deide_02771	-	putative prepilin-like protein, precursor	candidate tRNA-Ser
171	103	1,9252e+00	DEIDE_RS19160	-	hypothetical protein	Derived by automated computational analysis using
172	858	1,9269e+00	DEIDE_RS19345	-	hypothetical protein	Derived by automated computational analysis using
173	92	1,9290e+00	DEIDE_RS13905	-	hypothetical protein	Derived by automated computational analysis using
174	2582	1,9321e+00	Deide_15253	-	conserved hypothetical protein, precursor	null
175	879	1,9322e+00	Deide_00131	-	putative Serine/threonine protein kinase	null
176	400	1,9347e+00	DEIDE_RS15450	-	hypothetical protein	Derived by automated computational analysis using
177	1159	1,9356e+00	Deide_02774	-	Hypothetical protein	null
178	2720	1,9356e+00	Deide_16485	-	Hypothetical protein	null
179	2861	1,9376e+00	Deide_17805	-	hypothetical protein	null
180	1573	1,9401e+00	Deide_06492	-	hypothetical protein	null
181	621	1,9404e+00	DEIDE_RS18260	-	proline iminopeptidase-family hydrolase	Derived by automated computational analysis using
182	1163	1,9415e+00	Deide_02802	-	hypothetical protein	null
183	34	1,9457e+00	DEIDE_RS19130	-	hypothetical protein	Derived by automated computational analysis using
184	1409	1,9457e+00	Deide_05001	-	conserved hypothetical protein, precursor	null
185	1585	1,9479e+00	Deide_06580	-	putative type II secretion system protein,	null
186	250	1,9498e+00	DEIDE_RS14685	-	hypothetical protein	Derived by automated computational analysis using
187	3	1,9503e+00	DEIDE_RS18110	-	hypothetical protein	Derived by automated computational analysis using
188	2702	1,9505e+00	Deide_16340	-	hypothetical protein	null
189	787	1,9512e+00	DEIDE_RS17425	-	MurR/RpiR family transcriptional regulator	Derived by automated computational analysis using
190	236	1,9519e+00	DEIDE_RS14615	-	DUF3179 domain-containing protein	Derived by automated computational analysis using
191	2343	1,9524e+00	Deide_13141	-	putative ribonuclease SA	null
192	102	1,9540e+00	DEIDE_RS13955	-	hypothetical protein	Derived by automated computational analysis using
193	543	1,9578e+00	DEIDE_RS16160	-	D-aminoacylase	Derived by automated computational analysis using
194	123	1,9584e+00	DEIDE_RS14055	-	hypothetical protein	Derived by automated computational analysis using
195	2208	1,9584e+00	Deide_12102	-	putative hydrolase or acyltransferase	null
196	1691	1,9588e+00	Deide_07533	-	hypothetical protein	null
197	1560	1,9616e+00	Deide_06409	-	putative Threonine--tRNA ligase gene leader	null
198	2108	1,9622e+00	Deide_11211	-	Hypothetical protein; putative membrane protein	null
199	500	1,9626e+00	DEIDE_RS19270	-	hypothetical protein	Derived by automated computational analysis using
200	3389	1,9632e+00	Deide_22600	-	hypothetical protein	null
201	244	1,9711e+00	DEIDE_RS14655	-	universal stress protein	Derived by automated computational analysis using
202	554	1,9735e+00	DEIDE_RS16215	-	DMT family transporter	Derived by automated computational analysis using
203	11	1,9742e+00	DEIDE_RS13490	-	hypothetical protein	Derived by automated computational analysis using
204	498	1,9771e+00	DEIDE_RS18230	-	hypothetical protein	Derived by automated computational analysis using
205	126	1,9787e+00	DEIDE_RS14070	-	peptidoglycan DD-metalloendopeptidase family	Derived by automated computational analysis using
206	2458	1,9790e+00	Deide_14190	-	Hypothetical protein	null
207	1447	1,9805e+00	Deide_05371	-	putative competence protein ComF	null
208	1121	1,9830e+00	Deide_02421	-	Hypothetical protein	null
209	3189	1,9837e+00	Deide_20645	-	hypothetical protein	null
210	218	1,9860e+00	DEIDE_RS14520	-	hypothetical protein	Derived by automated computational analysis using
211	666	1,9876e+00	DEIDE_RS16805	-	tyrosine-type recombinase/integrase	Derived by automated computational analysis using
212	2193	1,9881e+00	Deide_11971	-	putative response regulator, cheY	nonfunctional response regulator, CheY
213	3008	1,9892e+00	Deide_19131	-	Conserved hypothetical protein; putative membrane	null
214	140	1,9916e+00	DEIDE_RS14135	-	hypothetical protein	Derived by automated computational analysis using
215	3447	1,9919e+00	Deide_23135	-	hypothetical protein	null
216	23	1,9927e+00	DEIDE_RS13565	-	plasmid pRiA4b ORF-3 family protein	Derived by automated computational analysis using
217	2007	1,9942e+00	Deide_10375	-	hypothetical protein	null
218	1154	1,9952e+00	Deide_02768	-	hypothetical protein	null
219	608	1,9957e+00	DEIDE_RS16505	-	succinylglutamate desuccinylase/aspartoacylase	Derived by automated computational analysis using
220	851	1,9958e+00	DEIDE_RS17775	-	DoxX family membrane protein	Derived by automated computational analysis using
221	999	1,9980e+00	Deide_01258	-	hypothetical protein	null
222	1900	1,9981e+00	Deide_09420	-	putative RNA polymerase sigma factor	null
223	1156	1,9987e+00	Deide_02775	-	putative prepilin-like protein, precursor	null
224	773	2,0022e+00	DEIDE_RS17335	-	glycoside hydrolase family 16 protein	Derived by automated computational analysis using
225	262	2,0032e+00	DEIDE_RS14745	-	ParA family protein	Derived by automated computational analysis using
226	935	2,0040e+00	Deide_00693	-	putative SH3 domain and Excalibur calcium-binding	null
227	3464	2,0044e+00	Deide_23291	-	putative peroxiredoxin family protein	null
228	583	2,0064e+00	DEIDE_RS16380	-	GntR family transcriptional regulator	Derived by automated computational analysis using
229	1006	2,0074e+00	Deide_01310	-	putative Polyphosphate kinase 2 family protein	nonfunctional hypothetical protein
230	1495	2,0086e+00	Deide_05821	-	Hypothetical protein	null
231	12	2,0144e+00	DEIDE_RS13510	-	EAL domain-containing protein	Derived by automated computational analysis using
232	589	2,0153e+00	DEIDE_RS19300	-	helix-turn-helix domain-containing protein	Derived by automated computational analysis using
233	215	2,0162e+00	DEIDE_RS14505	-	hypothetical protein	Derived by automated computational analysis using
234	2701	2,0168e+00	Deide_16330	-	Hypothetical protein	null
235	532	2,0175e+00	DEIDE_RS16105	-	class I SAM-dependent methyltransferase	Derived by automated computational analysis using
236	182	2,0183e+00	DEIDE_RS14335	-	trypsin-like peptidase domain-containing protein	Derived by automated computational analysis using
237	84	2,0207e+00	DEIDE_RS13865	-	suppressor of fused domain protein	Derived by automated computational analysis using
238	2320	2,0219e+00	Deide_13061	-	Hypothetical protein	null
239	843	2,0228e+00	DEIDE_RS17735	-	NAD(P)-dependent oxidoreductase	Derived by automated computational analysis using
240	814	2,0244e+00	DEIDE_RS17570	-	hypothetical protein	Derived by automated computational analysis using
241	64	2,0248e+00	DEIDE_RS13770	-	response regulator transcription factor	Derived by automated computational analysis using
242	2932	2,0265e+00	Deide_18401	-	hypothetical protein	null
243	2445	2,0270e+00	Deide_14071	-	hypothetical protein	null
244	534	2,0285e+00	DEIDE_RS16115	-	GntR family transcriptional regulator	Derived by automated computational analysis using
245	1387	2,0331e+00	Deide_04802	-	hypothetical protein	null
246	260	2,0377e+00	DEIDE_RS14735	-	hypothetical protein	Derived by automated computational analysis using
247	242	2,0379e+00	DEIDE_RS14645	-	sensor domain-containing diguanylate cyclase	Derived by automated computational analysis using
248	651	2,0384e+00	DEIDE_RS16725	-	DUF4242 domain-containing protein	Derived by automated computational analysis using
249	66	2,0406e+00	DEIDE_RS18130	-	hypothetical protein	Derived by automated computational analysis using
250	169	2,0460e+00	DEIDE_RS14270	-	IclR family transcriptional regulator	Derived by automated computational analysis using
251	794	2,0462e+00	DEIDE_RS17465	-	sensory rhodopsin transducer	Derived by automated computational analysis using
252	418	2,0499e+00	DEIDE_RS15535	-	WGxxGxxG-CTERM domain-containing protein	Derived by automated computational analysis using
253	2631	2,0529e+00	Deide_15680	-	Hypothetical protein; putative membrane protein	null
254	3046	2,0553e+00	Deide_19452	-	putative pilus assembly protein	null
255	656	2,0553e+00	DEIDE_RS16750	-	SIS domain-containing protein	Derived by automated computational analysis using
256	724	2,0554e+00	DEIDE_RS17085	-	metallophosphoesterase	Derived by automated computational analysis using
257	2216	2,0561e+00	Deide_12170	-	putative Metallo-beta-lactamase superfamily	null
258	2123	2,0565e+00	Deide_11331	-	conserved hypothetical protein; putative membrane	null
259	2574	2,0581e+00	Deide_15202	-	Hypothetical protein; putative membrane protein	null
260	2474	2,0588e+00	Deide_14301	-	hypothetical protein	null
261	1246	2,0622e+00	Deide_03530	-	putative PAP2 superfamily membrane-associated	nonfunctional amino acid ligase of ATP-grasp
262	313	2,0639e+00	DEIDE_RS15000	-	hypothetical protein	Derived by automated computational analysis using
263	784	2,0655e+00	DEIDE_RS17400	-	hypothetical protein	Derived by automated computational analysis using
264	1024	2,0669e+00	Deide_01461	-	putative adenylate/guanylate cyclase	null
265	1244	2,0675e+00	Deide_03510	-	Hypothetical protein	null
266	3381	2,0676e+00	Deide_22532	-	hypothetical protein	null
267	2150	2,0683e+00	Deide_11581	-	putative carboxylesterase (hydrolase)	null
268	3141	2,0691e+00	Deide_20272	-	putative nucleoside-diphosphate-sugar epimerase	null
269	1936	2,0692e+00	Deide_09760	-	putative D-tyrosyl-tRNA(Tyr) deacylase	null
270	1170	2,0697e+00	Deide_02842	-	putative Type II site-specific deoxyribonuclease	null
271	45	2,0706e+00	DEIDE_RS13670	-	hypothetical protein	Derived by automated computational analysis using
272	567	2,0718e+00	DEIDE_RS16290	-	DinB family protein	Derived by automated computational analysis using
273	636	2,0726e+00	DEIDE_RS16650	-	hypothetical protein	Derived by automated computational analysis using
274	513	2,0731e+00	DEIDE_RS16010	-	DinB family protein	Derived by automated computational analysis using
275	2999	2,0758e+00	Deide_19052	-	hypothetical protein	null
276	1164	2,0768e+00	Deide_02801	-	putative transposase	orfB of ISDds1 - IS3 family member
277	540	2,0769e+00	DEIDE_RS16145	-	hypothetical protein	Derived by automated computational analysis using
278	146	2,0776e+00	DEIDE_RS14165	-	right-handed parallel beta-helix	Derived by automated computational analysis using
279	741	2,0824e+00	DEIDE_RS17180	-	hypothetical protein	Derived by automated computational analysis using
280	408	2,0832e+00	DEIDE_RS19260	-	EAL domain-containing protein	Derived by automated computational analysis using
281	806	2,0834e+00	DEIDE_RS17525	-	DUF4386 domain-containing protein	Derived by automated computational analysis using
282	1128	2,0843e+00	Deide_02500	-	Conserved hypothetical protein, precursor	null
283	2005	2,0851e+00	Deide_10362	-	conserved hypothetical protein, precursor	null
284	2104	2,0863e+00	Deide_11201	-	hypothetical protein	null
285	144	2,0879e+00	DEIDE_RS14155	-	hypothetical protein	Derived by automated computational analysis using
286	179	2,0880e+00	DEIDE_RS14315	-	RecQ family ATP-dependent DNA helicase	Derived by automated computational analysis using
287	3152	2,0883e+00	Deide_20317	-	putative dTDP-glucose 4,6-dehydratase	null
288	2683	2,0901e+00	Deide_16161	-	Hypothetical protein, precursor	null
289	632	2,0902e+00	DEIDE_RS16630	-	hypothetical protein	Derived by automated computational analysis using
290	2523	2,0913e+00	Deide_14741	-	putative Transcriptional regulator, ArsR family	null
291	362	2,0918e+00	DEIDE_RS15255	-	IS3-like element ISDds1 family transposase	programmed frameshift; Derived by automated
292	3180	2,0920e+00	Deide_20591	-	putative tetrahydrofolate synthase	null
293	8	2,0924e+00	DEIDE_RS13475	-	replication initiator protein A	Derived by automated computational analysis using
294	174	2,0930e+00	DEIDE_RS14290	-	hypothetical protein	Derived by automated computational analysis using
295	346	2,0936e+00	DEIDE_RS15170	-	IS3-like element ISDds1 family transposase	programmed frameshift; Derived by automated
296	47	2,0936e+00	DEIDE_RS13685	-	IS3-like element ISDds1 family transposase	programmed frameshift; Derived by automated
297	238	2,0942e+00	DEIDE_RS18725	-	IS5-like element ISDds9 family transposase	programmed frameshift; Derived by automated
298	2166	2,0946e+00	Deide_11736	-	hypothetical protein	null
299	435	2,0958e+00	DEIDE_RS15620	-	hypothetical protein	Derived by automated computational analysis using
300	2566	2,0991e+00	Deide_15148	-	hypothetical protein	null
301	611	2,1022e+00	DEIDE_RS19305	-	hypothetical protein	Derived by automated computational analysis using
302	1761	2,1034e+00	Deide_08161	-	hypothetical protein	null
303	216	2,1045e+00	DEIDE_RS14510	aqpZ	aquaporin Z	Derived by automated computational analysis using
304	119	2,1047e+00	DEIDE_RS14035	-	MarR family transcriptional regulator	Derived by automated computational analysis using
305	2479	2,1064e+00	Deide_14341	-	hypothetical protein	null
306	125	2,1070e+00	DEIDE_RS14065	-	DM13 domain-containing protein	Derived by automated computational analysis using
307	650	2,1079e+00	DEIDE_RS19320	-	hypothetical protein	Derived by automated computational analysis using
308	551	2,1095e+00	DEIDE_RS16200	-	universal stress protein	Derived by automated computational analysis using
309	2758	2,1095e+00	Deide_16851	-	putative transposase	orfB of ISDds1 - IS3 family member
310	2863	2,1119e+00	Deide_17820	-	putative serine recombinase family, catalytic	null
311	70	2,1123e+00	DEIDE_RS13795	-	hypothetical protein	Derived by automated computational analysis using
312	1350	2,1133e+00	Deide_04493	-	hypothetical protein	nonfunctional hypothetical protein
313	1160	2,1140e+00	Deide_02780	-	Hypothetical protein	null
314	2888	2,1142e+00	Deide_17971	-	hypothetical protein	null
315	813	2,1155e+00	DEIDE_RS17560	-	PAS domain-containing protein	Derived by automated computational analysis using
316	48	2,1156e+00	DEIDE_RS13690	-	hypothetical protein	Derived by automated computational analysis using
317	1833	2,1171e+00	Deide_08801	-	putative 2-5 RNA ligase	null
318	1162	2,1171e+00	Deide_02800	-	Hypothetical protein	null
319	3319	2,1178e+00	Deide_21940	-	Conserved hypothetical protein, precursor;	null
320	1167	2,1184e+00	Deide_02830	-	Hypothetical protein	null
321	320	2,1196e+00	DEIDE_RS15035	-	carboxypeptidase regulatory-like	Derived by automated computational analysis using
322	1020	2,1198e+00	Deide_01434	-	hypothetical protein	candidate tRNA-Arg
323	1583	2,1205e+00	Deide_06570	-	putative transposase	ISDds7 - IS4 family member
324	3320	2,1215e+00	Deide_21941	-	hypothetical protein	null
325	728	2,1220e+00	DEIDE_RS17105	-	hypothetical protein	Derived by automated computational analysis using
326	785	2,1236e+00	DEIDE_RS17405	-	delta(1)-pyrroline-2-carboxylate reductase family	Derived by automated computational analysis using
327	2059	2,1269e+00	Deide_10820	-	putative alkanal monooxygenase (FMN-linked)	null
328	1690	2,1272e+00	Deide_07532	-	putative RNA polymerase, sigma-24 subunit, ECF	null
329	43	2,1308e+00	DEIDE_RS13665	-	hypothetical protein	Derived by automated computational analysis using
330	2617	2,1316e+00	Deide_15544	-	hypothetical protein	null
331	2483	2,1316e+00	Deide_14371	-	conserved hypothetical protein; putative membrane	null
332	824	2,1318e+00	DEIDE_RS17620	-	cytochrome c oxidase assembly protein	Derived by automated computational analysis using
333	2462	2,1319e+00	Deide_14224	-	hypothetical protein	null
334	82	2,1325e+00	DEIDE_RS13855	-	ROK family transcriptional regulator	Derived by automated computational analysis using
335	2526	2,1332e+00	Deide_14766	-	hypothetical protein	null
336	859	2,1356e+00	DEIDE_RS17810	-	hypothetical protein	Derived by automated computational analysis using
337	2175	2,1380e+00	Deide_11801	-	hypothetical protein	null
338	853	2,1392e+00	DEIDE_RS17785	-	MerR family DNA-binding protein	Derived by automated computational analysis using
339	1023	2,1396e+00	Deide_01450	-	hypothetical protein	null
340	1166	2,1401e+00	Deide_02820	-	Hypothetical protein	null
341	809	2,1404e+00	DEIDE_RS17540	-	hypothetical protein	Derived by automated computational analysis using
342	1589	2,1423e+00	Deide_06601	-	putative pyridoxal 5-phosphate synthase	null
343	3380	2,1428e+00	Deide_22531	-	hypothetical protein	null
344	544	2,1435e+00	DEIDE_RS16165	-	alpha/beta hydrolase	Derived by automated computational analysis using
345	855	2,1441e+00	DEIDE_RS17795	-	DUF4396 domain-containing protein	Derived by automated computational analysis using
346	3015	2,1470e+00	Deide_19192	-	putative transcriptional regulator, XRE family	null
347	1639	2,1476e+00	Deide_07070	-	putative NUDIX hydrolase	null
348	31	2,1486e+00	DEIDE_RS13605	-	GGDEF domain-containing protein	Derived by automated computational analysis using
349	2382	2,1494e+00	Deide_13511	-	putative Nitrogen regulatory protein P-II	null
350	502	2,1497e+00	DEIDE_RS15955	-	DUF1648 domain-containing protein	Derived by automated computational analysis using
351	3188	2,1530e+00	Deide_20641	-	hypothetical protein	null
352	154	2,1535e+00	DEIDE_RS14195	-	hypothetical protein	Derived by automated computational analysis using
353	157	2,1548e+00	DEIDE_RS14205	-	amidohydrolase	Derived by automated computational analysis using
354	788	2,1552e+00	DEIDE_RS17430	-	DUF1028 domain-containing protein	Derived by automated computational analysis using
355	804	2,1560e+00	DEIDE_RS18280	-	winged helix-turn-helix domain-containing	Derived by automated computational analysis using
356	3184	2,1566e+00	Deide_20615	-	putative molybdenum cofactor biosynthesis	null
357	1474	2,1568e+00	Deide_05641	-	putative globin	null
358	85	2,1570e+00	DEIDE_RS13870	-	hypothetical protein	Derived by automated computational analysis using
359	1571	2,1574e+00	Deide_06490	-	putative DNA methylase	null
360	627	2,1574e+00	DEIDE_RS19310	-	hypothetical protein	Derived by automated computational analysis using
361	7	2,1593e+00	DEIDE_RS13470	dbpA	ATP-dependent RNA helicase DbpA	Derived by automated computational analysis using
362	1803	2,1631e+00	Deide_08531	-	hypothetical protein	null
363	2241	2,1639e+00	Deide_12380	-	hypothetical protein	null
364	825	2,1639e+00	DEIDE_RS17625	-	DUF2243 domain-containing protein	Derived by automated computational analysis using
365	1701	2,1649e+00	Deide_07610	-	hypothetical protein	null
366	2078	2,1649e+00	Deide_11010	-	conserved hypothetical protein; putative membrane	null
367	2393	2,1672e+00	Deide_13620	-	Hypothetical protein	null
368	18	2,1675e+00	DEIDE_RS13540	-	hypothetical protein	Derived by automated computational analysis using
369	998	2,1697e+00	Deide_01250	-	Conserved hypothetical protein, precursor	null
370	1587	2,1710e+00	Deide_06590	-	Hypothetical protein	null
371	5	2,1719e+00	DEIDE_RS13460	-	FAD-binding oxidoreductase	Derived by automated computational analysis using
372	1489	2,1724e+00	Deide_05771	-	Hypothetical protein	null
373	2367	2,1745e+00	Deide_13361	-	putative Oxidoreductase, molybdopterin binding	null
374	406	2,1767e+00	DEIDE_RS15480	-	DUF2171 domain-containing protein	Derived by automated computational analysis using
375	796	2,1771e+00	DEIDE_RS17475	-	AI-2E family transporter	Derived by automated computational analysis using
376	3143	2,1779e+00	Deide_20290	-	putative UDP-glucuronate 4-epimerase; NAD	null
377	2890	2,1785e+00	Deide_17990	-	putative NLP/P60 protein, precursor	null
378	624	2,1801e+00	DEIDE_RS18820	-	HU family DNA-binding protein	Derived by automated computational analysis using
379	2117	2,1821e+00	Deide_11287	-	hypothetical protein, precursor	null
380	1230	2,1830e+00	Deide_03380	-	hypothetical protein	null
381	860	2,1830e+00	DEIDE_RS17820	-	hypothetical protein	Derived by automated computational analysis using
382	177	2,1852e+00	DEIDE_RS19230	-	hypothetical protein	Derived by automated computational analysis using
383	512	2,1852e+00	DEIDE_RS16005	-	Type 1 glutamine amidotransferase-like	Derived by automated computational analysis using
384	2253	2,1866e+00	Deide_12461	-	hypothetical protein	null
385	516	2,1870e+00	DEIDE_RS16020	-	ParB/RepB/Spo0J family partition protein	Derived by automated computational analysis using
386	659	2,1898e+00	DEIDE_RS19325	-	putative N-acetylmannosamine-6-phosphate	Derived by automated computational analysis using
387	759	2,1901e+00	DEIDE_RS17270	-	hypothetical protein	Derived by automated computational analysis using
388	3379	2,1902e+00	Deide_22530	-	Hypothetical protein	null
389	550	2,1904e+00	DEIDE_RS16195	-	hypothetical protein	Derived by automated computational analysis using
390	1610	2,1910e+00	Deide_06800	-	hypothetical protein	null
391	2618	2,1922e+00	Deide_15550	-	conserved hypothetical protein; putative membrane	null
392	3077	2,1924e+00	Deide_19720	-	putative metal dependent phosphohydrolase (HD	null
393	552	2,1926e+00	DEIDE_RS16205	-	MarR family transcriptional regulator	Derived by automated computational analysis using
394	729	2,1933e+00	DEIDE_RS17110	-	hypothetical protein	Derived by automated computational analysis using
395	1608	2,1947e+00	Deide_06781	-	putative phosphoglycerate mutase	null
396	2439	2,1955e+00	Deide_14031	-	Hypothetical protein, precursor	null
397	2024	2,1960e+00	Deide_10520	-	putative polysaccharide deacetylase	null
398	730	2,1983e+00	DEIDE_RS18270	-	GAF domain-containing protein	Derived by automated computational analysis using
399	555	2,1983e+00	DEIDE_RS16220	-	histidine phosphatase family protein	Derived by automated computational analysis using
400	2460	2,2015e+00	Deide_14210	-	Hypothetical protein	null
401	214	2,2037e+00	DEIDE_RS14500	-	PHB depolymerase family esterase	Derived by automated computational analysis using
402	2630	2,2053e+00	Deide_15670	-	Hypothetical protein	null
403	628	2,2060e+00	DEIDE_RS16605	-	homocysteine S-methyltransferase family protein	Derived by automated computational analysis using
404	657	2,2068e+00	DEIDE_RS16755	nagA	N-acetylglucosamine-6-phosphate deacetylase	Derived by automated computational analysis using
405	792	2,2085e+00	DEIDE_RS17455	-	amidohydrolase	Derived by automated computational analysis using
406	2587	2,2086e+00	Deide_15291	-	putative inorganic pyrophosphatase	null
407	1860	2,2089e+00	Deide_09051	-	putative peroxiredoxin	null
408	2765	2,2093e+00	Deide_16890	-	Conserved hypothetical protein; putative membrane	null
409	2611	2,2111e+00	Deide_15510	-	putative Copper binding protein,	null
410	1165	2,2112e+00	Deide_02810	-	putative transposase	orfA of ISDds1 - IS3 family member
411	2757	2,2112e+00	Deide_16850	-	putative transposase	orfA of ISDds1 - IS3 family member
412	3156	2,2119e+00	Deide_20370	-	putative membrane protein	null
413	829	2,2129e+00	DEIDE_RS17645	-	dienelactone hydrolase family protein	Derived by automated computational analysis using
414	586	2,2145e+00	DEIDE_RS18780	-	DUF433 domain-containing protein	Derived by automated computational analysis using
415	808	2,2164e+00	DEIDE_RS17535	-	GAF domain-containing protein	Derived by automated computational analysis using
416	2581	2,2192e+00	Deide_15251	-	putative Transcriptional regulator, IclR family	null
417	150	2,2203e+00	DEIDE_RS19205	-	hypothetical protein	Derived by automated computational analysis using
418	1579	2,2220e+00	Deide_06540	-	putative transposase	ISDds2 - IS4 family member
419	2497	2,2224e+00	Deide_14510	-	putative histidine kinase, classic; putative	null
420	599	2,2225e+00	DEIDE_RS16455	-	GntR family transcriptional regulator	Derived by automated computational analysis using
421	2463	2,2253e+00	Deide_14221	-	Hypothetical protein, precursor	null
422	494	2,2270e+00	DEIDE_RS15920	modA	molybdate ABC transporter substrate-binding	Derived by automated computational analysis using
423	3138	2,2288e+00	Deide_20253	-	putative dTDP-4-dehydrorhamnose reductase	null
424	347	2,2335e+00	DEIDE_RS15175	-	MBL fold metallo-hydrolase	Derived by automated computational analysis using
425	1440	2,2339e+00	Deide_05301	-	conserved hypothetical protein, precursor	null
426	1314	2,2340e+00	Deide_04171	-	hypothetical protein	null
427	2897	2,2346e+00	Deide_18060	-	putative diguanylate cyclase/phosphodiesterase;	null
428	158	2,2349e+00	DEIDE_RS14210	-	tyrosine-type recombinase/integrase	Derived by automated computational analysis using
429	9	2,2354e+00	DEIDE_RS13480	-	hypothetical protein	Derived by automated computational analysis using
430	713	2,2357e+00	DEIDE_RS17030	-	3-keto-5-aminohexanoate cleavage protein	Derived by automated computational analysis using
431	726	2,2368e+00	DEIDE_RS17095	-	hypothetical protein	Derived by automated computational analysis using
432	1500	2,2382e+00	Deide_05864	-	hypothetical protein	null
433	1808	2,2385e+00	Deide_08580	-	hypothetical protein	null
434	1483	2,2399e+00	Deide_05711	-	hypothetical protein	null
435	764	2,2411e+00	DEIDE_RS17295	-	helix-turn-helix domain-containing protein	Derived by automated computational analysis using
436	499	2,2436e+00	DEIDE_RS15940	-	EAL domain-containing protein	Derived by automated computational analysis using
437	363	2,2458e+00	DEIDE_RS15265	-	protein-tyrosine-phosphatase	Derived by automated computational analysis using
438	1475	2,2467e+00	Deide_05650	-	Hypothetical protein	null
439	2325	2,2489e+00	Deide_13059	-	hypothetical protein	null
440	1810	2,2505e+00	Deide_08591	-	putative translation factor (SUA5)	null
441	336	2,2507e+00	DEIDE_RS15115	-	FimB/Mfa2 family fimbrial subunit	Derived by automated computational analysis using
442	740	2,2516e+00	DEIDE_RS17175	-	DUF4394 domain-containing protein	Derived by automated computational analysis using
443	1018	2,2520e+00	Deide_01430	-	putative multidrug resistance protein norM,	null
444	1362	2,2526e+00	Deide_04602	-	hypothetical protein	null
445	742	2,2534e+00	DEIDE_RS17185	-	hypothetical protein	Derived by automated computational analysis using
446	1660	2,2538e+00	Deide_07270	-	hypothetical protein	null
447	556	2,2555e+00	DEIDE_RS18765	-	hypothetical protein	Derived by automated computational analysis using
448	3031	2,2556e+00	Deide_19320	-	hypothetical protein	null
449	3052	2,2557e+00	Deide_19481	-	hypothetical protein	null
450	2276	2,2584e+00	Deide_12681	-	putative Carboxymuconolactone decarboxylase	null
451	409	2,2587e+00	DEIDE_RS15490	-	zinc ABC transporter substrate-binding protein	Derived by automated computational analysis using
452	2441	2,2603e+00	Deide_14041	-	putative Glycolate oxidase subunit GlcE	null
453	217	2,2637e+00	DEIDE_RS14515	-	hypothetical protein	Derived by automated computational analysis using
454	1577	2,2659e+00	Deide_06520	-	putative ATP-dependent DNA helicase	null
455	2505	2,2663e+00	Deide_14571	-	putative Cell division protein FtsQ	null
456	1458	2,2672e+00	Deide_05471	-	hypothetical protein	null
457	1363	2,2710e+00	Deide_04610	-	hypothetical protein	candidate tRNA-Gly
458	1076	2,2717e+00	Deide_01980	uppS	putative Undecaprenyl pyrophosphate synthetase	null
459	2316	2,2727e+00	Deide_13050	-	putative Integrase	null
460	2207	2,2727e+00	Deide_12101	-	hypothetical protein	null
461	1942	2,2729e+00	Deide_09810	-	conserved hypothetical protein; putative membrane	null
462	749	2,2740e+00	DEIDE_RS17225	-	hypothetical protein	Derived by automated computational analysis using
463	135	2,2748e+00	DEIDE_RS14110	-	hypothetical protein	Derived by automated computational analysis using
464	3021	2,2762e+00	Deide_19231	-	hypothetical protein	null
465	15	2,2775e+00	DEIDE_RS18115	-	DNA/RNA non-specific endonuclease	Derived by automated computational analysis using
466	2239	2,2782e+00	Deide_12361	-	hypothetical protein	null
467	2542	2,2782e+00	Deide_14920	-	conserved hypothetical protein, precursor	null
468	1913	2,2785e+00	Deide_09550	-	putative Acetyltransferase	null
469	997	2,2820e+00	Deide_01242	-	hypothetical protein	null
470	2687	2,2828e+00	Deide_16200	-	putative Acetyltransferase, GNAT family	null
471	2549	2,2833e+00	Deide_14981	-	conserved hypothetical protein, precursor	null
472	633	2,2864e+00	DEIDE_RS16635	-	hypothetical protein	Derived by automated computational analysis using
473	2590	2,2879e+00	Deide_15311	-	Hypothetical protein	null
474	725	2,2894e+00	DEIDE_RS17090	-	cupin domain-containing protein	Derived by automated computational analysis using
475	3408	2,2894e+00	Deide_22781	-	Conserved hypothetical protein, precursor	null
476	340	2,2896e+00	DEIDE_RS15135	-	CvpA family protein	Derived by automated computational analysis using
477	2222	2,2913e+00	Deide_12230	-	putative Transcriptional regulator, GntR family	null
478	1869	2,2936e+00	Deide_09130	-	putative Trans-aconitate 2-methyltransferase	null
479	795	2,2956e+00	DEIDE_RS17470	-	FAD-binding protein	Derived by automated computational analysis using
480	1726	2,2957e+00	Deide_07850	-	hypothetical protein	null
481	1727	2,2959e+00	Deide_07860	-	Conserved hypothetical protein; putative membrane	null
482	811	2,2973e+00	DEIDE_RS17550	-	ornithine cyclodeaminase family protein	Derived by automated computational analysis using
483	844	2,2975e+00	DEIDE_RS17740	-	SDR family oxidoreductase	Derived by automated computational analysis using
484	303	2,3003e+00	DEIDE_RS14950	-	sucrase ferredoxin	Derived by automated computational analysis using
485	839	2,3003e+00	DEIDE_RS18925	-	hypothetical protein	Derived by automated computational analysis using
486	1663	2,3004e+00	Deide_07300	-	Conserved hypothetical protein; putative membrane	null
487	1306	2,3009e+00	Deide_04091	-	putative transcriptional regulator, MerR/SoxR	null
488	2232	2,3025e+00	Deide_12301	-	conserved hypothetical protein, precursor	null
489	1488	2,3028e+00	Deide_05770	-	Hypothetical protein	null
490	2	2,3029e+00	DEIDE_RS13445	-	ParB/RepB/Spo0J family partition protein	Derived by automated computational analysis using
491	30	2,3033e+00	DEIDE_RS18125	-	PAS domain S-box protein	Derived by automated computational analysis using
492	3139	2,3036e+00	Deide_20260	capD	putative capsular polysaccharide biosynthesis	null
493	10	2,3041e+00	DEIDE_RS13485	nhaA	Na+/H+ antiporter NhaA	Derived by automated computational analysis using
494	2406	2,3056e+00	Deide_13741	-	putative Glutaredoxin	null
495	1511	2,3063e+00	Deide_05961	-	hypothetical protein	null
496	734	2,3065e+00	DEIDE_RS17145	-	ROK family transcriptional regulator	Derived by automated computational analysis using
497	821	2,3067e+00	DEIDE_RS17605	-	response regulator	Derived by automated computational analysis using
498	19	2,3078e+00	DEIDE_RS13545	-	5-3 exonuclease	Derived by automated computational analysis using
499	2583	2,3083e+00	Deide_15252	-	putative L-serine dehydratase, beta subunit	null
500	2164	2,3097e+00	Deide_11721	-	putative Lysin (LysM) and rare lipoprotein A	null
501	739	2,3105e+00	DEIDE_RS17170	-	carbohydrate kinase family protein	Derived by automated computational analysis using
502	197	2,3112e+00	DEIDE_RS18200	-	tripartite tricarboxylate transporter TctB family	Derived by automated computational analysis using
503	1655	2,3135e+00	Deide_07221	-	putative GCN5-related N-acetyltransferase	null
504	1259	2,3142e+00	Deide_03670	-	putative Cupin 2 conserved barrel domain protein,	null
505	3450	2,3155e+00	Deide_23165	-	hypothetical protein	null
506	192	2,3159e+00	DEIDE_RS14385	-	IclR family transcriptional regulator	Derived by automated computational analysis using
507	2734	2,3175e+00	Deide_16620	-	Hypothetical protein, precursor	null
508	3378	2,3176e+00	Deide_22521	-	Hypothetical protein	null
509	1741	2,3181e+00	Deide_07990	-	putative NAD dependent epimerase/dehydratase	null
510	1694	2,3183e+00	Deide_07551	-	putative adenosylhomocysteine nucleosidase	null
511	3016	2,3191e+00	Deide_19191	-	Hypothetical protein; putative membrane protein	null
512	640	2,3197e+00	DEIDE_RS16670	-	VWA domain-containing protein	Derived by automated computational analysis using
513	378	2,3198e+00	DEIDE_RS15340	-	GGDEF domain-containing protein	Derived by automated computational analysis using
514	189	2,3225e+00	DEIDE_RS14370	aroQ	type II 3-dehydroquinate dehydratase	Derived by automated computational analysis using
515	2419	2,3231e+00	Deide_13851	-	putative Phytoene dehydrogenase; putative Flavin	null
516	501	2,3240e+00	DEIDE_RS15950	-	GGDEF domain-containing protein	Derived by automated computational analysis using
517	2585	2,3251e+00	Deide_15280	-	putative Alpha/beta hydrolase fold protein,	null
518	2838	2,3254e+00	Deide_17591	-	Conserved hypothetical protein, precursor	null
519	1598	2,3256e+00	Deide_06690	-	hypothetical protein	null
520	3210	2,3258e+00	Deide_20870	-	hypothetical protein	null
521	2135	2,3264e+00	Deide_11446	-	hypothetical protein	null
522	1575	2,3264e+00	Deide_06510	-	putative ATP-dependent DNA helicase	null
523	2261	2,3265e+00	Deide_12541	-	putative thioredoxin-disulfide reductase	null
524	2191	2,3269e+00	Deide_11961	-	putative cytidine deaminase (cytidine	null
525	802	2,3299e+00	DEIDE_RS17505	-	response regulator transcription factor	Derived by automated computational analysis using
526	3208	2,3316e+00	Deide_20830	-	putative NUDIX hydrolase	nonfunctional hypothetical protein
527	310	2,3331e+00	DEIDE_RS14985	-	sulfite exporter TauE/SafE family protein	Derived by automated computational analysis using
528	3145	2,3334e+00	Deide_20310	asnB	putative asparagine synthetase	null
529	2567	2,3340e+00	Deide_15150	-	putative Phosphotransferase enzyme family	null
530	3479	2,3351e+00	Deide_23410	-	hypothetical protein	null
531	1983	2,3354e+00	Deide_10201	-	hypothetical protein	null
532	1984	2,3370e+00	Deide_10210	-	putative Shikimate 5-dehydrogenase	null
533	115	2,3375e+00	DEIDE_RS18145	-	winged helix-turn-helix domain-containing	Derived by automated computational analysis using
534	2103	2,3376e+00	Deide_11200	-	putative metal dependent phosphohydrolase	null
535	380	2,3379e+00	DEIDE_RS15350	-	HAMP domain-containing protein	Derived by automated computational analysis using
536	693	2,3379e+00	DEIDE_RS16935	-	hypothetical protein	Derived by automated computational analysis using
537	766	2,3395e+00	DEIDE_RS17305	-	chemotaxis protein CheB	Derived by automated computational analysis using
538	72	2,3402e+00	DEIDE_RS13805	-	YqhA family protein	Derived by automated computational analysis using
539	2035	2,3409e+00	Deide_10620	-	Hypothetical protein, precursor	null
540	3262	2,3411e+00	Deide_21390	-	conserved hypothetical protein, precursor;	null
541	658	2,3432e+00	DEIDE_RS16760	-	ROK family protein	Derived by automated computational analysis using
542	338	2,3443e+00	DEIDE_RS15125	-	hypothetical protein	Derived by automated computational analysis using
543	2227	2,3471e+00	Deide_12261	-	putative bifunctional protein folD	null
544	600	2,3476e+00	DEIDE_RS16460	-	creatininase family protein	Derived by automated computational analysis using
545	2665	2,3482e+00	Deide_16020	-	putative Lipopolysaccharide biosynthesis protein	null
546	1799	2,3485e+00	Deide_08500	-	putative ATP-dependent Clp protease adaptor	null
547	1559	2,3493e+00	Deide_06400	-	putative acid phosphatase	null
548	1503	2,3498e+00	Deide_05890	-	hypothetical protein	null
549	1787	2,3514e+00	Deide_08415	-	hypothetical protein	null
550	1168	2,3516e+00	Deide_02840	-	putative Tyrosine recombinase xerC-like protein	null
551	86	2,3525e+00	DEIDE_RS18135	-	carboxymuconolactone decarboxylase family	Derived by automated computational analysis using
552	42	2,3528e+00	DEIDE_RS13660	-	AraC family transcriptional regulator	Derived by automated computational analysis using
553	2815	2,3531e+00	Deide_17390	-	putative transcriptional regulator, MarR family	null
554	3384	2,3584e+00	Deide_22560	-	putative Cytidine/deoxycytidylate deaminase,	null
555	3312	2,3587e+00	Deide_21870	-	hypothetical protein	null
556	546	2,3590e+00	DEIDE_RS16175	-	diguanylate cyclase	Derived by automated computational analysis using
557	1328	2,3604e+00	Deide_04300	-	putative Peptidase-M37	null
558	2471	2,3605e+00	Deide_14280	-	conserved hypothetical protein; putative membrane	null
559	2725	2,3608e+00	Deide_16530	-	Conserved hypothetical protein, precursor	null
560	315	2,3610e+00	DEIDE_RS15010	-	tyrosine-type recombinase/integrase	Derived by automated computational analysis using
561	2000	2,3611e+00	Deide_10332	-	hypothetical protein	null
562	840	2,3616e+00	DEIDE_RS17720	-	PAS domain S-box protein	Derived by automated computational analysis using
563	1563	2,3619e+00	Deide_06430	-	putative lipase, class 2	candidate tRNA-Cys
564	3108	2,3620e+00	Deide_19985	-	hypothetical protein	null
565	786	2,3623e+00	DEIDE_RS18275	-	PAS domain S-box protein	Derived by automated computational analysis using
566	593	2,3630e+00	DEIDE_RS16425	-	glucose 1-dehydrogenase	Derived by automated computational analysis using
567	1129	2,3636e+00	Deide_02510	-	putative Glycoside hydrolase, family 43	null
568	1186	2,3644e+00	Deide_02970	-	putative phosphoesterase	null
569	515	2,3654e+00	DEIDE_RS16015	-	ParA family protein	Derived by automated computational analysis using
570	2550	2,3655e+00	Deide_14990	-	Conserved hypothetical protein, precursor	null
571	1442	2,3672e+00	Deide_05311	-	putative endoglucanase, precursor	nonfunctional hypothetical protein
572	2127	2,3673e+00	Deide_11370	-	putative epimerase	null
573	2586	2,3674e+00	Deide_15290	-	conserved hypothetical protein, precursor	null
574	219	2,3697e+00	DEIDE_RS14525	-	MurR/RpiR family transcriptional regulator	Derived by automated computational analysis using
575	2966	2,3712e+00	Deide_18730	-	putative SWIM zinc finger domain protein	null
576	828	2,3713e+00	DEIDE_RS17640	-	MBL fold metallo-hydrolase	Derived by automated computational analysis using
577	2170	2,3731e+00	Deide_11761	-	putative glutamate--tRNA ligase (glutamyl-tRNA	null
578	361	2,3734e+00	DEIDE_RS15250	-	hypothetical protein	Derived by automated computational analysis using
579	2624	2,3749e+00	Deide_15610	-	putative Transcriptional regulator,	null
580	1588	2,3751e+00	Deide_06600	-	putative histidine kinase, classic	null
581	1980	2,3758e+00	Deide_10180	-	putative Serine/Threonine protein kinase	null
582	3039	2,3787e+00	Deide_19400	rraA	putative ribonuclease activity regulator protein	null
583	772	2,3798e+00	DEIDE_RS17330	-	EamA family transporter	Derived by automated computational analysis using
584	1519	2,3825e+00	Deide_06040	-	Conserved hypothetical protein; putative membrane	null
585	2192	2,3831e+00	Deide_11970	-	putative histidine kinase, classic	null
586	1172	2,3836e+00	Deide_02851	-	Hypothetical protein; putative membrane protein	null
587	114	2,3838e+00	DEIDE_RS14010	-	response regulator	Derived by automated computational analysis using
588	1893	2,3839e+00	Deide_09361	-	putative GCN5-related N-acetyltransferase	null
589	1508	2,3849e+00	Deide_05940	moaA	putative molybdenum cofactor biosynthesis protein	null
590	2332	2,3849e+00	Deide_13080	-	Hypothetical protein	null
591	533	2,3849e+00	DEIDE_RS18240	-	diguanylate cyclase	Derived by automated computational analysis using
592	1614	2,3849e+00	Deide_06811	-	hypothetical protein	null
593	33	2,3861e+00	DEIDE_RS13615	-	hypothetical protein	Derived by automated computational analysis using
594	562	2,3878e+00	DEIDE_RS16255	-	nuclear transport factor 2 family protein	Derived by automated computational analysis using
595	2898	2,3883e+00	Deide_18070	-	putative diguanylate-cyclase	null
596	1081	2,3901e+00	Deide_02030	-	Conserved hypothetical protein, precursor	null
597	2171	2,3904e+00	Deide_11770	-	hypothetical protein	null
598	2707	2,3907e+00	Deide_16381	-	putative NUDIX hydrolase	null
599	165	2,3907e+00	DEIDE_RS14250	-	ABC transporter permease	Derived by automated computational analysis using
600	342	2,3910e+00	DEIDE_RS15145	-	hypothetical protein	Derived by automated computational analysis using
601	1790	2,3917e+00	Deide_08440	-	putative Non-specific serine/threonine protein	null
602	1272	2,3948e+00	Deide_03800	-	putative Peptidase-S8, Subtilase family	null
603	1750	2,3965e+00	Deide_08071	-	putative cytidyltransferase	null
604	863	2,3972e+00	DEIDE_RS17840	-	hypothetical protein	Derived by automated computational analysis using
605	27	2,3975e+00	DEIDE_RS13585	-	response regulator	Derived by automated computational analysis using
606	62	2,3978e+00	DEIDE_RS13760	-	polysaccharide deacetylase family protein	Derived by automated computational analysis using
607	1793	2,3987e+00	Deide_08465	-	hypothetical protein	null
608	1783	2,3988e+00	Deide_08380	-	putative response regulator, CheY	null
609	803	2,4007e+00	DEIDE_RS17510	-	PAS domain-containing protein	Derived by automated computational analysis using
610	1378	2,4008e+00	Deide_04721	-	hypothetical protein	null
611	3193	2,4015e+00	Deide_20680	-	putative beta-lactamase (penicillinase)	null
612	2013	2,4017e+00	Deide_10421	-	hypothetical protein	null
613	2727	2,4029e+00	Deide_16551	-	hypothetical protein	null
614	2271	2,4030e+00	Deide_12650	-	putative Cell-cycle regulation histidine triad	null
615	44	2,4032e+00	DEIDE_RS19135	-	hypothetical protein	Derived by automated computational analysis using
616	2437	2,4034e+00	Deide_14021	-	putative Sporulation related domain-containing	null
617	1718	2,4051e+00	Deide_07771	-	hypothetical protein	null
618	2341	2,4065e+00	Deide_13130	-	putative Nitric-oxide synthase	null
619	2610	2,4066e+00	Deide_15500	-	putative Haloalkane dehalogenase	null
620	506	2,4073e+00	DEIDE_RS15975	galT	galactose-1-phosphate uridylyltransferase	Derived by automated computational analysis using
621	2186	2,4076e+00	Deide_11910	-	hypothetical protein	null
622	665	2,4077e+00	DEIDE_RS16800	-	hypothetical protein	Derived by automated computational analysis using
623	133	2,4085e+00	DEIDE_RS19185	-	hypothetical protein	Derived by automated computational analysis using
624	2678	2,4089e+00	Deide_16120	-	hypothetical protein	null
625	2119	2,4093e+00	Deide_11300	-	putative tRNA isopentenyltransferase (IPP	null
626	918	2,4097e+00	Deide_00530	-	putative Roadblock/LC7 domain protein	candidate tRNA-Arg
627	2154	2,4099e+00	Deide_11620	-	putative response regulator, CheY	null
628	2030	2,4103e+00	Deide_10572	-	hypothetical protein	null
629	2899	2,4135e+00	Deide_18080	-	putative response regulator, cheY	null
630	3061	2,4137e+00	Deide_19564	-	hypothetical protein	null
631	2650	2,4145e+00	Deide_15870	-	conserved hypothetical protein, precursor	null
632	399	2,4151e+00	DEIDE_RS15445	-	FRG domain-containing protein	Derived by automated computational analysis using
633	882	2,4154e+00	Deide_00160	-	putative proline/glycine betaine ABC transporter,	null
634	954	2,4154e+00	Deide_00860	-	Hypothetical protein	null
635	1820	2,4156e+00	Deide_08680	-	conserved hypothetical protein; putative membrane	null
636	1732	2,4159e+00	Deide_07910	-	putative CoA-transferase	null
637	3037	2,4167e+00	Deide_19380	-	putative polyferredoxin	null
638	497	2,4179e+00	DEIDE_RS15930	-	GNAT family N-acetyltransferase	Derived by automated computational analysis using
639	799	2,4181e+00	DEIDE_RS17490	-	hypothetical protein	Derived by automated computational analysis using
640	156	2,4200e+00	DEIDE_RS19215	-	hypothetical protein	Derived by automated computational analysis using
641	2558	2,4200e+00	Deide_15071	-	putative Metallophosphoesterase	null
642	2473	2,4203e+00	Deide_14300	-	conserved hypothetical protein, precursor	null
643	109	2,4205e+00	DEIDE_RS13990	-	HAMP domain-containing protein	Derived by automated computational analysis using
644	2601	2,4215e+00	Deide_15410	-	hypothetical protein	null
645	988	2,4230e+00	Deide_01171	-	Hypothetical protein, precursor	null
646	319	2,4238e+00	DEIDE_RS15030	-	trypsin-like serine protease	Derived by automated computational analysis using
647	1487	2,4241e+00	Deide_05760	-	Hypothetical protein	null
648	800	2,4249e+00	DEIDE_RS17495	-	hypothetical protein	Derived by automated computational analysis using
649	981	2,4253e+00	Deide_01110	-	hypothetical protein	null
650	3426	2,4263e+00	Deide_22945	-	hypothetical protein	null
651	3127	2,4265e+00	Deide_20171	-	Hypothetical protein	null
652	105	2,4267e+00	DEIDE_RS13970	-	DUF3060 domain-containing protein	Derived by automated computational analysis using
653	755	2,4271e+00	DEIDE_RS17255	-	hypothetical protein	Derived by automated computational analysis using
654	2180	2,4273e+00	Deide_11850	-	putative diacylglycerol kinase	null
655	369	2,4278e+00	DEIDE_RS15295	-	fibronectin type III domain-containing protein	Derived by automated computational analysis using
656	669	2,4279e+00	DEIDE_RS16820	-	NAD(P)-binding domain-containing protein	Derived by automated computational analysis using
657	1155	2,4281e+00	Deide_02770	-	putative prepilin-like protein, precursor	null
658	1085	2,4289e+00	Deide_02070	-	hypothetical protein	null
659	1839	2,4290e+00	Deide_08860	-	hypothetical protein	null
660	2335	2,4294e+00	Deide_13081	-	Hypothetical protein	null
661	838	2,4297e+00	DEIDE_RS17710	-	MFS transporter	Derived by automated computational analysis using
662	2686	2,4300e+00	Deide_16190	-	putative Type I phosphodiesterase / nucleotide	null
663	2100	2,4311e+00	Deide_11190	-	Hypothetical protein	null
664	852	2,4315e+00	DEIDE_RS17780	-	sulfite oxidase	Derived by automated computational analysis using
665	995	2,4320e+00	Deide_01240	-	putative response regulator, CheY, Guanylate	null
666	6	2,4356e+00	DEIDE_RS13465	-	DHCW motif cupin fold protein	Derived by automated computational analysis using
667	1645	2,4359e+00	Deide_07130	-	putative single-stranded-DNA-specific exonuclease	null
668	782	2,4366e+00	DEIDE_RS17390	-	hypothetical protein	Derived by automated computational analysis using
669	1340	2,4369e+00	Deide_04420	-	conserved hypothetical protein; putative membrane	null
670	807	2,4370e+00	DEIDE_RS17530	-	response regulator	Derived by automated computational analysis using
671	578	2,4373e+00	DEIDE_RS19285	-	hypothetical protein	Derived by automated computational analysis using
672	3333	2,4373e+00	Deide_22090	murI	putative glutamate racemase	null
673	1532	2,4376e+00	Deide_06142	-	putative Peptidase M22, glycoprotease	null
674	1302	2,4378e+00	Deide_04060	-	Conserved hypothetical protein, precursor	null
675	1931	2,4386e+00	Deide_09711	-	conserved hypothetical protein, precursor	null
676	1552	2,4394e+00	Deide_06331	-	putative chitin deacetylase, precursor	null
677	3416	2,4404e+00	Deide_22851	-	putative acetyltransferase	null
678	1817	2,4404e+00	Deide_08660	-	conserved hypothetical protein; putative membrane	null
679	3449	2,4434e+00	Deide_23150	-	putative RNA polymerase sigma factor, ECF	null
680	2079	2,4442e+00	Deide_11020	-	hypothetical protein	null
681	719	2,4480e+00	DEIDE_RS17060	-	HAD family hydrolase	Derived by automated computational analysis using
682	558	2,4484e+00	DEIDE_RS16230	-	cysteine synthase family protein	Derived by automated computational analysis using
683	181	2,4496e+00	DEIDE_RS14330	-	Hsp20 family protein	Derived by automated computational analysis using
684	4	2,4497e+00	DEIDE_RS13455	-	SDR family oxidoreductase	Derived by automated computational analysis using
685	248	2,4499e+00	DEIDE_RS14675	-	replication initiator protein A	Derived by automated computational analysis using
686	407	2,4500e+00	DEIDE_RS15485	-	hypothetical protein	Derived by automated computational analysis using
687	2612	2,4509e+00	Deide_15511	-	conserved hypothetical protein, precursor	null
688	541	2,4528e+00	DEIDE_RS16150	-	carbonate dehydratase	Derived by automated computational analysis using
689	2283	2,4534e+00	Deide_12750	-	Conserved hypothetical protein; putative membrane	null
690	1999	2,4545e+00	Deide_10331	-	putative response regulator, CheY	null
691	2381	2,4559e+00	Deide_13510	-	putative Ammonium transporter precursor	null
692	335	2,4569e+00	DEIDE_RS15110	-	hypothetical protein	Derived by automated computational analysis using
693	259	2,4571e+00	DEIDE_RS14730	-	DNA polymerase III subunit alpha	Derived by automated computational analysis using
694	510	2,4581e+00	DEIDE_RS16000	-	SDR family oxidoreductase	Derived by automated computational analysis using
695	3428	2,4585e+00	Deide_22951	-	Hypothetical protein	null
696	1815	2,4594e+00	Deide_08640	-	conserved hypothetical protein; putative membrane	null
697	1282	2,4605e+00	Deide_03871	rnpA	putative Ribonuclease P protein component	null
698	2323	2,4628e+00	Deide_13068	-	Hypothetical protein	null
699	2096	2,4644e+00	Deide_11160	-	putative amidase	candidate tRNA-Val
700	55	2,4646e+00	DEIDE_RS13725	-	PAS domain S-box protein	Derived by automated computational analysis using
701	834	2,4648e+00	DEIDE_RS17680	-	ABC transporter permease	Derived by automated computational analysis using
702	1912	2,4653e+00	Deide_09540	-	Hypothetical protein	null
703	522	2,4656e+00	DEIDE_RS16055	-	nuclear transport factor 2 family protein	Derived by automated computational analysis using
704	61	2,4659e+00	DEIDE_RS13755	-	hypothetical protein	Derived by automated computational analysis using
705	746	2,4662e+00	DEIDE_RS17210	-	RtcB family protein	Derived by automated computational analysis using
706	602	2,4666e+00	DEIDE_RS16470	-	RraA family protein	Derived by automated computational analysis using
707	817	2,4678e+00	DEIDE_RS17585	-	arsenate reductase ArsC	Derived by automated computational analysis using
708	714	2,4684e+00	DEIDE_RS17035	-	sugar phosphate isomerase/epimerase	Derived by automated computational analysis using
709	2356	2,4687e+00	Deide_13261	-	conserved hypothetical protein, precursor	null
710	1753	2,4701e+00	Deide_08091	-	hypothetical protein	null
711	3230	2,4717e+00	Deide_21060	-	putative peptidase family M48; putative membrane	null
712	1740	2,4718e+00	Deide_07981	-	Hypothetical protein, precursor	null
713	433	2,4719e+00	DEIDE_RS15610	-	class I mannose-6-phosphate isomerase	Derived by automated computational analysis using
714	3388	2,4720e+00	Deide_22591	-	putative kinase	null
715	3078	2,4723e+00	Deide_19730	-	putative transcriptional regulator, LytR/CspA/Psr	null
716	3417	2,4742e+00	Deide_22860	-	putative penicillin binding protein	null
717	2188	2,4746e+00	Deide_11940	-	putative Serine protease, subtilase family,	null
718	201	2,4749e+00	DEIDE_RS14430	-	FCD domain-containing protein	Derived by automated computational analysis using
719	227	2,4750e+00	DEIDE_RS14565	-	bifunctional 4-hydroxy-2-oxoglutarate	Derived by automated computational analysis using
720	285	2,4750e+00	DEIDE_RS14860	-	hypothetical protein	Derived by automated computational analysis using
721	368	2,4752e+00	DEIDE_RS15290	-	LacI family DNA-binding transcriptional	Derived by automated computational analysis using
722	2698	2,4753e+00	Deide_16300	-	putative VanZ like family protein; putative	null
723	1348	2,4762e+00	Deide_04480	-	hypothetical protein	null
724	836	2,4763e+00	DEIDE_RS17690	-	hypothetical protein	Derived by automated computational analysis using
725	2759	2,4767e+00	Deide_16852	-	hypothetical protein	null
726	284	2,4775e+00	DEIDE_RS14855	-	hypothetical protein	Derived by automated computational analysis using
727	246	2,4787e+00	DEIDE_RS14665	-	ArgE/DapE family deacylase	Derived by automated computational analysis using
728	750	2,4804e+00	DEIDE_RS17230	-	Gfo/Idh/MocA family oxidoreductase	Derived by automated computational analysis using
729	2107	2,4814e+00	Deide_11210	-	Hypothetical protein	null
730	1161	2,4829e+00	Deide_02790	-	Hypothetical protein	null
731	1628	2,4831e+00	Deide_06950	coaE	putative dephospho-CoA kinase (Dephosphocoenzyme	null
732	569	2,4831e+00	DEIDE_RS16300	-	response regulator	Derived by automated computational analysis using
733	345	2,4832e+00	DEIDE_RS15160	-	GNAT family N-acetyltransferase	Derived by automated computational analysis using
734	3486	2,4833e+00	Deide_23480	-	conserved hypothetical protein, precursor	null
735	24	2,4838e+00	DEIDE_RS13570	-	ribonuclease H-like domain-containing protein	Derived by automated computational analysis using
736	1956	2,4840e+00	Deide_09950	-	hypothetical protein	null
737	2262	2,4840e+00	Deide_12550	-	putative Aminoglycoside 3-N-acetyltransferase	null
738	503	2,4850e+00	DEIDE_RS15960	-	transcriptional regulator	Derived by automated computational analysis using
739	1032	2,4863e+00	Deide_01540	-	putative Transcriptional regulator, MarR family	null
740	507	2,4865e+00	DEIDE_RS15980	galK	galactokinase	Derived by automated computational analysis using
741	2001	2,4868e+00	Deide_10333	-	putative acetyltransferase	null
742	1290	2,4872e+00	Deide_03940	-	putative histidine kinase, classic; putative	null
743	160	2,4876e+00	DEIDE_RS19220	-	TIGR02569 family protein	Derived by automated computational analysis using
744	861	2,4879e+00	DEIDE_RS17825	-	replication initiator protein A	Derived by automated computational analysis using
745	2709	2,4880e+00	Deide_16391	-	hypothetical protein	null
746	425	2,4895e+00	DEIDE_RS15570	-	histidine phosphatase family protein	Derived by automated computational analysis using
747	2226	2,4898e+00	Deide_12260	-	conserved hypothetical protein; putative membrane	null
748	275	2,4899e+00	DEIDE_RS14815	-	helix-turn-helix transcriptional regulator	Derived by automated computational analysis using
749	121	2,4901e+00	DEIDE_RS14045	-	IS4-like element ISDds3 family transposase	Derived by automated computational analysis using
750	1084	2,4902e+00	Deide_02060	-	putative Phenylacetic acid degradation protein	null
751	108	2,4906e+00	DEIDE_RS13985	-	endoribonuclease L-PSP	Derived by automated computational analysis using
752	1260	2,4916e+00	Deide_03680	-	putative Hypolipase/acylhydrolase family protein	null
753	71	2,4928e+00	DEIDE_RS13800	-	hypothetical protein	Derived by automated computational analysis using
754	3478	2,4934e+00	Deide_23400	gidB	putative methyltransferase (Glucose-inhibited	null
755	2199	2,4939e+00	Deide_12030	-	putative Beta-lactamase, precursor	null
756	2327	2,4944e+00	Deide_13067	-	Hypothetical protein	null
757	2281	2,4952e+00	Deide_12730	-	putative disulfide bond formation protein DsbB	null
758	1746	2,4953e+00	Deide_08040	-	hypothetical protein	null
759	101	2,4955e+00	DEIDE_RS18140	-	hypothetical protein	Derived by automated computational analysis using
760	1005	2,4958e+00	Deide_01300	luxS	putative S-ribosylhomocysteine lyase	candidate tRNA-Gly
761	2224	2,4976e+00	Deide_12250	-	putative NADH dehydrogenase (quinone)	null
762	720	2,4985e+00	DEIDE_RS17065	-	alpha/beta fold hydrolase	Derived by automated computational analysis using
763	2045	2,4991e+00	Deide_10720	-	putative acetyltransferase	null
764	195	2,4994e+00	DEIDE_RS14400	-	helix-turn-helix domain-containing protein	Derived by automated computational analysis using
765	2151	2,4995e+00	Deide_11590	-	putative hydrolase or acyltransferase	null
766	1818	2,4997e+00	Deide_08661	-	putative MraZ protein	null
767	312	2,5007e+00	DEIDE_RS14995	-	substrate-binding domain-containing protein	Derived by automated computational analysis using
768	3011	2,5016e+00	Deide_19160	-	putative precorrin-2 dehydrogenase (Siroheme	null
769	153	2,5017e+00	DEIDE_RS14190	-	Gfo/Idh/MocA family oxidoreductase	Derived by automated computational analysis using
770	642	2,5017e+00	DEIDE_RS16680	-	SUMF1/EgtB/PvdO family nonheme iron enzyme	Derived by automated computational analysis using
771	1471	2,5018e+00	Deide_05620	-	putative transcriptional regulator	null
772	2660	2,5038e+00	Deide_15970	-	putative Transcriptional regulator, HxlR family	null
773	3094	2,5051e+00	Deide_19880	sodC	putative Superoxide dismutase	null
774	56	2,5055e+00	DEIDE_RS13730	-	chemotaxis protein CheB	Derived by automated computational analysis using
775	2613	2,5062e+00	Deide_15520	-	putative cyclase; putative metal-dependent	null
776	3377	2,5067e+00	Deide_22520	-	putative acetyltransferase	null
777	3106	2,5068e+00	Deide_19975	-	hypothetical protein	null
778	820	2,5069e+00	DEIDE_RS18285	-	PAS domain-containing protein	Derived by automated computational analysis using
779	3203	2,5070e+00	Deide_20790	-	conserved hypothetical protein; putative membrane	null
780	2109	2,5079e+00	Deide_11213	-	putative Stage V sporulation protein S (SpoVS)	null
781	715	2,5081e+00	DEIDE_RS17040	-	CehA/McbA family metallohydrolase	Derived by automated computational analysis using
782	1840	2,5107e+00	Deide_08870	-	hypothetical protein	null
783	1794	2,5117e+00	Deide_08461	-	putative acetyltransferase	null
784	255	2,5137e+00	DEIDE_RS14710	-	response regulator	Derived by automated computational analysis using
785	3329	2,5139e+00	Deide_22050	-	Conserved hypothetical protein, precursor	null
786	3051	2,5139e+00	Deide_19480	-	putative Ferric uptake regulator, Fur family	null
787	579	2,5143e+00	DEIDE_RS19290	-	hypothetical protein	Derived by automated computational analysis using
788	200	2,5143e+00	DEIDE_RS14425	-	HAD family phosphatase	Derived by automated computational analysis using
789	2934	2,5149e+00	Deide_18420	-	putative phosphotransferase	null
790	1617	2,5150e+00	Deide_06840	-	hypothetical protein	null
791	496	2,5151e+00	DEIDE_RS18225	-	GAF domain-containing protein	Derived by automated computational analysis using
792	2240	2,5160e+00	Deide_12370	-	putative Transcriptional regulator, GntR family	null
793	641	2,5163e+00	DEIDE_RS18855	-	PxKF domain-containing protein	Derived by automated computational analysis using
794	2541	2,5173e+00	Deide_14910	-	putative 3-hydroxybutyrate dehydrogenase; short	null
795	547	2,5174e+00	DEIDE_RS16180	-	hypothetical protein	Derived by automated computational analysis using
796	122	2,5174e+00	DEIDE_RS14050	-	NPCBM/NEW2 domain-containing protein	Derived by automated computational analysis using
797	251	2,5186e+00	DEIDE_RS14690	-	transglutaminase family protein	Derived by automated computational analysis using
798	1192	2,5190e+00	Deide_03020	-	putative Acyl-CoA-binding protein, ACBP	null
799	3349	2,5190e+00	Deide_22240	-	Conserved hypothetical protein, precursor	null
800	367	2,5208e+00	DEIDE_RS15285	-	alpha/beta fold hydrolase	Derived by automated computational analysis using
801	2197	2,5211e+00	Deide_12010	-	hypothetical protein	null
802	3185	2,5212e+00	Deide_20620	-	Conserved hypothetical protein; putative membrane	null
803	145	2,5214e+00	DEIDE_RS18165	-	HU family DNA-binding protein	Derived by automated computational analysis using
804	96	2,5223e+00	DEIDE_RS13920	-	LLM class flavin-dependent oxidoreductase	Derived by automated computational analysis using
805	1241	2,5223e+00	Deide_03490	-	hypothetical protein	null
806	1125	2,5234e+00	Deide_02470	-	Hypothetical protein	null
807	1681	2,5247e+00	Deide_07470	-	Conserved hypothetical protein, precursor	null
808	1812	2,5260e+00	Deide_08610	-	hypothetical protein	null
809	3336	2,5260e+00	Deide_22120	-	putative regulator protein, GGDEF domain;	null
810	3383	2,5263e+00	Deide_22550	-	putative NUDIX hydrolase/O-methyltransferase	null
811	3241	2,5278e+00	Deide_21180	-	hypothetical protein	null
812	1771	2,5278e+00	Deide_08260	-	putative arsenite oxidase (ArOx) small subunit	null
813	3350	2,5293e+00	Deide_22250	-	putative TatD deoxyribonuclease (Sec-independent	null
814	3470	2,5294e+00	Deide_23321	trpF	putative phosphoribosylanthranilate isomerase	null
815	2106	2,5295e+00	Deide_11207	-	hypothetical protein	null
816	1837	2,5301e+00	Deide_08840	-	putative universal stress family protein UspA	null
817	2187	2,5303e+00	Deide_11920	-	conserved hypothetical protein; putative membrane	null
818	1823	2,5309e+00	Deide_08710	-	conserved hypothetical protein, precursor;	null
819	2236	2,5324e+00	Deide_12340	-	putative phosphohydrolase,	candidate tRNA-Pro
820	1014	2,5325e+00	Deide_01390	-	Hypothetical protein	null
821	3351	2,5342e+00	Deide_22260	-	Conserved hypothetical protein, precursor	null
822	164	2,5351e+00	DEIDE_RS14245	-	membrane dipeptidase	Derived by automated computational analysis using
823	955	2,5356e+00	Deide_00861	-	hypothetical protein	null
824	557	2,5365e+00	DEIDE_RS16225	-	CYTH domain-containing protein	Derived by automated computational analysis using
825	597	2,5375e+00	DEIDE_RS16445	-	ATP-binding cassette domain-containing protein	Derived by automated computational analysis using
826	128	2,5379e+00	DEIDE_RS19175	-	hypothetical protein	Derived by automated computational analysis using
827	2346	2,5381e+00	Deide_13170	-	putative Streptomycin 3'-kinase (Streptomycin	null
828	1196	2,5386e+00	Deide_03051	-	putative	null
829	1786	2,5391e+00	Deide_08410	-	hypothetical protein	null
830	2019	2,5394e+00	Deide_10470	-	hypothetical protein	null
831	2060	2,5405e+00	Deide_10830	-	putative glucose/sorbosone dehydrogenase,	null
832	1953	2,5406e+00	Deide_09920	-	hypothetical protein	null
833	2237	2,5417e+00	Deide_12350	-	putative Regulatory protein RecX	null
834	664	2,5439e+00	DEIDE_RS16795	-	N-acetylneuraminate epimerase	Derived by automated computational analysis using
835	1499	2,5451e+00	Deide_05860	-	putative signal transduction protein : sensor,	null
836	2808	2,5453e+00	Deide_17330	-	Conserved hypothetical protein; putative membrane	null
837	984	2,5464e+00	Deide_01140	-	putative Thioredoxin	null
838	2055	2,5473e+00	Deide_10791	-	putative FMN reductase (flavin mononucleotide	null
839	2805	2,5481e+00	Deide_17300	-	Hypothetical protein; putative membrane protein	null
840	2522	2,5486e+00	Deide_14740	-	hypothetical protein	null
841	1861	2,5499e+00	Deide_09052	-	putative tRNA(Ile)-lysidine synthetase	null
842	765	2,5501e+00	DEIDE_RS17300	-	DMT family transporter	Derived by automated computational analysis using
843	77	2,5503e+00	DEIDE_RS13830	-	PIG-L family deacetylase	Derived by automated computational analysis using
844	798	2,5505e+00	DEIDE_RS17485	-	TIGR03885 family FMN-dependent LLM class	Derived by automated computational analysis using
845	2644	2,5505e+00	Deide_15810	-	putative NUDIX hydrolase	null
846	60	2,5513e+00	DEIDE_RS13750	-	hypothetical protein	Derived by automated computational analysis using
847	3311	2,5514e+00	Deide_21860	-	hypothetical protein	null
848	460	2,5517e+00	DEIDE_RS15750	-	FAD-dependent oxidoreductase	Derived by automated computational analysis using
849	139	2,5517e+00	DEIDE_RS14130	-	hypothetical protein	Derived by automated computational analysis using
850	2149	2,5518e+00	Deide_11580	-	putative dehydrogenase	null
851	1863	2,5526e+00	Deide_09070	-	putative N-acetylmuramoyl-L-alanine amidase	nonfunctional inorganic pyrophosphatase-related
852	539	2,5527e+00	DEIDE_RS16140	-	sulfatase	Derived by automated computational analysis using
853	1785	2,5529e+00	Deide_08400	-	putative ribokinase	null
854	2415	2,5539e+00	Deide_13821	-	hypothetical protein	null
855	1747	2,5546e+00	Deide_08050	-	putative 3-methyladenine DNA glycosylase	null
856	1607	2,5552e+00	Deide_06780	-	hypothetical protein	null
857	322	2,5555e+00	DEIDE_RS15045	-	hypothetical protein	Derived by automated computational analysis using
858	3055	2,5558e+00	Deide_19510	-	putative HNH endonuclease	null
859	2842	2,5567e+00	Deide_17630	-	Conserved hypothetical protein, precursor	null
860	549	2,5573e+00	DEIDE_RS16190	-	S8 family serine peptidase	Derived by automated computational analysis using
861	1562	2,5577e+00	Deide_06420	-	putative DSBA oxidoreductase precursor	null
862	1870	2,5580e+00	Deide_09148	-	hypothetical protein	null
863	3017	2,5582e+00	Deide_19201	-	putative L-aminopeptidase/D-esterase	null
864	917	2,5596e+00	Deide_00510	-	Conserved hypothetical protein, precursor;	null
865	1689	2,5601e+00	Deide_07535	-	putative Twin-arginine translocation protein,	null
866	797	2,5613e+00	DEIDE_RS17480	-	Nramp family divalent metal transporter	Derived by automated computational analysis using
867	382	2,5617e+00	DEIDE_RS15360	-	DUF305 domain-containing protein	Derived by automated computational analysis using
868	781	2,5625e+00	DEIDE_RS17385	-	spore photoproduct lyase family protein	Derived by automated computational analysis using
869	290	2,5631e+00	DEIDE_RS14885	-	sugar-binding transcriptional regulator	Derived by automated computational analysis using
870	996	2,5632e+00	Deide_01241	-	putative Rhodanese domain protein	null
871	2965	2,5643e+00	Deide_18720	-	hypothetical protein	null
872	3490	2,5658e+00	Deide_23511	-	hypothetical protein	null
873	2364	2,5673e+00	Deide_13340	-	Hypothetical protein	null
874	2828	2,5674e+00	Deide_17505	-	hypothetical protein	null
875	426	2,5677e+00	DEIDE_RS15575	xth	exodeoxyribonuclease III	Derived by automated computational analysis using
876	771	2,5680e+00	DEIDE_RS17325	-	hypothetical protein	Derived by automated computational analysis using
877	743	2,5685e+00	DEIDE_RS17190	-	sigma-70 family RNA polymerase sigma factor	Derived by automated computational analysis using
878	1902	2,5692e+00	Deide_09440	-	hypothetical protein	null
879	1542	2,5698e+00	Deide_06240	-	putative nucleotidyltransferase	null
880	2097	2,5740e+00	Deide_11170	-	putative phage integrase	null
881	1441	2,5748e+00	Deide_05310	-	putative glycosyltransferase	null
882	3411	2,5758e+00	Deide_22810	-	hypothetical protein	null
883	1365	2,5768e+00	Deide_04620	-	putative phosphoesterase, PHP family	null
884	1171	2,5777e+00	Deide_02843	-	putative Transcriptional regulator, XRE family	null
885	1991	2,5787e+00	Deide_10280	-	putative Beta-N-acetylhexosaminidase	null
886	2461	2,5789e+00	Deide_14220	-	hypothetical protein	null
887	2063	2,5791e+00	Deide_10860	mreD	putative Rod shape-determining protein MreD;	null
888	3240	2,5793e+00	Deide_21170	-	putative OsmC-like protein (Osmotically-inducible	null
889	1410	2,5806e+00	Deide_05010	-	Conserved hypothetical protein; putative membrane	null
890	186	2,5814e+00	DEIDE_RS14355	pcaG	protocatechuate 3,4-dioxygenase subunit alpha	Derived by automated computational analysis using
891	1106	2,5817e+00	Deide_02280	-	Conserved hypothetical protein, precursor	null
892	3101	2,5819e+00	Deide_19950	-	hypothetical protein; putative membrane protein	null
893	2080	2,5834e+00	Deide_11030	-	hypothetical protein	null
894	1258	2,5836e+00	Deide_03660	-	putative Peptidase S1 and S6, chymotrypsin	null
895	819	2,5840e+00	DEIDE_RS17595	-	metallophosphoesterase family protein	Derived by automated computational analysis using
896	683	2,5840e+00	DEIDE_RS16890	-	hypothetical protein	Derived by automated computational analysis using
897	486	2,5843e+00	DEIDE_RS15880	-	glycerophosphodiester phosphodiesterase	Derived by automated computational analysis using
898	149	2,5849e+00	DEIDE_RS18170	-	family 10 glycosylhydrolase	Derived by automated computational analysis using
899	1493	2,5850e+00	Deide_05810	-	hypothetical protein	null
900	3058	2,5858e+00	Deide_19540	-	putative response regulator, CheY	null
901	3070	2,5860e+00	Deide_19650	-	putative isochorismatase family protein	null
902	2090	2,5866e+00	Deide_11101	-	conserved hypothetical protein, precursor	null
903	1998	2,5876e+00	Deide_10330	-	hypothetical protein	null
904	2858	2,5881e+00	Deide_17781	-	Hypothetical protein	null
905	2764	2,5899e+00	Deide_16880	-	hypothetical protein	null
906	434	2,5903e+00	DEIDE_RS15615	-	hypothetical protein	Derived by automated computational analysis using
907	104	2,5906e+00	DEIDE_RS13965	-	intradiol ring-cleavage dioxygenase	Derived by automated computational analysis using
908	1566	2,5914e+00	Deide_06460	-	putative Bifunctional DNA primase/polymerase	null
909	2091	2,5925e+00	Deide_11110	-	putative 5,10-methylenetetrahydrofolate	null
910	2512	2,5927e+00	Deide_14640	-	conserved hypothetical protein; putative membrane	null
911	2857	2,5927e+00	Deide_17780	-	Hypothetical protein	null
912	343	2,5933e+00	DEIDE_RS15150	-	hypothetical protein	Derived by automated computational analysis using
913	2693	2,5940e+00	Deide_16251	-	hypothetical protein	null
914	2139	2,5965e+00	Deide_11471	-	conserved hypothetical protein, precursor	null
915	2272	2,5966e+00	Deide_12656	-	conserved hypothetical protein, precursor	null
916	3471	2,5969e+00	Deide_23330	-	hypothetical protein	null
917	463	2,5975e+00	DEIDE_RS15765	-	transglutaminase domain-containing protein	Derived by automated computational analysis using
918	1622	2,5975e+00	Deide_06890	-	hypothetical protein	null
919	1795	2,5981e+00	Deide_08470	-	putative acetyltransferase	null
920	1355	2,5990e+00	Deide_04540	-	putative oxidoreductase	null
921	842	2,6000e+00	DEIDE_RS17730	-	replication initiator protein A	Derived by automated computational analysis using
922	2370	2,6001e+00	Deide_13390	-	putative Multicopper oxidase, precursor	null
923	971	2,6006e+00	Deide_01020	-	hypothetical protein	null
924	2710	2,6009e+00	Deide_16400	lrrA	putative transcriptional regulator, LysR family	null
925	459	2,6012e+00	DEIDE_RS15745	-	amidohydrolase	Derived by automated computational analysis using
926	770	2,6016e+00	DEIDE_RS17320	-	response regulator	Derived by automated computational analysis using
927	452	2,6020e+00	DEIDE_RS15710	-	histidinol-phosphate aminotransferase family	Derived by automated computational analysis using
928	2730	2,6021e+00	Deide_16580	-	hypothetical protein	null
929	120	2,6021e+00	DEIDE_RS14040	-	YdiU family protein	Derived by automated computational analysis using
930	2485	2,6028e+00	Deide_14390	-	putative rRNA (guanine-N(2)-)-methyltransferase	null
931	278	2,6029e+00	DEIDE_RS14825	-	MFS transporter	Derived by automated computational analysis using
932	1918	2,6032e+00	Deide_09600	-	putative Peptidase C39, bacteriocin processing	null
933	2629	2,6051e+00	Deide_15660	-	putative Major facilitator superfamily MFS_1	null
934	3028	2,6051e+00	Deide_19290	-	hypothetical protein	null
935	3302	2,6053e+00	Deide_21790	-	putative oxidoreductase	null
936	1007	2,6062e+00	Deide_01320	-	putative Auxin Efflux Carrier	null
937	3186	2,6064e+00	Deide_20630	ruvC	putative crossover junction endodeoxyribonuclease	null
938	2991	2,6075e+00	Deide_18980	-	Conserved hypothetical protein; putative membrane	null
939	1700	2,6081e+00	Deide_07600	-	putative oxidoreductase	null
940	1341	2,6085e+00	Deide_04426	-	conserved hypothetical protein, precursor	null
941	3029	2,6088e+00	Deide_19300	-	hypothetical protein	null
942	2511	2,6098e+00	Deide_14630	-	hypothetical protein	null
943	2995	2,6104e+00	Deide_19020	-	Hypothetical protein	null
944	848	2,6133e+00	DEIDE_RS17760	-	metal ABC transporter permease	Derived by automated computational analysis using
945	2312	2,6138e+00	Deide_13021	-	putative Metallo-beta-lactamase superfamily	null
946	379	2,6154e+00	DEIDE_RS15345	-	amino acid ABC transporter substrate-binding	Derived by automated computational analysis using
947	704	2,6163e+00	DEIDE_RS16985	-	L-rhamnose mutarotase	Derived by automated computational analysis using
948	1848	2,6164e+00	Deide_08950	-	hypothetical protein; putative membrane protein	null
949	1768	2,6170e+00	Deide_08230	-	putative metal dependent phosphohydrolase	null
950	1469	2,6174e+00	Deide_05590	-	hypothetical protein	null
951	1009	2,6179e+00	Deide_01340	-	putative UPF0126 membrane protein	null
952	1249	2,6181e+00	Deide_03570	-	Hypothetical protein	null
953	59	2,6183e+00	DEIDE_RS13745	-	hypothetical protein	Derived by automated computational analysis using
954	1898	2,6187e+00	Deide_09400	-	conserved hypothetical protein; putative membrane	null
955	738	2,6200e+00	DEIDE_RS17165	-	hypothetical protein	Derived by automated computational analysis using
956	2464	2,6209e+00	Deide_14222	-	hypothetical protein	null
957	2859	2,6219e+00	Deide_17790	-	putative DNA-directed DNA polymerase (DNA	null
958	2057	2,6223e+00	Deide_10800	-	putative transcriptional regulator, MarR family	null
959	2960	2,6232e+00	Deide_18670	rpmJ	putative 50S ribosomal protein L36	null	rib
960	141	2,6235e+00	DEIDE_RS18160	-	molybdopterin-dependent oxidoreductase	Derived by automated computational analysis using
961	3020	2,6243e+00	Deide_19230	-	putative glucose-1-phosphate	null
962	1256	2,6245e+00	Deide_03640	-	putative histidine kinase, classic	null
963	87	2,6274e+00	DEIDE_RS13880	-	TetR family transcriptional regulator	Derived by automated computational analysis using
964	3322	2,6281e+00	Deide_21960	-	putative signal transduction protein: sensor,	null
965	3202	2,6283e+00	Deide_20780	-	putative SAM dependent methyltransferase	null
966	458	2,6295e+00	DEIDE_RS15740	-	hypothetical protein	Derived by automated computational analysis using
967	3413	2,6304e+00	Deide_22830	-	hypothetical protein	null
968	1399	2,6306e+00	Deide_04920	-	hypothetical protein	null
969	1602	2,6312e+00	Deide_06730	-	hypothetical protein	null
970	337	2,6333e+00	DEIDE_RS15120	-	carboxypeptidase regulatory-like	Derived by automated computational analysis using
971	1434	2,6344e+00	Deide_05250	-	hypothetical protein	null
972	1938	2,6344e+00	Deide_09780	-	putative Thioesterase superfamily protein;	null
973	330	2,6354e+00	DEIDE_RS15085	-	hypothetical protein	Derived by automated computational analysis using
974	3468	2,6359e+00	Deide_23318	-	hypothetical protein	null
975	1864	2,6362e+00	Deide_09080	-	putative Oxidoreductase, short-chain	null
976	1881	2,6375e+00	Deide_09250	-	putative FAD dependent oxidoreductase	null
977	235	2,6378e+00	DEIDE_RS14605	chrA	chromate efflux transporter	Derived by automated computational analysis using
978	1022	2,6386e+00	Deide_01441	-	hypothetical protein	null
979	234	2,6390e+00	DEIDE_RS14600	-	glycerate kinase	Derived by automated computational analysis using
980	247	2,6393e+00	DEIDE_RS14670	-	diaminopropionate ammonia-lyase	Derived by automated computational analysis using
981	2555	2,6394e+00	Deide_15040	-	putative Mov34/MPN/PAD-1 family protein	null
982	620	2,6400e+00	DEIDE_RS16570	-	zinc carboxypeptidase	Derived by automated computational analysis using
983	1000	2,6407e+00	Deide_01260	-	putative Homoserine kinase	null
984	2749	2,6407e+00	Deide_16780	-	putative shikimate kinase	null
985	264	2,6413e+00	DEIDE_RS14760	-	replication initiator protein A	Derived by automated computational analysis using
986	2615	2,6414e+00	Deide_15531	-	putative Transcriptional coactivator/pterin	null
987	3305	2,6417e+00	Deide_21820	-	putative 5-formyltetrahydrofolate cyclo-ligase	null
988	3110	2,6421e+00	Deide_20000	-	putative glyoxalase/bleomycin resistance	null
989	1245	2,6429e+00	Deide_03520	-	hypothetical protein	null
990	762	2,6430e+00	DEIDE_RS17285	-	DUF945 family protein	Derived by automated computational analysis using
991	348	2,6434e+00	DEIDE_RS15180	-	diguanylate cyclase	Derived by automated computational analysis using
992	168	2,6438e+00	DEIDE_RS14265	-	M28 family peptidase	Derived by automated computational analysis using
993	3489	2,6442e+00	Deide_23510	-	putative DNA processing protein DprA (Smf)	null
994	194	2,6444e+00	DEIDE_RS14395	-	shikimate dehydrogenase	Derived by automated computational analysis using
995	2470	2,6447e+00	Deide_14270	-	putative Molybdenum cofactor biosynthesis protein	null
996	2954	2,6450e+00	Deide_18610	-	hypothetical protein	null
997	1285	2,6452e+00	Deide_03890	-	Conserved hypothetical protein, precursor	null
998	3053	2,6464e+00	Deide_19490	-	Hypothetical protein, precursor	null
999	393	2,6474e+00	DEIDE_RS15415	-	DoxX family protein	Derived by automated computational analysis using
1000	2369	2,6481e+00	Deide_13380	-	Hypothetical protein, precursor	null
1001	1004	2,6495e+00	Deide_01290	-	putative Lipoprotein signal peptidase	null
1002	1218	2,6500e+00	Deide_03270	-	putative intradiol-dioxygenase-like protein	null
1003	3030	2,6502e+00	Deide_19310	-	putative metallophosphoesterase	null
1004	2118	2,6503e+00	Deide_11290	-	putative heat shock protein Hsp20	null
1005	2481	2,6512e+00	Deide_14360	-	hypothetical protein	null
1006	2524	2,6516e+00	Deide_14750	-	hypothetical protein	null
1007	2368	2,6519e+00	Deide_13370	-	conserved hypothetical protein, precursor	null
1008	2696	2,6545e+00	Deide_16280	-	putative Transglutaminase/protease-like protein	null
1009	870	2,6560e+00	Deide_00060	-	hypothetical protein	null
1010	2173	2,6561e+00	Deide_11790	-	hypothetical protein	null
1011	301	2,6563e+00	DEIDE_RS18205	-	PAS domain S-box protein	Derived by automated computational analysis using
1012	2336	2,6564e+00	Deide_13090	-	Hypothetical protein	null
1013	2801	2,6576e+00	Deide_17261	-	hypothetical protein	null
1014	1	2,6580e+00	DEIDE_RS13440	-	ParA family protein	Derived by automated computational analysis using
1015	753	2,6580e+00	DEIDE_RS17245	-	sugar ABC transporter permease	Derived by automated computational analysis using
1016	2333	2,6582e+00	Deide_13086	-	hypothetical protein	null
1017	461	2,6585e+00	DEIDE_RS15755	-	hypothetical protein	Derived by automated computational analysis using
1018	95	2,6589e+00	DEIDE_RS13915	-	glycoside hydrolase family 32 protein	Derived by automated computational analysis using
1019	2652	2,6590e+00	Deide_15890	-	putative Thiamine pyrophosphokinase	null
1020	3144	2,6598e+00	Deide_20300	-	putative UDP-glucose/GDP-mannose dehydrogenase	null
1021	2397	2,6628e+00	Deide_13660	-	putative N-acetylmannosamine kinase, putative	null
1022	523	2,6635e+00	DEIDE_RS16060	-	FadR family transcriptional regulator	Derived by automated computational analysis using
1023	3238	2,6643e+00	Deide_21150	-	putative molybdopterin-guanine dinucleotide	null
1024	2213	2,6649e+00	Deide_12140	-	hypothetical protein	null
1025	581	2,6654e+00	DEIDE_RS16370	-	tripartite tricarboxylate transporter substrate	Derived by automated computational analysis using
1026	76	2,6661e+00	DEIDE_RS13825	-	carbohydrate kinase family protein	Derived by automated computational analysis using
1027	21	2,6677e+00	DEIDE_RS13555	-	N-acetyltransferase	Derived by automated computational analysis using
1028	2234	2,6698e+00	Deide_12320	-	hypothetical protein	null
1029	2061	2,6724e+00	Deide_10840	-	putative FAD dependent oxidoreductase	null
1030	2768	2,6726e+00	Deide_16930	-	putative transcriptional regulator, MocR family	null
1031	26	2,6731e+00	DEIDE_RS18120	-	PAS domain S-box protein	Derived by automated computational analysis using
1032	1188	2,6747e+00	Deide_02980	-	hypothetical protein	null
1033	1972	2,6762e+00	Deide_10100	-	hypothetical protein	null
1034	2719	2,6777e+00	Deide_16480	-	putative pyrazinamidase/nicotinamidase	null
1035	1721	2,6780e+00	Deide_07800	-	hypothetical protein	null
1036	190	2,6781e+00	DEIDE_RS14375	-	EamA family transporter	Derived by automated computational analysis using
1037	1075	2,6781e+00	Deide_01970	mutY	putative A/G-specific adenine glycosylase	null
1038	419	2,6782e+00	DEIDE_RS15540	rocD	ornithine--oxo-acid transaminase	Derived by automated computational analysis using
1039	1212	2,6794e+00	Deide_03210	-	putative Peptidase-S8	null
1040	989	2,6809e+00	Deide_01180	-	putative LexA repressor	null
1041	2793	2,6814e+00	Deide_17190	-	putative N-methyl-transferase-related protein	null
1042	397	2,6819e+00	DEIDE_RS15435	-	glycosyltransferase	Derived by automated computational analysis using
1043	926	2,6835e+00	Deide_00610	-	hypothetical protein	null
1044	1996	2,6838e+00	Deide_10322	-	SEC-C motif-containing protein	null
1045	1882	2,6841e+00	Deide_09260	-	conserved hypothetical protein, precursor	null
1046	919	2,6843e+00	Deide_00540	-	putative Peptidase family M28 protein	null
1047	2614	2,6847e+00	Deide_15530	-	putative Thioesterase superfamily protein	null
1048	1760	2,6848e+00	Deide_08155	-	putative DNA binding domain protein, excisionase	null
1049	3481	2,6852e+00	Deide_23430	-	putative cysteine desulfurase	null
1050	2130	2,6853e+00	Deide_11400	-	hypothetical protein	null
1051	2384	2,6856e+00	Deide_13530	-	hypothetical protein	null
1052	681	2,6866e+00	DEIDE_RS16880	-	CopD family protein	Derived by automated computational analysis using
1053	224	2,6869e+00	DEIDE_RS14550	-	2-dehydro-3-deoxy-phosphogluconate aldolase	Derived by automated computational analysis using
1054	505	2,6872e+00	DEIDE_RS15970	-	galactose mutarotase	Derived by automated computational analysis using
1055	2308	2,6896e+00	Deide_12990	-	putative Bacterial-like globin family protein	null
1056	3056	2,6910e+00	Deide_19520	-	putative hydrolase, HD superfamily	null
1057	309	2,6910e+00	DEIDE_RS14980	-	TlpA family protein disulfide reductase	Derived by automated computational analysis using
1058	266	2,6919e+00	DEIDE_RS14770	-	hypothetical protein	Derived by automated computational analysis using
1059	3076	2,6921e+00	Deide_19710	-	hypothetical protein	null
1060	2743	2,6922e+00	Deide_16720	-	Hypothetical protein, precursor	null
1061	2545	2,6924e+00	Deide_14950	-	putative S-adenosylmethionine:tRNA	null
1062	2914	2,6930e+00	Deide_18230	-	hypothetical protein	null
1063	16	2,6931e+00	DEIDE_RS19125	-	hypothetical protein	Derived by automated computational analysis using
1064	1011	2,6933e+00	Deide_01360	-	putative Transcriptional regulator, LacI family	null
1065	530	2,6940e+00	DEIDE_RS16095	-	FGGY-family carbohydrate kinase	Derived by automated computational analysis using
1066	1001	2,6944e+00	Deide_01270	-	putative Threonine synthase	null
1067	1257	2,6947e+00	Deide_03650	-	putative Major facilitator superfamily MFS-1	null
1068	571	2,6951e+00	DEIDE_RS16310	-	alpha/beta fold hydrolase	Derived by automated computational analysis using
1069	3308	2,6961e+00	Deide_21850	-	putative diguanylate cyclase/phosphodiesterase	null
1070	3050	2,6969e+00	Deide_19470	-	putative bifunctional protein BirA: biotin operon	null
1071	2692	2,6969e+00	Deide_16250	pcp	putative Pyroglutamyl-peptidase I	null
1072	2264	2,6969e+00	Deide_12580	-	putative Glutamate--ammonia ligase (Glutamine	null
1073	3480	2,6988e+00	Deide_23420	gidA	putative tRNA uridine 5-carboxymethylaminomethyl	null
1074	598	2,6996e+00	DEIDE_RS16450	-	ATP-binding cassette domain-containing protein	Derived by automated computational analysis using
1075	65	2,7010e+00	DEIDE_RS13775	-	alpha-mannosidase	Derived by automated computational analysis using
1076	2519	2,7013e+00	Deide_14710	-	hypothetical protein	null
1077	3175	2,7015e+00	Deide_20551	moaC	putative molybdenum cofactor biosynthesis protein	null
1078	2386	2,7023e+00	Deide_13550	-	putative L-aspartate oxidase (Quinolinate	null
1079	2122	2,7039e+00	Deide_11330	-	putative acetyltransferase	null
1080	2494	2,7047e+00	Deide_14480	-	GGDEF domain and Tetratricopeptide	null
1081	780	2,7047e+00	DEIDE_RS17380	-	UDP-N-acetylmuramoylalanyl-D-glutamate--2,	Derived by automated computational analysis using
1082	671	2,7049e+00	DEIDE_RS16830	-	MarR family transcriptional regulator	Derived by automated computational analysis using
1083	2396	2,7052e+00	Deide_13650	-	hypothetical protein	null
1084	3225	2,7063e+00	Deide_21010	-	hypothetical protein	null
1085	2029	2,7071e+00	Deide_10571	-	conserved hypothetical protein, precursor	null
1086	1193	2,7080e+00	Deide_03030	-	putative DNA repair regulator protein IrrE	null
1087	2385	2,7084e+00	Deide_13540	-	conserved hypothetical protein, precursor	null
1088	1952	2,7095e+00	Deide_09910	-	putative Ribosomal large subunit pseudouridine	null
1089	3155	2,7095e+00	Deide_20360	-	hypothetical protein	null
1090	67	2,7102e+00	DEIDE_RS13785	-	hypothetical protein	Derived by automated computational analysis using
1091	978	2,7103e+00	Deide_01080	-	putative transcriptional regulator	null
1092	2882	2,7107e+00	Deide_17920	-	putative Sec-independent protein translocase	null
1093	3014	2,7115e+00	Deide_19190	-	hypothetical protein	null
1094	370	2,7131e+00	DEIDE_RS15300	-	site-specific integrase	Derived by automated computational analysis using
1095	910	2,7135e+00	Deide_00440	-	hypothetical protein	null
1096	2390	2,7145e+00	Deide_13590	-	hypothetical protein	null
1097	3043	2,7155e+00	Deide_19440	-	putative 2`-5` RNA ligase	null
1098	883	2,7169e+00	Deide_00170	-	putative ABC transporter, ATP-binding component	null
1099	2086	2,7170e+00	Deide_11070	-	putative ABC transporter, permease component	null
1100	1097	2,7175e+00	Deide_02190	-	hypothetical protein	null
1101	267	2,7180e+00	DEIDE_RS14775	hpaI	4-hydroxy-2-oxoheptanedioate aldolase	Derived by automated computational analysis using
1102	207	2,7183e+00	DEIDE_RS14460	-	hypothetical protein	Derived by automated computational analysis using
1103	453	2,7184e+00	DEIDE_RS15715	-	substrate-binding domain-containing protein	Derived by automated computational analysis using
1104	2885	2,7199e+00	Deide_17950	-	Conserved hypothetical protein; putative membrane	null
1105	3159	2,7199e+00	Deide_20400	-	putative phosphoglycerate mutase gpmB	null
1106	3422	2,7199e+00	Deide_22910	-	hypothetical protein	null
1107	1321	2,7205e+00	Deide_04240	-	Hypothetical protein	null
1108	405	2,7207e+00	DEIDE_RS15475	-	MBL fold metallo-hydrolase	Derived by automated computational analysis using
1109	1651	2,7214e+00	Deide_07190	-	putative ABC transporter, permease component	null
1110	2831	2,7215e+00	Deide_17530	mug	putative G/U mismatch-specific DNA glycosylase	null
1111	3491	2,7222e+00	Deide_23520	-	putative NAD dependent epimerase/dehydratase	null
1112	2020	2,7223e+00	Deide_10480	-	putative tetratricopeptide repeat domain protein	null
1113	1719	2,7228e+00	Deide_07780	-	putative lactoylglutathione lyase (glyoxalase I)	null
1114	131	2,7235e+00	DEIDE_RS14095	-	hypothetical protein	Derived by automated computational analysis using
1115	107	2,7246e+00	DEIDE_RS13980	-	threonine/serine dehydratase	Derived by automated computational analysis using
1116	1352	2,7246e+00	Deide_04520	thiE	putative thiamine-phosphate diphosphorylase	null
1117	3176	2,7258e+00	Deide_20560	-	Conserved hypothetical protein; putative membrane	null
1118	1862	2,7273e+00	Deide_09060	-	hypothetical protein	null
1119	2290	2,7274e+00	Deide_12810	-	putative Transcriptional regulator, TetR family	null
1120	2288	2,7277e+00	Deide_12790	-	Hypothetical protein	null
1121	605	2,7291e+00	DEIDE_RS16490	-	amidase	Derived by automated computational analysis using
1122	2071	2,7296e+00	Deide_10940	-	conserved hypothetical protein, precursor	null
1123	1894	2,7300e+00	Deide_09370	-	Hypothetical protein	null
1124	2249	2,7309e+00	Deide_12430	-	putative Succinate dehydrogenase, cytochrome	null
1125	387	2,7313e+00	DEIDE_RS15385	-	biliverdin-producing heme oxygenase	Derived by automated computational analysis using
1126	90	2,7315e+00	DEIDE_RS13895	-	superoxide dismutase family protein	Derived by automated computational analysis using
1127	374	2,7318e+00	DEIDE_RS15320	-	phosphoribosyltransferase	Derived by automated computational analysis using
1128	1303	2,7321e+00	Deide_04070	-	hypothetical protein	null
1129	846	2,7357e+00	DEIDE_RS17750	-	zinc ABC transporter substrate-binding protein	Derived by automated computational analysis using
1130	1235	2,7359e+00	Deide_03430	-	putative Diguanylate cyclase	null
1131	727	2,7368e+00	DEIDE_RS17100	-	proline iminopeptidase-family hydrolase	Derived by automated computational analysis using
1132	276	2,7383e+00	DEIDE_RS19250	-	hypothetical protein	Derived by automated computational analysis using
1133	1887	2,7383e+00	Deide_09310	-	hypothetical protein	null
1134	3290	2,7384e+00	Deide_21670	-	Conserved hypothetical protein; putative membrane	null
1135	607	2,7384e+00	DEIDE_RS16500	-	dipeptidase	Derived by automated computational analysis using
1136	3222	2,7392e+00	Deide_20980	-	putative phosphohydrolase, precursor	null
1137	2354	2,7396e+00	Deide_13250	alr	putative Alanine racemase	null
1138	111	2,7407e+00	DEIDE_RS14000	-	hypothetical protein	Derived by automated computational analysis using
1139	3082	2,7407e+00	Deide_19760	-	hypothetical protein	null
1140	2925	2,7412e+00	Deide_18340	-	putative electron transport protein SCO1/SenC	null
1141	3006	2,7417e+00	Deide_19120	-	putative peptide/oligopeptide/nickel ABC	null
1142	1570	2,7418e+00	Deide_06480	-	hypothetical protein	null
1143	1551	2,7428e+00	Deide_06330	-	putative transporter, membrane protein	null
1144	1343	2,7429e+00	Deide_04431	-	hypothetical protein	null
1145	2533	2,7439e+00	Deide_14830	-	putative Alpha/beta hydrolase fold protein	null
1146	1036	2,7442e+00	Deide_01580	-	Hypothetical protein	null
1147	210	2,7455e+00	DEIDE_RS14480	-	peptidase S10	Derived by automated computational analysis using
1148	1905	2,7458e+00	Deide_09470	-	putative transcriptional regulator, TetR family	null
1149	2361	2,7466e+00	Deide_13310	-	Conserved hypothetical protein; putative membrane	null
1150	1955	2,7474e+00	Deide_09940	-	hypothetical protein	null
1151	1537	2,7476e+00	Deide_06190	-	Conserved hypothetical protein, precursor	null
1152	2087	2,7477e+00	Deide_11080	-	putative ABC transporter, permease component	null
1153	708	2,7479e+00	DEIDE_RS17005	-	rhamnulokinase	Derived by automated computational analysis using
1154	783	2,7491e+00	DEIDE_RS17395	ddrOP3	HTH-type transcriptional regulator DdrOP3	Derived by automated computational analysis using
1155	2422	2,7494e+00	Deide_13880	-	putative Phosphoribosyltransferase	null
1156	1209	2,7502e+00	Deide_03180	-	Hypothetical protein	null
1157	519	2,7505e+00	DEIDE_RS16040	-	serine hydrolase	Derived by automated computational analysis using
1158	2115	2,7514e+00	Deide_11270	-	hypothetical protein	null
1159	826	2,7519e+00	DEIDE_RS17630	-	WGR domain-containing protein	Derived by automated computational analysis using
1160	1456	2,7533e+00	Deide_05460	-	hypothetical protein	null
1161	3239	2,7542e+00	Deide_21160	-	putative Major facilitator superfamily protein;	null
1162	1512	2,7547e+00	Deide_05970	-	putative DNA-directed DNA polymerase (DNA	null
1163	2544	2,7553e+00	Deide_14940	-	putative N-acetyltransferase	null
1164	1432	2,7554e+00	Deide_05230	-	putative CHASE2 sensory domain-containing	null
1165	2633	2,7563e+00	Deide_15700	-	putative Sodium/hydrogen exchanger (Na+/H+	candidate tRNA-Ser
1166	265	2,7564e+00	DEIDE_RS14765	-	hypothetical protein	Derived by automated computational analysis using
1167	2077	2,7564e+00	Deide_11000	-	hypothetical protein	null
1168	2023	2,7570e+00	Deide_10510	-	putative SAM-dependent methyltransferase	null
1169	468	2,7589e+00	DEIDE_RS15790	-	peptidoglycan-binding protein	Derived by automated computational analysis using
1170	429	2,7597e+00	DEIDE_RS15590	fdhD	formate dehydrogenase accessory sulfurtransferase	Derived by automated computational analysis using
1171	2413	2,7598e+00	Deide_13810	recO	putative DNA repair protein RecO (Recombination	null
1172	2635	2,7605e+00	Deide_15730	-	hypothetical protein	null
1173	2141	2,7605e+00	Deide_11500	-	putative integrase/recombinase	null
1174	1273	2,7606e+00	Deide_03810	-	hypothetical protein	null
1175	3424	2,7620e+00	Deide_22930	truA	putative tRNA-pseudouridine synthase I (tRNA	null
1176	1498	2,7623e+00	Deide_05850	-	putative tRNA nucleotidyltransferase/poly A	candidate tRNA-Ala
1177	274	2,7635e+00	DEIDE_RS14810	-	helix-turn-helix domain-containing protein	Derived by automated computational analysis using
1178	2160	2,7652e+00	Deide_11690	-	conserved hypothetical protein, precursor	null
1179	254	2,7661e+00	DEIDE_RS14705	-	transglutaminase family protein	Derived by automated computational analysis using
1180	3274	2,7668e+00	Deide_21510	-	putative regulator protein, GGDEF domain,	null
1181	1413	2,7670e+00	Deide_05040	-	putative transcriptional regulator, NagC family	null
1182	2025	2,7679e+00	Deide_10540	-	putative MurG (UDP-N-acetylglucosamine:LPS	null
1183	420	2,7696e+00	DEIDE_RS15545	-	carbon-nitrogen hydrolase family protein	Derived by automated computational analysis using
1184	696	2,7705e+00	DEIDE_RS16950	-	PaaI family thioesterase	Derived by automated computational analysis using
1185	812	2,7713e+00	DEIDE_RS17555	-	threonine/serine dehydratase	Derived by automated computational analysis using
1186	3348	2,7713e+00	Deide_22230	-	putative subtilase-type serine protease	null
1187	456	2,7720e+00	DEIDE_RS15730	-	C39 family peptidase	Derived by automated computational analysis using
1188	2532	2,7744e+00	Deide_14820	-	putative Homoserine O-acetyltransferase	null
1189	2174	2,7746e+00	Deide_11800	-	putative LmbE-like protein; putative GlcNAc-PI	null
1190	2568	2,7748e+00	Deide_15160	-	hypothetical protein	null
1191	404	2,7756e+00	DEIDE_RS15470	treZ	malto-oligosyltrehalose trehalohydrolase	Derived by automated computational analysis using
1192	2952	2,7760e+00	Deide_18590	-	hypothetical protein	null
1193	1825	2,7766e+00	Deide_08730	-	putative Nudix hydrolase	null
1194	2072	2,7774e+00	Deide_10950	-	putative acyltransferase	null
1195	536	2,7779e+00	DEIDE_RS16125	-	fructoselysine kinase	Derived by automated computational analysis using
1196	2257	2,7779e+00	Deide_12510	-	putative Roadblock/LC7 domain protein	null
1197	469	2,7783e+00	DEIDE_RS15795	-	PHB depolymerase family esterase	Derived by automated computational analysis using
1198	3097	2,7795e+00	Deide_19910	-	putative N-acetyltransferase	null
1199	2756	2,7797e+00	Deide_16840	-	Hypothetical protein, precursor	null
1200	2732	2,7809e+00	Deide_16600	-	putative phosphoglycolate phosphatase (PGPase)	null
1201	1247	2,7816e+00	Deide_03550	adh	putative Alcohol dehydrogenase (ADH)	null
1202	1929	2,7818e+00	Deide_09700	-	putative Amidase	null
1203	1821	2,7824e+00	Deide_08690	-	putative Peptidoglycan glycosyltransferase,	null
1204	1496	2,7833e+00	Deide_05830	moeA	putative molybdopterin biosynthesis protein	null
1205	609	2,7845e+00	DEIDE_RS18255	-	ankyrin repeat domain-containing protein	Derived by automated computational analysis using
1206	2044	2,7857e+00	Deide_10710	-	hypothetical protein	null
1207	2215	2,7863e+00	Deide_12160	-	putative Transcriptional regulator, TetR family	null
1208	2116	2,7866e+00	Deide_11280	-	putative cation efflux transporter; putative	null
1209	2294	2,7876e+00	Deide_12850	-	putative D-isomer specific 2-hydroxyacid	null
1210	2873	2,7878e+00	Deide_17830	-	hypothetical protein	null
1211	2680	2,7889e+00	Deide_16140	-	putative cytochrome c, precursor	null
1212	1515	2,7898e+00	Deide_06000	-	putative transaminases (aminotransferases)	null
1213	2878	2,7910e+00	Deide_17880	-	putative Metallophosphoesterase; putative cAMP	null
1214	2510	2,7917e+00	Deide_14620	-	putative Tetrapyrrole methylase family protein	null
1215	1985	2,7919e+00	Deide_10220	-	conserved hypothetical protein, precursor	null
1216	211	2,7923e+00	DEIDE_RS19235	-	hypothetical protein	Derived by automated computational analysis using
1217	1710	2,7926e+00	Deide_07700	-	hypothetical protein	null
1218	394	2,7926e+00	DEIDE_RS15420	-	1-acyl-sn-glycerol-3-phosphate acyltransferase	Derived by automated computational analysis using
1219	1330	2,7936e+00	Deide_04320	-	putative Protein tyrosine/serine phosphatase	null
1220	225	2,7944e+00	DEIDE_RS14555	-	sugar kinase	Derived by automated computational analysis using
1221	410	2,7949e+00	DEIDE_RS15495	-	metal ABC transporter ATP-binding protein	Derived by automated computational analysis using
1222	2608	2,7951e+00	Deide_15480	-	putative von Willebrand factor type A domain	null
1223	2287	2,7952e+00	Deide_12780	-	putative Peptidase S41 precursor; putative	null
1224	1280	2,7955e+00	Deide_03861	-	putative Competence protein ComEA	null
1225	2776	2,7966e+00	Deide_17010	-	putative transcriptional regulator, Rrf2 family	null
1226	2328	2,7971e+00	Deide_13070	-	Hypothetical protein	null
1227	871	2,7974e+00	Deide_00070	-	hypothetical protein	null
1228	1327	2,7977e+00	Deide_04291	-	hypothetical protein	null
1229	2883	2,7980e+00	Deide_17930	-	putative Mg2+ chelatase family protein	null
1230	3012	2,7983e+00	Deide_19170	-	hypothetical protein	null
1231	1879	2,7984e+00	Deide_09230	-	putative Nitroreductase	null
1232	2514	2,7988e+00	Deide_14660	-	putative acetyltransferase	null
1233	2551	2,7989e+00	Deide_15000	-	putative Signal peptidase I (SPase I) (Leader	null
1234	2126	2,7995e+00	Deide_11360	-	putative Cof protein (HAD-superfamily hydrolase)	null
1235	2147	2,8005e+00	Deide_11560	-	hypothetical protein	null
1236	2297	2,8006e+00	Deide_12880	-	putative DNA-(apurinic or apyrimidinic site)	null
1237	2291	2,8010e+00	Deide_12820	-	putative hydrolase, alpha/beta fold family;	null
1238	298	2,8017e+00	DEIDE_RS14925	murQ	N-acetylmuramic acid 6-phosphate etherase	Derived by automated computational analysis using
1239	1180	2,8039e+00	Deide_02910	-	putative Ribosomal protein N-acetyltransferase	null
1240	1490	2,8054e+00	Deide_05780	ppk	putative polyphosphate kinase	null
1241	300	2,8067e+00	DEIDE_RS14935	-	transcriptional repressor	Derived by automated computational analysis using
1242	2675	2,8071e+00	Deide_16093	-	putative Acylphosphatase	null
1243	2094	2,8083e+00	Deide_11140	-	conserved hypothetical protein; putative membrane	null
1244	3040	2,8090e+00	Deide_19410	-	hypothetical protein	null
1245	2379	2,8099e+00	Deide_13490	-	putative Sodium/hydrogen exchanger (Na+/H+	null
1246	1730	2,8121e+00	Deide_07890	-	putative naringenin-chalcone synthase	null
1247	1199	2,8131e+00	Deide_03080	-	hypothetical protein	null
1248	3181	2,8137e+00	Deide_20600	-	putative inorganic diphosphatase (pyrophosphate	null
1249	32	2,8144e+00	DEIDE_RS13610	-	hypothetical protein	Derived by automated computational analysis using
1250	1010	2,8151e+00	Deide_01350	-	putative Major facilitator superfamily	null
1251	2053	2,8169e+00	Deide_10780	-	putative histidine kinase, hybrid	null
1252	2760	2,8179e+00	Deide_16860	-	putative c-di-GMP phosphodiesterase A	null
1253	3205	2,8185e+00	Deide_20810	-	Hypothetical protein	null
1254	1242	2,8195e+00	Deide_03500	-	putative Transcriptional regulator, LuxR family	null
1255	1375	2,8207e+00	Deide_04700	-	hypothetical protein	null
1256	1238	2,8215e+00	Deide_03460	-	putative Allophanate hydrolase subunit 1	null
1257	2313	2,8232e+00	Deide_13030	-	hypothetical protein	null
1258	2626	2,8238e+00	Deide_15630	-	Hypothetical protein	null
1259	1641	2,8239e+00	Deide_07090	-	putative Segregation and condensation protein A	null
1260	389	2,8267e+00	DEIDE_RS15395	-	squalene/phytoene synthase family protein	Derived by automated computational analysis using
1261	142	2,8267e+00	DEIDE_RS14150	-	MFS transporter	Derived by automated computational analysis using
1262	2572	2,8272e+00	Deide_15200	-	putative phosphatase/phosphohexomutase; putative	null
1263	1446	2,8286e+00	Deide_05360	-	hypothetical protein	null
1264	830	2,8286e+00	DEIDE_RS17655	-	tRNA-binding-domain-containing CsaA-like protein	Derived by automated computational analysis using
1265	3247	2,8288e+00	Deide_21240	-	putative peptidase	null
1266	1944	2,8293e+00	Deide_09830	-	putative Coenzyme A disulfide reductase	null
1267	1637	2,8309e+00	Deide_07050	-	conserved hypothetical protein; putative membrane	null
1268	3467	2,8309e+00	Deide_23316	-	hypothetical protein	null
1269	936	2,8311e+00	Deide_00694	-	hypothetical protein	null
1270	1548	2,8312e+00	Deide_06300	-	hypothetical protein	null
1271	849	2,8317e+00	DEIDE_RS17765	-	metal ABC transporter permease	Derived by automated computational analysis using
1272	2289	2,8317e+00	Deide_12800	-	putative Integral membrane protein TerC family	null
1273	908	2,8319e+00	Deide_00420	-	Hypothetical protein	null
1274	258	2,8322e+00	DEIDE_RS14725	-	hypothetical protein	Derived by automated computational analysis using
1275	2365	2,8322e+00	Deide_13350	-	putative Alanine--tRNA ligase (Alanyl-tRNA	null
1276	1872	2,8335e+00	Deide_09160	-	putative Trypsin-like serine protease, precursor	null
1277	2189	2,8339e+00	Deide_11950	-	putative NADPH:quinone reductase; putative	null
1278	1309	2,8345e+00	Deide_04130	-	putative transcriptional regulator, LuxR family	null
1279	751	2,8348e+00	DEIDE_RS17235	-	Gfo/Idh/MocA family oxidoreductase	Derived by automated computational analysis using
1280	1466	2,8350e+00	Deide_05550	-	putative short-chain dehydrogenase	nonfunctional hypothetical protein
1281	2052	2,8356e+00	Deide_10770	-	putative histidine kinase, classic; putative	null
1282	3191	2,8373e+00	Deide_20660	-	putative Rieske 2Fe-2S protein	null
1283	466	2,8378e+00	DEIDE_RS15780	cobT	nicotinate-nucleotide--dimethylbenzimidazole	Derived by automated computational analysis using
1284	3391	2,8382e+00	Deide_22620	-	conserved hypothetical protein, precursor	null
1285	1688	2,8396e+00	Deide_07530	-	putative Twin-arginine translocation protein,	null
1286	1435	2,8410e+00	Deide_05260	-	Hypothetical protein	null
1287	413	2,8418e+00	DEIDE_RS15510	-	alpha/beta fold hydrolase	Derived by automated computational analysis using
1288	1003	2,8419e+00	Deide_01281	rpmB	putative Ribosomal protein L28	null	rib
1289	2790	2,8420e+00	Deide_17160	-	putative sigma 54 modulation protein/ribosomal	null
1290	1704	2,8422e+00	Deide_07640	panC	putative pantoate--beta-alanine ligase	null
1291	831	2,8429e+00	DEIDE_RS17665	-	ABC transporter substrate-binding protein	Derived by automated computational analysis using
1292	366	2,8435e+00	DEIDE_RS15280	-	hypothetical protein	Derived by automated computational analysis using
1293	709	2,8437e+00	DEIDE_RS17010	-	(Fe-S)-binding protein	Derived by automated computational analysis using
1294	161	2,8437e+00	DEIDE_RS14225	-	saccharopine dehydrogenase NADP-binding	Derived by automated computational analysis using
1295	2721	2,8440e+00	Deide_16490	-	putative Fe-S protein; putative epoxyqueuosine	null
1296	987	2,8453e+00	Deide_01170	-	putative Peptidase S1 and S6, chymotrypsin/Hap	null
1297	1934	2,8453e+00	Deide_09740	-	hypothetical protein	null
1298	2428	2,8457e+00	Deide_13940	-	putative nitrate/sulfonate/bicarbonate ABC	null
1299	2578	2,8462e+00	Deide_15230	hutI	putative Imidazolonepropionase	null
1300	2830	2,8465e+00	Deide_17520	-	hypothetical protein	null
1301	3115	2,8467e+00	Deide_20060	-	conserved hypothetical protein, precursor	null
1302	2847	2,8469e+00	Deide_17680	aroQ	putative 3-dehydroquinate dehydratase	candidate tRNA-Ile
1303	373	2,8478e+00	DEIDE_RS15315	-	erythromycin esterase family protein	Derived by automated computational analysis using
1304	1600	2,8485e+00	Deide_06710	-	putative NUDIX hydrolase	null
1305	1822	2,8487e+00	Deide_08700	-	conserved hypothetical protein, precursor	null
1306	2600	2,8491e+00	Deide_15400	-	putative signal peptidase I (leader peptidase I)	null
1307	927	2,8494e+00	Deide_00620	-	Conserved hypothetical protein, precursor	null
1308	416	2,8500e+00	DEIDE_RS15525	-	MFS transporter	Derived by automated computational analysis using
1309	732	2,8500e+00	DEIDE_RS17130	-	response regulator	Derived by automated computational analysis using
1310	3162	2,8514e+00	Deide_20430	-	Conserved hypothetical protein; putative membrane	null
1311	183	2,8522e+00	DEIDE_RS18705	-	3-oxoacid CoA-transferase subunit B	Derived by automated computational analysis using
1312	291	2,8522e+00	DEIDE_RS14890	-	N-acetylglucosamine kinase	Derived by automated computational analysis using
1313	1184	2,8533e+00	Deide_02950	-	putative DinB family protein	null
1314	723	2,8535e+00	DEIDE_RS17080	-	glycogen-debranching protein	Derived by automated computational analysis using
1315	462	2,8536e+00	DEIDE_RS15760	-	MerR family transcriptional regulator	Derived by automated computational analysis using
1316	2081	2,8544e+00	Deide_11040	-	putative metallo-beta-lactamase	null
1317	151	2,8545e+00	DEIDE_RS14180	-	hypothetical protein	Derived by automated computational analysis using
1318	1016	2,8546e+00	Deide_01410	-	putative Xaa-pro aminopeptidase	null
1319	695	2,8558e+00	DEIDE_RS16945	-	hotdog fold thioesterase	Derived by automated computational analysis using
1320	2640	2,8559e+00	Deide_15770	-	hypothetical protein	null
1321	1564	2,8562e+00	Deide_06440	-	putative phage integrase	null
1322	155	2,8565e+00	DEIDE_RS19210	-	hypothetical protein	Derived by automated computational analysis using
1323	2668	2,8571e+00	Deide_16041	-	putative Ferric uptake regulator, Fur family	null
1324	3293	2,8577e+00	Deide_21700	-	hypothetical protein	null
1325	3315	2,8580e+00	Deide_21900	-	putative Major facilitator superfamily MFS_1,	null
1326	2416	2,8594e+00	Deide_13830	-	putative Transcriptional regulator, GntR family	null
1327	894	2,8594e+00	Deide_00280	-	putative Penicillin acylase 2 precursor	null
1328	884	2,8602e+00	Deide_00180	-	putative proline/glycine betaine ABC transporter,	null
1329	81	2,8609e+00	DEIDE_RS13850	-	argininosuccinate lyase	Derived by automated computational analysis using
1330	2296	2,8609e+00	Deide_12870	-	putative Inositol monophosphatase family protein	null
1331	2353	2,8613e+00	Deide_13240	-	putative membrane-associated zinc	null
1332	2996	2,8619e+00	Deide_19030	-	putative GTP cyclohydrolase I	null
1333	529	2,8622e+00	DEIDE_RS16090	-	fucose isomerase	Derived by automated computational analysis using
1334	3038	2,8622e+00	Deide_19390	-	Conserved hypothetical protein, precursor;	null
1335	1278	2,8625e+00	Deide_03850	-	putative Oxidoreductase	null
1336	1618	2,8633e+00	Deide_06850	-	putative GPW/gp25 family	null
1337	1535	2,8636e+00	Deide_06170	-	putative metallo-beta-lactamase family	null
1338	3409	2,8636e+00	Deide_22790	-	hypothetical protein	null
1339	2515	2,8642e+00	Deide_14670	-	conserved hypothetical protein, precursor	null
1340	2018	2,8648e+00	Deide_10460	-	hypothetical protein	null
1341	308	2,8654e+00	DEIDE_RS14975	-	hypothetical protein	Derived by automated computational analysis using
1342	1737	2,8655e+00	Deide_07960	-	hypothetical protein	null
1343	1219	2,8656e+00	Deide_03271	-	putative Methyltransferase	null
1344	892	2,8657e+00	Deide_00260	-	putative	null
1345	152	2,8665e+00	DEIDE_RS14185	-	hypothetical protein	Derived by automated computational analysis using
1346	2829	2,8671e+00	Deide_17510	-	hypothetical protein	null
1347	2280	2,8678e+00	Deide_12720	-	putative Oxidoreductase, short-chain	null
1348	1279	2,8700e+00	Deide_03860	-	putative competence protein ComEC/Rec2; putative	null
1349	1828	2,8705e+00	Deide_08760	-	putative short-chain dehydrogenase/reductase	null
1350	887	2,8718e+00	Deide_00210	-	putative UBA/THIF-type NAD/FAD binding protein	null
1351	631	2,8719e+00	DEIDE_RS16625	-	hypothetical protein	Derived by automated computational analysis using
1352	1693	2,8723e+00	Deide_07550	-	putative oxidoreductase	null
1353	2889	2,8727e+00	Deide_17980	-	putative major facilitator superfamily MFS-1;	null
1354	1134	2,8730e+00	Deide_02560	cadA	putative Lead, cadmium, zinc and	null
1355	1261	2,8733e+00	Deide_03690	xylB	putative Xylulose kinase (Xylulokinase)	null
1356	1935	2,8735e+00	Deide_09750	-	hypothetical protein	null
1357	1386	2,8741e+00	Deide_04800	-	putative acyltransferase	null
1358	3104	2,8749e+00	Deide_19965	-	hypothetical protein	null
1359	2493	2,8754e+00	Deide_14470	-	putative o-succinylbenzoate--CoA ligase (OSB-CoA	null
1360	1452	2,8757e+00	Deide_05420	-	Conserved hypothetical protein, precursor	null
1361	1599	2,8762e+00	Deide_06700	-	hypothetical protein	null
1362	896	2,8765e+00	Deide_00300	-	hypothetical protein	candidate tRNA-Asp
1363	1770	2,8768e+00	Deide_08250	-	hypothetical protein	null
1364	323	2,8780e+00	DEIDE_RS15050	-	diguanylate cyclase	Derived by automated computational analysis using
1365	1565	2,8782e+00	Deide_06450	-	Hypothetical protein	null
1366	1620	2,8785e+00	Deide_06870	-	putative forkhead associated domain protein	null
1367	1937	2,8789e+00	Deide_09770	-	putative Peptidase, M23 family, precursor	null
1368	2737	2,8790e+00	Deide_16650	-	hypothetical protein	null
1369	577	2,8827e+00	DEIDE_RS16340	-	MFS transporter	Derived by automated computational analysis using
1370	622	2,8833e+00	DEIDE_RS16585	-	hypothetical protein	Derived by automated computational analysis using
1371	438	2,8833e+00	DEIDE_RS15640	-	cobalt-precorrin-7 (C(5))-methyltransferase	Derived by automated computational analysis using
1372	616	2,8835e+00	DEIDE_RS16550	-	Lrp/AsnC family transcriptional regulator	Derived by automated computational analysis using
1373	388	2,8843e+00	DEIDE_RS15390	-	class I SAM-dependent methyltransferase	Derived by automated computational analysis using
1374	2606	2,8851e+00	Deide_15460	-	putative LysM lysin domain protein, precursor	null
1375	3023	2,8852e+00	Deide_19250	-	putative amidohydrolase	null
1376	1210	2,8853e+00	Deide_03190	-	putative Hydrolase, haloacid dehalogenase-like	nonfunctional hypothetical protein
1377	1556	2,8866e+00	Deide_06370	-	putative glycogen debranching enzyme	null
1378	1236	2,8870e+00	Deide_03440	-	putative LamB/YcsF family protein	null
1379	1086	2,8877e+00	Deide_02080	-	putative short-chain dehydrogenase/reductase SDR	null
1380	2324	2,8878e+00	Deide_13058	-	hypothetical protein	null
1381	29	2,8883e+00	DEIDE_RS13595	-	GntR family transcriptional regulator	Derived by automated computational analysis using
1382	297	2,8897e+00	DEIDE_RS14920	-	anhydro-N-acetylmuramic acid kinase	Derived by automated computational analysis using
1383	2554	2,8898e+00	Deide_15030	-	putative Purine nucleosidase (Nucleoside	null
1384	3284	2,8907e+00	Deide_21610	-	putative histidine kinase, classic	null
1385	1239	2,8914e+00	Deide_03470	-	putative Nitrilase/cyanide hydratase and	candidate tRNA-Ser
1386	3429	2,8918e+00	Deide_22970	-	putative 3-mercaptopyruvate sulfurtransferase	null
1387	2342	2,8921e+00	Deide_13140	-	hypothetical protein	null
1388	414	2,8922e+00	DEIDE_RS15515	-	prolyl oligopeptidase family serine peptidase	Derived by automated computational analysis using
1389	2620	2,8930e+00	Deide_15570	-	Hypothetical protein	null
1390	3297	2,8933e+00	Deide_21740	-	Conserved hypothetical protein; putative membrane	null
1391	1878	2,8936e+00	Deide_09220	-	conserved hypothetical protein, precursor;	null
1392	1673	2,8937e+00	Deide_07390	-	MviN-like membrane protein	null
1393	2376	2,8939e+00	Deide_13460	-	putative 3-isopropylmalate dehydratase small	null
1394	138	2,8947e+00	DEIDE_RS14120	-	response regulator	Derived by automated computational analysis using
1395	566	2,8955e+00	DEIDE_RS16275	-	D-cysteine desulfhydrase	Derived by automated computational analysis using
1396	2403	2,8955e+00	Deide_13720	-	putative Transcriptional regulator, Crp/Fnr	null
1397	1826	2,8977e+00	Deide_08740	-	putative MazG protein	null
1398	1597	2,8981e+00	Deide_06680	-	putative ADP-ribosyl-[dinitrogen reductase]	null
1399	341	2,8984e+00	DEIDE_RS15140	-	glycoside hydrolase	Derived by automated computational analysis using
1400	694	2,8997e+00	DEIDE_RS16940	-	hypothetical protein	Derived by automated computational analysis using
1401	231	2,9002e+00	DEIDE_RS14585	-	cation transporter	Derived by automated computational analysis using
1402	959	2,9006e+00	Deide_00900	-	Conserved hypothetical protein; putative membrane	null
1403	718	2,9024e+00	DEIDE_RS17055	-	sugar ABC transporter permease	Derived by automated computational analysis using
1404	1979	2,9025e+00	Deide_10170	-	putative DNA polymerase III, delta subunit	null
1405	1757	2,9037e+00	Deide_08130	-	hypothetical protein	null
1406	1538	2,9039e+00	Deide_06200	-	putative NADPH dehydrogenase	candidate tRNA-Ala
1407	3237	2,9044e+00	Deide_21140	-	putative NAD-dependent aldehyde dehydrogenase	null
1408	524	2,9051e+00	DEIDE_RS16065	-	sugar ABC transporter substrate-binding protein	Derived by automated computational analysis using
1409	1095	2,9055e+00	Deide_02170	-	putative Ferredoxin	null
1410	736	2,9057e+00	DEIDE_RS17155	-	sugar ABC transporter permease	Derived by automated computational analysis using
1411	1131	2,9060e+00	Deide_02530	-	putative sugar ABC transporter, permease	null
1412	1735	2,9077e+00	Deide_07940	-	Conserved hypothetical protein; putative membrane	null
1413	3370	2,9080e+00	Deide_22450	-	hypothetical protein	null
1414	888	2,9080e+00	Deide_00220	-	Conserved hypothetical protein; putative membrane	null
1415	1318	2,9090e+00	Deide_04210	-	putative prepilin-like protein	null
1416	1683	2,9098e+00	Deide_07480	-	Conserved hypothetical protein; putative membrane	null
1417	1612	2,9099e+00	Deide_06810	-	hypothetical protein	null
1418	1065	2,9107e+00	Deide_01870	-	putative histidine kinase, classic; putative	null
1419	2185	2,9112e+00	Deide_11900	-	putative Metal dependent phosphohydrolases (HD	null
1420	2143	2,9136e+00	Deide_11520	-	putative phosphoesterase	null
1421	1041	2,9143e+00	Deide_01630	-	putative Flavin reductase-like, FMN-binding	null
1422	1337	2,9157e+00	Deide_04390	-	hypothetical protein	null
1423	2306	2,9159e+00	Deide_12970	-	putative iron siderophore/cobalamin (vitamine	null
1424	1781	2,9168e+00	Deide_08360	-	conserved hypothetical protein, precursor	null
1425	1884	2,9168e+00	Deide_09280	-	hypothetical protein	null
1426	2352	2,9173e+00	Deide_13230	dxr	putative 1-deoxy-D-xylulose-5-phosphate	null
1427	2021	2,9175e+00	Deide_10490	-	putative dimethyladenosine transferase	null
1428	930	2,9176e+00	Deide_00650	-	Conserved hypothetical protein, precursor	null
1429	2155	2,9177e+00	Deide_11630	-	putative peptidase M23B, precursor	null
1430	2414	2,9180e+00	Deide_13820	-	hypothetical protein	null
1431	2375	2,9188e+00	Deide_13450	-	putative zinc finger motif protein	null
1432	3206	2,9200e+00	Deide_20820	-	putative Lipopolysaccharide biosynthesis protein	null
1433	3179	2,9202e+00	Deide_20590	-	putative carboxypeptidase Taq (Thermostable	null
1434	1827	2,9216e+00	Deide_08750	-	conserved hypothetical protein, precursor	null
1435	2121	2,9218e+00	Deide_11320	recQ	putative ATP-dependent DNA helicase RecQ	null
1436	176	2,9219e+00	DEIDE_RS14300	-	hypothetical protein	Derived by automated computational analysis using
1437	2486	2,9220e+00	Deide_14400	-	putative Phenylacetate--CoA ligase	null
1438	3398	2,9224e+00	Deide_22690	-	hypothetical protein	null
1439	489	2,9227e+00	DEIDE_RS15895	-	alpha/beta hydrolase	Derived by automated computational analysis using
1440	1243	2,9233e+00	Deide_03508	-	hypothetical protein	null
1441	601	2,9243e+00	DEIDE_RS16465	-	ketopantoate reductase family protein	Derived by automated computational analysis using
1442	1308	2,9243e+00	Deide_04120	-	Hypothetical protein	null
1443	25	2,9244e+00	DEIDE_RS13575	-	response regulator	Derived by automated computational analysis using
1444	2503	2,9247e+00	Deide_14560	murC	putative UDP-N-acetylmuramate--L-alanine ligase	null
1445	2082	2,9251e+00	Deide_11050	-	putative phosphoribosylamine--glycine ligase	candidate tRNA-Leu
1446	3347	2,9260e+00	Deide_22220	cmk	putative cytidylate kinase (Cytidine	null
1447	2625	2,9261e+00	Deide_15620	-	Hypothetical protein, precursor	null
1448	3271	2,9261e+00	Deide_21480	-	conserved hypothetical protein; putative membrane	null
1449	381	2,9262e+00	DEIDE_RS15355	-	response regulator transcription factor	Derived by automated computational analysis using
1450	1658	2,9263e+00	Deide_07250	-	putative hydrolase	null
1451	3009	2,9267e+00	Deide_19140	-	putative Glycine cleavage T protein	null
1452	223	2,9274e+00	DEIDE_RS14545	-	gluconokinase	Derived by automated computational analysis using
1453	560	2,9275e+00	DEIDE_RS16240	-	hypothetical protein	Derived by automated computational analysis using
1454	2408	2,9276e+00	Deide_13760	-	hypothetical protein	null
1455	2638	2,9288e+00	Deide_15750	-	putative Rhomboid-like protein; putative membrane	null
1456	553	2,9291e+00	DEIDE_RS16210	-	DMT family transporter	Derived by automated computational analysis using
1457	1659	2,9293e+00	Deide_07260	-	putative ABC transporter, ATP-binding component	null
1458	2788	2,9303e+00	Deide_17140	-	putative Fe3+-citrate ABC transporter,	null
1459	1959	2,9305e+00	Deide_09980	-	putative Major Facilitator Superfamily	null
1460	314	2,9316e+00	DEIDE_RS18210	-	PAS domain S-box protein	Derived by automated computational analysis using
1461	1262	2,9322e+00	Deide_03700	-	putative diguanylate cyclase(GGDEF)/Metal	null
1462	166	2,9328e+00	DEIDE_RS14255	-	ABC transporter permease	Derived by automated computational analysis using
1463	22	2,9341e+00	DEIDE_RS13560	-	mercuric reductase	Derived by automated computational analysis using
1464	1703	2,9346e+00	Deide_07630	-	Conserved hypothetical protein; putative membrane	null
1465	2900	2,9351e+00	Deide_18090	-	putative heat shock protein	null
1466	403	2,9359e+00	DEIDE_RS15465	-	cyanophycinase	Derived by automated computational analysis using
1467	493	2,9362e+00	DEIDE_RS15915	modB	molybdate ABC transporter permease subunit	Derived by automated computational analysis using
1468	2651	2,9367e+00	Deide_15880	-	putative Curli production assembly/transport	null
1469	2163	2,9371e+00	Deide_11720	-	putative Xaa-Pro dipeptidase (Proline	null
1470	1992	2,9374e+00	Deide_10290	-	hypothetical protein	null
1471	3313	2,9382e+00	Deide_21880	-	putative diaminopimelate decarboxylase (DAP	null
1472	778	2,9388e+00	DEIDE_RS17360	-	mannitol dehydrogenase family protein	Derived by automated computational analysis using
1473	485	2,9390e+00	DEIDE_RS15875	-	response regulator	Derived by automated computational analysis using
1474	1250	2,9396e+00	Deide_03580	-	Hypothetical protein; putative membrane protein	null
1475	2421	2,9405e+00	Deide_13870	-	putative Phosphoribosyltransferase	null
1476	492	2,9407e+00	DEIDE_RS15910	-	MerR family transcriptional regulator	Derived by automated computational analysis using
1477	3118	2,9410e+00	Deide_20090	-	putative serine/threonine protein phosphatase,	null
1478	1358	2,9423e+00	Deide_04570	paaB	putative phenylacetic acid degradation protein	null
1479	2051	2,9426e+00	Deide_10760	aroE	putative Shikimate dehydrogenase	null
1480	827	2,9427e+00	DEIDE_RS17635	-	MerR family transcriptional regulator	Derived by automated computational analysis using
1481	1338	2,9447e+00	Deide_04400	-	putative L-asparaginase II	candidate tRNA-Asp
1482	1182	2,9452e+00	Deide_02930	-	putative GCN5-related N-acetyltransferase	null
1483	3114	2,9459e+00	Deide_20050	-	putative bifunctional protein: NMN	null
1484	1943	2,9464e+00	Deide_09820	-	hypothetical protein	null
1485	2467	2,9471e+00	Deide_14240	-	putative N-formylglutamate amidohydrolase	null
1486	1774	2,9474e+00	Deide_08290	-	putative Thiol:disulfide interchange protein DsbE	null
1487	737	2,9477e+00	DEIDE_RS17160	-	carbohydrate ABC transporter permease	Derived by automated computational analysis using
1488	1946	2,9493e+00	Deide_09850	-	hypothetical protein	null
1489	1307	2,9495e+00	Deide_04110	-	hypothetical protein	null
1490	1720	2,9502e+00	Deide_07790	-	Conserved hypothetical protein; putative membrane	null
1491	2517	2,9509e+00	Deide_14690	-	putative S-adenosylmethionine-dependent	null
1492	2036	2,9516e+00	Deide_10630	-	putative tRNA (guanine-N(1)-)-methyltransferase	null
1493	97	2,9521e+00	DEIDE_RS13930	-	diguanylate cyclase	Derived by automated computational analysis using
1494	2395	2,9521e+00	Deide_13640	-	hypothetical protein	null
1495	1676	2,9522e+00	Deide_07420	-	hypothetical protein	null
1496	57	2,9524e+00	DEIDE_RS13735	-	DsrE family protein	Derived by automated computational analysis using
1497	1045	2,9546e+00	Deide_01670	-	putative methyltransferase, HemK family	null
1498	2602	2,9547e+00	Deide_15420	-	putative transcriptional regulator, PadR-like	null
1499	1687	2,9564e+00	Deide_07520	-	putative Sec-independent protein translocase	null
1500	3376	2,9572e+00	Deide_22510	-	putative peptidase M23, precursor	null
1501	2178	2,9573e+00	Deide_11830	-	hypothetical protein	null
1502	1621	2,9574e+00	Deide_06880	-	putative Non-specific serine/threonine protein	null
1503	1680	2,9576e+00	Deide_07460	rnhA	putative ribonuclease H	null
1504	575	2,9578e+00	DEIDE_RS16330	-	APC family permease	Derived by automated computational analysis using
1505	3000	2,9578e+00	Deide_19060	-	hypothetical protein	null
1506	1769	2,9586e+00	Deide_08240	-	putative fructokinase	null
1507	1924	2,9596e+00	Deide_09660	-	putative Lipopolysaccharide biosynthesis protein	null
1508	2205	2,9606e+00	Deide_12090	-	putative MutT/nudix family protein	null
1509	3091	2,9607e+00	Deide_19850	pyrE	putative orotate phosphoribosyltransferase	null
1510	2184	2,9611e+00	Deide_11890	-	putative choline kinase	null
1511	1705	2,9614e+00	Deide_07650	pilT	putative Twitching mobility protein	null
1512	2856	2,9617e+00	Deide_17770	-	Conserved hypothetical protein, precursor	null
1513	3477	2,9621e+00	Deide_23390	parA	putative chromosome partitioning protein parA	null
1514	2804	2,9624e+00	Deide_17290	-	putative S-layer-like protein array-related	null
1515	52	2,9627e+00	DEIDE_RS13710	rnhA	ribonuclease HI	Derived by automated computational analysis using
1516	3068	2,9627e+00	Deide_19630	-	hypothetical protein	null
1517	2128	2,9630e+00	Deide_11380	-	putative asparagine--tRNA ligase (asparagine	null
1518	1329	2,9653e+00	Deide_04310	-	Conserved hypothetical protein, precursor	null
1519	2520	2,9654e+00	Deide_14720	-	hypothetical protein	null
1520	1305	2,9665e+00	Deide_04090	-	hypothetical protein	null
1521	587	2,9677e+00	DEIDE_RS19295	-	hypothetical protein	Derived by automated computational analysis using
1522	3013	2,9686e+00	Deide_19180	hemD	putative porphyrin biosynthesis protein hemD	null
1523	1509	2,9694e+00	Deide_05950	-	hypothetical protein	null
1524	38	2,9695e+00	DEIDE_RS13640	-	FAD-dependent oxidoreductase	Derived by automated computational analysis using
1525	3032	2,9700e+00	Deide_19330	-	Hypothetical protein	null
1526	898	2,9703e+00	Deide_00320	-	putative 6-pyruvoyl tetrahydrobiopterin synthase	null
1527	810	2,9708e+00	DEIDE_RS17545	-	Kef family K(+) transporter	Derived by automated computational analysis using
1528	711	2,9713e+00	DEIDE_RS17020	-	lactate utilization protein C	Derived by automated computational analysis using
1529	1126	2,9713e+00	Deide_02480	-	Hypothetical protein	null
1530	2860	2,9720e+00	Deide_17800	uvsE	putative UV DNA damage endonuclease	null
1531	3301	2,9722e+00	Deide_21780	-	hypothetical protein	null
1532	3002	2,9732e+00	Deide_19080	-	putative ABC transporter, permease component	null
1533	422	2,9738e+00	DEIDE_RS15555	kynA	tryptophan 2,3-dioxygenase	Derived by automated computational analysis using
1534	2295	2,9739e+00	Deide_12860	-	putative acetyltransferase	null
1535	2641	2,9742e+00	Deide_15780	-	putative Amine oxidase (Flavin containing amine	null
1536	2649	2,9745e+00	Deide_15860	-	putative ABC transporter, ATP-binding component	null
1537	2700	2,9749e+00	Deide_16320	-	hypothetical protein	null
1538	655	2,9754e+00	DEIDE_RS16745	-	aminotransferase class I/II-fold pyridoxal	Derived by automated computational analysis using
1539	2454	2,9762e+00	Deide_14160	-	conserved hypothetical protein, precursor	null
1540	13	2,9776e+00	DEIDE_RS13515	-	hypothetical protein	Derived by automated computational analysis using
1541	1051	2,9780e+00	Deide_01730	cutA	putative Divalent-cation tolerance protein	null
1542	2102	2,9801e+00	Deide_11194	-	putative excisionase	null
1543	1654	2,9813e+00	Deide_07220	lipB	putative lipoate-protein ligase B	null
1544	1649	2,9813e+00	Deide_07170	-	hypothetical protein	null
1545	572	2,9822e+00	DEIDE_RS16315	-	alpha-mannosidase	Derived by automated computational analysis using
1546	3160	2,9826e+00	Deide_20410	-	putative acyl-CoA hydrolase	null
1547	3270	2,9834e+00	Deide_21470	-	hypothetical protein	null
1548	2451	2,9846e+00	Deide_14130	-	putative Metallo-beta-lactamase superfamily	null
1549	2359	2,9852e+00	Deide_13290	-	Conserved hypothetical protein, precursor	null
1550	1752	2,9858e+00	Deide_08090	-	putative LAO/AO transport system kinase (LAO/AO	null
1551	296	2,9859e+00	DEIDE_RS14915	-	GntR family transcriptional regulator	Derived by automated computational analysis using
1552	2723	2,9860e+00	Deide_16510	tmk	putative dTMP kinase (thymidylate kinase)	null
1553	1252	2,9861e+00	Deide_03600	-	putative transcriptional regulator, GntR family	null
1554	1379	2,9867e+00	Deide_04730	-	putative oxidoreductase	null
1555	2537	2,9885e+00	Deide_14870	-	hypothetical protein	null
1556	392	2,9892e+00	DEIDE_RS15410	-	glycosyltransferase	Derived by automated computational analysis using
1557	2817	2,9902e+00	Deide_17410	-	putative tRNA/rRNA methyltransferase	null
1558	979	2,9914e+00	Deide_01090	-	putative DinB family protein	null
1559	2750	2,9914e+00	Deide_16790	rluD	putative ribosomal large subunit pseudouridine	null
1560	1291	2,9914e+00	Deide_03950	-	putative SCP domain protein precursor	null
1561	2874	2,9917e+00	Deide_17840	-	putative response regulator, CheY	null
1562	2340	2,9917e+00	Deide_13120	-	putative Glycoside hydrolase family 2 (glycosyl	null
1563	2433	2,9917e+00	Deide_13990	-	putative Phenazine biosynthesis PhzC/PhzF	null
1564	643	2,9919e+00	DEIDE_RS16685	-	DUF2270 domain-containing protein	Derived by automated computational analysis using
1565	2204	2,9923e+00	Deide_12080	-	putative Leucine rich repeat variant protein	null
1566	199	2,9932e+00	DEIDE_RS14420	-	AI-2E family transporter	Derived by automated computational analysis using
1567	582	2,9947e+00	DEIDE_RS16375	-	FAD-dependent tricarballylate dehydrogenase TcuA	Derived by automated computational analysis using
1568	2674	2,9954e+00	Deide_16091	-	hypothetical protein	null
1569	630	2,9955e+00	DEIDE_RS16620	-	cupin domain-containing protein	Derived by automated computational analysis using
1570	1674	2,9973e+00	Deide_07400	-	Conserved hypothetical protein, precursor	null
1571	1347	2,9974e+00	Deide_04470	-	hypothetical protein	null
1572	1296	2,9986e+00	Deide_04000	-	putative Electron transport protein SCO1/SenC	null
1573	229	2,9989e+00	DEIDE_RS14575	-	hypothetical protein	Derived by automated computational analysis using
1574	1205	3,0002e+00	Deide_03140	-	putative Transcriptional regulator, AsnC family;	null
1575	3382	3,0011e+00	Deide_22540	-	putative Phosphoglycerate mutase	null
1576	1668	3,0012e+00	Deide_07350	treS	putative maltose alpha-D-glucosyltransferase	null
1577	774	3,0017e+00	DEIDE_RS17340	-	LacI family DNA-binding transcriptional	Derived by automated computational analysis using
1578	531	3,0017e+00	DEIDE_RS16100	-	amino acid ABC transporter substrate-binding	Derived by automated computational analysis using
1579	137	3,0021e+00	DEIDE_RS14115	-	hypothetical protein	Derived by automated computational analysis using
1580	2694	3,0022e+00	Deide_16260	-	hypothetical protein	null
1581	3269	3,0023e+00	Deide_21460	-	putative hydrolase or acyltransferase; putative	null
1582	1994	3,0024e+00	Deide_10310	-	hypothetical protein	null
1583	143	3,0030e+00	DEIDE_RS19190	-	hypothetical protein	Derived by automated computational analysis using
1584	3303	3,0035e+00	Deide_21800	-	putative acetyltransferase	null
1585	75	3,0051e+00	DEIDE_RS13820	-	RICIN domain-containing protein	Derived by automated computational analysis using
1586	2672	3,0051e+00	Deide_16080	-	putative Acylglycerol lipase (Monoacylglycerol	null
1587	1945	3,0056e+00	Deide_09840	-	putative Aminotransferase class-V	nonfunctional hypothetical protein
1588	1714	3,0056e+00	Deide_07740	-	Conserved hypothetical protein; putative membrane	null
1589	3373	3,0058e+00	Deide_22480	-	hypothetical protein	null
1590	1550	3,0068e+00	Deide_06320	-	putative glycosyltransferase	null
1591	212	3,0071e+00	DEIDE_RS14485	-	acyl-CoA dehydrogenase family protein	Derived by automated computational analysis using
1592	187	3,0079e+00	DEIDE_RS14360	pcaH	protocatechuate 3,4-dioxygenase subunit beta	Derived by automated computational analysis using
1593	1874	3,0093e+00	Deide_09180	-	putative Imidazoleglycerol-phosphate dehydratase	null
1594	1380	3,0109e+00	Deide_04740	nrdR	putative transcriptional repressor	null
1595	2339	3,0112e+00	Deide_13110	-	Hypothetical protein, precursor	null
1596	1679	3,0115e+00	Deide_07450	-	Conserved hypothetical protein; putative membrane	null
1597	1773	3,0144e+00	Deide_08280	-	putative cytochrome c-type biogenesis protein	null
1598	2196	3,0146e+00	Deide_12000	-	putative haloacid dehalogenase-like hydrolase	null
1599	1026	3,0156e+00	Deide_01480	-	putative histidine kinase, classic; putative	null
1600	1742	3,0157e+00	Deide_08000	-	hypothetical protein	null
1601	3194	3,0163e+00	Deide_20690	-	hypothetical protein	null
1602	2372	3,0173e+00	Deide_13420	-	putative Transcriptional regulator, MarR family	null
1603	1206	3,0175e+00	Deide_03150	-	putative Inner membrane transport protein	null
1604	2075	3,0175e+00	Deide_10980	msrA	Peptide-methionine-(S)-S-oxide reductase (Peptide	null
1605	421	3,0193e+00	DEIDE_RS15550	-	alpha/beta fold hydrolase	Derived by automated computational analysis using
1606	1738	3,0195e+00	Deide_07970	-	hypothetical protein	null
1607	1886	3,0198e+00	Deide_09300	-	conserved hypothetical protein; putative membrane	null
1608	1454	3,0205e+00	Deide_05440	trmE	putative tRNA modification GTPase MnmE	null
1609	2134	3,0211e+00	Deide_11440	-	putative membrane-associated lipid phosphatase,	null
1610	3328	3,0215e+00	Deide_22040	-	putative peptidase S8	null
1611	36	3,0216e+00	DEIDE_RS13630	-	aldehyde dehydrogenase (NADP(+))	Derived by automated computational analysis using
1612	1763	3,0222e+00	Deide_08180	-	putative minicell-associated protein DivIVA	null
1613	2037	3,0233e+00	Deide_10640	-	putative 16S rRNA-processing protein RimM	null
1614	2921	3,0247e+00	Deide_18300	-	putative cytochrome c oxidase assembly factor;	null
1615	2002	3,0248e+00	Deide_10340	-	putative Beta-lactamase	null
1616	841	3,0257e+00	DEIDE_RS17725	benE	benzoate/H(+) symporter BenE family transporter	Derived by automated computational analysis using
1617	603	3,0261e+00	DEIDE_RS16475	-	carboxypeptidase M32	Derived by automated computational analysis using
1618	941	3,0270e+00	Deide_00730	-	hypothetical protein	null
1619	939	3,0271e+00	Deide_00710	-	Conserved hypothetical protein, precursor	null
1620	1989	3,0276e+00	Deide_10260	-	putative Glycoside hydrolase, family 20,	null
1621	1928	3,0290e+00	Deide_09690	-	conserved hypothetical protein, precursor	null
1622	2444	3,0291e+00	Deide_14070	-	putative major facilitator superfamily protein	null
1623	1966	3,0292e+00	Deide_10040	-	hypothetical protein	null
1624	2256	3,0299e+00	Deide_12500	-	hypothetical protein	null
1625	3358	3,0300e+00	Deide_22330	-	hypothetical protein	null
1626	1400	3,0300e+00	Deide_04930	-	hypothetical protein	null
1627	41	3,0324e+00	DEIDE_RS13655	-	proline racemase family protein	Derived by automated computational analysis using
1628	977	3,0329e+00	Deide_01074	-	hypothetical protein	null
1629	1021	3,0330e+00	Deide_01440	-	putative 4-hydroxybenzoate polyprenyltransferase	null
1630	832	3,0335e+00	DEIDE_RS17670	-	sugar ABC transporter ATP-binding protein	Derived by automated computational analysis using
1631	1792	3,0339e+00	Deide_08460	-	putative cell envelope-related transcriptional	null
1632	2599	3,0348e+00	Deide_15391	-	putative Signal peptidase I	null
1633	1836	3,0353e+00	Deide_08830	-	hypothetical protein	null
1634	638	3,0357e+00	DEIDE_RS16660	-	Fic family protein	Derived by automated computational analysis using
1635	2098	3,0362e+00	Deide_11171	-	Hypothetical protein	null
1636	1388	3,0365e+00	Deide_04810	-	hypothetical protein	null
1637	2366	3,0376e+00	Deide_13360	-	putative short-chain dehydrogenase; putative	null
1638	3221	3,0387e+00	Deide_20970	-	Hypothetical protein, precursor	null
1639	188	3,0389e+00	DEIDE_RS14365	pcaD	3-oxoadipate enol-lactonase	Derived by automated computational analysis using
1640	1899	3,0389e+00	Deide_09410	-	putative Glutamate-5-semialdehyde dehydrogenase	null
1641	2812	3,0394e+00	Deide_17360	-	putative carboxylesterase	null
1642	3036	3,0397e+00	Deide_19370	-	putative D-Ala-D-Ala carboxypeptidase	null
1643	733	3,0408e+00	DEIDE_RS17135	-	hypothetical protein	Derived by automated computational analysis using
1644	574	3,0411e+00	DEIDE_RS16325	-	HAMP domain-containing histidine kinase	Derived by automated computational analysis using
1645	3458	3,0426e+00	Deide_23240	-	hypothetical protein	null
1646	1603	3,0428e+00	Deide_06740	iscS	putative cysteine desulfurase	null
1647	2906	3,0436e+00	Deide_18150	nasC	putative nitrate reductase (Respiratory nitrate	null
1648	2944	3,0449e+00	Deide_18510	-	putative NUDIX hydrolase	null
1649	1958	3,0451e+00	Deide_09970	-	conserved hypothetical protein; putative membrane	null
1650	1271	3,0452e+00	Deide_03790	-	putative sugar ABC transporter, periplasmic	null
1651	3080	3,0460e+00	Deide_19741	-	hypothetical protein	null
1652	1319	3,0470e+00	Deide_04220	-	putative prepilin-like protein	null
1653	1897	3,0479e+00	Deide_09390	-	hypothetical protein	null
1654	1574	3,0486e+00	Deide_06500	-	hypothetical protein	null
1655	2745	3,0494e+00	Deide_16740	-	Hypothetical protein	null
1656	2879	3,0495e+00	Deide_17890	-	putative 5-formyltetrahydrofolate cyclo-ligase	null
1657	3111	3,0502e+00	Deide_20020	-	putative bifunctional protein: citrate	null
1658	2645	3,0504e+00	Deide_15820	-	putative Major facilitator superfamily MFS_1	null
1659	2159	3,0504e+00	Deide_11680	-	putative glycosyltransferase	null
1660	2895	3,0505e+00	Deide_18040	-	putative Peptidylprolyl isomerase, precursor	null
1661	2639	3,0510e+00	Deide_15760	-	putative Diguanylate cyclase (GGDEF domain	null
1662	1031	3,0513e+00	Deide_01530	-	putative L-asparaginase (L-asparagine	null
1663	2495	3,0514e+00	Deide_14490	-	putative Ribonuclease H (RNase HII)	null
1664	383	3,0522e+00	DEIDE_RS15365	-	hypothetical protein	Derived by automated computational analysis using
1665	2744	3,0523e+00	Deide_16730	suhB	putative inositol-phosphate phosphatase	null
1666	2655	3,0533e+00	Deide_15920	-	putative CoA-binding protein	null
1667	2304	3,0536e+00	Deide_12950	-	putative LrgB-like protein; putative membrane	null
1668	1459	3,0539e+00	Deide_05480	-	Conserved hypothetical protein, precursor	null
1669	2357	3,0546e+00	Deide_13270	-	putative ABC transporter, ATP-binding component	null
1670	1317	3,0563e+00	Deide_04200	-	hypothetical protein	null
1671	1534	3,0563e+00	Deide_06160	-	hypothetical protein	null
1672	1344	3,0563e+00	Deide_04440	-	hypothetical protein	null
1673	614	3,0577e+00	DEIDE_RS16540	-	amidohydrolase family protein	Derived by automated computational analysis using
1674	3116	3,0580e+00	Deide_20070	-	Conserved hypothetical protein; putative membrane	null
1675	525	3,0580e+00	DEIDE_RS16070	-	sugar ABC transporter permease	Derived by automated computational analysis using
1676	3071	3,0585e+00	Deide_19660	-	putative transcriptional regulator, IclR family	null
1677	1293	3,0585e+00	Deide_03970	-	Conserved hypothetical protein; putative membrane	null
1678	2334	3,0592e+00	Deide_13082	-	hypothetical protein	null
1679	3342	3,0604e+00	Deide_22170	-	hypothetical protein	null
1680	1950	3,0605e+00	Deide_09890	-	putative permease of the major facilitator	null
1681	1977	3,0606e+00	Deide_10150	-	putative 5-oxopent-3-ene-1,2,5-tricarboxylate	null
1682	548	3,0613e+00	DEIDE_RS16185	-	hypothetical protein	Derived by automated computational analysis using
1683	3246	3,0618e+00	Deide_21230	-	putative peptidase, precursor	null
1684	20	3,0621e+00	DEIDE_RS13550	-	M42 family metallopeptidase	Derived by automated computational analysis using
1685	451	3,0635e+00	DEIDE_RS15705	cobD	cobalamin biosynthesis protein CobD	Derived by automated computational analysis using
1686	1094	3,0640e+00	Deide_02160	-	putative Iron ABC transporter, ATP-binding	null
1687	3365	3,0649e+00	Deide_22400	-	putative serine proteinase, precursor	null
1688	3475	3,0653e+00	Deide_23370	-	putative VanW like protein, precursor	null
1689	1289	3,0656e+00	Deide_03930	-	hypothetical protein	null
1690	3285	3,0656e+00	Deide_21620	-	putative hydrolase	null
1691	2344	3,0677e+00	Deide_13150	-	hypothetical protein	null
1692	1253	3,0681e+00	Deide_03610	-	putative GTPase engC; putative ribosome	null
1693	1739	3,0685e+00	Deide_07980	cysK	putative cysteine synthase (acetylserine	null
1694	2058	3,0696e+00	Deide_10810	-	putative Acetyltransferase, GNAT family	null
1695	2813	3,0698e+00	Deide_17370	-	putative Glyoxalase/bleomycin resistance	null
1696	1856	3,0703e+00	Deide_09020	-	putative Transcriptional regulator, AsnC family;	null
1697	2967	3,0705e+00	Deide_18740	adk	putative adenylate kinase	null
1698	73	3,0715e+00	DEIDE_RS13810	-	TerC/Alx family metal homeostasis membrane	Derived by automated computational analysis using
1699	2337	3,0718e+00	Deide_13100	-	Hypothetical protein	null
1700	1736	3,0719e+00	Deide_07950	-	putative muconate cycloisomerase (muconate	null
1701	3187	3,0719e+00	Deide_20640	-	putative Iron-sulfur cluster biosynthesis protein	null
1702	3432	3,0723e+00	Deide_23000	corA	putative CorA-like Mg2+ transporter protein	null
1703	1883	3,0724e+00	Deide_09270	-	hypothetical protein	null
1704	2722	3,0729e+00	Deide_16500	-	putative glutamine cyclotransferase, precursor	null
1705	3263	3,0733e+00	Deide_21400	-	hypothetical protein	null
1706	1390	3,0738e+00	Deide_04830	-	hypothetical protein	null
1707	1819	3,0761e+00	Deide_08670	-	putative Methyltransferase	null
1708	818	3,0766e+00	DEIDE_RS17590	-	aquaporin	Derived by automated computational analysis using
1709	2500	3,0770e+00	Deide_14530	-	putative Aspartate transaminase (Aspartate	null
1710	1635	3,0771e+00	Deide_07030	-	putative DNA polymerase, family X	null
1711	3425	3,0772e+00	Deide_22940	-	putative LysM domains-containing	null
1712	1346	3,0776e+00	Deide_04460	-	putative metallo-beta-lactamase superfamily	null
1713	2443	3,0779e+00	Deide_14060	-	putative Glycolate oxidase iron-sulfur subunit	null
1714	2653	3,0780e+00	Deide_15900	-	hypothetical protein	null
1715	450	3,0785e+00	DEIDE_RS15700	-	cobyrinate a,c-diamide synthase	Derived by automated computational analysis using
1716	2010	3,0792e+00	Deide_10400	-	putative Septum formation inhibitor MinC	null
1717	899	3,0797e+00	Deide_00330	-	putative Organic radical activating enzyme	null
1718	2273	3,0820e+00	Deide_12660	radA	putative DNA repair protein RadA	null
1719	1975	3,0822e+00	Deide_10130	-	putative Lipoprotein-releasing system ATP-binding	null
1720	391	3,0829e+00	DEIDE_RS15405	-	NAD(P)/FAD-dependent oxidoreductase	Derived by automated computational analysis using
1721	2942	3,0832e+00	Deide_18490	-	Conserved hypothetical protein; putative membrane	null
1722	1472	3,0840e+00	Deide_05630	-	hypothetical protein	null
1723	990	3,0852e+00	Deide_01190	-	hypothetical protein	null
1724	790	3,0853e+00	DEIDE_RS17440	-	ABC transporter permease	Derived by automated computational analysis using
1725	1190	3,0854e+00	Deide_03000	-	hypothetical protein	null
1726	2355	3,0854e+00	Deide_13260	-	Conserved hypothetical protein, precursor	null
1727	2740	3,0860e+00	Deide_16690	-	hypothetical protein	null
1728	975	3,0872e+00	Deide_01060	-	hypothetical protein	null
1729	1814	3,0877e+00	Deide_08630	-	putative tRNA pseudouridylate synthase B	null
1730	1731	3,0884e+00	Deide_07900	-	hypothetical protein	null
1731	1764	3,0887e+00	Deide_08190	-	hypothetical protein	null
1732	980	3,0894e+00	Deide_01100	-	putative DinB family protein	null
1733	1890	3,0897e+00	Deide_09340	-	putative Isopentenyl-diphosphate delta-isomerase	null
1734	2198	3,0907e+00	Deide_12020	-	putative Phosphoesterase, RecJ-like (DHH family	null
1735	2913	3,0912e+00	Deide_18220	-	putative anthranilate synthase (Glutamine	null
1736	305	3,0917e+00	DEIDE_RS14960	-	ABC transporter substrate-binding protein	Derived by automated computational analysis using
1737	2465	3,0927e+00	Deide_14223	-	hypothetical protein	null
1738	226	3,0928e+00	DEIDE_RS14560	uxuA	mannonate dehydratase	Derived by automated computational analysis using
1739	646	3,0935e+00	DEIDE_RS16700	-	sugar ABC transporter permease	Derived by automated computational analysis using
1740	2616	3,0950e+00	Deide_15540	mutS	putative DNA mismatch repair protein MutS	null
1741	1804	3,0951e+00	Deide_08540	-	putative PAP2 superfamily protein	null
1742	2589	3,0955e+00	Deide_15310	-	hypothetical protein	null
1743	1981	3,0957e+00	Deide_10190	-	conserved hypothetical protein, precursor	null
1744	1460	3,0962e+00	Deide_05490	-	hypothetical protein	null
1745	3120	3,0967e+00	Deide_20110	-	putative PSP1-like protein	null
1746	1868	3,0982e+00	Deide_09120	-	Hypothetical protein	null
1747	2113	3,0985e+00	Deide_11250	-	putative rhodanese sulfurtransferase	null
1748	1811	3,0986e+00	Deide_08600	scpB	putative segregation and condensation protein B	null
1749	3339	3,1004e+00	Deide_22140	-	hypothetical protein	null
1750	1437	3,1004e+00	Deide_05280	hemY	putative protoporphyrinogen oxidase	null
1751	1194	3,1009e+00	Deide_03040	folP	putative Dihydropteroate synthase (DHPS)	null
1752	356	3,1012e+00	DEIDE_RS15225	-	right-handed parallel beta-helix	Derived by automated computational analysis using
1753	2769	3,1013e+00	Deide_16940	-	Hypothetical protein	null
1754	596	3,1015e+00	DEIDE_RS16440	-	ABC transporter permease	Derived by automated computational analysis using
1755	2540	3,1024e+00	Deide_14900	-	putative Tetratricopeptide repeat	null
1756	1914	3,1026e+00	Deide_09560	-	putative 2-nitropropane dioxygenase (2-NPD)	null
1757	1662	3,1030e+00	Deide_07290	-	Conserved hypothetical protein; putative membrane	null
1758	1451	3,1033e+00	Deide_05410	-	hypothetical protein	null
1759	2887	3,1050e+00	Deide_17970	-	putative sodium/di/tricarboxylate transporter;	null
1760	2780	3,1051e+00	Deide_17050	-	putative HAD-superfamily hydrolase	null
1761	2110	3,1060e+00	Deide_11220	-	putative zinc metallopeptidase	null
1762	1930	3,1062e+00	Deide_09710	-	putative desiccation-associated late	null
1763	287	3,1065e+00	DEIDE_RS14870	-	glycerol-3-phosphate dehydrogenase/oxidase	Derived by automated computational analysis using
1764	1949	3,1077e+00	Deide_09880	-	hypothetical protein	null
1765	2577	3,1093e+00	Deide_15220	hutH	putative Histidine ammonia-lyase (Histidase)	null
1766	1267	3,1094e+00	Deide_03750	-	hypothetical protein	null
1767	2714	3,1115e+00	Deide_16430	-	hypothetical protein	null
1768	2436	3,1136e+00	Deide_14020	-	putative Tetratricopeptide repeat family protein	null
1769	976	3,1146e+00	Deide_01070	-	putative Pyrimidine-nucleoside phosphorylase	null
1770	79	3,1148e+00	DEIDE_RS13840	-	sugar ABC transporter permease	Derived by automated computational analysis using
1771	675	3,1149e+00	DEIDE_RS16850	-	LysR family transcriptional regulator	Derived by automated computational analysis using
1772	2791	3,1154e+00	Deide_17170	buk	putative butyrate kinase	null
1773	1445	3,1157e+00	Deide_05350	-	hypothetical protein	null
1774	1153	3,1163e+00	Deide_02750	-	putative CheB methylesterase	null
1775	1962	3,1173e+00	Deide_10010	-	putative Citrate (pro-3S)-lyase beta chain	null
1776	2739	3,1173e+00	Deide_16680	-	putative ankyrin	null
1777	1987	3,1175e+00	Deide_10240	-	putative ABC transporter, permease component	null
1778	3459	3,1180e+00	Deide_23250	-	putative cyclopropane-fatty-acyl-phospholipid	null
1779	2584	3,1191e+00	Deide_15270	-	hypothetical protein	null
1780	2502	3,1195e+00	Deide_14550	murG	putative	null
1781	1809	3,1205e+00	Deide_08590	-	putative Type 4 pilus assembly protein PilC	null
1782	3446	3,1208e+00	Deide_23130	-	putative Glycoside hydrolase family 2 (glycosyl	null
1783	2148	3,1208e+00	Deide_11570	-	putative L-Ala-DL-Glu_epimerase	null
1784	2787	3,1231e+00	Deide_17130	-	hypothetical protein	null
1785	590	3,1233e+00	DEIDE_RS16410	-	MFS transporter	Derived by automated computational analysis using
1786	731	3,1235e+00	DEIDE_RS17125	-	hypothetical protein	Derived by automated computational analysis using
1787	2260	3,1238e+00	Deide_12540	-	putative Ferredoxin--NADP(+) reductase	null
1788	2731	3,1240e+00	Deide_16590	-	putative aldo/keto reductase family	null
1789	3131	3,1248e+00	Deide_20210	-	putative prolyl oligopeptidase (post-proline	null
1790	3300	3,1263e+00	Deide_21770	-	putative naringenin-chalcone synthase (flavonone	null
1791	2661	3,1267e+00	Deide_15980	-	Hypothetical protein	null
1792	253	3,1269e+00	DEIDE_RS14700	-	alpha-E domain-containing protein	Derived by automated computational analysis using
1793	3035	3,1278e+00	Deide_19360	-	putative Non-canonical purine NTP	null
1794	1077	3,1285e+00	Deide_01990	-	Conserved hypothetical protein, precursor	null
1795	3228	3,1298e+00	Deide_21040	-	putative ABC transporter, ATP-binding component	null
1796	889	3,1301e+00	Deide_00230	-	Conserved hypothetical protein, precursor;	null
1797	2820	3,1305e+00	Deide_17440	apaG	protein ApaG	null
1798	2420	3,1309e+00	Deide_13860	-	putative UbiA prenyltransferase	null
1799	423	3,1340e+00	DEIDE_RS15560	kynU	kynureninase	Derived by automated computational analysis using
1800	2307	3,1346e+00	Deide_12980	-	putative Cytochrome c precursor	null
1801	900	3,1348e+00	Deide_00340	-	putative Queuosine biosynthesis protein	null
1802	1391	3,1349e+00	Deide_04840	-	putative aldose 1-epimerase (aldose mutarotase)	null
1803	952	3,1350e+00	Deide_00840	-	putative DNA topoisomerase (topoisomerase I)	null
1804	1123	3,1352e+00	Deide_02440	-	putative LmbE-like protein	candidate tRNA-Thr
1805	1842	3,1353e+00	Deide_08890	-	conserved hypothetical protein; putative membrane	null
1806	2371	3,1369e+00	Deide_13410	-	putative Drug resistance transporter; Major	null
1807	2430	3,1373e+00	Deide_13960	-	putative nitrate/sulfonate/bicarbonate ABC	null
1808	3268	3,1374e+00	Deide_21450	-	putative Metallo-beta-lactamase superfamily	putative Zn-dependent Hydrolase, including
1809	2570	3,1375e+00	Deide_15180	-	putative Short-chain dehydrogenase	null
1810	261	3,1385e+00	DEIDE_RS14740	-	aldo/keto reductase	Derived by automated computational analysis using
1811	1624	3,1385e+00	Deide_06910	-	putative AAA ATPase	null
1812	2190	3,1387e+00	Deide_11960	-	putative CBS domain-containing protein; putative	null
1813	1116	3,1396e+00	Deide_02380	-	hypothetical protein	null
1814	3259	3,1398e+00	Deide_21350	-	putative trypsin-like serine protease, precursor	null
1815	2209	3,1421e+00	Deide_12110	-	putative Methionyl aminopeptidase (Methionine	null
1816	1867	3,1423e+00	Deide_09110	-	putative ATP-dependent RNA helicase HrpB	null
1817	1875	3,1425e+00	Deide_09190	-	putative Imidazole glycerol phosphate synthase	null
1818	3448	3,1440e+00	Deide_23145	-	hypothetical protein	null
1819	528	3,1440e+00	DEIDE_RS16085	-	ribokinase	Derived by automated computational analysis using
1820	721	3,1445e+00	DEIDE_RS17070	-	hypothetical protein	Derived by automated computational analysis using
1821	2647	3,1446e+00	Deide_15840	-	conserved hypothetical protein; putative membrane	null
1822	1779	3,1455e+00	Deide_08340	ccmA	putative ABC transporter, ATP-binding component	null
1823	1706	3,1461e+00	Deide_07660	-	putative glycosidase	null
1824	326	3,1470e+00	DEIDE_RS15065	-	serine hydrolase	Derived by automated computational analysis using
1825	1482	3,1475e+00	Deide_05710	fabD	putative [Acyl-carrier-protein]	null
1826	91	3,1480e+00	DEIDE_RS13900	-	sorbosone dehydrogenase family protein	Derived by automated computational analysis using
1827	2049	3,1483e+00	Deide_10740	-	putative metal-dependent hydrolase	null
1828	1237	3,1496e+00	Deide_03450	-	putative Allophanate hydrolase subunit 2	null
1829	1360	3,1502e+00	Deide_04590	paaD	putative phenylacetic acid degradation protein	null
1830	2409	3,1509e+00	Deide_13770	-	putative Glycosyl transferase, family 2	null
1831	3154	3,1518e+00	Deide_20350	-	putative major facilitator superfamily	null
1832	1734	3,1525e+00	Deide_07930	-	putative serine endopeptidase	null
1833	2766	3,1528e+00	Deide_16900	-	putative vanW protein, precursor	null
1834	2146	3,1531e+00	Deide_11550	-	putative peptidase (renal dipeptidase)	null
1835	3117	3,1536e+00	Deide_20080	mgsA	putative methylglyoxal synthase	null
1836	1393	3,1538e+00	Deide_04860	-	putative signal transduction protein: sensor,	null
1837	1871	3,1539e+00	Deide_09150	ddrA	Single-stranded DNA-binding protein DdrA (DNA	null
1838	2963	3,1539e+00	Deide_18700	-	hypothetical protein	null
1839	3291	3,1542e+00	Deide_21680	-	Conserved hypothetical protein; putative membrane	null
1840	185	3,1546e+00	DEIDE_RS14350	pcaB	3-carboxy-cis,cis-muconate cycloisomerase	Derived by automated computational analysis using
1841	3157	3,1548e+00	Deide_20380	-	putative molybdopterin binding protein; putative	null
1842	232	3,1555e+00	DEIDE_RS14590	-	metal-sensitive transcriptional regulator	Derived by automated computational analysis using
1843	3476	3,1557e+00	Deide_23380	parB	putative chromosome partitioning protein parB	null
1844	585	3,1559e+00	DEIDE_RS16390	-	response regulator	Derived by automated computational analysis using
1845	3444	3,1560e+00	Deide_23110	-	putative tetratricopeptide repeat (TPR) domain	null
1846	1501	3,1570e+00	Deide_05870	-	putative transcriptional regulator	candidate tRNA-Ala
1847	2394	3,1571e+00	Deide_13630	-	hypothetical protein	null
1848	951	3,1574e+00	Deide_00830	ung	putative Uracil-DNA glycosylase	null
1849	2223	3,1575e+00	Deide_12240	-	putative Neopullulanase (Alpha-amylase)	null
1850	2475	3,1591e+00	Deide_14310	-	putative transcriptional regulator	null
1851	2782	3,1602e+00	Deide_17070	-	hypothetical protein	null
1852	2658	3,1606e+00	Deide_15950	-	putative NUDIX hydrolase	null
1853	2469	3,1624e+00	Deide_14260	-	hypothetical protein	null
1854	2145	3,1628e+00	Deide_11540	-	putative (S)-2-haloacid dehalogenase	null
1855	537	3,1631e+00	DEIDE_RS16130	-	transporter substrate-binding domain-containing	Derived by automated computational analysis using
1856	1072	3,1634e+00	Deide_01930	-	hypothetical protein	null
1857	1982	3,1634e+00	Deide_10200	-	putative Arginine biosynthesis bifunctional	null
1858	2203	3,1634e+00	Deide_12070	-	hypothetical protein	null
1859	747	3,1646e+00	DEIDE_RS17215	-	HlyC/CorC family transporter	Derived by automated computational analysis using
1860	710	3,1657e+00	DEIDE_RS17015	-	iron-sulfur cluster-binding protein	Derived by automated computational analysis using
1861	1591	3,1658e+00	Deide_06620	-	putative transcriptional regulator, tetR family	null
1862	791	3,1658e+00	DEIDE_RS17445	-	ABC transporter permease	Derived by automated computational analysis using
1863	1079	3,1665e+00	Deide_02010	-	Conserved hypothetical protein, precursor	null
1864	1030	3,1669e+00	Deide_01520	-	Hypothetical protein; putative membrane protein	null
1865	504	3,1684e+00	DEIDE_RS15965	-	S8 family serine peptidase	Derived by automated computational analysis using
1866	1711	3,1687e+00	Deide_07710	-	putative TRAP transporter, permease component	null
1867	384	3,1697e+00	DEIDE_RS18220	-	GAF domain-containing protein	Derived by automated computational analysis using
1868	1901	3,1698e+00	Deide_09430	-	putative 1-deoxy-D-xylulose-5-phosphate synthase	null
1869	1829	3,1702e+00	Deide_08770	smpB	putative SsrA-binding protein	null
1870	3224	3,1704e+00	Deide_21000	-	putative phosphoesterase	null
1871	565	3,1705e+00	DEIDE_RS16270	-	amino acid racemase	Derived by automated computational analysis using
1872	847	3,1707e+00	DEIDE_RS17755	-	ABC transporter ATP-binding protein	Derived by automated computational analysis using
1873	1366	3,1711e+00	Deide_04630	-	putative diacylglycerol kinase	null
1874	2358	3,1711e+00	Deide_13280	-	putative ABC transporter, permease component;	null
1875	1667	3,1716e+00	Deide_07340	rpmB	putative 50S ribosomal protein L28	null	rib
1876	1333	3,1720e+00	Deide_04350	-	putative FAD dependent oxidoreductase	null
1877	208	3,1720e+00	DEIDE_RS14465	-	acetamidase/formamidase family protein	Derived by automated computational analysis using
1878	1070	3,1728e+00	Deide_01910	-	Conserved hypothetical protein; putative membrane	null
1879	2429	3,1743e+00	Deide_13950	-	putative nitrate/sulfonate/bicarbonate ABC	null
1880	2735	3,1760e+00	Deide_16630	-	putative metallophosphoesterase	null
1881	1627	3,1777e+00	Deide_06940	-	Conserved hypothetical protein; putative membrane	null
1882	962	3,1785e+00	Deide_00930	-	putative Vacuolar type ATP synthase subunit	null
1883	424	3,1786e+00	DEIDE_RS15565	-	adenosylcobinamide-GDP ribazoletransferase	Derived by automated computational analysis using
1884	564	3,1789e+00	DEIDE_RS16265	-	carboxylate--amine ligase	Derived by automated computational analysis using
1885	748	3,1793e+00	DEIDE_RS17220	-	HlyC/CorC family transporter	Derived by automated computational analysis using
1886	454	3,1796e+00	DEIDE_RS15720	-	alpha-glucosidase	Derived by automated computational analysis using
1887	1069	3,1800e+00	Deide_01900	-	putative Oligo-1,6-glucosidase (Oligosaccharide	null
1888	2230	3,1801e+00	Deide_12290	-	putative DNA ligase (NAD(+))	null
1889	618	3,1807e+00	DEIDE_RS16560	-	ABC transporter permease	Derived by automated computational analysis using
1890	130	3,1808e+00	DEIDE_RS19180	-	hypothetical protein	Derived by automated computational analysis using
1891	1772	3,1825e+00	Deide_08270	-	conserved hypothetical protein, precursor;	null
1892	2285	3,1834e+00	Deide_12770	-	hypothetical protein	null
1893	401	3,1838e+00	DEIDE_RS15455	cphA	cyanophycin synthetase	Derived by automated computational analysis using
1894	2404	3,1850e+00	Deide_13730	-	hypothetical protein	null
1895	890	3,1852e+00	Deide_00240	-	putative 3-octaprenyl-4-hydroxybenzoate	null
1896	2703	3,1859e+00	Deide_16350	-	hypothetical protein	null
1897	1074	3,1861e+00	Deide_01960	-	hypothetical protein	null
1898	402	3,1864e+00	DEIDE_RS15460	-	isoaspartyl peptidase/L-asparaginase	Derived by automated computational analysis using
1899	3299	3,1867e+00	Deide_21760	-	putative oxidoreductase	null
1900	1846	3,1883e+00	Deide_08930	-	hypothetical protein	null
1901	3113	3,1896e+00	Deide_20040	-	putative indigoidine synthase A like protein	null
1902	3133	3,1902e+00	Deide_20230	-	putative esterase	null
1903	1002	3,1912e+00	Deide_01280	-	putative transglycosylase associated protein	null
1904	2099	3,1913e+00	Deide_11180	-	Hypothetical protein	null
1905	1549	3,1915e+00	Deide_06310	-	putative glycosyltransferase	null
1906	2877	3,1920e+00	Deide_17870	-	Conserved hypothetical protein, precursor	null
1907	63	3,1923e+00	DEIDE_RS13765	-	flavin reductase family protein	Derived by automated computational analysis using
1908	677	3,1928e+00	DEIDE_RS16860	-	SCO family protein	Derived by automated computational analysis using
1909	3314	3,1931e+00	Deide_21890	-	putative siderophore biosynthesis protein	null
1910	1334	3,1931e+00	Deide_04360	-	putative SpoIID/LytB domain protein	null
1911	2797	3,1932e+00	Deide_17230	-	hypothetical protein	null
1912	1932	3,1937e+00	Deide_09720	-	conserved hypothetical protein, precursor	null
1913	2662	3,1955e+00	Deide_15990	-	putative Endoribonuclease L-PSP	null
1914	2896	3,1956e+00	Deide_18050	-	hypothetical protein	null
1915	1619	3,1965e+00	Deide_06860	-	hypothetical protein	null
1916	1122	3,1991e+00	Deide_02430	-	putative Alkyl hydroperoxide reductase/ Thiol	null
1917	3385	3,1992e+00	Deide_22570	-	putative Diguanylate cyclase/GGDEF domain	null
1918	1040	3,1993e+00	Deide_01620	-	Conserved hypothetical protein, precursor	null
1919	1135	3,1994e+00	Deide_02570	-	putative Transcriptional repressor smtB	null
1920	2076	3,1997e+00	Deide_10990	-	putative MOSC domain protein	null
1921	1140	3,2003e+00	Deide_02620	ispF	putative 2-C-methyl-D-erythritol	null
1922	950	3,2026e+00	Deide_00820	-	Hypothetical protein	null
1923	527	3,2030e+00	DEIDE_RS16080	-	dihydrodipicolinate synthase family protein	Derived by automated computational analysis using
1924	1356	3,2030e+00	Deide_04550	thiD	putative phosphomethylpyrimidine kinase	null
1925	2412	3,2042e+00	Deide_13800	-	hypothetical protein	null
1926	49	3,2045e+00	DEIDE_RS13695	cphA	cyanophycin synthetase	Derived by automated computational analysis using
1927	53	3,2050e+00	DEIDE_RS13715	-	EAL domain-containing protein	Derived by automated computational analysis using
1928	2472	3,2052e+00	Deide_14290	truD	putative tRNA pseudouridine synthase D	null
1929	2560	3,2058e+00	Deide_15090	-	putative Sodium ABC transporter, ATP-binding	null
1930	1202	3,2066e+00	Deide_03110	-	putative Uracil permease (Uracil transporter)	null
1931	974	3,2069e+00	Deide_01050	-	putative Thioesterase superfamily	null
1932	1055	3,2093e+00	Deide_01770	-	putative Peptidase S8 and S53, subtilisin, kexin,	candidate tRNA-Trp
1933	355	3,2103e+00	DEIDE_RS15220	-	hypothetical protein	Derived by automated computational analysis using
1934	2682	3,2111e+00	Deide_16160	-	putative Phosphoglycerate mutase	null
1935	3355	3,2122e+00	Deide_22300	-	putative universal stress protein	null
1936	252	3,2125e+00	DEIDE_RS14695	-	circularly permuted type 2 ATP-grasp protein	Derived by automated computational analysis using
1937	697	3,2142e+00	DEIDE_RS16955	-	TetR/AcrR family transcriptional regulator	Derived by automated computational analysis using
1938	1251	3,2144e+00	Deide_03590	-	putative ABC transporter, ATP-binding component	null
1939	712	3,2154e+00	DEIDE_RS17025	-	hypothetical protein	Derived by automated computational analysis using
1940	2622	3,2168e+00	Deide_15590	-	putative D-lactate dehydrogenase	null
1941	204	3,2172e+00	DEIDE_RS14445	-	ABC transporter permease	Derived by automated computational analysis using
1942	3317	3,2178e+00	Deide_21920	-	hypothetical protein	null
1943	2591	3,2181e+00	Deide_15320	-	putative Response regulator, CheY; putative	null
1944	3276	3,2182e+00	Deide_21530	-	putative methionine gamma-lyase (L-methioninase)	null
1945	2380	3,2215e+00	Deide_13500	-	hypothetical protein	null
1946	257	3,2223e+00	DEIDE_RS14720	-	Y-family DNA polymerase	Derived by automated computational analysis using
1947	3456	3,2234e+00	Deide_23220	ackA	putative acetate kinase (acetokinase)	null
1948	2704	3,2244e+00	Deide_16360	-	putative Phosphoribosylglycinamide	null
1949	1217	3,2248e+00	Deide_03260	-	hypothetical protein	null
1950	2884	3,2251e+00	Deide_17940	-	hypothetical protein	null
1951	1368	3,2256e+00	Deide_04650	-	putative glucose/sorbosone dehydrogenase,	null
1952	2120	3,2273e+00	Deide_11310	-	putative Glucose-1-phosphate adenylyltransferase	null
1953	2152	3,2280e+00	Deide_11600	-	putative glutamine amidotransferase	null
1954	3452	3,2280e+00	Deide_23180	-	putative Appr-1-p processing phosphatase	null
1955	3196	3,2283e+00	Deide_20710	-	conserved hypothetical protein; putative membrane	null
1956	1301	3,2285e+00	Deide_04050	msrB	putative Peptide methionine sulfoxide reductase	null
1957	2556	3,2306e+00	Deide_15050	-	putative Cell division protein FtsK	null
1958	386	3,2332e+00	DEIDE_RS15380	-	GAF domain-containing protein	Derived by automated computational analysis using
1959	2181	3,2333e+00	Deide_11860	-	putative UDP-N-acetylglucosamine 2-epimerase	null
1960	2498	3,2348e+00	Deide_14520	-	putative DNA-binding response regulator	null
1961	2446	3,2348e+00	Deide_14080	-	putative Isoprenylcysteine carboxyl	null
1962	1850	3,2365e+00	Deide_08970	-	putative L-sorbosone dehydrogenase	null
1963	3396	3,2373e+00	Deide_22670	-	putative tRNA guanosine-2-O-methyltransferase	null
1964	455	3,2381e+00	DEIDE_RS15725	-	ABC transporter substrate-binding protein	Derived by automated computational analysis using
1965	948	3,2386e+00	Deide_00800	-	Hypothetical protein, precursor	null
1966	2016	3,2390e+00	Deide_10440	-	putative 4-hydroxy-3-methylbut-2-enyl diphosphate	null
1967	1604	3,2395e+00	Deide_06750	-	putative PASTA domain protein	null
1968	3092	3,2411e+00	Deide_19860	-	hypothetical protein	null
1969	1349	3,2414e+00	Deide_04490	-	putative oxidoreductase	null
1970	2676	3,2422e+00	Deide_16100	-	conserved hypothetical protein, precursor	null
1971	3261	3,2438e+00	Deide_21370	-	putative Alpha,alpha-trehalose-phosphate synthase	null
1972	283	3,2444e+00	DEIDE_RS14850	-	AMP-binding protein	Derived by automated computational analysis using
1973	1877	3,2447e+00	Deide_09210	-	putative 1,4-alpha-glucan branching enzyme	null
1974	3292	3,2450e+00	Deide_21690	-	putative peptidase, precursor	null
1975	2401	3,2462e+00	Deide_13700	-	putative aminotransferase	null
1976	357	3,2468e+00	DEIDE_RS15230	-	PD-(D/E)XK nuclease family protein	Derived by automated computational analysis using
1977	2457	3,2478e+00	Deide_14180	-	Hypothetical protein	null
1978	2669	3,2482e+00	Deide_16050	-	hypothetical protein	null
1979	3226	3,2485e+00	Deide_21020	-	hypothetical protein	null
1980	648	3,2485e+00	DEIDE_RS16710	-	ROK family protein	Derived by automated computational analysis using
1981	1903	3,2491e+00	Deide_09450	-	putative Phage shock protein A	null
1982	2569	3,2496e+00	Deide_15170	nadE	putative NAD(+) synthase (NH(3)-dependent NAD(+)	null
1983	668	3,2498e+00	DEIDE_RS16815	-	LLM class flavin-dependent oxidoreductase	Derived by automated computational analysis using
1984	1108	3,2501e+00	Deide_02300	-	putative Phosphotransferase KptA/Tpt1; Probable	null
1985	1974	3,2514e+00	Deide_10120	-	putative NADPH dehydrogenase	null
1986	594	3,2524e+00	DEIDE_RS16430	-	ABC transporter substrate-binding protein	Derived by automated computational analysis using
1987	1100	3,2528e+00	Deide_02220	mscL	putative Large-conductance mechanosensitive	null
1988	1859	3,2534e+00	Deide_09050	-	putative extracellular nuclease,	null
1989	1377	3,2535e+00	Deide_04720	-	putative NUDIX hydrolase	null
1990	2426	3,2540e+00	Deide_13920	-	putative Phosphoadenylyl-sulfate reductase,	null
1991	2786	3,2542e+00	Deide_17120	-	hypothetical protein	null
1992	685	3,2547e+00	DEIDE_RS16900	-	Rrf2 family transcriptional regulator	Derived by automated computational analysis using
1993	302	3,2548e+00	DEIDE_RS14945	-	sugar nucleotide-binding protein	Derived by automated computational analysis using
1994	2179	3,2549e+00	Deide_11840	-	conserved hypothetical protein, precursor	null
1995	1702	3,2568e+00	Deide_07620	prs	putative ribose-phosphate diphosphokinase	null
1996	1866	3,2569e+00	Deide_09100	-	putative haloacid dehalogenase-like hydrolase	null
1997	1316	3,2575e+00	Deide_04190	ade	putative Adenine deaminase (Adenase) (Adenine	null
1998	2301	3,2576e+00	Deide_12920	-	putative aminotransferase	null
[truncated: 15,250 more rows]
