# Supplementary material for: Bioinformatic Assessment of Factors Affecting the Correlation between Protein Abundance and Elongation Efficiency in Prokaryotes
Source: Int J Mol Sci. 2022 Oct 9;23(19):11996. doi: 10.3390/ijms231911996 (PMC9570070; doi:10.3390/ijms231911996)
Supplement: Supplementary file 1 [file ijms-23-11996-s001.zip › EloE/output_folder/Deinococcus_deserti_VCD115_546414/deinococcus deserti vcd115_eei1.txt]

#	##	locus_tag	protein_id	gene_id	gene_name	COG	EEI
1	3387	Deide_22590	ACO47289.1	null	groL	-	9.999999999999996
2	476	DEIDE_RS15830	WP_012695334.1	null	-	-	9.661489967475898
3	1222	Deide_03300	ACO45152.1	null	efp	-	9.340049245071093
4	2982	Deide_18890	ACO46877.1	null	rpsC	-	9.04058066469609
5	2983	Deide_18900	ACO46878.1	null	rplV	-	8.712993755839765
6	2348	Deide_13190	ACO46256.1	null	tsf	-	8.614545068795545
7	2238	Deide_12360	ACO46152.1	null	rpsT	-	8.50923828847671
8	2979	Deide_18860	ACO46874.1	null	rpsQ	-	8.38194945460039
9	2990	Deide_18970	ACO46885.1	null	tufB	-	8.205898420867584
10	1521	Deide_06050	ACO45447.1	null	rplL	-	8.183461286453078
11	1150	Deide_02720	ACO45081.1	null	-	-	8.029120116669848
12	1529	Deide_06120	ACO45455.1	null	tufA	-	7.947928706953378
13	964	Deide_00950	ACO44895.1	null	atpP	-	7.79371416704066
14	1657	Deide_07240	ACO45582.1	null	rplS	-	7.782443972417468
15	2659	Deide_15960	ACO46560.1	null	-	-	7.73338768545586
16	1491	Deide_05790	ACO45418.1	null	rpsA	-	7.6004449023931375
17	673	DEIDE_RS16840	WP_012694938.1	null	-	-	7.579235752592815
18	1518	Deide_06030	ACO45444.1	null	rpoB	-	7.5287808205731
19	2347	Deide_13180	ACO46255.2	null	rpsB	-	7.460898224157617
20	1527	Deide_06110	ACO45453.1	null	rpmG	-	7.368917101870219
21	876	Deide_00130	ACO44808.1	null	rpsF	-	7.36518305984991
22	1403	Deide_04950	ACO45330.1	null	gcvH	-	7.352625782876884
23	2978	Deide_18850	ACO46873.1	null	rplN	-	7.337087818987339
24	2973	Deide_18800	ACO46868.1	null	rplF	-	7.3179669251297845
25	2265	Deide_12590	ACO46178.1	null	-	-	7.297394622266481
26	3437	Deide_23050	ACO47340.1	null	fumC	-	7.277131403568452
27	2992	Deide_18990	ACO46887.1	null	fusA	-	7.167319782302674
28	2993	Deide_19000	ACO46888.1	null	rpsG	-	7.099290294839238
29	3343	Deide_22180	ACO47247.1	null	rplU	-	7.078260916410799
30	2231	Deide_12300	ACO46145.1	null	-	-	7.078108293922693
31	1227	Deide_03350	ACO45157.1	null	sufC	-	7.074276294900632
32	3323	Deide_21970	ACO47227.1	null	dnaK	-	7.043364637436128
33	969	Deide_01000	ACO44900.1	null	atpB	-	6.989853212355141
34	1226	Deide_03340	ACO45156.1	null	-	-	6.981560341731474
35	2955	Deide_18620	ACO46850.1	null	rplQ	-	6.944980930605584
36	2162	Deide_11710	ACO46077.1	null	-	-	6.924701309945606
37	2389	Deide_13580	ACO46298.1	null	-	-	6.8962846597541905
38	1517	Deide_06020	ACO45443.1	null	rpoC	-	6.881406219009131
39	2987	Deide_18940	ACO46882.1	null	rplD	-	6.856193452262029
40	1733	Deide_07920	ACO45656.1	null	acn	-	6.844344982241272
41	2976	Deide_18830	ACO46871.1	null	rplE	-	6.7922828798969945
42	2974	Deide_18810	ACO46869.1	null	rpsH	-	6.779152974030651
43	1506	Deide_05920	ACO45432.1	null	rplT	-	6.777823405658205
44	1480	Deide_05690	ACO45407.1	null	tig	-	6.771277653478566
45	3344	Deide_22190	ACO47248.1	null	rpmA	-	6.754465347562802
46	1225	Deide_03330	ACO45155.1	null	-	-	6.710230695639446
47	2957	Deide_18640	ACO46852.1	null	rpsD	-	6.701563878597588
48	1383	Deide_04770	ACO45312.1	null	-	-	6.688538766720358
49	1596	Deide_06670	ACO45522.1	null	rpmE	-	6.680043868131467
50	2994	Deide_19010	ACO46889.2	null	rpsL	-	6.622849457492093
51	2751	Deide_16800	ACO46651.1	null	-	-	6.57233183210966
52	2988	Deide_18950	ACO46883.1	null	rplC	-	6.566462177397251
53	1664	Deide_07310	ACO45589.1	null	rpsI	-	6.554879159100255
54	2132	Deide_11420	ACO46047.1	null	-	-	6.547592650330495
55	3134	Deide_20240	ACO47029.1	null	mdh	-	6.52670033204673
56	2981	Deide_18880	ACO46876.2	null	rplP	-	6.506020804438529
57	1207	Deide_03160	ACO45136.1	null	aceE	-	6.465693798592821
58	1485	Deide_05740	ACO45412.1	null	acpP	-	6.457820062978723
59	3275	Deide_21520	ACO47178.1	null	glmS	-	6.448219381733119
60	3359	Deide_22340	ACO47263.1	null	metQ	-	6.390918332781565
61	2977	Deide_18840	ACO46872.1	null	rplX	-	6.360008089542027
62	2194	Deide_11980	ACO46108.1	null	-	-	6.353560371999408
63	2969	Deide_18760	ACO46864.1	null	rplO	-	6.33809765054011
64	2986	Deide_18930	ACO46881.1	null	rplW	-	6.334829207639784
65	968	Deide_00990	ACO44899.1	null	atpA	-	6.328749877311703
66	3122	Deide_20130	ACO47017.1	null	-	-	6.2888345758855495
67	3250	Deide_21270	ACO47151.1	null	purC	-	6.286483898893856
68	670	DEIDE_RS16825	WP_041228176.1	null	wrbA	-	6.284759017603242
69	873	Deide_00100	ACO44805.1	null	rplI	-	6.270250240931681
70	1137	Deide_02590	ACO45068.2	null	-	-	6.254401023899082
71	2424	Deide_13900	ACO46333.1	null	-	-	6.251345752856825
72	2958	Deide_18650	ACO46853.1	null	rpsK	-	6.238658148237412
73	3419	Deide_22880	ACO47321.1	null	-	-	6.214406459914802
74	3107	Deide_19972	ACO47003.1	null	-	-	6.201496339545898
75	2539	Deide_14890	ACO46444.1	null	-	-	6.185200007613993
76	1414	Deide_05050	ACO45341.1	null	-	-	6.170717873447282
77	470	DEIDE_RS15800	WP_012695328.1	null	pstS	-	6.16593109546913
78	1223	Deide_03310	ACO45153.1	null	rplY	-	6.1636664087006325
79	3400	Deide_22710	ACO47302.1	null	-	-	6.1619609355607174
80	991	Deide_01200	ACO44921.1	null	-	-	6.150831868699514
81	970	Deide_01010	ACO44901.1	null	atpD	-	6.13329417626903
82	3033	Deide_19340	ACO46930.1	null	-	-	6.1182800289814
83	2959	Deide_18660	ACO46854.1	null	rpsM	-	6.116580602980334
84	965	Deide_00960	ACO44896.1	null	atpE	-	6.107463283592544
85	1988	Deide_10250	ACO45908.1	null	-	-	6.077520236822104
86	2593	Deide_15340	ACO46496.1	null	-	-	6.074288048426325
87	1357	Deide_04560	ACO45286.1	null	paaA	-	6.07004812953895
88	3088	Deide_19820	ACO46984.1	null	phoU	-	6.032676274257186
89	1522	Deide_06060	ACO45448.1	null	rplJ	-	6.027782182516113
90	2605	Deide_15450	ACO46508.1	null	rbfA	-	6.018116819337578
91	3360	Deide_22350	ACO47264.1	null	metI	-	6.016689613486729
92	1124	Deide_02450	ACO45055.1	null	-	-	5.942230836358265
93	2501	Deide_14540	ACO46406.1	null	-	-	5.939564078625497
94	3005	Deide_19110	ACO46902.1	null	-	-	5.937889697606255
95	3386	Deide_22580	ACO47288.1	null	groS	-	5.931688165367121
96	1371	Deide_04660	ACO45300.1	null	-	-	5.896869650011386
97	2259	Deide_12530	ACO46172.1	null	-	-	5.8955012630310275
98	3170	Deide_20510	ACO47067.1	null	dctA	-	5.890591475114163
99	967	Deide_00980	ACO44898.1	null	atpF	-	5.886339749073647
100	2165	Deide_11730	ACO46080.2	null	-	-	5.884812799187468
101	3064	Deide_19590	ACO46960.1	null	lon	-	5.859236875279593
102	3324	Deide_21980	ACO47228.1	null	grpE	-	5.849976517766158
103	2677	Deide_16110	ACO46578.2	null	-	-	5.848872573423801
104	3403	Deide_22740	ACO47305.1	null	-	-	5.846191435061007
105	2690	Deide_16230	ACO46591.1	null	pyrG	-	5.83696048713333
106	1615	Deide_06820	ACO45540.1	null	-	-	5.834624636591622
107	2085	Deide_11060	ACO46004.1	null	-	-	5.833685635292725
108	1114	Deide_02360	ACO45045.1	null	-	-	5.817165822732586
109	2161	Deide_11700	ACO46076.1	null	-	-	5.81617012321191
110	2985	Deide_18920	ACO46880.1	null	rplB	-	5.810249070304463
111	2970	Deide_18770	ACO46865.1	null	rpmD	-	5.799981238688522
112	1911	Deide_09530	ACO45831.1	null	-	-	5.737393287050666
113	3251	Deide_21280	ACO47152.1	null	purS	-	5.6738619247293745
114	2755	Deide_16830	ACO46654.1	null	ilvC	-	5.655775014355514
115	1523	Deide_06070	ACO45449.1	null	rplA	-	5.653968672343316
116	2124	Deide_11340	ACO46039.1	null	-	-	5.635436858131327
117	2609	Deide_15490	ACO46512.1	null	gyrB	-	5.634129299125451
118	2971	Deide_18780	ACO46866.1	null	rpsE	-	5.633591908547019
119	1281	Deide_03870	ACO45211.1	null	rpmH	-	5.631458604983018
120	2350	Deide_13210	ACO46258.1	null	frr	-	5.620470814364488
121	1665	Deide_07320	ACO45590.1	null	rplM	-	5.615811027270506
122	3182	Deide_20610	ACO47079.1	null	-	-	5.615729566438461
123	538	DEIDE_RS16135	WP_012694687.1	null	recA	-	5.580987003874768
124	3255	Deide_21320	ACO47156.1	null	purL	-	5.579786695072626
125	2901	Deide_18100	ACO46797.1	null	pyrR	-	5.572975746953566
126	2795	Deide_17210	ACO46691.1	null	secA	-	5.562925107061434
127	2006	Deide_10370	ACO45926.1	null	-	-	5.554134520336952
128	1844	Deide_08910	ACO45767.1	null	-	-	5.535764912067662
129	2798	Deide_17240	ACO46694.1	null	-	-	5.526624796155376
130	2705	Deide_16370	ACO46606.1	null	-	-	5.512614469092529
131	2826	Deide_17500	ACO46721.1	null	glyQS	-	5.509734395622419
132	1923	Deide_09650	ACO45843.1	null	-	-	5.476648323808201
133	273	DEIDE_RS14805	WP_012695136.1	null	-	-	5.448635982269724
134	2800	Deide_17260	ACO46696.1	null	-	-	5.415359393064013
135	1478	Deide_05670	ACO45405.1	null	lon	-	5.406621020227475
136	175	DEIDE_RS14295	WP_012694687.1	null	recA	-	5.396090028584425
137	2133	Deide_11430	ACO46048.1	null	-	-	5.36260841876629
138	3044	Deide_19450	ACO46941.1	null	recA	-	5.348375887508009
139	3463	Deide_23290	ACO47363.1	null	engA	-	5.337294790513192
140	3283	Deide_21600	ACO47186.1	null	-	-	5.334080142676881
141	1916	Deide_09580	ACO45836.1	null	-	-	5.318834638783
142	2111	Deide_11230	ACO46027.1	null	-	-	5.318333028148216
143	3173	Deide_20540	ACO47070.1	null	-	-	5.314483078480034
144	3330	Deide_22060	ACO47234.1	null	fba	-	5.311690289048185
145	972	Deide_01030	ACO44903.1	null	-	-	5.288834016254417
146	1908	Deide_09500	ACO45828.1	null	-	-	5.287567981258501
147	2767	Deide_16910	ACO46663.1	null	argD	-	5.268702740656107
148	1402	Deide_04940	ACO45329.1	null	gcvP	-	5.26509956877726
149	3421	Deide_22900	ACO47323.1	null	-	-	5.235011240149479
150	3368	Deide_22430	ACO47272.1	null	-	-	5.232136527786265
151	2984	Deide_18910	ACO46879.1	null	rpsS	-	5.207939978427883
152	1510	Deide_05960	ACO45436.1	null	-	-	5.205774511683234
153	2476	Deide_14320	ACO46381.1	null	-	-	5.189470575958101
154	2363	Deide_13330	ACO46271.1	null	-	-	5.1871695797212265
155	2221	Deide_12220	ACO46135.1	null	-	-	5.185878459023742
156	1015	Deide_01400	ACO44946.1	null	-	-	5.1845636688615935
157	1148	Deide_02700	ACO45079.1	null	-	-	5.183378530815323
158	3164	Deide_20450	ACO47061.1	null	-	-	5.180489798917273
159	3163	Deide_20440	ACO47060.1	null	-	-	5.176537810642022
160	2924	Deide_18330	ACO46820.1	null	-	-	5.156770734944262
161	2972	Deide_18790	ACO46867.1	null	rplR	-	5.156402574840464
162	1940	Deide_09800	ACO45860.1	null	-	-	5.154740515500959
163	1427	Deide_05180	ACO45354.1	null	-	-	5.152897005045455
164	1947	Deide_09860	ACO45867.2	null	-	-	5.148076007127691
165	925	Deide_00600	ACO44857.1	null	-	-	5.144999673495533
166	2989	Deide_18960	ACO46884.1	null	rpsJ	-	5.141966384137304
167	705	DEIDE_RS16990	WP_012694969.1	null	-	-	5.140638708173393
168	3266	Deide_21430	ACO47169.1	null	sucA	-	5.1379500491306604
169	940	Deide_00720	ACO44872.1	null	-	-	5.1373524908840835
170	3253	Deide_21300	ACO47154.1	null	purQ	-	5.117563541986175
171	1464	Deide_05530	ACO45392.1	null	engD	-	5.111251235860129
172	2531	Deide_14810	ACO46435.1	null	-	-	5.103863588394694
173	1027	Deide_01490	ACO44958.1	null	argR	-	5.100161197953513
174	1925	Deide_09670	ACO45845.1	null	-	-	5.100119024247763
175	2561	Deide_15100	ACO46466.1	null	-	-	5.093741561838092
176	327	DEIDE_RS15070	WP_162485715.1	null	-	-	5.084707942817732
177	1554	Deide_06350	ACO45480.2	null	-	-	5.082871731444477
178	293	DEIDE_RS14900	WP_012695155.1	null	-	-	5.080961235087932
179	966	Deide_00970	ACO44897.1	null	atpC	-	5.079968292521081
180	295	DEIDE_RS14910	WP_012695157.1	null	-	-	5.069743837439029
181	472	DEIDE_RS15810	WP_012695330.1	null	pstA	-	5.058086518868439
182	3371	Deide_22460	ACO47275.1	null	-	-	5.057492735196059
183	2008	Deide_10380	ACO45928.1	null	-	-	5.05727144133713
184	1177	Deide_02880	ACO45106.2	null	purE	-	5.054974092119573
185	2263	Deide_12570	ACO46176.1	null	-	-	5.051574317286003
186	270	DEIDE_RS14790	WP_012695133.1	null	hpaB	-	5.04894319905349
187	2039	Deide_10660	ACO45958.1	null	-	-	5.047968518770999
188	3395	Deide_22660	ACO47297.1	null	-	-	5.040705637149457
189	2153	Deide_11610	ACO46067.1	null	-	-	5.039613859508604
190	2836	Deide_17580	ACO46731.1	null	-	-	5.038435301174752
191	2156	Deide_11640	ACO46070.1	null	-	-	5.037627919060135
192	1101	Deide_02230	ACO45031.1	null	-	-	5.035719366994539
193	2943	Deide_18500	ACO46838.1	null	-	-	5.0311339394828405
194	1149	Deide_02710	ACO45080.1	null	-	-	5.029787735835703
195	375	DEIDE_RS15325	WP_012695238.1	null	-	-	5.023067268837111
196	2418	Deide_13850	ACO46327.1	null	-	-	5.021556292042722
197	2484	Deide_14380	ACO46389.1	null	-	-	5.0153717844996
198	1147	Deide_02690	ACO45078.1	null	-	-	5.005450596016366
199	3218	Deide_20940	ACO47119.1	null	-	-	4.9972741572644495
200	1880	Deide_09240	ACO45801.1	null	-	-	4.987745305518929
201	1919	Deide_09610	ACO45839.2	null	-	-	4.985077409066891
202	3219	Deide_20950	ACO47120.2	null	-	-	4.983326819793975
203	1374	Deide_04690	ACO45303.1	null	-	-	4.9829010946771986
204	1324	Deide_04270	ACO45255.1	null	-	-	4.9784537180758965
205	3462	Deide_23280	ACO47362.1	null	-	-	4.967370364807647
206	1103	Deide_02250	ACO45033.1	null	ribAB	-	4.966737699651986
207	3345	Deide_22200	ACO47249.1	null	-	-	4.96379095819569
208	3063	Deide_19580	ACO46959.1	null	clpX	-	4.96191532113852
209	2251	Deide_12450	ACO46164.1	null	-	-	4.959963853508639
210	1539	Deide_06210	ACO45465.1	null	-	-	4.957921340904825
211	1561	Deide_06410	ACO45486.1	null	thrS	-	4.948141020347223
212	3217	Deide_20930	ACO47118.1	null	glyA	-	4.9419190872125345
213	1707	Deide_07670	ACO45629.1	null	-	-	4.93611015453723
214	1098	Deide_02200	ACO45028.1	null	-	-	4.934979811284218
215	700	DEIDE_RS16965	WP_012694963.1	null	rhaS	-	4.9308009954407686
216	437	DEIDE_RS15635	WP_041227959.1	null	cobO	-	4.930734365895251
217	2792	Deide_17180	ACO46688.1	null	-	-	4.913273920681363
218	645	DEIDE_RS16695	WP_012694912.1	null	-	-	4.909036343161205
219	1233	Deide_03410	ACO45163.1	null	-	-	4.889836839310044
220	3167	Deide_20480	ACO47064.1	null	-	-	4.885243213227263
221	1425	Deide_05160	ACO45352.1	null	-	-	4.880647763531043
222	2902	Deide_18110	ACO46798.1	null	pyrB	-	4.877289064458274
223	1203	Deide_03120	ACO45132.1	null	uvrB	-	4.87446671083615
224	3229	Deide_21050	ACO47130.1	null	-	-	4.867355294427646
225	1430	Deide_05210	ACO45357.1	null	-	-	4.8638444821165
226	3060	Deide_19560	ACO46957.1	null	-	-	4.8600254070171935
227	3267	Deide_21440	ACO47170.1	null	sucB	-	4.8560856840421085
228	1419	Deide_05100	ACO45346.1	null	-	-	4.85174705174501
229	689	DEIDE_RS16915	WP_012694953.1	null	-	-	4.849189084139359
230	2195	Deide_11990	ACO46109.1	null	-	-	4.84551016205603
231	923	Deide_00580	ACO44855.1	null	-	-	4.843354027501963
232	2941	Deide_18480	ACO46836.2	null	-	-	4.83874457866808
233	2936	Deide_18440	ACO46832.1	null	pnp	-	4.837735718610081
234	629	DEIDE_RS16615	WP_012694900.1	null	-	-	4.837462293868216
235	775	DEIDE_RS17345	WP_012695037.1	null	-	-	4.830441007004698
236	946	Deide_00780	ACO44878.1	null	-	-	4.829641960160712
237	2488	Deide_14420	ACO46393.1	null	-	-	4.829219497880687
238	1197	Deide_03060	ACO45126.2	null	-	-	4.826652598855272
239	1505	Deide_05910	ACO45431.1	null	rpmI	-	4.825358476352936
240	2427	Deide_13930	ACO46336.1	null	-	-	4.822680565361437
241	2004	Deide_10360	ACO45924.1	null	secDF	-	4.82248618053915
242	2733	Deide_16610	ACO46633.1	null	-	-	4.8211931392652465
243	294	DEIDE_RS14905	WP_012695156.1	null	-	-	4.814698021875815
244	1300	Deide_04040	ACO45230.1	null	-	-	4.8139076432264405
245	1751	Deide_08080	ACO45674.1	null	-	-	4.803952289672255
246	1429	Deide_05200	ACO45356.1	null	-	-	4.800237855215553
247	3277	Deide_21540	ACO47180.1	null	-	-	4.799490011305878
248	2489	Deide_14430	ACO46394.1	null	-	-	4.794824060162547
249	2131	Deide_11410	ACO46046.1	null	-	-	4.794736691747941
250	1048	Deide_01700	ACO44979.1	null	accA	-	4.787826865529625
251	3034	Deide_19350	ACO46931.1	null	-	-	4.768448223491806
252	481	DEIDE_RS15855	WP_012695339.1	null	-	-	4.76679159857551
253	2432	Deide_13980	ACO46341.1	null	-	-	4.7665879182405115
254	2781	Deide_17060	ACO46677.1	null	ppsA	-	4.763972846900793
255	1431	Deide_05220	ACO45358.1	null	-	-	4.760118231440876
256	1104	Deide_02260	ACO45034.1	null	-	-	4.758754872629843
257	1444	Deide_05340	ACO45372.1	null	serS	-	4.755214890991601
258	1404	Deide_04960	ACO45331.1	null	gcvT	-	4.752903466050095
259	1090	Deide_02120	ACO45020.2	null	-	-	4.745632881077506
260	1234	Deide_03420	ACO45164.1	null	-	-	4.744306859253058
261	1630	Deide_06980	ACO45555.1	null	-	-	4.742106432179352
262	1661	Deide_07280	ACO45586.1	null	-	-	4.739496881575113
263	1531	Deide_06140	ACO45457.1	null	-	-	4.734112494660102
264	3453	Deide_23190	ACO47353.2	null	gmk	-	4.72622881944943
265	1805	Deide_08550	ACO45728.1	null	-	-	4.723627772788717
266	963	Deide_00940	ACO44894.1	null	atpI	-	4.721634852979815
267	1274	Deide_03820	ACO45204.1	null	-	-	4.714126579253045
268	777	DEIDE_RS17355	WP_012695039.1	null	-	-	4.712238043523659
269	116	DEIDE_RS18150	WP_012694629.1	null	-	-	4.708810434769443
270	2468	Deide_14250	ACO46373.2	null	recF	-	4.708498207467758
271	3460	Deide_23260	ACO47360.1	null	-	-	4.703336590433847
272	1310	Deide_04140	ACO45240.1	null	gatB	-	4.700697152952365
273	3434	Deide_23020	ACO47337.1	null	dfrA	-	4.699951667167357
274	982	Deide_01120	ACO44912.1	null	-	-	4.694176229530628
275	2724	Deide_16520	ACO46624.2	null	-	-	4.68660548986127
276	2893	Deide_18020	ACO46789.1	null	ald2	-	4.685890253553956
277	1339	Deide_04410	ACO45270.1	null	speA	-	4.684551211323794
278	3022	Deide_19240	ACO46919.1	null	-	-	4.681116804356726
279	3083	Deide_19770	ACO46979.1	null	-	-	4.680179581923826
280	3418	Deide_22870	ACO47320.2	null	-	-	4.679713023564448
281	2627	Deide_15640	ACO46529.1	null	gltX	-	4.673651246870992
282	353	DEIDE_RS15210	WP_012695215.1	null	-	-	4.673642751774246
283	1712	Deide_07720	ACO45634.1	null	-	-	4.673326439906701
284	484	DEIDE_RS15870	WP_012695342.1	null	-	-	4.671048176557153
285	479	DEIDE_RS15845	WP_012695337.1	null	-	-	4.670588103384207
286	1107	Deide_02290	ACO45038.1	null	-	-	4.6680601389298095
287	352	DEIDE_RS15205	WP_012695214.1	null	-	-	4.667492508653857
288	912	Deide_00460	ACO44844.2	null	-	-	4.663347020104392
289	1824	Deide_08720	ACO45747.1	null	-	-	4.661981603664333
290	3195	Deide_20700	ACO47091.2	null	-	-	4.646257521549224
291	2603	Deide_15430	ACO46506.1	null	-	-	4.642783215244221
292	3483	Deide_23450	ACO47381.1	null	-	-	4.640555869841225
293	3003	Deide_19090	ACO46900.1	null	-	-	4.636908784054982
294	436	DEIDE_RS15630	WP_012695296.1	null	-	-	4.632966852703721
295	1502	Deide_05880	ACO45428.1	null	proS	-	4.628937200211982
296	3233	Deide_21100	ACO47134.1	null	minD	-	4.624784088940026
297	938	Deide_00700	ACO44870.1	null	carB	-	4.624081814777414
298	2762	Deide_16870	ACO46659.1	null	leuA	-	4.621400357198741
299	1473	Deide_05640	ACO45401.1	null	aroA	-	4.620625810787697
300	2546	Deide_14960	ACO46451.1	null	-	-	4.618677245628697
301	1933	Deide_09730	ACO45853.1	null	-	-	4.618641376203563
302	2904	Deide_18130	ACO46800.1	null	-	-	4.618213641591605
303	2028	Deide_10570	ACO45948.1	null	mreB	-	4.615055395577456
304	3334	Deide_22100	ACO47238.1	null	rph	-	4.614342514047209
305	2547	Deide_14970	ACO46452.1	null	-	-	4.6122475363024185
306	2726	Deide_16540	ACO46626.1	null	-	-	4.6101635358560475
307	1847	Deide_08940	ACO45770.1	null	-	-	4.609630801408612
308	2926	Deide_18350	ACO46822.1	null	ruvB	-	4.609049391652489
309	1470	Deide_05610	ACO45398.1	null	-	-	4.607639689131408
310	3256	Deide_21330	ACO47157.1	null	purF	-	4.604569403154994
311	202	DEIDE_RS14435	WP_041227747.1	null	-	-	4.6036967439149485
312	1796	Deide_08480	ACO45719.1	null	-	-	4.60305055940552
313	1381	Deide_04750	ACO45310.1	null	-	-	4.595539488625557
314	3168	Deide_20490	ACO47065.1	null	-	-	4.595249440462901
315	3321	Deide_21950	ACO47225.1	null	dnaE	-	4.59394287680987
316	1208	Deide_03170	ACO45137.1	null	aceF	-	4.591058911535714
317	1524	Deide_06080	ACO45450.1	null	rplK	-	4.5905331518358325
318	1428	Deide_05190	ACO45355.1	null	-	-	4.5814969739949625
319	3264	Deide_21410	ACO47167.2	null	-	-	4.580790061573685
320	3069	Deide_19640	ACO46965.1	null	fabI	-	4.578112425486637
321	1857	Deide_09030	ACO45779.1	null	-	-	4.573552927832764
322	2398	Deide_13670	ACO46307.1	null	-	-	4.571899913774101
323	2269	Deide_12630	ACO46182.1	null	-	-	4.571694683128228
324	2050	Deide_10750	ACO45969.1	null	-	-	4.569895278337929
325	1922	Deide_09640	ACO45842.1	null	-	-	4.565800452426777
326	1920	Deide_09620	ACO45840.1	null	-	-	4.565179752119529
327	1536	Deide_06180	ACO45462.2	null	-	-	4.564810832188018
328	2538	Deide_14880	ACO46443.1	null	-	-	4.561144827699405
329	3201	Deide_20770	ACO47097.1	null	-	-	4.5606081501816815
330	1601	Deide_06720	ACO45527.1	null	valS	-	4.555307525649133
331	2258	Deide_12520	ACO46171.1	null	gyrA	-	4.552566783302672
332	2956	Deide_18630	ACO46851.1	null	rpoA	-	4.552225548017996
333	2824	Deide_17480	ACO46719.2	null	-	-	4.550955620452554
334	1204	Deide_03130	ACO45133.1	null	-	-	4.546209127855293
335	1964	Deide_10020	ACO45883.1	null	-	-	4.544644936208232
336	2125	Deide_11350	ACO46040.1	null	-	-	4.542289838950973
337	1546	Deide_06280	ACO45472.2	null	-	-	4.534628590025345
338	2275	Deide_12680	ACO46187.1	null	-	-	4.529137557308236
339	2779	Deide_17040	ACO46675.1	null	-	-	4.522530334128461
340	2596	Deide_15370	ACO46499.1	null	-	-	4.522142289182251
341	1643	Deide_07110	ACO45568.1	null	-	-	4.522055890415271
342	3352	Deide_22270	ACO47256.1	null	-	-	4.520043909216581
343	2089	Deide_11100	ACO46008.1	null	-	-	4.518861023313913
344	1221	Deide_03290	ACO45151.1	null	accB	-	4.517476692556109
345	1136	Deide_02580	ACO45067.1	null	-	-	4.5136743108280175
346	2530	Deide_14800	ACO46434.1	null	-	-	4.507698349693646
347	2487	Deide_14410	ACO46392.1	null	-	-	4.507201694082018
348	1553	Deide_06340	ACO45479.1	null	recR	-	4.507081284562902
349	1421	Deide_05120	ACO45348.1	null	-	-	4.502485511298218
350	1287	Deide_03910	ACO45217.1	null	-	-	4.5023631951721
351	1960	Deide_09990	ACO45880.1	null	-	-	4.500980271572244
352	1139	Deide_02610	ACO45070.1	null	-	-	4.498105768960222
353	2911	Deide_18200	ACO46807.2	null	-	-	4.494551911701135
354	2712	Deide_16410	ACO46612.1	null	cysS	-	4.491894759908035
355	1392	Deide_04850	ACO45320.1	null	-	-	4.490934059074891
356	1143	Deide_02650	ACO45074.1	null	-	-	4.484227074398373
357	1533	Deide_06150	ACO45459.1	null	gltA	-	4.48066147766663
358	866	Deide_00030	ACO44799.1	null	-	-	4.48064077258407
359	1969	Deide_10070	ACO45888.1	null	-	-	4.4793973287968
360	448	DEIDE_RS15690	WP_012695308.1	null	-	-	4.478624306120804
361	2043	Deide_10700	ACO45962.1	null	-	-	4.4741804350720935
362	1609	Deide_06790	ACO45535.1	null	-	-	4.47404503800099
363	2918	Deide_18270	ACO46814.1	null	gdhA	-	4.4732681017295635
364	932	Deide_00670	ACO44864.1	null	-	-	4.472328103165905
365	475	DEIDE_RS15825	WP_012695333.1	null	-	-	4.464817150968666
366	2903	Deide_18120	ACO46799.1	null	pyrC	-	4.463848544317289
367	707	DEIDE_RS17000	WP_012694971.1	null	-	-	4.46301211498154
368	1398	Deide_04910	ACO45325.1	null	-	-	4.461502762883516
369	2452	Deide_14140	ACO46361.1	null	-	-	4.452880125864266
370	944	Deide_00760	ACO44876.1	null	-	-	4.45132783214274
371	2032	Deide_10590	ACO45951.1	null	-	-	4.449799783044335
372	1835	Deide_08820	ACO45758.1	null	-	-	4.444548793869108
373	2891	Deide_18000	ACO46787.1	null	-	-	4.4398745179035
374	93	DEIDE_RS13910	WP_012694603.1	null	-	-	4.439837173605234
375	2689	Deide_16220	ACO46590.1	null	-	-	4.439797916938724
376	2716	Deide_16450	ACO46616.1	null	gnd	-	4.432720755193536
377	1595	Deide_06660	ACO45520.1	null	tdk	-	4.431566613292967
378	3135	Deide_20250	ACO47030.1	null	-	-	4.430501669815972
379	1713	Deide_07730	ACO45635.1	null	-	-	4.430245407825353
380	1266	Deide_03740	ACO45196.1	null	hisD	-	4.4252011888406315
381	1961	Deide_10000	ACO45881.1	null	-	-	4.42495069154308
382	329	DEIDE_RS15080	WP_012695192.1	null	-	-	4.424812943892657
383	3367	Deide_22420	ACO47271.1	null	-	-	4.421832182777528
384	2453	Deide_14150	ACO46362.1	null	-	-	4.4208636566892325
385	3248	Deide_21250	ACO47149.1	null	-	-	4.415244764982012
386	2853	Deide_17740	ACO46748.1	null	-	-	4.4138215721253715
387	679	DEIDE_RS16870	WP_012694944.1	null	-	-	4.411969406317846
388	3234	Deide_21110	ACO47135.1	null	-	-	4.411437445621578
389	3074	Deide_19690	ACO46970.1	null	-	-	4.41097921904094
390	911	Deide_00450	ACO44843.2	null	-	-	4.410170746759163
391	986	Deide_01160	ACO44916.1	null	ddrD	-	4.406488889298932
392	3084	Deide_19780	ACO46980.1	null	coaD	-	4.404504278344965
393	1514	Deide_05990	ACO45440.1	null	acsA	-	4.4022601702554045
394	281	DEIDE_RS14840	WP_012695143.1	null	-	-	4.4010337604117495
395	2507	Deide_14590	ACO46412.2	null	ftsZ	-	4.399784933000725
396	3472	Deide_23340	ACO47370.1	null	-	-	4.3994280461500495
397	1034	Deide_01560	ACO44965.1	null	phbA	-	4.399222354617659
398	272	DEIDE_RS14800	WP_012695135.1	null	hpaE	-	4.398272963936761
399	1896	Deide_09380	ACO45816.1	null	-	-	4.394367470979654
400	1060	Deide_01820	ACO44991.1	null	-	-	4.3883566192838925
401	2783	Deide_17080	ACO46679.1	null	pgi	-	4.386701314389317
402	3265	Deide_21420	ACO47168.1	null	-	-	4.3861426715307115
403	415	DEIDE_RS15520	WP_012695277.1	null	-	-	4.385615790414099
404	1494	Deide_05820	ACO45421.1	null	-	-	4.382517354883542
405	1525	Deide_06090	ACO45451.1	null	nusG	-	4.382275423623573
406	3199	Deide_20750	ACO47095.1	null	-	-	4.3730780972185945
407	1050	Deide_01720	ACO44981.1	null	-	-	4.3580930608012185
408	3331	Deide_22070	ACO47235.1	null	-	-	4.356511309358824
409	3445	Deide_23115	AHX26537.1	null	-	-	4.353947282959206
410	3079	Deide_19740	ACO46975.1	null	-	-	4.351605255505075
411	3280	Deide_21570	ACO47183.1	null	-	-	4.3508759464507465
412	2535	Deide_14850	ACO46439.1	null	-	-	4.346041173343308
413	2070	Deide_10930	ACO45989.2	null	-	-	4.3454543751525705
414	687	DEIDE_RS16905	WP_012694951.1	null	-	-	4.34302000607667
415	2405	Deide_13740	ACO46314.1	null	ftsY	-	4.3418647206555665
416	1120	Deide_02410	ACO45051.1	null	-	-	4.340646191543718
417	1044	Deide_01660	ACO44975.1	null	-	-	4.340282380491862
418	1304	Deide_04080	ACO45234.1	null	-	-	4.34002829346655
419	1990	Deide_10270	ACO45910.1	null	-	-	4.339446568468493
420	1408	Deide_05000	ACO45335.1	null	-	-	4.3373663960287185
421	2466	Deide_14230	ACO46371.2	null	-	-	4.325853659261264
422	3332	Deide_22080	ACO47236.1	null	-	-	4.325655880495944
423	2314	Deide_13040	ACO46226.1	null	ffh	-	4.323813686896203
424	2268	Deide_12620	ACO46181.1	null	-	-	4.321077435200421
425	1716	Deide_07760	ACO45639.1	null	sodA	-	4.318525906644578
426	1133	Deide_02550	ACO45064.1	null	-	-	4.317949624806393
427	1292	Deide_03960	ACO45222.2	null	-	-	4.317354960591347
428	886	Deide_00200	ACO44818.1	null	-	-	4.313849151503206
429	1625	Deide_06920	ACO45550.1	null	mfd	-	4.310045068647955
430	1067	Deide_01890	ACO44998.1	null	-	-	4.308897477962616
431	3232	Deide_21090	ACO47133.1	null	minE	-	4.307208000523235
432	2528	Deide_14780	ACO46432.1	null	-	-	4.306537790271364
433	3086	Deide_19800	ACO46982.1	null	-	-	4.302369469500245
434	1342	Deide_04430	ACO45272.1	null	-	-	4.301667883380021
435	1631	Deide_06990	ACO45556.1	null	-	-	4.300444725696219
436	1102	Deide_02240	ACO45032.1	null	-	-	4.300233359310503
437	1416	Deide_05070	ACO45343.1	null	-	-	4.298549222068147
438	3369	Deide_22440	ACO47273.1	null	-	-	4.296291825989662
439	3361	Deide_22360	ACO47265.1	null	metN	-	4.294967460070539
440	2656	Deide_15930	ACO46557.1	null	-	-	4.293769732064648
441	2748	Deide_16770	ACO46648.1	null	-	-	4.292386455538758
442	1426	Deide_05170	ACO45353.1	null	-	-	4.287387441936617
443	2753	Deide_16810	ACO46652.1	null	ilvB	-	4.286314128138689
444	2579	Deide_15240	ACO46483.1	null	-	-	4.28323202685536
445	1417	Deide_05080	ACO45344.2	null	-	-	4.2823588542570725
446	2074	Deide_10970	ACO45993.1	null	-	-	4.279559529967096
447	3242	Deide_21190	ACO47143.1	null	-	-	4.277947684137742
448	684	DEIDE_RS16895	WP_012694949.1	null	-	-	4.276978251674605
449	2345	Deide_13160	ACO46253.1	null	uppP	-	4.274285719430676
450	3125	Deide_20160	ACO47020.1	null	-	-	4.2727672036566
451	1479	Deide_05680	ACO45406.1	null	-	-	4.270579148579067
452	1035	Deide_01570	ACO44966.1	null	-	-	4.2705235240973805
453	3346	Deide_22210	ACO47250.1	null	-	-	4.2701569829378165
454	2931	Deide_18400	ACO46827.1	null	-	-	4.268767256467571
455	1453	Deide_05430	ACO45381.1	null	-	-	4.2682341851830214
456	1406	Deide_04980	ACO45333.2	null	rarA	-	4.267644647370336
457	2529	Deide_14790	ACO46433.1	null	-	-	4.265857471515994
458	2741	Deide_16700	ACO46641.1	null	-	-	4.265487252159736
459	3073	Deide_19680	ACO46969.1	null	-	-	4.253625039613349
460	1142	Deide_02640	ACO45073.1	null	-	-	4.250953868555497
461	1436	Deide_05270	ACO45363.1	null	-	-	4.249186373518291
462	2508	Deide_14600	ACO46413.1	null	-	-	4.247618552675614
463	3272	Deide_21490	ACO47175.1	null	-	-	4.246403479328013
464	2840	Deide_17610	ACO46735.1	null	-	-	4.2457473466757945
465	2038	Deide_10650	ACO45957.1	null	-	-	4.244699371493959
466	1054	Deide_01760	ACO44985.1	null	-	-	4.239537427665919
467	1008	Deide_01330	ACO44939.1	null	-	-	4.239043644454751
468	3436	Deide_23040	ACO47339.1	null	thyA	-	4.2377169116827345
469	1424	Deide_05150	ACO45351.1	null	-	-	4.237682064384818
470	1580	Deide_06550	ACO45505.1	null	-	-	4.235672609396717
471	2456	Deide_14170	ACO46364.1	null	leuS	-	4.2347027660340375
472	2410	Deide_13780	ACO46319.1	null	-	-	4.233247878816594
473	1708	Deide_07680	ACO45630.1	null	-	-	4.229517826043695
474	1325	Deide_04280	ACO45256.2	null	-	-	4.227940997075594
475	1232	Deide_03400	ACO45162.1	null	-	-	4.2266363631297645
476	222	DEIDE_RS14540	WP_083764293.1	null	-	-	4.226199199986088
477	439	DEIDE_RS15645	WP_041227961.1	null	-	-	4.225048510466345
478	2964	Deide_18710	ACO46859.1	null	-	-	4.224038108834344
479	2496	Deide_14500	ACO46401.2	null	-	-	4.223769753831189
480	2206	Deide_12100	ACO46120.1	null	uvrD	-	4.223607798714127
481	1264	Deide_03720	ACO45194.1	null	-	-	4.223267888346782
482	3085	Deide_19790	ACO46981.1	null	metK	-	4.221281763628318
483	895	Deide_00290	ACO44827.1	null	-	-	4.220441403299148
484	2917	Deide_18260	ACO46813.1	null	gdhA	-	4.220204667815646
485	2854	Deide_17750	ACO46749.1	null	-	-	4.219862806116746
486	1224	Deide_03320	ACO45154.1	null	-	-	4.219169537618067
487	1117	Deide_02390	ACO45048.1	null	-	-	4.218234581012399
488	1286	Deide_03900	ACO45216.1	null	pdhB	-	4.214189852451326
489	2031	Deide_10580	ACO45950.1	null	-	-	4.212211981074122
490	2491	Deide_14450	ACO46396.1	null	-	-	4.211572116085958
491	1046	Deide_01680	ACO44977.1	null	-	-	4.211566630451413
492	3455	Deide_23210	ACO47355.2	null	-	-	4.211563087082974
493	206	DEIDE_RS14455	WP_041227818.1	null	-	-	4.211415184689575
494	2938	Deide_18460	ACO46834.1	null	-	-	4.208432360482176
495	1254	Deide_03620	ACO45184.1	null	-	-	4.208058237905471
496	1411	Deide_05020	ACO45338.1	null	-	-	4.20796996975219
497	3165	Deide_20460	ACO47062.1	null	-	-	4.207075546667828
498	3252	Deide_21290	ACO47153.1	null	-	-	4.205572073367182
499	2557	Deide_15070	ACO46462.1	null	-	-	4.205199864926065
500	2916	Deide_18250	ACO46812.2	null	-	-	4.204965137931519
501	2534	Deide_14840	ACO46438.1	null	-	-	4.203785277617256
502	358	DEIDE_RS15235	WP_012695220.1	null	-	-	4.202230374375303
503	1376	Deide_04710	ACO45305.1	null	dnaB	-	4.1997523067522495
504	916	Deide_00500	ACO44848.1	null	-	-	4.199653253541789
505	3109	Deide_19990	ACO47004.1	null	-	-	4.198832007406989
506	442	DEIDE_RS15660	WP_012695302.1	null	cobM	-	4.196202280376497
507	928	Deide_00630	ACO44860.1	null	-	-	4.194795490436467
508	2595	Deide_15360	ACO46498.1	null	-	-	4.194730998675263
509	2671	Deide_16070	ACO46572.1	null	-	-	4.193226904403385
510	3278	Deide_21550	ACO47181.1	null	-	-	4.193020441442451
511	1335	Deide_04370	ACO45266.1	null	-	-	4.192853567894842
512	1798	Deide_08490	ACO45721.1	null	-	-	4.1911415121309625
513	2663	Deide_16000	ACO46564.1	null	purH	-	4.190452954664561
514	2980	Deide_18870	ACO46875.1	null	rpmC	-	4.183116675078873
515	691	DEIDE_RS16925	WP_012694955.1	null	-	-	4.180524695920122
516	473	DEIDE_RS15815	WP_012695331.1	null	-	-	4.17672297020756
517	3236	Deide_21130	ACO47137.1	null	-	-	4.175993980833497
518	1644	Deide_07120	ACO45569.2	null	-	-	4.174139383768874
519	2754	Deide_16820	ACO46653.1	null	ilvH	-	4.173879211924548
520	446	DEIDE_RS15680	WP_012695306.1	null	-	-	4.16718081783765
521	1754	Deide_08100	ACO45677.1	null	-	-	4.166725080453319
522	2646	Deide_15830	ACO46547.1	null	-	-	4.1665154778810916
523	3211	Deide_20880	ACO47113.1	null	pheT	-	4.165119227774777
524	2684	Deide_16170	ACO46585.1	null	-	-	4.164475901666616
525	1616	Deide_06830	ACO45541.1	null	-	-	4.164445291675299
526	3081	Deide_19750	ACO46977.1	null	-	-	4.164346320713306
527	1778	Deide_08330	ACO45701.1	null	ccmB	-	4.163627867112226
528	1845	Deide_08920	ACO45768.1	null	-	-	4.16315723514663
529	1433	Deide_05240	ACO45360.1	null	-	-	4.163154800083052
530	2255	Deide_12490	ACO46168.1	null	-	-	4.162142946710927
531	1484	Deide_05730	ACO45411.1	null	fabG	-	4.158375887902503
532	1053	Deide_01750	ACO44984.1	null	-	-	4.157045801984141
533	3067	Deide_19620	ACO46963.1	null	-	-	4.153711771224141
534	1467	Deide_05570	ACO45395.1	null	-	-	4.1503007153661375
535	2270	Deide_12640	ACO46183.1	null	clpB	-	4.150295084759175
536	776	DEIDE_RS17350	WP_012695038.1	null	-	-	4.148099919403945
537	1807	Deide_08570	ACO45730.1	null	-	-	4.1479482695675856
538	1685	Deide_07500	ACO45607.2	null	glmU	-	4.1476293813631555
539	2543	Deide_14930	ACO46448.1	null	opdA	-	4.143959243980823
540	1841	Deide_08880	ACO45764.1	null	-	-	4.143145553197288
541	2373	Deide_13430	ACO46282.1	null	-	-	4.14275058975976
542	2834	Deide_17560	ACO46729.2	null	pepA	-	4.1384858271161065
543	905	Deide_00390	ACO44837.1	null	-	-	4.138197226708763
544	1545	Deide_06270	ACO45471.1	null	-	-	4.134633324770304
545	3204	Deide_20800	ACO47100.2	null	-	-	4.133632653666851
546	2349	Deide_13200	ACO46257.1	null	-	-	4.132559336550168
547	3129	Deide_20190	ACO47024.2	null	-	-	4.132519010934235
548	280	DEIDE_RS14835	WP_012695142.1	null	-	-	4.132490744207645
549	1109	Deide_02310	ACO45040.1	null	-	-	4.123525314750064
550	1395	Deide_04880	ACO45322.1	null	-	-	4.12291976458789
551	3366	Deide_22410	ACO47270.1	null	-	-	4.12237463059545
552	3215	Deide_20910	ACO47116.1	null	-	-	4.1219196975488845
553	371	DEIDE_RS15305	WP_012695234.1	null	-	-	4.121387055851456
554	2425	Deide_13910	ACO46334.1	null	-	-	4.121100124722957
555	1200	Deide_03090	ACO45129.1	null	-	-	4.120479542550714
556	3392	Deide_22630	ACO47294.1	null	-	-	4.120104934231969
557	1220	Deide_03280	ACO45150.1	null	accC	-	4.119593666447063
558	1889	Deide_09330	ACO45810.1	null	-	-	4.118375696018812
559	1692	Deide_07540	ACO45615.1	null	-	-	4.11506617275224
560	1801	Deide_08520	ACO45724.1	null	-	-	4.11503401753813
561	2220	Deide_12210	ACO46134.1	null	-	-	4.111892611714786
562	440	DEIDE_RS15650	WP_012695300.1	null	cbiD	-	4.11136316885076
563	2784	Deide_17090	ACO46680.1	null	-	-	4.110297135130102
564	2894	Deide_18030	ACO46790.1	null	lrp	-	4.10897463585742
565	1231	Deide_03390	ACO45161.1	null	-	-	4.1079445890306845
566	3441	Deide_23080	ACO47344.2	null	-	-	4.107300566007114
567	654	DEIDE_RS16740	WP_012694919.1	null	-	-	4.103951626178688
568	3340	Deide_22150	ACO47244.1	null	-	-	4.1025758289511085
569	1420	Deide_05110	ACO45347.1	null	-	-	4.102562768450264
570	1756	Deide_08120	ACO45679.1	null	-	-	4.100491285867958
571	1025	Deide_01470	ACO44956.2	null	-	-	4.09978296494108
572	2490	Deide_14440	ACO46395.1	null	-	-	4.09963501971083
573	1776	Deide_08310	ACO45699.1	null	ccmE	-	4.09916750796044
574	3174	Deide_20550	ACO47071.1	null	-	-	4.099153694536716
575	1064	Deide_01860	ACO44995.1	null	-	-	4.099030255050952
576	1029	Deide_01510	ACO44960.1	null	hemC	-	4.098167662630483
577	2832	Deide_17540	ACO46727.2	null	-	-	4.0967173625320985
578	1178	Deide_02890	ACO45107.1	null	-	-	4.094471707286956
579	1765	Deide_08200	ACO45688.1	null	-	-	4.094439883686187
580	1530	Deide_06130	ACO45456.1	null	-	-	4.093457638928129
581	2642	Deide_15790	ACO46543.1	null	-	-	4.092145299646903
582	299	DEIDE_RS14930	WP_012695161.1	null	-	-	4.091853482734879
583	1907	Deide_09490	ACO45827.1	null	-	-	4.091617330090809
584	1892	Deide_09360	ACO45813.2	null	ruvA	-	4.086802909781206
585	3072	Deide_19670	ACO46968.1	null	-	-	4.0867950393274235
586	269	DEIDE_RS14785	WP_012695132.1	null	hpaD	-	4.084714250242547
587	1089	Deide_02110	ACO45019.1	null	-	-	4.084700501556094
588	2850	Deide_17710	ACO46745.1	null	ribF	-	4.083682331649654
589	2158	Deide_11660	ACO46072.1	null	-	-	4.082992034933619
590	2214	Deide_12150	ACO46128.1	null	ispG	-	4.082974673481187
591	3357	Deide_22320	ACO47261.1	null	-	-	4.079562148977366
592	3337	Deide_22130	ACO47241.1	null	-	-	4.078253445707494
593	717	DEIDE_RS17050	WP_162485778.1	null	-	-	4.077555898411152
594	3423	Deide_22920	ACO47325.1	null	-	-	4.077554112264114
595	3213	Deide_20900	ACO47115.1	null	pheS	-	4.077350064854442
596	1176	Deide_02870	ACO45105.2	null	-	-	4.0771701072600175
597	2715	Deide_16440	ACO46615.1	null	-	-	4.074145629986227
598	2525	Deide_14760	ACO46430.1	null	-	-	4.073827744182244
599	985	Deide_01150	ACO44915.1	null	glnS	-	4.073623241479354
600	1059	Deide_01810	ACO44990.1	null	-	-	4.070520842475123
601	1642	Deide_07100	ACO45567.1	null	trpS	-	4.069085773173654
602	2785	Deide_17100	ACO46681.1	null	-	-	4.069078093718793
603	3166	Deide_20470	ACO47063.1	null	-	-	4.066698519389285
604	1677	Deide_07430	ACO45600.1	null	-	-	4.062316459531313
605	2821	Deide_17450	ACO46716.1	null	-	-	4.0593171262333385
606	2245	Deide_12420	ACO46159.1	null	-	-	4.058943776777543
607	1492	Deide_05800	ACO45419.1	null	trxB	-	4.0552577144875785
608	1415	Deide_05060	ACO45342.1	null	-	-	4.05250883426307
609	2383	Deide_13520	ACO46292.1	null	-	-	4.048863249163412
610	1331	Deide_04330	ACO45262.1	null	ilvA	-	4.048646260987886
611	3190	Deide_20650	ACO47087.1	null	-	-	4.046708389180087
612	1675	Deide_07410	ACO45598.1	null	topA	-	4.046527246123742
613	471	DEIDE_RS15805	WP_012695329.1	null	pstC	-	4.043303234188847
614	444	DEIDE_RS15670	WP_162485720.1	null	cobJ	-	4.042622112564472
615	2351	Deide_13220	ACO46259.1	null	-	-	4.040406189571793
616	2202	Deide_12060	ACO46116.1	null	-	-	4.04035222894516
617	2819	Deide_17430	ACO46714.1	null	-	-	4.039975538847462
618	1724	Deide_07830	ACO45647.1	null	ndk	-	4.0389524663602305
619	447	DEIDE_RS15685	WP_012695307.1	null	bluB	-	4.037852359494217
620	3057	Deide_19530	ACO46954.1	null	-	-	4.037191331144906
621	205	DEIDE_RS14450	WP_162485687.1	null	-	-	4.035734855718404
622	1567	Deide_06470	ACO45492.1	null	-	-	4.035537329939743
623	690	DEIDE_RS16920	WP_012694954.1	null	-	-	4.035222435954675
624	3341	Deide_22160	ACO47245.1	null	-	-	4.033828631451719
625	37	DEIDE_RS13635	WP_012694552.1	null	-	-	4.031725170261804
626	1777	Deide_08320	ACO45700.1	null	ccmC	-	4.026011523936118
627	1397	Deide_04900	ACO45324.1	null	dnaG	-	4.022621340868811
628	364	DEIDE_RS15270	WP_012695227.1	null	-	-	4.021645449859498
629	2604	Deide_15440	ACO46507.1	null	-	-	4.013762470351153
630	2310	Deide_13010	ACO46222.1	null	-	-	4.012450852812807
631	1093	Deide_02150	ACO45023.1	null	-	-	4.012059156709261
632	867	Deide_00040	ACO44800.1	null	pyk	-	4.010171704600206
633	1265	Deide_03730	ACO45195.1	null	-	-	4.007496548743868
634	3482	Deide_23440	ACO47380.1	null	-	-	4.007373371708403
635	1921	Deide_09630	ACO45841.1	null	-	-	4.005757787146516
636	279	DEIDE_RS14830	WP_012695141.1	null	-	-	4.005411518992515
637	1906	Deide_09480	ACO45826.1	null	-	-	4.005182706288231
638	2392	Deide_13610	ACO46301.1	null	-	-	4.0008964307832136
639	2183	Deide_11880	ACO46097.1	null	-	-	3.9996727115592305
640	3394	Deide_22650	ACO47296.2	null	apgM	-	3.99843361913783
641	1800	Deide_08510	ACO45723.1	null	-	-	3.998416904271859
642	1422	Deide_05130	ACO45349.1	null	-	-	3.9973757139927497
643	1463	Deide_05520	ACO45391.1	null	-	-	3.9955046544673056
644	2492	Deide_14460	ACO46397.1	null	-	-	3.9934262825111864
645	1838	Deide_08850	ACO45761.2	null	-	-	3.993073429567972
646	2144	Deide_11530	ACO46058.1	null	-	-	3.9926502790440463
647	2907	Deide_18160	ACO46803.1	null	nasB	-	3.991974387222739
648	2041	Deide_10680	ACO45960.1	null	ftsX	-	3.9871323523464364
649	196	DEIDE_RS14405	WP_012694708.1	null	-	-	3.9867437821740705
650	735	DEIDE_RS17150	WP_012695000.1	null	-	-	3.9855005194696203
651	2563	Deide_15120	ACO46468.1	null	-	-	3.983753132188298
652	2833	Deide_17550	ACO46728.1	null	-	-	3.979632369721068
653	3200	Deide_20760	ACO47096.1	null	-	-	3.976823335774637
654	490	DEIDE_RS15900	WP_012695348.1	null	-	-	3.9766796656664916
655	1775	Deide_08300	ACO45698.1	null	ccmF	-	3.9750499238216794
656	2718	Deide_16470	ACO46618.1	null	-	-	3.973326940634644
657	3485	Deide_23470	ACO47383.1	null	-	-	3.9710429713494717
658	2796	Deide_17220	ACO46692.2	null	-	-	3.9708608271464567
659	3454	Deide_23200	ACO47354.2	null	-	-	3.97001344430167
660	1699	Deide_07590	ACO45621.1	null	-	-	3.9691887544720075
661	351	DEIDE_RS15200	WP_012695213.1	null	-	-	3.968479223989087
662	1115	Deide_02370	ACO45046.2	null	-	-	3.967566744496044
663	1099	Deide_02210	ACO45029.1	null	-	-	3.9669468819735627
664	2267	Deide_12610	ACO46180.1	null	-	-	3.9668201970799553
665	1073	Deide_01940	ACO45003.2	null	-	-	3.965688027747257
666	3105	Deide_19970	ACO47001.1	null	-	-	3.962697775297993
667	328	DEIDE_RS15075	WP_012695191.1	null	-	-	3.9602210576609926
668	3281	Deide_21580	ACO47184.1	null	murE	-	3.958842790562895
669	2728	Deide_16560	ACO46628.1	null	glgX	-	3.957970521663009
670	2717	Deide_16460	ACO46617.1	null	-	-	3.9545740863425314
671	1885	Deide_09290	ACO45806.1	null	-	-	3.953796225724944
672	334	DEIDE_RS15105	WP_012695197.1	null	-	-	3.953772150856769
673	89	DEIDE_RS13890	WP_083764288.1	null	-	-	3.9536927014933982
674	3257	Deide_21340	ACO47158.1	null	-	-	3.9529503218620774
675	1438	Deide_05290	ACO45365.1	null	hemH	-	3.9516577033099676
676	271	DEIDE_RS14795	WP_012695134.1	null	-	-	3.9509626450583535
677	3469	Deide_23320	ACO47367.1	null	-	-	3.950497840608816
678	2657	Deide_15940	ACO46558.1	null	prfA	-	3.950424129485667
679	162	DEIDE_RS14235	WP_162485681.1	null	-	-	3.94454218767015
680	660	DEIDE_RS16775	WP_012694926.1	null	-	-	3.9444127650687695
681	3279	Deide_21560	ACO47182.2	null	-	-	3.9420296755372015
682	2299	Deide_12900	ACO46211.2	null	hisZ	-	3.9418998809754746
683	1915	Deide_09570	ACO45835.1	null	-	-	3.936948838729305
684	3089	Deide_19830	ACO46985.2	null	-	-	3.933875137854522
685	2177	Deide_11820	ACO46091.2	null	-	-	3.933709347353697
686	1351	Deide_04510	ACO45280.1	null	thiC	-	3.932990659099843
687	2953	Deide_18600	ACO46848.2	null	-	-	3.9329773779202686
688	2527	Deide_14770	ACO46431.1	null	-	-	3.932199246626939
689	3172	Deide_20530	ACO47069.1	null	-	-	3.931899810068514
690	2088	Deide_11090	ACO46007.1	null	-	-	3.9312864995003998
691	960	Deide_00910	ACO44891.2	null	-	-	3.9309757983440945
692	1745	Deide_08030	ACO45668.1	null	-	-	3.9286756449024356
693	478	DEIDE_RS15840	WP_162485723.1	null	-	-	3.9246673401741012
694	2807	Deide_17320	ACO46703.1	null	-	-	3.9244791563352117
695	474	DEIDE_RS15820	WP_012695332.1	null	-	-	3.9234676587538178
696	1851	Deide_08980	ACO45774.1	null	-	-	3.922020930507077
697	1504	Deide_05900	ACO45430.1	null	-	-	3.921126719509299
698	2691	Deide_16240	ACO46592.1	null	mutM	-	3.9208289704008537
699	706	DEIDE_RS16995	WP_012694970.1	null	rhaI	-	3.9187928996552936
700	1312	Deide_04160	ACO45242.1	null	-	-	3.91795620091763
701	2742	Deide_16710	ACO46642.2	null	purB	-	3.91771209783535
702	3024	Deide_19260	ACO46921.1	null	-	-	3.9173830543632637
703	1462	Deide_05510	ACO45390.2	null	murD	-	3.914803731641239
704	99	DEIDE_RS13940	WP_012694609.1	null	-	-	3.9119022688586744
705	354	DEIDE_RS15215	WP_012695216.1	null	-	-	3.907391379454948
706	2411	Deide_13790	ACO46320.1	null	-	-	3.9053952268773093
707	1384	Deide_04780	ACO45313.1	null	-	-	3.9020568779688904
708	2266	Deide_12600	ACO46179.1	null	-	-	3.8987126356676693
709	2565	Deide_15140	ACO46470.1	null	glmM	-	3.896932062367528
710	521	DEIDE_RS16050	WP_012694783.1	null	-	-	3.896141943639231
711	3304	Deide_21810	ACO47207.2	null	-	-	3.8959028831525866
712	3254	Deide_21310	ACO47155.1	null	-	-	3.895468590795111
713	716	DEIDE_RS17045	WP_012694980.1	null	-	-	3.8948664228803
714	1976	Deide_10140	ACO45895.2	null	-	-	3.892827851434157
715	2685	Deide_16180	ACO46586.1	null	-	-	3.8905372668164273
716	2067	Deide_10900	ACO45986.1	null	-	-	3.8903259412441558
717	491	DEIDE_RS15905	WP_012695349.1	null	-	-	3.890098345741454
718	488	DEIDE_RS15890	WP_012695346.1	null	-	-	3.889791985364865
719	2435	Deide_14010	ACO46344.1	null	-	-	3.8895208920614865
720	1012	Deide_01370	ACO44943.1	null	galE	-	3.88799914589005
721	3243	Deide_21200	ACO47144.1	null	dps	-	3.887794356607663
722	1423	Deide_05140	ACO45350.1	null	-	-	3.8877827361517676
723	2417	Deide_13840	ACO46326.1	null	-	-	3.8863583094619116
724	2912	Deide_18210	ACO46808.1	null	-	-	3.8854835719044254
725	3087	Deide_19810	ACO46983.1	null	-	-	3.8842803391432965
726	1083	Deide_02050	ACO45013.1	null	-	-	3.8842242389091
727	3393	Deide_22640	ACO47295.1	null	-	-	3.8831071052499353
728	2927	Deide_18360	ACO46823.1	null	-	-	3.879425963829153
729	1092	Deide_02140	ACO45022.1	null	-	-	3.879399686145573
730	958	Deide_00890	ACO44889.2	null	-	-	3.8791290638429055
731	2112	Deide_11240	ACO46028.2	null	-	-	3.8790622644497876
732	1557	Deide_06380	ACO45483.1	null	infC	-	3.878621135205669
733	2844	Deide_17650	ACO46739.1	null	aroC	-	3.8779922277973333
734	3288	Deide_21650	ACO47191.2	null	-	-	3.8770867745609885
735	1112	Deide_02340	ACO45043.1	null	-	-	3.8766006333990157
736	2279	Deide_12710	ACO46191.1	null	-	-	3.8766003980253116
737	325	DEIDE_RS15060	WP_162485692.1	null	-	-	3.8735705641618914
738	430	DEIDE_RS15595	WP_012695291.1	null	-	-	3.872450786231822
739	2933	Deide_18410	ACO46829.1	null	-	-	3.871974240801034
740	1858	Deide_09040	ACO45780.1	null	-	-	3.871368903264871
741	1322	Deide_04250	ACO45252.1	null	-	-	3.8713645016430984
742	3121	Deide_20120	ACO47016.1	null	-	-	3.871343859578018
743	2319	Deide_13060	ACO46231.1	null	-	-	3.867458473571556
744	1832	Deide_08800	ACO45755.1	null	smc	-	3.8663316568876587
745	1970	Deide_10080	ACO45889.1	null	-	-	3.8655161992011298
746	2713	Deide_16420	ACO46613.1	null	-	-	3.8640938000632867
747	1547	Deide_06290	ACO45473.1	null	-	-	3.8632552491340966
748	1634	Deide_07020	ACO45559.1	null	-	-	3.862557677894994
749	672	DEIDE_RS16835	WP_012694937.1	null	-	-	3.860110219426062
750	191	DEIDE_RS14380	WP_162485685.1	null	-	-	3.8598195403454065
751	1354	Deide_04530	ACO45283.1	null	thiG	-	3.8583095138472276
752	1782	Deide_08370	ACO45705.1	null	-	-	3.857793384642704
753	2311	Deide_13020	ACO46223.1	null	-	-	3.8564750674234958
754	2298	Deide_12890	ACO46210.1	null	-	-	3.854350136471013
755	2773	Deide_16980	ACO46669.1	null	malQ	-	3.8502232547095283
756	973	Deide_01040	ACO44904.1	null	-	-	3.8450651502074287
757	2580	Deide_15250	ACO46484.1	null	hutU	-	3.8403012059686263
758	885	Deide_00190	ACO44817.1	null	-	-	3.8396697279369443
759	3090	Deide_19840	ACO46986.1	null	-	-	3.8387477238578347
760	2628	Deide_15650	ACO46530.1	null	-	-	3.8375620763050153
761	3018	Deide_19210	ACO46915.1	null	phoP	-	3.834822852249835
762	1468	Deide_05580	ACO45396.1	null	guaA	-	3.834792690897908
763	1213	Deide_03220	ACO45143.1	null	-	-	3.832949845131829
764	692	DEIDE_RS16930	WP_162485776.1	null	-	-	3.832247052983925
765	875	Deide_00120	ACO44807.1	null	ssb	-	3.831989485177326
766	868	Deide_00050	ACO44801.1	null	tyrS	-	3.83163586620452
767	647	DEIDE_RS16705	WP_012694914.1	null	-	-	3.8305746434191903
768	3439	Deide_23068	AHX26536.1	null	-	-	3.8301299312375225
769	3065	Deide_19600	ACO46961.1	null	pilT	-	3.8294057232011633
770	2217	Deide_12180	ACO46131.1	null	-	-	3.8289726748223236
771	901	Deide_00350	ACO44833.1	null	-	-	3.8282649073800323
772	1638	Deide_07060	ACO45563.2	null	argF	-	3.8269781248737558
773	1037	Deide_01590	ACO44968.1	null	-	-	3.8261723881154355
774	3327	Deide_22010	ACO47231.1	null	-	-	3.8258712391713887
775	171	DEIDE_RS14275	WP_162485683.1	null	-	-	3.8257242801195748
776	1789	Deide_08430	ACO45712.2	null	-	-	3.8227799004636958
777	445	DEIDE_RS15675	WP_012695305.1	null	-	-	3.8201553153986874
778	2402	Deide_13710	ACO46311.1	null	-	-	3.8201265986639608
779	2688	Deide_16210	ACO46589.1	null	-	-	3.8199841108195427
780	2309	Deide_13000	ACO46221.1	null	-	-	3.819894486662076
781	1873	Deide_09170	ACO45794.1	null	-	-	3.817856563050835
782	1973	Deide_10110	ACO45892.1	null	-	-	3.81588223210206
783	3438	Deide_23060	ACO47341.2	null	acsA	-	3.8158446762879232
784	1486	Deide_05750	ACO45413.1	null	fabF	-	3.8149769953364236
785	2738	Deide_16670	ACO46638.1	null	-	-	3.8148675352168935
786	906	Deide_00400	ACO44838.2	null	-	-	3.81435440089706
787	1449	Deide_05390	ACO45377.1	null	-	-	3.813822658248623
788	2923	Deide_18320	ACO46819.1	null	ctaC	-	3.8127561647050396
789	1082	Deide_02040	ACO45012.2	null	-	-	3.812543684362098
790	2157	Deide_11650	ACO46071.1	null	-	-	3.809709078362552
791	477	DEIDE_RS15835	WP_012695335.1	null	-	-	3.809180280097685
792	1215	Deide_03240	ACO45145.2	null	rnr	-	3.8038378728730233
793	617	DEIDE_RS16555	WP_012694885.1	null	-	-	3.803699736030418
794	663	DEIDE_RS16790	WP_162485742.1	null	-	-	3.8036125574806343
795	929	Deide_00640	ACO44861.1	null	-	-	3.8009849147884553
796	2168	Deide_11750	ACO46082.1	null	-	-	3.800898670008968
797	2928	Deide_18370	ACO46824.1	null	-	-	3.8003488307755418
798	760	DEIDE_RS17275	WP_012695022.1	null	-	-	3.800089567041849
799	3474	Deide_23360	ACO47372.2	null	-	-	3.7997354876963665
800	3362	Deide_22370	ACO47266.1	null	trmB	-	3.7994407310829676
801	2961	Deide_18680	ACO46856.1	null	infA	-	3.799326592517236
802	288	DEIDE_RS14875	WP_012695150.1	null	glpK	-	3.79853938155615
803	3062	Deide_19570	ACO46958.1	null	clpP	-	3.797686629799228
804	3112	Deide_20030	ACO47007.1	null	-	-	3.796951903149854
805	318	DEIDE_RS15025	WP_012695181.1	null	-	-	3.7933713789565706
806	220	DEIDE_RS14530	WP_012694733.1	null	-	-	3.7896673789080584
807	2997	Deide_19040	ACO46893.1	null	hflX	-	3.789054012434139
808	1326	Deide_04290	ACO45257.1	null	-	-	3.789003588407246
809	949	Deide_00810	ACO44881.1	null	-	-	3.7886938202909453
810	1876	Deide_09200	ACO45797.1	null	-	-	3.786219079875717
811	903	Deide_00370	ACO44835.1	null	-	-	3.785065878703865
812	1743	Deide_08010	ACO45666.1	null	-	-	3.784640049237622
813	1038	Deide_01600	ACO44969.1	null	-	-	3.7839437254522754
814	1405	Deide_04970	ACO45332.1	null	-	-	3.7823906602433937
815	1042	Deide_01640	ACO44973.2	null	-	-	3.780568284478635
816	613	DEIDE_RS16535	WP_162485734.1	null	-	-	3.780106724812327
817	3049	Deide_19460	ACO46946.1	null	-	-	3.7797889317854407
818	1695	Deide_07560	ACO45618.1	null	-	-	3.7786258569145774
819	1967	Deide_10050	ACO45886.1	null	-	-	3.777945272500825
820	1270	Deide_03780	ACO45200.1	null	-	-	3.7777428072731483
821	1284	Deide_03880	ACO45214.1	null	-	-	3.7775792076364625
822	1978	Deide_10160	ACO45897.1	null	-	-	3.7770132632375577
823	904	Deide_00380	ACO44836.1	null	-	-	3.7740265514420477
824	1461	Deide_05500	ACO45389.1	null	-	-	3.77388390782807
825	3451	Deide_23170	ACO47351.1	null	-	-	3.773035271530775
826	2818	Deide_17420	ACO46713.1	null	-	-	3.770532098335627
827	2637	Deide_15740	ACO46538.1	null	asd	-	3.769519326162995
828	2400	Deide_13690	ACO46309.1	null	-	-	3.7691036191895644
829	2695	Deide_16270	ACO46596.2	null	-	-	3.767902444220424
830	3227	Deide_21030	ACO47128.1	null	-	-	3.766683817792062
831	2374	Deide_13440	ACO46283.1	null	-	-	3.766331053727547
832	1361	Deide_04600	ACO45290.1	null	paaZ	-	3.7650463888385453
833	2852	Deide_17730	ACO46747.1	null	-	-	3.7638815572165605
834	2284	Deide_12760	ACO46196.1	null	uvrA	-	3.763714656964408
835	2835	Deide_17570	ACO46730.2	null	-	-	3.763247850762614
836	2814	Deide_17380	ACO46709.1	null	-	-	3.7632438751695743
837	2789	Deide_17150	ACO46685.1	null	-	-	3.763123292775866
838	2011	Deide_10410	ACO45931.1	null	-	-	3.7610044747683693
839	3390	Deide_22610	ACO47292.1	null	-	-	3.7608764035500983
840	744	DEIDE_RS17200	WP_012695009.1	null	-	-	3.760647307647449
841	667	DEIDE_RS16810	WP_162485772.1	null	-	-	3.760253786860103
842	874	Deide_00110	ACO44806.1	null	rpsR	-	3.75858996592065
843	956	Deide_00870	ACO44887.1	null	-	-	3.756770949063463
844	1418	Deide_05090	ACO45345.1	null	-	-	3.755866287287972
845	1297	Deide_04010	ACO45227.1	null	-	-	3.7554991774594457
846	1748	Deide_08060	ACO45671.2	null	-	-	3.754283972189655
847	1268	Deide_03760	ACO45198.1	null	deoB	-	3.7537756937894917
848	398	DEIDE_RS15440	WP_012695261.1	null	glf	-	3.7528254346707275
849	2073	Deide_10960	ACO45992.1	null	-	-	3.752166704318247
850	2137	Deide_11460	ACO46051.1	null	-	-	3.752089852152317
851	2673	Deide_16090	ACO46574.1	null	-	-	3.751299974984933
852	1513	Deide_05980	ACO45439.1	null	-	-	3.749202654331319
853	360	DEIDE_RS15245	WP_012695222.1	null	-	-	3.748563006502246
854	2855	Deide_17760	ACO46750.1	null	-	-	3.747652624176389
855	2042	Deide_10690	ACO45961.2	null	ftsE	-	3.747210828693221
856	3466	Deide_23310	ACO47366.1	null	-	-	3.746620799712154
857	2915	Deide_18240	ACO46811.1	null	-	-	3.7452513643646856
858	3286	Deide_21630	ACO47189.1	null	-	-	3.7452101501128516
859	2909	Deide_18180	ACO46805.1	null	-	-	3.743544157832801
860	3169	Deide_20500	ACO47066.1	null	-	-	3.740323963557871
861	2825	Deide_17490	ACO46720.2	null	glgC	-	3.738782819677753
862	3059	Deide_19550	ACO46956.2	null	-	-	3.7367786282597804
863	1767	Deide_08220	ACO45690.1	null	-	-	3.7354947985721165
864	1516	Deide_06010	ACO45442.1	null	-	-	3.734608090791927
865	961	Deide_00920	ACO44892.1	null	-	-	3.732813498300154
866	920	Deide_00550	ACO44852.1	null	-	-	3.732773266923431
867	1146	Deide_02680	ACO45077.1	null	-	-	3.7313363705888865
868	3363	Deide_22380	ACO47267.2	null	-	-	3.7308790477631337
869	1367	Deide_04640	ACO45296.1	null	-	-	3.7296739749065995
870	3231	Deide_21080	ACO47132.1	null	rodA	-	3.7291874902229183
871	1965	Deide_10030	ACO45884.1	null	-	-	3.7289410774361125
872	934	Deide_00690	ACO44866.2	null	-	-	3.7286763686867275
873	464	DEIDE_RS15770	WP_012695322.1	null	-	-	3.7272638384630614
874	1063	Deide_01850	ACO44994.1	null	-	-	3.726637470752018
875	535	DEIDE_RS16120	WP_162485761.1	null	-	-	3.7263756194344184
876	517	DEIDE_RS16025	WP_012694779.1	null	-	-	3.726056733961862
877	1214	Deide_03230	ACO45144.1	null	-	-	3.7259013038099242
878	983	Deide_01130	ACO44913.1	null	-	-	3.725389650222242
879	1088	Deide_02100	ACO45018.1	null	-	-	3.7224073029770564
880	1954	Deide_09930	ACO45874.1	null	-	-	3.721126634090529
881	1632	Deide_07000	ACO45557.1	null	-	-	3.7199245423173632
882	441	DEIDE_RS15655	WP_012695301.1	null	cobI	-	3.719630407221403
883	1650	Deide_07180	ACO45575.1	null	greA	-	3.7193575787534985
884	1629	Deide_06970	ACO45554.1	null	-	-	3.717912086947396
885	1758	Deide_08140	ACO45681.2	null	-	-	3.7175467558684776
886	1917	Deide_09590	ACO45837.1	null	-	-	3.716746857034114
887	3075	Deide_19700	ACO46971.1	null	-	-	3.7157106185138673
888	1313	Deide_04170	ACO45243.1	null	-	-	3.7129507999715377
889	1543	Deide_06250	ACO45469.1	null	-	-	3.712934258727813
890	1455	Deide_05450	ACO45383.2	null	-	-	3.7125389358610335
891	2506	Deide_14580	ACO46411.1	null	ftsA	-	3.711495340739537
892	3235	Deide_21120	ACO47136.1	null	-	-	3.710738245980612
893	1672	Deide_07380	ACO45595.1	null	-	-	3.7102522092246697
894	1407	Deide_04990	ACO45334.2	null	-	-	3.7086678297473803
895	1229	Deide_03370	ACO45159.1	null	-	-	3.7086623867040065
896	17	DEIDE_RS13535	WP_012694532.1	null	-	-	3.7082272997475068
897	385	DEIDE_RS15375	WP_012695248.1	null	-	-	3.708101427658503
898	1698	Deide_07580	ACO45620.1	null	trpS	-	3.7078515234364016
899	3307	Deide_21840	ACO47210.1	null	pilT	-	3.7074573720365316
900	1058	Deide_01800	ACO44989.1	null	-	-	3.7064131275646104
901	1345	Deide_04450	ACO45275.1	null	-	-	3.7063033871064235
902	2841	Deide_17620	ACO46736.1	null	-	-	3.7057304755079605
903	676	DEIDE_RS16855	WP_012694941.1	null	-	-	3.705437711222834
904	2167	Deide_11740	ACO46081.1	null	-	-	3.7044001468990384
905	3484	Deide_23460	ACO47382.1	null	-	-	3.704183923236432
906	914	Deide_00480	ACO44846.1	null	-	-	3.703443698615883
907	3338	Deide_22131	ACO47242.1	null	-	-	3.7027458753830396
908	688	DEIDE_RS16910	WP_012694952.1	null	-	-	3.7025675906406397
909	3442	Deide_23090	ACO47345.1	null	fmt	-	3.702342145027342
910	2905	Deide_18140	ACO46801.1	null	-	-	3.701270818450381
911	3461	Deide_23270	ACO47361.1	null	-	-	3.700612567608335
912	1623	Deide_06900	ACO45548.1	null	-	-	3.7005631912701262
913	2034	Deide_10610	ACO45953.1	null	-	-	3.6973999926724685
914	1216	Deide_03250	ACO45146.1	null	-	-	3.6968125979163378
915	2218	Deide_12190	ACO46132.1	null	-	-	3.696802486064768
916	1481	Deide_05700	ACO45408.1	null	fabH	-	3.696332577805379
917	3457	Deide_23230	ACO47357.1	null	-	-	3.695981994865587
918	3335	Deide_22110	ACO47239.1	null	-	-	3.6952335334564888
919	2851	Deide_17720	ACO46746.2	null	-	-	3.694399755608031
920	3027	Deide_19270	ACO46924.1	null	alaS	-	3.692452955836213
921	1696	Deide_07570	ACO45619.1	null	tdh	-	3.6920664828277796
922	1744	Deide_08020	ACO45667.1	null	-	-	3.691428103720869
923	2447	Deide_14090	ACO46356.1	null	-	-	3.690609783958105
924	2440	Deide_14040	ACO46349.2	null	cpdB	-	3.690299060458826
925	2278	Deide_12700	ACO46190.1	null	-	-	3.690238076939724
926	3287	Deide_21640	ACO47190.1	null	-	-	3.690118902707796
927	3443	Deide_23100	ACO47346.1	null	def	-	3.689090717122211
928	1684	Deide_07490	ACO45606.1	null	-	-	3.6890733794968367
929	1118	Deide_02400	ACO45049.1	null	-	-	3.687663935265236
930	2377	Deide_13470	ACO46286.1	null	-	-	3.6875493170266274
931	3192	Deide_20670	ACO47089.1	null	-	-	3.6851165826057035
932	1151	Deide_02730	ACO45082.1	null	-	-	3.6840376372204533
933	1653	Deide_07210	ACO45578.1	null	lipA	-	3.6839099078304294
934	3042	Deide_19430	ACO46939.1	null	cinA	-	3.6833750698756864
935	1671	Deide_07364	AHX26494.1	null	-	-	3.682836487194152
936	1028	Deide_01500	ACO44959.2	null	coaBC	-	3.6822478352536385
937	3431	Deide_22990	ACO47334.2	null	crcB	-	3.681067291972747
938	2362	Deide_13320	ACO46270.2	null	proB	-	3.6804451939985734
939	2706	Deide_16380	ACO46607.1	null	-	-	3.6761922016911472
940	3100	Deide_19940	ACO46996.1	null	-	-	3.675835871254393
941	3427	Deide_22950	ACO47329.2	null	surE	-	3.675305818326829
942	1138	Deide_02600	ACO45069.1	null	-	-	3.675293293931818
943	2303	Deide_12940	ACO46215.1	null	-	-	3.67497235205551
944	1686	Deide_07510	ACO45608.1	null	lgt	-	3.672655810359715
945	2003	Deide_10350	ACO45923.1	null	-	-	3.6714042454406535
946	1320	Deide_04230	ACO45250.1	null	-	-	3.671163674160979
947	1336	Deide_04380	ACO45267.1	null	-	-	3.670746270416317
948	3353	Deide_22280	ACO47257.1	null	-	-	3.6701314845521114
949	3132	Deide_20220	ACO47027.1	null	-	-	3.6684817522148405
950	2553	Deide_15020	ACO46458.1	null	-	-	3.6664652429660025
951	1927	Deide_09680	ACO45847.1	null	-	-	3.6661900495436233
952	3325	Deide_21990	ACO47229.1	null	-	-	3.666083516058335
953	3119	Deide_20100	ACO47014.1	null	-	-	3.662886378809839
954	50	DEIDE_RS13700	WP_012694564.1	null	-	-	3.6569048787493514
955	752	DEIDE_RS17240	WP_012695017.1	null	-	-	3.655173140781635
956	411	DEIDE_RS15500	WP_041227952.1	null	-	-	3.6533344151206895
957	2746	Deide_16750	ACO46646.1	null	-	-	3.6527560879017273
958	2910	Deide_18190	ACO46806.1	null	-	-	3.6516516045250373
959	2849	Deide_17700	ACO46744.2	null	-	-	3.651109597588702
960	2892	Deide_18010	ACO46788.1	null	murA	-	3.6481034588660486
961	2399	Deide_13680	ACO46308.1	null	-	-	3.647962716485653
962	2536	Deide_14860	ACO46441.1	null	-	-	3.6477376067046268
963	307	DEIDE_RS14970	WP_012695169.1	null	-	-	3.6466780964339724
964	2564	Deide_15130	ACO46469.2	null	polA	-	3.6465280863395653
965	1389	Deide_04820	ACO45317.2	null	-	-	3.6463472808990054
966	377	DEIDE_RS15335	WP_012695240.1	null	-	-	3.645610749138808
967	580	DEIDE_RS16365	WP_012694843.1	null	-	-	3.6448655596109347
968	2562	Deide_15110	ACO46467.1	null	-	-	3.6447407969616905
969	2169	Deide_11760	ACO46083.2	null	-	-	3.642376999782524
970	1647	Deide_07150	ACO45572.1	null	-	-	3.64210067451877
971	2407	Deide_13750	ACO46316.1	null	-	-	3.641822061467294
972	3356	Deide_22310	ACO47260.1	null	-	-	3.641524372773883
973	1749	Deide_08070	ACO45672.1	null	-	-	3.6409688265942566
974	1465	Deide_05540	ACO45393.1	null	-	-	3.639756827421502
975	3099	Deide_19930	ACO46995.2	null	-	-	3.639218159424203
976	1656	Deide_07230	ACO45581.1	null	-	-	3.6361909680918907
977	431	DEIDE_RS15600	WP_012695292.1	null	fdhF	-	3.6360162790860793
978	2449	Deide_14110	ACO46358.1	null	purM	-	3.6352146185462657
979	3430	Deide_22980	ACO47333.1	null	-	-	3.63425321661915
980	1298	Deide_04020	ACO45228.2	null	-	-	3.633802103451783
981	3066	Deide_19610	ACO46962.1	null	-	-	3.6326417107797293
982	3004	Deide_19100	ACO46901.1	null	-	-	3.631095813901683
983	1766	Deide_08210	ACO45689.1	null	-	-	3.630863234601899
984	1593	Deide_06640	ACO45518.1	null	-	-	3.6305757489690453
985	2022	Deide_10500	ACO45942.2	null	-	-	3.628240578309875
986	1110	Deide_02320	ACO45041.2	null	-	-	3.6254798099151127
987	2607	Deide_15470	ACO46510.1	null	-	-	3.6251388135595652
988	3178	Deide_20580	ACO47075.1	null	-	-	3.623505222717972
989	1590	Deide_06610	ACO45515.1	null	-	-	3.6222977009157193
990	2747	Deide_16760	ACO46647.2	null	-	-	3.6212102649517064
991	1412	Deide_05030	ACO45339.1	null	lysS	-	3.6210899684625413
992	3435	Deide_23030	ACO47338.1	null	-	-	3.617557227668516
993	372	DEIDE_RS15310	WP_012695235.1	null	-	-	3.6165895460552435
994	1062	Deide_01840	ACO44993.1	null	pdxY	-	3.61650624145672
995	662	DEIDE_RS16785	WP_012694928.1	null	-	-	3.615176778328383
996	2948	Deide_18550	ACO46843.1	null	-	-	3.613925951760379
997	2937	Deide_18450	ACO46833.2	null	-	-	3.6135411783919023
998	661	DEIDE_RS16780	WP_012694927.1	null	-	-	3.6129259227718054
999	2210	Deide_12120	ACO46124.1	null	-	-	3.612872050406791
1000	907	Deide_00410	ACO44839.1	null	-	-	3.6121589701962686
1001	2552	Deide_15010	ACO46457.1	null	-	-	3.6103792161381953
1002	2950	Deide_18570	ACO46845.1	null	plsX	-	3.609604914761027
1003	921	Deide_00560	ACO44853.1	null	-	-	3.60939121536489
1004	2305	Deide_12960	ACO46217.1	null	-	-	3.6085916504694513
1005	3316	Deide_21910	ACO47220.2	null	-	-	3.6071109220146025
1006	2946	Deide_18530	ACO46841.1	null	-	-	3.60559109150847
1007	304	DEIDE_RS14955	WP_012695166.1	null	-	-	3.60511103351409
1008	2772	Deide_16970	ACO46668.1	null	-	-	3.6031661184685317
1009	3249	Deide_21260	ACO47150.1	null	-	-	3.602712360235556
1010	3103	Deide_19960	ACO46999.1	null	-	-	3.602120415081002
1011	1353	Deide_04525	ACO45282.1	null	-	-	3.601417081900906
1012	333	DEIDE_RS15100	WP_012695196.1	null	-	-	3.6003997491397137
1013	1843	Deide_08900	ACO45766.1	null	-	-	3.598494450725317
1014	1526	Deide_06100	ACO45452.1	null	secE	-	3.598444294747235
1015	2243	Deide_12400	ACO46157.1	null	-	-	3.597512256635143
1016	2654	Deide_15910	ACO46555.1	null	hemL	-	3.5945686691389183
1017	2881	Deide_17910	ACO46777.1	null	-	-	3.5928334775945134
1018	2708	Deide_16390	ACO46609.1	null	-	-	3.592463901459223
1019	2886	Deide_17960	ACO46782.2	null	lysK	-	3.5913936194488802
1020	1056	Deide_01780	ACO44987.1	null	-	-	3.5909864603308526
1021	1636	Deide_07040	ACO45561.1	null	-	-	3.590601976371194
1022	3354	Deide_22290	ACO47258.1	null	ldh	-	3.5903912269219624
1023	2848	Deide_17690	ACO46743.1	null	-	-	3.5898156189468633
1024	2274	Deide_12670	ACO46186.1	null	-	-	3.5883688371777804
1025	2066	Deide_10890	ACO45985.2	null	-	-	3.5879371771244033
1026	1909	Deide_09510	ACO45829.1	null	-	-	3.587405215700996
1027	256	DEIDE_RS14715	WP_012694770.1	null	-	-	3.5846285950966656
1028	2027	Deide_10560	ACO45947.1	null	-	-	3.583905715282623
1029	306	DEIDE_RS14965	WP_162485714.1	null	-	-	3.5829924387019636
1030	1130	Deide_02520	ACO45061.1	null	-	-	3.5827983040545086
1031	3093	Deide_19870	ACO46989.1	null	-	-	3.581557029293868
1032	2667	Deide_16040	ACO46568.1	null	-	-	3.5814544800439245
1033	931	Deide_00660	ACO44863.1	null	-	-	3.579410398228704
1034	1080	Deide_02020	ACO45010.1	null	-	-	3.578848156143672
1035	1648	Deide_07160	ACO45573.1	null	-	-	3.5772637304592347
1036	2068	Deide_10910	ACO45987.1	null	-	-	3.575779692028896
1037	2521	Deide_14730	ACO46426.1	null	-	-	3.5756058003958433
1038	1263	Deide_03710	ACO45193.1	null	-	-	3.5724010864076776
1039	2140	Deide_11490	ACO46054.2	null	-	-	3.5709300601763476
1040	3488	Deide_23500	ACO47386.1	null	-	-	3.570816935568777
1041	2282	Deide_12740	ACO46194.1	null	-	-	3.5698043482974264
1042	2634	Deide_15720	ACO46536.2	null	-	-	3.568844464680475
1043	3260	Deide_21360	ACO47161.1	null	-	-	3.5669192935681577
1044	3212	Deide_20890	ACO47114.1	null	-	-	3.566301833798968
1045	924	Deide_00590	ACO44856.1	null	-	-	3.5660149616914936
1046	1087	Deide_02090	ACO45017.2	null	-	-	3.56524078406754
1047	359	DEIDE_RS15240	WP_012695221.1	null	-	-	3.565217715820535
1048	1248	Deide_03560	ACO45178.1	null	-	-	3.5650375012901505
1049	835	DEIDE_RS17685	WP_012695099.1	null	-	-	3.5636374103095307
1050	1071	Deide_01920	ACO45001.1	null	-	-	3.563291683516068
1051	3326	Deide_22000	ACO47230.1	null	-	-	3.5626549416520445
1052	268	DEIDE_RS14780	WP_041227853.1	null	hpaH	-	3.561895426637007
1053	483	DEIDE_RS15865	WP_012695341.1	null	-	-	3.5615696498042633
1054	2448	Deide_14100	ACO46357.1	null	-	-	3.561122645381716
1055	2930	Deide_18390	ACO46826.1	null	-	-	3.561024086253221
1056	1640	Deide_07080	ACO45565.1	null	-	-	3.560492243304596
1057	2300	Deide_12910	ACO46212.1	null	hisG	-	3.559236827008489
1058	1728	Deide_07870	ACO45651.1	null	-	-	3.557004393191972
1059	3295	Deide_21720	ACO47198.2	null	-	-	3.5567593025111366
1060	2092	Deide_11120	ACO46011.1	null	-	-	3.556712618749433
1061	2729	Deide_16570	ACO46629.1	null	-	-	3.556271288782391
1062	3096	Deide_19900	ACO46992.1	null	-	-	3.554856597620554
1063	3128	Deide_20180	ACO47023.1	null	-	-	3.5540233695472208
1064	3223	Deide_20990	ACO47124.1	null	-	-	3.5530080994182267
1065	2172	Deide_11780	ACO46086.1	null	-	-	3.5525314182200693
1066	1299	Deide_04030	ACO45229.1	null	xpt	-	3.5513828898937376
1067	945	Deide_00770	ACO44877.1	null	-	-	3.5501538183080688
1068	3410	Deide_22800	ACO47312.2	null	-	-	3.549133868445028
1069	1144	Deide_02660	ACO45075.1	null	-	-	3.5476068033151607
1070	604	DEIDE_RS16480	WP_012694871.1	null	-	-	3.546396986902106
1071	526	DEIDE_RS16075	WP_162485726.1	null	-	-	3.5453099760708224
1072	615	DEIDE_RS16545	WP_012694883.1	null	-	-	3.5450653095486113
1073	1185	Deide_02960	ACO45114.2	null	rocF	-	3.5449377768039434
1074	480	DEIDE_RS15850	WP_012695338.1	null	-	-	3.54462299063359
1075	674	DEIDE_RS16845	WP_162485774.1	null	-	-	3.5435131412664123
1076	1755	Deide_08110	ACO45678.1	null	rpe	-	3.5434882515444377
1077	3001	Deide_19070	ACO46898.1	null	-	-	3.5433593904294156
1078	2302	Deide_12930	ACO46214.1	null	-	-	3.542422481983522
1079	1175	Deide_02860	ACO45104.1	null	-	-	3.5406228144612166
1080	2559	Deide_15080	ACO46464.1	null	-	-	3.540445807617685
1081	2026	Deide_10550	ACO45946.1	null	-	-	3.538190974913898
1082	2843	Deide_17640	ACO46738.1	null	-	-	3.5358109934048843
1083	1152	Deide_02740	ACO45083.1	null	-	-	3.5347036369732745
1084	1605	Deide_06760	ACO45531.1	null	-	-	3.5319031458123917
1085	467	DEIDE_RS15785	WP_162485721.1	null	-	-	3.5303928119852
1086	1311	Deide_04150	ACO45241.1	null	-	-	3.530130719050881
1087	2839	Deide_17600	ACO46734.1	null	-	-	3.5296485552750725
1088	3405	Deide_22760	ACO47307.2	null	-	-	3.5291400236942327
1089	1784	Deide_08390	ACO45707.1	null	-	-	3.528405509220715
1090	2009	Deide_10390	ACO45929.1	null	-	-	3.5278870142536105
1091	2935	Deide_18430	ACO46831.1	null	-	-	3.52696751073363
1092	3171	Deide_20520	ACO47068.1	null	-	-	3.526593209717324
1093	2017	Deide_10450	ACO45937.2	null	-	-	3.525255490499527
1094	2388	Deide_13570	ACO46297.1	null	-	-	3.5241928213457427
1095	395	DEIDE_RS15425	WP_012695258.1	null	-	-	3.5232644148788332
1096	203	DEIDE_RS14440	WP_012694715.1	null	-	-	3.5227464407614666
1097	2014	Deide_10430	ACO45934.2	null	-	-	3.521466935784165
1098	1078	Deide_02000	ACO45008.1	null	-	-	3.5211568829051245
1099	1729	Deide_07880	ACO45652.1	null	-	-	3.5199255665479683
1100	2945	Deide_18520	ACO46840.1	null	-	-	3.5195842097252212
1101	1633	Deide_07010	ACO45558.1	null	-	-	3.519416929626798
1102	3399	Deide_22700	ACO47301.1	null	-	-	3.5179544997377143
1103	344	DEIDE_RS15155	WP_012695206.1	null	-	-	3.5162337561480985
1104	1277	Deide_03840	ACO45207.1	null	-	-	3.5144267160588285
1105	1198	Deide_03070	ACO45127.1	null	-	-	3.5135385406431507
1106	1052	Deide_01740	ACO44983.1	null	-	-	3.513201292713513
1107	653	DEIDE_RS16735	WP_012694918.1	null	-	-	3.5124268234720675
1108	573	DEIDE_RS16320	WP_012694835.1	null	-	-	3.5117606355177173
1109	2777	Deide_17020	ACO46673.2	null	-	-	3.5115227499444392
1110	1986	Deide_10230	ACO45906.1	null	-	-	3.5106664905148386
1111	3306	Deide_21830	ACO47209.1	null	-	-	3.508958835294957
1112	1189	Deide_02990	ACO45118.1	null	ddrB	-	3.508627909975142
1113	1255	Deide_03630	ACO45185.2	null	-	-	3.508517790635352
1114	1802	Deide_08530	ACO45725.1	null	-	-	3.5084982537751714
1115	1951	Deide_09900	ACO45871.1	null	-	-	3.5084308102517108
1116	1507	Deide_05930	ACO45433.1	null	-	-	3.5082590692707174
1117	1995	Deide_10320	ACO45915.1	null	-	-	3.507667390930659
1118	902	Deide_00360	ACO44834.1	null	-	-	3.507495268358132
1119	3124	Deide_20150	ACO47019.2	null	-	-	3.507434215859888
1120	2803	Deide_17280	ACO46699.1	null	-	-	3.506418704450832
1121	994	Deide_01230	ACO44924.2	null	-	-	3.506358826061633
1122	2811	Deide_17350	ACO46706.1	null	-	-	3.5056314982463004
1123	1294	Deide_03980	ACO45224.2	null	-	-	3.5046780778353708
1124	2802	Deide_17270	ACO46698.1	null	-	-	3.504045910798249
1125	1904	Deide_09460	ACO45824.1	null	-	-	3.503942413578247
1126	3054	Deide_19500	ACO46951.1	null	-	-	3.503179831125026
1127	2242	Deide_12390	ACO46156.1	null	leuB	-	3.502554348327764
1128	365	DEIDE_RS15275	WP_012695228.1	null	-	-	3.5004137436445064
1129	184	DEIDE_RS14345	WP_012694696.1	null	-	-	3.4999581976695957
1130	2823	Deide_17470	ACO46718.2	null	-	-	3.4992568674976066
1131	1382	Deide_04760	ACO45311.1	null	-	-	3.4991676650123953
1132	3465	Deide_23300	ACO47365.2	null	-	-	3.497943765198983
1133	1039	Deide_01610	ACO44970.1	null	dnaX	-	3.4978926193707545
1134	1544	Deide_06260	ACO45470.1	null	hslO	-	3.4977818962498044
1135	993	Deide_01220	ACO44923.2	null	-	-	3.4975844920428316
1136	2920	Deide_18290	ACO46816.1	null	-	-	3.497538943048448
1137	2516	Deide_14680	ACO46421.1	null	mraY	-	3.496690639755522
1138	390	DEIDE_RS15400	WP_012695253.1	null	crtI	-	3.4956619083821967
1139	1853	Deide_08990	ACO45775.1	null	-	-	3.494483208155112
1140	1788	Deide_08420	ACO45711.1	null	-	-	3.4942597308205547
1141	2252	Deide_12460	ACO46165.1	null	-	-	3.494022976866683
1142	1439	Deide_05300	ACO45366.1	null	hemE	-	3.4935733675370337
1143	1540	Deide_06220	ACO45466.1	null	-	-	3.493516923675843
1144	3019	Deide_19220	ACO46916.1	null	-	-	3.4917978065424404
1145	625	DEIDE_RS16595	WP_012694895.1	null	-	-	3.4912985552186115
1146	2065	Deide_10880	ACO45984.1	null	-	-	3.490219147815029
1147	701	DEIDE_RS16970	WP_012694964.1	null	-	-	3.489840935867214
1148	2571	Deide_15190	ACO46475.1	null	-	-	3.4888272986209534
1149	1448	Deide_05380	ACO45376.1	null	-	-	3.4885961422284355
1150	2947	Deide_18540	ACO46842.2	null	-	-	3.487554094480061
1151	957	Deide_00880	ACO44888.1	null	-	-	3.4874817497332957
1152	3273	Deide_21500	ACO47176.1	null	-	-	3.4874382576693566
1153	1275	Deide_03830	ACO45205.1	null	-	-	3.4868490476965293
1154	1670	Deide_07360	ACO45594.1	null	glpX	-	3.486304480043001
1155	2138	Deide_11470	ACO46052.1	null	-	-	3.4859328779491174
1156	428	DEIDE_RS15585	WP_012695289.1	null	-	-	3.4851581251597725
1157	1179	Deide_02900	ACO45108.1	null	-	-	3.4850986717337173
1158	3098	Deide_19920	ACO46994.1	null	-	-	3.4838134718912093
1159	88	DEIDE_RS13885	WP_012694599.1	null	-	-	3.4818842113819057
1160	2114	Deide_11260	ACO46030.1	null	-	-	3.4816657774982835
1161	3294	Deide_21710	ACO47197.1	null	-	-	3.4816196650922087
1162	3289	Deide_21660	ACO47192.1	null	-	-	3.4815777679775666
1163	2477	Deide_14330	ACO46382.1	null	-	-	3.480984215950988
1164	909	Deide_00430	ACO44841.1	null	-	-	3.4796158555532823
1165	3126	Deide_20170	ACO47021.1	null	-	-	3.4789918279894425
1166	2736	Deide_16640	ACO46636.1	null	dcd	-	3.478605092257776
1167	28	DEIDE_RS13590	WP_162485630.1	null	-	-	3.478190026645791
1168	1652	Deide_07200	ACO45577.1	null	-	-	3.4778667558554752
1169	2450	Deide_14120	ACO46359.1	null	-	-	3.477592038310478
1170	2054	Deide_10790	ACO45973.1	null	-	-	3.477376327922502
1171	2518	Deide_14700	ACO46423.2	null	-	-	3.4771126745484646
1172	2968	Deide_18750	ACO46863.1	null	secY	-	3.4762906483453113
1173	2142	Deide_11510	ACO46056.1	null	lnt	-	3.4734375560735375
1174	1315	Deide_04180	ACO45245.2	null	-	-	3.4733237075532326
1175	2292	Deide_12830	ACO46204.1	null	lysA	-	3.470923389371742
1176	915	Deide_00490	ACO44847.2	null	-	-	3.470629019895814
1177	3412	Deide_22820	ACO47314.1	null	-	-	3.469308065733267
1178	1457	Deide_05470	ACO45385.1	null	-	-	3.4690505038759905
1179	891	Deide_00250	ACO44823.1	null	-	-	3.4670213011052953
1180	576	DEIDE_RS16335	WP_012694838.1	null	-	-	3.4663407132422774
1181	1181	Deide_02920	ACO45110.2	null	argB	-	3.465563702990243
1182	2391	Deide_13600	ACO46300.2	null	-	-	3.4640522419010336
1183	2136	Deide_11450	ACO46050.1	null	uvrC	-	3.4636245559238255
1184	3158	Deide_20390	ACO47055.2	null	-	-	3.4635873216229407
1185	3216	Deide_20920	ACO47117.1	null	-	-	3.4632656161853794
1186	1396	Deide_04890	ACO45323.1	null	-	-	3.4632218576520297
1187	2235	Deide_12330	ACO46149.1	null	pckA	-	3.462518309052222
1188	1240	Deide_03480	ACO45170.1	null	-	-	3.462480259819665
1189	3220	Deide_20960	ACO47121.1	null	-	-	3.462338455991361
1190	563	DEIDE_RS16260	WP_012694822.1	null	-	-	3.460318210668469
1191	2438	Deide_14030	ACO46347.1	null	rex	-	3.460182165457375
1192	1854	Deide_09000	ACO45776.1	null	-	-	3.458580526236785
1193	2434	Deide_14000	ACO46343.1	null	-	-	3.457350072900057
1194	2876	Deide_17860	ACO46772.1	null	hisI	-	3.4566812560640856
1195	1183	Deide_02940	ACO45112.2	null	-	-	3.4547144466627886
1196	3318	Deide_21930	ACO47222.2	null	-	-	3.453924933817389
1197	482	DEIDE_RS15860	WP_041227896.1	null	-	-	3.4538143244089348
1198	1497	Deide_05840	ACO45424.2	null	-	-	3.452437093736225
1199	3374	Deide_22490	ACO47278.1	null	-	-	3.4521943681894336
1200	443	DEIDE_RS15665	WP_012695303.1	null	-	-	3.4502274172325373
1201	3177	Deide_20570	ACO47074.1	null	-	-	3.4477260385628967
1202	2594	Deide_15350	ACO46497.1	null	-	-	3.4466001929222205
1203	3245	Deide_21220	ACO47146.1	null	-	-	3.446255515454871
1204	2360	Deide_13300	ACO46268.1	null	-	-	3.446169303361428
1205	2919	Deide_18280	ACO46815.1	null	panB	-	3.4455165185484034
1206	913	Deide_00470	ACO44845.1	null	-	-	3.4452728727746176
1207	1806	Deide_08560	ACO45729.2	null	-	-	3.444156856238729
1208	198	DEIDE_RS14415	WP_012694710.1	null	-	-	3.4436663676868555
1209	2033	Deide_10600	ACO45952.1	null	-	-	3.4427995881837443
1210	2632	Deide_15690	ACO46534.2	null	-	-	3.44233486905209
1211	1855	Deide_09010	ACO45777.1	null	-	-	3.4421789914563568
1212	1066	Deide_01880	ACO44997.1	null	-	-	3.442065670841976
1213	1033	Deide_01550	ACO44964.1	null	-	-	3.4406087321259173
1214	865	Deide_00020	ACO44798.1	null	dnaN	-	3.4367688008990687
1215	286	DEIDE_RS14865	WP_012695148.1	null	-	-	3.436197055864136
1216	2880	Deide_17900	ACO46776.2	null	-	-	3.434794385035396
1217	1141	Deide_02630	ACO45072.1	null	-	-	3.434517497892951
1218	1450	Deide_05400	ACO45378.1	null	-	-	3.433280403812238
1219	417	DEIDE_RS15530	WP_012695279.1	null	-	-	3.431923646217109
1220	2775	Deide_17000	ACO46671.1	null	-	-	3.431827704114709
1221	1948	Deide_09870	ACO45868.1	null	-	-	3.431700969476599
1222	1211	Deide_03200	ACO45141.1	null	-	-	3.4304641206710573
1223	3402	Deide_22730	ACO47304.1	null	-	-	3.4302889697350554
1224	465	DEIDE_RS15775	WP_012695323.1	null	cobU	-	3.430220409630289
1225	2442	Deide_14050	ACO46351.1	null	-	-	3.4293359660670206
1226	2431	Deide_13970	ACO46340.1	null	-	-	3.42911642363764
1227	3487	Deide_23490	ACO47385.1	null	-	-	3.4282904265367034
1228	2619	Deide_15560	ACO46521.1	null	-	-	3.426504263207011
1229	98	DEIDE_RS13935	WP_162485646.1	null	-	-	3.4253216083542046
1230	2592	Deide_15330	ACO46495.1	null	-	-	3.423298841691502
1231	1780	Deide_08350	ACO45703.1	null	-	-	3.422901297240043
1232	942	Deide_00740	ACO44874.1	null	-	-	3.4222978894040796
1233	1145	Deide_02670	ACO45076.1	null	-	-	3.4221741156355243
1234	1830	Deide_08780	ACO45753.1	null	-	-	3.421941226850445
1235	2509	Deide_14610	ACO46414.1	null	pfkA	-	3.4217516766713048
1236	78	DEIDE_RS13835	WP_012694590.1	null	-	-	3.421682762477533
1237	1013	Deide_01380	ACO44944.1	null	-	-	3.4210380777367213
1238	118	DEIDE_RS18605	WP_162485677.1	null	-	-	3.4204675814384338
1239	3406	Deide_22770	ACO47308.1	null	-	-	3.420374583480298
1240	282	DEIDE_RS14845	WP_041227855.1	null	-	-	3.4169229360624467
1241	2480	Deide_14350	ACO46385.2	null	-	-	3.4166976723033384
1242	2922	Deide_18310	ACO46818.1	null	ctaB	-	3.4165993000615478
1243	39	DEIDE_RS13645	WP_012694554.1	null	-	-	3.416392425844015
1244	2293	Deide_12840	ACO46205.1	null	trmU	-	3.4162834210354704
1245	922	Deide_00570	ACO44854.1	null	-	-	3.4150499573151025
1246	1971	Deide_10090	ACO45890.1	null	-	-	3.412588120867513
1247	1813	Deide_08620	ACO45736.1	null	-	-	3.4116297402976046
1248	1017	Deide_01420	ACO44948.2	null	-	-	3.410998871515221
1249	1759	Deide_08150	ACO45682.1	null	-	-	3.410356993579901
1250	2201	Deide_12050	ACO46115.1	null	-	-	3.4096545615644143
1251	3197	Deide_20720	ACO47093.1	null	-	-	3.409046028608192
1252	110	DEIDE_RS13995	WP_012694618.1	null	-	-	3.4063986795104273
1253	112	DEIDE_RS14005	WP_012694620.1	null	-	-	3.4053071874241443
1254	1057	Deide_01790	ACO44988.1	null	-	-	3.4041002390004333
1255	3420	Deide_22890	ACO47322.1	null	-	-	3.403643840969559
1256	2648	Deide_15850	ACO46549.1	null	-	-	3.401702406818005
1257	3375	Deide_22500	ACO47279.1	null	-	-	3.4003135006838607
1258	2387	Deide_13560	ACO46296.1	null	nadC	-	3.3990745826629243
1259	1269	Deide_03770	ACO45199.2	null	-	-	3.3987309245069
1260	833	DEIDE_RS17675	WP_049760584.1	null	-	-	3.3961246705393346
1261	2845	Deide_17660	ACO46740.2	null	aroK	-	3.3954159574207408
1262	3401	Deide_22720	ACO47303.1	null	-	-	3.3953241052274605
1263	864	Deide_00010	ACO44797.2	null	dnaA	-	3.3948032300367603
1264	2182	Deide_11870	ACO46096.1	null	-	-	3.394799790923314
1265	584	DEIDE_RS16385	WP_041228013.1	null	-	-	3.394483981205321
1266	80	DEIDE_RS13845	WP_012694592.1	null	-	-	3.3921094435022328
1267	893	Deide_00270	ACO44825.1	null	-	-	3.3920506118335796
1268	2576	Deide_15210	ACO46480.1	null	-	-	3.391656523244448
1269	2908	Deide_18170	ACO46804.1	null	nirD	-	3.3888574825343847
1270	3407	Deide_22780	ACO47309.1	null	-	-	3.3874921910334708
1271	1910	Deide_09520	ACO45830.1	null	-	-	3.38699012622272
1272	2822	Deide_17460	ACO46717.1	null	dusA	-	3.3864267166879602
1273	2598	Deide_15390	ACO46501.1	null	-	-	3.386330077056202
1274	249	DEIDE_RS14680	WP_012694763.1	null	-	-	3.385029205094263
1275	947	Deide_00790	ACO44879.1	null	-	-	3.3847629311686407
1276	1195	Deide_03050	ACO45124.1	null	-	-	3.3846532131809792
1277	1096	Deide_02180	ACO45026.1	null	-	-	3.3839135565528946
1278	2951	Deide_18580	ACO46846.1	null	-	-	3.382640112609696
1279	292	DEIDE_RS14895	WP_012695154.1	null	-	-	3.3811744895111286
1280	1968	Deide_10060	ACO45887.1	null	-	-	3.380273703877516
1281	2219	Deide_12200	ACO46133.1	null	-	-	3.3800208622728114
1282	2277	Deide_12690	ACO46189.1	null	-	-	3.3784893122228103
1283	2794	Deide_17200	ACO46690.1	null	gcp	-	3.377677965687594
1284	2806	Deide_17310	ACO46702.1	null	-	-	3.377160438905026
1285	2229	Deide_12280	ACO46143.1	null	-	-	3.374985084720411
1286	3298	Deide_21750	ACO47201.1	null	-	-	3.3744625853858077
1287	1359	Deide_04580	ACO45288.1	null	paaC	-	3.3739178672815875
1288	880	Deide_00140	ACO44812.1	null	-	-	3.373352693971578
1289	230	DEIDE_RS14580	WP_012694743.1	null	-	-	3.3728482544563056
1290	2423	Deide_13890	ACO46332.1	null	-	-	3.3707419304693387
1291	2623	Deide_15600	ACO46525.1	null	mutL	-	3.3706344007633384
1292	2459	Deide_14200	ACO46367.1	null	-	-	3.3702303586202547
1293	3404	Deide_22750	ACO47306.1	null	ubiE	-	3.368835390170219
1294	2244	Deide_12410	ACO46158.1	null	-	-	3.368530644334618
1295	1049	Deide_01710	ACO44980.1	null	-	-	3.368233399835485
1296	3123	Deide_20140	ACO47018.1	null	-	-	3.36704542008672
1297	2699	Deide_16310	ACO46600.1	null	-	-	3.3665403553597257
1298	702	DEIDE_RS16975	WP_041228057.1	null	-	-	3.3664138998673203
1299	2233	Deide_12310	ACO46147.2	null	recN	-	3.3663769429353763
1300	289	DEIDE_RS14880	WP_012695151.1	null	-	-	3.3662242105579483
1301	1047	Deide_01690	ACO44978.1	null	ptpA	-	3.3658002326883
1302	2846	Deide_17670	ACO46741.1	null	aroB	-	3.364202370874283
1303	1191	Deide_03010	ACO45120.1	null	-	-	3.364111980993706
1304	680	DEIDE_RS16875	WP_012694945.1	null	-	-	3.3634613705233534
1305	1323	Deide_04260	ACO45254.1	null	-	-	3.363188531858541
1306	2548	Deide_14980	ACO46453.1	null	-	-	3.361840190545984
1307	2513	Deide_14650	ACO46418.1	null	-	-	3.3605562660312214
1308	2597	Deide_15380	ACO46500.1	null	-	-	3.359506489245206
1309	396	DEIDE_RS15430	WP_041227877.1	null	-	-	3.3579307574962125
1310	1592	Deide_06630	ACO45517.1	null	ppgK	-	3.351500036328987
1311	626	DEIDE_RS16600	WP_012694896.1	null	-	-	3.350922032356021
1312	51	DEIDE_RS13705	WP_012694565.1	null	-	-	3.348309429004634
1313	2771	Deide_16960	ACO46667.1	null	-	-	3.347991495285325
1314	1295	Deide_03990	ACO45225.1	null	-	-	3.3471013943334773
1315	1113	Deide_02350	ACO45044.1	null	-	-	3.3465841746264857
1316	2681	Deide_16150	ACO46582.2	null	-	-	3.3458948550156906
1317	606	DEIDE_RS16495	WP_012694873.1	null	-	-	3.344475736360973
1318	2962	Deide_18690	ACO46857.1	null	-	-	3.3441567503327323
1319	1865	Deide_09090	ACO45787.1	null	-	-	3.3426583013048274
1320	2254	Deide_12480	ACO46167.1	null	-	-	3.3405032322623773
1321	1385	Deide_04790	ACO45314.1	null	-	-	3.3399344498639825
1322	2200	Deide_12040	ACO46114.1	null	-	-	3.3398785606817905
1323	1816	Deide_08650	ACO45739.1	null	-	-	3.3397497969863577
1324	3415	Deide_22850	ACO47317.2	null	-	-	3.339300759796747
1325	1831	Deide_08790	ACO45754.1	null	-	-	3.3382642270703933
1326	1891	Deide_09350	ACO45812.1	null	-	-	3.337744996210361
1327	1061	Deide_01830	ACO44992.2	null	-	-	3.335259266363733
1328	1722	Deide_07810	ACO45645.1	null	-	-	3.3348013394459897
1329	2664	Deide_16010	ACO46565.1	null	folD	-	3.3345034566875515
1330	3414	Deide_22840	ACO47316.1	null	-	-	3.3338982438787252
1331	2643	Deide_15800	ACO46544.1	null	-	-	3.3335626259891127
1332	1373	Deide_04680	ACO45302.1	null	-	-	3.3334892457405854
1333	1288	Deide_03920	ACO45218.1	null	-	-	3.33346504369755
1334	2666	Deide_16030	ACO46567.1	null	metX	-	3.333417061188364
1335	779	DEIDE_RS17365	WP_012695041.1	null	-	-	3.3310905146328706
1336	1555	Deide_06360	ACO45481.1	null	-	-	3.3309611725022465
1337	1394	Deide_04870	ADU02197.1	null	-	-	3.33006309132592
1338	1715	Deide_07750	ACO45637.1	null	-	-	3.329218785121113
1339	1834	Deide_08810	ACO45757.1	null	-	-	3.3264945304579436
1340	872	Deide_00080	ACO44804.1	null	-	-	3.3262454737387044
1341	2012	Deide_10420	ACO45932.1	null	-	-	3.325393739613056
1342	1666	Deide_07330	ACO45591.1	null	-	-	3.32382049943831
1343	619	DEIDE_RS16565	WP_012694887.1	null	-	-	3.323437361571052
1344	2837	Deide_17590	ACO46732.1	null	murF	-	3.323339099735227
1345	3282	Deide_21590	ACO47185.1	null	-	-	3.3233295010330197
1346	332	DEIDE_RS15095	WP_012695195.1	null	-	-	3.3230877078248486
1347	2482	Deide_14370	ACO46387.1	null	-	-	3.3230227089962017
1348	1541	Deide_06230	ACO45467.1	null	-	-	3.322636138156394
1349	1678	Deide_07440	ACO45601.1	null	-	-	3.3223339696714933
1350	1957	Deide_09960	ACO45877.1	null	recG	-	3.3218257960283113
1351	2062	Deide_10850	ACO45981.1	null	-	-	3.3207946849995897
1352	3010	Deide_19150	ACO46907.1	null	hemA	-	3.3190971431657608
1353	58	DEIDE_RS13740	WP_041227780.1	null	-	-	3.3181347647792614
1354	3095	Deide_19890	ACO46991.1	null	-	-	3.3173674318774427
1355	3433	Deide_23010	ACO47336.1	null	-	-	3.3171117212854275
1356	1228	Deide_03360	ACO45158.1	null	-	-	3.3171053184119432
1357	1849	Deide_08960	ACO45772.1	null	-	-	3.3168478514174673
1358	1132	Deide_02540	ACO45063.1	null	-	-	3.315244306788602
1359	2810	Deide_17340	ACO46705.1	null	glgA	-	3.3148522404111738
1360	789	DEIDE_RS17435	WP_012695052.1	null	-	-	3.3143143240521242
1361	2679	Deide_16130	ACO46580.1	null	-	-	3.3137995396557822
1362	2093	Deide_11130	ACO46012.1	null	-	-	3.313759335229983
1363	331	DEIDE_RS18215	WP_049760556.1	null	-	-	3.3127883444315214
1364	1111	Deide_02330	ACO45042.1	null	-	-	3.3124689640661193
1365	698	DEIDE_RS16960	WP_012694962.1	null	-	-	3.312459164992984
1366	1791	Deide_08450	ACO45714.1	null	-	-	3.310648392490286
1367	595	DEIDE_RS16435	WP_012694862.1	null	-	-	3.3103093210917063
1368	117	DEIDE_RS14025	WP_012694630.1	null	-	-	3.310107195994918
1369	793	DEIDE_RS17460	WP_041228212.1	null	-	-	3.3093094100732214
1370	2504	Deide_14570	ACO46409.1	null	murB	-	3.309137403100924
1371	1723	Deide_07820	ACO45646.1	null	-	-	3.3085657059450133
1372	943	Deide_00750	ACO44875.1	null	-	-	3.3084315594644558
1373	2478	Deide_14340	ACO46383.1	null	-	-	3.307900439584062
1374	1043	Deide_01650	ACO44974.1	null	-	-	3.3066034485500233
1375	652	DEIDE_RS16730	WP_012694917.1	null	-	-	3.30655214830662
1376	2975	Deide_18820	ACO46870.1	null	rpsZ	-	3.3062235489877634
1377	845	DEIDE_RS17745	WP_012695108.1	null	-	-	3.3056904352326884
1378	992	Deide_01210	ACO44922.1	null	-	-	3.3056305835221513
1379	3007	Deide_19130	ACO46904.1	null	-	-	3.3048657095838307
1380	277	DEIDE_RS14820	WP_162485712.1	null	-	-	3.3039594682224562
1381	40	DEIDE_RS13650	WP_049760551.1	null	-	-	3.3038381034245172
1382	3198	Deide_20730	ACO47094.1	null	-	-	3.303640749946745
1383	376	DEIDE_RS15330	WP_012695239.1	null	-	-	3.303519359449204
1384	3102	Deide_19951	ACO46998.1	null	-	-	3.3030679457342713
1385	1201	Deide_03100	ACO45130.1	null	-	-	3.301638416921297
1386	1725	Deide_07840	ACO45648.1	null	-	-	3.300354602279524
1387	897	Deide_00310	ACO44829.1	null	-	-	3.2987542933879554
1388	644	DEIDE_RS16690	WP_012694911.1	null	-	-	3.2984209513075795
1389	2048	Deide_10730	ACO45967.1	null	-	-	3.2972937384263634
1390	953	Deide_00850	ACO44885.1	null	-	-	3.2959049463728225
1391	1091	Deide_02130	ACO45021.1	null	-	-	3.2956377900144473
1392	2176	Deide_11810	ACO46090.1	null	-	-	3.295472500791419
1393	1606	Deide_06770	ACO45532.2	null	-	-	3.295365058426169
1394	2228	Deide_12270	ACO46142.1	null	nusB	-	3.2938307438886945
1395	722	DEIDE_RS17075	WP_012694987.1	null	tal	-	3.2937189438375993
1396	1443	Deide_05330	ACO45371.1	null	-	-	3.292903590634211
1397	2799	Deide_17250	ACO46695.1	null	-	-	3.292633712884703
1398	1477	Deide_05660	ACO45404.2	null	-	-	3.292554787969398
1399	2064	Deide_10870	ACO45983.1	null	mreC	-	3.2918208186507165
1400	2774	Deide_16990	ACO46670.1	null	lytC	-	3.291017415656177
1401	2250	Deide_12440	ACO46163.1	null	-	-	3.2909199751903135
1402	2875	Deide_17850	ACO46771.2	null	hisF	-	3.2898275339862146
1403	1717	Deide_07770	ACO45640.1	null	-	-	3.289462546464395
1404	1993	Deide_10300	ACO45913.1	null	-	-	3.2894493872439625
1405	2816	Deide_17400	ACO46711.2	null	-	-	3.289105502220885
1406	2778	Deide_17030	ACO46674.1	null	pyrF	-	3.2886988536580333
1407	3440	Deide_23070	ACO47343.1	null	-	-	3.288637813571396
1408	412	DEIDE_RS15505	WP_012695274.1	null	-	-	3.2883104680011264
1409	3296	Deide_21730	ACO47199.1	null	-	-	3.28810757837672
1410	35	DEIDE_RS13625	WP_012694550.1	null	ligA	-	3.2879768074250357
1411	933	Deide_00680	ACO44865.1	null	-	-	3.2878959075986587
1412	2095	Deide_11150	ACO46014.2	null	-	-	3.2860999722642052
1413	3130	Deide_20200	ACO47025.1	null	-	-	3.2860650911764457
1414	2697	Deide_16290	ACO46598.1	null	-	-	3.2859455197678002
1415	2129	Deide_11390	ACO46044.1	null	-	-	3.2844412225974526
1416	754	DEIDE_RS17250	WP_012695019.1	null	-	-	3.284243186925459
1417	3244	Deide_21210	ACO47145.1	null	-	-	3.28361577566197
1418	1105	Deide_02270	ACO45035.1	null	ribD	-	3.281477508199858
1419	2939	Deide_18470	ACO46835.1	null	-	-	3.2791174126344056
1420	1626	Deide_06930	ACO45551.1	null	-	-	3.278105574262902
1421	2670	Deide_16060	ACO46571.1	null	-	-	3.2774108282338847
1422	678	DEIDE_RS16865	WP_012694943.1	null	-	-	3.277316543002209
1423	2949	Deide_18560	ACO46844.1	null	-	-	3.277132948232698
1424	2378	Deide_13480	ACO46287.2	null	-	-	3.27517495047527
1425	2040	Deide_10670	ACO45959.1	null	-	-	3.275128022050331
1426	1762	Deide_08170	ACO45685.1	null	-	-	3.2746794339390237
1427	3397	Deide_22680	ACO47299.1	null	-	-	3.274596678770311
1428	228	DEIDE_RS14570	WP_012694741.1	null	dgoD	-	3.273308423786834
1429	1888	Deide_09320	ACO45809.1	null	-	-	3.272169824442638
1430	350	DEIDE_RS15195	WP_162485695.1	null	-	-	3.271880843645998
1431	1709	Deide_07690	ACO45631.1	null	-	-	3.270899861103256
1432	1558	Deide_06390	ACO45484.1	null	nrdH	-	3.270825158682984
1433	167	DEIDE_RS14260	WP_162485682.1	null	-	-	3.2699794902538266
1434	1594	Deide_06650	ACO45519.2	null	-	-	3.2692013479345623
1435	193	DEIDE_RS14390	WP_012694705.1	null	-	-	3.268881931578121
1436	1372	Deide_04670	ACO45301.1	null	gpsA	-	3.268803849903211
1437	1997	Deide_10321	ACO45917.1	null	-	-	3.268206119935925
1438	316	DEIDE_RS15015	WP_012695180.1	null	-	-	3.2668714832326082
1439	2770	Deide_16950	ACO46666.1	null	-	-	3.265695133095779
1440	2069	Deide_10920	ACO45988.2	null	-	-	3.2648586559447583
1441	2212	Deide_12130	ACO46126.1	null	-	-	3.263994315350913
1442	449	DEIDE_RS15695	WP_012695309.1	null	-	-	3.2637571043258284
1443	324	DEIDE_RS15055	WP_041227866.1	null	-	-	3.2623155652599407
1444	3364	Deide_22390	ACO47268.1	null	-	-	3.261897520588241
1445	2929	Deide_18380	ACO46825.1	null	-	-	3.2603845114173677
1446	3372	Deide_22470	ACO47276.1	null	-	-	3.259049609415401
1447	3473	Deide_23350	ACO47371.2	null	-	-	3.2586447753847003
1448	487	DEIDE_RS15885	WP_049760561.1	null	uvrA	-	3.2582413807190673
1449	221	DEIDE_RS14535	WP_162485669.1	null	-	-	3.25810539824346
1450	1939	Deide_09790	ACO45859.1	null	-	-	3.258081379934788
1451	2301	Deide_12920	ACO46213.1	null	-	-	3.257556675966493
1452	1316	Deide_04190	ACO45246.1	null	ade	-	3.2574615821841033
1453	1866	Deide_09100	ACO45788.1	null	-	-	3.256855223595931
1454	1702	Deide_07620	ACO45624.1	null	prs	-	3.256843834642285
1455	2179	Deide_11840	ACO46093.1	null	-	-	3.2549153302970852
1456	302	DEIDE_RS14945	WP_162485713.1	null	-	-	3.254809050382166
1457	685	DEIDE_RS16900	WP_012694950.1	null	-	-	3.2546990704815566
1458	2786	Deide_17120	ACO46682.2	null	-	-	3.2541892703125113
1459	2426	Deide_13920	ACO46335.1	null	-	-	3.253973529279466
1460	1377	Deide_04720	ACO45306.1	null	-	-	3.2535346626579726
1461	1859	Deide_09050	ACO45781.1	null	-	-	3.25341940874829
1462	1100	Deide_02220	ACO45030.1	null	mscL	-	3.2527850390213753
1463	594	DEIDE_RS16430	WP_012694861.1	null	-	-	3.252425248248719
1464	1974	Deide_10120	ACO45893.1	null	-	-	3.2514388614397554
1465	1108	Deide_02300	ACO45039.1	null	-	-	3.250057054441701
1466	668	DEIDE_RS16815	WP_012694933.1	null	-	-	3.2497517582793654
1467	2569	Deide_15170	ACO46473.1	null	nadE	-	3.249555285640183
1468	1903	Deide_09450	ACO45823.1	null	-	-	3.249128109158134
1469	648	DEIDE_RS16710	WP_041228046.1	null	-	-	3.248530330050615
1470	3226	Deide_21020	ACO47127.1	null	-	-	3.2485244822353105
1471	2669	Deide_16050	ACO46570.1	null	-	-	3.248153562345555
1472	2457	Deide_14180	ACO46365.1	null	-	-	3.2477591846461222
1473	357	DEIDE_RS15230	WP_012695219.1	null	-	-	3.246818000693999
1474	2401	Deide_13700	ACO46310.1	null	-	-	3.2462450441526203
1475	3292	Deide_21690	ACO47195.1	null	-	-	3.2449575829741075
1476	1877	Deide_09210	ACO45798.1	null	-	-	3.244677707869383
1477	283	DEIDE_RS14850	WP_012695145.1	null	-	-	3.244374057337828
1478	3261	Deide_21370	ACO47162.1	null	-	-	3.243841472644063
1479	2676	Deide_16100	ACO46577.1	null	-	-	3.2421581139094178
1480	1349	Deide_04490	ACO45279.2	null	-	-	3.2414216476118702
1481	3092	Deide_19860	ACO46988.1	null	-	-	3.241057874885989
1482	1604	Deide_06750	ACO45530.1	null	-	-	3.239516959746432
1483	2016	Deide_10440	ACO45936.1	null	-	-	3.2390213310811036
1484	948	Deide_00800	ACO44880.1	null	-	-	3.2386076882141657
1485	455	DEIDE_RS15725	WP_012695315.1	null	-	-	3.238071958899202
1486	3396	Deide_22670	ACO47298.1	null	-	-	3.237321821305221
1487	1850	Deide_08970	ACO45773.1	null	-	-	3.2364955227199683
1488	2446	Deide_14080	ACO46355.1	null	-	-	3.234798169772719
1489	2498	Deide_14520	ACO46403.1	null	-	-	3.234750548814785
1490	2181	Deide_11860	ACO46095.1	null	-	-	3.233270613628529
1491	386	DEIDE_RS15380	WP_012695249.1	null	-	-	3.233237723022094
1492	2556	Deide_15050	ACO46461.1	null	-	-	3.230610358912512
1493	1301	Deide_04050	ACO45231.1	null	msrB	-	3.2285173578039936
1494	3196	Deide_20710	ACO47092.2	null	-	-	3.2282703110753466
1495	3452	Deide_23180	ACO47352.1	null	-	-	3.2279835783410182
1496	2152	Deide_11600	ACO46066.1	null	-	-	3.227981947786702
1497	2120	Deide_11310	ACO46035.1	null	-	-	3.2272516356734293
1498	1368	Deide_04650	ACO45297.2	null	-	-	3.22560219720708
1499	2884	Deide_17940	ACO46780.1	null	-	-	3.225108134022012
1500	1217	Deide_03260	ACO45147.1	null	-	-	3.224803711866198
1501	2704	Deide_16360	ACO46605.1	null	-	-	3.2243556341399264
1502	3456	Deide_23220	ACO47356.1	null	ackA	-	3.2234415702790757
1503	257	DEIDE_RS14720	WP_012694771.1	null	-	-	3.2223047421110254
1504	2380	Deide_13500	ACO46289.1	null	-	-	3.221541699789276
1505	3276	Deide_21530	ACO47179.1	null	-	-	3.2182083355084825
1506	2591	Deide_15320	ACO46494.1	null	-	-	3.218101848449171
1507	3317	Deide_21920	ACO47221.1	null	-	-	3.2178321882089214
1508	204	DEIDE_RS14445	WP_012694716.1	null	-	-	3.2171549862190187
1509	2622	Deide_15590	ACO46524.1	null	-	-	3.2168016451646704
1510	712	DEIDE_RS17025	WP_012694976.1	null	-	-	3.2154237512477817
1511	1251	Deide_03590	ACO45181.1	null	-	-	3.2143733337732097
1512	697	DEIDE_RS16955	WP_012694961.1	null	-	-	3.214160513930747
1513	252	DEIDE_RS14695	WP_012694766.1	null	-	-	3.2124856349491164
1514	3355	Deide_22300	ACO47259.2	null	-	-	3.2121920178194823
1515	2682	Deide_16160	ACO46583.1	null	-	-	3.211122296033206
1516	355	DEIDE_RS15220	WP_012695217.1	null	-	-	3.2103171686879115
1517	1055	Deide_01770	ACO44986.2	null	-	-	3.2093214148121048
1518	974	Deide_01050	ACO44905.1	null	-	-	3.206868589562106
1519	1202	Deide_03110	ACO45131.1	null	-	-	3.2066001618624087
1520	2560	Deide_15090	ACO46465.1	null	-	-	3.2057692913023517
1521	2472	Deide_14290	ACO46377.2	null	truD	-	3.2051671876073073
1522	53	DEIDE_RS13715	WP_012694568.1	null	-	-	3.2049559358163675
1523	49	DEIDE_RS13695	WP_049760537.1	null	cphA	-	3.2044691627862756
1524	2412	Deide_13800	ACO46321.1	null	-	-	3.204233418163861
1525	1356	Deide_04550	ACO45285.1	null	thiD	-	3.2030297118466584
1526	527	DEIDE_RS16080	WP_012694789.1	null	-	-	3.20300550545673
1527	950	Deide_00820	ACO44882.1	null	-	-	3.2025955807354265
1528	1140	Deide_02620	ACO45071.1	null	ispF	-	3.2002757429778668
1529	2076	Deide_10990	ACO45995.1	null	-	-	3.1997168913242464
1530	1135	Deide_02570	ACO45066.1	null	-	-	3.1994168760753086
1531	1040	Deide_01620	ACO44971.1	null	-	-	3.1992618618787145
1532	3385	Deide_22570	ACO47287.1	null	-	-	3.199185050198582
1533	1122	Deide_02430	ACO45053.1	null	-	-	3.19905936492038
1534	1619	Deide_06860	ACO45544.1	null	-	-	3.1964613632015086
1535	2896	Deide_18050	ACO46792.1	null	-	-	3.1955896029296187
1536	2662	Deide_15990	ACO46563.1	null	-	-	3.1954678744536658
1537	1932	Deide_09720	ACO45852.2	null	-	-	3.193745234630788
1538	2797	Deide_17230	ACO46693.1	null	-	-	3.193154264511292
1539	1334	Deide_04360	ACO45265.1	null	-	-	3.1930593645469303
1540	3314	Deide_21890	ACO47218.1	null	-	-	3.1930518309962386
1541	677	DEIDE_RS16860	WP_162485775.1	null	-	-	3.192815368692223
1542	63	DEIDE_RS13765	WP_012694578.1	null	-	-	3.192271723111402
1543	2877	Deide_17870	ACO46773.1	null	-	-	3.1920151069546496
1544	1549	Deide_06310	ACO45475.1	null	-	-	3.191539269444552
1545	2099	Deide_11180	ACO46018.1	null	-	-	3.1913021325217144
1546	1002	Deide_01280	ACO44932.1	null	-	-	3.1911710385029
1547	3133	Deide_20230	ACO47028.1	null	-	-	3.190183166428421
1548	3113	Deide_20040	ACO47008.1	null	-	-	3.1896380309024357
1549	1846	Deide_08930	ACO45769.1	null	-	-	3.1883145822346273
1550	3299	Deide_21760	ACO47202.1	null	-	-	3.186699219328286
1551	402	DEIDE_RS15460	WP_012695265.1	null	-	-	3.1863599479307823
1552	1074	Deide_01960	ACO45004.1	null	-	-	3.18613579646913
1553	2703	Deide_16350	ACO46604.2	null	-	-	3.185945805087347
1554	890	Deide_00240	ACO44822.1	null	-	-	3.1852405585562047
1555	2404	Deide_13730	ACO46313.1	null	-	-	3.184987039767376
1556	401	DEIDE_RS15455	WP_012695264.1	null	cphA	-	3.183836291311919
1557	2285	Deide_12770	ACO46197.1	null	-	-	3.183437496530916
1558	1772	Deide_08270	ACO45695.1	null	-	-	3.182525388621246
1559	130	DEIDE_RS19180	WP_162485652.1	null	-	-	3.1807646326463823
1560	618	DEIDE_RS16560	WP_012694886.1	null	-	-	3.1807220662032787
1561	2230	Deide_12290	ACO46144.1	null	-	-	3.1800755410095216
1562	1069	Deide_01900	ACO44999.1	null	-	-	3.179960189432128
1563	454	DEIDE_RS15720	WP_012695314.1	null	-	-	3.179552479199541
1564	748	DEIDE_RS17220	WP_012695014.1	null	-	-	3.179260457426855
1565	564	DEIDE_RS16265	WP_012694823.1	null	-	-	3.1788863263611122
1566	424	DEIDE_RS15565	WP_012695285.1	null	-	-	3.178598730136249
1567	962	Deide_00930	ACO44893.2	null	-	-	3.1785225113267592
1568	1627	Deide_06940	ACO45552.1	null	-	-	3.177671503079382
1569	2735	Deide_16630	ACO46635.1	null	-	-	3.175953264542984
1570	2429	Deide_13950	ACO46338.1	null	-	-	3.1743365662443748
1571	1070	Deide_01910	ACO45000.1	null	-	-	3.172810210711036
1572	208	DEIDE_RS14465	WP_162485688.1	null	-	-	3.171981580831414
1573	1333	Deide_04350	ACO45264.1	null	-	-	3.1719711704763873
1574	1667	Deide_07340	ACO45592.1	null	rpmB	-	3.171644371659567
1575	2358	Deide_13280	ACO46266.1	null	-	-	3.171071786626596
1576	1366	Deide_04630	ACO45295.1	null	-	-	3.171065618435288
1577	847	DEIDE_RS17755	WP_012695110.1	null	-	-	3.1707153743380347
1578	565	DEIDE_RS16270	WP_012694824.1	null	-	-	3.170532905779233
1579	3224	Deide_21000	ACO47125.1	null	-	-	3.170369817556427
1580	1829	Deide_08770	ACO45752.2	null	smpB	-	3.1701664498946815
1581	1901	Deide_09430	ACO45821.1	null	-	-	3.169757732303666
1582	384	DEIDE_RS18220	WP_049760557.1	null	-	-	3.1697415004366523
1583	1711	Deide_07710	ACO45633.1	null	-	-	3.1687416843203415
1584	504	DEIDE_RS15965	WP_012695363.1	null	-	-	3.1683703409103194
1585	1030	Deide_01520	ACO44961.1	null	-	-	3.166886462179129
1586	1079	Deide_02010	ACO45009.1	null	-	-	3.16647150168971
1587	791	DEIDE_RS17445	WP_012695054.1	null	-	-	3.165832888913599
1588	1591	Deide_06620	ACO45516.1	null	-	-	3.165785949367758
1589	710	DEIDE_RS17015	WP_012694974.1	null	-	-	3.1657373987932727
1590	747	DEIDE_RS17215	WP_012695013.1	null	-	-	3.1646125371550013
1591	2203	Deide_12070	ACO46117.1	null	-	-	3.163413073706031
1592	1982	Deide_10200	ACO45902.1	null	-	-	3.1633985494719554
1593	1072	Deide_01930	ACO45002.1	null	-	-	3.1633513568810545
1594	537	DEIDE_RS16130	WP_162485762.1	null	-	-	3.163132311588021
1595	2145	Deide_11540	ACO46059.2	null	-	-	3.162834102497327
1596	2469	Deide_14260	ACO46374.1	null	-	-	3.162401951509858
1597	2658	Deide_15950	ACO46559.1	null	-	-	3.160634286408332
1598	2782	Deide_17070	ACO46678.1	null	-	-	3.1601636060583873
1599	2475	Deide_14310	ACO46380.2	null	-	-	3.159061940882737
1600	2223	Deide_12240	ACO46137.1	null	-	-	3.1574997005417793
1601	951	Deide_00830	ACO44883.1	null	ung	-	3.1574312186214115
1602	2394	Deide_13630	ACO46303.1	null	-	-	3.1570876930512966
1603	1501	Deide_05870	ACO45427.1	null	-	-	3.1569945931431396
1604	3444	Deide_23110	ACO47347.1	null	-	-	3.1559943274835205
1605	585	DEIDE_RS16390	WP_012694849.1	null	-	-	3.1558624359012617
1606	3476	Deide_23380	ACO47374.1	null	parB	-	3.1556606476147584
1607	232	DEIDE_RS14590	WP_041227827.1	null	-	-	3.1555028217178287
1608	3157	Deide_20380	ACO47054.1	null	-	-	3.154797781372465
1609	185	DEIDE_RS14350	WP_012694697.1	null	pcaB	-	3.1545574515414545
1610	3291	Deide_21680	ACO47194.1	null	-	-	3.15423934332712
1611	2963	Deide_18700	ACO46858.1	null	-	-	3.153949154227982
1612	1871	Deide_09150	ACO45792.1	null	ddrA	-	3.153931758148651
1613	1393	Deide_04860	ACO45321.1	null	-	-	3.1538211064994437
1614	3117	Deide_20080	ACO47012.1	null	mgsA	-	3.153602951467226
1615	2146	Deide_11550	ACO46060.1	null	-	-	3.153144399662176
1616	2766	Deide_16900	ACO46662.1	null	-	-	3.152781598769609
1617	1734	Deide_07930	ACO45657.1	null	-	-	3.1525177135471574
1618	3154	Deide_20350	ACO47051.1	null	-	-	3.151814430321635
1619	2409	Deide_13770	ACO46318.1	null	-	-	3.1509256299254806
1620	1360	Deide_04590	ACO45289.1	null	paaD	-	3.150189768626681
1621	1237	Deide_03450	ACO45167.1	null	-	-	3.149649482930752
1622	2049	Deide_10740	ACO45968.1	null	-	-	3.1483471237399825
1623	91	DEIDE_RS13900	WP_012694602.1	null	-	-	3.148035846068144
1624	1482	Deide_05710	ACO45409.1	null	fabD	-	3.1474520563838726
1625	326	DEIDE_RS15065	WP_041227867.1	null	-	-	3.14704879429045
1626	1706	Deide_07660	ACO45628.1	null	-	-	3.146097668678775
1627	1779	Deide_08340	ACO45702.1	null	ccmA	-	3.1454965365332996
1628	2647	Deide_15840	ACO46548.1	null	-	-	3.1445740362579744
1629	721	DEIDE_RS17070	WP_012694986.1	null	-	-	3.1444626792207444
1630	528	DEIDE_RS16085	WP_041228134.1	null	-	-	3.144038476910319
1631	3448	Deide_23145	AHX26538.1	null	-	-	3.1439997062903826
1632	1875	Deide_09190	ACO45796.1	null	-	-	3.14254657244059
1633	1867	Deide_09110	ACO45789.2	null	-	-	3.142258715751281
1634	2209	Deide_12110	ACO46123.1	null	-	-	3.142079368096076
1635	3259	Deide_21350	ACO47160.1	null	-	-	3.13984871690254
1636	1116	Deide_02380	ACO45047.1	null	-	-	3.139628309267929
1637	2190	Deide_11960	ACO46104.1	null	-	-	3.1387449335985753
1638	1624	Deide_06910	ACO45549.2	null	-	-	3.1385462364382564
1639	261	DEIDE_RS14740	WP_012694774.1	null	-	-	3.1385318170247216
1640	2570	Deide_15180	ACO46474.1	null	-	-	3.1374720691213227
1641	3268	Deide_21450	ACO47171.1	null	-	-	3.1373928824494497
1642	2430	Deide_13960	ACO46339.1	null	-	-	3.137259534967243
1643	2371	Deide_13410	ACO46280.1	null	-	-	3.136867120325262
1644	1842	Deide_08890	ACO45765.1	null	-	-	3.1353305637498696
1645	1123	Deide_02440	ACO45054.2	null	-	-	3.1351647798381372
1646	952	Deide_00840	ACO44884.1	null	-	-	3.1349503914828207
1647	1391	Deide_04840	ACO45319.1	null	-	-	3.1349454417244664
1648	900	Deide_00340	ACO44832.1	null	-	-	3.134849143219255
1649	2307	Deide_12980	ACO46219.1	null	-	-	3.1345970972290886
1650	423	DEIDE_RS15560	WP_012695284.1	null	kynU	-	3.1339851974730943
1651	2420	Deide_13860	ACO46329.1	null	-	-	3.130947519368896
1652	2820	Deide_17440	ACO46715.2	null	apaG	-	3.1304896925828247
1653	889	Deide_00230	ACO44821.1	null	-	-	3.1301237620399394
1654	3228	Deide_21040	ACO47129.2	null	-	-	3.1297676490998203
1655	1077	Deide_01990	ACO45007.1	null	-	-	3.128501489344866
1656	3035	Deide_19360	ACO46932.2	null	-	-	3.12780013919885
1657	253	DEIDE_RS14700	WP_012694767.1	null	-	-	3.126945271817304
1658	2661	Deide_15980	ACO46562.1	null	-	-	3.1266917621318284
1659	3300	Deide_21770	ACO47203.1	null	-	-	3.126305165158332
1660	3131	Deide_20210	ACO47026.2	null	-	-	3.124761987888592
1661	2731	Deide_16590	ACO46631.2	null	-	-	3.1239631068344322
1662	2260	Deide_12540	ACO46173.1	null	-	-	3.1237961590167562
1663	731	DEIDE_RS17125	WP_012694996.1	null	-	-	3.1235169714541664
1664	590	DEIDE_RS16410	WP_041228155.1	null	-	-	3.1233170960891403
1665	2787	Deide_17130	ACO46683.1	null	-	-	3.12305413888512
1666	2148	Deide_11570	ACO46062.2	null	-	-	3.1208296372087965
1667	3446	Deide_23130	ACO47348.1	null	-	-	3.1207518370630978
1668	1809	Deide_08590	ACO45732.1	null	-	-	3.120493859931025
1669	2502	Deide_14550	ACO46407.1	null	murG	-	3.1195234420824254
1670	2584	Deide_15270	ACO46487.1	null	-	-	3.119072428080498
1671	3459	Deide_23250	ACO47359.1	null	-	-	3.1179530313747645
1672	1987	Deide_10240	ACO45907.1	null	-	-	3.1175071528136575
1673	2739	Deide_16680	ACO46639.1	null	-	-	3.1173478124793523
1674	1962	Deide_10010	ACO45882.1	null	-	-	3.117340561918105
1675	1153	Deide_02750	ACO45084.1	null	-	-	3.116318593780664
1676	1445	Deide_05350	ACO45373.1	null	-	-	3.1156758097363695
1677	2791	Deide_17170	ACO46687.1	null	buk	-	3.1154168510480207
1678	675	DEIDE_RS16850	WP_012694940.1	null	-	-	3.114940245088634
1679	79	DEIDE_RS13840	WP_041227691.1	null	-	-	3.114785953757063
1680	976	Deide_01070	ACO44907.1	null	-	-	3.1146287745927133
1681	2436	Deide_14020	ACO46345.2	null	-	-	3.1136193817049502
1682	2714	Deide_16430	ACO46614.2	null	-	-	3.1114700951396372
1683	1267	Deide_03750	ACO45197.1	null	-	-	3.1094182656794893
1684	2577	Deide_15220	ACO46481.1	null	hutH	-	3.1092673490656466
1685	1949	Deide_09880	ACO45869.1	null	-	-	3.1076705863240295
1686	287	DEIDE_RS14870	WP_012695149.1	null	-	-	3.1065394546273613
1687	1930	Deide_09710	ACO45850.1	null	-	-	3.106219566579534
1688	2110	Deide_11220	ACO46026.1	null	-	-	3.1059872685773002
1689	2780	Deide_17050	ACO46676.1	null	-	-	3.1051287192960775
1690	2887	Deide_17970	ACO46783.1	null	-	-	3.1049555343878232
1691	1451	Deide_05410	ACO45379.1	null	-	-	3.1032973418319822
1692	1662	Deide_07290	ACO45587.1	null	-	-	3.102969630338545
1693	1914	Deide_09560	ACO45834.1	null	-	-	3.1026321037475113
1694	2540	Deide_14900	ACO46445.1	null	-	-	3.102353743209138
1695	596	DEIDE_RS16440	WP_012694863.1	null	-	-	3.101501745644075
1696	2769	Deide_16940	ACO46665.1	null	-	-	3.101255400443036
1697	356	DEIDE_RS15225	WP_012695218.1	null	-	-	3.101155063820601
1698	1194	Deide_03040	ACO45123.1	null	folP	-	3.100877222094267
1699	1437	Deide_05280	ACO45364.1	null	hemY	-	3.1004270514241785
1700	3339	Deide_22140	ACO47243.1	null	-	-	3.100405031774268
1701	1811	Deide_08600	ACO45734.1	null	scpB	-	3.098559111995339
1702	2113	Deide_11250	ACO46029.1	null	-	-	3.098469107395052
1703	1868	Deide_09120	ACO45790.1	null	-	-	3.098201990643733
1704	3120	Deide_20110	ACO47015.2	null	-	-	3.096700487687868
1705	1460	Deide_05490	ACO45388.2	null	-	-	3.0962100971175084
1706	1981	Deide_10190	ACO45900.1	null	-	-	3.095743402042066
1707	2589	Deide_15310	ACO46492.1	null	-	-	3.095533772396205
1708	1804	Deide_08540	ACO45727.2	null	-	-	3.0950951817808936
1709	2616	Deide_15540	ACO46519.1	null	mutS	-	3.095006400352187
1710	646	DEIDE_RS16700	WP_012694913.1	null	-	-	3.093499514013295
1711	226	DEIDE_RS14560	WP_012694739.1	null	uxuA	-	3.092829042387698
1712	2465	Deide_14223	AHX26518.1	null	-	-	3.0926717647186677
1713	305	DEIDE_RS14960	WP_012695167.1	null	-	-	3.0916960471237744
1714	2913	Deide_18220	ACO46809.1	null	-	-	3.0911728777263177
1715	2198	Deide_12020	ACO46112.1	null	-	-	3.090665246877269
1716	1890	Deide_09340	ACO45811.1	null	-	-	3.0897146797285875
1717	980	Deide_01100	ACO44910.1	null	-	-	3.089407380532026
1718	1764	Deide_08190	ACO45687.1	null	-	-	3.0886892073003973
1719	1731	Deide_07900	ACO45654.1	null	-	-	3.0883808296403243
1720	1814	Deide_08630	ACO45737.1	null	-	-	3.087689033866827
1721	975	Deide_01060	ACO44906.2	null	-	-	3.087230141751927
1722	2740	Deide_16690	ACO46640.1	null	-	-	3.086007534980663
1723	2355	Deide_13260	ACO46263.1	null	-	-	3.0854123376663103
1724	1190	Deide_03000	ACO45119.1	null	-	-	3.0853855620278225
1725	790	DEIDE_RS17440	WP_012695053.1	null	-	-	3.0853298968808445
1726	990	Deide_01190	ACO44920.1	null	-	-	3.0852408031003833
1727	1472	Deide_05630	ACO45400.1	null	-	-	3.0840150031794527
1728	2942	Deide_18490	ACO46837.1	null	-	-	3.0831932613347273
1729	391	DEIDE_RS15405	WP_049760558.1	null	-	-	3.0828774165131185
1730	1975	Deide_10130	ACO45894.2	null	-	-	3.0822171956054363
1731	2273	Deide_12660	ACO46185.1	null	radA	-	3.0819560275720668
1732	899	Deide_00330	ACO44831.1	null	-	-	3.0797426310368436
1733	2010	Deide_10400	ACO45930.1	null	-	-	3.0792106179765812
1734	450	DEIDE_RS15700	WP_012695310.1	null	-	-	3.0785226413014812
1735	2653	Deide_15900	ACO46554.1	null	-	-	3.077997650739864
1736	2443	Deide_14060	ACO46352.1	null	-	-	3.0778830429933115
1737	1346	Deide_04460	ACO45276.1	null	-	-	3.0775902369798525
1738	3425	Deide_22940	ACO47327.2	null	-	-	3.077197219272625
1739	1635	Deide_07030	ACO45560.1	null	-	-	3.077051235629384
1740	2500	Deide_14530	ACO46405.1	null	-	-	3.0770200777894776
1741	818	DEIDE_RS17590	WP_012695081.1	null	-	-	3.0765763172395575
1742	1819	Deide_08670	ACO45742.1	null	-	-	3.076053610455364
1743	1390	Deide_04830	ACO45318.1	null	-	-	3.0738378208882113
1744	3263	Deide_21400	ACO47166.1	null	-	-	3.073349283365048
1745	2722	Deide_16500	ACO46622.1	null	-	-	3.0728559714448145
1746	1883	Deide_09270	ACO45804.1	null	-	-	3.072400673918772
1747	3432	Deide_23000	ACO47335.2	null	corA	-	3.072341373446588
1748	3187	Deide_20640	ACO47084.1	null	-	-	3.0719329596964373
1749	1736	Deide_07950	ACO45659.1	null	-	-	3.071923116534893
1750	2337	Deide_13100	ACO46245.1	null	-	-	3.071768251181304
1751	73	DEIDE_RS13810	WP_012694585.1	null	-	-	3.07154172691533
1752	2967	Deide_18740	ACO46862.1	null	adk	-	3.070515394103997
1753	1856	Deide_09020	ACO45778.1	null	-	-	3.0703499112250943
1754	2813	Deide_17370	ACO46708.1	null	-	-	3.0697775621671863
1755	2058	Deide_10810	ACO45977.1	null	-	-	3.0695839508737572
1756	1739	Deide_07980	ACO45662.2	null	cysK	-	3.0684892329838633
1757	1253	Deide_03610	ACO45183.1	null	-	-	3.068142312067163
1758	2344	Deide_13150	ACO46252.1	null	-	-	3.067710035876647
1759	3285	Deide_21620	ACO47188.1	null	-	-	3.065614030580266
1760	1289	Deide_03930	ACO45219.1	null	-	-	3.0655704945212006
1761	3475	Deide_23370	ACO47373.1	null	-	-	3.0652977304655917
1762	3365	Deide_22400	ACO47269.1	null	-	-	3.064896386201288
1763	1094	Deide_02160	ACO45024.1	null	-	-	3.064024276499391
1764	451	DEIDE_RS15705	WP_012695311.1	null	cobD	-	3.0634591754777656
1765	20	DEIDE_RS13550	WP_049760549.1	null	-	-	3.062102239364287
1766	3246	Deide_21230	ACO47147.1	null	-	-	3.061840138599812
1767	548	DEIDE_RS16185	WP_012694808.1	null	-	-	3.061300641178001
1768	1977	Deide_10150	ACO45896.1	null	-	-	3.06063727195239
1769	1950	Deide_09890	ACO45870.1	null	-	-	3.0605309697724894
1770	3342	Deide_22170	ACO47246.1	null	-	-	3.0604351960837466
1771	2334	Deide_13082	AHX26515.1	null	-	-	3.0591982799924486
1772	1293	Deide_03970	ACO45223.1	null	-	-	3.0584945823074197
1773	3071	Deide_19660	ACO46967.1	null	-	-	3.0584613757916785
1774	525	DEIDE_RS16070	WP_012694787.1	null	-	-	3.0580420680182985
1775	3116	Deide_20070	ACO47011.1	null	-	-	3.0580060009065053
1776	614	DEIDE_RS16540	WP_012694882.1	null	-	-	3.05768857051462
1777	1344	Deide_04440	ACO45274.1	null	-	-	3.0563441581028123
1778	1534	Deide_06160	ACO45460.2	null	-	-	3.056338100381529
1779	1317	Deide_04200	ACO45247.1	null	-	-	3.0562862163237963
1780	2357	Deide_13270	ACO46265.1	null	-	-	3.054603801513148
1781	1459	Deide_05480	ACO45387.1	null	-	-	3.0538608532504967
1782	2304	Deide_12950	ACO46216.1	null	-	-	3.0536424694496582
1783	2655	Deide_15920	ACO46556.1	null	-	-	3.0532576947061023
1784	2744	Deide_16730	ACO46644.2	null	suhB	-	3.052273264250024
1785	383	DEIDE_RS15365	WP_162485699.1	null	-	-	3.052186552774398
1786	2495	Deide_14490	ACO46400.1	null	-	-	3.051434046734178
1787	1031	Deide_01530	ACO44962.1	null	-	-	3.0513059243821297
1788	2639	Deide_15760	ACO46540.2	null	-	-	3.0510193256899094
1789	2895	Deide_18040	ACO46791.1	null	-	-	3.0505062019711553
1790	2159	Deide_11680	ACO46074.1	null	-	-	3.0504177784911835
1791	2645	Deide_15820	ACO46546.1	null	-	-	3.0504002874271743
1792	3111	Deide_20020	ACO47006.1	null	-	-	3.0501867479163756
1793	2879	Deide_17890	ACO46775.1	null	-	-	3.049476249743675
1794	2745	Deide_16740	ACO46645.1	null	-	-	3.049418928125828
1795	1574	Deide_06500	ACO45499.1	null	-	-	3.048589275848302
1796	1897	Deide_09390	ACO45817.1	null	-	-	3.0478688073172218
1797	1319	Deide_04220	ACO45249.1	null	-	-	3.0470095009872726
1798	3080	Deide_19741	ACO46976.1	null	-	-	3.045970147318854
1799	1271	Deide_03790	ACO45201.2	null	-	-	3.04521925074669
1800	1958	Deide_09970	ACO45878.1	null	-	-	3.0450962814753346
1801	2944	Deide_18510	ACO46839.1	null	-	-	3.044865035370037
1802	2906	Deide_18150	ACO46802.1	null	nasC	-	3.043626304910529
1803	1603	Deide_06740	ACO45529.1	null	iscS	-	3.042788293453579
1804	3458	Deide_23240	ACO47358.2	null	-	-	3.0426378636195324
1805	574	DEIDE_RS16325	WP_162485764.1	null	-	-	3.0410578920600693
1806	733	DEIDE_RS17135	WP_083764326.1	null	-	-	3.04076049017024
1807	3036	Deide_19370	ACO46933.1	null	-	-	3.039654400919684
1808	2812	Deide_17360	ACO46707.1	null	-	-	3.0394480720595465
1809	1899	Deide_09410	ACO45819.1	null	-	-	3.0389076368347636
1810	188	DEIDE_RS14365	WP_012694700.1	null	pcaD	-	3.0388745013438716
1811	3221	Deide_20970	ACO47122.1	null	-	-	3.0387304232351147
1812	2366	Deide_13360	ACO46274.1	null	-	-	3.0376176283668768
1813	1388	Deide_04810	ACO45316.1	null	-	-	3.0364757650403864
1814	2098	Deide_11171	ACO46017.2	null	-	-	3.0362033772789734
1815	638	DEIDE_RS16660	WP_041228039.1	null	-	-	3.035650810990714
1816	1836	Deide_08830	ACO45759.1	null	-	-	3.035289726014559
1817	2599	Deide_15391	ACO46502.1	null	-	-	3.0348098770868073
1818	1792	Deide_08460	ACO45715.1	null	-	-	3.0338507417088487
1819	832	DEIDE_RS17670	WP_049760583.1	null	-	-	3.0335437782152157
1820	1021	Deide_01440	ACO44952.1	null	-	-	3.0329994379053162
1821	977	Deide_01074	AHX26479.1	null	-	-	3.0329268384050185
1822	41	DEIDE_RS13655	WP_012694556.1	null	-	-	3.0324297272888057
1823	1400	Deide_04930	ACO45327.1	null	-	-	3.030035409597116
1824	3358	Deide_22330	ACO47262.1	null	-	-	3.030019029000236
1825	2256	Deide_12500	ACO46169.1	null	-	-	3.0299316473783233
1826	1966	Deide_10040	ACO45885.1	null	-	-	3.0291985738749525
1827	2444	Deide_14070	ACO46353.2	null	-	-	3.029142873031866
1828	1928	Deide_09690	ACO45848.1	null	-	-	3.0289966429118973
1829	1989	Deide_10260	ACO45909.1	null	-	-	3.0276341150183708
1830	939	Deide_00710	ACO44871.1	null	-	-	3.0271085148902275
1831	941	Deide_00730	ACO44873.1	null	-	-	3.0269755904272775
1832	603	DEIDE_RS16475	WP_012694870.1	null	-	-	3.0260851256008716
1833	841	DEIDE_RS17725	WP_049760576.1	null	benE	-	3.025661301310828
1834	2002	Deide_10340	ACO45922.1	null	-	-	3.0248076015356693
1835	2921	Deide_18300	ACO46817.1	null	-	-	3.0247233381859058
1836	2037	Deide_10640	ACO45956.1	null	-	-	3.023343322759336
1837	1763	Deide_08180	ACO45686.1	null	-	-	3.0221723593622563
1838	36	DEIDE_RS13630	WP_012694551.1	null	-	-	3.021597103125781
1839	3328	Deide_22040	ACO47232.2	null	-	-	3.0215141841678044
1840	2134	Deide_11440	ACO46049.2	null	-	-	3.0211293935539723
1841	1454	Deide_05440	ACO45382.1	null	trmE	-	3.020533455075725
1842	1886	Deide_09300	ACO45807.1	null	-	-	3.0198026817638848
1843	1738	Deide_07970	ACO45661.1	null	-	-	3.019489150237549
1844	421	DEIDE_RS15550	WP_041227881.1	null	-	-	3.01927320520436
1845	2075	Deide_10980	ACO45994.1	null	msrA	-	3.0175131641642667
1846	1206	Deide_03150	ACO45135.2	null	-	-	3.0175066732142244
1847	2372	Deide_13420	ACO46281.1	null	-	-	3.017261352271139
1848	3194	Deide_20690	ADU02200.1	null	-	-	3.016338199520245
1849	1742	Deide_08000	ACO45665.1	null	-	-	3.015709587529973
1850	1026	Deide_01480	ACO44957.1	null	-	-	3.015624847075625
1851	2196	Deide_12000	ACO46110.1	null	-	-	3.014645557902996
1852	1773	Deide_08280	ACO45696.1	null	-	-	3.0143587223814743
1853	1679	Deide_07450	ACO45602.2	null	-	-	3.0115255984724483
1854	2339	Deide_13110	ACO46247.1	null	-	-	3.0112104276833604
1855	1380	Deide_04740	ACO45309.1	null	nrdR	-	3.0109078277632784
1856	1874	Deide_09180	ACO45795.1	null	-	-	3.0092516541025587
1857	187	DEIDE_RS14360	WP_012694699.1	null	pcaH	-	3.0079305532044702
1858	212	DEIDE_RS14485	WP_041227750.1	null	-	-	3.0070738596667863
1859	1550	Deide_06320	ACO45476.2	null	-	-	3.0067575554990973
1860	3373	Deide_22480	ACO47277.1	null	-	-	3.005751490355551
1861	1714	Deide_07740	ACO45636.1	null	-	-	3.0055785683561207
1862	1945	Deide_09840	ACO45865.1	null	-	-	3.0055754382452315
1863	2672	Deide_16080	ACO46573.1	null	-	-	3.005142096036271
1864	75	DEIDE_RS13820	WP_162485644.1	null	-	-	3.0050647523082685
1865	3303	Deide_21800	ACO47206.1	null	-	-	3.0035420213662305
1866	143	DEIDE_RS19190	WP_162485655.1	null	-	-	3.0030330561427827
1867	1994	Deide_10310	ACO45914.1	null	-	-	3.0024376650892814
1868	3269	Deide_21460	ACO47172.1	null	-	-	3.002272488267361
1869	2694	Deide_16260	ACO46595.1	null	-	-	3.0021882567491107
1870	137	DEIDE_RS14115	WP_012694648.1	null	-	-	3.0021452962058954
1871	531	DEIDE_RS16100	WP_012694793.1	null	-	-	3.0016963971105137
1872	774	DEIDE_RS17340	WP_012695036.1	null	-	-	3.001653751972446
1873	1668	Deide_07350	ACO45593.1	null	treS	-	3.0012124946194665
1874	3382	Deide_22540	ACO47284.2	null	-	-	3.0010866205715097
1875	1205	Deide_03140	ACO45134.1	null	-	-	3.000232088881121
1876	229	DEIDE_RS14575	WP_012694742.1	null	-	-	2.9989207879473083
1877	1296	Deide_04000	ACO45226.1	null	-	-	2.9985741606431766
1878	1347	Deide_04470	ACO45277.2	null	-	-	2.997402747723884
1879	1674	Deide_07400	ACO45597.1	null	-	-	2.9973347884771737
1880	630	DEIDE_RS16620	WP_012694901.1	null	-	-	2.9954859812194408
1881	2674	Deide_16091	ACO46575.1	null	-	-	2.9954179697355343
1882	582	DEIDE_RS16375	WP_012694845.1	null	-	-	2.994658046050595
1883	199	DEIDE_RS14420	WP_162485665.1	null	-	-	2.9932231518763683
1884	2204	Deide_12080	ACO46118.1	null	-	-	2.992339941857465
1885	643	DEIDE_RS16685	WP_162485769.1	null	-	-	2.9918657546101586
1886	2433	Deide_13990	ACO46342.1	null	-	-	2.9917437566892184
1887	2340	Deide_13120	ACO46248.1	null	-	-	2.9917094860993574
1888	2874	Deide_17840	ACO46770.1	null	-	-	2.9916851391226142
1889	1291	Deide_03950	ACO45221.1	null	-	-	2.9914008402235113
1890	2750	Deide_16790	ACO46650.1	null	rluD	-	2.9913854404132287
1891	979	Deide_01090	ACO44909.1	null	-	-	2.991380776074054
1892	2817	Deide_17410	ACO46712.1	null	-	-	2.9902192922729127
1893	392	DEIDE_RS15410	WP_012695255.1	null	-	-	2.9891898254138596
1894	2537	Deide_14870	ACO46442.1	null	-	-	2.988537870595957
1895	1379	Deide_04730	ACO45308.1	null	-	-	2.9867146714919723
1896	1252	Deide_03600	ACO45182.1	null	-	-	2.986140029293003
1897	2723	Deide_16510	ACO46623.1	null	tmk	-	2.985962644079852
1898	296	DEIDE_RS14915	WP_012695158.1	null	-	-	2.9858713859369526
1899	1752	Deide_08090	ACO45675.1	null	-	-	2.9858444422848995
1900	2359	Deide_13290	ACO46267.1	null	-	-	2.9851763540673515
1901	2451	Deide_14130	ACO46360.1	null	-	-	2.984613057260493
1902	3270	Deide_21470	ACO47173.2	null	-	-	2.983374246404189
1903	3160	Deide_20410	ACO47057.1	null	-	-	2.982615775161322
1904	572	DEIDE_RS16315	WP_012694834.1	null	-	-	2.9822096346456104
1905	1649	Deide_07170	ACO45574.1	null	-	-	2.981342287801871
1906	1654	Deide_07220	ACO45579.1	null	lipB	-	2.981280303765651
1907	2102	Deide_11194	AHX26501.1	null	-	-	2.980056417169947
1908	1051	Deide_01730	ACO44982.1	null	cutA	-	2.9780436337238845
1909	13	DEIDE_RS13515	WP_012694529.1	null	-	-	2.9775745611877276
1910	2454	Deide_14160	ACO46363.1	null	-	-	2.97616215154328
1911	655	DEIDE_RS16745	WP_162485770.1	null	-	-	2.975421886356123
1912	2700	Deide_16320	ACO46601.2	null	-	-	2.974909393039333
1913	2649	Deide_15860	ACO46550.1	null	-	-	2.974532053019036
1914	2641	Deide_15780	ACO46542.1	null	-	-	2.9742444513709922
1915	2295	Deide_12860	ACO46207.1	null	-	-	2.9738652796725917
1916	422	DEIDE_RS15555	WP_012695283.1	null	kynA	-	2.9737785065172964
1917	3002	Deide_19080	ACO46899.1	null	-	-	2.9731798514467482
1918	3301	Deide_21780	ACO47204.1	null	-	-	2.9721636613112064
1919	2860	Deide_17800	ACO46755.1	null	uvsE	-	2.971973651091543
1920	1126	Deide_02480	ACO45057.1	null	-	-	2.9713369694599048
1921	711	DEIDE_RS17020	WP_012694975.1	null	-	-	2.971266922257381
1922	810	DEIDE_RS17545	WP_012695072.1	null	-	-	2.9707617369380204
1923	898	Deide_00320	ACO44830.1	null	-	-	2.9702610934713816
1924	3032	Deide_19330	ACO46929.2	null	-	-	2.9699864353144
1925	38	DEIDE_RS13640	WP_012694553.1	null	-	-	2.96947861539935
1926	1509	Deide_05950	ACO45435.1	null	-	-	2.969390828249756
1927	3013	Deide_19180	ACO46910.1	null	hemD	-	2.968636273853727
1928	587	DEIDE_RS19295	WP_041228015.1	null	-	-	2.967694339164691
1929	1305	Deide_04090	ACO45235.1	null	-	-	2.966472061783584
1930	2520	Deide_14720	ACO46425.1	null	-	-	2.965389148662128
1931	1329	Deide_04310	ACO45260.1	null	-	-	2.9653364784125347
1932	2128	Deide_11380	ACO46043.1	null	-	-	2.962973574224422
1933	3068	Deide_19630	ACO46964.1	null	-	-	2.9627087409344157
1934	52	DEIDE_RS13710	WP_012694567.1	null	rnhA	-	2.962651050602673
1935	2804	Deide_17290	ACO46700.1	null	-	-	2.9623893108143498
1936	3477	Deide_23390	ACO47375.1	null	parA	-	2.9620564347288125
1937	2856	Deide_17770	ACO46751.1	null	-	-	2.961721205042127
1938	1705	Deide_07650	ACO45627.1	null	pilT	-	2.9614371817066685
1939	2184	Deide_11890	ACO46098.1	null	-	-	2.9611054177996907
1940	3091	Deide_19850	ACO46987.1	null	pyrE	-	2.960669480970161
1941	2205	Deide_12090	ACO46119.2	null	-	-	2.9606264939121227
1942	1924	Deide_09660	ACO45844.1	null	-	-	2.959625039902299
1943	1769	Deide_08240	ACO45692.1	null	-	-	2.9585957716269617
1944	3000	Deide_19060	ACO46897.1	null	-	-	2.957766344229576
1945	575	DEIDE_RS16330	WP_012694837.1	null	-	-	2.9577614632297236
1946	1680	Deide_07460	ACO45603.1	null	rnhA	-	2.9575505546993357
1947	1621	Deide_06880	ACO45546.1	null	-	-	2.957378078480344
1948	2178	Deide_11830	ACO46092.1	null	-	-	2.9572795540603716
1949	3376	Deide_22510	ACO47280.1	null	-	-	2.9572405464485767
1950	1687	Deide_07520	ACO45609.1	null	-	-	2.956426579694949
1951	2602	Deide_15420	ACO46505.1	null	-	-	2.954747249793758
1952	1045	Deide_01670	ACO44976.1	null	-	-	2.954640467361895
1953	57	DEIDE_RS13735	WP_012694571.1	null	-	-	2.9523568313636566
1954	1676	Deide_07420	ACO45599.1	null	-	-	2.952210502968912
1955	2395	Deide_13640	ACO46304.1	null	-	-	2.9521439082116134
1956	97	DEIDE_RS13930	WP_162485645.1	null	-	-	2.95212688420667
1957	2036	Deide_10630	ACO45955.1	null	-	-	2.951637275032842
1958	2517	Deide_14690	ACO46422.2	null	-	-	2.9509188349560147
1959	1720	Deide_07790	ACO45643.1	null	-	-	2.9501650509229003
1960	1307	Deide_04110	ACO45237.1	null	-	-	2.9494660894594302
1961	1946	Deide_09850	ACO45866.1	null	-	-	2.949296761474317
1962	737	DEIDE_RS17160	WP_012695002.1	null	-	-	2.9477110971143716
1963	1774	Deide_08290	ACO45697.1	null	-	-	2.947388349459157
1964	2467	Deide_14240	ACO46372.1	null	-	-	2.947102888138087
1965	1943	Deide_09820	ACO45863.1	null	-	-	2.946373653703625
1966	3114	Deide_20050	ACO47009.1	null	-	-	2.9458625450005944
1967	1182	Deide_02930	ACO45111.1	null	-	-	2.945239637338131
1968	1338	Deide_04400	ACO45269.2	null	-	-	2.9446907874783297
1969	827	DEIDE_RS17635	WP_012695090.1	null	-	-	2.942727953844109
1970	2051	Deide_10760	ACO45970.2	null	aroE	-	2.942642221374086
1971	1358	Deide_04570	ACO45287.1	null	paaB	-	2.942262483046658
1972	3118	Deide_20090	ACO47013.2	null	-	-	2.941041874386306
1973	492	DEIDE_RS15910	WP_012695350.1	null	-	-	2.940748062484862
1974	2421	Deide_13870	ACO46330.1	null	-	-	2.9404665047309786
1975	1250	Deide_03580	ACO45180.1	null	-	-	2.9395863539069
1976	485	DEIDE_RS15875	WP_041227898.1	null	-	-	2.9389695806221945
1977	778	DEIDE_RS17360	WP_012695040.1	null	-	-	2.9388218477699533
1978	3313	Deide_21880	ACO47217.1	null	-	-	2.938210057405481
1979	1992	Deide_10290	ACO45912.1	null	-	-	2.937404244304377
1980	2163	Deide_11720	ACO46078.2	null	-	-	2.9370891656579827
1981	2651	Deide_15880	ACO46552.1	null	-	-	2.936676845083234
1982	493	DEIDE_RS15915	WP_012695351.1	null	modB	-	2.9361834674164955
1983	403	DEIDE_RS15465	WP_012695266.1	null	-	-	2.93593129656183
1984	2900	Deide_18090	ACO46796.1	null	-	-	2.9350592059276424
1985	1703	Deide_07630	ACO45625.2	null	-	-	2.9345698310618364
1986	22	DEIDE_RS13560	WP_012694537.1	null	-	-	2.9340892346825553
1987	166	DEIDE_RS14255	WP_012694678.1	null	-	-	2.9328252722719923
1988	1262	Deide_03700	ACO45192.1	null	-	-	2.9321908314751406
1989	314	DEIDE_RS18210	WP_012695177.1	null	-	-	2.9315626808248956
1990	1959	Deide_09980	ACO45879.1	null	-	-	2.930484912288835
1991	2788	Deide_17140	ACO46684.2	null	-	-	2.9302789355328565
1992	1659	Deide_07260	ACO45584.1	null	-	-	2.9293412951481117
1993	553	DEIDE_RS16210	WP_012694814.1	null	-	-	2.9290668472033112
1994	2638	Deide_15750	ACO46539.1	null	-	-	2.9288072193049217
1995	2408	Deide_13760	ACO46317.1	null	-	-	2.9275886197652343
1996	560	DEIDE_RS16240	WP_041227999.1	null	-	-	2.927475327076148
1997	223	DEIDE_RS14545	WP_012694736.1	null	-	-	2.927448936236609
1998	3009	Deide_19140	ACO46906.2	null	-	-	2.926713334030993
1999	1658	Deide_07250	ACO45583.1	null	-	-	2.9263399157786085
[truncated: 1,449 more rows]
