# Supplementary material for: Bioinformatic Assessment of Factors Affecting the Correlation between Protein Abundance and Elongation Efficiency in Prokaryotes
Source: Int J Mol Sci. 2022 Oct 9;23(19):11996. doi: 10.3390/ijms231911996 (PMC9570070; doi:10.3390/ijms231911996)
Supplement: Supplementary file 1 [file ijms-23-11996-s001.zip › EloE/output_folder/Deinococcus_deserti_VCD115_546414/deinococcus deserti vcd115_genes_and_flanks.txt]

>1	N operona: 1	first	DEIDE_RS13440	gene_poz=(601-1362)	-	ParA family protein	Derived by automated computational analysis using	/position=-396 - 1565 (204 - 965)	/lenght=1962 (762)	/codons=654 (254)	/complement=false	GC-compoz=63.51706036745407%	/LCI1=1.396574440052701	/LCI2=0.6612648221343872	p_i1=0.25664800717469904	p_i2=0.36786376556927114	/Tai=0.35877666012459963	/Tei=0.43107738901234405	/EEI=2.6579896743203304
ttcactgtaaaagtcgcggaggaaaaaatcagcggcgtgttcaacctcgcaggaccccgcctgagctggtcagacttcttggaggtcctgggggctgcccaaccacactgggtctcctatgaaacgctgcagagccatggcctcggccaccgggacctgccgctttatctacctgagcacagcgagcagggtgggctgatggacgtcagcccggagagggcgctggctgcgggtctgattcatactgctccgtcagtcactgcagccgacacccgagcctggagccagaccgcagagctgagctatgccctgaccccggagcgcgaaaaagaggtgctgggcgcagtcgcccgaacttcctgattctttctcgccgaaccgcagagagaagaggaaagagagctcagcatctcccacgacaggactggacttcgcccgcggtgtggcatggatactgcgtctgctcccaaaaaccaaccgccccaatcatggtttgaagcttttcaatggcttggtacaggtgcctcagggtctctgcgcgcgctgttctttccggaaagaacaggaacgttcttccgggaaagcggtatggtgcagacgatgatcacagcgaccgtgttcaaccacgcgggtggtgcaggcaagaccagcatcgtccgcgacgtcggttatgaattggcccgccagggccagcgcgttctggtagtggacctcgatccacaggccaacctcaccgcatggctgggtgtggttgacgtgcagatggagcagacggtgtatcaagtcgccacagaaggtgctgagcttccagagcctgtcgccgttcacggacttcacctgatcccttcgcaggtggatctggccctggctgagactggaatgctgggtgtgcccggctcccagctgtttttgcaacaggcgctgcgtacagtacaggaccggtacgatctggtcctggtcgacagcccaccgagtgtggggcagctggcgattcttggggctgcggcagctgaccggctgattgtgccggtcccgacccgaaccaagggactgaatgcgctgcccggcctgcagaaggccaccaacctgtaccgccgcctgcggccggaactggcgatgggactgtatgtgccgaccatgtacgacgcgcgtcgtacccacgaccgcgaagtgctcgcgcttctgcgtcaacacctgagcccgttggctgagccggtgcctgagcgggcagcggtgtggctcgacagcaccatggctggggagcctgtgggcgtctataaagcggggtcacctgcccatcaggatgtcctgcgcctcacagatgaagtggcccggtcgcttgggctcaaggtgaacgcatgacccgtaagcgccccaccatgcctgccggtctcgacgcgatgctgggcgcaacggcacaggccatgcagaatactctggccacaagagctctgcccgtagacgcgttgacccccggccgccagcaaccacggcgaacattcgatcaaccagcactggaggctttggcagacagcatacgcgcagaaggggtgcttcaacctctgctggtccgcccggttgcaggcggccacgagattgttgccggtgaacggcgctggcgcgctgcgcagctcgccgggctcagggaagtcccggtctttattcgcgaactcgatgaccgtcaggctctggcagcaggactgatggaaaacctgcagcgtcaggacctcaacgtgatggacgaggtcgacgcgaagctgaccctcgtcgcccttacccttggcctggagcgggacgcggcccgtacccgggtgatgcagttgctccgcgaggaggctgggccagatcacacgctgctggaggagttgtttcggccactcggcgagagctggactgcattcgccaaaaacaagctgcgggtgctgaactggccggcaccagtggtcgaggcactgcgcaaag
>2	N operona: 1	last	DEIDE_RS13445	gene_poz=(601-1485)	-	ParB/RepB/Spo0J family partition protein	Derived by automated computational analysis using	/position=362 - 2446 (962 - 1846)	/lenght=2085 (885)	/codons=695 (295)	/complement=false	GC-compoz=63.72881355932203%	/LCI1=1.3333333333333333	/LCI2=0.4801587301587301	p_i1=0.22270042923510724	p_i2=0.16713175737229052	/Tai=0.4272692787647857	/Tei=0.2504185816350615	/EEI=2.30292358916815
gcagatggagcagacggtgtatcaagtcgccacagaaggtgctgagcttccagagcctgtcgccgttcacggacttcacctgatcccttcgcaggtggatctggccctggctgagactggaatgctgggtgtgcccggctcccagctgtttttgcaacaggcgctgcgtacagtacaggaccggtacgatctggtcctggtcgacagcccaccgagtgtggggcagctggcgattcttggggctgcggcagctgaccggctgattgtgccggtcccgacccgaaccaagggactgaatgcgctgcccggcctgcagaaggccaccaacctgtaccgccgcctgcggccggaactggcgatgggactgtatgtgccgaccatgtacgacgcgcgtcgtacccacgaccgcgaagtgctcgcgcttctgcgtcaacacctgagcccgttggctgagccggtgcctgagcgggcagcggtgtggctcgacagcaccatggctggggagcctgtgggcgtctataaagcggggtcacctgcccatcaggatgtcctgcgcctcacagatgaagtggcccggtcgcttgggctcaaggtgaacgcatgacccgtaagcgccccaccatgcctgccggtctcgacgcgatgctgggcgcaacggcacaggccatgcagaatactctggccacaagagctctgcccgtagacgcgttgacccccggccgccagcaaccacggcgaacattcgatcaaccagcactggaggctttggcagacagcatacgcgcagaaggggtgcttcaacctctgctggtccgcccggttgcaggcggccacgagattgttgccggtgaacggcgctggcgcgctgcgcagctcgccgggctcagggaagtcccggtctttattcgcgaactcgatgaccgtcaggctctggcagcaggactgatggaaaacctgcagcgtcaggacctcaacgtgatggacgaggtcgacgcgaagctgaccctcgtcgcccttacccttggcctggagcgggacgcggcccgtacccgggtgatgcagttgctccgcgaggaggctgggccagatcacacgctgctggaggagttgtttcggccactcggcgagagctggactgcattcgccaaaaacaagctgcgggtgctgaactggccggcaccagtggtcgaggcactgcgcaaaggtctgccacgcaccctggcgtctctgattgtctctgcgcccgaagcgcatcaccccgcgttactgaagctgggcctcgctggagcgacacgtgaacagctgcaagctgagatcagccggttgcctgggccagaggtcagccgaagtgatccagccagtgtgctggcgcggaaactgtccagccgccgcttcctggcaagcctgacgcccgacgcccgcaaggcattggaccgctggattgccaaaatgccggcagaactacgtactcttctggatgactgacggtctgttctttccggaaagaacaggtgaaaaatgggcttcactgcagttcgagcccgactgctacctgatgcgggtgaccgagccggtacggtcccccgcgcttttcggccacagaaggcgaaagtcaggtagcacaaatccgggtgctcgacactgatgaccgtcgcgcgccggagctgtctgcggcgtgctggtatggtaagtcaatgtccggaaccgatgagtcgtccaccattgaaccgttcgacgatcttctgcaggaaattcgtgtcctgctttccggctcacaggttctgaccgcttttctggtaactctgccgttcagtagcggctttgcgcgtctggatgccacagaacgcaacgtttacgcagcgacgtttctggcagcactcctcagccttgttttgttcgcaacgcccgccgcgtatcaccgtctggtgtggcccgttccgaataggaggcgcttcaaacagttgggaaccaagctcgtggtcgtcggcctgataccgttatcagcctcctggatcctggccacacatctggtgctgggcgaggtgctcaacagccgcttatccaatgtcattacaacgtttgtgg
>3	N operona: 2	first-last	DEIDE_RS18110	gene_poz=(601-1077)	-	hypothetical protein	Derived by automated computational analysis using	/position=1456 - 3132 (2056 - 2532)	/lenght=1677 (477)	/codons=559 (159)	/complement=false	GC-compoz=57.65199161425576%	/LCI1=1.0379746835443038	/LCI2=0.22362869198312238	p_i1=0.0921083616613735	p_i2=0.012328242855775357	/Tai=0.5066766911466039	/Tei=0.11109541857019782	/EEI=1.950261573895803
gctgctggaggagttgtttcggccactcggcgagagctggactgcattcgccaaaaacaagctgcgggtgctgaactggccggcaccagtggtcgaggcactgcgcaaaggtctgccacgcaccctggcgtctctgattgtctctgcgcccgaagcgcatcaccccgcgttactgaagctgggcctcgctggagcgacacgtgaacagctgcaagctgagatcagccggttgcctgggccagaggtcagccgaagtgatccagccagtgtgctggcgcggaaactgtccagccgccgcttcctggcaagcctgacgcccgacgcccgcaaggcattggaccgctggattgccaaaatgccggcagaactacgtactcttctggatgactgacggtctgttctttccggaaagaacaggtgaaaaatgggcttcactgcagttcgagcccgactgctacctgatgcgggtgaccgagccggtacggtcccccgcgcttttcggccacagaaggcgaaagtcaggtagcacaaatccgggtgctcgacactgatgaccgtcgcgcgccggagctgtctgcggcgtgctggtatggtaagtcaatgtccggaaccgatgagtcgtccaccattgaaccgttcgacgatcttctgcaggaaattcgtgtcctgctttccggctcacaggttctgaccgcttttctggtaactctgccgttcagtagcggctttgcgcgtctggatgccacagaacgcaacgtttacgcagcgacgtttctggcagcactcctcagccttgttttgttcgcaacgcccgccgcgtatcaccgtctggtgtggcccgttccgaataggaggcgcttcaaacagttgggaaccaagctcgtggtcgtcggcctgataccgttatcagcctcctggatcctggccacacatctggtgctgggcgaggtgctcaacagccgcttatccaatgtcattacaacgtttgtggcacttgtcattggggccctgtggtgggcgtggccgctgatcaggcgtacgcgcatggagggacagagcagtcagcaacgggggtagaaaacacttgccttcaccgagcacgaaacacgcctgtcaaccttctccgatgcttagtccggtgcaccaactcgattccccagttctcagaataagcgtcacgtctcatgtcatgaaacacgaccatcaggcaccactcgggtgattcacgacggttcatacaaggagaacactatgaccaacacagcttcccgccgatttgacaaccgcgtcgtactggtgactggtgccgctggaggcatcggtcgcgccgttgccgagcgcttcgccagcgagggcgcacgtgttgccgtcaatgacatacaggtcaacgccgttcgagaagtcgtggggtctatcacggcgtcaggtggttcggcgctggctgtacctgctgatgtcgcggacgcctcgcaggtcgaccacatgttcacgcagatcgagtcgacctttggatatgtcgatgtgctgtacaacaacgctggcctgattgataccgcgcggcactttctggaggcagacgaggcgtggtgggaccgtatcatccaggtcaacctgaaaagtgtctttctatgctcacatcgggccgcccgcaccatggtccggcgtcggaggggcgtg
>4	N operona: 3	first	DEIDE_RS13455	gene_poz=(601-1422)	-	SDR family oxidoreductase	Derived by automated computational analysis using	/position=2107 - 4128 (2707 - 3528)	/lenght=2022 (822)	/codons=674 (274)	/complement=false	GC-compoz=60.70559610705596%	/LCI1=1.1794871794871795	/LCI2=0.38009768009768014	p_i1=0.14800595436332942	p_i2=0.08269946889753861	/Tai=0.4123350179719487	/Tei=0.17442952200778475	/EEI=2.449663730674745
caggaaattcgtgtcctgctttccggctcacaggttctgaccgcttttctggtaactctgccgttcagtagcggctttgcgcgtctggatgccacagaacgcaacgtttacgcagcgacgtttctggcagcactcctcagccttgttttgttcgcaacgcccgccgcgtatcaccgtctggtgtggcccgttccgaataggaggcgcttcaaacagttgggaaccaagctcgtggtcgtcggcctgataccgttatcagcctcctggatcctggccacacatctggtgctgggcgaggtgctcaacagccgcttatccaatgtcattacaacgtttgtggcacttgtcattggggccctgtggtgggcgtggccgctgatcaggcgtacgcgcatggagggacagagcagtcagcaacgggggtagaaaacacttgccttcaccgagcacgaaacacgcctgtcaaccttctccgatgcttagtccggtgcaccaactcgattccccagttctcagaataagcgtcacgtctcatgtcatgaaacacgaccatcaggcaccactcgggtgattcacgacggttcatacaaggagaacactatgaccaacacagcttcccgccgatttgacaaccgcgtcgtactggtgactggtgccgctggaggcatcggtcgcgccgttgccgagcgcttcgccagcgagggcgcacgtgttgccgtcaatgacatacaggtcaacgccgttcgagaagtcgtggggtctatcacggcgtcaggtggttcggcgctggctgtacctgctgatgtcgcggacgcctcgcaggtcgaccacatgttcacgcagatcgagtcgacctttggatatgtcgatgtgctgtacaacaacgctggcctgattgataccgcgcggcactttctggaggcagacgaggcgtggtgggaccgtatcatccaggtcaacctgaaaagtgtctttctatgctcacatcgggccgcccgcaccatggtccggcgtcggaggggcgtgattatcagcacctcgtcaggcggcgcaacgcgcgcgcaccgcggaaatgtcgcctatgacgcaacgaaagggggaattgaagccatgacgcgcgccatggccctggatctggcgccctatggtgtgcgggtgaacggcgtggtgccgggtttcatcaacacctatggcctcacagacgaacagttgcgagtccgggagaagaccgttccgctgggccgctacggtgtggctgaggatatgacgggagcagccctgttccttgcatctgatgacgccgtgtatataactggtcagtttatttcggtagacggtggggtgctggtgcagcagcggtccgcaaacgtggataccttccctgtggaaggcttcccggtggtcgaggccgacctgttgtgacacaccaggcgatgcacgccgacgttgccatcatcggcgcgggaatcattggtgccgcaagcgcctggcgactcgcacagcgcggcctgaaggtcctggtgcttgaacagggtagcccagccggaggatcgacagggaaaagcgctgctggcgtccgtgcacagtttgccactccaacaaatatcctgctttcgcactacagcattcaggaatacgccgagttgccacagtcgggctaccacgcaggaggttatcttttgctgataccagacacgcagtgggccgcacaccagaaaagtgtcgccctgcaacagcaactgggagtgcctacacaggtgctgacgcctgcgcaagcgcaactccatacggtgttcgaccaagctggcctgggcggttgcaccttttgcagcaccgacgggtctgtcgacgcgcacgggctcaccatgacctatgtctctcaggcgcgcggggcaggcgcacgcttcctgttggacacgcctgtgacccatatccggcagcagggggaattgtggctgctctctacgccggcaggaactgtgcaagcccgcctagtcctgaatgcggcaggcgcctgggcag
>5	N operona: 3	last	DEIDE_RS13460	gene_poz=(601-1713)	-	FAD-binding oxidoreductase	Derived by automated computational analysis using	/position=2940 - 5252 (3540 - 4652)	/lenght=2313 (1113)	/codons=771 (371)	/complement=false	GC-compoz=61.09613656783468%	/LCI1=1.2306306306306307	/LCI2=0.3385585585585585	p_i1=0.171405818442361	p_i2=0.056419067784630426	/Tai=0.44907164134610256	/Tei=0.1507771610061674	/EEI=2.1718955247599547
gttcacgcagatcgagtcgacctttggatatgtcgatgtgctgtacaacaacgctggcctgattgataccgcgcggcactttctggaggcagacgaggcgtggtgggaccgtatcatccaggtcaacctgaaaagtgtctttctatgctcacatcgggccgcccgcaccatggtccggcgtcggaggggcgtgattatcagcacctcgtcaggcggcgcaacgcgcgcgcaccgcggaaatgtcgcctatgacgcaacgaaagggggaattgaagccatgacgcgcgccatggccctggatctggcgccctatggtgtgcgggtgaacggcgtggtgccgggtttcatcaacacctatggcctcacagacgaacagttgcgagtccgggagaagaccgttccgctgggccgctacggtgtggctgaggatatgacgggagcagccctgttccttgcatctgatgacgccgtgtatataactggtcagtttatttcggtagacggtggggtgctggtgcagcagcggtccgcaaacgtggataccttccctgtggaaggcttcccggtggtcgaggccgacctgttgtgacacaccaggcgatgcacgccgacgttgccatcatcggcgcgggaatcattggtgccgcaagcgcctggcgactcgcacagcgcggcctgaaggtcctggtgcttgaacagggtagcccagccggaggatcgacagggaaaagcgctgctggcgtccgtgcacagtttgccactccaacaaatatcctgctttcgcactacagcattcaggaatacgccgagttgccacagtcgggctaccacgcaggaggttatcttttgctgataccagacacgcagtgggccgcacaccagaaaagtgtcgccctgcaacagcaactgggagtgcctacacaggtgctgacgcctgcgcaagcgcaactccatacggtgttcgaccaagctggcctgggcggttgcaccttttgcagcaccgacgggtctgtcgacgcgcacgggctcaccatgacctatgtctctcaggcgcgcggggcaggcgcacgcttcctgttggacacgcctgtgacccatatccggcagcagggggaattgtggctgctctctacgccggcaggaactgtgcaagcccgcctagtcctgaatgcggcaggcgcctgggcaggtgaggtgggtacaaaggctggactgaatatccctgttcaacctgcccggcgcatggtgtttaccaccggtcctgtgaaactgcccaaaccactgcccatggtgtttgatctggacagtggcgtatggctgcgctctgaaggcgaacggctgatcatggggcgtgcagacccctcagatgtgggctggcaggaaggcatggactggagctggctggaacctaccctggaggcggctattcaacggtttccctggctcgaaaccgccacgcttgaccgcaaggcaagctggtggggctattacgaggtcacgccagatcaccaggctatcgtgggaaaaatgccgggtgtggacggctggctcaatgcgtgcggcttctctgggcatggcgtgatgcacgccgctgccatcgcaagggtggtggcacaggaggcggtaggggagacccccttcattgacattgacccgctgcggtacgaccggtttgctcaaggccaccgtgggatgatggatattcaggtgtgacggcaaattgacatccatccagcacaggtcaagcctaccgttaggcaccacaccgccgcttcagtccacgatgaagagggtggcaccctgaggtgcagacgagcggtgggcttccgcaccgtccgcaacctggtaactcattccggcagtcaacgtaaagctacggccatcttccagtgtcgtctccaactgcccatccagcaccaggaggatatgccctttggtgcaccagtgatcggccacgtatccggccacgtactgcaccctgcgaacccgtatgtcgccaaagagccgggtccgccagtaggccacgccctgttcgccgggatgggtcgtttcctcaaccgctgcccagtcggtcgtaccaaagggaatattctgcatgtgcatcgttccagcgtattccttttcggacccggcctcaggtcctgcctgcggccccagacttgtccctggggccgatcaggaatggcaaccgtcgtgccggatcctcaggttctttcttttataggcatttactcaactcttcacaaatcgcaaatagctcatcaaatggtttgccatggaatgagttttcctttcatagccgttgctaccgct
>6	N operona: 4	first-last	DEIDE_RS13465	gene_poz=(601-930)	-	DHCW motif cupin fold protein	Derived by automated computational analysis using	/position=4113 - 5642 (4713 - 5042)	/lenght=1530 (330)	/codons=510 (110)	/complement=true	GC-compoz=60.303030303030305%	/LCI1=1.1192660550458715	/LCI2=0.35932721712538246	p_i1=0.12255058323263486	p_i2=0.06886401965342903	/Tai=0.4073066829741162	/Tei=0.16197761768808613	/EEI=2.435559846584269
gtcagccagttcgcgtgtgggacacagcaccagaccctgtaccttgagccgcgctggatcaagcctgtgcagaatgccgatgccaaaggcaactgtttttccactgccagtctcggcctgggcaagcaggtcacgtccttttaagacatgcggaaggctcctctgctgaatggtcgtcatctcgcggtagcccagtgtatcgagattggccaggaaagcagctttcaacggtaagacgttaaacggtgacatatgcatgtgatgagtgcctcacagaacgagcgagtggtgaccccagaacgctgaacctgtctggcattgactgtattccttggggaaggcagtagaagtacatcaacatagctcccaaccttcatgcgttctgacagaagcggtagcaacggctatgaaaggaaaactcattccatggcaaaccatttgatgagctatttgcgatttgtgaagagttgagtaaatgcctataaaagaaagaacctgaggatccggcacgacggttgccattcctgatcggccccagggacaagtctggggccgcaggcaggacctgaggccgggtccgaaaaggaatacgctggaacgatgcacatgcagaatattccctttggtacgaccgactgggcagcggttgaggaaacgacccatcccggcgaacagggcgtggcctactggcggacccggctctttggcgacatacgggttcgcagggtgcagtacgtggccggatacgtggccgatcactggtgcaccaaagggcatatcctcctggtgctggatgggcagttggagacgacactggaagatggccgtagctttacgttgactgccggaatgagttaccaggttgcggacggtgcggaagcccaccgctcgtctgcacctcagggtgccaccctcttcatcgtggactgaagcggcggtgtggtgcctaacggtaggcttgacctgtgctggatggatgtcaatttgccgtcacacctgaatatccatcatcccacggtggccttgagcaaaccggtcgtaccgcagcgggtcaatgtcaatgaagggggtctcccctaccgcctcctgtgccaccacccttgcgatggcagcggcgtgcatcacgccatgcccagagaagccgcacgcattgagccagccgtccacacccggcatttttcccacgatagcctggtgatctggcgtgacctcgtaatagccccaccagcttgccttgcggtcaagcgtggcggtttcgagccagggaaaccgttgaatagccgcctccagggtaggttccagccagctccagtccatgccttcctgccagcccacatctgaggggtctgcacgccccatgatcagccgttcgccttcagagcgcagccatacgccactgtccagatcaaacaccatgggcagtggtttgggcagtttcacaggaccggtggtaaacaccatgcgccgggcaggttgaacagggatattcagtccagcctttgtacccacctcacctgcccaggcgcctgc
>7	N operona: 5	first-last	DEIDE_RS13470	gene_poz=(601-2010)	dbpA	ATP-dependent RNA helicase DbpA	Derived by automated computational analysis using	/position=4785 - 7394 (5385 - 6794)	/lenght=2610 (1410)	/codons=870 (470)	/complement=false	GC-compoz=57.234042553191486%	/LCI1=1.1144278606965174	/LCI2=0.4122956645344706	p_i1=0.1206097281810325	p_i2=0.10680006926261616	/Tai=0.4624607182306083	/Tei=0.19612006233635454	/EEI=2.1592852921631964
gtaactcattccggcagtcaacgtaaagctacggccatcttccagtgtcgtctccaactgcccatccagcaccaggaggatatgccctttggtgcaccagtgatcggccacgtatccggccacgtactgcaccctgcgaacccgtatgtcgccaaagagccgggtccgccagtaggccacgccctgttcgccgggatgggtcgtttcctcaaccgctgcccagtcggtcgtaccaaagggaatattctgcatgtgcatcgttccagcgtattccttttcggacccggcctcaggtcctgcctgcggccccagacttgtccctggggccgatcaggaatggcaaccgtcgtgccggatcctcaggttctttcttttataggcatttactcaactcttcacaaatcgcaaatagctcatcaaatggtttgccatggaatgagttttcctttcatagccgttgctaccgcttctgtcagaacgcatgaaggttgggagctatgttgatgtacttctactgccttccccaaggaatacagtcaatgccagacaggttcagcgttctggggtcaccactcgctcgttctgtgaggcactcatcacatgcatatgtcaccgtttaacgtcttaccgttgaaagctgctttcctggccaatctcgatacactgggctaccgcgagatgacgaccattcagcagaggagccttccgcatgtcttaaaaggacgtgacctgcttgcccaggccgagactggcagtggaaaaacagttgcctttggcatcggcattctgcacaggcttgatccagcgcggctcaaggtacagggtctggtgctgtgtcccacacgcgaactggctgaccaggtggccaacgaattgaggcgtctggcgcgcggcgaaggcaacatcaaagtgctgactcttaccggcggcgtacctctgcgccatcaggtgacttcccttgaacatggggtgcatatcgtagtgggtacccctggacgcatccgtgatcatctcgcccggggcagcatcaacctggaggatgtgcacaccctggtgctggacgaagcggaccgtatgaccgacatgggcttttatgatgagatggccagtattgtctgtgcctgccccagaacgcgtcagaccctgctgttttcagccacctatccggacaacatcaagcagaccaccgcagagttcctgaacgatcctgtggaagtggtcgtggacgcacagcacacagccactcagatcaagcagctattctatgaaatcggtttcgacgaacgtgatgcggccatcgggcgcctgctcaatcattttaagccgctctcaacgctggtcttctgcaataccagggtgcattgccgggagcttgccgaagaattgcaggcccagggcttttcggccctgggcctgcacggtgaccttgagcaacgcgaacgtgacgaaatcctggtgctgttttctaaccgcagctgttccgtactggttgccacggacgtcgccgcgcgtggtctcgatatttcgcggctggacgcagtgatgaatgccgacgtgtccagggatacagaagtgcatgtccaccgtgtcggtcgaacaggtcgtgccggagaagcaggcctggccctgacactatgctcgccgaacgagaaaaagtgggtcagcctgatcgaggactatcagaagaccactgtccagtgggcgaatctcgacgaccttgactcagagactgctgaaacctcgcctgctccaatggtcacgctatggatcatgggcggcaaaaaggacaagctgcgcccaggtgatgtgttgggtgcccttaccggcgacgcaggtttacttagggagcaggtgggcaagatcaccgtaagtgaattcatgacttatgtggcgattgaccggatcgtagccgaccaggctttccagcgcctgaccagaggcggggcgccaggccgtaatgtgggcgcctttaagggccgcagcttcaaaatgcggctcatcaaagtctaggcccgcatcacaaagacctgtcaaaggaactgtgccgacgtatcaagcaggaggccggtactcatgaaccaagctatgagctgtaccgctcatggctcagcctgacgccgctgtagaacagttcgcgtgagtcacggttcagcgtacgcagaatttcccaacttaaaatctcaatttcaaccatgctgacgtgttccagttgcccttaattgactcgagccgcgtacccagaatccctcagtgggcacgatcgattgcctcacttggcacgactgaatccctcagttggcacgaagcaatccctcaatgaacccgagcatttccctcacttggcacgagcgtttgcccctaaatcacctcagtaagcacgatagaggagggagcagggggcctttctgaaaaagctgatctactctgcatttaaggcgtatacaacatattgaatggccattctcgagatgaccaaggagtagttcccaggaaagacaccgttcgtgccgactgagggattcagtcgtgccaagtgaggcgagatctcatgccgactgaggcttctgttcgtgccgactgagggaaatcatcgtgccaactgagggatcc
>8	N operona: 6	first-last	DEIDE_RS13475	gene_poz=(601-1908)	-	replication initiator protein A	Derived by automated computational analysis using	/position=6918 - 9425 (7518 - 8825)	/lenght=2508 (1308)	/codons=836 (436)	/complement=false	GC-compoz=59.25076452599388%	/LCI1=1.0911877394636016	/LCI2=0.24153256704980847	p_i1=0.11151075746370795	p_i2=0.016609251347018943	/Tai=0.47523542044180067	/Tei=0.11494832621231706	/EEI=2.0924188780784836
cgcgtgagtcacggttcagcgtacgcagaatttcccaacttaaaatctcaatttcaaccatgctgacgtgttccagttgcccttaattgactcgagccgcgtacccagaatccctcagtgggcacgatcgattgcctcacttggcacgactgaatccctcagttggcacgaagcaatccctcaatgaacccgagcatttccctcacttggcacgagcgtttgcccctaaatcacctcagtaagcacgatagaggagggagcagggggcctttctgaaaaagctgatctactctgcatttaaggcgtatacaacatattgaatggccattctcgagatgaccaaggagtagttcccaggaaagacaccgttcgtgccgactgagggattcagtcgtgccaagtgaggcgagatctcatgccgactgaggcttctgttcgtgccgactgagggaaatcatcgtgccaactgagggatccggtcgtgctcactgagggattttggatcaaatagtccgtctggcacgacagtagcctgctcgtgttgccctcgtttgttgatcatcatttcttttaatagagattgatatgatcacctcaaacatggataagccgtcggacctgaggatcttcgagatggacctgacgcggtcaggcattatcagcgttcagcgggacatgccgaccgagcttacctcctgggtttctgactattccatcagtggcaaccactaccgcgtcgaagctacagcccggtacggccgacctcacggcactgataacgacgtcatggtcgctctgcaaagcctgtttctccgtaatggctgcccggaacataaccgtgtgtcacttacggccaatcaactgctgcttcaaagctatgggcgtaacaccagcaaggactaccagaatttgcgcgcctcactcatgcgtctggctggaaccaactggacgctgtatcagaacgccacagaccccaagactcggcgcaccaaaggcattaccacaacgaatttcatgttcacactggaaatggaggaccacagcgccagtgatcatgacttcagccaccgtgaccttgacgacagcagtcacatcatcgtgaagttcgccgatacgttcgcgcagtccatccggctaggcttcttccagatgctggatgttcacctgatgcagcggcttgggcacaccaacgcccgaagcctttaccgcgtcatccaggggcaccgcatccagcctgacggttcccttgcgccgagtctggacctgcgactcgccgactggatgagcgcatgtggtcttgaaacagaccgcctcgataatgcccgccgcatcctggacgccgcgcacagacgtctcctggacgaggatttcctacaggatgtggagcttaccggccggggacggaatgccacgctgcactacgcttttcagggtgtaccagagccttcccaggtagagcagctgatggcccaccgcgtcacacgaccggtcgcggaaactcttgccgcagattatcccgagcgcgttacgccggcgattagcgtgatcgaagaacgccttaaaggtgggtggcggccacgatcggtcagtgctgccctggtggacgcgattcgaaacccggaaaagtgggggtatacgcctccgccttcaaggcacgggccgaaagccgcttcagtgccacaacctgcgctgcacagtccacaggaggcagaaccgctgacgaccccacgggagacagcacgaacccttctgcgcctgcgcctgggccgcgattgctccctctttgcccagcatgagatcgaccagctgtccgacgctggcatgcaggcgttgattgaagcactccacagacccaaggaagagggccttccgctcgtcagcagcatccttaaccacgtcacgctgtaagcaccacctatgctgcccgcttttaacttcttggcagccccgttattttttttgaggccggttggttgtagtcactgcatggtcagcaggtaaaagcgtgagtttgatctttggacgagttctgcagcagaatgcaacttaacggatcaccgcctgcagccagctgggaggagaaaagccatacgcaggggctcgttccattcctgacctcaggacctgtcaaaactctggaccgcttcaaataagtttccggataacccatcaccattcttccaaatccacccactggttaagctttttcgcaggatcgacgcagaacgcgatcggtatcctcagggtatgaacacacgctgggtgatcgtagggttgagtctgatgatcgccggtggcatgagaacagtggcgatccagattccgggaaccaaagtcgactactttgctgcccaggattcggtcaccaccgacaaccgtgggatggtccggatttttgaggtcaacgacaccactggcgaaacattcgtgcgatttgcctgcgagggacgggtaatgcaggcatatttccatgggaagaatccgctcctgactcccagggcccgggaa
>9	N operona: 7	first-last	DEIDE_RS13480	gene_poz=(601-1086)	-	hypothetical protein	Derived by automated computational analysis using	/position=8601 - 10286 (9201 - 9686)	/lenght=1686 (486)	/codons=562 (162)	/complement=false	GC-compoz=56.5843621399177%	/LCI1=1.0869565217391304	/LCI2=0.4111801242236025	p_i1=0.10989447201976096	p_i2=0.10591298305353868	/Tai=0.4480780751632514	/Tei=0.19532168474818482	/EEI=2.2353500325951066
cctgcgctgcacagtccacaggaggcagaaccgctgacgaccccacgggagacagcacgaacccttctgcgcctgcgcctgggccgcgattgctccctctttgcccagcatgagatcgaccagctgtccgacgctggcatgcaggcgttgattgaagcactccacagacccaaggaagagggccttccgctcgtcagcagcatccttaaccacgtcacgctgtaagcaccacctatgctgcccgcttttaacttcttggcagccccgttattttttttgaggccggttggttgtagtcactgcatggtcagcaggtaaaagcgtgagtttgatctttggacgagttctgcagcagaatgcaacttaacggatcaccgcctgcagccagctgggaggagaaaagccatacgcaggggctcgttccattcctgacctcaggacctgtcaaaactctggaccgcttcaaataagtttccggataacccatcaccattcttccaaatccacccactggttaagctttttcgcaggatcgacgcagaacgcgatcggtatcctcagggtatgaacacacgctgggtgatcgtagggttgagtctgatgatcgccggtggcatgagaacagtggcgatccagattccgggaaccaaagtcgactactttgctgcccaggattcggtcaccaccgacaaccgtgggatggtccggatttttgaggtcaacgacaccactggcgaaacattcgtgcgatttgcctgcgagggacgggtaatgcaggcatatttccatgggaagaatccgctcctgactcccagggcccgggaaatagagctgtatcccctggtggtgtaccaggtggatagccagcagctcaaaaccttaaaggcatcggggacgctggatgaaggtgggaccccggcgcttgattcactggcattcgaaaacgacgagttggtggtggaggcgttccgtaacgcgggcgaacgggtcatcctgcgcattccgcgtctggggatgtcagaactcacttttacgtttgctgtgaaaggttttcgtgaggggctcagccggatcaagccctgctgaaggtgccaggggcagacctgcaaggtgtccatgaatctgaaggatcagctgggggaatgcacgaccggcacgttaaacacattgccttgggcatcccagttcttctggtggtgcagtcttcagccagtcaccttgtcatgctggtcagcaaagctcggttatacgaaaacgaaagtgggcagggcagcttcgccctccccactcttctgcagtttcttcagaagtcttgggctgtaccgggcattttctttgatgtcaccacgagccagcctgctcctaatgctgcggcaagcacggaagccataaggacgccgagtttcgcctgggtcaggagggctacatcttcgaatgccaggttcgacacgaacaggctcatggtaaaaccaatccccgccagaatgccggcccccaccatgtgaaaccacgtgacgcgtcgggggagagaggccacgccactccggactgccagccaggcacctccgaccacaccaaggggcttgccaagcaacaggcccaacatcactccgtacgagatggcaccgaagccggcgccgcttacagagacgccggcattgacgagtgcaaagatcggcaggaccg
>10	N operona: 8	first-last	DEIDE_RS13485	gene_poz=(601-1881)	nhaA	Na+/H+ antiporter NhaA	Derived by automated computational analysis using	/position=9304 - 11784 (9904 - 11184)	/lenght=2481 (1281)	/codons=827 (427)	/complement=true	GC-compoz=59.79703356752537%	/LCI1=0.9898278560250391	/LCI2=0.2991392801251957	p_i1=0.07632039818840201	p_i2=0.03666507001911502	/Tai=0.4310510966553025	/Tei=0.13299856301720353	/EEI=2.304058522599273
cttttatcaagcacccgcgaacagcacaaatcgatattcattgggcttacgccaacgactggtcctgtggcatgaattactgatcgcctgagaacaacaagcctgcagaattccgaatcgccattctccgacggctgtcctcacgcctgccggacgttccgacgatccgactgcgccagaggatggaaaagctttcctttaaggccgcgcgaccagcaaaagcacgacagacattcgatatagaattcctttgaacgagccttctggacacgcctgatcacatcccggctcaaccagatgcacagcgcagcttggtagccgttcgcctgaatgcctttgttgagtctgatctacaggccggaatctacgcgcacgggagcagcgcattccacttctcgttgtggggcttcggaaaggatcatggctgccaggccactggaccaacttgccgttcttgactggcagacctttcggcggaaaacgctggcatgttactgttgatggaaagtatgccgtgaacgcggcaggtgacagcggccacacgctgacctggtggagtccgcacaatggacttcaccttttctattttctggaggctgtatggcgtttccccctctcccccaatctcctttcgtacgttttgtccgcagtgagtccttcgcgggcctgctcctggtcctgaccgcgatcatggcctttatctgggccaactcgccgtggcgcgacgtgtacttcacgctgcagcatacgcaccttgcactgtccgccgggaccgcagcgctggatttgtcattggaacactgggtcaacgacggtctgatggcggtgttctttctgcttgtcggactggaaattaaacgagaactcctgattggtgaactggcgtcgcggcgccgggccacgcttgcagttgctgctgctgcaggaggcatgctgctgcctggggcgctgtattaccttctcaatgccggtggtctcggtgcctccggctggggtgtgccgatggcaacagatattgcctttgcacttggtgtccttgccttgcttggctccagggttccactcggtcttaaagtctttctgacggccctggccatcgtagacgatctgggcgcagtccttgtcatagccctcttctataccgaaagcgtgaatctcaccttcctggcgcttgcagcactgacctggggtgtggctctcctggccggtctaaagggcgcgccaagcatgaaagtctacgctgtgctgggcattctgctctggtttttcgttctgaagtcgggcctgcacgccaccatcgcgggggtcatgctggcctttacggtgccgattcgcaagccggatccaagccagtacctggcttccctgactgacgccgcacggcctggacgaagtgaagtcgtgggtgcacgcctcagggatctggaggacctgcttgagcgatcacagagtccactgcacagaatggaacatgctctgcatccgttcgtgacgttcgcggtcctgccgatctttgcactcgtcaatgccggcgtctctgtaagcggcgccggcttcggtgccatctcgtacggagtgatgttgggcctgttgcttggcaagccccttggtgtggtcggaggtgcctggctggcagtccggagtggcgtggcctctctcccccgacgcgtcacgtggtttcacatggtgggggccggcattctggcggggattggttttaccatgagcctgttcgtgtcgaacctggcattcgaagatgtagccctcctgacccaggcgaaactcggcgtccttatggcttccgtgcttgccgcagcattaggagcaggctggctcgtggtgacatcaaagaaaatgcccggtacagcccaagacttctgaagaaactgcagaagagtggggagggcgaagctgccctgcccactttcgttttcgtataaccgagctttgctgaccagcatgacaaggtgactggctgaagactgcaccaccagaagaactgggatgcccaaggcaatgtgtttaacgtgccggtcgtgcattcccccagctgatccttcagattcatggacaccttgcaggtctgcccctggcaccttcagcagggcttgatccggctgagcccctcacgaaaacctttcacagcaaacgtaaaagtgagttctgacatccccagacgcggaatgcgcaggatgacccgttcgcccgcgttacggaacgcctccaccaccaactcgtcgttttcgaatgccagtgaatcaagcgccggggtcccaccttcatccagcgtccccgatgcctttaaggttttgagctgctggctatccacctggtacaccaccaggggatacagctctatttcccgggccctgggagtcaggagcggattcttcccatggaaatatgcctgcattacccgtccctcgcaggcaaatcgcacgaatgtttcgccagtggtgtcgttgacctcaaaaatccgga
>11	N operona: 9	first-last	DEIDE_RS13490	gene_poz=(601-1794)	-	hypothetical protein	Derived by automated computational analysis using	/position=11102 - 13495 (11702 - 12895)	/lenght=2394 (1194)	/codons=798 (398)	/complement=true	GC-compoz=58.87772194304858%	/LCI1=1.1519731318219983	/LCI2=0.3486146095717885	p_i1=0.1360827047711407	p_i2=0.062269751994375455	/Tai=0.49227317863516795	/Tei=0.15604277679493792	/EEI=1.9742406064816482
gacccgcaggccgccttgagcaccgaactataatggcgcaacgaacaaaaatcaagccaacatgatggacaatcagaggtgtaagcacaggaaccgtcgcatgttcgatcggctgaagcactgctccgccctattcacgtcatgaggagaatagccggagttcgacccacgcggcgcattgacgaatgctacttgtgtcaggggacggggaaatgcccattgttaacccatcagaggttcgcaaatacccaggactcaagcaaggcactgtcacgaccacctcacctggtccggcacctaccaggttttggttcaacagcctcgcttatacatacgtaccgcgctcaggcaatgacctctgctcgtcccaaagctttaaccacggaaaacctggctctacgccggagcgcacctccaggattgtcgtttcactggtgcagagtgttgtagatcagtggaggtgctgtgccctgctgcaatggcccatgatccaaacaatcagctcccaggaccacctgttggaaatgcattcaagcgtgagtgaagcgtaaggcgggtccggctaaggtaaatcaactctttcctgccctggaggtcgctatgaaacgcctgttgttccttctgtgcctgactcttcccctcagctctgctcccctggcggctgcccaagccagtgccgtaaatgatccgaagctcacgcatgctttccgcactgcactgctggacgccgaacgggtctggctgtctaccaaccccgaccggtccttcctgagcgtagggaacgaccttgagtatgctctcgggtggctcaagagcggcaaatacgtggaggccatgaccccgctgggcctgattggcgcaaagggcgccgacgatccgttcgtgcacctgtttactgcctttgcactcgcagggcagggcaaggcccacgaagctcagggagcgctcgccaacgctgtccggcgcctgcctgcccttcaggcctacaccccgacgattacggcttacgtccgtgctgccgcctcacctgcgccctcgcaagatgcgccaaagccggcgactcaacccgttgggccacaacccagcagcccgctgaatgccagcacagtcaagagtatgggcgcagccctgaacgaagctgagcgcctctggaaagctacacgtccatcgactggcatgttcagtaccaactggcatgtcgaacagattctgtataacctgcgcaaccagaatccagagggagcaaagatacagattgacgctgcacgatcagctttgaagcagactgcccagagcgaaactgacagggcctttctcgaccttctggatgcctttgctgccgcacaacgggggcagcggaccctcgttggtcaagccctgtctgctctcgccacaagtccccacagcactggccttaaaccgctgaccgaatttcttcgcacctatcagccaccgaaagcagcgccggcgccggtgaagaccccggatgccaagcccggaggaccattgatgggcgggagctattcctgctggttagaacgccctggaataaacggaacccgaaacgacgtgcccaggggaaccttgaccctgaagaccaacggtacatatacctatatgggcaaaggcggaacctatcgctacaacgcgcagacagggcttctggtctttacgagcggcttttttactaacccggttccagagcgcaccacttttatcaagcacccgcgaacagcacaaatcgatattcattgggcttacgccaacgactggtcctgtggcatgaattactgatcgcctgagaacaacaagcctgcagaattccgaatcgccattctccgacggctgtcctcacgcctgccggacgttccgacgatccgactgcgccagaggatggaaaagctttcctttaaggccgcgcgaccagcaaaagcacgacagacattcgatatagaattcctttgaacgagccttctggacacgcctgatcacatcccggctcaaccagatgcacagcgcagcttggtagccgttcgcctgaatgcctttgttgagtctgatctacaggccggaatctacgcgcacgggagcagcgcattccacttctcgttgtggggcttcggaaaggatcatggctgccaggccactggaccaacttgccgttcttgactggcagacctttcggcggaaaacgctggcatgttactgttgatggaaagtatgccgtgaacgcggcaggtgacagcggccacacgctgacctggtggagtccgcacaatggacttcaccttttctattttctggaggctgtatggcgtttccccctctcccccaatctcctttcgtacgttttgtccgcagtgagtccttcgcgggcctgctcctggtcctgac
>12	N operona: 10	first-last	DEIDE_RS13510	gene_poz=(601-3171)	-	EAL domain-containing protein	Derived by automated computational analysis using	/position=19271 - 23041 (19871 - 22441)	/lenght=3771 (2571)	/codons=1257 (857)	/complement=true	GC-compoz=59.15985997666277%	/LCI1=1.1491433021806854	/LCI2=0.3778816199376949	p_i1=0.13488397409949615	p_i2=0.08115808118931903	/Tai=0.48965539209190045	/Tei=0.17304227307038714	/EEI=2.0144070762264468
atttccacaatcaattcccgcatccgcacgcccaagacggcgcggataaacagcaggctgaccagggcggtcggcagccagaccgcgaggttccaggcaagctcggtcagcagggtggtgaaaaattcaggcagggtcataggctcctttgttgccggggtgcggatccacagggcaaccagaccatattacctgcgccggccgcactgactggccaaaaccttcagggagaccagtcagcgttctcgtagcccccgcgagtcagcctcaagctgagacggaccaggtaaacaggcacagcaggcagatcagacaaggggcgctctaagagggctgatgcggacgcggcagtactcacccggccaggaccatgggctcgactttgatgccctgctgcctggccggacccggcttcctgtttgagcaggtgctgcggtacccgcataaattttcgttgcttgtacttgggtaactcccccgtccaccagagcggtctgatctggcacacagcctgcatctgtcagtttcatgtgacggaagcgccggtactgtaaatgctaaggatatggtcacgtacacacgcttaggagcgcaggcttcatgaccaccgggacacctccggctgttctgccggcaccgcctgtgccatcaggtgagcttatataccgcctgctgattgagcacagcactgaccttatcgctctgttgggagccgaggggcaggttcagtaccttagcccatccgtacacgcgcatctgggctataacgattcgtgtgactcggtggcaaacaaatttgcctaccagctggtgcatcgggaagactggccaactttaataaagcgaatccacgacacacggccgggtggccgcgcggctcttgagcccttccgcgtcaggcatgcgtacggtcactggtgctggatggaaggtacagtggtcaacctcctggagcatcccgatatccgcgcaaacctcctggctgtgcgcgacgtcacagaaacagttcgcgttaaggcagagttgttggctcgcacccaggagtacaccgacctgcttgaaagcatcaccgacgcgttttatgttctggatcgcgactggcgttttgtctacgtcaacacctacgcgcagcgtctgctgggcaaatccgctgaagagctgctgggacaggtgaaatgggaggtgtttccggaatccgtggactcgctggtcggtattcattaccgcgaagccatgcgttccggcgtgcctcagaaatttgaggtccactatgagcccctggagttatgggcagaagcacacctgtacccttctgcgcggggcctgtctgtgtcgttccaggacatcagtgcgcgcaaagcgacagagcgcgccgaacggcaacgcagcagaattctcgagctgaccgtgcagggcaccccccttgaacaggtacttcatgaggtggcgctgttggtcgaacagcagtgcccaggtgtgctgtgctctgtgctgttgcgtcaggaagaccggttatttacagcagccgcgccgtccttgccagatacgtacagccgcgctattgatggactgctgatcggcccagaccagggctcttgtggcacgtcggcattttctcgtgagcctgttgtgacccacgacatcgccgcgagccctgcgtgggcacagttcagagaactggctgggattcatgggctctgctcctgtatgtcactgccggttttggatgagcacggggaagttctgggcaccttcgccctgtacgaacgctcaggagcaatgagtggcgcagcccatatggatcagttggtgcgcgcacgcgacctggcagccctggcaatgcgacatcatcaactcacggcgcaattgcggcatcaggcacagcacgacgctctcacaggcctgcccaaccggtcactgttcaccgaacgtctcgccgagatactggagcaatcagagcgcagccgcgcgtccacggcgctgctctttgtggatctcgacgaattcaaaggcgtaaatgacacggtcgggcatcatgttggcgattatgtgcttcaggccgtagcagaccgtctgctgggatgtgcccgacgcggtgatgtggtggctcgggtaggcggagatgagtttacgctggtgttacccttcgcagaagaaccccatgcgatcacggttgccaggcgtgtcctgaatgaactgacgcgtccatttgtagtgcaggggcgtgcatttcatctgggggcgtccattggaatcagtgtgtctccacaggcaggccgcgacgggcagacactcctccggcatgctgatctggccatgtatagggccaaacgcgaaaaatctggtttcgccgtatttgaagcgcagttaaatcaacaggcgcagttgcgcttgcagcttgcctcggatcttcgtgaggcactgcgtgaaccgggcgctaacctggaacttcactaccagccgcaggttcgcctgcacgacgggcaggtagtgggtgccgaggccctcgttcgctggcggcatccgcatctggggatggtctctcccgcccagtttattccagtcgctgaagacaccggaatgatcgtgccgctgggtacctgggtgatggaagaagcgtgccgtcaggccgttgcgtgggccgctgctggacatggcgccatgcgggtggccgtgaatgtctccgcgttacagtttgcccgcccagattttgtggacacagtgtctgcgacgctccgtgcgaccggacttgaagccggccgcctggaggtcgaattgaccgaaagtgcagtcatggaagacgtgaaagaatccgtcgagcgcatggaacgcctgcgtgcgctaggcgtctctgtcgctgtggatgattttgggacaggatattcaagcctgagttacctgcaacggttgccactcaacgtccttaagattgaccggacattcatccagaatctcggcgtgaacgctacctcccgctccgtggtgcaggccattgtaggactcgcgcagcacctgaatttggagtgcgtggctgaaggagtggaaacgcccgacgaacgtgaggcgttaatcgaggtcgggtgccgctatgctcagggcttctttttcgcgaaaccgctgcctgcccccgcgctcctcgaatggttgagtcaggctgacggcgcgcgttgaggggcagtggcaatgtggcacagcgagtattagaaagccttaaggtgacagaaacctaaccatccttctaaacgctcaaaacgccgcataaatgtcgttcagctgtgccaggacgaggccgaggcacacagcaagaagacttggcgcgatccgactcaagacgaaacatgacaccctacgatgtccgtgttccttccgtctgacgctgacctgagcagcgcatccccttgtgttggactggacacccccagatggacacaataccgactaaggttaataatttgatcctgacgctttatacggcagcttcatatcttccaagttgaatcccgtgtattgagagctacgggcaggttctcagctttcagcttgccaccgcttggtgcagtcgaggaaaggactccgagatcctcatgcttcacagacagcgccaagcagatgaacatgatggctagaccagtaaagaccatgaagcgcagcagtcatcaagaccggaaagccagcttaccctcaagcacgacatggctcttcaatatataaagcgcggtggatcgagcctgaatgcccgccaggatgaacgcagcaaacaccgtcaccggg
>13	N operona: 11	first-last	DEIDE_RS13515	gene_poz=(601-1083)	-	hypothetical protein	Derived by automated computational analysis using	/position=22302 - 23984 (22902 - 23384)	/lenght=1683 (483)	/codons=561 (161)	/complement=false	GC-compoz=59.21325051759835%	/LCI1=1.0333333333333334	/LCI2=0.39499999999999985	p_i1=0.0905125221484076	p_i2=0.09346199506404045	/Tai=0.32210328376914255	/Tei=0.1841157955576364	/EEI=2.9775745611877276
gggctaaggtactgaacctgcccctcggctcccaacagagcgataaggtcagtgctgtgctcaatcagcaggcggtatataagctcacctgatggcacaggcggtgccggcagaacagccggaggtgtcccggtggtcatgaagcctgcgctcctaagcgtgtgtacgtgaccatatccttagcatttacagtaccggcgcttccgtcacatgaaactgacagatgcaggctgtgtgccagatcagaccgctctggtggacgggggagttacccaagtacaagcaacgaaaatttatgcgggtaccgcagcacctgctcaaacaggaagccgggtccggccaggcagcagggcatcaaagtcgagcccatggtcctggccgggtgagtactgccgcgtccgcatcagccctcttagagcgccccttgtctgatctgcctgctgtgcctgtttacctggtccgtctcagcttgaggctgactcgcgggggctacgagaacgctgactggtctccctgaaggttttggccagtcagtgcggccggcgcaggtaatatggtctggttgccctgtggatccgcaccccggcaacaaaggagcctatgaccctgcctgaatttttcaccaccctgctgaccgagcttgcctggaacctcgcggtctggctgccgaccgccctggtcagcctgctgtttatccgcgccgtcttgggcgtgcggatgcgggaattgattgtggaaatcgaggaacaccagacggccgccatcggtgccgtgttcttctgggtatctcttggcttcagcctgcttctgagccgtaccattgccgatcccgtggctgctggaggaggaacctgggcagaagctttcgcatggcttgccttggccgtcctggtgacgatgctgctgtttgcactgggcgtgttcctggtgttcggtacgctggcccgccgtagaaaagaaagcctgctgggctatatccggcgcgaaatgcgccacgagcataacctggccttgtcgttcatcatgggagcactctttctggtgcctgtcgtggtgacctaccaccttacgttgtcttcctgatagttcccaggcccgcccctcctcaaccgttgaggaggggcgggcctggttcttaccagcccataagcacgccggacagcccagacgctaaaacacacctgctcatagtcaggtagcgaaccctactgaagcttcggcagggccatccggatttattgagcagccatattcttcttgggaagttggcatcaggaagtcgatatctccgtctctggaaggtaggtacaaccgccggtcaaaacagaccgctttagaaccctgatacagccaagagtaccgccttgggccccgcccgcaccaaggtgagaaggccctggccatcagaaaacagccatcccgataagaactgaaagaaatctcctgaggatccggccattctctcgcaggcaaccacctgctgttttgttgtcacaactgagccagttgcactgaaaattatcttgtcaaagagcaggtcgattccttgactttcgtaaggtgtggtcatggtgattcctgacgacgtgtcattttggcccgttatgatctgggcacgctcatctcaggaggccatgtgaaacacctctgcttcaccgccgtgctgttcactgtcctgctctc
>14	N operona: 12	first-last	DEIDE_RS13520	gene_poz=(601-837)	-	hypothetical protein	Derived by automated computational analysis using	/position=23035 - 24471 (23635 - 23871)	/lenght=1437 (237)	/codons=479 (79)	/complement=true	GC-compoz=51.0548523206751%	/LCI1=1.0683760683760684	/LCI2=0.24401709401709398	p_i1=0.10294605175036889	p_i2=0.017271906222440108	/Tai=0.6976667371316247	/Tei=0.11554471560019611	/EEI=1.381243892777733
gttgagggcgcactggcgtgtggcactttccagcccagcccaggcattgcggttgaactgtgcctgctgaggcgcaatgttgctcagcagaaaggaggcggccatggcttcctcggaatgcttgaaatcggcggcgggggcaaggtgcccgcggtcatagccgctgcgccggtagtcctgaacctgggcctgggctgcttctggcaggcggtcatcctcgcggaactgatcgtcttcccgggtcgcctctccagttaacttctgagcgctcaggacttcaaggaccgctctaggaattcgcgccttggggtcgtacagaatactgatctcgtcacagagtgcgatatatcgctggtcagctggaaggaccatgcggttgtcacacgcggcctgcgacgatccctgattttccggtgtctgagaaggtggagcagtctgggtggtggaggactgtgggtcggactgctcctggggcaggtcgcagcccgagagcaggacagtgaacagcacggcggtgaagcagaggtgtttcacatggcctcctgagatgagcgtgcccagatcataacgggccaaaatgacacgtcgtcaggaatcaccatgaccacaccttacgaaagtcaaggaatcgacctgctctttgacaagataattttcagtgcaactggctcagttgtgacaacaaaacagcaggtggttgcctgcgagagaatggccggatcctcaggagatttctttcagttcttatcgggatggctgttttctgatggccagggccttctcaccttggtgcgggcggggcccaaggcggtactcttggctgtatcagggttctaaagcggtctgttttgaccggcggttgtacctaccttccagagacggagatatcgacttcctgatgccaacttcccaagaagaatatggctgctcaataaatccggatggccctgccgaagcttcagtagggttcgctacctgactatgagcaggtgtgttttagcgtctgggctgtccggcgtgcttatgggctggtaagaaccaggcccgcccctcctcaacggttgaggaggggcgggcctgggaactatcaggaagacaacgtaaggtggtaggtcaccacgacaggcaccagaaagagtgctcccatgatgaacgacaaggccaggttatgctcgtggcgcatttcgcgccggatatagcccagcaggctttcttttctacggcgggccagcgtaccgaacaccaggaacacgcccagtgcaaacagcagcatcgtcaccaggacggccaaggcaagccatgcgaaagcttctgcccaggttcctcctccagcagccacgggatcggcaatggtacggctcagaagcaggctgaagccaagagatacccagaagaacacggcaccgatggcggccgtctggtgttcctcgatttcca
>15	N operona: 13	first-last	DEIDE_RS18115	gene_poz=(601-1437)	-	DNA/RNA non-specific endonuclease	Derived by automated computational analysis using	/position=23338 - 25374 (23938 - 24774)	/lenght=2037 (837)	/codons=679 (279)	/complement=false	GC-compoz=60.69295101553166%	/LCI1=1.225419664268585	/LCI2=0.3603117505995203	p_i1=0.16895119697380215	p_i2=0.06948868101876264	/Tai=0.4427309020636525	/Tei=0.1625398129168864	/EEI=2.2775459783667222
ttctggtgcctgtcgtggtgacctaccaccttacgttgtcttcctgatagttcccaggcccgcccctcctcaaccgttgaggaggggcgggcctggttcttaccagcccataagcacgccggacagcccagacgctaaaacacacctgctcatagtcaggtagcgaaccctactgaagcttcggcagggccatccggatttattgagcagccatattcttcttgggaagttggcatcaggaagtcgatatctccgtctctggaaggtaggtacaaccgccggtcaaaacagaccgctttagaaccctgatacagccaagagtaccgccttgggccccgcccgcaccaaggtgagaaggccctggccatcagaaaacagccatcccgataagaactgaaagaaatctcctgaggatccggccattctctcgcaggcaaccacctgctgttttgttgtcacaactgagccagttgcactgaaaattatcttgtcaaagagcaggtcgattccttgactttcgtaaggtgtggtcatggtgattcctgacgacgtgtcattttggcccgttatgatctgggcacgctcatctcaggaggccatgtgaaacacctctgcttcaccgccgtgctgttcactgtcctgctctcgggctgcgacctgccccaggagcagtccgacccacagtcctccaccacccagactgctccaccttctcagacaccggaaaatcagggatcgtcgcaggccgcgtgtgacaaccgcatggtccttccagctgaccagcgatatatcgcactctgtgacgagatcagtattctgtacgaccccaaggcgcgaattcctagagcggtccttgaagtcctgagcgctcagaagttaactggagaggcgacccgggaagacgatcagttccgcgaggatgaccgcctgccagaagcagcccaggcccaggttcaggactaccggcgcagcggctatgaccgcgggcaccttgcccccgccgccgatttcaagcattccgaggaagccatggccgcctcctttctgctgagcaacattgcgcctcagcaggcacagttcaaccgcaatgcctgggctgggctggaaagtgccacacgccagtgcgccctcaaccagcggcagctcagcgtggtgaccggaaccattggagaaggcggcacactcaaagaggagggccgggtggccattccaaggcagttttacaaggtgtggcttacatcccgtggctaccgggcgtgggtgatgcccaatgtgggtgcgggcgttccacagaaggagcttaccggcagcgcatatgcccgttttgaggtgactcttgatcagctaaggcaggcaaccgggttgaacctcgcccctggtgttcctggagagaaaaagggtcgcctgtgcccagggagcattcctctttcccagtaaacgctgcccaaggagccaagatatgcacgccgtatccggcggcttcgtaaaagcctggacattctcgtagggagaagaaaccggaggttgcgttgtggctcctttgatacggcagctctcgctgatcgactcaccggtgcgtctgtctgacggtcagatatggccacagcccgcctaaccacttttccaggtcacgactatggccgatttactgatctgagcgtaagtgatagcgcccctgattctccagtcgaaacccttgaggcaaagaaaataggagtccgtaggaggacgagccaggtcaagagggagactttccgctgctgcctgccgtatcaagttgtagcgtacctgctatccgctacctcacctcttcaggaatttgcatgcccacctggattcgcaaccaccgccgcaagattaccgttcttagtgcggtactgctcattgtcctgctcggcctgaccggtgtgctcaccaagggagtggccttagtcttaagcctgatggttctgacgttcctgtacaaactccgtcagcatgggacgtataccgtgaatcagtgaatcagttcaccgctcctgctgaggtggcggtgca
>16	N operona: 14	first-last	DEIDE_RS19125	gene_poz=(601-780)	-	hypothetical protein	Derived by automated computational analysis using	/position=24561 - 25940 (25161 - 25340)	/lenght=1380 (180)	/codons=460 (60)	/complement=false	GC-compoz=54.44444444444444%	/LCI1=0.9887005649717514	/LCI2=0.2514124293785311	p_i1=0.07597117432299627	p_i2=0.019347050387150996	/Tai=0.3800801041439339	/Tei=0.1174123453484359	/EEI=2.6931342228077533
caaggtgtggcttacatcccgtggctaccgggcgtgggtgatgcccaatgtgggtgcgggcgttccacagaaggagcttaccggcagcgcatatgcccgttttgaggtgactcttgatcagctaaggcaggcaaccgggttgaacctcgcccctggtgttcctggagagaaaaagggtcgcctgtgcccagggagcattcctctttcccagtaaacgctgcccaaggagccaagatatgcacgccgtatccggcggcttcgtaaaagcctggacattctcgtagggagaagaaaccggaggttgcgttgtggctcctttgatacggcagctctcgctgatcgactcaccggtgcgtctgtctgacggtcagatatggccacagcccgcctaaccacttttccaggtcacgactatggccgatttactgatctgagcgtaagtgatagcgcccctgattctccagtcgaaacccttgaggcaaagaaaataggagtccgtaggaggacgagccaggtcaagagggagactttccgctgctgcctgccgtatcaagttgtagcgtacctgctatccgctacctcacctcttcaggaatttgcatgcccacctggattcgcaaccaccgccgcaagattaccgttcttagtgcggtactgctcattgtcctgctcggcctgaccggtgtgctcaccaagggagtggccttagtcttaagcctgatggttctgacgttcctgtacaaactccgtcagcatgggacgtataccgtgaatcagtgaatcagttcaccgctcctgctgaggtggcggtgcagaccggcgcggccgcggggggcgcatcacacgcgaaccacgttggctcttgcggtgatggaaactgttgaagacctgccctcatccaggagggcaggtctacgcccatttttgactggtcgtcaggcccgaggtatttctatgaggagcgtttctaggctgtcatcgctgtaaatcatcgtataggtcagtaaaagcgctgctgcatagcagatgccgtccgttcacctccacgaccaagtcgagaggggattattttctgctgttgaagtctggagtcaaaacggggccatgccccattcacctgatttatcccacacgcgttcaacggctgtcgctccaggaagtcagccggcggtctacttgtggctgttttttgcccgtaccatctgcaggctgatcacagtcgtgcgctacacttctcaatccgctgactgcttcttcctgtctttctgcgtcatgggtcggcagcaagctcagccttagggcccgatttgagccgctggtgtcaggcgcttagtggcttggggtgaagctgacgtaatcgacgagcatgtactgggtgcc
>17	N operona: 15	first-last	DEIDE_RS13535	gene_poz=(601-1275)	-	family 16 glycosylhydrolase	Derived by automated computational analysis using	/position=25290 - 27164 (25890 - 26564)	/lenght=1875 (675)	/codons=625 (225)	/complement=true	GC-compoz=61.62962962962963%	/LCI1=1.087797619047619	/LCI2=0.3154761904761904	p_i1=0.1102147656829323	p_i2=0.04423851098700642	/Tai=0.2596408466186435	/Tei=0.1398146598883058	/EEI=3.7082272997475068
ccaagcagggcggtggcagtcaacagcactttcatgtctccagcttacccgtcgcgcacaacaaagcgcacctgtttgattttcatttggtggggggcttgtagacaaatggggacttcatgaaggcagagcgaagctctgagaggcgccatcaaacgagctgacgactaaatggcgtctacaacatcattgagcagactgatcataaaggatcgattatgtttatgaattctttaagcccttaaatgtgggaattctgaggcaagtcgtagtgtaaggactttgttatttgtttgggcttaatctgcaggcggtgatgaacccaggtgtgggttcctccctgaaaccgaaaaaggcaaatccgccgcgagacggagacgcaaagctaccgggacccacgaggtcggccgagttaccgaagacaagggagttctcatgcgcaatgcatttcgtaatctgaccgctgtaaccgttctgggcctgctgctcgcttcgtgctcgagcgccccagaggcccccgtggttgaaagtcctgttcagacccctgtggctcgcatcccgagcgttccggtagctcaagctccaaccccagctgactctgtgcagattgctggcagctggcgagacgacttcaacactctcgacaccacccgctgggccctgtcgaacagcggctggaaacccttctgggccaaagacggcctgaacggcacctggaaccccgcgaacgtcaccgtcagcggcggctaccttgtcatgaagctcgatgtcacccctggtctggtcgccagcgctgccgaactcgccacccacgccaaatacggctatggacggtatgaagcccgactgcgtgccgccagcagcagcgccaaccctgccgtgcgtggccatggtgtgagcggcaacatcaccgcctttttcaacttcgtcaatgattcgcagaccgaaatcgaccacgaaatcgaagggcaaaaccgcaccaccgactggatcggcacctggcagaccaccaaccgtcatgactacggcaccggcggtaccggcaccgacctgtcgcaggacttccacacgtaccgctgggactgggcgcccaccaaggtggacttctatatcgacggcgtgctcaaacgcacgatcaccagcgtggtgccggcgaccgaagcgcacctgatgttcaacctgtggccgacaaactccacactgtgggggggcaaaagcacagcaggcacccagtacatgctcgtcgattacgtcagcttcaccccaagccactaagcgcctgacaccagcggctcaaatcgggccctaaggctgagcttgctgccgacccatgacgcagaaagacaggaagaagcagtcagcggattgagaagtgtagcgcacgactgtgatcagcctgcagatggtacgggcaaaaaacagccacaagtagaccgccggctgacttcctggagcgacagccgttgaacgcgtgtgggataaatcaggtgaatggggcatggccccgttttgactccagacttcaacagcagaaaataatcccctctcgacttggtcgtggaggtgaacggacggcatctgctatgcagcagcgcttttactgacctatacgatgatttacagcgatgacagcctagaaacgctcctcatagaaatacctcgggcctgacgaccagtcaaaaatgggcgtagacctgccctcctggatgagggcaggtcttcaacagtttccatcaccgcaagagccaacgtggttcgcgtgtgatgcgccccccgcggccgcgccggtctgcaccgccacctcagcaggagcggtgaactgattcactgattcacggtatacgtcccatgctgacggagtttgtacaggaacgt
>18	N operona: 16	first-last	DEIDE_RS13540	gene_poz=(601-1041)	-	hypothetical protein	Derived by automated computational analysis using	/position=26530 - 28170 (27130 - 27570)	/lenght=1641 (441)	/codons=547 (147)	/complement=false	GC-compoz=59.410430839002274%	/LCI1=1.3515981735159817	/LCI2=0.32237442922374426	p_i1=0.23234308263502834	p_i2=0.04769644357580528	/Tai=0.4398994325149532	/Tei=0.14292679921822476	/EEI=2.1675406708421483
ttgaagtcgtctcgccagctgccagcaatctgcacagagtcagctggggttggagcttgagctaccggaacgctcgggatgcgagccacaggggtctgaacaggactttcaaccacgggggcctctggggcgctcgagcacgaagcgagcagcaggcccagaacggttacagcggtcagattacgaaatgcattgcgcatgagaactcccttgtcttcggtaactcggccgacctcgtgggtcccggtagctttgcgtctccgtctcgcggcggatttgcctttttcggtttcagggaggaacccacacctgggttcatcaccgcctgcagattaagcccaaacaaataacaaagtccttacactacgacttgcctcagaattcccacatttaagggcttaaagaattcataaacataatcgatcctttatgatcagtctgctcaatgatgttgtagacgccatttagtcgtcagctcgtttgatggcgcctctcagagcttcgctctgccttcatgaagtccccatttgtctacaagccccccaccaaatgaaaatcaaacaggtgcgctttgttgtgcgcgacgggtaagctggagacatgaaagtgctgttgactgccaccgccctgcttggcctgggagtctcggcggcacagcctacaacttccggttggccgcaaggaagctgcctgcacggcaccaccatcaatgaaagtggccggccgctgaacctgcgtgcgctggaaggccatatccggcaactgcttcagcaggccaaagtgagcccagctgctgtctgcagcagttacctgaacattctggtccaagccgagtccctcagtcagcagaacacacgcataacggcacacttgattctggccgaacgcgaggtgtccctgactgatgtcaaacgcaatgacgcagtttccagatgcagcctcaccgtcactgacgtcgtccatcaggatgaagatttcttcgccagcgctcaggccgtactgacacgcgtgtttgcccgcgctccccagtgcacccgctgaccagacagggtaatagggcgttgatcaccccgtgtcttgcggtccagcacgccgaacctgcatgatgacgcggtgatccgccgcatcaaacgtgttgaattcaccctgcgaggcgccgacgtggatggccccacagacaacccgtatacacagagcacagacgcttcaggcgggccggctcatttcatccgggtgatacctgtggccgtgcgaccttcaggcgtttcttgactgccctgttgatcgacagcagcaacgcaatctgccgggcgtattacggcagggcaggaggccaggcgcacgccgtgccgcaggtcctgtgcgaagtggtgtggtcattgcagcaccgctttcaggctgaacatgtcatcgctgcgctcgatgacacccggaatttcagacagagcctgtacgaaagctacaaagggcaccggacacccaagccagcggatctcacgcacctgctgacacaggccgctgaactgatgggcgcagccggagcgattccagcgctggctcctaaccatgaagcggatgatgtgatgggcactcttgccaggcgtgcacccggacgggccgtgattgttaccagtgaccggg
>19	N operona: 17	first-last	DEIDE_RS13545	gene_poz=(601-1335)	-	5-3 exonuclease	Derived by automated computational analysis using	/position=27198 - 29132 (27798 - 28532)	/lenght=1935 (735)	/codons=645 (245)	/complement=false	GC-compoz=61.49659863945578%	/LCI1=1.3101092896174864	/LCI2=0.551366120218579	p_i1=0.21064921607056472	p_i2=0.24139247215146692	/Tai=0.4274113110524742	/Tei=0.31725322493632024	/EEI=2.3078025938258127
cggttggccgcaaggaagctgcctgcacggcaccaccatcaatgaaagtggccggccgctgaacctgcgtgcgctggaaggccatatccggcaactgcttcagcaggccaaagtgagcccagctgctgtctgcagcagttacctgaacattctggtccaagccgagtccctcagtcagcagaacacacgcataacggcacacttgattctggccgaacgcgaggtgtccctgactgatgtcaaacgcaatgacgcagtttccagatgcagcctcaccgtcactgacgtcgtccatcaggatgaagatttcttcgccagcgctcaggccgtactgacacgcgtgtttgcccgcgctccccagtgcacccgctgaccagacagggtaatagggcgttgatcaccccgtgtcttgcggtccagcacgccgaacctgcatgatgacgcggtgatccgccgcatcaaacgtgttgaattcaccctgcgaggcgccgacgtggatggccccacagacaacccgtatacacagagcacagacgcttcaggcgggccggctcatttcatccgggtgatacctgtggccgtgcgaccttcaggcgtttcttgactgccctgttgatcgacagcagcaacgcaatctgccgggcgtattacggcagggcaggaggccaggcgcacgccgtgccgcaggtcctgtgcgaagtggtgtggtcattgcagcaccgctttcaggctgaacatgtcatcgctgcgctcgatgacacccggaatttcagacagagcctgtacgaaagctacaaagggcaccggacacccaagccagcggatctcacgcacctgctgacacaggccgctgaactgatgggcgcagccggagcgattccagcgctggctcctaaccatgaagcggatgatgtgatgggcactcttgccaggcgtgcacccggacgggccgtgattgttaccagtgaccgggacctgttctctgcggtcaccgagaccgtgcaggtctacgagccgcgctctcggacggtcattacggtcgctgacgtacaggcacgctttggggtgtcgccggagcgcatcccgctgtttaaatccctttgtggagacagcagcgacaatatccccggtgtacgcggccttggggaaaaagccgcgagtgtcctggctgcgcagtgcggtacggtcgatgagattttcgaacgcgtgagcacatttgaccggcggtaccagaaggcactcctggcggctgaccctatggaaatccgcctgtttcatcaattggcgaccgttcgcacggacgctccggtcgcccgcgtcccacttcgccgctgaccatgagcaggacacgccgtggaggagctttgcgccgtgttttcggcgggtcggctcactggcttcttgttccattggcgagcgtactacagccagggccaggtcaggcaaccgtgttgtttcgcccaacgccacacgcaggcctgatagcttcctcggggcacttttgtttgctctgggcggagatttctaacgctgagagcggctgagcacccttcccaaggtctgccagccgaccttcaccatgagtttcactctgccgcttcgcgatgaggcggctgcacttgaccacctgccgcgttgtggtcatgatggcgggcatgctcgaacaactccgccgccgcctacgggaactgtgcgatgtagacgccatttctggcgatgaacggcccatgctgcgtgccctgcgcgacattctcgccgggcaggtggatgaattcactgtggacgttgccgggaacgggttcgctatcaggcgtggtgcgcagccagggccgaccgtactgatcgcagcacacaccgacgagattggcctgatggtcaagagcatcgagccgagtggctttgtccgcttcgaaaagatcggaggtgtcatcgaca
>20	N operona: 18	first-last	DEIDE_RS13550	gene_poz=(601-1695)	-	M42 family metallopeptidase	Derived by automated computational analysis using	/position=28241 - 30535 (28841 - 29935)	/lenght=2295 (1095)	/codons=765 (365)	/complement=false	GC-compoz=64.38356164383562%	/LCI1=1.304029304029304	/LCI2=0.549542124542125	p_i1=0.2075349626361493	p_i2=0.23938512801950398	/Tai=0.3289432426839033	/Tei=0.31544661521755357	/EEI=3.062102239364287
tgacgtacaggcacgctttggggtgtcgccggagcgcatcccgctgtttaaatccctttgtggagacagcagcgacaatatccccggtgtacgcggccttggggaaaaagccgcgagtgtcctggctgcgcagtgcggtacggtcgatgagattttcgaacgcgtgagcacatttgaccggcggtaccagaaggcactcctggcggctgaccctatggaaatccgcctgtttcatcaattggcgaccgttcgcacggacgctccggtcgcccgcgtcccacttcgccgctgaccatgagcaggacacgccgtggaggagctttgcgccgtgttttcggcgggtcggctcactggcttcttgttccattggcgagcgtactacagccagggccaggtcaggcaaccgtgttgtttcgcccaacgccacacgcaggcctgatagcttcctcggggcacttttgtttgctctgggcggagatttctaacgctgagagcggctgagcacccttcccaaggtctgccagccgaccttcaccatgagtttcactctgccgcttcgcgatgaggcggctgcacttgaccacctgccgcgttgtggtcatgatggcgggcatgctcgaacaactccgccgccgcctacgggaactgtgcgatgtagacgccatttctggcgatgaacggcccatgctgcgtgccctgcgcgacattctcgccgggcaggtggatgaattcactgtggacgttgccgggaacgggttcgctatcaggcgtggtgcgcagccagggccgaccgtactgatcgcagcacacaccgacgagattggcctgatggtcaagagcatcgagccgagtggctttgtccgcttcgaaaagatcggaggtgtcatcgacaacctcctgcctgcccgggccgtgcgcgtacgtggagtcaacggcgtgatcggcatgaaagccgggcactatcagaccgaacaggagcgcacccaggggcgcaaagcgggtgaactgtatatcgatctgggctgcgccagcgccgctgaagtcgaagcgctggggatccgcatcggagatccggtcgcgtttgtcagccccctgctggagattggcgggcaaggccatctcgtcgccgggaaagccgtcgacaaccggctgggctgcgcagtgctgcttgaacttgccctgggaaccgcgccgccctgcggaacgctggtgctggccttcactgcccaggaggaagtcgggctcaagggtgcgaggattgcagccgagcgttaccgccctgacctcgcgcttgcgctggataccatgccgaccggggacacacccgatatgcacgagtaccgcgacctgaatatccggctcggtgcaggcccggccatgcaggtgatggccgggcccgggggccggtccaacctgttacatccccttgtcaaggattacctcctggcgatgtctcgggagaaaaatgtgcccctgcagctgtgcacattcaatggcggctcgaatgactccgcggcgatggcctgggcccatcagggcgtcgctgccggctcgctgaccatcccccgccggtactcacactcgccgatggagctcgcggacctgcgtgacgcggtcggggcgctggaggtcctgcgtggcgtgattgagggcatggacagtctgcccgactttacgtttctggccgacgagtaaggtgcgcgaggtctcccgggcatggctagggcactccggtgtgctttgcctggacattgcgcccgcagtcagcagtcaaagagagaggttgaccgcggcactccggcactgcccatctgggcagtgccggagtgcctgacgctttcggggcctcgtcacgcgtaatggcctgaataagcctgaactgatccgcgcggagtccccgggctgaccgctgccagggagcgttgatcgacaaccccatttatgcctcgactccagggacagggcacaacaccgtgtgtttcaggaagtgcccggtgtctcaagccagaattcctggccagcctttaaccggagtgctcctgggcagaatgatcggagttttcgctggccgtttgtgtccactcctgggtggccgcaaggtctgtctggtcaccagcaatgtcatgcgggtgtggctctcagggcgatgacctcctgaaccgccctgatccaggagcaggggcccgtgcccgttatccagggctcaggcctcccgcgggtgccgcagaagcagttgctgacgctccctggggcataaaccgacactggcgtaaatatccttcgcgaaatagtgat
>21	N operona: 19	first-last	DEIDE_RS13555	gene_poz=(601-1413)	-	N-acetyltransferase	Derived by automated computational analysis using	/position=29844 - 31856 (30444 - 31256)	/lenght=2013 (813)	/codons=671 (271)	/complement=true	GC-compoz=61.377613776137764%	/LCI1=1.2753086419753086	/LCI2=0.3767901234567901	p_i1=0.19306540057415308	p_i2=0.08040456767523575	/Tai=0.37821563333498365	/Tei=0.1723641109077122	/EEI=2.667660166358923
ctgcggagtcccggccctgttggtcacgaccacgctgtgtgaactggcaaaacgcgcgtggcccatgatgacctcgactccagcctcctgcagtccgctgacacttccagaccggaagctttcaaccaccgcgttcttgcgggcctggacacgtccaaaatccacgctcacggccccggtattcacgccgtattgttctgcctgacgtgccagatgggccacgcgtgcgctggcaataatcgtcttggtcggggtgcagccctcgttgacacaggtgccgcccacgtgaagcctctcaatcagggagacacatcggccgcttctggccagagcaccggcaagcggaccgccggcctgtcctgcgccgatcacgatgacgtcccggtggacctgctcagggccagctgtgttctgggtcataccctgaccttaacggctggcaggcggcttctgtgtcggcccagggcactgctgtgaccggccgtgatgctcccagagcttcccccttcggcggtgtggaacgcccgacggaaatatcaccacgcggcattacgccgtaaggcgcatggctgggcggcacgcctccagtacagtcggaagatgcacctgcagtcacttgggtaccggactgacctgatcttcgcccgattccagggcattgtcgaggacctcggtgacgttgtgcgtgtcacgaaccctgacaatcccacacattacttcggcaactttctgattttcgattcgccttcgaagcctggagacctccctgagtgggaggcgcgcttcgcggaactaatcggcacgccccccaccgtccggcatacgctgttcggctgggacgtgccgccacgtggagaagcacacgtgcagccgtttcttgacgctggatacgtgctggaagaaaacgtcatcatgtctgcggctgcccttcatgctccggcccggccgaaccgcgaagctgagctgcgcgtgatcgagaacaccgacgaggcctgggcagccgtggttgatcagcaggtcgctggccgtgaggctcatctcaacgagtcggaagcgtcttaccggacgtttaaggaagggcagttccgccgctaccgggccatggcgaaagccggcctgggattctggtacggcgccttcgtcgatgatgtccttgctgccgatctcggcgtgttcacggacggaaccctcgcgcggttccagtcggtaggcacccatcccgattaccgccgccagggcctgtgcggcaccctgacgcactttgctggtacgcatgcacagcaggctctcggagcgggtgagctggttattgtggcagatgatcactatttcgcgaaggatatttacgccagtgtcggtttatgccccagggagcgtcagcaactgcttctgcggcacccgcgggaggcctgagccctggataacgggcacgggcccctgctcctggatcagggcggttcaggaggtcatcgccctgagagccacacccgcatgacattgctggtgaccagacagaccttgcggccacccaggagtggacacaaacggccagcgaaaactccgatcattctgcccaggagcactccggttaaaggctggccaggaattctggcttgagacaccgggcacttcctgaaacacacggtgttgtgccctgtccctggagtcgaggcataaatggggttgtcgatcaacgctccctggcagcggtcagcccggggactccgcgcggatcagttcaggcttattcaggccattacgcgtgacgaggccccgaaagcgtcaggcactccggcactgcccagatgggcagtgccggagtgccgcggtcaacctctctctttgactgctgactgcgggcgcaatgtccaggcaaagcacaccggagtgccctagccatgcccgggagacctcgcgcaccttactcgtcggccagaaacgtaaagtcgggcagactgtccatgccctcaatcacgccacgcaggacctccagcgccccgaccgcgtcacgca
>22	N operona: 20	first-last	DEIDE_RS13560	gene_poz=(601-2034)	-	mercuric reductase	Derived by automated computational analysis using	/position=30837 - 33470 (31437 - 32870)	/lenght=2634 (1434)	/codons=878 (478)	/complement=false	GC-compoz=63.24965132496513%	/LCI1=1.3305380852550663	/LCI2=0.4343815513626833	p_i1=0.22123724266641193	p_i2=0.12509684481338296	/Tai=0.34284213622110515	/Tei=0.21258716033204467	/EEI=2.9340892346825553
gacctgctgatcaaccacggctgcccaggcctcgtcggtgttctcgatcacgcgcagctcagcttcgcggttcggccgggccggagcatgaagggcagccgcagacatgatgacgttttcttccagcacgtatccagcgtcaagaaacggctgcacgtgtgcttctccacgtggcggcacgtcccagccgaacagcgtatgccggacggtggggggcgtgccgattagttccgcgaagcgcgcctcccactcagggaggtctccaggcttcgaaggcgaatcgaaaatcagaaagttgccgaagtaatgtgtgggattgtcagggttcgtgacacgcacaacgtcaccgaggtcctcgacaatgccctggaatcgggcgaagatcaggtcagtccggtacccaagtgactgcaggtgcatcttccgactgtactggaggcgtgccgcccagccatgcgccttacggcgtaatgccgcgtggtgatatttccgtcgggcgttccacaccgccgaagggggaagctctgggagcatcacggccggtcacagcagtgccctgggccgacacagaagccgcctgccagccgttaaggtcagggtatgacccagaacacagctggccctgagcaggtccaccgggacgtcatcgtgatcggcgcaggacaggccggcggtccgcttgccggtgctctggccagaagcggccgatgtgtctccctgattgagaggcttcacgtgggcggcacctgtgtcaacgagggctgcaccccgaccaagacgattattgccagcgcacgcgtggcccatctggcacgtcaggcagaacaatacggcgtgaataccggggccgtgagcgtggattttggacgtgtccaggcccgcaagaacgcggtggttgaaagcttccggtctggaagtgtcagcggactgcaggaggctggagtcgaggtcatcatgggccacgcgcgttttgccagttcacacagcgtggtcgtgaccaacagggccgggactccgcaggagattcacgcgcctctggtgttcattaataccggcacccggccgcgctggcccgacattcccgggctgcgggactgcggggcgctggactcgaccgggctgctcaaccttggcgtgcagcctgaacacctcgtgatcctcggcggcggctatatcggtctggagttcggtcaggtgtacgcacgtcttggaagccgggtcaccatcgtggagcaggcagagcgtctggccatcaaagaggacctggacgtggtcgcggcactcacagatgccctttgtgaagacggagtcgaatttcatttcggccagaaagcagcgggggtccgccggactccagcgggcatcgaactgaccctggcaggcccccagggcaagcagatcctggcagggtcgcatctgctggtagccgcaggccgcacggcaaatacagatgacctgaacctcgcggctgctggcgtggagaccgacgatcacggaaacattgtcgttgatgaacacctgcggaccaacgtcgacggcatttatgcgctgggcgacgtgaaaggtgggccagcgttcacgcatatctcctatgacgatttccgcatcgtgcgtgacgctctgctgcacgggcggcacagatcagtccacgaccgcctggtaccctacacggtgtttaccgacccgcagctggcccgggtagggctgaatgagacccaggcgcgtgagaagggcctccgggcgcaggtctataccctgcctatgtcgcgtgtggcacgggccatcgagaccggcgaaatccgtggcctgatgaaagccatcgtggacgaggagactgacctgatcctgggcgccactgtcctgggtgtggatggcggagaagtgctcagcgtgcttcagatggccatgatggggggggtcagcgcaagtgctgtacgcgacggcgtgttctcccaccccaccctgagtgaatccctgaacaacctgttcatgggaacgccggtttccgtcgagccagagcaggccgcgcgctgagcgcaggtcacgttcacatcatcggcgcgctacccaggcgggaatgttaggcaaagaatgttgcaaaccatctggctgatgactccggcagggatcgtccgccacgtcagggaaagctgcggctgtcgtgcaggacaaccggtgccttttaggatgagacgctcagaagagcggggggaccggctctgatccattagcgtcgtgggctaaaaagcggcgcaaaagcacagcggcgttacactccaaggatgaccagttcccgtcagccgtcccggggaatgtgccgcgcctgtggttacgtcggcactaaagccagcatgaccaaacatcaagccgggtgtgcctccaggcaggcaccaggcgggacaacccacgacgtgttccggtgccgcatcagcggagctgaccttccagcgtactggctggatgtcgaactgacgcccaaggccactctggatgacctggaccgttttctgcgcgacatctggctggaatgctgcggtcacctgagcagcttcaccatcggtccgcacgacaacggcgactttggctcgttcagagcatccaggcggaccaggcagccttcgctggccgaacttg
>23	N operona: 21	first-last	DEIDE_RS13565	gene_poz=(601-2805)	-	plasmid pRiA4b ORF-3 family protein	Derived by automated computational analysis using	/position=32519 - 35923 (33119 - 35323)	/lenght=3405 (2205)	/codons=1135 (735)	/complement=false	GC-compoz=60.40816326530612%	/LCI1=1.2116257947320617	/LCI2=0.38764759309718455	p_i1=0.16252915834872667	p_i2=0.08806614325067938	/Tai=0.5085812592963501	/Tei=0.17925952892561145	/EEI=1.9927028112873442
cccgcagctggcccgggtagggctgaatgagacccaggcgcgtgagaagggcctccgggcgcaggtctataccctgcctatgtcgcgtgtggcacgggccatcgagaccggcgaaatccgtggcctgatgaaagccatcgtggacgaggagactgacctgatcctgggcgccactgtcctgggtgtggatggcggagaagtgctcagcgtgcttcagatggccatgatggggggggtcagcgcaagtgctgtacgcgacggcgtgttctcccaccccaccctgagtgaatccctgaacaacctgttcatgggaacgccggtttccgtcgagccagagcaggccgcgcgctgagcgcaggtcacgttcacatcatcggcgcgctacccaggcgggaatgttaggcaaagaatgttgcaaaccatctggctgatgactccggcagggatcgtccgccacgtcagggaaagctgcggctgtcgtgcaggacaaccggtgccttttaggatgagacgctcagaagagcggggggaccggctctgatccattagcgtcgtgggctaaaaagcggcgcaaaagcacagcggcgttacactccaaggatgaccagttcccgtcagccgtcccggggaatgtgccgcgcctgtggttacgtcggcactaaagccagcatgaccaaacatcaagccgggtgtgcctccaggcaggcaccaggcgggacaacccacgacgtgttccggtgccgcatcagcggagctgaccttccagcgtactggctggatgtcgaactgacgcccaaggccactctggatgacctggaccgttttctgcgcgacatctggctggaatgctgcggtcacctgagcagcttcaccatcggtccgcacgacaacggcgactttggctcgttcagagcatccaggcggaccaggcagccttcgctggccgaacttgacctgcaccctggcgataagttcggttacacctacgatttcggcagcagtaccaacctgactgtgcaggttcaagcttacgagtcagtaagcggcgaggcgaccgacaggatcaagttgcttgcgcggaacctgcctccaatcagcgtatgttctctctgttcgaaaccggccaaatgggtccacacctgggagtctgacgacgccacaggtggcccgctgttgtactgcggctcgcatggcaagaagacccgtgatgagcaattaccggtcgtcaactcaccgcgcatgggagtgtgcggctatgaaggtgggagtgacgagagctggccgccccatccatcgaagctgaccgccgagcactcaccctcagaagcggagctgccagcccacaccacgagtcaggacaccacgcccgccgggaacaggagccttctggaacaggatggccttgatgaggccttgctggcctacgtcgagacgctgccattgcagactgaaacagtctggctggtggccattcaggagatgcctgccatcctgcctccagaagagggtagagcggcagtggttctggtggtcgatgctgcgagtgggcagatcttgaccagcgaggtgatgaccgacatcacgacgcaggcggtacaggaggcagtgctcgagacgatgctggcacctgaagcagatgatattaagccgcaacgtcccggccagatttttactctggacgcagagctggcattctcgctgcacaccacgctggcagcactggggatcagggtcgagcggcgggacagtcccgagcttgaggaattgctcgcccacttaagagatgaagtcggatccgggatgcgggccctggtcgaaggtcagcgtccgcgtgctttcctgcacggcgtgcctgatgtggacgtcaggaacctgatagaaaccttcgcgcgcttcatgaaggcaaaaccgtggcggaactttgctccagacaagccgttgcgggcgagctggaccaacccagacggtacgtccagccagctgtacgcgatggtgctcggcggcctgggtgaggtgtacggcctggcgctgtatcccgactggttgagttacaacaagcacgtcctcaatagctttcatcccgaactggtgttgctagccaccggcggcttggagagcctgacgttgagtcagcgggaagagattcacccggaagattgggagaggctgcggacagctggcttaccggcccgtgctcaagctggcccagcgctgatccgaatagggctgacagggactcaaccgccgacctttcctctgcagcccctgacagaggtgttgaggattctgtcagagcgtgcggagcgaaaagcgagccctgtgacgtctttgaaagctgaactcggcggggtcagcgtgaagtacccggcggatccgcgcgatgagctgagcgctcaggagcggagtggaagtgttcaagtgcgggtgaggagcaatgctggtcacttcacgtataacgcagaggtcgtcatgaccggccctccagagacgctggtgagaaatgcctttgcccaggcccgacgtctcctggatcagaagccaggagaaggcagaaatgtttacctcccgtaccgcctggagtctgctggtcaggctctagagaacagcggtttcttcgaagatttgcatgttctgatctgggagaaccgcccgggcagcccagcccttactctggcgcacctcgcgagcatgggcccactgatcgacggggaactcgcaacgattgaggtcgctcctcaagcggcggatgttgcaggcttaacagtggagttgcaggcggttgatcccgggtcaggtgtgtcttgatttctttgctgctctgtacgcggctggagcaagcggtgccgttccactacgccggaaattgagtctgcggcctgctgacctcccctttatgcctgagctcccggacgcgacactctctggacacgacccgacaccgggtattgtgtctgttcacgcgaccatgaatggtcaggcgctggtgtggcgccgcaccccggatggcgtgattctggaacgtgactcgttcaggccatgggtctacgcgcgcaaccttgacgatctgcagcatctcggcgaacagctttccgttgacgacgcagcggcgccactgagcgtcgagacactccagggcccacccggcagttaccgttacctgctgactgcgcgcgacggccggacgctgcatcaggccatcctgtacggctcgcgcctccgcagggcgcccgccagcaggattcaggatctggggtatatcgctccaggcgtcaccgagcagtacctcatggcgtcaggccggacgtacttcaaaggcctgcagtacgacgacctgcatcgcctgcagtttgacctggagaccaccagcctgaccccggacaccgggcgcatcttcatgatcgccgt
>24	N operona: 22	first-last	DEIDE_RS13570	gene_poz=(601-2898)	-	ribonuclease H-like domain-containing protein	Derived by automated computational analysis using	/position=34812 - 38309 (35412 - 37709)	/lenght=3498 (2298)	/codons=1166 (766)	/complement=false	GC-compoz=63.14186248912097%	/LCI1=1.2239651416122004	/LCI2=0.4444008714596949	p_i1=0.1682688162483201	p_i2=0.1338420461675745	/Tai=0.40710041857901635	/Tei=0.22045784155081705	/EEI=2.483813578587028
agcgtgcggagcgaaaagcgagccctgtgacgtctttgaaagctgaactcggcggggtcagcgtgaagtacccggcggatccgcgcgatgagctgagcgctcaggagcggagtggaagtgttcaagtgcgggtgaggagcaatgctggtcacttcacgtataacgcagaggtcgtcatgaccggccctccagagacgctggtgagaaatgcctttgcccaggcccgacgtctcctggatcagaagccaggagaaggcagaaatgtttacctcccgtaccgcctggagtctgctggtcaggctctagagaacagcggtttcttcgaagatttgcatgttctgatctgggagaaccgcccgggcagcccagcccttactctggcgcacctcgcgagcatgggcccactgatcgacggggaactcgcaacgattgaggtcgctcctcaagcggcggatgttgcaggcttaacagtggagttgcaggcggttgatcccgggtcaggtgtgtcttgatttctttgctgctctgtacgcggctggagcaagcggtgccgttccactacgccggaaattgagtctgcggcctgctgacctcccctttatgcctgagctcccggacgcgacactctctggacacgacccgacaccgggtattgtgtctgttcacgcgaccatgaatggtcaggcgctggtgtggcgccgcaccccggatggcgtgattctggaacgtgactcgttcaggccatgggtctacgcgcgcaaccttgacgatctgcagcatctcggcgaacagctttccgttgacgacgcagcggcgccactgagcgtcgagacactccagggcccacccggcagttaccgttacctgctgactgcgcgcgacggccggacgctgcatcaggccatcctgtacggctcgcgcctccgcagggcgcccgccagcaggattcaggatctggggtatatcgctccaggcgtcaccgagcagtacctcatggcgtcaggccggacgtacttcaaaggcctgcagtacgacgacctgcatcgcctgcagtttgacctggagaccaccagcctgaccccggacaccgggcgcatcttcatgatcgccgtgcgcgacacccgggggctgcgcactttgctcgaagcgcgccgcccggcgcaggaagccgacatgatccgctccctggtgcagctcattcgggagcgtgacccggacgtgattgaaaaccacaacatccaccgctttgacctgccgtttctgcattaccgcgcgcaggtgcatggcattcccctgaacttcggccgcacaggaggaacaccggaaatctggcaggtttcggacggttcgcggcagcagtggctgtgctcaggccgcgagattatggacacgcttgatgcggtccgacggctcggcctgccatcggcgggtctcaaagctgccgcgcagcacttcgggcttgctcctgaaggacgggtctatttggaaggctcagccattgtcgacacttaccgggatgatccgaacacggtgaggcgctatgcacatcaggatgtcgaggaggtcgacgctctttccaggaaggttctggcgtcctcgtttgctctggcgcgcatggcgccgcgaccctttcaccgcctgccgactgccggacctgccactggcgtgctcgaacccatgctgatccgggcttacctgagagcgcgggcggcgctaccggccagggaaagcgcggttgaagaaccgcaccggggcggagcggttcacctgttcgtcgaaggcgtcatcaaccatgtcgtcaaggcggacgtggccagcatgtatcccagcctgatccgctcggagcgcatcggaccggccagggaccacctgggagtctttctgcacctgatggaccggctgactgccctcaggctcgagcacaaggcggcggcgcggcgcggggaaagtggtgagcacgacgccatgcagagcgccatgaagctgattgtgaatgccgggtacggatacctgggtgctgggcggctctccctgtttgctgaccgggcggcggccgaccgcgtgacaaagaggggaagagaagtcctggccacggttcttcgtggcctgaaacagcgcggggtgaccctgattgaagcagacaccgacggggtgtactttgctacgccttcggcatggtccgaacacgaagcgcgcgcgctgatcagtgaggtgagtggcctgcttcctgccggcgtcaccctggaatttgacggcagggcgcaggccatgctcagtcatgaagtcaagaattatgccctgctccggtacgacggtactctggacgtgagcggggcagccttcgagtcgagtcgaagtgaggaatacgggcggggctttcttcagcgtgccctgacatacctgctgaaaggagacgttgccggagtccaccgcactttccaggacaccatgaccgccttggagacccggcagttccggaatgaggatgtggcccgtcgcgtgcgcatgaccaaaagcatggaggcgtaccgcctgagccgagaggcacggaaagacagcgtgtacgaggctcttcttgcttcaggctatagctggcaggtcggggaccggatccgcgtgtatcaccggtcagcacaaggactccgggtcctggagaacccgctggactgtgactacgacatccggcactacacgggacagctgctgaccggctatgcttcgcgcctgcgcaaggcgttcagacccgaagagttcacgcaggtgtttccccaggggcatcagccaggactgtttgatctcccgctgcatgcgattcacaccatctggaggcccgttgtcgcgcccgaagtggtgctgggagagcctgatccggactttaatccgaaacaggggagatgaggttcaacccactcgctgctgtgttctgcgggggaccgaccggcactggtcacggggcagtggcgaggccgtctcatgtctggggcagcgtctacgctttctacccctatggcgcgagcagccaccgcaaattccgtgtccggaacctaaatttttcgagtcccgtggccgacggctgcgggcacaggaagcgtgatgcacagcctttctaactcctgggctggtgtaaacggtaccgggtcggccacgatctcgtgggctgatggctcgccatgctgaagcggcgctgagactgcgtccatgacaaattccggttgtccctggattcaggtatccgagaggttgagcttgctccaccagaaatcaagggtggagtgcactgcatccgtaaattcgctcaggcccacaggcttggtcagataggcgttggcgcccgcctgcagactgcgttcgacatcggcgggcacactggagctgctgaagaccaccaccggcaggtccagtgtgcctgcgtcatgccgcacttcattcagtacttccaccgcacttttgcgcggtgtattgccgtcaagcagtatcagatgcgggcggggcgcgtct
>25	N operona: 23	first	DEIDE_RS13575	gene_poz=(601-1023)	-	response regulator	Derived by automated computational analysis using	/position=37436 - 39058 (38036 - 38458)	/lenght=1623 (423)	/codons=541 (141)	/complement=true	GC-compoz=59.33806146572104%	/LCI1=1.207142857142857	/LCI2=0.48976190476190484	p_i1=0.16046601051905865	p_i2=0.17658131688063194	/Tai=0.3277976045100197	/Tei=0.25892318519256874	/EEI=2.924422841389809
gccgctacgggggccagcttgacgaaaaagccgagaagtacatgacatttaccgtggccgccgcacggcgtatggggcaactggtgcaggacctgcttgatttttcgcgggtacgcgccgaaaatcatcaggtttcgaggctcgaccccaatgaagtgatggttacgctgatccgcgacctggaggagaccattgaagccaatggagcggccgtcagctgggacaacctgcctgcagtgcacgccgacgcggtgcagttccgtcagctgcttcagaacctgatcggcaacggcctcaaattccaccgggacggcgtggcgccggcggtccatgtcagtgcccggattgagggccagtccgcacattttcaggttcaggacaatggcatcggaattgagcggcaatatttcgaccggatctttgcagtgtttcagcggctgcacacccgggaccgctaccagggaacaggtgtaggcctcgccctctgcaagcggattgtcgagcgccatggtggacagatctggctcgacagcgtcccgggtgagggcaccacattccatttcacgcttcagctgcccctcacagaaacggaggctgctggtgtttaacgtcctgatggtggaagacaacgctgcagatgtcgtcctcatggaagtcgcgctggaggagtttcgcccgaacgtcaccctctatgtggtcaacgacggggtggaagctctgcagttcgtgcgaggggagggcctgtatgcagacgcgccccgcccgcatctgatactgcttgacggcaatacaccgcgcaaaagtgcggtggaagtactgaatgaagtgcggcatgacgcaggcacactggacctgccggtggtggtcttcagcagctccagtgtgcccgccgatgtcgaacgcagtctgcaggcgggcgccaacgcctatctgaccaagcctgtgggcctgagcgaatttacggatgcagtgcactccacccttgatttctggtggagcaagctcaacctctcggatacctgaatccagggacaaccggaatttgtcatggacgcagtctcagcgccgcttcagcatggcgagccatcagcccacgagatcgtggccgacccggtaccgtttacaccagcccaggagttagaaaggctgtgcatcacgcttcctgtgcccgcagccgtcggccacgggactcgaaaaatttaggttccggacacggaatttgcggtggctgctcgcgccataggggtagaaagcgtagacgctgccccagacatgagacggcctcgccactgccccgtgaccagtgccggtcggtcccccgcagaacacagcagcgagtgggttgaacctcatctcccctgtttcggattaaagtccggatcaggctctcccagcaccacttcgggcgcgacaacgggcctccagatggtgtgaatcgcatgcagcgggagatcaaacagtcctggctgatgcccctggggaaacacctgcgtgaactcttcgggtctgaacgccttgcgcaggcgcgaagcatagccggtcagcagctgtcccgtgtagtgccggatgtcgtagtcacagtccagcgggttctccaggacccggagtccttgtgctgaccgg
>26	N operona: 23	last	DEIDE_RS18120	gene_poz=(601-3399)	-	PAS domain S-box protein	Derived by automated computational analysis using	/position=37851 - 41849 (38451 - 41249)	/lenght=3999 (2799)	/codons=1333 (933)	/complement=true	GC-compoz=61.593426223651306%	/LCI1=1.303648068669528	/LCI2=0.4962088698140195	p_i1=0.20734026823486357	p_i2=0.18303576697457263	/Tai=0.3641784381195625	/Tei=0.26473219027711536	/EEI=2.6731288895179155
gctttcagcgctgcaaggacctcaaagccgtccagaccgggcatgttgatgtccagcacaacaagatccaaacgcggaccttgaggatcgcgcaagcgggccagggcctcatggcctgaccggcaggttgtaagaatgagaacgtcggagtacccctgaagggcttcacgtgccaggaacatgtctgccggattgtcgtccacaagcaggagatgaagttgagggggcatgacccctttattatggtcttcattctggtactggatggttacgccgtgcagaaggacctgactttgattcccttgacggcctgaagcgcggcagccacgcagaagaccgtccacgatccaacgttattcgaagaaggatcagggctttggtgccattgtggccctgctgcctccaccgtcttcaggacgatgcggaaacgcagtcccgtcagcgatgcaacctgagtggaatgaagctcagccactaccggttggagaaagaaggactcaaggtgtctggataggttcgggggcagtcttcctctcgcctggcaaggagcctgactgcgtcatcaggctggctgcgtgacctacaatgccctgtggttgtatgaccgtctcaaattcccagggtaacgacctgctgaccagcgacctgctctcggtcgcgctggatgcgtttatcggcattgatcagcatggccgggtgatcgagtggaatcctgcggcagagcggacgttcggttatacacgtcaggaagcgctgggccaggcgatgaatgagctcatcattccacccgctttccaggcggcccatcagcacggcatggcccggtatctggaaacaggattagcgaaagtgctgtatcagcgtctgcggcttgaggcgcagcgccgtgatggcgagatctttccctgcgaactggtcatccatgaagtccagatccagggtgcaagatcattcattgcgtcactgcgcgacctgaccgaacaggtacgcgcggaaacagcacttcgcaagcgtgaggcagaccaccggacccttatcgagaacacagccgtgggggtcgcgcgcgttgacatcgagggccgttggctggaggtcaatccagcaatcgagcgcttccttggatatagcgaggctgaactgcggggcctgacattcagagatgtcagccacccggacgacctgagtcagcacaatgtgggcctcttttcgaggctcgtcaacggtgagggcggtacgtttaccctggagaagcggtacatccgcaaagacggcgtggtggtctggggcagtgtgacggtctctccagtggtcgatccggtgaccggataccggtcaacggtggcggtcattcatgacatcaccgaccgcaaacgcgccgaggagtacaccgagcggctgcaccgggtcactgctgaccttgcacgtgcactgacgccggaggctgtgctggacgtcactctggcggaagtgatgccagctatgggcgccgctgctggaggggctttgctgatcgacgactctgaagattatctggaggcgctcggtcatgccggatatagcgaggaaatggaacgccggttcagccgggttccgctgaccatgtccctccctgttacagacactgcccgcaccggcgagccctattttctgaccagtcaggagctcctggaacgctacccgcacctcgcggggcagcgtgaacagttcaggagcggagccgggctgcccctgcgtgtcggtgaccagatcacaggtgttctggtgctcagtttcagtgacgaccggctcttcagcggcgccgaccagacattcatgacgtccgtggcagaccagtgtgcacaggctatcgagcgcgcgcggctgtacgaggtttcgcgcattagcgttcagcggtaccgctcgctggtggaaaccaccagccggattgtctggacccgttcgcctgagggcacctttgatcacgatcaaccgcagtggacagcgttcaccggccagcggagccccgagctgctgggcatgggctggctggacgccgtccatccggaggaccgtgcacgaactgcggacagctggcaaaacgctgtcagcagcggcacgccctatgagaccaagtaccgcctgcgccgggcggacgggatgttccggcacatgcatgtgcgcgccattcccctccgcgacgacgacggtacgctgcgcgagtggattggggtccacacggacatcaccgagcgcctggaagcagaactggcgctgcgcgaaagccagggacgactccggtttgccctggaagccgcccagcttggggactgggagatgagcctgcacgatcattcgttcagacagtctccccggcacgacgagatctttggctatccgcaggggcgtccccactggacctacgaaacctttctggagcatgtccttcccgaggaccgtgaggatgtgaaccgcaaattcacctgggccatggaacaggaagaggcctgggatattgagtgccgcatccgccgcgcagatggtgaggtgcgctggatctggacgcgcggccaggctcaaaagcaaccgcacggcagagcccgccatatgctgggcatcgtcggtgacatcactgttctgaaacgcgctgaggctgaggtgcgtgcgctgaatgtgacgctcgagcagcgtgtccgggagcgcacccaggaactggagcggtccaaccgcgacctggaacagtttgcctatgtcgcgtcgcatgacctgcaggaaccgctgcgcacggtcacgagctataccgaactcctggcccgccgctacgggggccagcttgacgaaaaagccgagaagtacatgacatttaccgtggccgccgcacggcgtatggggcaactggtgcaggacctgcttgatttttcgcgggtacgcgccgaaaatcatcaggtttcgaggctcgaccccaatgaagtgatggttacgctgatccgcgacctggaggagaccattgaagccaatggagcggccgtcagctgggacaacctgcctgcagtgcacgccgacgcggtgcagttccgtcagctgcttcagaacctgatcggcaacggcctcaaattccaccgggacggcgtggcgccggcggtccatgtcagtgcccggattgagggccagtccgcacattttcaggttcaggacaatggcatcggaattgagcggcaatatttcgaccggatctttgcagtgtttcagcggctgcacacccgggaccgctaccagggaacaggtgtaggcctcgccctctgcaagcggattgtcgagcgccatggtggacagatctggctcgacagcgtcccgggtgagggcaccacattccatttcacgcttcagctgcccctcacagaaacggaggctgctggtgtttaacgtcctgatggtggaagacaacgctgcagatgtcgtcctcatggaagtcgcgctggaggagtttcgcccgaacgtcaccctctatgtggtcaacgacggggtggaagctctgcagttcgtgcgaggggagggcctgtatgcagacgcgccccgcccgcatctgatactgcttgacggcaatacaccgcgcaaaagtgcggtggaagtactgaatgaagtgcggcatgacgcaggcacactggacctgccggtggtggtcttcagcagctccagtgtgcccgccgatgtcgaacgcagtctgcaggcgggcgccaacgcctatctgaccaagcctgtgggcctgagcgaatttacggatgcagtgcactccacccttgatttctggtggagcaagctcaacctctcggatacctgaatccagggacaaccggaatttgtcatggacgcagtctcagcgccgcttcagcatggcgagccatcagcccacgagatcgtggccgacccggtaccgtttacaccagcccaggagttagaaaggctgtgcatcacgcttcctgtgcccgcagccgtcggccacgggactcgaaaaatttaggttcc
>27	N operona: 24	first-last	DEIDE_RS13585	gene_poz=(601-1050)	-	response regulator	Derived by automated computational analysis using	/position=41020 - 42669 (41620 - 42069)	/lenght=1650 (450)	/codons=550 (150)	/complement=false	GC-compoz=61.33333333333333%	/LCI1=1.2997762863534676	/LCI2=0.7845637583892618	p_i1=0.2053668879306586	p_i2=0.5099979314344482	/Tai=0.40511936886526956	/Tei=0.5589981382910033	/EEI=2.397532084551504
agataccgggccatgccgtgctgatgggccgcctggaaagcgggtggaatgatgagctcattcatcgcctggcccagcgcttcctgacgtgtataaccgaacgtccgctctgccgcaggattccactcgatcacccggccatgctgatcaatgccgataaacgcatccagcgcgaccgagagcaggtcgctggtcagcaggtcgttaccctgggaatttgagacggtcatacaaccacagggcattgtaggtcacgcagccagcctgatgacgcagtcaggctccttgccaggcgagaggaagactgcccccgaacctatccagacaccttgagtccttctttctccaaccggtagtggctgagcttcattccactcaggttgcatcgctgacgggactgcgtttccgcatcgtcctgaagacggtggaggcagcagggccacaatggcaccaaagccctgatccttcttcgaataacgttggatcgtggacggtcttctgcgtggctgccgcgcttcaggccgtcaagggaatcaaagtcaggtccttctgcacggcgtaaccatccagtaccagaatgaagaccataataaaggggtcatgccccctcaacttcatctcctgcttgtggacgacaatccggcagacatgttcctggcacgtgaagcccttcaggggtactccgacgttctcattcttacaacctgccggtcaggccatgaggccctggcccgcttgcgcgatcctcaaggtccgcgtttggatcttgttgtgctggacatcaacatgcccggtctggacggctttgaggtccttgcagcgctgaaagcggacccggagctcgcccccgttcccgtagtcatgctgtcggcatcctgcgcgccgcaggacgtagagcgggcgtatggcatgcgcgccagcgcatatgtcgtaaaagcagacacctatcccgtcttcctgaagcagatcgaagccctggtgggcttctggagtcagtgccgcgtgattggtaagccggtccggccgacccgtgccgggcttctccagtagcccggcacagccgccgcacatgatgggtcgtggcttcctgacgacacggctggcagcgctttgagaaccacccctcagtacagggccgcctctcggggtagggtggaggcgatgatcggtgtcccttcgcactacatgagggacgtatgacgcgtcccgcccgttcccgtccccgcgcaccagcccgcgccgtcgcccatgcccctggagaaaatgaggctggtggagtcgctgtcatgactcctgaagtccaggatgatccttttctggatcatctcgaccctgctgaggaccttgaaagcctcgatgagcctgaagaggaacttactggagaagagccggccgccgaagccgaggactcacccagtgaagagacctggtctgaacttgttgatcacccggtgatcgtcagcaatgacccggtgcggcagtacctgcatgagatcggccgggtgcccctgctgacggtgacggaggagattgatctggcccgccgcatggaagcgggccaggaagcacgcactcagcttgagacggagcacgagctgggcgaacgcgaacggcgccggctccagcgaaccgttgaagacggcgaacacg
>28	N operona: 25	first-last	DEIDE_RS13590	gene_poz=(601-1782)	-	RNA polymerase sigma factor	Derived by automated computational analysis using	/position=41616 - 43997 (42216 - 43397)	/lenght=2382 (1182)	/codons=794 (394)	/complement=false	GC-compoz=62.69035532994924%	/LCI1=1.268871925360475	/LCI2=0.46251060220525825	p_i1=0.18987932050015216	p_i2=0.1503117945855688	/Tai=0.28762972973224776	/Tei=0.23528061512701193	/EEI=3.478190026645791
ggtcatgccccctcaacttcatctcctgcttgtggacgacaatccggcagacatgttcctggcacgtgaagcccttcaggggtactccgacgttctcattcttacaacctgccggtcaggccatgaggccctggcccgcttgcgcgatcctcaaggtccgcgtttggatcttgttgtgctggacatcaacatgcccggtctggacggctttgaggtccttgcagcgctgaaagcggacccggagctcgcccccgttcccgtagtcatgctgtcggcatcctgcgcgccgcaggacgtagagcgggcgtatggcatgcgcgccagcgcatatgtcgtaaaagcagacacctatcccgtcttcctgaagcagatcgaagccctggtgggcttctggagtcagtgccgcgtgattggtaagccggtccggccgacccgtgccgggcttctccagtagcccggcacagccgccgcacatgatgggtcgtggcttcctgacgacacggctggcagcgctttgagaaccacccctcagtacagggccgcctctcggggtagggtggaggcgatgatcggtgtcccttcgcactacatgagggacgtatgacgcgtcccgcccgttcccgtccccgcgcaccagcccgcgccgtcgcccatgcccctggagaaaatgaggctggtggagtcgctgtcatgactcctgaagtccaggatgatccttttctggatcatctcgaccctgctgaggaccttgaaagcctcgatgagcctgaagaggaacttactggagaagagccggccgccgaagccgaggactcacccagtgaagagacctggtctgaacttgttgatcacccggtgatcgtcagcaatgacccggtgcggcagtacctgcatgagatcggccgggtgcccctgctgacggtgacggaggagattgatctggcccgccgcatggaagcgggccaggaagcacgcactcagcttgagacggagcacgagctgggcgaacgcgaacggcgccggctccagcgaaccgttgaagacggcgaacacgccaaacagcagctgatcgaggcgaacctccgtctggtggtcagcatcgccaaaaagtatgccaaccgggggatgggcctgctggacctgatccaggaaggaaatcagggcctgatccgtggtgcggaaaagttcgagtaccggcgcgggttcaagttttccacctacgccacttggtggatccggcaggcggtcaaccgggcgattgccgatcaggccaggaacatccgtatcccggtgcacatggtcgagaccatcaataaactcaaccgcacgacgcggcaactgcagatggaactgagccgcgagcccagccacgcagagactgccgaagcgatgggccccggatgggacgaggtcaaggtcgaagagacccttcgtctgacgcgcgataccatcagcctggccaccccggtgggggacgaaggagactcgtcaatcgccgacttccttccggacgaccggcgcgagtcgccgctgagccgcgtgagcagtgtgctgatgagtgaggccctcgaccggactctggcgaccctcgaaccgcgggaagccctggtgatccggctgcgcaatgggctggaggatggccgggagcacaccctggaagaagtgggcaagcattttggggtcacgcgcgaacgcatccgccagatcgagaacaaggcgctgcggaaaatcaagtacgagcagagcaagcgcggcagcctgcgggattacctggaggactagaaagggctggagatcaggcctgaaggtcaccctgggccttgcctctcctggattcctcgggacagcctagatatgctgctgcgacatccctgatggttaaaagatgtggataagcgacagctggctggatgctccggccagctgtacgcgccgcaggttctgaccgccgctggtcgggctggccgccgtacggcccagctctgccaggcggctttggtttacaaatctgccctcagccgacctgcgctcagcttgtggaggaggtcaggcctgtgacggtcaatcacaagcaccggacgccgccgagctaaggcggcgtccggtgctttcttcgtggctcagggttcgaaagtggactcgaacttgaaacggtcgcttctgacccagtacatcacgtaactgacgcggcgctcgccgctgaaagtggtccggcgcatcaggagtgccgccgtaccgggctgcacctgtagcagactggcttcttcgggacgcaaattcactgcctccaggtactgatccacccgggtcagcgggacctcggcgcggcgagccagcaggtcgtgcacgctgacccgcgtcaggtcgtgcgacagcaggtcc
>29	N operona: 26	first-last	DEIDE_RS13595	gene_poz=(601-1296)	-	GntR family transcriptional regulator	Derived by automated computational analysis using	/position=43136 - 45031 (43736 - 44431)	/lenght=1896 (696)	/codons=632 (232)	/complement=true	GC-compoz=62.06896551724138%	/LCI1=1.3838383838383839	/LCI2=0.502886002886003	p_i1=0.24968960680932892	p_i2=0.18981032365049902	/Tai=0.34417561006320085	/Tei=0.27082929128544914	/EEI=2.888251938403444
gtcgggaaagtcagctccttctgcgaagaccccccttgcagtacctggtcataggcctcaaggacatgagcaggaagagggccgaagacttctgcaaggggtctgcccacgaacgcatggagtggttggccaatcagtgctgccagcgccggattgcccgacacaatctggagggaccggtcaaggacgcccattgcgcaggaagaatgggtaaaaacagcctcaaacaggccaggtggggcagtgaacgcttctccaatcaattcttcctgcgggcgggacacccgtagattgtaatgggtgtaactgcctcaaccgcgcaggcgtgtgctgatcccgcagcagagccaccgcactggtgagccggtgatggcatgtaaacggcactgctatcaggaagagtacgcagcctcagcttcagcaatgaatggatcgtcctttccggggtttcattcactactcctgacctctggtgcaggctcttagctgagccgccctggcgctgatttcatttcaggcgctggaatccgcccacatgcttttggctgaggagcggaagacaataactgaaatcccgaatcacctgtagcatgctgagacatgtcgaagtacccagccatcaaagcctcactaaaagaacgcctgctggggagcgagtacctcgatggccacgccctgcccagcgaaccgcaactggcccgcgagttcgatgtctcgcgcatgacggtcaggcgggccattgacgaactggaacgcgaaggatacgtctaccgcgttcagggagccggtacgttctccacagggaaacggtttcagcagggcggcttcatggtttccccgtttgcggactggtcggcccaccccagcaaacgcacacaggtcattggtgccggcctgtttccggcaacacctgaaatcgcgggagtgctgaaccttgcagtaggtgacgactttgcgttcgtgcaccgcctgcgctgggacggtgagacgcccatcgtgatcgagaagcgctatatcgacgcccaggccttaccggacctgctgtcgcacgacctgacgcgggtcagcgtgcacgacctgctggctcgccgcgccgaggtcccgctgacccgggtggatcagtacctggaggcagtgaatttgcgtcccgaagaagccagtctgctacaggtgcagcccggtacggcggcactcctgatgcgccggaccactttcagcggcgagcgccgcgtcagttacgtgatgtactgggtcagaagcgaccgtttcaagttcgagtccactttcgaaccctgagccacgaagaaagcaccggacgccgccttagctcggcggcgtccggtgcttgtgattgaccgtcacaggcctgacctcctccacaagctgagcgcaggtcggctgagggcagatttgtaaaccaaagccgcctggcagagctgggccgtacggcggccagcccgaccagcggcggtcagaacctgcggcgcgtacagctggccggagcatccagccagctgtcgcttatccacatcttttaaccatcagggatgtcgcagcagcatatctaggctgtcccgaggaatccaggagaggcaaggcccagggtgaccttcaggcctgatctccagccctttctagtcctccaggtaatcccgcaggctgccgcgcttgctctgctcgtacttgattttccgcagcgccttgttctcgatctggcggatgcgttcgcgcgtgaccccaaaatgcttgcccacttcttccagggtgtgctcccggccatcctccagcccattgcgcagccggatcaccagggcttcccgcggttcgagggtcgccagagtccggtcgagggcctcactcatcagcacactgctcacgcggctcagcggcgactcg
>30	N operona: 27	first-last	DEIDE_RS18125	gene_poz=(601-4872)	-	PAS domain S-box protein	Derived by automated computational analysis using	/position=44148 - 49619 (44748 - 49019)	/lenght=5472 (4272)	/codons=1824 (1424)	/complement=false	GC-compoz=61.1189138576779%	/LCI1=1.17545092527524	/LCI2=0.387655188568751	p_i1=0.14622680151080822	p_i2=0.08807163156338309	/Tai=0.43447455534436696	/Tei=0.1792644684070448	/EEI=2.3033134053201887
atgacctgtgtgcgtttgctggggtgggccgaccagtccgcaaacggggaaaccatgaagccgccctgctgaaaccgtttccctgtggagaacgtaccggctccctgaacgcggtagacgtatccttcgcgttccagttcgtcaatggcccgcctgaccgtcatgcgcgagacatcgaactcgcgggccagttgcggttcgctgggcagggcgtggccatcgaggtactcgctccccagcaggcgttcttttagtgaggctttgatggctgggtacttcgacatgtctcagcatgctacaggtgattcgggatttcagttattgtcttccgctcctcagccaaaagcatgtgggcggattccagcgcctgaaatgaaatcagcgccagggcggctcagctaagagcctgcaccagaggtcaggagtagtgaatgaaaccccggaaaggacgatccattcattgctgaagctgaggctgcgtactcttcctgatagcagtgccgtttacatgccatcaccggctcaccagtgcggtggctctgctgcgggatcagcacacgcctgcgcggttgaggcagttacacccattacaatctacgggtgtcccgcccgcaggaagaattgattggagaagcgttcactgccccacctggcctgtttgaggctgtttttacccattcttcctgcgcaatgggcgtccttgaccggtccctccagattgtgtcgggcaatccggcgctggcagcactgattggccaaccactccatgcgttcgtgggcagaccccttgcagaagtcttcggccctcttcctgctcatgtccttgaggcctatgaccaggtactgcaaggggggtcttcgcagaaggagctgactttcccgaccagccagaatccgcaccagctgttgtcaaccattgcctatcccgttgccgagacacccgcaggcattaccggattgatcgcgacgttcgccctggcgcataaagatacctggcagactccagagcacagctgccagcttgcgaaactgggccattcgcttgctacggccttgacgggcaacgacgtgagccgcgtcatcctcgagcaggcggggccgatcctgggagcctatggcggtacgctgattcgggtgctggacaagcacatgctttatatggagggatcattcggctatggcactcaggtggaggatacctggcagccgtttcccacggagtcgggttatcccgtagtgcaggcggtcgagaacagggacgctgtcttcgtgactgtgtcggagcttccgcagcggtttcctgccatcgtgcccctgctgctgcctgagacccgcgctatcgctgtccttccacttctcagtgagcagggcgttccctcggtcctttcattgtcctttcgggacgagcaggacattgccgcagaccggcgggacttcatgcttgagctggccgcgctgtgtgcccgagccttggaacgtgcgcgccgctatgacgctgacctgctggctcgcgaacgcgccacactgctggccaacgccagttccctgctgtctgcatcacttgacgtccaggagacgctgcagcgcattacttcgctggccatcgagcacgtcgcagactggtgcgcggtctaccagcccgacgacaccgggcgaatatgcccggtcgtggtcgctcacaaggatgcgcagaaagaggagttgctccgctctctcctcaaccactttccgtctgatccggaaatttacgggaccagtggctgggtcgtgcgcaccggagaatcagtactgataccggtgattcccgctgccatggtggaatcacttcccacagaagtgcatcgcgatgccatgcgtaatttaggttttcactcgctgattctggtcccgatgactgtgcgtggtcggcgcaccggagttctgggggtggcgaccacgcacccgtcccggaccttcgtgcacgatgacctcgagcttgcccggcagctgtccgagcgtgcggcgctggcgctggacaatgccaggcgctacgcgacggtgcgcacaggcgaagagcgctaccgttcactggtcgacgcaacccgtcagacggtgtggaccaacactccggatggacgtctccttggcgatcagccgggttgggcacggctgaccggtcagacgcgcgaagagtatgagggatttggctgggcagcagtcctgcaccctgatgatcaggaacgctcggtcgccgcgtggcatcaggccgtcgcctctgcatccccatacgagatcaatcagcgcgttcgggtcgcagatggaagctacaggcactttcacgtgcgcgtggtgcctgccctgggtcaggacggcagtgtccgggagtggacaggggtacataccgacatcaccgagcgggtccgcgccgagcaggaactgcgcgaccgcgaggagcgttaccgggttctggtcgagtacgctgccgttggggtggcccgtgtcttgccagatgggcgttggctggatatcaaccccgcaggggaagcgctgctggggtacacccgcgaagaactgcttggccggacgctgctggatgtaacgcatcctgacgaccgtggccctgaaggaaccagaccatttcggcgtctcgttgcaggagaagttgacgctttttcccaggaaaagcggtacgtccgcaaggatggccagctggtctggacgaaagtcaccgtttctgcggtgcgggatgaagcaggggccacacagtacgtcgttgccatcctgaacgatatcagcgagcagaagaaggccgaggacctgttgcgggcgagcgaggagcgtttccgtcagctggtcggctccagtccaactgggatcgcagtcgggtccatagatggaaccctcagatttcccaacgcggcctacctggagatgctggggttcacgctcgaggactttgatgcaggcctggtgaactgggccgcactgactccccccgagtaccggagcgccgatgagaatgcctttcggcaggcgtttgaatccggcgtctcccgaccctacgagaaagagatgctcgaccgatatggacgccgcgtcccggtgggactggtgctgacccgctacgagcagcacgacgagacattcgtggtgggctacgtgcaggacttaaccctgcacaaggcggctcagcggaccttgcgcgagcatggggaggagttggagcggcgcgttgcagaacgcacccatgcgcttgaggagcagcgagcagccctggatgcatttgtgcggtttacggagctggccgcggctgcaacgggactggcggaactgacccggcatgctgtagatgtcttgcgggcgaccatcgggccggtcagtgtggcctattacgaacgtcacgacatgctctggaaggccgtgacatggtccgaggatattcctgaagtcgcgctggctatgatccgcgggggcgtgccgctggaccagcccagctttgcgcaggttgtgcaggatcagcaggcgttttacatggaagagtgggacgcgcagggtgaacagctcgggggcttcaggatgtatggcgccggagcactgtatcccttcttcatagacggtcaggctcacggactgctcaatatggcttcgttcagccagcggacctggacgccccgggacaaggcaatcttcagggcagtaggacgcagctttgctctggcactggagcgccgggagcagacggcacaactcgaagcccagaaggctgagcttgatatgcgaacacaggctctcgagcaggatcagggcttcctcagaacgttgcttgaaagcctgaccgagggcatcgttgcctgtgacgctcagggccatctcacggtctttaatgatgtcacgcgggcgtttcacggtctgggcccggagcctcttccgccggctgcctgggccgagcgctttgacctttaccgcgaggacggcgtgactcccctgcccaccgaggagattcctctcttccgcgcatttcagggccagcgggtccgggaccaggggatggtcatagcgccgaaaaatggcccgagacgatggatcaatgcgaacgggaaccccatgtacagcctgaccggagaaaaacttggcgccgtgattgccatgcaggacgtcacggcgcggcgacaggccgaacaggaacttcagcgggtgaatgtcgagctccagcgcagcaacgctgacctagaacattttgcggccgtcgcgtcccacgacctgaagtcgcccctgcgtaccatcaggagttacctggagctcattgaacggcgtctcactggtcaactcgacgagagatccatgcggtacatgggctttgctactgaagccgccgctcgtatggacacgttgattgatgatctcctggcctatgcgcgggtggggcgacagcggaacatcacaagagttgagccgcagcgggtggttcaggaggtgctgggaggcctgaccgccagtattcaggagcggggcgcccagatcagggtcggcgacctgatgccggttcaggctgacgagtcgcagctcagacaggttttccagaacctggtgggcaacgcgttgaagtttcagcctgagggacgcgtcccggaagtgatgatagatgccaccagggacggaagatatgtgctgttccaggtacgtgacaacggcattggaatttcggaagagtactacgagcgggtgtttgctctctttcagcaactccatgggaaaagcgagttccctggcagtggacttggcctagctatcgtgcgaaaaattatcgaagaacacgacggccgcatctggttgacttcagtggtaggggaggggaccacctttcatttcacgttgccgtccagtgacacgtgagatttaaggagtgtggcgctcaccggctgagcaggtggaatgtaggggagttctgcctgtcatgagatgtgctggaagctaaagcaggagaagcagagcctgtactctgggtaacaattttttttcgccaaatgtctacactctggccggacgtctgaggacgtaccttcataacgtaaggtccgcctgcatctctatctggtgcaggcggaccttatttagagtctgcacggtgacgaggctgacctgaacagagatcatgaggaccgcgtgtgcagcgcagggaaaaattcatgtggttgaaagtgccctgagagggtgtcaaatgggactgttcgcagaccccgtcttgccgctttagtcagcctcctgtgaggtgagcgtcagaagagggcgcccacaatagcatgtgaaatgagcgtcacgtaatcatggctcaattgcgcacagacggcgcggctccgcatggacacagcccctcagcggatcacctccagactgtcagggtcacgctccctattgccgcattggcgaccttggtcgcctatttcgtggaacggtccgaccttcgttacgacccgttcgacgaacttgcgtatc
>31	N operona: 28	first-last	DEIDE_RS13605	gene_poz=(601-1722)	-	GGDEF domain-containing protein	Derived by automated computational analysis using	/position=48851 - 51172 (49451 - 50572)	/lenght=2322 (1122)	/codons=774 (374)	/complement=false	GC-compoz=57.75401069518716%	/LCI1=1.1787310098302055	/LCI2=0.342537980339589	p_i1=0.14767186480111716	p_i2=0.058694901505801894	/Tai=0.44410608644234484	/Tei=0.1528254113552217	/EEI=2.1485575726032193
gtttgctctctttcagcaactccatgggaaaagcgagttccctggcagtggacttggcctagctatcgtgcgaaaaattatcgaagaacacgacggccgcatctggttgacttcagtggtaggggaggggaccacctttcatttcacgttgccgtccagtgacacgtgagatttaaggagtgtggcgctcaccggctgagcaggtggaatgtaggggagttctgcctgtcatgagatgtgctggaagctaaagcaggagaagcagagcctgtactctgggtaacaattttttttcgccaaatgtctacactctggccggacgtctgaggacgtaccttcataacgtaaggtccgcctgcatctctatctggtgcaggcggaccttatttagagtctgcacggtgacgaggctgacctgaacagagatcatgaggaccgcgtgtgcagcgcagggaaaaattcatgtggttgaaagtgccctgagagggtgtcaaatgggactgttcgcagaccccgtcttgccgctttagtcagcctcctgtgaggtgagcgtcagaagagggcgcccacaatagcatgtgaaatgagcgtcacgtaatcatggctcaattgcgcacagacggcgcggctccgcatggacacagcccctcagcggatcacctccagactgtcagggtcacgctccctattgccgcattggcgaccttggtcgcctatttcgtggaacggtccgaccttcgttacgacccgttcgacgaacttgcgtatccgctgattctggccggcgtgctgcttcttgaaggtctgctgcttatccggccgcaggcatatacgctggtgacgcggagcaccttgttggggttcagtgcgttttttctgcttaagttggcttacctgctgtttttctcgagaaatccaacagacctgccatctgagctgaacgagagcttcttctggactccggccattttcctgtttgctttcatcactcctcaggcacgtctgggccaggccgtcagcgtgagctttatggccttgatgatcatgatctcagtcatctatgccgccgcctcctggggcacatcggacctgcatgtcctgaatgccctggtgcagttgaacctggccaacctgacctgtctcatgctggctggagttgtggtccgcctgacggcacgtcatgaggcaactgtcgttcatgccagaaccttcgagcagctggcgtataccgatgcgttgaccggacttcccaatcggcgttatttcgagcaggaactggactcagcgcttgcggctgccggggaagtgacgccgcctcaacccctgagcgtcatctttatggacctcgatggctttaagcaggtgaatgacacctatggacacgatgttggtgatcaggtcctgaaagttgttgccgagcgcctgcgctccactttccggggtggagaactgatcgtacgcctgagtggagatgaatttgcagccctgatcccgacggccacgcccgagggcatgcaggcgatccgcagccgtgtagcagaggcgctgggcaagccgattgccctggggggccaggagcttcatattgccgcgagcctcggtttcagcgtgtttcctgagcatggaaccgatgtacgaacgctgctgcaccatgcggacacagcgatgtatggcatgaaaagccaccggactgtcaagcaagatgaagatggtcaggtctagttcgtgctttacccggtacacctctgcaatcaggatagagatttgccccgactgcgaagagcaagggaacactggtcactcccatccggttctttcgtgacctgtagtgcacaaagaatgggagcgggcccctatttctagcaggtcataaaggtccccacccccagattttggcaatgccgaggactgcggctgtcgtctaccgtaaggcataggcccagacctaaatctgctggccgagatcccaactcacttcccgtactgatcacacttcaccgcgcatacccacagaccatatgggcttacacggcagcaatcgcctgccaaggaggaatgctgatggactcgactcggcgcacatctcgactcctcgtgtggactacgctgctgctgggcggtgtgctggcgcagcaggacaacgccctcagcagccggcttgcggccctggccggcaccggtctgtccatagcggaatgccgcgagcgcatgcagaacatgggaactatgctggatggcgcgggatatggcacggcccgcacgcatcacctgagtgatgggacgctggctgcgcgctggtacaacccggcaaccgagcggacg
>32	N operona: 29	first-last	DEIDE_RS13610	gene_poz=(601-966)	-	hypothetical protein	Derived by automated computational analysis using	/position=50306 - 51871 (50906 - 51271)	/lenght=1566 (366)	/codons=522 (122)	/complement=false	GC-compoz=64.75409836065575%	/LCI1=1.4958677685950412	/LCI2=0.5997245179063362	p_i1=0.3125604640890967	p_i2=0.2960125968556682	/Tai=0.3613494424951501	/Tei=0.36641133717010144	/EEI=2.8144266100842055
gtacgcctgagtggagatgaatttgcagccctgatcccgacggccacgcccgagggcatgcaggcgatccgcagccgtgtagcagaggcgctgggcaagccgattgccctggggggccaggagcttcatattgccgcgagcctcggtttcagcgtgtttcctgagcatggaaccgatgtacgaacgctgctgcaccatgcggacacagcgatgtatggcatgaaaagccaccggactgtcaagcaagatgaagatggtcaggtctagttcgtgctttacccggtacacctctgcaatcaggatagagatttgccccgactgcgaagagcaagggaacactggtcactcccatccggttctttcgtgacctgtagtgcacaaagaatgggagcgggcccctatttctagcaggtcataaaggtccccacccccagattttggcaatgccgaggactgcggctgtcgtctaccgtaaggcataggcccagacctaaatctgctggccgagatcccaactcacttcccgtactgatcacacttcaccgcgcatacccacagaccatatgggcttacacggcagcaatcgcctgccaaggaggaatgctgatggactcgactcggcgcacatctcgactcctcgtgtggactacgctgctgctgggcggtgtgctggcgcagcaggacaacgccctcagcagccggcttgcggccctggccggcaccggtctgtccatagcggaatgccgcgagcgcatgcagaacatgggaactatgctggatggcgcgggatatggcacggcccgcacgcatcacctgagtgatgggacgctggctgcgcgctggtacaacccggcaaccgagcggacggccgtggcgttcgccggtcagcaggcgaccgacaacgctttcagcaccgcagaacttgacggtcaggtcagatggaatgagttcatcgccatgccctgagcccggtagagcatatgaagggcagcggagggagaggattgcagtcctctacctcctaccgcacgccgtgccggtccgtgtgcggcatcccctgatttcatccgcataaggcggctgttattacactgaagcatgagcgatctgccaggaccggtgcgcggtctggctgggcgagcactgacacgactcgtcggccgggcacgtgagcttgagctcgcgctggacctattgcggggcggccaggtccggctgctcacgctgagaggtccaggcggcattggcaagacccggctggcccaggagctcgtctggacactggtcccggagtacgaactgggagcagcatttgtcgaactcgccaatgtccacgacgcagcacaggtgatgccggccatcgcgctgacgctgggggtcaggccagggccggccggggcggccaccgcgatcaacgattacgtcgatggccggacgctgctggtcgtcctcgataacgccgaacatctgcttggatgcggcccggagctttcccggttgctacagcacagtgccgggctgacgatgatcgtcaccagcaggcgcgctctgcacgttactggcgaa
>33	N operona: 30	first-last	DEIDE_RS13615	gene_poz=(601-2934)	-	hypothetical protein	Derived by automated computational analysis using	/position=50804 - 54337 (51404 - 53737)	/lenght=3534 (2334)	/codons=1178 (778)	/complement=false	GC-compoz=63.324764353041985%	/LCI1=1.3174603174603174	/LCI2=0.44096954096954083	p_i1=0.2144374390181985	p_i2=0.13081682140966852	/Tai=0.4261196957029054	/Tei=0.21773513926870167	/EEI=2.3861044190101066
gctggccgagatcccaactcacttcccgtactgatcacacttcaccgcgcatacccacagaccatatgggcttacacggcagcaatcgcctgccaaggaggaatgctgatggactcgactcggcgcacatctcgactcctcgtgtggactacgctgctgctgggcggtgtgctggcgcagcaggacaacgccctcagcagccggcttgcggccctggccggcaccggtctgtccatagcggaatgccgcgagcgcatgcagaacatgggaactatgctggatggcgcgggatatggcacggcccgcacgcatcacctgagtgatgggacgctggctgcgcgctggtacaacccggcaaccgagcggacggccgtggcgttcgccggtcagcaggcgaccgacaacgctttcagcaccgcagaacttgacggtcaggtcagatggaatgagttcatcgccatgccctgagcccggtagagcatatgaagggcagcggagggagaggattgcagtcctctacctcctaccgcacgccgtgccggtccgtgtgcggcatcccctgatttcatccgcataaggcggctgttattacactgaagcatgagcgatctgccaggaccggtgcgcggtctggctgggcgagcactgacacgactcgtcggccgggcacgtgagcttgagctcgcgctggacctattgcggggcggccaggtccggctgctcacgctgagaggtccaggcggcattggcaagacccggctggcccaggagctcgtctggacactggtcccggagtacgaactgggagcagcatttgtcgaactcgccaatgtccacgacgcagcacaggtgatgccggccatcgcgctgacgctgggggtcaggccagggccggccggggcggccaccgcgatcaacgattacgtcgatggccggacgctgctggtcgtcctcgataacgccgaacatctgcttggatgcggcccggagctttcccggttgctacagcacagtgccgggctgacgatgatcgtcaccagcaggcgcgctctgcacgttactggcgaatacgaacttcctgtcggtcctctgccttgggaagacgggacgggcagtcagaacgaggctatgacgctctttctagaacgcgcacaagcggtcgatccgcagtggcgtcctgacgcgcacacccaccttcttgttcggcgaatctgcaagttgctcgaaggcgtgccgctgtcactggagctggcggcggcacgcctgagagccctctcgctgccggaagtcctgaactggcttgggcaccccctcgaagcgctagccgacggggcacgggatcagcctgagcggctccggtcgctccggggcacgctggagtggagtttcctgctgctcgaagaagaggaccgcgagctgttcctggcctgcggaatgtttttcggcagtttcacgctggaggcgctccaggcggtgaccatgtgcactgacgtgcgcgggaggttggcatctctggtggagcagagcctggtctaccgcatgaatcacgcgccggataggtacgctatgctccagcctctgcgtgaacttgccgctgaaaaacttggcaggggcgcgacatgggaaatctggcgagaacggcaggccgcctactttactgagcaggccgtgtcgatcgatcaggctcatgagtcgagcgggtggttcctgactgcaccctttctggctcaggtccagctggagcacgcaaacttcacggctgccctggcgtggtgggtggacaagcaggagacatatcaggcgctacggctggcggcagcattgtcgcgtttctggtacagtcacggttcttctgctgagggctgcttctggcttcaacgggtcgtggcgatgccgcgcgcagacctggagccgcacctgctgattcgtgccttggactggttgggcaatctcacgtgcgaggaagcggactatattcaggcccagcagcattacctgtcggccattgatctccagaaccatctggatgatcagtcgttcatgcccgttctgaccaatgatcttggtttcgctctgattggaatggagtgttttgccgaagcagaaactcttttcctggacctggcgcagtcacagagagagactaatcctctgctggccggcgttgcgacccatgccctggccaggatcatgctggccactgaccgacctggtgaaggactggtcttcgcggggcaggcgatcgcccttcatcgggccagtggcaactggcgtgggctcacgcatgctcatggctggaaaggcgccgcgcaccgcgccctgggagagcagcaggaagcgtggaaggaagccgtcgagaccctggagctcggtggacgcctccagctcggcactccccatatggcccacctgcgcttggtcgctgaatggctggccgaggaccaccacggggaactcgccgtgaagtttatggctgccagcgtggccctccgggaccaccacaacaacgcgtggtcggtccgtgagcaacagagcctggagtcgttccgtcagacctggcgttcctcgctgggggattcagcgtttgagcgggcatgggaaggtggcgcggcagcatcaccagacgagctgcttcagatgctgcgcatggtggccacgaacacgaccgtccctgcatacctcgatgcggcgcacaacgtggatcaaagtgcggctctcctgactccacgcgaactggaggtccttgcttacctgcgcagcggcgcgccggacaagcggatcgcgcagtcgctgcagatcagtgccgggaccgtcagcaagcacgtggcgagcatgctggggaagctggggctgcataaccgggtcgagctggcgcactgggctcacgagcatcaggtgaacccgacgcatagatcgccggctacggagagctaaaggctacgtcaggccagaacatgcacctcggttcctgataacggcacagctttgccgtacttccgtggaaattcagccgcagtcaggatcatcatgattcccgcaggtttacgaccttctgcgtgctccgtcatccagccacgcctgcacggcgtcctgatgcatgcccgacacccgctgtaaggcgaatacgagcgcctgatccgccgcgtaccgtccgttgatggcatcccatgtcagggccgcagactcattcccgaggccttccggcgactgcaccatccagaacgaaccgaaacgcatacagcggtacacattcctacccaccccacacacttccaggtccgtcgggtccaggcgcagcccgcgcaggaagccgtcactgaaaatcatggtggagtgatacgtcacccacggcaccgggtcccactcgctcctgaagctcagcgcgtcttcagatgtactccaggcgaaggtcactcccagggcttccaccacctgccgtgcgacgtcccatgaccggggaggaggcctgacgcaccccgtcaaggaggtcgacaaggtacaccgcaacagtacatggccgggcaatggcacgaa
>34	N operona: 31	first-last	DEIDE_RS19130	gene_poz=(601-1326)	-	hypothetical protein	Derived by automated computational analysis using	/position=53246 - 55171 (53846 - 54571)	/lenght=1926 (726)	/codons=642 (242)	/complement=true	GC-compoz=62.67217630853994%	/LCI1=1.0802213001383125	/LCI2=0.34674965421853376	p_i1=0.10734758105553432	p_i2=0.061159818396478084	/Tai=0.5238895747294954	/Tei=0.15504383655683027	/EEI=1.9456674891019456
cccggcgggagattcagggcgcgggcaaccttatcgtcaaagtgcgcgagttccgcgtcggagaacgcgttgtcgaggctggtcatgggcgtggggtgacggactttttcgaacagggtactgggccggccgccgacagtctgggcgggtgaggtgggggcagcaaattcagggtggcgtgcttcgagctcgcggagttcgcgcaccagagcgtcgtactcgaagtcggggatggtgggggcatcttcttcgtagtaccggcggttgtgttcagcgactttttgcgtgagccaggcgtggcgctcggcgggagtggaggactgggtcatgggtagttccagggtacgaggtcagagaggcttcgtgaaccagaactgggcagtggcatggaggtcagcacaccaggcggccgttcctcagacctgagccctgcttgaggctgggtgtcggtacgctttcctgcacgtctgtcggccgttcaggctcagatgtggtctgcccgttggcacaccttcactgggtgtggcagatgtgccctgcgcgccggcagggtgacggtaggctgagcctgaccaacacaaagtcagaacggaggccaggatgactggtgcacctttttcactgatgctgctcgttccgcaagaacgggctgagcttcccccggcagcaccaggaagccttcactgggtccgcagcgtggacgatgaggccggagaggaatcctgggaagtgtttcagggcgagcctgaggatctcgagcgttggcgccgggcggaacggaggagtgaggacgcgcccctggtgtctgtcacacacctcgcgtacgaccagaaattcgtgccattgcccggccatgtactgttgcggtgtaccttgtcgacctccttgacggggtgcgtcaggcctcctccccggtcatgggacgtcgcacggcaggtggtggaagccctgggagtgaccttcgcctggagtacatctgaagacgcgctgagcttcaggagcgagtgggacccggtgccgtgggtgacgtatcactccaccatgattttcagtgacggcttcctgcgcgggctgcgcctggacccgacggacctggaagtgtgtggggtgggtaggaatgtgtaccgctgtatgcgtttcggttcgttctggatggtgcagtcgccggaaggcctcgggaatgagtctgcggccctgacatgggatgccatcaacggacggtacgcggcggatcaggcgctcgtattcgccttacagcgggtgtcgggcatgcatcaggacgccgtgcaggcgtggctggatgacggagcacgcagaaggtcgtaaacctgcgggaatcatgatgatcctgactgcggctgaatttccacggaagtacggcaaagctgtgccgttatcaggaaccgaggtgcatgttctggcctgacgtagcctttagctctccgtagccggcgatctatgcgtcgggttcacctgatgctcgtgagcccagtgcgccagctcgacccggttatgcagccccagcttccccagcatgctcgccacgtgcttgctgacggtcccggcactgatctgcagcgactgcgcgatccgcttgtccggcgcgccgctgcgcaggtaagcaaggacctccagttcgcgtggagtcaggagagccgcactttgatccacgttgtgcgccgcatcgaggtatgcagggacggtcgtgttcgtggccaccatgcgcagcatctgaagcagctcgtctggtgatgctgccgcgccaccttcccatgcccgctcaaacgctgaatcccccagcgaggaacgccaggtctgacggaacgactccaggctctgttgctcacggaccgaccacgcgttgttgtggtggtcccggagggccacgctggcagccataaacttcacggcgagttccccgtggtg
>35	N operona: 32	first-last	DEIDE_RS13625	gene_poz=(601-2661)	ligA	NAD-dependent DNA ligase LigA	Derived by automated computational analysis using	/position=54243 - 57503 (54843 - 56903)	/lenght=3261 (2061)	/codons=1087 (687)	/complement=false	GC-compoz=64.48326055312955%	/LCI1=1.3129251700680271	/LCI2=0.4310981535471332	p_i1=0.2120973913861305	p_i2=0.12229011754820222	/Tai=0.30432121872742846	/Tei=0.210061105793382	/EEI=3.2879768074250357
gcgacgtcccatgaccggggaggaggcctgacgcaccccgtcaaggaggtcgacaaggtacaccgcaacagtacatggccgggcaatggcacgaatttctggtcgtacgcgaggtgtgtgacagacaccaggggcgcgtcctcactcctccgttccgcccggcgccaacgctcgagatcctcaggctcgccctgaaacacttcccaggattcctctccggcctcatcgtccacgctgcggacccagtgaaggcttcctggtgctgccgggggaagctcagcccgttcttgcggaacgagcagcatcagtgaaaaaggtgcaccagtcatcctggcctccgttctgactttgtgttggtcaggctcagcctaccgtcaccctgccggcgcgcagggcacatctgccacacccagtgaaggtgtgccaacgggcagaccacatctgagcctgaacggccgacagacgtgcaggaaagcgtaccgacacccagcctcaagcagggctcaggtctgaggaacggccgcctggtgtgctgacctccatgccactgcccagttctggttcacgaagcctctctgacctcgtaccctggaactacccatgacccagtcctccactcccgccgagcgccacgcctggctcacgcaaaaagtcgctgaacacaaccgccggtactacgaagaagatgcccccaccatccccgacttcgagtacgacgctctggtgcgcgaactccgcgagctcgaagcacgccaccctgaatttgctgcccccacctcacccgcccagactgtcggcggccggcccagtaccctgttcgaaaaagtccgtcaccccacgcccatgaccagcctcgacaacgcgttctccgacgcggaactcgcgcactttgacgataaggttgcccgcgccctgaatctcccgccgggaagccggaccttcacgtacacctgcgagctcaagattgacgggctgagcatcaacctgtattacgtcgacggcatcctccagtgggccgcgacgcggggtgacggagaagtgggcgaaaaggtcaccgccaacatcgaaggtatccccggtattcctactcaacttcccggccttcagggagaactggaagtccgcggggaggtgtacatgagcaaggccaccttcctcgcgtataacctcaaggcagaagaagagggccgcccgcttctaaaaaacccccgcaatggagcggcgggtgccctgaggcagaaggacccggctgaaacccgtcgtcggggcctggaagtcatcctgtacgctctcgggaaacgtgacggggtcccggtgcgcacgcagtgggacatcctggagtggctgcgcgctcagggcttcgccaccagcgaatatgcccgccgcgtgacgggcagtgaggcggctgcggcctaccacgctgaaatgaccgcgcaacgcccacaactgcctttcgatgcggacggcagcgtggttaaacttgacgacctgcggttacaggaagacgccgggtacaccagccgcgcgcccaaatgggcggtcgcgtacaagttcccggcggatgtcgcccagaccgtcatcgaagccattaccatccagacggggcgcaccgggaagctcacaccggtggccgaactgcgtcccgtgctgctggagggcaccacggtagcgcgggccacccttcacaacgaagactttatccgtggtctggacctgcatgtgggggataccgtgcgggtgcacaagtcggggggcatcattccggaagtgttgggagtcgtgcttgagcaacgccccgaaggcagcacgccgtatgcctttcctacccactgcccggtgtgcggtcatgaagccgtgcggcacgagggcgctgcgggcaccttctgcaccaaccctgcctgcccggccaagagtaccctgcgggtccggtatttcgcttcccgggatgtgatggatatcaaaggcctcggcgagcggcttgtcgagcagctggtggacgccgggctggtccgggaccccgcggacctgtatgccctcacggccgagcagatcgagcacctggaaatgggcgagaccaccaccggaggcgtgcggcgggttggacggaaaaacgcggagaagctggtcgcggaaatcgaagccagcaagacgcgggagctgtggcgcgtgttccgctccctgggactgccgtacgtcggagagggcacggcgacccggattgcgcgcgtgtacaggagcctggaagatatccggcaggcgtcggtggacgatctggcgcggattcctgatgtgggccggcaggtggcagaaggcatcgtgcaggggctgcgggacgcagacatgtgtgcgtacctggaccgtctgacggctgcaggcgttcaacccacgccgagtgtggatgttcgcgtcggggaacagctcgcggggctgacgttcgtggtgacgggaacgctgagcgtgccgcgggacgtcattaagcttcacctggggcagtacggcgcacgcgtaagcggcagtgtgacgaaaaagaccagttatctgattgcgggggaggacgccggcagcaaactggagaaggccacagagctgaaggtgccggtactggacgaggcagggttgcagaagctgctcgcggaaaagggcgcgccgccccttccctgagcaggaacggggcagcgcggccgtcatgatgtaagtgcctgggcgaataccttttttgcattcccgcacgcgggcctgagtcgcgacgacgcggcctcaggccgcggtcagtcactttattggcggtgttaagaggcgacaccgttgctacgtggctggtcaccagcacgctgcagcccggaatcgccacgctgctcttgagtgtgccgaacaacgctaaaatgcttgtgccagacacattcttccaggcggtggtaccggtgtccggagcggcctggtcgtcgtgcgccacggatcgcaagtcgaagcccagtttcttgaactacgtgcggttctcgttgaccgctagccgggctccgtgcttgagctgcaggcctatgtctggctgcgggggccagacagcggtgacattgtggcgatcttgagggtgatctgagcaccagtggagccgggcagcagatacggtgaccagggcggcacggttcaagaggtgacctccggagtggcgagttcttccttcgttcggacgccgtctaccagccgccagatacccaagggattggcgctgtgcaattcggcaggcagcagtgaatcgggaaa
>36	N operona: 33	first	DEIDE_RS13630	gene_poz=(601-2157)	-	aldehyde dehydrogenase (NADP(+))	Derived by automated computational analysis using	/position=56787 - 59543 (57387 - 58943)	/lenght=2757 (1557)	/codons=919 (519)	/complement=true	GC-compoz=67.82273603082851%	/LCI1=1.4851994851994852	/LCI2=0.5883526383526384	p_i1=0.3064353928886574	p_i2=0.282959920884915	/Tai=0.33111030894825744	/Tei=0.3546639287964235	/EEI=3.021597103125781
ccagggcctgatggttctgccgccctacgtctataccagtgactggcgcgagatgaaggcgcacatggcagccgtcatcagcgccaccgaactgccggtcatcctctacaacaatcccatcgcctaccgcaccgacttcctgccggcccacattctggaactggccggcgaccaccccaacgtccgtgccgtgaaggagtccagcgccgacgtgcgccgcgcgacagcgctggccgccgccctacctgcacacgtggagctgatggtgggcgtggatgacctgctgcttgaaggggtgctcgcaggagcgaccggctggattgccgggctggtcaacgcgtaccctgccgagagcgtgcgcctgttcgatctggcccgcgcagggcggctggcagaggcaactgaactctaccgctggttcctgccgctgctgaggctcgacaccgggatcaagttcgtgcagcttatcaagcaggtgcaggaggaaaccgggcatggcagcgctcaggtgcgcgccccacgtctgtctctggcccctgaggagattggcgaggtgcgccagatcgtccagcaggccgccgcgcggcagcctgcgctggtatgagcatgccccggacgtttcaggccgtcaatccagccacaggcaagccactccccgggcgcttccccgtcacctcgctggaggaactgcatcaggcggtggaattggcgcagcaggctgctctgccttacggcaggctgccgggacagcggcgggccgagttcctgagcgccgccgccgaccaggtcgtcatacacggggatgaactggttgcgcgggccggggaggaaactgcgttgcccgaggttcgcctgcgtggtgagctcgcccgtaccgccaaccaactgcggctgtttgcggacctcgtgcgggaaggatcctgggtggacgcccgccttgaccggcccaacccggcccgcgtccccgccaagcctgacgtgcgcagcctgcgcgttcccctggggcctgtggcagttttcggtgccagcaattttccgctggccttcagcgtggcagggggcgacactgcctcggcactggcggcgggctgtccggtggttgccaaggcccacccagctcatcctgcgacctcagaggtcgcggcccgcgccttgaaaagggccgctgagcagaccggaatgccccccggcgtgttcagtgtgatctatgacgacggattcgagatcggcctggccctggtgcgtcacccgtccatccgggcggtgggcttcactgggtcgcgcggcggaggtctggcgctgatggccgctgcccaggcccgaccggtgccgattcccgtgttcgccgaaatgagcagcgtcaacccggtggtgctgagcgaggccgctctcgaggttggaggtacggccctggtcacaggcctgaccgccagcatcagcggctcgggaggacagctctgcacccagccaggcctgctgttcgtgccggagggtcaggccggggacgcgctgctggaagaagtggccgggcgcctgcgggagggtcctgcctgcaccttgctctcggcgggcatccgtgacgcgtacgtggccggaaccaccgcccttgccggtcacccggaggtgatgacgcttcagagggccaccggagaggatgccgacattcatagtcagctgtactcggtgcctctggctgccctgtccgcctccccggagctggcccatgaggtgtttggtccagtcagtctggcggtgcggtacagcacccactcggaactgcctggcgtcctgcgcgagcttgagggccagctgaccgctacgctgcacgcgctgcccagcgaactgcctgcgtggcaggacgtgcttgacgtgatgcgcgaaaaggcaggccggctcatcctgaacggctttcctacaggagtggaggtcggccacgcgatggttcatggtggccccttcccggccaccagtgacggcgccagcaccagtgtgggcacccgcgccatcgagcgcttcagccgcctgtgcgcctaccaggactttcccgattcactgctgcctgccgaattgcacagcgccaatcccttgggtatctggcggctggtagacggcgtccgaacgaaggaagaactcgccactccggaggtcacctcttgaaccgtgccgccctggtcaccgtatctgctgcccggctccactggtgctcagatcaccctcaagatcgccacaatgtcaccgctgtctggcccccgcagccagacataggcctgcagctcaagcacggagcccggctagcggtcaacgagaaccgcacgtagttcaagaaactgggcttcgacttgcgatccgtggcgcacgacgaccaggccgctccggacaccggtaccaccgcctggaagaatgtgtctggcacaagcattttagcgttgttcggcacactcaagagcagcgtggcgattccgggctgcagcgtgctggtgaccagccacgtagcaacggtgtcgcctcttaacaccgccaataaagtgactgaccgcggcctgaggccgcgtcgtcgcgactcaggcccgcgtgcgggaatgcaaaaaaggtattcgcccaggcacttacatcatgacggccgcgctgccccgttcctgctcagggaaggggcggcgcgcccttttccgcgagcagcttctgcaaccctgcctcgtccagtaccggcaccttcagctctgtggccttctccagtttgctgccggcgtcctcccccgc
>37	N operona: 33	middle	DEIDE_RS13635	gene_poz=(601-1506)	-	dihydrodipicolinate synthase family protein	Derived by automated computational analysis using	/position=58340 - 60445 (58940 - 59845)	/lenght=2106 (906)	/codons=702 (302)	/complement=true	GC-compoz=66.11479028697572%	/LCI1=1.4551495016611296	/LCI2=0.6073089700996674	p_i1=0.28931720083118034	p_i2=0.30477249270676204	/Tai=0.2504177073806828	/Tei=0.37429524343608583	/EEI=4.031725170261804
gcctgatacgcgcgtggcccaactgctggggtgcgcactgaacaggactggggcggtgcaggtgagcgcctggcaacaaaccagtcgcccgggaatttacgcggcgggagaggtaacgggggtcggtggcgtggacaaggcgctgctcgaaggctttgtggccggctgcgcggctaccggacaggtcaggcggctgggcgatgtggccgggcaggtagagcgtcagcgcgccttccaggcagcgcttgaacagtcctttgccctgcgtcccgagttgcgtgacctgcctggtcccgacaccgtggtctgccgctgcgaggacgtgcgccagcgtgaccttcaaggatgcacctcctgggcagacgcaaagttgcagacgcgctgtgggatgggcgcctgccagggccgggtctgcggtccagccaccaccacgctgcacggctggacggtgaccggccttcgcccgccgcttacccctgtgcccatctctgagctcctgcaggccgccgagccgcgtgcccaaccgcacaccgacccgccccggcccctccgaggcccaccatcacccgcccctattcccttattcaaggaggaaacagcatgacgcaaccgaaattttttgaaggggtctttcccgccatcacgaccccgtttcatcaggatggcagtgtggaccacgccttcctgcgcgatcacgcccggtggatgatgcgcgaaggcagccgcggcatcgtgccgctcggctcgctgggcgagggcaataccctggaggaatccgaaaagattgccattctggaaaccctggtggacgcgctgggcgacgcgccggtcattcccggcatcggcagcctcagcacgcagggtgccgtccgcctcgcgagggcagcccgcgacgtggggtgccagggcctgatggttctgccgccctacgtctataccagtgactggcgcgagatgaaggcgcacatggcagccgtcatcagcgccaccgaactgccggtcatcctctacaacaatcccatcgcctaccgcaccgacttcctgccggcccacattctggaactggccggcgaccaccccaacgtccgtgccgtgaaggagtccagcgccgacgtgcgccgcgcgacagcgctggccgccgccctacctgcacacgtggagctgatggtgggcgtggatgacctgctgcttgaaggggtgctcgcaggagcgaccggctggattgccgggctggtcaacgcgtaccctgccgagagcgtgcgcctgttcgatctggcccgcgcagggcggctggcagaggcaactgaactctaccgctggttcctgccgctgctgaggctcgacaccgggatcaagttcgtgcagcttatcaagcaggtgcaggaggaaaccgggcatggcagcgctcaggtgcgcgccccacgtctgtctctggcccctgaggagattggcgaggtgcgccagatcgtccagcaggccgccgcgcggcagcctgcgctggtatgagcatgccccggacgtttcaggccgtcaatccagccacaggcaagccactccccgggcgcttccccgtcacctcgctggaggaactgcatcaggcggtggaattggcgcagcaggctgctctgccttacggcaggctgccgggacagcggcgggccgagttcctgagcgccgccgccgaccaggtcgtcatacacggggatgaactggttgcgcgggccggggaggaaactgcgttgcccgaggttcgcctgcgtggtgagctcgcccgtaccgccaaccaactgcggctgtttgcggacctcgtgcgggaaggatcctgggtggacgcccgccttgaccggcccaacccggcccgcgtccccgccaagcctgacgtgcgcagcctgcgcgttcccctggggcctgtggcagttttcggtgccagcaattttccgctggccttcagcgtggcagggggcgacactgcctcggcactggcggcgggctgtccggtggttgccaaggcccacccagctcatcctgcgacctcagaggtcgcggcccgcgccttgaaaagggccgctgagcagaccggaatgccccccggcgtgttcagtgtga
>38	N operona: 33	middle	DEIDE_RS13640	gene_poz=(601-1962)	-	FAD-dependent oxidoreductase	Derived by automated computational analysis using	/position=59242 - 61803 (59842 - 61203)	/lenght=2562 (1362)	/codons=854 (454)	/complement=true	GC-compoz=70.55800293685756%	/LCI1=1.4878587196467992	/LCI2=0.6367181751287717	p_i1=0.3079599890784476	p_i2=0.33904507148572194	/Tai=0.3497524938892306	/Tei=0.40514056433714973	/EEI=2.96947861539935
cccaaccggtcaactgctgatcggctccagccgccagttcgggcagatggacaaacagatcgactggccgctgctgcgccggatgctgggccaggccgctgaatttcttcctgatcttccgcaggtcaatgccctgcggatctggaccgggcagcgcagcgcgtcgcctgaccatctgcccatcgtgggacctcatccggaccggccaggcgtctacctcgctgtggggcacgagggtctgggcatcacgaccgcactggcgacagcggaactgctcagggcacacctggctggacagccttcgccgctgccgggggccgcgctcggcctggaacggttcgcggcggggggtcaccatgcctgaactgaccgtagaggcccagcgggtcactgtaggcgaaggaaccagcgttctttccgtcctgcagaacctgggactgcacgtcacgcggcgcagcctcagcggcgaggtccgcggggcgctgtgcggaatgggcatctgctcggagtgccgcgccctcgtgaacggcgttctggtctacacgtgcctgaccccggccagggacaacatgctggtcgaacgtctgccggaggtgcgcggtgagggctgaacgctccgccgacgtggtggtggtgggtgccggtcccgccgggctgactgctgcccgctgcgccgccgagggtggagcggaagtcctggtgctcgacgcctctccgggtccgggcgggcagatctggcgcggcctcagggaagagcagcccggccacgcggcggctctgctgcgcgaggtgcgcggcctgggggtccagatcctgagccaggcgcaggtgagtttcgcagagccactgaacggaagccggcacacgctggtcgtgtccacgccggagaatctgtgctgggtgcgggcaaacacggtcatcctggccactggggccaccgaacgcttcctgccctttccgggctggaccctgccgggcgtggtcggagcaggcggcctgcaggcgatgaccaagtgcggtctggacgtccgcggtcagcgggtggtggtggccggttccgggccactgctgctggcagtggcggccagtctgcaggagagagccgcgcgtgtcgtcgccgttgctgagcaggcccgctggtccggcctgatccgcttcggcctgagcgccagccgccttcccggtaaaagcgcagaagccctgaagctggcggccagcctgcgcggtgtgccgtactggcccggcacctacccgctgcgcgcgagcgggaacagccgcctggaagcggtgaccttgcgccgtgcggggcgcgacctgactctggcgtgcgactggctggcggcaggcttcgggctggtgcctgatacgcgcgtggcccaactgctggggtgcgcactgaacaggactggggcggtgcaggtgagcgcctggcaacaaaccagtcgcccgggaatttacgcggcgggagaggtaacgggggtcggtggcgtggacaaggcgctgctcgaaggctttgtggccggctgcgcggctaccggacaggtcaggcggctgggcgatgtggccgggcaggtagagcgtcagcgcgccttccaggcagcgcttgaacagtcctttgccctgcgtcccgagttgcgtgacctgcctggtcccgacaccgtggtctgccgctgcgaggacgtgcgccagcgtgaccttcaaggatgcacctcctgggcagacgcaaagttgcagacgcgctgtgggatgggcgcctgccagggccgggtctgcggtccagccaccaccacgctgcacggctggacggtgaccggccttcgcccgccgcttacccctgtgcccatctctgagctcctgcaggccgccgagccgcgtgcccaaccgcacaccgacccgccccggcccctccgaggcccaccatcacccgcccctattcccttattcaaggaggaaacagcatgacgcaaccgaaattttttgaaggggtctttcccgccatcacgaccccgtttcatcaggatggcagtgtggaccacgccttcctgcgcgatcacgcccggtggatgatgcgcgaaggcagccgcggcatcgtgccgctcggctcgctgggcgagggcaataccctggaggaatccgaaaagattgccattctggaaaccctggtggacgcgctgggcgacgcgccggtcattcccggcatcggcagcctcagcacgcagggtgccgtccgcctcgcgagggcagcccgcgacgtggggtgccagggcctgatggttctgccgccctacgtctataccagtgactggcgcgagatgaaggcgcacatggcagccgtcatcagcgccaccgaactgccggtcatcctctacaacaatcccatcgcctaccgcaccgacttcctgccggcccacattctggaactggccggcgaccaccccaacgtccgtgccgtgaaggagtccagcgccgacgtgcgccgcgcgacagcgctggccgccgccctacctgcacacgtggagctgatggtgggcgtggatgacctgctgcttgaaggggtgctcg
>39	N operona: 33	middle	DEIDE_RS13645	gene_poz=(601-855)	-	(2Fe-2S)-binding protein	Derived by automated computational analysis using	/position=60593 - 62047 (61193 - 61447)	/lenght=1455 (255)	/codons=485 (85)	/complement=true	GC-compoz=66.66666666666666%	/LCI1=1.3531746031746033	/LCI2=0.4964285714285714	p_i1=0.2331818224146266	p_i2=0.1832572416326992	/Tai=0.31011410133559514	/Tei=0.26493151746942933	/EEI=3.416392425844015
cactggatgggcgcggcgtgcgtctgacagatggcaggacactgagtgccgacctggtggttgtcgcgggcggcgcagacgcctcggccctgctgcccgaactgcccctgcggccccgcaaaggacatttgctgatcaccgagcgcacctccctgaaggtcaaccatcagctcgtcgaactgggctacctgaaaagtgcgcacggcaccgagaccgacagtgtggcctttaacgtccagccgcgcccaaccggtcaactgctgatcggctccagccgccagttcgggcagatggacaaacagatcgactggccgctgctgcgccggatgctgggccaggccgctgaatttcttcctgatcttccgcaggtcaatgccctgcggatctggaccgggcagcgcagcgcgtcgcctgaccatctgcccatcgtgggacctcatccggaccggccaggcgtctacctcgctgtggggcacgagggtctgggcatcacgaccgcactggcgacagcggaactgctcagggcacacctggctggacagccttcgccgctgccgggggccgcgctcggcctggaacggttcgcggcggggggtcaccatgcctgaactgaccgtagaggcccagcgggtcactgtaggcgaaggaaccagcgttctttccgtcctgcagaacctgggactgcacgtcacgcggcgcagcctcagcggcgaggtccgcggggcgctgtgcggaatgggcatctgctcggagtgccgcgccctcgtgaacggcgttctggtctacacgtgcctgaccccggccagggacaacatgctggtcgaacgtctgccggaggtgcgcggtgagggctgaacgctccgccgacgtggtggtggtgggtgccggtcccgccgggctgactgctgcccgctgcgccgccgagggtggagcggaagtcctggtgctcgacgcctctccgggtccgggcgggcagatctggcgcggcctcagggaagagcagcccggccacgcggcggctctgctgcgcgaggtgcgcggcctgggggtccagatcctgagccaggcgcaggtgagtttcgcagagccactgaacggaagccggcacacgctggtcgtgtccacgccggagaatctgtgctgggtgcgggcaaacacggtcatcctggccactggggccaccgaacgcttcctgccctttccgggctggaccctgccgggcgtggtcggagcaggcggcctgcaggcgatgaccaagtgcggtctggacgtccgcggtcagcgggtggtggtggccggttccgggccactgctgctggcagtggcggccagtctgcaggagagagccgcgcgtgtcgtcgccgttgctgagcaggcccgctggtccggcctgatccgcttcggcctgagcgccagccgccttcccggtaaaagcgcagaagccctgaagctggc
>40	N operona: 33	middle	DEIDE_RS13650	gene_poz=(601-1677)	-	FAD-binding oxidoreductase	Derived by automated computational analysis using	/position=60840 - 63116 (61440 - 62516)	/lenght=2277 (1077)	/codons=759 (359)	/complement=true	GC-compoz=68.89507892293408%	/LCI1=1.5223463687150838	/LCI2=0.6218808193668526	p_i1=0.3278548684230351	p_i2=0.3217029087354934	/Tai=0.29644008563182556	/Tei=0.38953261786194404	/EEI=3.3038381034245172
cagcgtgcagaatgtccctgcctaccgccacagccagggagtcaccgttgtggtgcccggcatcggcgaggtgcggggagacgtggcctggggtggcaactggtttttcctgacggactcgggggatcaggacctcaccgtcgccaatgtggaagccttgaccgaccatgcctggcgcgtccgtcaggcgctggaggcggcggggatcaccggtgcagacggagccgagatcgaccatatcgagctgttcggtcacgtggacggcgtgtcacgtaatttcgtgctgtgccctgggaaggcatatgaccgcagcccatgcggcaccggcaccagcgccaagatggcctgtctggcagcggacggactcctggcgccgggacagcgctgggtgcagcaaagcgttattggcacagagttcgagggccagtaccactggcacggcggcgccctgtgccccaccatcaccggccaggcttttatcacggcggaaggggaattgatcgtccagccgggcgatccctttgcgtggggcatccgcgcggacgcgccggatgtggtgagagggtgaagcagccgcacggcgtcgtggttggcgctggcatggttggagcggcctgcgccggcgccctggcccgccagaactggcaggtgaccgtgatcgaagcggggaccgttggcgggggctccacagcagcggggatgggccacctggttgtgatggatgacagcccgacccaactcgcgctgaccagcctcagtctgcagctgtgggaggccctggcgccgcagcttccaccccaggccgactaccggcgttgcggcaccctgtgggtggcgagcgacgaagaggaactgctgggcgtgcggcccaagcagcagcagtatctctcggcggggcgcgaggccaccatgctggacgccgcagaactcgcccgccacgagccgtccctgcggccgggtctggcaggtggtctgcgcgtgccggacgacgccgtggtctatgccccggtggttgcccgcttcctgatcgagcgggcgggggccgaagtcgtgcagggtgaggtcgtcgcactggatgggcgcggcgtgcgtctgacagatggcaggacactgagtgccgacctggtggttgtcgcgggcggcgcagacgcctcggccctgctgcccgaactgcccctgcggccccgcaaaggacatttgctgatcaccgagcgcacctccctgaaggtcaaccatcagctcgtcgaactgggctacctgaaaagtgcgcacggcaccgagaccgacagtgtggcctttaacgtccagccgcgcccaaccggtcaactgctgatcggctccagccgccagttcgggcagatggacaaacagatcgactggccgctgctgcgccggatgctgggccaggccgctgaatttcttcctgatcttccgcaggtcaatgccctgcggatctggaccgggcagcgcagcgcgtcgcctgaccatctgcccatcgtgggacctcatccggaccggccaggcgtctacctcgctgtggggcacgagggtctgggcatcacgaccgcactggcgacagcggaactgctcagggcacacctggctggacagccttcgccgctgccgggggccgcgctcggcctggaacggttcgcggcggggggtcaccatgcctgaactgaccgtagaggcccagcgggtcactgtaggcgaaggaaccagcgttctttccgtcctgcagaacctgggactgcacgtcacgcggcgcagcctcagcggcgaggtccgcggggcgctgtgcggaatgggcatctgctcggagtgccgcgccctcgtgaacggcgttctggtctacacgtgcctgaccccggccagggacaacatgctggtcgaacgtctgccggaggtgcgcggtgagggctgaacgctccgccgacgtggtggtggtgggtgccggtcccgccgggctgactgctgcccgctgcgccgccgagggtggagcggaagtcctggtgctcgacgcctctccgggtccgggcgggcagatctggcgcggcctcagggaagagcagcccggccacgcggcggctctgctgcgcgaggtgcgcggcctgggggtccagatcctgagccaggcgcaggtgagtttcgcagagccactgaacggaagccggcacacgctggtcgtgtccacgccggagaatctgtgctgggtgcgggcaaacacggtcatcctggccactggggccaccgaacgcttcctgccctttccgggct
>41	N operona: 33	last	DEIDE_RS13655	gene_poz=(601-1581)	-	proline racemase family protein	Derived by automated computational analysis using	/position=61949 - 64129 (62549 - 63529)	/lenght=2181 (981)	/codons=727 (327)	/complement=true	GC-compoz=65.4434250764526%	/LCI1=1.387525562372188	/LCI2=0.567280163599182	p_i1=0.25169823606285563	p_i2=0.25908854976734863	/Tai=0.3313020578852385	/Tei=0.33317969479061377	/EEI=3.0324297272888057
ttcagacagtgccgacccgctgctgggagacaccgggaggtcccgagagatgcccatgagtccgatcacctgaccaccgggcgtggtcagtacgcgcttggtggtcaggcaccagcccgaccgtccccccatgtaaaggtgcagttcgaggtgctccgtgagtgtctttccagtcagaaccaccagatcctgctgggtgtaactctggcccagagcggccgggaaaacgtcactggcctgtttgccagttaaggcacctgggtcgctgaggcgcagccggcgaagcagagtatcgttgccatacaggtaccggccctgaatgtctttgatgaaggcgaccgtatccggaaggaaatgaagcagctccagcagagtcaggaggcccggtgtgctgaattcttcaggcaggggggatggccgcacgtcgtcctccgtaattactatgccgcaatcctcctgactttcgggtctcgtgcccaatgcgcgcaggacaccgcaggagatccgggtcgcctgggcccactgcactgtgcagaaagcgtcacgccgcactacgaatctgtacaagacacctgcaccccgcttgcctatggtggagtcatgtctcaatccagcccggtgcgcgtacagcggcgcttgaaattcatcgattcgcataccgcgggtgaacccacgcgcatcgtcctggacggttttcctgcgattcccggcgcgacgctggccgagcagcgccaggctctgtccagggacttcgacgcctggcgcagtctgatcaacaacgagccgcgcggcaacgacgtgctggtcagtgccctgctgcttcccccccgtgcgcccgactgcgccgcgggcgtgatcttcttcaacaacgtcggaccgctcaatatgtgcggccacggcaccattggcctggtctctaccctggcctacctgggccgcatcgaacccggagaacaccgcatcgacacccctgtaggggtcgtttcagccacgttgcacgaagacggacgggtcagcgtgcagaatgtccctgcctaccgccacagccagggagtcaccgttgtggtgcccggcatcggcgaggtgcggggagacgtggcctggggtggcaactggtttttcctgacggactcgggggatcaggacctcaccgtcgccaatgtggaagccttgaccgaccatgcctggcgcgtccgtcaggcgctggaggcggcggggatcaccggtgcagacggagccgagatcgaccatatcgagctgttcggtcacgtggacggcgtgtcacgtaatttcgtgctgtgccctgggaaggcatatgaccgcagcccatgcggcaccggcaccagcgccaagatggcctgtctggcagcggacggactcctggcgccgggacagcgctgggtgcagcaaagcgttattggcacagagttcgagggccagtaccactggcacggcggcgccctgtgccccaccatcaccggccaggcttttatcacggcggaaggggaattgatcgtccagccgggcgatccctttgcgtggggcatccgcgcggacgcgccggatgtggtgagagggtgaagcagccgcacggcgtcgtggttggcgctggcatggttggagcggcctgcgccggcgccctggcccgccagaactggcaggtgaccgtgatcgaagcggggaccgttggcgggggctccacagcagcggggatgggccacctggttgtgatggatgacagcccgacccaactcgcgctgaccagcctcagtctgcagctgtgggaggccctggcgccgcagcttccaccccaggccgactaccggcgttgcggcaccctgtgggtggcgagcgacgaagaggaactgctgggcgtgcggcccaagcagcagcagtatctctcggcggggcgcgaggccaccatgctggacgccgcagaactcgcccgccacgagccgtccctgcggccgggtctggcaggtggtctgcgcgtgccggacgacgccgtggtctatgccccggtggttgcccgcttcctgatcgagcgggcgggggccgaagtcgtgcagggtgaggtcgtcgcactggatgggcgcggcgtgcgtctgacagatggcaggacactgagtgccgacctggtggttgtcgcgggcggcgcagacgcctcggccctgctgcccg
>42	N operona: 34	first-last	DEIDE_RS13660	gene_poz=(601-1347)	-	AraC family transcriptional regulator	Derived by automated computational analysis using	/position=63107 - 65053 (63707 - 64453)	/lenght=1947 (747)	/codons=649 (249)	/complement=false	GC-compoz=60.107095046854084%	/LCI1=1.2352150537634408	/LCI2=0.4301075268817204	p_i1=0.1735780427337855	p_i2=0.12144913444156925	/Tai=0.4145907257353657	/Tei=0.20930422099741233	/EEI=2.352815648896453
ctgcacgctgacccgtccgtcttcgtgcaacgtggctgaaacgacccctacaggggtgtcgatgcggtgttctccgggttcgatgcggcccaggtaggccagggtagagaccaggccaatggtgccgtggccgcacatattgagcggtccgacgttgttgaagaagatcacgcccgcggcgcagtcgggcgcacgggggggaagcagcagggcactgaccagcacgtcgttgccgcgcggctcgttgttgatcagactgcgccaggcgtcgaagtccctggacagagcctggcgctgctcggccagcgtcgcgccgggaatcgcaggaaaaccgtccaggacgatgcgcgtgggttcacccgcggtatgcgaatcgatgaatttcaagcgccgctgtacgcgcaccgggctggattgagacatgactccaccataggcaagcggggtgcaggtgtcttgtacagattcgtagtgcggcgtgacgctttctgcacagtgcagtgggcccaggcgacccggatctcctgcggtgtcctgcgcgcattgggcacgagacccgaaagtcaggaggattgcggcatagtaattacggaggacgacgtgcggccatcccccctgcctgaagaattcagcacaccgggcctcctgactctgctggagctgcttcatttccttccggatacggtcgccttcatcaaagacattcagggccggtacctgtatggcaacgatactctgcttcgccggctgcgcctcagcgacccaggtgccttaactggcaaacaggccagtgacgttttcccggccgctctgggccagagttacacccagcaggatctggtggttctgactggaaagacactcacggagcacctcgaactgcacctttacatggggggacggtcgggctggtgcctgaccaccaagcgcgtactgaccacgcccggtggtcaggtgatcggactcatgggcatctctcgggacctcccggtgtctcccagcagcgggtcggcactgtctgaagcggtgacctttatccatgaccactacgctcagccgcttcagatcgcggcgttggcacagcggacccagatgagcctgctgaccttcgaacgccagattaagcgggtatacggtgtgactcccagtcaactgctgattcgtgcccgggtcgaggccgcgaccagactgttacagaccacggacttgcctgtagcccggattgctgtcgagtgcggatactttgaccacagtgcctttacccggatcttccgggcaacagttggtgtcactccgcgccagtatcgcctgctctttcaccaggaaggcctgaattcaggagcctgactgacggtcctttttccaaggagccggcgtacgggctggctgcgcgtctatctcaggcagagcataggcggcaccgccgcgggctgggatgcctcaggagtatccagcgttctggcgaccaaccattgtcgtcgccgggaggacagctgtgaaatgcgcgttgtggagcgctgaaacgcagatgctgcctggctgacgagactattcccggaacgcggcctgactttcggaggtgtgacctcctgcaactggagccggacatgctgaggtctacgcccagggatgcatacacatggcactcaaggaaagggaaaagtagcgtgtgagacggaatatcaggaatccgtgcggcgggtttgacatagggtgaataccgttctatattaaagaaatcaaggcggccttcgggccgccttcttcttgtaaatctggcccagcgagatgtagagcatggaagtgtacggtcaggtgaaggtgcccagggggccgacgttaccgtgttcttgggaagccacccacctctgcgctcacaggtgcaaagggtgttgccggcacgcagaagttatacgcgtacctgcgcacgaacctttccctctttct
>43	N operona: 35	first-last	DEIDE_RS13665	gene_poz=(601-819)	-	hypothetical protein	Derived by automated computational analysis using	/position=64558 - 65976 (65158 - 65376)	/lenght=1419 (219)	/codons=473 (73)	/complement=true	GC-compoz=62.55707762557078%	/LCI1=1.1388888888888888	/LCI2=0.387962962962963	p_i1=0.1305840870042845	p_i2=0.08829417243457509	/Tai=0.4950419814611442	/Tei=0.1794647551911176	/EEI=2.1307656878087493
tccttcccagacgctactgatatcaacggtttcccagggcacgagtcatgtttccatggtcttctccccaccgatgcctcatttgcccgccttaagacaggtgaggctacgcgacgccatgcgacagggtttaggccgtcgtagagtcaccgggtgtacgcggtcccgagagggtatttccccaattccattcctgttcgtgccgggtccagggcagctcttgcctttgccgagaaagtttcctgttggtggcagagatgtacattctgagaccccgcacgatctgcccggtttgaggatgcaccacggcgacatagggagacggcggggagcagaagatttgtaacgcgaggtctgcctgcgcctggctgacctgtcacccgcaagcctgagacgcgggtggcatatggaccttgagatgaccgggctggatcaggttgaggctaaataccggctggatgtgcaattcacagaagccctactggaaaaagcgcgcgcagaactgaggatcgtacaggaatggcgtcacgctctgagactccgcgtttgagggtgccatatgcggaggcgataactttccgacgcatggagtctggaatcatgccacccgacgtcaccgacgtgctgtaccccctgatacggcttttcttaggccctctcagcatgtacctcaccacccgggcctcgtggctccgctgcccggtgcggtggcgtcagcagattacgcatggtctgcacgtgtacgcctgcctgaccttgccgctcgtgttcattaccttccccgtcagcatggaccggccacacctacgaggacagtgagcatgcggccacccacctgagcgcgatcgtgctgacgctgatgatctggccggtggtcacgctgccatttgcggtgttgttcacggtactcttcccgccaagcgagaaagagggaaaggttcgtgcgcaggtacgcgtataacttctgcgtgccggcaacaccctttgcacctgtgagcgcagaggtgggtggcttcccaagaacacggtaacgtcggccccctgggcaccttcacctgaccgtacacttccatgctctacatctcgctgggccagatttacaagaagaaggcggcccgaaggccgccttgatttctttaatatagaacggtattcaccctatgtcaaacccgccgcacggattcctgatattccgtctcacacgctacttttccctttccttgagtgccatgtgtatgcatccctgggcgtagacctcagcatgtccggctccagttgcaggaggtcacacctccgaaagtcaggccgcgttccgggaatagtctcgtcagccaggcagcatctgcgtttcagcgctccacaacgcgcatttcacagctgtcctcccggcgacgacaatggttggtcgccagaacgctg
>44	N operona: 36	first-last	DEIDE_RS19135	gene_poz=(601-738)	-	hypothetical protein	Derived by automated computational analysis using	/position=65413 - 66750 (66013 - 66150)	/lenght=1338 (138)	/codons=446 (46)	/complement=false	GC-compoz=63.76811594202898%	/LCI1=1.1333333333333333	/LCI2=0.37481481481481477	p_i1=0.12828353061958622	p_i2=0.07905047340712333	/Tai=0.45076589233889996	/Tei=0.171145426066411	/EEI=2.40315771389781
cgcatatggcaccctcaaacgcggagtctcagagcgtgacgccattcctgtacgatcctcagttctgcgcgcgctttttccagtagggcttctgtgaattgcacatccagccggtatttagcctcaacctgatccagcccggtcatctcaaggtccatatgccacccgcgtctcaggcttgcgggtgacaggtcagccaggcgcaggcagacctcgcgttacaaatcttctgctccccgccgtctccctatgtcgccgtggtgcatcctcaaaccgggcagatcgtgcggggtctcagaatgtacatctctgccaccaacaggaaactttctcggcaaaggcaagagctgccctggacccggcacgaacaggaatggaattggggaaataccctctcgggaccgcgtacacccggtgactctacgacggcctaaaccctgtcgcatggcgtcgcgtagcctcacctgtcttaaggcgggcaaatgaggcatcggtggggagaagaccatggaaacatgactcgtgccctgggaaaccgttgatatcagtagcgtctgggaaggagataccgtccgagtggatggaggcgagccgttcatcgtgcgggagctcatcgcccgaaggttctctaccctcctggtcatcgacgaacaccaccgccgacgggatattcacgagccgcgcatcctggaacgccggaaagtcgaggctgtccagggcgcccttctgctctcctgatggggcagcagataccctgggccggttctgatccgtgaatgcaggcgtcaacggttctggcggcccttcattacattcaggttgacctggtcccgggaacctggagcgagaggatcggcataaacacagattagtagcgacagcggttcatagcgtgactcagcgttcacgcacggattacagttgaggtcagccccaggctcacttaaggaggtcgcatgaaacaccgtcagctcgctggacttgttcttgctgcaagtgttgctctgggcagcggtgcggtcgcccagaacggcaatccaaggaacatggggacctgttcccgtgcctttgcgcacgtgggcctccggcccctgttgaatgacttcatgcgcgatatcgcaaccctgaacagggtactcatgggcgctgtcgtgttgtacctggctcatggcggcggcaattgtcgcaactgatctggtcttgaaccctcgtccagggttgcctggtgtctcgctcaaatagtgtgcaacttgcctggatgatgtctgggtggccacccactcacgcctggatcaataaagtgcgtctgataaccgtcaaggtcagccttttgccagg
>45	N operona: 37	first-last	DEIDE_RS13670	gene_poz=(601-837)	-	hypothetical protein	Derived by automated computational analysis using	/position=65769 - 67205 (66369 - 66605)	/lenght=1437 (237)	/codons=479 (79)	/complement=false	GC-compoz=59.07172995780591%	/LCI1=1.3247863247863247	/LCI2=0.5525641025641027	p_i1=0.21823722221968678	p_i2=0.2427133281851191	/Tai=0.4976495564776271	/Tei=0.3184419953666072	/EEI=2.0705614806496913
acccggcacgaacaggaatggaattggggaaataccctctcgggaccgcgtacacccggtgactctacgacggcctaaaccctgtcgcatggcgtcgcgtagcctcacctgtcttaaggcgggcaaatgaggcatcggtggggagaagaccatggaaacatgactcgtgccctgggaaaccgttgatatcagtagcgtctgggaaggagataccgtccgagtggatggaggcgagccgttcatcgtgcgggagctcatcgcccgaaggttctctaccctcctggtcatcgacgaacaccaccgccgacgggatattcacgagccgcgcatcctggaacgccggaaagtcgaggctgtccagggcgcccttctgctctcctgatggggcagcagataccctgggccggttctgatccgtgaatgcaggcgtcaacggttctggcggcccttcattacattcaggttgacctggtcccgggaacctggagcgagaggatcggcataaacacagattagtagcgacagcggttcatagcgtgactcagcgttcacgcacggattacagttgaggtcagccccaggctcacttaaggaggtcgcatgaaacaccgtcagctcgctggacttgttcttgctgcaagtgttgctctgggcagcggtgcggtcgcccagaacggcaatccaaggaacatggggacctgttcccgtgcctttgcgcacgtgggcctccggcccctgttgaatgacttcatgcgcgatatcgcaaccctgaacagggtactcatgggcgctgtcgtgttgtacctggctcatggcggcggcaattgtcgcaactgatctggtcttgaaccctcgtccagggttgcctggtgtctcgctcaaatagtgtgcaacttgcctggatgatgtctgggtggccacccactcacgcctggatcaataaagtgcgtctgataaccgtcaaggtcagccttttgccaggcgacgcaccatcaggcggatcatcacttcatagatgaggttctccgctgtttcggccagcgcttcgtactccttggccacgcttctggactccctcagccaggcagaggtgcgctctacgacccagcggcgcttcagcatcacgaattccttgggcatctccacgacccatggaggtccgtctttgggcactcagaggcgctgccagcccagcccgggctgcttcacgatctccagggtccaacccaggtgtgtcgtgcttcataccgagttttccggtgtaccccgggtcggcctgttggtgctgcatgcggggaaacacgttgtgcagtatccgcggggggaggaccgcgcccgcgcctcctttgaatgtccgccccgtgcactttgacggccatgacgagctccggcgcgttgccaggaagatgacgcttgcgtcccttcacctttttgccc
>47	N operona: 39	first-last	DEIDE_RS13685	gene_poz=(601-1761)	-	IS3-like element ISDds1 family transposase	programmed frameshift; Derived by automated	/position=66953 - 69312 (67553 - 68712)	/lenght=2361 (1161)	/codons=787 (387)	/complement=false	GC-compoz=60.46511627906976%	/LCI1=1.31433506044905	/LCI2=0.5049222797927461	p_i1=0.21282385747743707	p_i2=0.19189391894190228	/Tai=0.4883893577455586	/Tei=0.2727045270477121	/EEI=2.0935606882414817
gccagcccagcccgggctgcttcacgatctccagggtccaacccaggtgtgtcgtgcttcataccgagttttccggtgtaccccgggtcggcctgttggtgctgcatgcggggaaacacgttgtgcagtatccgcggggggaggaccgcgcccgcgcctcctttgaatgtccgccccgtgcactttgacggccatgacgagctccggcgcgttgccaggaagatgacgcttgcgtcccttcacctttttgcccccgtcaggcacacagggtccgccggctttggcggttttgacgcatagactgtcgaggatcacagtgccatgtgaggctgtgcgtccttcccggagcctccatattcgctgagagtggcagaccgtctgccacggtggaaaatcatgcggcattgtctgtcaggctacggccgccatgtacaacagagaagatgccgtccaggatctctcgcacagactacaaacggaagcggccggctggagcctcaggagggagaagtgcttgaatcatgttccacccggcatcggtgtgaggatgacccgatatggcgtagatggagataagccctcacgataggaggcaccatcatgactgatcgcagaatccacaccgccgagttcaagcgagacgcagtgcagcttgctcgaacgagcggcaacctgtcgggcaccgcgcgtgacctgggcatcaacagctccctgctgcgcaaatggatgaatgctgagcaggagaagggcgagttggcattccctggtcagggcaaacagctcctcactccagagcaacaggagatacaacggcttcgcaaggagaacgaaatcctgcgacaggagcgcgagatccctaaaaaaggcggcagccttcttcgccaaagaaaccacacgctgaggtatgaattcatccaagatcaacgccccgagtaccgcctggacctgctgtgccgggtgctggaggtctcggtgagcgggtaccacagctggcgaagaaggccgatctgcgaccgcaaggaagaggatgcgctgctcgagcagcgcatccaggaagtgcatcaacgtagtaaacgccgctatggggcgccacgcattcacgcggagttgcacgctggaggagtgcgcgtgtcccgcaagcgggtggcgcgtctgatgcgtgccagtggtctgcgggccaagggaaagcgccgctgggtgcggaccacggagagcagtcacaccatggccgtctgcccgaacctgcttgagcggcggttcgaggtctcgcagccgaaccaggtctgggcgttggacctgacgtatctgcccacgaaagagggctggctgtatctcgcagtcaccttagacctgcattcgcgagccgtggtgggttacgcgatggacatgcagatgccagccaccttgccactggcggcccttcagatggctgctggccgacgtcttccgccaccaggcctccttcatcacagcgacaggggcagtcaatacgcgagtggcatctttcaggcagaactggcccgcatgcgggccaggggcagtatgagtcgtaagggggattgttgggacaacgccgtggtggaaagcttcttcagctccctgaaaagggagttgctggaggacaccatctttgagacccgggacgtggcccgacaagccgtatttgaattcatcgaggtcttctacaaccgtcagcgtcgtcactcgtctcttgggtacttgacgcccctggagttcgaacgccaagctacagctgcttaacttcagctacgcaatatcgggccaggcccagtgagaccatctgggcatgcagtccgggctatggacgtaccaactccaactgatcgtgcgccatgttctacctgggcagaacatacgccagcatgttcttcggacgcactttaacggaccacggcttttatccccgctggtcgttgttcaacctccgttgatgactgatcagcttcattggaacagtcaatatttaaatcttctgtcgctctaagaagttggtgtgcgcatattcatgaagacaacatactcacgtctaacttccaactacgatgctaaataacctcttgctctggccgttgcgcaaggtgcgagcgttgatctgagaacgaggttcgggggctgtatgtcagcgttggattattcgttgacactttgggaactagagtcggagcatggagagaacagcacgtattaccggatgcatcaggacattgttgaagtcaccacatgggagacgttagttaagctctggcgtgctgttggtttcaggatcaagactgcctattcctggactgcttcacaccttcacatcggacagtcacacatctgataatcaaaataaggttt
>48	N operona: 40	first-last	DEIDE_RS13690	gene_poz=(601-1011)	-	hypothetical protein	Derived by automated computational analysis using	/position=68755 - 70365 (69355 - 69765)	/lenght=1611 (411)	/codons=537 (137)	/complement=false	GC-compoz=63.26034063260341%	/LCI1=1.3676470588235294	/LCI2=0.5181372549019606	p_i1=0.24092817010556802	p_i2=0.20560686903701683	/Tai=0.4719325575213157	/Tei=0.2850461821333151	/EEI=2.1156449699320015
gggcatgcagtccgggctatggacgtaccaactccaactgatcgtgcgccatgttctacctgggcagaacatacgccagcatgttcttcggacgcactttaacggaccacggcttttatccccgctggtcgttgttcaacctccgttgatgactgatcagcttcattggaacagtcaatatttaaatcttctgtcgctctaagaagttggtgtgcgcatattcatgaagacaacatactcacgtctaacttccaactacgatgctaaataacctcttgctctggccgttgcgcaaggtgcgagcgttgatctgagaacgaggttcgggggctgtatgtcagcgttggattattcgttgacactttgggaactagagtcggagcatggagagaacagcacgtattaccggatgcatcaggacattgttgaagtcaccacatgggagacgttagttaagctctggcgtgctgttggtttcaggatcaagactgcctattcctggactgcttcacaccttcacatcggacagtcacacatctgataatcaaaataaggttttggtaccgcacaggcagcacccaggcggttatggagttctccatgaccgcaagagacgcgcccgtgacgggagttgccgtgagttcggtgcttctaaccctgaaactcctggtgactgtccggcttctgaatggcctcgtcagcaccggagccccgaacccggaccaggtgacccgtgtgcagctcacacgggagcttcgcgccctgtcggaatcgtccacgatgggcgcacaagctgcagaccacatcagcacacggctgaccgcggccctgtcacgcgctgatcaggacgagaacgctcgcatatcccctttgggaacgccaggaaaggagagggatcgtcttcacctgaccaagactgttccgcccaaaagtgggtcgcagggcgggccgaaccatgctggtcgggagattcgtaccgccactcccccgcaggatcaggcgaccggttgaagatttctctgacattgaagcggtctttctggggcagatggtgccgccaggtaaacgcgctgagcgtgtcgtgtggtccgggaggcgagagtgctggcgcctcccgatcaagaaattaaaagaggagctcagcgtctgagcgcgtctggtgctgaccgtcacccggctggctaccccaccggcaaccatggctccagcacggcggaccaagattcgtttattcaattcgttggtggatgccggtcggccttaagcgcctttggcacgatgcccaccagacaccggcaacatcgctttacggtcgttcttatcgcagcacctctctgggagacacaatgacaaacaacacgcccggtgccggtgaacccatgcttccaggaggagcctttactccactacgagtgatcgaaaagcagatctaccgcggcccgaatgtgtacgggcatgagcacatgatccgtgtccaactcgatctgggcgctctgaatgacacggcgccggcagccattcctggttttgtggaccgcttgatcgaattgatgccgtcccttgaggacggcggggctgcatctgacggtgcggtgcagaacgatccgggcc
>49	N operona: 41	first-last	DEIDE_RS13695	gene_poz=(601-3378)	cphA	cyanophycin synthetase	Derived by automated computational analysis using	/position=69501 - 73478 (70101 - 72878)	/lenght=3978 (2778)	/codons=1326 (926)	/complement=false	GC-compoz=64.50683945284376%	/LCI1=1.2828828828828829	/LCI2=0.5112792792792796	p_i1=0.19684164692870423	p_i2=0.19844993529930474	/Tai=0.30992232688642674	/Tei=0.2786049417693743	/EEI=3.2044691627862756
acgggagcttcgcgccctgtcggaatcgtccacgatgggcgcacaagctgcagaccacatcagcacacggctgaccgcggccctgtcacgcgctgatcaggacgagaacgctcgcatatcccctttgggaacgccaggaaaggagagggatcgtcttcacctgaccaagactgttccgcccaaaagtgggtcgcagggcgggccgaaccatgctggtcgggagattcgtaccgccactcccccgcaggatcaggcgaccggttgaagatttctctgacattgaagcggtctttctggggcagatggtgccgccaggtaaacgcgctgagcgtgtcgtgtggtccgggaggcgagagtgctggcgcctcccgatcaagaaattaaaagaggagctcagcgtctgagcgcgtctggtgctgaccgtcacccggctggctaccccaccggcaaccatggctccagcacggcggaccaagattcgtttattcaattcgttggtggatgccggtcggccttaagcgcctttggcacgatgcccaccagacaccggcaacatcgctttacggtcgttcttatcgcagcacctctctgggagacacaatgacaaacaacacgcccggtgccggtgaacccatgcttccaggaggagcctttactccactacgagtgatcgaaaagcagatctaccgcggcccgaatgtgtacgggcatgagcacatgatccgtgtccaactcgatctgggcgctctgaatgacacggcgccggcagccattcctggttttgtggaccgcttgatcgaattgatgccgtcccttgaggacggcggggctgcatctgacggtgcggtgcagaacgatccgggcctcggggctgtggctgaacgcgtggcccgcgtcctgcagaccctggctggtcggcccatcggcgttgcggagcgtcgccccgcaagagctcaaccgggcgagtacaacatgctctacccctaccacgaggagcgggtcggcctcgttgccggggcgattgccctgcgcctggtggacagccttctgcctgcggacatgcagggcatcaaggacgtggaggtgctgctcccgagaagtatcagctctattgacccagacacgccttttgatttcatggcagaacttgacgttctgcgccgcctcacgaagcgttttacgctggggccaactacccagtcactcgtcagtgaagcggagcgccgcggcattccctttctgcggttggatgacgacagcctcgtgcagcttgggtacggcaaataccagcagcaggtgcgcgccagcatcacaagcaaaacgtcatttattgcgaccggcaccgcaagcgacaaggacctcaccaagcggttgcttgaccgggcgggcctgcccgtcccacagggcgccgtggtgcgtacggtagacgaggcggtgcgggtcgcccggcgcctgggtacgccggtcgtgaccaaaccgctcgatggcaaccatgggcggggggtatcgctgaacctctccaccccggagcaggtgcgtcacggtttcgaagaagcgcggcagcacagccgggaggtcgtggttgagcagtttttcacgggaaatgaccaccgcgttctggtgatcaatggggacgtggccgccgtggctgagcgcatccccgcgcacgtggtgggtgacgggcagcgcagcatcgcggaactggtggaagccgtcaaccttgatccccgccgcggcaccggccatgagaatgtgatgacccgcatcaccatcgacccgcacgtgctggaactgcttgcccgcagcggcctgacgccggagagcgtgccggcagcgcatgaacgcgttttcctgcgtgacacggccaacatctccaccggcggcactgctgtggaccgcacggacgtgattcacccggacaaccgtacgatcgcccggcgcgccgcgcaggttattggcctggacgtggccggcattgacctgatcagccccgacatctcacagtcggtgcacgagacaggtggcgcgatcgtggaagtcaacgcggcgcccgggttcaggatgcacctgcagccttcggaaggtcagccgcggaatgtggcgtcacccgttctgagcatgttgtttcccaaaggcaccccttgccgcatgccgatcatttcgatcaccggcaccaacgggaaaagcaccaccgcacgcatggtcgcgcacatcatgcggcacgccgggaaagtgacgggcctgaccacctcgaacggcatctacgtggatggtgagcagatcctcaccggcgacaccactggccccaaaagcgcgaaggtgatcctgagtgaccggaacgtggaggtggccgttctggaaacggcgcgcggcgggatcctgcgtgaaggcctggggtttgaccgctgcgatgtgggcgcggtcctgaacatccagccggaccacctgggcgtcaaaggaatcgacacggtcgaggacctcgcgtgggtgaagtcgctcattgtggaggttgtgacagattccggcaccagcgtgctgaatgctgacgatcctttgacgtgggccatgcgtcaccaggcccgcggacggctggcgctgttctccatgcagggtggaccaaccgcgccggaacatctccgggcacacatcgctgacggtggcctggcccttgtccgggaaggcaccgtggtgggcgacgaacttgtcctgtacgaggatggtcagcgcacgccccttatgcgcgcccgggacattcctgcgacgctggggggttttgcgaaagtcaacattcagaacgcgcttgcggccgcggccatggcggtggcccagcacatcgaactgcctgtgatccgcgcggcgctgagtagcttctcaacgtcattcgagcaaagccccggacggttgaacctgtacgacggtcaccccttccgggtgctgctggactacgcgcataacccgtcgggcctggaatacctgggggatctggtggcgcacctgcgtcccgcacgcggccgcgtgattggtgtgctgggtgtggctggggaccgccgggacgcagacatgcggcagatgggcgaactggctgcccgggcctttgatgagctgatcattcgtgaggacgacctgcgccggggccgcccggcaggagaaggcgcccgtcacgtggccgaaggggccctcgcctcgggttttcccgcggaacggctgcacacgatcctgcctgaacctgaagcagtcagtgctgcgctgagcatggcgcggcagggggaccttgtggtgattctcgtgacggaagtcgaggcgacgtggcagcagattcgcgattaccagctgtcgccggcccaggctggaggcctcacccagggcacactgcactagacagtcagccctgactgaagcaggtgaccttggcaggcaaaccggcaaggccctgccgtccggtcaagcacggggcatggggttcggccggcatctagactgttcaggtgataacgcttgaggacgttcgtggagccgccgggaggcttgcgccgcacatccaccgcacgccggtcctgtcgtcgggatcgcttgaccgcctgctgggccgcgaactgctcttcaagagcgagcacctgcagaaaaccggcagtttcaaagtgcgaggggcgctgaacgctgcgctccagctcgggggcccgcgcggcctggtgaccctgtcgagcgggaatcatgcacagggcgtggctttcgcttcacgcgtcctgggtgttccgtgcgtcgtggtgatgtatgaagacgccagcgagacgaaaaaggcggcggtgcgttcctacggcgcagtggtcgtggacgagggcgtcagccgcctcaacggcgaggagcgcgtgcgtaccattgccgaagaacggggctttcactacatccacgcttacgacgacccacacgtgatggcgggccagggaacgcaggccctggaattcacggagcagacgggcg
>50	N operona: 42	first	DEIDE_RS13700	gene_poz=(601-1515)	-	threonine/serine dehydratase	Derived by automated computational analysis using	/position=72386 - 74500 (72986 - 73900)	/lenght=2115 (915)	/codons=705 (305)	/complement=false	GC-compoz=66.77595628415301%	/LCI1=1.4846491228070176	/LCI2=0.5831140350877191	p_i1=0.3061200433638367	p_i2=0.27698433427411817	/Tai=0.28187706197797724	/Tei=0.34928590084670635	/EEI=3.6569048787493514
gcaaagccccggacggttgaacctgtacgacggtcaccccttccgggtgctgctggactacgcgcataacccgtcgggcctggaatacctgggggatctggtggcgcacctgcgtcccgcacgcggccgcgtgattggtgtgctgggtgtggctggggaccgccgggacgcagacatgcggcagatgggcgaactggctgcccgggcctttgatgagctgatcattcgtgaggacgacctgcgccggggccgcccggcaggagaaggcgcccgtcacgtggccgaaggggccctcgcctcgggttttcccgcggaacggctgcacacgatcctgcctgaacctgaagcagtcagtgctgcgctgagcatggcgcggcagggggaccttgtggtgattctcgtgacggaagtcgaggcgacgtggcagcagattcgcgattaccagctgtcgccggcccaggctggaggcctcacccagggcacactgcactagacagtcagccctgactgaagcaggtgaccttggcaggcaaaccggcaaggccctgccgtccggtcaagcacggggcatggggttcggccggcatctagactgttcaggtgataacgcttgaggacgttcgtggagccgccgggaggcttgcgccgcacatccaccgcacgccggtcctgtcgtcgggatcgcttgaccgcctgctgggccgcgaactgctcttcaagagcgagcacctgcagaaaaccggcagtttcaaagtgcgaggggcgctgaacgctgcgctccagctcgggggcccgcgcggcctggtgaccctgtcgagcgggaatcatgcacagggcgtggctttcgcttcacgcgtcctgggtgttccgtgcgtcgtggtgatgtatgaagacgccagcgagacgaaaaaggcggcggtgcgttcctacggcgcagtggtcgtggacgagggcgtcagccgcctcaacggcgaggagcgcgtgcgtaccattgccgaagaacggggctttcactacatccacgcttacgacgacccacacgtgatggcgggccagggaacgcaggccctggaattcacggagcagacgggcgcgccggacgcggttcttgtcgcagtgggcggtggaggcatgatcagtggcatcgcgaccgtcattaagacggtttggccagaaacgcgcgtcatcggcgtggagcccgaggcaggcgacgatacgcgccgcagcctcctcgcaggtgagcggatccggctggaagcgccgccccgcacggtcgcggacggcgtacagaccatgatgcccggcgcgctgacattccccgttgtccagaagcacgtggacgaggtgctcgccgtgcgcgaggagagcatcgtggaggcgcagcgcctgatgatgcgccacctcaagcaggtcgtggagcccactgcaggcctgcctcttgcgccactgctggaaggcgccgagctcccgcagcggctgggcctgtttgtctgcggcggtaactggctgccctgacagacgaggcgtggtagaacctccttcatgtcacgccagagcttcactcccgagcatgccccggcagccgcgggaccctactcgcatgccgtccgcattggtccctttgttcacacggcgggtcaggtgggggttgacccggagacccgccagccccgcgagggtgtggaagcgcagacccgccaggcgctcgagaacgtgcgcgccgccctcgcggcagccggcgccggcatggatgacgtgttgcgcgtgggcgtctatctcacccgcgccgaagatttcccagcgatgaacgccgtataccgcgagttttttgacgcgccctatccggctcgcagcaccgtatacgtgggtctcaacccaggtctgctcgtggaaattgacgcactggccgttctcgagtcctgacgccgctcagaaccggcccggccgaggaggcccagagccgagaggaggcagctcctggccacagagagcacccccgccaaggttcaggcagaaagcgccgccggtagagccagcgatgcttcctgcctgagcacgcggtttgacctgcctgcacctttttgcttggaacacgccggggcgatctgatgtcct
>51	N operona: 42	last	DEIDE_RS13705	gene_poz=(601-981)	-	reactive intermediate/imine deaminase	Derived by automated computational analysis using	/position=73328 - 74908 (73928 - 74308)	/lenght=1581 (381)	/codons=527 (127)	/complement=false	GC-compoz=66.14173228346458%	/LCI1=1.6746031746031746	/LCI2=0.8560846560846561	p_i1=0.4171187176810951	p_i2=0.5863101866960452	/Tai=0.2965788596507605	/Tei=0.6276791680264406	/EEI=3.348309429004634
gtggacgagggcgtcagccgcctcaacggcgaggagcgcgtgcgtaccattgccgaagaacggggctttcactacatccacgcttacgacgacccacacgtgatggcgggccagggaacgcaggccctggaattcacggagcagacgggcgcgccggacgcggttcttgtcgcagtgggcggtggaggcatgatcagtggcatcgcgaccgtcattaagacggtttggccagaaacgcgcgtcatcggcgtggagcccgaggcaggcgacgatacgcgccgcagcctcctcgcaggtgagcggatccggctggaagcgccgccccgcacggtcgcggacggcgtacagaccatgatgcccggcgcgctgacattccccgttgtccagaagcacgtggacgaggtgctcgccgtgcgcgaggagagcatcgtggaggcgcagcgcctgatgatgcgccacctcaagcaggtcgtggagcccactgcaggcctgcctcttgcgccactgctggaaggcgccgagctcccgcagcggctgggcctgtttgtctgcggcggtaactggctgccctgacagacgaggcgtggtagaacctccttcatgtcacgccagagcttcactcccgagcatgccccggcagccgcgggaccctactcgcatgccgtccgcattggtccctttgttcacacggcgggtcaggtgggggttgacccggagacccgccagccccgcgagggtgtggaagcgcagacccgccaggcgctcgagaacgtgcgcgccgccctcgcggcagccggcgccggcatggatgacgtgttgcgcgtgggcgtctatctcacccgcgccgaagatttcccagcgatgaacgccgtataccgcgagttttttgacgcgccctatccggctcgcagcaccgtatacgtgggtctcaacccaggtctgctcgtggaaattgacgcactggccgttctcgagtcctgacgccgctcagaaccggcccggccgaggaggcccagagccgagaggaggcagctcctggccacagagagcacccccgccaaggttcaggcagaaagcgccgccggtagagccagcgatgcttcctgcctgagcacgcggtttgacctgcctgcacctttttgcttggaacacgccggggcgatctgatgtcctgtgcacttcacctgaccccgttgcaaagcccatcgctgcatcaccatagccgggacatgttcacgccggccacgttccagcggcgccaggcacgcctgctggtgccacactgaaaggacctatgcctgacgcccccctgcccaccgtccgcctcgtcaccgacggcgcctgctccggcaaccctggccctggcggctgggcctgtatcctcacggcagacacccacacgaaggagttgtcaggtggtgaaggccggaccaccaacaaccgtatggaacttactgctctgctcgaagggctgcgcgcgctgaaaaagccttgcgccgtccacgtggtcagtgactcccgctatgtcatcgatgccttcgagaaagactggctgagcaactggcagcgcaagaactggaa
>52	N operona: 43	first-last	DEIDE_RS13710	gene_poz=(601-1083)	rnhA	ribonuclease HI	Derived by automated computational analysis using	/position=74022 - 75704 (74622 - 75104)	/lenght=1683 (483)	/codons=561 (161)	/complement=false	GC-compoz=64.59627329192547%	/LCI1=1.1041666666666667	/LCI2=0.3583333333333333	p_i1=0.11654633252467858	p_i2=0.06823659603193043	/Tai=0.3441278846009227	/Tei=0.16141293642873739	/EEI=2.962651050602673
gtcaggtgggggttgacccggagacccgccagccccgcgagggtgtggaagcgcagacccgccaggcgctcgagaacgtgcgcgccgccctcgcggcagccggcgccggcatggatgacgtgttgcgcgtgggcgtctatctcacccgcgccgaagatttcccagcgatgaacgccgtataccgcgagttttttgacgcgccctatccggctcgcagcaccgtatacgtgggtctcaacccaggtctgctcgtggaaattgacgcactggccgttctcgagtcctgacgccgctcagaaccggcccggccgaggaggcccagagccgagaggaggcagctcctggccacagagagcacccccgccaaggttcaggcagaaagcgccgccggtagagccagcgatgcttcctgcctgagcacgcggtttgacctgcctgcacctttttgcttggaacacgccggggcgatctgatgtcctgtgcacttcacctgaccccgttgcaaagcccatcgctgcatcaccatagccgggacatgttcacgccggccacgttccagcggcgccaggcacgcctgctggtgccacactgaaaggacctatgcctgacgcccccctgcccaccgtccgcctcgtcaccgacggcgcctgctccggcaaccctggccctggcggctgggcctgtatcctcacggcagacacccacacgaaggagttgtcaggtggtgaaggccggaccaccaacaaccgtatggaacttactgctctgctcgaagggctgcgcgcgctgaaaaagccttgcgccgtccacgtggtcagtgactcccgctatgtcatcgatgccttcgagaaagactggctgagcaactggcagcgcaagaactggaagaacgtcaaaaaccccgacctctggcaggccctccttcaggccgcccaggggcaccggttgacctttgagtgggttcaggggcatgctggtcaccccgagaacgaacgtgccgatcagctcgctgtgcaggctcgggacgcggccgcgaagtcacccgggcaacctcgttcgggaccggcgggcggtctgttctgacaagaaatcagtggccggcggctctgaggccctcatctgtgccattcgcccacggcactgaccggcggcctgtccgactctagccaccgctccgacgtacccgtgaagtgtgccgcagagaacttgtgcccgcacaagtcacgcgatgtgcgcctgttcgggcagagtctgcagatcatcagggtccaggccggcgtcggctgcatggcgagctggcggcaccgttccacaccatcgactgaccggctggcacagggggcctgccgggaatgtggagaacggggggcaattgaccctgcattccttaacgggtgttggaaacatgccattggtccacacttttcctgagctccaccctgaacggtccttgtaagagcgcagccgctatgctgcggccggtacggaatcccacctgctctggcctgggacctggcacttccttacgggaaccatgccgggaaacattccgctggacactctgccctatttattcattaatgcatccgcgtgaaactgcgcggactgcctgcctcaactgcacgctaatggagcttgatgtcccctacccacgaagacgcccgccttgatgaattgcaccgc
>53	N operona: 44	first-last	DEIDE_RS13715	gene_poz=(601-2394)	-	EAL domain-containing protein	Derived by automated computational analysis using	/position=75060 - 78053 (75660 - 77453)	/lenght=2994 (1794)	/codons=998 (598)	/complement=false	GC-compoz=62.04013377926422%	/LCI1=1.243997766610832	/LCI2=0.41351200446677855	p_i1=0.1777723917879516	p_i2=0.10777145716847239	/Tai=0.3087205142242463	/Tei=0.19699431145162516	/EEI=3.2049559358163675
tcacccgggcaacctcgttcgggaccggcgggcggtctgttctgacaagaaatcagtggccggcggctctgaggccctcatctgtgccattcgcccacggcactgaccggcggcctgtccgactctagccaccgctccgacgtacccgtgaagtgtgccgcagagaacttgtgcccgcacaagtcacgcgatgtgcgcctgttcgggcagagtctgcagatcatcagggtccaggccggcgtcggctgcatggcgagctggcggcaccgttccacaccatcgactgaccggctggcacagggggcctgccgggaatgtggagaacggggggcaattgaccctgcattccttaacgggtgttggaaacatgccattggtccacacttttcctgagctccaccctgaacggtccttgtaagagcgcagccgctatgctgcggccggtacggaatcccacctgctctggcctgggacctggcacttccttacgggaaccatgccgggaaacattccgctggacactctgccctatttattcattaatgcatccgcgtgaaactgcgcggactgcctgcctcaactgcacgctaatggagcttgatgtcccctacccacgaagacgcccgccttgatgaattgcaccgcttcggcatcctcgatactcttcccgagccgcagttcgaccggattgtcgcgctcgccgcccggtatctggatatgccagtcgcggcagtgtcgttcgtggacaaagatcgtcagtggttcaaggcccggttggggctggatgtcaccgaaacgccgaaaagcgagtcgatctgcgctatcgccatccagcaggacaatgtgctggtcattcctgacgcccgcaaagacccgcgcgtgaatggtatgaagtgcgtcattgttgaccagcaggtaggcttctacgctggcgcaccgcttcgcaccccggacgggcatcacctgggaaccgtgtgcgtcatggacgccgttccccgctcgtttaccctggaagaggaaggcatcctccaggacttcgcggcgctggtgatggatgaactgcgcctgcatatcacgttgcagcaattgggtgatctcgcgctgctcgataccctcaccagcctgcccaaccgaaccaatttccgtcagcgcctcacgcaggccatgcgccgagcgaccctggacagctcaaaagtggtgctgggtctgatggacctggaccggttcaagctcatcaacgatacgctcggccacgccgccggtgacgaactgttgtgcctgacggccaagcgcctgagtgaatgcctggcgtccagtgacacggtcgcgcgtatgggcggcgacgagttcgcactgattttcagcgatgtggccgtgccggccggcacagaacgcattctggcgcgcattcgtgaggccttcagcaccccgtttgtgctcgaggatcaggagatctacgttcactggagcctgggtctgaccatctttccggacgacgcagaccaggtcgaaactctgctgactcaggctgacaccgccatgtaccgtgccaagcgcgcaggaggcggccacgcatttttcaacgctgagcatgaccggcgaaccctggctgagatggcgctgctgtccggaatgcaccgcgccctggaacgcaacgagttccggctgcactttcagccgattatccaccccatcagcggagaggtgacggctcatgaggccctgatccgctgggaaagcccgggcggcctggtgagccccgccgaattcatcccgcttgccgaagtgtcgggtctgatcatcccaatcggacagtgggttctccgtgaagcggttcgtgctgctgcacggacgcttcgtgggcatattgccgtgaatatcagtcctctggaatttgcccaaccgcagttcgtggagaacgtcacgcgggtgctgtgcgaggaaggtcttgaaccgggccggctgatgctggaacttaccgaaaacagcctgattgacgcccaccgtggccgtgacgtgcttcgcgacctgcgcgcgctgggagtacgggtggccttggatgatttcgggacgggctacagcagtttttccgccctggcaggactgccggtcgaagtgctgaaaatcgaccgttctttcaccctgcaccttggcactgccgggccagagggcgtgagggccgctgaactggtgcgcgccatcgttgcgctcgcacgcgcctttggtctggacactgtggccgaaggcgtcgagacacccatccaggcccagcttctcaccgacctgggttgcacgttccttcagggctacctctttggccgccccagcccgctgcctgctgctgcgggggaggaagcggtcatgccagccatgttccgtaccactgacctgtaggccacacccgagcctgtttgtcgtggctggcagcggtgtactggccccggcacaccgccaggcggcaccctcatgactagaacggccgcacagtttctcgtggcgccttgacccgtgcttccgaagcgtcgagcccaacggcccatgcgcttagcctcgccacgctcaattgccggagctgggtgtagatcacgttatgtcctccgaactgtacggggaccgctgacaaggtggatcctcagtcagggcagagacgtgatgttcacgcgtgggctttccgggagtgcatgacggcagcatgatcgcccagagtcccgcagatatgcccctgacacgttgagcagcgttacggcgctcgcgttcgtctccaccggtgttttccgcaactcagggtgccggttggcgcctccttttcaacacagatgcccaacaggggagaccgaagggcatgcttgcgccgaagtgatgaagacacagtgaactgccgggcgccttgcgtttttgcgtgcaggacagcaatcctgtgcgtgggaggttcgatgacctacacgttgcgagagctgcttaccgaccctggcctcttttccactccactggaag
>54	N operona: 45	first-last	DEIDE_RS19140	gene_poz=(601-774)	-	hypothetical protein	Derived by automated computational analysis using	/position=77393 - 78766 (77993 - 78166)	/lenght=1374 (174)	/codons=458 (58)	/complement=false	GC-compoz=56.32183908045977%	/LCI1=1.0467836257309941	/LCI2=0.347953216374269	p_i1=0.09518012428229505	p_i2=0.06187482696507678	/Tai=0.6047025342091386	/Tei=0.15568734426856912	/EEI=1.7528828656335915
gcctgctgctgcgggggaggaagcggtcatgccagccatgttccgtaccactgacctgtaggccacacccgagcctgtttgtcgtggctggcagcggtgtactggccccggcacaccgccaggcggcaccctcatgactagaacggccgcacagtttctcgtggcgccttgacccgtgcttccgaagcgtcgagcccaacggcccatgcgcttagcctcgccacgctcaattgccggagctgggtgtagatcacgttatgtcctccgaactgtacggggaccgctgacaaggtggatcctcagtcagggcagagacgtgatgttcacgcgtgggctttccgggagtgcatgacggcagcatgatcgcccagagtcccgcagatatgcccctgacacgttgagcagcgttacggcgctcgcgttcgtctccaccggtgttttccgcaactcagggtgccggttggcgcctccttttcaacacagatgcccaacaggggagaccgaagggcatgcttgcgccgaagtgatgaagacacagtgaactgccgggcgccttgcgtttttgcgtgcaggacagcaatcctgtgcgtgggaggttcgatgacctacacgttgcgagagctgcttaccgaccctggcctcttttccactccactggaagcccggccttcagtggaatgggaagagcaggaatggtgttgcgaatgcgagcagtatgttccagaactggtgatggacgtgtgtctggcgtgtctggagattccgagcccgtgagccagaggatcaaaccgcgtcgctgagcctgtggaagcacaaacaactcggaatctgacctgcctttgtggaacatgatcagccggacaaaaacgacaggcgctcgtcgcttctggcgcggatagacgcgctgaaacagacaacaaagcttaaatagaagatggaaaattttgacgccaaatgatatttaaatgaacttgtatttagtggagtttggcaatgcaaataatattactaacactcttttcacagaattgatgaggcggcgtttcatagcgtaaccatgataggggcagtatgttgactcttctcctggccagagcattgtctgccaccagatctttggctaaggatctgggcgaccacgacgccatgaagcgcctgacagagctcagcacccagcctcagccgttcctggtcaatgagcaaggccagcttctccaggaaatcacagcaattcacggtcgccttaaagcacagatgcatgacagctgtcacgtcgcccattaagacgttcccgatgaggaagcacaggcgtccgagctggcctgcatttgtgaaacatgcggtcgccgaggtgtgaacggaagtcattccgcc
>55	N operona: 46	first-last	DEIDE_RS13725	gene_poz=(601-1800)	-	PAS domain S-box protein	Derived by automated computational analysis using	/position=78518 - 80917 (79118 - 80317)	/lenght=2400 (1200)	/codons=800 (400)	/complement=false	GC-compoz=58.75%	/LCI1=1.150375939849624	/LCI2=0.2783625730994152	p_i1=0.135405484570186	p_i2=0.0282652946556164	/Tai=0.405759557357665	/Tei=0.12543876519005476	/EEI=2.464592318915737
gatctgggcgaccacgacgccatgaagcgcctgacagagctcagcacccagcctcagccgttcctggtcaatgagcaaggccagcttctccaggaaatcacagcaattcacggtcgccttaaagcacagatgcatgacagctgtcacgtcgcccattaagacgttcccgatgaggaagcacaggcgtccgagctggcctgcatttgtgaaacatgcggtcgccgaggtgtgaacggaagtcattccgccagggaaaccggtgtcaggagaagcgtcctcttgtgaagttctctcaacgtttcaggtgttgctcagcaggggagatccccattggacgaccatagcgcgcaaggggagcacctacggcctattctggcgcgccgaccgcaggctcgcatgggagttccgtgtttcagcctgtgcaccaattaaaaaccagcgtgatgcttgataccggatgacgtttggagtgactggcaaaggaccctggtcaatgccctgggcaaataagctggtctcattggcctggacgcacccaagtccatagacaagtaaaggcttccctggacactctcattccaaatgatgtcatcaaacactatgcccgaccacgagcaccacatagcatccgagatccaggcgcttcagcaacaaatcaacactctggaagccgaccttcaggcttgccagcaccaggggatgacgctgttcagcgaagcgccggcaccctacgtgctgctgaattctcagggccggattcaggatgtcaatcgtgcggccacagggttgcttggtcgtcaccgtgaggttctgctgggaagacatttcagtcagtttctgactcctgcgtcacagggatcgtttgaactgctgctcggtcaggcagttgggcacggactcagccgccggggcgaagcgcagctgaatcatgccgatgggtccatgtttgatgttctgctggatctcgacgcggaacatatcgacggtgaatttcagcgcttccgcctcgtgatcacagacatcaccgcgtataagcaggcgcatgccgggctgctggataatacggcggctcagcaggagcagctggaagtacacagcgcccggatccgtgagctgaaccaggaactcgagcagatcgttaccgtttttattcagcaactccacctgccgttgacgcgcgccctgaattttcttggcctgacgcgacgtgcgctgggagaggtggcggacgaagtcaaccagccgctgctgaatacggaacgagccgtccagcagataatcgccctgatggcgtctatagaacgcttcatgcagatgcgctccatgcgtgtgcgtctgcggtccgtcgacctcaacagcgtgctgcgtgaagtacggaaacattccaggccgctgatggccgaccggaacatcgatattacgagcgagccgctgccgacggtgcagggcgactcccgggcgctgtatctgattctcgacgagtacatctcaaacgcactcaaattcaccaaggagaaggaccccgcccggattcatgtccgtgtgcaggagtccgaatcggagtatcacattggcgtggaggacaatggcgccggctttaacatgcggcagaaggaccagctgttccggctcttcggccggctgcattcttcaaaggtctacgagggctcgggcgttggtcttatgacggtgcgccgagcctgtatgcgcttcggtggccgggtgtgggctgaaggcaaggtaaatcagggcgcgacgttctggttcgcctggcccaagcagcctgttatccgtgattaacgagtactcagcacgcttccgtcagatgaagccccatcgtggaagcgtgccagcaagcagggtcttgcaacgctgcttcttcataaaattgatccagctcagtattttgcagcgcatacggcgggatactaattcaagatgacggactttcccctggtggtcattggggcctcagctggtggtgtctcggccctgatgaaactctgtgcccaacttcccagctcctttccggccgcagtgctggtggtccagcacgtctccccggcccatcccagcatgctccccagaatcctcagtgccgctggcaccctgcacgccatccatccccgtgatggccagacgctgcatcctggaatgatctacgtcgctccgcctgaccatcacctgctggtggatggtgaaaccgtcctgctgtcccggggccccagagaaaaccgctcccgtcccgccattgacgttctgttccgctcggcggcagtcgaggcagggagccgcgtgatcggggtggtcctgactggaaacctggatgatggcacgtccggccttcatgtcatcaaacaggccggcggtctggccgtggtgcaggacccggatgacgca
>56	N operona: 47	first-last	DEIDE_RS13730	gene_poz=(601-1641)	-	chemotaxis protein CheB	Derived by automated computational analysis using	/position=79856 - 82096 (80456 - 81496)	/lenght=2241 (1041)	/codons=747 (347)	/complement=false	GC-compoz=63.976945244956774%	/LCI1=1.2928709055876686	/LCI2=0.5121387283236997	p_i1=0.20186520895828847	p_i2=0.19934213457267982	/Tai=0.4038142944795319	/Tei=0.27940792111541185	/EEI=2.5054629125491905
cggtccgtcgacctcaacagcgtgctgcgtgaagtacggaaacattccaggccgctgatggccgaccggaacatcgatattacgagcgagccgctgccgacggtgcagggcgactcccgggcgctgtatctgattctcgacgagtacatctcaaacgcactcaaattcaccaaggagaaggaccccgcccggattcatgtccgtgtgcaggagtccgaatcggagtatcacattggcgtggaggacaatggcgccggctttaacatgcggcagaaggaccagctgttccggctcttcggccggctgcattcttcaaaggtctacgagggctcgggcgttggtcttatgacggtgcgccgagcctgtatgcgcttcggtggccgggtgtgggctgaaggcaaggtaaatcagggcgcgacgttctggttcgcctggcccaagcagcctgttatccgtgattaacgagtactcagcacgcttccgtcagatgaagccccatcgtggaagcgtgccagcaagcagggtcttgcaacgctgcttcttcataaaattgatccagctcagtattttgcagcgcatacggcgggatactaattcaagatgacggactttcccctggtggtcattggggcctcagctggtggtgtctcggccctgatgaaactctgtgcccaacttcccagctcctttccggccgcagtgctggtggtccagcacgtctccccggcccatcccagcatgctccccagaatcctcagtgccgctggcaccctgcacgccatccatccccgtgatggccagacgctgcatcctggaatgatctacgtcgctccgcctgaccatcacctgctggtggatggtgaaaccgtcctgctgtcccggggccccagagaaaaccgctcccgtcccgccattgacgttctgttccgctcggcggcagtcgaggcagggagccgcgtgatcggggtggtcctgactggaaacctggatgatggcacgtccggccttcatgtcatcaaacaggccggcggtctggccgtggtgcaggacccggatgacgcagagttcgcctcgatgccacgtagcgctctgaatgctgtgaaggttgaccacgttgcgccgctctcggaactgggagcgctgctggctagcctggtggatgaccgagccaggaaccacagacctacaccgctggcctctgaggacgtacgccgccttgaagttgagctgggggttgcccgggaagagcatgccctgagcaaaggggtgacccggctgggcgcaccgtcgccgctgacctgtccggagtgtcacggcaccttgatcgagattcgggaaggcacccttgtgaggttccggtgccactctggtcatgcctacacggcaggcaccctgctgaccgaagtcagtgagtcggttgagtccaaggcttatcaggcgttgcgggcactgggagaaacggtgattctgctccggcaactgagcgatcagcgccagaagcagggcgacccggcgggagcagaagcatttctggcgcgggcccgtgaggtggaggccagcagtgaaggcatccgcgccctggtgcggacaaccagagccctgagtgtcgagaaggtagagcggccggacttcgacggctgagctggggcggtgtttttccggcgttggaccgcgcgtcttcggtgacgctctccatcgttgcctgcgcttccgcccggtagacctggcaccacttggtctacgctaggtgttgaagcctcatgccggttgtgtgctgtggtccaggcgatcctatgaaaaccgtgccccaacccaagcgctcattgcaagccagtgaatggtccgcagattgatgttgagcgttggcagcgcagcagactccctccggcgatgtgttgacctttgggatgctcccgacttccgccggggtcagtaggggtgcgcgcgatgtcaatttgggcggtccctgcgtgtcaagcgtgcaaaatgaagatggctgcatgtgaggtaaaatctggaccaccgacccgaagaagcgtaattcagcagttcagtttgcggttcctggtatcaccgtcgtgcccatgccgttcccgaagcttttccgatggcaagcagcaaggagggttttatggcgaagctcctggtccacgttacctgcggtcccaatgatcccacgcgcgcagcgcttgcttttctcgttgcgcgtactgcgcaggaggaaggccacccggtcacgct
>57	N operona: 48	first-last	DEIDE_RS13735	gene_poz=(601-963)	-	DsrE family protein	Derived by automated computational analysis using	/position=81387 - 82949 (81987 - 82349)	/lenght=1563 (363)	/codons=521 (121)	/complement=false	GC-compoz=63.36088154269972%	/LCI1=1.5166666666666666	/LCI2=0.613888888888889	p_i1=0.3245640497490664	p_i2=0.3124026007813487	/Tai=0.3531744742106738	/Tei=0.3811623407032138	/EEI=2.9523568313636566
tggcgcgggcccgtgaggtggaggccagcagtgaaggcatccgcgccctggtgcggacaaccagagccctgagtgtcgagaaggtagagcggccggacttcgacggctgagctggggcggtgtttttccggcgttggaccgcgcgtcttcggtgacgctctccatcgttgcctgcgcttccgcccggtagacctggcaccacttggtctacgctaggtgttgaagcctcatgccggttgtgtgctgtggtccaggcgatcctatgaaaaccgtgccccaacccaagcgctcattgcaagccagtgaatggtccgcagattgatgttgagcgttggcagcgcagcagactccctccggcgatgtgttgacctttgggatgctcccgacttccgccggggtcagtaggggtgcgcgcgatgtcaatttgggcggtccctgcgtgtcaagcgtgcaaaatgaagatggctgcatgtgaggtaaaatctggaccaccgacccgaagaagcgtaattcagcagttcagtttgcggttcctggtatcaccgtcgtgcccatgccgttcccgaagcttttccgatggcaagcagcaaggagggttttatggcgaagctcctggtccacgttacctgcggtcccaatgatcccacgcgcgcagcgcttgcttttctcgttgcgcgtactgcgcaggaggaaggccacccggtcacgctcttcctggccggtgacgccgtacacctccttcgccctgcaactctggatgccctgcagggcctggggaccggcaggctccgtgaacattacgacgcgctcagggccggatccgcgcagttttacctgtcgggaatgtccagtgctgcgcgcggtctggcggtcagcgacctggtgcagggttcgttcgagcttgtgaaacctgacgttctggttcgcctgacgtttgagaacgaccgcgtcctctcgtactgaatccgcatgagcaggcaggcacgccggacaagggacgactgctccgtgacgtgagccggagcgcggtcgctgcactgcccacgctcctggggagtcctttggcctccggagagcctctaacgtacgctcagattcagctggtctgcccgcatggccctcaaaaaagtccatgtataggaagatcacgtccccattgagggagtcggggtcctgttcccggtggtggcccaactgcgcgtagcgaatcaggcgcagctgcattcagatgggcgcacacaccagcgttgaacctgccaggatgcatggtctccccgaccttgtgccagagaagaaacgcgtccatgctcctgaacccggaccccgtcaggcgtagatacagaccggaggtgtctgaccaagaagcacggcaggatgatcagctgcctggatggtgacgcacaatgcggccatggaacagcggcaatttggaacgacaggcctcaaggtcagcgtgctggggctgggggctgggcaggtgggcgccgagagcctcagtgaaagcgctgcgggcaccctgctcaatcgcgcgcttgacggcgggatcacactcgtggacacggc
>58	N operona: 49	first-last	DEIDE_RS13740	gene_poz=(601-1494)	-	aldo/keto reductase	Derived by automated computational analysis using	/position=82198 - 84291 (82798 - 83691)	/lenght=2094 (894)	/codons=698 (298)	/complement=false	GC-compoz=64.87695749440716%	/LCI1=1.3636363636363635	/LCI2=0.4354657687991021	p_i1=0.23877321650235783	p_i2=0.12603013881163663	/Tai=0.29359963214786355	/Tei=0.21342712493047297	/EEI=3.3181347647792614
gggccggatccgcgcagttttacctgtcgggaatgtccagtgctgcgcgcggtctggcggtcagcgacctggtgcagggttcgttcgagcttgtgaaacctgacgttctggttcgcctgacgtttgagaacgaccgcgtcctctcgtactgaatccgcatgagcaggcaggcacgccggacaagggacgactgctccgtgacgtgagccggagcgcggtcgctgcactgcccacgctcctggggagtcctttggcctccggagagcctctaacgtacgctcagattcagctggtctgcccgcatggccctcaaaaaagtccatgtataggaagatcacgtccccattgagggagtcggggtcctgttcccggtggtggcccaactgcgcgtagcgaatcaggcgcagctgcattcagatgggcgcacacaccagcgttgaacctgccaggatgcatggtctccccgaccttgtgccagagaagaaacgcgtccatgctcctgaacccggaccccgtcaggcgtagatacagaccggaggtgtctgaccaagaagcacggcaggatgatcagctgcctggatggtgacgcacaatgcggccatggaacagcggcaatttggaacgacaggcctcaaggtcagcgtgctggggctgggggctgggcaggtgggcgccgagagcctcagtgaaagcgctgcgggcaccctgctcaatcgcgcgcttgacggcgggatcacactcgtggacacggcccggggctacggcctgagtgaagaacggatcggccgccatcttgcgcaccgccggaacgacttcatcctgagcagcaaaggaggctacggcgtcgagggagttgaggactggacgccgctggtgatccgccgtggaattgaacaggccctgcaacgcatgcgggtggactggatcgatatctttcacctgcactcctgtcccctggatgtcctgaagcaggaggacctgctcggcgctctggatgatgcccgcgaagcgggtcacatccgggttgcggcgtacagcggcgagaacgaggcgcttgcctgggcggtggactccggccgcttcgggtcggtggaaaccagtgtcaaccttgcagaccagtggagccgtcaccgtgtcctgccgcacgctattgagcgcgggctgggcgtgattgccaagcgcccgatcgccaatgctgcgtggcgtttcacacagcgcccggtcggcgagtacgcagagatctactgggagcgcctgcggaccatggaccttgaagcagtccgtgatcaggccggcctcgagtggaccggactggccctccggttcagtgcctacgcaccgggagtccacagcgtgatcgtcgggaccgccagccttgggaatctggatcagaaccttcgtctggtcgagcagggtcctctgcctctggacgtgctgacctggatcgaatccgcgtggtcgcagcatggtcaggagtggccaggcgaggtgtgactggtgggctgactgggcccgccgtcaacctcgcgttgacaggagttgggccggtcccgggtagagtatggaatggacgagcatcaggtgcagccttacgtcgaagcccttcaggaacgtggatgcctggtcacccagcaccctgatgggcggtattcggtgaccctgccagatggtgaaaccatcgaaccaggagcaccctcggtgcacccccagaccccctggagtgcactgattgaggcctgtagccgcctgaacgtgacggttccctttggggaataattcggcggcggccagttgcctctgacatggccagcatgggtaggagctggtccgaatctgatctgacgtgccggcgctgtcgcgtggagtggtccggcacagctactgttcccttcttttggcagacgaccgggcacaccgttggtccacaggttgggcaaaccagcggtcaccccctcattctctggcgccccggtcgcgtcactcaaaatgctctgtcaaccacgcgccaccattcaggaactgcacgatccggtcgagcagttccgcctcacgccctccgatatgtccgtcctgctgggcccgttggagcgcggc
>59	N operona: 50	first-last	DEIDE_RS13745	gene_poz=(601-810)	-	hypothetical protein	Derived by automated computational analysis using	/position=83164 - 84573 (83764 - 83973)	/lenght=1410 (210)	/codons=470 (70)	/complement=false	GC-compoz=60.0%	/LCI1=1.328502415458937	/LCI2=0.4632850241545894	p_i1=0.2201738065420367	p_i2=0.1510343830756134	/Tai=0.39181813559194767	/Tei=0.23593094476805207	/EEI=2.618253416849444
aagcaggaggacctgctcggcgctctggatgatgcccgcgaagcgggtcacatccgggttgcggcgtacagcggcgagaacgaggcgcttgcctgggcggtggactccggccgcttcgggtcggtggaaaccagtgtcaaccttgcagaccagtggagccgtcaccgtgtcctgccgcacgctattgagcgcgggctgggcgtgattgccaagcgcccgatcgccaatgctgcgtggcgtttcacacagcgcccggtcggcgagtacgcagagatctactgggagcgcctgcggaccatggaccttgaagcagtccgtgatcaggccggcctcgagtggaccggactggccctccggttcagtgcctacgcaccgggagtccacagcgtgatcgtcgggaccgccagccttgggaatctggatcagaaccttcgtctggtcgagcagggtcctctgcctctggacgtgctgacctggatcgaatccgcgtggtcgcagcatggtcaggagtggccaggcgaggtgtgactggtgggctgactgggcccgccgtcaacctcgcgttgacaggagttgggccggtcccgggtagagtatggaatggacgagcatcaggtgcagccttacgtcgaagcccttcaggaacgtggatgcctggtcacccagcaccctgatgggcggtattcggtgaccctgccagatggtgaaaccatcgaaccaggagcaccctcggtgcacccccagaccccctggagtgcactgattgaggcctgtagccgcctgaacgtgacggttccctttggggaataattcggcggcggccagttgcctctgacatggccagcatgggtaggagctggtccgaatctgatctgacgtgccggcgctgtcgcgtggagtggtccggcacagctactgttcccttcttttggcagacgaccgggcacaccgttggtccacaggttgggcaaaccagcggtcaccccctcattctctggcgccccggtcgcgtcactcaaaatgctctgtcaaccacgcgccaccattcaggaactgcacgatccggtcgagcagttccgcctcacgccctccgatatgtccgtcctgctgggcccgttggagcgcggcctggtagatctctgcgcgcagacttctgacctcttccggagacaggtccagcgcgttacgcgtgcggatcagcagacgcagttcctcgtctgtcagctgcccatcggagatcaggcgcaacaacatggcgcgcagggcgtccttgcgcgcctgatcggagaggtcattgttcttgctggcgttcatcgggcctcctgagcctttttagctcatgtcaggcagagtctcaattcactccgcagttcatgagtgtgcggtaggtcccctggacgccacggaagg
>60	N operona: 51	first	DEIDE_RS13750	gene_poz=(601-903)	-	hypothetical protein	Derived by automated computational analysis using	/position=83575 - 85077 (84175 - 84477)	/lenght=1503 (303)	/codons=501 (101)	/complement=true	GC-compoz=61.386138613861384%	/LCI1=1.36	/LCI2=0.7153333333333334	p_i1=0.2368248062844956	p_i2=0.4311916383076971	/Tai=0.3618464145853868	/Tei=0.48807247447692736	/EEI=2.5513212931833027
tgacgtctgagatgctcccggttgcaagaagcccatcaccgggagcagccagaaaaacgcctgcgggtgcgccacaatagcaggcaatgaagcccatgctgtcctgccttcttctcactctggcgctgccctcatgcgctccagccaacagtgtgccgtctattccggcgtcaattggactggtctgtaccggaagcagcatgggcaccctgacccgcgctgattccgagctgtcgctggtggtcaacagggctggtgaagtcagcggcagctttaccaacaacggcacggtctttgccgctcagggaaaagctgccgtgcgggaagaccagcgcaccctggtcgtcagccagctgagtctttcactcgacagcacggtggaagggcgagcgggcatcactgcttccatgggcgcggtacgcacgggtgtgggcctgaccggccgtctggggtccaacgggaacctgaatggcacgctggacgcccacggtaggtttgctggaaccttccgtggcgtccaggggacctaccgcacactcatgaactgcggagtgaattgagactctgcctgacatgagctaaaaaggctcaggaggcccgatgaacgccagcaagaacaatgacctctccgatcaggcgcgcaaggacgccctgcgcgccatgttgttgcgcctgatctccgatgggcagctgacagacgaggaactgcgtctgctgatccgcacgcgtaacgcgctggacctgtctccggaagaggtcagaagtctgcgcgcagagatctaccaggccgcgctccaacgggcccagcaggacggacatatcggagggcgtgaggcggaactgctcgaccggatcgtgcagttcctgaatggtggcgcgtggttgacagagcattttgagtgacgcgaccggggcgccagagaatgagggggtgaccgctggtttgcccaacctgtggaccaacggtgtgcccggtcgtctgccaaaagaagggaacagtagctgtgccggaccactccacgcgacagcgccggcacgtcagatcagattcggaccagctcctacccatgctggccatgtcagaggcaactggccgccgccgaattattccccaaagggaaccgtcacgttcaggcggctacaggcctcaatcagtgcactccagggggtctgggggtgcaccgagggtgctcctggttcgatggtttcaccatctggcagggtcaccgaataccgcccatcagggtgctgggtgaccaggcatccacgttcctgaagggcttcgacgtaaggctgcacctgatgctcgtccattccatactctacccgggaccggcccaactcctgtcaacgcgaggttgacggcgggcccagtcagcccaccagtcacacctcgcctggccactcctgaccatgctgcgaccacgcggattcgatccaggtcagcacgtccagaggcagaggaccctgctcgaccagacgaaggttctgatccagattccc
>61	N operona: 51	last	DEIDE_RS13755	gene_poz=(601-1074)	-	hypothetical protein	Derived by automated computational analysis using	/position=83918 - 85591 (84518 - 84991)	/lenght=1674 (474)	/codons=558 (158)	/complement=true	GC-compoz=62.236286919831215%	/LCI1=1.5095541401273886	/LCI2=0.5093418259023355	p_i1=0.3204505627750947	p_i2=0.19644370910719394	/Tai=0.4179110161095867	/Tei=0.27679933819647456	/EEI=2.465925257093636
agggtcatcacacgttgtctcagggtttccggactcacagataaggaaagacccgtgccagttcccacctggtggaacaccatgacgacaggtctggcctgcgccgtgctccagggtaaagacagcgcaatccccagtgccacgatccaggtcatgtgaaggcgcgcgagacgcctcaaggccttgcaatactgcatctctttataattccacaacatctctctcatttaccttacggcatgtgctggtctcacatcgctcccgctgtgaaaccagaagatcgcaggcattccttgctgctttctaatagaggagctggattgaagacgcgcggatcccgatgttgtgccggacattcggcaaagggaggctccctgctgagaaattggcttcctgcggttgtcttcctcacccggcaccgacttgtgccgtccagaggacaccggatcagttcctgaagtcacatctccgtgcagggcgcaccaccggcattctctacacctgaccagggtgttgacgtctgagatgctcccggttgcaagaagcccatcaccgggagcagccagaaaaacgcctgcgggtgcgccacaatagcaggcaatgaagcccatgctgtcctgccttcttctcactctggcgctgccctcatgcgctccagccaacagtgtgccgtctattccggcgtcaattggactggtctgtaccggaagcagcatgggcaccctgacccgcgctgattccgagctgtcgctggtggtcaacagggctggtgaagtcagcggcagctttaccaacaacggcacggtctttgccgctcagggaaaagctgccgtgcgggaagaccagcgcaccctggtcgtcagccagctgagtctttcactcgacagcacggtggaagggcgagcgggcatcactgcttccatgggcgcggtacgcacgggtgtgggcctgaccggccgtctggggtccaacgggaacctgaatggcacgctggacgcccacggtaggtttgctggaaccttccgtggcgtccaggggacctaccgcacactcatgaactgcggagtgaattgagactctgcctgacatgagctaaaaaggctcaggaggcccgatgaacgccagcaagaacaatgacctctccgatcaggcgcgcaaggacgccctgcgcgccatgttgttgcgcctgatctccgatgggcagctgacagacgaggaactgcgtctgctgatccgcacgcgtaacgcgctggacctgtctccggaagaggtcagaagtctgcgcgcagagatctaccaggccgcgctccaacgggcccagcaggacggacatatcggagggcgtgaggcggaactgctcgaccggatcgtgcagttcctgaatggtggcgcgtggttgacagagcattttgagtgacgcgaccggggcgccagagaatgagggggtgaccgctggtttgcccaacctgtggaccaacggtgtgcccggtcgtctgccaaaagaagggaacagtagctgtgccggaccactccacgcgacagcgccggcacgtcagatcagattcggaccagctcctacccatgctggccatgtcagaggcaactggccgccgccgaattattccccaaagggaaccgtcacgttcaggcggctacaggcctcaatcagtgcac
>62	N operona: 52	first-last	DEIDE_RS13760	gene_poz=(601-1791)	-	polysaccharide deacetylase family protein	Derived by automated computational analysis using	/position=84984 - 87374 (85584 - 86774)	/lenght=2391 (1191)	/codons=797 (397)	/complement=false	GC-compoz=66.16288832913519%	/LCI1=1.3164983164983164	/LCI2=0.4879629629629631	p_i1=0.2139402791859226	p_i2=0.17479591286134613	/Tai=0.40356796447103105	/Tei=0.25731632157521156	/EEI=2.397845916586819
ggcttcattgcctgctattgtggcgcacccgcaggcgtttttctggctgctcccggtgatgggcttcttgcaaccgggagcatctcagacgtcaacaccctggtcaggtgtagagaatgccggtggtgcgccctgcacggagatgtgacttcaggaactgatccggtgtcctctggacggcacaagtcggtgccgggtgaggaagacaaccgcaggaagccaatttctcagcagggagcctccctttgccgaatgtccggcacaacatcgggatccgcgcgtcttcaatccagctcctctattagaaagcagcaaggaatgcctgcgatcttctggtttcacagcgggagcgatgtgagaccagcacatgccgtaaggtaaatgagagagatgttgtggaattataaagagatgcagtattgcaaggccttgaggcgtctcgcgcgccttcacatgacctggatcgtggcactggggattgcgctgtctttaccctggagcacggcgcaggccagacctgtcgtcatggtgttccaccaggtgggaactggcacgggtctttccttatctgtgagtccggaaaccctgagacaacgtgtgatgaccctgcggtctttggggtaccggtttgtgacatctaccgaagctgcgtcggcgtcccgtgcagaccgcgtcgctgtgattcagttcgatgacgggtttgagagcgtgtatcagctggcctttccagtccttcgggagttgggcgtgcccggaacagcctatgtgatctggtcacgattgaaccagccgggaagcatgaccaccgctcagttggccgaactgcgggctgccggctgggaaatcgggaatcactcgcactcgcatgccacgctgtccgatctggcgccccggggactgcaacgcgaactgatgcccccgtcctcacaggcaggtgaacgtccggcccggtgcgtggcgtaccccctcaaccgtcatgatgcccgggtccgtcgcgaagcgaaacggcaggggatgcagtgcggcgtagctggcggaccgcccgcgttgggccgcaccgatcccatggccctgcccgcacctgccatcaccgcctgggatgacaccctgctccccctgcgtgcgcgttggggtattgacgcccgtgcacccctgctgaccgcggggttcatctacgcggcagcagacggcctgggcagtgaccatccgccggtaagtccgcccctgacctggaacccggcgcactatgagctgctgggaaacggcgcattcagcgccatgtggcgtggcgaacgggaactgcggctcgcgtggcgagagggagcatggagtctgaacctcgccgcccgccgcggagtgggaacttcgcagggacggtacacaggaggcgctgtggccctcaatctggcccctttgacggtcgctgccggcgtggacaccaacggacctctgcttggcgcagcgctggcacttggtggatacggcgaggtgtggggccgcaccagtcatgtgaatggaagctggggatgggcctggggcggcacgctgattccagccgactactggcaggtgactggagctcatgatcattccagcacgcacctgggcctgcgtgtcgcggtgccctggcaaaacagcgagggccggcccctccgcgttggaggcggctaccggtggggagtggaccagggagcctacgctgaggtcgaatatcacgtcggcagctacggcatggcggcggaagtaacggccacaggccggtttggcgtgcggtttacgtccgtctggtgaggggaggcgcttgtcattcgcgtcgctctgtatccccacgtcagagagccactgacttcccacggacaaccagttaataagacatcaaagttccgtgaccgaagcgatgggtgtgactggacgccaccgcagttctgcgcgcctgacctgaggcgcgcagctttgatttcagcgtccggaaggggggaaatggataagcaccccttggtcgcccggccctgcgggacgaccaacgttcgcacggcactattttgtgatccaaagcaggtccctggtagcggtgtcatgcctatggtcacgccccctgacctacacacctggtggcccggtaaaagcaggagagacgggtcagaatcatactgtccgcttatccaggcgttctggtcccggctctttgctccttgatgagcgtcctgtgtgcacgggcgaacgagacacctgccttttgtgacctacgcgaagtctcctggaagaaaaacctggcgctcacgcgtggtcgtcacgtaagcgctgcggcccaggtaaacggcagcttcacccgcgaacaggccctcggcgtcatagtgcgccgggtcgaagtgaacgtcgctgacccgaccg
>63	N operona: 53	first-last	DEIDE_RS13765	gene_poz=(601-1152)	-	flavin reductase family protein	Derived by automated computational analysis using	/position=86627 - 88378 (87227 - 87778)	/lenght=1752 (552)	/codons=584 (184)	/complement=true	GC-compoz=65.39855072463769%	/LCI1=1.2641165755919854	/LCI2=0.40054644808743156	p_i1=0.1875393028426091	p_i2=0.09764168051769885	/Tai=0.31723972817608503	/Tei=0.187877512465929	/EEI=3.192271723111402
caaaatcaacctgtttgacctgtttgactcgggcgtcgaggcgtacatgaccaagccattccatccccaggaactgctcgcacgggtcaatgtccagctgagacgaagcagcggctgtgacgtgacttcagtgggtgcgcttgatatttccctgcaggaccggatttgtctttactcaggacagcacctgaagctgacagccactgagtttgaattgctgagtgtgcttgttcaacagccgggccgtgtctaccggcgggatgagattgagcgtgaactgtggaacactgagcagcccagaaacaacagttccctcgatgttcatatcgccaacctgcgcgggaaaatacgtgatttgggcggatacggcttcattcgcactgtgcgtggaatcggctatgccatcagagtgccacggtaagcagcagcccagcgatcccgagcaggacgaaacagctgtgcaactggccaggcacagggcgtatgtgtatctggtctgcaacgcgggccttacgtattgaatacctcgttgtcgcgctggagggtccatgaacaaggagtgcctgagaccccggcggcaactcctctattctcggggggatgctcagcgccagaaccgcccgcttcttcggctactacccaggcaccgtcgctctggtgaccgccgagcattccggaacgcgcaacgtcctcagcgtggggtggcacaccgccttaagtgcggatcctcctctctacggcgtggccgtggggcgcgagcgcggaagtcatcccctcatcgtgcagagcggtcactttggcgtgaactttcttccttttgcggcggcgcaggcggtgcagggagcgggcgtgctcagcctgcatgacgctccgcagttcgataagctcgcccggcttggactcacgaccctgcccggaagcccgctggcggtcacgcaggcctatctgcactaccgctgcgaggtggttgatgtcgtgcggaccggggaccacgatctgttcgtcggtcgggtcagcgacgttcacttcgacccggcgcactatgacgccgagggcctgttcgcgggtgaagctgccgtttacctgggccgcagcgcttacgtgacgaccacgcgtgagcgccaggtttttcttccaggagacttcgcgtaggtcacaaaaggcaggtgtctcgttcgcccgtgcacacaggacgctcatcaaggagcaaagagccgggaccagaacgcctggataagcggacagtatgattctgacccgtctctcctgcttttaccgggccaccaggtgtgtaggtcagggggcgtgaccataggcatgacaccgctaccagggacctgctttggatcacaaaatagtgccgtgcgaacgttggtcgtcccgcagggccgggcgaccaaggggtgcttatccatttccccccttccggacgctgaaatcaaagctgcgcgcctcaggtcaggcgcgcagaactgcggtggcgtccagtcacacccatcgcttcggtcacggaactttgatgtcttattaactggttgtccgtgggaagtcagtggctctctgacgtggggatacagagcgacgcgaatgacaagcgcctcccctcaccagacggacgtaaaccgcacgccaaaccggcctgtggccgttacttccgccgccatgccgtagctgccgacgtgatattcgacctcagcgtaggctccctggtccactccccaccggtagccgcctccaacgcggaggggccgg
>64	N operona: 54	first-last	DEIDE_RS13770	gene_poz=(601-1281)	-	response regulator transcription factor	Derived by automated computational analysis using	/position=87358 - 89238 (87958 - 88638)	/lenght=1881 (681)	/codons=627 (227)	/complement=true	GC-compoz=56.6813509544787%	/LCI1=1.2315634218289087	/LCI2=0.2693215339233037	p_i1=0.17184683838986503	p_i2=0.02503025549893356	/Tai=0.4978914253397093	/Tei=0.12252722994904021	/EEI=2.024763358054357
cagtccgctgcccagtttgggtggagcgggcgccagtgggtccaactgcgctaccgcgcagtattgctttaaaggagaccctccggtctcagccctggaaaagccagtgttgtgcgtcataacttattcgctgaggaacagcggacagccacactcagctggcagtgttatgaagacaaactcgtagctatactgctgccttgacacggttttctgaaaataaagatctcttcatcaaaaaatactactaagctgtgaatcgttaagccgaccttaattcctttggccgatgatttctgcgaagcacagatagcctcgatgcatcacttccacactcctgacatcgaggtttttatgactgcttccgtttccgttacgtgcagctgggttcccgggactctggatcgtatccgggtaacatgcgctcagcacgatgaggtctggcacattcgtgatgtcgccaaccgttatggtcgggaagccctgaacgccctgtacctcaagggccggtatcagacccacgtttccagacgagagctgctggcatttcctttcattgcccggacagaaccgaaatcctgacgacctgcaggagtacatgtgtcagccaggattcttgttatcgaagacgacccggatatcactcaagtggtgaagttcgtgctggaagaggccggccaccgggtcttcagtgctcccgatggggcgtccggcctctgcgttgcccatgagcagaatcccgacctcatcctgctggaccttggactccctgacattgatggggcgcaggtggcgcgccgcctgacgttgaccagtcatgtccgcattatgggcctgagagctccagacgacgtggaccacaaaatcaacctgtttgacctgtttgactcgggcgtcgaggcgtacatgaccaagccattccatccccaggaactgctcgcacgggtcaatgtccagctgagacgaagcagcggctgtgacgtgacttcagtgggtgcgcttgatatttccctgcaggaccggatttgtctttactcaggacagcacctgaagctgacagccactgagtttgaattgctgagtgtgcttgttcaacagccgggccgtgtctaccggcgggatgagattgagcgtgaactgtggaacactgagcagcccagaaacaacagttccctcgatgttcatatcgccaacctgcgcgggaaaatacgtgatttgggcggatacggcttcattcgcactgtgcgtggaatcggctatgccatcagagtgccacggtaagcagcagcccagcgatcccgagcaggacgaaacagctgtgcaactggccaggcacagggcgtatgtgtatctggtctgcaacgcgggccttacgtattgaatacctcgttgtcgcgctggagggtccatgaacaaggagtgcctgagaccccggcggcaactcctctattctcggggggatgctcagcgccagaaccgcccgcttcttcggctactacccaggcaccgtcgctctggtgaccgccgagcattccggaacgcgcaacgtcctcagcgtggggtggcacaccgccttaagtgcggatcctcctctctacggcgtggccgtggggcgcgagcgcggaagtcatcccctcatcgtgcagagcggtcactttggcgtgaactttcttccttttgcggcggcgcaggcggtgcagggagcgggcgtgctcagcctgcatgacgctccgcagttcgataagctcgcccggcttggactcacgaccctgcccggaagcccgctggcggtcacgcaggcctatctgcactaccgctgcgaggtggttgatgtcgtgcggaccggggaccacgatctgttcgtcggtcgggtcagcgacg
>65	N operona: 55	first-last	DEIDE_RS13775	gene_poz=(601-3678)	-	alpha-mannosidase	Derived by automated computational analysis using	/position=88911 - 93188 (89511 - 92588)	/lenght=4278 (3078)	/codons=1426 (1026)	/complement=true	GC-compoz=62.44314489928525%	/LCI1=1.1944715447154473	/LCI2=0.3659186991869919	p_i1=0.1546992706078657	p_i2=0.07310557978135614	/Tai=0.36677190803289483	/Tei=0.16579502180322053	/EEI=2.701025380666773
gggccctgcacgcctcgaggggcattcgtttggtggcgtggtcgtgatcaaggcagcggttaacagtgacgcgttgggaggcgtggtcgcttagcccggcctatggggctgagtgcgtaagccgagcccaggatcgctgctgcttcacggcagtgcagatgaggttcttcctgatgcgggtacgcgcttgctttgtgagcaggccggcgaaccgacagagctgcacctgtaccccgggtacggactggacgcgtgccgtgtagaagtgacaccgcgctgccgcactggttgcgccgacctctggccttgccgatgtcttgaggcgtcagcagccgtgcataaggggagaagaaccgaagctgcgtgaggacccgaaggggatggtcacgggtgaactcaaggcctgtcccgcatctccagagcaactcctggcacggagttcacccccattgtggacggcggcaggcgtgctccacagaaggggcccaccacgacttgttactgttgaggaactttgacaccgggagcggtggccctgccccctgagcagtcgcaggtgcatgcacgcccctatcctttgctttcagcccgaggagaaccatgacgtccagaaactctgccctgaccctgaagcaacagcttgaccggctgaccaaccgactccatgagctggccggctggcgggaccgcgcacggcttcccatccgcaccgtgcagtttgccgatgcagagggaaagaccagcacccttcccgccggacagccctggccatcgcgaacatttccggtcaccatgacgttcgaggccaccgttccttccgaatgggcgggacagcgcgtcatgctgcacgccgagccgggcggcgaggccctggtggagcttggtggccgtgccaccggcggactgaatccattccaccgcgagcagctgctgttgccccgggccgcgggcggcgaaacactggaactgcgcatccgtgccagcccgaaaggtctgttcggtacccctgagcgcacaccccacctgggggctttgagactgtatgtgccggatcaggacgtgcaggctgtatatgaggatctgctttcttatcttgacggcgcggcgcagctgatgacgatgaaccgcgagcccattgccgcccgagtgctggacatcgcggacgaagccttcgccctcattccgcttgagcgtcaggactctgaaacctacctcgcgcgcctgagctggggggctgccgagcgctccaggctcaacggattgtgggacgagtacaacttcgaaatgactgatcccgcaccgtatccggacgggtggcggggccagctggaggcggcgcgtgagctgcttcgtaacgcacacaaagaattgctgcgcagctatccagcggagggaagactggccctttcgggccacgctcatattgatctggcctggttgtggccgctttcggaaacccgccagaaggttcaacggaccttttcgactgtcctgtccctgatggacgagtacccggatttcacgttcaaccagagtatgggtcagctgtacgagttcgtgctggaagaagcccctgatcttttcagaagaatccaggaccgcgtcaaggaaggccggtgggatctcgtgggcggcatgtgggtcgagcccgacggcaacctgatcagcggcgagagctgggcccggcagctgctgcacggtcagcggttttttgagaggcatttcggcaagcgcgcttcggtgtgctggcttcctgataccttcggttactccgccaatctgccgcagttcctccggcagggtgagatcccgtactttttcaccaccaagctgtattggtcggaaaccaatgcttttccctacgacctgtaccagtgggaagcgattgacggcacacgcgtgctcgcgcatcagttctataacccggccgaggggtacaacggcgatatcaaggccctcgacctggccgaaacgtggaaatccttcagaggcaagcgctggcacgacgagtcgctgctctcgttcggctatggagacggcggcggcggcccgacacgcggaatgctcgaacgctacgagcgtctgaaggactttcccggcctgcccacgctgcacatgacccgcatcgaggacttctattcacgggttgacccggcgcggctgccggtctgggtcggcgaacagtacctggaactgcaccgtggaacctacacgagtcaggggcgcatcaaggcactgaaccggaagctcgagcatatcctgcctgaggccgaagccgcctgcgcgctggctttcaagttgaccggcgccgagtacccccgtgatgatctgtacggcctgtggaaagtgctgcttcgcaaccagttccacgacatcctgcccggcagcagtgtcaaagcggtctatgacacggctcaccatgaactgcacgaagctctggaacgcggggaagccctcaggcgttctgcccttcaggtgctgagcgagcaggtcagtggaaagggagagattgcctggaacctttcactgaccgaacgtgcctgccggggagtccgggttcctgctctgggttacgcgcgtgtaccgactgaacaccctgcacccgcagcctcggggctgactctggaaaacgaatacctgcgggtgacggtcaatcaggacggcaccctgggaagcgtatggcacaaaactgagcgccgggaagcgctgggcacggaagccgacggacgcatccggggcaaccagctgtgggcttacgtggatgtcccgcgcgcctgggaagcctgggacgtcgatgccagctatccgaatcagggcgaggaggtgctggccagtgagacaccacgccggattgacgaacaccgcatcgaggtgctcaggacgctcggcaacagccggctgaagcaggcctatgttctgcgccctgggatgcggcggttggatgtcgtgacgcgagcccagtggaccgggcgccgaacttttctgcgttccctcacacgcgcaaatgtccgggccatgcacgcgaccttcgaatcggcctacggagccgtcgagcggaccacgcacatgaataccagctgggacgccgcccatttcgaatcgcccggtcaccggtgggctgacatcagcgagggggacttcggcctgagcctgctgaacgacaacaaatacggctacagcgtgcagggtgacgtcctgggcctctcattgctgcgcgcgccggtctaccctgatcctgcggccgatgagggagagcatcacttcacctacagcctgtttccgcacgccggcgactggcgcggccaggggatgaccggtacggtcgggcagagtaccgatctgaacgcgccggtaaatgtgatcagcacgtccggcagttccacaggacagtggccccagacgggttccctgctgaccgtagaggctgggtctggcatccacctcggcgcccttaagctggctgaagataccgatgagctggtactgcgtctgtacgaggcacacggatcgcgtggtgacctgaaagttgtcatgcacggcgtacagaattggacagccgcaaactttcttgaggagcgcatggggactatccaggagcagtgggcgtacgcgcccttccgggtggtgactctccgtgaagcgccagcgtcaggttcagcagtgaaggacatggattagcgcagtgaaggaccagcagtccttagaacttgatcgccgtgtgaagcggaaattggagttatacggggagccgcaatccgagtgaatttacttgccaacctctgtgcggtcatgagcggcacgagccctaacactgttgttgccgcttgcaacgctcactttgtcacgcatttctcctactgaattgctgcgcctgagctcaaatcagccgcgcttcaggcatcgaaccaaacaattgaatgtactttgcctactataaatctggatagaaccagtccgctgcccagtttgggtggagcgggcgccagtgggtccaactgcgctaccgcgcagtattgctttaaaggagaccctccggtctcagccctggaaaagccagtgttgtgcgtcataacttattcgctgaggaacagcggacagccacactcagctggcagtgttatgaagacaaactcgtagctatactgctgccttgacacggttttctgaaaataaagatctcttcatcaaaaaatactactaagctgtgaatcgttaagccgaccttaattcctttggccgatgatttctgcgaagcacagatagcctcgatgcatcact
>66	N operona: 56	first-last	DEIDE_RS18130	gene_poz=(601-783)	-	hypothetical protein	Derived by automated computational analysis using	/position=92495 - 93877 (93095 - 93277)	/lenght=1383 (183)	/codons=461 (61)	/complement=true	GC-compoz=59.01639344262295%	/LCI1=0.9	/LCI2=0.28333333333333344	p_i1=0.05143644248661173	p_i2=0.030151348746420056	/Tai=0.4727198652134674	/Tei=0.12713621387177806	/EEI=2.040642183453681
cagcagtgaagtcaggacgtcgcccatgtcgtctggcgcgatgacttcccggcgctccagacgccgcagggcttcttctgtccagactggaaggcgtgccgggcgcggcaggctgacgatcacgctgctcagaggcgcactggcctgcacctcggcggaacgtaatgggagcgcccggagcacttctgcagcggtccatgacttcccaacacccggatccccccataaggccacggccagtccaccgcgcctcgtgctcagggccgccagacgcctgctgatctgatgaacgaggtcctctcgccggctcacgtgtggagagtctaccgggtttcaccgcagggctggatgaaggctggctccctgaggggagggcgttgcggcgcagaccagttttgactgaactgtagtcgtgcagcttgaagaccgaggggggggcctggattcggaactgctgagggctggcacgttccagcagatccggactgctgcccagagatttttggagaccagccagctgatgaagaagtgaattgtttttccttgaggtcgccggtggctgcgtgtgtcactgttatccgctgcttgcgttggggtctcatgtccctgcatctcgatgaccggcagcctcgtgaagtggcggaatgcactcttgatgtgctgaccagagcaacgtacctggaaacattgggccctgcacgcctcgaggggcattcgtttggtggcgtggtcgtgatcaaggcagcggttaacagtgacgcgttgggaggcgtggtcgcttagcccggcctatggggctgagtgcgtaagccgagcccaggatcgctgctgcttcacggcagtgcagatgaggttcttcctgatgcgggtacgcgcttgctttgtgagcaggccggcgaaccgacagagctgcacctgtaccccgggtacggactggacgcgtgccgtgtagaagtgacaccgcgctgccgcactggttgcgccgacctctggccttgccgatgtcttgaggcgtcagcagccgtgcataaggggagaagaaccgaagctgcgtgaggacccgaaggggatggtcacgggtgaactcaaggcctgtcccgcatctccagagcaactcctggcacggagttcacccccattgtggacggcggcaggcgtgctccacagaaggggcccaccacgacttgttactgttgaggaactttgacaccgggagcggtggccctgccccctgagcagtcgcaggtgcatgcacgcccctatcctttgctttcagcccgaggagaaccatgacgtccagaaactctgccctgaccctgaagcaacagcttgaccggctgaccaaccgactccatgagctggccggctggcgggaccgcgcac
>67	N operona: 57	first-last	DEIDE_RS13785	gene_poz=(601-3726)	-	hypothetical protein	Derived by automated computational analysis using	/position=92966 - 97291 (93566 - 96691)	/lenght=4326 (3126)	/codons=1442 (1042)	/complement=false	GC-compoz=66.76263595649392%	/LCI1=1.479666986871598	/LCI2=0.6071725904578934	p_i1=0.30326829607083394	p_i2=0.3046146313850484	/Tai=0.3715758243331544	/Tei=0.37415316824654354	/EEI=2.710228231718057
cagctctgtcggttcgccggcctgctcacaaagcaagcgcgtacccgcatcaggaagaacctcatctgcactgccgtgaagcagcagcgatcctgggctcggcttacgcactcagccccataggccgggctaagcgaccacgcctcccaacgcgtcactgttaaccgctgccttgatcacgaccacgccaccaaacgaatgcccctcgaggcgtgcagggcccaatgtttccaggtacgttgctctggtcagcacatcaagagtgcattccgccacttcacgaggctgccggtcatcgagatgcagggacatgagaccccaacgcaagcagcggataacagtgacacacgcagccaccggcgacctcaaggaaaaacaattcacttcttcatcagctggctggtctccaaaaatctctgggcagcagtccggatctgctggaacgtgccagccctcagcagttccgaatccaggcccccccctcggtcttcaagctgcacgactacagttcagtcaaaactggtctgcgccgcaacgccctcccctcagggagccagccttcatccagccctgcggtgaaacccggtagactctccacacgtgagccggcgagaggacctcgttcatcagatcagcaggcgtctggcggccctgagcacgaggcgcggtggactggccgtggccttatggggggatccgggtgttgggaagtcatggaccgctgcagaagtgctccgggcgctcccattacgttccgccgaggtgcaggccagtgcgcctctgagcagcgtgatcgtcagcctgccgcgcccggcacgccttccagtctggacagaagaagccctgcggcgtctggagcgccgggaagtcatcgcgccagacgacatgggcgacgtcctgacttcactgctgagcgagctggctccctttgttctgtacgtcaaggacctccacgaagcgtcggcggaacagcttcggctctggcaggccgtggctggcggcgtcactcgcagccgcggggtcggcctgatggcgacaagccggcaaccacctcccgctccatttgaagtgcaggcgctcggtcttcttgatcaggaggaaaccgccgtccttctgaaccagaccctgggcgcctgccttcctgcagaggccgctgagtggattggacagcatgcagcaggaaacccgctgttcagcatcgagtacctgcgcttcctgatccggcagggatgtctctggaacgacggcgagcgctggcactggcgcgcgccccgggagagccgcattccgaccagtgtcgaggcgctgatttcgcatctgtgccatacccctccactgtcggcgccggcccaagcggccctggaggcgcgcgccatgctgacggccgggatggcgccggcagtctgggcacaggttgccggacttgaggcgacccagctgcaacacgcgtgtgaggagcttgatcaccggggcatccttcgggaaggtcagttcgttcaccgtttgtatcaggatgtggaactacaccacctgacgcctgccagacgtcggctgatttcacgccgcgctgtgagcgcgctgctggagacggatgtggaagccgccgcaaccttcgtggttcacgcggagcttcccggtaacgatgcgctgccgctgctgcgccgcgctgccgggtctgcgcagtcaggtggccggcaccggcaggccgccgagtatctttcccaggcggtacagcatgcccatgggggagagcgtgcacagctggcactggcagcagcgcgcctgtggcgggaccacgagccgcgccgggtcattgccctggccgaggaggttctcgagatagagcccagaaacctggacgctgcattcctgctggcaggagcactggttcttcagggcgaggaggagcgcgccacccggctgatccggagcctgcaggacagcgccgagctcgaaccgctgtggttgtttcagctgatctcgcttcacgcggacaggaacgactacgtcggggtcatgacgctgtggcaggaacacccgggccttcaccatctggctccgccttccgtgctggcccaggtggtgcgcgccctggatttcgtcggacagcccacggaagcgtgcacactggcagcccaggccctcgaacacaggggcctcacgggccctgagcgcacagcgttgctgtttgcccggtgccgggccctgtacagcgcaggaaatctcgaagccgccgaagcggacgcaagtgaagtggtgacgctgactgaggcaggccaacgggtgcacgagtgtgcccgcgggctctcgacccgggcgacaattcgtgacacgttgggccgctaccctgaagcccttgcagacgcgcagacctcgctgaaactgtttgccagcctgggtgtcgcgcgcgactatgcccagcagcagagccgtctggcgtgcctgctgctggaatatggcgactatgagcaggccgagacgctgctgcacgagggccacgaggtcatgaagcgtgctggggtctcgcatttcctggcgctgtgcgagtacaaccttgcctacctgtaccttgagcagaatccgccgttcggaggcacgctggccctgaaatacgctcatgccggactccagcatgcccgccaggccgggagccccctgattgtcgcgcagacagccgccatggcagcgcgggcagaggcgatccacggcaccccccagcatgcgctggaacttgcagacgaggccctggacctcacgcagcagcttggcacttcgcatgacaccgcgtgggccatctgggcccggggctttgcgctggaagcgtgtggccggccggccgaggcgctggcgtcgttccaggcggcggctgatgaactcgcaggccgggggttgaccctctgggcgcaccggctggggctggaagcggaccggctggctggtgacgccactgcagcaggcgcgaaactggcgtttttccgggagcacgagctgcgcaactgggtcaatgtcacgggccgctactttcctggcctcgcgggtgagcacccggtccaggctccggcacccgcctccgtccggctcagcgttcttgggtccgtccagcttcatcgcggagcggaagcgctgcgctacaagggccagaaggggaaggaactgctggcctgcctgcttgaggcccgcctggcgggccaacatgaagtcagacaactgacgctgcaggaaaccctctacccggaattgcaggacggggccgcggtctcggccctgcagcagctggtctaccgtctgcgccaggtgcttggaccggaggttattcagcgcaccgacggcgggtaccgcctgggcgctgccgagtctgacgccgaagattttctcaggaccaacgatgcgaggctgtggcgtgggccctacctggaagatctgggggccgggcaggacgcggctgtggaagaagcgctctatcacgcgctggagcggcaggcgcacgagttgctggccagcgacgcgcgggaagcggcccgggtgggccggatcctgctggaacacgacccgtacgaccagcgcatgctggctctgacactgcgcgcgcttcagagcagcggcaaccgccggggagggcagaagctgtatcaggagatcgcagcacgcttcgctgaggtcggcgaggtgcttgtgccgctgcaggccctcctggaaaggcccttatcgaactcccgcagcacctgacacgttcgtttcttctggtcgccgcaatggggcgtgaagtgaacatcccccaggtgcagtcgggcgctatgaggctgctacgaacgaatggaattggtcgtgaagattgcactcaatgttaagaagagttgaacgtgtaaagcgatgctcagctctagagtgcgtttatcaacctcatggagttcccgtaagtctcaagcagcttgcgacaaaccgctttgttcccttagtacttactcttatggtaagactgccttgcccttgttggagtcccgatgaagagaatcctgtccctcctggccgttacggctgcacttagcgcttccgccagcgcgagctccgtcatgaacgtcagcattgcttccaaggaattggggcgtgactggtcgtacaacgtgtacctgcccaccgggtacaaccccagtaaagccaactaccccgtgctgtacctgctgcacggcaacggcggcaatgaaaatgattaggtggtcaatggcaacgtcaaacagcacgccgaccgcctgattggcaaaggcgaaatgccacccaccatcatcgtcatgcccagtgcgaataccacctggtacgtcgaccgtaaaa
>69	N operona: 59	first-last	DEIDE_RS19145	gene_poz=(601-810)	-	zinc ribbon domain-containing protein	Derived by automated computational analysis using	/position=97614 - 99023 (98214 - 98423)	/lenght=1410 (210)	/codons=470 (70)	/complement=false	GC-compoz=57.61904761904761%	/LCI1=0.8502415458937198	/LCI2=0.1806763285024154	p_i1=0.040188145876615164	p_i2=0.005236700665920526	/Tai=0.7142543118155631	/Tei=0.10471303059932847	/EEI=1.4647452626855353
gatgtacatcaactccggcgacgatgacgtcttccttatccacaaggacgcgaccaacctgtacgagcgcctacgcatgaatggtcagcccgcgcagcttcgcatagtcgaaggcgggcatgcgtgggacgtctgggagtccacgatcagcgacgccatgaagtacatggccagcttcgtcagtcgccctacgccaaagtaacccaacgaaacgcaggcaggctccctgtacggggaggctgcctgcgcttcgttgctgcctgacgcgggacttctgtcggcgccacagcgcgtacgaaagaagtcagacggaaaaaccgccgcgaggcttatcttctgccagcactgtagtagggaacctccggtggagatccgcgccctgtgctctgaggttaccgcctcaattcggcgtggccaccccacggaatgcaccacgccggatatttgtcggcgccccccgcacttcctggagcagccgtccagctggtcgcagtagcctcagactgtgtgatcgttggaatccagacgtcaatggcgggcgttcgcgttagtcaggtgttacctcttcctgcttacggtaagcaccaggaaggaggaatcgtgaccacgaacgccgtgtcgtaccacatttgccccaaatgctcccgggccgtgcctgccgaatcccaggagctgttctgccccaacgacggaacaaaacttctaacgatatgcccaggctgctccgggctcatcctgtcaccgtattcacagttttgttcgcgatgcggccatccgtatattagctcgcttcatgacgcgggcgactgaggctggcgcaagttcgctttgactttggtccttggctgcgtggtgttacttgcctatcccgcacgcatcaattcctttcacgggcacgagattcattggtacaccgctggcgccatgaggtccgaagtttcgatttccgttagtagaacgtgagcaggtatagctcatggtggctgaaaggaggaaaagcatgttctgtggtctggtgcgctccgcttggcaccaggaacgagacatcggcttgatatccctgttccagcaagccggaccaaaacgtattcccgtatctagccccaccatttttcacggcacgtaacggtgcccatgtcgcacagcgaagttgaatgcgggcttcctttgccctgcggttgatccgctcaagaggtcatcatgatgcgaacaatgttgtccctggttccccttttggtggtgcttgccgcctgtaatccccaaacctccaccatcccaaacccacaggatccctacgctggactgccggccccactgcccagcgcgcggacggaaggaatattcgccgctcagacaaacgcggccgtgcgcgtcggaggggtaacgctgcaaagaggagccgtcgccacc
>70	N operona: 60	first-last	DEIDE_RS13795	gene_poz=(601-1110)	-	hypothetical protein	Derived by automated computational analysis using	/position=98214 - 99923 (98814 - 99323)	/lenght=1710 (510)	/codons=570 (170)	/complement=false	GC-compoz=60.98039215686275%	/LCI1=1.1854043392504932	/LCI2=0.40986193293885603	p_i1=0.15063253854150796	p_i2=0.10486945109154219	/Tai=0.4608995867993769	/Tei=0.194382505982388	/EEI=2.1123217368214755
gtgaccacgaacgccgtgtcgtaccacatttgccccaaatgctcccgggccgtgcctgccgaatcccaggagctgttctgccccaacgacggaacaaaacttctaacgatatgcccaggctgctccgggctcatcctgtcaccgtattcacagttttgttcgcgatgcggccatccgtatattagctcgcttcatgacgcgggcgactgaggctggcgcaagttcgctttgactttggtccttggctgcgtggtgttacttgcctatcccgcacgcatcaattcctttcacgggcacgagattcattggtacaccgctggcgccatgaggtccgaagtttcgatttccgttagtagaacgtgagcaggtatagctcatggtggctgaaaggaggaaaagcatgttctgtggtctggtgcgctccgcttggcaccaggaacgagacatcggcttgatatccctgttccagcaagccggaccaaaacgtattcccgtatctagccccaccatttttcacggcacgtaacggtgcccatgtcgcacagcgaagttgaatgcgggcttcctttgccctgcggttgatccgctcaagaggtcatcatgatgcgaacaatgttgtccctggttccccttttggtggtgcttgccgcctgtaatccccaaacctccaccatcccaaacccacaggatccctacgctggactgccggccccactgcccagcgcgcggacggaaggaatattcgccgctcagacaaacgcggccgtgcgcgtcggaggggtaacgctgcaaagaggagccgtcgccacctacgtggacctgcaggagaccgacgggcgtgtgcagggatttgcactgttccggggcctcgataagcgcgagcagcgcgtcgaactctcgggaacaagccaggacggaaaggtcaccgtccctctttcagtgaacgtctgcggagagaatattgacctcacgctgtacggcaccatcaatcccgccaccaccgtcaactttgcgggaggctccaggaccgtgaagtgctatggcgtaaacgtcacggctacggttgatcccttcaaggttgaccgcgtgcctactggcggtgcccagtgaatcgccgcctgaagcttgccgcgctgctgctgtccccattgattggggcgtgcagcatgcccaatatcgaatctgctgggatctcagtcgctcctggaagcctgcaactcagtgctcccgaagtgaacgtgccgctgggtggcagcggcaaagtttctgtcaaagtcatcaaaaattgcatcagcccagaagagcaggccaccgccgatatcatccttgccaaggtgacgcctgacggctgtcactacgtcgatgaaaacggcgaacagagggatcacaaagagaacgtttgggtcggcacacaattctcaagcacgcctgagccctcaatctacgacagcaatccgaaaccggaaatctggtacacgggaaaaataccagacggtctttccattcagtgggctaatcagcctgctgaggagcaacggggtgaggttattcttgccggaaagcagggggacatctcctcaacggaactcacggtccggactacttccactgtgaaaccaggaagctacgtcctgcatgtgaccgacaattcatcaggccgacataactcggctcacaacgtcaagctgaccgtaaacgtgacggcaccgg
>71	N operona: 61	first-last	DEIDE_RS13800	gene_poz=(601-1794)	-	hypothetical protein	Derived by automated computational analysis using	/position=99251 - 101644 (99851 - 101044)	/lenght=2394 (1194)	/codons=798 (398)	/complement=false	GC-compoz=61.80904522613066%	/LCI1=1.1376994122586062	/LCI2=0.30722082283795155	p_i1=0.13008980110956636	p_i2=0.04030367378943148	/Tai=0.38870422282449846	/Tei=0.13627330641048835	/EEI=2.492759868590649
ctatggcgtaaacgtcacggctacggttgatcccttcaaggttgaccgcgtgcctactggcggtgcccagtgaatcgccgcctgaagcttgccgcgctgctgctgtccccattgattggggcgtgcagcatgcccaatatcgaatctgctgggatctcagtcgctcctggaagcctgcaactcagtgctcccgaagtgaacgtgccgctgggtggcagcggcaaagtttctgtcaaagtcatcaaaaattgcatcagcccagaagagcaggccaccgccgatatcatccttgccaaggtgacgcctgacggctgtcactacgtcgatgaaaacggcgaacagagggatcacaaagagaacgtttgggtcggcacacaattctcaagcacgcctgagccctcaatctacgacagcaatccgaaaccggaaatctggtacacgggaaaaataccagacggtctttccattcagtgggctaatcagcctgctgaggagcaacggggtgaggttattcttgccggaaagcagggggacatctcctcaacggaactcacggtccggactacttccactgtgaaaccaggaagctacgtcctgcatgtgaccgacaattcatcaggccgacataactcggctcacaacgtcaagctgaccgtaaacgtgacggcaccggtgcccaaatcaattacgggcattagcgcaagcgcccagcccacgacgatcacggcaggccagaccgccctgatgagtgcctccctgaccgggacaggggatttcgaccggacagtacggtggagcgtcatgagcggcggcggaagcctgagtgcgtctactggagcctctgtgacctacacctctccttcacaggccacgacagccatcatccgcgcggccagcgccgccaatccaagcgtgtacaaggacctgactgtgacggtcaagcccccgccaccgaccatcaccggcgtaagtgtcacggcaacgccgacaaccattccgagtggcggcagcagcactctgcgggccaccgtcagcggcaccaacaacttcaacccggcggtgacctggagtatcgtgagcggcggcggcacattgagcagcaccagcggagatacggtcacgctgacggctccagctggcccagcaaatattacggtgcgtgccagcagcgtagctgatatgagcaagaacgacaccgttacggtagaggtagcggcgcctgatccccagcccggtacggcgcagcttgaggggaccatcacgaactggaacgcgagctcgaccggtgggcaggtaagcattgaaacatcaaacgctgaccacacggcactaacggtgctgagcagcgcccctgtaaaccagaacggcacgtttaccctgaccctgcccgtaccgtcgaccctggacccctacaccattgattttgggcagagctgcaccaagaacgttcaacctgccgatctgcgggtggccgggggcagcctctacgtcacgcgggacaatgtcaaacggtatctcgacagtgacgccagtgtccgcctgtcattcctgatctacgtagatcgcgcgggcagcgtagacgctcagtgcaccagtacctacacaaagcctgacggaacggtcatgaccgagcgtgtggaatacaagtacaccttcgcggccgccggttggtacccggtgtacctcacggtgtcgcagactaacgccaccaccactgtgtacacccacaccagcgggcccctcagcggagcccccagcagctacatcgagtcggatcccgtcgctaccccctgaagttccataacacatcactctgcagccgcgagactttgtcctttgggatctcgcggctgcgagtgtcgtgacgggagcaaaagccattgctgacgttatccaaagcctttctgtactccatcgcgggtcgccatgaaaaaagctggacagtccagagccagtggcccgacgctgcagcagatcctcggaactcccccgtggccagcaacaacaaggggcttcgggcactgtcacatacccgaaccgactcttccaacaccggactgactgattaagaagcaccatcgcacggtcctgggtttgaccgacctctagcaagacatactgtgcaggtgagccagcaaagccctgatcatcattccaaacgggacctgttcagtgacctgatcggccgcacgcgttttgttgttctgattgcggttattgcggtgctgctggtttctttcagtctatttttgcagggcacgttcctggccctgcacaccatctatgagacctggcacgacatgttgaccaaaggcatctcaagccagtcgggaacactggccgtcgagttcctggaggtcgtgggcaccatgctcaaggcggtcgtgttctatc
>72	N operona: 62	first-last	DEIDE_RS13805	gene_poz=(601-1281)	-	YqhA family protein	Derived by automated computational analysis using	/position=100771 - 102651 (101371 - 102051)	/lenght=1881 (681)	/codons=627 (227)	/complement=false	GC-compoz=54.77239353891336%	/LCI1=1.079646017699115	/LCI2=0.23392330383480842	p_i1=0.10713152061201237	p_i2=0.0146852888493041	/Tai=0.4134345774294129	/Tei=0.1132167599643737	/EEI=2.340233116923899
cagtgacgccagtgtccgcctgtcattcctgatctacgtagatcgcgcgggcagcgtagacgctcagtgcaccagtacctacacaaagcctgacggaacggtcatgaccgagcgtgtggaatacaagtacaccttcgcggccgccggttggtacccggtgtacctcacggtgtcgcagactaacgccaccaccactgtgtacacccacaccagcgggcccctcagcggagcccccagcagctacatcgagtcggatcccgtcgctaccccctgaagttccataacacatcactctgcagccgcgagactttgtcctttgggatctcgcggctgcgagtgtcgtgacgggagcaaaagccattgctgacgttatccaaagcctttctgtactccatcgcgggtcgccatgaaaaaagctggacagtccagagccagtggcccgacgctgcagcagatcctcggaactcccccgtggccagcaacaacaaggggcttcgggcactgtcacatacccgaaccgactcttccaacaccggactgactgattaagaagcaccatcgcacggtcctgggtttgaccgacctctagcaagacatactgtgcaggtgagccagcaaagccctgatcatcattccaaacgggacctgttcagtgacctgatcggccgcacgcgttttgttgttctgattgcggttattgcggtgctgctggtttctttcagtctatttttgcagggcacgttcctggccctgcacaccatctatgagacctggcacgacatgttgaccaaaggcatctcaagccagtcgggaacactggccgtcgagttcctggaggtcgtgggcaccatgctcaaggcggtcgtgttctatctgattggtgtgggtctgtactcgctgttcatcaagcctctgaatctgacttcagctctgggtgtggaaagcctgagtgaccttgaacagaaagtcgtttccgtcattatcgttattctcggcgtgacgtttctggagcatttcatccgctggcagaatccactcgaaaccctttatttcgcgggttcactggcgctggcgggtggggcgctggtgttttttcagacggtgcatcggggaaagggcagcgacctgcaacagccggaagcaaaacttcgtgcccgccgtgagttgtttgagcatgatacggagcagcttgtgatcagtgaacgggacgtcaaacgggccgaacatgccacccaagccaaaatagagggcaaagtagaggctgaggccggctccgagtaggagacacttgaacgaaacagagcttcaggagcgagcctgttcgctcctgaagctctgtctttgcgggtcggaagcagccgttgtggcatgcagtcaatgtcctttgtgtagtcctgccactcttcagatcaatcaggaatggtggttgtcatacaaggcccccaagctggggttcccggtctatggccgggctcctatagctgtggtttggctgccggtcctggggtacggttcttccacaggcttgtcaggataccgcccgccaggatactgagcgtgatccccaggctcagtgccgggtccatcttgccgaaaagctgagtgtagaaaatcttgccgccaataaacatcaggaccagggcaagcgctggcttcaaggcttcgaagcggtgaatcagtgcgtccagggcaaagtacagggcacgcaggccaaggatggcaaagatgttgctggtgtagaccagaaaagggtcttgtgtaatggcgaagatagctgggatcgaatcaactgcgaacaccaggtccgctgcttccaccagaaccagggccagaagcaggggcgtggcgtgcagacgccgccgaccgccggcctccggcagc
>73	N operona: 63	first-last	DEIDE_RS13810	gene_poz=(601-1623)	-	TerC/Alx family metal homeostasis membrane	Derived by automated computational analysis using	/position=101646 - 103868 (102246 - 103268)	/lenght=2223 (1023)	/codons=741 (341)	/complement=true	GC-compoz=59.33528836754643%	/LCI1=1.1441176470588235	/LCI2=0.43019607843137253	p_i1=0.13276797743735086	p_i2=0.1215241989594224	/Tai=0.3171318344541669	/Tei=0.20937177906348015	/EEI=3.07154172691533
gataatgagctcgtgagatggctgttggcaataaagctattgatccatgtcccagctagagagtggacgggtcaaatttcttgtgaacgctaacaaccataagcagaaatagggattccgtcaatcttttatggaaagtatggcttgactagtatctgttcaccgtgcaggacgtgattcagaagtacctaccaatacaggttctttcctgaggcaccttccctctagggtctatgccccctgctcagcagcagtgtttatcagagacaccagacacggctctcagctacagcactgaacaactgccctgcaaaaatattcagaagatgcgatcaatttcctgtttgtgacgattgcacagtgctgccttcatattcttgatttaattttcacaattccgggggagtacgctgccctgtctgctgatggacagggagtgcgaggacgtcatttcgggcggcaatgctgccccgttccgcacagcaagggccagacccggacaggaccgcctcacggtgcctgtccaggtctggctcccgttggccagcagctggcccctggacacatctgtgcggcgctccgttgaaaaggagcgtactcatggaattccttcttgacctctggttgggcaaacccgcctggatgtggctgatgtttatcaccctggtcatggccctgctggcttttgacctgggcgtccttggaaagcgccgcgaggcccaggctgcttcaggtgcagggcagccccacgagattggggtgaaagcgagcctcaaactgagtctcttctacattagcgttgccctgctgttcggggtgtgggtctggtcgacgcttggcccccagagcggtatcgagtacctgactggcttcgctgtcgagaaggcactggcgctcgacaacgtctttgtcatcagtgtgatttttggagcactggccattcccagacacctgcaacaccgggttctggtgtggggcattctcggtgtcatcgtcctgcgtgggctgatgattgggctcggtacggctctggtgacccagttcgactggatcatgtgggtgttcggcgccttcctcctgctgaccggcatcaaattgctgctggccagaggtggccattcggacgcgcccgatctcgaacgtcatccggtggtgcggctgctcaaacgcatcattcccgtgagttccgagcttgacggccagaagttcctgacccggctgccggaggccggcggtcggcggcgtctgcacgccacgcccctgcttctggccctggttctggtggaagcagcggacctggtgttcgcagttgattcgatcccagctatcttcgccattacacaagacccttttctggtctacaccagcaacatctttgccatccttggcctgcgtgccctgtactttgccctggacgcactgattcaccgcttcgaagccttgaagccagcgcttgccctggtcctgatgtttattggcggcaagattttctacactcagcttttcggcaagatggacccggcactgagcctggggatcacgctcagtatcctggcgggcggtatcctgacaagcctgtggaagaaccgtaccccaggaccggcagccaaaccacagctataggagcccggccatagaccgggaaccccagcttgggggccttgtatgacaaccaccattcctgattgatctgaagagtggcaggactacacaaaggacattgactgcatgccacaacggctgcttccgacccgcaaagacagagcttcaggagcgaacaggctcgctcctgaagctctgtttcgttcaagtgtctcctactcggagccggcctcagcctctactttgccctctattttggcttgggtggcatgttcggcccgtttgacgtcccgttcactgatcacaagctgctccgtatcatgctcaaacaactcacggcgggcacgaagttttgcttccggctgttgcaggtcgctgccctttccccgatgcaccgtctgaaaaaacaccagcgccccacccgccagcgccagtgaacccgcgaaataaagggtttcgagtggattctgccagcggatgaaatgctccagaaacgtcacgccgagaataacgataatgacggaaacgactttctgttcaaggtcactcaggctttccacacccagagctgaagtcagattcagaggcttgatgaacagcgagtacagacccacaccaatc
>74	N operona: 64	first	DEIDE_RS18570	gene_poz=(601-1311)	-	arabinan endo-1,5-alpha-L-arabinosidase	Derived by automated computational analysis using	/position=103617 - 105527 (104217 - 104927)	/lenght=1911 (711)	/codons=637 (237)	/complement=false	GC-compoz=59.07172995780591%	/LCI1=1.1624293785310735	/LCI2=0.4501412429378529	p_i1=0.14055702127190303	p_i2=0.13897208910675093	/Tai=0.575617759911992	/Tei=0.22507488019607585	/EEI=1.7957940425268883
gctgctgagcagggggcatagaccctagagggaaggtgcctcaggaaagaacctgtattggtaggtacttctgaatcacgtcctgcacggtgaacagatactagtcaagccatactttccataaaagattgacggaatccctatttctgcttatggttgttagcgttcacaagaaatttgacccgtccactctctagctgggacatggatcaatagctttattgccaacagccatctcacgagctcattatcttaacaagggtgctttatgcagcgttgggttgcttagttgttgccgttcacgcttctccttgcgtcttacagcattgagtcgcggagcgccacgcatcccttaccggttctacagacgtagtcactggtaagcatgtcgggcgatctggggagccatgatcctgggctgttgaaagcagggagcacgtactgttcgatgtcgaccggtatcaaggattcggccaatccggaagatgtccttgttcaccgctccaggggcgggattggtggcagctggagcacccttggcgctgttcctccaccagcctgggccatgcgtgaatacggaagaatatatgggctccagaagtggtctataacgggaatgactgccggtactacatgtactacgctgcttctccgttcggcaccagaaactctgctatcggtgtggccagcagcaccaacccgtgtgccaccggcacctggaccgaccacgggcccattctgaggtccagcagcacgaccacggatgacaacgccatcgatcccaatgtgcactgggatagcaccagcggctggtggaagtcatggggatcgttttttggcggcatcaaaattcagcacatgagcagcatgaccaccttcgacgggccgacctgcaccatcgcgtcccggccaggagtggccaataacccggtcgaggcaccttcgaccttcaaacggggcaaataccactacctgttcgcgtcatgggacagctgctgcaaaggcctggacagcacctataaaaccgtggtcgggcgcgcaaccagtatcactggcccgtactccgacaagaacggcgtccgcctggaccagggcggggaacccctgtacttaaccaccgggccaacaaagtcggccagggcggcaggaaaacggcaacttctacttcacacaccattactacgaccgcaacagcggaggcagccccaaaatggatgtcaagctgctggagtggaatggcagctggccctataccagcgaaacgaccaacgggtacaacctcgtcagcggtggaacctaccggctcgttaaccagacgagcggcatgtgtatggatgtgcagaatggtgtagcgacttccaccgcccagattcagcagtggggctgcaatggtcttccggcgcagaacttcacgttggagcagacggcagaaggcttctaccgcctgagaagcgtgttgggtgcccaggatatgtgtctggataatgctaacgggaacagcacgccgggtacggacgtccgcctgtggagctgcaacaatgccttcgctcagaactggcacctggaagacatgggtcacggttatcaccggctgattggccagcagaccaaactggccctcgacaaccctaacggcagcaccacggcaggtacggaaatccgcacctggtccatcaacggcgccgccgcgcagaactggcggctcgaacgccgctaagcgcagaacacgacagacggcccgtgactgtctgtcgtgtctgctctcgcttaagccaggaactgggtctgaaggcagtgccgccaagagcggcagcgcggctgaccccagcagttactcaggatccgggctgaaccggcggggcatggtcgaaatggcgtttgacgcgatgtgcaccgcgtacgcgagagctt
>75	N operona: 64	last	DEIDE_RS13820	gene_poz=(601-987)	-	RICIN domain-containing protein	Derived by automated computational analysis using	/position=104347 - 105933 (104947 - 105333)	/lenght=1587 (387)	/codons=529 (129)	/complement=false	GC-compoz=59.9483204134367%	/LCI1=1.0963541666666667	/LCI2=0.5375000000000001	p_i1=0.11350122578697956	p_i2=0.22625099774442445	/Tai=0.33795670026135627	/Tei=0.303625897969982	/EEI=3.0050647523082685
ggcccattctgaggtccagcagcacgaccacggatgacaacgccatcgatcccaatgtgcactgggatagcaccagcggctggtggaagtcatggggatcgttttttggcggcatcaaaattcagcacatgagcagcatgaccaccttcgacgggccgacctgcaccatcgcgtcccggccaggagtggccaataacccggtcgaggcaccttcgaccttcaaacggggcaaataccactacctgttcgcgtcatgggacagctgctgcaaaggcctggacagcacctataaaaccgtggtcgggcgcgcaaccagtatcactggcccgtactccgacaagaacggcgtccgcctggaccagggcggggaacccctgtacttaaccaccgggccaacaaagtcggccagggcggcaggaaaacggcaacttctacttcacacaccattactacgaccgcaacagcggaggcagccccaaaatggatgtcaagctgctggagtggaatggcagctggccctataccagcgaaacgaccaacgggtacaacctcgtcagcggtggaacctaccggctcgttaaccagacgagcggcatgtgtatggatgtgcagaatggtgtagcgacttccaccgcccagattcagcagtggggctgcaatggtcttccggcgcagaacttcacgttggagcagacggcagaaggcttctaccgcctgagaagcgtgttgggtgcccaggatatgtgtctggataatgctaacgggaacagcacgccgggtacggacgtccgcctgtggagctgcaacaatgccttcgctcagaactggcacctggaagacatgggtcacggttatcaccggctgattggccagcagaccaaactggccctcgacaaccctaacggcagcaccacggcaggtacggaaatccgcacctggtccatcaacggcgccgccgcgcagaactggcggctcgaacgccgctaagcgcagaacacgacagacggcccgtgactgtctgtcgtgtctgctctcgcttaagccaggaactgggtctgaaggcagtgccgccaagagcggcagcgcggctgaccccagcagttactcaggatccgggctgaaccggcggggcatggtcgaaatggcgtttgacgcgatgtgcaccgcgtacgcgagagcttgatccaagtgcgctccatccagggtggcatgcaggaacgccgcgttccaggtgtcacccgcgccgaccgaatcgatcaccctgacctcgggagccggctgccggaagacccggccatgctgagaggcaaggacgccggcagccccgagtttgaccgccaccactccgtccggcctgatctgatccgccagttggtgcacggcggcgatcagatcaggaaggttggtaaggccaagggcttcaatttcattgatcaggaggaagctgacctcaggcagccagtgatggacttccgcccggacgtcaggcgtaaagccccaggcaggccagccgaaatccaaggcgacctgcgagccacgcgaagtcagctcgctcaggacggccggatattgtgcccgcaaagcagg
>76	N operona: 65	first	DEIDE_RS13825	gene_poz=(601-1497)	-	carbohydrate kinase family protein	Derived by automated computational analysis using	/position=104848 - 106944 (105448 - 106344)	/lenght=2097 (897)	/codons=699 (299)	/complement=true	GC-compoz=64.32552954292085%	/LCI1=1.3120805369127517	/LCI2=0.5710290827740493	p_i1=0.21166262090180152	p_i2=0.26330151463694706	/Tai=0.3763431451930396	/Tei=0.3369713631732524	/EEI=2.666136150829418
ttttctcgggtaccacgacagctgccgcggcgaacggctccggcgggacgaccccctcgcgaccatcaatgccgaccctctggaaatcgaggcgcggattctggaagtgattgccctggtgcggcctcaggtgatgctgaccttcgatccgcacggtatctatggccatccggatcatctcgtcgcccaccgggcggccacagcagcattcactagcgccgggattcacgggcatgcggtgcaccgtctgttttacgtggtgcagacaggtgaggagatgcggcgcctccaaagcgggcaggcgcttggcgtgctcagcgggcttgccccgcagacgtacgcggtgtgtgaagccacggttgcagcccggattgacgtccgtgcgcacgcgggacagaagcgcgctgcgctgcgttctcaccggacgcagaccggcccactgagtaccctcggaaacctgtcagatgcgcagatagggccgctgctggagcaggagacgtttagcctgggtggcttacgcggccccctgtcgcgctatccggtcgaggacctgttcgagggcctggatgtgacgttccaccaggagcagctgtgcaggacctgatgccgctggcgatcgtcggaaacgtgaacgtggacctgattctggggccgctggcagactggccggaacacggcacggaggtgcttgttccggagctggtgtggagagtgggtggcagtgcaggccatgtcgccgtggcctgcgctgaacttgggaccggcgcgctgacggtcagcaccgttgggaccgatctggccggtgagtggcttcgccagcagtttgcgccctccaccgtggactggatcccggtcccgcaggacacctccatcacgaccgcttttcatcacccctccactgagcggagttttattacctgcctcgggcacctggcaacgctcagctgggacgatctgcacccgcgtgttccgcacgcgcgcgtgaccctgctcgccggagcttttctcactcctgctttgcgggcacaatatccggccgtcctgagcgagctgacttcgcgtggctcgcaggtcgccttggatttcggctggcctgcctggggctttacgcctgacgtccgggcggaagtccatcactggctgcctgaggtcagcttcctcctgatcaatgaaattgaagcccttggccttaccaaccttcctgatctgatcgccgccgtgcaccaactggcggatcagatcaggccggacggagtggtggcggtcaaactcggggctgccggcgtccttgcctctcagcatggccgggtcttccggcagccggctcccgaggtcagggtgatcgattcggtcggcgcgggtgacacctggaacgcggcgttcctgcatgccaccctggatggagcgcacttggatcaagctctcgcgtacgcggtgcacatcgcgtcaaacgccatttcgaccatgccccgccggttcagcccggatcctgagtaactgctggggtcagccgcgctgccgctcttggcggcactgccttcagacccagttcctggcttaagcgagagcagacacgacagacagtcacgggccgtctgtcgtgttctgcgcttagcggcgttcgagccgccagttctgcgcggcggcgccgttgatggaccaggtgcggatttccgtacctgccgtggtgctgccgttagggttgtcgagggccagtttggtctgctggccaatcagccggtgataaccgtgacccatgtcttccaggtgccagttctgagcgaaggcattgttgcagctccacaggcggacgtccgtacccggcgtgctgttcccgttagcattatccagacacatatcctgggcacccaacacgcttctcaggcggtagaagccttctgccgtctgctccaacgtgaagttctgcgccggaagaccattgcagccccactgctgaatctgggcggtggaagtcgctacaccattctgcacatccatacacatgccgctcgtctggttaacgagccggtaggttccaccgctgacgaggttgtacccgttggtcgtttcgctggtatagggccagctgccattcca
>77	N operona: 65	middle	DEIDE_RS13830	gene_poz=(601-1434)	-	PIG-L family deacetylase	Derived by automated computational analysis using	/position=105741 - 107774 (106341 - 107174)	/lenght=2034 (834)	/codons=678 (278)	/complement=true	GC-compoz=64.62829736211032%	/LCI1=1.3176895306859207	/LCI2=0.5330926594464505	p_i1=0.21455595801678165	p_i2=0.22149825322985073	/Tai=0.3986300576125159	/Tei=0.29934842790686567	/EEI=2.5503183030502403
acggtcagcgtgttgtttttcgattcgctcgtcggctatacgctggccaaattcgagtttccgggcaagaacctgatctttttgctgatcctttcgaccctgatgattcccacggaaatgctggtcatcccctggttcgtgggggtcagcgatcttgaactgacgaaaagcgtgcctggcgcgtacttcgccatcatgttcccaggtctgatcagcgcgttcggggtatttctgatgcggcaattcttcgaaagtctgccgaccgatcttcttgaagcggcgcgcattgacggcatgagcgaattcggcatctttaccacaattgccatgcccctggtaaaacctgccctggccagcctggcgatcttcacttttctgggcaactggaacgctttcctgtggccgctgattgtcattcagcagcctcagttcaggacgctgccggtcggcacggctctgttcaacggagaggccggcacccagtgggggctgatcatggccgccagcagcctcgctgtgataccggtcctgcttgtcttttccatctttcagaagcagattatcgacggcattgtcctgaccgggctcaagggataagacatgcaggcatcgctgctggctgtctttgctcaccccgacgatgaagcgctgcggtgcggtggaaccctcgccagatacgctgcacagggcgcagctgtcactctgatctgcctgacgcgcggggaagccgggaaaaataccgaccctgaactgttagtgacggatctcgccgctcagcgcgaacaggagcttcgggactcctgcgcacaactcggcgtggcacccccgatttttctcgggtaccacgacagctgccgcggcgaacggctccggcgggacgaccccctcgcgaccatcaatgccgaccctctggaaatcgaggcgcggattctggaagtgattgccctggtgcggcctcaggtgatgctgaccttcgatccgcacggtatctatggccatccggatcatctcgtcgcccaccgggcggccacagcagcattcactagcgccgggattcacgggcatgcggtgcaccgtctgttttacgtggtgcagacaggtgaggagatgcggcgcctccaaagcgggcaggcgcttggcgtgctcagcgggcttgccccgcagacgtacgcggtgtgtgaagccacggttgcagcccggattgacgtccgtgcgcacgcgggacagaagcgcgctgcgctgcgttctcaccggacgcagaccggcccactgagtaccctcggaaacctgtcagatgcgcagatagggccgctgctggagcaggagacgtttagcctgggtggcttacgcggccccctgtcgcgctatccggtcgaggacctgttcgagggcctggatgtgacgttccaccaggagcagctgtgcaggacctgatgccgctggcgatcgtcggaaacgtgaacgtggacctgattctggggccgctggcagactggccggaacacggcacggaggtgcttgttccggagctggtgtggagagtgggtggcagtgcaggccatgtcgccgtggcctgcgctgaacttgggaccggcgcgctgacggtcagcaccgttgggaccgatctggccggtgagtggcttcgccagcagtttgcgccctccaccgtggactggatcccggtcccgcaggacacctccatcacgaccgcttttcatcacccctccactgagcggagttttattacctgcctcgggcacctggcaacgctcagctgggacgatctgcacccgcgtgttccgcacgcgcgcgtgaccctgctcgccggagcttttctcactcctgctttgcgggcacaatatccggccgtcctgagcgagctgacttcgcgtggctcgcaggtcgccttggatttcggctggcctgcctggggctttacgcctgacgtccgggcggaagtccatcactggctgcctgaggtcagcttcctcctgatcaatgaaattgaagcccttggccttaccaaccttcctg
>78	N operona: 65	middle	DEIDE_RS13835	gene_poz=(601-1452)	-	carbohydrate ABC transporter permease	Derived by automated computational analysis using	/position=106578 - 108629 (107178 - 108029)	/lenght=2052 (852)	/codons=684 (284)	/complement=true	GC-compoz=56.57276995305164%	/LCI1=1.232037691401649	/LCI2=0.2897526501766784	p_i1=0.1720712600128316	p_i2=0.03270139745746353	/Tai=0.27757431428313617	/Tei=0.1294312577117172	/EEI=3.421682762477533
cagccgcatcaaggcattccgcgggctgtaccgggcgctgtattttgctcccttcgtcacgccgatcgtggcggcggcctgggtctggcagtggctgttcagtccgcagttcggaccggtcaacacggtgctgatgtggctgcacattcccccgcagcagttcctgacgtcaccgtcgcaggcactggccacgaccgccggacttgtggtctggcagaatctcggctttcagatcgtgctgtttctggcagggttggcggccatcccccgcacctactatgaggcggccgaaatagacggcgcgaccggccttcaggccttccgggggatcaccctgcctctgctcaaccccaccatcgtcttcagcgtcgtgaccggcaccatctcctacctgcagctctttacccaggtcgtgaacctcaatttcacggatcagggcggaccgctcggcagcaccatgacagtggcgctgtacatctatcagatggcgttcggccggttcgagatggggtatgcctcagctgtcacagtcgtgctgttcgtgctgattctgctgattaccgtgatccagctgaaattcctcacgcggaggtacgaagcatgatcctggcctccacgccccgccgcaaacccgacctcaagacagggctggcctacgccgcgctgaccgtcggaatcgtcatcacgcttttcccttttgtatggatgctcctgaccagcctgaaaagcttccaggaactgttcaacctgacgtttctgccgtcgcagcctacgctcgacaactaccggcaggtgctgaccgaaaccaagttcctgatctggtttgccaacagcctgctgattgccgccatcaccacggtcagcgtgttgtttttcgattcgctcgtcggctatacgctggccaaattcgagtttccgggcaagaacctgatctttttgctgatcctttcgaccctgatgattcccacggaaatgctggtcatcccctggttcgtgggggtcagcgatcttgaactgacgaaaagcgtgcctggcgcgtacttcgccatcatgttcccaggtctgatcagcgcgttcggggtatttctgatgcggcaattcttcgaaagtctgccgaccgatcttcttgaagcggcgcgcattgacggcatgagcgaattcggcatctttaccacaattgccatgcccctggtaaaacctgccctggccagcctggcgatcttcacttttctgggcaactggaacgctttcctgtggccgctgattgtcattcagcagcctcagttcaggacgctgccggtcggcacggctctgttcaacggagaggccggcacccagtgggggctgatcatggccgccagcagcctcgctgtgataccggtcctgcttgtcttttccatctttcagaagcagattatcgacggcattgtcctgaccgggctcaagggataagacatgcaggcatcgctgctggctgtctttgctcaccccgacgatgaagcgctgcggtgcggtggaaccctcgccagatacgctgcacagggcgcagctgtcactctgatctgcctgacgcgcggggaagccgggaaaaataccgaccctgaactgttagtgacggatctcgccgctcagcgcgaacaggagcttcgggactcctgcgcacaactcggcgtggcacccccgatttttctcgggtaccacgacagctgccgcggcgaacggctccggcgggacgaccccctcgcgaccatcaatgccgaccctctggaaatcgaggcgcggattctggaagtgattgccctggtgcggcctcaggtgatgctgaccttcgatccgcacggtatctatggccatccggatcatctcgtcgcccaccgggcggccacagcagcattcactagcgccgggattcacgggcatgcggtgcaccgtctgttttacgtggtgcagacaggtgaggagatgcggcgcctccaaagcgggcaggcgcttggcgtgctcagcgggcttgccccgcagacgtacgcggtgtgtgaagccacggttgcagcc
>79	N operona: 65	middle	DEIDE_RS13840	gene_poz=(601-1533)	-	sugar ABC transporter permease	Derived by automated computational analysis using	/position=107426 - 109558 (108026 - 108958)	/lenght=2133 (933)	/codons=711 (311)	/complement=true	GC-compoz=60.45016077170418%	/LCI1=1.1440860215053763	/LCI2=0.44655913978494627	p_i1=0.13275471428543933	p_i2=0.13576077532810468	/Tai=0.3093389220899161	/Tei=0.2221846977952942	/EEI=3.114785953757063
aaaaagtgaactacgacagccccgccggcgtgaaagcgatgactttttacactgagctgttcaccaagcataaacttggaacacccaactttttccctggcaacaacagctaccgcgacgctttcattgccgggaaggtcggcatgatcatcgatggatcgttcgctgtcgccaccatcagcaaaggcgccaagttcaattggggcgtgatgccgctgccgaccttcaaaaacagcaatgtgcgcggcaacttcggctcgtactgggtcaatggcattaccaagaacgccaagggcgagaagctcgaggcggccgtgaagttcatcaagtttctgaccagcgcagaaacgcagcagacctggctgcggagcgtcggtgagattcccgccagcaagaagctggtcaacgatccggcgctgcgcaaggaccccgtgtacggccccttcgtgtacgccctgccatttgcgtcctcaacgctgttcgttgacgaggcgggccagcgcaaggcctgggtcgacgccatcaacacggtgctgctgcaaggcggcacgcctgccaacgccgtgaagagggccgccgcagaagaacagaagatcctggatggacattacaagtaaagcggtgccgcgggcggtgacacccgcccgcagctccctcaaacggcatcagacccgcaccgcttacctgttcctagggctcccgctgctcttttttctgatcgtgcgcttcctgccgacgtttatggcgctgcagatgagtctgttcgactggaacatcctgaaagaacagcagcccttcgtgggattcgagaactatgagcggctcgcccaggacgaaaagtttaagaccgccctgagaaacacggccctgtacaccctgattggcgttcccgcccagatcggactggggctggtgctggcgctgatgctcagccgcatcaaggcattccgcgggctgtaccgggcgctgtattttgctcccttcgtcacgccgatcgtggcggcggcctgggtctggcagtggctgttcagtccgcagttcggaccggtcaacacggtgctgatgtggctgcacattcccccgcagcagttcctgacgtcaccgtcgcaggcactggccacgaccgccggacttgtggtctggcagaatctcggctttcagatcgtgctgtttctggcagggttggcggccatcccccgcacctactatgaggcggccgaaatagacggcgcgaccggccttcaggccttccgggggatcaccctgcctctgctcaaccccaccatcgtcttcagcgtcgtgaccggcaccatctcctacctgcagctctttacccaggtcgtgaacctcaatttcacggatcagggcggaccgctcggcagcaccatgacagtggcgctgtacatctatcagatggcgttcggccggttcgagatggggtatgcctcagctgtcacagtcgtgctgttcgtgctgattctgctgattaccgtgatccagctgaaattcctcacgcggaggtacgaagcatgatcctggcctccacgccccgccgcaaacccgacctcaagacagggctggcctacgccgcgctgaccgtcggaatcgtcatcacgcttttcccttttgtatggatgctcctgaccagcctgaaaagcttccaggaactgttcaacctgacgtttctgccgtcgcagcctacgctcgacaactaccggcaggtgctgaccgaaaccaagttcctgatctggtttgccaacagcctgctgattgccgccatcaccacggtcagcgtgttgtttttcgattcgctcgtcggctatacgctggccaaattcgagtttccgggcaagaacctgatctttttgctgatcctttcgaccctgatgattcccacggaaatgctggtcatcccctggttcgtgggggtcagcgatcttgaactgacgaaaagcgtgcctggcgcgtacttcgccatcatgttcccaggtctgatcagcgcgttcggggtatttctgatgcggcaattcttcgaaagtctgccgaccgatcttcttgaagcggcgcgcattgacggcatgagcgaattcggcatctttaccacaattgccatgcccctggtaaaacctgccc
>80	N operona: 65	last	DEIDE_RS13845	gene_poz=(601-1842)	-	extracellular solute-binding protein	Derived by automated computational analysis using	/position=108342 - 110783 (108942 - 110183)	/lenght=2442 (1242)	/codons=814 (414)	/complement=true	GC-compoz=57.890499194847024%	/LCI1=1.142050040355125	/LCI2=0.4121872477804682	p_i1=0.13190224735646386	p_i2=0.1067136956667859	/Tai=0.28748657374793496	/Tei=0.1960423261001073	/EEI=3.3921094435022328
gaatccgctgtgaccgaacttgccgacgccatgacacgtcattccgggaatggtttccgtgatgcccacgcccgcatcaaacggctgctctcggacctgcacgccgaggaacgacccttgtataccgtcacaatcaacgatctggagaagcacggcattgacctgagtgaggcagaactccgcagcgccctggaccctgctgcctttattgcccggcgcaccaccctgggcggtcccgcgccgcaggtgatgcgcggggagttgcggcaggcgcaaggtcgcctggaacaggacaccgcacagcatgccgcagccaccagtcgctttatgaacgcgcgcactcaccttgaagaaggagaacaatgacctgccacccagcttctgtcttctttcgttccggacgccgcacaccacaccggagtcgtcgatgatggtccaccacgtccatcagccgctggccacatcttccggatggccaccggtttcaccgcgccggtgtctacgcgcgttcctgaccggcagcaaggttcccgacggctgcatgttcttagcacctcctcacccttcagcacacgccctacccctgtttaaggagaccctatgaaaaagttgcttacgctcgcccttgccctgagtgtcacggcctctgccgcgcctgtcacgctgacgtactggcaatatgactttgccagcaaggtcagcacgatgaacgaactgatcaagaagttcgaagcgcagaatcccgacatcaagatcaagcaggaaacgttcccgtacgacgcctacaaccagaaagtcgcctccagcgtgcccgcaggccagggtccggacgtggtgaacctgttctacggctggcttccgcaatacgtcgacagtgggtacctccagcctcttcccgagaaggagttccctatccgcgcgatcgagagtgggttcgtacccatgatcaagacaagcaagatgaacggcaagtattatgcgctgcccacctcagtccgaaccctggcggtgttttacaacaaagacctgctgaaggcctcgggggtgctgacgcccccacggacctgggaagactttatcgccgcgtcgaaaaagattgtgaagggctcgcccccacgcttcacgcagcttggtttcggaattcagccggatggtcaggacttccacatggtgcgggaagtactgatccggcagttcggtggtacgccgtacagcgacggcgggaaaaaagtgaactacgacagccccgccggcgtgaaagcgatgactttttacactgagctgttcaccaagcataaacttggaacacccaactttttccctggcaacaacagctaccgcgacgctttcattgccgggaaggtcggcatgatcatcgatggatcgttcgctgtcgccaccatcagcaaaggcgccaagttcaattggggcgtgatgccgctgccgaccttcaaaaacagcaatgtgcgcggcaacttcggctcgtactgggtcaatggcattaccaagaacgccaagggcgagaagctcgaggcggccgtgaagttcatcaagtttctgaccagcgcagaaacgcagcagacctggctgcggagcgtcggtgagattcccgccagcaagaagctggtcaacgatccggcgctgcgcaaggaccccgtgtacggccccttcgtgtacgccctgccatttgcgtcctcaacgctgttcgttgacgaggcgggccagcgcaaggcctgggtcgacgccatcaacacggtgctgctgcaaggcggcacgcctgccaacgccgtgaagagggccgccgcagaagaacagaagatcctggatggacattacaagtaaagcggtgccgcgggcggtgacacccgcccgcagctccctcaaacggcatcagacccgcaccgcttacctgttcctagggctcccgctgctcttttttctgatcgtgcgcttcctgccgacgtttatggcgctgcagatgagtctgttcgactggaacatcctgaaagaacagcagcccttcgtgggattcgagaactatgagcggctcgcccaggacgaaaagtttaagaccgccctgagaaacacggccctgtacaccctgattggcgttcccgcccagatcggactggggctggtgctggcgctgatgctcagccgcatcaaggcattccgcgggctgtaccgggcgctgtattttgctcccttcgtcacgccgatcgtggcggcggcctgggtctggcagtggctgttcagtccgcagttcggaccggtcaacacggtgctgatgtggctgcacattcccccgcagcagttcctgacgtcaccgtcgcaggcactggccacgaccgccggacttgtggtctggcagaatctcggctttcagatcgtgctgtttctggcagggttggcggccatcccccgcacctactatgaggcggc
>81	N operona: 66	first	DEIDE_RS13850	gene_poz=(601-2010)	-	argininosuccinate lyase	Derived by automated computational analysis using	/position=109818 - 112427 (110418 - 111827)	/lenght=2610 (1410)	/codons=870 (470)	/complement=true	GC-compoz=61.41843971631206%	/LCI1=1.243781094527363	/LCI2=0.44868514570007095	p_i1=0.17766840136933854	p_i2=0.13766270638491665	/Tai=0.3361615826089809	/Tei=0.22389643574642498	/EEI=2.8609037513728555
gggctgtgctggtcggccttcctgctccagtggaccaacgcggtcaggtcggcgaacccaacgcactgactgcgctcgacattccagccatgaacacagccgtaaaaaaacttgggttacccgtctggtacgagaacgacgccaatctcgtgaccctttccctgcaggaccgttacccggagtttacccaccttgctgcacttattgaacggccgagtggcaccggaatgggactgatccttggagggcaactgtaccggggcgtacacggacgagccggagaaatgggccgctcgccctggtatgccccggaaatgcggacctgggagccgctagagcagctgccccctgcagtgcggctggatgcgctcgcttttactctcgcggcgctgagccacaccctggacctcgagcatcttgtgctcggcgtacaccccgagcggatctctcagcttcaggagcggcttccaggcctgctggccccatgcgtcaccattgcaactgaaacggacgtcccagggtcggctcttcacggcgcaggcctgtgcgctctgaaacgcgcccggcagctcattctcagcggcggcttcgaggtaacccatgtggcatagcacctacctgcaggctgttcttcagccggattacgtctatgccagtgagcatctgctcccgcatctgttcgacgcactcacggcccacgccctgatgctgagccagtgtgaggtcgaacatgccgcggaggctgccggtcatctgcggaacctcagaaagaagcctttcccaccctatgatccgcgcattgaggacgtgttcttcacgctcgacgccgccctcaccgaccgtgaccctgcggctgccggcgccctgcgcaccgctttgtcgcggaacgacctcgacatgacgatctaccgcctgagcgcccggatgcgccttatgcgtgcgatctcccggatcctgaccctgcgccagaccatcctgacactggccgaacgcgaagtagaaaccatcatcgtggcctacacgcatcaccagcccgcacagcccaccacttttgcgcactacctgactgcggtggagaacaatctcgcacgcgataccgaacgcatgttcggcgcacttgggcggctcaacctcagcccaatgggtgccgtggctctgggcggaacgagctttcctatcaaccgcacgatgacagccgaactgctggcctttgaccggccgatcgagaacacctacgacgcggtgagtgccagcgactggcaggtggaactggccagcatcatcacgatcacctccacaaccctgtcgagggtcctgtacgatctgctgttctgggcatcacgcggtctgatcgtgttgccggacggcctggttcagggcagcagcgtcatgcctcaaaaacgcaacccggtcgcactggaacatgcccgcacgaagttcagcaaggccattgggatgacccagagcatcatcctcagcagccacaacgttccgttcggagacatcaacgatccagggccggacatgcagccttccctgcacagcatgtggcaggagtttcgcgaaggcgtggaacttatgacggtctcgcttgccagtccccggctcaaccgcgacctctggttattggaagctcagcacggcgaatccgctgtgaccgaacttgccgacgccatgacacgtcattccgggaatggtttccgtgatgcccacgcccgcatcaaacggctgctctcggacctgcacgccgaggaacgacccttgtataccgtcacaatcaacgatctggagaagcacggcattgacctgagtgaggcagaactccgcagcgccctggaccctgctgcctttattgcccggcgcaccaccctgggcggtcccgcgccgcaggtgatgcgcggggagttgcggcaggcgcaaggtcgcctggaacaggacaccgcacagcatgccgcagccaccagtcgctttatgaacgcgcgcactcaccttgaagaaggagaacaatgacctgccacccagcttctgtcttctttcgttccggacgccgcacaccacaccggagtcgtcgatgatggtccaccacgtccatcagccgctggccacatcttccggatggccaccggtttcaccgcgccggtgtctacgcgcgttcctgaccggcagcaaggttcccgacggctgcatgttcttagcacctcctcacccttcagcacacgccctacccctgtttaaggagaccctatgaaaaagttgcttacgctcgcccttgccctgagtgtcacggcctctgccgcgcctgtcacgctgacgtactggcaatatgactttgccagcaaggtcagcacgatgaacgaactgatcaagaagttcgaagcgcagaatcccgacatcaagatcaagcaggaaacgttcccgtacgacgcctacaaccagaaagtcgcctccagcgtgcccgcaggccagggtccggacgtggtgaacctgttctacggctggcttccgcaatacgtcgacagtgggtacctccagcctcttcccgagaaggagttccctatccgcgcgatcgagagtgggttcgtacccatgatcaagacaagcaagatgaac
>82	N operona: 66	last	DEIDE_RS13855	gene_poz=(601-1614)	-	ROK family transcriptional regulator	Derived by automated computational analysis using	/position=111217 - 113430 (111817 - 112830)	/lenght=2214 (1014)	/codons=738 (338)	/complement=true	GC-compoz=62.031558185404336%	/LCI1=1.1701285855588526	/LCI2=0.4285855588526213	p_i1=0.14389639111391608	p_i2=0.12016237258098125	/Tai=0.46722499164020204	/Tei=0.20814613532288312	/EEI=2.132463255178234
ggcatcagtccagtgcagagcaggagcaggcggatttccttcgagaccaggagccgaaagtgacgcggacccagtgaggctataagacgacctttactggaccaattcatgtcaccaatttctgatgcggctagcagaagacgaaagctactcgccagcgcggtgtcaagagccctgcgtggtgccagcgaatggacgcgcggtccagaaaaatctgccccgcgctgcccagccatcttctcgcagagtcgtgcagggaagtgctcaagagctacctcactctgatttcctgacccagagaagccctatggccctgttcccagagcgctgggtaggtggaaggaaagtgtggtcagcacggatccgccgcttatcctccagccgcgtcgtagccttccgtttctgtacgactgggaccgtgatgatcgtgatggtgtgacggccacacctccgagtcgcacccaactgagctcgcgcaagacgacatttgcaatgaggcagtagccctgcgcacagctgcgaggctccagacttgctgattaggttcaggaggagtacgctgcggcaatagtaaataaagtttcttaacagaggttcctgatgagtcagccccagcgtctgcggcatctgaatcgatgtcagattctcactattctctttgagcacaggaagctgacccgccctcaactggccgatctgaccggcctgtccaaggtcaccgtcaatgctgtcgtgcaggacctcgttgatcagaacgtcgtgcatctgggcccgggcatcagtcatacctctggccgtgttccccaggcggtcacgctgcatccgcgcctgggaacggtcctggcgatcgaccttcaacctggctgcgtcaatgcccatattcatagcctggcgccgcaccctcacagaagtgaggagcttcggccctccagtggacagctgactgagcaaacggccgcgcttgtgcaagccgtgcaccggtcagcgcctttcggtcccttgcgggctgtgctggtcggccttcctgctccagtggaccaacgcggtcaggtcggcgaacccaacgcactgactgcgctcgacattccagccatgaacacagccgtaaaaaaacttgggttacccgtctggtacgagaacgacgccaatctcgtgaccctttccctgcaggaccgttacccggagtttacccaccttgctgcacttattgaacggccgagtggcaccggaatgggactgatccttggagggcaactgtaccggggcgtacacggacgagccggagaaatgggccgctcgccctggtatgccccggaaatgcggacctgggagccgctagagcagctgccccctgcagtgcggctggatgcgctcgcttttactctcgcggcgctgagccacaccctggacctcgagcatcttgtgctcggcgtacaccccgagcggatctctcagcttcaggagcggcttccaggcctgctggccccatgcgtcaccattgcaactgaaacggacgtcccagggtcggctcttcacggcgcaggcctgtgcgctctgaaacgcgcccggcagctcattctcagcggcggcttcgaggtaacccatgtggcatagcacctacctgcaggctgttcttcagccggattacgtctatgccagtgagcatctgctcccgcatctgttcgacgcactcacggcccacgccctgatgctgagccagtgtgaggtcgaacatgccgcggaggctgccggtcatctgcggaacctcagaaagaagcctttcccaccctatgatccgcgcattgaggacgtgttcttcacgctcgacgccgccctcaccgaccgtgaccctgcggctgccggcgccctgcgcaccgctttgtcgcggaacgacctcgacatgacgatctaccgcctgagcgcccggatgcgccttatgcgtgcgatctcccggatcctgaccctgcgccagaccatcctgacactggccgaacgcgaagtagaaaccatcatcgtggcctacacgcatcaccagcccgcacagcccaccacttttgcgcactacctgactgcggtggagaacaatctcgcacgcgataccgaacgcatgttcggcgcacttgggcggctcaacctcagcccaatgggtgccgtggctctgggcggaacgagctttcctatcaaccgcacgatgacagccgaactgctggcctt
>83	N operona: 67	first-last	DEIDE_RS13860	gene_poz=(601-975)	-	hypothetical protein	Derived by automated computational analysis using	/position=113293 - 114867 (113893 - 114267)	/lenght=1575 (375)	/codons=525 (125)	/complement=true	GC-compoz=55.733333333333334%	/LCI1=1.053763440860215	/LCI2=0.26236559139784943	p_i1=0.09765386922557276	p_i2=0.022710115671880002	/Tai=0.513393745178442	/Tei=0.12043910410469201	/EEI=1.8173386777570408
ctcacctcacccttgtccaggcgttccagtaacgcgtccaggcccagcgtgagcttgaaatccatttcttcaactgtcaacggaaccactggataaaaacgcaattccggcatctgcacgtgatcgttcaggtccaggagttcatccagcaccagcgcgaaaatcaccaggccattcagcgccgtgccgggagggtacgggcatgatccccgttcaggatcgtgtgcccataccccatccaggtccgatatggagctgtccacgatgggaccctgcggattcttcgccaacaacgtcaagtgcgcaatctctccaaaattttcattggaaacgttcaaaaacgacgatccaggagctcacatctactggggaactctcacaaccgctcttgcagatcactgattaaagctctcgcgatctgagcgccgaatttccgggttacctatagctgtactctgcgacttctttcagaccgagctgcgccacaaagcacagcggaactggtgccgggagtaaccaaggcttgctggctcgttccaggcccaaaacggctgattaaaagtggattgctgataggcccgctcacctttaggctgaggtgtggacatgcaatttatggggaccgtactcgtcacggccagcgtcgcggccttctcctggctgaccctgcgtgtctggcagatccgttcaccgaaaaccgcacgcttccttcctctccgcttcctgcacgccttcaccactgtgtacttccccctggtcgcgcacagctatctggagacactccaccgggtacaaaccgaatatgccaatgatgcccccaatatcgccatggcatggggtgatcaccacaacgcggtgatattttctcgtggcgctgctttggtgatagccgtgtacacagtcatcattgtggtaacagtccgcacacatggacaacccgatggcgcacagcttactttccatcaaaatcactgaggggcatcaaaaagccagctcctgtacagcagaaattagttttgaggagtaccaagcttaaatccgcagcggacacagaaaagaagtggcagagtacagatagagcccagagttggccagaaaatacgaatgttacctccacgcgtatcgaactggacgagtgatagggcttggagacgattgccaggtcctgggcatgcgcctctgcgctaaagtccgcatcaccgttccggggtgttcgcctccacttcagcggcgtcaggcaaggcaacgctcaatgacgtctgcccaatactctggattcggccaaagcagcgccgaggtggaacgactacggtagttgcatgacctcagaagaaggctcgtccgcacgcttccttcgccttcgtgagcagagcgttcccgctgcggcagaccccaccggggatcaggtacagagcgcgcccgcacaccgtttacgctggcatcagtccagtgcagagcaggagcaggcggatttccttcgagaccaggagccgaaagtgacgcggacccagtgaggctataagacgacctttactggaccaattcatgtcaccaatttctgatgcggctagcaga
>84	N operona: 68	first-last	DEIDE_RS13865	gene_poz=(601-981)	-	suppressor of fused domain protein	Derived by automated computational analysis using	/position=113969 - 115549 (114569 - 114949)	/lenght=1581 (381)	/codons=527 (127)	/complement=false	GC-compoz=57.21784776902887%	/LCI1=1.1719576719576719	/LCI2=0.3962962962962964	p_i1=0.14469525053474208	p_i2=0.09443049860482217	/Tai=0.484237629630732	/Tei=0.18498744874433998	/EEI=2.020710035927595
gtgtacacggctatcaccaaagcagcgccacgagaaaatatcaccgcgttgtggtgatcaccccatgccatggcgatattgggggcatcattggcatattcggtttgtacccggtggagtgtctccagatagctgtgcgcgaccagggggaagtacacagtggtgaaggcgtgcaggaagcggagaggaaggaagcgtgcggttttcggtgaacggatctgccagacacgcagggtcagccaggagaaggccgcgacgctggccgtgacgagtacggtccccataaattgcatgtccacacctcagcctaaaggtgagcgggcctatcagcaatccacttttaatcagccgttttgggcctggaacgagccagcaagccttggttactcccggcaccagttccgctgtgctttgtggcgcagctcggtctgaaagaagtcgcagagtacagctataggtaacccggaaattcggcgctcagatcgcgagagctttaatcagtgatctgcaagagcggttgtgagagttccccagtagatgtgagctcctggatcgtcgtttttgaacgtttccaatgaaaattttggagagattgcgcacttgacgttgttggcgaagaatccgcagggtcccatcgtggacagctccatatcggacctggatggggtatgggcacacgatcctgaacggggatcatgcccgtaccctcccggcacggcgctgaatggcctggtgattttcgcgctggtgctggatgaactcctggacctgaacgatcacgtgcagatgccggaattgcgtttttatccagtggttccgttgacagttgaagaaatggatttcaagctcacgctgggcctggacgcgttactggaacgcctggacaagggtgaggtgagagagctggtggacacccgagcgtggttgcacctccacacaagccttggtggaggcggaagtaacgttcgcagcagtaactgatcgaacgaaaaccccccacgctggagtgaatcagcagggagggtgtcgggtgcgtgacgccagccggccacgaccgacaaggagagcaaccgatgacgtcagagaagaaggggttgactgggatcctcaaaagatcaagccagacggcacgtatcgagtggccatgtggttgacctctgaaggccaaagatatttcgacgtcgtctccgaagatgatgacgatttccttgagcagatcgacgaagcatctgtctattcgccaatcgttccgaactcccttctgtcaggccgcagatacggagatttcattcgacacctcgttatggcgggcgaggccagcatcgttattgacgcacatctgatgtggatgaccggagatgagccggacgctcgcggcgaggagcggtgcgttacctctcgaccaccactcagggcaccgcggcagattggccagtcaaggacaccccgccagtttctggccctttgcgcggtcaaaggccccgcgtctgctcaaataggtcgtggtccagctccaaccgcaacagagccggtacggaggatctacagacggaatgcaatcccgactccaccaaaaaaggc
>85	N operona: 69	first	DEIDE_RS13870	gene_poz=(601-1008)	-	hypothetical protein	Derived by automated computational analysis using	/position=114952 - 116559 (115552 - 115959)	/lenght=1608 (408)	/codons=536 (136)	/complement=true	GC-compoz=58.82352941176471%	/LCI1=1.1604938271604939	/LCI2=0.2864197530864196	p_i1=0.13972346986071568	p_i2=0.03136124569635769	/Tai=0.4628510810506553	/Tei=0.1282251211267219	/EEI=2.157016423840342
tgaaacgtctgctgctttccgcctctcgctgatccttcaggaggttcattgcatgtcccgcgtcactgctccatcacgtctgccctggatggccaggttggcttcccgcgcgctgacctggcggttcggaaagccgtttccgactgtcgcgcttctcagccatcaccccgcatatccggtgccgtatctgtttatggcaggcatttacggcaatggctcaacgaaactgaatcccacgacgaaagccctcgtgtcccacctggtggctcagctcaacgggtgcgcgttctgtattgatctgggccagcgggtcgcgcgggacaagggcctggacaccagcaaactgcagtgggtcctggcattccgtgagcggcctgagtacagtcctgctgaacgagcagcgctggagtacgcgtgggaagcgacgcaggtcacagcaaaagtgagcgacgagacgtacgccacgctgagcagtttctactcagaacgcgaaatcatcgagctgaccgtagctgtcgccaccgaaaacttctttaaccggctgacgggaccactgaacatcgagagtcagggcttctgcgccctgccagatcggcagccatgagcaggcaggagcggtttctgagcgtggtcgtcgctctgaacggtctcgtgctgctgctgacaggcctcaccctcgctgtggttcccgaatggttctacacgcatctggcgccattcgctccgttcaaccgtcattttgccggcgacgcaggaattttcagtgctgcccttggaggcattcttttggtggccgcccgtcaggtccgggcactcggccctgttgtggtcataggtgctgcggcttcgctatggcacgcgctgaatcacatgtatgaccattggcagatcagcggctcactcagtcatctgctggacaccaaccatgcctggaaagacctgtctcttgtactgctggcgggactgacgctgtggactctgaccgtcagccgaagccggaagctttaatggccttttttggtggagtcgggattgcattccgtctgtagatcctccgtaccggctctgttgcggttggagctggaccacgacctatttgagcagacgcggggcctttgaccgcgcaaagggccagaaactggcggggtgtccttgactggccaatctgccgcggtgccctgagtggtggtcgagaggtaacgcaccgctcctcgccgcgagcgtccggctcatctccggtcatccacatcagatgtgcgtcaataacgatgctggcctcgcccgccataacgaggtgtcgaatgaaatctccgtatctgcggcctgacagaagggagttcggaacgattggcgaatagacagatgcttcgtcgatctgctcaaggaaatcgtcatcatcttcggagacgacgtcgaaatatctttggccttcagaggtcaaccacatggccactcgatacgtgccgtctggcttgatcttttgaggatcccagtcaaccccttcttctctgacgtcatcggttgctctccttgtcggtcgtggccggctggcgtcacgcacccgacaccctccctgctgattcactccagcgtggggggttttcgttc
>86	N operona: 69	middle	DEIDE_RS18135	gene_poz=(601-1152)	-	carboxymuconolactone decarboxylase family	Derived by automated computational analysis using	/position=115356 - 117107 (115956 - 116507)	/lenght=1752 (552)	/codons=584 (184)	/complement=true	GC-compoz=60.14492753623188%	/LCI1=1.2276867030965393	/LCI2=0.4451730418943533	p_i1=0.17001718111262457	p_i2=0.134527113125552	/Tai=0.4277744062295953	/Tei=0.2210744018129968	/EEI=2.352503255960471
agaagcaattcttcgcgccgctacacagctgttcgccgaatctggctatgccgccacagggctccagcagatcgcggacgctgcgggtgtagcccgtgccacgcccagctatttttttcgttcgaaggcaggcctgtggaaagcagtgctggaagaacaaaaccagctggctgcacaaattgctccgaccgcgtttcagctcgctgggcagcagccagaccgcgcaacgctgattgctgcactggtggatgtcaccctggacttccacgccgcacacccagagtttctgcgtctggtgcaatggtccgaacttcagggaaatacgctgatcaatgaagttcaggcccatcacgtcgcggtggcgactgctgtacatgctgttgatgccgtattgcgtgacggtgcactggagcaggaggacgtacggcagatggtgctgtccgtgctgggcgtctgctacgcccacctgatcttcgggcagacgctcgcagcagctctgaacctcaacgtggacgaccctgaattccagaccgagcgccgctcccacctgaaacgtctgctgctttccgcctctcgctgatccttcaggaggttcattgcatgtcccgcgtcactgctccatcacgtctgccctggatggccaggttggcttcccgcgcgctgacctggcggttcggaaagccgtttccgactgtcgcgcttctcagccatcaccccgcatatccggtgccgtatctgtttatggcaggcatttacggcaatggctcaacgaaactgaatcccacgacgaaagccctcgtgtcccacctggtggctcagctcaacgggtgcgcgttctgtattgatctgggccagcgggtcgcgcgggacaagggcctggacaccagcaaactgcagtgggtcctggcattccgtgagcggcctgagtacagtcctgctgaacgagcagcgctggagtacgcgtgggaagcgacgcaggtcacagcaaaagtgagcgacgagacgtacgccacgctgagcagtttctactcagaacgcgaaatcatcgagctgaccgtagctgtcgccaccgaaaacttctttaaccggctgacgggaccactgaacatcgagagtcagggcttctgcgccctgccagatcggcagccatgagcaggcaggagcggtttctgagcgtggtcgtcgctctgaacggtctcgtgctgctgctgacaggcctcaccctcgctgtggttcccgaatggttctacacgcatctggcgccattcgctccgttcaaccgtcattttgccggcgacgcaggaattttcagtgctgcccttggaggcattcttttggtggccgcccgtcaggtccgggcactcggccctgttgtggtcataggtgctgcggcttcgctatggcacgcgctgaatcacatgtatgaccattggcagatcagcggctcactcagtcatctgctggacaccaaccatgcctggaaagacctgtctcttgtactgctggcgggactgacgctgtggactctgaccgtcagccgaagccggaagctttaatggccttttttggtggagtcgggattgcattccgtctgtagatcctccgtaccggctctgttgcggttggagctggaccacgacctatttgagcagacgcggggcctttgaccgcgcaaagggccagaaactggcggggtgtccttgactggccaatctgccgcggtgccctgagtggtggtcgagaggtaacgca
>87	N operona: 69	last	DEIDE_RS13880	gene_poz=(601-1224)	-	TetR family transcriptional regulator	Derived by automated computational analysis using	/position=115928 - 117751 (116528 - 117151)	/lenght=1824 (624)	/codons=608 (208)	/complement=true	GC-compoz=60.09615384615385%	/LCI1=1.4428341384863124	/LCI2=0.36666666666666653	p_i1=0.28236590782824217	p_i2=0.07359569775762899	/Tai=0.36916345392629757	/Tei=0.1662361279818661	/EEI=2.627430380746277
ggccatgggactccaacggggaaatgtccggcacagcggacaggatacacacgctctcaggttcagcagaccgagtcgtatcccttacccgcaaatttaatcatctggccgaagcccgcctcgacctgaaggtggccaccttcaggtcggtatacgaggcaccgcacggtcttatacctccaacaggaaatttatcgttgagttgacggttccttccacccagaaacacgccgttgatctcagcgatcaaagggccctgtccacccttctgggagcagcggaaagaatacgaatcgaggcggctatggaacgtgatgaggccatcagaagggcacaagctgtgtgtgccgagcagtgcgagcagtctttccagattgccgtagacctttacacctcgcaaccagtgaaatcctcagcagatctcatgccgggctcaactgaacctgggtgcttcatacgacagggtcggccgaggcatcgttgaatgactgtggaatgcatgtcttgttcgcacagggtcccccagaaagcacggaccgagtcaattgtccctttagtgccatttaaactgaacgaacgctcagctaggagggagctctcttggaacacatcgaagctcgtcctcgggacgcccagcgcaccagagaagcaattcttcgcgccgctacacagctgttcgccgaatctggctatgccgccacagggctccagcagatcgcggacgctgcgggtgtagcccgtgccacgcccagctatttttttcgttcgaaggcaggcctgtggaaagcagtgctggaagaacaaaaccagctggctgcacaaattgctccgaccgcgtttcagctcgctgggcagcagccagaccgcgcaacgctgattgctgcactggtggatgtcaccctggacttccacgccgcacacccagagtttctgcgtctggtgcaatggtccgaacttcagggaaatacgctgatcaatgaagttcaggcccatcacgtcgcggtggcgactgctgtacatgctgttgatgccgtattgcgtgacggtgcactggagcaggaggacgtacggcagatggtgctgtccgtgctgggcgtctgctacgcccacctgatcttcgggcagacgctcgcagcagctctgaacctcaacgtggacgaccctgaattccagaccgagcgccgctcccacctgaaacgtctgctgctttccgcctctcgctgatccttcaggaggttcattgcatgtcccgcgtcactgctccatcacgtctgccctggatggccaggttggcttcccgcgcgctgacctggcggttcggaaagccgtttccgactgtcgcgcttctcagccatcaccccgcatatccggtgccgtatctgtttatggcaggcatttacggcaatggctcaacgaaactgaatcccacgacgaaagccctcgtgtcccacctggtggctcagctcaacgggtgcgcgttctgtattgatctgggccagcgggtcgcgcgggacaagggcctggacaccagcaaactgcagtgggtcctggcattccgtgagcggcctgagtacagtcctgctgaacgagcagcgctggagtacgcgtgggaagcgacgcaggtcacagcaaaagtgagcgacgagacgtacgccacgctgagcagtttctactcagaacgcgaaatcatcgagctgaccgtagctgtcgccaccgaaaacttctttaaccggctgacgggaccactgaacatcgagagtcagggcttctgcgccctgccagatcggcagccatgagcaggcaggagcggtttctgagcgtggt
>88	N operona: 70	first	DEIDE_RS13885	gene_poz=(601-1788)	-	S8 family serine peptidase	Derived by automated computational analysis using	/position=117707 - 120094 (118307 - 119494)	/lenght=2388 (1188)	/codons=796 (396)	/complement=true	GC-compoz=62.878787878787875%	/LCI1=1.1856540084388185	/LCI2=0.3592405063291142	p_i1=0.15074384166854723	p_i2=0.06880915358554955	/Tai=0.29115534230380913	/Tei=0.1619282382269946	/EEI=3.4818842113819057
gtgctggacgcaaccggcggcggtgataccgccactatcgcctccgcgattcactacgcggtcgcttcgggtgcccaggtcatcaacctgagcctgggcagcaccagcgactccaccgccgtcaaccaggccatcagaaccgccgtgagcaaagaggtcgctgtcttttttgctgcgggcaacaccggggatgccaacgttctgtatccagccgcgcgctcacaggacacgaacggtctcggcaacggcagcatcgggatcggcagcgtcaacctgctgacccataagtccagcttcagcacctacggcgccaacctggagttcaccgcccccggcgagcggatcctcacggccttccccggcaaccgtgtggtggccgcctccggcacctccttcgcgaccccgatcgttgccgccaccgcagcgctggtgctttccacaggcgttcccatcagaaatgacgacaacctcaaggtcttcctgaacaacatggccgctaccgccacaccgtccacggatcccacctacgggacgcagctgggcaagggcacgctgaacgcgttcaagttcgctgatctctaccgctaaggagcactgatcatgagacgcctcattggacagacctacctgctggccggtttaaccgccctgctggccgcgtgcgggacgacagctgaacccagcgcctccacacctcacctctccgcccaagccaaccagatcagcacgaccaacttcaccgacaccaaaatggtcttgtccgaaactgcaggctccttcggtgcgtgggccagcggttcgttcggcgtctgggccgttggatcgttcggtgcgtgggccagtggatcgtttggtgcctgggccgccactttcgctgatggcacgcccaacccgctgcacaataacgtcaacgaatggcaccagatccgcctcgccggcgcgcagacccttgcacccaacctcgggaaggacgtcatcgtcgccgtgatcgacaccggcatcgacctcaaacacccggccttctccggcaccctcacgccgaacaccacctggcgtgacttcgttggcggccgcacggacctcgatcccagcgaggaaggcaccacggccgacagagcctacgggcacggcaccgcggtggcgggcatcatcctgcaggtggcgcccaacgccaggatcctgccgatccgcgtgatgggttctaacggcgaaggcaattccactaccatcggcaacgccatcattcacgcggtgaatcagggcgccaaagtcatcaacgtcagcgccgtcaccgacaaggacagcagcatctccaaatccattgagtacgccaccaacaacggcgcgtacgtgatcatggctgccgggaaccagggcctgaaccctgtgcagttccccgccgcaaagtcagctcagaccaacatcccgggcttcctctcgctgtcggtgggcggcattgagctcgacaaccggaagtcgcgctactccaacttcggcgacggcctggaagtcatggcacccgcgacagacatcgtcacgaccttccccaacggcgagatgagggctgtgaaaggcacgtcgttcgccacgcccgtcgtctcaggtgtcctggccctggccctcggagaagggtacagcgccgacaatgccggtcagctgaccgagaagctgcggctctcacagaagaatgtcgatatcgagaaccaggacctgctgcgcctgctaggcaagaagaccctcggcttcggtctgctcgacgccgaagcgttcctcaacaggattaagtaaggtctccaacgcaggtattcaagggtgcggacggcttcgtccgcaccttacctgtattaccagaccccatgtacagctgcatcaagggacgagcacggataaccaggacaacgcggagctttcgagagcttagaagtgatccggaagttcggtgacagtgtgccgccccaagaggcgcctcaccgctcagcaatgaaccgttctggcgcgacgtctcccaaggcccgtcacgcgcaccaggcgtggtcgtccccgtcaacctgatgattgcagcgaaccggcacaatcaacgaaagacgcgggatggcagaccactacgccgccacaagcggccctgagaggtcgaacggaccattgcaagatttcagagctttcgacgagtacggacacagaatgaagtcacggctcagaacttcctggggacggttcaactggcctactccatcatcctgctccgccaaatttgcggatgatctgtaggctgatcccaggtgccggaaagcggaggaagcgcgccgggctatcgaaggtgaaggcgtcaggcagaaaagggctggccatgggactccaacggggaaatgtccggcacagcggacagga
>89	N operona: 70	last	DEIDE_RS13890	gene_poz=(601-1953)	-	S8 family serine peptidase	Derived by automated computational analysis using	/position=118907 - 121459 (119507 - 120859)	/lenght=2553 (1353)	/codons=851 (451)	/complement=true	GC-compoz=63.118994826311905%	/LCI1=1.228888888888889	/LCI2=0.4722962962962967	p_i1=0.17058365121084942	p_i2=0.1595483671511032	/Tai=0.25015546580853976	/Tei=0.2435935304359929	/EEI=3.9536927014933982
aattcggtcatatcaatttagcggcagacttggaaaaatgcctgaggtgctgggtttgatagccagaaccaagcgagcctaaagcccatacctccttgtaatcattcaagatcggcccttttgaaatgcgacaccccgtgaaccattggacttgtacttcacatactctgtttttctcatgctttattccgcagacgtttctgaaattttcctctgtgtttgttggatgacagcttcacaccttgtgagcaaactctgagagatgtctaagatgcttggaatgcttactgatctgaacgtaaatttatagattaccggacgccctggcaatctttttgaggagcagttctgaacgactatcacgggaaatcaacacgtaaatcaggagatggtagcaggcaattttgcactcttatactcataagctcatttttacttgtacctgtgctctaggcaggtcttcattagatagaaatgtccgctttagttcattttaagagtttccgatgttcacagggcgtacacataaggctcttacagtcgtggctccggacccccggctgtgcgcttgctgtacgcgccctggaaaggagagcaatgatggaaattctgaaacgcggacccaataggtcaccccacactctcgccctgctgactgcactcctgctggcaggctgcaactcggtgacacccagcagccccgacgcgaccctacagccacaggccgtcaagagcgccaaccccagtaccttcaagtacctgcacgatcttgtgggcgttccggccaaaacctcaactgccaacctggaaaaactgtactccggcatcgtcctcacccgtgacgtcaccgccggcaccgcgaccgtcgcaaacaacacgttgagcaagggcccctatgacagcgctctcgccgtcgagctcaacgagcgcaaattcagtgccggggttactgctcagggctacaacgcctggagcagcgggtacaacgcctggagcagtggctacaacgcctggtccagcggctacaacgcctggagcagcggcaccaccagcactgccaccaccttcaccaagaacatccccacctgggactttgccggcatcggcggtgcccaggccctgattcccgaactgggtaagggcgtcaaggtcgcggtgatcgacaccggcatcgacatgaatcaccccgccttcaccggcaaaatcgataccgcctacgccaaggactacctcgacggcgacaatgtgccgcaggaagtcaacctcaacaccgacggcaccttctctgccgcctatgggcacggcacggccgtggcgggcatcatcacccagatcgccccgaacgccaccatcctgcctatccgcgtgctggacgcaaccggcggcggtgataccgccactatcgcctccgcgattcactacgcggtcgcttcgggtgcccaggtcatcaacctgagcctgggcagcaccagcgactccaccgccgtcaaccaggccatcagaaccgccgtgagcaaagaggtcgctgtcttttttgctgcgggcaacaccggggatgccaacgttctgtatccagccgcgcgctcacaggacacgaacggtctcggcaacggcagcatcgggatcggcagcgtcaacctgctgacccataagtccagcttcagcacctacggcgccaacctggagttcaccgcccccggcgagcggatcctcacggccttccccggcaaccgtgtggtggccgcctccggcacctccttcgcgaccccgatcgttgccgccaccgcagcgctggtgctttccacaggcgttcccatcagaaatgacgacaacctcaaggtcttcctgaacaacatggccgctaccgccacaccgtccacggatcccacctacgggacgcagctgggcaagggcacgctgaacgcgttcaagttcgctgatctctaccgctaaggagcactgatcatgagacgcctcattggacagacctacctgctggccggtttaaccgccctgctggccgcgtgcgggacgacagctgaacccagcgcctccacacctcacctctccgcccaagccaaccagatcagcacgaccaacttcaccgacaccaaaatggtcttgtccgaaactgcaggctccttcggtgcgtgggccagcggttcgttcggcgtctgggccgttggatcgttcggtgcgtgggccagtggatcgtttggtgcctgggccgccactttcgctgatggcacgcccaacccgctgcacaataacgtcaacgaatggcaccagatccgcctcgccggcgcgcagacccttgcacccaacctcgggaaggacgtcatcgtcgccgtgatcgacaccggcatcgacctcaaacacccggccttctccggcaccctcacgccgaacaccacctggcgtgacttcgttggcggccgcacggacctcgatcccagcgaggaaggcaccacggccgacagagcctacgggcacggcaccgcggtggcgggcatcatcctgcaggtggcgcccaacgccaggatcctgccgatc
>90	N operona: 71	first	DEIDE_RS13895	gene_poz=(601-2007)	-	superoxide dismutase family protein	Derived by automated computational analysis using	/position=121724 - 124330 (122324 - 123730)	/lenght=2607 (1407)	/codons=869 (469)	/complement=true	GC-compoz=62.47334754797441%	/LCI1=1.3732193732193732	/LCI2=0.5165954415954416	p_i1=0.2439324119810316	p_i2=0.20399042307145557	/Tai=0.37166961258591624	/Tei=0.28359138076431	/EEI=2.7314623743064885
cgggaagtgtacgcgcgcggcctgcggcacaccatcggcttcggctggcatcctgtcagcaagacgctgtacggctttgaccatggcagtgactggcatggcgacgacatcccaccggaagaactgaacgtcatccagcgggggaagaactacggctggcccttctgttacggtgaccgccagccggacccgtacgtgaacgtgggtcagatcccggggctgatcaccaagccggaatactgcgcgcggacccagggcagcacgctgacgtacaccgctcacgcggctcccatcgggctgaccttctacaccggcgcagcctttcctgcggagtaccgcaacgacgcattcgtggcctttcggggctcatggaaccgcttgaaacccagcgggtatgagattgcacgcgtgaacttcgacgccaacaacaaacccacctccatcacgccgttcattactgggttcgtgtttgaggagggtgggcagtggaagcagttcggccgcctggcgggcatcgcgacgtatacggacggcagcctgctgttcaccgacgaccagagcggcgtgatctaccgcgtgcgtcacaccggagggaactgaatgaagcagctgctgatgttgggcacgctggcgctgggctttgcggcggcgggaggaagtcaggcgcccatgaccatgccgtccagttcgccgctgaccgcaaccgccgcgctgagggacccggccgggcagagtctgggcaccgccaccttccggcaggtggggccgggcatgcaggtcactgtagaagtccggggcctgacgccgggccggcacggcatgcacattcatgaatacggccggtgtaccccaggcatcgatccagccaccaataccgtggtgccttttggtggcgctggaggtcacttcgacccggcaatgagcagaaatcacgatgatccacaggcgcccaacaggtatgggcacggcggtgacctgcccatgctgatggtgggtgccgacggcgtgggccgggcgtcattcaccacggagaaagtcagtctcaccggcatgacgggcatcctgaaccggtcgctggtcattcatgccaaccctgacgactacaaatctgatccgtctgggatgtccggtccccggcagcgctgcggcgtcatcacccggaacaacttcacggtccgtgattacttcctacccggcccgcaggactttcccgaaggaatcgcctacaacgcgaggaaaggcgtcatctacaccggaagtgctcaggacggcacgatctatgcggtaaacacggacaccggagccgtgagtaagttcagcgaaggtggcgcggtgggccgccaatcggccctgggcatgaaggttgacgcgcagggccgcctgtgggtggctggtggcgcgcagggcacggtcagcgtcctgagtccggacggtatgacgctgaaagtgctggaaaccccgaagagccccgtagctttcgtcaacgacctgaccatcacgccggacggcactgtgtatgtcaccgacagcaccaggccggtcatctaccagattgaccgcatgatgaacctgaaagcctggcttgacctgagcaccacacccatcaaatacgggcctggaatcaacctgaacgggattacggctacgcctgacggccggtatctgctgaccgttcagctcaatacgggagacctgtggcgaatcgaccttcgcacccgggacgtgaggaagatcatgggcgggctgacgcatggagacggcctcctgctggagggacggacgctgtatgtcgttcgtaatggcatgcaggtgatcagcaaagtcagtctgtctgctgattacatcagcggcactctggtggccgaggagcccttgatgggactgcgctttccgaccaccctggcccgtgtcgggaataacttggtggtcccgcagagtcagctggacaaattgcaggacggcacgcccgagacgccattccgactcacgcgcttcccgaggttctgactaaacgttccgtcgggttcctgtatgggtagtcccgctggtctggtgtccgagcggaattctgttgtcacatgaccaacctctggaaactcactccagtcctgtagctgcaggacagtcgacgaacatgctgcttgggggaatcctcgcctccaagctacttatggactctgggttgttcgaatcacgcaagccagaatgtggacacccaatcgaccgcccttcgttctatgcgaacatcggctgcgtctgctctccgatggtggcatctgggtggcgatgatgtgctgttcgcttctcgtgtgagcatttacacctcccatcacgcctttgacccggcaatacggacagctggggcgcgctttgctcagcctgtgagaactggaatcgtgtatgggtgggcgccggtgtgcacctcaatccgggcgtgacgatgggtcaaggcgcaatcagtggatcggggagcgtggtgacttcggaaattccgtccgtagtagttacgaaggcaagatcagtcgcgccatatccaaaaaagaccgaaagaagtttgtgccttgacagtacggtcacgttccagctcagcagcccgaagttcttgtt
>91	N operona: 71	middle	DEIDE_RS13900	gene_poz=(601-1863)	-	sorbosone dehydrogenase family protein	Derived by automated computational analysis using	/position=123131 - 125593 (123731 - 124993)	/lenght=2463 (1263)	/codons=821 (421)	/complement=true	GC-compoz=62.866191607284236%	/LCI1=1.1373015873015873	/LCI2=0.3333333333333332	p_i1=0.12992469452242283	p_i2=0.05350930105861143	/Tai=0.3188117683871897	/Tei=0.1481583709527503	/EEI=3.148035846068144
gtcgctggagcgactgtcctggcgacccgcccggattcgattcccaccctgaagaccatcacggtgccgaccctgattctcgaggggcgcgaggacacggtgtatccaccggaatacagcctgaagatgcagcagaacatccccgggagcgcgctggtcatcatcccgggtgcggcgcacgcggccatctacgagaaggcggcggccgccaatcaggcgatcctcacctgggcccgcaccaacaacctgcgctgagaatgccttcccttcaccttctcaacctgatgtggtgagttatgacggcgaacaatgacatgacaggttgggaaggacagcctgacgctgaggtgcttcaggcgcttgccgggcaggacctcagcgccctgcgggaactgcaccgacggtacgcccggctcctgtacgcgttcgctcaaaagaagagggtcccgaatcccgatcggtgggttcgggacgcgttcgtgcgcatcatgcgccacgccggatgctttgccaggacatcattgcagccacgaatctgggtcattgcgatggtgcaggacctggcagtctgacgtccccctatctcctggagaaatctatatgcgtatacctctcttcgctgttctcacggcatgtcttggcgcgctgtctgcccaagcactctccacaaatggtctgatggctcaggggccggctcccactgcgcggccccttccagcccccgaaccgcccgcaaccgtcaccgccacccgcaacgagccagccgcactggcctttacgcccgataaactcgcccgcctgaaggtaccggctgggttcgcactcactgtcatggccaccgaccttggcaacgcacggatgcttcacgtgatgcctgatggtggcgtttacctctcccggcgcaagcagggtgacgtctggtacctcaaagacgttaacaaagacggcaaattcgatgctggagaacggcggcaggtcgcctcgaacctgagcctcgttcacggcatggacgtcaggaacaacaaactgtacgtggtcggcgaaaagaccatctgggtgatggacatggccagcgacggtaccctcggcgcgcctcgcgtgttcgcggacgggtttcccgatgccgggcagcactccggacgcagcctgaaatggggaccggacgggttcctgtacgcctcgttcggctccaccaacaacgacgtaccaacgccgaatcctgaggaagccaccatgctgcgcatccgtccggacggccaatggcgggaagtgtacgcgcgcggcctgcggcacaccatcggcttcggctggcatcctgtcagcaagacgctgtacggctttgaccatggcagtgactggcatggcgacgacatcccaccggaagaactgaacgtcatccagcgggggaagaactacggctggcccttctgttacggtgaccgccagccggacccgtacgtgaacgtgggtcagatcccggggctgatcaccaagccggaatactgcgcgcggacccagggcagcacgctgacgtacaccgctcacgcggctcccatcgggctgaccttctacaccggcgcagcctttcctgcggagtaccgcaacgacgcattcgtggcctttcggggctcatggaaccgcttgaaacccagcgggtatgagattgcacgcgtgaacttcgacgccaacaacaaacccacctccatcacgccgttcattactgggttcgtgtttgaggagggtgggcagtggaagcagttcggccgcctggcgggcatcgcgacgtatacggacggcagcctgctgttcaccgacgaccagagcggcgtgatctaccgcgtgcgtcacaccggagggaactgaatgaagcagctgctgatgttgggcacgctggcgctgggctttgcggcggcgggaggaagtcaggcgcccatgaccatgccgtccagttcgccgctgaccgcaaccgccgcgctgagggacccggccgggcagagtctgggcaccgccaccttccggcaggtggggccgggcatgcaggtcactgtagaagtccggggcctgacgccgggccggcacggcatgcacattcatgaatacggccggtgtaccccaggcatcgatccagccaccaataccgtggtgccttttggtggcgctggaggtcacttcgacccggcaatgagcagaaatcacgatgatccacaggcgcccaacaggtatgggcacggcggtgacctgcccatgctgatggtgggtgccgacggcgtgggccgggcgtcattcaccacggagaaagtcagtctcaccggcatgacgggcatcctgaaccggtcgctggtcattcatgccaaccctgacgactacaaatctgatccgtctgggatgtccggtccccggcagcgctgcggcgtcatcacccggaacaacttcacggtccgtgattacttcctacccggcccg
>92	N operona: 71	last	DEIDE_RS13905	gene_poz=(601-876)	-	hypothetical protein	Derived by automated computational analysis using	/position=124422 - 125897 (125022 - 125297)	/lenght=1476 (276)	/codons=492 (92)	/complement=true	GC-compoz=61.95652173913043%	/LCI1=1.4175824175824177	/LCI2=0.7223443223443224	p_i1=0.26824546201038907	p_i2=0.43932722982225536	/Tai=0.5184738370808458	/Tei=0.49539450684002984	/EEI=1.928982576227976
gctgaacgtccccaaagccattgttggcggcatgagcatgggcggcccgattgccttcgagatgtggcgcaccgcaccagagcgctttagcggcctgatcctgatcaacaccatcgccaaccccgctgggatcgtcgaacagaatatctggaagggcatggcccagaaggccagcaccttcggaccccagtccctggcaccggaactgctcaaggacatgctcaccgggcagacccgcgcgactcgtccggcggacgtggcgttcctgaccaccatcgtcaagcaggccagtgtggctgcggatgtcgctggagcgactgtcctggcgacccgcccggattcgattcccaccctgaagaccatcacggtgccgaccctgattctcgaggggcgcgaggacacggtgtatccaccggaatacagcctgaagatgcagcagaacatccccgggagcgcgctggtcatcatcccgggtgcggcgcacgcggccatctacgagaaggcggcggccgccaatcaggcgatcctcacctgggcccgcaccaacaacctgcgctgagaatgccttcccttcaccttctcaacctgatgtggtgagttatgacggcgaacaatgacatgacaggttgggaaggacagcctgacgctgaggtgcttcaggcgcttgccgggcaggacctcagcgccctgcgggaactgcaccgacggtacgcccggctcctgtacgcgttcgctcaaaagaagagggtcccgaatcccgatcggtgggttcgggacgcgttcgtgcgcatcatgcgccacgccggatgctttgccaggacatcattgcagccacgaatctgggtcattgcgatggtgcaggacctggcagtctgacgtccccctatctcctggagaaatctatatgcgtatacctctcttcgctgttctcacggcatgtcttggcgcgctgtctgcccaagcactctccacaaatggtctgatggctcaggggccggctcccactgcgcggccccttccagcccccgaaccgcccgcaaccgtcaccgccacccgcaacgagccagccgcactggcctttacgcccgataaactcgcccgcctgaaggtaccggctgggttcgcactcactgtcatggccaccgaccttggcaacgcacggatgcttcacgtgatgcctgatggtggcgtttacctctcccggcgcaagcagggtgacgtctggtacctcaaagacgttaacaaagacggcaaattcgatgctggagaacggcggcaggtcgcctcgaacctgagcctcgttcacggcatggacgtcaggaacaacaaactgtacgtggtcggcgaaaagaccatctgggtgatggacatggccagcgacggtaccctcggcgcgcctcgcgtgttcgcggacgggtttcccgatgccgggcagcactccggacgcagcctgaaatggggaccggacgggttcct
>93	N operona: 72	first-last	DEIDE_RS13910	gene_poz=(601-1491)	-	alpha/beta hydrolase	Derived by automated computational analysis using	/position=124739 - 126829 (125339 - 126229)	/lenght=2091 (891)	/codons=697 (297)	/complement=true	GC-compoz=64.75869809203144%	/LCI1=1.1846846846846846	/LCI2=0.3874999999999999	p_i1=0.15031193019270112	p_i2=0.08795953133164551	/Tai=0.22450546165716057	/Tei=0.17916357819848097	/EEI=4.439837173605234
ggtccatctggggtgagtcaggtgcgctcaccccttgaggggagacccgaagccggggccgtcccctgtccctcattacagagggggacagtgactactaagtgaaatcggcatacaaatttttttggattatgcgagaccagggcatgaggcaaccggtccgtacgggcgatacgaacatcgtgctgtccgacgcgaatacggtggttttcagtcggctgccgcgtgagttgaacatcgtgtccctggctccaagaggcgggttcttccctgccgaggtcaacggagcgatccgctgacgacctggatgtcttacatcgggggcgttcctctggtctaaatggacacttctgtcatcgttgccgggtacaacttaatagcgatgtccttaagggaggtcgggcgtgcggtactgcttcaaagcgtccctcacggtctgctcccgtttacctggcatggtttcgcctcctacggtctcaagatggcatgaagtctggtcgtacttggtacgcctcccctggacgtaccctcagtcaggcaaccaactcagtgctggaaacatcccggtgattcatgttgaaggccggaacaaggagcactatgaagaactggacgatgatggccctggcgatggtggtgtccgtcgggacggttcaagctggaggagcagaagcgggacgtcaggaaggcatgttggacgtcaatggcgcgcgcattcactacgtgtcccagggcgcaggcacccctatgctgcttctgcatggctacccgctctcgggtgaactcttcgcccgcaaccgcgacgcccttgctgccgctggcttccgcgtgatcaccatcgaccaccgcgggtacggccagagcaccgcgccagccagcaatcccggcaacctccagacctacgctgcggacgccctcgccgtcatggaccagctgaacgtccccaaagccattgttggcggcatgagcatgggcggcccgattgccttcgagatgtggcgcaccgcaccagagcgctttagcggcctgatcctgatcaacaccatcgccaaccccgctgggatcgtcgaacagaatatctggaagggcatggcccagaaggccagcaccttcggaccccagtccctggcaccggaactgctcaaggacatgctcaccgggcagacccgcgcgactcgtccggcggacgtggcgttcctgaccaccatcgtcaagcaggccagtgtggctgcggatgtcgctggagcgactgtcctggcgacccgcccggattcgattcccaccctgaagaccatcacggtgccgaccctgattctcgaggggcgcgaggacacggtgtatccaccggaatacagcctgaagatgcagcagaacatccccgggagcgcgctggtcatcatcccgggtgcggcgcacgcggccatctacgagaaggcggcggccgccaatcaggcgatcctcacctgggcccgcaccaacaacctgcgctgagaatgccttcccttcaccttctcaacctgatgtggtgagttatgacggcgaacaatgacatgacaggttgggaaggacagcctgacgctgaggtgcttcaggcgcttgccgggcaggacctcagcgccctgcgggaactgcaccgacggtacgcccggctcctgtacgcgttcgctcaaaagaagagggtcccgaatcccgatcggtgggttcgggacgcgttcgtgcgcatcatgcgccacgccggatgctttgccaggacatcattgcagccacgaatctgggtcattgcgatggtgcaggacctggcagtctgacgtccccctatctcctggagaaatctatatgcgtatacctctcttcgctgttctcacggcatgtcttggcgcgctgtctgcccaagcactctccacaaatggtctgatggctcaggggccggctcccactgcgcggccccttccagcccccgaaccgcccgcaaccgtcaccgccacccgcaacgagccagccgcactggcctttacgcccgataaactcgcccgcctgaaggtaccggctgggttcgcactcactgtcatggccaccgaccttggcaacgca
>95	N operona: 74	first-last	DEIDE_RS13915	gene_poz=(601-2067)	-	glycoside hydrolase family 32 protein	Derived by automated computational analysis using	/position=126192 - 128858 (126792 - 128258)	/lenght=2667 (1467)	/codons=889 (489)	/complement=true	GC-compoz=65.439672801636%	/LCI1=1.2370218579234973	/LCI2=0.4146174863387979	p_i1=0.17443740406814873	p_i2=0.10865805133639761	/Tai=0.3797235090122024	/Tei=0.19779224620275787	/EEI=2.6589400900880005
ctggacggcggctcgtgtcctggttcgcggacgaagagaccgaggagcagtgtgtggagggaaggtgcgccaagtcgctgtccgcgccgtctggtggagaggtgcggcgcatcaacaccacgggagtgccagcacggtggccacaccagaggctggctgcactccttgcgcacaggtggaaggtggggtcatgctttcagtcaccgtgcgtatggtacgccccgtcctgatgagtcggcgggccaggtgggtctttgtcttgtgcttctcgcttgcaccatcagcacaagttcgaggacaccggcgtgggcctggcgaacgtcaaacgcgtgaccgagaagcagggagggcgggcttggctgacgcccagacccggggagggggccaccttcttcagccggtcccattgatgagaacaccgggaaggatcatgtgacgcacacctggccagcgtgctgattgtggggtccgctcagtctgccctcaaggatggtgccgggttcttgcactcgcttatctcaaggcaggtcgccaggaccctgtcttccagtggtccgaacagcagtctgcggccctcaccgttcgcgggtagcttgagttatgtccgacgaacaccgaacctaccgtgagcgccaccgcccgcaggtgcattactccccgcgccaacactgggtcaacgacccgaacggcctcgtgttcgtcgacggaatattccatctgttctaccaacataacccccttggcctcacccctggcaacctcagttggggacacgccaccagcaccgacctgctccactggacggaacaccccgttgcgttgcccgcgcgtgaaacgcacgtcatctactccggaagcgccgtcgtggattggcacaacacctctggactcgggaacgccgagcatccgcctctggtggcgctgtacaccgggcataccgacgtccacccccaacgaacacatctggaaaagcggcaccacgaagcgcagtacctggcgttcagtgccgaccagggacacacgtggcagtacggcggggacatggcagtgctggacctggaccggtcagacttccgtgacccgaaggtcttccgggacgaggcgcgcggccgctgggtgatggtcgtggtgcatccagacgagcggcaggtggagttctacgcttcctctgacctgcacgtctggcttcccctgagcacgttcggaccagccggggaagtggacgggatctgggaagttccggagttcttcccgctgacggacgaggcgcgcgtggaacgctgggtgctgaaggtggacttcaatccgggcggaccgtacggaggaagcggcgcgcagtactgggtgggagactttgacggtacgaccttctcgccgctcacgccgtcacggaccctggattccggcaaggacttctacgcggccctgtcgtggagtgacctgccggcgcggcgggtgtggctggcgtggatgaacaactgggagtacgccacggtgctgcccacctctccctggcggggggcgttcacggtgccgcgcgaagtgtccctgggagcgtcgtggcatctggttcagcgtcccgtgccggaattgcaggccttgcgtcaggacatcacgcggattgagcgtcggccactgctggaggcgcgaacgttcgctctacgtgccggggcggcgcatgaattcaatctgatggtgcaccttcccggtgactccgccctacaggtcgagtttctgtctgctgagggcgttgaggcgagcgttcaggtttcccgggcggaccttcgggtcacgcggcccgaacacccggacgtgccggggtttggcgggacgcatgtcgctccgctgccggatgggcgggaggttatcgagttcacgctgctgctcgacacgagttccgtggaggtcttcgcggcgggtggccgggtggtcctgacggatctgctgctgcctgccgcgccggtggaggcagtgcgtctccagccagtcacgggacgtcccgaggtggaaggaaccttctggtggtggcggtccatctggggtgagtcaggtgcgctcaccccttgaggggagacccgaagccggggccgtcccctgtccctcattacagagggggacagtgactactaagtgaaatcggcatacaaatttttttggattatgcgagaccagggcatgaggcaaccggtccgtacgggcgatacgaacatcgtgctgtccgacgcgaatacggtggttttcagtcggctgccgcgtgagttgaacatcgtgtccctggctccaagaggcgggttcttccctgccgaggtcaacggagcgatccgctgacgacctggatgtcttacatcgggggcgttcctctggtctaaatggacacttctgtcatcgttgccgggtacaacttaatagcgatgtccttaagggaggtcgggcgtgcggtactgcttcaaagcgtccctcacggtctgctcccgtttacctggcatggtttcgcctcctacggtctcaagatggcatgaagtctggtcgtacttggtacgcctcccctggacgtaccctcagtcaggcaaccaactcagtgctggaaacatcccggtgattcatgttgaaggccggaacaaggagcactatgaagaactggacgatgatggccctggcgatggtggt
>96	N operona: 75	first-last	DEIDE_RS13920	gene_poz=(601-1581)	-	LLM class flavin-dependent oxidoreductase	Derived by automated computational analysis using	/position=128314 - 130494 (128914 - 129894)	/lenght=2181 (981)	/codons=727 (327)	/complement=false	GC-compoz=62.79306829765545%	/LCI1=1.2627811860940694	/LCI2=0.464723926380368	p_i1=0.1868843152430203	p_i2=0.15238084471698035	/Tai=0.3941545917475239	/Tei=0.23714276024528233	/EEI=2.522260110841034
agacagggtcctggcgacctgccttgagataagcgagtgcaagaacccggcaccatccttgagggcagactgagcggaccccacaatcagcacgctggccaggtgtgcgtcacatgatccttcccggtgttctcatcaatgggaccggctgaagaaggtggccccctccccgggtctgggcgtcagccaagcccgccctccctgcttctcggtcacgcgtttgacgttcgccaggcccacgccggtgtcctcgaacttgtgctgatggtgcaagcgagaagcacaagacaaagacccacctggcccgccgactcatcaggacggggcgtaccatacgcacggtgactgaaagcatgaccccaccttccacctgtgcgcaaggagtgcagccagcctctggtgtggccaccgtgctggcactcccgtggtgttgatgcgccgcacctctccaccagacggcgcggacagcgacttggcgcaccttccctccacacactgctcctcggtctcttcgtccgcgaaccaggacacgagccgccgtccaggagtccgcgaaccactttcccgctcttggacgtacctctccctcaaaggacacctatgatcccactctccatacttgaacttgggcgcgtgcgccagggctccgaccgccgcactgcgctggatgaagccagaacactggcgcagcatgccgaacggctgggctaccgccgcatctgggtagccgagcatcacaattcacccggcgtcgtcacggccgccacctctatcgtgattgcccatcttgctgcggccaccaccaccattcgcgtgggcgccggtggcatcatgttgccgaaccatgcgccctacgtgatcgctgagcagttcggcaccctcgacaccctctttcctggacgaattgacctgggcctgggccgcgcgcccggaaccgaccagttgaccctgggggccttgcgccggaatccagccagcgcagagacgttccctcaggatgtgcgcgagcttcagtcctttcttaccccgaaaggccccacccagcgcatcgaggcggtcccgggctcaggcacggaagtgccgctctggattctcggatccagcctctttggtgcacaactggcagcagccctgggcctgccgtacagtttcgcgtctcattttgcgccgcaggcgctgcaccaggcgctgagactttaccgggaggggtttgtgccctcgcagcagctgaacagaccctacaccttgatcggcgtcaacgtgatcgcagccgatacggatgaggaagcgcgccacctggcaacgtcacagcagatgtcgttcacggcgctcgtccgggggactccgggactcatgcagccgcccatcgaagacattgacacgcactggacccctcaggaaaaagtccacgccgggcagatgttgcggtgcagcgttactggcaaccgtgaaaccgtgcgcagtggattgatgagcctgctggaggagaccggcgcagatgagctgatgatcgtttccgacgttttcgatttcgaaaagcgactccggtcggtggagatcatcgctcaggccatgagctgaccctgacccgcaagggactcgcgtctacatccggtgaagtcacgattgactccaaaacgtgttcctgtgtggtcaggacgccccgtcgtggtgaagcgtccaattctggtgttgccggccctctggatcctgagtaccgcgtcagctcagcgggtgaccctcccgaacggcgtgtgcgaactccggtcttgctcacgcatcactcagggcgtgctgtacgaccctttttactggccttagcagcagcagttcatgtctctcctgacgagttgggtcgtgccgtgggcccccgcatggccggaacattcccgcgagcagcctgagcttcgccgattcaaactggcaggcctgtccagcacctcgaagaccttcgaagccatccctatgaaggtcagggcgctgatctctgttgaaactacggcatgtccagtgctgacggtcgccgaccaggccatcggcagctccgtgggaagtgcaggtgctgcagcgccagccaggacctccagcaaccacgggtatacggcgggacccgccagaatgcaaaacgcagcgcgggaagcaagcgggtgtgcagccgcgtgagggacacgcccagcatca
>97	N operona: 76	first-last	DEIDE_RS13930	gene_poz=(601-2205)	-	diguanylate cyclase	Derived by automated computational analysis using	/position=130294 - 133098 (130894 - 132498)	/lenght=2805 (1605)	/codons=935 (535)	/complement=false	GC-compoz=68.97196261682244%	/LCI1=1.5087390761548065	/LCI2=0.7476903870162298	p_i1=0.31997973014813463	p_i2=0.46848726874892466	/Tai=0.34208820435249965	/Tei=0.5216385418740321	/EEI=2.95212688420667
ctgatctctgttgaaactacggcatgtccagtgctgacggtcgccgaccaggccatcggcagctccgtgggaagtgcaggtgctgcagcgccagccaggacctccagcaaccacgggtatacggcgggacccgccagaatgcaaaacgcagcgcgggaagcaagcgggtgtgcagccgcgtgagggacacgcccagcatcatcgcgccgtagtccacagtgtcccggttggacagtccgctgaggtgcagcaggggagacggtcccgatgtgggcaggagaggcagccccttccggaagttcataggacttcatacctcactgacagagaccgtaccgaccttgcaggcaccagcgccattcaatcgctgtgacagctgtcgcacacttcccgcaggtgctgggcaccacgtcctttgccgccttgtacatcgccctccctgcgatgggtgcagtggcgctgctgatggtgtattgggaatgtgcctataccctcactgtcaacgatatggggggtttcacggtctggcagctcaggaaattgtcagaaccagggccctacagtggctggtgagatgagtacgtcgcacgtggtttcaagatggatggtgaccccagcccctcctggttgggcgcgcccttcaggcagaggcacgccgtgacggctacgccatgcatcaccgcgttgcaggacacggtaaggacgcttcaggcgcagattgcggcggcagaggacggccccgaagctctggccctgctgcaccgggatgcagcctacgcggcgctggatgtcggcgacacggcggctgccatgacgcacgcgctgagctgcctggacctggcccgcgccgtgggcgaggcgtccctcaaagccaaagcgcatgtggcgctcgcattggtgcaggccgaggtgtacgacgatatgggagcgtcacagcacttcgcgcaggcggacgcccttgtccgtgaggcgggcgatgaccgcggcgtggccctggtggcagtgaacgccgcgcattacgaaatggaacgcgagcagtctctcgccgccgtcacccggctccaggcgctgctggattcgccacaggcgcggggcgtggacctcggcccgaccgaggatctgaaacaggttctgcacatcaactacctggtcagcgccgcgggagcacaactggggggcgaggtcctcccgggcgccgtgacgcgtcaggtggggacatcccgggcgttgctggaaacctggctcatgaatcgccagcacctgggccaaccattacgggtgctcgaaatactcgaggcgctcacgctggtcgccctgatggacgggcagcatgaacgggccgctcacctggccgacgagcgggtgaggctggccgttcaggcagacggacccctgctggtgggccgggccctgctggaccgggtccgggtgcacgaggcggcgggggcgtggggcgcggtggaagcggacgcccggcaggcggcgatcgccttcacgtcggcggggcacgagctgttcgcgacgcgtgcacgcgagcggctggccgaagccctggcacgccagggccagtttcaggcggccttcaacgtgcaacgtgaggcgacgcggcaggtgtatgccctgtaccacggcttctatcagcaacgggctctggttgggcagatcgaacaacaggcccgcgacgccgaggtgcgggccaccgcgtttgccgaagcggccctgcgcgactcgttgaccggtgcgccgaaccgcgcccatgcgatgcaggtgctggccgggttgcacgcccaggcacggcagggacgcgggagcgccgtggtgctgatggatctcgaccatttcaagcgtgtgaacgacacttacggtcacgcggccggggacgacgtgctgacccgggtcgtccaggttcttggcgcggaggttcgggggatggactgcgtggcccgcttcgggggcgaggagttcatcatcattctgccgggcgtgtctctgaacgccgcggagcaggtgtgtctgcgcctcagtcaggtgctcgccgaactcgagtggccggccattgacccggatctgcgggtcaccggcagttttggcgtggcgtgtttgcgtgacggggccaccctcacggagaccctgagagaggctgacgtcgcgctgtaccgggcgaaagccgccggccggcatacggttcgcgtattgggcccctgagccggttcacgagtgcgtggtcggagccagtcggacccgcacaccctatcgtccattccggcgacagcccggtggtcctagtgggtcacggtgattgagcgaatggatttggtttcattgagaaccgatttccgagactgcctgggaagcgtgtctttatctgagcggctccttacaccctgtgacaagccggtcatccctaaggacctacagtgggcctccgggcctcgcggcttgcctccatgactcaacttctgaacgaaaccgaatttgcgtcctggcaccacctggtggacagcctgccggagcggtcgtttgaccaggtggcggtgctggcggccgtcgctctggccgctccggccgtggtgatcagcctgtggggcaaccagggctgggttgtgaagggcgcctccggtctcagtccagcacagggcaaatggggtgacccgtttggcctgccgaccctcccacaggccgcctgggtggtcccggacactatgcttgatccccggtttaaacaggaagcgtcggtggccgggcccccccacctgcgcttttatgcgggagtaccgcttaccctcgaaagcggcctgaccgtcg
>98	N operona: 77	first-last	DEIDE_RS13935	gene_poz=(601-2865)	-	EAL domain-containing protein	Derived by automated computational analysis using	/position=132141 - 135605 (132741 - 135005)	/lenght=3465 (2265)	/codons=1155 (755)	/complement=false	GC-compoz=66.49006622516556%	/LCI1=1.5477453580901857	/LCI2=0.7351016799292667	p_i1=0.3426289009186822	p_i2=0.4540579367051866	/Tai=0.29086540936903127	/Tei=0.508652143034668	/EEI=3.4253216083542046
tgtgaacgacacttacggtcacgcggccggggacgacgtgctgacccgggtcgtccaggttcttggcgcggaggttcgggggatggactgcgtggcccgcttcgggggcgaggagttcatcatcattctgccgggcgtgtctctgaacgccgcggagcaggtgtgtctgcgcctcagtcaggtgctcgccgaactcgagtggccggccattgacccggatctgcgggtcaccggcagttttggcgtggcgtgtttgcgtgacggggccaccctcacggagaccctgagagaggctgacgtcgcgctgtaccgggcgaaagccgccggccggcatacggttcgcgtattgggcccctgagccggttcacgagtgcgtggtcggagccagtcggacccgcacaccctatcgtccattccggcgacagcccggtggtcctagtgggtcacggtgattgagcgaatggatttggtttcattgagaaccgatttccgagactgcctgggaagcgtgtctttatctgagcggctccttacaccctgtgacaagccggtcatccctaaggacctacagtgggcctccgggcctcgcggcttgcctccatgactcaacttctgaacgaaaccgaatttgcgtcctggcaccacctggtggacagcctgccggagcggtcgtttgaccaggtggcggtgctggcggccgtcgctctggccgctccggccgtggtgatcagcctgtggggcaaccagggctgggttgtgaagggcgcctccggtctcagtccagcacagggcaaatggggtgacccgtttggcctgccgaccctcccacaggccgcctgggtggtcccggacactatgcttgatccccggtttaaacaggaagcgtcggtggccgggcccccccacctgcgcttttatgcgggagtaccgcttaccctcgaaagcggcctgaccgtcggcacactcgcggtgatggacacgtcgccgcgcgacgggctcaccgagcaccaggcgcacctgctgggtcatgtggccagtctgatcgtcgagcagctgcatgcccggcgcgaaactgcccggcagcagggcctggagcgcctgcaccatgacgtcatccataacgttcaggacgtcgtgttccagaccgatagccggggctgttggtcgtttctgaacagtgcctggtcgcgcctgaccggacacgacacgcagtcgtccctcggtcggtcggcgctggagtttatacacccggacgatcaggctcaggtgcagcaggccttcggcacggtgttgaccggacaggcggccacctgtcggcagcacgtgcggcacgtgaccgccggcggcgccttcgcgtggttcgacgtctatgcccgcgcggtgcacgactcccagggccgcgtcacgggtgcggccggcaccctgcgggatatcaccggggcgaaacaggccgaactgcacctgcgggctgagaaggcggacctggaacggcgtgtgcgtgaacatacccacgaactggcccagctcagcgcgcaggcccagcacgacgccctgcgcgaccccctcaccggtctgggcaaccgtacgatgttccagcatcggctgcgcgggctgctggaggacggctggcccgcgcgccgcgcggcagtcgtgctgctggactgcgaccgctttaaacagttgaacgacaccttcggtcacagcgctggcgacgagctgttgcgactcgtggctggccgcttggccagagaagtgcggggacccgacaccctcagccgtctcggcggtgatgaattcggcctgctgctgggtggcgtggacactccggagatggctctcggggtgatgcagcgggttctgcgggtggttcagcagacagccacggtgcaggggcgtgagtggcccgtgcaggtgagtgccggtgtggtgctgctgcacgaccaggaccacgctgtggatgaggtgctgcggaacgcggacatcgccctgtgccatgcaaagcggcgcacgcgggacaaggtcgaggtgttcaaagtgagcatgcacactgcgttgctggcccgcaccgaactggaagacgacctgcgtcaggccctgcgcaacggggacctgcacccgcactaccagccactggtgcgggtgcaggacggacacctggttggtttcgaggcgctggcccgctggaatcaccctgaacgtggcccgatcagcccggccgaattcatccccgtggcggaagatagcggcctgatcatcgacctggaccgggccatcttcgaacaggcctgcgcgcagtatcagcagtggcaggcggctggcctgatgtcagcgcccctgacgctgagctcgaacgccagtgcccggcagtttctgctgccggatttcgcgccatttgtgcaggcgacgctggcgcgcactggcctgagcgcgaacctggtgcacctggaaattacggagagtcttatcctggagcagagccatgtcgtgacggccaacctggcggccctgcaggcccttggagtgcatctgcacatcgacgactttggcacggggtactccagcctggcctacgtgcagcggttggcggcctcagccctgaaaattgaccggtcgtttacgaaccggatcggccaggccgaggccggtgaggaactggtccgggccattctgggcatggcccgtgccctgggaatgcatgtcgtggccgaaggggtcgagacggacgagcagtgggtgtggctgcgtgaggtgggctgtgacctggcgcagggcttccacttctcccggccattggccgcactggacgccgaagcgcttgtgcagcgcgctgcccttgaggctgtcaaagcgttcagccctgcctgaggggccgttctgacaaaggacgagtggagtgctgcctcaatcacagttctctcgcctcctgttcccttccccgaaggaccgtggcgctcaggcggcggcaaggggacgcgctgcttccgatctggcgatgactccaggtacccggctgacagagctgttgaccaggtggcgtcgccagggaaccgggccagttcacgccctgacttcttgtgcttgaggaccggcacagtccaggaatattggcttgggtaacgccaggccgcagtacctggtcgtggggggcagcccgagaagctttgcactcctgcgtaataaacgatattaaattatcattatcataatgaacctctccaagcctgttcccatcacggtcctctgcggcttcctcggcgccggtaaaaccaccctcctcaaccacctgctcacacagacgacaggacggaaaattgctgtcatcgtcaatgaattcggcgccgtcaacatcgacgccagcctggtcgtcaaaaccgatgagcagaccatcgagctcagcaacggctgcatctgctgcacattgcgcggcgacctgctccacgccgtgaacgacctgctggacacccg
>99	N operona: 78	first-last	DEIDE_RS13940	gene_poz=(601-1647)	-	GTP-binding protein	Derived by automated computational analysis using	/position=134746 - 136992 (135346 - 136392)	/lenght=2247 (1047)	/codons=749 (349)	/complement=false	GC-compoz=62.6552053486151%	/LCI1=1.2231800766283525	/LCI2=0.3495210727969347	p_i1=0.1679010127200039	p_i2=0.06281332168581859	/Tai=0.24768652719762319	/Tei=0.15653198951723674	/EEI=3.9119022688586744
accggtcgtttacgaaccggatcggccaggccgaggccggtgaggaactggtccgggccattctgggcatggcccgtgccctgggaatgcatgtcgtggccgaaggggtcgagacggacgagcagtgggtgtggctgcgtgaggtgggctgtgacctggcgcagggcttccacttctcccggccattggccgcactggacgccgaagcgcttgtgcagcgcgctgcccttgaggctgtcaaagcgttcagccctgcctgaggggccgttctgacaaaggacgagtggagtgctgcctcaatcacagttctctcgcctcctgttcccttccccgaaggaccgtggcgctcaggcggcggcaaggggacgcgctgcttccgatctggcgatgactccaggtacccggctgacagagctgttgaccaggtggcgtcgccagggaaccgggccagttcacgccctgacttcttgtgcttgaggaccggcacagtccaggaatattggcttgggtaacgccaggccgcagtacctggtcgtggggggcagcccgagaagctttgcactcctgcgtaataaacgatattaaattatcattatcataatgaacctctccaagcctgttcccatcacggtcctctgcggcttcctcggcgccggtaaaaccaccctcctcaaccacctgctcacacagacgacaggacggaaaattgctgtcatcgtcaatgaattcggcgccgtcaacatcgacgccagcctggtcgtcaaaaccgatgagcagaccatcgagctcagcaacggctgcatctgctgcacattgcgcggcgacctgctccacgccgtgaacgacctgctggacacccgtgacctcgacgccatcttgatcgaatccaccggcatcggtgagcctttgcccatcgctcaaagcttctgccttaccccggaagagctcgaactcagcaaagaacccggacagcctcccatccccaacctgctgggccgcgttcacgtcgacgccatggtgaccgttgtcgacaccgctcagttctttcccctgtggaaccgtcaggacgccattcccggtgacgagttcgaacgcggcttcggagaactgctggccgagcagatcgagttcgccgacatcgtggtgctgaacaagctcgacctcgccgcgccagacgacctggcgcagctgcgtgaactggttcgtatcaccaacccacgtgcccgcctgctggaagccacccgtgggaccgttccggcagaccacgtcctgaacgtcggcctgttcgacatggacagtgccatgcaactcgacgcctggatggcggagctggaaaaggagcacacgcccgaaagcgaaacgtacggcctgggcacccacgtttaccgctcgcagcgcccgtttgacccggaacgcctgcatgccgtgctggcccaggggctccccaggaatgttatccgcagcaaaggctgggtgaacctgggtaatgacatggccaccctctggaaccacaccggacgccagctggccctcgagcaggcaggcacgtggcaccgcccggaagaagccttcagcgagatcgtgtttatcggacacgacctggacgcgcccgccctggacgccctgctccatccagccctggcctgaacagcccggcaagaacggcagagaaaaagctcgtttcgccgggaacaggagaacatcacgtgccccgtatcagtgcactgaccggaaggaagaacctggtggtcaacagcgtgacccggcgtgggccgcaaaacgaccagcgtcaccaaacgcgttcagaaagccaacctattgaagaagtctgtcctgattcgcggccggcgtgaatgcgtcttgctgagcacttccatcctccgaatgcgtgaatacggccccgtaaaaggcatggccctggcatgaaacgcctgtgtctcaccccggccctcgttccaggctgcgcgcaggcatcttcccgtcagatcagcgctctgactttcatcatggccgacttcgttatggttgtcggcggcagccgggtcagcgtgtatgtgatcgtgcccgccggcggggacacgcacacgttctgaacgctccgggccagcggctggtgtcgcgcttatggtcaggacgggaagaaaaaactcttccttcagtaggagtaaggcaaaagtgtgcccttatcattaaagaatttcttgacagggactggtattcggcaatcaggtatctccatacaatcgt
>101	N operona: 80	first-last	DEIDE_RS18140	gene_poz=(601-1566)	-	hypothetical protein	Derived by automated computational analysis using	/position=136445 - 138610 (137045 - 138010)	/lenght=2166 (966)	/codons=722 (322)	/complement=false	GC-compoz=60.97308488612836%	/LCI1=1.2928348909657321	/LCI2=0.3492211838006232	p_i1=0.20184700679717726	p_i2=0.06263319458740241	/Tai=0.3989522834473437	/Tei=0.15636987512866218	/EEI=2.495538234161607
acatcacgtgccccgtatcagtgcactgaccggaaggaagaacctggtggtcaacagcgtgacccggcgtgggccgcaaaacgaccagcgtcaccaaacgcgttcagaaagccaacctattgaagaagtctgtcctgattcgcggccggcgtgaatgcgtcttgctgagcacttccatcctccgaatgcgtgaatacggccccgtaaaaggcatggccctggcatgaaacgcctgtgtctcaccccggccctcgttccaggctgcgcgcaggcatcttcccgtcagatcagcgctctgactttcatcatggccgacttcgttatggttgtcggcggcagccgggtcagcgtgtatgtgatcgtgcccgccggcggggacacgcacacgttctgaacgctccgggccagcggctggtgtcgcgcttatggtcaggacgggaagaaaaaactcttccttcagtaggagtaaggcaaaagtgtgcccttatcattaaagaatttcttgacagggactggtattcggcaatcaggtatctccatacaatcgtggacaggaggaaaaactttgcagctcctgtgattctcctggcacaccttgtcatggggtctgcctttgcccagtccactcaggcgccccctccaacgtccaggcctcctgccgtcgctcctgttgctcccgtgtcaccggccccttcaggcagcaatacaggcaacaccacaacacgcactgcaacggacccgtgtcagcagttcagcctttccgcgtcaggcaatactcgcctgacgccggaacaggaagctcagcgtgccgccagtgagcgccgctgcatagaagcgaattcaggtaatcccgacgtgctgctggatattcccaacctcagcgttgaggaaatcaccctggaagtagaaaacctccgggcaaacgtggcccttgacgcccgccttgccaacctgctgcttctgaccgctggtgcggacgtgtccatcgacaaggtcaagctcaccatcaagggcgtgcgtgcacaggctctgctcaaggtcaacctcgacaacgtggcacggattattgaccgaacgctgaccactattgaccgtaatccccagatacttgagcggctgctgaccagtgtggataacgcagtcgggacagttgggaacgttgccaacactgccgttcaaccagggggtgtcgtggaccgtgccgttgggaccgtcggacagacgctgaacaacgtcacgcagcctggtggtgtgctgacccagaccgtcaacagccttgggcagacagtgcagcgcaccattgacgccaccggcaacatcgtggaacgtaccgtaacctccgccggtcaggtgctcgggcagacgctgacggtgggcaatatcagcagcctgaaagtcctgcgcgaaacgaacaatgctgcaggccagatcgtgcgtcagctacaggacaccacgggggccatctttgaagtcactctggacaaggacaatcgggtgatcgcctaccgcctgctgcaggccgcgccagggaccactcccgcgacgcctgctcctggcgggagataaggcaacaggaaagcaggggccctgggaaggggcccctgctttcctgttgtggcaggagggcctgccaccagtctgcgccccgcaggtgccttgcccttctaaataggtgagctgatgtggcaggcagggcaaggaggttcgtacactgccttcagaacagcggaagaatcagaggcagcgtcaggggcaggccgttgacgctcagggaagtgctcatcccgacgctcacgctgcctaccgaggtagacaggcccagaagggcgttgagttgctgtggcgtgacactgggccggctgctttctgcagttcccgacgttccgttgagcagcgcgcccaacgttacggtgctgtttccatacaccagcacaacttcacccaatgtggtgcccggagtgacaggctgagcgagctgaaagagtcggctggctccgggtcttgacagacgcaggaaggtgcctgtcgacagggttcctgagacctgcagctttcctgttgcatcgaaggtggcgaccggttgccgactggcatccaggatctcaaaggtataggacacggcagcagcggggcctgtagtgactggcggcagcgaggcgggaggct
>102	N operona: 81	first-last	DEIDE_RS13955	gene_poz=(601-1107)	-	hypothetical protein	Derived by automated computational analysis using	/position=137562 - 139268 (138162 - 138668)	/lenght=1707 (507)	/codons=569 (169)	/complement=true	GC-compoz=60.946745562130175%	/LCI1=1.3273809523809523	/LCI2=0.49841269841269836	p_i1=0.2195887303329073	p_i2=0.18526183616950714	/Tai=0.4923853955536379	/Tei=0.26673565255255643	/EEI=1.9540202043563506
tgtcgcatgggttgaggatccttcagttctctttgagggactgatttaggggccatgccgtccacgtaggctcgcaaatacatcatgacggtagccttatctggatacacttccgccggaaacaggaacgcatgagtgaaaccaccctccgcagcctcatttgagtcacagtactgggctgtcgctacgtactcgtcctgggtgtggtgcatcaccctgacccggtaccccctgtagaagtcgtccattgcccggcaaccctagcaatgaagcaaacaggaatgggctgatcttcctccatgatcaatttacgctctgggggttctgctttgtatgctgcggaaagtatgaccttctgcccatgccaccgagcttaaggagggtcaccatgtgtcaccgtcccctccaccaactgctctcgatcttcaagacaattcggatgacatccggaacggctcctgatgagtcatatctccagattcgattggaccgcagcgcggcacagctggctagactctttgatgtggatagccgcagtgcagcaggactcattttatttaggttgggtactctcatcctgttaccgccttctggtgaagcatgaaacgagccatagttctgactacgatcctgacgacctgcgtcattgcggcggcacagcctcccgcctcgctgccgccagtcactacaggccccgctgctgccgtgtcctatacctttgagatcctggatgccagtcggcaaccggtcgccaccttcgatgcaacaggaaagctgcaggtctcaggaaccctgtcgacaggcaccttcctgcgtctgtcaagacccggagccagccgactctttcagctcgctcagcctgtcactccgggcaccacattgggtgaagttgtgctggtgtatggaaacagcaccgtaacgttgggcgcgctgctcaacggaacgtcgggaactgcagaaagcagccggcccagtgtcacgccacagcaactcaacgcccttctgggcctgtctacctcggtaggcagcgtgagcgtcgggatgagcacttccctgagcgtcaacggcctgcccctgacgctgcctctgattcttccgctgttctgaaggcagtgtacgaacctccttgccctgcctgccacatcagctcacctatttagaagggcaaggcacctgcggggcgcagactggtggcaggccctcctgccacaacaggaaagcaggggccccttcccagggcccctgctttcctgttgccttatctcccgccaggagcaggcgtcgcgggagtggtccctggcgcggcctgcagcaggcggtaggcgatcacccgattgtccttgtccagagtgacttcaaagatggcccccgtggtgtcctgtagctgacgcacgatctggcctgcagcattgttcgtttcgcgcaggactttcaggctgctgatattgcccaccgtcagcgtctgcccgagcacctgaccggcggaggttacggtacgttccacgatgttgccggtggcgtcaatggtgcgctgcactgtctgcccaaggctgttgacggtctgggtcagcacaccaccaggctgcgtgacgttgttcagcgtctgtccgacggtcccaacggcacggtccacgacaccccctggttgaacggcagtgttggcaacgttcccaactgtcccgactgcgttatccacactggtcagca
>103	N operona: 82	first-last	DEIDE_RS19160	gene_poz=(601-783)	-	hypothetical protein	Derived by automated computational analysis using	/position=138731 - 140113 (139331 - 139513)	/lenght=1383 (183)	/codons=461 (61)	/complement=false	GC-compoz=58.46994535519126%	/LCI1=1.1833333333333333	/LCI2=0.5450000000000002	p_i1=0.14971076423782764	p_i2=0.23440648120857926	/Tai=0.5379434482399155	/Tei=0.31096583308772136	/EEI=1.925168267589692
actgcggctatccacatcaaagagtctagccagctgtgccgcgctgcggtccaatcgaatctggagatatgactcatcaggagccgttccggatgtcatccgaattgtcttgaagatcgagagcagttggtggaggggacggtgacacatggtgaccctccttaagctcggtggcatgggcagaaggtcatactttccgcagcatacaaagcagaacccccagagcgtaaattgatcatggaggaagatcagcccattcctgtttgcttcattgctagggttgccgggcaatggacgacttctacagggggtaccgggtcagggtgatgcaccacacccaggacgagtacgtagcgacagcccagtactgtgactcaaatgaggctgcggagggtggtttcactcatgcgttcctgtttccggcggaagtgtatccagataaggctaccgtcatgatgtatttgcgagcctacgtggacggcatggcccctaaatcagtccctcaaagagaactgaaggatcctcaacccatgcgacagccgggttcctgaacagcaggaaatccggtttcgttcgacatccagtctgatctatgagctggtgctcagtcgttcaatgcggatctgtgggaccgccccactgttcaatacgccagggcagctggtgctgaccacgctgatgttcctgggatgcatcggaccctcaacgtccaccactgcatttatgcagcggcagtatcaccgcagccgctacccggtggataggtccatcttcatcggttgagccattggaagttgtccgtccagaggtccctcactatagagcacaaggccaatcaatgcagacgtccttctgagctgtctgccgccatctataactgttacccggtatgttagagcggcccggctctgcgatgcaccgtggggtgcagtctccagcaaatttggataatggccacacaggaatgagcaagctcaacgccggggcatgaacacgtgtgcgccgacgtgtcgttggcccatgtcccctcaggtggctcggaatcaggacttcccagaccctttatttgcctcccttgcaggcatggagagtgcggccactgcggagctgtgaattaccgggcgagaccaacagtgaggctggctatgtagcccctggcaggcgtgccggtcacagaggccatctgggcggcgtagccgtcacgaaacaccatgtcgcggtccagtgacagccgacccagattgcttaaactgggaccatgccccggggtggcgtataccgcgcgcgacgcactttccggcagggcgagctgcgacgtctgaatcttgtttcgcgcggacgtcgcagaggcgagtgtcgggaacacctcgaaatgtatatgtg
>104	N operona: 83	first-last	DEIDE_RS13965	gene_poz=(601-1452)	-	intradiol ring-cleavage dioxygenase	Derived by automated computational analysis using	/position=139245 - 141296 (139845 - 140696)	/lenght=2052 (852)	/codons=684 (284)	/complement=true	GC-compoz=63.732394366197184%	/LCI1=1.342756183745583	/LCI2=0.7720848056537104	p_i1=0.2276575994410646	p_i2=0.4960889061395243	/Tai=0.387188644997542	/Tei=0.5464800155255718	/EEI=2.590602079263636
accacgaggttctcgcagattcctgtcagcgagatggcgttgtggtttccgcgtacggagatgacatcgttgttgccggagcagttgatggtgtagctgcgtccgttctcacgaatggtggcactgccctgcgtttgtgcggcggcgagaccagtgaccatcaggcccataagaaggagtgacttcatccttttactctgcgttcggtcgtctgacgcggcgtgaggataggccaaagcatttcaggtagacgcttcggtgccacgtgccagctcctgctctcagcggttctttgggtcgaaatatctggggtggactgtgacgtgaattacccgggttccgagccccccgtctgagcacaagccctgctcctgatgacattccactgtgctgactgtggttgcgacgctcctttgcagcaccgtgaactcggccgggacgcgcatctgccggggtgatcaaggcgcggaagggttgagcaggctgctagagatcttcatacggtctacccagctcctgaacacgtgtcccttacgttgagtctcaagaagacacggggaggaacgaggcgttccctcctgcgctcaaggaggctccaccatgacaaaccgccgcgttctgccgtacccagctgacgaccacgaccaccacgacgacttcaatgatctcggcctgactgccgacctcgatatgctggcccgggcagtggtcgaccgccgccgcattctggccctcggcggcgctggtatcgccactttgattggtggaagtctgggtctgaccagtgccgcggcacgcaccactgctacctgcgtgccggtcattcctttcgaaacggcggggccgtatcccgccgacggcagcgcggcctccggccagactcagaatgtgctgtcccgcagcggcatcgtccgctcggacctgcgtaccagtctcggaacgaaaaaccaagctcaaggggtgcccctcaccctgaaaatgaccctcgtcaacgtgaacagcggctgtgcgccgctggcaggctatgcggtgtacgcctggcactgcaccgcaaacggcgaatacagcatgtacagccgcaacgtggtcggggaggattacctgcggggcgtacaggccaccagcaaggacggcacgctgacattccagaccatctaccccggctgctacgacggacgctggccacatatacatttcgaggtgttcccgacactcgcctctgcgacgtccgcgcgaaacaagattcagacgtcgcagctcgccctgccggaaagtgcgtcgcgcgcggtatacgccaccccggggcatggtcccagtttaagcaatctgggtcggctgtcactggaccgcgacatggtgtttcgtgacggctacgccgcccagatggcctctgtgaccggcacgcctgccaggggctacatagccagcctcactgttggtctcgcccggtaattcacagctccgcagtggccgcactctccatgcctgcaagggaggcaaataaagggtctgggaagtcctgattccgagccacctgaggggacatgggccaacgacacgtcggcgcacacgtgttcatgccccggcgttgagcttgctcattcctgtgtggccattatccaaatttgctggagactgcaccccacggtgcatcgcagagccgggccgctctaacataccgggtaacagttatagatggcggcagacagctcagaaggacgtctgcattgattggccttgtgctctatagtgagggacctctggacggacaacttccaatggctcaaccgatgaagatggacctatccaccgggtagcggctgcggtgatactgccgctgcataaatgcagtggtggacgttgagggtccgatgcatcccaggaacatcagcgtggtcagcaccagctgccctggcgtattgaacagtggggcggtcccacagatccgcattgaacgactgagcaccagctcatagatcagactggatgtcgaacgaaaccggatttcctgctgttcaggaacccggctgtcgcatgggttgaggatccttc
>105	N operona: 84	first-last	DEIDE_RS13970	gene_poz=(601-969)	-	DUF3060 domain-containing protein	Derived by automated computational analysis using	/position=140509 - 142077 (141109 - 141477)	/lenght=1569 (369)	/codons=523 (123)	/complement=false	GC-compoz=56.639566395663955%	/LCI1=0.9672131147540983	/LCI2=0.13907103825136613	p_i1=0.06949424443103719	p_i2=0.0017379874642836936	/Tai=0.4123580712510023	/Tei=0.10156418871785533	/EEI=2.426715898543003
gcactggtcagacccagacttccaccaatcaaagtggcgataccagcgccgccgagggccagaatgcggcggcggtcgaccactgcccgggccagcatatcgaggtcggcagtcaggccgagatcattgaagtcgtcgtggtggtcgtggtcgtcagctgggtacggcagaacgcggcggtttgtcatggtggagcctccttgagcgcaggagggaacgcctcgttcctccccgtgtcttcttgagactcaacgtaagggacacgtgttcaggagctgggtagaccgtatgaagatctctagcagcctgctcaacccttccgcgccttgatcaccccggcagatgcgcgtcccggccgagttcacggtgctgcaaaggagcgtcgcaaccacagtcagcacagtggaatgtcatcaggagcagggcttgtgctcagacggggggctcggaacccgggtaattcacgtcacagtccaccccagatatttcgacccaaagaaccgctgagagcaggagctggcacgtggcaccgaagcgtctacctgaaatgctttggcctatcctcacgccgcgtcagacgaccgaacgcagagtaaaaggatgaagtcactccttcttatgggcctgatggtcactggtctcgccgccgcacaaacgcagggcagtgccaccattcgtgagaacggacgcagctacaccatcaactgctccggcaacaacgatgtcatctccgtacgcggaaaccacaacgccatctcgctgacaggaatctgcgagaacctcgtggtatacggcaacgggaacagcatttcggggggcacgctgctgaaagtctggctgagaggcaacgacaacgccgtctccgccccacagcgaacctcaacgcccgtcatcagcaatactgggaaaaacaaccgctactcgattggagccgtgacgtctgtgtccgtcaaaaaggtcgagaagtaagacagaaacgataaaaaacgacgatagaactaagaagccctcatggctccatctcctgaagcaacggaggggtcttgccacgggtgaagacaaactggtcaaagcgccttctgaccagcttgtcttctcgttcccgatgatgtgcactggagcgctgaggccgtcagaatcagaggtttctccttcgtgatcatgaccctatgctcaaaatgagcggccaggcggccgtcggtggtgcgcagggtctatccgtaaagcctcagcgcttcacctcattttcggcagcctgaccaatcacatgaaccgggcgcccagtcttcgctgcagccatcccgggatgaaacgcagtctcagtgcattcaatcaacatcatcacggcaggagatgccgggggaaccgacaccgtcaccgcagcgtcggcgacggagccatcgacaaaaggcgtgacatcaatgctcaccacgtctcccgcagtcagcgggcgttgcgtcggaaggccgtgaacaatgtggtcattcacgctgatgaagacgttgaccggggcgtggcatgtcatgcgtggggcagactgggccccatgccggcgaaacaccgatcccg
>107	N operona: 86	first	DEIDE_RS13980	gene_poz=(601-1599)	-	threonine/serine dehydratase	Derived by automated computational analysis using	/position=141799 - 143997 (142399 - 143397)	/lenght=2199 (999)	/codons=733 (333)	/complement=true	GC-compoz=64.06406406406407%	/LCI1=1.2389558232931728	/LCI2=0.41365461847389556	p_i1=0.17535926953150097	p_i2=0.10788563351136891	/Tai=0.36640108109654457	/Tei=0.19709707016023204	/EEI=2.7245724681773105
gggcagggcacgctgaagcgaggcggtttcgcgggagcattcaccggagcaggagacgtgggctgcaaggctgagcctcattttcaataggtggggtcaaggacgatcgtggccatgaagccccagaggtcaggccgcacccgaggcggggattgtgcctccgcatgggcatcgcatacagtcacctatgaattcagattcccggacgtccggcgcccaacccccggcaggtcctgcagcctccgcccgccgacctttctcgctgacccggaaggccgccgggctcctgtttatttctgggcaggtgggccttgaccctcagacgcagcagcttgtgcccggcggcttcgcctcagaattcgcgcagatgatgacaaatctcacaggcatcctcgaggcgcaccagctcagccttgcggacctggtcagcgtgaatgtctacctgacgacccctgacgattacaccagactgaatgagctgtacctcgcggcgtttgccgatcctctcccgacccgcacgaccgtcattgtgcaggcgcttcccctgggggccagtgtcgagattcagggcacggctgccctgggtggcgcggagactgcatgaactttcaggaactgagtctgtcaaccttgagggatgtgcacgcacgtctgaaaccgggagtactgcgcacgcccgtgtggcgctggcagactggcgcaatccccgagcagttgacccccgaaacggaggtctggttgaagctggagctgtttcagaaaacgggcaccttcaagctgcgtggagcgctgaacaccattcaggcattggatgcgccggcccgggcgcggggggtcacggcggtcagtgcgggtaatcatgctattgccgtggcgtacgcggcccgggaagcgggggtgagtgccaaagtggtgatgctccagcattccagtcctgcccgtgttcaggcgtgcgaagccctgggcgccgacgtgcacctcgccccggacgtgcatcaggcgttcgagtgggtgcagtccatccagacgcaggaaggccgcaccatgattcacccgtttgacgggccgctgacctcgcagggcaccgcgggcgttggactcgagtttatggatcaggtgccgcacctggacgcggtgattgtgcctgtgggaggcggggggctgatctctggggtggcagcggcggtaaagcagctccagccgcagtgtcaggtgtacggcgtcgaaccgctaggcgcggactcgctgtcccagagtctgagcgcaggtgaaccggtgcgcctggagcgcgtaacaacgatcgcggacagcctgggggcgccgtttgcgctgcgttattcgtttgacgtgtgccgcgcctttgtggatgaggtggtgagggtgtcggacgatgagctttgccgggcgatgttctacctgttccgtgacatgaagctggtgacagaacccgcgacggcggcgggaacagcggcgctgcttggtccgctgaaagcgcgcctgagcggcaaacgggtggggatcgtggcgtgcggtgcgaacgttgacgtcgtgtcgttccatgcttttgtaacgcgcgggcagctgctcctggaatcctgaccgtcttccctgccccgcacaatcctgccggttggtgtgaaggacgaccagaataaatcccaggagtttctcgtgaccgaaggttccccacccgttgcgcggttcgtctgttgttcaccagccagtccggcgtttaccggcacggtgtggagatgaaaggggtaaacgaagtgtactgctggcctacagtacgacatgaccatcaacaccaatcctgacctgaggggatgcagcgagcaggacaaggtgtggctgagacgctcggcaccctgaaggcggccattcgtccgggcgagacccctgctgagcttgatgccctcgcgggatcggtgtttcgccggcatggggcccagtctgccccacgcatgacatgccacgccccggtcaacgtcttcatcagcgtgaatgaccacattgttcacggccttccgacgcaacgcccgctgactgcgggagacgtggtgagcattgatgtcacgccttttgtcgatggctccgtcgccgacgctgcggtgacggtgtcggttcccccggcatctcctgccgtgatgatgttgattgaatgcactgagactgcgtttcatcccgggatggctgcag
>108	N operona: 86	last	DEIDE_RS13985	gene_poz=(601-1017)	-	endoribonuclease L-PSP	Derived by automated computational analysis using	/position=142794 - 144410 (143394 - 143810)	/lenght=1617 (417)	/codons=539 (139)	/complement=true	GC-compoz=63.78896882494005%	/LCI1=1.178743961352657	/LCI2=0.371014492753623	p_i1=0.1476775840170247	p_i2=0.07648006439109425	/Tai=0.394681887881001	/Tei=0.16883205795198483	/EEI=2.49059681461772
gcagggggacgtaacactcgaaacgcatctgaaggttgcgggggtcagggcttccgttgatgtcgtccgcatcacgcaggtgcttcagaacctcctgagtaatgctctggcacatacgtcagccggtgggcgggtggtggtcaccgcagaggtggctggccagagcctgaccgtgagtgtgaaggacacgggcgacggcatccaaccagagcatctgccgcatgtgtttaaccgactgtaccgggcagatcaggcccgctccggcggcggaagtggtctgggcctcagtatctgtaagacgatcgtcgaagcacacgggggtgatatcaggatcaccagtgcggttggcagcggcacgaccgtgacgttcaccctgccgctgccgcctgccctgtcctgaaggagccaagggcgggcagggcacgctgaagcgaggcggtttcgcgggagcattcaccggagcaggagacgtgggctgcaaggctgagcctcattttcaataggtggggtcaaggacgatcgtggccatgaagccccagaggtcaggccgcacccgaggcggggattgtgcctccgcatgggcatcgcatacagtcacctatgaattcagattcccggacgtccggcgcccaacccccggcaggtcctgcagcctccgcccgccgacctttctcgctgacccggaaggccgccgggctcctgtttatttctgggcaggtgggccttgaccctcagacgcagcagcttgtgcccggcggcttcgcctcagaattcgcgcagatgatgacaaatctcacaggcatcctcgaggcgcaccagctcagccttgcggacctggtcagcgtgaatgtctacctgacgacccctgacgattacaccagactgaatgagctgtacctcgcggcgtttgccgatcctctcccgacccgcacgaccgtcattgtgcaggcgcttcccctgggggccagtgtcgagattcagggcacggctgccctgggtggcgcggagactgcatgaactttcaggaactgagtctgtcaaccttgagggatgtgcacgcacgtctgaaaccgggagtactgcgcacgcccgtgtggcgctggcagactggcgcaatccccgagcagttgacccccgaaacggaggtctggttgaagctggagctgtttcagaaaacgggcaccttcaagctgcgtggagcgctgaacaccattcaggcattggatgcgccggcccgggcgcggggggtcacggcggtcagtgcgggtaatcatgctattgccgtggcgtacgcggcccgggaagcgggggtgagtgccaaagtggtgatgctccagcattccagtcctgcccgtgttcaggcgtgcgaagccctgggcgccgacgtgcacctcgccccggacgtgcatcaggcgttcgagtgggtgcagtccatccagacgcaggaaggccgcaccatgattcacccgtttgacgggccgctgacctcgcagggcaccgcgggcgttggactcgagtttatggatcaggtgccgcacctggacgcggtgattgtgcctgtgggaggcggggggctgatctctggggtggcagcggcggtaaagcagctccagccgc
>109	N operona: 87	first	DEIDE_RS13990	gene_poz=(601-1971)	-	HAMP domain-containing protein	Derived by automated computational analysis using	/position=143411 - 145981 (144011 - 145381)	/lenght=2571 (1371)	/codons=857 (457)	/complement=true	GC-compoz=64.25966447848286%	/LCI1=1.409356725146199	/LCI2=0.5968567251461986	p_i1=0.2636873788892648	p_i2=0.2927111775200453	/Tai=0.410108664918279	/Tei=0.3634400597680407	/EEI=2.420495191945972
ggtccgggtggcgtccaacggccacgagggcctgcttgaagtgcgccatcaccggcctgacctggtgctgctggacatgatgatgcccggcatggacggcctggaattcctccggcgtttccgcgctgctgagcatgctcctgtagtttttctgacggcccgtgacgctgaactcgacaaggtgctgggcctggaactcggtgccgacgattacgtcacgaagccgttctcgatggctgagctcctggcccgcgtgcgcgcacacctgcgccgcggcaacgaagcgccgccctcagcgtttgtccgggccggcgaactggaaatggacgcggcgtccagaaccttcctggtacagggcagccgggtcgatctgacccgttccgagtttgaattgatggcagcattcctccgggctcccggacgggtcttctcgcggctggaactgctggaacagcttcaggaagaagctctgggtgcggaacgcaccatcgacgtgcatgtccggaacctgcgcgcgaaaattgagccggaaccgggcaagccgaggttcattgaaacggtgttcggcatgggataccgcctgaatccagacctgacgccatgaagcgtccctactggcgaaccctggcctggcggctgacactggcgtttgtgctggtcagcgcggccgcgctgggcaccgtcggtttcatttcctcggtctacacgcgctcggagttcagtgccctgctgggcgcacaggcgcaggaaagcctgacggcgcaggttcaggcctacgtgcaggccaacggaacagtgagcggcttccggccatccgagccgcacccaagaaatggcgaccgagccggccctcccccacgcacccccggtgtttcccgcagttcctggctggtgctggacgagcagcgacgcgccgtcttttcgacaccaaacgttcctcggggcacccgggtaccccggccgcaaggcaccccggtcacggttggaaacagggtcgtggcctacctgattccttcgggcatgcggccccgtccggataggcgcggggaggactttctgtcgcggactgcccaggccatcggctggtctatgctcggggcaaccgtgctggccgtcgtgatgggcctgctggtgtcgagaaccctgctcaggcccctgagtgaactgcgccggggcattcgcgccttgcagcgtggcgacgcgcccatagcacatcagagcacccgcacagacgagtttggcgaggtgctgcatgcattcggagaaatgcaccaggacgtggtccgcagccagcaggcccggcggcagctcacagccgatattgcccacgacctcaatacgcctctggccgtgatttccggaacattggaagctattctcgatggcaccttcaaacccacttctgaacgtctcaaacgcctgcaccaggaaacccagcacgtctcgcaactggtcaacgacctgcggtttctgtcgctggcagacgcaggggagctccacatgaaccacaagctggcggaggtcgagccgttcatccggggtgccgtcgcgacctttgaggagatggcccggcagggggacgtaacactcgaaacgcatctgaaggttgcgggggtcagggcttccgttgatgtcgtccgcatcacgcaggtgcttcagaacctcctgagtaatgctctggcacatacgtcagccggtgggcgggtggtggtcaccgcagaggtggctggccagagcctgaccgtgagtgtgaaggacacgggcgacggcatccaaccagagcatctgccgcatgtgtttaaccgactgtaccgggcagatcaggcccgctccggcggcggaagtggtctgggcctcagtatctgtaagacgatcgtcgaagcacacgggggtgatatcaggatcaccagtgcggttggcagcggcacgaccgtgacgttcaccctgccgctgccgcctgccctgtcctgaaggagccaagggcgggcagggcacgctgaagcgaggcggtttcgcgggagcattcaccggagcaggagacgtgggctgcaaggctgagcctcattttcaataggtggggtcaaggacgatcgtggccatgaagccccagaggtcaggccgcacccgaggcggggattgtgcctccgcatgggcatcgcatacagtcacctatgaattcagattcccggacgtccggcgcccaacccccggcaggtcctgcagcctccgcccgccgacctttctcgctgacccggaaggccgccgggctcctgtttatttctgggcaggtgggccttgaccctcagacgcagcagcttgtgcccggcggcttcgcctcagaattcgcgcagatgatgacaaatctcacaggcatcctcgaggcgcaccagctcagccttgcggacctggtcagcgtgaatgtctacctgacgacccctgacgattacaccagactgaatgagctgtacctcgcggcgtttgccgatcctctcccgacccgcacgaccgtcattgtgcaggcgcttcccctgggggccagtgtcgagattcagggcacggctgccctgggtg
>110	N operona: 87	last	DEIDE_RS13995	gene_poz=(601-1284)	-	response regulator transcription factor	Derived by automated computational analysis using	/position=144778 - 146661 (145378 - 146061)	/lenght=1884 (684)	/codons=628 (228)	/complement=true	GC-compoz=62.71929824561403%	/LCI1=1.2936857562408224	/LCI2=0.4791483113069019	p_i1=0.2022772120180111	p_i2=0.16614932809438138	/Tai=0.29504165783233816	/Tei=0.24953439528494326	/EEI=3.4063986795104273
cacagaccggcatgcaccggccggatgcccggcagggccgagtcaccgggcaacaccagcggggagcccaggcgcacaacccgcggggcatgcacattcagcctgcccggccatcagatcagcgaggcacctccaactctccccaggctcagcagggaggaaccctgaaccagcttggcggcgcccttcgcggggcaacgcgcgtcacgttctacaacggtgatccgctgaagggcgcccagccgacgcagaccattcagctgaccggctctccggagtcccaggccacggccctgaaccgtgcggctcagcaggcaagcttcgcggtgattgaacggccgggtgggcgggtcgtcgtggacctgaaggccacttccacccagccgggacagcctgctccccgcacccctcggcgccgctgacgacctgaacagggatgctggacggcgcaggtcgccgtccagcgaaatccgcgttggtcaccctggctgtcaatctgaaccatcgacggccggggtggccccttcgtgtgtggcacattctgtgtatgccggacacgccagtttcgcccttgtccccctgccccacacggaggcccgaatgaagaccatcctgatcgtggaagataaccctggggtccgggatatggtccgcgagtacctccaggagcacgggtaccgggtccgggtggcgtccaacggccacgagggcctgcttgaagtgcgccatcaccggcctgacctggtgctgctggacatgatgatgcccggcatggacggcctggaattcctccggcgtttccgcgctgctgagcatgctcctgtagtttttctgacggcccgtgacgctgaactcgacaaggtgctgggcctggaactcggtgccgacgattacgtcacgaagccgttctcgatggctgagctcctggcccgcgtgcgcgcacacctgcgccgcggcaacgaagcgccgccctcagcgtttgtccgggccggcgaactggaaatggacgcggcgtccagaaccttcctggtacagggcagccgggtcgatctgacccgttccgagtttgaattgatggcagcattcctccgggctcccggacgggtcttctcgcggctggaactgctggaacagcttcaggaagaagctctgggtgcggaacgcaccatcgacgtgcatgtccggaacctgcgcgcgaaaattgagccggaaccgggcaagccgaggttcattgaaacggtgttcggcatgggataccgcctgaatccagacctgacgccatgaagcgtccctactggcgaaccctggcctggcggctgacactggcgtttgtgctggtcagcgcggccgcgctgggcaccgtcggtttcatttcctcggtctacacgcgctcggagttcagtgccctgctgggcgcacaggcgcaggaaagcctgacggcgcaggttcaggcctacgtgcaggccaacggaacagtgagcggcttccggccatccgagccgcacccaagaaatggcgaccgagccggccctcccccacgcacccccggtgtttcccgcagttcctggctggtgctggacgagcagcgacgcgccgtcttttcgacaccaaacgttcctcggggcacccgggtaccccggccgcaaggcaccccggtcacggttggaaacagggtcgtggcctacctgattccttcgggcatgcggccccgtccggataggcgcggggaggactttctgtcgcggactgcccaggccatcggctggtctatgctcggggcaaccgtgctggccgtcgtgatgggcctgctggtgtcgagaaccctgctcaggcccctgagtgaactgcgccggggcattcgcgccttgcagcgtggcgacgcgc
>111	N operona: 88	first-last	DEIDE_RS14000	gene_poz=(601-1206)	-	hypothetical protein	Derived by automated computational analysis using	/position=145640 - 147445 (146240 - 146845)	/lenght=1806 (606)	/codons=602 (202)	/complement=true	GC-compoz=69.47194719471948%	/LCI1=1.36318407960199	/LCI2=0.6756218905472636	p_i1=0.2385305949761261	p_i2=0.3847380170035188	/Tai=0.3763035197514796	/Tei=0.4462642153031669	/EEI=2.740669860425855
gccacccaaaggacgtcaaccatgcgtaacctcaccacactgaaagctttcactgtctccgctctgctcaccgccagcaccctgttcgtcaatgcgtccgcggctccagtgttcttccacaatgatgctggtgccagtggcatcgtggacatttatgtagacggcaccctggtgttcgacgatattgctccggacaacgccatgatgttcccgcaagagctggccagcggccggcacgaagtgatcgttacgccgtacaaccgggctcctggagtacaggacgtgctgcgcaccaccattgaaatcgagcacgcaagctcgtaccacctgacgctggggaacacctccgctgtttacctggacgagcttaccggtgagctcacccaggcgccctggaccggagagccctggctcagcctggataccggcctcaactgagcgttcgttcaattgtcccgccacaccggcggcccgcgaaggacccccggtcctctgcccgacgtaaggttcgcgtctgtctccccgagcagcaactgccgttcctccggcctcgctgtcaggcgaggcccacccccactacagcctgcaaaggagaattccatgcgccatacgatcctgacccccctgcttgccctcaccgtcctcgccggaaccgcgtccgccaccagttcaacgtccgcccagcgtcaggttgccgctcaggcacaccagcgaccggcagagcatcaggcagcccaccagaaccagaccagggcgggtgacaaccgcgggactgagcgtccggcacagaccggcatgcaccggccggatgcccggcagggccgagtcaccgggcaacaccagcggggagcccaggcgcacaacccgcggggcatgcacattcagcctgcccggccatcagatcagcgaggcacctccaactctccccaggctcagcagggaggaaccctgaaccagcttggcggcgcccttcgcggggcaacgcgcgtcacgttctacaacggtgatccgctgaagggcgcccagccgacgcagaccattcagctgaccggctctccggagtcccaggccacggccctgaaccgtgcggctcagcaggcaagcttcgcggtgattgaacggccgggtgggcgggtcgtcgtggacctgaaggccacttccacccagccgggacagcctgctccccgcacccctcggcgccgctgacgacctgaacagggatgctggacggcgcaggtcgccgtccagcgaaatccgcgttggtcaccctggctgtcaatctgaaccatcgacggccggggtggccccttcgtgtgtggcacattctgtgtatgccggacacgccagtttcgcccttgtccccctgccccacacggaggcccgaatgaagaccatcctgatcgtggaagataaccctggggtccgggatatggtccgcgagtacctccaggagcacgggtaccgggtccgggtggcgtccaacggccacgagggcctgcttgaagtgcgccatcaccggcctgacctggtgctgctggacatgatgatgcccggcatggacggcctggaattcctccggcgtttccgcgctgctgagcatgctcctgtagtttttctgacggcccgtgacgctgaactcgacaaggtgctgggcctggaactcggtgccgacgattacgtcacgaagccgttctcgatggctgagctcctggcccgcgtgcgcgcacacctgcgccgcggcaacgaagcgccgccctcagcgtttgtccgggccggcgaactggaaatggacgcggcgtccagaac
>112	N operona: 89	first-last	DEIDE_RS14005	gene_poz=(601-1017)	-	DUF4397 domain-containing protein	Derived by automated computational analysis using	/position=146408 - 148024 (147008 - 147424)	/lenght=1617 (417)	/codons=539 (139)	/complement=true	GC-compoz=59.71223021582733%	/LCI1=1.1328502415458936	/LCI2=0.29806763285024157	p_i1=0.12808445234092136	p_i2=0.03619833603338745	/Tai=0.2840959001137462	/Tei=0.1325785024300487	/EEI=3.4053071874241443
atacaagggccggaaacggtatctgttattcaccttaaacaggattgcccgggagctggacatgcacagccggaaagtccacttcccgattgcacttactcttttcgagtcaccacgaggaatccgggggtgccgggtcttcagggtgtccctgcctctgttcccgataacagcaacctccggcgatccctgaaacctggcatcccgcaatggaaacctcagcaaccgtataagccgcaagcgaccttcctggtgcggggcctcgtcatgacccgccggcttccaccaccgctctgtcacagtcccgggcatatgaggagtatcccggtctcaggcgaagtccctaatgcagccgagagcggctgaagtgtgcagaggaatctgcaggtgcgccatctggtgtctttcggaacctacacaggttctgaacatcttgtacgcagcctctgaacagcgcccgtccatactcccttcgtgaacggaagcagcacgccgggcgcacgcagaaaaacgtgatccggcagcagctgccttctccgcgcgtcgctgcattccacccgccctctcacccggtgccccgccacccaaaggacgtcaaccatgcgtaacctcaccacactgaaagctttcactgtctccgctctgctcaccgccagcaccctgttcgtcaatgcgtccgcggctccagtgttcttccacaatgatgctggtgccagtggcatcgtggacatttatgtagacggcaccctggtgttcgacgatattgctccggacaacgccatgatgttcccgcaagagctggccagcggccggcacgaagtgatcgttacgccgtacaaccgggctcctggagtacaggacgtgctgcgcaccaccattgaaatcgagcacgcaagctcgtaccacctgacgctggggaacacctccgctgtttacctggacgagcttaccggtgagctcacccaggcgccctggaccggagagccctggctcagcctggataccggcctcaactgagcgttcgttcaattgtcccgccacaccggcggcccgcgaaggacccccggtcctctgcccgacgtaaggttcgcgtctgtctccccgagcagcaactgccgttcctccggcctcgctgtcaggcgaggcccacccccactacagcctgcaaaggagaattccatgcgccatacgatcctgacccccctgcttgccctcaccgtcctcgccggaaccgcgtccgccaccagttcaacgtccgcccagcgtcaggttgccgctcaggcacaccagcgaccggcagagcatcaggcagcccaccagaaccagaccagggcgggtgacaaccgcgggactgagcgtccggcacagaccggcatgcaccggccggatgcccggcagggccgagtcaccgggcaacaccagcggggagcccaggcgcacaacccgcggggcatgcacattcagcctgcccggccatcagatcagcgaggcacctccaactctccccaggctcagcagggaggaaccctgaaccagcttggcggcgcccttcgcggggcaacgcgcgtcacgttctacaacggtgatccgctgaagggcgcccagccgacgcagacc
>113	N operona: 90	first-last	DEIDE_RS19165	gene_poz=(601-1107)	-	hypothetical protein	Derived by automated computational analysis using	/position=147805 - 149511 (148405 - 148911)	/lenght=1707 (507)	/codons=569 (169)	/complement=false	GC-compoz=54.043392504930964%	/LCI1=1.0178571428571428	/LCI2=0.2672619047619047	p_i1=0.08530481667065558	p_i2=0.024328115690728864	/Tai=0.6735143388760108	/Tei=0.12189530412165597	/EEI=1.501233700529144
gaggtttccattgcgggatgccaggtttcagggatcgccggaggttgctgttatcgggaacagaggcagggacaccctgaagacccggcacccccggattcctcgtggtgactcgaaaagagtaagtgcaatcgggaagtggactttccggctgtgcatgtccagctcccgggcaatcctgtttaaggtgaataacagataccgtttccggcccttgtatactcttgttgtaccccacaatacaggccgcccgggtgaaggcggcgggcaggcccgacctcagccgtggagctcttgactgcgcttccctgatcgttgccggtaaatcccgcgatcctgaagagtcctgactgggaggaaaagcgctgtaactagcggggcaataaacttgtccaccggggcccgccactgatgaatgtgcgtaccgggagcacatgctcaggaaggaagattcggacttgtgagctgtttgcaactgatcgggtgtggaccaggcgtgggaacgtatggcgagaaaaacccaggcgcgtcggtttatgctttcagccgtcgcaagagtcgccgggaacggtgactccgaacatgccgtactgagatttaatgaacagtttgtatctgtctgcaacgatggttttgggaagtctggttttgtctggatgtgaggctgcggagcgaaaacactacgaacagagacagctgactctcgaccgcaataacgcacaattttatctttctcaatgtgttcaggctatcgaacgccgccgcgcacagcctggggtggctcagggccggctgccccgaaaacttgacggcacaaattgcgagaacccgttattgggcgactatgcgctggatcccgcgcaaggccgcatcattgaaaaaagtgtcatacggcttgattcttccaggctcagcagctacacgattgaagtgcacggccgggacggtgaagtttatacctacgtagatcgaggtagagctgcggctgaagcggagcaggcgggtacattcgctgattcatcggctggtggaacggtttcccccccgccagacgttacggaaggcgaacccaaccggccagaggttgaagaaaatcagagccaataaggaggccggcaatttttttggactaacacctttgagcgttcagtcgttctggaaaatagcgccctgatctcgctgggttcagtcaaccacgacctgaagattgtatggagcagctcgtgaatcctagtaaaacttcttgtgcgcaactcggcgagatgctgctcggtcatgtagtcagctctgccctgtagatcgaggatcccatacagggtgcccgggaacccgtacttattcttgagtggacgggcgatggtgtgcgctctggcccagttgtcgtcgaaggtcagctacacgataccctgcttggacttgggtacgttgcagatcccagcgaacttgtgcaccggtgtcaaaatctactgcacgaacctaaagggtagtgttgttagcccagtcaatcgtgccgctgaaatcttcctgtgataacacaaacgtcatccactcatcgttctggatctggccggggttaggcacatacccactccgtatgctgtgatcagggctgttgctacacgcgatgttccccgacctggggcaaactaagcacctgtatctctggcaatgggaaaacccgtcatcccgatgggaaggctttgtgcg
>114	N operona: 91	first-last	DEIDE_RS14010	gene_poz=(601-1023)	-	response regulator	Derived by automated computational analysis using	/position=150179 - 151801 (150779 - 151201)	/lenght=1623 (423)	/codons=541 (141)	/complement=false	GC-compoz=55.55555555555556%	/LCI1=0.8690476190476191	/LCI2=0.14309523809523808	p_i1=0.04423110278177915	p_i2=0.001964760539912542	/Tai=0.40669488973721934	/Tei=0.10176828448592129	/EEI=2.3837954771156133
gtgtcgggccatattcttgtgggtatgcttcatccatccgccgaaaaagcggttttgcttccagagggctttgcctgcgccctcttcacagtcgcggcctcaggcgaagcaaagcggcagaacatggggtcgctgccagtgatgatgaatggtacagacactccatctcagggaatgaagcacacactgataaacgtctggccctcctacgcttatgaagctgtgccgaacacttgggcgcgagtgtaccaggaaataaagtcttcctctaaaaacggaagcagactttttctgcggtgctctctcactgaattccttatcgcccaacggcacctctatgcgattgaggccgaaagttccagagaggctggtgcccggcgtcttctatataagagtcgtggcaacaaggtctccttgtgagcaggcagtcggcggtttcacacttatggcaggttaacctcaaagaaatgagctcgcgcggtcggctccgactctctgaggttcctatgtccccctcccctgtacgaatgaactccgtgcttgtgtccataactgcggccattactacgcgattgtttcccgttgaagcggtgaagtgccatgtttaatgttctgatggttgaagacaacgcggctgacgttctgctcatgcagctggcggtggaagattttattccggacctgtcgcttcatgtggtgccggacggagtcgaagcgctggcctttctgaatcggcttggtgcctacgaggatgtgccgcgaccacagcttatgcttctggacggcaatacaccccggaaaagtgctatcgaggtactggctgaggtgcgccacaatcccatctttgcagagctcccggtgctggtattcagtgggtccgccgcagagtcagacgctcagaaaagcattcaggctggtgcaacggcctacatcatgaagcccactggactggatgagtacacccgggtggtacaggataccctcagcttctggcatgcccaacttggtgccgcagaatcttaacgaactgatacgcgtatgccgagcacaaatcccaaaaatgctgtttgagcctgcaagccctggaaggccgacgagagaaccagtaaagctccatgctgcacaaagctattcactatgatgtccgacacgatgatagcgacattcaacaacaatcccacacgaggtcgcctgaacaaaagtgataccgcatgtggatcaaagaaacccaataacgaccaataaagattgattccaacagggactcaatcatagggaaggcatcccttataccagagatcggtcacatggttataagtcgtcccaaccaagctggcagcgtaaattataatagagacactcgtgagcaaagtcatacccttgtagcgacgcaatctcccaggagctgccatggcatgctcacttctggctgggaaagcgccatggctgccggttggataaagtgcggatttagccggcaaagtttcacgcagactggttccgtcccccgtagtgttctgcaaaggttcttgctggcctcgttcagcacaccagtagaaaccgaacatcgtctggcgtaaacgtcattgcttcgtggcccgttccaccagaagcgccagcggc
>115	N operona: 92	first-last	DEIDE_RS18145	gene_poz=(601-2703)	-	winged helix-turn-helix domain-containing	Derived by automated computational analysis using	/position=151359 - 154661 (151959 - 154061)	/lenght=3303 (2103)	/codons=1101 (701)	/complement=true	GC-compoz=60.29481692819781%	/LCI1=1.158095238095238	/LCI2=0.27166666666666667	p_i1=0.13869384857283323	p_i2=0.02584537594837821	/Tai=0.42906122058050156	/Tei=0.1232608383535404	/EEI=2.3375353246133157
agacttcaccagggcgctggtacgtttgcaaaggagcttgtgagaacaataacgcaagacgtcttcatgtgaccgtaggaaaatcaggtgcctaaaacagcccggaaaagctgtttacaggttgtgactggttgtctagtaaaggcgggggccaccttctaagttgtggtccacgtgctcgacacgccgaaatctcgcctcaatcgctctatacgaattgagcttgccagttagacgctgtctcacgatcctgcctaaaagcactttatgtgaataggcattttccactatggacatcgtcgaagctgtaactacctgccggcaaatacggtagtgagcctgccgcccaacttgcttacaccacagacattggtcctctctgaaaactattcctttagcgaacatttaatttcgcttataacttggcctaccgcatgagctttgtgacgcttttgtaagtgacgtgagactacggtcaaagtgtcgcgcagactcggttgcgacttttgccgcaagcctgctccgtgtgcttcaagcatttgccgtcgaatctcactttgcacattccttagatctcagaaataccgtaccgaggcctggatgaaagtactgatcatcagcgcagatatagaacgaacccatgccattcacctggcgcgagccggcttcgttgttgatcaggccagcactctcgaagaggctgttgctcactttcgcgcctccgcgtatgacgctgtcttggcagagccaacgccggcactgccactttccgagatcatcccgtttctgcatcaccacacgactaccctgcactccaccccggtcctggtggtgaccccgcccggagcaggtgctaccgcagcgccccttccgtccggcatgaactatgtggacgattgcccggtcactgaactcagcaccattcttcagcgcgccagaaatcatcacgctcctgaggaaaagagctgtaccagctttggggacctctgcatcaatcacgacacccgcaccgtcacgctcggcggcgccacactgaagctcactgccagggaatatctgctggttgacctgctcgcccgaaaccctggacggctatacacccgagctgaaattctcgaccgcgtctgggaatctgagtacgttggtgacggccgcgttatcgacacatacgtcaaaaaactgcgccagaagctcagcgttgactgtatcgaaactgtccgtggcctcgggtaccgcttcgcgaccgacgtaaccagtcaatccacctccggcacgcaggcgcctgcaccggaacggcagctcagcctggatatcatcgcgcttattgcacaggcgttgcaggacgcccccgacacgagccatgccctcgctgcggtgcatcagcacctcaaggacgcttttggcatccgggtaatggtgatcaccgaccaacaaagccgggtgctgcattcggctactcctctgaatgaaacagatattcttgccgttcaggaagtggttcaggcggcagaaaacagtcagaaacccggctgcttttatcccggcaccgacctggagtgtgcggaacgggcgaacgttcaggaagcagtgtccgtgcggttaacccggcggcatgatgaccacattgcccatctggtgctgcttcaggaccagaacagtctcgcctggactccggaagaccgccggatgctccgaacccttgccgccgtgtcgcagccttcgttcatcctgcacctgcagatgagcctccccgcggatcgtggcgccgtggagcaggacgagctcgacgatgccatcacagatctcgacattgtggtggaggcagagcagccattaacactggaccaactgcttgaaactggggtgcagaggctcgcgaacgtcctaaatgcgacagcctgcgtgctgtggcggattgacgcaggggaagccgatctggtctctgctcagggtcctgctggcccgttgacggcccacagtgcactcgaacgagaatccttcgcggcgtccactgaactcacctgcctcccgcacatccttcaggccagagcgcaggcggtattcgctttgaccctcccggcgcgtacccacctgctgacgaccatcgaagcgacgaactatatcctgcaggtgtttgccctccccagcggcgcggccgagagcagccacgctacacgagccgtggagctgttcggtgaggcactcacctcgtgtcttaccaacgcgcagccttaccgtggctccttctgtgacgagatgacgtccatgcgcaaccgccgcgccttcctgtacgacctggacagcgaactcagcttcgctcaggagaacaacacgtcctttgaggtggtctttctgagtgtgcagcctcagcaggggcagcagatgggcctggatcagcaggctgaggtcgcacgccatgtccagagtctgttccgcaagcaggaccgcgtgtacgtgctgaacaacgggatgtacggcgcgctgctggctgtccccgagcacaacgcccgcacggtactgcgaagaaagctcaccaacctggctgcgctcctgcaacaggatcagcccgacatgtttcaggtcagcggccggacagtcacgtttccaacggatgccgcaaacctgacccaggttctgtacatcggcttcaatcccgcacatccaatgctagagtccccgagccgaatctgccgttccgcctgagcacatacgcccccagaagtgtttttcgaggtcaaggtgaacacctggcctctgaccattagtttcaggagacggtgctctgaaatccagcagtgtgaaacaggtccggcgggactgccacaagggtgtggcctgtgctggggctgaggatttccccgccgctggcgcttctggtggaacgggccacgaagcaatgacgtttacgccagacgatgttcggtttctactggtgtgctgaacgaggccagcaagaacctttgcagaacactacgggggacggaaccagtctgcgtgaaactttgccggctaaatccgcactttatccaaccggcagccatggcgctttcccagccagaagtgagcatgccatggcagctcctgggagattgcgtcgctacaagggtatgactttgctcacgagtgtctctattataatttacgctgccagcttggttgggacgacttataaccatgtgaccgatctctggtataagggatgccttccctatgattgagtccctgttggaatcaatctttattggtcgttattgggtttctttgatccacatgcggtatcacttttgttcaggcgacctcgtg
>116	N operona: 93	first	DEIDE_RS18150	gene_poz=(601-1953)	-	S8 family serine peptidase	Derived by automated computational analysis using	/position=154201 - 156753 (154801 - 156153)	/lenght=2553 (1353)	/codons=851 (451)	/complement=false	GC-compoz=63.63636363636363%	/LCI1=1.2155555555555555	/LCI2=0.4415555555555556	p_i1=0.16434746040827927	p_i2=0.13133126872761847	/Tai=0.2131634350416165	/Tei=0.21819814185485664	/EEI=4.708810434769443
cacttacaaaagcgtcacaaagctcatgcggtaggccaagttataagcgaaattaaatgttcgctaaaggaatagttttcagagaggaccaatgtctgtggtgtaagcaagttgggcggcaggctcactaccgtatttgccggcaggtagttacagcttcgacgatgtccatagtggaaaatgcctattcacataaagtgcttttaggcaggatcgtgagacagcgtctaactggcaagctcaattcgtatagagcgattgaggcgagatttcggcgtgtcgagcacgtggaccacaacttagaaggtggcccccgcctttactagacaaccagtcacaacctgtaaacagcttttccgggctgttttaggcacctgattttcctacggtcacatgaagacgtcttgcgttattgttctcacaagctcctttgcaaacgtaccagcgccctggtgaagtcttcattagccagagatgtgacctttaatccatcttaagagtttccgatgttcacagggcgtacacataaggctcttacagtcatgccaccggatccccggatgtgcgcttgtggtacgcgccctggaaaggagagcaaagatggaaattctgaaacgcggacccaataggtcaccccacactctcgccctgctcgcggcgcttgtactggcaagctgcaactccgtcacccccggcagccccgacgccaccctgcagccgcagaccatcagcagcgccaaccccagcgccttcaagtacctgcacgaccttgtgggcgtccccgccagaacctccactgctgatctggagaaactgtactccggcatcgtcatcacccgcgacgtgaccgccggcaccgcgaccatcgccaacaacgcgctgaacaagggccgctacgacagcgctcccgccgtcgaggtcaacgagcgcaaattcagtgtcgatgtcggcgctcagggctacaacgcctggagcagcgggtataacgcctggagcagtgggtacaacgcctggtccagcggctacaacgcctggagcagcggcaccaccagcaccgccaccacgttcatcgaaaacatccccacctgggactttgctggcatcggcggtgcccaggccctcgttcccgaactgggcaagggcatcaaggtggcggtcatcgacaccggcatcgacatgaaccaccccgccttcaccggcaaaatcgataccacctacgccaaggactacctcgacggcgacaaggtcccgcaggacgtcaacctcaacaccgacggcaccttctccgccgcctacgggcacggcacggcggtggcgggcatcatcacccagatcgctccgaacgcgaccattctgcctatccgcgtgctggacgcaaccggcggcggcgacacggctaccatcgcgtctgcaattgattacgcggttgcttcgggcgccaaggtcatcaacctcagcctgggcagcaccagcgactccgccgctgtgaaccagtccatcaaaaacgcggtgagcaaactggtgaccgtctttatcgcctccgggaactcgggcaccaccaacgtgctgtatcccgctgcacgctccctggactccgcagcactcggcaacggcagcatcgggatcggcagcgtcaacctgctgacccacaaatccagcttcagcacctacggcgccaacctggaattcaccgcccctggtgaaaacatcgttaccgctttccccggcaacgggatcgtcgcggccaccggcacctccttcgccaccccgatcgtgtccgccaccgcagcgctggtgctctccgctggcgtccccatcagaaccacggacgacacgaaggtattcatgaacaacatggcggccaccgccacaccgtccacggaccccacctacggcacgcaactgggccggggtacgctgaacgcattcaagtttgcagacatctaccgctaaggaggagtgaccatgttacgcatcacgaaacagacattcctgctggcgggaataacggccctgctggccgcgtgcgggacgacagctgaacccagcgcctccgcacctcacctctccgcacaaggcaacaccaccagcaccaccaacatcaaaatgaccaccgctgaaactgccggttcctttggtgcctgggccaccggttccttcggcgtctgggccgctggatcgttcggtgcctgggccagcggttccttcggcgcctgggccagtggatcgttcggtgtctgggccaccaccttcgaggacggtacgcccaacccgctgcataacaacgtcgaggaatggaaccagatccgcctcgccggtgcacacaccctggcgcccaacctcgggaaggacgtcaccgtcgccgtgatcgacaccggcatcgacctcgcccacccggccctctccggcacccttagccctgaaagcacctggtgggactatgtgagtggcgacaggaaccccggcgaaatgggtacggccagcgacaaagcttacggtcacggcaccgcggtggcgggcatcatcctgcaggtggcgcccaacgccaggatc
>117	N operona: 93	last	DEIDE_RS14025	gene_poz=(601-1797)	-	S8 family serine peptidase	Derived by automated computational analysis using	/position=155566 - 157962 (156166 - 157362)	/lenght=2397 (1197)	/codons=799 (399)	/complement=false	GC-compoz=62.48955722639933%	/LCI1=1.2244556113902847	/LCI2=0.41340033500837525	p_i1=0.16849878153828923	p_i2=0.10768209629938333	/Tai=0.3049547009714323	/Tei=0.196913886669445	/EEI=3.310107195994918
gtgctggacgcaaccggcggcggcgacacggctaccatcgcgtctgcaattgattacgcggttgcttcgggcgccaaggtcatcaacctcagcctgggcagcaccagcgactccgccgctgtgaaccagtccatcaaaaacgcggtgagcaaactggtgaccgtctttatcgcctccgggaactcgggcaccaccaacgtgctgtatcccgctgcacgctccctggactccgcagcactcggcaacggcagcatcgggatcggcagcgtcaacctgctgacccacaaatccagcttcagcacctacggcgccaacctggaattcaccgcccctggtgaaaacatcgttaccgctttccccggcaacgggatcgtcgcggccaccggcacctccttcgccaccccgatcgtgtccgccaccgcagcgctggtgctctccgctggcgtccccatcagaaccacggacgacacgaaggtattcatgaacaacatggcggccaccgccacaccgtccacggaccccacctacggcacgcaactgggccggggtacgctgaacgcattcaagtttgcagacatctaccgctaaggaggagtgaccatgttacgcatcacgaaacagacattcctgctggcgggaataacggccctgctggccgcgtgcgggacgacagctgaacccagcgcctccgcacctcacctctccgcacaaggcaacaccaccagcaccaccaacatcaaaatgaccaccgctgaaactgccggttcctttggtgcctgggccaccggttccttcggcgtctgggccgctggatcgttcggtgcctgggccagcggttccttcggcgcctgggccagtggatcgttcggtgtctgggccaccaccttcgaggacggtacgcccaacccgctgcataacaacgtcgaggaatggaaccagatccgcctcgccggtgcacacaccctggcgcccaacctcgggaaggacgtcaccgtcgccgtgatcgacaccggcatcgacctcgcccacccggccctctccggcacccttagccctgaaagcacctggtgggactatgtgagtggcgacaggaaccccggcgaaatgggtacggccagcgacaaagcttacggtcacggcaccgcggtggcgggcatcatcctgcaggtggcgcccaacgccaggatcctgccgatccgcgtcctcccaccctcgggtgagggaacctcgaccaccatcgccaaagccatcatccacgcggtggatcagggcgccaaagtcgtcaacgtcagtgtcgttgccgataaggacagtgacatcagcaaagccatcgaatatgccgcgctcagaggcgtgtacgtggtcatggctgccggaaaccagggcctgaaccctgtacagttccccgccgccaaatcggctcagaccaacacccctggtctctactcactgtcggtgggcggcatcgagctcaacaacagaaagtccagctactcgaactacggcgccggcctggaagtcatgacacccgcgtcagacatcgtcacgacctaccccaagggcgagatcagggccgtgacggggacgtcgttcgccacacccgtggcatcgggtgtcctggccctggccctcggagaagggtacagcgccgacaatgccggtgagctgaccgagaagctgaagctctcagaacagaacgtcgacatcgagaaccatgacctcgtactcctgatggagaagaaggctctcggcttcggcctccttaacgctgaagcgttcctcaagagcatcaagtaaccccctttcaggggtgcggacgaaaatgtccgcaccccaattccccccaacaaaagacctacaatgagaccacttacctctttttgctcagcctgtctccctcctcccgcgcccctgaggacagcatgacttttacctccaatgccagcacgaattccggtcccctcgcgtcgcctatgacgcctcaggtggaactggacgcgctcaacgcagatgcacgcgcagaaattccccgcgacgtgcaacttgcttctgtgcaggccaatgacgcgtaccacaaggcccgcgaactcggctacgtgttgggggaagcggaggcactgcacaccaaggccctgtgccaccaagcccttgccgaactggcagacagcgacaagttcgcgcagcaggccgccaaaaaatacctcgctgcctcacgcgttgacctgtactgtgaagtgcagctgttgcgcgcccggctggctgtcgaactcgatcagattccgctgaccctcgaactgtgcgaggaaatcatcagcctgtccagcgacctggacctcacgccactccgggcagagaccctgcatctcaagtcgatggtgctgttccggcagggcaagt
>118	N operona: 94	first-last	DEIDE_RS18605	gene_poz=(601-4305)	-	tetratricopeptide repeat protein	Derived by automated computational analysis using	/position=156939 - 161843 (157539 - 161243)	/lenght=4905 (3705)	/codons=1635 (1235)	/complement=false	GC-compoz=60.70175438596491%	/LCI1=1.2552674230145866	/LCI2=0.38260399783900584	p_i1=0.1832165550379308	p_i2=0.08446130974761917	/Tai=0.2966015197251054	/Tei=0.17601517877285727	/EEI=3.4204675814384338
cggaaaccagggcctgaaccctgtacagttccccgccgccaaatcggctcagaccaacacccctggtctctactcactgtcggtgggcggcatcgagctcaacaacagaaagtccagctactcgaactacggcgccggcctggaagtcatgacacccgcgtcagacatcgtcacgacctaccccaagggcgagatcagggccgtgacggggacgtcgttcgccacacccgtggcatcgggtgtcctggccctggccctcggagaagggtacagcgccgacaatgccggtgagctgaccgagaagctgaagctctcagaacagaacgtcgacatcgagaaccatgacctcgtactcctgatggagaagaaggctctcggcttcggcctccttaacgctgaagcgttcctcaagagcatcaagtaaccccctttcaggggtgcggacgaaaatgtccgcaccccaattccccccaacaaaagacctacaatgagaccacttacctctttttgctcagcctgtctccctcctcccgcgcccctgaggacagcatgacttttacctccaatgccagcacgaattccggtcccctcgcgtcgcctatgacgcctcaggtggaactggacgcgctcaacgcagatgcacgcgcagaaattccccgcgacgtgcaacttgcttctgtgcaggccaatgacgcgtaccacaaggcccgcgaactcggctacgtgttgggggaagcggaggcactgcacaccaaggccctgtgccaccaagcccttgccgaactggcagacagcgacaagttcgcgcagcaggccgccaaaaaatacctcgctgcctcacgcgttgacctgtactgtgaagtgcagctgttgcgcgcccggctggctgtcgaactcgatcagattccgctgaccctcgaactgtgcgaggaaatcatcagcctgtccagcgacctggacctcacgccactccgggcagagaccctgcatctcaagtcgatggtgctgttccggcagggcaagtaccctgaagctatccaggccctccagcacaccgcagagatccgccttgaacagggacagctggaaggccacgccaagtgtctgaacaatcttggtctgatctacgaagcgctcggggactaccctcaggcgctcgaccatttcctcaggtgccttgagttcctgcgcgctaacgagctttccctggacagcctgctcagcatgtgcctcgtgaacatcggcaaggtctaccgcgaactcggtgacctggaaaacgccgtgcaatcgctgacgggcggcattgaggccgcagaacgggccagtaccacggtcagcatagccgccggcaacaatgaacttggcctcgtgtaccgcgagaaaggtgaacataaagcggcgctcgacgcctttcaccgggccctcagcattgcccgcacgaacaatatgcggcacgaggaagccgaaattctcgacaccctcggccagacctacacccgcgcaggtgagccgaggcttgcccgcaccaccttctacgaagcgtacgccctggccaccagcctggacgacaaaccctgtcaggcgaacgttctgattggtctcggctcgctcggttatcaggaaggcagctacgtcgaagccatcgagtacctccgtcaggccgtgaaactgacggaaacaactcacatgaagcggcaggcccttgaagcgcatgaatgcctcgcgaactgcctgcacgccaccgggcgctccgatgaggcggtctcgcattaccaggcggtcacgaaactccagcgtgagctgttccgcgacgacagcgaacgcaagctccgcaaactcacggaccagctggagctggaaaaagcgcggtatcaggcggacatctatcgccagctcaacgatgtggccctccaggcaaaggaacaggctgaagccgaggttcgggaacgcacgctcgcgctggaacaagcacagctggaaatcctcacgcgtctcggcatcgccgccgagtaccgtgatgacaagaccggcatgcacacctaccgcgtcggccacatagccgggaagctggctgaagcgcttaatctgccccgccagcagaccgaagtcatccggctggccgcgcgccttcatgacgtcgggaagatcggcgtaccggacgctgttctcctcaagcctggaaagtttacggctgaggagttcgaaatcatgaagcaccacacgaccatcggcgcgcgtgtgcttcagggtgggcactccgagctaatgcgcgtcgcggaagagatcgcgctgtctcaccacgaacgctgggacggcggaggttacccgcagggcctggccggcgcggacatcccgctgaccggacggattgtcgccgtggccgacgtctgggacgcgctcaccaccgaacgcacatacaagggtgcatggacgcatgatgacgcccgcgccgagatcgaagcacagtccggcaagcagttcgaccctgaagttgtcactgcgtttctcgagcttcttaacaccaatgtctctgcacttctccccgaaaccagtgacctgaccatcagtgctcagacacttgactttgggcttccaggcttcgaagtccccgaatcgggcgccagggtcacggagagtcaccagatcgagagcacggcccatccccacgttgtgaagcacattcacgagctgatcgatgaagcgtggcagacccggtaccaggatctgcaggcctttcagactcaaagccgcaaggctctggacatcgctgagcagcacgactacctgaaaggctgcggatacggccaccggaatctggggtgggcgcacgtcaccctcaacgaaatcccgcaggcgatggagcacctgacccgcgctcagcacatcgccgggcaggtcctcgacgtgcagctggaacgcgactgtgtcaacattctcagccacgtctatgcgaccctgcacaacaaagagcgtgctgttcattactgcctgcagggtctcgaactgtccaaaagcctctcggaccccaccggagaagccaaagccctctccaacctcggcattctctacaaaaacatggattcctgggacaaggccatctcctgcttcctggattccatccgtatcgccgaagcggtcggcaataaagacggtctggtgaatgcctcgtacaacctcgcagacacctacctcgacatctccaacgacgagctggcccttgttcacggccagcgcagcatgcaggtcgcgcgcgaaacccagaacgccgtcatggacgtggtcacctcatcgctggtggcgcgcgcatatgacggtctgggcgtatggaaagaagcccagaagctccaccagtacgcctggaatatgctcaaggatgatgccagctttccagccgaagtgcgggcctggacggcgctctactacggcgagggcctgagtaagaacggccagcccgaacaggcgaccgaactgcttgaggacgcacgcgccaccgccgaggcgcacggcatcaaacgcgtcgccgcgcaggcccaccgcacgctcgcagatgtcgcccagcagaccggcgcgctcgacagggtcgtcggtcatctcagcatcgcccacgaccttgacctggaaatctaccgtcaggaaaactcacagcgtgccatggccctgatggtggagtatcaggtggaacgcgcgcaggccgaagccgacatgtacaagctccgcagcgtggaacttgccagcgcaaacgttgccctggaaaaagccagccgtgaaaaatctgcccttctcgccgctctgcaggaacagtcacgcgtcctagaacgccagctgcgtgaggacgcacttactggcgtgtataaccgccgctttatcgaagaaaacgtcactatcgaatacgaacgccaccgcaactcgggacagcccttggccatcctgatggtcgatatcgaccacttcaagcagatcaacgatcgtttttcgcaccctgttggtgacgaagtgctcaggcgcgtcgcgcggatcttccgggaaacctgccgtgccaatgacctgatcgggcgctacggcggtgaggaattcctgttcctgctgccgaactcgaacgtgcgccaggctgccgaggtggccgaacgcattcgttcgaacatcgaaaagtacgcgtggcacgaaatccacgaagacctgcgggtcacgctttcgctcgggatctgtgcagataccaacgttgtcaaccacgaaaagatgatctctatcgcggacgccaaactgtacgaggccaagacgggcggacgcaaccgcgtcgtggcgtaagaagaggccacagaccagagctttggcatcccgggtcaaagctcgcctgtgcgggaagcaggctgcgtccgccctggctcgaactcatcatgagcaggctcgaataagctccgtgcgtagaccatactggttttcttgagaagcacctgtttcagtagagctggatgatacccagcgaggcggcaccgcgacctggcatgggtacatcacgcagtgtctcggctgtaatcaggagtcacgccgcttcagtctccatgcggtctgggcgaaactgaggacagcttctggaagctcccagggggttttagcagcctgctagtgtgattctgccctcggaggcggtattcaggagtgcgtcacactccacacggtgtcgttgccgccgtatccactgaccgcttcgggtgcgacaagcccggctgcctgaagttcctccagcgctcggttaacctctgcccggtcacgttgcagcagcgcagccaattcgtctgcactccggggcttctggtgttcctgctgcagaaactcaaggacatgcgttgcaactgcggacagtgacgatgaggccatatcacagtgtgtctgccaccttgctcagca
>119	N operona: 95	first-last	DEIDE_RS14035	gene_poz=(601-825)	-	MarR family transcriptional regulator	Derived by automated computational analysis using	/position=160989 - 162413 (161589 - 161813)	/lenght=1425 (225)	/codons=475 (75)	/complement=true	GC-compoz=60.88888888888889%	/LCI1=1.4324324324324325	/LCI2=0.33513513513513515	p_i1=0.276526937163353	p_i2=0.05450259063740873	/Tai=0.47729464901552754	/Tei=0.14905233157366787	/EEI=2.104688167263766
catatcaaacactctcatgcctgcccaacgtcttgcctaactcagctcacagtcccggaatcctgagaagcgtcaggagcttttgctgtgtcaaaggcagcagaatgcagtccggcacgtcaggcaggataccctgcagccccaccggccatgtcgttgatacggacccattcccggtaggtcagcctcgttcaaaacggtctggaccattggttcgatggtgacgtttgggaatccagctgtgccgccaggaggagacagcgacttcgtgtcccaaacggcactgatcgccaggacaggccacgcgcctgttgcaggctattcaggctctctaggtaccgttctggagataaaaaaactcggcccccacatgaagcacgaactcgctacggcagacgctgccagcccctgtggtttcccaacacggactgagatcgcaggggcttacaggctttgaagccggcccggaaggaagcagggaggcatccggctccagctttggctcctctggtgaaggaagcgccacttctcggtatcagaatggacagtacgtaaaggataagcatgcactgctgagcaaggtggcagacacactgtgatatggcctcatcgtcactgtccgcagttgcaacgcatgtccttgagtttctgcagcaggaacaccagaagccccggagtgcagacgaattggctgcgctgctgcaacgtgaccgggcagaggttaaccgagcgctggaggaacttcaggcagccgggcttgtcgcacccgaagcggtcagtggatacggcggcaacgacaccgtgtggagtgtgacgcactcctgaataccgcctccgagggcagaatcacactagcaggctgctaaaaccccctgggagcttccagaagctgtcctcagtttcgcccagaccgcatggagactgaagcggcgtgactcctgattacagccgagacactgcgtgatgtacccatgccaggtcgcggtgccgcctcgctgggtatcatccagctctactgaaacaggtgcttctcaagaaaaccagtatggtctacgcacggagcttattcgagcctgctcatgatgagttcgagccagggcggacgcagcctgcttcccgcacaggcgagctttgacccgggatgccaaagctctggtctgtggcctcttcttacgccacgacgcggttgcgtccgcccgtcttggcctcgtacagtttggcgtccgcgatagagatcatcttttcgtggttgacaacgttggtatctgcacagatcccgagcgaaagcgtgacccgcaggtcttcgtggatttcgtgccacgcgtacttttcgatgttcgaacgaatgcgttcggccacctcggcagcctggcgcacgttcgagttcggcagcaggaacaggaattcctcaccgccgtagcgccc
>120	N operona: 96	first-last	DEIDE_RS14040	gene_poz=(601-2115)	-	YdiU family protein	Derived by automated computational analysis using	/position=161811 - 164525 (162411 - 163925)	/lenght=2715 (1515)	/codons=905 (505)	/complement=false	GC-compoz=63.76237623762376%	/LCI1=1.281084656084656	/LCI2=0.46395502645502623	p_i1=0.19594248951119816	p_i2=0.15166071759158384	/Tai=0.37711270936885455	/Tei=0.23649464583242547	/EEI=2.602094047889777
catatcacagtgtgtctgccaccttgctcagcagtgcatgcttatcctttacgtactgtccattctgataccgagaagtggcgcttccttcaccagaggagccaaagctggagccggatgcctccctgcttccttccgggccggcttcaaagcctgtaagcccctgcgatctcagtccgtgttgggaaaccacaggggctggcagcgtctgccgtagcgagttcgtgcttcatgtgggggccgagtttttttatctccagaacggtacctagagagcctgaatagcctgcaacaggcgcgtggcctgtcctggcgatcagtgccgtttgggacacgaagtcgctgtctcctcctggcggcacagctggattcccaaacgtcaccatcgaaccaatggtccagaccgttttgaacgaggctgacctaccgggaatgggtccgtatcaacgacatggccggtggggctgcagggtatcctgcctgacgtgccggactgcattctgctgcctttgacacagcaaaagctcctgacgcttctcaggattccgggactgtgagctgagttaggcaagacgttgggcaggcatgagagtgtttgatatgtctgcttccacttttcagttcgacaacacctatgcacgggacctgcagggcttctacgcgccctggaaaccggctcccgttccttcgccgagcttgctgttcttcaaccgggaactggcacttgagctgggactggatcccaaggtactggacgggcccgaaggtgccgctatcttcgccggtaaccaggttcctgaaggggccgaaccgctcgcgcaggcctatgccggacaccagttcggcgcattctcacctcaactgggtgacgggcgggccctgctgttgggcgaggttatcgatcggctcaaccggcgccgcgacatcatgctcaaaggctcgggccgcacaccgttttcgaggggaggcgacgggaaggcggccattggccccatgttgcgtgaggtgctgatcggcgaagccatgcatgcgctcgggatcccgaccacacgcgcacttgccgtagcgggcacaggtgagcctgtctaccgcgagcagcctctgcccggtgccgttctgactcgcgtggcggcgagccatctgcgcataggcacattcgagtacttcaacgcccgtggcgaaacgcaacgggtccggcagcttgccgactacgccattgcccggcatgatccggatctcgaaggtaccagcgaccggtatcttgccctgctgcggcgtgtggcccagcggcaagcagaactcattgcccagtggatgaatgtcggattcattcacggcgtgatgaacaccgacaacgtaacgatttccggcgagacgatcgactacgggccgtgtgccttcatggaagcatacgacccggacgcggtgttcagctccattgaccatagtgggcgctacgcctacagcaaccagccgctcattgcgcgctggagtctggcacgctttgccgagaccctgctgctgcttatcgctgaagacgagagcaaagccgccgtatcaaaggccattggtcaggcgactgaggtgatcgatgcattccccgagtggtacgccgccgcgctgttgaaaggtcagagacagaagctgggcctgcaacgtagcgcggggagcgacgatgaggcggaccgcacgctcgcagccgactggctgacgctgctgcaccaacaccgggtggacttcacccttgggtggcgcaggcttgcagatgcggcgggcggcgacgaccagccgctccgggccctctttccttatccgcaggctcccgacgcgtggcttgtccgctggcgagcgcgcctcgagcgcgaagacggacatgccctggaacggagtgaccgggccgagcgcatgcgccgcgtcaacccggtggtcatcccgcgcaaccaccgggttgaggaagcgttgtcggcggcttctgaatacgaggatctcgcccctttcacgcgcctgctgactgcgctgaagcggccctacgacgagtcgcaggatcaggccgaatacaccgaaccggcccgcactgaggtaacagcctgttaccgcacgttttgcggcacctgacaacgcgagaagaggaaagcgtgactttcgtcacgtcctgccaatgaagatccgtgaaatgtcagccgggcggggagcatgatgcccctgcccgactttctcgcattggctgccagccaatcagcagccctgcatgacggtagtcagggcttccagcgaaggcgaggggagcaggaactcgcagctgtctgtggtttgaccctagggtcgtagggtatggctgaacgcgcgcggcgtccctgggcggtacacacacgagcgagcagcgcacctggtcgagcagtgactcggcatggtcgcgccggaatcgccacgtctggatttgggggcgtcgggttcggttatggtttctggtgccaggtcgattcacccgcggcttctatctctgcgtggtaacaggcacgcagggcaacagtcagcgaagtcatttgtggtggagcgcggatcaatttgaagagagcctgacggagcacctctgcacgacaggattgcgctgagcagtgacggccgaaggacgatcatctccgaagtcctgacctgagcacggaggagcatcatacggtgaactctggaactggacgtgaacgcggcgcggagaca
>121	N operona: 97	first	DEIDE_RS14045	gene_poz=(601-1596)	-	IS4-like element ISDds3 family transposase	Derived by automated computational analysis using	/position=164655 - 166850 (165255 - 166250)	/lenght=2196 (996)	/codons=732 (332)	/complement=false	GC-compoz=63.15261044176707%	/LCI1=1.4219536757301108	/LCI2=0.644712990936556	p_i1=0.2706763028931035	p_i2=0.3484194517737772	/Tai=0.41583856746536185	/Tei=0.41357750659639947	/EEI=2.4900719796138118
gatgactcttttcgaagataagatcccgccaccgaatctggttcccgatgaggagagcccggaaccacccttttctagagcagtccgcagcgaccggaacgaacgagtgattgagcgtagatgggtagacccggcatttcctacttgtcacaggagagctgaagtgctgatcaatagtcgctcgttgacccagctaaagatgatctcaccacgtggtacaccccgttcggtcctgctggagtaatgatggaatcgtccacttagtctggcgtttgtacacgtttggtttgggttttaggagatcgccatgctgcctctaccagtccaatgcagcctcttatggccagccctcgctcttgcactcgctgcctgcgggcccgctacccccccggccagtcatgacccgtatggtggcggtgtgctcagcagctgacactttgagagaaatggcgtcctgaacgcgatatggcagcacaaagggcggtatcaagccctgtgacgaacagagataccgccctgctgcatgctgacacgctggccgctcatctgaaaacccgtctgccacaccgtcgtctggatgccctccggagactggccgaagtgctcctggcactcctccaggcggagtccacgctgcaccgcaaaattgcgcttcacctgccccgtgacgcgtccctcgactccaagacccgcgtggtggcgcgcaccctccatgatgcgcagttgacctcgcaggacgttctcgacgtcctgctcccgctgatccccgaggacaagctgaccctggtgatggaccgcaccacctggcactacggacagaccccactgaacatcatggtgctgggcgcgatcctgggtggcgcggtggttccgctcgtctggacggtgttgcctcaccagggcaacagcagcaccgcggcacgcatcctgctggtctcccgactgctgaaggtgctgcccgcatcgcgctgggcggtgctgatcgcggaccgggagttcatcgggcaggaatggtgctcattcctgcgctggaaacggattcgacagtgcctgcgcattcgggagaacactcgcattgacgacgaactggcccgtgacctgttcgctggtctgcaccccggtgaagtgcgcaccctgttcgaacgcacctgggtgtacggggggtggatgcaggtggtcatcaccctgtcccccgcgggggatagggtgatcgtcgcctcggatttgcccgtgctggacgtgctacgaacgtaccggaagaggtggagaattgaaagcaccttctccgctttaaagtcgcgcgggttgaatctggaatccacacacatgacggcagcggaccggatttccaggctgttcggcttgctgtgcattgcactggcctggatggtgcgagtgggccacgatgagcagggaaccgacctgctgacggtggacaaacggggtcgcttggctcaaagccgggcgaggagcggctggacgcagctcagtcaggcggtgcgctggtccctggacgccttctgggcgcaccttgagctcctgaaaactcccttttcagtggcaggtacgcaaaaatctcgaagtgtcagctgctgagggcggtgtgagttacccatggcagttgacccgtcctgccggtcacctcacaccgcagcgtcttaccgccaccgagaacaatctgtacttcgagacgatcctggatgggaaaaatgcttggggacccattgaagtcaaccggagcaatggcgagcaggcggcgggggacggcaacccgctcactctcaacggaaacacctatccagtcggtttcgggacgcatgctggcagtgacatgcacttcagtcttcaggggaccaacggcgctacctgcacccgcttcaccagcctgatcggagtggacgacgaagtaggcaaccgaggcagcgtcgtgttccaggtatacctcgacggaatgctggcctacgacagtggcacgatgaccggcgccagccctagccggcaggtggaccttgacctcaccgacaagcgggacctgcgcctggtcgtcacagacgcgggtgacggcatcaattacgaccacgccgactgggccatgccaaaggtccattgcgtattctccgggcgggccattgactaccgcttccggttcgtccctgaaaccgtgcaggcccctaacggggaaacggtgaccgcaac
>122	N operona: 97	last	DEIDE_RS14050	gene_poz=(601-1560)	-	NPCBM/NEW2 domain-containing protein	Derived by automated computational analysis using	/position=165637 - 167796 (166237 - 167196)	/lenght=2160 (960)	/codons=720 (320)	/complement=false	GC-compoz=59.791666666666664%	/LCI1=1.2371995820271682	/LCI2=0.352246603970742	p_i1=0.17452203285864137	p_i2=0.06446379361871622	/Tai=0.3857302095248498	/Tei=0.15801741425684462	/EEI=2.5173953334295476
tcgcggaccgggagttcatcgggcaggaatggtgctcattcctgcgctggaaacggattcgacagtgcctgcgcattcgggagaacactcgcattgacgacgaactggcccgtgacctgttcgctggtctgcaccccggtgaagtgcgcaccctgttcgaacgcacctgggtgtacggggggtggatgcaggtggtcatcaccctgtcccccgcgggggatagggtgatcgtcgcctcggatttgcccgtgctggacgtgctacgaacgtaccggaagaggtggagaattgaaagcaccttctccgctttaaagtcgcgcgggttgaatctggaatccacacacatgacggcagcggaccggatttccaggctgttcggcttgctgtgcattgcactggcctggatggtgcgagtgggccacgatgagcagggaaccgacctgctgacggtggacaaacggggtcgcttggctcaaagccgggcgaggagcggctggacgcagctcagtcaggcggtgcgctggtccctggacgccttctgggcgcaccttgagctcctgaaaactcccttttcagtggcaggtacgcaaaaatctcgaagtgtcagctgctgagggcggtgtgagttacccatggcagttgacccgtcctgccggtcacctcacaccgcagcgtcttaccgccaccgagaacaatctgtacttcgagacgatcctggatgggaaaaatgcttggggacccattgaagtcaaccggagcaatggcgagcaggcggcgggggacggcaacccgctcactctcaacggaaacacctatccagtcggtttcgggacgcatgctggcagtgacatgcacttcagtcttcaggggaccaacggcgctacctgcacccgcttcaccagcctgatcggagtggacgacgaagtaggcaaccgaggcagcgtcgtgttccaggtatacctcgacggaatgctggcctacgacagtggcacgatgaccggcgccagccctagccggcaggtggaccttgacctcaccgacaagcgggacctgcgcctggtcgtcacagacgcgggtgacggcatcaattacgaccacgccgactgggccatgccaaaggtccattgcgtattctccgggcgggccattgactaccgcttccggttcgtccctgaaaccgtgcaggcccctaacggggaaacggtgaccgcaaccctggtcgtggaagacgccggtgttgacagcatgggcgctccaagcggcccagttgcgttccagctggctatccgcatgtccagtctgccccttagcattcagctggtcgagccagaacggatgtacagtgcggtgaattttcccgcgcagtttcccgtaaaagttcggcttaatgccgctcccggcacaggcggattgctgcgcattgaatttgtgccgaacctggaagatttctcccccttcttcgggttaagccaccgcttcaacctctactggaatgtcgtgccaccacagagaacacaactcagtttccccctgaagaagtcggtgctgacaagcaggtgagtgctgcctcccaaaaccggtcccgacccagtcagtgcagggttcagccgggtgtcggggtcacgggtgggcagaaaggatcgcgaccatcatggtgcacctgattacgctggaagaggtgaagtgtacgcgccgtaggcaccaattgggcatcccaaccgtagaagaaagaggctccaccattgacctacatgcccaacggccggggtcatgtggattcacgggcgtgtcgtgaaggtctgctgatgtggtcggatggcgtgcacctccaggactcgtcggctaagcagcaactcgtgacgtgatttcgtggctgtgcctgcgctccggtagtggttacttcccaccgggggtcataaagacggtcactgtcagttggccgctcaccatttcatcctcgtacgaaagcgtgcaggtcatcagcgaccgctggagtcctatccggtttcctccctttgattccataaaggagtaggaaacgccggttgcccggtcaatgaactgaccgccgaatccgaaggggataaggttgctgttggaaccggtgatatgaccggacgtgtaggtgccatttcctctcacctcggcctcatacgttgc
>123	N operona: 98	first-last	DEIDE_RS14055	gene_poz=(601-969)	-	hypothetical protein	Derived by automated computational analysis using	/position=166933 - 168501 (167533 - 167901)	/lenght=1569 (369)	/codons=523 (123)	/complement=true	GC-compoz=55.55555555555556%	/LCI1=1.0546448087431695	/LCI2=0.32486338797814207	p_i1=0.09796873320503587	p_i2=0.04898220719740009	/Tai=0.5169841176415515	/Tei=0.14408398647766008	/EEI=1.958403616341972
cgcgaccagtttatcccaagggtaggcatactccagggctgcatggagcctacgggagttgtatcactgctggaatacagcgccctgaacgcgaagttccgcgattgagcgcacgtcttctcgaaagttccatctggccatgggcctggccgtgggtgggcagcctactcggcttgggttcagaaggagactcgggacagtcactgctctggacttcagcttctctgctgttaccggtgacgttggaaaagcgctacatgaaggaagggcatttgaagtacctcttcctgatgatctaccagcagtcataagttccaggggtgagcagacctgacgaacctcatccatggtatctgcgattccgccttcagggtgcccttggcaaagcagagtgacgtcatcctctgtggaccccatctttcccaagcaaaagtgcagataccaaacagtcatccaggttttaaaacttcctccagcgtacggacgcaagaataagctccaaaccttgaccgcgaagccctgaaagaatgactggccattgttcaaatcccaaaaattatattttgtgagccgaattaaaaagatggaaaggaggaagttatgcgagatctgtatagtgccggtctactttcttgtgttctcctggggggccttgccagcgcagctcccaaaaaatccactgtgattcccctgagctgcggcggcgcaacgtatgaggccgaggtgagaggaaatggcacctacacgtccggtcatatcaccggttccaacagcaaccttatccccttcggattcggcggtcagttcattgaccgggcaaccggcgtttcctactcctttatggaatcaaagggaggaaaccggataggactccagcggtcgctgatgacctgcacgctttcgtacgaggatgaaatggtgagcggccaactgacagtgaccgtctttatgacccccggtgggaagtaaccactaccggagcgcaggcacagccacgaaatcacgtcacgagttgctgcttagccgacgagtcctggaggtgcacgccatccgaccacatcagcagaccttcacgacacgcccgtgaatccacatgaccccggccgttgggcatgtaggtcaatggtggagcctctttcttctacggttgggatgcccaattggtgcctacggcgcgtacacttcacctcttccagcgtaatcaggtgcaccatgatggtcgcgatcctttctgcccacccgtgaccccgacacccggctgaaccctgcactgactgggtcgggaccggttttgggaggcagcactcacctgcttgtcagcaccgacttcttcagggggaaactgagttgtgttctctgtggtggcacgacattccagtagaggttgaagcggtggcttaacccgaagaagggggagaaatcttccaggttcggcacaaattcaatgcgcagcaatccgcctgtgccgggagcggcattaagccgaacttttacgggaaactgcgcgggaaaattcaccgcactgtacatccgttctggctcgaccagctgaatgctaaggggcagact
>124	N operona: 99	first-last	DEIDE_RS14060	gene_poz=(601-1077)	-	rhodanese-like domain-containing protein	Derived by automated computational analysis using	/position=167858 - 169534 (168458 - 168934)	/lenght=1677 (477)	/codons=559 (159)	/complement=false	GC-compoz=59.11949685534591%	/LCI1=0.919831223628692	/LCI2=0.26097046413502106	p_i1=0.056418651623306726	p_i2=0.02226218120678417	/Tai=0.5363401821716339	/Tei=0.12003596308610576	/EEI=1.872673235232023
aggagaacacaagaaagtagaccggcactatacagatctcgcataacttcctcctttccatctttttaattcggctcacaaaatataatttttgggatttgaacaatggccagtcattctttcagggcttcgcggtcaaggtttggagcttattcttgcgtccgtacgctggaggaagttttaaaacctggatgactgtttggtatctgcacttttgcttgggaaagatggggtccacagaggatgacgtcactctgctttgccaagggcaccctgaaggcggaatcgcagataccatggatgaggttcgtcaggtctgctcacccctggaacttatgactgctggtagatcatcaggaagaggtacttcaaatgcccttccttcatgtagcgcttttccaacgtcaccggtaacagcagagaagctgaagtccagagcagtgactgtcccgagtctccttctgaacccaagccgagtaggctgcccacccacggccaggcccatggccagatggaactttcgagaagacgtgcgctcaatcgcggaacttcgcgttcagggcgctgtattccagcagtgatacaactcccgtaggctccatgcagccctggagtatgcctacccttgggataaactggtcgcgtcggggaagtctcttttcttcgtttgacgggatttctggagctctaccgcccgtgtcgtgggctccaggatgcctgccagggacctattggaggatcaacatgaaacggctgacacccaaggagctcaacacactcaacagcagccggaaggcgcccgtcactgtggatgtgcggagctcagaagaattcgaggcgggtcatgtggacggtgccttgaacatccccattacagaccttccgcagcgactgggagagcttccaaaagaccgtccggtggtcacgtattgcaacatgttccacccgggagcgtcgcgaggcgagaaagcggcggcgcagctgctggaactggggtttgatgctggagtgctggagggtggataccccgcatggaaggatgcgggtgcagctgacccagcgccggaaaacaagtgaacgaagccggaaaggtcacagtcggtgaacggccgcctgggtgggcgatacgatgcttaccgtcattgtcatcttccggcgcccccatctccccgagattgattgagctggttggacttcaggaaggcatcgatcagcagttggcaattgaaggcgtcacactgtccgatactcctgatccggttagctcgttggcgtcgagcacacgctcttagggacacccagccatgaagtttgaagctgaaaaagtcactctgcgtgtcgaatcttcacctcgcatgctcatcacctgctttggtaggttaactgacatctcgcagtttttgagaagctgtttgggacggccttttattcccaggatgggctgtgaggctaaaagaacagcgttccagacagctctattctgatatgttgccatgcttttcaaggaagcggcatcgtgcctcttttaaagtcttccttgacttgctcttggatgggcttggcgaccattgctgcagcggatgaccgtaaaatccccttcagccatcaaccattttctaaacaatacgagttgcaacacgcggcacctgtgattggtgaagcgccagcattccttag
>125	N operona: 100	first-last	DEIDE_RS14065	gene_poz=(601-1029)	-	DM13 domain-containing protein	Derived by automated computational analysis using	/position=169749 - 171377 (170349 - 170777)	/lenght=1629 (429)	/codons=543 (143)	/complement=false	GC-compoz=57.80885780885781%	/LCI1=1.199530516431925	/LCI2=0.37840375586854463	p_i1=0.15699003861790686	p_i2=0.08151986407663576	/Tai=0.47071516697896765	/Tei=0.1733678776689722	/EEI=2.1070296830641344
actgctgcggatcacaccacacgatttgcttgatgggaaacgtcggcctcgtctgtatgccgatggaggcttttaaatgacttgctttattcagggcatgtcggaccagagcttgaaattcgtgattggtgtgcggttacccgccgcctggactatgggcgacaggtgcgtgacctgatggtgcgaggagtctggtgcaacccacggggctgcaccagacaaaagaaacagaacagcggttcatgatgtccaacctcgacctgagcggcatctaccgggcgcgtaccggaaaacggcgctggcggatagaagcttttttcaaaacggttaaaggttggtttggcatcgccagtgtcctcctgatcccgtgcttgacggtctcccccattcagaccctatgtagctttcgatcttgaattacctcctgattccgcaagccatcgagaaaagtttcagagggtgaacctcatgaggggaggcctaaccatccgaaccccaccattccgcatataccctgtcagaccaggatcatcacaaacggcatggctgtcctgccagctggaaaaagccagtttcattactgatctgagggagttcgtcatgaaatcgaggaaacagatggccttagcgttgttcctctccgtaccgctcgttgctgcggcacaaagcgcggtccccctgagcgggatcatcggctggacaggcagatttaccagtctcacgcgtccaacgagcggcacggtggttgtgtttcagaatcgcgatgggcgcacgcacctgcttctgcaccgcttcaagacacagagcgatcagaacctgcaagtctggctgtataaaaacgttcccaggcggggggatcagaaccttgcccccagtggctcggccctgaaactcggtgaattgacccagtttgggggtgacttcgagttcgctcttcccagcggcgtcgatatgctcgccggatataaaagtgttgtcatctggaacgaccaggtgaagagggtgtttggcgtggcgccgctggagtgatgaccgcggtaccaggttgggttgggtgcttgctgggcgccagaagctaccgcatggggttgagcaggagtgttgtgccggctcggacgaaatcttcccggtacctgcacttagtgcaaatagagcacttatcatcagtctgtcgcctcaagagcggccaccaagcagtgtccccctccccgtgaacaccttctgtgaaccgacatcagccctggcaccaatgctgcgcgccaaaaagtgtttctcactgtgcctgtcggtatgcccactcgagtggccagcgcgccgggggcatacaccactgcggcataaagagaatccattcagccacgaccaaacgcggcaacgtgtccacagaaggcttggaacgctgccgggcaggtcgccgtgaggctaagcgaaagaggaggatcaaggagagcatacccgcctcccaagagagcggatgggccgaagttgtcgaggaacacttgaaggcgttgcaaagcgtcagttccgtgatattccgggcggacgaggggcgcgagcgcggcttgtgtgctgcctcgtcgatcagctgtactttgacgtgtgaatgagcggaggcaaaggaaggacata
>126	N operona: 101	first-last	DEIDE_RS14070	gene_poz=(601-1236)	-	peptidoglycan DD-metalloendopeptidase family	Derived by automated computational analysis using	/position=170908 - 172743 (171508 - 172143)	/lenght=1836 (636)	/codons=612 (212)	/complement=false	GC-compoz=62.106918238993714%	/LCI1=1.0963665086887835	/LCI2=0.3274881516587676	p_i1=0.11350600303176096	p_i2=0.050360045109765	/Tai=0.5132661104615375	/Tei=0.1453240405987885	/EEI=1.9787374925409524
atcatcagtctgtcgcctcaagagcggccaccaagcagtgtccccctccccgtgaacaccttctgtgaaccgacatcagccctggcaccaatgctgcgcgccaaaaagtgtttctcactgtgcctgtcggtatgcccactcgagtggccagcgcgccgggggcatacaccactgcggcataaagagaatccattcagccacgaccaaacgcggcaacgtgtccacagaaggcttggaacgctgccgggcaggtcgccgtgaggctaagcgaaagaggaggatcaaggagagcatacccgcctcccaagagagcggatgggccgaagttgtcgaggaacacttgaaggcgttgcaaagcgtcagttccgtgatattccgggcggacgaggggcgcgagcgcggcttgtgtgctgcctcgtcgatcagctgtactttgacgtgtgaatgagcggaggcaaaggaaggacatactggggggctgcggaacgtaccggggcgagcccttgaaagagaatgagttccacttccacccgtggccgggttgcgcaggaatcattaacatcccaatatgagcctgtgccctcattgaacgacttcaagatgtcagtaaagggggtgcatgtactcagtcccctggcggttcccctagccctgtgtgtcatcctcaccctgacgccagccaccggggccaaagacgcgtcagtaatctgccctcctgaacccaaagaatcaccggcccgagaggctgagtggaaccgcgccctgaagaatctggcggtccttgagcgttcgttgcctgcagagccggacgcaaggctgctgatgcctgttgacggtttgcgggtccgtgatgtggaagacacctggggagcgccccgtgaaggtgcgcgcgaccacgccggccaggatatcttcgcaccacctggtacctttgtccggtcagcgacaccgggcgtggtgtggcggatcggcaactccacgaatggcgggaattgggtctacgtgctgggtgcgggcgggcggcgctactactatgcccatctgggaagggtgaaccgcgctctgcgtgaagggcaaagcgtaagtacccgcaccatcctggggactgtaggcaacagtggcaatgcttcggtcacgcctgcccatctgcatttttcggtgtttacggcctacgagccagacgcgagctgccggtttctggccatcaatccgcttccactgctacgcgaccgttagagcaatggtgataccggcgacaccctgtcaagaagcacgcactgggcacttactgtggcagatacgtgtgcgggaagaagcgactcgcttacgcatggcgccgtgtacgacgccgaccgctcacggcacgcttgcggaagtgcatgttcaatggtcagcctctcgacaaggcagcggcatcaaaggcgtcatgcaatacagactcagcgatcggatggatcagcggagtaccagaagtcggtcagggtgcctccgaacccggtggtgggggtgtgacccagatcagttcccgggccaacgtccacccaggacgtaggggcaagggtcagcagttcagcccccgaccgtttcggggaatagacttttcttcgtcaggcacaacggcggtggacgttggagcgtgacgcatacagcacctccaccttctgtgtgcgcctcgattccaagtaaattcaactcaacgttctctgactcgctttgctggaaataccagcaggccagcttcaggcatgaaatccacggcagttccgcgatcgcaactcgcgacactttgccctgatcacagcagttttgctgcgcaccgacgctccggtcatttct
>127	N operona: 102	first-last	DEIDE_RS19170	gene_poz=(601-1038)	-	hypothetical protein	Derived by automated computational analysis using	/position=171877 - 173514 (172477 - 172914)	/lenght=1638 (438)	/codons=546 (146)	/complement=true	GC-compoz=58.44748858447488%	/LCI1=1.2045977011494253	/LCI2=0.44643678160919537	p_i1=0.15929997880228908	p_i2=0.13565167132323908	/Tai=0.6830596133000355	/Tei=0.2220865041909152	/EEI=1.5284522394066837
cgcaaaactgtggagcccttccgagcgcatcaaggtcacgtccggaccgtagattcttttcactgtccggtctaccagcagcatcgccggggcgagcacaatcgctcccataagcagaccaggtaggtacatcacggtcatcaggaccgccacctgcgcattgaacgtcgccgtgccgaacggggccgtcacaacgctgtacgcgacaagcattcggaggccgccgaacatcagcttccagacgcctgcgatcaccccgctcagccagtacgcgcgtgtcataccgcggtgctccaaggcttcttgcagtgcgtgacgctgcgctgccggcacctgcttgatgagcccttcgacgatgaggggtttaagcagtggccttccaaacaccgcactccccaggaacaccagcgcctgcaagaacacatccattgcggttttgaacgcgtaccagaggccgtccacaaaccagaagccgccgcgccgccgatcagggtcctgcccatggcgtacagcccgagaatcgaccggtcacggcgcgtcagggcatcccagagtccgtacgccacgggcaccagcatggccagcacatatgctcgcgtgatgcccaccgaaccctcacccaggtggtcggccaggctgaactgcgtccagaagaggttggggctcaataccatcacgggaaggcccaacgtgatgcccaagctcgacagggtgttgcgcagcgtgacgtacatcggtgcattgtgcacgaagaccccggcactcccgcgcagaaatgaccggagcgtcggtgcgcagcaaaactgctgtgatcagggcaaagtgtcgcgagttgcgatcgcggaactgccgtggatttcatgcctgaagctggcctgctggtatttccagcaaagcgagtcagagaacgttgagttgaatttacttggaatcgaggcgcacacagaaggtggaggtgctgtatgcgtcacgctccaacgtccaccgccgttgtgcctgacgaagaaaagtctattccccgaaacggtcgggggctgaactgctgacccttgcccctacgtcctgggtggacgttggcccgggaactgatctgggtcacacccccaccaccgggttcggaggcaccctgaccgacttctggtactccgctgatccatccgatcgctgagtctgtattgcatgacgcctttgatgccgctgccttgtcgagaggctgaccattgaacatgcacttccgcaagcgtgccgtgagcggtcggcgtcgtacacggcgccatgcgtaagcgagtcgcttcttcccgcacacgtatctgccacagtaagtgcccagtgcgtgcttcttgacagggtgtcgccggtatcaccattgctctaacggtcgcgtagcagtggaagcggattgatggccagaaaccggcagctcgcgtctggctcgtaggccgtaaacaccgaaaaatgcagatgggcaggcgtgaccgaagcattgccactgttgcctacagtccccaggatggtgcgggtacttacgctttgcccttcacgcagagcgcggttcacccttcccagatgggcatagtagtagcgccgcccgcccgcacccagcacgtagacccaattcccgccattcgtggagttgcc
>128	N operona: 103	first-last	DEIDE_RS19175	gene_poz=(601-1086)	-	hypothetical protein	Derived by automated computational analysis using	/position=172453 - 174138 (173053 - 173538)	/lenght=1686 (486)	/codons=562 (162)	/complement=false	GC-compoz=61.31687242798354%	/LCI1=1.0745341614906831	/LCI2=0.26169772256728774	p_i1=0.10522191189437866	p_i2=0.02249496209649407	/Tai=0.3893147899464715	/Tei=0.12024546588684468	/EEI=2.537937794878752
gacgtaggggcaagggtcagcagttcagcccccgaccgtttcggggaatagacttttcttcgtcaggcacaacggcggtggacgttggagcgtgacgcatacagcacctccaccttctgtgtgcgcctcgattccaagtaaattcaactcaacgttctctgactcgctttgctggaaataccagcaggccagcttcaggcatgaaatccacggcagttccgcgatcgcaactcgcgacactttgccctgatcacagcagttttgctgcgcaccgacgctccggtcatttctgcgcgggagtgccggggtcttcgtgcacaatgcaccgatgtacgtcacgctgcgcaacaccctgtcgagcttgggcatcacgttgggccttcccgtgatggtattgagccccaacctcttctggacgcagttcagcctggccgaccacctgggtgagggttcggtgggcatcacgcgagcatatgtgctggccatgctggtgcccgtggcgtacggactctgggatgccctgacgcgccgtgaccggtcgattctcgggctgtacgccatgggcaggaccctgatcggcggcgcggcggcttctggtttgtggacggcctctggtacgcgttcaaaaccgcaatggatgtgttcttgcaggcgctggtgttcctggggagtgcggtgtttggaaggccactgcttaaacccctcatcgtcgaagggctcatcaagcaggtgccggcagcgcagcgtcacgcactgcaagaagccttggagcaccgcggtatgacacgcgcgtactggctgagcggggtgatcgcaggcgtctggaagctgatgttcggcggcctccgaatgcttgtcgcgtacagcgttgtgacggccccgttcggcacggcgacgttcaatgcgcaggtggcggtcctgatgaccgtgatgtacctacctggtctgcttatgggagcgattgtgctcgccccggcgatgctgctggtagaccggacagtgaaaagaatctacggtccggacgtgaccttgatgcgctcggaagggctccacagttttgcgcggaacctgaccccagccacctgaacatattcaggttctgtggttcattcacaaaagtgcgctgattgaggcctggcgttgtcccagggtgtttagatggacctctcatagagttggaagtcaatgaaaaggcttccacagcagcacctttggcacataaggcgtttcatgtcaatcgatattcagcagtaagagaaagtgcttattcggctacacagggactattctatcgttcgtttcgatgtaagccgtttcggcttcaatacttgatctcgcttcccttcggtctataggagtattctacgatgccgcaatacaacaaatccgtgcttgattactggggtaacatcttttgcaattgtcacgccatcttccgtgacgacaccttcgctatctctaccaaccaaaatctgcagcctactcgtcaacttcaaattcttgagctggctgacggtcaggtgagagctgctgttacggcggagttggcaaatagccttcagcttggtcaaacacgagactggtcgatcacccgttttcgtcaacacctcgttgaccacggcgtttcgcttcatggcgctgatttcgtcttttatcaatcctctgtttctgaacagggagaccctg
>129	N operona: 104	first-last	DEIDE_RS14085	gene_poz=(601-1371)	-	GNAT family N-acetyltransferase	Derived by automated computational analysis using	/position=173220 - 175190 (173820 - 174590)	/lenght=1971 (771)	/codons=657 (257)	/complement=false	GC-compoz=55.90142671854734%	/LCI1=1.0794270833333333	/LCI2=0.29101562499999994	p_i1=0.10704935613126512	p_i2=0.03321840275257344	/Tai=0.5309434671732249	/Tei=0.1298965624773161	/EEI=1.856384698636172
ggagcaccgcggtatgacacgcgcgtactggctgagcggggtgatcgcaggcgtctggaagctgatgttcggcggcctccgaatgcttgtcgcgtacagcgttgtgacggccccgttcggcacggcgacgttcaatgcgcaggtggcggtcctgatgaccgtgatgtacctacctggtctgcttatgggagcgattgtgctcgccccggcgatgctgctggtagaccggacagtgaaaagaatctacggtccggacgtgaccttgatgcgctcggaagggctccacagttttgcgcggaacctgaccccagccacctgaacatattcaggttctgtggttcattcacaaaagtgcgctgattgaggcctggcgttgtcccagggtgtttagatggacctctcatagagttggaagtcaatgaaaaggcttccacagcagcacctttggcacataaggcgtttcatgtcaatcgatattcagcagtaagagaaagtgcttattcggctacacagggactattctatcgttcgtttcgatgtaagccgtttcggcttcaatacttgatctcgcttcccttcggtctataggagtattctacgatgccgcaatacaacaaatccgtgcttgattactggggtaacatcttttgcaattgtcacgccatcttccgtgacgacaccttcgctatctctaccaaccaaaatctgcagcctactcgtcaacttcaaattcttgagctggctgacggtcaggtgagagctgctgttacggcggagttggcaaatagccttcagcttggtcaaacacgagactggtcgatcacccgttttcgtcaacacctcgttgaccacggcgtttcgcttcatggcgctgatttcgtcttttatcaatcctctgtttctgaacagggagaccctgctgttactttcccgtctattcgtcagctgcttgacaccgaccgggacgcctttactcgctttgaagcggaagcgtcaccacaggatttggatgacgcctacgtggagctcggtcactgggcggtgttcggagcattcgacgatgaccgcctgatctgcgcggccagcatgtatccctggaatgacgcgccacttgcggatctcggcgtcctgacactgccggaattccgggggaagggctatgcccaggctgtcgtgcgcgccatcagcgtctacgctcgggcgcagggctatgaacctcagtaccgatgccagaccgaccatgaggcgtcgatcaaactggcccgcgcgtctggatttcatctgttcggcacttgggaagtgatcagctctgaggctgccgctccctctgagccggagctcacgaaggtgcaacaagtggcccaaagatgacgtccttcagggatgtccattttggtcgcccctggacataccctgatcattcctaaccgacccgtgcgagacctcatggatgtcagggtgctggcgaacacgcgcaactggttttgcgacttcgaaccatttgtggtggctgcccagtccttcagtcaggggcggggacgctcgaatcgtttgaggtcctcctcgatacctttcagtccaatcctggcgcgacgttcgttgatccgctgggtatcctccagcggcttcggcgtcgccttgccctgcacgtcgtcaaacatcacctgagttccgtacacttaagcttcccctgacccgagcgcacccggtcagtgaggtaggcaaagttctgtgcctcgcgcagcgtgctctgctgctgcccgatcaaatcgaggacgcacgcttgcagggaaggtgtatggcctgcatgctgagccagcagccagacattgaacgtcaactgtggctcgctgcgattggcggtgggtcacctaaagcggcgcagcacaggttcgagccacgcggtggactctgcatccacggtgagcatgtctcgtggtcctggctgccccagtcggctggcttgctcca
>130	N operona: 105	first-last	DEIDE_RS19180	gene_poz=(601-753)	-	hypothetical protein	Derived by automated computational analysis using	/position=174146 - 175498 (174746 - 174898)	/lenght=1353 (153)	/codons=451 (51)	/complement=true	GC-compoz=60.130718954248366%	/LCI1=0.9333333333333333	/LCI2=0.3900000000000001	p_i1=0.05997588545432153	p_i2=0.0897744619860103	/Tai=0.33302238132896467	/Tei=0.18079701578740925	/EEI=3.1807646326463823
tgactttgggttacctggcctgggtgggaagcagcgttatggcatggccacgaagacaatcggccgaactgtccagccgctccccattgaggacgcggggaacgtcaatgctcgtcgtgctgctgcgggtctgggctgaggaacttgctcagcttcaggccagctgccttcacgtcgtagccctccaggtttaaagcgaccggtgatgttgcgccccgtgtgtcaggcgcttactactcggatcgccctcaatacgcctttgcgtgccgcgcatattgacgtcctggctcagcaggccaaccgtttggtggagcaagccagccgactggggcagccaggaccacgagacatgctcaccgtggatgcagagtccaccgcgtggctcgaacctgtgctgcgccgctttaggtgacccaccgccaatcgcagcgagccacagttgacgttcaatgtctggctgctggctcagcatgcaggccatacaccttccctgcaagcgtgcgtcctcgatttgatcgggcagcagcagagcacgctgcgcgaggcacagaactttgcctacctcactgaccgggtgcgctcgggtcaggggaagcttaagtgtacggaactcaggtgatgtttgacgacgtgcagggcaaggcgacgccgaagccgctggaggatacccagcggatcaacgaacgtcgcgccaggattggactgaaaggtatcgaggaggacctcaaacgattcgagcgtccccgcccctgactgaaggactgggcagccaccacaaatggttcgaagtcgcaaaaccagttgcgcgtgttcgccagcaccctgacatccatgaggtctcgcacgggtcggttaggaatgatcagggtatgtccaggggcgaccaaaatggacatccctgaaggacgtcatctttgggccacttgttgcaccttcgtgagctccggctcagagggagcggcagcctcagagctgatcacttcccaagtgccgaacagatgaaatccagacgcgcgggccagtttgatcgacgcctcatggtcggtctggcatcggtactgaggttcatagccctgcgcccgagcgtagacgctgatggcgcgcacgacagcctgggcatagcccttcccccggaattccggcagtgtcaggacgccgagatccgcaagtggcgcgtcattccagggatacatgctggccgcgcagatcaggcggtcatcgtcgaatgctccgaacaccgcccagtgaccgagctccacgtaggcgtcatccaaatcctgtggtgacgcttccgcttcaaagcgagtaaaggcgtcccggtcggtgtcaagcagctgacgaatagacgggaaa
>131	N operona: 106	first-last	DEIDE_RS14095	gene_poz=(601-1056)	-	hypothetical protein	Derived by automated computational analysis using	/position=175241 - 176896 (175841 - 176296)	/lenght=1656 (456)	/codons=552 (152)	/complement=true	GC-compoz=59.42982456140351%	/LCI1=0.9713024282560706	/LCI2=0.1653421633554084	p_i1=0.0707005571773658	p_i2=0.00362476846801969	/Tai=0.3798698763138638	/Tei=0.10326229162121772	/EEI=2.723511588840614
acactgacacgtcaattccccgaagtgtcaggtgctgaggtcctcatgcttgtgtcgagaaacgcgtggttgccatgttgtgtgggcaacacacttcccaaggcaaaaggtgaacagtgagatgaggcgttttcaaagcaggccggtatgtcgtgacgacgaggtggctcgcattaacgcttcacatgcggtctcgcctcatcacaagcgttccttcaggtggccctgctagcaaagacagtcttcgcccctgggcaggtacaccacgacaccgagaacacacaaatgaaggaggtggattattgcccagcgtccggtcattttgccttccctctgagattgccgtgatctggctgtcctttgcccttttcattggcccctccacctgcaaggagcatccccatgtgtggaattcacgagtctgatcagcagaaggaccagctggaagaaacctccatcagccgccgcaccatcattcggggtctgctgctcaccgccggtgcggctcaggcaacggcgctcgcgggcggtgccggacctctagcgtccaatgcagccggcgtgatccgcgcctggccccaggcgtcccgtgaagtggccatgaaaatgatcgccaggtacgggcaaccccacgagttcaccgtaagcatgctcatctggcacaaccacggcccctggaaacggaccatcgtcaaccgggataccgtaccgcaccgcttccccatgccgcaccaggacatgcttgagcagttcgtggactaccgggtgccgctggagcgctacgacgatctggcccactacgacggcagcgtgattgtcgagcgcaccaaaggcgaaatgtccgcgcgctgtgacaaggaagagatgaacatgctggcgcttaacctcgcacacgacatttcaatgggacgacggacctggcaggacgcacgtgatttttacgccaggaccgccatggccttcatgcaggggcagacctcaccgtatacccagagcctgatgttcaaggccgccagaggcaccaccgccgatcccgatcaaccagcagacatgtaagtgccctggaccagccggttcttctgcgccgtatcgccgaatccaaggagatccgaggcggggcaagcagccattcaaagggcatgaaatgagcgaatgaacctcatgtccatccgcttcatcagccacgaggcagaaccctcagttcacatcacagcccatcaaacgtacccaaccatgccaacttcgcaggttcctttcccttatctgatgcaaggtgagcgtgtcgaaagtctccttatcaggtctgaagccgccgcccatctgcgtcgtgtgcgccagacagggtgcagtagacgcggccatcagtacaccggaacgtcagcaggctgcccacttgattgactttgggttacctggcctgggtgggaagcagcgttatggcatggccacgaagacaatcggccgaactgtccagccgctccccattgaggacgcggggaacgtcaatgctcgtcgtgctgctgcgggtctgggctgaggaacttgctcagcttcaggccagctgccttcacgtcgtagccctccaggtttaaagcgaccggtgatgttgcgccccgtgtgtcaggcgcttactactcggatcgccctcaatacgcc
>133	N operona: 108	first-last	DEIDE_RS19185	gene_poz=(601-810)	-	hypothetical protein	Derived by automated computational analysis using	/position=176674 - 178083 (177274 - 177483)	/lenght=1410 (210)	/codons=470 (70)	/complement=false	GC-compoz=63.33333333333333%	/LCI1=1.3140096618357489	/LCI2=0.45410628019323684	p_i1=0.21265611005209165	p_i2=0.14256516662445115	/Tai=0.43820462150813944	/Tei=0.22830864996200603	/EEI=2.408497903684377
ccacctgaaggaacgcttgtgatgaggcgagaccgcatgtgaagcgttaatgcgagccacctcgtcgtcacgacataccggcctgctttgaaaacgcctcatctcactgttcaccttttgccttgggaagtgtgttgcccacacaacatggcaaccacgcgtttctcgacacaagcatgaggacctcagcacctgacacttcggggaattgacgtgtcagtgtgcggaaagggcgttctgagcagctcaaggcaatcccagaaggcgtcgccgccccaccgcactgcctgactgaggatctgccaaccgatccgcatcagactcaccacggcccgaccccgcctgtcttgcccgcgtgggtcttcctgcacggtctgcgcacaaacccgggccatccatgccagcgcgagacacagcagtccgagcagccgagagatgcgctcgggagccgtcatgtgcgtcgattccagatttagcccgcgggacttcaacgcggagaatgcgcactcaatgccccagcggagacggtacgtcctcaagacgtccaggacgggcaaatccgaagcgacgatcaccctgtcccccgcgggggacagggtgatgaccacctgcatccagcagccatacacccaggtgcgctcgaacagggtgattgcggtagcggacgtgtttgacgcgctgcggagtgagcgggcgtaccgcttggcactgtccccgcaggaggcgtaccgtctggcgtacgctcaggcattaccgccctggatgttggacgccctggtccgtgaagttggcctactccacgtggtgtgaggtgtgcgcggtgataccgatcctgaagttgatgccgcgctcctatcgaaccgcgacctttgtttaggcgtgcctgccgccagtaattggccgcaaatcgcgcgccaagcttatcgtctgctgaaaaagtggtcgaacgtgagaattgcgccgctgatggtaacgccgacgccaactgtcctccggagctcgcccgttcagccaagacgtgagttcttccgcgagcagttcggcatgcgtcccagcgcagtccattcctacgcctgaccatgggtcctgatgcacgcctgcatctcccaccagagcccatcctggtcccgccggtacccgcatcacgctcggctcggggtacgacgccagcacgcgactcacgtgatgtgcctcgaggagccggtccttcactcccggatgccgctccagctggtccttgaagcggtcctcaatccgctcccgaatccaatggaaatgctccgagccgacggacagcgcgtgacatgtggttcccgcatcactcgggaagacataagtaatttcgttttcgaacaatgagaattccgcagcgtcaagtggacacccatcccatgatgggtagttgttgac
>134	N operona: 109	first-last	DEIDE_RS18640	gene_poz=(601-1716)	-	FAD-dependent monooxygenase	Derived by automated computational analysis using	/position=176947 - 179262 (177547 - 178662)	/lenght=2316 (1116)	/codons=772 (372)	/complement=true	GC-compoz=57.437275985663085%	/LCI1=1.1491464510332434	/LCI2=0.3932614555256065	p_i1=0.13488530506892243	p_i2=0.09217112087605994	/Tai=0.6027079585195425	/Tei=0.18295400878845397	/EEI=1.67543207692055
gacgctgctcaatggacccgaccaaatcgccgtccccaagatcaccaaaaaacaagagggcgtcgaacggcatgtacaacgacttaaagtcaggcgtattgcgcatgactcggttctgttcttcgattccagggagtgctcagcgtctgagcgaatgttggccgctacgttaattatttgacgctttaagtatactgaatgggaactacagcattcaccgaactccgcgtttgagcatcttgtcactcgagcattcacaagagacagcatgacagctgaacggtcaaacaccgaccaggccgcactctgggcagctgcaaggcggaaccattacgggttagcgcgcctttgtcaaagaatgcctcatcgtggggggcggaaccgacgaggccgccgctcgcctgtgggccctgtttgacgatgaagtgcacaggaatcacctgcactgcacaattgatactggcacgtacggctacgtcaagttttacattattttctagatgttcgcgaaacaaagcatctcgccccaggcatgagaggacggtggaaccagcgtttctacacacacgaggtctcagcgccctttggagggagcccgccatggatgatacgtacgaggttctgattgtcggtgcgcgtgtagcgggtgcagctctcgctacatttcttggtgaagcgggccacaaggtcctgcttgtggatcgcgcgtcattccctagccctacgccgtcaacgcacttttttcgaggtgcgcacctcgttcgtattctcaaacggctaggtgtactcacagacgtgctgaacactggtgctcctcctttaacgcgtgaactcttttacttcgggggttcaccgactcctgtcacttcagctccacaagacgcaggggatatcggtcatggcttaagtgttcggcgtgccacgctggattcgcttctcgtgcgcagagcacaatcgttcccctctgtcacgtttttgccacgcacccgtgttggcgccttactcaaaacaaacgaacgcgtcacgggtgcccgcttagtaagtgaaactggcgaaagtttcgacgttcaggccaacatcgtggttggtgccgatggaaggcattcgttcattgcacgcgcagtacaggcgccaattgaagaaagtgcgccggcggtacgcggtatgttctaccgctatgtcaacaactacccatcatgggatgggtgtccacttgacgctgcggaattctcattgttcgaaaacgaaattacttatgtcttcccgagtgatgcgggaaccacatgtcacgcgctgtccgtcggctcggagcatttccattggattcgggagcggattgaggaccgcttcaaggaccagctggagcggcatccgggagtgaaggaccggctcctcgaggcacatcacgtgagtcgcgtgctggcgtcgtaccccgagccgagcgtgatgcgggtaccggcgggaccaggatgggctctggtgggagatgcaggcgtgcatcaggacccatggtcaggcgtaggaatggactgcgctgggacgcatgccgaactgctcgcggaagaactcacgtcttggctgaacgggcgagctccggaggacagttggcgtcggcgttaccatcagcggcgcaattctcacgttcgaccactttttcagcagacgataagcttggcgcgcgatttgcggccaattactggcggcaggcacgcctaaacaaaggtcgcggttcgataggagcgcggcatcaacttcaggatcggtatcaccgcgcacacctcacaccacgtggagtaggccaacttcacggaccagggcgtccaacatccagggcggtaatgcctgagcgtacgccagacggtacgcctcctgcggggacagtgccaagcggtacgcccgctcactccgcagcgcgtcaaacacgtccgctaccgcaatcaccctgttcgagcgcacctgggtgtatggctgctggatgcaggtggtcatcaccctgtcccccgcgggggacagggtgatcgtcgcttcggatttgcccgtcctggacgtcttgaggacgtaccgtctccgctggggcattgagtgcgcattctccgcgttgaagtcccgcgggctaaatctggaatcgacgcacatgacggctcccgagcgcatctctcggctgctcggactgctgtgtctcgcgctggcatggatggcccgggtttgtgcgcagaccgtgcaggaagacccacgcgggcaagacaggcggggtcgggccgtggtgagtctgatgcggatcggttggcagatcctcagtcaggcagtgcggtgggg
>135	N operona: 110	first-last	DEIDE_RS14110	gene_poz=(601-855)	-	hypothetical protein	Derived by automated computational analysis using	/position=178557 - 180011 (179157 - 179411)	/lenght=1455 (255)	/codons=485 (85)	/complement=false	GC-compoz=58.82352941176471%	/LCI1=1.123015873015873	/LCI2=0.2515873015873016	p_i1=0.12406575329082924	p_i2=0.019398004005844256	/Tai=0.42759563946740486	/Tei=0.11745820360525984	/EEI=2.2748433318225847
cgcgatccacaagcaggaccttgtggcccgcttcaccaagaaatgtagcgagagctgcacccgctacacgcgcaccgacaatcagaacctcgtacgtatcatccatggcgggctccctccaaagggcgctgagacctcgtgtgtgtagaaacgctggttccaccgtcctctcatgcctggggcgagatgctttgtttcgcgaacatctagaaaataatgtaaaacttgacgtagccgtacgtgccagtatcaattgtgcagtgcaggtgattcctgtgcacttcatcgtcaaacagggcccacaggcgagcggcggcctcgtcggttccgccccccacgatgaggcattctttgacaaaggcgcgctaacccgtaatggttccgccttgcagctgcccagagtgcggcctggtcggtgtttgaccgttcagctgtcatgctgtctcttgtgaatgctcgagtgacaagatgctcaaacgcggagttcggtgaatgctgtagttcccattcagtatacttaaagcgtcaaataattaacgtagcggccaacattcgctcagacgctgagcactccctggaatcgaagaacagaaccgagtcatgcgcaatacgcctgactttaagtcgttgtacatgccgttcgacgccctcttgttttttggtgatcttggggacggcgatttggtcgggtccattgagcagcgtcacacccggatgaacatgcgcctcgaccggggctggaacgcgctgatccggattcaccgctggactgggcgagaaggaaagacctccttgagcgaagtcacgtgggtggccctgtcacccgccgtgatggaacgctggattgtgcgctgaacgtacgccaatcaccagcgccctgaccaccctggccatgcatcgcacgggcggcggagaagtaagcgccatctgaccaattgatgagctggtcatcacactcgcgtactggtatacatgttttgaggacgtcgtgcgtttcccatccgtgtgatctggtcctcccgggccgaacaggccccggtaaagccgggtggctcgcgcgagactcgtactcatcgcgagaattcgcgctttgcgtcctttgccggaccggacgtgaatgcgccgcgtactttcatcgagatcatcccactccagggcgtcacttatgcgtaagcctgcatgcgccgtgagaaacaggaggaacttcgcgtgcacgtccgctttctccagcacgtctgcgaggtcgtcctcactgtacggcggccgtttgatgatgccaggagtgcggtctttgggcacgcgggcgtcacgaaacgggtcagcttaggtggcgccggcccagcgtaaggcgcggtaaagacaactggcggcagccactttgagttgtacgcccgcgggtttgcgtcctccggcgagcatggcgttgatgtacccctgaccgtcatgccggttggg
>137	N operona: 112	first-last	DEIDE_RS14115	gene_poz=(601-1302)	-	hypothetical protein	Derived by automated computational analysis using	/position=179581 - 181482 (180181 - 180882)	/lenght=1902 (702)	/codons=634 (234)	/complement=false	GC-compoz=63.67521367521367%	/LCI1=1.111587982832618	/LCI2=0.39413447782546496	p_i1=0.11947792934388145	p_i2=0.09281818820557715	/Tai=0.3272654746533281	/Tei=0.18353636938501944	/EEI=3.0021452962058954
ccgaacaggccccggtaaagccgggtggctcgcgcgagactcgtactcatcgcgagaattcgcgctttgcgtcctttgccggaccggacgtgaatgcgccgcgtactttcatcgagatcatcccactccagggcgtcacttatgcgtaagcctgcatgcgccgtgagaaacaggaggaacttcgcgtgcacgtccgctttctccagcacgtctgcgaggtcgtcctcactgtacggcggccgtttgatgatgccaggagtgcggtctttgggcacgcgggcgtcacgaaacgggtcagcttaggtggcgccggcccagcgtaaggcgcggtaaagacaactggcggcagccactttgagttgtacgcccgcgggtttgcgtcctccggcgagcatggcgttgatgtacccctgaccgtcatgccggttgggccggaggaggttaatggcctgatccgtggcatactcgatgaacggccatcagcggcggccgcgttattcatacacatgccgccagtgcacaggttgaaaccgaaacccaagaagggtcctcaccggcggcttaacacaacctttacataaaacctctaaggttctccacgtgacttcaaccgcccccagttccttgaccgaatccaccggctctgcaaaacattccgtccgcagtcacctgctgcttcccttcgtcgcgtacttcctgatgctggcgtccaccagcttcatcgcgggcggcatcgtgcacctgggactgggagagaacaccaccttctacatggccctcgccgctgtgggcgtggtgtgcttcaccgccgggaattaccttcaggagtacgtcatccgcaaaaacgagcgcgggaccgccctgggcaagttcctgctggtgtcgttcgtgctgtccgtgggcataggcatgatgaccggaggcgttcagcatttcctggataaccccccatactccaccattctgatccctagcggcctgctgctggctgtgacggcgttcgcgatgcgtgaaggcctcacgttggggcgcaaagtcacgcaactgatttcagggacgctggctgtggcggcgctgctgtttggcggcctcagcgcgctgtccacatcggtgagcgcgcccgctgcccatggccatggcgcagcagccgaggaagtcacccccaacgtgtccgccgcacagcattccgcggtagacgctccggagaccgcagccacccctgtggaagccgaggaggcagcgcacccggtgactgacgcagcagacggacatgagtctgaagacagccacgccggccactgacgccggcattcgttgaatgcacgacgcggggagttgagcctcccctttcttggacggtctagcattatatttcgaccatacctgggtttatttaagaatgtacgtttaaggagcaaggatgcatccccgcattcctcccctcccatctgtcctgatgttcgaactgagcacttcccctctgctcaccccactccctctctcccggctcagttcgtctgcaaccctgcttcttcgttctagctcctgcgcttaggtctgaagctcttgttgagcaatccgcggccttcctgcacctgacagcaaggaatccgcccggaccgcatgagcaactgcagatgcttcagcgacctcaatcagctcaagcaaccgctcacgctgtgcgccacccggttcgcctgccagtactgcaaaaacacttccacctgctcaagaaaaccatcaaattccgaggacttcaccaggtacgaactcgcgtgcaagctgtacgcccgtatgatgtcactttttgcattggaggtggtgagcatcaccaccggaatcttctgcaggcgtgggtcacgcttaagttccgcgagcagctggaacccgttcatttcaggc
>138	N operona: 113	first-last	DEIDE_RS14120	gene_poz=(601-1032)	-	response regulator	Derived by automated computational analysis using	/position=180636 - 182267 (181236 - 181667)	/lenght=1632 (432)	/codons=544 (144)	/complement=true	GC-compoz=57.638888888888886%	/LCI1=1.0512820512820513	/LCI2=0.3752913752913753	p_i1=0.09677040766129776	p_i2=0.0793760320603768	/Tai=0.3492056426948902	/Tei=0.17143842885433913	/EEI=2.8947049310127113
cacctgtgcttgctgcacacctgcatgctgatgcgccatcacaggacccttgaggagcgcccgtgagtgctcctgcatacgcctcagcacgactgatcaggctccagcgtcaccgggtccaccggccggataaccgcgggcacctagggtatgcattggattccacgccgtgctgcctggtgctctcccaggaggtcagcaggatgccgtcagtcctcccgtcgcggtagagaatctttcctaccttcaacgaacgccttcccggcgctggggatcctccagagtgcaatacccaggaagatcagcaggaacggaagcgcgagctgtggcgtcagctctcccgaccacgttatccaggccagcaccagaagattgattcccaacaccaggagtcgaagggcacggctcacaccacgtgacatcccgtcacagtagtcgttccatcgtcgttccatcacggcagcactgccccatgtgactcgcgcggcttgcccctcgtcagacgtgcgcgttcgtgcgtaaccggctggtgtgctgtccccaggaacggtcgagcttgagggtttctagaagcttcagcacagcgtatgcacagcctctatgcccgccccctgcaactaccttctgatcggcgacagccccaccgagcggctgctcgctgaagaagccttcgagcaggtgtgcccagaatgctccctcacgacctctgccagtggcgctgaagccctcgagctccttcagaacgaaaccttccagccgaacgtgattctcctcgacgtcaacatgcctgaaatgaacgggttccagctgctcgcggaacttaagcgtgacccacgcctgcagaagattccggtggtgatgctcaccacctccaatgcaaaaagtgacatcatacgggcgtacagcttgcacgcgagttcgtacctggtgaagtcctcggaatttgatggttttcttgagcaggtggaagtgtttttgcagtactggcaggcgaaccgggtggcgcacagcgtgagcggttgcttgagctgattgaggtcgctgaagcatctgcagttgctcatgcggtccgggcggattccttgctgtcaggtgcaggaaggccgcggattgctcaacaagagcttcagacctaagcgcaggagctagaacgaagaagcagggttgcagacgaactgagccgggagagagggagtggggtgagcagaggggaagtgctcagttcgaacatcaggacagatgggaggggaggaatgcggggatgcatccttgctccttaaacgtacattcttaaataaacccaggtatggtcgaaatataatgctagaccgtccaagaaaggggaggctcaactccccgcgtcgtgcattcaacgaatgccggcgtcagtggccggcgtggctgtcttcagactcatgtccgtctgctgcgtcagtcaccgggtgcgctgcctcctcggcttccacaggggtggctgcggtctccggagcgtctaccgcggaatgctgtgcggcggacacgttgggggtgacttcctcggctgctgcgccatggccatgggcagcgggcgcgctcaccgatgtggacagcgcgctgaggccgccaaacagcagcgccgccacagccagcgtc
>139	N operona: 114	first-last	DEIDE_RS14130	gene_poz=(601-828)	-	hypothetical protein	Derived by automated computational analysis using	/position=182164 - 183591 (182764 - 182991)	/lenght=1428 (228)	/codons=476 (76)	/complement=true	GC-compoz=61.40350877192983%	/LCI1=0.9777777777777777	/LCI2=0.4617777777777777	p_i1=0.07263604791506906	p_i2=0.14962936682125638	/Tai=0.39161874181814416	/Tei=0.23466643013913074	/EEI=2.551708593394447
tgagctgagtggccaggctccccgaaacctgatctcctacgtcaccttcccagaccagaaactcactggtggtgcacgctgctgactgcgaactggccacgtttctcagcgggcccgcaaactcacgggtggctgccgcatcagtgatacgaatggccccgggagccaaaggcacacccagcaggctggacgtcgccgcaggcccctgctgcgcgagtgcgccgctgcaaatcacgaaaagggtaaaacatggcagaacccattgtcgatgcatgactcaacgtaatccgagccccctaccggcacactgacgatggtattggctgcctgcacccggcccactgtctccgcgtcgcgcgcttactggcacaacacatctatggctggctgcatcatcttgaacctctctggcgtgatcacagcgcagccgggaagcccgacatgcaaacgctcattgacagtcgtgacttcatcggtcggcaggcctggcgggggaggggacgttctcgtggtgaaggagtggtggaggacgcggccgcgctcctcatgtcagagtggcggtatgacacgcaccccccctatcagtccgagaagcgaacgatgagcgccgctttcgaaatcacgcaggaagacctgcgtgccgcactggaccggttgaacctgccggcagacgagacgaccctggaaagggccgcggaagtggcctttgctgagaatgaacgcatcacaaaagcggcgctgtgtggcgaacatctggaggagcagaccaggtgcggcatggatgaattggtggcggtgctcagcgagacgctgggagcgggcggataaagcgcgtgagcaacataggaattccagatcctcgtttcgtcagggttccgctttggtggggtcccagaaatcaccttttttcggctgagacccctttttttgtagatgccctgcaggtgtcaatgcttgcttgtaaaactgtgcgtgcagcatggcttgttgatgtcagaatgtacctattttcactcctaccctcctccccttacgtctctttccttcttcctccctcttcctctcttcctatcgcaccttcttcctcatcccgctctggccccatcacgagcatgtgtacgacccctccctgtccctcacgcggtccgaactggcggaagtgtttctttcgcgggtgctgtcgcttgttgagagggctcaagcactggcaacccgtgctgggtaagtgattcaccctttcataggggtcaaacgtgggccaaagcttacgaaaccccagctgacatcactcagtcgtcagcgaaatttccgaagcacacgctggcacctgtgcttgctgcacacctgcatgctgatgcgccatcacaggacccttgaggagcgcccgtgagtgctcctgcatacgcctcagcacgactgatcaggctc
>140	N operona: 115	first-last	DEIDE_RS14135	gene_poz=(601-1134)	-	hypothetical protein	Derived by automated computational analysis using	/position=182817 - 184550 (183417 - 183950)	/lenght=1734 (534)	/codons=578 (178)	/complement=false	GC-compoz=61.79775280898876%	/LCI1=1.271186440677966	/LCI2=0.41431261770244837	p_i1=0.1910225102512327	p_i2=0.1084131924065953	/Tai=0.5034956385090256	/Tei=0.19757187316593577	/EEI=1.9916113768541406
cgcacctggtctgctcctccagatgttcgccacacagcgccgcttttgtgatgcgttcattctcagcaaaggccacttccgcggccctttccagggtcgtctcgtctgccggcaggttcaaccggtccagtgcggcacgcaggtcttcctgcgtgatttcgaaagcggcgctcatcgttcgcttctcggactgatagggggggtgcgtgtcataccgccactctgacatgaggagcgcggccgcgtcctccaccactccttcaccacgagaacgtcccctcccccgccaggcctgccgaccgatgaagtcacgactgtcaatgagcgtttgcatgtcgggcttcccggctgcgctgtgatcacgccagagaggttcaagatgatgcagccagccatagatgtgttgtgccagtaagcgcgcgacgcggagacagtgggccgggtgcaggcagccaataccatcgtcagtgtgccggtagggggctcggattacgttgagtcatgcatcgacaatgggttctgccatgttttacccttttcgtgatttgcagcggcgcactcgcgcagcaggggcctgcggcgacgtccagcctgctgggtgtgcctttggctcccggggccattcgtatcactgatgcggcagccacccgtgagtttgcgggcccgctgagaaacgtggccagttcgcagtcagcagcgtgcaccaccagtgagtttctggtctgggaaggtgacgtaggagatcaggtttcggggagcctggccactcagctcaccgcgcgtcaactgacactcaaagtgctggaagcgacggatacggaagacagcgcgtcgctgtcatttgtgctgacagggcgggaaggacgtcatgcgggcgtgatgtacgcaggcagcaacagcgtggtgctgggctggtgccgtctggccgcgcggccaactgcgagtgttccttcagggctcaaacctgcccaggcgcccaaacccgcagctctggccaccgctaagaccagtgcgccgccggtgggggactacagctgcctgaatgctgactctttggtgtacgcattcaagctctcaatcctgccgggaatgaagtatcggtgcaaagcggtaaggtcggggcgtttgccatgacacaggaagggcgcggcatcacttgggcgagcgggacacgtcccgcggacagccatcattcgtgacttccatcgcgtcaccacctgaactgcaccccgtgtgcattgggagggccggcggtttgcggacgtgtgggcggcatttttgacggaactcgcacagccggacgtcacgcacgtgatggtccgcgcccacgacggctaccaggcgtgcgtccctctggaagaattgatgcacaccgacgtgcttctggccgaccacatgaacggcaaaccgctaacgccggctcatggggcgcccctgcggctgatcgcgccgcaattgtacgggtacaagagcatcaagcacctgcggcgcctggagttgctgcctgcgccggtagccagtcctgtggggcggatcgtctctcacccgcgcggccgggtgaacccggaagaacgcagcgcggtcggcgcttcccacttctggcggtgggtgtaccgcatgcaggtcggcgggcatcttcgtggggcccgcgcgctttcggaacagaatcgccgtatcgtccggccctgagcacggtgcaggccggcccagcgacatcaaactcatcaagctggt
>141	N operona: 116	first-last	DEIDE_RS18160	gene_poz=(601-1026)	-	molybdopterin-dependent oxidoreductase	Derived by automated computational analysis using	/position=183480 - 185105 (184080 - 184505)	/lenght=1626 (426)	/codons=542 (142)	/complement=false	GC-compoz=66.43192488262912%	/LCI1=1.425531914893617	/LCI2=0.8796690307328604	p_i1=0.2726704811688865	p_i2=0.6100084232492314	/Tai=0.38097899314204464	/Tei=0.6490075809243083	/EEI=2.6235140844783755
ccgctgagaaacgtggccagttcgcagtcagcagcgtgcaccaccagtgagtttctggtctgggaaggtgacgtaggagatcaggtttcggggagcctggccactcagctcaccgcgcgtcaactgacactcaaagtgctggaagcgacggatacggaagacagcgcgtcgctgtcatttgtgctgacagggcgggaaggacgtcatgcgggcgtgatgtacgcaggcagcaacagcgtggtgctgggctggtgccgtctggccgcgcggccaactgcgagtgttccttcagggctcaaacctgcccaggcgcccaaacccgcagctctggccaccgctaagaccagtgcgccgccggtgggggactacagctgcctgaatgctgactctttggtgtacgcattcaagctctcaatcctgccgggaatgaagtatcggtgcaaagcggtaaggtcggggcgtttgccatgacacaggaagggcgcggcatcacttgggcgagcgggacacgtcccgcggacagccatcattcgtgacttccatcgcgtcaccacctgaactgcaccccgtgtgcattgggagggccggcggtttgcggacgtgtgggcggcatttttgacggaactcgcacagccggacgtcacgcacgtgatggtccgcgcccacgacggctaccaggcgtgcgtccctctggaagaattgatgcacaccgacgtgcttctggccgaccacatgaacggcaaaccgctaacgccggctcatggggcgcccctgcggctgatcgcgccgcaattgtacgggtacaagagcatcaagcacctgcggcgcctggagttgctgcctgcgccggtagccagtcctgtggggcggatcgtctctcacccgcgcggccgggtgaacccggaagaacgcagcgcggtcggcgcttcccacttctggcggtgggtgtaccgcatgcaggtcggcgggcatcttcgtggggcccgcgcgctttcggaacagaatcgccgtatcgtccggccctgagcacggtgcaggccggcccagcgacatcaaactcatcaagctggtgcctcatggccggaaggccctgagcctcgctccatctccgaacggagacggaaggcggtgagggggcctcgggtgtcgggaccggtgcgagctttgctacccggatcaaccgccccattcaggaggttctccacgacaggaaaatagcagcgcattcttgtgatccctgttcctgcgcggctggtgtgtgccgtgcctgcatggaccattgcacccgcggcatcatggctgccaacaacgctctttccccctggctcagcacgtagccttttgcttccccgatctcgacgatgtccgcctcgcagagttcctgcaggcgatggttgagtatggtgggtgacatacggaaggtcagtgggaacgctccgttatgtccgctgtcacttgtccgggtttactggcggcgcggtcatgatggtagtggtctcacccgccggccttcgaggccgccaggaccaccctcagtcgtgtgaacctcaggtgctgtcgacgcctgaggtgtcgctgtgatacgcctgttcgtgtcgcagctcccaggccatcagatcccgccag
>142	N operona: 117	first-last	DEIDE_RS14150	gene_poz=(601-1878)	-	MFS transporter	Derived by automated computational analysis using	/position=184427 - 186904 (185027 - 186304)	/lenght=2478 (1278)	/codons=826 (426)	/complement=true	GC-compoz=65.49295774647888%	/LCI1=1.271372549019608	/LCI2=0.579686274509804	p_i1=0.19111455368403832	p_i2=0.27308831869271777	/Tai=0.35868054051697507	/Tei=0.345779486823446	/EEI=2.826740378750063
ggacttcagttcctggggacgctagcccggatgggggaatgggcgcttgcgtcggaacataagcatctcgcagcggaacatcacgttctggtccttacaggaggaaatattgatacaggcccgtgtggattcccgctctggccgtaaatgataccgataaccctgacagcaacgccggcctgaggctcagaacaacaggctactttccgggtggactcggaacccgcctgggatcgcgcatgcgctgtgactcagcagccggagaacaggcgtgaactgcaagacgaaactgcctgttgccgtgcgattctcccactgaattattttaaattcagctttggctctggcatgtccaacacctccaggctggtgatgagtggcgcgttcactttaaacacgtgtaggtgagtccagaagggccatcccaggtccagcatggaaggcactcccacagtctccagtgacggctgagggtgtgatcagccgccttgtcaagtggctcgccggaggagggatgcgaccgtgtgggtgtgtgggcatgaagggacacccgtctgagtgccgcccccgttccgctacactggcacggtttccgagcatatgacgacccctgccgcctctccagatgccttcgctgcgctccgtttcgcggacttccggcgtctgcttgtatcctccgccagcgcgtcgtttgctggcacggcgttttccgtcgtcatcgggtaccaggtgtacgcccttaccaaaagcccgctgatcctcggcctacttggcgtcgcaacggccctaccgaccctgagtcttgcgctgctgggcgggcattacgctgaccgcctggatcgccgccgcatactgcttgtgacgcgtgcactgctggttctcagcggtctggcattcgcgggcctctctctggccgggccggcaaccagtgtgactggcctgtttcttctggtcgtgctgatgggattcgcgcggggcttcggggatccggcttccagtgcgttcgaaacccggatcgtgccggccagagtgtacgtgaacgcgtccgcgtggttgggcagcgtaggtcaggtggctgggattcttggccccgtactggcggggctattcctgacgcgtttcgaggcgagcggcacgtacatgctgatggccacgctgtatgccacgtcctggttcgcgcttcggcggatgccgcgcatcccaccggtcatgacggtcagtgaggagggcatgcgcgagagcatccagggggggttgcgctttgttcggaaggacccggtgctgttcggctccatggccctggacctcctcgccgtgctgttcggcggcgcggttgccctgctgcccgtattcgcctcagatatcctgaaggtcagcccaagtggtctgggcatgctgatggccgcaccctccgtcggcgcgctacttgtgatgctctggatgacccggaagcccccgctgcaccgcacgggtgtgtggctggtgctgagcatcgcggggtttggactcgctatgttggtgttcggagtgtcccgaacgttctggctgtcgtggacagccctggctttcagtggcgtgttcgacggtgtgaacatgctgatacgccgcgcgatcgtgcgcacgcgcaccccggaccatatgcgtggccgtgtcggctcggtcagcctcgtgtttatcggcacgagtaacgagatcggcgcgcttgagagcggtgtggcggcgcactacctgggggtcgtgcgcgccaccgcgctgggcggcctgatcacactggccattgcgggcggggccgcgtggcgctggcgggatctgatggcctgggagctgcgacacgaacaggcgtatcacagcgacacctcaggcgtcgacagcacctgaggttcacacgactgagggtggtcctggcggcctcgaaggccggcgggtgagaccactaccatcatgaccgcgccgccagtaaacccggacaagtgacagcggacataacggagcgttcccactgaccttccgtatgtcacccaccatactcaaccatcgcctgcaggaactctgcgaggcggacatcgtcgagatcggggaagcaaaaggctacgtgctgagccagggggaaagagcgttgttggcagccatgatgccgcgggtgcaatggtccatgcaggcacggcacacaccagccgcgcaggaacagggatcacaagaatgcgctgctattttcctgtcgtggagaacctcctgaatggggcggttgatccgggtagcaaagctcgcaccggtcccgacacccgaggccccctcaccgccttccgtctccgttcggagatggagcgaggctcagggccttccggccatgaggcaccagcttgatgagtttgatgtcgctgggccggcctgcaccgtgctcagggccggacgatacggcgattctgttccgaaagcgcgcgggccccacgaagatgcccgccgacctgcatgcggtac
>143	N operona: 118	first-last	DEIDE_RS19190	gene_poz=(601-753)	-	hypothetical protein	Derived by automated computational analysis using	/position=187111 - 188463 (187711 - 187863)	/lenght=1353 (153)	/codons=451 (51)	/complement=false	GC-compoz=64.70588235294117%	/LCI1=1.2866666666666666	/LCI2=0.5333333333333332	p_i1=0.19873891830347212	p_i2=0.22175700356677142	/Tai=0.3508795427058997	/Tei=0.2995813032100943	/EEI=3.0030330561427827
acccaccagcaaaggcatcgttggcgcctggccgtcagcagccgtgccgcccaaaactgctggtcggcaaaaggtccaccggttgtgtaccgcccgcgatgagccttttcagaccgcatctcacgggttggacagtgccgcgttcctatcggagatggaggacttaccactatatctgcgaccgtcggcgttgtttacaggatccacgccgaccggcacggccgacctcgcctctcaggatcgtggtctgcgtgcgcggcttgaacgcggccggtgcggcgtgaaggctggcagcggaaagggcagcatcggcatgagcgcttcataatggccactggagcgcgcggacggagcctcacccccaggtcctgagagctctgcacagcaagcgaggcgggatgcgttactgggacttgccgccatggcctgcaaccgcttccagatccaggcttcgtacactgcgtcgaaacacaaccggtctggacgctccgcataacaggttacggcaaaataaccagcgcgtttctgccgggcaaccgccggcaacccctggggagtgtggcacacgagggctggcgcctgacggcctgcaggcacgttgtggggctgcagcgtgaactgacctgggatggcaagctcaggcgtgatgtgcagcaccagagtgcttcctggatgccccagggccacgccaatcacttcaccgtacgcggtcacggcgaggtacgccgcgtgcgggtagggatcgtcagctgatgtgggggacttcagaagcatgaactgagggaattctctcccgctccaccccatcttgacggtaatcaaccttcccgaatagaaaagagtccaggtacaacacccgtacgtgtgccagccactgaattgccaggcctccgggggtcacagtaaggcatgaaacagcgcctgttcctgttcgtcgcaactgggctgctcttcgcttcctgcgccccagtaaccgtgcgaattatcacgtgggaccatgtgccgtcagaatacctgtacgaccagtcgcttatgttcctgaacaccagaggatatacgctgaaaaccgcaaacaagaccctgtccctcctggaggccgagatcacgaatacggcggggcaggccactgatcaagccaccatctggattcggccagccggctggtcaccccgcatcgatgcgaccttcacctcaggggccatcaatgagtaccgcgggtatatggcccaagcagttgccaggtaccgccaccggtaaacaattgaggcacctcataacccgtctgcctccgccgcatcaagggtggcgctcatcctggtctgggggtatacccagtcgggccgcacggcaacg
>144	N operona: 119	first-last	DEIDE_RS14155	gene_poz=(601-948)	-	hypothetical protein	Derived by automated computational analysis using	/position=187420 - 188967 (188020 - 188367)	/lenght=1548 (348)	/codons=516 (116)	/complement=false	GC-compoz=58.04597701149425%	/LCI1=1.1768115942028985	/LCI2=0.3086956521739131	p_i1=0.14682543588007627	p_i2=0.040990427518605384	/Tai=0.4858283362496616	/Tei=0.13689138476674484	/EEI=2.0879054409444615
cggcatgagcgcttcataatggccactggagcgcgcggacggagcctcacccccaggtcctgagagctctgcacagcaagcgaggcgggatgcgttactgggacttgccgccatggcctgcaaccgcttccagatccaggcttcgtacactgcgtcgaaacacaaccggtctggacgctccgcataacaggttacggcaaaataaccagcgcgtttctgccgggcaaccgccggcaacccctggggagtgtggcacacgagggctggcgcctgacggcctgcaggcacgttgtggggctgcagcgtgaactgacctgggatggcaagctcaggcgtgatgtgcagcaccagagtgcttcctggatgccccagggccacgccaatcacttcaccgtacgcggtcacggcgaggtacgccgcgtgcgggtagggatcgtcagctgatgtgggggacttcagaagcatgaactgagggaattctctcccgctccaccccatcttgacggtaatcaaccttcccgaatagaaaagagtccaggtacaacacccgtacgtgtgccagccactgaattgccaggcctccgggggtcacagtaaggcatgaaacagcgcctgttcctgttcgtcgcaactgggctgctcttcgcttcctgcgccccagtaaccgtgcgaattatcacgtgggaccatgtgccgtcagaatacctgtacgaccagtcgcttatgttcctgaacaccagaggatatacgctgaaaaccgcaaacaagaccctgtccctcctggaggccgagatcacgaatacggcggggcaggccactgatcaagccaccatctggattcggccagccggctggtcaccccgcatcgatgcgaccttcacctcaggggccatcaatgagtaccgcgggtatatggcccaagcagttgccaggtaccgccaccggtaaacaattgaggcacctcataacccgtctgcctccgccgcatcaagggtggcgctcatcctggtctgggggtatacccagtcgggccgcacggcaacggcaccccataagctgccattcactcgtatacggggatgtcctgacggtgcaccttgggtcatctagcgacaaaggttctgggggtaacctagttctttgttcgcacgcccgtatttttctacgaggtggccgtcctgaattttcctgctggtgctgggtcgcacgtcggtgcgagccgcgttctcccggacgctgagggtccccaggtccgacagaccgacactcttcacgctgcgcacggcttggaccatgccctccagctgtacactgacggctttctcactgtgctttatggtcagtttggcctggcaggcaatcgtctcgaccagctgcgtcgtgcaaatcttctcagcagccggtctcggggcagtctttcaaggttgtattcgtcatacacgcagtgtgaaggcgggcagtgtggtaagcgaaggaaaattgcgtctgccacggtgcgctctctccacacaacagaaatgcggcaagttgagcaacgggagtgatgta
>145	N operona: 120	first-last	DEIDE_RS18165	gene_poz=(601-882)	-	HU family DNA-binding protein	Derived by automated computational analysis using	/position=187926 - 189407 (188526 - 188807)	/lenght=1482 (282)	/codons=494 (94)	/complement=true	GC-compoz=58.86524822695035%	/LCI1=1.039426523297491	/LCI2=0.30537634408602155	p_i1=0.09261076207627253	p_i2=0.03945468829222902	/Tai=0.42736009866613445	/Tei=0.13550921946300615	/EEI=2.5213699741796325
ccgtgtttgtagtgataatcgccttgccgttaggcggcgctacagtggcgacgagccgtgccagaccgctggtgctctcgatagtaattcgggtattgatctcaaaaaagtcattggtgtatgtgcctggatctacacgaatcgtgtcgccgtcctgggaagcagcaaccgccgcacggacggtcgaatatgctttgccaattccgaccgtcagcacgcgaccggtaggcagggtaatcacaggcgtgtcgactggcggggctcccgtgagtgggggaggggttgtaggttgagtgcatgctgtaaggacgagtgtcaggcccaacagggaaacgaaacggggatagaaacgcattggaaactcctttccatagcacatgacgtcaccagatcagcggttgatagcgggcagataacactcacttcccggtaaaacaccctacatcactcccgttgctcaacttgccgcatttctgttgtgtggagagagcgcaccgtggcagacgcaattttccttcgcttaccacactgcccgccttcacactgcgtgtatgacgaatacaaccttgaaagactgccccgagaccggctgctgagaagatttgcacgacgcagctggtcgagacgattgcctgccaggccaaactgaccataaagcacagtgagaaagccgtcagtgtacagctggagggcatggtccaagccgtgcgcagcgtgaagagtgtcggtctgtcggacctggggaccctcagcgtccgggagaacgcggctcgcaccgacgtgcgacccagcaccagcaggaaaattcaggacggccacctcgtagaaaaatacgggcgtgcgaacaaagaactaggttacccccagaacctttgtcgctagatgacccaaggtgcaccgtcaggacatccccgtatacgagtgaatggcagcttatggggtgccgttgccgtgcggcccgactgggtatacccccagaccaggatgagcgccacccttgatgcggcggaggcagacgggttatgaggtgcctcaattgtttaccggtggcggtacctggcaactgcttgggccatatacccgcggtactcattgatggcccctgaggtgaaggtcgcatcgatgcggggtgaccagccggctggccgaatccagatggtggcttgatcagtggcctgccccgccgtattcgtgatctcggcctccaggagggacagggtcttgtttgcggttttcagcgtatatcctctggtgttcaggaacataagcgactggtcgtacaggtattctgacggcacatggtcccacgtgataattcgcacggttactggggcgcaggaagcgaagagcagcccagttgcgacgaacaggaacaggcgctgtttcatgccttactgtgacccccggaggcctggcaattcagtggctggcacacgtacgggtgttgtacctggactcttttctattcgggaaggttgatta
>146	N operona: 121	first-last	DEIDE_RS14165	gene_poz=(601-1653)	-	right-handed parallel beta-helix	Derived by automated computational analysis using	/position=188453 - 190705 (189053 - 190105)	/lenght=2253 (1053)	/codons=751 (351)	/complement=false	GC-compoz=56.41025641025641%	/LCI1=1.0495238095238095	/LCI2=0.272952380952381	p_i1=0.0961470964749182	p_i2=0.0262993707877405	/Tai=0.4564299478409719	/Tei=0.12366943370896646	/EEI=2.0775924144769067
gcacggcaacggcaccccataagctgccattcactcgtatacggggatgtcctgacggtgcaccttgggtcatctagcgacaaaggttctgggggtaacctagttctttgttcgcacgcccgtatttttctacgaggtggccgtcctgaattttcctgctggtgctgggtcgcacgtcggtgcgagccgcgttctcccggacgctgagggtccccaggtccgacagaccgacactcttcacgctgcgcacggcttggaccatgccctccagctgtacactgacggctttctcactgtgctttatggtcagtttggcctggcaggcaatcgtctcgaccagctgcgtcgtgcaaatcttctcagcagccggtctcggggcagtctttcaaggttgtattcgtcatacacgcagtgtgaaggcgggcagtgtggtaagcgaaggaaaattgcgtctgccacggtgcgctctctccacacaacagaaatgcggcaagttgagcaacgggagtgatgtagggtgttttaccgggaagtgagtgttatctgcccgctatcaaccgctgatctggtgacgtcatgtgctatggaaaggagtttccaatgcgtttctatccccgtttcgtttccctgttgggcctgacactcgtccttacagcatgcactcaacctacaacccctcccccactcacgggagccccgccagtcgacacgcctgtgattaccctgcctaccggtcgcgtgctgacggtcggaattggcaaagcatattcgaccgtccgtgcggcggttgctgcttcccaggacggcgacacgattcgtgtagatccaggcacatacaccaatgacttttttgagatcaatacccgaattactatcgagagcaccagcggtctggcacggctcgtcgccactgtagcgccgcctaacggcaaggcgattatcactacaaacacggatgtgacgttgcgtggtctggaacttactggcgcaaaggttgcggaccggaacggtgctggggtgcgttatcagggtggtcacctggtaatagaagacagctacctgcacggcaacgaaaatggtttgttggccgccagcgctccagctggcagcatccgtatcacccgcaccgagttcgcgcgcaatggcctcgggagcccgggccaaacgcacaacctgtacgtcaatgaggtaggtcaggtgatcttcgaccgcagttattcgcacagcgctgtcgtgggccacgaattcaagagccgtgcgcgcaccacaatcatcacgaacagtcgcctgttcgatcttgatgagaccgcaagctatagcattgacgtgccgaacggtggacaccttactgtgacgggcaacgtcatcgagcaaggtgccagaagccagaacgcctttatcgtttcctacggcacagaaggattactgcgcgacggtctgaatgtaacgatctcggacaacacggtgatcaatcgcagatcaagtgggctgggcatcctgaatccaggtaaagtaccgatgacggtatccaacaacacattgttcggcatctcggtgcctcagttcctgaatggcacgaccggaacggtcacaggcaatatgacgaccacgaaccagccgacgctcgatacctcacatccctttacccgttgatctgtttcgggctttatcagatgccttactgaagtaccccgtttcgggctgcatgaggttgtgggcaagtacagccaggacgacacggggtgagtgtcagttcatgtagcgaactttccagagcagaaaatgcccacaaatcggcttttctgatctctcaggagttctgtctggtcgtcaggagacagagcccctgactcacctccaacaccaggattctttataaagatttaacttcacgttgctcttcctcctgatcatatagatcatctagatcaactccaaaagatttcaggtgttcgcaccgctcatcgtcaatcccatctggtgaagaatagattgcactggcatagtgcttcataactacaaattgttttatatctgcttgcgccttctgtaattctttgacatatctgtaatcagatccaacaagaaagaataatgcgagaaaaaggacactacttatctgaggagatagggagaaaatgcctgtcatccaggcaatgttaagaatgatcagcagtgcagccacgacaagccgaattcgttgatttcttcgagcccgtactttaccttcctgaatctttttgggcatttcat
>147	N operona: 122	first-last	DEIDE_RS19195	gene_poz=(601-1029)	-	hypothetical protein	Derived by automated computational analysis using	/position=189726 - 191354 (190326 - 190754)	/lenght=1629 (429)	/codons=543 (143)	/complement=true	GC-compoz=41.02564102564102%	/LCI1=1.0704225352112675	/LCI2=0.15164319248826288	p_i1=0.10369938089247392	p_i2=0.00251705152567064	/Tai=0.8016058657373344	/Tei=0.10226534637310358	/EEI=1.283340601348376
aaccgccgatttcgcgggtataagtgagtagtttgtttcaggagtgcattctcgtaaacacgccagattgtctggcgtgcacgttcacctgccgattgggtagggcgcaccttcgccgggcttgtcaagtccaggcgggtggccactgaggacaaatcgttggtcgagaccgcagaccatctcattcacgacgctgttatatgacggccgggccgccgcttggcctgacacttcagacgtactctaccgatgtgtccgttgattcgtaatgatggcagcctagaaccaccctttgcagggatctccagagcaccagggacgccatgaacttacgctcagatcagtaatgagggtcagctggcctgcaatgagatctgtgaagtacgcaatagccttataggtcaacatctgtgtttggatgttcagcagggacaatcagggccgatacgaaggaatgaggcatcgggagggcggcgcgcatgagaagctgcctgggtgaagacggattggctggagcgggcatttgcggtgctgaccgtggtatgtgcggctggaatcgtggcgttgttcgccctggctatgtcctgggcgaggtgaggagtgaacgaggtagaacagctgttacattcgtgggctctggaaatcaagcatgaaatgcccaaaaagattcaggaaggtaaagtacgggctcgaagaaatcaacgaattcggcttgtcgtggctgcactgctgatcattcttaacattgcctggatgacaggcattttctccctatctcctcagataagtagtgtcctttttctcgcattattctttcttgttggatctgattacagatatgtcaaagaattacagaaggcgcaagcagatataaaacaatttgtagttatgaagcactatgccagtgcaatctattcttcaccagatgggattgacgatgagcggtgcgaacacctgaaatcttttggagttgatctagatgatctatatgatcaggaggaagagcaacgtgaagttaaatctttataaagaatcctggtgttggaggtgagtcaggggctctgtctcctgacgaccagacagaactcctgagagatcagaaaagccgatttgtgggcattttctgctctggaaagttcgctacatgaactgacactcaccccgtgtcgtcctggctgtacttgcccacaacctcatgcagcccgaaacggggtacttcagtaaggcatctgataaagcccgaaacagatcaacgggtaaagggatgtgaggtatcgagcgtcggctggttcgtggtcgtcatattgcctgtgaccgttccggtcgtgccattcaggaactgaggcaccgagatgccgaacaatgtgttgttggataccgtcatcggtactttacctggattcaggatgcccagcccacttgatctgcgattgatcaccgtgttgtccgagatcgttacattcagaccgtcgcgcagtaatccttctgtgccgtaggaaacgataaaggcgttctggcttctggcaccttgctcgatgacgttgcccgtcacagtaaggtgtccaccgttcggcacgtcaatgctatagcttgcggtctcatcaagatcgaacaggcgactgttcgtga
>148	N operona: 123	first-last	DEIDE_RS19200	gene_poz=(601-759)	-	hypothetical protein	Derived by automated computational analysis using	/position=190816 - 192174 (191416 - 191574)	/lenght=1359 (159)	/codons=453 (53)	/complement=false	GC-compoz=57.861635220125784%	/LCI1=1.044871794871795	/LCI2=0.22628205128205126	p_i1=0.09450867791812786	p_i2=0.012909333228753685	/Tai=0.5310002456505825	/Tei=0.11161839990587832	/EEI=1.8758348177669133
acggtcagcaccgcaaatgcccgctccagccaatccgtcttcacccaggcagcttctcatgcgcgccgccctcccgatgcctcattccttcgtatcggccctgattgtccctgctgaacatccaaacacagatgttgacctataaggctattgcgtacttcacagatctcattgcaggccagctgaccctcattactgatctgagcgtaagttcatggcgtccctggtgctctggagatccctgcaaagggtggttctaggctgccatcattacgaatcaacggacacatcggtagagtacgtctgaagtgtcaggccaagcggcggcccggccgtcatataacagcgtcgtgaatgagatggtctgcggtctcgaccaacgatttgtcctcagtggccacccgcctggacttgacaagcccggcgaaggtgcgccctacccaatcggcaggtgaacgtgcacgccagacaatctggcgtgtttacgagaatgcactcctgaaacaaactactcacttatacccgcgaaatcggcggttcgcgtgtcgcgcgcctgccaattcattccccgctgccagccgagctacgcaccggcatgatgtgcagcaacgcagaagttcctttgacacggtctttatcgagacactccggctttacgtcagcacctggctggagcgtcaggagacgggggtcgaaaccctgatcccggtgcaccttgacggctttatccgaatacgcgcaatcggcccacggtcgtaagccaggctgaccgcgtgctgcggcagctcctgcagcgcacctggaactactcgacgagtattgggcgcgctcacagtttctccacggaattagcgttcggatcctcccgttcgtataggtcccgaccagctgttccacctcggcaacgcaggatgctccaaaatcctgcagtgactgctccacgcaaaacgcctccggcccgcccagcggaagccgcacttcctgcaggagtggttgcccatccacgacaaccggaccagcttgattgcgcagcttaggcaagcccgccatctcacccggctcagtgccgcgccgcactctcccccaccagcaggctgcggagctcgcggtacgccttgtccccggccttgcggccctcctccacacccagttccggcgtgcggtaggaataccccacccacccgtccagcccctgctctacggcgcggcgcacctgcaccaggttctcctgggctgtattgaggtacagcgccgtgccagccgctacctgaccaccagccttgaccgatttcgcaaagcggttccagctgtcaaagtcgcgggcctgaccggcgtgcgcttcgcgcttgtaattcatca
>149	N operona: 124	first-last	DEIDE_RS18170	gene_poz=(601-2487)	-	family 10 glycosylhydrolase	Derived by automated computational analysis using	/position=191276 - 194362 (191876 - 193762)	/lenght=3087 (1887)	/codons=1029 (629)	/complement=true	GC-compoz=65.50079491255963%	/LCI1=1.2929936305732483	/LCI2=0.5087048832271762	p_i1=0.20192724018644562	p_i2=0.19578569882247035	/Tai=0.38946132337019834	/Tei=0.2762071289402233	/EEI=2.584888433902097
ggttccggccgcttcgattcctccaccaagcctgagcccaccagcgctatgtgcaatgtcgccttggaggtcatcgctccgcacattggtgccgtgcgggttctgtcggcgtctccactcttatcccagatgatgacgcggtcatcggactcttcaacgctcgaccccggagatcactgatggtgattccgccgccggggagttgatgcgctgggcgctctttcttcctgatttcagtgaaattctccggtagagggtaagactgagcgatggcggcgtccccgaacatcgcaagggcatatttcgcggcaatgatccggtacagacctgttgatgcggggatagcgctgttggaacgttgtccagtagctactagagggagccagggttgatgtgctcagcgggcgaaaagttgatggatacctgctgttcgtcggctggcggggccagaggactaaggtgcacctggtgagtctgacgcgcgaaggttccgcacgttgatatttcctgcgcaggctgctccggtcgccggcgccatgacggggcgataaggtcgaggcaggcacaggtggcgccgcctgtgccaggatgcgagggcatatgcgccgcccttcttttgccctgcttgcgatcacgctgactttgtctctggtcgcctgcccgcgttccacgaccgctgctgaacggcagacctccggttctcaagcgatcaccggggacacggtgacaggcgtcgatccagccgtggaacccgcgccaggcaaggttgtgggcaaggcgaccgcagagggttcacagagtgtcgcaggcagcccccagaggccaccagctccggaaagcagcgccgcagcggcgcctgaggccgccagcgcgtcagcggacgtggttcggagcactcaggagaaagtgaaggctgaagcgcaggttgttaaaccagcgcctgtagaagtcaggccggccacagcagcatccacgcccatgcgacccactcctcaggtgacggccgaggcgcgcaggcctgcggtaccggtgactcaggcctcacaggccaagcccgccgtgacagaacccaccgtggtcaagccgtctcccttaaaggccgcttccgcccagccagttcagagcaagtctgcgcctgccaagtctgtgcccaccaagtcagcgccccccactcccgctccagccaggcccgcacccatgatcaccagtcccgtggagaccgtgtctgctccagtggccagtaaggcggtggagcccgcccccgtcaagcccgcggtgatcaagtctgtgcaaaagccagcagcaacgcaccaggtggccgagtccaggcgggcgcctggaccactccaaaccgggcccgcgatgcgcggcctctgggttgacgccttcggacctggtttcaagactccgggtgaagtcgatcgtctgatcgcagacgcgcgggccatgaacatcaacacgctgttcgttcaagcggtcaagcgtggtgactgctactgcaatggaagcctgctgccccgcaccgaagatccggcggtgcccgcggaatttgacccgctggccgatgtgctgaccaaagcccacgcccacggcatcaaggttcatgcctgggtgattcccacagcggtgtccaaccgcgcggtccgctacccggtgacgaatcctgaacacgtggtcaacgcccacggggaaggcgacgagcaggactggttgatgcgcaactccgggggctctatgtgggcagggaatgaccagcagctggacatcggtcatcccgatgcacgccgctatatggtcgatgccattcaaagcgtggcagcggcctacaacatcgatggtgtgcaactcgaccgcgtgcgctaccccgatccgtcgggcacagtgcaggactggggctacaacccgggtgccgtggcggcgtaccaggctgagagcgaaacaaccgagacgcctgctccgggcgacgcgcgctggacagcctggcgccgcgagcaggtgaacgcgctggtctcggaagtctccggcgccgtgcgcagcgcacgccctggaactgtgatcagcgtggctgccattacctatggcgctggacccaggacccgtgaagcttttgcgagcacccgcacgtacgccgaagtgcttcaggactggccgttatggcttgctgacggaaacgtcgacctggtggtgctgatgaattacaagcgcgaagcgcacgccggtcaggcccgcgactttgacagctggaaccgctttgcgaaatcggtcaaggctggtggtcaggtagcggctggcacggcgctgtacctcaatacagcccaggagaacctggtgcaggtgcgccgcgccgtagagcaggggctggacgggtgggtggggtattcctaccgcacgccggaactgggtgtggaggagggccgcaaggccggggacaaggcgtaccgcgagctccgcagcctgctggtgggggagagtgcggcgcggcactgagccgggtgagatggcgggcttgcctaagctgcgcaatcaagctggtccggttgtcgtggatgggcaaccactcctgcaggaagtgcggcttccgctgggcgggccggaggcgttttgcgtggagcagtcactgcaggattttggagcatcctgcgttgccgaggtggaacagctggtcgggacctatacgaacgggaggatccgaacgctaattccgtggagaaactgtgagcgcgcccaatactcgtcgagtagttccaggtgcgctgcaggagctgccgcagcacgcggtcagcctggcttacgaccgtgggccgattgcgcgtattcggataaagccgtcaaggtgcaccgggatcagggtttcgacccccgtctcctgacgctccagccaggtgctgacgtaaagccggagtgtctcgataaagaccgtgtcaaaggaacttctgcgttgctgcacatcatgccggtgcgtagctcggctggcagcggggaatgaattggcaggcgcgcgacacgcgaaccgccgatttcgcgggtataagtgagtagtttgtttcaggagtgcattctcgtaaacacgccagattgtctggcgtg
>150	N operona: 125	first-last	DEIDE_RS19205	gene_poz=(601-1260)	-	hypothetical protein	Derived by automated computational analysis using	/position=193972 - 195831 (194572 - 195231)	/lenght=1860 (660)	/codons=620 (220)	/complement=false	GC-compoz=63.18181818181819%	/LCI1=1.4322678843226788	/LCI2=0.4730593607305935	p_i1=0.27643481509248646	p_i2=0.16027812765130364	/Tai=0.4540622746324626	/Tei=0.24425031488617327	/EEI=2.220298465907304
caaccctggctccctctagtagctactggacaacgttccaacagcgctatccccgcatcaacaggtctgtaccggatcattgccgcgaaatatgcccttgcgatgttcggggacgccgccatcgctcagtcttaccctctaccggagaatttcactgaaatcaggaagaaagagcgcccagcgcatcaactccccggcggcggaatcaccatcagtgatctccggggtcgagcgttgaagagtccgatgaccgcgtcatcatctgggataagagtggagacgccgacagaacccgcacggcaccaatgtgcggagcgatgacctccaaggcgacattgcacatagcgctggtgggctcaggcttggtggaggaatcgaagcggccggaaccgaagacctggtggttgggttccagatccttggtcacgcgccttgcataaccctggccatcgccagcacggagtattcaccccaggacgaaggccagtcagaagcgtcaatgacaggatgaccggctgtacctgacgatcttcttcattcatgttcgttaaagggagcttcttcctgatagacgcctgcacctgtccttagactggcgcggtgaaacccggacccctgctggctgtcatcctgagtgcgctgctgagcgcctgcgcgccaggaggaatcaaccagctgaagtttcagccagcgccggaaggagcaagaatttccgccccacggctcctgatcgagcagcgcgttcctgccacacagctggtgagtgttcgagacgcagtagaccgcgcaccggtcggcagtctcatcgtggtgtgcagcgaacgctggtctgcagcgcgtccgtggggcatatgcactcacgtgacgcgcaaactcggaccggacgaattcacggatgcgcctggcattttcgtcggcggcctgttcggcggtgggccgcagatcacccctgcccgcaccttgtttcagcgtgacgtggtgattgtgctggacgtgggggtgcgcaaccatcacctcaatgtcctgcgggctacggcacggaagcttgccggaactccataccgcgtggctgggctgttggacagagatggcggactggactgttcgacctaccagaatgaactgcagcgggcgatggggttggcggatgcggtgccgttcaacggtttgtggaacctgtatctcccacaggacgcactgacggccccaggggcccaggtcctgtgggtaggcgtgcgaactcttccatccaagccctgagggcaccaggccaagatgctgggaaccgtttatcgcggtcgactgccgaccgggcgagcagcgccgtctggtcaaaagcgtgagcacgcaggagatacagggcgggggcagaacgccaaatggaacatggttgaacaagtccatttgttggacctgcatgcgtccctctacagcacatactgcgttccttcttattcgccgggcacccgatcctcctgcgaggatttcagaaacggctcctggctgccagaggctgcacgtgccccgcgcatgacctcacggaagaacccagcaatttcttcatcggtgaagtcctctgcggcgtcacccacctggatctcgatcatgctgatgccgggaacttctgtgaagcggacttcgctgaacagccagacgctttgttctctggccagatcgtccgccgcctgcctcagacggtcgggatcaccctcgagaagaacctggaacccgcttgtatgaggcacgcccggccggattcgcacgccgtccactccggccagctgggcggccagcgcctgcgcccgcgacacgtatgacgtcatgcgcggcaggtgacggtcgagcccatcaagggcggag
>151	N operona: 126	first-last	DEIDE_RS14180	gene_poz=(601-1758)	-	hypothetical protein	Derived by automated computational analysis using	/position=194823 - 197180 (195423 - 196580)	/lenght=2358 (1158)	/codons=786 (386)	/complement=true	GC-compoz=65.45768566493955%	/LCI1=1.2813852813852813	/LCI2=0.5259740259740264	p_i1=0.19609269630477294	p_i2=0.21388725896270225	/Tai=0.35121537266903724	/Tei=0.29249853306643203	/EEI=2.8544617090889584
atatcaggcccggaacggccctggtggtcctggccatccgctggatggcgcatgcccacaatactttgagagacgtggcgcgtgagaggggagtgccctacgtcatgcacccgggggggctgtcgcccagcagtgtcgcctggcagattctgcagcaggccagccggcaactcgctcctgaccggcccgcgttctgattccctcagtctccacagtccggcggtgtccccggtgagtcccacggtgcagcgtacaggcgcgtcaggagaagaggccatcagaggggcgttcagttccatactgctgttggggctaacgccgctggtgccgccgtttcagagccacacggttcttcggtcagccggcgcagaggcagacgcacgatgttgcgagcgtggccggaagatggattgctgcgcctcatctcagaagtgcatgacgttttacacgctggtgcctacaggtctcgtgccttaactggccgggtgtgctgggaccaacgttgatggggatggcggagaccgctgacgaagcctcctcagagcctctgtagggcggcgagcctttggtgcgcctcagagcatcatgaaagaatgccttatgcctgcctcgcccgccgtgaacgctgagctgcgcgctgcctgtacccgtgttctcagccttcaccggccactggatcctcgcgcgtggttccaacgcctcgccgcctccccgtatgcggcaatgaacatcgatcagtacggacagggtgaggccgtgcagttgctcgaagggcgggtcgccgcactgctcgggaagcctgctgccgtatttgtaccgaaagggaccgtcgcgcagatggccgccctgcgtgttcatactgaccggcgcgcggcgcggactgtggccctccatcctctgagccatatcgaactcgatgaggacggcgcggtcgaacgcctgcatcacctgacgcccgtgcgcgtggggaccatgaccgtgccgtttacctgtgccgacctggcacctgtgcgtgagcgcctcggcgcattggtcattgaactgccccttcgccgcgccgcgttccaactgccggaatggaccgcgctcgttgacctccacgcctgggcagccgagcgcggcgtgccgctgcatctcgacggcgcacgcctgtggagcagcgcccccagttacgggcgcacctactcagatatcgcggctcttgcggactcggtatacgtgtcgctgtacaaggatgtgggcggtctgggcggctgcgttcttgccgggcaggaagacttcattgacgaggtgcgcccctggctggcgcggcacggcagcctgatgtaccgttcgtttcctctggtggtctccgcccttgatgggctcgaccgtcacctgccgcgcatgacgtcatacgtgtcgcgggcgcaggcgctggccgcccagctggccggagtggacggcgtgcgaatccggccgggcgtgcctcatacaagcgggttccaggttcttctcgagggtgatcccgaccgtctgaggcaggcggcggacgatctggccagagaacaaagcgtctggctgttcagcgaagtccgcttcacagaagttcccggcatcagcatgatcgagatccaggtgggtgacgccgcagaggacttcaccgatgaagaaattgctgggttcttccgtgaggtcatgcgcggggcacgtgcagcctctggcagccaggagccgtttctgaaatcctcgcaggaggatcgggtgcccggcgaataagaaggaacgcagtatgtgctgtagagggacgcatgcaggtccaacaaatggacttgttcaaccatgttccatttggcgttctgcccccgccctgtatctcctgcgtgctcacgcttttgaccagacggcgctgctcgcccggtcggcagtcgaccgcgataaacggttcccagcatcttggcctggtgccctcagggcttggatggaagagttcgcacgcctacccacaggacctgggcccctggggccgtcagtgcgtcctgtgggagatacaggttccacaaaccgttgaacggcaccgcatccgccaaccccatcgcccgctgcagttcattctggtaggtcgaacagtccagtccgccatctctgtccaacagcccagccacgcggtatggagttccggcaagcttccgtgccgtagcccgcaggacattgaggtgatggttgcgcacccccacgtccagcacaatcaccacgtcacgctgaaacaaggtgcgggcaggggtgatctgcggcccaccgccgaacaggccgccgacgaaaatgccaggcgcatccgtgaattcgtccggtccgagtttgcgcgtcacgtgagtgcat
>152	N operona: 127	first-last	DEIDE_RS14185	gene_poz=(601-2604)	-	hypothetical protein	Derived by automated computational analysis using	/position=196384 - 199587 (196984 - 198987)	/lenght=3204 (2004)	/codons=1068 (668)	/complement=true	GC-compoz=67.21556886227546%	/LCI1=1.5482258870564718	/LCI2=0.6911544227886056	p_i1=0.3429092311492724	p_i2=0.4029647151580332	/Tai=0.3559986683251064	/Tei=0.4626682436422299	/EEI=2.866495431632483
ctctatgtcctgggcttcgctgagcgtgagtgccagcggtttctcgcacagaatgtgccggcctgtcgcgataacatccagggcaatggcgtggtggtgccgcggtggtacggcgacatacacgagatcgagtccggccgcgtcaagcatacggcggtgatcggtccaggcagacgctgccagcgggcgggctgtcgattcagcgagcgaagcattcacatcgcacacggccgtcacttgtacgtcaggctcagctgtaaaggctttcagcaggctctggccaatggcgccgaggccaatcacaccgactcgaacaggactggtcatcttgtgttccttttattttggaatcgcaccccgcacactatgccgtattgcccccgaccgcggtgtcgcgcagcgaggtcaggacgattatggcgcgttgtggatcggggaaggggagagccagggctgtcctgggtgacgaggtgtacatgcagttcctgctgagagcgtgaccggtgaggacgttgccacaccgcactcttgatcccaggtgactgatgggggaattggcggggcctttgcccggatgccgcgttgagccacactggaggcatggcccgcctccggacacctgccggacactcccttgaacctgcgacgacgtcgtttgctgttcgggagatgcaggcagcttacatcgacccaccgggtggaatcacggcccatcctgacgtcctggaggtcgtgctgcgcaccatggacgaggtactgagcgaggtgatgcaccaggcggagcatgacgaggccctgtcgccacagcagcaaggcgaactgatcggaggcgtacagctgggccagaccctggctgttgcccttcgcggctacgcagccgatccgacggcagagcggctcgaaatggtcaacgacctgaccgtgactctggctcagcgacatgtgttaggcaacttcatgatggccaggcttccagccatcaatgcagcgtctgtgctgagggagatgaccccagtgccgctgcttgaggttgagttcaatcaggccacccgggtggttctggacgcccacgatcaggacgttggggaaactgcactgctccgcctgacctgggccgggtaccgtgcgcctgggcttcctaaaaacccctgggcacccagccgggccgagctgacgccgcgcccgaccatggatccgacccggtttggctgggaccaggaactgaaggctatcgcccgcagtccccatccggccgagcggcatgcggcgctcctactgcttcacatcaatgggcgcgaccgggccgagaatctcccgctggtgcaggtgctggaccagaccagcgtgctgctttacgacctgcagcgtctggcccggcgtgagcggaatgcattccctgcgctggatcaactcatgacggtccacgacggtctggcggcggaactgggtcacccggacctgtccatgacccggcgccacaagcgctcggccgctgagccgcacactcatgaccgtaccgctcagcggctcctgcgcgcgctgcgctacgagcgccaccgcacggccaccgcggcagagcagggtcagcaggcccggctctgggaggctctcaaccagctggagcaggagttgcaggcgggcatgacgccagaccaggacgaggcgcttaaggtcaggctgctgctgctgggcctccagggcctgaccagcacgtaccgtgcgcccggcatgaacctgccggtcatggtgcagctcgccgcgcaggtctcgggtctcgacccgttgtgggcctggcagcgcacccagccgggggatgcggacgccccggtgctgcgtgagctcctggcggcccttgaagacagcctgttcctgaccgcgctgcagcgcagccctgactggcctgcctgggcgccccgcatccggcggagtgtcaccctggccgcggggcacctgctggccaccgttcgcaggcgaggtctgcgtctgccggaccagacctttctcgaaacctggtttgcgaccttcgggccgctgagggcaacgcccctcacccaccacgaacttgaggcggctgaccgtgagcgcacagccctgatcctggagacgcacggtgccctacagacgcttcttaagccgtcagacggactgcctgaatcagtcgtggaggccctggagcctgtgcggacttcgactccggcggctccggagcccgccgcagtccagcccctgcctgcagccctgccgcatatccaggcggcacgtgatctgctgcgcggccgccgtatggtgctgctcggcggtgttcccagtccgcatcaccacgctgccctggtcgaggcactggcgctggaggaccttgactggatcggcagcgaccagtatgcccacgggacccacgcccagtcacatatcaggcccggaacggccctggtggtcctggccatccgctggatggcgcatgcccacaatactttgagagacgtggcgcgtgagaggggagtgccctacgtcatgcacccgggggggctgtcgcccagcagtgtcgcctggcagattctgcagcaggccagccggcaactcgctcctgaccggcccgcgttctgattccctcagtctccacagtccggcggtgtccccggtgagtcccacggtgcagcgtacaggcgcgtcaggagaagaggccatcagaggggcgttcagttccatactgctgttggggctaacgccgctggtgccgccgtttcagagccacacggttcttcggtcagccggcgcagaggcagacgcacgatgttgcgagcgtggccggaagatggattgctgcgcctcatctcagaagtgcatgacgttttacacgctggtgcctacaggtctcgtgccttaactggccgggtgtgctgggaccaacgttgatggggatggcggagaccgctgacgaagcctcctcagagcctctgtagggcggcgagcctttggtgcgcctcagagcatcatgaaagaatgccttatgcctgcctcgcccgccgtgaacgctgagctgcgcgctgcctgtacccgtgttctcagccttcaccggccactggatcctcgcgcgtggttccaacgcctcgccgcctccccgtatgcggcaatgaacatcgatcagtacggacagggtgaggccgtgcagttgctcgaagggcgggtcgccgcactgctcgggaa
>153	N operona: 128	first-last	DEIDE_RS14190	gene_poz=(601-1599)	-	Gfo/Idh/MocA family oxidoreductase	Derived by automated computational analysis using	/position=198661 - 200859 (199261 - 200259)	/lenght=2199 (999)	/codons=733 (333)	/complement=false	GC-compoz=64.76476476476476%	/LCI1=1.3082329317269077	/LCI2=0.49678714859437745	p_i1=0.2096862714439736	p_i2=0.1836189245554307	/Tai=0.3961312966675	/Tei=0.2652570320998876	/EEI=2.501659731514275
agtcacggtcaggtcgttgaccatttcgagccgctctgccgtcggatcggctgcgtagccgcgaagggcaacagccagggtctggcccagctgtacgcctccgatcagttcgccttgctgctgtggcgacagggcctcgtcatgctccgcctggtgcatcacctcgctcagtacctcgtccatggtgcgcagcacgacctccaggacgtcaggatgggccgtgattccacccggtgggtcgatgtaagctgcctgcatctcccgaacagcaaacgacgtcgtcgcaggttcaagggagtgtccggcaggtgtccggaggcgggccatgcctccagtgtggctcaacgcggcatccgggcaaaggccccgccaattcccccatcagtcacctgggatcaagagtgcggtgtggcaacgtcctcaccggtcacgctctcagcaggaactgcatgtacacctcgtcacccaggacagccctggctctccccttccccgatccacaacgcgccataatcgtcctgacctcgctgcgcgacaccgcggtcgggggcaatacggcatagtgtgcggggtgcgattccaaaataaaaggaacacaagatgaccagtcctgttcgagtcggtgtgattggcctcggcgccattggccagagcctgctgaaagcctttacagctgagcctgacgtacaagtgacggccgtgtgcgatgtgaatgcttcgctcgctgaatcgacagcccgcccgctggcagcgtctgcctggaccgatcaccgccgtatgcttgacgcggccggactcgatctcgtgtatgtcgccgtaccaccgcggcaccaccacgccattgccctggatgttatcgcgacaggccggcacattctgtgcgagaaaccgctggcactcacgctcagcgaagcccaggacatagagcgtgcagcgcaggcggcgggcgttgttcacgcgttgaatctgcccctgcacgctgaccctggaatcgagacgtttcgccatctggttgaggacggcagcctcggtattatgcgccgcgcagagttgacgctggtttttccgcagtggccacgagcatggcagcacaatccctggattggcggacgggaacagggcggaccgatccgcgaggtcggcccacacctgctgcacgtcatcctgaccactcttggaccggtgaaacgggtgtgggcccacgccgagtatccggcggacgatcctcttgcctgtgaaactgccgcgctcggcacgcttgagctggcaaatgggaccctggtggtcgtctcgtgcctgaccaacgtgccgcgccccgaacaggtcagtctcacggtgtacggttcaggcggcaccgcgggcttggtcaactgggcggtgcccgtggctgcgctgggtcaggcttccctcgatacggtgccggtagagggtgtgcgggttcccgcaggaacacggctggtacgggcgctggtgagtcgtgtgcgcggcgcaccaggcgacctggtcgacttcaccatgggggtccgcattcaggccgtcctggagagctgggaacgctcgtcggctctggggacgtgggtcgacgtcgcgcaggcttgagcgcggcgcgcagaaatcaggccagaatctgagtgtgatctgggtcctcagcgaaccatgtcgctgatcacatacaccgtgcctccatcgtctgcgccctgaaacaccatcgtgcaccaaaaactccgctgtaacctgataccagacgaggttcgggacgccacagaacctcgcatgaagtacaccccaccatcaacgttgtataccggctgactcagctgggagaacgttggcttgcctggaatgttcagaacagaacgcgtgtgattcacgcacaggtccgtcaggagtttgttcccaggtggttgggtcactttcttcgcgcgaacgtgagggtacgcctcgatcacatcaaagtagttgaacgcctgagcaaacgtccggtcgttctcccgcttgacctccgctgcaacaaccgtagccggtttcagcgtaaaagttgcggcctgagccaaagccatgcccgccgtcaaggctgccagcagcaccactttttccatatctcataccttacctccatctcttctgcctgctcttagctcccttctcacgtgctacctcgctgtcttcacgtcaggaaagcgcgtcgtagtggtgtgc
>154	N operona: 129	first-last	DEIDE_RS14195	gene_poz=(601-1053)	-	hypothetical protein	Derived by automated computational analysis using	/position=199707 - 201359 (200307 - 200759)	/lenght=1653 (453)	/codons=551 (151)	/complement=true	GC-compoz=55.84988962472406%	/LCI1=1.1022222222222222	/LCI2=0.30311111111111105	p_i1=0.11578449425278939	p_i2=0.038427055481149365	/Tai=0.4760150841627122	/Tei=0.13458434993303445	/EEI=2.153506433334892
tggtatacgcagttgccagtccggacagcaggtgagcaggcaggcgcgtacccaaacctcggccgcgcgtgcacaattgtgtgtgcggacagggttcagtcattgatgggagcaagaggcagagctgagcaggcggttaactctgctggtgtgattcggaaggatgctcagttaaatcatgcccgggtagcgtctgtcctcttgcttgtatggcctgccgcagagtccagtagatgggctgagtgcggaattcgccggcatgcggaacaccggcaagaatatcgtgacgtgcgccagcagtattggcgacgtctcgcgcatggggctgctcaccctatgggttgtcgagggtgaggtgatggtggtcctgctgcactgtcatccgggtgttgctctaccacagccacaaagcggtgcgggatgaggatattggtggcctgcagcttgaacctgagctctggacatggtcagctttcacacctgcgaacttactgatcaatgcacaccactacgacgcgctttcctgacgtgaagacagcgaggtagcacgtgagaagggagctaagagcaggcagaagagatggaggtaaggtatgagatatggaaaaagtggtgctgctggcagccttgacggcgggcatggctttggctcaggccgcaacttttacgctgaaaccggctacggttgttgcagcggaggtcaagcgggagaacgaccggacgtttgctcaggcgttcaactactttgatgtgatcgaggcgtaccctcacgttcgcgcgaagaaagtgacccaaccacctgggaacaaactcctgacggacctgtgcgtgaatcacacgcgttctgttctgaacattccaggcaagccaacgttctcccagctgagtcagccggtatacaacgttgatggtggggtgtacttcatgcgaggttctgtggcgtcccgaacctcgtctggtatcaggttacagcggagtttttggtgcacgatggtgtttcagggcgcagacgatggaggcacggtgtatgtgatcagcgacatggttcgctgaggacccagatcacactcagattctggcctgatttctgcgcgccgcgctcaagcctgcgcgacgtcgacccacgtccccagagccgacgagcgttcccagctctccaggacggcctgaatgcggacccccatggtgaagtcgaccaggtcgcctggtgcgccgcgcacacgactcaccagcgcccgtaccagccgtgttcctgcgggaacccgcacaccctctaccggcaccgtatcgagggaagcctgacccagcgcagccacgggcaccgcccagttgaccaagcccgcggtgccgcctgaaccgtacaccgtgagactgacctgttcggggcgcggcacgttggtcaggcacgagacgaccaccagggtcccatttgccagctcaagcgtgccgagcgcggcagtttcacaggcaagaggatcgtccgccggatactcggcgtgggcccacacccgtttcaccggtccaagagtggtcaggatgacgtgcagcaggtgtgggccgacctcgcggatcggtccgccctgttcccgtccgccaatccagggattgtgctgccatgctcgtggccactgcggaaaaaccagcgtcaactct
>155	N operona: 130	first-last	DEIDE_RS19210	gene_poz=(601-777)	-	hypothetical protein	Derived by automated computational analysis using	/position=200887 - 202263 (201487 - 201663)	/lenght=1377 (177)	/codons=459 (59)	/complement=false	GC-compoz=67.2316384180791%	/LCI1=1.103448275862069	/LCI2=0.2839080459770115	p_i1=0.11626456138239756	p_i2=0.030374378597559187	/Tai=0.3522648594782294	/Tei=0.12733694073780327	/EEI=2.8565145503199187
agctgaccatgtccagagctcaggttcaagctgcaggccaccaatatcctcatcccgcaccgctttgtggctgtggtagagcaacacccggatgacagtgcagcaggaccaccatcacctcaccctcgacaacccatagggtgagcagccccatgcgcgagacgtcgccaatactgctggcgcacgtcacgatattcttgccggtgttccgcatgccggcgaattccgcactcagcccatctactggactctgcggcaggccatacaagcaagaggacagacgctacccgggcatgatttaactgagcatccttccgaatcacaccagcagagttaaccgcctgctcagctctgcctcttgctcccatcaatgactgaaccctgtccgcacacacaattgtgcacgcgcggccgaggtttgggtacgcgcctgcctgctcacctgctgtccggactggcaactgcgtataccagacatggcgagctgctggtggtagttgcgatcattggcgtgcttgcgagtgtgctgattccctcgtacaacggtgcgcagaagcggtcgcgggacacggcgacttgcagtgcggcaggtcgatcatcgtggcgcagacggagagcggcgagcggacgggagcgtactacaccgggtctccggccggcatgaatgtggacgtggaggaagtgggccagggcgtgggcgtgcagagttatgtcgcggggttcgtgccgggaccgtcgacgacccggaatcagacggtagatgggacgaacgggtagtacaccttctgggtgtggcatccccgggggcagtcttcgttttacacgagtacgggggacggctggtgacttcggccgtacagtaggtggtgagcggcatgtacttgcagaccttgaaggcggaggctgccgcgggagcggggtaccagtggcataagaatcccgccctggtgtggatctacgaactgatcaccgggaagaaagtgacggtcgtagaagagctgcagtgctgcgatttggcttgatttccacgtgctggaacgagtcacttcaaggtgcctaagcggcgtgcttacgctcgggacattcacccgagcgccatacagcggatcacttcggtctagggtgtgccgaatgatgcgcctgagggtgcaggccactgcaggacggaacgcagactgcggccgagaatccagcccttctcctcatccgaaagctccggagtatcgcgaatgtaatacagcgattctgcccaggaatgatgatccttgctctgggtatggtcactgccccacatgacgcgctgaggaccgaacgctgccacgacacgaagaagcatagccaacacatccgcgtaggggtagtcgccggctgaaagac
>156	N operona: 131	first-last	DEIDE_RS19215	gene_poz=(601-747)	-	hypothetical protein	Derived by automated computational analysis using	/position=201162 - 202508 (201762 - 201908)	/lenght=1347 (147)	/codons=449 (49)	/complement=false	GC-compoz=57.14285714285714%	/LCI1=1.0555555555555556	/LCI2=0.33888888888888885	p_i1=0.09829467922784452	p_i2=0.05660601632158622	/Tai=0.39895418569332286	/Tei=0.1509454146894276	/EEI=2.419989615918915
gacagacgctacccgggcatgatttaactgagcatccttccgaatcacaccagcagagttaaccgcctgctcagctctgcctcttgctcccatcaatgactgaaccctgtccgcacacacaattgtgcacgcgcggccgaggtttgggtacgcgcctgcctgctcacctgctgtccggactggcaactgcgtataccagacatggcgagctgctggtggtagttgcgatcattggcgtgcttgcgagtgtgctgattccctcgtacaacggtgcgcagaagcggtcgcgggacacggcgacttgcagtgcggcaggtcgatcatcgtggcgcagacggagagcggcgagcggacgggagcgtactacaccgggtctccggccggcatgaatgtggacgtggaggaagtgggccagggcgtgggcgtgcagagttatgtcgcggggttcgtgccgggaccgtcgacgacccggaatcagacggtagatgggacgaacgggtagtacaccttctgggtgtggcatccccgggggcagtcttcgttttacacgagtacgggggacggctggtgacttcggccgtacagtaggtggtgagcggcatgtacttgcagaccttgaaggcggaggctgccgcgggagcggggtaccagtggcataagaatcccgccctggtgtggatctacgaactgatcaccgggaagaaagtgacggtcgtagaagagctgcagtgctgcgatttggcttgatttccacgtgctggaacgagtcacttcaaggtgcctaagcggcgtgcttacgctcgggacattcacccgagcgccatacagcggatcacttcggtctagggtgtgccgaatgatgcgcctgagggtgcaggccactgcaggacggaacgcagactgcggccgagaatccagcccttctcctcatccgaaagctccggagtatcgcgaatgtaatacagcgattctgcccaggaatgatgatccttgctctgggtatggtcactgccccacatgacgcgctgaggaccgaacgctgccacgacacgaagaagcatagccaacacatccgcgtaggggtagtcgccggctgaaagacgcggcgcatgactccatttaagggcaacattggggaactgggcgagcgcgaggacgtcatcgaaacccgatacccggtcatcatgcaggcgccctggagcgagcgtcacgccgcagtgatcgacaatcaccggcacatcagggaaagcatgcaggtaacggtggagtagccgggtgcggccaggcagcagcacgaacactggaactccatgccgctgcgcagctgcaaaaattggttcgtcagca
>157	N operona: 132	first-last	DEIDE_RS14205	gene_poz=(601-1461)	-	amidohydrolase	Derived by automated computational analysis using	/position=201404 - 203464 (202004 - 202864)	/lenght=2061 (861)	/codons=687 (287)	/complement=true	GC-compoz=59.00116144018583%	/LCI1=1.048951048951049	/LCI2=0.28170163170163176	p_i1=0.09594452942115524	p_i2=0.02952375419151164	/Tai=0.45977091469787734	/Tei=0.12657137877236047	/EEI=2.154800484394591
ttcccggagcgcacgtgaatcctcttggcggtttcatccaggtcgtcccactccagcgcgagggcttcacgaatgcgcaagcccgcatgagcggtgaggaagagcaggaatttcgcgagtacatctgctttttctaggacgtccgcgagtttgtcctcactgtaggggggtcgtttaataattcctggcgtgcggtctttcggaacacgctgtgccagaacgcggccctctaccgcctggttccagcgccctcggaggacgggccactggtgacggtggagaacattgagtcgggccgcattcactttcaggcgctggcataagcgacaagggaggagttgcagctcaggtttaagcagcgagcggcgtgccgcgttgcgcaagtgaaggactgaaggtcagggcgctttactcggagccgccgggtgttctatgcggttcgccaccacggtggccttgaacgggtgatggtccggcaactcgtcatttgcagggcatgctggggccggtgggtgtgcaggtgaggcaggagttgctggcggtacaggcgtggtggtcagggactttaagccgggctaccacctacactgacctccaggtatggacatcgtcgacgcgcaggtgcatttcaatctcctggggtccctggaatcggggatggcagccatggatgcggctggcgtcaatgcgctgctctacgacgaatactggtcattcgattctcaaaatcgcatcctgccagggtacgaacttcctgggggcgcgttccgtcaggtgtttcctcttgccgaggaagcagcactccggtaccccgagcgtttcgcatacctggtacgtttcgatcgccacgatcctgaactcgacgctcttatcgccaccatcaggaccatgccgcagcgcaaagccttgaggatcgtaccgtggacacccgagggtttccatcaatttgccgaaggtgctgacgaaccaatttttgcagctgcgcagcggcatggagttccagtgttcgtgctgctgcctggccgcacccggctactccaccgttacctgcatgctttccctgatgtgccggtgattgtcgatcactgcggcgtgacgctcgctccagggcgcctgcatgatgaccgggtatcgggtttcgatgacgtcctcgcgctcgcccagttccccaatgttgcccttaaatggagtcatgcgccgcgtctttcagccggcgactacccctacgcggatgtgttggctatgcttcttcgtgtcgtggcagcgttcggtcctcagcgcgtcatgtggggcagtgaccatacccagagcaaggatcatcattcctgggcagaatcgctgtattacattcgcgatactccggagctttcggatgaggagaagggctggattctcggccgcagtctgcgttccgtcctgcagtggcctgcaccctcaggcgcatcattcggcacaccctagaccgaagtgatccgctgtatggcgctcgggtgaatgtcccgagcgtaagcacgccgcttaggcaccttgaagtgactcgttccagcacgtggaaatcaagccaaatcgcagcactgcagctcttctacgaccgtcactttcttcccggtgatcagttcgtagatccacaccagggcgggattcttatgccactggtaccccgctcccgcggcagcctccgccttcaaggtctgcaagtacatgccgctcaccacctactgtacggccgaagtcaccagccgtcccccgtactcgtgtaaaacgaagactgcccccggggatgccacacccagaaggtgtactacccgttcgtcccatctaccgtctgattccgggtcgtcgacggtcccggcacgaaccccgcgacataactctgcacgcccacgccctggcccacttcctccacgtccacattcatgccggccggagacccggtgtagtacgctcccgtccgctcgccgctctccgtctgcgccacgatgatcgacctgccgcactgcaagtcgccgtgtcccgcgaccgcttctgcgcaccgttgtacgagggaatcagcacactcgc
>158	N operona: 133	first-last	DEIDE_RS14210	gene_poz=(601-1188)	-	tyrosine-type recombinase/integrase	Derived by automated computational analysis using	/position=202647 - 204434 (203247 - 203834)	/lenght=1788 (588)	/codons=596 (196)	/complement=false	GC-compoz=60.03401360544217%	/LCI1=1.2222222222222223	/LCI2=0.4003418803418804	p_i1=0.16745273783586975	p_i2=0.0974858699148089	/Tai=0.4538058422895396	/Tei=0.18773728292332803	/EEI=2.234878509233689
cgctcggggtaccggagtgctgcttcctcggcaagaggaaacacctgacggaacgcgcccccaggaagttcgtaccctggcaggatgcgattttgagaatcgaatgaccagtattcgtcgtagagcagcgcattgacgccagccgcatccatggctgccatccccgattccagggaccccaggagattgaaatgcacctgcgcgtcgacgatgtccatacctggaggtcagtgtaggtggtagcccggcttaaagtccctgaccaccacgcctgtaccgccagcaactcctgcctcacctgcacacccaccggccccagcatgccctgcaaatgacgagttgccggaccatcacccgttcaaggccaccgtggtggcgaaccgcatagaacacccggcggctccgagtaaagcgccctgaccttcagtccttcacttgcgcaacgcggcacgccgctcgctgcttaaacctgagctgcaactcctcccttgtcgcttatgccagcgcctgaaagtgaatgcggcccgactcaatgttctccaccgtcaccagtggcccgtcctccgagggcgctggaaccaggcggtagagggccgcgttctggcacagcgtgttccgaaagaccgcacgccaggaattattaaacgacccccctacagtgaggacaaactcgcggacgtcctagaaaaagcagatgtactcgcgaaattcctgctcttcctcaccgctcatgcgggcttgcgcattcgtgaagccctcgcgctggagtgggacgacctggatgaaaccgccaagaggattcacgtgcgctccgggaaaggccgcaaagcccgcatcgtagccatgagcacgagtctggcgcgggcgacgcggcattaccgcggtctcttcggccctggaggcccggaccatccggatggaaaacgtacgacgtcctcaacacatgtcttccggtacgccagcgtgatgacggccaggaatcacatcgagaaagccttcaaggtcgcgggcgtaaagttcagggggtttcacccaggacgaaaatacgccggcacccgcctcctacagcaggtcaaggatttcggtcgggtggctgcccacctcgggcaccaatcggtggacaccacccgtaaagtgtacgctcaactggccgccgatgacctcaaagatgacctggcaggctggtgagcatcttccctgatcttcgacggccgccaataaagcagtgaacagagcagccattgaggtgaatgcgtatgccaaccctccatcttattgttggtctcccgtgtgcgggcaaaaccacctactcaaaacaacttgaacgtgatcaacccgcgttgcggctcacgctggacgactggcacatccggctgttcggccatgacttcacgctggatttcgtgcacccggagcacgatgcgcggcatcaggtgatcgaaaaaatgatgtgggatgtggcggctcgagcgttgcagctcggcaatgatgtcatcctcgactttggtttctgggcaaaaagcgaacgtgacgactaccggacgcgagctgcagccctcggcgcggacagcgtcgtgcattacctgcatgcgccagaagctgtgctgctgtcgaggcttgcggacagaaacgcacggcagccacaaggaaccttccagataccaccacaaaactgctggagtgggtgcacgtgttccaagctccgacggaagacgaatccacgcacatcacttcttctcaacttcgctgaaatgctgacctgccggcgtatgctgaacttccaccgtg
>160	N operona: 134	last	DEIDE_RS19220	gene_poz=(601-1395)	-	TIGR02569 family protein	Derived by automated computational analysis using	/position=203832 - 205826 (204432 - 205226)	/lenght=1995 (795)	/codons=665 (265)	/complement=false	GC-compoz=66.16352201257861%	/LCI1=1.2045454545454546	/LCI2=0.563888888888889	p_i1=0.1592760830984922	p_i2=0.2552913887403912	/Tai=0.40127818232477197	/Tei=0.3297622498663521	/EEI=2.4875776635445783
tgagcatcttccctgatcttcgacggccgccaataaagcagtgaacagagcagccattgaggtgaatgcgtatgccaaccctccatcttattgttggtctcccgtgtgcgggcaaaaccacctactcaaaacaacttgaacgtgatcaacccgcgttgcggctcacgctggacgactggcacatccggctgttcggccatgacttcacgctggatttcgtgcacccggagcacgatgcgcggcatcaggtgatcgaaaaaatgatgtgggatgtggcggctcgagcgttgcagctcggcaatgatgtcatcctcgactttggtttctgggcaaaaagcgaacgtgacgactaccggacgcgagctgcagccctcggcgcggacagcgtcgtgcattacctgcatgcgccagaagctgtgctgctgtcgaggcttgcggacagaaacgcacggcagccacaaggaaccttccagataccaccacaaaactgctggagtgggtgcacgtgttccaagctccgacggaagacgaatccacgcacatcacttcttctcaacttcgctgaaatgctgacctgccggcgtatgctgaacttccaccgtgcgccccccgccagccccagttctcaacgccttcggccttcaggactcatgcccacgcctgctcgctggtggacgggggaccacctggcatgccgggaactgcatcctcaagccggttgacctcaccgaaggcgaactgtgctggcaggccgcaacactcgccgcactcgcgcctgcacgcttgcgcctctgtacacctcacctcagtcggcacggaacgtacctcattgaaggatgggcagcctggacgttcctccccggctgccacgagccgggccggtgggacgacatacttcaggtagcccgcgaacttcacgacgcgctggcacccttgccccttcctgaatttctgggtgcccgccgtgatgcgtgggcacacgctgaccgcgtggcgtggggggagcagtccattgaggcttacctgagcattccagtggtccggacgctggccgcgctccggcgtccggttgtggctcccgcccagctgattcacggcgacctgacgggcaacgtgctgttcctggacgggaacactccggctgtgatcgacttgtcactgtactggcgtccggtcgcgtacgccgcgggcatcgtggtggctgacgcgctggtgtgggaaggggcagacgaacgcctgctgaccacggcggacgagtggcctgacttcgcgcagtgctttgtgcgggcgctgttgttccggattgttacagacaccctgcggaaccacggcaccgtcaacgcccagccgtacgagagagcagtggaactggcctgcgggttggtagcccgttgacgtcaggtcacaccgtgcgaagcgaacagccagaccaggactgttcgggtcgtcccacgcgtaccccccgcaggtctataccctcctgggtcagaagccccggggtccttcgacagcgaggagttcacttgctgaccgcgccctcagtatggcgtcctggtcggcgctccctacactgcggctgagtcactcaccttgagggtcaccccaggcagcgtcgccgcgaagtccactccaaacgccaacgacggcgtgagcaccccggtgggaacaccgcccgccagcatccgccgaaccgcagccagcgcggcgaccaccgtgaacgcgtacggctccgggcccaccagcctggcgtggacagtccgcccctgcgcgtccgtcccttctccccacaccacacagcgcccctcccgcatcagcgtctcgctgggaccggtcgcccgccctgccacccgtttcagggcgttctgcacagtgggcaaccgcagcagaggcaggaacacgttcaccgcgcggaacagaggcacgcgggtttttggcaccgccaggtacgtctccacggtgggaatgccagtggagtagtaggcggttgccacgtcc
>161	N operona: 135	first-last	DEIDE_RS14225	gene_poz=(601-1662)	-	saccharopine dehydrogenase NADP-binding	Derived by automated computational analysis using	/position=204797 - 207058 (205397 - 206458)	/lenght=2262 (1062)	/codons=754 (354)	/complement=true	GC-compoz=67.2316384180791%	/LCI1=1.368271954674221	/LCI2=0.5866855524079317	p_i1=0.24126448601437517	p_i2=0.28105559050002055	/Tai=0.35823241748553925	/Tei=0.3529500314500185	/EEI=2.843722492181933
ttgcaaagtgagaatggcgccgaccaggacactcaccagctgctcccacaggtcatcgcccagcaacagccgaacacggccttcaggcagcaggaacgcctggaaggcctcaaccatttcatccctggcatgcactctccgtttgggatgttcctcagcggcgtgaagggccaggaggatggtgccgccgagcgcttccagatccagggccagaggcggagacatcatgtgggcgtggcgttttacgttgagggcgagcgaccttcaggctgtgaccagcgcgtcaacagctggcagtgcggaggttcaccccttcactttcggattctcaatattgttttgtcctgtgaagattcgctcctcgctgtgaataaaggggctaaagatgatgtcagtactaggcttccatagcccaggcaacatagagcaacaggatgtctcgccgcgcctgtgccgcttcctgatggtcgtgacaggtgagagtgcgcatttcaattcaactacggttgccggttcgaatttcagccgcacagaccctagaaggactccttgtcctgaaccctcaggcggaaggcgttgtccgccgcttatgctccatccatggttgaatcctggatgatttacggggcgaccggctttaccggtcgccgcatcgccgcccaggcggtgcgtcagggcttgcggccaattcttggagggcgttcgcgggacgccctggaggctttagcacaggagttgcgcctggagtaccgtgtctttgacctgacctcctcgggacaggccgccgcgcacctgcgcgacattcacgtgctgctgcactgcgccgggccgttctcggcgacgcacgcccccatgctgaacgcctgcctcgccgcgggcacgcattacctggacatcactggcgagatcccggtgttcgaggcgttgcatgcacgctgggatgaactgcgcgaggcggagctgactggggtttctggggtggggttcgatgtcgtgccaacggacggtgtggcagccgtgatcgcgcagcatctccccactgccaggcgcctgcgtctggcgatcagcttgacggaggttagtcccggcaccgcgaagacctctgtggaattgctggcgatggggagtcgtagccgtcagggaggcctgctggtggaggaaccgctgggggtccgcctgtggacggtgtcgcacgaaggccgggagttcagcggcgtgagttttccttggggggacgtggcaaccgcctactactccactggcattcccaccgtggagacgtacctggcggtgccaaaaacccgcgtgcctctgttccgcgcggtgaacgtgttcctgcctctgctgcggttgcccactgtgcagaacgccctgaaacgggtggcagggcgggcgaccggtcccagcgagacgctgatgcgggaggggcgctgtgtggtgtggggagaagggacggacgcgcaggggcggactgtccacgccaggctggtgggcccggagccgtacgcgttcacggtggtcgccgcgctggctgcggttcggcggatgctggcgggcggtgttcccaccggggtgctcacgccgtcgttggcgtttggagtggacttcgcggcgacgctgcctggggtgaccctcaaggtgagtgactcagccgcagtgtagggagcgccgaccaggacgccatactgagggcgcggtcagcaagtgaactcctcgctgtcgaaggaccccggggcttctgacccaggagggtatagacctgcggggggtacgcgtgggacgacccgaacagtcctggtctggctgttcgcttcgcacggtgtgacctgacgtcaacgggctaccaacccgcaggccagttccactgctctctcgtacggctgggcgttgacggtgccgtggttccgcagggtgtctgtaacaatccggaacaacagcgcccgcacaaagcactgcgcgaagtcaggccactcgtccgccgtggtcagcaggcgttcgtctgccccttcccacaccagcgcgtcagccaccacgatgcccgcggcgtacgcgaccggacgccagtacagtgacaagtcgatcacagccggagtgttcccgtccaggaacagcacgttgcccgtcaggtcgccgtgaatcagctgggcgggagccacaaccggacgccggagcgcggccagcgtccggaccactggaatgctcaggtaagcctcaatggactgctccccccacgccacgcggtcagcgtgtgcccacgcatca
>162	N operona: 136	first-last	DEIDE_RS14235	gene_poz=(601-828)	-	zinc-binding dehydrogenase	Derived by automated computational analysis using	/position=206746 - 208173 (207346 - 207573)	/lenght=1428 (228)	/codons=476 (76)	/complement=true	GC-compoz=57.45614035087719%	/LCI1=1.16	/LCI2=0.31244444444444436	p_i1=0.13951118654917194	p_i2=0.042767766306127615	/Tai=0.23993629880330158	/Tei=0.13849098967551485	/EEI=3.94454218767015
cctgctcatatgagtagggcactctcagtgcagtactcgggcttacgtaccttctttgaccagggcttcctgcgcgaacagactcaggacgccggcggcggtgacatcggcctgcccgtgtccgccgatgcctgcaatgcccgcgatcaccaggaagatcaccacgccgtcattgaaaaggctctccccagctatcagggtttcgattttggcgggcacccgggcacgtttgagcaggtccagcacggcgacggggtcggtgggactaatcagggcgccgaacaacagggcccagaggaagggcacgttcaggcccaccaggtcaaacacggcttaggccgcaaggccgatcagcactgggctgaggaggatgctgatcaccgcgtgggtcaggatgctggcgcgttgccggagtaactggcgggcatccaggccgagggcaccggcgaacagcaggatgctggccagcgcaccggccagggtgacgccgaccgtggtgggaaagcgcaggtaccgctcgttgagaaaggccagcagggccgccataaccagcagcacggcaaaggcagtcagcatgacgctcacaatagtccgctcccgctgttcacagtgcccggcaaatcgctaacgctgaagggctatctgtacaccgagatcatctccgacgacgttttcctgcagcgcgccaaggacttcatcagcgagggcttgcgcttgggccagctgaagccggtcgtgtccaaggtcttcaagctggacgacatccaggaggcgcaccgttacctggaatcgaacgaacagatcggcaagatcgtcgtcaacgtctgagcgccctggagcttgggagggggaacggcctgggtggcgagccatatgcggacccatttcacggggctgatcaggtggcagcaaaccccgcatcggcctgggccagcgccatgacccgctggaactctggactgtcgggtgtccagtccggcgtcaggagcgatatgggcgtggctcctcccagccaggagcgtggacgggtccaccaccgcccgcccgcccgactcagacagagtgctccggagcagccgacagacagcaatcaccgcctcccggcgcgtgccggcttgcaaagtgagaatggcgccgaccaggacactcaccagctgctcccacaggtcatcgcccagcaacagccgaacacggccttcaggcagcaggaacgcctggaaggcctcaaccatttcatccctggcatgcactctccgtttgggatgttcctcagcggcgtgaagggccaggaggatggtgccgccgagcgcttccagatccagggccagaggcggagacatcatgtgggcgtggcgttttacgttgagggcgagcgaccttcaggctgtgaccagcgcgtcaacagctggcagtgcggaggttcacccc
>164	N operona: 138	first	DEIDE_RS14245	gene_poz=(601-1803)	-	membrane dipeptidase	Derived by automated computational analysis using	/position=207698 - 210100 (208298 - 209500)	/lenght=2403 (1203)	/codons=801 (401)	/complement=true	GC-compoz=56.69160432252701%	/LCI1=1.1208333333333333	/LCI2=0.25174999999999986	p_i1=0.12318270838634701	p_i2=0.019445489356084044	/Tai=0.3940510293821814	/Tei=0.11750094042047565	/EEI=2.535134196114038
gttcgctgtacttgtctctgtcagtgtcgggacactggtgggagcgttggcaggcttttatgggggctggctctctggtttcctgatgcgggttacagacggcatcctggctctcccagcctttttcctgagcgtcctgacccttacattctttggccctggtcttgtgcccctggtgctcgtgatcgggctgacgtcctggatgggtctggcccggctggtgcgcggggaagtgctgaagtaccgtgaggaacagtacgtcgaagcggcccgggccctcggcagtcacgatagccgggtacttttccggcacatccttccccagatcctgcccaccttgatcgtcaatgccagtgtggggatcagcaccgccatcttggctgagtcggccctgtccttcctgggcctgggcatccagcctcccaacgccagttggggaaacatgctcagcggcgcacaaaactacttctataccgcgccccgtctggccgtataccccggtctcctgatcctcatcacggtactcgccacgaacctgttaggcgacgctctccgtgacgccaccgacccaaccgactgaacagatcgccaggaggccatatgcaacctaaacgctacagcggctacaagtccttttcctatctcaagcccggcgaggactacaaagaattccggctgagtcctgagcttcagcgggttgacagcagtccggttgcggtgacctcggagcaggaggagcgggtcaagcggatctttcaagagcagctgatcatttcgctccatgaccactgcttcatcgcgccagaggatttgagtgaattcatggaattccggcgttgggggcgtgatttcaccgggtatgagggcctgagtatatccggcctggatgcggtcttcgacaacctgatgaatggcacggcgatgattacctcgcgtgggggatggaagtggacggacattatccatgacctgggaatccggctgtcagacatcgaccatcaggacatggtggtgctttgccgcacgaccgaggacattgtcaacgccaagaaaaatggccagattgccttcattgtctcgctcgagggtgcggcgatgatcgagaatgaacttgaccgcatcgacatcctgtatggcctgggtgtgcgctgcctgggcatcgcttacagcgagggcaaccagcttggtggcggtcttaaggaaccgcgtgatggtggcctcaccaccttcggccgtcaggctgtgaggagaatgaaccgcttgggcatggcgatcgatgtcagccactccggcgaccagacctcgttggacaccattgaggtgagtgacaagcctgtctttattactcacgccggtgcccggcagctgtggaattccaaccgcctgaaacctgacgacgtgatccgtgcgtgcgccgagaagggaggcgtgatcgggattgaggcggctcctcacacaaccatctcagtgcggaatccgcgccacagcattgagtcattcatggagcacttcgagtactgcgtgaacctggtcggcattgatcatgtggccttcgggccagacgtcctgtttggagaccatgttggcctgcatacggccctgagtgatgccttgtccattggtgcttcgcgtggtcacttggagtatgaaaaagtgccgtttgtggacgggctggaaaatcccgcagaggcgtttccgaatattgtgcgctggctggtgactcacgggtacagcgacgatgacattgctaaggccgttggaggtaacgtcatgcgggtattaaaggaggtctggtaccgatgaagcctagcttcgcgagcctgccaaatatatgtatttcaggcctgtatccgccagcccaaagcctccacggtgcagcagactactggactctctaaatcatttttgctgttcacactgagagtgccctgctcatatgagtagggcactctcagtgcagtactcgggcttacgtaccttctttgaccagggcttcctgcgcgaacagactcaggacgccggcggcggtgacatcggcctgcccgtgtccgccgatgcctgcaatgcccgcgatcaccaggaagatcaccacgccgtcattgaaaaggctctccccagctatcagggtttcgattttggcgggcacccgggcacgtttgagcaggtccagcacggcgacggggtcggtgggactaatcagggcgccgaacaacagggcccagaggaagggcacgttcaggcccaccaggtcaaacacggcttaggccgcaaggccgatcagcactgggctgaggaggatgctgatcaccgcgtgggtcaggatgctggcgcgttgccggagtaactggcgggcatccaggccgagggcaccggcgaacagcaggatgctggccagcgcaccgg
>165	N operona: 138	middle	DEIDE_RS14250	gene_poz=(601-1461)	-	ABC transporter permease	Derived by automated computational analysis using	/position=208921 - 210981 (209521 - 210381)	/lenght=2061 (861)	/codons=687 (287)	/complement=true	GC-compoz=62.36933797909408%	/LCI1=1.0372960372960374	/LCI2=0.43974358974358957	p_i1=0.0918740449861666	p_i2=0.12974355285684355	/Tai=0.39858353784941936	/Tei=0.2167691975711592	/EEI=2.390721921187391
tcagtggtcttcggccccattcctggattgaccgtatcgtcagtttcatcagtgtggtggtgctggccatcccagtcttctggttgggcctgatcctgatcatcgccctggctgtcttgcgtccagttctgccagcgggcggcatgtacaccacgggtatggagggtaatctggttgaccttctgcggcatctcctgctgccagcagtcgtgctggcgagcgcgtccatcgcagaactgctgcggtacacccgctccagtgtccgcagcgccgccaagttggaccatgtccggacagcccgcgccaaggggctcccccagcgaactgttcacctgcgccacgtcctcaaaaacgccctgattcctgttgtaacggtcatcggccttcaactcccccggctggtcgggggggcggccgtcacagaaacgatcttcgcctggcccggaatgggtcgtctgagcgtcgaggcagcgctgggacgggattatcccctgatcctgggcgtgacgctggtggttgccaccgcggtcgtgctgtttaatctgctggtagacctcgtgtatcccctcattgacccccggatccgcaccgatggctgagatgacgattacgagtgctcatcgggcccaggctccagcccagcggtcatggcggcggcttcgccgcgatccggttgctaccttatccgctgctactctggtgctggtcgtgctgtttgcctttcttggaccggtcgtgcggcccgttgacccagacgttcttgatctcggccgccagttggcgcccagcactctggctcatcctctcggcacagacgagagcggccgggacgtcctggtccggttgatgctgggcgggcgcatcagcttgatggtcggtctgttcgctgtacttgtctctgtcagtgtcgggacactggtgggagcgttggcaggcttttatgggggctggctctctggtttcctgatgcgggttacagacggcatcctggctctcccagcctttttcctgagcgtcctgacccttacattctttggccctggtcttgtgcccctggtgctcgtgatcgggctgacgtcctggatgggtctggcccggctggtgcgcggggaagtgctgaagtaccgtgaggaacagtacgtcgaagcggcccgggccctcggcagtcacgatagccgggtacttttccggcacatccttccccagatcctgcccaccttgatcgtcaatgccagtgtggggatcagcaccgccatcttggctgagtcggccctgtccttcctgggcctgggcatccagcctcccaacgccagttggggaaacatgctcagcggcgcacaaaactacttctataccgcgccccgtctggccgtataccccggtctcctgatcctcatcacggtactcgccacgaacctgttaggcgacgctctccgtgacgccaccgacccaaccgactgaacagatcgccaggaggccatatgcaacctaaacgctacagcggctacaagtccttttcctatctcaagcccggcgaggactacaaagaattccggctgagtcctgagcttcagcgggttgacagcagtccggttgcggtgacctcggagcaggaggagcgggtcaagcggatctttcaagagcagctgatcatttcgctccatgaccactgcttcatcgcgccagaggatttgagtgaattcatggaattccggcgttgggggcgtgatttcaccgggtatgagggcctgagtatatccggcctggatgcggtcttcgacaacctgatgaatggcacggcgatgattacctcgcgtgggggatggaagtggacggacattatccatgacctgggaatccggctgtcagacatcgaccatcaggacatggtggtgctttgccgcacgaccgaggacattgtcaacgccaagaaaaatggccagattgccttcattgtctcgctcgagggtgcggcgatgatcgagaatgaacttgaccgcatcgacatcctgtatggcctgggtgtgcgctgcctgggcatcgcttacagcgagggcaacc
>166	N operona: 138	middle	DEIDE_RS14255	gene_poz=(601-1557)	-	ABC transporter permease	Derived by automated computational analysis using	/position=209783 - 211939 (210383 - 211339)	/lenght=2157 (957)	/codons=719 (319)	/complement=true	GC-compoz=64.89028213166145%	/LCI1=1.278825995807128	/LCI2=0.5621593291404614	p_i1=0.19481541345188635	p_i2=0.25336007300913155	/Tai=0.33047441919326814	/Tei=0.3280240657082184	/EEI=2.9328252722719923
[truncated: 8,432,017 more chars]
