# Supplementary material for: Bioinformatic Assessment of Factors Affecting the Correlation between Protein Abundance and Elongation Efficiency in Prokaryotes
Source: Int J Mol Sci. 2022 Oct 9;23(19):11996. doi: 10.3390/ijms231911996 (PMC9570070; doi:10.3390/ijms231911996)
Supplement: Supplementary file 1 [file ijms-23-11996-s001.zip › EloE/output_folder/Deinococcus_deserti_VCD115_546414/deinococcus deserti vcd115_locus_tag_EEI_2.fasta]

>Deide_22590|9.999999999999996
atggccaagcaacttgtatttgatgaagccgcccgtcgcagcctggagcgcggcgttaacgccgtcgccaacgccgtcaaagtgacccttgggccccgtggccgtaacgtcgtgatcgagaagaagttcggcagccccaccatcaccaaggacggcgttaccgtcgccaaggaagtggagctggaggacaagctcgagaacatcggcgcccagctgctcaaggaagtcgccagcaagaccaacgacatcaccggtgacggcaccaccaccgccacggtgctgggccaggccatcgtgaaagaaggcctgcgcaacgttgctgccggcgccaaccccctggccctcaagcgcggcatcgagaaggctgtcgccgcggccatcgtcgaaatccagaacctggctgtgccggtcgaggactccgacgccatcaagaaagtcgccggcatcagcgccaacgacgatcaggtcggcgaggaaatcgcctccgcgatggacaaggtcggcaaggaaggcgtcatcaccatcgaggaaagcaagggctttgacaccgaagtggacgtcgtcgaaggcatgcagttcgacaagggctttatcaacccctacttcgtgaccaaccccgagaagatggaagccgtcctggaagacgcctacatcctgatcaacgagaagaagatcagcaacctcaaggacctgctgcccgtgctggagaaggtcgcccagaccggccgtcctctgctgatcatcgctgaagacgtcgaaggcgaagcgctggccaccctggtggtcaacaagctgcgcggcacgctgaacatcgctgccgtcaaggcgcccggcttcggtgaccgccgtaaggaaatgctgcgcgacatcgccgccgtcaccggcggggaagtggtcagcgaggacctgggccacaagctggagaacaccggtatggagatgctgggccgcgccgcgcgcatccgcatcaccaaggacgagaccaccatcgtggacggcaagggcgagcaggcccagatcgacgcccgcgtcaacgccatcaagggtgagctcgacaccaccgacagcgactacgcccgtgagaagctccaggagcgcctcgccaagctgagcggcggtgtggccgtgatccgcgtcggtgctgccaccgaaacggaactcaaggagaagaagcaccgctacgaggacgccctgtccaccgcgcgcagcgccgtggaagaaggcatcgtggccggtgggggcaccaccctgctgcgcatcatccccgctgtccgcaaggccgctgaaggcctgcagggcgacgaggccaccggcgcgcgcatcctgatccgcgccctggaagagcccgcccgccagatcgccgtcaacgccggcgaggaaggcagcgtcatcgtcaacgccgtgatcaacagcgacaagccccgttacggcttcaatgccgcaaccggcgagtacgtcgatgacatggttgctgccggtatcgtagaccccgccaaggtgacccgcactgcgctgcagaacgcggccagcatcggcgcactgatcctgaccaccgaagccatcgtctctgacaagcccgagaagccccagcagggcggccagggcggcggcggtatgggcggcggcgacatgggcggtatggacttctaa
>DEIDE_RS15830|9.661489967475898
atgctgctcaccatgacgaaaaagtctgcgaaagcccccgccaagaagcccgctgccagcgccaaggctgcccccaagaagggtgctgtggccgctgagagcaacaaggtcgccaagacccagctcgtggaaatggtcgccgaccgcaccggcctgaccaagaagcagagcgaggaagccgtcagcaccatgctggagagcatcgtgggcgccctgcgtgaaggcaagagcgtcggcatgcccggcctcggaaccctgagcgtcaagcagaccgccgcccgtaccggcgtgcgccccggcaccagcgagaagatccagattcccgccggcaagaaagtggccttcaaggtcgccagcaccctcaagggcaacctgtaa
>Deide_03300|9.340049245071093
atgatcagtgtgacggaactgcgcaacggtaccaaagtggaaatggacggcggcctctgggagtgcctggactactcgcacctcaagatgggccgcggcggcgccaaggtcgtgaccaagttccgcaacatggaaaccggcagcatcgtggaccgcaccttcaacagcggcgaaaagctgcaggacatctacgttgagggcaagaagatgcagtacctgtacaaagacggcgccgacttcatgttcatggacatggacaccttcgaacaggtgatcctgccgccttcgctggtgggcgacgcggccaagttcatgaaggagaacaccgaagtggaagtggcgatgtacggggaaaaggccctgaccatcacgctgcccaaccaggtgatcctgaagatcgtggaaaccgaccccggcgtgcgtggcgacacggtttcgggcggcaccaagccggccaagctcgaaaccggcgccgtggtgcaggtgcccctgttcgtggaacaggacaccaacgtcaaggtggacacccgtaccggccagtacctgagccgcgcctga
>Deide_18890|9.04058066469609
atgggcaacaagatcaacccgaacggcttccgcctgggcatcacccgtggctggaacagccgctggtacgccggcaagaagcagtacgccggcctgctcaaggaagacgagaagatccgcaagctcgtggacaaaaaactgtccgccgccggcatcgcccgtgtggaaatcgagcgcgctggccagcaggtcaacgtgatcatctccgccgccaagcctggcatcgtgatcggtaagggcggcgacagcatcaagcagctgcgcgccgatatcgagaaactcgtcagcgccggcaccgtcgctgtgaatgttgccgagattcccaaccccaacatcagcgcgcccctggtggccctgcgtatcgccgagcagatcgagcgccgtttcgcgttccgccgcgctatgaagcaggctgcgcagcgcgtgatggaatccggcgcccgtggcgtcaaggttgtgctgagcggccgtctgggtggcgccgagcaggcccgccgcgagaccgtccgtgaaggccgtgtgcccctgcacaccctgcgcgccgacatcgactacggcaccgcactggcccgcaccacctacggcatcctgggtatcaaagtgatggtctttaccggtgaagttatcggtggccgcaccgagaccatcgcccgtccccagcgccgcaacgacgaacgccgtcccgaaggtggcgaccgcgccaaccgccgtcgccccaccgcgcgccgccgcgccggaggtgaatga
>Deide_18900|8.712993755839765
atgaccgcccccacgcctgaattccgcaacaagaagcagcgcaagcagcaggtcaagctgcgcacgcctggcaaggccatcgccaagtacgtgcgtatgagcccccgcaaggtgcgcctggtcgtggacgtcatccgcggcaagagcgtcagcgacgccgaagcgatcctgcgcttcctgcccaagagcgcgtccgagcccgtcgccaaggtgctgaacagcgccaagcacaacgcgctgcacaacgacgagatgctcgaagaccgcctggtcatcaccgccgcctacgtggacgctggtccgaccctcaagcgtctgatcccccgggcccgtggcagcgccaacatcctcaagaagcgcaccagccacatcaccatcatcgttggcgagcgcaatgacacccgtgggggcaaacgctaa
>Deide_13190|8.614545068795545
atgatggaatcgatcaagaagctgcgcgaactcaccggcgcaggcatgatggacgtcaagaaggccctgtccgacgcagggaacgacgaagacaaggctgtagcactgctgcgcgagcgcggcatcgtgaaggcggccaagaaggctgaccgtgaagccaaggaaggcatcgttcgcttcgtggtggagggcaaccgcgctgctatcgtggaagtcaacagcgagaccgacttcgtcgcccgcaacagcgacttccaggcactggtcgagaagctggcccagaccgcgctgagcgccaagaccaacgacgtcgaggagttccgcaacttcagcatggacggcgagaccgtcggcactgtggtggccgcagccgccggcaagatcggcgaaaacctggtgctcaaccgcgtggcctacatcgaaggcgacaaggtggccgggtacgtgcacagcaacggcaagatcggcgtgctggtggacgtcgcgggtggcgacgaaaccaaggccaaggatgtggctctgcacgtcgccgctgagcgcccccagtacctcagccgcgatgaagtcaaccaggacgacatcgagaaagagcgcgaaatcctgaccaacaaggcgctcaacgagggtaaaccccagcagatcgtcgagaagattgtcagcggccagatcggcaagttctacgaagagaaggttcttcccgagcagcgctacgtgaaggacaacagcatgaccgtgggacagtaccttggtgatgccagcgtcaagcgcttcgtgcgcttcgaaatcggcgcgtaa
>Deide_12360|8.50923828847671
atggcccttcgtcacaaatccgcccagaaacgtcaccgccagagcctcaagcgccgcatgctcaaccgcagccgcaagagcaccatcaagaccttcaccaagcaggccgtcgctgctgcgaccaccggtgagaacctggctgctgcccagagcaaggccgaaagcctgatcgacaaggccgccaagggcagcaccctgcacaagaacgctgcagcccgtaagaagagccgtctggccaaggccatcaaccgcgtcaaggctgcccagcagagctga
>Deide_18860|8.38194945460039
atgaagaagaccttcaccggcgtcgtcgtgagcgacaaggccgacaagaccgtcagtgtcaaggtggagcgccgcttcgctcaccccctgtacggcaaggtcgtgacccgcagccacaagtacgcggcccacgacgagaacaacgagttcaagatcggtgaccgcgtcgagatcctggccgtgcgtcctatcagcaagaccaagacctggaaggtcaccaagctgatcgagcgtccccgcggcattgagaccaccgccgtggaaactgaagggggtaacgcatga
>Deide_18970|8.205898420867584
atggcaaagggaacgtttgagcgcacgaagccccacgtgaacgtggggacgattggacacgtcgaccacgggaagaccacgctgacggcagcgatcaccttcacggcggccgcgatggacccgaccatcgaaacgctggcctacgaccagatcgacaaggcgcctgaagagaaggcccgtggcatcaccatcaacaccagccacgtggaatacaacacgccgacccgtcactacagccacgtggactgccccggccacgctgactacgtcaagaacatgatcaccggcgccgcgcagatggacggcgcgatcctggtggtctccagcgccgacggccccatgccccagacccgcgagcacatcctgctcgcccgtcaggttggcgtgccgtacatcgtggtgttcatgaacaaggtcgacatggtcgacgacgaagaactgctcgagctggtcgaaatggaagtgcgcgaactgctgagcaagtacgagttccccggcgacgacctgccggtgatcaagggcagcgcgctgcaggccctcgaagccctgcagggtaaccccaagaccgcccgcggcgagaacaagtgggtcgacaacatctgggaactgctcgacgccgtcgacagctacatccctacccccgagcgtgacctggacaagaccttcctgatgcccgtcgaagacgtgttcaccattaccggtcgtggcaccgtggctaccggccgtgtggagcgtggcatcgtcaagatccaggacgaagtcgaaatcatcggcctgcgcgacaccaagaaaaccaccgtgaccggcgtggaaatgcaccgcaagctgctcgacagcggtatggccggcgacaacgtgggcgtgctgctgcgtggtgtggcccgtgatgacgtcgagcgtggccaggtgctggccaagcccggctccatcaagccccacaccaagttcgaagccagcgtctacatcctgtccaaggatgaaggtggccgtcacagcgccttcttcggtggctaccgcccccagttctacttccgcaccaccgacgtgaccggtatcgtggaactcgctgaaggcgtcgaaatggtcatgcctggtgacaacgtcaccttcaccgtggaactgatcaagcccatcgccatggaagaaggtctgcgcttcgcgatccgcgaaggtggccgtaccgtcggcgctggcgtcgtctccaaggtcctggagtaa
>Deide_06050|8.183461286453078
atggcttacgacaaacaggctcttatcgaccagctcggccagctcaccatcatggaactcgcggacctcattgacggtctgaaggaaacctggggcgtgaccgctgctgtcgccgccggccctgccgctgctggccccgccgccgctgctgaagagaagaccgagttcgacgtcgttctggttgacgccggcgccagcaagatcaacgttattaaggaaatccgcgccatcaccggcctgggcctgaaagaagccaaggacatgagcgagaagggcggcgtcctgaaggaaggcatcagcaaggatgatgccgagaagatcaaggcccagctcgaaggcgctggcgccaaggttgagctgaagtaa
>Deide_02720|8.029120116669848
atgaagacccctcgttttggcaaaggcagcagcaagttcagcaagttcatggtgctggcccccgtggccctggaagtcctgagcctgatccgccagcagcagcgcaagaccggcaagtacgtcaaggcccgcaagcgcgataaggcactggacttcctgctggggcaggcccagcgcaagctggggggcaaacccagccggcgccgctggttctga
>Deide_06120|7.947928706953378
atggcaaagggaacgtttgagcgcacgaagccccacgtgaacgtggggacgattggacacgtcgaccacgggaagaccacgctgacggcagcgatcaccttcacggcggccgcgatggacccgaccatcgaaacgctggcctacgaccagatcgacaaggcgcctgaagagaaggcccgtggcatcaccatcaacaccagccacgtggaatacaacacgccgacccgtcactacagccacgtggactgccccggccacgctgactacgtcaagaacatgatcaccggcgccgcgcagatggacggcgcgatcctggtggtctccagcgccgacggccccatgccccagacccgcgagcacatcctgctcgcccgtcaggttggcgtgccgtacatcgtggtgttcatgaacaaggtcgacatggtcgacgacgaagaactgctcgagctagtcgaaatggaagtgcgcgaactgctgagcaagtacgagttccccggcgacgacctgccggtgatcaagggcagcgcgctgcaggccctcgaagccctgcagggtaaccccaagaccgcccgcggcgagaacaagtgggtcgacaacatctgggaactgctcgacgccgtcgacagctacatccccacccccgagcgtgacctggacaagaccttcctgatgcccgtcgaagacgtgttcaccatcaccggtcgtggcaccgtggctaccggccgtgtggagcgtggcatcgtcaagatccaggacgaagtcgaaatcatcggtctgcgcgacaccaagaaaaccaccgtgaccggcgtggaaatgcaccgcaagctgctcgacagcggtatggccggcgacaacgtgggcgtgctgctgcgtggtgtggcccgtgatgacgtcgagcgtggccaggtgctggccaagcccggcagcatcaagccccacaccaagttcgaagccagcgtctacatcctgtccaaggatgaaggtggccgtcacagcgccttcttcggtggctaccgcccccagttctacttccgcaccaccgacgtgaccggtatcgtggaactcgctgaaggcgtcgaaatggtcatgcctggtgacaacgtcaccttcaccgtggaactgatcaagcccatcgccatggaagaaggtctgcgcttcgcgatccgcgaaggtggccgtaccgtcggcgctggcgtcgtctccaaggtcctggagtaa
>Deide_00950|7.79371416704066
atgaccaagtacaacaagatcgtcctcgcgtccctcgtccttgccctcgccaccagcggtctggctgcggaagccggcgccgccggcggttccgacgatgcctaccgtggcctgcgtgccatcggcgccggtctggccctgggcctgggtgctgtaggcaccggcattgcacaggcccgcatcggctcgagcctggtcggcgctgtcgccgaggaccccagcaaggccggtagcctgctgctgtacttcctgattcccgaaaccctcgtcatcttcggcttcctcgcgctgttcatcctggcctga
>Deide_07240|7.782443972417468
atgcagagcaccgttaaagtcaaccgtggcgccattctccgcgccgttgagcagccccacatcaagaccgacgcacctgacttccgccccggagacaccatccgcgtggaaaccaaggtcgtggaaggcaaccgcacccgcaatcaggccttcgaaggcgtcgttattgccatcaacggcagcggcagccgcaagagcttcaccgtgcgcaagatctccttcggtgaaggcgtcgagcgtgtgttccccttcagcacccccctgattgccaaggtcaccgtgctggagcgcggcaaggttcgccgcgccaagctgtactacctgcgcgacctgcgcggtaaggcagcccgcatcaagaacgaccgcagccgcgtgatgaaagacgccgcgcgtgcccagcaggagaaggccgcagctcaggctgccgctgatgcgcccgctgccgacgctgctcccgaaacccagggcgaataa
>Deide_15960|7.73338768545586
atgactgctaccgctacccagcccctgaccgctgcccaggccatcgaaacccgccgcagcattcgcaagttcgtgcaggaacccatcgaccagaacgacctgcgcgaagtgctgcgcctggccagccttgcccccagcgcctggaacgcccagacctggcgcttcgccgtggtccaggaccctgcaatcaaggagcagctgcgtgaagctgcctacggtcaggcccaggtgaccaacgctcccgccgtcatcgtggtctacagcgatatggaagacaccctgcagaccgtggaagaaaccgctcaccccggtatgggcgagcagggccgcactggccagcgcgctaccttcgacggcgctttcggtggtctggacgtcgctcagcgtggtcagtggggcctttcccaggccaacatcgccttcgggttcctgatggtcgctgcccgcagcctgggctacgacaccgtgccgatgctgggcttccagcccgacaaggtcaaggaaatcctgggcctccccgagcacgttcagtttgctggcctgctgcctatcggcaagcgtgccgaggaaggcttcccgcaccaccgccacagcatcgaccgcatcaccaagttctactga
>Deide_05790|7.6004449023931375
atggaagacaacacccagacccccgcccagttggacgggattcagcccacgacgggcaccgacacgaccaagccggtcgccgcccccgctgctcagtccgaggagcgcgagtaccccgagatgaccatggaggacatcctcgccagtgaagcggcgcaggagcaccagagcgtctcccgtggtgacatcgtggacggcaccatcgtcttcatcggtcaggacggcattgccgtggatatcggcgccaaggtcgagggcgtcattcccctcaaccagatcggcgacgagcccgtcacgctggaacaggcccaggagatgtacaaggccggcgataccatcgaggcgtacgtcgtgcgcgttgacctgcccaacagccagatcgtgctgagcaagaagcgcgccgatcaggacaagggctggcgcgtcctggagaagatgcaggaagccgacgaagccttcgaggtggacgtgctggaaaaagtgcgtggcggtctcgtcgcgcaggtcgagggcatccgtgccttcctgcccgcctcccaggtggacacccgccgggtcaacgatctcgacccctacgtgggcaaaccgctgcaggtgaagctgatcgagctcaaccgcaagcggaaccgcgtgatcatcagccaccgcgcgatcatggaagcccagaaggccaaggcccgcgaggccaccgttggtcagctggaagccggcgcgcagtttgaaggcgaggtcgtggaaattaccgacttcggcgtgttcgtgaacctgggcggcatcgacggtctggttcaccgcagcgagctgacctacggccgcttcaaccacccccgcgacgtggtcaaggtgggcgaaaaggttcaggtacaggtgctggacgtcgatgacggccgcgagcgcatcaacctgagcatgaaggcactgacccaggacccctgggaaggcgccaccgagcgttacagcattggccagaaggtcaacggcaaggtcaccaacctcaccaacttcggcgcctttgtggagctcgaaagcggtctggaaggtctggtccacgtcagcgaaatgagctggaccaagcgcgtgcgtcaccccaacgaagtcatgaaggaaggcgacgaggtcgaggccgtcatcctgcgcatagacccgaaggaccgccgcatcagccttggaatccgtcagaccaccgacgatccctggagcgcgctgcctgaccgctacccacccggcacccaggtcaagggcaagatcaccggcatgaccgatttcggcgtgttcatggagattgaagagggcatcgaaggtctgattcacatcagcgaactcgacacgcagcgcgtgaacaaccccgctgatctgttcaagaagggcgacgagatcgaagccgtcatcctgaacatcgatcctgtggagcagcgtgccagcctgagccgtcgccgcttcctgggcggtggcccgctgcctacgcagggcggcggaaaccgtgacttcgtcagccagggtggcggaagccgcagcgaccgctacagcagcggtggcggtggcgggcgccccggtggacgcggtggccgtggcggcggtgcggactacgcctacaacgccaaggacgccagccagggtggcaagatcagcaccaagctgggtgacgtgtacgccgacctgttcgcgcagttcggtctgggcagcgacaagaaggacgacgctcccgaaaccaacgaaaccaagggggaataa
>DEIDE_RS16840|7.579235752592815
atgaacatcctgctcatcggcgccaccggctttctcggcacccgcatcctccacgaagccctcaaccgcggtcacaccgtcacggccctcgtccgccgcgaacacgccctcacccccgccccgaacctccacattgaagttgccgacgccagcctccccagcgacgtcgcccgcctcgccaccggcaccgacgccatcatcgcgtctgtcagcgcccggaaacccggcgacacccccatccccaccaccatccaggccatcgcagacggcgcccgccaggccggcacgccccgcctgttcgtggtcggcggcgccggcagcctcgaagtggcccctggcgtcgcgctgatggacgcccctggcttccccgacgcgtaccgcaccgaagccgaacagcacggtcaggcgctggcctttctgcgtggcagcgacctgaactggacctacctcagccccgccgctgaaattgcacccggtgaacgcaccggcaccttccgcctgggtggcaaccagttcttcaccgacgccgaggggcgcagcttcatcacggccgaggactacgcggtcgccgtgctcaacgaactcgaacacccccagcacgagcgccagcgcttctccatcgcgtactga
>Deide_06030|7.5287808205731
atgagtttcaacggtatcgaaccccgcatcgagcgtttcggtgacattaaagaagtcatcccgctccccaatctgaccgaagtacaggtgaactccttccgggcgttccttcaggccgaccgggccccggaccgccgtgaagacgccggactccagagtgccttcaaagaagtcttcccgattgacgaaactgaaaagggccgctcgaccggtctggtgctcgactacctggagtaccgcctgggtgacccgccctacagccctgaagagtgccgcgagaaggacctgacctatcaggcgccgatgtacgccaagcttcagctgatccacaaggacagcggtctgatcaaggaagaccaggtgttcctgggtgacctgccgctgatgaccgaggacggctccttcgtaatcaacggtgccgaccgcgtggtgatctcccagatccaccgcagccccggcgtgtacttcacgagctcctacaagggcatcaagaagatgtacaccggcgcaatcatccccatgcccaagcgtggcccgtggatcgagctggagttcgccggcggcgtgctggaaatgaaggtcaacaagcgcaagttccctgtggcgctgctgctgcgcgtcctgggctacgacgacgcccagctgcgcgccctgttcaccgagttcgagcccgacgtggaactgcctgaggacaagagcgccggtatgggcgctgacgaggcgctgctgcgtctgttcacggtgctgcgtcccggtgatccgcccaagcgcgacaaggcgacccagtacctgtacggtctgctggccgatccccgccgctacgacctgggcgagcccggccgcttcaagatgaacaccaaactgggcgtcaaccgccccgagcgcacgctgctgaagttcgaggacggcaagttcagcgacgcgggtctggtggacaccatccgctacctgatggcgctgcagcagggcctcgagaccgtgaagatggtcgacgaggacggcgtggtcaccgacgtgccggtgggcgaagacgacatcgaccacctcggcaaccgccgcgtgcgcaccgtgggcgaactgctcgccgaccagctgcgtgtgggcatgggccgtatggcgcgtggcgtgcgcgagcgcatgctgctgggtaaccccgacgccgcgacccccaccaagctggtcaacaaccgccccatcgtggcagccatgcgtgaattcttcggccgcagccagctgtcacagtttaaggaccagaccaaccccctgtcggacctgcgccacaagcgccgtatctccgcactgggcccaggcggtctgacccgcgagcgcgccggcttcgacgtgcgtgacgtgcaccgtacccactacggccgtatctgcccgatcgaaacgcctgaaggcgccaacatcggtctgatctcctcgctgtcgagctactccaaggtcaatgacctgggctttatcgaggcgccttaccgccgcgtcgagaacggccgcgtgaccgacgacgtggtgtacatgacggccgacatcgaggaccgttacaccatcgctcaggccaacagcccgctgaacgacgacaacaccttcgccgacgagcgcgttctggcccgccgcaagggtgacccgctgtggtacacccccgaagaagtcgacttcatggacgtgagcccgaagcagatcgtctcgatcaacacctccctgattcccttcctagaacacgacgacgccaaccgcgcgctgatgggttccaacatgcagtcgcaggccgttcccctggtgcgcgccgacagccccgccgtgggcaccggcgtggagcgccgcgtggtgaccgactcgggcaccagcgtcgtttcggacgtgaccggccgcgtgacctacgtggacgcccgcgccatccagatcaccctcagtgaggacagcgccgaggccggcatggtcaagggcaacgtccgcaccttcgaactggtgcgcttcacccgctccaaccagggtaccaacctcgaccaggcgcccatcgtgaacgtgggtgacgaagtggtggccggacaggtcatcgccgacggtcccgcttccgacctgggccgcctggcactgggtcagaacatcaccatcgcgatcatgcccttcgacggcttcaacttcgaagacgcgatctgcatcagcgagggcctggtccagaaggacttctacaccagcgtccacatcgaaaaagacgagatcgacgcgcgcgacaccaagctcggaccggagaagatcacccgtgacatcccgggcctcagcgaagccgcgctgcgcgacctcgacgaggacggcatcgtgcgcgtgggcgccgaggtcaagcccggcgacatcctggtcggcaagaccagcttcaagggtgagtctgagcccacccccgaagagcgtctgctgcgctcgatcttcggcgagaaggcccgcgaagtgaaggacaccagcctgcgcgtcatgtcgggccagggcggcatcgtcgtgaagaccgtgcgcttccgccgcggtgacgaaggcgtggacctcaagcccggcgtgcgtgaaatggtgcgcgtgtacgtggcccagaagcgtcagctgcaggtgggcgacaaggtcgccaaccgtcacggaaacaagggcgtggtctccaagatcatgcgccccgaggacatgccttacctggaagacggcacgcccgtggacctggtgttcaacccgctcggcgtccccagccgcatgaacctgggccagattctcgaaacccacctgggtgaagtggcccgcctgaccggccagaagttcgagacccccgtgttcgactcggtcaccgaagcgaccatcaaggaaatgctggaagtggctgccgccgagaggttgcaggcccgcaaggacgagggtttcgagctcgacaagcgcgagcaggaagtgctggaccgcgccggcaagctgggcgtcatcgacgctcccggcagcgactacgagcgcgcccagatgcagctggcccgcaccggcaagagcatcctgtacgacggacgcagcggcgagcccatcagcggccccgtggtcgtgggcaccatgtacgtcatgaagctctaccacatggtggaagacaagctgcacgcccgctccactggcccgtacagcctgattacccagcagccgctgggtggtaaggcccagaacggtggtcagcgctttggggaaatggaagtgtgggcgctcgaagcctacggcgcggcgcacaccctgcaggaaatgctgacgatcaagtccgacgatatcgatggacgcgacgccgcgtaccagagcatcgtcaagggcgaagaagtgtcgggcagcaccatccccgaaagcttcaaggtgctgctcaaggagctgcactcgctgggcctggacgtcgaggtgctcgacgcgggcgaccgtcccgtcgacatcttcgaaggcatgatgcccaagcgctaa
>Deide_13180|7.460898224157617
atgtcgtacatcagcatgaagcagctgctcgaagcaggcgttcacttcggccacgaaaccaagcgctggaaccccaaattcaagcgtttcatcttcgccgagcgcaacggtattttcatcatcgacctgcagaagaccctcaagcaggttgaccgcagcttcgattacatcaaagacctgtccgagcgcggcggcgtgattctcttcgtcgggacgaagaagcaggcccaggaaatcgtggagctcgaagcgcgccgcaccggcatgcccttcgtcaccagccgctggctcggtggcatgctcaccaacttcaaaaccatgcgcacccgcatcgaccgcctgaccgaactcgatgaactgttcgagtctggccgcatcaatgaccgcctcaaggccgagcgtatcaagctcggcgccgagcgcgagcgcctccagcgctttgtcggcggcatccgtaagatgacccgtctgcccgacgcgatcttcgtggtggaccccaccaaggaagttatcgccgttcaggaagccaacaagctgggcatccccgtcatcgccctggccgacaccgactctgacccggatgtcatcgactacatcgtgcctggcaatgacgacgccatccgcagcatccagctgatcacccaccgcatcggcgacctgctggtcgaagcgcgcggcggcggcgaggatgtcgcggccgagggcatggagcagggcgcccagaccgacgagcaggccgaagaagtccaggcttaa
>Deide_06110|7.368917101870219
atggctaaggacggcccccgcatcatcgtgaaaatggaaagcaccgcaggcacgggcttctactacaccaccaccaagaaccgccgcaacacgcaggccaagatggaactgcgtaagtatgaccccgtcgccaagaagcacgtggtcttcaaagagaagaaggtctga
>Deide_00130|7.36518305984991
atgaaccagtacgacctgaacctgatcctgaaccccaacctcagcgccgaacaggtgcaaatcgaaaaggattacatcgaaacggccctgaagaacgtgggtgcagaagtcagcaacctcgatgacctcggcaaccgccgcctggcctaccaggtgggcaaggaccgcgagggctactacctgatgtacaccatcaaggccggtggcaaccctgaaaaggacatcgccagcagcctgcgcctgcgtgaccacgtgcgccgcgtcctggtggtcaaagaccgcccggaatggaagactaagaaagcctga
>Deide_04950|7.352625782876884
atgaccacccccaccaccctgaaatacgcagcttcccacgaatggctctccgaggacggtacggtcggcattaccgatcacgcgcaggagcagctgggcgacgtggtgtacgtcgaactgcccgaagtgggccgtgaagtcaccgctggcgaggccgtggccgtcgtggaaagcgtcaagaccgcctccgacatctacgcgcccgccagtggccggatcgtggctgtcaacgaggaactcagcggcaaccccgagctggtcaacagcgccccctacgagggcggctggctgttcaagctggaagtcaccgaggaaggctcggacctgctcgacgccgccgcctacgacgcccaggctcactaa
>Deide_18850|7.337087818987339
atgatcatgcctcaatcccgcctggacgtcgcggacaacagcggcgcccgcgagatcatgtgcatccgcgtgctcaacagcggcatcggcggcaagggcctgaccacgggtggcggcggtaacaagcgctacgcccatgtgggtgacatcatcgtggccagcgtcaaggacgccgctccgcgcggcgccgtgaaggccggtgacgtggtcaaggctgtggtcgttcgcaccagtcacgccatcaagcgcgccgacggcagcaccatccggttcgacaagaacgccgccgtcatcatcaacaaccagggcgagccccgcggtacccgcgtcttcgggccggtggcccgcgaactgcgtgaccgccgcttcatgaagatcgtgtccctggccccggaggtgctgtaa
>Deide_18800|7.3179669251297845
atgtcccgcatcggtaaacaacccatcgccgtgccaagcggcgtgaccgtgaacacccagagcggcgtgttcaaggtcaaggggcccaaaggcgaactgaccgttcccttcaaccccgacctgaccatccgtgaagacaacggccagctgctggtcgaacgtcccagcgaccgccaggagcaccgcgctctgcacggcctgacccgtaccctggtggccaacgccgtcaagggcgtgagtgacggcttcgttatcaacctggaactgcggggcgtcggttaccgtgccaagctcaacggcaaggctctggaactgaccatcggttacagccaccccgtggtgatcgatccgcccgccggcgtgaccttcgccgtgcctgaacccaccaagatcgacgtgagcggcatcgacaagcagctcgtcggccaggtggccgccaacgtccgcgaagtccgcaagcctgacgcctaccacggcaagggtgtgcgcttcgttggtcagcagatcgccctgaaggccggtaaggccggcgccacgggcgggaaagggaagaaataa
>Deide_12590|7.297394622266481
atgaaaaagaccaccctgagccttagcctgatcgccgcccttgccctggggagcgccagcgcccagaccaccatcaagatcgcgacgctgtcccccctgtccggcggccagagcgacctgggcacccagatcaagaacggcgcgcagctcgccgtcaatgaatacaaagagcagttccgcaagctgggctttaacctgcagctcgttggttacgacgaccaggctgacccggccaccggaaccgccgctgcccgtaagatcgccgcagaccgccagatcctggctgtcgtcggcaccctgaacagtggcgtggctatccccagcagcgctgccctgcagcccagccgcgtggccctggtcagccccgcgaacaccgccaaccaggtcaccgaccgcggtctgagcaacatgaaccgcatcgttgcccgtgacgacgcgcagggccctgctggcgccaacttcatcaccggcaccctgaaggctaagaaggtctacatcctgaacgacaagaccgcctacggcgaaggtctggccaaggaagttgaaaagaccctcaaggccggcggcgtgcagatcgtgaccaacgagggcaccgaagagaagagtgacttctccagcatcgtggccaagatcaagcttcagaagcctgacgccatctacttcggcggcatctacaaccaggttggcgtattcatcaagcagctgcgcgaagctggcatcaatgctcctgtggtcggcggcgacggcctggacagcagcgaactggccaccatcgccggcgaaggcgccaacaacatctacttcacgaccgtggctgctcctatcgaagcgctgccggccgccaaagtgttcgctgccaactaccagaagacctttggtaagcaggcacagggcttcggtgcgttcggttacgacgctgccaaggtcaccctccagggcgtgctgaatgccatccgcgccaacaagaacaagctccctacccgcgctcaggttgagtcggccatccgcaagggctcctttaccggcctgctctctggcaacgtaagctttaacagcttcggtgaccgcaaggccggcaccctgtacgtgatggccgtgaaccagggcaagtacaagctggcgaccagcatccctgttaagcctgccaagcagtaa
>Deide_23050|7.277131403568452
atgacgaacttccgcaaagagtccgacacgatgggcacgctggacgtcgccgctgaccggtactggggcgcgcagaccgagcgcagtatccacaacttcccgatcggccgggacaccttcgtgtggggacggcccatcatccgtgcgctgggcatcctgaaaaagggcgccgcgcaggccaacgccgacctgggcgaactgccgcgcgatgtggccgacctgattgtgcaggccgccgatgaagtgattgccggcaagctcgacgatcacttcccgctggtggtgttccagaccggctcgggcacccagagcaacatgaacgccaacgaggtcatctccaaccgcgccatcgagattgcgggcggagagatgggctccaagaagcccgtgcaccccaatgaccacgtcaaccgcggccagagcagcaacgacaccttccccacggccatgcacatcgccgtggtgctggaactcagcgagcggctgtacggcagtgtgggcaaactgcgcgacacgctggacgccaaggcgcgcgaacacgccggactggtcaaggtgggccgcacgcacctgcaggacgccacgcccatcaccctggggcaggagatcggtggctgggttgcgcagctcgactacgcgctggcggaagtgcgccacgccggtgagggcctgctggacctggccatcggcggcacggcggtcggcaccggtctgaacgcccacccgcagttcggcgatctggccgcgcagaagtacagcgaggaaaccggctttaagttccgcagcgccgaaaacaagttcgccgccctcagcgcccacgacgccctggtgcagaccagcgccgccctgcgcacgctggctggcgccctgatgaagatggccaacgacgtgcgctggctggcctccggtccacgcaacggtatcggcgagatcatcattcccgagaacgagcccggcagctcgatcatgcccggcaaggtcaaccccacccagagcgaggccatgaccatggtggccacccgcgtgttcggcaacgacgccaccgtggcgtttgccggcagccagggcaacttccagctcaacgtgttcaagcccgtcatggtgcacgccgtgctggaatccatccgcctgatcagcgacgcctgcctggccttcaacgacaactgcgctgtaggcatcgagccgaacctggagcgcatcgagcacaacctcagcatcaacctgatgcaggtcaccgccctgaacaagcacatcggctacgacaaggccgctgccatcgccaagaaggcccacaaggaaggcagcagcctgaaggacgcggcgctgtcactgggctacgttaccgaggaacagtttgccgagtgggtcgtgcccctcgacatgacccacagctga
>Deide_18990|7.167319782302674
atgaccaccaaagcccagagctacctgacccacttccgcaatatcgggattgccgcgcacatcgacgccggcaagaccaccaccaccgagcgcatcctgtactacaccggccgtacccacaacatcggtgaagtgcacgacggcgccgccaccatggactggatggagcaggagcgcgagcgcggcatcaccatcactgccgctgctaccaccgccaagtggaagcgctcgggtaccgaccaggagtacgtcgttaacatcatcgacacccctggccacgtggacttcaccattgaagtcgagcgttccatgcgcgtgctcgacggcgctgttgctgtgttcgactccagccagggcgtggagcctcagtccgagaccgtgtggcgtcaggccgaccgttacggtgtgccccgcatcgcgttctccaacaagatggacaagaccggcgccagcttcgagctcgtgctgacggacatcaaagagcgcctcggcgctattcctgcccccatccagtaccccatgggccaggaaaatgacttcaagggcatcatcgacatcgttcgtatgcgcgcccacgtctacaccaacgatctgggtaccgacatcgtggaaagcgacatccctgccgagttcgccgacaaggttgccgagatgcgcgcccagctgatcgaagctgccgccgaagtcgacgaagacctgatgatgatgtacctggaaggcgaggagcccagcgttgagcagctggtttccgccatccgcaagggcaccatcgagaagaagatcttccccgtgctgtgcggtagcgccctgaagaacaagggtgtgcagctgctcctcgacgccgtggtggactacctgcccagcccactggaagtgccggccatccgcggcaaggtcgaggacagcgaggacaccgtcgagttccccgccgaccccgaaggcaagctggccgcgctggcattcaagatcatggccgacccctacgtgggccgcctgaccttcgtgcgcatctactcgggcaccctgcagtccggcagctacgtgtacaacgcctccaaggacaagcgtgaccgtgtgggccgcctgctgaagatgcacgccaacagccgtgaggaagtcaccgagttgcgtgcaggcgaactgggcgccgtgatcggcctcaaggacgccggtaccggcaacaccctgatcgccgacggtgaggaccgcgtcctgctggaaagcatcgacgtgcccgagcctgtcatcaagctggccattgagcccaagaccaaagccgaccaggagaaaatgggtattggtctgcagaagctcgctgaagaagaccccacgttccgcgtggagtccgatcaggaaagcggccagaccaccatctccggcatgggcgagctgcacctggaaatcctggtggaccgcctgaagcgtgaatacaaggtcgaggccaatgtgggcgccccccaggtggcctaccgcgagaccatcaccaaggccgtggacgtggaaggtaagttcgtgcgtcagtccggtggccgtggtcagttcggacacgtcaagatcaaggccgagcccctcgagcccggcgctggcttcgtgttcgagaacatcgtggtgggcggtaccgttccccgcgagttcatcggaccagcccagaaggggatcgaagaggcgctgcagagcggccccatgctcggcttcccggtcgtggacatgaaggtcagtctgtacgacggctcgtaccacgaagtggactcttcggaaatggcgttcaagatcgccggatccatggccctcaaggaagccgtccagaagggtgcgcctgccatcctggagcccatcatgcgcgtcgaagtgactgtgcctgaggactacatgggcgacatcatcggcgacctgaacagccgccgtggtcagatccagggcatggaagcccgcggtaatgcgcagatcgtcaaggccttcgtgccgctgagcgagatgttcggttacgcgaccgacatgcgctctatgactcagggccgcgccagctacagcatgttctttgatcactacagccaggttcccaacaaccttgcccagcagctgatgaagaagtaa
>Deide_19000|7.099290294839238
atggcacgtcgccgccaagcagaagtgcgccccctccagccggacctggtttaccaggacgtgctggtcagcgcaatgatcaaccgcatcatggaagacggcaagaagaacctggccagccgcatcttctacggcgcctgccgcctggtgcaggagcgcaccggccaggagcccctcaaggttttcaagcaggcttatgacaacatcaagccccgcgtggaagttcgcagccgccgcgtgggcggcagcacctaccaggtgcccgtcgaagtcagcgcccgtcgtcagcagagcctgaccctgcgctggatgatgtcggccgtggacggccgtcctgagcgcaccgctatcgagcgtctcgctggcgagatcatggacgccgcccagggccgtggcggcgccatcaagaagaaagacgacgtggagcgcatggcggaagccaaccgcgcctacgcgcactaccgctggtaa
>Deide_22180|7.078260916410799
atgtttgcaatcattcagaccggcgggaagcagtaccgcgtgcaggaaggcgacgttatccgcgtcgagaacctcaagggcgaagcgggcgacaagctcgacctgactccccttttcgtgggcggcgatcaggccctgttcggcgacgccgtcagcaactttgtcgtgaacgccgaagtcgtcgagcacggccgcggccccaagatctacatccgcaagtacaagagcggcgttcagtaccgccgccgtaccggccaccgtcaggattacaccgccatcaagatccttgggatcaagggctga
>Deide_12300|7.078108293922693
atgaagaaatttctgaccctggcccttgccctgacgacgaccatcgcttccgcccagaccctgcgcgttggcatggcatacgacgctggcggcaagttcgacaagagcttcaaccagagcgcctacgaaggcagcctgaaggcgaccaagaacctgggcgtgaaggttaacgacttcgaacccagcgaccccagccagatcatccagggcatccgctcgttcgccaacgaaggctttgacctgaccatcggcgtgggctttgccaacaacgccagcatcacccaggttgccaaggaaaaccccgacctgtacttcggcctgatcgacgatgtctccccccagaagaacgtcgccagcctggtctttgccgagcaggaaggcagctacctggtgggctacctggccggtatgaacagcgcgaccggcgtggtcggcttcgtcggcggcatggacatccccctgatccacaagttcgaggctggttacaccgcaggcgtcaaggccgctaaccccaaggcgcgggtcattgcccagtacgtcggcaccactcctgacgcctggaacaaccccggcaaggccaaggaaatcgcagccagcatgcgagccaagggtgccgacatcatcttcgccgcagccggtggcagcggtaacggtgtgatcgactacatcaagcagacccagtgcgtcaaggcaagcggcgccgtgaagttctccagcaacaactttgccaaggtgcccaagagcgcggcctaccagaaggcctgcgctggcaatacgcgtccaatgttcttcatcggcgtggacagcaaccagaactacctgggcgacttcgacaagaaccccgcgaccctcaaccacggcctgaccagcatgctcaagcgcgtggacaatgccgtctactcgctgatcagcgacgtcaaatccaaccgcttcaagggtggcgagcgccgcttcggcctcaaggaaaacggcgtgggatacgccgtggaccagtacaaccgcaacctgatcaccaatgctcaggtcgtcaagctcgagtccatcaaggcccgcatcatcaagggcgccatcaaggttcccagcaagtaa
>Deide_03350|7.074276294900632
atgaccaaccagcctcaccagctcgaaatccgtaacctgcacgcgtccgtgggcgatcagcccatcctgcgcggcatcaatctgactgttccccgtggcgaactgcacgcggtcatgggcccgaacggcaacggcaagagcaccctggccaaggtcatcgtgggcgaccccgagtacaccgtaaccgaaggcgaggtgctggtggacggcgtgaacatcctggagatggagcccgacgagcgtgcccgcctgggcctgttcctggccttccagtacccggtcgagattcccggcgtcaccattgccaacttcctgcgtctggccatgcaggccaggaaagaagaaggccaggaagtgtctttcaccgagttctacggcaagctccagaacgccctgaaggtgctggagtgggacgagagcatcgtggagcgttacctcaacgagggcttttcgggcggcgagaagaagcgcaacgaaatcctgcagatgctgatgctcgatccgaactacatcatcatggacgagaccgacagcggactcgacgtcgacgcgctgaagattgtcgcccggggcgtgaactccatgcgcggcgagaacctcggcggcctgatcatcacccactaccagcgtctgctcgactacatcgtgccggacaaggtccacatcatcgtgcagggccgggttgtccagagcggcggccccgaactcgccaagaagctggacaccgaaggctacgactgggtcaaggaactggcgactgcctga
>Deide_21970|7.043364637436128
atggctaaagctgttggaatcgacctgggcaccaccaactccgttatttccgttatggaaggtggccgccccgaagtgatcgtaaacgccgagggcggacgcaccaccccgtctgtcgtggcctacaagggcgacgagcgcctggtgggtcagattgcccgccgtcaggccgcgctaaacccagccgccaccctgtttgaagtcaagcgctttatcggccgccgctgggacgaggtcaaggaagaagccgcgcgcagccccttcaaggtcaaggaaggccccggcggcagcgtccgtattgaagtgaacggccaggatctggctcccgagcaggtcagcgccgaggttctgcgtaagctggtcagcgacgcttccgccaagctgggccagaagatcacagacgccgtgatcaccgtgcccgcctacttcgacaactcgcagcgtgaagcaaccaagcaggccggcgagatcgcgggcctgaacgtgctgcgcgtgatcaacgaacccactgccgccgcgctggcctacggcctcgagcgcaaaggcaacgagaccgtgctggtcttcgacctggggggcgggaccttcgacgtgaccatcctggaactgggtgacggcgtgttcgaagtaaaatccaccgccggcgacacccacctgggcggcgcggacttcgaccaccgtatcgtggactggctggccgaggagttcaaccgcgagcacaacttcgacctgcgcaaggacaagcaggccctgcagcgcctgatcgaagcggccgaaaaggccaagatcgacctgtccaacgcttcggagtcgagcatcagcctgcccttcatcaccttcgaccccgaaacccgcacccccatgcacctggagcgcaccctgagccgcgccaagttcgaggagctgacggccgacctgctgcgccgcgtgcgcaagccggtcgagcaggcccttgcggatgccaagctcagcgccagcgacatcgacgaagtgattctggttggcggctcgacccggatcccggccgtcaagcgcatcgtgcaggacctggtgggcaagactccaaacgagtcggtcaaccccgacgaggccgtggctctcggcgccgctgtgcaggccggcatcattcagggtgactctgcgctgggcgacatcgtgctggtggacgtgaccccgctgaccttgggcgtggaagtcaagggcggcatgatcgcccccatgattacccgcaacacgaccgttcctgccaagaagaccgagatctacaccaccgccgagaacaaccagcccggtgtggaaatcaacgtgctgcagggcgagcgtcccatggccagcgacaacaagtccctgggccgcttcaagctcgaaggcattccgcccatgcgcgccggtcaggcacagatcgaagtgaccttcgacatcgacgccaacggcatcctgcatgtgacggccaaggaaaagaccagcggcaaggaagccagcatccgcatcgagaacaccaccaccctcgacaagagtgatgtcgagcgcatggtcagggaagctgaggagaacgccgcagccgacaagctgcgccgcgagaaggtcgagaagcgcaacaacctcgactccctgcgtgtgcaggccacccagcagctcgaagagaacgaaggcgctgcgcaggacgccaaggacgcgctcaaggctgccgctgacgaggccgaagaagctgtccgtagcgaagacgacgcccgcatcgaaagtgcccagaagcgtctggaagaagagctgcgtaccttcatgaccgctcagcaggccgcaggccagggtcagccccagggcgcccaggctcagggcaccaaggccgacgacgacgtcatcgacgcggacttcaaggctgccgagtaa
>Deide_01000|6.989853212355141
gtgacccttctccagaaggaatacaacgacgtcgcgtacatctccggtccgctgctgttcgtcaacgcagcttcggacctggcgtacggcgccatcgtgaacatcaaggacgccagcgggcgttcacgcggcggtcaggtcatctcggtgaccgatcagaacgccgtgattcaggtgttcgaggaaacccgcggtctggacctggcgaccgccagcgtaagcctcgttgaggacgtggcgcgcctgggcgtgagcaaggaaatgatcggtcgccgcttcgacggcctgggccgtcctatcgacggactgccccaggttgtcgctgagcagcgcctgagcatcaacggccaggccatgaacccggccgcgcgcgccaagcccgaagagttcattcagacgggcatcagcaccatcgacgtgcagaccagcctgatccgtggccagaagctgccgatcttctccggctcgggtctgccgcacaacgaactggccgcgcagatcgcccgtcaggcgaaggtgcccggacacgaaggtgacttcgccgtggtcttcgccgcgatgggtctgacccagcgcgaagtcagcttcttcacccaggagttcgagcgcaccggtgcgctggcccgttcggtcctgttcctgaacaaggccgacgatccggccgtcgagcgtctgctgaccccccgcatggcgctgaccaccgccgagtacctggctttcgagcacggctaccacgtgctggtgattctgaccgacctgacgaactactgcgaggcgctgcgtgaaatcggcggtgcacgtgaagagatccccggtcgccgtggcttccccggctacatgtacaccgatcttgcgtcgctgtacgagcgcgccggcgtggtggaaggcaagcccggctcggttacccaggtgccgattctgtcgatgcccgacgatgacatcacccaccctattcccgacctgaccgggtacatcaccgaagggcagatcgtggtggaccgcaccctgaactccaagggtgtgttcccgccgatcaacccgctgcccagcctgagtcgtctgcagggcaacggcatcggcaagggcaagacccgcgccgaccacaagaacatctctgaccagctgttcgccgcttacgccaacggcctggacctgcgcaaactggtggccatcaccggtgaggacgcgctgaccgagaccgacaagctgtacctgcgcttcgctgatgactttgagcagtacttcatcggccagggtgaccaggaccgcagcatcgacgatagcctgacggtcgcctggggcattctgtccaagctgccccagagccagctgacccgtatttccaaggacgccatcgacaagtactacggcaccaagatggacgaaatgtggaagggcagccggagcctgggctaa
>Deide_03340|6.981560341731474
atgaccgttaatcctgaagcgtccaacatcaacaccgaatacgaatacggctggagcaaccccgaacgctacgcgatcaaggcgcctaagggcctctcgcgtgacgtcgtggaaatgatctccaaggccaaggaagagccgcagtggatgctggacttccgtctcaaggcgctggacatcttcaactccaagcctatgcccgagtggggcgccgacctgtcgggcctcaacctcgacgagatctactactacatcaagcccgagggcttcaacgcccgctcctgggacgacgtgcctgaagacgtgaagcggaccttcgagcgtctgggcatccccgaggccgagcgcgctgcgctggctggcgtgggcgcgcagtacgagtccgagatggtctaccacaacctcaaggaggagtgggagaagctgggcgtggtgttcctgagcatcgaagacggcatgcgccagtaccccgagatgttccgcgagtacttcgcgaccgtcgtgccacccgaggacaacaagttcgcggcgatcaactcggcggtgtggtcaggcggcagctttgtctacgtgcccaagggcgtcaaggtggacattccccttcagacctacttccgtatcaacgccgagagcagcgggcagttcgagcgcaccctgatcatcatcgatgaaggcgctcaggcccactacatcgaaggctgcaccgcccccgcctacaacgccgactcgttccactccggcgtgatcgagatcatcgtcaaggaaggcgcgcgcttccgctacagcaccatccagaactggagccacaacgtctacaacctggtcacccagcgcgccgccgtgtacggcaacggtgtgatggagtgggtggacggcaacctgggcagcaaggtcaccatgaagtacccggcctgctacctgctcgaagagggcgcgcgcggcgaagtcctgagcatcgccatggccggccgcggccagcaccaggacgccggcgccaagatcgtgcactttgcgccgcacacctccggcaccatcgtgtccaagagcatctccaaggactcgggccgcagcagctaccgcggtctggtcaagatctacgaaggcgccaagggctccaagaccaacgtggagtgcgacgccctgctgctggacgaggaagcccgcaccgacacctacccgtacatcgagatcgaggaaaaagatgcgcgcgtaggtcacgaggcgaccgtctccaagatcaacgacgagcagatcctgtacctgcagtcgcgtggtctgagcgaggaccaggcagccggcctgatcgtgcgcggctttatcgagccgattgccaaggaactgccgctggagtacgccgtggagctcaaccgtctgatcgaactggaaatggaaggcagcgtcggctaa
>Deide_18620|6.944980930605584
atgcgtcacggtaaagccggtcgcaagctcaaccgcaacagcagtgcccgtaccgccctggcccgtgcccaggcgacggcgctgctgcgcgagggccgtatccagacgaccctcacgaaagccaaggagctgcgcccttacgtcgagaagatcatcaccactgccaagggcggcgatctgcatgcccgccgccttgtcgcccaggacatccacgacaacgctgtcgtgcggaaggtcatggacgaagtggcccccaagtacgccgagcgtcccggtggctacacccgcatcctgcgcgtgggcacccgccgcggtgacggcgtcaccatggccctgatcgaactcgtctga
>Deide_11710|6.924701309945606
gtgaaacttcacgagtatcagggcaaggaaattctgcgccagttcggcgtcaacgttcaggacggcaaggtcgcccgcacccccgacgaggtgcgtcagatcgcccgcgagtacggtcagccggtggtcgtcaaggcccaggtgcacgtgggcggccgcggtaaggccggtggcgtgaagttcagccccaccgaggacaaggccttcgagaacggcgaaaagattctgggcatggacatcaagggtctgaccgtcaacaaggtgcttgttaccaaggccgtggacatcgacgcaggtaccgagtactacgtcggtatgatcgttgaccgcaacgtgcagagcttcaccctgatggcctccgccgagggtggcatggaaatcgaggaagttgccgccgcaactcccgagaagatcatcaagcaccgcgtggacccggtgaccggcctgcgcccctacgaggcgcgcgaggtggccatcagggccggcttcaagggcaacctgaacaaaattgccgacatgatggtcaagatgagtgaggccgcgctgaagcgtgacgccgtgctggtcgagatcaacccactgttcgtgggccctgacggcgtaccgctggccttggacaccaagttcgagatcgacgacaacgccatgtaccgtcaccaggacctggctgactggcgcgaactggaagccgagcaccccctggaaatcgaggccagcaagtacggcttcgcctacgtgaagcttgatggcaacgtcggcgtactggggaacggcgcaggcatcgtgatgacctcgctggacgtggtcaaccgcgctggcgccaagccggccaacttcctggacattggcggcggcgccaaagccgaagtcgtgtataacgccgtgaagctggtcagcaaggacagtgatgtcaaggccatctttatcaacatcttcggcggcatcacccgcgccgacgaggttgccaaaggcgttatccaggccctgaaagacgggatcctgaccaagcctgtgcgcatgcgcatcgccggcacggccgaggacgaagccaaggcgctgctggctgaagtcaacagccccctgatccagatgtaccccaccatgtttgaagcggccgatgaagctgccaaggaagcaaacgctgcggaggccaaataa
>Deide_13580|6.8962846597541905
atggataagtacatcaaagtgcccgcgcagggcgagaagatctcgatgcagaacggcaaactggtggttcccaaccaccccatcattcccttcgtagaaggcgacggcaccggcccggatatctggcgtgcctcggtgcgggtgtttgacgctgccgtgcagaaagcctacggcgacgagcgcaagatcgagtggatggaagtctatgccggcgagaagagcctgcaggtctacggtgaaaacgagtggctgccccagagcaccatcaacgcgttcaacgagtacctgttcgggatcaagggcccgctgaccaccccagtgggcactggcatccgcagcatcaacgtcgccctgcgtcaggaactggacctgtacgcctgcgtgcgtcccgtgcagtacttcgacggcgtgcccagccctgtcaagcgtccccaggacgtcgacatggtgatcttccgtgaaaacaccgaagacatttacgccggcatcgaataccgcgctggcaccgacgaggccgacaaggtgcgcggcttcctgacccgtgaaatgaaggtcaccaagatccgcttcccggagacgagctccttcggcatcaagccggtgtcccgcgaaggtaccgagcgtctggtccgcgccgcgattcagtttgccatcgacaacggccgcaagagcgtttcgctggttcacaagggcaacatcatgaagttcaccgaaggtggcttccgcgactggggctatgaactggccaagcgcgagttcggcggcgtggagctcgacggcggtccctggctgcagttgcccaacggcatcgtgatcaaggacgtgatcgcggataacttcctgcagcagatcctgctgcgccccaccgactatgacgtgatcgccaccctgaacctcaacggcgactacatcagcgacgcgctggccgcacaggtcggtgggatcggtatcgctccgggcgccaacatcaactacgtgactggccacgccatcttcgaggccacgcacggcactgcgcccaagtacgccggcaaggacgtcatcaaccccagctcggtgatcctgagcggcgaaatgatgctgcgctacatgggctggaccgaggccgctgacctgatcctcaagggcctggaccagaccattcagcagaagacggtgacctacgacttcgcccgttccatggagggcgcgcaggaagtcaagaccagcgcgttcgccgatcacatcatcgagaagatcaaccagatgtaa
>Deide_06020|6.881406219009131
gtgaaagatttcagcaaagtccgtatcgccattgccagcccggaaaaaatccgcgagtggagctttggtgaggtcgagaaacccgagaccatcaactaccgcaccctgaagcccgagcgcgaaggtctgttcgacgagcgcatcttcgggcccatcaaggactacgagtgcgcctgcggtaagtacaagcgccagcgttacgagggcaaggtctgcgagcgctgcggagtggaagttacctccagcaaggtgcgccgctaccgcatgggccatatcgacctggccacgcccgccgcgcacatctggtacgtcaaggacacgcccagcaagatcggcacgctgctcgatctgtcggccggtcagctggagaaggtgctgtacttcagctccttcctggtgacccagccgctgaacgcccagaaggacggccgccccctcaagcgcggcgaactgctcagcgacgacgagtaccgcgagctgcgctatggccgtcaggaaacctacgccctgccaggcggcaccgaagctgtcatccgtgacggcgagtacgtcactcgtggccagattctgggcggcaacgttgtggccaagatggacggtctggcacagtaccgcttcccgcgccgcgccgagatcgcctacgccgaacaggtcgaggccagcctccccgtgcccgccgacgcgctggtgcagcaggaaaccttccgcgccggtgagatcctggccgaactggaagccgacgtgcagatcaccgctccggtggacggcaccgccttcctgcacgacatgggcgaagacagcgtgatggtcgagctgcgcgagtccgtaagcgacagcgaagacgatacccccgcccagggcgaagtgctggcgcgcgtgtacatcccgcacggcatgaacgtgcaggttgcccacggcgagatcgtggaagccggcgcgctgctggccgaagccagtgccggcgaccgcctgcgcctgagccgcgacagccgcctgtcaggcgttaccttccccaagaaaggcgacgtgaaggtcacagcccactggacccgccgcgccgagtaccccatcaaccccaccatgcacgtgctggtcggggacggctctgaagtccgcaagggccagaaggtcgtgggggccatcgacaaagaagaggagatcatcgcggaagccgacggtgtgatcacgcttcacacgccggccagcatcatcgtctccaaggccaaggtctacccctaccaggacgagcctctcgtggtcatcggtgaccgcgtcgagcccggtgacgagctggccgacagcggcaacgtccgcagcgagatcagcggacgtatcgagatcgacctggtgcgcaagcaggtccgtgtcattgagtcctacgacttcgaagccaagatgggcgccgaagccgtcaaggaactgctcgacgagctgaacctcgacgagctggccgccgaactgggcgagcagatgaaggactcctcacgccacaagcgcgccaaggcccgcaaacggctggaagtcacccgcagcttcaagcgcagcggcaacaaccccagctggatgatcctcaacaccgtgccggtgatgccaccagatctgcgccccatggtgcaggtggacggcggtcgctttgcgacctcggatctgaacgacctgtaccgccgcctgatcaaccgcaacaaccgcctcaagaagctgatgaaccagggcgcgcccgacatgatcatccgcaacgagaagcgcatgctccaagaagcggtggacgcgctgatcgacaacggccgccgcggcagccccgtcaccaaccccggctccgaccgcagcctgcgcagcctgactgacctgttgggcggcaagcagggccggttccgccagaacctgctgggtaagcgcgtggactactccggccgctccgtgattgtggtcggcccgcagctcaagctgcaccagtgtggtgtgcccaagcgcatggcgctcgaactcttcaagccgttcctgttcaaggtgctcgaagagaagggcgaagtcaccaacatcaagcaggcgcgcaagatgctcgaacgctaccgcgatacccgcgacagcgtgtgggacgccctggaagaagtgatcgaggacaaggtcgtgctgctcaaccgcgcgcccaccctgcaccgactgggcattcaggcgttcgagccggtgttggtcgaaggtcagtccatccagctgcacccgctggtctgtgaagccttcaacgccgacttcgacggcgaccagatggccattcacgtccccctctccgcgcaggcgcaggctgaagcccgcatccagatgctggcctcgcacaacttgctttcgcccgccaacggcgagccgaacgtcaagcccagccgcgacatcatcctggggatcttcacgctgacgcagctgcgcaaggacaacctgggcgccggcaccgcgttcaccagcgagcaggacgtgctcgacgcgcttgagaacggcaccattgccctgaacagcgccgtcacgctcaatggccaggacatcacccccggcctgatcaagtacgtcttctccaaccccgacgaggccatcatggccgtcgaacgcggcgagatcgactaccaggatcacgtgcgcatccggttgaacggcgtgacccacaacaccagcgccggccgcgtgatgttccgccgcatcgtgcaggaagccctgggcacccaggccaacctggtcgatacgctgatgaacctcgacaccgcctacgagaaggacaacctcaaggacatggtcatggcctgcttcaaggagctgggcatcgaggcgaccgccggtctgctcgacgcgctcaaatccagtggcttcaagctgtccacctcctcgggcatcaccatcggcattgacgacatcgtcattccgccgaacaagcccgaaatcctggctgcagctgacgagaagcagcgctccatcgagcagaactatgagttcggcttcatgaccgaagaagagcgctacaagcagatcgtgcagctgtggaacgacaccaccgacgaagtcaagagcgcggtgttcgagaacttcagccagaactacccctttaaccccctgtggatcatgagccagtcgggcgcccgtggtaacccgcagcaggtgcgtcagctggccggcatgcgcggcctgatggcccgcccggacggcagcaccatcgaagtgccgatccgcgcgaacttccgtgaaggtctgaccgtgctggagtacttcatctccacccacggcgcccgtaagggtggggccgacaccgcgctgcgtaccgccgactccggctacctgacccgtaagctggtcgacgtggctcacgaagtcgttgtgcgcgacgtggactgcggcagcaccgactacacggtcatggcgctgggcgccaccgacgagcgtaccggcgagtggcgcacccgcaagggcagcgaaatcgagaccagcatctacggccgcaccctgaccgctgacgttgaactgtcgaacggccacaccatccgcgaaggcgagatgctgagcctggaagacgtcaaggccatcactcaggacgccaaggctctgggcgagatctacgtccgcaccccgctgaactgccgcgtcaagagcggcgtgtgccagaagtgctacggctacgacctgtcgcaggccaagccggtcagcatgggtgaagccgtgggcgtcgtggccgccgagtctatcggtgagcccggcacgcagctgaccatgcgtaccttccacaccggcgggatcgccggcggcggcgacatcaccatgggtctgccccgcgtgatcgagctgttcgaagcccgcaagcccaaggtgccggcactgatcgccgacaccaccgggaccatccacatcaccgaagaggaagaacgctacctgatcaaggtggaagctgatgacgcgcagtacagcggcaagctccacaaggtgtcacgcgcaacccgtctgctgcccgaaatcaaggacggcgcacgcgtggaagccggtcagcagctgacccgcggcgcagtcaatccccacgacctgctggagcacaaggacaacgagtccgcccagaagtacctggtggacgaagtgcagcgcgtgtaccgcagccagggcgtgaaggtccacgacaagcacatcgaggtcatcatccgccagatgctgcgctacgtggaaatcgttgacggcggcgacaccgacctgctcgaaggccagaccgtcgagcgctgggaagtggaccaggccaacagcgccctggctgaaggccagacgccctccagctggaagccggtgctgctgggcatcaccaagagcagcctgaccaccaagtcctggctgtcggccgcgagcttccagcacaccacccacgtgctgaccgaagccagcatgaagggtcaggtcgacgacctgatcggtctgaaggaaaacgtcatcctcgggaagctgattcccgccggtaccggcctgcagaccgtgcgcgacatgcaggttgccgacgaccgcacgctggagaagtacggcgaaggcagcaccagcaccgattcggtgacgggcaaccgctcctacgacgacacccgccccggcgtggtgaacgacaacgtgacctacaccagctga
>Deide_18940|6.856193452262029
atggcgcagatcaacgtcatcggcaagaacggggggcgcaccatcgacctcgaactgccggaagtgaacgcggccatcctgcacgacgtggtgacctggcagcttgccagccgccgccgtggcacggccagcaccaagactcgcgcgcaggtcagcaagtccggtaagaagatgtacagccagaaaggcaccggtaacgcccgtcacggcgaccgcggcgttcccaccttcgtgggcggcggcgtggccttcgggcccaagccccgcagctacggctacaccctgccccgcaaggttcgtcagctgggcctggcgatggctctggccgaccgtcaggacggcggcaagctgatcgctgtcgacggctttgacctcgacggcaagaccaagagctttgtctcgtgggccgcgcagaacggcctggacggcagcgagcgcgtgctgatcgtcaccgacgacgcccagacccgccagagcgcccgcaacgtagcctgggcgactgtgctgcctgtcgctggcctcaacgcctacgacatcctgcgtcatgaccgcctggtgatcgacgctgtggccctcgagcccgcgcaggaagaggtggagcaatga
>Deide_07920|6.844344982241272
atggcggacacggcgatgaacctttttggcgcgcgcgacacgctgacgacgcagagcggccagaaactctacttctacaacctcaacaagcttcaggggcgcgacgtttcccggctgcccttcagcatcaaagtgctgcttgaaagtgtgctgcgtgaagccaacgactacgacgtgcgccgtgaggacgttgagacggtcgccggctggagcccgaccaaccccgaagtcgagattcccttcaagcccgcccgcgtgatcctgcaggacttcactggtgtgcctgccgtggtggaccttgccgccatgcgcagtgccatggtcaaactgggcggcgaccccagcaagatcaacccgctgatcccagtagaccttgtcatcgaccactcggtgcaggtcgacgagtttgggaccgactttgcgctggccaacaacatggccctggagttcgagcgcaaccgcgagcgttacgagttcctcagatggggccagaaggcctttgacaacttcggcgtggtgcctcccgccagcggcatcgtgcaccaggtcaacctggagtacctggccaaaggcgtgcagagccgcccagaggacgacggcgtggtcgtgtaccccgacagtctggtcggcaccgactcgcacaccaccatgatcaacggcctggggatcgtgggctggggcgtcggcggtatcgaggccgaggccgtcatgctgggccagccgatctacatgctcatgccggaagtcgtgggcttcaagatcaccggtgccatgcccgaaggcgccaccgcgaccgacctggccctgcgcgtgaccgagatgctgcgtcaggcgggtgtggtcggcaagttcgtcgagttctacggcgctggcctgagcaacatgaccctgcctgaccgcgcgaccatcgccaacatggcccccgagtacggcgccaccatgggctttttcccggtggacgacgaggcgctgcgctacctgcgccgcaccggccgcctggaagacgagatcgaactggtggaggcctactacaaggcccagggcatgttccgcaccgacgagacgcctgatcccatgttcaccagcaccatcgaactggacctcggcaccatcgtgcccagcctggcgggtcccaagcgtccccaggaccgcgtgaacctgaacgagatgcacaccgtgttcaatgaggccctgaccgcgcccgtcaaggcccgtggtttcgagctgagcggcgatgctctgtccgcccagggcaccatcggcggtaccgatatccgcatcggccacggcgccgtgacgctggccagcatcacctcctgcaccaacaccagcaaccccagcgtgctgatcgccgccggtctggtggcccgcaaggccgtggagaagggcctgaagagcaagccctgggtcaagaccagcctcgctcctggctcccgcgtggtgaccgagtacctggaagcggccggcctgcagagctacctggaccagatcggcttcaacaccgtcggctacggctgcatgacctgcatcggcaacagcggtccgctgcccgaacccgtcgtgcaggctattcaggaaggcgacctcgtggtggccagcgtgctgtcgggcaaccgcaactttgaaggccgcgttaacccgcacatcaaggcgaactaccttgcctccccgcccctggtggtggcctacgccctggccggcacggttgtgaacgacatcgtcaacgatcctatcggtcaggaccagaacggcaacgacgtgttcctgcgtgatatctggcccagcaacgccgagatccagcaggtcatggaccaggcgatcaacgccgagatgttcaagaaggtctacgacggcatcgagcagagcaacaaggaatggaacgccatccctgtggccgaaggcgcgctgtacgactggaaggaagacagcacctatatccagaacccacccttcttcgagaacctcgccggtggtcccagcgacatcgtgaacatcgagaaggcccgcgtgctggtcaaggtgggcgactcggtgaccaccgaccacatcagccccgccggttccttcaaggccgatactcctgctggccgctacctcaccgagcgcggcattgccccgaaagacttcaactcctacggctcgcgccgcggcaacgaccgcatcatgacgcgcggtacgtttgccaacatccgcctcaagaaccagctggctcccggcactgaaggcggctttaccaccaacttcctgaacggcgaagtgaccagcattttcgatgcctcgaccgcgtacaaggaagctggtattccgctggtcgtgctggccggcaaggactacggcatgggctccagccgcgactgggccgccaagggcaccttcctgctgggcgtcaaggctgtcatcgccgagtcctttgagcgcattcaccgcagcaaccttgtgggcatgggcgtgctgcccctgcagtacaagaacggtgaaacggccgagagcctgggcctgcagggcgatgaaacctttgacttcatcctgcccggcgacctgaagccccgtcaggatgtgaccgtgcgcgtgaccagcaaggatggtcagagccgcgacatcaccgtgcagtgccggatcgacactccggtggagattgattactacaagaacggcggcattctccagaccgtgctccgtggcatccttgccaagagcaagggcgaggtcaaggcgtaa
>Deide_18830|6.7922828798969945
atgcctgacctgagcggccctttccgctcgaagagaggcaacatgcagaccctcaagaccaagtacaacgagcaggtgcgtcccgcgctgatgcagcagtttggctactccagcgtgatggccgtgccccgcatcgaaaagatcgtgatcaacgaaggcctcggcagcagcaaggaagacagcaaggccatcgacaaggccgcccgtgaactgggcctgatcaccctgcagaagccaatcatcaccaaggccaagaagagcatcagcaacttcaagctgcgccagggcatgcccgtgggcgtcaaggtcacgctgcgcaacgagcgcatgtacgtgttcctggagaagctgatcaacatcggtctgccccgtatccgtgacttccgtgggatcaaccccaatgcctttgacggccgtggcaactacaacctcggtatcaaagagcagctgatctttccggagatcacctatgatatggtcgataaggtgcgtggtatggacatcaccatcgtgaccaccgcgaaaaccgacgaggaagcccgcgcgctgctccaggcgatgggactccccttccgcaagtaa
>Deide_18810|6.779152974030651
atgctgagtgatcctatcgccgacatgctcacgcgcatccgcaacgcgacgcgcacccacaaggaaaccgtggatgtcccggcttccaacttcaaagagcagctcgccaacctgctcgtggccgaaggctacgtggctggcgtcgagcgcacccgcctcgatggccagccggccgacgtgctgcgcctgacgctgaagtacggcgccaagcgtgagcaggtcatcaagcacatcgagcgcatcagccgtcccggccgccgcgcttacgtgagcgctgaaaacctgccccgcatccagcgcggcatgggcgttgcggtggtctccaccagcaaaggcctgctgcctgaccgcgaagcccgcaagctgggcgtcggcggcgaagttatctgcgttctctggtaa
>Deide_05920|6.777823405658205
atgccacgcgttaagaccggcaccgtccgtcgtcgtcgtcacaagaaggtcctgaagcgcgccaagggcttcgagggcagccgcagcaagcagtaccgcaacgccttccagacgctgctgaacgctgcaacctacgagtaccgcgatcgccgcaacaagaagcgtgacttccgtcgcctgtgggttcagcgtatcaacgctggcgctcgccttcacggcatgaactacagcacctttatcggtggcctgaagcgtgctggtgtggacctcaaccgtaaggtgctggccgacatcgccgcgcgcgagcccgaggctttcaaggccctggtagacgctgccaagaacggcaagtaa
>Deide_05690|6.771277653478566
atggcagagctgatcagcagagaaggcaacaaggtggaattcaaggtggcggtacccgccgccgaagtaaaccgcgcatacgagcaggtctgggccggtctggcccgcgacgtgcgtgttcccgggttccgccccggcaaggccccgcgcaaggtgatcgaaggccgcgtgggcaagggctacgtggagcaggaagtgcgtgaccgcctgctgcaggttcactacccccaggcggcccgcgagctgaagctgagcctggtggacgccaccattgatccccaggatctcaacaacggtaaggacttcaccttcaatgtccggggcgaaacgtaccccgaagtcaccctgggtgactggagtgacctgaagctcgaagcgacctcccctgagatcactgatgatgtgctgaaccgcaccctcagcgatctgcaggagcgcaacgccaccttcgaaagcgtggaccgcgccattgaggccagcgatcaggtaaccatcgaggagcagggcgaagatggcggaacctacccggtgtacctcgatgtcgccgaagctcacgttcgtgacgctctgctgggcaagaacaagggcgacaccgtggaaatcaccgtgccggcccaccagcacggcgaccatgagcatgccgagcacaccgtgaccgtcaagatcatggacgtgaagaccaagcagctgcaggagctcaacgacgagttcgccagcagcctgaacttcgagtcgcttgatcgcctgcgtgcagatctgcgcaacgagctgcagcgccgcgcccagcaggaaggtgacaacgcccgccgtgaggagttcgttgcccacctgaccgagcgcatgcaggccgacatcccccaggctctgctggagcgccgccgcgaagcgatgatgcaggagattcaggatgacctgagccgccagggcgtcaagtggagcgagtacgagaccttcatgaaggagcagggcaagctcgacgagttcatggccgacctgtccaagaacgccgagacccgcgtgaagcgtgacctggcgctggagaaactggctgaggacctcaaggtgcaggtcagtgacgccgagttcaaccagaccatgaccatgctggcgcaggccaacggcctgagccctgagcagctgagcaagcagctggggccgaacggcatcaactcctactacgccagcatcgtgcgtgaacgcgctctgcagcaggctctcgcgcagctgagcggccctcaggccgagacggtcgctgctgaccagggtgagcagcaggctgaagggcaggaagaaagcgccgagaagagcgaagagtaa
>Deide_22190|6.754465347562802
atggcacacaagaaaggcgtaggttcgtccaagaacggacgtgacagcaaccccaagtacctgggcgtgaagaagttcggcggcgagcaggtgctggccggcaacatcctggtccgccagcgcggcaccaagttcaaggcaggggccaacgtaggcatgggccgcgaccacaccctgtttgctctcgagcacggcaaggtcgtgttcacgaacaagggcaacaagggccgcttcatcagcattgaagtcgcccagaccgaagtcgctgccgactga
>Deide_03330|6.710230695639446
atgaccaaatttaccgaacaactgtcccagaccggcggcccggagtggctgaccaccaagcgccaggaaagcctggagctgttcaacgccctttctgtgcctaccgagcaggtcgaagcctggaagtacacccaggtcgaggtcgacttcgacgccctgcagcctcaccccaagcgcggagtggcgctggacctggccgcgctgcctcagagtgttcagaagcgcctgcaggggaccgacgtgggcgccttcctggtgctggacggcccagatgtggtctaccgcaccgaactgcccgccgatctgcgcgagaagggcgtcattttcaccgatctgaagacggctgtggaacagcacgccgacctggtgcaggctcacctgtactcggtggttccagctgaagtgcccgacgacacgaccatcgccgcgcccggcaccacgcccagcaagagcccggaccccagcgagggcaagttcagcgccctggcggcggccctgtggaccaacggcgcgttcgtgtacgtcccacgcggcgtggaagtcgaactgcccctgggctcgttccgcgtcatgagcgaggctggtacctacactgccacccgcacgctggtggtggccgaggaaaacgcccaggtcaccttcattgacgagcaggacagcgaggatctgcccaacacctacgccatcggcgcggtggaactggtggtcaagcagggcgcacgcctgcgctacgtgtccatccagaactggggcaagggcgtcacgcacattcagcgccagcgtggcgacgtcgcgcgcgacgcgaccctcaacagcctggtggtcaccatgggtggcacgctctcgcgcaccgagatgcagtcctacctgcgcggccagggttcggacagcgagatgctggccctgtacttcgccaatgaggaccagcacttcgaccactacaccctgcagcaccacgccgcccccaacgcccacagcgacctgctgtacaagggtgtgggcgacggtcagagcgtgggcgtgttcagcggcatgatcaaggtggacctgggtgcccagaaaaccgacgcctaccagaagcaccgcacgctgatgctgtccagcgaggcccgcaacttcagcgtgccccagctggaaatcaacgccaacgacgtgcgctgcagccacggcagcaccacgggacctgtagacgaggagcagctgttcttcctgcgttcgcgcgggatccgcaaggaactggccgagaagatgctggtcacggcctttctggaggacgtcctggcgcgcgtgccgcttcagagcgtcgtgaagtacatcgaaggcatcatcgccgaaaaggtcggagccgcctaa
>Deide_18640|6.701563878597588
atgggtcgtttccgtggttccattaccaagctcagccgccgcgaaggcatcaacctcgcggagactgaaaaagtccagaagtatctcgacaagcgcccctacgcgcctggccagcacggtcagcgccgtggccgcggccgtcccagcgactacagcgtgcgtctgcgtgaaaagcagaagctcgcgcgtctgtacggcatgggcgaaaagcagttccgcaacctcttcgaggaagcggccagcgttcctggcgtgaccggcaccgtgttcctgcagctgctggaacgccgcctggataacgtcgtgttccgtatgggctttgccagcactcgccgtcaggcccgtcagttcgtgggccacggccacattctcgtgaacggcaagaaagtcgacatccccagctaccgcgtcaagatcggcgacgagatcagcgtcttcgaaggcagccgtcagatgggcttcgttcaggaaaacatggaagcgcagaagcgccgccgcgtgagcccctgggtcgaactggatgtcgagaacttcaagggcaccttctcccgcctccccgcgcgtgaagacctcgccctgcctattaacgagaacttcatcatcgagtactactcgcgctaa
>Deide_04770|6.688538766720358
atgaaaaaagcgaaactgtccgccctgatcgctaccgccgccctttccagcctgactgtggccctggcccagagcgccaaactgagtgacaacgtcatcaaggtgggtgtgctgaccgacctgtccggcgtgtattccgagctctcgggtcccggcagtgtgaaggccgctcagatggccgcagccgactttatggccaagaacccgagctaccggaataaggtgcaggtcgtcggtgtggaccaccagaacaaggccgacgtggccagcaacaaggccgccgagatgatcgaccgtcagaacgtggacgtgctgatggacctgcccaccagcagcgccgcgctggcagccagcgaaattgccaaaggcaagaagattcccgtgatggtcgttaccggcggcaccaccgccctgaccaacgacaagtgcaacaagtacaccttccactacgcctacgacaactacatgctcgccaacggcaccggcactgccgtaaccaagcgcggcggcaacagctggtacatcatctaccccaactatgccttcggtcaggatctcaaccgccagatgacggccgccatccaggaaaacaagggcaagctggtgaccgccagcgacgccaccccgttccccaacaccgacttcagctcctacctgctcaaggcccagagcctcaagcccaaggtcttcggcaccatgcaggccggcaacgacctggtcaacgtggtcaagcagtacaacgagttcggcctcaagcagcagggcatcggcctgggcatcggtctgctgttcgaaactgacgtggctgcgctgggtcaggacgcattcgcgggcgcgctggctaccgtgccgtggtactggaacatggacgcccgcagccgcgagtggagtgccggcttcgagaaggccttcggcaagaaacccacctgggcgcaggctggcgtatacagcgccaccatgacctatctcaacgctgtggcccgcgccaagagcgacaacggcgacgccgtggtcaaggctctcgaagggcaccgcttcagcgatttcttcgcccgcggcgcccacatccgttcgcaggaccaccgcgtgaccctggacgtgtacaccgtgcaggtcaagcccaaggcccaggccaaagaggctggcgacatcttcacgaaggtcgccaccattcctgcttccaaggcgttcacccccctggccgaaagcaagtgcaagctctga
>Deide_06670|6.680043868131467
atgaagaaagacatccaccccaaagcagttcctaccaagatcatctaccagggtaaggtcgtcatggaaaccctgagcacccgccccgagatccacgtggatgtctggagcggcgttcaccccttctggaccggcgaagagcgcttcgtggacaccgaaggccgcgtggacaagttcaacaagcgtttcggcgacagctaccgcaacaaaaagaaataa
>Deide_19010|6.622849457492093
ctgcctaccacccagcagctgctccgtaaggggcgcaccacgctccagaagaagagcaaagttccggccctgaagggcagccccttccgccgtggcgtgtgcacggtcgttaagaccaccacccccaagaagcccaactccgcgctgcgcaagattgcccgtgtgcgtctgtccagtggctttgaagtcaccgcctacatccccggtgaaggccacaacctgcaggagcacagcgttgtgctgatccgcggcggtcgtgtgaaggacctccctggtgtgcgctaccacatcgttcgtggcagcctcgacacccagggcgtcaaggaccgcaacaagagccgcagcaagtacggcaccaagaagcccaaggccggcgcagccgccgcaggcaagaagaagtaa
>Deide_16800|6.57233183210966
atgaactttgatcaactgattgcgcccgaacttgcggcgcgtctcgccgaacgtggtattaccgaagccagccctattcaggctgaaagcctgcccctgaccctcgccggcagggacatgattggccgcgcccgtacgggtaccggcaagacgctggccttcgccctgcccatcattcagaagctcgaacccagccgtgagcgtgcgcgtccgccccgcgccatcgtggtggccccgacccgcgaactggccaagcaggttgccgaggaattcagcaagagcggcgtgggcctgaccaccgtcaccgtgtatggtggcgccagctacgctcctcaggaaaatgccctgcgccgtggcgtggacgtggtcgtggggacgcccggccgtctgatcgaccacctggagcgcggcaacctggacctcagcgccgtggaattcgcggtgcttgacgaggccgacgagatgctcagtgtgggctttgccgacgccatcgaaaccatcctgcagaaaacccccgacagccgtcagaccatgctgttcagcgccacgctgaacaacgacatcaaccgtctgtcccgcaactacctgcgcgagccggtcattgtggacatggtgggcgaaggcaagagtcaggcggcccagacggtcgagcacctcaaggtcagggttgggcgcagccgtacccgcgtactggccgacctgctgaccatctacaaccccgaaaaagccatcgtgttcacacgcaccaagcgtgaagccgacgaactggccaacgaactgattcaccgcggcctggaagccgaggcgctgcacggcgacctcgcgcagagccagcgtgagcgtgccctgggtgccttccgcagtggtcgtgtgggcgtgctggttgctactgacgtggcagcgcgcggcctggacatccctgaggttgacctggtggtgcagtaccacctgccccaggatcccgaaagctacgtgcaccgctcgggccgtaccggccgcgctggccgcaccggcaccgcgatcatcatgtacggtgaccgcgagaaccgcgaagtgatgggcctggagcgcattaccggcgtgcgattcatcgagcgtcccctgcctacccccaaggaagtgcaggcagccagcgccaagaccagcgccgacatggtccgcaaggtggacagtggcgtcgccgcaaccttccaggcagaagccgagcgtctgttcagcgaactgggcctggaagccctgacccgcgccctggccaagatcagcggtgtgaccgagcccaccaaggctgccagcctgctcagcggtgaagaaggtctgaccacgctgatcctgcacggcgagcgcatgagcattgcgcgcaccgtggctctgctggcccgcgccggcgacgtcgacacgcgccgtctgggcaaggttcgccagtggcgcggcggcaccgtcgccgacgttcccagcgaatacctgcagaagcttcttgcagccaaccccctcgagggcgaagtccagatcgaagtcgcgcaggaactgcctgaactgttcgagcaggctgtccgtgaacgccgtgaaggtggctaccagggcggcaaccgtggcacccgtgatgagggtggctaccgtggtggcaaccgcggtggtggccagggtcagggccgctggagccgtggcgagcgtggtgacggcggcggtcgtggcgacaaccgtggcggtgcccgcagcggtggccagagccagggcaaccgcagcagccagggcaaccagggtcagagccgcacccgtgacgatttcagcgaccgcgaattccgcggctga
>Deide_18950|6.566462177397251
atgaagggcatcctcggcaccaaagtcggcatgacccagatctggaagggcgaccgcgccgttcccgtgacggttgtgctggcgggtccctgccctgtcgtgcagcgcaagacctccgtgagcgacggctacgaggcggtgcagatcggcttcgcgcccaagagcgagaagcgcgtgaaccgtcctgctgccgggcacttcaagaagtacggcgtttcgcccgtgcgtttcctgcgcgagttccgtaacttcaaccccgacggcgacaccgtcagcgtggacatcttcgccgaaggcgagaagatcgacgcaaccggtaccagcaagggtaagggcttccagggcgttatgaagcgctggaactttaagggtggtcccgcgagccacggctccaagaagtggcaccgccgccccggttcgatcggccagcgcaagacgcccggccgcgtgtacaagggcaagcgcatggccggccacatgggcatggaccgcattaccgtccagaacctggaagtggtggaagttcgcgccgacgagaatctgattctcgtcaagggagccattcccggcgccaacggtggtcttgtcgtgctgcgtcaggctgccaagggaggcaagtaa
>Deide_07310|6.554879159100255
atggcgattcagcaacctgaacagttctacggcaccggccgccgtaagtccgccgtggcgcgcgtgttcctgcgccctggcgaaggcaagatcatcgtcaacggcaaagagttccagacctacttccgtggtctgctgcgcgccgtgcacgccctgcaggcgttccgtgaaaccggcactgctggccggtatgacgccgtgatcaccgtcaacggtggcggccccaccggacaggccgacgcaatcaagctgggcatcgcccgcgcactgctgaaggtcaaccctgacttccgcgcccagatgaagcccaagggcctcctgacccgcgatccccgcgaagtcgagcgcaagaagtacggcctcaagaaggcccgccgcgcacctcagttcagcaagcgctga
>Deide_11420|6.547592650330495
atgaaggtaggcattaacggctttggccgcattggtcgtctggtgttccgcattcttgaagagcgaggtgtggaggtcgtggccatcaacgacctgaccgacaaccgtaccctcgccacactcctgaaatatgacagcaccgccggacgctttaacggcaccgtcgagttcgacgaagccagcctgaccgtcaacggcaagaagatccaggcgctggccgagcgcgaccccgccaacatcaagtggggcgaactgggcgccgacatcgtgatcgagtcgaccggtatcttcaccgaccgcgagggggcgagcaagcacctcgccggcggcgccaagaaggtcctgatcacggctcccgccaagaacgaggacttcagcgtggtgctgggcgtcaacgagcaagactacgaccccaaaaaccacaacatcatcagcaacgccagctgcaccaccaacagcctgggtgcgccgatgaagctgctggacgaggctttcggcatcgagaaggccatcatgaccaccgtccacagctacaccaacgaccagcgcgtgctggacctcccgcacagcgacctgcgccgtgcgcgcgctgccgcagtgaacatcatccccaccagcaccggagcggcgaaagccgtctcccaggtgtacccggccctgaagggcaagttcgacggcaccagcctgcgcgttcccacgcccaccggcagcatcagcgacgttgtggtgatcctgggccgtgaagtgacggtcgccgaggtcaacgatgtgttccgtaaggccgccgaaggcagccacaagggcatcatcgcctacaccgaagatcccatcgtgctgagcgacatcgtgggcgacccccacagcgccatcatcgacggcgggctcaccatggccatgggcaacctggtgaagttcttcagctggtacgacaacgagtggggctacagcaaccgcattgccgacctcgtgcagctcgttcagcaaaaaggcacctaa
>Deide_20240|6.52670033204673
atgacgaataagcaacccgttcgtgtggccgtgactggtgcggccggtcagattggttacagcctgctgttccgcattgctgccggcgacatgctgggcaaggatcagcccgtgattctgcagttgctggaaattaccccagcgctcaaggcgctgcagggcgtcgtgatggaacttcgcgacggtgcgtacccgctgctggccgacgtggtgaccagcgacgatcccctggtggccttcaaggacgccgactacgccctgctggtgggcgccatgccccgcaaggcaggcatggagcgcggcgacctgctgggggccaacggcggcatcttcaaaccccagggtcaggcgctgaatcaggtggccagccgtgacgtcaaggtgctggtcgtgggcaaccccgccaacaccaacgccctgatcgcgcagcagaacgcccccgacctggaccccaggcagttcaccgccatggtgcgcctggaccacaaccgcgccatctcgcagctggccgagaagaccggtcagccggtcagcgccatcaagaacatcaccatctggggcaatcactcctcgacccagtaccccgacctcagtcaggcgaccgtgggtggccggccagccctggacctggtcgaccgcacctggtacgagcaggagtacatccccaccgtggccaagcgcggcgccgccatcatcgaggcgcgcggggccagcagcgcggccagtgcggccagcgcagccatcgaccacatgcgcgactgggcactgggcacttctgaaggcgagtgggtcagcatgggcattcccagcgacggcagctacggcgtgcccgagggcctgatctacggcttcccggtgaccgtcaaggacggcaagtaccagatcgtgcagggcctggaaatcagcgagttcagccgcggcaagatggacgccaccgcccgcgaactcgaagaagagcgcgacgagatccgcaagctcggcctgatcagctga
>Deide_18880|6.506020804438529
atgcttcttccgaagcgcaccaagtaccgtaagcagcaccgtggccgcatgaccggcgacgccaagggcggcgattacgtggccttcggcgactacggcctgattgctctggagccagcctggatccgcagcaaccagatcgaagcctgccgtatcgtcatgagccgtcacttccgccgcggcggtaagatctacatccgcatcttccctgacaagccggtgaccaagaagcccgctgaaacccgaatgggtaagggtaagggcgccgtggaattctgggtgagcgtcgtcaagcctggccgcgtgatgttcgaagttgctggcgtgaccgaggaacaggccaaggaagccttccgcctggccggccacaagctccccatccagaccaagatggtcaagcgcgaggtctacgatgaagcccagtga
>Deide_03160|6.465693798592821
atgacgaaagctgccctgaaaagcccgccccgtgcgggtctgcctccgcaggaacgcgcggcgctgaacagcgtcgaaacgcaggaatggctcgactcgctggcctatgtggtggcgaatgcgggtacccggcgcgccgctgaactgctcgaagacctcgaccactacgcctactttcacggtgcgccgatcgagttcaagcagaccacgccgtacatcaacaccattgcgcttgaagatcagcccgagtaccccggcgacctggaactggaacggaagatccgcaacatcatgcgctggaacgccgtggccatggtggtcaaggccaacaagaagagcgagggcatcggcggacacctgtcgacctacgccagcgccaccgaactgctggaagtggggttcaatcacttcttccgtggtcacggcgccggccaggaccgcgacctggtgttctaccaggggcacgcctcgcccggggtctacgcccgctcgtttctggagggccgcttcgacgaggcccgcctgaaccgtttccgccgcgagctgagcaaggaaggcgagggcctgtcgagctacccgcacccctggctgatgccggactactgggagttcccgaccgtcagcatgggcctgggaccgattcaggcgatctatcaggcgcgctttatcaagtacctggaaaaccgggggctcaagccggccggtgacgccaaggtctgggcgttcctgggcgacggcgagatggacgagccgcagtcggtgggcgccatccgcttcgccgcctacgagaacctggacaacctgattttcgtgctgaacgctaacctgcagcgcctggacggcccggtgcgcgccaactccaaggtgatccaggagttcgaggcgctgttccgcggcgcaggctggaacgtcatcaaggtcatctgggacagcaagtgggacgaactgctccagaaggactacaacggccacatcgtcaagcgcttcgaggcgctggtggacggcgaatcgcagcgttacgccgctttcgggggcaaggaactgcgcgagcacttcttcaacacccccgagctcaaggaactgatcgccgactggagcgacgccgacctggagctgcttaaccgtggcggtcatgacgtgcacaaggtgtacgccgcctacgccagcgccatcaagcacaagggccggcccaccatcatcatcccgcgcaccgtcaagggctacggcctgggcgagaccgcgcaggcccgcaacgtcgcccaccaggtcaagaagctggagtttgacgcgctgaagaacctgcgcgacctgctggaactgcccctgaccgacgagcaggtcgagcacctggactactaccacccgggcgaggacagcccggaagtgaagtacgtacgagagcgccgcgccgcgctgggcggtccgattcctgcgcgcaaggtggagtatcccaagctggacgttcctactggcgagttctacgaggaattcagcaagggcagcggcgagcgcgccgtgagcaccaccatggccgccgtcagcatcctgagcaagttgctgcgcgacaagcagatcggcaaatacatcgtgccgatcgtgccggacgaggcgcgtaccttcgggatggacgccctggtgccgcgcattggcatctacagccctcgcggccagacctaccgcccggtggacttcggctcgctgatggcctacaaggaagccaaggacggtcagatgctcgaagagggcatcaccgaagacggcgcgatgtcctcctggattgccgctggtacggcctatgcccaccacggcgtgccgaccatcccgttctacgtcttctactcgatgttcggcatgcagcgcattggggacctggtgtgggccgccgctgaccagcgcgcgcgcggcttcctgctgggggccactgccgggcgtaccaccctggcgggcgagggactgcagcaccaggacggcaacagccagctgcaggcctacgtcgtgcccaacctcaaggtctatgatccggctttcgcctacgaactggctgtaattttcgagaccggtatccagcgcatgtacgtggacggcatcgacgagttctattacgtcaccatcgacaacgagaacgagcagcagcccgccatgcccgacgatgggcgcagccgcgaggaaatccgcgagggcatcatccgcggcctctaccgcttccagtcgtccgggaacacgggcgccaagctgcgcgcacagctgctggccggcggcccggcgatgggcgcggcgcaggaagctgtcaaactgctagggaactacggtgtggcagctgatctgtggagcgtgaccagctacaaggaactgcatcaggacgccctgctggcccagcgtcacaacatgctgcaccccctggaagccccccgcgtgccctacgtggcgcagcagctcagccaggaaaacgcccccggcgtcctgatttcggtcagcgactacgtgaagctgggtgccgacggcctcaacggtcacctggaccgcaagctgtggaccctgggtaccgacggcttcggccgcagcgaggcgcgcgaggaactgcgcgacttcttcgaggtggacgcccggcacgtcgtgctggccaccctgtacgccctgcagcgtgacggtcaggtcgccggcgacgtggtggccaaggccatcgctgacctgggcatcgacccggagcgcgaagccccggttctccgctaa
>Deide_05740|6.457820062978723
atggcaacttttgatgatgtgaaagacgtgattgtagacaagctgggcgtagacggcgacaaggtgatgccggaggcccgtttcgtggaggacctgggtgccgacagcctggagaccgtcgagctgatcatgggtctggaagacaagttcggtatcaccatcagcgacgaggacgccgagaacatccgtaccgttcaggcagccatcgactacatcgaaagcaagcagtaa
>Deide_21520|6.448219381733119
atgtgcggaattgtcggatacatcggtcccaagcaggcgcaggacgtactgatctcgggtctctccaagctggaatatcgcggttacgacagtgcgggcgtggccatcggcgacggagcgtgcatcacggtgcgtaaaaaggctggcaaactggccaacctcagcactgaactggaatccacgccgctggccggcacgctgggcatcggccacacccgctgggccacccacggcctgcccaacgacaccaactcgcacccgcacgccaccgaggacggccgcatcgttatcgtccataacggcatcatcgagaattacctgagcctcaaagaagggctgattgcccgcggccatgcctttaaaagtgagaccgacagcgaggtcctggctcacctgatcgaggaagcctaccagggcgacctggaaggcgcggtgcgcacggccctctcgcaggtgcgcggcgcctacggcatcgtcgtcacgcacgtggaccaccgtgagatcgtcgcagcccggacagtcagcccgctggtgatgggcgtgggcgagggcgagatgttcctggccagcgacgtgccggccctgctggcctacacccgcaacatggtcttcctgcacgacggcgacatggtcgtgctgaacgatgacggcttccgcgtgaccgacctgcagggcaacgagctcaagcgcgagatcgagcgcgtggaatgggacgccgaagcggccgagaagggcggctacgacacctacatgctcaaggagatctacgagcagccccaggccctgaccaacaccctgatcggccgcctgcacgacgaaaccggtgaggtgaacctggacatcaaccttgatccgggcagcttcaaacggatttccatcattgcctgcggcacggcctactacgccggtctggtgggcgagtacctgatcgagcagctcgcgcgcattccggtcgaggtggacgtggccagcgagtaccgctaccgcgaccccctggtcagccccgagaccctggccattgtggtgtcgcaaagcggcgagacgatcgataccctcgaggcgctgcgtgaagccaagaagggcggcgcccggacgctgggcgtcatcaacgccaagggcagctccatgacgcgcgagctggacgacaccctgtacatccatgccggcccggaaatcggcgtggccagcaccaaggcctacacctccatggtcagcgccttcctgatgctggcactgtggctgggccgcgcccgcggcaccctgagcgaaaaggaaggcgctgaactgctgcacgcggcccgcgaactgccccgcctggtagaagaagccctgcagcccgagcgtgtcgagcggatcaagcaggtggccgagaagtaccaccaggcccgcgactacctgttcctggggcgcggcgtgaactcgcccaccgcctacgagggtgcgctgaagctcaaggaaatcagctacatccacgccgaggcttacgcagccggcgagatgaagcacggccccatcgccctgatcgacgcaaacctgccggtcgtcgtcgtggccaccgagagccgcctgctggagaagaccatcagcaacgtccaggaagttcgtgcccgtgctggcaaggtcatcgccatcctgagtgacggcgacaccgagaacgcccagcacgctgacgacgtgatctacgtgccgcgtgcccacgagatggtcagcccgatcgtgaacgccatcgccatgcagctgctggcgtacttcacggcgtcggccctgggcaaggacgtggataaaccacgcaacctggccaagagtgtgactgtcgagtaa
>Deide_22340|6.390918332781565
atgaataagctcctgatcctgaccgccctgaccctctcctccttcgccgctgctggcaccctccgtgtgggcgccagccccgtgccacacgcggagatcctgaatgtcgtcaaacccatcctggccaagcagggtgtcaatctgcagatccgcgagttcagcgactacgtgcagcccaaccttgcgctggccgatggcagcatcgacgtgaacttcttccagcacctgccgtacctgaacgaattccagaagagccgcccgctgggcatcgtggcgggtgccaaggtgcacgttgagccgatgggcgtgtacagccgccgcgtcaagagcttcaaggacctgaagaccggcgcgacgatcgccctgcccaacgatccgagcaacagcggacgcgctctgaaactgctggagcgggctggcctgatccgcctgaagcccggcgtgggtgtgcgaggcacggtgctggacatcaccaccaacgtcaagcgcctgaaattccgcgaactggaagccgcgcagcttccccgtgcgctgggtgacgtggacgtcgccgtgatcaacaccaactacgcgctggacgcgggtctcaaccccctcaaggacgcgctgctgatcgagaacgccaacagcccgtacgccaacctgctggcggccaaggcagaaacgctcaagaaccccgactacctgaaactggctgctgcactgcgcagtccggaggtcaaggcttttatcctgaagaagtacaacggcgcagtggtgccggctttctga
>Deide_18840|6.360008089542027
atgccccgtcctagcgccggaagccaccacagcgacaagctgcacgtcaagaagggcgacactgttgtcgttctgagcggcaagcacaaaggcaagacaggcaaggtcctgctcgcgctgccccgtgaccagaaggtcatcgtggaaggcgtgaacctggtcaccaagcacgtcaagcccagtgccagcaacccccagggcggcatcgagcagcgtgaaggcgcgctgcacgccagcaaggtgtctatcgtggaccccgagaccggcaaggccacccgcatccgcaagcagatcgttgacggcaagaaagtgcgcgtcgcggtcgccagcggcaaagtcatcgactga
>Deide_11980|6.353560371999408
atgacctctaccccccgcacgcccgccgaaatcctggagaagacctggaaaaccgaagaacgctggcagggcatccgccgcaactacagcgccgatgaagtcgtccgtctgcgcggcagcctgcccatcgagcacaccctggccaagcacggcgcgaacaagctgtggcgcctgatgaaagaggagcccttcgtcaacgccctgggcgccctgaccggcaaccaggccatgcagcaggtcaaggcggggctcaaggccatctacctgagcggctggcaggttgccggtgacgccaacaacgccgggcagatgtaccccgaccagagcctgtaccccgcttccagcgtgccggacgtggtcaaacgcatcaacaataccctgcgccgcgccgaccagatccagcacagcgaaggtaagcacgacatcgactacttcgtgcccatcgtcgctgacgccgaggccggctttggtgggcccctcaatgccttcgagctgatgaaggccatgatcgaggcgggcgccgccggcgtgcacttcgaagatcagctggccagcgagaagaagtgcggtcacctgggcggcaaggtgctggtgcccacaagccagttcatccggaccctgaacgctgcgcgcctcgccgccgacgtcagtggcgtgcctacggtcctgatcgcccgtaccgacgccgacgctgccaacctgctgaccagtgacatcgacgagaacgaccggcccttcaccaccggtgagcgcacgccagagggcttctactacgtcaagcccggcattgagcaggcgatcagccgcgccctggcctacgccccctacgccgacgtgatctggtgtgagaccagcgtgcccaacctggaagacgcccggcgctttgcagaagctgtgcacgcccagttccccggcaagctgctggcgtacaactgcagccccagcttcaactggaagaagaacctcgacgacgaaaccattgccaaattccaggtggaactcggcaagatgggctacaagttccagttcatcaccctggctggtttccacagcctgaacatgagcatgttcgatctcgcctacgggtacgcccgcagccagatgagcgccttcgtggaactgcaggagcgcgagttcgctgcgcaggaacgcgggtttacggccatcaagcaccagcgcgaggtcggcaccggctacttcgacctggtcagtacggcagccggcggcggccagagcagcacaaccgccctggcaggcagcactgaagcagagcagttcggcaaggagctggctggcgcgcacgactga
>Deide_18760|6.33809765054011
gtgaagctccacgaactcaagcccgccgagggcagccgcaagaatcgcaagcgcgttggtcgtggccctggtggtaccgacaagaccgccggacgcggccataagggccagaagtcacgtagcggcgctgggaagggcagcttcttcgaaggtggccgcagcagcctgatcagccgtctgcctaagcgcggtttcaacaacgtgggcacgacctacgaagtgatccagctgggtcagctggacgtgctggaaggcgacacctttaaccgcgaagcccttgagctcgccggtctggtccgccgcaagaaccgcccggtgaaactgctggccactggtgaagtgacccgcgccgtgactgtgcacgtggacgctgccagcgccgctgccgtcaaggccgtggaagctgccgggggcaaggtcatcctgcccaacagccagaccgaagacgcccagaaggcggagtaa
>Deide_18930|6.334829207639784
atgagccactacgacatcatccacaagcccgtgatcagtgagaaggcctacgccggcatggaacgcggcgtgtactccttctgggtcagcccgaacgcaaccaagacggacatcaagagcgccattcagaaggcgtttgacgtaaccgtcgtgggcatcagcaccatgaatgtccgtggcaagcgcaagcgcgtgggccgtttcatcggacagcgtgcagatcgcaagaaggccatcgtgcgcctcgccgagggccagaccattgctgccctcgagggccaggcctaa
>Deide_00990|6.328749877311703
atgacgcagaacaagcaaggcgtcgtgcagagcatcgccggaccggccgtcatcgcagacggcatgtacggcgcgaaaatgtacgacatcgtgcgcgtgggcagagaacgcctcgtgggcgagatcatccgcctcgacggcaacaccgccttcgtgcaggtgtacgaagacaccagcggcctgaccgttggtgagcccgtcgagaccaccaaccttcccctgagcgtcgagctcgggccgggcatgctcaacggcatctatgacggtattcagcgcccgctggacaagatccgcgaagcttcaggcgactttattgcccgtggtatcgaagtgtcctcgctggaccgcaccaagaagtgggccttcacgcccagcgtgcagcccggcgacacggtggtcggcagcggcattctgggcaccgttccagagttcagcttcacgcacaagatcctgacgccccccgacaagggaggcaagctgcgctgggtcgctgccgctggtgaatacaccatcgacgacaccatcgctgaactggaagacggcaccaagctgcgcctggcccactactggcccgtgcgcgcgccgcgtccggtgcagaagaagctcgaccccagcctgccgttccttaccggaatgcgcattctggacgtgctgttccccctggtgatgggtggcgccgccgcaattcccggccccttcggaagcggcaagaccgtgacccagcagtcggtcgccaagtacggcaacgccgacatcgtggtgtacgtgggctgcggcgagcgtggcaacgaaatgaccgacgtgctggtggagttcccggaactggttgaccccaagaccggcgggccgctgatgcaccgcaccatcctgatcgccaacacctccaacatgcccgtggccgcccgtgaagcctcggtgtacaccggcatcacgctggccgagtacttccgcgaccagggctacagcgtgtcgctgatggccgacagcaccagccgctgggccgaggcgctgcgcgagatttcctcccgcctcgaagaaatgcctgccgaagaaggctacccgccctacctgggcgccaagctggctgccttctacgagcgcgccggagccgtcaagaccctgtccggtgacgacggagcggtttccgtgatcggcgccgtgagccccgcaggcggcgacatgtccgagcccgtgacccaggccaccctgcgtatcaccggcgccttctggcgtctggacgccggtctggcgcgccgccgccacttcccggccatcaactggaacggctcctacagcctgttcacgccgatcctggacaagtggtaccgccagaacgtgggcccggacttcccggaactgcgccagcgcatcactaacctgctgcagcaggaagctgctctgcaggaagtcgtgcagctcgtcggtcccgacgccctgcaggacaacgagcgtctgatcatcgagaccggccgcatgctgaggcaggacttcctgcagcagaacggctttgacccggtggacgcctcggcctccatgcccaagaactacggcctgatgaagatgttcctgaagttctatgacgaggccgacttggccctcaagaacggctcgaccatcgacgagatcatccagaaccccgtgatcgagaagctggcccgcgcccgctacacccccgagaacgagtttgcggcctacggtgaaggcgtgatggatcagctgagcaccaccttcaaaggagtgaaagcgtga
>Deide_20130|6.2888345758855495
atgaataaaaagaccctgactgcgcttatggctctgaccacggccaccaccctcggtaccgcttctgctcagggacgcatcagtgcccagagcatcatcgtcaaccccacccagcccgacctgagcgtcagcgtgcgtgtggacaaggatgccagcggcaaccagaaccccgcctaccgcatcggcgagaagatcaccctgagtgccaccgtcaaccgcgacgcctacgtctacctcttcaacgtggatcccagcggcgaagtggatcaggtcctgcccaaccgtctgggcggcgacaacttcgtcaaggcgggcacgacgcgttccttcccggccccgggcgacagcttcacctttgacgtcggtggccccgtgggccagaacaaggtgcttgccctggccagcctgacgccgctgaacctggaccagatcagcagcttcaagaccactcaggaccagttcgcgaccgtgaacgccaaaggacaggccgggctggcccaggccctgagcatcgtggttaaccccctgccccagaacagctgggtcagtgacaccgcgttctaccaggtggtggcccagaaccccgtaaccaccggtagcctgtttgtcggcaccaacgtcaacgccacggtgatcctcaatggtcagcgtctgggcggcagcaacgtcacctacagcaacctgcgcgccggcacctaccctgtgcggatccaggcgcccggctatagcgacttcgccaccaccgtgaccatccgccagggcaccatcaccaacctgaacgtggaccttgcaccagcccctcaggccgtggttcaggctcctgccacgaccggcaacgccttccttgacctggtcggcggcctgctgggcgccatcaccggaacccagctgcaggaccccgcccgcagcgcactggaccagaaagtcactgagctgcgcaatgagggctacaccgtgcagggcacccgcaccaccaccaccggctacgtcagcacgctgtccaagggtgccagcaccgtgaccgtcaccgtgacccgtggcgccaaccgcaccctcactgttcaggtcaccgaaaccaccaactaccgttactga
>Deide_21270|6.286483898893856
atgaccagaggcgagatgaagtacgagggcaaagccaagcgcgtgtacgccaccgaacaggccggtgagtacatcgtggaatacaaggacgacgccacggccttcaacggagtgaaaaaagcccagatcatgggcaagggcgagatcaacaacgccatcactgcacacctgtatccgctgctggaagccgctggcattcccacccacttcctggaaaagctgagtgaccgtgagcagcgtgtgcgggccgtgaccatcgtgccggtcgaaatcatcgtgcgcaacgtggcagccggcagcttctccaaacgcctgggcatcgaggaaggcaccccgctgccgcgcccggtcgtcgagtactgctacaagagtgacgcgctgggtgatcccctgatcaacaccgacactgccgttgccctgggctgggccaccgaggcggatctggcacgcatccgcgagctgagtctgcaggtgcgcgacttcctggtgccttacttcgaggcgcgcggggtgcgcctggttgatttcaagctggaattcggcaagctgagcagcggggaaattgtgctggccgacgagatcagccccgacacctgccgcttttgggacgcgcagaccaacgagaagatggacaaagaccgcttccgccgcgacctcggcggcgtggaagacgcctacgccgagatgctgcgccgcgtcacccagagcgtgtaa
>DEIDE_RS16825|6.284759017603242
atgaccatcgtgtactactcgacctacggcaccaaccaccagatggccgaagtggctgctgaagccgcccgcgagtccggcgccgaggtgcgcctggtcaaggcgcgcgaaacggctccccaggaagtcgtgaacggtcaggacgcctggagggcacagcaggaacgcaccgcccacgttcccgaagccacgccggctgacctggagaacgtcgacgcgatcctgttcagctcccccacccggttcggtggggccaccagccagatccgcgcgtacatcgacacgctgggtggactgtggggcaccggcgccctggccaacaagaccttcagcgccatgaccagcgcgcagaacccccacggcgggcaggagaccacgctccagacgctgtacatcaccgccatgcactggggcgccatcctgacgcctcccggctacaccgatccggtgctcttcgcttccggcggcaacccctacggcgccagcgtcaccgccaacggcgaaccgctgagcgaagcagacaaggcctccatccgccatcaggtgcgccgccagatcgagatcacccagaagctcaaagcgcagtaa
>Deide_00100|6.270250240931681
atgcaggttattcttcttgaacccggcaagctcggcaagaccggcgacgtggtgaacgttaaagacggttacgcccgtaactggctgattccccaggggatcgcctcgccagccaccaacagcaacatgaagagcctcgaggcccgtgtgcgctcccgccagaagatccaggcgcaggagaaggccgccgccgaggatctcgccagccgcctgaacggcgttgccgtggaactcagcgtccgcgccggcgaaggcaagatctacggagccgtgacccaccaggatgtggcgaacagcctcgacaagctgggcttcgacgtggacaagcgccgcatcgaaatgcccaagaccgtcaaggaaatcggcgagtacgacatttcgtaccgcgcacaccctgaggtcaccattcccatgaagctcgtcgtccacgctcagaaataa
>Deide_02590|6.254401023899082
atgagcgacctttacagcagtgacggtttcacgcccacgcccgagctgagtgccgagcgccagacccgcttctcgcaggctccagagctgggcgcaggcatcgagcccggcaagcagtaccgcgccgtgctggaaaccagcaagggccgcatcgtggtggagctgtttcccgacgacgctcccatgaccgtgaactcgttcgcgtacctgctgcgtcaccactactacgacggcatcaagtttcaccgcgtgctcgaagggttcatggcccagaccggtgatcccaccggcactggcgccggcggcccgggctacgacttcgaggacgagcccaacaaccagcgccacaccggcaaaggcgtgctgagcatggccaaccgcggccccaacaccaacggctcgcagttcttcatcacgttcgtggcaaccccgcacctggacggccgccacaccgtcttcggcaaggtcgttgagggtctggatgtgctcgaccgtctcacgcgtattcagccgggtatggccggcacgcctgatgtgatcgaaaccgcctacctggtcgagaagtaa
>Deide_13900|6.251345752856825
atgagcgacattgaagccctgaaaaaagaagttccgccgttccagatctttgacctgattccgcagtacgccgcccagggctttatcgaccccgagcgtatcgatctgctgaagtgggccggtgtatacccgcagcgtcctcaggaagacggcttcctgatgatgcgcgtgcgtgtacccaccgccgagttctccagcgcgaccctgcgcgaggtggccaacatcgccgaggagtacgggcgtggcttcctggacgtgaccgaccgtcaggccttccagtttcactggctgaccattgacaagatcccccagatcttcgaacgccttgagccgctgggtctgcaccccaagggcgcctgcggcgataccgtgcgtgccgtgatcgcctcgcccctggctggcctggacgcccgcgagattatcgacatccggcctcttgccctcgccatggaaggcaccctgaccggcaacccggacttccaggatcttccccgcaagttcaagatgagcatcaccgcggtgcctgagctcgaaggcatccacatgatcaacgacatcggcttcctggcgcaccgcgtgaacggcgagatcggtttcgacgtgtgggtcggcggcggtctgggtgcagtcgcgcaccttgccaagcgcctgggcgtatttatccgccctgaggaagtggtggaggtcggacaggccatcaccgccgcgtaccgtgaccacggttaccgccagaaccgcaagaagagccgcctgaagttcctgatcaaggacctgggtgtcgagaagttccgcgagatcgtcgagaacgactacctgggccgcaaactgcaggacggccctgccgcaccggttgcccgcttcggcggcaacgatgtactgggcatcaaccctcaggcggacgggctgaactacgtggtcgtggcgaccaccgtgggccgcattgatcccctcaaggcccgcaagctggccgaactggccgaccgcttcgggaagggcgtgctgcgtaccaccgccttccagaacatggtgatcccccatgtgcgcaccgaggatctggccgagctgaccgctgaactcgaaacgattgcgctggctcccaaaaccacgctgcgcggcaccaccatcgcctgcaccggcaaccagttctgccgcctggccctgaccgaaaccaaggcgcgtactgccaacctggtggaccacctggagccgaagttcctggagctggatgttccctttaccatcaacctgactggctgcagcaacgcctgcacccgctatcaggtggcggacctgggcttcatgggagcgaacaagaccgaccccgacggtaccgtgcacgaggtctacaacgttcacctggccggcagcatcggtcaggcccagcgcaccggcaccaagctcaagggtgcagttcccgccgagcgcctcaacgagtacaccgaagctgttctggcggacttcagcgccaacaagcagcccgaagaaagcttcgtggaatacgccgaccgcatgggccctgagcgctttacgcccgacgctgttctgggacccaaggaactggtgaacgcatga
>Deide_18650|6.238658148237412
atggcgaaacccaccaaaggcaaggcaccccgtcgcgcccgccgcaacatcagcgccggccgcgcgtacgtgcatgcgagctacaacaacaccatcgttaccatcaccgacctggacggcaactctgtcgcctggagcagtggcgggaccatcggctacaagggcagcaagaagggtaccccctacgctgctcagctggccgccgctgacgccgtgaaaaaggcgcagcagaccttcggcatgaacatcgttgacgtgattgtgcgtggctcgggctccggccgcgagcaggccatccgcgcgattcaggcctcgggcatcgaagtgaagtccatcatggacgacacccccgtgcctcacaacggctgccgccccaagaagaagttccgcgcctaa
>Deide_22880|6.214406459914802
atgcccacctacaaagccccactgcgcgacatgaaattcatcatgaacgaactgctcgacgcgcccgcccagctctcgcagatgcccttctacaccaccaatgagaccgccgacgccgacctgatgacccaggtgctggaagaagcggcccgtttcgttgaaaccgaactggtgcccttgaaccgggtcggcgatcaggaaggctgcacgcgtgacgaacagggcaacgtgaccacccccaccggcttcaaggctgcctaccggaaataccgcgaggccggctggactgccctggacgctgaccctgcctatggcgggcagggcatgccgcacctggtcagcaacatgctggtcgaaatgatgtgcagtgccaacgtcgcctggagcatgtatccgggactgtcgcacggcgcctacagcgccctgcacgcggtaggcagcgacgagctcaagaatctgtacctgcccaagatcgtctcgggcgagtggacgggcaccatgtgcctgaccgagccccacgccggtaccgacctgggcatgatccgcaccagggccaccgacaacggtgacggcagctatagcgtcaccgggaccaagatcttcatcagtgccggcgagcacgacatggccgacaacatcgtccacctggtgctggcccgcctggaaggcagccccgaaggcaccaagggcatctcgctgtttgtggtccccaagttcgtccccagcgcagagggcggcgtcggtgaacgcaacggcgtggtctgcggctctctggagcacaagatgggcatccacggcaacgccaccgccgtgctgaacttcgacggcgccaagggctggctggtcggcgaagtcaacaaaggcatgaaccacatgttcatcatgatgaacgccgcacgactgggcaccggtctgcagggcctgggcctgggcgaaggtgcctaccagaacgcgctggtgtacgccaaggaccgcatccagatgcgccacacgccgcgcgtgagcagcgagccggccgaccccatcatcgtgcaccctgacgtgcgccgcatgctgctgaccggcaaggcctacaccgaagccgggcgcgccctggccatgtggctggccctgagcatcgacaccgagcatcaccaccccgacgaggccaggcgcaaggaagccgccgatctggtcgcgctgctgacccccatcgccaaggctttcatgaccgacaacggcttccatgtagcggttcagagccagcagatctacggcggacacggctacatccaggaatggggcatggagcagtttgtgcgtgacgcccgcatcgggcagatctacgagggcaccaacggcatccaggcgctggacctgctcggccgtaaggtcctgatggacggcggcaagaagctgcagaagctggccggcaccctgcaggaattcgccgaagctcacgaggacgacgagcacatcggtgaatacgtcaaccagctgggcaaggcggcgcagcagctgggcagcctgaccatggtaatcgggcagaaggccatgggcggtgaaggcggcgccgacgaggtgaacgccgcagccgtggactacctgcggtacttcggtcacgtggtctacggttacctgtgggcccgcatggccaagactgcccaggagaagatcgacgctggtgccgaccgcgacggcttctatctggccaaggtgcagaccgcccgcttctacttcgccaagctgtttcccgagaccaagacgctggctgcgaccatcaaggccggcaacgagcctctggctgtggatgaccaggctgtcttcggctgggaagcggccctcgcgctcgcctga
>Deide_19972|6.201496339545898
atgaccgacaaccatgaacaacgcgcccagacggagcagacgcccgaagagctgcgcgacattattcctcagctgcagggtgaacccgacgaggatcctgtgcttgacgctgaggaagccgacactgaggccgggactgatgccagcgccgcagtgggcgctgaagacgacggcgaagaactcgaagacgagttcattgatgccgatgatctgctcgccctgctgagcgagatgaaagaaatgcttgaagcccagggcaaggaaatccgcggcctgcgccgtgaaatgcgcgaaatgcgtgaagcccaggggcagggcggcggcttccgtggcggcgaccgcagctcgggtggcgaccggggccccagtggtggcgaccgtcagggcggcggcggcttccgtccccgtgaagaccgcggcggcttccaggaccgcagtggcggcggtgaccgtggcggctaccgtggcggcggcgaccgtggcttcagtggcggtgaccgtcagggtggcggcggcttccgtccccgcgaagaccgcggcggcgaccgtggctttggtggcggcgaccgtcagggcggcggcggtttccgtccccgtgaagaccgtggcggcttccaggaccgcagtggcggcggtgaccgtggcggctaccgtggcggcggcgaccgtggctttggtggcggcgaccgtcagggtggcggtggcttccgtccccgcgaagaccgcggcggcttccaggatcgcagcggcggcggcgaccgtggtggcttccgtccccgtgatgatcgtggcgaccgtcccgctcctcaaagcggcggcttccaggaccgcgagttccgtccccgcgacaccgacgccggtgcaggcgacggcggcttccgtccccgcgcccgtgctgaccgtggctggggcaacaagcgcaccgacgaggaataa
>Deide_14890|6.185200007613993
atgaccagcacccttgaccgtcccaccagcacctttgtcaatcccttgaacgacgaccagcgcaccattatcggcgccctgaaaagcttcctgaaaaacaaggtggagcctggcgctgccgagcgcgaccagaccagtgagttcccgttcgagatcgtgcgtgaactcggggagatgggcatcatgggtgcacagacgcccgaacagtacggcggctccgggcttgacaccgccaccttcgccatgatcattgaggaaatcgcggcggtcgacggcagcctgtgcctgacggtcgcctcgcacaacagcctgtgccagggccacattctgatcgggggcaccgaagcgcagaaggccaagttcctgcctgatctggccagcgcgaaaaaactcggcgcctggggcctgaccgagcccggcagcggttcggacagcggcggcatgcagtcgcgcgccgtggagcagcccgacggcagctggattctgaacggttccaagaacttcatcacgcagggcagcgtgggcgggacctacgtggtgctggcccgcaccgacgccgcgcgcgaagggaaaggcaagaacgacggcatcagcgcgttcgtgttcaaccgcgacgaggtgcagggtttctctatcggccgcaaggaagacaaactgggcctgcgcagcagcgacaccgcgcagctgatcttcgaggacatccacctgccggccgacgccctgctgggcgagcgcggcaacgccttcaaggacgtcatgaaggtgcttgacggcggccgtgtgggcatcgccgccatgggcctgggactgggacgcgccgcgttcgaatacgccgcgaagtacaccatgacccgcgagcagttcgggaaacccatcggccacaaccagaacctggccttccgccttgccgacatggacaccaaacttgaagctgcccggctgctgatccgcaaggctgccgacctgaaagacgcgggccagaacttcacggtgcccgtcgcacgtgccaagctgtttgccaccacagtgggcgtcgaggcctgcgacgaagccattcagatgctcggtggctacggctacatcaaggagtaccccgtcgagcgcttctggcgcgataaccggctgacccgcatcggcgagggcactgacgaggtgcagcgcctcgtgatcagccgcgacgtgctcaagcgctttgccgattga
>Deide_05050|6.170717873447282
atgaaaaaagccctgatgctcgcccttgctcttgccactgccggcagcgcctccgccgccgggaaagtggagatcttctcctggtgggccggtgacgaaggtcccgccctggaagcgctgatcaagctctacgagcagaagtaccccagcgtgaaagtggacaacgcgaccgtttcgggcggtgccggcaccaacgccaaggccgtcctgaagacccgcatgctgggcggcacgccccccgacagcttccaggcgcacgctggccaggaactgatcggcacctgggtggtcgccaaccgcatggaagacctgaccccgctgttcaagagcgaaggctggaacaaggcctttcctcaggacctgatcaagctgatcagcaccaaagacggcatctggagcgtgccggtcaacgtgcaccgcagcaacgtcatgtggtacaaccccgccaaactcaaagcctggggcgtgaccgctcccaagacctggcccgagttcctctccacctgcgccaaactcaaggccaagggagtagctgctccgctggtcgtcggcgaaaactggacccagcagcacctctgggaaaacgtcatgatcggcacgctgggcgctcagaactgggaaaacctctggaccggcaagctgaaattcaccgatcccaaggtggtcggcgccttcaccaccttcggcaaggtcatggactgcaccaacaaggacgcctcgggcctcagctggcagcaggccagtgaccgcatcgccgctggtaccagcgccttcaatatcatgggcgactgggcagccggctactacaccaccaccaagaagctgacccccggcaaggacttcggctgggcacccagccccggaaccaccaaggtcttcgtgatgctggccgactcgttcggtctgcccaagggcgccaagaaccgtaccgaagccatgaactggctcaaggtgctgggaagcaagcagggccaggacgccttcaacccgctcaagggctccatcgctgcgcgtattgacagcgacctgagcaagtacaacacctacagcaagagcgctgccgccgactggaagagcaacaagatcgtgggcagcatggcgcacggagctgtggcgccggaaagcttcatgagtgcgttcggtgcgatcatcgaccagtttgttgccgggcgcgacgcgaagggcgctgccaacgccgcgcagcagctggccacgcgggctggtatcggcaagtaa
>DEIDE_RS15800|6.16593109546913
atgaagaagaccttcctcatgggcctggccctgatgatgaccgcctccgctgccagcgcccagagtctcactggcgctggggccagcttcccctatcccctgtacagcaagatgttcgccgaatacaagaaagacaaaggcgtggacgtgaactatcagtcggtgggctctggttccggccagaagcagatcaccgaacgcaccgtggacttcgccggcagcgacaaccccatgagcgacgaacagctcaaggccgcgccggacaaactgctgcacattcccaccgctatcggcgcagttgtgcccgcctacaacctgcccggcgtgaccgagccggtcaagttcaccggacaggtcctggctgacatctacctgggcaagatccgcctctggaacgacaagaagatcgctgccctcaaccccggagttaccctgcccccactgcctattcaggtggcacgccgcagtgacggttccggcaccacctacgtgttcgccgactacctggccaagatgagcagcgagtggaaaagcaaggtgggcgtgggcaacagcctgcagtggccagtgggcaccggcgccaaaggcaacgacggcgtggccggcatcgtgaaaagcacgcccggctccatcggttacgtggaactggtgtatgccaagcagaacaagctgacctacggcagcctgcgcaaccgcgccggtaagttcattctggccgacaacggtcctgccagcctcgccgcacagggcgtggtcattccggccgacacccgcgtgagcatcaccaacagcgccaatgccggcgcctacccgattgccagcttcacctacgtgatcttctaccaggaccagaagtacggtaaccgcaccgaagcgcaggccaaggcactcaagaacctgctgtcctggatggtctccaccggccagcagtacaacgaggcgctggattacgccaagcttccgtccacggtcgccagcaaggcacgcagcatcattggcaagatgacgtacggcggcaagaaaatctaa
>Deide_03310|6.1636664087006325
atggaactgaacgccaaaccccgcaagagccaggagaaactggccgaaggcctgatccccgccgttgcctacaacaaggacaacaatatttcctttgctctggaccgcaaggcctttgaccgcgcgttccgtcagcagagcaccactggcctgttcgatatcaccgttgaagggggcgagaccttccccgcactggtcaagaccgtgcagatggacaagcgccgccgcacgcccattcacgtggacttttacatggtcacctacggtgagcccatcgaagtgtctgtcccggtgcacaccacgggcaagagccagggcgaaatcatgggcggcctggtggacatcgtgcttcacaacctgagcatcgtggctcctggtccccgccgcattccccaggaactgaccgtagatgtcagccgcctgaacatcggtgaccacatcactgccggtgatgtgaagctccccgagggctgcacgctggccgtggctgcagacagcgtcgtgatcagcgtcctgccgccgcgcatgaccgctgatgaagccgctgctgaaacccaggctgcccaggtggctggcctggtcgccgctggtgaactgtccgaggaagccgcagccgctgtgctcgaaggcgacgcgagtatcgaggagatcaaagccgaggcccacgccgccgaaggcacccaggccgagggcagcaccgaagaaggccagcagcagtaa
>Deide_22710|6.1619609355607174
atgaccaaatcctatgacttcgacgtgctggtgattggcgccgggcctggcggctaccatgcggccatccgcgccgcgcagctgggcctgaaggtcgcctgtgccgagcgcgagtctgtcggcggggtgtgcctgaacgtgggctgcattccgaccaaggcgctgctgcatgccggcgaacaggtggccgccgcacgtcacgccgccgacttcggcctgaccttcagcggtcagtcgctggatatcgccaagctcaacggctggaaagacggcatcgtcaagaaactgaccggaggcgtgggcgccctgttcaaggcgaacaaggtcacccacctgcagggacaggccagcttcgtggacgatcacaccgtgcaggtgggcgacaagacctacacggccgccaacttcattattgccacgggttccgagccggccaaactgccgggtctggaagtcgaccagcaggtaatcgtggactcgaccggcgcgctggtcgtgcctgacccggtgcctgcccgcatgctgtgcgtgggcggcggcgtgatcggcttcgagttcgcgcacgtgtacaccaacatgggctcacaggtcaaagtcatcgagttcctgccaaccatcattcctggagccgatgccgacgccgtcaaggccttccagaagtccatggagaagcagggcatcaaggtggccacccagaccaaggccaaccgtgccgagaagaaggccgacggcgtgcatgtcgagctcgagaacgtcaagaccggcgaaaagaccaccgaggtctttgaccgggtgctggtcgctgtgggccgccgcccccgcaccgatggcctgaatgcacagaacgctggcgtgaccgtcaccgaccggggcttcattcctgccaccacccagcagcgcaccaacgtcagccacatctattccatcggggacgtggcgagcaaccccatgctggcccacaaggccatgaaagaaggtctggtggcggccgaagtgattgccggcaagcctgccgagcaggacgccgtggccattcccggcgtggtgtacaccagccccgaactggcctgggtcggcctgaccgagcaggaggcaaaggacaagggctacgaggtcaagaccggtaacttccccttcagcgcctcgggccgcgccatgaccctgcagcagaccgacggcttcgtgaagatggtcgtggagaaggacaccgacctgctgctgggcgtgcacatcgtcgggccgcatgccagcgacatgctgggcgaggctgggctggcgctggaaatggccgccaccgccaccgatatcgcgctgaccatccacgcccaccccacgctgggtgagagcgtgctggaagcggcggaagctgtgcacaagcaggccatccacatcatgaaccgctaa
>Deide_01200|6.150831868699514
atgatcgacaaacaacagaccatccaggcccacgccaagagcgccaacgataccggcagcaccgcagttcagatcgcactgctgaccgagcgcatcaacaacctgtcggttcacctgaccgccaacaagaaggacaagcacggtcagcggggcctgcagcttctgaacggccagcgtcgccgtctgctcaagtacctcgagcgcaagaactacgacgagtacattgctctgaccgatcagctcaagatccgccgcggccagcgcatcgttcgctga
>Deide_01010|6.13329417626903
atggcaggacagatcagccctacccgcagcgccctgctcgccagcaaagccagtctcaagacggcctctggcggtgcagacctgctcaagcgcaagcgtgacgccctgatcggcgaattcttcgctctggtcaaggacgccctggcagcgcgcgagcagctcggcggtgtcagcaagggagcctacaccagcctgttcggggccaaggcctgggacagccctgaagcggttgagagcctcagtctggcaggcagcggcgactacgctgtgaatatgcagattgaaagcatctatggcgtgaaggtgccccgcatcaacatccccgagcgtacccagacgacgaacttcagccccatcaacgtcggcgcacgcaccatccaggccgccaccgatttcggcggcgtcatggaagcgatcgtgaaggtcgccgctacggaaacgaagctgcgccggatcggtgaggagatcaagaaaacctcccgccgggtcaacgccctggagcaggtggtcattcccggcatcgaggatgacatccgctttattcgcagcgtgctcgaccagcgtgaacgcgaagccagctacacccagaagaaaatcaaggccaagatcgaggccaaggccaagcagcagcgcaaggacattcagtccggcaaccacggcagcgccgcggactga
>Deide_19340|6.1182800289814
atgaactacgctaaagacgtccttgtcaacaccgactgggttgcccagaacctcggccaggaaggcatccgccttatcgaggtcgacgaagacatcctgctgtacgacaccggccatattcccggcgccgtcaagctcgactggcagaccgacctgtggcaccccgtgcagcgcgacttcattaccgctgaggaagtcagcgcgctgctgggtcgtctgggcatcaagcccaccgatcagatcatcctgtacggcgacaagagcaactggtgggcggcctacgcctactggttcctgacctacagcggtgtacagaatctcaagctgatgaacggtggccgccagaagtggatggctgaaggccgtgacgtgaccaccgatgtgcccacctaccccgccaccgagtaccccgccctgcagcgcgacgaaagcctgcgggcctaccgcgacgaggtcagggcccacctggaaagcgtccaggctggccagggcgcgctggtggacgtgcgcagccccgacgagttctcgggcaaggtcacgcacatggccaactaccctcaggaaggcgtgctgcgcgggggtcacattcccggtgcgcgctccattccctgggccaaagccaccaacgaagacggcaccttcaagtccgccgaggaactcaaggccctgtacgagggtgaaggcgtgactgcggacaaggacgtcatcgcctactgccgtattgccgagcgcagctcacacagctggttcgtgctgcgcgagctgctgggttaccccaaggtgcgcaactacgacggcagctggaccgagtggggcaacgccgtcggcatgcccatcgagaaaacctacagcgaagcctga
>Deide_18660|6.116580602980334
atggcacgtgtagctggtgttgacctgccccgcgaaaagcgcattgaaattgcgctcacctacatctacggcattggcctgacccgcagcaaggaagttctggcgcagaccggcatcagtgccgatacccgcgtcaagaacctgaccgaagcggaacagagcaccctgcgtgacgccatcgagaagaccttcaaggtcgaaggcgatctgcgcagtgaagtcggccagaacatcaagcgtctgatggacatcggcgcctaccgcggcctgcgtcaccgccgcggtctgcccgtgcgtggtcagcgcaccaagaccaacgcccgcacccgcaaaggcccgaaaaagaccgttgccgggaagaaaaaggcgacgaggaagtaa
>Deide_00960|6.107463283592544
atggccctcgacaagcttctcgaacaggaggcgcaatcggagatcgagcgcatccgcgccgaagcccgtgaccgctctcagatgattgttgctcaggcccaggaacgtgcgcaggcgctgattgaaagccgtcagcgtgcgctggaaacccagcgtcaggccgggatcgtgcgcgcgcgcagcgccgccgacctggacctgaacgccgcccgcctcacggccagcgaaagcggcatgagccaggtgtacgagctggtcaaccagcagatcacggaaatcacccgcgtccccgagtaccgtgacattctgggccgcctgatctatcaggcccgcgaagtgatcaccgatgccgaggccgtagaggttaaccccgctgaagcggcgctggcccgcgaactggtgcacgatattgctgtgcgcgagaacccggctatccagggcggcgtgcgcgtggtcgcccgcggcggcaagagcggcatcaccaacaccctcgcgggccggctggaacgcgtcaggggcgaactcgcgccgcaggtcagccgcctgctcgccgagtaa
>Deide_10250|6.077520236822104
atgaagaaattgcttcttaccgccctgctcgccgcccttcccaccgcttcggccgccacgctggtcttcggcgccaacggtgaacccgtcagcctggaatccggaaacatcacggacggcatcagcattctgattcagcgtcagatctacgacacgctggtcgatttcaagaacggcaccaccgacaccgagcccggactggccaccagctggaagagcaatgccaacgccactcagtggaccttcaacctgcgccgcaacgtgaagttccatgacggcacgccgttcaacgccgacgcagtggtcttcaacatgagccgctggtgggacaagagccacccctacggcttccgcgaccagggccgcacctacgaaatcgtgggcgacctgctcggcggcttcaagggcgacgcgacctcggtcatcaagaacatcgtcaaggtcaacgactacaccgtgcgggtggacctcaacaagcccagcagcgtcttcccagaagtcatcggcgcgggctacttcgggattgccagccccacggccatcaggaaggacggcgccaaatacggcacgccggccagcaagcccatcggcaccggcccgttcattttccagtcatggcgcacgggtgaccgcgtgaccctggtggccaacaaggcctactggggcaccaaacccaaggtagacaccgtggtgatccgcgccatcaaggacgcgtcccagcgtctgaacgaactgaaggccggcaccatcgacttcaccggcgacctcagccccgacagcctcaaggccatcaacgccgaccgcaaccttgtggccgtgaagcgacccagcttcaacgtgggcttcttcaccatgaacaacaaaaaccagtacctgaagaacgcacaggtgcgtcaggcgatcaccatggccgtcaacaagaaggccattgttgatgctttctggaacggtctgggtgtcagcaacgccagcttcctgccccccgtgctggactgggccaacagcaagagcgtgcctgccgactacaagtacgatccagccgccgccaagaagctgctggccgacgccggttaccccaacggctttaccatcgacctgtggtacatgcccgtcagccgcccctacttcccgacccccaagcccatcgccgaggccattgcagctgacctgagcgccattggcatcaaggtgaacctgaagaccgaagactgggccaagtacctggaagaccgcaacaaggaacccggcttcgacatgtacatgatcggctggaccggcgactacggcgacccggacaacttctacggcgcgtactacggccccaacggcagcagcgacatcaactggaatccacccgaagtgcaggccctgctcgagcgtggccgcgccgccgtcggcaaggcagagaaggccaaggtgtacgctcagcttcacgagcttacctacaaggctgcctaccgcattcccatggtgcacagcaacccgctggccgcggcccgctcctacgtcaagggctggattcccagcccgctgggcagtgaggcctttaacaccatcagcgttgacggcaagaagtaa
>Deide_15340|6.074288048426325
atgacgaacctcaagaaaaccgccctgaccctgtgtgccctgctgaccattgctcctgccggcatggctcagaacctttccggcctgcgcatcatggctccggccgctcccggcggtggctgggaccaaaccagccgcgccatgcagagcgttttgcagaacgagggcatcatcaagcccgttcaggtgttcaacgtgcccggcgccggcggcaccatcggcctggcccagctggtcaacagcaagggcgacgacaagctcctgatgaccatgggtctggtcatggttggcgccatcaaaaccaacaacagcaaggtggacctctcccgcgtgaccccaattgcccgcctgaccggcgagtacgaagtggtcgtggttccagccagcagccccttcaagaacatggacgacctcgtgaaggcctggagggctgaccccggcaaggtctcgtttgctggcggcagcgccggcggcaccgaccacatcgtggtgggcctgctggccaaggccgctggcatagaccccaagaagatgaactacgtgccgttcagcggcggcggtgaagcggtcgcggctctgctgggcaaccaggtcagcgctggcgtcagtggctacggcgagttcgagcagcagatcaaggccggacgcctgcgggccatcggcatcagcagtggcaagcgtcaggccggcatcaacgtgcccaccttcaaggaacagggcctgaacgttgaactggccaactggcgcggcatcgtggcccctcctggcatcaatgccagcgacaaggccgccctggttgccgccctggacaaggccgtgaagtccaaggaatggcaggacaccctcaaaacccgcaactggaccaacctgtacatgagcggcagcaagtttgacgtgttcctcaaggtcgagcagagccgcatcaacggtgtgctcaaagacatcggcctgatcaagtaa
>Deide_04560|6.07004812953895
atgtcccagaccctgccccccaatgaaacggctgagcagcacgccgccttcaacgcccgcatcgcccgtggggagaagatcgaacccggcgactggatgccggccgaataccgccgtcagctgatccgcatgatttcccagcacgcccactcggaagtggtgggcatgctgcccgagggcgagtggattacccgcgcccctaccctgaagcgcaaaaccatcctgatcgccaaggtgcaggacgaagccgggcacggccagtacctgtaccacgcggccgaaaccctgggcgccacccgcgaggagatgctgggcgcgctgctgagcggcaaggccaagtacagcagcatcttcaactaccccacctacacctgggcagacgtcggcatgatcggctggctggtggacggcgcggccatcaagaaccagaccatgctggcaggctgctcctacggcccctatagccgcgcgatggtccgcatctgctcggaggaaaccttccatcacaagcagggcaaggaaatgatcgtcgcctacgcccagggcacgcccgagcagcggcagatggcgcaggacgccctgaaccgctggtggtggccggccatgatgatgcttgggccgcatgacgccgacagccccaacagcggcgcgctggccggctggggaatcaagctcaagagcaacgacgaggtccgtcaggaatttatcaacgagcacgtgcctgagctgctcgaagctggtctgaccatccccgacccggacctgcatcaggacgagcagggcaactggaagcacggcccgatcaactgggacgaattctgggccgtgatccgtggtgagcagggcctgaacaaggaacgcctgagtgcgcgccagcacgcccatgatgacggcgcctgggtgcgcgaagcgatgcaggcctacgccgcccgtcaggtggggcaggcagccgactga
>Deide_19820|6.032676274257186
atgcgtgaagccctggaaaacgatctgcgcgccgtgctgaacggcgccctgaatatgcttggcacggtggagcggatgctgcccgtagcaggagaggtgctgctgcacgaacgcctggaccgcctggaagaggtccgcgctctggaccgcgaggttgatgcccaggaagcgcagattgaagccgagtgcctgcggatcatcgcgctgcaccagccggtggcccgggacctgcggctggtggccctggtgctcaaaagcctgagcgacatcgagcgcatgggtgactatgtggttcatgtggccgaggacggcgcggaactggcgcagcagccggcactgaagcgctacgtgaacctcgctcggatgctcgagcgtctgggagaaatgagccagaacctgcgcactgccattgccgagcgtgacgtgacccgcgccgaggccaccgtgcagatggacgacgaggtcgatgacctgtacgagcagattcagcgtgaactcgtgacgtacatgctcgaagacccccgcaacatcagcaaggcgctgatgctgatgcgtgtgggccgcagcctggagcgcatcggagatcacatggagaacgtggccgagcgcgtgcgctactgggtcaccggccagcgcgacgcctga
>Deide_06060|6.027782182516113
atggcgaacgcaaagaaccagcagaccctcagcagccttcagggcagccttcagggcattgagacgttttacgtcgtcaattaccagggcctgaccgccggccagctgagcgagctgcgcaagagtatccgtgagaagggtgggcagctgatcgttgccaagaacaccctgatcaacctcgcccttcaggatggcggccgtgacttcggcgacgccctgaaaggccccagtgccctcgtactggcccatgaagaccccgccggggttgccaaggccctgagcgacgcggccaagaaaaacgacaagggtattcccgccatcaagggcggctttgtcgaaggcaacaaggtcgacgtgaaagtcgtcgagcgcctggccagcctgggcagcaagcagagtctgcaggccgaaatggtcggcgtgctcagcgcccacctcagcaacttcgtcgggattctcgaagcgtaccgcgagaagctcgaaggcgaaaacgcttaa
>Deide_15450|6.018116819337578
atgaaacccgagcaggtgcaggcccagctgacccgcgtgctcagcgaagcgattgccgaactccgcgacccgcgcgtgcccatgatcgtgaccgtcgagcgggtgaccgtgacggccgattacactctggcgcgcgtgtacgtcagtgccctgaccagtgacatgccagggctgctcgacgcgctcaaccgcgcacgcggccacctgcagcgtgagatcggcgcgcaggtcaagatgcgccgcacgcccaccctggaattccgcgccctggaggacgcccggctgtga
>Deide_22350|6.016689613486729
atgagctgggacacactctggccactgctgtggcagggcaccctggaaacgctgctgatggtggtgccctcagcgctgattgcccaggctctggggaccgcactcggcgtgctgctgaccctcacgcgtcccggtggcctcaagcctcaggcgccccttcaccgtgtcctggacgctgtggtcaacgcaggccggagcctccccttcatcatcctgctggttctgctgattccgctgacgcgtctgctgatcggcaccagcatcggcagcaccgcggccatcgtgccgctgacggtcgccgcgattcccttcgtggcccggctggtggacggcgcgctgcagggtgtgccccagggcgtgggtgaggccgcccgcgcgatgggggccagcacgttccaggtgatcggcaaggtgctgctgcccgaggcccgtcctgccctgattcacagcttcaccgtgatggtcgtgagcctgatcagctacagcgccatggccggtgcgattggtgggggaggtctgggagacctggccatccgctacggctaccagcgcttcgagaccggcgtgatggtcgccaccgtcgtcatgctgctgctgctggtgcagggcgtgcagtggctgggtgacgctgccgcccgccgcaccgaccaccgctga
>Deide_02450|5.942230836358265
atggaacttgaagtgctccgcaacatgcacttccgcgagctggagaaccagaaccgctcgccggaaaccatccgcttctaccggcagtcctacgcggaactcatcggctacttcggcgaagggcacagcaagctggctgacctgaacaaggtcaccaaagcagacctgtaa
>Deide_14540|5.939564078625497
atgacgaatatgcaacccggcagtgacggtacgtacagcctccgagaatttctggcccagaccgccgaacgtgacaaccccggcgaggtgtttgagctcgaaagcagcaagatgctcgaggtcaaggtcaatggccgcatctggagcaaacttggcgccatggtggcctacaagggcaacctgagcttcaagcgtgagggcaccctggaaggcggtctgatgaaggccctcaagcgcgccgtgagtcaggaaatgagcccgctggccaagatcgagggccgtggcgtggcctatctggccgaccagggcaaggaggtgcagattctgcgtctggccggtgacagcctcaacgtcaacggcaatgacctgctggcctttgaggacagcgtgaagtacgacatcaccatgcagcgccgcgcggcgggaatggcagcaggtggcctgttcagcgtgcgcgtccagggtaacggtctggtggccatcctgagccacggcaaacccctgaccctgcgcgtgacgccgaacgagcctgtctttaccgaccccaacgccaccattgcctggagcggcaacctgcagcctcagctccgcatggacgcctcgctgcgcagcatgttcggccggggcggcggcgagacctatcagatggttttccagggtgacggtttcgtggtggtgcagccctacgaggagttcgagcagggcctgggcggggacagcgacggtcacggcggcggcattggccgcaccatcggcgatatcttcgactga
>Deide_19110|5.937889697606255
atgaagaaaatcgcgatcctcagtactctgctcgtgaccagcatggcgtttgccgttgcccccaaggacaccttggtgatccagcgcagcgcagacatccccaccatggatcccggcgtgacatatgacacggcttcggccgaggtcgttgaccagatgtacgagacgctgctgacctacagcggcagcagccttaccaagctcgagcccctgctggccaccaagtgggccatcagcaacggcggaaagacctacaccttcgacctgcgcaagaacgtcaagttccacagtggcgccaccatgacctgcgccgacgcggaatacacctttgagcgcaacctggtgaccaacagcgccgaatccggcaactggtttatcgccgaaagcctgaccggcgtccagggcaacgccaacgacgagaagagcgtgacctgggccgtgatcgacaaggctgtggagtgcaacaacgctggtcagctggtgttcaacctgcccaaggttgaccccgcgttcctggccaagctggcctacaccggccaggccatcattgagaagaagtacaccaccggcctgggcgagtggagcggcaccgagaaggactggaaggaatgggtcggtaaagacctgaccggcagcaacctgagcaagaagcccaacggaaccggcccctacgagttcgtgcgcgctgacgccaacactttcctggccaccgctttcgatggctactggggcaagaagccagccatcaagaacgtcatcagccagaaggtgcctgagctggcagcccgtcagcaggccttcctgcgtggcgacgccgacttcattgacggcggtggccgcagtgtcgacgaggcccagatcaagggcaagcctggcgtgacctggatcgacaacctccccaacaccactgccactgccatcttcatgaacgagaagatcaaccccagtggcggtctgctgggcagcggcaaactggacggcaaaggcattccgtcaaacttcttcaccgacgtgaacgtgcgccgtggattctcctacgctttcaactaccagcagtacatcgaagacgtgcagaagggcaaaggcaaacagcgcaccatgctgctgcccgatatcttccctgggtacgaccccaaggtgaagacctacacctacgctcccgctaaggctacggcagccttgaagaaggctttcgggggccaggtctggaagaacggctttaccctcacggcaaactaccgcgccaacagcgtgcccgctcagaccgcgatggaaattctgaagcgcaacattgaagccctgaaccccaagttcaaggtcatcctgcagcccaagcagtggagcgaaatgctcgccgcctccaagaagggcgaggaagccatgatgctgatgggctgggcacctgactacgccgaccctgacaacttcatgtacaccttctatgcctcggacggctactacagcccccgcgccaactggaaggacgccagcgtggacaagtggctcaagcaggcccgcagcacggtcaacaccgcgcagcgtaaccgcctctacagcctggtcggcaaccgtgcttacgagcaggctccgttcatcctgatccccggcggcatcgactacaccttcttccgcagcaacatcaagggcattactgcccagaactacaaccctatgatctccacgcgttgggctgacctcagcaagagctga
>Deide_22580|5.931688165367121
atgctgaaacccttgggcgaccgagttctggttgaaatcattgaagaagccgagcagaagactgccggcggtctgtacgtccctgacactgctaaggaaaagagccagcgcggcaaggtcatcgccgtgggcagcggcaagatgctggacaacggcacccgcgtggcgctggatgtcaacgtgggcgacaccgtgtactttgccaagtacggcggcaccgaagtcagcctggaaggcaagaactactcgatcctggccgagcgcgacattctcgccatcgtcgagtaa
>Deide_04660|5.896869650011386
atgaccaccctttctgcccagcccctgaccaacttcgatgagaacgcccagcacattgccaagcggcagtacctgcagcccaccgacggtgacgtgggtggtatgttccgccgcattgccaactgggtcgcgggggctgagcaggaaagcgtgcgcgagcactgggcccaggcctacttcgacctgatggccgagaagaagttctgccctggtggacgggtcctggctggggccggcacacagcacggcaacgtcctgaactgctttgtgcagggtgccaccgagcacgagcccagcagcttcgagggcgtgatggaagtggcccgcaagctcgccctggtcaccaaggtcggcggcggcaacggcgtgaacctggacgtgtatcacccccgcagcgagggcagccgtccggacgcgggcgtgcgcggctgggcttacatgagcgccgcacacgcggacgtgcaggactttatcgaaggcctgatgcgccccccgacccagccggacggcgataagcagccggtcgccgtgcgcaactggtcccgtgtggtgtacggacaggttgtcagcccggaactggtggccctggcgcgagccaacggggtctcggtggtccgcgctctccctgaaggcgtccagcctgttcccgacgacatggccggcattatcggcgcggcacgcaaggtggccgaggatgccaagctgagcctggagccccgcatcgacctgagcagcatgcgtcctgaaggcgcgcccatcaaggggtccggcggcaccagcagcggcccggtcagcttcctgctggaaatcttcgacaacttcctggagtgggccaaccgcggcgccgagcagagcggccccatcaacacgctgcgcttcgtatacgccccggtcctgcgcgtggtgcgtcagggcggaacgcggcgcggcgccggtatggcgaccatcagcatcgagcaccccgacgtgctggacttcctgaccgccaaggacctggaccgcgaggccgccgagggcgacatcagcaccttcaatatcagcattctggtcagcagcgccttctgggacaccctgcaagcaggcggcgtatggccggtggctgcgcaggaggtgcccgggaagtactacctggcccgtcaggaaggcaagttcagcggcaccctgcccgaactcccggtgcgcgccgaggacgacgcccgcggcgtgccggtctacaccctgcgcggtggcaagaccggcatcccggcgcagtggctgtggaacgagatcgcccagcacgcctggagcaccggtgaaccggggctgatcttcaacgaccgcgtcaacgaattttccgcgctgaaaaacctcggcgcgcgctacgagatccgcagcaccaacccctgcggtgagattccgctgaccgtcggtgagccctgcgacctgggggccatcaacctggccgcctatgtaaagggcagcgacttcgactaccctaccttccgcgcggatgtccgcacctgcgtgcgcttcctggacgacgtgctggacgtgaacgtgttcgcgctggaagacaaccgcgtggcctcgcaggacctgcgccgcctgggcctgggtgtcatggggctggccgacgccctgatcaagatgggcctgcgctacgacaacgaagcaggtcgtcaggccatctccgagatcatgggtgctctgcgtgatgaagcagttgccgaaagcgagcgcctgggccaggagcgcggcgtctacccggtatacgagcgtcaccccggcaaggtgccccacgcaccccgccgcaacgtcgcggtgctgaccgtggcgcccaccggcaccaccagcatgctgatgggcgtgtccagcggaatcgagccggtcttctccccttttatctggcgcaagatcggcagcgagtaccgcgcgctgctgcaccccctgttcgtggaactgctctccagctacccgcccgccagcggtatggctcagggcgacggctgggactgggacaaggtgaccgaggctgtctccgagaaccacggctcggtggttgggctgccgtttatccccgacgcgctgcagcaggtgttcgtgtgcgctcacgatatcaagcccctggatcacgtacgcatgcagggcgccgtgcagcaggccttcgatgccgagggcttcgcggccaacagcctctccaagaccatcaacctgcccaacaacgccactgtgcaggacgtgcaggacgcctacaccgaagcctaccggaccggctgtaagggcattacggtgtaccgcgacggctcacgccagttccaggtgctgagcaccagcaagaagaaggagaaaaaggccgaggaccagcccgctcaggctgccgccgaagtcatgggcgagcagcgcgcggaagctccccacgtgcccgaggtcgctgccccagtaacacccgcacctgctccagctactgcccccgcccgcccgcactacgagcggcccacccgcctgagcggcgtcaccgacatggtcaagctgaccgatcccaccagcggccaccgccgcagcttcctggtgaccgtcaaccagctgggcggcaagcccgtggaagtcatggtcatcagcggccgcgccggtgacgaagccaacgccgacagcgaagccctgggccgcgtggtcagtatcgccctgcagcacggcgtgccggcccaggcgatcgtcaagaccctgcgtggcatcaacggcggcctgtacggcagctacaacggccgtctggtgggcagcaaggctgacctgatcgccgtggcgctcgaaaccttccagaaggatatggacgccgcgcagcttccgcgtctggccgggggcagcaccgacgccgcgcccgctgccagcactgcccagggcgtgagtgtggacggcatggcccgcgagcgctgcccggtgtgcgaggagaaggccatcatccgtgaggagggctgcctgaagtgccaggcctgcggctacagcaagtgcggatga
>Deide_12530|5.8955012630310275
atgacacagacccagaccagcaccaacagccggaccttcgtggacaccgtcacgtaccgcccgggcgccgttatcctctaccctggcaaaagcgacatgctgtaccgcgtctccagcggcctggtgcgcgtgcacaccatggatgacgacggcaacggcctgaccctgcgctacgtcaagcctggtgaatacttcggcgaggaagcccttgctggagccaaccgtggctacttcgccgaagccgtgactgacagcagcattgatgtcatcaacccagcactgatgagcgccgaggacaacctgattgtcacgacgcacctcgtccggacgctggagcgcgcctacgagagcatctaccgcctggtcggcaagcgcctgcgtgcccgtatcgccggtgagctgctggagctcaaggacactgccctggccacccagctcgacagcggcgagaccatgatctacgccacgcacgatgaactggccgccgctgtaggcagcgtgcgcgagaccgtcaccaaggtcgtaggtgaactgtcccgcgagggtgtgatcagcgcaggctacggcaagatcaccctgaaaaacgagaaagcgctcagcgaaatcgccgctgcctga
>Deide_20510|5.890591475114163
atgcctaagattttccgcagtctgtacgtgcaggtgctgatcgccattgcgcttggcatcctgaccgggtttctgtttcccagcctgggagagagcctcaaacctctgggcgacggctttatcaagctgatcaagatgatcatcgcgccgatcatcttcgccacggtcgtcagtgggatcgcccacatgcgcgacaccaaaaaagtcggccgggtgggcggcaaggcactgctgtacttcgagctggtcaccaccttcgccctggtgatcgggctggtcattgtcaacatcctgggcccgggccgtggcatgaacatcgatccggccagcctggacaccagcggcatcagcaagtacaccgacgctgccggcgagcagacggtcgcggacttcatcctgcacatcattcccgacacgctgatcagcgcctttacccagggtgatctgcttcaggtgctgctggtggccgtgttgttcggcttcgctctgctgcgcctgggcaaggtcggcgacaccattctgaagggcatcgacacggtgaaccaggtcatcttcgtgattctgggcttcgtgatgcgtctggcacccatcggcgcgttcggagcgatggcctttaccatcggcaagtacggggtaggcagtctggcgcagctgggatacctgatgatcaccttctacgccacctgcgcgctgtttatcttcggtgtgctgggcctgatcgcccgcatgtccggcttcagcatcctgaagctgatccgctatatcaaagaagaactgctgctggtcctgggcaccagctccagcgagtcggcgctgccgcgcctgatggtcaagctcgagcatgcgggcgccgagaaaagcgtcgtgggcctggttgttcccagcggctactcgttcaacctggacggcaccagtatctacctgaccatggccgcgatgttcatcgcacaggccaccaacactgaactgagcctaggccagcagctcggcctgctgggcgtgctgctgctgaccagcaagggtgcggcaggcgtgacgggcagcggctttatcaccctggccgctaccctgagcgccgtgggcgatgtgccggtcgcgggcctggcgctgatcctggggattgaccgtttcatgagcgaggcgcgcgccctgaccaacttcatcggcaacgcggtggcggcgctggtgattgccaagagtgaacgggcggtagacgtcgaccggctgacccgcgccctgaacggtgaggatctgccgaccatcgagcccgacgtgcattccgaggaacggggcgaaggccgcgaactcgacagcctgcgtcctgcctga
>Deide_00980|5.886339749073647
atgacgcaagcaggcagcacccagcgtgtcgctgtgctcagcgacaccgaaaccgccaccggctaccgcctggccggcgcgcaggttatcgaggccggccgcgagaatgccgtgcaggttctggagcaggccatcctcagcggcgacttcggtctgatcgcagtggacaccggcctgattccggacccggcgagtgcgaccgcgcgcgtcatgcgcggccgtgacctgccgatcctgctcccgatccccagcctcaaggacgcctttgcaaccgatacggtggatgccaaggcctacatgggcaaactggttcgggacaccatcggcttcgacatcaagctgtaa
>Deide_11730|5.884812799187468
atggaaacggcactgctgacgctggatacgctcgcgaagtacctcaaggaaaaagaagtgcagctggacatggaagagaacaacggccagcgcttcatccgcatgggctggcgtttcgagatgggcgacgcggccgtactggtcagcgtgaatgacggcccgaacaacaccagccgcctggaaatcacctgcgtgacccagaagcagtacgctgaccgccgtgtggaagttgtaaacatgctcaacgaccgcaaccgcgagcgcgcctttgcccgcagcattgacgccgatggcaacgtctggctggaatatgtcggcttctaccccaccctggccgaaatgccccaggaaaccttcgacaccctgttcggcggcgtactgatgcacttccaggatgactacgcagcgcttgaaggcttcgtgccccagggcatgcaggttcagcagcctcaggcctga
>Deide_19590|5.859236875279593
atgatctgggaacttcccgtagttgcactgagaaacatcgtgatcctgcccggcgtcaccatgaatgtggacgtggggcggcccaaaagcaagcgcgcggtcgacgaagcccaggcttctgaccgccgggtgttgctgctgacccagcgtgacgcccgcaccgacgaccccgccctgggcgaactgtacgacatgggcgtgctggctgtggtcaagcaggtcgttcgtatgcccgacaacacctaccaggtgctggtcgaagcccaggagcgtgccagggttgaaggagaggtgcccagcgcctacctgcgcgtgcgcgccgagacgcagcccacgcctgccgacgagagccgcgaagttgtcgtgctggccaacgaggtcaagtcggccttcgaggaataccagcgccagaacaagaacctacgtctggacaactatcagcttgaaggcctcaaggccctgaccgacaccggagccctggctgatcaggtcgctcaccatgccacctggaccccggaagagaaacaggaagtgctggcagccaccgacctgcgcggacgtctggaagcggtcctgaagttcctgacccgcgacaccgagcgcttcaacatggacaagaagatcgccggtcgcgtcaaggaacagatggacgccaaccagcgcgagtactacctgcgcgagcagatgaaggccatcggcaaggaactgggcggcggcgaggacggccccgccgaggtcgaggccctgcgcgagaagatcgaggccgccggcatgcccgagtcggtcaaggacaaggccctcaaggagttgcagcgcctggagcgcacgcccggtggcagccccgagagcaccgtggtgcggaattacatcgactggctggtggacgtgccctggagcaagcgtgacgaggagatcctggatatcacccgcacgcgcgacatcctggacagcgaccactacgcgctgagcgacgtcaaggaccgcatcctggaattcctggcggtgcgccagctgacccatcagcccggtgagaccgaggagcagcgccgtgagcgcagcgccgaggaacgcaccgacgacgccgaactgcgcgcccccatcctgtgcctcgtgggccctcctggtgtgggcaagacctcgctgggcaagagcgtggcccgcagcctgaaccgcaagttcgtacgtatggccctgggcggcgtgcgcgacgagagcgagatccgtggccaccgccgcacctacatcggctcgatgcctgggcgcatcatccagggcatgaagactgccggtgtgatcaacccggtcatgctgctcgacgagatcgacaagatgagcagcgactggcgcggcgaccccagcagcgccatgctggaagtgctggaccccgagcagaaccacaccttccaggaccactacctggaagtgccctatgacctgtcgcaggtcatgttcatcacgaccgcaaacagcctgcagaccatcccccgccctctgcttgaccgcatggaagtcatccagatccccggctacacccagccggagaaggtcgagattgcccggcgttaccgcgttccccgtcagatcaagtcacacggcctgaccggccgggtcgagatcacggacgcggcgcttaaccgcattgtcgaggagtacaccgccgagagcggcgtacggaacctggaccgtcagatcagcaagctggcccgcaaggctgcccgcgaactgctggaaaagccctgggaaggcgtgaaggtcattgacgcagcgcagatccctgacttcctgggggtgccgctgcaccgccccgaccgcatggagaaagaaccccaggtgggcgtggcgcagggtctggcctggaccagcgtgggcggcaccatgctgctggtcgaggccctggccactcccggcaccggcaagatcagcatgaccggcagtctgggcgacgtgatgaaagaaagcgtgggcgcggctgtcgcctacctgcgggcgcacgcccacaagtacggtgccgaccccgatttccacaagaacctggacctgcacgtgcacttccctgacggcgctacccccaaggacggccccagcgcgggcatcacgatcgcgactgcagtcatcagcgcggtgacgggacgcccggtgcgaatggacgtggccatgaccggcgagatcagcctgcgcggccgggtactgccgatcggcggcgtcaaggagaaactgctggcggcccaccaaggcggtatccgcgaagtcatcattcccaaggacaacgagccgcacctgcaggaagtgcccgagagcatccgcggcgaactgaagatccacgctgtagagcgggtaggcgaggtgctggacctgctgctgctgcccaagtctgagcagcccagcattccgccggtgcaaggcaagatcaatcagcccggcgcctga
>Deide_21980|5.849976517766158
atgaccaatgatgaccagaagaaaaccgacaccggctcccaggccggagacaccaccgaaaccctgaggccggaccaggagggcgagaccagcgaggttgaggttctggacgccgagaccgacaacatggaagaggacgccgacctgtcgggcttccccgatatggacgagggaatgtttgcccaggtgcaggaaatgatgggcaagcttcagcgcgctgacgagcttgaaaaagagaacgcagacctgaagcaccgcctgggccgactggccgctgacttcgagagctaccgcacccgcacggcgcaggacagtgccgaggcgcagggtcagggggtcagcaaggccgctgaggcgctgatgccggtgtatgacgacatcgaccgcgccgtcaccatgggcagcggtgaccccgccaaactgatccccggcatgcaggccgtgcagggcaaggtgctgaacatcttttccagcctgggcctggaagccaccggcaaggagggtgaggccttcgacccccagtggcacgaggcgattcaggtggtttctggtgagcaggacgacatgatcgtgcaggtctaccagctgggcttccgcatgggtgaccgtctggtccgcccggcgcgcgtggtcgtcagcaaaaaggactga
>Deide_16110|5.848872573423801
atggaagatctcatcaggggccgtctcggcggcgcggacgggtacgatatccgctgcgccatcgacggcgacaccatcaagggccgggctggcggcaagctgcacggcaaggacatcaatctggaaatcaccgagcgcggcgtgcagggcagtgtcggtcctgacagcgtacgcatcgagctgcaggacggcgaactgcgtggcaacgtgggcgcgcagaagctgaccctgcggggtgtggaccgcgtgactggcttcctgggcgagcccatcgtcggctggaacatcgtggcgcaccagaacggcgagaagctggctggtcaactgggcagcaccgtgctgggccgccccttcgagcttgatctgggcagcgcacccggctgggtgggcaccctggtggccgtggtggctttctacgcgctggaaccccgcgcaaacgtcagccgctaa
>Deide_22740|5.846191435061007
atgaccacctcgctgtccgaacgcctgaatcaagagctgtccagcctgcgcgaatcggggctgctgattcacccacgggtgctggagcgcgccaaccgcgcgcgcacccgggtcgacggccgggaggtcgtgaacctcgccagcaacaactacctgggctttgccgaccacccggcgctgaaggcccgcgccgagcagtacctgcgcgagtggggtgtcggagcgggcgccgtgcgcaccattgccggaacactgcgtatccacgaggacttcgaacgtcagattgccgacttcaaacacaccggcagcgcactggtgctgcacagcggcttcaccaccaaccagggcgtgctgggcgcgctgctgcgcgagggcgatctggtggtcagcgacgagctgaaccacgccagcatcatcgacgggctgcgcctgaccaaggccaccaagaaggtcttcaagcacgccgatcccgaagacctgcgccgtatcctctcggaaaacgagaccggcggcctcaagctggtcgtcaccgacggcgtgttcagcatggacggcgacctcgctccgctggaccggctggtggcggtggcccgtgagttcggcgccgtgacctacgtggatgacgcccacggctccggcgtgatgggcgcgcagggacgcggcacggttcaccacttcggcttcgagtacgccgacgacgttattcaggtcggcacgctcagcaaggcctggggcggcgtgggaggctacgcggccgggcacggcgacctgcgccagctgctgatcaaccgcgcccgaccgtacctgttttccacggcgcagcctccggccgtggtgggcgctctgagtgccgcgcttgatgaggtgcagcgcgaccccagcctcatggagcgcctgtgggacaacacccgttacttcaagaccgagctcgagggtctgggcttcgacatcatgggcagcgtgacgcccattacgccggtggtcttcggggaggccagcgccgcttttgaggccagccgtcagctgttcgacctgggcattttcgccgtaggtctgggctttcccaccgtgccgcgcaacctggcgcgcatccgcaacatcgtgaccgccgagcacacccgtgaggacctggatcaggcgctggccgcctacgcgcaggttggacgggcgctgggtgtgatccgctaa
>Deide_16230|5.83696048713333
atgaaatacatctttgttacgggcggcgttgtcagcagccttggaaagggcgtggccagcgccagcctgggcgccctgctgcgggcgcgcggctataaagtcacggccgtcaaaatcgacccctacatcaatatcgacgcaggcaccatgcgtccctacgagcacggcgaggtcttcgtgaccgcctcgggcgccgagaccgacctggacatcggcaactacgagcgcttcctcgatctggacatcccggcaggcagcaacatcaccaccgggcaggtgtaccaggaagtgatccgcaaggaacgcgccggcgattacctgtcgcaaacggtgcaggtcattccacacgtgacggacgagatcaagcgccgcatccgggtggcaggtgaaacagccggcgccgagatcgtgctgatcgaggtcggcggcacggtgggcgatatcgagtcgctgccgttcctggaagctatccgtcagttcaagttcgacgagggcgacgagaacgtgctgttcctgcacctgaccctggtcccgtacctgggtaccagcaacgagttcaagaccaaacccacccagcacagtgtggcgaccctgcgcagcgtcgggatcagcccggacatcgtgatggtgcgcagcaagaccaagctgccgcccgagatcacgcggaaaatcgctctgtttaccagcgtgcgcgagaaccgggtgttttccagctatgacgtcggccacgtctacgaggtgccgctggctctggaagaacaggggctcgggaaggtcgtggaggatctgctgggcctggagcgcaccatgcccaacctgggcgtgtggaccaacgcggtccggaccatcaagcagcccacccgcgaggtcacgatcgccattgccgggaagtacaccgaaatgcccgacgcctacctgtcgctgatggaatcgctgacccacgcaggcattgccaacgacgcgcgcgtaaacatccgctgggtgaacgccgaggaactgaccgagagcggtgaaggcggcctggccacacagctgggcaacgccgacggcatcctggtcccgggcggcttcggcatccgcggcatcgagggcaagatcaaggccgccgagtacgcccgcacgcgcggcgtgccgtacctgggcatctgcctggggatgcagatcgcggtgatcgagtacgcgcgccacgtcgccggcctggagggagccaacagcgcggagttcgatgaatatgcgccgcacaaggttatcgacctgatgcccgagcagctggaagtgggcgggaagggcggcaccatgcgcctgggcgactggcccatggatctgcgcggcggcaccaccatcgccgaactgtacggcgtgccgcagggcggaaccgtcaaggaacgtcaccgtcaccgctacgaggtcaatcctgcctacacggagcagctgcaggacgccgggctgaccatcagcggcgtgacccccggtgtggccggacgcggcgccggtctggtggaaagcgtggaaatcgccgggcaccccttctttgtggcgctgcaggcacaccctgagttcaagagccgccccatgcgccccagcccgccctttgccggcttcgtgaaagctgcgctcagagggcagagctcggacgagcagggcaccgaggcgaccaccgccagcgtctga
>Deide_06820|5.834624636591622
atgaccggagcaaacacgaaccgcaaagatcctttggtggccgcttacttcagcgtggaattcgacggcaaggttgtcggcgctttccgcgaatgcaccggcctgggcagcgaaagtcaggttgtcgaataccgcgcgaccgacaagaacggcaaggctgtcctgatccgcgagccggccaacatgaagtacaacgacatcgtgctcaagcgcggcatcaccaacgacatggacatgtggcagtggcgtaaggaagttgaggaaggccagatcgataaggcccgccgcagcggcaccatcaccctgcacaaccagaagggcgatccaattgcccgctggaccttccgcaacgcctggcccagcaagctcaacggtccgacctatgacgccaagagcaacgaggtggcggtcgaagaactgaccattacccacgaaggctacgagcgcgtgcagtaa
>Deide_11060|5.833685635292725
atgaaaaaagccctgcttcttgcgctggccatgaccgccagcacctcgctcgcagcaccctttgtgtggcccgccgcctggaccgctgagcagaacaccgctccaaagcgcggtggcgaataccgcaactacaacctgactgattacaagacgctgaacccttttacgagcgttgaagctaacagcctgcccctccgcatgggctacggcacgggtctgttcttccaggatccccgcaacgacgaattcattccctatatggccgatggcaagcctgttgtcagcaacaataacaagcgctttgtggtcaagatccgtcagggcatgaaattcagtgatggtcaggccatcaccgccgacgactgggtcagcaccatgacgatccacaaggatgacaaggtcggcagcaacagcttcgacagcttcttcctgaacaagaagcccatcaccatcaagaagattgacacttacaccctgcagtttgacttccctcagcccagctctcaggcttacagccgcatggccttcaccccctggcctgaccacgtcttcggcaagacctaccgtgccggcggcgctgaggccatcaagaagatgtggaccctgggcaccaaccccagcgagatcgtgagccctggcgcttgggtcctggaatcgctgcgtgctggtgagcgtgctgtcctgaagaagaacccacactggggtgactggaaccaggacagccgtggcaacgagctgccctacctggaccgtacctcctaccgtatcgtaggcgacgcgaacgcggcgctcgccgcttacctgtccggccagatcgataccgtcgccgtgcgtaacgccgacgacctggcccagatcaagaaggccatggacgcaggcagcctcaaggctttcctgaggcccaacgtcagcccccaggccaccagccagtggatcgtcttcaactggaacaaggccagtgatcctgccaagcagaagctgttccgcgacgtgcgtttccgccgcgccatgagccacctcgccaaccgtcaggccatggttcagctcgctctgggtggtctgggcaccgagacgtacttcagcgtgtacccgatcttcaagcagcagatggccgctggcgccaacgctcccaagtaccccttcaaccccggtgaagccaccaggctgctggcccagatgggttacaccaagaagaacgctcagggcttcctggtcgacaaggctggtaaggtcctggagttcaacctcagcaccaacgccggcaacaccgtgcgtgagcagctcggccgtatttttgccgacgaagccaagaaggtcggcgtgaaggttaacttcacccccattgacttcaacaacctcgttaaccagctgaccgccaagggcgagaaccgtcccttcgacgccatcctgctgggtctgtccggtggcagcaacatctggagcttcggcagcaacgtcgttccctgcggtaccaacctgcacagctacaacaacccgactaacggcgcctgcgccaccagccaggaacagctgatgaccaagctgtactaccaaggcgacgccgagtttgacgacgccaagcgccgcgccatcggtggccgcatcatgcaggccgaaggcgagctgcagcctgtgatctacctggtcggcggtaactaccacgccacctggaacgagcgcgtcggcggtgagcgcccggcagcccacctggacgcgtactacggcgaccgcgaactggccctgacctttatcaagtaa
>Deide_02360|5.817165822732586
atgacaaacagcaacagtggcacgaatggcagcaccggcatggaccagacccgcatgatcagcggcgcagcaggcggagccctgctgctgatgggcctcaagaagcgcggcatcctgggactgaccctggccggtgtgggcggctacctggcctaccgcgccgctaccggtcaggacccggtgatggctgcggccggcctgagcggcaatgccacggcagccaagcccatcttcgtagagcacagcgtggttatcgaccgccccgcgcagctggtctacgattactggcgcaaactggaaaacctcccgcagatcatgagccacctcgaaagcgtaaccgtgctcgacgagaagcgcagccgctgggtggccaaggcgccgctgggcacgcacgtcgaatgggaagctgaaatcgtcaatgacaagccgggcgagcgtatcggctggcacagcctgcccggcgccaccgtagacaacgctggcagcgtgcagtttgaaagcctccccggtggcggcacccgcgtgcacgtggccctgagctaccgtccgcccgccggtgcccttggtgctgctgtcgccaagctgttcggcgaggagcccagccagcagatcgccgaggacctgcagaacttcaaggcgaccttcgaaggcaccaatcccaaagtctga
>Deide_11700|5.81617012321191
atgggcattctcgttgacaagaacagcaaggtcattgtgcagggcatgaccggccgcgaaggtgctagccacagccgcgccatgaaggaattcggtacgcaggttgtggccggcgtcacccctggcaagggcggcaccgacttcgaaggctggcccgtgtataactcggtggctgaagccaaagagaagcacggcgccaacgtctcgatcatcttcgtgccgccagctggcgccgctgacgccgtcctggaagcagctcacgccggcatgcccctgatcgtgctgatcacggaaggcgtgcctaccgtggacatgatgcgcgccgttcaggaagttaaccagcttgatgcccagaaccgcgctcagggcggtcagggtatccgtctgatcggcgggaactgccccggtctggtgaccaacggcgaagccaaggtgggcatcatgcccaacaagatctacaccaaccccggccgtatcggcctgatcagccgctccggcacccttacctacgaggctgccaagctgctcaatgacgccggcctgggcaccagcaccaccgtgggcatcggtggggaccctgtgatcggtacgacgtttgccgacgtcctgccactgttcgaggctgaccccgacactgacgccgtgatcgtgatcggcgagatcggcggcgcggacgaggaagcggctgcggcgtacattgctgagaacatgaaaaagcccgttgtggcattcatcagcggccggagcgcacctaagggcaagcgcatgggccatgctggcgccatcatcatgggtgacgtcgggacccctgaaagcaagctcgctgccttcgcggccgcgaatgtgccggtggctgacacgatgcctgagatcatcgatctcgtgaagcaggcgctgaacaagtaa
>Deide_18920|5.810249070304463
atggccgtcaagaaataccgtccctatacccccagccgtcgccagatgacgactgcggacttcagcggactgaccaagaagcgccccgagaaggccctgaccgaagcgctccccaagactggtggacgtaacaaccgcggccgcatcaccagccgctttatcggcggcgggcacaagcgcctgtaccgcatcatcgacttcaagcgccgtgacaagagtggcgtcagcgcccgcgtggccgcgatcgagtacgatcccaaccgcagcgcccgcatcgctctgctgcacttcgctgacggtgagaagcgctacatcctcgctcccgaaggcctgcaggtcggcgccaccatcaacaccggccctgaagccgaacccaaactcggcaacgcgctgcccctgcgctttatccccgtgggtgcagttgtgcacgcgctggaactggttcccggcaagggcgcccagcttgcccgcagcgctggcaccagcgtgcaggttcagggtaaggaaagcgagtacgtcatcgtgcgcctgcccagcggcgaactgcgccgtatccacaccgagtgttacgcgaccatcggcgcggtaggcaatgccgagcacaagaacatcaacctcggtaaagccggacgcagccgttggctcggccgcaagccccatcagcgcggtagcgccatgaaccccgtggatcacccccacggcggtggtgaaggccgtaccggcgcaggccgtcagcctgtcagcccctggggccagttggccaagggcctgaagacccgccgcaagcgcaagaacagcgaccgtttcatcgtcacccgccgcggcgggaagtaa
>Deide_18770|5.799981238688522
gtgaaaattaccctcaagcgcagcgttatcggtcgtcctcagcaccaggtggacaccgttaaggcgctgggcctcaagaagatcggcgacagccgtgaagtccaggacagccctgccatccgtggcatggtgaactccgtcaagcatctgctggaggtggaagcgtga
>Deide_09530|5.737393287050666
atgagcattcacctcaacgccgaaaagggccagattgccgaaaccgtcctcctgccgggtgatcccctgcgcgccaagcacatcgccgaaaccttccttgaagacgctcagctgcacaacacggtgcggggcatgcacggctacaccggcacctacaagggccagcgtgtcagcgtgcagggcaccggcatggggattgccagctgcatgatctacgtcaatgaactgatcacggactacggctgcaagaacctgatccgggtgggcactgccggcagctaccaggagggcgtgcacgtgcgcgacctggtcctggcgcaggcggcctgcactgacagcaacatcaaccgcatccgtttcggtgagcgtaccttcgcgcccatcgcggacttccagcttctgctgcgcgcctatcagattgcccaggaacgcggcttcaccacccacgtcgggaacatcatgagcagcgataccttctacaccgatgaccgcaccgagttcaaacggtgggccgacttcggtgtgctggccgtcgagatggaagctgccgggctgtacaccctggccgccaagtacggcgtgcgggccctgacgatcctgaccatcagcgaccatctggtcacgcacgaggtcaccaccgccgaggagcgtcagctgaccttcaacggcatgatcgaagtggcgcttgacgccgcactcggtttgtaa
>Deide_21280|5.6738619247293745
atgccccagtaccacgccaaagtttttgtcaccctcaagccgtccatccttgacccgcagggccgcactgtggaacgcgccctggctcacctggagcacgccaatgtcagcggcgtgcgcgtgggcaagctgatcgagctgacgctgcacggcgaccgcgccgaagtcgaagcgcagcttgagagcatcaccgccaacgtgctgagcaacccggttatggaagacgcccgctgggagcttgccgaggcatga
>Deide_16830|5.655775014355514
atggctgcaaaaatgttctacgaccgcgacgtttccctctcccctatcgaaaacaaactgatcgccatcatcgggtatggctctcaggcgcatgcacacgctcagaacctgcgcgacaccggtctgaacgttgtggtgggactgcgcgaaggcagcgccagccgggccaaagccgagcaggccgggctgcgtgtggccagcatcgaagacgccacccgcgaggctgacgtcgtgatgctgctgattcccgacgagaaccagcccaaagtgtatgaggagagcgtcgccccgcacctgactgaaggcaaggcgctggcctttggccacggtttcaacgtgcacttcgggcgtatcaagccgcccgccggggtggacgtgttcctggtggcccccaagggcccgggacacatgctgcgccgcgtgtacgccgacggcgcaggcatgcccggcatcttcgccgtggcacaggacgccagcggacaggcacgcgacatcgcactggcctacgcacgcggcatcggctgcacccgcgcgggtgtgctggaaaccactttcaaggaagagaccgaaaccgacctgttcggcgagcagagcgtgctgtgcggtggcgtgaccagcctgatccaggcgggcttcgagaccctggtggaagccggttaccagccggagatcgcttacttcgaaacgctgcacgaggtcaagctgatcgtggacctgatctacgagaagggcttcgaaggcatgcgccacagcatctccaacaccgccgagttcggtgactatgtgaccggaccgcgcatggtcacggagcagaccaaggccgagatgaagaacgtgctttcggacattcagacaggcaagtttgccgagcgcttcatccaggacgccgaaagcggcttcccctttatgaacgagcagcgcggcaagatgcgcgaccatcagctggaaaccgtcggcaaggaactgcgcgacatgatgccctttatttccaagaaggaactcgaagtctga
>Deide_06070|5.653968672343316
atgcctaagcacggcaagcgctaccgcgcactgattgaaaaagttgaccgcaacaagcagtacaccattgacgaagctgccgccctggtcaaggaactcgccactgcgaagttcgacgagaccgtggaagtgcacttccgtctgggaatcgatccccgtaagagtgaccagaacgtccgcggcactgttgcgctgcctcacggcacgggccgcaccgtgcgcgtggccgtgatcaccaagggtgagaacgttgctgccgccgaagcagctggcgctgatgtggtcggcagcgatgagctgatcgagcgcatcgctggcggtttcatggagttcgacgccgtggtggccacccctgacatgatggcggccgtaggccagaagctcgcccgcctgctcgggccgcgcggcctgctgcctaaccccaagagtggcaccgtcggccctgacgttaccggtatggtacgtggcctcaaagctggccgcatcgagttccgtaacgacaagaccggcgtggttcacgcacctatcggcaaggccagctttgatcccagcaacctgagcgccaactacggcgcgctgatcagtgcgctggaagcggccaagcccggcactgccaagggtgtgttcctgcgcagcgcttacatgaccaccaccatgggacccagcattccgctgaccctgagtggcggcgcacaggcctaa
>Deide_11340|5.635436858131327
atggaataccggaacatcgccattattgcgcacgttgaccacggcaagaccacactggtggacgggctgctcaagcagaccctcaagctcggccacggcgaggaaatcgcagagcgggccatggacagcaacgacctggaaaaggaacgtggcatcaccattctcgccaagaacacggccgtcgaatacaacggcgtgaagattaacatcgtggatacgccaggacacgccgacttcggcggtgaagtcgagcgcgtgctgggcatggtggacggcgcgctggtgctggtagacgcggccgaaggccccatgccccagacccgattcgtgctgcgcaaggccattgagctgggtctcaagcccatcgtggtcatcaacaagatcgaccgccaggacgcacgccctgaagaagtggtcaacctgaccttcgacctgatggctgaactgggcgccaacgacgaccagctcgactttccgatcctgtatgccattgcacgtgaaggcaaggcgttcaaggacctgaacaacccgcaggaagacatgcacgagctgttcgagatggtgctcgagcagattcccgctcccagcgtagacctggaagctcctttccagatgctggtgaccaacctggactactccgagtacctgggccgcatcgtgctgggccgggttcagcgcggcaccgtcaagaagggcgagtttgtgcagctgatgcacaaggacgggaccatgaccaagtcccgcgtcgtgcagcccttcacccacatgggcctgcgccgtatcgaggtcgatcaggtcggagccggggatatcgtggctctggcaggcatcgaggacgcgcagatcggcgagaccgtagctgacctggcggatcctgaagccttgcccatcatcactgtggacgagccgaccgtctccatgatcttccagcccaacacctcaccgtttgccggtaaggaaggcaagtacgtcacctcgcgccacatcaacgaccgcctcaagcgcgaagtgatgaccaacgtgtcgctgaaggtcgaagagatccgccctgacgaattcaaagtcagcgggcgcggggaacttcacctctcgatcctgctggaaaccatgcgccgcgagggttatgaagtgcaggtcggcgcgccccaggtgatcatccgcgagatcgacggcgagaagcacgagccgatcgagcatctggtcatcgacgtgccggatcaccactccagcaccgtgattggtgtgctgggtgcccgcaagggacagatggtgaacatggaaccccagggttcgcgtacccgagtggaattcaagattccgtcgcgcgcgctgttcggcttccgcacccagttcctgagcatgacccagggtgaaggcatcatgagccacatctttgacgggtacgcaccgtgggccggggaactcaagacccgccagaacggctcgctggtcagcatggaagatggcgtagcctttgcctacagcatctggaaactgcaggaccgcggcagcttcttcatcgacgctggtcaggaagtgtacgtgggcatgatcgtgggtgaaaacgcccgcgagcaggacatgaacgtcaacgtctgcaagaacaagaagctgaccaacgttcgttccagcggtgccgacgaagccctgaccctgatcccgcccaagcgcatgagcctggaagacgcgctggagtacattgccgacgacgagctggtggaactgacgccgcagagcatccgcctgcgcaaaaaagtgctcaaccccagcttccgcaagtaa
>Deide_15490|5.634129299125451
atgacccagcaagacgaaaaaattaaatccgctgttgaagaaatcggcgacaatagctcttctcagggcaagaccaattacaccgctgacgacatctctgtgcttgaagggatggacgccgtacgcaagcgccccggtatgtacgtccagggcggcaccggcattgacggctatcaccagctgctgaccgagatcatcgacaacggcatcgacgaaggtctggccggtttcgcgaccgaagtgcatgtgatcatgcacgccgacggcagcgcgaccgtgaccgacgacggacgcggcattccggtggacatcatgaagtccaaggggcgcccggccattgaagtgattttcagcgagttgcacgccggcggcaagttcggcggtggggcttacaaggtctcaggcggccttcacggcgtgggttcgacggtcgtgaacgcgctgagtaccttcctggacgtcaaggtcaacaagggcggcaagatccaccacatccgctttgaacagggtcagctcgtgcagcctctgcaggtgctgggtgatactcccgcagagatcacctgggccaccagcgtgagcttccagcctgaccccagcatcttcaaggagttcgacaaccagttcgactacacgcgtattcgcaaccgtctgcgcgagctggcctacctgactggcctgaagatcgtcgtgcgtgacgagcgcaccgaactgcatgccggcatggtcaaggaagagatcttccacgagaagggcggcatcgccaactttgcccgcgcactggtggtggatgacaacaaactgctgtacgaccagcccatcgtgatgcgcggcaagcacagcgacgtggaggtggaggtggcgtttatccacgccaacacctacgccagcgacaacatcctgacctacgccaacatgatccgcacccgtgacggcggcacgccgctgaccggcttcaagacggcctacacccgcattctcaacaagtacgcccgcgacaagaacctgatcaagagcggccaccccgttcccagtggcgatgaccttctcgaaggcatctactgcgtcgtgtcggtcaagctgggcgagccgcagttcgagtcacaggccaaggtcaagctgctcaacagtgaggcccagacagccgtgaacgccgtggttggcgagaagtttgccgagttcctcgaggaaaacccccgggtcggcaagaccatcgtggagaaggctgctgaggccgcccgcgcccgtgaggcagcccgcaaggccagggacatcgtgcgccgcagcaacccgctggaaaacgacgatcttcccggcaagctcgccgactgctccagccaggatccggccgagtcggaaatgttcatcgtggaagggatctcggcaggcggcagtgccaagggtggccgtgagcgccgcttccaggccatcctgcccctgcgcggcaagatcctgaacgtcgagaaagcggacctgaacaagatcctcaagaacgccgagatccgcgcactgatcggagccatcggagcgggcgtcgagggcaccggcgaccggatgcacttcgacctcagcaacctgcgttaccacaagatcatcatcatgaccgacgcggacatggacggcggccacatcgccaccctgctgctgacgttcttctaccggtacatgcgccccgtggttgaggccggctacctgtacatcgcgcagccgcctctgtaccgcatcatggtaggccgcgagaagaaaggcacctacctgtacaccaacgaggacctcaagatccacgtggcccgcgcaaccaaggaaggcaagaagttcgatatccagcgcttcaagggtctgggcgagatgaatgccgaccagctgtgggacaccaccatgaaccctgagacccgtgcactcaagcgggtgcagattgaagacctgatcgtggccaacgaagtgttcgagaacctgatgggcaccgaagtcgcgccgcgtaagacctttatccaggaaaacgcccgcttcgccgaaatcagcgtctaa
>Deide_18780|5.633591908547019
ttgacttttaatcgtcgtaacgaccgcaatgtggagcgcgagaccagcgaattcgaagagaagatgctgttcgtcaaccgcaccagcaagacttaccagggtggccgccgcttccgcttcgctgcactggtgatcctcggcgaccgcaacggtcgcgtgggcatgggcattggcaaggccaaagaagtgcctgtggctatcgagaaggccaagagcattgcccgcaagaacatgatcagtgtgccggtcgagaacggcaccattccccacgagattgtcggcgtgaacagcaccagccgtgtgctgctcaagcccgccggccccggtaccggtgtaattgccggcactgtgccccgttcgattgccgaactggctggcatcaccaacatgctgtccaaggaactgggcagccgcaataaggtcaacgtggcctacgccgttttcgacggtttcaagaacctccgcaccgccaaacaggtccgcgcactgcgcggcattgaggcggctcccgttactggaggcgcgcagtga
>Deide_03870|5.631458604983018
atgaagcgtacctatcagcccaacgtccgcaagcgggccaagacccacggcttccgcgcccgcatgaagaccaagtccggccggaatatcctcgcgcgccgccgcgcgaagggccgtcaccagctcaccgtcgccgacgagtaa
>Deide_13210|5.620470814364488
atggcagacatgaaatccatccaggccgacgcccgcgaacgcatgggcaaggccatcgaagcactggaaagtaacctttccgtgctgcgcaccggccgcgccaaccccggcatcctgaaaaaggtcatcgtggactactacggttccaccatgcccatcgatcaggtggccagcatcacgacgcccgacgcgcgcaccctggtgatcacgccctgggaccgcggcgcgctgggaccgattgaaaaggccatccgtgacagcgacctgggcctgaaccccaacaacaagggggacaccatctttatcagcctgcccatgctgacagaagagcggcgcaaggatctggtcaaaaacgccaagaactatgccgaggatgctcgcatcgcggtgcgcaatatccgtaagcacgctctcgacgaggtcaagaaagtcgagggtgtcggcgacgacgagatcaagcgcggcgaagcagaagttcagaagatcaccgacgaatttattgcccgcgttgacagcacgttccacaagaaggagcaggaaatcctcgggtga
>Deide_07320|5.615811027270506
gtgaaaacctacatccccaaaaacgatgagcagaactgggtcgtcgtggacgcagccggcgtgcccctgggccgcctcgccacactgatcgccagccgcatccgcggcaagcaccgccccgacttcacgcccaacctgattcagggcgacttcgtggttgtgctgaacgccgagaaagtcgccctgaccggcaacaagctcgacggcaaggtctacacccgttacaccggctaccagggcggcctcaggaccgaaaccgcccgcgaagcactggccaagcaccccgagcgcgtcattgagcacgctgtgttcggcatgctgcctaagggccgccagggccgctccatgcacaaccgcctgaaggtgtatgccggcgagacccacccccacaccgcccagaagccccagacgctcgaggttagataa
>Deide_20610|5.615729566438461
atgaagaaaagcctgatcctgctcaccgccgcactgacgttcggcagcatggcctccgcgcagaccaccgcgccggccagcgcaccccaggtgcctgccctgaccgacgtgcccgccggccactggtctaaggacgctatcgaaaaactggtcagccgtggcattatcctcggctaccccgatggcacctaccgcggtacgcagaacctgacccgctacgaagcggccgtcatcatcgcccgcctgctcgatcagatgcgccagggcactgtgaccaacagcctcgacgcagagaccgtgacctcgctgcagaacgctatccaggaactcgccgctgacctcgccgccctgggcgtgcgcgtcaccgacctggaagagaacgctgtcagcaaggacgacttcgcccgtctcgagcagcgcgttgaagacctcgccggcgagaacggtgatcccgaagccctggccaacatccaggctcagatcgacgagctgaccgcccgcgccgacgagttcgacgccctgcgcgccgacgtcgacgacaacgccagcagcattgctgccctgaacgacctgaccgtgctgcttaaccaggacatcctggacctgcaggaccgcgtcagcgccgttgaagctgcccaggctgacttcgtcacccgcaccgactttgacaacctgagcacccgcgtgaccggcatcgacacccgcgtcaccgccctggagcgcctgccccgcttcaccgtcgttgggagcatcacccccaactacggccgcattggtctgactgccggtggaaccaacttcgacgttgaccgcctgacggccaacacccccctgtcctccagcaatggtggcttcgcagatggtgacgttaccaccactgacacgaccaccaactacacgagcactggtcttggttttggcatccgtgccagcaacctgaccacggccaacggctccttcatcgtcaacagcgctgaaatcaacttcggtaccacgaacgccgccaacatccttggtggagctgtgggcgtggttgtgaacgacgcgagcgccaatggtaccttcggtggccagaagttcgacgtgcgttacagcgcctaccagagcaacttcaagttccagaactacctgttcaacaacagcaacgcttctggcaaccgtcgcggcttcgtggccaacattgccactaccctgcccggtaaccccagcctgaccatcgttgcagggaacaccaacgcaccccagatgaccggtcagcctaacaccgctgctgccaactactacggtgtgcgcgccgcctacaaccctaccggtgtaggcagcttcggcgtatcctacgcgcaggttgacggcttccgcagcgccctgggcactgacttcaacgtgaagtttggcccgctggctctggtcggcgaaggcgtcgtcagcgtacctagcactgctgcaaacagcattgcgctgggcaacttccgcgaccctcgtacgcaggctgacggcgctggctacgttgagggccgcgttgatctggccggcatcaagttcggtgccaacgtccgtgcaattaaccctgagttcgcagttgttggcgacggcaccgctgccggcttcaacgctggaatgcagaccgccaacaccatgccctacaccgctcttgacaacgctggcaaccgtgttggccaggtcggctatggtgcagccctgggtaccgacgtgggccctgtggccctgggcgcctacgtggacagccgcactgactttttcggtgctaaccgtgtaaccggcttcggtgtcaaggccggtgccaagctgggtgctctggaactcgtcgggttctacaacaacctgacggtgaacggtgtggctgctgacggctcgaccaacttcagctcctccaaccagaacatcaacacgaacggcgctggtatgggcatttccaacgtgcctctctccatgaccagcagcttcggtgcacaggtcagccacagcggcacggctgccaacgccctggtccggaacctgaacttcaccgtcggtgacgcctacttctacgtgggcaacaccaaccgcttctacgccttcggcgactacagtggcaacattggtggcttcaccatcaacccgctgttccgttacaacctcgtgacggaccgcgataccaccgccaacaacttcaacaccatcaagtacggtgtgaagattgcctcccccaccctgaccggtgtgcctttcgagcccagcatctacttcaacgttgccaaccgcatcaccaacaatgggacggcaactggagtgcaggccaacggcaccagcaccgaactgctgggccaggtgggcatcagcctgaacaacgtgctcgcaactggcgtatcggccaaggtcggctactcctactaccagggcttcggcgttgcggccaaccaggtcaccgctggtacctcgaacgatgccttcaatgcgtcggttgatcacatctacggcgcccgagttgctactaatgactctgccaagatggacggcgtttacggtcaggttgcctaccagggcctctctgccaactacggtgtgttccgctacaccaacctgctgaccaaccagcagagcgttgctcagggcttcaaggtcggctacagcttccgcttctaa
>DEIDE_RS16135|5.580987003874768
atggataccgaccagcacaaagctctgcaaaccgccatgagccagattgaaaaacaattcggcaaaggcagcatcatgaaactcggcgccgatagcaagctcgacgtccaggccatcagcaccggcagcctcagcctcgacgtcgccctgggcgtcggcggcatccccaaaggccgcgtcactgaaatctacggccccgaatccggcggcaaaaccaccctcgccctgagcatcatcgcccagtcccagaaagccggcggcacctgcgcctttatcgacgccgaacacgccctcgaccccgtctacgcccgcgccctgggtgtgaacaccgatgacctcctggtctcccagcccgacaacggcgagcaggccctggaaatcatggaactgctgatccgctccggcgccatcgacgttgttgttgtggactcggtggctgcgctgaccccccgcgccgagatcgagggcgagatgggcgacagcctcccggggttgcaggcccggctgatgagccaggcgctgcgcaaactcaccagcatcgtctccaaaaccggcaccgccgcgatcttcatcaaccaggtgcgcgagaagatcggcgtgatgtacggcaaccccgaaaccaccaccggcggcaaggccctgaagttctacgcctcggtccggttggacgtgcgcaagatgggcggcaagtccaccatggtcgacaatgtggcggtgtcgcacagcgtcaaggtcaagaccgtcaagaacaaggtcgcgccgccgttcaaggaagtggagctgacgctgcgctacggccacgggttcgatgccatggatgacctggtcacgctcgccaccactttcgaggtgatcaagaaggctgggagcttctacagctacggggacgaacgcatcgggcagggcaaggaaaaagccattgccttcctgagtgagcgtccggatctgcttgccgatatccgcgagcgtgtgctcgcccagatgcgcggcacccctgtcgctcccctccctgaacccgccctctctgccgactga
>Deide_21320|5.579786695072626
atgaccactccatccacccagagtttgcgtgaccgggccggtaccttcggcctgacggttgaagaattcgatctgctcgtctcgggcatcgggcgcgagcctaatgccctggaggccgccatcgtgggcgccatgtggtcggagcactgcggctacaagaacagccgcccgctgttcagcgccttccccaccaccgggccgcaggtgcttcagggccctggtgagaacgctggcgtcgtggacattggcgacggctggggcgtggccttcaagatggaaagccacaaccacccctcggcggtcgagccggtgcagggcgcggcgaccggcgtgggcggcatcctgcgcgacatcttcgccatgggcgcgcgcccgtttgcggtgctcgacagcctgcgcttcggcaaccccgacagcccacgcacgcgctttctggtcaacggcgtggtggagggcatcagccactacggcaacgcgatcggcgtgcccaccgtgggcggcgaggtgacctttcaccccagctaccaggaaaacccgctggtcaacgtgatggccctggggctgctgcgccacgaggacctcgccaagggcaccatgggtgaggttggcaaccgcatcatctacgtggggtccaagaccggccgcgacggactcggcggcgccgtgttcgcgtccgccgacctgagcgacgcctcgcaggctgaccgccccgcggtgcaggtgggcgacccgttcatggagaaactgctgctggaagctaccctggaagccattcaggcgggtgtggtggcgggcgtgcaggacatgggcgccgccgggctggtctccagcacctgcgagatggcctaccgcgccgggctgggcatcaccatgaacctggatctggtgcccacccgtgagaccggcatggtccccatggaactgtgcctgtccgagtcgcaggagcgcatgatcctggtaccggtgcccggcaaggaacaggagctcaatgacctgctggccaagtgggagctggacgtggtggagatcggtgaggtcgaaggccacgaccgctaccgcctgacctggcagggcgaagtggtctgcgacctgccggtggccctgctgaacgaggcgcccaagtacacccgcgagggtgtggagtctccggaaatccgtgcggcccgcgagcgtgacctgagcggcgtgccggtgcccggcgacctgggtgcggtgctggtcgaactgctgtctcatcccacgattgccagcaagcgtcccattttcgagcgttacgaccatcaggtcatgaccaacaccgtggtggtgccgggcgccgccgacgccgccgtgatgcgcgtgaaggactcgggcatgggcgtggccgcgaccagcgactgcaacccgcgtttcgtgcagcttgacccctacaccggggcggcggccgctgtcgctgaggctgcgcgcaacctcgcctgcgtgggcgcgaccccactggcaattaccgacaacctgaacttcggcaacccgcaccgcccggaggtgtactaccagctgcagcaggcggtgcagggcattgctgacgcctgccgcgcgctgaacaccccggtgaccggcggcaacgtcagtctctacaaccagtacgtggaagagggccgcacggtcgccattcatcccaccccgaccatcggcatggtgggcgtgctgccggacgtgaacgtgcgcgccaccatggacctgaagggcgagggtcacacgctgtacctgctgggtgagcacgccagtcacatcggcgcgtcgcagtacctcgaaagcgtgcatggactggaagccggtcaggtgcccgcgctggacctggagctggaaaagcgcgtcatcgaaggcactctggccctgatccgcgctggcctgaccaccaccgcacatgacaccgccgaaggtggcctcgccgtggccctggccgagatggccattgccggccggacgggcctgagcgtgaccctggacggcgaggcccgcgccgacgcgctgctgtttggcgaggccaacggccgcattctggtcgccgtgcaggacgaggccggtaccgaagcgctgctgcgtgagaaggacgtcccgtttgtgcgtttgggtacgacgggaggaactagcgtcaccattgcagtacccggacagcacatacacttgagcgtgaaccttcagaccctgacccaggcgttcgagactccgctgcgggagattctcgggtga
>Deide_18100|5.572975746953566
gtgagcgctcccaaagcgaccattctgaccgccgatgaggtccggcgggccatgacccgcatcgcgcacgagatcatcgaacgcaacaagggcgccgagaaccttgccctgatcggtatccacacccgtggcattccgctggcggagcgcctggccgccaagctgagtgagcttgaaggcgtggacatccccaccggcatgctggacatcacgctgtaccgtgacgacctttcggaagtggcccaccagccgatcatccgtgagacccaggtgcccttcgacctgggacagcgccgtgtgatcctggtggacgacgtgctgtacaccggccgcaccgtgcgcgccgcgctggacgctctgatcgacctcggaagaccggtcggtattcagctggcggtgctggtagaccgcggacaccgcgaactgcccatccgtgctgactacgtgggcaagaatctgcccaccgcctccagtgaggtcgtgaaggtcaagcttcacgaaacggacggcgtcgacagtgtcgagctgtgggacctggaggacctcaaatga
>Deide_17210|5.562925107061434
atgtttcgtgttctgaacaaagtctttgacaacaaccagcgtgacgtgcagcgcatcatcaaaacggtggtggaccctgtcaacgcgctggaacaggaaaccatgcagatcgaggacctcgctgcggcttttctcgacctgcgccgccgggtccaggaaggtggagagtccctggacgacgtgctggttccagcctttgccctgattcgtgaagccgggcggcgctctatcggcaagcgtcactacgacgtgcagcttatcggcggcgcggcgctgcaccagggccggatcgcggagatgcggaccggcgagggaaagacgctggtggccacgctggcgctttcccttaacgcgctcgaaggccgcggctgccatctggtcaccgtcaacgattacctggcccgggtcggcatggaggaaatggggctgctgtaccgcacgctgggcctgactgtgggtctggccagccgcgaaatgcagccgcatgagaagcaggccgcctacgcgtgtgacatcacctatgtcaccaactcggagctgggcttcgactacctgcgtgacaacatggcccagagccgcgaagcgctggccatgcgggccgaacatcccctgaactacgccatcgtagacgaagtggactcgattctgatcgacgaggctcgcactccgctgatcatttcaggcgcagccgaaaaggccaccgatctgtactacgtctacgccaagctgatccgccgcctgcagaagggcgagccggcagagcccggtgtgcgcgccgagcctaccggcgactacaccattgatgagaagggcaagcaggtgcacatcaccgaagccgggatcagcaagatcgagcggctgctgagcattcctgacctctacagccccgagaacatggacaaggcgcacatgatcacccaggcgatccgcgccaaggagctgtaccaccgcgagaaggactacatcatcaacgccgatggcgaggtcatcatcatcgacgagttcaccgggcgcagcatgccagggcgccgctacggcgagggtctgcaccaggcgatcgaggccaaggaaaacgtcaagatcgagaacgagaaccagacgctggcgaccatcacgtaccagaatttcttccgtctgtacaacaagttcgcaggtatgaccggcacggccaagaccgaggaaaaggaattcctcgacatttacggcagcgacgtgctcgtgattccaaccaaccgcaccattctgcgtaaggacagcgaggacctggtctaccgcaccaagatgggcaagtacgcggcggtggtgcaggaagtggcggaaatgcacgccactggccggcctgtcctgatcggcaccgccagcatcgtgaccagtgagcagctcagcgacctgctgacccaggccggcatccgccacagcgtgctgaacgccaagttcgaggctcaggaggccagcatcgtcgcgcaggccggacgctcgggcaccgtgaccatcgccaccaacatggcagggcgcggcaccgacatcatgctgggcggcaacgctgaattcatcctgggtgagagcatcgagcagcacctgggcatcagccgctttgcgccggaagccgagaacttcatcaaggcgatcagccgtcaggacccggccgccgagatgctgggcatgcagattccaggcatgaccccggagttcatccagcaggcccagcagctccaggccgacacggttgccgaccgcgcacgcgtgcaggaactgggcgggctgcacatcatcggcaccgagcgtcacgagtcgcgccgcatcgacaaccagctgcgtggccgtgcgggccgtcagggcgacccgggcagcagccgcttttacgtcagcttcgaggacgacctgatgcgcctgttcgccaacgaccgcgtggtggccatgatggaccgcctgggcatggacgattctcagccgatcgaggccaagatggtcaccggcgcgatcgagaaggcgcaggcccgtgtggaggaccgcaacttctctacccgtaagcagctgctggagttcgacaatgtcatgagcaagcagcgcgacaccatctacgctcagcgccgtgaagtgctgcttgggccagacgaggacgtcgaggaatcgaccgaaggcatgatcgcggacttcgtggacatgcagctggctattcacgcgcccgccgatcagagcccggacgcctgggacattgagggcctgcaggccgctattgtcgacgcggttccacaactggagggctttgactttgaaagcctgcgtcacggaagcccggcccaggcccaggaccgcctgctgagtgccgtggccgacgcctttgacagcaggcgcgaagagctgggttccaccatgctcaactcgctggcccgttatgtgctgctgcaggtggtcgaccagcactggaaagaacacctgcacggcatggacgtgctgcgtcagggcatcggactgcgtggctacggccagcgtgatccctttaccgaatacaagttcgaggccacgaacatgttcaacgagatgatcgacaacctcaagagcgacgtgaccaagttcatcttcagaatgcagttcggccagacaggctga
>Deide_10370|5.554134520336952
atgtcgaaagtccgtatttacaccctagccaaggatcttggtgtcgagaatgccaggatgctcgaaatcctcgatggcctgggcgtcgcttacaagagcgtcagcagcaccattgaagaagagaccgttgacctgatcaagcagattctggaagaagaaagtgctcctcaggctcaggacagcactccggtggctgagacgcctgcggcagcacagcccgcagctcctcaggctgcgtcgtctcagccggctgcggcccaggctgcacaggctgtggccgagccagtcgccgcacccgagcctgcagtcaacgaaattccccaccgcgcgccggtcgtgaccatcatgggtcacgtcgaccacggcaagaccagcctgctggactacatccgcaagacccgggtggcagccaaggaagccggcggcatcacccagcacgtcggggccttcgaggccaagacgagcaagggcaagatcgtgtttatcgacactcccggtcacgaagcgttcacgaccatccgggcacgtggagccaacgtggccgatatcgcgattatcgtgattgccgccgacgactcgctgatgccccagacgcgcgaagcgattgcccacgcgcaggccgccaaggtgcccatgatcgtggccatcaacaaggttgaccttccccaggccgaccctgagcgcgtcaagaccgacctgacccagctcaacctcgtaccagaagagtacggcggtgacctgattgtcgttcctgtcagcgccaagaccggtgaaggcgtcgaggacctgctggaatacatcagcctgaccgccgagcttgaagacctgcgcgcagaccccaaaggtccgttcagcggcgtcattatcgaaggcaaggtagatcgccaggccggcgtgctggccaccgtgatggttcaggaaggcaccctgcacgttggggacttcctggtggtgggcgagaactacggcaagatcaaggccatgaccgattcggccggcggccgcatcaaggaagccgggcccagcactccggtgcaggttctgggcttcagcgaagtgccggccagcggtgagaaggtccagagcgccaagaatgagcacgctgctcgtgacgtgatcgccgcccgcgcggatgtccgccgcgaccaggaaaacgcccgggaccgccgcaagacccagcgcacccttgaagacatcatgggtcccatcggtgaagtacggactgtcaatctggttctgcgcgccgacacgcagggcagcgtcgaggccctgcagggcatcctggcgcgtaaggaaggcgaagacgtcaagatcaacgtgatgctcgccggcatcggcgctccgaccgagggcgacgtcctgctggccagtaccgccgaagcgaccatcctgtgcttcagcgtgaccccttcgggcagcgtcaccaagatggccgagaacaagggcgtcgatatcaagtcctaccggatcatctacgaactgatcgacgaggtggaccgcctgatcaagggcaacgtagagcccgtgttcgaggagcgctacctgggccgcgcggaggtccgcatggtcatccgtcaccccaagagcggcaatattgccggttcctacgtgaccgacggcatgttccgccgcaacgccaaagccaaggtcacccgcggcaagcagacggtttacgaaggcaccattgtgggcctcaagcgtttcaaggacgacgtccgcgaagtgcagaccggctacgagtgcggcatcaacctcgactggaatgacgtgatggaaggcgacatcatcgaagccagcgagatggtcgaagtcgaacaggcctga
>Deide_08910|5.535764912067662
atgagcaaggtcatcattatcggagcgggcggcgtggccaacgtcgtggccaagaagtgcgcccagaacgacacggtgttcagcgaagtgctgatcgccacccggacggtcagcaaggccgacaagatcgtcgcagaaatcgcgcagcacatgcccggcagcaaaaccgtattcagcaccgccacggtagatgccgacaacgtgccggaactggtcgagctgatccgtggcttcggtccggtcatggtcatcaatgtggccctgccctaccaggacctgaccatcatggacgcctgcctggaaaccggcgtgcattacctggacaccgccaactacgagcccaaggaagtcgccaagttcgagtactcctggcagtgggcctaccaggaccgcttccaggaaaagggcctgatggcgctgctgggctgcggcttcgacccgggcgccacgcaggcgtttaccgcctaccacgccaagcatcacttccaggagattcactacctggacatcgtggactgcaacaacggcagccacggcaaggccttcgccaccaacttcaaccccgaaatcaacatccgcgagatcaccgccaacggccgctactgggaaaacggccagtgggtcgaaacccagccgctcgaaatttctcaggacatctactatcccaaggttgccacgcgcaaaagctttgtcctgtaccacgaggaactcgaatcgctggtcaagcacttcccgaccatcaagcgcgcgcgtttctggatgaccttcggtgaagcgtacatcaagcacctcaatgtgcttgaggggatcggcatgacgtccatcgagccgatcgacttccgtgggcagaagattgcgccgatcgagttcctcaaggccgtgctgcccgcgcccgagtcgctggccgagaactacaccggccagacctgcatcggcgtgcaggccaagggcatcggcaaggacggccagccgaaagtgcactttgtctacaacgtcaaggatcacgccgagtgctaccgcgaggtgcaggcccagggcgtgagctacacgacaggcgtgcccgccatgatcggcgccatgctgatgctgaagggagtctggatgaagcctggcgtatggaacgtcgagcagcttgaccccgatccctttatcgaagccatgaacacctgggggctgccggtggacgagctcgccggaatcgaactggtcaaggactga
>Deide_17240|5.526624796155376
atgcgtgacgctgtgattgtttctgccgttcgcacgcccgtaggacgcggcgtgaaaggcacgcttgccaatacccgccccgacgatctggccgccctggtgctgaatgaggccgtcaaacgtgctggagtggacgcttccattgtcgaggacgtgtacctgggctgcgccattcccgaagccgaacagggcctcaacgtggcacgcatggcggccctgcgcgccggtatgcctgacagcgtgggcggcgtgaccatcaaccgtttctgctccagtggcctgcagaccatcgccatggcagccgcggccatccagaccggtcaggcggacgtgatgctggccggcggcgtggagtccatgagcttcgtgcccatgaccggccacaaccccagcccgaaccctgacctggtggatgaccgcccgggtgcctacatcggcatgggattgacggccgagaacgtggcgcagaagtacggcgtgagccgcgaggaccaggacgcctttgctttccgcagccaccagcgtgcggcggcggctcaggatgcgggcaagttcgacgcggagattgttccggtcccggtgcgcgtggataagctcaaaggcaccaagctgaagtccgagaccatcaacttcgataaggacgagctgatccgccgtgacgccaacctggaagacatggccaaggtccgcccggccttcaagcagaccggctcggtcagtgctgccaacagcagtcccttcagtgacggcgccgcagccgtgctgatcatgagcggcgagaaggcccaggaactgggcgtccagccgctggccaaatttttgggctttgcggtcgccggtgtggagcctgagctgatgggcatcgggcctgtcaaggctgtgcccaaggtgctcgcgcagaccggcctgaccctggatgacattgacctgatcgagctgaacgaggcgtttgcagcgcagagtctcgcggtggcccgtgaactgggcctcaacgaggacatcatgaacgtcaacggcggcgccattgcgctggggcatccgctggggtgcagcggcgccaagctgaccaccaccgcaatctacgaactgcagcgtcgtggcggcggcaaggccctgatcaccatgtgcatcggcggcggcatgggcgcggccggcgtgattgaggtgtacggcaaagacgagcagcacgaaggctga
>Deide_16370|5.512614469092529
atgaccaatccagatctggctaccctcctgaaccgtgagcaggcgcaggaggaactgtttgacctgctgcgcattcccagcgtcagcgccgaccccgcgtacaaggctgaggtggttcgcgctgccgaatggctgcagcgcaagttgagcaccctgggcttcacggcccgggtggatcagacccccggtcaccccctcgtgtacgccgagcgcctgacagacccggcccagcccaccgtgctgatctacggacactatgacgtgcagcctgaagctccgctggaagagtggctgaccccgcccttcgaacccaccgtgcgggacggacgcatctatgcgcgcggcagcaccgacgacaaggggcaggctttcgcgcacgtcaagggcgtggaactgctgctctcgcagggcgaactgccggtcaacgtgaaattcctgcttgaaggcgaggaggagatcggcagtcccagcatcattccctacctgcaggcccacaaggacgagctgaaggccgacgtgatcgtgatcagcgacggcagccgctttgcccctgacgtaccgaccatcacctacggcgtgcgcggcctgagctacgtggaaattcacgtgcagggcgccaaccgtgacctgcacagcggcagctacggcggcgcggcacccaacccgatcaatgcactgtgcgagatcatcgccagactcaaggacgagcagggccgcgtgaccattcccggcttctacgacggcgtggaagaactgaccgagcaggagcgggccatgtgggcctcgctgccacacagcgacgaggaatttgcagcgtccatcggcgtgcctgccctgcctggggaggaagggtacagcgtgctggagcgcatctggggccggccgacgctggacgtcaacggcatctggggcggctaccagggcgagggcagcaagaccgtgatcgccgcgaaggccggggccaaggtcagcatgcgtctggtgccggggcaggaccccgaccgcatcacccagctgatcaaggagtacgtgccgcagatcgccccagccggcgtgaaggccgaggtgcgcgggcatcacggcggtcagccggtgaaattcaagaccgacagcccggcaattcaggcggccaaccgcgccctgcaccgcgtgtacggcagggacgccgtgttcgcccgcaccggcggcagcattccgatcgtggcggccttcagcgacatcctgaagaccgaggtgctgttcgtggacttcggcctgaacgaggacgcgccccacagccccaacgagagctttgccctccaggactaccacaacggaatcctgaccagcgcctacctgctgcaggaactcgctcagtcctcgtga
>Deide_17500|5.509734395622419
atgcccgcacaatccatggaagaactggtcagcctgtgcaaacgccgcggctttatttttcagggctctgaaatctacggcggcctgcagggcttctacgattacggccccctcggtgtggagctgaagaacaacatcaaggccgcgtggtggcgcagcaacgtctacgagcgtgacgatatggaaggtctggacgccagcatcatcatgcaccgcctggtcctgcgtcattccggccacgaggcgacgttcagcgacccaatggtcgacaacaagaagaacaacaagcgctaccgcctcgaccacctggtcaaggaccagaaggctgacgtgctggccagggtggctgagctgatgggccagagcgcagataacttcccggcgctcgtggccgcactgaacgccaacccggcccaggccagcactgcgctgcgcgaggccggcgtgcgcgatcccttcagcggcgagatcggcgagtggaccgaacccaagcccttcaacatgatgttcaagacgaccatcggtcccgtcgccgacgaggacagctacgggtacctgcgccccgaaaccgcgcagggcatctttaccaacttcaagaacgtggtggactccaccagccgccgtctgcccttcggcatcgcgcagatcggcaaggcgttccgcaatgagatcacgccgcgtaatttcatcttccgcgtgcgcgaactcgagcagatggaaatcgagttcttctgcgtgcccggcaccgacgagcagtggcacgagcactggctggaaaaacgcctgagctggtgggaagcgcagggcgtgccgcgcagcaagatcgagatcctggacgtgccggcagaagatctggcgcactactccaaacgcacctacgacctgatgtacgactacccgaccctgggccacgaggagatcgaaggcattgccaaccgcagcgactacgacctgggctcgcacaccaaggcgcagggcgagctgggactggtggccaaggtcgaggaaaacaacgactcggttgccaagctgaccattccgcatcccgagaccaacaagccggtcgtgcccttcgtgatcgagccatctgccggggtggaccgcgccatgctggccgtcctgagcgaagcctttaccaaggaaacgctggagaacggctcagagcgcattgtgctgaagctcaagccacatctggcgcccatcaaggtggcggtgattccgctggcccgcaaccgcgaggaaattaccagcgtggccaaggccatcaaggctgagctgcagggtctgggtctgggccgggtgctgtacgaggacagcggcaacatcggcaaggcctaccgccgtcacgatgaggtcgggaccccctactgcgtcacggtggacttcgacaccgtcggcaagggtgaagaccccgccctgaccgacacagtgacagtgcgtgaccgcgacaccctggctcaggagcgcgtgaagatcagcgaactgagcgcctggattcaggccaaactgcgctga
>Deide_09650|5.476648323808201
atgagcattgtggaccagatccgtcaggacgatattcttgttctcagcatcaacaacccacccgtcaacgccttttctccaggcgtgcctgaaggtctcaaagccggtctggacgcagcccaggcggacgacacggttcgcgcagtggtcatcatcggctcgggacgtacctttgtggcaggggcggacatcaaaaccttcaacatgccccgcgagcaggcacccgacctgcgcggcaccgtggaaaaactcgaccgtttccccaaacccaccgtcgcggccattcacggcaccgccctcggcggcggcctggaacttgcgctggcctgcacctaccgcgtggcggtaccggacgcccagctgggcctgcctgaagtgaaactgggcgtgctgcccggcgctggcggcacccagcgcctgccgcgcgtggtgggcgctgccaagggtctggagatgatgctttccggcaatcccatccgtggggcggaggcccgcgagcttggcctggtagatgaactcgtccagggtgacctgcttgaaggcgcagttcgctttgcccgcgcccacgccgacgcccgcccgctgccccgcatcagcgagcgcagtgtggagggaggcagccccgaggtgttcgcggcggcccgtgaaagcatcaagaagacccaccgcggtcagctgtcgccgtccttgattatcgatctggcggaaatggccgcgacccagcccttccagaccggctgggaagcggaagccgagaaattcatgcaggccaaggactccccgcagtcgcgcgggctgcggcacatcttcttcgccgaacgcgagagtgccaagattcccggcctgagcaaggacacgcccaccctggacatccgctcggtcggcattatcggcgccggcaccatgggcggcggtatcgccatgaacttcctgaacgtcgggattccggtcaccatcgtggaaaccgcgcaggaagccctggaccgtggtctgggtgtcatccgccgcaactacgagaactccgccaaaaagggccgcatgaccatggaggacgtggaaaagcgcatggcgctgctcacgcccaccctgaacatggaagacctcgcggacgccgacatcatcatcgaagccgtgttcgagaacatggacgtgaagaaggagatcttcacgaaactcgacgcgattgccaagcccggcgccatcctcgcgaccaacacctccacgctggacgtcaacgagatcgccagcgtgactggccgaccagaaagcgtgatcggcctgcacttcttcagtccggccaacgtcatgaaactgctggagatcgtccgtgccgacaagaccagtgacagcgtgctggccaccagcatggcgctggccaaaaagatcaggaaggtcggcgtggtggtcggggtgtgcgacggtttcgtcggcaaccgcatgatccaccgctacggcgacgaagcccgcaagatcgtcgaggaaggcgcggcgccgcaggacgtggacgccagcatgaacgcgctgggcctgcccatgggtcctttccagatgagcgacatggcggggctggacatcgggtacgccatccgtcagcaccaggccaaggtgcgcggcgaacccaagcccgacggctggctcgaccgcatcgtggaacggggccgcaagggccagaagacgggtgcaggcatctacgactacgacgagcagcgcaaaccccgccccaacgacgagatggaagagctgatcagctcttaccgcgccgagaagggcatcaccccacgtgaaatctcccaggaagaaagcaccaaacggctggcgtactcgctggtcaacgagggcgccaagatcctggaggaaggcattgcccagcgcgccggggacatcgacgtcatttacatctatgggtacggcttcccggcctaccgtggtggcccgatgcagtacgccgacgagatgggcctccagaacgtcgtggcggacctggagaaatatggtcagaccccggcgccgctgctcagacggctggccgaggaaggcaagacttttgcgcagtacgacgcggaaaagggccgggcctga
>DEIDE_RS14805|5.448635982269724
atgaaatacgctcgtttcatcagcggtggccggccgctcaccggtcatctgcacgacaaccacctgattgacgccgcaggcgtggctcacgaccccagcaaggtgcacttccgcctgccggtcgatccgcccaaggtgatcgccctggccctgaacttcaacgaccacgccggcgaacttggcctgacccagcccaaggagcccgcgctgttctggaagccgaataccaccctgctgcctcacggtggtacggtgatttacccgcgcggcgcccagtttatgcactacgaggtggaactcggagtgatcatcggccgcgacgcccgcagggtcaaggccaaagacgccatggattacgtcggcggctacaccatcggcaacgatctggtcgtgcgcgattacgtcaccaataccttccgcccccctatgcgcggtaaaggctgggacaccttcgggccgctcggaccgtactacgtcaccgccgacgagatcaaagatccccacgacctgaccctgcgcgcctacgtcaacgacgaactgcgccaggaaggcagcacccgggacatgattttcggaattcctgaactgatcgagcacatcagccgcttcatgaccctgcaaaaggacgacgtgattctgaccggcacccccaagggcatcagccacgtgcacccgggggacgtgatgcgcctggagatcgagggcctgggcacgctgatcaacgacattcaggaagaagataaccttgccgagccgattaccggacaggaaagcaaggaaggcgagtgggacggccgctga
>Deide_17260|5.415359393064013
atgaaaaatcagccttacaagattcaccgcgctgccgtcatcggtgccggcgtgatgggcgccgccatcgctgcccagctggccaacgcgggcattccggtcctgctgctggacatcgtgctgccggacaaccccgaccgtaacttcctggccaggcagggtgtacagcgcgcgttgaaagcccggcccgccgcctttatggacgcgagccgcgcggggctgatcgagattggcaaccttgaggacgacctgaaaaaactaggtagcgccgactggattctcgaagccatcatcgagaaactcggcgccaaacgtgacctgtgggagaaggtcgagaaggtcgccaagcccggcgccatcatcagctccaactccagcggcattcccatgcacctgcagatagaaggccgcaccgaggagttccagcgccggttcgtgggcgcgcacttcttcaacccgccccgctacctgcatctgcttgaagtgatcccgacccccaagaccgatcctgcggtcctgaaggccttcagcgaattcggcgaaaagacgctcggcaagggtatcgttattgccaacgacgtgcccggcttcgtggccaaccgtattggcgtgtacggcatcgtgcgcgccatggcgcacctggaacagaccggcctgacgcccgccgaggccgatcagctgaccggcccggttctgggacgcgccaactccgcgaccttccgcacggctgacctgtcgggcctggacattatttcccatgtggccactgacctcggcaatgccacgcccgaagacgaggactttaccctcacgccggccttccgcacgctggtcgaggagaagaagtacctgggcgacaagaccggcagcggcttctacaagaaaaccaaaggtccagacggcaaaaccaggattctgaacctgaacctgcagaccttcgagtacgaggaccagggcaaggtcaaggtcgcggcggtggaagcggtcaagggccgtccgctggccgagcgcatcaggagcctctatggtgccgagggcagggagggcgatttcctgcgcggcgtcatgaacgacgggttctggtacgcctccaagatggccggccacgtcagcgaccgcctgcaggacatcgacaatgccctcaaatggggcttcggctgggaacagggccccttcgaaaccatggacactgtgggcgtgcagcaggtcattaccaatctggaagctgaaggccgtacgctgcccccactgctgcaggccatgaaggacagtggccgcacttcgttctaccagggcaatgaaacggtgacgcccgccggccagcccacggcgtatcaggcaccctacttcatcctgacggacctgaagaaggacgccacctccgtgatcaagaagaagcccggcgccagcctggtggacctgggcgacggtgtgctgctggtcgaatggcacgccaagatgaacgccctgggtgaggatcagctgcgtatggtgcaggaaggtcacaaggccgtgcagcagctcggctacgccggcctcgtgatcggaaaccagggtgagaacttcagcgccggcgccaacctgccgctggtcctcgcgcaggcgcaggccgacgaatgggacgaactggacgaccagatcaagcagttccagcaggtcacgacgagcctgcgcttcagcccgcaccctaccgtagcagcgccttttggtcttgccctgggcggcggctgcgagttcagcattcacgccgaccgcatcgtggccagcgccgaaacgtacatgggtcttgttgaagtcggcgtgggcctgattcccggcggcggcggcaccaaggaaatgctgatgcgtttcaccgatcagcagcagcccggccagcagcagggggccgcgcttctgcccgccgtgcagcgcgctttcgagctgatcggcacggccaaggtgtccaccagcgccctggaggcccgcaaactggggtttctgcatgaccacgacgtcatcgtcatgaacaaaaaccatctgctggaggaagccaagcgtcaggtgctggcgctggcccccgattacgtgcagcccactccccggaccgacatcccggtgatgggtgacgcggccatcggcgccgtcaagagtgcgctgtacggcatgaaggaaggcggatacgtgaccgagtacgacctggtggtcagcaacgaactggcccgggtgctgtcaggcggcgtgggcaacaaccgcaccgcgaaagtcagcgagcagcatctgctggacctggagcgcgaagccttcctgaccctgctgggcaagaagggcacccagaagcgcattgagcacatgctcaagaccggcaaaccgctgcgcaactga
>Deide_05670|5.406621020227475
atgcccaccgaacacatcacccttcccaaaaatgtccccgtctgcccggttcgcggcagcgtgatctaccccacgatggtgcagcatatcgatgccagccgcgccatctccatcaatgccattgaggccgccatgcagggcgacaaggttatcctgatcgtgtcccagaaggacaaggacgtggatgacccgcagggcagcgacctctacgaaatcgggacggcctgtaacgtgctgcgcgtacgcaagaatcctgacggcacggtacagatgctggtctcggcggttgcccgcgtgcgcgccaccaactaccgccgcgacgagcacctgacggccgacatcgaggttctgcctgtagagactggcccgaccgtagagttgcaggccctgacccgcgaactgcgcgagaagttcgagggcattgccgcaggtggcaaggtcagtgccgagagtgtccagaccattcagggtaaagaggatgccggcgagatggccgatcacatcgctttcaacctggatttcaagctggaagacaagcaggcgctgctggagactgttaccgtcaccgagcgtatccgcaggctgctgaccctgctggacacggagcaggaagtgcaggccgtgcaggcccgcatccgcgctcaggtcaaggaagagatcgacaaaaaccagcgcgaatactatctgcgtgagcagatgaaggtgatccagaaggagctgcacggcggtgaggacggcgaagacgccgacgaagccgaagccttccgcaccaagatcgaagccctggacctcaagccggacgtcaagaaggaaatcgaccgcgaggtcaaccgtctggcgcgcatgcatccagacgcagccgaagcttcggtgatccgcacctacctgacctgggtgacagagctgccctggaattcacgcagcgaagaccgcctggatgtggaggaagccgcgcaggtgcttgacgaggaccactacggtctggagaaggtcaaagaccgcgttctggaattcctggctgtgcgccgcctgcgcaaggaacgcgccgagcgcggtgaactgagcgccgaggacgtcaacaaaggcccgattctggtgttcaccggccctcctggcgtcgggaagaccagcatcgcgcagagcattgcacgcgccctgggccgcaagtacgtgcgcatcgcgctgggcggcgcacgtgatgagtcggatatccgcggacaccgccgcacctatatcggcgccatgcccggtcgcctgatccagggcatccgcaccgccggcaccaagaacccggtgattctgcttgacgaggtcgacaagctgggcaccagctaccagggtgacccctccagcgcactgctggaagtgctggacccggcgcagaaccagcacttcaccgatcactacctgggcgtgccgttcgacctgagcgaagtaatgttcatcgcgaccgccaactaccccgagcagattccgcccgcactgatggaccgcatggaggtcatcgacttttccagttacatcgagcaggagaaactggagatcgccaagcgctacctgctgccccgccagctgactcagaacggcctcaagcccaatcagatcagctttacggacgcagcactggaaaagctgatcagccactacacccgcgaggccggcgtgcgtaatctggagcgcgagatcggcacggtggcccgcaaggtcgcccgccgcatcgccaccggtgaggtcaagcgcgtcaaggtgaccgacaaggaactcgaacgttacctgggccaggcccggcacaccccggaaaccgagggcaaggaagatatggtgggtgtcagtaccggaatgttctacacccccgtgggcggcgacatcctgttcgtggaaaccagcatcatgcccggtaagggtctggtcctgaccggacagctgggcgacgtgatgaaggaatcggcccgcgccgccctgagctacgccaagagcaatgccgagcgcttccacatcgacaaggaccgcctggacaacagcgagattcacgtacacgtcccggccggggccattcccaaagaaggccccagcgctgggggcgccatggccaccagcctgatcagcgctctgaccggtattcctgcccgtcacgacgtggcgatgaccggcgaaatgaccctgacaggccgctacctgcccatcggcggtctgaaagagaaggttctgggtgcccggcgcgcaggcatcaagcacgtgatcatgcctaaagccaacgaacccgacctgagggacatcccactgcacctgcgcagctcgatgcgcttccacccctgcgagacggtcgatcaggttctggatgtggccctcgtaggtggcctgaaggcgctggaaacgccccgtgacggcagtgccacggttccagcagccaccggcaaacgcaagagcagccgccgcgccggtgccggtggcgcccacgcctga
>DEIDE_RS14295|5.396090028584425
atggataccgaccagcacaaagccctgcaaaccgccatgagccagattgaaaaacaattcggcaaaggcagcatcatgaaactcggcgccgacagcaaactcgacgtccaggccatcagcaccggcagcctcagcctcgacgtcgccctcggcgtcggcggcatccccaaaggccgcgtcaccgaaatctacggccccgaatccggcggcaaaaccaccctcgccctgagcatcatcgcccagtcccagaaagccggcggcacctgcgcctttatcgacgccgaacacgccctcgaccccgtctacgcccgcgccctgggtgtgaacaccgatgacctcctggtctcccagcccgacaacggcgagcaggccctggaaatcatggaactgctgatccgctccggcgccatcgacgtcgtcgtcgtggactcggtggctgcgctgaccccccgcgcggaaattgaaggcgagatgggcgacagcctcccggggttgcaggcccggctgatgagccaggcgctgcgcaaactcaccagcatcgtctccaaaaccggcaccgccgcgatcttcatcaaccaggtgcgcgagaagatcggcgtgatgtacggcaaccccgaaaccaccaccggcggtaaggccctgaagttctacgcctcggtccggttggacgtacgcaagatgggcggcaagtccaccatggtcgacaatgtggcagtgtcgcacagcgtcaaggtcaagaccgtcaagaacaaggtcgcgccgccgttcaaggaagtggagctgacgctgcgctatgggcacggcttcgatgcgatggatgacctggtcacgctcgccaccactttcgaggtgatcaagaaggctgggagcttctacagctacggggacgaacgcatcgggcagggcaaggaaaaagccattgccttcctgagtgagcgtccggatctgcttgccgatatccgcgagcgtgtgctggcccagatgcgcggcacccctgtcgccccactccctgaacccgccctctctgccgactga
>Deide_11430|5.36260841876629
atggcttactcgcttctggtgatgaaattcggcgggacgaatatgcaggacgcccgcgcgatccggcacagcgcctccctggccgggcgtagtgtgcgcgagggcatccgggtggtggtggtcgtctcggctatggcgggcgtcaccaacgcgcttctcaagctggctgacgccgcgcaggctggggatatcgcggccgccaacgatgaaatcgccgccatgcgcacccggcacttcacggctgcccaggaacttggcgcctcgcccgacagtgccactgtccgcgagattcgcgaaatgcacgaaaccctgcgtcaggcggtgtacggcgtgtacctgctgcgtgagctgacgcaccgctctcgcgacctgatcgtggctttcggtgagcgcctgtccgcgccgctgatggccctggccctggagcagtccggcctgcgtgcccatcacctgaccggcggtgaggcaggcattctgaccgatgcccactttggcaacgccaagccgcttcccggcacgtacgagcgcgtcaaggaccgcctcagcggtgtgctgagcgctggcgtcacgccagtcgtcgcgggctttatgggcgagaccgacaagggcgcgaccaccacgctggggcgcggcggaaccgacttcagcgccaccatcatcggcaaggcgctgggtgccgacgaagtgtgggcctggaaggacgtcgacggtgtcatgagtgccgacccgcgtgtcgtgcaggacgcccgcaacatcgaggtcctcagctacggcgaggtgatggaactggcgtatttcggcgccaaggtgctgcatcctctggcggtcacgccgctgcaggaaagcgggatcccgctgcgggtcaagagcgccgccgacccggacttcccggggaccctggtgcaggccgacgctctggatgacggccgccacccggtcaaggccgtgacggccattcgcaacgtcagcatcatcaacgtcagcggcgccggtgccctgggcgtgccggacgtcgtagcgagcctgttcgccgcgattgcccgtgaaaacatcaccctgctgatggtgtcgcagagcagctccatgagcaacgtttcgctggccgtgcagagcgttgacgccgagcgcaccctgggtgccctgcgcagtgcagtcactgcggaactgcaggtcgaggaacaggcaggcgtggccgtgctggccatcgtgggcagcggcatgcgtggtcagcgcggcgtggctgcagggctgttcagcgccctggcccagtccgagatcaatattctgatgatttcgcagggaagcagcgagctcaacatcagcgtggcgctggacggcacccaggttgaagaggcgacccgcgccgtacatcaggctttccgcctcggtgaactgccagccgccgttcactaa
>Deide_19450|5.348375887508009
atgagcaaagacagcaccaaggaactctccgctcccaccgacgcccgcgagcgtaccaaggcgatcgagacggccatgagccagatcgagaaggccttcggcaagggcagcatcatgaaactgggcgccgagagcaaactcgacgtgcagtccgtgtcgaccggcagcctcagcctggacctggcgctggggatcggcggtattccgcgtggccgtgtcactgagatctacggcccggaatccggcggcaagaccacgctggcgctgagcatcgtggctcaggctcagaaggccggcgggacctgcgcctttatcgatgccgaacacgccctcgaccccgtctacgcccgcgccctcggggtcaacaccgacgaactcctggtgtcccagcccgacaacggcgagcaggcactggaaatcatggaactgctggtccgctccggcgccatcgacgtcgtggtggtggactcggtggccgccctgaccccccgcgcggaaattgaaggcgagatgggcgacagcctcccggggttgcaggcccggctgatgagccaggccctgcgtaagctcacagccatcctgtccaagaccggcaccgccgcgatctttatcaatcaggtgcgcgagaagatcggcgtaatgtatggcaaccccgaaaccaccactgggggccgtgcgctgaagttctacgcctcggtccggttggacgtacgtaagatcggtcagccggtgaagctcggcaatgacgcggtgggcaacaccgtcaaggtcaagagcgtcaagaacaaggtcgcgcctcccttcaaggaagtcgaactgacgctgatgtacggcaagggctttgatcagctcagcgatctggtgactctggccagcgatatggacatcatcaagaaagccggcagcttctacagctacggtgacgagcgcatcggacagggcaaggaaaaagctattgcctacattgccgagcgtcccgaaatggagcaggagatccgcgaccgggtgttgaatgccatccgcggcggcgcttccgagcagcccacgaaaccggccctggccgagtaa
>Deide_23290|5.337294790513192
atgcataaagttgccattgtcggccgacccaacgttggcaaatccagcctgttcaaccgcctcatcggccgccgcgaagccgtggtcgctgacttccccggcgtcacccgcgacgccaaggaagggctgatgctgtaccacaaccaccgcattaccctggtggacaccggtggcctgtggagcggcgacgagtgggaagccgccatccgcgagaaagccgagtgggccatggaaggcgcgcaggccgtggtctttgttctcgacccccgcgagggcctgagcgccgccgactacgaggtggccgactggctgcgccgcgttggcaaacccgtgatcgtggtggccaacaagatcgacagccccaagcatgaggtttatttggccgaactgtggggcctgggcttcggcgaccccgtggccatcagcgctgagcacgcccggggcctggacgaactgctcgaccgcgtcatgacccacctgccggccgacgacgaggacgtgccggaagttgcgcccatccgcatctcgctgatcgggcggcccaacgtgggcaaatccagcctgctcaacgccatcaccaacaccgaccgcgccatcgtggccgaccagcccggcaccacccgcgacagcctggatgtggagtgggatttcggtggccagcgctttgttctcgtggacaccgccggtatccgcaagaagccggacacggccatcgaggactacgctatccagcgctcgcaggctgccatccagcgcagtgacctgatctggctggtcgtgaacgcgaccgacatgggcgaccatgaactcaagctggctaacctggcgtacgagagcggtaagccggtgatcgtggtggtcaacaagtgggacctggtgccggacgaggaactcaagcgcaccgagaaggacctgaaccagaaactgcaccatatttcctttgcgccgcgcgtatataccagcgcaatcaacgattacggcattcacgagatgctggccgaggccatgaaactgcacgacaagtggcagagccgcattccgaccagtgaactcaaccgctggctggaagtctggcagatgcgacaggctgtgccgaacttccacggtaagaagctcaagatgtacttcatgacgcaggtagagactgcgccgcctaccttcgcgatcttctgcaaccgcgccgacttcgtgacccgcgcctacgagggctacctgcaaaaccgcatccgcgaggacctgcagcttgctggcgtgcccgtacggctcaagtggaacgaaaagggcccctacaagcgcggcaagaaggacgaggacagcgaggactga
>Deide_21600|5.334080142676881
atgaacggcaaacacattcagaagctcggcttcgaaaagcgggcgatcaaacttgcgctggacgccgccaatctccgtgaggacgcaggcgccaagcgcggcgacatcctcgaagaacttcaggcggtgcagaacaaccccaccggttacctcagcggtggcgtgtatgccgatctggcggctgaacttcatgaacagcagcaggccggggtttcccgccagagcgccgcgctgcgctctacgcctctgccctaccgcgtctggggtcaggacctgatcgaccccggtgcacacgaccagatggacgttgccatgcgcctgccggtcagccgcgcgggcgccctgatgcccgacgcccacgtggggtacggtctgcccatcggcggcgtcctggccaccgagaacgcggttattccctacggcgtgggcgttgacatcggctgcagcatgatgctcagcgtgcttcccatcgcgcccggggccctgagcaccgacgaggcccgcagcctgctgatgaaacacacccgcttcggtgccggcgtgggcttcgagaaacgtgaccgtcaggaccacgaggtgctgcacgagagcacctggaaggaccagccgctgctgcgccacctgtaccccaaggccgccgagcagatcggcacttcaggcagcggcaaccatttcgtggagttcggcaccctgaaactgcgggaagccgacctgggcatggagcccggcgagtacctggcggtgctgtcacacagcggcagccgtggcttcggtgcgcaggtggcggggcacttcacggcgctggcccagaaactgcaccccaaccttgaccgcgccgcgcagaagctggcctggctgcccatggatacgcatgagggcgaggcctactggcaggccatgaatttggccggccgctacgcgctggccaaccacgacctgattcaccgccggctggcccacgccctgaatgtgcgtcccaccgcgcaggtcagcaacagccacaacctggcctggaagcagattcaccagggccgcgagctgattgttcaccgcaagggagccactcctgccgagcgcggccgcctgggcctgattccgggcagcatggccgatcccggcttcgtggtgcgcggacgcggcgaggaagctgcgctgaacagcgccagccacggcgccggccggcagctgggccgcaaggccgccgccaacaccctcgcgaaaaaggacgttcagggctacctgcgcgagcggggcatcaccctgatcggcggcggcatcgatgaggctccgcaggcgtacaaacgcattgaggacgtgattgcccgtcagagtgaccttgtggacatcgtggcggagttccagccccgcgtggtccggatggataccgggagcgaggatatttga
>Deide_09580|5.318834638783
atgagcacccccgacaccaacccggctgccctgcccggcgagatcgcccggcgccgcacctttgccatcatttcccacccggatgccgggaaaaccaccatcaccgaaaagctgctgctgtacggaggcgccattcaggaagccggatcggtgacggccaaggaaggacgcagccacaccaagtccgactggatgagcatcgagcagcagcgcggaatttcgatttccagcagcgcgctgaccttcgagtacgccggacggcacatcaacctgctcgatacccccggacaccaggatttcagcgaggacacctaccgcaccctgacggccgccgacagcgccctgatggtgctcgacgccgcccgtggcgtgcaggcccagaccgagaagctgttcgcggtgtgccgcaatcgcggcattcccatcctgacctttgtcaacaagatggaccgtccggcccaggacccgttcgagctgattgcgcaggtcgaagaaaccctgaaaatcacggcagtacctctgacctggcccatcggggacggacctgatttcaagggcgtgtacgacctgcagacgggtcaggtgctggccttcgagcgcacctccggcggcaagcaccgcgcgcccatgcagaccgcaggcctgaacgacccccggctgatcgaactggtcggcgcggatcttgctgccaaactgcaggaagatgtcgagctgattcagggcgccatggccgagttcgacgccgaggcgttcctgaacggcgaactcaccccggtcttcttcggctccgccatgaacaacttcgggatcgagcacttcctgagcaacttcgtggacctcgccccaccccccggcccagtcgaaaccaacctgggagaacgtgcccccgaagctccctttgcaggtttcatcttcaagctgcaggcgaacatgagcaagcagcaccgcgaccgcaccgcgtacatgcgcgtcatgagcggccacttcgaacgcggcatggacgtcacccacacccgcaccggccgcaaactccgcctgtcccaagcccacacgctgttcgcccaggaccgcgagaaggtggaggaagcctaccccggcgacatcgtgggtctggtcaacccgggcgtattccagattggtgacgtcatcagcgtggacggcaaggtcaccctgcccagcttcccgcgcttcacgcccgaaaccttcgccaccatttccctgcgcgacgtgggcaaacgcaaggcgttcatgaaaggactgacccagctggccgaggaaggcgtcgtgcaggtcttttaccccacggatggagcgcgtgacccgtacctgggcgccgtcggaccgttgcagttcgaggtgttccaggcccgactggccgaggaatacggcgtggatgtggaaatgaacgtcaccagctatcagctggtgcgctggctggccggtgaccccagcaatgtggcccgctttgcccgccacgtggaagacgaccagggacgcccggtaatgctgttccgcagcaagtacgacctggaatacaccgctgagcagcaccccgagatcgagttcctgccgctgcctaaggatttaacgcgggtgtga
>Deide_11230|5.318333028148216
atggaagagcagatgagcagtgcagtgcaggggtcggccgacctgcccaatcaggagcaggttctggaagccctgaaaatcgtcaaggacccggaaattcccgtcaacgtggtggacctggggctgatctacggcgtggacattcagcccagcggactggttgacatcaccatgaccctgaccagcgtcggctgcccggttcaggacctgatccgcgcagacgctgaaatggcggtcagccgcctcgacggggtcagcgaggtcaacgtggagttcgtgtggactccgccatggggccccgacaagatgaccgaggacggcaagcgccagatgcgtatgtttggcttcaacgtctaa
>Deide_20540|5.314483078480034
atggattctttcgacgttctggtgattgggggcggcccagcgggttacgtggccgccattcgcgcggcgcaactgggcttcagcacagcgtgcgtggacgccttcgaacgggacggcaaggcctctctgggcggcacctgcctgaacgtaggctgcattcccagcaaggcgatgctggactcctctgaaaagtttgagatgatcacccacgaggcggccgagcacggtattgacgtgcagggcgccagcgtggacgtcgcgcggatgctttcgcgcaaggccggcgtggtggacaagctcaccggcggcattgcctacctgttcaagaagaacaaggtcaagagcttcttcggcctgggtcgtctggtccgtcaggacggcgacggctgggtcgtggacgccgccgggaccgaggttcgggccaaacatgtgatcgtggcgaccggcagtaatccccgggccctgccactggcgccgttcggcggccacatcgtggagaacagcggcgcgctggccttcgaacaggtgcccggcaagctcggtgtgattggtgcaggggtcattggtctggaactgggcagcgtgtggcgccgcctgggggcgcaggtcacggtgctcgaagccctgcctggattcctgatggccgctgacgacgccatagccaaagaagcactcaagcagtttcagaagcagggcctggaattccacttcggcgtcagcatcaccgaagtgacccaggacaatgcgggcgtgaccgtgacctaccaggaaaacggcaacgcggtgaccgcgcagttcgacaagctgatcgtctctatcgggcgcgtgccgaacacccagggcctgggtgccgacacggtgggcctggagctcgacgagcgcggcttcgtgaaggtggacagtcactaccgcaccaacctgccgggcatctatgccatcggcgatgtcatcggcggcgccatgctggcccacaaggccgaggaagagggcgtggcgctggccgagatgatcgccggtcaggccgggcacgtcaactacgacgtgatcccctgggtgatctacaccagccccgagatcgcctgggctggcctgaccgagaagggcgccaaggaaaaggggttgcaggtcaagacgggccagttccccttcagcgccaacggccgggccctgggccacggcgacacgcgcggattcgtcaaggtggtggccgatgcccagaccgacaagctgatcggcatccacatggttggtggcggcgtgtccgagctgatcggcgaagtcgtggccatcatggagttcggcggcagcagcgaggatctggcgcgcaccgttcacgcgcaccccaccctcagcgaggcggtcaaggaagcagcgctcgcagctgacaaacgcgcactgcacatgtaa
>Deide_22060|5.311690289048185
atgctcgtcactggtaacgacattctggtcccggcccgcgccggaaagtacggggttggctcgttcaacaccaacaacatggaaatcacccaggcgatcatccacaccgccgagcggctgcgcagccccgtcatggtgcagatgagcgaaggggccatcaaatacggtggtcaggatctcgccaacatcgttattgatctggccgagcgcgccacggtaccggttgcactgcacctcgatcacggcagctcgtacgagagtgccctgaaggccatcaagatgggctttacctcggtcatgatcgacgcctcgcatcatcagttcgcagagaacgtccacgagacccggcgggttgtcgaggccgcgcacgccatgggcatcagcgtggaagccgagatcgggcgtctgggcggcatcgaagagcacatcgtggtggacgagaaggacgccttcctgactgatccagaggaagcggtgcagttcgtggaacagaccggtaccgactacctcgctattgccatcgggaccagccacggcgcctacaagggcaagggccgcccgtttattgaccacgagcgtatcgaaaagatcgaaaaactgctgggcattccgctggtggcccacggctccagcggtgttccggctgagatcgtgcagcgattccgcgactcgggcggcgagatcggtgacgctttcggcatcgcggacgaggacctgcagcgcgcgacccagcacgggattgccaaggtcaacgtggacaccgacctgcgtctggcaatgaccgtcggtatccgcgaaattctgaaaaacagccccaaggaattcgacccccgcaaaatcatggggcctgcccgcgacgtgatgagcaagatcgtcgagcacaagctgggcgtgctgggcagcgtcggtaaagcctga
>Deide_01030|5.288834016254417
atgaccaatcctaccctcagtgcccaacccgccagtatcggcgtggatgtgggcggcaccaagatcgcctgcggcgtgctgcgcggtgatcagctgcttgagcgccacgtacagcccaccccggagaccggctgggaagctgtgctcgacgccatcgccgcccaggtccagcagattcagaccgcgcacccggacgcccgcctgattggcgtggggattccggggcctctgaacgccgaccggacccgcgttaaatttgcgcccaacatctacggctttaccgacgtgcctatggtggacggcctgcgggaccgcctgggccagcgcatcattctggaaaacgacgccaaggcggcggccctggccgaagcccacctgggggcagcccgcggcgccgagagcagcgtgtatgtgacggtcagcaccggcatcggagccgggatcgtcatcaatggccgcatctggcgcggtcggcacggcattgccggcgaactgggccacgtcaccgtgatgcccggcggcccggtcagcggcgcaggcctggacggcgccctggaggccatagccagtggcactgccattgcccgtgacgccagctataccctgaaccgtgaggtcagcactgccgaggccttctcgctggctcagcagggtcaccctggcgcccggcgtgtcgtcatgcaggccctgaagcacattggcgtggccctggccgacctgcagaaggttctggacccagaggtcttcgtgatcggcgggggcgtggccagtgtgggcgatttcttctttcagggcgttcaggctgctgccaacgaatacgcggccggcttcgcccctgtgaccatccgccgcgcgcagctgggcaccgacgctggtgtgatcggcgccgccctggccgcccagcacggctga
>Deide_09500|5.287567981258501
atgaaaaaagcactgactgttctttctctcgccctgctgggccatgccagcgccgccaacctcacggtctggacccacttcgggaccaccgagctggcgtggctcaagtctcaggcagcggcctatgagaagaaatccggccacaagatcacggtcgtcagcgtgcccttcgaccagatccccgacaagctgatccagagtgctcccaaaggtcaggggcctgacctggtggtgaccctgcctcaggaccgtctgggccagctggcagctgccggcgtcattgagccgatggacaagtacgtcaccagcaagacggatatggaccgcacggctgtgcaggccatgacctaccagggcaaactgttcggggtcccgatgttcgcagaagccgtgggactggtctacaacaagaaacttgtttcgaccccccccaccacctgggcttcgttcctgaagaccgcgcaggcgaacaccggcaacggcaagttcggcttcctggccgacctgggcaacgcctacatgaactacggcgtgatcagcgcctacggcggctacgtgttcaagaacaccgggggcacgctgaacccgaaggacgtgggcctggccaacgccggagccgacaaggccagtgcgttcctgaacgacctgcgctacaagtacaacctcgtgcctgaaggcgtggacggcggcgccgcccgcagcgcgttcattgacggccgtctggcgatgttcctgaccgggccatgggacatgggggacatcaagaaggccggaatcgactacggcatcgtgcccttcccgactcctcccggcgctaccggcaagtggagccccttcgtgggcgtgcagggcaccatgatgaacgcctacagcaagaacaaggctgcggccggtgcgtttgccaggagcctcagcacctccgatgcccagatcagcttcaacaaagctggcggtcgtatccccgtcagcctgagcgcacgcaccaagctcaagtctgaccccgtggtggcaggtttcggcaagtccatcagcatgggcaccccgatgccaaacatcccgcagatgggcgccgtgtggggcccctggagcaacgccatcgcgcagagcgtccagaagccagggcagaactacggccagatcctcgacaaggccgtgcaggaaatcaacagcaacatcaagtaa
>Deide_16910|5.268702740656107
atgacgcagagcaaatggctggatgccgaactgaagtacgacagcggggtgttcaacaagcatcaggtggtcattacccgcggacagggcgccgtggtgtgggacgatcagggccgcgcctatatcgactgcatggtcggggccggcgtgggcaacgtggggcacagccacccggacgtggtgcgcgccgtgcaggagcaggccggccgactgatggtgctggcccagaccctgcccaacgaccgccgcgccgaatttctgacggaactggtcagcgtcctgccccagggcctggagcgggtgttcctgtgcaacagcggcaccgaggccatggaagccgccaagaagtttgccattaccggcacgggccgtcagcgatttgtagcgttcaagcgtggctttgccggacgcagtctgggcgcgctggcctttacctgggagccgaagtaccgtgagcccttcggcgaggcagtggacaaccgtcatgtggacttcatcacctacggaaacctggacgaactgcgggccgccgtgaccgacgagacggccgccgtcatcctggaagtcgtgcagggtgaaggcggagtgcgcccggccagcctggagttcgtgcaggaggcccgcaggattaccagtgaacgcggcgccctgctgattatcgacgagatccagaccggctttggccgcaccggcaagatgttcggctgcgagaactacggcgtgattccggacggcatcacgctggccaaggccatggcgggcggcgtgcctgtgggggccttcgcgatgaccgctgccgtggctgaccgcatgcctgccggcgggcacggttcgacctttggcggcaacccactggccatggcagctggcgtggcggttctgcgggccatgaagcgcgagggcatggccgagcaggcccgtgagaagggcgcatacttcatggagaagctgcgtgccatcggttcgccgaaggtccgtgaggtgcgcggcctgggcctgatgatcggggttgagcttaaggaaaagagtgctccctacatcaccgcgctggagcacgacgaaggcgtgctgacgctgccggccacgccgctggtggtgcgtttcctgccgccgctgaccatcagccgcgagcagatcgatcaggtggtggcctcgtttgcgcgggtgctggaaaacgtcaacccacgtgctgaccgtcaggcggaactggcgacccggcaggagggccagccgacgcgctga
>Deide_04940|5.26509956877726
atgaaaccgctgtctgacctgcttcaaacccacgacttcactgcccgtcaccttggccccagcgaggcggaacaggcagatatgctggccgaactgggcgtttccagcctggacgagttgaccgaaaccacgctgcctgaagccatccagttccgcggagagctgaaggccggcgagggcgtcaccgaggctcaggctctggctgacctgaaacgcgtcgcccagaagaacaaggtgttccgcagctatatcggcatggggtatcacggcacccacacgcctccggtgattctgcgcaacatgctggaaaatccgggctggtacaccgcctacacgccgtaccaggctgaaatcagtcaggggcgtctggagatgctgctgaacttccagcaggtcgtgatggacctgactggcatgccgatctccaacgcttcgctgctggatgaaggcaccgccgccgccgaagccatgaccctggccaagcgtcaggcaaaaagcaagggcaacgtctttttcatggccgacgacgtgcacccgcagaccctggacgtggtcaagacccgcgccgagtacttcggcttcgaagtggtgaccggcgacccgactgccgagctgcctgaaggggtgttcggcgtgctggtccagtatcccgggacctacggcgatctgcgcgacctgtctcccatggccgagaaggtgcatgcagtcggcggcgcactgatcgtcgcagctgatctgctggcctgcgcactggtcacccctcccggcgagcagggcgcggacatcgtggtaggcagcgcccagcgtctgggcgtgccgatgggcttcggtggaccgcacgctgcattcctggcgtgtcaggaggcctaccagcgctccatgccgggccgcgtgatcggcgtcagcaaggacgtgcgcggcaagactgccctgcgcatggccatgcagacccgtgagcagcacatccgccgtgagaaggccaccagcaacatctgcaccgcacaggcgctgctggccaacatggccgcggcctacgccgtgtaccacggtgccgacggcctgcgcaccattgccggccgcgtgcatcgcctgaccggcattctggccagagccctccagaacgcgggcctgacgcccagcgtaaccttcttcgacaccctgaccttcgaaggtgacgcagcggctatccgccagcgcgcggaggccaaaggcatcaacttccgctatgaaggcaaccaggtcagcgtgagcctggacgaaaccgtgactcctgctgatctggcagacgtggccgaagccattaccgggcagactgtggacgtgctggcgctggacacccaggccgtggacggcattcctgagggcctcaagcgcaccagtgagtacctgacccaccctgtcttccagacccaccgcagtgagcacggcatgctgcgctacctgaagatgctggaaaaccgcgactacagcctcgttcacggcatgattccactgggttcgtgcaccatgaagctcaattccaccaccgagatgatcccggtgacctggccggaattcggggcgctgcacccctttgcccctgccgaccagaccgaaggctacgccgagctgctggcggaactggaagcgtggctggccgacatcaccggctacgacgcgatttccatgcagcccaacagcggcgcacagggcgagtacgccggcctgctggtgatccgcaagtacttcgagagccgcggcgagcaccaccggaacgtctgcctgattcccgccagtgcacacggcaccaaccccgccagcgccgccatgatgggcatgcaggtggtggttgtgaaaaccgacgcgaacggcaacatcgactttgacgacctgaccgcccaggccgagaagcacagcgagaacctcgccgccctgatgatcacctaccccagcacccacggtgtgtacgaagagaacgtcagggacgtgtgcgacctgatccaccagcacggcggtcaggtgtacctggacggtgccaacatgaacgcacaggtcggcgtggccaagccaggtctgatcggcagtgacgtctcgcacctgaacctgcacaagacctttgccatcccgcacggtggcggtggccccggcatgggccccatcggggtcaaggctcaccttgccccgttcctgcccaaccacgtggtgcgcgatgtcagcggcagccagaccggcgccgtaagtgccgcgccctacggcagcgcgagcatcctcccgatcagctacctgtacatcaaactgctgggcgcccatggcctgcgcaaggccacccaggtggcgctgctcaacgccaactacattgccagcaagctcgcgggcgcctaccccatcctgtacaagggaaaaagcaaccgcgtggcgcacgagtgcatcattgatatccgccccctcaagcaggcgtgcggcgtcaccgaggaggacatcgccaaacggctgatggactacggtttccacgcgcccaccatgagcttcccggtgcccggtaccctgatgatcgagcccaccgaatccgagccgaaggccgagctcgaccgcttcatagacgccatgctgcagatccgccgtgagattcaggaggtgcaggacggtctgctgaaggcggaggaaagccctctgaagcacgcaccccacacccaggacgacctgatggccgacgagtggaaccgcgcctacagccgcgaaacagccgcgtaccccagcaagcatcagaagggctggaagtactggcctgccgtcaaccgcgtggacaatgtgtacggcgaccgcaacttcgtgtgctcctgcccaccggttgaggattacatcggcgcgtaa
>Deide_22900|5.235011240149479
atgagccgtactcctgacaccgtgaagctggccgccgtgcagatgcacgtgaccgatcagctcgaagacaacgtggcccgcgccgaggcgcacgtgcgcgacgctgcaaggcagggtgcgcaggtggtgctgcttccggagctgttcgagaacctgtacttctgccaggtggagcgtgaggattacttcgggctggcccatcccatcgagggccacccctttatcggccgctttcagaatctggcgcaggagctcggcgtggtgctgccgctgtcgtacttcgaggccgccgggcaggcgcactacaactcgctggtgtgcatcgacgcggacggctctctgctgggcaactaccgcaagacccacatccccgacggtcccggctacgaggaaaagtattacttcaacccgggcgacaccggcttcaagatctggccgacgcgctacggccgggtgggcgtggggatctgctgggaccagtggtaccccgagaccgcccgcgtgatgatgctgcagggcgccgacttcctgctgtaccccaccgctatcggcagtgagccggccgaggtcgagacccccaacagccaccacatgtggcagcgggccatggtgggccacgcggtcagcaactccacgtacgtgggtgcggccaaccggatcggcaccgagcgggttggtgacctggaacagacctactatgggcataccttcgtcagcgactacaccggcgagatcgtggccgaactgggcgagcaggaagaaggcgcgctggtgcacgacctccacctggctgaagcgaaaaagttccgcgccggcatgggatttttccgggaccgccgccctgagctgtacggcgccctgctgaccaccgacggtgtcacccgccggggctga
>Deide_22430|5.232136527786265
atgatgctcgacgaaacactggtcagtgatgtgctgacgcttgcccgcgcgggcggcgccgacttcgcagaactgttcatggaagacaccgtgaacaccaccctgcgccttcatcagggagagctgaaggacgccggcggcggcaacctgttcggcgccggcctgcggctgctgtacggcacccgggtggtttacgcctacaccaacgacgtgacggcctctggcctgcgtgacctcgccagtgcggtggccagcgcccgtggcggcgccggcgaggtggagcgcggcggagcaggcggcctggacttccgcaaggtgaaggtcaccccgcactaccgcgcccggcagcaccccctgacggctgccaagcgcgagaagctggccctgatgcgccgggcttcgggcgccgcacaggtgggcgacgtcaagaccgtggacgtgaactaccttgaccgcgtgcagcgggtcctgatcgccaacagcgagggcctgtgggccgaggacgagcgggtccagagccgcctgagtgtcagcgccatcgcgcaggacggcacgctccgccagagcggcttttacggcccgggtgccagccagggcctggaattcttcgagaccgtcacacctgagagcatcggcaccgaggccgcgcgcatcgccaacgccatgctgcgcgcagactacgctccggcgggcaaactgcccgtcgtgatcggcaacgagttcggtggggtcattttccacgaggcctgcgggcacatcctggaaacaaccgctgtggaaaagaacgccagcgtgtttgctgacaagttcggccagcgtatcgcccaggactgcgtgagtgcggtggacgacggcaccctgcccggctcgtggggcatggtcaacgtggacgacgaaggtatgcccgcccagcgcaccgtgctgatcgaaaaagggattctcaagtcgttcctggtggaccgcgtgggtgagatgaaaaccggctatgcccgcaccggctcggggcgccgtcagaactacaccttcgcgcccgccagccgcatgcgctcgacctttatcgacaacggtgatcagacccccgacgacctgatccgcagtgtctcgcacggcatctacgcccgcaagatgggcggcggcagcgtttcccccggtaccggcgactacaactttgcggtgaacgaggcgtacatgatccgcaatggcgagatcgccgagccgctgcgcggcgcctcactggtcggcaacggtgcgcaggacctgctgaacatcgtaggcgtcgccggtgacctcagcctgggacagggtatgtgcggcagcatctcgggttccctgccaaccgacgtgggccagccgcacattctggtatctgaaatcaccgtgggaggccgcgcatga
>Deide_18910|5.207939978427883
atgccccgcagcctcaagaaaggcccgttcgtggatgatcacctcctgaaaaaggttgacgcccagaacgagcgcaaagacaagcgcgtcatcaagacgtggagccgccgcagcaccatcgtgccggaaatgatcggtcataccatcgctgtgcacaacggcaagcagcacgtgccggtgttcgtcaacgagcagatgatcggccataagctcggcgaattttcccccacccgcagctaccgcgggcacggtgcggataagaacgccaaggggagcaagaagaaatga
>Deide_05960|5.205774511683234
atgacccttctcctcgcggccatcatcgtggccattaccctgggcgtcaccttctgggccagcgggcgcaacaccagcgcctctgatttctacgtggccggtggccgcatcagcgccacccagaacgggatcgccattgccggggattacatgagcgccgccagcttcctgggcattactggcctgattgccctcaacggctatgacggcttcatgtactcggtgggctggtttatcgcgtacctcactgtgctgttcatcgtggccgagccgctgcgcaacctgggcaagtacaccctggctgacatgctggtctaccgcctcaaggaccccaaggtccgcttctatgccgcgctctcgaccattacggtcagcaccttttacatgatcgcgcaggtcgtgggcgcaggcagcctgatcagcttgctgtctggtggtgtcctgaaggcagaggttgccattccgctggtcggtatcctaatgatcatctacgtcgtggtcggcggcatgctggccaccacctgggtacagatcatcaaggccatcctgctgatgttcgccaccatcgtgatgaccttgttcatcctggcgcgtttcgggttttcgttcagcgagctgctgggccaggtcgaggcccgcaacggcgtggaatatctcggtgccggcgtgaagtacaaaaacccgctggatctgatcagcctgtgcctggcgctggtgctgggtaccgccggtctgccgcacattctggtgcgcttcttcaccgtgcctaccgctcaggacgcacgcaagagcgttgtgtgggccatgattctgatcggcgcgttctacgtgatgaccgccttcatgggcaacgctgccaacgtgctggtgggcaaggaccgcatcatcgaggccaacgccgcaggcaacatggccgcgcctatgctcgcgcagtatctgttcggcggacctggcacgactggcggggagttcggactggccttcgtgacggctgtggcgttcgcaaccattctggcagtggtggccggtctgaccattgccgcgagcaccagcttcacgcacgacatttacaacggcgtgatgcgcggcggacaggccactgaggcccagcagttccgggtggcacgtatggctaccgtggcagtgggtatcgtggcgattctgctgggcctgctggccaaaaaccagaacgtggccttcctggtggccctggcattcgcgattgccgccagtgccaacctgccggtcatcctgttcacgctgttctggcgccgctttaatgccaacggcgcggtgtggggcattgtgggtggtctggcagttacgctggcactcattgccatcagccccaacatcatgggcgttgacccgcctgagaagaccacgggccgccacgtgattcaggccccggcaatcttcccgctggaaaatcccggcatcatcagtattcctgccggatttgcgctggctgtgctgggcaccctgctgggccgccgccgcgaggaagacgaacgttccttcgaggaaatgcagtaccgcgcctacaccggcgcaggcatggatggtaccgtcgccgcacacgactga
>Deide_14320|5.189470575958101
atgaagaaagcaattgccatcttaggtcttaccactgctcttgccggcgccagccaggccggggctgttaccgtcacccttgcctgcggcactgtgggtcaggaactgcagctgtgcaaggaaggcgcagcacgctgggccaagaagaccgggaacacggtcaagatctttgagagccctaacctgaccaacgaccgcctgggcctgtaccagcagcagctggccgccaagagcagtgacattgatgtgtaccagcttgacgtgatctggcccggtctgctctcccagcacttcgttgacctgaagggcaagatcccggccagtgaagtcaacacgcactttaagggcatcgtggcggccaacaccgtgggcggcaaattggtctccatgccctggttcacggacgccggcctcctgtactaccgcactgacctcctgaagaagtacggatacaacgctcctcccaagacctgggcggaaatggcgaccatggcccgcaaaatccagagcggtgagcagaagaccaacaagggctttgctggctttgtattccagggcaagaactacgagggtctgacctgcaacgccctggaatgggtttcctccttcggcggcggcaccatcgtggacgactccggcaaggtgaccatcaacaacgccaaggcggctctggcgctcgataccgctgcgggatggatccgcgacatcagcccccgcggcgtgaccacctacggcgaagaagaagcccgcgggatcttccagtcgggcaacgctgccttcatgcgcaactggccctatgcctgggcgctgggccagagcgatgacagcaaggtcaagggcaagatcggcgttgcgcccctgccagccggagtgggcggcaagcccgccgcgaccctgggtggctggaacctcggcgtgagccagtactccaagaaccaggctgccgccattgacctcgtgcgctacctgaccggccccgccgagcagaagatccgcgccattgaaggtgcttacaaccccaccattaccaccctgtaccaggacaaggccattctggcgaagaaccccttcttcggcagcctgtacagcgtgttcacgaacgcggttgcgcgtccctcgggcccgaccaagagcaagtacaaccaggtctcccaggccttcagcacggcagtcagcagcgtgctcaacggcaacaccaagggtcaggctgccgtggcaaaactcaataccgaccttgcccgcatcaagggccggggctggtaa
>Deide_13330|5.1871695797212265
atgaaacgccaccttaccctgatcggtgcagccctcacgctcagcagctgctctatggtttctggccctacgacccaggacgtcaccattattggtgtgaacgacctgcacggcaatctgctgcctaccagcttccgtgtgcctgaccctgccgaccgcaccaagaccctgaccgtccaggcgggtggcgtggaagccatcggcggcgtgctcgcgcaggcgcgcgcggccaaccccaacactgtgttcgtgggagtgggcgatatgaccggtgccagcccgctgatcagcgccctgctgcgtgacgagcccaccattcaggcactcaacgcgctgggcatgcaggtcaacgtgctgggcaaccacgagtttgactacggcctcaaggaactgcagcgctaccagcgtggcggctgtgacagcaatgcccccgagattgcctgtaagttcgatcctgccttcaagggcgccgcgtttacctacatcgctgccaacgttttcgacagcacgactggccagcgggtattcccggcctacaagatggtcaacgtcgggaaggcgcgcattgcgttcgtgggtgctgtgctcaaggacaccccctccgtggtcacccccagcggtgtggcgggactgcgcttcgaagacgaggccgcttccatcaaccgggtcatgcccgagatccgccgtcagcgtcccgacgccatcattgccctggttcaccagggtggagccagtcgcgatacgttcgacaccatcaattgcaagaccctgaccggcgacatcgtcaagattgctggaggtattgaccccgcggtcggcgccatcatgaccggccatacccaccgcggctacaactgcctggttgccggacccaccggggtggagcgccccgtgattcagggtgacgcttacggccacctgctgcagcgtctcgacctgacggtcgacacccgcctgcaccgtctggtgagcattaaaaccagcaacgtggtcgtggacgccgctaagcagcccaaggacgccgccatgacggccctggtccagaaggccaaaggcatgaccgatcccctcgcgcagcgagtggtggcgaccctgggagtcgagcagattacccggaccgctacccccaacggtgaaagtgcgctgggccgcctgattgccgacagccagctggccgcgaccagccccgcaaacaagggcggcgccgtggtggccttcatgaaccccggcggcatccgcgctgatctgccggtcaacgtgcccaaccccaaccgcaccgtgacctacggcgacgtgtttgccgtgcagcccttcggcaacattctgcaggtcatcaccctgaccggcgcgcagatcaaggctgtcctggagcagcagttcgacaaccccgctgcgggccagaaccgtattctgcaggtcagcaagggctttacctacacctgggacaacgccaagcccaaaggcgagaaggtaagtggcatcatgctcaacgggcagccgctggacatgaacgccaggtaccgtgtggccctgaacagctttctggctgacggcggcgacaacttcactgtattcgcgcagggtacagaccgtctgggcggtgacctggacctggacgccttccagaacttcctgaaagcgtccaccgtgacccccgataccaccgagcgcatcaagcgcctgaactga
>Deide_12220|5.185878459023742
atgcgtaaagtcatgctgttcactctgtccatcgcccttgccggcagcgccgcagcccagggcaccatcaagatcggtgcgatcacctcaatcaccggccgcttcgctgaattcggcaaaatgcagctggccggcttcaaggttggagtggcggaagtcaaccgcaaaggcggtatcggtggccgcaagatcgaactgctgatcgaggacaacgcctccgacgtcaacaagggtctggccgccgccgagcgccttgtcaatgcgggcgtgcctctggtgatcaacgaatacagcagctcgctggtcaaggcccaggcgcagtatctggcacgccagaaggtgccgaacctcgtcatcacatccagcggcgacgacatcaccaagccgggaagtgactatatcttccgcctcaaccagccggccaccgaatacgcccgcgtcattctgaatatcttccgcgacaagaagttcaagaccatggccgtcatcgctggtaccggcgccttcgaaaagagcgttgcagacgccgcccaggttattgccaaggaatacggcatcagcatcgtggaggaccagcgctacgacaagggtctgactgacttccgcccggtgctcaaccggatcaaggccaagaaccccgatggcctgctgatggtctcctacgccgaggacagcgtggccctgatgcgtcaggcgcgtgaggtgggcgtcaagccccgcctcttcgccggaggtgcagccggcttcgcactgcccgagttcgtcaaggacagcggcagcgcagcggaaagcgtcattacggcgactgcctggattccgcagttgcgttaccccggtgtgcagaagctcaacgtggaactggtcaaggcgctgggcggtcacgagccgagttatcacgccgctcaggcctacgccggagtgatcgtcgcggccgaagccatccgccgcgctggcaataccgaccgcgagaaggtcaaagaagcactgaacagcgtgaacatgcagactgcgttcggtccaatccagttcaaggactacgacgggttccgcaaccagaaccctctggttatggtcgctcagcaggtgcagggaggcaagttcgtgcctatctaccccaagagcgtggtccccaaggccatcaagttcgagcgataa
>Deide_01400|5.1845636688615935
atggcgaatctcagctcctccactgtcatgcttactggcgcgggcggcgctctcgctaccgccattgcccaggaacttgaagacgccggcgcacagcttgtgctggtcggccgcggcgaggccctggcccgcgccgccgaccgctttccggccaccgaggtcatcgatgtggacctcgcggacccggcctgtgtcgagcagctgcgccgggtgaaggtcgacaccctgatccacaccaccggcgactacgcccagcaggacgcccagaaggcgaccgacgaggacctgcgcgagatgttcgactccaacatgctcacgctgtttcacgcggtccagggggtgctgcccgggatgctcaagcagaaagatggcctgatcatgggggtcagtgccgggcaggctgcccgcctgagtggccccaaggccgcgctgtataccgccagcaaggctgcggtggccgcctatgtgctgagcgtgcacgacgagctcaaggccaagggagtgcgcggcatcgtgctgtatcccatgggggccatcgacacgccggagaaccgcgaggctggactgaagtgggaagagaccatcgacccgcgcggcctggccaagagtgtggcgcacgccctgacccgccccgaccgtgcccatgtgaccgagctcaaggtctaccccgaccactga
>Deide_02700|5.183378530815323
ttgaccgaatttgacaccgaacaccaccacatacagcaggagaagcaggagctgcccggcctgagtgagctgaccacgcagtggctgagcgccgtgggcgaggacccgcagcgcgagggcctgctcaagacgccacaccgggtggccaaggcctggaacttcctgaccgacggctaccggctgacgctggacgacgctgtgggcgacgccgtgttcgccgccgagggcagcgagatggtcatcgtcaaggacatcgagttctactccatgtgcgagcaccatatgctgccgttttttggccgcgcccacgtggcctacatccctgatggcaagatcctgggcctcagcaagttcgcgcgtatcgtggacctgtactcgcgccggttgcaggtgcaggagcgcatcaccacccaggtggccgacgccgtacaggacctgctgcaacccaaaggcgtggccgtcctgatggaaggcgtccacctgtgcatggccatgcgcggcgtgcagaagcagaattcctcgaccaccaccagcgccatgcggggcctgttccgcagcgacccgcgcacccgcgccgagttcatgagcgcagttcagggcaccctgcgtggccgttga
>Deide_20450|5.180489798917273
atgaagaagcgcacccttatatcgttgtcccttctcccgttcctggctggttccgcgctggcagacaaagtcgtcagcattggcttcagcggtccactttccggtggcgccgcgttttacggcaaggacacccagagcggcgttgaaatggccattgaggagctgaaccgcaaaggtatccgcgtcaaaggcgagaaggtcaccttcaagctggtctccctggatgaccgctacctgcccaatgaaacggccaccaacgtcaaacgcatgaccagccaggacatcggcgtgatcttcgttccgcattccggcggcatcctgaccgtacagcccatgaccagccgtgacaacttcctgctggtggcttattcctccgagccgaagatcctggaagccaaaaaccccatgaccttcatgctgccgccccgttacgacaactacctgcagccgttcactgccacccagatgaaagcttatggcaagaagctgggcctgatcggcaccaccagcgcctacggcaaacagtggaccgaagccattaccgccgagtggaagaagcagggcggcacggtcggcgccaacaacggagtggactacaacaccaccgtggactacagcgccgccgtcaccaaggcactggccgaaaagcccgacgtgctgttcgtcggcggtcccagccagcccaccgcactggtgatcaaggctgcgcgcgagcagggcttcaagggcgggttcatcgtgatggaccaggccaagttcgagcagatggacaccatgattcctgctgcctacctcagtggcagcgtaggcgtgctgcccaccaaggaattcccaggcaccaacatctttatcagccagtaccagaaggtctacaagaagattcccaccagtgaagccggcctgaactacatgggtatgcacgtgattgccaaggcgatggaactcgccggcagcaccgatcccaaggcaatccgcgccaagctggacgacgctgccaaggcactccccctgagtaagaccgtctacaagcttcatggcgtaacggaaaacggacacgtggacgccgagttcatcatcgccagcgtgaaaaacggcaagtacaccaagctgcgcgtaccgaaagtcttcaagtaa
>Deide_20440|5.176537810642022
gtgaaattttcctatctgtctgctctttccttactttcgctggtcagtggcgtcagccacgcccagtccgaacccgccatcggggtcgtgctcgatgcaggaggcaaaaacgaccgctcattcaaccagagtgcctatcagggcgtgctgcgcgcccagaaggatctgggcatcaaggtcgaggtctttgagcccaccaccgcaggtgacgtggggcgcggtatccagcagttcagcacccagcgcaaggacctgattatcggcatcggtttcaacagcctcgagagcatcgaccgcgcggccaagaccaattcgaacctgcgctacgccgccgtcgacgccctgcccaccggcaacaacaccatgggcctgcgcttccgtgagcacgagggcagcttcctggtgggctatctggccggcctgagcagcagtaccggcgtggtcggcttcgtgggcggcatggacatccccctgatccacaagttcgaggccggctttgcggcgggcgtgaaactggcctgccccaagtgccaggtcatcgcccgttacctgggcagcacgccagcggccttcaacaacatccctggcgccgttgcgctggccggcggtatgaagaacaagggcgcggacgtgattttcgccgcggcgggcggcagtggacgcggtgtgatcaatttcgtgacccgcacccagtgcatcagggccgaggaactgccggccggcgtaagtttcagcaacaacacctttgcgaaggtgaacaagagcgtggcgtaccagaaggcctgcgctggcaacacgcgtccaatgttcttcatcggcgtggacagcaaccagaactacctgggcgacaccgacggcaaacccgcgaccctgaaccacggcctgaccagcatggtcaagcgtgtggacaacgcggtgtacagcgtgattcgttcgatggtcaaaggcgagccgtggcgccccggcgacatcaatttcagcctggagaacgaaggcgtggaatacgctatggacgcgtacaacgacaagctgatcatccccgccgtgcgcgagaaggtcgagaaggtcaagggcctgatcatcagcggcggcatcaaggtcccctccaagtaa
>Deide_18330|5.156770734944262
gtgaccgttcagcacgctccgcagagcaccgtcgcccagcgaggcgcgtgggaggtcatcaaggattacatgatgaccaccgatcataaaaagatcggcattctgtacatctttgtgtccattctggcctttgccgctgccggccttctggcggtggccattcgtgtgcagctggccctgcccaaccaggaaatcctggtcggtacggcctacaaccaggtcctgacggtccacgcggccctgatgatctttttcttcctgattcctatcgggttgttcggcttcggaaacttttttctgccgcttcagctcggggtgcgggacgtggcattgccccgcgtcaacacctttgcggtgtggctgttcgtcttcagcctgatcctggtcgtgctggggctgtggaacggtggagcgcccagcgtcggctggaccttctactacccgctgtcagtggacgccaaccagaccggggtcagcgtgctgatggtggccctgatcctcaacggtatcgggtcgctgctgggcagcgcgaacttcgcagcaaccatcgtcaacctgcgcgcccccggcatgagtctgtggaagatgcccattttctgctggagcatcttcgccaccagcatcctgcagctggtctcgctgggtggtctgacggctgccgcgctggtgacctacctggaaatcaagctgggcctgagcatgtttaaccccggcatcaatggtgtgccggtgctgatgcagcagttcttctggttctactcgcaccccgccgtgtacgtcatgctgctgccctacctgggaatcggcgccgaaatcgcctccaccatggcccgcaagccgctgttcggctaccgcgtgatggtgtactcgctgctgggcatcgtgctggtcagtctgctggtgtgggtacaccacatcttcgcagtgggcctgccggaaatctggcagatcgcctttgccgtgatgaccctgatcgtggccgtgccgaccggcgtgaagatcttcaacctgatcggcacgctgtggggcggacgcatcctgatgaagtcccccacctactggctggtcggctttattttcaacttcctggtcggcgggatcaccggcgtttcgctgggcatgattcccttcgactatcaggtcacgatgtcctactacgtggtggcgcacttccacaacgtgatgatgttcggtacggccttcctggccatgggcggcatctactactggtggcccaagatgtccgggcgcttcctggacgagaagttgggcctgtggcacttctggctgttcatgatcggctcgtggctgaccttcctgccgcagtacatcctgggtctgctgggtatgccccggcgttactacacctaccccgaaggcaactttgcctggaccgagctgaacttcctgagcacgctgggcgccctgaccctgctggccggcggtgcggtgtgggtgtggaacatgctgcagagcctgcagcgtcctgtcacggccggacccaacccctggggcggctttaccctggagtggacggcagcctcgcctcctgcggcctacaacttcgcgcacgacttcccgaccaccttccccaccgagcgcccgctgtatgactgggaaaagagtggagaaaccctgaccccggtggatcccaagagcattcacctgccggtggacagcatctggcccttcgtgacggccgttggtctgctgctgatgggctacggcctgagcttcggctggtttaccaactacaaccccgctactggtctgcgcccgttctccgaggcttcaccgagcttcgtgttcgccaccgtgctgctgtacctgagcttcccagtgttcctgtggggcctgttcaagtgggccggtacccgcgagtatgccgtaccggtcgagcaccaccacctgaccaagtacgacaacggcttcatgggcatgagctggttcatcctcagtgaagtgggcctgttcgccgtgctgatcgctggatacgtgtacctgcgggtgattggcgccgccgagcctcctgcgctgcgccccagcatctggctggctgcactgaacaccctgatcctggtcagctcgtcgttcgtgctccacaaggccgagcaggacatgcaccacggccgcgtcacctggggtcgtctgggcctgttcgtgacgctgctgctgggcggcctgttcatgatcttccaggtgtacgagttcgcgctgttcggcgtggaaagcgactggaaacagaacctgtggcaggcctgcttctttatcatcgttggcctgcacggtctgcacattctgatcgggggcgtgggcgtggctctgccgtactaccagaccctgaccggcaagatcgacaagtacaaccacggttctctgaccgccgccagcatgtactggcacctggtggacgtggtgtggctgctgatcgtggcgattttctacgcctggtaa
>Deide_18790|5.156402574840464
atggctgcccagacctcaatccgccgcaagctgcgcgcccgccgcaaggtccgcatcgccgctggcgagcgcccgcgcctcagcgtgttccgctccagcaagcacatctacgcccagattatcgatgacaagaacggcaccacgctcgccgctgcttccagcgccgtcgtcaaggccggtaacaagaccgacaccgcagctgccgtcggcaaggctctggctgaagctgccagtgccaaaggtgtcaagcaggttgtgttcgaccgcggccagtacaagtatcacggacgcgtgaaggcgctcgcagacgcggcgcgggagggtggccttgacttttaa
>Deide_09800|5.154740515500959
atgactgccgctgcccccgcacctctggactccgatccggccaaccgggcgcccctgcgcgtcctgatctgcgacgaaatgaaccccggcgaccttgactacgacgggtttcagattgactatcagggcaacatggaccgcgccgagaccctgcggcgcctgcctgaatacgacgcgctgattacccgcagccgcaccaaggtggaccgcgaactgattgatgccgctggtccaaggctcaaggtgatcgggcgcggcggtgtgggcgtagacaacattgacctggaatacgccagcctgcgcggcctgctggtgctcaacgcaccggaaagcaacaatgtttcggccgccgaactggccgtgatgcacctgatggcctcggcccgcggcctgacccgcagcgaccgtaaaacccgtgccggtgagtgggaccgtaaatacctgggcatggaactcaaggacaagaccctgggtatcgtgggcctgggccgcattggcagcatcgtggctgaccgcgcgcagggactgcgtatgaacgtggtggcctttgacccctacgtcccggaaaacaaattcgagcgcctgggcgtggagcgcgccgaaacccttgaggacctgctggcccgcgtggacgccgtgacggttcatacccctctgaccgaggagaccaccggcatgatcggtgcccgcgaactggcgctgctgcggcccgggggcatcgtggtcaacgcggcgcgtgggggcattgtcgatgagcaggctctggtggacgccctgagctccgggcatctgttcgctgccggggtggacgtgtttgtcgacgagccgcccacgccggaccacatcttcctgagcgccccgaacctggggatcacggctcaccttggagccaacacctacgaggcccaggaacgtgtcggcgctgagatcgtctcgcgcgtgctggccgcgctgcagggtgacgtcagcaagggcgcggtgaatgccccggctctggacgccaagaccctggaggctctgggcggctacctgcaactaggagagaagcttggccgcattctggctcagctgctgcccggtgctcaggacgtcgaggtcaccttccgcggcgaatttccagcggacccggcgccggtggtcaccgccgcgctggtcggctatctgtccggcagcaccgaggacacgcccaacatgatcaatgcccgtgccctcgcccgtgaacgtggactgaatctcgcggtgcgccaggagcaggacagccccgactatcagaccgaagtcatcgtgacggtgcgtaccggggagggcgatcagaagcagcgcgcccgcacgatcggaggcacggtgttcggacggagccctcgcctgacccgcctgcgcgattaccgcgtggagctggaacccgaaggctacatcctcatcgccagcaacgaggacaagcccggcgccgtggccaagctcagcaacctgctgggaacctggggcgtcaacattgccgggatggctctgggacgggccgcgaagggtgggcaggccctctttaccctgacccttgacgatgggctcagcgccgagcagctgcaggccattcgcaacctggacgtcattgacagcgcgtacctcgtgcgcgtctga
>Deide_05180|5.152897005045455
atgatgctggccttcattctgctgggcgcactggccctggtgggcggcgtgattaccatcgccgcacgcaacgcggtgcacgcttcccttggcctggtcggcacgctgctgtgcgtcgccgggttgttcgccaccatgaacgcctcgtttctggcggccattcaggtcatcgtgtacgccggcgcgatcatggtgctgttcttgttcgtgatcatgatgctcaacgccaacgcgccggtcaccggccgcgaccccgtgcctttcgtgcgggaactcgccagcattggcggggtgctgctggcaggcgctttcgtggtgctggcctttacctaccgtgacccacgtcccctcgccgaaggcgccgaagcgctgcgcggcgggggcgccgggccggtgggggagaccctgctgacccgcttcctgctgccgttcgaggcggtgagcattctgctgctggtggccatcgtcggggctgtcgctctggtgcagcggcctgagccccagacggacggcctgcccgacagcgacgccgagaccctgccggtcaccccgcagcctcattcgcaggcccagtcacagacccaggaggtgcgtgcctga
>Deide_09860|5.148076007127691
atgaagatgaacgcgaaagtccttgctccccttgctgttgttgccgcttttgggctgggcaccgtttcccccagtgctcagactcctgctcagaaaattggatttgttgatgtggccaagctgatttccagccactccggcaacaaggacattgaggacatccagaagaaagccgatgctgaactgggtgaactcgacaagcagatcaaggccatcgacgccaagggcagtgctgccacgcccgccgacaaggacaagcgcacccagctgatctcgaccattcaggccaaggccaaggcctacgacacccagctgcagcccaaggtttccgtcgtcgagaaggctgttgacaccgccatcggcaccgctgccaagagcaacggcttcagcatcgtgatggaccgcaacgttgcggcccgcagcggcctggtcgtctacgccgatgacagcacggatctcaccgccgcagcagccaaggctgtcaagtaa
>Deide_00600|5.144999673495533
atgtcaactgagcagctgagcatcaacaccatccgcacgctgtctatcgatgccgtacaggccgccaacagtggccaccctggcgcgccgctgggcatggccccgatggcctacgtggtgtggcaggagttcctgcgcttcaacccgaagcagtcccagtgggccgggcgcgaccgcttcgtgctgtcggcgggacatgccagcatgctcatctacagtcttttgcacctgaccggctacgacatgccgatggaggacctgaagaacttccgccagtggggcagcaagacccccggccatccggagttcttccacaccccaggtctggacgccaccaccgggccgctgggccagggcgcggccatgaccgttggcctggctatggccgaagcgcaccttgccgagcgctacaaccgtcctgaatttcccattttcgacaaccacgtgtactccatcctgggtgatggcgacctccaggaaggcatcaaccacgaagccgctgcactggccgggcatctgcgcctggggaaactgatctggctgcatgacgacaaccagattcagctggatacccccaccgaaaaggctgagtccgaggacaccgctgcccgcttccggtcctacggctgggaagtgctgcgcgtcgaggacggcaacgacctggaccagattcgtcaggcgattacagcagccaaggccaacactgcgcagcccagcctgattcaggtgcgcacagtgatcggattcggcagcccgcgcgccggcaccagcaaggcccacggcgagccgctgggcgaggagggcgtggcgcagaccaagcaggccctcggctgggattaccctgccttcaccgtgccggatgaggtgcgcgcccacatggacgccaccgagcgcggcgcgaagtacgaagccgagtggaacgcgctgctggagggctaccgcgctgcctaccccgacctgggccgtgaagtggacgccatgctcaaccgtgagctgccagccaacctcgccgacgtgctgcccagttacgaggtcggcggcaaggcggtcgccacccgcaacgccagcggcgaggtcatcaacgcgctggccaaggtcgtgccggggctgatgggcggcagcgccgacctgtcaggaagcaccaagaccaccatcaaggacggcggcgagatgcaagccggccagatgggcggacgcaacgtgctgttcggcgtgcgcgagttcggcatggctgccgccggcaacggcctgagcctgtacggcgccatccggccgctggtgggcaccttcctggtgttcgcggactacctcaagcctgctttccgtctgagcgccattcagatgcagccggtgacgtacgtgctgactcacgactccatcggcctgggcgaggacggccccacccaccagccgattgaacagttggccatgctgcgcagcgtgcctggcgcgcacgtgatccgcccggccgacgccaacgaaacggccgccgcgtggcagatggccctggagtacgacaagggccccaccgccatcgccctgtcacgccaggacctgccgattctgccccgaaaccacgctggcgtgaaaaaaggcgcctacgtgctgcgtgatcccgaaggcgcagccgcgcaggtcattctgatcgcctcgggcagtgaagtcagcctggcgctcgacgctgccgaggcattggccgctgaaggtatcggcgcccgcgtggtcagcatgccatgcatggaagtcttccgcgcgcaggatgccagctaccgcgacagcgtgctgactcctggcgtcaagcgcgtggccatcgaggccgccagcaagtcgccctggtacgaatggacccagggcggcccggtcatcggcatggacaccttcggggcctccgcgccggccaaggtgctgttcgagaagttcggtttcagcgtgccgaatgtggtgaaggtcgtcaagagcgtgctgtaa
>Deide_18960|5.141966384137304
atggttgccccgaagattcgtatcaaactgcgtggctttgaccacaaggccctggaccagtccgcgagcaagatcgtggacacggtccggcgcaccggggcggacgtgagcggtcctgtgccgctccccacccgcatccgccgcttctgcgtgctgcgtagcccctttaagtacaaggatgcccgcgagcactttgagatccgcacccacaaccgtctggtggacatcatgaaccccaccaaaaagacgatcgatagcctgatgaccctcgatctgcccaccggtgtagacatcgagatcaagacggtgggaggccgcgcatga
>DEIDE_RS16990|5.140638708173393
atgaccaccgacactccaaaagtgagcagtgagcgccagcaccagatcctgcgccgcgcactggcggaccgcgtcgtgaaaatcaaggatctgtccgcggagctcggagttcacgagatgactgtccggcgcgacatcgaccagctcgccgaacagggcctcctcgaacgtatccacggcggcgcgcgcatcgtcgagaaaaccagcgaggaagtcgctcaccagctgcgcgccaccaagaacaccgaagccaaagaagccatcgcccgcgccgccctgaacctcattgaggacggggacgtcgtcgccctggacgccagcaccaccgccctggcgctcgcccgccttctgcacgcccgcaatgtcagcgccattgtcagcggactcgacgccgccaacgttctcgccgcaaatggcgtgccgttcctgatggtcggcggaaacttccacgctcccgcccgttcgttcgtcggcgcgttcttcatggacaccatgacccgcctgcaccccgacaaggtcttcttctccgccaaggccttctcgcccgacaccggcttcaccgaccctcacctgccggaagtgggcgccaagcagacgctcatccggtccgccggtaccgtcatcgccctgctggacagcaccaagttcgagcggcgcgccctggccaccatcgccaccctcgatgaagttgacgtactgatcacggaccagacgccctccgaacgaaccctgagcgcccttgaagccgccgacatccagctcaccatgacgcaggagacaccatga
>Deide_21430|5.1379500491306604
atgacgcagtctcagaccatcatgtccggcgggaacgcggcctttattgaagggctgtacgaggcctacctgcaggacccgcaaagtgtggatgcccagtggcgcacctacttcgaagagctgcgcggtggtgcccaggaaacggtgcactcggccgtgcagcaggctttctataacctgggcacccagcgcagaggcgcagctgtggttccggcccccaggggcgtcagcggcgcggcgcaggctgccggcgcgctgatcaccgcctaccgggtgtacgggcacatcagtgcacgcaccaacccgctgaagatgcgtggcctgccggtggtgcccgaactgacccccgagtactacggtctgtcacaggcggatctcaacgagcatgtacacgacggagtattcaatgcgccgctgcgtgacgtcatccagcagctgcaggacacgtactgcggatccatcggctttgagtacagctacctgcctgccaacgagcgtgcgtggttccaggagcgcgtcgaggccaaccgcggccgccccagctactccgccgaagagcgccgccgcatcatggtcaagctgaacgccgctgagggcctggagctgtacctgaaaaaccgttaccccggtgtcaagcgctttggtctggaaggcggcgagtcgtttattcccctgatggaccgcatcattcaggaagccgggcgcctgggcgtcaaggaaacggtcgtgggcatggcgcaccgcggccgcctcaatacgctggtcaacatcttcggcaagccctcgggagtgctgttcgacgagttcgacggcaagaagaagatcagcgacgatccggacgtcgccggtgacgtgaagtatcacatgggctactccagtgacgtgcgcacgcccggcgggcctatgcacatggcgctggccttcaaccccagccaccttgaaatcgtgtctccggtggttcacggcagtgtgcgcgcccgccaggaccgccgccaggacaccgagcgccgtcaggtgctgccgatcaccatccacggggacgcagctgtcagcggccagggcgtggtcatggagacgctgaacctttcacgtctgcgcggctttgcaaccggtggagccatccgcatcgtgatcaacaatcaggtcggctttaccatcagcgacccccgtgacacccgcagcagccgctactgcaccgacgtcgccaagatcggcaacgcgccggtactgcacgtcaacggtgatgaccccgaggccgtgaccttctgcggtgacctggcgctggcctaccgccaggaattcggcaaggacatctttatcgacctgatctgcttccgccgcaacggccataacgaaggcgacgagccgcgcatgacccagccgatcatgtaccgcgagatcgacaagcatcccggtacgcgggcactgtacgccgcgcagctggagcgcgagggcatcctgaaacccggtgagggtgaggaacttgtgctgcgcttccgcgaccagctcgaccgcggcgaaactgtggtcgaggagatggaaaacctcgaacagagtgccctgaaagtcgactgggacatgtacgacaacgtcaagtgggacgacgaggtcagcactgcggtacccagggagaagctgcaggagctgggcctgaaactgacccaggtgcccgagggcttcaaggttcaccgcaccatcgagcgcaccgtgctcaagccccgcgaggcaatggcacgcggtgagcagccgctggactggggcatgggcgagatgctggcctacgccacgctgctcgacgagggcttcggcgtgcggctggtcggtcaggactccgggcggggaacgtttgtacaccgtcatgccgtgctgcacgaccaggacgcccatgatcccatgaacgaggaatacatggccctggcgcacctgcgcgaaggccagggccgcgtggaggttatcgactccacgctctctgaagaggccgtgatggcctttgaatatggctacagcacctccgagcccaaggcgctggtggcctgggaagcgcagttcggtgacttcgccaacggcgctcaggcggtgatcgaccagttcctggccgccggcgagagcaagtggcagcgcctgagcggcctgaccctgctgctgccgcacggctacgagggcgcgggccccgagcactccagcgcccgtctggagcgttacctgcagctgtgcgcgcagaagaacatgcaggtcgtggtgcccagcagctcggctcagatcttccatctgctgcgccgtcaggtgctgcgcccctaccgcaagccgctgatcgtgatgacccccaagaacctgctgcgcaacaagcgcgccatgagcccgctgactgatctggccgagggccgctttcacgaggtcatcggcgacgccgaggtcacccgcgcccggcgcgtggtcatcagcagcggcaagctgcactgggatctggtggaggcccgcgacaccgacgcagaaggctacgccggtaccgcgctgatccgcctggagcagctctaccccttcccggggcagcagttgcgcgctgagctggccaagcatcccggcgcccaggtgatctgggcccaggaagagcccgagaaccagggagcctggctgatgatctgggaggacctggaaaaatccctgcaggaaggccagaagctgggctgggctacccgcccgcgcagtgccagcaccgccgccggctacaccagcgtgcacctcaaggagcaggccgctgtcatcagcgccgcactcggcgagaaaatcactcctctggaggaagccaagtcggcgcccaacgcgggtgtccagagctaa
>Deide_00720|5.1373524908840835
atggcaaaagacaaaatcgtactggcatacagcggcgggctcgacaccagcatcatcctcaagtggctgcagaccgagcgtaactacgacgtggtctgcttcacggcggatctgggtcagggcgacgaggtcgaagaagcccgcgtcaaggccctgaataccggagccgtcgctgcctacgctctggacctgcgcgaggaattcgtgcgggactacgtgtttcctatgttccgctccagcgccctgtacgaggggtactacctgctgggcacctcgattgcccggcccctgattgccaagaagatggtcgaaattgcccagaaggaaggggccgtggccgtgtcgcacggcgcgacggggaagggcaacgaccaggtgcgcttcgagatgaccgcgtacgctttgcagcccgacatcgtcacggttgccccctggcgtgactgggagttccagggacgcgcggacctggaggcctttgcccacgagcacgggattccggttcccaccaccaagaaagacccctggagcaccgacgccaacatgctgcacatctcttacgagggcggcattctggaagacccctgggccgagccgcccgcacacatgttcaagctgacggtggctcctgaggaggcgcccgacgaagccgagtatgtggaaattgagttcctgaacggtgacgccgtggccatcaacggtgaaacgctgtcgcccgctgcgctgctggaccgggccaacgagatcggtggccgtcacggcgtcggccgggtggatctggtcgagaaccgcttcgtgggcatgaagtcgcgtggggtctacgagacgcccggcggcaccttgctgtaccacgcccgccgcgccgtagaaagcctgaccctggaccgcgaggtgctgcatcagcgtgacgccctgggccccaagtatgccgagctggtctacaacggtttctggtttgctcccgagcgcgaggccctgcaggtctacatggatcacgtggccaaggccgtaaccggtaccgcgcgcctgaagctgtacaagggcaactgcatcgtggcgggccgcaaggccgagcgcagcctgtacgacaaggatctggtgagcttcgaggctggtggggattacaaccagcacgacgccggagcctttatcaagctcaatgcgctgcgcatgcgcgttcaggcgcgggtggaggccaaagccggacagaaggacaaggccggggactga
>Deide_21300|5.117563541986175
gtgaaaaccgctgtgattcaattccccggctccaactgtgacgccgacgccctgcacgcggcccggctgctgctggaccgcgacgccgagttcgtgtggcacacagccgccgcgctgcctgaaggcaccgaactggtgttcctgccgggcggtttttcctacggcgaccacctgcgcagcggcgcgattgctgcccgcagcccgatcatgaccgccatcaaggagcacgctgaccggggcggtttcgtgctgggcgtgtgtaacggctttcaggttctgaccgagtccggcctgctgcccggcgccctgtcacgcaaccgcgagctgcactttatgtgcaagccggtgcacctgcgcgtggagaacaacgccacggcctttaccggcgcctataccaaggggcaggtcatcgaggtgcctatcgctcacggtgagggcaattattacgctgacgccgccaccattgccgaactggagcagcagggccgcgtggtcttccgctacgccgacaaccccaacggcagcctcaacgatattgccggcatcgtcagcgagcgcggcaacgtgctgggcatgatgccccaccctgaacgtgccgtggaactgctgctgggcagcgaggacggccgtggcctgttcgagagcctgaaggccgcgaaggtgggcgcgtga
>Deide_05530|5.111251235860129
atgggacttggaattggaatcgtcggactgccgaacgtcggaaaaagcacgctgtttaacgccatcactcgggccggggcactggccgccaactacccgtttgcaaccattgaacccaacgtgggccgggtcatggtgccggacgagcgtctcagcgccctgagcaaggtcttcaccaaaggcgagcgtgtgccgccgattatcccgactttcgtggaattcgtggatatcgccggtctggtgaagggtgccagccagggcgaaggactgggcaaccagttcctggccaacatccgcgaggtagatgccatcgcgcacgtggtccgctgctttgaggacggcaatgtcgtgcacgtggccggcaaggtcgatccgctggacgatatcgagaccatcaacaccgagctgatcctggccgacctgtcgggtctggaaaaacggctgcagaacctacagaaaaaagccaagggcaacgacaaagaagcccgcgagcaggctgaactggccgagcagatcattgccgtactgggcgagggcaaacccgcccgggctggacagtacgacgcgcctattcccaaggaatttggcctgatcaccaccaagccggtcatctacgtggccaacgtgggcgagaacgacctgaccgaggacaatgaatatgtccgtctggtgcgggactacgcggccagggaaggcgcgcaggtcgtgaagatcagcgctcagatcgaaggcgagctggccgagatgccagaagacgaggcccgcgagttcctggcggacctgggcgtgcaggaaagcggcctggatcagctggtcaaagtgggctacgagacactgggcctgattacctttattaccagcggcgagaaggaagtgcgcgcctggaccatccggcgcggcgagaaggcccctgaagcagccggcgagatccacagcgacctggaacgcggctttatccgcgccgaagtgatcgagtgggacaagatggtcgaggccggaggctgggcccccgccaaggccaagggctgggtccgcaccgaaggcaaggagtacgtcatgaaagacggcgacatcatgaacgtactgcacaacatgtga
>Deide_14810|5.103863588394694
atgaaaaagatgctattgacaggcgttctgatggcgctttccgcagctggtgcggtgaaggtcggcgtgctgcttcctctcagcggggcgggtagcgttaccggccaggccgcgaggaacggttacctgctggcgctggacgaaattaaccgggccggtggcgtgctcggtaaacctctggagctggagttcgcagacgacggcagcgctccggccaaggctgtgcccgaattcgtcaaactggtgaccgtggagaaggtggacttcatggccggcggcgtcagcagcgccacgtccatcgccatcagcggcccagccaagcagtacaacaccttcatggcctggatcggcgctgccgcggtgccggtcgaggatgcattcgcagaccacaagtacttcttccactatcacccatggtcctactacaactttgaagccatcctggattacttcaaacacctgcgcgttaccaagaaggcccggaatatcgctatcgcctacgaggacggaccattcggcagcgccggcatcgacgcgaccgtcgcaggcttcaagaaggcgggcttcaacgtcgtcatgaccgagaagttcaagaccggcagcggcagcttcgggccgctggtcagcaaggccaaggccgccaagcccgacatcctgtactgggtcggctacgacactgacgccctgccgctggtcaccgaggccaagcagcagaacctgaacgtcggcctgatctacggcacgccgcccagctggccggtgggcttcgagaagaacaagctggctgacaacgtcgcgggcctgagtctgtggctgcccagcagccccaacgcgcagagccgtgctttcgtcaacgcctaccgcaagaagttcggcaacgtgaccgaagagtactttgcgccgctggcctacgtgaacctcaaaaccctggccgctgcgatcaacaaggccggcagcaccgacaaggacaaggttgccgccgaaatggccaagaccaacatgcccacgcccttcggcccgctgacctttaccaagagcaacaagacccagtaccagggcttcaaggccggcagctggctgagttttcagtacctgagcgacgcacgcgcaccggtcttcccactgaggttcgccaagaacaccaccgtctgggcccgctga
>Deide_01490|5.100161197953513
gtggtcagcaaggaactcagcaaagagcagcgtcagaaacgtattcaggacatcatcgcccgggagagcatcagcacccagggcgaactcgtgcagcgcctgcgcgccgataacattcaggttacccaggccaccatcagccgcgacatcaacgagctgaggctggtgcgcctgcctatcggcaaggggcgtcaccgctatgccctggcgcagatgactggccacaccgacgtcgaggaagaactcgggcgtctgttccagaacttcgtgcatgacgtggaccgcggcgagaacatgctggtcatccgcaccgccgacggacatgccaccggcgtggcgctgctgcttgaccgcctgcggcgcgacgatatcgtgggcaccctggccggagaggacactattttcgtggtggcgcgcaccactctggaagccgagtctctgatggaggaatttcacgccctgatgctggggtag
>Deide_09670|5.100119024247763
atgaatgacgctgttatcgtttctaccgcccgcactccgatcggcaaggcctaccggggttacctgaacgacacgcacggcagcgacatcggcgcgcacgtcgtgacccacgccctgcagcgcgcgggagtggccccggcggaagtcgaggacatcatcatgggcgccggtaaccccgagggtgccaccggcagcaacattgcccggcagattgccctgcgcgccggccttccagtgacggtcagcggcgtcaccgtcaaccgcttctgcagcagcggcctgaacaccattgccctggccgccaaccacgtcatggcggggcagggcgacgtgtttgtggccgggggtctggaaagcatcagcctgacccagaacgagcatgccaacaaataccgcctgcgcggcgagtggcttaccgagcacaagcccagcatctacatgagcatgctggaaaccgccgagatcgtggccagccgctaccagatcagccgtgagcagcaggaccagtacgcctgccagtcccagatgcgcacggccgccgcccagcgggacggaaaattcgaccacgagatcgtgccgttcacagcccgcatgaaagttcagaacaaagccacaggcgaaatcagcgacgaggaagtgacccgcagccaggacgagggcaaccggccggacaccaccatcgagggcctcgccaaactcaagccggtgttcgagggcggcgtcatcaccgccggcaacgcctcacagctcagtgacggcggcgcggctgtggtggtcatgaacggcgagatggcccgtgaccggggcctgcaacccctcgggatcttccgcggctttgccgttgccggctgcgagccggacgaaatgggcatcggcccggtgttcgcggctccgaagctgctcaagcgtcacggcctgagcgtggacgatatcgacctgtgggagctcaacgaggcttttgccgtgcaggctctgtactgccgcgaccggctgggcatcgatccggacaagtacaacgtcaacggtggcagcatcagcatcggtcatccttacggaatgagcggcgcacgcctgaccggccacgccctgctggaagggaagcgccgcggcgccaagctcgtggtcgtcaccatgtgcgtcggcggcgggatgggtgctgcaggactgttcgaagtgctgtaa
>Deide_15100|5.093741561838092
atgtttaacccccctaccctggaagacctgcaagaaacccggcgcgccaatgaaaaactggtgctcaaggcgctggaaagcaaacccgaatgggtcgaaactgaactggccaagacaaccggcctggccctgtcgcacctgcgcgccgcactggccagcctgctggatcagggccgtgtgcgccgcctgcccggaaccggtacccgcgccgtctacggcctggccgatcctggcctggcagacgtgcctgccactccgctgaccgccgacgccaagcggatccgtgactatctggagggccgcgcagacagcgccctgtacatgagcgagcagctgcgcatgagccgcgaggacatcatgaccgcgctgagcctcctgaacgcccacggcatgatcacctgcaccttcgtaggcagtctggtgattttccgtctgaaggaaacccaggccctgggtcaggagcagagtgctcccgagaaggccaccaagaaaaaacaggtcgcctga
>DEIDE_RS15070|5.084707942817732
atgctcgcggcgctggccctgggcagcgcctctgccgctccattgaccgttaccgttctgcacaccgacgaccttcacggccatctcgacccggtcaaggtcggcgagaacatgtacggcggctattcccgtcaggccacgctgctcaagcagttcacttcggctgaccccaaccccctggtgctctccggcggcgacaccttccagggaaccctgttctacaacgtctacaagggcctggccgatgtgctgtttatgaactacatgggctatcaggccatggccgtcggcaaccacgagttcgacgatggtccggcggcgctggcccggtttgcccagaaagcgaccttcccgctgttggccagcaacatcgacgtgagcactgaaccattgctcaaggacctgatcaagccctacgccgtgctgaccgtgggtggtcagaaggtcggcgtgatcggggccgtgacccctgacctgccgctgatcagcagccccggccccaacgtcaagatgctcgagctgatgaccagcctgcggaacagcgccgaggcgcttaaggcccagggcatcaacaagattttcctggtgtcgcacctgggctacaccctcgagcagcaggtggccgccaccgtgccgggcattgacgtgattgtcggcgggcactcacacaccctgctgggcaccttcaacaacaaggacttccccaagtctgaaggcccctatccgaccgtggtgcccaacccggacggcaaccgcaccctgattgtcgcggcctgggaatggggcaaggtcctgggacgcatcaaggtcaacttcaatgacggcggtgcagtcgacagttgggaaggcaaccccgtgccggtgacgtccgatattgccgaagaccccacagcccgcaaaatgatccagaccctcagtgtgccgatcgccaacctgcgccagcaggtcgtgggccagaccaccaccggcctgaacggcgcccgcgaggtcgtgcgcaagcgcgagagcaccatgggcaacctgctggccgacgccgcgctggaagccacccgcaaggccggggccgtgatcgggttccagaacgggggaggcgtgcgcgccagcatcgacaaaggtcccatcaccttcgaggaagccatcacggtgcagcctttcggcaacaccatcagtgtgctcgacctgaccggggcacagatccgcgccgccctggagcacggcgtggccacctggagcgagaacaagggccagttcctgcacgtgtccaagggcatgagctacacattcgacctggcgcggcctgccggcagccgggtgaccagcgtgaccctcaacggacagccgctctcggacacgcaggtgtacaaggtggccatgaataacttcaccgcgggcggtggagacggctttactatgttcgcgggtgcccggcgcctggacaccggcaccctggacgtggacgtgctggtcaattacctgaaggccaacagcccggctgacgcccggaacgaaggccggatcgtgatcctgaacgagcccaagtaa
>Deide_06350|5.082871731444477
atggacatgaagaagctgatgaaacagatgcagcaggcccaggtggccgccaaccggattcaggaaaatctggctgcacagacggtggaaggctcggccagtgggctggtcacggtaaccatgaacgggcacggcaaggtgcagggcctgaaaatcaagcctgaggcggtagatgccagcgacgtcgaagcgcttgaggacctgattctggtggccctgcaggacgctggtgccaaggccgacgcgctgcagcaggaagcgacgcgcggcctgggtattcccggattctga
>DEIDE_RS14900|5.080961235087932
atgacggcggtcaccggcccgctggccgcccagactgttcgtgcgcggcagacgccactggcgctggcgctgcgccgcttccgccgcaaccgggtcggggtcctgagtttctgggtgctgacggccatgtacctgatcgcgctgctggctggattcctggcgccgtactcgatcacggcccagcacgaggcctacccctaccagcgcccgcaggcggtgcatgtcatgcacgagggcaagctgatgcggccgttcgtgtatggcttcaagaaaacgcgggatccggtcacgttcctgtccaccttcgccgaggacaagagccgccccctgccaatcctgctgttcgtgcgtggcgacgatccggccgagttccggtacagcctgctgggcgttttcaaaagccagtggcacctgtttggggtcaaggatggctactactttccgatcggtaccgacaagttcggccgtgacctgttgtcgcgcatgctggtgggctcgcaggtcagcctgacagtcggcgtgatcgggattctgatcagcttcaccatcggcatcgtgctggggggcatcagcggctttttcggcggctgggtcgacaacgcgattcagcgcgtcatcgaggtgctgctgtcgtttccgcgcctgcccatcctgctggccctgtccaccatcatcccggcgaaatggcccagcacgtgggtgtacctgggcatcgtggcggtgctgtccctgattggctgggccggactggcccgcgtggtccgcgggcaggtcatcagcgcccgcaacgtggactatgtgcaggcggcgcgggccatcggtgccagcgacctgcgggtgatcctgcgccacatcatgcccaacctcagcagctttctgatcgtgacggccacgctggccttgccgggctacatcctgggggaaagtgcgctgagcttcctgggcctgggcatcaaggaacccatgaccagctggggcctgctgctcaaagacgcccagaacttcgagaccctcaacctctacccctggctgctgctgccgggcctgatgatcgtgatttccgtgctggccttcaacttcatgggtgacgccctgcgcgacgccgccgatacccagagccgctag
>Deide_00970|5.079968292521081
atgcccgacgactactcgtacatcaacacgcgtgtccgtgtcatgcggaccaagctgctggacgggcgcgccctggacgcggcgctcgcgtcgggcagctaccaggagttcctgcgcgtgctcagtgaaacggatctcggcgccaacatgcgcgagaccaccactgagggcgccgggcttcccgaactcgaccgcgcgctctcgcagaacctgtttgccaccacccagaaggtcctgggctttgccgatggcgacgctaagcgcgagatccaggccctgctgatgaagtgggacctgatcaacctcaagaccatcgtgcgcggcattgtcagcggacgcggcgcggacgcgattcttgagggcctgatcccaggtggcaccattcgcccggcagccctgcagaccgccgcacagagcaccgacctgcaaagcgcagcagcagccatcgctgtcagtggtcatccactggctcaggccatgcgcaacggtgcgtcggcgtacggcagcaccaaccgactgcttgatctggaagtggcgctggaccaggggtactaccgctacgcccttcaggtggcgcgcaacaccagcctgcgccgttatctgacgcgcgagatcgacgtgaccaatgcgctgatcgctcgcgcggcccgtggtaccggagcgcaggcacaggcgctggaccccaacctgtttgttccgggcggcagcctggacgcaggcgggtacagccgcctgagcgctggagacgccggcggcgtggcaagtatcgccgcgattctggaagcgcccagcatggaagaggccgaggtggccgcccgcactgccctggacaccgccgcgcgcaatgtcgcagctggtgacccggaaggcgtgggcatcatcctggacttcctgcgccgcaaggaaatcgagattgccaagctccgcctgatcgggcgcggcaagtactacgacctgcccaccgatcagatccgccgtgaggtgcaggcatga
>DEIDE_RS14910|5.069743837439029
atgctgaaacgaagcaccctcgccctgctctccctggcactgctcggcggcgccctggcagcgcccaagaaagtcagcggctacaacgccctggggatcgtcaacggcaagaccggcggctcctacaccctgaccctgggcgacagcccccagagcctgttctattacggcgtcatcgacaacaacctcgggttgatctcgcagcagatgttcgacggcctggtggagttcaacctcgccacctacaagatcgaacccgccctggccgaaagctggaccatcagccctgacggcaggacctacaccttcaaactgcgccagggcgtgaaatggagcgacgggcaggccttcgatgccgatgacgtggtgtttacctacaaaaacatcatcatgaaccccgaggcccgggcaggcgacgtcgggaacttcaggctcgacggcaagaacgtcgaaattgccaaggtggatgccagcaccgtgcgctttaccctgccgcgcgccgctccggccttcctgctgcagcagcgctacttcatcatgccccggcacaaactgctgaaattcagccaggaaggcggcgccaaggcggcagatatcaacggcgcctggccgaccaatgtcaacgaaacggaagtggtgggcaccgggcctttcaagctggccacctacaccgccggccagaaagtcaccctgacccgcaaccccaactactggaaggtggacgcagccggcaagaagctgccgtacctcgaccgcctcgaatttctggtgattcgtgacccgcaggctcaggtggcccagttcctggccggaaatttggaccagctgaacatcaccggcgcgcagttcccggacctcaagcagaaggaagtggccggcgccccgttcaaggtgatgcgctcgaccgcgctgttcggcagtcctcccttcgtggcctataacttcgacgccaaggacccggccctggccaaggtcttcagcgacgtgcgtttccgccgcgccatgcagggggccgtcaaccgtgaacgcatcatcgaaaccgtctataacggcctggcgagcctgcccggacacggcgtggccccagccaacaaggccttctataccaacaccaccaagcagctgggcagcttcaacctctcggcggtcaacgaggccctggacgccataggtctcagccgcaagaacgcggctggcatccgcctgctccctaacggcagaccgttggagttcgacctgacctacggcactgacagcagcgtctacccgccgattgccaccatcctgcagagcgacttcgccaaggtgggcgtcaaggtcaacctcaagggcatcctgagcagccggctgctgtccaccggtcagagcggcgactgggaaatgattctgcacgccttcggcgatcagcctgatcccgaactgcgccgcccgatctggcagcctgggggcagtctgtactactggcaccgcagcacccagcctgccaaggacggcgacccggccatcgtgtcgcgaatggctaagtgggagcgcgatatctacaacatcttcaacgacgcggccaccaccaccagcgcttcccagcgcaaagcgctgtacacccgctggcagctgatatttgcgcagaacctgccggtgacgcccatcgccaaacccgagaacatcggggccatcagcaacaaatatggcaactacgtgtacaacctcggcgtgatccctggctacaacccggttccgctgatcttccagaagtaa
>DEIDE_RS15810|5.058086518868439
atgacgcgcgccgatgcggctcccgggggcaataaggttctgctctcgcctgcccgccggatcaagaacctgctgatgggcgggctgattctgctggccacactgctggtggtggcaccactgattctgattttcgcctacctgctgcgcgagggtgttggcgcactgaacgccgacttctttaccaagacgccggccccggaaggcgaaaccggcggcgggctgctcaacgccatcaccggcagcctgaccatgcttggcatggccagcgtgatcggcgtggtggtcggcgtggccggcggcatctttcttgccgagtatccccggcacccgctgatgccgaccatcaggatgctgagtgacgtgctggccggcattccagccattgtgatgggtctggtcgcctacggcctgattgtgctgactttcggattttccgggctggcgggcgccctggcactgggcttcctgatgattcccatcgtggtgcgcaccaccgaggaagtgctgaaactggtgccgcataccgtgcgcgaggcgggtatggccctgggactgccgcagtggctggtcatcctcaagatcgtgctgcctgctgctgctggcggcatcgtgacgggcgtgatgctggcgctggcgcgcgtggccggcgaagcggcgccgctgctctttacggccttcggcaatcccaatgtgaacctcaacccgctcgaacccatgagcgccctgccgctcgagatctaccgcggtgccaccagcgcctacgacgagaaccagcgtatggccaaggccggagcactgctgctgatcagcctgatcttcgtcaccagtctgctggcgcgccgcttcagccgccgctga
>Deide_22460|5.057492735196059
atgaagtggctgtctgaccagagcctgcgtggcgtcgtggacaaagtggaggccggcgaacgcctctcctttgacgagggcatgcagctgtaccacacccgtgacctcaacgccctgatgcgcctggccaaccacaccaagcagcggctgcacggcgacaaggtgtacttcgtgcactccatgcgcctggagttcaccaacatctgctatgtgggctgcaccttctgcgccttcgcagcccacaagaacgaggagcgcgcctgggactacgacccggacgaggtggtcgcccaggtccgccggcgctaccttcccggcatcaccgagctgcacatgagcagcgggcatcaccccaaccacaagtgggactactacccggccatggtgcgcaagctgcgtgaagccttcccggagttgcaggtcaaggccttcacggccgccgagatcgagcatctcagcaagatcagcaagaagcccacgctggacgttctgcgcgaattgcaggacgcgggactggctgccatgcccggtggtggcgcggagatctttgccgaccgggtgcgccggcaggtggccaagaacaaggtcaaggccgagaaatggctgcagattcaccgcgaggcgcactcgctgggcatgcgcaccaacgccaccatgctttacgggcatattgaaacgctcgaagagcggcttgatcacatgcaccacctgcgcgaactgcaagccgagacgggcggctttcacgccttcattccgctggccttccagccgatgggcaacaccctggcccagaacctcggcaagaccgagtacaccaccggcctggacgacctgcgtaacctcgccgtggcgcgcatctacatggataatttcccgcacatcaagggctactgggtcatgatcggctcggaactgacgcaggtcagcctggactggggcgtgtcggacatcgacggcaccattcaggaggagcacatcgcgcacgctgccggggccacgagccctatggccctctcgcaggcgggtatggtgcgtatgatccagcatgccgggcgtaccccggtgctgcgcgacgcctactacaacgaactggagaccttcccccggaccggcgtggaggccgccgactga
>Deide_10380|5.05727144133713
atgacccaacccgagatcaatttcgcggatgcgctgcgtgaagtcgcgcaggcccgcaacatcaacgagctgcagctgatcgaggccttcgaacagtctctggctcaggcctatacccgcaacgtggagcctgacaagcgcatcgaagtgcaccttgatccgcagagcggcgagctggaagtgctggtcgtacgtgaggtcgtcgagaaggtcgaggacgagcatctgcagatttcactggccgacgcgctcgaacttgaccctggcgtcgagatcggcatggaaatggagttcccggtggaccgcgagaagttctcgcgcatcgcgctgcaggccgccaaacagaccctgacccagaagatgcgcgaaaccgagcgcaacgtggtgttcaacgagtacaaggaccgcgagggccaggtgctgactgcgcaggtcgtgcgcagcgacaacaagggcaactggttcgtggaactgggcgccggcgaagctattctgccgccgcgcgagcagatccccggcgagaagctcacgccaggcaaccgggtcaagatctacctcaaggaagtccgcaagacgcccaaggggccgacgatcctggccagccgcgccgacgagcggcttctggactacctgctcaagcaggagatcccggaagttgctaacggcatcgtggaagtcaaggccatttcgcgtgaggccgggcagcgcagcaaggtcgcggtgttctcacacaacagcaacgtcgaccccatcggcgcgtgcatcggccaccgcggcaaccgcattcaggctgtcaccggcgaactgggccgcgagcgcgtggacgtgattctgtgggacgccaacacccgcgagttcatccgcaatgccttgtctccggccaaggtggggttgatcgaagttcagccggaccgccgcgaggcgaccgttaccgtcacgcctgaccagctgtctctggcgatcggcaagggtggtcagaacgtacgcctggcagccaagctgaccggcttcaagatcgatctgcgcgagacagcagccatcagcgacctcgacgctgccatgcagcaggccctccaggatgaccaggatggccgcgacggtgacgacacggccaagtccgccttcgacgcgctgttcaaggacagcaagtcggtggccactgccagcccggacgacacgcaggactaa
>Deide_02880|5.054974092119573
gtgatgaacgacacgggacggccacgggtgggcgtggtgatgggcagccgcagcgatttcgaaaccatgcagggggcgctggaagtgctgcagcagctggaagtcgcctatgaggtccgggtgctttcggcccaccggaccccgcacctgctgcccagttatgccgcccgcgccgagcgcctgaacctgagctgcatcattgccggggctggcggcgcggcgcacctgccgggcatgctggcggcttttacacgcgtgccggtgctgggcgtgccggtgcagtcgcgcgccctgagtggccaggacagcctgctgagcatcgtgcagatgccggccggcatcccggtcgccaccttcgccatcggcgcggcgggtgcaaagaacgctgccctgttcgccgctgccatgctggccaccaccgacgaggccgtgcgtgaccggctggacgcctaccgggacgcccagacccgctcggtgctggacgacccctacttcgacgggcacgcccagggaggcgccgaatga
>Deide_12570|5.051574317286003
atgaaccaggatttcgatgtaaactcggccgcccgcaactggcgcgttgacgcctccgtctcggccacccccagtgaactggtcaacgagctgttcgccagcgacgtgctgacgcttgaccagctcaaggcccggctgagcaagcccgactaccgcagcctgcaggccacgctcgagcgcggtgagacgcttgactccagcatcgcagacaccgtagccctggcgatgaagacctgggcgatggaaaagggcgcgacccactacacccactggttccagcccttgaccggctccacggccgagaagcacgattcgttcctgaaccctgctggtgacggcgtggctatcatgtcgttctccggcaaggaactgatccaggctgagcctgatgccagttccttcccctcgggcggcctgcgcgccaccttcgaggcccgtggctatacggcctgggatcccagcagccccgccttcatcgtccggcacgccaacggcgcgaccctgtgtattcccagcgtattcctgtcctggaccggcgaggccctggacctgaaaatcccgctgctgcgctccatcgaggccctgaacaaggccgttaccccggcgctcagcctgttcggtgcgtcggagggaacccgaatcagcagcaccctgggcgccgagcaggaatacttcctgattgccgaggagtactactaccgccgccccgacctggtgatgaccggccgcaccctgttcggtgccaagcccccgcgtgggcaggaactcgaagatcactacttcggagcgattcctgaccgcgtgctgagcttcatgaccgatgcggaaatgcagctgtatgccctgggcattccggtcaagacccgtcacaacgaggtggcgcccggtcagtttgaaattgcgcccatcttcgagaacagcaatattgccgccgaccaccagcagctgatcatgcaggtgctgcgcaccaccgcccgtaagtatggtctggtgtgcctgatgcacgaaaagccctttgcaggcgtcaacggctcgggcaaacactgcaactggagcatgggcaccgacgcgggcgagaacctgctcgatcccggcgagacgccccaccggaacatgcagttcctgttcttctgcacggccgtcatcaaagccgtcgacgaccaccaggacctgctgcgtgcctgcgtggccagtgccagcaacgatcaccgtctgggagccaacgaggcaccgcccgcaattatcagcatcttcctgggcagcgagctgaccgacatcttcgatcgcctggccagtgggaaaggcggccgcggccccgaagccggtctgctgggcctgggcagcagcgtgctgccggaaattcctgtgcacgctggtgaccgcaaccgcaccagcccgtttgccttcaccgggaacaagttcgagttccgtgcagtgggcagctcgcagagcatttccttccccatcaccgtacttaacctgatcattgctgacgcgatcacccagctcaccgcgcagctcaacgagaagctcaagggcagtgacgccacgctggacagtgctgtcgctgaactggtcaaggaaacctacacgcaatacaagcgcatcatcttcaacggcgacggctacagcgaagcgtggcacgaggaagccgagcaccagcgtggtctgctcaacctgcgcaccaccctggacgccatcgagcacctcaacagcgagaagaacctccgcctgttcgagcagtacaacgtcctgaacgagcgcgaactgggcgcacgtcaggaaatcatgtacgacatctacttcaagaccgtgaacatcgagggtgaaaccaccgagtacatggcgcagacccagatcctgcccgcagcgattacttatcttgccgaacttggcaatgtcgagatcaagagcaaggcggtcaaaggggtgaccgaagaactcgtggagatcgcagatgagctgtacgagaacctgcgcaccctgcgcgagcagaacgaagctctcggcggtgaagaaatccacgagaaggcacaccatatgcgtgatcacgtgttgcctgccatgcaggaagtgcgccgcgccgcagaccgcctggagaaagtggtgagcagcaagcactggccgctgccgacctaccgccagatgctgttcgtcaagtaa
>DEIDE_RS14790|5.04894319905349
atgactcagacaaccactggtccaatagccgactccagcgcaggcacacgtgttcccggcgctgtgaccgggcagcagttcctcgaccgcctgcgccagaaccctccaaccctgtacatcgacggcaagcgtgtggaggaccctacaacgcacccgtccactgccaacatgtgccgctccctggctggcctgtacgacctccagcatcagcctgagctgcgcgacctgctcacgtacgaagaaggcggcgtgcgttacgcgacctccttcatggtgccccgcacgaaagaggacctggccaaaatcggcgaggcccaccgcgtgcgcgcgaactacggtctgggcttcctgggccgcgcgcccgactacatgaatgccaacgtcatggccgccgggatgggggccgagtacttcagcacctgcagcgccagcattgccggcgacccgaagcgcgactttgccgccaacatgcgccgctactacgagtacgtgcgcgaccacgacctgtgcctgacgcacgccctgaccaaccctcaggtcaaccgcgctaaaatggcctccgagctgcccgacccgtacatcgcgctgggtgtggtcgaggagcgcgaagaaggcattatcgtgcgcggcgcgcgcatgatggccaccctgcccatcgccgatgagatcctgatcttcccgtccacggtcctgaaggaaaatgccgacaggagccgctacgccatgggtttcggtctgcccaccaacacgccgggcctgagtttccagtgccgcgagcccatcgacgtgggccgcgaccccgaggatcatccgctctccagccgttttgacgaacaggacgccttcgtgatcttcgacgatgtgcttgttccctgggaacgcgtattcctgctctacgacgtggaactggccaacaaggcctacgccggcacggacgccgtgctgcacatggcttaccaggtggtcaacctcaaggtctccaagaccgagacctttctgggcaccgcgcagagcatcgtcaacgccatcggcagcggtcagttccagcacgtacagagcaaggtcgctgaaatcatcatcatgctggagatcatgaaggccctggaggtggcagcccgcgagcaggccacgctcaacagctacggcgtgatgaccccggcccgcgctcccctggacgctgcacgcaactattacccggccaaccacgcgcgtctgccggagctgctgcagctgctgggcgcctcgggcatcatcatgatgcccagcaaggccgaccgcgaaggaccgctgggaccgcagatcgccaggttcctgcaggccggcaacgccagcgccgacgagcgcctgaagctgttccggctggcctgggacatggccatgagctcgttcgcgggccgccaggaactgtacgagcgcttcttcttcggcgacccggtccgcatgcactcggcactgtatgaggtctacgacagcagcgaggccgtgggccgcatccaggccttcctgaatcagggaggcgccgcgcgtgactaa
>Deide_10660|5.047968518770999
atggttaagattcgcctttcccgctttggttccacccataacccccactaccgcattgtggtgaccgatgcccgtcgtccccgtgacggtggatacatcgaaaacctgggtcactacgacccacgcaagaccaccgagacctacctgaaggtcaacaccgagcgcgccgcttactggctcgcccagggcgcccagcccacccagactgcccgccgcctgctcaaggcgcagggcgtcaaggtcgcctga
>Deide_22660|5.040705637149457
atgttcggacttgaaatgccacctcttacgcccgaattctgggcgatcctcggcaccctgattcttctggaggggctgctctcggctgacaacgcgctggtgctggccgtcatggtgcgtcaccttaagggcgaaatgcagcgcaaggcgctggcgtacggcatcggcggcgcggtggtgctgcgcatcctcggtgtgctgctggccagcttcatcctggagtactggtggctgcgggccttcggggccgggtacctggcctggctggcgatcagccacttcatgaaaaagggccacaccgaagacgaggctgccgcttcggccaagggccgcggcttctggccgacggtggtgctgctcaacctgaccgacctggccttcagcgtggactcgattctggctggtgtggcgctgattccacgcggcatgccacgtgagcagggcctgaccatcgtggtgatgggcggcatcgtgggcctgatcctgatgcgaatcgcggctacggtgttcctgaaagtgctcaacaagtacccggcctttgacgacgtggcctacgcgctggtgggctggatcgccgtgaaactgggcgtggaaaccctggaagctgcgcacgaggtgttccccgcggttccgaccttccacatgccggccgtcctgttctggggagtcatggccgccattgcgctcatcggttcgtaccttgcgacccggaagccggccatgagcgacgcagaagcagccgccaaggctgaggccatcgtgcatcacatggacgaaacggtcgtggacgctgcagacggacgtatcgacgggcgctaa
>Deide_11610|5.039613859508604
atgactgagcaccagagtggaactccccaactgaagcagggctttgccgagatgttcaaaggcggcgtgatcatggacgtcgttacggcggatcaggcccgcatcgccgaagctgccggcgcgacggctgtcatggcccttgagcgcgttcctgccgatatccgtcaggacggcggcgtggcgcggatgagcgacccgaagatgattaaagagatcatcgccgcggtgactattcccgtaatggccaaggtgcgcattgggcacgtcatcgaagcgcagatcctgcaggccctcggcgtggacttcatcgatgagtccgaagtgctgactcctgccgacgagcagtttcacatcctgaaaagcgagttcaaggtgccgttcgtgtgtggcgccaagaatctcggcgaagcgctgcgccgcgtcggcgaaggtgccagcatgatccgcaccaaaggcgaggccggcaccggcaacgtcgtggaagcggttcgtcacgcccgcaccgtgctgggcgagatccgcgccatccagtccaagcctgccgaggaactgatgaccacggcccgtgatctgcaggcaccgtatgaactggtgaagtacgttcatcagcacggccgcctcccggtcgtgaactttgctgcgggtggcgtggcgactcctgccgacgcggcgctgatgatgtacctgggcctggacggcgtctttgtcggcagcggcatcttcaagagcgacaaccccgagcgccgcgcccacgccatcgtcaaggccgtgacgcatcacaacaacccggacgtgctggccgagatcagcgaggacctcggtgcccccatgaccggcatcaatattgatgacctgatcccggccgagcgcctcgccagccgtggctggtaa
>Deide_17580|5.038435301174752
gtgtctgacgcccagaccctgaaacccgccgatctggctcgcatgctgcgctacgccaccgactggctcgcggtctaccgcgaacaggtcaacgccctcaacgtctatcccgtacccgacggcgacaccggcaccaacatgcacctgacgatgcagtcggtgcgccgtgaactcgatacctgtgatgaaaacagcatgccgggagtggcccgggccatcagttacggcgccctcctgggcgcacgcggaaacagcggcgtcattctgtcgcagctgctcaagggctttgccgaggtcatccgtgacgcccaggaaattgacggcgcgctgctgagccaggcgttccaggctgcacagaaaaccggttacggagccgtcatgaagccggtggaggggaccattctgactgtggcccgcggtgtggccgaaggcgctctgctgcagcagaccggcacccccgcgcaggtgctggaaagcgccctgatccgcggccaggacctgctggaccagacgcccgagatgctgccggccctcaagcaggcgggcgtgatcgacagcggcggtcaggggtacctgtatatcgtgcagggcatgctcgcccagttacgcggcgaggcgctgccgccagccccggaaatcaccagctacgcccagcagcagttcgaaaccgaggaattcggcttctgcaccgaatttctgatgagcgacgccaccaagccgatcgaggagatccgcgaactggtcagtccgttcggagacagcctgctggtggtcggcgccgagggctacgtcaaaggccacatccacaccaacgagcccgaccagctgctggctaccgtgggccggcatggacgcatgctgaaaaccaaggtcgaggacatgagcgagcagcacaccgagatcctggggatggccggcgccgccgcccgtgccgaggaggaagtctctccttccgggctggtggcggtggccagcggctacgggctggtcaagctgttccgctcgctgggcgcgcgtatcgtctcgggtggacagaccgccaatcccagcgtgcaggacatcgtggacgccgtgaagtcggtaagcgccgagaaggtcgtgatcctgcccaacaataagaacgtcctgatggccgccgagaaagccatggagctgatggacggacgcgccgtggtcatccccacccgcacgctggggcagggcatcggagcggcgctggccttcagccccgacatacctgccgaggacctgcgcgaggtcatggaaggtgcctcgcgggccgtgaccacctttgaggtgacccgggccagccgcaccaccagtatcaccacaaaaaccggcgtcacgctggccattgcagaaggtgacgtgatcggtctgcaggatgatgagctggtccaggctggcggttcgccggaggacagcgtgctggcgatgctcaaccagggctatagcggtcaggagattgtgactgtctttggtggtccgcaaaaaacccaggaagacctggacgctctcgtggcgcgcattcaggaagccttcccgatggtggaggtcgaagcccatgccggcggaccggacctgtatgactacctggtgaccctggagtaa
>Deide_11640|5.037627919060135
gtgaccgagcccacaaccgccctgccatatcacgagctgcaacagaagattctgccggaactgcacctgattgccgccggttacggcatcgagaactaccgcaagctgaaaaaagacgcgctggcgctggcgatcctggaacatcaggcggacgccgaggggcagatcctggcgcgcggctacctggaaatcagcccggacggctacggctttctgcaggccgatctgcttgatccccagagccgcagcgtgctggtcacggccggcattatcaagcagtttcacctgcggaccggtgaccaggtcatcgggcgcgcccgccgcccacgtgagaacgagcgttatggttcgctggtgcgcgtggaagcggtgaacggtctggaccctgaggccgcccgccgccgtccccgcttcgacgacctgactcctaccttccctgacgcccaactggtgctggaagacccggggaccgacgacaccctcagcctgcgtgtggtggacctgctggtgccgatcggccggggacagcgtgcactgatcgttgcgccgcccaaggcagggaaaaccaccctgctcaagaagatcgccaactcgatcgtcaagaactaccccgacgtcacggtgatggttctgctggtcgacgagcgcccggaagaagtcaccgacttccgcgaaagtgttcagggcgcccaggtgattgcctcaaccttcgacgagcccccgcagcaccatgtgcgcgtggccgagttcgtgcatgagcgggcccgccgcatcgtcgaagacggcggccacgtggtgatcctgctcgattcgattacccgcctggcccgtgcgaacaacctcgtgacaccgcccacgggccggaccctctcgggggggctggacagcaacgcgctgcactggcccaagcgttttctgggagcagcccgcaatatccgcgagggcggcagcctgaccatcctggccactgcgctggtggaaaccggcagccgtatggacgacgtgatcttcgaggaattcaagggcaccggcaacgccgaactggttctgtcccgccgtctggaggaacgccgcatcttcccggccctggacatcctcaagagcggcacccgccgtgaggaactgctgctgcagcctgaagtcctcaagaagatgtggctgctgcgcaaggtcatcagcgatatggatccggcagacgccatggaaatgctgctgtcccgcatgggcaagacccgcaacaacgtcgagtttctgcaggctctggccggcggttaa
>Deide_02230|5.035719366994539
atgacggcagccgaagctctacacgaccagatctatcctgcgcctatcaaggctgtggaagccggcagcccggcagaacgggccggcgttcgcccgggggacgtgctgctgcgcgtcaacggtcaggctgtgacggacgtgctggcctaccgtcacctgctcacccaggggcaggccaccctggagatcgcccggccccacgaggctccccggatcatgaccggcgttcccggcaccgcgcaggaccatcaccgcctgctgctcagtgcgccgcccagtctggacgacaccttcaccttcacggtggagtgggaagaccccggcctggagttcgaggaagtgctgtttgacggcatcaagaagtgcgccaacaagtgcgatttctgctacgtgcaccagatgccgcgcggctttcgcaagagcctgtacatcatggacgacgactaccgcttgtccttcctgtacggctcgtttgtcaccctgaccaacctgaccgagggcgacatcaaccggattctggacgagaacctctcgccgctgtacgtttcggtccacacggccaaccaggacctgcgtcaggacatgatgaagtggtggaagctgaaggtcaaagacccgcaggccgtacagatccgcggcatgatcgagcgcctggaaagcattgatctgtacacccagatcgtgctggttccggggcgcaacgaccgcgagcatctggatgacacggtcgagtacctgtcgagccggcccaacgtcatctcggcagcggtggtgccgatcggcctgaccgggcaccgcaccaacctgccggacgtgcgtacctttacccgtgaggaagcgcaggacagcctgaaacgcctcaacgtatggcgcaggaaattcctggccgaacgtggcacccgcttcgtgttcccgagtgacgagctgtacctgctggctggggaaagtctgcccaccgaggaggagtacgagggctttcccatgctggaaaacggcgtgggcatgatccgcgacttcctgaccgagggcctgccggaactgcctgcttcgctgccccagccgcgtaaggtgatcctgaccacggggctgctgtttgccgagtcgctggaccgcgccgtggagcccctgcgcgccatcgagggcctgacgctggaggtccgcgccgtggagaacaagaccttcggcaaggtcacgaccgtggccggactgctgacgggccgctgcttccgccacgcggtcaaacccggagaggcggacctgctgatcgtgccgccgaccaccctgcgctacggcaccgagctgatgcttgacgacaccagcctgaccgagctgcgcaatgagttccgtatggacgtgcgcgccggcggagccaccctgggcgaactgggccgcgtgatcctgcaaggggtagacaccagcgggcaccagtggggcatgagtgctcacgctgtcaaggagcagcgcggacaggcctga
>Deide_18500|5.0311339394828405
atgagcgacccctccatgacctccgacggcgccacgacccactccgggtttgtagcgatcgtcggcaagccgaacgtcggcaagagcacgctgctcaacagttttctggggaccaaggtggcacccaccagtccgcgcccgcagaccacgcgccggggcgtgcgcggcatttccacgaccgacacccatcagattgtctttgtggatacgccgggactgcacaagcccaaagacgccctgggcaaatacatgaaccacgaggtgcacagcgccctggcagacgtggacgtcatcatctgggtggtggacctgcgtcacccccccaccgacgaggacgagctggtggcccggcaggtgcgcgagctgcccaagccactgtttctggtcggcaacaagaccgacgccgccaagtatccggatgaggccatgaagctctaccgcgcccagcttgagggccgcagcgcggaaaccagcgagatcatgctttctgcccagaacaacccgctgcaggtggccaccctgcgcgagcagattctggacatcctgccggaaaacccgttcttctatccgcgtggcgcggccagtgatcagagccgcgagacatgggccgccgagatcatccgcgaggaagccatgaagaagctgcgcgaggagttgccctacgccgtggccacgcgggtcaaccgctggaccgagcgtgaggacggcctgcagcgcatcgagggcgagatcgtggtggaaaagaacgcccataagggcatggtgatcggctcgggcggcaagcagctgcgcgagattggtcaggctgcccgcaagcagctggaagtgttcctggaccgcaaggtctttttaggcctggaagtcatcgtgattcccggctggcgcgaggacgaggaagccctgcgcgaactcggttacgagtaa
>Deide_02710|5.029787735835703
atgaccacaacccaggaccgtgtttcggaactcaccgaacagctgctcaagtggcgccgtcacctgcacatgaaccctgaagtgggctttcaggagcacaagacggccgcgtttatcgaggctgaactgaacagcatgccggggctgaccgtgacccgtcctaccgaaaccagcgtgctggccgtgctgcgcggcggacagccggggcgcaccctgctgctgcgggccgacattgacgccttgcctattcacgaggaaaaccagtttgagttcgcctcgcagactcccggcgtcatgcatgcctgtggtcacgacggccacaccgccatcctgctgggcgtcgcgcggctgctctcagcgcacccggaagaagtgccgggcgaaatccgcatgatcttccagcacgccgaggaagtcggaccgggcggcgctgaggaactggtcatgcagaccgagctgatgaacggcgtggatgtcgtgaccggcctgcacctgaacagccagctgcctgccggggtggtcgcggtcaaacccggagccttcatggcggcgcccgacatgatcgagctgaccatccagggccgcggaggccacggcgctcacccggaagaaaccgtagatcccatcgccgtgggcgctcaggtggtggcaaacctgcagcacgtggtcagccggcaggtggcagcccaggacgccctggtcatcagcatcacctcgttccacagcggcaccacccacaacgtcattcccgacacggccgaaatgatgggcacggtgcgcacctttgacccggcgctgcgccagaaggccccgcagctgattgagcgggtggtcaaggggatctgtgaggcgcacggcgcgacctacgacctgcgctaccagttcggctaccgcccgctgatcaataccgactgggtggccgagcagctgcgcgagatcgccctggaaacggtgggccccgagcactatcaggacgccaaacccaccatgggcggcgaggacttcagcgcctacctggaaaaagcacctggagcctacttcaacgtcggcgccggcagcgaagaggccgacagccactggccgcaccaccacccgcgcttcaccatcgacgagcgcagcctggaaaccggcgtacgcatgctacacgccgcagccctgcgcctgaccctgcccggcgcctga
>DEIDE_RS15325|5.023067268837111
atgaccagcacactgactccaccacagctcgacgaccagcagcagatcctcgctgcactgaacgcgttccggcggggcgacttcagtgtgcgcctgcctatgaactgggacggcgtacccggcaaaattgcggacactttcaacgaactgcttgaagaaagccagcgcatttcgcaggacatcgcccgtgtcgggcgggtggtcggtaaggaaggcaacaccaaacagcgtattcctgtgggcaccactaccggcggctgggcgtctctgattgagggcgtcaatgagcttgtcgacgacctggtccgccccacagcagaaatgacccgcgtcatcacggctgttgcgcacggtgacctgtcgcagaccatggccatggaggtcaacggccagccgatgcagggtcagttcctgcagatcgtcagcaccgtcaataccatggtcgagcagctcaatgcctttgcgtcggaagtcacccgtgtggcgcgcgaggtgggcaccgagggcaagctcggcggccaggctcaggtggctggcgtcggcggggtctggaaggacctgaccgacaacgtgaactttatggccaacaacctgaccggtcaggtgcgcaacatcgcggacgtgaccaccgccgtggccaacggggacctcagccgcaaaatcacggtagacgcgcgcggcgagattctcgacctgaaaaacaccatcaacaccatggtggaccagctcaatgccttcgcctcagaagtgacgcgtgtggcgcgtgaagtaggcactgaagggcagctgggaggtcaggccgaagtccgcggcgtcggcggcacctggaaggacctgaccgacaacgtgaacttcatggccaacaacctgaccggtcaggtgcgcaacatcgcggacgtgaccacagctgtagccaacggggacctcagccgcaagatcacggtagatgcccgtggagaaatcctggagctcaaaaacaccatcaacaccatggtggaccagctcaatgccttcgcatcggaagtcacgcgtgtggcgcgtgaagtaggcactgaagggcagctgggaggtcaggccgaagttcgcggcgtcggcggcacctggaaagatctgaccgacaacgtgaactttatggccaacaacctgaccggtcaggtgcgcaacatcgcggacgtgaccacggccgtggccaacggggacctcagccgcaaaatcacggtagacgcgcgtggcgagattctcgacctgaaaaacaccatcaacaccatggtggaccagctcaacgcgttcgcctcagaagtcacccgtgtggcgcgcgaggtgggcaccgaaggcaaactcggcggccaggcggacgttcgtggcgtcggcggcacctggaaggatctgaccgacaacgtgaatttcatggccaacaacctgaccaatcaggtgcgcaacatcgccttcgtgaccaccgccgtggccggcggcgacctgagcaagaaaatcacggtggacgtcaagggtgagattctcgacctgaaaaacaccatcaacaccatggtcgatcagctcaacgccttcgcttccgaagtgacgcgtgtggcgcgtgaagtgggcactgagggcaaactcggcggccaggccagggtctcgggtgtgggcggcacctggaaggacctcacggaaaacgtgaacttcatggccaacaacctcaccgatcaggtgcgtggcattgcgcgtgtcgtgacagccgtggccaatggtgagctggacaaaaagctgaacgtcagggcccagggggaaatcgcggagctggccgacaccatcaacggcatgatcggcaccctggcaactttcgccgagcaggtcacctcggtcgcgcgcgaagtggggaccgagggtcagctgggcggacaggccaacgtgccgggcgctagcggcacctggaaggacctgaccgacaacgtcaacagcctggcggccaacctgaccacccaggtccgggccattgctgaagtggccacggccgtgacgctgggcgacctgacccgctcgatctcggtggatgccagcggcgaaatggacgcgctgaaaaacaacatcaacaccatgatccagacgctgcgcgaaaccaccgagaagaactatgagcaggactggctgaaaaccaacctggccaagttcaccgggatgctgcagggccagcgtgacctgctgaccgtcagccgcctgattctctcggaactcgcgccgctggtgcgcgcccgtcacggcgtgttctatacccttgacgaggaggccagcacgcccaccctgcagttgcaggccagttacgcctaccgcgagcgcaagggcctgggcaaccgcttccgcctcggggagggtctggtcgggcaggccgcgctggagcaggaaccgatcgttctgacccacgtgcctcacgactacgtgcagatcagctccgggctgggcgccgcgacgcccaacagcatcgtggtgctgccggtcgtgttcgaaggccagaccaaggccgtgatcgagctggcctcgtttgagccgttcagcgccacacacctgagcttcctcgaacagttcaccgagtcggtgggcattgtgctcaacaccattcaggcgaccatgcgcactgagaccctgctgcgccagtcccagagcatggcccaggaactccagagccagcaggaggagctgcgccagaccaacgaggaactcgagcagaaggcgaggttgctggccgaccagaaccgtgaggtcgaagacaagaaccgcgaggtcgagtcggcccgccacgctctggaggaaaaagccgcccagctggccctgaccagcaagtacaagagcgaattcctggccaacatgagccacgaactgcgcacgcccctcaacagcctgctgctgctggcccaccagctgcgcgacaacccggacggcaacctgaccgaccagcagcaggcctacgccaagaccatctacgcggcgggcaatgacctgctcagcctgatcaacgacatcctggacctgtcgaagatcgagtccggcaccgtcagcgccgacctgaccgaagtaccgctgcgcagcgtgcgcgacgcggtggacaccaccttcgcccacgtggcgtccgacaagggcgtgtcgctgcagctgaatttcagtgccgatctgccgcccaccctgctgaccgacgagaaacgcctgctgcagattctcaagaacctgctgtcgaatgccttcaagttcaccgagaaaggcagcgtcaccctgcaggtcgagcctgcgctgtctggctggagcaccgagcactccacgctgcgccgggcaccttcggtggtggccttccgcgtcagcgatacaggcatcggcatcgccgccgacaagcagcgcgtgattttcgaggcgttccagcaggccgacggcacgacttcgcgcaagtacggcggcacagggctggggctggccatcagccgtgagctcgcccgcatcctgggcggagaaatcaccctgcagagcactccaggggtcggcagtgtgtttacgctgtacctcccgatgggcgaccgcgcggtggaccgtcaggagcgtcagccccagcccggtctgatggctcagctgtcctcaggggcgtccagcgccggcccggccaggttcagcgctgcacccacgccggtgtccgccgagccggcccaggccacggtggaccagccggccggtgaagcggccactgagctgccccttgacgaccgcagcgcactccagccgggcgaccgggccgtgctgattgtcgaggatgaccccacctacgccggtatcctgctggacctggcccgtgaacgcggtttcatggggctgatcgctacccgcggagatcaggcgctgaccctggcccagacctaccgcccggcggccatcacgctggacctgaccctgcccgacacgagtggctgggccgtgctcgactcgctcaagcacgatccgctgacgcggcacattccggtgcatatcatctccgggcaggaaaagtcgctggtgggccgcaagctcggggcacttgaccacatcaccaagtccggggaccgcgagcagctcaccgccgcgtttgccagcctggaaaacttcctggccaggcgggtcaagaacctgctggtggtggaagacgatggcccgcagcgccagaacatcgtggatctgatcggcaatggagacgtgaagaccaccgccgtgagcagcggcgccgaggcgctcgaactcctggcgcgcgtgccgtttgactgcatcgtgctggacctcaacctgccggacatgagcggcttcgagctgatgaccacgttgcagcagactccttcgctgcgggccattccgatcatcgtgtacaccgcgcaggacctgacccgtcagcaggaaacccagctgcgcaaggcggccaagtcgatcatcctcaaggatgtgcgttcgcccgagcgtctgctcgacgaggtcacgctgttcctgcaccgggtcgaggccaacctgcccgaggccaagcgtcaggtgcttgaaggcgcccgtcagcaggagccggttctgcacggcaagcgcgtgctggtggtggatgatgatatccggaacatctttgcgctgacggccgtcctggagcgtcaccagatggaggtgctgacggcagagaacggccgggacgccattcagatgcttgagcagcatccggagctcgacattgtcctgatggacgtgatgatgccggagcttgacggctacgaaaccacccgcctgatccgtcagaaccgcaagtggaagaacctgccgatcatctccctgacggccaaggccatgccgggcgaccgtgagcagtccatcgagtcgggtgccagcgattacatcagcaaaccggtgaacaccggtcagctgctgtcattgctgcgtgtctggctctcgcgctga
>Deide_13850|5.021556292042722
atgatcaaagttcaggattaccgcccccagcccttcgtcgatttcaccaaagaagagaatgtccaggcgtatcaggcggcactgaagaaagtacgcgccgagctgctgggcaagaattacccgctggtcatcgacggcgagcgtgtggacaccgccgaaaagctgaccagcctcaacccctgcgacacctcggaagtggtgggcaccaccgccaaggccaccatcgaggacgccgagcgcgctctgcagggcgcctggaaggccttcgagtcctggaagaagtgggacatggacgcccgcgcccgcatcctgctcaaagcttcggccattctcaagcgccgccgcatggaagcctgcgccctgatgagcattgaagtcggcaagaactacgccgaggctgacgttgaagtggccgaagcgatcgacttcctggagtactacgcccgcagcgccatgaaatactccggcttcggcagttccgagaccacctggttcgaaggcgaagaaaacggcctgatgtcgattccgctgggtgtcggcatcagcatcagcccctggaattttccctgcgccatttatctgggcatgctggccgcccctatcgtggcgggcaattgcgtgattgccaagccggccgaagacgctggtctgatcgctgggttcgtctcggacatcatgttcgaggccggactgcccgcaggtgtgttgcagttcctgcccggggtcggcaaggaaatcggcgagtatctcgtcaatcacgctaaaacgcgcttcatcaccttcaccgggagccgcgcagtgggcctgcacatcaacgaggtggcggccaaagtgcagccaggacagaagtggatcaagcgcgtggtcatggaactgggcggcaaggacgcgatgatcgtggatgagaccgccgacttggacactgcagtcacggcggcagtgcagggcgccttcggtttcaacggccagaagtgcagcgccatgagccgcctgatcgtggtggacagcgtatatgacacggtggtcagccagtttgtggaacgtgcccgcgccctgaaggtcggcaccggcgaggacaacgccaatgtcacggcagtggtcaacgagatgtcgttcaacaagatcaggagctacttggaactggctccccaggagggtcaggtactgctgggcggcggcgctcccggcgagcacgacggcaagaagggctactacattgacgcgaccattgtgggcgatgtgaagcgcgactcgcgtctggcgcaggaagaaatcttcggacccgtcgtcacggtgctgcgcgcccgtgactggcaggacgccctggacatcgccaactccaccgagtatggcctgaccggcggagtatgcagcaactcccgcgagcgcctggaacaggcccgcgctgagttcgaggtcggcaacctgtacttcaaccgcaaaatcaccggggctatcgtcggcgtgcagcctttcggcggctacaacatgagcggcaccgacagcaaggcaggaggcccggactacctggccaacttcatgcagctcaaaaccgtcactgagcgctggtaa
>Deide_14380|5.0153717844996
atggcagattccaccaaacctcgcacgcgtaccaaggtcgctgcgaccgctgacgcccccaaggccgagcccgttatcaacaccccggacaagccccgcacgcgtgtgaaggcggttggtaccgcggttgccgaacagcctgtgacgcaagaggccaaggctgcccccaaaaaggcagctgccgataagacggcgaagcctgctgccaagaaggctgccgccaagccagccgctgaccagcccaagactgtggaagcggccagcaagccggctaaaactgctgacaaggcggccaaggctccggccaagaaggcagccaaagcacaaggcgacgctgaaccggctgccaaggcagccaaaggcgccaaagctcctgcggtcaaggtggtggcgcccaaggctggcggtccggctgacaagccgtactacgcccaccccagcattcaggacatgctcaaggccggacgcgccgcaggcgtgctgtccagcgaggaagtcgcggcggcgctgggtctggcgctggaagccaacggcctggatccggagagccccgacgccttcgaggacatgcagctgtacctcgctgggcagaacattgaagtgcaggacctcgacgaggatgaagacgaggacaccgacgatgatgccgaggtcgaagaggtcccgggtgcccgcgcggccaccgacgacgacgaggaaaaatacttcgacgatatgccccgtgcggtcagcaacgatccagtgcgccagtacctgcacgagatcggccgtgtgtcgctgctgacgctggaagaagaaattgcgctggcccgccgcatcgaggaaggtgaggaagcccgtaagctgctcgaagaggatgtagaactcgacgaccgtggccggcgccgcctgatgcgccagatggaagacggtgccaatgcccgtcagggtttgattgaggccaacctccgcctggtggtctcgattgccaagaagtacaccgggcgtggcctgggctttctggacctgatccaggaaggcaaccagggcctgattcgtgcagtcgagaagttcgagtaccgccgccgctacaaattctccacctatgccacctggtggatccgtcaggccatcaaccgcgctattgctgaccaggccaggaccatccgtattccggtgcacatggtcgagaccattaacaagcttacccgtaccgcccggcagctgcagcaggaactcagccgcgaggcaacccacgaggagatcgctgaggccatgggcccgggctgggacgctgccaaggtcgaggaagtccagaaggtcagccaggaaccggtatcactggaaacccctatcggggatgagaaggactccttctatggagacttcattcccgacgagaaccttgactccccggtcgagaacgcggccaagaccctgctttccgaggaactcgaaaaggccctgagcaagctcaccgagcgtgaggcgatggtcctgaagttccgcaaagggctggtagacggacgcgaacacaccctggaagaggtcgggcagcgcttcagcgtgacccgtgagcgcatccgccagatcgagaacaaggcgctgcgcaagctcaagtaccacgaaagccgcacccgcaaactgcgcgacttcctggactga
>Deide_02690|5.005450596016366
atgcccggaattgcaattgttggggcccagtggggcgatgaaggcaaagggaagatcacggacttcctggctcctgaagcagagttcgtggtgcgctaccagggtggcgcgaatgcgggtcataccgtcactgccaagggtcagacgttcaagctgaacctgctgcccagtggcgtgctgcacgaaggcaccgtgtcggtgctgggtgacggcatggtcatcgacgcggacaagttcatggaggagcgccgcaacctgatcgccggcggtctgaatcccgaactgcggatctcggaccgtgctcaccttgtgctgccgcaccacaagtatgtggacggccgcaaggacttcgtgggcaccaccggacgcggcatcggcccggcgtacgccgaccgcgcccgtcgcgtgggcgtgcgcttcggtgacctctccgacgacacggtgctgcgcgagcgcctcgagcgtctgctggaggccaagcccaacagcacccgagacgcaggctggaccagcgtggacgtcgccatggagtccctggcgcccatccgtgaggcgctgctgccctttgtgcaggacaccgggtctcagctgcgcgccgccatcactgagggccgcaacgtgctgttcgagggtgcccaggccaccctgctcgacctgaactacggcacctatcccttcgtgaccagcagccatcccacggtgggcggcatcctggtcggtgcgggcgtaaaccacaaggccattcacaaggtctacggcgtggccaaggccttcaacacccgcgtcgggcacgggcctttcgtgaccgaggtgctgggtgacgcggaaattctgcgtctgcgcggcgacggctccaagccctgggacgagttcggcaccaccaccggccgtgcccgccgggtcggctggctggacctgcacctgctgaaatacgccgtggaggtcaatggtctcgacggactggtcatcaacaagatggacattctgagtggcatggacagcattcctgtgtgtgtaagctatgacgccgccggagagccggtgtacaagcacatgaaaggctgggccaccaccgacggcgctgacagccgcgcctcgctgccgcgtgaggcccaggcgtacctggacctgatcgaggagactgtgggctgcccggttgtgattttcagtgccggacctgcccgtgagcagacctacggctcggtcagctggacctga
>Deide_20940|4.9972741572644495
atgagcaaaatcaccggatttctggaccagccgcgcgtcaaggaaacctacgcgccggtcgaggcccgactccagcactaccacgagtttctgctgcccctggcagcgggtccggcccgcttgcaggccagccgctgcatggactgcggcattcccttctgcaacaacggctgcccggtcaacaacatcattcccgacttcaacaacctggtgtaccaggacgactggaaagcggcgctggacaacctgcacagcaccaataactttcctgagttcaccggtcgcatctgccccgcgccctgcgaggccgcctgcaccctgaacatcaatggcgatccggtaggcatcaagtcactggaactgtccatcatcgagcgcggctggcaggaaggctgggtcacgcccctgccgcccaagaccaaaaccggacgcaaggttgccgtggtgggcgccggacctgccggaatggccgccgcccagcagctggcccgcgccggtcatgacgtgacggtgttcgagaagaacgaccgcgtgggcggcctgctgcgctacggcattccggacttcaagatggacaaggttcacatcgaccgccgcgtggcgcagatggaagctgagggtgtgaccttccggaccggcgtgctggtgggcaccatgcccgaaggcagccgggtgaccaacctggccaaggagaccatcagccctgagcagttgcgcgccgagttcgacgccgtgctgctttcgggcggcgccgagcagccacgcgacctgccggtgccaggccgggagctcgacggcgtgcactttgccatggagttcctgccgcagcagaaccgcgtcgtggcaggcgacaagctcaaaaagcagctgcgcgccgacggcaagcatgtggttgtgatcggcggtggggacaccggcagcgactgcgtgggcaccagcaaccgtcacggcgccaaatcggtcacccagtttgaggtcatgcctcagccccccgagcaggagaacaagcctctggtgtggccttactggccgctgaagctgcgcaccagcaccagccatgaggaaggtggcgtgcgcgagttcgccattgccaccaaggagtttatcggcaagggcggcaaggtgacgggcgtcaagaccgtgcgggtagagctcgaaggcggccagctgcgtgaagttgaaggcagcgaggagattcatccggctgatctggtgctgctggccatggggtttgtcagcccggtaggcaccatcctggaagccttcggggtcgagcgtgacacccgtggcaacgcccacgccaccactgacgagcagggcggctacgccaccagcctggaaggtgtctttgccgctggtgacatgcgccgcggccagagcctggtggtctgggccatccgtgagggccgtcaggcggcgcgcgccatcgacgagtacctgatgggcgagagcctcctgccacgctaa
>Deide_09240|4.987745305518929
atggcgaactaccgcatctgtttgattgaaggggacggcatcggccacgaggtcattcccgccacgcggcgcgtgttggacgcggccggcttcagcgccgagtacgtccaagccgaggccggctacgagtactacctcgaccacggcaccagcgtgccccaggccacctatgacgcggtggagaacacccacgccacgctgttcggcgcagcgaccagccccagcggcgagaaacccgccggctttttcggcgccatccgccacctgcgccagaagtacggcctgtacgccaacgtccggcccacccgcacccgtccggtgcccggcgcctacgagaacgtggatctggtcattgtccgcgagaacacccagggtctgtacgtggagcaggaacgccgctacggtgataccgctatcgctgacactgtgatcaccaaggacgccagcgaacgcatcggccgctttgccgcggacctggccatgaaacgcagcaaacggctcaccgtggtgcacaaaagcaacgtgctgcccgtgacccagggtctgttcatgaacaccatcctcgaccatacgcgcacggtcgagggcctgaacaccagcaccatgatcgtggacaacgccgccatgcagctggtgcgcaacccccagcagttcgacgtgctggtcatgaccaacatgtttggcgacatcctctcggatctggccgccggactggtgggcggcctgggcatcgccgccagcggtaacgtcggcgacaagttcgggatttttgaaagtgtgcacggttcagcgcctgatatcgccggtcagggtgtggccaaccccaccgcgaccatcctggctgccgtgctgatgctcgaccacctgggcgatcacgacacggcgcgccggctggacaatgccgtgaacaaggttctgtccgaagggccccggacgcgggacctgggcggcactgctggaactcacgagttcacagaagccgtgatccgggcgctggcctga
>Deide_09610|4.985077409066891
gtgcagacgaacaacgtgcagaccaatacggacgagtccgccttttcccttctcctgccctacgatccggtgcgccacgccgcactgctggccgactactgcctgatggccgcccctggcgagcgcctgctggtggccggcggccaggccgccacgccgctgatccgcgaggtcacccgcgcgctgctgtctcgcggtgcccggccagtggtgcgcgtggactatccggggcaggatgacgactttgctgaactggcctccgacgccgtgctggacgccgtacacgccgctgacgtggcggacgtggaagcgctggacggcagcctccgggtgctgaccccggagcccggccagcctggagacgccgcgcggcgcgcccgcctgatggcctcgcgcgcgccggttgcggccgcccgcgcccggaaaaaatggagcctgaccctgttccccaccctgcacgccgcagcgcaggccaacatgggccacgaagccttcggtgatttcgtgatgcgcgccatgttcctggaccgcgctgacccggtcgcggcctggggcgaggtgcggcagatgcaggcccggattatcgaccggctgacccgcgctgacgtggtgcggatcgaggcccccggcaccgatctgaccctgcgcgtgggcggccggacctgggccaacagcgacggcagacgcaacatgcccagcggcgaggtgtttaccgggccgctggaggacagcgccgagggcgttgtgacctttaccattccggcggcgtaccagggccagatggtccggggcgcccggctggtcttccgcgcgggcgaggttatcgaagccagcgcggaggaaggcgaggacgtgctgcgcgccgccctggcgaccgatgctggcgcccgacggctgggtgagctgggcatcggcaccaacagcggcattcagattcccaccgggaacatcctgttcgacgagaagatcggcggcaccgtacacctggcactgggcaaaagctacccagaaaccggcggcctgaacgcaagcgccatccactgggacctgataacggacctgcgccagggcgggcgcttgagcctggacggcgaagtggtgcaggagaatggaatcttcctgatttaa
>Deide_20950|4.983326819793975
atggagagaacagagcagcgggtgactccggctcagagcagggccgtacccccgaccgtgcatgaaattgcgcaggccacccagcagggcctgtattcggctgcagagcatgacgcctgcggagtaggcttcgtggcccatattaagggcaaaaagagccacgccattgttgagcagggcctgaagatcctggagaacctcgatcaccgtggggcggtgggtgccgatccgctgatgggcgacggcgccggcatcctgattcagattcctgacgagttctaccgccgcgagatggctcgggcgggcgtcaccctgccccctcccggcgactatggcgtgggcatgatcttcctgcccaaggaaatcgcctcgcgccgcgcctgtgagcaggagctcgaacgggccgttgaggccgaaggtcaggttgtgctgggctggcgcgatgtgccggtcaatcacgaaatgcccatgagcccggccgtgaaggaaaaggaaccggtcatccggcagatatttatcggtgccggcccggatacgctggttcccgacgccctggagcgcaagctgtacgtgatccgccgccgggcgtccaacgccatcctggggctgaacttcacccacggcgccgagtactacgtgcccagcatgtcgtgccgcacgattatctacaaaggcctgctgctggccacccaggtcggcgagtactacctggacctgcagcagcccggcctggtctcggccctggcgctggtgcaccagcgtttttcgaccaacaccttcccggagtggcgtctggcgcacccctaccgcatggtcgcccacaacggcgagatcaataccgtcaagggcaacttcaactggatgcgcgcccgcgagggcattatgcagagcccggtgctgggcgaggacctgaagaagctctacccgatctccttcgagggtgagtccgatacagccaccttcgacaacgcgctggaactgctggtcatgtccggctaccgcatggcgcacgccgccatgatgctgattcccgaggcctgggagcagaacccgtacctggactcgcgccggcgcgccttctacgagtaccacgccagcatgatggagccctgggatggcccagccgccatggtgttcaccgacggccgccagctgggcgccacactggaccgcaacggtctgcgcccggcacgctacatccagacccgcgacgatctggtgattctggcctcggaaaccggcgtgctgcccattcctgaaagccagatctccaagaagtggaggctgcagcccggcaagatgttcctgatcgacctggaacagggccgcatcatcgaggacgacgacctcaagatgcacttcgcgtctgcgcagccctacgagcagtgggtcaaaaacacccacgtgaccctgggctcggtggcggcagaaggtcagcctggtcccgagagtttctcggaaccgaccatccgccgtcagcaggcgttcggctacacgcaggaggacctgaaattcctgatgggcccgatggcgctgagcggcgaggaaggcatcggctcgatgggcaacgactctccgctggcggtgctgtcttcgcgcaacaagccgctgtacagctacttccggcagctgttcgcgcaggtcaccaacccacccattgaccccatccgcgagtccgtggtgatgtcgctgctgtcgtacatcgggcccaagcccaacctgctggacgtcaacgcggtcaatccgcagatgcgcctggaggtcaagcagcccatcctggacttcgccgatatggccaagctgcgttccatcgcggaacacacccgcggcaagttcaagaccgttgacctggacatcacctatccggctgaatggggcgcacgcggcatcgaggccaagctggcgaccatcaacgcgcgggctgtggacgctattcagaacggccacaacatcctgatcatcaccgaccgccgggtagaccgtgagcgtgtgggcattccggccctgctggcgctgagcagcattcaccaccatctggtgcgcgaggggctgcgtatgaaggtcggtctggtcgtggagaccggtgacgcccgcgaggtgcatcacttcgccgcgctggccggctacggcgccgaagccattcacccgtacctggccctggagaccctgtgcaacctgcacggagcggttcccggactgaccggcctggaggggatcggcagcgaaaaagccattgccaactacatcaaggcagtcggcaagggcctgagcaagatcatgtccaagatgggcgtcagcacgtaccttagctactgcggcgcgcagctgttcgaagcggtgggcctgaaggccgacgtggtggacaagtacttccgcggcacgtccagtcaggtgggcggtatcggcctgttcgagattgccgaggaagccctgcgcatgcacgcggcggccttcagcgacgatccgctggcaggaaatgccctgcatgacggcggcgagtacgcctggcgcgtgcgcggcgaggagcacatgtggacgcccgacgccatagccaagctgcagcatggcgtgcgcagcggttcgtacagcacctacgaggaatacgcccggatcatcaatgaccagagccggcgtcacatgacgctgcgcggcctgttcgaattccgtgccgagggcgccacgcctgtgccgctggaggaagtggagagcgccgccgagatcgtcaagcgcttcgcgaccggggccatgagcctgggctcgatttccaccgaggcgcacgccacgctggctgtggccatgaaccggattggcggcaagtccaacaccggagaaggtggcgaggaccccgcccgctacgagcgcgaaatgcgcggcgagcagatcggagaaggcgagtcgctggccagcattctgggcgggggccgtgtagagatggactaccccctgcagggcggcgactctctgcgcagcaagatcaagcaggtggcctcaggacgtttcggcgtcaccaccggctacctggtctcggctgaccagatacagatcaagatggctcagggcgccaaacccggcgagggcggacagctgcccggcggcaaggtcagcgagtacatcggctacctgcgtcacagcgtaccgggcgtcggactgatcagcccgccgccgcaccacgacatctactccatcgaggatctcgctcagctgatccacgacctgaagaacgtcaacccgcgtgcggacatctcggtcaagctggtttcggaagtgggtgtgggcaccatcgccgctggcgtcgccaaggccaaggccgaccatctggtgatcgcagggcacgacggcggcaccggcgcaagcccctggagctccatcaagcacgccggtaccccctgggaactgggcctcgccgaaacgcagcagacgctggtgctcaaccgcctgcgtgaccgcgtgcgcgtgcagaccgacggtcagctcaagaccggccgcgacgtgatcatcgccgcgctgctgggcgccgacgagttcggcttcgcgaccgcgccgctggtcgctcagggctgcatcatgatgcgcaagtgtcacctgaacacctgcccggtcggcgtggccacccaggacccggccctgcgcgcccggttccagggcaagcccgagcatgtcatcaactacttcttctttgtggccgaggaagcccgccagatcatggcgcaactgggcatccgccgcttcgaggacctgatcggccgcgcggacctgctggatacgcgtgccggggtggagcactggaaggcgcgtgggctggacttcagccgcgtgttctacagccctgacgttccggccgaggtgggcaagcgtcatctggccacgcaggaccatggcctgagccgttcgctggacctgaaactcatcgagaagtgccggccggccttcgaaaccggcgagaagatccacttcctgcaggaagtgcgcaacgtcaaccgcacggtcggcgccatgctgtccggcgaactggtgcgccagcatcccgaagggctgccggacaacaccgtgttcattcagatggaaggtaccggcgggcagtccttcggcgcgttccttgctccgggcctgacactgtacctgatcggtgacgccaacgactacaccggcaagggcctgtctggcgggcgcgtggtcgtgcggcctaccatcgagttccgtggcaaggccgaggacaacatcatcgtcggcaacaccgtgctgtacggcgcgaccagcggagaggccttcttccgcggggtggcgggcgagcgcttcgcggtgcggctctcgggcgcctcggcggttgtcgaaggcaccggcgatcacggctgcgaatacatgactggcggcaccgtggttgtgctgggcaagacaggacgcaacttcgcggccggaatgtcgggaggcgtggcgtacgtgctcgacgaggacggtaccttcgagcagcggtgcaatacggccatggtcagcctggaaaaggtcatgcccgaagaccagcagctggctctgagccctgcgcataccctgcaccgcggcctgtccgacgaagctcagctgcgcgccctgatcgagtcgcaccaccgctggaccggatcggcccgcgccagcgacctgctcgacgactgggacgccgccctgaagcgctttgtcaaggtgatgccgcacgagtacgcccgagccctgcgcgagcgcgaccagcacgacaaaggcacggtgcatgccgccgataccaccagcatgcaggccggccccagctcccctctgggcgagcagggcacccttacgaaataa
>Deide_04690|4.9829010946771986
atgaaacgcatgcttgctctcgccgctctcggcaccctgaccctcagtgcctgcaccctggccggtaaccctctgcgtaaagacgtgaccgggaacctcaaggggttcaaccccaaccagaacatccgtctggccattgtcggcttcagcagtgccgggcagtacaccgccgacggcacccagagccagatcatcgacaagtacctgactggcggctttgcgctggacctgcccaccaacctgccctacggcacttaccgtgtggtggccttccgtgacagcaacaacgacggccgcttcaataccggcgatgtggttctcagccgcgacaacggcaagcgactggtctacagccgctatgacaaccagttctaccgtggcaccaccagtggctggaacatctacaaccccagcaacaacaccgcgcagaccctgacgctcgacaattacgacctcgaagcgctttga
>Deide_04270|4.9784537180758965
atgcagggcaacatgatggacgttcagctgacgattcccaccattctggagcgcatgcgcacgcaatatgccgggcgcgaggtcgtcagtctgatggtggccgggcgtgacgagaagggccagccgattccccacaagcaccgcacgacctacggggccgtggccgaccgggccctgcgcctggccagtgccatgcagggcctgggtctgaatcctggtgaccgcgtggccaccctgtgcgtgaattccttccggcacctggaggcctacatgggtgtgcccagcgccgggctcgtgctgcacacggtgaatatccgcctgcaccccgagcaggtcgtgtggatcctgaaccacgccgaggaccgtgtgctgatcatcgagaacgtgtttgcggcgatgatccccgccatccgcgcagcctgcccgcagatcgagcgggtgtttgtgatgggtcctctcccgcaggccattccgggcgcggaagactacgacgcctttgtgatggcgcacgaaccactcgcgcgttaccccgaccttgaggagaacgctccggcagccatgtgctacacgtcgggcaccaccggcaaccccaaaggcgtgatctacacgcaccgcagcaccgtgctgcactcactggccagtgcccccaaggacgcactgggagtaagcgaggccgacagcgtgctggccattgtgcccatgttccacgtcaacgcctggggcctgccctacacctgtgccatgtacggcgccaagcaggtgtttgccggggtcttcagcgacgggcccagcatcgcgcggctcttgcaggaagaagaggtcaccatcacggccggtgtgccgaccatctggatgggcctgctggccgaactcgaccgcgccaaggcagagggcacgccctacgacctgagccgcctgcagaccctgatttccggtggcagcgcctcaccggaaagcatgctccgcgccttcgaggaccgccacggccttcgtatgctgcaggcctggggcatgaccgaaacccacccgctgggcacagccagcaacgtgccggtgggcgtggatcccaccagcgatgagggctacgcactgcgcgccaaacagggccgcgcagtgccgctggtcgaactggcgctgctcagcgatgacggacagctgctgcctcacgacggcaagaccatgggccgcctgatcatccgcgctccctgggtagccagcagctacttcaagggcgagggccagtccaacttctttaccctggacgatggcaagctgtggttcgacaccggcgacatcgtcacgatcgacgaacgcggcttcatgcacattcaggaccgcgccaaggacctgatcaaatccggcggcgagtggatcagctcggtggacctggaaaacgccatcatggcccacccggctgtggcccagtgcgccgtgatcgccatggacgatcccaagtgggacgagcgcccgctggccgtcgtggtgccccggccaggccagaccgtgagccatgaggagctggtcgagttcatcaccccgaagttcgcccgctggtggctgccggacgccaccgtgatcaccgagagtctgccgatcggcgcaaccggcaagttcctgaaacgtgaactgcgcgaccagtaccgcggttataaggccggcagtcaggccaccagcgacgcctga
>Deide_23280|4.967370364807647
atgaagagccttcctaacacccttgactttggcaacgtcaggctgcccgtcagtgcggacggcctgctgcacgccacgaccgccctggcccatctgggcctcgaaactcccgaacagtgggacgagtttgcccacacccatcagctcaccagccccctgcgcgacttcggggccggtcccgagcccaccctgcaccccgacgagttcacccgtctggcctttgtcctcgacaccattgaggccagacgctggcgcaagcgcgctcagaccctgctgtcgcgcgccatgcagggcgacgtgcgcctgagcgcccagatagccgagcgcaaccccgaccccgaagcccggcgctggctggccgcccgcctggaaagcacccatgcccggcgtgaactgctcagcaccgtctcgcgtcacggcggttccggacaggtttacggtcagctgggcagcatcagcaaccgcagcgtcctgggcacggacagcgcgaccatccgccgcgagcgtggggtcaagcagacccgcgacggcctgaacagcaccgaactgctgcgcatggcctacctggacactgccaccgcccgcgccattcaggaacacggcgcgcatggcaacgctgcgattctgcgcgtgcacgagcaggtggcccgccgcgaacgcctcggctgggagatgccactgaccacccagaccggttaa
>Deide_02250|4.966737699651986
atgaccctggcttccattcctgaactgctggccgagctgcgcgccggccgccccgtggttgtggtggacgacgagagccgcgagaacgagggggacctgctgatgcccgccgaagcggccacacccgaatgggtcaacttcatggcgcgcgagggtcgcgggctgatctgcgtgaccctgccgcccgagcgggccgcggcgctgaatctggcacccatggtcggtgctggcagcttcggccagggcagtgaccccaacggcacggccttcacggtcagcgtggatcacgtgagcaactccaccggcatcagtgcctacgaccgcgccgcgaccattgccgcgctggtcaacccggaggcccgccctgaggagttccgccgccccgggcacatctttccgctggtggcacgtccgggtggggtgctgcgccgggccgggcacaccgaggccggctgtgacctggcgcggctggcgggttacgccccggccggggtgatctgcgagatcatgagcgactccggagagatgagccgcctgccggaactgctggaatttgccgagaaacacaacctgaaggtgggcagcatcgaggcgctgatcgcctaccgcatggagcacgatccctttatgcggctggtggccgaggcggatctgcctaccgagtatggccagttccgcatcgtcggtttcgaggactccctgagcggcgctgagcacgtcgccctggtgatgggcgaggtcacgcccgagcccctgctggtgcgggtgcatagcgagtgcctgactggggacggctttcactcgctgcgctgcgactgcggcccgcagcgtgacgcggcgatgcaggccattgccgaagagggccgcggcgtgctggtctatctgcgccaggaaggccgcggcattggcctgctcaacaagatccgcgcctaccacctgcaggacggcggagccgataccgtagacgccaacctgcagctggggtttcccgccgatgcccgtgatttcgggattggcgcgcagatgctgcacctgctgggcgcgcggcgcctgcgtgtgttgaccaacaacccgcgcaaactgcactccctgggaggcttcgggctggaagtcatcgagcgcgtgccgctgcacgcaggccgcaatgtccacaacgacgcctacctcaacaccaaggcggcccgcctcgggcacatcggcaccgacggcagcggcgactga
>Deide_22200|4.96379095819569
atggcgtttcgtgacgtactgaacattgaggtggccgccggcaacggtggagacggcagcatgagcttccaccgcgccaaattcatggaaaaaggtggcccggacggcgggcacggcggcaagggcggcagcattatcctgcgcgctatcgaaggcgtcgagagtctggagcgtctggtgggccggcgcaagttcaaggcccccaacggcgcctacggcgaaggccggcttcggcagggctccgacggcgaggacatctacattgatgtgccggtaggcaccacggctttcgacgaggacaccggcaaggtgattgccgacctcgtgcgggtcgggcaggaaaaggtcattgccaagggtggcctgggtgggcgcggcaacagcacctttaccagcagcacccggcaggccccgcgctttgccgaactgggcacgcccgggcagaaacgccgcgtgcgcctggagctgcgcctgatcgcggacgtcggcctggtgggttaccccaacgccggcaaaagcagcctgctcgcagcgctgtcgcgcgccaatccggccatcgccgactacccatttaccaccctctcccccattctgggtgtggtggaccgggtggatgctcacggcagcccgctcgacgagcggttcacgctggcagacattcccggcatcattgagggcgcgtcggaaggcaaggggctgggactggagttcctgcgccatatcagccgcacccggctgctgatttacgttctggacgtcacccgtgacccggtggaggaactgcggcagcttcaggctgaactgcaggcctacgacccgacccttctggacaacgtcgcactgatcgcgctgaacaaggtcgaactggtcgaggatgatctggccgtcatggtcgaagatgagctggcgacctacggcctgcctgtgctcaaggtcagcgccaaagaaggcaccggtctggccgaactgcgcgagatcatcttccagatgctgcctgaccgggaactgtgggcccagaaccgcgcgctggaagtcgagcccgaaacggtggttgctgaaccactcacggtggtgttccgcgaggacgccccagccagaggcgtggggatcgtggcgacaggcaagcccgaacgtgtctgggaagtgcatggaggcggcttcgaggagcgcatcgtgcggttctcgcgctatatggaagacgcctccgagtacctggggaacgtcttcaagcgccaggggctctacaacgcactgaaacgcgccggagcccgcgaaggtgacacggtcgagatcggtgccttccgctttgaatacttcgacgacgaagacgagcggagctag
>Deide_19580|4.96191532113852
atgaccaagggaggggaccgctgctcgttttgcgggcggcaacatccacagatcgcgcagctgatcgaggctccgggacgtgcggcgtttatctgcaacgaatgcaccgagcgcgccagcgaactggtcaagcagaacaagaagagtggcggcgacttccgtattgaagaactgccgactcccaaggaaatcaaggcctacctggacgacttcgtgattggtcaggacgaggcgaaaaaagctctggccgttgctgtggtcagtcactaccagcgcctggcgcatcccgacgtcaacctgcagaaaagcaacatccttctgatcggcccgaccggcaccggcaagaccctgctggcccagagtctcgccgagatgctggaagtaccctttgcaattgccgacgccaccaccctgaccgaagccgggtatgtgggcgacgacgtggagaacgtcatcgtgcgcctgctccaggccgccgagtacgatgtcggtgctgccgagcgcggaattatctacatcgacgagatcgacaagattgcccgtaagtccgaaggcaccagcatcacccgtgacgtgtctggcgaaggtgtgcagcaggcgctgctgaaaatcatcgaaggcactgtcgcgcaggtcccgccgcagggaggccgcaagcacccgcagcaggaactggtgcaggtcaacacgaaaaacattctgtttatcgtgggcggggccttcgagagcatgggcgagatcgcccgcgcccgcaccaatgtccgcgctgtgggcttcggcgccgagcacaagggcgacgagaaggaagagctgcgttttctccccgaggatctggtcaagttcggtctgattccggagttcgtgggccgcctgcccctggtggtgcagttgcaggatctcgatgaggaagcgctggtacgtatcctgaccgagccgcagggcgcgatcatcaagcagtatcaggccctgttcggcttccagaacgtgaacctggaatttaccgacgccgccctgcgtgaagtggcccaccgcgcccgtgagcgcaagaccggcgcccgtgggctgcgtgccgtgctggaaaaggccatgaccgacctgctgttcgagctgcccatggagggcctcaccgaactgcgctttgacgccgagaacattgaccggcctatgagcgtgcttgagtctaagggactcaagaagtctgcctga
>Deide_12450|4.959963853508639
atgcatcatcgttatgacgttctggtggtcggggcaggcggcgccggcctgatggccgccctgtacgccgccaagggcaatgtgtctgtggcgtgcatcagcaagctctaccccacccgttcacacaccggagctgcccaggggggcatcggtgcggcgctcggcaacgtagccgaggaccactgggaatggcacatgttcgataccgtcaagggcggcgactacctgaccgatcaggacgccgccgaagtgttcgccaaggacatcattgacgccgtgtacgagctcgaacacatggggctacccttctcccgcacgcctgagggcaagattgcacagcgcaaattcggggggcacacccgtgatttcgggaaggccgccgtggagcgcagctgctacgcaaaggaccgcacgggtcatatgatcctgcagacgctgtaccaacagaacgtcaagtccgggaccaccttctacaacgagtaccacgtcaccgacctgctgatcgagaatggccgctgccgcggcgtcgtggcctacgatctcgccagcggcgaactgcacaccttccacgccaaggccgtaattctggcggcgggcgggtacggtaaggtcttcaagatcacctccaatgcgctgaccctgaccggcgacctgatgagcatctattaccgcaagggcctgccgctggaagacatggagttctaccagttccacccgaccggtctggccaagctgggcatcctggtcaccgaaggtattcgtggtgagggcggcatccttcgcaacagcaacggtgagcgcttcatggagcgctacgctccgaccatcaaggacctggcgccgcgtgacatcgtttcgcgcagcatcgtcactgaaatccgcgagggccgtggtgtgggtctggacaaggacgctgtccacattgacctgacgcacctgccgcgcgaggtcattgaaggcaagctggccgaaatcaccgacctggcgcgcacctacctgggccaggacccggtcaaggatctggtggccatccagcccacggcccactacgccatgggtggtattcccactgacctcaacgggctgtgcctgagtgacggcatgggcggctccgtggaaggtctgtacgcggccggcgagcaggcctgcgtctcgctgcacggggccaatcgcctgggaaccaacagcctgggcgacctgatcgtgttcggccgccgggccgggacttacgccgcgcagtatgcccgtcaggtcgaatacgctgagctgcctgaaaaccccgagcgtgagagccaggagatgttcgaagcgctgcgtcgctcgaaaggcagcgacaacgccgccaccatccgcaaggagctgcaggagtcgatgatgaacaacgtcggcatcttccgcaacggcccggatatggagcgccaggtgggcatcattcaggagctcaaggcgcgctacaagaacgtgggcgtctctgatcccagccgccgctacaacagtgagctgatcgaagctatggaactgggcttcatgcttgactgtgctgaggccatgaccagcagtgcgcttaaccgcaccgagtcgcgtggcgcacacgaccgcgaggatttccgcgagcgtgacgacgccaactggctcaagcacaccatggcctacaaggacctgaacaacgacggcaacgtcgtcatcgggtacaaggatgtggcgctcaagggcttcacgcgtgcctttgaacccaaaccccgcgtgtactaa
>Deide_06210|4.957921340904825
atgagcgcgcctgctacccccaccgacatcgccgcggcagttacgtccgccgccgctgaccgttacgcctataaattcggtcaggaaggcatcacttttgacgatgtgctgcttcagccccgccactcgcaggtgctgccgcacgaagtgagcgtcgaggcgtccctgacccgacgtatccgcctgaacattcccttcctgagcgcggcaatggacaccgtgaccgaaaccggcatggctgtggctatggcgcgggagggtggcattggtgtgattcacaagaacatgtcgatcgacgcgcaggctgagatggtccgtaaggtcaagcgcagtgaaagcggcatgatcgtcgatcccatcaccctgccgccgcacgccacggtggctgacgccgagcgcctgatgagcgagtaccgcattagtggtgtgccggtgaccgacccttccggcaagctgctgggcatcatcaccaaccgcgacatgcgcttcgtggatgatctgagcgcccgggtcggcgacgtcatgacccgcgagaatctcgtgacggttccggtggggaccacgctggacgaggcgcacgagatgttcaagcgcaaccgcattgagaagctgctggtgaccgatgaggcaggcctgctgcgcggcctgatcaccatcaaggacctcgccaagcgcatcaagtatcctcgcgctgccaaggaccatctggggcgcctgcgggtggctgccgccattggcgtggcggccgacctgatggaccgtgccggtgccctggtgcaggcgggggctgatgtgctggtgctcgacagcgcccacgggcacagtcagggcatcctgaacgccctgagcaaggtcaaggagacctttgacgtagacgttattgccgggaatgtcgctacggccgctggcacccgcgacctgattctggccggtgcggacgccgtgaaggtgggcatcgggcctggaagcatctgcaccacgcgggtggtgacgggtgtgggcgtcccgcagatcacggcgatcttcgaagccagcagtgtggctctggaagcgggcgtgcccattattgccgacggcgggatcaagcagaccggtgatgtccctaaggccatcgccgccggcgccagcgtggtcatgatgggcagcatgctggccggtaccgacgaggcgcccggcgaaacgatcctgcgtgacggccggcgctacaagagctaccgcggcatggggtcactgggcgccatggaccagggcagcgcggaccggtatttccagggtggcagccgcaaatttgtgcctgaagggattgaaggcatcgtgtcgtataagggcacagcgggcgaggtgatctaccagttcgtgggcggtctgaaaagcagcatgggctactgcggcgcgccggacctgcagaccctgcgcgataccgcgcagttcgtgcggatcactggagccagcctgattgaaagccatccgcacggcgtgaccattacccgcgaggcgcccaactacggcggtcgctga
>Deide_06410|4.948141020347223
atgcacgtcgttcttcctgacggtaaacaacttgaactgcccatgggtgccaccgcgctggacgcggccagtgccatcggcccacgcctggcccaggacgcgctggctgcaaccgccaacggtgaactggtggatctgatgacgccgctgcctgacggagccagcatcaccctgatcaccaagaagaacccgggtgacgctgcgccgctgttccggcactcgctgggccacgtgatgagccaggctgtcggagagtactaccgcgccaaggggtactccgacgaccgcatcaagcggggcgtgggccccagcatcgagaacggctggtaccaggatttcgatctgcccgagcccctgcgtgaagaggacctgcccgagatcgagaagatcatgcgcgagatcctgtcgcgtaacctggccttcaggcgccgcgaggtcagcaaagccgaaggactggcgcaatttccacacgacccgtacaagcaggagctgattcaggggctgcccgacgacgagcccatcaccttctaccagcagggtgactacgtggacctgtgccgtggccctcactttccctccacgggccgcctgccgggtgcgttcaagctgatgagcacctccggcgcctactggcgcggcaacgagaaaaaccccatcctgcagcgtgtgtacggtgtggcctttgccagccagaaggaactcgacgagtacctgcatcagcttgaggaagccaagcggcgcgatcatcgcaagctgggccgtgaacttgaactgtttaccatcgatccccttgtcggcaaggggttgccgctgtggctgcccaacggcacggtgctgcgcgaggaacttgccggcttcctcaaagagcagcagttccgccgtggctaccagggggtcatcacccccaacatcgggaacctggagctgtacaagaccagcggtcactacccgtactacgccgatggtcagttcaaccctatcgaggtggacgatgagcagtacatgctcaagcccatgaactgcccgcaccacgtgcggatctacgccagcaagccgcgcagctaccgcgacctgccggtacgtctggcagagttcggtacggtgtaccgctacgagcagagcggtgaactcaacggcctgacgcgggtgcgcggcttcacgcaggacgacgcgcacctgttctgccgcccggatcagctgaaaaaagaattcctggacgtgctggacctgacggtgctggtcctgaagaccttcggcatgaacgacgtgcgcttccgggtgggcacccgcgaccccgagagcgacaagtacgtgggcgacgaggcgaactgggaactcgctgaacgccagattctcgaggcggtggatgaggtcggcctgccctacaccatcgagcctggggacgccgccttctatgggcccaagctggactttgtggtcaaggacgtgctgggccgcgagtggcagctgggcaccattcaggtggactacaacctgccggagcgtttcgacatttcctacgtgggcgaagacggccaggaccaccgtccgatcatgattcaccgcgcgccgtttggcagcctggagcgcttcgtgggcatcctgatcgagcactacgccggagacttcccattgtggctggcgcctcggcaggtcatgatcatcccgattgccgaccgtcataacgaatacgctgaggagttgcgcagcgaactgcatgccgcaggcctgcgcgccgaggtggatgacagttccaaccgcatgcaggccaaggtccgcaccgccgagctcagcaagatcccggtgatgctgatcgtgggcgacaaggagcaggaagcccggcaggtcagcgtgcgcgaacgcagcgtcgaagggcacaaggagcgcaagggcgtggccttcgacgacctgtgcgccgaactgctggagcgttaccgcgcccgaatctga
>Deide_20930|4.9419190872125345
atgacgactgccgaatcccccgccacgcgcgacacggccattttcgacctgatccgccaggaagccgagcgacagcgctcagggctggaactgatcgcctcggagaacttcaccagcgccgcggtgcgcgaggcgcagggcagcgtactgaccaacaagtacgccgagggctaccccggcaagcgctggtacggcggctgcgagatcgtagatcaggtggagcagctggccatcgaccgcgtcaaggaactgttcggggcagcctgggcgaatgtgcagccgcactcgggctccagtgcgaacctcgcggtgtacaacgccctgattgagcccggcgacacggtgctgggcatggacctctcgcacggcgggcacctgacgcacggcaacccggtgaacttctcggggctgcgctacaagatcgtcggctatcaggtcaaccccgaaaccgaactgatcgacatgaacgtggtccggcggctggcgcacgagcaccgtcccaagatgattatcgccggggccagcgcctattcgcgcagcatcgactttgcggccttccgtgaaattgccgatgaggtcggtgcgatcctgtttgcagacatcgcgcatatcgccggcctgattgccgctggcgagcaccccaacgccctgccgcacgcccatgtggtggccagcaccacccacaagacgctgcgcgggccacgcggcgggattatcctgagcaacgacctcgaactgggggccaaaattgaccgcgccgtctttcccggttatcagggcggtcccctggagcacgtgattgctgccaaggccgtggcctttggcgaggcgctgcgccccgagttcaaggactatgcccggcaggtcatccgcaacgcccaggccctggccatcgcctttcagcagcggggctaccgcgtggtctcgggcggcaccgacaatcacctgctggtgctggacctgcgggctcagggcctgaacggcaccaaggccaccaaacgcctggacgccaatcacatcaccatttccaaatccaccctgccctacgacaccgagaagatcctgcacggcggcggcattcgcctgggcaccccagcggtaaccacccgcggcatgaccgaggagcatatgcaggtcatcgccgacctgattgaccgtgcgctgaagggcgaggacgtgcaggctgaggtgcatgacttcgcaggccgcttccccctgccctga
>Deide_07670|4.93611015453723
atggcagaagtgattctggagaacatcaacaagcgctatggcaccaagcatcacgcggtcaaggatttcaatctgcatatcgaagaccgcgagctgatggtgtttgtgggcccctcgggttgcgggaagtccaccaccctgcggatgattgcaggcctggaagacatcagcgacggcatcctgaagatcggcgaccggatcgtcaacgacgtgccgcccaaggaccgtgacattgccatggtcttccagaactacgcgctgtacccgcacatgaatgtctacgagaacatggcctttggcctgaaactgcgcaagaccccgaaagacgagatcgagcgccgggtacgtgacgcggccaaaatcctgcagatcgagcatctgctgggccgcaagcccaaggagctttccggtggccagcgtcagcgcgtggccatgggccgcgccatcgtgcgtgaacccaaggtcttcctgatggacgagccgctgtccaacctggacgccaagctgcgcgtcgagatgcgctcgcagatcagccagttgcaccgccgtctgggggcaaccatcgtctacgtgacccacgaccaggtagaggccatgacgctgggcaaccgcattgtggtgatgcgtgacggcgtgattatgcaggtcgatacccccatgaacctgtatgacttcccgcagaacaagttcgtggccggctttatcggcagccccagcatgaacttcctgaacggcaccgtgcagaacggcgaactggtgatcggtgagaaccgcgtcgctccgatgggtcgcctgggccagagcctgcgcgcctacgagggtcgcgaggtcagcatgggcatccgcccggagcacgtgggtgtggtgggcatgaccgacctgccgcgtggcaacaacgtcctgcgcggcaccgtggtggttgtggagccgctgggcgcccagacggacctgattatcgaggtcgctggccagaacatcgtggccaaggttgaaggccaggctctggttcagcccggagacagcattgacctgttggttgatcagacgcgtctgcacgcatttgacctggctacagaactggccattgaccgtggaacgccggcgggcaagcgtggtcaggctgacaccactggcctgggctacgagtacccggccacgacgacaagtacgaccactgtttcgggttccccagtcgtctaa
>Deide_02200|4.934979811284218
atggcgcggataacgcggtacagcaagttcgagggggaactggatcagcttgaaagcagtgagctgatgcagatgattcaagaagcgctgctggggcagggcatgaatgatccctacgaccccgaccccaacgcgcgccccagcatggatgatctgttcgacgcaattctggaggcgctggccgagcggggcatgattcccgaagatcagctgctggaggccatgcagtccgacgacgtgcgcgagacccaactcggtcagcagattcagcgcctgatggacaagctgcagcaggacgggtttattcgcaaggagtttgatgacgctgacggtcagggcggcgcaggacagggcggcgaggcaacctttcagctgaccgacaagagcatcgatttcctgggctacaaaagcctgcgtgatctcatgggcggcctgggccgcagcagtgcgggtgcccacgacacccgtgagtacgcctcgggcgtcgaaatgagcggggagctcaaaagctacgagttcggggacaccatgaacctggacaccacggccacgctgggcaacgtgatttccaagggctttgatcagctggaggaatcggatctggtgatccgccaggccgagtacaactcctcggcggccacggtggtgatgctggactgctcgcactccatgatcctgtacggtgaggaccgctttacaccggccaagcaggtggccctggccctggcgcacctgatccgcacccagtaccccggcgacaccctgaagttcgtgctgtttcacgacagcgccgaggaggtgccggtcagcaagctggcgcaggcgcagatcggtccgtaccacaccaatactgccggtggcctgaggctggcgcagcagctcctgaagcgcgagaacaaggacatgaagcagatcgtgatgatcaccgacggtaagccctcggccctcacgctgccggacggccgcatctacaagaacgcctacggcctggacccctacgtgctgggcgccaccctgcgcgaggtcgccaactgcaggcgcagcggcattcaggtcaacaccttcatgctggcgcgcgacccggaactggtggggttcgtgcggcgggtctcggaaatgacgcgtggcaaggcctacttcaccacgccgcagaacatcggtcagtacgtgctgatggacttcgtgaccaacaagaccaagatggtgaattag
>DEIDE_RS16965|4.9308009954407686
atgaaacaccgcactgttctgctcgccgccctgaccctcacgctcggagccgccgccgtcgcgaccgctcagggcaccctcaagaaaggcattaccatcgccttcctgcccaaacaggtcaacaacccgtacttcaccaccgcctggaaaggtggccaggctgccatcaaggaaatcgccggcgtcggcaagcaggtcgggccgtccgatgcgggcgcgtcaagccaggtcagctacatcaataccctgcttgcccagcggcagaacgccatcgtggtgtccgccagcgacaccaacgccctggtgccgtacctcaagcgcgccatgcagcagggagtcaaagtcgttacgtacgacagtgacgtcgcggttggtggccggcacgtgttcgtcagtcaggccagcgcggacaccatcgcccgcgatcaggtgaagatcctcgctaagcagatcggcagcaaaggtgaaattgccatcctgtcggccactccgaacgccactaaccagaacgcctggatcaaggtcatgcaggaagaactgcaaaagcctcagtacaaggacatgaaactggtcaagatcgcgtacggcaacgacgatgaccagaagtccttcactgaaatgcagggcatgatgcaggcctacccgaacctcaagggcgtcatctcccccaccacggtcggcatcagcgccgccgcccgctacctttccggcagcccgtacaaaggcaaagttgccctgactggtctgggcaccccgaaccagatgcgtgccttcgtgaagaacggaactgtacagggctttgccctgtggaacccggaagaactcgggtacctggcctcctacgccgcagctgcgctcgtcagcggccagatcacgggtaaggaaggcgagaagttcagcgccgggaaacttgggcagcgcaccatcggcaaagatggtgtggtcatcctcgggcccctcaccgtgttcgacaaagccaacatcgacaagttcaacttctga
>DEIDE_RS15635|4.930734365895251
atgaaggaactggccgaagctcgtgacgctcatcagaaggccgagggcatcagcaagggtcgccggggactgctgatcgtgaacaccggcaagggcaagggcaaaaccaccgctgcccttggcctgatgatgcgggcgcacggccggggcctgaaggtccggatgttccagttcctgaaacacgagaacgcgaaatttggcgagcaccgcgcccttgacgccctgggcctgccctacgagggtctgggtgacgggtttacctggcgttcgcgtgacctggagaactcggctgacatggccgcccacggctggacgctggcccgggaagccatcgagagcggcggctacgacctggtcgtgctcgacgagttcacctacccgctgaagtacggctgggtcagctgggccgaagttgagcagaccctgcgcgcccgcgatccgaagctgcacgtggtgatcaccggccgtgacgcgctgccggaactggtcgagctggccgatactgtcagtgaaatcaacccggttaagcacgcatatgcctcgggtatcggggcgcagacagggatcgaatactga
>Deide_17180|4.913273920681363
gtggcccgccgccgccctgtccgcgcgcccgagccgctgcgggctaccagcatgtggcgggtggatcaggtgtttctgacccgccgtggcgtgcgggtcgaagtgacctgctcgatggtcaacgaccagggagggctgcgcaacctgtcggtcaccgcacccaccgacgacccggtgcaggcggtacgccacgccgcgcgctttatcgccgggcgcggcaacgtcagcagcgcccggcaggctcgggtgcgctgggcccgcgaacagaccaccaccctgcaggatgaactgattcgcgaccgtcagctggaagacgagtttctcgatgagttcgaagaaacccttagcgccgtgcgcgatcagcagcgctga
>DEIDE_RS16695|4.909036343161205
atgacccgcgctgctttctccctgtcccggttcacccccggccgcctggtacgcagcgcgctgctgctgctcgcagtgtgcatcaccctgggcccactgctgtacaccctcctgacgtcactgaagtacctgcgggacatcaccgcgatgaacttcgtgttcacggcaacgcccgacaactacgcggcgctgttcaaccccagccagagtaacttcctgcgccttgcgctgaacagcctgatggtgggcgtgatcagtaccgccatcgtcaccttcgtgggtgtgctcggcgcgtacagcctcacccgtttccgctggaacccgggcgtacgcaccggcatcacctggtggctgctgttcctcaatctgattccgccggtcgtcttcgcaggcccgttttacgtcatcgcccgcaaattcggcttgtacgacaccatcctggccgtcgcaatcgctcacgccgtcatcaacctgccgctcgcggtgtttatcatgcagagctttttcgcagaagtgcccaaagaactcgaggaagccgccgccatcgacgggtgcagccgcatgcagaccctggtgcgcatcatcctgcccatcacccgtcccggcatcgcggccgcctcgctgctcgcgttcatcttcagctggaaggacttcctgctggccctgagtctcaccagcacgccaaaaagcgccaccattccgatcggcattgccgccttcgcgcaggagtacagcatccgttacggagaaatggctgctgcggcgaccgtcgccacgatccccgccgtgattcttgtgattttcgcgcagcggcacatcgtgcgtggcctgaccctcggcgccgtcaaaggctga
>Deide_03410|4.889836839310044
atggaacctgccctgatcggcctgattattattctggccctggctctggcctttgacttcatcaacggctttcacgacaccgccaacgccatcgccacctccgtcgccaccagagtgctgacgcctgctcaggccattgccatggcctctatcctgaacgtggtgggggctctgtcgggcacggctgttgccaagaccatcgccaccgacattgttccgcaggatttcgccacgctggaacttaccggcgctgcgctgctcagcgccatcctctggaacctgtttacctggtggaaaggtctgcccagcagcagcagccacgcgctgatcttcagtctggtgggtgcaggtgtggccgctggcggctggggcatcatcgtgcccaaaggcgtgcgcaaaaccctgatcggactggtgaccagcccgaccctggggtttatcgtgccgattgtgctgatggccctgctgtcctggctggtgctgcgctggatgaagccgcgtactgtgacccgcagcttccgctggctgcagatcggctcagcggccttcatggccttctcgcacggcggcaacgacgcccagaaggccatgggaatcatgaccttcgccctcagtgcttacctgggcacgcaggtcgaggtcgtgcccctgtgggtgattctgtctgccgcgattgccatgggcctgggcacggccatggggggctggcggatcatcaagaccatgggcttcaaggtcgtggacctcaagccagtcgacggctttgtggctgaggccagcgccgctgctgtgattaccgccgccacccagctcggcattccggtcagcaccacccacaccatcagcagcagcatcatgggtgtcggcaccaccaagggattccggaaggtcaaatggcaggttgccggccgtatcgtgcaggcctgggtgtttaccattccggtgtgcattgcactgggctgggcctttcacaagctgattctgctcagcggcgggtaa
>Deide_20480|4.885243213227263
atgcctgagagcctcctggaagtgcaggacctgggcatccgcttcggtggcctgcacgcggtgcgcgacgtcacgacgcatattccggccggacagatcaccgcgatcatcggcccgaacggtgcaggaaaaagtacctttttcaacctgatcagcggcttctaccagccgacctccggcagcatccgcttcgacggcgaggacattacccgcctgaaaacccacgaggtggtttcacgcggcattgcccggaccttccagaccaccaccatctacaaggaactcagtgtcctcgagggcgtcatgatcggccaccgggtgcgcacccgcgccggtctgttcgacgcgctgctgtacaccgcccgtgaacgccgggaccaggccgcaagtcacgccggcgccatgcgggccctggagcgggtggggctcgcggcgcaggcgcacctgccggccggggcgctgacccaggaaggacagaagcgggtcgggatcgccatggccctggccagtgatcccaaactgctgctgctggacgaacccgccgcgggcatgaaccccgaggagactgtcaacctgatggccctgatccgcgagctggtcagaggtgggctgacggtcgccctggtggagcacaagatgagcctggtcatgggactggccgacggcatcgtggtgctgcaccatgggcagaagattgctcagggcaccccgcaggaagtcagccgcgatccagcggtgattgaggcctacctgggcgggcacgcccacggcggccagatgggcaacaccggcaaggtgccggcagccgcagagggagccagccatgcttga
>Deide_05160|4.880647763531043
atgcccgactggcttctgaccctgctgattaccgtggtcaaggcagtggcggtcatcctggcgctgctgaccacctttgcgtatatgaccctggtggagcgcaagctgctgggccgctttcagatccgggtcggccccaaccgggtaggtccgatggggctgctgcagcccgcggccgacgccatcaagagcatcttcaaggaagacctgcaggtcacgctggccgacaagctggtctacaccctggcaccaatcattgccatcggtatggcgctgaccgcgttcggcggcattcctgccggaccggaaggcagcctgttcggggaaaacccctgggtctataacctggacgccggggtgctggccctgctggcactgaccagcatgggggtgtacggcatctttctgggcggctgggcctcgggcagcaaataccccatgctgggcggcctgagaagcagcgcccagatgatcagctatgagctgggcatgggcctgagcatcctgggcctgctgatgctggtgggcagcacgcgctttaccgacattgtcctgtggcagggcgccaacggctggatgatcctgttccagtcgctgggcttcgcgctgtttctgatcagctcctttgccgagaccaaccgcaccccctttgacctggtggaagccgagcaggaactggtagccggttacctgaccgagtactccgccatcaagtgggcgctgttccagatggcggagtacgtcaacatgatcaccgcctcagccctgatgagcacgctgtttttcggcggttggcgcggcccgggattcctgaacggaattattcccggcattgccgacattccgattctgtggctggtggtcaagatcggctttttcctgttcgtgtttatctgggtgcgcgccacgctgccccgtctccgttacgaccagctgatgcgtttcggctggaagctgctgctgccgctggccctgttcaataccatgctggtggccggctacatcgcgtttttcagttcatggggctggtggccgctggcgctgctcagcctgctggggttgacggcactgctggcgctgagcgacaccgtccggcagctgtggaacgcgcccatgacccggcgtgagaccgaacttccccccgttcccacccgctctgctggaggcgactga
>Deide_18110|4.877289064458274
atgacccccgctacttccctcaccggaccgcgcccacgtcacctgctggactttcagggctggaccccggagcgcctgaatgcgctgctggacaatgccgacaccatggctcaggtgcttgaccggccagtgaagaaggttccggccctgcagggcctgaccgtctgcaccgctttcttcgagaacagcacccgcacccgcacctcgtttgaacttgccgcccggcgcatgagcgctgatgtcatgaccttcgcggctggcagcagcagcgtcagcaagggcgagtccctgcgcgacaccatggaggtgctcaccgcctacaaggtggacgcctacatcgtgcgccatcacgccgccggagctgcccatctggtggcgcggtacagcggcaagcccgtcatcaacgccggggacggccgccgcgcccacccgacccaggcgcttctcgacgcctacaccatccgccaggaatacggcagcctggaaggcaagcgtgtggccattatcggcgacgtccgtcacagccgcgtggcccgcagcaacgccgagctgctgcccaaactgggcgccgaggtcgtgctgtgcggcccggccactctgctgccgcgtgaccttgccgcgcttcccggagtgaccgtgaccagtgacccgcgcgaagcggtgcgcggcgcccacgcggtcatggccctgcgcctgcaacaggagcgcatgaacggcggcttcctggccagcctgcaggagtacgccgacacctatcaggtgaatgaagcgctgatgcagcatgccgagagcggcgccatcgtgctgcatcccggaccgatgaaccgcgacctggaaatcagcagcgacgcggccgacggaaagcgaagccgcatcctgaaacaggtcgaaaacggccaggccgtgcggatgagtgtgctgtaccacctgctggtgggacgggagtga
>Deide_03120|4.87446671083615
atgctcaaggtcaaatccgcatttaccccgtctggcgaccagcccactgcgatccgttccctggtggacggcctggacagcggcctgcgcttccagacgctgctgggagccaccggtaccgggaaaacgtacaccatggccaaagtgatcgaggaaacggggcgccccgcgctgatcatggcgcccaacaagatcctgacggcccagctggccagtgaattccgggagttcttcccggacgctgcggtggagtttttcatctcgtactacgactattaccagcctgaagcgtacgtccccggcaaggacctgtttatcgagaaggacgcggcggtcaaccaggaaatcgagcggctgcggcattcaaccacccgcagcctgctgacccgccgggacaccatcgtggtggcctcggtgtcgtgtatctacggtctgggcgaccccaaggaatacaccgcgctgaacctgattctgaaaaagggcgatgcggtcagccgcgacgagattctgggacggctggtgaacatgcaatatgagcgcaacgacatcgagatgatgccaggccgcttccgggccaaaggcgaaatgatcgaggtgtggcccgcctacgacgagcagccgctgcgtattgagctgtggggtgacgacgtggagcgcatcagcgtggtgcatccgctgaccggagaccggctggcagacctcgacgccacggtggtgtaccccgccaagcactacgtgtccagcgccggaaatatcgagcgggccatcggcaccattcagcaggagctcgacgagcggctggactatttcaaatcggtgggcaagctgctcgaggcgcagcgcctcaaggaacgcaccctgtacgacctggagatgctcaaggttctgggctactgctcgggcatcgagaactactcgcggcacatcgacggccgggcgccgggcgcgacgccctacaccatgctggactacttccccgacgacttcgtcacctttatcgacgagtcgcacgtcacggtcccgcagatcggcggcatggccaacggggaccgcgccagaaagcagacgctggtggattacggcttccgcctgccctcggccatggacaaccgcccgctgaacttccaggagttcatggacaagaccggtcagaccgtgttcgtctcggccacgccgggtcccttcgaacgcgaagtcagcgacgccgtctcggaccagatcatccggccgaccggtctggtggacccgccggtcacggtgcggcccatcaacgggcaggtagaagacctgctggggcgaatccgcgagcgcaccgccatcggcgagcgcaccctggtcaccaccctgaccaagcgcatgtccgaagacctgaccgagtacctgctggaaaaaggagtcaaggcgcggtacatgcacagcgacatcgactcggtggagcgtcaggtgattatccgggacctgcggctgggacactatgacgtgctggtcgggatcaacctgctgcgcgagggtctggacctgccggaagtctccctggtggccattctggacgccgacaagcccggcttcctgcgcagcgagcgtgcgctggttcagaccatcgggcgcgccgcccgcaacgtcaacggtgaagtgatcctctacggagacacgattaccccagccatgcagtttgcgatggaagagacggcccggcgccgtgagaaacagacatcctacaacgaagctcacggcatcacgccaaccaccgttatcaagggggtgcgtgacgtgatccgcggtgaggaacagcctgaggaaatcagctctgccaccctgggcaacgaccgcgacagcctgaccgcgcagctcaccgacctggaactcgacatgtggcaggccagcgaggacctggacttcgagcgcgccgccagcctgcgcgaccagatccgcgccattgaagccaagctgcagggcaaggagttccagcaggccaccgtgcccggacagaaggtccggcgcaagggccgccgctag
>Deide_21050|4.867355294427646
atggaataccggaacctcggcagaagcggtttgaaagtcagcgaagtggccctgggtggctgggtcacctttgggcacagcgtccacgacgagacgatggtgcatgacattgtcaagaaggcctatgacgagggcgtgaacttctttgatcaggcagacgtatacgcccgtggccgcagcgaggagctgatgggcgctgtgctgcgcgactttccgcgccacaccctggtggtgtccagcaaggtgtactggcccatgagcgacgatgtgaacgaccgcggcctgtcacgcaagcacatcctggaaagcgtgggcaagagcctgcagcgcctgggcacggactacctggacatctactttgcccaccgttatgacgagaccgttccgatggaagaaatcgtgatggctttcgaccaggtcatccgtgacggaaaggccctgtactggggaaccagcatgtggccggccgcgcgcattgcccaggcggtcgagttcgccagggccaacggcctgcatgccccggtgaccgagcagcccgagtactccatgctgcgccgcgaacgggtggaaaaggaaatcctgccctacaccgaaggagccggagtgggcctggtggtgtggagcccgctggccatgggcctgctgaccggcaagtacgataacggtctgcctgagggcgcacgcctgacggagaacgagaactggggcaagaacttcctgaccgaagagaacatccagaaggtccgtgacctgaagccggttgccgacgacctgggcatcacccgcgcgcaacttgccctggcgtggctgctgcgtcagaagggtgtaagcagcgtcattaccggcgcgacgaaggtcggccagatcgaagacaccgtcaaggcggctggcgtgcggctgaccgaagacgttcagagccggattgaggacattctcaaccccgcctga
>Deide_05210|4.8638444821165
atgattcacctgatgattttccttccggtgctgggctcgctgctgctgatggccacaccccggcgctggcgcgaggaggtcgcggggttcatcgcggccctcacgctgggcctgggcctgctgatctggcgcgcgggcggcaccgaactgttcagcattccctggatcgatgcgctgggggtcacctacagcgtccagctggacggcgtgagtctcgccctggcgctggtcacagcgttcatgtccttcattgcctgcctgtacacggcgcggcgcattccgaaccccggcaccatgctggcgctgattctgggtatggagaccggcctgctgggtatctttgccgcgcgggacctgatcctgttctacgtcttcttcgaagacgccctgattccggccctgctgatgctggccatctacggcaaggaccgccgcatgaaggccctggtcaagttcgcggcctatacgctgtttggcagtctgctgatgctggtcagctttatcggcatcaagtacctgggtggcagccccaccttcgccctggccgatctgcgcgccaatccggttcagggcgccatgcagacctggctgtacatcggcttcctgctggccatggcggtcaagcttccgctgtggccgctgcacgcgtggctgcccgacttccacgagcagaaccacgagagcggcattcccgatgtcatgggcaccctgtacaaggtcggcgggtacggcatcttccagttcggtatcaccctgtttcccgacgccagcctggaactgcggcccatcctgatgggactggcagcgtttactgcgctgtatgccgcctggatcgcctttcaccagaccgactggaaacgcctgctggcctacgcggggctctcgcacatgggtttcgtggccctgggtgtcttttccctgaacgaaacagccgtgatcggcgccatgtatctgctggccttccagaacctgtataccggcgcgctgttcctgtcggtgggcatgctgcaggagcgcatcggcagcctcgacacccgggtgggcggtgtgatgacccaggcaggcgccctgggtgggctcaccatggccctgtggtttgccagcatcgcggtgccggggatggccggctttatcggtgagttcagcatcctgctgggtgcgtaccagatctcgccgtggctgacctttattgccggaatcacgactatcgctgctgccgcttatgccctgaccgccttccagaccaccttctggcaggcccggccgctgggaggcgtgcgggtggctgacctgcagcacgtcgagtggctggtgctgggattgccgctggctgtggcgatcttcttcggcatctacagcgctccggccctcaacctcatgcagccggcggtcaaggccgtgctgagtgccctgggaggccaataa
>Deide_19560|4.8600254070171935
atgaccaaagcgacgaacgacgcgcccgccgaccagagcgccacgccctatttggaagtgatgccgctgggcggcatgggcgagatcggcaagaacatcaccgtctaccgctacggcgacgaaatcatggtggtggacggtggcctggccttcccggattcctatcaggtggggattgacctgatcgtgccgcgcattgactatctgcagcagaacgccgagctgatcaagggctggattctgacccacggccacgaggaccacatcggtggcctgccgtacatcctgccccgccttccaagggtgccggtctacggcgcgccgctgaccctggggctggtccgcgaaaagctggccgagttcggcctgaaagacggggacattgacctgcgcgaagccgataccaacgccaaggtccagatcggcacgcatttcggcgtggagttcatccgcatgacccactccatcccggacaataccggctacatcctgaccaccccggtcggccaggtgctgcacaccggtgacttcaagcttgacgaggagcccagcgacggtcagctgtcggatctgggacgcatcgagcaggctggcaaggaaggcgttctgctgctgatcagcgactcgaccaacgccgagcgccccggacgcaccgccagtgaggccgaagtcgcccgtaacctggaaagcctgattgccagctgcaagggccgggtgttcatgaccaccttcgcctcgaacgtgcaccggatccagaacgtcatcaacattgcgcaccgccagagccgccgtgtggtcatggaaggccgcagcatgctgaagtacgcccaggtgtcccaaagcctggggtacatggaactgcctgagccgttcctgaccaacgacgaggtcggcaccctgcaggaccagcaggtgctgtatgtctgtaccggctcccagggccagccgatgagcgtgctttcgcgcctggccttcggcaatcacgccaagatcgccctgcggcgcggtgacagcgtgattctgtccagcaaccccattcctggcaacgaagaagcggtcaatctggtgatcaaccgcctgtacgaactgggcgtggacgtgtactacccgcccacctaccgcgtacacgcctccgggcacgggtcccaggaggaactggccacggtgctgaatctggcacggcccaagttcttcctgccctggcacggtgaaccccgtcaccagatcaaccatgccaagctggcccagaccctcccccgcccgcccaagcgcacgctgattgcccgcaacggagacgtggtgcggctcggccccgatgaattcaaggtgacaggcacggtgcctgccggcgccgtctatgtggacggcctgggcgtaggcgacgtgagtgacgacgtactgctcgaccgcgtgaacatgagtcaggagggcctgatcatcatgacggcggtgctgcatcccaccccccacgtggagattgtctcgcgcggcttcgtgcgccccaaccgcgaactggacgcccagatccgccgggtggccctggaagcggtagagacgggcatgcgcgagaaaaaacgcctggaagacgtgcgggacgatatgtacggagccgtaagacggttcgtgcgcaaggtgactggccgcaaccccgtgctgattcccatgattgtggactga
>Deide_21440|4.8560856840421085
atggcggacatcaaggttccagttttttccgagtcggtaagcgagggtacgctgctgacatggcacaagaaacccggcgacgcgatcaagcgcggcgaggttctcgccgagattgagaccgacaaggtcgtgctggaagtgaccgcgctgcaagacggtgtgctgaccagtatcgccaagaacgagggcgacacggtcctcagcgaggaattgctgggcacggtcggtgaagccggaagcgcacctgccccagcagcggcccagtcggctgatccggccagcggcgcagtggtgggccaggccagcgccggtggcaccgccaccacccccgacaccacggatctgggcaacgaggcgacgcgacgcgacgacctgtctcctgccgtgcgcaagattgtcgcggaaagcgggttgaaccccgcgcagattcccgcaaccggtcccaggggcaacatcaccaaggaagacgccgtcgttgcggcccagggcggcctgacgtaccagggcccccagagcgccgcgcagcccgcgagcatgcaggcgtctgctccggcagcccaggcccccgcgcaggcccagcccgctgtggctgtccccggcggcccccgtcccgagcagcgcgttcccatgacgcgcatccgccagcgcatcagcgagcgcctcaaggacgtgcagaacacggccgcgattctcacgaccttcaacgaagtcaacatgaagccgtcgatggaccttcgcaagaagtaccaggaccagttcgttgccaaacacggcaccaagctgggcttcatgagcctgttcgtgcgcgctgccaccgaggccctcaaggccttcccggtggtcaatgccagcgttgagggcaaggacatcatctaccacggctactacgacatcggcattgccgtggcctctgaccgtggtctggtggtgcctatcctgcgtgacaccgaccagatgagcctggcggggatcgagaaggaaatcgccggatttgccgccaaagccaagagcggcaagctgaccatggaagacatgagcggcgggaccttcagcattaccaacggcgggaccttcggcagcatgatgagcacccccatcatcaacgcgccgcaaagtgcgattctgggcatgcacaacatcatcgagcgcccgattgcccagaacgggcaggtcgtgatcgcgcccatgatgtacatcgccctgagctatgaccaccgcatcattgacggcaaggaagcggtgcagttcctcgccatggtcaagaatctgctggaagacccggcccgcatgctcctggaactctga
>Deide_05100|4.85174705174501
atggcactgaaggaactgtttgaccgcgactggcaggaactcgaatctgaaggcatcctgttttccaacctggaaaagctggtggcctggggccgcagcaactcgctgtggccagcaaccttcgggctggcgtgctgcgccatcgagatgatgagcagcaccaacgcccgcaacgacatggcccgcttcggcagcgaggtgttccgcgcctcgccccggcaggcggacgtgatgatcgtggccgggcgcctgagcaagaagatggccccggtgatgcgccgggtctatgaccagatgcccgaccccaagtgggtgatcgccatgggcgcgtgcgccagcagcggggggatgttcaacaactacgccatcgtgcagaacgtcgacagcgtggtgccggtggacatttacgttccgggctgcccgcctcgccctgaagcgctgatctacgccgtgatgcagctgcagaagaaagtgcggggcgaggcttttgaccagctgggtcatcagctgccgatggtggacgcatggacccgctga
>DEIDE_RS16915|4.849189084139359
atggaatcattcactgatctgctgctcggcttcagcgtggcgttgcgctgggagaacctgctctacgcgctggtgggctccatcctcgggaccctcattggcgtcctgcctggtatcggaccggtggccggcacggccctcctgatccctttgaccttcgacatgcctgccgtcggcgccatcatcatgctgacctcgctgttctacggcaccgcgtacggcggcaccatcaccagcgtgctgctcaacgttcccggggaggcggcctccgccgtcaccgccatcgacggtcaccagatggccaaaaaaggtcgagcaggggcggccctcgccatcgccgccatcggctcgttcgtcggcggcaccgtggccaccatcgcgctggtgttcgccgcgggcagcctcgcccgcctggccctgaacttcggaccggtggaattcgctgccctgaccgtgctgggcctgtcgctcctgatgggtctggccggcaagtccctcgtgaagggcctgatgatgggtctgttcggcctgctgctcgccctggtcggcctcgacccggttcagggtctgccgcggttcaccttcggacaccttgaactgctcgatggcctgagctttgtggcagtggtgatgggtctgttcggcctgagcgagatcatgctcctgatcgaaaaccgcctgcgtcccgtggtggcgcacgccatgagttcgatgatgctcagccggcaggatgtccgggactccacggcccccatcctgcgtggcagcgtgatcggcacggccctgggcctggtgccgggcatgaccggctccgtgtcctcgctgctttcctacgttgttgaacgcaagtcctccaagcaccccgagcggttcggcaccggcgccatcgaaggcgtcgccggaccggaaaccgccaacaacgcccacgccaacggcgccctgattcccctgttcaccctggggatccctgcctcaccgaccgtcgccgtgctgatgggcgcgttcctgatgaaaggtctggtgcctggccccctgctcttcacggagcaacccgagcttgtctggggtgttattgccagcttctacgtcggcaacatcatcctgctgatcctgaatctccccctcatcggcatctgggtccgggtgctgctgatcccgcaggcgatcctgatcgccatcattctcgccctgctggttgtcggcgcgtacaccatcaacaacagcgtgtttgacatctacgtgatgctgattttcggcgtcatcggctacctgctgcgcaaacttgactaccccatcgccccgatcattctcgcgctggtgctcgggcccctcatggaacgctccctgcgccagtcgctggaactgtcccagggcagcgcgcagatcttcctgcaaagccccatcgcgctcaccttcctgattgcagcggcgctggtgctgctctcacccaccttccggccgctcctgacccgctggcaacgccgccgcgcctag
>Deide_11990|4.84551016205603
atgacgcagacgaccctcacccgcatacagtaccagccgcaccccgacgcgggccgcgtgctgaccgcaggtgccctggcattcctggacgaactccatacccgttttgatgcccgtcgccgtgaactgctcaaagcccgtcaggagcgccagcaacagctcgacgccggcgagcttcctgacttcctgccggacaccgcccacatccgggctgctgactggaagatcgcgccgttgcccgctgacctgcttgaccgccgcgttgagatcaccggtccggtggaccgcaagatggtaatcaacgccctgaacagcggggcccgcgtgttcatggccgacttcgaggacgccaacagccccacctgggccaactgcatcgagggtcaggtcaacctgatggacgcagtgcgccggaccattgctctggaacagggcggcaaaagctaccgtctgaatgacacgacggccaccctgctggttcgcccccgcggccttcacctggaagaaaagcacgccaccctgggcggtgaagttctgtcaggaagcctgttcgactttgggctgtacgcctaccacaacgcgcaggagcgcaccacccagggaacggggctgtacttctacattcccaagctggaatcccacctcgaagcgcgctggtggaacgacgttttcacctttacggaagagaccctcggcctgacgcgaggcaccatccgcgccaccgtgctgatcgaaaccatcctggctgccttcgagatggacgagattctctacgagctgcgcgagcacagtgcgggtctgaactgcgggcgctgggattacatcttcagcttcatcaagaagttccgcagccggcacgacaagatcctgccagaccgcgccgtggtcaccatggccacgcccatgatgcagaactacagcaagctggccatccagacctgtcaccggcgcggcgccccggcaatcggcggcatgagcgcttttatcccggtcaagaacgacgaagcggccaacgaacgtgccttcgcacaggttcaggccgataaggaacgcgaagccaccaacggccacgacggcacctgggtcgcccaccccggcatggtcgcgctggctaccgaagtcttcgaccgcctgatgcccggacccaaccagatcgacagcggcaagcaggcagacctgaagatcacagctgctgacctgctgacccctcctgaagggcacattacagaaggcggcgtcaacaccaacgtggacgtcagcatccagtacatcgccgcctggctcgaaggacgcggcgcggtgcccatccacaacctgatggaagacgctgctaccgccgagatcagccgcgcgcagctgtggcagtgggcacatcacgaacagcgcaccgacgaaggcacgcccatcacccctgaaggcctgacccgcctgatcgacgcccacgccgcgcgcctgaaggctgaacagcccggccgtgaggaccgcatttccgaagctgccactctcctcaagcgcctggtgacccaggagcaattcgaggacttcctgaccctgcccggctaccagcacctggcctga
>Deide_00580|4.843354027501963
atgaaaaagctgattgccgtgaccgccctgctcgccctgaccaccctcgccagcgcccagaccaagacgaccatcacagtcggggtcttcccggacctggatagcgtggtgaaggccgccctgcccggtttctacaagctgtatcccaatgtaacggtcaagatcaattccaaagcctaccccgatcaccacacggccctggctacggcgctgtcgactggcaagggtgccaatgacgtggaagcagtggatttcggctacgtggccaagttcgctgagggcagcggtctggtggatatcagcaaggcgccgtacaacgcgggtgcgctgcgcagtcagttcgtggcctacaccttcccgcaggccatgacccaggacggccgcatggtcggcatgcccaccgacatcggcccaggctcgatgttctaccgcactgacatgctgaaaaaagctggcgtgacaccggccgaactgaaccgcagctgggagtcgtatatcaccgccggacgcaagatcaaggcggccaaccccggcgccttcctgctgcccgacgcctcgcaggccgcgcagattatccttcgttcgggcctcaagagcggcgaaggactgtttttcgacaagagcaacaaactgctggtcagcccgaccaacccacgcttcgtgcgcgccttcacggtcgccaagcagatccgtgacgccggactggacgccaaggcaggcgccgccttctcgccggaatggaccactgccttccagaagggaaacctggccaccgagttcagtggggcctggctggtcggccacatgcagaactggctggccaaggactatagcggcaaatgggcggcggccaacctgccgggcggatcgtttgccagctacggcggttccttctacgccattccggcgcagagtcagaacaaggccgaggcctgggcgctcatccagtacctgacgaccaaccgcgaccagcagatcctggccttccgcaccaccggcgccttccccgcgctgaaggcggcgcagaatgctccgctgttcaacgagggcgtgccgtatctggcaggtcagaaggcccggctgcagtggcgcgacgccgcgacgaaaatcaagccgatcgacgtcaacaggcaggacccggtggccgaacagatcgtcaatgacgccatcagcaacatgctgaccagcaaccagagcgtgcaagacgccctgacgcaggcccagcgcctgatcgagcgccgcgtccgctga
>Deide_18480|4.83874457866808
atgacgcagagtgccggcaagaccatcagcgcggatgaccgcgcgcgacttgatcagatttttatgcaggttattctcgacgcccaggcccaggtgcaggccaccaaaccggcccagtcgggtaaccttgcagccatgtttcaccgtgaaagcgttacggacgcgctgcagggctgcgccatgctgatcgccggctggaacgagggccgcgtggatgaggctggcctgacccgcgccgcgaaggccctgcgcgccctggagatgggggatctggccacgcgcctggagcgtctgcgccagattgacgagagctga
>Deide_18440|4.837735718610081
atgattggaaagacctacaccacgatgctgggcggacgtgaactcagtatcgagaccggccggctggccaagctggtcagtggcagcgtcaccctgcgatacggcgacaccatgctgctggtcaccgcgcaggcccgcgaagagaaaagtcctctggactttctgccactcacagtggaattcgaagaacgccattacgctgtcgggaagatccccggatcgttccaccgccgtgagggccgccccggcgagaaggccatcctctcggcgcgtatcaccgaccgccagcttcgcccgctgtttcccaagggctaccgccatgaaacgcaggtgattatcacggtgctctcggctgatcagcagaatgcccctgacgtgctcgggcctatcggtgcatcagcggcactgagcatcagcgacatcccctggggaggccccaccgcctgcgtgcgtgtgggtcaggtggacggacagttcatcgtcaaccccaccgccgatcagcttacgagaagccgcatggatctggtcgtggccgggacccgcgacgccgtcatgatggtcgaggccggcgcgcagaccgtctccgaggaagatctggtcagcgccatcgagtttgcccatgccgagatgcagggcgtcattgacctgatcgagcgcatgcgcgccgaggttggccaggagaagttcaacttcctggccgagggcgacctgacccaggatctggttcctgaactggctgaaaaggcccgcgccggaggcatccgcgacgctctactgacaacgaagaaaaaggagcgcagcgcccgcaccaaagccgtgcgtgacgcgatcatcgcaggctacgtgcctgaccccaacgcagaaggcgccgcagcacgcattgcctcgctcaaggacgcctatgccaaggtggagaagcaggaactgcgccggttgattctggaagaggacctgcgcgccgacggccgtaacggccgcgccgtccgtccgatctggattgaggcccgccccctgccgcgcgcgcacggcagcgccatttttacccgcggcgaaacccaggtgctgggtgtggcaaccctgggcaccgagcgtgacgagatcctggtggacgacctgaccacagaggacaacgacaagttcatgctgcattacaacttcccgccctactccaccggagaggtcaagcgcatgggcggacagtcgcggcgcgagatcgggcacggccatctggccaagcgcgccatccgcgcggtcctgccgtcctttgaggaatttccctacgtgatccgcctggtgggcgaggtgctggaatccaacggcagttcctccatggctacggtctgcgccggagtcctcgccctgatggacgccggagtgccgatcaaggccccggtcgccggcgtggcgatgggactggtcatggaaggcgacaaataccgcgtgctgactgacatcctgggcctggaagacgcactgggcgacatggacttcaaggtgtgcggtacggccgagggcgtcaccgccctgcagatggacatcaaggtcggcggcatcacgccacaggttatgcgtgaggcactcgcgcaggcccgggaaggccgcctgcacatcctgggcaagatggccgaggtgctcagcagcccacgccccgagctttcgcccacagcgccgcgcattatcagcatcaagatcaaccccgaactgatcggcaaggtcattggcccgggcggcaaacaggtccgcgaactcgaggccatgggcgcgcaggtgaccatcgaggaagacggcaccatccgtgtgttcagtgccgacggcgccgcagccgaagctgtgcgggcccgcatcgccgggctgaccaaggaagccaaggtgggtgaggagtacgagggcacggtggtcaagaccgctccgtttggtgcgttcgtgaacctctacgccggtcaggacggcatgctgcacatctcgcagatcagcgaggaacgcctgagcgcggtggaagacgccctgaacgtgggcgacaagctgcgcgtgaagatcgcgggcatcgatgaccgcggcaagatcgacctgatccgtccggaacttgaaggcaagatcgccccgcgtgagccgcgtgccccccgtggaggaggcgaccgtggcccgcgtccgccccgccgcgactga
>DEIDE_RS16615|4.837462293868216
atgttctccctgctccgcgaccgccgcatcctgatcctgtggatcggtgaaagcatcaacgctttcggcaacggcctcaccttcatcgccctcgcctggttcctttaccgcctctacccgaactcacctgccctgtcgggcaccgtcatcggtgcctggaccgcggcgatgctgctcgggaccgtcagcctcgccggttacaccgacgtgtgggaccgccgccgcattctgcaggtggccaacggcctgagcgccatctggatcagcctgattccgctgctgcacggcctggacctgctctcgttcccagccctggtcgtcatcgcggcgctgaccggcttcactggcagcgtgatcttcccggcgcagcaggcctcgctgcccaccttcgtgtccgcagaccggttgcagggcatccaggccctgttcaacctgacctggaccaccagcggcctgctcgcgcccatcagcgccggcttcctggtggcgagcatcggcgcacccggggtgatgtgggtgaacgcggcgagcttcgtcgtggccctgatcgcctactcgattgtccgctttcccacagtgacccgcgctcaggacagcgggcagggtctggctgcctggtgggccaggacccggtacggcttcgcgttcgtcctcgcgcggcccccgctctgggcgacgctgctgggactggccagcgtgaacttcgccatggagccctacgtcgccattttcctgccccgcatcgctgaccgcctgatggtgggggtggagctgcccgcggcgctttcctgggtgcgcgccgacagccggggtgcgctgggggtgggcctgctgggctcggtcctcgcccttgcagagcttggcatggtgatctggatggggcgccgcaccagccgccaccccctgaactggatcgcgctgggctgcgtcggtcccgcgctgtgtatcgtcggtgtggcgtacgccccctcgctggggatggcgctggttctcgcgctgctgatgggcctgtgcttcggaccgctgaacgtgatggtggggacgatgtttgcccgcctcacgccggaggaggtgcgcgggcgggtgtacagcgcccgcatcctggtgggccaggggctccgtccggtgggggtgagcctggcggcagtgctgatgggcgcggtgggcctcgcgccggcggtggcggtgctgggtgtgttcgccgccctcctcaccctcgtgggctacctgcgggcgcgtggtgcaggggacgatgcacagggagccgccgccgccgactga
>DEIDE_RS17345|4.830441007004698
atgaagagaattgccctgctcagcctctcattgttcgccagtgctcaggcagcaaccatcaccatcgccacggtcaataacccggacatggtgaccatgcagaaactcacccctgagttcaacaagaagtacccggatatcaacgtgaaatgggtggtgctgcccgaaaacgaactgcgccagaagatcaccctggatgtggcgagcggcgccggttccttcgatattgccaccgtgggggcctacgaagtgccgatctgggccaagaacggctggctcaagccgctgaccccgctgttcagtaaaaacccggccattgccagcagctacaagctgaatgacgtcctgccaggggtgcgcggcgcactgactgttaagggacagctgtacgccgtacccttctacgccgagagctccatgaccttctacaacaaggacctcttcaaggccgctggcctgaccatgcccgccaaccctacctggaaacagattcagagcttcgccgccaaaatccacaatccctccaagggcgtatacggcatctgcctgcgtggtctgcctggttggggcgagaacatggctgtgttttccaccgtagtcaacacgtttggcggccgctggtttgaccagaactggaatgctcagctgaactctccggcctggaaaaacgccatgaccttctacgtggacaccatccgcaagtatggccctcccggcgctacgtccaacggctttaccgagaacctcaccctgatgagccagggcaaatgcggtatgtgggtggacgccaccgtggccgccggcttcctgagcgaccccagcagcagcaagatcaccaagtcggttggcttcgccgccgcacctgtgggcaccactccgcgcggcaatgcgtggtactggagctggaacctggccattcccaagagcaccaaacaggaggacgccgcgttcaagttcatcacctgggccaccagccaggagtacatcgccctggtcgccaagaccaagggcacctgggccagcgtgcctcccggcacccgcaccagcacctacaacaacgccaactacaagaaggccgctggagcattcagcgctcaggtgctgagctccatcagcaaggccgacgtgaacaaggccaccaaggatccagtgccttacaccggcatccagtacgttgctatccccgaattccaggcactgggcacccaggtgggccagtacctcgccggcgccatcagcggccagaccactgtcgaccaggccctgaagcaggcccaggaagcagcccagcgggtggccaaggaaggcggctaccagaagtaa
>Deide_00780|4.829641960160712
atgaccgattccaatgttcagattcgtctcgccacccccaacgacaaggacaccgtctgccgtgtgttccgcgaagccggcctggataccgacgcggcgctggccgacggcaccacctactgggtgatggaacgcggcggccagccggtgggcagcatcggtctggagcacggcgacggggtttcactgctgcgtggagcggcagtgctgcccgaaacgcgcggcggtgggctgggacggcgtctggtcatgagtgccctggagtatgcgcaggcacgtggcgaccgcgccatctacatgttcagcaagggcggcgactggagctcgttcggctttcagcaggtgccgctggccgtcgtgatgggcgacatcccggacgcgccgcaggtgcaggcctacaaagcccggggggagcggcccggcggcaccacctggatgcgcaagctgagtcagtaa
>Deide_14420|4.829219497880687
atgaaaaaacttcttgccctgactgccctcgtttccctggcctcctttgccactgcgcagaaagccaccaccctggtgtggtcgggcgccatcaccggccccaccagcgacgccgggtccagctacgccgcaggcgtggaggactactgtaagtacgccaacagccagaagatgctgaccgtgacgctgaactgtgtggtgcgtgacgaccagtacaacaatgccaacacccagcgaatcttcgaggagttcgtgggcagccagaacgttccggtgttcctgggctacgccaccggtgccatgctgcagatcaagggcgtggtgcaggaaacgaagattccgacgttgcccgccagctaccacatcggcctgattgatccgcccaacaaccagtacatgttcctgccagtcagcagctacagcgagaacatggtggcgctgctcgagtgggtggccaaaaaggaacgaggcgccaaagtcgctctggtggtcaaccccagccccttcggccgtgatccggttgtagacgcccgcaaggccgccacccgtctgggtctgaatatcaccgacgtgcaggaagttggcggcaacaacctcgacaacaccgcgctgctcaagcgcctggagtcacagggcgtgaaatatgtgatcaaccagaacaccgccgggccagtggccaacatcctcaaggacgccaagcgcctgaacctgctgggcaagatgcagttcatgggtgcccactacaccggcggggaagacctcaccaagctggctggtgacgctgccaagggctttatctgggcgaccagctactacctgtacgacgaaggcgaccgtcccggcatccagctggtcaagaagatcggcgcgcaggcgggccgtaagatcgacaccatccgcagcgtgcactacaccagcgggatgctggccgcagccatcgccattgaagccatgaagcgcggaggcaaggacatcacggccgccagcgtgtacaagggactgaccagcatgaacggcagccgtgccttcaatcctggattttcggtgggcccagtgactttcagcgccaaggaccacgtgggtgccgagagcctgcgtctgcttgaagctgacgcgaccggcaacttcaaggccattacaggtgcgcagcgcagccgcatgttccagcttgttcaccccctgaagtaa
>Deide_03060|4.826652598855272
atgagtaaccagacctcttcctcccgccgtggtggtgccggacgcccactgctgtggctggccattcttctgagcctgctgctgctgggctttgtggtcgttgtgaccagccgcgccaacccgctgtacagtgaccgtgacacccacggcatcagcaaatacaagttcctgcaggagtgcaaggaacacgccgaggatacggagaacctgaccgtgggcgccatgggccagagcattccgctcaagaccctcgtgtcgcaggggcagccgctgggcccgaacgatcacgttcacgccgaattcgaggcggattccgtcgagcttgtcaaggccgtgcagccggtgcagcagggtggctggaccatgaccctgccggttaccatcggcctgacccgtgcgggtacggcccagaccctgggtgaactgccgctggtctgctcgtacagcaagaaagaaggcaaaatcgtcgcgcaggtgcagctgcccaatcagtaa
>Deide_05910|4.825358476352936
atgcccaagatgaagactctgaaaagcgcctcgcgccggatcaagatcaccggcacaggcaaggttatggcgttcaagagtggtaaacgccaccagaacaccggcaagagcggcgacgagatccgtggcaagggcaagggcttcgtgctcgccaagagcgaatgggctcgcatgaaactcatgctgccgaaggggaagtga
>Deide_13930|4.822680565361437
atgacgatcctgctttccgaaactgccatcctgcccacccctcttggcggcaccctggtcaatgccctgcaccgtcccggtcacgacttcgatccggcagaactgcgggatctgccccgtctggccctcagcgaacgcagcgccgccgacctggaaatgctgggcaccggcgcttactcgccgctgcgcggtttcgttggcgaggccgattacctcagcatcatcgagcggatgcgtctggctgacggcacgccctggagcattccgatcacgctgccggtcacgcgtgagcaggccagcgaactgagcggccgcgtggtcctgacccacggcgggcaggatgtcggctggatcgacgtgcaggagaagtttgaggcccgtaagagcttcgaggcgcgtgaggtgtaccgcaccgaggacccggcacaccccggagtggcagcgctgctggcccagggcgacgtcaacctgtcaggaccggtggccctgttcgacgtgccgcgcggtgcatttccccgtcatcaccgcactccggcagaagtgcgcgcagtgatcgaggcccgtggctggcgcagcacggtggccttccagacccgcaaccccatccaccgtgcccacgagtacctgcagaaggtggcgctggaactggttgacggcctgctgctgcatccgctggtcggggccaccaagggtgacgacgtgccggccgatacccgcgtcaaggcctacgaagtgctgctcgacaactactacccccaggaacgcaccctgctgagcgtgtacccggccgccatgcgctatgccggtccgcgtgaggcgatcctgcatgccctgtcgcggcgcaattacggcgtgacccacttcatcgtgggacgcgatcacgccggcgtgggcagctattacggcacctacgacgcgcaggagatcttcagtgcctacgcgccccaggaactgggcattcagattctcaagttcgagcacaccttctattgccagtcctgcgggcagctggtcagcccccgcacctgcccccacgattccagtcatcacctggttctcagcggaaccaaggtccgcgagaagctgcgtgctggcgaaaccctgccggccgagttcacccgtcccgaggtagctgaagtgctgcgcgaggcgtacgccgcccagggttaa
>Deide_10360|4.82248618053915
gtgacgtacagcaacaaccgcaataaacgtggcggctccaaccgccgccccccaccacgcaatgcccccgccgggcgcaaacccaatcttctgactggcctgctgctgctgcttaccctgctggccagcctgctgttcatctggcggccctggcagcacccggaccagccgctgagcctctggaacgacaaattccagttcatgaccctgggtctggaccttaagggcggcctgcggatcgagctggcacctgagggcggtcctgccaccaaggaagagctcgaccgcgtcaagaccgtgatcgaaaaccgcatcaacgcccttggcgtcgcagaaccgaccgttactgtcgcaggtggcaagcgtgtggtcgtcgaaattccgggcgccacccccgccgtgcagcagcaggcgcgtgaaattattcagcgcacggcgcgtcttgagttccgtatcgtgcaggacaacgcgcagcccgaccccgagctggcgcagaaaaacccccgctcgaacggatactcgctggatcagctgggacccgtgcaggcgactggcgagattattgccagcgcgcaggcagccaccgacccacagacggggcgctgggtggtgtcgttcaccaacaccgataagggcgcccagaccttcggcgactttacgggcaagaacgtcaacaagctgatggctgtggttcttgacgaccagatccagtcggtggcgaccatccagcagcgcctgttccgtgacgtgcagatcagcggcaacttcgacgccgaggaagccagtcagctggctctggtgctcaaatccggcgccctgcccattaaggtgaagaccgaggccgaacgggccatcgggccgaccctgggagccgacgccatccgcagcggcgcgatcgcctcgctggtgggcattgccctggtctttggcatgctgttcctgtactacggcttctggttcgggctggtgggcgccctgggtctgctgttcagcgccgtgattatcctgggcatgctgggcggcttcggggccaccctgaccctccccggtattgccggtctagtgctgaccatcggcgcggcagtagacggcaacgtgatttcgtttgaacgcatcaaggaagaactccagcgcggcaaaggcatcaagaacagcatcggggccggctacgaacactccaccgccgccattctggacgtaaacgctgcccacctgctctccgccatggcgctgtacaactactccaccggccctgtaaagggctttgccgtcaccctgattattggcgttattgcgtctaccttctctaacctggtattcgccaagtggttcatggagtggctggcccagcgccgacccaatatgagtgccccgatgcgcatcaagcagacggctattgatttcatcaaggctgccccgctggtgaccaccgcttcggtgctgattgcattggcgggcgccggcattctggcggtgaagggcctgaactacggcgtggacttcaccagtggaaccaccatgaccgtccgcgctccggcagcagtcacgaccgagcagatccgcacggccgtgaccggtgccggagtgagcaagatctctccccagaacgcgaccatccagcgtgatgtggttcctggacagcccggcacccagtacaccgtgaaggtcccggagctgaacaacacagagctgacgaccatcagcgcagctatcggccaggttggaaacgccgaagtgctgtccacggaaaccgtcggaccagctgtaggccgcgagctgactgacaaaacaatcgccgccgttctgctgggtctgggcctgatcctggtttacgtgggcttccgcttcgacttcgtgatgggtctgggcagcatcctggccgccgttcacgacgtggctatcgcactgggtctgttcagcctgctgggcctggagttcacgattgccagcgtggctgcgctgcttaccctgatcggctactcgctgaacgactcgatcatcgtgtcggaccgtatccgtgagaacctgcgcgagatgcgcggtaagtcctaccgtcagatcgtgaacaccagcatcaaccagacgctctcgcgcacgatcatgacttccatcagcaccatgctgccgctggtcagcctgctgattttcggtggtcccgtgctgcgcgacttcagcctgattctgttgatcggcatcctggtcgggacctacagcagcatctacatcgtggcgcctctggtggtcttcctggaagagtggaaggtccgccgtaaggtccccggcggcgtcgctgctcctaaagcctga
>Deide_16610|4.8211931392652465
atgcagacttatccttctgtcagaagcggaacggcggacctggtccgcacgttcatggcccgcacctactcctggatggcagccggtctggccctgaccgccggtgtcgcctacctgaccgctcagaatgaaaccctcgccatgcaggtcatggccctcagactgccacttatcctggcgcagctggcgctggtctttgtgctgagcatgtttgcccagcgcctgtcgagtgcagtggctggcatgttgttcatcggctacgccgccctgaccggcctgaccttcagcgccctgctgtttgcctattcgcccaccgccgtcatcactgcctttgccaccactgccggtactttcgggctgatgagcgtggccggtttcgtgatcaagaaggacctcagcgccatgggccgctttttcatgttcgcggtgctgggcctgattgtggccatgatcgtcaacctgttcgtggccagcagcgccctgaccctgggcatcagcatcgtcggcgtgctggtgttcgctgggctgaccgcctatgacacccagatgctgcgcaacctggcgctgagcggcgtgaccggcgagcaggccgagcgcgcagccattaatggcgccctggccctgtacctggactttatcaacatgttcctgtttatcctgcgtctgttcggtggcagccgcgactga
>DEIDE_RS14905|4.814698021875815
atgctgacctacgcgctgcgccgcattctgggcatgattcccacattggtgctgatcagcgtggtgtgcttcaccgtgattcagctgcagcccggcagctttatcgatcagtacctcgacgatccgcgcgtgaccaaggaaacggtggccagcatcacccggcagctgggtctggatcagccgctgtgggtgcagtacctcacctggatccggggcatcgtgaccgagggcgacttcgggtattcgttcgtcaacggccgcccggtcagcagcctgatctgggagcggctgggctggaccgtgttcctggccctgctgaccctggtggtcagctgggtgattgctgtgccgctgggcatctatacggccatcaaccgctacggacccagcgccaccatcatgaattttctgggatacatcagcctggcgacaccggacttcctggtggcgctgctgctgattgcgctggtgctgaacgccggcggcacgaacgtgggcgggctgttcagccccgactttatcgatgctccctggtcctgggcccgggtccgcgacctgctgggccacctctggattcccatgatcgccattggcctggaaggagtcgcgggcctgatgcgtcagatgcgcgccagcatgctcgacgtcatcaaccaggactacatccgcacggcgcgcagcaagggcgtcaccccgcagcgggtgctgtggcgccacgcggtgcgcaacgccatcaatccgctgatcagtctggcgggtatgagcctgcccagcctgatcagcgggaccatcattgccagcatcgtgctgaacttaccgaccatcgggccgtttctttacgacagcctgctgaacaaggaccagtacgtcgccatgacgctgctgctgttcagcgccctgctgctgctgatcggcaaccttctcgcggacctcgcgctggcgtgggccgaccccaggatccggtacgaatga
>Deide_04040|4.8139076432264405
atgacccaacccggtgtggaactgcaggaacttattgcggccatggagcagcgccgccacaaggtcgaacagggcggcggccccgagcgccagaaaaagcagaaggaaggcggcaagctgaccgcccgcgagcgcatcgagcatctgctggacccgggcagtttcctggagatgagcaccttcgtcgagcacggccgtaaccgcctgatggaaggcgtggacgcgccgggcgaaggggtcgtgaccgggcggggcaccatcgacggccgtcaggtgttcgtgttttcgcaggacttcacggtgctgggcggctcgttgggcaagatgaacgccagcaaggtcaccaagatcatggatctggcggccaagaccggctgcccggtcattggcctgaacgacagcgctggcgcgcgtattcaggagggggtggactcgctgagcggttatggagagatcttctaccgcaacgccatctacagcggcagcgtgccgcagatcagtgccattctgggaccctgcgcaggtggagcggtgtatagcccggcgctgacggacttcatcctgatgagccggggcaccagctacatgttcatcaccggtcctgaggtgattaaaagcgtcacgcgtgaagaagtgaccttcgatacgctgggcggagccgacgtgcatacccgaaagagcggcgtggcgcacctggcctacgacggcgacgaagcggtgctggacggagtgcgtgacctgctggggtacctgccccagaacgcccgcgaacacccgccggtcaaacccacccaggaccccccgaaccggagcaatgagcgcctgctggaactggtcacgcccgatcagcgcaagccctacgccatgcatgacgtgatccgtgaactggtggacgagggcacgttcctggagattcagccggactgggccaagaacatgctggtgggttttgcgcgcctgggcgggcagtcggtgggtattgttgccaacaaccccaagagcatggcaggcacgctgaatatcgacgcgtcggacaaggccgcgcgctttatccgcacctgcgactgctacaacattccgatcctgaccctggtagacgtgacaggtttcctgcccggaacccagcaggaatacggtgggatcatccgccacggcgccaagatgctctacgcctacgccgaggccagcgtgcccaaggtcaccctgattacccgcaagagctacggcggcgcgtacctggccatgaacagccgtgatatgggagcggatgtcgtgtacgcctggccgattgccgctgtggccgtgatgggcgccgagggagccgccaatatcgtctacaggcgcgacattaattccagtgacaacccggaagccacccgggcgcagaagatcgccgagtacaaggaagccttcgacaatccctacgtggctgccgccaagggctatatcgacgacgtgattcccatggaggaaacccgcgcccgcctgattcagaccttcgagatgctgcgcaacaaagaagagacccggccctataagaagcacggcaatatgccgctctga
>Deide_08080|4.803952289672255
atgaccgaagaccagagcatgatgactgaccagagcctcgagacccccagcaccgacgctcagacttttgatcgccgcagcgccctgagcacgctcggcaagttcgggctgggagtcgcggccttcggtcttgccggaacaggtgccctggcagccccggccaagaacatcgatgtcgatgtgctgaacttcgctctcaatctggagtacctggaagcggccttctacatggctgcagtggggcgcatcaacgaactgcgggccttcggcggcgacgctgagatccgtctgcccgccggcctcgaccgcacccgcggcatgcagttcaaggacagcaatgtccaggctctggccaaggatatcgctgaggacgagttccagcacgtcaagttcctgtatggcgccctgggcaaggccgccgttcgccgccccgtgctggacctgtcggccgctttcgacgccgcaggacaggccgccagtgggggcgccatcaagggcttcaatccttacgccaacgatctgttcttcctgcacggcgccttcattttcgaggacgtgggcgtgacagcctataacggcgcagccaccctgctgaccaacccggctttcctgcaggcagcggccggcattctggcggtcgaggcgtatcacggcggggtcattcgcggcatgctgtatcaggagcggcaggtaacggcggcagccgggctgtacgtaggccaggttgtgcaggccatcagcaatctgcgcggcaaggtcggtggaggcaaggatatgggcctgaccgacgcacgtggcaacgccgtgtttgctccagcagaccagaacggcatcgcctacccacgctcgacccgtgaagttctgaacatcgtgtacctggctcccggcgcgcgtaagggcggcttctaccccaacggcctgaacggcagcatcaagtaa
>Deide_05200|4.800237855215553
atgcccctgtatctgcttccgttgtttccgctgatcggctttgccgcgctgatgctcttcccccgcgccttccccggcaagaccggtgggtgggtcgcgtccggcgccgtgctggcctcgttcctggtggcggtactccgctttctgggacagaccgacacgccctcccacgaagtgctctggacctggctgcccaacatggccctcaatgccaacctggcagtgggcttctggtttgaccagctctccgccctgatggctctgatcattaccggcgtgggcttcctgattcacctgtattccatctcgtacatgggccacgaccggcagttcacgcgctttttcgcgttcttgaacttcttcgtggccatgatgctgatcctggtgctggccgactcctacccgctgatgttcgtgggctgggagggcgtgggcatggcctcgtatctgctgatcggcttctggttctccggacgcaacagcgaagccgatgatcaggacctgcgtgaggccggccaccgcgagggcgtgtccaacagcaacgccgcgcgcaaagccttcatcatgaaccgcatcggggacctgggcttcatgctgggcatgttcctgctgtacaagctttacggcaccctgtccattcctgagctggccgagcgggtcgagggcgcgaatgttgcgcgcgccggcatcgaactggcctgcctgttcctgctggtgggcgccgtgggcaagagcggccagctgccgctgaccacctggttgcccgacgccatggccggccccactccggtctcggcgctcattcacgcggccaccatggtcacggccggcgtgtatctggtggcgcgcagccacttcctgtacgacctggcgcccagcgccagcctgtgggtcgcctgggtgggcggcctgactgcgctgtacggcgcgctgtcagccctgaaccagcacgacattaagaagatcctggcgtactccacggtctcgcagctggggtacatgttcatggccgtgggcctgcacgcctactcggctggtgtgttccacctgctgacccacgcgtttttcaaggccctgctgttcctttcggccggggctgtcatccacgccctgcacgaagagcaggatgtgcgggccatgggaggcatgcgccgcttcatgccctttacccacatcgtggcgctgatgggcgtgctggccattgccggcattccgatctggagcgggtttttctccaaagacgccattctggcttccgcttacgaggccaaccccctgctgtacgtgatcgggctgggcgtcgcgctgctgacggccttctacatgggccgctggtacttcctggtgtggcgcggcgagtaccgtggccacgcctcgcacccgcatgaggccgacaccctgatgaaagtgccgctgggcatcctggcagccctggccacactgggcggcctgctcaacattcccaccttcctgggtggttcgcacgccttcgatacgtacctgggccgcgcggtgccggttcacgcgcaccacatcgcgcattcgaccgagattctgctgacggtcctggcggtcgcggccggactgggcggcctggcctgggcctgggcggagcacaaacgccgcagcctgttcgacgggcctctgggagaggcgagcacccgcgccctgtacctggatgacgtttacaacagcgtggtcggtacgccaagccgcgtgctggcggccagcctggacacagtagaccgcggtgtggacagcaccatcggtggcgtcgccagcacggccagttcgccgggcagcctctttagctggtggcagagcggcttcgtacgctcctacgcggtcagcatgctgctgggcaccgcgctgatcatcgggtactgggccatcaagaccatcggcatgggaggcggcgcgtga
>Deide_21540|4.799490011305878
atgcccacgtacctgtacaagaacatcgaaaccggcgagatctacgagctgatccaaagtatgcgcgacgccccttacacccgtcaccccgaaaccgacgtggccatcaaacggatcctggcccgccccggcattgctttcaaaggcagcggcttttatgtcaacgactcccgccccaaggatgagggcagcaaaggcagcgagtga
>Deide_14430|4.794824060162547
atgcccgcctcacgctttacccagaccggcaactaccgcgtccgttaccagcaggaccagacaatcttcgccacctacgccgagcaggccagcctgatcgtgggcgtgctgctgctgctcgccctgccgctgctgatccccaagaccatgctgcgcgacgtggacatgatcatgattttcgccgtggcggtgctggggctgaacgtgaccaccggctacaccggactgatcaacatcggtcaggcggccttcatgggtgtgggagcctatgccacggcactggcggccacccggctgaacctgccgtttttcctcgccattccgctgggcgggctggccggcgccctggtcggaaccttcgtgggcctccccagcctgcgcctgaagtacctgtatctggcggtggctacgctggctttccagatcattttcgaatggaccgtgggacactcgccgctgctggctcagggcggggcgatcagtatgcccactgtgcagattttcggcatccgtgacaccttcctgaatcacaacatgttctggtactacatcatcctgccggtcctggtggccatggccctgctgtggcgtaatgtgctgcgtacccggcacggccgctccatgattgccgtacgcgacaatgatcgcgcggcggcggccatgggcatcaacccgggcacggccaaactcacggcctttatgatcggcagcttctacgccggcattgcaggcgggctcttcgcgtacttccagaaagccgtggttatcgaggactacggcctgcataccagtgtgcagctgctggccatggccatcgtgggagggctgggcagcctgccgggttcctttctgggtccgatctttatcgtggcgcttgaccggttcatgggcagcgccagctcctggctgggcgagaaggacatctttccgcagggcatcgacgttgcgactgcaatgagacctctggccttcggtctggcgatcatgctgttcctgatgttcgagccgcgcggcctggccaactggtggcgtctggtgcggatgtacttcaagaaatggccgtacaagttctga
>Deide_11410|4.794736691747941
atgcagaatctcagttcgttggacgtgaaaggcaagcgcgtgctggttcgtgtggattacaacgtgccggtcaaagacggcgtggtgcaggacgatacccgcgtgaccgccagcctgcccaccgtgaatgccctgctgggcgccggcgcgtcggtggtgctgatgagccacttcggccggcccaaaggcggcccggaagacaagtacagcctgaggccggtggcgcctgtgctggaaaaggtgctgggccggcccgtgaagttcattgccagcctgccgggcagtgacgagactcttcaggccgtgcaggaactgcagcccggagaggtggccctgctggaaaacgtgcgcttcgaggccggtgaggagaagaacaatcccgagctcaaccagaaactcgcgcgcctgggtgacgcgtttgtcctggatgcgttcggcagtgcccaccgcgcacactcctcggtcagcggcgtggccgcccagcttcctcatgcggcaggcacgctgcttcagactgaagtcgaggccctgggccgcctgatcgaggctccggagtcaccgtacgtggtcatcatcggcggcgcaaaggtcagcgacaagatcaaggtcatcgagaatctgctgcccaaggtagaccgcatgctgatcggcggaggcatgatgttcacctttatcaaggcgcgtggcggcgtgatcggcaacagcctggtcgaggacgatcaggtcgactacgcccgcggtctgctggaacagttcggggacaagctgatgctcccgactgatgcggtggctgccgaccggttcgctgcagatgcagatacccgggttgtgcctgcagaccagattccggaaggctggatgggcctggatattggtccggacacccagcaggcctacaccgaagcgctgcgcggcgcaaagaccgtgttctggaacgggccgatgggcgtgttcgagtttccggcgttcgcagcaggcaccaatgctgtcgctgccgccgtgggcagcctgaaaaatcaggcctacacggtcgtgggcggtggggattcggtcagcgccatcaacaagagtggcaaggccgaccagattgaccacatcagcaccggcggcggcgccagcctggagctgctcgaaggcaaagcgctgcccggcgtcgaagcgatgcgttaa
>Deide_01700|4.787826865529625
atgacagccgacatcctgcgtgaacttgaagcccgcgtgcacgacctggaagacaccgcccgccgcaccggacagaacctcgacgcggccctgaaccccctgcgcagcgaggtgcagcgcctgcgtgagcagaagtcccaggtgatggggcgctgggaacgtgtgcagctggcacgtgccccgggccgtcccaccgccctggactacgtggaccggctgtgcaccgaatttaccgaacttcacggcgaccgccgctacggcgacgatcccgcgctgatcggtggcccggcccgctggcagggcgttcccgtgatgttgctgctgcagcagaagggccgcgataccaaaagcaagatcaagcgccgttttggcagtgccaaccccgagggctaccgcaaggccgtgcggctgatggacatggcggacaagttcgggcttcccctggtgtccctggtcgacacccagggtgcgtatccgggactggaagctgaggaacgtggtcagggctgggccattgccgaaagcatccgccgcatgctgaacctgcgggtaccggccatcagtgtggttattggcgaaggcggctccggtggggcgctggcggtcggggtaggcaaccgcgtcctgattcaggaaaatgcctggtatagcgtgatctcccccgagggtgcagccagcattatctggaaagacgccgccaaggccccgctggccgccgaggccctcaagctgacagccccagacctgctggaaatgcgcgtcgtggaggaagtgattcccgagcctgctggcggcgcacacctggacgcagacgccgccgccgcacgggtcggtgaagctgtcagccgtcacctgcgtgaactggcggccctggacgccgccgcgctggttcaccagcggcacgagcggttccgggccctgggtgcattcaccgaggtgtga
>Deide_19350|4.768448223491806
atgacccagcccgataccacgcccctgcccgaaaagctccagagcatcgtgacgatgttccgcagcgcccccaaggccctgcgtcttcaggccctgctggaatacagccgcaaactgccggccctgcctgaaaagtacgtggagcaccctgaattcatgcagccggtgcccgagtgcaccagcccgtttttcctggtcaccgaacgtgacgatcagggaggtatgaatctgtttttcaaggtgcctgaagaagctcccacagtgcgcggctatgccggcatcctccacgaggctctcagcggtgaggcccccgaaaccatcctgagtgtccctgattccttctacctggacatgggactgaccgaactgattacccccatgcgcctgcgcggcatgggcgccattctcaagcggctcaagagcgacgtacaggaacacgcccaggcctga
>DEIDE_RS15855|4.76679159857551
atgaccctgtttgacgtctcgccccgcgtccgtgacctgcacgggcgcctgacggcctttatggacgcgcacatctatcccaacgaagccgaatttcaccgtcaggtaaacgaaggcaaccgctgggagcatgtgcagctgatcgaggacctcaagcccaaggcccaggccgagggactctggaatctgtttctgccgccctccagcgacccggacggaaaatacggcggcggcctgaccaatctggaatacgcccggctgtgcgaagtcatgggccaggtctggtgggcgcctgaagttttcaactgcaacgcgcccgacaccggcaacatggaggttctggcccgctacggcacgcccgagcagaaagcgcagtggctcacgcccctgctcaacggcgagatccgcagcgctttttccatgaccgagccggaagtcgccagcagtgacgccaccaacattcaggccagcatcgtgcgtgacggcgacgagtacgtcatcaacgggcgcaagtggtggaccagcggcgctggtgatccgcgctgcaccatcagcatttttatgggcaagactgacccgtcggccgagcgtcacctgcagcagtccatgatcctggtcccgatggatacgcccggggtcaccaccgagcgcatgatgacggtcttcgggtacgacgacgcgccgcacgggcacgccgagatgaccttcgagaatgtgcgcgtgccggccagcaacatgctgctgggcgaaggccgcggcttcgagatcgctcagggccgcctggggccggggcggatccaccactgcatgcgcctgatcgggcaggccgagcgcgccctgggcctgatgatcgagcggtcctcacagcgcgtcgctttcggcaaaccactggccgggcaccagcacgtgcgtgaagccatcgcccacagccgtatggaaatcgaccaggcccggctgctgaccctgcaggccgcgcacatgatggacaccgtgggcaacaaggaagcccgtggccagatcgcggccatcaaggtcgtggcccccaacgtggcgctgaaagtcatcgaccgggccattcaggtgttcggcggcgctggggtcagtcaggacacgccgctggccatgatgtacgcccaggcccgcaccctgcgcctcgccgacggcccggacatcgtgcataccgagacggttgccaaggaagagctgcggcgccatggcgtgagcatgcggaggggctga
>Deide_13980|4.7665879182405115
atgactgactcccccgctccgctgattcccgcccactcgtgggccatcattgactccaccctgcgggagggggagcagtttgcacgcggcaacttcaagaccggcgacaaggtcgagattgcccgcgctctggacgccttcggtgtggagtttatcgaggtcacgacgccgatggtcagcgcccagactctgtccgacatccggctcctcaccggtctgggcctcaaggcgcggtttctgacgcatgtccgctgccatatggaagacgtgcagcgcgccgtggataccggcgtgcatggtctggacctgctgttcggcaccagctcgttcctgcgcgaattctcgcatggcaaaagcattgcgcagatcattgacagcgcccagagcgtcattggctggatcaaggacaatcatccggaactggagatccgcttttccgctgaggataccttccgcagcgaggaaaccgacctgatggcggtgtaccgcgcggtgtcggatatgggcgtgcaccgcgtaggactggccgatacggtaggtgtcgccacgccacgtcaggtctataccctggtccgcgaagtgcgcaaggtgattcacgccgaatgcggcatcgaatttcacggccacaacgacaccggctgcgcggtcagcaacgcctacgaggcagtcgaggccggtgccacgcacatcgacacgaccattcttggcatcggcgagcgcaacgggatcacgccgctcgggggcttcctggcccggatgttcacctttgacccgatgggcctgatcgacaagtacgacctggaactgctgccggaacttgaccgcatggtcgcccgcatggtcgacctgcctattccctggaacaactacctgaccggcgaattcgcctacaaccacaaggccggcatgcacctcaaggccatctacctgaatcccggcgcctacgaagccattccgcccggcgtgttcggcgtgggccgccgcatccaggccgccagcaaggtaactggcaagcacgccattgcatacaaggcccgcgaactgggcctgcactacggcgaggatgccctgcggcgcgtcaccgaccacatcaaggccctggccgagcacaacgaactggacgacgagcacctggaacaggtgttgcgtgagtgggtcagcgcatag
>Deide_17060|4.763972846900793
atggacatgattcgcccgtttgaaacactaaggatgaccgacgtggagattgttggtggcaagaacgccagcatcggggaaatgattcagggtctggccaatgccggcgtgcgtgtacccggaggctttgcgaccacagccgacgccttccgcctgttcttgcaggaaaaccagatcgaggaaaagatcaacgcccggctgtctgcgctggacgtgaatgatgtcaacgccctggtcgctgctggccgggagatccgtggatgggtggagcaggctagcctgcctgccccgctggagcaggccatccgtgaggcttacgccggcctcagcgtgggtggggtggagcctgacgtggccgtgcgttccagcgcgactgccgaagatttgcccgaggcgagtttcgccgggcagcaggaaaccttcctgaacgtccgcggcatcgagcaggtgctgcatcacgtgcgcctggtgtttgccagcctgtacaacgaccgcgccatttcttaccgcgtgcaccacggctttgcgcacgctgacgtggcgttgtcggccggcgtgcagcgcatggtccgcaccgatctggcggtctcgggtgtggccttcacgctggacaccgaaagtggcttccgggacgcggtgttcgtgacctcgtcctacggtctgggcgaaatggtcgtgcagggcgccgtgaaccccgacgagttcttcgtgtacaagccggcgctgcaggccggccaccgcgcggtgctgcggcgcaccctgggcagcaagcagaagaagatgatctacgccgagggacagggcgtgcaggtcgtggatgtcgatcaagcgcagcagagcgccttttccctgaccgacgaggacctgaccgaactcgcccgccagtgcgtcaccatcgagaaccactatggccgcccgatggatatcgaatggggcaaggatggccgcgacggtcagatctacatcctgcaggcccgtcctgaaaccgtgcagagccgcgccgggcgcaccctggaacgcttcgagctgaccggccagggcgagatcctgatcgagggccgcgcagtgggcaaccgcatcggggccggggtggtgcgggtcgtaaccgacatctcccagatggacagcgtgcaggacggtgacattctggtggcggacatgaccgatcccgactgggaacccgtcatgaaacgcgccagcgccatcgtgaccaaccgtgggggccgcacctgccacgccgcgatcatcgcgcgggaactgggcattccggctgtcgtggggtcgggcaccgccacccgtgaactcaaaagcgggcaggaagtcacggtcagctgcgcggagggcgataccggctacgtgtacgcgggccgcctggacttccacgtcaaccgcgtggaactcgatgccatgcccgaagtcggcatgaagatcatgatgaacgtggcctcgcccgaccgggcgttttcttttgctgcactgcccaacgagggcgtgggcctggcgcgcgtggagttcgtgatttcgaacgtgatcggcattcacccgcgcgccctgctggactacccaaacgtgcccgaggacgtcaaggcccagatcgagaagaaaacagccgggtacgcttccccccgtgatttcttccgcgagaagctggccgagggggtggctagtattgctgcggcctttgcgcccaagcctgtcatcgtgcgcctcagcgacttcaagagcaacgaatacgcgcatctgatcggcggaccggcctacgaacccatggaagaaaaccccatgatcggcttccgtggagccagccgctaccgcagcgccgactttgctgccgcgttcgcgctggaatgcgaggccatcagggccgtgcgcgacgagatgggcctgaccaacgttcaggtcatgattcccttcgtgcgtacggtcgccgaggcagcccagatcatcgagatcctggcccgcaacggtctgaaacgcggcgacggtgcagttgatggagatgggggcctgaagatcatcatgatgtgcgagattcccagcaacgccattctggccgaccagttcctggagcacttcgacggcttttccatcggcagcaacgacctgacgcagctgaccctggcgctggaccgcgactccgggctggtcgccgacctgttcgacgagcagaacgaggccgtgctgatcctgatggctcaggcgattgcggctgccaaacgtgcaggcaaatacgttggcatctgcggtcagggccccagcgaccaccccgcgctggcagggtggctgatggagcagggcatcgattcggtgagcctcaaccccgactcggtgctgaccacctggctgcacctggccggtgagggtgccgaggaacgggccaccgctacagcctga
>Deide_05220|4.760118231440876
atgctccccacccctgaagtcgccctggcgccgatcctgccaatcctgattgttctggcgggcgccctggccagcaccatcctggggtttcacctgccccggcggaacctgaccattatcaatctcgtgctggtggtgctctcgggcatcagcatgggcacgctgtggaacagcggcgcacgctccttcaacggcgggctacaggctgacaacgccgcgctgctgttgggactgatcattctggtcggtaccttcatgaccctgctggtgtcgctggacacggcctggcgcgcccgggtgtcgtttcccgaactcgatgccatgctgatgtatgcggtgaccggctgcctgctgatcgccttttccggtgacctgatcgtcatgctgatcgggctggaaatcatgagcctcgccgggtacgtgctggccaccctgcaggactcacgccgttccgaggaatccggcctgaagtacttcctgctgggctcggtgggcagcgccatcctgatctacggcatggcgctggtgtacggcgcgaccggcagcttcaactacgccgagatcgccctgcgggtcggcacggtcagcaacctcgcgccggccaacgtgggcatcctggtcggcggcgcgctgctgctgctggctggctttgcgttcaaggtggcgctggcgccctttcatcagtggacgccggacgtgtacagtggcgcgcccaccagcatcagcctgttcctgagcaccgtggtgaaagtcgcagcttttgccggcatgctgcgtgtctttggcggcgccctggccgacgctcccggctggtccagcaccctgcaggtcctgacggccgcgaccctgatcatcgggaacatggccgcgctgctgcagaccaacttcaagcggctgctggcctactctgctgtggcccataccggcttcctggccatggccctgctgggaacgccgcagatgggcggcgctgccctgggttactacctgctgatctataccctgaccactgccgctgcgctggccatcgtggcagcgctgcagcgcagcgaagccggcatggagatcagtgacctgcgcggcctgtactaccggcacccggcatatgccgtcgcgctggcagtgtgtctggcgtcgctggcgggcctgcctccctttgccggtttctttggaaaatatctggcgttccaggcggccttccagaacggctacatgtggctcagcgtgctggctgcgctgaccagtgtggccgccctggtgtactacctgcgtccggccatgctgatgttcatgcctgaccgcactcccgcgcgcgagtacgctcatggtcagcgtccccccaccaccttcacggtggggctgggcgtggccggcgtgattctgctgggcatcctgcctaacctgtggtacggctgggtggccaatccggccatctggcagcagctcgcgggtcaatag
>Deide_02260|4.758754872629843
atgtttaccggaattatcgagcaggtgggccgcgtgacgcgcgccaccgaacaggaaggcaatctgaccgtcaccgtggcccccgcgcagatgtggaacgacgtggcgctgggtgagagcatcgccgtgaacggcacctgcctgaccgtcacccagtgggacgagaccggcttcacggtggacctgagtcacgaaaccctcgccaaaacggcgccgcactggcagccgggtgacgtggtgaacctggagcgcgccatgaccgccggagcgcgctttggcggtcacgtggtcagcggccacgtggacggcgtgggagagattctgcagatagacgcccagcccggcgcctacaccatgacggtgcgggccccggcagacctggcgcgtttcctggtgcccaagggcagcgtgacggtggacggcgtgagtctgacggtggtggatgtgggtggtccagctggcagccgcgccgacctgcgcgctgacgagttcaccctgtggctggtgccgcacacgctggaagtgacttctctacacacctggaaggtgggcacgaaggtgaacctggaggctgatcagatggccaagtatctggagcggctgctgcgcatgcgcgactggactccggacgcgcagggaacggcggaggtgggcgcatga
>Deide_05340|4.755214890991601
atgcttgatctgcgctttatccgtgaaaatgcaggcgtcgtccgccgcgccattgaggtcaagggcgtgaatctggacctggacgagctgctggccctggaccgcgaactgaccgcccagaagcagcgggtcgaggccatgcaggccgaacgcaatgccaatgccaagctggtgcctaaagccactcccgcagagcgccctgccctgattcagaagggcaaggacctgggcgatgagctgaaggcccaggagccggccctgcgcgctcaggaggagcagctgcgtcagctgctgctgcgcgtgccgaatattcctcaccccggcgtgccggtcgggaaggacgacaccgacaacgtggaactgcgccgcgaaggtcaggtgccggtcttcagcactccaccgctcgatcacgtcgagctgctggaaaagcagggctggagcgaccccgagcgcgtcgcgcgggtttcgggcagccgcagctacctgttgaaaggggaggcggtcatgctggaaatggccgtgctcacctttgcgctggacttcctgagtgcgcgcggctttacgcccctgtccacgacggctctggcacgcccggagacctttgtcggcagtggccacttcccgggtggggaagatcaggtgtacaagatcgacggtgacgagctgatgctggcaggcacggccgaggtgccggtcaacagcctgtatgccggagagcagctgcctctggacgctctgccggtgacctacgccgccatcagcgccgccttccgtagcgaggcgggcagtgccgggcgcgatgttcgcgggctgatccgtgtccacgagttccgcaaggtcgagcagtacgtgatgtgccgcgcagacgaagccgaagcgctgcagtggttcgaaaccctgctggccaatgccgagggtctgctgcaggcgctggaactgccctaccgcgtggtccagaactgcactggtgacatgggcgccggtaaggttcttatgtacgacatcgaaacctgggtccccagtgaggagaaataccgcgaaacacactcctgctcgtatctgggtgactggcaggcccgccgcaccggcctgcgctaccgcgacgaggagggccggctggtgtacgcccacaccctgaacaacacgggaattgctgccccgcgcattctggtgccgctgctcgaaaaccatcagctggctgacggccgtatccggattccgcaggcgctgcgcccctacctggggggcaaagaggtgatcggtcaagcggtgcgctga
>Deide_04960|4.752903466050095
gtgacccagaccccagaaacagcgctcaagcggaccccgctgcatgccgcccacctccgtgcaggggcccggatggtgccgttcggcggctgggacatgcccgtgcagtacagcggcctcaaggccgagcatcaggcggtgcgtgagtcggccggcgtgttcgacgtctcgcacatgggtgagttccgcatccagggggaaggcgcactggctttcctgcagcacgtcacccccaacgacgtgagcaagctgcgtcccggccgcgcccagtacaactggctgcccaacgaccggggcggtctggtggatgacatctatatctatatggtcggcgagaacgagtacctgatggtcgtgaacgccagcaatatcgacaaggactgggcgcacctgcagaccctggccgcgggctttggcgtgacgctgaccaacgagtccgaccgctgggcactgctcgccgttcaggggcccaaggccgccgaggtgctgcaacctcacgtggacgtggacctgggcagcaagaagaagaacgcctacttcccggcccggctgtttggcttcaacgtacatctggcacgcaccggctataccggcgaggacggcttcgaggtgtttattgatgccagtgaggcagagaccgtgtgggacaagctgatggcgatcggcgtcacccccgctggcctgggcgcccgcgatacgctgcgcctggaagccggctttcccctgtacggccatgagtttgcggacgacattcaccccctgagcagtcactacacctgggtggtcaaggacaagcccttttacggccgcgaagcccttcagcagccggcccagcagaaactgatcggcctgaagctggacaaggtgccggtgcgtgagggctacccggtactgcagagcggtcaggtggtcgggcacgtgaccagtggaaccagcagccccaccctgggtcaccccattgctctggctctggtgcaggcaggtgccgccgacgccaccgatttcgaggtcgaggtccgcggcaaggcgcacccggccacccggacggacgttcctttttacaaagccccttaa
>Deide_02120|4.745632881077506
atgaaagggtcctaccgcgaggcgtacaccatcctgtcccggatcgcggcagaactggaggccggcgaggcggacctggaccgggtactgccgctgctggaggaagcccgccaggcctacgcggtgtgccgtgaccgcatcgaggccgtccgggcagtgctggccggtgagtgggccgaggtccgggacaccgcagaagcgcccgaagatccggaagcggatgaggctgcagacgatgaggacgatctggactga
>Deide_03420|4.744306859253058
atggttctgtcaaaattcatgccccacaatccgaagttcagcgccaagtttgcggagtccgcccgcaacgcccacgtgaccgcccaggcactggtggatctgctggagaactacaccgacgttgagcgcaaggtgcagcgcgtgcgcgacctcgaacacgagggcgaccgcctgagccgagagatcaccaacctgctggccgagtcgttcatcgtgccatttgaccgcgaggacatcattgcgctgaacgatgaactcgacgatctagtcgacgacatggaagacgccgcgcgcaagctcagcctgtacggcgtagaggcccccctgccgcagatggcgcagctcgcccgcgtggtcgagcgccagtgcgcgctgctggccgagggcatgcccatgatcgaggacacccggaggggtccggatctggccaggattgccgtcgagatccgcaagctcgaagacgagggcgataccatcagcgacgaggtgcagcgcagcctgtatcagggtgtcaacgacgttcatggcatgatccgcgccatgcgtggcggcgagatcgtggacctgatcgaagacgcgtctgaccaggcccagcgcgtggcgaagaccgtcgagagcatcctgctcaagaacgcgtga
>Deide_06980|4.742106432179352
atggccctgctggaaattgaacggctcagcgtgaattacggcgccatccaggcaattcgggacatcagcctgagtgtggaggaaggcgaggtggtcaccctgatcggggccaacggcgccggaaagaccaccaccctgcgggccgtctcgcgcatgatgcggcctgtgagcggccgcatcatgttcgccgggcgcgacattacccgtattccagccgatgaggcggtcaggatcgggattgcccagagtcctgagggccggcaggtgctcgcgcgccagagcgtgcaggacaatctggagctgggcgcgtatacccgccgggacgcggccgaggtcaagggtgacatttcccggatgtacgaacgcttcccacgtctgggcgagcgccgccatcagctggccggtacgctctcgggtggggaacagcagatgctggccatcgcgcgcgccatgatgagccgccctcgtctgctgctgctcgacgagcccagtctgggtctggcgcccatcatcgtgcgggaaatcttctcgattatccgcgagctcaacgagcagggcactaccattctgctggtcgagcagaacgccaagctggccatgaacagttccaaccgcacctacgtgctggaagccgggcagatgaccttcacgggtcagagcgcgcagctggtcaacgacgaacgcgtcctgcacgcctacctgggcgggtaa
>Deide_07280|4.739496881575113
atgggactgacgatatttgtgattgtggccgtattgctggtcatagtcacgctgctggccggggtcaagagtgtgccgcaggggtttgagtggacccaggaacgcttcggaaagttccagcgcagcctcaagccggggttgaacctgatcattccctacatcgaccgcatcgggcggcgggtcaacatgatggagcaggtgctggacgtgcccagccaggaagtcatcaccaaggacaacgcgctggtcacagtggacggcgtcgtgttttatcaggtgcttgacgccgccaaggccagttatgaggtgggcaacctgcaacaggcggtcctgaacctcaccatgaccaacatccggaccgtgatgggcagcatggacctcgacgaactgctgtccaaccgcgaccagatcaatgcgcgcctgctggccgtggtggacgaggccacggagccgtggggcgtcaaggtcacccgcatcgaggtcaaggacatcaagccgcccgccgatctggtggccagcatggcccgccagatgaaggccgagcgcgagaagcgtgccaacattctggacgccgaaggcttccgtcaggcggccatcctgaaggccgaaggcgagaagcaggccgagatcctcaacgccgagggtcagcgtcaggctgccttccttcagtccgaagcccgcgagcgtcaggcgcaggccgaggccgaagccacccggatggtgtccgaggctatcgccgccgggaatgtgcaggccatcaactacttcatcgcccagcgttacgtggacgccctgaaggacgttgcgaccgcaccgaaccagaagaccctgattctgcccattgaggcgaccagtgtcctgggcagcctggcgggcatagcggaagtcgccaaggaagctttcgggaacaaaggctga
>Deide_06140|4.734112494660102
atgactccccccgaagctgatatcgaccagaagggctttgacctggagctgacccggcgcatcctggcctacctgcggccctacacgaagctggcggtaggcggggtggggctggcgctgctgacggccatggtgcagccgctgccaaccctgttgcagcgccgcgcaatcgacaagtatctggtgccgtatgtccaggacaacagcctgaacccggacgtgctgtaccgcgggctggtcctgattgttctgggctacgtcggcctgaagatcgtggagttcatcctgaactacgccagtaccatcgcaatcggatacctgggccagagtgtgctgcgcgacatccgcgccgatgtgtttaccaagctgcagcgcctgcagctgtcgtacttcgaccagaacccggtggggcgcctgattacgcgtgtgaccagtgatgtcgacgccatcaaccagttcattaccggcgggctgatcagcctgatcaccagctccttcctgatcctggtgtttgtgaccgtgatgctgaccgtcaactggcagctggcgctgatttccttcaccgtactgccgatcctctttgtcgccacgaattttttccggacccggcttcgcgatgccttccgggtcacccgcacccagcaggccatcgtgaacagcaagctcaacgagaacatcaccggcatgctgacggtgcagctgttcggtcgccagcgccgcagcgcgctggactttgaccacagcaaccgcgcgctgctgaccgccagtgagaacagcgtgcgctggttctcgttgttcatgccgacggtggcggtgctgggtcaggtggcggtggcgctggtgctgtacttcgctgcccgccagattcttggcacagatgcggtggggaccggcgtggccgctgcggtaacggtcggaacgctgttcgccttcgtgcagtggacccagcagctgttccagccgattcaggatctggccgatgtgttcaataacctgcaggccgccatggccagcagcgaacggatctttggagtactcgacacggccgaggaaattaccgataagccggacgccaagccgctgaagaactttgaaggccgggtggactttgacgatgtctggtttgcttatgacggcagcgtgcgctcagacaccccagacaccgatgaccggtggatcctgcgcggactggaccttcacatccagccgggcgaaagcgtggcgctggtgggtgctactggtgccggcaagaccagtgtgacggctctggtcagccgcttttacgacgtgcagcgcggcgcagtacgggtggacggcaccgatgtgcgggacctccagcagtacgatctgcgccgccacgtcggtgtggtgctgcaggacgtgttcctgttcgcggggaccatcgaaggcaacctgacgctggggaaccctgagatcccccacgagcgcgtggtggaggcctgcaagtacgtgggggtccacgaatacatcctgggccttgaggacggttaccagaccgaggtccgtgaacgcggtgccaccctgtctaccggtcagaagcagttgctggcatttgcccgcgccctgattcagaaccccgacatcctcctggtgctggacgaggccacggctaacgtggataccgagacggaactgcgtatccaggacgccctgaccaaggtgatgcgcgggcgcaccagcatcatcatcgcccaccggctgagtaccatcgagcattgtgaccgcatcatcgtgatgcgtaagggccgcatcgtagagcagggcagccacatggaactgctggccaagggcggctactacgccaaactgaaccgcctgcagtacgcccagggggacgctgcggactaa
>Deide_23190|4.72622881944943
atgtctgaggcccacaccactcccgttgaacccaccgctccgccccgcggcctgctgatcgtgatgaccggcgcgtccggcgtgggcaagggcaccctgcgggagctgtggctgcgtgaccaggacgtcttttacagcacctcctggactacccgggaggcccgcccgggagaagtggacggcgtggactacatctttgtcagcgccgacgcctttgaacagaaggttcagcagggtggatttctggagcatgcctcgttcgtgggcaaccattacggcaccccggtagaacctatcgaggcggcgctgagccggggccaggacgtcattctggaaattgaggtcgagggcgccatgcaggttcgtgaccgtatgggcgacgaggccattctggtgttcatcatgccgccgagcctgaccgagctgcgccggcgcctggaaggccgcgcgaccgaaacgcccgaacggatcgagaaacgtctggcccgtgcccgcgaggaaatcatgcacgcgcacgccttccgctacgtgattgtcaacgatgacctgaaccgtgcggtgcaggagctcgaggctgtgcagggtgccgaacgggcgcggcagcgtccagagagcagctggacgcctgaggaccgcgccgctgtggagcgcgctgcacaggtccgcagtgacgcactcagcgaggccgatctgctgcacgtggtgaattcctga
>Deide_08550|4.723627772788717
atgacggtacttcctgccgacgtgctgcagactgtgcagcatcgctcagaacacgcgctggagctgcgtggtattaccaaacgctttccgctggtcctggccaatgacaatatttccatggcggtgcgctggggcagcgtacatgccctgtgcggcgagaacggcgcaggcaaaagcaccctgatgaaaatcgtctatggcgcccagccgccgaccagcggtgagatcgtcgtggacggcgaggtcgtgcactttgacaaccctgccgacgccattgcgcggggaatcggcatggtctttcagcacttcatgctggtcgacaccctgaccgtgaccgagaacgtcatcctgggggccgagcccaccagcggtatgtccatcaactatgcggccgcgcgccggcgtgtggcggagctgatcaagcagttcaacttcgacctgaagcccgacgccctggtcggagacctgccggtgggcctccagcagaaggtagagattctcaagacgctttaccgcggggcacgcatcctgattctggacgaacccacggccgtgctgacgcccagcgagaccgacgagctgttcgacttcctgaaaaatcagtacgccgcgagcggcaacgcggtgatcttcatctcgcacaagttgcacgaggtgctgcacatcagcgacaccatcagcgtgatccgggacggcaagatgatcggcacgattcccgcagctggcgcgaccaccgaaaccctggcgcagatgatggtgggccgcgaggtgaccctgaaggtgaacaagcagcctgcgcagcccggcgaagtggcgctggacgtgcagaacgtggttgttcccggagagcacggcaatgcggtggacggcgtgagtttccaggtgcgggcgggggagatcgtcgggattgccggcgtggaaggcaacggccagagcgaactggtcgaagctattaccggcctgactgccgtggcatcggggcagatcacctacctgggccgccccgcgcgtggggtgcgcgaggtcgaggccgccggattgtcgcacatccccgaggaccgcaatgaacgtggcctggtgctggacatgaccaccgccgagaactacatcctgggtgagcacgaccgcgcgccctttgcccggaagttcggcatgcttgacctggacgcgatcgaaaagaacgcccgtgaactgtcggaaaagtatgacgtgcgcccgcgcagtgccagccttcctgccgggaagtacagcgggggcaacgcgcagaagctgattgtggcgcgcgagatgcgcaaggggcccagaattctggttgccagccagcccacccgtggcgtggacatcggagcgatcgagtttatccatgcgcggattgtggaagcgcgggaccaggggctggccgtgctgctggtcagcgccgacctgggtgaagttatgaacctcgccgaccgcatcctcgtgatgtacgagggtcgcgtggtgggcgaggtggaggcctccagcgccaccgagacccagttgggcctgctgatgacgggcagcgcaggcagcagtggccgcagcggcgaggtcagcgtgtcgcaggccactggcgaacggtaa
>Deide_00940|4.721634852979815
gtgatcaacccgatgcagcaggtcgtgatcgccacgcgcaagcgcgacagcgagtcggtcattgcggccctgcaagacgccggggtgctgcatctcaaacccatcacgggcgggccgctcaacaccggcacgctcgccgggcaggatgcccagcaccgccgcgaggacgagcgcctgcttgcccgcgtggacagcaccatcgccgaactgggtgcctaccggcctgcccccacttccctgcctgctcaaagcgagtgggcagaggtggtggaggccgctgccgggccggtctcaacgctggccagggaacgtcaggaactccaggctgacctggataccgagcgcgcctacggcgacgtcgtgcgcgcgcttgctcgcatggtgggtggcctgagccgcagccgccgtgtggcgctggtgccatttctgctgtctcctgccgataacgccagcgagctggacgctgccctgcgcgaagccctggccgaccgttacgagatggctatggagagcgtgggtgccaaccgcgtcggtgtgattgccacgctgcgcggcgagcgcgacgccgcccgcgctgcgctgagccgagtccgcctcggtgagttgcgcctgcctggccgcttcgatcagcttccgctggccgatgctgcagccgagctggaccagatcgcgcgcaccggcgccgaccgtcagcgtcagttgaacgaccggcgtgaccgtctggcgcagacccacggcccggtcctgtatgccgtgcgtgacgccctgaaagaccgcgttgcggtccacgacgtgcgtgccgtaagcgcgcgcgggaagtacagcctggctatgcagggctacgtcccggtggaccgggtgccggccctgcaggcagcgctgggtaagttcggcgacgccgtgagctacgagctgcacccggttgatgagcatcacgacgacgccgtgccggtccagctcaagaacaacgggtacgtcaagccgttccagactgtgatgggcctgatgagcctgcccaagtacgggtctttcgaccccacctgggtggtggcggtgtttttcccgctgttcttcggaatcatcattgccgacatcggctacggtctgctgttcctgctgttcggcatgtggctgctgggcaaggcccggcgcaacgaaggctgggatctgagcttcttcggcgcgtacgttccgccggcaaccctcaaggacctgggcttcgtcaccaatgtgatggccgcctggagcatcctgtggggcgtcctgaccggggagttcttcggcacgctgctggagcacatgcatttcttctacatcaacccggatctgctcaataacctgtggggctggaccggtatccgctacgaggatcacggcggcaagcactacggcctgattcctatcgtgtttccacgcctggaaaccagctacttcagcaatgttgcgctggtcttcgcgctgctgttcggaatccttcaggtcctctggggctgggctatccggattcagcagggcatcaagcaccgtgacagcgcccacacctgggaaggcatcgcgctgttcggcggcgtgttcggcctggtcatgatggccttcgccacccgcgccggaaaggacttcggagctttcggcaactttgctgatccccgcgtcctgctgatgtacctgggcttcgcggccttcatcatcggctacctgcgcgtcatcaagcagttccccatgctgcctatcgaactgctttcgcagggcggggctgtcatgagctactcccgtatcttcgccgtcggtctggtgtcggcgattctcgccaaactctgcaccgatgtcggctggagcatgtacgagcgtatcggcttcatcggtatcctgctgggcatcattctgggcgctgtgctgcactttttcgtgctggccctgacattgatcggccacatcgtgcagccgctgcgtcttcacatggtcgagttcctgaaccccaccggcttcaacaacgagaccagccccgcctacaacccccttcgtcgcctcagcccagctgccaacagcggcgggcaggtcaaataa
>Deide_03820|4.714126579253045
atgaagatcaagcaatgccttgttatcggcctggggcggttcggaaccgccgtcgccaccacgctctacgagatgggccacgaggtggtcgccattgatcagaacgaggagaacgtggagcgcgtcatgaacctcgtgacccacgcggccatcgtggacgccaccgatgagcgggcgctgcggtccatcggggcgcaggacttcgacgtcgtggtggtggccatcggtaccgatgtgcaggccaacattctggccaccatgaacgccaagagcctgggagccccctacgtggtgtgcaaggctgttgacgagatggcccgccgggtgctggagcgcattggggccgacctggtcattcgcccggaacatgacatgggcgtgcggctggcccggcagattgctacccccaatatcgtggacaccctggacctgggcggcgattacgcgattgtggaaatcgaggccaacgagcgcttacgtggcaccctgcgggacctgaacctcaccgggcgcttcagcgtgcaggtgattgccgtgagccgcgccggcaaggtggaggtgactccccgcgccgagcatgaggtgcgtcaccatgaccgtctggttgtcattggcaacagtcacagcatcgatgacctgcgccgctaccttggcgaataa
>DEIDE_RS17355|4.712238043523659
atgaccgcttcaccctttatccgtaacgtcagcgatcgccaccgcgtgcgcaatatcctgctgacggtcctgacgtacctgctcgccgcggccttcctgttcccgctggtgtggatgttcatggccgccttcaaaacggaagcgcaggcattcgccgcgccgccagtattcagcttcacgcctatcttcgacaacttcgaacgggccctgcccggctaccttcccgcactgaagaacagcttggttgctgcggtcggttcgaccatcctggcgttcatcctgggcctgccggccgcctttgcgcttgcggtgtacccgacccgccgcgcccagggcgtgctgacctggatgctgagcacgaagttcatgccagctgtcggcgtgatcgtgccgctgttcctgctgttccgtaacctgcagctgctcgacaccctgcccggcctgatcctgatgtacaccaccatgaacctgccgctggtcgtgtggatgatgcactcgtacatgaccgagatccccttcgcgatctatgaggccgcgaaggtggacggcgccaccgtgggccaggagttcttccggattgccctgccgctctcgactcctggcatggccgctaccgcgctgttgtgcctgatcttcgcgtggaacgaggtgttcttcgcgctgaacctgacgagttccgatgcggcgcccctgagtgtgtttatcggttcgttcaaaaccagcatgggtctgttctgggcgcagctgagcgctgcggccgtcctgacggtgctgccggtgctgattttcggctgggtcgcccagcgtcagctggtccgtggtctgagcttcggcgccgtgaagtaa
>DEIDE_RS18150|4.708810434769443
atggaaattctgaaacgcggacccaataggtcaccccacactctcgccctgctcgcggcgcttgtactggcaagctgcaactccgtcacccccggcagccccgacgccaccctgcagccgcagaccatcagcagcgccaaccccagcgccttcaagtacctgcacgaccttgtgggcgtccccgccagaacctccactgctgatctggagaaactgtactccggcatcgtcatcacccgcgacgtgaccgccggcaccgcgaccatcgccaacaacgcgctgaacaagggccgctacgacagcgctcccgccgtcgaggtcaacgagcgcaaattcagtgtcgatgtcggcgctcagggctacaacgcctggagcagcgggtataacgcctggagcagtgggtacaacgcctggtccagcggctacaacgcctggagcagcggcaccaccagcaccgccaccacgttcatcgaaaacatccccacctgggactttgctggcatcggcggtgcccaggccctcgttcccgaactgggcaagggcatcaaggtggcggtcatcgacaccggcatcgacatgaaccaccccgccttcaccggcaaaatcgataccacctacgccaaggactacctcgacggcgacaaggtcccgcaggacgtcaacctcaacaccgacggcaccttctccgccgcctacgggcacggcacggcggtggcgggcatcatcacccagatcgctccgaacgcgaccattctgcctatccgcgtgctggacgcaaccggcggcggcgacacggctaccatcgcgtctgcaattgattacgcggttgcttcgggcgccaaggtcatcaacctcagcctgggcagcaccagcgactccgccgctgtgaaccagtccatcaaaaacgcggtgagcaaactggtgaccgtctttatcgcctccgggaactcgggcaccaccaacgtgctgtatcccgctgcacgctccctggactccgcagcactcggcaacggcagcatcgggatcggcagcgtcaacctgctgacccacaaatccagcttcagcacctacggcgccaacctggaattcaccgcccctggtgaaaacatcgttaccgctttccccggcaacgggatcgtcgcggccaccggcacctccttcgccaccccgatcgtgtccgccaccgcagcgctggtgctctccgctggcgtccccatcagaaccacggacgacacgaaggtattcatgaacaacatggcggccaccgccacaccgtccacggaccccacctacggcacgcaactgggccggggtacgctgaacgcattcaagtttgcagacatctaccgctaa
>Deide_14250|4.708498207467758
gtgcaactggagtcgctgtccaccctcaattaccggaatctcgcgccctgtacgctgagcttcccggctggggtgactggtgtcttcggcgagaacggcgccggcaagaccaacctgctggaagcagcctacctggccctgaccggcctgaccgatgtgacccgcctggagcagctggtgcagtccggcgagggcgaagcctacgtgcgcgccgatctggaatccggtgggagcctcagcattcaggaagtcggcctgggacgcgggcgccggcagctcaaggtagatggcgtgcgggtgcgtgccggggacctgccacggggcagtgccgtgtggatccggcccgaggacagcgaactggtcttcggctccccttcgggccggcggaactttctggacgccctgctgtcgcgcctgagtgcccgctacgcccagcagctggcccgttatgaccgcaccgtgtcgcagcgtaacgcggcgctgcgcagcggcgaggaatgggccatgcatgtctgggacgacgcgctggtcaagctgggcagcgacatcatgctgttccggcgccgggccctgacccgcctgtcggagctggccgccgaggccaacgaggcgctgggcagccgcaaaccgctcgtgctgggtctgtccgaatccaccacccccgaaacctatgcgcatgacctgcgcagccggcgcgcagaagaactggcccgcggctccaccgccacggggccgcaccgtgacgacctgaccatgaccctgggagacttcccggcgaccgaatacgccagccgtggggaagggcgcaccattgccctggctctgcgccgggccgaactggagctgctggccgagcgcttcggtgagaagcccgtgctgctgatcgacgacttcagcgcggagctcgaccccacccgccgcgcctttctgctggacctggcggccagcgtgccgcaggccatcgtgaccggcaccgagcaggcgcccggcgctgccctgacgctccgtgcccatgcgggccgcttcacaccggaacctgaacccgtctcggcccaggtcgcggtagacgaggtgggcgcatga
>Deide_23260|4.703336590433847
gtgaagcgtttcgagcgctatgtcctcgctgagatcctgccgctgctggtcggagcgctggcttccgtcatcgtgctgtttgtgctggcagcattgcaggaagtgattgcgccgctgctcgccaagggggcccggcccctgctggtggcccgcgtgctggcgctcaatgttccggaagccgccgcgcgtgcgctgccgatcgcgctgatgtttgccaccctgctgggcctttcgcgcctgagcagcgactcggaactcaaggccgcgctggccagcggaattccggctcgccggctgtaccggcccgtgctgctgctgggcctgggagtcacggtgctggcctttctgatcggagagggtctgctgccccgtaccaagatcgaggagcgcaaggtcaagcaggaaatcgtgttcgacaatccccgtgttattgggctgggcgcgcaggaaccgggcgggcagagcctggtgctgcgcgacgcgctcggccgcgcaatcagtgtgggagaagtcagggccggcggcgaactgcgcgatctgcggatcgtgaccatgcagggcgggtcggtgccgcgcgaggtgatcaccgcccgggaaggccgcctgaaatccggcagcaatgtgctggaacttcagggcggccagcgtgtcacctatcaggatggccgccccgtcaccatcctgagcttcgagcgcggcacgctgccggttcaggacgtgcaggctgacctggacacgggcggcaaggcgctgaaggccaactatctgccgcttcgggagctgctggcgcgcaccaactcctaccgccagcagcacatccaggcgcccgcggagttcactgcgctgcaccagaagttcgccgagccgctcgcagccctggcgctggctttttttgccgtgagtctggccgtgtttaccttccagagtggccgtgacctcgggctggtgtgggcgctgctgctggccttcgcgtactacgccacctggagcgtgttccggatcatgggcgagaacggcgcgattccaggtgtgctggcggcctatgcccccgacctgattgcggttgtggcgggagcagtgctgctgaaactggctgggcgccgttag
>Deide_04140|4.700697152952365
atgtcgtaccaggcggtcatcgggctggaagtgcacctgcaactcaagacccgcacgaagatattcagttcctgcccggcggagtaccacggcgccgagcccaacacgttcacagatcccctgacgctggggctgcccggtaccctgccgaccctcaaccgggaggccgtggaactggccatgatgtttggcctgagcctgaactgcgacgtatcgggcttcacgcagtttcaccgcaagaactacttttacccggacgcgcccaagaactttcagctctcccagtacgaccggcctatcgcccgcgacggttttctggacatcggttccgagcgcgtgcggatcaagcgcgctcacctggaagacgacgccggtaaactgacgcacccgacctatgcgccctacagcctgctggacctcaaccgggccgggacgccgctgatcgagatggtcacggaagccgacatcactggcgccgagcaggcccgcgccttcctggaaacggtgcaggccatcgcgcaggctctgggggtcagcgacgccacgcctgaggaaggcaagatgcgctgtgacgtgaacatcagcctgcacagggccggtgagccctggggaaccaaggtggaggtcaagaacctcaactccttccgcagcgtcgcgcgcgccatcgagtacgaggtctcccggcagacccgggtgctgggcgcaggtgggcgcatcacccaggacaccctgggctgggacgagggcgggcagaagaccttcgtgatgcgcaccaaggagggcgaggccgactaccggtactttcccgagccggatctgccgccgctggacatcacgcccgagtggatcgagcgcatccgggcccgtatgcccgagctgcctgcccagaagcgcgagcgttacctgagcactggcgtgcgtgccgctgaggcccagacgctgagcctgaacgtggcgctttcgcggttttatgacgaggcgctgcgtgctggtcctgccggtcagcagccggatgcccagaagctcgccaactggctgctgaccgacgtcgccggtcaccttgctgcgcaggatcagaacatcacccagtcggcgctgaaggcctcgcacctggcagccctggtccggctgatcgacgccggcaccatcagcgggcgtgtggccaaggacctgctgcccgaggtcatgcagggccaggacccggaaacgctggtgcaggagcgcgggctgagtgtcgtgaccgataccgccgcgattgacgcggccatcgacgcggctatggcggcggacccgggcacagtggacaaggtccgcgcgggcaacaccaaagccatgaacgctctgttcggcccggtgatgaaggccatgggcggtcaggccaaacccgaggtcgtgcgcgagcgcctgacccggaaactgggcctgtga
>Deide_23020|4.699951667167357
atgtcggttaagccggagctggttgccatcgtcgccatgaccgaaaaccgtgtgatcggcaaagatggcggcatgccctggcacctgccggccgacctggcgcacttccggcggctcagcgtgggcaagccgaacatcatgggccgcaaggtgtacgactcgctggggcaggcgctgccggggcgcaccaacatcgtgctgacccgcaatcgcggctttcaggcgcccgggtgtcaggtggtgcatacgccgcaggaagcccttgacgctgctggagatgctcccgagatcgccatcctgggtggtgaggagatctaccgcctgtacctggagcagctcacgcgcgtggagatgaccctgattcataccagcctggaaggcgacactttctttcctgagctgagcggccagtgggaagtcacggctgaacgtgagcgccccgccgacgagaagaaccgctacgacctgactttccgcaccctgatccgccggagctga
>Deide_01120|4.694176229530628
ttgaggcggctcaatccctggctgatcgttctgtttgtgctggccctgtttctgatgttttcacaaaccgggaatatggggcggtccaccgtcaattacaacgtgttcaggtccctgctggaacaggggcagatcaagagcatcatcatccggcaggaaaatgccagtgttacgctcaacggccccaccaaggtgccggtcaacaccccgcagggcgtgcaggaacgcgataacgtctccaacttcactgtgcggctgcccggaaaccttgcaacgcccgacagcacgcttattccgcagcttgaggccaaggctgtcaactaccgctttgaagctcccagccagtggctgtcaattttcgtcagtctgctgccgattttcctgctgttcggcctgatgtacttcttctttatgcgcgcccagggcggccagagcggcgtcatgcagtttggccagtcaaaggccaagaagtacggcaaggaaaaccgtgtccagaccaagtttaccgacgtggccggtcacgaggaagccaagcgcgaacttatcgaagttgtggacttcctgaaaaatcccgccaagtaccaccagcttggcgctgagattcccaagggcgtgctgctggtcggccctcccggcaccggtaagacgctgctggcccgagcgattgccggcgaggccgatgtgccgttcttctcggtttctgcttcggaattcatggagatgttcgtgggtgtcggcgccagccgtgtacgcaccctgttcgaggacgcccgcaagagcgctccggccatcatgttcatcgacgagatcgattccatcggacgcaagcgtggtgcaggtatcggcggcggacacgacgagcgcgagcagaccctcaaccagatcctgtcggaaatggacggcttcgacaaatccagcagcgtgattgtgctgggcgcgaccaaccgccccgacgtgctggacccggcgctgctgcgccccgggcgcttcgaccgtcaggtcaccattgacctgcccaacctcaaggagcgcgaggcgattctgaaggttcatctgcgcaacaagcccctgactgcgggggtggatgtcgaggaaattgccaagagcaccccgtatttcagtggtgccgacctcaagaacgtcaccaacgaggccgctctggaagccgcgcgcatcggcaagacgcagatcgacatgagcgacttctaccgtgcgctggacaagatcacgctgggcctggaaaacagttccctgaccatcagcgacctggagaaaaaggccatcgcctaccacgaggccggacacgcagtcaccgctgcggtgattcctggcagcgacaagcttcagaaagtcagcatcattccgcgcggtcgcgcgctgggcgctgccttctatctgccggaagaacaggtgctgatgagcaaggagcgcctggaaaaccagctgatcgtggcgctgggtggacgcgctgcagaggaagtgtttatgggcagcgtgacctcgggagccgcggacgacttccgcaaggcgaccaacattgcccgcaagatggttctcgagtggggcatgggcgataacttcaagaacatggccctgaccaccgacagcggtccggtcttcctgggcgaggacatggccaagcccaagatgttcagtgagcacacctctcagctggtggacgaggacgtcaaacgcatcctgaaccgcgctttcgagcgtgcgcgcgagattgtcaccgagtacaagcaggccatgcacgaagtggccgacgccctgctttcgcaggaactcattaccggtgacgtggtgcgcgaagccgtggcccgcgtgggaggccacagccagcccatgccccagaccaccgcctga
>Deide_16520|4.68660548986127
atgacgctgatccctgatgtctcctcacgcccccgtggcgaggtgagccgcgcagaactcgtacgctggctcaacgacttcctgaacctcgacacgtttaccaaagccgaccgcagcctcaacggtctgcagatcgaaggcagcgaggtcatccgccgggtggccgccagcgtggacaccagtgccaagaccctcgaacatgccgccgacagtggagccgacctgctgctggtgcaccacggtctgttctggggccagccgctggccgttactggacctcatcgccgccggctgcgcagcgcgctgatggccgacctgaacctttacgcggcccaccttcccctggacgcgcacccggagatcggaaacaacgcgatgatcgcgcgggccctgagcctggaaaacacggtgccgttcggtcagttcgccgggcacaccctgggtctggcgggcgaactgcctttcgagcagagcctgcaggactttgctgaccgggtgcagaagctcaccggcgagatctgcctggtgcatggcggaggcacgcccaccgtgcgccgcctgggcatcgtgagcggcagcggggccgaccgtgtggcggaggcggccgcgatgggcctggacactctgctgacgggcgagcctgagcacaagcatttccacgacgctttcgaatacggagtcaacgtcgtgtacgccggacactacgaaactgaagtcttcggtgtgcgtgctctggctgcgcgcattgaagaggagttcggcctgccctggcagttcctgcaccaccccaccggcctgtga
>Deide_18020|4.685890253553956
atgcatatcggcctgcccaaagaaatcaaagtgaaggaaaaccgcgttgccctgacgcccggcggcgtcgccaccctggttcgccggggacacagcgtcactgtggagcgtggcgcgggcgtcggaagcgggatccaggacaccgaatacgaagcagtgggcgcacgcatgggcagcgctgccgaagcctgggccgctgaaatggtcgtgaaggtcaaggagcccatcgccagcgagtacggctttctcagagacgatctgctgctgtttacctacctgcacctggctgccgaccgtccgctgaccgaagccctgatgcaaagcggcaccactggcgttgcctatgaaacagtgcagctcgaggacggtagcctgcccctgctgacccccatgagcgaggtcgccggtcgcctgagtgtgcaggctggcgcctaccacctgcagaaacccgtaggcgggcgcggcgtactgctgggcggcgtccctggcgtgcaggccggacatgtcgtgattctgggcggcggcgtcgtagggaccaatgccgccaagatggccatgggcctgggcgccaaggtcaccatccttgacgtgtcccaccgccgcctggcgtacctggatgatgtctttttcggcaagctcacgaccatgatgagcagcgaggccaacatccgcaccctgctgccggaaacagatctgctgatcggcggcgtgctgattcccggcgccaaggccccgcacctgatcacccgtgacatgctgcccctgatgcaggaaggcagcgtcattgtggacgtggctgtggatcagggtggctgcgtggaaaccatccatgccaccacccatgacgaccccacctacgtcatcgacggtgtggtgcactacggagtggccaatatgcccggcgccgtgcctcgtacaagcaccttcgccctgaccaacgcgaccttcccctacgtgctgatgctggctgaccagggcctgaacgccctgaaaaccaataaggcactgcgactcggcctcaacactcaccagggcaagctgacctacgccggggtgggcgaggctttcgagatgtccgtcgtggacgcaggcgctgcactggcctga
>Deide_04410|4.684551211323794
gtgacgactacccccacccccggattcaccactgctgacgctgccgagctctaccaggttcccaactggagtggcggctggttccgtgtctcagacaaaggccagctggaggccaccaccagtcccggcctgcatgtgccgctgcgtgcgattgtcgatgagatcgtcgaccgcggcgaaagcctgccagtgatcctgcggtttccgcaggtgctggccgggcgggtcaagcacctgaacgaggtctttgggcaggccattgccgagtacggctataccaggcattaccagggtgtttttcccatcaaggtcaaccagcgccgcgcggtggtcgagactgtggcgtcggccggttacgactacgcgcacggtctggaggccggcagcaaggccgagctggccctgtgtctggcccagcgcatgcaccccgacgccctgctgtgctgcaacggcttcaaggacgacggctttatcaagctggcgctgtggggccgcacgctgggcaagaacgtcgtgattaccatcgagaagttcagcgaacttgaccgcatcctcaagcaggccaaggcgctgggcgtccggccggccatcggggtccggttcaagctgcatgcgcgcgggtcagggcagtgggaggaatccggcggcgatcaggccaagttcggtctgaatgcctacgagctgctgcgggtggtcgagcgcctgaaagaggagggcatgatcgactcgctggtcatgctgcacacccatatcggctcgcagatcaccgacatccgccgggttaaggtcgctgtccgcgaggccacccagacctacgccggcctgattgccgccggggccgaactcaagtacctgaacgtgggcggcgggctgggtgtggactatgacggctccaagacgaccttctatgcctcgatgaactacaccgtcaaggagtacgccgccgacgtggtgtacaccattcaggaaacctgcaaggcgcgcggggtgcctgagccgatcatcatctccgagtccggccgggccctgacggcccaccacgcggtgctgatcctgccggtgatcgacgtcacgggccccacccgcaacctggaagaccaggaactcgtggcacctgccgaggacagtcaccagctgatcaaggacatgcacgagatcgtgcagaacatttccatgcgcaactaccgcgagatgtacaacgacgcggtcggcgacaagcagacgctgcacgacctgtttgacctgggctacgtcacgctgcaggaccgcgcgcgcggtgaggcgctgttcaacgccatcctgcgcaagatctccaagctgatccagagtgagaagtacgtgcctgacgaacttgaagatctgcagaaggtcctggcggataagtacatctgcaacttctccctgttccagagcctgcccgacaactgggcgatccaggcgctgtttcccatcgtgccgctcgaccgcctgaaccagaagcccacccggcaggccacgctggtggacatcacctgcgactcggacggcaagatcgaaaaattcatcgacctgcgggacgtcaaagccaccctgcccctgcacgagcccggcaagcagccgtattacctgggtgtgttcctgatgggcgcctaccaggacgttctgggcagctcgcacaacctgtttggcaaggtcagcgaggcgcacgtcacagtacggcccggcggccggttcaacattgacctgttcgtgcgaggccagaaggcccggcgcatgatcgagtcgatgggctatgaggaacccatgctgcgcgactctatcgaggaccaggccgacgcggcgctcaaggtcgggaccctgactcccgggcaggagcacgagttgctggaggactacggcgaggaactgctggggtacacctatctggagtacgaagaaagctga
>Deide_19240|4.681116804356726
atggccggtcacagcaaatggtcgcagatcaaacgcaaaaagggtgccaacgacaaaagacgcagcgcgatgtactccaagcatatccgcgccattcaggccgccgtccgctccggtggaagcggtgatccaggcggaaacctcagcctgaaaaatgccatcgcggccgccaaagccgacactgtgccggtagacaacatcgacaatgccatcaagcgtgcggtgggtgcaggtgaaggcgccgctgactacaaggacgtgacctacgaaggttacggaccgggcgggacggcgattttcattgaggcgctgacggacaatgtcaaccgcaccgtcgccgacatccgcgcggtgttcaacaagcgcggcggttcgctgggcaccaacggcagcgtggcgtggcagttcgagaaaaaaggcgtgatcctgctgaccgaccgcagcgaacaggcacaggaagtagccattgagcacggcgcagaagatatccaggagtccgacgaaggcctggaaatcagcaccccgcccaccgagctgtatgcggtgcaggacgctctggccagcgccggattcaacatcgaaagtggtcagatcaccatgattcccagcaataccgtggccgtcaccggagacgacgcgaaaaagctgatggtgctgcttgaagcccttgaagacctggatgacgtccagaacgtctacagcaacgctgacctgcccgacgaggagtaa
>Deide_19770|4.680179581923826
ttgcctttcctggccgctgatcccacagaggccgacaccatgagcctgcgtatcctgggcggcagcgccaagggccgcaccctgcaggttcccgacagcgcccggcccagcggcgcccgcattcgcaaaagcctgtttgatctgctcgcggcgcgcgcgccggtaggccgctttccgaacttcctggacctgcacggtggcagcggcgccgtggggctggaggctgccagccggggatacagcgtgaccctggtggaaaaggacgcccgcgccgtgcgtgccctggagcacaacgcccggacgcttggcctgcaggcccgggtactgcgcgcagacgcgatgagcctgctgccccggttgggcagtttcgatctggtcttcagcgacccgccgtacgacgtggacattcccgcagtcaccctcaagctcctggacagcggcgtggtgcgtccgggcggcctcctgatctgccagcatcccgaccgcctgcgcctgcccgagcacccggactttgacctggaggtccgcaagtacggcagcaatgtcctgagcctctaccaccggcccactgaggcgccccacgccccagaggacgccggacacgataaggtgaacgacgaatga
>Deide_22870|4.679713023564448
atgaattacccaagtctggtttggcatctcaagcgtacggagctgttcgctgaccttgaacttgccgaactggaacaggtcgctgccaccaccccctaccgttcctaccagcccggggaagtgatctaccgcatggatgatccggcagacgcgctgtacttcgtgcgcagcggcctgatcaagatcagcaagctgtttcccaatggcaaggaagccatcctgggcgtcatcggtcagcacgacacctttggtgaactgctgctgcaggctgaggagcgtcggcccacccaggccgaagccctggagcgcaccaccctgatcgtgctgccacgcaatgaactgcaaaaactcctcaacagcaagcctgaactggccatgaagctgatccggctgatggctgcccggctgttcgaggcccagtcctggtccgctgccgttagcgcctacagtgctcccgagcgcgttgccagcctgctctaccggctggcacgcgagttcggccggccgcacgcgcagggcgtggaactggccctgaagctcaaccaggaagacattgcccggatggtcggcgcgacccgcgagacagtcagccacagcctgggcaagctcaagcaggacggcgccatcgtgcgggcacgcacgcccatcatcgtgcgcatggacgcgctgaagcagtacctcgaacagagccactga
>Deide_15640|4.673651246870992
atgtctgttgtaacccgcattgcccccagcccgaccggtgatcctcacgtcggcaccgcgtatatcggcctgttcaattacacgcttgcacgccagggcggcggaaagttcatcctgcgcattgaggacactgaccgcaaccgttatgtgcccgacagcgagaagcgcatttttcagatgatgcagtggctggggctgacgcccgacgagtcgccgctgcagggtggcgagaacggcccctaccgccagtccgaacgcttcgacctgtacggcgactacgcccagcaactggtaaagtccggccacgcctactacgccttcgagacgcctgaggagctgtcatccctgcgtgaggccgcgcaggcccagggccgcgtgatcgcgattcccagccgcgacctcgacccggctgaggcccagcgccgtgtggactctggcgagccggccgtgatccgcctcaaggtggaccgtgacggcgagacgatagtcaatgaccggctgcgcgacccgattcatttccagaaccgcgagatcgacgacaaggtactgctcaaggctgacggctttcccacctaccacctggccaacgtggtggacgaccggctgatgggcgtgacgcatgtggtccgcgccgaggagtggatcaccagcacgcctattcacgtgctgctgtaccgcgcttttggctggcccgagccggtctgggctcatatgcccctgctgcgcaatgccgacaagagcaagatcagcaagcgcaagaaccccaccagcgtggaatggtaccagcagcagggcttcctgcccgaggccatgctgaacttcctggccaccatgggctggacgcacccggacggcctggaagtgtttgacctcgacgaatttgcgcgggtcttccgcctggaagacgtcacgctgggcggcccggtgttcagcctcgacaagctgcgctggtacaacggcaagtacctgcgggaggtgctgagcgaggaggaggtggcccggcgcctgcacgcccacctgtccggacagaaggttgagctgcccggagtcaccggtgcggacgatccctatttccgcgctgtgtcccgcctgatgacgccgcgtatcgaggtcttctcggactttatggacaagaccgcctacttctggtccgacagttaccctgtggacgagaaagcccagaaagctattgaggcgggccgcgatgtgctgcctgccgtggctgcccgcctgaaaaacctgcccagcttcgacgccgcgagcatcaaaggcgcctttcaggcctacgccgaggagcagggcctgaagctcggcaaggtcatgccgccggtgcgcgccgccgttgccggcaccatggagagtccggatctgccggacctgcttgaaaccctgggccgcgaacgcgtggtctcccggatagagcgcgccagccgcagctga
>DEIDE_RS15210|4.673642751774246
atgcaagaaatcatcaacaccatgttctacctgcgccccgaaggctggatcaccctctggctgatgatgctgccgctgacggcggtgttcgcgctggccctgctgagcgcggcccgcgagcgcacccaggagcgggcccgcctgcggctggtgcgcgaaaagatcgcggtggcgctcgacaccgaagatccccccgagtccgatgaagtggccgaagacgccctgacggccgtgaggacctttcctgagcacagcgccatccgccgcgcggtggtggcggtcacccgggcgcgcacgctggccagtccggacgtgcaggcggcaagtgacgcggtcgccgcggtcagtgaggcgcggctgtcagctgtgcgcaacattccgaacttgctgatgctggcgggactgctcgggaccgtgctgggtctggcgggatccatcggaacgctggtcgaaccgatccgcaacgcggccaaagccaccgaacccggccagctggccagtgccctgggcgaaaccatgagtgtgatgcagggggccttcggggcgagcctgtggggcatcctgctgagcctgggcaccggcgtcgcctacgccctggcgtcccgccagcaggaagcgtttcaagacgagctgctggccttcgtgcacgccgaactggtgccggccaccttcccgcgcgccctgacctcccagatggaacgcatgagccggtacctgcgcgacgccggacagagctttcaggacattcaccggcgcctgcaggaggtcgccggccagctcgagacggtgctgggccaggccggagacacgcttgggcagagcctcgacggcctggcgaagaccagcacccagatcgaaacggtgtttggcaacatcgacacgtccgtccagcagctgacccagggcctcagccagggtgtgagtgaactggtgcaggcgcaggaaggcgcggcggcctcgctgcgcagcagcagccgggagatggagaagaacctctcggctcaggccaccagcatcacgcgcctgcaggagacggtggaaagcaatacctcgacgctgctggagcgtgtccagaccgtgggagattccctcagccgggccagcggcaagttcgaggaggccggagcgaacctgcaggtcgaacaaagcagttacgctgcccgactcgaccggaatttcgaacagctcacccgcgcgcttacccggggcgacgtgaccccggtggccagcgactga
>Deide_07720|4.673326439906701
atgaaaaaatcgcacaagattatcgggaccgcacttgtattgggtgtcagtgccacagcgctggcccagggcagctttctgactatcggatcgggcagcaccaccggggtctactttcctgtagccaccggcatggccaagatgatcaacgacagcaacgctggcctgcgtgccaacgcccgttctaccggcggcagcgtgttcaacatgaacgccctggctactggcgagctggatatggccattgtccagaacgacgtggctttctatgcgtaccggggcacaggcatccaggccttcgaaggcaaagccaacaacaaggtgcgcagcctggccgtcctgtatcccgaggtgctgcatgtcgtggcccgcaaggacgccaagatcaactcgattgcagacctgaaaggcaagcgcgtcgtgattggcgacctgggctccggcaccgagcagacggcccgtcaggtgctcgaagcctacggtctgagcttcgacgatctgggccaggcgctgcgcgtgtcacccgctcagggcatcaccctgatgcaggacaagcgtgctgacgccctgttctacaccgtgggcgtaggtgccagtgccattacccagatcgcccagaccgtggacgtcagggtggtcccggtcagcggcaaccaggccagcgctctgatcaagaagtaccccttctatgtgcgctacaacatccccggcaagagctacaagggcgtcggcgcaacggtgcccagcgtcgcggtgcaggccacgctggtcaccaccacggcgctgagcgacgacaccgtgtacaaggccatgaaggccattttcagtgacgaaaagggtctgcgcgccctgcaccccagcgtttcgatcaactacagcgatgccaaggcggtcaaaggcctgcctacgcctctgcaccccggagccctgaagttctggaaggagcaggggcagaacgtccgctaa
>DEIDE_RS15870|4.671048176557153
atgccgccccaagaacccgcgtccgtgccgtcttcaaccctcaagaacctgtttgacctgacgggccggatcgccctgatcaccggtggctcacgtggtctgggcctgcagatggccgaagccctgggcgagtacggcgccaccgtggtcctgaccgcccgcaagcagcacgaactcgacgaggcccgcgcacacctgcagggcatgggcattcaggcccacgtgtatgccggcgacctgggcgatttccagaatatcgaacccaccgtggagcgcattctggctgaggtcggtcatgtcgacattctggtcaacaacgccggagcgacctggggagcacccacggccgagcaccccatggaagcctggatgaaggtcatgaacgtcaacctcaacggcactttcctgctgacccagcaggtgctgcgccgcagcatgctcccgcgtggcaaggggcggatcatcaacattgccagtgtggccgggcttcagggcaacgacccgcgcatgacggccacgctggcctacaacacctccaagggcgggctggtgaacttcacccgcgctctggccgctgaaatggccgacaagggcattacggtcaacagtatctgccccggctactttcctaccaagatgaccaagggcaccctggcctacggcgagcagtccatcctggagcacacgcccatgcgccggctgggcagcgagcatgacctcaaggggctgacgctgctgctggccagtgacgccagcgcctacatgactggtcagaacatcgctgtcgacggcggcatcacggcagtatga
>DEIDE_RS15845|4.670588103384207
atggactttcacaacaaggtgatcgtggtgacgggcgcggcctcaggcatcgggctcgcgctggccacccgtttcgtggccgagggcgccacggtcgtggcgtctgaccgcaatgaggggctcggcgcgcagaaggccgctgacattggtgcccgcttcgtaccggccgacgtggcccaggaggcaggagtccaggggctgatcaaggacgtgctggccaccgagggccgcattgacctgttctgctccaacgccggaattgccatcggagaaggcccggagactgaagaccgtcactgggacctgatccagcgggtcaacctcatgagccacgtctgggccgcacgccacgtgctgcctcacatgctggagcggggtgaaggccacctgctgaataccgcctcggcggctggtctgctgaccgagctgcattcggcgccctacgccgtgaccaagcacgccgcgctggccctggccgagtggctggccatcacctacggtgaccgcggcatcaaggtggcgtgcctgtgcccggaaggcgtgtggacccccatgatccagaatgccccgatcctgcagcagaccgcgatcagtaccgacgagctggttgagaagaccctggccgtgctgcgcgccgatggcttcctgatcaccacccacgagaccacactgaagtcgttccagaacaaggccaacaactacgacgagtggatcagcaagatgcgtcacctccgcaccaaggccatggcgctgctctccggacaagcggcctacagcggggacgcccggccgtga
>Deide_02290|4.6680601389298095
atgaaccttgaagccgcccgagcggccctgcgtgacgcccggcgtgtcgccgtgctgaccggagctggcgtgagtgccgagagtggtattcccaccttccgtgacgcccagaccggccactgggcgcgcttccgccccgaggacctggccagcccggacgcctaccggcaggacccggacaccgtctgggagtggtacgccgggcgctaccgggacgtgctgcgcgccgagcccaacggcgcgcactatctgctggcgcagcttgaagggctcaaagggaacgggtttctgctggccacccagaacgtggacggcctgcatgcccgtgccggcagccagcggctggtggaactgcacggcaacctgctgagcgcccgggacgagatcaccggagaggtgtttgcgctgcccgacccggacgtgctggaaacgccaccagtgtctccgaacggtcaccgcatgcgtcccaacatcgtgtggttcggggaattcctgcctgaagacgccctggctacggcgtccgaggcgtttgccagtgccgacgtggcgctggtcgtgggcaccagcggcgtggtgtacccggctgccggcctggccctcgagaccctgcggcagggcggcgtggtcatcgagatcaacccggaagagaccgaactcacgccccttctgtcgttcagcgtgcgcgacgtggcgtcccgggggctggcggcgctgctgggtcaggccgcgtcgtag
>DEIDE_RS15205|4.667492508653857
atggcacagagcatgcgggtctttaaaacgctggtcatcgggatgggcagcactggaaccgagattctcgaagcgctcgccgaccggatcgactgggaggtcggcggcctgcagcgcgccccctggctggagttcctggcggtcgagacggacgtggccaagcccaaccggttcaacggcaccgacgacttcaagacgctgggcattccggccaccgcgtggcgtgacatcctgcaccgcccggaaattcatgaggccagcatcgccttgaacacctgggctgacgcagaaaccctcgcccagttgccggcccagagcatcgactccggggccggtcacatccgcatggtgggccgcctggcgctgctgtacccgccaaactacagtgagatcaaaaacgccatcacgcagcgcgtggcgcggctgcgcaacctcacggacgcccaggcgaaagcggcgctgaacgtcaacaacgccggcctggagatggacgtacagttcgccgtgaacgcctcgaccggtcagactggcgtgcgggtgatcgtggtcggcaccctgtgcgggggaacctgcagcggcacggccagcgatatcggcatcctgttgcggaccgtcctggaagacgaggagaaaaccctcgccatgttcacactgccgcacccgaacctcagcatctcgcagaaatccgacgccgagatctggaagaccaacgcctaccacgccctggccgaactcaaccagtaccacctgcacaccgacaccgagcggtacaagaccatcaagttccccgacaagcctgaaggcagcccggtcctgcctcacgacgccatgccgtacgacctggtgtacctgctccgccccaacagcaccgagaacgtcgacctgatgcgcctcacccaggccatcgccgaccgcatgttcctgaacgtctttgtgccggaaaccgacccgatggcgtacatggtcaacgccggtccggtgacggtccagcagggccgggcgttcgcgttctccaccttcggactgtcgaccatcgagtaccccatgcgccggattctcgaagcgctgaagtaccgcacgctggtgcacgcggtcgaccgctggaaggaccgcaagtacgagggcaaccccgacggtgaactcgacgccctgggcctcaccgtcccggcgctgaccgaagcgctgctgctcgatgaagggggcgcgtccatccgggccagtctcgatgccaagaaaaacgagatcatgcgcgccgcccgtaccgggaatccgcaggccgcccgcaaggccctcgacgatctgcgcgccgctttcggtaaggagcgcggtgaaggattgcgcggactggtgcatgccaccgtcaacgacaaccgccgccgcgcggctgagggcgtcatggccggagttcatgggctggtgtccagccgcctgctggattacgaccagggcccgcacatgctgcttgacctgctgcaggccgtgcagccccgcatcggcgagctgcgtggctgggagcccggcgaagggaagactggcggcgccaacggcgtcatcgaccagatggagaccatccgcaccaacactctgctcggcgtgttcttcctgaaggacaaggcgtccaagcagctgctgccggcactgagccgggcgcttgacgatgagctcaaggcgcgcgtcaatcaaaaggtcaaggaagccctacgggacacgggcagtggcctgaaagccgaggtgggcaccctgacggtgctggacgacgagacgcagaaggttgtgcgccgcctgacgaacctgcgcaaacgcctgaccaatcagacggaccgctggcgggaactgcgcgccaagctggaaaacgacaccaacgacgtcaacggcctgtctctgttcgacccgccacccaacggcacggtggacaaagaagaagcgatcgccatcgacgaccgcaccaaagaaacccattcagcgcgcctgatccgctcctgggaagcgctgctcaagggcgtactgcccggcgcgaacgatccggactggctgcttggtccctggtcggtcggtcaggacaactttgaacgctcgcagctcaacaccctcgagcagctggccatcgaacccttcgagcagaccctgcgcagcgggggcaaggacgtggtcacccgtctgtatgacaaacgcagccccagcttcgacccgaacagtcaggcgatgggcgccgcgaccagcgcgggcctgttcctgcagctcaacgctcctctcggtcaggtcgatcccatgagcccgctgcccagccgcaaactgctggtcgggatgaacctgaccccggacttccgcaaagccgtgcaaccgtgggtcagcaagtacccggccgcgaaggaactgcagggcatcgacccgtaccgcgtggtgatgctcgaagagtggtaccggtttgccctgcgcggcgcggacgacgtgcgcgagctgtcctacagccagcccacccggttcagcacctacttcacgcgcaaacgcagcgacattgactggacgcccatcaacgacaccgaaatccgcaagctcgaggaagccgagaggctggtgttcctctcagcgctgcatggggtgacgcggcttgagggcggttacctggtgatggactggcccaaccagccgggcgagaatcccgacgcggacaagcggcggcgcaagctgccggcccgtttcggcaaggccgcccgcaaactggcctttgagccccgggattcgttcggcaagagcctgaccaacgccgcgaccctgctcaagagcgagatggacgcccgcgtccgccagaaagtcgcagagggagcaacccctcacgccggacgcaaggcgtacgtggaatggctgcacgggcagctccagggcgggcaggcccgcgcggtgagcgactggaacgacaaggtggccgaaacggccctgctgcgccacctcacggcggacgacgacctgcgccaggcgctgcttgaaaccttcccgcccgacgacaacctgattcagggcctctacaagaaccagggcgaccggctcccgaagaacctcacagcgccgcatgacgggtacttctgtgtcaagtgcggtggtgaggtgggcaagaccgaagaggacgtcatcaagaacggtatgcgctgcagcttccatccggaagaggcgaaccatcctttcgggatgccctacagtccgttccccggagcctaa
>Deide_00460|4.663347020104392
atgcctgaagccccctctgtgacccggcgactgtatgggctgctcacgccctaccgccgccgggtggcccttggcctgaccctgctgctgggcagcgtggcggccgagctgtatccgccgttggtgtggatccgcgtggtggaccagggcctgccggcgcgcgactggacctttataggcacccagctggctctgctggtcgtggtgttcggggtgcagcagttgctctcggcgtggcgcgggctgatcctggagcgcgccggacagcagctgaccctggacgtgcgcctggcggtgtaccgcaagctgcagtcgcagtcggctgcgtatttcgagtcccagcgcaccggggacctgatcgcccgcgtgaccggcgatgtggacgccctgcaggacgtgctggtgcgcggcaccgactcggtgatcgccaacctgctgcgattgatcggggtgattgggatctttattgccctgcagcccacgctgggcgtgctgaccaccctgccgatgctggctgtgggcctgatgctgtggcggtacggcaaatcggtgcggccggcctaccgcgcggcacgttcccgcctgggcgacctcacggccctgatcaccgaccgcctgagtggcgtgcgggtcgtgcagggctttgcgcgtgagcaggcggaaagcgcccgggtcgaggcgctcgggcaggcgctgtacgccgaacaggtccgcgccgtggcgctgcgtaaccgtgcctttccgctggcccgcttcgtgggcaacctgggcaacgtgatcatgctgggcggcggcgcgtggctgatcatggccgggcagttcaccctgggcggcctgctggcctaccgcggctacgggcgttacttctacggccccatcgacgacctcgtgaatatcggcgacctgttgcagcgtgccgaggcggccggacggcgggtgttcgaggtgcttgatgcgcccgtggacatcgtggagcgcccggatgcgcgcgaactgccgtctcccgcccacggcgaggtgcgctttgagaacgtgacgtttggttacagcccggcgcgtccggtgctgcgcgacgtgagctttcatgttccggcaggccagcgtgtcgcggtgctgggcgagtcgggcgcgggcaaaagcaccctgctggggctggtgacccgcgcgcatgacccgcactcaggccgcgtgatcctggacggggtggacgtccgcgacctgacgctccgcagcctgcggaccggcgccgtgaccatgccgcaggacaccttcttgttccacgatacggtgcgcgccaacgtgacctatgcccgccccgaggcggccccggaagagatcgaggccgccctgcgcgccgcgcacgccctggacttcgtacgtgcccttcccgaaggtctggagaccatggtgggggaacgcggcgtgaaactgtccgggggtcagcgccagcggctggccattgcccggaccctgctggcccgtccggcactgctgctgctcgatgaacctaccagcgcggtggacgcggaaagtgaagctctggtggtcgctgccctggaccggctgatgcaggggcggacctcgctgatcgtgacccaccgcctgagcctggcccgcggcgcggaccgggtcctggtgttccgggacggccggctgatcgaggacggcccgccagcacagctgcgcctgcggggaggcgcctacgccgcgctggaacgcgccgctgaagctctggagcgcggcgaggtggtgtccctcagcgaggtgtga
>Deide_08720|4.661981603664333
atgaagaaatttctgatgattccggcagccatgctgctgagtaccgctgcggctgcccctaagatcagcgcccagagcattatcgtcaaccccagccagcctgacctgagtgtcagcgtacgggtcgacaaggacaccaccggaagccagaaccccgcttaccgcattggcgagaaaatcaccatcagcacttccgttaaccgtgacgcctatgtgtacctgtttaacgtcaaccctgacggtagcgtggaccagatcctgcccaaccgcctgagcgaaaccaacttcgtgaaagccggaacgacgaaggtgttcccggctcccgatgacaacttcaacttcacgattgctggacccatcgggcagaacaaggtactggcgctggccagcaccagcgagcttgacctgaaccagatcagcagcttcaagagcacccaggatcagttcgccaccgtgaacgccaagacgcaggctggcctggctcaggcgctgagtatcgtggtcaaccccctgccccagaagagctgggtcagcgacaccgcgttctatacggtcgcagaccgtacgccggtggccacgggcagtctgtttgtcggtaccaacgtgaacaatgccaccgttattctcaacggtcagcgcctcggcggcgccaacgtcacgtacagcaacctgcgtgctggcacctaccctgttcgggtccaggccagtggttaccgtgacttcaccaccacgctgacgatccgtggcggtaccaccaccaacctgaacgtcgagtttgcccaggcggctccggcccccgctcccgtggccacccagtacaccctgagcattcgcagccccgtgaacggcgcacgtgtgtttgttgacggtgagcaggttggggttatccgaaacggtgggctgaacatccgtgtgagtcgcggcgcccatgaagtcgtggtcatggctcccgggtaccgtaccttctccagcacctatgacgtgacccgcaacgctcagatcaccatcaccccgacccgctga
>Deide_20700|4.646257521549224
atgattcgagtgctgcttgtcgatgaccatgccctgttccgtcaggggctcagaagcctgctggagtccgagggcatgcgcgtgatcggcgaggcctccaatggccgtgaagcgatccgttacgccgcggatacccaccccgacgtgatcctgatggatatccagatgcccgagctcgatggtgtcaaggccacccagagcatcctggaaatcgacccgaatgcccgggtgatcatgatcaccatgtaccgccaggaccgctatgtgttcgaggccgtgaaggctggagcccgcggatacattctcaaagacgccgacgcggccaccctgatcgacgcgattacccgggtcgctgcgggcgaggccctgcttgacgcggacatggcccagaacgttctcgacgatttccgtgacaagcgcgaggaactgcccagcgagaaacacgcggacctcaacgagcgtgagaccatgattctcaagctgctggcccagggcttttccaaccaggatattgctctcagactggacatcagcgagaagaccgtgcgcaaccgtctctcggagattttcaccaaactgcagctcaacaaccgcacccaggcggcgctgtacgccatccgggagggcatcgccaaccttgagtaa
>Deide_15430|4.642783215244221
atgacccggcccacccgcaccctgcccgtcaagcgcgccgcccacgtttacctcgtgcgggacggccatctgctgctcgtcgaggaacgtatggacgacggcagcatcttctacggcctgcccggcggcaaggcgaacccgggtgagaccctgggagacgccgcagtccggcaggtgcagtacgaaactggcctgactgtcaccgacctgacgttcgtgagcctgctcgaaggcgagctgctgagcggtacacgcaacgagtgttacgcgacgtttggccgtttcacggctcaggcgcacggcgagatcgaccccagcgacccggaagtggtgggcgtcaaatgggtgccgttcgcgcaggtcgagggtctggtgcgctacggcccgccgcctgagtgcgaggagcgtaacccactgatctgggtgcctacccgggacttcctgagcggcgaggcccgctcctactacccgatctga
>Deide_23450|4.640555869841225
atgacggccacgcagcaacgcaatcccgccagtgggggaggggagacccggaccatcaacctcattcaggcggtgaccgaggccctccacgaggaactcgagcgcgacgagcgcgtggtgctgtttggagaagacgttggcgcgcgtggtggagtcttcatggccacggccgggctgcaggccacgtttggcaagcaccgcgtgttcgacacgccgctgagtgaagccagcatcgtaggcgcggcagtcgggatggccgtgcgtggcctgcgccccgtcgcagagattcagtttgccgactacatgggtccgggcttcgaccagatcatctcgcaggcggccaagatccgctaccgcagcggcgggcagttcaccgctcccatggtcatccgtacgccttcaggcggcggggtcaagggcggacaccaccacagtcagagccccgaggcctactacacccacaccccgggtctcaaggtggtgatgcccagcactccctacgacgccaaggggctgctcaaggctgccattcgcggcgaggacccggtcatctacttcgagcccaagcggctgtaccgcgcctccaagggtgaggtgccagtccacgacttcaccgtcaaacttggcgaggcggccatccgccgtgaaggcagcgacctgagcctgatcggctacggcggcgtaatgccggatctcgaaaaggccgccgatgccctgggcgctgaaggcgtcagcgtggaggtcattgacctgcgcagtctggtgccctgggacaaggaccgggtgctgaccagtgtccagaagaccggccgcgccgtgctggtgagtgaggccccccgtatcgggaacttcatgggcgaggtcgcctacaccatccaggagcaggcctttgattatctgacggcgcctgtggggcaggtggccggtttcgacacgccttacccctacgtacaggacaaggtctatctgcccggtcccaaccgtatcgtgcgcgcctgcgtgcaggccctgaattactga
>Deide_19090|4.636908784054982
atgatccgcactgtgaccgcccttaccgctctcctcgtggcaggcacttcctttgctcagaccaagggaacgctgaccatctactcaggccgtgccaaaacctttgtcgaaccaatcgtccagcagttcgagcgccagaccggcatcaaggtgaacgtccgttatggcaccgatgctcagctggtcgctgcccttcgtgaggaaggcaaccgtagcccggccgacatctactggggcaacagtgtgggtgcactgggtgaactggcgtctgagggccggttcagcaagctgggcaccgccctgacccgcacggtcagtgacgactacctgccggacgaccgcagctggctgccaaccaccgtgcgcttccgggtcctggcgtacaacaccagcaagatcaaacctgatcagctgcctgacagcgtgcttgacctgcccaagatgaccagcctgaaaggccgcatcggctggacggtcagctaccccagcttccaggacttcctggccgccatgattgccaagcatggcgaggcaaccacccgccagtggatcgagggtatgaaggcgctggctccgaaggactacaagaccagcaacgtgggtatgctcgaagccatgcgcgctggcgagatcgatgtggcgctgacgaaccactattacatccagcgggtcaaccgcctgagctacccgatcgataccttcttcttcaagaatggtgatatcgggaacctgggcaacgcgaccggcgctgcggtgctcaagtcggccaagaaccgttcgaacgccaaccgtttcctgagcaccctgacaagcaaggatgcccagaacttcttcctgagcgtcaactttgaatatcccgtgatcgcctcgacgctgcagcccaccaccatgctgccttacagcgacgtggtcaagcgcagcccgcgcattgatcccaccgtattgcccaagaacatcgagaaggcgcagaagctgctgcgcgatgccggcctgctctga
>DEIDE_RS15630|4.632966852703721
atgctttccccccgttttgccttgaccctcggtgccctgctgctctccagcctggcttcggccacccgctatcccctgaccgtgaccgatgatctgggccgcagcgtaaccctatccaaagaaccccggcgcatcgtcaccatgctgccgtcacacaccgaaacgctggtggccatcggcgccggcgacaagctggtcgccgtggaccgcttcagcaactacccgaaaacggtggtggacaagctgccgaaagtgggcagcgggttctcgccgaacattgaggccatcgtggccctcaagccggatctggtgctggccaacgagtccaccgattcccgcctgaccgagaagctggcggccgccggcctgaccgtgtacggcggcactgcgcagacctacaacgaggtcttcgagaaaatcagtgtgctgggccgcctgaccaaccgtgaagctggcgccacccgcctggtcacgtccatgcgcgccgacctgaacgagttgcagcgcagcgttcagaagcggcccaaggtcagcacctactacgaagtggaccccagtccctacagcgtgggccccaactctttcatcggcgtgctgttgcagaaggcgggtggccagaccatcattccggcacgcctgggggactttcccaagatcgacccggaactgattgtcaaagccgacccgcaggtgatggtcggactgaacctggatgacgcccgtgaacgccctggctggaccggtctgcaggcggtcaaggccagccgggtctacaaacccaccgacgaggaacgtgacgccctgagccgccccggcccgcgtctggctgtggccctgcgcacactgatccgcgtgctgcatccggaggcgctcaagtga
>Deide_05880|4.628937200211982
atgactcaagacggcgggaaaaaggacaacaagggggcgcagggcaaggctgcccagtacggcgtgacgccccagagcgtggatttcaacgactggtacaacgaagtcgtgaaaaaggccgatctggccgacaacagccccgtggcgggcgccatggtcgtgcggccgtacggctcggcgctatgggagaacatcgtgcgctggctcgacgaccgcttcaaagcgaccgggcacgagtcgctggtcttccccaccctgatccccatgggcttcatcatgaaagaggcagaccacgtcgagggcttcgcacctgaactcttcacggtcagcaaaatcggcaccgaggaactggccgagccttacgtgatgcgccccaccagtgagaccatcatcgggcacatgtggagcggctggctcaacagctaccgcgacctgcccttcttgcactaccaatggggcagtgtgttccgcgccgagctgcgcaccaaggcatttttgcgcaccagcgagttcttctggcacgagggccacaccgcacacgccgatgagcccgaagcgcgcggcgaagtccggcagatgctcgacatctaccacgagttctgccgtgacgtgctggccctgcccgtggtccgcggcgagaaaacggccagtgagcgctttgccggtgcggtcgccacctactccatcgaaggcatgatgcgcgacggcaaggcgctgcagtcgggaacctcacactacctgggccagaacttcagccgggccttcgacgtaaaattccagacccgcgagcagaaggaagagtacgcgcacaccacctcctgggccatttccagccgcatcatcggggcgatcatcatgacgcacggtgacgatttcggcctgatcatgcccccccgcatcgcacccattcaggtggtcgtgattcccgtgggccgcaaggacaactttgacgccatggtccaggaagccgagcagctggccggggagctgcgtgcgctgggcctgcgcgtgaaggtggacaagcgcgacggtgtgaccaacgggttcaagtacaacgactgggaactcaagggcgtgcccgtgcgcatcgaactggggccgcgcgacctggaacagggcgtggtcgtggttaaggggcgcaacagcgaggagaaggaaactctggagcgcgcggaagccgtctctggtatgaccgcgcgcctggacggcatccatgactggctgctggagcgcgccaccagcttcatgcttgaacacaccctgccggccgatacatacgacgccttccaggaagccattgaggcgggcaactgggtacgcgcctatcactgcgcccagccggaatgcgagaaagccatcaaggacgacaccaaggcgactacccgtaacgtgcctctggacgacgccgaattcttcaatgagcagggcgagggccagtgcgtgaagtgtggtcagcccagcgcatacggcaagcgcgtgatttttggacgtcagtactga
>Deide_21100|4.624784088940026
atggatgccaaggttatcgtcgtcacttccggcaagggtggcgtgggaaagaccaccaccactgcaaatattggtgccgcgctcgccaaactcggggaaaaagtagcagtcattgacgtggacgtgggtctgcgcaaccttgacgtggtgatgggtctcgaatcccgcgtggtgtttgacctgatcgacgtgctagagggcaagtgccgcatgagccaggcgctgattcgcgataagcgtgtggagaacctgttcctgctgccagcctcgcagacccgggataaggacgctctggaccccgaggtcttcaagggtgtgattcgcggcctcatcgaggacgagggctttgaccgcattctgattgactctccggccgggatcgagtcggggttcaggaccgctgcggcgccagcgcagggagccctggtggtcgtcaacccggaggtctccagcgtgcgtgacgctgaccgcatcatcgggctgctcgaagcgcagcaggtcagtgaaatccggctggtcatcaaccgcctgcgccccaagatggtcgccagcggcaacatgctcagcgaaggcgacatcctggacatcctgggcgtcaagcccatcggtatcgttccggaggatgagggcattatcgtgagcaccaacgtcggtgagccggcagtgctgggcaagaccaaggccggcgaggcctttatggccacggcccggcgcctgaagggggaggacgttccgtaccccaagttcgaggaagagggcgggttcctctcggccctgcgccgcctgttcgggggtgcctga
>Deide_00700|4.624081814777414
atgcctaagcgtactgacctccagaccatcctgattctcggcagcggccctatccagattgggcaggcagccgagttcgactattccggcacgcaagccctgaaggctctacgcggtgaggggtaccgagtggtgctggtgaacagcaacccggcgaccatcatgaccgaccccgacctggccgacgcgacctacctggaaccgctgactcctgagtttgtggagaagatcatcgcgcttgagaagcccgacgcgatccttcctaccctgggcggccagactgctctgaacctggccatggaactgcacgagcgcggcaccctggagaaatacggtgtcgaactgattggtgcaggcgtggaagccatcaagaagggtgaggaccgcgagctcttccaggccgccatgaagaaaatcggtgtcgaaaccgcgcgcggcaagatggttcactccatggaagaagctgtggaataccagaaggagatcggcctgcccatcgtgatccggccgtccttcacgctgggtggcactggtggcggcatcgcgcacacctatgaggagttcctggctatcactgagggtggcctgcgcgacagtccggtgaccagcgtgctgctcgaggaaagcatcctgggctggaaggagtacgagctggaagtgatgcgcgacaccgcggatacggtgatcatcatcaccagcatcgaaaacttcgaccccatgggcgtgcacaccggagacagcatcacggtcgcgcctgcgcagacgctgagtgacgtggaataccagcgcctgcgcaaccagtcgctggcgatcatccgtgagattggcgtggccactggcggcagcaacatccagttcgcggtgaatcctgacaacggtcgcgtgatcgtcatcgagatgaacccgcgcgtgagccgcagcagcgctctggccagcaaggccaccggctttccgattgccaagatcgccgcgctgctggcggtgggttaccacctggacgagctgcccaacgacatcacccgcgtcacgccggcgtccttcgagcccagcatcgattacgtggtgaccaagatcccacgctttgccttcgagaaattccccgggacatccgaccacctgggcacccagatgcgcagtgtgggcgaagtgatggccattggccgcaccttcaaggaatcgctgcaaaaagcgctgcgctccacggaaagtgatatccggggcgtgtatgccgagatggacgaggccgggctgcgcgccctgctttaccccaatccccgccggattgaagcagtcatcgagctgctgcgccgcggcgagagcatagacgccctgttcgatgccacgaagattgaccgctggttcctggagcagatcaaggagatcatcgacgctgagcatgagctgctggagctcggccccatcagcgagtggaaatacgaatactggcgcgaggtcaaacgcctgggcttcagtgacgcccgcatcggggagattgtcggcctcagcgaactgcaggtgcgtcagctgcggaaggccgccagggccacgccggtctacaagacggtcgatacctgcgccgccgagttcgaggcctataccccttaccactactccacctacgagtgggaggacgaggtcaccggcaccgacaagcccaaagtggtcatcctgggttcagggcccaaccgcatcggccagggcgtggaatttgactacgccaccgtacacgccgtctgggcactgcaggaagccggatacgagaccatcatggtcaactcgaatcctgagacggtcagcaccgactacgacaccgccgaccgcctgtacttcgagccgctgacctttgaagacgtcatgaacatcgtcgaccacgaaaagcctgtaggcgtgatcgtgcagctcggcggacagacacctctgaaactggccaaaaagctggctgacgcaggcgcaccgatcatcggaaccagtcccgaaacgatccacgaagccgaggaccgcgccagcttcaacgccctgtgcgagcggcttggcctctcacagcccaggggtaaggtcgccgagacgccggagcaggcccgccagctggccgctgagctgggctttcccctgatggcccggcccagctacgtgctgggcggacgggccatgcgcacggtgcgcagcatggaagagctggtcacctatctggacgaggtctacgccgccgtggaaggccagcccagcattctgctcgaccagttcctggaaggcgcgctggagctggacgtggataccctgtgcgacggagaacgcgccgtggtggccggcatcatggaacacgtggaggctgccggggtccacagcggcgacagcgcctgtgtgcttcccccggtcaacctgagtgccgagcttctcgcacgtgtgaaggccgataccgaacgcctggcgctggaactgggcgtgcgtggcctgatgaacgtgcagtgggcagtcaaggacggcacggcatacatcctggaggccaacccgcgcgccagccgcacggtgccgttcgtgtccaaggccgtgaaccatcccctggccaagagcgcagcgcgaatcgccgtggggcataccctggaacagatcggcctgaccgaaacccccgaggcggccatgtatagcgtgaaggaagtgcacctgcccttcctgaagttcaaaggggtcagcccgattcttggcccggagatgaagagcaccggcgaaagcatggggatcgacgccgacccctacctggccttttaccgggcgcaactgggagccaagagctatctgccactcagcgggaccgcgctgctgctgggtgacggtctggacgaggtggccagcacgctccagggcgcaggtctgaacgtgatccgggaacaggacggcaacaccctgccggacctgctgatcgacgtgaccggctctccgctgctccgcaccgctctggaacggggtgtgcccatcgtcagtacgcgcgaagcagctgtgtggaccagcaaggccattgccgccgcccagggatcggagttgcgcgtccggagcctgcaggactggcagacgcaggaagctgtagctggctga
>Deide_16870|4.621400357198741
atgacccagcctgaatcctcccgcatccgcatattcgacacgaccctgcgcgacggcgagcagtcgcccggtgtggccctggaccacagccagaagctggaaatcgcgcatcagcttgcccgcctgggcgtagacgtgatcgaggccggctttccgatcgccagcccaggggacctggagggggtctcgcgaattgcgcgtgaggtgcgcgggccgatcattaccgggctggcgcgggccaaccgggctgatatcgaggctgcggcgcgggcggtggaactggccgagaagccacggattcacaccttcattgccaccagccccattcatatgtccaagaaactcaatctggaacccgacgctgtggtggagcgggccatcgaggcggttcgtctggcccgctcgtttgtggacgatgtagagttcagcgccgaggacgccacccgcagtgactgggcgttcctgagccggatcttcaaggcggcggtggaggccggcgccagcaccatcaacgtgcctgacacagtgggctacaccacgcctcaggaaatgcgcgaactgtttgccttcctgaaaggtgaactgcctgcccacgtgatcctgtcggcgcactgtcacgacgacctggggctggcggtggccaactcgatcgccgcagccgagggcggagcccgtcagatcgagtgcaccatcaacggaatcggcgagcgcgcgggcaacgccagcctggaagaactggtgatggccttccatacccgccgcgacgcctaccccttcgaaaccgaggtgcgcacacgtgagctgtaccgtgccagccgcatggtcagccgcctgagtggcatgccggtgcagcccaacaaggccatcgtgggcgacaacgcctttgcgcacgagtcgggcattcaccaggacggcgttatcaaggcccgcgagacctacgagatcatgaacgccgaactggtcggccgcgaggcagcggtgctggtcatgggcaagcactccggccgggcggccttccgcaaggccctgaccgatctgggctacgaggtggacgaggagcgggtcaagtccctgttcgcacgcttcaaggacctcgccgaccgcaagggccagatcttcgccgacgacctgcgcgccctggtggagagccgcaccgacgtgccgcagaccttcgtgctggagggcttccagattacctctgggatgaacatgacccccgtggctttcgtgcgtctgtccacgcctgacggcccggtggacgcgaccgcacacggcgacggtccggtggaggcggcgttccaggccatcagcaagatcaccggcctgaatcctacgctcgaaagctaccggattcaggcggtgacttcaggcggcgacgcactgggagaggtcgccatcggcgcacgttacggcgagaccaccctgcactccaccggagttgccaccgacatcgttgaagccagcgcccgcgcctggattcgcgtcatgaaccagatcgtggcggggatgggcaaggcacgcaccatcacggccacaagcatctga
>Deide_05640|4.620625810787697
atgacatcacaacgttctattgacgatctgcgcgctgagatcgatcagattaatcgtgagctcctgaccctgatgtccaagcggggcgaggtggtggccctgatcggtcacgccaagacccaggagggccgcccgaaccattacgatccggcccgggaagagcagcagctgcgcgagctcgaagccctgaaccctggaccgttcccggcctcgaccatcaagaccatcttcaaggaaatcttcaaggccagcctggccctggaggaaagcaacgacaagaagcagttgctggtctcgcgcaaggtcaagcgggaagataccgtgctggatatcgatggtgtccgtatcggaggcaacgagccgcccatcatcattgccgggccctgcagcatcgagagcgaggagcagatggagcagacggccgccttcctgcaaggcaagggcgtgaaaatcctgcgcggcggtgcctacaagccccgcaccagcccttacggctttcagggcatgggcgtcgatggtctgattttaggcagcagcgtggcccgtgagcatggccagctgtttatcaccgaggtcatggatacccgtgacgtagaggtcgtggccgagtacgccgacatcctgcagatcggcgcgcgcaacatgcacaacttcgccctgctgcgcgaggtcggccgcgcccgccgcccggtgctgctcaagcgcgggctgtcggccaccatcgaggaatggctgtacgctgccgagtacatcctgtccgagggcaacaacgaggtcatcctgtgcgagcgcggtatccgtacctacgagaagtggacccgcaacaccctggatctcagcgcggtcgcgctggccaagcaggaaactcacctgccggtcattgtggacgtgacccacgctgctggacgccgtgacctgctgatcccacttgccaaggccgcgctggctgtaggtgccgacggtatccacatcgaggtacaccccagcccggccaccgcgctgtcggacaacgagcagcagctggacttcgccggctacgagcagttccatgcggcgctgagcagcatgatgcgcgtggcaacgccagcctga
>Deide_14960|4.618677245628697
atgcaatacgtcgtgcaacgcccgcgcgtgggcctttttgtagacacgcagaacctctatcactccgcccgggacctcctggagcgcaccgtcaacttcgagaccatcctgaatgtcgccaccgaaggccgtgaactggttcacgccatcagctacaccgtggagcgggaaggcgaggccaccgcgcggccgttcatctacaagctttcggcgctgggctacaaggtgcggcgcatgaacctgaccctgcaccacgtcactgacggcggcaaagccatctacgagggcaactgggacatgggcatcgtggccgatatggtgcggctgatggaccacctcgacattgtggtgctgggcagtggcgacggcgactacaccgaaattgtggaagtcctgcaggagcggggcaagcgcgtggaggtcatcgcctttcgcgagcacacggctcagaagctgatcgacgctgctgaccgctttatgcatctgccggacctcgaaggtgccctgatgcctgcccgggtcaaacccgttcccaacacccccgtccccaacaccccgaaacagggcggcgatgacgcctga
>Deide_09730|4.618641376203563
atgaaacgtttccctacccttcttgcccttgcatttgccgcgcttacgttcagcaatgccaccgccgctacctacaccgtcaagcctggagacaccctgtactccgtggcgcgtgccaccggcatggatgccagcacgctgatgaagctgaacaaactcagcagcaccaccatccaggtgggccagcgcctgaacaccgggggcgcgccctccgccgcgaaggcacccgcccgggcccctcaggctgccgctgccccaagccggggaggcgcgttcgttcgcagcgccgccacccgcttcctgggcatccgctacgttctcgggggaaacggcagtggaggcattgactgctcctcctacaccatgaacgtgttccgccagatggggatcaaccttccccgcaccgcggctcaacagtggcgcgtcggcgctccagtgaaccgcagccacctgcgtgaaggtgacctggtgttcttcaacaccaccggccgcaccgccagccacgtcgggatctacctgggcggcggcctgatggccaacgccaacagctacaagggccgctcgatggtcgagcccctgttcagcaacccctactgggcaagccgctaccagggcgcccgccgcgttctgaactaa
>Deide_18130|4.618213641591605
atgactgatcccggtgacctcgccacgaccgacagcaacgatcccgaacgcaccgacctgcccgcagccaagaccgagcggctcaacccggggattggcgaagacgagaaggacacggttcttcgccagcacgagaaagaccagggcaagctcaacagtcagaaccccgatcccctggatctgtag
>Deide_10570|4.615055395577456
gtgggaaggttttctgaagatatcggcattgacctgggaacggcaacgttccttatttacagcaagacgcgcggcctggtgcttcaggaaccgagtgtgattgccatggcccgcgacagcaagcaggtcaaggccgtgggtgaggaggcctaccgcatgatcgggcgcacacctggcggcattgtcgctgtgcggcctatcaaggacggcgtcattgccgacgagggcctcaccgagaagatgatcaccatgttcctgcagaaggtgcagggcaatgccggacgtctcttcggcttcaagccgcagctgatggtcggagtgcccagcaacgtcagtgacgtggaaaaacgcgccgtcctgcgtgcagctctgaacagtaatgccaagcgcgccttcctgatcgaagagcctctggcggctgcgatcggtgccggactcaagattgccgaacccattggttccatggtcgtagacatcggtgggggcagtaccgacgttgctgtcatttcactgggcggcatcgtggtcagcgagtccatgcgcgtggcgggcaacgaattcgacgagagcatcatccgttacgttcgccgcaagcataacgtgctgatcggagagcgcactgccgaggaaatcaaggtcaaggtcggcgcagccatgctgctcgacgactccgagaacctgaccgccgaagtccgtggccgcgacctggtcaacggtctgcccaagaccatcagcctggacagcacggatgttgtcgaagcactctccgagccggtcaccaagattgtcgaaggcgttaagcgcgtactggaaatcactccgccggaactggtcagcgacatcatcgaccgtggcatcgtgatgaccggcggcggcagcctgctgcgcaatttcgatgaactgctgcgccagaccaccggcattccggtcgccgttgcagaaaacgcggtagaagccgtcgcggtcggcacaggcatggcgctggaaatgatcccggtgctgggtgacagcctggtgtccagcgacaactacctgcgccgctga
>Deide_22100|4.614342514047209
atgaccagcgtccaacccaataagttccccccccgcgagggccggggtctgctcgaaccccggccggtcagcgtcaagcgcggggtcaacccccacgctccgggcagcgcccatctgatcatgggccgcaccgagatcctggccaccgtcaccctggaagacaaacccgctccgcatatgcgcggtaagaaggaaggctggctgacggcggagtactccatgctgccgcgcgccaccaatgaccgtcaggcacgtgagcgcaacctgcagaacggccgccgccacgaaatccagcgtctgctgggccgggcgctgcgggccagcgtggacctgaagtacttccgcaaccagaccatctatgtggactgcgacgtgctggtggctgacggcggcacacgggtcgccagcatcctggccgggcacgcagcgctgcacgacttctgtgaccgtctgatcaactccgggcagctgagcgaatggccgctgacccacaaggtcggggctatcagcgtcggtctggtaggcgaggaagtgcgcgtggacctggactacgccgaggacaaggtggcccgtgcggatctcaacgtggtggccaccgacacgggtctggtcattgaggttcagggtggggccgaagaaggacctatctcgctcgcagagtacagccagctgctgcataccggtgtgcaggccatccatggcgtcatggacgaactgggccgtgagctggccgttattcagggtgtctaa
>Deide_14970|4.6122475363024185
atgaccagtgacgctctgacccaggcccgcgccgcgtacgacgacttcaaggcccgtggcctgaagctcaacatgcagcgtggccagcccagcgacgccgactttgacctcagcaacggcttgatcaccgcgctgggcgagaccgacacgcatatggacggcctggatctgcgcaactatcccggtggcgtggccgggctgcccagcgcccgcgccctgtttgcccagtacctggacgtcaaggctgagaacgtcatcgtatggaacaacagcagcctggaattgcagggaatggtgctgacctttgccctgctgcatggccggcgcggcagcgaccagccgtgggggcgcctgagtgacggcgcgaagccgaagatcatcgtgaccctgcctggctatgaccgccactttctgctgctgcagaccctgggcttcgatctgctgaccgtggacatgcagcccgacggcccggatatcgacgccatcgagcgccttgccgccgccgacgccaccgtcaagggcgtgctgttcgtaccgacgtacagcaatcctggcggcgagagcatcagcgctgaaaaagcccgccggctggcggcgatccaggccatggcacctgacttcacgatcttcgccgacgacgcctaccgggtgcatcacctctcggacgaccagcaggacaccccggtcaacttcgtggccctgagccgtgacgccgggtttccggaccgcgcctttgtgtttgccagcaccagcaaggtcacctttgccagcggcggcctgggtttcgtggccagcagcgaggacaacatccgctggctgagcaagtacctcaatgcccagagcatcggtcccaacaagatcgagcaggcccggcatgtcaaattcctgcaggcgtacccggatggccttgaaggcctgatgcgggatcacggacgcctcatcgccccgaaattcaaggctgtggacgagaccctgcgcacggaactgggcgacagtggcgaatatgccacctggacctcgccgcgtgggggctacttcatcagcctggacacggccgctccggttgcagaccgggtcgtggagcttgccgaggccgccggggtcagcctgacacccgccggggccacctaccctgcggggcaggatcctcacaaccgcaacatccggatcgccccgacccggcctccacttgacgaggtctataccgctatgcagggcgtggcagcctgcattcggctggccaccgaggagtaccgcgctgcaaagcgctaa
>Deide_16540|4.6101635358560475
atgattcgcggtcttcttgctgctactactctggccctgatggccagtactgctcaggctcaacaggccaaagaactgcgcctgggcatcttccccaacgtgacccacgctgcgggtctggtgggcgtgcagcgcggtctgatccagaaagagctgggcggcgtcaagctggtcgtcaaggagtttgccaacggctcgcagatcaatgaggccttcgctgccggtgccatcgacgcggcgtacgtggggccggggccggccatgaacgccttcatgcgcggcgtccctattcaggtgtacgccggagcggccaatgctggagccgttctggttgcgcgtaaggacagcggtgtgcggaacgtcaaggggctggcaggcaagaaggtcgcggtgccgacccgcggttccacgcaggacatcagcctgcgtcacctgctgcacgaaaatggtctgagggccaccgacgaggggggcaatgtgactatcgtgccgattgatcccgccaacatgcctgctgcctttgccggcaagcaggtcgacgccgcactggtgcaggagccctggggcgccatcatggaaactcagggggcccgcctgattgccaacgaaaaagctatctgggagggcggcaactacaccaccaccgtgctggtcgtgaacaccaggttcgccggtcagaacccggacacggtgcgtgacctgctgagcgggcacctcgctgccatcaacttcatcaagaagagcaacgcgggggctcagaaagctattgccgagcagatctacagctttaccggcaaacgccccaacagcgccgaactgttcaaggcgctggcccggaccagggtcacctgggacatcaacctcaaaaccctgggtgagtacgcacagctcaataaggaagccggcttcgcgcgggagatccctgacctcaaccgctttgtgaacctcagcatcatccgcggcctggccaagtaa
>Deide_08940|4.609630801408612
atgaacgagggcgccctgctggatcacctgacccttccagaacagtttgacgtggtggtgcaccccgtgcgcgaactgcgcggagacgtgcgggctcagcccagcaagaactacaccacccgttacctgctggccgctgccctggccgaaggagagacccgggtggtcggggtggcgaccagcgaggacgctcacgccatgctgcgctgcctgacggactggggagcgggcatcgagcacatcggggacgatgtggtgatccgcgggttcggggcagcgccccgcgcgggcgtcaccctcaacccaggcaatgcgggcgccgtggcgcgcttcctgatgggagtcgcggccctgacccgtgacaccacccttgtgaccgaccaccctgactccctgggacgccggcctcagggggacctgctcgaagccctggagcgcctgggtgcccgcgtgagcagcaacgaaggccgcctgcccgtcaccatttctggcccggtgcgcggcggcgtggtcgaggtcagtgccgagcgcagcagccagtacgccagcgccctgatgttcctggcgccgctgctgcccggcggactggacctgcgcctcaccggacagatcaaaagccacgcgccgctgcgtcagacgctcgataccctggcggccttcgggatacgtgccagcgccagcgacgacctgagccgcgtgcagattcccggagggcagcgctaccagcccggccgggttttggtgccgggcgactaccccggttcggctgcgctgctggccgccgcggcgctccttcctggcgaggtccggctgtcgaacctgcgggagaacgacctgcagggagaacgggaagccgtggatgtcctgcgtgagatgggcgcggacattcaccgcgaaggtgacacgctgattgttcggggaggccagaccctgcgggccgtgaaccgcgacggcgacggatttaccgacgcggtgcaggccctgacggcggcggcggcgctggctgaaggaaccaccacctggcacaacgtctataccctgcgcctcaaggaatgcgaccgcatttccgacacccgccgggaacttgagcgcctgggccttcaggcccgcgagaccgaagacagcctcagcgtgacgggcgcagctcagattgccggcggagtcacggccgacgggcacggcgaccaccgcatgatcatgctgctgaccctgctgggcctgcgcgctgaggcgcccgtccggattaccggcgcgcatcacatccgcaagagctacccgcagttctttgcgcatctgcactcgctgggcgcccggtttgacttcgtggaacgggacacttga
>Deide_18350|4.609049391652489
atgactgatcccgctacccatctggacgccgccctgcgtccgaaaaccctgacagagtatgtggggcaggaaaagctgaaggacaagcttggggtctatctgcaagccgccaagggccggcgggaggcgctggaccacacgctgctgtttggccccccagggctgggcaagaccaccctggcccacatcatcgccgccgagctgggcgtcaatatccgcgtcacgtcaggcccagcgattgagaagccgggggacctcgctgccattctgaccaacagcctggaagaaggcgacgtgctgtttatcgacgaaattcaccgcctggggcgcgtggctgaagagcatctgtacccagcgatggaagatttcaagctggacatcgtgctgggccaggggcccgccgcccgcaccattgagctgccgctgccgcgcttcacgctggtgggcgcaacgacccgccccgggctgattacggcgcctatgcgcagccgcttcgggatcattgagcacctggagtactacaccgccgaggagatcggcaccaacctgctgcgcgacgcccgcctgctgggtttcggcctggaagaagacgccgccctggaaatcggggcacgcagccgcggcaccatgcgtattgccaagcgcctgctgcggcgcgtgcgtgactatgccgatgtggccggcgaaaccgtgatcagcctggagcgtgcccatgacgcgctggacaagcagggcctggatgcggcgggtctggatgaccgcgacaagaaatacctcgaaaccctgattcatcgtttcgcgggtggtccggtgggcgtggataccctggcgacagccatcagcgaggacgccctgacgctggaagacgtgtacgagccctacctgatccagctgggcttcatcaagcgcactccgcgcggacgggtggccacggcgcacgcctacgaccaccttgggctgccggtcagcggcggagacggggacctgggtctgttcgtgaactag
>Deide_05610|4.607639689131408
atgcgtgacgccctactcagcgccctgagcaccgtgaatgacccggaactgcaccgcgacctggtatcgctgggcatgattgagcgggccgaaatggagggtggggtggcgcaggtcaaggtaaacctcaccacgcccgcctgccccatgaaaggccgcatcgaagctgatgtccgcgccgcggtgctggaagtacctggcgtgcaggacgtccaggtgaccttcggtgcaactgtgcgccaggccgcccagccggcgctgcctggcgtcaagcacgtggtgctggtgggaagcggcaagggaggcgtgggcaaaagcagcgtcgctgtgaacctggctgcctctctggcccgtgacggcgcgcgtgtgggtctgcttgacgccgatgtctacggccccagcgtggcgcacatgatgggtcagggagctgcccgcgtcaccgccaatgagcagcgcaagatgcagcctatcgaagcacacggcctgctctttctgagcatggccaacctctcgccagccgggcaggcgctggtatggcgcgggccgatgctgcactcggccattcagcagttcatcaaggacgcggcctggggtgagcttgactacctgatcgtggacctgccgcccggcaccggggacgtgcagctcagcctgacccagaccgtacaggtcacgggggcggtcatcgtcaccacgccgcaggacgtggccctgatcgatgcggcgcgcgccatcgatatgttccgcaaggccagtgtgccggtgctgggcattgtggagaacatgagctacttcgtggcacccgacaccgggcacacctacgatctgttcggacgcggcggcagccgcaagctgggcgagcagtacccgctgctgggtgaggtgccactgaacgtagaagtgcggcaggacgcggatcaggggattcctgctgtgctggcacaccccgacaacgcggccgctcaggcactgattcaggtggcacgcaacctggccgggcagatcagcgtgcgtgctcttcaccagagccttgcggaccttccggatcagctgaccgtcgtatga
>Deide_21330|4.604569403154994
gtgattttcgaccccgtaaccgacaagccgcaggaggagtgcggggtcttcggcctgtactcccctgtgcccaacgacctggcctggctgacctacctgggcatgttcgccctgcagcaccgcggccaggaagcggccggcatgtgcgtgtcggacggcgacaagtttcatgtagaaaaggacctggggctggtcacgcaggtcttcgacgagcgccggctggacagcgtgcggctgcccaacgcgcgcgtcagcatcgggcacgtgcgctacagcaccaccggttcgaatctgcgcttcaactcgcagccgctgaccacccgcaccaacaagggcatcctggggctggcgcacaacggcaacttcgtgaacgctctggaagtgcgcaccgaaatgctgcacgaaggcgcactgtttgccaccaccaatgactcggaggtcatgctcaacctgatcgcccgcgaaagccagatggatctggtcgctgccacggcggcggccatgaagcgtctgcgcggcggctacgcgtgtgtactgatgagccgcaccgggctgatcggcttccgcgatccgcacggcgtgcgtccgctggtcattggccagcgagaggacggagcctgggccctggcgtccgagccctgcgcgctgtacgccgtgggggcccggctgatccgggacgtgcagcctggagaactggtgtacttcgaccgcgacggcctccacagcctgatggtcgagccccggcagcccacaccctgctcgttcgagtggatctacttcgcgcgcagtgacagcaagatcgacggagtggatacccatgagagccgcatccgcatgggcatgcagctggcccgcgagaaaccagtggacgccgacgtggtggtcccggtgccggacagcggcatgggcgcagctatcggctatgcccgcgaaagtggcattccgttcgattacgggctgtacaagaacccctacgccggacgcacctttattgcgcccagccaggaggcccgcgagctgaaggtcaagatgaagctctcccccaccagtgcagtacgtggaaagcgcgtggtcctgatcgacgactccatcgtgcggggcaccaccagccggcagatcgtgaacctgctgcgtgaagccggcgccaccgaggtgcatttccgggtcagcagcccgcccatcacgcacccgtgcttctacggcatcgacacggccgcccgcaaggaactggtggccagcacccacagcgtcgaggaaatccgcgagctgatcggggcagatacgctggccttcatcagtgaacccggtctgcgtcaggccattggcggtcagggtatgtgcggcgcctgcttcaccgggcattaccctgccggcacgcccctgctgaacgacgtcgataagctggcgcttgaagtttga
>DEIDE_RS14435|4.6036967439149485
atgcttagacagattgctgtgatgacccttggcctgctgggtacggccgccgcccagaccgtgaccgttggcctggacgccgacccaccccgcctcgacccgaccctttcgacggcttttgtcgaccgtcaggtcctgaatcagatcttcgacaagctcgtagatctggaccagaacctcaagatcgtgccggccctggccaagtcctggaaaatcaccaacggtggtctcacctacaccttcaccctgcgtgatggcgtcaagttccatgacggaacgccgctgaatgccgctgccgtgaaatacagcctggagcgccacatgacgctcgaaaacagcggacgcaagaacgagctgaaggccgtcaaggaaatcaaggtcgtgaatccgaccaccgttcagatcacgctgaagcagccgtttgcaccgctgctcggggtgctgagtgaccgtgccggcatgattgtctcgcccaccgctgctcagaaagctggtgaaaacttccagaacgcacccgtagggagcggcgctttcgagttcgccagccgcaaacgccaggacaacatcaccctcacggccaatgccagctactgggacggcaagcccaagatcgacaagctggtgtaccgccccttcccggaaggcgatgtccgccttgcgaacctgctgtccggagccgttcaggtcatcaccccgatcgatcccaaagacatcagcaggatggacaagaacgacaagttcaacgtcatgaactactccggcctgagttactacggaatctggttcaacgtgacccgtgcgccgttcaactccaaggcggcccggcaggctgtggcggccacgattgaccgtgaggccgtggccaaagtggtgttccacaatacggtcgagcccgccaacggtcccttcgcgcccggtaccccggccgcagccaagaacgcccgtatccccaagcccaaccttccccttgccaagcagaagctcggcggcaaaccactgaccttcaccctgctgactgctcccggtacggttccgacgcagcttgcccagctgtaccaggccatgttcgcgcaggcgggtatcaccgccaagatcgagcaggtggaattcggtacgctgcttgaccgtgctgataagcgtgactatgacgccctggtcctgggctggagcgggcgtcctgacccggacggcaacatctacgacttcttcacgaccggcgctcccaacaaccaggcgggctacagcaacaagaccgtagatcagctgctgaacaaagcccggacgcagaccagcatgtcgtcccgcgtggcgacgtacaacgttgccctgggtaaaatcaacgaagaagtgccctacgtctatgtgtaccaccagaacaacgtcgtgggtaccgcgaaaggcctcaccggactgaagcccattcccgacggcatccttcgcttcaaggacgtcgacctcaaataa
>Deide_08480|4.60305055940552
atgccgctcaaacctgatctgccccagccggaagccgaacagcagcgcgtagggtacgccatcgtcgggctcggccagctgacggtcgaagaactcgtcccggccgtgcgcaccagtgaacatgcccatgtggtcgcgttcgtgaccagcgaaaccgaaaaagggctggccctggcccgcgccgttggtctgggcgagaacgacgtctacacctacgacgatttcgagaagatcgccgagcgcggcgacgtggacgccgtgtacatcgtactgcccaacgccctgcaccgcgagtacgtggagcgtgctgcgaagatcggcaagcacgtgctgtgtgaaaaacccctgggtatgaacgccgacgacgcccgcgccatggtgcaggcctgcggtaacgctggtgtgctgctgatgaccgcctaccgctgccagtacacccccgaacactgggccgcgcgcgacgccgtgcagaacgtgaaactcggcaaggtcaaactgctcgacagcgtgcatgtgcaggtcgaggaccatccggaggcctggcgcctgaaaaaggaactcgcaggcggcggccccctggtggacgtgggtatttactgcctcaacaccatgcgcttcgtgctgggtcaggagccggaatgggtcttcgctgcgctgcaccagccggaaggtgacccccggttcgaagaagtcgaggaatcgctgagcttcatgctgggctttcccggcggcgtgatggccaacggcctgaccagctacggagcgcggaccaccagcactctgcgtgttcttggcgagaaaggcagcctgctgatggaccctgcctttccctatgtgggtgtgagcctgagcctgaccgatgaacagggagaattgacccccagttttcccacgtatgaccagttcagccgcgaattcgaccacttcgcgcagtgcatccgccagggcaaacggccgtggacccccggtgaggaaggcgtgcaggaccatgtggtgatggacgccatttacgaaagtgcccgcacgggacaggtggtgaagctgaagggtgggcaggggaaagatgctttccgcggcacagctcctgaggtgcccggccgggactga
>Deide_04750|4.595539488625557
atgaccgtacttccacgcactgcggcccgcaccgaccgcgaacgcaccacccgcgccgcctggctgatcggcctgggcattctgctgctggtgctgcccaaactgatctacccggtgctggctctggacatcctggcctggggtctgtttgcggtggccttcgacctgctgtttggcttttcgggtctgctgtccttcgggcacgcggccttctggggcagcagcgcctatgccacggcctatctgctctccaacgggcagagcgtaccggtggctatgctcggaggcacgctggtcgcgctgacactggccctcccggtcgcctacctcagtgtgcgctcggccggcatctacttttccatgatcacgctggccttcgcgcagatgctgtcgttcctggcactgcagtggaccgatgtcacgggaggcgagaacggcttgcagggcttcgcacgcccgagcttcctgggcctcgacttcagcaactccacaacccgctactacttctgtctggcagtattcgccgtgggcttctacatcgcctaccgcacggtgcgcagtcccttcgggcaggcgcagcaggccgtgcgcgacaacgaacagcgtgcccagagcatcggctacaacccggtgcgctttaagttcactgccttcctgatcagcgcaacgctggcgggactggcgggcagcatgtacagcttcgggcacggcgtggtcagcctggaagtggtgaactggcgcacctccggcgaggtcgtgatgatgacgctgctgggcggcaccaccacccttttcggtccggtgatcggcgccgggctggtgctgctgctgcgtgacgtgcttaccaccgccaacctcccggtcggaatcgtcactggactggtcttcgtcctggtggtgctgttcttccgccgcggcgtggtcggcaccgttcagcactggctgcgcaagaagtag
>Deide_20490|4.595249440462901
atgcttgaggtgcgggatctgtgcgtcaaatacgggcattttaccgccctgcaggacatcaacctcagcgtgcagaccggcgagatcgtggtgctgctgggcgccaacggcgccggcaaaagcacgctgttccggaccctgtcgggcctgcagcgcccttcgtcgggcagcgcgacctggaacggcacgccgctgaccggggggcgtccggagttcaacgtggcgcatggcgtcgcccagtgccccgagggccgactgctgtttccggacctcagcgtggaaaagaacctgcgcctgggggcctttgtgcaccgcagcgatcctgccggtaccgcacgggagctcgagcgcgtatatgaactgtttccggcgctggtcgaaaaacgcagcgcaccggccggcagcctgtcggggggccagcagcagatggtggccattgcccgttcgctgatggcccgtccgcagctgctgctgctggacgaacccagcctcggcctcgccccgctggtggtcgagcaggtcttcgaggcggtgcagcgggtcaatgccgcgggcgtcagcgtgctgctggccgagcagaacgcgtttgcggcgctgggcatcgctcaccgcggatatgtgctcgaaggcgggcgggtaaccctgcagggtgcccagcacgacctgatgaccgacgaccgcgtgcgcagcgcctacctgggcgtgtag
>Deide_21950|4.59394287680987
atgaccgccgccgacctcgcccagtctccacatattcatctgccggacggttcgtgctgcaagccctcaacggcacccggcgcaagcgtgcctcgccgctttgcgcatctgcatcagcacacccagtactccctgcttgacggtgcggccaagcttaaggatctgctcaagtgggccaaggaggtcaccccggagggctgcacaccggcgctggccatgacggaccacggcaacatgcacggggcagtgcatttctacaactacgcccaggcggcgggcgtcaaacccatcattggatacgaggcttacgtggtccctggtcaagggacccggcgcgaccgcacccgcgcccaggacggcgagaagggcattttccacctgaccctgctggcccgcgacttcgaggggtatcagaacctgtgccgcctgagcagccgcggctacaccgagggctattactacaagccccgtattgaccacgaactgctccaggagcaccacaagggtgtgatcgcgttttccggctgcctgggcagtgaggtgcagcaactgttattgcagggccgcgaggaggacgcgaaaaagcgcctgctgtggtaccgcgagctgttcggcgagaactactacattgagattcaggaccatggtctgcccgagcagaagcgcaacaaccccatcctgagggcctgggcgcaggaactgggcatcggtatggtcgccaccaatgacggccattacgtcaagaagagcgacgccactgcgcacgagaccctgctggccattcagaccaaagcgacgctggcagacgagaaccgcttcaagttcccgtgtgacgagttctacgtcaagaatctggaggagatgcaggcggcgctgccggtcagcgactggggcgaggaacccttcgacaacacctccgccattgccgacctgtgcaacgtggacctgccggtaggcaagaaacgcgtctaccagatgccggccctgcctatccccgagggccgcaccatggccgaggaactgaggattcagacctaccgcggtacggtcaagcgctacccggggcacgccaccgagcatctcctgcgggattacgcgctgcgttccctggaagcgctgggtgcagacaacgccgccagggtcctgaagcgcgtggacggctgtgacgtccggagctgtgacctggaaaccctgctgacgctgctggcctttatgggcagtgagtgggaagcgcgtggcaagcaggccggagaaaagtacaccaagtaccccgccctggaagtcatggagactgaagccgaaggcgggacgcttccagcctatgctcatgaggactgccggaaagcccggcaggagagcagcgacaccagcatcgcactcgacccggacggcaatgacgaggaaaccacccgcgcgcaccataagcacgccctggtaatcctgcgccgcgccgagtacgaactgtcggtcatcaacaacatgggcttccccgactacttcctgatcgtggccgattacatcaactgggccaaggaccaggacatcagcgtggggccgggccgcggctccggtgcaggaagtctggtcgcttacgccatgcgcatcaccaaccttgatccgctggaattcgcgctgctgttcgagcgcttcctgaaccccgaccgtatctcgatgccggacttcgatatcgacttcaacgacgcgaggcgcagcgaggtcattgcctacgtgcaggacaagtacggcgaggacaaggtcgcgcagatcgccaccttcggaaccatggcgtccaaggcctgcctgaaggacgtggcgcgcgtcatggggctggagtatgccaaggtggacaaggtctccaagctgattcccatcaagttcggcaagagctacagcctggagcaggcccgcgaggcggtgccggacatcgcgcagatgctggccgaggacggccagctgctcgaagcgtacgagtttgcgcagaagctcgagggcctgacccgacacgcctcggtgcacgccgcgggtgtggtcatcggcaagacgcagctgactgacctcgtgccggtcatgcgcgacacctccggcgagggcatggtctgtcagtacgacatgaaggccgtcgaggacatcggcctgatcaagatggacttcctggggctgcgtaccctgagcttcctggacgaagccaggcgcatcatgcgcgagtcgcgcggcatcgagattgacttcgacgccattcccttcgacgacgccagaacctacgagctgatgagccgtggagacaccaagggcgtgttccagctggaaggagccgggatcgccgacgcctcacgccgtctcaagccgcgccgtctggccgacatcatcgccctctcggcgctgtaccgcccgggcccgatggagaacattcccacctacgtccggcgtcaccacggcctggaagaggtggattacgtccgggacggctttcccaccagcgcgaagtacctggagaagatcctggccgaaacctacgggattccggtgtaccaggagcagatcatgcagatcgcctcggaggtcgccggcttctcgctgggcggcgccgacctgctgcgccgggccatgggcaagaaggacgccgaggagatgaagcgccagcgtcagatcttcgtggagggcgccggaaacaacggcgtgcccaaggaagaggccaacaagctcttcgacctgctggacgcctttgccaactacggcttcaacaaatcccactcggcggcgtacggcgtcatcacctaccagaccgcctggctcaaggccaactacccggtcgagttcatggctgcgctgctcacggtggagcgccgcgactcggacaaggtcgccgagtacgtcagtgacgcccgcaagatggacgtgcacgtgctgccgccggacatcaaccgctcggcgcccgactttgccgtagaaggcgaggagatcctgttcgggctgtacgccatcaagggccttggggaggcggccgtacagcgcatcctggaagagcggcagcgcgccgggcgctacaagtccctggcggacttctgctcacgcctgggcaacaaggtctgcaaccgcaaggcgatggaaagcctgatcaagagcggggcgttcgaccagttcggcgagcgcaaccagttactacacagcctggaagacgccctggaggacgctgccagcacggctgatatcaatgccaaggcggccagcggcatgagcatgatgttcggcatggaagaggtgaaaaaggagcgcccgctgcgcagcggcattccgcccttcaccgacctggagcgactgagtatcgagaaagaagccctgggcctgtacatctccggtcaccccctggagcagcatgagggcctgcgggaagccgccagctgccggatcagtgacctggacacctggttcacgcagcagaacgtcgctcctggcaagcgcctgaaggccgtgctggccggcatgatcgagggtgtagttaagaagcccaccaagtccggcggcatgatggcccggttcatcctggccgacgagtccgggcagaccgaactggtggccttctcgcgcgcctatgaccgcattcaggaaaaactggtcaacgacacgccagccctggtgatcgtggaactggaatccgaggacggcggcctgcgcgccatcgccgaggaagtggtcagcgtggagcagctggcggaagtgcccaaggtcatgtacgtgaccatcgacctggaaaacgccagcccggacgcggtgggcgagtttcagagcatcctcgacgagcacgccggcagcatgccgacctacctgcgcctggaaacgcccgagcagttcgtgctgtatcagcttgaccacggcatgggcagccatgaagcaatccgggtgctcaaccagaccttcccgtgggccgacgcttacctcgcgtacgaccagcagaccatcctgggccgcttcgcgcccaagccaccggcctggatgaacaaacagaacgggggagggatgcgggcctaa
>Deide_03170|4.591058911535714
atggcgacccagctgaacctccccgacgtgggggacaacatcgagaaaggtacggtcgtgaccgtgctgatcaacccgggtgacaccgtcaccgaaggccagccgatcattgagatcgagaccgacaaggccgtggtcgaagtaccggccagtgcgtcaggaaccgtagaagccgtgaatgtgaaggtcggagacaccgtgccggtgggcggcctgattgccacgctggggggcggaactgcctctggtgccgcaccagccaccgctgacgcaggagccgcgaagactggcaacctgcccgacaacgccgccgagccggattccagcaccgtagcggatcaggcagaaacggcccaccgtgtcgcagctgcccaggtggaaagccagaaggaacaggcgcatcagggtggggggcaggtgccggcagccagtgcgccagccccgcagcaggctgcaccggccgctggtggctcagcccagcaggtcacgctgccggacgttggagacaacatcgagcagggcatcatcgtgtccattctggtcaacgtcggggacacggtcaccgagggccagccggtggtggaactggagaccgacaaggccgtggtcgaggtgccttccagtgcggccggcaccgttgaggctgtgaatgtgaaggtcggagacccggtgcggatcggtggcgtgctgctcacgctggcaggaggagctccggcagcggcggcgcccgcagctcaggacaacgcaccagctcaggcagctcccgcccagtccgctcctgcgcaggacgcgccggccaccgccagtctcagtagcgaacgccccgctgcagccaacagtgccagtctgccgccggaacgcgcccagcccgccacccagcagccgggagccgagcgtccctacaacacccagtcctacgacggccgccagctcattcctgcggctcccagtgtgcggcgcctggcgcgggaactgcgcgtggacatttatgaggtgcagggcaccggcattgccgggcgcatcagcgaggaagacgtgcggcgcaccctggctggcactcagggccagacgactgctgctgcgtcggctgctccagcggcccaggcagctgccgcgccccgcgctgctgcacctgtggctctgcccaacttcgagaagtggggtggggtgcgccgcgaggacatgagcgggatccgcaaggccaccgtgcgctccatgaccgcctcctggagcaccattcccatggtcacgcacttcgacaaggccgacgtgaccctgatggaagaaacccgcaagcgcttcgcggcgcgcgtggaaaaggccggcggcaagctgaccatgacccacatcctgatgaaggtcgtggccaatgcgctgcacaagttccccaagttcggcgcgagcctggatctggccgccgagcaggtggtgtacaaggattacgtgaacatcggcgtggccgtggacaccccggtgggcctgctggtcccggtcgtcaaggacgctgaccgcaagagcatcaccgacctggtgctggaactcagcgaactggccgggcgtgcccgtgaccgcaagctcaagcctgacgagatgcagggtgcgacctttaccatcagcaacctgggaggcattggcgggcacgccttcacgcccatcgtgaactcgcccgaggtggccatcctgggagtctcacgcggcggcttcgagccggtgtggaacaaggagaccagcagcttcgagcctcgtaacatgctgccggtctcgctgacctacgatcaccgcctgatcgacggtgcggacgctgcccgcttcgtgcgcttcatctgcgagtcgctggaagatcctttcctgatctcgctctga
>Deide_06080|4.5905331518358325
atgaagaaaattaccgggattgtcaaactgcaactccccgccgggaaggccacaccagccccccccgtcggtcccgcgctcggtcagtacggcgcgaacatcatggagttcaccaaggcgttcaacgcccagactgctgataagggtgatgcgatcattcccgtggagatcaccatcttcgcggaccgctcctttaccttcatcaccaagacgcctcccatgagctatctgattcgcaaggccgctggcctttccaagggcagcgccacgccgaacaaggccaaagtgggcaagctgaactgggagcaggttctggaaatcgccaagaccaaaatgcctgacctgaacgccggcagcctggaagccgccgccaacaccgtggccggtaccgcgcgcagcatgggcgtcaccattgagggggcccccaatgcctaa
>Deide_05190|4.5814969739949625
atggttccaaccacctattacctggcgctctcggggctgctgttcgccctgggcatgatcggcgtcctcacgaggcgcaccgcgatcatggtgtttctcagtgtggagctgatgctgaatgccgcgaacctcagcctggtggccttcgcccgtgcgtggggcgacctgaccgggcagacggccgtgttcatcgttatgacgctggctgccgccgaggttgcaatcggcctggccatcatcgtcgccatcttccgcaagcgcgagaccaccaacgtggatgatctcgcgggactgaaaggctga
>Deide_21410|4.580790061573685
atgacgttgcgtgccgtgcacccggacttcctgaccctgtttcccccggacgccagcctgatccgcctggcgaccggcttcacctggacggagggacctgcttatgtgccgtcgcgccgcgccgtgattttcagcgacgtgcgccagaaccgcacctgggcctacaccgacagcggcgaactgcacggcgaaatgacccccagccaccatcagaacggccattgcctggacgcccagggccgcctgatcgcctgctcccacggactccgtgccctggtgcgccaggaagacgacggttcctggaccaccctggccgaccgcttcgagggtcgccggctgaacagtcccaacgacgtggcgctgcatcccgacggcagcctgtggtttaccgaccccacctacggcatcgataagcccgaggaaggctacggcggcgagaaggagcagcccggcaactacgtctaccgcctggacgtggacggcaccctcagcgctcctatccgcgaccgggtcaagcccaacgggctggcttttgtgggcgccgaacgcctgctgctggccgacaccggagagggcaagacacacgcctaccgcattcagggtcaggccgccacctacgagcgcgagtggttctcggtcagtcccggcaagaccgacggactgcgtattgacgagcagggccgcatctggagcagtgccggcgacggggtgcatgtgctgacgccagaaggtcaggaactgggccgggtgctggttccggaaaccgtgagcaatctgtgctttggtgggccgcagggaaccgacctgactgtcaccgccaccacgggggtgtaccgcattccgacctatacccgtggcctgagctggtaa
>Deide_19640|4.578112425486637
atgagtgtgagcgttgacctttccagcaagacggccctggtgatgggcgtggccaattcccgcagcctgggttgggccattgccgagcagctgctgaaggccggagcccgcgtgggcttttcttaccagggcgagcggctgcagggcgaactgcagaagctgacggcggggtacgaaaacacctggatccagcaggctgacgccaccaacgaggacgagatgacggccctcttcgcccgcgtgaaagaggaattcgggcaactggacatcctggtgcactcgattgcttttgctccgcgcagcgctatggagggccgcttcctcgacaccacaccagaagactggaacaccgccctgaccgtcagtgcctacacgctggtgtcggcggcacgtcatgcagagcctctgctgcgcgacggatcgagcatcgtaagcctgacctaccacgcctcgcagcaggtcgtacccaagtacaacgtgatgggcgtggccaaagcggcgctggaagcggccacacgctacctggccgccgacttcggcgagcgcgagatccgcgtcaacaccatcagcgccggccccatgcgcaccatcgcggcccgcagcatcccgggcttcggcgggctgtacgacaaaggcgcgcgcaacgcagcgtttggccgcaacgccacccctgaagaggtcggcaaactggctctgttcctgctttcggacctgggcaccggcgtgaccgggcagacggtctatgtcgacgcgggtctgagcatcatgacggtcaaggagtaa
>Deide_09030|4.573552927832764
atgcctgaccgtcatgccctgcatccgcaggccaccacccgcagccagcagatgctgccccgcaattaccgcgcccccaaatgggccgatgtccctgatgagcagtggtacgactggaagtggcaactcaagaaccgcatcaattcggttgccgagcttgaagaagtgatccggctgacggacagcgagcgccagggtgccagcgccgagggtattttccgcctggacatcactccgtacttcgccagcctgatggaccccgaggatcccacctgcccggtccggcgtcaggtgattcccacgcaccacgagctcacgccgtttacctccatgatggaggattctctggccgaggacaaacacagccccgtgcccggcctggtgcaccgttaccccgaccgtgtgctgatgctggtgaccacccagtgcgcgagctactgccgctactgcacgcgcagccgcatcgtgggtgaccccagcgaaacgttcaaccctgccgagtacgaggctcagctcaactacctgcgcaataccccgcaggtgcgtgacgtgctgctctccggcggcgaccctctgaccctggcgcctaaggtgctgggccgcctgctggccgagctgcgcaagatcgagcacatcgagatcgtgcgtatcggcacgcgcgtcccggtcttcatgcccatgcgcgtgacccaggaactgtgcgacgtgctctcggaaaaccacccggtgtggatgaacattcacgtgaaccacccgcgtgaaattacgccggaagtggctgaagcgtgcgaccgcctgacccgcgcaggtgtgcccctgggcaaccagagcgtgctgctgcgtggcatcaacgaccatcccgtgatcatgcagaagctggtgcgcgaacttgtgaagatccgtgtgcgtccgtactacatctaccagtgcgatctcgtgcacggtgcgggccacctgcgcaccaccgtcagcaagggcctggagatcatggaaagtctgcgcggtcacaccagcggttacagcgtccccacctacgtcgtggacgcgcccggtggcggcggcaagattcccgtcgcaccgaactacgtactgtcgcacagcccagaaaagctcattctgcgcaacttcgagggctacatcgccgcgtactccgagccaaccgactacaccggccccgacatggcgatccccgaggactggcaccgcaaagagcctggtcagagtggcatttttggtctgatggagggcgagcgcatttccatcgagcccaaggaattcagcgaaagccgcaaccgtcccggtacgaccaagcaccgtctgaacagccgcgaggacaagtgggaggcgcacggaattggcacagcagaaagcaacgctggccctctcgcgcacgacacctccctgaccgataccgcgcctgacggtatggtgcagactccccagcccatagaaaccgagccgcactctgtcagcggcgactga
>Deide_13670|4.571899913774101
atgaccagcacgctgatggagggcttcctcccgttcgaacacgagccgtacttcgcctttggagacgcggccgtggcacagcagcaacgcgacgcttaccgccgcgtgcgtgagcagtacgtcgggcagtcctttccgatgattctgaatggagagcgcgtgaacggcgccgagaccttcgaggtccgcaatcccgccgatacccgtgaggtcgtctggcgctttccaaaggcgactcctgcccagctggagcaggccatcgagggggccagggccgccttcgatgagtggcgcttcagtgaaccgttccagcgcgccagcattttcaagcgcgcggccgaattgatgcgcaggcgccgcatggagttcaacgccgtgatgggtctggaaaacggcaagaactgggccgaggccgacggagaaatcgccgaatgcgtggatcactttgaggtcttcgcccgagaagcgctgcgctggggccagggcaagccggtctaccccatgcccgacgagcacgtcaccatggtctacgagcccatcggtgtggtcgcggtcatcagcccctggaactttccggcggccattcccctgggcatggcgcttggtgccatcgccgcaggcaacacggtggtctggaaaccggccagcgagaccccactgagcagcctgctgctggtcgaacttctcttcgaggccgggctgccacgcggagtgatccagttcatcaccggcaccgacgacgtgctgggcgacccgctggtggaccacaaggacatccgcatgatcgcctttaccggcagcaaggaaatcggctgccgcatcatggagcgcgccgccaaggtgcagcccggccagcgctggctcaagcgcgtcatggctgaaatgggcggcaaggaccccacagtggtgtgcgccgacgccgatctggacgcagccgcagccggcattgtgcaggccgcgttcgggtacgccggacagaagtgcagtgcctgcagccgcgtgattgcagaagacagcgtctatgacgagctgctcgagcgggtcgtgcagctggccaaagacctcaaggtcggctcgcctgaggacaacgcggtgcttggcccggttattcacgagggcagcgcccagcgcatcatgggatatatcgaacgcggtcagcagagcgcacgtctggtcctgggcggcgggcgggcgggctgtggagaccgtgaaggcggctacgtgcagcccacgattttcgcggatgtggaccccaaggatcccctgtttcaggaggagattttcgggcccgtcctggcctttacccgggccactgactggcaccacgccatcgagctggccaacgactccgagtacggcctgaccgccgccttctacagccgcgatccgcgcaagatcgacgaggcccgccgccgcattcaggttggcaacctctacatcaaccgtaagtgcacgggcgcgctgtcgggcacgcatgccttcgggggctacggcatgagcggcaccaacgccaaggtcggcggcccggactacctgttctggttcctgcagaccaagaccatcgcacagaagtactga
>Deide_12630|4.571694683128228
atgtctgatcccacgaccctcacccgtgacgcctcggccaccggcacccccatgctggaactgaacaacgttcacacctactacggtcacattcacgccctgaagggcatcagcatgacggtcaaccagggtgagatcgtcgcgctgatcggaggcaacggcgcgggcaagaccacgacgctgcggaccatcagcggcatgatgaagcccaaaagcggcaccctgacgtacatggggcgcaacgctgccggggtgcctgcccacctgatcatgcagcagggcatgagtcacgtacctgaaggccggcggatctttccgcagctgaccgttcgcgagaacctggaggtgggtgcctacacggttggcgaccgcaaggtcatcgagcagcgcattcaggaaggcttccagttcttcccacgcctgaaggagcgcgagaaccagcttggtggcaccatgtcgggcggcgagcagcagatgctggccattgcccgcgcactgatggtcaatcccaagctgctgctgctggacgagccgagcatgggactatctcccctgtttgtggaagccattttcgacatcattcagcttctgaacaaggagcgtggcacaacagtgctgctggtcgagcagaacgccaacatggccctgggcattgcccaccgtgcctacgtgcttcagaccggcgaaatcaagctcagtggcaaggccagcgacattgccaaagacgaaagcgtacgcaaggcttatctcggcgaagactga
>Deide_10750|4.569895278337929
ttgaccgacccgaccgagtcccagtccacctctaccccctcccccacggcaaccgccacagtcgcgctggaaaatcagcgcgaggcatacgcgctgctgggcgccggtgatgtcaacctgcggcgcatgcgtgaactgacccgcgccaagctgatcgcgcgcggagaaacgatgaccattactggcgaagagctggaagtggcccgcgccgagcgcatggtgcgcgacgccctggacgtggtccgcagcggaggcgagctgacgcctgaaagcctgctgcgcagcgcccgcctgagcgatgagggccgcagtctggcccaggaaacccagatcactggcctcagccttccgcgaggcatcaaacccaagacccccggtcagaaaatctaccttgagaaggtcgaaaccagtgacattaccttcggcgtgggtccagccggtacagggaaaacgtacctggctgtggccatggccgttcaggccctcaaggccaagaagatcaagcgcatcattctgacgcgaccggcggtagaagccggcgagaaactgggctttttgcccggcgacctgcaggccaagatcgacccctacctgcgcccgctgtacgacgccctgcaggacatgcttgatcaggagaagttcgagtcatatctgaccagtggcgttattgaaatcgcgccgctggccttcatgcgcggacgcaccctgaacgacgccttcgtgatcctcgacgaggcccagaacaccaccggcgagcagatgaagatgttcctgacccgcatgggctacagcagcaaggttgttgtgactggcgacgtcacccagatcgacctgccacggcacatcactagtggcctggcagtggccaagcgggtcctgagcagcatcgagggcatcgcctggcacgagtttaccgaggtggacgtggtgcgccacccgctggtgggccggatcatcaaagcctacgaagttgccgaggaagccgagcaggacaagcgtgcggcgcggcgcggcgagtttgccagcatccccgaggccgacggggacgacatgcgccctgcctga
>Deide_09640|4.565800452426777
atgctgccctccatgaccacaactatgcgaggcatgctggtggagcgcctgggcgcccctgacgtgatggaactgcgcgaccttcccgtgccccagccgggtcccggcgagatccgcatcagggtggaagccgtggggatcaacttcgcggacgtgctggccgtagcgggcgagtacctgacgcgcacgcgggtgccgtacacgccgggcatggagtttgccggcatcgtggacgtgctgggcgaaggtgtcagtggcgttcagaccggagtgcgcgtggctggcctgggcggaaccggcgctctggcggagtatgcggtggttccggcagccggactgattccggtgcccgaaaacctgagtgccgcgcaggcagcggcgttcccggtgtcgtacttcacggcctaccacgggctcaagaccctgggatatgcccagccggggcagtgggtgctggtccaggcggcagcaggcgcactgggcaccgcctctatccagctggccaaggcgatggacctgaacgtgattgccatggcgtccaccgaggaaaagctggagctggcccgcaccctgggcgccgacgtcaccctgctgcaggacgaccctgaccgggtgcaaaaggtcaaggatgccacgggcggacgcggcgtgccgctgatcctggaagtggtgggaggcaagagattccaggagagcctcaagatggctgccccccgtgggcgggtcatcgtgatcggcaatgccagccgtgaacccgcgcacctgcagcccggcgaactgatgaagcgcaacctgacggtcaccggactgtggctgaccagcctgatgagcgaccaggaagccacccgtgaggccgcgcaggaactggcaaagctggtgggcagcggtaaggtcacgccgcaggtgggaccaacctacgcactggccgacagtgcccgcgcctttcaggacctgatggaccgcaagacgaccggaaaggtgattatcgagccgcagcgctga
>Deide_09620|4.565179752119529
atgacggctgttcctgacgttcccaacaccgcgaccctgaccatcacctgccccgaccggcaggggatcgtggctgccgtatcgcagttcctgcataaccacggcgcgaacatcatccacagcgaccagcacagtaccgaccccgagggtgggacctttttcatgcgcatggagtttcacctggagggtctggcgcaggcacgcgactccttcgagcgggcctttgcgggggtggtggccgagccgctgaacatggcgtggcaggtcagctacgccacccggcccaaacgcatggcggtgctggtcagccgctatgaccattgcttcctggacctgctgtggcgcaaacggcgcggcgaactgaacgtggagattccgctggtgatcagcaaccacgaggacctgcgccgcgacgcggagatgttcggcataccgtttcatctcgtgccggttacccgcgacaacaaggccgaagcggaagccgagcagatccgcctgatgcacgaggcgggcgtggactttgctgtcctggcccgctacatgcagattctgtcgggggagttcctgcaggcttttggccgcccggtgatcaacattcaccacagcttcctgccggcgttcgtgggcgccaatccgtaccgcgctgcctttaaccgcggcgtgaagctgatcggcgcgaccagccattacgtgaccgaggaactcgacgctggcccgatcatcgcgcaggacgtggtcccagttacgcaccgcgaaacacccgacacgctgatgcgcctgggccgtgacgtcgagcggcaggtgctcgcccgcgccgtcaaggcccacgcggaggaccgtgtgctggtatacggcaacaagaccgtggtgttctga
>Deide_06180|4.564810832188018
atgaagaagattctcatgctgaccgcgttcgcgctcaccggcctcgccggagcgcaggacaccaacaccacctctaccgaaacgaccaccacgaccacggagaccacgaccaccacggaagaggctcaggctcccagcccagctaccatgagtgccggggacaacttctcacgtgcgcaggagttcgcggtgcaggctgacgtggcctaccccgtgcccttctatgaccgcacgctgtggaaagcagccgtggatcatgcgtactatgccgccacgcaggaagccggcaaccgcgattacaacgcgtatcttgcccagctctacaccaagacccagtggtggatcaacgcctacaacgcctggaaccgccttggtgagctgaacgacgccgagaagcagtgggccagcctgagtgccgccaagctcgccttcctggcgctgcagcgtggcgaccgcgccgctgcacgcgtctacgtcgaaaagggcatgagctgggccgacagtgccagcctgcaggccctcatgaagcgcctctga
>Deide_14880|4.561144827699405
atgacccagcctgacacccgcgctccggcgccctctactcctggttctgatgcctggaccgacgctctggcacgcctgcaggcggatcaggcgcgtgtccgcctggggggtggccccaaagcacagcaacgccagcacgacaagaaccgtctgactgcccgcgaacgcatcgcccggctcgtggattctgaagcccctttcgacgaactgatgactttcgccggctacggcatgtatgaggacgtcggtggctgccccagcggcggcacggtgacaggcatcggcctcatcgccgggcggccctggatgattattgccaacgacgccaccgtgaaagccggggccttctttccgatcacagccaagaaggtgatccgggcgcagaccatcgccctggaaaatcacctgccggtggtgtacctcgttgattccgccggcgtctacctgccgatgcaggatgagatcttccccgaccaggatgacttcgggcgcgtgttctacctgaatgcccgtatgagtgccaaaggcattccgcagatcgcggcaatcatgggcaactgcgtggccgggggagcctacctgccggtgatgtgcgacacgctgatcatgaccgagggctcgggcctgtatctggctggcccggcgctggtcaaggctgccatcggtcaggtcgtggacagtgaagatctggggggagcgggcatgcacgccagcatcgccggcaccgtggattacaaggagccggacgacgacgcggcgcttgagcgggtgcgcgccctggccgatctgtatgcgcagggtgaggtggcgccctgggcccgcaggcgaagcgaggtgcgtgacgctcctgcccgcgacctgacgaacctcgtgggcttcgacggcagcaaaacctacgacgtgcgcgagctgatcacctccattactgacgcgggcgagttccacgagttcaaggccgagtacggcgaaacgctggtgtgcggctttgcgcgtgtcggcggctacccggtggcgttcgtggccaaccagcgcaccgtgatcaagaagaagctcaaggccggaggcgaaccagggctgcgcacccgaatcgaggtcgggggggtcatttacggtgacagcgctgacaaggccgcgcgcttcatcctcgacgccaaccaggccggcgttccgctggtgttcctgtcggacgtgaccggcttcatggtcggccgtgacagcgagcaggaaggcatcatccggcgcggcgccaaactggtgaacgccgtgagcaacagcgtggttcccaagatcaccgtcatcaccggcgggtctttcggtgcaggcaactacgccatgaacggcaaggcctacggcccccgtttcctgttcgcctggcccagtgccaagtacgcggtcatgagcggcaacgcggcggccaagaccctgctcgacattcagctcgcggccctgaaacgcagcggtcacgagccggacgacgaggaattgcagcgcctttacgacgaagttaaggccaaatacgacactgaactcgacccccgctacgccgccgcccgcctgtgggtggacgagatcatcgagcccaatgacacccgcgagcgcctgattcgcgccctggaagcctgcgctcagaaccccgaacaggaagccctgcgcgtgggcgtgttccaggtctga
>Deide_20770|4.5606081501816815
atggcaaaactcgtcgctgtgaccgccggtccttccggtatcgcccacactttcatggccgctgaagcgctgcgccgcgccgctcaggccgccggccacctcctgcgcgtggaaacgcaggccggtgccgcgccccaggaccctctgagcgccgctgagatcgccgccgcagacgcggtgattctggtgaccgacgtgccgctcgacgaggcccgctttgccggcaagacagtggtgcgcggcagcacccaggacgccatccgccgtgctccggaactgattgcccaggcaaccggcagtgcgccggtacagcccgtgacctccaccctggcggagaccggtgctccgggtccggctgccacggtctccgccgcctctgccgcgaccggcacaaatgcccagagtgcccccaccagtcaggcaccgctgaaggtcgtgggcatcacctcgtgccccaccggcattgcgcacaccttcatggctgccgagggtctggaaggtggtgcccgggcgctcggctaccaggcaaagatcgaaacgcagggcagcgtcggggccggcaacgccctgacgccgcaggacatcgcagaggcagacgtggtggtgattgcggccgacaccaacgtggacctgtcgcgctttgctggcaagcgggtataccagaccggcacgaaacccgccatcaaggacggatcggccgtgatccgcacagccctgagcgacgctcaggtgtacggctcagccccgtccgcagatgccggaggggcaggggattacgttgcccaggctgcttccgccaaggctgccaagaacgcgggcgttcccagcttctacaagcacctgatgaccggcgtgtcgcacatgctgcccttcgtggtggcgggcgggctgctgatcgcgctggccttcgctatcggctcgttccagttcggggaccagggcattttcatctacgaggaccggtacgccggcaccctgggcaacacgctgttcaagatcggagcaaacggagccttcgggctgttcgtgccggtgctggcgggctttatcgcgttctcgattgccgaccggccagggcttgcccccgggatggtgggcggttttctcgctggcctgaccgggagcggcttcctgggcggcattatcgccggcttcctggccggttacgcggtgcgctggctgacccgcaacatccgcctgccgcgcacgctggaaggcctgaaacccacgctgatcctgccgctgctgggcaccctgatcgtgggtctgctgatgatgctggtgatcggccgccctgttgcagcggcgctgggtgccacgacagcctggctgcagggcctgggcaacacctcggcaggcgtgctgggcgccgtgctgggaagcatgatggccttcgacatgggcgggccgatcaacaaggccgcctacaccttcagcaccggcctgctgggcgagaaggtctacggtccgatcgccgctgcgatggctgccggcatgactccgccgctggcgctgttcctagccaccctggtgttccgcaaccgctttacccgtgacgaggtccaggccggcaaggctgcgggcgtgctgggcatcagcttcattaccgaaggggccattcccttcgcggcgcgcgatccgctgcgcgtcattcccgcgctgatcgccgggtcggccgtagccggagccatcagcatggcggccgggtgcctgctgcgcgctcctcacggcggcatcttcgtgctgttcattccgaacgcggtgaccaatctgcccatgtacatcgtggccctggtggccgggacgctcgtcagcaccgctttgcttggtgtgctgaaaaagccgctgcctcaggaagcagcagttgtttctcaggagacagccgccgcgacagcctga
>Deide_06720|4.555307525649133
atgaccgacacgactgatcacctgaccgagaacgaagggccgctggccaagcagtttgagccccagagtgtggagccgcagtggagcaaccgctggcgtaccgagccgttccgggctgacgcgagcagcggccgcgagcctttcacgattgtgattccgccgcccaacgtgaccggcagcctgcacctgggtcacgcgctggacaacaccctgatcgacacgctgatccgcttcaagcgcatgcgcggcttcgaggcgttgttcctgccgggcacggaccacgccggcatcagcacccaggtggtcgtggagcggcagctcaaggaacaggggctgagccgctttgatctgggccgcgaagcttttctggaaaaggtgtgggcctggaaggaggagtcgggcggcacgatcctgaaccagctgacccgcctgggtgtcagcgccgactggacccgtgagcgcttcacgatggacgaagggctctccaaagcggtgcgccaccagttcgtgcggctgtaccacgagggcgcggcctaccgcggcgagcgcatcgtgaactgggacccggccagccagaccaccctgtcggaactggagatcgaccgcgaggtgcgcaagggcaagatgtacaccctggcttacaagctggctgacccttccacacccgccagcaacggcgagccgggagagatccggattgccaccgtgcgcccggaaaccatctttgccgatcaggccatcgcggtgcatccggccgatccacgcttcgcacacctgatcggccagcaggcgcgcattccgctgactgaccgcaccgtgccgatcattgcggacgaggcggtcgagatggagttcggcgtgggggcactgaaaatcacacccgcgcacgaccccaccgatttcgaagtgggcgagcgtcatgggctgcccaggcccagcgtgattgacctgcacggcaacctgacgggtgaactggtgccagaggcattccggggcctggagcgttttgcggcgcgcaaggcagttgtcaaggccctgcaggagtccggcgaactgcttgaggagaaggatcacgacacggccatcggcctcagtgagcgcaccaaggttccggtcgagcctatcgtgagcacccagtggttcgtgcgcatgaaaccctttgccgatcaggtgcttgagggcctggacaaaggcgagatcaaactgacgcccgagcgctacaccaaggtcaaccgcgactggctggagaacatccgtgactggaacatctcacggcagctgtggtggggccaccagattccagcctggtacgacgatgaaggcaacatctacgtgcctgatcccgagaagccggatctggactgcgacaaggacccacgttacgcgcacctgaacctgaggcgcgaccaggacgtgttcgacacctggttttccagcaacctgtggcctttttctaccctgggctggcctgacactgacgcggaggacttccgcaagttctatcccacacaggtgctggtcaccggctacgacatcctgtttttctgggtggcccggatgcagatggccggatacggcctgaccggtcgggcgccgttctcgacggtcatgctgcacggcctgtacctggatgccaaaggccagaaaatgtccaagagcaagggcaacggggtagacccgctggaactgttcgaccagtacggggtggacgcctgccgctttgccttcacgttcctgtctaccggcggccaggacatcaagcacgacccgcgccgcttcgagcagggccgcaactttgccaacaagctgtggaacgccacccgctttgcgctgatgcgcctgggtgaggcggctcccaacatgacagacgacgagaacctgagcgcttacgtgcgccgcgcggtggtgcccggcaatgccgacctgctgcgcagccaggcggtgctgggtgtgctgcgcaccagagatgacctgacgctggccgaccgctggatcatcagccgcctgaatgcggtgacgcaggaagcgaccgcgcagctggaggccttcgatatcggggcggccatccgcacgctgtacagctttacctgggacgagttctgcgattggtacatcgaggctgccaaacctgccctcagtgaaggccgtctgggcaccctggggacgcttaaggccgtgctggaacacattctgaaactgctgcaccccttcatgccctttgttaccagcgaactgtacgaagcgctgggccaccgccgtcagctggccctgcggatctggcctcaggccgacgaaacgctgcatgacgccgaggccacgcgggcttttgatgccctgcgcgctgctgtgagcgcggcccgcagcctcaagagtgaactcggcctgagcccccaggaccgcctgggcgtcctggtggagggtgatctggcaggcacagtgcacgagaacgcccgcgtggtcgaaagcattgcccgggtgacgctggtctccggcctggaaggccgaaccctcagcgctgtcgaacagggcgtgatcatcagagcgccgctggaaggcaccgtggagattggggactggctcggcaagcagaaaaagcgtctgcaggaactggacaagcagatcaggcaggcgcagggcaagctgagcaatgaggggttcgtggcccgcgcccccgctgaggtgatcgaggaagaacgccgccgggtgaccgacttcagcgcccagaaggaacggctggaacaggttctggctcagttcgaataa
>Deide_12520|4.552566783302672
atgactggaattcatcccgttgacatcaccagcgaagtcaagaccaacttcatcaactacgccatgaacgtgatcgtggaccgcgcgctgcctgacgtgcgcgacggtcttaaacccgtgcagcggcgaatcatgtacgccatgctccttgaaggcctctacagcaaccaaaagcacgccaagtcggcgtcggttgtgggtgaggttatgaagaagtaccacccgcacggggactcttctatttatgacgccatggtccgcctggcccagtggtggaacatgcgttacccgatggtccacccccagggcaacttcgggtccatcgacggcgacccgcccgcggccatgcgatataccgaagcgcgcatgaccaaggtggccgaggaactgatcgccgaccttgaaaaagaaacggtggacctcaagcccaattacgacgaaaccaccgaagaacccagcgtgctgccggctgccgtgccgaacctgctgatcaacggcgctaccgggattgcggtgggcatggccacgaacattccgccgcacaacctcacggagatctgcaacggtctgctggccatgatcgacgacccgaacctgacgctcgacgggttgatggagcacgtcacgggtcccgacttccccactgggggccgcatcactaaaaccgggattcgtgaagcctacgccactggacactccggcctgaaggtgcggggtaaggcccgcatcgaagagaagaacgggcgcaaccagatcatcatcagcgagatcccgtatcaggtgaacaagaccaacctgatccagaccatcagtgcgatgtataaggcgggcaaaattccagatatcagcgctctgcgtgacgagtccgaccgcaaggacccggtgcggatcgtggtcgagctcaagcgcggcgcgattcccacgctggtgctgaaccagctgtacaagtacacccagctgcagaccacctacacggtgatcaacctcagcatcgtgggcggcgaaccacgggtgttgccgttgctgaacaccatgcagtatttcctggatcaccgtgcagatgtggtgacccggcgtacacgttatgacctgcgtaaggccgaggaacgcgcccacgtcctggaaggtctgctcaaggcgcttgatcatatcgacgaagtcatcagcctgatccgtgggagcaacaccggggccgaggcgcgtgacgccctgatggtccgcttcgggctgaccgagattcagtcccaggccatcctggacatgcgtctgcagcgcctcgttgggctggagcgcgagaagctccaggccgaattcgacgagttgcagaaaaccatcgagtacctgcgttcgattctgggcgacgagaagctgctgtggcgcgaaatcaagaaggaaatccgtgccatccgcgacaactacggtgacgagcgccgcagcaccatcacggaactcgaagaggacatcgggaaagaagacctaattgccgtcgaggacatggtcatcaccatgaccaaggccggttacctcaagcgcaccaagctggacgcctaccgtgcccagggccgtggaggacgcggctccagcggtggcaagctgcgcgaagaggacgtgaacacccgggtgttcgtaggctcaacccacgactacctgctgttctttacggaccagggccgcgtgttccacgagaaaatctatgatctgcctgaagccggccgtgacgccaaaggcacgcacatccgcaacctgctgcccagcctgcgtgaggacgagaacatcgccagcgtgctgagtgtgggaggctttgatgagcccggctgcttcatctttgccacccgcaagggcgtggtgaaaaagacgctgattaccgagtacggcaacatcacatctgcgggcctgatcgccatcaacctgcagcccggtgacgagctgatcggagttggcattgtcaacgacattgatcacgtggtcctggccacccgcaacggtaaggccatgcgcttcgaaagcgatgaggtgcgcgccaccggccgtgccactcagggcgtcatcggcatccgcctgcgcgaaggcgaggatgacgcggtcgtcagcatggcactggttcccggcggcgacgaagccagcgagctgctggccgtcagtgaatgcggcctgggcaaacgcaccccggtgggcgactacccggccaaagggcgcggcggtatgggagtcatcacgctggacgtgacggaaaagactggcaagctggtcaccctggcccgcgttgcgggcaacgaggaactgatggtcctgacggagaaagggactgtgatccgcacccgcgtcgaagaggtccgggtcaccggacgcaacgcccagggggtcaaggtaatcaacattgctgaacgcgacagtgtgatcagcgccttccccatccgccgcgaagacgagctctaa
>Deide_18630|4.552225548017996
gtggatcaaaagcgcccccaactcaaagcccgcgtggacggcaattacggcgagttcgtcctggagccgctcacgcgcggttacggcgtcaccatcgggaaccccatccggcgcatcctgatgtcctcgatccccggtacggctgtaaccagcgtgtacatcgaggatgttctgcacgagttttcaaccatccctggcgttaaggaagatgttatccagctgatcctgaacctcaaggaactcgtggtgaggtttcacacgagtggtcccaagaccctgaccctgcgtgcgcagggcgaaggtgtcgtgaaggccagtgcctttgaggtccccagtgacgcggagatcgtcaacccggacctgaccatcgccacccttgccgaagacggcaaactggtgatggaagtgcgcgttgaagaaggcgaaggctacgtgcccgccgataagcacgccaccaaggaccgcatcaactcgatcccggtggacgcagtgttcagcccggttcgccgtgtggcctaccacgtggaaaatacccgcgtgggtcagcagaccgacctggaccgcctgatcctgcgcgtctggaccgacggcagcaccggcccgcaggacgccctcgacaagtctgtcgagatccttcgtgacgagctgactgtcttcgggaacgtggaagccctgcccgccctcgtcagtgacgtggcgccggtctacacgcctacgcccgtaccggcgcataacgtgtacgacctgcctcccaccagcggcagcgtcaacctgaaccccggcgattaccccgccgaactcgactcgccccgcgtgaccctcgagggtctgggtctgaccacccgcgtgctgcattccctcaaggaagaaggcatcgacagcgtggacgccctgtgcgccctgtccgaccgcgacctcaaaaaggtcccggggatcggcgagcgcagcctcgacgagatcaagcagcaactggcccagtttgggctggctctgcgcgactga
>Deide_17480|4.550955620452554
atgcccgctgcttcaccccgccgcccggaaaacgaaacccaccctgaatttgacctggaagccgcccacctggacggcacggtcgcagccatgctgcgccagattgaattctgggaggaccgggagcgcaatgccggcgccgacctggaaaccagcgtcatcatggcggacgaggccggcgagcacgcggcgatgctctcgccacacgtacatcacccctacttcggcagcctgaaagtgcgggtgggtggccgcgaacagaccctgtacgtcgggaagcatgcttttcaggacgtgaagggcccgcaccatgtggtgggctgggacagcgaggtcggcagcctcttctacacccatgagctgacctggacgccccggcggggtggcaaaggcaccatccgccgccgccgtcagctcgacgtgatgcaaaagcggctgctgcgcgtcacggacctgtacgacgacgagcagggcggtgataccggtgggcgcgaggaagtgctgctgcggcgcctgaacgagggctcgaccgccgggatgcgcgatgtggtcgaaaccctgcagcccgagcagaacgaggccatgcgcttcccggccggtacaccggtgattattcagggggcagccggctctggaaaaaccaccattggctttcaccggctggcctggatgaccaatgccgagcgcggggtgcaccgggcccggcccgaagcctgcatggtgctgatgcccaaccgggtgttggcggcctacgccggtcgcatcctgccggagctaggcctggagggcgtgaacgtcaccaccccggaaagctgggccgtgggcttgctgggcctggaaaagctggaggtcaccgaccgcaccctgaccctgctgctgacggaccgcgacaacacgcggcgggcgctggcgtggcgccgcgccaagctgctgggcgacgcccgcatgctggacgtggtgcgcacccacctgtggcacaagtgggtcggagccctgcggggacaggcgctcagcgaggcactggaggtgcccggccgcggcctgctcaccttcagcctggacgaggcggcgctgctggagatcctgcggacggtgtttgcccaggactcgctggacggttaccgggctgcgttccgccgggtggtcgaggaactcgccctggacaccctgcgtgtccccgaggaacatcaggccggtgtgctgcgccagctgtccaccccgctgaccacgctgctggggcgggtttttgcgagcaccacccccgtcaccgagacgcggcgcctgctgggcagccccgaggcgctgaaagccagcagcctgctgaccgaacgggaaattcagctgctgcagaccgatcccctcagcggtattcccacgccgcgccgcgcgcacgctgacgtgaccgaactgccgctgatgctggccatgcaggcgtttatgggcggaattgggcggacggtggggcgcacactggaacccttcgaccatgtggtgctcgacgaggctcaggattacagccctttgttgtatacgctgctgggccgcgcgacgcgcgagggccacctgacggccctgggcgacatgaaccagggaatgcacggctacaagggacccaacacctgggacgccgtgcgcggcgtgctcccaggggcgcagacgctgaccctgagccgcacctaccgctcgacccgccagatcaccgaactcggcgcccggattgccagtacctacaaccgcgccgccgatgtccagggcgtggaccgtgacggagcagaggtgcagcgctaccagaacggcaatgaactggagctgatcgcgcgggcggtcaaggatgcgcagtccgccgggcacaccaacatcgccatcgtgacccgccggggcctggacgccgaacggctcagcgaggccctgcgcgaccatgacaccgacgcccagcccatcaccacccaggagcaccgcttcaagggtgggctggttattctgccggtgaatctggccaagggcctggagttcagcgcggccatcgtggccagcgccgacaccggcacctatgacgacagcaccgagtacgaacgccgcctgttgtacgtgtcggccagccgcgccctgcactggctggcgctggtcagtgccggtgaactgcacccgctgattgcgtaa
>Deide_03130|4.546209127855293
atggaactccgccacctgcgacatttcgtggccctggccgaagaagagcattttggccgggcagctgagcgcgtcttcgtggtgcagcaggcgctgagcaactcgatccgtaatctggaagacgaaatcggcgtgccgctggtgcttcggactacccgccgcgtgcagctcactccggccgggcaggaattcctgatcggcgcgcgggaaacgctggcgctggcaagtcagagcgtggaccgggcccggcgcgcggcccgtggagaggtcggccgcctgacggtcggcttcgtcagcggtctggcatttgggggcctgccggaaatcgtgcggcgcttccgcgagctgtacccgaacgtcagcgtggacctgcgtgagctgaccgcgcaggaacaggaagctgccctgcgcggcggtctgattgacattggcctgatgctgctgcccgtccgggatccggggctggattcgcgcgcgctgtggcgccagccgctggtcgcggcgcttccggccgggcacccgctggcacgcaaacgccgcctgaccattgccgcgctgcgcgacgagcccttcgtgttcttcccacggcacctgcgcgccacgtacttcgaccaggtcatgcgctggacgtccacggccggctacacgcccaatgtcgtgcaggaggccattgaggtcccaacactgctgtccctggtggccgccggcgtgggcgtgttcctgcccattcagttcttcagccggctggccctgccgggagtggtgtaccgcccgctggaggacgctcccctggtggacatcgtggcggtgtggaaccgccagcgccagccggccaatcccatcgtgaaggcgtttctgacggtggcgcgcgaggcgctggacgcacaggaacagcaggctctctga
>Deide_10020|4.544644936208232
atgaccgccacagcactacagcgcaccctgacccgcgagctggcccactttgaaggccagacggtgaaacttcaaggctttctgcacgcccgccgcgatctggggggcgtgcagtttcttgtgctgcgcgacgtaagcggcatcgctcagtgtgtgggcagcgggctggagttgccgctgtcggagagcagcgtcgaggtggtgggcagtgtcaaggcgcaccccaaggcgccgggcggctacgaggtgcaggtccagagcttccggatcatctcggcagccaccgctccgactccggtcgagatccccaagatggactggcacgtcaaccccgagaccatgctggactaccgggtggtcagcgtgcgcggtctcaaggagcgagccgcactgaaggtccaggccgaactggttgccgctttccgtgaccacctgatgaccgaaggctttacagagatcagtacgcccaagatcgtgtcggccggagcggaggggggagccaacctgtttcccatcgattacttcggacagcctgcctacctggcccagagcccacagctgtacaagcagatcatggtgggtgtgttcgaacgggtcttcgaggtcgcgccggtctaccgcgccgaggaacacgccaccagccgccacctcaacgagtacctgtcgctggacgtcgagatgggcttcattgaggacgaagaggacgtgatggcgctggaaaaccgcctgcttgctgccatcatgacccgcctgagggaacgctgcgagaccgagttcagcctgctgggcgccagcattccggacgtgccggcgcatattccgcgcatcaccctgctggacgcccggcagctggtgggggagaagtacggccacccggtcggcggcaaggatctggaccccgaggctgagcgcctgctgtgccagcactacgccgagaccgagggcagtgacttcgtgtttgtcaccaagtacccccgcgcggcccggcccttctacgcccatcctgacgagggcgacctgacgcgcggttttgacctgctgttccgcggcatcgaaatcacctccggcgggcagcgcattcacgaccacgccatgctgatggaatccattgccgcctacaagctcaaccctgagaccctgaccggctacaccgaggtcttcaagtacggcatgccgccccacggaggctttgccatcggtgccgagcgtctgaccgccaagctgctgggcatcagcaacgtgcgctacgcccgcgccttcccacgtgaccgtcaccgcctgacgccctaa
>Deide_11350|4.542289838950973
atgaagaccaagaacgagtggttgcaaagtgtctacgaacctgcggctcagaaatttccggagcgcaagtacaacttcaagaacctctcggatatggagcccgagccgatctatacggccgacgacctggatggctgggacgcggaacgcgaccttgggtatcccggagagttcccgtacacccggggcgtccagcccagcgtgtaccgcggcaagctctggaccatgcgcatgttcgcgggcttcggcagcgccgagcagaccaacgaacgctttcactcgctgctcaaggccggtcagactggcctgtccaccgccttcgacctgcccaccctgatggggtatgactccgaccatcccttcagccgaggagaagtcgggaagtgcggtgtggctgtcagttctctggctgacatggagatcctgtttcagggcatcgaccctgaactggtcacgacctccatgaccatcaactcgccggccaacgccatctgggccatgtacatcgccaacgcccagaagcagggcaaagacctgagcaaggtcggcggcaccattcagaacgacatcctgaaggaattcattgcccagaaggagttcatctacccacccgcacccagcgtgaagctggtcatcgataccttcgagtggggccccaaggtcgtgccgcgctggaacttcatctcggtcagcgggtaccacatccgcgaggccggtgcgaccggcgtgcaggaactggcgtttacactggccgacggctttcattatgtagaaaaggcgctggaacgtggcctgaacatcgacgagttcgccccgcgcatctcgtttttctgggacatccacaacgacttttttgaggagatcgccaagctgcgtgcagcccgccggatctgggcgcgtcagatgcgcgaccgctacggggccaagaaccccaagagctggatgctgcgcacgcactcgcagactgctggtgtctccctgccagcccagcagccactgaacaacatcgcgcgtgtggccattcaggcgctcgcggcggtgctgggcggtactcagagcctgcacacggacgccttcgacgaagcgctggccctgcccaccgaggaaagcgccgcgattgctctgcgcacccagcagatcatcgcctatgaaaccggcgtggccggtgtggtcgatccactggccggaagctactatgtcgagaagctcaccaacgatatcgaagctgctgccatgggttacatcgagcagatccgcatgatgggcggcgtggaagccggtatcgacaacggttttttccagctggaaatggcagaagctgcctaccgctaccagcgcgaggtcgagaccaaggaccggttgatcgtgggcgtcaacgagttcgtgcaggacgcggtggaagtcccgctgcagatcatcgatccgcaggtcgaggaattgcaggcccggcgcctggcccaggttcgccgcgaacgcgacccgcagcgggcaaccgccgcgatcgaagccctgcgggacacggccgtgaccggcgccaactccatgcccgccttcctggaatgcgcccatgcctacgtcacgctgggcgagcagatggacgtgctcaagaccgtgtacggcgaatacaccgaacccgttctggtgtaa
>Deide_06280|4.534628590025345
atgtccgacgctgcccgtccgcccgaggccgacaccgaaatgccccgcaccattaccctgctgctggttgatgaccatccggtggtgcgcaagggcacccgtgagctgctggagggcgagacggacctgcacgtaatcggcgaggcgggcagtggtgaagaagctgtggtcaaggcacgtgacctgcagccggacgtcatcctgatggacgtcagtatgcccggcatgaacgggattgaggccaccaaggccatcaaggccgagcggcccggtgtgggcgtgctggtgctgaccagctacgatgacgacgcctacatttttgccctgctcgaagcgggcgcagcgggttatctgctgaaaaatgcctcggaagacgacctgctgggtgcggtgcgtgccgtggctgccggcgaaagtgctctgcaccctagcgtggcccgcaaggtgctggagcgcttcagcacccataccaccccaacccctccggaggatgacctgagtccccgcgaactggaagtgctgcgcgtggccgccaccggccgcaccaacaaggaaattgcccgggatctggacatcagtccgcggacagtgcaggttcatctggccaatattttttccaagctgggtgtaggcagccgcaccgaggccgtgctgcacggtatcaaacgcggctggatcgaccccaggacgctgtaa
>Deide_12680|4.529137557308236
atgaccaaccgatacgacgaccgcgcccgactggtgttccattacgcgcgtgaagaaggcaaccgcctgggccacgcgatggtcggccccgaacacatgctgcttggcctgatgcgcgagggcggtacggcggccaccatcctcggcgaattcggtgcctcgcttgacggcctgcgccgccgggtcgaagacatcatcggccggggcgagggcagccgcctgaacgacgccccaagcattacgccacgtgcccgccgcgtgatggaacttgcctccagcgaggcccgcagcctcggcgcgcaggtaacttcaaccgagcacatcctgctgggcattatccgtgaaggcgacggcgttgccttccggatcctgcaggaactgaccaaagacgtcgacaccatccgctggcgtgtgctggcgcagggtgaaggctcgagcgccaagcctgccaagccggtggccacgccgttcctggacgagtacggccgtgacctgacccgctgggcgcgtgaaggcaaactcgacccggtgatcggccgcagtgaggaaatccgccgcgtgacgcagatcctgacccgccgtaccaagaacaacccggtgctgatcggtgaccccggcgtgggcaaaacggccattgtcgagggtctcgcgctggccatccatgaaaagcggacgccacccaacctgcacggcgtgcgtctggtcagcctggacctcagcggcgttgtggccggaaccaagtaccgcggtgagttcgaggaacgtctgcgtcagatcatcgaggaactgcgcaacgccaaggtggtcgcctttatcgacgagctgcacaccctggtcggcgcgggcggtgccgagggcacgctggacgctgcgaacattctcaagccagccctgagccgcggtgagatccaggtaatcggcgcgacgaccactggcgagtaccaccgttacatcgagaaggatgccgctctcgaacgccgtttccagccggtgatcgtgctggagccaagccccgccgaaaccttacagattctgcgcggtctgcggcccaagtacgaggagcaccacggtgtgcagattccggacacggctctggaactgtcagtgcggatcggcgagcgcagccttcccggacggaacttcccggacaaggccattgacctgatcgatgaggctgccagccgcgtgcgcctgaacatgagcgtgggcctgccagtggccgaaaatgaacagggcgaaccgtacgtgacccgtgaggatatcgaaagcgtcatcaactccatgggtggcatctacagcgaggaaacggcggcgcagctgagcgatctggacctgcagctgtccgaacaggtgtacggtcagcccgacgcggtcaaggccctcagctcggcgctacgccgcgcgcgggtaggactgggtggccgcacccgtgtcgccgcgagcttcctgttcgtgggacccagcggcgtcggcaagacccacctggccaaggcactggcccgcacactattcagctcggagcgcgccctgatccgggtggacatgagcgagttccaggaaagccactccatcagtaagctgatcggatcgcctcccggctatgtaggcttcgagcaggggggacgcctgaccgaggcggtgcgccgccagcccttcagcgtgattctgctcgacgagatcgagaaggcccacccagacgtgtacaacaccttcctgcaggtactggacgatggtcgcctgaccgacggtctgggccggacagtggacttccgccggaccatcatcatcatgaccagcaacacgggcttcaacgtcaacccgacggtgggcttcagcccggtgacgccggacaacaacgcgccgctgcggcacatctttactcccgaattcctggaccggctggatgatgtgatccgcttccggtcactgggtgaggaggagctggtccgggtggcccagcagctgctgggcgagatgcgcgaggaactgatcagccgtgagatgcgcgtgaccttcgatccggccatcgcagcctggctggtcgggaagctcaaagcccggagtcccaagcacgccgtcggcagttcgcggcagctgcgcacacttgtgcgcgaagagctggaagatcccctggccatggaactgatggctattgacggccaggaactgcgcgtggtcctgggcgagactgggattcagtttgagaaaggcgaagaagctgctccacggcagattctggcctga
>Deide_17040|4.522530334128461
atgtacaaagaaagatgtgtgcgcgccattggcgctgtagttctgtttccgcttctgctgggctctgctggagctgcaaccatcaaggtagcctcggtcagcccactgtctggcagtctcgcgcctattggcaccgaggtccgccgcggcgcagagcttgcggtgcaggagcagatccgcgccttcaaaacgcttggtcatgatctggtgtttatgcccatggatgaccaggcctctgctactcagggcacccagatcggcaaaaccctggcagcagaccgcgccgttctgggtgtggtcggtgccctgaactccagcgtgaccaacaccctggcccaggccctggtcgcctccaacctggctgtgatctctcctgccagcaccaacgacaccctgaccgagaacaaatggaagaacttcagccgtgtggtcgcgcctgacagcgcccaggccgtcgccgccgcccagtacctgcagagcgaagtcggcgccaagacggtgtttgtggtgtcggacaacaccgcttacggcaacggcctgtccaaggtgctgcagaccaacctcaagcgccagaacatcgcgctggccggctacgtgggcgcctctgacgacgagcagatcgctggagccgtcaagcggatcaagaccctcgacccggacgtggtgtacttcggcggcaccgacgacgtgggttccaagctgctcaaggctatccgcgcggctggcatcaagtccctgttcatgggcggtgacggtctggactcccccagcttcattcagcgcagcgggatcgacgccgccggtgtggtcttcagtaccggctttggccctgtgactgtgttctccggcgccccggcctttacccagcgctaccaggctgcctacaagtccaaacccaacggtgtctcggtctacgcgtacgacgccatgaacgtcatgctcgaagccatcaagagcagcctgaccaaaggtggcgcgctgcccagccgcatgcaggtctcctcggctgtacgccgcgtcagcttcccggcctgcttcgagggttcggccaccaagtgcagcattgtgtcgggcgcagtgggcttcgacaacaccggcgagcgccagcgttcacgcgtcttcatcatgaaactggataacgtgctgcagggacaggtggccaaggttcagaccgtgaccgccgaaagtctccgctga
>Deide_15370|4.522142289182251
atgaccatcccttcaaccgtccgtgtgctgctggtggacgaccacgctgtggtccgccagggcctcaaactcttcctgggtctggatcctgacatcgaggtcgtgggggaggctgccaacggcgaggaggccctgcaggaagccgggcgcctgcacccggacgtggtcgtgatggacctgatgatgccggtgatggacgggatcgcggcgacccggcagctgcgccgggcctttcccgacaccgaggttattgcgctgaccagcaccctggaggagcacaaggtcaatggcgccatcgaggccggcgcgatcagctacatgctcaaggacgcatcgagtgacacgctggccgacgcgattcatgccgcggcacgcggtgaggtccgcctccatcccgaagccgccaggcggctggtgcgcgacttccgcagccctgagatgcgcgagagcctgacccccaaggaaaccatcgtgctgcagctgattgcccggggatgcagcaaccgcgacatcgcgcaggaccagggggttagtgaggcgaccgtcaagacccatgtcagccgcctcctgagcaagctcggcctggagagccgcacgcaggctgcgctgtatgcgctgcgccatggcatcgccacactggacgagggctga
>Deide_07110|4.522055890415271
gtgaatagaaagaaggtcgtgaacggtctgctgatcgttctggcattactgctcgtggtggggatggcctaccagtttaccccttcgctgggatcgctgttcagctcgccgaataagggcactcctgccctggttgtgaacggcaagacagtcactgccgaggagcttgacggtgtgcgccgcagcaacccggtgctgtccagcaccgacaccggcatcctgggcgatgacttcaaaacctttaccgtggcccagaaagtccggcaggtcctggtggcacaggccgccagtgacatcaaggtcagccgcgacgatgtgaatgcagaagtcaagaagatccgcgaagccaacagcctcaccgacagcaaggcctggaccgatgcgctgcagggcgttggcctgactgacgccacctaccgcgcccagctgcgcgaacagctcgcagtcaaccgcaaggttgaagagctgcgtaaggcagtgccggcggctactgaagccgaagccaagctgtactacgatctcaaccccgagaaatttcagagtgaagcgcgcatcatcggccgtcagattgtggtcgccaaggaggccaaggccaaggaactgcttgcccaggtccgtggtggagccgactttgcagccgtcgccaaagccaacagcactgagtttgctgaccgtggcggcgcacttgggcctgtcgagaacggtaaaccgcgcccggtggcccaggtggccctccccgccgaggtaggcgcagcggctttcgcgctgaccaagggtggaatcaccgacgtggtggccagcggcgacaagttctacatcgttaaggtcgagcagtaccttgcgccggccaccaaaccctttgctgaggccaaggccgacgccatcacggccgtcaccgagcagaagaagaatgcagcgcttgaagagtgggtcgagggtctggagaaagacgtcaagatcgaggtcaaggacccgaactggcgcaccgagaaccccgtggtcgccaccgtgggtggtcagaacgtccgtcactctgacgtgatcagccaggtcgtgggcaacgagcagttcggccaactgctgcagcaggtccccggcgatcaggcagcacagctggtcaacggcatgctcaagcctcaggtcacccagcagctgatctccagctacgcagctcctcagatcgcccgctcactgaagcttcctgtgaccggcacgcgccaggaaatggctgccgccattgccgcttacggctcgcgcaacgtcaaggtcacggacgccgatgtgcaggccttctacacccagaacaaggcgcagttccagagcccggccaccgctacggtggatgaggccagcttcaaggaccgcagcaaggcactggctttccgcaacacctggaacggtcagggcagctttgccactgcagccagcaagcagggcggcaccgtcagcgaacgcggcagtgtgactgctggcgacggcaagctggggcaggagctgaacgccgccgtgttcagcgcccgcacgctcaagagtgccggtgaaggcagcctgagcgacgtggtcaaggtcggcgagcgctacagcgtggcgtacgtgacggacctgaaaccagcaacgacgcagcccctgagtgctgtgcgtagtcagattgagtcccaggtgctggccaccaagcgcaacgaggctggacaggcattcctggccaagcaggtagcagccctgaatccgaccgacaaactcaaggaagtgctggctgcccaggaaaagcgcgtagctgccgccgctcctaaagcggctccgaagaccgacagcagtaagcccagcaccggtgcgactccggaaacaaagtcagacagcgccgcacctccagctgaaaagtaa
>Deide_22270|4.520043909216581
atgaaacgaactgtcctgattgctgccctgctgaccaccgccgccaccaccgtgctggcccagaatgcccagaaccgccgcctggaggtcaccggcgcaccgcgcggcgacctgcgcaacggtccgctgacctataccggcagcccggtcaacgcgaaggtcagcaccctgaccatccgtgcctcgcaagctgtggttaccgccccagccgggacccccatcatgcaggccgagggcaagaaaaccggcaccttcaccggcaacgttcaggtcacccgtgggcgcctgagtgcccggggcgagaagttgacctacagcgaggccagtggtcagggggtcctgagtggcacgcccagcgcgagcttcgctcccgagagtaaagaggacggcgacactgtgagcatcaaggcgtcgcagatgagcctggacgtggacaacaacctgtcgaccagcacaggcaacgtcaccctgaccaacggcatccaaagtggccgcgccgagaaactggtgtttgacgaggaccgagagctggcgcagctgaccggtacccccagcctgacccgcgcccccaagggcaaccagaaggaactggtgatcaccggtcaggaggtccgcgccctgaccaaggccaagaccctgtacgtgcgcggcggcgtcaagctggtccagggaaccaccaccaccaccggagacgccgtgtactacgacgaccggaagaatgtcgcttatgtcgtgggcaatgcggtcagcaccgacagcaagaccggagccaagatcgtggcgccggccagcggttacatcgagcagaacaccgccctggggcgcgtgctgcgtaagaatgcagcctacaagattccaactgaacaatttaaactgcgcggcgagaagtaa
>Deide_11100|4.518861023313913
atgactgctacccctttgagcccaagcgtggcccgtgaccgcagcgccatggcagcgactggacagacgctgctggatgtccagcacctggagaagtacttcccgatccgcggcggcctgatgtcgcgggtggtcggcaacgtcaaggccgtcaacgacatcagcttcaaggtcggtcgcggcgaagtggtcggcctggtcggtgagtccgggtcgggcaaaaccaccgctggccgcgccattctgcgtctggttgagccgaccggcggacaggtcatcttcaacggcaccgacatcaccaagctctccaaagggcagatgcgcgactaccgccgtgagatgcagatcattttccaggacccgtttgccagcctgaacccccgaatgacggtcagtgacatcatcggtgaggccatgcagatccacaacctgcacccgggacgcgagcgtatcgaccgcatcgccgagttgctgcagcgcgtcggtctgcgccccgagcacatgggccgctacccgcacgagttctccggaggtcagcgtcagcgtatcggtattgcgcgcgcgctggccgttgaccccagctttatcgtggcagacgagccggtttcggcactggacgtttcgattcaggcgcaggtggtcaacctgattcaggacctgcaggaagaactgggcctgaccgtgctgtttattgcccacgacctgcacgttgtggagtacatctgcgaccgcatgatcgtgatgtacctgggccgcatcatggagattgcgcccagccgcgagctcaaccgcaatcccaagcacccttacaccgaggccctgctgtcggcggcgccggtgcctgatcccacgatcaagcgtcagcgcatcatcctggaaggcgacattcccagcccgatcaatccgccttcgggttgcgtgttccggacccgctgccgctatgccattgccgactgcgccaacatcgttccggagctgcgtgaggtcgcgcccgatcacttcaaagcctgcatccgcgacgatattctctga
>Deide_03290|4.517476692556109
[truncated: 2,963,994 more chars]
