# Supplementary material for: Bioinformatic Assessment of Factors Affecting the Correlation between Protein Abundance and Elongation Efficiency in Prokaryotes
Source: Int J Mol Sci. 2022 Oct 9;23(19):11996. doi: 10.3390/ijms231911996 (PMC9570070; doi:10.3390/ijms231911996)
Supplement: Supplementary file 1 [file ijms-23-11996-s001.zip › EloE/output_folder/Deinococcus_deserti_VCD115_546414/deinococcus deserti vcd115_number_eei.txt]

number	single	first	middle	last	EEI1
1	0	1	0	0	2.6579896743203304
2	0	0	0	1	2.30292358916815
3	1	0	0	0	1.950261573895803
4	0	1	0	0	2.449663730674745
5	0	0	0	1	2.1718955247599547
6	1	0	0	0	2.435559846584269
7	1	0	0	0	2.1592852921631964
8	1	0	0	0	2.0924188780784836
9	1	0	0	0	2.2353500325951066
10	1	0	0	0	2.304058522599273
11	1	0	0	0	1.9742406064816482
12	1	0	0	0	2.0144070762264468
13	1	0	0	0	2.9775745611877276
14	1	0	0	0	1.381243892777733
15	1	0	0	0	2.2775459783667222
16	1	0	0	0	2.6931342228077533
17	1	0	0	0	3.7082272997475068
18	1	0	0	0	2.1675406708421483
19	1	0	0	0	2.3078025938258127
20	1	0	0	0	3.062102239364287
21	1	0	0	0	2.667660166358923
22	1	0	0	0	2.9340892346825553
23	1	0	0	0	1.9927028112873442
24	1	0	0	0	2.483813578587028
25	0	1	0	0	2.924422841389809
26	0	0	0	1	2.6731288895179155
27	1	0	0	0	2.397532084551504
28	1	0	0	0	3.478190026645791
29	1	0	0	0	2.888251938403444
30	1	0	0	0	2.3033134053201887
31	1	0	0	0	2.1485575726032193
32	1	0	0	0	2.8144266100842055
33	1	0	0	0	2.3861044190101066
34	1	0	0	0	1.9456674891019456
35	1	0	0	0	3.2879768074250357
36	0	1	0	0	3.021597103125781
37	0	0	1	0	4.031725170261804
38	0	0	1	0	2.96947861539935
39	0	0	1	0	3.416392425844015
40	0	0	1	0	3.3038381034245172
41	0	0	0	1	3.0324297272888057
42	1	0	0	0	2.352815648896453
43	1	0	0	0	2.1307656878087493
44	1	0	0	0	2.40315771389781
45	1	0	0	0	2.0705614806496913
47	1	0	0	0	2.0935606882414817
48	1	0	0	0	2.1156449699320015
49	1	0	0	0	3.2044691627862756
50	0	1	0	0	3.6569048787493514
51	0	0	0	1	3.348309429004634
52	1	0	0	0	2.962651050602673
53	1	0	0	0	3.2049559358163675
54	1	0	0	0	1.7528828656335915
55	1	0	0	0	2.464592318915737
56	1	0	0	0	2.5054629125491905
57	1	0	0	0	2.9523568313636566
58	1	0	0	0	3.3181347647792614
59	1	0	0	0	2.618253416849444
60	0	1	0	0	2.5513212931833027
61	0	0	0	1	2.465925257093636
62	1	0	0	0	2.397845916586819
63	1	0	0	0	3.192271723111402
64	1	0	0	0	2.024763358054357
65	1	0	0	0	2.701025380666773
66	1	0	0	0	2.040642183453681
67	1	0	0	0	2.710228231718057
69	1	0	0	0	1.4647452626855353
70	1	0	0	0	2.1123217368214755
71	1	0	0	0	2.492759868590649
72	1	0	0	0	2.340233116923899
73	1	0	0	0	3.07154172691533
74	0	1	0	0	1.7957940425268883
75	0	0	0	1	3.0050647523082685
76	0	1	0	0	2.666136150829418
77	0	0	1	0	2.5503183030502403
78	0	0	1	0	3.421682762477533
79	0	0	1	0	3.114785953757063
80	0	0	0	1	3.3921094435022328
81	0	1	0	0	2.8609037513728555
82	0	0	0	1	2.132463255178234
83	1	0	0	0	1.8173386777570408
84	1	0	0	0	2.020710035927595
85	0	1	0	0	2.157016423840342
86	0	0	1	0	2.352503255960471
87	0	0	0	1	2.627430380746277
88	0	1	0	0	3.4818842113819057
89	0	0	0	1	3.9536927014933982
90	0	1	0	0	2.7314623743064885
91	0	0	1	0	3.148035846068144
92	0	0	0	1	1.928982576227976
93	1	0	0	0	4.439837173605234
95	1	0	0	0	2.6589400900880005
96	1	0	0	0	2.522260110841034
97	1	0	0	0	2.95212688420667
98	1	0	0	0	3.4253216083542046
99	1	0	0	0	3.9119022688586744
101	1	0	0	0	2.495538234161607
102	1	0	0	0	1.9540202043563506
103	1	0	0	0	1.925168267589692
104	1	0	0	0	2.590602079263636
105	1	0	0	0	2.426715898543003
107	0	1	0	0	2.7245724681773105
108	0	0	0	1	2.49059681461772
109	0	1	0	0	2.420495191945972
110	0	0	0	1	3.4063986795104273
111	1	0	0	0	2.740669860425855
112	1	0	0	0	3.4053071874241443
113	1	0	0	0	1.501233700529144
114	1	0	0	0	2.3837954771156133
115	1	0	0	0	2.3375353246133157
116	0	1	0	0	4.708810434769443
117	0	0	0	1	3.310107195994918
118	1	0	0	0	3.4204675814384338
119	1	0	0	0	2.104688167263766
120	1	0	0	0	2.602094047889777
121	0	1	0	0	2.4900719796138118
122	0	0	0	1	2.5173953334295476
123	1	0	0	0	1.958403616341972
124	1	0	0	0	1.872673235232023
125	1	0	0	0	2.1070296830641344
126	1	0	0	0	1.9787374925409524
127	1	0	0	0	1.5284522394066837
128	1	0	0	0	2.537937794878752
129	1	0	0	0	1.856384698636172
130	1	0	0	0	3.1807646326463823
131	1	0	0	0	2.723511588840614
133	1	0	0	0	2.408497903684377
134	1	0	0	0	1.67543207692055
135	1	0	0	0	2.2748433318225847
137	1	0	0	0	3.0021452962058954
138	1	0	0	0	2.8947049310127113
139	1	0	0	0	2.551708593394447
140	1	0	0	0	1.9916113768541406
141	1	0	0	0	2.6235140844783755
142	1	0	0	0	2.826740378750063
143	1	0	0	0	3.0030330561427827
144	1	0	0	0	2.0879054409444615
145	1	0	0	0	2.5213699741796325
146	1	0	0	0	2.0775924144769067
147	1	0	0	0	1.283340601348376
148	1	0	0	0	1.8758348177669133
149	1	0	0	0	2.584888433902097
150	1	0	0	0	2.220298465907304
151	1	0	0	0	2.8544617090889584
152	1	0	0	0	2.866495431632483
153	1	0	0	0	2.501659731514275
154	1	0	0	0	2.153506433334892
155	1	0	0	0	2.8565145503199187
156	1	0	0	0	2.419989615918915
157	1	0	0	0	2.154800484394591
158	1	0	0	0	2.234878509233689
160	0	0	0	1	2.4875776635445783
161	1	0	0	0	2.843722492181933
162	1	0	0	0	3.94454218767015
164	0	1	0	0	2.535134196114038
165	0	0	1	0	2.390721921187391
166	0	0	1	0	2.9328252722719923
167	0	0	1	0	3.2699794902538266
168	0	0	0	1	2.643806499182797
169	1	0	0	0	2.046015471409898
171	1	0	0	0	3.8257242801195748
172	1	0	0	0	1.9124871832384405
174	1	0	0	0	2.0929646891336384
175	1	0	0	0	5.396090028584425
176	1	0	0	0	2.9218747463632404
177	0	1	0	0	2.1851711298454966
178	0	0	0	1	1.5424864348536624
179	1	0	0	0	2.0880252355824673
180	1	0	0	0	1.8441201308234172
181	0	1	0	0	2.4496314230702745
182	0	0	0	1	2.0183380674581275
183	0	1	0	0	2.852162832147267
184	0	0	1	0	3.4999581976695957
185	0	0	1	0	3.1545574515414545
186	0	0	1	0	2.581392182139033
187	0	0	1	0	3.0079305532044702
188	0	0	0	1	3.0388745013438716
189	1	0	0	0	2.3224738750712848
190	1	0	0	0	2.678089878641038
191	1	0	0	0	3.8598195403454065
192	1	0	0	0	2.3158525298588306
193	0	1	0	0	3.268881931578121
194	0	0	0	1	2.6444169832905593
195	1	0	0	0	2.4993641495038528
196	1	0	0	0	3.9867437821740705
197	0	1	0	0	2.3112259188743405
198	0	0	0	1	3.4436663676868555
199	1	0	0	0	2.9932231518763683
200	1	0	0	0	2.514342589333294
201	0	1	0	0	2.4748695994659085
202	0	0	0	1	4.6036967439149485
203	0	1	0	0	3.5227464407614666
204	0	0	0	1	3.2171549862190187
205	0	1	0	0	4.035734855718404
206	0	0	1	0	4.211415184689575
207	0	0	0	1	2.7183305393460997
208	1	0	0	0	3.171981580831414
210	1	0	0	0	2.745458810106391
211	1	0	0	0	2.792348357987137
212	1	0	0	0	3.0070738596667863
213	1	0	0	0	1.5379008470328546
214	1	0	0	0	2.2037441629648353
215	1	0	0	0	2.0161626630909253
216	1	0	0	0	2.1044616154031046
217	1	0	0	0	2.2637095347542076
218	1	0	0	0	1.986040989555074
219	0	1	0	0	2.369749220685663
220	0	0	0	1	3.7896673789080584
221	1	0	0	0	3.25810539824346
222	0	1	0	0	4.226199199986088
223	0	0	1	0	2.927448936236609
224	0	0	1	0	2.6869217605092977
225	0	0	1	0	2.7944000196496774
226	0	0	1	0	3.092829042387698
227	0	0	1	0	2.4749704123921763
228	0	0	0	1	3.273308423786834
229	1	0	0	0	2.9989207879473083
230	1	0	0	0	3.3728482544563056
231	1	0	0	0	2.9002165152583332
232	0	1	0	0	3.1555028217178287
233	0	0	0	1	1.6361552369506536
234	1	0	0	0	2.6390019587160998
235	1	0	0	0	2.637834134830513
236	1	0	0	0	1.9519303782439381
237	1	0	0	0	1.5040986037900077
238	0	1	0	0	2.094217959576214
239	0	0	0	1	1.793595892175891
240	1	0	0	0	1.8175406568874544
241	1	0	0	0	1.6664112025299531
242	1	0	0	0	2.0379460223878216
243	1	0	0	0	1.6620406609369776
244	1	0	0	0	1.9711294897692184
246	0	1	0	0	2.4787174720598935
247	0	0	0	1	2.639310186917158
248	1	0	0	0	2.449893650062995
249	1	0	0	0	3.385029205094263
250	1	0	0	0	1.9498013834234176
251	1	0	0	0	2.518568578897377
252	0	1	0	0	3.2124856349491164
253	0	0	1	0	3.126945271817304
254	0	0	0	1	2.7660770732656905
255	1	0	0	0	2.5136855703863046
256	0	1	0	0	3.5846285950966656
257	0	0	1	0	3.2223047421110254
258	0	0	1	0	2.83215574469928
259	0	0	1	0	2.4570648888913023
260	0	0	0	1	2.0376698430951934
261	1	0	0	0	3.1385318170247216
262	0	1	0	0	2.003175911581439
263	0	0	0	1	1.8191244825914903
264	1	0	0	0	2.6413238727001858
265	1	0	0	0	2.7563723531460225
266	1	0	0	0	2.691924317902782
267	0	1	0	0	2.7179620602083348
268	0	0	1	0	3.561895426637007
269	0	0	1	0	4.084714250242547
270	0	0	1	0	5.04894319905349
271	0	0	1	0	3.9509626450583535
272	0	0	0	1	4.398272963936761
273	1	0	0	0	5.448635982269724
274	1	0	0	0	2.7635001720465517
275	1	0	0	0	2.489915228730697
276	1	0	0	0	2.7382710755091906
277	0	1	0	0	3.3039594682224562
278	0	0	0	1	2.602928040077035
279	1	0	0	0	4.005411518992515
280	0	1	0	0	4.132490744207645
281	0	0	1	0	4.4010337604117495
282	0	0	0	1	3.4169229360624467
283	1	0	0	0	3.244374057337828
284	1	0	0	0	2.477487661823894
285	1	0	0	0	2.4750210794197454
286	1	0	0	0	3.436197055864136
287	1	0	0	0	3.1065394546273613
288	0	1	0	0	3.79853938155615
289	0	0	0	1	3.3662242105579483
290	1	0	0	0	2.563076503653574
291	1	0	0	0	2.852175499651724
292	1	0	0	0	3.3811744895111286
293	1	0	0	0	5.080961235087932
294	1	0	0	0	4.814698021875815
295	1	0	0	0	5.069743837439029
296	0	1	0	0	2.9858713859369526
297	0	0	1	0	2.889690819353882
298	0	0	0	1	2.8017288425686333
299	1	0	0	0	4.091853482734879
300	1	0	0	0	2.80667302476583
301	1	0	0	0	2.65625286745663
302	1	0	0	0	3.254809050382166
303	0	1	0	0	2.300292691034714
304	0	0	1	0	3.60511103351409
305	0	0	1	0	3.0916960471237744
306	0	0	1	0	3.5829924387019636
307	0	0	0	1	3.6466780964339724
308	1	0	0	0	2.865416280013205
309	0	1	0	0	2.6910499047258427
310	0	0	0	1	2.333136328232251
312	0	1	0	0	2.500664457659539
313	0	0	0	1	2.063870773069776
314	1	0	0	0	2.9315626808248956
315	1	0	0	0	2.3609741937826323
316	1	0	0	0	3.2668714832326082
318	1	0	0	0	3.7933713789565706
319	1	0	0	0	2.42381783300047
320	0	1	0	0	2.119576255025955
322	1	0	0	0	2.5555404425432964
323	1	0	0	0	2.8780438398626162
324	0	1	0	0	3.2623155652599407
325	0	0	0	1	3.8735705641618914
326	1	0	0	0	3.14704879429045
327	1	0	0	0	5.084707942817732
328	0	1	0	0	3.9602210576609926
329	0	0	0	1	4.424812943892657
330	1	0	0	0	2.6353709846518174
331	1	0	0	0	3.3127883444315214
332	1	0	0	0	3.3230877078248486
333	1	0	0	0	3.6003997491397137
334	1	0	0	0	3.953772150856769
335	1	0	0	0	2.4568539004831322
336	0	1	0	0	2.250731061107173
337	0	0	0	1	2.633275255929074
338	1	0	0	0	2.3442850040941763
339	1	0	0	0	1.7573061525628435
340	1	0	0	0	2.2895930701975433
341	1	0	0	0	2.8983734704775297
342	1	0	0	0	2.3910005534218186
343	1	0	0	0	2.5932882688495145
344	1	0	0	0	3.5162337561480985
345	1	0	0	0	2.483181338180344
346	1	0	0	0	2.0935606882414817
347	1	0	0	0	2.2335023760174137
348	1	0	0	0	2.643433188424279
350	0	1	0	0	3.271880843645998
351	0	0	1	0	3.968479223989087
352	0	0	1	0	4.667492508653857
353	0	0	1	0	4.673642751774246
354	0	0	1	0	3.907391379454948
355	0	0	1	0	3.2103171686879115
356	0	0	0	1	3.101155063820601
357	0	1	0	0	3.246818000693999
358	0	0	1	0	4.202230374375303
359	0	0	1	0	3.565217715820535
360	0	0	0	1	3.748563006502246
361	1	0	0	0	2.37337909298312
362	1	0	0	0	2.0918016175576724
363	1	0	0	0	2.245811219231395
364	0	1	0	0	4.021645449859498
365	0	0	0	1	3.5004137436445064
366	1	0	0	0	2.8435359802156044
367	1	0	0	0	2.520767354042188
368	1	0	0	0	2.475241001783592
369	1	0	0	0	2.4278440920540074
370	1	0	0	0	2.7131484071678784
371	1	0	0	0	4.121387055851456
372	1	0	0	0	3.6165895460552435
373	0	1	0	0	2.847769837448304
374	0	0	0	1	2.7317960553937954
375	0	1	0	0	5.023067268837111
376	0	0	1	0	3.303519359449204
377	0	0	0	1	3.645610749138808
378	1	0	0	0	2.3198266621364905
379	1	0	0	0	2.6154158815879787
380	0	1	0	0	2.337869367430037
381	0	0	1	0	2.926163607899121
382	0	0	0	1	2.561705588002165
383	1	0	0	0	3.052186552774398
384	1	0	0	0	3.1697415004366523
385	0	1	0	0	3.708101427658503
386	0	0	1	0	3.233237723022094
387	0	0	0	1	2.7312855607549538
388	1	0	0	0	2.8843111112612903
389	1	0	0	0	2.82673864005076
390	1	0	0	0	3.4956619083821967
391	0	1	0	0	3.0828774165131185
392	0	0	1	0	2.9891898254138596
393	0	0	1	0	2.647373340222151
394	0	0	1	0	2.792600841985665
395	0	0	1	0	3.5232644148788332
396	0	0	0	1	3.3579307574962125
397	0	1	0	0	2.681919475444968
398	0	0	1	0	3.7528254346707275
399	0	0	0	1	2.415057706586387
400	1	0	0	0	1.9346868035026064
401	0	1	0	0	3.183836291311919
402	0	0	1	0	3.1863599479307823
403	0	0	0	1	2.93593129656183
404	1	0	0	0	2.7756019421865803
405	1	0	0	0	2.720726979142969
406	1	0	0	0	2.176722516949834
407	1	0	0	0	2.45002072233458
408	1	0	0	0	2.08324773708322
409	0	1	0	0	2.258693943250282
410	0	0	1	0	2.7949277224991267
411	0	0	1	0	3.6533344151206895
412	0	0	0	1	3.2883104680011264
413	0	1	0	0	2.8418213707292184
414	0	0	0	1	2.8922244298774737
415	1	0	0	0	4.385615790414099
416	1	0	0	0	2.849956509448093
417	1	0	0	0	3.431923646217109
418	1	0	0	0	2.049920774710886
419	1	0	0	0	2.6782021792146216
420	1	0	0	0	2.769639501355307
421	1	0	0	0	3.01927320520436
422	0	1	0	0	2.9737785065172964
423	0	0	0	1	3.1339851974730943
424	0	1	0	0	3.178598730136249
425	0	0	0	1	2.489544380458013
426	1	0	0	0	2.5676682672267033
427	1	0	0	0	1.852208505784134
428	1	0	0	0	3.4851581251597725
429	0	1	0	0	2.7596651429299506
430	0	0	1	0	3.872450786231822
431	0	0	0	1	3.6360162790860793
433	1	0	0	0	2.4718507880156313
434	1	0	0	0	2.5902967565754635
435	1	0	0	0	2.0957911741423203
436	1	0	0	0	4.632966852703721
437	0	1	0	0	4.930734365895251
438	0	0	1	0	2.8833178537595017
439	0	0	1	0	4.225048510466345
440	0	0	1	0	4.11136316885076
441	0	0	1	0	3.719630407221403
442	0	0	1	0	4.196202280376497
443	0	0	1	0	3.4502274172325373
444	0	0	1	0	4.042622112564472
445	0	0	1	0	3.8201553153986874
446	0	0	1	0	4.16718081783765
447	0	0	0	1	4.037852359494217
448	0	1	0	0	4.478624306120804
449	0	0	1	0	3.2637571043258284
450	0	0	1	0	3.0785226413014812
451	0	0	0	1	3.0634591754777656
452	1	0	0	0	2.6019973454784333
453	1	0	0	0	2.71839819127253
454	1	0	0	0	3.179552479199541
455	1	0	0	0	3.238071958899202
456	1	0	0	0	2.7719790495231633
457	1	0	0	0	1.7731052090967307
458	0	1	0	0	2.6295303921559543
459	0	0	0	1	2.601234819205823
460	1	0	0	0	2.551665797327903
461	1	0	0	0	2.6584542903283817
462	0	1	0	0	2.853631281474094
463	0	0	0	1	2.5974799930484247
464	0	1	0	0	3.7272638384630614
465	0	0	1	0	3.430220409630289
466	0	0	0	1	2.8378250735016053
467	1	0	0	0	3.5303928119852
468	1	0	0	0	2.758885808180209
469	1	0	0	0	2.7783417023343144
470	1	0	0	0	6.16593109546913
471	0	1	0	0	4.043303234188847
472	0	0	1	0	5.058086518868439
473	0	0	0	1	4.17672297020756
474	1	0	0	0	3.9234676587538178
475	1	0	0	0	4.464817150968666
476	1	0	0	0	9.661489967475898
477	0	1	0	0	3.809180280097685
478	0	0	1	0	3.9246673401741012
479	0	0	1	0	4.670588103384207
480	0	0	1	0	3.54462299063359
481	0	0	1	0	4.76679159857551
482	0	0	1	0	3.4538143244089348
483	0	0	1	0	3.5615696498042633
484	0	0	0	1	4.671048176557153
485	1	0	0	0	2.9389695806221945
486	1	0	0	0	2.5842987224976746
487	1	0	0	0	3.2582413807190673
488	1	0	0	0	3.889791985364865
489	0	1	0	0	2.9227347125485656
490	0	0	0	1	3.9766796656664916
491	0	1	0	0	3.890098345741454
492	0	0	0	1	2.940748062484862
493	0	1	0	0	2.9361834674164955
494	0	0	0	1	2.2270326926529256
495	1	0	0	0	1.810973478811953
496	1	0	0	0	2.5150591452859117
497	1	0	0	0	2.4178818322228444
498	1	0	0	0	1.9771226127992652
499	1	0	0	0	2.243574730378679
500	1	0	0	0	1.9626476561172126
501	1	0	0	0	2.3240008109002694
502	1	0	0	0	2.149675850941277
503	1	0	0	0	2.485026817555401
504	1	0	0	0	3.1683703409103194
505	1	0	0	0	2.687168271647727
506	0	1	0	0	2.407287887239633
507	0	0	0	1	2.48650123065813
510	1	0	0	0	2.4580664975522675
511	1	0	0	0	1.6316304272871183
512	1	0	0	0	2.1852107379197263
513	1	0	0	0	2.0731345658185014
515	0	0	0	1	2.3653619668412285
516	1	0	0	0	2.187041593846942
517	1	0	0	0	3.726056733961862
519	1	0	0	0	2.7505349438033933
520	1	0	0	0	1.8588732661757403
521	1	0	0	0	3.896141943639231
522	1	0	0	0	2.4656495347419267
523	1	0	0	0	2.6635105546941436
524	0	1	0	0	2.9050553520748688
525	0	0	1	0	3.0580420680182985
526	0	0	0	1	3.5453099760708224
527	1	0	0	0	3.20300550545673
528	1	0	0	0	3.144038476910319
529	0	1	0	0	2.862203634444567
530	0	0	0	1	2.6940105340263925
531	1	0	0	0	3.0016963971105137
532	1	0	0	0	2.0174813285992332
533	1	0	0	0	2.38491025341715
534	1	0	0	0	2.028476917635352
535	0	1	0	0	3.7263756194344184
536	0	0	1	0	2.7778729195134173
537	0	0	0	1	3.163132311588021
538	1	0	0	0	5.580987003874768
539	1	0	0	0	2.5526914698152097
540	1	0	0	0	2.076871871885808
541	1	0	0	0	2.452784134482127
542	1	0	0	0	1.5413858742911923
543	1	0	0	0	1.9577549182925542
544	1	0	0	0	2.143498581881046
545	1	0	0	0	1.7400872693261
546	1	0	0	0	2.3589559004695984
547	1	0	0	0	2.517360534455527
548	1	0	0	0	3.061300641178001
549	1	0	0	0	2.557348783130212
550	1	0	0	0	2.190439108281128
551	1	0	0	0	2.109455218122945
552	0	1	0	0	2.1925680260535394
553	0	0	1	0	2.9290668472033112
554	0	0	0	1	1.9735192762056262
555	1	0	0	0	2.1982854583468736
556	1	0	0	0	2.25547737331967
557	1	0	0	0	2.536457522851996
558	1	0	0	0	2.4483712098475507
559	1	0	0	0	1.6229572277013873
560	0	1	0	0	2.927475327076148
561	0	0	0	1	1.8720439835039486
562	1	0	0	0	2.3877724379514773
563	1	0	0	0	3.460318210668469
564	0	1	0	0	3.1788863263611122
565	0	0	1	0	3.170532905779233
566	0	0	0	1	2.8954645075373975
567	1	0	0	0	2.071817425828605
568	1	0	0	0	1.7471845794462308
569	0	1	0	0	2.483105130875448
571	1	0	0	0	2.6951485068016554
572	1	0	0	0	2.9822096346456104
573	0	1	0	0	3.5117606355177173
574	0	0	0	1	3.0410578920600693
575	0	1	0	0	2.9577614632297236
576	0	0	0	1	3.4663407132422774
577	1	0	0	0	2.88272909572404
578	1	0	0	0	2.4372942301868004
579	1	0	0	0	2.514318110685197
580	1	0	0	0	3.6448655596109347
581	1	0	0	0	2.6653561478759986
582	1	0	0	0	2.994658046050595
583	1	0	0	0	2.0064328837207266
584	0	1	0	0	3.394483981205321
585	0	0	0	1	3.1558624359012617
586	1	0	0	0	2.214526762387532
587	1	0	0	0	2.967694339164691
589	0	1	0	0	2.0153424181031507
590	0	0	0	1	3.1233170960891403
591	1	0	0	0	1.644099059012526
592	1	0	0	0	1.8795274219780056
593	1	0	0	0	2.363041067361749
594	1	0	0	0	3.252425248248719
595	0	1	0	0	3.3103093210917063
596	0	0	1	0	3.101501745644075
597	0	0	1	0	2.5374715079422705
598	0	0	1	0	2.699578635293581
599	0	0	1	0	2.222488130269338
600	0	0	1	0	2.3475710903372926
601	0	0	1	0	2.924339364450469
602	0	0	1	0	2.466587199651046
603	0	0	1	0	3.0260851256008716
604	0	0	0	1	3.546396986902106
605	1	0	0	0	2.7290818350067765
606	0	1	0	0	3.344475736360973
607	0	0	1	0	2.73841882908773
608	0	0	0	1	1.995727742763858
609	1	0	0	0	2.7845211050720797
610	1	0	0	0	1.8496759807983068
611	1	0	0	0	2.1021871505778567
613	1	0	0	0	3.780106724812327
614	0	1	0	0	3.05768857051462
615	0	0	0	1	3.5450653095486113
616	1	0	0	0	2.8834874718728543
617	0	1	0	0	3.803699736030418
618	0	0	1	0	3.1807220662032787
619	0	0	1	0	3.323437361571052
620	0	0	0	1	2.640036133603363
621	1	0	0	0	1.94040314607357
622	1	0	0	0	2.8833064400898736
623	0	1	0	0	1.9030957628405762
624	0	0	1	0	2.1800658279151346
625	0	0	0	1	3.4912985552186115
626	1	0	0	0	3.350922032356021
627	1	0	0	0	2.157369242288828
628	1	0	0	0	2.2060322761310487
629	1	0	0	0	4.837462293868216
630	1	0	0	0	2.9954859812194408
631	1	0	0	0	2.8719326343552627
632	1	0	0	0	2.090189773004944
633	1	0	0	0	2.28636397570713
635	1	0	0	0	1.8198171334740099
636	1	0	0	0	2.0726083619626765
637	1	0	0	0	1.6729794207642636
638	0	1	0	0	3.035650810990714
639	0	0	0	1	1.7362745847349854
640	1	0	0	0	2.3196535516517747
641	1	0	0	0	2.5163053499665353
642	1	0	0	0	2.50166209716737
643	1	0	0	0	2.9918657546101586
644	0	1	0	0	3.2984209513075795
645	0	0	1	0	4.909036343161205
646	0	0	0	1	3.093499514013295
647	0	1	0	0	3.8305746434191903
648	0	0	0	1	3.248530330050615
649	1	0	0	0	1.8563697971311488
650	1	0	0	0	2.107922687075582
651	1	0	0	0	2.0383609221084273
652	0	1	0	0	3.30655214830662
653	0	0	1	0	3.5124268234720675
654	0	0	0	1	4.103951626178688
655	1	0	0	0	2.975421886356123
656	0	1	0	0	2.0553275076759285
657	0	0	0	1	2.2068378524683063
658	1	0	0	0	2.3432318147152085
659	1	0	0	0	2.189792503478909
660	0	1	0	0	3.9444127650687695
661	0	0	0	1	3.6129259227718054
662	0	1	0	0	3.615176778328383
663	0	0	0	1	3.8036125574806343
664	1	0	0	0	2.543899141337747
665	1	0	0	0	2.407738593621434
666	1	0	0	0	1.9875759007710425
667	1	0	0	0	3.760253786860103
668	0	1	0	0	3.2497517582793654
669	0	0	0	1	2.427947169876637
670	1	0	0	0	6.284759017603242
671	1	0	0	0	2.704943876177635
672	1	0	0	0	3.860110219426062
673	0	1	0	0	7.579235752592815
674	0	0	0	1	3.5435131412664123
675	1	0	0	0	3.114940245088634
676	1	0	0	0	3.705437711222834
677	0	1	0	0	3.192815368692223
678	0	0	0	1	3.277316543002209
679	1	0	0	0	4.411969406317846
680	0	1	0	0	3.3634613705233534
681	0	0	0	1	2.6866376159797483
683	1	0	0	0	2.584035499365408
684	1	0	0	0	4.276978251674605
685	1	0	0	0	3.2546990704815566
686	1	0	0	0	1.9020738067487002
687	0	1	0	0	4.34302000607667
688	0	0	1	0	3.7025675906406397
689	0	0	0	1	4.849189084139359
690	0	1	0	0	4.035222435954675
691	0	0	0	1	4.180524695920122
692	1	0	0	0	3.832247052983925
693	1	0	0	0	2.337921539610406
694	1	0	0	0	2.8997006579600035
695	0	1	0	0	2.8558381221179356
696	0	0	0	1	2.770458210796306
697	0	1	0	0	3.214160513930747
698	0	0	0	1	3.312459164992984
700	1	0	0	0	4.9308009954407686
701	0	1	0	0	3.489840935867214
702	0	0	1	0	3.3664138998673203
704	0	0	0	1	2.6163003835587157
705	0	1	0	0	5.140638708173393
706	0	0	0	1	3.9187928996552936
707	0	1	0	0	4.46301211498154
708	0	0	1	0	2.7479419005811563
709	0	0	1	0	2.8436725913459564
710	0	0	1	0	3.1657373987932727
711	0	0	0	1	2.971266922257381
712	1	0	0	0	3.2154237512477817
713	1	0	0	0	2.235675010481914
714	0	1	0	0	2.4683988244887636
715	0	0	0	1	2.508084256390334
716	1	0	0	0	3.8948664228803
717	1	0	0	0	4.077555898411152
718	1	0	0	0	2.902361880896321
719	1	0	0	0	2.447984211579103
720	1	0	0	0	2.4985066430660297
721	1	0	0	0	3.1444626792207444
722	1	0	0	0	3.2937189438375993
723	1	0	0	0	2.8534941841837513
724	1	0	0	0	2.0553598877329393
725	1	0	0	0	2.2893818546154194
726	1	0	0	0	2.2368424302715537
727	1	0	0	0	2.7367625188917133
728	1	0	0	0	2.1219687630726884
729	1	0	0	0	2.1933194767716953
730	1	0	0	0	2.1982799787904255
731	0	1	0	0	3.1235169714541664
732	0	0	0	1	2.8499632589524904
733	1	0	0	0	3.04076049017024
734	0	1	0	0	2.3065378437853243
735	0	0	1	0	3.9855005194696203
736	0	0	1	0	2.9057414178486973
737	0	0	1	0	2.9477110971143716
738	0	0	1	0	2.6199878130931524
739	0	0	0	1	2.3104536540775134
740	1	0	0	0	2.2515639253373583
741	1	0	0	0	2.0824134120023707
742	0	1	0	0	2.2534203425524644
743	0	0	0	1	2.56848653962824
744	1	0	0	0	3.760647307647449
745	1	0	0	0	1.6064331332391437
746	1	0	0	0	2.466184561207859
747	0	1	0	0	3.1646125371550013
748	0	0	0	1	3.179260457426855
749	1	0	0	0	2.2739512585510844
750	0	1	0	0	2.4803762498650825
751	0	0	1	0	2.834771786349503
752	0	0	1	0	3.655173140781635
753	0	0	0	1	2.6580167356501296
754	1	0	0	0	3.284243186925459
755	1	0	0	0	2.4270640217811983
756	1	0	0	0	1.7423004119636296
758	1	0	0	0	1.7712401416361305
759	1	0	0	0	2.190054365870374
760	1	0	0	0	3.800089567041849
761	1	0	0	0	1.7769227966545222
762	1	0	0	0	2.642955787668641
763	1	0	0	0	1.7452013342601593
764	1	0	0	0	2.2410996792664104
765	1	0	0	0	2.5500818292637377
766	1	0	0	0	2.33947730564596
767	0	1	0	0	1.7601014594929902
768	0	0	0	1	1.7359501509257
769	1	0	0	0	1.7503057489829623
770	0	1	0	0	2.6015656741220345
771	0	0	0	1	2.5679522388436
772	1	0	0	0	2.3798034691661107
773	1	0	0	0	2.0022119952783264
774	1	0	0	0	3.001653751972446
775	1	0	0	0	4.830441007004698
776	0	1	0	0	4.148099919403945
777	0	0	0	1	4.712238043523659
778	0	1	0	0	2.9388218477699533
779	0	0	0	1	3.3310905146328706
780	1	0	0	0	2.7047371285212343
781	1	0	0	0	2.562535591149809
782	1	0	0	0	2.436562208416207
783	1	0	0	0	2.74911635337169
784	1	0	0	0	2.0655227677798633
785	1	0	0	0	2.123557263243321
786	1	0	0	0	2.3623144632391795
787	1	0	0	0	1.9511786002781513
788	1	0	0	0	2.155193005523414
789	0	1	0	0	3.3143143240521242
790	0	0	1	0	3.0853298968808445
791	0	0	0	1	3.165832888913599
792	1	0	0	0	2.208489998353523
793	1	0	0	0	3.3093094100732214
794	0	1	0	0	2.046151595080708
795	0	0	1	0	2.295601065926433
796	0	0	0	1	2.177077968392481
797	1	0	0	0	2.561332485443216
798	1	0	0	0	2.5505334770670887
799	1	0	0	0	2.418057377466253
800	1	0	0	0	2.424865031923872
801	1	0	0	0	1.8430508745038299
802	1	0	0	0	2.3298860791246105
803	1	0	0	0	2.400652893846186
804	1	0	0	0	2.155979206403297
805	1	0	0	0	1.7057659386637307
806	1	0	0	0	2.0834243079427903
807	1	0	0	0	2.4370027137401253
808	1	0	0	0	2.216365757972477
809	0	1	0	0	2.140439510372065
810	0	0	0	1	2.9707617369380204
811	0	1	0	0	2.2973406603387962
812	0	0	0	1	2.771274389148726
813	1	0	0	0	2.115497791014783
814	1	0	0	0	2.024419709769433
815	1	0	0	0	1.8762508576518329
816	0	1	0	0	1.6248509906341784
817	0	0	1	0	2.467797777149506
818	0	0	0	1	3.0765763172395575
819	1	0	0	0	2.5839739960689054
820	1	0	0	0	2.5069090019068376
821	1	0	0	0	2.3066855160348494
822	1	0	0	0	1.7176133798905613
823	1	0	0	0	1.7405418457192243
824	0	1	0	0	2.13184220223623
825	0	0	0	1	2.163915740601581
826	1	0	0	0	2.7518660732266036
827	1	0	0	0	2.942727953844109
828	1	0	0	0	2.371274781583139
829	1	0	0	0	2.212859298894984
830	1	0	0	0	2.828593415703029
831	1	0	0	0	2.8428972059443702
832	0	1	0	0	3.0335437782152157
833	0	0	1	0	3.3961246705393346
834	0	0	0	1	2.464791870906554
835	0	1	0	0	3.5636374103095307
836	0	0	0	1	2.4763250610992107
837	1	0	0	0	1.7687409811003512
838	1	0	0	0	2.4296969563378537
839	1	0	0	0	2.300324108117088
840	1	0	0	0	2.3615917287220056
841	1	0	0	0	3.025661301310828
842	1	0	0	0	2.599973463659761
843	0	1	0	0	2.0227542719129237
844	0	0	1	0	2.297494625748444
845	0	0	0	1	3.3056904352326884
846	0	1	0	0	2.735705677241255
847	0	0	1	0	3.1707153743380347
848	0	0	1	0	2.613312170723911
849	0	0	1	0	2.831673869886294
850	0	0	0	1	1.6203229601956235
851	1	0	0	0	1.9958145422002436
852	1	0	0	0	2.4314932461560406
853	0	1	0	0	2.1392126400991933
854	0	0	0	1	1.7040316487984175
855	1	0	0	0	2.1441009020076445
856	1	0	0	0	1.7590008772151882
857	1	0	0	0	1.8285568566158865
858	1	0	0	0	1.9268904701405591
859	1	0	0	0	2.1356379009406092
860	1	0	0	0	2.182983134027945
861	1	0	0	0	2.4879403012985284
862	1	0	0	0	1.9132773468179691
863	1	0	0	0	2.3971907976626783
864	1	0	0	0	3.3948032300367603
865	1	0	0	0	3.4367688008990687
866	1	0	0	0	4.48064077258407
867	1	0	0	0	4.010171704600206
868	1	0	0	0	3.83163586620452
870	0	1	0	0	2.6560398445698516
871	0	0	0	1	2.7973645008429058
872	1	0	0	0	3.3262454737387044
873	0	1	0	0	6.270250240931681
874	0	0	1	0	3.75858996592065
875	0	0	0	1	3.831989485177326
876	1	0	0	0	7.36518305984991
877	0	1	0	0	1.490896580788363
878	0	0	0	1	1.4579901239047819
879	1	0	0	0	1.9322209750355477
880	1	0	0	0	3.373352693971578
881	1	0	0	0	1.8288703620250184
882	0	1	0	0	2.4153969283220293
883	0	0	1	0	2.7169170961449556
884	0	0	1	0	2.8602356191437974
885	0	0	0	1	3.8396697279369443
886	1	0	0	0	4.313849151503206
887	1	0	0	0	2.8717784214815056
888	0	1	0	0	2.9080203948465657
889	0	0	1	0	3.1301237620399394
890	0	0	1	0	3.1852405585562047
891	0	0	1	0	3.4670213011052953
892	0	0	0	1	2.865656344580312
893	1	0	0	0	3.3920506118335796
894	0	1	0	0	2.8594131400904526
895	0	0	1	0	4.220441403299148
896	0	0	0	1	2.876491041044965
897	0	1	0	0	3.2987542933879554
898	0	0	1	0	2.9702610934713816
899	0	0	1	0	3.0797426310368436
900	0	0	0	1	3.134849143219255
901	1	0	0	0	3.8282649073800323
902	1	0	0	0	3.507495268358132
903	1	0	0	0	3.785065878703865
904	0	1	0	0	3.7740265514420477
905	0	0	0	1	4.138197226708763
906	0	1	0	0	3.81435440089706
907	0	0	0	1	3.6121589701962686
908	1	0	0	0	2.8318735144884597
909	1	0	0	0	3.4796158555532823
910	1	0	0	0	2.713470026719045
911	1	0	0	0	4.410170746759163
912	1	0	0	0	4.663347020104392
913	1	0	0	0	3.4452728727746176
914	1	0	0	0	3.703443698615883
915	1	0	0	0	3.470629019895814
916	1	0	0	0	4.199653253541789
917	0	1	0	0	2.5596176361345484
918	0	0	0	1	2.409712589903253
919	1	0	0	0	2.6843338713277607
920	1	0	0	0	3.732773266923431
921	0	1	0	0	3.60939121536489
922	0	0	0	1	3.4150499573151025
923	1	0	0	0	4.843354027501963
924	1	0	0	0	3.5660149616914936
925	1	0	0	0	5.144999673495533
926	1	0	0	0	2.6834974298302035
927	0	1	0	0	2.8493740252352904
928	0	0	1	0	4.194795490436467
929	0	0	0	1	3.8009849147884553
930	0	1	0	0	2.917572589181542
931	0	0	1	0	3.579410398228704
932	0	0	0	1	4.472328103165905
933	1	0	0	0	3.2878959075986587
934	1	0	0	0	3.7286763686867275
935	1	0	0	0	2.0040402843387572
936	1	0	0	0	2.831109602491095
937	1	0	0	0	1.781225986044699
938	1	0	0	0	4.624081814777414
939	1	0	0	0	3.0271085148902275
940	0	1	0	0	5.1373524908840835
941	0	0	1	0	3.0269755904272775
942	0	0	1	0	3.4222978894040796
943	0	0	0	1	3.3084315594644558
944	1	0	0	0	4.45132783214274
945	1	0	0	0	3.5501538183080688
946	1	0	0	0	4.829641960160712
947	1	0	0	0	3.3847629311686407
948	1	0	0	0	3.2386076882141657
949	1	0	0	0	3.7886938202909453
950	1	0	0	0	3.2025955807354265
951	1	0	0	0	3.1574312186214115
952	1	0	0	0	3.1349503914828207
953	1	0	0	0	3.2959049463728225
954	0	1	0	0	2.4154271080313556
955	0	0	1	0	2.5356246397698907
956	0	0	1	0	3.756770949063463
957	0	0	0	1	3.4874817497332957
958	1	0	0	0	3.8791290638429055
959	1	0	0	0	2.900580328158604
960	0	1	0	0	3.9309757983440945
961	0	0	0	1	3.732813498300154
962	0	1	0	0	3.1785225113267592
963	0	0	1	0	4.721634852979815
964	0	0	1	0	7.79371416704066
965	0	0	1	0	6.107463283592544
966	0	0	1	0	5.079968292521081
967	0	0	0	1	5.886339749073647
968	0	1	0	0	6.328749877311703
969	0	0	0	1	6.989853212355141
970	1	0	0	0	6.13329417626903
971	0	1	0	0	2.600645260915415
972	0	0	0	1	5.288834016254417
973	0	1	0	0	3.8450651502074287
974	0	0	0	1	3.206868589562106
975	1	0	0	0	3.087230141751927
976	1	0	0	0	3.1146287745927133
977	1	0	0	0	3.0329268384050185
978	1	0	0	0	2.710306666643241
979	1	0	0	0	2.991380776074054
980	0	1	0	0	3.089407380532026
981	0	0	0	1	2.4252618129375882
982	1	0	0	0	4.694176229530628
983	1	0	0	0	3.725389650222242
984	1	0	0	0	2.546449438211
985	1	0	0	0	4.073623241479354
986	1	0	0	0	4.406488889298932
987	1	0	0	0	2.8452655391004056
988	1	0	0	0	2.423017755157446
989	0	1	0	0	2.68086938558436
990	0	0	0	1	3.0852408031003833
991	1	0	0	0	6.150831868699514
992	1	0	0	0	3.3056305835221513
993	1	0	0	0	3.4975844920428316
994	1	0	0	0	3.506358826061633
995	1	0	0	0	2.4320084972890643
996	1	0	0	0	2.5632111918107885
997	1	0	0	0	2.2820119297279122
998	1	0	0	0	2.1697319973350635
999	1	0	0	0	1.9979825476136392
1000	0	1	0	0	2.6407064513429006
1001	0	0	0	1	2.6944203506905398
1002	1	0	0	0	3.1911710385029
1003	1	0	0	0	2.841855907605981
1004	1	0	0	0	2.649542038929273
1005	1	0	0	0	2.4958298795098783
1006	1	0	0	0	2.0074335658727502
1007	1	0	0	0	2.606153254180529
1008	1	0	0	0	4.239043644454751
1009	1	0	0	0	2.617949673363123
1010	1	0	0	0	2.8151497525520917
1011	1	0	0	0	2.693292100912258
1012	1	0	0	0	3.88799914589005
1013	1	0	0	0	3.4210380777367213
1014	1	0	0	0	2.532536366984776
1015	1	0	0	0	5.1845636688615935
1016	1	0	0	0	2.854620406762392
1017	0	1	0	0	3.410998871515221
1018	0	0	0	1	2.251972952185235
1019	1	0	0	0	1.5426886980285528
1020	1	0	0	0	2.119770441183914
1021	0	1	0	0	3.0329994379053162
1022	0	0	1	0	2.638585698526365
1023	0	0	0	1	2.139560527667106
1024	1	0	0	0	2.066927362199154
1025	1	0	0	0	4.09978296494108
1026	1	0	0	0	3.015624847075625
1027	0	1	0	0	5.100161197953513
1028	0	0	0	1	3.6822478352536385
1029	0	1	0	0	4.098167662630483
1030	0	0	1	0	3.166886462179129
1031	0	0	0	1	3.0513059243821297
1032	0	1	0	0	2.4862998264801432
1033	0	0	0	1	3.4406087321259173
1034	1	0	0	0	4.399222354617659
1035	0	1	0	0	4.2705235240973805
1036	0	0	0	1	2.7442495120628756
1037	1	0	0	0	3.8261723881154355
1038	1	0	0	0	3.7839437254522754
1039	1	0	0	0	3.4978926193707545
1040	0	1	0	0	3.1992618618787145
1041	0	0	0	1	2.914321422359489
1042	1	0	0	0	3.780568284478635
1043	1	0	0	0	3.3066034485500233
1044	0	1	0	0	4.340282380491862
1045	0	0	0	1	2.954640467361895
1046	0	1	0	0	4.211566630451413
1047	0	0	1	0	3.3658002326883
1048	0	0	1	0	4.787826865529625
1049	0	0	0	1	3.368233399835485
1050	1	0	0	0	4.3580930608012185
1051	1	0	0	0	2.9780436337238845
1052	1	0	0	0	3.513201292713513
1053	1	0	0	0	4.157045801984141
1054	0	1	0	0	4.239537427665919
1055	0	0	0	1	3.2093214148121048
1056	1	0	0	0	3.5909864603308526
1057	0	1	0	0	3.4041002390004333
1058	0	0	0	1	3.7064131275646104
1059	0	1	0	0	4.070520842475123
1060	0	0	0	1	4.3883566192838925
1061	1	0	0	0	3.335259266363733
1062	0	1	0	0	3.61650624145672
1063	0	0	0	1	3.726637470752018
1064	0	1	0	0	4.099030255050952
1065	0	0	0	1	2.910748524186876
1066	0	1	0	0	3.442065670841976
1067	0	0	0	1	4.308897477962616
1068	1	0	0	0	1.5308070794762298
1069	1	0	0	0	3.179960189432128
1070	1	0	0	0	3.172810210711036
1071	1	0	0	0	3.563291683516068
1072	0	1	0	0	3.1633513568810545
1073	0	0	0	1	3.965688027747257
1074	1	0	0	0	3.18613579646913
1075	1	0	0	0	2.6781275418098214
1076	1	0	0	0	2.271709814535338
1077	1	0	0	0	3.128501489344866
1078	1	0	0	0	3.5211568829051245
1079	0	1	0	0	3.16647150168971
1080	0	0	0	1	3.578848156143672
1081	1	0	0	0	2.390096294854494
1082	1	0	0	0	3.812543684362098
1083	1	0	0	0	3.8842242389091
1084	1	0	0	0	2.4902317679590458
1085	1	0	0	0	2.4289109187598537
1086	1	0	0	0	2.887723658839344
1087	1	0	0	0	3.56524078406754
1088	1	0	0	0	3.7224073029770564
1089	1	0	0	0	4.084700501556094
1090	1	0	0	0	4.745632881077506
1091	1	0	0	0	3.2956377900144473
1092	0	1	0	0	3.879399686145573
1093	0	0	1	0	4.012059156709261
1094	0	0	0	1	3.064024276499391
1095	1	0	0	0	2.9055050846743185
1096	1	0	0	0	3.3839135565528946
1097	1	0	0	0	2.717484894892019
1098	1	0	0	0	4.934979811284218
1099	0	1	0	0	3.9669468819735627
1100	0	0	0	1	3.2527850390213753
1101	1	0	0	0	5.035719366994539
1102	1	0	0	0	4.300233359310503
1103	0	1	0	0	4.966737699651986
1104	0	0	1	0	4.758754872629843
1105	0	0	0	1	3.281477508199858
1106	1	0	0	0	2.5817374822109356
1107	0	1	0	0	4.6680601389298095
1108	0	0	1	0	3.250057054441701
1109	0	0	0	1	4.123525314750064
1110	1	0	0	0	3.6254798099151127
1111	1	0	0	0	3.3124689640661193
1112	1	0	0	0	3.8766006333990157
1113	1	0	0	0	3.3465841746264857
1114	1	0	0	0	5.817165822732586
1115	1	0	0	0	3.967566744496044
1116	0	1	0	0	3.139628309267929
1117	0	0	0	1	4.218234581012399
1118	0	1	0	0	3.687663935265236
1119	0	0	0	1	1.7841800712866283
1120	1	0	0	0	4.340646191543718
1121	0	1	0	0	1.9829618614867213
1122	0	0	0	1	3.19905936492038
1123	1	0	0	0	3.1351647798381372
1124	1	0	0	0	5.942230836358265
1125	1	0	0	0	2.5234079558310594
1126	1	0	0	0	2.9713369694599048
1127	1	0	0	0	1.8890422703404472
1128	1	0	0	0	2.0843404324596655
1129	1	0	0	0	2.3636129940624806
1130	0	1	0	0	3.5827983040545086
1131	0	0	1	0	2.905977396555433
1132	0	0	0	1	3.315244306788602
1133	1	0	0	0	4.317949624806393
1134	0	1	0	0	2.87303248705194
1135	0	0	0	1	3.1994168760753086
1136	1	0	0	0	4.5136743108280175
1137	1	0	0	0	6.254401023899082
1138	1	0	0	0	3.675293293931818
1139	1	0	0	0	4.498105768960222
1140	1	0	0	0	3.2002757429778668
1141	0	1	0	0	3.434517497892951
1142	0	0	1	0	4.250953868555497
1143	0	0	0	1	4.484227074398373
1144	1	0	0	0	3.5476068033151607
1145	0	1	0	0	3.4221741156355243
1146	0	0	0	1	3.7313363705888865
1147	1	0	0	0	5.005450596016366
1148	1	0	0	0	5.183378530815323
1149	1	0	0	0	5.029787735835703
1150	1	0	0	0	8.029120116669848
1151	1	0	0	0	3.6840376372204533
1152	1	0	0	0	3.5347036369732745
1153	1	0	0	0	3.116318593780664
1154	0	1	0	0	1.9952246200060282
1155	0	0	1	0	2.4280657259797587
1156	0	0	1	0	1.9986901085712767
1157	0	0	0	1	1.9245910772766595
1158	1	0	0	0	1.4423905937022685
1159	0	1	0	0	1.9355642190420472
1160	0	0	1	0	2.1140148582398597
1161	0	0	1	0	2.482897887100907
1162	0	0	1	0	2.1171449693161226
1163	0	0	0	1	1.9414844427027496
1164	1	0	0	0	2.0768357395704116
1165	0	1	0	0	2.2112432189691025
1166	0	0	0	1	2.1401270273403745
1167	1	0	0	0	2.1183725055093108
1168	1	0	0	0	2.3515747493535084
1169	1	0	0	0	1.3492358213186277
1170	1	0	0	0	2.069706637402666
1171	1	0	0	0	2.57774219991128
1172	1	0	0	0	2.383622957350858
1173	1	0	0	0	1.5857590971823772
1174	1	0	0	0	1.673061152250523
1175	0	1	0	0	3.5406228144612166
1176	0	0	0	1	4.0771701072600175
1177	0	1	0	0	5.054974092119573
1178	0	0	0	1	4.094471707286956
1179	1	0	0	0	3.4850986717337173
1180	1	0	0	0	2.8038660334718353
1181	1	0	0	0	3.465563702990243
1182	1	0	0	0	2.945239637338131
1183	0	1	0	0	3.4547144466627886
1184	0	0	0	1	2.853331002299746
1185	1	0	0	0	3.5449377768039434
1186	1	0	0	0	2.3644452006735084
1187	1	0	0	0	1.747260601809167
1188	1	0	0	0	2.674740663483133
1189	1	0	0	0	3.508627909975142
1190	0	1	0	0	3.0853855620278225
1191	0	0	0	1	3.364111980993706
1192	1	0	0	0	2.5189533272535374
1193	0	1	0	0	2.7080224048742396
1194	0	0	1	0	3.100877222094267
1195	0	0	1	0	3.3846532131809792
1196	0	0	1	0	2.5385873308491096
1197	0	0	0	1	4.826652598855272
1198	1	0	0	0	3.5135385406431507
1199	0	1	0	0	2.8130878530979104
1200	0	0	1	0	4.120479542550714
1201	0	0	0	1	3.301638416921297
1202	1	0	0	0	3.2066001618624087
1203	1	0	0	0	4.87446671083615
1204	0	1	0	0	4.546209127855293
1205	0	0	0	1	3.000232088881121
1206	1	0	0	0	3.0175066732142244
1207	1	0	0	0	6.465693798592821
1208	1	0	0	0	4.591058911535714
1209	0	1	0	0	2.750167129636908
1210	0	0	0	1	2.8853059357812585
1211	1	0	0	0	3.4304641206710573
1212	1	0	0	0	2.679357499224664
1213	1	0	0	0	3.832949845131829
1214	1	0	0	0	3.7259013038099242
1215	1	0	0	0	3.8038378728730233
1216	1	0	0	0	3.6968125979163378
1217	1	0	0	0	3.224803711866198
1218	1	0	0	0	2.6500042781844897
1219	1	0	0	0	2.8655682542841463
1220	1	0	0	0	4.119593666447063
1221	1	0	0	0	4.517476692556109
1222	1	0	0	0	9.340049245071093
1223	1	0	0	0	6.1636664087006325
1224	1	0	0	0	4.219169537618067
1225	1	0	0	0	6.710230695639446
1226	1	0	0	0	6.981560341731474
1227	1	0	0	0	7.074276294900632
1228	0	1	0	0	3.3171053184119432
1229	0	0	1	0	3.7086623867040065
1230	0	0	1	0	2.182971251280724
1231	0	0	1	0	4.1079445890306845
1232	0	0	0	1	4.2266363631297645
1233	0	1	0	0	4.889836839310044
1234	0	0	0	1	4.744306859253058
1235	1	0	0	0	2.7359489709462665
1236	0	1	0	0	2.8870337646292428
1237	0	0	1	0	3.149649482930752
1238	0	0	0	1	2.82146455825515
1239	1	0	0	0	2.8913868822705644
1240	1	0	0	0	3.462480259819665
1241	1	0	0	0	2.522285607676167
1242	1	0	0	0	2.8195118475679948
1243	1	0	0	0	2.9233445242212777
1244	1	0	0	0	2.0675239756620343
1245	1	0	0	0	2.642902415580701
1246	1	0	0	0	2.0621964356575373
1247	1	0	0	0	2.7815565395982498
1248	1	0	0	0	3.5650375012901505
1249	1	0	0	0	2.6181460181745524
1250	0	1	0	0	2.9395863539069
1251	0	0	1	0	3.2143733337732097
1252	0	0	0	1	2.986140029293003
1253	1	0	0	0	3.068142312067163
1254	1	0	0	0	4.208058237905471
1255	1	0	0	0	3.508517790635352
1256	1	0	0	0	2.624502842073146
1257	1	0	0	0	2.6947237457829525
1258	1	0	0	0	2.5835842468306978
1259	1	0	0	0	2.3142248390493103
1260	1	0	0	0	2.4916296094162727
1261	1	0	0	0	2.8732553387000155
1262	1	0	0	0	2.9321908314751406
1263	1	0	0	0	3.5724010864076776
1264	1	0	0	0	4.223267888346782
1265	0	1	0	0	4.007496548743868
1266	0	0	0	1	4.4252011888406315
1267	0	1	0	0	3.1094182656794893
1268	0	0	0	1	3.7537756937894917
1269	0	1	0	0	3.3987309245069
1270	0	0	0	1	3.7777428072731483
1271	1	0	0	0	3.04521925074669
1272	0	1	0	0	2.39480951076193
1273	0	0	0	1	2.7606101680294257
1274	1	0	0	0	4.714126579253045
1275	0	1	0	0	3.4868490476965293
1276	0	0	0	1	1.8237434285907486
1277	1	0	0	0	3.5144267160588285
1278	1	0	0	0	2.8624792190697956
1279	0	1	0	0	2.869957910358439
1280	0	0	0	1	2.7954953517776513
1281	0	1	0	0	5.631458604983018
1282	0	0	1	0	2.460473035093647
1283	0	0	1	0	1.8987058565439
1284	0	0	0	1	3.7775792076364625
1285	1	0	0	0	2.64524102217406
1286	0	1	0	0	4.214189852451326
1287	0	0	0	1	4.5023631951721
1288	1	0	0	0	3.33346504369755
1289	0	1	0	0	3.0655704945212006
1290	0	0	0	1	2.487178546199807
1291	1	0	0	0	2.9914008402235113
1292	1	0	0	0	4.317354960591347
1293	1	0	0	0	3.0584945823074197
1294	1	0	0	0	3.5046780778353708
1295	1	0	0	0	3.3471013943334773
1296	0	1	0	0	2.9985741606431766
1297	0	0	0	1	3.7554991774594457
1298	1	0	0	0	3.633802103451783
1299	1	0	0	0	3.5513828898937376
1300	1	0	0	0	4.8139076432264405
1301	1	0	0	0	3.2285173578039936
1302	1	0	0	0	2.43778697801798
1303	1	0	0	0	2.7320578466610357
1304	1	0	0	0	4.34002829346655
1305	1	0	0	0	2.966472061783584
1306	1	0	0	0	2.3008663245022865
1307	1	0	0	0	2.9494660894594302
1308	1	0	0	0	2.9243450558090753
1309	1	0	0	0	2.8345243912924216
1310	1	0	0	0	4.700697152952365
1311	1	0	0	0	3.530130719050881
1312	0	1	0	0	3.91795620091763
1313	0	0	0	1	3.7129507999715377
1314	1	0	0	0	2.2340395415944654
1315	1	0	0	0	3.4733237075532326
1316	1	0	0	0	3.2574615821841033
1317	1	0	0	0	3.0562862163237963
1318	0	1	0	0	2.9090108213301633
1319	0	0	1	0	3.0470095009872726
1320	0	0	1	0	3.671163674160979
1321	0	0	0	1	2.7205498564451163
1322	1	0	0	0	3.8713645016430984
1323	1	0	0	0	3.363188531858541
1324	1	0	0	0	4.9784537180758965
1325	1	0	0	0	4.227940997075594
1326	1	0	0	0	3.789003588407246
1327	1	0	0	0	2.7976898554287626
1328	0	1	0	0	2.360383904901688
1329	0	0	0	1	2.9653364784125347
1330	1	0	0	0	2.793573585697949
1331	1	0	0	0	4.048646260987886
1332	1	0	0	0	1.8207598989467693
1333	1	0	0	0	3.1719711704763873
1334	0	1	0	0	3.1930593645469303
1335	0	0	1	0	4.192853567894842
1336	0	0	0	1	3.670746270416317
1337	0	1	0	0	2.9157174667633026
1338	0	0	0	1	2.9446907874783297
1339	1	0	0	0	4.684551211323794
1340	1	0	0	0	2.4369029936301367
1341	1	0	0	0	2.6085045211878444
1342	1	0	0	0	4.301667883380021
1343	1	0	0	0	2.74293701119847
1344	1	0	0	0	3.0563441581028123
1345	1	0	0	0	3.7063033871064235
1346	1	0	0	0	3.0775902369798525
1347	1	0	0	0	2.997402747723884
1348	1	0	0	0	2.4762100125550144
1349	1	0	0	0	3.2414216476118702
1350	1	0	0	0	2.11325541933047
1351	0	1	0	0	3.932990659099843
1352	0	0	1	0	2.7246354728925053
1353	0	0	1	0	3.601417081900906
1354	0	0	1	0	3.8583095138472276
1355	0	0	1	0	2.5990391371732664
1356	0	0	0	1	3.2030297118466584
1357	0	1	0	0	6.07004812953895
1358	0	0	1	0	2.942262483046658
1359	0	0	1	0	3.3739178672815875
1360	0	0	0	1	3.150189768626681
1361	1	0	0	0	3.7650463888385453
1362	1	0	0	0	2.252557041012568
1363	1	0	0	0	2.271003505165252
1364	1	0	0	0	1.8957034564168138
1365	1	0	0	0	2.5767907061730138
1366	1	0	0	0	3.171065618435288
1367	1	0	0	0	3.7296739749065995
1368	1	0	0	0	3.22560219720708
1369	0	1	0	0	1.7359777292311775
1370	0	0	0	1	1.5792407023403305
1371	1	0	0	0	5.896869650011386
1372	0	1	0	0	3.268803849903211
1373	0	0	0	1	3.3334892457405854
1374	1	0	0	0	4.9829010946771986
1375	1	0	0	0	2.8207054335225346
1376	0	1	0	0	4.1997523067522495
1377	0	0	0	1	3.2535346626579726
1378	1	0	0	0	2.400837821315774
1379	0	1	0	0	2.9867146714919723
1380	0	0	0	1	3.0109078277632784
1381	0	1	0	0	4.595539488625557
1382	0	0	0	1	3.4991676650123953
1383	0	1	0	0	6.688538766720358
1384	0	0	1	0	3.9020568779688904
1385	0	0	0	1	3.3399344498639825
1386	1	0	0	0	2.8740505325291315
1387	1	0	0	0	2.0330810239395056
1388	1	0	0	0	3.0364757650403864
1389	1	0	0	0	3.6463472808990054
1390	1	0	0	0	3.0738378208882113
1391	0	1	0	0	3.1349454417244664
1392	0	0	0	1	4.490934059074891
1393	1	0	0	0	3.1538211064994437
1394	1	0	0	0	3.33006309132592
1395	0	1	0	0	4.12291976458789
1396	0	0	0	1	3.4632218576520297
1397	1	0	0	0	4.022621340868811
1398	0	1	0	0	4.461502762883516
1399	0	0	0	1	2.630608227879433
1400	1	0	0	0	3.030035409597116
1401	1	0	0	0	1.732771481776507
1402	1	0	0	0	5.26509956877726
1403	1	0	0	0	7.352625782876884
1404	1	0	0	0	4.752903466050095
1405	1	0	0	0	3.7823906602433937
1406	1	0	0	0	4.267644647370336
1407	1	0	0	0	3.7086678297473803
1408	0	1	0	0	4.3373663960287185
1409	0	0	1	0	1.945729065275018
1410	0	0	0	1	2.580610098323214
1411	1	0	0	0	4.20796996975219
1412	1	0	0	0	3.6210899684625413
1413	0	1	0	0	2.7669716113092835
1414	0	0	0	1	6.170717873447282
1415	0	1	0	0	4.05250883426307
1416	0	0	0	1	4.298549222068147
1417	1	0	0	0	4.2823588542570725
1418	1	0	0	0	3.755866287287972
1419	0	1	0	0	4.85174705174501
1420	0	0	1	0	4.102562768450264
1421	0	0	1	0	4.502485511298218
1422	0	0	1	0	3.9973757139927497
1423	0	0	1	0	3.8877827361517676
1424	0	0	1	0	4.237682064384818
1425	0	0	1	0	4.880647763531043
1426	0	0	1	0	4.287387441936617
1427	0	0	1	0	5.152897005045455
1428	0	0	1	0	4.5814969739949625
1429	0	0	0	1	4.800237855215553
1430	0	1	0	0	4.8638444821165
1431	0	0	0	1	4.760118231440876
1432	1	0	0	0	2.755358401964575
1433	1	0	0	0	4.163154800083052
1434	1	0	0	0	2.6344214089197964
1435	1	0	0	0	2.841017338247757
1436	1	0	0	0	4.249186373518291
1437	0	1	0	0	3.1004270514241785
1438	0	0	1	0	3.9516577033099676
1439	0	0	0	1	3.4935733675370337
1440	1	0	0	0	2.233936290315933
1441	0	1	0	0	2.5748030073345376
1442	0	0	0	1	2.367203146472138
1443	0	1	0	0	3.292903590634211
1444	0	0	0	1	4.755214890991601
1445	0	1	0	0	3.1156758097363695
1446	0	0	0	1	2.8285913288475033
1447	1	0	0	0	1.9804809248707127
1448	0	1	0	0	3.4885961422284355
1449	0	0	0	1	3.813822658248623
1450	0	1	0	0	3.433280403812238
1451	0	0	1	0	3.1032973418319822
1452	0	0	0	1	2.8757330633143052
1453	1	0	0	0	4.2682341851830214
1454	1	0	0	0	3.020533455075725
1455	1	0	0	0	3.7125389358610335
1456	1	0	0	0	2.753274421062416
1457	1	0	0	0	3.4690505038759905
1458	1	0	0	0	2.2671903749953692
1459	1	0	0	0	3.0538608532504967
1460	1	0	0	0	3.0962100971175084
1461	1	0	0	0	3.77388390782807
1462	0	1	0	0	3.914803731641239
1463	0	0	0	1	3.9955046544673056
1464	1	0	0	0	5.111251235860129
1465	1	0	0	0	3.639756827421502
1466	1	0	0	0	2.834984513204126
1467	1	0	0	0	4.1503007153661375
1468	1	0	0	0	3.834792690897908
1469	1	0	0	0	2.6173854291902354
1470	0	1	0	0	4.607639689131408
1471	0	0	1	0	2.5018246702940043
1472	0	0	0	1	3.0840150031794527
1473	1	0	0	0	4.620625810787697
1474	1	0	0	0	2.1567512698428417
1475	1	0	0	0	2.246713359399315
1476	1	0	0	0	1.8428770905153076
1477	1	0	0	0	3.292554787969398
1478	1	0	0	0	5.406621020227475
1479	1	0	0	0	4.270579148579067
1480	1	0	0	0	6.771277653478566
1481	0	1	0	0	3.696332577805379
1482	0	0	1	0	3.1474520563838726
1483	0	0	1	0	2.2399393496902293
1484	0	0	0	1	4.158375887902503
1485	1	0	0	0	6.457820062978723
1486	1	0	0	0	3.8149769953364236
1487	0	1	0	0	2.4241085831181106
1488	0	0	1	0	2.3027792812393613
1489	0	0	0	1	2.172356772014963
1490	1	0	0	0	2.80543765767005
1491	1	0	0	0	7.6004449023931375
1492	1	0	0	0	4.0552577144875785
1493	1	0	0	0	2.5850327832825593
1494	1	0	0	0	4.382517354883542
1495	1	0	0	0	2.0086314134605554
1496	1	0	0	0	2.783301722973716
1497	0	1	0	0	3.452437093736225
1498	0	0	0	1	2.762267517680478
1499	1	0	0	0	2.5451078602190607
1500	1	0	0	0	2.238210988193848
1501	1	0	0	0	3.1569945931431396
1502	1	0	0	0	4.628937200211982
1503	1	0	0	0	2.3497564557597146
1504	1	0	0	0	3.921126719509299
1505	0	1	0	0	4.825358476352936
1506	0	0	0	1	6.777823405658205
1507	1	0	0	0	3.5082590692707174
1508	1	0	0	0	2.384853817841946
1509	0	1	0	0	2.969390828249756
1510	0	0	0	1	5.205774511683234
1511	1	0	0	0	2.3063333619234445
1512	0	1	0	0	2.754661833396871
1513	0	0	0	1	3.749202654331319
1514	1	0	0	0	4.4022601702554045
1515	1	0	0	0	2.7898016740340776
1516	1	0	0	0	3.734608090791927
1517	1	0	0	0	6.881406219009131
1518	1	0	0	0	7.5287808205731
1519	1	0	0	0	2.382497210359371
1520	1	0	0	0	1.7188122568541626
1521	1	0	0	0	8.183461286453078
1522	1	0	0	0	6.027782182516113
1523	0	1	0	0	5.653968672343316
1524	0	0	0	1	4.5905331518358325
1525	0	1	0	0	4.382275423623573
1526	0	0	0	1	3.598444294747235
1527	1	0	0	0	7.368917101870219
1528	1	0	0	0	1.654445235976485
1529	1	0	0	0	7.947928706953378
1530	0	1	0	0	4.093457638928129
1531	0	0	0	1	4.734112494660102
1532	1	0	0	0	2.4375979468825415
1533	1	0	0	0	4.48066147766663
1534	1	0	0	0	3.056338100381529
1535	1	0	0	0	2.863599441080465
1536	1	0	0	0	4.564810832188018
1537	1	0	0	0	2.7476083557761823
1538	1	0	0	0	2.903850555614981
1539	1	0	0	0	4.957921340904825
1540	1	0	0	0	3.493516923675843
1541	0	1	0	0	3.322636138156394
1542	0	0	1	0	2.5697911334354284
1543	0	0	0	1	3.712934258727813
1544	1	0	0	0	3.4977818962498044
1545	1	0	0	0	4.134633324770304
1546	1	0	0	0	4.534628590025345
1547	1	0	0	0	3.8632552491340966
1548	1	0	0	0	2.8311759499064797
1549	1	0	0	0	3.191539269444552
1550	1	0	0	0	3.0067575554990973
1551	1	0	0	0	2.7427779457964823
1552	1	0	0	0	2.4393774389086276
1553	0	1	0	0	4.507081284562902
1554	0	0	0	1	5.082871731444477
1555	1	0	0	0	3.3309611725022465
1556	1	0	0	0	2.8865773054376764
1557	1	0	0	0	3.878621135205669
1558	1	0	0	0	3.270825158682984
1559	1	0	0	0	2.3492657343823993
1560	1	0	0	0	1.961588674496233
1561	1	0	0	0	4.948141020347223
1562	1	0	0	0	2.557714572785055
1563	1	0	0	0	2.3619140584217226
1564	1	0	0	0	2.8561703343348785
1565	1	0	0	0	2.87824426823815
1566	0	1	0	0	2.5913825032532074
1567	0	0	0	1	4.035537329939743
1568	1	0	0	0	1.6770264755508952
1569	1	0	0	0	1.6354835732472028
1570	0	1	0	0	2.7418150339877245
1571	0	0	1	0	2.1573507647335055
1572	0	0	1	0	1.4997301346720169
1573	0	0	1	0	1.9400617780814757
1574	0	0	0	1	3.048589275848302
1575	0	1	0	0	2.3264229184241447
1576	0	0	0	1	1.9051056391683299
1577	1	0	0	0	2.2659176947341195
1578	1	0	0	0	1.2542182436593623
1579	1	0	0	0	2.221983547857811
1580	1	0	0	0	4.235672609396717
1581	1	0	0	0	1.3254032505367639
1582	1	0	0	0	1.261085673185306
1583	1	0	0	0	2.120474308190467
1584	0	1	0	0	1.771370273473256
1585	0	0	1	0	1.9478863547941754
1586	0	0	1	0	1.8869516430585282
1587	0	0	0	1	2.171010237052407
1588	1	0	0	0	2.375094119025803
1589	1	0	0	0	2.142307747211919
1590	1	0	0	0	3.6222977009157193
1591	1	0	0	0	3.165785949367758
1592	1	0	0	0	3.351500036328987
1593	1	0	0	0	3.6305757489690453
1594	1	0	0	0	3.2692013479345623
1595	1	0	0	0	4.431566613292967
1596	1	0	0	0	6.680043868131467
1597	1	0	0	0	2.8980500308972226
1598	1	0	0	0	2.32555493819609
1599	1	0	0	0	2.876213264409381
1600	0	1	0	0	2.848480213705413
1601	0	0	0	1	4.555307525649133
1602	1	0	0	0	2.631166017791147
1603	0	1	0	0	3.042788293453579
1604	0	0	0	1	3.239516959746432
1605	0	1	0	0	3.5319031458123917
1606	0	0	0	1	3.295365058426169
1607	1	0	0	0	2.555159923047964
1608	1	0	0	0	2.1947145132376313
1609	1	0	0	0	4.47404503800099
1610	0	1	0	0	2.1909978504620944
1611	0	0	0	1	1.6845802564290033
1612	0	1	0	0	2.9099458093897104
1613	0	0	1	0	1.7445271562314706
1614	0	0	1	0	2.3849457666654272
1615	0	0	0	1	5.834624636591622
1616	1	0	0	0	4.164445291675299
1617	1	0	0	0	2.5150482947835355
1618	1	0	0	0	2.8632510199027528
1619	0	1	0	0	3.1964613632015086
1620	0	0	1	0	2.8785234911500193
1621	0	0	1	0	2.957378078480344
1622	0	0	1	0	2.5974870150390337
1623	0	0	1	0	3.7005631912701262
1624	0	0	0	1	3.1385462364382564
1625	1	0	0	0	4.310045068647955
1626	1	0	0	0	3.278105574262902
1627	0	1	0	0	3.177671503079382
1628	0	0	0	1	2.4830824692504962
1629	1	0	0	0	3.717912086947396
1630	0	1	0	0	4.742106432179352
1631	0	0	1	0	4.300444725696219
1632	0	0	0	1	3.7199245423173632
1633	1	0	0	0	3.519416929626798
1634	1	0	0	0	3.862557677894994
1635	0	1	0	0	3.077051235629384
1636	0	0	1	0	3.590601976371194
1637	0	0	0	1	2.8308897928638954
1638	0	1	0	0	3.8269781248737558
1639	0	0	1	0	2.1476384106725805
1640	0	0	0	1	3.560492243304596
1641	0	1	0	0	2.8239359111389275
1642	0	0	0	1	4.069085773173654
1643	1	0	0	0	4.522055890415271
1644	1	0	0	0	4.174139383768874
1645	0	1	0	0	2.435870297923002
1646	0	0	0	1	1.8689510380030732
1647	1	0	0	0	3.64210067451877
1648	0	1	0	0	3.5772637304592347
1649	0	0	0	1	2.981342287801871
1650	1	0	0	0	3.7193575787534985
1651	0	1	0	0	2.7214329003331974
1652	0	0	0	1	3.4778667558554752
1653	0	1	0	0	3.6839099078304294
1654	0	0	0	1	2.981280303765651
1655	1	0	0	0	2.313541431654146
1656	1	0	0	0	3.6361909680918907
1657	1	0	0	0	7.782443972417468
1658	1	0	0	0	2.9263399157786085
1659	1	0	0	0	2.9293412951481117
1660	0	1	0	0	2.2538389837270407
1661	0	0	1	0	4.739496881575113
1662	0	0	0	1	3.102969630338545
1663	1	0	0	0	2.300445362260104
1664	0	1	0	0	6.554879159100255
1665	0	0	0	1	5.615811027270506
1666	0	1	0	0	3.32382049943831
1667	0	0	0	1	3.171644371659567
1668	1	0	0	0	3.0012124946194665
1669	1	0	0	0	1.849293365037735
1670	1	0	0	0	3.486304480043001
1671	1	0	0	0	3.682836487194152
1672	1	0	0	0	3.7102522092246697
1673	1	0	0	0	2.8937465406573897
1674	1	0	0	0	2.9973347884771737
1675	0	1	0	0	4.046527246123742
1676	0	0	0	1	2.952210502968912
1677	1	0	0	0	4.062316459531313
1678	1	0	0	0	3.3223339696714933
1679	1	0	0	0	3.0115255984724483
1680	1	0	0	0	2.9575505546993357
1681	1	0	0	0	2.5247225068562513
1682	1	0	0	0	1.449042307257148
1683	1	0	0	0	2.909791852175012
1684	0	1	0	0	3.6890733794968367
1685	0	0	0	1	4.1476293813631555
1686	1	0	0	0	3.672655810359715
1687	0	1	0	0	2.956426579694949
1688	0	0	0	1	2.83959165862573
1689	1	0	0	0	2.560069993473258
1690	0	1	0	0	2.127231426178039
1691	0	0	0	1	1.95881635663996
1692	1	0	0	0	4.11506617275224
1693	1	0	0	0	2.8723192451365245
1694	1	0	0	0	2.3182612553695128
1695	1	0	0	0	3.7786258569145774
1696	0	1	0	0	3.6920664828277796
1698	1	0	0	0	3.7078515234364016
1699	1	0	0	0	3.9691887544720075
1700	1	0	0	0	2.608067523723631
1701	1	0	0	0	2.164914462643144
1702	1	0	0	0	3.256843834642285
1703	0	1	0	0	2.9345698310618364
1704	0	0	1	0	2.842204592904677
1705	0	0	0	1	2.9614371817066685
1706	1	0	0	0	3.146097668678775
1707	1	0	0	0	4.93611015453723
1708	1	0	0	0	4.229517826043695
1709	1	0	0	0	3.270899861103256
1710	1	0	0	0	2.792581050233487
1711	1	0	0	0	3.1687416843203415
1712	1	0	0	0	4.673326439906701
1713	1	0	0	0	4.430245407825353
1714	1	0	0	0	3.0055785683561207
1715	1	0	0	0	3.329218785121113
1716	1	0	0	0	4.318525906644578
1717	1	0	0	0	3.289462546464395
1718	1	0	0	0	2.405089929577826
1719	1	0	0	0	2.7228390377671907
1720	1	0	0	0	2.9501650509229003
1721	0	1	0	0	2.6780187675729925
1722	0	0	1	0	3.3348013394459897
1723	0	0	0	1	3.3085657059450133
1724	1	0	0	0	4.0389524663602305
1725	1	0	0	0	3.300354602279524
1726	1	0	0	0	2.2956511536514514
1727	1	0	0	0	2.2958713356216722
1728	1	0	0	0	3.557004393191972
1729	1	0	0	0	3.5199255665479683
1730	1	0	0	0	2.8120909249914905
1731	1	0	0	0	3.0883808296403243
1732	1	0	0	0	2.415923349244152
1733	1	0	0	0	6.844344982241272
1734	1	0	0	0	3.1525177135471574
1735	1	0	0	0	2.907697389368823
1736	0	1	0	0	3.071923116534893
1737	0	0	0	1	2.8654840069912764
1738	1	0	0	0	3.019489150237549
1739	1	0	0	0	3.0684892329838633
1740	1	0	0	0	2.4717901219959244
1741	1	0	0	0	2.3180676758286416
1742	1	0	0	0	3.015709587529973
1743	0	1	0	0	3.784640049237622
1744	0	0	1	0	3.691428103720869
1745	0	0	1	0	3.9286756449024356
1746	0	0	1	0	2.4953377344477046
1747	0	0	0	1	2.554624874618034
1748	1	0	0	0	3.754283972189655
1749	0	1	0	0	3.6409688265942566
1750	0	0	0	1	2.396482544730652
1751	1	0	0	0	4.803952289672255
1752	0	1	0	0	2.9858444422848995
1753	0	0	1	0	2.470141781451444
1754	0	0	0	1	4.166725080453319
1755	0	1	0	0	3.5434882515444377
1756	0	0	0	1	4.100491285867958
1757	1	0	0	0	2.9037325097778446
1758	1	0	0	0	3.7175467558684776
1759	1	0	0	0	3.410356993579901
1760	1	0	0	0	2.684846413762518
1761	1	0	0	0	2.103449284188649
1762	0	1	0	0	3.2746794339390237
1763	0	0	1	0	3.0221723593622563
1764	0	0	0	1	3.0886892073003973
1765	1	0	0	0	4.094439883686187
1766	1	0	0	0	3.630863234601899
1767	1	0	0	0	3.7354947985721165
1768	1	0	0	0	2.6169658283287127
1769	0	1	0	0	2.9585957716269617
1770	0	0	1	0	2.8767818369352085
1771	0	0	1	0	2.527807692747008
1772	0	0	1	0	3.182525388621246
1773	0	0	1	0	3.0143587223814743
1774	0	0	0	1	2.947388349459157
1775	0	1	0	0	3.9750499238216794
1776	0	0	0	1	4.09916750796044
1777	1	0	0	0	4.026011523936118
1778	0	1	0	0	4.163627867112226
1779	0	0	1	0	3.1454965365332996
1780	0	0	0	1	3.422901297240043
1781	1	0	0	0	2.9167727225651388
1782	1	0	0	0	3.857793384642704
1783	1	0	0	0	2.3987615388842802
1784	1	0	0	0	3.528405509220715
1785	1	0	0	0	2.552944693284821
1786	0	1	0	0	2.5390770291540057
1787	0	0	1	0	2.35135569343399
1788	0	0	0	1	3.4942597308205547
1789	1	0	0	0	3.8227799004636958
1790	1	0	0	0	2.3916522821418997
1791	1	0	0	0	3.310648392490286
1792	1	0	0	0	3.0338507417088487
1793	0	1	0	0	2.3987114319849865
1794	0	0	1	0	2.5116500684825485
1795	0	0	0	1	2.5981428207453403
1796	1	0	0	0	4.60305055940552
1797	1	0	0	0	1.1976852699624443
1798	0	1	0	0	4.1911415121309625
1799	0	0	0	1	2.348455152597915
1800	1	0	0	0	3.998416904271859
1801	1	0	0	0	4.11503401753813
1802	1	0	0	0	3.5084982537751714
1803	1	0	0	0	2.1630991494694944
1804	1	0	0	0	3.0950951817808936
1805	1	0	0	0	4.723627772788717
1806	1	0	0	0	3.444156856238729
1807	1	0	0	0	4.1479482695675856
1808	1	0	0	0	2.2385108637951716
1809	1	0	0	0	3.120493859931025
1810	0	1	0	0	2.250537832495779
1811	0	0	0	1	3.098559111995339
1812	1	0	0	0	2.52595221407859
1813	1	0	0	0	3.4116297402976046
1814	1	0	0	0	3.087689033866827
1815	0	1	0	0	2.459357339376112
1816	0	0	0	1	3.3397497969863577
1817	1	0	0	0	2.440418032995117
1818	0	1	0	0	2.499667636788813
1819	0	0	1	0	3.076053610455364
1820	0	0	1	0	2.4156487578765984
1821	0	0	0	1	2.7824073431043566
1822	1	0	0	0	2.8487232206347124
1823	1	0	0	0	2.5309254127355088
1824	1	0	0	0	4.661981603664333
1825	0	1	0	0	2.77658130756783
1826	0	0	0	1	2.8976884630799162
1827	1	0	0	0	2.921581104594115
1828	1	0	0	0	2.8704635967804646
1829	0	1	0	0	3.1701664498946815
1830	0	0	1	0	3.421941226850445
1831	0	0	0	1	3.3382642270703933
1832	1	0	0	0	3.8663316568876587
1833	0	1	0	0	2.117102402569063
1834	0	0	0	1	3.3264945304579436
1835	1	0	0	0	4.444548793869108
1836	1	0	0	0	3.035289726014559
1837	1	0	0	0	2.5301236101238307
1838	1	0	0	0	3.993073429567972
1839	0	1	0	0	2.4290048261455985
1840	0	0	0	1	2.51072197168064
1841	0	1	0	0	4.143145553197288
1842	0	0	0	1	3.1353305637498696
1843	0	1	0	0	3.598494450725317
1844	0	0	0	1	5.535764912067662
1845	0	1	0	0	4.16315723514663
1846	0	0	0	1	3.1883145822346273
1847	0	1	0	0	4.609630801408612
1848	0	0	0	1	2.6163645108465325
1849	1	0	0	0	3.3168478514174673
1850	1	0	0	0	3.2364955227199683
1851	1	0	0	0	3.922020930507077
1853	1	0	0	0	3.494483208155112
1854	0	1	0	0	3.458580526236785
1855	0	0	0	1	3.4421789914563568
1856	1	0	0	0	3.0703499112250943
1857	1	0	0	0	4.573552927832764
1858	1	0	0	0	3.871368903264871
1859	1	0	0	0	3.25341940874829
1860	1	0	0	0	2.208940435241246
1861	1	0	0	0	2.5498961722940647
1862	1	0	0	0	2.7273251339558398
1863	1	0	0	0	2.552606186949374
1864	0	1	0	0	2.636241959912845
1865	0	0	1	0	3.3426583013048274
1866	0	0	0	1	3.256855223595931
1867	1	0	0	0	3.142258715751281
1868	1	0	0	0	3.098201990643733
1869	1	0	0	0	2.2936471460754095
1870	0	1	0	0	2.5579575792120672
1871	0	0	0	1	3.153931758148651
1872	1	0	0	0	2.8334883849218704
1873	1	0	0	0	3.817856563050835
1874	0	1	0	0	3.0092516541025587
1875	0	0	0	1	3.14254657244059
1876	1	0	0	0	3.786219079875717
1877	0	1	0	0	3.244677707869383
1878	0	0	0	1	2.8936435623577124
1879	1	0	0	0	2.7983681114303924
1880	1	0	0	0	4.987745305518929
1881	0	1	0	0	2.6374555670003277
1882	0	0	0	1	2.6840769660783197
1883	0	1	0	0	3.072400673918772
1884	0	0	0	1	2.916828095141289
1885	0	1	0	0	3.953796225724944
1886	0	0	1	0	3.0198026817638848
1887	0	0	0	1	2.7382754194095718
1888	1	0	0	0	3.272169824442638
1889	1	0	0	0	4.118375696018812
1890	1	0	0	0	3.0897146797285875
1891	0	1	0	0	3.337744996210361
1892	0	0	0	1	4.086802909781206
1893	1	0	0	0	2.3838890408108
1894	1	0	0	0	2.7299742256187916
1896	1	0	0	0	4.394367470979654
1897	0	1	0	0	3.0478688073172218
1898	0	0	0	1	2.6187305241407772
1899	1	0	0	0	3.0389076368347636
1900	1	0	0	0	1.9980676867120222
1901	0	1	0	0	3.169757732303666
1902	0	0	0	1	2.5691850360046877
1903	1	0	0	0	3.249128109158134
1904	1	0	0	0	3.503942413578247
1905	1	0	0	0	2.745796208713222
1906	0	1	0	0	4.005182706288231
1907	0	0	0	1	4.091617330090809
1908	1	0	0	0	5.287567981258501
1909	1	0	0	0	3.587405215700996
1910	1	0	0	0	3.38699012622272
1911	0	1	0	0	5.737393287050666
1912	0	0	0	1	2.465329738593774
1913	1	0	0	0	2.2785498600033347
1914	1	0	0	0	3.1026321037475113
1915	1	0	0	0	3.936948838729305
1916	1	0	0	0	5.318834638783
1917	1	0	0	0	3.716746857034114
1918	1	0	0	0	2.6031723285807296
1919	1	0	0	0	4.985077409066891
1920	1	0	0	0	4.565179752119529
1921	1	0	0	0	4.005757787146516
1922	1	0	0	0	4.565800452426777
1923	1	0	0	0	5.476648323808201
1924	0	1	0	0	2.959625039902299
1925	0	0	0	1	5.100119024247763
1926	1	0	0	0	1.246662445100574
1927	1	0	0	0	3.6661900495436233
1928	0	1	0	0	3.0289966429118973
1929	0	0	0	1	2.7817824597454694
1930	1	0	0	0	3.106219566579534
1931	1	0	0	0	2.438554216843097
1932	1	0	0	0	3.193745234630788
1933	1	0	0	0	4.618641376203563
1934	1	0	0	0	2.8453138987787514
1935	0	1	0	0	2.8735484353065184
1936	0	0	1	0	2.06919352057586
1937	0	0	0	1	2.878901172175861
1938	0	1	0	0	2.63442855300572
1939	0	0	0	1	3.258081379934788
1940	1	0	0	0	5.154740515500959
1941	1	0	0	0	1.8171179633302426
1942	0	1	0	0	2.2729193498134634
1943	0	0	0	1	2.946373653703625
1944	1	0	0	0	2.8293020243370934
1945	1	0	0	0	3.0055754382452315
1946	1	0	0	0	2.949296761474317
1947	1	0	0	0	5.148076007127691
1948	1	0	0	0	3.431700969476599
1949	1	0	0	0	3.1076705863240295
1950	1	0	0	0	3.0605309697724894
1951	1	0	0	0	3.5084308102517108
1952	0	1	0	0	2.709456572674873
1953	0	0	0	1	2.5406367051637706
1954	1	0	0	0	3.721126634090529
1955	0	1	0	0	2.74735945574468
1956	0	0	0	1	2.4839587905575136
1957	1	0	0	0	3.3218257960283113
1958	1	0	0	0	3.0450962814753346
1959	1	0	0	0	2.930484912288835
1960	1	0	0	0	4.500980271572244
1961	0	1	0	0	4.42495069154308
1962	0	0	0	1	3.117340561918105
1964	1	0	0	0	4.544644936208232
1965	1	0	0	0	3.7289410774361125
1966	1	0	0	0	3.0291985738749525
1967	0	1	0	0	3.777945272500825
1968	0	0	0	1	3.380273703877516
1969	0	1	0	0	4.4793973287968
1970	0	0	1	0	3.8655161992011298
1971	0	0	1	0	3.412588120867513
1972	0	0	0	1	2.6762311903200735
1973	1	0	0	0	3.81588223210206
1974	1	0	0	0	3.2514388614397554
1975	1	0	0	0	3.0822171956054363
1976	1	0	0	0	3.892827851434157
1977	1	0	0	0	3.06063727195239
1978	1	0	0	0	3.7770132632375577
1979	0	1	0	0	2.9024616897423274
1980	0	0	0	1	2.375792725247235
1981	1	0	0	0	3.095743402042066
1982	1	0	0	0	3.1633985494719554
1983	1	0	0	0	2.3353727319243776
1984	1	0	0	0	2.336951195780036
1985	1	0	0	0	2.7918747155689725
1986	0	1	0	0	3.5106664905148386
1987	0	0	0	1	3.1175071528136575
1988	1	0	0	0	6.077520236822104
1989	1	0	0	0	3.0276341150183708
1990	1	0	0	0	4.339446568468493
1991	1	0	0	0	2.578689576995374
1992	0	1	0	0	2.937404244304377
1993	0	0	0	1	3.2894493872439625
1994	0	1	0	0	3.0024376650892814
1995	0	0	1	0	3.507667390930659
1996	0	0	0	1	2.6837814316597863
1997	0	1	0	0	3.268206119935925
1998	0	0	0	1	2.5876044087239802
1999	1	0	0	0	2.4544923800390324
2000	1	0	0	0	2.361136775140073
2001	1	0	0	0	2.486809379627908
2002	1	0	0	0	3.0248076015356693
2003	1	0	0	0	3.6714042454406535
2004	1	0	0	0	4.82248618053915
2005	1	0	0	0	2.085119814060523
2006	1	0	0	0	5.554134520336952
2007	0	1	0	0	1.99416895550848
2008	0	0	1	0	5.05727144133713
2009	0	0	0	1	3.5278870142536105
2010	1	0	0	0	3.0792106179765812
2011	1	0	0	0	3.7610044747683693
2012	1	0	0	0	3.325393739613056
2013	1	0	0	0	2.401682707152021
2014	1	0	0	0	3.521466935784165
2015	0	1	0	0	1.8535003721470307
2016	0	0	0	1	3.2390213310811036
2017	1	0	0	0	3.525255490499527
2018	0	1	0	0	2.864787627914677
2019	0	0	1	0	2.5394413753749854
2020	0	0	0	1	2.7223270792155967
2021	1	0	0	0	2.9174777024025658
2022	1	0	0	0	3.628240578309875
2023	0	1	0	0	2.7570250919203145
2024	0	0	1	0	2.1959761818662162
2025	0	0	1	0	2.76789822189208
2026	0	0	0	1	3.538190974913898
2027	1	0	0	0	3.583905715282623
2028	1	0	0	0	4.615055395577456
2029	1	0	0	0	2.7070692038838593
2030	0	1	0	0	2.4102642423531657
2031	0	0	0	1	4.212211981074122
2032	1	0	0	0	4.449799783044335
2033	1	0	0	0	3.4427995881837443
2034	1	0	0	0	3.6973999926724685
[truncated: 1,449 more rows]
