# Supplementary material for: Bioinformatic Assessment of Factors Affecting the Correlation between Protein Abundance and Elongation Efficiency in Prokaryotes
Source: Int J Mol Sci. 2022 Oct 9;23(19):11996. doi: 10.3390/ijms231911996 (PMC9570070; doi:10.3390/ijms231911996)
Supplement: Supplementary file 1 [file ijms-23-11996-s001.zip › EloE/output_folder/Deinococcus_deserti_VCD115_546414/deinococcus deserti vcd115_ribpos.txt]

Positions of ribosomal genes deinococcus deserti vcd115
959	1288	1875	2073	2607	2611	2935	2982	3132	3210	3262	3283	3288	3298	3328	3330	3331	3334	3338	3339	3360	3366	3369	3371	3377	3380	3385	3386	3388	3393	3396	3397	3399	3400	3402	3404	3406	3407	3408	3410	3414	3420	3421	3425	3426	3428	3429	3430	3433	3435	3439	3441	3442	3444	3445	
117	291	430	470	599	822	854	876	1030	1068	1157	1219	1259	1400	1419	1455	1567	1637	1665	1711	1990	2039	2045	2073	2114	2139	2291	2330	2356	2368	2375	2423	2432	2499	2868	2875	2881	2887	2898	2963	2973	3023	3084	3125	3134	3168	3172	3209	3225	3240	3276	3277	3371	3400	3433	
52	118	159	206	274	448	541	646	723	733	1047	1090	1097	1253	1327	1395	1419	1445	1464	1541	1593	1738	1786	1794	1882	1907	1988	2147	2246	2284	2322	2340	2387	2558	2589	2606	2610	2616	2681	2707	2820	2837	2877	2962	2979	2999	3053	3071	3155	3168	3173	3214	3292	3362	3400	
1826	2138	2153	2356	2431	2690	2766	2774	2857	2869	2897	3053	3065	3103	3130	3171	3239	3267	3277	3278	3279	3280	3285	3287	3299	3330	3336	3338	3340	3350	3356	3368	3391	3392	3394	3395	3397	3403	3404	3414	3416	3417	3418	3419	3421	3425	3427	3430	3431	3436	3438	3442	3444	3445	3448	
409	506	815	853	1014	1368	1380	1503	1956	2011	2133	2349	2539	2561	2788	2878	2946	2965	2989	3071	3074	3084	3089	3110	3138	3147	3203	3222	3300	3303	3333	3346	3365	3370	3372	3376	3378	3381	3392	3409	3413	3415	3417	3419	3426	3428	3429	3430	3431	3435	3438	3442	3446	3447	3448	
