# Supplementary material for: Bioinformatic Assessment of Factors Affecting the Correlation between Protein Abundance and Elongation Efficiency in Prokaryotes
Source: Int J Mol Sci. 2022 Oct 9;23(19):11996. doi: 10.3390/ijms231911996 (PMC9570070; doi:10.3390/ijms231911996)
Supplement: Supplementary file 1 [file ijms-23-11996-s001.zip › EloE/output_folder/Desulfovibrio_vulgaris_882/desulfovibrio vulgaris str. hildenborough_all.txt]

Index = 1
#	Number	EEI	locus_tag	Name	Prot	Note
1	2148	1,0000e+00	DVU_2005	-	hypothetical protein	identified by Glimmer2; putative
2	1884	1,0726e+00	DVU_1739	-	hypothetical protein	identified by Glimmer2; putative
3	1162	1,1560e+00	DVU_1014	-	hypothetical protein	identified by Glimmer2; putative
4	2322	1,1659e+00	DVU_2182	-	hypothetical protein	identified by Glimmer2; putative
5	822	1,1758e+00	DVU_0673	-	hypothetical protein	identified by Glimmer2; putative
6	439	1,2420e+00	DVU_0288	-	hypothetical protein	identified by Glimmer2; putative
7	1324	1,2541e+00	DVU_1178	-	hypothetical protein	identified by Glimmer2; putative
8	1876	1,2541e+00	DVU_1731	-	hypothetical protein	identified by Glimmer2; putative
9	2274	1,2659e+00	DVU_2134	-	hypothetical protein	identified by Glimmer2; putative
10	520	1,2705e+00	DVU_0369	-	hypothetical protein	identified by Glimmer2; putative
11	2144	1,2922e+00	DVU_2000	-	hypothetical protein	identified by Glimmer2; putative
12	1318	1,2947e+00	DVU_1172	-	hypothetical protein	identified by Glimmer2; putative
13	1375	1,3003e+00	DVU_1229	-	hypothetical protein	identified by Glimmer2; putative
14	3424	1,3056e+00	DVU_3288	-	hypothetical protein	identified by Glimmer2; putative
15	3275	1,3064e+00	DVU_3138	-	hypothetical protein	identified by Glimmer2; putative
16	821	1,3137e+00	DVU_0672	-	hypothetical protein	identified by Glimmer2; putative
17	705	1,3151e+00	DVU_0555	-	hypothetical protein	identified by Glimmer2; putative
18	2419	1,3159e+00	DVU_2279	-	hypothetical protein	identified by Glimmer2; putative
19	2138	1,3184e+00	DVU_1994	-	hypothetical protein	identified by Glimmer2; putative
20	709	1,3270e+00	DVU_0560	-	conserved domain protein	identified by similarity to OMNI:MT0861
21	708	1,3282e+00	DVU_0559	-	lipoprotein, putative	null
22	1163	1,3320e+00	DVU_1015	-	hypothetical protein	identified by Glimmer2; putative
23	948	1,3383e+00	DVU_0800	-	hypothetical protein	identified by Glimmer2; putative
24	2191	1,3493e+00	DVU_2051	-	hypothetical protein	identified by Glimmer2; putative
25	2314	1,3523e+00	DVU_2174	-	hypothetical protein	identified by Glimmer2; putative
26	2323	1,3725e+00	DVU_2183	-	hypothetical protein	identified by Glimmer2; putative
27	2151	1,3770e+00	DVU_2008	-	hypothetical protein	identified by Glimmer2; putative
28	624	1,3776e+00	DVU_0473	-	hypothetical protein	identified by Glimmer2; putative
29	2359	1,3800e+00	DVU_2219	-	hypothetical protein	identified by Glimmer2; putative
30	2531	1,3806e+00	DVU_2391	-	hypothetical protein	identified by Glimmer2; putative
31	3456	1,3820e+00	DVU_3321	-	hypothetical protein	identified by Glimmer2; putative
32	18	1,3883e+00	DVUA0018	-	hypothetical protein	identified by Glimmer2; putative
33	1405	1,3884e+00	DVU_1259	-	hypothetical protein	identified by Glimmer2; putative
34	1921	1,3918e+00	DVU_1776	-	hypothetical protein	identified by Glimmer2; putative
35	2925	1,3949e+00	DVU_2786	-	hypothetical protein	identified by Glimmer2; putative
36	1851	1,3978e+00	DVU_1706	-	hypothetical protein	identified by Glimmer2; putative
37	381	1,4005e+00	DVU_0229	-	hypothetical protein	identified by Glimmer2; putative
38	1312	1,4103e+00	DVU_1166	-	hypothetical protein	identified by Glimmer2; putative
39	3095	1,4117e+00	DVU_2957	-	hypothetical protein	identified by Glimmer2; putative
40	2595	1,4128e+00	DVU_2456	-	hypothetical protein	identified by Glimmer2; putative
41	1313	1,4131e+00	DVU_1167	-	hypothetical protein	identified by Glimmer2; putative
42	707	1,4137e+00	DVU_0558	-	hypothetical protein	identified by Glimmer2; putative
43	3530	1,4155e+00	DVU_3394	-	hypothetical protein	identified by Glimmer2; putative
44	609	1,4171e+00	DVU_0458	-	hypothetical protein	identified by Glimmer2; putative
45	3172	1,4177e+00	DVU_3034	-	hypothetical protein	identified by Glimmer2; putative
46	1443	1,4180e+00	DVU_1297	-	hypothetical protein	identified by Glimmer2; putative
47	2060	1,4195e+00	DVU_1916	-	hypothetical protein	identified by Glimmer2; putative
48	1624	1,4275e+00	DVU_1478	-	hypothetical protein	identified by Glimmer2; putative
49	452	1,4307e+00	DVU_0301	-	hypothetical protein	identified by Glimmer2; putative
50	377	1,4330e+00	DVU_0225	-	hypothetical protein	identified by Glimmer2; putative
51	876	1,4356e+00	DVU_0728	-	hypothetical protein	identified by Glimmer2; putative
52	703	1,4386e+00	DVU_0553	-	hypothetical protein	identified by Glimmer2; putative
53	2856	1,4390e+00	DVU_2717	-	hypothetical protein	identified by Glimmer2; putative
54	2159	1,4439e+00	DVU_2016	-	GGDEF domain protein	identified by match to protein family HMM PF00990
55	17	1,4461e+00	DVUA0017	-	hypothetical protein	identified by Glimmer2; putative
56	764	1,4476e+00	DVU_0615	-	hypothetical protein	identified by Glimmer2; putative
57	2404	1,4502e+00	DVU_2264	-	hypothetical protein	identified by Glimmer2; putative
58	2440	1,4590e+00	DVU_2300	-	hypothetical protein	identified by Glimmer2; putative
59	2952	1,4592e+00	DVU_2813	-	hypothetical protein	identified by Glimmer2; putative
60	3422	1,4606e+00	DVU_3286	-	hypothetical protein	identified by Glimmer2; putative
61	2141	1,4626e+00	DVU_1997	-	hypothetical protein	identified by Glimmer2; putative
62	2229	1,4669e+00	DVU_2089	-	hypothetical protein	identified by Glimmer2; putative
63	2414	1,4669e+00	DVU_2274	-	hypothetical protein	identified by Glimmer2; putative
64	2393	1,4708e+00	DVU_2253	-	hypothetical protein	identified by Glimmer2; putative
65	1257	1,4837e+00	DVU_1109	-	ATPase domain protein	identified by match to protein family HMM PF00991
66	2158	1,4843e+00	DVU_2015	-	hypothetical protein	identified by Glimmer2; putative
67	929	1,4855e+00	DVU_0781	-	hypothetical protein	identified by Glimmer2; putative
68	946	1,4889e+00	DVU_0798	-	hypothetical protein	identified by Glimmer2; putative
69	691	1,4897e+00	DVU_0541	-	lipoprotein, putative	null
70	2591	1,4949e+00	DVU_2452	-	hypothetical protein	identified by Glimmer2; putative
71	2793	1,4964e+00	DVU_2654	-	hypothetical protein	identified by Glimmer2; putative
72	2317	1,4968e+00	DVU_2177	-	hypothetical protein	identified by Glimmer2; putative
73	754	1,5005e+00	DVU_0605	-	hypothetical protein	identified by Glimmer2; putative
74	3464	1,5006e+00	DVU_3329	-	hypothetical protein	identified by Glimmer2; putative
75	968	1,5125e+00	DVU_0820	-	hypothetical protein	identified by Glimmer2; putative
76	3516	1,5160e+00	DVU_3380	-	hypothetical protein	identified by Glimmer2; putative
77	1896	1,5246e+00	DVU_1751	-	hypothetical protein	identified by Glimmer2; putative
78	2799	1,5267e+00	DVU_2660	-	hypothetical protein	identified by Glimmer2; putative
79	1301	1,5298e+00	DVU_1155	-	hypothetical protein	identified by Glimmer2; putative
80	2865	1,5304e+00	DVU_2726	-	hypothetical protein	identified by Glimmer2; putative
81	1098	1,5320e+00	DVU_0950	-	hypothetical protein	identified by Glimmer2; putative
82	3476	1,5350e+00	DVU_3340	-	hypothetical protein	identified by Glimmer2; putative
83	2110	1,5404e+00	DVU_1966	-	hypothetical protein	identified by Glimmer2; putative
84	1620	1,5424e+00	DVU_1474	-	hypothetical protein	identified by Glimmer2; putative
85	2389	1,5450e+00	DVU_2249	-	hypothetical protein	identified by Glimmer2; putative
86	719	1,5458e+00	DVU_0570	-	hypothetical protein	identified by Glimmer2; putative
87	627	1,5476e+00	DVU_0476	-	hypothetical protein	identified by Glimmer2; putative
88	3267	1,5515e+00	DVU_3130	-	hypothetical protein	identified by Glimmer2; putative
89	1844	1,5517e+00	DVU_1699	-	hypothetical protein	identified by Glimmer2; putative
90	1976	1,5552e+00	DVU_1832	-	hypothetical protein	identified by Glimmer2; putative
91	2857	1,5555e+00	DVU_2718	-	hypothetical protein	identified by Glimmer2; putative
92	19	1,5568e+00	DVUA0019	-	type II DNA modification methyltransferase,	null
93	1850	1,5639e+00	DVU_1705	-	type I restriction-modification enzyme, S	identified by match to protein family HMM PF01420
94	26	1,5684e+00	DVUA0026	-	hypothetical protein	identified by Glimmer2; putative
95	468	1,5708e+00	DVU_0317	-	hypothetical protein	identified by Glimmer2; putative
96	283	1,5742e+00	DVU_0131	-	hypothetical protein	identified by Glimmer2; putative
97	696	1,5771e+00	DVU_0546	-	hypothetical protein	identified by Glimmer2; putative
98	33	1,5819e+00	DVUA0033	-	hypothetical protein	identified by Glimmer2; putative
99	1295	1,5829e+00	DVU_1148	-	conserved hypothetical protein	identified by similarity to GP:28202763
100	160	1,5837e+00	DVU_0008	-	hypothetical protein	identified by Glimmer2; putative
101	2286	1,5853e+00	DVU_2146	-	hypothetical protein	identified by Glimmer2; putative
102	2965	1,5860e+00	DVU_2826	-	hypothetical protein	identified by Glimmer2; putative
103	419	1,5863e+00	DVU_0268	-	hypothetical protein	identified by Glimmer2; putative
104	1531	1,5870e+00	DVU_1385	-	hypothetical protein	identified by Glimmer2; putative
105	1110	1,5902e+00	DVU_0962	-	hypothetical protein	identified by Glimmer2; putative
106	391	1,5904e+00	DVU_0239	-	hypothetical protein	identified by Glimmer2; putative
107	2152	1,5904e+00	DVU_2009	-	conserved domain protein	identified by similarity to OMNI:SO4260
108	1294	1,5934e+00	DVU_1147	-	alginate o-acetyltransferase AlgI, putative	identified by similarity to GP:1245347; match to
109	1784	1,5935e+00	DVU_1638	-	conserved domain protein	PHAGE03; putative region of former lysogenic
110	2884	1,5962e+00	DVU_2745	-	hypothetical protein	identified by Glimmer2; putative
111	1894	1,6039e+00	DVU_1749	-	hypothetical protein	identified by Glimmer2; putative
112	1893	1,6042e+00	DVU_1748	-	conserved hypothetical protein	null
113	2848	1,6061e+00	DVU_2709	-	hypothetical protein	identified by Glimmer2; putative
114	1423	1,6085e+00	DVU_1277	-	hypothetical protein	identified by Glimmer2; putative
115	1305	1,6140e+00	DVU_1159	-	hypothetical protein	identified by Glimmer2; putative
116	140	1,6141e+00	DVUA0140	-	hypothetical protein	identified by Glimmer2; putative
117	342	1,6232e+00	DVU_0190	-	hypothetical protein	identified by Glimmer2; putative
118	1655	1,6261e+00	DVU_1509	-	conserved hypothetical protein	identified by similarity to GP:21913207
119	1667	1,6262e+00	DVU_1521	-	hypothetical protein	identified by Glimmer2; putative
120	1297	1,6284e+00	DVU_1151	-	hypothetical protein	identified by Glimmer2; putative
121	1790	1,6303e+00	DVU_1645	-	transcriptional regulator, ArsR family	identified by match to protein family HMM PF01022
122	418	1,6309e+00	DVU_0267	-	hypothetical protein	identified by Glimmer2; putative
123	2255	1,6350e+00	DVU_2115	-	hypothetical protein	identified by Glimmer2; putative
124	1	1,6389e+00	DVUA0001	-	hypothetical protein	identified by Glimmer2; putative
125	2584	1,6412e+00	DVU_2445	-	hypothetical protein	identified by Glimmer2; putative
126	20	1,6468e+00	DVUA0020	-	type II restriction endonuclease, putative	null
127	623	1,6474e+00	DVU_0472	-	hypothetical protein	identified by Glimmer2; putative
128	2790	1,6491e+00	DVU_2651	-	hypothetical protein	identified by Glimmer2; putative
129	260	1,6505e+00	DVU_0108	-	hypothetical protein	identified by Glimmer2; putative
130	336	1,6512e+00	DVU_0184	-	hypothetical protein	identified by Glimmer2; putative
131	3519	1,6535e+00	DVU_3383	-	hypothetical protein	identified by Glimmer2; putative
132	1664	1,6537e+00	DVU_1518	-	transcriptional regulator cI, truncation	identified by match to protein family HMM PF01381
133	1164	1,6574e+00	DVU_1016	-	hypothetical protein	identified by Glimmer2; putative
134	1628	1,6641e+00	DVU_1482	-	hypothetical protein	identified by Glimmer2; putative
135	144	1,6712e+00	DVUA0144	-	hypothetical protein	identified by Glimmer2; putative
136	2221	1,6722e+00	DVU_2081	-	hypothetical protein	identified by Glimmer2; putative
137	2824	1,6784e+00	DVU_2685	-	hypothetical protein	identified by Glimmer2; putative
138	2546	1,6828e+00	DVU_2406	-	hypothetical protein	identified by Glimmer2; putative
139	2444	1,6841e+00	DVU_2304	-	hypothetical protein	identified by Glimmer2; putative
140	2155	1,6877e+00	DVU_2012	-	hypothetical protein	identified by Glimmer2; putative
141	3262	1,6893e+00	DVU_3124	-	hypothetical protein	identified by Glimmer2; putative
142	2667	1,6978e+00	DVU_2528	-	hypothetical protein	identified by Glimmer2; putative
143	1846	1,7076e+00	DVU_1701	-	hypothetical protein	identified by Glimmer2; putative
144	1125	1,7106e+00	DVU_0977	-	hypothetical protein	identified by Glimmer2; putative
145	1638	1,7106e+00	DVU_1492	-	hypothetical protein	identified by Glimmer2; putative
146	2116	1,7167e+00	DVU_1972	-	hypothetical protein	identified by Glimmer2; putative
147	930	1,7179e+00	DVU_0782	-	hypothetical protein	identified by Glimmer2; putative
148	2320	1,7204e+00	DVU_2180	-	hypothetical protein	identified by Glimmer2; putative
149	521	1,7205e+00	DVU_0370	-	hypothetical protein	identified by Glimmer2; putative
150	793	1,7234e+00	DVU_0644	-	hypothetical protein	identified by Glimmer2; putative
151	1666	1,7235e+00	DVU_1520	-	hypothetical protein	identified by Glimmer2; putative
152	2145	1,7281e+00	DVU_2002	-	hypothetical protein	identified by Glimmer2; putative
153	2109	1,7281e+00	DVU_1965	-	hypothetical protein	identified by Glimmer2; putative
154	772	1,7304e+00	DVU_0623	-	hypothetical protein	identified by Glimmer2; putative
155	1657	1,7327e+00	DVU_1511	-	hypothetical protein	identified by Glimmer2; putative
156	2170	1,7353e+00	DVU_2028	-	conserved domain protein	identified by similarity to OMNI:NT01MC3723
157	2133	1,7382e+00	DVU_1989	-	hypothetical protein	identified by Glimmer2; putative
158	2189	1,7396e+00	DVU_2047	-	hypothetical protein	identified by Glimmer2; putative
159	405	1,7435e+00	DVU_0254	-	hypothetical protein	identified by Glimmer2; putative
160	1308	1,7440e+00	DVU_1162	-	hypothetical protein	identified by Glimmer2; putative
161	1941	1,7467e+00	DVU_1796	-	hypothetical protein	identified by Glimmer2; putative
162	276	1,7472e+00	DVU_0124	-	hypothetical protein	identified by Glimmer2; putative
163	2977	1,7497e+00	DVU_2838	-	conserved hypothetical protein	identified by similarity to OMNI:NTL02ST1547
164	2149	1,7505e+00	DVU_2006	-	hypothetical protein	identified by Glimmer2; putative
165	1027	1,7570e+00	DVU_0879	-	hypothetical protein	identified by Glimmer2; putative
166	2929	1,7575e+00	DVU_2790	-	hypothetical protein	identified by Glimmer2; putative
167	3221	1,7645e+00	DVU_3083	-	hypothetical protein	identified by Glimmer2; putative
168	2985	1,7645e+00	DVU_2846	-	hypothetical protein	identified by Glimmer2; putative
169	2795	1,7663e+00	DVU_2656	-	hypothetical protein	identified by Glimmer2; putative
170	2792	1,7674e+00	DVU_2653	-	hypothetical protein	identified by Glimmer2; putative
171	2681	1,7675e+00	DVU_2542	-	hypothetical protein	identified by Glimmer2; putative
172	35	1,7689e+00	DVUA0035	-	hypothetical protein	identified by Glimmer2; putative
173	1179	1,7715e+00	DVU_1031	-	hypothetical protein	identified by Glimmer2; putative
174	3508	1,7752e+00	DVU_3372	-	hypothetical protein	identified by Glimmer2; putative
175	1692	1,7779e+00	DVU_1546	-	hypothetical protein	identified by Glimmer2; putative
176	2140	1,7803e+00	DVU_1996	-	quaternary ammonium compound-resistance protein	identified by similarity to GP:12024949; match to
177	2596	1,7869e+00	DVU_2457	-	hypothetical protein	identified by Glimmer2; putative
178	3258	1,7874e+00	DVU_3120	-	hypothetical protein	identified by Glimmer2; putative
179	78	1,7890e+00	DVUA0078	-	hypothetical protein	identified by Glimmer2; putative
180	2979	1,7944e+00	DVU_2840	-	conserved hypothetical protein	identified by similarity to OMNI:VCA0483
181	969	1,7977e+00	DVU_0821	-	conserved hypothetical protein	identified by similarity to OMNI:NT01MC2073
182	2898	1,8077e+00	DVU_2759	-	hypothetical protein	identified by Glimmer2; putative
183	1781	1,8146e+00	DVU_1635	-	hypothetical protein	identified by Glimmer2; putative
184	687	1,8162e+00	DVU_0537	-	hypothetical protein	identified by Glimmer2; putative
185	3243	1,8177e+00	DVU_3105	-	hypothetical protein	identified by Glimmer2; putative
186	3253	1,8201e+00	DVU_3115	-	hypothetical protein	identified by Glimmer2; putative
187	536	1,8213e+00	DVU_0385	-	hypothetical protein	identified by Glimmer2; putative
188	1656	1,8229e+00	DVU_1510	-	hypothetical protein	identified by Glimmer2; putative
189	2764	1,8271e+00	DVU_2625	-	hypothetical protein	identified by Glimmer2; putative
190	533	1,8280e+00	DVU_0382	-	hypothetical protein	identified by Glimmer2; putative
191	1622	1,8321e+00	DVU_1476	-	hypothetical protein	identified by Glimmer2; putative
192	3162	1,8347e+00	DVU_3024	-	hypothetical protein	identified by Glimmer2; putative
193	3019	1,8404e+00	DVU_2880	-	hypothetical protein	identified by Glimmer2; putative
194	1938	1,8412e+00	DVU_1793	-	hypothetical protein	identified by Glimmer2; putative
195	1439	1,8470e+00	DVU_1293	-	hypothetical protein	identified by Glimmer2; putative
196	1479	1,8516e+00	DVU_1333	-	hypothetical protein	identified by Glimmer2; putative
197	2150	1,8517e+00	DVU_2007	-	nuclease, putative	identified by match to protein family HMM PF00565
198	2339	1,8530e+00	DVU_2199	-	hypothetical protein	identified by Glimmer2; putative
199	2864	1,8542e+00	DVU_2725	-	membrane protein, putative	null
200	107	1,8543e+00	DVUA0107	-	hypothetical protein	identified by Glimmer2; putative
201	2597	1,8555e+00	DVU_2458	-	hypothetical protein	identified by Glimmer2; putative
202	2285	1,8578e+00	DVU_2145	-	chloramphenicol acetyltransferase, putative	identified by similarity to SP:P22616
203	2571	1,8586e+00	DVU_2431	-	hypothetical protein	identified by Glimmer2; putative
204	403	1,8695e+00	DVU_0252	-	hypothetical protein	identified by Glimmer2; putative
205	1525	1,8695e+00	DVU_1379	-	hypothetical protein	identified by Glimmer2; putative
206	141	1,8728e+00	DVUA0141	-	hypothetical protein	identified by Glimmer2; putative
207	2757	1,8734e+00	DVU_2618	-	hypothetical protein	identified by Glimmer2; putative
208	1563	1,8738e+00	DVU_1417	-	hypothetical protein	identified by Glimmer2; putative
209	238	1,8749e+00	DVU_0086	-	hypothetical protein	identified by Glimmer2; putative
210	1367	1,8749e+00	DVU_1221	-	hypothetical protein	identified by Glimmer2; putative
211	2957	1,8757e+00	DVU_2818	-	hypothetical protein	identified by Glimmer2; putative
212	2347	1,8768e+00	DVU_2207	-	hypothetical protein	identified by Glimmer2; putative
213	2107	1,8805e+00	DVU_1963	-	hypothetical protein	identified by Glimmer2; putative
214	2978	1,8807e+00	DVU_2839	-	conserved hypothetical protein	identified by similarity to OMNI:NTL01TA00070
215	970	1,8843e+00	DVU_0822	-	hypothetical protein	identified by Glimmer2; putative
216	27	1,8856e+00	DVUA0027	-	hypothetical protein	identified by Glimmer2; putative
217	702	1,8875e+00	DVU_0552	-	conserved hypothetical protein	identified by similarity to GP:14250952; match to
218	1625	1,8938e+00	DVU_1479	-	conserved hypothetical protein	identified by similarity to GP:15025573
219	767	1,8963e+00	DVU_0618	-	hypothetical protein	identified by Glimmer2; putative
220	1442	1,8985e+00	DVU_1296	-	hypothetical protein	identified by Glimmer2; putative
221	1845	1,8989e+00	DVU_1700	-	metallo-beta-lactamase family protein	identified by match to protein family HMM PF00753
222	2441	1,8989e+00	DVU_2301	-	lipoprotein, putative	null
223	1438	1,9010e+00	DVU_1292	-	hypothetical protein	identified by Glimmer2; putative
224	1362	1,9035e+00	DVU_1216	-	hypothetical protein	identified by Glimmer2; putative
225	1158	1,9037e+00	DVU_1010	-	hypothetical protein	identified by Glimmer2; putative
226	2169	1,9105e+00	DVU_2027	-	hypothetical protein	identified by Glimmer2; putative
227	3452	1,9113e+00	DVU_3317	-	hypothetical protein	identified by Glimmer2; putative
228	3477	1,9123e+00	DVU_3341	-	hypothetical protein	identified by Glimmer2; putative
229	856	1,9160e+00	DVU_0708	-	hypothetical protein	identified by Glimmer2; putative
230	704	1,9192e+00	DVU_0554	-	NAD-dependent epimerase/dehydratase family	identified by match to protein family HMM PF01370
231	3297	1,9204e+00	DVU_3160	-	hypothetical protein	identified by Glimmer2; putative
232	1918	1,9237e+00	DVU_1773	-	hypothetical protein	identified by Glimmer2; putative
233	902	1,9285e+00	DVU_0754	-	hypothetical protein	identified by Glimmer2; putative
234	2914	1,9308e+00	DVU_2775	-	hypothetical protein	identified by Glimmer2; putative
235	2413	1,9334e+00	DVU_2273	-	hypothetical protein	identified by Glimmer2; putative
236	3176	1,9349e+00	DVU_3038	-	hypothetical protein	identified by Glimmer2; putative
237	175	1,9378e+00	DVU_0023	-	hypothetical protein	identified by Glimmer2; putative
238	2405	1,9387e+00	DVU_2265	-	hypothetical protein	identified by Glimmer2; putative
239	1440	1,9394e+00	DVU_1294	-	conserved hypothetical protein	identified by similarity to OMNI:CT0704; match to
240	1376	1,9482e+00	DVU_1230	-	hypothetical protein	identified by Glimmer2; putative
241	2873	1,9499e+00	DVU_2734	-	hypothetical protein	identified by Glimmer2; putative
242	3493	1,9502e+00	DVU_3357	-	hypothetical protein	identified by Glimmer2; putative
243	1762	1,9531e+00	DVU_1616	-	hypothetical protein	identified by Glimmer2; putative
244	1849	1,9542e+00	DVU_1704	-	conserved hypothetical protein	identified by similarity to OMNI:SAG0550
245	3075	1,9559e+00	DVU_2936	-	hypothetical protein	identified by Glimmer2; putative
246	3276	1,9589e+00	DVU_3139	-	bacterial extracellular solute-binding protein,	identified by match to protein family HMM PF00497
247	2484	1,9591e+00	DVU_2344	-	hypothetical protein	identified by Glimmer2; putative
248	2506	1,9608e+00	DVU_2366	-	hypothetical protein	identified by Glimmer2; putative
249	779	1,9613e+00	DVU_0630	-	hypothetical protein	identified by Glimmer2; putative
250	2627	1,9670e+00	DVU_2488	-	hypothetical protein	identified by Glimmer2; putative
251	2003	1,9687e+00	DVU_1859	-	hypothetical protein	identified by Glimmer2; putative
252	2787	1,9695e+00	DVU_2648	-	hypothetical protein	identified by Glimmer2; putative
253	1540	1,9750e+00	DVU_1394	-	hypothetical protein	identified by Glimmer2; putative
254	1889	1,9756e+00	DVU_1744	-	DNA-binding protein	identified by match to protein family HMM PF01381
255	1539	1,9758e+00	DVU_1393	-	hypothetical protein	identified by Glimmer2; putative
256	2678	1,9784e+00	DVU_2539	-	hypothetical protein	identified by Glimmer2; putative
257	3425	1,9797e+00	DVU_3289	-	hypothetical protein	identified by Glimmer2; putative
258	3034	1,9803e+00	DVU_2895	-	hypothetical protein	identified by Glimmer2; putative
259	2330	1,9804e+00	DVU_2190	-	transcriptional regulator, putative	null
260	3446	1,9839e+00	DVU_3311	-	hypothetical protein	identified by Glimmer2; putative
261	2637	1,9885e+00	DVU_2498	-	hypothetical protein	identified by Glimmer2; putative
262	992	1,9901e+00	DVU_0844	-	hypothetical protein	identified by Glimmer2; putative
263	1906	1,9992e+00	DVU_1761	-	hypothetical protein	identified by Glimmer2; putative
264	3506	2,0013e+00	DVU_3370	-	conserved domain protein	null
265	1025	2,0029e+00	DVU_0877	-	hypothetical protein	identified by Glimmer2; putative
266	857	2,0031e+00	DVU_0709	-	hypothetical protein	identified by Glimmer2; putative
267	3112	2,0056e+00	DVU_2974	-	hypothetical protein	identified by Glimmer2; putative
268	2178	2,0073e+00	DVU_2036	-	helix-turn-helix protein, CopG family	identified by match to protein family HMM PF01402
269	753	2,0094e+00	DVU_0604	-	hypothetical protein	identified by Glimmer2; putative
270	2548	2,0121e+00	DVU_2408	-	hypothetical protein	identified by Glimmer2; putative
271	2402	2,0145e+00	DVU_2262	-	hypothetical protein	identified by Glimmer2; putative
272	1786	2,0166e+00	DVU_1640	-	hypothetical protein	identified by Glimmer2; putative
273	2059	2,0182e+00	DVU_1915	-	hypothetical protein	identified by Glimmer2; putative
274	2082	2,0193e+00	DVU_1938	-	hypothetical protein	identified by Glimmer2; putative
275	626	2,0239e+00	DVU_0475	-	membrane protein, putative, truncation	null
276	1710	2,0305e+00	DVU_1564	-	hypothetical protein	identified by Glimmer2; putative
277	1159	2,0305e+00	DVU_1011	-	hypothetical protein	identified by Glimmer2; putative
278	3178	2,0309e+00	DVU_3040	-	hypothetical protein	identified by Glimmer2; putative
279	2788	2,0311e+00	DVU_2649	-	hypothetical protein	identified by Glimmer2; putative
280	2313	2,0363e+00	DVU_2173	-	hypothetical protein	identified by Glimmer2; putative
281	3014	2,0398e+00	DVU_2875	-	DNA-binding domain, excisionase family	identified by match to protein family HMM TIGR01764
282	326	2,0401e+00	DVU_0174	-	hypothetical protein	identified by Glimmer2; putative
283	1791	2,0496e+00	DVU_1646	arsC	arsenate reductase	identified by similarity to SP:P45947; match to
284	1877	2,0509e+00	DVU_1732	-	hypothetical protein	identified by Glimmer2; putative
285	1836	2,0521e+00	DVU_1691	-	hypothetical protein	identified by Glimmer2; putative
286	2163	2,0545e+00	DVU_2021	-	hypothetical protein	identified by Glimmer2; putative
287	2406	2,0560e+00	DVU_2266	-	hypothetical protein	identified by Glimmer2; putative
288	1908	2,0580e+00	DVU_1763	-	hypothetical protein	identified by Glimmer2; putative
289	2173	2,0629e+00	DVU_2031	-	hypothetical protein	identified by Glimmer2; putative
290	2331	2,0631e+00	DVU_2191	-	hypothetical protein	identified by Glimmer2; putative
291	2361	2,0680e+00	DVU_2221	-	hypothetical protein	identified by Glimmer2; putative
292	2836	2,0681e+00	DVU_2697	-	hypothetical protein	identified by Glimmer2; putative
293	1924	2,0681e+00	DVU_1779	-	hypothetical protein	identified by Glimmer2; putative
294	3389	2,0692e+00	DVU_3252	-	hypothetical protein	identified by Glimmer2; putative
295	1585	2,0693e+00	DVU_1439	-	hypothetical protein	identified by Glimmer2; putative
296	2000	2,0710e+00	DVU_1856	-	hypothetical protein	identified by Glimmer2; putative
297	3527	2,0722e+00	DVU_3391	-	hypothetical protein	identified by Glimmer2; putative
298	710	2,0730e+00	DVU_0561	-	glycosyl transferase, group 1 family protein	identified by match to protein family HMM PF00534
299	438	2,0733e+00	DVU_0287	-	hypothetical protein	identified by Glimmer2; putative
300	1583	2,0757e+00	DVU_1437	-	hypothetical protein	identified by Glimmer2; putative
301	1399	2,0765e+00	DVU_1253	-	hypothetical protein	identified by Glimmer2; putative
302	3013	2,0788e+00	DVU_2874	-	hypothetical protein	identified by Glimmer2; putative
303	3441	2,0838e+00	DVU_3306	-	hypothetical protein	identified by Glimmer2; putative
304	1293	2,0857e+00	DVU_1145	-	hypothetical protein	identified by Glimmer2; putative
305	2348	2,0877e+00	DVU_2208	-	hypothetical protein	identified by Glimmer2; putative
306	972	2,0894e+00	DVU_0824	-	hypothetical protein	identified by Glimmer2; putative
307	1317	2,0926e+00	DVU_1171	-	hypothetical protein	identified by Glimmer2; putative
308	2188	2,0953e+00	DVU_2046	-	hypothetical protein	identified by Glimmer2; putative
309	2974	2,0956e+00	DVU_2835	-	transcriptional regulator, putative	null
310	1201	2,0988e+00	DVU_1053	-	hypothetical protein	identified by Glimmer2; putative
311	2960	2,1055e+00	DVU_2821	-	hypothetical protein	identified by Glimmer2; putative
312	347	2,1057e+00	DVU_0195	-	hypothetical protein	identified by Glimmer2; putative
313	1789	2,1066e+00	DVU_1644	-	permease, putative	identified by match to protein family HMM PF03773
314	2064	2,1085e+00	DVU_1920	-	hypothetical protein	identified by Glimmer2; putative
315	2745	2,1110e+00	DVU_2606	-	hypothetical protein	identified by Glimmer2; putative
316	712	2,1142e+00	DVU_0563	-	ISD1, transposase OrfB	identified by similarity to GP:2645861; match to
317	2619	2,1149e+00	DVU_2480	-	hypothetical protein	identified by Glimmer2; putative
318	2354	2,1208e+00	DVU_2214	-	hypothetical protein	identified by Glimmer2; putative
319	3230	2,1228e+00	DVU_3092	-	hypothetical protein	identified by Glimmer2; putative
320	2153	2,1249e+00	DVU_2010	-	ISD1, transposase OrfB	identified by match to protein family HMM PF00665
321	1330	2,1257e+00	DVU_1184	-	hypothetical protein	identified by Glimmer2; putative
322	867	2,1296e+00	DVU_0719	-	ISDvu2, transposase OrfB	identified by match to protein family HMM PF00665
323	2172	2,1296e+00	DVU_2030	-	ISDvu2, transposase OrfB	identified by match to protein family HMM PF00665
324	1544	2,1296e+00	DVU_1398	-	ISDvu2, transposase OrfB	identified by match to protein family HMM PF00665
325	2318	2,1296e+00	DVU_2178	-	ISDvu2, transposase OrfB	identified by match to protein family HMM PF00665
326	1837	2,1317e+00	DVU_1692	-	hypothetical protein	identified by Glimmer2; putative
327	818	2,1317e+00	DVU_0669	-	hypothetical protein	identified by Glimmer2; putative
328	1665	2,1330e+00	DVU_1519	-	transcriptional regulator, putative	identified by match to protein family HMM PF00717
329	1637	2,1342e+00	DVU_1491	-	conserved hypothetical protein	identified by similarity to OMNI:NTL01PF1323
330	713	2,1346e+00	DVU_0564	-	ISDvu4, transposase, truncation	identified by similarity to OMNI:SO3543
331	993	2,1358e+00	DVU_0845	-	hypothetical protein	identified by Glimmer2; putative
332	2388	2,1414e+00	DVU_2248	-	hypothetical protein	identified by Glimmer2; putative
333	3260	2,1517e+00	DVU_3122	-	hypothetical protein	identified by Glimmer2; putative
334	1672	2,1521e+00	DVU_1526	-	hypothetical protein	identified by Glimmer2; putative
335	2975	2,1605e+00	DVU_2836	-	hypothetical protein	identified by Glimmer2; putative
336	340	2,1654e+00	DVU_0188	-	hypothetical protein	identified by Glimmer2; putative
337	289	2,1673e+00	DVU_0137	-	hypothetical protein	identified by Glimmer2; putative
338	3213	2,1701e+00	DVU_3075	-	hypothetical protein	identified by Glimmer2; putative
339	819	2,1777e+00	DVU_0670	-	exopolysaccharide production protein, putative	identified by match to protein family HMM PF04932
340	128	2,1807e+00	DVUA0128	-	hypothetical protein	identified by Glimmer2; putative
341	3463	2,1845e+00	DVU_3328	-	hypothetical protein	identified by Glimmer2; putative
342	1134	2,1861e+00	DVU_0986	-	hypothetical protein	identified by Glimmer2; putative
343	3421	2,1881e+00	DVU_3285	-	hypothetical protein	identified by Glimmer2; putative
344	2186	2,1929e+00	DVU_2044	-	hypothetical protein	identified by Glimmer2; putative
345	1783	2,1934e+00	DVU_1637	-	hypothetical protein	identified by Glimmer2; putative
346	2512	2,1967e+00	DVU_2372	-	hypothetical protein	identified by Glimmer2; putative
347	3438	2,1969e+00	DVU_3302	-	hypothetical protein	identified by Glimmer2; putative
348	1623	2,2026e+00	DVU_1477	-	hypothetical protein	identified by Glimmer2; putative
349	3521	2,2031e+00	DVU_3385	-	hypothetical protein	identified by Glimmer2; putative
350	385	2,2037e+00	DVU_0233	-	hypothetical protein	identified by Glimmer2; putative
351	2825	2,2082e+00	DVU_2686	-	peptidase, S24 family	identified by match to protein family HMM PF00717
352	2461	2,2083e+00	DVU_2321	-	hypothetical protein	identified by Glimmer2; putative
353	3058	2,2092e+00	DVU_2919	-	hypothetical protein	identified by Glimmer2; putative
354	1302	2,2098e+00	DVU_1156	-	sigma-54 dependent transcriptional regulator,	identified by match to protein family HMM PF00072;
355	2980	2,2110e+00	DVU_2841	-	type II restriction endonuclease, putative	identified by similarity to SP:P14633
356	2038	2,2164e+00	DVU_1894	-	hypothetical protein	identified by Glimmer2; putative
357	1537	2,2167e+00	DVU_1391	-	hypothetical protein	identified by Glimmer2; putative
358	1008	2,2176e+00	DVU_0860	-	hypothetical protein	identified by Glimmer2; putative
359	379	2,2195e+00	DVU_0227	-	conserved hypothetical protein	identified by similarity to OMNI:VC1871
360	1974	2,2240e+00	DVU_1829	-	hypothetical protein	identified by Glimmer2; putative
361	3057	2,2241e+00	DVU_2918	-	hypothetical protein	identified by Glimmer2; putative
362	2454	2,2250e+00	DVU_2314	-	hypothetical protein	identified by Glimmer2; putative
363	2397	2,2250e+00	DVU_2257	-	hypothetical protein	identified by Glimmer2; putative
364	95	2,2264e+00	DVUA0095	-	hypothetical protein	identified by Glimmer2; putative
365	496	2,2282e+00	DVU_0345	-	hypothetical protein	identified by Glimmer2; putative
366	2474	2,2283e+00	DVU_2334	-	hypothetical protein	identified by Glimmer2; putative
367	2177	2,2296e+00	DVU_2035	-	plasmid stabilization system family protein	identified by match to protein family HMM PF05016
368	1074	2,2300e+00	DVU_0926	-	hypothetical protein	identified by Glimmer2; putative
369	1292	2,2306e+00	DVU_1144	-	transcriptional regulator, Cro/CI family	identified by match to protein family HMM PF00717
370	2659	2,2347e+00	DVU_2520	-	hypothetical protein	identified by Glimmer2; putative
371	168	2,2350e+00	DVU_0016	-	hypothetical protein	identified by Glimmer2; putative
372	652	2,2437e+00	DVU_0502	-	hypothetical protein	identified by Glimmer2; putative
373	1661	2,2468e+00	DVU_1515	-	type II DNA modification methyltransferase,	identified by match to protein family HMM PF00145;
374	605	2,2477e+00	DVU_0454	-	hypothetical protein	identified by Glimmer2; putative
375	2190	2,2517e+00	DVU_2048	-	hypothetical protein	identified by Glimmer2; putative
376	519	2,2533e+00	DVU_0368	-	hypothetical protein	identified by Glimmer2; putative
377	1529	2,2548e+00	DVU_1383	-	hypothetical protein	identified by Glimmer2; putative
378	578	2,2558e+00	DVU_0427	-	hypothetical protein	identified by Glimmer2; putative
379	1999	2,2582e+00	DVU_1855	-	integrase, truncation	null
380	383	2,2621e+00	DVU_0231	-	hypothetical protein	identified by Glimmer2; putative
381	2486	2,2632e+00	DVU_2346	-	hypothetical protein	identified by Glimmer2; putative
382	2728	2,2643e+00	DVU_2589	-	hypothetical protein	identified by Glimmer2; putative
383	2101	2,2654e+00	DVU_1957	-	hypothetical protein	identified by Glimmer2; putative
384	1631	2,2666e+00	DVU_1485	-	hypothetical protein	identified by Glimmer2; putative
385	1996	2,2698e+00	DVU_1852	-	conserved hypothetical protein	identified by similarity to SP:Q10785
386	1108	2,2734e+00	DVU_0960	-	hypothetical protein	identified by Glimmer2; putative
387	315	2,2753e+00	DVU_0163	-	lipoprotein, putative	null
388	675	2,2765e+00	DVU_0525	-	transcriptional regulator, MarR family	identified by match to protein family HMM PF01047
389	1269	2,2776e+00	DVU_1121	-	hypothetical protein	identified by Glimmer2; putative
390	1619	2,2865e+00	DVU_1473	-	hypothetical protein	identified by Glimmer2; putative
391	762	2,2885e+00	DVU_0613	-	hypothetical protein	identified by Glimmer2; putative
392	2982	2,2904e+00	DVU_2843	-	DNA mismatch endonuclease Vsr, putative	identified by similarity to SP:P09184; match to
393	1643	2,2914e+00	DVU_1497	-	head-tail adaptor, putative	identified by match to protein family HMM TIGR01563
394	375	2,2917e+00	DVU_0223	-	conserved hypothetical protein	identified by similarity to OMNI:NTL02MA0751
395	1307	2,2933e+00	DVU_1161	-	hypothetical protein	identified by Glimmer2; putative
396	3198	2,2962e+00	DVU_3060	-	hypothetical protein	identified by Glimmer2; putative
397	586	2,2967e+00	DVU_0435	-	hypothetical protein	identified by Glimmer2; putative
398	3529	2,3018e+00	DVU_3393	-	hypothetical protein	identified by Glimmer2; putative
399	3216	2,3033e+00	DVU_3078	-	hypothetical protein	identified by Glimmer2; putative
400	1804	2,3035e+00	DVU_1659	-	hypothetical protein	identified by Glimmer2; putative
401	3447	2,3038e+00	DVU_3312	-	conserved hypothetical protein	identified by similarity to SP:O28974
402	1660	2,3098e+00	DVU_1514	-	hypothetical protein	identified by Glimmer2; putative
403	1898	2,3141e+00	DVU_1753	-	hypothetical protein	identified by Glimmer2; putative
404	2205	2,3148e+00	DVU_2065	-	hypothetical protein	identified by Glimmer2; putative
405	2139	2,3160e+00	DVU_1995	-	anti-anti-sigma factor	identified by match to protein family HMM PF01740;
406	2237	2,3161e+00	DVU_2097	-	transcriptional regulator, putative	identified by similarity to SP:P03019; match to
407	2972	2,3166e+00	DVU_2833	-	hypothetical protein	identified by Glimmer2; putative
408	2605	2,3250e+00	DVU_2466	-	flocculin repeat domain	null
409	1068	2,3265e+00	DVU_0920	atpI	ATP synthase protein I	identified by similarity to SP:P15011
410	29	2,3278e+00	DVUA0029	-	hypothetical protein	identified by Glimmer2; putative
411	2016	2,3290e+00	DVU_1872	-	hypothetical protein	identified by Glimmer2; putative
412	2175	2,3292e+00	DVU_2033	-	hypothetical protein	identified by Glimmer2; putative
413	1635	2,3302e+00	DVU_1489	-	hypothetical protein	identified by Glimmer2; putative
414	3381	2,3310e+00	DVU_3244	-	hypothetical protein	identified by Glimmer2; putative
415	2451	2,3355e+00	DVU_2311	-	hypothetical protein	identified by Glimmer2; putative
416	1843	2,3417e+00	DVU_1698	-	hypothetical protein	identified by Glimmer2; putative
417	2002	2,3435e+00	DVU_1858	-	cold shock domain protein	identified by match to protein family HMM PF00313
418	2953	2,3469e+00	DVU_2814	-	hypothetical protein	identified by Glimmer2; putative
419	3154	2,3531e+00	DVU_3016	-	B12 binding domain protein/radical SAM domain	identified by match to protein family HMM PF02310;
420	2316	2,3540e+00	DVU_2176	-	hypothetical protein	identified by Glimmer2; putative
421	3093	2,3593e+00	DVU_2955	-	hypothetical protein	identified by Glimmer2; putative
422	1562	2,3632e+00	DVU_1416	-	hypothetical protein	identified by Glimmer2; putative
423	2593	2,3642e+00	DVU_2454	-	hypothetical protein	identified by Glimmer2; putative
424	2182	2,3666e+00	DVU_2040	-	hypothetical protein	identified by Glimmer2; putative
425	1431	2,3798e+00	DVU_1285	-	response regulator	identified by match to protein family HMM PF00072
426	85	2,3803e+00	DVUA0085	-	conserved hypothetical protein	identified by similarity to OMNI:NTL01ST4343
427	1892	2,3829e+00	DVU_1747	-	ATPase, histidine kinase-, DNA gyrase B-, and	identified by match to protein family HMM PF02518;
428	866	2,3839e+00	DVU_0718	-	ISDvu2, transposase OrfA	identified by match to protein family HMM PF01527
429	1545	2,3839e+00	DVU_1399	-	ISDvu2, transposase OrfA	identified by match to protein family HMM PF01527
430	2171	2,3839e+00	DVU_2029	-	ISDvu2, transposase OrfA	identified by match to protein family HMM PF01527
431	2319	2,3839e+00	DVU_2179	-	ISDvu2, transposase OrfA	identified by match to protein family HMM PF01527
432	1711	2,3880e+00	DVU_1565	-	hypothetical protein	identified by Glimmer2; putative
433	739	2,3901e+00	DVU_0590	-	hypothetical protein	identified by Glimmer2; putative
434	2142	2,3930e+00	DVU_1998	-	hypothetical protein	identified by Glimmer2; putative
435	2663	2,4012e+00	DVU_2524	-	cytochrome c3, putative	identified by match to protein family HMM PF02085
436	483	2,4017e+00	DVU_0332	-	hypothetical protein	identified by Glimmer2; putative
437	1381	2,4018e+00	DVU_1235	-	hypothetical protein	identified by Glimmer2; putative
438	2689	2,4044e+00	DVU_2550	-	hypothetical protein	identified by Glimmer2; putative
439	1000	2,4053e+00	DVU_0852	-	extracellular solute-binding protein, putative	null
440	2916	2,4058e+00	DVU_2777	-	hypothetical protein	identified by Glimmer2; putative
441	2981	2,4081e+00	DVU_2842	-	type II DNA modification methyltransferase,	identified by similarity to SP:P11876; match to
442	1627	2,4095e+00	DVU_1481	-	nuclease domain protein	identified by match to protein family HMM PF00565
443	1788	2,4116e+00	DVU_1642	-	hypothetical protein	identified by Glimmer2; putative
444	2247	2,4126e+00	DVU_2107	-	hypothetical protein	identified by Glimmer2; putative
445	1879	2,4156e+00	DVU_1734	-	hypothetical protein	identified by Glimmer2; putative
446	1633	2,4196e+00	DVU_1487	-	conserved domain protein	null
447	3234	2,4225e+00	DVU_3096	-	hypothetical protein	identified by Glimmer2; putative
448	1737	2,4254e+00	DVU_1591	-	hypothetical protein	identified by Glimmer2; putative
449	2049	2,4265e+00	DVU_1905	-	hypothetical protein	identified by Glimmer2; putative
450	1526	2,4275e+00	DVU_1380	-	hypothetical protein	identified by Glimmer2; putative
451	480	2,4301e+00	DVU_0329	-	hypothetical protein	identified by Glimmer2; putative
452	2768	2,4311e+00	DVU_2629	-	hypothetical protein	identified by Glimmer2; putative
453	1895	2,4346e+00	DVU_1750	-	hypothetical protein	identified by Glimmer2; putative
454	781	2,4355e+00	DVU_0632	-	cupin family protein	identified by match to protein family HMM PF00190
455	1323	2,4379e+00	DVU_1177	-	hypothetical protein	identified by Glimmer2; putative
456	1891	2,4381e+00	DVU_1746	-	C-5 cytosine-specific DNA methylase family	identified by match to protein family HMM PF00145;
457	1905	2,4414e+00	DVU_1760	-	transcriptional regulator, TetR family	identified by match to protein family HMM PF00440
458	1839	2,4430e+00	DVU_1694	-	C4-type zinc finger protein, DksA/TraR family	identified by match to protein family HMM PF01258
459	169	2,4442e+00	DVU_0017	-	hypothetical protein	identified by Glimmer2; putative
460	2832	2,4459e+00	DVU_2693	-	hypothetical protein	identified by Glimmer2; putative
461	2765	2,4464e+00	DVU_2626	-	hypothetical protein	identified by Glimmer2; putative
462	2423	2,4472e+00	DVU_2283	-	hypothetical protein	identified by Glimmer2; putative
463	83	2,4475e+00	DVUA0083	-	hypothetical protein	identified by Glimmer2; putative
464	1818	2,4477e+00	DVU_1673	-	acyltransferase, putative	null
465	2272	2,4484e+00	DVU_2132	-	hypothetical protein	identified by Glimmer2; putative
466	625	2,4489e+00	DVU_0474	-	ISDvu4, transposase	identified by similarity to OMNI:SO3543; match to
467	2147	2,4489e+00	DVU_2004	-	ISDvu4, transposase	identified by similarity to OMNI:SO3543; match to
468	1028	2,4571e+00	DVU_0880	-	hypothetical protein	identified by Glimmer2; putative
469	1890	2,4575e+00	DVU_1745	-	DNA-binding protein	identified by match to protein family HMM PF01381
470	1167	2,4583e+00	DVU_1019	-	conserved domain protein	identified by similarity to OMNI:VCA1081
471	2236	2,4591e+00	DVU_2096	-	hypothetical protein	identified by Glimmer2; putative
472	3290	2,4608e+00	DVU_3153	-	hypothetical protein	identified by Glimmer2; putative
473	2315	2,4629e+00	DVU_2175	-	adenine specific DNA methyltransferase, putative	identified by match to protein family HMM PF00271;
474	1853	2,4637e+00	DVU_1708	-	conserved hypothetical protein	identified by similarity to OMNI:NTL01XC0464
475	1988	2,4645e+00	DVU_1844	-	septum formation initiator family protein	identified by match to protein family HMM PF04977
476	1338	2,4690e+00	DVU_1192	-	acylphosphatase	identified by match to protein family HMM PF00708
477	67	2,4725e+00	DVUA0067	-	membrane protein, putative	identified by match to protein family HMM PF01757
478	3236	2,4729e+00	DVU_3098	-	hypothetical protein	identified by Glimmer2; putative
479	2871	2,4761e+00	DVU_2732	-	conserved hypothetical protein	identified by similarity to OMNI:NTL03EC5013
480	1542	2,4762e+00	DVU_1396	-	conserved hypothetical protein	identified by similarity to OMNI:NTL02MT00799
481	1157	2,4766e+00	DVU_1009	-	hypothetical protein	identified by Glimmer2; putative
482	3397	2,4791e+00	DVU_3260	-	hypothetical protein	identified by Glimmer2; putative
483	2184	2,4793e+00	DVU_2042	-	Fic family protein	identified by match to protein family HMM PF02661
484	2146	2,4819e+00	DVU_2003	-	transposase, IS5 family, truncation	identified by match to protein family HMM PF01609
485	2594	2,4822e+00	DVU_2455	-	NAD-dependent epimerase/dehydratase family	identified by match to protein family HMM PF01370
486	587	2,4835e+00	DVU_0436	-	transcriptional regulator, TetR family	identified by match to protein family HMM PF00440
487	74	2,4848e+00	DVUA0074	-	sulfotransferase family protein	identified by match to protein family HMM PF00685
488	2713	2,4896e+00	DVU_2574	-	ferrous ion transport protein, putative	identified by similarity to GP:19887847; match to
489	1903	2,4956e+00	DVU_1758	-	lipoprotein, putative	null
490	408	2,4999e+00	DVU_0257	-	acetyltransferase, GNAT family	identified by match to protein family HMM PF00583
491	1997	2,5019e+00	DVU_1853	-	hypothetical protein	identified by Glimmer2; putative
492	135	2,5025e+00	DVUA0135	-	CRISPR-associated protein Cas2	identified by similarity to OMNI:CT1129; match to
493	2717	2,5083e+00	DVU_2578	-	response regulator	identified by match to protein family HMM PF00072
494	692	2,5108e+00	DVU_0542	-	universal stress protein family	identified by similarity to OMNI:NTL02MA3200; match
495	1063	2,5123e+00	DVU_0915	-	conserved hypothetical protein	identified by similarity to OMNI:CT1550; match to
496	1817	2,5149e+00	DVU_1672	-	conserved hypothetical protein	identified by similarity to OMNI:NTL01FN1845; match
497	875	2,5161e+00	DVU_0727	-	conserved hypothetical protein	identified by similarity to OMNI:NTL02AT2357; match
498	1847	2,5175e+00	DVU_1702	-	conserved hypothetical protein	identified by similarity to GP:21114108; match to
499	1632	2,5179e+00	DVU_1486	-	tail fiber protein, truncation	null
500	28	2,5195e+00	DVUA0028	-	hypothetical protein	identified by Glimmer2; putative
501	3182	2,5200e+00	DVU_3044	-	hypothetical protein	identified by Glimmer2; putative
502	3350	2,5219e+00	DVU_3213	-	hypothetical protein	identified by Glimmer2; putative
503	1579	2,5226e+00	DVU_1433	-	hypothetical protein	identified by Glimmer2; putative
504	1932	2,5267e+00	DVU_1787	-	nuclease domain protein	identified by match to protein family HMM PF00565
505	306	2,5279e+00	DVU_0154	-	hypothetical protein	identified by Glimmer2; putative
506	2983	2,5337e+00	DVU_2844	-	hypothetical protein	identified by Glimmer2; putative
507	1084	2,5338e+00	DVU_0936	-	hypothetical protein	identified by Glimmer2; putative
508	3412	2,5338e+00	DVU_3275	-	hypothetical protein	identified by Glimmer2; putative
509	1634	2,5375e+00	DVU_1488	-	minor tail protein, putative	null
510	1538	2,5408e+00	DVU_1392	-	NLP/P60 family protein	identified by match to protein family HMM PF00877
511	423	2,5426e+00	DVU_0272	-	hypothetical protein	identified by Glimmer2; putative
512	1447	2,5437e+00	DVU_1301	-	hypothetical protein	identified by Glimmer2; putative
513	1897	2,5443e+00	DVU_1752	-	hypothetical protein	identified by Glimmer2; putative
514	1856	2,5488e+00	DVU_1711	-	hypothetical protein	identified by Glimmer2; putative
515	3453	2,5511e+00	DVU_3318	-	hypothetical protein	identified by Glimmer2; putative
516	2143	2,5550e+00	DVU_1999	-	sulfate transporter family protein	identified by similarity to OMNI:VC2031; match to
517	2340	2,5578e+00	DVU_2200	-	hypothetical protein	identified by Glimmer2; putative
518	2200	2,5584e+00	DVU_2060	-	hypothetical protein	identified by Glimmer2; putative
519	1975	2,5589e+00	DVU_1830	-	hypothetical protein	identified by Glimmer2; putative
520	1709	2,5597e+00	DVU_1563	-	sensory box histidine kinase/response regulator	identified by match to protein family HMM PF00072;
521	2185	2,5639e+00	DVU_2043	-	conserved hypothetical protein	identified by similarity to GP:20095140
522	659	2,5740e+00	DVU_0509	-	conserved hypothetical protein	identified by similarity to GP:642365
523	1314	2,5747e+00	DVU_1168	-	hypothetical protein	identified by Glimmer2; putative
524	1373	2,5749e+00	DVU_1227	-	hypothetical protein	identified by Glimmer2; putative
525	2789	2,5768e+00	DVU_2650	-	hypothetical protein	identified by Glimmer2; putative
526	1533	2,5768e+00	DVU_1387	-	conserved hypothetical protein	identified by similarity to OMNI:NTL01CJ01237
527	392	2,5773e+00	DVU_0240	-	hypothetical protein	identified by Glimmer2; putative
528	2070	2,5809e+00	DVU_1926	-	conserved hypothetical protein	identified by similarity to GP:3482869
529	2498	2,5835e+00	DVU_2358	-	hypothetical protein	identified by Glimmer2; putative
530	239	2,5870e+00	DVU_0087	-	conserved domain protein	identified by similarity to GP:29897211; match to
531	931	2,5877e+00	DVU_0783	-	hypothetical protein	identified by Glimmer2; putative
532	3233	2,5928e+00	DVU_3095	-	transcriptional regulator, Fur family	identified by match to protein family HMM PF01475
533	1819	2,5942e+00	DVU_1674	-	transcriptional regulator, putative	identified by similarity to SP:Q37906; match to
534	378	2,5943e+00	DVU_0226	-	hypothetical protein	identified by Glimmer2; putative
535	706	2,5944e+00	DVU_0556	-	ISDvu3, transposase OrfA	identified by similarity to GP:14286345; match to
536	1402	2,5958e+00	DVU_1256	-	heptosyltransferase family protein	identified by match to protein family HMM PF01075
537	1838	2,5984e+00	DVU_1693	gltX-1	glutamyl-tRNA synthetase	identified by similarity to SP:P22250; match to
538	1708	2,5989e+00	DVU_1562	-	HAMP domain protein	identified by match to protein family HMM PF00672
539	1922	2,6002e+00	DVU_1777	cynT	carbonic anhydrase	identified by similarity to SP:P17582; match to
540	2194	2,6009e+00	DVU_2054	-	hypothetical protein	identified by Glimmer2; putative
541	2640	2,6016e+00	DVU_2501	-	cell division protein FtsQ, putative	identified by match to protein family HMM PF03799
542	3499	2,6026e+00	DVU_3363	sun	sun protein	identified by match to protein family HMM PF01029;
543	1702	2,6029e+00	DVU_1556	-	conserved domain protein	null
544	1886	2,6031e+00	DVU_1741	-	hypothetical protein	identified by Glimmer2; putative
545	1998	2,6034e+00	DVU_1854	-	hypothetical protein	identified by Glimmer2; putative
546	388	2,6045e+00	DVU_0236	-	site-specific recombinase, phage integrase	identified by match to protein family HMM PF00589
547	2558	2,6047e+00	DVU_2418	-	vanZ-like family protein	identified by match to protein family HMM PF04892
548	2108	2,6048e+00	DVU_1964	-	transcriptional regulator, rrf2 protein,	identified by similarity to SP:P33395; match to
549	1925	2,6082e+00	DVU_1780	-	conserved hypothetical protein	identified by similarity to OMNI:NTL01XC1623
550	2014	2,6145e+00	DVU_1870	-	cyclase, putative	identified by match to protein family HMM PF04199
551	2744	2,6149e+00	DVU_2605	-	hypothetical protein	identified by Glimmer2; putative
552	845	2,6167e+00	DVU_0696	-	hypothetical protein	identified by Glimmer2; putative
553	3482	2,6185e+00	DVU_3346	-	hypothetical protein	identified by Glimmer2; putative
554	2973	2,6243e+00	DVU_2834	-	hypothetical protein	identified by Glimmer2; putative
555	2160	2,6244e+00	DVU_2017	-	ISDvu5, transposase	identified by similarity to GP:7339832; match to
556	1299	2,6246e+00	DVU_1153	-	hypothetical protein	identified by Glimmer2; putative
557	1092	2,6274e+00	DVU_0944	-	hypothetical protein	identified by Glimmer2; putative
558	844	2,6293e+00	DVU_0695	-	hypothetical protein	identified by Glimmer2; putative
559	1650	2,6342e+00	DVU_1504	-	terminase, small subunit	identified by match to protein family HMM PF05119;
560	2569	2,6345e+00	DVU_2429	-	hypothetical protein	identified by Glimmer2; putative
561	3498	2,6346e+00	DVU_3362	-	conserved hypothetical protein	identified by similarity to OMNI:NTL01BH0861
562	384	2,6360e+00	DVU_0232	-	hypothetical protein	identified by Glimmer2; putative
563	2168	2,6424e+00	DVU_2026	-	conserved hypothetical protein	identified by similarity to GP:19916320
564	79	2,6483e+00	DVUA0079	cysC	adenylylsulfate kinase	identified by similarity to GP:11992144; match to
565	2766	2,6491e+00	DVU_2627	-	conserved domain protein	null
566	1430	2,6505e+00	DVU_1284	priA	primosomal protein n'	identified by match to protein family HMM PF00271;
567	1645	2,6516e+00	DVU_1499	-	hypothetical protein	identified by Glimmer2; putative
568	2559	2,6519e+00	DVU_2419	-	conserved domain protein	identified by similarity to GP:13752542
569	1596	2,6539e+00	DVU_1450	-	anti-sigma factor, putative	identified by similarity to SP:P70878; match to
570	2324	2,6543e+00	DVU_2184	-	DNA-binding domain, excisionase family	identified by match to protein family HMM TIGR01764
571	1712	2,6547e+00	DVU_1566	-	phosphoadenosine phosphosulfate reductase,	identified by match to protein family HMM PF01507
572	1551	2,6555e+00	DVU_1405	-	hypothetical protein	identified by Glimmer2; putative
573	2826	2,6569e+00	DVU_2687	-	hypothetical protein	identified by Glimmer2; putative
574	1296	2,6582e+00	DVU_1150	-	conserved hypothetical protein	identified by similarity to OMNI:NTL01YP0371
575	348	2,6583e+00	DVU_0196	-	hypothetical protein	identified by Glimmer2; putative
576	376	2,6609e+00	DVU_0224	-	conserved hypothetical protein	identified by similarity to OMNI:CC3185
577	2734	2,6620e+00	DVU_2595	-	hypothetical protein	identified by Glimmer2; putative
578	1668	2,6627e+00	DVU_1522	-	hypothetical protein	identified by Glimmer2; putative
579	2761	2,6647e+00	DVU_2622	-	hypothetical protein	identified by Glimmer2; putative
580	2900	2,6673e+00	DVU_2761	-	hypothetical protein	identified by Glimmer2; putative
581	2245	2,6680e+00	DVU_2105	-	hypothetical protein	identified by Glimmer2; putative
582	940	2,6681e+00	DVU_0792	-	conserved domain protein	null
583	219	2,6684e+00	DVU_0067	-	hypothetical protein	identified by Glimmer2; putative
584	2176	2,6695e+00	DVU_2034	-	hypothetical protein	identified by Glimmer2; putative
585	904	2,6708e+00	DVU_0756	-	TPR domain protein	identified by match to protein family HMM PF00515
586	1902	2,6732e+00	DVU_1757	-	site-specific recombinase, phage integrase	identified by match to protein family HMM PF00589
587	1852	2,6769e+00	DVU_1707	-	hypothetical protein	identified by Glimmer2; putative
588	552	2,6779e+00	DVU_0401	-	hypothetical protein	identified by Glimmer2; putative
589	2580	2,6797e+00	DVU_2441	-	heat shock protein, Hsp20 family	identified by match to protein family HMM PF00011
590	1696	2,6837e+00	DVU_1550	-	phosphoglycerate mutase family protein	identified by match to protein family HMM PF00300
591	1832	2,6838e+00	DVU_1687	-	glycosyl transferase, group 2 family protein	identified by match to protein family HMM PF00535
592	1070	2,6848e+00	DVU_0922	-	cytochrome c family protein	null
593	3348	2,6848e+00	DVU_3211	-	hypothetical protein	identified by Glimmer2; putative
594	2746	2,6850e+00	DVU_2607	-	hypothetical protein	identified by Glimmer2; putative
595	139	2,6858e+00	DVUA0139	-	outer membrane autotransporter barrel domain	identified by match to protein family HMM PF03797;
596	1520	2,6858e+00	DVU_1374	-	conserved hypothetical protein	identified by similarity to OMNI:NT01MC2722; match
597	2114	2,6858e+00	DVU_1970	-	response regulator	identified by match to protein family HMM PF00072
598	1969	2,6862e+00	DVU_1824	-	conserved hypothetical protein	null
599	1067	2,6863e+00	DVU_0919	-	hypothetical protein	identified by Glimmer2; putative
600	1824	2,6866e+00	DVU_1679	idi	isopentenyl-diphosphate delta-isomerase	identified by match to protein family HMM PF00293
601	1154	2,6890e+00	DVU_1006	-	hypothetical protein	identified by Glimmer2; putative
602	2969	2,6922e+00	DVU_2830	-	hypothetical protein	identified by Glimmer2; putative
603	2360	2,6924e+00	DVU_2220	-	conserved hypothetical protein	identified by similarity to OMNI:NTL03CP0738
604	2196	2,6927e+00	DVU_2056	-	hypothetical protein	identified by Glimmer2; putative
605	3079	2,6930e+00	DVU_2940	-	hypothetical protein	identified by Glimmer2; putative
606	1477	2,6941e+00	DVU_1331	-	transcriptional regulator, LysR family	identified by match to protein family HMM PF00126;
607	1648	2,6948e+00	DVU_1502	-	portal protein, HK97 family	identified by match to protein family HMM PF04860;
608	1586	2,6984e+00	DVU_1440	rnc	ribonuclease III	identified by similarity to SP:P51833; match to
609	938	2,7007e+00	DVU_0790	-	radical SAM protein, TIGR01212 family	identified by match to protein family HMM PF04055;
610	3444	2,7027e+00	DVU_3309	-	endo/excinuclease amino terminal domain protein	identified by match to protein family HMM PF01541
611	1554	2,7035e+00	DVU_1408	-	hypothetical protein	identified by Glimmer2; putative
612	1224	2,7075e+00	DVU_1076	-	conserved hypothetical protein TIGR00278	identified by match to protein family HMM PF01809;
613	2501	2,7086e+00	DVU_2361	-	hypothetical protein	identified by Glimmer2; putative
614	2276	2,7100e+00	DVU_2136	-	hypothetical protein	identified by Glimmer2; putative
615	1700	2,7235e+00	DVU_1554	-	radical SAM domain protein	identified by match to protein family HMM PF04055
616	2226	2,7241e+00	DVU_2086	-	transcriptional regulator, GntR family	identified by match to protein family HMM PF00392
617	2338	2,7251e+00	DVU_2198	-	hypothetical protein	identified by Glimmer2; putative
618	1779	2,7254e+00	DVU_1633	-	PTS system, IIB component	identified by similarity to SP:P42909; match to
619	2709	2,7261e+00	DVU_2570	-	GGDEF domain/HAMP domain protein	identified by match to protein family HMM PF00672;
620	1649	2,7261e+00	DVU_1503	-	terminase, large subunit	identified by match to protein family HMM PF03354
621	2491	2,7293e+00	DVU_2351	-	hypothetical protein	identified by Glimmer2; putative
622	1644	2,7295e+00	DVU_1498	-	conserved hypothetical protein	identified by similarity to GP:17484030
623	1071	2,7299e+00	DVU_0923	-	endoribonuclease, L-PSP family	identified by match to protein family HMM PF01042
624	1636	2,7301e+00	DVU_1490	-	tail tape measure protein, putative	null
625	2206	2,7307e+00	DVU_2066	-	site-specific recombinase, phage integrase	identified by match to protein family HMM PF00589;
626	723	2,7333e+00	DVU_0574	-	conserved domain protein	identified by similarity to GP:349004
627	1682	2,7338e+00	DVU_1536	-	transglycosylase, SLT family	identified by match to protein family HMM PF01464
628	386	2,7355e+00	DVU_0234	-	hypothetical protein	identified by Glimmer2; putative
629	1182	2,7357e+00	DVU_1034	-	hypothetical protein	identified by Glimmer2; putative
630	2612	2,7371e+00	DVU_2473	-	hypothetical protein	identified by Glimmer2; putative
631	172	2,7374e+00	DVU_0020	-	hypothetical protein	identified by Glimmer2; putative
632	1289	2,7374e+00	DVU_1141	-	hypothetical protein	identified by Glimmer2; putative
633	2043	2,7430e+00	DVU_1899	-	DNA repair protein RecO, putative	identified by match to protein family HMM PF02565
634	2087	2,7438e+00	DVU_1943	-	hypothetical protein	identified by Glimmer2; putative
635	2227	2,7442e+00	DVU_2087	-	hypothetical protein	identified by Glimmer2; putative
636	142	2,7454e+00	DVUA0142	-	hypothetical protein	identified by Glimmer2; putative
637	1555	2,7489e+00	DVU_1409	-	hypothetical protein	identified by Glimmer2; putative
638	1707	2,7493e+00	DVU_1561	-	molybdenum-binding protein, HTH domain	identified by match to protein family HMM PF02573
639	1561	2,7531e+00	DVU_1415	-	AsmA family protein	identified by match to protein family HMM PF05170
640	3512	2,7535e+00	DVU_3376	-	sulfatase family protein	identified by match to protein family HMM PF00884
641	816	2,7535e+00	DVU_0667	-	HD domain protein	identified by match to protein family HMM PF01966
642	2239	2,7538e+00	DVU_2099	-	carbon monoxide dehydrogenase accessory protein	identified by similarity to SP:P31897; match to
643	752	2,7540e+00	DVU_0603	-	hypothetical protein	identified by Glimmer2; putative
644	735	2,7549e+00	DVU_0586	-	hypothetical protein	identified by Glimmer2; putative
645	2183	2,7549e+00	DVU_2041	-	conserved hypothetical protein	identified by similarity to GP:20095150
646	72	2,7571e+00	DVUA0072	-	glycosyl transferase, group 1 family protein	identified by similarity to SP:P71237; match to
647	1687	2,7586e+00	DVU_1541	-	hypothetical protein	identified by Glimmer2; putative
648	1069	2,7589e+00	DVU_0921	-	5-nitroimidazole antibiotic resistance protein,	identified by similarity to GP:435265
649	2604	2,7602e+00	DVU_2465	-	hypothetical protein	identified by Glimmer2; putative
650	1229	2,7633e+00	DVU_1081	-	iron-sulfur cluster-binding protein	identified by match to protein family HMM PF00037
651	2628	2,7686e+00	DVU_2489	-	hypothetical protein	identified by Glimmer2; putative
652	1298	2,7739e+00	DVU_1152	-	hypothetical protein	identified by Glimmer2; putative
653	3481	2,7751e+00	DVU_3345	-	hypothetical protein	identified by Glimmer2; putative
654	3496	2,7760e+00	DVU_3360	-	ParB family protein	identified by match to protein family HMM PF02195;
655	1500	2,7769e+00	DVU_1354	-	hypothetical protein	identified by Glimmer2; putative
656	688	2,7785e+00	DVU_0538	-	AP endonuclease, family 2	identified by match to protein family HMM PF01261
657	1780	2,7798e+00	DVU_1634	-	membrane protein, putative	null
658	3468	2,7841e+00	DVU_3333	-	hypothetical protein	identified by Glimmer2; putative
659	2547	2,7893e+00	DVU_2407	-	conserved hypothetical protein	identified by similarity to OMNI:NTL01PH01257
660	1956	2,7895e+00	DVU_1811	-	protoheme IX farnesyltransferase, putative	identified by similarity to SP:P24009; match to
661	1566	2,7897e+00	DVU_1420	-	Hpt domain protein	identified by match to protein family HMM PF01627
662	2537	2,7905e+00	DVU_2397	-	hypothetical protein	identified by Glimmer2; putative
663	68	2,7905e+00	DVUA0068	-	membrane protein, putative	null
664	1641	2,7908e+00	DVU_1495	-	hypothetical protein	identified by Glimmer2; putative
665	3259	2,7948e+00	DVU_3121	-	aminotransferase, class V	identified by match to protein family HMM PF00266
666	2699	2,7953e+00	DVU_2560	-	conserved domain protein	identified by similarity to SP:O84537
667	3272	2,7961e+00	DVU_3135	-	flavodoxin-like fold domain protein	identified by match to protein family HMM PF02525
668	2754	2,7969e+00	DVU_2615	-	bacterial extracellular solute-binding protein,	identified by similarity to SP:P02911; match to
669	1833	2,7970e+00	DVU_1688	-	1-acyl-sn-glycerol-3-phosphate acyltransferase,	identified by match to protein family HMM PF01553
670	790	2,7976e+00	DVU_0641	-	conserved hypothetical protein	identified by similarity to OMNI:TM0735
671	1834	2,7992e+00	DVU_1689	-	hypothetical protein	identified by Glimmer2; putative
672	1155	2,8001e+00	DVU_1007	cobU	cobinamide kinase/cobinamide phosphate	identified by similarity to SP:P29931; match to
673	674	2,8008e+00	DVU_0524	-	hypothetical protein	identified by Glimmer2; putative
674	2641	2,8014e+00	DVU_2502	murB	UDP-N-acetylenolpyruvoylglucosamine reductase	identified by match to protein family HMM PF02873;
675	1359	2,8022e+00	DVU_1213	-	rhomboid family protein	identified by match to protein family HMM PF01694
676	2036	2,8039e+00	DVU_1892	-	glycosyl transferase, group 2 family protein	identified by match to protein family HMM PF00535
677	2164	2,8051e+00	DVU_2022	-	conserved hypothetical protein	identified by similarity to GP:28629295
678	1086	2,8051e+00	DVU_0938	-	isoamylase N-terminal domain protein	null
679	2517	2,8078e+00	DVU_2377	-	hypothetical protein	identified by Glimmer2; putative
680	1030	2,8093e+00	DVU_0882	-	hypothetical protein	identified by Glimmer2; putative
681	2292	2,8113e+00	DVU_2152	-	hypothetical protein	identified by Glimmer2; putative
682	544	2,8117e+00	DVU_0393	ung	uracil-DNA glycosylase	identified by match to protein family HMM PF03167;
683	911	2,8124e+00	DVU_0763	-	GGDEF domain protein	identified by match to protein family HMM PF00990;
684	827	2,8130e+00	DVU_0678	-	hypothetical protein	identified by Glimmer2; putative
685	1234	2,8138e+00	DVU_1086	-	hypothetical protein	identified by Glimmer2; putative
686	1001	2,8152e+00	DVU_0853	-	conserved hypothetical protein	identified by similarity to OMNI:NTL02SC3149; match
687	2920	2,8153e+00	DVU_2781	-	hypothetical protein	identified by Glimmer2; putative
688	1361	2,8155e+00	DVU_1215	-	PAP2 family protein	identified by match to protein family HMM PF01569
689	2608	2,8156e+00	DVU_2469	-	hypothetical protein	identified by Glimmer2; putative
690	1565	2,8157e+00	DVU_1419	-	sigma-54 dependent transcriptional	identified by match to protein family HMM PF00072;
691	2209	2,8163e+00	DVU_2069	-	DNA processing protein DprA, putative	identified by match to protein family HMM PF02481;
692	1082	2,8172e+00	DVU_0934	-	hypothetical protein	identified by Glimmer2; putative
693	2180	2,8175e+00	DVU_2038	-	hypothetical protein	identified by Glimmer2; putative
694	428	2,8184e+00	DVU_0277	-	transcriptional regulator, AraC family	identified by match to protein family HMM PF00165
695	2358	2,8196e+00	DVU_2218	-	GTP-binding protein, putative	identified by match to protein family HMM PF03193
696	1959	2,8201e+00	DVU_1814	-	cytochrome c oxidase, subunit III, putative	identified by similarity to SP:P50677; match to
697	1934	2,8208e+00	DVU_1789	dnaG	DNA primase	identified by similarity to SP:O33470; match to
698	2136	2,8210e+00	DVU_1992	-	antibiotic acetyltransferase	identified by similarity to SP:P50868; match to
699	1673	2,8214e+00	DVU_1527	-	site-specific recombinase, phage integrase	identified by match to protein family HMM PF00589
700	766	2,8230e+00	DVU_0617	-	hypothetical protein	identified by Glimmer2; putative
701	1716	2,8240e+00	DVU_1570	porB	pyruvate ferredoxin oxidoreductase, beta subunit	identified by similarity to GP:1565184
702	2586	2,8242e+00	DVU_2447	-	hypothetical protein	identified by Glimmer2; putative
703	2742	2,8248e+00	DVU_2603	-	hypothetical protein	identified by Glimmer2; putative
704	2573	2,8248e+00	DVU_2433	-	hypothetical protein	identified by Glimmer2; putative
705	1949	2,8266e+00	DVU_1804	-	glycosyl transferase, group 1 family protein	identified by match to protein family HMM PF00534
706	2181	2,8284e+00	DVU_2039	-	hypothetical protein	identified by Glimmer2; putative
707	1979	2,8304e+00	DVU_1835	-	biotin--acetyl-CoA-carboxylase ligase	identified by match to protein family HMM PF03099;
708	2353	2,8309e+00	DVU_2213	-	nuclease domain protein	identified by match to protein family HMM PF00565
709	3244	2,8316e+00	DVU_3106	-	GGDEF domain protein	identified by match to protein family HMM PF00990;
710	530	2,8320e+00	DVU_0379	-	transcriptional regulator, putative	identified by match to protein family HMM PF00027
711	951	2,8343e+00	DVU_0803	-	sensor histidine kinase	identified by similarity to GP:21107427; match to
712	1948	2,8352e+00	DVU_1803	-	glycosyl transferase, group 1 family protein	identified by match to protein family HMM PF00534
713	84	2,8381e+00	DVUA0084	-	transcriptional regulator, AbrB family	null
714	2794	2,8394e+00	DVU_2655	-	D-alanyl-D-alanine carboxypeptidase family	identified by match to protein family HMM PF00768
715	3414	2,8404e+00	DVU_3277	-	hypothetical protein	identified by Glimmer2; putative
716	952	2,8425e+00	DVU_0804	-	sigma-54 dependent transcriptional	identified by match to protein family HMM PF00072;
717	2050	2,8428e+00	DVU_1906	-	hypothetical protein	identified by Glimmer2; putative
718	1701	2,8432e+00	DVU_1555	-	hypothetical protein	identified by Glimmer2; putative
719	2187	2,8437e+00	DVU_2045	-	hypothetical protein	identified by Glimmer2; putative
720	2661	2,8441e+00	DVU_2522	-	hypothetical protein	identified by Glimmer2; putative
721	2291	2,8444e+00	DVU_2151	-	conserved hypothetical protein	identified by similarity to SP:P54342
722	1400	2,8458e+00	DVU_1254	-	conserved hypothetical protein	identified by similarity to OMNI:NTL03SA0024; match
723	1279	2,8488e+00	DVU_1131	-	hypothetical protein	identified by Glimmer2; putative
724	1841	2,8491e+00	DVU_1696	-	hypothetical protein	identified by Glimmer2; putative
725	2119	2,8494e+00	DVU_1975	-	methyl-accepting chemotaxis protein	identified by similarity to SP:P35841; match to
726	1695	2,8496e+00	DVU_1549	-	conserved hypothetical protein	identified by similarity to OMNI:NTL01SS00054
727	1980	2,8501e+00	DVU_1836	-	tRNA nucleotidyltransferase, putative	identified by match to protein family HMM PF01743
728	1659	2,8506e+00	DVU_1513	-	conserved hypothetical protein	identified by similarity to GP:21202981
729	251	2,8526e+00	DVU_0099	-	TonB domain protein	identified by similarity to SP:P02929; match to
730	725	2,8560e+00	DVU_0576	msrB	peptide methionine sulfoxide reductase MsrB	identified by similarity to SP:P14930; match to
731	1300	2,8570e+00	DVU_1154	-	hypothetical protein	identified by Glimmer2; putative
732	2804	2,8589e+00	DVU_2665	-	phosphate ABC transporter, permease protein,	identified by similarity to OMNI:NTL02MA0874; match
733	2111	2,8597e+00	DVU_1967	-	transcriptional regulator, rrf2 protein,	identified by similarity to SP:P33395; match to
734	1855	2,8643e+00	DVU_1710	-	conserved hypothetical protein	identified by similarity to GP:21114103
735	606	2,8647e+00	DVU_0455	-	hypothetical protein	identified by Glimmer2; putative
736	2447	2,8653e+00	DVU_2307	-	C4-type zinc finger protein, DksA/TraR family	identified by match to protein family HMM PF01258
737	2241	2,8667e+00	DVU_2101	-	conserved hypothetical protein	identified by similarity to OMNI:CC1604; match to
738	1958	2,8671e+00	DVU_1813	-	hypothetical protein	identified by Glimmer2; putative
739	527	2,8675e+00	DVU_0376	-	hypothetical protein	identified by Glimmer2; putative
740	1878	2,8691e+00	DVU_1733	-	hypothetical protein	identified by Glimmer2; putative
741	3047	2,8696e+00	DVU_2908	-	hypothetical protein	identified by Glimmer2; putative
742	750	2,8703e+00	DVU_0601	-	phenylacetic acid degradation protein PaaI	identified by similarity to SP:P76084; match to
743	1372	2,8723e+00	DVU_1226	-	hypothetical protein	identified by Glimmer2; putative
744	3266	2,8725e+00	DVU_3129	-	hypothetical protein	identified by Glimmer2; putative
745	406	2,8739e+00	DVU_0255	-	hypothetical protein	identified by Glimmer2; putative
746	3366	2,8747e+00	DVU_3229	fliA	RNA polymerase sigma factor for flagellar operon	identified by similarity to SP:P31804; match to
747	1931	2,8758e+00	DVU_1786	-	GGDEF domain protein	identified by match to protein family HMM PF00990;
748	1719	2,8781e+00	DVU_1573	pth	peptidyl-tRNA hydrolase	identified by similarity to SP:P23932; match to
749	2773	2,8813e+00	DVU_2634	-	hypothetical protein	identified by Glimmer2; putative
750	1407	2,8813e+00	DVU_1261	-	conserved domain protein	identified by similarity to SP:P45754
751	2805	2,8824e+00	DVU_2666	-	phosphate ABC transporter, permease protein,	identified by similarity to OMNI:NTL01MT01690; match
752	1559	2,8835e+00	DVU_1413	-	conserved hypothetical protein	identified by similarity to GP:3128261
753	758	2,8839e+00	DVU_0609	-	lipoprotein, putative	identified by similarity to OMNI:NTL01SM01830
754	1651	2,8850e+00	DVU_1505	-	holin, putative	identified by match to protein family HMM PF01844
755	2004	2,8903e+00	DVU_1860	cutE	apolipoprotein N-acyltransferase	identified by similarity to SP:O87576; match to
756	2907	2,8925e+00	DVU_2768	-	comF family protein	identified by similarity to SP:P31773
757	2733	2,8938e+00	DVU_2594	-	hypothetical protein	identified by Glimmer2; putative
758	2130	2,8954e+00	DVU_1986	-	conserved hypothetical protein	identified by similarity to OMNI:MJ0989
759	1548	2,8973e+00	DVU_1402	-	transcriptional regulator, LysR family	identified by match to protein family HMM PF00126;
760	1984	2,8978e+00	DVU_1840	-	metalloendopeptidase, putative, glycoprotease	identified by match to protein family HMM PF00814;
761	906	2,9001e+00	DVU_0758	-	hypothetical protein	identified by Glimmer2; putative
762	1689	2,9006e+00	DVU_1543	hrpB	ATP-dependent helicase HrpB	identified by similarity to SP:P37024; match to
763	1679	2,9011e+00	DVU_1533	miaA	tRNA delta(2)-isopentenylpyrophosphate	identified by match to protein family HMM PF01715;
764	1333	2,9030e+00	DVU_1187	-	hypothetical protein	identified by Glimmer2; putative
765	3500	2,9035e+00	DVU_3364	-	conserved hypothetical protein	identified by similarity to OMNI:NTL01TT1406
766	2179	2,9065e+00	DVU_2037	-	cobS protein, putative	identified by similarity to SP:P29933
767	1401	2,9074e+00	DVU_1255	-	Sua5/YciO/YrdC/YwlC family protein	identified by match to protein family HMM PF01300;
768	2636	2,9075e+00	DVU_2497	-	lipoprotein, putative	null
769	2174	2,9098e+00	DVU_2032	-	ERF family protein	identified by match to protein family HMM PF04404
770	850	2,9118e+00	DVU_0702	-	cytochrome c family protein	identified by similarity to SP:Q57142
771	1776	2,9137e+00	DVU_1630	-	PTS system, IIA component	identified by match to protein family HMM PF00359
772	689	2,9138e+00	DVU_0539	-	sigma-54 dependent DNA-binding response	identified by similarity to SP:P21712; match to
773	1124	2,9154e+00	DVU_0976	-	response regulator	identified by match to protein family HMM PF00072
774	1321	2,9175e+00	DVU_1175	-	hypothetical protein	identified by Glimmer2; putative
775	3274	2,9180e+00	DVU_3137	-	oxidoreductase, short chain	identified by match to protein family HMM PF00106
776	75	2,9185e+00	DVUA0075	-	radical SAM domain protein	identified by match to protein family HMM PF04055
777	984	2,9219e+00	DVU_0836	trmD	tRNA (guanine-N1)-methyltransferase	identified by similarity to SP:P07020; match to
778	2329	2,9224e+00	DVU_2189	-	transcriptional regulator cII, putative	null
779	1928	2,9238e+00	DVU_1783	-	cysteine-rich domain protein	identified by match to protein family HMM PF02754
780	1774	2,9258e+00	DVU_1628	rpoN	RNA polymerase sigma-54 factor	identified by similarity to SP:P24255; match to
781	1987	2,9260e+00	DVU_1843	-	hypothetical protein	identified by Glimmer2; putative
782	2270	2,9263e+00	DVU_2130	-	hypothetical protein	identified by Glimmer2; putative
783	1947	2,9268e+00	DVU_1802	-	conserved hypothetical protein	identified by similarity to OMNI:NTL01RS2082
784	2326	2,9274e+00	DVU_2186	-	hypothetical protein	identified by Glimmer2; putative
785	2485	2,9314e+00	DVU_2345	-	hypothetical protein	identified by Glimmer2; putative
786	1409	2,9322e+00	DVU_1263	pppA	type IV prepilin-like proteins leader peptidase	identified by similarity to SP:P31712; similar to
787	2100	2,9332e+00	DVU_1956	-	heptosyltransferase family protein	identified by match to protein family HMM PF01075
788	80	2,9333e+00	DVUA0080	-	glycosyl transferase, group 2 family protein	identified by match to protein family HMM PF00535
789	1697	2,9348e+00	DVU_1551	-	HD domain protein	identified by match to protein family HMM PF01966
790	542	2,9349e+00	DVU_0391	-	hypothetical protein	identified by Glimmer2; putative
791	2367	2,9364e+00	DVU_2227	-	hypothetical protein	identified by Glimmer2; putative
792	1923	2,9369e+00	DVU_1778	-	cation efflux family protein	identified by similarity to OMNI:CT0538; match to
793	1803	2,9391e+00	DVU_1658	-	transaldolase, putative	identified by match to protein family HMM PF00923;
794	1772	2,9398e+00	DVU_1626	-	hypothetical protein	identified by Glimmer2; putative
795	451	2,9412e+00	DVU_0300	-	radical SAM domain protein	identified by match to protein family HMM PF04055
796	235	2,9448e+00	DVU_0083	-	conserved hypothetical protein	identified by similarity to OMNI:NTL01TE1132; match
797	1662	2,9466e+00	DVU_1516	-	hypothetical protein	identified by Glimmer2; putative
798	2357	2,9470e+00	DVU_2217	-	acetyltransferase, GNAT family	identified by similarity to SP:P45473; match to
799	3466	2,9484e+00	DVU_3331	-	hypothetical protein	identified by Glimmer2; putative
800	3265	2,9488e+00	DVU_3128	-	lipoprotein, putative	identified by similarity to OMNI:NTL03PA04964; match
801	1228	2,9494e+00	DVU_1080	-	iron-sulfur cluster-binding protein	identified by match to protein family HMM PF00037
802	3125	2,9494e+00	DVU_2987	-	hypothetical protein	identified by Glimmer2; putative
803	1183	2,9499e+00	DVU_1035	-	glucokinase, putative	null
804	2755	2,9528e+00	DVU_2616	-	sensory box histidine kinase/response regulator	identified by match to protein family HMM PF00072;
805	868	2,9532e+00	DVU_0720	-	HAMP domain protein	identified by match to protein family HMM PF00672
806	1141	2,9538e+00	DVU_0993	-	hypothetical protein	identified by Glimmer2; putative
807	2732	2,9554e+00	DVU_2593	-	hypothetical protein	identified by Glimmer2; putative
808	1745	2,9601e+00	DVU_1599	crcB	crcB protein	identified by match to protein family HMM PF02537;
809	2333	2,9614e+00	DVU_2193	-	hypothetical protein	identified by Glimmer2; putative
810	887	2,9622e+00	DVU_0739	-	conserved hypothetical protein TIGR00296	identified by match to protein family HMM PF01871;
811	1470	2,9623e+00	DVU_1324	map	methionine aminopeptidase, type I	identified by similarity to SP:P07906; match to
812	2722	2,9691e+00	DVU_2583	-	lipoprotein, putative	null
813	2555	2,9712e+00	DVU_2415	-	hypothetical protein	identified by Glimmer2; putative
814	919	2,9716e+00	DVU_0771	-	molybdenum-pterin binding domain	identified by similarity to SP:P46930; similar to
815	1062	2,9719e+00	DVU_0914	cobS	cobalamin-5-phosphate synthase	identified by similarity to SP:P36561; match to
816	77	2,9725e+00	DVUA0077	-	ABC transporter, permease protein	identified by match to protein family HMM PF01061
817	191	2,9740e+00	DVU_0039	-	C4-type zinc finger protein, DksA/TraR family	identified by match to protein family HMM PF01258
818	1887	2,9745e+00	DVU_1742	-	prevent-host-death family protein	identified by match to protein family HMM PF02604;
819	3497	2,9750e+00	DVU_3361	-	ADP-heptose synthase, putative	identified by similarity to GP:882153; match to
820	3247	2,9752e+00	DVU_3109	-	iron-sulfur cluster-binding protein	identified by match to protein family HMM PF00037
821	1904	2,9757e+00	DVU_1759	-	molybdenum-binding protein, HTH domain	identified by match to protein family HMM PF02573
822	2921	2,9762e+00	DVU_2782	-	hypothetical protein	identified by Glimmer2; putative
823	1241	2,9834e+00	DVU_1093	-	HAD-superfamily hydrolase, subfamily IA, variant	null
824	3478	2,9839e+00	DVU_3342	-	hypothetical protein	identified by Glimmer2; putative
825	2156	2,9851e+00	DVU_2013	-	hybrid cluster protein	identified by similarity to SP:P31101; match to
826	3325	2,9886e+00	DVU_3188	-	NLP/P60 family protein	identified by match to protein family HMM PF00877
827	1534	2,9895e+00	DVU_1388	-	conserved hypothetical protein	identified by similarity to OMNI:SO1143
828	3261	2,9903e+00	DVU_3123	-	HD domain protein	identified by match to protein family HMM PF01966
829	1746	2,9903e+00	DVU_1600	-	adenylate cyclase	identified by match to protein family HMM PF01928
830	895	2,9912e+00	DVU_0747	-	ABC transporter, ATP-binding protein	identified by similarity to OMNI:CC1598; match to
831	635	2,9912e+00	DVU_0484	-	ABC transporter, ATP-binding protein	identified by similarity to SP:P38046; match to
832	1535	2,9914e+00	DVU_1389	-	hypothetical protein	identified by Glimmer2; putative
833	2448	2,9917e+00	DVU_2308	-	conserved hypothetical protein TIGR00022	identified by match to protein family HMM PF04074;
834	1340	2,9926e+00	DVU_1194	-	hypothetical protein	identified by Glimmer2; putative
835	1792	2,9969e+00	DVU_1647	lysA-1	diaminopimelate decarboxylase	identified by similarity to SP:P23630; match to
836	1989	2,9971e+00	DVU_1845	-	hypothetical protein	identified by Glimmer2; putative
837	1281	2,9972e+00	DVU_1133	-	hypothetical protein	identified by Glimmer2; putative
838	859	2,9978e+00	DVU_0711	-	hypothetical protein	identified by Glimmer2; putative
839	1415	2,9979e+00	DVU_1269	-	hypothetical protein	identified by Glimmer2; putative
840	2777	3,0001e+00	DVU_2638	-	conserved domain protein	null
841	1830	3,0007e+00	DVU_1685	-	conserved hypothetical protein TIGR00046	identified by similarity to OMNI:NTL01RS2763; match
842	1899	3,0014e+00	DVU_1754	-	hypothetical protein	identified by Glimmer2; putative
843	3124	3,0033e+00	DVU_2986	pspC	phage shock protein C	identified by similarity to SP:P23855; match to
844	2791	3,0051e+00	DVU_2652	-	hypothetical protein	identified by Glimmer2; putative
845	1567	3,0066e+00	DVU_1421	-	hypothetical protein	identified by Glimmer2; putative
846	2820	3,0090e+00	DVU_2681	-	hypothetical protein	identified by Glimmer2; putative
847	1809	3,0095e+00	DVU_1664	-	GTP-binding protein	identified by match to protein family HMM TIGR00650
848	1605	3,0098e+00	DVU_1459	-	conserved domain protein	identified by match to protein family HMM PF01171
849	2815	3,0105e+00	DVU_2676	-	hypothetical protein	identified by Glimmer2; putative
850	2632	3,0111e+00	DVU_2493	-	iron-sulfur cluster-binding protein	identified by match to protein family HMM PF00037
851	76	3,0113e+00	DVUA0076	-	ABC transporter, ATP-binding protein	identified by similarity to GP:22759343; match to
852	3102	3,0114e+00	DVU_2964	-	hypothetical protein	identified by Glimmer2; putative
853	3455	3,0114e+00	DVU_3320	-	conserved domain protein	identified by similarity to OMNI:NTL01YP2009
854	2984	3,0115e+00	DVU_2845	-	HIT family protein	identified by similarity to SP:O07513; match to
855	374	3,0132e+00	DVU_0222	-	hypothetical protein	identified by Glimmer2; putative
856	2157	3,0136e+00	DVU_2014	-	metallo-beta-lactamase family protein	identified by match to protein family HMM PF00753
857	2117	3,0142e+00	DVU_1973	-	rhodanese-like domain protein	identified by match to protein family HMM PF00581
858	1713	3,0149e+00	DVU_1567	-	hypothetical protein	identified by Glimmer2; putative
859	1820	3,0150e+00	DVU_1675	-	hypothetical protein	identified by Glimmer2; putative
860	1880	3,0155e+00	DVU_1735	-	hypothetical protein	identified by Glimmer2; putative
861	905	3,0172e+00	DVU_0757	-	hypothetical protein	identified by Glimmer2; putative
862	840	3,0179e+00	DVU_0691	-	membrane protein, putative	null
863	2927	3,0181e+00	DVU_2788	-	transcriptional regulator, ArsR family	identified by match to protein family HMM PF01022
864	2128	3,0182e+00	DVU_1984	msrA	peptide methionine sulfoxide reductase MsrA	identified by similarity to SP:P27110; match to
865	1703	3,0190e+00	DVU_1557	-	hypothetical protein	identified by Glimmer2; putative
866	1319	3,0191e+00	DVU_1173	mviN-1	integral membrane protein MviN	identified by match to protein family HMM PF03023;
867	562	3,0192e+00	DVU_0411	-	heptosyltransferase family protein	identified by match to protein family HMM PF01075
868	3090	3,0197e+00	DVU_2952	-	membrane protein, putative	identified by similarity to OMNI:NTL01PF2043; match
869	939	3,0222e+00	DVU_0791	-	methylated-DNA--protein-cysteine	identified by match to protein family HMM PF01035;
870	1680	3,0222e+00	DVU_1534	-	membrane protein, putative	identified by similarity to OMNI:NTL01TV0482; match
871	1715	3,0244e+00	DVU_1569	porA	pyruvate ferredoxin oxidoreductase, alpha	identified by similarity to GP:43498; match to
872	3129	3,0246e+00	DVU_2991	-	hypothetical protein	identified by Glimmer2; putative
873	1413	3,0252e+00	DVU_1267	-	hypothetical protein	identified by Glimmer2; putative
874	1379	3,0253e+00	DVU_1233	-	protein-P-II uridylyltransferase, putative	identified by match to protein family HMM PF01842;
875	2044	3,0280e+00	DVU_1900	-	conserved hypothetical protein	identified by similarity to OMNI:NTL03PA03804
876	1955	3,0281e+00	DVU_1810	-	hypothetical protein	identified by Glimmer2; putative
877	2126	3,0282e+00	DVU_1982	rhlE	ATP-dependent RNA helicase RhlE	identified by similarity to SP:P25888; match to
878	2219	3,0286e+00	DVU_2079	-	sensory box histidine kinase	identified by match to protein family HMM PF00512;
879	2770	3,0302e+00	DVU_2631	-	hypothetical protein	identified by Glimmer2; putative
880	2230	3,0307e+00	DVU_2090	-	EF hand domain protein	identified by match to protein family HMM PF00036
881	1471	3,0309e+00	DVU_1325	rpmJ	ribosomal protein L36	identified by match to protein family HMM PF00444;	rib
882	3110	3,0317e+00	DVU_2972	-	chemotaxis protein CheD, putative	null
883	448	3,0320e+00	DVU_0297	-	hypothetical protein	identified by Glimmer2; putative
884	1262	3,0321e+00	DVU_1114	-	virion morphogenesis protein	identified by match to protein family HMM PF05069;
885	1328	3,0328e+00	DVU_1182	-	hypothetical protein	identified by Glimmer2; putative
886	3	3,0337e+00	DVUA0003	-	hypothetical protein	identified by Glimmer2; putative
887	1202	3,0350e+00	DVU_1054	-	hydrolase, HAD-superfamily, subfamily IIIA	identified by match to protein family HMM TIGR01656;
888	949	3,0352e+00	DVU_0801	uvrC	excinuclease ABC, C subunit	identified by match to protein family HMM PF00633;
889	910	3,0363e+00	DVU_0762	-	conserved hypothetical protein	identified by similarity to SP:Q8XBS4
890	2926	3,0374e+00	DVU_2787	-	conserved domain protein	identified by similarity to OMNI:NTL01NS2107
891	170	3,0384e+00	DVU_0018	-	methyl-accepting chemotaxis protein, putative	identified by match to protein family HMM PF00015;
892	2403	3,0396e+00	DVU_2263	-	outer membrane autotransporter barrel domain	identified by match to protein family HMM PF03797;
893	3215	3,0408e+00	DVU_3077	-	AhpC/TSA family protein	identified by match to protein family HMM PF00578
894	330	3,0409e+00	DVU_0178	-	hypothetical protein	identified by Glimmer2; putative
895	3223	3,0410e+00	DVU_3085	-	hypothetical protein	identified by Glimmer2; putative
896	1885	3,0430e+00	DVU_1740	-	hypothetical protein	identified by Glimmer2; putative
897	1056	3,0432e+00	DVU_0908	-	iron-sulfur cluster-binding protein, putative	null
898	268	3,0433e+00	DVU_0116	-	polysaccharide deacetylase family protein	identified by match to protein family HMM PF01522
899	3479	3,0441e+00	DVU_3343	-	hypothetical protein	identified by Glimmer2; putative
900	131	3,0457e+00	DVUA0131	-	CRISPR-associated protein, CT1133 family	identified by match to protein family HMM TIGR01863
901	1777	3,0484e+00	DVU_1631	-	conserved hypothetical protein	identified by similarity to SP:O06973; match to
902	2720	3,0489e+00	DVU_2581	-	response regulator	identified by match to protein family HMM PF00072
903	1184	3,0490e+00	DVU_1036	-	membrane protein, putative	null
904	1037	3,0518e+00	DVU_0889	-	phosphonopyruvate decarboxylase-related protein	identified by match to protein family HMM PF01676
905	2118	3,0524e+00	DVU_1974	-	pyridine nucleotide-disulfide oxidoreductase	identified by match to protein family HMM PF00070
906	829	3,0529e+00	DVU_0680	-	sensory box histidine kinase	identified by match to protein family HMM PF00512;
907	2911	3,0535e+00	DVU_2772	-	conserved hypothetical protein	identified by similarity to OMNI:NTL01TE2295
908	2533	3,0545e+00	DVU_2393	-	hypothetical protein	identified by Glimmer2; putative
909	2796	3,0546e+00	DVU_2657	-	6-pyruvoyl tetrahydrobiopterin synthase,	identified by match to protein family HMM PF01242
910	2275	3,0549e+00	DVU_2135	-	hypothetical protein	identified by Glimmer2; putative
911	2023	3,0556e+00	DVU_1879	-	glycosyl transferase, group 1 family protein	identified by match to protein family HMM PF00534
912	1592	3,0557e+00	DVU_1446	-	heptosyltransferase family protein	identified by match to protein family HMM PF01075
913	1088	3,0559e+00	DVU_0940	-	GGDEF domain protein	identified by match to protein family HMM PF00990;
914	1236	3,0560e+00	DVU_1088	-	hypothetical protein	identified by Glimmer2; putative
915	574	3,0561e+00	DVU_0423	-	universal stress protein family	identified by match to protein family HMM PF00582
916	2532	3,0561e+00	DVU_2392	-	type III secretion chaperone, CesT family	null
917	509	3,0564e+00	DVU_0358	-	hypothetical protein	identified by Glimmer2; putative
918	2988	3,0564e+00	DVU_2849	-	tail fiber protein, putative	null
919	456	3,0568e+00	DVU_0305	-	ferredoxin II	identified by similarity to SP:P10624; match to
920	1151	3,0569e+00	DVU_1003	-	dnaJ domain protein	identified by match to protein family HMM PF00226
921	1799	3,0575e+00	DVU_1654	-	site-specific recombinase, phage integrase	identified by match to protein family HMM PF00589;
922	178	3,0585e+00	DVU_0026	-	conserved hypothetical protein	identified by similarity to SP:O31482
923	2467	3,0590e+00	DVU_2327	-	hypothetical protein	identified by Glimmer2; putative
924	1478	3,0601e+00	DVU_1332	selD	selenide, water dikinase,	selenoprotein; identified by similarity to
925	505	3,0607e+00	DVU_0354	-	conserved domain protein	identified by similarity to OMNI:NTL01AT2375
926	1223	3,0610e+00	DVU_1075	rnpA	ribonuclease P protein component	identified by similarity to SP:P58031; match to
927	2242	3,0612e+00	DVU_2102	-	outer membrane protein, OMP85 family	identified by match to protein family HMM PF01103
928	1722	3,0612e+00	DVU_1576	ispE	4-diphosphocytidyl-2C-methyl-D-erythritol kinase	identified by match to protein family HMM PF00288;
929	1147	3,0617e+00	DVU_0999	-	thio:disulfide interchange protein, putative	identified by similarity to SP:P36655; match to
930	2803	3,0619e+00	DVU_2664	-	phosphate ABC transporter, ATP-binding protein,	identified by similarity to OMNI:NTL03PA05367; match
931	1358	3,0627e+00	DVU_1212	fsxA	fxsA protein	identified by similarity to SP:P37147; match to
932	3094	3,0635e+00	DVU_2956	-	sigma-54 dependent transcriptional regulator	identified by match to protein family HMM PF00158;
933	572	3,0657e+00	DVU_0421	-	agmatinase, putative	identified by similarity to OMNI:NTL01SS00132; match
934	1503	3,0660e+00	DVU_1357	-	conserved domain protein	identified by similarity to OMNI:NTL01TT0547
935	1051	3,0662e+00	DVU_0903	-	HD domain protein	identified by similarity to GP:21107347; match to
936	711	3,0677e+00	DVU_0562	-	ISD1, transposase OrfA	identified by similarity to GP:2645860; match to
937	2154	3,0677e+00	DVU_2011	-	ISD1, transposase OrfA	identified by similarity to GP:2645860; match to
938	2009	3,0680e+00	DVU_1865	-	hypothetical protein	identified by Glimmer2; putative
939	603	3,0682e+00	DVU_0452	-	hypothetical protein	identified by Glimmer2; putative
940	2327	3,0713e+00	DVU_2187	-	hypothetical protein	identified by Glimmer2; putative
941	2700	3,0719e+00	DVU_2561	-	oxidoreductase, short chain	identified by match to protein family HMM PF00106
942	1536	3,0764e+00	DVU_1390	-	hypothetical protein	identified by Glimmer2; putative
943	825	3,0771e+00	DVU_0676	-	amino acid ABC transporter, permease protein,	identified by match to protein family HMM PF00528;
944	2800	3,0778e+00	DVU_2661	-	twin-arginine translocation pathway signal	null
945	610	3,0790e+00	DVU_0459	-	hypothetical protein	identified by Glimmer2; putative
946	432	3,0804e+00	DVU_0281	-	exopolysaccharide biosynthesis protein, putative	identified by match to protein family HMM PF02397
947	1156	3,0804e+00	DVU_1008	-	hypothetical protein	identified by Glimmer2; putative
948	1278	3,0806e+00	DVU_1130	-	DNA-binding protein	null
949	560	3,0806e+00	DVU_0409	-	hypothetical protein	identified by Glimmer2; putative
950	158	3,0808e+00	DVU_0006	-	universal stress protein family	identified by match to protein family HMM PF00582
951	1530	3,0834e+00	DVU_1384	pyrR	pyrimidine operon regulatory protein	identified by similarity to SP:P39765; match to
952	557	3,0849e+00	DVU_0406	-	membrane protein, putative	identified by match to protein family HMM PF00892
953	1943	3,0854e+00	DVU_1798	-	conserved hypothetical protein	identified by similarity to OMNI:NTL01TE0138
954	2892	3,0867e+00	DVU_2753	-	C_GCAxxG_C_C family protein	identified by match to protein family HMM TIGR01909
955	3012	3,0884e+00	DVU_2873	-	hypothetical protein	identified by Glimmer2; putative
956	1386	3,0918e+00	DVU_1240	-	hypothetical protein	identified by Glimmer2; putative
957	1831	3,0934e+00	DVU_1686	-	ATPase, AAA family	identified by match to protein family HMM PF00004
958	2561	3,0936e+00	DVU_2421	-	4-oxalocrotonate tautomerase family protein	identified by match to protein family HMM PF01361
959	1161	3,0977e+00	DVU_1013	-	type I secretion outer membrane protein, TolC	identified by similarity to GP:150976; match to
960	1427	3,0986e+00	DVU_1281	-	conserved hypothetical protein	identified by similarity to OMNI:NTL01TT2044
961	935	3,0994e+00	DVU_0787	-	hypothetical protein	identified by Glimmer2; putative
962	1919	3,1015e+00	DVU_1774	-	hypothetical protein	identified by Glimmer2; putative
963	2814	3,1023e+00	DVU_2675	-	DNA-binding response regulator, LuxR family	identified by match to protein family HMM PF00072;
964	2549	3,1025e+00	DVU_2409	-	bacterial extracellular solute-binding proteins,	identified by match to protein family HMM PF00497
965	908	3,1032e+00	DVU_0760	-	hypothetical protein	identified by Glimmer2; putative
966	545	3,1041e+00	DVU_0394	-	radical SAM domain protein	identified by match to protein family HMM PF04055
967	1865	3,1049e+00	DVU_1720	-	hypothetical protein	identified by Glimmer2; putative
968	2102	3,1049e+00	DVU_1958	-	sensory box histidine kinase	identified by match to protein family HMM PF00512;
969	534	3,1052e+00	DVU_0383	-	hypothetical protein	identified by Glimmer2; putative
970	380	3,1058e+00	DVU_0228	-	hypothetical protein	identified by Glimmer2; putative
971	2566	3,1066e+00	DVU_2426	-	hypothetical protein	identified by Glimmer2; putative
972	133	3,1067e+00	DVUA0133	-	CRISPR-associated protein Cas4	identified by match to protein family HMM TIGR00372
973	1532	3,1071e+00	DVU_1386	-	membrane protein, putative	null
974	2422	3,1074e+00	DVU_2282	-	hypothetical protein	identified by Glimmer2; putative
975	2028	3,1102e+00	DVU_1884	-	methyl-accepting chemotaxis protein	identified by similarity to OMNI:VCA1056; match to
976	1842	3,1116e+00	DVU_1697	-	hypothetical protein	identified by Glimmer2; putative
977	1912	3,1117e+00	DVU_1767	-	radical SAM domain protein	identified by match to protein family HMM PF04055
978	1556	3,1122e+00	DVU_1410	-	conserved domain protein	identified by similarity to OMNI:NT01MC3424
979	1032	3,1130e+00	DVU_0884	-	conserved hypothetical protein	identified by similarity to GP:2649026
980	2127	3,1131e+00	DVU_1983	-	hypothetical protein	identified by Glimmer2; putative
981	2625	3,1151e+00	DVU_2486	-	acetyltransferase, GNAT family	identified by match to protein family HMM PF00583
982	3404	3,1152e+00	DVU_3267	-	hypothetical protein	identified by Glimmer2; putative
983	2885	3,1159e+00	DVU_2746	-	conserved hypothetical protein	identified by similarity to OMNI:NTL01FN0227
984	162	3,1169e+00	DVU_0010	-	TRAP transporter, DctQ subunit	identified by match to protein family HMM PF04290
985	73	3,1170e+00	DVUA0073	-	asparagine synthase (glutamine-hydrolyzing),	identified by similarity to SP:O05272; match to
986	648	3,1171e+00	DVU_0498	-	iron-sulfur cluster-binding protein, putative	identified by similarity to OMNI:AF1263; match to
987	1380	3,1178e+00	DVU_1234	-	membrane protein, putative	identified by match to protein family HMM PF01925
988	3069	3,1193e+00	DVU_2930	-	hypothetical protein	identified by Glimmer2; putative
989	2763	3,1198e+00	DVU_2624	-	hypothetical protein	identified by Glimmer2; putative
990	2890	3,1219e+00	DVU_2751	-	hypothetical protein	identified by Glimmer2; putative
991	1390	3,1235e+00	DVU_1244	-	conserved hypothetical protein	identified by similarity to OMNI:NTL01RS2960; match
992	2613	3,1244e+00	DVU_2474	-	hypothetical protein	identified by Glimmer2; putative
993	518	3,1264e+00	DVU_0367	-	Ser/Thr protein phosphatase family protein	identified by match to protein family HMM PF00149
994	3283	3,1264e+00	DVU_3146	-	hypothetical protein	identified by Glimmer2; putative
995	1550	3,1269e+00	DVU_1404	-	radical SAM domain protein	identified by match to protein family HMM PF04055
996	2835	3,1269e+00	DVU_2696	-	conserved hypothetical protein	identified by similarity to OMNI:NMB1083
997	1749	3,1270e+00	DVU_1603	aat	leucyl/phenylalanyl-tRNA--protein transferase	identified by similarity to SP:P23885; match to
998	974	3,1279e+00	DVU_0826	-	glycolate oxidase, iron-sulfur subunit, putative	identified by similarity to SP:P52074; match to
999	2585	3,1280e+00	DVU_2446	panB	3-methyl-2-oxobutanoate hydroxymethyltransferase	identified by match to protein family HMM PF02548;
1000	558	3,1287e+00	DVU_0407	-	rare lipoprotein A family protein	identified by match to protein family HMM PF03330;
1001	70	3,1297e+00	DVUA0070	-	conserved domain protein	identified by similarity to OMNI:NTL01TE2386
1002	1123	3,1302e+00	DVU_0975	-	conserved hypothetical protein	identified by similarity to SP:P26650; match to
1003	1411	3,1314e+00	DVU_1265	-	hypothetical protein	identified by Glimmer2; putative
1004	3184	3,1320e+00	DVU_3046	-	glycosyl transferase, group 1 family protein	identified by match to protein family HMM PF00534
1005	3437	3,1322e+00	DVU_3301	-	hypothetical protein	identified by Glimmer2; putative
1006	1992	3,1332e+00	DVU_1848	-	conserved hypothetical protein	identified by similarity to OMNI:NTL03PA05518; match
1007	1621	3,1333e+00	DVU_1475	-	PhoU family protein	identified by match to protein family HMM PF01895;
1008	316	3,1339e+00	DVU_0164	-	cation efflux family protein	identified by match to protein family HMM PF01545;
1009	2260	3,1351e+00	DVU_2120	-	hypothetical protein	identified by Glimmer2; putative
1010	2823	3,1366e+00	DVU_2684	-	hypothetical protein	identified by Glimmer2; putative
1011	2054	3,1370e+00	DVU_1910	-	YjeF-related protein	identified by similarity to GP:9105649; match to
1012	2220	3,1371e+00	DVU_2080	-	hypothetical protein	identified by Glimmer2; putative
1013	1801	3,1381e+00	DVU_1656	folK	2-amino-4-hydroxy-6-	identified by similarity to SP:P26281; match to
1014	891	3,1382e+00	DVU_0743	-	sensory box histidine kinase	identified by match to protein family HMM PF00512;
1015	1334	3,1388e+00	DVU_1188	-	hypothetical protein	identified by Glimmer2; putative
1016	778	3,1392e+00	DVU_0629	-	transcriptional regulator, TetR family	identified by match to protein family HMM PF00440
1017	2872	3,1396e+00	DVU_2733	-	adenine specific DNA methyltransferase, putative	identified by match to protein family HMM PF01555
1018	3486	3,1421e+00	DVU_3350	-	iron-sulfur cluster-binding protein	identified by match to protein family HMM PF00037
1019	517	3,1421e+00	DVU_0366	-	5-formyltetrahydrofolate cyclo-ligase family	identified by match to protein family HMM PF01812
1020	3263	3,1425e+00	DVU_3125	-	lipoprotein, putative	paraquat-inducible protein A, degenerate; this
1021	1290	3,1430e+00	DVU_1142	-	transcriptional regulator, putative	null
1022	2252	3,1431e+00	DVU_2112	-	hypothetical protein	identified by Glimmer2; putative
1023	69	3,1437e+00	DVUA0069	-	GtrA family protein, selenocysteine-containing	identified by match to protein family HMM PF00535
1024	655	3,1442e+00	DVU_0505	truB	tRNA pseudouridine synthase B	identified by similarity to SP:P09171; match to
1025	3115	3,1447e+00	DVU_2977	-	hypothetical protein	identified by Glimmer2; putative
1026	189	3,1453e+00	DVU_0037	-	conserved hypothetical protein	identified by similarity to OMNI:NTL01TT1568; match
1027	1588	3,1464e+00	DVU_1442	-	flagellin FlaG, putative	identified by similarity to GP:2384651
1028	1080	3,1467e+00	DVU_0932	-	sensor histidine kinase	identified by match to protein family HMM PF02518
1029	1081	3,1472e+00	DVU_0933	-	response regulator	identified by match to protein family HMM PF00072;
1030	217	3,1492e+00	DVU_0065	-	hypothetical protein	identified by Glimmer2; putative
1031	449	3,1495e+00	DVU_0298	-	hypothetical protein	identified by Glimmer2; putative
1032	1235	3,1506e+00	DVU_1087	-	conserved hypothetical protein	identified by similarity to GP:2342730
1033	631	3,1510e+00	DVU_0480	-	hypothetical protein	identified by Glimmer2; putative
1034	507	3,1514e+00	DVU_0356	tag	DNA-3-methyladenine glycosylase I	identified by similarity to SP:P05100; match to
1035	1410	3,1518e+00	DVU_1264	-	transglycosylase SLT domain protein	identified by match to protein family HMM PF01464
1036	3159	3,1519e+00	DVU_3021	-	HDIG domain protein	identified by match to protein family HMM PF01966
1037	3383	3,1525e+00	DVU_3246	-	RND efflux system, outer membrane protein, NodT	identified by similarity to GP:19716262; match to
1038	1370	3,1532e+00	DVU_1224	nfo	endonuclease IV	identified by similarity to SP:P12638; match to
1039	2715	3,1542e+00	DVU_2576	-	oligopeptide ABC transporter, ATP-binding	identified by similarity to SP:P42064; match to
1040	826	3,1581e+00	DVU_0677	-	transglycosylase domain protein	identified by similarity to SP:P41052
1041	2210	3,1581e+00	DVU_2070	-	TPR domain protein	identified by match to protein family HMM PF00515
1042	81	3,1600e+00	DVUA0081	-	glycosyl transferase, group 1/2 family protein	identified by match to protein family HMM PF00534;
1043	1808	3,1601e+00	DVU_1663	-	permease, putative	identified by match to protein family HMM PF03739
1044	802	3,1618e+00	DVU_0653	-	sigma-54 dependent transcriptional regulator,	identified by match to protein family HMM PF00072;
1045	2986	3,1623e+00	DVU_2847	-	hypothetical protein	identified by Glimmer2; putative
1046	2772	3,1632e+00	DVU_2633	-	transcriptional regulator, putative	identified by similarity to SP:Q06553; match to
1047	1835	3,1640e+00	DVU_1690	-	transcriptional regulator, TetR family	identified by match to protein family HMM PF00440
1048	1060	3,1658e+00	DVU_0912	-	conserved domain protein	null
1049	3201	3,1661e+00	DVU_3063	mviN-2	integral membrane protein MviN	identified by match to protein family HMM PF03023;
1050	1118	3,1673e+00	DVU_0970	-	lipoprotein, putative	null
1051	1658	3,1677e+00	DVU_1512	-	hypothetical protein	identified by Glimmer2; putative
1052	1412	3,1695e+00	DVU_1266	-	hypothetical protein	identified by Glimmer2; putative
1053	1222	3,1699e+00	DVU_1074	rpmH	ribosomal protein L34	identified by match to protein family HMM PF00468;	rib
1054	2408	3,1700e+00	DVU_2268	-	hypothetical protein	identified by Glimmer2; putative
1055	3061	3,1705e+00	DVU_2922	secE	preprotein translocase, SecE subunit	identified by similarity to SP:P16920; match to
1056	387	3,1720e+00	DVU_0235	-	hypothetical protein	identified by Glimmer2; putative
1057	1396	3,1725e+00	DVU_1250	gidB	methyltransferase GidB	identified by similarity to SP:P17113
1058	1917	3,1731e+00	DVU_1772	-	pyridine nucleotide-disulfide oxidoreductase	identified by match to protein family HMM PF00070
1059	1144	3,1756e+00	DVU_0996	-	hypothetical protein	identified by Glimmer2; putative
1060	1365	3,1764e+00	DVU_1219	-	conserved hypothetical protein	identified by similarity to GP:6724082
1061	1185	3,1766e+00	DVU_1037	-	mercuric reductase, putative	identified by similarity to SP:P16171; match to
1062	1329	3,1794e+00	DVU_1183	-	HD domain protein	identified by match to protein family HMM PF01966
1063	1541	3,1805e+00	DVU_1395	-	C4-type zinc finger protein, DksA/TraR family	identified by match to protein family HMM PF01258
1064	1057	3,1812e+00	DVU_0909	-	hypothetical protein	identified by Glimmer2; putative
1065	3393	3,1829e+00	DVU_3256	mutM	formamidopyrimidine-DNA glycosylase	identified by match to protein family HMM PF01149;
1066	1493	3,1830e+00	DVU_1347	-	peptidase, M23/M37 family	identified by match to protein family HMM PF01551
1067	2818	3,1832e+00	DVU_2679	-	sensory box histidine kinase/response regulator	identified by match to protein family HMM PF00072;
1068	2296	3,1837e+00	DVU_2156	-	hypothetical protein	identified by Glimmer2; putative
1069	2459	3,1838e+00	DVU_2319	-	transcriptional regulator domain protein	identified by match to protein family HMM PF00486
1070	2938	3,1839e+00	DVU_2799	-	transcriptional regulator, MarR family	identified by match to protein family HMM PF01047
1071	1274	3,1842e+00	DVU_1126	-	lipoprotein, putative	null
1072	1642	3,1860e+00	DVU_1496	-	hypothetical protein	identified by Glimmer2; putative
1073	966	3,1865e+00	DVU_0818	-	conserved domain protein	identified by similarity to GP:27359550
1074	1926	3,1879e+00	DVU_1781	-	conserved hypothetical protein	identified by similarity to OMNI:NTL01NM01533; match
1075	1942	3,1897e+00	DVU_1797	ksgA	dimethyladenosine transferase	identified by match to protein family HMM PF00398;
1076	3264	3,1900e+00	DVU_3127	pqiB	paraquat-inducible protein B	identified by similarity to SP:P43671
1077	1598	3,1930e+00	DVU_1452	dtd	D-tyrosyl-tRNA(Tyr) deacylase	identified by similarity to SP:P32147; match to
1078	3434	3,1964e+00	DVU_3298	-	hypothetical protein	identified by Glimmer2; putative
1079	3127	3,1971e+00	DVU_2989	pspF	psp operon transcriptional activator	identified by similarity to SP:P37344; match to
1080	281	3,1974e+00	DVU_0129	-	sensory box/HDIG domain protein	identified by match to protein family HMM PF00785;
1081	3109	3,1975e+00	DVU_2971	-	glycosyl transferase, family 8	identified by match to protein family HMM PF01501
1082	1693	3,1976e+00	DVU_1547	-	sensory box protein	identified by match to protein family HMM PF00785;
1083	2841	3,1983e+00	DVU_2702	-	conserved hypothetical protein	identified by similarity to OMNI:NTL01NM01121
1084	1577	3,1998e+00	DVU_1431	-	hpt domain protein/STAS domain protein	identified by match to protein family HMM PF01627;
1085	1203	3,2013e+00	DVU_1055	-	heptosyltransferase family protein	identified by match to protein family HMM PF01075
1086	1009	3,2038e+00	DVU_0861	-	glycosyl transferase, group 1 family protein	identified by match to protein family HMM PF00534
1087	831	3,2042e+00	DVU_0682	-	DNA-binding protein, putative	null
1088	2762	3,2052e+00	DVU_2623	-	hypothetical protein	identified by Glimmer2; putative
1089	3403	3,2064e+00	DVU_3266	-	conserved hypothetical protein	null
1090	2813	3,2078e+00	DVU_2674	-	succinate dehydrogenase and fumarate reductase	identified by match to protein family HMM PF00037;
1091	881	3,2081e+00	DVU_0733	-	conserved hypothetical protein	identified by similarity to OMNI:NTL02MA2200
1092	1469	3,2084e+00	DVU_1323	secY	preprotein translocase, SecY subunit	identified by similarity to SP:P03844; match to
1093	3027	3,2088e+00	DVU_2888	-	cobalt ABC transporter, ATP-binding protein,	identified by similarity to SP:Q05596; match to
1094	1304	3,2097e+00	DVU_1158	-	hypothetical protein	identified by Glimmer2; putative
1095	1647	3,2102e+00	DVU_1501	-	ClpP protease family protein	identified by match to protein family HMM PF00574
1096	3078	3,2107e+00	DVU_2939	-	conserved hypothetical protein	identified by similarity to OMNI:NTL01TE1240
1097	1388	3,2108e+00	DVU_1242	-	vacJ lipoprotein, putative	identified by similarity to SP:P76506; match to
1098	1120	3,2116e+00	DVU_0972	-	HD domain protein	identified by match to protein family HMM PF01966
1099	903	3,2129e+00	DVU_0755	-	sensor histidine kinase, putative	identified by match to protein family HMM PF02518
1100	2557	3,2177e+00	DVU_2417	-	SlyX protein	null
1101	3174	3,2178e+00	DVU_3036	-	conserved hypothetical protein	identified by similarity to OMNI:NTL01SS01164; match
1102	1036	3,2180e+00	DVU_0888	-	response regulator	identified by match to protein family HMM PF00072;
1103	3200	3,2226e+00	DVU_3062	-	sensor histidine kinase/response regulator	identified by match to protein family HMM PF00072;
1104	2899	3,2233e+00	DVU_2760	-	hypothetical protein	identified by Glimmer2; putative
1105	2769	3,2236e+00	DVU_2630	-	lipoprotein, putative	null
1106	1133	3,2245e+00	DVU_0985	-	hypothetical protein	identified by Glimmer2; putative
1107	1146	3,2250e+00	DVU_0998	-	heptosyltransferase family protein	identified by match to protein family HMM PF01075
1108	3071	3,2288e+00	DVU_2932	-	conserved hypothetical protein TIGR01777	identified by similarity to OMNI:NTL03ST2282; match
1109	241	3,2288e+00	DVU_0089	-	conserved hypothetical protein	identified by similarity to OMNI:VCA0583
1110	878	3,2289e+00	DVU_0730	-	conserved hypothetical protein	identified by similarity to OMNI:NTL01TT1685
1111	457	3,2293e+00	DVU_0306	-	hypothetical protein	identified by Glimmer2; putative
1112	1204	3,2305e+00	DVU_1056	-	cobalt ABC transporter, ATP-binding protein,	identified by similarity to OMNI:BR1368; match to
1113	3522	3,2313e+00	DVU_3386	-	permease, putative	identified by match to protein family HMM PF03773
1114	1907	3,2326e+00	DVU_1762	-	membrane protein, putative	identified by similarity to OMNI:VCA1051; match to
1115	2771	3,2341e+00	DVU_2632	-	hypothetical protein	identified by Glimmer2; putative
1116	1072	3,2359e+00	DVU_0924	rumA	23S rRNA (uracil-5-)-methyltransferase RumA	identified by match to protein family HMM PF01938;
1117	2530	3,2359e+00	DVU_2390	-	TonB domain protein	identified by similarity to GP:19577340; match to
1118	344	3,2361e+00	DVU_0192	-	adenine specific DNA methyltransferase, putative	identified by match to protein family HMM PF01555;
1119	1652	3,2373e+00	DVU_1506	-	hypothetical protein	identified by Glimmer2; putative
1120	727	3,2375e+00	DVU_0578	-	formate dehydrogenase accessory protein FdhD,	identified by match to protein family HMM PF02634
1121	1581	3,2375e+00	DVU_1435	-	membrane protein, putative	identified by similarity to OMNI:NTL03PA01784
1122	3092	3,2391e+00	DVU_2954	-	GGDEF domain protein	identified by match to protein family HMM PF00990;
1123	1425	3,2410e+00	DVU_1279	folP	dihydropteroate synthase	identified by similarity to SP:P28822; match to
1124	2104	3,2410e+00	DVU_1960	cheA-2	chemotaxis protein CheA	identified by similarity to SP:P07363; match to
1125	2336	3,2415e+00	DVU_2196	-	hypothetical protein	identified by Glimmer2; putative
1126	1099	3,2420e+00	DVU_0951	-	molybdopterin biosynthesis MoeA protein,	identified by match to protein family HMM PF00994;
1127	2337	3,2421e+00	DVU_2197	-	site-specific recombinase, phage integrase	identified by match to protein family HMM PF00589
1128	3054	3,2433e+00	DVU_2915	-	hypothetical protein	identified by Glimmer2; putative
1129	1699	3,2468e+00	DVU_1553	-	AMP-binding protein	null
1130	1744	3,2469e+00	DVU_1598	-	conserved hypothetical protein	identified by similarity to SP:Q9FC38; match to
1131	2809	3,2474e+00	DVU_2670	-	hypothetical protein	identified by Glimmer2; putative
1132	1339	3,2478e+00	DVU_1193	radC	DNA repair protein RadC	identified by similarity to SP:P25531; match to
1133	695	3,2511e+00	DVU_0545	-	conserved hypothetical protein	identified by similarity to OMNI:NTL01MT00980; match
1134	3386	3,2524e+00	DVU_3249	-	lipoprotein, putative	identified by similarity to OMNI:NTL01ST1561
1135	1927	3,2534e+00	DVU_1782	-	iron-sulfur cluster-binding protein	identified by match to protein family HMM PF00037;
1136	1736	3,2544e+00	DVU_1590	radA	DNA repair protein RadA	identified by match to protein family HMM TIGR00416
1137	2696	3,2552e+00	DVU_2557	birA	birA bifunctional protein	identified by match to protein family HMM PF03099;
1138	837	3,2553e+00	DVU_0688	-	hypothetical protein	identified by Glimmer2; putative
1139	442	3,2555e+00	DVU_0291	-	ABC transporter, ATP-binding protein	identified by similarity to SP:P16676; match to
1140	3224	3,2562e+00	DVU_3086	cobB-2	cobyrinic acid a,c-diamide synthase	identified by match to protein family HMM PF01656;
1141	3423	3,2571e+00	DVU_3287	-	glycosyl transferase, group 2 family protein	identified by match to protein family HMM PF00535
1142	2767	3,2572e+00	DVU_2628	-	TPR domain protein	identified by match to protein family HMM PF00515
1143	637	3,2577e+00	DVU_0486	-	hypothetical protein	identified by Glimmer2; putative
1144	953	3,2578e+00	DVU_0805	-	hypothetical protein	identified by Glimmer2; putative
1145	3210	3,2584e+00	DVU_3072	-	ABC transporter, permease protein, putative	identified by similarity to SP:P76224; match to
1146	2554	3,2591e+00	DVU_2414	-	hypothetical protein	identified by Glimmer2; putative
1147	2752	3,2602e+00	DVU_2613	-	hypothetical protein	identified by Glimmer2; putative
1148	331	3,2609e+00	DVU_0179	-	molybdenum-pterin binding domain	identified by similarity to SP:Q08385; similar to
1149	2007	3,2616e+00	DVU_1863	-	flagellar synthesis regulator FleN, putative	identified by similarity to OMNI:NTL03PA01455
1150	1793	3,2622e+00	DVU_1648	-	lipoprotein, putative	null
1151	2817	3,2630e+00	DVU_2678	-	RNA pseudouridine synthase family protein	identified by similarity to SP:P33643; match to
1152	134	3,2638e+00	DVUA0134	cas1	CRISPR-associated protein Cas1	identified by similarity to OMNI:CT1130; match to
1153	2631	3,2656e+00	DVU_2492	trpF-2	N-(5'-phosphoribosyl)anthranilate isomerase	identified by match to protein family HMM PF00697
1154	1139	3,2661e+00	DVU_0991	-	conserved hypothetical protein	identified by similarity to OMNI:NTL01MM1967
1155	2436	3,2665e+00	DVU_2296	mtgA	monofunctional biosynthetic peptidoglycan	identified by similarity to SP:Q51005; match to
1156	2465	3,2665e+00	DVU_2325	merP	mercuric transport protein periplasmic component	identified by similarity to SP:P04131; match to
1157	2703	3,2669e+00	DVU_2564	bioF	8-amino-7-oxononanoate synthase	identified by similarity to SP:P22806
1158	2103	3,2676e+00	DVU_1959	-	EAL domain/GGDEF domain protein	identified by match to protein family HMM PF00563;
1159	2342	3,2686e+00	DVU_2202	-	transglycosylase SLT domain/bacterial	identified by match to protein family HMM PF00497;
1160	1059	3,2695e+00	DVU_0911	truA	tRNA pseudouridine synthase A	identified by match to protein family HMM PF01416;
1161	420	3,2705e+00	DVU_0269	-	transcriptional regulator, rrf2 protein,	identified by similarity to SP:P33395; match to
1162	2165	3,2711e+00	DVU_2023	-	hypothetical protein	identified by Glimmer2; putative
1163	382	3,2713e+00	DVU_0230	-	transcriptional regulator cII, putative	null
1164	1569	3,2715e+00	DVU_1423	lpdA	2-oxoglutarate dehydrogenase, E3 component,	identified by similarity to SP:O34324; match to
1165	1704	3,2722e+00	DVU_1558	-	cysteine-rich domain/iron-sulfur cluster-binding	identified by match to protein family HMM PF00037;
1166	2434	3,2740e+00	DVU_2294	-	femAB family protein	identified by match to protein family HMM PF02388
1167	1597	3,2741e+00	DVU_1451	-	response regulator	identified by match to protein family HMM PF00072
1168	2869	3,2752e+00	DVU_2730	-	tail fiber protein, putative	null
1169	157	3,2762e+00	DVU_0005	-	lipoprotein, putative	null
1170	577	3,2763e+00	DVU_0426	-	chromate transport family protein	identified by similarity to SP:P14285; match to
1171	1718	3,2764e+00	DVU_1572	-	transcriptional regulator, CarD family	identified by match to protein family HMM PF02559
1172	1276	3,2767e+00	DVU_1128	-	lysozyme, putative	identified by match to protein family HMM PF01464
1173	1920	3,2774e+00	DVU_1775	ribB	3,4-dihydroxy-2-butanone 4-phosphate synthase	identified by similarity to SP:P24199; match to
1174	2381	3,2775e+00	DVU_2241	pdxA	pyridoxal phosphate biosynthetic protein PdxA	identified by similarity to SP:P19624; match to
1175	1283	3,2779e+00	DVU_1135	-	conserved domain protein	identified by similarity to GP:14277814
1176	2552	3,2784e+00	DVU_2412	-	sensory box histidine kinase	identified by match to protein family HMM PF00512;
1177	1291	3,2790e+00	DVU_1143	-	hypothetical protein	identified by Glimmer2; putative
1178	2866	3,2802e+00	DVU_2727	-	conserved hypothetical protein	identified by similarity to OMNI:NTL01NM01233
1179	1207	3,2813e+00	DVU_1059	-	aminotransferase, putative	null
1180	1684	3,2815e+00	DVU_1538	-	hypothetical protein	identified by Glimmer2; putative
1181	1560	3,2817e+00	DVU_1414	-	sensory box/GGDEF domain/EAL domain protein	identified by match to protein family HMM PF00563;
1182	1100	3,2828e+00	DVU_0952	-	conserved hypothetical protein TIGR00282	identified by match to protein family HMM PF00149;
1183	2833	3,2829e+00	DVU_2694	-	hypothetical protein	identified by Glimmer2; putative
1184	579	3,2853e+00	DVU_0428	-	conserved hypothetical protein	identified by similarity to OMNI:NTL01SM02466; match
1185	1957	3,2857e+00	DVU_1812	-	cytochrome c oxidase, subunit II, putative	identified by match to protein family HMM PF00116
1186	1990	3,2863e+00	DVU_1846	pgsA	CDP-diacylglycerol--glycerol-3-phosphate	identified by match to protein family HMM PF01066;
1187	1501	3,2870e+00	DVU_1355	-	hypothetical protein	identified by Glimmer2; putative
1188	1180	3,2870e+00	DVU_1032	-	hypothetical protein	identified by Glimmer2; putative
1189	1663	3,2881e+00	DVU_1517	-	transcriptional regulator cII, putative	null
1190	2712	3,2907e+00	DVU_2573	-	hypothetical protein	identified by Glimmer2; putative
1191	1246	3,2938e+00	DVU_1098	-	adenine specific DNA methyltransferase, putative	identified by match to protein family HMM PF01555
1192	595	3,2941e+00	DVU_0444	-	CBS domain protein	identified by match to protein family HMM PF00571
1193	2847	3,2955e+00	DVU_2708	-	virion morphogenesis protein	identified by match to protein family HMM PF05069;
1194	3017	3,2958e+00	DVU_2878	-	adenine specific DNA methyltransferase, putative	identified by match to protein family HMM PF01555;
1195	1814	3,2965e+00	DVU_1669	rluB	ribosomal large subunit pseudouridine synthase B	identified by similarity to SP:P35159; match to
1196	3378	3,2970e+00	DVU_3241	-	conserved hypothetical protein	identified by similarity to OMNI:NTL03CP0990; match
1197	2582	3,2992e+00	DVU_2443	-	conserved hypothetical protein	identified by similarity to OMNI:NTL01PM1881
1198	2776	3,2999e+00	DVU_2637	-	HAMP domain protein	identified by match to protein family HMM PF00672
1199	1010	3,3001e+00	DVU_0862	-	flagellar protein FliS/hypothetical protein,	identified by similarity to SP:P26608; match to
1200	2797	3,3007e+00	DVU_2658	-	conserved hypothetical protein	null
1201	2379	3,3032e+00	DVU_2239	-	glycosyl hydrolase, family 3	identified by match to protein family HMM PF00933
1202	188	3,3048e+00	DVU_0036	-	hypothetical protein	identified by Glimmer2; putative
1203	1502	3,3049e+00	DVU_1356	-	HD domain protein	identified by match to protein family HMM PF01966
1204	422	3,3051e+00	DVU_0271	-	response regulator	identified by match to protein family HMM PF00072;
1205	2749	3,3055e+00	DVU_2610	-	hypothetical protein	identified by Glimmer2; putative
1206	1993	3,3056e+00	DVU_1849	pcm	protein-L-isoaspartate O-methyltransferase	identified by similarity to SP:P24206; match to
1207	1216	3,3062e+00	DVU_1068	-	branched-chain amino acid ABC transporter,	identified by match to protein family HMM PF02653
1208	1888	3,3070e+00	DVU_1743	-	hypothetical protein	identified by Glimmer2; putative
1209	1149	3,3074e+00	DVU_1001	-	coenzyme A binding protein	identified by match to protein family HMM PF02629
1210	346	3,3077e+00	DVU_0194	-	terminase, large subunit, putative	identified by similarity to GP:6723224
1211	2801	3,3080e+00	DVU_2662	-	conserved hypothetical protein	identified by similarity to SP:P54952
1212	201	3,3083e+00	DVU_0049	-	OmpA family protein	identified by similarity to SP:O07887; match to
1213	1311	3,3083e+00	DVU_1165	-	pyridine nucleotide-disulfide oxidoreductase	identified by match to protein family HMM PF00070
1214	2268	3,3085e+00	DVU_2128	-	hypothetical protein	identified by Glimmer2; putative
1215	1593	3,3087e+00	DVU_1447	-	CgeB family protein	null
1216	2775	3,3092e+00	DVU_2636	-	hypothetical protein	identified by Glimmer2; putative
1217	1741	3,3100e+00	DVU_1595	cheR-1	chemotaxis protein methyltransferase	identified by similarity to SP:P07801; match to
1218	2351	3,3101e+00	DVU_2211	-	hypothetical protein	identified by Glimmer2; putative
1219	2887	3,3102e+00	DVU_2748	cobM	precorrin-4 C11-methyltransferase	identified by match to protein family HMM PF00590;
1220	1398	3,3104e+00	DVU_1252	-	membrane protein, putative	null
1221	1061	3,3119e+00	DVU_0913	-	conserved hypothetical protein	identified by similarity to OMNI:TM0512
1222	2024	3,3138e+00	DVU_1880	-	hypothetical protein	identified by Glimmer2; putative
1223	1109	3,3140e+00	DVU_0961	-	conserved hypothetical protein	identified by similarity to OMNI:NTL01RS0896
1224	2251	3,3142e+00	DVU_2111	-	transcriptional regulator, LysR family	identified by match to protein family HMM PF00126;
1225	2352	3,3153e+00	DVU_2212	-	conserved hypothetical protein	identified by similarity to OMNI:NTL01MT00146
1226	1054	3,3158e+00	DVU_0906	lipB	lipoate-protein ligase B	identified by similarity to SP:P30976; match to
1227	2704	3,3166e+00	DVU_2565	bioD	dethiobiotin synthetase	identified by match to protein family HMM PF01656;
1228	1492	3,3167e+00	DVU_1346	xseA	exodeoxyribonuclease VII, large subunit	identified by match to protein family HMM PF01336;
1229	629	3,3169e+00	DVU_0478	-	Ser/Thr protein phosphatase family	identified by match to protein family HMM PF00149
1230	3330	3,3176e+00	DVU_3193	-	DNA-binding domain, excisionase family	identified by match to protein family HMM TIGR01764
1231	130	3,3179e+00	DVUA0130	-	CRISPR-associated protein, CT1134 family	identified by match to protein family HMM TIGR01876
1232	2443	3,3189e+00	DVU_2303	-	conserved domain protein	null
1233	3387	3,3192e+00	DVU_3250	-	hypothetical protein	identified by Glimmer2; putative
1234	373	3,3199e+00	DVU_0221	-	tail fiber assembly protein, putative	null
1235	3442	3,3202e+00	DVU_3307	ubiX	3-octaprenyl-4-hydroxybenzoate carboxy-lyase	identified by similarity to SP:P09550; match to
1236	2940	3,3203e+00	DVU_2801	-	hypothetical protein	identified by Glimmer2; putative
1237	677	3,3210e+00	DVU_0527	maF	septum formation protein Maf	identified by similarity to SP:Q02169; match to
1238	2289	3,3211e+00	DVU_2149	-	conserved hypothetical protein	identified by similarity to GP:21666416; match to
1239	127	3,3219e+00	DVUA0127	-	hypothetical protein	identified by Glimmer2; putative
1240	2025	3,3220e+00	DVU_1881	-	phoH family protein	identified by similarity to SP:P46343; match to
1241	2098	3,3222e+00	DVU_1954	nadD	nicotinate (nicotinamide) nucleotide	identified by match to protein family HMM PF01467;
1242	847	3,3230e+00	DVU_0698	rfbC	dTDP-4-dehydrorhamnose 3,5-epimerase	identified by match to protein family HMM PF00908;
1243	1733	3,3232e+00	DVU_1587	-	acetyltransferase, GNAT family	identified by similarity to SP:P08205; match to
1244	1773	3,3240e+00	DVU_1627	-	ABC transporter, ATP-binding protein	identified by similarity to OMNI:DR2134; match to
1245	1145	3,3247e+00	DVU_0997	metF	5,10-methylenetetrahydrofolate reductase	identified by match to protein family HMM PF02219;
1246	2046	3,3260e+00	DVU_1902	-	conserved hypothetical protein	identified by similarity to OMNI:NTL01YP0471
1247	3268	3,3261e+00	DVU_3131	-	transcriptional regulator, putative	identified by match to protein family HMM PF04198
1248	1322	3,3268e+00	DVU_1176	-	hypothetical protein	identified by Glimmer2; putative
1249	2401	3,3269e+00	DVU_2261	-	hypothetical protein	identified by Glimmer2; putative
1250	3355	3,3272e+00	DVU_3218	pncA	pyrazinamidase/nicotinamidase	identified by similarity to SP:P21369; match to
1251	2829	3,3285e+00	DVU_2690	-	hypothetical protein	identified by Glimmer2; putative
1252	2418	3,3296e+00	DVU_2278	-	membrane protein, putative	identified by match to protein family HMM PF00892
1253	1754	3,3301e+00	DVU_1608	ligA	DNA ligase, NAD-dependent	identified by match to protein family HMM PF00533;
1254	600	3,3308e+00	DVU_0449	-	sensor/response regulator	identified by match to protein family HMM PF00072;
1255	2432	3,3315e+00	DVU_2292	hypA	hydrogenase nickel insertion protein HypA	identified by match to protein family HMM PF01155;
1256	1488	3,3324e+00	DVU_1342	-	cation ABC transporter, ATP-binding protein,	identified by similarity to SP:Q9XDA6; match to
1257	907	3,3339e+00	DVU_0759	-	peptidase, M29 family	identified by match to protein family HMM PF02073
1258	2949	3,3340e+00	DVU_2810	-	formate dehydrogenase formation protein FdhE,	identified by similarity to SP:P13024
1259	2197	3,3343e+00	DVU_2057	-	conserved hypothetical protein	identified by similarity to OMNI:EF2761; match to
1260	445	3,3344e+00	DVU_0294	-	glycosyl transferase, group 2 family protein	identified by match to protein family HMM PF00535
1261	1617	3,3349e+00	DVU_1471	-	heat shock protein, Hsp20 family	identified by match to protein family HMM PF00011
1262	869	3,3350e+00	DVU_0721	-	sensory box histidine kinase	identified by match to protein family HMM PF00512;
1263	82	3,3352e+00	DVUA0082	-	site-specific recombinase, phage integrase	identified by match to protein family HMM PF00589;
1264	2741	3,3357e+00	DVU_2602	-	conserved domain protein	identified by similarity to OMNI:NTL02SC5552
1265	2630	3,3358e+00	DVU_2491	-	ABC transporter, ATP-binding protein	identified by similarity to SP:P31060; match to
1266	3432	3,3359e+00	DVU_3296	-	membrane protein, putative	identified by similarity to GP:6689140
1267	2377	3,3359e+00	DVU_2237	-	cobalamin biosynthesis protein CobD, putative	identified by match to protein family HMM PF03186
1268	2346	3,3360e+00	DVU_2206	-	conserved hypothetical protein	null
1269	3091	3,3361e+00	DVU_2953	-	transcriptional regulator, GntR family	identified by match to protein family HMM PF00392
1270	2939	3,3369e+00	DVU_2800	-	heavy metal translocating P-type ATPase	identified by similarity to SP:P77894; match to
1271	2798	3,3371e+00	DVU_2659	-	exsB protein	identified by match to protein family HMM TIGR00364
1272	751	3,3376e+00	DVU_0602	-	hypothetical protein	identified by Glimmer2; putative
1273	726	3,3377e+00	DVU_0577	-	formate dehydrogenase formation protein FdhE,	identified by similarity to SP:P44452
1274	299	3,3396e+00	DVU_0147	-	lipoprotein, putative	null
1275	1045	3,3404e+00	DVU_0897	-	RNA modification enzyme, MiaB-family	identified by match to protein family HMM PF00919;
1276	1426	3,3438e+00	DVU_1280	-	conserved hypothetical protein TIGR00159	identified by match to protein family HMM PF02457;
1277	1052	3,3439e+00	DVU_0904	recJ	single-stranded-DNA-specific exonuclease RecJ	identified by match to protein family HMM PF01368;
1278	2544	3,3449e+00	DVU_2404	hdrC	heterodisulfide reductase, C subunit	identified by similarity to GP:12642421
1279	3526	3,3450e+00	DVU_3390	-	hypothetical protein	identified by Glimmer2; putative
1280	3207	3,3450e+00	DVU_3069	-	conserved hypothetical protein TIGR00247	identified by match to protein family HMM PF02618;
1281	429	3,3457e+00	DVU_0278	-	glyoxalase family protein	identified by similarity to OMNI:NTL01FN1550; match
1282	1511	3,3475e+00	DVU_1365	-	heme-binding protein, putative	identified by similarity to SP:Q05592; match to
1283	2786	3,3492e+00	DVU_2647	-	endoribonuclease, L-PSP family	identified by match to protein family HMM PF01042;
1284	292	3,3498e+00	DVU_0140	-	response regulator	identified by match to protein family HMM PF00072
1285	2243	3,3501e+00	DVU_2103	-	iron-sulfur cluster-binding/ATPase domain	identified by match to protein family HMM PF00037;
1286	839	3,3502e+00	DVU_0690	-	conserved hypothetical protein	identified by similarity to GP:28809584
1287	1900	3,3505e+00	DVU_1755	-	hypothetical protein	identified by Glimmer2; putative
1288	2599	3,3532e+00	DVU_2460	-	hypothetical protein	identified by Glimmer2; putative
1289	1916	3,3539e+00	DVU_1771	hydC	[Fe] hydrogenase gamma	identified by similarity to GP:40828; match to
1290	2233	3,3547e+00	DVU_2093	thiH	thiH protein	identified by similarity to SP:P30140; match to
1291	1221	3,3549e+00	DVU_1073	-	conserved domain protein	identified by similarity to OMNI:NT01MC2073
1292	2738	3,3556e+00	DVU_2599	-	hypothetical protein	identified by Glimmer2; putative
1293	830	3,3560e+00	DVU_0681	-	sensor histidine kinase/response regulator	identified by match to protein family HMM PF00072;
1294	1227	3,3571e+00	DVU_1079	trmE	tRNA modification GTPase TrmE	identified by match to protein family HMM PF01926;
1295	2783	3,3571e+00	DVU_2644	-	transcriptional regulator, GntR family	identified by match to protein family HMM PF00392
1296	1911	3,3576e+00	DVU_1766	-	aspartate ammonia-lyase, putative	identified by similarity to SP:P26899; match to
1297	2417	3,3577e+00	DVU_2277	-	hypothetical protein	identified by Glimmer2; putative
1298	2167	3,3586e+00	DVU_2025	-	conserved hypothetical protein	identified by similarity to GP:19882263; match to
1299	303	3,3587e+00	DVU_0151	-	HAMP domain/sigma-54 interaction domain protein	identified by match to protein family HMM PF00158;
1300	1437	3,3602e+00	DVU_1291	-	hypothetical protein	identified by Glimmer2; putative
1301	1364	3,3621e+00	DVU_1218	-	conserved hypothetical protein	identified by similarity to SP:Q58452; match to
1302	785	3,3631e+00	DVU_0636	-	response regulator/GGDEF domain protein	identified by match to protein family HMM PF00072;
1303	3472	3,3649e+00	DVU_3337	kdpC	K+-transporting ATPase, C subunit	identified by similarity to SP:P03961; match to
1304	1303	3,3654e+00	DVU_1157	-	sensory box histidine kinase	identified by match to protein family HMM PF02518;
1305	630	3,3663e+00	DVU_0479	-	serine/threonine protein kinase, putative	identified by similarity to SP:P54736; match to
1306	1093	3,3663e+00	DVU_0945	-	sensor histidine kinase	identified by match to protein family HMM PF00512;
1307	2740	3,3665e+00	DVU_2601	-	hypothetical protein	identified by Glimmer2; putative
1308	3285	3,3681e+00	DVU_3148	malQ	4-alpha-glucanotransferase	identified by match to protein family HMM PF02446;
1309	64	3,3693e+00	DVUA0064	-	conserved domain protein	identified by similarity to GP:2598023
1310	1810	3,3707e+00	DVU_1665	aroQ	3-dehydroquinate dehydratase, type II	identified by similarity to SP:Q48255; match to
1311	1053	3,3731e+00	DVU_0905	lipA	lipoic acid synthetase	identified by match to protein family HMM PF04055;
1312	89	3,3734e+00	DVUA0089	-	hypothetical protein	identified by Glimmer2; putative
1313	163	3,3735e+00	DVU_0011	-	TRAP transporter solute receptor DctP	identified by similarity to SP:P37735; match to
1314	884	3,3736e+00	DVU_0736	purN	phosphoribosylglycinamide formyltransferase	identified by similarity to SP:P08179; match to
1315	3494	3,3737e+00	DVU_3358	-	ParA family protein	identified by match to protein family HMM PF00991
1316	1573	3,3744e+00	DVU_1427	-	response regulator	identified by match to protein family HMM PF00072
1317	1007	3,3748e+00	DVU_0859	-	hypothetical protein	identified by Glimmer2; putative
1318	982	3,3754e+00	DVU_0834	rnhB	ribonuclease HII	identified by match to protein family HMM PF01351
1319	3346	3,3763e+00	DVU_3209	-	hypothetical protein	identified by Glimmer2; putative
1320	2821	3,3766e+00	DVU_2682	-	DedA family protein	identified by similarity to GP:13446681; match to
1321	1738	3,3775e+00	DVU_1592	-	arginine N-succinyltransferase, beta subunit,	null
1322	2244	3,3780e+00	DVU_2104	-	iron-sulfur cluster-binding/ATPase domain	identified by match to protein family HMM PF00037;
1323	164	3,3786e+00	DVU_0012	-	hypothetical protein	identified by Glimmer2; putative
1324	3307	3,3787e+00	DVU_3170	cobJ	precorrin-3b C17-methyltransferase	identified by similarity to SP:P21640; match to
1325	2760	3,3788e+00	DVU_2621	-	hypothetical protein	identified by Glimmer2; putative
1326	3249	3,3792e+00	DVU_3111	-	transcriptional regulator, Crp/Fnr family	identified by match to protein family HMM PF00027;
1327	1422	3,3792e+00	DVU_1276	-	hypothetical protein	identified by Glimmer2; putative
1328	2006	3,3794e+00	DVU_1862	-	GGDEF domain protein	identified by match to protein family HMM PF00990;
1329	1564	3,3798e+00	DVU_1418	-	sensory box histidine kinase	identified by match to protein family HMM PF00512;
1330	571	3,3808e+00	DVU_0420	-	hypothetical protein	identified by Glimmer2; putative
1331	1040	3,3809e+00	DVU_0892	aroK-1	shikimate kinase	identified by similarity to SP:P10880; match to
1332	2257	3,3823e+00	DVU_2117	-	membrane protein, putative	null
1333	770	3,3825e+00	DVU_0621	-	sigma-54 dependent DNA-binding response	identified by match to protein family HMM PF00072;
1334	1950	3,3833e+00	DVU_1805	-	GGDEF domain protein	identified by match to protein family HMM PF00990;
1335	1079	3,3836e+00	DVU_0931	thiD	phosphomethylpyrimidine kinase	identified by match to protein family HMM TIGR00097
1336	2032	3,3840e+00	DVU_1888	-	ATP-NAD kinase domain protein	identified by match to protein family HMM PF01513
1337	1595	3,3846e+00	DVU_1449	-	anti-anti-sigma factor, putative	identified by match to protein family HMM PF01740;
1338	3177	3,3858e+00	DVU_3039	-	conserved hypothetical protein	identified by similarity to GP:9949385
1339	1316	3,3863e+00	DVU_1170	-	hypothetical protein	identified by Glimmer2; putative
1340	2634	3,3863e+00	DVU_2495	-	thioesterase family protein	identified by match to protein family HMM PF03061;
1341	3229	3,3896e+00	DVU_3091	-	conserved hypothetical protein	identified by similarity to SP:Q9A4C3
1342	2228	3,3898e+00	DVU_2088	-	membrane protein, putative	identified by similarity to OMNI:NTL01BH0391; match
1343	921	3,3899e+00	DVU_0773	-	hypothetical protein	identified by Glimmer2; putative
1344	1414	3,3902e+00	DVU_1268	-	hypothetical protein	identified by Glimmer2; putative
1345	1327	3,3908e+00	DVU_1181	-	response regulator	identified by match to protein family HMM PF00072;
1346	2421	3,3920e+00	DVU_2281	-	sensor histidine kinase/response regulator	identified by match to protein family HMM PF00072;
1347	1152	3,3927e+00	DVU_1004	-	membrane protein, putative	identified by similarity to OMNI:NTL01PH00071; match
1348	397	3,3930e+00	DVU_0245	-	protein phosphatase, putative	identified by match to protein family HMM PF00782
1349	278	3,3938e+00	DVU_0126	-	ABC transporter, ATP-binding protein	identified by similarity to SP:P37624; match to
1350	765	3,3940e+00	DVU_0616	-	hypothetical protein	identified by Glimmer2; putative
1351	2719	3,3958e+00	DVU_2580	-	response regulator	identified by match to protein family HMM PF00072;
1352	1137	3,3959e+00	DVU_0989	-	periplasmic divalent cation tolerance protein	identified by similarity to SP:P36654; match to
1353	728	3,3968e+00	DVU_0579	-	molybdopterin-guanine dinucleotide biosynthesis	identified by similarity to SP:O31701
1354	1391	3,3970e+00	DVU_1245	-	ABC transporter, ATP-binding protein	identified by similarity to SP:P45393; match to
1355	2954	3,3971e+00	DVU_2815	-	outer membrane efflux protein	identified by similarity to SP:Q51487; match to
1356	71	3,3985e+00	DVUA0071	-	glycosyl transferase, group 1/2 family protein	identified by match to protein family HMM PF00534;
1357	1816	3,3985e+00	DVU_1671	-	ABC transporter, ATP-binding protein/permease	identified by match to protein family HMM PF00005;
1358	2471	3,3996e+00	DVU_2331	-	Smr family protein	identified by match to protein family HMM PF01713
1359	431	3,3999e+00	DVU_0280	-	glycosyl transferase, group 1 family protein	identified by similarity to GP:47012; match to
1360	620	3,4010e+00	DVU_0469	trpF-1	N-(5'-phosphoribosyl)anthranilate isomerase	identified by match to protein family HMM PF00697
1361	1823	3,4012e+00	DVU_1678	rimI	ribosomal-protein-alanine acetyltransferase	identified by match to protein family HMM PF00583;
1362	3279	3,4019e+00	DVU_3142	-	sigma-54 dependent transcriptional regulator	identified by match to protein family HMM PF00158;
1363	3084	3,4022e+00	DVU_2945	-	conserved domain protein	identified by similarity to GP:13926258
1364	808	3,4028e+00	DVU_0659	-	hypothetical protein	identified by Glimmer2; putative
1365	588	3,4031e+00	DVU_0437	-	efflux transporter, RND family, MFP subunit	identified by similarity to SP:P76397; match to
1366	664	3,4059e+00	DVU_0514	-	FlgA family protein	identified by match to protein family HMM PF03240
1367	3394	3,4060e+00	DVU_3257	-	DNA internalization-related competence protein	identified by similarity to SP:P39695; match to
1368	835	3,4080e+00	DVU_0686	-	iron-sulfur cluster-binding protein	identified by match to protein family HMM PF00037
1369	2808	3,4086e+00	DVU_2669	-	conserved domain protein	null
1370	824	3,4092e+00	DVU_0675	-	amino acid ABC transporter, periplasmic amino	identified by match to protein family HMM PF00497
1371	361	3,4108e+00	DVU_0209	-	conserved hypothetical protein	identified by similarity to GP:1834290
1372	1087	3,4122e+00	DVU_0939	-	conserved hypothetical protein	identified by similarity to GP:6978033
1373	1366	3,4124e+00	DVU_1220	-	nitroreductase family protein	identified by match to protein family HMM PF00037;
1374	3448	3,4127e+00	DVU_3313	-	transcriptional regulator, LysR family	identified by match to protein family HMM PF00126;
1375	2802	3,4127e+00	DVU_2663	-	conserved hypothetical protein	identified by similarity to GP:19886926
1376	508	3,4137e+00	DVU_0357	-	conserved hypothetical protein	identified by similarity to OMNI:NTL02ML5790
1377	3335	3,4140e+00	DVU_3198	-	DNA polymerase III, gamma and tau subunits,	identified by similarity to SP:P06710; match to
1378	454	3,4176e+00	DVU_0303	-	hypothetical protein	identified by Glimmer2; putative
1379	1165	3,4178e+00	DVU_1017	-	ABC transporter, ATP-binding protein/permease	identified by similarity to OMNI:VCA1084; match to
1380	1805	3,4182e+00	DVU_1660	-	undecaprenol kinase, putative	identified by similarity to SP:P31054; match to
1381	1505	3,4189e+00	DVU_1359	-	hypothetical protein	identified by Glimmer2; putative
1382	3055	3,4191e+00	DVU_2916	hemK	hemK protein	identified by similarity to SP:P37186; match to
1383	672	3,4210e+00	DVU_0522	-	conserved hypothetical protein	identified by similarity to OMNI:TM0081
1384	3021	3,4210e+00	DVU_2882	folC	folylpolyglutamate synthase	identified by similarity to SP:P15925; match to
1385	1486	3,4213e+00	DVU_1340	-	transcriptional regulator, Fur family	null
1386	413	3,4215e+00	DVU_0262	-	hypothetical protein	identified by Glimmer2; putative
1387	1815	3,4226e+00	DVU_1670	-	conserved hypothetical protein	identified by similarity to OMNI:NTL03CP2236
1388	575	3,4228e+00	DVU_0424	cls	cardiolipin synthetase	identified by similarity to SP:O66043; match to
1389	981	3,4234e+00	DVU_0833	-	conserved hypothetical protein TIGR00252	identified by match to protein family HMM PF02021;
1390	3045	3,4239e+00	DVU_2906	umuC	umuC protein	identified by similarity to SP:P04152; match to
1391	615	3,4279e+00	DVU_0464	-	prephenate dehydrogenase	identified by match to protein family HMM PF02153
1392	1626	3,4283e+00	DVU_1480	-	conserved domain protein	identified by similarity to OMNI:NTL01MM2929
1393	2106	3,4290e+00	DVU_1962	-	methyl-accepting chemotaxis protein	identified by match to protein family HMM PF00015;
1394	1558	3,4295e+00	DVU_1412	-	D-isomer specific 2-hydroxyacid dehydrogenase	identified by match to protein family HMM PF00389;
1395	936	3,4299e+00	DVU_0788	mreC	rod shape-determining protein MreC	identified by match to protein family HMM PF04085;
1396	1728	3,4309e+00	DVU_1582	-	hypothetical protein	identified by Glimmer2; putative
1397	192	3,4321e+00	DVU_0040	-	hypothetical protein	identified by Glimmer2; putative
1398	743	3,4327e+00	DVU_0594	iciA	chromosome initiation inhibitor	identified by similarity to SP:P24194; match to
1399	2218	3,4331e+00	DVU_2078	cheB-2	protein-glutamate methylesterase CheB	identified by similarity to SP:Q05522; match to
1400	1035	3,4332e+00	DVU_0887	-	transglycosylase, putative	identified by similarity to OMNI:PP4971; match to
1401	1766	3,4351e+00	DVU_1620	-	hypothetical protein	identified by Glimmer2; putative
1402	556	3,4359e+00	DVU_0405	cobB-1	cobyrinic acid a,c-diamide synthase	identified by similarity to SP:P29946; match to
1403	2996	3,4364e+00	DVU_2857	-	conserved hypothetical protein	identified by similarity to OMNI:NTL03ST4078
1404	2702	3,4364e+00	DVU_2563	-	beta-ketoacyl synthase, putative	identified by match to protein family HMM PF00109;
1405	1874	3,4379e+00	DVU_1729	-	killer protein, putative	identified by similarity to GP:21203107; match to
1406	2759	3,4384e+00	DVU_2620	-	conserved hypothetical protein	identified by similarity to OMNI:CC3039
1407	2999	3,4391e+00	DVU_2860	-	conserved hypothetical protein	identified by similarity to GP:1834290
1408	1602	3,4393e+00	DVU_1456	-	NIF3 family protein	identified by match to protein family HMM PF01784;
1409	1677	3,4418e+00	DVU_1531	-	methyltransferase, putative	identified by match to protein family HMM PF03602;
1410	771	3,4419e+00	DVU_0622	-	sensor histidine kinase/response regulator	identified by match to protein family HMM PF00072;
1411	3252	3,4429e+00	DVU_3114	kdsB	3-deoxy-manno-octulosonate cytidylyltransferase	identified by match to protein family HMM PF02348;
1412	1205	3,4431e+00	DVU_1057	-	cobalt ABC transporter, permease protein,	identified by similarity to OMNI:BR1367; match to
1413	1117	3,4452e+00	DVU_0969	-	efflux protein, LysE family	identified by similarity to OMNI:CC0456; match to
1414	2019	3,4459e+00	DVU_1875	-	dafA protein	identified by similarity to SP:P77527
1415	1210	3,4464e+00	DVU_1062	-	conserved hypothetical protein	identified by similarity to OMNI:NTL01SS02998
1416	2035	3,4469e+00	DVU_1891	-	conserved hypothetical protein	identified by similarity to OMNI:NTL01NS1759; match
1417	2214	3,4483e+00	DVU_2074	-	chemotaxis protein CheW	identified by similarity to SP:P39802; match to
1418	934	3,4515e+00	DVU_0786	-	penicillin-binding protein	identified by similarity to SP:P08150; match to
1419	1610	3,4534e+00	DVU_1464	-	heptosyltransferase family protein	identified by match to protein family HMM PF01075
1420	3113	3,4539e+00	DVU_2975	-	hydrolase, putative	identified by match to protein family HMM PF04307
1421	3326	3,4555e+00	DVU_3189	-	NOL1/NOP2/sun family protein	identified by match to protein family HMM PF01189
1422	332	3,4556e+00	DVU_0180	modC	molybdenum ABC transporter, ATP-binding protein	identified by similarity to SP:P37732; match to
1423	1757	3,4559e+00	DVU_1611	-	molybdopterin oxidoreductase domain protein	identified by match to protein family HMM PF00384;
1424	339	3,4563e+00	DVU_0187	-	GGDEF domain protein	identified by similarity to SP:P76237; match to
1425	1960	3,4583e+00	DVU_1815	-	cytochrome c oxidase, subunit I, putative	identified by match to protein family HMM PF00115
1426	2581	3,4607e+00	DVU_2442	-	heat shock protein, Hsp20 family	identified by match to protein family HMM PF00011
1427	596	3,4612e+00	DVU_0445	-	CBS domain protein	identified by match to protein family HMM PF00571
1428	667	3,4632e+00	DVU_0517	-	peptidase, M23/M37 family	identified by similarity to SP:P75942; match to
1429	2078	3,4640e+00	DVU_1934	-	phosphonate ABC transporter, permease protein	identified by similarity to SP:P16683; match to
1430	1094	3,4644e+00	DVU_0946	-	sigma-54 dependent transcriptional	identified by match to protein family HMM PF00072;
1431	3155	3,4647e+00	DVU_3017	-	conserved domain protein	identified by similarity to OMNI:CT0759
1432	1516	3,4659e+00	DVU_1370	-	hypothetical protein	identified by Glimmer2; putative
1433	2930	3,4674e+00	DVU_2791	-	cytochrome c family protein	null
1434	2906	3,4679e+00	DVU_2767	-	iron-sulfur flavoprotein, putative	null
1435	797	3,4688e+00	DVU_0648	-	iron compound ABC transporter, ATP-binding	identified by similarity to SP:P07821; match to
1436	460	3,4704e+00	DVU_0309	-	transcriptional regulator, LysR family	identified by match to protein family HMM PF00126;
1437	1306	3,4707e+00	DVU_1160	-	urea transporter, putative	identified by similarity to SP:Q13336; match to
1438	1857	3,4714e+00	DVU_1712	-	hypothetical protein	identified by Glimmer2; putative
1439	1121	3,4721e+00	DVU_0973	-	4-hydroxybenzoate octaprenyltransferase,	identified by match to protein family HMM PF01040;
1440	3181	3,4732e+00	DVU_3043	-	hypothetical protein	identified by Glimmer2; putative
1441	1698	3,4738e+00	DVU_1552	-	conserved hypothetical protein	identified by similarity to OMNI:NTL02SC5917; match
1442	1909	3,4746e+00	DVU_1764	-	conserved hypothetical protein	identified by similarity to OMNI:NTL01TT1482
1443	1368	3,4753e+00	DVU_1222	-	hypothetical protein	identified by Glimmer2; putative
1444	1600	3,4772e+00	DVU_1454	ispD	2-C-methyl-D-erythritol 4-phosphate	identified by match to protein family HMM PF01128;
1445	870	3,4782e+00	DVU_0722	-	response regulator	identified by match to protein family HMM PF00072;
1446	733	3,4785e+00	DVU_0584	-	transposase, putative	identified by similarity to OMNI:NTL01NM00438
1447	2607	3,4788e+00	DVU_2468	lpxK	tetraacyldisaccharide 4'-kinase	identified by similarity to SP:P27300; match to
1448	2424	3,4791e+00	DVU_2284	-	hypothetical protein	identified by Glimmer2; putative
1449	1248	3,4794e+00	DVU_1100	-	tail fiber protein, putative	null
1450	484	3,4806e+00	DVU_0333	-	hypothetical protein	identified by Glimmer2; putative
1451	323	3,4810e+00	DVU_0171	-	hemolysin-related protein	identified by similarity to GP:1019859; match to
1452	680	3,4811e+00	DVU_0530	-	response regulator, rrf1 protein	identified by similarity to SP:P33394; match to
1453	2528	3,4813e+00	DVU_2388	tolQ-1	tolQ protein	identified by similarity to SP:P05828; match to
1454	138	3,4820e+00	DVUA0138	-	sensor histidine kinase	identified by match to protein family HMM PF02518
1455	2529	3,4837e+00	DVU_2389	-	biopolymer transport protein, ExbD/TolR family	identified by match to protein family HMM PF02472
1456	3255	3,4865e+00	DVU_3117	-	hypothetical protein	identified by Glimmer2; putative
1457	1171	3,4873e+00	DVU_1023	-	rhomboid family protein	identified by similarity to OMNI:NTL01TT0367; match
1458	3217	3,4885e+00	DVU_3079	-	glyoxalase family protein	identified by match to protein family HMM PF00903
1459	3323	3,4886e+00	DVU_3186	-	hypothetical protein	identified by Glimmer2; putative
1460	244	3,4899e+00	DVU_0092	-	sensory box histidine kinase	identified by match to protein family HMM PF00512;
1461	60	3,4918e+00	DVUA0060	-	membrane protein, putative	identified by match to protein family HMM PF01757
1462	1090	3,4921e+00	DVU_0942	-	transcriptional regulator, Fur family	identified by match to protein family HMM PF01475
1463	3524	3,4923e+00	DVU_3388	-	lipoprotein, putative	identified by match to protein family HMM PF01435
1464	749	3,4931e+00	DVU_0600	ldh	L-lactate dehydrogenase	identified by similarity to SP:P00345; match to
1465	3312	3,4931e+00	DVU_3175	-	membrane protein, putative	null
1466	3187	3,4941e+00	DVU_3049	-	hemerythrin family protein	null
1467	1973	3,4953e+00	DVU_1828	gidA	glucose inhibited division protein A	identified by similarity to SP:P17112; match to
1468	3046	3,4954e+00	DVU_2907	umuD	umuD protein	identified by similarity to SP:P04153; match to
1469	1528	3,4962e+00	DVU_1382	-	HesB family selenoprotein	selenoprotein; identified by match to protein family
1470	2231	3,4976e+00	DVU_2091	thiE-1	thiamine-phosphate pyrophosphorylase	identified by match to protein family HMM PF02581;
1471	2600	3,4978e+00	DVU_2461	-	oligopeptide ABC transporter, permease protein	identified by similarity to SP:P42062; match to
1472	3192	3,4984e+00	DVU_3054	-	radical SAM domain protein	identified by match to protein family HMM PF04055
1473	1309	3,4993e+00	DVU_1163	-	major facilitator superfamily protein	identified by match to protein family HMM PF00083
1474	2137	3,4995e+00	DVU_1993	-	cation-transporting ATPase, E1-E2 family	identified by similarity to SP:Q10860; match to
1475	823	3,4997e+00	DVU_0674	-	ABC transporter, permease protein,	identified by match to protein family HMM PF00528;
1476	980	3,5005e+00	DVU_0832	-	tetrapyrrole methylase family protein	identified by match to protein family HMM PF00590;
1477	1739	3,5005e+00	DVU_1593	cheY-1	chemotaxis protein CheY	identified by similarity to GP:510670; match to
1478	304	3,5015e+00	DVU_0152	-	phosphoenolpyruvate synthase-related protein	identified by similarity to SP:P42850; match to
1479	3333	3,5018e+00	DVU_3196	-	twin-arginine translocation pathway signal	identified by match to protein family HMM TIGR01409
1480	1640	3,5020e+00	DVU_1494	-	hypothetical protein	identified by Glimmer2; putative
1481	1336	3,5021e+00	DVU_1190	-	sensory box/GGDEF domain/EAL domain protein	identified by match to protein family HMM PF00563;
1482	372	3,5021e+00	DVU_0220	-	tail fiber protein, putative	null
1483	2562	3,5029e+00	DVU_2422	-	nitroreductase family protein	identified by match to protein family HMM PF00881
1484	2724	3,5032e+00	DVU_2585	-	methyl-accepting chemotaxis protein	identified by similarity to OMNI:TM1428; match to
1485	2269	3,5035e+00	DVU_2129	-	sensory box histidine kinase/response regulator	identified by match to protein family HMM PF00072;
1486	656	3,5036e+00	DVU_0506	-	DHH family protein	identified by match to protein family HMM PF01368;
1487	443	3,5037e+00	DVU_0292	-	hypothetical protein	identified by Glimmer2; putative
1488	886	3,5045e+00	DVU_0738	-	substrate-binding protein, putative	identified by match to protein family HMM PF01094
1489	1674	3,5053e+00	DVU_1528	-	cytidine/deoxycytidylate deaminase family	identified by match to protein family HMM PF00383
1490	1517	3,5056e+00	DVU_1371	-	HAD-superfamily hydrolase, subfamily IA	identified by match to protein family HMM PF00702;
1491	1678	3,5069e+00	DVU_1532	coaD	pantetheine-phosphate adenylyltransferase	identified by similarity to SP:P23875; match to
1492	1753	3,5080e+00	DVU_1607	-	hypothetical protein	identified by Glimmer2; putative
1493	1669	3,5090e+00	DVU_1523	-	hypothetical protein	identified by Glimmer2; putative
1494	2370	3,5091e+00	DVU_2230	deoD	purine nucleoside phosphorylase	identified by similarity to SP:P46354
1495	2652	3,5092e+00	DVU_2513	mraZ	mraZ protein	identified by match to protein family HMM PF02381;
1496	1982	3,5093e+00	DVU_1838	trxB-2	thioredoxin-disulfide reductase	identified by match to protein family HMM PF00070;
1497	1034	3,5108e+00	DVU_0886	-	thioesterase family protein	identified by match to protein family HMM PF03061;
1498	1006	3,5115e+00	DVU_0858	-	lipoprotein, putative	null
1499	2266	3,5124e+00	DVU_2126	-	hypothetical protein	identified by Glimmer2; putative
1500	1727	3,5144e+00	DVU_1581	-	hypothetical protein	identified by Glimmer2; putative
1501	3106	3,5145e+00	DVU_2968	-	sensor histidine kinase/response regulator	identified by match to protein family HMM PF00072;
1502	2592	3,5146e+00	DVU_2453	-	hypothetical protein	identified by Glimmer2; putative
1503	1126	3,5150e+00	DVU_0978	-	ABC transporter, periplasmic substrate-binding	identified by similarity to GP:14330288
1504	1275	3,5152e+00	DVU_1127	-	hypothetical protein	identified by Glimmer2; putative
1505	2161	3,5157e+00	DVU_2019	-	conserved hypothetical protein	identified by similarity to OMNI:NTL02MA2298
1506	206	3,5160e+00	DVU_0054	-	dihydrouridine synthase family protein	identified by match to protein family HMM PF01207
1507	2753	3,5161e+00	DVU_2614	-	hypothetical protein	identified by Glimmer2; putative
1508	3025	3,5166e+00	DVU_2886	-	transcriptional regulator, AraC family	identified by match to protein family HMM PF00165;
1509	2096	3,5182e+00	DVU_1952	-	hypothetical protein	identified by Glimmer2; putative
1510	2680	3,5189e+00	DVU_2541	-	CoA-substrate-specific enzyme activase, putative	identified by match to protein family HMM PF01869;
1511	2837	3,5192e+00	DVU_2698	-	lipoprotein, putative	null
1512	3495	3,5193e+00	DVU_3359	-	hypothetical protein	identified by Glimmer2; putative
1513	3206	3,5201e+00	DVU_3068	-	GAF domain/sensory box/EAL domain protein	identified by match to protein family HMM PF00785;
1514	3060	3,5223e+00	DVU_2921	rpmG	ribosomal protein L33	identified by match to protein family HMM PF00471;	rib
1515	2579	3,5225e+00	DVU_2440	-	hypothetical protein	identified by Glimmer2; putative
1516	877	3,5247e+00	DVU_0729	-	hypothetical protein	identified by Glimmer2; putative
1517	1882	3,5248e+00	DVU_1737	-	conserved hypothetical protein	identified by similarity to GP:12580916
1518	2010	3,5248e+00	DVU_1866	-	hypothetical protein	identified by Glimmer2; putative
1519	2564	3,5254e+00	DVU_2424	-	membrane protein, putative	identified by similarity to OMNI:NTL01ATA0877; match
1520	950	3,5256e+00	DVU_0802	-	hypothetical protein	identified by Glimmer2; putative
1521	1946	3,5260e+00	DVU_1801	-	hypothetical protein	identified by Glimmer2; putative
1522	3048	3,5268e+00	DVU_2909	-	transcriptional regulator, MarR family	identified by match to protein family HMM PF01047
1523	296	3,5312e+00	DVU_0144	-	cytidyltransferase-related domain protein	identified by match to protein family HMM PF01467;
1524	1103	3,5314e+00	DVU_0955	alr	alanine racemase	identified by match to protein family HMM PF00842;
1525	2976	3,5321e+00	DVU_2837	-	conserved hypothetical protein	identified by similarity to OMNI:NTL01XC4052; match
1526	647	3,5327e+00	DVU_0497	-	hypothetical protein	identified by Glimmer2; putative
1527	2123	3,5327e+00	DVU_1979	-	ABC transporter, ATP-binding protein	identified by similarity to SP:P43672; match to
1528	506	3,5341e+00	DVU_0355	-	sensory box/GGDEF domain protein	identified by match to protein family HMM PF00785;
1529	1504	3,5351e+00	DVU_1358	-	hydrolase, haloacid dehalogenase-like family	identified by match to protein family HMM PF00702
1530	3388	3,5356e+00	DVU_3251	-	membrane protein, HPP family	identified by similarity to OMNI:NTL01SS02725; match
1531	481	3,5362e+00	DVU_0330	-	response regulator	identified by match to protein family HMM PF00072;
1532	269	3,5373e+00	DVU_0117	-	glycosyl transferase, group 2 family protein	identified by match to protein family HMM PF00535
1533	718	3,5380e+00	DVU_0569	-	sigma-54 dependent transcriptional regulator	identified by match to protein family HMM PF00158;
1534	1828	3,5382e+00	DVU_1683	-	hypothetical protein	identified by Glimmer2; putative
1535	343	3,5384e+00	DVU_0191	-	conserved hypothetical protein	identified by similarity to OMNI:CC3049
1536	1961	3,5421e+00	DVU_1816	-	conserved hypothetical protein	identified by similarity to GP:10185094
1537	784	3,5433e+00	DVU_0635	-	dolichyl-phosphate-mannose-protein	identified by match to protein family HMM PF02366
1538	345	3,5434e+00	DVU_0193	-	hypothetical protein	identified by Glimmer2; putative
1539	3240	3,5445e+00	DVU_3102	-	hypothetical protein	identified by Glimmer2; putative
1540	234	3,5445e+00	DVU_0082	-	conserved hypothetical protein	identified by similarity to GP:12543284
1541	2027	3,5453e+00	DVU_1883	-	conserved hypothetical protein	identified by similarity to SP:P71335; match to
1542	1122	3,5461e+00	DVU_0974	-	hypothetical protein	identified by Glimmer2; putative
1543	3018	3,5485e+00	DVU_2879	-	conserved hypothetical protein	identified by similarity to OMNI:CC3049
1544	396	3,5488e+00	DVU_0244	-	hypothetical protein	identified by Glimmer2; putative
1545	472	3,5501e+00	DVU_0321	-	transcriptional activator, putative, Baf family	identified by match to protein family HMM PF03309;
1546	1233	3,5525e+00	DVU_1085	phoU	phosphate transport system protein PhoU	identified by similarity to SP:P07656; match to
1547	559	3,5537e+00	DVU_0408	-	response regulator/sensory box/GGDEF domain/EAL	identified by match to protein family HMM PF00072;
1548	1181	3,5542e+00	DVU_1033	-	competence/damage-inducible protein CinA protein,	identified by similarity to SP:P46323; match to
1549	2662	3,5548e+00	DVU_2523	-	lipoprotein, putative	null
1550	3306	3,5549e+00	DVU_3169	cbiG	cobalamin biosynthesis protein CbiG	identified by similarity to SP:Q05631; match to
1551	920	3,5550e+00	DVU_0772	-	hypothetical protein	identified by Glimmer2; putative
1552	3340	3,5552e+00	DVU_3203	-	DNA polymerase III, delta prime subunit,	null
1553	2774	3,5563e+00	DVU_2635	-	glycosyl transferase, group 1 family protein	identified by similarity to SP:P25740; match to
1554	5	3,5569e+00	DVUA0005	-	universal stress protein family	identified by match to protein family HMM PF00582
1555	1694	3,5581e+00	DVU_1548	-	outer membrane transport protein, OmpP1/FadL/TodX	identified by match to protein family HMM PF03349
1556	865	3,5583e+00	DVU_0717	-	GGDEF domain/EAL domain protein	identified by match to protein family HMM PF00563;
1557	371	3,5586e+00	DVU_0219	-	tail protein, putative	identified by similarity to GP:19483737
1558	2660	3,5594e+00	DVU_2521	aroK-2	shikimate kinase	identified by similarity to SP:P24167; match to
1559	1527	3,5594e+00	DVU_1381	-	hypothetical protein	identified by Glimmer2; putative
1560	395	3,5597e+00	DVU_0243	-	lipoprotein, putative	identified by similarity to OMNI:NTL01XC3841
1561	3227	3,5597e+00	DVU_3089	-	hypothetical protein	identified by Glimmer2; putative
1562	2115	3,5613e+00	DVU_1971	-	conserved domain protein	identified by similarity to GP:5852329
1563	2202	3,5613e+00	DVU_2062	-	ATP-dependent DNA helicase, UvrD/REP family	identified by match to protein family HMM PF00580
1564	3103	3,5630e+00	DVU_2965	-	hypothetical protein	identified by Glimmer2; putative
1565	1611	3,5637e+00	DVU_1465	-	CgeB family protein	null
1566	2518	3,5650e+00	DVU_2378	-	transcriptional regulator, AraC family	identified by match to protein family HMM PF00165
1567	1408	3,5656e+00	DVU_1262	-	twitching motility protein PilT	identified by similarity to SP:P24559; match to
1568	1485	3,5662e+00	DVU_1339	-	lipoprotein, putative	null
1569	2697	3,5663e+00	DVU_2558	bioB	biotin synthase	identified by similarity to SP:P53557; match to
1570	1574	3,5666e+00	DVU_1428	pgm	phosphoglucomutase, alpha-D-glucose	identified by match to protein family HMM PF00408;
1571	1085	3,5673e+00	DVU_0937	-	hypothetical protein	identified by Glimmer2; putative
1572	885	3,5678e+00	DVU_0737	-	sensory box histidine kinase	identified by match to protein family HMM PF00512;
1573	1389	3,5683e+00	DVU_1243	-	conserved hypothetical protein	identified by similarity to GP:22799047
1574	2701	3,5688e+00	DVU_2562	-	acyl carrier protein, putative	identified by similarity to SP:P20804
1575	955	3,5696e+00	DVU_0807	trmU	tRNA	identified by match to protein family HMM PF03054;
1576	1097	3,5725e+00	DVU_0949	-	conserved domain protein	identified by similarity to OMNI:NMB1475
1577	486	3,5727e+00	DVU_0335	-	3-deoxy-D-manno-octulosonic-acid transferase,	identified by similarity to GP:17221411
1578	322	3,5733e+00	DVU_0170	-	methyl-accepting chemotaxis protein	identified by match to protein family HMM PF00015;
1579	1129	3,5743e+00	DVU_0981	-	multiphosphoryl transfer protein, putative	identified by similarity to SP:P23388; match to
1580	1594	3,5745e+00	DVU_1448	-	conserved hypothetical protein	identified by similarity to OMNI:TM0735; match to
1581	2918	3,5749e+00	DVU_2779	-	extracellular solute-binding protein, putative	identified by similarity to OMNI:NTL02SC3299; match
1582	2492	3,5753e+00	DVU_2352	-	glycosyl transferase, group 2 family protein	identified by match to protein family HMM PF00535
1583	791	3,5753e+00	DVU_0642	-	hydrolase, alpha/beta fold family	identified by similarity to GP:2935027; match to
1584	407	3,5763e+00	DVU_0256	-	ATP-dependent RNA helicase, DEAD/DEAH box family	identified by match to protein family HMM PF00270;
1585	2970	3,5764e+00	DVU_2831	-	hypothetical protein	identified by Glimmer2; putative
1586	153	3,5770e+00	DVU_0001	dnaA-1	chromosomal replication initiator protein DnaA	identified by match to protein family HMM PF00308;
1587	1208	3,5771e+00	DVU_1060	-	glycosyl transferase, group 1 family protein	identified by match to protein family HMM PF00534
1588	858	3,5775e+00	DVU_0710	-	competence protein comM, putative	identified by similarity to SP:P45049; match to
1589	962	3,5777e+00	DVU_0814	-	bacterioferritin comigratory protein, putative	identified by similarity to SP:P23480; match to
1590	1929	3,5782e+00	DVU_1784	-	oxidoreductase, short-chain	identified by match to protein family HMM PF00106
1591	1132	3,5782e+00	DVU_0984	miaB	tRNA-i(6)A37 modification enzyme MiaB	identified by match to protein family HMM PF00919;
1592	873	3,5786e+00	DVU_0725	-	conserved hypothetical protein	identified by similarity to OMNI:NTL01MM0619; match
1593	2026	3,5803e+00	DVU_1882	-	HDIG domain protein	identified by similarity to OMNI:NTL01TT0909; match
1594	242	3,5823e+00	DVU_0090	wcaG	GDP-fucose synthetase	identified by similarity to SP:P32055
1595	1935	3,5825e+00	DVU_1790	-	MutS2 family protein	identified by match to protein family HMM PF00488;
1596	1807	3,5825e+00	DVU_1662	-	permease, putative	identified by match to protein family HMM PF03739
1597	2901	3,5840e+00	DVU_2762	-	membrane protein, putative	identified by similarity to GP:7379678; match to
1598	3002	3,5846e+00	DVU_2863	-	hypothetical protein	identified by Glimmer2; putative
1599	2015	3,5867e+00	DVU_1871	aspA	aspartate ammonia-lyase	identified by similarity to SP:P07346; match to
1600	1797	3,5868e+00	DVU_1652	-	HIT family protein	identified by match to protein family HMM PF01230
1601	1930	3,5868e+00	DVU_1785	-	membrane protein, MarC family	identified by match to protein family HMM PF01914;
1602	2601	3,5871e+00	DVU_2462	-	oligopeptide ABC transporter, permease protein	identified by similarity to SP:P42063; match to
1603	2287	3,5887e+00	DVU_2147	-	L-serine dehydratase, putative	identified by match to protein family HMM PF03313;
1604	964	3,5913e+00	DVU_0816	cobQ	cobyric acid synthase CobQ	identified by match to protein family HMM PF01656;
1605	1953	3,5918e+00	DVU_1808	nadA	quinolinate synthetase complex, subunit A	identified by match to protein family HMM PF02445;
1606	2511	3,5920e+00	DVU_2371	-	N-acetylmuramoyl-L-alanine amidase, putative	identified by match to protein family HMM PF01520
1607	3278	3,5926e+00	DVU_3141	-	lipoprotein, putative	null
1608	1026	3,5932e+00	DVU_0878	-	dnaK suppressor protein, putative	identified by similarity to SP:P18274; match to
1609	1406	3,5937e+00	DVU_1260	-	outer membrane protein P1, putative	identified by similarity to GP:9716643; match to
1610	2334	3,5938e+00	DVU_2194	-	hypothetical protein	identified by Glimmer2; putative
1611	254	3,5939e+00	DVU_0102	-	cation ABC transporter, periplasmic binding	identified by match to protein family HMM PF01297
1612	2452	3,5955e+00	DVU_2312	-	hypothetical protein	identified by Glimmer2; putative
1613	207	3,5967e+00	DVU_0055	ispH	hydroxymethylbutenyl pyrophosphate reductase	identified by match to protein family HMM PF02401;
1614	3518	3,5973e+00	DVU_3382	zraS	sensor protein ZraS	identified by similarity to SP:P14377; match to
1615	364	3,5975e+00	DVU_0212	-	conserved hypothetical protein	identified by similarity to OMNI:NTL03ST4078
1616	200	3,5978e+00	DVU_0048	-	chemotaxis protein MotB	identified by similarity to SP:O07887; match to
1617	2131	3,5986e+00	DVU_1987	uvrA	excinuclease ABC, A subunit	identified by match to protein family HMM PF00005;
1618	1750	3,5987e+00	DVU_1604	-	hypothetical protein	identified by Glimmer2; putative
1619	2193	3,5998e+00	DVU_2053	-	membrane protein, putative	null
1620	1742	3,5999e+00	DVU_1596	cheB-1	protein-glutamate methylesterase CheB	identified by similarity to SP:P04042; match to
1621	195	3,6005e+00	DVU_0043	fliQ	flagellar biosynthetic protein FliQ	identified by similarity to SP:P33134; match to
1622	742	3,6005e+00	DVU_0593	-	L-lysine exporter, putative	identified by match to protein family HMM PF01810
1623	3475	3,6006e+00	DVU_3339.1	kdpF	K+-transporting ATPase, F subunit	identified by match to protein family HMM TIGR02115
1624	2948	3,6009e+00	DVU_2809	-	cytochrome c3	identified by similarity to SP:P00133; match to
1625	2238	3,6010e+00	DVU_2098	cooS	carbon monoxide dehydrogenase	identified by similarity to SP:P31896
1626	125	3,6016e+00	DVUA0125	-	transglycosylase, SLT family	identified by match to protein family HMM PF01464
1627	121	3,6017e+00	DVUA0121	-	type III secretion system protein, YopQ family	identified by match to protein family HMM PF01052
1628	1073	3,6030e+00	DVU_0925	rfbA	glucose-1-phosphate thymidylyltransferase	identified by match to protein family HMM PF00483;
1629	1335	3,6032e+00	DVU_1189	-	conserved hypothetical protein	identified by similarity to OMNI:VC0624; match to
1630	1822	3,6041e+00	DVU_1677	tpiA	triosephosphate isomerase	identified by match to protein family HMM PF00121;
1631	1724	3,6049e+00	DVU_1578	-	TPR domain protein	identified by match to protein family HMM PF01435
1632	3138	3,6049e+00	DVU_3000	-	hypothetical protein	identified by Glimmer2; putative
1633	2455	3,6065e+00	DVU_2315	-	conserved hypothetical protein TIGR00257	identified by match to protein family HMM PF01205;
1634	1371	3,6068e+00	DVU_1225	-	hypothetical protein	identified by Glimmer2; putative
1635	788	3,6072e+00	DVU_0639	pomB	chemotaxis protein PomB	identified by similarity to GP:2130949; match to
1636	282	3,6074e+00	DVU_0130	-	phosphoglycolate phosphatase, putative	identified by match to protein family HMM PF00702;
1637	2690	3,6086e+00	DVU_2551	-	HD domain protein	identified by match to protein family HMM PF01966
1638	1509	3,6109e+00	DVU_1363	rfbD	dTDP-4-dehydrorhamnose reductase	identified by match to protein family HMM PF04321;
1639	2888	3,6116e+00	DVU_2749	cobL	precorrin-6Y C5,15-methyltransferase	identified by similarity to SP:P21921; match to
1640	760	3,6137e+00	DVU_0611	-	ABC transporter, ATP-binding protein	identified by similarity to GP:21109946; match to
1641	2477	3,6150e+00	DVU_2337	-	peptidase, M23/M37 family	identified by match to protein family HMM PF01551
1642	3235	3,6156e+00	DVU_3097	-	outer membrane efflux protein	identified by match to protein family HMM PF02321
1643	2650	3,6162e+00	DVU_2511	-	hypothetical protein	identified by Glimmer2; putative
1644	2475	3,6165e+00	DVU_2335	-	conserved domain protein	identified by similarity to SP:P37691; match to
1645	1901	3,6167e+00	DVU_1756	-	hypothetical protein	identified by Glimmer2; putative
1646	2695	3,6170e+00	DVU_2556	-	hypothetical protein	identified by Glimmer2; putative
1647	2075	3,6173e+00	DVU_1931	-	iron-sulfur cluster-binding protein	identified by match to protein family HMM PF00037
1648	3122	3,6176e+00	DVU_2984	-	conserved hypothetical protein	identified by similarity to OMNI:NTL01AA00614; match
1649	3016	3,6177e+00	DVU_2877	-	hypothetical protein	identified by Glimmer2; putative
1650	2671	3,6194e+00	DVU_2532	-	transcriptional regulator, MerR family	identified by match to protein family HMM PF00376
1651	66	3,6210e+00	DVUA0066	-	phospholipase, patatin family	identified by match to protein family HMM PF01734
1652	3273	3,6212e+00	DVU_3136	-	nitroreductase family protein	identified by match to protein family HMM PF00881
1653	2500	3,6218e+00	DVU_2360	-	oxidoreductase, FAD/NAD-binding family	identified by similarity to SP:P49852; match to
1654	232	3,6221e+00	DVU_0080	fumC	fumarate hydratase, class II	identified by match to protein family HMM PF00206;
1655	1481	3,6230e+00	DVU_1335	clpP	ATP-dependent Clp protease, proteolytic subunit	identified by similarity to SP:P19245; match to
1656	2011	3,6233e+00	DVU_1867	dapF	diaminopimelate epimerase	identified by similarity to SP:P08885; match to
1657	3250	3,6250e+00	DVU_3112	-	TPR domain protein	identified by match to protein family HMM PF00515
1658	3523	3,6251e+00	DVU_3387	-	hypothetical protein	identified by Glimmer2; putative
1659	1944	3,6261e+00	DVU_1799	fusA-2	translation elongation factor G	identified by similarity to SP:P13551; similar to
1660	1280	3,6265e+00	DVU_1132	-	conserved hypothetical protein	identified by similarity to OMNI:NMB0985
1661	567	3,6280e+00	DVU_0416	-	GGDEF domain protein	identified by similarity to GP:1119215; match to
1662	2909	3,6280e+00	DVU_2770	-	response regulator	identified by match to protein family HMM PF00072
1663	150	3,6283e+00	DVUA0150	-	bacterial extracellular solute-binding protein,	identified by match to protein family HMM PF00497
1664	2122	3,6286e+00	DVU_1978	-	Na+/H+ antiporter family protein	identified by similarity to OMNI:VCA0193; match to
1665	3280	3,6288e+00	DVU_3143	-	iron-sulfur cluster-binding protein	identified by match to protein family HMM PF00037;
1666	800	3,6289e+00	DVU_0651	-	membrane protein, putative	null
1667	2094	3,6290e+00	DVU_1950	-	indolepyruvate ferredoxin oxidoreductase, beta	identified by similarity to SP:O07836; match to
1668	3458	3,6291e+00	DVU_3323	-	ABC transporter, permease protein	identified by match to protein family HMM PF02687
1669	2902	3,6303e+00	DVU_2763	-	TPR/GGDEF domain protein	identified by match to protein family HMM PF00515;
1670	1763	3,6303e+00	DVU_1617	-	nitroreductase family protein	identified by match to protein family HMM PF00881
1671	2750	3,6307e+00	DVU_2611	-	conserved hypothetical protein	null
1672	2001	3,6314e+00	DVU_1857	-	methyl-accepting chemotaxis protein	identified by similarity to SP:P39216; match to
1673	801	3,6314e+00	DVU_0652	cheV-2	chemotaxis protein CheV	identified by similarity to SP:P37599; match to
1674	277	3,6317e+00	DVU_0125	-	hypothetical protein	identified by Glimmer2; putative
1675	2648	3,6320e+00	DVU_2509	murE	UDP-N-acetylmuramoylalanyl-D-glutamate-2,	identified by similarity to GP:12007716; match to
1676	2726	3,6321e+00	DVU_2587	-	sensor histidine kinase	identified by match to protein family HMM PF00512;
1677	3153	3,6321e+00	DVU_3015	-	conserved domain protein	identified by similarity to OMNI:NT01MC1323
1678	267	3,6323e+00	DVU_0115	aroE	shikimate 5-dehydrogenase	identified by match to protein family HMM PF01488;
1679	2105	3,6326e+00	DVU_1961	cheW-3	chemotaxis protein CheW	identified by similarity to SP:P07365; match to
1680	3356	3,6331e+00	DVU_3219	-	hypothetical protein	identified by Glimmer2; putative
1681	2373	3,6333e+00	DVU_2233	-	conserved hypothetical protein	identified by similarity to OMNI:NTL03PA00369; match
1682	180	3,6340e+00	DVU_0028	csaA	chaperone CsaA	identified by similarity to SP:P37584; match to
1683	2665	3,6344e+00	DVU_2526	hynA-2	periplasmic [NiFe] hydrogenase, large subunit,	identified by similarity to SP:P21852; match to
1684	1515	3,6351e+00	DVU_1369	-	hypothetical protein	identified by Glimmer2; putative
1685	794	3,6355e+00	DVU_0645	-	methyl-accepting chemotaxis protein	identified by similarity to SP:P39214; match to
1686	834	3,6364e+00	DVU_0685	-	phosphomannomutase	identified by match to protein family HMM PF00408;
1687	177	3,6365e+00	DVU_0025	-	sensory box histidine kinase	identified by match to protein family HMM PF00512;
1688	892	3,6374e+00	DVU_0744	-	sigma-54 dependent transcriptional	identified by similarity to SP:P14375; match to
1689	676	3,6387e+00	DVU_0526	-	drug resistance transporter, putative	identified by similarity to OMNI:NTL02MA1611
1690	1962	3,6394e+00	DVU_1817	cyf	cytochrome c-553	identified by similarity to SP:P04032; match to
1691	2917	3,6407e+00	DVU_2778	-	hypothetical protein	identified by Glimmer2; putative
1692	366	3,6420e+00	DVU_0214	-	tail/DNA circulation protein, putative	identified by similarity to GP:19483753
1693	2039	3,6438e+00	DVU_1895	-	major facilitator superfamily protein	identified by similarity to OMNI:NTL02MA0180; match
1694	1765	3,6443e+00	DVU_1619	gpmA	phosphoglycerate mutase,	identified by match to protein family HMM PF01676;
1695	2989	3,6445e+00	DVU_2850	-	tail protein, putative	identified by similarity to GP:19483737
1696	2514	3,6451e+00	DVU_2374	lolD	lipoprotein releasing system, ATP-binding	identified by similarity to SP:P75957; match to
1697	1770	3,6453e+00	DVU_1624	kdsA	3-deoxy-8-phosphooctulonate synthase	identified by match to protein family HMM PF00793;
1698	427	3,6455e+00	DVU_0276	-	conserved hypothetical protein	identified by similarity to OMNI:NTL02ST1965; match
1699	1681	3,6459e+00	DVU_1535	-	membrane protein, putative	identified by similarity to OMNI:NTL01TT0071
1700	3413	3,6460e+00	DVU_3276	-	ferredoxin I	identified by similarity to SP:P08813; match to
1701	965	3,6484e+00	DVU_0817	-	hypothetical protein	identified by Glimmer2; putative
1702	2572	3,6484e+00	DVU_2432	-	sensory box/GGDEF domain/EAL domain protein	identified by match to protein family HMM PF00563;
1703	722	3,6486e+00	DVU_0573	creA	creA protein	identified by similarity to SP:P08367
1704	2553	3,6490e+00	DVU_2413	-	radical SAM domain protein	identified by match to protein family HMM PF04055
1705	173	3,6494e+00	DVU_0021	-	conserved domain protein	identified by similarity to OMNI:AF0308
1706	2053	3,6494e+00	DVU_1909	acpS	holo-(acyl-carrier-protein) synthase	identified by match to protein family HMM PF01648;
1707	2462	3,6494e+00	DVU_2322	-	UTP--glucose-1-phosphate uridylyltransferase,	identified by match to protein family HMM PF01704
1708	1083	3,6495e+00	DVU_0935	-	methyl-accepting chemotaxis protein	identified by match to protein family HMM PF00015;
1709	2321	3,6501e+00	DVU_2181	-	antirepressor, putative	null
1710	2589	3,6504e+00	DVU_2450	-	conserved hypothetical protein	identified by match to protein family HMM PF02416
1711	1771	3,6506e+00	DVU_1625	-	phosphatase, YrbI family	identified by match to protein family HMM TIGR01662;
1712	783	3,6509e+00	DVU_0634	-	hypothetical protein	identified by Glimmer2; putative
1713	3491	3,6528e+00	DVU_3355	-	SPFH domain/Band 7 family protein	identified by similarity to OMNI:CT0796; match to
1714	2497	3,6529e+00	DVU_2357	-	HD domain protein	identified by match to protein family HMM PF01966
1715	2363	3,6538e+00	DVU_2223	-	hypothetical protein	identified by Glimmer2; putative
1716	1231	3,6539e+00	DVU_1083	phoB	phosphate regulon transcriptional regulator PhoB	identified by similarity to SP:P23620; match to
1717	441	3,6541e+00	DVU_0290	-	lipoprotein, putative	null
1718	2083	3,6551e+00	DVU_1939	-	anaerobic glycerol-3-phosphate dehydrogenase, B	identified by similarity to SP:P13033
1719	1326	3,6552e+00	DVU_1180	-	hypothetical protein	identified by Glimmer2; putative
1720	25	3,6553e+00	DVUA0025	-	response regulator receiver domain protein	identified by similarity to OMNI:TC0753; match to
1721	1453	3,6556e+00	DVU_1307	rpsS	ribosomal protein S19	identified by match to protein family HMM PF00203;	rib
1722	3470	3,6561e+00	DVU_3335	-	sensory box histidine kinase	identified by match to protein family HMM PF00512;
1723	1220	3,6562e+00	DVU_1072	-	conserved hypothetical protein	identified by similarity to OMNI:BR1366
1724	604	3,6570e+00	DVU_0453	-	ATP-dependent DNA helicase, UvrD/REP family	identified by match to protein family HMM PF00580
1725	2575	3,6573e+00	DVU_2435	-	transporter, CorA family	identified by similarity to SP:P27841; match to
1726	2493	3,6576e+00	DVU_2353	-	glycosyl transferase, group 2 family protein	identified by match to protein family HMM PF00535
1727	690	3,6580e+00	DVU_0540	-	sensor histidine kinase	identified by match to protein family HMM PF00512;
1728	255	3,6588e+00	DVU_0103	-	cation ABC transporter, ATP-binding protein,	identified by similarity to OMNI:NTL02SC0434; match
1729	2069	3,6588e+00	DVU_1925	-	lipase, GDSL family	identified by similarity to SP:Q07792; match to
1730	1209	3,6594e+00	DVU_1061	-	glycosyl transferase, group 1 family protein	identified by similarity to SP:P71243; match to
1731	335	3,6602e+00	DVU_0183	-	methyl-accepting chemotaxis protein	identified by similarity to OMNI:PP0317; match to
1732	1506	3,6604e+00	DVU_1360	galE	UDP-glucose 4-epimerase	identified by match to protein family HMM PF01370;
1733	514	3,6618e+00	DVU_0363	pabB	para-aminobenzoate synthase, component I	identified by match to protein family HMM PF00425
1734	1356	3,6629e+00	DVU_1210	-	conserved hypothetical protein	identified by similarity to GP:1491791; match to
1735	2235	3,6647e+00	DVU_2095	thiS	thiamine biosynthesis protein ThiS	identified by match to protein family HMM PF02597;
1736	1913	3,6653e+00	DVU_1768	-	GTP-binding protein	identified by match to protein family HMM TIGR00231
1737	261	3,6664e+00	DVU_0109	-	sensor histidine kinase	identified by similarity to SP:P14377; match to
1738	2129	3,6672e+00	DVU_1985	-	conserved domain protein	null
1739	985	3,6673e+00	DVU_0837	rimM	16S rRNA processing protein RimM	identified by match to protein family HMM PF01782;
1740	2045	3,6681e+00	DVU_1901	-	peptidyl-prolyl cis-trans isomerase domain	identified by match to protein family HMM PF00639
1741	2099	3,6682e+00	DVU_1955	-	TPR domain protein	identified by match to protein family HMM PF00515
1742	2203	3,6692e+00	DVU_2063	-	conserved hypothetical protein	identified by similarity to GP:29338363
1743	3020	3,6698e+00	DVU_2881	-	phage-plasmid primase, P4 family	identified by match to protein family HMM PF03288;
1744	721	3,6700e+00	DVU_0572	-	hypothetical protein	identified by Glimmer2; putative
1745	3354	3,6711e+00	DVU_3217	-	hypothetical protein	identified by Glimmer2; putative
1746	1547	3,6719e+00	DVU_1401	-	membrane protein, putative	identified by match to protein family HMM PF03547
1747	390	3,6730e+00	DVU_0238	-	hypothetical protein	identified by Glimmer2; putative
1748	2994	3,6744e+00	DVU_2855	-	tail/DNA circulation protein, putative	identified by similarity to GP:19483753
1749	1168	3,6761e+00	DVU_1020	-	HD domain/sensory box protein	identified by match to protein family HMM PF01966;
1750	1451	3,6763e+00	DVU_1305	rplW	ribosomal protein L23	identified by match to protein family HMM PF00276	rib
1751	2224	3,6769e+00	DVU_2084	-	oligopeptide-binding protein, putative	identified by similarity to SP:P42061; match to
1752	1148	3,6772e+00	DVU_1000	-	peptidase, M24 family	identified by match to protein family HMM PF00557
1753	2535	3,6793e+00	DVU_2395	-	sensor histidine kinase	identified by match to protein family HMM PF00512;
1754	1796	3,6801e+00	DVU_1651	-	conserved hypothetical protein	identified by similarity to OMNI:NTL01SM00387
1755	1970	3,6819e+00	DVU_1825	-	amidohydrolase family protein	identified by match to protein family HMM PF01979
1756	1119	3,6828e+00	DVU_0971	-	molybdenum cofactor biosynthesis protein	identified by match to protein family HMM PF00994;
1757	264	3,6852e+00	DVU_0112	-	deoxyribodipyrimidine photolyase, putative	identified by similarity to SP:P05327; match to
1758	2077	3,6886e+00	DVU_1933	-	peptidase, PfpI family	identified by match to protein family HMM PF01965;
1759	1553	3,6889e+00	DVU_1407	-	radical SAM domain protein	identified by match to protein family HMM PF04055
1760	2527	3,6901e+00	DVU_2387	-	ABC transporter, ATP-binding protein	identified by match to protein family HMM PF00005
1761	231	3,6915e+00	DVU_0079	-	ZIP zinc transporter family protein	identified by similarity to SP:Q06916; match to
1762	1794	3,6916e+00	DVU_1649	mutS	DNA mismatch repair protein MutS	identified by match to protein family HMM PF00488;
1763	3205	3,6916e+00	DVU_3067	hypF	[NiFe] hydrogenase maturation protein HypF	identified by similarity to SP:O07451; match to
1764	2863	3,6920e+00	DVU_2724	-	phage baseplate assembly protein V, putative	identified by match to protein family HMM TIGR01644
1765	3011	3,6926e+00	DVU_2872	-	phage portal protein, lambda family	identified by match to protein family HMM PF05136;
1766	240	3,6935e+00	DVU_0088	-	Sodium/pantothenate symporter	identified by similarity to SP:P16256; match to
1767	1609	3,6940e+00	DVU_1463	-	siroheme synthase, N-terminal domain protein	identified by match to protein family HMM TIGR01470
1768	1848	3,6944e+00	DVU_1703	-	type I restriction-modification enzyme, R	identified by match to protein family HMM PF04313;
1769	3431	3,6944e+00	DVU_3295	-	hemolysin III	identified by similarity to SP:P54176; match to
1770	979	3,6946e+00	DVU_0831	-	PTS system, IID component, putative	identified by similarity to SP:P26382
1771	3363	3,6950e+00	DVU_3226	-	hypothetical protein	identified by Glimmer2; putative
1772	3137	3,6952e+00	DVU_2999	-	methionyl-tRNA formyltransferase, putative	identified by match to protein family HMM PF00551
1773	1417	3,6971e+00	DVU_1271	-	general secretion pathway protein F, putative	identified by similarity to GP:4139238; match to
1774	2919	3,6993e+00	DVU_2780	-	membrane protein, putative	identified by similarity to OMNI:NTL01BH1681; match
1775	2556	3,7001e+00	DVU_2416	-	conserved hypothetical protein	identified by similarity to GP:22294464; match to
1776	3384	3,7001e+00	DVU_3247	-	efflux transporter, RND family, MFP subunit	identified by similarity to GP:1707644; match to
1777	3218	3,7001e+00	DVU_3080	-	transcriptional regulator, putative	identified by similarity to SP:P55323
1778	3361	3,7005e+00	DVU_3224	sfsA	sugar fermentation stimulation protein	identified by match to protein family HMM PF03749;
1779	411	3,7033e+00	DVU_0260	-	response regulator	identified by match to protein family HMM PF00072
1780	1166	3,7049e+00	DVU_1018	-	type I secretion membrane fusion protein, HlyD	identified by match to protein family HMM PF00529;
1781	2394	3,7061e+00	DVU_2254	thyX	thymidylate synthase ThyX	identified by similarity to SP:Q9C4Y9; match to
1782	1286	3,7064e+00	DVU_1138	-	hypothetical protein	identified by Glimmer2; putative
1783	2611	3,7080e+00	DVU_2472	-	conserved hypothetical protein	identified by similarity to OMNI:NTL01TE2269; match
1784	2643	3,7084e+00	DVU_2504	murG	UDP-N-acetylglucosamine--N-acetylmuramyl-	identified by similarity to SP:P17443; match to
1785	1429	3,7092e+00	DVU_1283	galU	UTP-glucose-1-phosphate uridylyltransferase	identified by match to protein family HMM PF00483;
1786	1603	3,7103e+00	DVU_1457	-	thioredoxin reductase, putative	identified by similarity to SP:Q05741; match to
1787	944	3,7119e+00	DVU_0796	hisD	histidinol dehydrogenase	identified by similarity to SP:O34651; match to
1788	1795	3,7124e+00	DVU_1650	-	conserved hypothetical protein	identified by similarity to SP:P45576
1789	1078	3,7128e+00	DVU_0930	proB	glutamate 5-kinase	identified by similarity to SP:P07005; match to
1790	2499	3,7129e+00	DVU_2359	-	sigma-54 dependent transcriptional regulator	identified by match to protein family HMM PF00158;
1791	1096	3,7141e+00	DVU_0948	-	conserved hypothetical protein	null
1792	914	3,7145e+00	DVU_0766	-	transporter, putative	identified by match to protein family HMM PF04972
1793	2232	3,7151e+00	DVU_2092	-	thiF family protein	identified by match to protein family HMM PF00899
1794	3415	3,7153e+00	DVU_3278	-	peptidase/PDZ domain protein	identified by match to protein family HMM PF00089;
1795	2134	3,7154e+00	DVU_1990	-	hypothetical protein	identified by Glimmer2; putative
1796	2971	3,7165e+00	DVU_2832	-	transcriptional regulator cII, putative	identified by similarity to GP:4530498
1797	2280	3,7165e+00	DVU_2140	tmk	thymidylate kinase	identified by similarity to SP:P37537; match to
1798	737	3,7180e+00	DVU_0588	-	formate dehydrogenase, beta subunit, putative	identified by similarity to SP:P32175
1799	3074	3,7180e+00	DVU_2935	gpm	phosphoglycerate mutase	identified by similarity to SP:P31217; match to
1800	37	3,7190e+00	DVUA0037	-	sugar transferase domain protein	identified by match to protein family HMM PF02397
1801	933	3,7194e+00	DVU_0785	rodA	rod shape-determining protein RodA	identified by similarity to SP:P15035; match to
1802	1691	3,7195e+00	DVU_1545	-	hemolysin-type calcium-binding repeat/calx-beta	identified by match to protein family HMM PF00353;
1803	894	3,7217e+00	DVU_0746	-	ABC transporter, permease protein	identified by similarity to GP:20906056; match to
1804	1012	3,7219e+00	DVU_0864	-	glycoprotease family protein, putative	identified by match to protein family HMM PF00814
1805	1812	3,7219e+00	DVU_1667	-	FtsK/SpoIIIE family protein	identified by match to protein family HMM PF01580
1806	3328	3,7220e+00	DVU_3191	rluC	ribosomal large subunit pseudouridine synthase C	identified by similarity to SP:P23851; match to
1807	551	3,7223e+00	DVU_0400	-	hypothetical protein	identified by Glimmer2; putative
1808	2645	3,7228e+00	DVU_2506	murD	UDP-N-acetylmuramoylalanine--D-glutamate ligase	identified by match to protein family HMM PF01225;
1809	1214	3,7246e+00	DVU_1066	gpt	xanthine-guanine phosphoribosyltransferase	identified by similarity to SP:P00501; match to
1810	2735	3,7246e+00	DVU_2596	-	hypothetical protein	identified by Glimmer2; putative
1811	570	3,7258e+00	DVU_0419	nspC	carboxynorspermidine decarboxylase	identified by similarity to GP:498170; match to
1812	1756	3,7278e+00	DVU_1610	nadE	glutamine-dependent NAD+ synthetase	identified by similarity to SP:Q03638; match to
1813	1747	3,7282e+00	DVU_1601	-	ATP-dependent Clp protease adaptor protein ClpS	identified by similarity to SP:Q9JV14; match to
1814	1591	3,7283e+00	DVU_1445	-	flagellar hook-length control domain protein	identified by match to protein family HMM PF02120
1815	1392	3,7295e+00	DVU_1246	-	membrane protein, putative	identified by similarity to OMNI:NTL01AA00252; match
1816	3222	3,7296e+00	DVU_3084	-	transcriptional regulator, putative	identified by similarity to SP:Q04152
1817	2912	3,7316e+00	DVU_2773	-	membrane protein, putative	identified by similarity to OMNI:NTL01TT1359; match
1818	1218	3,7321e+00	DVU_1070	-	branched chain amino acid ABC transporter,	identified by match to protein family HMM PF00005
1819	515	3,7336e+00	DVU_0364	pabA	para-aminobenzoate/anthranilate synthase	identified by similarity to SP:P28819; match to
1820	3376	3,7337e+00	DVU_3239	-	PAP2 family protein	identified by match to protein family HMM PF01569
1821	2494	3,7340e+00	DVU_2354	-	glycosyl transferase, group 2 family protein	identified by match to protein family HMM PF00535
1822	2261	3,7340e+00	DVU_2121	-	response regulator	identified by match to protein family HMM PF00072
1823	2265	3,7346e+00	DVU_2125	-	TPR domain protein	identified by match to protein family HMM PF00515
1824	838	3,7347e+00	DVU_0689	rnhA	ribonuclease HI	identified by similarity to SP:P00647; match to
1825	2072	3,7352e+00	DVU_1928	lspA	lipoprotein signal peptidase	identified by similarity to SP:P00804; match to
1826	370	3,7355e+00	DVU_0218	-	tail protein, putative	identified by similarity to GP:19483757
1827	1743	3,7370e+00	DVU_1597	-	sulfite reductase, assimilatory-type	identified by similarity to SP:Q05805; match to
1828	1282	3,7385e+00	DVU_1134	hupB	DNA-binding protein HU, beta subunit	identified by similarity to SP:P02346; match to
1829	1454	3,7391e+00	DVU_1308	rplV	ribosomal protein L22	identified by similarity to GP:6729761; match to	rib
1830	817	3,7398e+00	DVU_0668	-	methyl-accepting chemotaxis protein	identified by match to protein family HMM PF00015;
1831	1385	3,7399e+00	DVU_1239	-	membrane protein, putative	identified by similarity to GP:5458792; match to
1832	1247	3,7407e+00	DVU_1099	-	tail fiber assembly protein, putative	null
1833	149	3,7410e+00	DVUA0149	-	hypothetical protein	identified by Glimmer2; putative
1834	2784	3,7427e+00	DVU_2645	-	Na+/H+ antiporter family protein	identified by similarity to SP:P27611
1835	2838	3,7433e+00	DVU_2699	-	transglycosylase SLT domain protein	identified by match to protein family HMM PF01464
1836	3443	3,7439e+00	DVU_3308	-	metallo-beta-lactamase family protein	identified by match to protein family HMM PF00753
1837	3175	3,7444e+00	DVU_3037	-	rhodanese-like domain protein	identified by match to protein family HMM PF00581
1838	738	3,7457e+00	DVU_0589	-	molybdopterin-guanine dinucleotide biosynthesis	identified by match to protein family HMM PF03205;
1839	184	3,7458e+00	DVU_0032	-	conserved hypothetical protein	identified by similarity to OMNI:NTL01LM1435; match
1840	129	3,7472e+00	DVUA0129	cas3	CRISPR-associated helicase Cas3 domain protein	identified by match to protein family HMM PF00271;
1841	1706	3,7476e+00	DVU_1560	-	molybdopterin biosynthesis protein, putative	identified by match to protein family HMM PF00994
1842	3511	3,7477e+00	DVU_3375	-	cell division ATP-binding protein FtsE, putative	identified by similarity to SP:P10115; match to
1843	3245	3,7482e+00	DVU_3107	-	cytochrome c family protein	identified by match to protein family HMM PF00034
1844	755	3,7483e+00	DVU_0606	-	transcriptional regulator, ArsR	identified by match to protein family HMM PF01022;
1845	1510	3,7505e+00	DVU_1364	rfbB	dTDP-glucose 4,6-dehydratase	identified by match to protein family HMM PF01370;
1846	1268	3,7520e+00	DVU_1120	-	conserved hypothetical protein	identified by similarity to OMNI:NTL03ST1417
1847	1670	3,7520e+00	DVU_1524	-	conserved hypothetical protein	identified by similarity to GP:13491641
1848	1494	3,7523e+00	DVU_1348	xseB	exodeoxyribonuclease VII, small subunit	identified by similarity to SP:P22938; match to
1849	1020	3,7538e+00	DVU_0872	-	glycosyl transferase, group 2 family protein	identified by similarity to GP:19423800; match to
1850	2946	3,7539e+00	DVU_2807	-	biopolymer transport protein, ExbD/TolR family	identified by match to protein family HMM PF02472
1851	3310	3,7539e+00	DVU_3173	-	hypothetical protein	identified by Glimmer2; putative
1852	729	3,7541e+00	DVU_0580	moaA	molybdenum cofactor biosynthesis protein A	identified by similarity to SP:Q44118; match to
1853	1629	3,7541e+00	DVU_1483	-	tail fiber assembly protein, putative	null
1854	2502	3,7544e+00	DVU_2362	thiE-2	thiamine-phosphate pyrophosphorylase	identified by similarity to SP:P39594; match to
1855	1219	3,7552e+00	DVU_1071	-	hypothetical protein	identified by Glimmer2; putative
1856	2603	3,7560e+00	DVU_2464	-	hypothetical protein	identified by Glimmer2; putative
1857	1490	3,7577e+00	DVU_1344	ispG	1-hydroxy-2-methyl-2-(E)-butenyl 4-diphosphate	identified by match to protein family HMM PF04551;
1858	3474	3,7580e+00	DVU_3339	kdpA	K+-transporting ATPase, A subunit	identified by similarity to SP:P03959; match to
1859	1428	3,7587e+00	DVU_1282	glmM	phosphoglucosamine mutase	identified by match to protein family HMM PF00408;
1860	3036	3,7587e+00	DVU_2897	-	conserved hypothetical protein	identified by similarity to SP:O67039; match to
1861	1676	3,7597e+00	DVU_1530	-	metallo-beta-lactamase family protein	identified by match to protein family HMM PF00753
1862	963	3,7619e+00	DVU_0815	-	AsmA family protein	identified by similarity to SP:P28249; match to
1863	3329	3,7628e+00	DVU_3192	-	glycosyl transferase, group 1 family protein	identified by match to protein family HMM PF00534
1864	1778	3,7639e+00	DVU_1632	-	PTS system, IIA component	identified by similarity to OMNI:BR2094; match to
1865	2056	3,7641e+00	DVU_1912	-	conserved hypothetical protein TIGR00150	identified by match to protein family HMM PF02367;
1866	1331	3,7643e+00	DVU_1185	-	colicin V production family protein	identified by match to protein family HMM PF02674
1867	1873	3,7645e+00	DVU_1728	-	conserved hypothetical protein	identified by similarity to GP:16506030
1868	2526	3,7650e+00	DVU_2386	-	ABC transporter, permease protein	identified by match to protein family HMM PF00528
1869	573	3,7654e+00	DVU_0422	-	sensory box/GGDEF domain/EAL domain protein	identified by match to protein family HMM PF00563;
1870	136	3,7658e+00	DVUA0136	zupT	zinc transporter	identified by similarity to SP:P24198; match to
1871	2958	3,7662e+00	DVU_2819	-	transcriptional regulator, TetR family	identified by match to protein family HMM PF00440
1872	3015	3,7670e+00	DVU_2876	-	terminase, large subunit, putative	identified by similarity to GP:13361094
1873	757	3,7676e+00	DVU_0608	-	methyl-accepting chemotaxis protein	identified by similarity to SP:P39214; match to
1874	2714	3,7677e+00	DVU_2575	-	peptidase, M20/M25/M40 family	identified by match to protein family HMM PF01546
1875	773	3,7680e+00	DVU_0624	-	NapC/NirT cytochrome c family protein	identified by similarity to SP:P33226
1876	1172	3,7681e+00	DVU_1024	rluD/coaE	ribosomal large subunit pseudouridine synthase	identified by similarity to SP:P33643; match to
1877	1421	3,7684e+00	DVU_1275	-	hypothetical protein	identified by Glimmer2; putative
1878	3311	3,7689e+00	DVU_3174	ubiE	ubiquinone/menaquinone biosynthesis	identified by similarity to SP:P27851; match to
1879	2758	3,7699e+00	DVU_2619	-	conserved hypothetical protein	identified by similarity to OMNI:NTL03CP2311
1880	2941	3,7707e+00	DVU_2802	-	transcriptional regulator, GntR family	identified by match to protein family HMM PF00392
1881	10	3,7708e+00	DVUA0010	-	ferredoxin, 2fe-2s	identified by similarity to SP:P07324
1882	2047	3,7745e+00	DVU_1903	mfd	transcription-repair coupling factor	identified by match to protein family HMM PF00270;
1883	482	3,7764e+00	DVU_0331	-	sensory box histidine kinase, putative	identified by match to protein family HMM PF00785;
1884	1217	3,7768e+00	DVU_1069	-	branched chain amino acid ABC transporter,	identified by match to protein family HMM PF02653
1885	2519	3,7768e+00	DVU_2379	-	peptidase, M16 family, putative	identified by match to protein family HMM PF00675;
1886	608	3,7769e+00	DVU_0457	-	EAL domain protein	identified by match to protein family HMM PF00563
1887	1985	3,7771e+00	DVU_1841	fbp	fructose-1,6-bisphosphatase	identified by match to protein family HMM PF00316
1888	1981	3,7778e+00	DVU_1837	-	competence protein, putative	identified by similarity to SP:Q50985; match to
1889	1760	3,7783e+00	DVU_1614	-	iron-sulfur cluster-binding protein	identified by similarity to SP:P30132; match to
1890	1748	3,7790e+00	DVU_1602	clpA	ATP-dependent Clp protease, ATP-binding subunit	identified by similarity to SP:P15716; match to
1891	1387	3,7798e+00	DVU_1241	-	conserved hypothetical protein	identified by similarity to OMNI:NTL01FN1126
1892	1044	3,7799e+00	DVU_0896	-	lipoprotein, NLP/P60 family	identified by match to protein family HMM PF00877
1893	2042	3,7813e+00	DVU_1898	glyQ	glycyl-tRNA synthetase, alpha subunit	identified by match to protein family HMM PF02091;
1894	1498	3,7821e+00	DVU_1352	-	6-pyruvoyl tetrahydrobiopterin synthase,	identified by match to protein family HMM PF01242
1895	1690	3,7831e+00	DVU_1544	-	mechanosensitive ion channel family protein	identified by similarity to SP:P77338; match to
1896	2378	3,7836e+00	DVU_2238	-	RNA methyltransferase, TrmH family	identified by match to protein family HMM PF00588
1897	3309	3,7837e+00	DVU_3172	-	hypothetical protein	identified by Glimmer2; putative
1898	365	3,7838e+00	DVU_0213	-	conserved domain protein	null
1899	2277	3,7840e+00	DVU_2137	sucCD	succinyl-CoA synthase, beta/alpha subunits	identified by match to protein family HMM PF00549;
1900	120	3,7845e+00	DVUA0120	-	type III secretion protein, putative	identified by similarity to GB:BAC59933.1
1901	3208	3,7861e+00	DVU_3070	-	conserved hypothetical protein	identified by similarity to OMNI:NMB1337; match to
1902	776	3,7865e+00	DVU_0627	ptB	phosphotransbutyrylase	identified by similarity to GP:457633; match to
1903	1363	3,7881e+00	DVU_1217	-	MATE efflux family protein	identified by similarity to SP:P37340; match to
1904	30	3,7893e+00	DVUA0030	-	hypothetical protein	identified by Glimmer2; putative
1905	3284	3,7908e+00	DVU_3147	-	6-phosphofructo-2-kinase/fructose-2,	identified by similarity to GP:3309583; match to
1906	137	3,7912e+00	DVUA0137	-	response regulator	identified by match to protein family HMM PF00072;
1907	3194	3,7922e+00	DVU_3056	-	conserved hypothetical protein	identified by similarity to OMNI:TM0731
1908	2534	3,7926e+00	DVU_2394	-	sigma-54 dependent transcriptional	identified by match to protein family HMM PF00072;
1909	2435	3,7926e+00	DVU_2295	-	methyl-accepting chemotaxis protein	identified by similarity to OMNI:VC1289; match to
1910	2620	3,7926e+00	DVU_2481	-	formate dehydrogenase, beta subunit, putative	identified by similarity to SP:P32175
1911	2727	3,7936e+00	DVU_2588	-	DNA-binding response regulator	identified by match to protein family HMM PF00072;
1912	2779	3,7938e+00	DVU_2640	-	hypothetical protein	identified by Glimmer2; putative
1913	3531	3,7941e+00	DVU_3395	-	peptidase, M23/M37 family	identified by match to protein family HMM PF01551
1914	16	3,7941e+00	DVUA0016	-	homocitrate synthase	identified by similarity to SP:Q44290; match to
1915	1374	3,7944e+00	DVU_1228	tpX	thiol peroxidase	identified by similarity to SP:P37901; match to
1916	1048	3,7976e+00	DVU_0900	gmk	guanylate kinase	identified by similarity to SP:P24234; match to
1917	61	3,7978e+00	DVUA0061	-	membrane protein, putative	identified by similarity to OMNI:NTL03PA04839
1918	2505	3,7983e+00	DVU_2365	-	conserved hypothetical protein	identified by similarity to OMNI:CC1910
1919	1512	3,7993e+00	DVU_1366	-	lipoprotein, putative	null
1920	2410	3,8029e+00	DVU_2270	-	hypothetical protein	identified by Glimmer2; putative
1921	3132	3,8034e+00	DVU_2994	-	glycosyl transferase, group 2 family protein	identified by match to protein family HMM PF00535
1922	849	3,8039e+00	DVU_0701	glcB	malate synthase G	identified by similarity to SP:P37330; match to
1923	1416	3,8051e+00	DVU_1270	-	twitching motility protein	identified by match to protein family HMM PF00437;
1924	1954	3,8065e+00	DVU_1809	nadB	L-aspartate oxidase	identified by similarity to SP:P10902; match to
1925	2551	3,8069e+00	DVU_2411	-	EF hand domain protein	identified by match to protein family HMM PF00036
1926	1267	3,8071e+00	DVU_1119	-	virion morphogenesis protein	identified by match to protein family HMM PF04233;
1927	3087	3,8077e+00	DVU_2948	-	bacterial flagellin N-terminal domain protein	identified by match to protein family HMM PF00669
1928	3231	3,8087e+00	DVU_3093	rdl	rubredoxin-like protein	identified by match to protein family HMM PF00301
1929	1519	3,8089e+00	DVU_1373	divIVA	cell division initiation protein DivIVA	identified by similarity to OMNI:NTL01BS1543; match
1930	2686	3,8089e+00	DVU_2547	-	transcriptional regulator, putative	identified by match to protein family HMM PF00027
1931	1735	3,8093e+00	DVU_1589	-	hypothetical protein	identified by Glimmer2; putative
1932	1755	3,8099e+00	DVU_1609	dapB	dihydrodipicolinate reductase	identified by similarity to SP:P04036; match to
1933	2846	3,8123e+00	DVU_2707	-	virion morphogenesis protein	identified by match to protein family HMM PF04233;
1934	167	3,8129e+00	DVU_0015	lgt	prolipoprotein diacylglyceryl transferase	identified by similarity to SP:P37149; match to
1935	190	3,8131e+00	DVU_0038	-	acyltransferase domain protein	identified by match to protein family HMM PF01553
1936	2647	3,8136e+00	DVU_2508	murF	UDP-N-acetylmuramoyl-tripeptide--D-alanyl-D-	identified by similarity to SP:P11880; match to
1937	3062	3,8144e+00	DVU_2923	nusG	transcription antitermination protein NusG	identified by similarity to SP:P16921; match to
1938	2391	3,8144e+00	DVU_2251	-	DNA-binding protein	identified by match to protein family HMM PF01381
1939	1258	3,8146e+00	DVU_1110	-	hypothetical protein	identified by Glimmer2; putative
1940	3490	3,8173e+00	DVU_3354	-	hypothetical protein	identified by Glimmer2; putative
1941	2208	3,8178e+00	DVU_2068	-	HD domain protein	identified by similarity to OMNI:TM0854; match to
1942	1798	3,8182e+00	DVU_1653	-	polyA polymerase family protein	identified by similarity to SP:P42977; match to
1943	807	3,8183e+00	DVU_0658	-	heat shock protein, Hsp20 family	identified by match to protein family HMM PF00011
1944	1864	3,8183e+00	DVU_1719	-	conserved domain protein	null
1945	1991	3,8195e+00	DVU_1847	-	conserved hypothetical protein	identified by similarity to SP:Q57731
1946	1968	3,8201e+00	DVU_1823	-	glutamate synthase, iron-sulfur cluster-binding	identified by match to protein family HMM PF00037;
1947	3179	3,8209e+00	DVU_3041	-	cytochrome c553	identified by similarity to SP:P00120; match to
1948	2215	3,8209e+00	DVU_2075	-	ParA family protein	identified by match to protein family HMM PF00991
1949	641	3,8217e+00	DVU_0491	-	HDIG domain protein	identified by similarity to OMNI:NTL01RS2515; match
1950	2387	3,8220e+00	DVU_2247	-	antioxidant, AhpC/Tsa family	identified by match to protein family HMM PF00578
1951	1654	3,8231e+00	DVU_1508	-	conserved hypothetical protein	identified by similarity to GP:27550078
1952	2729	3,8232e+00	DVU_2590	-	sensory box protein	null
1953	401	3,8233e+00	DVU_0250	-	hypothetical protein	identified by Glimmer2; putative
1954	883	3,8237e+00	DVU_0735	-	MOSC domain protein	identified by match to protein family HMM PF03473
1955	2386	3,8243e+00	DVU_2246	-	S1 RNA binding domain protein	identified by match to protein family HMM PF00575
1956	1002	3,8243e+00	DVU_0854	-	NirD protein, putative	identified by similarity to SP:Q52522
1957	2080	3,8253e+00	DVU_1936	-	phosphonate ABC transporter, ATP-binding protein	identified by similarity to SP:P16677; match to
1958	1495	3,8257e+00	DVU_1349	-	geranylgeranyl diphosphate synthase	identified by similarity to GP:5631295; match to
1959	209	3,8264e+00	DVU_0057	-	transcriptional regulator, TetR family	identified by match to protein family HMM PF00440
1960	3418	3,8285e+00	DVU_3282	-	ADP-ribosylglycohydrolase family protein	identified by match to protein family HMM PF03747
1961	815	3,8299e+00	DVU_0666	-	HD domain protein	identified by match to protein family HMM PF01966
1962	538	3,8314e+00	DVU_0387	-	amino acid ABC transporter, permease protein,	identified by match to protein family HMM PF00528;
1963	806	3,8320e+00	DVU_0657	-	heat shock protein, Hsp20 family	identified by match to protein family HMM PF00011
1964	2271	3,8329e+00	DVU_2131	-	hypothetical protein	identified by Glimmer2; putative
1965	2739	3,8330e+00	DVU_2600	-	hypothetical protein	identified by Glimmer2; putative
1966	636	3,8341e+00	DVU_0485	-	membrane protein, putative	identified by match to protein family HMM PF03649;
1967	1732	3,8344e+00	DVU_1586	-	thioredoxin family protein	identified by similarity to SP:P36893
1968	92	3,8357e+00	DVUA0092	-	hypothetical protein	identified by Glimmer2; putative
1969	1031	3,8362e+00	DVU_0883	-	glutaredoxin, putative	identified by match to protein family HMM PF00462
1970	2565	3,8375e+00	DVU_2425	rarD	rarD protein	identified by similarity to SP:P27844; match to
1971	2480	3,8378e+00	DVU_2340	-	amino acid ABC transporter, permease protein,	identified by match to protein family HMM PF00528;
1972	961	3,8379e+00	DVU_0813	hrcA	heat-inducible transcription repressor HrcA	identified by match to protein family HMM PF01628;
1973	2812	3,8386e+00	DVU_2673	-	anaerobic glycerol-3-phosphate dehydrogenase,	identified by similarity to SP:P13032; match to
1974	2301	3,8391e+00	DVU_2161	-	hypothetical protein	identified by Glimmer2; putative
1975	673	3,8397e+00	DVU_0523	flgM	negative regulator of flagellin synthesis FlgM	identified by similarity to SP:P39809; match to
1976	1740	3,8397e+00	DVU_1594	cheA-1	chemotaxis protein CheA	identified by similarity to SP:P07363; match to
1977	1461	3,8416e+00	DVU_1315	rplE	ribosomal protein L5	identified by similarity to GP:14719574; match to	rib
1978	2730	3,8421e+00	DVU_2591	-	tail fiber assembly protein, putative	null
1979	97	3,8427e+00	DVUA0097	-	radical SAM domain protein	identified by match to protein family HMM PF04055
1980	2543	3,8429e+00	DVU_2403	hdrB	heterodisulfide reductase, B subunit	identified by similarity to GP:3378542; match to
1981	2400	3,8432e+00	DVU_2260	rrmJ	ribosomal RNA large subunit methyltransferase J	identified by similarity to SP:P28692; match to
1982	3195	3,8433e+00	DVU_3057	-	oxygen-independent coproporphyrinogen III	identified by match to protein family HMM PF04055;
1983	1245	3,8445e+00	DVU_1097	-	conserved hypothetical protein	identified by similarity to OMNI:NTL01MM2648
1984	563	3,8446e+00	DVU_0412	-	potassium uptake protein TrkA, putative	identified by similarity to GP:3288678; match to
1985	243	3,8459e+00	DVU_0091	-	conserved hypothetical protein	identified by similarity to OMNI:NTL01SS01089
1986	2716	3,8468e+00	DVU_2577	-	DNA-binding response regulator, LuxR family	identified by match to protein family HMM PF00072;
1987	1263	3,8469e+00	DVU_1115	-	conserved hypothetical protein	null
1988	2503	3,8472e+00	DVU_2363	thiM	hydroxyethylthiazole kinase	identified by similarity to SP:P39593; match to
1989	888	3,8493e+00	DVU_0740	-	membrane protein, putative	null
1990	792	3,8498e+00	DVU_0643	-	thiF protein, putative	identified by similarity to SP:P30138; match to
1991	2368	3,8508e+00	DVU_2228	-	motB protein, putative	identified by similarity to GP:4426946; match to
1992	475	3,8513e+00	DVU_0324	-	hypothetical protein	identified by Glimmer2; putative
1993	926	3,8516e+00	DVU_0778	atpH	ATP synthase, F1 delta subunit	identified by match to protein family HMM PF00213;
1994	341	3,8516e+00	DVU_0189	-	phage-plasmid primase, P4 family	identified by match to protein family HMM PF03288;
1995	233	3,8529e+00	DVU_0081	-	sensory box histidine kinase/response regulator	identified by match to protein family HMM PF00072;
1996	2622	3,8536e+00	DVU_2483	-	cytochrome c family protein	identified by similarity to SP:P00135; match to
1997	333	3,8549e+00	DVU_0181	modB	molybdenum ABC transporter, permease protein	identified by similarity to SP:P09834; match to
1998	768	3,8554e+00	DVU_0619	-	sigma-54 dependent transcriptional regulator	identified by match to protein family HMM PF00158;
[truncated: 15,655 more rows]
