# Supplementary material for: Bioinformatic Assessment of Factors Affecting the Correlation between Protein Abundance and Elongation Efficiency in Prokaryotes
Source: Int J Mol Sci. 2022 Oct 9;23(19):11996. doi: 10.3390/ijms231911996 (PMC9570070; doi:10.3390/ijms231911996)
Supplement: Supplementary file 1 [file ijms-23-11996-s001.zip › EloE/output_folder/Desulfovibrio_vulgaris_882/desulfovibrio vulgaris str. hildenborough_eei4.txt]

#	##	locus_tag	protein_id	gene_id	gene_name	COG	EEI
1	274	DVU_0122	AAS94606.1	null	-	-	9.63283703934086
2	3320	DVU_3183	AAS97653.1	null	rbO	-	6.2580957883874975
3	3379	DVU_3242	AAS97712.1	null	rpoZ	-	6.2431321152988115
4	108	DVUA0108	AAS94353.1	GI:46447687	-	-	6.050370468941647
5	2510	DVU_2370	AAS96843.1	null	-	-	6.050195112608374
6	2399	DVU_2259	AAS96732.1	null	-	-	6.0183404972466406
7	3520	DVU_3384	AAS97853.1	null	zraP	-	5.998566844425686
8	321	DVU_0169	AAS94653.1	null	-	-	5.977064483737636
9	2256	DVU_2116	AAS96589.1	null	-	-	5.929129974072101
10	841	DVU_0692	AAS95173.1	null	-	-	5.909706647687294
11	2616	DVU_2477	AAS96949.1	null	pstS	-	5.905381815369334
12	402	DVU_0251	AAS94734.1	null	-	-	5.901356428549064
13	284	DVU_0132	AAS94616.1	null	-	-	5.863514659896438
14	987	DVU_0839	AAS95319.1	null	rpsP	-	5.82626397345301
15	1113	DVU_0965	AAS95445.1	null	-	-	5.707690290330961
16	1384	DVU_1238	AAS95716.1	null	-	-	5.667192931419065
17	288	DVU_0136	AAS94620.1	null	-	-	5.609349256395937
18	2076	DVU_1932	AAS96408.1	null	adk	-	5.599969509211418
19	986	DVU_0838	AAS95318.1	null	-	-	5.524078313684167
20	927	DVU_0779	AAS95259.1	null	-	-	5.491770273101369
21	537	DVU_0386	AAS94869.1	null	-	-	5.469016233883767
22	900	DVU_0752	AAS95232.1	null	-	-	5.465682966793156
23	2751	DVU_2612	AAS97084.1	null	-	-	5.459482221984199
24	684	DVU_0534	AAS95016.1	null	-	-	5.458558130075727
25	3051	DVU_2912	AAS97384.1	null	rpmE	-	5.449509815938752
26	3407	DVU_3270	AAS97740.1	null	cydB	-	5.442506796375681
27	301	DVU_0149	AAS94633.1	null	-	-	5.414563765388799
28	681	DVU_0531	AAS95013.1	null	-	-	5.397378637785344
29	2121	DVU_1977	AAS96453.1	null	groES	-	5.351946040754453
30	2891	DVU_2752	AAS97224.1	null	-	-	5.322787072030643
31	2112	DVU_1968	AAS96444.1	null	-	-	5.294605631784678
32	3390	DVU_3253	AAS97723.1	null	-	-	5.277879187621209
33	2915	DVU_2776	AAS97248.1	null	dsvC	-	5.270861421869423
34	1572	DVU_1426	AAS95904.1	null	gcvH	-	5.2634387241763845
35	475	DVU_0324	AAS94807.1	null	-	-	5.252826949608771
36	2445	DVU_2305	AAS96778.1	null	-	-	5.243513999497222
37	554	DVU_0403	AAS94886.1	null	dvsB	-	5.239044642850263
38	259	DVU_0107	AAS94591.1	null	glnH	-	5.22456576939194
39	1971	DVU_1826	AAS96303.1	null	-	-	5.2233203294186445
40	3167	DVU_3029	AAS97500.1	null	pta	-	5.214270776966586
41	3420	DVU_3284	AAS97753.1	null	-	-	5.212181660354509
42	2412	DVU_2272	AAS96745.1	null	-	-	5.2039906746055635
43	654	DVU_0504	AAS94986.1	null	rpsO	-	5.202701922646016
44	1434	DVU_1288	AAS95766.1	null	-	-	5.201631212899946
45	774	DVU_0625	AAS95106.1	null	-	-	5.188304170810373
46	1518	DVU_1372	AAS95850.1	null	-	-	5.174706990837128
47	584	DVU_0433	AAS94916.1	null	-	-	5.173666985635234
48	1441	DVU_1295	AAS95773.1	null	sat	-	5.172899827790626
49	852	DVU_0704	AAS95184.1	null	lepB	-	5.172557132617099
50	1310	DVU_1164	AAS95642.1	null	amiE	-	5.160078202951234
51	14	DVUA0014	AAS94435.1	GI:46447769	glnB-3	-	5.158930323043805
52	2410	DVU_2270	AAS96743.1	null	-	-	5.156453960414008
53	582	DVU_0431	AAS94914.1	null	-	-	5.1544662864663655
54	2963	DVU_2824	AAS97296.1	null	-	-	5.13866250357369
55	1355	DVU_1209	AAS95687.1	null	rpmF	-	5.1353165934292155
56	1432	DVU_1286	AAS95764.1	null	-	-	5.12641836189012
57	248	DVU_0096	AAS94580.1	null	potC	-	5.113814156382197
58	320	DVU_0168	AAS94652.1	null	-	-	5.110655034513203
59	860	DVU_0712	AAS95192.1	null	-	-	5.083746447169771
60	300	DVU_0148	AAS94632.1	null	-	-	5.082697280615166
61	1863	DVU_1718	AAS96195.1	null	-	-	5.080396539120995
62	2747	DVU_2608	AAS97080.1	null	motA-3	-	5.0788486972420115
63	549	DVU_0398	AAS94881.1	null	-	-	5.070887022696867
64	2458	DVU_2318	AAS96791.1	null	-	-	5.068121524197245
65	1005	DVU_0857	AAS95337.1	null	-	-	5.067404945753014
66	1022	DVU_0874	AAS95354.1	null	rpsB	-	5.060887502157545
67	2125	DVU_1981	AAS96457.1	null	-	-	5.057965604270831
68	1018	DVU_0870	AAS95350.1	null	frr	-	5.05326807629874
69	3256	DVU_3118	AAS97589.1	null	-	-	5.05098217209965
70	995	DVU_0847	AAS95327.1	null	aprA	-	5.040426828397208
71	3030	DVU_2891	AAS97363.1	null	nikR	-	5.038422466120362
72	1568	DVU_1422	AAS95900.1	null	-	-	5.03573309914764
73	2545	DVU_2405	AAS96878.1	null	-	-	5.027847311256872
74	3242	DVU_3104	AAS97575.1	null	-	-	5.024249205824522
75	1378	DVU_1232	AAS95710.1	null	glnB-1	-	5.023924995371929
76	1881	DVU_1736	AAS96213.1	null	-	-	5.023484353858185
77	694	DVU_0544	AAS95026.1	null	-	-	5.015218616551088
78	3165	DVU_3027	AAS97498.1	null	glcD	-	5.011249501800814
79	3513	DVU_3377	AAS97846.1	null	dgkA	-	5.0107540179494565
80	1983	DVU_1839	AAS96315.1	null	trx	-	4.995272084244358
81	500	DVU_0349	AAS94832.1	null	-	-	4.993302152440417
82	657	DVU_0507	AAS94989.1	null	-	-	4.983542701645805
83	923	DVU_0775	AAS95255.1	null	atpD	-	4.982913749785552
84	1284	DVU_1136	AAS95616.1	null	-	-	4.977985560451334
85	1521	DVU_1375	AAS95853.1	null	-	-	4.971825496802419
86	1173	DVU_1025	AAS95505.1	null	upp	-	4.966634114174178
87	2943	DVU_2804	AAS97276.1	null	-	-	4.96371669761791
88	319	DVU_0167	AAS94651.1	null	-	-	4.959667777568118
89	1939	DVU_1794	AAS96271.1	null	-	-	4.952164655750813
90	1065	DVU_0917	AAS95397.1	null	atpE	-	4.948542241431989
91	3088	DVU_2949	AAS97421.1	null	-	-	4.946878736333164
92	103	DVUA0103	AAS94357.1	GI:46447691	invX	-	4.938701913992809
93	3163	DVU_3025	AAS97496.1	null	poR	-	4.937731074712601
94	1460	DVU_1314	AAS95792.1	null	rplX	-	4.936188763079763
95	2592	DVU_2453	AAS96925.1	null	-	-	4.934971806011744
96	285	DVU_0133	AAS94617.1	null	-	-	4.933757817980542
97	983	DVU_0835	AAS95315.1	null	rplS	-	4.932762462212889
98	1320	DVU_1174	AAS95652.1	null	-	-	4.929357511876114
99	1473	DVU_1327	AAS95805.1	null	rpsK	-	4.92922764092098
100	3068	DVU_2929	AAS97401.1	null	rpoC	-	4.923715123478106
101	1190	DVU_1042	AAS95522.1	null	tatB	-	4.917051888053349
102	947	DVU_0799	AAS95279.1	null	-	-	4.916074810633177
103	3166	DVU_3028	AAS97499.1	null	-	-	4.911926886182367
104	1720	DVU_1574	AAS96052.1	null	rplY	-	4.910696825886618
105	2513	DVU_2373	AAS96846.1	null	-	-	4.907790864182435
106	3336	DVU_3199	AAS97669.1	null	-	-	4.907767990122951
107	3321	DVU_3184	AAS97654.1	null	-	-	4.906247244044667
108	2961	DVU_2822	AAS97294.1	null	-	-	4.899333610051008
109	1601	DVU_1455	AAS95933.1	null	-	-	4.89125972947703
110	455	DVU_0304	AAS94787.1	null	-	-	4.888543263856631
111	478	DVU_0327	AAS94810.1	null	-	-	4.887677716278126
112	463	DVU_0312	AAS94795.1	null	fliG	-	4.8864482142619785
113	1580	DVU_1434	AAS95912.1	null	-	-	4.886188046103422
114	176	DVU_0024	AAS94508.1	null	-	-	4.886001592399037
115	2883	DVU_2744	AAS97216.1	null	-	-	4.885558035618574
116	912	DVU_0764	AAS95244.1	null	hup-2	-	4.883916268094259
117	1404	DVU_1258	AAS95736.1	null	glnN	-	4.8829994425939605
118	994	DVU_0846	AAS95326.1	null	aprB	-	4.877159521552457
119	1608	DVU_1462	AAS95940.1	null	-	-	4.873923584425719
120	464	DVU_0313	AAS94796.1	null	fliF	-	4.867883391035884
121	2420	DVU_2280	AAS96753.1	null	-	-	4.864367325538825
122	3410	DVU_3273	AAS97743.1	null	-	-	4.862560188299885
123	3164	DVU_3026	AAS97497.1	null	-	-	4.859619055720168
124	945	DVU_0797	AAS95277.1	null	-	-	4.858136713951121
125	2055	DVU_1911	AAS96387.1	null	-	-	4.853649803646262
126	2933	DVU_2794	AAS97266.1	null	-	-	4.851621434089453
127	2482	DVU_2342	AAS96815.1	null	-	-	4.8513169322103975
128	2657	DVU_2518	AAS96990.1	null	rplM	-	4.8508271798435265
129	1058	DVU_0910	AAS95390.1	null	fliM	-	4.84886722180773
130	2344	DVU_2204	AAS96677.1	null	tnaA	-	4.845700901741933
131	1513	DVU_1367	AAS95845.1	null	-	-	4.844108913988135
132	553	DVU_0402	AAS94885.1	null	dsvA	-	4.843587605589317
133	1459	DVU_1313	AAS95791.1	null	rplN	-	4.84303077616
134	3066	DVU_2927	AAS97399.1	null	rplL	-	4.840858445164834
135	671	DVU_0521	AAS95003.1	null	csrA	-	4.840705725647989
136	937	DVU_0789	AAS95269.1	null	mreB-1	-	4.828009984099529
137	997	DVU_0849	AAS95329.1	null	-	-	4.826067635611935
138	1039	DVU_0891	AAS95371.1	null	-	-	4.820383629182433
139	3063	DVU_2924	AAS97396.1	null	rplK	-	4.814525483333039
140	1940	DVU_1795	AAS96272.1	null	hup-3	-	4.814185310445703
141	3371	DVU_3234	AAS97704.1	null	-	-	4.812398952738536
142	204	DVU_0052	AAS94536.1	null	era	-	4.812333415191912
143	122	DVUA0122	AAS94342.1	GI:46447676	-	-	4.804485033076881
144	247	DVU_0095	AAS94579.1	null	-	-	4.800169566919337
145	334	DVU_0182	AAS94666.1	null	-	-	4.797318662646098
146	2666	DVU_2527	AAS96999.1	null	-	-	4.796250887134464
147	3299	DVU_3162	AAS97632.1	null	-	-	4.791936762590273
148	3419	DVU_3283	AAS97752.1	null	-	-	4.7904192330387545
149	1393	DVU_1247	AAS95725.1	null	-	-	4.786069011499189
150	2589	DVU_2450	AAS96922.1	null	-	-	4.784989293889255
151	3287	DVU_3150	AAS97620.1	null	rpsA	-	4.780120748693316
152	2008	DVU_1864	AAS96340.1	null	-	-	4.769614319728652
153	1066	DVU_0918	AAS95398.1	null	atpB	-	4.76752377291912
154	1383	DVU_1237	AAS95715.1	null	-	-	4.760843022966241
155	2563	DVU_2423	AAS96896.1	null	-	-	4.756174384098123
156	2858	DVU_2719	AAS97191.1	null	-	-	4.7546724684105115
157	3104	DVU_2966	AAS97437.1	null	-	-	4.753815319507249
158	1357	DVU_1211	AAS95689.1	null	rpmB	-	4.752019058112832
159	1240	DVU_1092	AAS95572.1	null	-	-	4.747943195511319
160	2942	DVU_2803	AAS97275.1	null	-	-	4.744901794326258
161	2483	DVU_2343	AAS96816.1	null	-	-	4.741929949476356
162	925	DVU_0777	AAS95257.1	null	atpA	-	4.736041891429869
163	1178	DVU_1030	AAS95510.1	null	-	-	4.735623156186101
164	3111	DVU_2973	AAS97444.1	null	-	-	4.728247644496773
165	1331	DVU_1185	AAS95663.1	null	-	-	4.726878135691255
166	901	DVU_0753	AAS95233.1	null	-	-	4.724345538117711
167	2588	DVU_2449	AAS96921.1	null	metK	-	4.723018180955991
168	1193	DVU_1045	AAS95525.1	null	-	-	4.72141449815522
169	126	DVUA0126	AAS94338.1	GI:46447672	-	-	4.714030270996213
170	1464	DVU_1318	AAS95796.1	null	rplF	-	4.711483727813329
171	3097	DVU_2959	AAS97430.1	null	-	-	4.711300963910394
172	3086	DVU_2947	AAS97419.1	null	-	-	4.709058377198007
173	1449	DVU_1303	AAS95781.1	null	rplC	-	4.702242329440275
174	1584	DVU_1438	AAS95916.1	null	-	-	4.702237479057705
175	459	DVU_0308	AAS94791.1	null	-	-	4.700167396678047
176	2692	DVU_2553	AAS97025.1	null	-	-	4.699187919034439
177	1462	DVU_1316	AAS95794.1	null	rpsN	-	4.69658663823506
178	1444	DVU_1298	AAS95776.1	null	rpsL	-	4.695616752188033
179	2450	DVU_2310	AAS96783.1	null	-	-	4.694224157745044
180	2017	DVU_1873	AAS96349.1	null	ppiB-2	-	4.688111310314458
181	2081	DVU_1937	AAS96413.1	null	-	-	4.687828504092237
182	531	DVU_0380	AAS94863.1	null	-	-	4.687323834842321
183	2810	DVU_2671	AAS97143.1	null	-	-	4.687297987866986
184	697	DVU_0547	AAS95029.1	null	-	-	4.6835092297465755
185	1675	DVU_1529	AAS96007.1	null	-	-	4.6829525644891365
186	3059	DVU_2920	AAS97392.1	null	tuf	-	4.680087064443009
187	1474	DVU_1328	AAS95806.1	null	rpsD	-	4.679887814442833
188	1688	DVU_1542	AAS96020.1	null	-	-	4.679559890350045
189	2725	DVU_2586	AAS97058.1	null	-	-	4.679303470197278
190	166	DVU_0014	AAS94498.1	null	infA-1	-	4.678755570105731
191	3369	DVU_3232	AAS97702.1	null	flhA	-	4.678598133259015
192	1169	DVU_1021	AAS95501.1	null	-	-	4.678522443704898
193	1011	DVU_0863	AAS95343.1	null	-	-	4.677067487415957
194	473	DVU_0322	AAS94805.1	null	eno	-	4.675234962782853
195	179	DVU_0027	AAS94511.1	null	-	-	4.675009301967594
196	32	DVUA0032	AAS94418.1	GI:46447752	-	-	4.667517366238716
197	3475	DVU_3339.1	AAS97808.1	null	kdpF	-	4.6655812469618665
198	959	DVU_0811	AAS95291.1	null	dnaK	-	4.665210826516818
199	224	DVU_0072	AAS94556.1	null	-	-	4.663542207349695
200	2830	DVU_2691	AAS97163.1	null	-	-	4.662889555119953
201	1758	DVU_1612	AAS96090.1	null	-	-	4.662664233406173
202	3301	DVU_3164	AAS97634.1	null	-	-	4.661013865237897
203	1351	DVU_1205	AAS95683.1	null	acpP	-	4.6543968085354
204	651	DVU_0501	AAS94983.1	null	-	-	4.650087827531163
205	547	DVU_0396	AAS94879.1	null	hup-1	-	4.648013828830478
206	171	DVU_0019	AAS94503.1	null	ngr	-	4.647861064191165
207	1436	DVU_1290	AAS95768.1	null	-	-	4.632993434931865
208	1192	DVU_1044	AAS95524.1	null	guaB	-	4.632498595854525
209	1382	DVU_1236	AAS95714.1	null	-	-	4.63162904749959
210	3171	DVU_3033	AAS97504.1	null	-	-	4.631596684321706
211	862	DVU_0714	AAS95194.1	null	-	-	4.628047922167085
212	3382	DVU_3245	AAS97715.1	null	greA	-	4.6276427460939935
213	2343	DVU_2203	AAS96676.1	null	-	-	4.6255220393214715
214	1476	DVU_1330	AAS95808.1	null	rplQ	-	4.62479968452184
215	1019	DVU_0871	AAS95351.1	null	pyrH	-	4.621412125677666
216	2496	DVU_2356	AAS96829.1	null	-	-	4.616252296068693
217	526	DVU_0375	AAS94858.1	null	-	-	4.614304611251968
218	1344	DVU_1198	AAS95676.1	null	ribH	-	4.614188631450171
219	3204	DVU_3066	AAS97537.1	null	-	-	4.613707847356216
220	338	DVU_0186	AAS94670.1	null	-	-	4.612772889948761
221	275	DVU_0123	AAS94607.1	null	-	-	4.612380189239645
222	154	DVU_0002	AAS94486.1	null	dnaN	-	4.610650617650091
223	3465	DVU_3330	AAS97798.1	null	-	-	4.6104006770353365
224	1764	DVU_1618	AAS96096.1	null	-	-	4.607861742242682
225	1076	DVU_0928	AAS95408.1	null	rpmA	-	4.606594290260653
226	1821	DVU_1676	AAS96153.1	null	secG	-	4.601081570093874
227	2068	DVU_1924	AAS96400.1	null	hypC	-	4.60009891905424
228	1114	DVU_0966	AAS95446.1	null	-	-	4.599055084763734
229	3300	DVU_3163	AAS97633.1	null	-	-	4.5962700912251835
230	1463	DVU_1317	AAS95795.1	null	rpsH	-	4.59449394827654
231	861	DVU_0713	AAS95193.1	null	-	-	4.5931871139478035
232	290	DVU_0138	AAS94622.1	null	-	-	4.589156202046032
233	3042	DVU_2903	AAS97375.1	null	-	-	4.58665957094497
234	2882	DVU_2743	AAS97215.1	null	livH	-	4.586602038253426
235	1450	DVU_1304	AAS95782.1	null	rplD	-	4.585942939870921
236	2446	DVU_2306	AAS96779.1	null	-	-	4.583545241363065
237	3096	DVU_2958	AAS97429.1	null	-	-	4.580704564525478
238	2473	DVU_2333	AAS96806.1	null	ndk	-	4.579780513629099
239	3158	DVU_3020	AAS97491.1	null	-	-	4.5729399110299935
240	2646	DVU_2507	AAS96979.1	null	mraY	-	4.572524681458255
241	1472	DVU_1326	AAS95804.1	null	rpsM	-	4.572257224279265
242	3322	DVU_3185	AAS97655.1	null	roO	-	4.571132248812622
243	1136	DVU_0988	AAS95468.1	null	-	-	4.568304362745794
244	787	DVU_0638	AAS95119.1	null	-	-	4.564945493417643
245	124	DVUA0124	AAS94340.1	GI:46447674	-	-	4.564463314207044
246	198	DVU_0046	AAS94530.1	null	fliN	-	4.5614830444122525
247	1461	DVU_1315	AAS95793.1	null	rplE	-	4.559195001366949
248	3435	DVU_3299	AAS97768.1	null	-	-	4.559186095235133
249	3082	DVU_2943	AAS97415.1	null	pyrE	-	4.55877287337604
250	1937	DVU_1792	AAS96269.1	null	rpsU	-	4.558699061374164
251	2508	DVU_2368	AAS96841.1	null	fabZ	-	4.55811315209899
252	2225	DVU_2085	AAS96558.1	null	-	-	4.558073273773282
253	3218	DVU_3080	AAS97551.1	null	-	-	4.555261957442956
254	2658	DVU_2519	AAS96991.1	null	rpsI	-	4.551578948264451
255	2073	DVU_1929	AAS96405.1	null	-	-	4.54910133670087
256	1468	DVU_1322	AAS95800.1	null	rplO	-	4.547731301898186
257	426	DVU_0275	AAS94758.1	null	-	-	4.54153854712198
258	2356	DVU_2216	AAS96689.1	null	infA-2	-	4.538915886148058
259	1215	DVU_1067	AAS95547.1	null	-	-	4.538049443295714
260	15	DVUA0015	AAS94434.1	GI:46447768	nifH	-	4.537833897291819
261	1225	DVU_1077	AAS95557.1	null	-	-	4.536315359782768
262	1256	DVU_1108	AAS95588.1	null	-	-	4.532364579719198
263	2308	DVU_2168	AAS96641.1	null	-	-	4.526387102589567
264	1963	DVU_1818	AAS96295.1	null	secF	-	4.5256892505837945
265	598	DVU_0447	AAS94930.1	null	-	-	4.522306507843282
266	2674	DVU_2535	AAS97007.1	null	rplT	-	4.521716228741962
267	2962	DVU_2823	AAS97295.1	null	-	-	4.519597561010304
268	899	DVU_0751	AAS95231.1	null	-	-	4.518755304828147
269	2538	DVU_2398	AAS96871.1	null	-	-	4.516815238670439
270	715	DVU_0566	AAS95047.1	null	-	-	4.5124896594233554
271	357	DVU_0205	AAS94689.1	null	-	-	4.508873685807877
272	101	DVUA0101	AAS94359.1	GI:46447693	-	-	4.508683426451804
273	1614	DVU_1468	AAS95946.1	null	-	-	4.504795527741558
274	196	DVU_0044	AAS94528.1	null	fliP	-	4.504773482118969
275	698	DVU_0548	AAS95030.1	null	-	-	4.503441145363108
276	2222	DVU_2082	AAS96555.1	null	-	-	4.501876717339964
277	2481	DVU_2341	AAS96814.1	null	-	-	4.501314197274836
278	3365	DVU_3228	AAS97698.1	null	cheY-3	-	4.500527752183803
279	2345	DVU_2205	AAS96678.1	null	-	-	4.5001252859922225
280	1524	DVU_1378	AAS95856.1	null	ilvC	-	4.497234544573836
281	2463	DVU_2323	AAS96796.1	null	-	-	4.496513514926717
282	820	DVU_0671	AAS95152.1	null	-	-	4.494824477341617
283	1725	DVU_1579	AAS96057.1	null	cysS	-	4.493176580639361
284	444	DVU_0293	AAS94776.1	null	-	-	4.49264702257699
285	1021	DVU_0873	AAS95353.1	null	tsf	-	4.49206732454656
286	249	DVU_0097	AAS94581.1	null	potB	-	4.48829305726091
287	1191	DVU_1043	AAS95523.1	null	guaA	-	4.487106381478085
288	114	DVUA0114	AAS94348.1	GI:46447682	-	-	4.484468754184557
289	3168	DVU_3030	AAS97501.1	null	ackA	-	4.482033148071626
290	685	DVU_0535	AAS95017.1	null	-	-	4.481775301458668
291	2312	DVU_2172	AAS96645.1	null	-	-	4.479290185420372
292	1455	DVU_1309	AAS95787.1	null	rpsC	-	4.478509918660963
293	2213	DVU_2073	AAS96546.1	null	cheY-2	-	4.476416242879103
294	1075	DVU_0927	AAS95407.1	null	rplU	-	4.475699652711125
295	2908	DVU_2769	AAS97241.1	null	-	-	4.47495409035622
296	3282	DVU_3145	AAS97615.1	null	-	-	4.470395548048023
297	132	DVUA0132	AAS94333.1	GI:46447667	-	-	4.468363450379664
298	3238	DVU_3100	AAS97571.1	null	-	-	4.467109975560232
299	453	DVU_0302	AAS94785.1	null	-	-	4.466856053045801
300	115	DVUA0115	AAS94347.1	GI:46447681	-	-	4.466621118018403
301	266	DVU_0114	AAS94598.1	null	hisG	-	4.4641173681481225
302	3180	DVU_3042	AAS97513.1	null	-	-	4.461774803485137
303	756	DVU_0607	AAS95088.1	null	ahcY	-	4.461726158996856
304	976	DVU_0828	AAS95308.1	null	smpB	-	4.461148628746421
305	3327	DVU_3190	AAS97660.1	null	-	-	4.4607563396166965
306	2676	DVU_2537	AAS97009.1	null	infC	-	4.45705656389838
307	933	DVU_0785	AAS95265.1	null	rodA	-	4.449514629742855
308	3334	DVU_3197	AAS97667.1	null	ilvE	-	4.448032722539195
309	3003	DVU_2864	AAS97336.1	null	-	-	4.447757698577837
310	669	DVU_0519	AAS95001.1	null	-	-	4.446882603935923
311	893	DVU_0745	AAS95225.1	null	-	-	4.445584512727798
312	682	DVU_0532	AAS95014.1	null	-	-	4.445100626472785
313	662	DVU_0512	AAS94994.1	null	-	-	4.441353749572996
314	1198	DVU_1050	AAS95530.1	null	ccmF	-	4.440210359806705
315	2278	DVU_2138	AAS96611.1	null	-	-	4.437330797614839
316	1050	DVU_0902	AAS95382.1	null	-	-	4.437232158287309
317	1104	DVU_0956	AAS95436.1	null	rpsF	-	4.437009069644039
318	425	DVU_0274	AAS94757.1	null	-	-	4.435912303505549
319	2881	DVU_2742	AAS97214.1	null	livM	-	4.43316574016486
320	1612	DVU_1466	AAS95944.1	null	argB	-	4.4322117444171925
321	3186	DVU_3048	AAS97519.1	null	asd	-	4.4274466873551095
322	314	DVU_0162	AAS94646.1	null	carB	-	4.426901620693361
323	529	DVU_0378	AAS94861.1	null	-	-	4.426661284842381
324	1016	DVU_0868	AAS95348.1	null	cdsA	-	4.423848296858152
325	1174	DVU_1026	AAS95506.1	null	uraA	-	4.421931097440303
326	302	DVU_0150	AAS94634.1	null	-	-	4.420871197602071
327	2306	DVU_2166	AAS96639.1	null	-	-	4.420596437158146
328	3008	DVU_2869	AAS97341.1	null	-	-	4.419970243478471
329	208	DVU_0056	AAS94540.1	null	cheV-1	-	4.419395564367645
330	2650	DVU_2511	AAS96983.1	null	-	-	4.418034385075877
331	569	DVU_0418	AAS94901.1	null	lys1	-	4.414358597730801
332	1964	DVU_1819	AAS96296.1	null	secD	-	4.413436532948938
333	1345	DVU_1199	AAS95677.1	null	ribAB	-	4.411162255652487
334	2756	DVU_2617	AAS97089.1	null	-	-	4.407668700936153
335	1589	DVU_1443	AAS95921.1	null	flgE	-	4.399957166842555
336	2539	DVU_2399	AAS96872.1	null	-	-	4.39755839042408
337	1683	DVU_1537	AAS96015.1	null	-	-	4.3945934322480715
338	3254	DVU_3116	AAS97587.1	null	prfC	-	4.394367672634772
339	38	DVUA0038	AAS94412.1	GI:46447746	-	-	4.393004082675114
340	450	DVU_0299	AAS94782.1	null	-	-	4.3925625813939355
341	3308	DVU_3171	AAS97641.1	null	-	-	4.390826067218781
342	3053	DVU_2914	AAS97386.1	null	prfA	-	4.390304554386774
343	199	DVU_0047	AAS94531.1	null	-	-	4.38959536211077
344	1031	DVU_0883	AAS95363.1	null	-	-	4.388981332545342
345	1914	DVU_1769	AAS96246.1	null	hydA	-	4.388550704881377
346	699	DVU_0549	AAS95031.1	null	-	-	4.388079856418533
347	1575	DVU_1429	AAS95907.1	null	-	-	4.38703505618577
348	12	DVUA0012	AAS94437.1	GI:46447771	nifD	-	4.382053755600758
349	1854	DVU_1709	AAS96186.1	null	hsdM	-	4.381823448566189
350	3370	DVU_3233	AAS97703.1	null	flhB	-	4.381490161066446
351	628	DVU_0477	AAS94960.1	null	icd	-	4.381358994239283
352	2905	DVU_2766	AAS97238.1	null	-	-	4.380819449951609
353	3067	DVU_2928	AAS97400.1	null	rpoB	-	4.379461418558403
354	1448	DVU_1302	AAS95780.1	null	rpsJ	-	4.3790505104944195
355	2609	DVU_2470	AAS96942.1	null	-	-	4.378778338113672
356	1782	DVU_1636	AAS96114.1	null	ppaC	-	4.378652117342421
357	2088	DVU_1944	AAS96420.1	null	-	-	4.3780787029122195
358	693	DVU_0543	AAS95025.1	null	-	-	4.376952807143155
359	155	DVU_0003	AAS94487.1	null	gyrB	-	4.376372307453389
360	352	DVU_0200	AAS94684.1	null	-	-	4.374803431159933
361	3231	DVU_3093	AAS97564.1	null	rdl	-	4.374577315876602
362	2201	DVU_2061	AAS96534.1	null	pfkA	-	4.374214470938361
363	2516	DVU_2376	AAS96849.1	null	lysS	-	4.373128970036629
364	1717	DVU_1571	AAS96049.1	null	rho	-	4.36982040765041
365	1285	DVU_1137	AAS95617.1	null	-	-	4.369632213743113
366	3203	DVU_3065	AAS97536.1	null	-	-	4.367638484013615
367	466	DVU_0315	AAS94798.1	null	flgC	-	4.367286650151175
368	102	DVUA0102	AAS94358.1	GI:46447692	escT	-	4.366886595870359
369	1343	DVU_1197	AAS95675.1	null	nusB	-	4.3644551716189826
370	2682	DVU_2543	AAS97015.1	null	-	-	4.363292720183784
371	3077	DVU_2938	AAS97410.1	null	-	-	4.354342702518201
372	2721	DVU_2582	AAS97054.1	null	-	-	4.353420095479259
373	1348	DVU_1202	AAS95680.1	null	-	-	4.353313330230581
374	973	DVU_0825	AAS95305.1	null	secA	-	4.352728857316889
375	1769	DVU_1623	AAS96101.1	null	pyrG	-	4.349344656767633
376	1729	DVU_1583	AAS96061.1	null	-	-	4.347762622072696
377	880	DVU_0732	AAS95212.1	null	valS	-	4.345234359337103
378	1951	DVU_1806	AAS96283.1	null	mgtE	-	4.34499746781304
379	1135	DVU_0987	AAS95467.1	null	-	-	4.344942994469119
380	805	DVU_0656	AAS95137.1	null	-	-	4.344554131607546
381	493	DVU_0342	AAS94825.1	null	-	-	4.343929459661557
382	3528	DVU_3392	AAS97861.1	null	glnA	-	4.342399708283234
383	3367	DVU_3230	AAS97700.1	null	-	-	4.341932424138519
384	1811	DVU_1666	AAS96143.1	null	efp	-	4.340962723583123
385	2936	DVU_2797	AAS97269.1	null	-	-	4.338174675400722
386	3060	DVU_2921	AAS97393.1	null	rpmG	-	4.33594321965639
387	1419	DVU_1273	AAS95751.1	null	-	-	4.335196930823151
388	814	DVU_0665	AAS95146.1	null	-	-	4.331862551872001
389	3173	DVU_3035	AAS97506.1	null	-	-	4.330009440076596
390	1990	DVU_1846	AAS96322.1	null	pgsA	-	4.328997516188828
391	2273	DVU_2133	AAS96606.1	null	-	-	4.327770234166909
392	1901	DVU_1756	AAS96233.1	null	-	-	4.32773968184255
393	2290	DVU_2150	AAS96623.1	null	-	-	4.32714726237831
394	2590	DVU_2451	AAS96923.1	null	-	-	4.324591920765622
395	2369	DVU_2229	AAS96702.1	null	motA-2	-	4.323517262971282
396	2904	DVU_2765	AAS97237.1	null	-	-	4.323343153567459
397	252	DVU_0100	AAS94584.1	null	-	-	4.322088454565225
398	2654	DVU_2515	AAS96987.1	null	-	-	4.321408746076823
399	2693	DVU_2554	AAS97026.1	null	-	-	4.321360626409894
400	3483	DVU_3347	AAS97816.1	null	-	-	4.3199688268556375
401	632	DVU_0481	AAS94964.1	null	rfaD	-	4.316725680159552
402	2718	DVU_2579	AAS97051.1	null	-	-	4.315602806564405
403	1238	DVU_1090	AAS95570.1	null	recA	-	4.314871187669292
404	123	DVUA0123	AAS94341.1	GI:46447675	-	-	4.314321437053025
405	2332	DVU_2192	AAS96665.1	null	-	-	4.3133860307723575
406	683	DVU_0533	AAS95015.1	null	-	-	4.313110998954881
407	1732	DVU_1586	AAS96064.1	null	-	-	4.312953940068811
408	1977	DVU_1833	AAS96309.1	null	-	-	4.311247042384496
409	2040	DVU_1896	AAS96372.1	null	rpsT	-	4.310040597931759
410	1389	DVU_1243	AAS95721.1	null	-	-	4.309189778607502
411	1306	DVU_1160	AAS95638.1	null	-	-	4.305649513149243
412	1435	DVU_1289	AAS95767.1	null	-	-	4.304869865230295
413	3271	DVU_3134	AAS97604.1	null	glpK	-	4.304351145915646
414	504	DVU_0353	AAS94836.1	null	-	-	4.303497435653739
415	2928	DVU_2789	AAS97261.1	null	-	-	4.301851674254803
416	2896	DVU_2757	AAS97229.1	null	-	-	4.297707935514534
417	2913	DVU_2774	AAS97246.1	null	-	-	4.2940420120632234
418	1587	DVU_1441	AAS95919.1	null	-	-	4.293993260220782
419	2621	DVU_2482	AAS96954.1	null	fdnG-2	-	4.2930828902735385
420	2951	DVU_2812	AAS97284.1	null	fdnG-3	-	4.292292324568116
421	2723	DVU_2584	AAS97056.1	null	-	-	4.289394761979072
422	2480	DVU_2340	AAS96813.1	null	-	-	4.289318105432637
423	1639	DVU_1493	AAS95971.1	null	-	-	4.2893048175655135
424	415	DVU_0264	AAS94747.1	null	-	-	4.288706707224555
425	437	DVU_0286	AAS94769.1	null	hisF	-	4.28757588299116
426	1499	DVU_1353	AAS95831.1	null	dnaE	-	4.285831532613634
427	2364	DVU_2224	AAS96697.1	null	-	-	4.284554366104328
428	1033	DVU_0885	AAS95365.1	null	-	-	4.284330881843778
429	736	DVU_0587	AAS95068.1	null	fdnG-1	-	4.284025893248283
430	294	DVU_0142	AAS94626.1	null	trpS	-	4.283284662512941
431	394	DVU_0242	AAS94726.1	null	-	-	4.282478967545001
432	2922	DVU_2783	AAS97255.1	null	-	-	4.281709786568672
433	2758	DVU_2619	AAS97091.1	null	-	-	4.279178528877364
434	663	DVU_0513	AAS94995.1	null	flgG	-	4.2781466674101996
435	3408	DVU_3271	AAS97741.1	null	cydA	-	4.27776534332981
436	610	DVU_0459	AAS94942.1	null	-	-	4.277122723425701
437	3065	DVU_2926	AAS97398.1	null	rplJ	-	4.277021885798331
438	2950	DVU_2811	AAS97283.1	null	-	-	4.2753874422451155
439	2124	DVU_1980	AAS96456.1	null	-	-	4.273730795526031
440	213	DVU_0061	AAS94545.1	null	-	-	4.271110506829738
441	2708	DVU_2569	AAS97041.1	null	-	-	4.268758055841323
442	1483	DVU_1337	AAS95815.1	null	lon	-	4.266960483076265
443	1335	DVU_1189	AAS95667.1	null	-	-	4.266843593971228
444	1332	DVU_1186	AAS95664.1	null	-	-	4.266820453375216
445	2778	DVU_2639	AAS97111.1	null	-	-	4.2641860303204515
446	2875	DVU_2736	AAS97208.1	null	-	-	4.263250261519551
447	1116	DVU_0968	AAS95448.1	null	-	-	4.263082125297406
448	786	DVU_0637	AAS95118.1	null	-	-	4.262247328953824
449	3119	DVU_2981	AAS97452.1	null	leuA	-	4.261373972932529
450	2071	DVU_1927	AAS96403.1	null	ileS	-	4.26054425006864
451	583	DVU_0432	AAS94915.1	null	-	-	4.2583504194122455
452	2912	DVU_2773	AAS97245.1	null	-	-	4.25739769280389
453	1960	DVU_1815	AAS96292.1	null	-	-	4.256746417373023
454	585	DVU_0434	AAS94917.1	null	-	-	4.255557516371112
455	1349	DVU_1203	AAS95681.1	null	glyA	-	4.2552524714249005
456	193	DVU_0041	AAS94525.1	null	-	-	4.254552742835599
457	998	DVU_0850	AAS95330.1	null	-	-	4.2543716401953855
458	967	DVU_0819	AAS95299.1	null	-	-	4.254123937054639
459	2284	DVU_2144	AAS96617.1	null	gap-2	-	4.253892208233969
460	842	DVU_0693	AAS95174.1	null	-	-	4.253024432556901
461	1206	DVU_1058	AAS95538.1	null	cbiM	-	4.252032671150168
462	1978	DVU_1834	AAS96310.1	null	-	-	4.2517168465281845
463	2299	DVU_2159	AAS96632.1	null	-	-	4.251557145276793
464	874	DVU_0726	AAS95206.1	null	tgt	-	4.250260388038602
465	3052	DVU_2913	AAS97385.1	null	-	-	4.249430510480074
466	540	DVU_0389	AAS94872.1	null	-	-	4.247616270651849
467	701	DVU_0551	AAS95033.1	null	-	-	4.24689380762631
468	2785	DVU_2646	AAS97118.1	null	-	-	4.246823319976785
469	673	DVU_0523	AAS95005.1	null	flgM	-	4.246195119040284
470	1342	DVU_1196	AAS95674.1	null	leuS	-	4.2458615474439245
471	3324	DVU_3187	AAS97657.1	null	hup-4	-	4.242893636029703
472	3193	DVU_3055	AAS97526.1	null	-	-	4.242695662169611
473	1091	DVU_0943	AAS95423.1	null	-	-	4.2418654116695835
474	581	DVU_0430	AAS94913.1	null	-	-	4.238666507086188
475	1064	DVU_0916	AAS95396.1	null	-	-	4.236688808130198
476	1115	DVU_0967	AAS95447.1	null	-	-	4.2346676723738055
477	3170	DVU_3032	AAS97503.1	null	-	-	4.23411756541799
478	1599	DVU_1453	AAS95931.1	null	fadD	-	4.2332704213491565
479	1796	DVU_1651	AAS96128.1	null	-	-	4.233062489981208
480	3118	DVU_2980	AAS97451.1	null	pssA	-	4.23230141328832
481	3304	DVU_3167	AAS97637.1	null	-	-	4.231125953341612
482	1424	DVU_1278	AAS95756.1	null	ftsH	-	4.230883509564181
483	2748	DVU_2609	AAS97081.1	null	-	-	4.230836263259669
484	2077	DVU_1933	AAS96409.1	null	-	-	4.230640838060334
485	11	DVUA0011	AAS94438.1	GI:46447772	nifK	-	4.230593984987
486	999	DVU_0851	AAS95331.1	null	-	-	4.229882541496503
487	1251	DVU_1103	AAS95583.1	null	-	-	4.229285099622749
488	2387	DVU_2247	AAS96720.1	null	-	-	4.229065112053127
489	2375	DVU_2235	AAS96708.1	null	-	-	4.228460650421388
490	522	DVU_0371	AAS94854.1	null	-	-	4.228332087119438
491	167	DVU_0015	AAS94499.1	null	lgt	-	4.228241783943774
492	2240	DVU_2100	AAS96573.1	null	-	-	4.227637351343824
493	1685	DVU_1539	AAS96017.1	null	glpX	-	4.222117517751021
494	3100	DVU_2962	AAS97433.1	null	-	-	4.219381233302291
495	3349	DVU_3212	AAS97682.1	null	-	-	4.218304827284545
496	3488	DVU_3352	AAS97821.1	null	-	-	4.214966699395238
497	3056	DVU_2917	AAS97389.1	null	lpxC	-	4.212838624923392
498	467	DVU_0316	AAS94799.1	null	flgB	-	4.212641284793126
499	1232	DVU_1084	AAS95564.1	null	pstB-1	-	4.210861762378273
500	2409	DVU_2269	AAS96742.1	null	-	-	4.208537705833317
501	3031	DVU_2892	AAS97364.1	null	-	-	4.20495996213396
502	2877	DVU_2738	AAS97210.1	null	-	-	4.204564990467342
503	3352	DVU_3215	AAS97685.1	null	-	-	4.202490173289751
504	1220	DVU_1072	AAS95552.1	null	-	-	4.202187612936581
505	1760	DVU_1614	AAS96092.1	null	-	-	4.202115745992761
506	3377	DVU_3240	AAS97710.1	null	-	-	4.202107044005681
507	2376	DVU_2236	AAS96709.1	null	-	-	4.199822943555117
508	1848	DVU_1703	AAS96180.1	null	-	-	4.198965503015385
509	824	DVU_0675	AAS95156.1	null	-	-	4.1987555497992854
510	2786	DVU_2647	AAS97119.1	null	-	-	4.197467152372973
511	1446	DVU_1300	AAS95778.1	null	fusA-1	-	4.197051204371259
512	435	DVU_0284	AAS94767.1	null	ppiB-1	-	4.1969138194596844
513	2427	DVU_2287	AAS96760.1	null	-	-	4.194234290825234
514	1047	DVU_0899	AAS95379.1	null	-	-	4.193584436830754
515	2550	DVU_2410	AAS96883.1	null	sodB	-	4.1918668028825525
516	1981	DVU_1837	AAS96313.1	null	-	-	4.191498660062083
517	1962	DVU_1817	AAS96294.1	null	cyf	-	4.191328721525507
518	470	DVU_0319	AAS94802.1	null	-	-	4.191320493788892
519	3461	DVU_3326	AAS97794.1	null	-	-	4.190246482875425
520	3023	DVU_2884	AAS97356.1	null	-	-	4.189803181942891
521	3347	DVU_3210	AAS97680.1	null	thrC	-	4.189749846953638
522	2061	DVU_1917	AAS96393.1	null	hysB	-	4.189236297827181
523	2120	DVU_1976	AAS96452.1	null	groEL	-	4.189071986806083
524	918	DVU_0770	AAS95250.1	null	-	-	4.1887736357175624
525	3357	DVU_3220	AAS97690.1	null	-	-	4.18681186295246
526	1433	DVU_1287	AAS95765.1	null	-	-	4.185777866099379
527	3313	DVU_3176	AAS97646.1	null	-	-	4.185158279380427
528	2710	DVU_2571	AAS97043.1	null	feoB	-	4.184904704669725
529	924	DVU_0776	AAS95256.1	null	atpG	-	4.183689509673649
530	1003	DVU_0855	AAS95335.1	null	-	-	4.182820911652995
531	532	DVU_0381	AAS94864.1	null	nhaC-1	-	4.178243461183822
532	1955	DVU_1810	AAS96287.1	null	-	-	4.178050583725486
533	561	DVU_0410	AAS94893.1	null	-	-	4.177051217152813
534	2012	DVU_1868	AAS96344.1	null	dapA	-	4.175308154015535
535	2091	DVU_1947	AAS96423.1	null	-	-	4.174817817004068
536	2660	DVU_2521	AAS96993.1	null	aroK-2	-	4.174416081331925
537	1734	DVU_1588	AAS96066.1	null	hpt	-	4.172883929781869
538	2078	DVU_1934	AAS96410.1	null	-	-	4.1724146661193
539	389	DVU_0237	AAS94721.1	null	serS	-	4.1718389691012705
540	159	DVU_0007	AAS94491.1	null	asnS	-	4.171615664904051
541	91	DVUA0091	AAS94368.1	GI:46447702	katA	-	4.170497571271991
542	2919	DVU_2780	AAS97252.1	null	-	-	4.169334104881355
543	490	DVU_0339	AAS94822.1	null	-	-	4.1691970081749075
544	2959	DVU_2820	AAS97292.1	null	-	-	4.16704154083143
545	789	DVU_0640	AAS95121.1	null	pomA	-	4.166977962994835
546	942	DVU_0794	AAS95274.1	null	fabI	-	4.166403763622873
547	1458	DVU_1312	AAS95790.1	null	rpsQ	-	4.166034044262291
548	3239	DVU_3101	AAS97572.1	null	-	-	4.165982527200208
549	660	DVU_0510	AAS94992.1	null	nusA	-	4.165081710831633
550	3364	DVU_3227	AAS97697.1	null	-	-	4.16313676750772
551	2675	DVU_2536	AAS97008.1	null	rpmI	-	4.162930929845005
552	2639	DVU_2500	AAS96972.1	null	ftsA	-	4.159836205041713
553	111	DVUA0111	AAS94351.1	GI:46447685	-	-	4.159659052715149
554	3130	DVU_2992	AAS97463.1	null	-	-	4.1578337222685535
555	3531	DVU_3395	AAS97864.1	null	-	-	4.157454110360011
556	393	DVU_0241	AAS94725.1	null	-	-	4.157266596156263
557	1653	DVU_1507	AAS95985.1	null	-	-	4.154089784785243
558	89	DVUA0089	AAS94370.1	GI:46447704	-	-	4.153751933048433
559	932	DVU_0784	AAS95264.1	null	-	-	4.153444122473853
560	1752	DVU_1606	AAS96084.1	null	-	-	4.152960225293505
561	2079	DVU_1935	AAS96411.1	null	-	-	4.152930466549496
562	1418	DVU_1272	AAS95750.1	null	-	-	4.152455637933931
563	216	DVU_0064	AAS94548.1	null	-	-	4.152002082381712
564	3485	DVU_3349	AAS97818.1	null	-	-	4.151536004169409
565	3310	DVU_3173	AAS97643.1	null	-	-	4.150111991434083
566	2062	DVU_1918	AAS96394.1	null	hysA	-	4.148559978653802
567	1466	DVU_1320	AAS95798.1	null	rpsE	-	4.148100067872105
568	714	DVU_0565	AAS95046.1	null	gap-1	-	4.144917921314262
569	2964	DVU_2825	AAS97297.1	null	-	-	4.143702678363741
570	1726	DVU_1580	AAS96058.1	null	-	-	4.143373115207762
571	1337	DVU_1191	AAS95669.1	null	-	-	4.141279867955627
572	1543	DVU_1397	AAS95875.1	null	bfr	-	4.140104368594053
573	412	DVU_0261	AAS94744.1	null	-	-	4.138116438117995
574	2092	DVU_1948	AAS96424.1	null	-	-	4.137609818643726
575	2132	DVU_1988	AAS96464.1	null	-	-	4.136787434234665
576	3339	DVU_3202	AAS97672.1	null	-	-	4.136572018326572
577	424	DVU_0273	AAS94756.1	null	-	-	4.13348045265309
578	3064	DVU_2925	AAS97397.1	null	rplA	-	4.133340230606337
579	748	DVU_0599	AAS95080.1	null	-	-	4.125731062305066
580	1200	DVU_1052	AAS95532.1	null	-	-	4.1248162139773115
581	686	DVU_0536	AAS95018.1	null	hmcA	-	4.124461456072853
582	2874	DVU_2735	AAS97207.1	null	paaK-3	-	4.121303057011334
583	2815	DVU_2676	AAS97148.1	null	-	-	4.120216253754685
584	202	DVU_0050	AAS94534.1	null	motA-1	-	4.118699046755684
585	2430	DVU_2290	AAS96763.1	null	-	-	4.1175495734425525
586	2362	DVU_2222	AAS96695.1	null	ssb	-	4.117506460933062
587	1646	DVU_1500	AAS95978.1	null	-	-	4.117351004648303
588	137	DVUA0137	AAS94474.1	GI:46447808	-	-	4.1152550643326835
589	1482	DVU_1336	AAS95814.1	null	clpX	-	4.114730477704445
590	1453	DVU_1307	AAS95785.1	null	rpsS	-	4.114548882019172
591	2644	DVU_2505	AAS96977.1	null	-	-	4.113972843337609
592	3085	DVU_2946	AAS97418.1	null	-	-	4.113708477178589
593	1392	DVU_1246	AAS95724.1	null	-	-	4.113266374264531
594	2	DVUA0002	AAS94446.1	GI:46447780	-	-	4.113255525661752
595	1273	DVU_1125	AAS95605.1	null	-	-	4.1131330159048
596	716	DVU_0567	AAS95048.1	null	-	-	4.112596611803549
597	404	DVU_0253	AAS94736.1	null	-	-	4.111670521972938
598	3319	DVU_3182	AAS97652.1	null	dcrA	-	4.109569981893183
599	1354	DVU_1208	AAS95686.1	null	plsX	-	4.109385692556953
600	1258	DVU_1110	AAS95590.1	null	-	-	4.10934009031772
601	1237	DVU_1089	AAS95569.1	null	alaS	-	4.109318839567144
602	1775	DVU_1629	AAS96107.1	null	yfiA	-	4.109168062761957
603	1807	DVU_1662	AAS96139.1	null	-	-	4.109123284302997
604	3331	DVU_3194	AAS97664.1	null	engA	-	4.108751104188473
605	2161	DVU_2019	AAS96494.1	null	-	-	4.107312653532838
606	1743	DVU_1597	AAS96075.1	null	-	-	4.1071926239462195
607	1350	DVU_1204	AAS95682.1	null	fabF	-	4.1071183749823215
608	2457	DVU_2317	AAS96790.1	null	-	-	4.106837186833775
609	2283	DVU_2143	AAS96616.1	null	fba	-	4.106702576823142
610	528	DVU_0377	AAS94860.1	null	trxB-1	-	4.105604006592873
611	909	DVU_0761	AAS95241.1	null	-	-	4.10526445908442
612	313	DVU_0161	AAS94645.1	null	purF	-	4.103304862323574
613	1985	DVU_1841	AAS96317.1	null	fbp	-	4.1030450724460925
614	1106	DVU_0958	AAS95438.1	null	rplI	-	4.098883892648724
615	2072	DVU_1928	AAS96404.1	null	lspA	-	4.096655246559375
616	2610	DVU_2471	AAS96943.1	null	-	-	4.094864822442746
617	1915	DVU_1770	AAS96247.1	null	hydB	-	4.09469439542434
618	1604	DVU_1458	AAS95936.1	null	-	-	4.094352715626389
619	1090	DVU_0942	AAS95422.1	null	-	-	4.093983879447261
620	469	DVU_0318	AAS94801.1	null	-	-	4.093980419269667
621	2705	DVU_2566	AAS97038.1	null	lysA-2	-	4.093829228225849
622	3525	DVU_3389	AAS97858.1	null	topA	-	4.092339238470591
623	2051	DVU_1907	AAS96383.1	null	ugd	-	4.089906536636348
624	920	DVU_0772	AAS95252.1	null	-	-	4.089612463224242
625	855	DVU_0707	AAS95187.1	null	dctP	-	4.0895240228189635
626	1377	DVU_1231	AAS95709.1	null	amt	-	4.089474960002137
627	3251	DVU_3113	AAS97584.1	null	carA	-	4.089433238224954
628	3413	DVU_3276	AAS97746.1	null	-	-	4.088421930473352
629	3341	DVU_3204	AAS97674.1	null	purA	-	4.08654056834424
630	458	DVU_0307	AAS94790.1	null	-	-	4.086051257167384
631	917	DVU_0769	AAS95249.1	null	-	-	4.085627232021
632	1640	DVU_1494	AAS95972.1	null	-	-	4.085577443716798
633	3160	DVU_3022	AAS97493.1	null	-	-	4.085357566848704
634	3409	DVU_3272	AAS97742.1	null	-	-	4.0852712885509135
635	3270	DVU_3133	AAS97603.1	null	-	-	4.08299189326315
636	2192	DVU_2052	AAS96525.1	null	-	-	4.08054893221783
637	1465	DVU_1319	AAS95797.1	null	rplR	-	4.079586444352213
638	979	DVU_0831	AAS95311.1	null	-	-	4.079228515550029
639	3433	DVU_3297	AAS97766.1	null	-	-	4.079101040931912
640	1243	DVU_1095	AAS95575.1	null	argG	-	4.0775083212546255
641	2783	DVU_2644	AAS97116.1	null	-	-	4.075599965636763
642	2623	DVU_2484	AAS96956.1	null	-	-	4.073359258639775
643	237	DVU_0085	AAS94569.1	null	trpB-1	-	4.073226001149341
644	1107	DVU_0959	AAS95439.1	null	dnaB	-	4.072585450678856
645	1475	DVU_1329	AAS95807.1	null	rpoA	-	4.071877017411312
646	465	DVU_0314	AAS94797.1	null	fliE	-	4.071580459413216
647	287	DVU_0135	AAS94619.1	null	-	-	4.068812972480742
648	1730	DVU_1584	AAS96062.1	null	-	-	4.068563656682534
649	187	DVU_0035	AAS94519.1	null	-	-	4.066532138168417
650	2193	DVU_2053	AAS96526.1	null	-	-	4.066025422932757
651	2371	DVU_2231	AAS96704.1	null	typA	-	4.065817415695558
652	643	DVU_0493	AAS94975.1	null	-	-	4.065132818594099
653	2029	DVU_1885	AAS96361.1	null	gatB	-	4.06402103793323
654	456	DVU_0305	AAS94788.1	null	-	-	4.062690422183155
655	3491	DVU_3355	AAS97824.1	null	-	-	4.060755249179722
656	2976	DVU_2837	AAS97309.1	null	-	-	4.060072101993502
657	3372	DVU_3235	AAS97705.1	null	-	-	4.059403775387134
658	2712	DVU_2573	AAS97045.1	null	-	-	4.05939025690878
659	1095	DVU_0947	AAS95427.1	null	-	-	4.058806196302362
660	538	DVU_0387	AAS94870.1	null	-	-	4.057842089088561
661	2262	DVU_2122	AAS96595.1	null	-	-	4.056757270073751
662	1570	DVU_1424	AAS95902.1	null	gcvPB	-	4.055834079011121
663	1006	DVU_0858	AAS95338.1	null	-	-	4.055620369818758
664	3454	DVU_3319	AAS97787.1	null	putA	-	4.055532059609945
665	3515	DVU_3379	AAS97848.1	null	-	-	4.054792802516197
666	851	DVU_0703	AAS95183.1	null	lepA	-	4.0532184092597845
667	2629	DVU_2490	AAS96962.1	null	-	-	4.0525665140864175
668	2649	DVU_2510	AAS96982.1	null	-	-	4.050754347255045
669	661	DVU_0511	AAS94993.1	null	-	-	4.050543736584578
670	838	DVU_0689	AAS95170.1	null	rnhA	-	4.050304708084984
671	1445	DVU_1299	AAS95777.1	null	rpsG	-	4.047395600576398
672	1872	DVU_1727	AAS96204.1	null	-	-	4.047089421159118
673	782	DVU_0633	AAS95114.1	null	-	-	4.046560394515046
674	1121	DVU_0973	AAS95453.1	null	-	-	4.044467162512571
675	3089	DVU_2951	AAS97422.1	null	glnS	-	4.043744015637278
676	2822	DVU_2683	AAS97155.1	null	-	-	4.043501263675317
677	1451	DVU_1305	AAS95783.1	null	rplW	-	4.043038938439028
678	568	DVU_0417	AAS94900.1	null	speA	-	4.043034058762945
679	1750	DVU_1604	AAS96082.1	null	-	-	4.042760592910562
680	2321	DVU_2181	AAS96654.1	null	-	-	4.042498783222214
681	2425	DVU_2285	AAS96758.1	null	-	-	4.042010658698217
682	1766	DVU_1620	AAS96098.1	null	-	-	4.041638031400602
683	3049	DVU_2910	AAS97382.1	null	-	-	4.04006237163142
684	731	DVU_0582	AAS95063.1	null	-	-	4.039930923945976
685	1785	DVU_1639	AAS96117.1	null	-	-	4.039586684659649
686	2489	DVU_2349	AAS96822.1	null	-	-	4.038507246269076
687	1111	DVU_0963	AAS95443.1	null	-	-	4.038355995875033
688	363	DVU_0211	AAS94695.1	null	-	-	4.037173951443783
689	2398	DVU_2258	AAS96731.1	null	ruvC	-	4.037043346228098
690	236	DVU_0084	AAS94568.1	null	-	-	4.036822452397968
691	3006	DVU_2867	AAS97339.1	null	-	-	4.035970456701256
692	2851	DVU_2712	AAS97184.1	null	-	-	4.033467189335689
693	501	DVU_0350	AAS94833.1	null	spsF	-	4.033036772058698
694	1097	DVU_0949	AAS95429.1	null	-	-	4.032688309249426
695	1882	DVU_1737	AAS96214.1	null	-	-	4.032651192931394
696	1751	DVU_1605	AAS96083.1	null	uvrB	-	4.029744484444563
697	636	DVU_0485	AAS94968.1	null	-	-	4.028169586590307
698	525	DVU_0374	AAS94857.1	null	-	-	4.028156499235046
699	3504	DVU_3368	AAS97837.1	null	hisS	-	4.0279780876238656
700	3360	DVU_3223	AAS97693.1	null	aspB	-	4.026654761785496
701	953	DVU_0805	AAS95285.1	null	-	-	4.024692531476531
702	1456	DVU_1310	AAS95788.1	null	rplP	-	4.022408297318509
703	2267	DVU_2127	AAS96600.1	null	-	-	4.021665255714346
704	1406	DVU_1260	AAS95738.1	null	-	-	4.020823777182625
705	3281	DVU_3144	AAS97614.1	null	-	-	4.019201404752999
706	1705	DVU_1559	AAS96037.1	null	mop	-	4.018884743048092
707	1394	DVU_1248	AAS95726.1	null	argS	-	4.018191372856462
708	593	DVU_0442	AAS94925.1	null	-	-	4.017548278212402
709	2583	DVU_2444	AAS96916.1	null	-	-	4.016894910265262
710	212	DVU_0060	AAS94544.1	null	-	-	4.016685788346033
711	1694	DVU_1548	AAS96026.1	null	-	-	4.016388332476899
712	2216	DVU_2076	AAS96549.1	null	cheR-2	-	4.016204253886049
713	2638	DVU_2499	AAS96971.1	null	ftsZ	-	4.015519568832577
714	1102	DVU_0954	AAS95434.1	null	-	-	4.014689080242465
715	3503	DVU_3367	AAS97836.1	null	aspS	-	4.0139491637885225
716	1549	DVU_1403	AAS95881.1	null	cobO	-	4.012584412014908
717	3353	DVU_3216	AAS97686.1	null	-	-	4.010392998605353
718	30	DVUA0030	AAS94420.1	GI:46447754	-	-	4.007840875905754
719	339	DVU_0187	AAS94671.1	null	-	-	4.007723068921643
720	988	DVU_0840	AAS95320.1	null	ffh	-	4.006998086547583
721	2469	DVU_2329	AAS96802.1	null	hypB	-	4.006684320704974
722	1199	DVU_1051	AAS95531.1	null	ccmE	-	4.006637271469127
723	2618	DVU_2479	AAS96951.1	null	-	-	4.004834696629809
724	2066	DVU_1922	AAS96398.1	null	hynA-1	-	4.004303680273997
725	1489	DVU_1343	AAS95821.1	null	-	-	4.003985248615432
726	2215	DVU_2075	AAS96548.1	null	-	-	4.00364727174757
727	1214	DVU_1066	AAS95546.1	null	gpt	-	4.003291889728856
728	3495	DVU_3359	AAS97828.1	null	-	-	4.0030615545173065
729	1454	DVU_1308	AAS95786.1	null	rplV	-	4.002078602875505
730	2565	DVU_2425	AAS96898.1	null	rarD	-	4.000169526768274
731	2042	DVU_1898	AAS96374.1	null	glyQ	-	3.99926069956486
732	1508	DVU_1362	AAS95840.1	null	-	-	3.998034846266872
733	960	DVU_0812	AAS95292.1	null	grpE	-	3.997029814370272
734	503	DVU_0352	AAS94835.1	null	-	-	3.9968312207144594
735	607	DVU_0456	AAS94939.1	null	-	-	3.9962460116550687
736	502	DVU_0351	AAS94834.1	null	-	-	3.9958559786492853
737	1802	DVU_1657	AAS96134.1	null	-	-	3.9958321912128656
738	580	DVU_0429	AAS94912.1	null	-	-	3.9913816235746444
739	2263	DVU_2123	AAS96596.1	null	-	-	3.9907415988890635
740	2355	DVU_2215	AAS96688.1	null	-	-	3.9907296894674054
741	922	DVU_0774	AAS95254.1	null	atpC	-	3.988448810611482
742	2816	DVU_2677	AAS97149.1	null	-	-	3.987989543983642
743	890	DVU_0742	AAS95222.1	null	-	-	3.9874969842322963
744	3315	DVU_3178	AAS97648.1	null	-	-	3.9869997930539194
745	3346	DVU_3209	AAS97679.1	null	-	-	3.9865395066960065
746	1186	DVU_1038	AAS95518.1	null	hisA	-	3.986283478957117
747	1105	DVU_0957	AAS95437.1	null	rpsR	-	3.9849343808348716
748	416	DVU_0265	AAS94748.1	null	-	-	3.9834132191838667
749	1590	DVU_1444	AAS95922.1	null	flgD	-	3.982855862415988
750	2509	DVU_2369	AAS96842.1	null	lpxD	-	3.982463148396926
751	2030	DVU_1886	AAS96362.1	null	-	-	3.9824518781587064
752	3312	DVU_3175	AAS97645.1	null	-	-	3.9814011823418074
753	3209	DVU_3071	AAS97542.1	null	-	-	3.9808306814147363
754	1315	DVU_1169	AAS95647.1	null	-	-	3.9807312487399606
755	2253	DVU_2113	AAS96586.1	null	-	-	3.979892420388669
756	2931	DVU_2792	AAS97264.1	null	-	-	3.979712357264139
757	1780	DVU_1634	AAS96112.1	null	-	-	3.9795667890278192
758	3385	DVU_3248	AAS97718.1	null	-	-	3.9777941058186363
759	1992	DVU_1848	AAS96324.1	null	-	-	3.9772150883788107
760	3101	DVU_2963	AAS97434.1	null	-	-	3.9763656682823223
761	1994	DVU_1850	AAS96326.1	null	-	-	3.9762103185928512
762	832	DVU_0683	AAS95164.1	null	-	-	3.9759462016024067
763	2556	DVU_2416	AAS96889.1	null	-	-	3.9756838388234663
764	894	DVU_0746	AAS95226.1	null	-	-	3.9756638237472437
765	1907	DVU_1762	AAS96239.1	null	-	-	3.9752859573628188
766	2839	DVU_2700	AAS97172.1	null	-	-	3.9709142938209254
767	3050	DVU_2911	AAS97383.1	null	-	-	3.970890013035488
768	2428	DVU_2288	AAS96761.1	null	-	-	3.970564069014459
769	186	DVU_0034	AAS94518.1	null	-	-	3.969874079586718
770	2997	DVU_2858	AAS97330.1	null	-	-	3.96961772975652
771	1252	DVU_1104	AAS95584.1	null	-	-	3.9692837621108175
772	2341	DVU_2201	AAS96674.1	null	-	-	3.96895834111131
773	943	DVU_0795	AAS95275.1	null	purC	-	3.968476148874707
774	401	DVU_0250	AAS94733.1	null	-	-	3.968236208959434
775	700	DVU_0550	AAS95032.1	null	-	-	3.9667614666814632
776	476	DVU_0325	AAS94808.1	null	hypD	-	3.966334532452796
777	1073	DVU_0925	AAS95405.1	null	rfbA	-	3.96418445396683
778	2966	DVU_2827	AAS97299.1	null	-	-	3.9628256363490686
779	1995	DVU_1851	AAS96327.1	null	-	-	3.9627566038291624
780	42	DVUA0042	AAS94408.1	GI:46447742	-	-	3.9619631653722927
781	854	DVU_0706	AAS95186.1	null	-	-	3.9615219888168554
782	1133	DVU_0985	AAS95465.1	null	-	-	3.9611492297967774
783	1552	DVU_1406	AAS95884.1	null	purM	-	3.960153320309523
784	1957	DVU_1812	AAS96289.1	null	-	-	3.9593960270384763
785	1510	DVU_1364	AAS95842.1	null	rfbB	-	3.958788834950953
786	864	DVU_0716	AAS95196.1	null	-	-	3.9587192008722334
787	2057	DVU_1913	AAS96389.1	null	-	-	3.9581642713290455
788	2257	DVU_2117	AAS96590.1	null	-	-	3.958124128183075
789	2449	DVU_2309	AAS96782.1	null	-	-	3.9573623762973895
790	1522	DVU_1376	AAS95854.1	null	ilvB-2	-	3.9571869335712635
791	1967	DVU_1822	AAS96299.1	null	-	-	3.95659899388132
792	2080	DVU_1936	AAS96412.1	null	-	-	3.956360549672903
793	272	DVU_0120	AAS94604.1	null	-	-	3.9547761144434577
794	1747	DVU_1601	AAS96079.1	null	-	-	3.9546965432730206
795	1387	DVU_1241	AAS95719.1	null	-	-	3.953819455014313
796	2442	DVU_2302	AAS96775.1	null	-	-	3.9530469859879176
797	2854	DVU_2715	AAS97187.1	null	-	-	3.952068238954703
798	2198	DVU_2058	AAS96531.1	null	-	-	3.950961389838978
799	10	DVUA0010	AAS94439.1	GI:46447773	-	-	3.9505452069986315
800	1958	DVU_1813	AAS96290.1	null	-	-	3.9503683718212006
801	1230	DVU_1082	AAS95562.1	null	-	-	3.950210526335945
802	1480	DVU_1334	AAS95812.1	null	tig	-	3.949637554350432
803	926	DVU_0778	AAS95258.1	null	atpH	-	3.946151329637028
804	400	DVU_0249	AAS94732.1	null	-	-	3.9458159778432367
805	2122	DVU_1978	AAS96454.1	null	-	-	3.9457918901732216
806	965	DVU_0817	AAS95297.1	null	-	-	3.9446260824487522
807	2281	DVU_2141	AAS96614.1	null	-	-	3.9445634825356066
808	3247	DVU_3109	AAS97580.1	null	-	-	3.9433817086563923
809	2935	DVU_2796	AAS97268.1	null	-	-	3.9427045986963356
810	2635	DVU_2496	AAS96968.1	null	-	-	3.9421184764025825
811	117	DVUA0117	AAS94345.1	GI:46447679	escJ	-	3.942024814218767
812	3153	DVU_3015	AAS97486.1	null	-	-	3.9407476029050104
813	2195	DVU_2055	AAS96528.1	null	metG	-	3.9402851572379323
814	1965	DVU_1820	AAS96297.1	null	yajC	-	3.939544707587018
815	3081	DVU_2942	AAS97414.1	null	purB	-	3.939208574537723
816	3246	DVU_3108	AAS97579.1	null	nhaC-2	-	3.939190253562501
817	1043	DVU_0895	AAS95375.1	null	-	-	3.938907802580281
818	1507	DVU_1361	AAS95839.1	null	lpxB	-	3.9382827926116337
819	2617	DVU_2478	AAS96950.1	null	pstC	-	3.9367703831666625
820	724	DVU_0575	AAS95056.1	null	-	-	3.9350633444218186
821	2897	DVU_2758	AAS97230.1	null	-	-	3.9334645246763715
822	3061	DVU_2922	AAS97394.1	null	secE	-	3.9333840006360457
823	265	DVU_0113	AAS94597.1	null	hisI	-	3.932778482392037
824	3103	DVU_2965	AAS97436.1	null	-	-	3.9326520387336945
825	1800	DVU_1655	AAS96132.1	null	-	-	3.9323701705107617
826	1452	DVU_1306	AAS95784.1	null	rplB	-	3.9323606997311695
827	243	DVU_0091	AAS94575.1	null	-	-	3.9294838166493764
828	1437	DVU_1291	AAS95769.1	null	-	-	3.9284796902347567
829	3305	DVU_3168	AAS97638.1	null	hemL	-	3.9283168633765935
830	1283	DVU_1135	AAS95615.1	null	-	-	3.928183302242512
831	2165	DVU_2023	AAS96498.1	null	-	-	3.928060348144961
832	1023	DVU_0875	AAS95355.1	null	-	-	3.92743992199811
833	3033	DVU_2894	AAS97366.1	null	-	-	3.9265317970703513
834	548	DVU_0397	AAS94880.1	null	-	-	3.92652784087524
835	589	DVU_0438	AAS94921.1	null	-	-	3.9234311269208644
836	1372	DVU_1226	AAS95704.1	null	-	-	3.9220947945238893
837	1429	DVU_1283	AAS95761.1	null	galU	-	3.9213374347259844
838	2828	DVU_2689	AAS97161.1	null	-	-	3.9202624612326535
839	1595	DVU_1449	AAS95927.1	null	-	-	3.9200449268960926
840	2349	DVU_2209	AAS96682.1	null	-	-	3.919511997399029
841	954	DVU_0806	AAS95286.1	null	-	-	3.9194555054323303
842	2075	DVU_1931	AAS96407.1	null	-	-	3.9188594590408536
843	2037	DVU_1893	AAS96369.1	null	-	-	3.918010182700674
844	1546	DVU_1400	AAS95878.1	null	-	-	3.917952179664763
845	597	DVU_0446	AAS94929.1	null	-	-	3.917698719056085
846	329	DVU_0177	AAS94661.1	null	modA	-	3.917363961045645
847	2223	DVU_2083	AAS96556.1	null	relA	-	3.9164502914457366
848	218	DVU_0066	AAS94550.1	null	-	-	3.91606540408349
849	3062	DVU_2923	AAS97395.1	null	nusG	-	3.915300231585093
850	258	DVU_0106	AAS94590.1	null	glnP	-	3.9146589702430257
851	136	DVUA0136	AAS94460.1	GI:46447794	zupT	-	3.9139959753199096
852	2026	DVU_1882	AAS96358.1	null	-	-	3.912622045089305
853	3232	DVU_3094	AAS97565.1	null	rr	-	3.9125261199298156
854	1739	DVU_1593	AAS96071.1	null	cheY-1	-	3.9117232041096224
855	730	DVU_0581	AAS95062.1	null	-	-	3.9108876652054008
856	567	DVU_0416	AAS94899.1	null	-	-	3.909937091636955
857	1160	DVU_1012	AAS95492.1	null	-	-	3.9089418827186093
858	833	DVU_0684	AAS95165.1	null	-	-	3.9083004892867437
859	1264	DVU_1116	AAS95596.1	null	-	-	3.9082438817424987
860	156	DVU_0004	AAS94488.1	null	gyrA	-	3.908082808350818
861	2001	DVU_1857	AAS96333.1	null	-	-	3.9053931878683845
862	2031	DVU_1887	AAS96363.1	null	-	-	3.905054357829637
863	768	DVU_0619	AAS95100.1	null	-	-	3.9041662030967825
864	599	DVU_0448	AAS94931.1	null	gmd	-	3.903612151820591
865	882	DVU_0734	AAS95214.1	null	-	-	3.9033972663042014
866	77	DVUA0077	AAS94469.1	GI:46447803	-	-	3.9029639291467912
867	3087	DVU_2948	AAS97420.1	null	-	-	3.9025288915029246
868	354	DVU_0202	AAS94686.1	null	-	-	3.901611450287869
869	1177	DVU_1029	AAS95509.1	null	hisC	-	3.9008478998483316
870	1346	DVU_1200	AAS95678.1	null	ribE	-	3.8997310098805293
871	2691	DVU_2552	AAS97024.1	null	gltX-2	-	3.8996134780727902
872	1196	DVU_1048	AAS95528.1	null	ccmB	-	3.8992847729129667
873	811	DVU_0662	AAS95143.1	null	cysE	-	3.8973826121588133
874	2089	DVU_1945	AAS96421.1	null	-	-	3.8971695549150285
875	1497	DVU_1351	AAS95829.1	null	-	-	3.897030871378616
876	1875	DVU_1730	AAS96207.1	null	-	-	3.896345767337561
877	1417	DVU_1271	AAS95749.1	null	-	-	3.896244064344731
878	2090	DVU_1946	AAS96422.1	null	-	-	3.895624302743708
879	2523	DVU_2383	AAS96856.1	null	-	-	3.894245869994407
880	414	DVU_0263	AAS94746.1	null	-	-	3.893309957957631
881	576	DVU_0425	AAS94908.1	null	-	-	3.892555914820772
882	2395	DVU_2255	AAS96728.1	null	ruvB	-	3.892074374835255
883	1767	DVU_1621	AAS96099.1	null	-	-	3.8919960185063505
884	492	DVU_0341	AAS94824.1	null	-	-	3.8908759005354505
885	1217	DVU_1069	AAS95549.1	null	-	-	3.8902098819829813
886	1197	DVU_1049	AAS95529.1	null	-	-	3.889740525909109
887	293	DVU_0141	AAS94625.1	null	-	-	3.888713754758579
888	3293	DVU_3156	AAS97626.1	null	glmS	-	3.888449585471608
889	2495	DVU_2355	AAS96828.1	null	trmH	-	3.8880958531064027
890	737	DVU_0588	AAS95069.1	null	-	-	3.886661837180918
891	1678	DVU_1532	AAS96010.1	null	coaD	-	3.886556039740055
892	1686	DVU_1540	AAS96018.1	null	purU	-	3.8864963724258517
893	1026	DVU_0878	AAS95358.1	null	-	-	3.885936398371061
894	1813	DVU_1668	AAS96145.1	null	-	-	3.8849277989399087
895	1403	DVU_1257	AAS95735.1	null	-	-	3.8842975391853884
896	2932	DVU_2793	AAS97265.1	null	-	-	3.8834310512463808
897	1013	DVU_0865	AAS95345.1	null	-	-	3.8833762424384464
898	1606	DVU_1460	AAS95938.1	null	-	-	3.8828257080210706
899	1797	DVU_1652	AAS96129.1	null	-	-	3.8825420617556583
900	2910	DVU_2771	AAS97243.1	null	-	-	3.882287034015906
901	31	DVUA0031	AAS94419.1	GI:46447753	-	-	3.881925772851731
902	2955	DVU_2816	AAS97288.1	null	-	-	3.8816385828595052
903	721	DVU_0572	AAS95053.1	null	-	-	3.8816152674399613
904	2677	DVU_2538	AAS97010.1	null	thrS	-	3.8809618097854774
905	2841	DVU_2702	AAS97174.1	null	-	-	3.879859862183485
906	761	DVU_0612	AAS95093.1	null	-	-	3.8787220031574177
907	2214	DVU_2074	AAS96547.1	null	-	-	3.8776293372685937
908	2407	DVU_2267	AAS96740.1	null	-	-	3.877455212766381
909	2378	DVU_2238	AAS96711.1	null	-	-	3.877362659754408
910	1004	DVU_0856	AAS95336.1	null	hemB	-	3.8773042233949404
911	847	DVU_0698	AAS95179.1	null	rfbC	-	3.8762057487437227
912	1236	DVU_1088	AAS95568.1	null	-	-	3.876166287964393
913	2542	DVU_2402	AAS96875.1	null	hdrA	-	3.8761661710196997
914	299	DVU_0147	AAS94631.1	null	-	-	3.876080402330292
915	1426	DVU_1280	AAS95758.1	null	-	-	3.875000755904472
916	2560	DVU_2420	AAS96893.1	null	-	-	3.874597557385816
917	2879	DVU_2740	AAS97212.1	null	livF	-	3.8741354432487842
918	2085	DVU_1941	AAS96417.1	null	-	-	3.8738658466900207
919	477	DVU_0326	AAS94809.1	null	hypE	-	3.8732633473609335
920	1933	DVU_1788	AAS96265.1	null	rpoD	-	3.8731910845651587
921	524	DVU_0373	AAS94856.1	null	-	-	3.873096373565314
922	3264	DVU_3127	AAS97597.1	null	pqiB	-	3.8730885163418947
923	747	DVU_0598	AAS95079.1	null	-	-	3.872176176315698
924	2400	DVU_2260	AAS96733.1	null	rrmJ	-	3.8715834256254795
925	1823	DVU_1678	AAS96155.1	null	rimI	-	3.8715490054158725
926	241	DVU_0089	AAS94573.1	null	-	-	3.871510462567976
927	2886	DVU_2747	AAS97219.1	null	-	-	3.871348382837458
928	2268	DVU_2128	AAS96601.1	null	-	-	3.87091279867753
929	1083	DVU_0935	AAS95415.1	null	-	-	3.8700682860659983
930	2431	DVU_2291	AAS96764.1	null	-	-	3.8685721800231203
931	3451	DVU_3316	AAS97784.1	null	pyrD	-	3.8681577567957963
932	535	DVU_0384	AAS94867.1	null	flr	-	3.868066279147466
933	23	DVUA0023	AAS94427.1	GI:46447761	-	-	3.867965591195536
934	2093	DVU_1949	AAS96425.1	null	nifA-1	-	3.8677188678370076
935	640	DVU_0489	AAS94972.1	null	paaK-1	-	3.867464494855963
936	2304	DVU_2164	AAS96637.1	null	-	-	3.866762593401399
937	2656	DVU_2517	AAS96989.1	null	-	-	3.866291426758848
938	1101	DVU_0953	AAS95433.1	null	tyrS	-	3.865761872063706
939	2390	DVU_2250	AAS96723.1	null	-	-	3.8654372162837585
940	3219	DVU_3081	AAS97552.1	null	-	-	3.8653032309357336
941	3076	DVU_2937	AAS97409.1	null	-	-	3.86483154084419
942	1805	DVU_1660	AAS96137.1	null	-	-	3.8645697324974155
943	317	DVU_0165	AAS94649.1	null	-	-	3.8645602484143824
944	3429	DVU_3293	AAS97762.1	null	-	-	3.863663163931927
945	3462	DVU_3327	AAS97795.1	null	-	-	3.8621458120885683
946	1828	DVU_1683	AAS96160.1	null	-	-	3.8619813028221723
947	2350	DVU_2210	AAS96683.1	null	-	-	3.8614659250959633
948	161	DVU_0009	AAS94493.1	null	-	-	3.8610964442696387
949	2614	DVU_2475	AAS96947.1	null	-	-	3.860528864188024
950	380	DVU_0228	AAS94712.1	null	-	-	3.859501451140226
951	2504	DVU_2364	AAS96837.1	null	-	-	3.8592063788955535
952	765	DVU_0616	AAS95097.1	null	-	-	3.8588944511304284
953	2476	DVU_2336	AAS96809.1	null	-	-	3.8584626601633794
954	2162	DVU_2020	AAS96495.1	null	-	-	3.857632412533172
955	1195	DVU_1047	AAS95527.1	null	ccmC	-	3.856731370174106
956	3187	DVU_3049	AAS97520.1	null	-	-	3.8555736790098485
957	1020	DVU_0872	AAS95352.1	null	-	-	3.855434989803522
958	1143	DVU_0995	AAS95475.1	null	-	-	3.8554308228689105
959	1303	DVU_1157	AAS95635.1	null	-	-	3.8549999671352007
960	3199	DVU_3061	AAS97532.1	null	-	-	3.8549082812631004
961	1420	DVU_1274	AAS95752.1	null	-	-	3.8544429626548875
962	364	DVU_0212	AAS94696.1	null	-	-	3.8538828207931015
963	1576	DVU_1430	AAS95908.1	null	-	-	3.853369129873445
964	1467	DVU_1321	AAS95799.1	null	rpmD	-	3.8527922336022877
965	3070	DVU_2931	AAS97403.1	null	-	-	3.8525745440791446
966	831	DVU_0682	AAS95163.1	null	-	-	3.851784202215996
967	950	DVU_0802	AAS95282.1	null	-	-	3.8503741742779827
968	2039	DVU_1895	AAS96371.1	null	-	-	3.8499964228908983
969	240	DVU_0088	AAS94572.1	null	-	-	3.849699658997828
970	495	DVU_0344	AAS94827.1	null	-	-	3.8494304565990523
971	2995	DVU_2856	AAS97328.1	null	-	-	3.849019623249644
972	1607	DVU_1461	AAS95939.1	null	hemA	-	3.84855141148712
973	3303	DVU_3166	AAS97636.1	null	-	-	3.847724784748281
974	1618	DVU_1472	AAS95950.1	null	-	-	3.8459368092634
975	3001	DVU_2862	AAS97334.1	null	-	-	3.8452896804417867
976	889	DVU_0741	AAS95221.1	null	-	-	3.8446793994882693
977	2716	DVU_2577	AAS97049.1	null	-	-	3.8435111081409072
978	1491	DVU_1345	AAS95823.1	null	proS	-	3.841883690294765
979	2018	DVU_1874	AAS96350.1	null	clpB	-	3.841615262570292
980	1718	DVU_1572	AAS96050.1	null	-	-	3.8396170971471966
981	2684	DVU_2545	AAS97017.1	null	-	-	3.8389350226609205
982	2135	DVU_1991	AAS96467.1	null	-	-	3.838345049067214
983	1421	DVU_1275	AAS95753.1	null	-	-	3.8376720114676046
984	1360	DVU_1214	AAS95692.1	null	-	-	3.837481073157837
985	358	DVU_0206	AAS94690.1	null	-	-	3.8368283631844813
986	359	DVU_0207	AAS94691.1	null	-	-	3.8362551990923968
987	2134	DVU_1990	AAS96466.1	null	-	-	3.8358403828286547
988	1735	DVU_1589	AAS96067.1	null	-	-	3.835491288907036
989	3257	DVU_3119	AAS97590.1	null	-	-	3.8349028693851146
990	1761	DVU_1615	AAS96093.1	null	paaK-2	-	3.8331717077526886
991	653	DVU_0503	AAS94985.1	null	pnp	-	3.8331593896412612
992	2581	DVU_2442	AAS96914.1	null	-	-	3.8324281237129636
993	962	DVU_0814	AAS95294.1	null	-	-	3.831685207954827
994	1187	DVU_1039	AAS95519.1	null	-	-	3.831360300128661
995	1714	DVU_1568	AAS96046.1	null	-	-	3.830986369276998
996	2807	DVU_2668	AAS97140.1	null	-	-	3.8300434860176273
997	2578	DVU_2439	AAS96911.1	null	-	-	3.8285339545471326
998	2204	DVU_2064	AAS96537.1	null	-	-	3.8269856491215117
999	888	DVU_0740	AAS95220.1	null	-	-	3.826664619904518
1000	1194	DVU_1046	AAS95526.1	null	-	-	3.8266090591685575
1001	263	DVU_0111	AAS94595.1	null	-	-	3.8260011720344123
1002	3156	DVU_3018	AAS97489.1	null	-	-	3.8258393926250305
1003	225	DVU_0073	AAS94557.1	null	-	-	3.825520952869651
1004	2453	DVU_2313	AAS96786.1	null	pgl	-	3.8247723916967202
1005	2113	DVU_1969	AAS96445.1	null	-	-	3.8246214219853334
1006	3292	DVU_3155	AAS97625.1	null	dcrH	-	3.824539635944492
1007	1374	DVU_1228	AAS95706.1	null	tpX	-	3.8233213530030374
1008	2307	DVU_2167	AAS96640.1	null	-	-	3.823102335368438
1009	3117	DVU_2979	AAS97450.1	null	-	-	3.8226783879160116
1010	2052	DVU_1908	AAS96384.1	null	pdxJ	-	3.8226105014035032
1011	1952	DVU_1807	AAS96284.1	null	nadC	-	3.820580524617718
1012	1755	DVU_1609	AAS96087.1	null	dapB	-	3.820249865618821
1013	827	DVU_0678	AAS95159.1	null	-	-	3.819951121252471
1014	1327	DVU_1181	AAS95659.1	null	-	-	3.819390199596147
1015	2587	DVU_2448	AAS96920.1	null	panC	-	3.818373106069828
1016	3223	DVU_3085	AAS97556.1	null	-	-	3.8180530526669094
1017	1127	DVU_0979	AAS95459.1	null	-	-	3.8170728862905414
1018	1017	DVU_0869	AAS95349.1	null	uppS	-	3.8154178981992595
1019	1930	DVU_1785	AAS96262.1	null	-	-	3.8148026205676304
1020	546	DVU_0395	AAS94878.1	null	-	-	3.8119409497750665
1021	1690	DVU_1544	AAS96022.1	null	-	-	3.8108706451983956
1022	3358	DVU_3221	AAS97691.1	null	-	-	3.810724440315809
1023	1864	DVU_1719	AAS96196.1	null	-	-	3.808924553786483
1024	273	DVU_0121	AAS94605.1	null	-	-	3.808772025222863
1025	1826	DVU_1681	AAS96158.1	null	mreB-2	-	3.8087204535680206
1026	3002	DVU_2863	AAS97335.1	null	-	-	3.80832428712118
1027	722	DVU_0573	AAS95054.1	null	creA	-	3.8082328380939465
1028	3038	DVU_2899	AAS97371.1	null	-	-	3.8080435738036957
1029	1822	DVU_1677	AAS96154.1	null	tpiA	-	3.807759145214271
1030	3016	DVU_2877	AAS97349.1	null	-	-	3.8075992592289643
1031	611	DVU_0460	AAS94943.1	null	-	-	3.8072550393000673
1032	839	DVU_0690	AAS95171.1	null	-	-	3.80704285741178
1033	690	DVU_0540	AAS95022.1	null	-	-	3.8055104338695878
1034	3432	DVU_3296	AAS97765.1	null	-	-	3.8052164124399055
1035	670	DVU_0520	AAS95002.1	null	-	-	3.80194189572346
1036	1745	DVU_1599	AAS96077.1	null	crcB	-	3.8004541657250646
1037	2366	DVU_2226	AAS96699.1	null	-	-	3.8001778831925397
1038	3455	DVU_3320	AAS97788.1	null	-	-	3.7994842693095054
1039	1888	DVU_1743	AAS96220.1	null	-	-	3.7992643240691244
1040	2600	DVU_2461	AAS96933.1	null	-	-	3.799103337085872
1041	345	DVU_0193	AAS94677.1	null	-	-	3.7986878381825955
1042	1527	DVU_1381	AAS95859.1	null	-	-	3.7985605316092603
1043	1363	DVU_1217	AAS95695.1	null	-	-	3.797551773324455
1044	666	DVU_0516	AAS94998.1	null	flgI	-	3.797151330593788
1045	497	DVU_0346	AAS94829.1	null	-	-	3.797132003660148
1046	2437	DVU_2297	AAS96770.1	null	-	-	3.7968784145995405
1047	1721	DVU_1575	AAS96053.1	null	prsA	-	3.7949271771921755
1048	991	DVU_0843	AAS95323.1	null	-	-	3.7941738196233596
1049	110	DVUA0110	AAS94481.1	GI:46447815	-	-	3.7938672712297197
1050	1986	DVU_1842	AAS96318.1	null	-	-	3.793675316648892
1051	1812	DVU_1667	AAS96144.1	null	-	-	3.792230381759256
1052	1536	DVU_1390	AAS95868.1	null	-	-	3.7916576410058482
1053	1029	DVU_0881	AAS95361.1	null	-	-	3.7907138098719995
1054	2033	DVU_1889	AAS96365.1	null	gmhA	-	3.7905370551322934
1055	1189	DVU_1041	AAS95521.1	null	tatC	-	3.7890571008799068
1056	1166	DVU_1018	AAS95498.1	null	-	-	3.788815842406074
1057	1878	DVU_1733	AAS96210.1	null	-	-	3.785596174848258
1058	1647	DVU_1501	AAS95979.1	null	-	-	3.784544117837959
1059	1222	DVU_1074	AAS95554.1	null	rpmH	-	3.7845071513600907
1060	672	DVU_0522	AAS95004.1	null	-	-	3.784471920956774
1061	2534	DVU_2394	AAS96867.1	null	-	-	3.7843397717215055
1062	1676	DVU_1530	AAS96008.1	null	-	-	3.7837112856374744
1063	2224	DVU_2084	AAS96557.1	null	-	-	3.7835483941139025
1064	853	DVU_0705	AAS95185.1	null	dctM	-	3.78229134801598
1065	1341	DVU_1195	AAS95673.1	null	-	-	3.7819728447558214
1066	1024	DVU_0876	AAS95356.1	null	-	-	3.781880750719026
1067	2024	DVU_1880	AAS96356.1	null	-	-	3.781445813944469
1068	365	DVU_0213	AAS94697.1	null	-	-	3.7814284356374364
1069	1309	DVU_1163	AAS95641.1	null	-	-	3.779773377712909
1070	647	DVU_0497	AAS94979.1	null	-	-	3.7797559834139123
1071	3354	DVU_3217	AAS97687.1	null	-	-	3.7791688934368004
1072	3273	DVU_3136	AAS97606.1	null	-	-	3.7790352972244796
1073	116	DVUA0116	AAS94346.1	GI:46447680	-	-	3.7780904621321527
1074	1291	DVU_1143	AAS95623.1	null	-	-	3.7779600361011743
1075	2567	DVU_2427	AAS96900.1	null	-	-	3.7770511219737526
1076	3220	DVU_3082	AAS97553.1	null	-	-	3.7768165762568677
1077	1339	DVU_1193	AAS95671.1	null	radC	-	3.7767509822827483
1078	245	DVU_0093	AAS94577.1	null	-	-	3.776176055965941
1079	846	DVU_0697	AAS95178.1	null	-	-	3.774473166167585
1080	2706	DVU_2567	AAS97039.1	null	-	-	3.7737587508503774
1081	571	DVU_0420	AAS94903.1	null	-	-	3.7713191249672757
1082	3141	DVU_3003	AAS97474.1	null	-	-	3.771088675264549
1083	2022	DVU_1878	AAS96354.1	null	ltaE	-	3.7710334055922696
1084	3222	DVU_3084	AAS97555.1	null	-	-	3.770825014232971
1085	2279	DVU_2139	AAS96612.1	null	-	-	3.770449448542843
1086	184	DVU_0032	AAS94516.1	null	-	-	3.7695313579865264
1087	2166	DVU_2024	AAS96499.1	null	-	-	3.768773449196529
1088	2211	DVU_2071	AAS96544.1	null	-	-	3.768406336002834
1089	3492	DVU_3356	AAS97825.1	null	-	-	3.768335359336433
1090	257	DVU_0105	AAS94589.1	null	-	-	3.767934088140357
1091	3124	DVU_2986	AAS97457.1	null	pspC	-	3.7678270145629376
1092	2834	DVU_2695	AAS97167.1	null	-	-	3.7677244536290893
1093	1810	DVU_1665	AAS96142.1	null	aroQ	-	3.7674124421214827
1094	1352	DVU_1206	AAS95684.1	null	fabG	-	3.765613003948701
1095	733	DVU_0584	AAS95065.1	null	-	-	3.7651339113685687
1096	1209	DVU_1061	AAS95541.1	null	-	-	3.7646674247593666
1097	978	DVU_0830	AAS95310.1	null	ptsH	-	3.7642792813015826
1098	2732	DVU_2593	AAS97065.1	null	-	-	3.762991655761826
1099	725	DVU_0576	AAS95057.1	null	msrB	-	3.7626437716782504
1100	2368	DVU_2228	AAS96701.1	null	-	-	3.7614294849985983
1101	2074	DVU_1930	AAS96406.1	null	-	-	3.75863007356618
1102	3395	DVU_3258	AAS97728.1	null	murA	-	3.758166187713844
1103	1171	DVU_1023	AAS95503.1	null	-	-	3.757493778749319
1104	2013	DVU_1869	AAS96345.1	null	-	-	3.7563546840356086
1105	825	DVU_0676	AAS95157.1	null	-	-	3.7544570486376077
1106	2653	DVU_2514	AAS96986.1	null	pyk	-	3.753668795143139
1107	2673	DVU_2534	AAS97006.1	null	pheS	-	3.753641219004359
1108	1117	DVU_0969	AAS95449.1	null	-	-	3.7535280103195805
1109	499	DVU_0348	AAS94831.1	null	-	-	3.753501043579321
1110	2665	DVU_2526	AAS96998.1	null	hynA-2	-	3.753026013148177
1111	617	DVU_0466	AAS94949.1	null	trpG	-	3.7518067244847657
1112	1246	DVU_1098	AAS95578.1	null	-	-	3.7501149550182524
1113	433	DVU_0282	AAS94765.1	null	mutY	-	3.750077785551988
1114	69	DVUA0069	AAS94386.1	GI:46447720	-	-	3.7498536178581783
1115	2103	DVU_1959	AAS96435.1	null	-	-	3.749796671967928
1116	3109	DVU_2971	AAS97442.1	null	-	-	3.749324145233308
1117	2007	DVU_1863	AAS96339.1	null	-	-	3.7487915363597093
1118	2288	DVU_2148	AAS96621.1	null	-	-	3.748013697201186
1119	150	DVUA0150	AAS94476.1	GI:46447810	-	-	3.7480008680005343
1120	3217	DVU_3079	AAS97550.1	null	-	-	3.74755709008133
1121	2679	DVU_2540	AAS97012.1	null	-	-	3.7471771976592745
1122	1970	DVU_1825	AAS96302.1	null	-	-	3.7468396761228817
1123	409	DVU_0258	AAS94741.1	null	-	-	3.7449693998911036
1124	2517	DVU_2377	AAS96850.1	null	-	-	3.7447494674280657
1125	195	DVU_0043	AAS94527.1	null	fliQ	-	3.7446360049697622
1126	1506	DVU_1360	AAS95838.1	null	galE	-	3.7443811639945452
1127	1910	DVU_1765	AAS96242.1	null	-	-	3.7439488847029847
1128	3474	DVU_3339	AAS97807.1	null	kdpA	-	3.7415996247885754
1129	1771	DVU_1625	AAS96103.1	null	-	-	3.741511171391133
1130	1740	DVU_1594	AAS96072.1	null	cheA-1	-	3.74130525595637
1131	3092	DVU_2954	AAS97425.1	null	-	-	3.7412458034290577
1132	2490	DVU_2350	AAS96823.1	null	gid	-	3.741080423979728
1133	1457	DVU_1311	AAS95789.1	null	rpmC	-	3.740346889608583
1134	3453	DVU_3318	AAS97786.1	null	-	-	3.739982066740466
1135	2207	DVU_2067	AAS96540.1	null	-	-	3.739840097060714
1136	1806	DVU_1661	AAS96138.1	null	-	-	3.7396126702736967
1137	2373	DVU_2233	AAS96706.1	null	-	-	3.7395080717740408
1138	2515	DVU_2375	AAS96848.1	null	-	-	3.7385444024650876
1139	112	DVUA0112	AAS94350.1	GI:46447684	-	-	3.7382731458195004
1140	1131	DVU_0983	AAS95463.1	null	-	-	3.7381493747887427
1141	170	DVU_0018	AAS94502.1	null	-	-	3.7378720517068507
1142	1873	DVU_1728	AAS96205.1	null	-	-	3.737125621222456
1143	2336	DVU_2196	AAS96669.1	null	-	-	3.736588435325571
1144	1773	DVU_1627	AAS96105.1	null	-	-	3.734086393172116
1145	3484	DVU_3348	AAS97817.1	null	-	-	3.7329216878102636
1146	1170	DVU_1022	AAS95502.1	null	-	-	3.7318086903636267
1147	250	DVU_0098	AAS94582.1	null	potA	-	3.7317082656790017
1148	3073	DVU_2934	AAS97406.1	null	-	-	3.731505704874905
1149	1571	DVU_1425	AAS95903.1	null	gcvPA	-	3.731134815708379
1150	1713	DVU_1567	AAS96045.1	null	-	-	3.7309601422584717
1151	2411	DVU_2271	AAS96744.1	null	-	-	3.730833904953587
1152	1216	DVU_1068	AAS95548.1	null	-	-	3.7307995370103004
1153	1904	DVU_1759	AAS96236.1	null	-	-	3.730131583232679
1154	3289	DVU_3152	AAS97622.1	null	-	-	3.729840166315362
1155	1770	DVU_1624	AAS96102.1	null	kdsA	-	3.729839893019731
1156	2934	DVU_2795	AAS97267.1	null	-	-	3.729506526929074
1157	1867	DVU_1722	AAS96199.1	null	-	-	3.728831478136878
1158	759	DVU_0610	AAS95091.1	null	-	-	3.728717461877224
1159	564	DVU_0413	AAS94896.1	null	-	-	3.728102178861727
1160	916	DVU_0768	AAS95248.1	null	murI	-	3.726768264131033
1161	1152	DVU_1004	AAS95484.1	null	-	-	3.7254309539973627
1162	3114	DVU_2976	AAS97447.1	null	-	-	3.7240424038603703
1163	1858	DVU_1713	AAS96190.1	null	-	-	3.7239773268562675
1164	3318	DVU_3181	AAS97651.1	null	purL	-	3.723203207876716
1165	3343	DVU_3206	AAS97676.1	null	-	-	3.722567261608657
1166	1972	DVU_1827	AAS96304.1	null	-	-	3.722224645802596
1167	1277	DVU_1129	AAS95609.1	null	-	-	3.7217477801991277
1168	2266	DVU_2126	AAS96599.1	null	-	-	3.7210136285311797
1169	2576	DVU_2436	AAS96909.1	null	-	-	3.720095559901096
1170	1231	DVU_1083	AAS95563.1	null	phoB	-	3.720065122289773
1171	1325	DVU_1179	AAS95657.1	null	aor	-	3.718738516476024
1172	996	DVU_0848	AAS95328.1	null	-	-	3.7175094365967145
1173	1140	DVU_0992	AAS95472.1	null	cheV-3	-	3.7173427209410588
1174	1469	DVU_1323	AAS95801.1	null	secY	-	3.7172366778766013
1175	215	DVU_0063	AAS94547.1	null	-	-	3.7163999178453357
1176	1768	DVU_1622	AAS96100.1	null	purQ	-	3.7161353372977626
1177	679	DVU_0529	AAS95011.1	null	-	-	3.714952661243221
1178	1778	DVU_1632	AAS96110.1	null	-	-	3.714725326142107
1179	1968	DVU_1823	AAS96300.1	null	-	-	3.714102067459348
1180	2415	DVU_2275	AAS96748.1	null	-	-	3.713994173508381
1181	1416	DVU_1270	AAS95748.1	null	-	-	3.713946789568732
1182	555	DVU_0404	AAS94887.1	null	-	-	3.713785468373147
1183	3190	DVU_3052	AAS97523.1	null	-	-	3.713476629122899
1184	3298	DVU_3161	AAS97631.1	null	-	-	3.712762928684788
1185	769	DVU_0620	AAS95101.1	null	-	-	3.7122029766637925
1186	1798	DVU_1653	AAS96130.1	null	-	-	3.711872983844815
1187	2230	DVU_2090	AAS96563.1	null	-	-	3.7106237463230967
1188	2806	DVU_2667	AAS97139.1	null	-	-	3.710448674411016
1189	1242	DVU_1094	AAS95574.1	null	argH	-	3.708261790864077
1190	3211	DVU_3073	AAS97544.1	null	-	-	3.707313373753622
1191	2724	DVU_2585	AAS97057.1	null	-	-	3.70703766100721
1192	2507	DVU_2367	AAS96840.1	null	lpxA	-	3.7064745762840925
1193	2821	DVU_2682	AAS97154.1	null	-	-	3.7057660040929683
1194	2436	DVU_2296	AAS96769.1	null	mtgA	-	3.7057138194475643
1195	3043	DVU_2904	AAS97376.1	null	-	-	3.7050268235231565
1196	2111	DVU_1967	AAS96443.1	null	-	-	3.704544669201508
1197	2365	DVU_2225	AAS96698.1	null	-	-	3.70421062742752
1198	2714	DVU_2575	AAS97047.1	null	-	-	3.703876526596604
1199	1523	DVU_1377	AAS95855.1	null	ilvN-2	-	3.7028223120226214
1200	826	DVU_0677	AAS95158.1	null	-	-	3.702741813040142
1201	1067	DVU_0919	AAS95399.1	null	-	-	3.7027317393927706
1202	863	DVU_0715	AAS95195.1	null	-	-	3.702674525678065
1203	601	DVU_0450	AAS94933.1	null	ribF	-	3.7017383812214533
1204	1428	DVU_1282	AAS95760.1	null	glmM	-	3.701668330524934
1205	2435	DVU_2295	AAS96768.1	null	-	-	3.701166088910807
1206	523	DVU_0372	AAS94855.1	null	-	-	3.7008228977701076
1207	817	DVU_0668	AAS95149.1	null	-	-	3.6998867882558044
1208	2540	DVU_2400	AAS96873.1	null	-	-	3.699770010082553
1209	1490	DVU_1344	AAS95822.1	null	ispG	-	3.6997466231680343
1210	3245	DVU_3107	AAS97578.1	null	-	-	3.699532869666162
1211	809	DVU_0660	AAS95141.1	null	-	-	3.6990930838699287
1212	3121	DVU_2983	AAS97454.1	null	leuD	-	3.6990595504846286
1213	2181	DVU_2039	AAS96514.1	null	-	-	3.6986593790788698
1214	757	DVU_0608	AAS95089.1	null	-	-	3.6984286279394696
1215	3179	DVU_3041	AAS97512.1	null	-	-	3.6981320686867654
1216	1427	DVU_1281	AAS95759.1	null	-	-	3.697884913138543
1217	2669	DVU_2530	AAS97002.1	null	tkt	-	3.6977438870695454
1218	1353	DVU_1207	AAS95685.1	null	fabH	-	3.696665235895959
1219	3440	DVU_3305	AAS97773.1	null	-	-	3.6963804247300116
1220	2065	DVU_1921	AAS96397.1	null	hynB-1	-	3.696133469358416
1221	2325	DVU_2185	AAS96658.1	null	-	-	3.6957569192284825
1222	1794	DVU_1649	AAS96126.1	null	mutS	-	3.6955536928182737
1223	1087	DVU_0939	AAS95419.1	null	-	-	3.693111550950493
1224	928	DVU_0780	AAS95260.1	null	-	-	3.6930855675889984
1225	2167	DVU_2025	AAS96500.1	null	-	-	3.6929082275755576
1226	1659	DVU_1513	AAS95991.1	null	-	-	3.6927292819927744
1227	1815	DVU_1670	AAS96147.1	null	-	-	3.6925194362628657
1228	2282	DVU_2142	AAS96615.1	null	surE	-	3.692356478500309
1229	1862	DVU_1717	AAS96194.1	null	-	-	3.6923118711522758
1230	848	DVU_0700	AAS95180.1	null	-	-	3.692203529377683
1231	1945	DVU_1800	AAS96277.1	null	-	-	3.6917732303043356
1232	1218	DVU_1070	AAS95550.1	null	-	-	3.691707537669492
1233	1617	DVU_1471	AAS95949.1	null	-	-	3.6912905541606404
1234	612	DVU_0461	AAS94944.1	null	-	-	3.6910972954798176
1235	3015	DVU_2876	AAS97348.1	null	-	-	3.690759894732393
1236	2005	DVU_1861	AAS96337.1	null	prfB	-	3.6897138925483812
1237	2782	DVU_2643	AAS97115.1	null	htpG	-	3.689336347912275
1238	1272	DVU_1124	AAS95604.1	null	-	-	3.688968525140116
1239	153	DVU_0001	AAS94485.1	null	dnaA-1	-	3.686762918155108
1240	2416	DVU_2276	AAS96749.1	null	-	-	3.6859070871266324
1241	2694	DVU_2555	AAS97027.1	null	-	-	3.683653055982073
1242	3388	DVU_3251	AAS97721.1	null	-	-	3.6829624788457562
1243	13	DVUA0013	AAS94436.1	GI:46447770	glnB-2	-	3.6825972500226953
1244	2831	DVU_2692	AAS97164.1	null	-	-	3.682331838076875
1245	1861	DVU_1716	AAS96193.1	null	-	-	3.6810638823922224
1246	2801	DVU_2662	AAS97134.1	null	-	-	3.6809177362454695
1247	2156	DVU_2013	AAS96488.1	null	-	-	3.6806832028152923
1248	3478	DVU_3342	AAS97811.1	null	-	-	3.680582629171118
1249	989	DVU_0841	AAS95321.1	null	-	-	3.680424551037452
1250	935	DVU_0787	AAS95267.1	null	-	-	3.6795100650361063
1251	655	DVU_0505	AAS94987.1	null	truB	-	3.679349243521296
1252	436	DVU_0285	AAS94768.1	null	hisH	-	3.6792755063898865
1253	3149	DVU_3011	AAS97482.1	null	-	-	3.678915763610658
1254	1061	DVU_0913	AAS95393.1	null	-	-	3.6773864374784506
1255	291	DVU_0139	AAS94623.1	null	-	-	3.6769281671942715
1256	3309	DVU_3172	AAS97642.1	null	-	-	3.676549499547315
1257	165	DVU_0013	AAS94497.1	null	-	-	3.6761251006829343
1258	1361	DVU_1215	AAS95693.1	null	-	-	3.675990623843923
1259	3480	DVU_3344	AAS97813.1	null	-	-	3.6751691468311245
1260	1514	DVU_1368	AAS95846.1	null	-	-	3.6749549231839818
1261	2869	DVU_2730	AAS97202.1	null	-	-	3.6737929025451614
1262	2901	DVU_2762	AAS97234.1	null	-	-	3.673473743224418
1263	421	DVU_0270	AAS94753.1	null	-	-	3.6719828121675335
1264	1658	DVU_1512	AAS95990.1	null	-	-	3.6712935141577256
1265	1669	DVU_1523	AAS96001.1	null	-	-	3.670832155239112
1266	1175	DVU_1027	AAS95507.1	null	-	-	3.6695446375130145
1267	2753	DVU_2614	AAS97086.1	null	-	-	3.6687439811155875
1268	3411	DVU_3274	AAS97744.1	null	-	-	3.668296397742749
1269	430	DVU_0279	AAS94762.1	null	-	-	3.6682242257012874
1270	1213	DVU_1065	AAS95545.1	null	-	-	3.6678295666299845
1271	1880	DVU_1735	AAS96212.1	null	-	-	3.6674931953379946
1272	843	DVU_0694	AAS95175.1	null	-	-	3.667309841073306
1273	1706	DVU_1560	AAS96038.1	null	-	-	3.6663532454026364
1274	2228	DVU_2088	AAS96561.1	null	-	-	3.6662235356907336
1275	2794	DVU_2655	AAS97127.1	null	-	-	3.6653179071999533
1276	1869	DVU_1724	AAS96201.1	null	-	-	3.6652160824776034
1277	785	DVU_0636	AAS95117.1	null	-	-	3.6642730232918055
1278	511	DVU_0360	AAS94843.1	null	ilvB-1	-	3.6630774452139687
1279	1038	DVU_0890	AAS95370.1	null	hom	-	3.6624117787868564
1280	746	DVU_0597	AAS95078.1	null	lytS	-	3.6623683814974175
1281	2917	DVU_2778	AAS97250.1	null	-	-	3.6620226431770404
1282	1059	DVU_0911	AAS95391.1	null	truA	-	3.661805635493709
1283	1827	DVU_1682	AAS96159.1	null	-	-	3.6616130237647773
1284	1834	DVU_1689	AAS96166.1	null	-	-	3.661378214263247
1285	3125	DVU_2987	AAS97458.1	null	-	-	3.660565338432796
1286	104	DVUA0104	AAS94356.1	GI:46447690	-	-	3.6598046054377806
1287	1959	DVU_1814	AAS96291.1	null	-	-	3.6588296957251605
1288	3191	DVU_3053	AAS97524.1	null	-	-	3.658735861546595
1289	1594	DVU_1448	AAS95926.1	null	-	-	3.6583500926418613
1290	646	DVU_0496	AAS94978.1	null	polA	-	3.6579705760394106
1291	2528	DVU_2388	AAS96861.1	null	tolQ-1	-	3.656593141079717
1292	1532	DVU_1386	AAS95864.1	null	-	-	3.6560818999903026
1293	1334	DVU_1188	AAS95666.1	null	-	-	3.65563977760523
1294	1085	DVU_0937	AAS95417.1	null	-	-	3.655227408875301
1295	2129	DVU_1985	AAS96461.1	null	-	-	3.6551269752670072
1296	815	DVU_0666	AAS95147.1	null	-	-	3.6546851414809005
1297	2779	DVU_2640	AAS97112.1	null	-	-	3.6546822151172016
1298	2938	DVU_2799	AAS97271.1	null	-	-	3.65387164221744
1299	138	DVUA0138	AAS94459.1	GI:46447793	-	-	3.6538027959108237
1300	828	DVU_0679	AAS95160.1	null	-	-	3.653370572737014
1301	1578	DVU_1432	AAS95910.1	null	-	-	3.652869636790599
1302	446	DVU_0295	AAS94778.1	null	-	-	3.6526315626985735
1303	1927	DVU_1782	AAS96259.1	null	-	-	3.6515155521919302
1304	318	DVU_0166	AAS94650.1	null	-	-	3.6513279902533626
1305	147	DVUA0147	AAS94452.1	GI:46447786	-	-	3.6509165612197036
1306	1144	DVU_0996	AAS95476.1	null	-	-	3.6508676061724428
1307	752	DVU_0603	AAS95084.1	null	-	-	3.650805237358134
1308	2549	DVU_2409	AAS96882.1	null	-	-	3.650294523623865
1309	3188	DVU_3050	AAS97521.1	null	-	-	3.6501044634475166
1310	1603	DVU_1457	AAS95935.1	null	-	-	3.6496659583618785
1311	755	DVU_0606	AAS95087.1	null	-	-	3.6490640715251788
1312	2346	DVU_2206	AAS96679.1	null	-	-	3.6480771237246983
1313	565	DVU_0414	AAS94897.1	null	-	-	3.6473185269870667
1314	1929	DVU_1784	AAS96261.1	null	-	-	3.646971624771674
1315	2067	DVU_1923	AAS96399.1	null	hupD	-	3.646361089412338
1316	2391	DVU_2251	AAS96724.1	null	-	-	3.6448360236789425
1317	327	DVU_0175	AAS94659.1	null	-	-	3.6447315183550684
1318	390	DVU_0238	AAS94722.1	null	-	-	3.643214269418049
1319	431	DVU_0280	AAS94763.1	null	-	-	3.64213016139773
1320	1496	DVU_1350	AAS95828.1	null	dxs	-	3.641678153320451
1321	180	DVU_0028	AAS94512.1	null	csaA	-	3.641545702040955
1322	2217	DVU_2077	AAS96550.1	null	-	-	3.6415230451058
1323	1181	DVU_1033	AAS95513.1	null	-	-	3.6414191084177783
1324	1787	DVU_1641	AAS96119.1	null	-	-	3.640821347264657
1325	3457	DVU_3322	AAS97790.1	null	-	-	3.640812037683719
1326	2456	DVU_2316	AAS96789.1	null	topB	-	3.6402266955022515
1327	262	DVU_0110	AAS94594.1	null	-	-	3.6401758798654744
1328	1814	DVU_1669	AAS96146.1	null	rluB	-	3.6399477845936494
1329	2466	DVU_2326	AAS96799.1	null	-	-	3.6397444577156435
1330	3183	DVU_3045	AAS97516.1	null	-	-	3.6394967228246653
1331	2566	DVU_2426	AAS96899.1	null	-	-	3.638905338259508
1332	934	DVU_0786	AAS95266.1	null	-	-	3.6388821510822367
1333	1494	DVU_1348	AAS95826.1	null	xseB	-	3.638383035959194
1334	3268	DVU_3131	AAS97601.1	null	-	-	3.6379637765572497
1335	2421	DVU_2281	AAS96754.1	null	-	-	3.6376922988701246
1336	2047	DVU_1903	AAS96379.1	null	mfd	-	3.6363499402281763
1337	2633	DVU_2494	AAS96966.1	null	-	-	3.63555980942097
1338	2311	DVU_2171	AAS96644.1	null	-	-	3.6345206286718557
1339	2048	DVU_1904	AAS96380.1	null	cheW-2	-	3.6339980825736866
1340	292	DVU_0140	AAS94624.1	null	-	-	3.6337875029879116
1341	3459	DVU_3324	AAS97792.1	null	-	-	3.632843270330729
1342	1388	DVU_1242	AAS95720.1	null	-	-	3.6326933789655897
1343	2620	DVU_2481	AAS96953.1	null	-	-	3.6324154049959887
1344	2297	DVU_2157	AAS96630.1	null	-	-	3.63187361143485
1345	792	DVU_0643	AAS95124.1	null	-	-	3.6314060159974884
1346	49	DVUA0049	AAS94479.1	GI:46447813	-	-	3.6294368154856835
1347	720	DVU_0571	AAS95052.1	null	ald	-	3.626654026466511
1348	2878	DVU_2739	AAS97211.1	null	-	-	3.6260524630680195
1349	1014	DVU_0866	AAS95346.1	null	dxr	-	3.6259545923202796
1350	119	DVUA0119	AAS94344.1	GI:46447678	-	-	3.6247379747621706
1351	2383	DVU_2243	AAS96716.1	null	glgB	-	3.623178946037865
1352	163	DVU_0011	AAS94495.1	null	-	-	3.6216400982647237
1353	3431	DVU_3295	AAS97764.1	null	-	-	3.620024373070982
1354	2727	DVU_2588	AAS97060.1	null	-	-	3.619647610771123
1355	971	DVU_0823	AAS95303.1	null	argJ	-	3.6193691472733462
1356	55	DVUA0055	AAS94400.1	GI:46447734	-	-	3.6170108697937335
1357	2520	DVU_2380	AAS96853.1	null	-	-	3.6168060360820915
1358	1574	DVU_1428	AAS95906.1	null	pgm	-	3.6167252027956844
1359	2729	DVU_2590	AAS97062.1	null	-	-	3.616191334574495
1360	2252	DVU_2112	AAS96585.1	null	-	-	3.6160621870005345
1361	1671	DVU_1525	AAS96003.1	null	-	-	3.6156489276930386
1362	2603	DVU_2464	AAS96936.1	null	-	-	3.615199097106121
1363	956	DVU_0808	AAS95288.1	null	gatA	-	3.614396080195387
1364	1943	DVU_1798	AAS96275.1	null	-	-	3.613826231232077
1365	674	DVU_0524	AAS95006.1	null	-	-	3.6136950616723524
1366	1600	DVU_1454	AAS95932.1	null	ispD	-	3.6134791964666046
1367	3037	DVU_2898	AAS97370.1	null	-	-	3.6130016121159283
1368	2601	DVU_2462	AAS96934.1	null	-	-	3.6127773653266932
1369	2672	DVU_2533	AAS97005.1	null	pheT	-	3.612471216758941
1370	2259	DVU_2119	AAS96592.1	null	-	-	3.612317090033157
1371	1368	DVU_1222	AAS95700.1	null	-	-	3.6120784836400026
1372	1724	DVU_1578	AAS96056.1	null	-	-	3.6119690783241603
1373	2034	DVU_1890	AAS96366.1	null	hemC	-	3.61167815175178
1374	3083	DVU_2944	AAS97416.1	null	-	-	3.611610741417166
1375	1505	DVU_1359	AAS95837.1	null	-	-	3.6112650755810756
1376	961	DVU_0813	AAS95293.1	null	hrcA	-	3.6078945574612185
1377	2250	DVU_2110	AAS96583.1	null	-	-	3.607843709060151
1378	872	DVU_0724	AAS95204.1	null	-	-	3.607764500873057
1379	2859	DVU_2720	AAS97192.1	null	-	-	3.6077490758365323
1380	3384	DVU_3247	AAS97717.1	null	-	-	3.606533257661093
1381	1593	DVU_1447	AAS95925.1	null	-	-	3.606501664412828
1382	2522	DVU_2382	AAS96855.1	null	-	-	3.6062589120483706
1383	2525	DVU_2385	AAS96858.1	null	-	-	3.6062030082768737
1384	1390	DVU_1244	AAS95722.1	null	-	-	3.605755520853797
1385	1560	DVU_1414	AAS95892.1	null	-	-	3.604868708550176
1386	2582	DVU_2443	AAS96915.1	null	-	-	3.6048353734195624
1387	1150	DVU_1002	AAS95482.1	null	-	-	3.604806809018482
1388	3317	DVU_3180	AAS97650.1	null	-	-	3.604646759776578
1389	871	DVU_0723	AAS95203.1	null	purT	-	3.604292629871522
1390	432	DVU_0281	AAS94764.1	null	-	-	3.604197915760514
1391	2890	DVU_2751	AAS97223.1	null	-	-	3.60415660983429
1392	579	DVU_0428	AAS94911.1	null	-	-	3.6029259924696424
1393	898	DVU_0750	AAS95230.1	null	-	-	3.6028144588255935
1394	2796	DVU_2657	AAS97129.1	null	-	-	3.6026272427995116
1395	1681	DVU_1535	AAS96013.1	null	-	-	3.601343871422661
1396	1326	DVU_1180	AAS95658.1	null	-	-	3.600331941405234
1397	3000	DVU_2861	AAS97333.1	null	-	-	3.5997846382257026
1398	1128	DVU_0980	AAS95460.1	null	-	-	3.5980709205744423
1399	2187	DVU_2045	AAS96520.1	null	-	-	3.5979873559730495
1400	2394	DVU_2254	AAS96727.1	null	thyX	-	3.5974309161575984
1401	3427	DVU_3291	AAS97760.1	null	-	-	3.596837340234814
1402	2987	DVU_2848	AAS97320.1	null	-	-	3.5962389839500704
1403	2249	DVU_2109	AAS96582.1	null	-	-	3.5960679454070084
1404	1925	DVU_1780	AAS96257.1	null	-	-	3.595845541389679
1405	2045	DVU_1901	AAS96377.1	null	-	-	3.594614066144538
1406	461	DVU_0310	AAS94793.1	null	fliI	-	3.5946022956221286
1407	52	DVUA0052	AAS94471.1	GI:46447805	-	-	3.593741594185042
1408	2491	DVU_2351	AAS96824.1	null	-	-	3.5937294262786055
1409	2572	DVU_2432	AAS96905.1	null	-	-	3.5931041031369793
1410	1205	DVU_1057	AAS95537.1	null	-	-	3.5929313409123287
1411	242	DVU_0090	AAS94574.1	null	wcaG	-	3.591669643091279
1412	106	DVUA0106	AAS94355.1	GI:46447689	-	-	3.5906054426313165
1413	639	DVU_0488	AAS94971.1	null	purD	-	3.5904121308951282
1414	2208	DVU_2068	AAS96541.1	null	-	-	3.589890080116236
1415	298	DVU_0146	AAS94630.1	null	-	-	3.5892299762796602
1416	1654	DVU_1508	AAS95986.1	null	-	-	3.5888430234248014
1417	227	DVU_0075	AAS94559.1	null	-	-	3.587794131115582
1418	2762	DVU_2623	AAS97095.1	null	-	-	3.5876195553944763
1419	3255	DVU_3117	AAS97588.1	null	-	-	3.586615083462463
1420	2909	DVU_2770	AAS97242.1	null	-	-	3.586329479391583
1421	2599	DVU_2460	AAS96932.1	null	-	-	3.5860049664801608
1422	3090	DVU_2952	AAS97423.1	null	-	-	3.5859340294278317
1423	3161	DVU_3023	AAS97494.1	null	-	-	3.585554942176449
1424	563	DVU_0412	AAS94895.1	null	-	-	3.5852048901702616
1425	2655	DVU_2516	AAS96988.1	null	-	-	3.584620455062318
1426	2246	DVU_2106	AAS96579.1	null	-	-	3.584360312807892
1427	1662	DVU_1516	AAS95994.1	null	-	-	3.5843167606140613
1428	1244	DVU_1096	AAS95576.1	null	argF	-	3.5842715370283393
1429	2624	DVU_2485	AAS96957.1	null	-	-	3.584114370655991
1430	885	DVU_0737	AAS95217.1	null	-	-	3.5838274863111024
1431	1415	DVU_1269	AAS95747.1	null	-	-	3.583706200923495
1432	399	DVU_0247	AAS94731.1	null	-	-	3.5834572385863974
1433	2392	DVU_2252	AAS96725.1	null	dnaA-2	-	3.5833555145321605
1434	2900	DVU_2761	AAS97233.1	null	-	-	3.583023828386366
1435	3284	DVU_3147	AAS97617.1	null	-	-	3.58290651993778
1436	2880	DVU_2741	AAS97213.1	null	livG	-	3.582726189321978
1437	541	DVU_0390	AAS94873.1	null	-	-	3.5825281783978142
1438	1909	DVU_1764	AAS96241.1	null	-	-	3.581919238429886
1439	897	DVU_0749	AAS95229.1	null	-	-	3.581839199310843
1440	93	DVUA0093	AAS94366.1	GI:46447700	-	-	3.581230547403519
1441	2642	DVU_2503	AAS96975.1	null	murC	-	3.58092560292471
1442	1733	DVU_1587	AAS96065.1	null	-	-	3.580907800220297
1443	3241	DVU_3103	AAS97574.1	null	-	-	3.5806349581178267
1444	3387	DVU_3250	AAS97720.1	null	-	-	3.5800490362262485
1445	2685	DVU_2546	AAS97018.1	null	-	-	3.5794768604956864
1446	2760	DVU_2621	AAS97093.1	null	-	-	3.5793470742163813
1447	550	DVU_0399	AAS94882.1	null	-	-	3.5790343208922533
1448	130	DVUA0130	AAS94463.1	GI:46447797	-	-	3.5785654302310306
1449	2426	DVU_2286	AAS96759.1	null	-	-	3.5785243634886332
1450	3040	DVU_2901	AAS97373.1	null	pyrB	-	3.577997149864279
1451	2258	DVU_2118	AAS96591.1	null	-	-	3.577463585164472
1452	1270	DVU_1122	AAS95602.1	null	-	-	3.576644035092249
1453	410	DVU_0259	AAS94742.1	null	-	-	3.5765116764367697
1454	1842	DVU_1697	AAS96174.1	null	-	-	3.576047117026186
1455	3436	DVU_3300	AAS97769.1	null	-	-	3.5756944672375464
1456	1833	DVU_1688	AAS96165.1	null	-	-	3.575637640803266
1457	3129	DVU_2991	AAS97462.1	null	-	-	3.575200397802779
1458	2271	DVU_2131	AAS96604.1	null	-	-	3.5746956451260594
1459	2127	DVU_1983	AAS96459.1	null	-	-	3.5746217173374193
1460	2514	DVU_2374	AAS96847.1	null	lolD	-	3.5741364833574822
1461	1286	DVU_1138	AAS95618.1	null	-	-	3.5739601410404997
1462	471	DVU_0320	AAS94803.1	null	-	-	3.5732657975150253
1463	1615	DVU_1469	AAS95947.1	null	-	-	3.5731942315628435
1464	3144	DVU_3006	AAS97477.1	null	-	-	3.572960721062744
1465	1408	DVU_1262	AAS95740.1	null	-	-	3.572745300709485
1466	2367	DVU_2227	AAS96700.1	null	-	-	3.572582230696713
1467	322	DVU_0170	AAS94654.1	null	-	-	3.5720827404454547
1468	2930	DVU_2791	AAS97263.1	null	-	-	3.569199938451879
1469	2433	DVU_2293	AAS96766.1	null	cooF	-	3.5682140432165905
1470	39	DVUA0039	AAS94411.1	GI:46447745	-	-	3.567855148961719
1471	1582	DVU_1436	AAS95914.1	null	-	-	3.567456185081788
1472	1409	DVU_1263	AAS95741.1	null	pppA	-	3.5674135283400124
1473	441	DVU_0290	AAS94773.1	null	-	-	3.566556575548765
1474	3079	DVU_2940	AAS97412.1	null	-	-	3.5663399949765107
1475	2598	DVU_2459	AAS96931.1	null	-	-	3.566085234530218
1476	2662	DVU_2523	AAS96995.1	null	-	-	3.565843882466143
1477	1553	DVU_1407	AAS95885.1	null	-	-	3.56503813040896
1478	3348	DVU_3211	AAS97681.1	null	-	-	3.564978868080344
1479	1385	DVU_1239	AAS95717.1	null	-	-	3.5649152160868134
1480	295	DVU_0143	AAS94627.1	null	-	-	3.5646581970261297
1481	985	DVU_0837	AAS95317.1	null	rimM	-	3.5645604682607157
1482	1596	DVU_1450	AAS95928.1	null	-	-	3.5639795178180798
1483	2967	DVU_2828	AAS97300.1	null	-	-	3.5637703969607526
1484	3494	DVU_3358	AAS97827.1	null	-	-	3.563289793751012
1485	3294	DVU_3157	AAS97627.1	null	-	-	3.5627186635801014
1486	1481	DVU_1335	AAS95813.1	null	clpP	-	3.562710255155925
1487	2511	DVU_2371	AAS96844.1	null	-	-	3.5618885900494957
1488	1966	DVU_1821	AAS96298.1	null	-	-	3.5616863850595135
1489	734	DVU_0585	AAS95066.1	null	-	-	3.5613797103177802
1490	2536	DVU_2396	AAS96869.1	null	-	-	3.561059154402674
1491	1149	DVU_1001	AAS95481.1	null	-	-	3.56083612025471
1492	1703	DVU_1557	AAS96035.1	null	-	-	3.560122938085231
1493	349	DVU_0197	AAS94681.1	null	-	-	3.559514583205033
1494	2809	DVU_2670	AAS97142.1	null	-	-	3.5593770305162455
1495	3517	DVU_3381	AAS97850.1	null	-	-	3.5586693371905675
1496	3235	DVU_3097	AAS97568.1	null	-	-	3.558390963229577
1497	1380	DVU_1234	AAS95712.1	null	-	-	3.557676966931248
1498	1855	DVU_1710	AAS96187.1	null	-	-	3.557190156738374
1499	3509	DVU_3373	AAS97842.1	null	ilvD	-	3.5570623636703296
1500	744	DVU_0595	AAS95076.1	null	-	-	3.5569685725616202
1501	3108	DVU_2970	AAS97441.1	null	-	-	3.5566295502309586
1502	3157	DVU_3019	AAS97490.1	null	-	-	3.5562854980945633
1503	328	DVU_0176	AAS94660.1	null	-	-	3.555783806360131
1504	174	DVU_0022	AAS94506.1	null	-	-	3.55570967518069
1505	2840	DVU_2701	AAS97173.1	null	-	-	3.5548456421973262
1506	1954	DVU_1809	AAS96286.1	null	nadB	-	3.5533443477014526
1507	158	DVU_0006	AAS94490.1	null	-	-	3.5529097406739263
1508	3400	DVU_3263	AAS97733.1	null	frdB	-	3.552889026213936
1509	695	DVU_0545	AAS95027.1	null	-	-	3.5521630527900663
1510	2004	DVU_1860	AAS96336.1	null	cutE	-	3.5520576428771697
1511	2424	DVU_2284	AAS96757.1	null	-	-	3.55186905405487
1512	658	DVU_0508	AAS94990.1	null	infB	-	3.551374081272496
1513	557	DVU_0406	AAS94889.1	null	-	-	3.551327022858853
1514	1089	DVU_0941	AAS95421.1	null	-	-	3.551319058378635
1515	1528	DVU_1382	AAS95860.1	null	-	-	3.5508673361909744
1516	335	DVU_0183	AAS94667.1	null	-	-	3.550434741713601
1517	498	DVU_0347	AAS94830.1	null	-	-	3.550268961539887
1518	2763	DVU_2624	AAS97096.1	null	-	-	3.5500996317410216
1519	903	DVU_0755	AAS95235.1	null	-	-	3.549947443397638
1520	1779	DVU_1633	AAS96111.1	null	-	-	3.54952141012795
1521	678	DVU_0528	AAS95010.1	null	-	-	3.5491673839500417
1522	2670	DVU_2531	AAS97003.1	null	rpe	-	3.5486808553577562
1523	1935	DVU_1790	AAS96267.1	null	-	-	3.5476900911112694
1524	2069	DVU_1925	AAS96401.1	null	-	-	3.547018898986385
1525	71	DVUA0071	AAS94384.1	GI:46447718	-	-	3.5468920813909763
1526	270	DVU_0118	AAS94602.1	null	-	-	3.5465271732027364
1527	82	DVUA0082	AAS94376.1	GI:46447710	-	-	3.5465265077780366
1528	308	DVU_0156	AAS94640.1	null	-	-	3.542772590688141
1529	129	DVUA0129	AAS94335.1	GI:46447669	cas3	-	3.5427424621837424
1530	53	DVUA0053	AAS94470.1	GI:46447804	-	-	3.5422167783889393
1531	743	DVU_0594	AAS95075.1	null	iciA	-	3.5418874688663324
1532	3011	DVU_2872	AAS97344.1	null	-	-	3.5413162498406794
1533	1741	DVU_1595	AAS96073.1	null	cheR-1	-	3.5406240867582515
1534	185	DVU_0033	AAS94517.1	null	-	-	3.5403435666180556
1535	2948	DVU_2809	AAS97281.1	null	-	-	3.5400148588509364
1536	2652	DVU_2513	AAS96985.1	null	mraZ	-	3.5395836280751447
1537	1493	DVU_1347	AAS95825.1	null	-	-	3.539463161449384
1538	804	DVU_0655	AAS95136.1	null	-	-	3.5388925766282906
1539	207	DVU_0055	AAS94539.1	null	ispH	-	3.537600334259765
1540	2438	DVU_2298	AAS96771.1	null	-	-	3.537334897599838
1541	1670	DVU_1524	AAS96002.1	null	-	-	3.5372265083364756
1542	2058	DVU_1914	AAS96390.1	null	-	-	3.53716364796891
1543	915	DVU_0767	AAS95247.1	null	-	-	3.5371045254951836
1544	1991	DVU_1847	AAS96323.1	null	-	-	3.5369445766805447
1545	692	DVU_0542	AAS95024.1	null	-	-	3.5368303748647905
1546	2086	DVU_1942	AAS96418.1	null	-	-	3.5356702656467762
1547	3332	DVU_3195	AAS97665.1	null	-	-	3.53547347488603
1548	3417	DVU_3281	AAS97750.1	null	-	-	3.5354677072802305
1549	1558	DVU_1412	AAS95890.1	null	-	-	3.5349753702828006
1550	3228	DVU_3090	AAS97561.1	null	-	-	3.534097200465505
1551	2784	DVU_2645	AAS97117.1	null	-	-	3.533745026650117
1552	1356	DVU_1210	AAS95688.1	null	-	-	3.533237396123496
1553	2776	DVU_2637	AAS97109.1	null	-	-	3.5332342109204093
1554	1808	DVU_1663	AAS96140.1	null	-	-	3.5329085584044813
1555	2303	DVU_2163	AAS96636.1	null	-	-	3.5326881308436042
1556	233	DVU_0081	AAS94565.1	null	-	-	3.532639815320261
1557	1723	DVU_1577	AAS96055.1	null	hslV	-	3.532256093513269
1558	963	DVU_0815	AAS95295.1	null	-	-	3.532006032553687
1559	1288	DVU_1140	AAS95620.1	null	-	-	3.5318512181214823
1560	1515	DVU_1369	AAS95847.1	null	-	-	3.5317894790818953
1561	2895	DVU_2756	AAS97228.1	null	-	-	3.5317881634440917
1562	1060	DVU_0912	AAS95392.1	null	-	-	3.531612547800951
1563	2130	DVU_1986	AAS96462.1	null	-	-	3.5311100010171974
1564	2781	DVU_2642	AAS97114.1	null	-	-	3.5310135953457675
1565	1046	DVU_0898	AAS95378.1	null	-	-	3.5310061962149666
1566	1509	DVU_1363	AAS95841.1	null	rfbD	-	3.530538019177755
1567	3007	DVU_2868	AAS97340.1	null	-	-	3.530378280067304
1568	2494	DVU_2354	AAS96827.1	null	-	-	3.529924467483279
1569	812	DVU_0663	AAS95144.1	null	cysK	-	3.529389703076452
1570	2180	DVU_2038	AAS96513.1	null	-	-	3.5287416266781526
1571	1852	DVU_1707	AAS96184.1	null	-	-	3.5282331591466396
1572	2015	DVU_1871	AAS96347.1	null	aspA	-	3.527809797586742
1573	3522	DVU_3386	AAS97855.1	null	-	-	3.527658140484165
1574	3035	DVU_2896	AAS97368.1	null	-	-	3.527315219217139
1575	135	DVUA0135	AAS94461.1	GI:46447795	-	-	3.52646184036228
1576	3151	DVU_3013	AAS97484.1	null	-	-	3.525960744996051
1577	3041	DVU_2902	AAS97374.1	null	pyrC	-	3.5259463542897937
1578	296	DVU_0144	AAS94628.1	null	-	-	3.5259257709195904
1579	1290	DVU_1142	AAS95622.1	null	-	-	3.5257153380399937
1580	297	DVU_0145	AAS94629.1	null	-	-	3.5256564129252266
1581	66	DVUA0066	AAS94389.1	GI:46447723	-	-	3.525403734762336
1582	1126	DVU_0978	AAS95458.1	null	-	-	3.5250119388781744
1583	1311	DVU_1165	AAS95643.1	null	-	-	3.5247772418836596
1584	1412	DVU_1266	AAS95744.1	null	-	-	3.523277441688394
1585	1112	DVU_0964	AAS95444.1	null	-	-	3.523255393640091
1586	87	DVUA0087	AAS94371.1	GI:46447705	-	-	3.5231124955641286
1587	2157	DVU_2014	AAS96489.1	null	-	-	3.5227219966673795
1588	2179	DVU_2037	AAS96512.1	null	-	-	3.5226447117811515
1589	3074	DVU_2935	AAS97407.1	null	gpm	-	3.522464502432155
1590	1168	DVU_1020	AAS95500.1	null	-	-	3.5219346032805836
1591	799	DVU_0650	AAS95131.1	null	-	-	3.5215464331956485
1592	479	DVU_0328	AAS94811.1	null	-	-	3.5205281432010094
1593	2105	DVU_1961	AAS96437.1	null	cheW-3	-	3.5203963364427557
1594	3445	DVU_3310	AAS97778.1	null	-	-	3.5202152561298865
1595	1792	DVU_1647	AAS96124.1	null	lysA-1	-	3.5201370977543114
1596	2750	DVU_2611	AAS97083.1	null	-	-	3.5200974786178576
1597	2996	DVU_2857	AAS97329.1	null	-	-	3.5200694620491255
1598	1471	DVU_1325	AAS95803.1	null	rpmJ	-	3.519551507013902
1599	417	DVU_0266	AAS94749.1	null	-	-	3.519466102973748
1600	877	DVU_0729	AAS95209.1	null	-	-	3.5193201731350965
1601	1795	DVU_1650	AAS96127.1	null	-	-	3.5188250848563394
1602	592	DVU_0441	AAS94924.1	null	ade	-	3.5183803531094013
1603	3486	DVU_3350	AAS97819.1	null	-	-	3.5181013975699273
1604	641	DVU_0491	AAS94973.1	null	-	-	3.517755804005156
1605	773	DVU_0624	AAS95105.1	null	-	-	3.517735633805422
1606	282	DVU_0130	AAS94614.1	null	-	-	3.5170370960965
1607	341	DVU_0189	AAS94673.1	null	-	-	3.515796929876328
1608	2328	DVU_2188	AAS96661.1	null	-	-	3.5153390064186723
1609	1591	DVU_1445	AAS95923.1	null	-	-	3.514940770611748
1610	2958	DVU_2819	AAS97291.1	null	-	-	3.5149283760647787
1611	2798	DVU_2659	AAS97131.1	null	-	-	3.5146682266166644
1612	2557	DVU_2417	AAS96890.1	null	-	-	3.5145396197755776
1613	621	DVU_0470	AAS94953.1	null	trpB-2	-	3.5145251461380473
1614	1049	DVU_0901	AAS95381.1	null	pyrF	-	3.5129575672661257
1615	2063	DVU_1919	AAS96395.1	null	-	-	3.51285334565076
1616	2301	DVU_2161	AAS96634.1	null	-	-	3.51253390141267
1617	1094	DVU_0946	AAS95426.1	null	-	-	3.5125092086632526
1618	1188	DVU_1040	AAS95520.1	null	hisB	-	3.512394717077305
1619	615	DVU_0464	AAS94947.1	null	-	-	3.5118773743892877
1620	2526	DVU_2386	AAS96859.1	null	-	-	3.5118725252915612
1621	2168	DVU_2026	AAS96501.1	null	-	-	3.5112635381227157
1622	1397	DVU_1251	AAS95729.1	null	-	-	3.5111913316188583
1623	43	DVUA0043	AAS94407.1	GI:46447741	-	-	3.509881094984276
1624	1946	DVU_1801	AAS96278.1	null	-	-	3.5095782950141063
1625	552	DVU_0401	AAS94884.1	null	-	-	3.5094625901564753
1626	1816	DVU_1671	AAS96148.1	null	-	-	3.5094187922096256
1627	706	DVU_0556	AAS95038.1	null	-	-	3.508928599775823
1628	1511	DVU_1365	AAS95843.1	null	-	-	3.5088849090750847
1629	90	DVUA0090	AAS94369.1	GI:46447703	-	-	3.5087972378101107
1630	3359	DVU_3222	AAS97692.1	null	pgi	-	3.5087509847826444
1631	913	DVU_0765	AAS95245.1	null	-	-	3.5082351023755156
1632	1759	DVU_1613	AAS96091.1	null	-	-	3.5080525462517875
1633	543	DVU_0392	AAS94875.1	null	-	-	3.5079153958275717
1634	2087	DVU_1943	AAS96419.1	null	-	-	3.507635040578377
1635	487	DVU_0336	AAS94819.1	null	-	-	3.5075889600144463
1636	1165	DVU_1017	AAS95497.1	null	-	-	3.5073446778762496
1637	896	DVU_0748	AAS95228.1	null	acs	-	3.506822978101225
1638	644	DVU_0494	AAS94976.1	null	-	-	3.505682098465518
1639	482	DVU_0331	AAS94814.1	null	-	-	3.5052653599223027
1640	2535	DVU_2395	AAS96868.1	null	-	-	3.504830573149854
1641	3380	DVU_3243	AAS97713.1	null	dnaJ	-	3.5035635974740726
1642	2940	DVU_2801	AAS97273.1	null	-	-	3.5029272824314432
1643	474	DVU_0323	AAS94806.1	null	folD	-	3.5020293918315155
1644	1227	DVU_1079	AAS95559.1	null	trmE	-	3.5014345169743173
1645	440	DVU_0289	AAS94772.1	null	moaC	-	3.501389690570866
1646	1366	DVU_1220	AAS95698.1	null	-	-	3.5010945368266033
1647	200	DVU_0048	AAS94532.1	null	-	-	3.5008021585738747
1648	823	DVU_0674	AAS95155.1	null	-	-	3.5007792987557584
1649	763	DVU_0614	AAS95095.1	null	-	-	3.500519480845947
1650	633	DVU_0482	AAS94965.1	null	-	-	3.500186641920927
1651	2104	DVU_1960	AAS96436.1	null	cheA-2	-	3.50004349626291
1652	34	DVUA0034	AAS94416.1	GI:46447750	-	-	3.500022141270793
1653	2664	DVU_2525	AAS96997.1	null	hynB-2	-	3.4998441676214394
1654	2128	DVU_1984	AAS96460.1	null	msrA	-	3.499825728497681
1655	836	DVU_0687	AAS95168.1	null	-	-	3.4981861803552543
1656	586	DVU_0435	AAS94918.1	null	-	-	3.4978737546607825
1657	2701	DVU_2562	AAS97034.1	null	-	-	3.4978113230662977
1658	1145	DVU_0997	AAS95477.1	null	metF	-	3.497646727257603
1659	2774	DVU_2635	AAS97107.1	null	-	-	3.497212110183638
1660	513	DVU_0362	AAS94845.1	null	-	-	3.4948245188470595
1661	834	DVU_0685	AAS95166.1	null	-	-	3.4946006220222854
1662	740	DVU_0591	AAS95072.1	null	-	-	3.4936552454518175
1663	3205	DVU_3067	AAS97538.1	null	hypF	-	3.4933641747729482
1664	2529	DVU_2389	AAS96862.1	null	-	-	3.4923876219810706
1665	1829	DVU_1684	AAS96161.1	null	gcvT	-	3.49199333151201
1666	2808	DVU_2669	AAS97141.1	null	-	-	3.491923196119851
1667	2575	DVU_2435	AAS96908.1	null	-	-	3.4918111836584296
1668	1398	DVU_1252	AAS95730.1	null	-	-	3.4913166655868433
1669	2625	DVU_2486	AAS96958.1	null	-	-	3.4912898392742178
1670	1680	DVU_1534	AAS96012.1	null	-	-	3.4908638834084953
1671	3106	DVU_2968	AAS97439.1	null	-	-	3.4906220867446214
1672	3295	DVU_3158	AAS97628.1	null	-	-	3.4900038012508805
1673	2041	DVU_1897	AAS96373.1	null	glyS	-	3.489229355225991
1674	2842	DVU_2703	AAS97175.1	null	-	-	3.488592406229545
1675	3471	DVU_3336	AAS97804.1	null	-	-	3.4882381605016484
1676	3017	DVU_2878	AAS97350.1	null	-	-	3.487727851885765
1677	312	DVU_0160	AAS94644.1	null	-	-	3.4871970734371813
1678	1071	DVU_0923	AAS95403.1	null	-	-	3.4871370484542186
1679	1255	DVU_1107	AAS95587.1	null	-	-	3.4861970581222486
1680	2544	DVU_2404	AAS96877.1	null	hdrC	-	3.4861659451747493
1681	305	DVU_0153	AAS94637.1	null	-	-	3.486038152501899
1682	3248	DVU_3110	AAS97581.1	null	-	-	3.485397537466666
1683	1629	DVU_1483	AAS95961.1	null	-	-	3.4849142460671136
1684	2844	DVU_2705	AAS97177.1	null	-	-	3.4828789717656337
1685	1086	DVU_0938	AAS95418.1	null	-	-	3.4822141697376736
1686	3396	DVU_3259	AAS97729.1	null	xth	-	3.481968711194258
1687	2971	DVU_2832	AAS97304.1	null	-	-	3.4817277191552964
1688	870	DVU_0722	AAS95202.1	null	-	-	3.4806425094002322
1689	729	DVU_0580	AAS95061.1	null	moaA	-	3.4806153490502068
1690	2372	DVU_2232	AAS96705.1	null	-	-	3.480057298954324
1691	2310	DVU_2170	AAS96643.1	null	-	-	3.4794577652752006
1692	1520	DVU_1374	AAS95852.1	null	-	-	3.4793978299908295
1693	3120	DVU_2982	AAS97453.1	null	-	-	3.4791216862687837
1694	2287	DVU_2147	AAS96620.1	null	-	-	3.4789515345043522
1695	1487	DVU_1341	AAS95819.1	null	-	-	3.4788237335552337
1696	3490	DVU_3354	AAS97823.1	null	-	-	3.4786626126360063
1697	1329	DVU_1183	AAS95661.1	null	-	-	3.478244560852117
1698	1611	DVU_1465	AAS95943.1	null	-	-	3.4778310589584867
1699	2264	DVU_2124	AAS96597.1	null	-	-	3.4777466667015307
1700	109	DVUA0109	AAS94352.1	GI:46447686	-	-	3.4770199919071882
1701	1840	DVU_1695	AAS96172.1	null	-	-	3.476935471358148
1702	1289	DVU_1141	AAS95621.1	null	-	-	3.476921158780987
1703	2524	DVU_2384	AAS96857.1	null	-	-	3.4768102455185415
1704	3345	DVU_3208	AAS97678.1	null	-	-	3.476518046613261
1705	1825	DVU_1680	AAS96157.1	null	suhB	-	3.4765158661384334
1706	2199	DVU_2059	AAS96532.1	null	-	-	3.475233135486863
1707	906	DVU_0758	AAS95238.1	null	-	-	3.4751030253924493
1708	1982	DVU_1838	AAS96314.1	null	trxB-2	-	3.4746417413406507
1709	1369	DVU_1223	AAS95701.1	null	-	-	3.4745488161654587
1710	732	DVU_0583	AAS95064.1	null	-	-	3.4744774329278334
1711	3415	DVU_3278	AAS97748.1	null	-	-	3.474406240773756
1712	1588	DVU_1442	AAS95920.1	null	-	-	3.473080862515088
1713	680	DVU_0530	AAS95012.1	null	-	-	3.472665767075777
1714	3142	DVU_3004	AAS97475.1	null	-	-	3.4720547308253447
1715	346	DVU_0194	AAS94678.1	null	-	-	3.4716681734526267
1716	4	DVUA0004	AAS94444.1	GI:46447778	-	-	3.4711740486737876
1717	183	DVU_0031	AAS94515.1	null	-	-	3.4707780815160136
1718	796	DVU_0647	AAS95128.1	null	-	-	3.4707370358061036
1719	1913	DVU_1768	AAS96245.1	null	-	-	3.4700791383995933
1720	131	DVUA0131	AAS94334.1	GI:46447668	-	-	3.4698957945360136
1721	2050	DVU_1906	AAS96382.1	null	-	-	3.4687651159134054
1722	230	DVU_0078	AAS94562.1	null	-	-	3.467194085052827
1723	325	DVU_0173	AAS94657.1	null	-	-	3.4669166261518543
1724	173	DVU_0021	AAS94505.1	null	-	-	3.466695289688592
1725	558	DVU_0407	AAS94890.1	null	-	-	3.466349117743947
1726	2475	DVU_2335	AAS96808.1	null	-	-	3.4659404636483138
1727	344	DVU_0192	AAS94676.1	null	-	-	3.4659320803262315
1728	2452	DVU_2312	AAS96785.1	null	-	-	3.4649144478138463
1729	2487	DVU_2347	AAS96820.1	null	argD	-	3.4644561566059724
1730	2478	DVU_2338	AAS96811.1	null	-	-	3.4638582612685394
1731	1989	DVU_1845	AAS96321.1	null	-	-	3.4608325813897243
1732	3143	DVU_3005	AAS97476.1	null	-	-	3.460738349106427
1733	3197	DVU_3059	AAS97530.1	null	ftsY	-	3.460464325247781
1734	3450	DVU_3315	AAS97783.1	null	pyrK	-	3.459440721737337
1735	2236	DVU_2096	AAS96569.1	null	-	-	3.458613918310106
1736	508	DVU_0357	AAS94840.1	null	-	-	3.458158949906705
1737	1866	DVU_1721	AAS96198.1	null	-	-	3.4580694537740038
1738	22	DVUA0022	AAS94428.1	GI:46447762	-	-	3.4572870595440364
1739	1300	DVU_1154	AAS95632.1	null	-	-	3.4564567127568067
1740	3155	DVU_3017	AAS97488.1	null	-	-	3.4560973606272536
1741	1839	DVU_1694	AAS96171.1	null	-	-	3.453829479255563
1742	1336	DVU_1190	AAS95668.1	null	-	-	3.4520534354165613
1743	1069	DVU_0921	AAS95401.1	null	-	-	3.45180960337192
1744	559	DVU_0408	AAS94891.1	null	-	-	3.451175807023818
1745	1581	DVU_1435	AAS95913.1	null	-	-	3.4511013093441005
1746	1535	DVU_1389	AAS95867.1	null	-	-	3.4506617556985715
1747	2351	DVU_2211	AAS96684.1	null	-	-	3.450587806183086
1748	2984	DVU_2845	AAS97317.1	null	-	-	3.450401990311605
1749	2119	DVU_1975	AAS96451.1	null	-	-	3.4498787859763596
1750	2561	DVU_2421	AAS96894.1	null	-	-	3.4495189772690567
1751	1212	DVU_1064	AAS95544.1	null	-	-	3.4494103472925546
1752	2403	DVU_2263	AAS96736.1	null	-	-	3.44900730827527
1753	1973	DVU_1828	AAS96305.1	null	gidA	-	3.4487922390243444
1754	1870	DVU_1725	AAS96202.1	null	-	-	3.4485046422382504
1755	2020	DVU_1876	AAS96352.1	null	-	-	3.447520039941544
1756	778	DVU_0629	AAS95110.1	null	-	-	3.447504299054103
1757	791	DVU_0642	AAS95123.1	null	-	-	3.4464946723486807
1758	2789	DVU_2650	AAS97122.1	null	-	-	3.445639175309629
1759	2632	DVU_2493	AAS96965.1	null	-	-	3.445599352469733
1760	2131	DVU_1987	AAS96463.1	null	uvrA	-	3.4454457918666774
1761	3105	DVU_2967	AAS97438.1	null	-	-	3.445312219696889
1762	2294	DVU_2154	AAS96627.1	null	-	-	3.445166693197186
1763	1391	DVU_1245	AAS95723.1	null	-	-	3.4450502116866137
1764	840	DVU_0691	AAS95172.1	null	-	-	3.4442669256525313
1765	2123	DVU_1979	AAS96455.1	null	-	-	3.4439677408736835
1766	794	DVU_0645	AAS95126.1	null	-	-	3.443905487119153
1767	3140	DVU_3002	AAS97473.1	null	-	-	3.4438107514713847
1768	3418	DVU_3282	AAS97751.1	null	-	-	3.443415643595854
1769	539	DVU_0388	AAS94871.1	null	-	-	3.4428074181711263
1770	2927	DVU_2788	AAS97260.1	null	-	-	3.442622041553261
1771	2401	DVU_2261	AAS96734.1	null	-	-	3.442594621022327
1772	86	DVUA0086	AAS94372.1	GI:46447706	-	-	3.4416812008463946
1773	3107	DVU_2969	AAS97440.1	null	-	-	3.441395688101527
1774	375	DVU_0223	AAS94707.1	null	-	-	3.4401204491432207
1775	1275	DVU_1127	AAS95607.1	null	-	-	3.440003222820036
1776	3481	DVU_3345	AAS97814.1	null	-	-	3.4397456011115097
1777	2530	DVU_2390	AAS96863.1	null	-	-	3.439475224584131
1778	2384	DVU_2244	AAS96717.1	null	glgA	-	3.4394452680112626
1779	3277	DVU_3140	AAS97610.1	null	-	-	3.439368650860759
1780	330	DVU_0178	AAS94662.1	null	-	-	3.4381438749445428
1781	2396	DVU_2256	AAS96729.1	null	ruvA	-	3.4374362532410183
1782	514	DVU_0363	AAS94846.1	null	pabB	-	3.437181479627807
1783	1663	DVU_1517	AAS95995.1	null	-	-	3.436975527708749
1784	512	DVU_0361	AAS94844.1	null	-	-	3.436656216588776
1785	386	DVU_0234	AAS94718.1	null	-	-	3.4362617380404146
1786	2254	DVU_2114	AAS96587.1	null	-	-	3.4361061193009874
1787	9	DVUA0009	AAS94440.1	GI:46447774	-	-	3.435916886553499
1788	2754	DVU_2615	AAS97087.1	null	-	-	3.4357444695146313
1789	2460	DVU_2320	AAS96793.1	null	-	-	3.4356408910597853
1790	1772	DVU_1626	AAS96104.1	null	-	-	3.4342692539291053
1791	676	DVU_0526	AAS95008.1	null	-	-	3.4338988320213555
1792	454	DVU_0303	AAS94786.1	null	-	-	3.433722982162235
1793	3055	DVU_2916	AAS97388.1	null	hemK	-	3.4326702978288335
1794	307	DVU_0155	AAS94639.1	null	-	-	3.4325935521641298
1795	1504	DVU_1358	AAS95836.1	null	-	-	3.4319697708969708
1796	3128	DVU_2990	AAS97461.1	null	moeA	-	3.4313672577446646
1797	3473	DVU_3338	AAS97806.1	null	kdpB	-	3.4310023192974555
1798	1534	DVU_1388	AAS95866.1	null	-	-	3.4307606300244355
1799	1920	DVU_1775	AAS96252.1	null	ribB	-	3.430408774880452
1800	2462	DVU_2322	AAS96795.1	null	-	-	3.4301399765984995
1801	3214	DVU_3076	AAS97547.1	null	-	-	3.430039701588748
1802	2342	DVU_2202	AAS96675.1	null	-	-	3.429586928590423
1803	649	DVU_0499	AAS94981.1	null	-	-	3.4290420722218533
1804	1613	DVU_1467	AAS95945.1	null	hslU	-	3.4288942336020742
1805	2688	DVU_2549	AAS97021.1	null	-	-	3.4287365617304277
1806	879	DVU_0731	AAS95211.1	null	-	-	3.4284257414592108
1807	3296	DVU_3159	AAS97629.1	null	gpsA	-	3.4279877579328444
1808	530	DVU_0379	AAS94862.1	null	-	-	3.427223669434933
1809	151	DVUA0151	AAS94449.1	GI:46447783	-	-	3.4262348085750114
1810	279	DVU_0127	AAS94611.1	null	-	-	3.4261378100929654
1811	2791	DVU_2652	AAS97124.1	null	-	-	3.4259579332787866
1812	2439	DVU_2299	AAS96772.1	null	-	-	3.4237874738113225
1813	2035	DVU_1891	AAS96367.1	null	-	-	3.4233925156826186
1814	1266	DVU_1118	AAS95598.1	null	-	-	3.422871413831538
1815	808	DVU_0659	AAS95140.1	null	-	-	3.421836307788609
1816	3212	DVU_3074	AAS97545.1	null	-	-	3.4214946684535072
1817	2447	DVU_2307	AAS96780.1	null	-	-	3.421017384815104
1818	1715	DVU_1569	AAS96047.1	null	porA	-	3.4206402737466735
1819	573	DVU_0422	AAS94905.1	null	-	-	3.4203191286553127
1820	376	DVU_0224	AAS94708.1	null	-	-	3.4198500064584
1821	1993	DVU_1849	AAS96325.1	null	pcm	-	3.419828857017721
1822	1557	DVU_1411	AAS95889.1	null	thiC	-	3.4197968324000554
1823	2095	DVU_1951	AAS96427.1	null	-	-	3.419774259223286
1824	65	DVUA0065	AAS94390.1	GI:46447724	-	-	3.419476553147099
1825	197	DVU_0045	AAS94529.1	null	-	-	3.4190871718729285
1826	3177	DVU_3039	AAS97510.1	null	-	-	3.4190081983900202
1827	3398	DVU_3261	AAS97731.1	null	frdC	-	3.418622419695623
1828	3449	DVU_3314	AAS97782.1	null	-	-	3.4184719800804273
1829	3020	DVU_2881	AAS97353.1	null	-	-	3.4183689476785073
1830	3150	DVU_3012	AAS97483.1	null	-	-	3.4177683009965563
1831	775	DVU_0626	AAS95107.1	null	ilvN-1	-	3.417452870010526
1832	1567	DVU_1421	AAS95899.1	null	-	-	3.417303211184699
1833	1078	DVU_0930	AAS95410.1	null	proB	-	3.4171257106057347
1834	2645	DVU_2506	AAS96978.1	null	murD	-	3.416852653384534
1835	1265	DVU_1117	AAS95597.1	null	-	-	3.416708041603247
1836	3401	DVU_3264	AAS97734.1	null	-	-	3.4165733819076265
1837	957	DVU_0809	AAS95289.1	null	gatC	-	3.416560341871735
1838	2921	DVU_2782	AAS97254.1	null	-	-	3.414957888520235
1839	3226	DVU_3088	AAS97559.1	null	-	-	3.414864622636185
1840	3072	DVU_2933	AAS97405.1	null	-	-	3.4142482346069882
1841	642	DVU_0492	AAS94974.1	null	argC	-	3.4142426001004735
1842	2260	DVU_2120	AAS96593.1	null	-	-	3.4129158713967844
1843	68	DVUA0068	AAS94387.1	GI:46447721	-	-	3.412661844999851
1844	1359	DVU_1213	AAS95691.1	null	-	-	3.4120060948459114
1845	1547	DVU_1401	AAS95879.1	null	-	-	3.411609006273244
1846	6	DVUA0006	AAS94443.1	GI:46447777	-	-	3.4112072617313625
1847	316	DVU_0164	AAS94648.1	null	-	-	3.4111055941531645
1848	3202	DVU_3064	AAS97535.1	null	-	-	3.4109481668265897
1849	384	DVU_0232	AAS94716.1	null	-	-	3.410631915329978
1850	2164	DVU_2022	AAS96497.1	null	-	-	3.4105641197787353
1851	1874	DVU_1729	AAS96206.1	null	-	-	3.4102662726739204
1852	2275	DVU_2135	AAS96608.1	null	-	-	3.4100743444738497
1853	2767	DVU_2628	AAS97100.1	null	-	-	3.409272730917606
1854	2235	DVU_2095	AAS96568.1	null	thiS	-	3.408184933494595
1855	883	DVU_0735	AAS95215.1	null	-	-	3.408092061998492
1856	2687	DVU_2548	AAS97020.1	null	acpD	-	3.4075486888990674
1857	1364	DVU_1218	AAS95696.1	null	-	-	3.4069666039857753
1858	188	DVU_0036	AAS94520.1	null	-	-	3.4066357784284405
1859	3502	DVU_3366	AAS97835.1	null	def	-	3.4056161211279554
1860	1691	DVU_1545	AAS96023.1	null	-	-	3.405361223072556
1861	2011	DVU_1867	AAS96343.1	null	dapF	-	3.4041073443263934
1862	3098	DVU_2960	AAS97431.1	null	-	-	3.4039681110546973
1863	1316	DVU_1170	AAS95648.1	null	-	-	3.4037828115383837
1864	1176	DVU_1028	AAS95508.1	null	cmk	-	3.403043340924619
1865	1498	DVU_1352	AAS95830.1	null	-	-	3.402927377399972
1866	2780	DVU_2641	AAS97113.1	null	-	-	3.402854353290599
1867	1219	DVU_1071	AAS95551.1	null	-	-	3.4028049009504926
1868	1478	DVU_1332	AAS95810.1	null	selD	-	3.4026840039089827
1869	3123	DVU_2985	AAS97456.1	null	leuB	-	3.4011248603495514
1870	3094	DVU_2956	AAS97427.1	null	-	-	3.4011165707253532
1871	443	DVU_0292	AAS94775.1	null	-	-	3.4004212944801617
1872	3099	DVU_2961	AAS97432.1	null	-	-	3.4003035183718815
1873	1799	DVU_1654	AAS96131.1	null	-	-	3.3995986909427254
1874	600	DVU_0449	AAS94932.1	null	-	-	3.399556072396655
1875	1693	DVU_1547	AAS96025.1	null	-	-	3.3992848236227866
1876	3524	DVU_3388	AAS97857.1	null	-	-	3.3970035748277083
1877	1916	DVU_1771	AAS96248.1	null	hydC	-	3.39667792892698
1878	1092	DVU_0944	AAS95424.1	null	-	-	3.3966568790120077
1879	2117	DVU_1973	AAS96449.1	null	-	-	3.3964655899520992
1880	209	DVU_0057	AAS94541.1	null	-	-	3.396008017075163
1881	2998	DVU_2859	AAS97331.1	null	-	-	3.395848055273645
1882	2497	DVU_2357	AAS96830.1	null	-	-	3.3948746221852626
1883	1748	DVU_1602	AAS96080.1	null	clpA	-	3.3948168514149106
1884	1756	DVU_1610	AAS96088.1	null	nadE	-	3.394408514365027
1885	2969	DVU_2830	AAS97302.1	null	-	-	3.3943021801646025
1886	1919	DVU_1774	AAS96251.1	null	-	-	3.393534899334753
1887	1956	DVU_1811	AAS96288.1	null	-	-	3.393137785952773
1888	1146	DVU_0998	AAS95478.1	null	-	-	3.3930874892158696
1889	2819	DVU_2680	AAS97152.1	null	-	-	3.392041659305665
1890	745	DVU_0596	AAS95077.1	null	lytR	-	3.390956701903316
1891	2983	DVU_2844	AAS97316.1	null	-	-	3.3904474388462065
1892	1259	DVU_1111	AAS95591.1	null	-	-	3.389987674703909
1893	2586	DVU_2447	AAS96919.1	null	-	-	3.388906724385933
1894	2335	DVU_2195	AAS96668.1	null	-	-	3.3887232815070143
1895	3135	DVU_2997	AAS97468.1	null	-	-	3.388682066980566
1896	1477	DVU_1331	AAS95809.1	null	-	-	3.3885210719626295
1897	3316	DVU_3179	AAS97649.1	null	ispB	-	3.3880808229847466
1898	2465	DVU_2325	AAS96798.1	null	merP	-	3.3878586912470823
1899	333	DVU_0181	AAS94665.1	null	modB	-	3.3877968754621834
1900	1184	DVU_1036	AAS95516.1	null	-	-	3.3873731409101264
1901	2227	DVU_2087	AAS96560.1	null	-	-	3.3870056697294877
1902	1484	DVU_1338	AAS95816.1	null	-	-	3.386745087584759
1903	3113	DVU_2975	AAS97446.1	null	-	-	3.386606457320687
1904	2802	DVU_2663	AAS97135.1	null	-	-	3.386432117939283
1905	2711	DVU_2572	AAS97044.1	null	-	-	3.3858948720378432
1906	3250	DVU_3112	AAS97583.1	null	-	-	3.3857872130867466
1907	3378	DVU_3241	AAS97711.1	null	-	-	3.3841178244383094
1908	3169	DVU_3031	AAS97502.1	null	-	-	3.3840058462740084
1909	1148	DVU_1000	AAS95480.1	null	-	-	3.383877385288501
1910	1832	DVU_1687	AAS96164.1	null	-	-	3.3838233862743925
1911	244	DVU_0092	AAS94576.1	null	-	-	3.383822822678338
1912	668	DVU_0518	AAS95000.1	null	-	-	3.3837675407808416
1913	2479	DVU_2339	AAS96812.1	null	-	-	3.3837349781598167
1914	494	DVU_0343	AAS94826.1	null	-	-	3.383597715603867
1915	2797	DVU_2658	AAS97130.1	null	-	-	3.383552842151613
1916	1296	DVU_1150	AAS95628.1	null	-	-	3.382595505595003
1917	1132	DVU_0984	AAS95464.1	null	miaB	-	3.382340971765656
1918	2270	DVU_2130	AAS96603.1	null	-	-	3.3817434855596202
1919	1077	DVU_0929	AAS95409.1	null	-	-	3.381371758436141
1920	3337	DVU_3200	AAS97670.1	null	recR	-	3.3804028165732527
1921	134	DVUA0134	AAS94462.1	GI:46447796	cas1	-	3.380399612072014
1922	1853	DVU_1708	AAS96185.1	null	-	-	3.3803318817189507
1923	886	DVU_0738	AAS95218.1	null	-	-	3.3803253250845158
1924	3206	DVU_3068	AAS97539.1	null	-	-	3.3799573764130457
1925	1777	DVU_1631	AAS96109.1	null	-	-	3.379933837738929
1926	3373	DVU_3236	AAS97706.1	null	hflX	-	3.3795633512546814
1927	304	DVU_0152	AAS94636.1	null	-	-	3.379474488641551
1928	830	DVU_0681	AAS95162.1	null	-	-	3.379209234159608
1929	650	DVU_0500	AAS94982.1	null	selB	-	3.3790053856736697
1930	3210	DVU_3072	AAS97543.1	null	-	-	3.3773290958578084
1931	96	DVUA0096	AAS94364.1	GI:46447698	-	-	3.377303053740475
1932	2944	DVU_2805	AAS97277.1	null	-	-	3.376262642969746
1933	3237	DVU_3099	AAS97570.1	null	tolQ-2	-	3.3761626836733782
1934	3274	DVU_3137	AAS97607.1	null	-	-	3.3759441436010866
1935	360	DVU_0208	AAS94692.1	null	-	-	3.3755583466072414
1936	2923	DVU_2784	AAS97256.1	null	-	-	3.3754175288947676
1937	869	DVU_0721	AAS95201.1	null	-	-	3.374264170911829
1938	413	DVU_0262	AAS94745.1	null	-	-	3.3741052492368775
1939	3426	DVU_3290	AAS97759.1	null	-	-	3.3739509833503845
1940	602	DVU_0451	AAS94934.1	null	-	-	3.373782704407223
1941	2541	DVU_2401	AAS96874.1	null	-	-	3.3735596041233187
1942	2903	DVU_2764	AAS97236.1	null	-	-	3.3734827630621553
1943	2470	DVU_2330	AAS96803.1	null	-	-	3.3730169153095027
1944	1299	DVU_1153	AAS95631.1	null	-	-	3.372970579020266
1945	1007	DVU_0859	AAS95339.1	null	-	-	3.3710212141245286
1946	2137	DVU_1993	AAS96469.1	null	-	-	3.370909213881113
1947	2805	DVU_2666	AAS97138.1	null	-	-	3.3707643711941646
1948	637	DVU_0486	AAS94969.1	null	-	-	3.3699772223307045
1949	1278	DVU_1130	AAS95610.1	null	-	-	3.369938970675013
1950	1512	DVU_1366	AAS95844.1	null	-	-	3.369698920257401
1951	849	DVU_0701	AAS95181.1	null	glcB	-	3.369510706709522
1952	1961	DVU_1816	AAS96293.1	null	-	-	3.3692996472018852
1953	2006	DVU_1862	AAS96338.1	null	-	-	3.3688281875332415
1954	303	DVU_0151	AAS94635.1	null	-	-	3.36880249354065
1955	267	DVU_0115	AAS94599.1	null	aroE	-	3.3685375620477944
1956	771	DVU_0622	AAS95103.1	null	-	-	3.368319619279544
1957	2551	DVU_2411	AAS96884.1	null	-	-	3.3681415017946117
1958	367	DVU_0215	AAS94699.1	null	-	-	3.366262553225868
1959	3278	DVU_3141	AAS97611.1	null	-	-	3.3657670759949037
1960	1319	DVU_1173	AAS95651.1	null	mviN-1	-	3.365192953742278
1961	3028	DVU_2889	AAS97361.1	null	-	-	3.364643677556041
1962	420	DVU_0269	AAS94752.1	null	-	-	3.3633947288086627
1963	434	DVU_0283	AAS94766.1	null	-	-	3.3633024216666554
1964	865	DVU_0717	AAS95197.1	null	-	-	3.362872084505477
1965	3405	DVU_3268	AAS97738.1	null	-	-	3.3628269265891246
1966	1742	DVU_1596	AAS96074.1	null	cheB-1	-	3.3624010362070464
1967	1068	DVU_0920	AAS95400.1	null	atpI	-	3.3623908079707197
1968	3386	DVU_3249	AAS97719.1	null	-	-	3.36236311845881
1969	518	DVU_0367	AAS94850.1	null	-	-	3.3622688207968014
1970	429	DVU_0278	AAS94761.1	null	-	-	3.3617379287933447
1971	1070	DVU_0922	AAS95402.1	null	-	-	3.3614287059913726
1972	2358	DVU_2218	AAS96691.1	null	-	-	3.3609432727752275
1973	2203	DVU_2063	AAS96536.1	null	-	-	3.3608972175814937
1974	3500	DVU_3364	AAS97833.1	null	-	-	3.3598898580272616
1975	67	DVUA0067	AAS94388.1	GI:46447722	-	-	3.3597337260704774
1976	1645	DVU_1499	AAS95977.1	null	-	-	3.3594896156544762
1977	2814	DVU_2675	AAS97147.1	null	-	-	3.3593598945479592
1978	3189	DVU_3051	AAS97522.1	null	mutT	-	3.358280261891321
1979	1048	DVU_0900	AAS95380.1	null	gmk	-	3.3582639040607383
1980	3375	DVU_3238	AAS97708.1	null	-	-	3.3572791789440815
1981	1597	DVU_1451	AAS95929.1	null	-	-	3.3570095416118253
1982	1942	DVU_1797	AAS96274.1	null	ksgA	-	3.3569221999085443
1983	2499	DVU_2359	AAS96832.1	null	-	-	3.356400296309725
1984	1322	DVU_1176	AAS95654.1	null	-	-	3.3547993348880887
1985	3080	DVU_2941	AAS97413.1	null	-	-	3.354538578110129
1986	2993	DVU_2854	AAS97326.1	null	-	-	3.3539609822133514
1987	2472	DVU_2332	AAS96805.1	null	proC	-	3.3538217073224397
1988	3291	DVU_3154	AAS97624.1	null	-	-	3.3528480702080965
1989	936	DVU_0788	AAS95268.1	null	mreC	-	3.3525932919356785
1990	3469	DVU_3334	AAS97802.1	null	-	-	3.3525790669967597
1991	353	DVU_0201	AAS94685.1	null	-	-	3.3522960240443966
1992	2143	DVU_1999	AAS96475.1	null	-	-	3.352150944630799
1993	88	DVUA0088	AAS94466.1	GI:46447800	-	-	3.3521187900333125
1994	2056	DVU_1912	AAS96388.1	null	-	-	3.3514030304539486
1995	2300	DVU_2160	AAS96633.1	null	-	-	3.350739810505383
1996	944	DVU_0796	AAS95276.1	null	hisD	-	3.350713002677191
1997	556	DVU_0405	AAS94888.1	null	cobB-1	-	3.3505591146550526
1998	2102	DVU_1958	AAS96434.1	null	-	-	3.3505055636328804
1999	2176	DVU_2034	AAS96509.1	null	-	-	3.350084955159396
[truncated: 1,530 more rows]
