# Supplementary material for: Bioinformatic Assessment of Factors Affecting the Correlation between Protein Abundance and Elongation Efficiency in Prokaryotes
Source: Int J Mol Sci. 2022 Oct 9;23(19):11996. doi: 10.3390/ijms231911996 (PMC9570070; doi:10.3390/ijms231911996)
Supplement: Supplementary file 1 [file ijms-23-11996-s001.zip › EloE/output_folder/Desulfovibrio_vulgaris_882/desulfovibrio vulgaris str. hildenborough_genes_and_flanks.txt]

>1	N operona: 1	first-last	DVUA0001	gene_poz=(601-774)	-	hypothetical protein	identified by Glimmer2; putative	/position=99 - 1472 (699 - 872)	/lenght=1374 (174)	/codons=458 (58)	/complement=true	GC-compoz=48.275862068965516%	/LCI1=1.286549707602339	/LCI2=0.1719298245614035	p_i1=0.19732969008930953	p_i2=0.007723642848662542	/Tai=0.6162349439103243	/Tei=0.1069512785637963	/EEI=2.234650116639569
gcgacgatggtgcggggccgcgccttgttgagcaggaagcgcagcagggtgaggtccttgttctggccctcggagcggatgtcgtcgatgagacccactgtgcgggcgatgccgtcgatggagtatttgctgccgctttccagcgggaccagcacgaagtctgccgccaccatggccatcatgacgaaggtgccgaggttgggcgggcagtcgatgagcgtgaagtcgtacttggtcttggcatagtcgcgcagcttgtcgcgcatgagccgtatgcccgtgtcgggacgctggatgatgacgggttccagcccggcgaggtcggggtgcgtgggcagcacggcgatacgcgaatattcgggcgcggcgtggatgcagtcgcgcacgtccgcggcgtcgtcttcgagcaattcgtacaggttgggtgcgggtacgcgctcgacgtcgccgtgaaagaagaacgaactcgtgttgcactgcgagtcggcgtcgatgaccagcacttcctgttgcaggtttgccagcgcgtgggcaaggttggtggtgatggtggtcttgcccaccccacctttgttgttgacgatggcgatgatcgcacccatgtttcgggcccccttctgcgggaaagatgtaggtaacgcttggcgttcgcgttatgcgagcaggttaatcaaaaaaaactctgtccatcaacatttttttagacgaattcgcttgcggtttgcgctgaacgacgtcgtattggaggggtgtttcgcttgcaacgtcctgtaaacatgaagaaaatgtaaaagttgtcgcctcttgacaggttataaattttctagattcccgaagcgatcatcccgcgcgggcaggctgccggtggggtgtcacagggggagccgtacccggatggcgggcgggtcgtgccctcgcgctggcgaagggctcggtgcccatgtgggcgagtcagcccggggctagccggcgggccgaagtgcctgcaagccgggagactggccgatgtgccgaatgcccgccgggcgaagtacccttgagtggctgacgggtcgccggcggaccttcgctcatcggcggacagccagcccgagatgtctctgtaaatcgccacggtacagcgcgccgacgcccctccgatgccccttcccaggccgcggctgggatcgtgccgcagaccatcgccctccaagcttgttacaggatgcccgcacaacacggcggagacatgggggccgcttgtgcctgctgccgatgccgcctcacaggagtggctggcaggcacgccattcgcgcggtcaccgcgggcgagtgaatccggcgcgtcatgcgcgtctgggcatgatgcgccatgccgtgaacagacaccatgcg
>2	N operona: 2	first-last	DVUA0002	gene_poz=(601-1419)	-	ParA family protein	identified by match to protein family HMM PF00991	/position=271 - 2289 (871 - 1689)	/lenght=2019 (819)	/codons=673 (273)	/complement=false	GC-compoz=63.12576312576312%	/LCI1=1.3051470588235294	/LCI2=0.4161764705882356	p_i1=0.2061438889283213	p_i2=0.11680890974359416	/Tai=0.1997695649117454	/Tei=0.20512801876923475	/EEI=4.113255525661752
tgtaacaagcttggagggcgatggtctgcggcacgatcccagccgcggcctgggaaggggcatcggaggggcgtcggcgcgctgtaccgtggcgatttacagagacatctcgggctggctgtccgccgatgagcgaaggtccgccggcgacccgtcagccactcaagggtacttcgcccggcgggcattcggcacatcggccagtctcccggcttgcaggcacttcggcccgccggctagccccgggctgactcgcccacatgggcaccgagcccttcgccagcgcgagggcacgacccgcccgccatccgggtacggctccccctgtgacaccccaccggcagcctgcccgcgcgggatgatcgcttcgggaatctagaaaatttataacctgtcaagaggcgacaacttttacattttcttcatgtttacaggacgttgcaagcgaaacacccctccaatacgacgtcgttcagcgcaaaccgcaagcgaattcgtctaaaaaaatgttgatggacagagttttttttgattaacctgctcgcataacgcgaacgccaagcgttacctacatctttcccgcagaagggggcccgaaacatgggtgcgatcatcgccatcgtcaacaacaaaggtggggtgggcaagaccaccatcaccaccaaccttgcccacgcgctggcaaacctgcaacaggaagtgctggtcatcgacgccgactcgcagtgcaacacgagttcgttcttctttcacggcgacgtcgagcgcgtacccgcacccaacctgtacgaattgctcgaagacgacgccgcggacgtgcgcgactgcatccacgccgcgcccgaatattcgcgtatcgccgtgctgcccacgcaccccgacctcgccgggctggaacccgtcatcatccagcgtcccgacacgggcatacggctcatgcgcgacaagctgcgcgactatgccaagaccaagtacgacttcacgctcatcgactgcccgcccaacctcggcaccttcgtcatgatggccatggtggcggcagacttcgtgctggtcccgctggaaagcggcagcaaatactccatcgacggcatcgcccgcacagtgggtctcatcgacgacatccgctccgagggccagaacaaggacctcaccctgctgcgcttcctgctcaacaaggcgcggccccgcaccatcgtcgcccgcgagacacacgagcgcctgcgagaacgcttccccggtcgcgtgttcgagaccgtgctttcggcctccaccgacctgcaacagagcgaatacctcagcgagaccgtcattcgcagcaaacccaacagccagcttgcacgcctgttccgccagctggccaacgaggtcgtgtccctgaaggagataaccaccatgcaggacgcgccctctgcctagccgactagacttccctaccctgcccccaccacgggcgtggaggaaccgatatgccccctgaagcgacagccaacgcaagccctgccgggcaacaaccgaaacgcaggcgcgttacgctggcagacagattgcgtcaggccagcaagatgcagttcgagtcgccggaacagattgcggcccgtgaagcgctggagaagatgaaccgtgagtcggcactggcgacacccggtgacaccgacagtcacggggtgtcttctgctgtcacgcctgacaaaccgacgacacaccaacacaaggccgttgccgaatccgcgaaggacgccccttcgccccccaccgtgaccagcccttcccctgccatagaggacgacctcgggcatgacacgtcggcggccacgtcggcgcgggcaagcaccggtgaagacgccacctgcgccgcttctggcaccactccccgtgatgacgatgccggtcaccccctgactggcgccgtcacccgtgacgtcaccaccccagagacgcgtactgtcacccatgacacaccagtcacccccgtgacaacaaaagccacgggtgactgcgatagacaccccgcgacaa
>3	N operona: 3	first-last	DVUA0003	gene_poz=(601-3996)	-	hypothetical protein	identified by Glimmer2; putative	/position=1140 - 5735 (1740 - 5135)	/lenght=4596 (3396)	/codons=1532 (1132)	/complement=false	GC-compoz=67.63839811542992%	/LCI1=1.547008547008547	/LCI2=0.6429413498379019	p_i1=0.3307209908776271	p_i2=0.3213404487212544	/Tai=0.3443184105502475	/Tei=0.38920640384912897	/EEI=2.6933448122091797
cacgcaccccgacctcgccgggctggaacccgtcatcatccagcgtcccgacacgggcatacggctcatgcgcgacaagctgcgcgactatgccaagaccaagtacgacttcacgctcatcgactgcccgcccaacctcggcaccttcgtcatgatggccatggtggcggcagacttcgtgctggtcccgctggaaagcggcagcaaatactccatcgacggcatcgcccgcacagtgggtctcatcgacgacatccgctccgagggccagaacaaggacctcaccctgctgcgcttcctgctcaacaaggcgcggccccgcaccatcgtcgcccgcgagacacacgagcgcctgcgagaacgcttccccggtcgcgtgttcgagaccgtgctttcggcctccaccgacctgcaacagagcgaatacctcagcgagaccgtcattcgcagcaaacccaacagccagcttgcacgcctgttccgccagctggccaacgaggtcgtgtccctgaaggagataaccaccatgcaggacgcgccctctgcctagccgactagacttccctaccctgcccccaccacgggcgtggaggaaccgatatgccccctgaagcgacagccaacgcaagccctgccgggcaacaaccgaaacgcaggcgcgttacgctggcagacagattgcgtcaggccagcaagatgcagttcgagtcgccggaacagattgcggcccgtgaagcgctggagaagatgaaccgtgagtcggcactggcgacacccggtgacaccgacagtcacggggtgtcttctgctgtcacgcctgacaaaccgacgacacaccaacacaaggccgttgccgaatccgcgaaggacgccccttcgccccccaccgtgaccagcccttcccctgccatagaggacgacctcgggcatgacacgtcggcggccacgtcggcgcgggcaagcaccggtgaagacgccacctgcgccgcttctggcaccactccccgtgatgacgatgccggtcaccccctgactggcgccgtcacccgtgacgtcaccaccccagagacgcgtactgtcacccatgacacaccagtcacccccgtgacaacaaaagccacgggtgactgcgatagacaccccgcgacaacagctgtcaccagtgacacggactccgaaacagtgaccgcgacggacaccagtgacgcaaaacgtcaccccgtgtcacctgcggccacagatgcctccaacagtcacccagtgacggcagacgtcacccctgacgtcacccctgacagcaacgctcaccggacgacaatggccgtcactggtgacagcacggtcacccccgacggagaactcccggcttcttcagcatcgacccgcgagcccaagaccgtgagcagcgctgccgacagggcatacaccgccccccacgccagccgggggagggacgccggagacgacaccggtcaccccatgacagacaccgtcaccagtgacggtacgtcaccccctcctcccctattcgtgcccgcacatggcccactgacgcacggggcggtcgcggctacggacacggcaggggcagcgacggtcgaagaaggccctgcacacgacgtgcagcccatgcggcaggctgaggcatcgtctgcgccccatgcgtcgcgcgaagcgcccacaggcacggcgtacgcgggcacagaggcaggaagtgcacacgggcacgaccgcagcaccgcgggccttgcgacgaccgcagaggaaacgccctgcacgccatgcgaagcgccaacccccgagacggcagccacactgcatgaccgttccgctgtgaacgctcgcgccatggggacggaaaaggtcacggggacagagagagtcacccctgacccaaccggtcaccccgtgaccgcggcaatcaccgtacggcacgatgaaggccccctccccggagctgagactccgggggtatctggagcagaatcaccccatgtgacgccccatgtgacgccccgagtgacgccccgagtgacgccggatgcgacgcaggatgcgacgccggaggcctctggcagtacattgccgggtgcgacatccgacctgacggggggcctgaccgggggcccgtccgtgacagcagcgggcgcagaagcagacgcgggcacagagaccggcgcgccgtatgcgcgggctgccgcctccaaggaccagtcggatgcgacacgccccggagatgacatcgcaccgtcacatgccgcacggcaggcagcgggtatcagcgacggcgcaaccaccgtctccgacgtcacccccctgtcagcccacgacacgatgtcttctttcgtcacggatgacagccacggtcaccccatgacggacaacgtcaccactaccgagcctaccgtccatcaggccatggcccatgggatggctccggtggtgaatagcccgaagccagagggcggtgtgcatgtgcgcagccccctccccgcccacgaccttgccgggcacatggggcacagtgccgagcaagccccccagacagggaacgtcacggatgacgcatcacgtcacggggtgtcggcagaagtcacccctgacatgtccgccacggccccagtcaccccagtcaccccagtcatcccagtcaggccgggcactccgggcccgcttgcagggctgaccacatcgcgcacgcttctcaacagcaccttgcaggtcaacatctataatatggtgcttgaggcgggcggggccgtgttcacctcgggcgggcagatggccaagcgcttcgacgtggccgtgcgttcggtgcgccgtaccctcgacctcatggagaccaagggcatcctcagccgcgaatcgggggcggcgggcatgacgctgcgtctgctcatggaccccctttcggtgatgggcatccatgccagcggtctgcccgcaggtgtcatcggcgcggtgcatgacgccggggcagtccatgacggcatcatgggcgggcacgccccataccggacgggaagaggtccggacatgcccacgttcccgtcgggttcgccggcggcacacacgcccgaatttgtggcagggcacggcacgggcgcggagggcaggggagggtatcccgcagcggggatgccgcagccccatgccccgcacccttcgccgtcaccccgtgacagctatggtcacccctcgttcatgcacgccgcaccccatccggtacagacctccccgcacctgaacgaccagcagggcagggcggcgaaccccggcgacatggtcgcgccgcacaggcctgccgctgcccatcagatgcacggcggcatggtgccacggcatcagcccggggcgacacagacggggcaggcagcgagcgtgtcaggtgctggcacaccgggcaccacggcgggagacgccttcggagtgccgtccggcggccccggggcggacatggcgttcttccgcgaacgctatccccatctcgcccgtgcgggcttcggcccggcacaggtgaagcaggtgcgtgaggcactggcatcacgcgacctgcccgacgacctcgtggaagagtcgctcggctatgccgaatgggaactcgagcatggcaccatggtcgacgccaagggacagcccatcgccaagcccgccgactgggtcttcaagtcgcttgccatgcacggctgctacaggcggcccgccggatacgtcgacccgctggaagaggcccgggcgcgcatcgccgaacgcatcgccgcacagacggcccaccgcgaacaactggcgcgcctgcgtgaagagcaggagaagcttgagatggaagccctcatcgacgcggaggttgaacggcttgccgcagcccccgacagcgcagaggtggacgaactgttgcaagggctgcccgccgtgctgcgcgccaaggggcttgagagcgcactggtacagcgcgagatgcgtcgccgcctgcgcgaacgtctcttcccggaggggtgatgcgagggacgcgggatgccggtgccatgaggggtggcagacaggatgacaggcagggtgacaccgtcggtcacggggtgacagaccaaggatgacagcgagggacacggggtggtgacaggtcacctgacacggggcgacaccccatgacaatccgcccctcgaaacgtcaccggtgacaggacagggcccgtgacgcgacacgtcccccatgacagcgcatgtcgcgaggtgacatgtggagcatctgaaacaaaaacaatgggttgggtacaagcccgtgacatgggcggtcacccccctcttatataaggaagatagatagaaagaagagtctatctatcgcaggaacacatggaaaagacgagcaagccgcaactggtggcctacctgcgggaaagggcacacctcacggaagagcaggcgctgatgacgctcaaggccttgtatctcttctcgctggagcatcttgagaagggcgtgggcgtggtgctgcccgacatcgggcaaatcaagccatccatgggcaagggcggggtagggcgcaacttccgcaccggagaggcgacggtcatcgaacccaagctcaagctcacgttc
>4	N operona: 4	first-last	DVUA0004	gene_poz=(601-954)	-	DNA-binding protein HU, putative	identified by similarity to GP:14028719; match to	/position=4890 - 6443 (5490 - 5843)	/lenght=1554 (354)	/codons=518 (118)	/complement=false	GC-compoz=64.12429378531074%	/LCI1=1.358974358974359	/LCI2=0.7535612535612534	p_i1=0.23241599841722083	p_i2=0.43121102872092365	/Tai=0.26372064089258646	/Tei=0.48808992584883126	/EEI=3.4711740486737876
cgcatcgccgcacagacggcccaccgcgaacaactggcgcgcctgcgtgaagagcaggagaagcttgagatggaagccctcatcgacgcggaggttgaacggcttgccgcagcccccgacagcgcagaggtggacgaactgttgcaagggctgcccgccgtgctgcgcgccaaggggcttgagagcgcactggtacagcgcgagatgcgtcgccgcctgcgcgaacgtctcttcccggaggggtgatgcgagggacgcgggatgccggtgccatgaggggtggcagacaggatgacaggcagggtgacaccgtcggtcacggggtgacagaccaaggatgacagcgagggacacggggtggtgacaggtcacctgacacggggcgacaccccatgacaatccgcccctcgaaacgtcaccggtgacaggacagggcccgtgacgcgacacgtcccccatgacagcgcatgtcgcgaggtgacatgtggagcatctgaaacaaaaacaatgggttgggtacaagcccgtgacatgggcggtcacccccctcttatataaggaagatagatagaaagaagagtctatctatcgcaggaacacatggaaaagacgagcaagccgcaactggtggcctacctgcgggaaagggcacacctcacggaagagcaggcgctgatgacgctcaaggccttgtatctcttctcgctggagcatcttgagaagggcgtgggcgtggtgctgcccgacatcgggcaaatcaagccatccatgggcaagggcggggtagggcgcaacttccgcaccggagaggcgacggtcatcgaacccaagctcaagctcacgttcagtgcgtccaaggcactgaaggaaccgctggacgcggcgcagcgcaaggccgcgaaacagcgcgacgcgaagtcgcaggacggcgcgacgggcgacggacgggcgtagccacgaccggacggctggctgccgccagacatggtgaggcccgggtgcgcacgcggggcacgatgcccgacacacgcaagcccggtcatgcctcctcccatgaagccccggaggggcatcggcccgaagcctcgcaggtgaatatcaaggtcacccccgatgcttcgcgaggtgaccccggcagagggcgacccggtggtgaagacgtccggccggggcgtgatggtggcggtacgacgaagggtgatgacgcccggaagaggttaccggcgagaagggcacggattaccgtcttccaggcagatgtcgcccctgccgcacggtcgcaggggcggaagcggcagacgttgcgggaaggcgtaccttccgccgcaagaccggagaggctggacctccatcgtccgccagtcgccacgccgtgaggtgtgggccgaccatgggcacaggccttgcgttgccggagggcagggtcgcctgtctgcggtgcttctgcccgggcagaccgcgtggcgcgcgaacctgcgaagcatggggttcgcaggtccgcggagggatgttccggagggaagccgctgacacgggcggcagggggcttatgcc
>5	N operona: 5	first	DVUA0005	gene_poz=(601-1536)	-	universal stress protein family	identified by match to protein family HMM PF00582	/position=5898 - 8033 (6498 - 7433)	/lenght=2136 (936)	/codons=712 (312)	/complement=true	GC-compoz=65.8119658119658%	/LCI1=1.4855305466237942	/LCI2=0.7353697749196144	p_i1=0.2977449300427617	p_i2=0.4133261691712784	/Tai=0.289771162463043	/Tei=0.4719935522541506	/EEI=3.049474352936626
tgcacagggccttcgagatcatcggcctcagcatcctgcaggtgcgcgaggcctcgcccctgcgcgccttccgctaccgattcccgtggcttctcgccaccatcgccagcggcacgacctgcgccatccttgcgggggcctatgaggcgacgctggcgcagagtctcgtgctggccttcttcatgaccctcgtgctgggcctcggagagagtgtgagcatccagtccatgacgctcgccatccacacgctgcggtccctcgacccggactggaaatggtatgtgaagtcgttctaccgcgaagtgggctccgccgtgcttctgggggcggcgtgctggctcatcgtgggcagcatcgtcgtcctgtggcgggacgatgtcgccgcatcggcggtcatcggttcgagcatcctgctgacgctgtgctgcggggtcttctgggggctcagcatcccttccctgctgcacaagctgaagctggacatgcgcatcgcatcgggccccctcacgctggcgctgtccgacatctccaccatcctcatctacttcggcatggcgacgttcgtcatcggcacctgacctgattcacgaccccattcgcgtgtggaggatgcgcatgcgctgctacgacaggatactctacggggcgaccggccccggcacggacaggcacagggccctcttcgccatcgacttcgcgcgaagactcggtgcaccgctcaccatactgtgcgacgacgccctccggcgtgacatggaacaggcgtgcgaggccgatgcgcggcgcgccgaggccccggcatggcgtggcaagggccacgatacgggctgcggtgcaggtcacgacgtcatcgtgaccgacggtgccgatacgctctcccggctgtctgcacagcgcccggggcaacacgacctcaccatcgtcgaccaccacgcgaacctcttcgcgaaccccatccagacgaagacattcatgaacttcgtccatggcgcgcagggcgacgtgctcgtcctgaagcagggtacgaacagcctccgcaacatcgtagcggccatcggctgtgacgacgtcatcgactcgccttcggacaggagcctcaacgaggctatcctcgaagccgcatacggcatcgccacacgtcacagcgcgacgcttcacgtggtgcatgcgtgggatgtgttcgcccggatgaagatcacatccaagagcggcgtcgcccggaaggaggcgaacacgcacgccgcgcacgagtattcgcggcacggcgggcaccttcataacgcccttgcaaggctttccgccatcatggagagggatggcgatgcccctgtcaccgtcaggtcgcacctgccacggggcgtcgtgcccgcctccatcatggggacggcagaggggtgcagcgccgacctcaccatcgtcggcatgcatgaccacggagtgttgcagcggctgctgttcaagagcaccgccgaacacatcctgcgtggcagcgggcacagcacactcgtcgtcagacgcaagacggcgcggccctgacccgagcagaccccggctgatgcggcatggcccgccctatcgacggggccgcggggcataagccccctgccgcccgtgtcagcggcttccctccggaacatccctccgcggacctgcgaaccccatgcttcgcaggttcgcgcgccacgcggtctgcccgggcagaagcaccgcagacaggcgaccctgccctccggcaacgcaaggcctgtgcccatggtcggcccacacctcacggcgtggcgactggcggacgatggaggtccagcctctccggtcttgcggcggaaggtacgccttcccgcaacgtctgccgcttccgcccctgcgaccgtgcggcaggggcgacatctgcctggaagacggtaatccgtgcccttctcgccggtaacctcttccgggcgtcatcacccttcgtcgtaccgccaccatcacgccccggccggacgtcttcaccaccgggtcgccctctgccggggtcacctcgcgaagcatcgggggtgaccttgatattcacctgcgaggcttcgggccgatgcccctccggggcttcatgggaggaggcatgaccgggcttgcgtgtgtcgggcatcgtgcccc
>6	N operona: 5	last	DVUA0006	gene_poz=(601-1596)	-	magnesium transporter MgtE, putative	identified by similarity to GP:619724; match to	/position=6856 - 9051 (7456 - 8451)	/lenght=2196 (996)	/codons=732 (332)	/complement=true	GC-compoz=61.24497991967871%	/LCI1=1.4541792547834844	/LCI2=0.4948640483383687	p_i1=0.2811851223444086	p_i2=0.18064736230232026	/Tai=0.23556718765235835	/Tei=0.26258262607208827	/EEI=3.4112072617313625
gcgcgaacacggcatcaccgtgacggaatgcgcgggcatcgtcgaagacgtggtgggcgcagtgcttgcggggcttgacgtgaacgccttccgtgcccgcaagggcggggtctccaaggggtgctgccgtgggggcggcgacggctgctgatgcggcgcaccgggtgcggtggcgggacggacgccaccgcacgacgcgtctaccatgcctgccgcacaacggccccggaagcccatccggggccgttgtcgcatcaaggacatgccttggcctccggcgacatgaagcccccgccatgccggggtacatgggcttggcagggcattcgctacctatggcacagcgcgggcacggggtcgtagaatcacgcccaccgcagaacaaatccgaaaaggggctggcccgctgtccccagccatggtatcgtttgacgacttcagctgctcctgcagacgaagcactttgaaagacccacatataattctatttcaaatagatgcacctgcgtccgccatgtgggtgcaggtggtctttccggctggcccgcggcattgttgccacggggtcattgctgctttcaacacgcacaaggaggatcgatgccacgcaagaagaacagattcttcaaggaatccatcatgcgactcgcccgtacagacgtgaagaagttcgtctcgggcacgacgatcaaagaggcacttcacgacatcaagtcatcgactgatgatgagaaccgcatcgactacttctacatcgtcgactgcgacgacaggctgacaggcgtcattcccatcagacgccttctgacctcggacgacacgaagacggtcgacgacatcatgatcacctcgaccatcgcaatccccatggattgcagcgtcctcgacgcgcatgagtacttcacgcgccacaagttgctcgcctttcccgtggtggatgacgagaggcgcatcctcggtgtggtggacatcggcatgttctcgaaagaggacatcgacgccaccgaccgcgagaacatgcacagggccttcgagatcatcggcctcagcatcctgcaggtgcgcgaggcctcgcccctgcgcgccttccgctaccgattcccgtggcttctcgccaccatcgccagcggcacgacctgcgccatccttgcgggggcctatgaggcgacgctggcgcagagtctcgtgctggccttcttcatgaccctcgtgctgggcctcggagagagtgtgagcatccagtccatgacgctcgccatccacacgctgcggtccctcgacccggactggaaatggtatgtgaagtcgttctaccgcgaagtgggctccgccgtgcttctgggggcggcgtgctggctcatcgtgggcagcatcgtcgtcctgtggcgggacgatgtcgccgcatcggcggtcatcggttcgagcatcctgctgacgctgtgctgcggggtcttctgggggctcagcatcccttccctgctgcacaagctgaagctggacatgcgcatcgcatcgggccccctcacgctggcgctgtccgacatctccaccatcctcatctacttcggcatggcgacgttcgtcatcggcacctgacctgattcacgaccccattcgcgtgtggaggatgcgcatgcgctgctacgacaggatactctacggggcgaccggccccggcacggacaggcacagggccctcttcgccatcgacttcgcgcgaagactcggtgcaccgctcaccatactgtgcgacgacgccctccggcgtgacatggaacaggcgtgcgaggccgatgcgcggcgcgccgaggccccggcatggcgtggcaagggccacgatacgggctgcggtgcaggtcacgacgtcatcgtgaccgacggtgccgatacgctctcccggctgtctgcacagcgcccggggcaacacgacctcaccatcgtcgaccaccacgcgaacctcttcgcgaaccccatccagacgaagacattcatgaacttcgtccatggcgcgcagggcgacgtgctcgtcctgaagcagggtacgaacagcctccgcaacatcgtagcggccatcggctgtgacgacgtcatcgactcgccttcggacaggagcctcaacgaggctatcctcgaagccgcatacggcatcgccacacgtcacagcgcgacgcttcacgtggtgcatgcgtgggatgt
>7	N operona: 6	first	DVUA0007	gene_poz=(601-2145)	nifB	nitrogenase cofactor biosynthesis protein NifB	identified by similarity to SP:P10390; match to	/position=8301 - 11045 (8901 - 10445)	/lenght=2745 (1545)	/codons=915 (515)	/complement=true	GC-compoz=69.90291262135922%	/LCI1=1.5920881971465628	/LCI2=0.842866407263294	p_i1=0.35519401096168307	p_i2=0.5163049289963685	/Tai=0.22790247279626452	/Tei=0.5646744360967316	/EEI=3.097905345003698
ttcagggtgggcgtgcccgtgggcctgcgcgagaccgacaccttcatggaggccctcgaacgcatctccggcaccgccatgcccccgcgcatgatgcttgaacgcggcaggctggtcgacgccctcgtggacgggcacaagtacgtcgcgggcaagcgggccgtggtctacggtgatgccgacatggtcacggggctgtgcgccatgcttgccgagacgggcatacgccccgtgctggtggccaccggcgcacgcgggtgcggccttgccgcgcgtgtggccgccgtctgcggggggctgatgcccgacctgcccgaagtccgcgaaggggtcgacttccacgagattgccgaacgtgcgggcaccctcgcccccgacctgctggtgggcaacagcaagggctaccgctacgcccgcgcgtggggcatcccgctggtgcgcacgggcttccccgtccacgaccgcttcggcgggcagcgtctgctgcatgtgggctacaccggcgcactcgccctgtacgaccgcatcgtcaacgccctcatcgaacgccatcagaccgccagccccgtgggctacggctacatgtaggaggatagcgacatgccctgcacacccgacaccacaagccacccctgtttcaccgagaaggccgcccagtcgtgcggtcgcgtccacctgcccgtggcacccaagtgcaacgtgctgtgcgggtactgcaaccgcaagtacgactgcgtcaacgagtcgcgccccggcgtgaccagcggggtgctcacccccgcacaggccgcggactacctcgaccgcgtccttgaacgcgaacccgccatccgcgtggcgggcatcgccgggccgggcgaccccatggccaacgctgccgccacgctggagacgctgcgcctcatccgccagcggcatcccgacatgctgttctgcctttccagcaacggactgggcatgcccccgcatctcgacgcccttgccgccaacggggtcacccacgccaccctcaccatcaacgccgtcgaccccgacatctccgcacgcctgtacacatgggtgcgcgacggcaaggtcgtgtggcgcgggcggcccgccgccgaactcatgctcgaacggcagctgaccgcgctgacggggctggtgcagcgcggcatcgtggtcaaggtcaacaccatcctcgtgccgggcatcaacgacggacatgtggaacaggtggcagagaaggtcgccgcgctgggcgcgacgctcatgaacatcatccccctgcaccccacccacgacaccccgctggcgcaggtggccgaaccttcgcccgaagcggtgggcgaagcgcgcaggctggcgggggcgcacatccgccagatgacccattgcagacgctgccgcgccgacgccgtggggctgctgcaccacgacaggtcgcgtgaactggccccgctgctgcgcgaatgcgcacagaaggacgacggggccggggcgcggcccttcgtggcagtggcgacccgcgagggaatgctcgtgaaccagcacctcggcgaggccacgcggttgcagatatggggccttgggcctgcccgcagtggcaagggcggcacaacgaccggaggcgaggctgcgtccggtcggaacgacgccaaaggtaccggaagcggcgatgtgccgggcagtactggtggtaactcatggggcaaggcgggggccaccccttgggacagcgaggaggacaagaacgacaagaggacggacagcacaggaagcaccgggggggattccggcgcggtctgcggcacaacccacggcacgacctgcggtaaggacgccacccgtgcgggcacagacgcaacggacatgcccgtgcccgtccttctcgaagaacgcgccaccccgcgccccggctgcggccctgaacgctggcacgccctcgcggacatgctcaaggactgccgcgccgtgctgaccgccgcctgtggtgaaagcccgcgcgccatcctgcgcgaacacggcatcaccgtgacggaatgcgcgggcatcgtcgaagacgtggtgggcgcagtgcttgcggggcttgacgtgaacgccttccgtgcccgcaagggcggggtctccaaggggtgctgccgtgggggcggcgacggctgctgatgcggcgcaccgggtgcggtggcgggacggacgccaccgcacgacgcgtctaccatgcctgccgcacaacggccccggaagcccatccggggccgttgtcgcatcaaggacatgccttggcctccggcgacatgaagcccccgccatgccggggtacatgggcttggcagggcattcgctacctatggcacagcgcgggcacggggtcgtagaatcacgcccaccgcagaacaaatccgaaaaggggctggcccgctgtccccagccatggtatcgtttgacgacttcagctgctcctgcagacgaagcactttgaaagacccacatataattctatttcaaatagatgcacctgcgtccgccatgtgggtgcaggtggtctttccggctggcccgcggcattgttgccacggggtcattgctgctttcaacacgcacaaggaggatcgatgccacgcaagaagaacagattcttcaaggaatccatcatgcgactcgcccgtacagacgtgaagaagttcgtctcgggcacgacgatcaaagaggcacttcacgacatcaagtcatcgactgatgatgagaaccgcatcgactacttct
>8	N operona: 6	middle	DVUA0008	gene_poz=(601-2115)	-	nitrogenase molybdenum-iron cofactor biosynthesis	identified by similarity to GP:1666889; match to	/position=9858 - 12572 (10458 - 11972)	/lenght=2715 (1515)	/codons=905 (505)	/complement=true	GC-compoz=69.96699669966998%	/LCI1=1.677910052910053	/LCI2=0.8653439153439162	p_i1=0.40205962745038154	p_i2=0.5367943605085159	/Tai=0.18594489567369898	/Tei=0.5831149244576643	/EEI=3.088507198153928
gttcgcagaccggcaccgacgaggactaccgcgaactcgaagccatctgcgaccccggcaccatcatcgtggacgacgccaacgcccttgaactggcgcacttcgtccgcaccctcgacgtggacatcttcgtgggcggcgtgaaggagaggcccatcgcccacaagctgggcatcggcttctgcgaccacaaccacgaacgcaagatcgcgctggcgggcttcgagggcatgtacaacttcgcccgcgaggtacacgcctccgtcaccagcccggtgtggcgtttcacgccgcgcagccgtttcccggcggctgcccgtcccgaaggggacggacatgccaactgtcccgcaggggatgaagatgccgactgtcccgaaagggacggacatgccaactgtcccgaaggggacggacaagccgacaatcccgcagaccgtgcggacagacacctcggcgcagacgcccccgcacacgaaagggacggacatcccgccaatcccgcaggggatggagatgccgactgtcccgccaatcccgcaggacacgccccgcacgaccttttcaccgaaggaaacgccaccgaagggggggcacaccatggcaggccgtaaccacatcgccaccaccaacgcatgcaaactctgcacgcccctcggcgcgacgctggccttcaggggcatcgaaggggccgtgcccttcctgcacggttcgcagggctgcgccacctacatgcgtcgctacgtcatcagccactaccgcgaacccatggacatcgcctcttccgcactgggcgagaagcacgccatccacggcggcggccccaacctcaagaaggggctgctcaatgtcatgaagaagtaccacccgcgtctcgtgggcgtggccaccacctgcctcaccgagaccatcggtgacgacgtgggccgcatcctgcgcgagttccgtaacgaattcggcgacctcgacctgccggacatcgtgcatgtgagcacgccaagcttcgccggaacccacatggacggctggtacgacgccgtgcgtgccgtgacggaacaactggtggagtccacgcccggtgccatgtccggcaccatgtccggcaccatgtccggtgtcatatcgggtgcccctcacgaagcggcccccggcgcagccgcacgcggccctgccaccgccggtgccaccgtgtcggacaccacgcccggtgcgatatccggcaccacgtcgggcaccgtctccacgggccgcacctgtctgctgccggggctactctcccccgccgacatacgccacctgcgcgacgtgatggaggcattcggccttgcgccggtcatcctgcccgacatctccgagacgctggacgccccgtgcctcgaagcctacgcgcccatccccgccgggggtacgcccctcgacgacatccgggcgctgggccgtgcgcgggccgtggtcgagatgggcgaccccctcggcagccgcccctccgccggggccgcgctgcacgcgcgtcacggcgtgccgttgttcagggtgggcgtgcccgtgggcctgcgcgagaccgacaccttcatggaggccctcgaacgcatctccggcaccgccatgcccccgcgcatgatgcttgaacgcggcaggctggtcgacgccctcgtggacgggcacaagtacgtcgcgggcaagcgggccgtggtctacggtgatgccgacatggtcacggggctgtgcgccatgcttgccgagacgggcatacgccccgtgctggtggccaccggcgcacgcgggtgcggccttgccgcgcgtgtggccgccgtctgcggggggctgatgcccgacctgcccgaagtccgcgaaggggtcgacttccacgagattgccgaacgtgcgggcaccctcgcccccgacctgctggtgggcaacagcaagggctaccgctacgcccgcgcgtggggcatcccgctggtgcgcacgggcttccccgtccacgaccgcttcggcgggcagcgtctgctgcatgtgggctacaccggcgcactcgccctgtacgaccgcatcgtcaacgccctcatcgaacgccatcagaccgccagccccgtgggctacggctacatgtaggaggatagcgacatgccctgcacacccgacaccacaagccacccctgtttcaccgagaaggccgcccagtcgtgcggtcgcgtccacctgcccgtggcacccaagtgcaacgtgctgtgcgggtactgcaaccgcaagtacgactgcgtcaacgagtcgcgccccggcgtgaccagcggggtgctcacccccgcacaggccgcggactacctcgaccgcgtccttgaacgcgaacccgccatccgcgtggcgggcatcgccgggccgggcgaccccatggccaacgctgccgccacgctggagacgctgcgcctcatccgccagcggcatcccgacatgctgttctgcctttccagcaacggactgggcatgcccccgcatctcgacgcccttgccgccaacggggtcacccacgccaccctcaccatcaacgccgtcgaccccgacatctccgcacgcctgtacacatgggtgcgcgacggcaaggtcgtgtggcgcgggcggcccgccgccgaactcatgctcgaacggcagctgaccgcgctgacggggctggtgcagcgcggcatcgtggtcaaggtcaacaccatcctcgtgccg
>9	N operona: 6	last	DVUA0009	gene_poz=(601-2307)	-	nitrogenase MoFe cofactor biosynthesis protein	identified by similarity to SP:P10996; match to	/position=11359 - 14265 (11959 - 13665)	/lenght=2907 (1707)	/codons=969 (569)	/complement=true	GC-compoz=67.77973052138255%	/LCI1=1.466549295774648	/LCI2=0.6838615023474177	p_i1=0.287694511232022	p_i2=0.3621473357711642	/Tai=0.22428676324737146	/Tei=0.42593260219404777	/EEI=3.435916886553499
acatccggacggattccgggaacatccgggcggattcgagctgattccgtgaccccgccccaggcgactgccgcacgccacgccgcgagcgtccggcctgcccacgcaaaaggccggacgctccgggaagggtgccccgaaggggcgggtgatacaggcgagaccgccgagataggcgggacggggcaggacaaggcagaaccggcccgacagacgcaaggcgtgaaacggacggcagacgccacgggacgagacgggcgggacggggccgaatcccggcaaccgaggcccgacagcccagacaggacagccaagacaggacagggccgccgtgacagcaccgcccacaggcagacgccccggaaacccgacgccgggcaccgttcacagacagacgaaacaccacaaaggaaggcgaccatgaacggacactgcggcgtcatgcccactcccgaagggtccacagacaggacggacggcactcttcaccccgtagcagcgccggcagccggtacgacagcgggcatggcagcaggcgcggcagcaggcgtgacaaggggcaaggtctctgccgaggcagctgccgcccctgcgcccgccatggcaccagccaccccgcctgccaccccgcctgccaccccgcctgcccctgcttccgacgggctgctcgaagaacgtcgcgggcaggtacaccgggcggggcaaggccccatcgacctcgcctgcaaccgcgagagtctcgccggggcggtcagccagcgtgcctgcgtgttctgcggttcgcgcgtggtgctctaccccatcgccgacgcgctgcacctcgtccacgggccggtgggctgcgccgcctacacttgggacatccgcggtgcactctcgtccggccctgaactgcacaggctgagcttctcgaccgaccttggcgaacgcgacatcatcttcggcggcgaacccaagctggaagcggccctcgatgaactcatcacccgccacgcgcccaaggcagccttcgtctacgccacctgcatcgtgggtctcatcggcgacgacatcggcgcggtgtgcaagcgcgtcgcggcacgccacggcatccccgtgctgcccgtgcagtcagagggcttcaagggcaacaagcgcgaagggtacgaagcggcctgcgccgccatgttcaccctcaccggcacgggcgcgacagacggcataggtcccgcctcggtcaacatcctcggcgacttcaacctcgccggtgaactgtggatcatccgcggctacctcgaacgcatgggggtgcaggtggtcgccaacatcaccggcgacgggcgcgtggacgacctgcgccgatgccacggggctgcgctcaacctcgtgcagtgcagcggtgccaccatgccgctggcacgcatgatgcgcgaagcctacggcacgcccacgctgcgcgtctcgtacctcggcatcgaggacatggcagactcgctctacaacgtcgccgaacacttccgcgaggtgtgccccggcatcgtcgaacgcacccgcgacctcgtgcgcgaggagatagccaccctcatgccccggctgcgccagctgcggcgcgacctcgaaggcaagcgggccgccatctacgtgggcggcgcgttcaaggcgttctcgctcatcaaggcgttcaggcatctggggatgcaggtggcactggtgggttcgcagaccggcaccgacgaggactaccgcgaactcgaagccatctgcgaccccggcaccatcatcgtggacgacgccaacgcccttgaactggcgcacttcgtccgcaccctcgacgtggacatcttcgtgggcggcgtgaaggagaggcccatcgcccacaagctgggcatcggcttctgcgaccacaaccacgaacgcaagatcgcgctggcgggcttcgagggcatgtacaacttcgcccgcgaggtacacgcctccgtcaccagcccggtgtggcgtttcacgccgcgcagccgtttcccggcggctgcccgtcccgaaggggacggacatgccaactgtcccgcaggggatgaagatgccgactgtcccgaaagggacggacatgccaactgtcccgaaggggacggacaagccgacaatcccgcagaccgtgcggacagacacctcggcgcagacgcccccgcacacgaaagggacggacatcccgccaatcccgcaggggatggagatgccgactgtcccgccaatcccgcaggacacgccccgcacgaccttttcaccgaaggaaacgccaccgaagggggggcacaccatggcaggccgtaaccacatcgccaccaccaacgcatgcaaactctgcacgcccctcggcgcgacgctggccttcaggggcatcgaaggggccgtgcccttcctgcacggttcgcagggctgcgccacctacatgcgtcgctacgtcatcagccactaccgcgaacccatggacatcgcctcttccgcactgggcgagaagcacgccatccacggcggcggccccaacctcaagaaggggctgctcaatgtcatgaagaagtaccacccgcgtctcgtgggcgtggccaccacctgcctcaccgagaccatcggtgacgacgtgggccgcatcctgcgcgagttccgtaacgaattcggcgacctcgacctgccggacatcgtgcatgtgagcacgccaagcttcgccggaacccacatggacggctggtacgacgccgtgcgtgccgtgacggaacaactggtggagtccacgcccggtgccatgtccggcaccatgtccggcaccatgtccggtgtcatatcgggtgcccctcacgaagcggcccccggcgcagccgcacgcggccctgccaccgccggtgccaccgtgtcggacaccacgcccggtgcgat
>10	N operona: 7	first-last	DVUA0010	gene_poz=(601-903)	-	ferredoxin, 2fe-2s	identified by similarity to SP:P07324	/position=13708 - 15210 (14308 - 14610)	/lenght=1503 (303)	/codons=501 (101)	/complement=true	GC-compoz=64.02640264026402%	/LCI1=1.1933333333333334	/LCI2=0.39000000000000007	p_i1=0.15550302896267196	p_i2=0.09819738805659868	/Tai=0.2648072435169502	/Tei=0.1883776492509388	/EEI=3.9505452069986315
taccgctggtggagttcctcgtctcggcgggcatgaggcccacggtcgtggtcaccggcacgccgggcaaggccttcgaacgccgcatcgccgaggtcatggagaaggcaggggccacgtgggactatgaggtgcgcgccgccaacgacctcttccacctgcaccagagggtgaaggccgccccggtcgacctgctggtgggcaactcgtacggcaagtacatcgcgcaggccgaagacacgccgctggtgcgtttcggctttcccatcctcgaccgcgtgggccacagccactttcccaaggtgggctacatgggcggcatgcacctgctttcgcaggtcatcaacacccttctggaacgcaaggaccgcgacacggcccccgaagacaccctcgaactggtcatgtagccggcacgcccgcacgcgggacatcccgcttgcggggtgttccggggcgacgcccgccctgccccggaacgatgcagacaggccagaccagcgggacagaccgccgggacagccagaccgggcacgaagccccggcagcatgggcaacaacgcaacaccaaccggatacgacgcactccgagaggccaccatggacaagcccgaccaccacattctcgtctgcatgagcttcaggggactcgaacccaaggggacatgcatccgcaagggcgcacccgaccttgtggcccacctcgacgcggagattgccgcgcgcggactcaacgccttcgtctccaccacgggctgtctgcaattctgcgacaagggaccggtactggtcgtctacccgcaagggcactggtacggcggcggcgatgacgaagacgccgttgacgccatcctcgacgcgctcgaagcgggcgaaccctgcacggaactgctcctgacatgattaagggcatgattcgggacctcatccggacggattcggggaacatccggacggattccgggaacatccgggcggattcgagctgattccgtgaccccgccccaggcgactgccgcacgccacgccgcgagcgtccggcctgcccacgcaaaaggccggacgctccgggaagggtgccccgaaggggcgggtgatacaggcgagaccgccgagataggcgggacggggcaggacaaggcagaaccggcccgacagacgcaaggcgtgaaacggacggcagacgccacgggacgagacgggcgggacggggccgaatcccggcaaccgaggcccgacagcccagacaggacagccaagacaggacagggccgccgtgacagcaccgcccacaggcagacgccccggaaacccgacgccgggcaccgttcacagacagacgaaacaccacaaaggaaggcgaccatgaacggacactgcggcgtcatgcccactcccgaagggtccacagacaggacggacggcactcttcaccccgtagcagcgccggcagccggtacgacagcgggcatggcagcaggcgcggcagcaggcgtgacaagg
>11	N operona: 8	first	DVUA0011	gene_poz=(601-1986)	nifK	nitrogenase molybdenum-iron protein beta chain	identified by similarity to SP:P11347; match to	/position=14201 - 16786 (14801 - 16186)	/lenght=2586 (1386)	/codons=862 (462)	/complement=true	GC-compoz=65.72871572871573%	/LCI1=1.2725958062183658	/LCI2=0.479464931308749	p_i1=0.19081232351337185	p_i2=0.1673355953799363	/Tai=0.202375218205451	/Tei=0.2506020358419427	/EEI=4.230593984987
ggcggttcgcgggcgcaccactacatgcacctcatgcgcgacctcggcatggaaccgctggtggcgggcttcgagttcgcgcaccgcgacgactacgaggggcgcagggtcattcccaccatccgcgtcgacgccgactcgaagaacatcgaagagctgaaggtcaccgccgaccccgaacgctaccgcccgcgcctcgaccccgcctaccgcgaacagctcgaacgcgaagggctgctctcgtcctacgagggcatgtgggacgacatgggcgagggcaccctcgtcatcgacgacgtgtcgcatgtggagatcgaaaagctcatccatcgcatgaaccccgacatcatctgctccggcatcaaggacaagtacgtcatcgagaagttcggcgtgccctgcaagcagctgcacaactacgactactccggtccctacgcgggctacgagggcgcggtgaacttcgcccgcgacgtctacgccatgatccacagtccggcatggaagcttacgcgctcgcccttcgacaccggccccaccctcaccgccggtctcaacgactgataacgggccacagacaacgggccaaggaggttcgtcatgctcaagcacacacccgccgcctatgctgaacgctcggcacttcgcgtcaacccggccaagacatgccagcccatcggtgccatgtacgcggccctcggcatccacggctgcctgccgcacagccacggcagtcagggctgctgttcgtaccatcgcagccatctcacccgtcacttccgcgaacccgtcatggcgagcacaagctcgttcaccgaaggcgcgagcgtgttcggcggcggccccaacctgcggcaggcactgaagaccatcttccaggtctacgaccccgacatggtggccgtacacaccacctgcctctccgagaccatcggcgacgacatccccaccatcaccaaggtggcgatggaagacggcacggtgccgcagggcaagaaggtcatccactgcaacacgccaagctacgtggggtcgcacgtcaccggcttctcgaacatggtcgagggcatggtgaactacctcgccgcgggcacgggcaaacaggctgccgggcaggtcaacgtcattccgggcttcgtcgaaccctcggacatgcgcaagataaagggcatgctggcgcagatgggcgtggacggcgtggtctttcccgacacatccgacgtgctcgacaccccgcagaccggcgaataccgcatgtaccccgccgggggcaccacacaggccgacttcgcccgcagtggcgacagcatggcgaccctcgcccttggcgcatgggcctcagaggccggggccaaggcactggagaagaagtgcggcgtaccctacaggctgctcgacacccccatcggcgtgctggccacggacaggttcctcgccgccctgcaagagaccactggcatgaccgtgccccggtcgctgaaggacgaacgcggcaagctggtggacatgatgaccgactaccagtcgctgctcttcggcaagcgggtggcggcatggggcgaccccgacatcgtgataccgctggtggagttcctcgtctcggcgggcatgaggcccacggtcgtggtcaccggcacgccgggcaaggccttcgaacgccgcatcgccgaggtcatggagaaggcaggggccacgtgggactatgaggtgcgcgccgccaacgacctcttccacctgcaccagagggtgaaggccgccccggtcgacctgctggtgggcaactcgtacggcaagtacatcgcgcaggccgaagacacgccgctggtgcgtttcggctttcccatcctcgaccgcgtgggccacagccactttcccaaggtgggctacatgggcggcatgcacctgctttcgcaggtcatcaacacccttctggaacgcaaggaccgcgacacggcccccgaagacaccctcgaactggtcatgtagccggcacgcccgcacgcgggacatcccgcttgcggggtgttccggggcgacgcccgccctgccccggaacgatgcagacaggccagaccagcgggacagaccgccgggacagccagaccgggcacgaagccccggcagcatgggcaacaacgcaacaccaaccggatacgacgcactccgagaggccaccatggacaagcccgaccaccacattctcgtctgcatgagcttcaggggactcgaacccaaggggacatgcatccgcaagggcgcacccgaccttgtggcccacctcgacgcggagattgccgcgcgcggactcaacgccttcgtctccaccacgggctgtctgcaattctgcgacaagggaccggtactggtcgtctacccgcaagggcactggtacggcggcggcgatgacgaagacgccgttgacgccatcctcgacgcgctcgaagcgggcgaaccctgcacggaactgctcctgacatgattaagggcatgattcgggacctcatccggacggattcggggaacatccggacggattccgggaacatccgggcggattcgagctgattccgtgaccccgccccaggc
>12	N operona: 8	middle	DVUA0012	gene_poz=(601-2229)	nifD	nitrogenase molybdenum-iron protein alpha chain	identified by similarity to SP:P00467; match to	/position=15623 - 18451 (16223 - 17851)	/lenght=2829 (1629)	/codons=943 (543)	/complement=true	GC-compoz=63.65868631062001%	/LCI1=1.2847478474784748	/LCI2=0.4277982779827797	p_i1=0.19648339151441155	p_i2=0.125529167794513	/Tai=0.1798583705122262	/Tei=0.21297625101506173	/EEI=4.382053755600758
ctacgacgaactgcccaaggagatgctcatcaccgtagtgcccgacgccgaccgcgaatacgtgctcaaggccatcatggagagcgcgcgcacgggcaccaaaggctcgttcggtgacggcaagatcttcgtcaccccggttgaagaggtctacaccatcagttccggcgtacgcgaaagctaggggaatgccatgaaggaagtcatcgccatcatccgccccaacagaatcaacgccaccaagaaggcgatggtcgaggccgggctgcccgccttcaccggggcgcgctgcatgggccgcgggcgcaagccggtcgagttcgagttgctgaagcaccttgagggcagcggcgaagatacggcagacgtgctgcccgccctcgcacaggggggcaggctcatccagaagcgcatgctcaccatcgtcgtgccggacgaacgcgtcagtgccgtggtcgacgtgctcatgaaggccaaccgcaccgggcagccgggcgacggcaagatattcgtcaggcccgtcatcgacgtggcccgcatccgcaccggagagaccggggccaccgccatcgacgagatgaaaggctaggaggaagcaccatgaccacgctcaagaccgaccccggcgtcgacctcgaatccttcgtggacgaggtgacgtcactctacccgcccaaggtggccaagaaacgccgcgcccacatggtcgtccgcaaggacggcgaccccggactcgcccagcagatagaggccaacacccgcacggtgcccggcatcatcacccagcgcggctgctgctatgcgggctgcaagggcgtcgtcatcggtccctacggggacatggtacacatcgtacacggcccggtggggtgcagcttctacgcatggcttacgcggcgcaaccagtttcgcgcacggggcgaggcgggcaagaactacctctcgtactgcttcaccaccgacatgcaggacgaggacatcatcttcggcggcgagaagaagctggcgcaggccatccgcgaggcggctgccatcttcaggccagaggccatcagcgtacacgccacctgtccggtgggtctcatcggtgacgacatacaggccgtggcccgcgaattgagcaaggagacgggcatacccgtcatggcgttcaactgcgagggctacaagggcgtctcgcagtcggcgggccaccacatcgccaacaacaagatattcgacatggcactgggcacgcgtgaacgcgaggcgggccgcttctcggtcaacgtgcttggcgagtacaacatcggcggcgacgcctacgagattgaacgtgtgcttgagaagtgcggcatcgaggtggtggcgaccttctccggcaacagcgtctacgaagacatgtgcacggcgcacagtgccaacctcaacctcgtcatgtgccatcgttccatcaactatctcgcagagatgatggagacgaagttcggcattccgtggatgaaggtcaacttcatcggcatgcgctccatgtcgcagtcgctgcgcaagatagcccgctacttcgacgacgccgcgctcaccgcgcgcatcgagtccgtcatcgccgaagaggaggccagggccgagaccgccctcgccgcctacatgcccggactcgaaggcaagaccgccatgctcttcgtgggcggttcgcgggcgcaccactacatgcacctcatgcgcgacctcggcatggaaccgctggtggcgggcttcgagttcgcgcaccgcgacgactacgaggggcgcagggtcattcccaccatccgcgtcgacgccgactcgaagaacatcgaagagctgaaggtcaccgccgaccccgaacgctaccgcccgcgcctcgaccccgcctaccgcgaacagctcgaacgcgaagggctgctctcgtcctacgagggcatgtgggacgacatgggcgagggcaccctcgtcatcgacgacgtgtcgcatgtggagatcgaaaagctcatccatcgcatgaaccccgacatcatctgctccggcatcaaggacaagtacgtcatcgagaagttcggcgtgccctgcaagcagctgcacaactacgactactccggtccctacgcgggctacgagggcgcggtgaacttcgcccgcgacgtctacgccatgatccacagtccggcatggaagcttacgcgctcgcccttcgacaccggccccaccctcaccgccggtctcaacgactgataacgggccacagacaacgggccaaggaggttcgtcatgctcaagcacacacccgccgcctatgctgaacgctcggcacttcgcgtcaacccggccaagacatgccagcccatcggtgccatgtacgcggccctcggcatccacggctgcctgccgcacagccacggcagtcagggctgctgttcgtaccatcgcagccatctcacccgtcacttccgcgaacccgtcatggcgagcacaagctcgttcaccgaaggcgcgagcgtgttcggcggcggccccaacctgcggcaggcactgaagaccatcttccaggtctacgaccccgacatggtggccgtacacaccacctgcctctccgagaccatcggcgacgacatccccaccatcaccaaggtggcgatggaagacggcacggtgccgcagggcaagaaggtcatccactgcaacacgccaagctacgtggggtcgcacgtcaccggcttctcgaacatggtcgagggcatggtgaactacctcgccgcgggcacgggcaaacaggctgccgggcaggtcaacgtcattccgggcttcgtcgaaccctcggacatgcgcaagata
>13	N operona: 8	middle	DVUA0013	gene_poz=(601-996)	glnB-2	nitrogen regulatory protein P-II	identified by similarity to SP:P80016; match to	/position=17263 - 18858 (17863 - 18258)	/lenght=1596 (396)	/codons=532 (132)	/complement=true	GC-compoz=66.41414141414141%	/LCI1=1.450381679389313	/LCI2=0.7292620865139947	p_i1=0.2791935929267892	p_i2=0.4072929043038966	/Tai=0.19260711505838668	/Tei=0.4665636138735069	/EEI=3.6825972500226953
ggcggcaccggtgtcacccgcgacatccgcgtcgcccgtatcatccacggcatccgcgtcacccgcgtcacgggacagccccgacaggccataccgggcaacgggataacaggacgacgggacacgggacaaccgggcaggcggacagactggacaaccgggcaggcgggcaggcggacaggcaagccgcacccgctaccatcaggccaccatcccccaccatccgcccactatctgcccccatccgcacaggaggacacggacatgatcatgatcaaggccatcgtacgacccgagaagagttccaccgtcatgcaggcactgttcgaagcgggctaccccgccgtcaccaagcttgaggtggcaggacgcggcaagcagcgcggcctgaagttcggcgaggtcgtctacgacgaactgcccaaggagatgctcatcaccgtagtgcccgacgccgaccgcgaatacgtgctcaaggccatcatggagagcgcgcgcacgggcaccaaaggctcgttcggtgacggcaagatcttcgtcaccccggttgaagaggtctacaccatcagttccggcgtacgcgaaagctaggggaatgccatgaaggaagtcatcgccatcatccgccccaacagaatcaacgccaccaagaaggcgatggtcgaggccgggctgcccgccttcaccggggcgcgctgcatgggccgcgggcgcaagccggtcgagttcgagttgctgaagcaccttgagggcagcggcgaagatacggcagacgtgctgcccgccctcgcacaggggggcaggctcatccagaagcgcatgctcaccatcgtcgtgccggacgaacgcgtcagtgccgtggtcgacgtgctcatgaaggccaaccgcaccgggcagccgggcgacggcaagatattcgtcaggcccgtcatcgacgtggcccgcatccgcaccggagagaccggggccaccgccatcgacgagatgaaaggctaggaggaagcaccatgaccacgctcaagaccgaccccggcgtcgacctcgaatccttcgtggacgaggtgacgtcactctacccgcccaaggtggccaagaaacgccgcgcccacatggtcgtccgcaaggacggcgaccccggactcgcccagcagatagaggccaacacccgcacggtgcccggcatcatcacccagcgcggctgctgctatgcgggctgcaagggcgtcgtcatcggtccctacggggacatggtacacatcgtacacggcccggtggggtgcagcttctacgcatggcttacgcggcgcaaccagtttcgcgcacggggcgaggcgggcaagaactacctctcgtactgcttcaccaccgacatgcaggacgaggacatcatcttcggcggcgagaagaagctggcgcaggccatccgcgaggcggctgccatcttcaggccagaggccatcagcgtacacgccacctgtccggtgggtctcatcggtgacgacatacaggccgtggcccgcgaattgagcaaggagacgggcatacccgtcatggcgttcaactgcgagggctacaagggcgtctcgcagtcggcgg
>14	N operona: 8	last	DVUA0014	gene_poz=(601-927)	glnB-3	nitrogen regulatory protein P-II	identified by similarity to SP:P54807; match to	/position=17668 - 19194 (18268 - 18594)	/lenght=1527 (327)	/codons=509 (109)	/complement=true	GC-compoz=60.85626911314985%	/LCI1=1.0555555555555556	/LCI2=0.2688271604938272	p_i1=0.10214762601265377	p_i2=0.033228508152432334	/Tai=0.19469656595548107	/Tei=0.12990565733718912	/EEI=5.158930323043805
cagtcgggcgtggtgcgccttggcgggcttatctgcaacagccgtaacgtcgacaacgaacgcgagatgatcgaggagcttgcccgcaggctgggcacccagatgatctacttcgtgccgcgcgacaacatggtgcagcgcgccgagatcaaccgccagacggtcatcgagtacgcccccgaccaccagcaggccgaccactaccgcaacctcgcccgcgccatcgacggcaacgagatgttcgtcatccccaagccgcttcaggtcgaagaccttgagagcctgctcatggaatacgggctgctcgaagcgtcgtagcgcggcccgatgcaaggtggcggcaccggtgtcacccgcgacatccgcgtcgcccgtatcatccacggcatccgcgtcacccgcgtcacgggacagccccgacaggccataccgggcaacgggataacaggacgacgggacacgggacaaccgggcaggcggacagactggacaaccgggcaggcgggcaggcggacaggcaagccgcacccgctaccatcaggccaccatcccccaccatccgcccactatctgcccccatccgcacaggaggacacggacatgatcatgatcaaggccatcgtacgacccgagaagagttccaccgtcatgcaggcactgttcgaagcgggctaccccgccgtcaccaagcttgaggtggcaggacgcggcaagcagcgcggcctgaagttcggcgaggtcgtctacgacgaactgcccaaggagatgctcatcaccgtagtgcccgacgccgaccgcgaatacgtgctcaaggccatcatggagagcgcgcgcacgggcaccaaaggctcgttcggtgacggcaagatcttcgtcaccccggttgaagaggtctacaccatcagttccggcgtacgcgaaagctaggggaatgccatgaaggaagtcatcgccatcatccgccccaacagaatcaacgccaccaagaaggcgatggtcgaggccgggctgcccgccttcaccggggcgcgctgcatgggccgcgggcgcaagccggtcgagttcgagttgctgaagcaccttgagggcagcggcgaagatacggcagacgtgctgcccgccctcgcacaggggggcaggctcatccagaagcgcatgctcaccatcgtcgtgccggacgaacgcgtcagtgccgtggtcgacgtgctcatgaaggccaaccgcaccgggcagccgggcgacggcaagatattcgtcaggcccgtcatcgacgtggcccgcatccgcaccggagagaccggggccaccgccatcgacgagatgaaaggctaggaggaagcaccatgaccacgctcaagaccgaccccggcgtcgacctcgaatccttcgtggacgaggtgacgtcactctacccgcccaaggtggccaagaaacgccgcgcccacatggtcgtccgcaaggacggcgaccccggactcgcccagcagatagaggccaacacccgcacggtgcccggcatcatcaccc
>15	N operona: 9	first-last	DVUA0015	gene_poz=(601-1434)	nifH	nitrogenase iron protein	identified by similarity to SP:P71156; match to	/position=18277 - 20310 (18877 - 19710)	/lenght=2034 (834)	/codons=678 (278)	/complement=true	GC-compoz=64.14868105515588%	/LCI1=1.339350180505415	/LCI2=0.5391095066185322	p_i1=0.2227136579186194	p_i2=0.22066175128636287	/Tai=0.1415650680930418	/Tei=0.2985955761577266	/EEI=4.537833897291819
cgtccctgccgcaatgacacgagacgcgcaccttccggcctccgtctgccccccgccagcggagactccccccgcaagactcccggcccgatacgggccagacacggggcacgaaaggggccgccaccccgccccgccccagccgcatgcacgcaccgcgcgacactacaaaaatgtagcgtcctacagaatcgtcgtgtcgcacgacacggcgcgtcgttgtgtgcacctacgattattcatgcgatgacagtaggttacgcaacacgcctttcatggcacatcccttgcccttaccgaagcgaacggacgctacgcggacagacctcaccgaagcgtgccggaagcctccacaggtgactccagaggagaccccagaggcactccgggccagccgggaaccaaaccggagacgtcggaaaccacaccggggccacgccatcaggaagtcgcttccggcacagcctcaggtctccatcggggaacctccggcaccggcggccccctcaggggaagaggtcgagacagggacgcgggcgatgtgcgacaggcgcgcaccgcacggcccacccgcagcgtcacaagacaggggaagacgccatgagaaaggtagccatctacggcaagggcggcatcggcaaatccaccaccacgcagaacacggtggcaggtctcgtggacgccctcggacgcaaggtcatggtcgtggggtgcgaccccaaggccgactccacccgcctgctgctgggcggcctcgcccagaagtcggtactcgacaccctgcgcgacgagggcgaggacgtcgaactcgacgacatccgcaagggcggcttcggcggcaccatgtgcgtcgaatcgggcggccccgaaccgggcgtgggctgtgcgggtcgcggcatcatcacctccatcaacatgctcgaatcgctgggtgcctacgaagaggaccagaacctcgactacgtcttctacgacgtgctgggcgacgtggtgtgcggcggcttcgccatgcccatccgcgacggcaaggccgaggagatctacatcgtctgctccggcgagatgatggccatgtacgccgccaacaacatctgcaagggcatcatgaagtacgcgcagtcgggcgtggtgcgccttggcgggcttatctgcaacagccgtaacgtcgacaacgaacgcgagatgatcgaggagcttgcccgcaggctgggcacccagatgatctacttcgtgccgcgcgacaacatggtgcagcgcgccgagatcaaccgccagacggtcatcgagtacgcccccgaccaccagcaggccgaccactaccgcaacctcgcccgcgccatcgacggcaacgagatgttcgtcatccccaagccgcttcaggtcgaagaccttgagagcctgctcatggaatacgggctgctcgaagcgtcgtagcgcggcccgatgcaaggtggcggcaccggtgtcacccgcgacatccgcgtcgcccgtatcatccacggcatccgcgtcacccgcgtcacgggacagccccgacaggccataccgggcaacgggataacaggacgacgggacacgggacaaccgggcaggcggacagactggacaaccgggcaggcgggcaggcggacaggcaagccgcacccgctaccatcaggccaccatcccccaccatccgcccactatctgcccccatccgcacaggaggacacggacatgatcatgatcaaggccatcgtacgacccgagaagagttccaccgtcatgcaggcactgttcgaagcgggctaccccgccgtcaccaagcttgaggtggcaggacgcggcaagcagcgcggcctgaagttcggcgaggtcgtctacgacgaactgcccaaggagatgctcatcaccgtagtgcccgacgccgaccgcgaatacgtgctcaaggccatcatggagagcgcgcgcacgggcaccaaaggctcgttcggtgacggcaagatcttcgtcaccccggttgaagaggtctacaccatcagttccggcgtacgc
>16	N operona: 10	first-last	DVUA0016	gene_poz=(601-1755)	-	homocitrate synthase	identified by similarity to SP:Q44290; match to	/position=19868 - 22222 (20468 - 21622)	/lenght=2355 (1155)	/codons=785 (385)	/complement=false	GC-compoz=71.08225108225108%	/LCI1=1.6267361111111112	/LCI2=0.7578993055555556	p_i1=0.37409728919566715	p_i2=0.4354547634858005	/Tai=0.278564383601397	/Tei=0.49190928713722043	/EEI=2.7989297267623763
gatggcgtggccccggtgtggtttccgacgtctccggtttggttcccggctggcccggagtgcctctggggtctcctctggagtcacctgtggaggcttccggcacgcttcggtgaggtctgtccgcgtagcgtccgttcgcttcggtaagggcaagggatgtgccatgaaaggcgtgttgcgtaacctactgtcatcgcatgaataatcgtaggtgcacacaacgacgcgccgtgtcgtgcgacacgacgattctgtaggacgctacatttttgtagtgtcgcgcggtgcgtgcatgcggctggggcggggcggggtggcggcccctttcgtgccccgtgtctggcccgtatcgggccgggagtcttgcggggggagtctccgctggcggggggcagacggaggccggaaggtgcgcgtctcgtgtcattgcggcagggacggcttctcgcgtgtgtccgggatggggcgcgggccggacagctggcaagcatcaggccggacagctggtaggcatcagggcgggtctcgggggcctacactggcctgtcgctggcggccgcggcatctatgggcggcgatggaagagggcggggcggggtggcttggcgtcggcgtcacgtcggcttggcatcgggtctgcaagggcacctgcggaggtgcgtcatgctcatcgactcgacattgcgcgaaggggcacaggcttacggcgtctatttcgacgctgcggacagggagtccatccttcagggggtggcggcatcgggcgtgaccgaggcggaagcgggctgggcagggcaggacgaccttgccgcgaccctccggcttggggcgcgtgtggccccgtcactgcggcttgcggtctggtgccgctgctgcaccgccgacctcgacaaggcagcggaagcgggggcgcggcgggtacacatcggcgtgccgtcgtcggatgcgcacatgcggctgcgtctgggcatgggccgcgacgaggtgttgcagcgggtgaccacggtgctggaacacgcggcgcacctcggctttctgcatgtgacgctggggctggaggatgccggacgtgccgcgcccgaccttctcgaagcactggcacgcacggcggcgcgcaccggggcgcaccggctgcggtgcagcgacacggtggggcttctcacgcccgacggcatggtgcgcctcgtgctgctggcgcgccgggcctctgcgctgcccgtggccgtgcattgccacaacgacctcggccttgccaccgccaacgcgctggctgcgctggacgccggggccgatggtgccgacgtctcgctgctgggccttggtgaacgtgcgggcatcacccgtgcggaggagttggcagccgccctcgtggtgctgcgtggcgagtcgtaccgcctcgacatgctgcgcggcgtgtgccgcaggcttgccgcctcgctggagatgcgcctgcccccgcactgggcggttgcgggcgagaacctcttcgccgtcgaaagcggggtacacctgcatggcgtgcagcgcgacccggccctcttcgaaccctttccgcctgcgctggtgggggccgagagacggcttggcgtggggggcaagtgcggttcagccggggtcgcagccatggcgcacagccacggcctgaccttgcagggcgatgccctgcgccgtcatgtgcgtgccgtgcgtgacaaggcgtgctcccttggcagacccctcaccgatgcggaattcctctgcgccgggaggtgacggcccgcgtggggcctagggacgcgtcggctgtgcgagggcgtaccggggacaaacgaggctgacggcccgcgtggggcctaggctttgcgaggggtggcgtgtcgaacgtgtagaccgcagggtctgcacctgacggcccgtgcgcggggggtggcgtgtcgggcaagcgggctggcgtcgtcaggtatcaggtgacggtcaggctgacgtcaggcgacgtcaggcgatgggcaggtgatgggcaggcagacgtcttcaggttcatccgcttcatggggcgcgtcatcaggattatcgggtgtcgtcaggcgtcgggcgggcttcatgggggtgacggggcgacgtcaggtccctcgttcgtagtcaggcgtcgggcgcgaaatacggcagggtcaggctttcgccatcccatgcaggaggaaacgcgttcatgcgttcgcgcgcccttatccccagcagggcaaggtcgcccggtgtgcgaggcttgcgacgaacgcctgaaagcttcttgcccgccagaaagcgttctttgcgaacctctctggcagcgtcggcaaatgtggtgaagtcataggtgctcatgacgacctcagggta
>17	N operona: 11	first-last	DVUA0017	gene_poz=(601-711)	-	hypothetical protein	identified by Glimmer2; putative	/position=21651 - 22961 (22251 - 22361)	/lenght=1311 (111)	/codons=437 (37)	/complement=false	GC-compoz=49.549549549549546%	/LCI1=0.8333333333333334	/LCI2=0.12962962962962962	p_i1=0.04112296322023641	p_i2=0.0028835236325498092	/Tai=0.7281099355726266	/Tei=0.10259517126929482	/EEI=2.301334819209809
ggctgtgcgagggcgtaccggggacaaacgaggctgacggcccgcgtggggcctaggctttgcgaggggtggcgtgtcgaacgtgtagaccgcagggtctgcacctgacggcccgtgcgcggggggtggcgtgtcgggcaagcgggctggcgtcgtcaggtatcaggtgacggtcaggctgacgtcaggcgacgtcaggcgatgggcaggtgatgggcaggcagacgtcttcaggttcatccgcttcatggggcgcgtcatcaggattatcgggtgtcgtcaggcgtcgggcgggcttcatgggggtgacggggcgacgtcaggtccctcgttcgtagtcaggcgtcgggcgcgaaatacggcagggtcaggctttcgccatcccatgcaggaggaaacgcgttcatgcgttcgcgcgcccttatccccagcagggcaaggtcgcccggtgtgcgaggcttgcgacgaacgcctgaaagcttcttgcccgccagaaagcgttctttgcgaacctctctggcagcgtcggcaaatgtggtgaagtcataggtgctcatgacgacctcagggtacggggcttgacctgctgggtttcttcgggtgattaaaacttggctggtgatcgggccatgtgccattgttcttggagtggttttgtttcgtagtgaaagccaaggtcgttatcgaaggcgggcgcagaccctacattgaggtgtaaccctgctcaggcttggataagtcccaccccgcaaggcattgcggccgagaacggctagaatcttgaccggagggcactctcgatagtggcatggtcagaagaaactcgagagatcaaggataaatcctccttgttggttaagtactagtattgttcggccaataaaatacgttgcaagtattcggcaaggcgatgggggtggtttctgttcggtttccctgctggctatatcccacttgttgcgttgatttttcataaaacgtgtatcttgggtttgattcaagatggccttgcctgaagtatttgcaatacctaaatttctatgccgccattgctggcatggttagccttggaggtagtctcatttttcagctcaatttgtttgaaggatcacgaaacgtggagatttctgctgcagtggatgccctggcttcacaaggagatgtagaaactcgcggagcgatttttactcgggaagaagtcgttgactttattcttgatcttgttggctataatgatgatcaaaatctttttatgaagcgtattctcgaaccttcattcggagggggcgactttatttttcgtatcatgga
>18	N operona: 12	first-last	DVUA0018	gene_poz=(601-789)	-	hypothetical protein	identified by Glimmer2; putative	/position=21863 - 23251 (22463 - 22651)	/lenght=1389 (189)	/codons=463 (63)	/complement=true	GC-compoz=41.7989417989418%	/LCI1=0.946236559139785	/LCI2=0.1639784946236559	p_i1=0.06810574886208311	p_i2=0.006566617204417881	/Tai=0.7201002541203745	/Tei=0.1059099554839761	/EEI=2.232250412007366
tgagtagtaaattcggaattagctcttgtctcacatatggaggattaccaacaacaaattcaaattttccacagtgtggcgcaagaagaaagtcgtcattcgagagccaacgatcagctaaacactttgcagtagatgaagaaaagccttcattctcaattcgagacataacagctctatgagttgctaaaaatgtgtctcgatgaatctcaaagcctctaattgcatctccaagaacgtctactacattttcagacggtttagtactacgccaagaacgaaaaagcctttccatgatacgaaaaataaagtcgccccctccgaatgaaggttcgagaatacgcttcataaaaagattttgatcatcattatagccaacaagatcaagaataaagtcaacgacttcttcccgagtaaaaatcgctccgcgagtttctacatctccttgtgaagccagggcatccactgcagcagaaatctccacgtttcgtgatccttcaaacaaattgagctgaaaaatgagactacctccaaggctaaccatgccagcaatggcggcatagaaatttaggtattgcaaatacttcaggcaaggccatcttgaatcaaacccaagatacacgttttatgaaaaatcaacgcaacaagtgggatatagccagcagggaaaccgaacagaaaccacccccatcgccttgccgaatacttgcaacgtattttattggccgaacaatactagtacttaaccaacaaggaggatttatccttgatctctcgagtttcttctgaccatgccactatcgagagtgccctccggtcaagattctagccgttctcggccgcaatgccttgcggggtgggacttatccaagcctgagcagggttacacctcaatgtagggtctgcgcccgccttcgataacgaccttggctttcactacgaaacaaaaccactccaagaacaatggcacatggcccgatcaccagccaagttttaatcacccgaagaaacccagcaggtcaagccccgtaccctgaggtcgtcatgagcacctatgacttcaccacatttgccgacgctgccagagaggttcgcaaagaacgctttctggcgggcaagaagctttcaggcgttcgtcgcaagcctcgcacaccgggcgaccttgccctgctggggataagggcgcgcgaacgcatgaacgcgtttcctcctgcatgggatggcgaaagcctgaccctgccgtatttcgcgcccgacgcctgactacgaacgagggacctgacgtcgccccgtcacccccatgaagcccgcccgacgcctgacgacacccgataatcctgatgacgcgccccatgaagcggatgaacctgaagacgtctgcctgcccat
>19	N operona: 13	first	DVUA0019	gene_poz=(601-2259)	-	type II DNA modification methyltransferase,	null	/position=22186 - 25044 (22786 - 24444)	/lenght=2859 (1659)	/codons=953 (553)	/complement=false	GC-compoz=44.002411091018686%	/LCI1=1.0742753623188406	/LCI2=0.14305555555555566	p_i1=0.10873908693433645	p_i2=0.0040852819140636334	/Tai=0.6625863052622208	/Tei=0.10367675372265728	/EEI=2.31823672333624
tggtgaagtcataggtgctcatgacgacctcagggtacggggcttgacctgctgggtttcttcgggtgattaaaacttggctggtgatcgggccatgtgccattgttcttggagtggttttgtttcgtagtgaaagccaaggtcgttatcgaaggcgggcgcagaccctacattgaggtgtaaccctgctcaggcttggataagtcccaccccgcaaggcattgcggccgagaacggctagaatcttgaccggagggcactctcgatagtggcatggtcagaagaaactcgagagatcaaggataaatcctccttgttggttaagtactagtattgttcggccaataaaatacgttgcaagtattcggcaaggcgatgggggtggtttctgttcggtttccctgctggctatatcccacttgttgcgttgatttttcataaaacgtgtatcttgggtttgattcaagatggccttgcctgaagtatttgcaatacctaaatttctatgccgccattgctggcatggttagccttggaggtagtctcatttttcagctcaatttgtttgaaggatcacgaaacgtggagatttctgctgcagtggatgccctggcttcacaaggagatgtagaaactcgcggagcgatttttactcgggaagaagtcgttgactttattcttgatcttgttggctataatgatgatcaaaatctttttatgaagcgtattctcgaaccttcattcggagggggcgactttatttttcgtatcatggaaaggctttttcgttcttggcgtagtactaaaccgtctgaaaatgtagtagacgttcttggagatgcaattagaggctttgagattcatcgagacacatttttagcaactcatagagctgttatgtctcgaattgagaatgaaggcttttcttcatctactgcaaagtgtttagctgatcgttggctctcgaatgacgactttcttcttgcgccacactgtggaaaatttgaatttgttgttggtaatcctccatatgtgagacaagagctaattccgaatttactactcaaagagtatcgtactcgttatcatactatgtatgatagggctgatatttatatcccatttatcgagcactctttgtcgttgcttacacggaagggaagccttggttttatttgttcagatcggtggatgaagaacaggtatggtactctcctgagaaaattgatagctgacaggtttaatttgaagttttatgttgatatggttggtactcaagcgtttcagagcagtgttgttgcatatcccgcaataactgtgattagtcgagaaaagcaggtcgcgactcgtgtagcgcaacgtccctgtattagcagggcagagctacgtagtttggcttcagagctgacggcaaagcgtttgctaaaagaatcggtctatcacgtacgtgagctttcacacatcacaaaagggggagaaccatggctgtttgagtctgccgataaaacggctttagtccgtcgtcttgagcggagttatccgacacttgaggaagcaggctgtaaggttgggattggcgttgccactggggccgacaagtcctttatcggtagattcgacgatcttgatgtagaacccgacagaaagcttcctcttgtcatgacccaggacattgcatccggtgaggttaaatggcgtggtcttgggcttgttaatccattcaacgactcgggtactcttgttaaccttcaaaagtacccgcgtttgtcccgctatctgcaagagcggaaagaggtacttgttcgtcggcactgcgctcaaaaaaacccaactaaatggtataagactattgataagattgttccgtctttggcaagccaggaaaagttactcattccagatatcaaaggtaatgctcatgtcgtttacgaacaaggtagcttgtaccctcatcacaatttatactatgtaatttcttgtacatgggacatcagagctttgcaggctgtgttgttgtcaggagtcgccaagctttttgttgaagtatactcaacaaaaatgcgaggagggtttttgcgtttccaggcacagtatttgaggcgaatacgtattccattttgggaagacgtttcgcttgggctacgtgaagaacttatagtagctgccaagagtagaaatcttgaggcatgtaacgcagcagcctatcggctttatgcgttgacaggtgaggaaagggcagcaatcgaggggttaggctaatgtcattggacttggtgaattatgaacgtaaagtgtgtgaagctgtgcaggctttttggaataatcgtgcctcagctcgcgaaaagcaacttgaatctgggaagacagatcagggagagcgcgcaggtgtaactgcaggcaagaatatggatggctttgtcgagttggtacttgatattgtacgtgcaaatggtcttgcacatgcagatattcatcagaataaagggcttctcacgcttcctggttttttccggccgacaaaactatgggatctgttggttatctctgaagggcagttgatagctgctgttgagtttaaaagtcaagttggaccgtcattcggtaataatttcaacaaccgagcagaagaagccataggtacggcacatgatttttggacggcgtatagggatggtgctttcggtgaacagcccagaccatttatcgggtggcttatgttggttgaagatgcaccagcgtcccgtgcagctgttcaggagtgttctccccacttccctgtttttctagagtttaagggtgcatcatacataaaaagatatgacatcctttgccaaaagcttatgcatgagaggctctata
>20	N operona: 13	last	DVUA0020	gene_poz=(601-1341)	-	type II restriction endonuclease, putative	null	/position=23844 - 25784 (24444 - 25184)	/lenght=1941 (741)	/codons=647 (247)	/complement=false	GC-compoz=44.93927125506073%	/LCI1=1.024390243902439	/LCI2=0.20704607046070467	p_i1=0.09166025320328754	p_i2=0.014413144335143548	/Tai=0.6199200205473839	/Tei=0.11297182990162921	/EEI=2.4814124987553856
catgacccaggacattgcatccggtgaggttaaatggcgtggtcttgggcttgttaatccattcaacgactcgggtactcttgttaaccttcaaaagtacccgcgtttgtcccgctatctgcaagagcggaaagaggtacttgttcgtcggcactgcgctcaaaaaaacccaactaaatggtataagactattgataagattgttccgtctttggcaagccaggaaaagttactcattccagatatcaaaggtaatgctcatgtcgtttacgaacaaggtagcttgtaccctcatcacaatttatactatgtaatttcttgtacatgggacatcagagctttgcaggctgtgttgttgtcaggagtcgccaagctttttgttgaagtatactcaacaaaaatgcgaggagggtttttgcgtttccaggcacagtatttgaggcgaatacgtattccattttgggaagacgtttcgcttgggctacgtgaagaacttatagtagctgccaagagtagaaatcttgaggcatgtaacgcagcagcctatcggctttatgcgttgacaggtgaggaaagggcagcaatcgaggggttaggctaatgtcattggacttggtgaattatgaacgtaaagtgtgtgaagctgtgcaggctttttggaataatcgtgcctcagctcgcgaaaagcaacttgaatctgggaagacagatcagggagagcgcgcaggtgtaactgcaggcaagaatatggatggctttgtcgagttggtacttgatattgtacgtgcaaatggtcttgcacatgcagatattcatcagaataaagggcttctcacgcttcctggttttttccggccgacaaaactatgggatctgttggttatctctgaagggcagttgatagctgctgttgagtttaaaagtcaagttggaccgtcattcggtaataatttcaacaaccgagcagaagaagccataggtacggcacatgatttttggacggcgtatagggatggtgctttcggtgaacagcccagaccatttatcgggtggcttatgttggttgaagatgcaccagcgtcccgtgcagctgttcaggagtgttctccccacttccctgtttttctagagtttaagggtgcatcatacataaaaagatatgacatcctttgccaaaagcttatgcatgagaggctctatacaactgcctcagttatagcatcacccaagaataattgtcgcttaggtcaatattcctctttgtctcctatgacaaatataaaaacgtttgtaacgtctcttgctggccatattgccgccgaagccgctcggctttcttaatacatatgttccacctgtagttattaaagaaagcaacatgaaaaattggtgtgctggtttcaaatctgtgaagtgattgattgtcataactcccgtaacgactgatacttcggcctgaacggtgacctctttgcccagccggggctggcgcatcctaccagagtgtccacgccccggtggcgacgacccacaggccgagcaatccgttggtgacggcgtgggcgaccacgcagcacatcacgctgcccgtgcgcagggccacgaggttgtacgccgcgcccgccgccatgcccgccacgatgaggttgtgttcgagtccgaacagtatcgtcacggcgatgaacgatgtcgcatggaaccgcgtcagcggcacggtgcggaagtcgccgccctgaaggtggcgcagcaggaacgaccgccagaagagttcttcggcgaggggcaccagcagcgtcgccccgatgaagcggatggtgagcagggcgggtctgcccgcgtcgccccatgcctcgtgcgcgaagggggcgggttcgcccatgcgtgcccacggcacgtccagcgccagccatgccgcgaagacggccacccccaccacgatgg
>21	N operona: 14	first	DVUA0021	gene_poz=(601-1662)	-	conserved hypothetical protein	identified by similarity to SP:P75830; match to	/position=26032 - 28293 (26632 - 27693)	/lenght=2262 (1062)	/codons=754 (354)	/complement=true	GC-compoz=69.02071563088512%	/LCI1=1.6062322946175638	/LCI2=0.8452313503305001	p_i1=0.3629041816894434	p_i2=0.5184808057806573	/Tai=0.1897064630237576	/Tei=0.5666327252025916	/EEI=3.2434075351626044
ggtgcgcgacggcgaggtgctcatgctgcgcggcccctccggcagcggcaagaccaccctgctgtccatcatgggcggcatcctctcccccaccgagggcacgctgaccgtggacggcacccccatgaccggtctttcggccgaggcgcgttcggccctgcggctgaagcacttcggcttcatcttccaggactacaacctctttcccacgctgacctgttcacagaacatacaggtggccctcgacctgcgcggcgtgccgcgtgacgaggcaaggcgcatcgccgacgccaccctcggcgaggtggggcttggcggcaaggtgggcgagatgccggcgcgactcagcggcgggcagaagcagcggctggcggtggcgcgcgcccttgcggggtcgcccatggtgatgcttgccgacgaacccacggcggccctcgactccaccaacgggctgatgatcatgtcgctgttgcgcgacctcgcgcacgcgggcgggcgggcggtggtggtggtcacccacgacgaccgcatcatgcccttcgcagaccgtgtggtgcacatcgaagacggaagaatcaaggaaacggagtgaggtacatcatgcagccacgtttcatcgccttggcagccatcatgggcgtggcgtcggtgttcgtgctttcacgttcggcacaggcccccctgcccgacctcatgccgcgcacctctgccgcggcgaccatggaggagaggacaaagggctgggtcgtggcctccggcatcgtcgaacccgtcaccaaggaactcgtgctgggcttcgagaccagcggcgtcatcgacacggtgttcgtggccgagggcgacaaggtcgagaaggggcagcccctcgcacggctgcgcaacggcatggagaaggcccagcttgaagaggcacaggccaacgcgcaggccgcccgcatggagttcgagaagctcaccaacgggtcgcgccccgaagagaagggcgaggcgctggcgcaggaacgccgggccttcaaggtctacgaacagtaccgcgacgaggccacccgcaggcagcgcctgtggcagcaggacgccatctcgcgcgaagacctcgaacgggcacagcgcgacatggacgtggcgcggcaggaatacgtggccgccacgcagcaactgaagctggtggaggacatgtaccggcgcgaggacgtggccaaggcgggctaccagcttgccgccgccgattcggcggtgggcgtggcacgcgccgcgctggagaggatggagttgcgcgcccccgtctccggcacggtgctgcgcgtgcatggcgaaccgggcgaggtgttctcgctgttcgccccctcgcccgtcatcagcgtgggcgacatctcggcactcaacgtgcgggccgaggtggacgaacgcgacatcgggcgcatccgcgtgggacaggtcgccttcgtgcgcgccgacgcctacggcagcgagaagttcaacggcaaggtggggcgcgtggtgctgagcctcacgcccaagcggttgcgcacgggcaacccctccgaacccgtggacaggagcgtgctcgaagtgctcatcgccctcgacgcacccggcccgctggtcagcggcctgcgggtggacgccttcatcgacgcctcggctgtgccccccgccaagtgacaccggcacgactaccctcacccaccctcgccccggcaggtgccccccatgaagacccccccgactgcgcaccctgaagttcatccggacgctcgatctgacgctcaccccgaaacgtcaccagacacgtcaccagactctctagcggacacggcaccgggcacggcatcaccggatacgggacacgccacgccatggggcacgtcacccgaaacggcatcaccggatgcgcatccggacacgaaccgtgtaacatcgccctataccgcaccgggcaccgcacccggcacgccaccgggctcgtcaccggacacgtcaccggacgcgcccgcgaacacgccacgaaacacaccgggcaacgcggagagcatggcctctgctgcccgccccggaagcgcaccccatgcagacgccccggtgtccggagacgccgcccccggcagcgcgcgtcaccccgtcggcacgggcgtgaccgaagaagccccacccgaccctgcgcacgaccctgcccctgaccccgacaggccctccggtcccggcgaaccggccgggctcgcgaataccgcaggggctgacaccaccacgggtgcaggcaaggcc
>22	N operona: 14	last	DVUA0022	gene_poz=(601-1287)	-	ABC transporter, ATP-binding protein	identified by similarity to OMNI:NTL01TE1840; match	/position=27102 - 28988 (27702 - 28388)	/lenght=1887 (687)	/codons=629 (229)	/complement=true	GC-compoz=67.54002911208151%	/LCI1=1.4780701754385965	/LCI2=0.6385964912280698	p_i1=0.29378617302085425	p_i2=0.31702079052879556	/Tai=0.2151581355549546	/Tei=0.385318711475916	/EEI=3.4572870595440364
ccccggcgtggacatggaggacttgcgcgcccgcatcgccgcacgggtggcgcatgtggacgtgttcaccaccggcgagttcagccagaagacccgcgaatactggatgctcagcaccggggcgggcggtgcgctggtgctggcggcagtgcttggcctcgtggtgggcatggtcatcgtggcccagaccctctatgccaccaccatggaccacctgcccgaattcgccacgctcaaggccatgggcgcgcccgacggctacgtcctgcgcatcatcatgggtcaggcggtcatcagcgcggtactcggctacggtctcggcatggtcatctgtttcggcatcgcctacctgcgacggtacggcgagacggccattctggtctcggcaccgctggcggcgggcatgttcgtgctgacgctggtcatgtgcatcgcggcgtcggtgatctccatccgcaaggtgctggtcatcgaccccgccatcgtcttcaagggacggtagggggacgccagggaatggcaggggacgctgacggacgacaggggaaaccgcaggggacaacaggctggggacgctaggggagacgacaggagatgcccatggaagccagaaccctccttgaagtgcacggcgtgagtatggtcttcggcgccggagagaacgcacagtacgccctgcgcgacgtgcatctctcggtgcgcgacggcgaggtgctcatgctgcgcggcccctccggcagcggcaagaccaccctgctgtccatcatgggcggcatcctctcccccaccgagggcacgctgaccgtggacggcacccccatgaccggtctttcggccgaggcgcgttcggccctgcggctgaagcacttcggcttcatcttccaggactacaacctctttcccacgctgacctgttcacagaacatacaggtggccctcgacctgcgcggcgtgccgcgtgacgaggcaaggcgcatcgccgacgccaccctcggcgaggtggggcttggcggcaaggtgggcgagatgccggcgcgactcagcggcgggcagaagcagcggctggcggtggcgcgcgcccttgcggggtcgcccatggtgatgcttgccgacgaacccacggcggccctcgactccaccaacgggctgatgatcatgtcgctgttgcgcgacctcgcgcacgcgggcgggcgggcggtggtggtggtcacccacgacgaccgcatcatgcccttcgcagaccgtgtggtgcacatcgaagacggaagaatcaaggaaacggagtgaggtacatcatgcagccacgtttcatcgccttggcagccatcatgggcgtggcgtcggtgttcgtgctttcacgttcggcacaggcccccctgcccgacctcatgccgcgcacctctgccgcggcgaccatggaggagaggacaaagggctgggtcgtggcctccggcatcgtcgaacccgtcaccaaggaactcgtgctgggcttcgagaccagcggcgtcatcgacacggtgttcgtggccgagggcgacaaggtcgagaaggggcagcccctcgcacggctgcgcaacggcatggagaaggcccagcttgaagaggcacaggccaacgcgcaggccgcccgcatggagttcgagaagctcaccaacgggtcgcgccccgaagagaagggcgaggcgctggcgcaggaacgccgggccttcaaggtctacgaacagtaccgcgacgaggccacccgcaggcagcgcctgtggcagcaggacgccatctcgcgcgaagacctcgaacgggcacagcgcgacatggacgtggcgcggcaggaatacgtggccgccacgcagcaactgaagctggtggaggacatgtaccggcgcgaggacg
>23	N operona: 15	first-last	DVUA0023	gene_poz=(601-1731)	-	ABC transporter, permease protein, putative	identified by similarity to GP:22002528; match to	/position=27887 - 30217 (28487 - 29617)	/lenght=2331 (1131)	/codons=777 (377)	/complement=true	GC-compoz=65.78249336870027%	/LCI1=1.4441489361702127	/LCI2=0.5621453900709219	p_i1=0.27593225572461594	p_i2=0.2423507641825585	/Tai=0.17003135515267503	/Tei=0.31811568776430266	/EEI=3.867965591195536
ccatccgtggcccggtaacgtgcgtgaactggtcaacgtcatcgactgcaccctcgccgtggctggcgatggcgacatgctcttcgccgaacacctgcccgccaccatccacgccggaatgctcccgcagagcagccgcccgtggcaggggcgcacgcccgcgcgccgttcgaccgacgtcggccatcacggaatgcatgaccgggcgggcaagatggcgcacggcgtcgcgaacggcgcagcaccgtcccatgcctcccatggcccgtcgcagggcccgtcgcacggcagacagcacgacacggcggacgaagccgctgcctacgccacgcacgtcgggggggcgcaccccgatgccctgccctcgttccgcgaggcgcggcgcgaggcgctggaggcgttcgaacatgcgtacctcgcgaccctgtacgaggccgtggggggcgacatcaggcaggcgtgttcgctgtcgaacctttcgcggacgaggctgtacgaactgctgcggaaacatgctatcatggaataaccccgtcgcagggccaccgcgtgtggcgcagacgggccgcatacccccgcaggcacggagacggtgacgccatgatccttgagatagccttccgcaacctcttccacgacagggtgcgccttgccgtgacgctcacgggcatcgtcttcgcggtggtgctggtgaccatccagtgcgggctgttcctcggcttcatcaccaccatctcgggcgtggtcgacaacagcagggccgacctgtgggtgacctcgaagggcgtgaagaccttcgacatcgccatgcccatgcccgaaagccgcgtgcagcaggtgctcggcgtggagggcgtcgccgacgccgcaggcatggtggtggacttcgccttctggaagaagcccgacggcgggcaggaatccatcgagatcgtcgccttcgagagtcgcaagggcatgggcggcccgtggaacatggtcgagggcgacgtgtcgcgcctcgacgccgacgacgccgtgatcatggacgccctctacatggacaagctgggcgtgcgcgccctcggcgaacaggtggagatcgtcgcacacggggcgcgggtgatggggttcaccatgggcatacgctcgttcaccacctcgccctacgtgttcaccgactaccgcaacgggcatctctattcgcgcttcgcgccggggcaggtcacctatgtgctggtgaaggccgcccccggcgtggacatggaggacttgcgcgcccgcatcgccgcacgggtggcgcatgtggacgtgttcaccaccggcgagttcagccagaagacccgcgaatactggatgctcagcaccggggcgggcggtgcgctggtgctggcggcagtgcttggcctcgtggtgggcatggtcatcgtggcccagaccctctatgccaccaccatggaccacctgcccgaattcgccacgctcaaggccatgggcgcgcccgacggctacgtcctgcgcatcatcatgggtcaggcggtcatcagcgcggtactcggctacggtctcggcatggtcatctgtttcggcatcgcctacctgcgacggtacggcgagacggccattctggtctcggcaccgctggcggcgggcatgttcgtgctgacgctggtcatgtgcatcgcggcgtcggtgatctccatccgcaaggtgctggtcatcgaccccgccatcgtcttcaagggacggtagggggacgccagggaatggcaggggacgctgacggacgacaggggaaaccgcaggggacaacaggctggggacgctaggggagacgacaggagatgcccatggaagccagaaccctccttgaagtgcacggcgtgagtatggtcttcggcgccggagagaacgcacagtacgccctgcgcgacgtgcatctctcggtgcgcgacggcgaggtgctcatgctgcgcggcccctccggcagcggcaagaccaccctgctgtccatcatgggcggcatcctctcccccaccgagggcacgctgaccgtggacggcacccccatgaccggtctttcggccgaggcgcgttcggccctgcggctgaagcacttcggcttcatcttccaggactacaacctctttcccacgctgacctgttcacagaacatacaggtggccctcgacctgcgcggcgtgccgcgtgacgaggcaaggcgcatcgccgacgccaccctcggcgaggtggggcttggcggcaaggtgggcgagatgccggcgcgactcagcggcgggcagaagcagcggctggcggtggcgcgcgcccttgcggggtcgcccatggtga
>24	N operona: 16	first	DVUA0024	gene_poz=(601-1740)	-	sigma-54 interaction domain protein	identified by match to protein family HMM PF00158;	/position=29089 - 31428 (29689 - 30828)	/lenght=2340 (1140)	/codons=780 (380)	/complement=true	GC-compoz=67.80701754385964%	/LCI1=1.5259454705364996	/LCI2=0.6562005277044856	p_i1=0.3193601043363546	p_i2=0.3345458576911603	/Tai=0.22803482278349574	/Tei=0.4010912719220443	/EEI=3.2515002974305505
gctgcccactaaaaataaactaacctattgcgcaatgattccatagcattaaaacaataaaactatctgcatcaacattctaataggatatgctgcatagtccatgactatactatcccacaaatctgttccgcgccaacgcacaccttcatcgcctgacatggagagtgacgcaaaggaacgcttcatggccaacgtactgctcatcgggcaccagcctgatctgtacatgcatctttcgcgcctgttcgccgatggcgggcatagcctcaaggtcgtctcatcgcttgaggacggcatcaggcattgccgcgcgtcgtcgtgccagcttgtcgtccttgaagagggcatggacaacgcgctcgaaggcatcccgaggctgcgctccacacaggcggccccgcaggtggtcgtcgtggccgaacggtacaaccccgagcgtggcaaggcggccctgctgagcggcgcactcaactacatgcccaagggcaaggccccgcgcgccatcacgacgctgctcgagcggctgccctccttcggcggcaacggggccgaagggccggacttgcgcgacttcggcatcttcggcagtccgccgcgttgcgtgcccagttcgagaccatcgcccgctcgtccaatgccgacgtgaacgtgctgctgcaaggcgagacgggcacgggcaaggaactcttcgcccgcgccatccaccgcatgagccagcgccggggcggcccgctcatcaccgtggactgcgcctcgctgcccgaacacctcgtggagagcctgctcttcggctactcgcagggggcgttcaccggggcggccaaatcgcgggtgggcctcatcaggcaggctgacggcggcacgctcttcctcgatgaggtcagcgaactgcccatgtcgctccagaagaagttcctgcgcgtgttgcaggagaggcgctatcgcccggtgggtggcggcagtgaagagtcgagcgacttcaggctggtggcggccaccaacaaggaccttcaggagatggtgcgcgagggcacgttccgcgacgacctgctgtaccgcatcagcaccatgcgcgtgctgctgccgccgttgcgcgaacgcggtctggacatcatcgagatagccgaacacctgctccagtcgcgggccgaatccaacggcggcaaggtctggcagatgtcggcggagttcagggcgaggcttctcgcccatccgtggcccggtaacgtgcgtgaactggtcaacgtcatcgactgcaccctcgccgtggctggcgatggcgacatgctcttcgccgaacacctgcccgccaccatccacgccggaatgctcccgcagagcagccgcccgtggcaggggcgcacgcccgcgcgccgttcgaccgacgtcggccatcacggaatgcatgaccgggcgggcaagatggcgcacggcgtcgcgaacggcgcagcaccgtcccatgcctcccatggcccgtcgcagggcccgtcgcacggcagacagcacgacacggcggacgaagccgctgcctacgccacgcacgtcgggggggcgcaccccgatgccctgccctcgttccgcgaggcgcggcgcgaggcgctggaggcgttcgaacatgcgtacctcgcgaccctgtacgaggccgtggggggcgacatcaggcaggcgtgttcgctgtcgaacctttcgcggacgaggctgtacgaactgctgcggaaacatgctatcatggaataaccccgtcgcagggccaccgcgtgtggcgcagacgggccgcatacccccgcaggcacggagacggtgacgccatgatccttgagatagccttccgcaacctcttccacgacagggtgcgccttgccgtgacgctcacgggcatcgtcttcgcggtggtgctggtgaccatccagtgcgggctgttcctcggcttcatcaccaccatctcgggcgtggtcgacaacagcagggccgacctgtgggtgacctcgaagggcgtgaagaccttcgacatcgccatgcccatgcccgaaagccgcgtgcagcaggtgctcggcgtggagggcgtcgccgacgccgcaggcatggtggtggacttcgccttctggaagaagcccgacggcgggcaggaatccatcgagatcgtcgccttcgagagtcgcaagggcatgggcggcccgtggaacatggtcgagggcgacgtgtcgcgcctcgacgccgacgacgccgtgatcatggacgccctctacatggacaagctgggcgtgcgcgccctcggcgaacaggtggagatcgtcgcacacggggcgcgggtgatggggttcaccatgggcatacgct
>25	N operona: 16	last	DVUA0025	gene_poz=(601-1062)	-	response regulator receiver domain protein	identified by similarity to OMNI:TC0753; match to	/position=30180 - 31841 (30780 - 31241)	/lenght=1662 (462)	/codons=554 (154)	/complement=true	GC-compoz=66.45021645021644%	/LCI1=1.5250544662309369	/LCI2=0.5980392156862746	p_i1=0.3188808121100059	p_i2=0.2770090099990494	/Tai=0.288049920627494	/Tei=0.3493081089991445	/EEI=2.968463015557084
atagccttccggcatcatatccgtgagcacgcaacggaatccatcggagacaccggacaactcgctttcggtctggaactccagcaacaggccaccgacgcctacgttgcgggcaagacacagatggctatgcgcagagtcgaacgtcgcagagacaatgaaggggctcatcagttcgatacggtgcgcgtccctccggtcctgcgccttagaactgcgagaagatatacgtcctgacattattccttgaagcataacaacccccatttgcagtgtcaccctacaagctgtgctcacacgtattcaccttatatagactgcattttcaatacaacattcgcatcatgagaacgcagatcgacgacatgcatacgttcatataatccacttgaatataaataatgtatcttcaggctgcccactaaaaataaactaacctattgcgcaatgattccatagcattaaaacaataaaactatctgcatcaacattctaataggatatgctgcatagtccatgactatactatcccacaaatctgttccgcgccaacgcacaccttcatcgcctgacatggagagtgacgcaaaggaacgcttcatggccaacgtactgctcatcgggcaccagcctgatctgtacatgcatctttcgcgcctgttcgccgatggcgggcatagcctcaaggtcgtctcatcgcttgaggacggcatcaggcattgccgcgcgtcgtcgtgccagcttgtcgtccttgaagagggcatggacaacgcgctcgaaggcatcccgaggctgcgctccacacaggcggccccgcaggtggtcgtcgtggccgaacggtacaaccccgagcgtggcaaggcggccctgctgagcggcgcactcaactacatgcccaagggcaaggccccgcgcgccatcacgacgctgctcgagcggctgccctccttcggcggcaacggggccgaagggccggacttgcgcgacttcggcatcttcggcagtccgccgcgttgcgtgcccagttcgagaccatcgcccgctcgtccaatgccgacgtgaacgtgctgctgcaaggcgagacgggcacgggcaaggaactcttcgcccgcgccatccaccgcatgagccagcgccggggcggcccgctcatcaccgtggactgcgcctcgctgcccgaacacctcgtggagagcctgctcttcggctactcgcagggggcgttcaccggggcggccaaatcgcgggtgggcctcatcaggcaggctgacggcggcacgctcttcctcgatgaggtcagcgaactgcccatgtcgctccagaagaagttcctgcgcgtgttgcaggagaggcgctatcgcccggtgggtggcggcagtgaagagtcgagcgacttcaggctggtggcggccaccaacaaggaccttcaggagatggtgcgcgagggcacgttccgcgacgacctgctgtaccgcatcagcaccatgcgcgtgctgctgccgccgttgcgcgaacgcggtctggacatcatcgagatagccgaacacctgctccagtcgcgggccgaatccaacggcggcaaggtctggcagatgtcggcggagttcagggcgaggcttctcgcccatccgtggcccggtaacgtgcgtgaactggtcaacg
>26	N operona: 17	first-last	DVUA0026	gene_poz=(601-714)	-	hypothetical protein	identified by Glimmer2; putative	/position=30667 - 31980 (31267 - 31380)	/lenght=1314 (114)	/codons=438 (38)	/complement=false	GC-compoz=40.35087719298245%	/LCI1=1.117117117117117	/LCI2=0.045045045045045064	p_i1=0.12462628222470097	p_i2=5.597288004576724E-5	/Tai=0.668321771978693	/Tei=0.1000503755920412	/EEI=2.2639574887611635
cagcgaggcgcagtccacggtgatgagcgggccgccccggcgctggctcatgcggtggatggcgcgggcgaagagttccttgcccgtgcccgtctcgccttgcagcagcacgttcacgtcggcattggacgagcgggcgatggtctcgaactgggcacgcaacgcggcggactgccgaagatgccgaagtcgcgcaagtccggcccttcggccccgttgccgccgaaggagggcagccgctcgagcagcgtcgtgatggcgcgcggggccttgcccttgggcatgtagttgagtgcgccgctcagcagggccgccttgccacgctcggggttgtaccgttcggccacgacgaccacctgcggggccgcctgtgtggagcgcagcctcgggatgccttcgagcgcgttgtccatgccctcttcaaggacgacaagctggcacgacgacgcgcggcaatgcctgatgccgtcctcaagcgatgagacgaccttgaggctatgcccgccatcggcgaacaggcgcgaaagatgcatgtacagatcaggctggtgcccgatgagcagtacgttggccatgaagcgttcctttgcgtcactctccatgtcaggcgatgaaggtgtgcgttggcgcggaacagatttgtgggatagtatagtcatggactatgcagcatatcctattagaatgttgatgcagatagttttattgttttaatgctatggaatcattgcgcaataggttagtttatttttagtgggcagcctgaagatacattatttatattcaagtggattatatgaacgtatgcatgtcgtcgatctgcgttctcatgatgcgaatgttgtattgaaaatgcagtctatataaggtgaatacgtgtgagcacagcttgtagggtgacactgcaaatgggggttgttatgcttcaaggaataatgtcaggacgtatatcttctcgcagttctaaggcgcaggaccggagggacgcgcaccgtatcgaactgatgagccccttcattgtctctgcgacgttcgactctgcgcatagccatctgtgtcttgcccgcaacgtaggcgtcggtggcctgttgctggagttccagaccgaaagcgagttgtccggtgtctccgatggattccgttgcgtgctcacggatatgatgccggaaggctatcatactatgcaggatgtccattgttccgtggaatggctgtaccgcaagttcgtcggtgtcgcattcagcagacctttcttcatgaaccatgatgctcttcttgaatggatgaaaagggtacgcatgtcctacaggcttg
>27	N operona: 18	first-last	DVUA0027	gene_poz=(601-711)	-	hypothetical protein	identified by Glimmer2; putative	/position=30859 - 32169 (31459 - 31569)	/lenght=1311 (111)	/codons=437 (37)	/complement=true	GC-compoz=41.44144144144144%	/LCI1=0.8796296296296297	/LCI2=0.012962962962962966	p_i1=0.05118401332983498	p_i2=4.242777142299708E-7	/Tai=0.5693258147918892	/Tei=0.10000038184994281	/EEI=2.810033532928259
ctaccagcaaggcgactacaagcagcagggatactatccgcaagactattgacgctctgcgtcacaacaacaagacggaacatgaaggccgtgcgaagacgccttcatgttccgcctcgtttgtctatgactcatggcgttcaatacagggtatgcaccgccgagcgatgccctagtctgcattctccacaagcctgtaggacatgcgtacccttttcatccattcaagaagagcatcatggttcatgaagaaaggtctgctgaatgcgacaccgacgaacttgcggtacagccattccacggaacaatggacatcctgcatagtatgatagccttccggcatcatatccgtgagcacgcaacggaatccatcggagacaccggacaactcgctttcggtctggaactccagcaacaggccaccgacgcctacgttgcgggcaagacacagatggctatgcgcagagtcgaacgtcgcagagacaatgaaggggctcatcagttcgatacggtgcgcgtccctccggtcctgcgccttagaactgcgagaagatatacgtcctgacattattccttgaagcataacaacccccatttgcagtgtcaccctacaagctgtgctcacacgtattcaccttatatagactgcattttcaatacaacattcgcatcatgagaacgcagatcgacgacatgcatacgttcatataatccacttgaatataaataatgtatcttcaggctgcccactaaaaataaactaacctattgcgcaatgattccatagcattaaaacaataaaactatctgcatcaacattctaataggatatgctgcatagtccatgactatactatcccacaaatctgttccgcgccaacgcacaccttcatcgcctgacatggagagtgacgcaaaggaacgcttcatggccaacgtactgctcatcgggcaccagcctgatctgtacatgcatctttcgcgcctgttcgccgatggcgggcatagcctcaaggtcgtctcatcgcttgaggacggcatcaggcattgccgcgcgtcgtcgtgccagcttgtcgtccttgaagagggcatggacaacgcgctcgaaggcatcccgaggctgcgctccacacaggcggccccgcaggtggtcgtcgtggccgaacggtacaaccccgagcgtggcaaggcggccctgctgagcggcgcactcaactacatgcccaagggcaaggccccgcgcgccatcacgacgctgctcgagcggctgccctccttcggcggcaacggggccgaagggccggacttgcg
>28	N operona: 19	first-last	DVUA0028	gene_poz=(601-1011)	-	hypothetical protein	identified by Glimmer2; putative	/position=30987 - 32597 (31587 - 31997)	/lenght=1611 (411)	/codons=537 (137)	/complement=false	GC-compoz=52.798053527980535%	/LCI1=1.1225490196078431	/LCI2=0.1517156862745098	p_i1=0.12671847308223555	p_i2=0.005017504197182565	/Tai=0.4057628536446848	/Tei=0.10451575377746432	/EEI=3.210588928787581
acgctcggggttgtaccgttcggccacgacgaccacctgcggggccgcctgtgtggagcgcagcctcgggatgccttcgagcgcgttgtccatgccctcttcaaggacgacaagctggcacgacgacgcgcggcaatgcctgatgccgtcctcaagcgatgagacgaccttgaggctatgcccgccatcggcgaacaggcgcgaaagatgcatgtacagatcaggctggtgcccgatgagcagtacgttggccatgaagcgttcctttgcgtcactctccatgtcaggcgatgaaggtgtgcgttggcgcggaacagatttgtgggatagtatagtcatggactatgcagcatatcctattagaatgttgatgcagatagttttattgttttaatgctatggaatcattgcgcaataggttagtttatttttagtgggcagcctgaagatacattatttatattcaagtggattatatgaacgtatgcatgtcgtcgatctgcgttctcatgatgcgaatgttgtattgaaaatgcagtctatataaggtgaatacgtgtgagcacagcttgtagggtgacactgcaaatgggggttgttatgcttcaaggaataatgtcaggacgtatatcttctcgcagttctaaggcgcaggaccggagggacgcgcaccgtatcgaactgatgagccccttcattgtctctgcgacgttcgactctgcgcatagccatctgtgtcttgcccgcaacgtaggcgtcggtggcctgttgctggagttccagaccgaaagcgagttgtccggtgtctccgatggattccgttgcgtgctcacggatatgatgccggaaggctatcatactatgcaggatgtccattgttccgtggaatggctgtaccgcaagttcgtcggtgtcgcattcagcagacctttcttcatgaaccatgatgctcttcttgaatggatgaaaagggtacgcatgtcctacaggcttgtggagaatgcagactagggcatcgctcggcggtgcataccctgtattgaacgccatgagtcatagacaaacgaggcggaacatgaaggcgtcttcgcacggccttcatgttccgtcttgttgttgtgacgcagagcgtcaatagtcttgcggatagtatccctgctgcttgtagtcgccttgctggtagtagttcttcatgtcctcgtagctatgcagtaaagggccggagaacgatacgccaacctccttgccgtagctccacactactgaatagtagtggtcgtgcagaaaagcaggcttgtagtattcttccttgaccttgccgtagctgccgtagcgcatgtcagggtcgtagtcgccttgcagttgcagacgcgccccaccctgactgatgtccagaagccttgcgtagtactcttcgccgtttatctggacgctgcaatcataggcataacccttcaggtcaagcctctggtagtttctgcgttcttgcatggctgtacctccagcgttggttgcggtgcgcatctgcccacggtcgcaggcttgccgcgtcaagggcgtgcctcgttgcacgcaaggggaggatgcaactaccgtgcacggcgcgcttgc
>29	N operona: 20	first-last	DVUA0029	gene_poz=(601-1281)	-	hypothetical protein	identified by Glimmer2; putative	/position=31518 - 33398 (32118 - 32798)	/lenght=1881 (681)	/codons=627 (227)	/complement=true	GC-compoz=54.91923641703378%	/LCI1=1.1342182890855457	/LCI2=0.2893805309734515	p_i1=0.1312709242757697	p_i2=0.04163260150964836	/Tai=0.4384720830613208	/Tei=0.13746934135868355	/EEI=3.0307654037645153
ctccatcgtcgccgcgttgccgatggatgccaatgccagaaccagagccaaagccgctgccaaacgtgccactcgcataagaacctcctgaagtgacggaactggtatgcgtttattcacgcattttttgcaagtagcactccatattataaaagcttcaataactacggcagttcagggaaaaagccctgaaacatccacgattgcgtcctttacaagtacggggtgcaaccgtgcgcggcaggcgcgcaccccgacgcgacccgccgcacggcctcaccatgtccgtgcgatagccatcgcccgcagacgtgcgagggacgaatgcccgcgacacgtgcatagggacgcaggtagcccacacgagacgtggcgtggcgtcggcaagaccgttgagggtggcggtaaacgcgggtggcatcatgcagatgcacgacgtgcggcggggcgaaacgccgcgcgccatcggcatgaagcgggcacggagtcgggtctgccatgggccccttacgagtccggcaagggcccatgacgggacaggcgtcggacaggcgccggtcaggcgtggcatggcgcagcatagcctgatggcgtctggcgatgtcggaaaacgcaacaggttgtcggataaggcaacacttccggcaggtcacaggccttgccattcgccgatacaacgcctcgcatcgactttctgatagcaaaacagatagttatgcatccttcagcgagcacgcccccacagccttcacaaccatgcgaaatgaaacactttctatggaatgcaccgcatccggcacggcaagcgcgccgtgcacggtagttgcatcctccccttgcgtgcaacgaggcacgcccttgacgcggcaagcctgcgaccgtgggcagatgcgcaccgcaaccaacgctggaggtacagccatgcaagaacgcagaaactaccagaggcttgacctgaagggttatgcctatgattgcagcgtccagataaacggcgaagagtactacgcaaggcttctggacatcagtcagggtggggcgcgtctgcaactgcaaggcgactacgaccctgacatgcgctacggcagctacggcaaggtcaaggaagaatactacaagcctgcttttctgcacgaccactactattcagtagtgtggagctacggcaaggaggttggcgtatcgttctccggccctttactgcatagctacgaggacatgaagaactactaccagcaaggcgactacaagcagcagggatactatccgcaagactattgacgctctgcgtcacaacaacaagacggaacatgaaggccgtgcgaagacgccttcatgttccgcctcgtttgtctatgactcatggcgttcaatacagggtatgcaccgccgagcgatgccctagtctgcattctccacaagcctgtaggacatgcgtacccttttcatccattcaagaagagcatcatggttcatgaagaaaggtctgctgaatgcgacaccgacgaacttgcggtacagccattccacggaacaatggacatcctgcatagtatgatagccttccggcatcatatccgtgagcacgcaacggaatccatcggagacaccggacaactcgctttcggtctggaactccagcaacaggccaccgacgcctacgttgcgggcaagacacagatggctatgcgcagagtcgaacgtcgcagagacaatgaaggggctcatcagttcgatacggtgcgcgtccctccggtcctgcgccttagaactgcgagaagatatacgtcctgacattattccttgaagcataacaacccccatttgcagtgtcaccctacaagctgtgctcacacgtattcaccttatatagactgcatt
>30	N operona: 21	first-last	DVUA0030	gene_poz=(601-1302)	-	hypothetical protein	identified by Glimmer2; putative	/position=32721 - 34622 (33321 - 34022)	/lenght=1902 (702)	/codons=634 (234)	/complement=false	GC-compoz=63.67521367521367%	/LCI1=1.1487839771101573	/LCI2=0.3284692417739628	p_i1=0.13706252081709128	p_i2=0.06062181381346138	/Tai=0.2754340350289057	/Tei=0.15455963243211523	/EEI=4.007840875905754
gttgtatcggcgaatggcaaggcctgtgacctgccggaagtgttgccttatccgacaacctgttgcgttttccgacatcgccagacgccatcaggctatgctgcgccatgccacgcctgaccggcgcctgtccgacgcctgtcccgtcatgggcccttgccggactcgtaaggggcccatggcagacccgactccgtgcccgcttcatgccgatggcgcgcggcgtttcgccccgccgcacgtcgtgcatctgcatgatgccacccgcgtttaccgccaccctcaacggtcttgccgacgccacgccacgtctcgtgtgggctacctgcgtccctatgcacgtgtcgcgggcattcgtccctcgcacgtctgcgggcgatggctatcgcacggacatggtgaggccgtgcggcgggtcgcgtcggggtgcgcgcctgccgcgcacggttgcaccccgtacttgtaaaggacgcaatcgtggatgtttcagggctttttccctgaactgccgtagttattgaagcttttataatatggagtgctacttgcaaaaaatgcgtgaataaacgcataccagttccgtcacttcaggaggttcttatgcgagtggcacgtttggcagcggctttggctctggttctggcattggcatccatcggcaacgcggcgacgatggagatcttcgtgcgtccggaaggggacgccgtgggggggcaggaacgctatggatacggttccccctggtatcaactcgaccgtgatgccacggcgaaccccaacgcggtctatcactggtattctgatgggagcggcgcggcgcggtggacgttcctccagttcgacctctcggaccttgccggcctggctgacgcggtgaccggtgcgacgttcaacttcaatctgctgcccgacggctggggagaaggcacacgcggcaacctcaatcacctttccaatgcagccacggcgaacggacaggcgacccaggggcttggcggcgaccagcctgtgggcagcgtgacgtcggccacgatccttggctggaaccatttcgacgtgacagagtacatcaaggccgacctcgcggcggggttctcatggtcggtgttctcgttcaatcaggtgggctatgcggggatgttcttcagcagcggcgagaccgaagagcgctcgtacctgcaggtcacctacaacggcggcaccgtcgaccccaacctgcccacgcccgaaccttcttcggtggtgctgatgctgcttggcgcggcgggtcttctcgccatgcgtcgcaagggcgtcatgtagcacgaggcgttgcctccatcgcatcctacatcgtctgacggggaaacaggggcggtacacgcaggtgtgccgccccttcctgtcgctgccgtgcggcagtgagcggctttggcggagggttcgcccgcttcggcagggcagtgtgcaccgtcgggccgaacttgcacacgcaggctcgtcgccccttcctgtggctgcatgcagccagtgggcggtgtgcgcggaggttcgcccgcttcggcagggggcagtgtgcatcgtcgggccacgtccggcacacttcgtgttccgccttctcctccgcttccgtgcaggcagccagcgaagaccgtgggccggtgcgatgcgggggcgcgctgcactcgcgcccactgtggacggccctctggatgtctcccccgtctgtcgggagcgagaggtggcgcgtcgtgccgggccctctcgccacaagctgcgcatgtcgggcggcagatgcgtcgcgtgccccgtgtggtgtgtcggcccgggttcggcccctgtgcggcccctgttcgacctgaaggcggccatgcgggcggcatcccggttgtgggcgcaggcgtcgttccaccccatagccac
>31	N operona: 22	first-last	DVUA0031	gene_poz=(601-1467)	-	hypothetical protein	identified by Glimmer2; putative	/position=34117 - 36183 (34717 - 35583)	/lenght=2067 (867)	/codons=689 (289)	/complement=true	GC-compoz=64.82122260668973%	/LCI1=1.3333333333333333	/LCI2=0.5017361111111112	p_i1=0.21976657113656092	p_i2=0.186698452286387	/Tai=0.21746693356116664	/Tei=0.26802860705774834	/EEI=3.881925772851731
cgcttggcatggaactgtaccactacaaccagcccatcctcagcggctccatccagcttaagtccggcgtcgtgcgctcggtgctgacgctcgccccctccggcaacccgccgctgcccgtcttctcgaccaagctcgacttcctgttcttcgagacccccaacggcaacgtgaacaccgagagcgacgtgttcgtactgctgaaccccgaagtgaccgaagagaccttccacttctacggcgtcgactacgtgttcagcttcggcggctcgttcggcctcatccccgaaacctaccgcgccctgctgaacctgcccgtcggttccgtcggctggatcacctccgagaacgcctacaacgccttcgatacgctgatcagcatccgcgccctgcccacccccgaaccgacctccatcatcctgatgggcctcggactgctcggcctcttcggactgcgccgccggtcacaggcataacgcaccgccccccccggcagcgacccctgtcggagaaccttacaccgccccgaatacgaccacacacttgcaggagccttcaccaaggctcctgcaagcagctacaagacacaggagactcgtcatgaaacgcctcgcactcatcgcactcacgctgctcttcccgctgctcttgcagacggcggcatcggcggcggtcgtcccctcatggacatacactgtggacggggccttcgttgagtggaccaactcgcgcaacgacaccaacgtccccggtgaccccaacaacggcatcaccggtatcggcagcaagagcctcacctacctcttcgacggcggggtcatgctgcccgcccccgtcaccacccccggcttctcgaccctccggtggggcgactacacatactcgaaccgcagtggctacgtcttccacaacggcgccaccaccagttccatctccatcgcccccactgtgggcggtaccctgatcacgggtggcgcagccgtgaacggacttgtgctgtctcacagcaacaaggccattgccggcgacagcatcaccctgcaaagtggcacggcacgcgccatcctgcagctcatcccgcagcttccgggggcgacgtcgctgcccgtgttctccaccacgctggacttcaagttcttcgagaccccgaacaccggcagcacacagcaggacgtgttcgtgctcatgaaccccgaagtcacgcaggagaccttccacttctacggcatcgactacgtgatggacttcaccaagtcgttctcgcccattccgctggcctaccgcaccctgcttggcctcccggccgatgccgtgggctggctgaccagcgagggcgtcaccacgacccaccagaccctgctctccatcaccgccctgcccacccccgaaccggcgtcggcagtgctgatgctgatgggtcttggcggactgggcatgatgatgcggcgcgcacggcgcaccgcctagtcctgtctcttcgttcctgacgatacaacaggccggccttcaccacgtggaggtcggcctcttcgtgtgcggggcacggaggcacaccgagggagtggctatggggtggaacgacgcctgcgcccacaaccgggatgccgcccgcatggccgccttcaggtcgaacaggggccgcacaggggccgaacccgggccgacacaccacacggggcacgcgacgcatctgccgcccgacatgcgcagcttgtggcgagagggcccggcacgacgcgccacctctcgctcccgacagacgggggagacatccagagggccgtccacagtgggcgcgagtgcagcgcgcccccgcatcgcaccggcccacggtcttcgctggctgcctgcacggaagcggaggagaaggcggaacacgaagtgtgccggacgtggcccgacgatgcacactgccccctgccgaagcgggcgaacctccgcgcacaccgcccactggctgcatgcagccacaggaaggggcgacgagcctgcgtgtgcaagttcggcccgacggtgcacactgccctgccgaagcgggcgaaccctccgccaaagccgctcactgcc
>32	N operona: 23	first-last	DVUA0032	gene_poz=(601-1461)	-	hypothetical protein	identified by Glimmer2; putative	/position=35108 - 37168 (35708 - 36568)	/lenght=2061 (861)	/codons=687 (287)	/complement=true	GC-compoz=63.530778164924506%	/LCI1=1.2004662004662006	/LCI2=0.33170163170163175	p_i1=0.15855373374569626	p_i2=0.062366465257836734	/Tai=0.1862610935036052	/Tei=0.15612981873205306	/EEI=4.667517366238716
cccgaccaaggcggacaccggggcagtacggggcagccgagaagccccggtcaggcggagaggccccggacaaccgggaacgaggtcggccccggacgcccccgacagtgccaaacaacgccggactgcacaggagggcgcaggaaggcgcaggacgccacgaggcgaggcgccacgggaatggccgcgggagacgccgcatgcaatgacacgggggggcacatcgccccccccttcactttcgcccgccttcttcagcctgcctctcacctgacgcccacctctcacgtggtgtccagacccgcggcccctcctgcgtccccgtgcacgctctccggcaccctgtcggaaaaggcaacacccccccttcatcagcgcgaatggaaggcccgcgccgctttcgccccggtcacccgcgccgccccccgaatctgtcggataggttgacaacgccagcctgtgccgagaggggtatcaaggctcaaaacatcatccaacacacttgaatatatattaaaagcactgttggaacagtcattgcttaataccatgcaactttgctcacgcaatttttaacctcatgaaatgaggagaaaaaccatgaagcgtctgctctcttcccttctcggtaccgtggtcctgaccgccctgatggtggtcaacgcactggcagcccccatccccgcatgggactacaccgttgacggcatcttcgtcagctggaagaccaccgtgggcacaagcggcacgttagacacgcctgcccagggcatcaccggcttcgagcctgaagaactgttctacaacctcgacggcggtgttccggttcctcccggcacgtcggccaagggttatcgccatatcgcgtggggcgactacgtatggagcggccccggccccgtatacagccagattcccggcgccaacctcagctccatcggcatcaacgcccgcagtggcaccatgatcaccgacggccccacgtcgcttggcatggaactgtaccactacaaccagcccatcctcagcggctccatccagcttaagtccggcgtcgtgcgctcggtgctgacgctcgccccctccggcaacccgccgctgcccgtcttctcgaccaagctcgacttcctgttcttcgagacccccaacggcaacgtgaacaccgagagcgacgtgttcgtactgctgaaccccgaagtgaccgaagagaccttccacttctacggcgtcgactacgtgttcagcttcggcggctcgttcggcctcatccccgaaacctaccgcgccctgctgaacctgcccgtcggttccgtcggctggatcacctccgagaacgcctacaacgccttcgatacgctgatcagcatccgcgccctgcccacccccgaaccgacctccatcatcctgatgggcctcggactgctcggcctcttcggactgcgccgccggtcacaggcataacgcaccgccccccccggcagcgacccctgtcggagaaccttacaccgccccgaatacgaccacacacttgcaggagccttcaccaaggctcctgcaagcagctacaagacacaggagactcgtcatgaaacgcctcgcactcatcgcactcacgctgctcttcccgctgctcttgcagacggcggcatcggcggcggtcgtcccctcatggacatacactgtggacggggccttcgttgagtggaccaactcgcgcaacgacaccaacgtccccggtgaccccaacaacggcatcaccggtatcggcagcaagagcctcacctacctcttcgacggcggggtcatgctgcccgcccccgtcaccacccccggcttctcgaccctccggtggggcgactacacatactcgaaccgcagtggctacgtcttccacaacggcgccaccaccagttccatctccatcgcccccactgtgggcggtaccctgatcacgggtggcgcagccgtgaacggacttgtgctgtctcacagcaacaaggccattgccggcgacagcatcaccctgcaaagtggcacggcacgcgccatcctgcagctcat
>33	N operona: 24	first-last	DVUA0033	gene_poz=(601-798)	-	hypothetical protein	identified by Glimmer2; putative	/position=36000 - 37397 (36600 - 36797)	/lenght=1398 (198)	/codons=466 (66)	/complement=false	GC-compoz=53.535353535353536%	/LCI1=1.2256410256410257	/LCI2=0.26461538461538464	p_i1=0.16952776413327283	p_i2=0.03164099405336486	/Tai=0.6560464105842501	/Tei=0.12847689464802836	/EEI=2.190072759153883
ctctcggtgttcacgttgccgttgggggtctcgaagaacaggaagtcgagcttggtcgagaagacgggcagcggcgggttgccggagggggcgagcgtcagcaccgagcgcacgacgccggacttaagctggatggagccgctgaggatgggctggttgtagtggtacagttccatgccaagcgacgtggggccgtcggtgatcatggtgccactgcgggcgttgatgccgatggagctgaggttggcgccgggaatctggctgtatacggggccggggccgctccatacgtagtcgccccacgcgatatggcgataacccttggccgacgtgccgggaggaaccggaacaccgccgtcgaggttgtagaacagttcttcaggctcgaagccggtgatgccctgggcaggcgtgtctaacgtgccgcttgtgcccacggtggtcttccagctgacgaagatgccgtcaacggtgtagtcccatgcggggatgggggctgccagtgcgttgaccaccatcagggcggtcaggaccacggtaccgagaagggaagagagcagacgcttcatggtttttctcctcatttcatgaggttaaaaattgcgtgagcaaagttgcatggtattaagcaatgactgttccaacagtgcttttaatatatattcaagtgtgttggatgatgttttgagccttgatacccctctcggcacaggctggcgttgtcaacctatccgacagattcggggggcggcgcgggtgaccggggcgaaagcggcgcgggccttccattcgcgctgatgaagggggggtgttgccttttccgacagggtgccggagagcgtgcacggggacgcaggaggggccgcgggtctggacaccacgtgagaggtgggcgtcaggtgagaggcaggctgaagaaggcgggcgaaagtgaaggggggggcgatgtgcccccccgtgtcattgcatgcggcgtctcccgcggccattcccgtggcgcctcgcctcgtggcgtcctgcgccttcctgcgccctcctgtgcagtccggcgttgtttggcactgtcgggggcgtccggggccgacctcgttcccggttgtccggggcctctccgcctgaccggggcttctcggctgccccgtactgccccggtgtccgccttggtcgggctgtggggccgtcctgcgacgtcttcggcacatccgcctcatgcaccgccttcgaggccatccgccgtcacgcgccttctcgccctcactcggcaggcagcaggaagtccgacagcggacgacggaacgtgccatgccggatgggtgcggcgacaccggcacggaacatcatgacgggcagtcgtcccttggggtggggcagcacctgttcgagaagcgtccacgcctc
>34	N operona: 25	first-last	DVUA0034	gene_poz=(601-3570)	-	conserved domain protein	identified by match to protein family HMM PF00899	/position=36654 - 40823 (37254 - 40223)	/lenght=4170 (2970)	/codons=1390 (990)	/complement=true	GC-compoz=67.4074074074074%	/LCI1=1.4543309740478598	/LCI2=0.6473205257836203	p_i1=0.2812647553749788	p_i2=0.325698415423259	/Tai=0.2180772006539613	/Tei=0.39312857388093314	/EEI=3.500022141270793
cgcatgatgctaccatagccggatgacgaatgcggtacctcggcccgcacaccgcaaagggagatgttactgatgatggcaggtgtgcacctgctctcgttctcgccatcacatgcgcaggtgacggctgcaatgtgcgtcgcccgtctgccaagcctgcgcttttcagacgtcgttgcatcgccgtgtactgcattgcattcgaaaaatgaattgagaatgcccgaagcgagatgtcccggctggcattcaaggcattgtgctacatcggcaagacgtgcaccagcctgtgtgtcgactgcaacattcttcacctccgcacctccatccgcgtccagtggccgtacaggtcattcgatgcaggtctcgcatgtgccttgggtcgtactcgagacaacaaaccttaaagacgcttcataaagccagcacttgccacattcatgccaaaaaacgtcttgagcaaaaacagctagttacagaaatcgaaggtcggcattccgacaccttactgtcgaaaaacctcgcacttgacgttgctggcacgaaactggcttcacccggtacgctgcccaaccgtgaagcatcctccgcgaggtcaccatgctcgccatcgccgacaagcgccgtaccatccgcatcaagcgttcctcgctcctgcagaacaagctgggggcgctggacaggcccgccatcaagatcgcggaaacgcccgacgagtatacacgggccttccgcctcgtgtacgaagagtacatccgctcgggctatctcaagccgcatccatcaagaatgtattacaatgtctggagcattctgcccgccacctcggtcttcatcttcaaaagctaccacgacgtgctgtgcacgctgacccacatccccgactccgggctgttcggcctgcccatggacaccctctacaagcccgaggtggacgccctgcgcgcccaggggcgcaacgtggtggaggtgggcgcgcttgccacgcagtacagccgccggtggacgaacctcatggtctttctcgccaaggccatgttccagtactccatgatgtcggaggtggacgacatcctcgtcaccgtgaacccgaagcatgtgaagttctacaccgacatcttccttttcaaacccttcggcgaggtgcgccactacgacacggtggacgccccggcggtggccctgcgcatcgacctgcacgaggccatggacgagttgcaggagaagtacggcgacgaggaggacttcgagaccaacctcttcgccttcttcgcccgcatgaacagcgacgagaccgagacctccgagaaccccgtgcgccgcgacaggccactggaaccgtacaccgcctattatctgttgcagcagcgccccgaactgctcgaccatctggccgaaccccagcgcgaccacatcgagaccatctaccaccgcgcggtgttcaaccacttctcgaccaacccggtgcaccccgagacccccggcggcgtaccgctggacatgctcaaactcgagacgcgcgacgcctataccgacatcgccttcagccgcaacctcggcctcgtggactacgcgggacaacgcagactcttgcgctcgcgggtcgccatcgcggggcttggcggcgtgggaggcatccatctgatgacgctggcgcgcacgggcatcggcaacttcaacctcgccgacttcgacgcctattcgccggtgaacctcaaccggcagtacggggccagcatcgccagcttcgggcgcggcaagctcgacgtcatgaccgaacgcgccctcagcgtgaacccgttcctcgacatccgctccttccccgagggcgtcgccgccgagaccatcgacgccttcctcaaggatgtcgacctgctggtggacggcatcgacttcttcgccctcgacatccgccgcaggctcttcaaccgcgcgctcgaactgggcattccggtcataaccgccgggccgctcggctattcgtgcgccctgctcgtcttcatgccggggggcatgaacttcgacagctacttcggcatcgacgacgacacgccccccatggagggctacctgcgcttcggcatggggctggccccgcgcccggcgcacctcggctacatggacaggcgcttcgtcagcctgcacgacaggcgggggccgtcgctggacatcgcctgccatctctgtgcgggcatggccgccaccgaagccgtgcgcatcctgctgcaccgccggggcatacgccccgtgccgtacttcaggcagttcgacccgctcacgggccgtcatgtgcggggcaggctccgcaagggactgcgctcgccgctgcaacggctgaagctcgccatcgcccgccggttcttcatgggtgcgccgcgcaccggcacgccgcccccgccagaacccgacgtggtggcactgcggcaggacatcccgctcgagaccctgcactacgtggcccgcgccgccatgcaggcaccctccggcgacaacgtgcagccgtggcgcttcgtcccccatgccacggggctgcacatccatctcgacaggcaggccgacggctcgttcttcgactaccgccatgtggcctcgctgctggcctgcggggccgcggtgcagaacgccgtctacgcctcgggcagcgcgggactcgatgccacgctctcgctctttcccgacgccacgaagcccgaccgtgtggcctcgctgcactgcacgccgctgggcgtgccctcgcacgagatcatgaccgccgccctgtggcgcaggcacaccaaccgccgcatgtacgccgcgcgccccctgcccgtggaggtgtgcgagcgcatcgagcacctcgtcagcgaggaacaggacgccaccctcctgtgggcgacggacgcggcgcagcgcaagacccttgcgcgggccgtctacctcgccgacagggtgcgcgtcgaacggcgcgacatgcatgaacacctcatgcgcttcatccgcttcgacgggcaggccgagcaacagggagaggtcgggcaacaggggcacaccgggcaggcagggcatcacagccacgccgggaacgggccatacggcgacggactgccgctggcgaacctcgaagcgggactcgccggtgaactgtacctgcgtgccgtgaggccgtggcgcaacatgagcatcgccaacgccctcggcctcgggcgcctcatgcccctgcacggggcgatgggcgtgctgcgaagcggcggcatcgggctgctgctggccaacggcgagacggagacggacatcgcccgcgcgggcatggcgtggcaacgggcgtggtgcgccctcgaacacatgggctatgccatgcaaccgctggcggccctgcccctgctgcacctgcgcctcgccatgggcgacccgcagacgctggacaccgcacatcagcgcctgctggaagaggcgtggacgcttctcgaacaggtgctgccccaccccaagggacgactgcccgtcatgatgttccgtgccggtgtcgccgcacccatccggcatggcacgttccgtcgtccgctgtcggacttcctgctgcctgccgagtgagggcgagaaggcgcgtgacggcggatggcctcgaaggcggtgcatgaggcggatgtgccgaagacgtcgcaggacggccccacagcccgaccaaggcggacaccggggcagtacggggcagccgagaagccccggtcaggcggagaggccccggacaaccgggaacgaggtcggccccggacgcccccgacagtgccaaacaacgccggactgcacaggagggcgcaggaaggcgcaggacgccacgaggcgaggcgccacgggaatggccgcgggagacgccgcatgcaatgacacgggggggcacatcgccccccccttcactttcgcccgccttcttcagcctgcctctcacctgacgcccacctctcacgtggtgtccagacccgcggcccctcctgcgtccccgtgcacgctctccggcaccctgtcggaaaaggcaacacccccccttcatcagcgcgaatggaaggcccgcgccgctttcgccccggtcacccgcgccgccccccgaatctgtcggataggttgacaacgccagcctgtgccgagaggggtatcaaggctcaaaacatcatccaacacacttgaatatatatt
>35	N operona: 26	first-last	DVUA0035	gene_poz=(601-948)	-	hypothetical protein	identified by Glimmer2; putative	/position=39804 - 41351 (40404 - 40751)	/lenght=1548 (348)	/codons=516 (116)	/complement=true	GC-compoz=55.172413793103445%	/LCI1=1.3420289855072465	/LCI2=0.30579710144927524	p_i1=0.22403001004865009	p_i2=0.049129957616288675	/Tai=0.6009988163637101	/Tei=0.14421696185465982	/EEI=2.2447420539208505
acggaaaggcacagcttattccacacgggaacctccgttgttcgggccggatgttcccccgtatagagccaataccgtgccacacgcagaggcttcggccccggcgcgtccacgcgtgcaaagaagacacgttacagaatgtctagagtcttgcagcccccctgaaccgtccggcttatcaggacacgcatgataaacgggacgggcgtcctgatttcacggacgggttgtatacacgaacggcacatgaaggacggatggggggcttcgtgcggcccctaggccgtgcctgtcggaaaacccgacacctgtaagcctgtccgacaaggcgtttgcgacgactcgggccgggcctgcggtgacaacagaaagcgcaccagcgcacgaagcgaaacgatatcaggacttacgaaggccccgccaagcaccgtacgctcgccgtcgagcacatacttcatgcggcacttgaacgtcaccacttcgtcttctgaaggaaacgtgaacatcagttcgaatgcaccgaccttgcgcatgatgctaccatagccggatgacgaatgcggtacctcggcccgcacaccgcaaagggagatgttactgatgatggcaggtgtgcacctgctctcgttctcgccatcacatgcgcaggtgacggctgcaatgtgcgtcgcccgtctgccaagcctgcgcttttcagacgtcgttgcatcgccgtgtactgcattgcattcgaaaaatgaattgagaatgcccgaagcgagatgtcccggctggcattcaaggcattgtgctacatcggcaagacgtgcaccagcctgtgtgtcgactgcaacattcttcacctccgcacctccatccgcgtccagtggccgtacaggtcattcgatgcaggtctcgcatgtgccttgggtcgtactcgagacaacaaaccttaaagacgcttcataaagccagcacttgccacattcatgccaaaaaacgtcttgagcaaaaacagctagttacagaaatcgaaggtcggcattccgacaccttactgtcgaaaaacctcgcacttgacgttgctggcacgaaactggcttcacccggtacgctgcccaaccgtgaagcatcctccgcgaggtcaccatgctcgccatcgccgacaagcgccgtaccatccgcatcaagcgttcctcgctcctgcagaacaagctgggggcgctggacaggcccgccatcaagatcgcggaaacgcccgacgagtatacacgggccttccgcctcgtgtacgaagagtacatccgctcgggctatctcaagccgcatccatcaagaatgtattacaatgtctggagcattctgcccgccacctcggtcttcatcttcaaaagctaccacgacgtgctgtgcacgctgacccacatccccgactccgggctgttcggcctgcccatggacaccctctacaagcccgaggtggacgccctgcgcgcccaggggcgcaacgtggtggaggtgggcgcgcttgccacgcagtacagccgccggtggacgaacctcatggtc
>36	N operona: 27	first-last	DVUA0036	gene_poz=(601-3348)	-	TPR domain protein	identified by match to protein family HMM PF00515	/position=40639 - 44586 (41239 - 43986)	/lenght=3948 (2748)	/codons=1316 (916)	/complement=false	GC-compoz=70.3056768558952%	/LCI1=1.7650273224043715	/LCI2=0.8766120218579222	p_i1=0.44941913409360407	p_i2=0.5468993272019554	/Tai=0.20868122136738798	/Tei=0.5922093944817599	/EEI=2.803009609179512
ggcgatgcaacgacgtctgaaaagcgcaggcttggcagacgggcgacgcacattgcagccgtcacctgcgcatgtgatggcgagaacgagagcaggtgcacacctgccatcatcagtaacatctccctttgcggtgtgcgggccgaggtaccgcattcgtcatccggctatggtagcatcatgcgcaaggtcggtgcattcgaactgatgttcacgtttccttcagaagacgaagtggtgacgttcaagtgccgcatgaagtatgtgctcgacggcgagcgtacggtgcttggcggggccttcgtaagtcctgatatcgtttcgcttcgtgcgctggtgcgctttctgttgtcaccgcaggcccggcccgagtcgtcgcaaacgccttgtcggacaggcttacaggtgtcgggttttccgacaggcacggcctaggggccgcacgaagccccccatccgtccttcatgtgccgttcgtgtatacaacccgtccgtgaaatcaggacgcccgtcccgtttatcatgcgtgtcctgataagccggacggttcaggggggctgcaagactctagacattctgtaacgtgtcttctttgcacgcgtggacgcgccggggccgaagcctctgcgtgtggcacggtattggctctatacgggggaacatccggcccgaacaacggaggttcccgtgtggaataagctgtgcctttccgtctgctgtgcgattctcgttctcactgcctcgtcatgcggggcggacaagtcatcggacttcctcaccgaagggcgcaagctcatggacgcgggcaatgccgcgggtgcggtggtgctgttccgcaatgcacttgagaagacccccgccgattatacactgcaccttgaactgggcagggcctatatcgcccttggcaagctcgacctcgccgagggcgaactgcagaagtgcctgcgccagcaacccgacgacccgccgctgaacctcgccctcggcgaactctacgtggcacgcaacgaaccggccaaggcgctgccgcatctggcccgctacgaacagggcgcgggcgagacggccgtctcgcgtgaactggcggggctggcccatgcgcaggcgcggtcgccggaagaggcgcgcgcggccctcgaacgctccatcgccctcgacgccaagcgcgtcacgccacgtctggcgctggcgcggctgttcctctacaggggcgacctcaagcgcgccgtcgccaccgtggacgaggcactcgccgtcgcccccgaagacaggttggccctcacgctgcgtggcgacctgctgctgcggcagggcgacgcgcccggtgcgttggtggtgttccgcaaggtcgccagcctggcccccggcgacgactatgcccgctacatgtcgggccttctggccctgcagaccggcgacgaggccggggccgccgccgttgcggcatccatgaacaaggacttcaaggacaactcgctgaccctgatgctggacggcgccctcgccgcgcaacgcaaggactacacgcttgcggcgtcgctgttccagcgcagcgtggccatgcgtccaagcctcgagggctactacaagcttggcatggccctctacggcaagggcgacctcgagacggccctcagccagttcaaccgcgtgctcgaagccacaccggaatacgatgcggcccgccgcatgaccgtcaccatcctgcttgcgcaacggcgagtggccgaggcacggcaggaggcgcagaagctcgtggagcgcaacccctccgacgccgcggcgcacttcatgctggcctcggcgcagatggcggcgggcgacagggccggggccgaacgctcgttcgaggcggggcttgccctgcaaccggcccatgtgcccgcactcctgcaactcagccgcctgaagcaggccgacggacggcccgacgaggcgcttgaagacctcaaggccgccgttgtcgccgcacccgacgacctcgccgtgcgcaacgccctcttcgcctaccatctgggacggggcgacacgggcaagggcgtccaggtcgtcctcgagggcctgcgcggcactccgcaggacgccatcctctacaccatgctggtgcccgtctacgtcaacatgggcgacgaggcgaagggcctcgacgcggtggcgcaggcgcacagggccgaccccgacttccccgacgcctaccttgccgggctgcgcctccacgccggggccggcagggcggaacaggcccttgccgagagcgaggcctatctcgcccgcaagcccgatgctccgggcttcctgctggcgtcgggcgccctgctcgaccttcttggcaggacggcggaggccgacgcccgcttcgacaaggcgctggccgccaacgacccccgcgtctcgttcgcggtggccgaacgcgccgtggcctcggggcaggacgagaaggcccgccgcgttctcgaagaggccctgcggcagcacgaccagacgaccctgcgcgacgcgctcgccatccagcttgcgcgcatgggcaagcccgacgacgccctcgccctctataccgccatcgagacgcaacgccctcgcgaggcgctgctgggccgctaccggctgctgacgcacctcgaccggcatcaggaggcggcggacacggcacgtgaactgggacggcgtgagagcgcgtcgccgctgcccgtcctgctcgaagccgccgcgttcgagcgcatggggcagcgcccgcagggcgtggccctgctcgaggcggcccaccgcaagagcggcgaccccgaactgctgctggccatgggcggtatgctcgaacgcaacggcgacgaggcccgtgccgagacctgctaccgcgacgccctcaaggcgcggcccgaccatgtgcccaccctgctggcctacgcggggctggacatgcgccgcaaggagtacgccaaggccacggccctctacgagaaggccgtgagcatcgcccccgacgacgtggtggcgctgaacaacctcgccatggcctacctcgagaaggccagccgtgatgcgacgccgcagaaggccctgcgtctggcgttgcaggcgtacacccgcgctcccgacaaccccgccgtgctcgacaccctcggcgtgtgcatgatggccaacggacgtgccgacgacgcagcgcgcgccttcggtcgtgccgtggtcgccgtgcccggcaacccgtcgctgcgctaccgccatgccgaggcgctcttcaaggcgggccgcaaggacatggcggctgaagaactgcgcgcggcccttcagacgcccgacttccccgaggcggccaaggcacgcgacctgttgcgcaagaccggcaactgacgaggtgacccatgttcaggcatcccctcctccatctgctcggcgattcactgcgtgtggcgctggcactcggcatcgtggccctgtggccgctgtcgggtgaactggccatgccgcccgtgacggacatgctggtgctggccgccgtgctgctggtctgcgccgccgtgaccgacgtgcatgagcagcgggcaggggggacgatgccgggcatcggcggtacggtactggcggtgctggcggcgtcggtgctgctggtgccgctgcacgccgaggcgggggtgctgtcgcggcatgagctgacggccatgtgggtgctgctgtggttcgccctgttgcgggcgggcagcaccgtggccgcgtcgttctggcggttgttcccctcgctggcgcatggcgtgctggtgcttggcgacgacgagggcatccgcacggcggcgggccttgccgaggccagcgaaagccgcttcagggtgaagaccacggtgcgctggcactcgggccgcccggtgggcacggggtaccaggcgcagccgtcatccgaacgggcgcagccgtcgtccgaccgggcgcagccgtcatcaggacaggcgcagccgt
>37	N operona: 28	first	DVUA0037	gene_poz=(601-2055)	-	sugar transferase domain protein	identified by match to protein family HMM PF02397	/position=43590 - 46244 (44190 - 45644)	/lenght=2655 (1455)	/codons=885 (485)	/complement=false	GC-compoz=69.27835051546391%	/LCI1=1.556473829201102	/LCI2=0.6588842975206614	p_i1=0.3358436444421375	p_i2=0.33722195999439686	/Tai=0.28574224156241534	/Tei=0.4034997639949572	/EEI=2.9102432628157175
ctacgagaaggccgtgagcatcgcccccgacgacgtggtggcgctgaacaacctcgccatggcctacctcgagaaggccagccgtgatgcgacgccgcagaaggccctgcgtctggcgttgcaggcgtacacccgcgctcccgacaaccccgccgtgctcgacaccctcggcgtgtgcatgatggccaacggacgtgccgacgacgcagcgcgcgccttcggtcgtgccgtggtcgccgtgcccggcaacccgtcgctgcgctaccgccatgccgaggcgctcttcaaggcgggccgcaaggacatggcggctgaagaactgcgcgcggcccttcagacgcccgacttccccgaggcggccaaggcacgcgacctgttgcgcaagaccggcaactgacgaggtgacccatgttcaggcatcccctcctccatctgctcggcgattcactgcgtgtggcgctggcactcggcatcgtggccctgtggccgctgtcgggtgaactggccatgccgcccgtgacggacatgctggtgctggccgccgtgctgctggtctgcgccgccgtgaccgacgtgcatgagcagcgggcaggggggacgatgccgggcatcggcggtacggtactggcggtgctggcggcgtcggtgctgctggtgccgctgcacgccgaggcgggggtgctgtcgcggcatgagctgacggccatgtgggtgctgctgtggttcgccctgttgcgggcgggcagcaccgtggccgcgtcgttctggcggttgttcccctcgctggcgcatggcgtgctggtgcttggcgacgacgagggcatccgcacggcggcgggccttgccgaggccagcgaaagccgcttcagggtgaagaccacggtgcgctggcactcgggccgcccggtgggcacggggtaccaggcgcagccgtcatccgaacgggcgcagccgtcgtccgaccgggcgcagccgtcatcaggacaggcgcagccgtcatccgaacgggcgcagccgtcatcaggacagcaggcgtcgtccgaccgggcgcagtcatcatgctatcaggcgcagccgtcagcaggacaggcctgccagacccatctccgtgcgcagggtctcgggctgccccacgacccgcactgcgccgatgtcacgggcgtcgtgccggatgcgtcgcaccccgttcgcggtgccattcccggttccgtccccgccaccggttcatgtggagacgacgccgaatggctggcgaacctcgcccgccgcgagaaggtgcgtaccatcgtggtcagcctcgcggaacgtcgcggcagcttcccggtggacgcggtgatgcgctgccgtctgcgcggggtgcgggtgctcgacgcctccaccttctacgagatggtcacgcgcaagctcaacgtcgagcacatcacccccggctggctcatcttcgcccccggcttcggcggcagcaggctgtgcgatgccggacgccgggcggcggacatcgccctcgcgctggtggcgtcccttctcgtcgcgcccttcatccccttcgtggcccttgccgtcaggctcgattcgccgggcccggtgctcttccgtcaggtgcgggtggggcggggcggcaggcccttcaccctctacaagttcaggaccatgcggcaggacgcggagaaggacaccggcccggtctgggcgcgggccaacgacagccgcgtgacccgcttcggggccttcatgcggcgctgccgcatcgacgagttgccgcaactcttcaacgtgctgcgcggcgacatgggcttcatcggcccgcggcccgagcgccccgagttcgtggctgaactgtcgcgcgaggtgcccttctacgaacagcgtcacgccgtgcgtccgggactcaccgggtgggcgcaggtgcgcttcccctacggggcgagcaaggccgatgcactggagaaactgcggtacgatctctactacatcaagaatcgtgccttcatgctggatatggagatcattgcaaggacgttttccgtcgtactttcaggatcgggagcaaggtagtgaaaagattcgcagtcatcatgtcccttgtcatggtgctcatgggcgcctcggtcggctactgcttcgactacatcatcaaccacggtgacggcatcagcgtcaacgtatggggcgagaaggagctttcggtgaaggtcacggtgcgccccgacggcaggataaccctgcccggcatcggtgacatggacgccgcaggccagaccgccgaacagcttcaggccaagataaccacccgttacgccgaactcgtgcgcaacccggtggtcaccgtcagcgtggacatgtcgcagaacaacagcgtcatcgtgcacggccccggcgtgaaacccggcatggtgcccatggcgggccgcaccacgctgttgcagctgctcacccgcatcgcccccgaagccaccgccgacctcgacggtgcgaccctcacccgcgagggcacggtgctgcgcacgggcttccgcgacctctacgaacgcggcgccatcgccgacgacgtcgaactcaagcccggcgaccgggtgttcatccccttccgcgccaagtggtcggtctatgtggtgggcgcggtcaacgaacccatgaccctgacctaccacgagg
>38	N operona: 28	middle	DVUA0038	gene_poz=(601-1407)	-	capsular polysaccharide transport protein	identified by match to protein family HMM PF02563	/position=45044 - 47050 (45644 - 46450)	/lenght=2007 (807)	/codons=669 (269)	/complement=false	GC-compoz=65.30359355638166%	/LCI1=1.3333333333333333	/LCI2=0.47537313432835815	p_i1=0.21976657113656092	p_i2=0.16385899080592317	/Tai=0.15805954884323759	/Tei=0.24747309172533086	/EEI=4.393004082675114
cggcggcagcaggctgtgcgatgccggacgccgggcggcggacatcgccctcgcgctggtggcgtcccttctcgtcgcgcccttcatccccttcgtggcccttgccgtcaggctcgattcgccgggcccggtgctcttccgtcaggtgcgggtggggcggggcggcaggcccttcaccctctacaagttcaggaccatgcggcaggacgcggagaaggacaccggcccggtctgggcgcgggccaacgacagccgcgtgacccgcttcggggccttcatgcggcgctgccgcatcgacgagttgccgcaactcttcaacgtgctgcgcggcgacatgggcttcatcggcccgcggcccgagcgccccgagttcgtggctgaactgtcgcgcgaggtgcccttctacgaacagcgtcacgccgtgcgtccgggactcaccgggtgggcgcaggtgcgcttcccctacggggcgagcaaggccgatgcactggagaaactgcggtacgatctctactacatcaagaatcgtgccttcatgctggatatggagatcattgcaaggacgttttccgtcgtactttcaggatcgggagcaaggtagtgaaaagattcgcagtcatcatgtcccttgtcatggtgctcatgggcgcctcggtcggctactgcttcgactacatcatcaaccacggtgacggcatcagcgtcaacgtatggggcgagaaggagctttcggtgaaggtcacggtgcgccccgacggcaggataaccctgcccggcatcggtgacatggacgccgcaggccagaccgccgaacagcttcaggccaagataaccacccgttacgccgaactcgtgcgcaacccggtggtcaccgtcagcgtggacatgtcgcagaacaacagcgtcatcgtgcacggccccggcgtgaaacccggcatggtgcccatggcgggccgcaccacgctgttgcagctgctcacccgcatcgcccccgaagccaccgccgacctcgacggtgcgaccctcacccgcgagggcacggtgctgcgcacgggcttccgcgacctctacgaacgcggcgccatcgccgacgacgtcgaactcaagcccggcgaccgggtgttcatccccttccgcgccaagtggtcggtctatgtggtgggcgcggtcaacgaacccatgaccctgacctaccacgagggcatgaccctgatggaggcgctgctggcagccaagggcttcacccgcttcgccgaccgcaacaagacggaagtggtgcgcgaacgcgacggacggcaggaggtcgtggtggtgcgcgcgggcgacctcatcgacaagggcgacctcacccagaacgtgccgttgcaggctggcgactacgtcatcgccaagaaggggctgttctagatgcgacccggaggacgtgaaccccagcaggcgccgggccgcgagtccggcagcctcgatgtcaggcgttacctcgtgctgctgcgcgagagcatcgtgaccttctgcgccatcgccgtgggggtgaccctgctcggtgtggcggtcagctatgtgttgcccaaacgctacgaggcgcactcctccgtgtcggtcgagcagaacgtggtcaacgaactggtgaagggcatcgccatcaccccgtcgcttgaagcgaaactgcgcatcctcaaggtgtccatcctgagtcgcaagatgctgctcgccgtcatccgcgacctcgacatggacctcggcaggcagggcgaacagcttgagatactcatcgagaacacgcgcaagaacgtcgagatcagctacgaggagaagaagggtctcttctacatccgctaccgcgacgcgtcgccggaacgggcgcgtgacttcgtcaacgcgctcacccggcgctacatcgaggagagtacggcctcgaagcgcgaagagtcgtacgaggccacgcgcttcctctccgaccagatagaggtgttccagaagcgcatcgaggccgcgcagaaggccatc
>39	N operona: 28	middle	DVUA0039	gene_poz=(601-2103)	-	chain length determinant family protein	identified by match to protein family HMM PF02706	/position=45851 - 48553 (46451 - 47953)	/lenght=2703 (1503)	/codons=901 (501)	/complement=false	GC-compoz=65.20292747837658%	/LCI1=1.4866666666666666	/LCI2=0.5876666666666667	p_i1=0.2983487307622531	p_i2=0.2669031004030421	/Tai=0.19069179295796584	/Tei=0.3402127903627379	/EEI=3.567855148961719
gccgaacagcttcaggccaagataaccacccgttacgccgaactcgtgcgcaacccggtggtcaccgtcagcgtggacatgtcgcagaacaacagcgtcatcgtgcacggccccggcgtgaaacccggcatggtgcccatggcgggccgcaccacgctgttgcagctgctcacccgcatcgcccccgaagccaccgccgacctcgacggtgcgaccctcacccgcgagggcacggtgctgcgcacgggcttccgcgacctctacgaacgcggcgccatcgccgacgacgtcgaactcaagcccggcgaccgggtgttcatccccttccgcgccaagtggtcggtctatgtggtgggcgcggtcaacgaacccatgaccctgacctaccacgagggcatgaccctgatggaggcgctgctggcagccaagggcttcacccgcttcgccgaccgcaacaagacggaagtggtgcgcgaacgcgacggacggcaggaggtcgtggtggtgcgcgcgggcgacctcatcgacaagggcgacctcacccagaacgtgccgttgcaggctggcgactacgtcatcgccaagaaggggctgttctagatgcgacccggaggacgtgaaccccagcaggcgccgggccgcgagtccggcagcctcgatgtcaggcgttacctcgtgctgctgcgcgagagcatcgtgaccttctgcgccatcgccgtgggggtgaccctgctcggtgtggcggtcagctatgtgttgcccaaacgctacgaggcgcactcctccgtgtcggtcgagcagaacgtggtcaacgaactggtgaagggcatcgccatcaccccgtcgcttgaagcgaaactgcgcatcctcaaggtgtccatcctgagtcgcaagatgctgctcgccgtcatccgcgacctcgacatggacctcggcaggcagggcgaacagcttgagatactcatcgagaacacgcgcaagaacgtcgagatcagctacgaggagaagaagggtctcttctacatccgctaccgcgacgcgtcgccggaacgggcgcgtgacttcgtcaacgcgctcacccggcgctacatcgaggagagtacggcctcgaagcgcgaagagtcgtacgaggccacgcgcttcctctccgaccagatagaggtgttccagaagcgcatcgaggccgcgcagaaggccatcgacgccttcaagtccgagaagggcatgatcctcagcatgaacgagagcatcctgcgcgaggagatcaaggagacggaacaccgcctcgaagagacgcgcatccgcaagaacgagcggctggcccagctcggcatcctcgagaaggggacgggcggcgggcggcttgccgagaaggaggcggcctacaaggcgcttctgggaacctacaccgcgcagcaccccgacgtggtgcgcgccaaggccgaactcgacgccctgcgcgccagcgggggcgggggcggcgggcgcaagggcggcgtcgactaccagcgcatcaaggtcgaactcgaatcgctgaacgagatagagcgcatccagcaagagctcatcgagaaggacaagcgcctgttgcaggaactgcccgcagtgcagaccgaactgcaggccctgcaacaggcccgcaagaacgagacgctcatctacgaacagctggtgacgcgctacgggcagtccgaagtctcgaagcagatggaattgcaggacaaggccgtgagccttcgcatcatcgaccccgccatcctgcccatacggccgagcacccccaacaggccgctcatcatgctggcggggctgctgcttggcggggccatcggcgcggggtgggtcatcctctccgaccagctgttccgcaagctgcgctcggtggaggacctcaccgccatgggggtcgtggtgctcggcgcgttgccccgcatcgcctcgcccgacgacgcgcgcatcgggcggcacaggcaggtcgcccttgccatgtcggtgacggtggccctgttcgtggtggggctggcagccgcggaatacagcggtttcgaggcgttcgacggcgtgttcgcccgtgtgcgcaacatcgtctccaactggttgtgaggagaaggccatgagcagaatcgaagaggcactggcacgggccgcccgtgagcgcgaggccgcagacacccttcccggtgcgccgggtgcacagggcaagggcggtgccggtgctgcgcctgaacagcccgtggccatgccacgcggtgtagaggctgccgtggcccgtgccgacgacgcgcatggcggccccgcgcttcaggtctcgccgcccgtgacacccgccgtgacacccgccgtgacaatgggcgcgacgccatcagtggcatcgggccccctgcatcgcgacaccgcaccgggcgtcgtaccgggaaccgcatccggtatcgcccgtggcaacaacggctaccgggccgtcggcgcggagggcagggcggcgtatgccgactcgaagccccgtcaggtgacgctcgaccagaagctcatcgccgcctcgggcttcgacgaccccatgagcgaggaataccgcaagatcaagggtcggctggtgtcgctggcgcggcagaagggcatgaacctgttcatggtcacgagttccgtcatgggcgagggcaagacgctggtctccgccaatctcgccatcagcctcgcgcaggaata
>40	N operona: 28	middle	DVUA0040	gene_poz=(601-1719)	-	polysaccharide biosynthesis protein, putative	null	/position=47364 - 49682 (47964 - 49082)	/lenght=2319 (1119)	/codons=773 (373)	/complement=false	GC-compoz=69.16890080428955%	/LCI1=1.657706093189964	/LCI2=0.8136200716845878	p_i1=0.3910210800285838	p_i2=0.4890313639094381	/Tai=0.22996518723029924	/Tei=0.5401282275184942	/EEI=2.935733509232835
tcaaggtcgaactcgaatcgctgaacgagatagagcgcatccagcaagagctcatcgagaaggacaagcgcctgttgcaggaactgcccgcagtgcagaccgaactgcaggccctgcaacaggcccgcaagaacgagacgctcatctacgaacagctggtgacgcgctacgggcagtccgaagtctcgaagcagatggaattgcaggacaaggccgtgagccttcgcatcatcgaccccgccatcctgcccatacggccgagcacccccaacaggccgctcatcatgctggcggggctgctgcttggcggggccatcggcgcggggtgggtcatcctctccgaccagctgttccgcaagctgcgctcggtggaggacctcaccgccatgggggtcgtggtgctcggcgcgttgccccgcatcgcctcgcccgacgacgcgcgcatcgggcggcacaggcaggtcgcccttgccatgtcggtgacggtggccctgttcgtggtggggctggcagccgcggaatacagcggtttcgaggcgttcgacggcgtgttcgcccgtgtgcgcaacatcgtctccaactggttgtgaggagaaggccatgagcagaatcgaagaggcactggcacgggccgcccgtgagcgcgaggccgcagacacccttcccggtgcgccgggtgcacagggcaagggcggtgccggtgctgcgcctgaacagcccgtggccatgccacgcggtgtagaggctgccgtggcccgtgccgacgacgcgcatggcggccccgcgcttcaggtctcgccgcccgtgacacccgccgtgacacccgccgtgacaatgggcgcgacgccatcagtggcatcgggccccctgcatcgcgacaccgcaccgggcgtcgtaccgggaaccgcatccggtatcgcccgtggcaacaacggctaccgggccgtcggcgcggagggcagggcggcgtatgccgactcgaagccccgtcaggtgacgctcgaccagaagctcatcgccgcctcgggcttcgacgaccccatgagcgaggaataccgcaagatcaagggtcggctggtgtcgctggcgcggcagaagggcatgaacctgttcatggtcacgagttccgtcatgggcgagggcaagacgctggtctccgccaatctcgccatcagcctcgcgcaggaatacgacaacaccgtcctctacatcgacgccgacctgcgcgccccctgcgcccacggtctcttcggggtggaggcctcgcccggcctctccgactgcctcatggacggcatccccctgcacgaggccctcgtgcccacgggagtggggcggctgtcgttcctgcccgcggggcggcaactgcccaaccccggcgagttgttcgcctcgtcgctcatgcgcgacatgctgcacgagatgaagcgccgctacgccgaccgctacgtcatcatcgacaccgccccggcgctgcccttcgcggagacgcgggtactcggccgcatggtggacggcgtgctgctggtggcgcgcgagaacatcgccacgctgaacggcatctccaagacactcgaggccctcgaaggctcgaacctcatgggcgtcatctacaacgacgccagccaccccgcgtggcccagttttcccggctatggcgacagatacggcaccaaccgctacgcctacggtgcccatcgcaccgggcagggccagtgacggagggcacggtgtacacggcattcttcggctttcgggtgaagcccttcgacctgcttcccaaccccgacttcctgtacccgagtcgcgcctaccgcaaggcctcggcgtatctggaatacggggtgcgcgaccgtgcgggcttcatcctgatcaccggggaggtgggcgcgggcaagaccacgctcatccgcagcctgctcaagcgcagcctcggcgacgtgctcatctccaaggtcttcaacaccagcgtcgatgccgaacagctggtggccatgatcaacgacgacttcggcctcgagaccgacggcagggacaaggtcgccatgctgcgcgacctcaacaccttcctcatcgaacagtacgccgaacggcggcggcccgtgctcatcatcgacgaggcccagaacctcacccccgaggtgctcgaagaggtgcggatgctctccaacctcgaaacggacaacgccaagctgttgcagatcatcctcgtgggacagcccgaactgcgcgagcgcatccgttcgccgcagctgctgcaactgcgccagcgcatcctcgtgcagtgccacctcgagccgctcacccgcgaagaggtcg
>41	N operona: 28	last	DVUA0041	gene_poz=(601-1920)	-	conserved domain protein	identified by similarity to SP:P45754	/position=48494 - 51013 (49094 - 50413)	/lenght=2520 (1320)	/codons=840 (440)	/complement=false	GC-compoz=67.42424242424242%	/LCI1=1.563401670463174	/LCI2=0.7558086560364465	p_i1=0.33959900464597603	p_i2=0.4334106683342607	/Tai=0.22251690080836406	/Tei=0.4900696015008346	/EEI=3.1805307997505947
catgggcgagggcaagacgctggtctccgccaatctcgccatcagcctcgcgcaggaatacgacaacaccgtcctctacatcgacgccgacctgcgcgccccctgcgcccacggtctcttcggggtggaggcctcgcccggcctctccgactgcctcatggacggcatccccctgcacgaggccctcgtgcccacgggagtggggcggctgtcgttcctgcccgcggggcggcaactgcccaaccccggcgagttgttcgcctcgtcgctcatgcgcgacatgctgcacgagatgaagcgccgctacgccgaccgctacgtcatcatcgacaccgccccggcgctgcccttcgcggagacgcgggtactcggccgcatggtggacggcgtgctgctggtggcgcgcgagaacatcgccacgctgaacggcatctccaagacactcgaggccctcgaaggctcgaacctcatgggcgtcatctacaacgacgccagccaccccgcgtggcccagttttcccggctatggcgacagatacggcaccaaccgctacgcctacggtgcccatcgcaccgggcagggccagtgacggagggcacggtgtacacggcattcttcggctttcgggtgaagcccttcgacctgcttcccaaccccgacttcctgtacccgagtcgcgcctaccgcaaggcctcggcgtatctggaatacggggtgcgcgaccgtgcgggcttcatcctgatcaccggggaggtgggcgcgggcaagaccacgctcatccgcagcctgctcaagcgcagcctcggcgacgtgctcatctccaaggtcttcaacaccagcgtcgatgccgaacagctggtggccatgatcaacgacgacttcggcctcgagaccgacggcagggacaaggtcgccatgctgcgcgacctcaacaccttcctcatcgaacagtacgccgaacggcggcggcccgtgctcatcatcgacgaggcccagaacctcacccccgaggtgctcgaagaggtgcggatgctctccaacctcgaaacggacaacgccaagctgttgcagatcatcctcgtgggacagcccgaactgcgcgagcgcatccgttcgccgcagctgctgcaactgcgccagcgcatcctcgtgcagtgccacctcgagccgctcacccgcgaagaggtcgaggagtacgtcctctacaggctcgaacgcgcgggcaaccgcgacgccctgcactgggaggagggcgtgatggcggagatgcacagggccacgcggggcatcccccggctggtgaacatcctcggcagctacgtgctgctcgacgcctacgcggcgggacggcgcagcatctcgctgcccgagatgctcgacctgttgcactccatggatttcgaccaccagttctggcccaccgggacggagactgaaggcgaggctggcgacgagacgtcgcccgccgtgacaggggccagcgcgatgacggtgacgggcgcagccgggggcaacggcagccacgcggcggcagccggagcgcctgtcgatatgacccccgcccccgtaggcactgccgcgcaagtccctgcgggcgtcgcccagacaatgacgcagacgcaggcgcaggcgaccccggcgatgctctcgctgctgcaagggctctcgcgccgtgtgggcgagctcgaacaggcccacgcccgcatgggcgagaacgcctacttcgacatgctcgaacgccagaacgagctcgagcaggtgctcacgcgcatggcggagagggtggacaggctgcacttcgcacaggcgcagcgacaggtgcaggtgcgacaggaacaggccgcgcaggaacgtctggcggcagaacgggccggcaaccagcggggcggatggctgagacgctggttcgtgggcggctagcggacggagacggcacgaggcggcaggagacggcgaaggaacgggcgacacggtgcgctggcggagagaccctcgcaagggccttcgggctggcatccggcggagacggcctcagggccaccgggcacgcaccaccgcaaggcgcggcgacaacggcatcgaacaggagcgaaagcatgacggcacggcgttcggcattccacgggcacatgatgacgtgtcttgcggcactgggggctgcgggtcttctggcgtgcgcggcgggtagcgccgtggcggaagagaccttcgaggcgtcgttcggccttggcggcgaatacaacgacaacgtcaccgaacgccgcaacggccccgacgacttcgtctcgcacgtcaagcccgaactccgctacaagtacgatgccgagcgcgtggccgcgtccatcaggtacaagggcgactacgccttctacatgcagggcgagtcccccgacgactacagccataccctcgaggccaaggccctgctcgaactggccgaagagcgtttcttcctcgacatctccgagaacctgcgccccgtctaccgtcaggcctcgcgcggcgacctcatcgagggcg
>42	N operona: 29	first-last	DVUA0042	gene_poz=(601-1923)	-	lipoprotein, putative	null	/position=49990 - 52512 (50590 - 51912)	/lenght=2523 (1323)	/codons=841 (441)	/complement=false	GC-compoz=64.92819349962207%	/LCI1=1.368939393939394	/LCI2=0.4399242424242423	p_i1=0.23739363474037667	p_i2=0.13491008187421194	/Tai=0.19110088505029077	/Tei=0.22141907368679076	/EEI=3.9619631653722927
gggcgcagccgggggcaacggcagccacgcggcggcagccggagcgcctgtcgatatgacccccgcccccgtaggcactgccgcgcaagtccctgcgggcgtcgcccagacaatgacgcagacgcaggcgcaggcgaccccggcgatgctctcgctgctgcaagggctctcgcgccgtgtgggcgagctcgaacaggcccacgcccgcatgggcgagaacgcctacttcgacatgctcgaacgccagaacgagctcgagcaggtgctcacgcgcatggcggagagggtggacaggctgcacttcgcacaggcgcagcgacaggtgcaggtgcgacaggaacaggccgcgcaggaacgtctggcggcagaacgggccggcaaccagcggggcggatggctgagacgctggttcgtgggcggctagcggacggagacggcacgaggcggcaggagacggcgaaggaacgggcgacacggtgcgctggcggagagaccctcgcaagggccttcgggctggcatccggcggagacggcctcagggccaccgggcacgcaccaccgcaaggcgcggcgacaacggcatcgaacaggagcgaaagcatgacggcacggcgttcggcattccacgggcacatgatgacgtgtcttgcggcactgggggctgcgggtcttctggcgtgcgcggcgggtagcgccgtggcggaagagaccttcgaggcgtcgttcggccttggcggcgaatacaacgacaacgtcaccgaacgccgcaacggccccgacgacttcgtctcgcacgtcaagcccgaactccgctacaagtacgatgccgagcgcgtggccgcgtccatcaggtacaagggcgactacgccttctacatgcagggcgagtcccccgacgactacagccataccctcgaggccaaggccctgctcgaactggccgaagagcgtttcttcctcgacatctccgagaacctgcgccccgtctaccgtcaggcctcgcgcggcgacctcatcgagggcgacacccggcgcgaccagaccgaccagaacaccttcgccgtgtcgccgtatctcgtgttcgggtcgggcgagcgcgtcagcctgaagacgggctaccgcttcaccgacatccgctacgccgacgagaccgaacccggcagcggttcgcgcaccttccttccgggatggagcagcggcgagacctcgctcaaccgcaacgtgaagcagcagcacgacatcttcgccgacggcgaatacgagatgaccgaacgggtggcgctgctcaccggctaccagatttcgcggcaggagtcggaagagcagcaggacttcacccggcaccgcccctatgtcggcttccgctacgagtacatgcaggacagcaccctcaagttgcggtgcggccccatgctgacagagaccgacgacggcgagagttcgacccggttctactacagcgccgacgtcgcccacgccctcggcaggcacaagctcaccttccgcagcgagcgcgactacaccgaagacccgcaaagcggcaggagcatcctgcgccagatgaacaccgcgggcatcctcttcgacttcgaccgttcgcggctgaccacctcgatgggctactccgagtacgactccacgctggaaggcggcggcaacaagttctggcgccccggcgtgaactactcctacgacctgacggaacgcctgaaagccagcgcaggcgccaccgccgaactcgatgccgggtcggattcggcgaccacgtccgaccgcgtctacctcaacaccgggctcaactacgagctcagcgagtcgtcgtggctcgcgctgacctacaggtacaaggcggtggactccagcgactccgcctcgtccttcaacgtcaacagggtcatgctggaatggggaatgaccttctgacgacggcatgaacgcaaggcctacgggccacaagcctcttggggaggggaacatgcggaacgcacttaccatcgacgtcgaagactacttccacgtcagcgcattcgagaaggccgtcgaccccggactgtgggactcgctgccgcaacgcgcgttgcgcaacaccaaccacgtgctcgacctgctcgacaggtgggggctgcgtgcgaccttcttcacgctgggctgggtggcgaagcgtcaccccgaactcgtgcggcgcatggcctcggcagggcacgaggtggcttgccacggctattcgcacaagcgcatcaccacgctcaaccccagggccttccgcgacgacatccagcgttcgcggcggctgttgcaggacctgtcgggccagccggtgaacggctaccgcgcgcccagctacaccatcacgcaagacaccatctgggccctcgacgtgctcatcgaggagggcttcacctacgattcgagcatcttccccatcaaccacgacatctacggcatgcccggcagccagcgcttcccgcataccatcacccgtgagggcggcgtcatcgaggagttcccgcccaccacctatca
>43	N operona: 30	first-last	DVUA0043	gene_poz=(601-1452)	-	polysaccharide deacetylase family protein	identified by match to protein family HMM PF01522	/position=51365 - 53416 (51965 - 52816)	/lenght=2052 (852)	/codons=684 (284)	/complement=false	GC-compoz=65.61032863849765%	/LCI1=1.4122497055359247	/LCI2=0.7157832744405187	p_i1=0.25939200220367764	p_i2=0.3939365743281007	/Tai=0.23444330436044597	/Tei=0.45454291689529064	/EEI=3.509881094984276
tgcaggacagcaccctcaagttgcggtgcggccccatgctgacagagaccgacgacggcgagagttcgacccggttctactacagcgccgacgtcgcccacgccctcggcaggcacaagctcaccttccgcagcgagcgcgactacaccgaagacccgcaaagcggcaggagcatcctgcgccagatgaacaccgcgggcatcctcttcgacttcgaccgttcgcggctgaccacctcgatgggctactccgagtacgactccacgctggaaggcggcggcaacaagttctggcgccccggcgtgaactactcctacgacctgacggaacgcctgaaagccagcgcaggcgccaccgccgaactcgatgccgggtcggattcggcgaccacgtccgaccgcgtctacctcaacaccgggctcaactacgagctcagcgagtcgtcgtggctcgcgctgacctacaggtacaaggcggtggactccagcgactccgcctcgtccttcaacgtcaacagggtcatgctggaatggggaatgaccttctgacgacggcatgaacgcaaggcctacgggccacaagcctcttggggaggggaacatgcggaacgcacttaccatcgacgtcgaagactacttccacgtcagcgcattcgagaaggccgtcgaccccggactgtgggactcgctgccgcaacgcgcgttgcgcaacaccaaccacgtgctcgacctgctcgacaggtgggggctgcgtgcgaccttcttcacgctgggctgggtggcgaagcgtcaccccgaactcgtgcggcgcatggcctcggcagggcacgaggtggcttgccacggctattcgcacaagcgcatcaccacgctcaaccccagggccttccgcgacgacatccagcgttcgcggcggctgttgcaggacctgtcgggccagccggtgaacggctaccgcgcgcccagctacaccatcacgcaagacaccatctgggccctcgacgtgctcatcgaggagggcttcacctacgattcgagcatcttccccatcaaccacgacatctacggcatgcccggcagccagcgcttcccgcataccatcacccgtgagggcggcgtcatcgaggagttcccgcccaccacctatcaggtggaggtcatgggtcgccgcgtgaacctgcccgtggcgggcgggggctacctgcgcctgttgcccgccacgtgggtgagcggcgccttcaggcggctgaacgattcgggcaagccgtgcgtcctctacttccacccgtgggagatagacccggcgcaaccgcgcatccgcgccacggcacgttcgcgcttcaggcactacctgaacctcgactccaccgagtcgaagctgcggcacctgttctcttcgttgcgcttcaccaccatgagttcggtgctcttcgggacggtggcccatgtctgacatggaggtcaggggcgtcgaccccaacgccccgcaagaggcggccctgtgggacgcctacgtggcggcccatgcggagtccacgggctatcaccgcatgggctggacgcgggtggcgcaacgggccttcgggcacgcggcgtatcccctcgcggccttcgacggcggacgcatcgccggggtgctgcccctcgtccacatccgcagccgcctcttcgggcgctttctcgtctcgctgcccttcgtcaactacggcgggctgctggcggactccgccgaggcggcgcaggcgctcatcgacgaggccgagggcctgctgcggcgcaccggggcgggcagcatcgaactgcggcacgtggggccgccgcgcctcgggctttccgccaagtcgcacaaggtgaccatgctcctcgacctgccggacgaccccgacaccctgtggcgcggcctgcgcgacaaggtgcgcaatcaggtgcgcaaggcgggcaagtcgggcctcaccgtggaacagggcggcgcggggctgcttgggccgttctacgacgtgttcgccgtcaacatgcgcgacctcggcacgccggtgtactcgcggcgcttctt
>44	N operona: 31	first	DVUA0044	gene_poz=(601-1578)	-	conserved hypothetical protein	identified by similarity to GB:CAD85710.1	/position=52278 - 54455 (52878 - 53855)	/lenght=2178 (978)	/codons=726 (326)	/complement=false	GC-compoz=71.06339468302659%	/LCI1=1.6841025641025642	/LCI2=0.8358974358974357	p_i1=0.40544098326353095	p_i2=0.509866584009038	/Tai=0.20595923027272522	/Tei=0.5588799256081342	/EEI=2.9840752051111146
ggctgttgcaggacctgtcgggccagccggtgaacggctaccgcgcgcccagctacaccatcacgcaagacaccatctgggccctcgacgtgctcatcgaggagggcttcacctacgattcgagcatcttccccatcaaccacgacatctacggcatgcccggcagccagcgcttcccgcataccatcacccgtgagggcggcgtcatcgaggagttcccgcccaccacctatcaggtggaggtcatgggtcgccgcgtgaacctgcccgtggcgggcgggggctacctgcgcctgttgcccgccacgtgggtgagcggcgccttcaggcggctgaacgattcgggcaagccgtgcgtcctctacttccacccgtgggagatagacccggcgcaaccgcgcatccgcgccacggcacgttcgcgcttcaggcactacctgaacctcgactccaccgagtcgaagctgcggcacctgttctcttcgttgcgcttcaccaccatgagttcggtgctcttcgggacggtggcccatgtctgacatggaggtcaggggcgtcgaccccaacgccccgcaagaggcggccctgtgggacgcctacgtggcggcccatgcggagtccacgggctatcaccgcatgggctggacgcgggtggcgcaacgggccttcgggcacgcggcgtatcccctcgcggccttcgacggcggacgcatcgccggggtgctgcccctcgtccacatccgcagccgcctcttcgggcgctttctcgtctcgctgcccttcgtcaactacggcgggctgctggcggactccgccgaggcggcgcaggcgctcatcgacgaggccgagggcctgctgcggcgcaccggggcgggcagcatcgaactgcggcacgtggggccgccgcgcctcgggctttccgccaagtcgcacaaggtgaccatgctcctcgacctgccggacgaccccgacaccctgtggcgcggcctgcgcgacaaggtgcgcaatcaggtgcgcaaggcgggcaagtcgggcctcaccgtggaacagggcggcgcggggctgcttgggccgttctacgacgtgttcgccgtcaacatgcgcgacctcggcacgccggtgtactcgcggcgcttcttcgagaccatcatggacgaattccccggcgccacgcgcatcgtcgccgtgcgcgacggagacgccgtggtggcggcagccctctgctacacgcacggcaacaccttcgaggtgccgtgggcctcgtcgctgcgcacccaccgtgaccgctgccccaacaacctcatgtactggcactgcatggagacggcgtgccgtgaagggttcaccgtgttcgacttcgggcgttcgtcgcgcgacagcggcccgtggcgcttcaaggcgcagtggggcgcgcgcgaggtgcccctcagctgggagtacctgctggccgatggcgcacccctgcccgacctcaacccgtccagcgcccgcttcagcctcgccgtgcgggtgtggcggcatctgcccgtggccctcacgcggttcatcggcccgcacatcgtcaggagcatcccatgagcgtgtccgacttctgccgccgcacgggtatctgcccgccctaccgccatctgccgcccggcggcgtgccgctgcccgtgggcgacatcgtggcggctgcgggcacggccctcgcgacagggtggcagcgtgcgtccggtgatgctgcgtccggtgatgcgggccgcgctgcgctggcggccctcggcacggcgctgcacgcgctcacgggttgccgtcacgccttcgccctcggcaccgggcgggcggccctctccgtgacgctacaggccatgcgccgtctagccccggcgcgtgacgtggtgctgctgcccgcctacacctcgtattccgtggctgccgccgccgtacacgcggggctgctggtgcggctgtacgacctcgaccccgcgacgctggccccccgcatggaggatgtgaccgcgcagctggacgaccgggtgctggcggtggtggcgtgccacctcttcggctaccccgtgcccaccggtgccttgcgcgacctgtgccacggggccggggccatgctggtggacgatgcggcgcaggccatgggcgcacgttcagccgacgggcttgcgggcaccacgggcgatgcgg
>45	N operona: 31	middle	DVUA0045	gene_poz=(601-2217)	-	aminotransferase, DegT/DnrJ/EryC1/StrS family	identified by match to protein family HMM PF01041	/position=53252 - 56068 (53852 - 55468)	/lenght=2817 (1617)	/codons=939 (539)	/complement=false	GC-compoz=73.46938775510205%	/LCI1=1.855638166047088	/LCI2=0.940210656753407	p_i1=0.49777444120607106	p_i2=0.6016568852404859	/Tai=0.27681274971053454	/Tei=0.6414911967164373	/EEI=2.429606584187204
cctgtggcgcggcctgcgcgacaaggtgcgcaatcaggtgcgcaaggcgggcaagtcgggcctcaccgtggaacagggcggcgcggggctgcttgggccgttctacgacgtgttcgccgtcaacatgcgcgacctcggcacgccggtgtactcgcggcgcttcttcgagaccatcatggacgaattccccggcgccacgcgcatcgtcgccgtgcgcgacggagacgccgtggtggcggcagccctctgctacacgcacggcaacaccttcgaggtgccgtgggcctcgtcgctgcgcacccaccgtgaccgctgccccaacaacctcatgtactggcactgcatggagacggcgtgccgtgaagggttcaccgtgttcgacttcgggcgttcgtcgcgcgacagcggcccgtggcgcttcaaggcgcagtggggcgcgcgcgaggtgcccctcagctgggagtacctgctggccgatggcgcacccctgcccgacctcaacccgtccagcgcccgcttcagcctcgccgtgcgggtgtggcggcatctgcccgtggccctcacgcggttcatcggcccgcacatcgtcaggagcatcccatgagcgtgtccgacttctgccgccgcacgggtatctgcccgccctaccgccatctgccgcccggcggcgtgccgctgcccgtgggcgacatcgtggcggctgcgggcacggccctcgcgacagggtggcagcgtgcgtccggtgatgctgcgtccggtgatgcgggccgcgctgcgctggcggccctcggcacggcgctgcacgcgctcacgggttgccgtcacgccttcgccctcggcaccgggcgggcggccctctccgtgacgctacaggccatgcgccgtctagccccggcgcgtgacgtggtgctgctgcccgcctacacctcgtattccgtggctgccgccgccgtacacgcggggctgctggtgcggctgtacgacctcgaccccgcgacgctggccccccgcatggaggatgtgaccgcgcagctggacgaccgggtgctggcggtggtggcgtgccacctcttcggctaccccgtgcccaccggtgccttgcgcgacctgtgccacggggccggggccatgctggtggacgatgcggcgcaggccatgggcgcacgttcagccgacgggcttgcgggcaccacgggcgatgcggggttgttcagcctcgcccgtggcaagaacatcacggcggtggacggcggcctcgtggtcacggacgacgacgcgctggcggctgccgtggcgggactcgtgccgtgggcggcgctgccctgcaccgcatccactgcggcgacgccttcagtgacgacagcagcgacgccttccgcacccggcccggtgacgggtctggcgacgggtgacgcatcgggtgcagcaccgggtgaagcatcgggcaccacggcggctggcccatcgactggcacgtcacccgccccggcgcggggcagggctgcggaggccgtcgccgacatgcgccttctggcgcgtgtggtcatgctgcgcctcttcctgaatcccgccctgtactgggtgcccgcgtcgctgccctttctcggcatcgggacatcccgcttcgaccccgatttcgaggtcgggcccctgcgccccttgcaggcgacgctggcggcgcgcgccatggcgcggcttgacgccatcaacggcgaccgcagccgcgtggcgacggcactggaacagcgtctccatcacgtgccggggttgcgcaccctctgtgtgcagccgggggcgatgcccgtccacctgcggcttccggtgctgcccgaggcgtgcgaatggcccggcgacaccgtgccggaggcgtcacgcctcggccttgtgcggtcgtaccccctgtcgctgcaagacctcgcggcagaggccccgcggctggcggcgcaccttctgcccgggccggactgccccgcatcgcggtggctggccgccacgctgctgaccctgcccacccatgccggggtgacggaagacgacatggacgccatggcggacaacctgtctgccgtcatggcgggggtgcccgctggagagatgccgggggtacccgctggaggaacctcgggcggcacgacgtgcggttcgtatgaggccgtccgcgcctgccctgccgcgggtatcgccgtgtcaggccgacccgatgggggtgcgcgatgaagacgctgttctggctgtcgtccgggctgctggcctatgccttcgtgggctacccgctgcttctggaagcggggtcgcgcctcgtgcggcgtactgcggcgcgtcgtgccgcctcccccgacgtcagccctgccgccccttcgtcagcccgcccttcagccagtatggccgcatcatggcacagcgcggcacaggccgatgccccgtccgtccgtccgtcagctggcccgtccgcatcctcacccgacacggcccgcgtcatcccggacgccgacctgcccaccgtgagcgtgctgctctccgtcttcgacgaggaggcggtcatcgagcgcaagatactgaatttcctcgcgctggactacccggcagagcgcatcgaactgtgcgtggtctccgacggctgcaccgacgccaccgagagcatcgtcgcccgctacgcggggcagcgggtgcgcctcgtgcggcaggaggcacgcggcggcaagacccgcgccctcaaccgcgccgcggcagaggcacacggcgacgtgctggtcttcaccgacgccaacgccatgttccgccccgactgcgtgcggcggctggccgaacggcttgccg
>46	N operona: 31	last	DVUA0046	gene_poz=(601-2049)	-	glycosyl transferase, group 2 family protein	identified by match to protein family HMM PF00535	/position=54865 - 57513 (55465 - 56913)	/lenght=2649 (1449)	/codons=883 (483)	/complement=false	GC-compoz=71.42857142857143%	/LCI1=1.5795297372060857	/LCI2=0.7557399723374824	p_i1=0.34835876714118996	p_i2=0.4333434790954406	/Tai=0.27775428892086473	/Tei=0.4900091311858965	/EEI=2.8992706870387677
gacatcccgcttcgaccccgatttcgaggtcgggcccctgcgccccttgcaggcgacgctggcggcgcgcgccatggcgcggcttgacgccatcaacggcgaccgcagccgcgtggcgacggcactggaacagcgtctccatcacgtgccggggttgcgcaccctctgtgtgcagccgggggcgatgcccgtccacctgcggcttccggtgctgcccgaggcgtgcgaatggcccggcgacaccgtgccggaggcgtcacgcctcggccttgtgcggtcgtaccccctgtcgctgcaagacctcgcggcagaggccccgcggctggcggcgcaccttctgcccgggccggactgccccgcatcgcggtggctggccgccacgctgctgaccctgcccacccatgccggggtgacggaagacgacatggacgccatggcggacaacctgtctgccgtcatggcgggggtgcccgctggagagatgccgggggtacccgctggaggaacctcgggcggcacgacgtgcggttcgtatgaggccgtccgcgcctgccctgccgcgggtatcgccgtgtcaggccgacccgatgggggtgcgcgatgaagacgctgttctggctgtcgtccgggctgctggcctatgccttcgtgggctacccgctgcttctggaagcggggtcgcgcctcgtgcggcgtactgcggcgcgtcgtgccgcctcccccgacgtcagccctgccgccccttcgtcagcccgcccttcagccagtatggccgcatcatggcacagcgcggcacaggccgatgccccgtccgtccgtccgtcagctggcccgtccgcatcctcacccgacacggcccgcgtcatcccggacgccgacctgcccaccgtgagcgtgctgctctccgtcttcgacgaggaggcggtcatcgagcgcaagatactgaatttcctcgcgctggactacccggcagagcgcatcgaactgtgcgtggtctccgacggctgcaccgacgccaccgagagcatcgtcgcccgctacgcggggcagcgggtgcgcctcgtgcggcaggaggcacgcggcggcaagacccgcgccctcaaccgcgccgcggcagaggcacacggcgacgtgctggtcttcaccgacgccaacgccatgttccgccccgactgcgtgcggcggctggccgaacggcttgccgaccccggcgtgggcctcgtcagcggtgtgagcgtctacgtccacgccagcggcgacaccacggcgggcggcgtgtaccggcgctacgaggaatggatcaaatcgcgcgagagcgacctcttctccatcgtgggggccgacggcgcggcctatgccatgcgccgtgcgctctacaccccgctggccccggagtatatcaacgacctgctgcaccccgtacaggtgctgctggcgggggcgcgggccgtgagcgaaccccgtgccgtggtcgaggaggaggtcgacgcgcccgtagcgtcacccggcagcacgcaaccgggcaacacgcaaccgggcagcacgtcgtctggcggaaggtcatctttcggcacgtcacccggcatgcaacccggcccgcagtcccgcccgcgaccgcaggcgcagcccgactcacagcccgatacgggcgcggagatgcggcgtcagacccgcatcatggcccagtcgtggctcatctgcctgcggcagcttccggtgctggtgcgccgggggtgctggggcttcgtgtggcagatgctgtcgcacaaggtgttgcgctgggccacgctgccgttgctggcggtgtgcgcggtcagtgcggtggcgctcgtcccccgcggtatgccctatgccctcgcggctgcggccctcgcaggcggcggactgctggcgtgggccggggcgcgcgggcttggcggcgggcgggggtggggcggtcatgcccgcacggcgtggctgttcgtggtgcttcatgccgctgcggtcaacggcctgtacaggctgctgcgcgggcagaccttcgtgacgtggacgcccagaggggactgacgcggcgtcagcgtcgatgttttcaggggatttcgtgcatcaggcgaagcgacaccggacgtgaggagggaacatatgcaggcaagaacacccgttatcgccgtggcgcgcatcctgcgccatgcgtggaggcttggacgcaaggtcgtgcgtgccatgcgcgccgaccactgcccgctgccgctgccctcgttcgcgtacctgaacggagagggcgacatggcgcggttgcaccgtgcctgccaaaggctggacgtgtcacgctgcgtgaccgccgcctcgtgggtgcggcttctcatcagcacgctgtcgtggcccggcagtgcgttcatgggcagcgtcgcccgggcggtgcggcaggggggcgacgtggcccgccgttaccatgtgccgcgctggcggcaggtgggccaaagctacaaggcggccatgcgccacaacatgaacgcgcggctgttctacgacttcgacctcttccggcccgacgcgccaagccccggcagcttcatcatgccgcatgaactgcgcatcatcgccgatgtgctgtccgccaccagcatgtcgcccgacatcaccgaccgcgtggccttcctgcgccgt
>47	N operona: 32	first-last	DVUA0047	gene_poz=(601-1917)	-	hypothetical protein	identified by Glimmer2; putative	/position=56389 - 58905 (56989 - 58305)	/lenght=2517 (1317)	/codons=839 (439)	/complement=false	GC-compoz=70.46317388003037%	/LCI1=1.6210045662100456	/LCI2=0.8305936073059352	p_i1=0.370966943897439	p_i2=0.5049405834631425	/Tai=0.244939284316058	/Tei=0.5544465251168282	/EEI=2.942524174939319
aacacgcaaccgggcagcacgtcgtctggcggaaggtcatctttcggcacgtcacccggcatgcaacccggcccgcagtcccgcccgcgaccgcaggcgcagcccgactcacagcccgatacgggcgcggagatgcggcgtcagacccgcatcatggcccagtcgtggctcatctgcctgcggcagcttccggtgctggtgcgccgggggtgctggggcttcgtgtggcagatgctgtcgcacaaggtgttgcgctgggccacgctgccgttgctggcggtgtgcgcggtcagtgcggtggcgctcgtcccccgcggtatgccctatgccctcgcggctgcggccctcgcaggcggcggactgctggcgtgggccggggcgcgcgggcttggcggcgggcgggggtggggcggtcatgcccgcacggcgtggctgttcgtggtgcttcatgccgctgcggtcaacggcctgtacaggctgctgcgcgggcagaccttcgtgacgtggacgcccagaggggactgacgcggcgtcagcgtcgatgttttcaggggatttcgtgcatcaggcgaagcgacaccggacgtgaggagggaacatatgcaggcaagaacacccgttatcgccgtggcgcgcatcctgcgccatgcgtggaggcttggacgcaaggtcgtgcgtgccatgcgcgccgaccactgcccgctgccgctgccctcgttcgcgtacctgaacggagagggcgacatggcgcggttgcaccgtgcctgccaaaggctggacgtgtcacgctgcgtgaccgccgcctcgtgggtgcggcttctcatcagcacgctgtcgtggcccggcagtgcgttcatgggcagcgtcgcccgggcggtgcggcaggggggcgacgtggcccgccgttaccatgtgccgcgctggcggcaggtgggccaaagctacaaggcggccatgcgccacaacatgaacgcgcggctgttctacgacttcgacctcttccggcccgacgcgccaagccccggcagcttcatcatgccgcatgaactgcgcatcatcgccgatgtgctgtccgccaccagcatgtcgcccgacatcaccgaccgcgtggccttcctgcgccgttgcgacgaactgggtctgccctgcgtgccggtgctggcgcgcttcgaccccgacggcacggtggcatgggccgaagacgccctgcaacaggcgcaggggcgcgacctgtacctcaagcccgccgactgggacgacgggctgtgcggcgaactgtggcaatggcgcagcgggcagggctgctggctgcggcacggcaaccgggtgacgctggacgacatcggggcgcgcgcacgcgacctttccgcagggcgcaccatgctgctgcaacccttcgaacccgcccaccccgtgttgcggcccctcggccttctggggtcgtgctcggtgcgctgcttcacgctggcggccatcgggggcgaaccggaactcgtcgcggcgctgacgcgtatccccggcgggtggtggcgggccgaatgcggcccggaatacggcctcacggcgcgggtggtcgacctgcggacgggtgaactcggcgatggcgtcaagagccgttcgccgcaacgctggaagcgccaccccgagacgggcgaggtcatcgccggcctgcgtctgcccctgtgggacgaggcacgcgccctcgccaccgaggcgcaccgcctgatgcccgactaccccgtcatgtcgtgggacatcgtcatcggcaccgacacgttgcggcttctgggcggcagccccgcgccgcgcatcgacaccgcacgcttcccggcgggcgagggcatgaacgacgaacggttcgccaacttcatcctcgcgcattgcgaacggctgggtgccgtggccgccgtgcattgacccgcgcgcggtgcgccctcgcggcgtgccgacgggcgaaaggacagtctccccttggacatggtcgccattcatctgctgacactggtggggttcacgcgcatcgcggaactgttccccgtgctcgccccgctgcatctgggcaagctggccttcgcgctgggcgggctgacgctggccgtgagcgcgtcgcgcatcacgccgcccgtggtatggcgcacgcccctgctgcggcaggtcctgctgctgctcttgctcgcggcgctgagcgtgccgttcagcgtctggcgcgccggtgcgctggagagctttcagggggtggcgaagacggtgttcatcttcgtggcgctggcggtcatgtcgcgtcgtgacgggggggcgatgctgcggcttgcgctgatgatcggcgtttcgctgctgagcggcatgatgctggtggagaagggcacgggccgcgccttcgtgagcgccacctacgacgccaacgaccttgccctgctcttcgccatgttcctgccggtgctcggggccgaagggctggcagggcgctgggtggtgcggctcgccgcgtggggggccgccgccatggccctcgtggcc
>48	N operona: 33	first	DVUA0048	gene_poz=(601-1998)	-	exopolysaccharide production protein, putative	identified by similarity to SP:Q02729; match to	/position=57760 - 60357 (58360 - 59757)	/lenght=2598 (1398)	/codons=866 (466)	/complement=false	GC-compoz=70.31473533619457%	/LCI1=1.6121863799283154	/LCI2=0.8916129032258056	p_i1=0.36615288997924617	p_i2=0.5601705995095289	/Tai=0.22577693183756103	/Tei=0.604153539558576	/EEI=3.058528897733995
gggcgcaccatgctgctgcaacccttcgaacccgcccaccccgtgttgcggcccctcggccttctggggtcgtgctcggtgcgctgcttcacgctggcggccatcgggggcgaaccggaactcgtcgcggcgctgacgcgtatccccggcgggtggtggcgggccgaatgcggcccggaatacggcctcacggcgcgggtggtcgacctgcggacgggtgaactcggcgatggcgtcaagagccgttcgccgcaacgctggaagcgccaccccgagacgggcgaggtcatcgccggcctgcgtctgcccctgtgggacgaggcacgcgccctcgccaccgaggcgcaccgcctgatgcccgactaccccgtcatgtcgtgggacatcgtcatcggcaccgacacgttgcggcttctgggcggcagccccgcgccgcgcatcgacaccgcacgcttcccggcgggcgagggcatgaacgacgaacggttcgccaacttcatcctcgcgcattgcgaacggctgggtgccgtggccgccgtgcattgacccgcgcgcggtgcgccctcgcggcgtgccgacgggcgaaaggacagtctccccttggacatggtcgccattcatctgctgacactggtggggttcacgcgcatcgcggaactgttccccgtgctcgccccgctgcatctgggcaagctggccttcgcgctgggcgggctgacgctggccgtgagcgcgtcgcgcatcacgccgcccgtggtatggcgcacgcccctgctgcggcaggtcctgctgctgctcttgctcgcggcgctgagcgtgccgttcagcgtctggcgcgccggtgcgctggagagctttcagggggtggcgaagacggtgttcatcttcgtggcgctggcggtcatgtcgcgtcgtgacgggggggcgatgctgcggcttgcgctgatgatcggcgtttcgctgctgagcggcatgatgctggtggagaagggcacgggccgcgccttcgtgagcgccacctacgacgccaacgaccttgccctgctcttcgccatgttcctgccggtgctcggggccgaagggctggcagggcgctgggtggtgcggctcgccgcgtggggggccgccgccatggccctcgtggccatgaccatgacccagtcgcgcggcggactcgtggcccttgcggtgatggggttgcacatggtgctggcctcgcggcgcaggctgccgctgctggcgctcttgctgctggcgggcggcatcttctacgccagtgccgacgcctcgttctgggaccggttcgccatcctgggcgacgcggatgcggactacaacgtctccgcccgaacgggacggctcgaactgtggaagagcggcctcgccatgatgctgtcgaacccgcttctcggcgtgggggtggggcagttcgcccccgccaacttcatgtacggcaacggcgcctatctcacggcgcacaacacctacatccaggtggccaccgagatggggctggcggcccttgtggtgtactgctcgctgctgctgacggtggcgcggcttgccgaccgtggcatctccccgtcccgtccctcgcacccgtccggaaccccgcccgaaacctcgtccgaagccctgcccgaagccccgcccgggcatgaagaccctcacgcccgcgcggaacggttgcgctggcttggcgtgcgctacgccctcaccgcgttcatgaccggcatctgcttcgtctccgaggcgttcagcatgtcgttcttctgcctgctggccctcgtggcggccatggcggtgcgtcttgaggagcgcgaggccgcctccggcatcgccgacgaaccgcagacgcccgcccccgaaccctacaggcgggggcgcggacggggcggtgcgggcaacgtccgccccggcagccacaacgcgggcaccaccctcgggcgacgccgttcaccggcccacgccgccatccacgacccgtcaggcaggtgaggcatgggcacgtccggctacttcgcacgcaattccgtcatccgcatcgtgtcgttcgcggtgggggtggggttcgccctgttcgtgaccccggtggtggtgggcacgctgggcaagacgaactatggcgtgtgggtgctggtcagttccgtggcctgctacttcctgctgctcgagggcggcgtgatgcaggccgtgtcgcgccatgcggctgcggcccttgcgcgtgacgaccggcacgaggtcgaccgggtgtgcacggcgggcttcgccctccatgcgctgtcgtgctgtctggccctgtgcgtgaccggggggcttgcgctgttcgccggtgtcttcgcctccgaccagctgcccgtggagaggctgcgccagtgccttgtcatctacagcgtgtgcctctcgctgttcttcctgttcaggacgcacaccgggctgctcatggccgagatgcgctggacgctcatcgccgtgctggccatgctgcgcagcgcgttcaccagccttgcggtgctgctcatgatcacgccggagaacggcctgtggctgctggcggcggtcaacggcgggggctttctgctcgaaggcgcggcctgc
>49	N operona: 33	middle	DVUA0049	gene_poz=(601-2070)	-	polysaccharide biosynthesis family protein	identified by match to protein family HMM PF01943	/position=59161 - 61830 (59761 - 61230)	/lenght=2670 (1470)	/codons=890 (490)	/complement=false	GC-compoz=68.29931972789116%	/LCI1=1.4260395364689844	/LCI2=0.5794819359236537	p_i1=0.2665099562362192	p_i2=0.25897708670210706	/Tai=0.21269766233622084	/Tei=0.33307937803189636	/EEI=3.6294368154856835
ccgcttctcggcgtgggggtggggcagttcgcccccgccaacttcatgtacggcaacggcgcctatctcacggcgcacaacacctacatccaggtggccaccgagatggggctggcggcccttgtggtgtactgctcgctgctgctgacggtggcgcggcttgccgaccgtggcatctccccgtcccgtccctcgcacccgtccggaaccccgcccgaaacctcgtccgaagccctgcccgaagccccgcccgggcatgaagaccctcacgcccgcgcggaacggttgcgctggcttggcgtgcgctacgccctcaccgcgttcatgaccggcatctgcttcgtctccgaggcgttcagcatgtcgttcttctgcctgctggccctcgtggcggccatggcggtgcgtcttgaggagcgcgaggccgcctccggcatcgccgacgaaccgcagacgcccgcccccgaaccctacaggcgggggcgcggacggggcggtgcgggcaacgtccgccccggcagccacaacgcgggcaccaccctcgggcgacgccgttcaccggcccacgccgccatccacgacccgtcaggcaggtgaggcatgggcacgtccggctacttcgcacgcaattccgtcatccgcatcgtgtcgttcgcggtgggggtggggttcgccctgttcgtgaccccggtggtggtgggcacgctgggcaagacgaactatggcgtgtgggtgctggtcagttccgtggcctgctacttcctgctgctcgagggcggcgtgatgcaggccgtgtcgcgccatgcggctgcggcccttgcgcgtgacgaccggcacgaggtcgaccgggtgtgcacggcgggcttcgccctccatgcgctgtcgtgctgtctggccctgtgcgtgaccggggggcttgcgctgttcgccggtgtcttcgcctccgaccagctgcccgtggagaggctgcgccagtgccttgtcatctacagcgtgtgcctctcgctgttcttcctgttcaggacgcacaccgggctgctcatggccgagatgcgctggacgctcatcgccgtgctggccatgctgcgcagcgcgttcaccagccttgcggtgctgctcatgatcacgccggagaacggcctgtggctgctggcggcggtcaacggcgggggctttctgctcgaaggcgcggcctgcctgctcttcgcacggcgcagcgggagggggcgcgtgcgtgtggcactcttcgacgccgccctcgcgcgtgagcttctcggctacggctgggccttcaccgtgacgcaactgggcgagtcgatgcgctaccggtcgcagaactacatcatcgcgctgttctcgggcgtgcgcgaggtggccgtgttctccatcgccatgcagttcatcggctacttcctgagcctcatgcagagcgccttcggcatcatggtgccgtacttcagccggatgcaggcccgcggcgaccgggacgacaccgcgggttcgctgctcttcgccctgcggctgagctatgtgacggcctcgttcatcgggctgtgcctcatcttctacgggcaggagttcatcgtgctgtggctcggccccggattcgccgaagcccacgacgccctcgtgccgctgaccctcggggccgtgttctcgctggggatgctgcccgcagacggctacctgctggggacggcccgtcaccggatgctggcccgctgcgccatggcggagggcgtcagcatcgtactgctctcgctggcgctggcggggcccttcggcatggagggcgtggcatgggcctattgcggcgtggccctcgtctttcgcgccggggtggtgccgtggttcgtcttcacgcaggcggggcttccccttctggcctacgcgcgcctgctggcggaggtggcggtcacgcatgtggccccgcaggtgctcctgtacctgatcatgcggggaacgctcggtacgggctacctgcaactggcccttcttgcgggaatgcagggcgtgcttgccgtgggcatccagtcatccctcctgcggttcacgcggggtgcggcctgaggccgcaaaggagacgtgaccatgctcgaaggccgcgacttcatcgtgttctccgacgactgggggcggcaccccttcagttgccagcacatcatgcagcacttcatgcccggcaaccgggtgctgtgggtgaacaccatcggcatgaggctgccgcgcctttcgctgtacgacatgcgccgcgcggcggagaagctgcgctcgtgggtcttccccgtccgtcaggacggtgccgcggcatcgcccgacgggttgggcgatgccgtaccggaagggctgcgcgtcatctctccggtcatggtccccttcgcgcccctgccccccgtgcgggccttcaaccggcgcagcgtggtggacgcggtgacgcgcaacgcccgcgagatgggctttcgcgaccccgtgctgctggcgaccgtgcccaacgcggcagactacgtggggcactgcggcgaatcgctggtggtctactactgcgtggacgagttcaccgtgtggccgggcatgaacctgcccgacatggtgcgcgacctcgaagccgacctcatgcgttccgccgacctcgtggtcgccgtgtcggacgccctcgtccgtgccaagggc
>50	N operona: 33	middle	DVUA0050	gene_poz=(601-1857)	-	conserved hypothetical protein	identified by similarity to GP:28806454	/position=60646 - 63102 (61246 - 62502)	/lenght=2457 (1257)	/codons=819 (419)	/complement=false	GC-compoz=69.84884645982497%	/LCI1=1.627591706539075	/LCI2=0.7941786283891551	p_i1=0.37456465806169903	p_i2=0.47055578267350207	/Tai=0.20888230977326455	/Tei=0.5235002044061519	/EEI=3.097429432532313
gacgacaccgcgggttcgctgctcttcgccctgcggctgagctatgtgacggcctcgttcatcgggctgtgcctcatcttctacgggcaggagttcatcgtgctgtggctcggccccggattcgccgaagcccacgacgccctcgtgccgctgaccctcggggccgtgttctcgctggggatgctgcccgcagacggctacctgctggggacggcccgtcaccggatgctggcccgctgcgccatggcggagggcgtcagcatcgtactgctctcgctggcgctggcggggcccttcggcatggagggcgtggcatgggcctattgcggcgtggccctcgtctttcgcgccggggtggtgccgtggttcgtcttcacgcaggcggggcttccccttctggcctacgcgcgcctgctggcggaggtggcggtcacgcatgtggccccgcaggtgctcctgtacctgatcatgcggggaacgctcggtacgggctacctgcaactggcccttcttgcgggaatgcagggcgtgcttgccgtgggcatccagtcatccctcctgcggttcacgcggggtgcggcctgaggccgcaaaggagacgtgaccatgctcgaaggccgcgacttcatcgtgttctccgacgactgggggcggcaccccttcagttgccagcacatcatgcagcacttcatgcccggcaaccgggtgctgtgggtgaacaccatcggcatgaggctgccgcgcctttcgctgtacgacatgcgccgcgcggcggagaagctgcgctcgtgggtcttccccgtccgtcaggacggtgccgcggcatcgcccgacgggttgggcgatgccgtaccggaagggctgcgcgtcatctctccggtcatggtccccttcgcgcccctgccccccgtgcgggccttcaaccggcgcagcgtggtggacgcggtgacgcgcaacgcccgcgagatgggctttcgcgaccccgtgctgctggcgaccgtgcccaacgcggcagactacgtggggcactgcggcgaatcgctggtggtctactactgcgtggacgagttcaccgtgtggccgggcatgaacctgcccgacatggtgcgcgacctcgaagccgacctcatgcgttccgccgacctcgtggtcgccgtgtcggacgccctcgtccgtgccaagggcaacgggcgcacccccacgcgcctgctgacccacggggtggacgtgggacacttcgcaagggccgccgcaccgcagccactgccggaagcactctccgacctccgtggcccggtggtggggttcttcggcctcatcgacagtcatctcgacgtggacatcgtggaacacatcctcaccgcccgtccgcagtggaacgtggtgctcatcggcacgcggcgcatcccgctgacgcgcctcgaacgccatgccaacttccggtggctgccgcccgtgccctatgcggacctgccgcgctacgcctaccgcttcgacgtggccgtcatcccctatgtggtgaacgagcacacctgcaccgccaatccgctgaagctcaaggagtacatggcgacgggcaggcccgtggtcaccacccccatgcccgaggcgctgcgctatgccgcgtgcctgcatgtggccacggacggtgcgggcttcgtggacgccatcgaccgcgaactcgccgccccgtccgatgccgccccgcgccgtgcggcgctggagggcgagacatggcgcgacaaggcggccctgctgtcggcgtggatcgaagaggggcttgcggcccgcaacgcggagggtacgccgcagggtggggcggggggccgggatggcacggcgggaggtcgcgcatgagacgcccgcgcgtgtgcatgttgctggccaccgacaggcttggcggcccgggcaagggtctcgtgcagttcttgcggcacggggggctggcgggttgctcgcccgtggtggtggcctacgaggcgggcgaacccggagagacggagttcacgcgggccgtgcgcgacacgggggccgacctgcgcatcctgcggcagcgcggcgcgttcgatgtctcgctcatcccgcaggccctgcgcgtggtgcgggatgaaggctgcgaggtgttgcagtcgcacggctacaagagtcacgcggtatgcgcctgcctgcacgccatgacgggtctgccgtgggtggccttcgtgcatggctggacggccgagaacgtcagggtccgcgcctacagggtgcttgagcaggcgctgttgccgctggcgacgcgggtcgtcgccgtgtcggacgcgctgggccgcagcgtgtggcctgcggcgcgtcggcgcatggtggtcatccccaacgccatcgaccccgccgaggccctgcgcgacggagacgtgccagccaccgggccgcactccggggcgcatccggacgccttcgcacaggtaccacaggtac
>51	N operona: 33	last	DVUA0051	gene_poz=(601-1989)	-	glycosyl transferase, group 1 family protein	identified by match to protein family HMM PF00534	/position=61899 - 64487 (62499 - 63887)	/lenght=2589 (1389)	/codons=863 (463)	/complement=false	GC-compoz=71.70626349892008%	/LCI1=1.6349206349206349	/LCI2=0.8075036075036067	p_i1=0.3785687434160857	p_i2=0.4832467303667159	/Tai=0.27106762720736427	/Tei=0.5349220573300443	/EEI=2.8063844041535813
accgcagccactgccggaagcactctccgacctccgtggcccggtggtggggttcttcggcctcatcgacagtcatctcgacgtggacatcgtggaacacatcctcaccgcccgtccgcagtggaacgtggtgctcatcggcacgcggcgcatcccgctgacgcgcctcgaacgccatgccaacttccggtggctgccgcccgtgccctatgcggacctgccgcgctacgcctaccgcttcgacgtggccgtcatcccctatgtggtgaacgagcacacctgcaccgccaatccgctgaagctcaaggagtacatggcgacgggcaggcccgtggtcaccacccccatgcccgaggcgctgcgctatgccgcgtgcctgcatgtggccacggacggtgcgggcttcgtggacgccatcgaccgcgaactcgccgccccgtccgatgccgccccgcgccgtgcggcgctggagggcgagacatggcgcgacaaggcggccctgctgtcggcgtggatcgaagaggggcttgcggcccgcaacgcggagggtacgccgcagggtggggcggggggccgggatggcacggcgggaggtcgcgcatgagacgcccgcgcgtgtgcatgttgctggccaccgacaggcttggcggcccgggcaagggtctcgtgcagttcttgcggcacggggggctggcgggttgctcgcccgtggtggtggcctacgaggcgggcgaacccggagagacggagttcacgcgggccgtgcgcgacacgggggccgacctgcgcatcctgcggcagcgcggcgcgttcgatgtctcgctcatcccgcaggccctgcgcgtggtgcgggatgaaggctgcgaggtgttgcagtcgcacggctacaagagtcacgcggtatgcgcctgcctgcacgccatgacgggtctgccgtgggtggccttcgtgcatggctggacggccgagaacgtcagggtccgcgcctacagggtgcttgagcaggcgctgttgccgctggcgacgcgggtcgtcgccgtgtcggacgcgctgggccgcagcgtgtggcctgcggcgcgtcggcgcatggtggtcatccccaacgccatcgaccccgccgaggccctgcgcgacggagacgtgccagccaccgggccgcactccggggcgcatccggacgccttcgcacaggtaccacaggtaccggggggggcctcgcagcccgaagcgggcgaccccgccgaggccctgcgcgacggagacgtgccagccaccggcctgtatgcgagccccgatgcgagccccgatgcgagccccgatgcgagccccgatgcgagcccggatgctaaccatgacacgggttcagacgcaggcaagggcgacctgcgcgccgccttcggcatcgccgccgacgctctcgtcgccggtgtcgtggggagactcagccccgagaaggggcacatccatttcctgcgggcgctggcccgtgcgcggcagaccgaaccacgccttgtggggctgctggctggcgacggccccggtgccgacatgctgcgccgcgaagcggacatgctgggccttgcccatgccgtgacctttgcgggccatgtgtcgcgcgtcgcccgtgtctaccgtgcgctggacgtggccgtgctgccctccctcagcgaggggatgcccaacgccgccctcgaggccatgctgcacggcctgcccgtggtggcaagccatgtggggggcgtgccggaggtggtgcgcgacggcgagacgggccttctcgtgccgccgggcgatgaggcgcagcttgccgccgcgctggtcgccctgtgcgccgacgtggaacgcaggaaggtactcggggcgcgcgggcgtgagcgtgtgctcgggcattttgcgccgcaccagcgggccgagaggattctgggactctatcatgaactgctgcaaccgcttgccggagaaggacaacgccatgcgaagctgggctgaattcaaggtcgccatacgcaagcgcgagacgccgttccacgccttcctctacgacgtggcgaaggcgctgttcggcatctccgtgcccgtggtgccgggcttgcacgcctttctctacaacgaatgggccacacgcacctcgacgtggcacaacttctggcgcgtcgtctattacgagccgatgttcaagtcgcaatgcgcccatgtgggtaagggttttcgcatgtggtacgccggaaacggcaccacgcgcatcctcggcaagctcgccatacacctcgacgatgacgtgagcatcttcgacaacgtgtccttcgtcggccttacagtgtgcgagaaccctgaactgcatatcggagagggaacctacatcgcgcctcgcgtgcgtttcatggtggcgaagagcgttcgcatagggcgtcacagtctggttggctgccacatgatcttcgacaactccgggcaccccatcaccgacgcgcgggcgcgcatgatgcgcgggggcggacacccttcggtgaagggggtgaagcccgtcaccatcggcgacctgtgcttccttggcgagggcagctacgtctaccccggcaccacggtggg
>52	N operona: 34	first-last	DVUA0052	gene_poz=(601-1269)	-	conserved hypothetical protein	identified by similarity to OMNI:NTL01RSA1012	/position=63469 - 65337 (64069 - 64737)	/lenght=1869 (669)	/codons=623 (223)	/complement=false	GC-compoz=65.02242152466367%	/LCI1=1.3573573573573574	/LCI2=0.5758258258258259	p_i1=0.23161145268561717	p_i2=0.25545161078935297	/Tai=0.24646694632841787	/Tei=0.32990644971041766	/EEI=3.593741594185042
tgctgggccttgcccatgccgtgacctttgcgggccatgtgtcgcgcgtcgcccgtgtctaccgtgcgctggacgtggccgtgctgccctccctcagcgaggggatgcccaacgccgccctcgaggccatgctgcacggcctgcccgtggtggcaagccatgtggggggcgtgccggaggtggtgcgcgacggcgagacgggccttctcgtgccgccgggcgatgaggcgcagcttgccgccgcgctggtcgccctgtgcgccgacgtggaacgcaggaaggtactcggggcgcgcgggcgtgagcgtgtgctcgggcattttgcgccgcaccagcgggccgagaggattctgggactctatcatgaactgctgcaaccgcttgccggagaaggacaacgccatgcgaagctgggctgaattcaaggtcgccatacgcaagcgcgagacgccgttccacgccttcctctacgacgtggcgaaggcgctgttcggcatctccgtgcccgtggtgccgggcttgcacgcctttctctacaacgaatgggccacacgcacctcgacgtggcacaacttctggcgcgtcgtctattacgagccgatgttcaagtcgcaatgcgcccatgtgggtaagggttttcgcatgtggtacgccggaaacggcaccacgcgcatcctcggcaagctcgccatacacctcgacgatgacgtgagcatcttcgacaacgtgtccttcgtcggccttacagtgtgcgagaaccctgaactgcatatcggagagggaacctacatcgcgcctcgcgtgcgtttcatggtggcgaagagcgttcgcatagggcgtcacagtctggttggctgccacatgatcttcgacaactccgggcaccccatcaccgacgcgcgggcgcgcatgatgcgcgggggcggacacccttcggtgaagggggtgaagcccgtcaccatcggcgacctgtgcttccttggcgagggcagctacgtctaccccggcaccacggtgggggatggcgtggtggcgaaggtgggcacgcacatcatgggcgacatcccgcccttctgcctcatcgagggcaacccctgccgcatcgtgggcaagctgcccatcaacgacgacctcgcggaggtcttcgggcccgagagggtggaggcgtggcgtgcggcgcaggcttcggtggtggtggacgccccgcgaccgggtgtgcccggtagcgcgaggggtaacgggacgggcgaggggcagtgtgatggataggggggcgtcgtgtccgcacggcgagataccggggcccggtactgtacccggcggcatcgccgggtggtgtgccgcccgatggcagggggccgacagccatggtgacagacatggcgacaggcatgatgacagccatggcggcggacatgacagtaggcatggcgaaaggcgcgagggacagggcgcgaaggcccgccggcgcagccgacccgggaggaggagacgtgcaatgaggtcgttcgttcgtgacatggcgcggggtgtggcccttctggcggctgtgccgttctatctgctgcacagggtcgagtcgctcgtcctcgggcgcgaacggtcgttcatgggcctgtcgcaacttctcgcgctggttcccggcatctatggcgtgtggctgcgggcggccttctacaggctggccctgcgcagttgcccgcagtcgtgcgccatcgagttcatgaccaccttcgtcaccccggaggcggtactcggacgcaacgtctacatcgggtcgcactgcaacatcgggcttgccgacatcggcgacgactgcctcatcgggtcgcatgtgctggtcaccagcggacgcaacgtccatcactt
>53	N operona: 35	first	DVUA0053	gene_poz=(601-1188)	-	conserved hypothetical protein	identified by similarity to SP:Q58464; match to	/position=64388 - 66175 (64988 - 65575)	/lenght=1788 (588)	/codons=596 (196)	/complement=false	GC-compoz=68.5374149659864%	/LCI1=1.3811965811965812	/LCI2=0.5193162393162395	p_i1=0.24356093623549008	p_i2=0.20246462384518318	/Tai=0.2442595446534357	/Tei=0.28221816146066486	/EEI=3.5422167783889393
ggggcggacacccttcggtgaagggggtgaagcccgtcaccatcggcgacctgtgcttccttggcgagggcagctacgtctaccccggcaccacggtgggggatggcgtggtggcgaaggtgggcacgcacatcatgggcgacatcccgcccttctgcctcatcgagggcaacccctgccgcatcgtgggcaagctgcccatcaacgacgacctcgcggaggtcttcgggcccgagagggtggaggcgtggcgtgcggcgcaggcttcggtggtggtggacgccccgcgaccgggtgtgcccggtagcgcgaggggtaacgggacgggcgaggggcagtgtgatggataggggggcgtcgtgtccgcacggcgagataccggggcccggtactgtacccggcggcatcgccgggtggtgtgccgcccgatggcagggggccgacagccatggtgacagacatggcgacaggcatgatgacagccatggcggcggacatgacagtaggcatggcgaaaggcgcgagggacagggcgcgaaggcccgccggcgcagccgacccgggaggaggagacgtgcaatgaggtcgttcgttcgtgacatggcgcggggtgtggcccttctggcggctgtgccgttctatctgctgcacagggtcgagtcgctcgtcctcgggcgcgaacggtcgttcatgggcctgtcgcaacttctcgcgctggttcccggcatctatggcgtgtggctgcgggcggccttctacaggctggccctgcgcagttgcccgcagtcgtgcgccatcgagttcatgaccaccttcgtcaccccggaggcggtactcggacgcaacgtctacatcgggtcgcactgcaacatcgggcttgccgacatcggcgacgactgcctcatcgggtcgcatgtgctggtcaccagcggacgcaacgtccatcacttcgacgatgtggagacgcccatccggttgcagggcggcgagcgcgagacgacgcgcatcgggcgcgactgctggattggcaacggcgcggtggtcatggccgatgtgggcgagggctgcgtggtggccgccggtggcgtggtcgtgtcgcccctgccgccgtacagcgtcgccgccggggtgcccgcccgcgtcatccgcaagcgtggcgaaccccgtgacgagggaggcacgccatgagaccgcacgtcatgcagctcatcttcaggctggcccccggaggggccgaacgtctggccctcaccaccctcgacaaggcgggaagcatgattcgcgggtcggtgtgcgggcttttcgggcacacggggccgctggtggctgaactcgagcagcggcgcataccgtggttcgggctggacgtcatcggacgcagcagactgccgggcatcatgcggctggcggcgttgctgcgaaggcagcgggtggacgtgctgcacgtgcaggcggcctacctgctgcaatgggccgcgcctgcggcgtggctcaccggcacgcggctggtgtacaccgagcactcttcgcacaccttcgagacgcaaccgcgcatggcgcgccttgtgcggtggatggcccccttccttggcggcatgtcgtgcgtcaccgaacgcctgcgccgttacatgaccgaccggatgggcatcgccccgcaccgggtgcggctcatccgcaacggcgtggacgtggaacgcttctcgccccacggcccggtggcccccctgccggacgggtgggcccatgccgccgccccggcctctgccgaccatggcgaccatggcgacg
>54	N operona: 35	middle	DVUA0054	gene_poz=(601-2001)	-	glycosyl transferase, group 1 family protein	identified by match to protein family HMM PF00534	/position=64972 - 67572 (65572 - 66972)	/lenght=2601 (1401)	/codons=867 (467)	/complement=false	GC-compoz=71.3775874375446%	/LCI1=1.7045779685264664	/LCI2=0.92381974248927	p_i1=0.416610484426401	p_i2=0.5879304679908866	/Tai=0.26673196993228265	/Tei=0.6291374211917979	/EEI=2.6954721320000607
gtcgttcgttcgtgacatggcgcggggtgtggcccttctggcggctgtgccgttctatctgctgcacagggtcgagtcgctcgtcctcgggcgcgaacggtcgttcatgggcctgtcgcaacttctcgcgctggttcccggcatctatggcgtgtggctgcgggcggccttctacaggctggccctgcgcagttgcccgcagtcgtgcgccatcgagttcatgaccaccttcgtcaccccggaggcggtactcggacgcaacgtctacatcgggtcgcactgcaacatcgggcttgccgacatcggcgacgactgcctcatcgggtcgcatgtgctggtcaccagcggacgcaacgtccatcacttcgacgatgtggagacgcccatccggttgcagggcggcgagcgcgagacgacgcgcatcgggcgcgactgctggattggcaacggcgcggtggtcatggccgatgtgggcgagggctgcgtggtggccgccggtggcgtggtcgtgtcgcccctgccgccgtacagcgtcgccgccggggtgcccgcccgcgtcatccgcaagcgtggcgaaccccgtgacgagggaggcacgccatgagaccgcacgtcatgcagctcatcttcaggctggcccccggaggggccgaacgtctggccctcaccaccctcgacaaggcgggaagcatgattcgcgggtcggtgtgcgggcttttcgggcacacggggccgctggtggctgaactcgagcagcggcgcataccgtggttcgggctggacgtcatcggacgcagcagactgccgggcatcatgcggctggcggcgttgctgcgaaggcagcgggtggacgtgctgcacgtgcaggcggcctacctgctgcaatgggccgcgcctgcggcgtggctcaccggcacgcggctggtgtacaccgagcactcttcgcacaccttcgagacgcaaccgcgcatggcgcgccttgtgcggtggatggcccccttccttggcggcatgtcgtgcgtcaccgaacgcctgcgccgttacatgaccgaccggatgggcatcgccccgcaccgggtgcggctcatccgcaacggcgtggacgtggaacgcttctcgccccacggcccggtggcccccctgccggacgggtgggcccatgccgccgccccggcctctgccgaccatggcgaccatggcgacggggccggagatgccgccagcactggccccgcggcccctgcgcgccgtccggacggggccgccagtggcgacagtggcgacagggtcgtcatcggcaacgtggcccgcttctgcgaggccaaggaccaccccggcctgctgcgcgccttccacgacgtgcagtccacccatcccgcggcccgtctgctgctggtgggcgacggcgagacccgcccgcaggccgaggccctgcgcgacgccctcgcccttggcggcaccgtgcacttcgccggaacgcggcaggacgtgcccgccctgttgcgggccatgacggtgttcgtgctctcgtcgcggcatgaggggatgcccgtggccgtgctcgaagccatggcctgcggtgttccggtggtgaccaccgacgtgggcggcatcggtgaactggtgcgcgacggcgagacggcccgcatcgtgccccccggcgacccgcaggcccttgccgacgccctgcgctggatgctcgaccaccccgcagaacgcatggccatgcgcgaccgcgcccttgccatggtgcgcgcgcggtgcgggcatgatgtcatggtgcgtggctatctcgacctgtatggcgtcgccgatgcgtcttccttcgcgctgccccgcacgggctacgccaccgtctcgcccgcgtccgcgtccgtttccgcatcccgcatatccgaacccgccccccgtacatccgaatccacatcccgtacgtcagaatccacaccccgtacatccggcccgacggccccatccccagaccggaggaatcgcccgtgaccctagccgccaccttcaggcagcagccgctgcaccttctgcccgtcatcgccatgttcgcggtgacgtaccatgccatcgtcatgcgcatggtgggcgactggaacttcgaccccaactattcgcacggctttctcgtgccgtgtctcgcgctgtggttcgcgtggatgcgctggcccgagttgcgcgaggccgaggtgcggccctcggcgtgggggcttggcctgctggctgccggtctctgtctgctggtgctcgggtctgtgctcatcgaactcttcacctcgcgcgcctcgctggtggtgctgatgatgggcacggtgctcttcctctacgggcgcgatgcctttcgcatcctgctgttcccgctggcgtacctgctgttcatgataccgctgccgtacaccgtctacgacgccctcgccctgccgctgaaggggctcgtctccttcgctgccacggggggcatcaagcttctggggctgcccgtgctgcgtgagggcaatgtcatcatctttcccaacatcacgctggaggtggtggatgcgtgcagcgggctgcgttccatcatgagccttgcggcactgggcacggccttcg
>55	N operona: 35	middle	DVUA0055	gene_poz=(601-1554)	-	membrane protein, putative	null	/position=66369 - 68522 (66969 - 67922)	/lenght=2154 (954)	/codons=718 (318)	/complement=false	GC-compoz=67.29559748427673%	/LCI1=1.334384858044164	/LCI2=0.6356466876971609	p_i1=0.22028065190873963	p_i2=0.3140907587662444	/Tai=0.25726861016100927	/Tei=0.38268168288962	/EEI=3.6170108697937335
gggcgacggcgagacccgcccgcaggccgaggccctgcgcgacgccctcgcccttggcggcaccgtgcacttcgccggaacgcggcaggacgtgcccgccctgttgcgggccatgacggtgttcgtgctctcgtcgcggcatgaggggatgcccgtggccgtgctcgaagccatggcctgcggtgttccggtggtgaccaccgacgtgggcggcatcggtgaactggtgcgcgacggcgagacggcccgcatcgtgccccccggcgacccgcaggcccttgccgacgccctgcgctggatgctcgaccaccccgcagaacgcatggccatgcgcgaccgcgcccttgccatggtgcgcgcgcggtgcgggcatgatgtcatggtgcgtggctatctcgacctgtatggcgtcgccgatgcgtcttccttcgcgctgccccgcacgggctacgccaccgtctcgcccgcgtccgcgtccgtttccgcatcccgcatatccgaacccgccccccgtacatccgaatccacatcccgtacgtcagaatccacaccccgtacatccggcccgacggccccatccccagaccggaggaatcgcccgtgaccctagccgccaccttcaggcagcagccgctgcaccttctgcccgtcatcgccatgttcgcggtgacgtaccatgccatcgtcatgcgcatggtgggcgactggaacttcgaccccaactattcgcacggctttctcgtgccgtgtctcgcgctgtggttcgcgtggatgcgctggcccgagttgcgcgaggccgaggtgcggccctcggcgtgggggcttggcctgctggctgccggtctctgtctgctggtgctcgggtctgtgctcatcgaactcttcacctcgcgcgcctcgctggtggtgctgatgatgggcacggtgctcttcctctacgggcgcgatgcctttcgcatcctgctgttcccgctggcgtacctgctgttcatgataccgctgccgtacaccgtctacgacgccctcgccctgccgctgaaggggctcgtctccttcgctgccacggggggcatcaagcttctggggctgcccgtgctgcgtgagggcaatgtcatcatctttcccaacatcacgctggaggtggtggatgcgtgcagcgggctgcgttccatcatgagccttgcggcactgggcacggccttcgcctttctcttcctgcccgccgggtggcgacgctggacgctggtgctcgccaccgtacccatcgccgtggccaccaacacgttgcgggtcttcgtcaccggggtgctgtcgtggtacatcggcaaggacgccgccagaggtttcttccatgatttcgaagggctcgtggtgttcgcggtggccatggcgctgacggcggcgctcggcttcgtgctcgcccgcgtgggcagggcctccgccagaccggacgccagaccggacgctgggccggacgctgggccggacgcggggccggacgctgggcccggaacaggtacgggcggcacgggaggaggcgcacatgtgggctagggttctcatcatcgtcgcgttcctcgccgtgggggcctatttcgggcagggccgcgtggagtccgccgtgctgacgcagcgcgcgctggacgacttcccggcgtccgtggggccatggcgcagtgcagggcaggtcttcttcgacggcaggacgctgtcggtgctgcgccccaccgactacctctaccgcctctacaccgacggcgagcaccgcatcggcctgtacgtgggtttccacgggggcggcgagggcgcagggcccatccattcgccgcgcaactgcctgccgagttcggggtgggcgatgctggacgagacccgacgcgaccttcagaccccgcagggcccggtgcgcctcgtgcgggccaccttcgccaagggcgacgagggcagcgtgtactactactggtatcaggtcaggggcgcgaccatggcgggcgacctcgaactgaagctggcagaattgcggaacgccttcctgcatgcacggcgcgacgccgcgttcatcaggctcgatgtgccgctggcgcaggccgcaggcgcggacgaggcggtggcggacttcgtgacccggctgtacccgctgctgctggactacct
>56	N operona: 35	last	DVUA0056	gene_poz=(601-1221)	-	hypothetical protein	identified by Glimmer2; putative	/position=67312 - 69132 (67912 - 68532)	/lenght=1821 (621)	/codons=607 (207)	/complement=false	GC-compoz=69.56521739130434%	/LCI1=1.5210355987055015	/LCI2=0.636084142394822	p_i1=0.31672037334679237	p_i2=0.31452513617390376	/Tai=0.239503032976438	/Tei=0.3830726225565134	/EEI=3.213179191515688
gcgatgcctttcgcatcctgctgttcccgctggcgtacctgctgttcatgataccgctgccgtacaccgtctacgacgccctcgccctgccgctgaaggggctcgtctccttcgctgccacggggggcatcaagcttctggggctgcccgtgctgcgtgagggcaatgtcatcatctttcccaacatcacgctggaggtggtggatgcgtgcagcgggctgcgttccatcatgagccttgcggcactgggcacggccttcgcctttctcttcctgcccgccgggtggcgacgctggacgctggtgctcgccaccgtacccatcgccgtggccaccaacacgttgcgggtcttcgtcaccggggtgctgtcgtggtacatcggcaaggacgccgccagaggtttcttccatgatttcgaagggctcgtggtgttcgcggtggccatggcgctgacggcggcgctcggcttcgtgctcgcccgcgtgggcagggcctccgccagaccggacgccagaccggacgctgggccggacgctgggccggacgcggggccggacgctgggcccggaacaggtacgggcggcacgggaggaggcgcacatgtgggctagggttctcatcatcgtcgcgttcctcgccgtgggggcctatttcgggcagggccgcgtggagtccgccgtgctgacgcagcgcgcgctggacgacttcccggcgtccgtggggccatggcgcagtgcagggcaggtcttcttcgacggcaggacgctgtcggtgctgcgccccaccgactacctctaccgcctctacaccgacggcgagcaccgcatcggcctgtacgtgggtttccacgggggcggcgagggcgcagggcccatccattcgccgcgcaactgcctgccgagttcggggtgggcgatgctggacgagacccgacgcgaccttcagaccccgcagggcccggtgcgcctcgtgcgggccaccttcgccaagggcgacgagggcagcgtgtactactactggtatcaggtcaggggcgcgaccatggcgggcgacctcgaactgaagctggcagaattgcggaacgccttcctgcatgcacggcgcgacgccgcgttcatcaggctcgatgtgccgctggcgcaggccgcaggcgcggacgaggcggtggcggacttcgtgacccggctgtacccgctgctgctggactacctgccccgctagggcggggcgcgcggcggacggcgatgcgaggacacgacatgcgggcgcgacgcggaagacgccatgtgaaaggcacgatgtgcccgacgggacagggaacgcgcgacgggaactgcgggacgcaacgacaggacgcaggacgcaaggagaagccatgccggggctgttgattgtcgaagacaacgaggatgtacgcaggcaactgcgatgggggcttgcgaaagaaccctacgacctgcatctggcggggtcggtggacgaggcgcttgccctgcaacgtgagcacgccccggcggtggtgacgctcgacctcggcctgccgccggacgcggagggcgcgtcggagggcttcagggggcttgcggcgcttctcgaccacgacccgcgcaccaaggtcatcgtggtcaccgggcatcacgacatggagaacgcccttcgcgccatcgaaggcggggcgtacgacttctgccagaagcccgccgacctcgagatgctcaaggtgatcatcagccgcgccttcttcctgcatggcctgcaggggggcggcgccatggcgtccgcatcgggtatggcgtcggcatcgggtggtgcctccgcccc
>57	N operona: 36	first	DVUA0057	gene_poz=(601-2031)	-	sigma-54 dependent transcriptional	identified by match to protein family HMM PF00072;	/position=68087 - 70717 (68687 - 70117)	/lenght=2631 (1431)	/codons=877 (477)	/complement=false	GC-compoz=68.55345911949685%	/LCI1=1.5742296918767507	/LCI2=0.7694677871148459	p_i1=0.34547764424188226	p_i2=0.44672661542434455	/Tai=0.22331535298331912	/Tei=0.5020539538819101	/EEI=3.1522163160870713
tgcgccccaccgactacctctaccgcctctacaccgacggcgagcaccgcatcggcctgtacgtgggtttccacgggggcggcgagggcgcagggcccatccattcgccgcgcaactgcctgccgagttcggggtgggcgatgctggacgagacccgacgcgaccttcagaccccgcagggcccggtgcgcctcgtgcgggccaccttcgccaagggcgacgagggcagcgtgtactactactggtatcaggtcaggggcgcgaccatggcgggcgacctcgaactgaagctggcagaattgcggaacgccttcctgcatgcacggcgcgacgccgcgttcatcaggctcgatgtgccgctggcgcaggccgcaggcgcggacgaggcggtggcggacttcgtgacccggctgtacccgctgctgctggactacctgccccgctagggcggggcgcgcggcggacggcgatgcgaggacacgacatgcgggcgcgacgcggaagacgccatgtgaaaggcacgatgtgcccgacgggacagggaacgcgcgacgggaactgcgggacgcaacgacaggacgcaggacgcaaggagaagccatgccggggctgttgattgtcgaagacaacgaggatgtacgcaggcaactgcgatgggggcttgcgaaagaaccctacgacctgcatctggcggggtcggtggacgaggcgcttgccctgcaacgtgagcacgccccggcggtggtgacgctcgacctcggcctgccgccggacgcggagggcgcgtcggagggcttcagggggcttgcggcgcttctcgaccacgacccgcgcaccaaggtcatcgtggtcaccgggcatcacgacatggagaacgcccttcgcgccatcgaaggcggggcgtacgacttctgccagaagcccgccgacctcgagatgctcaaggtgatcatcagccgcgccttcttcctgcatggcctgcaggggggcggcgccatggcgtccgcatcgggtatggcgtcggcatcgggtggtgcctccgccccggacgccgtttcaggcgcgggtgccggggggggcaagcccgacgacggctggcagggcatcgtggggcggtgtccgtccatgcgggcggtgttcgagaccgtcgccaaggtcgcggtcaccggcgccccggtgctggtcaccggcgaatcgggcacaggcaaggaactggtggctagggccatccacgccctcgggccgcgctgcacccgcaccttcgtcgccatcaactgcggggccatccccgacaacctgctcgaggccgagttcttcggctacgagaagggtgcgttcaccggggccacgcaacgggtgcagggcaaggtggaatacgccgacggcggcacgctgttcctcgacgagataggcgagttgcccgccaaccttcaggtgaagctgctgcgcttcctgcaggagaaggtcatccagcgggtgggcggacgcaaggacatcgcggtggatgcgcgcatcgtcgcggcaaccaaccgcgacatccagaccgagatagccagcgggcggttccgtgaagacctctactaccgcatcggcgtcgtgcccgtggccctgccgccgcttcgtgcgcgtggcgacgacatcctgctgctggcgcgccatttcctcgaaagcagcgcgggtgagggcaccggtaacatcgtgggcttctcgcccgcggcggaacaggccatgctgcgatacgcatggcccggcaacgtgcgcgaactcgagaacaaggtgcggcgcgccgtcatcttcgccagcgggcggcgcatcatgcccgacgacctcggcttcgacgagacccccgccaaggcggccgccccacgacccgaaggttcgctgcgcgaggcgcgcaacgcgctcgaacgcgacatggtgctttccgcgctggacaagtgcggcggcaacatcgtgcaggcgtcactggccatcggcgtgagtcgccccaccttctacgacctgttgcgcaagcacggcatcgaggcgtgacccgtaacgcgaggccgccacgggccggggcgtcgccccgttgccacgatgcggcgaaggacatcccatgatgtatgccccgcaccgtccatcgcatgaagaccgcaggcaggtcgcgcactccggctgccccttgcgcccgactccacgtccggcttcacgtccggccgcggttatggccccggttatggccccggatatcaccgcggatatcaccgcgggcatggcccgtcgtgtctcgcccggtgcctccacggggggctcccccgatgtctctcctgaagtctcccgcggcgtctcccttggcatggggcgccgcctcttctgcggcatcacccgtggcgttgcccgatgccgtcgggcggtgccggtgtgcgccgtcttcgccttccttcttgcgggccttctgtccggcatggtcgcagggccactccccggcatggcgggcgacgccctcgccgcgggcacgcagggcactgcgccgggagggcccgcttcggggcagggcgcgtcagggtcaggccggggagacctcttcacccccctgggccccggcgggggcggcggcatgtacgtgccctccatgtcgccctacgaaca
>58	N operona: 36	last	DVUA0058	gene_poz=(601-3336)	-	BNR/Asp-box repeat protein	identified by match to protein family HMM PF02012	/position=69558 - 73493 (70158 - 72893)	/lenght=3936 (2736)	/codons=1312 (912)	/complement=false	GC-compoz=70.97953216374269%	/LCI1=1.7102085620197585	/LCI2=0.8997072813757777	p_i1=0.419678300537274	p_i2=0.5672431441863688	/Tai=0.24063846311840187	/Tei=0.6105188297677319	/EEI=2.78992827749987
agcgggtgggcggacgcaaggacatcgcggtggatgcgcgcatcgtcgcggcaaccaaccgcgacatccagaccgagatagccagcgggcggttccgtgaagacctctactaccgcatcggcgtcgtgcccgtggccctgccgccgcttcgtgcgcgtggcgacgacatcctgctgctggcgcgccatttcctcgaaagcagcgcgggtgagggcaccggtaacatcgtgggcttctcgcccgcggcggaacaggccatgctgcgatacgcatggcccggcaacgtgcgcgaactcgagaacaaggtgcggcgcgccgtcatcttcgccagcgggcggcgcatcatgcccgacgacctcggcttcgacgagacccccgccaaggcggccgccccacgacccgaaggttcgctgcgcgaggcgcgcaacgcgctcgaacgcgacatggtgctttccgcgctggacaagtgcggcggcaacatcgtgcaggcgtcactggccatcggcgtgagtcgccccaccttctacgacctgttgcgcaagcacggcatcgaggcgtgacccgtaacgcgaggccgccacgggccggggcgtcgccccgttgccacgatgcggcgaaggacatcccatgatgtatgccccgcaccgtccatcgcatgaagaccgcaggcaggtcgcgcactccggctgccccttgcgcccgactccacgtccggcttcacgtccggccgcggttatggccccggttatggccccggatatcaccgcggatatcaccgcgggcatggcccgtcgtgtctcgcccggtgcctccacggggggctcccccgatgtctctcctgaagtctcccgcggcgtctcccttggcatggggcgccgcctcttctgcggcatcacccgtggcgttgcccgatgccgtcgggcggtgccggtgtgcgccgtcttcgccttccttcttgcgggccttctgtccggcatggtcgcagggccactccccggcatggcgggcgacgccctcgccgcgggcacgcagggcactgcgccgggagggcccgcttcggggcagggcgcgtcagggtcaggccggggagacctcttcacccccctgggccccggcgggggcggcggcatgtacgtgccctccatgtcgccctacgaacaggggctggtgttcgtggcgacggacatgggcggggtgttccgttccgaagacgacggcgcgcgctggcgtctcatccctttcggcaacgggctgcggtacacgcagctttcgccgcccatggtgcactttccgcggcatatcgcgtgggtcaccgagcgcagcagggtcaccatgagccatgaccgtggcgcaagctggacgacgcagccccccggcccgtgggggaagtcgccggtgacgcggctggcaggcatatccggcgctggaacgggcggtgcgacagcctcccggccctacggggcgcccccctccggggcggacggccccgacgtgctgttcgcgggcaccaaggatggcgtgtggcgcaccaccctcgtcgggggaaggcccgacggctggcagcgcgtgctggacggcggcggcagcgaaatcgtgtcgcttgacggtatgctgtacaccttcacgggcgacggcacgttcatgaccagccgcgaccgtggggtgacgtggggcgtgacggcggccgccgcttcggtgggcgggcgtgtcgcctcgttcacaggggccaccgatggcagccggaccgtactgctggcctcggtggagggcaggggcctcatccgttcggtggatggcgggcgcgactgggccacggtgaagcccggtttcgagaacgaacgccacctgaccatggcccccggacagacccgcgtggcctacgccgcccagaccggcggggtggcgcacaagcagcttctgcgttccacggacggcggcgtcacgtgggagaagacgttccgcatggccatgccgtgggacaaggtcaccttcggcaccaacgtggaacggtcatgggtgcagaccagcctcggctggggctactacctcaccgccaacccgctggcggtgcacccgacgggtgacggcttcctgctgctggcgacacagggcgacctctacgtcagccgcgacggcggcgactcgtggcggcaggccatgtctgccgtgcttccgcccgacacgggtgcgggcggtgcaggcgcgtcgccccgccttgccaccatcggcctcgaggtgaccagcgcatggggctacctgttcgacccccacgacccgcagcgcacctacatcgcctacaccgacatcggcttcgcgcgttccttggacagggggcgttcgtggcagtggtccgccaaggggtcgccgtggacgaacaccttctacgacgtggtggtcgaccccgccgtgccggggcgtctgtatgccgccgccagcatgaggcacgacatcccgcacggcacgtcgctttcgcccaccaacatgggctacggcgtccacgccaagggcggggtggtggtgagcgacgatcacggggcctcgtggcgcgtgccctacgacgccaagggcgcaccggacgcgctgccgagcatgacatgcaccaccatcgccctcgacgagacgtcgcccgccgaggcgcgggtgctctacgccgggttcttcggcgagcgcgacgatgacagggccggggtctacaggtcggaggacggcggcaggacatggcgcgacgtgagcctcggcctcgggtcaccgggcaacctgcacgtgtaccgcgtgcgcatccaccccgtcacccgcgaactctactgcctcatcaccggcatcagcggcaagggcaccaacttcaccgtccccggcgggctgtggaagtcggccgacggcggcgccacatggcaggacctcacggcgggcagcccgctggcgtggtgggccacgaacctcgccttcgaccccgcagacccgcgcaccatctacgtctccgcagccacggcgccggggcactggctcgagggcggcatctacaggacgaccgacggcgggcgcggctggaagcaggtgctcagcgacaagggcatccagaaggccgtcgggggcgacagcttcgaccacaccatggccgtagcggtgcatcccgacgacccgaagctggtctacgcgggcaccacgctgcacgggctgctgtacagccgcgacaggggcgaaagctggcaggcgtatgcggcctttcccttcgccgccgtcacgggcgtcaccttcgaccccgccgaccgcacgcggatgatcgtcaccaccttcggcgggggcgtctggtccggccccgtgttgccggagaactagcatgcagcgcacggacagccatacgacacagccgcaggaggcgcatgatgggtagggcactcgtcacctcggcacggacgcgcgtcgcctacaacatctgcaagagtctcgcacggcgcggggtggaggtggtggtggccgacgcaaggccgcacgccatgtcgttcgcatcgcgccatgcggcgggcacggcgcgctacacctcgcccttcgaggacgaggccgcgttcgtggacgaccttctgcgcatcatcgaccgcgaacgcatcgacgtgctcgtccccgtgctggaggagacgtacatggtggcccgccatcacgcccgtttcgcgccgcatgtggggctgtgcctcgcggggtaccacgacatggtgcgcctgcacgacaaggcgtcgctgcgcgggctggcggcggactgcggtgtgcccatgccgcagacggtgtcccttgctgcgctgctggcctcacccggcatcgcagacggcctcgcctacccgcagctggtcaaaccccggcagggcgggggcggatgggccgtggaagaggccgccacgcccgcacggctgctcgacatcgcgcggcagcgcggtgcggacggcg
>59	N operona: 37	first-last	DVUA0059	gene_poz=(601-1977)	-	conserved hypothetical protein	identified by similarity to OMNI:NTL01ATA1012	/position=72338 - 74914 (72938 - 74314)	/lenght=2577 (1377)	/codons=859 (459)	/complement=false	GC-compoz=71.75018155410312%	/LCI1=1.6266375545851528	/LCI2=0.6697234352256193	p_i1=0.3740434538836934	p_i2=0.34803660462383484	/Tai=0.2432414349198861	/Tei=0.4132329441614514	/EEI=2.9447419929397918
ccaccccgtcacccgcgaactctactgcctcatcaccggcatcagcggcaagggcaccaacttcaccgtccccggcgggctgtggaagtcggccgacggcggcgccacatggcaggacctcacggcgggcagcccgctggcgtggtgggccacgaacctcgccttcgaccccgcagacccgcgcaccatctacgtctccgcagccacggcgccggggcactggctcgagggcggcatctacaggacgaccgacggcgggcgcggctggaagcaggtgctcagcgacaagggcatccagaaggccgtcgggggcgacagcttcgaccacaccatggccgtagcggtgcatcccgacgacccgaagctggtctacgcgggcaccacgctgcacgggctgctgtacagccgcgacaggggcgaaagctggcaggcgtatgcggcctttcccttcgccgccgtcacgggcgtcaccttcgaccccgccgaccgcacgcggatgatcgtcaccaccttcggcgggggcgtctggtccggccccgtgttgccggagaactagcatgcagcgcacggacagccatacgacacagccgcaggaggcgcatgatgggtagggcactcgtcacctcggcacggacgcgcgtcgcctacaacatctgcaagagtctcgcacggcgcggggtggaggtggtggtggccgacgcaaggccgcacgccatgtcgttcgcatcgcgccatgcggcgggcacggcgcgctacacctcgcccttcgaggacgaggccgcgttcgtggacgaccttctgcgcatcatcgaccgcgaacgcatcgacgtgctcgtccccgtgctggaggagacgtacatggtggcccgccatcacgcccgtttcgcgccgcatgtggggctgtgcctcgcggggtaccacgacatggtgcgcctgcacgacaaggcgtcgctgcgcgggctggcggcggactgcggtgtgcccatgccgcagacggtgtcccttgctgcgctgctggcctcacccggcatcgcagacggcctcgcctacccgcagctggtcaaaccccggcagggcgggggcggatgggccgtggaagaggccgccacgcccgcacggctgctcgacatcgcgcggcagcgcggtgcggacggcgggctggcacagcagaagcttgcgggccacatggtgtgcgtggccatgctctacgacgcggggcggctggtggccagcgacacctaccgcgtgctcgagacctacccgcacccctacgggcaggggacgttgcgcgactcggtggcgtgccccggggccgaggctggcttgcgtgcgctgcttgacgccctgcactggacgggggtgtgcgaggccgacttcatcgtcgtgcccgacggtacaggcggggccgagggcggggcgcacggagaggacgggcgcgggaaggatgcgggacgcgggctggcagaccatgtggcgcagccgggacactctgcacgggccgaccagaccgtcgagggagggcaggcgaggcaggaggcccagactggacagtcgtccggagcgtcggcgcacctcccccggctggacggcgcggcctacctcatcgacgtgaacccgcgcttctgggggtcgctggcgcacagcgtggcgcggggggtggactttccgcactactattaccgccttgccatgggcgagcgcgatgtggcggtgccgcaggccccccccggcgtggtcacccgctggctcggtggcgacatcatgcgcgtgggggcgcagttcatcgccgcacgcgacaggcttggctacatctccggggcgttgaggcagcgcaggcgcgtggcggcctacgacgacttcgacctcgccgacccgctgcccatgctggcatggagcgcggggcaggcggtgcgcgccgtccgcaaggcctttggcatgacgaccaccagcgaggcgctttccggcgtctgggaatgacgggcggtgtacggggcggactgcgagacgggctgcgagacgggctgcggggcatgaccggcccccggacggacgggcgaggtcacggcgacgatgcggaacggatgacgacaacggaatgaaccgcaggagaaggccatgacggacgcgacacgacgcggaacgcgcaacgacacggtgcaggcgttgaagctgctgttcctgctggtcatctgctacgggcacctcttcgccgaaggcccggctgcgaccctgccgggttcgacgctgatggatggcctgcccatgcgcctgtggtgggttcccggcgatgtggggctgttcttcttcactgcaacgtcggggtacttcaccgcgctgcgctaccccggtgcggcgatgatgcagggctactggcggcgcaaggtctcgcgcctgtgcgggcttttcctgttcctcaacgcggtgctgggctgcgtgttcctcgccaccgggcgcgagggcgtcttcacgtgggatgcgctggtgaacctgcttggcctcaacggttttctcaactggttccatctcggcaacgacagccccttcggggcggggcagtggttcttcaccctgctgttg
>60	N operona: 38	first	DVUA0060	gene_poz=(601-1986)	-	membrane protein, putative	identified by match to protein family HMM PF01757	/position=73853 - 76438 (74453 - 75838)	/lenght=2586 (1386)	/codons=862 (462)	/complement=false	GC-compoz=68.1096681096681%	/LCI1=1.4396240057845264	/LCI2=0.7449023861171369	p_i1=0.2735703317497205	p_i2=0.422715099424129	/Tai=0.3008743974193355	/Tei=0.4804435894817161	/EEI=3.104073396402855
ggagggcaggcgaggcaggaggcccagactggacagtcgtccggagcgtcggcgcacctcccccggctggacggcgcggcctacctcatcgacgtgaacccgcgcttctgggggtcgctggcgcacagcgtggcgcggggggtggactttccgcactactattaccgccttgccatgggcgagcgcgatgtggcggtgccgcaggccccccccggcgtggtcacccgctggctcggtggcgacatcatgcgcgtgggggcgcagttcatcgccgcacgcgacaggcttggctacatctccggggcgttgaggcagcgcaggcgcgtggcggcctacgacgacttcgacctcgccgacccgctgcccatgctggcatggagcgcggggcaggcggtgcgcgccgtccgcaaggcctttggcatgacgaccaccagcgaggcgctttccggcgtctgggaatgacgggcggtgtacggggcggactgcgagacgggctgcgagacgggctgcggggcatgaccggcccccggacggacgggcgaggtcacggcgacgatgcggaacggatgacgacaacggaatgaaccgcaggagaaggccatgacggacgcgacacgacgcggaacgcgcaacgacacggtgcaggcgttgaagctgctgttcctgctggtcatctgctacgggcacctcttcgccgaaggcccggctgcgaccctgccgggttcgacgctgatggatggcctgcccatgcgcctgtggtgggttcccggcgatgtggggctgttcttcttcactgcaacgtcggggtacttcaccgcgctgcgctaccccggtgcggcgatgatgcagggctactggcggcgcaaggtctcgcgcctgtgcgggcttttcctgttcctcaacgcggtgctgggctgcgtgttcctcgccaccgggcgcgagggcgtcttcacgtgggatgcgctggtgaacctgcttggcctcaacggttttctcaactggttccatctcggcaacgacagccccttcggggcggggcagtggttcttcaccctgctgttgctgttctacctcgtctatccggtgatgaaccgtgcggtgaccaccccggcgcgcgggcggttgctgctgtggggttgcgtggcgctggcggcggtcatgcaggtgcgtcttccctacgggcattcgctgtggtcgacatcggtgggcttcgtggcgggcttctggctggcgcgcttcggcggttcgcaccccgcacgcagcggatggttcgccctgtgcgcctgcctcgcaggggcggtggcgtaccgcttcatcgggcatctgcccgtgctggcgtactccgtcatcggccttgccgggtacgtctgtaccgtgcttgcgctgacggtgcgtcttcccctgctgccagcgagggtcctcgatgcggtgggcgacctgatgctgcccctctacatcatccacacctacttcaggctgccgctggcgcaggacccgtacctcgacgccttgctggtgctgaccatgaacgcgggcatcgcgtgggtgctgctgaaggcgtacgccctgcttgcgggacggcgtcggcatgcggggccgcccaccgtcgccccgaggggggctggcatggcgggttccggtgtgcccggtcccggtacgggcggcagggcgaaacccgtggccagccccgcactggcggcgaaagcgcaccatgcggcgaacgccgagacaccgtccccgcaggcactagccacccatgagcctgccgtgcaggcggcttcggggcttaccccggctggccagacagcatcaggccagacagcatcaggccagacaccatctgggcagacaccatcaggccagacgctttctgctcaggcgctttccggccagacgtattccggccagacgcattccggccggtcgtctccggggcggcagtcgtcgcccctgcccgctcgcaccaagggggagggcacaccatgacgcgtccccctacacccactccggcacccactccggcacccgcgaccgcccccccgcgcgaggcccgccctcccggtcaggtcagtcctcccggtcaggcgaaccctcccggtcaggctaacccggccccccctgcggacgggcggctgcgtgccatcgacgccatgcgcggcctcgtgatgctgctcatgaccctcgaccatgtgcgcgggcacttcacctacgcggcgtatgccctgtggcatgacgcctcgccgttgccgacagacccgctcaatctggacgtcaccacgccgctgttcttcacgatgcgctgggtgacgcacctgtgcgcgccctcgttcatcctgcttgcgggcgtctccgtccatctctggcagcaacgtcatggcacgggacgccccgtgtcggcgcgcctcgtcacgcgaggcctgatgctggcgggcctcaacatggcactggggctgcacgcccccctgtcgcccgacagggtgctcatcctcgacgtgctgtggcccatcggcgtctccatggtgttgctggcggtcgccgtgcatctgccgcgtggtgtcgcgtgggtgatggcgttgctgctggtcg
>61	N operona: 38	middle	DVUA0061	gene_poz=(601-1953)	-	membrane protein, putative	identified by similarity to OMNI:NTL03PA04839	/position=75235 - 77787 (75835 - 77187)	/lenght=2553 (1353)	/codons=851 (451)	/complement=false	GC-compoz=70.28824833702882%	/LCI1=1.4844444444444445	/LCI2=0.7701481481481481	p_i1=0.29716793901655875	p_i2=0.44738737799381934	/Tai=0.2746413192674147	/Tei=0.5026486401944374	/EEI=3.1173327868868124
gctgacggtgcgtcttcccctgctgccagcgagggtcctcgatgcggtgggcgacctgatgctgcccctctacatcatccacacctacttcaggctgccgctggcgcaggacccgtacctcgacgccttgctggtgctgaccatgaacgcgggcatcgcgtgggtgctgctgaaggcgtacgccctgcttgcgggacggcgtcggcatgcggggccgcccaccgtcgccccgaggggggctggcatggcgggttccggtgtgcccggtcccggtacgggcggcagggcgaaacccgtggccagccccgcactggcggcgaaagcgcaccatgcggcgaacgccgagacaccgtccccgcaggcactagccacccatgagcctgccgtgcaggcggcttcggggcttaccccggctggccagacagcatcaggccagacagcatcaggccagacaccatctgggcagacaccatcaggccagacgctttctgctcaggcgctttccggccagacgtattccggccagacgcattccggccggtcgtctccggggcggcagtcgtcgcccctgcccgctcgcaccaagggggagggcacaccatgacgcgtccccctacacccactccggcacccactccggcacccgcgaccgcccccccgcgcgaggcccgccctcccggtcaggtcagtcctcccggtcaggcgaaccctcccggtcaggctaacccggccccccctgcggacgggcggctgcgtgccatcgacgccatgcgcggcctcgtgatgctgctcatgaccctcgaccatgtgcgcgggcacttcacctacgcggcgtatgccctgtggcatgacgcctcgccgttgccgacagacccgctcaatctggacgtcaccacgccgctgttcttcacgatgcgctgggtgacgcacctgtgcgcgccctcgttcatcctgcttgcgggcgtctccgtccatctctggcagcaacgtcatggcacgggacgccccgtgtcggcgcgcctcgtcacgcgaggcctgatgctggcgggcctcaacatggcactggggctgcacgcccccctgtcgcccgacagggtgctcatcctcgacgtgctgtggcccatcggcgtctccatggtgttgctggcggtcgccgtgcatctgccgcgtggtgtcgcgtgggtgatggcgttgctgctggtcgcggggcacgacgccctgcggggcttcatgcccgacggggagacggcgtcgttcctgtggcggctggcgttcgtgaagtcgtatctcgatgtccccgatgtgggggggctgcacatcatctacccggtgctgccgtggttcggggtcatgtggcttggctacctgtgcggcgggcttgccgacctcgacatcgggaggcgtgtacgggtgctgccgcgcctcgggcttgggcttcttgccgcgtccgtgctgctgcgtcttgccgggggctacggcgacccctcgaccttcgccgtgcaggacacggcgtggcgcactgccgccgcgttcttcaatgtggcgaagtacccgccttcattgcagttccttcttgtcacgctgggcgtcatgtggctgctgctggcgtggttcgacagccgctgccatctcccgcacgccacgccccggggctgccccggctggcttgtgctgtccggcagtgcgcccctgttctactatgtggcgcatctggtcgtccttcgcgggcttacgcccgtgctgggccgcctgccctcgcccgtgccggaggccgccttcagcgccgggggcatcgccgtcttcacggtcgccgtcttcgcgggactgctgcccgcgtgcgcgtgggtcgtgcaccgtcgccggaagacccgtgcgcgacgggtgacaggggtggcgcatgggccgcaggcggcgcatgggggacatggaacccgtcaggggggtggggcatgagcgtcgtcctcgtcctcggtgccgagaccatgctggcgcgcgtggtcagccgcagcctgcatcgcgcgggtttcaccgtgctggcggcctcctccacgccgtggcccatctgcgcctattcgcgctatgtgcggcgcaccttcacccacgccgacccgaagcacgacgagtcgcggttcatcgacgacatccgccgcatctgcgagacgcagggcgtggacgtgctgttgcccatcctgcgcgagtgcgccgtcatcgcacgacatcgtcacctcttcggccccggcgtgcggatgctacttggcgacgccgcgacgctggccgacttcggcgacaagtaccgtacctacgaggtggcgcgcgacgcggggcttgccgtgcccgagtaccgcagggctgccgacctcgctgccgacccggcggcccttgcggcctttccgtgcccgtgcctcgccaagcccgtgtgggggtggggcggctacgggatgcacgaatgcgccagcccgcaggaggtcgccgcccgcatcacggccatgaccgaccgacaacgcgaagactacttcatgcaacagcggatgccgggtgacgtggtgtgcgtgg
>62	N operona: 38	last	DVUA0062	gene_poz=(601-1896)	-	conserved domain protein	identified by similarity to OMNI:NTL01ATA1012	/position=76584 - 79079 (77184 - 78479)	/lenght=2496 (1296)	/codons=832 (432)	/complement=false	GC-compoz=70.13888888888889%	/LCI1=1.6867749419953597	/LCI2=0.622969837587007	p_i1=0.4068998060039605	p_i2=0.3015282287538342	/Tai=0.26695224306794846	/Tei=0.3713754058784508	/EEI=2.7298687718679977
catgtggcttggctacctgtgcggcgggcttgccgacctcgacatcgggaggcgtgtacgggtgctgccgcgcctcgggcttgggcttcttgccgcgtccgtgctgctgcgtcttgccgggggctacggcgacccctcgaccttcgccgtgcaggacacggcgtggcgcactgccgccgcgttcttcaatgtggcgaagtacccgccttcattgcagttccttcttgtcacgctgggcgtcatgtggctgctgctggcgtggttcgacagccgctgccatctcccgcacgccacgccccggggctgccccggctggcttgtgctgtccggcagtgcgcccctgttctactatgtggcgcatctggtcgtccttcgcgggcttacgcccgtgctgggccgcctgccctcgcccgtgccggaggccgccttcagcgccgggggcatcgccgtcttcacggtcgccgtcttcgcgggactgctgcccgcgtgcgcgtgggtcgtgcaccgtcgccggaagacccgtgcgcgacgggtgacaggggtggcgcatgggccgcaggcggcgcatgggggacatggaacccgtcaggggggtggggcatgagcgtcgtcctcgtcctcggtgccgagaccatgctggcgcgcgtggtcagccgcagcctgcatcgcgcgggtttcaccgtgctggcggcctcctccacgccgtggcccatctgcgcctattcgcgctatgtgcggcgcaccttcacccacgccgacccgaagcacgacgagtcgcggttcatcgacgacatccgccgcatctgcgagacgcagggcgtggacgtgctgttgcccatcctgcgcgagtgcgccgtcatcgcacgacatcgtcacctcttcggccccggcgtgcggatgctacttggcgacgccgcgacgctggccgacttcggcgacaagtaccgtacctacgaggtggcgcgcgacgcggggcttgccgtgcccgagtaccgcagggctgccgacctcgctgccgacccggcggcccttgcggcctttccgtgcccgtgcctcgccaagcccgtgtgggggtggggcggctacgggatgcacgaatgcgccagcccgcaggaggtcgccgcccgcatcacggccatgaccgaccgacaacgcgaagactacttcatgcaacagcggatgccgggtgacgtggtgtgcgtggccatgctgtgcgaggcggggcagatgcacgcgtgcgacaccttccgcatcgtgtcctcgtacccgaggcggcacgggcagtcgacactgcgcgagtcggtgcgggccgacgccgccgtggacgcgctgcggacgctgcttgcccatgtgggctggacgggcccgtgtcaggccgacttcatcatcgacccggtcacgggcacgccgtacctcatcgacatcaacgcccggtactggaattcgctgattcagagcaccgcccgcggggtggactttcccgtcatgcactgccggatggcgctgggcatgggtgatgcgggcggcgcaggcggcgcgggagatgttccgggcaccggcgcggctggcgtgtcgccgggtgtgtcgccgggcgtgccgcggggtgtgccggacatgagtgcgggcatgtgcgcggacatggacacgggggtgagcacggcatggttcagtcgcgccctgcgcggcgacccggccctgctgctgcggcgtctcttctcgcgcccgcagggtcaggccgcacggggcatcgccgccttcgacgactgggacgtccgcgacccgctgcccttcttcgcatggcccttgcggcatctgcttgggcgcatcgcctcgcgggtggccccgcatcactacgcaaccgatggaacaggacgaggtgaagcatgtcgctcatgagccacatgatgcaactgacgggcagcctgctgcgacgcgcttcgtacagacggcagatgcggcagggcaggccgcccctctcgctgtggggcctcgccgacgaggacggcgttctcaccgtgggcggggcctccgccgtggcgctggcagccgcgtatggcacgccgcttctggtggtggacgagaaggccctgcgggccaaggtggcagaggtgcgggcggtgctcgacgacgagttgcccggtgcccggctgacctattcgtacaagaccaactgcatccccggcatcctgcgcgtgctgcacgacgcgggcgtgggggccgaggccatctcggcctatgagtactggctggcacagagccttggcgtaccgggcgaacagctcatctacaacggtgtggacaagtcgcccgagagcctcgcaatggcggtggcgcacggcgcgctcatcaacatcgacaaccgcgacgaggtggacgcggtgctggcgacggcccgcgcacaggggcgggtggcccgcatcggcctgcggcttgggctcaaccgcagcgcgcaattcggtctcgaccccgacagcgcggaaggtgacggcgacatcg
>63	N operona: 39	first-last	DVUA0063	gene_poz=(601-2157)	-	Orn/DAP/Arg family decarboxylase	identified by match to protein family HMM PF00278;	/position=77936 - 80692 (78536 - 80092)	/lenght=2757 (1557)	/codons=919 (519)	/complement=false	GC-compoz=70.07064868336545%	/LCI1=1.5933075933075933	/LCI2=0.7830759330759338	p_i1=0.35585826697395184	p_i2=0.4598938913988384	/Tai=0.2324610672666395	/Tei=0.5139045022589546	/EEI=3.0697665727344012
gggctggacgggcccgtgtcaggccgacttcatcatcgacccggtcacgggcacgccgtacctcatcgacatcaacgcccggtactggaattcgctgattcagagcaccgcccgcggggtggactttcccgtcatgcactgccggatggcgctgggcatgggtgatgcgggcggcgcaggcggcgcgggagatgttccgggcaccggcgcggctggcgtgtcgccgggtgtgtcgccgggcgtgccgcggggtgtgccggacatgagtgcgggcatgtgcgcggacatggacacgggggtgagcacggcatggttcagtcgcgccctgcgcggcgacccggccctgctgctgcggcgtctcttctcgcgcccgcagggtcaggccgcacggggcatcgccgccttcgacgactgggacgtccgcgacccgctgcccttcttcgcatggcccttgcggcatctgcttgggcgcatcgcctcgcgggtggccccgcatcactacgcaaccgatggaacaggacgaggtgaagcatgtcgctcatgagccacatgatgcaactgacgggcagcctgctgcgacgcgcttcgtacagacggcagatgcggcagggcaggccgcccctctcgctgtggggcctcgccgacgaggacggcgttctcaccgtgggcggggcctccgccgtggcgctggcagccgcgtatggcacgccgcttctggtggtggacgagaaggccctgcgggccaaggtggcagaggtgcgggcggtgctcgacgacgagttgcccggtgcccggctgacctattcgtacaagaccaactgcatccccggcatcctgcgcgtgctgcacgacgcgggcgtgggggccgaggccatctcggcctatgagtactggctggcacagagccttggcgtaccgggcgaacagctcatctacaacggtgtggacaagtcgcccgagagcctcgcaatggcggtggcgcacggcgcgctcatcaacatcgacaaccgcgacgaggtggacgcggtgctggcgacggcccgcgcacaggggcgggtggcccgcatcggcctgcggcttgggctcaaccgcagcgcgcaattcggtctcgaccccgacagcgcggaaggtgacggcgacatcgcccatgtcgtggcccgctgcaaggcccacccggagcacgcctcgctggaggcgctgcacttcaacgtcaccagcaacgcacggcacagcggctaccatgtgcgctgcctcgccctcgccctcgacgtgatgcgcaccctcgcccgcgtccacggggtgcacatacggcttctcgacgtgggcggcggcttcggcgtgcagaccagcaagaacatgtccggcgtggaatacggcctgtaccgactgttcggggtggcaccgggcggggcgtggctcgacccgttccaggacttccgcctctacatccgcgacatggctgcgctgctgacctcgtactgccgcgacaatgccctgccgcagcccgtggtctgcctcgaaccgggcaggctgctcaccagcggggccgaactgctgctgacccgcgtgaaggccgtcaaggaacggcccggggcggaacccttcgccatcaccgacggggggcgtctctcgcaggcctacccctgcgacttcgaatggcacgaggcctttctcgccaacgacctgcgcaggccgcttgcacgcgcctacacggtgacgggcagggtctgcacgcgttccgactggctgtaccggggcaaggtcatgcctgaactcgcttccggtgacatcctcgccgtgctggacgccggggcctatttctcgtcgtacgccatgaacttcgccttcccgcgtgccgccgtggtgggcgtggaggacgggcgggcgcgtgtgatgcgccaccgcgagaccttccgccacctgacggccatggatgaggtgcaactggtcgatgtgaagctggacggagtggcactggacgacgaggcgtcggcaggggcagggccccacgagacgggatgcgtcgggatgtccggggctcttggggcatccggggccggggggctgccgggtatgcccgccgcaccgtcaccgggcacgccgtcatccccgccgagagcgcatggcacgacgggcacgcgagggggcggcgcatgacaggtcacgccctgcatatcgccccctgcgggccgtcacgccacgccgagtgggatgccttcgtcgaggcgcatcccgcccgcccgctgttccattcacggcggtggctgtcgttgctcgcccgccatcagggcgtgcgtctcgacctccattgcatcgaggcgcaaggccgcgtggtggggctgctgcccatgttcagccggggctacggcgtcatccgggtgcattcgtcgccctatgtggtgacggatacgccctacctcggcccgctggtggacgacgacgtgtcgcctcatgccctgtgggccgcgcttctcgaccatgcgcggcacagcggcatggacttcgtgcgcctgttcacccgtgtgggtatggcgtgcccccccgtggacggcacgcccgccggggtgcagcgcaagaccacgcatgtgctcgacctcacgccgggggaggaggccctctggaacggtctggaggggcgctgccgcacggcggtgcgcaaggccgccaaggagggcgtgaccgtggaacccatggcggacgatgccgccctcgaacggttcgtggacatgctcgaaggcgtctacgcccgacaggggc
>64	N operona: 40	first	DVUA0064	gene_poz=(601-2643)	-	conserved domain protein	identified by similarity to GP:2598023	/position=80243 - 83485 (80843 - 82885)	/lenght=3243 (2043)	/codons=1081 (681)	/complement=false	GC-compoz=71.8551150269212%	/LCI1=1.742156862745098	/LCI2=0.9210294117647062	p_i1=0.43704355557111335	p_i2=0.5855662853655053	/Tai=0.31238402487486616	/Tei=0.6270096568289547	/EEI=2.486394053450828
attgcatcgaggcgcaaggccgcgtggtggggctgctgcccatgttcagccggggctacggcgtcatccgggtgcattcgtcgccctatgtggtgacggatacgccctacctcggcccgctggtggacgacgacgtgtcgcctcatgccctgtgggccgcgcttctcgaccatgcgcggcacagcggcatggacttcgtgcgcctgttcacccgtgtgggtatggcgtgcccccccgtggacggcacgcccgccggggtgcagcgcaagaccacgcatgtgctcgacctcacgccgggggaggaggccctctggaacggtctggaggggcgctgccgcacggcggtgcgcaaggccgccaaggagggcgtgaccgtggaacccatggcggacgatgccgccctcgaacggttcgtggacatgctcgaaggcgtctacgcccgacaggggctgacctcgcccaacccccgcgccttctaccgcgacgtgtggcgcaccttcggcgggcgcgaggtcgtggggctgacggcgcggcacgagggacgcgacatcgcctcggcgctcttcgtcatggacgcgcgcgacgcctactacatcagcggtgcctcggcgggcgactgcgggcggttgtcgcccaacaacatcctgcaatgggaggccatacgcctcgccctcgcgcggggggtggtcaggtacgacttcgtggggtccgacatcccgcgcatcgcacgtttcaaggcgagtttcggcgggcagctgcatgaatactggtgcgtcgagtgcgcgccatcccgcgtggcgcgcttcatgcgcgctgcctacccgtggctcaaacggcgactgggcagggtgtgatgacggcacggcacgacgcagagagaccccggcaccagcgccggggaagggaaacggaggcggcagcatgataggatatgcgcgcatgatgttgcacaggctgagcaacagcgcgtgccatgcgaggatgcgcgagcatctcgcactggaacggctgccgcacgacgagttgcggcagaggcagttctgggtcgcggtcacgctgctcaagcacgcctacgagacggtgccccattaccgtgcgctcatggacggggcggggctgcatcccgacgcggtacgcagcttcgcggacttcgcggcgctgcccgtgctgcgccggtggcccgccggggcacctgcgcccgacctcgtgtccaaggccctgccccgcaaggcgctggcggcgctgcaagggcagtctgccgagaacgggggctgcctgcccgcgcccatcctgcgcgaccgcgccgcccgcgacgagacgcaggccaactggctgctgtgcctcaccttcgcgggatggacacaggcggacatggtggtgcggctgtatgccgcgtcgggcgacgagtcgggcgacctgctgcaccccggcgtgcgcgaatggctggcggggaccctcgccgtggacggctgcacctacgcaccggacgccgtggcgcagtgggtgaaggccatccgccgttgcggcagggcctatgtgctgggcaatgctcgcgtcatggcggacatggcggacttcatgcgcgagggcggcatccggcttggcaacgtgcgcggggccgtggtgtcgggcggcaggggcgaccaccacccgtatgcgaacggccttccggatgctggcggcctgcatatcggggtgcccggccagaccgaccagaccggccagaccggccagaccggccacgccgtgcacacggggcctgccgacggtgacgggacggggcggcagcgcatcgccgaggccttcggctgcccggtgttcgacctgtacggctgcgccgaggtgccctgcatcgccatgcaatgcggcgcgggcaacctgcacctgctgacgcactcggcccatgtggcgttcgaacccgatgccgcgtgcggcccgccacgcctcatcgtcaccgacctcaacaacagggccatgcccgtgctgcgcttcgacaccggcgaccacggcgtgcccgtggacggcccgtgcccctgcgggcgcggtttcccgctgatgcggcgcgtgcccgccaccgggacgtggtttcagacggtggaagggcggttcatccccggcgacgcgttcgcccgtggtcttgccgcccgtctggacgcacttctggcactcgtccccggcgagagtgctgccggagggcaccccgacgggggtgcggcgcggcacggcgacggtgatggagagggcggaggcaacggaagcgataaccgtggcaccgggcatcatgcgggacatgacaccgcgcatggcggcagccatcagatggggcctcacatggggcgtggcgacagccggcaccccgcgcacaggggcgggcgtggcgcataccgcgcatggcccgccttcaggcaggtggtccccggcgtcgtccacgtcgtccttccggcggagtgcgccatgggtgcgacccccttcggggccctcgtgcgtgacaccgtgcgcgaggtcgtgcgcgacgccgcgcaaggggccggggccgcagacgcctcggcgctggcgaccctgacgttcgtgcaggcgacgactccagcggggcgcgacgcttcgcacgggggcggaccgccgcaaggagggcacaggccatgaccatcgtcctcgcgtgtctcgtggtggtgctgacggtggcgggcacggcccgcgccctgcacgagtcggggcgggcggctgcgccgcgcgtggtggccccggtgctcacggccgttctcgtggtggccgagacctatctcgccgtggccaccgaggtcgcgccgtggacgttgcaggcgacgctcatccttcaggcgctgctggccccggcgtgggccacgttcgccctgtgctacgggcgcgagtgctcatggcgcacgctgccgcgcagcggcaggctgctgctggccctgtcgctgtcgcccgtgctcatggcggccgtgctgccacccgatcagttgttctatcttgccgacttcacggccgaacgagtcttctacctcgaaccgcgcgccttcttcctctacctgcaactgctgctgtgcctgctgctgtcggcgggcaacctcgagaccacgctccgcaacagccgccacagccagcgctggcgcatcaagctggccctcgtcggcatgggggcggtgctcgcggcgctctgcctgcaatacgggcaggggctggtcatccgcaccctcgacctcggctatgtggggctgcgca
>65	N operona: 40	last	DVUA0065	gene_poz=(601-2637)	-	sensor histidine kinase	identified by match to protein family HMM PF00512;	/position=82282 - 85518 (82882 - 84918)	/lenght=3237 (2037)	/codons=1079 (679)	/complement=false	GC-compoz=68.92488954344624%	/LCI1=1.4990167158308751	/LCI2=0.7366764995083583	p_i1=0.30492746740496607	p_i2=0.4146152533045289	/Tai=0.21058733463770274	/Tei=0.47315372797407607	/EEI=3.419476553147099
gcgcggtttcccgctgatgcggcgcgtgcccgccaccgggacgtggtttcagacggtggaagggcggttcatccccggcgacgcgttcgcccgtggtcttgccgcccgtctggacgcacttctggcactcgtccccggcgagagtgctgccggagggcaccccgacgggggtgcggcgcggcacggcgacggtgatggagagggcggaggcaacggaagcgataaccgtggcaccgggcatcatgcgggacatgacaccgcgcatggcggcagccatcagatggggcctcacatggggcgtggcgacagccggcaccccgcgcacaggggcgggcgtggcgcataccgcgcatggcccgccttcaggcaggtggtccccggcgtcgtccacgtcgtccttccggcggagtgcgccatgggtgcgacccccttcggggccctcgtgcgtgacaccgtgcgcgaggtcgtgcgcgacgccgcgcaaggggccggggccgcagacgcctcggcgctggcgaccctgacgttcgtgcaggcgacgactccagcggggcgcgacgcttcgcacgggggcggaccgccgcaaggagggcacaggccatgaccatcgtcctcgcgtgtctcgtggtggtgctgacggtggcgggcacggcccgcgccctgcacgagtcggggcgggcggctgcgccgcgcgtggtggccccggtgctcacggccgttctcgtggtggccgagacctatctcgccgtggccaccgaggtcgcgccgtggacgttgcaggcgacgctcatccttcaggcgctgctggccccggcgtgggccacgttcgccctgtgctacgggcgcgagtgctcatggcgcacgctgccgcgcagcggcaggctgctgctggccctgtcgctgtcgcccgtgctcatggcggccgtgctgccacccgatcagttgttctatcttgccgacttcacggccgaacgagtcttctacctcgaaccgcgcgccttcttcctctacctgcaactgctgctgtgcctgctgctgtcggcgggcaacctcgagaccacgctccgcaacagccgccacagccagcgctggcgcatcaagctggccctcgtcggcatgggggcggtgctcgcggcgctctgcctgcaatacgggcaggggctggtcatccgcaccctcgacctcggctatgtggggctgcgcaacggggccgtggcgcttggcttcgcgctgttcctcttcgccgagacgcgccgtggcagcgacaaggtgcacatcgcgcggcgtctggccttccggtccgtggtcgccatcatcgcgggcgggtacctgcttggactcggcgtgctgcgcgagggcgtgcgtctggcggggcctgatttcgaacggcacttcgcgctggccatcgtcttcgccgtcgtcctcgcggggttgatcatcctgctgtcggaccacctgcgcaggcggttcagcatctggatgcaccgcaccttctacaacgagaagtacgactaccgcacacagtggatcaacttcaccgacatgctctcccatgcccgcaacacccgcgacttcgtggacgtgatgctggtgggcctgtgcgatgccttcggcttcgtgggggctgccttcgtgcccgccgacttcgaacaccccggacaggcccgcgacgccgtggtctacgagatggaaccgctgccgcccacgctgcccgccacggccttcggcggactgctggtctacgagggtggcccgtgcacgctggacacggtggcggggctcttgagcgaagacgcgctcgaagccctgcaagacgccggggtgggcctcgtgctgccggtgcgcaccgtggagggctgcgagggggtggtgctactggcacggcccatcgacacccgcgaggagcacgaccttgaggacttcgaactcctcgaggccatgggacgccagatagccctgtgcgtgcgcagcttccgccttggcgacgaactggcggtggcgcgcgagatggaggcgctgggccgcttcgccgcgctggtgatgcacgacctcaagaatcaggtctacgcgctctcgctgctggtggacaacgcgcggctgtacatcgccgaacccgagttccagcgcgaccttgtggagacgctcaccaacagcgtcagcaacatgcgcaacctcatctcgcaactgacgcgcctgccggggcgcgagaacctgcatctcgcccctgtcgacctcatggaactggcacgcgaggcgtgcgccagcctgccgggggcggacatccgcttcgagggcgcgggggtgcgggccgcggtcgatgcggagcaggtgtcgaaggtgctcgtgaacctgtgcctcaacgccatcgaggccgaccccgcggggccggtggtggtgcgggtgggtgtgaacggcggcccgctcatcaaggtcgaggactcggcgggcggcatcgaccccgccctgttgcgcgacggactgttcaagcccttcagatcgaccaagaagcgcggcatgggcatcggcctgtaccattgccgcaagatcgtcgaggcgcacggtggcaccatcggcgtggagtcgcagcccggacgcggcagcaccttcaccgtgcagttcgcccggagggagggctgacggttcggtgaaggatgacgtgacgggagcgtaagggcggcgcgtagccggggcatatgactggcagggcatggcagcgggacgtgccagcgggacgtgacaggtgcgcgtgtccggcgggggtgtccggcgggtggagggagacggaggtggtgacgggcgcggcgaaggcgcgacatcttcggccttgcgaggggcgtcgtgccgtgtccgggtcgacccggggcgatgcaggcgtcacccggcactcgtcacccggcggcgttcggcggtgcgtacccggcgggccatgtcggccgcgtccgagcgggggccacccgctggcgtacggtcgggagtcaccgaaaggcgtgccgggagtgcaagggcggcatcgcgcggcgcggtgcgtcgtcaccggagggcatcgggcatcatcgtacaacacggctttgcgacgacgaggggatgatcatgtaccgcaatatcgtgttcaagggcgggggcatcaaggggctggcctacgccggggccttgcgcgccatggggcggcacgggatgttgcgggatgtgcgccgcaccgccgggacgtcgtcgggagccatggccgccgtctttctc
>66	N operona: 41	first-last	DVUA0066	gene_poz=(601-2013)	-	phospholipase, patatin family	identified by match to protein family HMM PF01734	/position=84772 - 87384 (85372 - 86784)	/lenght=2613 (1413)	/codons=871 (471)	/complement=false	GC-compoz=67.16206652512385%	/LCI1=1.2836879432624113	/LCI2=0.43120567375886515	p_i1=0.19598622201660607	p_i2=0.128136632432049	/Tai=0.29079176151126995	/Tei=0.2153229691888441	/EEI=3.525403734762336
ttcagatcgaccaagaagcgcggcatgggcatcggcctgtaccattgccgcaagatcgtcgaggcgcacggtggcaccatcggcgtggagtcgcagcccggacgcggcagcaccttcaccgtgcagttcgcccggagggagggctgacggttcggtgaaggatgacgtgacgggagcgtaagggcggcgcgtagccggggcatatgactggcagggcatggcagcgggacgtgccagcgggacgtgacaggtgcgcgtgtccggcgggggtgtccggcgggtggagggagacggaggtggtgacgggcgcggcgaaggcgcgacatcttcggccttgcgaggggcgtcgtgccgtgtccgggtcgacccggggcgatgcaggcgtcacccggcactcgtcacccggcggcgttcggcggtgcgtacccggcgggccatgtcggccgcgtccgagcgggggccacccgctggcgtacggtcgggagtcaccgaaaggcgtgccgggagtgcaagggcggcatcgcgcggcgcggtgcgtcgtcaccggagggcatcgggcatcatcgtacaacacggctttgcgacgacgaggggatgatcatgtaccgcaatatcgtgttcaagggcgggggcatcaaggggctggcctacgccggggccttgcgcgccatggggcggcacgggatgttgcgggatgtgcgccgcaccgccgggacgtcgtcgggagccatggccgccgtctttctcgcactgggggccacgcccgaccagatggtggacatcctgctgcgcaccccgttccacaagttcatggacggttcgcgctggcttggcggcgacttgcagcgactggtgcgcgatttcggctggttcaagggcgaagtgctcgaacgctgggcgcggtcgaacatcggcgtgctgaccggaaagccgcacatgaccttcggtgaactgcgccagcgggccgatgtcgaaccggggcgctttctcgacctcacggtggtgggggccaacctctcgcgcgagacgcccgaactcttcaacgccgaacgcacgcccgacacccccatccacgaggccctgcgcatctccatgagcatcccgctgttcttcacggcggtgcgcaacagccggggcgaggtgctggtggatggcagcgtcatctggaactaccccatctcgctgtacgaccgcgcacgctacgtgatgcacggcgatcacgtgcggggcgatgccggacacggcgaagcggggcggagcggggcgacgcgggatgctgcggggcggtgtgatacgtcgggctggaatgtgccaccgagagacgcaagccgggtacgcgcggggcagggtgatgcggtgcacggcagcgccgtgcggggcgaagatggtccgggcgatgcatcaccggatgcttgcgggcgtcgcctcactggacagggcaacgcgatgcacggtgaggacgggcaggctgacaccccgccgggtgagtccagacagggcgatgcgaggcagaacgttgccctacggggtgacgccgctcccggcgaatatggtccgggcgaatatggtccgggcgatgccagaccaggcgaagcaggacgcggcgtagcgaggggggatacacctcggcagggcaaggccggtcggggtgatgcggggcagggtgatgcatgtccgcacaatcccgacgccgtgaccttcaaccgcgagacgctgggcttcatggtcgaatcgcgacacggtgaggagttgcttcaccacgacgtcacccccgtggcggacttccgcacctacctgcgctccattctcggcttcatcaccgacagcatgcacagcgcctacctgtcggaacacgactggaagcgtaccgtgctcatcgacgcactgggggtgcgtaccaccgacttccagatctcgcgcgaacaggtgcgcagcctcatcgacagtggcgacaggtgcgtcgaggccttcattgccagccgcaagggctaccgtgatgggggcatggcatgagggcggggatgccgggcgggtgatgtcgtcctcggagtacgcgccccggttgcggcagcgcaccagcaggaccatcgtcccggaagcgtcatgctggcgaacatggtgagcagtccctgtctcaagattcgcatgacagatagattactgcagaaggccttggagacgcctccggtgacgcgatgaagattgcacctgcggtcgcatcgggtttcatgatgtcgatgcatcctgcttggccttgcagaaggcaagcaaggtcatgcgctggcggatggacgacgaccatgccttttgcgtggcagcatgtccggcgtggtatcctccatgtacggcctgtctttccgcgagacaggtgcgaacggttgcatgtcatgccccatcggaaaacaggaagcgacggaattttacggtcatcgagtgcattgtgtggggcattcgactcgagaatgcctgaaatatcgcgtcgggtgcgagaccgggatgtgccgtcattattctcttcacaccccggtgcaagagaatgtacgcaaaagcaatggccatggagatgatgactatgcccggtgtgcgaatgaatacgagtttgagtagattggt
>67	N operona: 42	first-last	DVUA0067	gene_poz=(601-1725)	-	membrane protein, putative	identified by match to protein family HMM PF01757	/position=86557 - 88881 (87157 - 88281)	/lenght=2325 (1125)	/codons=775 (375)	/complement=true	GC-compoz=50.044444444444444%	/LCI1=1.0231729055258467	/LCI2=0.18529411764705886	p_i1=0.09126309877795503	p_i2=0.009955976173048733	/Tai=0.41563590876427536	/Tei=0.10896037855574386	/EEI=3.3597337260704774
ggttatggcccggctttcgccttcctgcctcgcaccagcccggaagtggcaggcaagcaggcattcatccacgccaacacctacgcccaagtgtatatcatgtgcgctctatgggccacagtggctcttgcctttgcgttccatgcgctgcgtaacaagcccgcgcaacatggtgcaagagtatctgccatttcttttatacctgtcatggtggtttttctctccatatggcacatatgcttcgtatactatcaacatcgccctgaagtcgcgagcaagctccttgaacacgcagcctcgttgcgcgacacgatagaagccgaaagaaaagaaaaaggcagctaccccgtacagcaagactttcttcccatagagacagctgaaaacaacgtacagtttctctacaggtctgacggaacgaactacaagcttatcgttctcaacgcgcctgacgccaacgtcgtgactctcttccaccccgacgaacgcgacccctcgcgcccatggtgggcctatggctactggacaaaggacgctcgaaaatggtgacggcatcgttttccagacgccctgcatctacgtagcaaggaggttacacccatgagcaccacaagacgattggcctatctcgatgcattgaagatcgtttccatctatttcgttgtaatcatccacgtcgtaggcttcaaacttggcacattcaccgcgagtcttgactggttctcatcccatttcgtttcaatgatggcccgctttgcagtaccggccttcatcatgtgcagcggggccgtccttctttcgcgaacgacagaatcactcaccgatgtgaagcgcttctacggcaagtacctgacaagctatgcgggctatctctttctcggccttgtcatcgccaagggacttgccatctatcttaacatccccacgcccttgctgaagggcattgtgtatgactactacgacggtttcggttcggggatgtggttcttcttcatgctcatcgggcttgttcttgtggcgccgatactgcagcagctggcaaagaacaggtccatggagaaactgttcgtaatgctctgggtcttcttcagcatcatgaatccgctattctccaatatccttgggctgtacaagtcatacatcgacaacatgctttatggttcctacttcgtagggtacttcgtgcttgggcacttgctggcgacaacgacgagacgtttcaatacaagggcacttgtcatatgtgctgcatctggccttgtcctagccacgctgtcgggattcgcactctcgatgcatacaggttcactcagcgaattcttctactatagtaacaatcccttcatcatggtctacacggcatcgttgttcttgctcttcaagaacctccatttcggcgacacttctacgaacatgctgaagcatatcgcctccaccacagggtacatctacatattccacacggcagtgatgtctattgtcccgatagggtacagcaccaatctactcaaactcgtattcattcgcacaccgggcatagtcatcatctccatggccattgcttttgcgtacattctcttgcaccggggtgtgaagagaataatgacggcacatcccggtctcgcacccgacgcgatatttcaggcattctcgagtcgaatgccccacacaatgcactcgatgaccgtaaaattccgtcgcttcctgttttccgatggggcatgacatgcaaccgttcgcacctgtctcgcggaaagacaggccgtacatggaggataccacgccggacatgctgccacgcaaaaggcatggtcgtcgtccatccgccagcgcatgaccttgcttgccttctgcaaggccaagcaggatgcatcgacatcatgaaacccgatgcgaccgcaggtgcaatcttcatcgcgtcaccggaggcgtctccaaggccttctgcagtaatctatctgtcatgcgaatcttgagacagggactgctcaccatgttcgccagcatgacgcttccgggacgatggtcctgctggtgcgctgccgcaaccggggcgcgtactccgaggacgacatcacccgcccggcatccccgccctcatgccatgcccccatcacggtagcccttgcggctggcaatgaaggcctcgacgcacctgtcgccactgtcgatgaggctgcgcacctgttcgcgcgagatctggaagtcggtggtacgcacccccagtgcgtcgatgagcacggtacgcttccagtcgtgttccgacaggtaggcgctgtgcatgctgtcggtgatgaagccgagaatggagcgcaggtaggtgcg
>68	N operona: 43	first-last	DVUA0068	gene_poz=(601-2583)	-	membrane protein, putative	null	/position=87733 - 90915 (88333 - 90315)	/lenght=3183 (1983)	/codons=1061 (661)	/complement=true	GC-compoz=57.387796268280376%	/LCI1=1.141919191919192	/LCI2=0.3179797979797981	p_i1=0.1343179803196436	p_i2=0.05514210998840074	/Tai=0.3671944946482335	/Tei=0.14962789898956066	/EEI=3.412661844999851
tcgcaagcttcaagaaggacatggcccgattcgctcccggcctgaagagcctcgtcgagcttggcggcgccaattccatcttctatgaccgtttcaagagcctcttcccgcatgcacggttgagcctcgtcgacaggtgcgcccccaccgaggcctttgcgcgcaagatttcaggcgacccgaatacggcatacatacaacgtgacatccttcaagatgacctcaccgaatatcacgagacggccgactgcgttatcagcttcggactcatcgaacacttcgacgaagccgataccgcaaccatgatagacagacacttcgccctcgccagacccggggggaccgtctacatctcgttccccacgcctacatggctgtacaggctcacacgcgggcttctcgaattcatcgggcggtggcccttccatgatgaacgccccctcacgttcgatgaagtcctcagaacagccagccgccacgggaccatcctgaagcagggcatgagctatcgactgggcctgacccagggcatcatcatcgtacgcaagacagcgtgatcgacagacaacaggcacgcaccatcaatcgcaaggaactgtcatgccatcccgctatgcatggaaagacgccataggcatcattctcgtcatcggcaccgtcttctgcctttcctatacaatcggagccaatgcatggtggtattcgaaagaggcaatccatgacgacgcctgcacgcttgggcacagcttcaccatggggctggacttcgacctcgactacatgaacgaggtgtcactcggaaaatacgccaagtcctacaggggaaccccgcccgtacctccgggcattggcgtactctctgcgcctttcgtggcgttcttctcgatattcgaccgcatggcggagcatcccgtcatacagaaccatgcccagtatttcgggtcgtgggccttcttcgcggtcgggctatcgtcatcattctattttctgatgggggcctacctctattaccggggcttgcgctccctcatcgacatctctccggcattcgtctttctgttgtgcacggggacgggcatcctcttctacgtactcatgcgtccgctcatggcgcacgcgttcgagttcttcaactacgccctgtgcttcttcgcatccgtgcagttgtaccgcgaagagtccagaaggcagtggctgtacgcgctgctggccgccatcgccgtcacgctggcatggctcaccagactgcacgccattttccccgtcctgttcccgcctctggcactgcttggtctgatgctgaccatgcagacattcgacaggagaacgtttctggccaagacggcacagtacgtgcttgccctcgtgccatgctttgccgtggccatagcgctcatgtacggaatctatgccgggcctgcaccgaaactcgactcgtacggcaacatatactcctacgtgccggtctatacgaccttcatcgcgttcgtgggcgacgtgatagcccttgtggcttcgcggcttgccctgctgccggtcatcctcgtcggcaacagcttccccttgtggtgcttcatgccgattgccttcttcggggtcggggcactcctgttccatggaggcacctccgcccgccggcacggtcaacgcacactctggatagcatggactcttctcgccgtactctacatggcaggccccatagccgccgtactgctgtggcgcatgcccggttcagcctacgggttcagatacctctatcctctcgtccctctgggttttctcggcttcaccctttggcggctgcgggcaggtgcacagaagagtgtcgtctcgcgggtcgtcatcgcagcgcttctggtcacatcgattttcggcacgctagccccggtagccttcaactcaaatcctgcgtgggggtatacccagtcccccatcaacgaattcgggctcaaggaaggggtgagcgcacgggacaacctctacaggacgatagcttggatggagcatccgagtttccttcgggtggccatcggttatggcccggctttcgccttcctgcctcgcaccagcccggaagtggcaggcaagcaggcattcatccacgccaacacctacgcccaagtgtatatcatgtgcgctctatgggccacagtggctcttgcctttgcgttccatgcgctgcgtaacaagcccgcgcaacatggtgcaagagtatctgccatttcttttatacctgtcatggtggtttttctctccatatggcacatatgcttcgtatactatcaacatcgccctgaagtcgcgagcaagctccttgaacacgcagcctcgttgcgcgacacgatagaagccgaaagaaaagaaaaaggcagctaccccgtacagcaagactttcttcccatagagacagctgaaaacaacgtacagtttctctacaggtctgacggaacgaactacaagcttatcgttctcaacgcgcctgacgccaacgtcgtgactctcttccaccccgacgaacgcgacccctcgcgcccatggtgggcctatggctactggacaaaggacgctcgaaaatggtgacggcatcgttttccagacgccctgcatctacgtagcaaggaggttacacccatgagcaccacaagacgattggcctatctcgatgcattgaagatcgtttccatctatttcgttgtaatcatccacgtcgtaggcttcaaacttggcacattcaccgcgagtcttgactggttctcatcccatttcgtttcaatgatggcccgctttgcagtaccggccttcatcatgtgcagcggggccgtccttctttcgcgaacgacagaatcactcaccgatgtgaagcgcttctacggcaagtacctgacaagctatgcgggctatctctttctcggccttgtcatcgccaagggacttgccatctatcttaacatccccacgcccttgctgaagggcattgtgtatgactactacgacggtttcggttcggggatgtggttcttcttcatgctcatcgggcttgttcttgtggcgccgatactgcagcagctggcaaagaacaggtccatggagaaactgttcgtaatgctctgggtcttcttcagcatcatgaatccgctattctccaatatccttgggctgtacaagtcatacatcgacaac
>69	N operona: 44	first-last	DVUA0069	gene_poz=(601-1758)	-	GtrA family protein, selenocysteine-containing	identified by match to protein family HMM PF00535	/position=90271 - 92628 (90871 - 92028)	/lenght=2358 (1158)	/codons=786 (386)	/complement=true	GC-compoz=59.32642487046632%	/LCI1=1.0900432900432901	/LCI2=0.2744588744588743	p_i1=0.11445806301131846	p_i2=0.03542265669680511	/Tai=0.3324689467415691	/Tei=0.13188039102712462	/EEI=3.7498536178581783
ggcacggcatgactatgcggtgatcaacctcatcgaccagctttgccgccatgaaccgggcggggagatgctccgcttccggatgtacgaccccatgcccgcagctggatatgtgttcgaaaccaatggcgtggaggcggtgcgaagcatcctcgccctgcagcagcatggacggggtgcccccgatgtgcagcccccgcaaagcgacacgacgacgcccgacgacgcaccgcaccccacattctggcaacgcctgcgctacgccttcgcgccggagagacatccgctcaccccgcccccgcctcgggagacagaccatgaacgtctcggcaggttcagactttcgggcgaaccgcgcctgtggatgtatgacgaggtctcgcttgaactgctgctcaggcaggtcggctttacacggattcggcggatgacggcggcagagtcggccattcccggtttctcttcgtatgctttggatacctgcaacgacggcagcccatacaaacctgaaagcctgttcgtggaggcaacgaaatgagcacctcccccaccgtggacaccactcccagacacgatgacgcaccagcccctgagggcttcatgctgcctgtcgcacttatccccgcctacaagcccacgcccggtcttctcgggattgtccgtgaactcggagagtcgggcacgttccatgccatcgtctgcgtcgatgacggtagcggcatggagtaccggcacctgttcgacgccctggaggggatgggggtcaccgtcctgcgccatgcgacgaatctcggcaagggcaacgcactcaagacgggcatcaaccacatcgccgtcaaccaccccgaaaccgtgggggctgtgacgctggacgctgacggtcagcacctcgccaaggactgcatcgccgttgcaaaggcccttcaggcgggcgggcgggaactggtgctgggggtgcgggcattcgacggggagtccgttccgttccgcagcaggttcggcaacaccgtgacccgtagcgtcgcacgctttctcgcaggcgtcgacatcacagacacgcagaccggtctacgtggcatcccatcgttcctgttcacttcgttgctcagactcaagtctggtggctacgacttcgaactggacatgctcatgaccgtttgcgagcagaagatccctttaagacaattgcccatcgaaaccgtctacatcgacaacaatgcgacatccagcttcaacccgttctgggactccatcaagatctatatggtgttcctccggttcaacatctccgcgctgctgaccttcgccatagactacctcgtcttcggcgcgttcttcgccctcagttcaagcgtggggctcagcatcgtctttgcgcggctgtgcgcgggtgccttcaactacaccgtcaacagggagatcgtgttccgctccacgcggcgccattccgtcacgctcctcctgtatgccctcaccgtccttctgatgggcagcatcgcctatgtctccatcaaggctcttgcggcgtccggcaccaatgtctatgccgcaaagatcttcatagagtgtgtccttttcctgttcagcttcatcatccagcgcgaactcatcttcacgaagcagaaggatgcccgggggagatgcgcgttacggactggtgcacgtactatgacacgagaagcacatgctccgacatcacctcgaaacttgccttcgcaagcttcaagaaggacatggcccgattcgctcccggcctgaagagcctcgtcgagcttggcggcgccaattccatcttctatgaccgtttcaagagcctcttcccgcatgcacggttgagcctcgtcgacaggtgcgcccccaccgaggcctttgcgcgcaagatttcaggcgacccgaatacggcatacatacaacgtgacatccttcaagatgacctcaccgaatatcacgagacggccgactgcgttatcagcttcggactcatcgaacacttcgacgaagccgataccgcaaccatgatagacagacacttcgccctcgccagacccggggggaccgtctacatctcgttccccacgcctacatggctgtacaggctcacacgcgggcttctcgaattcatcgggcggtggcccttccatgatgaacgccccctcacgttcgatgaagtcctcagaacagccagccgccacgggaccatcctgaagcagggcatgagctatcgactgggcctgacccagggcatcatcatcgtacgcaagacagcgtgatcgacagacaacaggcacgcaccatcaatcgcaaggaactgtcatgccatcccgctatgcatggaaagacgccataggcatcattctc
>70	N operona: 45	first-last	DVUA0070	gene_poz=(601-2532)	-	conserved domain protein	identified by similarity to OMNI:NTL01TE2386	/position=91491 - 94622 (92091 - 94022)	/lenght=3132 (1932)	/codons=1044 (644)	/complement=true	GC-compoz=63.66459627329193%	/LCI1=1.2866770347330223	/LCI2=0.3994815966822189	p_i1=0.19738954540837295	p_i2=0.1047689309994735	/Tai=0.3301691510359257	/Tei=0.19429203789952615	/EEI=3.2881661206275306
ggcagacgtggtggtgagcttcagccatgccgaaacgttcgggcagacactcatggaagccgcctgctgcggcatcccctccctcgcctaccgctgcacggggttgccagacgcggtcgtggacggtgtttcaggttttctcgtggacgagacccctgacgccctcatcacgaggctgcaccagttgcatgcggacgcgaacctgcgggccagcctcggcacatgggcggcactctacgcacggaacagccgctgcctgcaggcggagtatcacagctttcacaccaatctcgaagaggcaggcctgcttgcgcccggacgtctcggcaagaacatcttcttcgcgcataccgaagcgcacgaggcagaaccgtccatccccgtttcagacccgcggcccggcagtgcgttcaagaactggctgcgcagggaactccccacgccggtatggatggccttgcgccgcgtctacaggggcacgaaatcccgcctcggaatgcacccatgaccgtgtcccggcgggccgaaggccccatgccgcgctttacggcaacggcgcgacacacacacggaaacggggcaggagcctaggacgtagccatgacacgcatcaacatcttcgacccggcccttcaggataatgaagggcgaccgagtaccaatctcggcgacctcatcatcaggaaaagtgtcgatcgcatcgtcgatgacctgtttcccgacgccaccatagaacgcatctcgacccatactccacccgcacgggagttgctcgaacgcgccgtggatgccgacctcaaccttgtcgccggcaccaatctcctttcgtcgcacatcgggcactacaaccagtggaagctgttcgacgacccgctacgccacgccgacccgcccgccttcaatgcggtactctgcggcgtgggctggtggcagtatcaggatgaacccgatgcccagaccgcgtggttctatcgcaaggtgcttgcgcctgcggggccgcattcgcttcgcgacggctacagcctctcgcaacttcatcagtgccgggtcggggggctgtacaacaccacctgtcccacgctgtggcagttgcacggacgtgagacggcccggacaggtgcggcgaaagcctgcctcttcacgctcacggactattccagaagcccggcggatgacgccctgatacgcaccctcgccgccctctaccccgaaggcctcgtcttctttccgcagggcagccacgacatggagtacatcacgtcgctgcccgccttcgaggagcaccgcgaacacatcgagatactggggcatcagccatcgagcctcgatgtgctcgccgcccgcgacacatgggactatgtgggcacgcggcttcatgccggcatctggagtcttgagcaggggcacagctcactcatcctccatgtcgacaaccgcgcgaaggagattgcccgagagacagggcttgccgtggtcgcgcgggacgacatggacggcatcaggcgctggcacgcgggacgacacgacggcccttcgaccatcaccctcccccgcgacgccatccgccagtggcaggaagggctgcacaccttttgcgaacgacgcgccgccgaacgccgtggcaacgcgatgccttccatccgcccccgtccggatggaacgtacctcaatctcggatgcggcgaacgcgtctgcgagggatgggtcaacgtcgacctcgcgacgaccgcccccggtgtgctgccccatgacctgagacagcccttgccgttcgacgatgcacatgccgacgccatctacgcctcacacgtgctggaacatttcgaccgcgccgaggcatcgcgctttctctcggaatgccacagggttatccgtcacggcggggtgcttcgcctcgtcgtcgccgatcttctctggctgacggagaactaccgcagagccttcgaagacgcccgtgcggcccttgccgcaggggccaccggagacgatgcgctggcacggcatgactatgcggtgatcaacctcatcgaccagctttgccgccatgaaccgggcggggagatgctccgcttccggatgtacgaccccatgcccgcagctggatatgtgttcgaaaccaatggcgtggaggcggtgcgaagcatcctcgccctgcagcagcatggacggggtgcccccgatgtgcagcccccgcaaagcgacacgacgacgcccgacgacgcaccgcaccccacattctggcaacgcctgcgctacgccttcgcgccggagagacatccgctcaccccgcccccgcctcgggagacagaccatgaacgtctcggcaggttcagactttcgggcgaaccgcgcctgtggatgtatgacgaggtctcgcttgaactgctgctcaggcaggtcggctttacacggattcggcggatgacggcggcagagtcggccattcccggtttctcttcgtatgctttggatacctgcaacgacggcagcccatacaaacctgaaagcctgttcgtggaggcaacgaaatgagcacctcccccaccgtggacaccactcccagacacgatgacgcaccagcccctgagggcttcatgctgcctgtcgcacttatccccgcctacaagcccacgcccggtcttctcgggattgtccgtgaactcggagagtcgggcacgttccatgccatcgtctgcgtcgatgacggtagcggcatggagtaccggcacctgttcgacgccctggaggggatgggggtcaccgtcctgcgccatgcgacgaatctcggcaagggcaacgcactcaagacgggcatcaaccacatcgccgtcaaccaccccgaaaccgtgggggctgtgacgctggacgctgacggtcagcacctcgccaaggactgcatcgccgttgcaaaggcccttcaggcgggcgggcgggaactggtgctgggggtgcgggcattcgacggggagtccgttccgttccgcagcaggttcggcaacaccgtgacccgtagcgtcgcacgctttctcgcaggcgtcgacatcacagacacgcagaccggtctacgtggcatcccatcgttcctgttcacttcgttgctcagactcaagtctggtggctacgacttcgaac
>71	N operona: 46	first-last	DVUA0071	gene_poz=(601-2757)	-	glycosyl transferase, group 1/2 family protein	identified by match to protein family HMM PF00534;	/position=93515 - 96871 (94115 - 96271)	/lenght=3357 (2157)	/codons=1119 (719)	/complement=true	GC-compoz=63.05053314789058%	/LCI1=1.2493036211699164	/LCI2=0.34744661095636037	p_i1=0.18012577615774716	p_i2=0.07123741497115486	/Tai=0.30212473447050525	/Tei=0.16411367347403938	/EEI=3.5468920813909763
ggcatcgttccccacgcggcatgtcggaagcctcgatgcggaatcactggtggactggtacaacatggcggatgtcttcgtgcatccatcacgtctcgacaacctctccaacaccctttgcgaggcgcaatgttgcggaaccccggtcatatccttcgatgcgggtggcagcacagaggctttccaggacggggaaacgggtttcatctcgggcaaccagccgcaacaccttgccgaagcactcgacaggctgctttcgagtgacatggagtctctccgtcagaaagcccggatgttcgccatgaaccgttttaatggaaaaaacattgcacaaagatacacagatatatatgaggatgacatcataaatcaagaacatcatgggatgcatgggcccgcagatgagagacttgcatccaatgcgatggatggatttctcaaggttgcgccattcgacaagccagcaccatgatgtacggcatataccattgatacgtcacgtgatacattcacaacgtcaagtgacgcagcgattcacatcatgaaccacggcaaagacatggcgaaacgtgtcttgtaacagcaagtgatcggaacgttatgctcaaagctttcaggaaaaaccagcaccccgtcgccataccatccacgcttcccgacggcagtgcatggcctcgcatatccatcgtcacgccgtcctacaacaatgcgaagtacatcgaagagaccatcatctccgttctcgaacagggataccccgatgtagagcatatcatcgtcgatggtgcatcgaaggacggaacagccgccatccttgacagatacaggggtcacgtcgcccgcatcatacaagagcccgacaccggtcagtcgaacgccatcaacaagggcatgcgccttgccacgggcgaaatcgtcacatggctcaacagcgacgacctgcttgccccgggggcgcttgcggctgtggccatggcctttcacatgtccggtgccgacatggtagccggaggctgccagctgtatcggaacgggggatatctggggacccatctcacgtcctgcgccgatggcaccctgcctgcggaagagatttcagacctctacggcggctggcagacaggcaagttcttctaccagcccgaggtcatgttcacccgcgacctgtggcagcgggcgggcgggcaagtgcgggaggacctccattactgcatggatgtcgaaatgtggcttcgcttcgcctcatgcggtgcccgactgcatgtcatcggcgcacccgtcgccatgttccgcctgcatgaagaacagaagaccaacaaccccgacgcatcccccgacgaatacatcccggtggccaatgcttggcgcaccacgcatggcctgccgcccatcacgcgcaccactcttccgccacccccgccccccctcaaggtcgccttcgtcaacgacatcgggttccagtacggggcgggtatcgcgcaccagcgccttttcacggccgtttcctcggcggggcacacggtcaggggatgggccacggggttccagagtccccgcgatgttttcgaggcgactgcggcgaggatcatttccgagatcgaggccttcgagcccgatgtcgtcgtctgcggcaatctccattgcaccatcgccgactcggacatgctcgtcaggcttacagaccgctggcccacatgcttctgcctgcatgacctgtggctgctcaccggacattgcccgcatcccggctttctcgactgcgtcagacaccttgcagggtgcgaccacacctgcccaagccccgacacctatcccaccatcgccgccggggacatccgcaaggcatgggacgccaagcgcgaggtcatggcccgcgacacgtttctcgcactggccaacagcaactggacacgcgcccagcatgatggctgcaccacgcccgggcatgaggcgcggctgcttcgcctcggttgcgacgaatccatcttccaccccggagacaggctcgaagcgcgccgccaactcgggctggacatggacgccttcgtggtcctcatgcccatggtcgacttctcgtcgccgttcaagggttccgtggagggtcttgaggctctttcaggggccgggcttgagaaccttcaggtgatatgcttcggcgtggtcgaacaggagatgatcgcacgcttccccatactcacggccctcggctacctgcatgaccctgaagccgttgctacggcctaccgtgcggcagacgtggtggtgagcttcagccatgccgaaacgttcgggcagacactcatggaagccgcctgctgcggcatcccctccctcgcctaccgctgcacggggttgccagacgcggtcgtggacggtgtttcaggttttctcgtggacgagacccctgacgccctcatcacgaggctgcaccagttgcatgcggacgcgaacctgcgggccagcctcggcacatgggcggcactctacgcacggaacagccgctgcctgcaggcggagtatcacagctttcacaccaatctcgaagaggcaggcctgcttgcgcccggacgtctcggcaagaacatcttcttcgcgcataccgaagcgcacgaggcagaaccgtccatccccgtttcagacccgcggcccggcagtgcgttcaagaactggctgcgcagggaactccccacgccggtatggatggccttgcgccgcgtctacaggggcacgaaatcccgcctcggaatgcacccatgaccgtgtcccggcgggccgaaggccccatgccgcgctttacggcaacggcgcgacacacacacggaaacggggcaggagcctaggacgtagccatgacacgcatcaacatcttcgacccggcccttcaggataatgaagggcgaccgagtaccaatctcggcgacctcatcatcaggaaaagtgtcgatcgcatcgtcgatgacctgtttcccgacgccaccatagaacgcatctcgacccatactccacccgcacgggagttgctcgaacgcgccgtggatgccgacctcaaccttgtcgccggcaccaatctcctttcgtcgcacatcgggcactacaaccagtggaagctgttcgacgacccgctacgccacgccgacccgcccgccttcaatgcggtactctgcggcgtgggctggtggcagtatcaggatgaacccgatgcccagaccgcgtggttctatcgcaaggtgcttgcgcctgcggggccgcattcgcttcgcgacggctacagcctctcgcaacttcatcagtgccgggtcggggggctgtacaacaccacctgtcccacgctgtggcagttgcacggacgtgagacgg
>72	N operona: 47	first-last	DVUA0072	gene_poz=(601-1938)	-	glycosyl transferase, group 1 family protein	identified by similarity to SP:P71237; match to	/position=95800 - 98337 (96400 - 97737)	/lenght=2538 (1338)	/codons=846 (446)	/complement=true	GC-compoz=58.66965620328849%	/LCI1=1.2584269662921348	/LCI2=0.4143820224719101	p_i1=0.18428227838289896	p_i2=0.1154868358076908	/Tai=0.37748699301394006	/Tei=0.20393815222692174	/EEI=3.1086343999909944
gtcttcgggtgcatcccgccccccggcagcaacgatggcgaagaggcacgtgcccgttttgcggtcattgccgccggagagtccacggggctcaacggcaagcgctattacggctacgaacctgacctgctcaagaatgtgcaggacaacttcgtcgctctcggactgccccctgccgaacatggcataaccttcgtccccggcctctacgagaacaccctctacccttccgggccggtggcgctggctcacatagattgcgactggtaccagtcggtgaagacctgccttgagcgtatcgccccccacatctcaccggggggccgcatgatcatcgacgactatgaccactacagcggatgccgcagggcggttgacgaattccttgaagcctcgaacggacaattcatccgcgaacggtacgcccgggttcacctcgtccgcaccaaggctgacggacaggagacggacgtacaccggcccggcgactagccgccgtgcacaccgcaggacggggcgtcatgccccggacgctggctgggcggacaggtgccgcccgccccgaatcaggagccttacttcaggagacatggcccgccaatgaacatactgaccatcacggcgctgcccgcaggcggggcgacctatgcggcacagcgcctccattccgcacttgtcgagtacggacatgcatgcaccctcgcctgctgcgaccccgtgcagccggggcatgtggcgctcaattaccagcgacctgacgcaacgcccttcatgtctccactcttccggtactggagcacactctccacgcccgaaacacgcgaacaaggcgcgtgtgagctcttttccgacacgtccacacttctcgcctctccggcattgcccgaccatatcgtcgaggccgccgacgtcgtccacctccactgggcgtcaggcatcctctactcccccgccctcttcaggctgctgcggaacaagaagctcgtgtggacactccacgacatgaaccccttcacgggtggctgtcactatcatgtctcatgcgaacggtatgagcatgaatgcggcaactgtcccctgctggcgcatcctgcccccaacgatgtcagcttgcaggcgcaccggttcaaacgccttctgtaccgtgaactcgacatcaccatggtcagccccagcgcatggctggccgacaaagcccgccgaagcccgctcttcaccgggaagaaggtcgctgtcattcccaacacgcacgacacgacccttttcgcgccgcgcgacagggcaagcctgcgtagccagtacggggtcgagaaggacacgttcatcgtactcaccggcgtcgagtccctcgacaatccccgcaagaacatcgggtgcatggtcgaagcgatggaacagttcgcacagagacgtccgcacatctcattcgaactcgtactcttcggtgcaggcggggcgaacctgctggcatcgttccccacgcggcatgtcggaagcctcgatgcggaatcactggtggactggtacaacatggcggatgtcttcgtgcatccatcacgtctcgacaacctctccaacaccctttgcgaggcgcaatgttgcggaaccccggtcatatccttcgatgcgggtggcagcacagaggctttccaggacggggaaacgggtttcatctcgggcaaccagccgcaacaccttgccgaagcactcgacaggctgctttcgagtgacatggagtctctccgtcagaaagcccggatgttcgccatgaaccgttttaatggaaaaaacattgcacaaagatacacagatatatatgaggatgacatcataaatcaagaacatcatgggatgcatgggcccgcagatgagagacttgcatccaatgcgatggatggatttctcaaggttgcgccattcgacaagccagcaccatgatgtacggcatataccattgatacgtcacgtgatacattcacaacgtcaagtgacgcagcgattcacatcatgaaccacggcaaagacatggcgaaacgtgtcttgtaacagcaagtgatcggaacgttatgctcaaagctttcaggaaaaaccagcaccccgtcgccataccatccacgcttcccgacggcagtgcatggcctcgcatatccatcgtcacgccgtcctacaacaatgcgaagtacatcgaagagaccatcatctccgttctcgaacagggataccccgatgtagagcatatcatcgtcgatggtgcatcgaaggacggaacagccgccatccttgacagatacaggggtcacgtcgcccgcatcatacaagagcccgacaccggtcagtcgaacgccatcaacaagggcatgcgccttgccacgggcgaaatcgtcacatggctcaacagcgacgacctgcttgccccgggggcgcttgcggctgtggccatggcctttcacatgtccggtgccgacatggtagccggaggctgccagctgtatcggaacgggggatatctggggacccatctcacgtcctgcgccgatg
>73	N operona: 48	first-last	DVUA0073	gene_poz=(601-3270)	-	asparagine synthase (glutamine-hydrolyzing),	identified by similarity to SP:O05272; match to	/position=97246 - 101115 (97846 - 100515)	/lenght=3870 (2670)	/codons=1290 (890)	/complement=true	GC-compoz=61.348314606741575%	/LCI1=1.2557180352455943	/LCI2=0.45800524934383186	p_i1=0.18304412297766895	p_i2=0.1494043552196385	/Tai=0.33418538527851605	/Tei=0.23446391969767466	/EEI=3.3425308642306266
gaaaaggcacgtgcggaacagcatgtcacggtcgtcaagacccatgaagaaccggagagcgacgaccgggccatctatatcatacgcaacggtctcatcgcgaccgattcataccgccactatctggcgaaaatagagaatgtgcagtgcacctggcagcaggtggtcgacgggacggcattccccacatggtctgcccacatagaagcatggtctcctatggatcgacccaatacattgctcattcgttatgaagacctgttgtctccggcagcacaggagaacatcgacaggattgcagacttcacaggtctgcccatgcttcgcaaatgggtgaacccgttcgacacgctgcaaggcatggggaagaactatttcagaaggggcaaggtcagcgttccatggtcgatcaagaaatctgaaatagactacttcatgagccggaacaggctctggatggacaggttcggctactcggcaaggcgtagcatcttcacgcttttcagatagctaccgggccattctcgcgatcaacccaggtgcgccagcaaggatgcaacacgtgcaccctgcggcatccctgcttccatagaggcattcatgtgcggcattgcaggcatcatatctcgcaaagacagaaacgtatcgagccagcccctgaacaggatgctcaccagtcaggagcatcgtgggcctgacgccggttacggtgtatcctttcggcggcagtcgaccggggccttcgcggcaggacgacgccactcggctgacgccctcgcagccggcttggaacccgcgccggtctggcttggccacagaaggctgtccattctcgacctctccgacaagtcggcccagccgctacgccggggggacctgcatatcgtcttcaatggtgagctcttcaactatatcgaacttcgaagtgaactgaccgcactcggcgagcacttcgagacctccggagacaccgaggtgcttcttgcgtcctaccgccactggggcgcaggatgccttgaacggttcaacggcatattcgccttcgccatcttcgatgccagccgtggcagtcttttcgccgcacgcgacccgttcggcgtcaagccgttccactacggcgtcaagccgttccactacgccgtcacgcacgatttcctcatcttcgcctcggagatcaaggccatatccgccagcggactggtgctgcgaaagtgggacccggacgtggcctccgcctatctttcctatgcgctgacgactgccccgcagggacggaccttcttcgagaacatcaggcaaatcccgcccggtcactgccttacgctcgccagccccgacgatgagccgtcggtgacacgctattacgcgcccagaatcacggagacaccgcgtagccttcacgaactcgtcgacgaaggggcggggctcattcgccagtcatgccgcatacggatgcgcagcgaccgtgatgtcgggctgtgtctcagttcggggatcgattccgccaacgtggcggctgcccttgtcgcggaaggcatcgcccctgagtgctattccatcgacgctgccagttcttcaatgctcgacgaatttccgctcatcacggcgctggctgacaaactggggcttcatgtcaaccccatacggcatcccgacgccattcccacggccgacatcgtccgctacatgctgttcaacgacgagccttcgctcttctgggggtcgtacaaccagttccatctgtatcgtgaaatgcgcaagctgggtgtcatcgtgtccatgagcggacacggtggcgacgaactgttctgcggctatcaacggtactatccggctgtcgttcgcgacatgctcgcacagagacgaatcatgtctctcatctggtggtgtctgcgtcagtcaaggcatctcatgcaggacagacgcaccatcagaagcacatgggacagctacagccacccgctaggctgggcaaacgactacgcacacgacatcgcagccctgcacctcaagcacaccatcgccgaccctgaagaatggatttcgacattcgtcggcgcctcttcgtggggggaacaacagcagaaatccctgttcacatatgaactgcaatacctgctgcgggacgccgaccggaactccatggcccacggcattgaagaacgggttcccctgctggatacgcggctgtacgagttctgtgccagcgtcccgctgaaggacctgtgtcaggacgggtaccttaagggactcgcacggcagctgttccccgccatccctgaatcattgcggtttcaccagataaaacgggggctttacacggacatcagctccaagctgccacagttgcaggcagacctcatgccccttgtgcaccgaagccccctgctgcgtgagcttgtcgacctgcagaaactcccgcagcagcttcccggcatcgtctggtggcggctttgcagccttgccgtgctggatgtgagcggaatcgaggaatggacggcgcagacccccttgccccgactcgtcgacgacgagatggcagagcgcatcgggggggtgccctccggcactggcaggaccgccgtcatcaggcatgtgctcgacgaggggctttcgtatctcgaaccgggagccctgcacgggctcgccgagaccgtagggctcatcgaatcggcggcaatcccgggctgtatcatcgaagccgggtgtgccctcggcgggtcgaccatggttcttgccacggccaaggctaaagagcgaccgttgcatgtcttcgatgtcttcgggtgcatcccgccccccggcagcaacgatggcgaagaggcacgtgcccgttttgcggtcattgccgccggagagtccacggggctcaacggcaagcgctattacggctacgaacctgacctgctcaagaatgtgcaggacaacttcgtcgctctcggactgccccctgccgaacatggcataaccttcgtccccggcctctacgagaacaccctctacccttccgggccggtggcgctggctcacatagattgcgactggtaccagtcggtgaagacctgccttgagcgtatcgccccccacatctcaccggggggccgcatgatcatcgacgactatgaccactacagcggatgccgcagggcggttgacgaattccttgaagcctcgaacggacaattcatccgcgaacggtacgcccgggttcacctcgtccgcaccaaggctgacggacaggagacggacgtacaccggcccggcgactagccgccgtgcacaccgcaggacggggcgtcatgccccggacgctggctgggcggacaggtgccgcccgccccgaatcaggagccttacttcaggagacatggcccgccaatgaacatactgaccatcacggcgctgcccgcaggcggggcgacctatgcggcacagcgcctccattccgcacttgtcgagtacggacatgcatgcaccctcgcctgctgcgaccccgtgcagccggggcatgtggcgctcaattaccagcgacctgacgcaacgcccttcatgtctccactcttccggtactggagcacactctccacgcccgaaacacgcgaacaaggcgcgtgtgagctcttttccgacacgtccacacttctcgcctctccggcattgcccgaccatatcgtcgaggccgccgacgtcgtccacctccactgggcgtcaggcatcctctactcccccgccctcttcaggctgctgcggaacaagaagctcgtgtggacactccacgacatgaaccccttcacgggtggctgtcactatcatgtctcatgcgaacggtatgagcatgaatgcggcaactgtcccctgctggcgcatcct
>74	N operona: 49	first-last	DVUA0074	gene_poz=(601-1290)	-	sulfotransferase family protein	identified by match to protein family HMM PF00685	/position=100006 - 101895 (100606 - 101295)	/lenght=1890 (690)	/codons=630 (230)	/complement=true	GC-compoz=52.31884057971015%	/LCI1=1.2707423580786026	/LCI2=0.2863173216885008	p_i1=0.1899530278501292	p_i2=0.04031078429915603	/Tai=0.41319955691588284	/Tei=0.13627970586924043	/EEI=2.9312986560239844
acccgcaaagacgaaatcctcgaattctggaaagaattcggcatagatacattctcgttctttgctgaacaggtgggctggttccaatgtattccgatgcatgaagacaaggtcatgcccgtaaagacccatgcctgtttcaacagtctcatcactccggtactgatgacgaacggctatgtggcaccatgcacaggcaactatcaggctgaatggtcgtcgctctcgtcttcatggatgaaacatatctccgaagcgccgttcgatgaaatcatacgctactacaggaagatgcgaaccgacccggcaagcccgtaccggcagagatgcgccatgtgcataggaaggctctctacatatgtgaattcggagtacgtttcggcctatgcggaagggtaccggttcagcgaacgcaagtccgacaaggaagctgccttcgtcaaattctcaccacaggatgagaaaaccggattcacactcaaaaagttgtggaaccgccttcttcgcaggtgacgtgtcaactggatgggcattgcatccggaaatcattgtcccatgggcaagtagcatacgaaacacagaatagaagaaggtcgcaacatgcttgtctggctcacatcctttccccggtctggcaattcgctgctacggacgattttcaaccattgtttcgggcttgaaacctactcgaaatatgaacgtacgaacgagtactccaatgtcgacatcgccaaattcatgggtgcgcgaccattcgggggtgaacttgacgactttctcgaaaaggcacgtgcggaacagcatgtcacggtcgtcaagacccatgaagaaccggagagcgacgaccgggccatctatatcatacgcaacggtctcatcgcgaccgattcataccgccactatctggcgaaaatagagaatgtgcagtgcacctggcagcaggtggtcgacgggacggcattccccacatggtctgcccacatagaagcatggtctcctatggatcgacccaatacattgctcattcgttatgaagacctgttgtctccggcagcacaggagaacatcgacaggattgcagacttcacaggtctgcccatgcttcgcaaatgggtgaacccgttcgacacgctgcaaggcatggggaagaactatttcagaaggggcaaggtcagcgttccatggtcgatcaagaaatctgaaatagactacttcatgagccggaacaggctctggatggacaggttcggctactcggcaaggcgtagcatcttcacgcttttcagatagctaccgggccattctcgcgatcaacccaggtgcgccagcaaggatgcaacacgtgcaccctgcggcatccctgcttccatagaggcattcatgtgcggcattgcaggcatcatatctcgcaaagacagaaacgtatcgagccagcccctgaacaggatgctcaccagtcaggagcatcgtgggcctgacgccggttacggtgtatcctttcggcggcagtcgaccggggccttcgcggcaggacgacgccactcggctgacgccctcgcagccggcttggaacccgcgccggtctggcttggccacagaaggctgtccattctcgacctctccgacaagtcggcccagccgctacgccggggggacctgcatatcgtcttcaatggtgagctcttcaactatatcgaacttcgaagtgaactgaccgcactcggcgagcacttcgagacctccggagacaccgaggtgcttcttgcgtcctaccgccactggggcgcaggatgccttgaacggttcaacggcatattcgccttcgccatcttcgatgccagccgtggcagtcttttcgccgcacgcgacccgttcggcgtcaagccgttc
>75	N operona: 50	first	DVUA0075	gene_poz=(601-2007)	-	radical SAM domain protein	identified by match to protein family HMM PF04055	/position=100783 - 103389 (101383 - 102789)	/lenght=2607 (1407)	/codons=869 (469)	/complement=true	GC-compoz=55.508173418621176%	/LCI1=1.2193732193732194	/LCI2=0.29601139601139603	p_i1=0.16676591238112015	p_i2=0.04457707357923169	/Tai=0.3491297718056664	/Tei=0.14011936622130852	/EEI=3.343684300606011
cgttgacgaggcgggggacatggacttctggcctcccgacgaggccttcctcccactggatgctgcacagtccatcgtggccgaagaagagagcgtcaggatagacagggttgccctgtgcacccctgccggtagtccatgccggatgttcgaacaggggcaatacgcccatttcttcatcgaagtcacgacgcttcgcgatgtcgaacaactggccatagggctcacgatcaacaccaaggacaacctgcccctctattgcaccaattccctcctcacccgttcgggcattccggcaacgctcggccgcgacgttcgcttacgtctctgctggaagatgaggcttccggtggcctgcggcgactatactttcagcgtggggattggcgagcacccttcatggatagcagagcaactggagtatatttctgcagagacgctcattgcatccggcaaaccgcttttcagtctgctgaaagctggatcgttcgtagtctgcaagccgtcgcatggtctacagattccattcataggtcttgtagacattgaaacggacatttcattccgcacttcacaatcacaataatgaagggatacacgatgtcttcgatcttctcccttgaaggaatcaaggcgctcggtcctgacgaacttcgcgaaatacagcgcggcggactccccgtcgtcatccatttcggagacgccggagacgactttcttgcctatgtcagtgaccatgccactgaatggctgggcactgatgccatacgcaccgtcgacgcgcgacgtttcatggaggacaaggaatggaaagcccccatgctgacctccgaagtcctgccaaagacgatcatcgtcgacccggcacgatggggagactcgttcgcggacaaggttgccgccctggacatgactgccttctacagcagcaaccctgtccttctggactacaacgacgcattcgaggtcgtcttcctcttctccacattctaccaccataccatggtgagcgttacggacttctgcaacctgcgatgccgggggtgctcgttccatggtgacgactcgcgctacgacttcgcagcgagccggggcaagaccgaacggcaagagttgaaagaagaggactactacctcttcctcgaccagaggaagcccggagacgaccttctcttctgcggcacaggtgaactgttcgtatcgaagaaggccatgccctacatccgcgaggccatcagaagggggttgcatgtccgcatcctcaccaacggcatgctggtggatgacaaggtggcccgggaacttgtcgagctcggtgtcggcgcagtgctcttcagcatcgacgggcacacaaaggaaatcgtcgagagcatcaggcttggggctgactacgacaggattctcgccaacctccgcaatctgatgcgcgtcagggacgaggccggttcaggcatgatcatcggggtacagagtggctggttcgacgaggtcaagacccgcaaagacgaaatcctcgaattctggaaagaattcggcatagatacattctcgttctttgctgaacaggtgggctggttccaatgtattccgatgcatgaagacaaggtcatgcccgtaaagacccatgcctgtttcaacagtctcatcactccggtactgatgacgaacggctatgtggcaccatgcacaggcaactatcaggctgaatggtcgtcgctctcgtcttcatggatgaaacatatctccgaagcgccgttcgatgaaatcatacgctactacaggaagatgcgaaccgacccggcaagcccgtaccggcagagatgcgccatgtgcataggaaggctctctacatatgtgaattcggagtacgtttcggcctatgcggaagggtaccggttcagcgaacgcaagtccgacaaggaagctgccttcgtcaaattctcaccacaggatgagaaaaccggattcacactcaaaaagttgtggaaccgccttcttcgcaggtgacgtgtcaactggatgggcattgcatccggaaatcattgtcccatgggcaagtagcatacgaaacacagaatagaagaaggtcgcaacatgcttgtctggctcacatcctttccccggtctggcaattcgctgctacggacgattttcaaccattgtttcgggcttgaaacctactcgaaatatgaacgtacgaacgagtactccaatgtcgacatcgccaaattcatgggtgcgcgaccattcgggggtgaacttgacgactttctcgaaaaggcacgtgcggaacagcatgtcacggtcgtcaagacccatgaagaaccggagagcgacgaccgggccatctatatcatacgcaacggtctcatcgcgaccgattcataccgccactatctggcgaaaatagagaatgtgcagtgcacctggcagcaggtggtcgacgggacggcattccccacatggtctgcccacatagaagcatggtctcctatggatcgacccaatacattgctcattcgttatgaagacctgttgtctccggcagcacaggagaacatcgacaggattgcagacttcacaggtctgcccatgcttcgcaaatgg
>76	N operona: 50	middle	DVUA0076	gene_poz=(601-1995)	-	ABC transporter, ATP-binding protein	identified by similarity to GP:22759343; match to	/position=102204 - 104798 (102804 - 104198)	/lenght=2595 (1395)	/codons=865 (465)	/complement=true	GC-compoz=59.71326164874552%	/LCI1=1.2873563218390804	/LCI2=0.44841954022988517	p_i1=0.19770898834069228	p_i2=0.14164685300484692	/Tai=0.3466494591347635	/Tei=0.22748216770436225	/EEI=3.196441892374326
gtttcgttccgtggtggcttttcgcggaggtgacgggcggtgcccccaccctgattcaggcgcgccccagcttcgtacagaagatgtgcttcccgctggaaatcctccccgttgtccatctcggggtgtctctcttcaattcactggcggcactcgtcatcttgctggcagcccttgccatgaagggaatgccattccacctcacactcctgtggattcctgccctgtacgtgcctctctgcctctggagtctcgggggtgcctttctgctttccgctcttggggtgttcctgcgcgacatgcaacatgccgtgagtgtagcgcttcagctcttgttcttcgcgacccccatcgtctaccagctggatatggtgccagagcaatggcggttcctgcttcgctgcaaccccatgacggaaatcgtggaggcattccggcacgtcatctacttcggtcaggctcccgaaccggtctccctcggtatcgtcactgttctcggcgcctgcgtcctgtgggtggggcatctcgtattcatgcaagcacgcaaggcctttgccgatgttctatgacaccaacgaaaacgggcaggtcgccgcgatcatgcgcgacgaccctacggtagccatcgccgcagaacgcctcggcaagtgctacgagatattcgacagaccggccgaccgactcaagcagatgctgctgcgccgctcgctggggcgtcctttctgggcgttgcaggacgtgtcgttcactgtgcgcaagggtgaggcccttggcgttgtcgggcataacggtgccggaaagagcacgctgctccagattctcgcgggggcgctcaagccgaccacaggcgaagccttgcttcgcgggcgggtggcgtcgcttctcgaactcggcagcggcttcctgcccgacttcacaggtcgggagaacgtcttcgtgaacggcacggcactcggcctgtctacacgcgaggtggagcaacggctcgacgagattcgcgatttcgcagagatcggcgaattcttcgaccagcccgtcaagacctactccagcggcatgttcgtccgcctcgccttcgctgtgcaggcatgtctttctcccgacatcctcatcgtcgatgaagcgcttgcggtgggcgacatctttttccagcagaaatgccatgcccacatggcgggccttctggacaagggggttgccattctgcttgtcacccacgacgtacaggcggtgcgcaaatactgttcgtcggtcatccttctggaaaacggcagggtgacccatcagggcgaagtcgaaacggggcttcggctttatgggaacagccgccctacgctggcgaagggcctcgaggcctccgctgcagtcagcgacgagacgcgaacggcttcggcctcgcactccgccagcgttgacgaggcgggggacatggacttctggcctcccgacgaggccttcctcccactggatgctgcacagtccatcgtggccgaagaagagagcgtcaggatagacagggttgccctgtgcacccctgccggtagtccatgccggatgttcgaacaggggcaatacgcccatttcttcatcgaagtcacgacgcttcgcgatgtcgaacaactggccatagggctcacgatcaacaccaaggacaacctgcccctctattgcaccaattccctcctcacccgttcgggcattccggcaacgctcggccgcgacgttcgcttacgtctctgctggaagatgaggcttccggtggcctgcggcgactatactttcagcgtggggattggcgagcacccttcatggatagcagagcaactggagtatatttctgcagagacgctcattgcatccggcaaaccgcttttcagtctgctgaaagctggatcgttcgtagtctgcaagccgtcgcatggtctacagattccattcataggtcttgtagacattgaaacggacatttcattccgcacttcacaatcacaataatgaagggatacacgatgtcttcgatcttctcccttgaaggaatcaaggcgctcggtcctgacgaacttcgcgaaatacagcgcggcggactccccgtcgtcatccatttcggagacgccggagacgactttcttgcctatgtcagtgaccatgccactgaatggctgggcactgatgccatacgcaccgtcgacgcgcgacgtttcatggaggacaaggaatggaaagcccccatgctgacctccgaagtcctgccaaagacgatcatcgtcgacccggcacgatggggagactcgttcgcggacaaggttgccgccctggacatgactgccttctacagcagcaaccctgtccttctggactacaacgacgcattcgaggtcgtcttcctcttctccacattctaccaccataccatggtgagcgttacggacttctgcaacctgcgatgccgggggtgctcgttccatggtgacgactcgcgctacgacttcgcagcgagccggggcaagaccgaacggcaagagttgaaagaagaggactactacctcttcctcgaccagaggaagcccggagacgaccttctcttctgcggcacag
>77	N operona: 50	last	DVUA0077	gene_poz=(601-1485)	-	ABC transporter, permease protein	identified by match to protein family HMM PF01061	/position=103630 - 105714 (104230 - 105114)	/lenght=2085 (885)	/codons=695 (295)	/complement=true	GC-compoz=60.22598870056497%	/LCI1=0.963718820861678	/LCI2=0.31950113378684813	p_i1=0.07302928529765244	p_i2=0.055919540313817066	/Tai=0.3466169288892492	/Tei=0.15032758628243537	/EEI=3.9029639291467912
tgaaccagaaggcgcgcgccggatgtccgttcagacgctcacggtcggggcgccgtattctcccgtcacaaaaaaacgtattgcacgatttcatgtcttgtccgtcggttgggtatgtggggtaacatggcatcaatccccggcatccggcatcggtatccgacatcggtgtcgggccccggcgtccgtatcaacgcttccggcacacgtccctgtcgccgtcaacgtctgcctggagactcacgccgcatgcgtcgtcgtgactcaccggccggcggtcctgcacggggcactgcatcaaacagcgggcctgcaccggagactccatgcatcacgctcatgcacagcccggaacacctcaaacagggatgacgcgtgtaacgccgcaaaagccttcagggaagatggcagtcggcagcgcctgcttttttccggctgtgagccagtggatactccaaatcggtgattttgtcctcatcacatgaagcaagccccatctattcttcattcttgcatttgcactgcacggtaaaaccgtgtattcaataagcatagtcatagccatgacgcaatcattgaatgaaaacaggctgctagctagtgaaagaacatatatccgcctgcaaggggccgcttgcgtcgcacacaataacgtgcgtctcttcccggagaggcacctcgctgacacacaatccggtgaccttgctacgcacgctggtggcacgtagggacctcttcatgcagctgctgcgccgggacatcgccgcgcgctaccgtggaacctgtctcggctggctgtgggtgcttgccacacccgttctcgtgctgggggtctacaccttcgtcttcggggtcatctaccaggcatcacgtttcagcgggggcgtgggcgactacgccctcatgctgttttgcggtttcgttccgtggtggcttttcgcggaggtgacgggcggtgcccccaccctgattcaggcgcgccccagcttcgtacagaagatgtgcttcccgctggaaatcctccccgttgtccatctcggggtgtctctcttcaattcactggcggcactcgtcatcttgctggcagcccttgccatgaagggaatgccattccacctcacactcctgtggattcctgccctgtacgtgcctctctgcctctggagtctcgggggtgcctttctgctttccgctcttggggtgttcctgcgcgacatgcaacatgccgtgagtgtagcgcttcagctcttgttcttcgcgacccccatcgtctaccagctggatatggtgccagagcaatggcggttcctgcttcgctgcaaccccatgacggaaatcgtggaggcattccggcacgtcatctacttcggtcaggctcccgaaccggtctccctcggtatcgtcactgttctcggcgcctgcgtcctgtgggtggggcatctcgtattcatgcaagcacgcaaggcctttgccgatgttctatgacaccaacgaaaacgggcaggtcgccgcgatcatgcgcgacgaccctacggtagccatcgccgcagaacgcctcggcaagtgctacgagatattcgacagaccggccgaccgactcaagcagatgctgctgcgccgctcgctggggcgtcctttctgggcgttgcaggacgtgtcgttcactgtgcgcaagggtgaggcccttggcgttgtcgggcataacggtgccggaaagagcacgctgctccagattctcgcgggggcgctcaagccgaccacaggcgaagccttgcttcgcgggcgggtggcgtcgcttctcgaactcggcagcggcttcctgcccgacttcacaggtcgggagaacgtcttcgtgaacggcacggcactcggcctgtctacacgcgaggtggagcaacggctcgacgagattcgcgatttcgcagagatcggcgaattcttcgaccagcccgtcaagacctactccagcggcatgttcgtccgcctcgccttcgctgtgcaggcatgtctttctcccgacatcctcatcgtcgatgaagcgcttgcggtgggcgacatctttttccagcagaaatgccatgccca
>78	N operona: 51	first-last	DVUA0078	gene_poz=(601-759)	-	hypothetical protein	identified by Glimmer2; putative	/position=104630 - 105988 (105230 - 105388)	/lenght=1359 (159)	/codons=453 (53)	/complement=true	GC-compoz=54.088050314465406%	/LCI1=1.0833333333333333	/LCI2=0.20320512820512823	p_i1=0.11200589505000345	p_i2=0.013548804282284744	/Tai=0.5374677127988697	/Tei=0.11219392385405627	/EEI=2.6605392817663422
cacggcccgatgatatcccggactgcctgcctgttagcccgcaacggcgagacgaaggcgcacaggcagagtatccccgcatccagaaagagtcgtacggtttcagcgatgcgccgtacgttctccttgcggtcatgttccgagaagccgaggtcgccgcaaagcccgtgccggacattgtcaccgtcgaatacataggtacgtatgccacgctgatgcaacacctcttccgcgatgtgggcaagggtcgactttccggcactgggcaatccggtgaaccagaaggcgcgcgccggatgtccgttcagacgctcacggtcggggcgccgtattctcccgtcacaaaaaaacgtattgcacgatttcatgtcttgtccgtcggttgggtatgtggggtaacatggcatcaatccccggcatccggcatcggtatccgacatcggtgtcgggccccggcgtccgtatcaacgcttccggcacacgtccctgtcgccgtcaacgtctgcctggagactcacgccgcatgcgtcgtcgtgactcaccggccggcggtcctgcacggggcactgcatcaaacagcgggcctgcaccggagactccatgcatcacgctcatgcacagcccggaacacctcaaacagggatgacgcgtgtaacgccgcaaaagccttcagggaagatggcagtcggcagcgcctgcttttttccggctgtgagccagtggatactccaaatcggtgattttgtcctcatcacatgaagcaagccccatctattcttcattcttgcatttgcactgcacggtaaaaccgtgtattcaataagcatagtcatagccatgacgcaatcattgaatgaaaacaggctgctagctagtgaaagaacatatatccgcctgcaaggggccgcttgcgtcgcacacaataacgtgcgtctcttcccggagaggcacctcgctgacacacaatccggtgaccttgctacgcacgctggtggcacgtagggacctcttcatgcagctgctgcgccgggacatcgccgcgcgctaccgtggaacctgtctcggctggctgtgggtgcttgccacacccgttctcgtgctgggggtctacaccttcgtcttcggggtcatctaccaggcatcacgtttcagcgggggcgtgggcgactacgccctcatgctgttttgcggtttcgttccgtggtggcttttcgcggaggtgacgggcggtgcccccaccctgattcaggcgcgccccagcttcgtacagaagatgtgcttcccgctggaaatcctccccgttgtccatctcggggtgtctctcttcaattcactggcggcactcgtcatcttgctggc
>79	N operona: 52	first-last	DVUA0079	gene_poz=(601-1287)	cysC	adenylylsulfate kinase	identified by similarity to GP:11992144; match to	/position=104982 - 106868 (105582 - 106268)	/lenght=1887 (687)	/codons=629 (229)	/complement=false	GC-compoz=58.951965065502186%	/LCI1=1.1096491228070176	/LCI2=0.27865497076023393	p_i1=0.12177806538562945	p_i2=0.03711072961210445	/Tai=0.388863181653173	/Tei=0.133399656650894	/EEI=3.3271647409856313
ggtccctacgtgccaccagcgtgcgtagcaaggtcaccggattgtgtgtcagcgaggtgcctctccgggaagagacgcacgttattgtgtgcgacgcaagcggccccttgcaggcggatatatgttctttcactagctagcagcctgttttcattcaatgattgcgtcatggctatgactatgcttattgaatacacggttttaccgtgcagtgcaaatgcaagaatgaagaatagatggggcttgcttcatgtgatgaggacaaaatcaccgatttggagtatccactggctcacagccggaaaaaagcaggcgctgccgactgccatcttccctgaaggcttttgcggcgttacacgcgtcatccctgtttgaggtgttccgggctgtgcatgagcgtgatgcatggagtctccggtgcaggcccgctgtttgatgcagtgccccgtgcaggaccgccggccggtgagtcacgacgacgcatgcggcgtgagtctccaggcagacgttgacggcgacagggacgtgtgccggaagcgttgatacggacgccggggcccgacaccgatgtcggataccgatgccggatgccggggattgatgccatgttaccccacatacccaaccgacggacaagacatgaaatcgtgcaatacgtttttttgtgacgggagaatacggcgccccgaccgtgagcgtctgaacggacatccggcgcgcgccttctggttcaccggattgcccagtgccggaaagtcgacccttgcccacatcgcggaagaggtgttgcatcagcgtggcatacgtacctatgtattcgacggtgacaatgtccggcacgggctttgcggcgacctcggcttctcggaacatgaccgcaaggagaacgtacggcgcatcgctgaaaccgtacgactctttctggatgcggggatactctgcctgtgcgccttcgtctcgccgttgcgggctaacaggcaggcagtccgggatatcatcgggccgtgcgatttcttcgaggtctatgtgaagtgtccggtcacggtatgcgaatcacgcgacgtgaaggggctctacggcaaggcccgtcaggggcttgtggagaactacacgggcatatcggctccctatgaggaaccggagtcgcccgatattgtcgtggataccagccggaacaccatcgaggagagtgtgcagagtcttaccgatttcatcttgcaggtgatgaccgtcccgtgcgcgcagaaggatgcccaagcccccggcaaggccgtccgtttcccgtagccgacggaaggcgggcctttggcggtgctggcaacccgcgtgttcccctgatacgttgcgccccttgaatgcacactgtcgtgatgaaggccagaccatgaatcaaccgttcctgagcgtcgtcattgcgaccttcaatgttgcagaagtgctccgggagtgcctgcacagcctcgcaagccagacattccgtgacttcgaggtggtcatccaggatggcgcgtccaccgatggtaccctcgcagtcgcacaggaggctgccgggcggctgcccagactgtcactcgcaagcgttgccgattcgggcatctatgatgcgtggaaccgtgccctgccccgcgtgacgggggactgggtgctctttctggggagtgacgacacgcttgccgggccggatgtactggcacagtgcgcccgccgcctcgccgatttgccgccgcaggtgctctatgcctgcggtgacgcgctcgaagtctacccggacggttcttcacgcgctgtgacctgcacagccgaaggggccacgcgccgaatggccgaccacatcccgttctgccattcgtcactctggcatcgggcctgcctgttcgaggcgcggca
>80	N operona: 53	first	DVUA0080	gene_poz=(601-1482)	-	glycosyl transferase, group 2 family protein	identified by match to protein family HMM PF00535	/position=105766 - 107847 (106366 - 107247)	/lenght=2082 (882)	/codons=694 (294)	/complement=false	GC-compoz=65.98639455782312%	/LCI1=1.3447098976109215	/LCI2=0.5250284414106939	p_i1=0.22534999208038645	p_i2=0.2076703354408965	/Tai=0.36077447481461755	/Tei=0.28690330189680685	/EEI=3.015421825641011
tgttgcatcagcgtggcatacgtacctatgtattcgacggtgacaatgtccggcacgggctttgcggcgacctcggcttctcggaacatgaccgcaaggagaacgtacggcgcatcgctgaaaccgtacgactctttctggatgcggggatactctgcctgtgcgccttcgtctcgccgttgcgggctaacaggcaggcagtccgggatatcatcgggccgtgcgatttcttcgaggtctatgtgaagtgtccggtcacggtatgcgaatcacgcgacgtgaaggggctctacggcaaggcccgtcaggggcttgtggagaactacacgggcatatcggctccctatgaggaaccggagtcgcccgatattgtcgtggataccagccggaacaccatcgaggagagtgtgcagagtcttaccgatttcatcttgcaggtgatgaccgtcccgtgcgcgcagaaggatgcccaagcccccggcaaggccgtccgtttcccgtagccgacggaaggcgggcctttggcggtgctggcaacccgcgtgttcccctgatacgttgcgccccttgaatgcacactgtcgtgatgaaggccagaccatgaatcaaccgttcctgagcgtcgtcattgcgaccttcaatgttgcagaagtgctccgggagtgcctgcacagcctcgcaagccagacattccgtgacttcgaggtggtcatccaggatggcgcgtccaccgatggtaccctcgcagtcgcacaggaggctgccgggcggctgcccagactgtcactcgcaagcgttgccgattcgggcatctatgatgcgtggaaccgtgccctgccccgcgtgacgggggactgggtgctctttctggggagtgacgacacgcttgccgggccggatgtactggcacagtgcgcccgccgcctcgccgatttgccgccgcaggtgctctatgcctgcggtgacgcgctcgaagtctacccggacggttcttcacgcgctgtgacctgcacagccgaaggggccacgcgccgaatggccgaccacatcccgttctgccattcgtcactctggcatcgggcctgcctgttcgaggcgcggcacttcgacgccacgttgcgcattgccgccgactacgacctcatctgccgcacatggccccacgacggcgtgggacatactcttggcatcactgtgacgcatatgggggtcgggggtgtctcttcaagccccgcccacagattgcgaacccagtgggaacttgtgcgcgtggcagcccggcacggccatggggccttctcgcgtcggcgtctggtcccgctgtgcaaggccgtgggcttgtgggtcttgtgcaggctggcgggccgtcgggcttctgtcatgctggacaggttgcgggtcatgcgcgggctgcccccctgctggacgacggcagaccccgcgcgcgtgggtggtcgcgactctgcccgtggtgatgcgtgatgcactgtgacgacgtcatgctgccggcagccctgcaccgggaatcctgccccgcccctgaaggggttgtcaccgttgccgacacgacccggaacgcttccggccacgcgcggccccgcatctccatcatcatcccggcatggaacatcgcaccgtggataggtcagaccctgcgttccatcctttcgcagaccgtcgacgacttcgagtgcatcgtcatcgacgacggttcaaccgacggcacggcgcaggtggtcgcctcggtcgccgacccgcgcatccgctgcatccggcagcccaacgccggagtcagcgctgcgcgcaacagggggattgccgaggcgcagggtgcgttcatcacctttctcgatggcgacgactactggttgccatgttttctcgagacgctgctgcctcccttgctgacccggcccgaggtcgacctcgtttactgcggcatgaccatgttcatggacgacgacggcacggtgaagccccagccgtgggggaatgtgcatgcgaccggcaacgtctggtgggatatgctttccgactcggtcatgctcatgggcgcatggcttgcccgcgccgaggtcgtca
>81	N operona: 53	last	DVUA0081	gene_poz=(601-2715)	-	glycosyl transferase, group 1/2 family protein	identified by match to protein family HMM PF00534;	/position=106647 - 109961 (107247 - 109361)	/lenght=3315 (2115)	/codons=1105 (705)	/complement=false	GC-compoz=64.9645390070922%	/LCI1=1.4554924242424243	/LCI2=0.6688446969696966	p_i1=0.28187453887969904	p_i2=0.3471595912439124	/Tai=0.3307635308666641	/Tei=0.4124436321195212	/EEI=2.9268907869014686
cacgcttgccgggccggatgtactggcacagtgcgcccgccgcctcgccgatttgccgccgcaggtgctctatgcctgcggtgacgcgctcgaagtctacccggacggttcttcacgcgctgtgacctgcacagccgaaggggccacgcgccgaatggccgaccacatcccgttctgccattcgtcactctggcatcgggcctgcctgttcgaggcgcggcacttcgacgccacgttgcgcattgccgccgactacgacctcatctgccgcacatggccccacgacggcgtgggacatactcttggcatcactgtgacgcatatgggggtcgggggtgtctcttcaagccccgcccacagattgcgaacccagtgggaacttgtgcgcgtggcagcccggcacggccatggggccttctcgcgtcggcgtctggtcccgctgtgcaaggccgtgggcttgtgggtcttgtgcaggctggcgggccgtcgggcttctgtcatgctggacaggttgcgggtcatgcgcgggctgcccccctgctggacgacggcagaccccgcgcgcgtgggtggtcgcgactctgcccgtggtgatgcgtgatgcactgtgacgacgtcatgctgccggcagccctgcaccgggaatcctgccccgcccctgaaggggttgtcaccgttgccgacacgacccggaacgcttccggccacgcgcggccccgcatctccatcatcatcccggcatggaacatcgcaccgtggataggtcagaccctgcgttccatcctttcgcagaccgtcgacgacttcgagtgcatcgtcatcgacgacggttcaaccgacggcacggcgcaggtggtcgcctcggtcgccgacccgcgcatccgctgcatccggcagcccaacgccggagtcagcgctgcgcgcaacagggggattgccgaggcgcagggtgcgttcatcacctttctcgatggcgacgactactggttgccatgttttctcgagacgctgctgcctcccttgctgacccggcccgaggtcgacctcgtttactgcggcatgaccatgttcatggacgacgacggcacggtgaagccccagccgtgggggaatgtgcatgcgaccggcaacgtctggtgggatatgctttccgactcggtcatgctcatgggcgcatggcttgcccgcgccgaggtcgtcaagggatgccgacctttcgacccgaccttgagggtgggcgaggacagggactttctcctctcgatgctggaggacatctaccatcagcggcaccatgaagccgtcggcatcgacgcaaggctgttgcgctaccgccagcgccgtggcagtggcgtcaggcaggtggccgacgccctgcaatgcgagtggcacatgatggacaggcacctgcggcatgagggaatcccgcctgccgtgcgccgtcgggcctattccgacctcgccttcaagatgggcgtcatcgccgcattcggggcacgtgacatcgccctcgccctgcgatggtatggcaaggcattcgcgctatgccccatgaacggcaatctctactggctgccgctgcgcaagatgttcctttcacttcgcccacgcagaaggctgcacatgaaggtgctctttctctcggcccgcgccgatttcggaggcgggcctgaacatgtgctgcaattgctcaggagactgccgccagatgtcgaagcggctgtcgcctgccccgaggatgtcccctactgggagcgcttccgcaatatcgtgggtgatgacaacatgttcagcatgccgcaccgggccttcacgctggaggcagtggcgcgccttcgacgcttctgtcgcaagcgagggttcgacgtgctgcatgcccacggcaagggggcgggattgtacgcccgtgtgctgagtctgctgtgcggcatcccttcggtctacacgttccacggggttcacctcggcggctacgggccgctcaaacgctggttgtatggtgcctatgaacgggcggcctcgtggtgcacccggcgcggcattgccgtctcgaggggggagagggacgccatcgaggcccacggactcatgcccgcgtcgaaggtctccgtgatcatgaatggcgttgagatgccggagggcaccgcgccgcgacctgctggcccaccttggctggtggtctctttcagtcggttcgacatgcagaagaacagcctgttccttcttgatgtcgcccgtgcgctgcaagaacaggggcggctggacgggttcaggttcctgctggtcggcgacggccccgacagggcaaggcttctggaacaggcggcagcacagggtctaggcgacagggtgtcctgccccggggcgaccccgaccccgcatgaagcctacgccggggctctatgctatttttcctcgtcacgctgggaaggcatgcctcttgccgtgctggaggccatggcccacggattgcctgtcgtggccacggatgtggtgggcaaccgcgacgccgtcgccgatggagtgacggggctgctctatcctgaaggcgatgctggcgctgccgcaagagggcttgtgcggcttgccgacgaggccgcactatgggccgcgatggcgcatgaggcgcgtgcgtgggtggcgacgcgccatgacgtgcagaggatggccgaccgtacgttccatgaactgcgcaaagcatgcggcagggcgtgatgcatggcgtgagacaggcgacgcccccttgggagtgttgcagcgtggcacctgtaggctgcccattacggtcaatggcaggggaaagcccgcatgagcgcgccgcatcacaaagcgtggccggcatggccggaaaaccagcgacatgacgcgggcgagacgccgccatgggccgtcatccgcacgaagcgcgtgacattcgacgacggtcgacgcggggcgtgcactccgacgccctgaccgcaatgacgaccggtctgtcaccagtgacggatgccgcgaaacgtacaggcggggcaagcccctaacctttcgtcccgacgccccttctctccagaatctccccggcgggttccgtcaggtgcggcgagtgctcgtaccggatggtggtctggatggactcatggcccagcgccacgcgaatctgttccagcgtggccccggcgaggcgcgagtgggtggcgaaggtgtgccgcaaccagtggggcgagatcttccgtccgagggcggcctctccccatctggtgacgatgcggtaggccgtcttcaccgttatcggctgcgtgagcacgcggcggttggggaacagcggaacggcat
>82	N operona: 54	first-last	DVUA0082	gene_poz=(601-1632)	-	site-specific recombinase, phage integrase	identified by match to protein family HMM PF00589;	/position=109066 - 111297 (109666 - 110697)	/lenght=2232 (1032)	/codons=744 (344)	/complement=true	GC-compoz=64.63178294573643%	/LCI1=1.2215743440233235	/LCI2=0.37473275024295427	p_i1=0.16773361073390133	p_i2=0.08803827401494072	/Tai=0.3137836944520186	/Tei=0.17923444661344665	/EEI=3.5465265077780366
tccgtttcgccctgtggcaaatcgtcctcttggttggtcacgatagcccgaagcgggtcgaaacggtgcaggacgattgtcccgtcagggcgcggcatcgcaagaatggcctcgttctccttgatgccgattctctgcagaaggcccttcgggatttgtacggttccggtggaagtctgcttgagcacttcatattcaggtcttgccatggacagctccttgtcttgccgtgtttgccatttgggtgagcatatgaaaacagcgtttttatgcaatgtccgaaaataaatgttttcggacataacacgacttttcttgacaatcatcttaaaatcagaaaagcacattcgtgtgttatatcgatcatgatggaatcgaggatggcacgaagagcttcagtgggtattccagatagcaagccttgccgcgcgtgaagaccagcacaccatctggcgcatcggtcggcacgaggcatatcagctgccggggcatgcccgctgcgagtcatggtcagaccctgacatgcctgacacaggcttccactgcgctgcatggtcttgatgccccggtgcggcgcgtacccggaatgagggcccagtcatggttagcgagttgcccgtcgaacagtacttcacgcctccggacaagagacgtattgccgccgtgaccgaagagtcttccggcgggcgcatctccgacatcctcacggcgtccaccgggctgtcaccgactgaacaggccatcgcagcccacatggtctccctgcggcgaggttcacccgggaccgtccgggtctacctgcccacccttctggccttcttccgcttcgcagagaccccggtcacccacatacgggtgtggcatatcgaagactggctcaactcgctggaacaggccgcctacaaacccgcgaccatcgccaccaagctcgcctgcatcaagtcgttcttcgggtacctgtggaaatgcggcctgctgcccctgaaccccgcggcacccgtgaaagggccgaagcatatcgagggacatcacggcgaccgggtcttgctggcagaagaagttcaagaactgcttgaacatacacggcgccacgccccggcgcgcgaccacctgatgtgcagactgctctttgccgcaggggcacgtgccgccgaggcggtttcactccggtggggcgacctcaggcgcgacgtacgtgggcgctggtatgcgacggtcatgggcaaggggcgcaagacacggcatctgcacattcccaaggatctggccgccgacctgctggtatggaagggtgcgctgtacagtatcgagccctatcagccggcaccgggtctcgatgccgttccgctgttccccaaccgccgcgtgctcacgcagccgataacggtgaagacggcctaccgcatcgtcaccagatggggagaggccgccctcggacggaagatctcgccccactggttgcggcacaccttcgccacccactcgcgcctcgccggggccacgctggaacagattcgcgtggcgctgggccatgagtccatccagaccaccatccggtacgagcactcgccgcacctgacggaacccgccggggagattctggagagaaggggcgtcgggacgaaaggttaggggcttgccccgcctgtacgtttcgcggcatccgtcactggtgacagaccggtcgtcattgcggtcagggcgtcggagtgcacgccccgcgtcgaccgtcgtcgaatgtcacgcgcttcgtgcggatgacggcccatggcggcgtctcgcccgcgtcatgtcgctggttttccggccatgccggccacgctttgtgatgcggcgcgctcatgcgggctttcccctgccattgaccgtaatgggcagcctacaggtgccacgctgcaacactcccaagggggcgtcgcctgtctcacgccatgcatcacgccctgccgcatgctttgcgcagttcatggaacgtacggtcggccatcctctgcacgtcatggcgcgtcgccacccacgcacgcgcctcatgcgccatcgcggcccatagtgcggcctcgtcggcaagccgcacaagccctcttgcggcagcgccagcatcgccttcaggatagagcagccccgtcactccatcggcgacggcgtcgcggttgcccaccacatccgtggccacgacaggcaatccgtgggccatggcctccagcacggcaagaggcatgccttcccagcgtg
>83	N operona: 55	first-last	DVUA0083	gene_poz=(601-729)	-	hypothetical protein	identified by Glimmer2; putative	/position=110206 - 111534 (110806 - 110934)	/lenght=1329 (129)	/codons=443 (43)	/complement=false	GC-compoz=58.139534883720934%	/LCI1=1.2380952380952381	/LCI2=0.23492063492063495	p_i1=0.1750724439311379	p_i2=0.021731402167418534	/Tai=0.4658761636682861	/Tei=0.11955826195067669	/EEI=2.7819133246913905
gtggcgccgtgtatgttcaagcagttcttgaacttcttctgccagcaagacccggtcgccgtgatgtccctcgatatgcttcggccctttcacgggtgccgcggggttcaggggcagcaggccgcatttccacaggtacccgaagaacgacttgatgcaggcgagcttggtggcgatggtcgcgggtttgtaggcggcctgttccagcgagttgagccagtcttcgatatgccacacccgtatgtgggtgaccggggtctctgcgaagcggaagaaggccagaagggtgggcaggtagacccggacggtcccgggtgaacctcgccgcagggagaccatgtgggctgcgatggcctgttcagtcggtgacagcccggtggacgccgtgaggatgtcggagatgcgcccgccggaagactcttcggtcacggcggcaatacgtctcttgtccggaggcgtgaagtactgttcgacgggcaactcgctaaccatgactgggccctcattccgggtacgcgccgcaccggggcatcaagaccatgcagcgcagtggaagcctgtgtcaggcatgtcagggtctgaccatgactcgcagcgggcatgccccggcagctgatatgcctcgtgccgaccgatgcgccagatggtgtgctggtcttcacgcgcggcaaggcttgctatctggaatacccactgaagctcttcgtgccatcctcgattccatcatgatcgatataacacacgaatgtgcttttctgattttaagatgattgtcaagaaaagtcgtgttatgtccgaaaacatttattttcggacattgcataaaaacgctgttttcatatgctcacccaaatggcaaacacggcaagacaaggagctgtccatggcaagacctgaatatgaagtgctcaagcagacttccaccggaaccgtacaaatcccgaagggccttctgcagagaatcggcatcaaggagaacgaggccattcttgcgatgccgcgccctgacgggacaatcgtcctgcaccgtttcgacccgcttcgggctatcgtgaccaaccaagaggacgatttgccacagggcgaaacggactgaatagcccgccccgagactcccgattttccagcttaccccacatagagcacactcatgcactcactcgctcgcaatcttacccagtactttcgcgattcgcttatcgatgaactcattctcgatgaggtcggaagccccaagggcgccaacacctacaccaccatctcgccagaacaattcgagcgtggtgcgttgcctgcaaagcttgcagaggggttgttgggcgaccagga
>84	N operona: 56	first-last	DVUA0084	gene_poz=(601-792)	-	transcriptional regulator, AbrB family	null	/position=110510 - 111901 (111110 - 111301)	/lenght=1392 (192)	/codons=464 (64)	/complement=false	GC-compoz=58.333333333333336%	/LCI1=1.2433862433862435	/LCI2=0.27089947089947086	p_i1=0.17745053235641361	p_i2=0.034026377853576095	/Tai=0.36135059082820276	/Tei=0.13062374006821847	/EEI=3.1950590903896146
acggtcccgggtgaacctcgccgcagggagaccatgtgggctgcgatggcctgttcagtcggtgacagcccggtggacgccgtgaggatgtcggagatgcgcccgccggaagactcttcggtcacggcggcaatacgtctcttgtccggaggcgtgaagtactgttcgacgggcaactcgctaaccatgactgggccctcattccgggtacgcgccgcaccggggcatcaagaccatgcagcgcagtggaagcctgtgtcaggcatgtcagggtctgaccatgactcgcagcgggcatgccccggcagctgatatgcctcgtgccgaccgatgcgccagatggtgtgctggtcttcacgcgcggcaaggcttgctatctggaatacccactgaagctcttcgtgccatcctcgattccatcatgatcgatataacacacgaatgtgcttttctgattttaagatgattgtcaagaaaagtcgtgttatgtccgaaaacatttattttcggacattgcataaaaacgctgttttcatatgctcacccaaatggcaaacacggcaagacaaggagctgtccatggcaagacctgaatatgaagtgctcaagcagacttccaccggaaccgtacaaatcccgaagggccttctgcagagaatcggcatcaaggagaacgaggccattcttgcgatgccgcgccctgacgggacaatcgtcctgcaccgtttcgacccgcttcgggctatcgtgaccaaccaagaggacgatttgccacagggcgaaacggactgaatagcccgccccgagactcccgattttccagcttaccccacatagagcacactcatgcactcactcgctcgcaatcttacccagtactttcgcgattcgcttatcgatgaactcattctcgatgaggtcggaagccccaagggcgccaacacctacaccaccatctcgccagaacaattcgagcgtggtgcgttgcctgcaaagcttgcagaggggttgttgggcgaccaggatgagcagcgactgcttattgccccgatgcagctcaagcgaggcttctttcgtgacgcacggcactggaggcagcctgaagtcattacccccatgctagtgccatgcgttctcagcagggacggaaaactggcagcccaagagcgaatcatgccgtggttcattcgtgactatcttgatccagtcgtctctgcagatagcgtcgttatcagttcggtcgatgatgttgaagagttcatcgcacgtaacagccaagacttcgcttgtacaagttggcaggagtacctcagcttttgctctaaaatgctgcaagatctgatcgggttcgacgccgatggcagagtacagcttgggcatgcggcctatttc
>85	N operona: 57	first-last	DVUA0085	gene_poz=(601-4131)	-	conserved hypothetical protein	identified by similarity to OMNI:NTL01ST4343	/position=110756 - 115486 (111356 - 114886)	/lenght=4731 (3531)	/codons=1577 (1177)	/complement=false	GC-compoz=53.97904276408949%	/LCI1=1.126700680272109	/LCI2=0.2580498866213153	p_i1=0.12832912458187223	p_i2=0.029257162376315846	/Tai=0.4356542213703015	/Tei=0.12633144613868427	/EEI=3.055988724720305
tggaagcctgtgtcaggcatgtcagggtctgaccatgactcgcagcgggcatgccccggcagctgatatgcctcgtgccgaccgatgcgccagatggtgtgctggtcttcacgcgcggcaaggcttgctatctggaatacccactgaagctcttcgtgccatcctcgattccatcatgatcgatataacacacgaatgtgcttttctgattttaagatgattgtcaagaaaagtcgtgttatgtccgaaaacatttattttcggacattgcataaaaacgctgttttcatatgctcacccaaatggcaaacacggcaagacaaggagctgtccatggcaagacctgaatatgaagtgctcaagcagacttccaccggaaccgtacaaatcccgaagggccttctgcagagaatcggcatcaaggagaacgaggccattcttgcgatgccgcgccctgacgggacaatcgtcctgcaccgtttcgacccgcttcgggctatcgtgaccaaccaagaggacgatttgccacagggcgaaacggactgaatagcccgccccgagactcccgattttccagcttaccccacatagagcacactcatgcactcactcgctcgcaatcttacccagtactttcgcgattcgcttatcgatgaactcattctcgatgaggtcggaagccccaagggcgccaacacctacaccaccatctcgccagaacaattcgagcgtggtgcgttgcctgcaaagcttgcagaggggttgttgggcgaccaggatgagcagcgactgcttattgccccgatgcagctcaagcgaggcttctttcgtgacgcacggcactggaggcagcctgaagtcattacccccatgctagtgccatgcgttctcagcagggacggaaaactggcagcccaagagcgaatcatgccgtggttcattcgtgactatcttgatccagtcgtctctgcagatagcgtcgttatcagttcggtcgatgatgttgaagagttcatcgcacgtaacagccaagacttcgcttgtacaagttggcaggagtacctcagcttttgctctaaaatgctgcaagatctgatcgggttcgacgccgatggcagagtacagcttgggcatgcggcctatttcgcgtgtaacgaacctcgcgtgtatctggacagcgggcaaggcggggcaaccagcaatatcaagaagctctatgacagtgtgctgaaaaagaaggacatgcccaaggcgtatgagagctttgtggctgggtgttccgcgccaagagccttattgactttggaagaggaagttgacgtggccgcccatagccatttggggcagatgagcggggctttcggactcggtgccagccagcgtgaaaccattcatcattttctttccatcaatgaaggtgaagtgctggcagtgaatggtcctcccggaacaggcaaaaccacgctgttacagagcgccattgcttcattatgggtaaaagccatcatggtcgccgggaatgattatccggacccgcctgtcatagtggccacttcatccaacaatcaggctgtgacgaatgtcatcagagattttggcgaggtgctcaagcttgagtcagataaccctctcgaaatgcgctggcttcctgaaggggttggtagccttggcacctacgccgttgctgaggctagacaaaaaaagctggaatcagaggacaatcgcctcctttgcgtgtctcttgcgtgggtcagtggtggctacaaactgaaaggtttttttgaaaagaccgaatctccggaattcatcgggcaggcagttacaacatatctggagatgtacgagcggttctccggggcatccatgaagagggaagcgcccgctgagctggtgaaggccatccgcaaagagcttcgcaggcgtatgctgcatattgctgcggatatgcaggagactcttgcctcctggaaacggtgtcgtcaggacgtcgagcgtaaggccgagacggaaaagaatctgactggactgaaaacttccttgcgcagatgcaccgaagcgtcatcagccaaggctacccaactgatcaaggctggcgaagagctaacccgtactggcaccgtggcaatggaagcggcgtctaccattgctggacagcctttttgggaaagtctgctaggggctttgggttttgtcaaagaacgccggagagcccgcgcaaaagccttcaccctgaagcatggccttgagatggatcctgctccacaaagcctgcatgatgtggaaaagcatgttgatgatttgctggacaccgttaaaaaacgtcacaaggccctgagtcgtgaactcgatgaattacaacgtgccgcagcaggcatggaacaggagaaaggagagctgaaggcgttactgcaaggaattgcaggacgcgcaagcaggttggcggaaatcctcggcgtgcaagagtgtgagttagattttacccgcgctggtttgtatcgtgttctggaccagttcgaccggaacgcgcgtttcgagatgttccttctcgccgtgcactattacgaagggctctggctcgaacacatgcttagaagtgagaacggcaaggtctccggaaaggatcggttgaagcgccttgccatgctcacgccctgcattgtttccaccctgttcatggtgcccaagttcttcagcgagtccggggcacctctctatgagttcgttgatctgctcattcttgatgaagccggtcaggctggaccggataaggcagcagccgtcttcgcgctagcaaagcgcggacttgtggtgggtgatgtgcaccagatagagccagtgtacaaaatccccgtttccgtggatttgggaaacctgaagcgcaacaacgtctatgtggggcgcgaagaagaaatgcccagggcggttgccgtttccaagggaagcgccatgcgcatggcacaggatgcgagcccgtaccattgcattctcaatggtcaccctgccgaagagcgcggcatgtatctcttggagcatcgtcgatgccataaagatatcatcgggtactgcaaggagttggtgtatccgcatcttgaggtgctcacacggcaggaaccggacgacttttatctttttccaccgctaggttatgctcatatcccctcttccggccaaaagaagggcggaagctggtgcaacccttatgaggcacacaacatcgcgcagtggttggctgataaccgtgatcgaatcctggcacgctataaggcgtcttcgctggcaagcgtgattgccatcgtgaccccgttcgcccgacaggtctcgtcccttcgcgagagcatgcaggggtgtcttccggagagcgattatgcggaaatggtggtggggacggtgcacaagctgcaaggagcagaacggcccatcattgttttctcgcccgtgtatggtcccggcaacgtggctgttccctttttcgaccggggtaggaatatgttgaatgttgccgtttcacgggcgaagcattcgttccttgtcttcggcaatatggccctgtttgacccgggcaatggacgtccttctggaatccttggcaagcatctgcagtgcaacatgatggccggggagctggatggcttccgcttggcccctcgtcccattcaaggccgtatcgagcaccttacaactctcgaccagcacagagagaccttacgtaaggcatttgaaacggttcgcgaacagctggtgattgtctcgccgttcattacgcgcaatgccctcaaggcggacaacgtgcttgagatgatccgttctgcagtaggtcgtggcgctgccgtcgatatatattcggactctcgcttggcgttgtcctgctgccagaatcaacaggctgcacttgatgatctggctcaggctatccgggatgcaggtgcaaggatcgagtttaaaaatggcgtgcacaacaaaacgctgattgtggacaagcataccctcgttgaggggtcgttcaactggttgtctgcacggcgggatgatttagctaggcgagaacattcgatttcatatcatggcattgaagccggtgcattaatggaggatattcttcccggactctcggaaagcgataccaaaggttaaaggtcgacgcttcccgtgtcggcagtatcacgtgcttcgtcggtatagggcaccccttctcaagttcctgttggtacggagaaaccacgcaagccgggacaggcagcacggtcagtcgcgccagcggtcgcggatggcgtcgatttcggtgcggtggcacaggaacgcatcgaccacggcggggtcgaattgcgtgcccgcgccgtcgcggatgaggatggcggcctcatcgggaggcatggcggtcttgtagggacggtcgctgcacagggcgtcgtagacgtccaccaccgagacgatacgcgcctcgacggggatgtcctcgccggacaggccgaaggggtagcccccgccgtcccatcgttcatgatggcagagggcgaggatgcgggcgagggcgagttcgtcgaagggctgctggtcacgcagcaggggcacgtcggagcatatgcggtgggcggcctccctgtcgtcgagggggccgagtatctcgcacccgtagaggcagtgcctgcgcatgatcaccagttcatcgtcgtcgaggcgaccgggcttgagcagcacctcgtcggggatgcctatcttgcccacgtcatgcag
>86	N operona: 58	first-last	DVUA0086	gene_poz=(601-1692)	-	response regulator	identified by match to protein family HMM PF00072;	/position=114398 - 116689 (114998 - 116089)	/lenght=2292 (1092)	/codons=764 (364)	/complement=true	GC-compoz=66.11721611721612%	/LCI1=1.499540863177227	/LCI2=0.6702479338842975	p_i1=0.30520727179149504	p_i2=0.348560086260261	/Tai=0.20473044831440562	/Tei=0.41370407763423495	/EEI=3.4416812008463946
gccccggcatcccggtggcgttgcagcggcgcatcttcgaacccttctataccaccaagcctccgggggttggcacggggcttggtctttcggtatcgtacttcatcgtcaccaaggggcacggcggcaacctgacagtggtaaccccgcccgaaggtggcacgctcttccgcatcgaacttccgttgcagggcagcacagaggcgcattcgtgaacataccggcaaggctattgatcatcgacgacgaagagcgcatccggcagctgatgctcgactatctcgaagaccatgacgaattcgaggtgcgcctgtgcggttcggctgaagaggctctcgacatgctcgcccgcgaacctgccgacgtgtgcatcgtcgatacgcgacttccgggcatggacgggctgacgttcatcgagacggcacggcggcagactctgtgcccccggttcatgctgcatacggggtctgtcgaactggccagccctccggcgctggcggaatgcggcctgcccgaagacgacgtgttcctcaaaccctgcgacatggaacgcatgatcgcgcgtatgcgcgcccttctctggcccgacggggagaccgcatgagcatcctcatcatcgacgacgaaccgggcttgcggcgttccctcgccgctcatttcgaagacctcgacctcgataccctcgaagcctgcaacggccttgaagggcttgaggtgctgcgcgaacacgccgacagcatcgaagcggtcatcgtcgacctgaacatgcaggtcatggacggggcgtcgttcatcgggcacgccacgcaggaggcccccgaaatgcccatcatcgtcctctccggcgtcggcgtcatcgaggacgccatcgccgccatgcgccgtggggcgtgggacttcatcaccaagccgctgcattcgttcgagatgctcgaccataccctgaacagggtgttcgagagggcgcgcctgctgcgcgagaacaggatgcaccgcgagaacctcgaatgcctcgtgcggcaacgtacggaagaactggaggagacgcggcggcaggtcatgcagcgactcagccgcgccgccgagtacaaggacaacgagacggggcggcacgtcatccgcgtggggcagataagccgtcttctgggggccgccatgggactcgggacgcagcagtgcgacctgcttggcgagtgcgcccccctgcatgacgtgggcaagataggcatccccgacgaggtgctgctcaagcccggtcgcctcgacgacgatgaactggtgatcatgcgcaggcactgcctctacgggtgcgagatactcggccccctcgacgacagggaggccgcccaccgcatatgctccgacgtgcccctgctgcgtgaccagcagcccttcgacgaactcgccctcgcccgcatcctcgccctctgccatcatgaacgatgggacggcgggggctaccccttcggcctgtccggcgaggacatccccgtcgaggcgcgtatcgtctcggtggtggacgtctacgacgccctgtgcagcgaccgtccctacaagaccgccatgcctcccgatgaggccgccatcctcatccgcgacggcgcgggcacgcaattcgaccccgccgtggtcgatgcgttcctgtgccaccgcaccgaaatcgacgccatccgcgaccgctggcgcgactgaccgtgctgcctgtcccggcttgcgtggtttctccgtaccaacaggaacttgagaaggggtgccctataccgacgaagcacgtgatactgccgacacgggaagcgtcgacctttaacctttggtatcgctttccgagagtccgggaagaatatcctccattaatgcaccggcttcaatgccatgatatgaaatcgaatgttctcgcctagctaaatcatcccgccgtgcagacaaccagttgaacgacccctcaacgagggtatgcttgtccacaatcagcgttttgttgtgcacgccatttttaaactcgatccttgcacctgcatcccggatagcctgagccagatcatcaagtgcagcctgttgattctggcagcaggacaacgccaagcgagagtccgaatatatatcgacggcagcgccacgacctactgcagaacggatcatctcaagcacgttgtccgccttgagggcattgcgcgtaatgaacggcgagacaatcaccagctgttcgcgaaccgtttcaaatgccttacgtaaggtctctctgtgctggtcgagagttgtaaggtgctcgatacggccttgaatgggacgagg
>87	N operona: 59	first-last	DVUA0087	gene_poz=(601-3714)	-	sensory box histidine kinase	identified by match to protein family HMM PF00512;	/position=115875 - 120188 (116475 - 119588)	/lenght=4314 (3114)	/codons=1438 (1038)	/complement=true	GC-compoz=64.83622350674374%	/LCI1=1.3690131790421087	/LCI2=0.5505303760848598	p_i1=0.23743061453589573	p_i2=0.2313520145068191	/Tai=0.2524142203475492	/Tei=0.30821681305613724	/EEI=3.5231124955641286
gcaggtgcagaccttccagcaatggcagaaggcggtgctggcatcgcaggaggcccaaggtctggccttcgggctgtatttctcgctacgcgacgaggcgaccgggtccgtcgtccccgccgaggccgaggcccggtggacggacaccgtcaatcgtgtgcccactgtgggcttcgcagactacgtgcgcgaacacgggcagctgtgcggcgttctcgagtcggcccatgaacaggggctgatcgcgggcggcatggcaaggctgctgttcgaccccatgctcagggcgcagacgttgccgctgcggacgaatcaggagggcatcgtctttctcaacctcaagacggcagagaggctcggcgtctccgtgcccttcgagatcatccagtccgccagcgaggtcatccagtgagacgtttcatggatgcgctacgtgaccgtttcaccctcgacaggctggtcttcccggtgctgagtgtcgtcgccgcgggggtgctcatcaccacgacggtggcctatctctataccaaggcgaccgtcaccgacctcgcccacgggcagatagcacaggcgctggcgttcatcgaccgcgaggtctgcatgcaggcccgcgacatggtcatgcagaccgagtccatcgcgcgggaagaggtgctcgtcctcgcactggagaattcgtatatcggtcgttcggcccgtgcctcggcacaacgcaagctcgatgcctatatcaggaacggcacgttcgaccaggtgttcctcttcaacctcgagggcgaggccatcctcgctggcgacccttcactggctggcagggtcaacgtggctgacaggcgctacttcagcgaggcggcagcgggccgtgccgccctcgagaccgtggtggtgtcacgttccaccggaaaaccgtcgctcgtcatggcttcgccgttgcgggccttcgacggaacggtggtgggtgtcgtcgccggggtgaccaacatcgagacgttcgcaaaggccattctcgaaggttcgcacatcggtcgtacgggaggcgccttcatcaccgacaccgatggtgtcgtgctggggcttccggcttggctatctgccgggtcgctcggtctgcatgaggggggcggcttctctgacgcgcacgtggccgcgttgaagcagagtgccgagacgggcgaggtctaccggttcacgcgagggggcaaccacagggcgagttacagccgcctgaacggtgcgacgcactggctgctgaccctcgaggccgacgagggcgaagtcctcgccccggcccgcaggctggccgccgtcagcggttccatcctgcttgtcacgctcatcaccgtcgccctcatccttggcgtgttgcgccgtgccatggtcagcctgcgccattccgaggccgaccagcggacgctgacggaactctcgcctgtgggcatcgtcaccttcgacccggcaggacgcccctcctatctgaacaggcagggccgcgacatcgccggcatgacggcggacgacccgctgcccgccttcttcgcactcgaagatacggacggcggttcgctcatcggcgacgattcgcccttcgtgcgcgtgttccgcgaggggctgaccctcaccgatttcgaggcgtggcttcccatgcccgacggaacccggaagctgctgtcggtgaacgccacgccgctggtggtggggcgtgaacagcgcaaccatggcgtggtggccacgttcgaggacgtgaccgaacggcgcatggcacaggaacgcctgcaacagtccgagaagcgtttcgccaccctgttccgcctgtcgcccgacagcatcgtcctctccagcttcgacaccggactggtcgtggatgtgaacgattccttctgccaactgcacggtctggggcgtgacgaggtggtgggacgttcgttgcgcgacataggcctttacgacgaccccgcacagcttgatggcatcatcaccctcgtccgggagaagggccgggtggtcgacctcgagttgcgggcccgcagcctgaaaggagaggaactctacctttcgctttcaagtcagctcatggtcatcggcgaggccaactatcgccttaccgtggtccgcgacatgacggaacgctacagggccgagcaggaactgcatgagaagcgcctgctgctcgagggcattctcgattccgtcccggtctccatcttctggaaggacgcggcaggccgcttcatggggtgtaaccggaccttcgcgcagatggtgggcctcgacacccccgaaacggtcatcggcaaggacgacgccgacctgggcctgctgccggggctggcagagacgttcagggaagccgacaggaaggtgatggccacgctctcgcccatgctcggctatgtcgaaaggctggccttcgccgacgggcgcgagcggatgctcgagacgagcaaacttccgttgctggctgccgatggccgcgccgtgggggtgctcgggctcatccgcgacatcaccgaatcgcttgccgcgcaggagcagttgcggcagtcggaggagcgtttctcgcggctgttccggtattcgcccgaggccatggccctcgtcgacatggccgaccagcgcttcgccgacgtgaaccacgccttcgagagactcacgggttacgaggcgtctgaactggtgggaagagggaccatcgagatggccttctacaccgacgccacaacccgtgcggagttgctgcgccgcattcacacggagggcttcgtcgacaattacgagttcgaggggcgcaccaaggaaggcacgcccatgccctgttccatctcgtgcagcatcctgtccataggcgaccggcggttcatcctcggcctcgtgcgcgacatcacggagatgaagcggatgcaggaggtcatgatacagacggagaagatgatctccgtggggggcatcgccgccggcatcgcccatgagataaacaaccccctcggcatcatcctgcaagccgcgcacaacctcgcgcagcggacacggcccgacttcgccaagaacctcgacgtggcgacacgggtcggcctcgatatggacgccctgcgccagtacatggcgcagcgcaagctcgacgtcttcatcgaagacatccgcgacgcggccgtgcgtgcctccgccatcatccggcacatgctcgacttcagccgttcgggcgggtcaaagcgtgtgccgtgcgatgtcacgtccatcctcgacaaggccgtggcgctggctggcagcgactacgacctcaagaagagctacgatttcaggcgcatcaccatcacccgcgactacgaggcggggctcccgcttgtggactgttcgccgacggaactggaacaggtgctgctgaacctgttgcgcaacgccgcccacgcccttgccgagtcgcaccgggacggcgaaggaccggccatacacctgcgggtgcgacgacaggacgagaccgtggtcatcgacgtgcaggacaacggccccggcatcccggtggcgttgcagcggcgcatcttcgaacccttctataccaccaagcctccgggggttggcacggggcttggtctttcggtatcgtacttcatcgtcaccaaggggcacggcggcaacctgacagtggtaaccccgcccgaaggtggcacgctcttccgcatcgaacttccgttgcagggcagcacagaggcgcattcgtgaacataccggcaaggctattgatcatcgacgacgaagagcgcatccggcagctgatgctcgactatctcgaagaccatgacgaattcgaggtgcgcctgtgcggttcggctgaagaggctctcgacatgctcgcccgcgaacctgccgacgtgtgcatcgtcgatacgcgacttccgggcatggacgggctgacgttcatcgagacggcacggcggcagactctgtgcccccggttcatgctgcatacggggtctgtcgaactggccagccctccggcgctggcggaatgcggcctgcccgaagacgacgtgttcctcaaaccctgcgacatggaacgcatgatcgcgcgtatgcgcgcccttctctggcccgacggggagaccgcatgagcatcctcatcatcgacgacgaaccgggcttgcggcgttccctcgccgctcatttcgaagacctcgacctcgataccctcgaagcctgcaacggccttgaagggcttgaggtgctgcgcgaacacgccgacagcatcgaagcggtcatcgtcgacctgaacatgcaggtcatggacggggcgtcgttcatcgggcacgccacgcaggaggc
>88	N operona: 60	first-last	DVUA0088	gene_poz=(601-1620)	-	conserved hypothetical protein	identified by similarity to OMNI:VCA0212	/position=119177 - 121396 (119777 - 120796)	/lenght=2220 (1020)	/codons=740 (340)	/complement=true	GC-compoz=65.98039215686275%	/LCI1=1.4100294985250736	/LCI2=0.5642084562438544	p_i1=0.2582508300327393	p_i2=0.24431674953476787	/Tai=0.26547714177637144	/Tei=0.3198850745812911	/EEI=3.3521187900333125
atcgacgaccccaccgtgcctacgcccgaaccttcgaccatcatcctgatgggcctcggcttcggtgcactcgccctgctgcgccgcaatcgccagcgcgacgtctagcaacatctgcgaacccggacggggagtgtcggtattcctgacactccccgtttcttttcggggtcctgtcccctgcttcagcccccatcgccggaggcacccagacggcgtggcggtcttccttgttccggagaggcgcccgcctgccacgccttgtccgcatgagcgcacaagcaccattcctgtacgcctgttacgccagctggcgcggacgttccatcgtgacatgcacctgcgcacgggccgtatgaccgacgcgccatgcccgtctggtgcggcttcgccgtgcagtatgggacgctcgtcatgcagcatgatgcagcagggggccggggccgtgtgcaacttcgtgcggactccgttctcggctgtacgctcgcgtgttccatgcgtgtggacaaaggacggcatctttacatagagtgcatgaagtcgtgttgccgcctcgcccgaggtggccgcgacgtaggccgtccatgtccggggttcttcatgcgctggcccgtagcctgtctgttctgcatcctctcgctgtgcgtggtcgcgacagccctcgccgacgccgttgcgccagccagacccgcattgctcttcgtggtgcacagctacgacgacgatttcatctggtgccgcaacatcgaccggggattgcagacggccctgcgcgggtttcccgtcaccatcaggacgttccacctcgacgccaagcacgacctcgaccccgcaagccagcggcgcaaggcccttgccatcgcctcccgcatcacggaggagaagccgcaggtggtggtcgccgtggacgatgcggtgcaggaactgctggtggtgccccatcttctggggcgcgacacgccgcaggtggtgttctgtggcgtcaacgcccctcttgcccgttatgggtaccccgcacccaacgtcacgggggtgagcgaacgctggcacgtgcgcgaatcgctgtccctgctgcgaaagatcgttcccacggcacggcgtgtggtgctgctgaccgacggttccgaatcgagcgactatatgctggccgacatccgcgccgacctgcggcagggcgggccctatgccgtggaggacttcagcatccggcaggtgcagaccttccagcaatggcagaaggcggtgctggcatcgcaggaggcccaaggtctggccttcgggctgtatttctcgctacgcgacgaggcgaccgggtccgtcgtccccgccgaggccgaggcccggtggacggacaccgtcaatcgtgtgcccactgtgggcttcgcagactacgtgcgcgaacacgggcagctgtgcggcgttctcgagtcggcccatgaacaggggctgatcgcgggcggcatggcaaggctgctgttcgaccccatgctcagggcgcagacgttgccgctgcggacgaatcaggagggcatcgtctttctcaacctcaagacggcagagaggctcggcgtctccgtgcccttcgagatcatccagtccgccagcgaggtcatccagtgagacgtttcatggatgcgctacgtgaccgtttcaccctcgacaggctggtcttcccggtgctgagtgtcgtcgccgcgggggtgctcatcaccacgacggtggcctatctctataccaaggcgaccgtcaccgacctcgcccacgggcagatagcacaggcgctggcgttcatcgaccgcgaggtctgcatgcaggcccgcgacatggtcatgcagaccgagtccatcgcgcgggaagaggtgctcgtcctcgcactggagaattcgtatatcggtcgttcggcccgtgcctcggcacaacgcaagctcgatgcctatatcaggaacggcacgttcgaccaggtgttcctcttcaacctcgagggcgaggccatcctcgctggcgacccttcactggctggcagggtcaacgtggctgacaggcgctacttcagcgaggcggcagcgggccgtgccgccctcgagaccgtggtggtgtcacgttccaccggaaaaccgtcgctcgtcatggcttcgccgttgcgggccttcgacggaacggtggtgggtgtcgtcgccggggtgaccaacatcgagacgttcgcaaaggccattctcgaag
>89	N operona: 61	first-last	DVUA0089	gene_poz=(601-1218)	-	hypothetical protein	identified by Glimmer2; putative	/position=120689 - 122506 (121289 - 121906)	/lenght=1818 (618)	/codons=606 (206)	/complement=true	GC-compoz=58.090614886731395%	/LCI1=1.008130081300813	/LCI2=0.23382113821138215	p_i1=0.08643369197653801	p_i2=0.021407023287771252	/Tai=0.3041871768598804	/Tei=0.11926632095899413	/EEI=4.153751933048433
gttgatagccgggccggtcatgttctctccatggagacggttggcaccgcaaaggcggcgcaggtgcgaacgcaggacggttgcctgccgtagatgatcgaggtgcgtgccgtgaggcgtgagccccggcaccgggtgcgcctgccggatcggggcagacttgggcagacccaggcagtccggttcaggccggttcaggcaggttcgggccgggccatgcagggcgcaggcacgtcgtgccccggcagccgttcttgcggtgctccggtgtagtgcctgtcgtgtccgctggcaatagtccgttggtgtcggcatcgctgggcccgtggcgtatcggagcccttgcagaccatacttcatgcaatgacagtatgttgtgtgccattctgcctgtggtggcgcttctggcggtggtgcgaaggggccgtccgcgaggcggcagcccgccagcgtgcgagaggaggaggggggcatgtaaagcaaggcagtgagtgtaaggtttctcgacacatctttcacatataacaatgtatcatgaaaggagaattttatggaatgcaatttgcttggaggtggaataacgcaataaaggagtcggccatggcaatcagaatcttacttctttcgatgttcatgatgttttcacagatagggcaagcttcagcggcgatggactacgactttttcggcaacctcccgtatcacaacacagtcttgagattcgactttgacgtgagtacgacgggtgatcgcacgttcttcagctcctcatgggatgatggcggcttcgaccccatgctgggcctgtggagcgcggcggggaacaagatcgaattccaggatgacgggggaaggacaggttccacggcatccaacggcattctctacactcatggcaactgggactcgtactacaccgtgaatcttgcgccggggtcctacatcctcacgctctccacgtacaacaacttcaacgtcggcgacctgctctcgcaggggttcgatttcgacggcaccaaccccattcccatcgcatcgtgggaccagcccgccaacggctaccgcaccagcaactacgccttccacatcctgaacgtggaccgtgcggtcatcgacgaccccaccgtgcctacgcccgaaccttcgaccatcatcctgatgggcctcggcttcggtgcactcgccctgctgcgccgcaatcgccagcgcgacgtctagcaacatctgcgaacccggacggggagtgtcggtattcctgacactccccgtttcttttcggggtcctgtcccctgcttcagcccccatcgccggaggcacccagacggcgtggcggtcttccttgttccggagaggcgcccgcctgccacgccttgtccgcatgagcgcacaagcaccattcctgtacgcctgttacgccagctggcgcggacgttccatcgtgacatgcacctgcgcacgggccgtatgaccgacgcgccatgcccgtctggtgcggcttcgccgtgcagtatgggacgctcgtcatgcagcatgatgcagcagggggccggggccgtgtgcaacttcgtgcggactccgttctcggctgtacgctcgcgtgttccatgcgtgtggacaaaggacggcatctttacatagagtgcatgaagtcgtgttgccgcctcgcccgaggtggccgcgacgtaggccgtccatgtccggggttcttcatgcgctggcccgtagcctgtctgttctgcatcctctcgctgtgcgtggtcgcgacagccctcgccgacgccgttgcgccagccagacccgcattgctcttcgtggtg
>90	N operona: 62	first-last	DVUA0090	gene_poz=(601-1473)	-	membrane protein, putative	identified by similarity to SP:Q46831	/position=121886 - 123958 (122486 - 123358)	/lenght=2073 (873)	/codons=691 (291)	/complement=false	GC-compoz=66.55211912943871%	/LCI1=1.393103448275862	/LCI2=0.5926436781609197	p_i1=0.24959724005723677	p_i2=0.27174410129375715	/Tai=0.24863797007249355	/Tei=0.3445696911643814	/EEI=3.5087972378101107
aagtaagattctgattgccatggccgactcctttattgcgttattccacctccaagcaaattgcattccataaaattctcctttcatgatacattgttatatgtgaaagatgtgtcgagaaaccttacactcactgccttgctttacatgcccccctcctcctctcgcacgctggcgggctgccgcctcgcggacggccccttcgcaccaccgccagaagcgccaccacaggcagaatggcacacaacatactgtcattgcatgaagtatggtctgcaagggctccgatacgccacgggcccagcgatgccgacaccaacggactattgccagcggacacgacaggcactacaccggagcaccgcaagaacggctgccggggcacgacgtgcctgcgccctgcatggcccggcccgaacctgcctgaaccggcctgaaccggactgcctgggtctgcccaagtctgccccgatccggcaggcgcacccggtgccggggctcacgcctcacggcacgcacctcgatcatctacggcaggcaaccgtcctgcgttcgcacctgcgccgcctttgcggtgccaaccgtctccatggagagaacatgaccggcccggctatcaacagtgcctgcatcgtggcaggggctgtcctcggaagcctgctcgcccgcagggtgggcagttcgttccagaagaacatcatgctcgtgttcggctgcatcagcaccgggcttggcatcttcatgataggcaaggcccacgccatgccacccatcgtctgttcgctcatggcgggtacggtgcttggggagttgttccggctggagcatatcgtcgtgcgcctctcgcacaaggtggcgggcttcttcgcccgccggagcgcacgacgggccgcgcgcaaggccgcccgcatgaccgcgcaggcaggggcgaacgctacagtcgcagcctcgggcgcagtcacgggcacagtcacaggcgcagcagatgcaggtacgccggatgcggcgacaccggcttcaccatgcgccgcgcccgacgccgccagaccctccgtgagcatcgaggccattcaggagcagttcgccgtgttcaccgtggtgttctccgccagcggtctcggcttcttcggcgccatgcaggaggggctcacgggcgacttcaccatgctgctcatcaagtcgcttctcgacctgcccaccgccatgttcatcgccgccaacatcggtgccgtcatcggcgtcctctgcgtgccgcagttcgtcatccagatggcggtgctgctctcggcgggtttcgtgtcccactgggcgacgcccgccgtgctggccgacttctcgggctgcgggggcttcatcatgctcgccacggggctgcgcatgtgcggcatcgtgcagtttcccattctcagcatgctgcccgccctgctgcttgccatgcccgtgtccgccctctgggtgcatctcatcggctagccaccgtttgccgttgaccggaaagaggtgcacgaacggaacaggtctgatacgctgaaagggagtaccaagcccatgcgttgcagcagcgcgcccagaagttgcggccacgccacaccctttcaaggaggaccccgtggacaagaagcgattgacgaccaacgccggcgctcccgtcgcagacaaccagaacgtcatgacggcggggccgcgcggccctcaactgctgcaagacgtatggttccttgagaaactcgcccacttcgaccgggaggtcatccccgaaaggcggatgcacgccaaggggtcgggggccttcggcacgttcaccgtgacccacgacatcacgcgctacacccgcgccgccatattctctgaagtgggcaagaagacggacctgttcgtgcgcttctcgaccgtggcgggcgaacgcggcgcagccgacgccgaacgcgacatccgtggcttcgccgtcaagttctacaccgaacagggcaactgggacatggtgggcaacaacactcccgtgttcttcctgcgcgacccgctcaaattccccgacctcaaccacgccgtgaagcgcgacccgcgcaccaacct
>91	N operona: 63	first-last	DVUA0091	gene_poz=(601-2058)	katA	catalase	identified by similarity to SP:P45737; match to	/position=122895 - 125552 (123495 - 124952)	/lenght=2658 (1458)	/codons=886 (486)	/complement=false	GC-compoz=64.26611796982168%	/LCI1=1.2817869415807561	/LCI2=0.5118900343642612	p_i1=0.19509572407177894	p_i2=0.19575627806605275	/Tai=0.2041802016433592	/Tei=0.2761806502594475	/EEI=4.170497571271991
caccggcttcaccatgcgccgcgcccgacgccgccagaccctccgtgagcatcgaggccattcaggagcagttcgccgtgttcaccgtggtgttctccgccagcggtctcggcttcttcggcgccatgcaggaggggctcacgggcgacttcaccatgctgctcatcaagtcgcttctcgacctgcccaccgccatgttcatcgccgccaacatcggtgccgtcatcggcgtcctctgcgtgccgcagttcgtcatccagatggcggtgctgctctcggcgggtttcgtgtcccactgggcgacgcccgccgtgctggccgacttctcgggctgcgggggcttcatcatgctcgccacggggctgcgcatgtgcggcatcgtgcagtttcccattctcagcatgctgcccgccctgctgcttgccatgcccgtgtccgccctctgggtgcatctcatcggctagccaccgtttgccgttgaccggaaagaggtgcacgaacggaacaggtctgatacgctgaaagggagtaccaagcccatgcgttgcagcagcgcgcccagaagttgcggccacgccacaccctttcaaggaggaccccgtggacaagaagcgattgacgaccaacgccggcgctcccgtcgcagacaaccagaacgtcatgacggcggggccgcgcggccctcaactgctgcaagacgtatggttccttgagaaactcgcccacttcgaccgggaggtcatccccgaaaggcggatgcacgccaaggggtcgggggccttcggcacgttcaccgtgacccacgacatcacgcgctacacccgcgccgccatattctctgaagtgggcaagaagacggacctgttcgtgcgcttctcgaccgtggcgggcgaacgcggcgcagccgacgccgaacgcgacatccgtggcttcgccgtcaagttctacaccgaacagggcaactgggacatggtgggcaacaacactcccgtgttcttcctgcgcgacccgctcaaattccccgacctcaaccacgccgtgaagcgcgacccgcgcaccaacctgcgcagcgcacgcaacaactgggacttctggaccagcctgcccgaggccctgcatcaggtcacggtcgtcatgagcgaccggggcattcccgccacctatcgccacatgcacggcttcggcagccacaccttcagcttcatcaacgcaaagggtgaacgcttctggtgcaagttccacttcaagacgcagcagggcatcaagaacctgacggatgccgaagccgaggccatcgtcggcaaatgccgtgaaagccaccagcgcgacctgtacgacagcatcgaacggggcgacttcccccgatggaccatgtatgtccaggtcatgaccgaagagaaggcggcagccctgccctaccaccccttcgacctgaccaaggtctggtaccatgacgacgcgccgctcatcgaagtgggcgttctagaactgaaccgcaaccccgagaactacttcgcagaggtcgaacaggcggccttcaacccggccaacgtggtgccgggcatcggcttctcgcccgacaagatgttgcaggggcggctgttctcgtatggcgacgcccagcgctaccgccttggcgtcaaccaccacctcatccccgtcaacatgccccgctgccccttccacagctaccaccgtgacggcatgatgcgcgtggacggcaaccacggcagcaccctcgcctatgagccgaacagctacggcgaatggcaggaacaacccggcttcgccgaaccgcccctcgaactgagcggcgcggcagcccactggaacgcacgtgaggacgacgccgactacttcacccagccgggcaagctcttcaggctgatgaccccagcgcagcaggaggaactcttcggcaacaccgcccgcgccctcggcgatgcgcccgatgcgatcaagctgcggcacatcggcaactgcctgaaggccgaccccgcctacggaaacggcgtggcgaaggctctcgggctcgaccccgcaaaggcactgggctagcccgcaccctccccgtaacgacaccgaaggccccgcgaccagtcatggttgcggggccttcgacgatggtgccggtacgttgcacttgctgtggtcgcccgaccgtaccccgccgatgcatgtcgctcggggacgagtgccgccgcgcgactgcgccgaacatccgggcaatggtcgcgggcacctgcgggacaggaagaaccccggcgaacgtgcacctagtagcgcgggcgaacccgttcggtggcaccgcccgaaccgccagaaccacccgccccaccagacccgcccgactgtttggcgagttcggcctgcgcctcggcaagctgcccctgaatctgcaccagttcagagcgtttggcctcgatgagcttctgcttcacctcgtcgggcatggatgatgcttcaagcttctggatttccgcctctatctccttcatccgcttgcgaaggttctcgatgacctgttcggcggcggacttggcgtcttccgacttgtcctgcccggaggcggcctgcatctgcttcgacagtttcagcccatgctccgagatgctcacgacatcgccgccggatgaggcgggcttcgtggtgccgtcc
>92	N operona: 64	first-last	DVUA0092	gene_poz=(601-1080)	-	hypothetical protein	identified by Glimmer2; putative	/position=124571 - 126250 (125171 - 125650)	/lenght=1680 (480)	/codons=560 (160)	/complement=true	GC-compoz=63.74999999999999%	/LCI1=1.4339622641509433	/LCI2=0.4522012578616351	p_i1=0.27062206079115186	p_i2=0.14468791026995584	/Tai=0.27396117655610397	/Tei=0.23021911924296026	/EEI=3.2245837075956043
ggcacccggtgccctgcatccggtcgtggcgggcgtcctcgggggtacgcttgccgtgtgggtcacgttcacgccgtgcttcctgtggatattcctcggtgccccgtacatggagaaggtgagggccaacaaggcgctttccgcggccttcgccggagtgaccgcagctgtcgtgggggtcatcctcaacctgtctgcatggttcggcctgcataccctgttcacgcgggttcaggactgggacggccccgtggggctgctgctgcccgttccggtgctggcaagcttcgatgccggggcctttgcgttgagcgccgtcgccgtcttcgccatgacccgcttccgtctgggcatgggggtgacgctggggctgtgcgccctgtccggctgggccatgaagctgctgctgtgacaggcggtacctgtgcggcggtttccggatgcatgccttgccttgcgcggggcgtgaggcaccgcactcgtgaatgcgccgcacgtgccctctgccgcacacggtagtcgtcactctaaaggttctgcgacggactgccgacaagaggtcatgccacagcgcagcatcacctgaaatcaggagtcgtcatgggcatcaccatcgacatggagcaatacggcagggcgtccggcgcgacgtcgggcagtacgttgcgacttgcccgtaccgcggggacggaagagacggacggcaccacgaagcccgcctcatccggcggcgatgtcgtgagcatctcggagcatgggctgaaactgtcgaagcagatgcaggccgcctccgggcaggacaagtcggaagacgccaagtccgccgccgaacaggtcatcgagaaccttcgcaagcggatgaaggagatagaggcggaaatccagaagcttgaagcatcatccatgcccgacgaggtgaagcagaagctcatcgaggccaaacgctctgaactggtgcagattcaggggcagcttgccgaggcgcaggccgaactcgccaaacagtcgggcgggtctggtggggcgggtggttctggcggttcgggcggtgccaccgaacgggttcgcccgcgctactaggtgcacgttcgccggggttcttcctgtcccgcaggtgcccgcgaccattgcccggatgttcggcgcagtcgcgcggcggcactcgtccccgagcgacatgcatcggcggggtacggtcgggcgaccacagcaagtgcaacgtaccggcaccatcgtcgaaggccccgcaaccatgactggtcgcggggccttcggtgtcgttacggggagggtgcgggctagcccagtgcctttgcggggtcgagcccgagagccttcgccacgccgtttccgtaggcggggtcggccttcaggcagttgccgatgtgccgcagcttgatcgcatcgggcgcatcgccgagggcgcgggcggtgttgccgaagagttcctcctgctgcgctggggtcatcagcctgaagagcttgcccggctgggtgaagtagtcggcgtcgtcctcacgtgcgttccagtgggctgccgcgccgctcagttcgaggggcggttcggcgaagccgggttgttcctgccattcgccgtagctgttcggctcataggcgagggtgctgccgtggttgccgtccacgcgcatcatgccgtcacggtggtagctgtggaagggg
>93	N operona: 65	first	DVUA0093	gene_poz=(601-1938)	-	chromate transport family protein	identified by similarity to SP:P17551; match to	/position=125239 - 127776 (125839 - 127176)	/lenght=2538 (1338)	/codons=846 (446)	/complement=true	GC-compoz=67.1150971599402%	/LCI1=1.3842696629213482	/LCI2=0.5355056179775283	p_i1=0.24511467744754842	p_i2=0.2173160857481992	/Tai=0.24035746107734796	/Tei=0.29558447717337927	/EEI=3.581230547403519
tggtgcacgcaactcaaggcccgctacgaggcggtgctggccctcgacttcttcggggcgcaaggccgcggcgctgtcgaagggctgctgtcagccctcgacggctggctcgaggaacaggcgcagggcgtgcgccccggccccggcacgcttgacgttgccgactatgcagggcgcgtgtgggcgacacggcccggagtgcatgtcgaccgcatcgcctgttcatggctcatacggcggttcatcgacgccggggcgacggtcatgttcgaccctgacaacgcgcccgagggggccatcctgttcgacatggtgggtggcgacttcacgcacgaagggccgctttgcacgttcgaagtgctgttgcgccgtttcggtctcggggcggacaaggccctcgccatgcttggacaggtcgtgcacgacatcgacctcgacgaacgcgccccggtgcgccccgaatcggcgggcgtgctcgccctgctgaacggcatctgcctcggcagcgacgacgaccggcgccgggtcgagaacggcggaagactgctggacatgctgtacgaacacttcaggcacgccgggtcggcataggggcgcatgatggacgcaaggcaggttccttccttctccgaggcgttccgcacgtggctgcgcatcggcctgctgggcttcggcggccctgcggggcagattgccctgatgcacaagaccctcgtcgaagagaagaagtgggtcgacaacgagcggttcctccatgccctgaactactgccatttcctgccggggccggaggcgcagcaactggccacctacgtgggctggctgctgcaccggacgtggggcggcatcgtggcgggcacgctcttcatcctgcccggctactgcgtcatcatggccctcagcatcctgtatgcgggctaccgtcaggtgccagcagtggaggcactgttctatggcctgaagcccgccgtcctcgccatcgtcatcggtgccgtgctgcgcatgggcaggaagtcgctgcgaacgcccttcgccgtatgtcttgcgggcatggccttcatggcgctcttcgcgttcagggttccctttccgtgggtcatcggctgtgcggccctgctgggctggctgaaggcggggcgtgacagggctgccgcgcctgccggggccgccggggccgctgtgcccggagacgcagaaccgctgcccgaccacgtccaccccgacacgggcagaagcctgcgcacgctggccatgtggtcggccctctggttcatacccgtggcggccagcggatggctggcagggtgggacagcgtgtacgcgcacatcgcgctcttcttcagcaagatggcggtcgtcaccttcggcggtgcctatgccgtgctgacctatgtggcccagcaggcggtggagaactaccagtggctttcgccgggggacatgatcagcggactggcccttgcggagacgacccccggcccgctcatccttgtgctgcaatatgtcggcttcatggccgcctacgcggcacccggtgccctgcatccggtcgtggcgggcgtcctcgggggtacgcttgccgtgtgggtcacgttcacgccgtgcttcctgtggatattcctcggtgccccgtacatggagaaggtgagggccaacaaggcgctttccgcggccttcgccggagtgaccgcagctgtcgtgggggtcatcctcaacctgtctgcatggttcggcctgcataccctgttcacgcgggttcaggactgggacggccccgtggggctgctgctgcccgttccggtgctggcaagcttcgatgccggggcctttgcgttgagcgccgtcgccgtcttcgccatgacccgcttccgtctgggcatgggggtgacgctggggctgtgcgccctgtccggctgggccatgaagctgctgctgtgacaggcggtacctgtgcggcggtttccggatgcatgccttgccttgcgcggggcgtgaggcaccgcactcgtgaatgcgccgcacgtgccctctgccgcacacggtagtcgtcactctaaaggttctgcgacggactgccgacaagaggtcatgccacagcgcagcatcacctgaaatcaggagtcgtcatgggcatcaccatcgacatggagcaatacggcagggcgtccggcgcgacgtcgggcagtacgttgcgacttgcccgtaccgcggggacggaagagacggacggcaccacgaagcccgcctcatccggcggcgatgtcgtgagcatctcggagcatgggctgaaactgtcgaagcagatgcaggccgcctccgggcaggacaagtcggaagacgccaagtccgccgccgaacaggtcatcgagaaccttcgcaagcggatgaaggagatagaggcggaaatccagaagcttgaagcatcatccatgcccgacgaggtgaagcagaagctcatcgaggccaaacgctctgaactggtgcagattcaggggcagcttgccgaggcgcaggccgaactcgccaaacagtcgggcg
>94	N operona: 65	last	DVUA0094	gene_poz=(601-1605)	chrB	chrB protein	identified by similarity to SP:P17552	/position=126586 - 128790 (127186 - 128190)	/lenght=2205 (1005)	/codons=735 (335)	/complement=true	GC-compoz=68.45771144278608%	/LCI1=1.5838323353293413	/LCI2=0.8962075848303398	p_i1=0.35069929033927666	p_i2=0.5641929862934546	/Tai=0.2560474470926961	/Tei=0.6077736876641091	/EEI=2.979022848926363
gaaccggcaaggaataccgcgaggttcacgagtggattgacgcgcccgagtcgaagtacgagcgtcatgatttctcgaaggtgcttgccaacgccgagatgttccgcaagcaatacggcgatgaggccgcacaggaatacgtgtatcatctcgtggacgacctgaagtgcaggttcggcaagcagattgccagccatacggcgaaccttcaggattgcctgaagtatttcggcggatagacccgtggggccggggttcccggccccttcatccgcagggcgtcatgcccggaggagtcgaccatgacagacaggatatcacccgacgaactcgaaaggctgcttgcagccaaggccgtcaggctgctcgatgtgcggcggcccgccgaccgtgctgccgcagggggcggcattccgggggccgagtggcgttcgcccgaagaggctgaggcatgggcgcatgagcttgcacccgacaagcccgtggtcatctactgcgtgcggggcggttcggtcagtgccgccgtgcacgcgaccctcaccgcgaagggatgcgacgtgcgcatcctcgacggcggacttgcagcgtgggaggcccatcgtgggaaaggctagagcggcgcaggacgggatgcaccacccgtggttgctctgcatccacaacatcccgccccgtcccccgtatctgcgggcgaaggtcgcccgcaggctggcggcactgggtgccatgcccgtgaagaactcggtctacgtgctgcccgacaccgcgccgcatcgtgacgccctcgtctggctggcacaggagatagagcagggcggaggcaaggcctatgtgtgccgtgccaccttcgacggtctcgatggcggcgggctttccgatgcggacatcagacgcctgttcaccgaggcccgcgaggccgactaccgcagcctcgccggggagttccagccgctggtcgaaggactgacggcaccctcttcggccgatgatgccgccgtccagcaggcccgccagtggtgcacgcaactcaaggcccgctacgaggcggtgctggccctcgacttcttcggggcgcaaggccgcggcgctgtcgaagggctgctgtcagccctcgacggctggctcgaggaacaggcgcagggcgtgcgccccggccccggcacgcttgacgttgccgactatgcagggcgcgtgtgggcgacacggcccggagtgcatgtcgaccgcatcgcctgttcatggctcatacggcggttcatcgacgccggggcgacggtcatgttcgaccctgacaacgcgcccgagggggccatcctgttcgacatggtgggtggcgacttcacgcacgaagggccgctttgcacgttcgaagtgctgttgcgccgtttcggtctcggggcggacaaggccctcgccatgcttggacaggtcgtgcacgacatcgacctcgacgaacgcgccccggtgcgccccgaatcggcgggcgtgctcgccctgctgaacggcatctgcctcggcagcgacgacgaccggcgccgggtcgagaacggcggaagactgctggacatgctgtacgaacacttcaggcacgccgggtcggcataggggcgcatgatggacgcaaggcaggttccttccttctccgaggcgttccgcacgtggctgcgcatcggcctgctgggcttcggcggccctgcggggcagattgccctgatgcacaagaccctcgtcgaagagaagaagtgggtcgacaacgagcggttcctccatgccctgaactactgccatttcctgccggggccggaggcgcagcaactggccacctacgtgggctggctgctgcaccggacgtggggcggcatcgtggcgggcacgctcttcatcctgcccggctactgcgtcatcatggccctcagcatcctgtatgcgggctaccgtcaggtgccagcagtggaggcactgttctatggcctgaagcccgccgtcctcgccatcgtcatcggtgccgtgctgcgcatgggcaggaagtcgctgcgaacgcccttcgccgtatgtcttgcgggcatggccttcatggcgctcttcgcgttcagggttccctttccgtgggtcatcggctgtgcggccctgctgggctggctgaaggcggggcgtgacagggctgccgcgcctgccggggccgccggggccgctgtgcccggagac
>95	N operona: 66	first-last	DVUA0095	gene_poz=(601-1086)	-	hypothetical protein	identified by Glimmer2; putative	/position=127994 - 129679 (128594 - 129079)	/lenght=1686 (486)	/codons=562 (162)	/complement=false	GC-compoz=59.67078189300411%	/LCI1=1.515527950310559	/LCI2=0.6863354037267079	p_i1=0.31376344816581775	p_i2=0.3646157491932021	/Tai=0.4783842707235799	/Tei=0.4281541742738819	/EEI=2.3286478028338182
gccagccagacgagggcgtcacgatgcggcgcggtgtcgggcagcacgtagaccgagttcttcacgggcatggcacccagtgccgccagcctgcgggcgaccttcgcccgcagatacgggggacggggcgggatgttgtggatgcagagcaaccacgggtggtgcatcccgtcctgcgccgctctagcctttcccacgatgggcctcccacgctgcaagtccgccgtcgaggatgcgcacgtcgcatcccttcgcggtgagggtcgcgtgcacggcggcactgaccgaaccgccccgcacgcagtagatgaccacgggcttgtcgggtgcaagctcatgcgcccatgcctcagcctcttcgggcgaacgccactcggcccccggaatgccgccccctgcggcagcacggtcggcgggccgccgcacatcgagcagcctgacggccttggctgcaagcagcctttcgagttcgtcgggtgatatcctgtctgtcatggtcgactcctccgggcatgacgccctgcggatgaaggggccgggaaccccggccccacgggtctatccgccgaaatacttcaggcaatcctgaaggttcgccgtatggctggcaatctgcttgccgaacctgcacttcaggtcgtccacgagatgatacacgtattcctgtgcggcctcatcgccgtattgcttgcggaacatctcggcgttggcaagcaccttcgagaaatcatgacgctcgtacttcgactcgggcgcgtcaatccactcgtgaacctcgcggtattccttgccggttcgcgccacgctggcggcgatgtgttcattgagttcaggcatgggggtctcctgtcgttgtggtcggtatggacgttgtgggcgttcccggcccaattgcaccggatgcagcgggtgcaccggatgcagcgggtgcgggaatgtgccggtcgcaccgggtacgcggaatgcccggcagggccgggtgcggcgttgcgccaccgaccgggaagacgccttcacggtctttcaattgcactatatgtctcgcgcaggatatgtcaattgacatcttttgcgacgagcttatagtgcaactgtgacaggttgaaccgcgtcgcacagacggtacccgcagcccgtcgcgcccatcattctcgaaccacggacgcgccatgaacacgcacctcatcacggccctgtgctctgtcggctttcttgcccggttctcctacgcccttgcccgcaaccccgtcctgcccctcttcgccctgtatctgggcgcagggcccgaggccatcgggctggccgtgggcatctccacggtgacgggcatcttcttcaagatgcctgccggggccatctcggacatcatcggacgccgcaggacgatgctggcggggctttgtttcttcgccttcgtcccgttcctgtacttcttcatctccagctacgaggccctcgtggccgtacgcttcctgcacggattcgccacggccatctacggccctgtcgccatggcggtggtcgccgacgtggcaggcgcgagaaagggcgagatgctgtcgtggttctcgtccgtcgccattctcggaacgcttgccggtgccccggtgggtggcctgctggtctcgcttcttggcggcgtgcagggggccacggccacgacgttccatgcggtctacggcatcg
>96	N operona: 67	first-last	DVUA0096	gene_poz=(601-1812)	-	major facilitator superfamily protein	identified by similarity to OMNI:AF1325; match to	/position=128563 - 130974 (129163 - 130374)	/lenght=2412 (1212)	/codons=804 (404)	/complement=false	GC-compoz=66.74917491749174%	/LCI1=1.4954507857733663	/LCI2=0.7507857733664185	p_i1=0.3030251393812521	p_i2=0.428491353027182	/Tai=0.22101588711235404	/Tei=0.4856422177244638	/EEI=3.377303053740475
aatacttcaggcaatcctgaaggttcgccgtatggctggcaatctgcttgccgaacctgcacttcaggtcgtccacgagatgatacacgtattcctgtgcggcctcatcgccgtattgcttgcggaacatctcggcgttggcaagcaccttcgagaaatcatgacgctcgtacttcgactcgggcgcgtcaatccactcgtgaacctcgcggtattccttgccggttcgcgccacgctggcggcgatgtgttcattgagttcaggcatgggggtctcctgtcgttgtggtcggtatggacgttgtgggcgttcccggcccaattgcaccggatgcagcgggtgcaccggatgcagcgggtgcgggaatgtgccggtcgcaccgggtacgcggaatgcccggcagggccgggtgcggcgttgcgccaccgaccgggaagacgccttcacggtctttcaattgcactatatgtctcgcgcaggatatgtcaattgacatcttttgcgacgagcttatagtgcaactgtgacaggttgaaccgcgtcgcacagacggtacccgcagcccgtcgcgcccatcattctcgaaccacggacgcgccatgaacacgcacctcatcacggccctgtgctctgtcggctttcttgcccggttctcctacgcccttgcccgcaaccccgtcctgcccctcttcgccctgtatctgggcgcagggcccgaggccatcgggctggccgtgggcatctccacggtgacgggcatcttcttcaagatgcctgccggggccatctcggacatcatcggacgccgcaggacgatgctggcggggctttgtttcttcgccttcgtcccgttcctgtacttcttcatctccagctacgaggccctcgtggccgtacgcttcctgcacggattcgccacggccatctacggccctgtcgccatggcggtggtcgccgacgtggcaggcgcgagaaagggcgagatgctgtcgtggttctcgtccgtcgccattctcggaacgcttgccggtgccccggtgggtggcctgctggtctcgcttcttggcggcgtgcagggggccacggccacgacgttccatgcggtctacggcatcgtggcggtcacggggcttgccgccctgctgctgggcgtgaagatactgctcaaggaggagacggcagccggggccgtgcagggttcgcgatgggaacgcttcgtctccggcatccgcgaggtctccggagacaggcgggtcgtcgccgcctctgccatggagggcgtgcagaacatgtccatgggggcgcttgaggccttcctgcccgtgtatgcggtgacggtggcgggtctctcggcgttcgaggccgggcttctgtgggcggggcaggtggtgaccaccatgcttgccaagcccctcatgggcaggttctcggacgggcacgggcgcaacggactcatcgtcgccgggctgctgtgctgtgccgtgcccttcgccctcatccccctgctgcgcgacttcacgtcgctgttcctcgcatgcctcgtgttcggactgggcgaggcgcttgtcacctcgtcttcagccgcgctggtggcagacctttgcaaggcccgcaactatggcaccgccatgggcgtgttcggaaccatcttcgacatcgggcatgcctccggccccatcctgggcggcgtactcgtgggcctgctgggctacggatgggccttcggcatcatgtcgctggtgctggtggccagcattccgttcttcatcgccgccatgcgcggcaacggcgtacaggaaggacaggcctgacgaaggggggcgcgcagttggccgagatagaggcgcaaaacgatgacatggggtgtacagacgcgcacaggcgcgcacgggcggaacgggaacagggctgtcagggcacgcctgcccctcgggcggcatgaggcgatggcaggacagcaacgcacctgcgcgtgacgcagtggcacggtgcggcgacactcccggcacgcctcggggacacgggacagacacgcgcgtcgccacaggtcggcacgaccacgccaaggggtgacttgacgggcaccacgttcatgtccatagcatgtaaccatgtgcacacccgccccgcaggagtatacgccatgacagcccccctcaccgcacggcaccagacgccagacgcccctgccgcgacgccagccaccgcggcaggggcgcaagacccgcacgcccccccaatggcgccccggacagcctccctaccggcccggtcacccgcccggccgcctgccagactgcccgcccgtttgcatgtggaggtgaccacccggtgcaatctccagtgccccatgtgcgtgaaacaggcgcaaggctgccgcatcgaagaggccgacctgcctcttgcgctct
>97	N operona: 68	first-last	DVUA0097	gene_poz=(601-2100)	-	radical SAM domain protein	identified by match to protein family HMM PF04055	/position=130107 - 132806 (130707 - 132206)	/lenght=2700 (1500)	/codons=900 (500)	/complement=false	GC-compoz=69.86666666666666%	/LCI1=1.7468269873079492	/LCI2=0.9405477621910492	p_i1=0.43957487950499047	p_i2=0.6019362691464294	/Tai=0.27671333534104625	/Tei=0.6417426422317865	/EEI=2.5993168304886685
gttcggactgggcgaggcgcttgtcacctcgtcttcagccgcgctggtggcagacctttgcaaggcccgcaactatggcaccgccatgggcgtgttcggaaccatcttcgacatcgggcatgcctccggccccatcctgggcggcgtactcgtgggcctgctgggctacggatgggccttcggcatcatgtcgctggtgctggtggccagcattccgttcttcatcgccgccatgcgcggcaacggcgtacaggaaggacaggcctgacgaaggggggcgcgcagttggccgagatagaggcgcaaaacgatgacatggggtgtacagacgcgcacaggcgcgcacgggcggaacgggaacagggctgtcagggcacgcctgcccctcgggcggcatgaggcgatggcaggacagcaacgcacctgcgcgtgacgcagtggcacggtgcggcgacactcccggcacgcctcggggacacgggacagacacgcgcgtcgccacaggtcggcacgaccacgccaaggggtgacttgacgggcaccacgttcatgtccatagcatgtaaccatgtgcacacccgccccgcaggagtatacgccatgacagcccccctcaccgcacggcaccagacgccagacgcccctgccgcgacgccagccaccgcggcaggggcgcaagacccgcacgcccccccaatggcgccccggacagcctccctaccggcccggtcacccgcccggccgcctgccagactgcccgcccgtttgcatgtggaggtgaccacccggtgcaatctccagtgccccatgtgcgtgaaacaggcgcaaggctgccgcatcgaagaggccgacctgcctcttgcgctcttcatgcgcctcggcagcgtgttgccgtcggtacgcagcctcgtgctgaacggcatcggcgaacccctgctgcaccccgacctgcccgagatgctgcgcttcgcccgcagcctcatgccccctgacgccagcatcggcttccagaccaacggccacctcttcacccccgacctcgcacgacaggtggtggaggcgggggtagaccggctgtgcctttcggtggattcactcggcagccccgacagcatgtccgcacccggatgcccgcacggcgaaacgttgcgcgccgacatgggccacgggggcggcagaccggacatcgtggcgcagcgtctcgcctccgtcatgaccatgctgcgcgccatcccctcgccgcgcccgcacgggctgcaactggggtgcgagttcgtgctcctgcgcgacaacgcccatgaactgccccgggttgtgcgctgggccgcgcagcagggcgcgtcgttcatgctggtctcgcacgtgctgccctatgacgccaagacggcggaacagtcgctcttcagcgccgacaccgccgaggcgctggcgttcgtcgccgcgcaccgccagagggccgcggaacaggggctggacatctcgacctacttcgacgtgctgtggaagttccacaagtcaccgcaggagaaggccgtcgtggactacgtgggggccatgcaggacgaggccgtggcgcacgggctgtcactgcatctgcgaaggctgctcgacccgcacaggggagaaacggtcgcgctgtcgccacaggcactcgaagccctgttcgccgaggcacaggccgaggccgaccgcgcgggcctcgacctctcgctgccgcagacaggggcgcggctggacaggcactgcgcgttcatcgaagagggcgcggccttcatcgccgccgacggcggggcgcacccgtgccagtttctctggcaccgctacgcctgtcatctcgacggcgcgaccaagcaggtgtacccgcgccgcttcgggtcgctggcggagacacccctcgaggagatgtgggacggagaggcatggcgggccttccgtgacgaggtgctggcctacgactaccccgactgcaccaactgccccaccgtgccctgcgacgacatcacgggcacgttcggcgacttcgagatggactgccacggtgtcaccgtgccctgcgggcactgcccgtggtgccttggcggcgtgcagtgcctcgattgaacggcgcgccggacatggcgcggagagaccgtgaagctggcgcaggcgcgcaagggcgaagcacgaacatacggctgcactggcttccggcttccttgagctgacgcgggcacgcaaggtcgaagacagccgccccccgcaaggtcagacgaagcaccccgccagcaccgggtcgtcgtcgagcatggcccgcacttcgggcaggcagtcgcgcagcgacagcacggtgaagaagtcgtccttgaccgacggcgccacgcgcaccgcctcaagccattccgccttgctgaacgggtcggcgcgtatggcgtcccagaagcccgtcttcgtgaacagcctgtcgatggtggccgtctcctgccgctggaggcggcgcatgaggtaggtcgccacccccacctgcaacccgtgcaggcgcggacgtgacgccgtggcgtccagcgcgtgcgagacgaggtgctcgctgccgctggcggggcgcgacgaggcgcaaatctccatggcgatgccgttgagcatcagcgccgtaccgagcaggctcatgccctgcgcgtcgaaggcgggcgcggccatgaactgccgcacggtggcgtcggagag
>98	N operona: 69	first-last	DVUA0098	gene_poz=(601-1650)	-	dehydrogenase, putative	identified by similarity to SP:Q8TW08	/position=131751 - 134000 (132351 - 133400)	/lenght=2250 (1050)	/codons=750 (350)	/complement=true	GC-compoz=69.71428571428572%	/LCI1=1.5807067812798472	/LCI2=0.7325692454632282	p_i1=0.3489989150726529	p_i2=0.41056137260340086	/Tai=0.21427811735834107	/Tei=0.46950523534306077	/EEI=3.1953728544988413
accccggctgcatgttcgtgacgctgttcatcgccgccttcgacccgcagacgggcgtgctggaatacgccaacggcgggcactgccagccctgcgtcgtggactgcgagggcactgccccgccctttgaactggagggcatcagcggcccgatggtgggggcgttcgaggatgtggactacgagggcttcacggcgacgctggaggaggggcagacctgcctcgtctacaccgacggcgtgaccgaggccatgaacccggcactggaactcttcgacatggtgcggctgcatgacgtggtcgccgcgcaccgcgccagcacgcctgccgacatgctcacgggcgttcacgaggcgttgctggccttccggggcgaggccgaacagtcggacgacatcaccatgttgtccttcacgcgccgcaagccctaggcttgcctgacatatctgacgggcctgacgggccggtgtgcctgatgtgcggtgcgtcgcgtgtcgccacgtcgccagccacaagccctccgggggtgtccaaatcgtcccggacatgcgagattgggggtgacgtgacccacgtaccgcagaccggaggagggaaggcatgaaccgggccacatacatttccgtgccggggctggtgcgcatcaagcccggcgcgctggcgcgccttggcgtgtacctgcgccgtggcgggtacgtgcgggtcgccgtccttgccagcacggggctgccgcagccggtggtcgaggccgtgcgcgggggcttcgcgcaggagggcgtcgaggccgcgtcatgggccgaggtcgcggacaacaccttcgaagaggtggtgcacgacttcgcggcactgcccgccaaggtcggcgccatcgtggggcttgggggcggcaaggcgctggacatggccaagtacatggcctttctggctggcgtaccctatttcgccgcgccgacctcgctgtccaacgacggcttctgcagcccgcaggcgagtctcaccctcaacggcaggcgcaggtcgctggccgcaaggctgccgcagggcgtggtcatcgacgtggatgtgtgcctgtctgcaccgcgcatcctctggctgtcgggggtgggcgaccttgcctcgaaactctccgccgtggtggactggaagctggccttccacaacacgggcgaaccggtgaacgacctcgccgcgctcctctccgacgccaccgtgcggcagttcatggccgcgcccgccttcgacgcgcagggcatgagcctgctcggtacggcgctgatgctcaacggcatcgccatggagatttgcgcctcgtcgcgccccgccagcggcagcgagcacctcgtctcgcacgcgctggacgccacggcgtcacgtccgcgcctgcacgggttgcaggtgggggtggcgacctacctcatgcgccgcctccagcggcaggagacggccaccatcgacaggctgttcacgaagacgggcttctgggacgccatacgcgccgacccgttcagcaaggcggaatggcttgaggcggtgcgcgtggcgccgtcggtcaaggacgacttcttcaccgtgctgtcgctgcgcgactgcctgcccgaagtgcgggccatgctcgacgacgacccggtgctggcggggtgcttcgtctgaccttgcggggggcggctgtcttcgaccttgcgtgcccgcgtcagctcaaggaagccggaagccagtgcagccgtatgttcgtgcttcgcccttgcgcgcctgcgccagcttcacggtctctccgcgccatgtccggcgcgccgttcaatcgaggcactgcacgccgccaaggcaccacgggcagtgcccgcagggcacggtgacaccgtggcagtccatctcgaagtcgccgaacgtgcccgtgatgtcgtcgcagggcacggtggggcagttggtgcagtcggggtagtcgtaggccagcacctcgtcacggaaggcccgccatgcctctccgtcccacatctcctcgaggggtgtctccgccagcgacccgaagcggcgcgggtacacctgcttggtcgcgccgtcgagatgacaggcgtagcggtgccagagaaactggcacgggtgcgccccgccgtcggcggcgatgaaggccgcgccctcttcgatgaacgcgcagtgcctgtccagccgcgcccctgtctgcggcagcgagaggtcgaggcccgcgcggtcggcctcggcctgtgcctcggcgaacagggcttcgagtgcctg
>99	N operona: 70	first-last	DVUA0099	gene_poz=(601-2784)	-	HAMP domain protein	identified by match to protein family HMM PF00672	/position=132970 - 136353 (133570 - 135753)	/lenght=3384 (2184)	/codons=1128 (728)	/complement=true	GC-compoz=68.81868131868131%	/LCI1=1.6020174232003668	/LCI2=0.7281522237505736	p_i1=0.3606054457022506	p_i2=0.40619520698334594	/Tai=0.21451815042992967	/Tei=0.46557568628501134	/EEI=3.130433890984437
gcccgtcgcctgcttttgtcgccgccgtatccgcgggtgccggccagcccggaatctccggcggggccgatgccgccgaccgcttcaacctgcacggactcgaacgcgagaccatcctcgccgccctcgaccacgcgggcggcaacaagagtcgcgccgccgaacttctgggcatcacccgcgaggggcttcgcaagaagctgctgcgcttcgccatctccggcggggacgacagggcatgatgtctccgtgtcgcccgtggggcaagggacgccaccgccccgacgctgtccccaatcccgtcacccgtatcgcctgtcgcgtctccggtaccgtgggcctcgcgtcggacacggtgtccggtggtgtccttcacgccatggggccccgcgtgggcgtcgatgtgggcggcgacacgactctccctgcctgcggcgtcatcatccgcaatgacagcgccacggcccgtcgcaacgcccccaatcccgtcaccagtatcgcccacagtatcacctgtcgcaccacaggctgcgccacggacgggacggcccgccccctgtccgccttccgtatccatgaacctgcaacgcctcaccggacatgccagccatgaccatctcgctcagaaccaagctctttcttctcgtggcgtgctccatcgcgctggcgaccgtgcccatcatctcgttcacctaccgcgacctgcggcagtccaacgccgaactcgaacgcgaggccttcggcaacgtcatcaccctgatggaagacggcatcgactcgcgctacctcaacctgctcagcaacaaggtcgtcgacgtgctgctgcgcaaggaacagctgcgtcgtttcacccagcttgcgcgggccacatggcaggatgtggcgcagatgccgcccgacgtgcgcgaacggttcgtcgccaactggatagggcgtctcgccgaattcggcgtgcacatggacatcgtcgacgcgcagggccgcccgcgggccgggacggggcttctcggcactgtgctcgccgacccgtcgcgtaccgacttcaagggtcgcccggtgcggtcgctgctgtctccggtgcttttgccgcaggacggcgagttcgccgtgctcgaagcctcgggcggtgcgtccgctgtcggtgcctctgtcgcttccggcactgccgctgcccccggcgcggctatcgttgacgggctgcccctcgcgacggcgcaaggcgatacggcttcgtcagtcccgaccggcgtacaggcggacgcacaggcggatgcacagacgccagcgcccgttgcctctgccgccacacccgccaccggcacagccgtagccccgtccggcgcgcccatgctggtctacttcctgcccatgcccgacggcgagagtgtcgccgtctccgcgctgctgctgtccgacatcgagaagcaggcgctcttcagcgaacaacagatcatccgcagcctgcaagagaagttcgccaccctgaagctgagcggcagcggctacatcgcgctcctgtccggcaggggcgaggtgctggcccacgaaggcaacccgcttgggcgcagcgacggcaccatccccgccgacgccctcgccacggcgcgggcacagggccgggtcgaggtggtctctgccgcgtcgtcgcccctcggtcaggccatcttccgcatcgcgtacttcaaggccctcgactggtatgtcgtctccgccgccccggtggccgagatagaggcccccaccaacgcgctggtgcgcaagctgtcgttccttgccgccatcgccgtgctggtcagccttgcggcgaccctcggcatcaccgcacgtctcatcgccccgttgcggatgctcacgcgcaaggcccatgcgctgtcgtcgctggacttcagcgcgcccgacgccgcgaccttcgccgccgaggggctgttcacccggcgcagcgacgaggtggggcaactggcgcgggccttcgccttcatgggcgaggcgctgtcgcgcaacgtgcgcgccctcatggagaccacagccgccaaggagcgcattcagggtgaactcgacgccgcgcgcgacatccagatgggcatcctgcccgcgcccgacgcgtgccccgtgcgtccgggcttctcggcccacgccttcctcgaacccgccaaggaggtgggcggcgacctctacgactttctcaccgcgcccgacggcagacaggtgttcgtcatcggcgacgtctccggcaagggcgtgcccgcggccctgttcatggcgatggtggtcaccctgtgccggtacgccgtggcgcaggggctgtcgcccgccgaggccatgatgcgcgtcaacgcgcagctggcgcagaacaaccccggctgcatgttcgtgacgctgttcatcgccgccttcgacccgcagacgggcgtgctggaatacgccaacggcgggcactgccagccctgcgtcgtggactgcgagggcactgccccgccctttgaactggagggcatcagcggcccgatggtgggggcgttcgaggatgtggactacgagggcttcacggcgacgctggaggaggggcagacctgcctcgtctacaccgacggcgtgaccgaggccatgaacccggcactggaactcttcgacatggtgcggctgcatgacgtggtcgccgcgcaccgcgccagcacgcctgccgacatgctcacgggcgttcacgaggcgttgctggccttccggggcgaggccgaacagtcggacgacatcaccatgttgtccttcacgcgccgcaagccctaggcttgcctgacatatctgacgggcctgacgggccggtgtgcctgatgtgcggtgcgtcgcgtgtcgccacgtcgccagccacaagccctccgggggtgtccaaatcgtcccggacatgcgagattgggggtgacgtgacccacgtaccgcagaccggaggagggaaggcatgaaccgggccacatacatttccgtgccggggctggtgcgcatcaagcccggcgcgctggcgcgccttggcgtgtacctgcgccgtggcgggtacgtgcgggtcgccgtccttgccagcacggggctgccgcagccggtggtcgaggccgtgcgcgggggcttcgcgcaggagggcgtcgaggccgcgtcatgggccgaggtcgcggacaacaccttcgaagaggtggtgcacgacttcgcggcactgcccgccaaggtcggcgccatcgtggggcttgggggcggcaaggcgctggacatggccaagtacatggcctttctggctggcgtaccctatttcgccgcgccgacctcgctgtccaacgacggcttctgcagcccgcaggcgagtctcaccctcaacggcaggcgcaggtcgctggccgcaag
>100	N operona: 71	first-last	DVUA0100	gene_poz=(601-2328)	-	sigma-54 dependent transcriptional regulator	identified by match to protein family HMM PF00158;	/position=135512 - 138439 (136112 - 137839)	/lenght=2928 (1728)	/codons=976 (576)	/complement=true	GC-compoz=68.98148148148148%	/LCI1=1.64	/LCI2=0.9090434782608696	p_i1=0.38134434500416137	p_i2=0.5753216833856236	/Tai=0.26690012999165463	/Tei=0.6177895150470613	/EEI=2.8146748053600437
gctgttctccatccccgacggcgacatagggctgctgttgaaggtgctgggcacggcggcgcgcgacatggtgctcatggctgccgtggtcttctgcgtcatcgccgcgctggactatctctaccagcgctggcagtacaacaagcagcatatgatgaccaaggacgaggtcaagcgcgagtacaaggagatggagggcgacccccatatcaagggcaagcgcaagcagttgcatcaggagatgctggcacagaacacgctctcgaacgttcgcaaggcgaaggtcatcgtgacgaaccccacccatttcgccgtggcactggattacgagaaggacaggacgccgctgcccgtcatcctcgccaagggcgagggtctgatggcgcgccgcatggtggagatagcccgcgaagagggcattcccgtcatgcagaacgtgccgctggcgcgtagcctcttcgccgaaggcaccgagaacgcctatatccccaaggaactcatcggccccgtggccgaggtgctgcgctgggtgcagtcgcttcaggaacggtaggccgtgccgcagggccatgcgccccggcggagaaggaaccggacacgatggacgagaacgacttgctcgacaacctcatcgacctctgcgacgacctcgcatggggtcgccccgccagtgaagacagactcttcggcctgaccgcacctcaggcgtcgtttcagatttcgggtcagacgccgtgccagacgccggggcaggcgtcatcaaaggcttcggggcagacttcagtacagacgtcatcacagacgccatcgcaggcgtcagcgcagacttcgggccaaggggcgcagcagccgtcaccccagtcgtcaccccagacgtcacccaagccgggggcgggcaccgtgcctgaacgctacacccgccttgccgaggccttcggcatgatgctggtcaaggtcgaggcacgcgaattccagcaggcgcaactcatcgccgaattgcgcgaccgcaacgaagaactcgaagaggcgcgccgcctgctgaccgaacgcaaccagcgtctcgcccataccctgcaagacagcttccagccccggcgtctcatcgggcagtgcgccgccatgcgcgccgtgaccgacatggccctttccatcgcacggcggcccatcaacacgctccttctcggccccaccggggcaggcaaggaggtggtggcgaagctcatccactatagttcgccacggcgcgaggggccgttcatcgccgtcaactgcaccgccatccccgaagccctgttcgagagcgagatgttcggcatcgaacgcggggtcgccacgggcgtctcggcgcgcaagggtctcgtggaagaggccgacggcggcacgctcttcctcgatgaactcgccgacatgcccctgccgcatcaggccaagctgctgcgcgtcctcgaagggcgcgaggtggtgcgcgtgggcagcagccgcgccatacccgtcgacatcaaggtcgtggcagccaccaacgcagacctcgcacaggcggtgcgcgaagggcgtttccgcgaagacctctactaccgcatcaacgtggcagaggtgcacctgccgcccctgtgcgaacgcggcgacgacatcctgctgctggcacagcatttcctcgaacggcactgcgcccagatgggacggccccggctgaccatctcgttcggcgcgcgcgacctgctccgccgctatgcgtggcccggcaacgtgcgtgaactgaacaacgagatggaacgtgccgctgcgctcaccatcggcgaccgtgtggaggtgggcgacctgtcgccccgtatcgccgggcccgtcggggctggcgggtcgggaggcggtgcggggggcggaacagccgcagcgtcggcaggccgggagacggcatctgccgggtcggccggtcacgcgccgggactcacggctggcgcagagggttccggtggtgccgcaggtgccggtggtgcgccgtgccctgcggggtcactccccggcgcgggttccctgccggatgccggggcgttcccgggcgcagggtaccagccgccgtccgttgccagcccgtcgcctgcttttgtcgccgccgtatccgcgggtgccggccagcccggaatctccggcggggccgatgccgccgaccgcttcaacctgcacggactcgaacgcgagaccatcctcgccgccctcgaccacgcgggcggcaacaagagtcgcgccgccgaacttctgggcatcacccgcgaggggcttcgcaagaagctgctgcgcttcgccatctccggcggggacgacagggcatgatgtctccgtgtcgcccgtggggcaagggacgccaccgccccgacgctgtccccaatcccgtcacccgtatcgcctgtcgcgtctccggtaccgtgggcctcgcgtcggacacggtgtccggtggtgtccttcacgccatggggccccgcgtgggcgtcgatgtgggcggcgacacgactctccctgcctgcggcgtcatcatccgcaatgacagcgccacggcccgtcgcaacgcccccaatcccgtcaccagtatcgcccacagtatcacctgtcgcaccacaggctgcgccacggacgggacggcccgccccctgtccgccttccgtatccatgaacctgcaacgcctcaccggacatgccagccatgaccatctcgctcagaaccaagctctttcttctcgtggcgtgctccatcgcgctggcgaccgtgcccatcatctcgttcacctaccgcgacctgcggcagtccaacgccgaactcgaacgcgaggccttcggcaacgtcatcaccctgatggaagacggcatcgactcgcgctacctcaacctgctcagcaacaaggtcgtcgacgtgctgctgcgcaaggaacagctgcg
>101	N operona: 72	first	DVUA0101	gene_poz=(601-1641)	-	type III secretion protein, hrpY/hrcU family	identified by match to protein family HMM PF01312;	/position=137287 - 139527 (137887 - 138927)	/lenght=2241 (1041)	/codons=747 (347)	/complement=true	GC-compoz=62.72814601344861%	/LCI1=1.2321772639691715	/LCI2=0.5072254335260113	p_i1=0.17242838498515384	p_i2=0.19157834012854982	/Tai=0.18822165463583274	/Tei=0.27242050611569485	/EEI=4.508683426451804
cgacccctcgctcatgggccactacggggcgctgctgctcaaggagacgctgctggggctgctgatgggccttctggcgggcatggccttctgggccgtgcagagtgcgggctttctcatcgacaaccagcgcggcgcgtccatggctgaagagtccgaccccatgtcgggtgagcagacctcgcccaccggcgccttcctgctacaggtgatgatgtaccttttctacgccagcggagccttcgtagcctttctcgggctgctctacacctcgtacgaggtatggcccgtgccttcgctgacgccgctgtcatggcgggccgacctgcccctgtacttcgccggaaaggtggcgtggctcatgacccacatgctgctgctggcggggcccatcatggtggcgtgcctgctggccgacctctcgctgggtctggtgaaccgcttcgcctcgcagctgaacgtctacgtgctggccatgcccgtgaagagtgcggtggcaagcctgcttctgctgctctacttcggggcgctggtggcccatgcaccggggctgtatgccgacttcgcgggcggcctcgccacgcttcaggggctgctgccatgagcgacaagaccgaacagccaacacccaaacgcctgcgcgaggcgcgcgagaagggtgacatctgcaagagtcaggacatcgggtcggcggtgacggtgcttgcggtggcagggtacttcgccttcgccggggaatccatcttcgcctcgctgatggaggtgacggaactttcgatgcgccacatggcgatgcccttcgacgaggcgctgccccttctgggcacggcggtggtgcatgccgccgtgggcatcgtgctgcccgtggtgggccttgccatgatggcggcgtttctcggcacgctggcgcagacgggtgtgctcttcgccttcaagggggccatgcccaagcttgagaacatcagccccggcaagtggttcaagaaggtgttctccatgcgcaacgcggtagaactgctcaagaactgcatcaaggttggcgttctcggctgggcggtgtggaaggtgatgtccgaccacatgcgcgggctgttctccatccccgacggcgacatagggctgctgttgaaggtgctgggcacggcggcgcgcgacatggtgctcatggctgccgtggtcttctgcgtcatcgccgcgctggactatctctaccagcgctggcagtacaacaagcagcatatgatgaccaaggacgaggtcaagcgcgagtacaaggagatggagggcgacccccatatcaagggcaagcgcaagcagttgcatcaggagatgctggcacagaacacgctctcgaacgttcgcaaggcgaaggtcatcgtgacgaaccccacccatttcgccgtggcactggattacgagaaggacaggacgccgctgcccgtcatcctcgccaagggcgagggtctgatggcgcgccgcatggtggagatagcccgcgaagagggcattcccgtcatgcagaacgtgccgctggcgcgtagcctcttcgccgaaggcaccgagaacgcctatatccccaaggaactcatcggccccgtggccgaggtgctgcgctgggtgcagtcgcttcaggaacggtaggccgtgccgcagggccatgcgccccggcggagaaggaaccggacacgatggacgagaacgacttgctcgacaacctcatcgacctctgcgacgacctcgcatggggtcgccccgccagtgaagacagactcttcggcctgaccgcacctcaggcgtcgtttcagatttcgggtcagacgccgtgccagacgccggggcaggcgtcatcaaaggcttcggggcagacttcagtacagacgtcatcacagacgccatcgcaggcgtcagcgcagacttcgggccaaggggcgcagcagccgtcaccccagtcgtcaccccagacgtcacccaagccgggggcgggcaccgtgcctgaacgctacacccgccttgccgaggccttcggcatgatgctggtcaaggtcgaggcacgcgaattccagcaggcgcaactcatcgccgaattgcgcgaccgcaacgaagaactcgaagaggcgcgccgcctgctgaccgaacgcaaccagcgtctcgcccataccctgcaagacagcttccagccccggcgtctcatcgggcagtgcgccgccatgcgcgccgtgaccgacatggccctttccatcg
>102	N operona: 72	middle	DVUA0102	gene_poz=(601-1416)	escT	type III secretion inner membrane protein	identified by similarity to GP:1181175; match to	/position=138324 - 140339 (138924 - 139739)	/lenght=2016 (816)	/codons=672 (272)	/complement=true	GC-compoz=65.56372549019608%	/LCI1=1.1586715867158672	/LCI2=0.37847478474784735	p_i1=0.14106194243355036	p_i2=0.09047916427596349	/Tai=0.2319356985872923	/Tei=0.18143124784836714	/EEI=4.366886595870359
atacgcctgtaaccccgcaggcgtatgcaaggcaggcagacgtcggcggcgccatccggccagtcaggggacgggggccgcgacacggggcggtagttacacggcaggcgcagcagacgccgtcatccggccaggcgtcggcagatgccgtcatccggtcaagcgtcggcaggcgctgtcatgcggccaagcgtcggcagatgccgtcatccggccagacgtcggcgcacgctgttattcggtcaggcgataccgcccgccacgcaccccggtgtcaggtcaggaatcggcacacgccgtcatcccgcacgcgcgggcacgagaaggaaccccatggattcgatgcccatgacatacgcggtcaaggcgctgtaccttgtgctgatgctctccatgccgcccatcatcgtggcgtctgtggtgggtatcgtgctcagcctcatacaggccatcacgcagttgcaggaacagacgctcaccttcggggtgaagctcatcgccgtggtgctcacgctctttctcatgggcggctggttcgggggtgaactgctgcgcttcgcagacgagatattcgtcaagttctacctgttgtaggcgaccatgacgctggagacgatactcgaccaactggccgtatacgaccatatgctggccctgctggtggggatgccgcgtctgttcgtcatcgcgcaggtggcccccttcatgggcggcaacgtcgtctccgggcagttgcgtctggtgctcgtcttcgcatgctatctgccgctgcaccccgtcatcgtggggcagctgccgcacgggcacatcttcgacccctcgctcatgggccactacggggcgctgctgctcaaggagacgctgctggggctgctgatgggccttctggcgggcatggccttctgggccgtgcagagtgcgggctttctcatcgacaaccagcgcggcgcgtccatggctgaagagtccgaccccatgtcgggtgagcagacctcgcccaccggcgccttcctgctacaggtgatgatgtaccttttctacgccagcggagccttcgtagcctttctcgggctgctctacacctcgtacgaggtatggcccgtgccttcgctgacgccgctgtcatggcgggccgacctgcccctgtacttcgccggaaaggtggcgtggctcatgacccacatgctgctgctggcggggcccatcatggtggcgtgcctgctggccgacctctcgctgggtctggtgaaccgcttcgcctcgcagctgaacgtctacgtgctggccatgcccgtgaagagtgcggtggcaagcctgcttctgctgctctacttcggggcgctggtggcccatgcaccggggctgtatgccgacttcgcgggcggcctcgccacgcttcaggggctgctgccatgagcgacaagaccgaacagccaacacccaaacgcctgcgcgaggcgcgcgagaagggtgacatctgcaagagtcaggacatcgggtcggcggtgacggtgcttgcggtggcagggtacttcgccttcgccggggaatccatcttcgcctcgctgatggaggtgacggaactttcgatgcgccacatggcgatgcccttcgacgaggcgctgccccttctgggcacggcggtggtgcatgccgccgtgggcatcgtgctgcccgtggtgggccttgccatgatggcggcgtttctcggcacgctggcgcagacgggtgtgctcttcgccttcaagggggccatgcccaagcttgagaacatcagccccggcaagtggttcaagaaggtgttctccatgcgcaacgcggtagaactgctcaagaactgcatcaaggttggcgttctcggctgggcggtgtggaaggtgatgtccgaccacatgcgcgggctgttctccatccccgacggcgacatagggctgctgttgaaggtgctgggcacggcggcgcgcgacatggtgctcatggctgccgtggtcttctgcgtcatcgccgcgctggact
>103	N operona: 72	last	DVUA0103	gene_poz=(601-861)	invX	type III secretion protein, HrpO family	identified by match to protein family HMM PF01313;	/position=139146 - 140606 (139746 - 140006)	/lenght=1461 (261)	/codons=487 (87)	/complement=true	GC-compoz=57.47126436781609%	/LCI1=1.0271317829457365	/LCI2=0.239922480620155	p_i1=0.09255813599205505	p_i2=0.023244945617868225	/Tai=0.22059570766180137	/Tei=0.1209204510560814	/EEI=4.938701913992809
ggcgtggaggagaccatccgcaaggccgtccggcagacctccgcaggggccttcctcgcgctggaacccgccgtgaccgaacggttcatgaaggcggttgccgatgccgcagggccgtatgcccagcagacgcagaagcccgtcatcatgacctcgatggatatcagacggtatgtgcggcgtctcatcgaaggcgaccactacaccctcgccgtcatgtcgtatcaggagcttacgccagagatttcggtgcaacccgtgaacaggatacgcctgtaaccccgcaggcgtatgcaaggcaggcagacgtcggcggcgccatccggccagtcaggggacgggggccgcgacacggggcggtagttacacggcaggcgcagcagacgccgtcatccggccaggcgtcggcagatgccgtcatccggtcaagcgtcggcaggcgctgtcatgcggccaagcgtcggcagatgccgtcatccggccagacgtcggcgcacgctgttattcggtcaggcgataccgcccgccacgcaccccggtgtcaggtcaggaatcggcacacgccgtcatcccgcacgcgcgggcacgagaaggaaccccatggattcgatgcccatgacatacgcggtcaaggcgctgtaccttgtgctgatgctctccatgccgcccatcatcgtggcgtctgtggtgggtatcgtgctcagcctcatacaggccatcacgcagttgcaggaacagacgctcaccttcggggtgaagctcatcgccgtggtgctcacgctctttctcatgggcggctggttcgggggtgaactgctgcgcttcgcagacgagatattcgtcaagttctacctgttgtaggcgaccatgacgctggagacgatactcgaccaactggccgtatacgaccatatgctggccctgctggtggggatgccgcgtctgttcgtcatcgcgcaggtggcccccttcatgggcggcaacgtcgtctccgggcagttgcgtctggtgctcgtcttcgcatgctatctgccgctgcaccccgtcatcgtggggcagctgccgcacgggcacatcttcgacccctcgctcatgggccactacggggcgctgctgctcaaggagacgctgctggggctgctgatgggccttctggcgggcatggccttctgggccgtgcagagtgcgggctttctcatcgacaaccagcgcggcgcgtccatggctgaagagtccgaccccatgtcgggtgagcagacctcgcccaccggcgccttcctgctacaggtgatgatgtaccttttctacgccagcggagccttcgtagcctttctcgggctgctctacacctcgtacgaggtatggcccgtgccttcgctgacgccgctgtcatggcgggccgacctgcccctgtacttcgccggaaaggtggcgtggctcatgacccacatgctgctgctg
>104	N operona: 73	first-last	DVUA0104	gene_poz=(601-2694)	-	type III secretion inner membrane protein, HrcV	identified by similarity to SP:P31487; similarity to	/position=139728 - 143021 (140328 - 142421)	/lenght=3294 (2094)	/codons=1098 (698)	/complement=true	GC-compoz=65.42502387774593%	/LCI1=1.4528933524629364	/LCI2=0.6552845528455278	p_i1=0.2805103991340818	p_i2=0.3336327000347456	/Tai=0.19367119729480586	/Tei=0.400269430031271	/EEI=3.6598046054377806
tggaagagcttttcgcgccgcagaacgcgcgcaggctggtcgaacaggccctctgcccgcccgtgggtgacggcgagatgctgcgccccgacgtcttcggcgcgaacctgcgccagtgcctcgacgcgctcagcctcgaacgctcgcccgcggtgcgcgacttcgtccgcaacgaccttgccgcgctcatcgacgacaccgaacttctccgggcctacaccggattgatggtgggaggttagccttggccgtcgcccccgaatgccgccggacgctgagcgtcctcggctacctctacctgcgcatgggccgccacgagagcgcccgccgcaccttcgccgccatcgccgcgctgctgcccgacgacgcccccagggccgaggtcagcctcgtgtaccgcaacctcgccgccgtcgccatggcggagggtgacggtgccgccgccctcgaccacctgcacaaggccctcgacggcatggtgctcacctctgccgacgccgcgctgcacctcctgcgcgcacaggcgctgtggcagcagggcaggcacgacgaggcgcacggcgcggtggagacctaccgccatctcacgggagaccgttcatgagcatgctcgcccgcgccaataccgccgtgggggctgtcacccggcacaacgacctcgccatcgtgctgctgctggtggtggtcatcgccctgatgatcctgccgctgcccacgccgctggtcgacacgctcatcggcgccaacatggcgctctcgttcgtgatgctgatgatgtcgatgtacgtgaagtccatcctcgacttctcggtcttccccaccatgctgctcttcaccacgctcttccgcgtgggtctcaacatcaccaccacccgcctcatcctgttgcaggcagacgcgggcgagatcatcttcgtcttcggcgaatacgcgctgggcggcaacttcgtggtgggcgcggtggtcttcgtcatcctcaccatcgtgcagttcctcgtcatcgccaagggcgcggaacgcgtggccgaggtgggggcgcgcttcacgctggacgccatgcccggcaagcagatgtccatcgacgccgacatgcgcgccggggtcatcgacatggaagaggcgcagcgcaggcgcaacaccgtgtcgcaggaaagccagatgtacggcgccatggacggcgccatgaagttcgtcaagggcgacagcatcgcgggcatgatcgtcgcgctggtcaacatcgtgggcggcacggtcatcggcatcacgcagcacggcatggcggcgggcgaggcgctgcacacctacggcatcctcaccatcggtgacggtcttgtatcgcagataccctcgctgctggtgtccatctccgcgggcattctcatcacccggtcgggcgattcgggcggcaacgtgggggcgcagattggcgggcagattttcggacagcccaaggccctgctcatggcgggggggctggtctttctcttcgcgctggtgcccggcttccccaagccgcagctgatggggctggcgctggccctcggcggtttcggctacgtgctgcgccgcatggcggagttgcccgcagagaccgacccgcgcgccgaactctcgcgctcgctggcaccggcggtgaagccgcgccccgcacggggcggcgcacagcagggcgacgacttcgcccccaccgtgcccatcatcctcgacctctctccggcccttggcgagagcctcgactacgactcgctcaacgatgaactggcgcggctgcgccgtgcgctgtacttcgacctaggggtgccctttccgggcatcaacgtgcgccccaaccccgcgctgccggggctgtgctatgtgctgaacctcaacgagatacccatgtcgcgcggggtgctcgagaagggcatgagcctcgtgcgcgacacccgcgagaacctcgccatgatgggcgtcgccgtgcgcgagggcgaacgcttcctgcccgaggtcgaaccgctgtgggtgcccgacgagcaatgccgcctgcttgagaaggcgggcatcgggcacatgtcgcatgcgcgcattctcgcgtaccatctttcgctggtgctttcgcgccacgcctccaccttcatcggcatgcaggaggccaagtaccttctcgaccgcatggaggagagggcacccgacctcgtgcgcgaagtcacccgcctgctgcccgtgcagcgcatcgcagagattttccagcggctggtgcaggaacaggtctccatacgcgacctgcgcagcatcctcgaagcactcatcgaatggagtgccaaggagaaggacacggtcatgctcaccgagtatgtccgcagcgcactcaagcggcagataagctacatgcactcgcgcgggcagaacatgctgcccgccatcctgctcgaccccggcgtggaggagaccatccgcaaggccgtccggcagacctccgcaggggccttcctcgcgctggaacccgccgtgaccgaacggttcatgaaggcggttgccgatgccgcagggccgtatgcccagcagacgcagaagcccgtcatcatgacctcgatggatatcagacggtatgtgcggcgtctcatcgaaggcgaccactacaccctcgccgtcatgtcgtatcaggagcttacgccagagatttcggtgcaacccgtgaacaggatacgcctgtaaccccgcaggcgtatgcaaggcaggcagacgtcggcggcgccatccggccagtcaggggacgggggccgcgacacggggcggtagttacacggcaggcgcagcagacgccgtcatccggccaggcgtcggcagatgccgtcatccggtcaagcgtcggcaggcgctgtcatgcggccaagcgtcggcagatgccgtcatccggccagacgtcggcgcacgctgttattcggtcaggcgataccgcccgccacgcaccccggtgtcaggtcaggaatcggcacacgccgtcatcccgcacgcgcgggcacgagaaggaaccccatggattcgatgcccatgacatacgcggtcaaggcgctgtaccttgtgctgatgctctccatgccgcccatcatcgtggcgtctgtggtgggtatcgtgctcagcctcatacaggccatcacgcagttgcaggaacagacgctcaccttcggggtgaagctcatcgccgtggtgctcacgctctttctcatgggcggctggttcgggggtgaactgctgcgcttcgcagacgagatattcgtcaagttctacctgttgtaggcgaccatgacgctggag
>105	N operona: 74	first	DVUA0105	gene_poz=(601-975)	-	conserved hypothetical protein	identified by similarity to GB:BAC59928.1	/position=142545 - 144119 (143145 - 143519)	/lenght=1575 (375)	/codons=525 (125)	/complement=true	GC-compoz=69.6%	/LCI1=1.7741935483870968	/LCI2=0.9193548387096776	p_i1=0.45436325777605363	p_i2=0.5841436690428656	/Tai=0.2558015104991498	/Tei=0.625729302138579	/EEI=2.622024325185474
ctctgccggtttcgccgaccttggcgatgccgacgccctgcgcgacctctaccgcggcacggtgtgcgacttcaccaccgtcgagcaggtcttcgccaccatcaacgaacgctacggcgacgaacggttcgacgtggccatcggcttcctgtaccgcgccctgtccagcgacctcggttcggacatgccgagtatggacggcacgcacctcgagagcgtaaacaccagcctcgggcagctgcggctgctcaagagcgcccacgccctgtgcgccgacgtgatgacccggtgggagaacgtgcacggcgtgaaggactgcccgctcacggcgcaggggctgctcgagcaggtggtggccctgcggtcggagaactttctgggggcgttgcacatcgaccgcatcgcggcgcaggcgaaggcccccgacatcgagcatgaggtgctgttccttcaggaacttctgcgtatgacacgcaatgtgcccgcacaactcttcgacgggacggcgggccgcatgaagctgctcgacgccgtacaggacgccgtggacagggccatagaccgcgaagacgcctttctggcagcgcaggaggggtagggatgcttcaggacaccatcgccgcattcgcaaggcgcatgggcatgaccggcttcgtgccctctgccgggggccttgcggccttcgacatcgacggggtggggcggctgtatgtcgaaccttccgacgacacgctgctggtctatctcgcccgtgccgtgcctgcgcacgagacgcacctgccccgcaggttgctcgacctttcgcactaccgccacgcatggcccctgccgttgcagggcggcatgcacggcgggcaggccgtggtgctcacccggcttgacgggcgcacagccaccgccgtggacgtggagaacgccgccgtgctgcttgccggtgtactcgacagggccaccgcacccggggagggcgcatgagccgcgtcaccgggttcttcgacgggtcgctgggcatccagaacgtcatggatgtggagaccttccgcgccaccatgccacaggcccggccccttgccgccagcgtgctgcacgaggcggggctggaagagcttttcgcgccgcagaacgcgcgcaggctggtcgaacaggccctctgcccgcccgtgggtgacggcgagatgctgcgccccgacgtcttcggcgcgaacctgcgccagtgcctcgacgcgctcagcctcgaacgctcgcccgcggtgcgcgacttcgtccgcaacgaccttgccgcgctcatcgacgacaccgaacttctccgggcctacaccggattgatggtgggaggttagccttggccgtcgcccccgaatgccgccggacgctgagcgtcctcggctacctctacctgcgcatgggccgccacgagagcgcccgccgcaccttcgccgccatcgccgcgctgctgcccgacgacgcccccagggccgaggtcagcctcgtgtaccgcaacctcgccgccgtcgccatggcggagggtgacggtgccgccgccctcgaccacctgcacaaggccctcgacggcat
>106	N operona: 74	last	DVUA0106	gene_poz=(601-1725)	-	type III secretion target, YopN family	identified by match to protein family HMM PF02523	/position=142922 - 145246 (143522 - 144646)	/lenght=2325 (1125)	/codons=775 (375)	/complement=true	GC-compoz=68.17777777777778%	/LCI1=1.4483065953654188	/LCI2=0.6052584670231727	p_i1=0.278106776904255	p_i2=0.28407872898503145	/Tai=0.2056785696537019	/Tei=0.3556708560865283	/EEI=3.5906054426313165
tgtcagacccggtgcttcgcctttgtctgcccgttgtacccctctcgaagtgccaacatcgttgcctttatatgccgccttgcggcagtgttgttggcgtgctgtccatgactgtaccatgtgccagtgcgacagcgcgtgtcgctgcgggtgtgtcgtctcctgcacggcttcggtgaccggagtagggcggctgccagcaggtagggtgtaccatcatgcgctgttgccgacatgccccggaatatgtcatttaactagccgttgtacagcgcattaaagcattttctcgggtgtctcttcaagtgccaatgcgtgtggatgcgtggtaggatgtggaccttctggcccgcttttcgcaaaggtgtgtatctgcaacgttgttgctgctacggacgtaagtcctgagagtgcgcggcaggtgccatgcccgactgcatcaggtggcgtgcggcagagtgtgctgacgtatcacacaggcacggtacggcgcgactcggctcactgcggcgggcgtcaggcccgtttccatgggccggtggcgtctgctcttgtagatagattggggacatgcacagcagtttttgtggaggatacactatgtcgatcgacctgcgtggcgtgtcggggcctgcccagcccggacttgcgaacgttcaggacgggccggacggggccgcgggcaccctgctgggcagggccgcgaccgtggtcgattcgccgctgtcgctgcttgccgatgccgccgaggaactcaccttcgccgccgacaccaccgacgacttcgaactctccgaacgcaaggaacgcaagagcaccgaagacgccatggccgagcgcatcgaactctacaaggagttgatgcatcaggcgggcaagggcgaggggctggacaggctgaaagacagcctcaagtcgcagcagggcagggaacaggcgcgccaggaggcgctttcgcagtttcccgaccccagcgacgcatgggccgccctgcacgacgccctgcaagccttcgacgacgaccccgccatccccgacggcgtgcgcgaggcggtgcgcggcgccatcgccgacctcgaggcggaacacggtcccgccatccgcgccggggtgcacggggcgctcgcctctgccggtttcgccgaccttggcgatgccgacgccctgcgcgacctctaccgcggcacggtgtgcgacttcaccaccgtcgagcaggtcttcgccaccatcaacgaacgctacggcgacgaacggttcgacgtggccatcggcttcctgtaccgcgccctgtccagcgacctcggttcggacatgccgagtatggacggcacgcacctcgagagcgtaaacaccagcctcgggcagctgcggctgctcaagagcgcccacgccctgtgcgccgacgtgatgacccggtgggagaacgtgcacggcgtgaaggactgcccgctcacggcgcaggggctgctcgagcaggtggtggccctgcggtcggagaactttctgggggcgttgcacatcgaccgcatcgcggcgcaggcgaaggcccccgacatcgagcatgaggtgctgttccttcaggaacttctgcgtatgacacgcaatgtgcccgcacaactcttcgacgggacggcgggccgcatgaagctgctcgacgccgtacaggacgccgtggacagggccatagaccgcgaagacgcctttctggcagcgcaggaggggtagggatgcttcaggacaccatcgccgcattcgcaaggcgcatgggcatgaccggcttcgtgccctctgccgggggccttgcggccttcgacatcgacggggtggggcggctgtatgtcgaaccttccgacgacacgctgctggtctatctcgcccgtgccgtgcctgcgcacgagacgcacctgccccgcaggttgctcgacctttcgcactaccgccacgcatggcccctgccgttgcagggcggcatgcacggcgggcaggccgtggtgctcacccggcttgacgggcgcacagccaccgccgtggacgtggagaacgccgccgtgctgcttgccggtgtactcgacagggccaccgcacccggggagggcgcatgagccgcgtcaccgggttcttcgacgggtcgctgggcatccagaacgtcatggatgtggagaccttccgcgccaccatgccacaggcccggccccttgccgccagcgtgctgcacgaggcggggctggaagagcttttcgcgccgcagaacgcgcgcaggctggtcgaacaggccctctgcccgcccgtgggtgacggcgagatgctgcgccccgacgtcttcgg
>107	N operona: 75	first-last	DVUA0107	gene_poz=(601-705)	-	hypothetical protein	identified by Glimmer2; putative	/position=144285 - 145589 (144885 - 144989)	/lenght=1305 (105)	/codons=435 (35)	/complement=false	GC-compoz=52.38095238095239%	/LCI1=0.9901960784313726	/LCI2=0.09803921568627451	p_i1=0.0808665368771064	p_i2=0.0010507113295511012	/Tai=0.5849841992250694	/Tei=0.10094564019659599	/EEI=2.691399893596823
aactgcgaaagcgcctcctggcgcgcctgttccctgccctgctgcgacttgaggctgtctttcagcctgtccagcccctcgcccttgcccgcctgatgcatcaactccttgtagagttcgatgcgctcggccatggcgtcttcggtgctcttgcgttccttgcgttcggagagttcgaagtcgtcggtggtgtcggcggcgaaggtgagttcctcggcggcatcggcaagcagcgacagcggcgaatcgaccacggtcgcggccctgcccagcagggtgcccgcggccccgtccggcccgtcctgaacgttcgcaagtccgggctgggcaggccccgacacgccacgcaggtcgatcgacatagtgtatcctccacaaaaactgctgtgcatgtccccaatctatctacaagagcagacgccaccggcccatggaaacgggcctgacgcccgccgcagtgagccgagtcgcgccgtaccgtgcctgtgtgatacgtcagcacactctgccgcacgccacctgatgcagtcgggcatggcacctgccgcgcactctcaggacttacgtccgtagcagcaacaacgttgcagatacacacctttgcgaaaagcgggccagaaggtccacatcctaccacgcatccacacgcattggcacttgaagagacacccgagaaaatgctttaatgcgctgtacaacggctagttaaatgacatattccggggcatgtcggcaacagcgcatgatggtacaccctacctgctggcagccgccctactccggtcaccgaagccgtgcaggagacgacacacccgcagcgacacgcgctgtcgcactggcacatggtacagtcatggacagcacgccaacaacactgccgcaaggcggcatataaaggcaacgatgttggcacttcgagaggggtacaacgggcagacaaaggcgaagcaccgggtctgacatcacaaaccactgcaatgacacactctgcaccccgcaaagggggcatggcatacttgctgctacggcggaatcgtccgcacccgaacaccgcaggaggaaccgaccatggctttcaccgaacaggatttcgaagcgcaacaggcacagctgcgtcagcttgaagacgaactctcgcgcctcgacgcgcaactggacgcccagatgaaggccgccggtgtctccggggccgacctcgcggcggtcgacaccgcgaccctgccgcccgaagtggccaaggccttcacgcaggcgcaggagaacgcgaagcgcgagggcgaggcacgcgccagccgttgcaccacc
>108	N operona: 76	first	DVUA0108	gene_poz=(601-1110)	-	hypothetical protein	identified by Glimmer2; putative	/position=145091 - 146800 (145691 - 146200)	/lenght=1710 (510)	/codons=570 (170)	/complement=false	GC-compoz=58.235294117647065%	/LCI1=0.9368836291913215	/LCI2=0.3138067061143984	p_i1=0.06555399200192039	p_i2=0.053039894611957204	/Tai=0.16910212351497295	/Tei=0.1477359051507615	/EEI=6.050370468941647
acacacccgcagcgacacgcgctgtcgcactggcacatggtacagtcatggacagcacgccaacaacactgccgcaaggcggcatataaaggcaacgatgttggcacttcgagaggggtacaacgggcagacaaaggcgaagcaccgggtctgacatcacaaaccactgcaatgacacactctgcaccccgcaaagggggcatggcatacttgctgctacggcggaatcgtccgcacccgaacaccgcaggaggaaccgaccatggctttcaccgaacaggatttcgaagcgcaacaggcacagctgcgtcagcttgaagacgaactctcgcgcctcgacgcgcaactggacgcccagatgaaggccgccggtgtctccggggccgacctcgcggcggtcgacaccgcgaccctgccgcccgaagtggccaaggccttcacgcaggcgcaggagaacgcgaagcgcgagggcgaggcacgcgccagccgttgcaccaccgcagccacggccacgacctcggccaagattcccggcgcaggtcgccgcggtgccgtccgcctctagcgggtgaacttccagccagcagcaaggagaacatcatgtcgcaagtgaacaacacctccctttccgggatcatgaattccatcgaccttggccccacgcagagcctccagatgctcttcgccaagctcaacctcgcacaggcgcaactggccaagaacggcgccatggacaacatcaagaagatccaggacagtcaggaggcacagaaggaatgcgccgccatgatccagaaggcgcgcgaactccagaatacggccaagaacaacaatggtaccaccgacatgcccgccgacatgaaggccttcttcaccaagaacaacctgaagtgggacaccaagggcaacgacgaccatcacaacaaggacgagtgggactacaacatccagcagctcacctcgtaccgcgaccagctgggcaccgacacgcagcagctcatggtcttcgtgcaggacttcatgggccagtacaactcgtacctgcagggtgccaactccgccatccagcagggcaaccagaccctgcaatccctcgccacgggccgttaggagacgccatgagcaccagctatcagcattccgggccggaattcaccgaagcacagatgcaggccatggtagacgggctgttcgccggggcctccatcggcgcggtgtgcaacatgcagcaggaacagctcgaggcgggctacgccctcgcctacaacctgtacaccgccgggaactaccgcgatgccgagaccatgttccgcgcgctgtgcgtctacgaccacaacgacgaacgctactggctcggccttgccgggtgcaggcaggcgcagggcgaccttgccggggccatcgacgcctacggcctcgccggtgccgccagcgccctcggcgaccccgcccccttcgtgcatgcgggcatctgctacatgaagctgggcgacaccgagaacgcgcgcaacaccttcgccggggtgcccttcatcggcgaccccgacaacgacacccatgccgccatgcaccgcaaggcagaggccatgctcgaactgctggccggggagaggccatgagcgccctgaccgtcggcgggctttccggcaccaccggcgtgggcgacatctcgctcgaccccacaccgcggttccgcatcaccaccggcgc
>109	N operona: 76	middle	DVUA0109	gene_poz=(601-1101)	-	type III secretion system chaperone, LcrH/SycD	identified by similarity to GB:AAO91772.1	/position=145609 - 147309 (146209 - 146709)	/lenght=1701 (501)	/codons=567 (167)	/complement=false	GC-compoz=67.46506986027944%	/LCI1=1.5421686746987953	/LCI2=0.6670682730923693	p_i1=0.328105561295094	p_i2=0.34538675130628577	/Tai=0.18251572518379455	/Tei=0.4108480761756572	/EEI=3.4770199919071882
cggccaagattcccggcgcaggtcgccgcggtgccgtccgcctctagcgggtgaacttccagccagcagcaaggagaacatcatgtcgcaagtgaacaacacctccctttccgggatcatgaattccatcgaccttggccccacgcagagcctccagatgctcttcgccaagctcaacctcgcacaggcgcaactggccaagaacggcgccatggacaacatcaagaagatccaggacagtcaggaggcacagaaggaatgcgccgccatgatccagaaggcgcgcgaactccagaatacggccaagaacaacaatggtaccaccgacatgcccgccgacatgaaggccttcttcaccaagaacaacctgaagtgggacaccaagggcaacgacgaccatcacaacaaggacgagtgggactacaacatccagcagctcacctcgtaccgcgaccagctgggcaccgacacgcagcagctcatggtcttcgtgcaggacttcatgggccagtacaactcgtacctgcagggtgccaactccgccatccagcagggcaaccagaccctgcaatccctcgccacgggccgttaggagacgccatgagcaccagctatcagcattccgggccggaattcaccgaagcacagatgcaggccatggtagacgggctgttcgccggggcctccatcggcgcggtgtgcaacatgcagcaggaacagctcgaggcgggctacgccctcgcctacaacctgtacaccgccgggaactaccgcgatgccgagaccatgttccgcgcgctgtgcgtctacgaccacaacgacgaacgctactggctcggccttgccgggtgcaggcaggcgcagggcgaccttgccggggccatcgacgcctacggcctcgccggtgccgccagcgccctcggcgaccccgcccccttcgtgcatgcgggcatctgctacatgaagctgggcgacaccgagaacgcgcgcaacaccttcgccggggtgcccttcatcggcgaccccgacaacgacacccatgccgccatgcaccgcaaggcagaggccatgctcgaactgctggccggggagaggccatgagcgccctgaccgtcggcgggctttccggcaccaccggcgtgggcgacatctcgctcgaccccacaccgcggttccgcatcaccaccggcgcgacgctgcccccggcccccggcggggcggacggcacctcgaaggccgaccttccggtactggccccgcccatgggcggtctggcactggagacgctcatgtccgccctcggcaatgccgagcgcaggcaggcgtgcaagaacggtgtcgaccagatcaagtccaaggccgccgaccaggccaagatcaacgaggaaaggctggagcagatctccaagcgacttgaggacatgcgctcgaagtcggtgctcaacggctttctgaaggcgttcaagatcatcggcatgatcgtcggcgccatcgcctccatcgccaccaccgtcgtgggcgcgctcaccggcaaccccctgctggtggctgcgggcgtcatgggcatggccatgaccctcgacgccgtgctgagtacggccacggacggcaagataagtttcatgtcgggcatgacagagcttggcaaggccatgggcatgagcgatgaggccgccaaatggttcggcttcggcatgcaga
>110	N operona: 76	middle	DVUA0110	gene_poz=(601-1608)	-	type III secretion system target, YopB family	null	/position=146106 - 148313 (146706 - 147713)	/lenght=2208 (1008)	/codons=736 (336)	/complement=false	GC-compoz=65.07936507936508%	/LCI1=1.3890547263681592	/LCI2=0.6095522388059699	p_i1=0.24753982293629764	p_i2=0.28829617452420636	/Tai=0.2054981700976139	/Tei=0.35946655707178576	/EEI=3.7938672712297197
acttcatgggccagtacaactcgtacctgcagggtgccaactccgccatccagcagggcaaccagaccctgcaatccctcgccacgggccgttaggagacgccatgagcaccagctatcagcattccgggccggaattcaccgaagcacagatgcaggccatggtagacgggctgttcgccggggcctccatcggcgcggtgtgcaacatgcagcaggaacagctcgaggcgggctacgccctcgcctacaacctgtacaccgccgggaactaccgcgatgccgagaccatgttccgcgcgctgtgcgtctacgaccacaacgacgaacgctactggctcggccttgccgggtgcaggcaggcgcagggcgaccttgccggggccatcgacgcctacggcctcgccggtgccgccagcgccctcggcgaccccgcccccttcgtgcatgcgggcatctgctacatgaagctgggcgacaccgagaacgcgcgcaacaccttcgccggggtgcccttcatcggcgaccccgacaacgacacccatgccgccatgcaccgcaaggcagaggccatgctcgaactgctggccggggagaggccatgagcgccctgaccgtcggcgggctttccggcaccaccggcgtgggcgacatctcgctcgaccccacaccgcggttccgcatcaccaccggcgcgacgctgcccccggcccccggcggggcggacggcacctcgaaggccgaccttccggtactggccccgcccatgggcggtctggcactggagacgctcatgtccgccctcggcaatgccgagcgcaggcaggcgtgcaagaacggtgtcgaccagatcaagtccaaggccgccgaccaggccaagatcaacgaggaaaggctggagcagatctccaagcgacttgaggacatgcgctcgaagtcggtgctcaacggctttctgaaggcgttcaagatcatcggcatgatcgtcggcgccatcgcctccatcgccaccaccgtcgtgggcgcgctcaccggcaaccccctgctggtggctgcgggcgtcatgggcatggccatgaccctcgacgccgtgctgagtacggccacggacggcaagataagtttcatgtcgggcatgacagagcttggcaaggccatgggcatgagcgatgaggccgccaaatggttcggcttcggcatgcagatggcggtgaccctcgtcgccgtgggcctcagcctcggggcgggtttcgccaacgtcagctcttctgccgccaacctcagcaccacggcggcgaccaaggccctcgacttcgccatcaaagcgcagcagataggccagttcgtcaacgcgggcgtggccgtggcgcagggcagcggcgccatcgccggggccgtcatcgactaccgcatcgcctcgtcacaggccgacagcaaagaacttgaagcgatacttgaacgcattcgggaagccatcgacttcgaacacgacttccttgaggcggaaatgaaacgggccgaagaactcatgggcaaggtgggagaaatcgtcaaggattgcgcagaggcacagactgccatccttggtggaacccccgccatggcctgacggagtacgacatgacgaccatcaccaacgtccgcgatattccggggttcaaccagtcgcagtacgacacgctcgtcgccacggcccgcggtcagaacatcgacccggcggccatcgacatggccctgttgcaggccgtcaacgcaggcagcaacttctcggcggcgctcaacagcgtcacgggcgacctgccgcgcctctcgctgccgcacaacaacgccctcagccatctggggtcgctcgacatggctccctcgccgggggctacgctcatgtcgctcatcacctccatggctgcggacgaacgcaagcagaacgcgcagatgcgcatcgaagagaccaaggccatcgtcgagaagatcatggaccaggccgacgagatgcggaacaaggccatcgtccagcttgtgatgggcgtggtctcgggggccatcagcatcgcgcagggcgtcgccagcatgagcatgcaggccagcgccatgaagcagcttgacggcttccagaccggttcgcagatagccacgcagaaggggctgcccaacatggccaagtcgttcgacgccatgtaccagagtggcatgtccaagctgacggcgcagc
>111	N operona: 76	last	DVUA0111	gene_poz=(601-1497)	-	type III secretion system protein, IpaC family,	identified by similarity to GB:AAL72351.1	/position=147062 - 149158 (147662 - 148558)	/lenght=2097 (897)	/codons=699 (299)	/complement=false	GC-compoz=63.87959866220736%	/LCI1=1.307606263982103	/LCI2=0.4803131991051455	p_i1=0.2073200405927116	p_i2=0.1680595946710211	/Tai=0.19375615375573135	/Tei=0.251253635203919	/EEI=4.159659052715149
gaaggcgttcaagatcatcggcatgatcgtcggcgccatcgcctccatcgccaccaccgtcgtgggcgcgctcaccggcaaccccctgctggtggctgcgggcgtcatgggcatggccatgaccctcgacgccgtgctgagtacggccacggacggcaagataagtttcatgtcgggcatgacagagcttggcaaggccatgggcatgagcgatgaggccgccaaatggttcggcttcggcatgcagatggcggtgaccctcgtcgccgtgggcctcagcctcggggcgggtttcgccaacgtcagctcttctgccgccaacctcagcaccacggcggcgaccaaggccctcgacttcgccatcaaagcgcagcagataggccagttcgtcaacgcgggcgtggccgtggcgcagggcagcggcgccatcgccggggccgtcatcgactaccgcatcgcctcgtcacaggccgacagcaaagaacttgaagcgatacttgaacgcattcgggaagccatcgacttcgaacacgacttccttgaggcggaaatgaaacgggccgaagaactcatgggcaaggtgggagaaatcgtcaaggattgcgcagaggcacagactgccatccttggtggaacccccgccatggcctgacggagtacgacatgacgaccatcaccaacgtccgcgatattccggggttcaaccagtcgcagtacgacacgctcgtcgccacggcccgcggtcagaacatcgacccggcggccatcgacatggccctgttgcaggccgtcaacgcaggcagcaacttctcggcggcgctcaacagcgtcacgggcgacctgccgcgcctctcgctgccgcacaacaacgccctcagccatctggggtcgctcgacatggctccctcgccgggggctacgctcatgtcgctcatcacctccatggctgcggacgaacgcaagcagaacgcgcagatgcgcatcgaagagaccaaggccatcgtcgagaagatcatggaccaggccgacgagatgcggaacaaggccatcgtccagcttgtgatgggcgtggtctcgggggccatcagcatcgcgcagggcgtcgccagcatgagcatgcaggccagcgccatgaagcagcttgacggcttccagaccggttcgcagatagccacgcagaaggggctgcccaacatggccaagtcgttcgacgccatgtaccagagtggcatgtccaagctgacggcgcagcagaacgccctcaacagcggcttcaccgccggcaacagcgcggtggcgggcatcaatcaggccgtgggcggcttcttcgacgccgccatcaaggagatggacggagatgtcgaacgcatgagggccagccgcgacgccatgaagcaactcgacgacgcgctggcgcaactcatccagaagaccctctccggcatggacgccatccagcagaacatgaaccagacccgtacacgcattctgggctgaccgaccggggcccgcagggccccggcctcactgcacgacaccgggagaacacatgagcaggctggacgacttggcgcgccacgtggcgcaggcggcggggtgggccaccccgcaacccggcggcgacggcgcgtacgccttccgtcttgagggcgacctcgacgtgacgctgttctcgcccgacggacgcacgggtatcatgcgggccgacctcgtgcccctgcccgacgacagccgcgccgcagacaccctgctggccgacagcgcccgccacgccctcgcacgggggcgcacccgcaagagcgtcatcgcccttgacggaaccatgctcgtgttgcatcgccagttgaacgtggacaccgcatcacccgatgaggcggcagccgccatgcgcgactttctcaacgatctcgcatggtggaagcgcatgctcgcaccgtccgcgcagggcagtgcccctgcggggggcgcgatgcccgccggtgtgccctggattcccattcgctgaaaaggtggtggccgttgcctagttatcgttcccgttgtcgtgttccccgtgacgccacgccacaccgcacccgcgccgcccgcctcatgacg
>112	N operona: 77	first	DVUA0112	gene_poz=(601-2475)	-	type III secretion system protein, YscC family	identified by match to protein family HMM PF00263;	/position=148769 - 151843 (149369 - 151243)	/lenght=3075 (1875)	/codons=1025 (625)	/complement=false	GC-compoz=66.61333333333333%	/LCI1=1.3776709401709402	/LCI2=0.5529914529914532	p_i1=0.24178204329238565	p_i2=0.23367227704021948	/Tai=0.21660549639690962	/Tei=0.3103050493361975	/EEI=3.7382731458195004
cctcgtgcccctgcccgacgacagccgcgccgcagacaccctgctggccgacagcgcccgccacgccctcgcacgggggcgcacccgcaagagcgtcatcgcccttgacggaaccatgctcgtgttgcatcgccagttgaacgtggacaccgcatcacccgatgaggcggcagccgccatgcgcgactttctcaacgatctcgcatggtggaagcgcatgctcgcaccgtccgcgcagggcagtgcccctgcggggggcgcgatgcccgccggtgtgccctggattcccattcgctgaaaaggtggtggccgttgcctagttatcgttcccgttgtcgtgttccccgtgacgccacgccacaccgcacccgcgccgcccgcctcatgacgggcggcttgcgcccgtctgatacgcccggtacgctcggcgcgcctgatattcacgacggcgcgcaccgaccagtgattctgcactatccatgtccatcggggctgaaaacgggtgcttgtacgcccgccattcacgatggcgctagtacgcccggcacgcggaacagcctgcgcccgtacctcgcggccatcttcgccgtgctgctgttcatgctgtgccttcacgcgccgtcacggtgcgaggccgcacccgcctttccgcacacctattcgcactattcggaacaggagcaactgaccgcgctgctggccgacttcgggcgcacgcagggccttgccacgtcgttctcgcccggtgtcacgggcacggtcagcggcaggttcgaggacgtggccccggagaagttccttcagggcatgaaggcggccttcggcgtgtcgtggtaccgcctcggccccacgctgcatttctaccatgaggccgagaccacgcgcatcttcatctcgccgcgggtcatgagtgccgagtcgctgtaccgcatgttgcgccagtcttcggtgctgtcgccgcaactgcccgccgaactcatgcccggcggcgccatggtggtcgtctccggcccgcccgcctacctcgaccagattcaggccgcggtgacggccttcgaagaggcccagacgggcaacttcggcatgaaggtgttcccgctcaagtacgcgtgggccgaagacatcaccgtcaacagcatggacaagaccgtcaccctgcccggtgtcgccagcatcctgcgggccatggtcagcgggtcgccctcgagcgccacgcgcgtcacgcaagagaccgccacggtggacaagctttccggcacgggcctcatctcgcaggggcgtcagcagaaggagtcgggccagtcgaatcaggcgcagcgcggcgggcaggcctcgcagcaggattcgggcggggcgcaggacggtcagcaggtgagcatcatggccgacccgcgcgtcaacgccgtcatcgtgcacgacgccgtgtaccggatgccctactacgagtcggtcatcggcgacctcgacaggccggtcgaactcgtggagatacacgccgccatcgtcgacatcgacaccaacttcaagcgcgacctcggcgtcacctatcaggccacggtgggcaaggaccagcggtgggcgggcggtgccgacgtatccacgggcaccgacaagttcacccccctgcccgtacccggcgtgccgcagggcagcggcctgaccctctccaccatctacaccatggggtcggactactttctcgcccgcatcaacgccctcgagaagaacggcgaggcccggatgctggggcggccctcggtgctgaccgtggacaacgtgcaggccaccctcgagaacaccagcacctattatatacaggtgcagggctatcaggccgtcgacctcttcaaggtcgaggcgggcacggtgctgcgcgtgacgccgcacatcatcaacaacgacgacggcaccgacgccatcaagctggtggtgagcgtgcaggacgaccagaacaaccagaccacgccgacctcgacctccaccacgcaggccatcccgcccatcaagcagacgaagatcaacacgcaggccatcatcggcgcgggacagagtctgctgattggcggctactactacgaacagaaggccaccagcgccgacggcgtgcccatcctcatgaacatcccggtgctgggcaacctgttcaagacccagtcgaaagagaacaagaggatggaacgcctcatcctcatcacccccaaggtggtgcgcctcgacaacctgccggggaccccgccacgggtcgacgaccccgccttccaccgcacggccacccagtcggactatgccgaacgcacccccacgccgcccccgtcgcgccgtagcggttgcagccgcgcgcccgacaatgcgccggaagcggcttcgggtgcggcaggtggcacgggaggaacaggggtgacagcgaacacagaaggcggcaccacgccccaagcggccacatcccctgtccctgcgtacggagtcgccccatgagcagtagcggcgacatcatccttcgcgtcttctccggcccccatacgggggccgaggtggtgcttccgcccggcgaccatgtcatcggcaccgaagactcgtgcgacatcatcctctccgacggcgggcttgcgccacgccacgtctccatcggcgtcaccgccggagtgcccggtgcgccatccaccgtccacatcaccccgcttgacggcccggtgcgctacgacgatgccgaggtgcccgccacgggcgtgaccctcgccccggcgaccccctgccacatcggggagacctgccttgcatggaacacccccggcgcaccgtgggagaccttcgacctgacaccgcgccagtccgtgacggctgccgacgcggcagcgggaacatccgccatggcgggtggcgaccctgcggcgtccacgctttccgccaatgcggccgccagtgcatccccatcgggcgcggcgggcgatgccccctcgggcgcatcccagacgccaacactttcggcaacgcctgccaacgaagttgacgacctcgtactcggcagccccacccggccccaccacgaaaaacgctggcggtcggccctgctggctg
>113	N operona: 77	middle	DVUA0113	gene_poz=(601-2409)	-	type III secretion protein, YscD family	identified by similarity to SP:Q01245	/position=150640 - 153648 (151240 - 153048)	/lenght=3009 (1809)	/codons=1003 (603)	/complement=false	GC-compoz=69.81757877280266%	/LCI1=1.5869324473975637	/LCI2=0.7729789590254713	p_i1=0.35238652871000664	p_i2=0.45013395945093715	/Tai=0.26927719554736235	/Tei=0.5051205635058434	/EEI=2.9108969629916346
gcgcgtgacgccgcacatcatcaacaacgacgacggcaccgacgccatcaagctggtggtgagcgtgcaggacgaccagaacaaccagaccacgccgacctcgacctccaccacgcaggccatcccgcccatcaagcagacgaagatcaacacgcaggccatcatcggcgcgggacagagtctgctgattggcggctactactacgaacagaaggccaccagcgccgacggcgtgcccatcctcatgaacatcccggtgctgggcaacctgttcaagacccagtcgaaagagaacaagaggatggaacgcctcatcctcatcacccccaaggtggtgcgcctcgacaacctgccggggaccccgccacgggtcgacgaccccgccttccaccgcacggccacccagtcggactatgccgaacgcacccccacgccgcccccgtcgcgccgtagcggttgcagccgcgcgcccgacaatgcgccggaagcggcttcgggtgcggcaggtggcacgggaggaacaggggtgacagcgaacacagaaggcggcaccacgccccaagcggccacatcccctgtccctgcgtacggagtcgccccatgagcagtagcggcgacatcatccttcgcgtcttctccggcccccatacgggggccgaggtggtgcttccgcccggcgaccatgtcatcggcaccgaagactcgtgcgacatcatcctctccgacggcgggcttgcgccacgccacgtctccatcggcgtcaccgccggagtgcccggtgcgccatccaccgtccacatcaccccgcttgacggcccggtgcgctacgacgatgccgaggtgcccgccacgggcgtgaccctcgccccggcgaccccctgccacatcggggagacctgccttgcatggaacacccccggcgcaccgtgggagaccttcgacctgacaccgcgccagtccgtgacggctgccgacgcggcagcgggaacatccgccatggcgggtggcgaccctgcggcgtccacgctttccgccaatgcggccgccagtgcatccccatcgggcgcggcgggcgatgccccctcgggcgcatcccagacgccaacactttcggcaacgcctgccaacgaagttgacgacctcgtactcggcagccccacccggccccaccacgaaaaacgctggcggtcggccctgctggctgccgccgtcatgctgctgtgcaccagcacggtggtcatcacccttgagacacgcccgcccgcaccccctgaacgcgcggcgcaccttgcggcgcagcttcatgccgcgggactgaccgccttgcgcgtcgaggcacgccccgaaggggtggtcgtctccgggctgctggacgacgaggcacagcgcatccgcctgtgggacatggcacggaacctgctgtaccgggtacagcttgaggtggctgtgcgcagcgacgtgctgcacgccgtgaaagccgccttcaacagccgtggcatctaccccgaggtgacgttcatgcccgccgccgacaccacgcccaccacaccgcccctgtccgcgcaggccatgcccaaggctgtgccgggtacgcccgacgccgggacgggtctcgcgcaaagcccagacacggcgaccaccagcatggcgggcaccggcacggcagcgagtggcgttgcgggtacaggcggcaacggcggcaacaacagcgacggaaagagcatcggcggcatgacggcaggcaccgtgcccgccggggctgcgacgctggcatccgccccgcttgcgaccccgcaagccaaggcgggtctgcgtgtcgcgggctacatgcgcgacggcgtggtggaggcatgggccttcgacgcgctgcgcgaagacgtgccgcagatgccgcacgtcacccgcgacctgcgctatgccagtcaggtggcccccgtcctcgacccgctgcttgccgacgcggggctgaagcatgtgcagacgcgttacctttcaggcgtggtgcaactctccggcgacctcgacgcggcacagcgcgaggccctcgacaccgtgctggcgcagacgcgcacgcggcttcaggtcgacatccccttcgaggtcgtccaatcggccccggcacccgacaagaaacagcaggaggcccccgccccggtggcgggccgcggcttcacccccgcacggcaagaggccgcagccccggcacaggccgaggggccacagggcatcgacgtgcgcagtgtcactctcacgccgttacgcttcgtcaccacgggcgacggacaacgcatcttcgaaggcggcatgctgccgggcggctatgtcgtcgaatccataagcaccaccgaactccatctgcgcaaggatggacgttccaccatctaccgactgagaggttcccatgactgaaccgcgcgcatcggcgttcgaccttgccgacgaccactccggcgtcaaggcccgcgccctgaaggaagaactgctcaccctcgacatgtcggtgaagcgcaccatggacgccgggctcacccccgacgacatgaaggtggcacaggccgcccgcgacgccgttcaggccgcgtcgcgcgtggtcgaggccctttcccgctgaccccgtaaacccgcaggaggataccatgaacgtcggtaacgcccccggactcgaccttggcaagatgttccagacaggtgtcgacagcctcggtgacaagggcaaggcacttcaggacaagatgggcacgctcatgcagcaggaacaggtcagccctgagcagatgctgcaactgcaattcgagatgggccagtacaacgccacactcgaagcgctgtcgtcggtcaccaagagcatgacggacatgctgaagagcctttcgcagcgcaccggctagcaccgcgtgcgggtgtgtggggggccgcggccccgcccgctccgcccgtcacgggcgcagccgtcatgcggctatcgcgccccatggtgcgcatgtcgtgcgcgtgacgcgctcatgtagc
>114	N operona: 77	middle	DVUA0114	gene_poz=(601-810)	-	hypothetical protein	identified by Glimmer2; putative	/position=152441 - 153850 (153041 - 153250)	/lenght=1410 (210)	/codons=470 (70)	/complement=false	GC-compoz=68.57142857142857%	/LCI1=1.3381642512077294	/LCI2=0.6256038647342994	p_i1=0.22213173130461708	p_i2=0.30413415843660196	/Tai=0.14702384577486838	/Tei=0.37372074259294175	/EEI=4.484468754184557
aggcgggtctgcgtgtcgcgggctacatgcgcgacggcgtggtggaggcatgggccttcgacgcgctgcgcgaagacgtgccgcagatgccgcacgtcacccgcgacctgcgctatgccagtcaggtggcccccgtcctcgacccgctgcttgccgacgcggggctgaagcatgtgcagacgcgttacctttcaggcgtggtgcaactctccggcgacctcgacgcggcacagcgcgaggccctcgacaccgtgctggcgcagacgcgcacgcggcttcaggtcgacatccccttcgaggtcgtccaatcggccccggcacccgacaagaaacagcaggaggcccccgccccggtggcgggccgcggcttcacccccgcacggcaagaggccgcagccccggcacaggccgaggggccacagggcatcgacgtgcgcagtgtcactctcacgccgttacgcttcgtcaccacgggcgacggacaacgcatcttcgaaggcggcatgctgccgggcggctatgtcgtcgaatccataagcaccaccgaactccatctgcgcaaggatggacgttccaccatctaccgactgagaggttcccatgactgaaccgcgcgcatcggcgttcgaccttgccgacgaccactccggcgtcaaggcccgcgccctgaaggaagaactgctcaccctcgacatgtcggtgaagcgcaccatggacgccgggctcacccccgacgacatgaaggtggcacaggccgcccgcgacgccgttcaggccgcgtcgcgcgtggtcgaggccctttcccgctgaccccgtaaacccgcaggaggataccatgaacgtcggtaacgcccccggactcgaccttggcaagatgttccagacaggtgtcgacagcctcggtgacaagggcaaggcacttcaggacaagatgggcacgctcatgcagcaggaacaggtcagccctgagcagatgctgcaactgcaattcgagatgggccagtacaacgccacactcgaagcgctgtcgtcggtcaccaagagcatgacggacatgctgaagagcctttcgcagcgcaccggctagcaccgcgtgcgggtgtgtggggggccgcggccccgcccgctccgcccgtcacgggcgcagccgtcatgcggctatcgcgccccatggtgcgcatgtcgtgcgcgtgacgcgctcatgtagcgcacatgtcgcgcccgtatcacacccggcttgtgtccggcctgtgccagtttgcctgaacagaggagagaaccgtgttttcagattccgacatatcgctgttgctcgatgtggccaacgccgcctgccataagggccatgtggccgacgcccgcagcatctacgaaggtgtgctggccgtgcgccccggcttcgcccccgca
>115	N operona: 77	last	DVUA0115	gene_poz=(601-852)	-	type III secretion system protein, YscF family	identified by similarity to PIR:D86044; match to	/position=152676 - 154127 (153276 - 153527)	/lenght=1452 (252)	/codons=484 (84)	/complement=false	GC-compoz=58.730158730158735%	/LCI1=1.176706827309237	/LCI2=0.3321285140562249	p_i1=0.14849545326101826	p_i2=0.0625988335451938	/Tai=0.20955111023896822	/Tei=0.15633895019067443	/EEI=4.466621118018403
cgaggccctcgacaccgtgctggcgcagacgcgcacgcggcttcaggtcgacatccccttcgaggtcgtccaatcggccccggcacccgacaagaaacagcaggaggcccccgccccggtggcgggccgcggcttcacccccgcacggcaagaggccgcagccccggcacaggccgaggggccacagggcatcgacgtgcgcagtgtcactctcacgccgttacgcttcgtcaccacgggcgacggacaacgcatcttcgaaggcggcatgctgccgggcggctatgtcgtcgaatccataagcaccaccgaactccatctgcgcaaggatggacgttccaccatctaccgactgagaggttcccatgactgaaccgcgcgcatcggcgttcgaccttgccgacgaccactccggcgtcaaggcccgcgccctgaaggaagaactgctcaccctcgacatgtcggtgaagcgcaccatggacgccgggctcacccccgacgacatgaaggtggcacaggccgcccgcgacgccgttcaggccgcgtcgcgcgtggtcgaggccctttcccgctgaccccgtaaacccgcaggaggataccatgaacgtcggtaacgcccccggactcgaccttggcaagatgttccagacaggtgtcgacagcctcggtgacaagggcaaggcacttcaggacaagatgggcacgctcatgcagcaggaacaggtcagccctgagcagatgctgcaactgcaattcgagatgggccagtacaacgccacactcgaagcgctgtcgtcggtcaccaagagcatgacggacatgctgaagagcctttcgcagcgcaccggctagcaccgcgtgcgggtgtgtggggggccgcggccccgcccgctccgcccgtcacgggcgcagccgtcatgcggctatcgcgccccatggtgcgcatgtcgtgcgcgtgacgcgctcatgtagcgcacatgtcgcgcccgtatcacacccggcttgtgtccggcctgtgccagtttgcctgaacagaggagagaaccgtgttttcagattccgacatatcgctgttgctcgatgtggccaacgccgcctgccataagggccatgtggccgacgcccgcagcatctacgaaggtgtgctggccgtgcgccccggcttcgcccccgcacgtctcgggcaggccctcagccacgccgtggtcaacgaattcgcagaggcagaacgcatcatcaacgaagaggtgctggcagaagcccccgaagacacagatgccaaggccctgctgggcctgacctacttcctcgccggacgcgacgaagaggcccgggacgtgctgcgtcccgtggcagagggcgacacccctgccgcctatgtcgcaaggggacttctggaaggcatccgctagccccgcccacgggggcgcaacggcactgcgaccggagacg
>116	N operona: 78	first-last	DVUA0116	gene_poz=(601-966)	-	conserved hypothetical protein	identified by similarity to GP:10189650	/position=153122 - 154687 (153722 - 154087)	/lenght=1566 (366)	/codons=522 (122)	/complement=false	GC-compoz=65.02732240437157%	/LCI1=1.3388429752066116	/LCI2=0.7928374655647382	p_i1=0.22246471326706754	p_i2=0.4692719581063504	/Tai=0.227187522432234	/Tei=0.5223447622957154	/EEI=3.7780904621321527
ctcaccctcgacatgtcggtgaagcgcaccatggacgccgggctcacccccgacgacatgaaggtggcacaggccgcccgcgacgccgttcaggccgcgtcgcgcgtggtcgaggccctttcccgctgaccccgtaaacccgcaggaggataccatgaacgtcggtaacgcccccggactcgaccttggcaagatgttccagacaggtgtcgacagcctcggtgacaagggcaaggcacttcaggacaagatgggcacgctcatgcagcaggaacaggtcagccctgagcagatgctgcaactgcaattcgagatgggccagtacaacgccacactcgaagcgctgtcgtcggtcaccaagagcatgacggacatgctgaagagcctttcgcagcgcaccggctagcaccgcgtgcgggtgtgtggggggccgcggccccgcccgctccgcccgtcacgggcgcagccgtcatgcggctatcgcgccccatggtgcgcatgtcgtgcgcgtgacgcgctcatgtagcgcacatgtcgcgcccgtatcacacccggcttgtgtccggcctgtgccagtttgcctgaacagaggagagaaccgtgttttcagattccgacatatcgctgttgctcgatgtggccaacgccgcctgccataagggccatgtggccgacgcccgcagcatctacgaaggtgtgctggccgtgcgccccggcttcgcccccgcacgtctcgggcaggccctcagccacgccgtggtcaacgaattcgcagaggcagaacgcatcatcaacgaagaggtgctggcagaagcccccgaagacacagatgccaaggccctgctgggcctgacctacttcctcgccggacgcgacgaagaggcccgggacgtgctgcgtcccgtggcagagggcgacacccctgccgcctatgtcgcaaggggacttctggaaggcatccgctagccccgcccacgggggcgcaacggcactgcgaccggagacgccatggacatagccgccgtcggcaaggcgtcgtcacgccttcttgaggcgcttgagaagttgagttcctcgccgggggccgacctcaagagcgcgaccgggccttcgggccagccagaccctgaactggtgcgcgcctttctggacgcgctggagggtacgggtggtgcgtcgtcgggtctgcaaggcggtgctggcgggcagggtctatccggccccacggccctgtccgatgacgggccgggaggcttgccgctgcacggcgggccggaggccatgcccggtgtcgggcccgatatcgggcccgaagcggcatcggggatagggtctgacacgcggcccgacgccgtgcggggcaaggccgcgtcaggcggcattgaggacggacacgacccgacacggcccgaggccacgggtgtgccggaaggaacgggcgcaacggataagacgggcaccacctatcatgtggacgatgcggcacgccgcaccggagtagaagagatgggcctcggcgagacgtcgcctacgtcaccgcaaggcgcagaccgcacgcacgcgccc
>117	N operona: 79	first-last	DVUA0117	gene_poz=(601-1416)	escJ	type III secretion lipoprotein	identified by similarity to SP:Q01251; match to	/position=154370 - 156385 (154970 - 155785)	/lenght=2016 (816)	/codons=672 (272)	/complement=false	GC-compoz=66.91176470588235%	/LCI1=1.3677736777367773	/LCI2=0.4607626076260763	p_i1=0.23680963644660477	p_i2=0.15166552027307342	/Tai=0.19480550117476764	/Tei=0.23649896824576608	/EEI=3.942024814218767
ggaggcttgccgctgcacggcgggccggaggccatgcccggtgtcgggcccgatatcgggcccgaagcggcatcggggatagggtctgacacgcggcccgacgccgtgcggggcaaggccgcgtcaggcggcattgaggacggacacgacccgacacggcccgaggccacgggtgtgccggaaggaacgggcgcaacggataagacgggcaccacctatcatgtggacgatgcggcacgccgcaccggagtagaagagatgggcctcggcgagacgtcgcctacgtcaccgcaaggcgcagaccgcacgcacgcgcccgatggcgtgcgcacctcgcccgaagtgccgggaacgggccacgaatccggcgcagggcgcggtgcctccggggcggatgacccgctgcgcgaactggcgcgactggtcgaacgggttgccaccgggcagcccacgcccaccgaactctacaggctgcaatacatggtgggcatgttgcggcttcaggcatcgagcggtactcaggtttcacagcaggctacgcagggtctcgaatccctgctcaagcaacagggctaatccgccaccgagcgagaggacacgatgggacgacgcgacagggcatacggacttctggccacatggcgaaacgtcgcgttggcggcacttctgcttgtgctcctcaccggctgcaaggctgaactctacaagggtttgaacgaggaacaggccaacaccatgctggctaccctcctcaagcgcggcatcgaggtcgacaagcagtccgagggcaagaacggctatacgctgagcgtcgaacgcaggcaggtggtgcaggccctcgaggtgctgcgcgagaacagcctcccgcgcgagcagtaccagagcctcggcaaggtcttctccggcgatggcatgatcgcctcgccctccgaagagaaggcccgcctctcgtacgccatctcgcaggaactggcagacaccttctcgcgcatcgacggcgtgctgacggcccgcgcccacgttgtgctggcctcgtccgacgtgggcaccgacacccgcacccccgcctcggctgccgtcttcctgcgccacaccgaagactcgcccgtggtcaacctcatccccaagatacgcgagatgacagccaaggccgtgccggggctggactacgagaaggtgtcggtcatgctggtgcccgtgcgcgagagcgtcaccgtgcccctgcgcgacgcccccaccctgctgggcattccgctgccttccgattcggggccctcgtaccttctcgccggggccgccatcgcgctgctgtgcgcccttctcgccctcgccctcatgggcgtgcgtgcggggcttgccacgctcgaggcccgcaagaacgcagctgccgacgcaaagcagcacggcggagactagcccaccatgaaccgggcgttctttctggatatcctgcgacgcaagccggccctgttccaggccatgctcgcgttcaacgccgaagggtcgccgtctgcgtcgggacttgccgacgtgctgacgcgggccgtaccgggcatcgacgcagggctgttgctcacatctcccgacgtccgcagacgcctcaccgcactgtgccctgtggctgcgcccggtgagacggctgcgggtgcgccgggccacggcgcggctggcagcacagctggcaagacatccggcagcacaccgggcaacacctttggccccgacacagcaacatccggcgagcgggcttccgaggctacggcccccggcgcaccggcttcgggcgcaccgcgcgtgcccttctgggatttcgccgaagaatcgcgcagactcgccctgctgcccgcccccgccgtggacaggctggccctcaccttcggcgcggcactgcacggcaacgccttcgccgtcctcgtccggcgcgacgacgtgctcaccctgcgcgccgccctcggtgaagacctctacgcctacgggctgcaccggggccgctaccagcttggcggcgtgcgtcgc
>118	N operona: 80	first-last	DVUA0118	gene_poz=(601-1218)	-	type III secretion protein, YopL family	identified by similarity to GB:AAC38611.1	/position=156094 - 157911 (156694 - 157311)	/lenght=1818 (618)	/codons=606 (206)	/complement=false	GC-compoz=67.96116504854369%	/LCI1=1.5853658536585367	/LCI2=0.7578861788617887	p_i1=0.35153382333347927	p_i2=0.4354419355760755	/Tai=0.19284773210840706	/Tei=0.491897742018468	/EEI=3.2744981795489974
cacagcaacatccggcgagcgggcttccgaggctacggcccccggcgcaccggcttcgggcgcaccgcgcgtgcccttctgggatttcgccgaagaatcgcgcagactcgccctgctgcccgcccccgccgtggacaggctggccctcaccttcggcgcggcactgcacggcaacgccttcgccgtcctcgtccggcgcgacgacgtgctcaccctgcgcgccgccctcggtgaagacctctacgcctacgggctgcaccggggccgctaccagcttggcggcgtgcgtcgccacttctcgccgctgcgcgacgccgaacgcacgggcgagggcatcgcccggcgcatccgcaccgacggcctcaccgcgcttggcgtgtgcatcgcccgctggcccgacgtgctgcggcgtcggctggtctggcccgacagcatgtctggcatctcctcgggcaacacccccggcaacacccccgaagacatcacagccgacatcatctccggcacctctccccggtgggacgaggcgcgcaggcaggccgcatggcccgacatctggttctcgctacggaaactgctcctcaaggaggtcgcaccgcaatgggcgccctgtttcgactgaacgccagcaccgtcgtccccgctgcgggccgccgcgtgttgcgcgcggctgatgccgccctgctgtgcgaggcgcaggacatccttgccgccgcccgtgaacgtgccgccgcgctggaacgcgaggccgaagaggcctacgccagacgccttgacgagggctacaacgacggtctcgaacagggccgcatggaacacgccgagaaggtgcttgagaccgtcctctcctctgtggagttcatcgagggcatcgaaggcacggtggtgcgcgtggtcaccgagtccatccgcaaggtcatcggcgagatggacgacgacgaacgcatcgtgcgcatcgtgcgcaacgccctcgtcgccgtgcgcaaccagcagcgcgtgaccatccgcgtggcccccgcagacgagaaggccgtcaccgaatcgcttgccgccatgctgcaacgcgcccccggcagcgtgggctttctcgacgtggtggccgacccgcgccttgcgcggggggcgtgtctgcttgaaagcgaactcggcgtggtggacgccagcctcgagacccaacttgccgcgctggagaaggcgttccatgccaagatcaggtgacgcacccctgcgggcgagggcggcagcagcccggcatccgaagaagaacgccccccttgtgcgcccgccgaccctctccggtgccgtgcgccatttcgcggacacctcggcggctggcctttccgggcctgaccttcagcaggcacaccttcaaggggcacaccttaaggggacacatatcaccgggcctgactcttacaggacggccccttacggcgtggcgacatcgttccgggcggcagcgcacaggcaccgcacccccacgacggcaaccgccgccgtgccccgccaccctgcaacacaccgcgccccgcggcaggagtcggcatggccttcgaatacataggcccgctgcttgaagaggccgtcaacagcggcccctcggtcgaggtgcgcggtcgcgtcgaacaggtggtgggaaccatcatccgcgccgtggtgcccggggtgaaggtcggcgaactgtgcctgctgcgcaacccgtgggacgactggaacctgcgggcagaggtggtgggtttcgtcaagcatgtggcgttgctcacgccgctgggcaatcttcagggcatctcgcccgccacggaggtcatccccactggc
>119	N operona: 81	first-last	DVUA0119	gene_poz=(601-1917)	-	type III secretion system ATPase	identified by similarity to SP:P40290; match to	/position=157039 - 159555 (157639 - 158955)	/lenght=2517 (1317)	/codons=839 (439)	/complement=false	GC-compoz=66.74259681093395%	/LCI1=1.4490106544901065	/LCI2=0.6247336377473364	p_i1=0.27847541265739356	p_i2=0.30327294137225624	/Tai=0.20066464175259352	/Tei=0.37294564723503065	/EEI=3.6247379747621706
atcgtgcgcatcgtgcgcaacgccctcgtcgccgtgcgcaaccagcagcgcgtgaccatccgcgtggcccccgcagacgagaaggccgtcaccgaatcgcttgccgccatgctgcaacgcgcccccggcagcgtgggctttctcgacgtggtggccgacccgcgccttgcgcggggggcgtgtctgcttgaaagcgaactcggcgtggtggacgccagcctcgagacccaacttgccgcgctggagaaggcgttccatgccaagatcaggtgacgcacccctgcgggcgagggcggcagcagcccggcatccgaagaagaacgccccccttgtgcgcccgccgaccctctccggtgccgtgcgccatttcgcggacacctcggcggctggcctttccgggcctgaccttcagcaggcacaccttcaaggggcacaccttaaggggacacatatcaccgggcctgactcttacaggacggccccttacggcgtggcgacatcgttccgggcggcagcgcacaggcaccgcacccccacgacggcaaccgccgccgtgccccgccaccctgcaacacaccgcgccccgcggcaggagtcggcatggccttcgaatacataggcccgctgcttgaagaggccgtcaacagcggcccctcggtcgaggtgcgcggtcgcgtcgaacaggtggtgggaaccatcatccgcgccgtggtgcccggggtgaaggtcggcgaactgtgcctgctgcgcaacccgtgggacgactggaacctgcgggcagaggtggtgggtttcgtcaagcatgtggcgttgctcacgccgctgggcaatcttcagggcatctcgcccgccacggaggtcatccccactggcgagattctctccatccccgtcggtgaagacctcttggggcgcgtcctcgacggccttggcgaccccatcgacggcggcccgccgctgaagccgcgcacccgctaccccgtctacgccgacccgcccaaccccatgacgcgccgcatcatcgacaggcccatctcgctggggctgcgtgtcctcgacggggtgctcacctgcggcgaaggccagcgcatgggcatcttcgcggctgcgggcggcggcaagagcaccctactctcgagcatcatcaagggatgctctgcggatgtgtgcgtgctcgcgctcatcggtgaacgcgggcgagaggtgcgcgagttcatcgaacacgacctcggccccgaaggacgcaagaaggcggtgctggtggtatccacctctgaccgttcgtccatggaacggctgaaggccgcctacacggcgaccgccatcgccgaatatttccgcgaccagcggcgcagcgtgctgctgatgatggactcggtgacgcgcttcggacgcgcccagcgcgagatagggctggcagcgggcgaaccgcccacgcgccggggctttccgccgtcggtcttctcgaccctgccgcgcctcatggaacgtgcgggcaactccgacaggggttccatcaccgcgctgtacaccgtgctggtggaaggcgacgacatgacagaacccatcgccgacgagacgcgctccatcctcgacgggcacatcgtcctctcgcgcaagctggcggcagccaaccactaccccgccatcgacgtgcaggccagcgtcagccgcgtcatgaacgccatcgtcggcaaggagcacaagggcgcggcgcagaagctgcgcaagattctcgccaaatacgccgaggtggaactgctggtgcagattggcgaatacaagaagggttccgacaaggaggccgacgacgcgctggcgcgtgtgggcgcggtgaacgccttcctgcggcagggtctcgacgagcgaagcaccttcgacgagacgctggcggccctgtacaaggccacggagtaacacatggcccgcgccgcctatccgctgcaaccgctgctcgacgtacggcacttccgcgagaacgcggcggcaggggcgttgcgccttgccgaacgcgccctgcgcgaggccgaggacgacgaacagcgtcggcgcgacgaactggcggcctaccgcgcatggcggcccgacgaggaagagagacgctacgacgccatcatggggcaggtcatggccctcgccgacctcgaccgcttcaaggcggggctggcggccctcgcacagggtgaactgctgcgcgaggaggaggttcgcacggcggaacgcgccaccgaagcctgccgcaaggcggtgctcgccgcgcgcgaggctgcggcgcaggcacggcgcgacaccatgaagatagccacgcaccgcgacatctggcgcgaggcggcacggcgcgaggccgaacggcttgaagacctcgagatggaagagttcagaacgcccccctcaccggagggcgacgacctgtgaccacgatgacgcgtgaaacggcgggaacacatggctgattttctgaagatcgacgcggaacggctcgaccgtgccgtcgcccacgaagagggacgcaagacg
>120	N operona: 82	first	DVUA0120	gene_poz=(601-1293)	-	type III secretion protein, putative	identified by similarity to GB:BAC59933.1	/position=158866 - 160758 (159466 - 160158)	/lenght=1893 (693)	/codons=631 (231)	/complement=false	GC-compoz=69.11976911976912%	/LCI1=1.4971014492753623	/LCI2=0.6389855072463769	p_i1=0.30390544848243106	p_i2=0.31740736602422487	/Tai=0.2755878910716524	/Tei=0.3856666294218024	/EEI=3.0595739694284676
ggcgcggtgaacgccttcctgcggcagggtctcgacgagcgaagcaccttcgacgagacgctggcggccctgtacaaggccacggagtaacacatggcccgcgccgcctatccgctgcaaccgctgctcgacgtacggcacttccgcgagaacgcggcggcaggggcgttgcgccttgccgaacgcgccctgcgcgaggccgaggacgacgaacagcgtcggcgcgacgaactggcggcctaccgcgcatggcggcccgacgaggaagagagacgctacgacgccatcatggggcaggtcatggccctcgccgacctcgaccgcttcaaggcggggctggcggccctcgcacagggtgaactgctgcgcgaggaggaggttcgcacggcggaacgcgccaccgaagcctgccgcaaggcggtgctcgccgcgcgcgaggctgcggcgcaggcacggcgcgacaccatgaagatagccacgcaccgcgacatctggcgcgaggcggcacggcgcgaggccgaacggcttgaagacctcgagatggaagagttcagaacgcccccctcaccggagggcgacgacctgtgaccacgatgacgcgtgaaacggcgggaacacatggctgattttctgaagatcgacgcggaacggctcgaccgtgccgtcgcccacgaagagggacgcaagacgccaccttcatcgcaggaggtggatgccttcgaccgggtcatgcagcgccccggcgacgaacggcagaacggctctcatgacggcatggagggcgacggtgatacgggcgcggatggcgcccccgataccggtaccgacaccctgcccggtgccacggcctcgccgttccagttgctgggcggggccatgcagggcctgctcaccctgcacggcgcagaggcggcagagggcgcacagcagccccacgccatgaccgacgccgacagcctcgccagcacactggtcgagcgcatcctcgtctcctcgcccggttccggcactgccgagattcgcatcatcctcggcgacggcgtgctgcccggtaccgagattcacctcgcacgcggggccgacggccttctctccgtctcgctacagaccaccgaccccggctcgttccagagtctggtcgccgcccgcgacgggctgcaacagcggctggaacgcctcgaacaggggcaggtgcgcgtggaggtgagtcaggaggcgcggcccgacgacggcgacgccgaccgcaggtcggcaggctacatgacgcaacaacccgacgaggagcgacgctagcgtgcccaccactcccgcatccgccccgcatcagggtagtactccctcaagtcagggccacacgcctccaagtcagggccacacgcctccaagtcagggccacacgcccgcgagttcaggcgtcattcccgcgctcaggccgccacgggtctctccggcggccacggccctgctcaacgtgctgcacacccgcagccagccgtggcgcgttcaggcgggcaccctcgcctgcggtctctctgtcccggtggaacagcttccgttcgttccggcgtacagcttcaggctgctcatcggtgacgcctcgtgccgtctcgacgccggggcgggcctgccggtgcacagccaccccgcgctggcgggcgtgcagggcgacgtggacctgcccgacgccctgcggctggccctcgccgaattgcttctggccccccattgcaccgcgctggcaacccttctgggcaccaccgtccgggccgaggccatggagacgcccccggcggcctccacagacgccgcccccggtgtggcttcgggcacgagtgcggggcacgatgcaccgccccccggcagttgcgccgtggtgcttgcactctccgtccc
>121	N operona: 82	middle	DVUA0121	gene_poz=(601-2055)	-	type III secretion system protein, YopQ family	identified by match to protein family HMM PF01052	/position=159560 - 162214 (160160 - 161614)	/lenght=2655 (1455)	/codons=885 (485)	/complement=false	GC-compoz=71.54639175257732%	/LCI1=1.6274104683195592	/LCI2=0.9454545454545455	p_i1=0.3744656552037035	p_i2=0.6059894030824278	/Tai=0.29137302126100845	/Tei=0.645390462774185	/EEI=2.7466810444903396
cttcatcgcaggaggtggatgccttcgaccgggtcatgcagcgccccggcgacgaacggcagaacggctctcatgacggcatggagggcgacggtgatacgggcgcggatggcgcccccgataccggtaccgacaccctgcccggtgccacggcctcgccgttccagttgctgggcggggccatgcagggcctgctcaccctgcacggcgcagaggcggcagagggcgcacagcagccccacgccatgaccgacgccgacagcctcgccagcacactggtcgagcgcatcctcgtctcctcgcccggttccggcactgccgagattcgcatcatcctcggcgacggcgtgctgcccggtaccgagattcacctcgcacgcggggccgacggccttctctccgtctcgctacagaccaccgaccccggctcgttccagagtctggtcgccgcccgcgacgggctgcaacagcggctggaacgcctcgaacaggggcaggtgcgcgtggaggtgagtcaggaggcgcggcccgacgacggcgacgccgaccgcaggtcggcaggctacatgacgcaacaacccgacgaggagcgacgctagcgtgcccaccactcccgcatccgccccgcatcagggtagtactccctcaagtcagggccacacgcctccaagtcagggccacacgcctccaagtcagggccacacgcccgcgagttcaggcgtcattcccgcgctcaggccgccacgggtctctccggcggccacggccctgctcaacgtgctgcacacccgcagccagccgtggcgcgttcaggcgggcaccctcgcctgcggtctctctgtcccggtggaacagcttccgttcgttccggcgtacagcttcaggctgctcatcggtgacgcctcgtgccgtctcgacgccggggcgggcctgccggtgcacagccaccccgcgctggcgggcgtgcagggcgacgtggacctgcccgacgccctgcggctggccctcgccgaattgcttctggccccccattgcaccgcgctggcaacccttctgggcaccaccgtccgggccgaggccatggagacgcccccggcggcctccacagacgccgcccccggtgtggcttcgggcacgagtgcggggcacgatgcaccgccccccggcagttgcgccgtggtgcttgcactctccgtcccgacaggtgacacaaagggcggcacggcagctggcgggacgacgcccgccccggataccggcggtgatggcgacaaccgcgacagcggcagcgcgggccataccgtcgtgcccctgcggttgacgctgcccgtggcccttgccacctcactggcggcgcaactcatggccctgcccgaacgccacaccccgcgcgaggacattcccgtcaccgtcaccatcgaagccggaaggatgcgccttgccgcgcatgaactggcgacgctggccgtcgatgacgtgctgctgcccgaagactaccccgccctgcgcgggcgcatcgccctcatgacagggccgcacgccttcgcctgctccctgaccgaagggcgggccaccgtgctcgacgccacgcccgcaccgaacaccccggagtcacccatgagcgaccagcagacccccgaagtccccgcagggctggataccgcagccctcgaagtggacatcgtcttcgaactcgaacgccgcaccatgaagctgaacgaccttgcggccctcgcccccggctacaccttcgccctcggcaccgaccccctcgccccggtgacgctgcgggtgcagggacggaacatcgggcgcgggcgactcgtcgaccttgacggtacgcccggcgtgcaggtgctgcaccttgagagcgcatcgccccatcaggcagacggcggcggggcagccggtgcaggaaccggtacggctacgggtgcaggcatgtcgggcggtgctggtggcacgcctactggcagcgcgacagccggaacgtccaccggcagcactgccggcgcgaccgcaaggccccccctgtccacgggagacgacgcgtgacaggcgtagccccactgtatttcatcgcgggcatggccctgctgggtcttgcgccgttcttcctgatgatggtcacctcgtacgtgaagatcgtggtcgtcacctcgctggtgcgcaacgccctcggggtgcagcaggtgccgcccaccatggtcatgaacggcctcgccatcatcctgagcatcttcatcatggccccggtggcctcgggcaccctcgacctcatgcagaacatgaagatcggccccgacccggccccgcgtgagatcatcgccctgctggacaaggcctcgcccccgctgcgcggctttctcgaacgcaacgccgacgacaaggtcgtaacggtgttcatgagcaccgccaagcgcatctggcccgccgaccagcacgccagcatctcgcgcgacaacctgctcatcctcattccgtcgttcaccatctccgaactgacgcgggccttccagattggctttctgctctatctgcccttcgtcgccatcgaccttgtcatctccaacatcctgcttgccatgggcatgatgatggtctcgcccatgaccatatcgctgcccttcaagctgcttctcttcgtcaccctcg
>122	N operona: 82	middle	DVUA0122	gene_poz=(601-1251)	-	type III secretion system protein, YscR family	identified by similarity to SP:P40297; match to	/position=161011 - 162861 (161611 - 162261)	/lenght=1851 (651)	/codons=617 (217)	/complement=false	GC-compoz=61.75115207373272%	/LCI1=1.1743827160493827	/LCI2=0.2989197530864197	p_i1=0.14752762898194038	p_i2=0.04590440719627162	/Tai=0.1840761205396635	/Tei=0.14131396647664446	/EEI=4.804485033076881
actggcgacgctggccgtcgatgacgtgctgctgcccgaagactaccccgccctgcgcgggcgcatcgccctcatgacagggccgcacgccttcgcctgctccctgaccgaagggcgggccaccgtgctcgacgccacgcccgcaccgaacaccccggagtcacccatgagcgaccagcagacccccgaagtccccgcagggctggataccgcagccctcgaagtggacatcgtcttcgaactcgaacgccgcaccatgaagctgaacgaccttgcggccctcgcccccggctacaccttcgccctcggcaccgaccccctcgccccggtgacgctgcgggtgcagggacggaacatcgggcgcgggcgactcgtcgaccttgacggtacgcccggcgtgcaggtgctgcaccttgagagcgcatcgccccatcaggcagacggcggcggggcagccggtgcaggaaccggtacggctacgggtgcaggcatgtcgggcggtgctggtggcacgcctactggcagcgcgacagccggaacgtccaccggcagcactgccggcgcgaccgcaaggccccccctgtccacgggagacgacgcgtgacaggcgtagccccactgtatttcatcgcgggcatggccctgctgggtcttgcgccgttcttcctgatgatggtcacctcgtacgtgaagatcgtggtcgtcacctcgctggtgcgcaacgccctcggggtgcagcaggtgccgcccaccatggtcatgaacggcctcgccatcatcctgagcatcttcatcatggccccggtggcctcgggcaccctcgacctcatgcagaacatgaagatcggccccgacccggccccgcgtgagatcatcgccctgctggacaaggcctcgcccccgctgcgcggctttctcgaacgcaacgccgacgacaaggtcgtaacggtgttcatgagcaccgccaagcgcatctggcccgccgaccagcacgccagcatctcgcgcgacaacctgctcatcctcattccgtcgttcaccatctccgaactgacgcgggccttccagattggctttctgctctatctgcccttcgtcgccatcgaccttgtcatctccaacatcctgcttgccatgggcatgatgatggtctcgcccatgaccatatcgctgcccttcaagctgcttctcttcgtcaccctcgacggctggctcaaggtcagtcaggggctgcttctcagttaccgctagcacggggccgcgcgccccatcggagcctctatgcagattgtcaccactgaacgcgacggcatcaccgtcatctccctcaccgggcgcatggacgccaccaccgtggcctcgttcgacgaggcatggcgcacctgcctcgacaacggggcgcggcgcatcgtcgtcgaccttggcggcgtggagtacataagctcggcggggctgcggggcatcctctcgctgctcaaggcgagcaaggcggcgaagggcggactggccttctgcaatgtgggacagatggtggcagaggtgttccgcatctccggcttcacgtcgatgctcgccgtgttccccggtctcgacgaggccctcgcctctctcgcctagccggaggacggacgcatggccaccctctctgttccggcaagcatcgagcacctcgccacggtcaacgccttcatcgccgagcatatgcccgagcagcatcgcggcatcatcccgcaggtggagctcaccgccgaagaactgctggtgaacgtgttcagctacgcctaccccgacagccccggcaaggccgaggtgggctgccgtgtcgtgctgttcgacgacgcgcccttcttc
>123	N operona: 82	middle	DVUA0123	gene_poz=(601-936)	-	anti-anti-sigma factor	identified by match to protein family HMM PF01740;	/position=161692 - 163227 (162292 - 162627)	/lenght=1536 (336)	/codons=512 (112)	/complement=false	GC-compoz=66.36904761904762%	/LCI1=1.2522522522522523	/LCI2=0.5981981981981983	p_i1=0.18146494573462058	p_i2=0.27716439650830815	/Tai=0.20046738972521588	/Tei=0.3494479568574773	/EEI=4.314321437053025
tcgtacgtgaagatcgtggtcgtcacctcgctggtgcgcaacgccctcggggtgcagcaggtgccgcccaccatggtcatgaacggcctcgccatcatcctgagcatcttcatcatggccccggtggcctcgggcaccctcgacctcatgcagaacatgaagatcggccccgacccggccccgcgtgagatcatcgccctgctggacaaggcctcgcccccgctgcgcggctttctcgaacgcaacgccgacgacaaggtcgtaacggtgttcatgagcaccgccaagcgcatctggcccgccgaccagcacgccagcatctcgcgcgacaacctgctcatcctcattccgtcgttcaccatctccgaactgacgcgggccttccagattggctttctgctctatctgcccttcgtcgccatcgaccttgtcatctccaacatcctgcttgccatgggcatgatgatggtctcgcccatgaccatatcgctgcccttcaagctgcttctcttcgtcaccctcgacggctggctcaaggtcagtcaggggctgcttctcagttaccgctagcacggggccgcgcgccccatcggagcctctatgcagattgtcaccactgaacgcgacggcatcaccgtcatctccctcaccgggcgcatggacgccaccaccgtggcctcgttcgacgaggcatggcgcacctgcctcgacaacggggcgcggcgcatcgtcgtcgaccttggcggcgtggagtacataagctcggcggggctgcggggcatcctctcgctgctcaaggcgagcaaggcggcgaagggcggactggccttctgcaatgtgggacagatggtggcagaggtgttccgcatctccggcttcacgtcgatgctcgccgtgttccccggtctcgacgaggccctcgcctctctcgcctagccggaggacggacgcatggccaccctctctgttccggcaagcatcgagcacctcgccacggtcaacgccttcatcgccgagcatatgcccgagcagcatcgcggcatcatcccgcaggtggagctcaccgccgaagaactgctggtgaacgtgttcagctacgcctaccccgacagccccggcaaggccgaggtgggctgccgtgtcgtgctgttcgacgacgcgcccttcttctgcctcaccgtcagggactggggcgcaccgttcaaccccttcagcgaggcacccacgcccgacacctcgctggatgtggaggaacggcccgtgggcggtctcggggtgcatctcatcaagtccatggtggggcattacagctacagccaccacgaggcgtcgaaccacatcgaactctacttccccctcggcgactgacgggggcaccatgcaccacacccgcgccacgcatccccaccgcaccatgcccgccacgaagcggacatggcccgcgctggcggggtgctgcgcgctggcggtgctggtgctcggcccgtgggagacggtgacggcggagacgggacagcccgcactgtacggcatcat
>124	N operona: 82	middle	DVUA0124	gene_poz=(601-1017)	-	sigma factor serine-protein kinase	identified by similarity to OMNI:NTL01SS01077	/position=162043 - 163659 (162643 - 163059)	/lenght=1617 (417)	/codons=539 (139)	/complement=false	GC-compoz=64.5083932853717%	/LCI1=1.2270531400966183	/LCI2=0.4823671497584541	p_i1=0.17015266365764092	p_i2=0.1698172369260774	/Tai=0.18452124703994965	/Tei=0.25283551323346964	/EEI=4.564463314207044
tcgttcaccatctccgaactgacgcgggccttccagattggctttctgctctatctgcccttcgtcgccatcgaccttgtcatctccaacatcctgcttgccatgggcatgatgatggtctcgcccatgaccatatcgctgcccttcaagctgcttctcttcgtcaccctcgacggctggctcaaggtcagtcaggggctgcttctcagttaccgctagcacggggccgcgcgccccatcggagcctctatgcagattgtcaccactgaacgcgacggcatcaccgtcatctccctcaccgggcgcatggacgccaccaccgtggcctcgttcgacgaggcatggcgcacctgcctcgacaacggggcgcggcgcatcgtcgtcgaccttggcggcgtggagtacataagctcggcggggctgcggggcatcctctcgctgctcaaggcgagcaaggcggcgaagggcggactggccttctgcaatgtgggacagatggtggcagaggtgttccgcatctccggcttcacgtcgatgctcgccgtgttccccggtctcgacgaggccctcgcctctctcgcctagccggaggacggacgcatggccaccctctctgttccggcaagcatcgagcacctcgccacggtcaacgccttcatcgccgagcatatgcccgagcagcatcgcggcatcatcccgcaggtggagctcaccgccgaagaactgctggtgaacgtgttcagctacgcctaccccgacagccccggcaaggccgaggtgggctgccgtgtcgtgctgttcgacgacgcgcccttcttctgcctcaccgtcagggactggggcgcaccgttcaaccccttcagcgaggcacccacgcccgacacctcgctggatgtggaggaacggcccgtgggcggtctcggggtgcatctcatcaagtccatggtggggcattacagctacagccaccacgaggcgtcgaaccacatcgaactctacttccccctcggcgactgacgggggcaccatgcaccacacccgcgccacgcatccccaccgcaccatgcccgccacgaagcggacatggcccgcgctggcggggtgctgcgcgctggcggtgctggtgctcggcccgtgggagacggtgacggcggagacgggacagcccgcactgtacggcatcatctccgaagaggtgaacgtctctgaacgccagcccgtgcgccttgtgccgcatggccccctcgtgcgcggtgcgacgcccggtgcgggcggtgtgcccgatgactccgatgtgcccggcgcaaacgttgcgggtggcgcaaacggcgcggacaagacgaacggtacacccgatgcggacggtgcgccccacgccaacagtgggcatggtgtgcatggcgtagatggtctggatgacgcggatgcagccacggcctctgcccgcgtcccggcgtcatccgcagacgtcgcctccggtcacgccgagaccaccacacccccggcagataccgccggggtgatgccgcaaacggcagtgccgcaacgacctgcccgcccggtacggccggacgcacagaccgcaacgcacagccctgcgccatccggcatccctca
>125	N operona: 82	last	DVUA0125	gene_poz=(601-1953)	-	transglycosylase, SLT family	identified by match to protein family HMM PF01464	/position=162470 - 165022 (163070 - 164422)	/lenght=2553 (1353)	/codons=851 (451)	/complement=false	GC-compoz=70.21433850702144%	/LCI1=1.6837037037037037	/LCI2=0.8431111111111109	p_i1=0.4052232276582652	p_i2=0.5165302833471331	/Tai=0.28876838837114116	/Tei=0.5648772550124198	/EEI=2.6459051293193823
gcatcctctcgctgctcaaggcgagcaaggcggcgaagggcggactggccttctgcaatgtgggacagatggtggcagaggtgttccgcatctccggcttcacgtcgatgctcgccgtgttccccggtctcgacgaggccctcgcctctctcgcctagccggaggacggacgcatggccaccctctctgttccggcaagcatcgagcacctcgccacggtcaacgccttcatcgccgagcatatgcccgagcagcatcgcggcatcatcccgcaggtggagctcaccgccgaagaactgctggtgaacgtgttcagctacgcctaccccgacagccccggcaaggccgaggtgggctgccgtgtcgtgctgttcgacgacgcgcccttcttctgcctcaccgtcagggactggggcgcaccgttcaaccccttcagcgaggcacccacgcccgacacctcgctggatgtggaggaacggcccgtgggcggtctcggggtgcatctcatcaagtccatggtggggcattacagctacagccaccacgaggcgtcgaaccacatcgaactctacttccccctcggcgactgacgggggcaccatgcaccacacccgcgccacgcatccccaccgcaccatgcccgccacgaagcggacatggcccgcgctggcggggtgctgcgcgctggcggtgctggtgctcggcccgtgggagacggtgacggcggagacgggacagcccgcactgtacggcatcatctccgaagaggtgaacgtctctgaacgccagcccgtgcgccttgtgccgcatggccccctcgtgcgcggtgcgacgcccggtgcgggcggtgtgcccgatgactccgatgtgcccggcgcaaacgttgcgggtggcgcaaacggcgcggacaagacgaacggtacacccgatgcggacggtgcgccccacgccaacagtgggcatggtgtgcatggcgtagatggtctggatgacgcggatgcagccacggcctctgcccgcgtcccggcgtcatccgcagacgtcgcctccggtcacgccgagaccaccacacccccggcagataccgccggggtgatgccgcaaacggcagtgccgcaacgacctgcccgcccggtacggccggacgcacagaccgcaacgcacagccctgcgccatccggcatccctcatgccgtgggcgatggggcacgggtcgcaccttcgggaagggcgtccggcaccacgacgtcccaaccgtccggcccggctgcaagaccggcggatgccccggcagccgtgacgacggcaacgcctgcgtccgcaacacgttacggtacgacttccggcacggtgcactccatcccgtccgtctcgcaacacgctaccgcgtccgtctcggaacacgctaccgcgtccgcatcgcaacacgctaccgcgtctgtctcgcagcacgccacaacctccgagaaccttctcgacagcatggatgtctacgccctctcgccccacgcggcgcgcctcgccctgccgcgcatggtgccggtggtcgtggcggaacgcctgcgtgtggcgcgtcccgccttccccttctgggagtctgccatcgacaaggccagccgcacccacgccctcgacccgcgcctcatcgcggcggtcatcagggccgaatcgggctacgaccccggcgcggtctcgccccgcggggcacagggcgtcatgcagatcatgcccgccacgcaacgtgaactgggactcgacgaccccttcgaccccgaagccaacgtcgaggccggaagccgctacctccggcagcaactcgaccgcttcggcagcctcgaactggcgctggcggcctacaacgcaggccccggcaacgtgctgaaatacggcgggatgcccccgttcgacgagacccgcaccttcgtgcggcgcgtactggacggcatgcgatgagcgccgtcatgcaccacggtggggggcaccgtgcgcccttcgcgccacgcccccacggcatcccaacggggcaggcgtccgggcaggcgtccgggcagacgacagggccgaccgcatcgaccgaacggcatcacagccgacagcacggaaccggacggggcaccacgccacgggaggtcgcaatgccaccgatgtcggcacgacaggcatcactgccaacgatggtggcacagacgatgcggcattccacgcacgtccgcgccatcccgcacgcctcaaacgcgacacatttcaggaatacacatggttacgacaccgcgccacccgctggcacggagattggaaagcactggtaaaagcaaggagcgatgcgatgaccattcgtgaaaacgcacagcagattctcgacgggctggccgaaacgcttcagtgcggccctctggcctttgacgacgccaacaaggtcgatttcggcatcgatgaggacatgggcgccatcatctacctctccgaagacacgtccagcctcgtggtgagcatcatccccggcagggtcgaccccgacgacaccgggcttctctacgacatcctctgcggcaa
>126	N operona: 83	first-last	DVUA0126	gene_poz=(601-1068)	-	conserved hypothetical protein	identified by similarity to OMNI:CP0368	/position=164196 - 165863 (164796 - 165263)	/lenght=1668 (468)	/codons=556 (156)	/complement=false	GC-compoz=63.46153846153846%	/LCI1=1.1763440860215053	/LCI2=0.3987096774193549	p_i1=0.14834420660677894	p_i2=0.10422657974374867	/Tai=0.19026235057328778	/Tei=0.1938039217693738	/EEI=4.714030270996213
tgcccgccacgcaacgtgaactgggactcgacgaccccttcgaccccgaagccaacgtcgaggccggaagccgctacctccggcagcaactcgaccgcttcggcagcctcgaactggcgctggcggcctacaacgcaggccccggcaacgtgctgaaatacggcgggatgcccccgttcgacgagacccgcaccttcgtgcggcgcgtactggacggcatgcgatgagcgccgtcatgcaccacggtggggggcaccgtgcgcccttcgcgccacgcccccacggcatcccaacggggcaggcgtccgggcaggcgtccgggcagacgacagggccgaccgcatcgaccgaacggcatcacagccgacagcacggaaccggacggggcaccacgccacgggaggtcgcaatgccaccgatgtcggcacgacaggcatcactgccaacgatggtggcacagacgatgcggcattccacgcacgtccgcgccatcccgcacgcctcaaacgcgacacatttcaggaatacacatggttacgacaccgcgccacccgctggcacggagattggaaagcactggtaaaagcaaggagcgatgcgatgaccattcgtgaaaacgcacagcagattctcgacgggctggccgaaacgcttcagtgcggccctctggcctttgacgacgccaacaaggtcgatttcggcatcgatgaggacatgggcgccatcatctacctctccgaagacacgtccagcctcgtggtgagcatcatccccggcagggtcgaccccgacgacaccgggcttctctacgacatcctctgcggcaactacatgtggggcttctctgcgggcggcaacatgggcatcgaccgcgagacgggccttctgtccatccaccgtctcatcgaacttcccgtagatgtggcaggcgaccccatggccttccctgaactcttcgccgccatggtcggcgctgcacggtactggcgcgcacgcctcgcccccgaaggcacggcccccgcagcctccggcgcaccgaccgacttctccggcatgatccgcatctaacagcacccacgaagccaccgcacgcaccgctcacggtagcgcgcgaccatggaggaagcatggcaccgctgatcctcaaccagcctcttctcggccccggtcaacccggcggccttcaggcccccggcgcacccgtgcagggcgcaccgcaacaggccgcccaccccctgccgcagcacatgcagggtgtggcgcaccccgccgtggcgcaacaggcggggcagcagcacatcgcgcagcccgggccgcagggtcttgccggacaggcacgccccggcgggctcttccagaacatgcgccgctggttcgccgaggtgcgcaccagccacacgcccacggcgggcctgcccgcacaggtgcagattgccatgcccggcggcgggcaggtgacctacgacgggcgcgacctcgcgcagatgatacgctcgctgcccaatgccgagcgtgccgcagcgcgcgccaacctctccgcacacctcgccgggcgcatgcagcacgggcagaccctgatgcaggacgtgctggcgggccacgcccagcccaaccccacggcgcaggacgtggccgacgtgatgctcttcctcgacgccaaggccaacg
>127	N operona: 84	first	DVUA0127	gene_poz=(601-3351)	-	hypothetical protein	identified by Glimmer2; putative	/position=164660 - 168610 (165260 - 168010)	/lenght=3951 (2751)	/codons=1317 (917)	/complement=true	GC-compoz=70.41075972373683%	/LCI1=1.7161572052401746	/LCI2=0.8356622998544396	p_i1=0.4229173002061257	p_i2=0.5096486698711912	/Tai=0.32449242627423114	/Tei=0.558683802884072	/EEI=2.4773591640851995
gcggcaggtgaagggcggcttcagcacatcggggcggatgtccaccgaagggggcgagacatcggcgggaagccgttcatgcttcaggcgatggtgcagctgcccatcttgcaggccgccatcgggcagtccgccgtggtgtcccgcgatggcatacgacaggagcagcccgcacgtgctgccctgttcctgcgccagtcgtgccccgcagatggagtggttgacccgcacgggccttccttcaaggcgttgggtgaactgcgcggtggccttgcctgcgtcgtgcagcagcccggcggccttgccccactcgcgtgcgccgaaggcctctgcgaatgtggcggcaaggttcgccacattctcgaggtgcgcgtccagcccttgccagtcggacttgtcggggttgggcgtggagtgcgcgtagtagcgtgcgttcttgagtgtgttgtcgtgcccgctggcatgttcgtcgccgccgtcggccatgtgcgaatctcctcgtattgatcttcagatgattaaatttgtgaatgaatactcacaattcatgagcgatgtcgagggggtcgaggccgctattgcacggtaggtcgcctttgtgtgcggcgtgcactgggccgaccaccacgcatcccgcgcggggggacgcgcagcttcctccgggtgcttgccgcgttcgatgtcccatccctgcctcaatccccgttcctgccccatgcccccgtgaacgacgaagcgggacgacccgtaggggccgccccgccattgcgttgcgtggtgtctggtggtgtcgggtgtttcagcgcatcactgcggctggatgtcccagttgtagtcgaggttggccacggtgtcggagatgacgggctgtccgtccaccatgcgcagggtgcacgagaacgacatggtggtggccgaccccggttgcagttcttccatgccgtggcctgtcatcaggtgggcggcgggttcggtgcgcgtcgcggtgaagcggcccgtggcggtatcgaaggtgtagcgcgtgccgcccccgcccccgcctccgccggggccggcaccaatcacctggaatgccatgccgctgcccagtgtcgacccggtgagttccaccagcggtgccatcgacgcctgattggcaagacgcgtgagggccagccgcagcgcggggtcggcaatggcctgtgtgacgccttcggtcgtgctcacgtccacgccgttgaccatgagggtgtcggagcgttcgaccacgtcgaggacgaacgcctgcgccacgccgggggccgcctcgttgagcacgccggccccgaagtcgttggttgctatcccggtcaggctgcgctgcacatgcgggtcgatggacggcatgaggggctgcttctgggcctgcgggacctgaagtcgcgtctcgagcctgtcgaccagttcaccggtgaggaagccgaacttcgacagatgccctgccacctcgctggcgggcgtcatgcgtgcgcccaccgtgaacgccatggtgtgcgcgatggcggcgctacgcatctgttcgccctttggcgaggtcagttcggcgtagaccgcctgcgcatcctggtcggtcatgccggcaagggcgaggtcgaccagggctccgaggttctcggtggcgctgtcgatggagtcgctggtgccttcgatgcactgcacaagctggtcatgcagcggcatgtactgcgccgcaggccccatggggccgcctgcgatgggctgaccggcgaagccaagctgccccatggccgtgagcgtggccgtggcctgtggcagggccgccagcacctgaaggcgtcttgcgggcgaaagcggtgccagcaccgcctcttgcgcgggggtgaggggcgtggggcagatgagacgttcgggcgactgcggccccacggggcgtggtgccgcgccgccagcacccggcccgccaggcccaccggggcctccgggggcaccacccgcaacaccgccgggcgcgggggcgaagtctgccgcatcgaacatcacctcgttgccgatgcgggcctccatgtggtcggcgcgggtgagcgagcgttccatcgagcgcacgaggttgccgcacagcccggcgaagcggttgcgctcgggccctgcgggcatggctgccagcgtggtgcgcatgttggccatcatggtgcggatgccgcccgacgaaccgagggggttgcccgcctgaagcatggtctgctgcgccggggtgagaatggcggcgctttcgcgggtgaagtccttgaaggcctgcttcacgccgtcggggatgcgctccttgcgcgacccaagcgcactgcccgcgccacgggtggcgatgaagctgaaggcatgaccgatggcctcgcgcaggtcggtgcgcagtcgcacgggcctgtcgggtacgccatcctgcccggcctgatgcgccgccccggagagggtgctcaggcggcagccgtgcgactccatcttgaggaacatgcggcgcggcggctgaccccccgccccttcggggatgacggcgaagagggtggtggcgttgccgtggggcagcccgttggggccctgcgggatgtcgatgccacggtgcgtgttggtgtgcccgtccaccacggcccgctgcatgtcgctcatgtggctggacgaacgctggtacttctcggggcactggttgaggaaggcggcgagatggccttgcgggtcttcgatgctgaaggcccccgcgctgaacgcctgtccgcctgcgttggccttggcgtcgaggaagagcatcacgtcggccacgtcctgcgccgtggggttgggctgggcgtggcccgccagcacgtcctgcatcagggtctgcccgtgctgcatgcgcccggcgaggtgtgcggagaggttggcgcgcgctgcggcacgctcggcattgggcagcgagcgtatcatctgcgcgaggtcgcgcccgtcgtaggtcacctgcccgccgccgggcatggcaatctgcacctgtgcgggcaggcccgccgtgggcgtgtggctggtgcgcacctcggcgaaccagcggcgcatgttctggaagagcccgccggggcgtgcctgtccggcaagaccctgcggcccgggctgcgcgatgtgctgctgccccgcctgttgcgccacggcggggtgcgccacaccctgcatgtgctgcggcagggggtgggcggcctgttgcggtgcgccctgcacgggtgcgccgggggcctgaaggccgccgggttgaccggggccgagaagaggctggttgaggatcagcggtgccatgcttcctccatggtcgcgcgctaccgtgagcggtgcgtgcggtggcttcgtgggtgctgttagatgcggatcatgccggagaagtcggtcggtgcgccggaggctgcgggggccgtgccttcgggggcgaggcgtgcgcgccagtaccgtgcagcgccgaccatggcggcgaagagttcagggaaggccatggggtcgcctgccacatctacgggaagttcgatgagacggtggatggacagaaggcccgtctcgcggtcgatgcccatgttgccgcccgcagagaagccccacatgtagttgccgcagaggatgtcgtagagaagcccggtgtcgtcggggtcgaccctgccggggatgatgctcaccacgaggctggacgtgtcttcggagaggtagatgatggcgcccatgtcctcatcgatgccgaaatcgaccttgttggcgtcgtcaaaggccagagggccgcactgaagcgtttcggccagcccgtcgagaatctgctgtgcgttttcacgaatggtcatcgcatcgctccttgcttttaccagtgctttccaatctccgtgccagcgggtggcgcggtgtcgtaaccatgtgtattcctgaaatgtgtcgcgtttgaggcgtgcgggatggcgcggacgtgcgtggaatgccgca
>128	N operona: 84	last	DVUA0128	gene_poz=(601-747)	-	hypothetical protein	identified by Glimmer2; putative	/position=167422 - 168768 (168022 - 168168)	/lenght=1347 (147)	/codons=449 (49)	/complement=true	GC-compoz=52.38095238095239%	/LCI1=1.1527777777777777	/LCI2=0.3909722222222223	p_i1=0.13867141391617083	p_i2=0.09886211104090942	/Tai=0.4752490314697424	/Tei=0.1889758999368185	/EEI=2.839563325835803
gcatcgcgcaatgccacaagccccaaagccgagcgtccgttgcgtgccgacgctttttcaggggtgcagaacgcctcggtatccagaaagtccgcgtcggtgaggcatgagaagagcatccgcgtgaagaaggagagggagaagccggggtgttcggggcggcaggtgaagggcggcttcagcacatcggggcggatgtccaccgaagggggcgagacatcggcgggaagccgttcatgcttcaggcgatggtgcagctgcccatcttgcaggccgccatcgggcagtccgccgtggtgtcccgcgatggcatacgacaggagcagcccgcacgtgctgccctgttcctgcgccagtcgtgccccgcagatggagtggttgacccgcacgggccttccttcaaggcgttgggtgaactgcgcggtggccttgcctgcgtcgtgcagcagcccggcggccttgccccactcgcgtgcgccgaaggcctctgcgaatgtggcggcaaggttcgccacattctcgaggtgcgcgtccagcccttgccagtcggacttgtcggggttgggcgtggagtgcgcgtagtagcgtgcgttcttgagtgtgttgtcgtgcccgctggcatgttcgtcgccgccgtcggccatgtgcgaatctcctcgtattgatcttcagatgattaaatttgtgaatgaatactcacaattcatgagcgatgtcgagggggtcgaggccgctattgcacggtaggtcgcctttgtgtgcggcgtgcactgggccgaccaccacgcatcccgcgcggggggacgcgcagcttcctccgggtgcttgccgcgttcgatgtcccatccctgcctcaatccccgttcctgccccatgcccccgtgaacgacgaagcgggacgacccgtaggggccgccccgccattgcgttgcgtggtgtctggtggtgtcgggtgtttcagcgcatcactgcggctggatgtcccagttgtagtcgaggttggccacggtgtcggagatgacgggctgtccgtccaccatgcgcagggtgcacgagaacgacatggtggtggccgaccccggttgcagttcttccatgccgtggcctgtcatcaggtgggcggcgggttcggtgcgcgtcgcggtgaagcggcccgtggcggtatcgaaggtgtagcgcgtgccgcccccgcccccgcctccgccggggccggcaccaatcacctggaatgccatgccgctgcccagtgtcgacccggtgagttccaccagcggtgccatcgacgcctgattggcaagacgcgtgagggccagccgcagcgcggggtcggcaatggcctgtgtgacg
>129	N operona: 85	first	DVUA0129	gene_poz=(601-2709)	cas3	CRISPR-associated helicase Cas3 domain protein	identified by match to protein family HMM PF00271;	/position=167654 - 170962 (168254 - 170362)	/lenght=3309 (2109)	/codons=1103 (703)	/complement=false	GC-compoz=64.91228070175438%	/LCI1=1.311965811965812	/LCI2=0.43736942070275403	p_i1=0.209411009553021	p_i2=0.13291028916908673	/Tai=0.27546987153839425	/Tei=0.21961926025217807	/EEI=3.5427424621837424
ctgatgacaggccacggcatggaagaactgcaaccggggtcggccaccaccatgtcgttctcgtgcaccctgcgcatggtggacggacagcccgtcatctccgacaccgtggccaacctcgactacaactgggacatccagccgcagtgatgcgctgaaacacccgacaccaccagacaccacgcaacgcaatggcggggcggcccctacgggtcgtcccgcttcgtcgttcacgggggcatggggcaggaacggggattgaggcagggatgggacatcgaacgcggcaagcacccggaggaagctgcgcgtccccccgcgcgggatgcgtggtggtcggcccagtgcacgccgcacacaaaggcgacctaccgtgcaatagcggcctcgaccccctcgacatcgctcatgaattgtgagtattcattcacaaatttaatcatctgaagatcaatacgaggagattcgcacatggccgacggcggcgacgaacatgccagcgggcacgacaacacactcaagaacgcacgctactacgcgcactccacgcccaaccccgacaagtccgactggcaagggctggacgcgcacctcgagaatgtggcgaaccttgccgccacattcgcagaggccttcggcgcacgcgagtggggcaaggccgccgggctgctgcacgacgcaggcaaggccaccgcgcagttcacccaacgccttgaaggaaggcccgtgcgggtcaaccactccatctgcggggcacgactggcgcaggaacagggcagcacgtgcgggctgctcctgtcgtatgccatcgcgggacaccacggcggactgcccgatggcggcctgcaagatgggcagctgcaccatcgcctgaagcatgaacggcttcccgccgatgtctcgcccccttcggtggacatccgccccgatgtgctgaagccgcccttcacctgccgccccgaacaccccggcttctccctctccttcttcacgcggatgctcttctcatgcctcaccgacgcggactttctggataccgaggcgttctgcacccctgaaaaagcgtcggcacgcaacggacgctcggctttggggcttgtggcattgcgcgatgccctgaacacgcacctcgatacagtggaacgcaaagcactcccctcccgcgtcaacgacatccgcaagaccgtgctgcacgattgccgggcgcgcgccagcgaaacgccgggcctcttctcgctcaccgtacccacgggcggcggcaagaccctctcctccatggccttcgccctcgaccatgccgtcacccacggcctgcgccgggtcatctacgccataccgttcacgtccatcatcgaacagaacgccaaggtcttcagcgacgtgttcggacaggacaacgtgctggagcaccactgcaactacaggagcaaggacgagccggaagagcaaggctacgacaagtggcgcggtctggcggcagagaactgggacgcgcccgtggtcgtgaccaccaacgtgcagttcttcgagtcgctgttcagcaacaggccgtcgcgctgtcgcaagctgcacaacatcgcccgcagtgtcatcgtgctcgacgaggcacaggccatccccacggaatacctcgaaccctgcctctacgccctgaaggaactggtggggcagtacgggtgtacggtggttctgtgcaccgccacgcagcctgccgtcgatgatgcaagcctgccagagagggtgcgcctgcaccatgtgcgcgagatcatcgccgacccgcaacgactctacaccgacctcaaacgcaccgaagtcaccctcgcaggcaggctgaccgatgccgcactcgccgcaaggctcgacgggcacggacaggtgctgtgcatcgtcggcaccaagccgcaggcacaggcggtgttctccctgctgcaagagcgcgagggcgcattccacctgtccaccaacatgtaccccgaacaccggcggcgtgtgctcggcaccatccgccagcgcctcgcggacaggctgccgtgccgtgtcgtgtcgacctcgctcatcgaagccggtgtggatgtggacttcccggtcgtgtaccgcgccatggcggggcttgattccatcgcgcaggccgcggggcggtgcaaccgcgaagggcggcttccagaaccggggcaggtcgtcgtctacgagccggaaaaacccgcgcgaatgccgtggatgcaacgctgcgccagtcgcgcccaagagacgctgcgtaccctgcccgaagcagaccctctcggcctcgaggccattcgccgctatttcgggctgatctatgacgtgcaggaactggacaggaaggacatcttcaaacgcctgagagggcaggtggacagggacatggtcttcaagttcagagaaatcgccaacgacttcaggttcatcgacgacgagggaacggccctcgtcatccccacggggccggaggtggaagacctcgtgcggcgactgcgcggctgcgagttcccgcgccctgtcctgcgcaagctgcaacagtattcggtgacggtcaggcacagggaactggagaaactccggtctgccggtgcggtcgagatgataggcgatgcctatccggtgctgcgcaatctggcggcgtacagcgaagacatgggcctgtgcgtggactccgtcgaagtgtggcaacctgaaggcctcgtcagctgaaaaggaggtacccatgacacatggggctgttaagacatacggcatcagactgcgggtatggggcgactacgcctgcttcacgcggccggagatgaaggtggaacgggtgtcatacgatgtcatgcccccttccgccgcacggggcatccttgaggccatccactggaagccggccatcaggtggattgtggacaggattcatgtgctgcggcccatcgtcttcgacaacgtgcggcgcaacgaggtcagttcgaagatacccaagcccaatccggcaacggccatgcgcgacaggaagccgctctactttctggtcgatgacggcagcaaccgccagcaacgggcggcgaccctgctgcgcaacgtcgactatgtcatcgaagcccacttcgaactgacagacaaggccggagcggaagacaacgcgggcaagcatctggacatcttcaggcgtcgtgcgcgcgccgggcagtcgttccagcagccatgcctcggctgccgcgagtttccggcgtcgttcgaactgctggagggggatgtgccgctctcgtgctacgcgggcgagaagcgcgaccttggctacatgctgctcgacatcga
>130	N operona: 85	middle	DVUA0130	gene_poz=(601-1284)	-	CRISPR-associated protein, CT1134 family	identified by match to protein family HMM TIGR01876	/position=169776 - 171659 (170376 - 171059)	/lenght=1884 (684)	/codons=628 (228)	/complement=false	GC-compoz=62.28070175438597%	/LCI1=1.2276064610866373	/LCI2=0.4249632892804699	p_i1=0.1703977890816339	p_i2=0.12337708424697147	/Tai=0.3052941293196221	/Tei=0.21103937582227433	/EEI=3.5785654302310306
cgcaggccgcggggcggtgcaaccgcgaagggcggcttccagaaccggggcaggtcgtcgtctacgagccggaaaaacccgcgcgaatgccgtggatgcaacgctgcgccagtcgcgcccaagagacgctgcgtaccctgcccgaagcagaccctctcggcctcgaggccattcgccgctatttcgggctgatctatgacgtgcaggaactggacaggaaggacatcttcaaacgcctgagagggcaggtggacagggacatggtcttcaagttcagagaaatcgccaacgacttcaggttcatcgacgacgagggaacggccctcgtcatccccacggggccggaggtggaagacctcgtgcggcgactgcgcggctgcgagttcccgcgccctgtcctgcgcaagctgcaacagtattcggtgacggtcaggcacagggaactggagaaactccggtctgccggtgcggtcgagatgataggcgatgcctatccggtgctgcgcaatctggcggcgtacagcgaagacatgggcctgtgcgtggactccgtcgaagtgtggcaacctgaaggcctcgtcagctgaaaaggaggtacccatgacacatggggctgttaagacatacggcatcagactgcgggtatggggcgactacgcctgcttcacgcggccggagatgaaggtggaacgggtgtcatacgatgtcatgcccccttccgccgcacggggcatccttgaggccatccactggaagccggccatcaggtggattgtggacaggattcatgtgctgcggcccatcgtcttcgacaacgtgcggcgcaacgaggtcagttcgaagatacccaagcccaatccggcaacggccatgcgcgacaggaagccgctctactttctggtcgatgacggcagcaaccgccagcaacgggcggcgaccctgctgcgcaacgtcgactatgtcatcgaagcccacttcgaactgacagacaaggccggagcggaagacaacgcgggcaagcatctggacatcttcaggcgtcgtgcgcgcgccgggcagtcgttccagcagccatgcctcggctgccgcgagtttccggcgtcgttcgaactgctggagggggatgtgccgctctcgtgctacgcgggcgagaagcgcgaccttggctacatgctgctcgacatcgacttcgaacgcgacatgacgccgctgttcttcaaggccgtcatggaagacggagtgataacgcccccgtcgcgcacgtcaccggaggtgagggcatgatcctgcaggcattgcatggctattaccagcgcatgagcgcagaccccgatgcggggatgccgccctacgggaccagcatggagaacatctcgttcgcgctggtgctggatgcgaaagggacgctacggggcatcgaggacttgcgggaacaggaaggcaagaagctgcggccccgcaagatgctggttcctatcgcggaaaagaaggggaacggcatcaaaccgaacttcctgtgggagaacaccagttatattctgggggtggacgccaagggcaagcaggaacgtacagacaagtgccacgccgcgttcattgcccacatcaaggcctactgtgacactgcagaccaagaccttgccgccgttctgcagttccttgaacacggcgaaaaagacctctccgcttttccggtttcggaagaggtcatcggctccaatatcgtctttcgcatcgagggcgaaccgggcttcgtccatgagcgtccggctgcgcggcaggcttgggccaactgcctgaaccggcgggagcaagggctatgtggtcaatgcctcatcaccggggagcgccagaagccgattgcccaactccatccgtcgatca
>131	N operona: 85	middle	DVUA0131	gene_poz=(601-2439)	-	CRISPR-associated protein, CT1133 family	identified by match to protein family HMM TIGR01863	/position=170456 - 173494 (171056 - 172894)	/lenght=3039 (1839)	/codons=1013 (613)	/complement=false	GC-compoz=58.78194671016856%	/LCI1=1.1851851851851851	/LCI2=0.35403050108932455	p_i1=0.1520505596132873	p_i2=0.07512787197536212	/Tai=0.3389843050685072	/Tei=0.16761508477782594	/EEI=3.4698957945360136
gaaggtggaacgggtgtcatacgatgtcatgcccccttccgccgcacggggcatccttgaggccatccactggaagccggccatcaggtggattgtggacaggattcatgtgctgcggcccatcgtcttcgacaacgtgcggcgcaacgaggtcagttcgaagatacccaagcccaatccggcaacggccatgcgcgacaggaagccgctctactttctggtcgatgacggcagcaaccgccagcaacgggcggcgaccctgctgcgcaacgtcgactatgtcatcgaagcccacttcgaactgacagacaaggccggagcggaagacaacgcgggcaagcatctggacatcttcaggcgtcgtgcgcgcgccgggcagtcgttccagcagccatgcctcggctgccgcgagtttccggcgtcgttcgaactgctggagggggatgtgccgctctcgtgctacgcgggcgagaagcgcgaccttggctacatgctgctcgacatcgacttcgaacgcgacatgacgccgctgttcttcaaggccgtcatggaagacggagtgataacgcccccgtcgcgcacgtcaccggaggtgagggcatgatcctgcaggcattgcatggctattaccagcgcatgagcgcagaccccgatgcggggatgccgccctacgggaccagcatggagaacatctcgttcgcgctggtgctggatgcgaaagggacgctacggggcatcgaggacttgcgggaacaggaaggcaagaagctgcggccccgcaagatgctggttcctatcgcggaaaagaaggggaacggcatcaaaccgaacttcctgtgggagaacaccagttatattctgggggtggacgccaagggcaagcaggaacgtacagacaagtgccacgccgcgttcattgcccacatcaaggcctactgtgacactgcagaccaagaccttgccgccgttctgcagttccttgaacacggcgaaaaagacctctccgcttttccggtttcggaagaggtcatcggctccaatatcgtctttcgcatcgagggcgaaccgggcttcgtccatgagcgtccggctgcgcggcaggcttgggccaactgcctgaaccggcgggagcaagggctatgtggtcaatgcctcatcaccggggagcgccagaagccgattgcccaactccatccgtcgatcaaaggcgggcgagacggcgttcgcggtgcacaggctgttgcctcgatagtgtcctttaacaacaccgcctttgaatcttacgggaaagaacagtcgatcaatgcacccgtcagtcaagaagcggcattctcttatgtcacagccctgaattacctgctcaacccgtcaaatcgacagaaggtcaccatcgctgacgccaccgtggtcttctgggccgaacgcagcagcccggcagaggacatctttgcaggcatgttcgacccgccttccaccacggcgaaaccggagtcctcgaacgggacgccgccggaagacagtgaagaaggcagccagcctgacacagccagagacgacccccatgccgctgccagaatgcacgacctgcttgtggccatccgttccggcaagcgcgccacggacatcatgcccgacatggacgagtccgtgcgcttccatgtgcttggcctgtcgcccaacgccgcccgcctgtccgtccgcttctgggaggtcgataccgtcggtcacatgctggacaaggtggggcggcactaccgtgaactcgagatcattccgcaattcaacaacgagcaggagttcccgtctctttcaaccctgctgcggcagactgccgtcttgaacaagaccgagaacatctcgcctgtacttgcaggcgggctattcagggccatgctcaccggcgggccctatccgcaaagcctgttgcccgccgtgcttggacgcatccgcgccgagcacgccagaccagaagataaaagccgctataggcttgaagttgtgacgtattatcgagccgccttgatcaaggcgtatctcataagaaacagaaagctggaggtgcccgtgtctctcgaccccgcaagaacagaccgcccgtacctgctcggacgactcttcgccgttctggaaaaagcgcaggaagatgccgtgcccggtgcgaacgccaccatcaaggaccgctatctggcctccgcatcggccaatccggggcaggtattccacatgctgctcaagaatgcgtccaaccacacggccaaactccgcaaggaccctgaaagaaaggggtcggccatccactacgaaatcatgatgcaagagattatcgacaacatcagcgattttccggtgaccatgtcgtccgacgaacaaggcctgttcatgatcggctactaccaccagcgcaaggcccttttcaccaagaagaacaaggagaactagccatgaccgccattgccaacagatacgagttcgtgctgcttttcgatgtggagaacggcaaccccaacggcgaccccgacgcgggcaacatgccgcgcatcgaccccgagaccgggcatggtctggtcaccgacgtgtgcctgaagcgcaagatacgcaaccatgtggccctgacaaaagaaggtgccgagcggttcaatatctatattcaggaaaaggccattctcaacgaaacccacgaacgcgcctacacggcctgcgacctgaaacccgaacccaagaaactgcccaagaaggtcgaagacgccaagagggtcaccgactggatgtgcacgaacttctacgacatccgcacgttcggcgccgtcatgaccacagaggtcaactgcgggcaggtgcgcggccccgtgcagatggcctttgccagaagtgtggaacccgtcgtgccgcaagaggtgagcatcacccgcatggcagtcaccacgaaggcagaggccgaaaagcagcagggagacaaccgcaccatgggtcgcaagcacatcgtgccctacggcctgtatgtggcgcacggcttcatctccgcaccgctggcagagaaga
>132	N operona: 85	middle	DVUA0132	gene_poz=(601-1473)	-	CRISPR-associated protein, TM1801 family	identified by match to protein family HMM PF05107;	/position=172297 - 174369 (172897 - 173769)	/lenght=2073 (873)	/codons=691 (291)	/complement=false	GC-compoz=60.93928980526919%	/LCI1=1.1241379310344828	/LCI2=0.29482758620689675	p_i1=0.12733371658274317	p_i2=0.04404305808354034	/Tai=0.23352289495603173	/Tei=0.1396387522751863	/EEI=4.468363450379664
caagaccgagaacatctcgcctgtacttgcaggcgggctattcagggccatgctcaccggcgggccctatccgcaaagcctgttgcccgccgtgcttggacgcatccgcgccgagcacgccagaccagaagataaaagccgctataggcttgaagttgtgacgtattatcgagccgccttgatcaaggcgtatctcataagaaacagaaagctggaggtgcccgtgtctctcgaccccgcaagaacagaccgcccgtacctgctcggacgactcttcgccgttctggaaaaagcgcaggaagatgccgtgcccggtgcgaacgccaccatcaaggaccgctatctggcctccgcatcggccaatccggggcaggtattccacatgctgctcaagaatgcgtccaaccacacggccaaactccgcaaggaccctgaaagaaaggggtcggccatccactacgaaatcatgatgcaagagattatcgacaacatcagcgattttccggtgaccatgtcgtccgacgaacaaggcctgttcatgatcggctactaccaccagcgcaaggcccttttcaccaagaagaacaaggagaactagccatgaccgccattgccaacagatacgagttcgtgctgcttttcgatgtggagaacggcaaccccaacggcgaccccgacgcgggcaacatgccgcgcatcgaccccgagaccgggcatggtctggtcaccgacgtgtgcctgaagcgcaagatacgcaaccatgtggccctgacaaaagaaggtgccgagcggttcaatatctatattcaggaaaaggccattctcaacgaaacccacgaacgcgcctacacggcctgcgacctgaaacccgaacccaagaaactgcccaagaaggtcgaagacgccaagagggtcaccgactggatgtgcacgaacttctacgacatccgcacgttcggcgccgtcatgaccacagaggtcaactgcgggcaggtgcgcggccccgtgcagatggcctttgccagaagtgtggaacccgtcgtgccgcaagaggtgagcatcacccgcatggcagtcaccacgaaggcagaggccgaaaagcagcagggagacaaccgcaccatgggtcgcaagcacatcgtgccctacggcctgtatgtggcgcacggcttcatctccgcaccgctggcagagaagacaggcttctccgatgaagacctgacgctgttctgggacgccctcgtcaacatgttcgagcacgaccgttcggcggcacgcggcctcatgagcagccgcaaactcatcgtcttcaagcaccagaacaggctcggcaacgcccccgcccacaagttgttcgacctcgtgaaggtcagccgtgcagagggttcgtccggccccgcccggtcgtttgccgactatgcggtgacagtggggcaggcccccgaaggcgtagaggtcaaagagatgctgtagcatggcattcaccgaagacgatctccttcccatatccgccttgcagcatctgctctactgcgagcggcaatgtgcgctcatccatatcgaacgggtatgggaggagaatctgttcacgacggacggtcgcatccttcacgagaaggtcgacgccggggaggactgcgtgcgtgccggaaagcgcatcgcacgcagtgtttccctgcgttcgctgcaactcggcctgtccggggtcgccgacgtggtcgagttcggcccggacgccggggatgtctaccccgtcgaatacaagcggggccgcagcaagcgcgccaactgggacagaatccagctttgcgcccaggccatggcccttgaggagatgctcggcgtgccggtcacagagggcgcgctcttctacggcaagaccaggcgcagagaggctgtcgccttcgatgccgcgttgcgcggcgagacagtcagggcggcggcacgcctgcatcagtttgtcgatgcccgccatacgcccccggcccactatgaggcatcgagatgtgacgcatgctcactgatcaacctgtgtatgccgaggcttccgggaaagacgaaggtcaggaagta
>133	N operona: 85	middle	DVUA0133	gene_poz=(601-1239)	-	CRISPR-associated protein Cas4	identified by match to protein family HMM TIGR00372	/position=173171 - 175009 (173771 - 174409)	/lenght=1839 (639)	/codons=613 (213)	/complement=false	GC-compoz=61.97183098591549%	/LCI1=1.4371069182389937	/LCI2=0.6501572327044024	p_i1=0.2722586161448834	p_i2=0.3285233460677568	/Tai=0.330039001814629	/Tei=0.3956710114609811	/EEI=2.968424239648081
ccaagaaactgcccaagaaggtcgaagacgccaagagggtcaccgactggatgtgcacgaacttctacgacatccgcacgttcggcgccgtcatgaccacagaggtcaactgcgggcaggtgcgcggccccgtgcagatggcctttgccagaagtgtggaacccgtcgtgccgcaagaggtgagcatcacccgcatggcagtcaccacgaaggcagaggccgaaaagcagcagggagacaaccgcaccatgggtcgcaagcacatcgtgccctacggcctgtatgtggcgcacggcttcatctccgcaccgctggcagagaagacaggcttctccgatgaagacctgacgctgttctgggacgccctcgtcaacatgttcgagcacgaccgttcggcggcacgcggcctcatgagcagccgcaaactcatcgtcttcaagcaccagaacaggctcggcaacgcccccgcccacaagttgttcgacctcgtgaaggtcagccgtgcagagggttcgtccggccccgcccggtcgtttgccgactatgcggtgacagtggggcaggcccccgaaggcgtagaggtcaaagagatgctgtagcatggcattcaccgaagacgatctccttcccatatccgccttgcagcatctgctctactgcgagcggcaatgtgcgctcatccatatcgaacgggtatgggaggagaatctgttcacgacggacggtcgcatccttcacgagaaggtcgacgccggggaggactgcgtgcgtgccggaaagcgcatcgcacgcagtgtttccctgcgttcgctgcaactcggcctgtccggggtcgccgacgtggtcgagttcggcccggacgccggggatgtctaccccgtcgaatacaagcggggccgcagcaagcgcgccaactgggacagaatccagctttgcgcccaggccatggcccttgaggagatgctcggcgtgccggtcacagagggcgcgctcttctacggcaagaccaggcgcagagaggctgtcgccttcgatgccgcgttgcgcggcgagacagtcagggcggcggcacgcctgcatcagtttgtcgatgcccgccatacgcccccggcccactatgaggcatcgagatgtgacgcatgctcactgatcaacctgtgtatgccgaggcttccgggaaagacgaaggtcaggaagtatctggctgccatggcggaaatcgatgaagaaactgcttaacacgctctatgtgaccacgcagggcacctacctcgccaaagagggcgagtgcatcgtcgtgcgcgtgggagacgaggtgagactgcgtgtgccggtgcattcccttggtggcgtggtctgtttcgggcaggtctcgtgcagtcctttcctgatgggcttcgccgccgaacgcgggcttggcttcagcttcctgaccgagcacgggcgattccttgcgcgggttcaaggccccgtatccgggaatgtccttctcaggcgcgagcaataccgcagggccgactcgccggaagccagcgccgaggtggcgcgaagcatcgtcagcgccaaggtcgtcaacgcccgcggcgtcctgcaacgggccatgagagaccatggtgacaaggtcgacggggtggcgctggaagcggaagtgctccacctgagggcctgcctcatgcgcctgcaacagcccgcagggctggatgccgtgcgcggcatcgagggcgaggcagccaaaggctacttcagcgtgttcgacaacctcatcctgacacgggaggcggcgttccgcttcgagggacgcagccgtcgccctccgctggacagggtcaactgcctgct
>134	N operona: 85	middle	DVUA0134	gene_poz=(601-1632)	cas1	CRISPR-associated protein Cas1	identified by similarity to OMNI:CT1130; match to	/position=173793 - 176024 (174393 - 175424)	/lenght=2232 (1032)	/codons=744 (344)	/complement=false	GC-compoz=62.98449612403101%	/LCI1=1.2847424684159379	/LCI2=0.5284742468415937	p_i1=0.19648086714482377	p_i2=0.21082907379486418	/Tai=0.31471908526385206	/Tei=0.28974616641537776	/EEI=3.380399612072014
tccttcccatatccgccttgcagcatctgctctactgcgagcggcaatgtgcgctcatccatatcgaacgggtatgggaggagaatctgttcacgacggacggtcgcatccttcacgagaaggtcgacgccggggaggactgcgtgcgtgccggaaagcgcatcgcacgcagtgtttccctgcgttcgctgcaactcggcctgtccggggtcgccgacgtggtcgagttcggcccggacgccggggatgtctaccccgtcgaatacaagcggggccgcagcaagcgcgccaactgggacagaatccagctttgcgcccaggccatggcccttgaggagatgctcggcgtgccggtcacagagggcgcgctcttctacggcaagaccaggcgcagagaggctgtcgccttcgatgccgcgttgcgcggcgagacagtcagggcggcggcacgcctgcatcagtttgtcgatgcccgccatacgcccccggcccactatgaggcatcgagatgtgacgcatgctcactgatcaacctgtgtatgccgaggcttccgggaaagacgaaggtcaggaagtatctggctgccatggcggaaatcgatgaagaaactgcttaacacgctctatgtgaccacgcagggcacctacctcgccaaagagggcgagtgcatcgtcgtgcgcgtgggagacgaggtgagactgcgtgtgccggtgcattcccttggtggcgtggtctgtttcgggcaggtctcgtgcagtcctttcctgatgggcttcgccgccgaacgcgggcttggcttcagcttcctgaccgagcacgggcgattccttgcgcgggttcaaggccccgtatccgggaatgtccttctcaggcgcgagcaataccgcagggccgactcgccggaagccagcgccgaggtggcgcgaagcatcgtcagcgccaaggtcgtcaacgcccgcggcgtcctgcaacgggccatgagagaccatggtgacaaggtcgacggggtggcgctggaagcggaagtgctccacctgagggcctgcctcatgcgcctgcaacagcccgcagggctggatgccgtgcgcggcatcgagggcgaggcagccaaaggctacttcagcgtgttcgacaacctcatcctgacacgggaggcggcgttccgcttcgagggacgcagccgtcgccctccgctggacagggtcaactgcctgctgtcgttcatctacacgttgctcgggcatgatgtgcgaagtgcgctggaaggcgtcgggctcgattcggcggtggggttcctgcaccgcgaccgccccggcaggcacggccttgcacttgatgtcatggaagagttcagggccgttgtcgccgacaggctggcgctttcgctcatcaatctcggcaagctcaagaagagcgacttcgagatacaggagacgggtgccgtccggatgacggatgacgcccgcaaggcgttgctcgtggcataccagaagcgaaaacaggacgaaatcgtccatccgttcctgaatgagcgcatccccttggggcttgtcttccatgtacaggccatgctcatggcaaggtggcttcgtggcgacctagacggctacccgccctttgtatggaaatgacgccatgctcgtattgataagctatgacgtgagtttcgaagacccgggcggacagaggcgtttacggcgcatcgccaaggcatgtcaggactatggacaacgggtgcagtattcggtcttcgaatgcgtggtcgaccctgcacaatgggcgaagctcaagcatcggctactcagcgagatggataaagagaaggattgcctgcgcttctactatctgggggccaactggagaaacaaggtcgaacatgtgggcgcaaagcccgcctacgacccagaaggccccctgattctgtagcgcgaaccccaagcgaccctgtttttcccggcaggttcgcgaacatgacaatgacctgttttcattgaattgcgtaacctttaatgcaggctggtcacacatcttggcggtgctgctggcccggttcgcggaaccctcgtcgcaaggtcaatactgccaacgtgtttgatggccgacagtcgccccccacgcgggggcgtggattgaaaccagtctcgttaccctgtcgcggagggcgtcgatgtcgccccccacgcgggggcgtggattgaaacgccatgctcaggctggcgagtgcgccactc
>135	N operona: 85	last	DVUA0135	gene_poz=(601-909)	-	CRISPR-associated protein Cas2	identified by similarity to OMNI:CT1129; match to	/position=174811 - 176319 (175411 - 175719)	/lenght=1509 (309)	/codons=503 (103)	/complement=false	GC-compoz=54.69255663430421%	/LCI1=0.8823529411764706	/LCI2=0.1895424836601307	p_i1=0.05181897406641518	p_i2=0.010744347595377695	/Tai=0.41966069586621757	/Tei=0.10966991283583993	/EEI=3.52646184036228
aagcggaagtgctccacctgagggcctgcctcatgcgcctgcaacagcccgcagggctggatgccgtgcgcggcatcgagggcgaggcagccaaaggctacttcagcgtgttcgacaacctcatcctgacacgggaggcggcgttccgcttcgagggacgcagccgtcgccctccgctggacagggtcaactgcctgctgtcgttcatctacacgttgctcgggcatgatgtgcgaagtgcgctggaaggcgtcgggctcgattcggcggtggggttcctgcaccgcgaccgccccggcaggcacggccttgcacttgatgtcatggaagagttcagggccgttgtcgccgacaggctggcgctttcgctcatcaatctcggcaagctcaagaagagcgacttcgagatacaggagacgggtgccgtccggatgacggatgacgcccgcaaggcgttgctcgtggcataccagaagcgaaaacaggacgaaatcgtccatccgttcctgaatgagcgcatccccttggggcttgtcttccatgtacaggccatgctcatggcaaggtggcttcgtggcgacctagacggctacccgccctttgtatggaaatgacgccatgctcgtattgataagctatgacgtgagtttcgaagacccgggcggacagaggcgtttacggcgcatcgccaaggcatgtcaggactatggacaacgggtgcagtattcggtcttcgaatgcgtggtcgaccctgcacaatgggcgaagctcaagcatcggctactcagcgagatggataaagagaaggattgcctgcgcttctactatctgggggccaactggagaaacaaggtcgaacatgtgggcgcaaagcccgcctacgacccagaaggccccctgattctgtagcgcgaaccccaagcgaccctgtttttcccggcaggttcgcgaacatgacaatgacctgttttcattgaattgcgtaacctttaatgcaggctggtcacacatcttggcggtgctgctggcccggttcgcggaaccctcgtcgcaaggtcaatactgccaacgtgtttgatggccgacagtcgccccccacgcgggggcgtggattgaaaccagtctcgttaccctgtcgcggagggcgtcgatgtcgccccccacgcgggggcgtggattgaaacgccatgctcaggctggcgagtgcgccactcatcaagtcgccccccacgcgggggcgtggattgaaaccttgtttggaggcaccaagaatcaatcaggcatcgcgtcgccccccacgcgggggcgtggattgaaacttgagcgcggcgagtgcgtggacatcgtggcgagtcgccccccacgcgggggcgtggattgaaacatcacacacctcgcttgctctacgttcctgcatcgtcgccccccacgcgggggcgtggattgaaaccagttggaggaagaccatcaacagttccataggtcgccccccacgcgggggcgtggatt
>136	N operona: 86	first-last	DVUA0136	gene_poz=(601-1434)	zupT	zinc transporter	identified by similarity to SP:P24198; match to	/position=177228 - 179261 (177828 - 178661)	/lenght=2034 (834)	/codons=678 (278)	/complement=true	GC-compoz=62.35011990407674%	/LCI1=1.1889290012033695	/LCI2=0.4966305655836342	p_i1=0.15363253055482876	p_i2=0.1821965464829667	/Tai=0.27370611068840817	/Tei=0.26397689183467005	/EEI=3.9139959753199096
ccttcgatctggcattgctggacctttcactggccgacggcagcggtctggacctgcttgccgatctggccgagcatggtgtccgcatcctggtctattccatgcacgaagaccccggcaccatagatcgggcgctgcgttgcggtgcgaacggctatgtgaccaagcgtgaggaccccagcgtgctgctggaggggatagagggcgtgctgcgcggtgaacgctttgtgagcgaacgcgccggatcgagtctggatgagacggctggcgctcgggccatggacccgctctttctgctcagtgatcaggaacgggccatcttctcggccgtggggcgcggtgagagcaacatggacgtcgccggaagcctcggtatcagcccgaggacggtggagacctatctggcgcggatggtcaacaagctggggctgtcgaacgtccgcaccctgcgtaagttcgccatcaactggcgtgagtaagagcctccccgaacggccccccggccatgttatcgattgaaaggctaataaaatctcaagtatggtaccgggagatgtcggcggcgtacaggccgtccgatacgctgaccggagggcctctatgattgacgacggcaatgtcctgctcgcgttcggtttgacgctcttcgccggtttggccaccggtgtggggtcggccatcgcattcttcgccagacggacggacacgcggtttctggccgtggcgttgggcttttccgccggggtgatgatctatgtctcgttcgtcgagatattccgcaaggcgtatgaagtgctggccacgcagaccacagaggtgcttgcaagctggtacactgtggctgcgttcttctcgggggcgctgctgatagcggtcatcgacaaactggtgcccggttacgagaatccgcacgagatgcacaccgtcgaggagatggacatgggccgtgcggccctgccgcaggacacgaaacacgatttcgtcaggctcaagcgggcaggggtgctggcggccgtggccatcggcatccacaacttcccggaggggctggccgccttttcggcagccttgagcgacccggcgcttggcgtcgccatcgccgtcgccatcgccattcacaatatccccgagggcatggccgtctccgtgcccatctactacgccacgggcgaccgccggaaggcgttcctctattcctttctctccggcgtgtccgaaccgataggggccctggtgggatatgtggtgctgcgtcccttcttcacgcccatggtgttcggtctgctcttcgcctctgtggcgggcatcatggtctatatctcgctcgaccagttgctcccgtcggcggaggagtatggcgagcaccacctgtgcattctgggcgtcttctccggcatgggggtgatggccctgtcattactgctcttcctgtgaggcgggtgacggccccgctgaatctcccggttatgtggtcatttcgcgggtttgacgcctcccaagcccgtgcggggggcgacggcgtgccgcgctgtcgtcaaagagggagagctgtttcaatccacgcccccgcgcgaggggcgacatagccaaggtgactgatgcgtgggcactttcgctgtttcaatccacgcccccgcgtggggggcgacctcgatgccgagcgatgcaccgcccccgcccgcgtttcaatccacgcccccgcgcggggggcgacgcgcagcgttacgggcataaccgtatcgatcaggtgtttcaatccacgcccccgcgtggggggcgacttcaggctgcaacgcctgccacaaccgatgcacaggtttcaatccacgcccccgcgtggggggcgacctgccgattcgagacgggcggcttggggatagtagtttcaatccacgcccccgcgtggggggcgacgcaacaggattgccgttgtcaccaccggcaggtcgtttcaatccacgcccccgcgcggggggcgactccaccaacacggtcaacatccgttccgatgttgtttcaatccacgcccccgcg
>137	N operona: 87	first	DVUA0137	gene_poz=(601-1248)	-	response regulator	identified by match to protein family HMM PF00072;	/position=178183 - 180030 (178783 - 179430)	/lenght=1848 (648)	/codons=616 (216)	/complement=true	GC-compoz=63.73456790123457%	/LCI1=1.1162790697674418	/LCI2=0.3116279069767442	p_i1=0.12430502829055104	p_i2=0.05196000719093945	/Tai=0.2706881335261367	/Tei=0.1467640064718455	/EEI=4.1152550643326835
gccagaaactcaccggtgcccggctgcgcgcatccattctgagcaagcggcttgccggaacggatgactccaccaccatggacagccttgcggccctcttggacgcctccaccgacgacgcctaccgcacctcgcgcggtctctggcccgtagaacacgaccccgccatgcccggcccctcgctggacgacctggcccgtcgcatcgccaaggatacgggcatagacgtacggctcgagatgcgccgccactgcgggcgatgcaccaaccccaacatgcgcaccctgtaccgcatcgcgcaggaggcactgaccaacgcggccaaacacgcacaggcacacaccatccgcgtgaggctgcgctgccccgcgcaagacggtgtcatcctgaccgttcgcgatgacggcataggccgcacggcatccgcgcggcagggggcccggacgggggggctcggcctcggcatcatggcccaccgtgccggtgtcatccatgccaagctgacgatagaggacgcaccgcagggtggtaccatcgtcacctgcgcagccccgtgcgacaggcatgcgtcccccagctccacaaggagaactccccccgatgcttcccgttgacccgtcccctgcccgcgccgatcttcgtttcctgctcatagacgatcacccggccgtacgtcaggggctgaacctgctgttggagtcccacggctacacgcccggcgttgaagctgcgacccgcgccgacgccaagggatgtctggaacaggccaccttcgatctggcattgctggacctttcactggccgacggcagcggtctggacctgcttgccgatctggccgagcatggtgtccgcatcctggtctattccatgcacgaagaccccggcaccatagatcgggcgctgcgttgcggtgcgaacggctatgtgaccaagcgtgaggaccccagcgtgctgctggaggggatagagggcgtgctgcgcggtgaacgctttgtgagcgaacgcgccggatcgagtctggatgagacggctggcgctcgggccatggacccgctctttctgctcagtgatcaggaacgggccatcttctcggccgtggggcgcggtgagagcaacatggacgtcgccggaagcctcggtatcagcccgaggacggtggagacctatctggcgcggatggtcaacaagctggggctgtcgaacgtccgcaccctgcgtaagttcgccatcaactggcgtgagtaagagcctccccgaacggccccccggccatgttatcgattgaaaggctaataaaatctcaagtatggtaccgggagatgtcggcggcgtacaggccgtccgatacgctgaccggagggcctctatgattgacgacggcaatgtcctgctcgcgttcggtttgacgctcttcgccggtttggccaccggtgtggggtcggccatcgcattcttcgccagacggacggacacgcggtttctggccgtggcgttgggcttttccgccggggtgatgatctatgtctcgttcgtcgagatattccgcaaggcgtatgaagtgctggccacgcagaccacagaggtgcttgcaagctggtacactgtggctgcgttcttctcgggggcgctgctgatagcggtcatcgacaaactggtgcccggttacgagaatccgcacgagatgcacaccgtcgaggagatggacatgggccgtgcggccctgccgcaggacacgaaacacgatttcgtcaggctcaagcgggcaggggtgctggcggccgtggccatcggcatccacaacttcccggaggggctggccgccttttcggcagccttgagcgaccc
>138	N operona: 87	last	DVUA0138	gene_poz=(601-2685)	-	sensor histidine kinase	identified by match to protein family HMM PF02518	/position=178817 - 182101 (179417 - 181501)	/lenght=3285 (2085)	/codons=1095 (695)	/complement=true	GC-compoz=63.98081534772182%	/LCI1=1.2228626320845342	/LCI2=0.5092699327569644	p_i1=0.1683011018487612	p_i2=0.1934060620012026	/Tai=0.296976856079934	/Tei=0.2740654558010823	/EEI=3.6538027959108237
attacggtttgcatatgggaaccggctatgtctggagcatgacggagaatgcttcgcttgatatccatggcaagtatttctggacacggcaggagggcgactccgtcaagctgtccaccggcgaccccatcgacttcaaggatgtggactccaaccgtctgcgtctcggttcgcgcttcagttacatggtgactgaacatatcgtcccctacataggcgcggcatatgagcatgagtttgacggcacggcccgcgccagcaccaacgggtatgccatggaggcaccatccatgggcggcgatacgggcatcggtgaactggggcttatgtacacgccgttggcatcgttacccgtgtcctttgacctcggcgtgcagaatgccgtgggtaggcgcgagggcgtgacgggcagtctgcaaatcaaatatgaattctagccgcaggcatgccctgcggtcgggatatgccttgtgctcttggatgtggcaggccgtgacccgtcgagggtgtcatccccgataggtcgaggccgcctgtcctttcggaacatggcggggggattgaaagatccccccgccgtctatacagtccgtctgtcgcatgaagcgtgcgacatcccccccgcacggaccgatgatgaacagaaacgcaccgcgcctttccttccctacccggatgctccgggcattccacccggttccgctgctcgtggtgctgctcgtatctgtctttatcctgccgccgtacggtccggcgcgggcggccgacggcttgcaggccgaagacggtgtgctggacctgcgggactttgacccggagaccatgggccccgctaggctggacggtgcatgggagttctactgggaccgtctgctgacgccgcaggacctcgctgcaaaccccgccccttcgccatcgggcctgctctcgctacccggcacatggagggggatgcccgtagacggtgaaaggctgggcggcacggggcaggccactctgcgtctgcgtctgcgcctctggccggaggcgaacacactcacattgcggctcttcgacatccccatggcctaccgtttgtgggccaacggccagcttgtggcgatgaacggcgtcgtcggtacggatgcagacagcgagacgcctctgcgatcactggtgttggccaccatcacccccgaaggggagaatctggaactggtgctccagatatccaaccatcatttccgcgccggtggcgtgcctgaggggctactgcttgccccgcccggccctctggagacggaacgcgacaggacatggaccttctcctacttcttcgcaggctgcctgctgatcacactgctgtaccacctcttcctgttccatctggacaggaagcaggtttctgcggggtacttcagtggcttctgtctgtgcatattgtgcttctgcatgacctccaacacctccttctgggccattcgccggttcctccctcccttgccgccccagtggtctgaatacgtccccctctttttctatatggcctgcgctcccatgctcttccggttctactactcgctttacccgaaggtcttccaccctgccgtccgccatctggtcgacctgcgcttcgcgatattccttctgctgctgccgatcgcgccagaccaccgcatctccgagtacatcgcattcagtatccttgtcgggctgggctgcgccatctattacgtcgtgcgcctgtgctcctgcgcgcggcgcgggatgaacggcgcagggttgctcctgctcggcagcgcggcatccctgctcgccagcctgaacgacggcctctcccacatcaagcatatcaacacgccctacctgatcgaatttggcatgctcttcctgatcgttacccagtcgctggcgctggccaagcgcttcagccatgcattcgcatccgtgggaaagctctccggggaactggagcgcaagaaccagtctctcttggccgagatggaagaacgcaaccggctagaacaggaagtgatcaacatcagcgaggaagaacgccggcgcatcagccacgaactgcacgacggcctgtgccagaaactcaccggtgcccggctgcgcgcatccattctgagcaagcggcttgccggaacggatgactccaccaccatggacagccttgcggccctcttggacgcctccaccgacgacgcctaccgcacctcgcgcggtctctggcccgtagaacacgaccccgccatgcccggcccctcgctggacgacctggcccgtcgcatcgccaaggatacgggcatagacgtacggctcgagatgcgccgccactgcgggcgatgcaccaaccccaacatgcgcaccctgtaccgcatcgcgcaggaggcactgaccaacgcggccaaacacgcacaggcacacaccatccgcgtgaggctgcgctgccccgcgcaagacggtgtcatcctgaccgttcgcgatgacggcataggccgcacggcatccgcgcggcagggggcccggacgggggggctcggcctcggcatcatggcccaccgtgccggtgtcatccatgccaagctgacgatagaggacgcaccgcagggtggtaccatcgtcacctgcgcagccccgtgcgacaggcatgcgtcccccagctccacaaggagaactccccccgatgcttcccgttgacccgtcccctgcccgcgccgatcttcgtttcctgctcatagacgatcacccggccgtacgtcaggggctgaacctgctgttggagtcccacggctacacgcccggcgttgaagctgcgacccgcgccgacgccaagggatgtctggaacaggccaccttcgatctggcattgctggacctttcactggccgacggcagcggtctggacctgcttgccgatctggccgagcatggtgtccgcatcctggtctattccatgcacgaagaccccggcaccatagatcgggcgctgcgttgcggtgcgaacggctatgtgaccaagcgtgaggaccccagcgtgctgctggaggggatagagggcgtgctgcgcggtgaacgctttgtgagcgaacgcgccggatcgagtctggatgagacggctggcgctcgggccatggacccgctctttctgctcagtgatcaggaacgggccatcttctcggccgtggggcgcggtgagagcaacatggacgtcgccggaagcctcggtatcagcccgaggacggtggagacctatctggcgcggatggtcaacaagctggggctgtcgaacgtccgcac
>139	N operona: 88	first	DVUA0139	gene_poz=(601-2580)	-	outer membrane autotransporter barrel domain	identified by match to protein family HMM PF03797;	/position=181065 - 184244 (181665 - 183644)	/lenght=3180 (1980)	/codons=1060 (660)	/complement=true	GC-compoz=57.47474747474748%	/LCI1=1.2109256449165402	/LCI2=0.43409205867476	p_i1=0.16307443752914144	p_i2=0.130363006678992	/Tai=0.3805477429226859	/Tei=0.2173267060110928	/EEI=3.1762619356564086
agtcctcggaatggcgaacgaggcaggcgacggagtcgttcttccaacgttcttgaatgctgccctgtacgtgttttcacggacagacggacagccatggatggattaaggaagtgcgggaaaaagtattgaacacagcaatcatggaatacaagacgacatccatcgcaccccaaggcattcaccatgcatctggcatgcaacgttgcttgtcacttgttcatcaccatgttgagccgctgtacgtcatgttgtcatttggctttgcattgaagtgcaaggcagtatggtgatgccaaagtcagggaaatgtccttccaagtcttgatagagtcgcatcgaatatatgcaaagcgcatattctatgtccaatatcgttgatatggaaatcaaagaaagcatctggagcagtaaatgtttattctcagacatgttaacgtgttgttacgcgacgtggcgttaccatcgctgtctcgtgtcgtccttctcattcttgccgttgcctctgtcgggttcgtctttttggtcccgaagcatggcgtatcggctactgtcgattatgcatcgaactatagggatgtcataggcaatgctcccttcttgaacggccctataagcattggcgggacaaacaatctagcgagccacgcggagaatgtttattcatctggaaatatcgtcaatatcaatggtggtgttgtcgatttaggcatctgtggtggctattataacggtacggtagatagtgatgtagcctcaagcggcaatgcagtgacaatagggtctgcattctcgggcagcaacagtatcgatgtctatggtgggtttgcacgaaacgtaaatgccttctcgatgacggcttccgataacaccgtgaccgtcaacggcgggacagcgcgtagtgtatacggcggattcgcgtatgtagccagcatgacaggaccatgcgtcgctacggcctccggaaataccgtcaacatcaacgaaggtaccatatacggcgtttatggcgggtatgccggtgccaactttggggcgggaccccataccgtatccggaaacaccatcaatatcagcggcggcaccatagatgatgtttttggcgggtatgtcgacacgcactatggcacgggacaggtcacgaacaatgtcgtgaccatcagcggtgccccgaatctggcaaccgcacgtctctatggtggctatttaggtatgaaaaccgatggtgatgccttcagcggcaataccctgaatgtgaagaccgccgggctggatgtggcgagtctttccaatttccagtatgtcaacttctatcttccttcctccttgtcagcgggggatacagtgctgaatgtgacgggcactgcagacctgactggcagcgctgggcggtcttccaccgtcaacgtgggaattgacggcggttcttcgcccctgcaggtaggcgacaccataacactcattgacgccggaacgttggtcacgaatggcggcctcaactccacagcgcgcggtacgggcatgcagggtgtgaccttggtgtacaaatttgatctggcaaccgaagacaacaggctgctagccacggtatccacagatgcggtgcccgcagtgaacgaacagaccaagacgctttcagagggctttgtctccggcatgggcatggtgacgcaagctgccgacgtggcagccgggcagggcatggactctgccgtctctgccgccaaaggcgggtcggctgctggcggcggggcccctgccgggttcggcgccctctcgggcggttccgtgcgctacaacaccggttcgcatgtggacatgcacagcgcatcccttatggcaggtctggcctggggagccgatgtcccgctcggtcgcctgacgttcgggccgtttctcgaatacggtaccggctcatacaacacctacaattcgttcagcgacgccgcatcggtcgaaggggacggcagcacccgctacttcggcggtggcgttctcggccgcatggatttggccgataccggccccggccatgtctatgtcgaagcctctgcccgggtgggtgagctgcataacgaatacgagagttccgacctgcgcgatgcctccgggcgtagcgctgaatacgattcgtcatccatgtattacggtttgcatatgggaaccggctatgtctggagcatgacggagaatgcttcgcttgatatccatggcaagtatttctggacacggcaggagggcgactccgtcaagctgtccaccggcgaccccatcgacttcaaggatgtggactccaaccgtctgcgtctcggttcgcgcttcagttacatggtgactgaacatatcgtcccctacataggcgcggcatatgagcatgagtttgacggcacggcccgcgccagcaccaacgggtatgccatggaggcaccatccatgggcggcgatacgggcatcggtgaactggggcttatgtacacgccgttggcatcgttacccgtgtcctttgacctcggcgtgcagaatgccgtgggtaggcgcgagggcgtgacgggcagtctgcaaatcaaatatgaattctagccgcaggcatgccctgcggtcgggatatgccttgtgctcttggatgtggcaggccgtgacccgtcgagggtgtcatccccgataggtcgaggccgcctgtcctttcggaacatggcggggggattgaaagatccccccgccgtctatacagtccgtctgtcgcatgaagcgtgcgacatcccccccgcacggaccgatgatgaacagaaacgcaccgcgcctttccttccctacccggatgctccgggcattccacccggttccgctgctcgtggtgctgctcgtatctgtctttatcctgccgccgtacggtccggcgcgggcggccgacggcttgcaggccgaagacggtgtgctggacctgcgggactttgacccggagaccatgggccccgctaggctggacggtgcatgggagttctactgggaccgtctgctgacgccgcaggacctcgctgcaaaccccgccccttcgccatcgggcctgctctcgctacccggcacatggagggggatgcccgtagacggtgaaaggctgggcggcacggggcaggccactctgcgtctgcgtctgcgcctctggccggaggcgaacacact
>140	N operona: 88	last	DVUA0140	gene_poz=(601-804)	-	hypothetical protein	identified by Glimmer2; putative	/position=183059 - 184462 (183659 - 183862)	/lenght=1404 (204)	/codons=468 (68)	/complement=true	GC-compoz=47.05882352941176%	/LCI1=0.945273631840796	/LCI2=0.19303482587064683	p_i1=0.06784038237530018	p_i2=0.011421754861766203	/Tai=0.6796237706605668	/Tei=0.11027957937558959	/EEI=2.409199011022251
ctcggtcgcgtcccgtccgccgtacctgccgcgccacctgtaaacgccgcgtcggacatcccgtgccgtcggcacagggaagctggcgtcatcccggcttcggcctgcctgagagtcccgaaaccttcgcctcggcgactctgtcctttcgcatggcgaaggcgccctcggcctgcgtcatggacggatagccggggtacatggagtcgggacggccgagtcctcggaatggcgaacgaggcaggcgacggagtcgttcttccaacgttcttgaatgctgccctgtacgtgttttcacggacagacggacagccatggatggattaaggaagtgcgggaaaaagtattgaacacagcaatcatggaatacaagacgacatccatcgcaccccaaggcattcaccatgcatctggcatgcaacgttgcttgtcacttgttcatcaccatgttgagccgctgtacgtcatgttgtcatttggctttgcattgaagtgcaaggcagtatggtgatgccaaagtcagggaaatgtccttccaagtcttgatagagtcgcatcgaatatatgcaaagcgcatattctatgtccaatatcgttgatatggaaatcaaagaaagcatctggagcagtaaatgtttattctcagacatgttaacgtgttgttacgcgacgtggcgttaccatcgctgtctcgtgtcgtccttctcattcttgccgttgcctctgtcgggttcgtctttttggtcccgaagcatggcgtatcggctactgtcgattatgcatcgaactatagggatgtcataggcaatgctcccttcttgaacggccctataagcattggcgggacaaacaatctagcgagccacgcggagaatgtttattcatctggaaatatcgtcaatatcaatggtggtgttgtcgatttaggcatctgtggtggctattataacggtacggtagatagtgatgtagcctcaagcggcaatgcagtgacaatagggtctgcattctcgggcagcaacagtatcgatgtctatggtgggtttgcacgaaacgtaaatgccttctcgatgacggcttccgataacaccgtgaccgtcaacggcgggacagcgcgtagtgtatacggcggattcgcgtatgtagccagcatgacaggaccatgcgtcgctacggcctccggaaataccgtcaacatcaacgaaggtaccatatacggcgtttatggcgggtatgccggtgccaactttggggcgggaccccataccgtatccggaaacaccatcaatatcagcggcggcaccatagatgatgtttttggcgggtatgtcgacacgcactatggcacgggacaggtcacgaacaatgtcgtgaccatcagcggtgccccgaatctggcaaccg
>141	N operona: 89	first-last	DVUA0141	gene_poz=(601-837)	-	hypothetical protein	identified by Glimmer2; putative	/position=183352 - 184788 (183952 - 184188)	/lenght=1437 (237)	/codons=479 (79)	/complement=true	GC-compoz=48.10126582278481%	/LCI1=1.1196581196581197	/LCI2=0.1858974358974359	p_i1=0.12560285103601376	p_i2=0.010065571650559406	/Tai=0.5406583689759257	/Tei=0.10905901448550347	/EEI=2.631478189256553
tagggggctgaccggtgaccgggtgagggggggcgtccccctgctacgggttatgcccggcattcggcctgtaaggcctctggtcaccgtttctacctgctatcgcaggctttgtgccattcttgagctgtccccctccatcggagggggtgcttgtgttcagctgaccgtcccccgcccggtgccgattcggcgctcggcgggctctacctgttttttcctgaacgtccttgcgtacatggagtccatgggtctgcccggccacgcgtcgcttcaggcgctgtttctcctcttcaggccccttcaggccccttccggcgacgcgcctcggtcgcgtcccgtccgccgtacctgccgcgccacctgtaaacgccgcgtcggacatcccgtgccgtcggcacagggaagctggcgtcatcccggcttcggcctgcctgagagtcccgaaaccttcgcctcggcgactctgtcctttcgcatggcgaaggcgccctcggcctgcgtcatggacggatagccggggtacatggagtcgggacggccgagtcctcggaatggcgaacgaggcaggcgacggagtcgttcttccaacgttcttgaatgctgccctgtacgtgttttcacggacagacggacagccatggatggattaaggaagtgcgggaaaaagtattgaacacagcaatcatggaatacaagacgacatccatcgcaccccaaggcattcaccatgcatctggcatgcaacgttgcttgtcacttgttcatcaccatgttgagccgctgtacgtcatgttgtcatttggctttgcattgaagtgcaaggcagtatggtgatgccaaagtcagggaaatgtccttccaagtcttgatagagtcgcatcgaatatatgcaaagcgcatattctatgtccaatatcgttgatatggaaatcaaagaaagcatctggagcagtaaatgtttattctcagacatgttaacgtgttgttacgcgacgtggcgttaccatcgctgtctcgtgtcgtccttctcattcttgccgttgcctctgtcgggttcgtctttttggtcccgaagcatggcgtatcggctactgtcgattatgcatcgaactatagggatgtcataggcaatgctcccttcttgaacggccctataagcattggcgggacaaacaatctagcgagccacgcggagaatgtttattcatctggaaatatcgtcaatatcaatggtggtgttgtcgatttaggcatctgtggtggctattataacggtacggtagatagtgatgtagcctcaagcggcaatgcagtgacaatagggtctgcattctcgggcagcaacagtatcgatgtctatggtgggtttgcacgaaacgtaaatgccttctcgatgacggcttccgataacaccgtgaccgtcaacggcgggac
>142	N operona: 90	first	DVUA0142	gene_poz=(601-1095)	-	hypothetical protein	identified by Glimmer2; putative	/position=183672 - 185366 (184272 - 184766)	/lenght=1695 (495)	/codons=565 (165)	/complement=true	GC-compoz=66.06060606060606%	/LCI1=1.4532520325203253	/LCI2=0.9032520325203254	p_i1=0.2806985636553201	p_i2=0.5703204480971898	/Tai=0.36960862042778064	/Tei=0.6132884032874708	/EEI=2.773531765902403
gcaacaggacgcgccgggtcaacgtgcgcatcgtggctgccaccaaccgcgacctcgcggcgcaggtggatgccggaaggttcaggcaggacctctactatcgcctgtgcgtcttccccatccgggtgccgcccctgcgcgaacgccccgaagacatcaccgggctgctcaaccactttctcgccaaggtcgcccgcgactacgggcgcagcctcgtgctggcacccgatgcgctcgagcttctgcaacgctacgcatggcccggcaacgtgcgcgagatggagaacctcatcgaacgcatggccattctcaccgacggcacgctggcggacagacgcttcgtcgaatcgctgctcgaacaggcacccgcgggcgatgacgggcagatgcgggcggggcttgccgtgccgccctcgctgcgcgaggtcgaacagggcgagttgctggctgcgctgcgacgcaacggctggatacagcacaaggccgcccgtgaactgggcctcacgccacggcagatgggctaccgcatccgccagtgggggcttgcgccgctggtggcgtcggaacgcgccaaggggtagggggctgaccggtgaccgggtgagggggggcgtccccctgctacgggttatgcccggcattcggcctgtaaggcctctggtcaccgtttctacctgctatcgcaggctttgtgccattcttgagctgtccccctccatcggagggggtgcttgtgttcagctgaccgtcccccgcccggtgccgattcggcgctcggcgggctctacctgttttttcctgaacgtccttgcgtacatggagtccatgggtctgcccggccacgcgtcgcttcaggcgctgtttctcctcttcaggccccttcaggccccttccggcgacgcgcctcggtcgcgtcccgtccgccgtacctgccgcgccacctgtaaacgccgcgtcggacatcccgtgccgtcggcacagggaagctggcgtcatcccggcttcggcctgcctgagagtcccgaaaccttcgcctcggcgactctgtcctttcgcatggcgaaggcgccctcggcctgcgtcatggacggatagccggggtacatggagtcgggacggccgagtcctcggaatggcgaacgaggcaggcgacggagtcgttcttccaacgttcttgaatgctgccctgtacgtgttttcacggacagacggacagccatggatggattaaggaagtgcgggaaaaagtattgaacacagcaatcatggaatacaagacgacatccatcgcaccccaaggcattcaccatgcatctggcatgcaacgttgcttgtcacttgttcatcaccatgttgagccgctgtacgtcatgttgtcatttggctttgcattgaagtgcaaggcagtatggtgatgccaaagtcagggaaatgtccttccaagtcttgatagagtcgcatcgaatatatgcaaagcgcatattctatgtccaatatcgttgatatggaaatcaaagaaagcatctggagcagtaaatgtttattctcagacatgttaacgtgttgttacgcgacgtggcgttaccatcgctgtctcgtgtcgtccttctcattcttgccgttgcctctgtcgggttcgtctttttggtcccgaagcatggcgtatcggctactgtcgattatgcatcgaactat
>143	N operona: 90	last	DVUA0143	gene_poz=(601-2148)	nifA-2	Nif-specific regulatory protein	identified by similarity to SP:P27713; match to	/position=184186 - 186933 (184786 - 186333)	/lenght=2748 (1548)	/codons=916 (516)	/complement=true	GC-compoz=68.15245478036177%	/LCI1=1.5275080906148868	/LCI2=0.6495792880258903	p_i1=0.32020094260208265	p_i2=0.3279476857825594	/Tai=0.22812175059056894	/Tei=0.39515291720430346	/EEI=3.2399712112709347
gcgaagggctacctgtgcgatgggggcgggtcggaagcgacggggcatggcgggcagcttgtccgggcgtgccctgcattcccctgcgcaggggctggcgtgtctctgcctctcttctcatctcccccggccttcactgcctatcccttcggtgcaggatggcgtgatgcgggcgagtccggggtgcaaggggcgacccgtggcacgggagtggggcgaccggtcaggccgaaggtcggcgaatgcggcgaccggccaagcacccaggtcggccaagtacgaaggtcaggcgcacaggggaggcgggcgcgaagggcggtcacgttcccatcagagtcgatgacatttgcgtcatttttgattcgcgatatttgctttttttgtgagcacaggcccgggctcgaccccgcgcaggcatctcccgccgacccctgtcgtacgcgggcgtgggcgggcgtacctcgcatgtgccccggcatccggcgcgtaacggcctgacatccgcctcatatcagggggttgcccggtgtgctgtcggcgcttcatggcccgtgacgcgcacgccaccgggcgaggcacggctattgcttcatccgccccatgacatgcaccgtacacgctctcaaactcaaggccctgcgcgccatcagcaacgtcatcgaccgggcgttgcagcttgaggacgccctcaccgagaccttgcgcgtgctggcagagaccctcgccatgcagcgcggcaccatcacgctgctggacggcgagacggggcaactggtcatcgcggcgtcgcacggcctctcgcgcgaggaacaggaacgcggcgtctaccgcctcgacgagggggtgacgggcaccatcttcagcaccgggcggccctacctcgtgcgcgacgtgcgcaacgacccgctctttctcgaccgcaccggggcacgccgcgtggaacgcggcaaggtctcgttcctcggggtgcccatcctcagcaaggggcggcccgtgggcgtgctgaacgtggacaggctgttcggtgacgcggtctcctgcgccgaagacatcgagttcctcgaagtggtcgccacgctggtggcgcagttcctgagcctcaacgagcaggtcgccgcccgcgaacgcgccctgcggcgcgagaacatgcagctgcggacgcgggtgctcgattcgcgcggcgacttcatcgtggggcgcagcggcgccatggcagaggtgcagcgctacatccagcgggtggcgggcacgcgggcgacggtgctgctgctcggcgaatccggggtgggcaagacgctcatcgcacggctggtgcatacgctgtcagagcgcgagcatcacccgttcatcaaggtcaactgcgcctccatccccgaatcgctgctcgaggccgagcttttcggccacgagaagggcgcgttcaccggggctgtctccgcccgtatgggccgcttcgaagaggcgcacgagggcacggtcttcctcgacgagatcggcgagttgccgcccggtattcaggccaagctcttgcgggtgttgcaggaacgcgagttcgagcggcttggcagcaacaggacgcgccgggtcaacgtgcgcatcgtggctgccaccaaccgcgacctcgcggcgcaggtggatgccggaaggttcaggcaggacctctactatcgcctgtgcgtcttccccatccgggtgccgcccctgcgcgaacgccccgaagacatcaccgggctgctcaaccactttctcgccaaggtcgcccgcgactacgggcgcagcctcgtgctggcacccgatgcgctcgagcttctgcaacgctacgcatggcccggcaacgtgcgcgagatggagaacctcatcgaacgcatggccattctcaccgacggcacgctggcggacagacgcttcgtcgaatcgctgctcgaacaggcacccgcgggcgatgacgggcagatgcgggcggggcttgccgtgccgccctcgctgcgcgaggtcgaacagggcgagttgctggctgcgctgcgacgcaacggctggatacagcacaaggccgcccgtgaactgggcctcacgccacggcagatgggctaccgcatccgccagtgggggcttgcgccgctggtggcgtcggaacgcgccaaggggtagggggctgaccggtgaccgggtgagggggggcgtccccctgctacgggttatgcccggcattcggcctgtaaggcctctggtcaccgtttctacctgctatcgcaggctttgtgccattcttgagctgtccccctccatcggagggggtgcttgtgttcagctgaccgtcccccgcccggtgccgattcggcgctcggcgggctctacctgttttttcctgaacgtccttgcgtacatggagtccatgggtctgcccggccacgcgtcgcttcaggcgctgtttctcctcttcaggccccttcaggccccttccggcgacgcgcctcggtcgcgtcccgtccgccgtacctgccgcgccacctgtaaacgccgcgtcggacatcccgtgccgtcggcacagggaagctggcgtcatcccggcttcggcctgcctgagagtcccgaaaccttcgcctcggcgactctgtcctttcgcatggcgaaggcgccctcggcctgcgtcatggacggatagccggggtacatggagtcgggacggccgagtcctcggaatggcgaacgaggcaggcgacggagtcgttcttccaacgttcttgaatg
>144	N operona: 91	first-last	DVUA0144	gene_poz=(601-744)	-	hypothetical protein	identified by Glimmer2; putative	/position=185948 - 187291 (186548 - 186691)	/lenght=1344 (144)	/codons=448 (48)	/complement=true	GC-compoz=56.94444444444444%	/LCI1=0.7304964539007093	/LCI2=0.23900709219858152	p_i1=0.023552467126486926	p_i2=0.022963295420724963	/Tai=0.6344088814117145	/Tei=0.12066696587865247	/EEI=2.6498834266696996
tgcagcatgttgtgggccggttgctggcgcgtcatgccgtttaccgccccgtcatgccggatgctggcgggcaggatggcggcgggtggggcgggcagcacacatgccgggacaccgccgtatgtcttgcgacagcacccgcgcactccccttgcgtcatcggcacgcgtattcccgccatcggcccacagtcctctcgtcatccctcggccagcgggcacctgcggtgcgtcatgcacccgtccttatgcaccttttcgtgataggtcggacagcaccatccgtaaagtcgttttcgacggatagccgtgtagacgtgggccttcattccatccggctggcgaggtgacgcgggggcgcgaagggctacctgtgcgatgggggcgggtcggaagcgacggggcatggcgggcagcttgtccgggcgtgccctgcattcccctgcgcaggggctggcgtgtctctgcctctcttctcatctcccccggccttcactgcctatcccttcggtgcaggatggcgtgatgcgggcgagtccggggtgcaaggggcgacccgtggcacgggagtggggcgaccggtcaggccgaaggtcggcgaatgcggcgaccggccaagcacccaggtcggccaagtacgaaggtcaggcgcacaggggaggcgggcgcgaagggcggtcacgttcccatcagagtcgatgacatttgcgtcatttttgattcgcgatatttgctttttttgtgagcacaggcccgggctcgaccccgcgcaggcatctcccgccgacccctgtcgtacgcgggcgtgggcgggcgtacctcgcatgtgccccggcatccggcgcgtaacggcctgacatccgcctcatatcagggggttgcccggtgtgctgtcggcgcttcatggcccgtgacgcgcacgccaccgggcgaggcacggctattgcttcatccgccccatgacatgcaccgtacacgctctcaaactcaaggccctgcgcgccatcagcaacgtcatcgaccgggcgttgcagcttgaggacgccctcaccgagaccttgcgcgtgctggcagagaccctcgccatgcagcgcggcaccatcacgctgctggacggcgagacggggcaactggtcatcgcggcgtcgcacggcctctcgcgcgaggaacaggaacgcggcgtctaccgcctcgacgagggggtgacgggcaccatcttcagcaccgggcggccctacctcgtgcgcgacgtgcgcaacgacccgctctttctcgaccgcaccggggcacgccgcgtggaacgcggcaaggtctcgttcctcggggtgcccatcctcagcaaggg
>145	N operona: 92	first	DVUA0145	gene_poz=(601-4527)	-	conserved domain protein	identified by similarity to GB:AAP07854.1	/position=186748 - 191874 (187348 - 191274)	/lenght=5127 (3927)	/codons=1709 (1309)	/complement=false	GC-compoz=70.25719378660555%	/LCI1=1.651376146788991	/LCI2=0.8211264016309872	p_i1=0.3875616152493124	p_i2=0.4960936170242347	/Tai=0.21313364735580326	/Tei=0.5464842553218112	/EEI=3.0187074611486677
caccccggactcgcccgcatcacgccatcctgcaccgaagggataggcagtgaaggccgggggagatgagaagagaggcagagacacgccagcccctgcgcaggggaatgcagggcacgcccggacaagctgcccgccatgccccgtcgcttccgacccgcccccatcgcacaggtagcccttcgcgcccccgcgtcacctcgccagccggatggaatgaaggcccacgtctacacggctatccgtcgaaaacgactttacggatggtgctgtccgacctatcacgaaaaggtgcataaggacgggtgcatgacgcaccgcaggtgcccgctggccgagggatgacgagaggactgtgggccgatggcgggaatacgcgtgccgatgacgcaaggggagtgcgcgggtgctgtcgcaagacatacggcggtgtcccggcatgtgtgctgcccgccccacccgccgccatcctgcccgccagcatccggcatgacggggcggtaaacggcatgacgcgccagcaaccggcccacaacatgctgcatggcgtggcggtaaccggcattctcccatgacgccgggcgtatcgggaaggtcggcgtgtccggcaggcttggcgtatcgggcgggtccgcacgtcgccacctcgcggcaacgccgcgcacgccagtccatacttcggcgcatccgtacttcggcgcatccgtcgagtacccgttgagcacatccgtcccgcaccattggcccccttcttgctgtgacgcagggcgcgaacatccatatcagcccagggagaacaccatgtcaccacttcgcaacgtcggcggcgtcccgcaacccgcgcagggcacgggcatttcggcctcggtgggcagactcggcccccacagcgtgcagattggcaccaacccgcccgtgcgcctcgaccagatacgtggcaacgatgttccctttgcgggcttccgcactgccaccagagttgccagtgccaagacgggagcccgccagaacgccgccagcgccctgcgcgccctcggcaccacgggcggcgcgttcgacgtggcgggcattctggggtcgtgcaaggcactccagacgcatctcgaccgcctccagcggcacggcgagattcacggcaacatggacgacgccgccatggcagccttcgcgccggaggtggagagcctctccaacaccgaactcgccaacgtctaccagcgccttctctcgccggagacggcccttctgcgccgcgccctgcagaccgagattcgccagaacccccataacgccgacgccctctccgcatccgccagcctgtacacgctggaggcgctcgtcctcaatgagatcaccaaccgggttgtggtggcgcaggggcttgccccggcagacgccgtgcccgcactctcggcccggtacggcgccgccatcgacggcatgggccaagtgcaacgccacgcggtgcagggcgacatgaccgccgtcagcctgcatgtgctcgccaatgtcgccagcgacagcgcggcacgccgcgagaaggtcgacgacgtggcgcaggacatcgtgcaacgccgcgccctcgaccccatcgacgcgcgacagttcggcgacgtgctgcgttccgccgacctcaccatcaacgtcgacctcggcttcctcttcggcatgtcggggccgaagccgctgctcaaggcgggcggcccgtgggagcacctgttccactccatcgagggcgcacccgacgaggcggcacgtcaggctgccatcgccgtgaagggcgaaggctacatcctcaagcgcgacaacgtggaacgcgggctgttccccgaactgagcgaagaccgccccgccgtggcgaacgaccgcccgacctacgccgcgctgaacctcttgcgcttcgacaccgggcaggccgcctcatacggcaccgtggccctgcacctgaagcccgaagtggcccgccgcgccacctataccgtggacgacaccttcttcgccctgcgcctgcgccacaccgaggcgggccgcgaggcggtggcggccctgctgccgggctggcccggcatcaccccggagcacaaggccgagatgatgcgccccggttcggacctgcgccgccagcttgaagacgtcatggacgccatggcccgcaagggcacgttcaggggcgacctcttcaagaacgagttgcggcttcccggcctcgaggacgacgagaacagcgccctcgccgggctgttcacgcgggccttcaaggacaccgacgccacccgcaaggccatggtcacctacgacaacctcgaagccctgctgcccgaactcggagaggtcgacgccgtgcggcttgcccgcgccgccgtggacagggaggccggaggccccggacgggtggcgacgcagtgcaactacatcgaagcgcaactgcacgggccactggtgctcgcccgcgacgtgcaggagatcgtcatcgtccgtgaattcggggccgacaccatcaccgacccggtgcagcaggcgtggatgcgcgccgtcatcgccgtgctgggcggcaaaacccccgaaacggcggacatggacatgttcacgcccgcccagcgggccgacctcgccaccatccgcgaacaacttggcggggccaccatccccgtgcgcatcgaagagcagattcccgaactcggcctcaagcaggagattcaggccgaagaccgggtcttctacgccgcgcacctcgaccagcccggcatcgacgcgcgggtgcgcgccatggacgacgacgccaccttcaggggcttcatgacctcggccctgaccacggcgacgggcggttcgtccatcgtgcaggtgatgggcgacgtacccctcatccccgacgccgacctcgccgccgtgcgcaccgccttctccgccacggtcgaacgcttccgccatgcccccgaacgcgggcagtacgacgagaacgcgctgctgaacgactgcatgaaccgcgtcctgcgcgaacacgtcggggccgaccgcatggactgcctcgctgccgtcgccgacctcacgcccgaccccgccctgcgcgggcggctgcgcgacatggtcatggcacaggccgtgcccatgaccggggcggcgttccgcgccgtggcagccaccgcgctggaaggggccgcgctgctgcgcgacgtcacgcggcaggcacccgaaggggagatgacgcacgaggcgatggcggcgcgtctcggcaccgtcgcaggtgcgttcagccagcgccttgctgcgctgcccgcgcaccgggcattgggggcaccgggtgaagcgggcgaagctggcgcggcccccaccgtcgccgaggcccgtggcaggctgttgcagcagtgcgggggcatggccttcgcccttgcgggtctggatggcgacgccacagcccgtgccgccctcgccgcccgtctggatgcgcccgacatgcgcagcctctcggcggtgacgcaacggctgggcgaccccgcacggggcttcgccgccgacgccgccttcgggcaggtgcaggcgttcaacgcgctgctgtcgggcatgcgtaccgcgctgggcgaacaggccatggcgtcccccgcccccttcgggcatgaactgtcgctcgtcccgcccgaagaccgcgcacggctgcacgccgcgctaccgggccttgccgccaccctcgacgcctcgttcccggcgcacccggcctttccggtcgccgcgcaccccgaacgcatgcccgtcggccctgcggcgcatcgccgcttcctgctggacatgctgcccatctaccacgggcacgagatgccgggacagttcgaccacggcgcgggctaccacggacgcgggcacatctgccgcgccttcatcttcgcctccaccatggcgggcatcatggaatccatgggccacaccgtggacaggacggccctgctgtgcggcatcgcggggcacgacgcggggcgcacctccaacggggcggacacccccgcgcaagaggccgagagcgctcgtctcgcccttgagcgcatgcacgcctcgttcggcccggatacgctgggcgcggactacgaacgcgagttcgaggccgccatcgtgggacacgccagccccacgctggagtcgatgctgctgaacgcggcggactcgctggacataggccgggtgaagtcgttcgacttcaagtacatgccgttcctgcgcggcggaccgcaagaggggccgcaggccgccgtgcccgactatcaggccctgcgcgaacagttgcacgaagaggccgacctgctggcgcgcctcaccgaccccatgacgcaggtgcgcgacctgcgcatgaagcttgccgaagcgggcgaactcgagaccatggtcgaggtgcagcgtggcgcctccgacgccgtgcgcgggcagcttgccctcgacagcgaagaggacttcctcgccttcgtggagggcaagatacgcgcccaccccgacatgttcccgctgctgacccgccactacctcgccccgctggacgcataaggagcacatcatggacatgacgactctcgtcgaaagcctcggcagggcctgcggaatcgaccttgccttcaccgaaggccgctgcacgctgcgcttcgacgacgcgcacgaggtgaccttcgaacaggacggcgacgccctgctgctgcacggcgtggtgggcgacgactcgcgcctcgccgaccccgtgaacctgcgcctgctgcttgcggcctcgtgcctcggggcggagaccgacggcggcgcactgtcgctgtggccccgcacgggcgatgtcgtgctgtggaaacgctacgacgccttcaccgactaccccgccttcgagagggccgtgaacgccttcctcgcgcaggtcatccactggaagggccgactcgacgcgctgcccgccgtcgcttcgggtaatgccggtggtgcgggcggtgccacgggaatgccgggcgcctccggcccgctgcccggtggcatgatcatggtctgacgcgggcggcccggtacgaaggccccggcggtcggccgcggggctggcgtgccacccccgctcatgcttgccccgcactggatggccccccttggcgtgacccggccagcgggactcat
[truncated: 8,619,438 more chars]
