# Supplementary material for: Bioinformatic Assessment of Factors Affecting the Correlation between Protein Abundance and Elongation Efficiency in Prokaryotes
Source: Int J Mol Sci. 2022 Oct 9;23(19):11996. doi: 10.3390/ijms231911996 (PMC9570070; doi:10.3390/ijms231911996)
Supplement: Supplementary file 1 [file ijms-23-11996-s001.zip › EloE/output_folder/Desulfovibrio_vulgaris_882/desulfovibrio vulgaris str. hildenborough_locus_tag_EEI_2.fasta]

>DVU_0122|9.63283703934086
atgtcgttcttcaagtccctctccaagtcgcgccgtcaggacgccatcgtcgtcttcctcggtttcgccgtgatcaccctcgccaagttcctcgcctag
>DVU_3183|6.2580957883874975
atgcccaaccagtacgaaatctacaaatgcatccactgtggcaacatcgtcgaagtcctgcatgctggcggcggcgacctcgtgtgctgcggcgaacccatgaagctcatgaaggaaggcacttctgacggggccaaggaaaagcacgtgccggtcatcgagaagaccgccaacggctacaaggtcaccgtcggttccgtggcccaccccatggaagagaagcactggatcgaatggattgagcttgtcgcagacggtgtgagctacaagaagttcctgaagcccggcgatgcgcccgaagccgagttctgcatcaaggccgacaaggtcgtcgcccgcgaatactgcaacctgcacggccactggaaggccgaagcctaa
>DVU_3242|6.2431321152988115
atggcacgtattaccgtggaagattgccagaagcgcatcgacaaccgtttcctgctcgtccagatggccatcaagcgcgtacagcagtaccgcgaaggctacgagcccctggtggactcgaagaacaaggaagtggtcaccgccctgcgtgagatcgccgccggcaaggtcatgcccgaagacctcgccctgtatcgtcccgcagagggcgaggaaatgcccgtcgccgaataa
>DVUA0108|6.050370468941647
atgtcgcaagtgaacaacacctccctttccgggatcatgaattccatcgaccttggccccacgcagagcctccagatgctcttcgccaagctcaacctcgcacaggcgcaactggccaagaacggcgccatggacaacatcaagaagatccaggacagtcaggaggcacagaaggaatgcgccgccatgatccagaaggcgcgcgaactccagaatacggccaagaacaacaatggtaccaccgacatgcccgccgacatgaaggccttcttcaccaagaacaacctgaagtgggacaccaagggcaacgacgaccatcacaacaaggacgagtgggactacaacatccagcagctcacctcgtaccgcgaccagctgggcaccgacacgcagcagctcatggtcttcgtgcaggacttcatgggccagtacaactcgtacctgcagggtgccaactccgccatccagcagggcaaccagaccctgcaatccctcgccacgggccgttag
>DVU_2370|6.050195112608374
atgcgtaagattcttgtctttgccgtggctgccttcctcatggccgcatccaccgccatggccgccgacctcaaggtcggtatcgtcaacatgcagaagctggccacccagtgcgaagccgcgcaggaagcccagaagaagatgaaggccaccttcggcccggagaaggaccagctcgacaagcaggccgccgacctcaagaagcgcgccgacgagatgaaggcccagtccgccgcgctgtcccccgaagccaaggaggacaagaaggtcgagttcatccgcctgaagcgcgacttcgaggacaaggcccgcgtgttcgcccgcaaggtcgaagcagcccagatgcgtatccgtcaggacatggccgagatgatcatgaaggccgccagcgactacgctgccaagaagggcttcaccgtcatcctcgacggtgccgctgccggtgtcatccacgccgacaagagcctcgacgtgaccgacgacatgctcatcgaagtcaaccgcgtctggcacgctggcaagaaatag
>DVU_2259|6.0183404972466406
atggcaggacacagcaaatgggcaaacatccagcaccgcaagggccgtcaggacgccaagcggggcaagatgttcacgaaggccgccaaggaaatcatcatcgcagccaaggcaggcggtgaccccgtcggcaactcgcgtctgcgtgccgccattgctgcggccaaggccatcaacctgcccaaggacaagatagagaacgccatcaagaaaggcacgggcgaacttgccggtggcgacatccttgaaatggcctacgaagggtacggccccggcggtgtggcactcatcgtcgaagtggctaccgacaacaagaaccgcaccgtggccgaagtgcgtcacatcctcagcaagcacggcggttccatgggcgagtcggggtgcgtggcgtggatgttcgaccgcaagggcgtcatcaccctcgagaaggacaagtacaccgaagagcagctcatggaagtggcgctcgaagccggtgccgaggacgtgaccgatgaaggcgaaagctgggaagtggtgaccgccgctgccgatttcaacgccgtgcgcgaagccctcgaagccgctggcgtggagatgcagtccgccgaattcaccatggttccgcagaacgagatagaagtcgacgcggagacgggccgcaagctcatgaggcttgtggacgccctcgaagacaacgacgacgtgcagaacgtgcacgccaacttcgacctgccggacgaactgctcgccgaactgggctag
>DVU_3384|5.998566844425686
atgaacagcaagcgcatcgccctcggcatcatcgccctcgccaccgttgtcagcctcggcaccgccgccaacaacgctttcgcccgcgggcacggcaactaccatggtcaggggcagatgatgggtcaggcctatgaagccctcacccccgagaagcaggccaagttcgacagcctcatcgacgccttcaacaccaaggtgacgccgctgcgcgacaagctgtgggccaagcacaccgaactgaacgccctctccagcaaccccaacaccaagcccgaagacatccgcaagctcacggacgaaatcactgcactgcgcacccagtaccgcaccgaagccgccaacctcgacgcgagcatgcagaaggaagtcggtatcaagacccacttcgccaccatgggacaccgtggcatgggcggcatgggcggcggctgcggcatgatgggcggcaagggcggcatgggctccggcatgatgcagatgcatgacggcgaaggcccccaccgcggccagaacatgtaa
>DVU_0169|5.977064483737636
atgaagcgtctcatcgcgttgttgtccctggctcttgcggccatgctcgccctcggcggcatcgccaacgctgccgaaggcaagaccttccgcatcgccatggcgtccgaccccgagtccctcgacccccacatgcagctttccggccccatcctggcatactcgcactgggtcttcgacccgctggtacgctggaccccggacatgaagttcgagccgcgccttgccgagaagtgggaacagatcaaccccaccaccatgcgcttccacctgcgcaagggcgtgaagttccatagcggcaaccccttcaccgcgaaggacgtggcatggacgctcgaccgcctgaagaagtcccccgacttcaagggcctgttcatcaagttcgccgagcccaaggtcatcgacgacaacaccatcgacatcatcaccaccgagccctacggcctcgtgatgaacctcgccacctacatcttcccgatggacagcaagttctacactggcaccgacgccaagggtcagcccaaggacgccatcgtgaagagcggctactcgttcgccaacgacaacgcctccggcaccggtccctacagcgtggccgagcgtgaacagggcgtgaagctcatcctcaaggccaacaagggctactggggcaagcgcggcaacgtcgacaccatcgaactcacccccatcaagaacgaagccacccgcgtggccgccatcctgaagggtgacgtcgacttcatctcgcccgtgcccgtgcaggactacgaccagctttccaagaatgccgatgtggaactgatcaccatgcccagcgcccgcatcatcaccattcagctcaaccagaagaagttcccccagttcgcggacaagcgcgtgcgtgaagccatcatcgccgccaccgataccgccggtatcgtggccaaggtcatgaagggctacaccaccaccacgcagcagcaggcccccaagggcttcgctggctacatcgccgacctcaagccccgctacaatctcgacaacgccaagaagctcatgaaggacgccggcttcgagaagggcttcgaagtgtcgatgatcgcccccaacaaccgctacgtgaacgacgagaagatcgcgcaggccttcgtttcgatgatggctcgcatcaacatcaaggtgaacctcaagaccatgcccaaggcgcagtactgggaccagttcgacgcccaggttgccgacatccagatgatcggctggcatcctgacaccgaggacaccgccaactactccgagtacctgctcatgacccccaacaaggacacgggcatgggccagtacaacagcggcaactacgccaaccccaagttcgacgccctcatcgacgccgccaaccgcgagaccgacccggccaagcgtgacgcgctcctgaaggagtcggagcagatggcttacaacgacgccgccttcgtgcccctgcactgggaaccgctgtcgtgggcagctcgcaagaccgtcaagaacgccaagcaggtcgtcaacgcacaggacttcccctacttcggcgatctgatgatgcagtaa
>DVU_2116|5.929129974072101
atgaagaccatcattcgtctgttcaaggaagaggaaggggccactgcactcgaatacggactcatcgccgccctcatagccgccgtcatcgtcgctgccgtcactgcactcggtaccaaggtgagctccaccttctcgtacatcgactccaagatgcccacccccggtcagtaa
>DVU_0692|5.909706647687294
atggacaagaactacaaccttcccgtcgatgccgaactgttcccggagggctgcgagcgctgctcactctccaagttcatgatgtggatggccttcgtgttcgtgttcttcggctggggtctgtacgcggcctaccgcgtcctcgccgaaggcctcggcgtgaccgggcttgacgactacttcggtttcggcctctggatcacgttcgaccttgccgtcatcgccctcggtgccggtgcgttcttctcgggtctgctgcgctacatcctgaacatcgacccgctgaagaacatcatcaaccttgccgtcatcatcggctttctgtgctactcgggtgccatgctcgtgctcgtgctcgacatcggccagccgcttcgcgcatggttcggctactggcacgccaacgtgcactcgatgctcaccgaagtcatcttctgcatcacgtgctactgcctcgtgctcatcatcgagtacgtcccgctgatcctcgaaaaccgtcagctcaacaagaacaagctggtgcatgccgtggcgcataacttccacgtcatgatgccgctgttcgccggtatcggtgccttcctctccaccttccaccagggttcgctcggtggcatgtacggcgtcctcttcggccgtccctacatctaccgcgaaggcttcttcatctggccctggaccttcttcctgtacgtgctctccgccgtgggctccggcccggtgttcacggtgctggtctgcacgctcatggagaagatgaccggccgcaagctggtgtcgtgggaagtgaagagcctcatgggcaagatcgccggtaccatgctcatggtctacctgatcttcaagttcgccgacacctacgcgtgggcctacgacctgctcccgcgtcaggggctgaccttcgatcagatgttcaccagcggctggatttacggcaagtggatgctgtgggccgaactgttctactgcggtctggttcctgccatcatcctcatcgtgcccgccctgcgcaacaaccctgtgctgttctacagcgcagccatcctcgactgcatcggcatcaccatcaaccgctacgtcatgaccgtgcaggcactcgccatcccggtcatgcccttcgactcgtgggaaagctacctgccgaactgggccgaatggggtgccagcgtgatgatcgtcgcctatgctgccctcgtgctcagcctctcctaccgctatctgcccatcttcccgcaggaagcggagttgaaccgcaagtaa
>DVU_2477|5.905381815369334
atgtcgatcaagcgtttcgccctcgtcgccctcatgacgcttggccttgccgccaacgccttcgccgccgacaagatcgtggtcaagggttcgaccaccgtgctccccatcatgcagaaagctgccgaagcctacatgaagaagacccccggcgtggagatcgaaatctccggtgggggttccggcaacggtatcaaggccctcatcgacggcacgctggacatctgcatgtcctcgcgcaagatcaaggacaaggaagtggaagccgccaaggccaacggtcgcgaagccgtcgagcacatcgtcgccctcgacgccatcctgcccatcgtcaacaagggcaaccccgtcgacaacctgaccatcgaccagcttcgcgccatctacgaaggcaagatcaccaactggaaggaagtgggcggcaaggacgaagccatcgtggtcatctcccgcgacacctcctccggcacctacgaatcgtggcagcatttcgtcatgaaggacgccaaggtcttccccggcgcgctgttgcaggcatcctccggtgccgtgcttcaggccgtctccaagaactccaaggccatctcctacgacggcatcggctacgtgaacgacaccgtcaaggccaccaaggtcaacggcgtcaccggttccgccgccaccgccaaggatggttcgtacgccatggcccgcgacctgcaaatctacacccccggtcagcctcagggtgcggtgaagaacttcatcgacttcatgaagtcggccgaaggccaggccctcgtgcaggaagccggcttcatcccgaccaagtag
>DVU_0251|5.901356428549064
gtgagccccgtcctctccttcctgtgggccatctgggtaggctggatcttctccaccgtgggcgcgttcggcggcgtcatggccggtgtcggccacatgaccgtgttcggccttggcggctacgccaagtcgctcggcaagaacaccccgctcaacaagatcgtcaccgactccatcaaggcctccaaccagtggctggtgggtacgtcgggcctcatctcctcgttcaactactaccgcatgggtcgcctcgtgctgccgctggccgtagccctcggcgcaggctccatcatcggtgcatgggcttcggcctacttcaccgccggcaaggtgtcgttctcgtcctaccagggctacttcggcctcttcgtgctcgtgctcggcctctacctcttctgggagacctcccctgccggtcaggcccacaagaagaaggccaaggaagccgccaaggcctttgaagaagccgtgaagaagcagaagtccggcgaaaagatcgacgagtcggccatcggcgtcaaggtgaaggccttcaccatgtcgcgctgcgtgttcaccttctcgggcgtcgaattctcgttcaaccccatcctgcccgtggtcggcggcatcgtcatctccgccatcgccgcgttcctcggcgtgggcggcggcttcctgctggtgcccttcctgaccagcatctccgaactgcccatgtacctcgctgcgggcacttccgccctcgccgtgctcgtgagcatgatcacctccatcatcaccctcgtgagcaagggcaccccgctcgactggaccctcatcggcaccgaacttgtcggtatcgtgatcggctccatcatcggcccccgcacctcgaagtacttctccgacaccctgctgaagcgcatcttcatcgtgctcgccctctacgtgggcatcgactacgtgctgcgcggcttcttcaactaccgcatcttcggctag
>DVU_0132|5.863514659896438
atgctggtgcccgtgttcctgttcaacttcgccgaagcgggtgcggtgcttggcagcaagaccgcctacgccccggccttctacacgacgaagatcttcttcgtctccatcgcagtgggtcttgcggcgggcctcatcaccggctgtatcggtgcggggggtggcttcatcatcaccccggcactcatggccgcgggggtcaagggcattctcgccgtcggtaccgacctcttccacatcttcgccaaggccatcatgggcaccacggtgcacaagaagctgggtaacgtgtcggtgaagctggcggtgttcttcctcatcggttccggtggcggtacgttcataggcggcgccatcaacaagggcctgtacaacaaggacccgctgctctccgaactgttcatcagcaccatctacgcggtgcttctgggcttcctcggcttctacgcgctgtatgacttcatcaaggccagccgtgcaggcggcggcggtgacgcccacggcggcggttccggcaccacggccatctccgtgaagctgcagggcatgaacgtgccccccatgatcaccttcgacgaagacctcgtgcccggcggccgtcgcatctccggctggatcgttgccgcaggcggcgtcgtggtgggtatcctcgcggccatcatgggcgtcggcggcggcttcgtcaccttccccatgttcgtgtacatcttcggcgtgtcctccatgaccaccgtgggtaccgacatccttcagatcatcttcaccgccggtctcggcgccatcgcccagtacgccatctacggcttcgtgttctacacgctggccatgggcatgctgctcggttcgctgctcggcatccagatcggtgcgctgaccaccaaggtggtcaagggcatccatatccgcggcttctacgccgtctccatcatcgcgggcttcatcaaccgtgccgccacgctgcccaagaagctggtggaactggagatggtgtcgctgcccaaggcgttcgtcaccaacgtcgagttcttcggcaacatcatcttctgggtggtggtcgccgtgttcggcgtgtgggtcttcggtaagttcttcgccaacataggcaagctgagagcggaggcgtaa
>DVU_0839|5.82626397345301
atggccgttaagctcagactgacccgcatgggcaacaagaagcgtgctttctaccggatcgtcgccgtcaacagcgaaacccgccgcgatggtcgtccgctggagtacatcgggttctacaaccccatggttgaccctgccgaagtgaagatcgacgccgaaaaggtgcagaagtggctggcccttggcgccgaacccaccgacaccgtgcgtaacctgatcaagaagcagcaggcctag
>DVU_0965|5.707690290330961
gtggccaagcaacagggaccgctgaaggatcgctatcgccgcgaattcgtcgaggtcgtctgccccaagtgccgcaagacccagatcatcgccgttcctgaagaacccatgccgcgctgcgaaatctgcaagcgcgacatgatcatcaaggaagtcctcaccgagggcaaatattag
>DVU_1238|5.667192931419065
atgctgcagaaagtcctgctcaccgtcgccgcgctgctgctctcgaccaacgtcgccttcgcagagcgcaccgtcgtcttcgcccatgacgccacctggccgcccatggaattcgtcgacgccaacaagcagattgtcggccttgccgtcgactacgtcgacgccatcgccaaggaagccggcttcaaggtcgtgcacaagaacgtggcgtgggacggcatcttcgccggtctcgccgctggcaagtacgacgccatcgcctcttcggtgaccatcactgaagaacgcaagaaggccatggacttcaccatgccctacttcgacgtcaagcaggcgctcgtggttcccaagaccaccgaagccaagaccctcgaagacatgaagggcaagaccctcggcgcccagatcagcaccaccggccacttcgccatcaagcgcactgctggcgtcactgccaagtcgtacgacgagatcggcctcgccatggaagacctcttcaacggccgcatcgacggcgtggtgtgcgacgaccccgttgccgccaactacgctctccagcaggaagaatacgccaagaagctgaagatcgccttcatcgtcgacacgcccgagagcgagtactatggtatcgccgtcaagcagggcaacaaggaactcgtcgacctcatcaacaagggcatcgaagccgtcaaggccaagggtatcgacgcgcagctgcgcgccaagtggatcggcaggtag
>DVU_0136|5.609349256395937
atgacggagtacacacctcccaccatcacggtccgcatccagcccgaagagcaggtggtcaccatgccccgcgtcaagacggtactccagcttctcaagaagctcgaaatccgccccggcacagcgcttgtggcccgcaatggcgaactgctcaccccggaccgcgaagtgctgcccaacgacgaactgctcgtccgcaaggtcacctccagcggctag
>DVU_1932|5.599969509211418
gtgaacatactcatcttcggacccaacggcagcggtaagggcacgcagggcgcgctcgtgaagaagaagtacgacctcgcccacatcgagtccggcgccatcttccgcgaacacatcggcggcggcaccgaactcggcaagcaggccaaggccttcatcgaacgtggcgacctggtgcctgacgacatcaccatccccatggtgctcgagaccctgaagagcaagggtgccaacggctggctgctcgacggtttcccgcgcaacatggttcaggcccagaagctgtgggacgcccttcaggccgaaggcatgaagctcgactacgtcatcgagatcctccttccccgtgaagtcgccaagaaccgcatcatgggtcgtcgtctctgcaagaacgacaacaaccaccccaacaacatcttcatcgacgccatcaagcccaatggcgacgtgtgccgcgtgtgtggcggcgagctttccgcccgttctgacgaccaggacgaaggcgccatcggcaagcgccacgacatctactacaacaccgtcgacggcaccctcgctgccgcctacttctacaaggacctggctgccaagggcatgaccaagtacatcgaactcgacggcgaaggcgccatcgatgccatcaaggacaagctcctcgcacagctttcctag
>DVU_0838|5.524078313684167
atgctgaaggaactcgtcgagtacatcgcaaagtcgctggtggacaaacccgaagacgtgcaggtcactgaagtcgagggcgaacagacgtccgtgctcgaactcaaggtagccaaggaagacctcggcaaggtcatcggcaagcagggacgcaccgcgcgtgccatgcgcaccatcctcagcgccgcctccacgaaagccagaaaacggtcggttctcgaaatcctcgagtag
>DVU_0779|5.491770273101369
atgacgcttttctttgcgagcatggcctatgcctccggcgacagcggacacggccccgactggggtaacttcgcgttccgcgtcgtcaacttcgtcattttcgcagggatcatctggaaggcggccggcaagaagatagtgggcttcttcaccggacgtcgccagggcatcgagcaggagctcaacgatctcgaaacccgtaagaccgaagccaagaagcagcttgcagaggtcgagcgtcgcatcgcgaaccttgagagcgaacgtcaggccattctggccgactaccgtgctcagggcgaaaacatcaaggccgctatcatcgataaggccgagaagtccgcgtcgctcatcaccgagcaggccaagcgtaccgccgacaacgaaatcaaggctgccatcgacgccatgcgcgcccagatggccgacgagatcatcgttgccgccgagaagctgctggctgaaaagctcacggccaacgagcacgaaaagctcatcgacaaatacttaaccaaggtggtgctcaattga
>DVU_0386|5.469016233883767
atgaagagatctttcgtctataccgtcgtcatggctctggtgctcgccttcgccagcgtggccgcagccgaagagaagacctacatcaacggcatcgacgccaactatccgcccttcgcctacgtcgacaaggacggcaagcccgccggtttcgacgtggactccatgaactggatagccgccaagatggggttcaaggtcgtgcacaagcccatggactgggacggcatcgtgcccagcctgctggcgaagaagatcgacatggtgtgctccggcatgtccatcaccgacgcgcgcaagaagcagatcaccttttccgagccctactggacggtctcgcaggtgttcgtggccaagaaggacagcaagctctccgtggatgacgtctacaagggcaagaagaagctgggcgtgcagcgcggcacctctgaagccgacgccctccagaagcaggcccccgaaaagggctggaacttcgaactgcgcttctacgattcggccccgctcgccatcgaggacgtgctgaacggacgcatcgacgccgcaggcatggacatcctgcccgccgaagacgccgccgccaagaagcccgtcaagatcctcggcaccttcggtgagcccgaagacttcggcgtggccacccgcaacgaagacaccgaacttcgcggcaagatcaacgaaggctacaagctgctcatggccgacccctactggcagcagctgaaggacaagtacctccagaagaagtag
>DVU_0752|5.465682966793156
atgcgtcttggaaagatcatcgcccttgccgcggcctttctggtcttcaccggctctgcggcccttgccggccccgcctatgacaacgtgatgaaggacaagaagatccgcgtcggcctcatgaccgactccatccccggcggcttctacaacgagaagggcgaatggggcggcttcgactacgacatcgccaccgaaatcgccaagcgcatgggcgtggacatcgagcgtgtgcaggtcaacaacaagacccgcatcgcctacgtccagcagggccgcgtcgacatctccgtgtcgaacatgacccacacccgtgaacgcgacaagtcggtcgacttctccatcacctacttcttcgacggtcagaaggtcctcgccaagaagggccagttcaagtccgtgaaggacatggtgggcaagaagatcgccaccatgcagggcaccacgtccgaagtgaacgtgaagcgcgccctcaaggaagccggtgaccccaaccccgaccagagcgtcatctccttccagaaggagtccgagtgcttccaggctctgcagatgggtcgcgtggccggctggtcgaccgacgcctccatcctcgtgggctactccgcgaaggaacccggcaagttcgaactggtgggcaacttcctcgccgaagagccctacggcatcgccatgccgcaggacgactccgccctgcgtgacgccgtgaacgccgccctgcaggacatgtggaaggacggcacctacaagaccatctacaacaagtggtacggccccggcactcccttcgaaatgcccctcgccggtcagatcgaaatgtggccctaa
>DVU_2612|5.459482221984199
atgatccagaactggcgtatgttgcgccacatcgctatggtcatggtggccgtcatgggcctgctcagcttcgtaccccgcgtggaggccgcgttcgtgcccaacgccgggatgatggccgaacagcgcaccgccgacgtcgacaccatccagaaggcactcgagaacaagatggtggccgaacgcctgcaggccctcggctacagtgccgatgaagtcaaccagcgccttgccatgctctccgacgacgaagtccacagcgtcgccaagcagatagacgccctcaatcccggcggcgacggcgtgggtatcgtcatcgccatcctcgtcgtggttcttctggtcgtgctcatcctgcacttctccgaccgccgcgtggtcatccagtaa
>DVU_0534|5.458558130075727
atgcagcacgccaacaccaacaagtcgctcatgacgccgggcaacatcatcaccggcatcatcctcgtcatgggtctggtgctgaccgttcttcgcttcacgaagggcatcggcgccgtctcgaaccttgacgacaacaacccctggggcatctggatcggcttcgacctgctctgcggtgtggcgctcgccgccggtggctatgtcacctcggcctcgtgctacctgttcggcatgaagcgctaccactccgcagtgcgccccgccatcaccacggcgttcctcggctacttcttcgtggtcgtggcactgaactacgacctcggtcatccgctgcgcctgccctacccgctggtctactcgcagggcacgacctcgctgctcttcgaagtgggtctgtgcgttgccacctacctcacggtgctgttcgtcgaatggtcgcctgccgccctcgagtggctcggccttcgcaagatccgcaacgtggtggtgaagctcacgctggtgctgaccatcttcggcgtggtgctctcgaccctgcaccagtcgtcgctgggcgcactgttcctcatcgccccgtcgaagctgcacccgctgtggtactcgtcgttcctgccggtgttcttcttcatctcgtccatggtggcgggcctctcgatggtcatcttcgaaggctccctcgcccacaagggcatgcaccacatgatggacgagacgcacctgaaggaagccgacggcgtcgtcttcggcttcggcaaggccgcttcgttcgtgctggccggctacttcatgatcaaggtcatcgacgtgaccatggacaacgactggcactacctcgccaccggttacggtgcgtggtggctggtggagatgctcggcttcgtggcgctgccctcgttcctgtacgccctcggcgtgcgcgagaagcgcatcggcgtcatccgcttcgcctccgtgctgggcgtgctcggcatcgtgatgaaccgcttcaacgtctgcctcgtcgccttcaactggcagcttccggccgaccagcggtacttcccgcactggatggagatcggcatatcggtgttcatcgtgacctcgatcatcaccgtgtaccgcttcatcgcgtcccggatgccggtcctctacgagcacccggactacaaggacgcccactag
>DVU_2912|5.449509815938752
atgaaggacaatatccatcctaccgtctacaaggccaccatgaactgcgcctgtggctatcaggccgaagtgctttccaccaagggcgagaacgtccacgtggaaatctgctccaactgccaccccttctacaccggcaagcagcgcctcatcgacaccgctggccgcatcgaccgcttccgcaagaagtacgccaagtttggcgaagagaaatag
>DVU_3270|5.442506796375681
atgctcgagaccatatggttcgttctttggggtctgctgtgggccgtgtacttcgtgctcgacggtttcgacctcggcatggggaccctgcttccgttcgtcacccgcaacgaggtggagaggcgcaccctctacaattccgccgggcccttctgggacggtaacgaagtgtggctcatcaccgctggcggtgtgaccttcgccgcgttccccaaggcctatgccgtgatgttcagcgcgctctacgctccgctgctcatgttgctcttcgcgctcatcatgcgcgccgtctccttcgaattccgcaacaaggtcgacagccccggctggcgcaagctgtgggacgtcttccagttcctcggcaacttcgtgcccgccctgctgttcggtgtggccttcgccaacctgttcatgggtatccccatcgacaaggacggtgtctaccacggcaacctgcttctgctgctgaacccctacgggctggccggaggcgtgttcttcgtgctgatgttctcgctgcatggcgcactgtggcttgccatcaagtcgcaaggcgacctgcacgcccgtgccgtacgcaccgccaaggccctgtggccctatctggtgggtgttgcggtgctgttcctcgccatgacggccgcctacaccacgctgtggagcaactacgcgaaggtcccgccgctgatgatcttcccggtgctggccgtggcctcgctgctgaccatcaggttcctcctctcgtccgactcggtggttctggcgtgggtgttcagcgccctgttcatcatctccgtcaccttcttcggcgtgctgggcatgttccccaacctgctgccctccagcatggaccccgccgcacacgtgagcatctacaatggggcctcgagcccactgacgctgaagatcatgctgggcgtggtcgccatcttcgtgcccatcgtcatcgcctaccaggcttgggtgtactcggtgttctcccacaaggtgaccgacgaggacctcaagatggacaacgcctactag
>DVU_0149|5.414563765388799
atggaatggttgtatatcctgatgcccatcgcgggcgttaagatcttctggcccggcctcatcatcctgggcgtgggcgttggcatcatcggcggcttcttcggcatgggcggcgcctggatggtcacccccggcctcaacatcctcggcttccccatggcattcgccatcggcaccgacatcgcgcacatggcgggcaagtcgctcatctccaccatgcgccacggcaagttcggcaacgtcgactacaaactcggcatgatcatgctggtgggtacggtcgtcggtttcgaagccggtgcacagatggtcatgtggctcgaacggctaggcagcgtcgagaaggtcgttcgctggatctacatcgtgctgctcgcgctcatcgcgtggatggtcttccacgacgtggccaagcgtcgccagaaggaacgtgaagccgcggccaagggtgtgaagctcgaagctggcgccacgggcgtcgaatggcacaaggccctgcacaagatcaagatccccccgatggtgcacctcaaggaagccggcatctactgctccgcatggctgcccatcttcgtgagtttcctcaccggctggctcgcaggcatcctcggcatcggcggcggtctcatccgcatgcccgccctcatctacctcatcggctgcccgacccacgtggccgtcggtaccgacctcttcgaagtcatgatctccggcctctacggtgcagcgacctacacatacaagggtcgtaccgaactcgtagccgccatcatcatgctcgtcggtgccgccatgggtgcgcaggtgggcgctgtcgccaccaagtacatcaagggttacggcatccgcatcgccttcggcctcgccgtcgtcggctgcgccatctccatcctgatgaagctcgtccagccctgggtgccccagtacaaggccttcctcgacgccggtgccaccgtactcgtccttggcctcgtgacctgcatgtcgctgtacatcttcgtccgcatggttcagggcgttcagatggaactggcccgcaagcgcgccaactag
>DVU_0531|5.397378637785344
atgcctgaaggtaagttctgcaacagaaagcccgtgaacaccgaggaagacctcaaggctcttctcggcgacaagggcggtgcccagtactacaaggaaatggaggaactggaggtcgatcaggaggccctgtgggccaacatcgagaagacctgccagtcccgcaccaagacctggctcgagatatgcgcccactgcggcatgtgcgccgacagctgcttcctgtaccgtgtcaacgaccgtgaccccaagcaggtgcccgcgtacaagatacagtccaccctcggcgagatcatccgccgcaagggcaaggtcgacacccagttcatgctccacgccatggaagtggcgtggtcgcagtgcacctgctgcaaccgctgcggtcagtactgcccccatggcatcgacatgggcgtcatgttcagctacctgcgcggtctgctctactcgcagggtttcgtaccgtgggaactgaagatcggctccggcatgcaccgcgtgtacggcgcccagatggacgtgaccaccgaagactgggtcgagacctgcgaatggatggccgaagaacagcaggaagagtggcccgggcttgagattcccgtcgacgtcgagaacgcggacatcatgtacgtgctcaacgcccgcgaacccaagcactaccccgaagacgtggccgaggccgccatcctcttccacatcgccggagagaactggaccgtgccgagtgaaggctgggaacagacctctctcgccatgttcgcgggcgactgggccgcatgcaagatgcaggtcgagcgcgtctacgccgccatcgaaaggctgaagcccaagtgcgtcgtgggtaccgaatgtggtcacgcgcaccgcgcctccgccatcgaaggcccctactgggccgggtacgaagacggcaagacccccgcaccctggctgcactacgtcgagtgggtggccatggcactgcgcaccgggaagatcaagatcgaccccgaaaagcgcatcaaggaacccgtgacgttgcaggactcgtgcaactacatccgcaaccacggccttgccaagtgcacccgcgagatcatgagctacatcgccgatgacttccgcgagatgacccccaaccgcgagcacaactactgctgcggcggcggtggcggcttcaacggcatcggcaagttccgcaagcagcgcaacaaggccctgcagaccaagcgcgaccagattctcgccaccggtgcgaagctggtcgtggccccgtgccacaactgctgggacgccatccgtgacctcgaagaggaataccgcatcggcatccgctggagcttcctgaagcccctgatcatcaagatggccatcatacccgagcacttgagacccgaagaagaatag
>DVU_1977|5.351946040754453
atgaatctgaagcccctcaacgaccgcgttctcgtcaagcgcctcgagtccgaagaaaagactgctggcggcctctacatccccgacaccgcgaaggaaaagccctcgcgcggtgaagtcgtggctgccggccccggcaagaccgccgatgacggcaagctcgtcgccatgacggtgaaggctggcgacatggtgctgttcaacaagtacgccggtaccgaaatcaagatcgacggcgtcgagcatctggtcatgcgcgaagacgacatcctcgccatcatcgagtaa
>DVU_2752|5.322787072030643
atgaacctgaagaaactgctcgccccactgctcatgctcaccgcgctgggcctcaccgcctgcgacaatccctttcagggcctttccgaaaaggatcttgaagccaagtccgtcaaactcgcgcgcgagaccgtgaagggcggctacaagctgctgaccgtggacgagaccaagaagatgatggatggagacaagaccgtccttgtcatcgacaccatgccctatgaggattcgtacaagaagaaccacatccccggtgccgtgcagttcctcttccccatccccgacatgaacgactggaacatggccgagaccggcgacaagagccagcaggacttcgaggcgcttctcggccccgacaagaaccgtcctctggtcttctactgcggtttcgtgaagtgcacccgctcgcacaacggtgcggtgtgggcccagaagctgggctacaccaatgtctaccgtatgcccggcggcatcgtcgcgtggaaggaagccaagttccccgtcgacaccgtgaagtag
>DVU_1968|5.294605631784678
atgaagaagctgctcattctcggggccggtgccggcggcaccatggtcgcgacaaagatgagaaaaaagctcgatgaacgcgagtgggaaatcaccgtcatcgaccgcgacctcaagcaccactatcaggccggttggctgttcattccgttcggcatctacagcctcgacgactgcatcaagcccaagaaggatttcatgccccgcggcgtgaagttcgtgcaggacaccatcgtcaacgtcgaccccgaagccaaggtggtcaagaccgaaaacggttcctacgactacgactggcttgtggtgggcacgggctgccgcatcgcacctgaagaagtggacggtcttctcgacgactggcgtggcaacatccacgacttctactcccccgacggcgcagtggcccttcgcaagaagatgctgcacatgaaggaaggccgcctcgtccaccacatctgcgagacccccatcaagtgcccggtggccccgctcgaattcgtgtacatggccgactggtacttcaccaagatgggtgtgcgccagaacatcgaaatcgaactggtgacgcccctcaccggcgcattcaccaagcccgttgcggcgaagattctcggtgacctgtgcgactcgaagaacatcaaggtcacgcccaacttcgtggtggacagcgtcgacccgggcagcaagaccatcaactccgtcaccggcgacgaagtaccctacgaccttctggtctccattccgccgaacatggggcaggaattcctcatcgaaagcgacatagccgaccccatgggctacatggacaccgacaagcagacgctcaagtccaagaagtacgagaacatctacgtcatcggcgacaccacgaacgtgccgacctccaaggccggttcagtggcccactatgaggccgacatcatcgccgagaaccttctcgccgacatcgaaggcacagggcactaccaccacttcgacggtcactccacctgcttcatcctcaccggttacgagaaggcctcgctcatcgacttcagctacgaggtcgaaccgctgcccggcatgttccccttccccggcctcggcccgtgcgagttgctcggcgaaagccacatgaactactggggcaagctcatgttcaagtgggtctacttcaaccttatgctcaagggccacgaactgccgttcgaaccgaacctgtacctgcacggcaaggacacctcgctgctcaggaagaagtag
>DVU_3253|5.277879187621209
atgacccgcaaagaccgcacagaaggcatctacagccgccgtgaagtgctcgacgagagcgagcgcaggcaatactacctcatccagctcaaagacctgctggcctacgcctaccgctactccgaggacgtgaagaagcgtttcgaccgcgcccagttcagcgtggagaagttcaagacgctgtctgacctcaagcacatccccatcctcaagaagaaggaactcatcttccttcagtctatggggccgcgtctgggcggtctgctcaccaaggaccttggcgagctcaagcgcatattcctctcccccggccccatattcgaccccgaagaccgcgccgacgactactggggctacaccgaggccttctattccgtgggcttccgtcccggcgacctgtcgcagatcaccttcaactaccacctcgccccggcgggcctgatgttcgaagagcctctgcgcaacctcggctgcgccgtggtgcccgcgggcccctccgacgccagcacccagctcgacatcatgcagaagctgcgcgtctccggctacgtgggcacgcccagctacctcatgcacctcgcccagaaggcagaggagaagggcctcaacctgcgcaaggacctcttcctcgaagtggcgttcgtcaccggcgaacgcctgtccgagaagatgcgcgcccagctcgagaagaagttcgacatggtcatgcgtcagggctacggcaccgccgacgtgggctgcatcggctacgaatgcttccacaagaccggcctgcacatcgccaaccgctgcttcgtcgagatatgccaccccgacaccggcattccgctgaaggacggcgaagtgggtgagatcgtcgtcaccgccttcaacaagacctatccgctcatccgtctcgccaccggcgacctgtcgtacatcgaccgctcgccctgcctctgcgggcgcaccagcccccgtctcggcagcatcgtgggccgtgtcgacaccaccgcccgcatcaagggcatgttcgtctacccgcatcaggtcgagcaggtcatgtcgcgtttcgaagaggtgaagcgctggcagatcgaagtcaccaaccccggcggcatcgacgagatgaccctgctcatcgaagccagcaacttccgtcgcgaagacgagctgctccaccagttccgcgagaagatcaagctgcgccccgacctcaagatcctcacgcccggcaccctgccgccgcagattcgtcccatcgaggacaagcgcgtatgggactag
>DVU_2776|5.270861421869423
atggctgaagtcacttacaagggcaagagcttcgaagtcgacgaagacggcttcctcctccgctttgacgactggtgccccgagtgggtggaatacgtgaaggaatccgaagggatctccgacatctcccccgaccaccagaagatcatcgacttcctgcaggactactacaagaagaacggtatcgctccgatggttcgcatcctctcgaagaacaccggcttcaagctgaaggaagtctacgaactcttcccctccggccccggcaagggcgcctgcaagatggccggcctgcccaagcccaccggctgcgtctag
>DVU_1426|5.2634387241763845
atgagcatccccgccgaactcaagtacagcaagacccacgaatggattcgcatcgaaggcgacgaagccgtcatcggcatcacccatttcgcacaggaacagcttggcgacctgaccttcgtcgaccttcccggtgtgggcgacaccctcgacgtggaacaggagatgggctccgtcgaatccgtcaaggctgccagcgagctctacgcacctgtcgccggagaggtcatcgccgtcaatgacgccctcgcatcggctcccgaactggtcaaccagtcgccctacaccgaaggctggatgctgcgtgtgaagcttgccgcaacccctgaagacctgctcgacgccaccgcctacggtgaactcgtcgccagcgaagcccactag
>DVU_0324|5.252826949608771
gtgattgcctgctgccgtgccgcccgtcgtaccttccctcttgccgtcccccttgccgccgcgcgccagtacaactggcccttctcttcggatatatga
>DVU_2305|5.243513999497222
atggcattctgcctgttccccaagaacatcagattcttcgaactgctcacccgccagaacgacatccttcaggaggcggccaacctcctcgaccagattctcgacgacttcggcaatgtcaccgatgcgtgcaaacgcgtgaacctcatcgaagaggaaggcgacaaactctgccgcgagataacccatcagctttcccagacgttcatcacgcccatcgaccgcgaggacatccaccgcatcaacctcgcgcaggaagattccatcaactacatcaagggcatctccacccgcgcacgcctctatggtttcggccagattcgcttcccggcccggaagatggcgaagaacctcaaggccatggccgtcgagaccggcaagatgctggcatgtctgcgcgccaaggaaggcgtcgaagggcacgtcaagcagatcaaatcgctcaagggcgaatgcgagatgctgctcggcaccggccttgccgagcttcaggacgccgaaatcgtggacttcaagggcataaccgacatcatcaagtggacgcaggtgtacgaccgcgttgaactggccgtcgagcgcgtcgaagacctcgccgacgtgctcgaagaggtggtgctcaagaatgcttga
>DVU_0403|5.239044642850263
atggcattcatatcttccgggtacaatcccgaaaagccgatggcaaaccgtatcacggacatcggcccccgcaagttcgacgagttcttcccgccggtcattgccaagaacttcggttcgtggctgtaccatgagatcctcgagcccggcgtgctcatgcacgtggccgagtccggcgacaaggtgtacaccgtacgcgttggtgctgctcgcctgatgtcgatcacccacatccgcgagatgtgcgacatcgccgacaagtactgcggcggtcacctgcgcttcaccacgcgtaacaacgtggaattcatggtcgccgacgaggctagcctcaaggccctgaaggaagacctcgccagccgcaagttcgacggcggctcgctcaagttccccatcggcggcaccggcgctggcgtgagcaacatcgttcacacccagggctgggtacactgccacacccctgcgaccgacgcctccggcccggtcaaggcgatcatggacgaagtcttcgaagacttccagagcatgcgccttcccgctccggttcgcatctcgctggcttgctgcatcaacatgtgcggcgccgttcactgctccgacatcggcgttgtgggtatccaccgcaagcccccgatgatcgaccacgagtggaccgaccagctgtgcgaaatcccgctggccgttgcctcctgtcccaccgctgcggtgcgtcccaccaagctggaaatcggcgacaagaaggtcaacaccatcgccatcaagaacgaacgctgcatgtactgcggtaactgctacaccatgtgccccgcgctgcccatctccgacggcgaaggcgacggcgtggtcatcatggtcggcggcaaggtttccaaccgcatctccatgcccaagttctcgaaggtcgttgtggcgtacatccccaacgagccgccccgctggccttcgctgaccaagaccatcaagcacatcatcgaggtgtactcggccaacgcttacaagtacgagcgtctgggcgagtgggctgagcgcatcggttgggaacgcttcttctccctgaccggcctcgagttctcgcaccacctcatcgacgacttccgcgacccggcctactacacctggcgtcagagcacccagttcaagttctag
>DVU_0107|5.22456576939194
atgaaacgtctcgtcaagctcgtactcggcctcgccctcgtactcggcctcgctgccaccgcctccgcgaagcagctcgtggtcgcccacgacaccaatttcaagcccttcgagttcaagggtgaagacggcaagtacaccggcttcgacatcgaactgtggcaggccatcgccaagatcgcgggcgtggactacaagctgcagcccatggacttcaacggcatcatccccggcctccagaccggcaacgtcgatgtgggcatcgctggcatcaccatcaagcccgaacgcgccgccgtggtcgacttctccgacccctactacgattccggcctgatgatcctcgtccgcgagaacgagacgggcatcaaggctgtcgaagacctcgcgggcaagatcgtcgccgtgaagaccgccacttcgtccgtcgacttcatgaagtcgttcggcaaggccaaggaactgaagctgttccccaacaacgacagcatgttctttgaactgatggctggcggtgccgatgccgtcatcttcgacatgcccgtcgtgaaggaattcgccatgaccgccggcaagggcaaggtcaaggtcgtgggcccgctgtatcagggccagtcctacggcatcggcttccccaagggcagcgagcttgtgggcaaggtcaacgacgccctcaagcagctcaaggccgacggctcctacgacaagctcttcgtgaagtggttcggctacgcccccgaaaagaagtag
>DVU_1826|5.2233203294186445
atgagcgccaacaacgtccttgaaggtgccgtgaagacggccgaaggcgtaatgcttaacggtttcgtcctccagcccatcgtcgacaagtgcgagggctgtgaacgcatccgtaccttcgaagagcagagcttctgctccagctaccccgcccccgaacgcaagtgggccggtggtcgctgcaatttcgccacccacgtcaaggccgctgctgccgctgctgccaaggtcaaccccctcaaggcctccaagcgcgccgcgaagggccgttag
>DVU_3029|5.214270776966586
atgtccaacaatctgtacatcaccgcgacagagtcgaagagcggcaagtccgcggtggtgctaggcatgatgcaactgctgctgcgcgacgtccgcaaggtggccttcttcaggcccatcatcaatcaggcgtccaccgacgtccgcgaccacgacatcaatctcatcctgcgtcacttcgggctcgacatcgcctacgaggacacctacgcgtactcgctgcaggacgcccgcgaactgatcaacaacggtcagcacgccacccttctggacaacatcctcaagaagtacaagaagctcgaagacgcctacgatttcgtgctctgcgagggcaccgactttctcggcaaggatgccgcgttcgagttcgaactcaacgccgacatcgccgccaacctcggctgccccgtcatggtggtggccaacggccagcagaaggccgcccgtgagctcatcgcctcgacgcagctgaccatcgaccttctcgacgagaagggcctcgacgtggtcacggcggtcatcaaccgcgccaccgtcaccgaagccgagcgcgaagagatcatcaagagcctcgagtgcaaggtcaactgctcgaacccgctcgccgtgtacgtgctccccgaagagtccaccctcggcaagcccaccatgaacgacgtcaagaagtggctcggcgcacaggtgctctacgggcacggtcgcctcgacacgctggtggacgactacatcatcgccgccatgcagatcggcaacttcctcgactacgtctcgcagggctgcctcgtcatcactcccggcgaccgttccgacatcatcctctcgagcctcgcctcgcgtctttccacggcctatcccgacatctcgggcctgctgctcaccggcggcctcgagcccgcagccaacgtccatcgcctcatcgaaggctggacgggcgtgcccatccccatcctgtcggtgaaggaccacacctacaagaccatccagacgctgaacgaactgtacggcaagatcgagccggacaacgaccgcaagatcaacacggccctcgccctgttcgagcgtcatatcgacagcagcgaactcggctcgcgcctgatcaaccgcaagtccagccgcatcacgcccaagatgttcgaattcaacctcatcgagaaggccaagcgcaaccgtatgcgcatcgtccttcccgaaggggccgaagagcgcatcctgcgtgccgccgacatcctcgtgcgccgcgaagtggccgacatcatcctgctgggcgatgccaacaccgtaggctcgcgcatcggcgacctcggcctcgacatggacggcgtgcagattgtccagccgaacctctcgcccaagttcgacgagtacgtcgcagcctaccacgagtgccgcaagaagaagggcatcagcatggagcaggcgcgcgacatgatgaacgaccccacctacttcggcactatgatggtgcacaagggcgatgccgacggcatggtctccggcgccatcaacaccaccgcacacaccatccgcccggccttcgagttcatcaagaccaagcccggcgtgtccatcgtgtcgagcgtgttcctgatgtgcctcaaggaccgcgtgctggtcttcggcgactgcgcagtgaaccccaaccccactgccgaacagctggccgaaatcgccatcagcgcctcgcacaccgcccgtatcttcggcgtcgacccgcgcgtggccatgctctcgtactccaccggcagttccggcaagggtgccgacgtggagaaggtcatcgaggccacccgcatcgccaaggagcgcgcccccgaactgctgctggaaggcccgctgcagtacgacgccgccatcgacatggatgtggcacgcaccaagctgcccggcagcactgtcgccggtcaggccaccgtgttcatcttccccgacctgaacaccggcaacaacacctacaaggcggtgcagcgcgccgccggtgccgtggccatcggcccggtgctccagggcctcaacaagcccgtcaacgacctctcccgcggctgcacggtggctgacatcgtgaacaccgtcgcgatcacggccatacaggcccaggccgaaaagggcctgatctaa
>DVU_3284|5.212181660354509
atgaattggatccagaactacgacccgctgtccagcgcgctcggctcggcccttgtggcggccattccgctgttcatcctgttctacatgctcgcggtcaagcgggccaagggccatgtggccgcattcctcggcacgaccagcgccatcgtcctcgccatcgcggtgtggggcatgcccgtgtctcttgccgccagcgccacgctgtacggggcggcctatggtctgttccccatcgtgtggatcgtcatcaccgccgtgtgggtctataacatgaccgtcgagtcgggcgagttcgagatcatcaaggattcgctggcccgcctcaccgacgaccgtcgcctgcaggccatcttcatcgccttcgccttcggctcgttcatcgaaggtacggccggcttcggcacgcctgtcgccatcaccgcgtccatgctggtgggcctcggcttcaacccgctctacgccgcgggtatctgcctcatcgccaacaccgccccggtggccttcggcgccatcggcatcccgatcatcgtcgcaggtcaggtcaccggcctcgacaccatgcacatcagccagattgtcggccgtcagcttcccttcctgtcggtcatcgtccccatgtggctgtgcgtgaccatgtgcggcttcaagcgtgccatggaagtgctgcccgccgtcgccgtcgcgggtgtgtgcttcgccggttcgcagttcgtgttctccaactaccacggccccaccctgccggacatcatgtccgccatcgtcaccatcatcggcctcgtgctgctgcttcgcgtatggaagcccgccaccacgtggcgcttccccggtgaggccgaggtggaactgagcgccgtgtcgcagtacagcgcgggtgacgtcatccgtgcatggatgccctacatcatccttgccgtcatggtgttcttctggggtctcgacggtgtgaagaaggtgctcgacggcatcttctccgtctcggtcgactggcccggcctgcacaacctcatcgagaagaccgcccccatcgccgccaagaacgccccttacgcagccaagtacaagctgaacctcatctcggctggcggtaccgccattcttctctccggtctgctggctgtgcccgtgatgcccaagtacggcttcgacaaggccatcgcctgcctgttccgcaccttctaccagctgcgcttccccgtcgtgaccatcgccatgatcctcggcctcgcccagatcatgaactactcgggcatgagctccacgctgggcatcgccttcaccaagaccggctggctcttcccgttcttcgcgccgctgctcggctggcttggcgtgttccttaccggttccgacacctcgtccaacgccctcttcggcgggatgcagcgtgccaccgcagaggccgtgggtgtcgacccgcacctcaccgtggctgccaactcctcgggtggcgtcaccggcaagatgatctcgccccagtccatctcggtggcgaccgcttcgaccaacatggtcggtcaggaaggttccctcttccgcttcacgctggggcacagcatcgccatgacgctcttcgtgtgcgtgctgacgctgctgcaggcctacccgttgaagggcatgttgccgtaa
>DVU_2272|5.2039906746055635
atggctgctctttcttccgcatcgaacaccgaaggccagacccctgcaaacaagggctacggcatcaactgggataccgccgaatcgcgcgtcaaggaactcaaggactttcttcttgccgcgccgcaggtgatggaccccgaacgtctgcagtgccttctcgacgtctacgacgaattccagggcgagcccgtcgtctacatccgcgccaagctgcttgagcgggtgctcctccgcaagaagatattcctcgacggcaaccccatcgtgggcaccctcaccggtgtgcgcgctggcgtgtacgcctaccccgaatggaacgtctcgtggatcaaggaagagatgcagatggccaagatggcctctcttggcgagatgaagatcccgcaggagacgcaagagcttctcgagaagacctacaagctgtggaagggccgcacctgcatcgacctgaacaacaagatgttcaaggagaagtacggcatcaaccccgcgcccttcgccaaggcgggcatgtactacgagaacgtcagcgtcgccagcggctcgggcatcgccgactatccgctggtgctcaacaagggcctgcgctggctcgccgacgacgtgcgcgcacgtttcgaagcctgccccaccacccttgcgaacaaggagaagcatgacctctaccgcgccatgctggtgacgttcgaggctgtcatcgcccattcgcatcgctacgccgaactcgccgagaagaccgccgccgaagagagcgatcccaaggccaaggcagaactgctcgagatcgccgagatatgccgccgcgtgcctgaatacccggcccgcaacttccgcgaagccatccagtccttctggttcatccacctcgccatcgagaccgagcagatggcctgcgccacctcgcccggtcgttacggccagtacatgtaccccttctacaagaaggacatcgaagaggggaacctcacccgcgaacaggtgctcaccctgctgaagttccagtggatcaagcacctcgaactgggcgagtaccagggggcctcctacgccatgaccctgtccggtcacaccggtcagtccatcaccatcggcggtgtcgacgccaacggtgacgacgcaagcaccgaactcgaagaggtgctgctcgacacccagattcagatgaagaacatccagcccacgctgaccctgctctaccatccgaagctgaaggactcgtacatgaagaaggttgtggagtgcatccgcggcggctccggccagccccagatcctcaacaacaacgtggtcatccagcgcaacctcgcccgtttcgcgcagtacgaaggcggcatcaccctcgaagacgcccgcaactgcggcaactacgggtgcgtgtccaccggcatctgcggcaagggcagcttcatcacgcaggaagaccagccctgcctcgccaaggtcgtcgagctcatgctcaacaacggcaagtgccctgtgaccaagaagcaggtgggcgtcgagtccggcgacccgaccaccttcaccaccttcgaggaagtgtacgaagccaccaagaagcaactcgaccatctcttcaacatctcgcgcaagcactccgacctcagccagatggcccggcttcaggttgtgcccagcgtcttccgttcggccatgtacgacggctgcatcgacaagggcatgtgcgaagaggccggtggtacgcgctacccgcaggtcaaccccatcatgaccgcaggcatcgacgccgccaactcgctgctggccatcaggtaccttgtcttcgaaacgaagcaggtgaccatggagaagctgcttgaagccctgaaggccaacttcgaaggctacgaagacatccgcaagatgtgcttcgaggcgcccaagcacggtaacgactaccccgaagtggagcacttcgtgcagcgcttctaccgcgacgtggacgccatccacagtgcgcagggcccggactgcttcggctaccgcaccccgctggacgcctactcgctgtcgtaccacaactacttcggttcgctcatgggcgcactgcccaacggccgcaaggctggcgtggcactcaccgacggtagcgtctccgccatgcccggtaccgaccatgaaggcatcaccgccctcatcaagtccggtgccgaagccatcgacaccgtgcgctacggggccaaccacttcaacgtgaagttcaacccctcggtgatcgaagggcctgccggtgcccgtaccctcgtgtcgctgatcaagacctactgcgacttcggcggttcgcacatccagttcaactgcgtgagctccgataccctgaaggacgcgcagtgcaagccgcaggaatacgccgacctcgtcgtgcgcgtggcaggcttcagcgcctacttcacccgcctcgacaagggtgtgcagaacgagatcatcaagcgcacagaatacaagaactaa
>DVU_0504|5.202701922646016
gtggttatggacatcgaagcaaaaaaggccgtcatcgacgcacacgcaaagcacgaaggcgacaccggctctcctgaagtgcaggtcgccctgctcaccgcccgcatcgaacagcttaccggccacttcaaggtccacaagaaggactaccactcgcgcaccggccttctgaagctggttggtcagcgccgcaagctgctgaactacctcaagaagaaggacgtccagcgttaccgtgccctcatcgagaagctcggtctgagaaagtag
>DVU_1288|5.201631212899946
atgtataacggcaagtacatcatccccggcatcgtcatctttgtcgggctgttcaccttcccgttctggagcaacctgctgacgcccaagtacgagcgtccgcagattgccctccccgccggggagaaggaatgcatcgagcccgtgggctacatgcgcgccgaacatatgcacatcctcaacctttggcgcgacgaggcccttcgcgaaggcaagcgtctttacgtggcgagcaacggcaagcagtgggagatcagcctccagaacacctgcatgaagtgccacgccaacaaggccgacttctgcgacaagtgccacaactccaacagcgtgagcccctactgctgggactgccatgtcgctccgagggggaaccagtaa
>DVU_0625|5.188304170810373
atgaataaccagaagacgttcaaggggttgcgcctcgccgcgctgggactcgtggccgtggccgccttcaccgcagggtgttccgacgtgtccaccgaactcaagacccccgtgtacaagacgaaactgacggcggaggaaatccgcaacagcgccttcaagcccgagtttcccaagcagtacgccagctacgagcgtaacgacgagactacggtgatgaccgaatacaaggggtctgtgccgttcaacaagaacgacaacgtgaatcccctgcctgaaggctacaggcacgcgcagccgtacctgaagaacctctggctcggctatcccttcatgtacgagtaccgtgaggcgcggggccatacctacgccattcaggacttcctgcacatcgaccgtatcaatcgctacgcggagaaaggcggactgcccgccacctgctggaactgcaagacccccaagatgatggagtgggtcaaggagagcggcgacggcttctgggcgaaggacgtcaacgaattccgcgacaagatcgacatgaaggatcacaccatcgggtgtgccacctgtcacgacccccagaccatggaactgcgcatcaccagcgtgccgctcaccgactacctcgtctcgcagggcaaggaccccaagaagctgccgcgtaacgagatgcgcgcactggtatgcggtcagtgccacgtggagtactacttcaacggccccaccatgggcgtgaacaagaagccggtgttcccgtgggccgagggtttcgaccctgccgacatgtatcgctactacgacaagcacggcgacctgcaggtgaagggcttcgagggcaagttcgcggactggacgcacccggcttccaagacccccatgatcaaggcccagcaccccgaatacgagacgtggatcaacggcacccacggggccgctggcgtcacctgcgccgactgccacatgagctacacccgcagcgacgacaagaagaagatatcgtcgcactggtggacttcgcccatgaaggaccccgaaatgcgtgcctgccgccagtgccactccgataagacccccgactacctcaagtcgcgcgtgctcttcacccagaagcgcaccttcgacctgttgctggcggcgcaggaggtgtcggtgaaggcgcatgaagcggtacgccttgccaacgaataccagggcgccaaggccgcaggctatgacgacctgatgatccaggcccgtgagatggtccgcaagggacagttcttctgggactacgtgtccgccgaaaacagcgtgggcttccacaaccccgccaaggcactcgacacgctggcccagtcgcagcagttcagccagaaggccatcgacctcgccatggaagcgacccagtacggcatcggcaaggacctttcgggcgacatcaagaccatcgtgccgcccatcctgaagatgaaccgcaagctgcagcaggacccggaattcatgaagacccacaagtggttccagtacctgcccgtgctgcccaaggccgatcaggtgtgggacggacagaagcgtctggtctccgccaagcagtag
>DVU_1372|5.174706990837128
atgttcgtcgtcgccaatatcgtcgtaggcatcgccaaaatcctcgacgccatcctgaatctctatttctgggtcatcatcgccgcagcggtactgtcgtgggtgaaccccgatccctataatcccgtggtgcgcgtggttcgcaatctcaccgaacccgtcttctaccgtgtgcgcaaatggctgcccttcacctatgtgggcggactcgacctgtcgccgctggtggtgcttctcggcattcagatcatcaattcggtgctcgtgcagtcgctgtaccagcttgccgtgagactctactag
>DVU_0433|5.173666985635234
atgttcaaactcatcctcgccctcatcgggcttgcggccacgcccgtcctcggcggtctcatcgccggtctcgaccgtcgcatcaccgcccgccttcagtcgcgcttcgggccgcccatactccagcccttctacgacgtgctgaagctcctcggcaaagcgccgatggtggtcaactcgtggcaggtgctgtgcgcctacatctacgtggtctcctccgcccttgcggtcttcctgttcttcatgcagggcgacctgctgctgctcttcttcgtgatgacggtgggcgcggtcttccaggtggtgggtgccctgtcggtcaactcgccctacagccaggtcggcgcacagcgtgagctcatccagatgctcgcctacgagccgctgatcatcctcgtgttcgtgggcatctccatggccacgggcagcttcatgatctccgacgtctacgcgctggaaaagccgctgctcacgcagatgccgttcctgttcatcgcgctgggctatgcgctgaccatcaagctgcgcaagtcgcccttcgacatctccgcatgtcaccacgcgcatcaggaaatcgtgcgcggcgtgctcaccgagtactcgggcccgcaccttgcactgcttgagataggccactggttcgacgtggtgctgattctcggcctgtgcaccctgttctggcacaccagcctgaccggcatgctgctgcttctggctgtgacctacttcatcgaagtgctcatcgacaacatcactgcccgcatgacgtggcagtggatgctcaagggcgcgctcggcgtgggcctcgtgctgtcgatgttcaacatcctttggctgtacgtcagctag
>DVU_1295|5.172899827790626
atgtccaagctggttcccgctcatggtggtaagggccttgtgtgctgcctgctcgaaggcgctgatcgcgaagccgaactgaagaaggctgccggcctcaagcagatcgaaatctcctcccgcgccaagggcgacctcatcatgatgggcattggcggcttctcgccgctgaacggcttcatgaagaaggccgactggaagagcgtttgcgaaaagatgaccctcgccgacggcactttctggcctgtgcctgtgacccttgacgtgtccaaggacgacgccgcagccatcaagcccggtcaggaaatcgctctcgtccgcaagggcgaaaccttcgccaccatgctcgtggaagaaatctacgagatgaccgaagccgacaagaagtgggaatgcgagctggtgttcaagggcgaaggccccgactcgcagaagttctgggaagtggctcttgatgaccaccccggcgtgaagatggtcatggagcagaaggaattcaacatcgccggtaccgtgaaggtgctgtccgaaggcgaattccccaccaagttcgctggcgtctacaagcgtcctgccgaactccgcaaggaaatggaagagcgtggctgggccaacgttgctgccctgcagctccgcaaccccatgcaccgttcgcatgaattccttgccaagatcgccatcgaagtctgcgacggtgtggtcatccactccctcgtgggctcgctgaagcccggcgacattcctgctgaagttcgcgttcgctgcatcgacaccctcgtcgaaaagtacttcgtgaaggaaaacgtcattcaggctggctaccccctcgacatgcgctacgccggcccccgtgaaggtctgctgcacgcaaccttccgccagaactacggcatcaaccgcatgatcatcggccgtgaccacgccggtgtgggcgacttctacgggatgttcgaagctcagacgatcttcaacaagatcccctacatcaacgaagcctgccccacccccggcaaggctctgctttgcgagcccctgaagatcgactggaccttctactgctacaagtgcgacggcatggcctccctgcgtacctgcccgcacggcaaggaagaccgcgtcatcctctccggcaccaagctgcgcaaggccctttccgaaggcgccgaagttgtcgaccacttcggtcgcgacgaagttctcgtgatccttcgcgagtactacagcggcctgaccgaaaaggtcgaagtcaagatgcagcaggccgcttccggctctgtgatgtaa
>DVU_0704|5.172557132617099
atggctcagaagaatctgctgctggaatacatcgaagcgttgcttgtcgccttcgtcctcgccatgttcatccgtaccttcgtggtacaggcgtacaagataccttcgggttccatgcttgagacgctccagataggcgaccatctgctggtgaacaagttcctgtacggcgtgaagatacccttcacccacgagtacatgatcaagggcaaggaccccaagcgcggcgacatcatcgtcttcgaatatcccaacaatccgtccatcgactacatcaaacgtatcgtgggcgttcccggcgatgtcatcgaggtgcgcgacaagcagttgtaccgcaacggcgagaaggtcgaggagtcgtacatccgtcactccgaaggcgatgtggtgcagccgggcgtacgcgacaactacggcccggtgacggtgcccgagggcaagtacttcgccatgggcgacaaccgcgacgattcgcaggactcgcgcttctggggattcgtcgaccgtaccgccatccacggcagggcatggatcatctactggtcgtgggaaggtctcggcaacgtgcgctgggagcgtgtcggcaacgtgctgcactag
>DVU_1164|5.160078202951234
atgggaagcatcggaagcatgaacaagccgagtgaaggcatgctgatgggactcgtccagtaccctgtgcccatcgtcaactcccgtcgcgacatcgaagccagcgtcgatcgcatctgcgccgccaccgccgccaccaaggctggctaccccggcatggatctcatcgtatggcccgaatacagcacgcagggcctgaacaccaagaagtgggtcaccgaagagttcctgatggatgtcgaggagcccctcttccagcgttacgcccagacctgcaaggaaaatgacgtctggggcgtgttctcgatcatggaacgcaaccccaacaagaaccagatgccctacaacactgcggtcatcttcaacaacaagggcgagctcgccctgaagtaccgcaagctgaacccgtgggtgcccatcgagccctggatgcccggcgatctgggccagcccgtgtgcgacggccccggcggcagcaagctttccctgtgcatctgccatgacggcatgttccccgagcaggcgcgtgaagccgcctacaagggctgcaacgtctacatccgcatctccggctacagcacgcaggtcaacgagcagtggatactgaccaaccgctcgaacgcgtggcacaacctcatgtacaccgcagccgtcaacctcgccggctacgatggcgtgttctactactttggtgaaggtcaggtctgcaacttcgacgggacgacgctcgtacagggccatcgcaacccgtgggagatcgtcaccgccgaagtgttccccaagatggccgaccaggctcgcaccgactggggtctggaaaacaacatcttcaacgtgggcacccgcggctacgtcgctcatcccggtggcgtcaaggattgcccctacacctgggtcaaggacttcgccgccggcaagtaccacctgccctgggaagacaagatcaagatcaaggacggctccatatacggttaccccaccaccggcggccgcttcggactgtag
>DVUA0014|5.158930323043805
atgatcatgatcaaggccatcgtacgacccgagaagagttccaccgtcatgcaggcactgttcgaagcgggctaccccgccgtcaccaagcttgaggtggcaggacgcggcaagcagcgcggcctgaagttcggcgaggtcgtctacgacgaactgcccaaggagatgctcatcaccgtagtgcccgacgccgaccgcgaatacgtgctcaaggccatcatggagagcgcgcgcacgggcaccaaaggctcgttcggtgacggcaagatcttcgtcaccccggttgaagaggtctacaccatcagttccggcgtacgcgaaagctag
>DVU_2270|5.156453960414008
atgttcactgtcaccgtaacggaagagatgctcgacaggctgcgcgccatgctcgaggacgaagatgaaggaacctgcgtgcgactgcgcgagtacaaggtcggcggcggctga
>DVU_0431|5.1544662864663655
atgcccaaccataccgagatactgaacgccaaacccatcgccatcgacgccatcgtcggcgaggccaaggcgctcttcgagcaggactacaggctcgtcacctactcggtggtcgatcttggcgacggcaacgtcgacatcatctaccacttcgacaaggacctcgagttcgtgcactaccggctgacgacccccaaggaccagcccatccccagcctgacgccggtgtatttcgccgccctgctcatcgaaaacgaggcccgtgaccagttcggcctgacctttgacggtctggtgctcgacttcaacaggaccctctacctggatgacgagatcacgggcagcatgtccgccccgttctgcaagatctccaccatccagaagaaggcataa
>DVU_2824|5.13866250357369
atgcaatgctgcaaccagctttcgccccatgaacagcgccttcaggacaagatcgaaggcaaggtcgaccgctaccgtgcaacccacgagcgcgtgttcaccatccttgaaagcttcgacaacacccgcccccgcatcgacgtggagcgcgccaagtacttcaccgaatccatgaaggccaccgaaggccagcccctgcccctgcgctgggccaaggcgctgatgcacatcgccgagaacatgaccgtgtacatcgacgaccatcagctcatctgcggtcgcgccgggtatcagggccgttacggcgtgctgtaccccgaactcgacggcgacttcctcggcacggccatcgaagacctgcccaaccgcgccgaatcgcccttcgccatcacccctgaagacgcccgcgtggtcgtcgaggagattgcccccttctggaagggcaagacctaccatgaggcgctgaacctcgcgctgcccgcagacgtccacaagctcacctacgacgacccgcagggcctcatgtcccgcttcatcgtcaacgagacctcgtcgttccgctcctccatccagtgggtgcacgactacgagaaggtgctcaagcgcggcttccgcagcatcaaggaagaagccctcgagaagatcgccgctcttgaccccatgagcccgtgcgacaacgtggagaagcgccccttcctcgaagccatcgtcatcgtgtgcgacgccatcatcctgtgggccaagcgccacgccaagctcgccgcagaactcgccgccaaggaaaccgatcccacccgcaagcgtgagcttgagaccatggccgaaatctgcgcctgggttcccgagaacccggcccgcaccttccacgaggccgtgcaggcccagtggttcacccaggtgttctcgcgcatcgaacagaagaccggcaccatcgtgtccaacggtcgcatggaccagtacttctggcccttctacgaaaaggacctcgccgaaggccgcatcaccgaagacagcgccctcgaactgctcgagtgcatgtgggtgggcatggcccagtacgtcgacctgtacatctcccccaccggcggtgccttcaacgaaggctacgcccactgggaggccgtcaccatcggcgggcagacccccgaaggacgcgacgccaccaacgacctgacctacctcttcctgaagtccaagcgcgaattcccgctgcactaccccgaccttgcggcacgcatccactcgcgctcgcccgaacgctacctgtgggaagttgccgagaccatcaaggacggttccggcttccccaagctgatcaacgacgaagaggtcgtgcccctgtacgtctccaagggagcgaccttcgccgaggccctcgactacgccgtctccggctgcaccgaggcacgtatgcccaaccgcgacacctacaccagcggcggcgcgtacatcaacttcgcggcagcgctcgagatggtgctctacaacggcaagatgctgaagtacggcgacaccgacctcggcgcccacaccggcgacccgtgcgaattcaagacatgggaagagttctggaacgcctacgtcacccagcaccacctgttcctcaagaccgccttcgtgcagcagcacatcatcaacaacctgcgcgcacgccacttcgcccagcccatgggttcgtcgctgcacgacctgtgcatgaagcactgcctcgacctgcacaccccgcagattcccgagggcatcaacctcggctacttcgagtacatgggcttcggcacggtggtcgactccctgtccgccatcaagaagctggtgttcgaagacaagaagctgaccatgggtgaactcatcgaagccctgaagtgcaacttcgaaggcaaggaagacatccagcagctgctgaagagcgcgccctgctacggcaacaacgacgactacgccgacagcatcgcccgcgacatcgacgccctgtccgtcaagtacggcagacgctactcgcccgaactcggcatgcacaacgacgtgcgctacgtgccgttcacctcgcacgtgcccttcggccgcgtcgtctccgcgacgcccaacggtcgcaaggcatggtcggccctgtcggacggttcgtcggcctcgcatggtgccgacgtgaacggccccaccgccatcctccagtccaacttcaactccaagaactacggcatgcgcgaccgcgccgcccgtatgctgaacatcaagttcacgcccaagtgcgtggaaggcgaagaaggctcgcagaagctggtgtccttcatccgcaccttctgcgacctcaagctgtggcacgtgcagttcaacgtcatcaacaaggagaccctgctcgccgcccagcgcgaccccgagaagtaccgcaacctcatcgtccgcatcgcgggctacagcgcctacttcgtggacctgtcgcccgacctgcagaacgacctcatcgcccgcaccggccacgacgtgatgtaa
>DVU_1209|5.1353165934292155
atggccgttcagcagaacaagaagtcccgttcccgcaaggggatgcgtcgctcccacgaccgcgtggccgtgcccgccgtcgtgtactgcgcctgcggcgagcccaccgctccccaccgtgcctgccccagctgcggtacctacaagggccgtcaggtgaccaagcaggacaatgaatag
>DVU_1286|5.12641836189012
atggttgagaagcttctcaagggctccccggcgtactacatctggctgcttttcctcggcagcatcgtcggtctcggggggttcacctacctgttccagctgaagtacggcctcgccatcaccggcatgagccgcgacgtgtcctggggtctctacatctcccagttcacgtatctcgtcggtgttgcggcgtcggcggtcatgctggtgctgcccgcctacttccaccactacaagcagttcaagaaaatgatcatcctcggtgagttcatggccatatcggcagtgctgatgtgcatgctcttcatcgtggtcgacatgggccagccccagcggatgctcaacgtcatcctgcaccccacccccaactccgtcatgttctacgacatgatggtcctgatgggctacctgttcatcaacctgctggtcgggtgggtgacccttgaggctgagcggcatgatgttgaacctcccaagtggatcaagttcttcatctacctgtccgtcatctgggcgttcagcatccacaccgtcacggcgttcctctacgccggtctccccggccgccactactggctcacagccatcatggccgcccgtttcctctcttcggccttctgctccggtcctgccatcctgctgctgctggtattcgtgctgcgccgcctgacaggcttcaaccccggtcgcgaagctgtgcagacgctcacgaagatcatcacgtatgccatgtgcatcaacgtgttcttctacctgctcgaagtcttcaccgcgttctacagcggcatgcccggacaccagcatccgctcgtgttcctcttcgccggtcacggcgggcattcctactgggtgaacggctggatgtggacggcggtcgtctttgccttcctttcgctggcattgctcattccgccccagattcgcgacaatgagaaggttctgccttgggctctggtcatgcttgtcatcgcatcgtggatcgacaagggcctcggcctgctcatcggcggtttcaccccgaaccccttcgaaggcatcactgtctacgcaccctctgtccccgaaatcctgatcgcccttggcatctacgccttcggccttctggtgctctcgctgctgtggaagatagccatcgaagtgaagaaggaagctggcacgttctag
>DVU_0096|5.113814156382197
atgttcatgcgtcgtctcggcatggcgtgggtatggctggtctatgccttcctgtacctgcccatcctcgtggtcatcgtctattcgttcaacgcctcgaagtactccacggcgtggagcggtttcaccctcgactggtacgcgaagttgctcgccaacacgcccctcgtcgacgcggccctgaattcgctctcggtggccacactctcggccacgctcgccacccttctgggctcgctggcggccatgtgcctgcaccgctaccgctttccggggcgcaaggtgctgcacagttccatctacgtgctcaccgtgtcgcctgacatcgtcatgggcatctcgctgctcatcttcttcatcgcactgcgcatggagctcggcttcgtcaccctgctcatcgcgcacaccacgctgggcctgcccttcgtcaccgtgacggtgctggcccgccttgccgagttcgacgagcacctcgtggaggccgcgcgcgacctcggagcctctgaagccgcagcctaccgccacatcatcctgccgctcaccctgcccgccgtggccgccgggtggctgctgtcgttcaccctctccatggacgacgtgctcatcagcttcttcgtcaccggcccctccttcgaggtgctgccgctgaagatctattccatggtccgtcttggcgtgaagcccgacatcaacgcgctctcggccgtcatgttcggggtaaccatcgtactggtcctgctggcgcaggccctgaccaacatgaggaggaagtag
>DVU_0168|5.110655034513203
atgtttgcattcatcatacgcagggttgcccaggcgctccttgtcatgttcatcatcagcctgctcgggttcgccatcaagtattcgttcggcgaccccacgcgtgagatgatgggcgtttcggtatctgtgaaggagcgcgaggccctgcgcgaagagcttggcctcaacgacccgttcgccgtccagtggacccgcttcgcctcgggcgccctcaagggcgacctcggcatctcgtatttctaccgcaagcccgccctcgacgtcatactcgacaaggcacctgccaccctcgaactggtgttcgtggcggcatgcctcatcatcctcatctccgtacccgtgggcgtctatgcggcgtgccgccccaaggacgtgctttcacgtctgttcatgggcgtaagcaccatcggtgtgtcggtgccggtcttcctcaccgccatattcctcatctacatcttctcggtgaacctcggctggctgccctctttcgggcgcggcaaccctgagcacgtcatcggctcatgggacacgaacctcaccacgtgggccaatttcaagcacatcatcctgcccggcatctcgctctcctccatcatgctgccgctcttcatccgcctcatccgcgccgagatgaaggaagtgctcgagaccgagtacgtcaaattcgcccgcgccaagggccttaagacatggcgcgtcatcatggttcacgccttcaagaacacgctgctgccggtcatcaccgtcggcggggtgcagcttggcaccatgatcgccttcaccatcctcaccgagacggtcttccagtggcagggcatgggcttcatgttcatcgacgccgtggaacgcgccgacacctcgctgcttgtggcgtacctcatcttctgcggcgccatcttcgtgacggtgaacaccgtggtcgacatcgtctacggtctggtgaaccccatggtccgcatcgcggggaggaaatag
>DVU_0712|5.083746447169771
atgaagggtgtcgtcaggttgctggcggtctgcatggtcacgtcgctgctcatggctgcgacggcgttcgccgccgggccggtgcgtgtggggctcatgtgtccgctgaccggcaaatgggccagtgaagggcaggacatgcgcaacattgtcgaactgctggctgaagaggtgaacaaggccgggggcatcaacggcaacaaggtcgaactgatcgtcgaggacgacggtggcgacccgcgcactgcagcactcgccgcacagaagctttccacctccggtgttaccgccgtcatcggcacctatggctcggctgtgaccgaagcctcccagaacatctacgacgaggcgggcatcgcccagatagccaccgggtcgaccaacgtgcgccttaccgaaaagggcctcaagctcttcctgcgcacctgcccgcgtgacgacgaacagggtcgcgtcgccgccaaggtcatcaagaacaagggctacaaggccgttgccctgctgcatgacaactcgtcctacgccaagggcctcgccgacgagaccaaggctctgctcgacaaggacggcaccaagatcgtgttctacgatgccctcacccccggtgagcgcgactacaccgccatcctgaccaagctcaaggccgccaaccccgacatcatcttcttcacgggctactaccccgaagtgggcatgctgctgcgtcagaagatggagatgaagtggaacgtgcccatgatgggtggcgacgccgccaacaacctcgacctggtcaagattgcgggcaaggccgccgccaagggctacttcttcctcagcccgcccgtgccgcaggacttcgacaccgccgaagccaaggccttcctcgccgcatacaaggccaagcacaacgccctgcccaactcggtgtggtctgtgcttgccggtgacgccttcaaggtcatcgtcgaagccgtgcagaagggcggcaaggccgacggcgccggcatcgccacgtacctgaagacccagctcaagaactaccccggtctttcggggcagatatccttcaacgaaaagggcgaccgcgtaggcgacctgtaccgcgtgtacgacgtcaacgccgaaggcgaattcgtcctgcagcgttag
>DVU_0148|5.082697280615166
atgaacatcaagcgcatactgctcacgctgatggtaatggcccttcctctcggccttgtgggctgcggcgaatacggcaaggtcgaccagggacgcgtcatcgccttcgacaagcaggccaagaccgtcaccctgattcaggacaagctggcagagcccatgaaccccgactactcgaccctgccgccccacacctacaaactgccggccgacccggcggagatggggcctgaacccaaagccggcctgcgcatgaagctcgacacgaaggccaacatcgtgaagatcttcaaccccaagacccaggcgttcgaagacatcaccatcaccgtgatcgaccttcagcagaacatcgacaggcagcacccgctggtgttcgacaaggccaccgatacggcgaagaagttccccatggtcgatcgcgacaagaagaccatcaccatctactccggtcgccagaagatgctctgcaccttctcggtacccgacgagtacttctcgatgcccgatcatacatgggaagccggtgacgaagtgcgcgtatactacaagaccgaaggtgtatcgctccgcttcatgaacatcagcaagaccgacatcttcaagaagtag
>DVU_1718|5.080396539120995
atgaagacgttgcatgaactctcgcagcagttcgccaggaagcagccgcatcaggtggacgccctcaccgaggaagcccccatcatgaagcgcatcccgttcgacgcggcatcccacgccatgtggaacaactacgaggaagtggtggacgtgcagggcgcgggctttgtggagatgaacgcccccctgcccgtggtcgatgccgcgaccaagctgacgaaggtcgacctcggcattctcggcggtgaaatcgaatgccctgaagacaccgcccagatgttcggcggcaaggagaagtacttcgccaagaagatcgacaaggtgctgcgcaagagcggacagaccgccgaacagcgcatcatctatgacaacttcctgcgctacgccctcgacaagggcaaggccatcgacgcgggcggaacctccggcgggagctactccctcgtggccgtgcgcttcgtgaagggcgagacctgcggcctctacagccccgagggcttcaagcagggcaccatgctcgacgtgcagcccattgccggtggcaccctctacaaggccagcggcggcacctatcagggcgtgctggtctacgggctgcgcctcaaggcctatctcggcatccagattgccaaccccaacaccgtgggcgccatcgtcaacatccagaagggcaagaagcccaccgaggccatggtggacgacctcatcgccatggtgcgcgggtcgagcaacggcaacacgctgctcttctgccacgaacgctgcaagaacctgctcaaccaccagtacaagggcaactcgctgcaggtgggcaccaaggacaaggacatcgaccgcaccttcacccactggaacggcatcgaaatcgtcacctcgtacaacttcaatgacggcaccgacgctgtcgtcacgggcctgcccgcctacgcctaa
>DVU_2608|5.0788486972420115
atgttcatcataatcggtctcgtcgtcgtcttcggctccatcatcgggggctacctgatagccaacggcaacctcgccgtgctcgtgcagcccgcagaaatgatcatcatcctcggcgccgccatgggggccttcctcgcgtcgcaaaccaagtacacgcttgggctggtcatcaagaacatcaagcacatcttcggcgaccccggcatgaacaaggcccgctaccttgagacgctggcgctgctcaactcgctgttctcgaagatgcatcgcgaaggtgtcatcagcatcgagcaggacatcgaaaagcccgaatcgagcgccatcttcacgaagtacccttccatctccaaggacaagcatatcgtgcacttcataggtgacacgctgcgcgtctacctcaccaccggcgaccccagcgacatcgaaagcctcatgaagatcgacatggagtcgatgcacgaagaggagatggtggcgccgggggccgtgaaccgcatggctgaatcgttgcccggcatgggtatcgtcgccgccgttctgggcgtcgtgctcaccatgggcatgatcaacgaaccgcccgaaatcctcggccaccacatcggcgcggccctcgtcggcacattcgtgggtattctcttctgctacggcatcttcggccccatggccgcgaaactggagaaccacgcccacgagatgcacgcctactacaacgtcatcaaggaaggcgtggcagccgccatacgcggttccacgcctatcatcgccgtggaatacggcagacgcgccattccgcacgccttccgtcccacgttcgccgaaatggaagaaaagctgaagggctga
>DVU_0398|5.070887022696867
atgaccctgctccatctgaacagagcctccacaagggtaaggcttgagaacagagacaatcccgaactgtatcgcgacatcttcccctattcgaagataagccgcgtggagttcgacgacatctttctgatgccgcgccccgccgagcccatgttcatcaccgacacgacgttccgcgacggccaacaggcccgcccgccgtacaccgtgaagcagatggcccatatgtacgacctgctccacaagctgggcgggcgtagcgggctcatccgcgcctccgagttcttcatgtactcgcagaaggaccgccgggccatcgaggcatgcagggccaagggctacaagttcccgcgcatcacgggctggatacgggccaacgtcgacgacctcaagatcgcgcgggacatggagttcgatgaagtggggatgctgaccagcgtgtcggactaccatctctacctcaagctgggtctcgaccgcgagaaggctcttcagaactacctcaaggtggtgggacaggcccttgaatggggcatcatcccgcgctgccacttcgaggacatcacccgcgccgacatccccggcttctgcctgccctttgcgcagaaactcatggagatgtccaaggacagcggcctgccggtcaagatacggctgtgcgacaccatgggctacggggtgccctatccgggtgccaccctgccacgttccgtgcagcgcatcgtgcgcgccttcacagacgaggccggcgtcccaggcgaatggctcgaatggcatgggcacaacgacttccacaaggtgctcatcaacggcgtcacggcgtggatgtacggatgcgccggggtcaactgcacccttctcggcttcggcgaacgcaccggcaacacgcccctcgaagccctcgtcatcgaatacatctcgctcaccggcgacgacgacgcggccgagacgcaggtcatctcggaaatcgcccactacttcgagaccgaactcgactaccgcatccccgacaactacccgttcgtcggcaaggacttcaacgccaccagcgccggcatccatgtggacggcctcgccaagaacgaggaaatctacaacatcttcgacacgcgcaagattctcaaccgcccggtgcccatcatcatcaccgacaagtcgggccgcgccggggtcgcctactggatcaaccagtacctcggcctgcccgtcgagaatcaggtgtcgaagaagcaccccgccgtgggacacatctacaacaagatcatgaaggcctacgaagacggccgcaacacctcgttctccaacaaggagatgcagacgctggtgcgccgcttcatgcccgagctgttcggctccgagttcgaccagatcaagaagatggcgggcgagctctcggcgggcctcatcatcaagctggccaaggaatgccagatcatgggcgtgggcgacgacaagtacccctgcatgcgcgagttcgtgcaggaataccccttcatccagtacctgtacctcaccgacaaccgcggcaagctgctctcggcagccatcaccgacccggcctatcaggcgaagtacgaccagctgcccatcggctacgacttctccaaccgccagtggttcatcaggcccatgcagaccggtgaactgcacatcaccgacgtgtaccagtcgcagttcacagggcagctcatcctcaccgtctccacggcggtcacggacgagcacgacaacatcaccggcatcatcggtgccgacatccagatagagcaactgctgcgccgtgccgacgccatcgaggatgacgtggcacaggacgaggacgaatag
>DVU_2318|5.068121524197245
atgtccaagacccatgagaacatgatggctgctttcgccggtgagtcccaggccaaccgcaagtacctcgcctttgcccgtcaggctgagaaggaaggcctgccgcaggtcgccaagctgttccgtgccgccgccgaagccgagaccatccacgccctcgcccacctgcgcaatgcgggcaaaatcggttccaccgccgacaacctcaagtccgccatcgagggcgagacctacgaattcaccaagatgtaccccgaaatgatcactgaagccgaagccgaaggtgaaaaggtccccggccgctacttcggctgggccaatgcagtggaagaagtgcatgccaatctttacaagaaggcccttgccgaccccgccgccctgccggaagtggactactatgtctgttccgtatgcggatacacccacgaaggcccgcacgacggcaagtgcccggtgtgcaacgcagccccttccgccttctacaaggtcgactag
>DVU_0857|5.067404945753014
atgattgggatttccaagctttactgtggccaggtcgaaccctccgacgcgctccgctatggtcgtaattcgggccagcttccctcccacctgcttcagttctccaaggacaagaagcccgtggtggtctggaacatgacccggcgctgcaacctcaagtgcgtgcactgttacgccaaggccgtcgaccccgaaggcaaggatgaaatcagcaccgagcaggccaagaccatcatcgacgacctcgcccagtacggcgctcccgtcatgctcttctccggcggcgaacccctcgtgcgtcaggaccttgtcgaacttgccaagcacgccaccgggcgtggcatgcgtgccgtcatctccaccaacggcaccctcatcaccaaggagaaggcccgcgaactgaaggaagtgggcctttcctacgtcggcatctcgctcgacggcggtgaagaggtgcacgacaagttccgcgccgtgcccggctcgtaccgcagggccctgcagggtatcgagaactgcaaggccgaagggctcaaggtggggctgcgcttcaccatcaacaagcgcaatcagagtgaagtgcccaagctgttccagcttctgcgcgaccttgaagtgccgcgcatctgcttctaccacctcgtgtactccggtcgcggttccgaactcatcaaggaagacctcgaccacgcagagacccgcgccatcgtcgacctcatcatggacaagacccgcgaactgttcgacgccgggctgcccaaggaggttctcaccgtcgacaaccatgccgacggcccctacgtatggatgcgtatgctgcgtgaagacccgaagcgcgccgaagaggtgttcgagcttctccagtacaacgagggcaacaactccgggcgtggcatcggctgcatctcgtgggacggtcaggtgcatgccgaccagttctggcgcaaccacaccttcggaaacgtactcgaacggcccttctccgaaatctgggacgacccgaacatcgaactgctgcacaagctcaaggacaagaagaagcacgtgggcggccgttgcgccacctgccgttacctcaacatctgcggcggcaacttccgcgcccgcgccgaagcctactacggcgacgaatgggcacaggaccctgcctgctacctcaccgacgacgaaatccgcgcgtag
>DVU_0874|5.060887502157545
atggcttacgtcagcatgaagcaaatgctggagacgggtgtccacttcggccaccagacccgccgctggaaccccaagatgcgtcctttcatcttcggcgcccgtaacggcatccatatcatcgaccttcagcagaccgtgaagatgttccgcgtcgcccatgacaaggtggtcgacaccgtcgccaacggcggccgcgtgatgttcatcggcaccaagcgtcaggcgcaggaagccgtggccaccgaagccggtcgcgccggtcagttctacgtgaccaaccgttggatgggcggcacgctcaccaacttcttcaccatccagaagagcatcgaccgtctgaagaagcttgaggccatgttcgccgacggcaccgtcaaccgttaccagaagaaggaaatccttcgcctccagcgcgaaatggacaagcttctggcgaccctcggcggtatcaaggacatggacaagctgccccagctcgccttcgtcatcgacccccaccgcgaagacatcgccatcaaggaatgccgcaagctcggcatcccgatcgtggctgtcaccgataccaactgcgatcccgacctcatcgacttcgtcatccccggtaacgacgacgccatccgcgccatcaagctcttcgtcgccgccatcgctgacgcctgcctcgaaggcgacgccctccgcaaggaacgcaagggtcaggacgccgaagaggaactgaagaaggccagcgagcccaaggccgcagaagccgccgccgagtaa
>DVU_1981|5.057965604270831
atgccgtcgttcgacgtggtcaacaagatagaacttcaggagctcgacaacgccgtcaacaacgtgaagaaggagatcgagacacgctatgatttccggaacaccacgaccgagatcgacctgcacaagggcgatctccgtatcaccgtcgttgccgccgatgagatgaagatgcgtgcccttgaggaaatgctgcacgcccactgcgtacgtcgcaagatcgaccctcgctgccttgagttcaaggagatcgaggcgacgtcgcggggcgcggtgaagcgtgaggtgcaggtcaaggaaggcatcgccaaggatgtggcgcagaagatcgtcaaggccatcaaggacagcaagctcaaggtgcaaggcgccattcaggaccagcaggtgcgcgtcaccggaaagaagatcgacgacctgcaagacgtcatcgccctgcttcgtgaaggcgatttcggcatcccgctccagttcgtgaacatgaagaactga
>DVU_0870|5.05326807629874
atggatatggacagcattctcctcgacgccgaagagcgcatggaaaaggccattgccgcgctcgaacgcgaattctccaggctgcgcaccggtcgcgcctccgcctcgctggtagacggtatcaaggtggactattacggcacccccacccccatcagccaggtggcctccgttgccgtgcccgacagccgctgcatcaccatccagccgtgggaccgcaacgccttctcgctcatcgaaaaggccatcctcaagtccgacctcggcctcaaccctgtcaacgacggcaagatcatccgcatcaacatcccgccgctgaccgaagaacgccgcaaagacctcggcaagatggcgcgcaagtacgcggaagaggccaaggtcgccgtgcgcaacgtccgccgcgacgccaacgagcagctcaagaagctcgagaagaacaaggagctttctgaagacgacttgcgcaaggcgcaggaggacgtccagaagctcacggaccgtttcgtcgccaagaccgacgagaaggccggtgcgaaagaaaaggaaatcatggacatctaa
>DVU_3118|5.05098217209965
atgctcaagcacatcgtctggtggacactcaaggatgaggccgaaggcgctaccggggccgagaatggccgcaagatgctggagatgctgcgcggtctcgaaggacgcatcccctcgttgcgctccatcgacgtgtccatggaatttctgggcagcaccaccgaaccctgccagatcatcctcctgtcgacgcacgacgatgccgaggggctgaaggcttacgccgagcatcccgaacatatgaagtgcgtggagttcatcaagaagatcgtggcctcgcgcaaggccatcgacttcatcgtctag
>DVU_0847|5.040426828397208
atgccgatgattcccgttaaggaacagccgaagggtgttgccatcgccgaaccgaccgtgaaggaacatgatgttgaccttctcatcgtcggtggcggcatgggcgcgtgcggtaccgctttcgaagccgtccgctgggccgacaagtacgctcctgaactgaagatcctgctgatcgacaaggcctccctcgagcgctccggcgccgttgcccagggcctgtccgccatcaatacctaccttggtaagaacgacgccgacgactacgtccgcatggttcgtaccgacctcatgggcctcgttcgcgaagacctcatcttcgaccttggccgtcacgtcgacgactccgtccatctgttcgaagagtggggcctgccctgctggatcaaggacgagcatggtcacaacctcgacggtgcccaggccaaggccgctggcaagtcgctccgcaacggcgacgacccggtccgctccggtcgttggcagatcatgatcaacggtgaatcctacaagtgcatcgtcgccgaagctgcgaagaacgcccttggtgaagcccgcatcatggagcgcatcttcatcgtgaagctgctgctcgacgccaacacccccaaccgcgtggctggcgccgtgggcttcaacctgcgcgccaacgaagtgcacatcttccgctccaacgccatgctggttgcctgtggcggcgcggtcaacgtgtacaagccccgctccaccggtgaaggcatgggccgtgcatggtaccccgtgtggaacgccggttcgacctacaccatgtgtgcccaggtcggcgccgaaatgaccatgatggaaaaccgcttcgtccccgcccgcttcaaggacggttacggcccggttggcgcatggttccttctgttcaaggcgaaggccaccaactacaagggtgaagactactgcgccaccaaccgcgcaatgctcaagccctacgaagaccgcggctacgccaagggccacgtcatcccgacctgcctgcgtaaccacatgatgcttcgcgaaatgcgcgaaggtcgtggtcccatctacatggacaccaagaccgccctgcagtccaccttcgcgaacatgacccccgagcagcagaagcacctcgagtccgaagcttgggaagacttcctcgacatgtgcgtgggtcaggccaacctctgggcttcgatgaacatccagcccgaagagcgcggttctgaaatcatgcccaccgagccttacctgctcggttcgcactccggttgctgcggtatctgggtttccggtcccgacgagaagtgggtgcccgaagactacaaggtgcgcgcttccaacggcaagatctacaaccgcatgaccaccgtcgaaggtctgtggacctgcgctgacggcgttggcgcctccggccacaagttctcctccggttcgcacgccgaaggccgtatctgcggcaagcagatggtccgctggtgcctcgaccacaaggattacaagcccgccatcaaggaaagcgcggacgagctggtgaagctcatctaccgtccgtactacaactacatggaaggcaaggccgcttcgaccgaccccgtggtgaacccgtcctacatcacgcccaagaacttcatgatgcgcctcgtgaagtgcaccgacgaatacggcggtggcgtgggtacctactacaccacttcggccgcggctcttgatacgggcttcagcctcctcggcatgctcgaagaagactcgctgaagctggccgctcgcgacctgcacgaactgctccgctgctgggaaaactaccatcgcctgtggaccgtgcgcctgcacatgcagcacatccgcttccgcgaagagtcccgttaccccggcttctactaccgcgccgacttcatgggtctggacgactccaagtggaagtgcttcgtgaactcgaagtacgatcccgccactggcgagaccaagatcttcaagaaggcctactaccagatcatccccgaatag
>DVU_2891|5.038422466120362
atgggacgcaccatccgcttcggcgtatcactcgactccgagcttctggacaagttcgatgtcctctgcgatgaacgctgctaccagacccgttccgaagccatccgcgacctcatccgcaacacgctggttcagcaggaatgggaagacaccgaccgcgaaatcgccggtacgctcaccctcgtctacgaccaccacaagagcgacctcgcacagcgactcaccgagatacagcacgacgtgcacgacatcatcatcacctcgctgcatgtgcacctcgaccattacaactgccttgaagtgctcgtcctcaagggccccggccagcaggtgcgcaacctcgcgcaacggctcatatccaccaagggcgtgaagcacggcaagctttcgctcaccacaaccggacaggacctcacctag
>DVU_1422|5.03573309914764
atgccggaatcaggcgaaacttcagatttggaggcttatatgaaatttgcccgttatctcgcactgctggcagcgctggtcttcgcttgcgcctccagcgccctggccgcgtcccccgaaaaggtcctcgtccccaagatttcgagcttcgacttcttcgtggactactccggctccatggcgatgaagcacgccaagctgggcaaggacaagatcgtggtcgccaaggaactgatgaccgccatcaacgccaagattcccgccctcggctacaagggcggcctgcacaccttcgcgccctcttccgaagtgatcgcgcagggtccctgggatcgtgccggctacgaaaagggcatcaagtccctcaagtccaacttcgacatcttcggtcgcctgactcccatgagccagggcttcgaaaaggctctgccctacgtccagaacatgcagcgcaaggccgccgtcattctcatcagtgacggtgaagccaacgtgggcatggatcccgtgaccgccgccaaggccgttgccgccctcaaggacgtatgcatccatgtcatctcccttgccgacaccgccaagggtcaggccaccctcgacgccatctccaagctcagcccctgctccgtcagcgtgaacggcgccgacctgctgaacaacgagaaggccctcgacaagttcgtccgcgacgtgttctacgacgagcaggcccccaaggctgccgccgcccccatggaagaagtcatcgtgctgcgtaacgtccagttcgcactgaactccgccaagctcgacgcttccgccaccagcatcctcaccgaggccgcccgcatcatcaaggcgaaccccggcaagaagctgctcgtcgccggtcacacctgcaacctcggcaccgacgcctacaacctcaagctgtccgacgcacgcgccaagtccgtcaaggacttcctcgtgaagcagggcgttgaggccagccgtcttgacaccttcggcttcggcgaaagccagcccaagtacgacaacggcaccgaacagggtcgcagcatgaaccgccgcgtggaactctcgttccgctaa
>DVU_2405|5.027847311256872
atggcagtacaggaacaggtctacggtttcttcattccccgggtgaccctcatcggcatcggtgcctccaaggccattcctgaaaagatcaaggcgcttggcgggtcgaagccgctcatcgtcaccgacatgggcatcgtcaaggctggcatcctgaagcagataaccgaccttctcgacgccgcgaagatggcctacagcgtgtatgacgagaccatccccaaccccacggacgacaacgtccacaagggtgtcgacgtctacaagaagaacaagtgcgacagcctcatcaccctcggtggcggcagctcgcacgactgtggcaagggcatcggcctcgtcgtcgccaacggcggcaagattcacgacttcgaaggcgtggacaagtcgacccagcgcatgcccccctaccttgcggtcaacaccacggcaggcaccgcttcggagatgacccgcttctgcatcatcaccgacaccagccgcaaggtgaagatggccatcgtcgactggcgcgtgaccccgaacatcgccctcgacgaccccctgctgatgctcggaatgccccccgcactcaccgcggccaccggcatggacgccctgacccacgccgtggaagcctacgtctccaccatcgccacccccatgaccgacgcctgcgcagaacaggccatcacgctcatcgccaccttcctgcgccgtgccgttgccaacggtcaggacctcgaggcccgcgaacgcatgtgcttcgcgcagtaccttgccggcatggccttcaacaatgccagcctcggccatgtccatgccatggcgcaccagcttggcggtttctacgacctgccgcacggcgagtgcaacgccatcctgctgccccacgtctccaagttcaacctcatcgccaagcttgaccgctacgcccgcatcgcacagctgatgggcgagaacatcgccggtctgtccacgcgtgaagccgccgaaagggccatcagcgccatcaagtgcctgtccaccgatgtgggcatccccgccggtctggtggcgcttggcaagcgttacggcaaggacgtcaaggccgccgacatcgccatcatgaccaagaacgcgcagaaggacgcctgcggcctgaccaatccgcgttgtccgacggatgctgacgtcgcagccatttacgaagcggccctgtaa
>DVU_3104|5.024249205824522
atgaacatgttcaagcgcgtcgggctcgtcctgaccctggctctggttctcgccgccggtttcggttgcgccaagaagcaggttgccgccacccctgaggccgctcccgtgtccgacatgggcgactccaagtccgctgatatggccgctctggcccgtgctcagcagatcatcaccgacgccaaggtctacttcgagttcgacaagttcgacctgaaggccgagtcgaaggaagtgctgaagcagaaggccgaagtgatgaagaagttcccctcgatccgcgtgctggttgaaggccactgcgacgagcgcggcacccaggaatacaacctcgccctcggtgagcgccgcgcccgcgccgcttacgagtacctcgtgatgctcggcgttaacgccggtcagctcgaaatgatcagctacggcaaggaacgtcctgccgttgaaggtcatggcgaagccgcttggtccaagaaccgccgcgacgagttcaaggtcatcaagtaa
>DVU_1232|5.023924995371929
atgaagaagctcgagattatcatcaggccgttcaagctggacgaggtgaaggaagtccttgcatccatggatgtgaaggggatgaccgtgaccgaggtgaaaggcttcggacgtcagcgtggacacaaggaagtataccgcggggccgagtatcaggtcgatttcatgcccaaggtcaagatagaggtggtgctcgaagacgcccaggtcaaagctgtcgtggatgcggtctgcaaggccgcacgcacaggcaaggtgggggacggcaagatattcgtgctgcccgtcgacgacgccatacgcatacgcaccggcgagtccggcgccgaagccatctag
>DVU_1736|5.023484353858185
atgaagaaaaagcctgatgagacctccacccggctttccctggctgcactgcgcaagcagtcctcccgcaccgactggcagcgcgttgcagccctcaccgatgcagagattaccgcagccgccgaaagcgaccccgacgccctccccctcgacgacaccttcttcgatgtggcgcgccgtatgccgcacgactag
>DVU_0544|5.015218616551088
atgtctgccgacgacaagaagaagtccctcactgtattcaggtccgaccgccacgaggacgttgccgccatcgtcttctccgccctggtcgtagtgtgcgtgctggcctatatggccttcgtcatccccaccgtgaagataacggtgcagcaggacggcaagctgaccgaagtgttcgtcaccgaaggggcacaggtgaaaacgggcgacaagctgtacgctctcgaggtcgttgagaagaaatgggtcaacaacgccatgcaggagaagacggtggtgaaggaattcaccgccaaggccaacggcaaggtcctcaaggtcactggtcagcccggcgaggccgtgaagaagggaaagcactcggtcatcgtgcttgagcacgagaaggggaccttgccctaa
>DVU_3027|5.011249501800814
atgcccagcgcatcgctcatcaaggaattcgaagccatcatcggcaaagagaacgtcttcaccagcgaacccgaccgccagagctacgcctacgactcggccgtgctcgatcaggtcgtgcccgcactcgtgctgcgtcccaccgagaccgaacagctcggcaagctcgtgaagctctgctacgagaacgaccaccccatcaccgtgcgcggtgctggcaccaatctttccggcggcaccatccccgacaagcgcgaaggtatcgtcatcctcaccaacagcctgaacaagatcatcgagatcaacgagcaggacctgtacgccgttgtcgaacccggtgtggtcaccgccaagttcgccgccgaagtcgccaagcgcggcctcttctacccccccgacccgggttcacaggccgtctccaccctcggcggcaacgttgccgagaacgccggtggccttcgcggtctgaagtacggggtgaccaaggactacgtcatgggcatcgagttcttcgatgtgaacggcggtctggtgaagaccggttcgcgcaccgtcaagtgcgtcaccggctacaacctcgccggtctcatggccgcctccgaaggcacgctcggcgtgttcagccagatcaccctcaagctcgtgccgccgcccaaggcctccaaggccatgatggccgtgttcgacgacgtcaacaaggcgtccgaggccgttgccgccatcatcgccgcccacgtggttccctgcaccctcgaattcatggacaagtcgtccatcaactacgtggaagacttcaccaaggcaggcctgccgcgtgaagccgccgccatcctgctcatcgaagtggacggccacccggcacaggtcgaagacgacgccgccaccgtggtgaaggccctcaacgcctccggcgccaccgaagtgcacgtggccaaggacgccgcagagaagttcaagctgtgggaagcccgccgcaacgccctgcccgcccttgcccgcgcccgcgccaccaccgtgcttgaagacgccaccgtgccgcgctcgcagattcctgccatggtcaaggccatcaacgacatcgccaagaagcacaacatcgccatcggcaccttcggtcacgcgggcgacggcaacctgcacccgaccatcctgtgcgaccgccgcgacaagcacgagttcgagcgcgtcgagagcgccgtcgacgagatcttcgacgtggccctttcgctgcacggcaccctctccggcgagcacggcatcggcctcgccaagtccaagtggatggagaaggagacctcgaaggccaccatcgagtactcgcgcaacatgaagcgcgccatcgacccgaagtacatcctcaaccccggcaagatcatcggagcctag
>DVU_3377|5.0107540179494565
atgtccgaagcctttcccaacggtcttgccgcgcgctgccgtcgtatcatcaacgccttccattattcgatgaaggggctgaataccgtggtgcgccacgaggccgccgtccaggacgaacttctcgtgctggtgcccgctgtcgtccttgccctgctgctgggtgatacgggagtggaaaaggcgctgctcatcggcagctgggttctcgtcatcatcgtcgagttgctgaatacggccgtggagtcgctcacggacagggtgggtaccgagtggcaccccctctccgggcaggtcaaggacatcgggtccggtgccgtcttcgtcgccatgtgtcttgcggctgtcgtctggctgtgtgtgctgctggggtga
>DVU_1839|4.995272084244358
atggctgctcagatcaccgatgccactttcgaagcctctgttctcaagtccgccattcccgtgctgatcgacttctgggctccctggtgtgggccgtgccgtgccatggggcccgtcatcgatgaacttgccgccgaatacgagggcaaggtgctcatcgtgaaaatgaacgtcgacgacaatcccgccactcccagcaagtacggcatccgcgccattcccacgctcatcctcttcaagaatggtgaagtggtggaacaggtgaccggggccgtttccaagagcagcatcaaggatatgatcgcccagaaggcactcgggtaa
>DVU_0349|4.993302152440417
atgaaacttctcgaactgttcgcacaccgccccgtccccgccgacggcatcgcacggccctatgtcatcgccgaagcgggcgtgaaccacgaaggcagcatggacatcgcgcgccgcctcatcgacgaggcgtgcgaaggcggtgccgacgccatcaagttccagacctacaaggcggccacgctcgcatccaaggactctccggcctactgggacaccaccaaggaacccaccaagagccagtacgagctgttcacccgccacgacaagttctggaagggcgagttcgaggccctgaagcgacattgcgacacggcgggcatcgagttcctctccacgccgttcgacgtggagtcggcaggtttcctcgacgatctcatggacgtgttcaagatctcctcgtcggacatcacgaacaagccgttcatccgcttcctgtgcgacttcaagaagcccatcatcctctccaccggggccgcctacctgcatgagatcgcagaggccgtgtcgtggatcgaagagaagggcaacccgctggcgttgctgcactgcgtgctgaactaccccaccgacgacgtgaacgcgggcctcggcatgatccccgtgttgcgccagcacttcccgcagcacctcatcggctattccgaccacaccctcccgcgtgacatgaaggtgctcgaagtggccacgctgctcggtgcgaccatcctcgaaaagcacttcagccacgacaagaccctgccgggcaacgaccactaccacgccatggacaaggacgacctcaaggtcttccgcacgaacatggagcgcgtcaccggcatggtgggcccgtgcaacatcacctcgctgccctccgaggaaccggcacgccgcaacgcccgccgcagcctcgtggccgcccgcgccattcccgcgggcaaggtgctcgaacccgccgacctgacgtggaagcgtccggcccacggcatcagcccccgctgctatgacgaggtcgtgggcatgaaggcacgcgccgacatcgccgaagacaccgtcctgaaatggggccatctcgaatag
>DVU_0507|4.983542701645805
atggttcttggtgtactgaccgtagaataccgcctgcacggcaacgactcgctcaagggcaagcggcgcatcgccaacagcctcaagcagaaggtgcgcaacaccttcaacgtggccatcgccgaagtcgaaacagaagactccctcaccatgctgcgtctcgcggtagtctccgtcagcaacagccaccagcacctacagagccgtctcgacaaatgcctcgccatgatggaggccgtctgtcccgaagagatggtctacagcgacattgaaatcttcgcggccgactga
>DVU_0775|4.982913749785552
atgagtgctaacattggcaagatcgttcaggttatcggcgccgtcgtcgacgtcgagtttccgagcggccagctgccgaacattctgaacgcgctggatatcaagaaccccaacaacacggacgcgcccgacctcgtctgcgaagttgcccagcaccttggcgacaacatcgtgcgcaccatcgccatggacgcgaccgaaggtctcgtgcgcggcatggaagcctccgacaccggcaagcccatcatggtgcccgtcggcaaggcctcccttggccgtatcatgaacgtcgtgggtcgccccgtggacgaactcggccccatcaacgcggacaagtcgcttccgattcaccgcgctgctcccgagttcaccgaacagaacaccaaggttgaactgctcgaaaccggcatcaaggtcgtcgacctgctcatcccgttccccaagggcggcaagatgggcctcttcggcggcgcaggcgtcggcaagacggttatcctcatggaaatgatcaacaacatcgcgaagcagcacggcggtatctccgtgttcgccggtgttggtgagcgtacccgtgaagggaacgacctttaccacgaaatgaaggacgctggcgttctggagaaggccgcactcatctacggccagatgaacgaaccgccaggagcccgtgcccgcgtcgccctgaccgccctcgcctgcgcggagtacttccgtgacgtcgagaaccaggacgtgctgctgttcgtcgacaacatcttccgtttcacccaggcgggttcggaagtgtcggcactgctcggccgcatgccttcggcggttggttaccagcccaccctcggtaccgacctcggtgccctgcaggaacgcatcacctccaccaccaagggttcgatcacctcggttcaggccgtctacgtccccgcggacgaccttaccgaccccgcgcccgcaaccacgttctcgcaccttgacggtacgctcgttctgtcccgtcagattgcagaactcggcatctaccccgcggttgacccgctcgactccacgtcgcgcatcctcgaccccaacgtggtgggtgttgaacactacggcgttgcccgtcaggttcagcaggtactccagaagtacaaggaccttcaggacatcatcgccattctcggcatggacgaactgtccgacgaggacaagctgaccgtcgcccgcgcgcgccgcatccagcgcttcctctcgcagccgttccacgtcgcagaaaccttcaccggcacgcccggcgtgtacgtgaagcttgaagacaccatcaagggcttcatgggcatcctgaacggtgactacgaccacctcgcagaaggcgacttctacatggtgggcggcatcgaaatggctctggagaagtacaagaaacgccaggagcagtaa
>DVU_1136|4.977985560451334
atgagcagacgcaagcccaaccccgtcatcgtggcggacatccggcaggccgagggggcactggccgagatcgccaccatcgaccgcaaggtgggtgagatcgaggcgcagatgaacgaggccatcgatgccgccaaggcccgtgccagccagaagagtgcgccgctcctcgcccgccgcaaggaactggaagacggcgtggccaccttcgccaccctgaacaagacggagatgttcaaagaccgcaagagcctcgaccttggcttcggcaccataggcttccggctctccacgcagatcgtgcagatgagcaagatcaccaaggacatgacgctggagcgcctgcgccagttcggcatcagcgaaggcatccgcatcaaggaggacgtgaacaaggaggccatgcagggatggcccgacgaacggctggaaatggtgggtctcaagcgccgcaccacggatgcgttctacatcgaaatcaatcgtgaagaagtggcggataccgctgcctga
>DVU_1375|4.971825496802419
atggaacagcacgaacttcgcttggtagagaagtatgcagcgcaggacaccgaactgaaggccctgtgggaggaccacgttctctttgaaaagcagctcgcgaagctcgaatccaaggcgtatctgacccctgtcgaggagaagaccgtcaaggaactcaagaagcagaagctcgacggcaagacacgcctgctgtcgatgcttgaaaggtacagagccacggaggtctaa
>DVU_1025|4.966634114174178
gtggctgtttacgtcgtcgaccatccgctggtcaaacacaagctgggccgcctgcgccagcatgatgtcccggtgagcgaattccgggccatcgccaacgaactctgccgtcttctcgcctacgaggccacgaaggacctcgaaacggagaaggtcagcgtacagggttgggccgggcctgtcgaggtcgaccagataaagggcaagaagatcaccgccgtgcccatcctgcgcgccggtctcggcatgctcgacggcttcctggatatgattcccggtgccaaggtcagcgtggtgggcatgttccgcaacgaggagaccctcgaaccggtgcagtactacaccaagctcgccaagaacatcgacgagcgcatggctgtcatcctcgaccccatgctggcgaccggcggcaccctcgacgccaccatcgaccttctcaagaatgcaggctgcccgcagataaagggacttttcctcgtcgccgcgcccgaagggctgaagcgcatcgtggacaagcaccccgatgtggacatctacgtcgccgccgtggatgaacgcctgaacgaacacggctacatcctgcccggtctcggcgacgcgggcgacaagatattcggcaccaagtaa
>DVU_2804|4.96371669761791
atgaacgacaacaagataagccgtcgcgacttcgtcaagggcgtcgccacgggcgtatgcgccggtgccttcgcctcgatgggcctgtactcgtacacccagtcggcctacgacaggctgcccaaggtccagcgcaagttcgaggacttcggggcctgccgcagcgtcaaggtcatcaacatctccgagaccagctggttcaacaacgcgcacctcatcggcgacatccacgacgccgggggcctgctggtgaaccagtacaccctcaactgggcccccttcgccaacgggcagggcaaggccaagggttcatacgattcgggccttgccagcatcaaggacctcatccccaacgaccttgaaaaggcgtgggagatccagaagaagctggccctgcaccccgagaaccccggcggcttctcctgcctcatcgaggtggaggaactggacggcaccaagcacaagtacctgctggacaccggctggtcgtacgactggatggagaagagcttcaagcgcgagggcatcgacaagatgctccaagcccgtgagatcgaagccctgttcatctcgcacgaacactgggaccacttctggggactgcccgtcaccatgaagtacgacaaccgcatccccctgtacgtgcacgacggcttctacaaggaaggactccagtacatcaaggacagcggctacaagggtaccccggtcatccagaaggaacccatgcggcagatcattcccggcatggcggtgctcaagttcgacgtgcccatcatcaaccgcgtgttcggcgagacctcgctggcgttcaacgtcaaggacaagggtctcgtgctcatctccgggtgctgccatcagggcatcctgcagatggccgacttcgcctacaccgacctgaagtacgacaacgacaggttctacggcatctatggcggtctgcacatctcgcccttcgaggactgggaccccaagtacgacgacctcgtcatctcgcttgccaagtggaacttcgaacgcatcggctgcaaccactgcaccgggcacctcaccgcgaagaagttcatcgaacgcggctaccccgtggtgcgcggtacggcacggttcaggtcgtcgtcccccgactacctcggcaacggcgacaccatcaccttctaa
>DVU_0167|4.959667777568118
atggtcgccctcatcagacgcttccgcaagtcgtacttcctctacagcttcctgcgcgaccccgtggccgtgggcagcttcgcgctgctgttcatccttgccgtgtcggccattctcgcgccgctcatcgccccccattcgccctatgacggtgcgaccctcgacatcatgaacgcggaacttccgcccgcatggaagcccgaaggcaccgccgacttcctgctgggcaccgacaaccagggccgcgacatcctctcggccatgctttacgggatgcgcgtttcgctggtcatcggccttggcgccgtggccctgcaatccgtcatcggcatcttcgtgggtctcgtgtccggctacggcagcaagcgcatcgactccatcctcatgcgcgtggccgacgtgcagctttcgttctcgtcctacatggtggccatcttcttcggcgccatcctgcagatggtcgtgggcgtgggccgctacgaagaggtggccgtgcccttcctcatcttcgtcatcggcctttcggaatggccccagatagcgcgtaccgtacgcgcctcggtgctggccgagaagaagaaggaatacgtcgaggcggcgcgcgtcatcggccttccggcacggcgcatcatgctgcggcacatcctgcccaacacgctcaccccggtgcttgtcatctccacggtgcaggtggccaacgcggtcatgagcgaggcggccctgtcgttcctgggtctcgggatgccggtcacgcagccttcgctcggttcgctcatcaagtcgggcttccagtacttcttcagcggaagctggtggataacgctcttcccgggcatcatgctcattctgctggtgctgtccatcaacctgctcggtgactggctgcgcgacttcctcaatcccaagctttacaaggactag
>DVU_1794|4.952164655750813
atgctcgaacctctgcagtgggccattcatggcgaaacgatccagagcccccttccgcaggacatcccctggtggatgcccgaccacgccatcttcttcggtgtgctgtatgccgtgctctttgttatcctgagcggcgtcggttacgtcatgctcaagtccatgcgcgattgcgccaaggactgtcacggtagccatcattag
>DVU_0917|4.948542241431989
atggattccagcgctctgggtctcacctgcctcgccgctgccatcggtatggccatcgccgccgccggttgcggtatcggtcagggcatgggtctcaaggccgcgtgcgaaggcaccgcccgcaaccctgaagctggcggcaagatcatggttaccctgatcctcggcctcgccttcgtcgaatccctggcgatctacgccctggtcgtcaacctgatcctcctgttcgccaaccccttcatgggctaa
>DVU_2949|4.946878736333164
atgttcgcatccctccccgttccggtggtcaccatcggcctgctctttctctccaacgtgttcatgaccttcgcatggtacgggcatctgcggttcaaggccatgccgctcacgcttgccatcgccgcaagctggggcatcgccttcttcgaatactgccttcaggtacccgcgaacagggcgggctacggctactacaacgccgtcgaactgaagaccattcaggagatcatatccctttcggtgttcgtggtgttctccgccctctatctcggcgaacctgtacgctggaatcatcttgtcggcttcggtctcatcgtggccgcggccttcttcatcttcaaggaatggtag
>DVUA0103|4.938701913992809
atggattcgatgcccatgacatacgcggtcaaggcgctgtaccttgtgctgatgctctccatgccgcccatcatcgtggcgtctgtggtgggtatcgtgctcagcctcatacaggccatcacgcagttgcaggaacagacgctcaccttcggggtgaagctcatcgccgtggtgctcacgctctttctcatgggcggctggttcgggggtgaactgctgcgcttcgcagacgagatattcgtcaagttctacctgttgtag
>DVU_3025|4.937731074712601
atggccaagaaaatgaagacgatggatggcaacaccgccaccgcgtacgttgcgtacgcgctgagcgacaccgccgccatctaccccatcaccccgtcctcgaacatgggtgaggcggccgacgagtgggccgctcagggcaagaagaacatcttcggtcagaccgtggcagtgcgtcagctccagtccgaagccggtgccgcaggtgccgtgcacggctgcctcgccgcaggcgccctcacctcgacgtacaccgcgtcgcagggcctgctgctgatgatccccaacatgtacaagatctccggcgagctgctgcccggcgtattccacgtctccgcgcgcgccatcgccgcccacgccctctcgatcttcggcgaccatcaggacgtgatggccgcacgccagaccggtttcgccatgctcgcctccacctcggtgcaggagtgcatggaccttgcgctggtgtcgcacctctccgccatcgaatcgagcgtgcccttctgccacttcttcgacggcttccgcacctcgcacgaactgcagaagatcgaagtcatcgactacgacgacatgaagaagctggtgaactgggagaaggtcgagaacttccgccagaacgccatgaaccctgagcatccgcacatccgcggcaccgcccagaaccccgacatctactatcaggctcgtgaagcggccaaccccttctacgccgccgtgcccggcatcgtcgcctcgtacatgaagaaggtgggcgagatcaccggtcgcaagtacaagcccttcgactacgtgggtcaccccgaagccgaccgcgtcatcatcgccatgggttccggctgtgagaccatcgaagaggtggtcaactacctgaacgccgccggtcagcgcgtgggcctcgtgaaggttcgcctgtaccgtccgttctccgtcgaacacctgatggccgtgctgcccgccagcgccgacaccatcaccgtcctcgaccgcaccaaggaaccgggcgccctcggcgaacccctgtaccttgacgtgtgtaccgccttcatggagcgcggcgaaatgccgaagctcatcgccggtcgctacggcctcggctcgaaggagttcacgcccgccatggtcaaggccgtgtacgacaacatgaaggtcaacggccccaagaaccacttcaacgtgggcatcatcgacgacgtgaccgacacctcgctcgaagtcgaagccgacctcgacaccgtgcccaccggcaccgtgcagtgcaagttcttcggccttggcgccgacggcaccgtgggtgcgaacaagcaggccatcaagatcatcggtgacaacaccgacatgtacgcccagggctactttgcctacgactccaagaagtcgggcggcttcaccgtgtcgcacctgcgcttcggcaagagccccatccagtcgacctaccttgtcaaccgcgccgactacgtggcctgccacaagtcggcctacgtgaaccagtacgacgtgctggaaggcatcaaggaaggcggcaccttcgtgctgaactcccactggaccagcgtggaggacatggaacgcgaactgcccgcatccatgcgtcgcaccatcgcccgcaagcagctgaagttctacaacgtggacgccgtgaaggtggccaccgaagtgggtctcggcggccgcatcaacatgatcatgcagacggccttcttcaagctggccagcgtgattcccttcgaacaggccgtcgaactgctgaaggactccatcaagaaggcctacggcaagaagggcgacaagatcgtcaacatgaacatcgccgcggtcgacaaggccatcgacgccctgcaggaagtgaagtaccccgcttcgtgggccgatgccgtcgacgtgccggtggcctgtgccgaagaacccggcttcatcaccgacgtggtgcgtcccatcctcgcccagcagggcgacaagctgcccgtctcctcgttcgagcctgacggcctcttccccgttggcaccgccgccttcgagaagcgcggtgttgccatcaacgtgcccgaatggctgtccgagaactgcatccagtgcaaccagtgctcgttcgtgtgcccgcacgccgccatccgccccgtgctcgccaccaccgaggaactggaaggcgctccggcctctttcgtgaccatcgacgccaagggcaaggaactgaacggtctcaagtaccgcattcaggtcttcgctcaggactgcctcggctgcggttcgtgcgccgaagtgtgccccgccaagaacaaggcactggtcatgaagcccatcgagacccagctcgacgcacaggtgcccaacctcgccttcgccgaagagaacatcgccatcaaggacgacctgatgggccgcgattccctcaagggttcgcagttccagcagcccctgatggagttctccggcgcctgcgcaggctgcggcgaaaccccctacgtcaagctgctcacccagatgttcggcgagcgcatgatcgtggccaacgccacgggctgctcctccatctggggtgcctctgcaccgaccacgccttactgcaccaacaaggacggccacggccccgcatggggtaactcgctgttcgaagacgccgccgaattcggctacggcatgggcatggccttcaaccagcgccgcgccaagctcgccgacctcgtgaaggaagccctcgaactcgacatccccgccgaactgcgcgccgccttcgaaggctggctcgccggcaaggacgacgccgaagcctcgcgcaagtacggcgacgagatcctcgccctgctcggcaccgccgacgaccatccggtgctgcacgagatgtggcacatgagcgacctgttcaccaagaagtccgtctggatcttcggcggtgacggctgggcctacgacatcggctacggcggcgtcgaccacgtgctcgcctccggcgaggacatcaacatcctcgtcatggacaccgaagtgtactccaacaccggtggccagtcctccaaggcgaccccgctcggctccatcgccaagttcgccgcctcgggcaagaagaccggcaagaaggacctcggccgcatggccatgacctacggctacgtgtacgtcgcctccatctccatgggcgcgaacaagcagcaggttctcaaggccttcaaggaagccgaagcctacaagggtccctcgctcatcatcgcctacgctccctgcatcaaccagggcatccgcaagggcatgggcaagtcgatggaagaaggcaagctggccgtggaatccggctactggcccctctaccgcttcaaccccgaactggccgaccagggcaagaaccccttcgtgctcgaatccaaggcacccgacggcaccatgcaggacttccttgccggtgagaaccgttacgcgctgctcgagaagatcgcgcccgaagagtccaagcgcctgcgcgcccagatcgagaaggaatacgtcgagcgctactccatgctgaagcagatggctgaagcgcccgccgtcaccgccgcccccggcgcccccgtggccgccgctggcgaagccggtgagaactgcaccgtctctgaaacccccgaacacgctcgcaccaacggcggttccgcctgcgacgacggtcgttccgggaagtaa
>DVU_1314|4.936188763079763
gtgaagcagtttcgtattcacaaagacgacaaggtgatggtgatcgccggtaaggacaaggggaagatcggcaaggtgctcaagatccttcgcaacaaggatcgcatcctcgtcgaaaaggtgaacgtggccaagcgccacgttcgtcccaacccctaccgtcagcagcccggcggcatcatcgaaaaggaaatgccgttgcacgtttcgaacgtgatggtggtgtgcgatgcctgtgccaagcctacgaaggtcgggtaccgctacaccgaggacggcaagaaagtccgcttctgcaagaagtgcaacgaaatcatcgactaa
>DVU_2453|4.934971806011744
ttgatcggggagtatgccttgcgcgctctcgacgtgagcctctccagccttttctggaggttcggtatgctgttgcactgcctcgccttcgccgattga
>DVU_0133|4.933757817980542
atgatcaacaacaagtcgagcttcatgaagggattgctgcttctggtctccttcgccgcagtcttcgtagtcatcatgacgccggtcttcccgaccgactcgggcaagaaggaaaacggtctgcactatgcggacgacctgttcaacaagctgtcgaagggttcctcgtacttcatccccgaagtgcagaagaaggtcgacggtctcgctggcaagcagattgaccttgctgtgacggtgaagaaggccgacaaggccgccgatgccgcgaaggtgttcaccgccgctggcatgacggccacggctgaaggtgaaatcctgaaggtgaagggcgacctcggtgcgctgctgagcgccaccgtgaaggacgccgactccatgtaccataacgatgcggctgctgtttccgcccgttacggcatggaagccgccgatgccatggaagcctcgtgggaagcctacgccggcatgatcaaggccctgcagaaggccaagctcatccccgaatcgcaggctgtggacatggtgatgaagaaggccatcgaacccggttacaacttctacggcatcaatgccgcgaaggtgaccgacaagatgggcatcatgaccggtctgctcgtcttctacgtcatctacaccatgtggtacggcttcgccatcttcgaactgttcgagggcatcggcctgaccatgaagaagtccaaggtgaagcaggaagcctag
>DVU_0835|4.932762462212889
atggatatcatgaagaagatcgaactcgaacacctgcgcatggacctgcccaagttccggtccggcgacaccgtgaaggtgcacctgcgcatcgtcgaaggcgaaaaggaacgcatccagatgttccagggtaacgtcatccgcatccaccgcggcaccaccggcggcacgttcaccgtccgcaaggtctccgacggcgtgggtgtcgagcgtgtcttccccctgcactcgcccttcatcgaccgcgtcgaactcatcaccgaaggccgcgtgcgccgcagccgcctctactacctgcgcgacctgcgcggtaaggctgcccgcatcaagccgaagaaccgtttctaa
>DVU_1174|4.929357511876114
atgagtcagggcaaataccccacccgtatccgctacgaatatgaacaggaccccgatacacgcctgcgttacgcgcacggcgtatggggcggcatcaacccgcagggcgaggtggagatgaacttctacctcgaaagcgacaagcttcccccgttctcggaacgcatcgtcgcgcccgacggcagcttcggccatgaagtggcaccctacgacgaagacgtgaaggtcatcacccgccacatccactcgaagctcatcctcaactaccactcggcacgcgccatcctcgaatggctggaagacaaggtcgagacgctggagatggaagaggaaggcgcgccgctcatgtacgacggcgatgccggactggaacagtag
>DVU_1327|4.92922764092098
atggcaagacccaagcgtacggtcaaaaagagagagaagaagaacgtccctgtcgggctcgcccacatccaggcgacgttcaacaacaccatcgtgaccttcacggacaccaggggtaacaccatcagctgggccagcgccgggcagagcggtttcaaggggtctcgcaagagcactcctttcgccgcccagatggccgccgagcaggctgccaagaaggctcaggaaaacggcatgaggaccgtgggcatctacgtgaagggccccggttccggtcgtgaagccgccatgcgtgctatcaatgccgccggtttcaaggtcgcgttcattcgcgacatcacccccattccgcacaacggttgccgtccgcccaagcggcgccgcgtctaa
>DVU_2929|4.923715123478106
atgaccttagacgatctgttcaccgtccggggctcggcggccaacatcgcgaacatacgcaacctgaaggcgattcagataaccatcgcttcgcccgagaacatccgcgagtggtcgtacggcgaggtcaagaagcccgagaccatcaactaccgtacgttcaagcccgagcgcgatggcctcttctgcgccaagatattcggccctgtgaaggactacgagtgcaactgcggcaagtacaagcgcatgaagcaccgtggcatcgtctgcgagaagtgcggcgtcgaggtcatcgcctcgaaggtgcgccgtgaacgcatgggccacatcgaactcgccgcgcctgtcgcgcacatctggttcctgaagaccctgccgtccaagatcggcacccttctggacatgacgatggccgaccttgaaaaggtgctgtacttcgactcgtacatcgtgctcgatccgggcagcaccaacctcaccaagatgcaggtcatctccgaagaccagtatctgcaggtcatcgaccactacggcgaggacgccctcaccgtgggtatgggcgccgaagccgtgcgctcgctgctcgaggagctcaacctcgaagaactgcgcgtgcagcttcgcgaagaatcgcaggccaccaagtcgcagaccaagaagaagaagctcaccaagcgcctgaagatcgtcgaggcgttcctcgaatcgaacaacaagcccgagtggatggtgatggaagtcattcccgtcattccgcccgagcttcgtccgctcgtgcccctcgacggcggtcgcttcgccacgtccgacctcaacgacctgtaccgccgcgtcatcaaccgcaacaaccgcctcaagcggctgatggaactgggcgcgcccgacatcatcatccgcaacgaaaagcgcatgttgcaggaagccgtcgacgccctgttcgacaacggtcgccgtggtcgcgccatcaccggcaccaacggccgtccgctcaagtcgctctccgacatgatcaagggcaagcagggccgcttccgtcagaacctgctcggcaagcgcgtcgactactcgggccgttcggtcatcgtcgtgggccccaagctcaagctgcaccagtgcggcctgcccaagaagatggccctcgaactgttcaagcccttcatctactccgagctcgagaagaggggcctcgcctccaccatcaagagcgccaagaagatggtggagcgtgaagaactggtcgtgtgggacatcctcgaagaggtcgtgcgcgaatatcccatcatgctcaaccgtgcgcccacgctgcaccgtctgggcatccagtcgttcgaaccgctgctggtcgaaggcaaggccatccagctgcacccgctcgtgtgttccgcctacaacgcggacttcgacggtgaccagatggccgtgcacgtgcccctctccgtagaggcacagatagaatgccgcgtgctcatgatgagcaccaacaacatcctgtcgcccgccaacggttcgcccgtcatcgtgccttcgcaggacatcgtcctcggtctgtactacatgaccgtcgaccgttccttcgaaaagggcgagaacatgtcgttctgcgccccgtgggaagtggtcgccgcctacgacgccggcgtggtcgccctgcatgcccgtatcaacgtgcgcatggaggacggcaaggtcgtccgcaccaccgtgggccgcatcctcgtgtgggagcttctgccccactgcgtgcccttcagcatggtcaacaccacgctgaccaagaagaacatcgcccgcctcgtgagcaccgcctaccgtgacgccggcaccaaggccaccgtcatcctgtgcgaccgcctcaaggacgtgggttacgaatacgccacccgcgccggtgtcaccatcgccgtgaaggacctcaccatcccctccaccaagaaggggctgatcgagaccgcacagaacgaggtggacgacatcgaacgccagtaccgcgacggtatcatcacccgtacggaaaagtacaacaaggtcgtcgacgtgtggacgaaggccacgcaggacgtctccaacgagatgatccgcgagatctcctccgacatcgtcgaagacccgcgcaccggagcgaaggaagccaacagcagcttcaactccatctacatgatgtccacctccggcgcgcgaggcaaccaggaccagatgcgccagcttgcaggcatgcgcggtctgatggccaagccctcgggcgagatcatcgagaccccgatcacctcgagcttccgcgaaggtctctcggtgctccagtacttcacctcgacacacggtgcacgtaagggtctcgccgacaccgcactcaagacggcgaactccggttacctcacccgtcgactcgtcgacgtcgtgcaggacgtgatcgtcagcgaacacgactgcggcaccgtcgacggcatcgaactgacgcacatcaaggaaggcggcgagatcaagatcccgctggccgaccgtgcccttggtcgcgtgctgctgtaccccgtgtacgaccccgagacccgcgacctgctcttccccgagaacaccctcgtcgacgagaacgtcgccaaggtgctcgtggaacgtgaagtcagctcggtgatgatccgctcggccctcacctgccagagcgaccgcggcatctgcaccctgtgctacggccgcgacctcgcccgcggacacatcgtcaacatcggcgaaacggtcggcatcatcgccgcccagtccatcggcgaacccggcacgcagctcaccatgcgtacgttccacatcggtggtacggcgtcccgcgagatcgaacgttcgagcttcgaggcgcagcaccccggtcgcgtcatcctgtcccgcgtgaaggctgtccgcaaccgtgacgggcagtacatggtcatgggcaagagcggccagctcgccatcgtcgacgatcagggccgtgagcgtgagaagtacacgctgcccaacggctcgcgcctgctcgtgacggagggtgaagagattcgcaagggccagattctggccgaatgggaccccttcaacgaacccttcgtctcggaagtggacggtgtgatcaggttctcggacatcgtggaaggcaagaccttccaggagaagatggacgaagccacacgcatgaccacgcagaccatcatcgagtaccgtaccaccaacttccggccctcgatatccatctgcgacgaacacggcgaagtgaagatgcgcggcaacaacatccccgccacgtactctctgcctgtcggcgccatcatcatggtcaagaacgggcaggacttgcaggccggtgacatcatcgcccgtaagccccgcgagacctcgaagaccaaggacatcgtcggcggtctgccgcgcgtcgccgaactcttcgaagtccgcaagcccaaggacatggccgtggtctccgaaatcgcaggtatcgtcacctacgccggagagaccaagggcaagcgcaagctcgtggtcacccccgaaatcggtgaggccaaggaatacctcgtgcccaagggcaagcacatcaccgtcaccgacggcgacttcgtggaagcgggcgacctgctgaccgaagggcatcccgaactgcacgacatcctgcgcacccgcggcgagaagtacctcgcccgctacctgaccgatgaaatccaggaagtgtaccgcttccagggcgttgccatcgacgacaagcacatcgaagtcatcgtgcgccagatgctgaagaaggtcaccgtccttgatccgggcggaacgaccttcctcgtgggcgagcaggtcgacaagggcgaattccgcgtcgagaacacccgcgccatgggcgagggacgcaccccggctacggccgaaccgctggttctcggtatcacgcaggcatcgctgaccacctcgtcgttcatctcggcagcctccttccaggagaccaccaaggtgctcaccgaagcctcgctgcgtggcaagatggactacctgcgcggtctcaaggagaacgtcatcgtgggtcgcctcatccccgccggtacgggttaccgcgagtatgtcaacaccgacatcctcgtgcccgaacagcgtgaacgccccgacaagttcctcgaagacctcgaagagaaccccctgctggtggacatctactag
>DVU_1042|4.917051888053349
atgttcggcatcggcagcaccgagcttctcgtcatactcgtcgtggccctcatcgtgctgggccccaagagcctgccccagatggcgcgcaccctcggcaaggcactcggcgaattccgtcgcgtgtccaccgacttccagcgcacgctgaatgctgaggtcgacctcgaagaccaccagcgccgcaagaaggaagccgagaaggagttcttctcggaagaggccaaggccgagaagcccgcggccaagtccagcgccgaggctgcccccaagtccgataccgccgatggtgccaagcctgacgtcgtcatcgacgcacaggccaccagaaccgaaacgaagaccgccgccggaaaggacgctgcatga
>DVU_0799|4.916074810633177
atgaagcgcatcgttactctgcttctggctgccggcctcgtgttcggcgccttcggcggcgctcaggctgccgacatcaaagccaagggccagtgggacttcaacttcgagttcctgaacaacaccgacttccagtccaaggaacacggcggcaagggtggtgacaccttcgccggcaagcagcgcctgcgcacccagatcgacatcgttgccagcgaatccctctccggcaccgtgtacttcgaaatgggcgacaccatctggggcaaggacgacggcgctcttggtgctgacggcaagtccgttgaagtcaagcgttcgtacatcgactggatcgtgcccaacaccgacctgaaggtccgtatgggtatccagggtctggccctgcccggcggcgtggccggttcgcccgtgatggacgacgacgtggccgccatcaccatgtcctacgccttcaacgacatggtcgccgccaccgcgttctgggctcgcccctacgacgccagcgccaccgacgacgccggttccaccagcttcgacgaaatggacgtgttcggcctcatcgtgcccgtcaccctcgacggcatgaagatcaccccctggggtgcctactcctccatcggcaagaacctcaacggttccgacgccacgaagtacaacagcgcttcctggaagcaggctgccgctggtcttcgtcctgccaacctccccgctggcgctaccaccaccttcgacaaggacaccaccgcatggtggggtggcctgtcgtacgaactgtccatgttcgaccccatccgcttcaagatggacggcatctacggttccgtgcaggctgacagcgaagaatgggaacgctccggctggctcgtcatcggctcccttgactacaagatgagcatgatgacccccggtctcttcgcctggtacgcctctggcgacgacgacgacgccaacaatggttccgagcgcatgccctacatctcgcccgacttcggtcccacctccttcggtatggacaaggtcggcgcccccatcgccaccgactcgctgctgaccgtgagcggcgctggcacctggggtgttggtctgcagcttgctgacatcagcttcatcgaaaacctgaagcacaccctgcgcgtcgcctacatcaagggcaccaacgacgccgaaatggccaagaacggtcatgccgacctgaagcaggacggcaacggcctgtacctgaccgacgaagacagcgcgtgggaagtgaacttcgaccacacctacaacatctacgagaacctcgccctcatcgtcgaaatgggctacatcaagctcgacgtcgacgaagacacctggggcaacgccgaatacgacgacgctatgaagctcggcttcaacctgaagtacagcttctaa
>DVU_3028|4.911926886182367
atgcttcaggagctggacgaccacatggtcgcctgcatgaagtgcggcatgtgtcaggcagtctgcccggtgttcgccgagaccatgaaggaagcggacgtcacccgcggcaagatcgccctgctcgagaacctcgccaaggagatggtctccgaccccgaaggcgttcaggagaagctgaacaagtgcctcctgtgcggttcgtgcggcgccaactgtccctccggcgtcaagatcatggacatcttcctgcgcgcacgctgcatcgtgaactcctacatgggcctttcgcccgtgaagaaggccatcctgcgcgggatgctgaccaaccccaagctgttcaacgccctgctcgacatgggctcggtgttccaggggctgttcaccaccaaggtgaacgacctgctcggctcgtcctgctcgaagatactctcgcccatcatcggcgaccgtcacttcgtgggtctggcctccaagtcgctgcacagccgcatcaagtcgctggacaccccggctggcaagagcggcgtgaaggtggccttcttccccggctgcctcggcgacaagatgttcaccagcgtggccgacgcctgcctcaaggtgttcagccaccacggcgtgggcgtctacatgcccgagggaatggcctgctgcggcattccttcgctggcttccggcgacagggtctcgtatgataagctggtgaagctgaacctcgacctcttcgccaagggcaagttcgactacctggtgacgccgtgcgcgacctgcaccgccaccatcaaggagatctggcccaagatgatgggcgactaccccttcgagatgcgcaagcagatcgaggaactggagaagaagaccatggacgtgaacgccttcgtggtggatgtgctgggtgtgaccccggccgccgacgcgccgaagggcaacgtcaaggtcacgttccacgactcgtgccacatgaagaagtcgctcggcgtcacggcccagccgcgcaacctcatccgcatgaaccccaagtacgaccttgtggagatggcggaatgcgaccgctgctgcggttcgggtggcagcttcaacctgtaccactacgacctgtcgaagcagattggcgagcgcaagcgtcagaacatcgtggactcgggcgcacaggtggtatccaccggttgccccgcctgcatgctccagatgaccgacatgctctcgcagcacggcgaccgcgtggcggtgaagcactgcatcgagatatacgccgattcgctcggttag
>DVU_1574|4.910696825886618
atgtccgagcagaagacactgagcgtccagaagcgcgacaacctgggcaagggtgccaaccgcaggctccgttccgaagaagtcgttcccggcgtgttctacgacaccaagggcaacaacgtcgccgtccagatgcccgccaagccccttcagaagctgttcgaagaagtgggtcgcaccaccgtattccagcttgaaatcgaagaagagggcaagaagagcacgcatcccgttctcatctgggacgctcttttccacccctacaagaagaagttcacgcatatcgacttcttcggtgtcgaccttgatcgcgagatcaagatccgcgttcctctggaattcgtcggcacctcgcgtggcgtcaagcttggtggcaagctcgaagtctaccgcgaattcatagacgtcatgagcaagccgctcacgctgcccaagaagatcacgctggacctgaccgaactcgacatcaacagcaccatcatgctgaaggatgtcgccatgcccgagggtgtgcgtccggcaaccaacgagaacttcgctattctcagcgtgctcacccccaagagcgaatag
>DVU_2373|4.907790864182435
gtgtacggcagcttcacccagctgggagacagcttcagcatagacctgcgcgttgtcgatgccctcggcgtcaagcccgccaaacccttcttcatccagaagcagggcatcatcaacatccttcccgccgtcgacgaactggtcgaccgtgtggcgggcgaattcaccagcggcaacgccatcgccgacgtgaaggtgcgcggcaccaaggtgcttgaccccgacgtcgtgctcatgcgcctctccacccgcaagggcgaccccatcgaccccgccgccatcaacaaggaaatcaagcgcatctgggatctcggctatttcagtgacgtgcaggcgagtgtggagcagggcggcgacggaacggtactcgtgtacaccgtcaccgagaagccgcgcatcgacaacatcgtcatcgaaggctccgacaaggtcggtcacgacgatatcctcgctgccatgagctccaagacgggctcggtcctcaacgacaaactcctcgcgcaggacttgcagaaggtcacggaactctatcgcaaggaaggcttctacctcgcccatgtgacccaccgcgtcgaggcgcgtcagggggctgcctccgccacgctcgtgctgaacgtggaggaaggcaacaagctctatatcaagaaggtcaagatcgagggactcaaggagctttccgagagcgaagtcaaggacatcctcgcgctttccgagcgtggcatgttctcgtggttcaccggcacgggcgtcctcaaggacgaactgcttgaacgcgactctgccgccatcaccgcctactgcctcaatcatggctatgtcgacgcgctggtctccgcccccaaggtcgactatgaggaggacggcatcatcgtctccttcgcagtcaaggaaggaccccgttacaagcttggcaagatcggcttcgacggcgaacttatcgataccgacgagcggcttctgaaggtcgtcaaactcgacgaccacaagaaggacaaccagtacttcgcccttgacgtgatgcagaccgacgacaagctgctcagcgactactacgccgactacggctacgccttcgccgagatcaattcgcgcacacagaagagcgccgaagagcatgtcatcgatgtgacctacgtcatccgcaagcgtcagaaggtctacatcaaccgcgtgcttgtcgaaggcaaccagaagacccgtgacaacgtggtgctgcgcgagatgcgcattgccgacggcgacatgttcgaaggcgccaagctgcgccgtagcaacgagcgtctgaaccgtacccgctacttctcgcaggtggacaccgaactcgtgcccacgcagaaggaggacgaggtcgacctcaaggtgaaggtcaaggaacagaacaccggtgccctgataggcggtgtcggctattccaccttctatcagttcggcgtcagcggcacgatcatggaacgcaacctgttcggcaagggctactatgcctcgctgcaggcgttcttctcgggcaagcgcaactccttcatcgcctcgttcaccaacccccgcgtcaatgacggcgacctgagcttcggcaacgacgcctacatctcgcgcgagtacttcgacgacttcagcaagaacaccattggtgacaccatccgcttcgccctgcctgtgggcgaatacagcaccgtgggctggggctaccgcctcgaccgttacgaactgtatgacatcgatgacgatgccgcgaagatcatcaaggagcgtgagggcgagaacatatccagcgtcgcgcatgtccggttcacccgagacaccaccgacagcaaggagaagcccaccaagggtaccatcttcaagaccttcaacgagttcggtggcgggcccatcggcggtgacgacgacttcatcaagcctgtcgtcgagtttcaggcctatcaccagcttgcccccaaccacgtgctccatggtcgcacccgtggtggtgccgtgctggagaacgggcagggcgacgtccccgtgttcgaacgcttctacatcggtggcatcgacagcatccgcgggtacaactcgcgtgacatctcgccgcgtgaccccgaatcgggcgaccgcatcggcggcgaccgtatggccttcgtcaacctcgaatacatctgggtgttcaagcccgacctcggcctcgcgctggtgcccttcttcgacatgggcatcaactatgactcgtccgccgaattcaactgggacgacgagctgaagaagtccgtgggtctcgagatgcgctggcgttcgcccatgggcgacctgcggttcgcctatggcttccctctcgacgagggacgcgacggagaacagcatagcggtcgcttcgaattctcgatgggccagttcttctag
>DVU_3199|4.907767990122951
atgagaggcatgaacgaccttcttcgtcaggccaacctgatgcagtccaaactcgccaaactccagtcggagatggcggacaagtccttcgaagcatccagcggcggcggcatggtcaaggtttccgtgacgggccgtcaggaactgaaatccatcaccatcgaccccaaggccctcgaaggcggcgatgtggagatgctgcaagacctcatcctcaccgcggtcaacgaaggcgtccgcgtctcgcgtgccaccatggaacgtgagatgaacgccctcaccggcggcctgcgcctccccggcatcatctag
>DVU_3184|4.906247244044667
atgaaaaagtacgtatgcaccgtctgcggttacgaatacgaccctgctgaaggcgaccccgacaacggcgtgaagcccggcacctcgttcgacgacctgccggccgactgggtatgccccgtgtgcggcgcccccaagagcgaattcgaagccgcctag
>DVU_2822|4.899333610051008
atgagaaacttcttcaaagccaacgccatcgctgccattgcctgcatcgcgatgctcgcggcgggctcttatgccgaagccgccaagcgcatcaccatccgccttgcccaccccatggcaccgggcaacaacgtgaccctcgggtacgagaagttcaaggagatcgtggaagcgaagagcaacggcaaggtccgcatccagcttttcggcaactgcatgcttggcagcgaccgcgtgaccatggaagcgacccagcgcggcactcttgagatggcttcgagctcatccccgaacatgaccaacttctcgaaggagatgatggtcttcgacctgccctacatcaccagccccgaacatcaggaaaagctctacaaggccctcgacgaaggtgccctcggcgagcgcctcgacgcgattgcggcgggcatcggcctgaagcccatcatgtacagcgaatacggctaccgcaacttcgccaccaccaagaagcccatcaagaccgccgacgacctcaagaacctcaaggtgcgcaccaccgactcccccatcgaagtggctgtcgccagcgccctcggcatgaaccccactcccgtcagctggggcgagacctacacggcactgcagcagggcaccgtcgacggcgaaggcaacaccttcggcctgctcaacgacgccaagcacaccgaagtgctgcgccatgccatggattcggcgcacaactacagcatgcacctgctcatgatcaacaaggcgtacttcgacaagctgcccgccgacgtgcagcagattctggtcgactccggcaaggaagccctcgcctaccagcgcgccatctccaacgacctcgagaagaaggccgagcaggcgttcgtcgagcgcggcatcgtcatcaccaagcttgcccccgaagagcgcgccaagatgcgtgagctgacccgcccggtgtgggacaagttcagcaacgacatccccgccgatctcgtcaagctcgtgcaggaaacccagcaatag
>DVU_1455|4.89125972947703
gtgagcctctacctcaagcagatagaacagctcgtcgccctgcagagggtcgatgacgaaatccacgccatcagatccgagttgaagaacgccccgcaagaggtggacagccttcagcagcgcttcaacatcatcgaggaacagcgcagccgcatcctcgaaaagcttgaacacctgcacgatcaggaaaagcgtatcgccaacgagatcgaagacgacacgttgcgcatcaagaagagcaagaacaagctcatgcaggttggcaacaccaaggaatatcacgcgatgatgcgcgagatggacaccatggagaagctcaaccgctctcgtgaagaagaaaagctcgcccttgccgaagaactgcagaggcagaacgacgccctcgccgacatcgaagggcgctacaccgccctcaaggaagaactcgacgagaagcgcgccaacctcgaagcccgactcgccgaagcacagcaggtgctcgacgccctcgaacacaagcgtaacgctgccggaagcgaagtgcccggccccgttctctcgcgctacgagttcatccgcaagcgcctcgaccatccggtcatcgtctccgtcgaaaacggcatctgctcgggttgtcacatctccatcccgccgcagtcgttcatcgaattgcagaagggccagcagattctgagctgccccaactgccagcgcctcatcttctggtgcgaacacttctgcgtcgaggcgcccgccgccgaatag
>DVU_0304|4.888543263856631
atgtgcgcgaccctcataggtggcatggaccgtctgaagcgtgactacatcaacactgcacggaacagtggtgtggacctcaaggtgttcaccggaaaggagaaccgcatcgcagacaaggtcggcaactcgaaactcgtcatcgtgttcacgaacaaggtctcgcacgcggcgcgccgcgaggtgatgtcgtacgccaaggccaacgacatccctgtgcagatgctccactcgtgcggcgtgtccaccctgcgtcaggcgctcgacggcttcaacgcctaa
>DVU_0327|4.887677716278126
atgctccctgccgaatacaacgtcctcgtcgactacacgggcgcatccaccttcaccaccttcttcttcctgctcttcttctacgtgctcgactgctacaacgtcgggcacgaggacgtgcgcgacagcatcgcccgcgtgagcgtggcctcggtgctcggcatcatcttcaccggcttcaccttctattcgttcgaacactggcgtttcgagcgcaccaccttcgtggtgctgctcctgctcgtggtgggcatgacgctgctgtggcgcatggtctaccaccgcttcggccagcgcttcaccacccggccccgcgtggtgctggtgggtgtcgacagggcgggtcgtgtccgcaaactgctcaacgaagggatgcccgaagccgagattctgggctatgtgggcgagggcgacgtggaccccgatgcgggcccctgccttggtgcaccctatgaacccgtcgaaatcgcccggcgctacggtgccaccatgctggtgatgctgcccgacgcacccgtggacgaagacatcgcccgcgaccttctcgacgccaagctgcgcggcctcatggtcgtcgacatccgcaccctgtacgaacacgtcgccaagcgcatccccgtcgaccagatacgcgacgaatggctgctcaccgaagacggcttcaacctcaatacgcagggttccgtccgtcgtctcaaacgcgcgttcgacgtcatcgtctccctctctttgctcatcaccaccgcgcccatcatgctggtcgccgccatcgccatccgcatggagtcgcccggcccggtcatctatcgccagaagcgcgtgggcatcaacgagcaggagttcatggtgctcaagttccgctccatgcgcaccgacgccgagaaggacggtgccgtatgggccaccaagggcgacagccgtgtcacccgcgtgggtcgcttcatccgcaaggtgcgcatcgacgaactgccccagttgtggaacgtgctgcgcggcgacatgagcatgataggcccgcgccctgaacggatggagttcgtccggcagcttgagaaggtcatcccctacttctacgtgcgccactcggtgaagcccggcatcaccggatgggcgcaggtgtgctacccctacggggcctcggtggaggacgcccgttacaaactcgaatacgacctctactacatcaagaacatgtcgcccctgctcgacatccagatcgtcctcaagaccgtgggggtcatcctcttccccaagggcgcacgctag
>DVU_0312|4.8864482142619785
atgacgaaggaacaaaggccggggcagcttaaaggcccggagaagaccgcggttctgttgctcgccatgggcgacaagttcacgtcggaagtcttcaagcgcatggacaggcaggagatagccgccgtatccaaggccatcgtcgaaatggagacggtgcccaaggaagtggtcgaggatgtcctgcgcgagttccatcacgcgctcgtcaccgggcaggagatgatcgccggcgggcaggatgcggtgaagcgcctgctcatgaagaacctcgacagcgagacggccaagtacataatggaccagctcaacctcgagtccggccctgcgcccttccgcgaactgggcaacatcagcccccggctgctggcccagatactgcgcaacgaacatccacagacgctggccctcatcctcgggcacatgccgtcggaacgcgccgccgacctgctcaccaacctgcctgccggtgtccgcaccgaagtgctcatgcgcctcgcgcggctcgaagccgtgcccgaagacatgctcatggaagtggacaaggtgctgcaaagccagctcatcgccatgggcggcaaggaaggcaagaaggtgggcggtgtccagtccgtggccgaaatcctcaacgccgtcgaccgcgccaccgaagaggaggtcatcgccgaaatcgaggaagaatcggcccagatggcggaagacatccgcaacctcatgttcgtgttcgaggacgtctcctcgctggacgaccgcggcatccgcgaactgctcaaggacatctccaacgaagacctcaccatggccctgcgcggttccgccgacgacctcaaggagaagttcttcaagaacatgtcggaacgcgccgccaccatgatccgggaagacctcgaaatcatgggccccacgcgcctttcggacgtggaggcggcgcagcagaacatcgtgaagaccgtacgcaggctcgaagccgaaggccgtgtgatgatcggtcgcggaggcggagatgtcttcgtctga
>DVU_1434|4.886188046103422
atggcctacgatatccgccttgtgaaactggtcaacggcgaactcgtcatcggcaagttcgacgcagaagctgacgcctacaaggatgtcgccgcgcttcagaccattcccacccagcagggcgtgcaaatgatgctgatgccttacggttaccccttcgaacagggttttgacggcgtcatcgaacgcaagcacgtcatatacgaatacaagagctttcccgacgacctcaagaccaagtacatggaagcctgctcgaacctcacgctttccacgggcggactcggtggcgttggtggactcggcctcggaaaacccggcatgggcggcaaggtcagcgacctttcgagcctgctgaagaagtag
>DVU_0024|4.886001592399037
atggaagacaaggtgttgcaggcgatgaaggacgcgggaaagcccgtgcgtcccggtgatgtggcaaaggcactcggcgtggatggcaaggaagtctccaaggccatcgatgctctcaagaagtccggcagggtggtatcgcccaaacggtgcttctacgaacccgcgtag
>DVU_2744|4.885558035618574
atgaggaaaaccgttctgtccatgctgatgctccttctgatggcttcggcagcgtatgcggccgataccatcaagataggcttcgacatcccgctcaccggtgacatccccaaggtcggcgaggcctccaagttcgccgccgagatgctgcgcgacgagatcaacgccaagggcggtctcgaagtgggcggcaagaagtacatgctcgaattcgtgtatgaggacaacgagtccaagcctgagtcggccgtcaacgcggcactcaagctcatcgagcgcgatcaggtgctcgccatcgtcggccccaactcctccaagcaggctgtgcccgctggcggcgtcgccgacgacaacgagaccccgctcatctcgccgtggtccaccaaccccgacaccaccaaggggcgtccctgggtgttccgcgccgccttcctcgaccccttccaggctcctgtggtcgtgaacttcgcctcgaagcagttcggcgccaagaccgccgccgtcatgttcgacgtctccaacgactactccaagggccttgccgacatcttccgcgtgaagtgggaagagaagcacggcaagggcaccgtggtcgccttcgagtcgcacggcaccaaggaccaggacttctcggcccagctgaccaagctgctcgcagccaagcccgacttcatcttcctgcccgagaactacaacatcgtggcactcatcgtgaagcaggcgcatgaccttggctggaagggccccttcatgggttccgacgcgtggggttctgccgaactcatgaccctgtgcggcaaggattgcgtgggccagttcttctcgacccactacgccgcggctggtgccaccggcgccaccaaggaattcatcgacaagtacaccaaccgctacggctacatccccgacgacgtggccgcgctgacctgggacgccacccgcatcgtgctgaccgccatccagaacggcggcaaggtcgagaaggatgtccgcaagatgcgcaagctcatccgcgacaacatctcggccatcaccaccttcgacggcatcaccggcaagatgaagttcgacgccgaaggcgaccccatcaagtgcgccgttgtcgtcaagatcagcgacaagggcgagttcgtcttcaccgaatccgtctgcccgtaa
>DVU_0764|4.883916268094259
atgaccaaagctgaacttgttgagaagatccacgcgaaggccggtctggccaccaaggctcaggccgagagcgctcttgacgccaccatcgccgtcctcgccgacgccatggctgccggtgagtccgtgaccttcaccggtttcggcagcttcaaggttgccgaccgcgccgcccgcaagggtcgcaacccccgcaccggcgaagagattgtcatccccgctggcaaggtggtcaagttcacccccggcaagctgctcaaggacgccgtgaagtag
>DVU_1258|4.8829994425939605
atgagtggaatccaggcacgcctcaacgccatctcggctgtcaccaactacaagccgagcaccgcccccatgaacttcagcgagacgaagctcaccgaattcttcggttgcaacgtcttcaatgaaaaggtcatgcgggaacgcctgcccaaggacgtcttcaagtcgctgcagaagaccatcgaactcggcgagaagctcgacccctccatagccgacatcgtggccaacaccatgaaggactgggccatcgagaagggtgcgacgcacttcacgcacgttttctaccccctgacgggcctgactgcggaaaagcacgacagcttcctcacgcctgacgggaaaggcggcgccctcgccgaattcagcggcaagatgctcattcagggtgagcccgacgcatcgagcttcccttccggcggcttgcgcagcacgttcgaagcccgcggctacaccgcatgggacgtgaccagccccgcctacatccttgagaatcccaacggcacgttcctgtgcatccccacggcgttcctgtcatggacgggcgaagcactggacaagaagacccccctcctgcggtccatgcaggccctcaatacgcaggccaagcgagtcctcaagctcttcggcatcgagaccaagctgcccgtgatcgccttcgcaggccccgagcaggaatacttcctcatcgaccgcaacttcgccttctcccgccccgacctgctcatcgccgggcgcagccttttcggtgcccgcccccccaagggacaggagttcgaagaccagtacttcggcgtcatcccccgccgcgtgctcgccttcatgatggaagtcgaacgcgagctgtacaagttgggcgtgcccgtgaagacccgccacaacgaagtggcccccagccagtacgaaatcgcccccatctatgaaacgggcaacctcgcgaccgaccacaaccagatcatcatgaccacgctacgcagcgtggcaaagcgctacggcatgctctgcctgctgcacgaaaagcctttcgcgggcatcaacggttcgggcaagcacctcaactactccatcggcaacgccgaattgggcagcctgttcgatcccggcgacaccccgcacgagaacgccaagttcctcgtattctgcgccgccgccatccgcgccctgcacaagttcggcccgatgctgcgagccaccgtggcctccgcatccaacgaccatcgtctgggagccaacgaggctccgcccgccatcatgtcgatgtatctcggtgaacagctgaccgacgtcttcgaacagttcaagcagggcaaggtcaacggctgcaagcagaagtgcgtcatgaacgtgggcgtcgacacgctgcccccgctcccgcgcgaccccggcgaccgcaaccgcaccagccccttcgccttcaccggcaacagattcgaattccgcgcggtaggctccagcatgtccatcgccggttcgcaggtggccctcaacaccatgatggccgactcgctcgactacatcgcctccgagctcgagaaggccatcggcggcgatgccagcaagctcaacgaagccgtgcagagccttcttcagaagatcatggtcgagcacgaagccatcatcttcaacggtgacggctactccgaagcctggcacaaggaggccgaacgtcgtggcctgcccaacctgcgcaccacccccgacgccctgcctatgctgaccaagcccgaggtcatcgaactgttcaccaagtacggcgtattctccgaagcggaactccgctcgcgcgaagaaatctacctcgaacagtactgcaagaccgtcaagaccgaagccaatctggtcatccgcatggcacgcacgatcatcttccccgcagccatgcgctatcagggtgaactggctaccacctgcgccaacctgaaggcagccggacacgactaccagatggtgacgcttgaagatgtcaccgcgaagctgcgttccatgcagaaggctgccaacgaactggagaagctgctcgaccacgaggcggcaagtgttctggaagaggcgcgccacatgtgcgacgccatcctccccgccatgaacgatgtccgcaagtgggccgactcgcttgagaccatcgtcgccgacgacctctggtcgctgcccagctaccaggaaatgctcttcatcaagtaa
>DVU_0846|4.877159521552457
atgccgacttatgttgatccgtccaagtgcgacggttgcaagggtggtgaaaagaccgcttgcatgtacatctgccccaacgacctgatgatcctcgatcccgaggaaatgcgggcctacaaccaggaacccgaagcctgttgggaatgctactcctgcgtgaagatttgcccccagggcgccatcaccgctcgtccctacgccgacttcgcccccatgggcggcacctgcatcccgatgcgctccgccgactccatcatgtggacggtcaagttccgcaacggcaacgtcaagcgtttcaagttccccatccgcaccactcctgaaggttccatcaagcctttcgaaggcaagcccgaagctggcgacctcgaaagcgaacttctcttcaccgagacggctctcaccgctccgaaggaagcccttggcaagaagttcgatgtgaccgacgccgagacctcccagtgctggtacgagaccggctgtcagggcggcaaccgctaa
>DVU_1462|4.873923584425719
atgaagcgcgtcgccaactggcttgccatcacggggttcgtcgtccacgccatatcactggtcgcgggactacaggggcacacatgggagaccatcagcaagggctatttcctgcagatgctctcatggagcatgctgctcatctacctgttcgtgtggtggaagttcaaactcgacttcctctccgcgctggcctcgcccttcgcgctgctcatctacctttcctcgttcaaggtggcagaggtgcagagcaagcttcccgagtcgctctcgggcctgttcttcgggctgcacatcggcacgctctttctcagcttcggcctcatggcgatggccttcggcgccggggtgctgttcctgcacatggaacgcaagataaagaccaaggagccgctgacggggttccgcaaggacctgcccgcgctctccaccttcgaccgggtcaaccgcctctgcgtagtgtggggctttccgctgttcacgctcggcatcgtgtcgggcttcgtgtgggcgcaccccgcgtggggcaaggtcatcacgtgggaccccaaggagatcgtctcgcttgcggtgtgggtcatgtacgccctgctcttccaccagcgtgtggcgctcggctggcagggccgcaagcccgcggtgatggtcatatggatctttgccgtctcggtcttctctctcatcgtggtgaacgtcttcatgcccacccatcacagtttcatccagcagtaa
>DVU_0313|4.867883391035884
atgtctcccatgatcaccgacgccacagacaaggcaagagccttctggtcgcgcatctccatgtcccagcgcgtcttcatcgtcgggctcgcgctcgtcaccgtcggcatcttcttcacgctcatcctctggatcaaccgcccggactaccgggtcctgtactccaacctcgcaggcgaagacgccaaccgcgtggtgaagctgcttcaggccaacaaggtgccgtacaagctcgagaacgacggcggaacggtgctcgtgcccgccgacaagctgtacgacctgcgcatcaaggtggcgggcgagggcaacctcgtggggcagggcatcggcttcgagatattcgacgacctcaaggtcggccagaccgacttcgtacagaagatcaactaccagcgtgcccttcagggcgaactcatccgcaccatcagcgaattccccggtgtggagaccgcaagggtgcaccttgtcatcccccaccgcagcctgttcatcgaagagcagcagaagccctcggcctctgtggtggtcaagctgcgcgaaggcaagaagatggaagcacaggacgtgcaggccatcgtcaacctcgtggtcatggcggtggagggcatggaccgcaaccgtgtctccgtggccgacacctcgggcaagatactctactaccccaccgaggacgacagccttcagggcctcaccaccacgcagcttgaatacaagatgcgcctgcaacagaacctcgaacggcgcatcgaggaactgctctaccctgtcatcggccccggcaaggtcatcgccaaggtcaacgccgacgtggacttcagccagcgcaccatacggcgtgaactctacgacccggagaagaccgtggtgcgttccgaacagcgcagcgaagagagcacccgtggccgcgccaacctcgaggcaggtgcccccgacgccaacttcaggggcgacggcatctccggcagcgccagcacgcaggaaggcacgcgcgagacgcgcaccaccaacttcgaaatcaataaagaagagcagaacatcgtcgccaacgtgggcgacctgagccgtctttccgttgcggtcatcgtcgacggcacgtatgagaaggctgcagacggcacctacaccttcgtcccgcgcaacgccgaagagatgcagcgcatccgccagcttgtctccagcgccgtgggttacgacagggcacgcggcgacaccgtggaggtcaactccatctccttcggcggccccgacctgccgcaggaggcgagcctgccgcaactgttcctcgactacgccctgcgactcggcaagccgctgctcaacgccctgctggtcttcctcttcctgctgctggtggtcaggcccgtggtcatggccctcatcaggcccaaggtcgaaggcgagatgatcgaagggcttgaagggctgcccgcaggcgaagagcgtctcgcgctcatcgaaggcgacgaggaagtggacgcactggatgcgctgcgcaagatcgaagacatcaaggcccatgccatgcagctcgcggagcagaacatggaccaggccgttggcatcatcaggagctggttgaaaaatgacgaaggaacaaaggccggggcagcttaa
>DVU_2280|4.864367325538825
atgtccgaacagtttgaacttgaaaaaaccctgtccccgatgcaggtgtgggccctcgctctgggctccatcgtcggctggggctgcttcgtgctgcccggcgacatgttcctgccgcaggctggccccgtagggacgctcacaggcttcctcatcggtgccttccttctcagcttcgtggctgtctgttacagctacatggtcaagtacgtacctgttgcaggtggcgcattcgcctatgcctatgtcggcttcggcccgacagcggccttcatctgcggctgggcgctcgttctgggctacatcgccatcgtctgcatcgacatcgcggcccttgcgctcatcttcaggttcctcttcccgggggtcttcgagttcggcccgttgtactccatcgccgggtggcaggtgtacacgggtgaagtgatgctgatgaccttcggcaccctcgccttcggctggatgaactatcgcggcgtgagcttcgcgggcaagttgcaggtcgttctcgcctacatgctgaccatcggcatcgtggcgctctttgcgggcaccgcctcccttgaatcggcccacatgagcaacctcatgcccatgttcgccgaacatcgcacgccgctttcctgcgtgctgatcatcttcgccatctcgcccttcctcttcgtgggcttcgacaccgtgccgcaggccgctgaggagttcgccttcgaccccgcgcgctcccgcaggatcatgatcctcgccatcttcatgggcgtcatcctgtacagcctcgtggccctttccgtggccatcgtgatgccctaccccgaaatgctcgccaagatggaagccctgcgcgccagcggcggcacagcatgggccaccggcgacgccgccaccatggccttcggcaagttcggcgccatcgtgctggcctgcgccgttctcggcgccgtctgcaccggcatcaacggcttctacatcgccacctcgcgcctgctgctcagcatggctcgcggccgcatcctgccttcttggttcggcgacatccaccccaagtaccgcactccctacaaggccatcctcttcaccatcgccatcgtactgctgactcccttcgccggtcgttccgtggtggtatggatcgtggacatgagctcggtgggaaccggcatcggctacctcttcacctgccttgccgcccgccgcgtgcttctgggtactcccggcgtcggcaacaagagcctcagcatcctctgctgcaacatcggcacgctcacttccgtcatgtgcatcgtcctgctgctggtgcccggttcgcccgcctacatcagtgaagcatcccgctggtgcatggtcgcgtgggtagtgatgggcttcttcttctactactccaacaagtccgtatgggcccagttgcctgagatgacgatccgctcgagcatcctcggcagctgcgacatccctgtcttcttcaagggcaacacctctggggtgaaggccgcggccgaagccgcctcgaagtaa
>DVU_3273|4.862560188299885
atgatatccgcctccatctacagagacggtacaccgcgcgtgctcactcccgaagaggaggagcagaagcgcgccatctacgagaagatggccccccgccgccgcaagttcatcgaccgcatcggctacgaaaactgggaccccttccagaagcccaacgacccgatggaactgcggcaggacgtgaccaagcgcacgacacagcaactcgtccgcgaatttctgcaaagctccaaggtcaaggactactccaacgaatacggccgtggtgcgctcgaaagcgctctcggcatcatcaacaaggacgagaagtaccgcggaatctttgatttctgcatctggtactacaagcttctgctcaaggagggccacgtcgatgaaggccagatatga
>DVU_3026|4.859619055720168
atgtctctcgaacttctagctctcgtagccctgctgcccatcctggtggcactggtgctcatggtcggcatgcgctggcccgccaccaaagccatgcccctgtcatggctcgtctgcgttctcggcgccatcggcgtctggaacctgcccgccggctatgtgaccgcccttaccctgcagggcatcgtcaccgccatcggcgttctgatcatcgtcttcggcgccatcatcatcctgtacacgctgcaatacagcggcggcatggagaccatccagtacgggatgcagaacgtcagccgtgacaagcgcatccaggccatcatcatcggctacatgttcgccgccttcatcgaaggtgccgcgggcttcggtacgccagcagccctcgctgcgccgctgctgctctcgctgggcttccccccgctcgccgcagccgtcatctgccttgtcttcaactcgttctgcgtctccttcggcgcggtgggcacccccattctcatcggcctcaagttcctcgccccgctggtgaaggacgccgtgaccgctggtacccccggcctcaacttcaccgacttcggctccttcgccaaggtcatcggccagtgggcgaccatcatgcacggtttcatgatcgtcatcctgcccatcttcatgctcggcttcctcacccgcttctacggccagaacaagtcgtggagcgaaggcttcaaggcgtggaagttctgcgtgttcgccgccgtctcctttgcggtgccctacttcatcttcgcatggttcgtcggccccgagttcccctctctgatcggtggtctggtgggtctcggcatcatcgtcgccggtgccaagcgcggcttctgcgtgcctgaagagacctgggacttcggcccccagtcgacctgggaccccgaatggaccggcaccatcaagaccgctgccaagaccgagttcaaggctcacatgagccagttcaaggcatggctgccctacatcctcatcggtgccatcctcgtggtcacccgcgtgcccagcctcggcctcaagggcttcctgtccgcccagaagattcccttcgacaacatcctcggcttcaagggcgtctccgcctccatcgactacctgtacctgcccggcaccattcccttcaccctcgtggcgctgctcaccatcctgctgcacggcatgagcggtgacgcggtgaagcgtgcgtggagcgaatcgttcgccaagatgaaggcccccaccatcgcgctcttcttcgccgtggcgctggtctccatcttccgcggttcgggcgtcgccgacgtggccctcaaccccaacaactacccgtccatgccgctggccatggccaaggccgtcgccgcgctcgccggcaacgcgtggcccatgctggcctcgtacgtgggcggtctcggtgcgttcatcaccggttccaacaccgtctccgacctgctcttcgccgaattccagtggggtgttgcggctcagctcgagttgccccgccagatcatcgtcgctgcgcaggtcgtgggtggcgccatgggcaacatggtgtgcatccacaacatcgtggcagtgtgcgccgtggtcggccttgccggccgcgagggcatgatcctcaagcgcaccttctggcccttcatgctgtacggtctggttgtgggcatcatcgcgtcgctcatgtgcttcgtgttcctgcccaacctgttctag
>DVU_0797|4.858136713951121
atgaaacgcatcgttactctgctgctggccgccggtctcgtcttcggcgccttcggtggcgcacacgccgccgacatcaaggccaagggctactgggccctcggcttcggcttcaccgacagcctcgactactacgacaaggacaagggcggttccggtggtgacaccttcaacgcccaccagcgtttccgcacccagatcgacgttgtcgccaatgaaaatctttcgggcgtggtgtacttcgaaatcggccaccaggactggggtaccaacgacggcgctctcggtgccgacggcaaggtcgtcaaggtccgtcgttcgtacatcgactggaccgtgccgcagaccgacctgaaggtccgcatgggtatccagggcctcgccctgcccggcgccaccttcggttccagccccatcctcgacgacgacgtggctgccctgaccctttcctacgccttcaacgacatggtctccgccaccgcgttctgggctcgcccctacgacaccgccggtgacaagtccgacgccgatggtggcaagaatgcgtttgacgaagtcgacatcttcggcctcgccgtgcccgtgaccctcgacggcttcaaggtcaccccctacgccgcctacgcttccgctggcaaggacgtcaacggttctgacagcaccaagtacaacggttcttcgtggggcgcctacacgagcgggatgctgtccgtctctcagctttccggtctcggcaaccaggactccgaaaccaactcgttcgacgcatggtggggcggcgtggccttcgaaatgagcaagttcgatcccttctcgctgaaggccgacttctcttacggtgccaaggaagccgacgttgacgcttccgagcgtagcggctggctgctttccgccaaggctgcctacaagcttggcatggtcacccccggtctcttcgcctggtacggctccggtgaagacgacgacatcaacaacggttccgagcgtatgccttccgtgtcgccccagtcctgggccccgaccagcttcggcttccccggttccgtctactacgacgacaccaacttcggcctgaacggcgctggcagctgggctctcggccttgaactcgccgacatctccttcatcgagaacctgtcgcacgtcttccgcgtagcctacatgaagggtaccaacgacgccgacctgctcaagaagaacgccggtctcgtcgacgaggtcacccctgcacagggtgccgtcttcctgaccaacgaagacagcgcttgggaagtgaacttcgacaccacctacaagatctacgagaacctctccctcgtggccgaaatgggctacatcaagctggatctcgacgaagaaacttggggcaacgccaactccgacacctccgacgccaagaagctggccttctacttcatctacgaattctaa
>DVU_1911|4.853649803646262
atgcttaaagccagagacatcatgaccgcttcgcccgtgacggtagctcccgacaccgaaatcgccaaggccgcccgcatcctcgtcgaacgcaagttcaacggtctgcctgtcgttgacgattcgggacgccttgtcggcgtcatctgccagagcgacctcatcacccagcacaagaagctcaacatcccctcgttcttcaccgtgctcgacggcttcatccccctgacctccatgtcggaactggatgagcagatgcgccgcatctccgcgaccatcgtcaagcacgccatgaccgccgaccccgtcaccgtgacgcccgagaccgccatcgacgagatcgcctcgctgatggtcgactcgaagctccacaccctgcctgtcgtcgagaacggcaagctcgtcggcgtcatcggcaaggaagacctgctacgcaccctcgcgggagcctag
>DVU_2794|4.851621434089453
atgcgtgacatcatcaaaatgatcgtcgtgctctcgggcatatgcggcatcgcgggcttcgccctctcgtacctcaagatgagcaccgccccccgcatcgaggaacaggtgatgacgtacgtgcagggccccgccatcctcaaggtcttcaccgacatcgacaactcgcccatcgccgacaggcgcaagttcaccctgcccgatggcaagcaggtgacggtgttccccggacgcaagggcggcaagctcatcggcgtcgccatcgaagacttcggcaagggattcgggggcgacgtgggcatcatggtcggcttcgacgtctcgcgtgacaccctcgtgggcatcggcgtcaccaccatgaaagagacccccggcctcggtacgctcatcgccgaaccctcgttcacggagcagttcatgggcaagcccatcgactcgaagctgaagagtcagggcggccccatcgacgccgtgtccggtgccaccatttcctcgaccggcgcggtcaccgcgcttggcaatgcggccaaggtctacacccagctcaagcccgaaatcgtgaaggcgtggccctag
>DVU_2342|4.8513169322103975
atgaagcgtctgttgcttttggccctgaccctcggtctggttctcaccgcagcggtggcccatgccggcaagctcgacgagatcaagcagcgcggcacgctcgtgtgcggcgtgaaagactccgtcgtgcccttcggtttcatcgatgagacgtccaagcagcttgtgggcttcgacgtcgacatctgccagttcatcgccgacagggcaggggtgaagctggaggtcaagaccgtgaccagcgccacccgcatccccatgctcacgcagggttcggtggacctcgtggctgccaccatgacccacaagttcgagcgtgacgacgtgatcgacttctccatcacctacttcgacgcaggtcagcgcctgctggtgaagaagggcggtggcatcaagtccgcggccgacctcaagggcaagaaggtcgccaccgtgaaggggtcgacctccgagaagaacatgaaggccgcccagcccgactgcgtggtggtgtcgttcgacgagtacccgcaggcgttcctcgccctcaagcagggcaaggccgaagccgtcaccaccgacgaacccatcctcgtgggcctcaagaattccgaccccgagcctgacaagtgggacatcgtgggcgacttcatcgcctctgaaccttacggtctcggcctggtcgagaacgattcgaagttccgcgacttcgtgaacaagagccttgcggagatgtggacaaccggtgcctaccagaagtcgtacgacaagtggttcggcaaggacaccaagtacttcatccccctcaagtggaagatggaagtctggccctga
>DVU_2518|4.8508271798435265
atgaaaactttcagccctacgcccgagaacatcaaccgcgaatggtttgtggttgacgcagaagacaagattctcggccgtctcgccacccagattgcacatcgcctgcgtggcaagcacaagcctgaattcgctccgcacatggacaacggcgacttcatcgtcgtggtcaactgcgaaaagatcaaggtcaccggcaagaagctggaccagaagaaatactacaaccactccggttacgtgggcgggcttcgtgaaaccagcctcgagaagctgctcgccagcaagccggaagaagtactgctcaaggccgtgcgtggcatgctgccccgcaaccgccttggtcgtgccatgctcaccaagctcaaggtctaccgtggcaccgagcatccccatgccgcccagaagcccacgccccttgagctgacgtactaa
>DVU_0910|4.84886722180773
atgaacaagattctggcacaggacgaggtagacgcccttctgcgcggtctctccggcggagagatcgagagcgagacggacatacagcatgatgactcgggcatcgtgcccttcgaccttgcgaatcaggatcgtatcatccgtggacggatgcccgtcctcgagatcgtcaacgacaggttcgcccggctgtgcaccaatgcgctcagcaacgcggtccgcaagcgtgtggaactgaatcccatctccatcgacatgaccaagttcggcgacttcatgcggtcgctgcccgtgcccaccagcatcaacatcttcaagatggaaccgttgcgcggcaacgccatcatcgtcgtcgactcccggctggtgttcgcactggtcgagaacttcttcggcgggtccggtagccagcccaagatagagggtcgcgagttcacgcgcatcgagcaggccatcgtggacagggtgattcatatcgccctcgacaacatggaagagtcgtggcgccccgtgcatgacgtgcaccttgaactggtgcgttccgagatcaacccgcaattcgccgccatcgtgccgcccagtgacgtggtggtggtcatcaccttcgaggtggaactcgacagcgccatcgggtccatggtcatctgcctgccctatgccaccatcgagcccatccgttccaagcttcacgccagtttccagaccgaacgcctcgaagtcgaccatgcatgggtcgcccgtctgaaggaacgcctcatggagacgccggtggaactcaaggtgcgcttcggcgagaccaagatcacaggcaaccagttgctgcggcttcaggtgggtgatgtgctgctgctcgataccgacaccgacgacatgctcgaggtgaccatcgcgggcgtcaccaaattctgggggcttggcggcacggtcaaggccaacaaggcgttccagatcgtcaaggaagaggaaccccgctacacgtga
>DVU_2204|4.845700901741933
atgaagcgcattcccgaaccgttccgcatcaagatgatcgaacccattcgcatgaccaccctcgaagaccgcaccagggcactcgaagaggcggggtacaaccccttccttctcaagagcgaggatgtgtacatcgacctgctgaccgactccggcaccggtgccatgagcgaccgtcagtgggcgggcctcatgatgggcgacgaggcttacgctggtagccgcaacttcctgaatctcgaaaaggccgtgaaggacgtgttcggctacgagcacaccgtccccacccaccaggggcgcggcgccgaacagattctcttcccctgccttgtggcccgcatgaagggcgacaagcccgtcttcatctccaactaccatttcgacaccaccgccgcccacgtcgagatgacgggcgccaaggccatcaacgtggtcaccgagaaggcgttcgacaccggcacctactacgactggaagggcgacttcgaccttgagaagctcgaagccaccatcaggcagcatggcgcgcagaacgtggctggcatcatcgtcaccatcacctgcaacagcgcaggcggccagcccgtctccatggcgaacatccgcgaggcagcagccatcgccaagcgccatggcatcaccgtcatcatcgactccgcccgtttctgcgagaacgcatggttcatcaagcagcgtgaggccggatacgccgacaagtccatccgtgagatcatccgcgagatgtactcctacggcgacgtgctcacctgctctgccaagaaggaccccatcgtcaacatcggcggcctctgctgcatcaaggaggacgtcgacctcttccgtgccgtgcaggtccgctgcgtgcccatggaaggcttcgtcacctacggcggccttgccggacgcgacatggaagcgctggccatcggtctctatgaaggtactgacgaacacttcctcacctaccgcatcaagcaggtcgaatacctcggcgaacgtctgcgtcagggcggggttcccatccagtaccccaccggcggtcacgccgtgttcatcgacgccaagctgatgctgccccacattccgggcaaccagttcccggcacacgccctcgccaatgaggtctacatcgaaggcggcgtgcgcggcgtcgagataggttcgctgctgctcgggcgcgaccccgccaccggcctgcagaaggaatcgccgctggaactgctgcgcctcgccatcccgcgccgcgtctacaccaacgaccacatggactacatcgccgacacggtcatcgccgtgctcgaccgcgcgtcgtccatcaagggccttgagttcacctacgaaccgccggtgctgcgtcacttcaccgcgcgtctgcgccccatcgcctga
>DVU_1367|4.844108913988135
atgttcggtatcggttttcaggaactgctggtcgtcctcgtcctcgtcctgctcgtcttcggagccaacaagctcccggagatcgggggggggcttggccgggccatccgtaacttcaagcgggccgcgtcggaaccagacgagattgacgtcaccccgaccgacaagaaagacaagaacgacgacaagcaggcctaa
>DVU_0402|4.843587605589317
atggcgaaacatgcaactcccaagttggaccagctcgagtccgggccctggcccagcttcgtgtccgacatcaagcaggaggctgcgtaccgggcggccaacccgaaggggctggactaccaggtacccgtcgactgtccggaagacctgctcggcgttctcgagctgtcctacgatgagggtgaaacccactggaagcacggcggcatcgtcggcgtgttcggttacggcggcggcgtcatcggccgttactgtgaccagcccgaaaagttccccggcgtggcgcacttccataccgtgcgcgtggcccagccttccggcaagtactactctgccgactacctgcgccagctgtgcgacatctgggacctgcgcggttccggtctgaccaacatgcacggctccacgggtgacatcgttctcctcggcacgcagaccccccagctcgaagaaatcttcttcgaactgacccacaacctgaacaccgaccttggtggttccggttcgaacctgcgtacccctgaatcgtgcctcggcaagtcgcgttgcgaattcgcctgctacgactctcaggccgcctgctacgaactgaccatggaataccaggacgaactgcaccgtccggcgttcccctacaagttcaagttcaagttcgacgcctgccccaacggctgcgtggcctccatcgcccgttccgacttctcggtcatcggtacctggaaggacgacatcaagatcgacgccgaagccgtcaaggcctacgtggccggtgagttcaagcccaacgccggtgcccactccggtcgtgactggggcaagttcgacatcgaagccgaagtcgtcaatcgctgcccctccaagtgcatgaagtgggacggttccaagctgtcgatcgacaacaaggaatgcgtccgttgcatgcactgcatcaacaccatgccccgcgccctgcacatcggcgacgagcgtggcgcctccatcctctgcggtgcgaaggctcccatcctcgacggtgcccagatgggctctctgctggttcccttcgtcgccgccgaagagcccttcgacgagatcaaggaagtcgtcgagaagatctgggactggtggatggaagaaggcaagaaccgcgagcgcctcggcgagaccatgaagcgcctcagcttccagaagctgctcgaagtgaccgaaatcgctccggtgccccagcatgtcaaggaaccccgcaccaacccgtacatcttcttcaaggaagaagaagtacctggtggctgggatcgcgacatcacggaataccgcaagagacacctgagataa
>DVU_1313|4.84303077616
atgatccaggttgaatccacactgcaggtggcggataattccggcgcgaagaaggtcgcctgcatcaaggtgctcggcggttcccatcgtcggtacgccaccgtgggcgacatcatcatggtctccgtcaaggaagccatgcctcactgcaaggtgaagaagggtgatgtcatgcaggctgtcatcgtgcggaccgccaaggaagtccgccgcgccgacggctcctacatcaagttcgactccaacgccgccgttctcctgaacaagcagggtgaaccggtcgggacccgtatcttcggtcccgttgcccgcgaacttcgcgctcgcaacttcatgaagatcgtctccctggcgcctgaagtcctctag
>DVU_2927|4.840858445164834
atgtccatcaccaaagaacaggtcgttgaattcatcggcaacatgactgtcctcgaactctccgaattcatcaaggaactcgaagagaagttcggcgtttccgctgccgctcccatggctgccatggccgttgccgctcctgctggcgatgccgcccctgccgaagaagaaaagaccgaattcgacatcatcctgaagagcgccggtgccaacaagatcggcgtcatcaaggttgtccgcgcccttaccggcctcggcctgaaggaagccaaggacaaggtcgacggcgctccctcgaccctgaaggaagccgcttccaaggaagaggccgaagaagccaagaagcagctcgtcgaagctggcgccgaagtcgaaatcaagtag
>DVU_0521|4.840705725647989
atgctcatcctcacacgtaaggcgggcgagagcctgcaccttggtgacgacatccgcatcaccgtcctcggcatacaggggaagcaggtgaagataggtatcgaggtgcccggcgacatggtcgtctaccgggaagaggtgtacaggcgcgtcatcgaagagaaccgtatggcgctcgacatcagcaacgcagaccttctggcggcgacgaagatatggcacggcagaacgaaatag
>DVU_0789|4.828009984099529
atggccaagattctggatttcgtactcggcatgttctccaacgaccttgcaatcgacctcggcacagccaatacctgtgtctacgtcaagggacaaggcatcgtcctgcgtgagccctcggtcgtggccgtgaagaaggactcgcgcggcaacaatgtcgtcctcgccgtcggtcaggacgctaaacgcatgctcggccgcacccccggtaacattcaggccatacgccccatgaaggacggcgtcatcgccgacttcgagattaccgaggccatgctccgccatttcatctccaaggtgcacaactcgcgcaggctcgtccggccgcgcatcatgatatgcgttcccaccggcatcacgcaggtcgagaagcgcgccgtcaaggaatcggcccagagcgcgggagcccgtgaggtgtacctcatcgaggagcccatggcggcagccatcggtgccaacctgcccattcaggagcctacctccaacatggtggtcgacatcggcggcggcaccaccgaagtggcagtgatatcactttccggtatcgtgtactcgcgctccgtgcgcgtgggcggcgacaagatggatgaagccatcatgacccacgtgaagcgcaagtacaacatgctcatcggcgaatccacggcagaggagatcaagatcaagatcgcttccgcctaccctctcgaccccgagcaccagcttgaggtgaagggccgcgacctcgtcaccggcattccgcagaacatcatcatcacgtcggaggaggtccgcaaggccatctccgaacaggtggacagcatcgtgcaggcggttcgcatcgccctcgaacagacgccgcccgaactcgcagccgacatcgtcgaccggggcatcgtgctcaccggcggtggcgcgctcctcaaggggctcgaccagctgcttcgtgaagagacgtcgctgcccatcaccgtagtggacgacccgctttccacggttgtcgtcggcaccggcaaggcactcgacaatctgcacatcctcaaagaggtctgcatagattaa
>DVU_0849|4.826067635611935
atggccagcagaattggcgtctattttgaccagtcgagcatcggcggcggccttgatgtcgaagccctgtccgacggcgtctcgaagaagtggggaacgctgacccccgtggtcaaggtgcttcccgtcctcgcagccgagaaggcgcgggacgagattcgcgccgacatcgaagagaacgaacttgacggtgtcctgctctgcggtacctccccccgcgttgactgggacctctacaagttcgatggtgtcatcgtcgaccgtgttaaccttcgcgaacagtgtgtcctgtcctacaagaaccccgacggctccactgtcgaggaaggggatgacgctcctgaactgctcgtcaaccttgccaccgactacctgaacatgggtgttgtccggttgcagaagacgacggctcctgaagccgcccctgtcgagagcgtgcgccgggtgctggtgctgggtggtggctggacgggccttacggctgcccgcaacgcctccatcgcaggccttgaggtcgttctcgtcgaaaagggtgatgtccttggcggcaagaccctgaacctgcaccagaccatcccgcttcatgccccgtatgtcgaggcacatgccaccggcatcgagcagaagatcgccgacgtcgagtccgacgcgaacatcaaggtgctcaagggctctgtcctgaccaagctggcgggcatgcccggcgagttcaccgccatcgtcaagacccccactggcgatgaagagatcgccgttggtgccgtggtccttgccacgggctggcagccgcaggatgccaagctgcttgctcctcttggctacggcaatgtccccaacgtggtgacctccgccgagttcgagaaaatggtcaaggaaggcaccatgaccgcccgtcgtgttgccttcatcctgaacacgtcactgtgcgacggcggcgacatctacgctcccttctgcgctgacgaggccgctcccgccgaagctgccgccgaggctcctgccgaaggcgaagaggctggccccaagtgcaaggacctcgagagcatccgccatctgccgtactccaactccatcagcagcgtggttgccctcaagcaggccaactacgtctgtgacaagttcgagggcgcgcaggcgttcatcctgtacgacagcatggtggtgcagggtatccacgagcgctactacaaggccgcacaggaccgtctcggcatcatgatgagcaaggccgacatccgcgaagtccgcgaaggtgccaacggtaccgttagcgtgctctgcgacaacacgctcatcggcgatgacatccagatcgacgtggacatggtggtgctgcccacaggcatcgtgccttccactgcgaaggacgccatcatgaacttcgaataccgtcagggccccggcttcccggacctcgacctcttcgacggttttgccgactcgaactacatctgcttcccctacgagacccggcgtaccggtgtctacgcagccggttgcgtgcgccagcccatgacgctcgattcgtgcgaggaagacgccatcggtgcggccatgaaggccatccagtgcatcgagtccgccaatcgcggtgttgccgtgcatccccgttcaggcgacctctcgtaccccatcttcaacttcgtgcgctgcacccagtgcaagcgctgcacggaagaatgccccttcggcgcccttgatgacgacgagaagggcactccgaagcccaactacagccgctgccgccgttgcggtacctgcatgggtgcctgccccgagcgcgtcatctccttcgccaactacaacatcgaccagatcggttcgatgatccgcgaagtgaacgtccccgcagacatgaagaagggtggcccccgcgtcatcatcctcgcctgcgagaacgacgcctaccccgcgctcgacatggccgctctccgtggcaagccgtggagcccctatgtccgcatcatccccgtccgctgccttggttcggtcaacgccatatgggttgccgacgccatgtcgaagggtatcgacggtgtcatgatgctgggctgcaagtacggtgacgactaccagtgccacttcgtcaagggctctgaaatctgcaaccgccgcaaggagaacatcgccgagacgctgaaccgccttggcgtggaacccgaccgtgtggagcagtacgaagtcgccatcgacgagtacgacaagctgccgggcatgatcgaaggcttcatgaacatgatcttcgagaagggtccgaacccgttcaagggctactag
>DVU_0891|4.820383629182433
atgagccagagccagttcccgcgtatgcaccgcctgcccccctacgtgttcgccgtggtcaacgagctgaagatgcagcttcgccgccagggagtggacatcgtagacctcggcatgggcaaccccgacatgcccaccccgcagcacatcgtcgacaagatggtcgaagcctcgatgaagggcaacaaccatcgctactcggtgtcgcggggcatccccaacctgcgcaaggccatctgcgactggtacacccgccgcttcggggtctatctcgaccccgacaccgaggcggtggtcaccatgggcgccaaggaaggtctctcgcacctttcgctcgccatgctctctcccggcgacgtggtgttcgcgcccgacccgacctaccccatccacacctacgccccggtcatcgccggtgcggacgtgcgccgcatccccatcggacgcgggcgcgacttcttcgaagacctgctggtggccacccgccagacatggccgcagcccaagctgctgttcctcagctatccccacaaccccaccacggaactcgccacccccgagttcttccagaaggtcgtggacttcgccaaggaacacaagatctacgtcatccacgacttcgcctacgccgacctcgccttcgacgggcacatgccccccagcttcatgcaggccgacggcgccaaggacgtgggtgtcgaattcttctccatgtccaagagctactccatggccggctggcgtgtgggcttctgcgtgggcaaccgcgagatggtcaacaccctcacccgcatcaagagctacctcgactacggcatcttccagcccatccagattgcggcgaccgttgccctcaacggcccgcaggaatgcatgaccgagatcgtggacacctaccgcaagcgccgcgacgtgctcatcgaagggctcaaccgttccggatgggaagtccccgcccccaagggcaccatgttcgtgtgggcgcagattccggaacccttccgcgccatgggctcggtggagttctccaagctgctgctgcgtgaggcccatgtggccgtttcgccgggtctcggcttcggcgcccacggcgacgaccatgtccgcttcgctctcatcgagaacgaacagcgcacgaagcaggccctgcgcggcatacgccacctgctgtccggcaagccctgtggagaatag
>DVU_2924|4.814525483333039
atggctaagaaagaagttgccaaaatcaagctgcagattcccgctggtgctgcgaacccctcgccgccggtgggccccgccctgggtcagcatggtctgaacatcatggcgttctgcaaggagttcaatgccaagacgatggaacagaagggtatgatcacccctgttgtcatcaccgtctacgccgaccgctccttcagctttatcaccaagaccccccccgcttccgtgctcctgatcaaggctgccaagcttgagaagggttcgggcgaacccaaccgtaacaaggtcggcagcgtcaccatggcgcaggtcgaagagatcgcggctctcaagatgcccgacctcaccgccaaagaccttgaggcggccaagcgcaacatcctgggtaccgcccgcagcatgggcattgaagtgaagtag
>DVU_1795|4.814185310445703
atgacaaaggctgacctggttgacaagattgcagcgaaggccaatctgacgaaagccagtgccgagcgttccctcaatgcgttcctcgacgcggtgaaggatgttctggccagtgaaggcaagctgacgctcaccggcttcggcacgttcgccgtcgaatcgcgtcaggagcgcaagggacgcaacccccgcaccggcgcagaaatcaagatccccgcttccaaggtcgtcaagttccgccccggcaagacgctcaaggacgcggtgaagtaa
>DVU_3234|4.812398952738536
atggacctcttcgctttcgacccggccaccacccttggctttctgctcaccttcatgcgcgtgagcctcgtgatgttcctgctgcccttcttcggcggtgacgccgtgcccatgcaggtgaaggtggccctgtgcctcgtcatggccatggccctgtggccacgcctttcgctggcgggtgctgtcatgccgtcgcatcccttcgaactggtggtgatgctcgccagtgaactggtgctggggctggtgctgggcatggcggtgcacttcctcttcgctggcatccagacgggggggcagcttctgggcttccagatggggttcaccatgataagcatcgccgaccccctttccggggcgcagataagcatcacctcgcatttcctctacatggtatcgctgctgaccttccttgcgctggacgggcacctctttctgctgcgtgccttcgccgaatcgttcgcgctggtgcccgcaggggggctggtggccaatcccgccgtcgccaatgagctggtgcgcctcgcggggggcatgttcgtgatcgcggtgaagatagccgctccggtgctggtgacgctctttctggtggaactcgccctcgcgctcatggcccgcgccgcgccgcagatgaacctgctgatgatcggcttcccgctgaagatcgccgtgggattcttcttcatggggctcctgttcaccattctcgcacagtacatcgaagagttcatcatcggaatgccgcccatgatgctgcacctgttgcacggtgtaagccccaagggtgtctga
>DVU_0052|4.812333415191912
atgaaccagaccacgcaccgctgcggctgggtcgccctgataggcccgcccaacgcaggcaagtccactctgcttaacgcgctcatcgggcagaaggtggccatcgtcacctcgaagccccagaccacccgcaaccagattgtgggcatcctctcgcgcaaggacgcgcaggtcgtcttcatggacacgcccggcatccaccagttgcgcgggcgcctcaacaagatgctgctgcagacggcatggcagagcatgaacgccgcagacgcgctcatcgtcatgctcgacggcgacctctacatccgcaagcccgaccttctcgaccgcgacatcgcgccgctggtcgaacccatcgccgccgagacccgccctgtggtcgtggtcgtgaacaagatcgacctgttccgcgacaagtcgaagatgctccccctgctggagcgtctttcggccatgtggcccaaggcggaggtctttcccgcctcggccctcaacaaggacggcatggaccacctgctgcgcctcatcgtcggctacatgcccgaaggcccggccctctaccccgaagaccagatttccaccctgccggtgcgcttcatgaccgccgaaatcgtgcgcgagaaggtcttcaacaagctgcgtcaggaactgccctactccaccgccgtggacatcgagcagtgggaagaggaagaaggacgcgaccaggtcatcgtcaacgcggtcatctacgtggcgcgcccctcgcacaagtcgatggtcatcggcaagggcggggccaccatcaaggaaatcggcatcgaagcccgcaaggacatccaggaacttctcgagaagcgggtgcacctcgaactgtgggtcaaggtgcgcgaaggctggacagaggacctcggcttcatgcgcagcctgggcctttcgccggacgaatag
>DVUA0122|4.804485033076881
gtgacaggcgtagccccactgtatttcatcgcgggcatggccctgctgggtcttgcgccgttcttcctgatgatggtcacctcgtacgtgaagatcgtggtcgtcacctcgctggtgcgcaacgccctcggggtgcagcaggtgccgcccaccatggtcatgaacggcctcgccatcatcctgagcatcttcatcatggccccggtggcctcgggcaccctcgacctcatgcagaacatgaagatcggccccgacccggccccgcgtgagatcatcgccctgctggacaaggcctcgcccccgctgcgcggctttctcgaacgcaacgccgacgacaaggtcgtaacggtgttcatgagcaccgccaagcgcatctggcccgccgaccagcacgccagcatctcgcgcgacaacctgctcatcctcattccgtcgttcaccatctccgaactgacgcgggccttccagattggctttctgctctatctgcccttcgtcgccatcgaccttgtcatctccaacatcctgcttgccatgggcatgatgatggtctcgcccatgaccatatcgctgcccttcaagctgcttctcttcgtcaccctcgacggctggctcaaggtcagtcaggggctgcttctcagttaccgctag
>DVU_0095|4.800169566919337
atgcagagactgcttgcgaccgtcgtcatgctgctgctctggaccggcgtcgccgtcagtgccgagcccaaggtgctcaacgtcttcaactggtcggaatacgttccgcagacggtgctcgaccgcttcaccaaggagacgggcatcaaggtggtgtacaccacctacgaatcgaacgaggccatgtacgccaagatcaagctcttgcgcggcaagggctacgacatcgtggtgccctccacctacttcatcgacatgatgcgcaaggacggcctgctggcgaaaatcgacagggccaagctcaccaactacgccaacctcgacccgcgcgtgctgcatcagcccttcgacccgcagaacgagttcagcgtgccctacatgtggggcaacaccggcctgatggtgaaccgcaaggtcgtcgaccctgccaccatctccagctggaacgacctcttccgccccgagttcaagggtggggtcatcctctccgacgacctgcgcgacaccttcggcatcgcgctcaaggcgctgggatactcggtcaactccaccagcgaagccgagataaaggccgcctacgaatggctgctcaagctgaagccctcggtacgcgtcttcgacgtgaccgccaccaagcaggcgttcatcgccgaagaggtgaagggcggcatgagctggaacggtgacgccttcatcgccatgaacgagaaccccgacctcgccttcgtctacccgaaggaaggcctgccgctgtgggtggacagccttgccatccccatcggggccgagcacaaggacaacgcccacaagttcatcgacttcctgctgcgccccgacatcgccaagctgtgtgtcgaggaatacaactactcgacgcccaatctcgcggcccagaagattctcgacgccaggcacgcgcaaagccgcgccacgtcccccaccgacgccgacctgaagaactccgagttcaccaacggcgtgggcaaggctctcgacgtatacgagaagtactgggagatgctgaagaccgccgactag
>DVU_0182|4.797318662646098
atggcacggtattatatgcccgcagagggcgacagctacctcaagaaggtatggacgtgggcgaccacaggcaaacgctttcgcccgtcattcccacggacgatcgagttccagaccctttcgacctgcaatgcgaagtgcatcttctgcccccacaagcatagcccgaaggacatcccgcacggcaggatggacgacgccctcttccgcaagatcgtcgacgaatgtgcccgccacttcgtcggtcgcgtcagcccctacctgaccaacgaacccctcatggacaagcggatgcccgagatgctgcgctacatccatgacaagatgcccttcttcaccaagagcaagatcaacaccaacgccgccctgctcaccgaagagacgggcgaggcgctcatcagggcgggactcacccatctgtggatcagtgtgaacggctattcgcctgaaacctaccgcaccagcatggacctcgacctcgaccgcacactgaccaacatcgatacgtttctcgccaccaagcgcagactgggggcgaagaaccccaaggtcatcgtcaccacggtggagacgaacatcgtcaaacccgagctcgactacgcccgcaagtactggaaggagcgcgacatcgtcttcaaggtgcacgccatggacaaccgcgccggggcggactcgctgaccttcaaggcatcgaagccgaagctcaaacgcaactgcgacctcttcctcaagcaggcgtacatcgtggagaacggcgacatgatcatctgctgccacgactggaagcagacggtgaaggtgggcaacgtggccgagacatccatcaaggaagtctggaactcccgctacttcaccgacctcatccgcgactacgtacggggcgactattcacgtcttggcatctgcgccaagtgttcgtcctga
>DVU_2527|4.796250887134464
atggacgaattcctcaaagaggcactggaaatagtcaaggcgcaggccagtgtgcgcacgatgaccgaggatgaaatcaccgccatggtacgtaagctcgccacagggctgaaggccattgcggaaggtgagatgaaccttgaagaaggctgctgcgaaacggggggagaccctcgcaaggccatcaaggaaaagaccatcacctgcctcgaatgcggcaagtcgttcaagattctcacgaagaaacacttggcgagtcatggtctcgacccggacagctatcgtgagaagtgggggctcaagaagaactctccgctggtgtgcaagtcgttgcagcgtgagcgtcgtaagaagatgaaggatatgaagttgtgggagaagcgccgtaaggccaagtag
>DVU_3162|4.791936762590273
atggccctattccgcaaaacctgcgcactggtggcggcttcgctgctgtcgctgaccctgatggcgggcaccgcgctcgcagaaaaggtcaatctcaccttctacttcccggtctccgtcggcggccccatcaccaagattgtcgagggcatgacagagcagttcatgaaggaacaccccgacatcaacatcacccccgtctacgcaggcatctaccgcgagacgctcaccaaggcgctcacggccctgcgtggcggtgaaccgccccatgttgccgtgctgctctccaccgacatgtacaccctcatcgacgaggatgccatcgtcccctacgacagcatcatgaagcccgaagagatggccttcaccaaggccttcttccccggcttcatgagcaacagccagaccggcggcaagacgtggggcattcccttccagcgctcgaccatcgtcatgtactggaacaaggaggccttcaaggctgcgggcctcgaccctgacaaggcccctgccaactggcaggaactggtcgccatgggcaagaagctcaccgtcaaggacgaaagcggcaaggtcacccagtggggcgtcgccatcccgtccaccggctatgcctactggatgctgcaggccctcgccatccagaacggcgtggaactcatgaacgccgaaggcaccaagacctacttcgacgaccccaaggccatcgaagccctcaccttcctcgtcgacctcgccggaaagcacggcgtgtcgccctccggcaccatcgactgggccaccaccccgcgtgacttcttcgaacgcaagaccgccatcatgtggaccaccaccggcaacctgaccaacgtccgcaagaacgcgcagttccccttcggtgtgggcatgctgcccgccaacacccgtcccggttcgcccacgggcggcggcaacttctacatcttcaagaagagcacccccgccgaacgtcaggccgccgtcactttcgtgaagtggatgaccagcgccgaacgcgcagcccagtggggtatcgacaccggctatgtggcggtgcgccccgacgcatgggagaccaaggccatgaaggactacgtggcctcgttcccctacgccgccatcgcccgcgaccagctggcccacggcgtggccgaactctccacccacgacaaccagcgcgtgaccaaggcgcttgacgacgccatccaggctgccgtcaccggctccaagacgcctgccgaagcactcaaggcagcccagaaggaagccgaacgcatcctgcgccgttacgcgaagtag
>DVU_3283|4.7904192330387545
atgagcaacagacccacagaccccgtctaccccgacatctccgacgacgacctctggctgcatatccttgccgacctcgacgccttctacggcgacaggttcaacctcgaccagaagcgtcaggccttcaccaagacatgcgaggcctttgacgactacgttcccctcgaacgcttcaccaagagggtgcgcgtcaactgcgtgtggaaccgccgtatcgacctcgacgcctga
>DVU_1247|4.786069011499189
atggcaagggcgagcagcaacagcggcaagccgggagggggcgaaggcaagggcggatacaccatccgcgtcaccttctcctctctcatctcggcaggtatcgtcaccctcatcggtctggggtgggtcttcatgctcggcgtcatcgtggggcgtggctaccatcctgaacagaaagtgcccgaactggcccgaatcctgcccgcccagccccacacggcacctccggccccggcacaggcgcagcgtaacgacgtcatcaaggccgaagagctgaagttcatgaactcgctcaaggggcgccccaccggcaacaacaccacggcgacgacgacggcgaccgcccctgccgcaccggcgaaggcgcagcagaagtccgcagagaagacggaacaggccaagccgtccgccaaggaactggccgaagcgaaggcacgcgagaacagccgcaaggcgcaggagcagaaggcggaagccgcccgtaaggcgcaggccgaaaagaaggcgaaggcggaggccgccaaagcggaggcggcaaaggcagaagccgccaagaacgacaccttcgactacgtctatcaggtggcagccttcaaggacgaagggccggcaaagaccatgcgcggcaagcttgaaacggcgggactgcgggcacgcgtcgagacccagaaggacaagaccgtgacgtggtaccgcatccttgtctccttcaggggtacccctgaagacacccgcgccctccgtgccacgctcctcaaacagggtatcgacaagatcatcatgcggtccaaggttccggccacgggcaaggccaaatcctga
>DVU_2450|4.784989293889255
atgataggtcaactcttccagcccgcacatctgctggtcatcctcgtcattgcgcttttcgtcttcggtcccaagaatctgccgggactgggcaaaaccatcggcaaatccctcaacgagttcaaacgcagcctcaatgaagaagacgaggtcgacatctccgcacagccgggaaagaagccctcggacggaagcccgaagcactga
>DVU_3150|4.780120748693316
atggcaaccacccctgaaaccatggaaaatcacgctttcgacgcagatatgagcttcgaaagcgcccttgagaactacctcagctccgacttcggcgaccttgaagaaggttccatcgtcaagggcgagatcgtccgcctcggcgacgactacgttctcgtcgacgtgaacttcaagtccgaaggccagatcgctgccaacgaattcagggatgccaacggcgacctgatcatcggcgtgggcgaccgggtagacgtcttcgtcgttcgcaagaacgagatggaaggcaccatcaccctgtcctacgagaaggccaagcgcatgcagctcttcgaccagctcgaagaagtgcaggagaagaacggcgtcatcaagggtcgtatcgttcgtcgcatcaagggtggctacaccgtcgacctcggcggtgtggaagcgttcctgcccggctcgcacgtcgacctgcgccccgtgcccgacatggacgcgctggtgaaccaggaatacgaattccgcgttctcaagatcaaccgccgccgcagcaacgtcatcgtttcccgccgcgtgctcctcgaagaggaacgcgactccaagcgtcaggatcttctgcgtaccctcgaagaaggtcaggtggtcaagggcaaggcgaagaacatcaccgagtacggcgtgttcgtcgacctcggcggtctcgacggcctgctgcacatcaccgacatgtcgtggaagcgcatccgtcatcccaaggaactggtctccctcggtcaggaactggaactcaaggttctctccttcgaccgcgacagccagaaggtctccctcggcatgaagcagctggtggccgacccgtggcaggacatcaccgccaagttccccgaaggtctgcgcggtcagggcaaggtcaccaaccttgtcgactacggtgccttcgtcgaactcgaacccggtgtggaaggcctggtgcacatctccgagatgtcctggacccgcaagctgcgtcatccttcgcagatggtgcgcgtgggcgatgaagtcgaggtggtcatcctcggcgtcgaccccgacaagaagcgcatctccctcggcatgaagcaggtcaagcccaatccttgggaagtcgtggccgagaagtaccccgaagggaccatccttgagggcgtcatcaagaacatcaccgaattcggcatgttcatcggcatcgaagacggcatcgacggcctcatccacgtgtccgacatcagctggaccaagaagatccgtcatcccaacgagatgtacaaggtcggcgatgtcgtgcaggccaaggtgctcaccgtcgatcaggagaacgagaagttcaccctcggcgtgaagcagcttgccgaagacccgtggagccgtgtgcccgccacctaccccgtgggcaccctcgtcaccggtagcgtgaccaacatcaccgacttcggcctgttcgtggaagtggaagagggcatcgaaggcctcgtccacgtctccgaaatcagccagaagaagatcaaatctccttccgagatctacaaggaaggtcaggagatccaggccaaggtcatccatgtgagcgcggaagagcgtcgtctcggcctctccatcaagcagctcaaggatgaggaagagcgtcgcaagcccaaggagttccgttccggttctcccgaagtgggcggtcagacccttggcgatatcctcaagctgaagctggaagaggatgcagccgacaactag
>DVU_1864|4.769614319728652
atgaacaagagcgaactcatcagaaccctttcggaagagaccaacatccccatcgaagaagccaccatcgtagtcaacaccttcatcgacaacatgaaggattcgttgctggcaggcgaccgtgtcgagattcgcggtttcggcagcttcaagatcaaggattacggcggttattccggtcgcaaccccaaaaccggcaagatggtcgacgtcgaacccaagcgactgcccttcttccgcgcaggcaaggaactcaaagagttcctcaatgagcagcagtag
>DVU_0918|4.76752377291912
atggcaggtggattgccgcatccggtactctggtccacgctcctgaatgtggacacgattaccatcggcggggcgaccgtcgaattcaagcacgttttctatacgtggtgtgccatggcgatactcttcagtctgggactcatcgtccgcagcagcctgaaggtcgtccctggtgccctccagaatgtcttcgaggtcgtcatcggcggtcttgaagatttcgtcgtcggcaacataggcgaagatggacgcaaggtgttcccgcttctcggtggcatcttcctgttcatcctcttccagaaccttctgggcctcgttcccggttgcgacgcgcctacggccaacgtcaacaccaacgcggccatggcgcttttcgtcttcggctactacaactatcagggcctcaagcgctggggtcccggctacatcaagcacttcatgggccccatgacgtggctcaccccgctgatgctgccgctggaaatcatctcccactgcgcacgtccgctctctctcacgctccgtcttttcggtaacattcgcggtgaagaaatcgtcatggtgctcttcttcctgatggctcccatcgtgggcaccctgccggtctacttcctgttcctgctcggcaaggttcttcaggccttcatcttcttcatgctgacgatggtgtacctgaagggcgcattcgagcacgcccactaa
>DVU_1237|4.760843022966241
gtgcgcatagagatcaccgacggcgcctccatccccgacccgaaagaacgacgactgatcacagcatggtcgctctcgttccttgccgccatcggtaccctcatctatctttgcgcctcgcaacccgacccctactggcgccttctgcagttcctgccggacggcatcctcgtcacctttcaggtgacggtcttctccatcatctgctccatccccatcggcctcatcaccggtctggggaggttgtcgcgcaaccggggcatcaacctcgtggcttcaacgtatgtggaagtggtgcgcggcattccgctgctggtgcaactcttctacatctactacgcactgggacgcttcctgaaggtcccggacatgctcgccgccatcatcgccctcagcgtgtgctatggcgcgtacatgggtgaagtgttccgcgcgggtatcgaagccatccccaagggacagaccgaggccgcccgttcgctcggcttcaaccgcgtcgagacgatgttcctcgttgttctgccgcaggcgtggcgcaccatcctgccccctgtcggcaacgaattcatcgccatgctgaaagacacatcccttgtctccatcatcgccgtcgccgacatcttgcgccgtggccgcgaattcgcctccgagagcttccagtatttcgaaacctacaccatgatcgcgctcgtgtatctgctcatcaccctgcttctttccaagggcgtcagcatcatggaagcgagactgaactactatgaccgccgctaa
>DVU_2423|4.756174384098123
atgaaaaagaccaccgcccgcgatgccgaccaccgcccctgccttctgaagcactgtgcgggcaaggactactactgctcgctggaactcacgttgcaggtcatcggaggcaaatggaagcccatcatcctctggcgcatcggacaggacggtgtgctgcgcttcagcgaactgaggcgcatcctccccaacatcacccagaagatgctcacgcagcaactgcgtgaactggaagccgacggcatggtgcaccgcgaggtgtatccgcaggtccccccccgcgtggaatactcgctgacggaactgggccggacgctcatgcccgtgcttgagcacctcatcctctggggacgcgccttcgaggagatgcacggcgtcacacccgcaccctacaaggaggacgggacggacacagagaaggcaaccgcagccgccccggcaatcgacggggacgaagccgacgacgaggccgcggcctag
>DVU_2719|4.7546724684105115
atggccctgaaggaatacctcggcgcaatcgtgctggaagtggacggcaaggaatacgaggtcgaatcggtagacatcgaccacaagtcaggccgcaaactggtgaagaccatgaaccgcaagggcaggcccagcggctatgccgaaggcgtccacgaatggacgctgaagatatccgcccccgtgcccaaggaaggcggcccggactggaacagcatcgtgggcgcaaagctgaccatctacccggtgacgcccggcggcaaacgcacgtcgtaccttgattgcgtcgccctcgatgacgccgacaagtacaacgtggacaacgaggcgaaagtggatgtgacactggcggccatggacaaggttgtagaatag
>DVU_2966|4.753815319507249
atgaagggtatcaaggtcatgctcgtggacgacgaggaaagcttcgtccgtacacttgccgaacgtatgcagatgcgcgacgcgggtaccaaggtcgccctcaccggcgaagaggcactgcaactcgtctccaccggcgaagtgcccgacgtcatggtgctcgacctgcgcatgcccggcgtggacggcatggaagtgctgcgccgcgtgaagaaggactaccccaaggtgcaggtcatcgtcctcaccggccatggcacggagaaggacgaagaggaggcccgcaggcttggcgccttcgaatatcacaagaagcccgtggatatcgacatcctcgtccgcgacatccgccgggccttccgcgagaccctcgaagacaccatggtggccgccacccttgcacaggctggcgactacgagggggccaagcagattctcgacgaaagcgacaagtag
>DVU_1211|4.752019058112832
atgggtaagcagtgcgaagtttgcggcaagaagccccaggtcggccaccatgtgagccactcgaacatcaagaccaagcgtcgtttcgagcccaaccttcagagcgttcgtcatcagcttccttctggcgaagtgaagaccgtgaccgtgtgcactcgctgcctgcgttccggtgccgtcaccaagcccgtggttcgcaagagcgcctaa
>DVU_1092|4.747943195511319
atggcacaacagacttctggacgcgatggtttcgcgactcgcctcggcgtactcgcggccacgctcggttccgcagtcggcctcggcaacatctggaagttcccggcactcaccgggcagaacggtggggccacctttcttcttgtgtacatcatagccacgctgctggtgggtctgcctgtcatgatttccgagatcatgctggggcgcaaggccaaggccaacgccgtgcgcacctatcgtgaactcggccccaaggggcagccgtggtcgctcatcggtatctccggtgtcatcgcggccgtgctcatcatgggtttctacactgatgtggccgggtgggtcttcgcctatatcttcaaggccatgagcggcagcatcgccaccaccgaccccgcggtcgccaaggaggccttcgtggccctcgtcggcagccccacgcagtcgctgatgtggcagtggatagtgctggcccttgtgagtgccatcatcctcggcggcgtctcttcgggtatcgagcgcaccaccaagattctcatgcctgtgctgctgctcctgctgtgcgtcgtctgtgcgcgcagcctgacgctgcccaaggctgcggaaggtctggccttcctcttcacgcccgatttctccaagatcacgggtggggtcattctcatggcgctgggcctcgccttcttcaagctgtccatcggcatgggtaccatgaccacctacggcagctacttccgtgacgaccagaacatccccgtcaccgccgcccgcgtcatgctgtgcgacctgtccatctccatcctcgcgggtgtcgccatcttcccggcggtgttcaacttcggtttcgagccctcggccgggcccagcctgctgttcatgaccattcctgcggtctttgcgtccatgccgggtggtcagctgttcaccgtcatcttcttctgcctcactgccatcgccgccaccggcgccatgctctcgctcttcgaagtgcccgtggcgtggctcgtggaagagttcaagatgtcgcgtgccaaggccaccatcggcactgcactggtgcttggcgtcatgggtgcccctgccacgctgtccatgagcgtgctgggcgacttcaagatgttcggactgaatatgttcgacctgtacgacttcgtgtcgtccaacatcctgctgcccgtgggcggtatcttcatctgcatcttcgccggttgggtgtggggttcgaagcgtacccgcgaacttctgagcaacggcggtcatctcgacaatgccgctgtggtctccggcttcctgttcgtggtgaagtgggtaagccccgtgcttgtcaccatcgtgctgctcaacggcctgaagctcttctag
>DVU_2803|4.744901794326258
atggacatggacagcaacggtacactttatcttgagagccgcaagctggtcaaacggtggagcggcccatggcccgcactgatcaatacattgatcatggcggtgttcttctacatcacgtggtggattttccaggacccgcgcggcgtgttccgcatgtacacgccctatgtgggctacatggtctgccgctggatgctcatcctcttcatctgggtggcgtacatcttcgacttctggccgttcaagcggtcatggctcgagcgcacccacccgctggtcaaggggctcgtgctcacactggtgagcgtggcggcgatggtcatcgtcatcaagggcttcttcatcgaactgctcggcaactacggcatcgcctacttcaaccctgaacggttgcaggccatgggcatcacgcacttctatgcgctggaatacgccactgaagccatcatgatgttcgccgccatcgcctcgtggctgtcgcccagctgggtggtcgcctgcgaaggcgcaccgtggaacaagctgaagcagcctgccaagggcctcaccatcatggtggtgacgttcttcctcagcatgatcgtctacttcgtgaccatgcactcgcacatggccatcctgttctacccgtggcagcagtacacggccatcaccccgccctactgggaagccttcgccaacaccgtgtcgggcaacttccacatcgcgtggatcatgtgctgcaccgtcgtcgtgtggcagttcgagaccatctgggaacgctaccccttcaacctgatcaagaccgactggctgcgccgcaccgcgtcgttcttcggcatcatcctcatcgcgctggcgctgtgcttcttcctctactacgcacaggacctcgtgtggggtgagaccatccgcggcacgcgtcgtcttgccgcgcccgactggcgctggctgcacgtgggcgagatggccatcttctggctggttcccacgctgttcctcaacttctactgcaacaactggcccaacaacttcagccgtcccgtgcgcgtatgcctgcgcaccttcctgacggcggcactcgccgtgctggtgtacgtggtctactacaagaccgcccacctcttcctcggcacccagaagggcttctcgcacccgcagcagttccccatgatcccgatgatctggctgatcaacatcttcctgatcaacgtgtggttcatggacggctggccgggctggaaggccgtgccccgcaccgccgaagagatgcgcgaagtcgaagaggagaaggtggcgagcgacgtgaagtggacacccgccctcgcacgcggcctcgccgtgggtgtggcctgcggtgcgggtctctacgccatcgtcatcgccatcctgccatgggtcggcaagaccgttgaaatcatcaagtaa
>DVU_2343|4.741929949476356
atggccatgatcgagttccacgatgtccacaagtggtatggtgaattccacgtactgcgaggcatcacccagaaggtcgagaagggcgaggtgctcgtcatctgcggcccgtcaggttccggcaagagttcgttcatccgctgtctcaacaggctcgaacccatccagaaggggcagatactgctcgagggcaagagcatccatgacaaggacgtggatgtgaacgacctgcgcaccgaggtgggcatcgtctttcagcagttcaatctctacccgcatctttccgttctcaagaacgtcaccctcgcgcccatcaaggtgcgcaagatgcctcgcgccaaggccgaggccgtcgccatggaacttctcgaacgggttggcatccacgaccaggcgggcaagtatccggtcgaactctcgggcgggcagcagcagcgtgtcgccatcgcgcgtgcgcttgccatgcagcccaaggtgatgctcttcgacgaacccacctccgcgctcgacccggaaatgatcaacgaagtgctcaactgcatgaaagacctcgcacgcgaaggcatgaccatgctctgcgtcacgcacgagatgggcttcgcccgcgaggtcgccgacagggtcatcttcatggacggcggcaacgtcgtcgaagaggccccgccggacatcttcttctcgaacccgcagcatgagcgcaccaaggcgttcctgcgcgagatactgtag
>DVU_0777|4.736041891429869
atgcagatcaaagccgaagaaatcagcaagatcattgaagagcaaatccagagctacgagcagcgcgtggagatgagcgaaaccggcaccgtactgtacgtcggtgacggtatcgcccgcgtccatggtgtccagaacgccatggccatggaactgcttgagttcccgggcgggctcatgggcatggtgctgaaccttgaagaagacaacgtcggtgttgctcttctcggtgacgacacccagatcaaggaaggcgacccggtcaagcgtaccggcaagatcttctctgtgcccgtgggtgatgcggtcatgggccgcgtgctcaacccccttggtcagcccatcgacggcctcggcccgttggacgccaaggaattccgtcccgttgaactcaaggctcccggcatcatcgcccgtaagtcggtgcatgaacccatgcccaccggcatcaaggcaatcgacgccatgacgcccattggccgcggccagcgcgaactggtcatcggcgaccgtcagaccggcaagaccgccgtctgcatcgacgccatcctggcccagaagaacacggacatccactgcttctacgtggccatcggccagaagaaggccacggttgcccttgttgcggacaccctgcgcaagtacggtgcgatggaatacaccaccatcatctccgccaccgcttccgagcctgctccgctccagttcatctccgcatactccggctgcaccatggccgagttctaccgtaacaacggcaagcatgcgctcatcatctacgacgacctgtccaagcaggccgtggcctaccgccagatgtcgctgctcctccgccgcccgcccggacgtgaagcctaccccggtgacgttttctacctccactcgcgccttctcgagcgcgcggcgaaggtgaacgactcgctcggcgccggctcgcttaccgccctgcccatcatcgaaacgcaggctggtgacgtttccgcgtacatcccgaccaacgttatctccatcaccgacggtcaggtgtaccttgagcccaacctgttcaacgcaggtatccgccccgccatcaacgtcggtctgtcggtctcccgagtgggtggcgccgcgcagatcaaggcgatgaagcaggttgccggtaccatgcgtctcgaccttgcacagtaccgcgaactggccgccttcgcccagttcggctccgacctcgacaaggcaaccaaggcgaagctcgaccgtggtgcccgtctcgtggaactgctcaagcagccccagtacgagccgatgccgaccgaagagcaggttgcctccatgtacgccgccacccgtggcctcatggacgacgtcgcggttgccgacatccgcaagttcgagaccgccatgcttgattacctcagaagcggcaaggccgacattctgaatgacatcaagaccaagaaggctctggaccaagatatcgaaaaccgtctgaaggctgcgatcgctgagttcaaaaaaggctaccaggcctag
>DVU_1030|4.735623156186101
atgactggttacaagactatcctgtgcgccatagacttttccgaccacagcaagaccgtcgccgaacatgcatccatgctggccgccagcatgggggcctcggttctcgtcgtctacgcggccccttctctgagccagtacgtagggttccatgtgccgcccaactccatcgagaacttcgtgggtgaaatcgtcagcggtgccgagaaggccatggagaacttcgtggccgagaacttcggcaacgtccccgccaagggcaagatcgtcatcggctatgcggctgaagaaatcctcgcccttgcagagaaggagaaggtcgacctcatcatcatgggtacccatggcagacgtggcatcgaccgcatccttttcgggtccgtggccgagaaggtggtcaagagcgcggaacagcccgtgctgaccatccgccctgttgcctga
>DVU_2973|4.728247644496773
gtgaacaagagcgaactcgtcaagatgcttgcggagaaccatgagattcccgccgaggaatcgagcgtgattgtcaacctcttcttcgactcggtgcgcgacgcactgctgcagggcgaccgtgtcgagattcgcggtttcgggtcgttcaaggtcaagggctacaggggctataagggccgcaaccccaagacgggcgataacgtcgaggttccgcccaagcgactccccgtgttccgtgccgggaaggaactcaaggaaatcatcaatccctag
>DVU_1185|4.726878135691255
atgacgccgaactatctggatatcgcctttctggccgttctgggcctcttcacgttgcgcgggctcttccgtggtcttgtggaggaggtcgccggactcgtcggtgtcatcggcggcttctggcttgccaacaggcatcacgccgatgccgcggcctatgtcggtcgcgtggtcgaagaccccgcatgggtgggagtgctctcctatgtggtcgtcttcctcggtgttctgctcgtggtctccatcgtggcacgcatcatccggaaattgctggtactctccttcgcggggtggcttgaccatcttgccgggggtgcggtcggcgtggccaagggggtgatcatatgctccatcctgctggcggtgctgatgcactttctgcccgacgcctctttcgtgcgcgactcgcgcgtcataccccatctcgccaaggtgacctcgttcatcaagggctatctccctcaacagattgtaaactga
>DVU_0753|4.724345538117711
gtgatccacttcgaacatgtgcacaagtggtacccgagcggtctgcacgtgctcaatgacatcaatctcgacatcgcccagggcgaagtggtcgtcatctgcgggccgagcggctccggaaagagcacgctcatccgctgcatcaaccgtctcgaagccatccagaaaggcaacatcgtcgtcgacggcatagacatcaacgcaccgcgcaccaacctcaccctgctcagggccgaggtgggtttcgtattccagcagttcaacctgtacccgcacatgaccgtactggagaacatcacgctggcgcccaccctcgtacggaacatcccccgtgccgaggcggagcgtactgccatggaactgctcgagaaggtgaacatccccgacaaggcaggtgcgtacccggggcagctgtcaggcgggcagcagcagcgtgtggccatcgcacgcggtctcgccatgaagccgcgcatcatgctcttcgacgaaccgacctccgccctcgaccccgaaatgatcaacgaagttctcgacgtcatgcgtcaactcgcccgcgagggcatgaccatggtctgcgtgacgcacgaaatggggttcgcccgcgaagtggccgaccgcgtcatcttcatggaccagggcatactggtcgaacagaacacgcccgacgccttcttcaacaatccccagcacgagcgttcgcgcgagttcctcagcaagatactcacgcactag
>DVU_2449|4.723018180955991
atgatccccagcaaaggcaaatactacttcacgtccgaatccgtcaccgaaggccaccccgacaaggtcgccgaccagatatccgacgccgtgctcgacgtgctgctggcgcaggatcccaactcccgcgtggcttgcgagaccctcgtgaccacgggcatggcggtcatcgccggtgaaatcaccacccgcggctacgccgaccttccccatgtcgtgcgcgagaccatccgcaacatcggctacaacagctccgaaatgggcttcgactggcagacctgcgccgtcatatcctccatcgacaagcagtccgccgacatcgcacagggcgtagaccgcgccaccaacgaagaccagggcgcaggcgaccagggcatgatgttcggtttcgcctgcgatgagaccgccacgctcatgcctgcccccatctactgggcgcatcagctttcgcagcgtctcaccgaagtgcgcaaggacggcaccgtcgacatcttccgtcccgacggcaagacgcaggtctcgttcgaatacgtcgacggcaagcccgtacgcatcaacaacgtcgtcgtctccacgcagcacaaggacagcgccagtcaggccgacatcatcgacgcagtgaagacccacgtcatccgccccatcctcgaacccagcggcttcttcgatgaaaaggcctgcgacatcttcatcaacaccaccgggcgcttcgtcatcggcggccccatgggcgactgcggcctcacaggccgcaagatcatccaggacacctacggcggcatgggtcaccacggtggcggcgcattctccggcaaggacgcctccaaggtcgaccgttccggtgcctacatggcccgctacatcgccaagaacgtggtcgcttcaggcctcgcccccaagtgcgaagtgcagatagcctactgcatcggcgtggcagaacccgtgtcggtgctggtctcgtcgcagggtaccgccagcgttcccgacgaagtcctcactcgcgccgtccgcgaggtgttcgacctgcgccccttccacatcacccgcagactcgacctgctgcgccccatctacggcaagacctcgtgctacgggcacttcggtcgcgagttgcccgagttcacatgggaacacaccgacgctgccgccgacctgcgcaccgccgccaaggtctag
>DVU_1045|4.72141449815522
atgactgatacccgcaacgcacctcccgccgccatgcccgacggcccccgcaaggccattctcgcagtcatggggctttcgcttctcgtcatgctcggcggttcgttcctgtaccgcctcaaccaccccggtctcgtcgtggaaggcaggcagcagcccccggccgccacgcagggcccctcagaggccgaagtactcggccccatgatgcagcggctgcagcagaaccccaacgaccttgaagcccttgtcttccttggcgagcacttcctgggtcatgaggactgggcacgcgcagaggccttcctgcaacgggcggtcatcgccgcccccacagaggggcgtccgctgtatctgctcggcatagcgcagtaccaccgcgaacagttcgccccggcggcagagaccttcgaacggctgctcgccatcaacgacgaacccgccgcacgctacaacctcgggctgctgtacctgcactacctcaacgacaagcccaaggccctgcaacacctcaaggccgtcgtcgcagccaaggacgcccctgaggaactccgcaagcgcgcgggcgaggaactcgccaaggccaccggcaactga
>DVUA0126|4.714030270996213
atgaccattcgtgaaaacgcacagcagattctcgacgggctggccgaaacgcttcagtgcggccctctggcctttgacgacgccaacaaggtcgatttcggcatcgatgaggacatgggcgccatcatctacctctccgaagacacgtccagcctcgtggtgagcatcatccccggcagggtcgaccccgacgacaccgggcttctctacgacatcctctgcggcaactacatgtggggcttctctgcgggcggcaacatgggcatcgaccgcgagacgggccttctgtccatccaccgtctcatcgaacttcccgtagatgtggcaggcgaccccatggccttccctgaactcttcgccgccatggtcggcgctgcacggtactggcgcgcacgcctcgcccccgaaggcacggcccccgcagcctccggcgcaccgaccgacttctccggcatgatccgcatctaa
>DVU_1318|4.711483727813329
atgtccagaataggtaagcagcccattcccattccttccggtgtggaagtgaagatcgggaatgatgttgtagaggttaagggccccaagggggcgctgaccacccccgtttgctccgtgctttcgtacgaagtgaccgacggcaaggttgtcatcacccgcctcgacgagacccgtcagacccgtgcgcagcatggtctgcgccgcacgttgctcgccaactgcatcgaaggtgtctcgaagggcttctccaaaaccctcgaagtcgtcggtgtcggttacaaggtagctgtcaagggcgacgtggttgacctgtcggtgggctactcccacccggtgctcatcgacctgcccgctggcatctctgccaaggcggaaggtaacaagctgaccatctccggtgttgacaaggaactggtaggcgaagttgccgcgcagatgcgccgcgtgcgtaagcctgagccctacaagggcaagggtatcaagtacgataacgagcagattcgccgcaaggccggcaagtctggtggtaaaaaatag
>DVU_2959|4.711300963910394
atgtcgctttccaccaaggcttctccggcgcagctgcgctacgccaacatgctcttctacggctgctggtcttcgctggcactcatggtcatcacctacgtgctgtatgtcagtggcatcatcaccccccacgtgccactcgagcaggtcacacagctgtggggacagcgcgtggacgtctacctcgcacagggcaacatccccacaggctggggctggctcgcgctcatcgggcagggcgacttcatgaacttcatcggcatcgtgctgctggcgggcatgaccatcatctgctacgtgccgctggtcttcgccttcatccgcagcaaggagcccatcatgttctgggtggccgttggcgaaatcgtcgtgctgtgcgtggcggcatcgggcatcttcggttccggcggacactag
>DVU_2947|4.709058377198007
atgcccaagaagattctcaagcgcgacggccgggtggaaacctggtcggtcgacagggtggcgcacgccatcaacaaggccctgaaggccagcggtatcaaagacccgttgctcggcaagcgccttgcctcacgcgtcgaagccaagcttgaagacgtggacgccccggaacaggagcacgtgcaggacatggtgcagcgcgtgctcatggaagcccgtctctacgcagtcgccgaacggtacatcatctaccgcgagaagcggcgcgagatgcgcaaccagaatcaggcctatctcgacatcgcccgcatgatcgaaagctacctcgaccgtagcgactggcgggtcaacgaaaactccaacatggggcattcgtatcagggcctcatcctgcatatggcggggtctgtgcaagcacggtatgtgcttgagaagtaccctgaagaggttcgcctcgcccatacgcacggctatttccacatccatgacctttcgttcggtcttgctggctactgcgcgggctggagtctgcgcgacctgctgctcgagggcttcaacctcaagggccgctgctgcgccgcacccgccaaccacttcgatgcggcctgcgggcagatcgtcaacttcctcggaacgttgcagaacgagtgggccggtgcgcaggcgttcaacaacgtcgatacctatctcgcccccttcgtgcgccatgacgggctgacctacgacgaggtgaagcagaccatgcagaagctggtctacaacctcaacaccacgtcgcggtggggcgggcaaagcccgttcaccaacttcaccttcgacctcgcaccgccaaagcacatcgccaacgagcctgtcatcatcggtggcgagttcaaggactcgacctacggcgagtacggggtggagatggagatgatcaaccgagcgttcatcgaggtcatgctcgaaggcgacgccgacaagcgcatcttctccttccccatccccacctacaacgtcacccccgacttcccgtgggattccgaggcgggcaggctgctgctgaagctcacggcgcgctacggggtgccgtacttccagaacttcatcaactccgacctcaaccccgaagacgtacgctccatgtgctgccgtctgcagatggacctgcgcgagattcgcaagcgcacgggcggtctcttcggttcgggcgacctcaccggttccatcggcgtggtcacgctcaacctgcccaaactcgcctacctcgcacagggagaggaagacttcctcgacatggtgacggagtatgccgagatggcgcgcgacgccctcgaatacaagcgcaagctgtgcaccaagctgctcgaggcgggcatgttcccgttctcgcgccgctacctcaagaacggctacaacgggcacttctccaccatcggtctcatcggcgggcacgaggcgtgcctcaacctgcttggcaagggcatcgagagcgaggcggggctgcggctcatgaagcgcaccctgaaccacctgcgcgacctcacggtgcgtttccaggaagagacgggccacatgtacaaccttgaggcgacccccggcgaaggcacctgctaccgccttgccaaggtcgaccgcgaattgtacgaggacatcgccgtctccggtggtgacgtgccctactatacgaactcgacgcttctgcccgtgggcatcaccgatgacgtgttctccgcgctggagcatcagaacgaactccagaccctgtacaacgggggcacggtgttccactcgttcctcggcgaagcggcaccggatgaggactctgtgcgcaactacctcatgaaggccatgagcaagacgcgcatcccctacatctcggtcacgcccacgttctccatctgccagaatcacggctatctgcacggcgagcatttcaactgcccgcagtgcggtgacgaggccgaggtctacacccgcgtggtgggctactacaggcccgtcaaccgctggaacctcggcaagcagcaggagtacaaggaacgcaaggaatacagcgccaacagcttctgcggctgcggcaacggctag
>DVU_1303|4.702242329440275
atggctgagaaaatgggaattctgggtcgcaagattggtgtgacccgcatcttcgccagcgatggttccgccgtggctgtcacggtcatcaaggccggcccctgtccggtcactcaggtaaagaccgtcgctaccgatgggtatgacgccatccaaatcgcttttgacgaagccaaagaaaagcacctgaacaagcctgaaatcggccatctggccaaggctggcaagggtctgttccgtacccttcgtgaaatccgcctcgaagctcccgccgcctacgaagtgggcagtgagcttgacgttaccctgttcgccaccggcgatcgcgtcaaggtctccgggaccagcatcggtaagggctaccagggcgtcatgcgccgctggaacttcgccggctccaaggacacccacggctgcgaaaaggttcatcgttccggtggttccatcggtaacaacaccttcccgggtcatgtgttcaagggcaagaagatggctggtcactggggcaacgagagcgtgaccgtcctcaacctcgaagtggtggacgtccgccccgaggacaacgtgatcctggtcaagggttccgtgcccggtcccaagaacggcctggtcatggtgcgcaagcagtaa
>DVU_1438|4.702237479057705
atggccgctggcatctatgtagggtcgacctctggctactcgggcaagaacatggtcatcatgggccttggcctccgcctccagaaggacggctacgacgtcggctacatgaagcccgtaggggccatgccgcatgagcgcggcggtgtgctgggcgatgaagacgccttcttcgtgcaggacgtgctgggactcgacgaacccgccgaaaaggtgacacccgtactcgtcacgcaggacttcaaggtcaaggcgttcagcgggcagtgcgaagactacatgccagccatcacctccgcctaccgcgacctttcctcgcgccatgacgtgatggtcgtcgcaggttcgggaagcatgtactcgggccgctactgcaatgtggacggcatccgggtggtgaaggaacttggcatcaaagccatcatcatcgaccgcctgcacaaggaactcaactacgactacctcgtcgttctcaaggacacgctgggggacaacctcgcaggtgtcattctcaacgacatccccggcaacttcatgaacgaggtcgacggactcatcaagccgttcctcgaacgcaacggtgtgcgcgtggtcggcgtcatccccaaagacccgctgatgggagccatcaaggtgggagacctcgccgaacgactcggcggcaaggtcatctccgcgcagaacaagtccgacaaggtcgtcgagaacttcctcatcggaaccatgcaggtcgagaacttcatgacgcacttccgcaagaacaagaactcggcggtcatcgtcgggggcgacaggtcggacgtgcaactggtggcgcttgagggcaactgcccctgccttgtgctcacgggcaacctgtaccccaacgacatcatcctcacgcgctccgaaatcctcaacacgcccatcgtggtcgtccgggacgatacgtataccgtcgccaagaagatggaagccatcctctcacggcacaaactgcgcgacgtgatcaagatacggcagggagcacaactggtcagttcctccatcgatttcgaatatatcaaggaagcagccggactttga
>DVU_0308|4.700167396678047
atgcgtacccgtgccgacaggattcgtcacaccctgctgttcgaaatcctgctcatcaccaccaccgtactcgtccttccgggcgttctcggcgtacccgcccattccttcgggatgctcagcgtcatcatgagcaccctcgccatgttatggaactatctctacaacgtcgccttcgacaggatgctgctgcgattgggcagaccgcttgcgccacgtcctttctggctgcgcgccgcccacgccatcaccttcgagataggcttcgccttcgtctcagtgccgctcatcatgtacatgctcgacttcggattcgtcgaagcggtgctgcttgacgcgggctatctcgtgctggtgcccgtgtacgccttcctcttcaacctcgcctacgacaccgtcttccccgtgccccagccacaggccgaggccatgtga
>DVU_2553|4.699187919034439
ttgagcgaggatattcccatgcgtgacaaggtcgaacaggctctcgccatagtgcgcccgttgctccagcaggacggcggcgatgtcgaactggtggacatcacccccgaaggcgtggtgcgcgtgcgcctcaccggacgttgcaaggggtgccccatgtcgcagaagacgctgaagaacagcgtcgagaagatggtgctcaaattcgtgcccgccgtgcagcgtgtggaagccgtagacgcctga
>DVU_1316|4.69658663823506
gtgtctcgtacctccctcgaagtcaaggcgcagcgcaagccgaagttctctgcccgcgcctataaccgttgcccgatctgcggtcgtccgcgtgcctaccttcggaagttcggcctgtgccgtatctgcttccgcaacatggcccttcgcggcgaactgcccggcgttcgcaagtcgagctggtaa
>DVU_1298|4.695616752188033
atgcccactatcaaccagctcatccgcaaagagcggaagaaggttgtaaagcggaagaagaccccggcgctccaggcctgcccgcagcgtcgtggcgtgtgcacccgcgtgtacaccaccacccctaagaagcctaactcggcattgcgtaaggtcgcacgtgtgcgcctcaccaacggccttgaagtgaccgcctacatccccggcgaaggccacaaccttcaggaacactccgtggtcatgatccgcggcggtcgtgtaaaagaccttccgggtgtccgctaccacatcgtgcgcggcaccctcgacacctccggcgttcaggatcgtcgtcagggacgttccaagtacggcgccaagcgcccgaaatag
>DVU_2310|4.694224157745044
atgaaatacagaatccaccccatcgtcatgggttcgaaggtgttcgacaagggcatgatgacctatcaactcgactacggcacgccctacaccatccccatctactgctggtacatcgaaggcggcgacaagaagattctcgtcgacaccggcgaaatgcagcccatcgtctccgaagaccgcgagaaggccctcggcgggcatatccacaccttcgaagaggggctggcgcgcttcggcctcaagcccgaagacatcgacatcatcatccacacccacctgcacaacgaccactgcgagaacgactacaagtgccccaacgcggagatatacgtccacgagaaggaactcgagagcatccacgacccgcaccccctcgacttccgctacatggaggactacatcgccgacgtggaggacaatggacaattgcgcgtggtgagtggggctgaacaggagatagtgcccggcatccgcgttgtgcacacgcccgcccacacagagggcggcctcaccgtgctggtggataccgacaagggccgcgccgccatcaccgggttctgcatcatcgacgagaacctcaacccgcccaagcagatacgggccatggagatggaggtcatccctccgggaacctgcatcaaccccaaggaaagctacgacatcctgctgcgggtgaaggacatggcagacatcatcctgccgctgcacgaaccccgtttcgcatcgggcgaagccatcggctag
>DVU_1873|4.688111310314458
atgatcaagctcgaaaccagcatgggtgacatcgtcatcgaactcgacgatgaaaaggctcccaagaccgccgctaacttccgccagtacgtggaagaaggtcactatgacggcaccatcttccatcgcgtcatggatggcttcatgattcagggtggtggctacgacgccaacatggtcgagaagaagacccgcgcccctatcgaaaacgaggcgtccaacggtcttggcaacaagaagtacacgctggccatggcgcgcaccaacgaccctcattccgccacggcccagttcttcatcaacgtgaaggacaacgacttcctcaacttccgtgcacctgcggggcagggttggggctacgccgtcttcgggcgtgtggttgaaggcactgacgttgtcgacaagatcaagggcgttcccactggcagctatggcttccatgagaatgttccgcgtactcctgtggtcatcaccaaggctaccgtactgaaatag
>DVU_1937|4.687828504092237
atgtccaagaaatggctggctgcgctctgcatggccgcaaccatgttcaccgcgtccgttgccttcgctgacgactgcaccaaccgcggtgcgctcgactcgaactactgcgacgagaacaaggaccttgtggccgacacgcccaaggatgccgcgaagcagaaggaccccagcacgctggtgtttacctacacccccgtcgaggacccggcggtctacaaggacgctttcgccgattttcaggcatttctcgaaaagaagaccggtaagaaggtcatctactacaccgtgcagtccaacgctgccgaggtggaggccatgcgctcgggtcgtctgcacatcgcaggcttctctaccggccccacctgctacgccgtcaacctcgcgggctatgtgcccatcgccgtgaagggcaacgccgacgagttccagggctaccgtctgctgctcatcgtgcgcaaggacagcccctaccagaagctggaagaccttaagggcaagcgcgtggcgcatacctccgcttcttccaactccggcaacctcgccccccgcgccatcttccccaagcttggtcttacccccgacaaggactacaccgtggtctactcgggcaagcatgaccagtccattctcggcgtcggctacggcgactacgacgccgccccggttgctggcgacgtgttcaagcgtatggccgaagccggtcgtatcaacaaggacgacttccgcgtcatctggcagagcgacgtgttccccacttcgtcgttcggctatgcccacgacctgaagcccgaacttgtccagaagatcaaggaagccttcgccgagtaccgcttcacgccggaaatgcagaagaccttcggtggtgccgaccgcttctttaccgtcacctatcagaaggactgggccatcatacgcgatatcgccgaagccaatggcgagaccttcaaccaggctggcctcgaagccgttgcgaagaaggaagccgaagccgctgccaagaagaagcagtag
>DVU_0380|4.687323834842321
atgtcaaagaaagacaacatcaagaacgtcatcttcatcatgctcgacacgttgcagttcaactatcttggctgctacggcaacgatgtggtgaagacgccgaacctcgacaagttcgcccaaaacggcttcctgttcgagaacgcctacagcgaagggctgcccaccatccccgtgcggcgcgccatcatgaccggccgtttcacgctgccctacagcggctggcgtccgctgaccaccgaagacacctccatcacggacatgctctggtgccgtgaggtgcagacagcgctggtgtatgacaccccccccatgcgccttcccaagtacggctactctcgcgggttcgactacgtacgtttctgcaacggtcacgaactggaccacgagaccttctgcaacgtgccgcttgacgaagagttcaaggccgaggactacctttcgcccaactggctgaagaaggatgagaacggcgaatacgattcgtcgagcaagtcgctcatccgcgagacggaatgctacctgcgccagcgccagttctgggcttccgatgcggacaactacgcctccgtggtcatctccgaggccgacaactggctgaagatgaagcgcaacccgcagcgccccttcttcctgtggctcgactcgttcgacccgcatgagccctgggacccgccgtcaatgtgggagaagaagccctgcccctacgaccccgactacacgggcaacccgctgctgctcgccccgtggaccgaaatcgacggtgtcatgaccgaagaggaatgcgcacacatccgcgccctctacgcggagaaggtgaccctcgtcgacaaatggctcggcaaactgttcgactcgctcaaggcgcaggggctgtgggacgacaccatgatcgtcatcacctccgaccacggacagcccatgggcagcggcgaacacggtcatggactgatgcgcaaatgccgtccgtggccctacgaagaactggtgcacgtgcccctgctcatccgggtccccggccttgagggtggcaagcgcatatcgtcgttcgtacagaacgtggacatcaccgccacggtggtcgatggtctgggcatggggctcgaagcccttgccgaggccggacacgaaggcatcaccacctatgcaggcgacgacatgcacggtatcagcctgttgcccgtcatgcgcggcgagaccgacaaggtgcgcgatttcgccatcgcgggctattacggcatgtcatggtccatcatcgatcacgactacagctacatccactggctgcagagggagatcgacacggattccatgaacaaggtcttctacgacggctccggcaagggcggcaacgccggtgcccagtctgccaagctggagatgaaggaagagatgtggacctgcgtgccgggggccgaagtatccgtcccccacaccgacgagctgtacgacaggcggaacgaccagttccagctgaagaacctcatcggtgagcagccggaaaaggccaaggagcttctgcagaagctcaagctcttcatcggcgagctgcgcacgtcgtag
>DVU_2671|4.687297987866986
atggggctcatgattttcgcatatatcgccatcggcgcggtgcttggcgcaggtacgggttacctgctgcacaggtatgtcagcgcaaagcgcatcggtgacgccaacgaactggcaaagcgcatcgtcgaagaggcccgcaaggaggcccaggcccagaagaaggagatactccttcaggggcaggacgagatattcaaccagaagcgcgagctggagaacgagttcaaggaacgcgaacgcgagctcaaggcccgcgaccgcaaactcgaagagcagggcgaacgtcttgaggagaagctcgaaaaggccacccagaaggaacatgaggtgctggccatagaaaaggagctcacccgcaaggagcgtcgtctcgccacgctcgaagaggaactcgaaggcaagatcgccgaacaggaccaccgcctcgaagaagtctccggcctcaccgccgaagaggcacgggcgcgcatcatggaggaggtcgaggcccgtacacgccacgaatccgccaagatgatacgcgtcatcgagatggaagcccgcgagaccgcagaccgcaaggccaaggaaatcctcgccagtgccatccagcgctacgcgggcgactacgtcggtgaacagaccgtcaccgccgtgaccctgcccagcgaggacatgaagggccgcatcatcggtcgcgaagggcgcaacatccgcgcgctggaagccgccaccggggtcgacctcatcatcgacgacacccccgagacggtcatcctctccgcatacagccccctgcgccgtcaggtcgccaagatggccctcgaacgcctcatccaggacggacgcatccaccctgcccgcatcgaggacatcgtccgcaaatgtgagcaggaactcgaagtgcaggttcgcgaagtcggcgaacaggccaccttcgacgcgggtgtgcacggcatccaccccgatatcatcaagctgctcggccagttgcgctaccgcacaagcttctcgcagaacgtcctgcaacactccctcgaagtgtcagccctgtgcggcatgatggccgccgaacttggcatggacatcaagaaggccaagcgcgcaggtctgctgcatgacatcggcaaggccgtcgaccatgaggtcgaaggtccgcacgccctcatcggcgccgacatcgccaagaagtacggcgaaggcaaggacatcatccacgccatcgccgcgcaccatgaggaccagccccccaagaccgcgctggcggttctggtccaggccgccgactccatctccggagcgcgtcccggggcccgcaaggaactgctcgagaactacgtgaagcgtctcgaagacctcgagaacatcgccacgggcttcgaaggcgtctccaaggtctacgccattcaggcgggccgcgagatacgggtcatggtcaactccgagaacgtcgacgacgaccagacctacatgctctgcaaggacatcgccgccaagatagagaagaacctcacctaccccggccagatacgcgtcacggtcatccgcgaacgcagggccgtggggtacgccaagtaa
>DVU_0547|4.6835092297465755
atgcgcaaaggttggttcaaggcgctcatcgcgggaatgaccgtcgcggtcatggctggtccggtcttcgccggtgacaccatcaaactgggcgtacccggcgcacacagtggcgacctggcctcttacggcctgccctctgccaacgccgccaagattgtcgccaagatgttcaacgacaagggcggcatcaacggcaagatggtcgaagtcattccgcaggacgaccagtgcaagcctgaaatggccaccaacgcggccaccaagctcgtctccgacggcgtggacatcgtgctgggtcacatctgctccggcgccaccaaggccgcgctgcccatctacaaggaagccaacaaggtcgtcatgtcgccttcggccaccacgcctgcgctcacccagagcggcgactaccccatgttcttccgcaccatctcctcggacgaccagcaggcgaagctgggcgtcgatttcgccatcgacaagctcggtgccaagaagatcgccgtgctgcatgacaagggcgactacggcaagggctacgccgagtacgcaaagcagttcatcgagcagagcggcaaggccaccgtcgtgctgttcgaaggcgtgacccccggtgccgtggactacagcgccgtggtgcagaaggtgcgcagcgaaggtgccgacgcagtcatgttcggcggctaccatcctgaagcctcgaagatcgtcgcccagatgcgcaagaagcgtatgaccacgcccttcatctccgacgacggcgtgaaggacgacaccttcatcaaggtcgccggcaaggacgccgagggcgtgtacgcctccagctccaaggacgtgagcatgctgcccatgtacaaggaagccatcgaactgcacaagaaggagttcggcactgaacccggcgcgttctacaaggaagccttcgccgctgcgcaggcccttcttaccgccgtgcagcgtgcaggcagcaccgaaacccccaaggttgtcgacgccctgcgtaacaacttcgtcgagaccgccatcggcaagatcaagttcgacaagcgtggcgatgccgaaggtaccggcttctccatgtatcaggtcaagaacggcgtgtacgtcgaactgaagtag
>DVU_1529|4.6829525644891365
atggcatccagcaagcaatacgtcatcgacacgctctccatcaaagagtcgtggcgtctcttcaagataatggccgaacttgtcgacggcttcgacaccctcagcgatgtggacaagtgcgtctccatcttcgggtcggcgcgcgtcccgcgtgacagccccctctatgccgataccgaggccatcgcgcgcctgctggtgcaggcgggctacggggtcatcacgggcggcggccccggtctcatggaagcgggcaacaagggagccttcgaagctggcggcgaatctgtcggcctgcacatccacctgcccttcgaacaggactccaaccagtacatcaagacgcggtgcgacttccgctacttcttcgtccgcaagctcatgttcatcaagtacgccctcgcctacgtggtcatgcccggcggcatgggcaccatcgacgaactctccgaagccttcgtccttgcgcagacacggcgtatcaagcccttccccatcatcctctacaagagcgaattctggaacggactgctcgactggattcgcgacaggatggtcaccgggggctacatccgcgaagaagaactcgacctcgtcaccgtgcttgatacgcctgaacaggtggtcagctacatccgcaagcacgtcatcctgtaa
>DVU_2920|4.680087064443009
atgggtaaggaaaaatttgaacgcaagaagccgcacgtcaatatcggcaccatcggtcacatcgaccatggtaagaccactctgacggcagccatcaccaagaccgcaggcctcctcggtcagggcaagttcatcgcgtacgacgaaatcgacaaggctcctgaagaaaaggaacgtggcatcaccattgccaccgcccacgtcgagtacgagaccgctacgcgtcactacgcgcacgtcgactgccccggtcacgccgactacatcaagaacatgatcaccggtgcggcccagatggacggtgccatcatcgtcgtcgccgccaccgacggtcccatgccccagacccgtgagcacatcctgctcgcccgtcaggtcggcgtgccctacatcgtcgtgttcctgaacaagtgcgacatggtcgatgacgaagagcttctcgaactcgttgaactcgaagttcgcgaacttctcaccagctacggcttccccggcgacgacgttccggtcgtgcgcggctccgccctcaaggctctcgagtccgacgatcccaactctgacgcctgcaagcccatccgcgagctgctcgccgcttgcgacagctacatccccgagcctcagcgcgacatcgacaagcccttcctgatgcccatcgaagacgtgttctcgatctccggccgcggtaccgttgttaccggtcgtgtcgagcgcggtgtcatcaaggtcggtgaagaagtcgaaatcgtcggcatcaaggacaccaccaagtcgacctgcaccggcgtcgaaatgttccgcaagctgctcgatcagggtcaggctggcgacaacatcggtgccctgctccgtggcgtgaagcgtgacgacgtggaacgcggccaggttcttgccgctcccaagtccatcactccccaccgcaagttcaaggctgaagtgtacgtcctttccaaggaagaaggcggtcgtcacactccgttcttctcgggttaccgtccccagttctacttccgtaccacggacatcactggtgtgatcacccttgaagaaggcgtcgagatggtgatgcccggcgataacgccaccttcaacgtggaactcatcgcccccatcgccatggaactcggtctccgcttcgctatccgcgaaggtggccgtaccgtcggcgcaggcgtggtttccgagatcgtggagtaa
>DVU_1328|4.679887814442833
ttggctaagtataccgatgctaagtgccgtcagtgccgccgtgaaggtaccaagctttttctgaagggcgaccgttgcttcaccgataagtgcgctttcgatcgtcgtccctacgctcccggccagcatggccgcgcgcgcaagaaggtaagcgactacgccgtccagctgcgtgagaagcagaaggtccgtcgtatgtatggcatcctcgaacagcagttccacgcgtatttcaccaaggccgacatggccaagggtgttaccggtgcgaaccttctttcgctgctcgagagacgccttgacaacgtcatctaccgccttggtttcgcaaactcgcgtaaccaggctcgtcagctcgtccgtcacgggatcttcaccctcaacggccgcaaggtgaacattccttccttgcaggtccgtatcggtgacacgatcgaagtgcctgaaaagagccgcaagatccccgtgctggccgaagcgcaggaagtgatcgcccgccgtggctgccccgcatggcttgaagccgacggcgcgaacttccgcggcgttgtgaaggccctgccgcagcgcgaagacattcagttcccgatcaacgagcacctgattgtcgagctttactccaaataa
>DVU_1542|4.679559890350045
atgaaacgcctttccatcgccgctaccatcatggccctttgcttttccgttgccgcactgcctgccataggcgaagcgaagaccgccactccgacccagaaggtcgccgtacacaagcaggcgaagaaggaacacaagaaggctgtgaagaagacgcagcacaagaaggccaagagcaagaagatggcacagggcgcccctgccgcctctctcgcccctgcaaactga
>DVU_2586|4.679303470197278
atgagcaacgaaccggacaagatcatctattccatgattcgcgtgaccaaaagacatggtcagcgcgaagtcctgaaggacatctccctttcgtacttctatggcgcgaagatcggcgtgctgggcctcaacgggtcgggcaagtcgtcgctgctgaagatactcgccggggtcgaccagaatttcgacggcaagaccgtgctcgctccgggtttcaccatcggctacctcgaacaggaaccgctggtggacgagacccgtaccgtgcgcgaggtggtcgaagagggcgtgcaggatatcgtcgacctcgtgaaggagttcgaggagatcaacgcccgtttcgccgaccccatggaacccgacgagatggatgcactcatcgagcgtcagggcaaggtgcaggagcagatggacgccaagggcgcatgggacctcgacgcccgtctcgagatggcgatggacgccctgcgctgcccggccggcgatacgcccgtttcggtcatctccggtggtgaacgccgtcgcgtggccctgtgccgcctgctgctccagaatcctgacatcctgctgctcgacgaacccaccaaccacctcgacgccgagtcggtggcgtggcttgagcggttcctgcaaggcttccccggtaccgtcatcgccgtcacccacgaccgttacttcctcgacaacgtggcgggctggattctcgaactcgaccgtggtcgcggcatcccgtggaagggcaactactcgtcgtggcttgagcagaaagagaagcgtctcgccaacgaagacaaggccgaagctgaacgccagaagaccctcaagcgcgaactcgagtggatacgcatgtcccccaaggggcgtcatgccaagggcaaggcacgcatcaacgcctacgaggccatgctcagccacgagagtgagaagcgcgcacccgaccttgaaatctacatcccgccgggaccgcggcttggcaagaaggtcatcgaggcacagggcgtgagcaagtcgatgggtgacaagatgctcatcgaagggctcgaatgcatcatccccgccggtgccatcgtcggtatcgtcggccccaacggcgcgggcaagaccacgctgttcaagattatagcagggctggaacagcccgatgccgggacgttgaccgtgggtgatacggtgaaactggcctatgtcgaccagaatcgcgaatcgctcacccccggcaagaccgtgtacgaactcatcagcgacgggtacgacacggtgaagctcggtacccgcgaggtgaacgcccgtgcctactgctcgcgcttcaacttcatggggcaggaccagcagaagaaggtcgacgtgctctccggtggtgaacgcaaccgcctgcacgtggcccgtatgctgaaggaaggggccaacgtcatcctgcttgacgaacccaccaacgacctcgacgtgaacaccatgcgtgcccttgaagacggcatcgagaacttcgcaggtgtcgtgctggtcatcagccacgaccgctggttcctcgaccgtctcgccacgcatatactggctttcgagggagactcgaaggtggtgttcttcgagggcaactactccgagtacgacgccgaccgcaaggcacgcctcggcaaggacgccgacacgccgcaccgtatcaagttccgcaagctgacgcggtaa
>DVU_0014|4.678755570105731
atggcaaaggaagatgccattgaagttgacggtgttgtgcaggaagccctgcccaacgccatgttccgcgtcgaactgcagaacgggcacgaggtgctggcccacatttccggcaagatgcgcaagttctacatccgcatcctgcccggtgacagggtcaaggtcgagctttcgccctatgacctcaagcgtggacgtatcacctaccgtatgaagtag
>DVU_3232|4.678598133259015
atggcttcgcaacccggtgtcgctccccgcatagattacgcccgtttcgccaaacagggcgacatcctgcttgccgggggcgtggtgacgatcctcttcgtcatgctggtgcccctgcccacgttcttcctcgacatcctgctctgttgcagcatctcgctttcgctggtgattctcgtcacctccatgttcatgatgtcgccgctggagttctccatcttcccgtcgctgctgctggtgaccaccctgctgcgccttgcgctcaacgtggcttcgacgcgactcatcctgctgcacggcgacgaagggacggacgccgcgggcgaggtcattcgcgccttcggcgagttcgtcgtcggcggcagctatgtcatcggcgcggtcatcttcatgatcctgttcatcctgaacaagaacgtcatcacggcgggtaccacccgcatcgccgaagtggccgcgcgcttcaccctcgacgccatgcccggcaagcagatggccatcgaagccgacctcaacgccggactcatcgacgagacggaggccaacgaacgccgcaagaacatccgcaaggaggccgacttctacggcgccatggacggtgcgggcaagttcgtctccggtgacgtgaacgcgggcatgttcatcaccctcatcaacatcatcggcggcctgcttgtcggcatcatccagaaggacatgccgtggcgcgacgccctgaccacctacaccctgctcaccgtcggtgacggtctcgtctccaccatcccctccatcatcgtctcgacggcggcgggcatcatcgtgtcgcgtgctgcctccgaagcgaagatgggtgaagagttcctcggccagctgacctacaactcccgcgccatgcgcctcgtctccggggtgctgctgctcttcgccctcgtgccgggactgcccacggtgcccttcctcatcttctcggcctcgctcttcttcttcgccaagctgcttggcgaccgcgacggggacgaagcgcagggagacgccaagcgggctggcggcaaggccgccaagggcaagggcgacagcctcgacacccccgaagaggtgcaggcgctgctgcccctcgacgcgctggaacttgaagtgggctacggcctcattccgctggtggacgaggagcagaacggcaacctgctcacgcgcatccgttccatccgccgtcagttcgcgctggacatgggcgtggtcatcccctcgctgcacctgcgcgacaacctccagctgaagccggggcagtatgccctgctcatcaagggcaaccaggtgacgtcggcggagattctcatcgaccatctcctcgccatggaccccggcacggcgcgccaccgcattcagggcatcgagacgcgcgagcccgcgttcaacctgcccgcgctgtggattccagaatcgcagaaggaagaggccatgctggctgggtacacggtggtggacccgtccacggtcatcgccacgcacctcaccgaggtcttccgccgtcatctttccgagttcctcggcagacaggaagtgcagggactgctcgacaacctctccaagcacgcccccaaggccgtggaggaactggttcccggcgtcctttcactgggtgtggtgcagaaggtgctccagaacctcgtgcgcgagaacgtctcggtgcgcgacctgctttcggtggtcgagacactggccgactacggccccgccatcaagaaccccgacaccctcaccgaatacgtccgcgaacgtctcgcgcgcagcatcgtcaagccgcacatggacagcgaaggcacgctgcccatcatcacgctcgacgccaatgtggaacgcactcttcaggactccatccgccagaccgaaggcggcgcctatctcgctctcaacccatccaccgcgcagcggctcatccagagcgtcaacacgcaggtggagaatgccgtgggcaccgacggtcaacccgttgtgctcacgcagcccggcactcgcccccatctcgcccagttgctcatgcgctttctccccaacatccccgtgctctcgcaagcggagattccccctgacatccggcttcaggccgtaggtaacgtggtggtcgactga
>DVU_1021|4.678522443704898
atgagcttcaagaaagtcgacctctcgcgctaccagttcgacggcgcacaggcttcctctatcggcgacctcacccagcttgacgccgccgacaagcagcgcctgctctacgccggtatcgacgtgaaccagcagaatctcgccggctcgttcatgcacatgaaccattcgggtgtgcactgcaccagccgtcaggaagggctcgagattctcgatatcaagcaggccctcgacacctaccacggtctgcccgactatttctggaaactcgtcgaccgcaacaaggacgagtacacccgtgccgccgacgagcacctgcatggcggctacttcatccgtgcccgcgcgggcgcgaagatagaagcccccgtccagtcgtgcctgttcatcaagggcaacggcgtcggacagaacgtgcacaacgtggtggtcgtcgaagaaggggccgagatgcacatcatcacgggttgtgccaccgcgcatgacacccgttcggtggcccacctcggcatctccgaattctacgtccacaagggcggcaagctcaccttcaccatgatccacaactggggtgaagaggccgccgtccgtccgcgttccgcaggctaccttgaagaagacgccgtcttcctcagcaactatgtactgctcaagcctgtcaccgacctgcagatgtaccccaccatcaccctcggtggtcgtggttcggtggcccgcttcaactcggtcatcgttgcccctacaggctcgtacgtcgacaccggcaaccgcatcctgctcgaagcccccgacacgcgcggcgagatcatcgcccgcaccatgaccacaggcggcaccatcatcaaccgcggtcacatcgcgggccatgccgtacctgcccgcgggcacctcgaatgcaagggcctcatcctcggcggcggtgtcatccacgccatccccgagctcgaaggtacgcaggacggggtcgaactgtcgcacgaagccgcagtgggcaagatcgcgcaggaagagatcgaatacctcatggcacgcggtcttgacgaagatgaagccacctccaccatcgtgcggggcttcctcaacgtcgacatcatgggactgcccgaagaacttgaaaaggctgtcgaagagcagatcaaccagcttgacgctggcgacgccatgtag
>DVU_0863|4.677067487415957
atggctgactatctttccggcagtatcaacttcaccggtctcggcggcggcgtcgacttcgcacaggtcatcgacggcctgaagaagatcgaacaagtgcccatgaaccgcctcaccctgtggaaggcggactggcaacgccgcaaggacgccttcggcgacttgcgtaccgaactcgccacgttcaagaacgtcgtggacggcatggacacgctcgaagagttcctcgtgaagacggcttcaagctcgaacgcagccgtcgcctctgccacgacctcttccgccgcgctggaaggcacctaccgcatcgaagtcaacaagctcgccagcaacggtatctggacgttcaacgacacgttcgccgacaagacgcaacaggtgaacacctccaccaccgaccagtcgttcgtctatacctacaagggcacgacgcgcaccatgacagtgccccccggcaccaccctcgacgggctcaagaacatcatcaacaacgacccgcagaaccccggtgtacgtgcctcgttcgtacagaacggcaatgcgtggacgttccagatgcacgggatggacctcggttccgaggcatcgctcaccatcgacgcctccacgaatctctcgaagctgccgggcaacgaccccaccaaatggcagacgcagcaggccacggacgcggagttccgcgtcaacggctggcccgccacgggctggctcaagtccaccagcaacacggtctccaacgtcatcgaaggtctcaacatctccctcaaggatgtggggacgacgcagcttacggtcgccacggacatcgagaagatcaaggagaagatcaccgccttcgtggacggcatgaacgccgtgcgctcgaagatcaccgaacagaccaaggtcgatagcaacaaggccaccatcagtgccgacaagtctgcatcgctctttcaggcgcagaaaggctctatcctgaccggcaactacggtgtgcagctcatctcctcgcggctcaagacagccatcgccgacaagagcaccggcttcgagtaccagtacaaggatggcaacatcaaccgcggcgacatctacagctcgctcgcccagataggcatcctcaccaacgccgaggagggcaaccccaactacggactgctcaccatcgatcaggagaagctcgacgcggcgctcaagaacaaccccacagcggtggccgaactcttcgccgccgatggcatcggcgtctccgactcgcccgacttctcctaccagtccaaggtcaacggcgtgaccaaggcgggcatctatgacgtcagctacgaggtcgatgcctcaggcaagatcgtcaacgccgtcatagacggccgccccgccaaggtcgacgatgcctcgcacacgctgacctccatggacggcaactctcgaggtcttctgctgcaggtggacaacctcgcccccggttcgtattcaagccgcgtgcgcatcaaacagggcaaggccgccgacatcgacggcatgctcacagacatgctgggcaagaatggtacgttggccgtccttgagaacaactacacggacatcatggacgacatcgacaagaagatcgaaagcgagacctcgcgcatcgagaagtgggaacgcaccatgcgcaaccagttcgctacgctctcagccacgctcgcccgttacgaccagctcaaccagtcgctccagagccagataacacagctcagcaagcagtaa
>DVU_0322|4.675234962782853
atgagcaccatcgtttccgtctgggcgcgcgagattcttgactcccgcgggaatcccaccatcgaggtcgaagtctccctcgaatccggccattccgggcgtgccgccgtgccgtccggtgcctccaccggcacccgtgaagccctcgaactgcgtgacggcgacaagggccgctacaagggcaagggcgtggagaaggccgtggacaacgtcatgggcgaaatcgccgaggccgtcatcgggctcgacgccctgcgtcaggtgcaactcgacaacacccttctcgacctcgacggcaccgacaacaaggaacgcctcggggccaatgccatgctgggcgtctcgctggcgaccgcccgtgccgcttcgagcttcctcggcctgccgctgtaccagtacctcggcggggtcaacgccaaggtgctgcccgtgccgctgatgaacatcatcaacggtggcgcgcacgcccccaacaacctcgacatccaggaattcatgatcatgcccatcggtgccgccaccttccgtgacgcgctccgcatgggtgccgagaccttccataccctcaaggccctgctcgccgccgacggtcacgtgaccagcgtgggcgacgagggcggcttcgcccccaacctcaagagccacgacgaggccttcaagtacatcacccgcgccatcgaggagtcgggctacatccccggcgccgaaatagcgctggccatcgacgccgccgcctccgagttctaccgcgacggcaagtaccatctggcgggtgagggcaagaccttctccaacagcgagatgaccgaatggctcggcgagttcaccgccaagtatccgctcatctccatcgaagacggccttgccgaaggcgactgggaaggctggggcgagctcacctacaagctgggcgacaccgtgcagcttgtgggcgacgacatcttcgtcaccaaccccgacatcctcgcgcagggcatcgatgaaggcgtggccaactccatcctcatcaagctgaaccagattggcacgctcaccgagaccctcgacaccatcgagatggcgaagcaggcggcctacaccacggtcatctcgcaccgttcgggcgagaccgaagaccacttcatcgccgacctcgccgtggggctcaacgccgggcagatcaagaccggctcgctgtgccgcagcgaccgtcttgccaagtacaaccagttgctgcgcatcgaagaggacctcgacgatgcgggcatctacttcggccccatgatcgcctcccacttcggctacgagggcgacgaagagttcgaggacgcctag
>DVU_0027|4.675009301967594
gtgaagcgtctcagccctgccctcatcgcggccacgctatccctgctgctggcccccatcgccgccttcgcctccggcggccaccacgacctcgacggctccgtcctcaccgtcgcatgggcactgcccttcgcctgtatgctgctctccatcgccgtcatgccgcttgcgttgccgcacttctggcaccatcacttcggcaaggtgtcggccttctgggcactggccttccttgtaccctgcgccgccgtcttcggcatgcagaccgccatctatcaggtactccacaccttcctgctggagtacgtgcccttcctcatcctgctcttcgccctgttcaccgtggcgggcggcgtccgcctcaagggctcactggtaggtacccctgtggtcaacacagccatcctcgccgtgggcaccctgctggcaagctggatggggaccaccggcgcggccatgctgctcatccgcccgctgctccgtgccaacagccaccgccgcttccgcgtgcattcggtagtcttcttcatctttctcgtggcgaacatcggtggctcgctgaccccgctgggcgacccgccactcttcctcggcttcctcaagggtgtcagcttcttctggaccacctcgcacctgctgatgaagaccatcctcgtctcggtcatcctcatcgccgcgttcttcgtcctcgacacggtgctcttcaaccgtgaagggcgtcccgtgccccccaatgccgaatccggcgaaaagctgggactcgacggcgtggtcaacctgccgctgcttggcggcgtggtggcgctggtgctcatgtccggcctgtggaagcccgaagtcgccttcaacgtgtacggcatcgaagtcgaactgcagaacctcgcccgcgacctcggcctgctgggtatcgccgccctgtctctcaaactcaccagcactgaatgccgccgcctgaacgagttcacatggggtcccatcgaggaagtcgccaagctcttcgcgggcatcttcgtgagcatgattcccgccatcgccatcctcaaggctggcgaagcgggcgcactggcaccggtcatcaacatggtgacccacgacgggcagcccgtgaacaccatgtacttctggctgaccggcatcctgtccagcttcctcgacaacgcccccacctacctcgtgttcttcaacacggctggtggcgacgccatgcacctcatgaacgacatccccgagaccctcgccgccatctccgccggcgcggtgttcatgggcgccaacacctacatcggcaacgcgcccaacttcatggtgcgttccatcgccgaagaacagggcgtgcccatgcccagcttcttcggctacatggcatggtcgtgcggcattctcgtcccgtgcttcatcctcgtgacgtggctcttcttcatgtag
>DVUA0032|4.667517366238716
atgaagcgtctgctctcttcccttctcggtaccgtggtcctgaccgccctgatggtggtcaacgcactggcagcccccatccccgcatgggactacaccgttgacggcatcttcgtcagctggaagaccaccgtgggcacaagcggcacgttagacacgcctgcccagggcatcaccggcttcgagcctgaagaactgttctacaacctcgacggcggtgttccggttcctcccggcacgtcggccaagggttatcgccatatcgcgtggggcgactacgtatggagcggccccggccccgtatacagccagattcccggcgccaacctcagctccatcggcatcaacgcccgcagtggcaccatgatcaccgacggccccacgtcgcttggcatggaactgtaccactacaaccagcccatcctcagcggctccatccagcttaagtccggcgtcgtgcgctcggtgctgacgctcgccccctccggcaacccgccgctgcccgtcttctcgaccaagctcgacttcctgttcttcgagacccccaacggcaacgtgaacaccgagagcgacgtgttcgtactgctgaaccccgaagtgaccgaagagaccttccacttctacggcgtcgactacgtgttcagcttcggcggctcgttcggcctcatccccgaaacctaccgcgccctgctgaacctgcccgtcggttccgtcggctggatcacctccgagaacgcctacaacgccttcgatacgctgatcagcatccgcgccctgcccacccccgaaccgacctccatcatcctgatgggcctcggactgctcggcctcttcggactgcgccgccggtcacaggcataa
>DVU_3339.1|4.6655812469618665
atggatctgctcgatatcatcggtctcatatgcgctgcggccctctacctgtatgtcgggtacgcattgctcttccctgaacgcttctag
>DVU_0811|4.665210826516818
atgggcaagatcatcggtatcgacctcgggaccaccaactcctgtgtatacgtgatggagggcaaggatcccaagtgcatcaccaaccccgagggcggtcgcaccacgccttccgtcgtggctttcaccgacaaggaacgcctcgtcggcgacatcgccaagcgtcaggctgtcaccaaccccgagcgcacggtctttgccgtgaagcgcctgatgggtcgccgtggcgacgcccccgaagtgggtcgctggaaggagcacagcccctaccgcatcgtcgccggtgccaatggtgacgcagccgtcgaagtacagggccgtccctacagcgcccccgaaatctcggccatgatcctcggcaagctcaaggcggacgcagaagcctaccttggcgagaccgtcaccgaggccgtcatcaccgtgcccgcctacttcaacgacgcacagcgtcaggcgaccaaggatgcaggccgcatcgccggtctcgacgtgaagcgcatcatcaacgagcccaccgcagcttcgcttgcctacggtttcgaccgcaaggccaacgaaaagatcgcggtgttcgacctcggcggcggcacgttcgacatctccatcctcgaagtgggtgacaacgtcgtcgaagtacgcgccaccaacggcgacaccttcctcggcggtgaagacttcgaccagcgcatcatctcctacctcgtcgacgagttccgtcgcgagaacggcggcatcgacctcgcgcgcgaccgcatggccctgcagcgcctcaaggaagccgcggagaaggccaagaaggacctctccacctccatggagaccgaggtcaacctgcccttcatcaccgccgaccagaccggccccaagcacctgatgatgaagctctcgcgcgccaagctcgagaagctcgtcgaagacctcgtcgagcgcaccgtcgagccctgccgcaaggcccttgccgacgccggcctcaccgccgcgcagatcgacgaagtggttctcgtgggtggcatgacccgtatgcctctggtgcagaagcgcgtgtccgagttcttcggcaaggagcccaaccgctcggtcaaccccgacgaagtggtcgccatgggtgcagccatccagggcggcatcctcgccggtgacgtgaaggacgtgctgctgctcgacgtcaccccgctctctctcggcatcgagaccctgggcggcgtgttcacccgtctcatcgagcgcaacaccaccatccccacccgcaagagccagacgttcaccactgcggccgacaaccagccctcggtgtccatccatgtcctgcagggtgaacgccccatggccagcgacaacatgacgctgggccgcttcgaactcaccggcattcccccggcgatgcgcggcgtgccgcagatcgaggtctccttcgacatcgacgccaacggcatcgtcaacgtcgccgccaaggaccttggcaccggcaaggagcagtccatccgcatcaccgcctcctccggcctctccgaggacgagattcagagactggtgaaggaagccgaggcccatgccgatgacgacaagaagaagcaggaactcatcgaagcccgtaatcaggccgacggcctcatctacggcaccgagaagtccatacgcgacctcggcgacaagctcgacgccgccctcaaggccgacatcgagaccaaggtgaccgccctgcgcggcctgctcgaaagcgaagacgtggacgccatcaagaaggcctccgacgaactcgcccaggcatcgcacaagctcgcggaacagctgtacaagcagcaggcgcaagccggtggccccgaagcgggtgcccagcccgagggcgatgctggcgcacgcaagcaggacgacgacgtggtcgacgccgactacaccgaagtgaagaagtag
>DVU_0072|4.663542207349695
atgaaagtcatcatcatgtgcggcggcaagggaacccgcctccgcgaagagaccgagttcaaaccgaagcccatggtcgagattggcggtcgccccgtcctgtggcacatcatgaatatctacgcccgcgccgggtacaaggacttcgtcctgcccctcggctacaagggcgaggtcatcaagcaatatttctacgactaccggatgcgtaacagcgacttcaccgtcgacctcgccaccggtgacgtgcgcacccacgagacgggctgctgcaccgactggcgcgtgaccctgtccgacaccgggcaggagacgctgaagggcgcacgcatcaagcgcatcgccaagcacatcgacaccgaccgcttcatggtcacctacggcgacggcgtgtcggacatcgacatcgccaagctcgtggagttccacaagaagtccggcaagattggcacgttcacgggtgtgcgcatgccctcgcgcttcggcgcggtgcagaccgacgagaacggcaacatcctgtcgtggcaggagaagccggtactcaacgagtacatcaactgcggcttcttcgtgttcaagcgcgagtttctcgactacctcgatgaagaggagtcgtgcgacctcgagaagcagccgctggaacgtctggccgccgaagggcagctttcgatgtacccgcacgagggcttctggcagtgcatggacaccctgcgcgactaccagaagctgaacgccatgtgggacaagggcgacgcgccctgggcccgcgggtggaaatag
>DVU_2691|4.662889555119953
gtgcccgcacagaccatcaaccacaccatcaaccgacggaggaaactagacatggcgacagcagcgaagaagcttcagaaggcacaggccaacgtcacccccatgcccacgggcacggtgaagctgggacgcgagacctttccggcccccgcaacccttgtggaactggtgcgcaaggggcgcgacatcaagatgatgatggatgaactgaaggccgaactcgacacggtgaacgccgccattctggcggaagtgccccgctggatggacggcgtggggaccctgcacatcatcaccgaaggcgtggactgcaccgtgaccttgcgtgacgcggtggccatcgaaaacgtggggaccctgcgcgaactgctgggcgaccgcttccccgacctcgtgaaggagaaggtgaacttcacccccgaagccaagctggtcgccatcgccaccgacggtgaccaccctctggcccgtgacgtggcctcctgcctgcggattcaggaagccaaggcctccgtcagctacaaggccgcctag
>DVU_1612|4.662664233406173
atgaaagtggaacagatatccgtttttctcgaaaacaaggcgggtcgcctcgccgaagtcaccggaacactggcagaagccggcataaacatccgtgccctctcgcttgccgacacctccgacttcggcatcttgcgcctcatcgtcaacgaccatgaaaaggccaagtccgtcctcaaggacaagggcttcaccgtgggccgcaccaacgtcgtcgccgtcgaggtgcccgaccatcccggcgggctgcacggcatcctccagaccctcagcgggcagggcgtgaatgtcgagtacatgtacgcctacgtccagccgggtggcagcaacgcgctgctcatcttccgcttcgaccggacagaacaggccatcgaagtgctgcagcagaacggcattcccatcgtaccgggcgaaaaactctacgcaggctag
>DVU_3164|4.661013865237897
atgaagcagacgaacatctacgacagccggggtctcgcacgcgccctcgacaccaccgcggcatggacgctggccatcatgtgggcgctgcccctgctctatgccatatggacggcctttcatccttcggcctattcgacacgcttcacactgaacgcgccgctcacgctggagaacttcgtgacggcgtggcatgcggcgcccttcgcgctctacttcgtcaacacggtgctgctcgtcaccatggtactggcggcacagctggtgctttgcacgctggcggcctacgccttcgccaagtacgacttcaggggcaagaacatcatgttcgcgctggtcctcatgcagctcatgatcatgcccgacgtgctggtggtggagaactaccgcaccatggcgagcatcggcgtgctcgactccacccttgccatcggcctgccgtacatggcctcggccttcggcatcttcctgctgcgccagaccttcaagagcatccccaaggaacttgacgaggccgccgccgtggaaggggcgagcaccctccagattctgtggaaggtgtacgtgccgctgggcaaaccggtctacctcgcctatgcgctggtctccatcagctaccactggaacaacttcctctggccgctcatcgtcaccaacaccaccaactcccgaccgctcaccgtgggcttgcaggtcttctcctccacggaacagggggtggactgggccatcatcaccgccgccacactcatgacctccgggccgctgctggtcgccttcctcctgttccagcggcagttcgtgcagtcgttcatgcgggcgggcatcaagtag
>DVU_1205|4.6543968085354
atgtccgttgaagaaaaagtcaagaagatcatcatggaccagctcggcgtgtccgccgaggaagtcaagcccgaagcctctttcgttgaagacctcggcgcagactccctcgacctgactgaactgatcatggccatggaagaggaattcggcgttgaaatcgatgacgacgacgcccagaagattctcaaggtcaaagacgccatcgactacgtcagcaacaagcagtag
>DVU_0501|4.650087827531163
atgctcaagcattttgaaggtctcggcgacaagtggcgcgctctcgttgaaaatcccgacgaaaccgtgaagggtctcgtccagaccatcgccaatgaaggcggcacccgcgaagcgtggcagtcgcacacccccgacgggcacaccgtgctcatggcatggcctgccacagagccctgccgcgccggactcatcatccgtggcgaccagaacggcgagaactaccagcccgtcagtgccctgccgctgctggaagggctcgagaacgagcttgaagtcaccgaagtgcacccgtggggcaacgacgccgaaggcgaaatcgccgcctgccgcgccggtgacgacagcatctggttctacgaccccctgctctaccgtgaccgctggagttgcatcgtcgggcagaagcaggtcttcaccctttccgcgctcgcctatgcgctgcgccccgccacccgtgacagcatccaggtcaagggcggcccccagttcgacagctacgccaaggcatacgtggacaagaaccccggtgtcgaccccgccagcatccctccgctgacgctcccgctcaagggcgcccgcatcatgcagcagtacgtcaacgccagcgaataccagattcgcgttcccgttgaagaggtcgccacctgccagttcaacggcgagaaggtgttcatgctgaccgtgtcgcttgcaggcaaggacgacaaggcgctgcgcgccatgctctacgtcgctgagcgcactcttggcggcttcgaacccaaggcgggcgacgacatcgaggccatcgtctggttgcagggccgtctcgtcgactag
>DVU_0396|4.648013828830478
atgagcaagaccctgaccaaagcggaaatagtcgatgccatctacgagaagaccgaccgcaatcgcgccgaagtgaaaggcgtggtcgaatcgctgcttggcatcatgaagcaggccatcaagaaggaccatgcgctgcttatcagcggcttcggcaagttcgaggcctatgacaagaaggcgcgcaagggccgcaacccccagacggacgagaccattaccctgcctccgcgcaaggtggtggtgttccgtctctcccgcaagttcagggccgaactcaacgagtaa
>DVU_0019|4.647861064191165
atgaaagtcagagcacaggttcccaccgtcaagaatgcgaccaacttcaacatggtggcagacagcaagaccgccgtgggaagcacgctggagaacctcaaggctgccatcgccggagagaccggggcacatgccaagtacacggccttcgccaaggcagccagagaacaggggtatgagcagattgcacgcctctttgaagccacggcggcagccgaactcatccacatcggtctggagtacgctctcgttgccgagatggaaccgggctatgagaagcccacggtggcagcgccttcagcctacagctgcgacctgaacctcatctccggcgccaatggcgaaatctacgagacgtccgacatgtacccggctttcatcaggaaggcgcaggaggagggcaactcgaaggctgtccatgtgttcacgcgggccaagcttgccgaatccgtccatgccgaacgctatctcgccgcatacaacgacatcgacgccccggacgatgacaagttccacctgtgccccatctgcggctatatccacaagggagaagacttcgagaagtgtcccatctgcttccgccccaaggacaccttcacagcctattga
>DVU_1290|4.632993434931865
atgtttttttcatttttagcggtcattgcgctcgcttgtatcgcctggctgggagccgtttccggctttcagtacgttcttggggtggtactgccgcttgccgcaatgctcgtgttcatcgtcggcttcgtctggcggatagtggattgggccaagtctcccgtgcccttccgtattcccaccaccggcgggcagcagcggtcgctcgactggatcaagcctgcgcgccttgacagcccttacaccactacgggcaccgtgggacgcatgcttctcgaagtactgctgttccgttcgctcttccgcaacacttcgatggagatccagaacggtccgcgcgtggtctactactcggccaagtggctctggctcttcgcgctgattttccactactgtttcctgaccatcttcatcaggcacttcaggttcttcctcgagcccgtcccctttgccatcagcttcatggagacgcttgacggtatcatgcagattggtgccccgcgcatgttcatgactgacgtgctcgtggtcgtcgctcttgtcttcctgctttgccgccgccttttcagcgagaagattcgctacatctctctcgccaacgactatttcccgctgttcctgatccttggtcttgtcggcagcggcatatggatgcgctacttcgcgaaggtcgacatcgcttcggtcaaggtgctgaccatgggtcttgtcacgctgaacccggtcgtgcccgatggcatcggcaccgtgttcttcatccatatgatgttcctgagtgcgctgctcatgtacttccccttcagcaagctcatgcacatgggtggcgtgttcctcagccccacgcgcaaccttccgaacaactcccgcgccgtgcggcacgtcaacccctggaacccgcccaagaagtaccgcacctacgccgagtacgaagacgagttccgcgacctgatggccgaggccgggcttccgctcgataagaaacccgacgaagctgctgccgagtaa
>DVU_1044|4.632498595854525
atgtccaagatcgtgtgcaaggcgttgaccttcgacgacgttttgctgcaacccggctattccgaggtgacccccgaccaggtggacgtggccacttggctgacgccatccatccgcctgaacatccccctgctgagcgcagccatggacaccgtcaccgaatcggggatggccatttccatggcccgcaacggcggtatcggcgtcatccacaagaacgtccccatccaccgccagcgtcttgaggtcgagaaggtcaagaagtccgaaagcggcatgatcatcgaccccgtgaccatcgcccccggtctcaccgtgcggcaggcactggaagtgatggccgagtaccgtgtctcgggtctgcctgtggtcgagaacgacaagcttgtgggcattctcaccaaccgcgacgtacgtttcgtgaaagacctcgaaaccacctgcgtcagcgaagtgatgaccagcaagaaccttgtcaccgtcccggtgggcaccaccctcgaagaagccaagcatcacctgcatcagcaccgcatcgagaagctgctggtcgtcgacggcaacaaccgcctgcagggcctcatcaccatgaaggacatcgacaaggtggtgaagtaccccaacgcatgcaaggacgagaacggtcgcctgcgcgtgggtgccgccatcggcatcggccgtgactgcgaagagcgcgccagcgaactcatcgccgccggtgtcgacgtgctcgtgctcgactcggcgcacggccattcgcgcaacgtcctgcgcgccatcgagatggtcaagacctcattcccgcagtgccagctcatcgccggtaacgtggccacctacgaaggggccaaggccatcctcaaggctggcgccgacgcggtgaaggtcggcatcggccccggttccatctgcaccacgcgcatcgtcgccggtgtgggcgtgccgcaggtgacggccatcatggaagccgtgaaggccgccaacgagatggaccgctgcctcatcgccgacggcggcatcaagttctccggcgacgtggtcaaggccctctgcgtgggtgcccataccgtcatgatcggcagcctcttcgcaggcaccgacgaaagcccgggcgagaccatcctctatcagggccgtacctacaagatctaccgcggcatgggttccatcgacgccatgaaggacggcagcagcgaccgctacttccaggagaagagcaagaagctcgtccccgaaggcatcgtcgggcgtgtgccggtcaagggccccgtcgccgacagcctctaccagctcatcggcggcctgcgcgccggcatgggttacgtcggtgccgccaacatggaagaactgcgcgagaagtcgcgcttcgtggagatatccgcagcgggtctccgtgaaagccacgtgcacgacgtcatcatcacgaaggaagcgcccaactaccgggtcgagaactaa
>DVU_1236|4.63162904749959
atgaccgccgctaacgaacccatcatcagcatccgcaacgtctggaagttcttcggtgagctcacggccctccatgatgtgagtctcgatgtgcaggccggtgagaaggtcgtcatcatcggccccagcggttcaggtaagtcgaccctgctgcgctccatcaaccgtctcgagaacgtcgacaagggcagcatcatcgtcgacggcaaggacatccgggccgaggacagcgacatcaacgtcatccggcaggatctcggcatggtgttccagagcttcaacctcttcccccacaagacggtgctccagaacctcaccatggcgcccatgcgcctgcgtaaggttccccgggacgaagcggaatcaagagcactcgacctgctcaagaaggtgggcatcagcgacaaggccaatgtctaccccgccatgctgtccggcggtcagcagcaacgtgtcgccatagcccgcgctctcgccatgaaccccaagatcatgctcttcgacgaaccgacgtcggcgctcgaccccgaaatgatcggagaagtgcttgatgtcatggtgacccttgccaaggaaggcatgaccatggtgtgcgtgactcacgagatgggcttcgcgcgcgaagtcgcagaccgcatcatcttcatggaccacgggcagattctcgaacagggcacaccgcagcacttcttcgaggcgccggaacatccgcgccttcagaagttcctgcaacagattctctaa
>DVU_3033|4.631596684321706
atgcagaacagcaagacgctgaaggaataccgcaaggaactgcaggagtcgctggacaacgaattcctgcgcaacgccatggacaagttcgccgtggcctaccgcgccagccgcgccaacgccttcaaggacatcgacgagaaggccatcatcgccgaagtggccgacgcgaaggaccacgccgccaagaacatggacaccctctacgcccagttcaaggccgaggccgagaagcgcggcgtgaaggtgcaccttgcacgcaccgccgccgaagccaacgagatcatcgcccgcatcgcgcgtgacaacaactgcaagaaggccatcaagtccaagtcgatgacggcggaagagacccacctcaaccaccgcctcgaagaggacaacgtcgaagtcatcgagaccgaccttggcgaatggatcatccagatgcgccatgaaggcccctcgcacatggtcatgcccgccatccacctgtcgcgttatcaggtggccgacctgttcagcgaagtgaccaagcagaagcaggaagtcgacatccagcgtctggtgaaggtggcacgccgtgaactgcgcacccacttcgccaccgccgacatgggcatctccggcgccaatttcgccgtggcagagaccggcaccatcggcctcgtcaccaacgaaggcaacgcccgtctcgtcaccaccctgccccgcgtgcacgtggcccttgccggtctcgacaagctggtgcccaccctgcacgacgccctgcgctcgctgaaggtgctgccccgcaacgccaccggtcaggccatcacctcctatgtgacgtggatcggcggcgccaacgagtgcgaagcctgtgtcgacggtcgcaaggagatgcacatcgtgttcctcgacaacggtcgccgtgccctcgccgaagacccgttgttctcgcaggtactgcgctgcgtgcgctgcggcgcatgcgccaacgtgtgcccggtctaccgtctggttggcggccacaagatgggccacatctacatcggcgccatcggcctcatcctcacctacttcttccatggtcgcgacaaggcccgcaacctggtgcagaactgcatcaactgcgagtcgtgcaagcacatctgcgccggtggcatcgacctgccgcgcctgatcaaggaaatccgcgcccgcctgaacgaagaggagggcatgcccgtcgagaccacgttgatgggcaagatgctgaagaaccgcaagctgttccacaccttgctgcgcttcgccaagtgggcgcagaagcccgtcacgggcggtaccccctacatccgccacctgccgcagatattcgccaaggaccatggcttcaaggcgctgcccgccatcgccgacaagcccttccgtgacgaatgggagaccgtgcgcccgcgcatcgccaagcccaagctgcgcatcgcgctgttctcgggttgcgtgcaggacttcgtctaccccgagcagatgaaggccgccgtgaaggtcatcgccagccagaacgtggacatcgacttccccatggaccagagctgctgcggcctgcccgtgcagatgatgggcgagcgcgaagccaccatcgaagtggcccgccagaacgtcatggccttcgacgcggcacggtacgactacatcgtcaccctgtgcgcctcgtgtgcctcgcacctgaaggagacctaccccaagctgctcacagggcatcccgagatgaccacccgcgtgcgccagttctccaacaagatcatcgacttcagctcgttcgtccatgacgtgctcggcatgaagtccgatgccttcaagggcggctccaacgagaaggtcgcctaccacagctcgtgccacctgtgccgtggtcttggtgtggtggaacagccccgcaacctcatcgccgcctccggcgcgacctactgcaaggccgaagaagaggacgtgtgctgcggcttcggcgggacgttctccgccaagttccccgaactctcggcggaactcctgcgcaagaaactcgacaacgtcgaagccacaggcgcaggtcgcctcgtggccgactgccccgggtgcatcatgcagcttcgcggcggcatggagaagcgcggcggcaaggtcaaggtcggccacgttgccgaactgctggccgagaacctgaaatag
>DVU_0714|4.628047922167085
atgatatcgcgcaaggcaagctacgcggggcttgcggtgctcatcgccgtgctgcccctctttctcgacccctactggacggacgtgtgcgtgagcatcggcctgtatgccgtcctcgcgctgtcgctgaacctcatcctcgggcaggcgggcctgttccacatgggccatgccgccttctatgcggtgggtgcctatacggcggccatcctcaacaccgtctaccatgtgcccgtcctgtggacgatgcctgtcgccggtctgctggcggccctcttcgcactggtggtggcgcggcccatcatccacctgcggggtgactatctgctcatcgtcaccatcggcatcgtggagatagtgcgcatcgcgctcatcaacaacgtcttcggcatcacgggcggggccaacggcatcttcggcatctcgcgtcccatgctcttcggctacaagatatccaagcccatccagttctattatctgatatggacatgggtcgcgatcagcatcctgctcttcaggcgtcttgagtgctcccgcttcggccgggcgctcaactacatcaaggaggacgatgtggctgccgagggcagcggggtcgacaccgcctactacaagcttgcggccttcgttctgggggcactgtgggcgggcatgacgggtacgttctatgccgccaagatgaccatcatctcgccggagtccttctcgttctgggagtcggtggtgctgttcgccatcgtcatcctgggcggcgggagcaaccgtggcgtgctgctgggagcctttctgctcataggcctgcctgaactgttccgcgacttcgccagtgcccggatgctcatcttcggccttgccatggtcgtgatgatgatcttcagaccgcaaggcatgttgccgcccctgccgcgcaagtaccgcatcgacaacctgctgcgtacgaaggaggccgcatga
>DVU_3245|4.6276427460939935
atgagcagcattcctatttccgtcgaaggcttcaagcagcttgaaaaagagctggaccgtctcaagaaggaacgccccggcgtcattcaggccatcaaggaagcacgcgaagagggcgacctgagcgaaaacgccggctacgacgccgcgcgtgaacgtcaggggatgctcgaggcccgcatcaagtacatcgaatcgcgcatggcgcagttcaatgtcatcgacctcgacaccatctccggcgacaaggtcatgttcggcgccacggtgaagatagaagacctcgaatccggcgaagagaaggagtacacccttcttggccccgacgaggccgactacgccaagggctccatctccgtgcagtcgcccgtggcccgcgccatgctcggcaaggaggagggtgacgaaatcgtggtggacgctccgcgcggcaagatccattacgagatcgtctccatacgctttctgggcaccaagggtcagcagcgttag
>DVU_2203|4.6255220393214715
atgatcaaccccatcgccacccccaaggctcccggcgctgtcggcccctactctcagggtatagataccggttctcttgtcttcgcctccggtcagttgccgctgcaccccgagaccaagaccatgcctgccgacatccgtgaacaggccgcacagtcgctggagaatctcaaggccgttctcgaagccgccagcagcggactcgacaaggtggtcaagaccagcgtcttccttgccgacctcgccgatttcgccgccgtcaacgaagtgtacgcgaagtacttcgcaacccccttcccggcccgttcgtgctttcaggtggcggccctgccccttggcgcacgtgtggagatagaagccatcgccgtcaagtag
>DVU_1330|4.62479968452184
atgaggcatagcaactccggcaagaagctggggagaacgccctcgcaccgtaaggcgttgttccgcaacctggctaaggccctcctgacgcacggcaagatccgtacgaccgagatcaaggccaaggaacttcgccgcgtggtggagcccctgatcacccttgctctgcgcaacgatctgcacgctcgtcgtcaggcctacagcgttcttggcagccaccagcttgtcaagcgtctgttcgacgagatcggccctgcattcgtcggcgtgcccggcggctacacccgcgtggtgaagcttggccagccccgtcgtggcgactgcgcgcccctcgccatcatcgagttcacccgtaccgttgctgcctccgaggccgctgcggcacctgctgaagccgaatag
>DVU_0871|4.621412125677666
atgagcgaactcaagtacaagcgcgtgctgctcaaactcagcggcgaggcccttgcgggcgagaacaagttcggtattgaccccgccacagtttcaaagatatgccatgaaatcgcggacgtcgtggacatggggcttcaggttgccctcgtcatcggcggcggcaacatcttccgtggactctcctcgtccgccaagggcatggaccgttcctcggccgactacatgggcatgctggccaccgtcctgaacgcacttgccgtgcaggacgcgctggaaaagctcgggcaccccacgcgcgtgctctctgccatcaccatgcaggaggtctgcgagccctacatccgccgccgcgccgaacgtcaccttgaaaaggggcgcgtggtcatctgcgccgccggcaccggcaacccctacttcacgaccgacaccgccgccgcgttgcgtggcatggaactgaagtgcgaagccatcatcaaggccaccaaggtggacggggtctacgacaaggaccccatgaagcatgatgacgccgtgctgttcccgcgtctcacctatgtcgagaccctgcagcgcaagctgggcgtcatggactccacggccatcaccctcgccatggagaacgaggtgcccatcatcgtgtgcaacatgttcaagggcagcatcaagcgagtggtctgcggcgaagaggtcgggaccatcgtacaaggaggctaa
>DVU_2356|4.616252296068693
atgcgttttcttccccttgcggccatcgcgacctcgctgatggccctgacccccggcatggcacttgccgccggtggtcatctggacctcgacggggccactctacctgtattgtggaccatccccttcgcgtgcatgctgctttccatcgccgtcatgccgctcaccgtcccccatttctggcatcaccatttcggcaaggtttcggcattctgggcactggcattcgccgtcccctgtgccgtgcaattcggcctttccctgacggtataccagctgctgcacgccttcctgctggaatacgtgcccttcatcatcctgctgttctcgctgttcaccgtggcgggcggcgtgcgcctcaaaggttcgctggtgggtacgcccgtggtcaacaccggcatcctcgccgtgggtacgctgctggcaagctggatgggaaccaccggtgccgccatgctgctcatccggccgctgctgcgtgccaacaaacatcgccgctaccgggtgcattccgtggtgttcttcatcttcctcgtggcgaacatcggcggttcactgacaccgctgggcgacccgccgctctttctcggcttcctcaagggcgtgagcttcttctggacgacctcgcacctcttcatgaagaccgtcatcctctccctcatcctcatcgcggtcttctatgtcctcgatacggtgctcttcaaccgtgaagggcgccccatgcccgagaaggataccgcaggcaccggagagagactcggactcgacggcatggtcaacctgccgcttctcggcggtgtggtggcgctggtgctcatgtccggtctgtggaagcccggtgtgatgttcaacgtctacggagtcgaactcgaactccagaacatcgcccgcgacctcggactcctgcttgtggcagccctctcgctcaagctcaccagcacggaatgccgccgcctgaacgacttcacatgggcccccatcgaagaggtggccaagctgttcctcggcatcttcgtgagcatgattcccgccatcgccatcctcaaggcgggggacaagggagcgctggcatctgtcatcaacatggtcaccgccaacggtgaaccggtcaacgccatgtacttctggctcaccggtctgctttccagcttcctcgacaacgcccccacctacctcgtgttcttcaacacggcgggtggcgacgccatgcacctgatgaacgacatccccgagaccctcgccgccatctcggcgggcgcggtgttcatgggggcgtgcacctacatcggcaacgcaccaaacttcatggtgcgttccatcgcagaggaacagggcgtgcccatgcccagcttcttcggctacatcctgtggtcgtgcgccttccttgtgccctgcttcgttcttctcacatggctgttcttcatctag
>DVU_0375|4.614304611251968
atgaaagaccttctgaacgcattcgaaaacaaggcccctgaaatcgtgttcgaatggcacgatgcggaaaccgacgccaccggctgggccgtcatcaactcgctgcgcggtggcgccgccggtggcggcacccgcatgcgcaaggggctggacaagcacgaggtcgtgtcgctcgccaagaccatggaaatcaagttcgccgtatcgggcccgcacatcggcggcgccaagtcgggcatcaacttcgacccggcagacccccggaagaacgacgtgctcaaccgctggtacaaggctgtcatgccgctgctgaagagctactacggcaccggtggcgacctgaacgtctgcgagatcaaggacgtcatccccaacaccgaggaatacggcctctggcacccgcaggagggcatcgtcaacggtcacttccacccctccgaagaactgcgcatccagaagatctgccagctgcgcggcggcgtcaccatgcccgtggtgaacccggcctacacccccgacccggcgaagaagtatctcgtggccgacctgatcaccggcttcggcgtttccgaatcggtcagacactactacgagatcaagggtgacagcgtcgccggaaagcgcgtcatcgtgcagggatggggcaacgtgggcggcaccgcagcctactaccttgccgccaatggcgcgaaggtcgtcggcatcatcgaccgtgccgctggcctcgtctccaccgagggcctcaccttcgaacaggtgaaggaactgctggccaagcgcgtcggcaacaccctcaccggtgacaacctgctttccgccgaagacacccagaagctggtgtggagcgtcggggcagatgtcttcctgccgtgcgccgcatcccgtctcgtgacccgcgaacaggtcgccaccctgaaggacaacggactcggcctcatcgcctgcggtgccaacgtgccgttcagggacgacaacatcttctacggccccacggccgaatacgccgacggcgtggtggacgtcattcccgacttcatcgccaactgcggcatggcccgtgccttcaactacctgatgagcagcaaggtcgacctcgacgagagcgccatcttccaggatgtctccgaagtcatccgcaacgccctcaccgagtcttgcgcggcagccaccggcaagaaccacttgctcgccgcttcgctgaagaccgtgctgcacaagctgatgcactag
>DVU_1198|4.614188631450171
atgctgcacatcaagaccatcgaaggccagctcgacgccaagggcctcaagttcgccatcgtcgccacccgtttcaacgacttcatcgtcgaccgtctcatcggcggcgcctgtgactatctccagcgtcacggttgcgaccgcgagaacctcaccatcgtccgcattcccggtgccttcgagatgcccctcgtagccaagaagctggcccacagcggcaagtatgacggcatcatcgcgctcggcgcggtcatccgcggcgccacaccccacttcgacttcgtgtccaacgaagcctcgaagggccttgcacaggcctgcctcgaaagcggcgtgccgctgggcttcggcctgctgaccaccgacaacatcgagcaggccatcgaacgcgccggcagcaaggcaggcaacaagggtgccgaagccgccgccgcagtgctcgagaccgtgcgcgtgatggagcagctgtag
>DVU_3066|4.613707847356216
atggccgctgaaaagcttggcgcgcgtgtgcgcaagtacagggaagacaggggcatgagccgcgagcagttgtcggaggccgcgggcctcacggtggaattcatcgccgcccttgaagaagacaacctctacccctccatcggccccctacagaaggtggcccgagccctcaacgtgcggcttgggaccttcatggatgacgaggtgaccaaggaccccatcgtcgccagacggggagaccgcgaggccgacctcaccatgcagaaggcgcgcaacaagcgcgccgccttccgcttccattcgctgggcaagggcaagagcgaccgcaacatggagccgttcttcatcgagatatgccccgaaccggaagaggaccgcaaactttcgtcgcatcagggcgaggagttcatccttgtcaccaaggggcgtgtgcgcgtggtctacggcaaggaggagcaggtgctggagccgggcgacaccatctactacaactccatcgtgccgcattacgtcggtgccgagggcgatgatcctgcagagatctacgccgtcatctactacccgcgctag
>DVU_0186|4.612772889948761
atgtcgctgagctacaaggaaatgcaccagacccttatggaagaactgcgcctctaccattaccctgttgcggtgaagttcttcttcgatgatgaagaacttgccacattcaaggaaaaggccgagttctacgttcctgtgaagcccatgaccttctgccagtgggaactggctgcccgcatgaaggggcagaccgtgctggcgacccgtgaagacctcggctgctccaacgcgctcgtgtccttcggctggaaggacatcgacgacaacgaaatcaagagccacatgaagtacgtgcgctccatcgagcaggccgagaagttcgtgcgctccaagccccgtctcgacatgggctcggtgaaggccatcgccgtaggcccgctgggcgatgccatcgtcgctccttcggtggtgcatttctactgtgacaacatgcagtcgtaccaccttgccgtggactacatggctgccatggaccagcaccccctgcgcaccaacgtgaccatgaactcctccgcatgcggcggcacggtgttctcgttcctcgaaaagaccgccaacatgcttcctgcctgttcgggcagctacaacgcaggcaagaccgagcgtggcgaaatcaacttcatgatccccggtgagcatatcgaagccactgtggaacgcctgcttgagcggaagcgcaacctcggttccagcgccatcacccgccccggcgacggtttccccggtgccgatgtgtgcaagaactgcccgctcatcatcttcaagaaggaaaagtag
>DVU_0123|4.612380189239645
atgtcccagaacgtcatctcccagcctgtcgaagcccagcagagtttcgcacgggccgtgacggagagccttcccggcctgctgctggtctgtgcggtggccctcgtcgccagcttcgtggcacccaagcttgaagcctatccgctgttcaagacctatctctcgctcaaggacttcatcctcgccatcatcttcggcatcatcatccgcaacaccgtgggcgttcccgccgtgttccagccggggctgcgctactcgaccatcatgaccaagacgggcatcgtcatcatgggttccagctattcgctggctggccttgtctcagtgggtgcacaggcgctggtgttcatcgccgtgttcctgttcggaacggcgctggtcatgatgtggctgtgccgcaaggtcggcatgtccacgcctcttgccgcgtgtctcgcggcgggcatgtcggtgtgcggcgtttccgccaccatcgccatcgcccccgcggtcaaggccaagaacgaggacatggcctactccatcgccgtggtgctcatgttcggcctgctggcgctcatcgccttcccgctcatcggcaaggtgttcaacctcacccccgagcagttcggtgccttcgcgggcgtcggcatcgtcaactcggcgcaggtgctggccgcgggcttcggtttcagtcaggaagcgggcatcgtcgcgggcatctacaacatcggccgcgtggtcttcctgcccttcgtggtgctgatgctcgccatcatggccgccgcacaggaagccgaacagggcaacgaagtcgccaagatcaacaagtggcagatgatccgcgacaagttcccgctgttcgtcctgggcttcctcgccatcgtgtgcctcaacacggcgggcgttctcaccaagcccgaagtgaagatggccaagcacttcatggaatgggccttcctgctgggcttcgccagcatcggtctcaccacccgtctttccgacctgcgcgctgcgggcctcaacgggttcctgttcggcttcggcgtagctggcctcaaggccgccctcgcccttgccgctgtcctcctcttcatgagctaa
>DVU_0002|4.610650617650091
atgtatcttaaagtatacaaagaggacgtcatcgaaggtctccagaaggcggccaacatcattcccgcaaagacgggagcggcctaccttcgttccatatggctcaatgcggccgacggcaccctctccgtcatggccaccgactcgaacatcgaattcaggggtacctataccgccgaggtgaccgaaccaggtcttgccggggtacaggggcgcgccttcgtcgacctgctgcgcaagctgccagcgggcgagatcgtcctgcagctcgatgccgaagccaatgtcctgcgcatcgagcagggccgccgcaaatacaagcttcccgtgaacgacccggtgtggttccagaacttcagcgacttcccggccgatggtgccgtggtatggtcgggcgacttccttcaggagctcatcgatcgcatcgccttctgcatcagcgatgaggatgccgtcgaagccatcgcctgcctcttcatgaagccggtggccgagggacgtatcgaagcctgcggcctgaacggtcaccagttcgccatgctccgcttcctgcatgacgacctccatgccaagctgccggctgaaggcgtgctcgttcagaagaagtatctcggtgaactcaagaagtggctcggtgccgacgaaatcgaactgaacatcagcgagaagcgcatgcacctgcgtaccggcgacggacgcgagaccttctcgttgcctctctcgtcgtaccagtatcccgactacatgaacttcatcgccaagttgcagggcgaaggcgtctccaatctcgaagtcgaccgcaaggaaggcatggacgcactcgaccgcctgcagatattcaacagcgacaacaaccgttgcacctatttcgacctttcgggcggagaggtggtgctgacagcacaggggcaggacgtggggtcggcctccgaatcgctggaggccagctacgacggcgacatccgccgcatcgccttccccacgcgcaatctcatcgacatcatgaaccactaccagtccggtcgtctgcgcctcactctcaccggtgctgaaggaccgtgcggcatctccggcgaagaagaccccgaataccaggtcatcgtcatgcccatgaagatagtggaagagacctactacagcgaggaagaagtctaa
>DVU_3330|4.6104006770353365
atgaacgagaacatgaagtacggcctcttactactcggcggcgtagccatcggcgcactgggcgcggtcgccctcggcaagggcaagatagacctcaagcccgtggtgaccgacctgcttggcaagggcatcgacctcaaggaaaaggtgatgaccaccatggagaccgcccgcgagaacatggaagacctcatggcggaagccacccatgcagctgagacccgcaaagcagcgcaggagaccacccccgaggagcccgccaaggccggggcgtga
>DVU_1618|4.607861742242682
atgcagaccaaagagaagaaattcgtgaccctgcccactgtggacaaggtcaaggccatcatcggctggcttgaagagaagaaggcgcgcgacatcgtggcctacgacctcgcggggcagagccccttcgccgaggcgctcgtcatcgtcaccgccggttcggtgcggcatgggcagagcctcgcggaccacatgctcgccatgtgcaacgagaacaactacgaatacctgcgcatggaaggctaccagaccgggcagtggattctggtcgacctcaacgacatcatcgtcaacgtcttccagcccgaaacgcgcggcctgttcaagctcgaaagcctgtgggccaaggcccctgtgctgcatgacgggcgtggcgaagccgccggaggcgacgacgacctatga
>DVU_0928|4.606594290260653
atggcacataaaaaagcaggcggcagctcccgcaacggtcgcgacagtcaggggcagcgccgtggcgtgaagcgctttggcggtcagctggttctcgctggcaacattcttatccgtcagctcggcaccaaggtgcaccccggcgaaaacgtcggcatgggccgcgactacaccctgttcgccaaggtggacgggacggtgcgttacgagaagttcacccgcaagcgcaaggtgcttacccgggtgcacatcgacgccgtgtag
>DVU_1676|4.601081570093874
gtgcagaatcttgttctgacccttcatgtgattgcctgtctgattcttgtcgttctggttcttctccagtccggcaaagagggtatgggcgtcatcttcggcggcggcaacgcttccgtgttcggcagcaccggtgctggtggcctgctggcaaagcttaccgcctttctcgcagttctcttcatcatcacgtcgttgagctacaactacatgaccagctcgcacaagtccgacgagtccagcatcatcgacgtgaagttcgaagaagtcgccccgcagaagtccgccgcgcctgcggcacctgctgcgcagcctgaagccccggcaacggaggctcccaaggccaattag
>DVU_1924|4.60009891905424
atgtgcctcgccatccccgctgagattgtggaaatgatggacaacgacatggttcgcgcccgtgtcggcaagagcgagaccttcctcacggtttcagccatgctcctgcctgaacccgcggcccttggcgattacatcatcgtccatgccggattcgccctgcgcaagctcgacaaggccgacgccgaagagacgttgcgtctgctgcgtgaagtggccgaagcagctgaaggcgcccccgcggccttctga
>DVU_0966|4.599055084763734
atgaagcttttcagactgttggcagccatgatgatggcagccctgctcgccgcccctgccatggcggcggacatcgaactggccaagaagtccacgctcaacgagatcatggcgcgcggcgaattgcgcgtcggctttgacgctggctacctgcccttcgagatgaccgacaagaacggcaactacgtcggtttcgacatcgacatcgccaaggaaatggcccgtgccatgggcgtcaagttcgtgcccgtcaacaccgacttcgacggcatgattcctgccctgctgagcgacaagttcgacatcatcatcagcggcatgaccgtgacgcaggagcgcaacctcaagatcaatttcgccgacccctacatcgtcgtcggccagaccgtgctcctctccaagaagcttgaaggcaaggtcaagtcgtggaaggacctgaacagccccgagtacaccgtcgtgtcgcgtcttggcaccaccggtgaagaggctgccaagcgcatgctgcccaaggccaagttcaagtcgttcgacaaggaggccgatggcgctcttgaagtcgtcaacggtcgcgccgacgcctgggtctatgacatgcccttcaacgtggtgttcatggccgaacagggcaaggacaaggtcgtgcatctcgacaagcccttcacctacgagcctctcggcttcggcatcaagaagggcgaccccgacttcctgaacttcctcaacaacttcatgcgccagatcaagaacgacggtcgctacgaccgcatctacgacaagtggatgcgttcgaccgaatggcgcagccagaccaactag
>DVU_3163|4.5962700912251835
gtgcccagacccgccaccatgcggaacatccatgcatggctgctgcttctgccagccatggccttcatcgtggcgttcacccacgttccggcagtgaacaccttcatccacagcttcatgctggatggcaagggcggtgcccctgccaccttcgtgggcctcgagcactacatgtacctcttcgaggacgaagtgttccgcaaggcgctggtcaacaacctgctcttcgcctcgggcaccatccccctctccatcggcctcgccatgctgatggccttcatggtgaacgcagggcttgcgggccagtccgtgctgcggctgtgctatttcgtgcccacggtgctgcccatgatcgccgtcgccaacatctggctcttcttcttcacgcccgaatacggactgcttgaacaggtgcgtggtgcgctgggcttctcgggcgtcaactggcttggcaacgaatcgacggccctgccgtgcgtcatcgccgtcgccgtatggaaggacgcgggcttcttcatgatcttctacctcgccgcattgcagcagatttctccgtcgctgggcgaggccgccatgctcgaaggggcatcgcgactctatttctaccgccgcgtcgtcattcccctgctcatgcccacgacgctcttcgtgctggtcaacgccaccatcaacgccttccgcatggtcgaccacctcttcgtcctcacgcagggcggccccaacaacgccagttcgctgctgctctactacatctacgaagtgagcttcaaatactgggatacgggctacggtgcggcactgaccatggtgttgctggccttcctcggactggcctccatcgggcagttcggtttcttcgagcgcaaggtgcactacagatga
>DVU_1317|4.59449394827654
atgttgactgatcctattgctgatatgctcacgcgtatccgcaacgcgcacttggccctgcataaggaagtgagtgtgccgcgctcgaagatgaaggaatccctcgccgccatcctcaagcaggaaggctacatcgaagatgtcgcgacggaagagggctccatcaagctgaccctcaagtatttcaagggtaagcccgtcatcagcggtctgaagcgggtgagcaagcccggtcgccgcgtgtacgttggcatgcacgagatccccaaggtccagaacggccttggcatctgcatcctctcgacctcccgcggggtcatggatgggaacagcgcccacgaaagcaaggtgggcggcgaactcttgtgcgaaatctggtag
>DVU_0713|4.5931871139478035
atggaagaattcctgcaacagttgaccaacggcctcgcggtggggggcatctacgccctcatcgccctcgggtacaccatggtgtacggcgtgctcaaactcatcaacttcgcgcatggcgacctgttcaccatcggagcctatctcgggttcacggtgttcgccgcgctggggctttcggggcatgtctccggggcggtggccgtattgctggtcacgaccatggtcatggggcttgtggcactcatcggctatctgcttgaacgtgtggcctaccggccattgcgctcgtcaagccgcctctctgccgtggtctctgcgcttggtgcctccatcttcttccagaacgccgtgatgctcatctacggtgccaagttccaagtctaccccaacgacatcaggcccaccatggccgtgagcttcttcggcatggacatccctctggtgcgcatcatgatgttcggtgcttctgtggcgctcatgctgcttctgcatttcttcatccaccgcacccgcacgggcactgccatccgcgccgtggccatcgaccagggcgcggccaagctcatgggcatcgacgtgaaccgggtcatcgcgctggtgttcatgatcggccctgcactgggtggcgccgcaggcgtcatggtaggcctctactatgggcagatagacttcaccatggggtgggtgtacggcctcaaggccttcaccgccgccatcctcggtggcatcggcaacatccccggtgccatggtgggcggtcttctgctgggcgtcatcgaggccctcggtgcggcatacatctccatcgcgtggaaagacgccatcgccttcctcgtcctcatcctcatcctgatcatcaggcccacgggccttctcggcgaaagggtggccgacaagatatga
>DVU_0138|4.589156202046032
atggctgacaagaagattctcgtcgtcgacgacgaagtgcacatcaggatgctgtatcaggaagaactggagaccgaaggctacaccgtggcgctcagcgacggacgcgagcccattctcgacgtgatcgaccgcgagaagcctctggcggtggtgctggacatcaagctgggcacagacctttcgggactcgacctgctgcagcagatacgcacccgcgaaaagaccctgcccgtgattctgagtacggcgtacgacagtttccagcacgacctcaaatccatcgccgcagacttctatgtggtgaaatccgtcgacctctccgaactcaagaccaaggtggcgcttgccgtggaaagggcgaaggcgttcgtcgcctga
>DVU_2903|4.58665957094497
atgacgcagcctttcaaggacgccatctccatttgcaagaccatcctgcgtaacggttacgacgcctacgtcgtcaacatgcgccttcagtccgagctcatggccgaagacaagcgcatggagatcgacctcgcctgcgaatgcgacttcgatgagatcgcccgtctcttccccaacgcgacacgttccgacgaggaaggcgtgctggcgatgctcgaggaaggcggcgtcgcccaccgcttctacctcaccgacaccgaagagtcgtcgtaccccgaccgcacgctcatgcgcatcaccccgcacatggtcgcgaggttgcaggcactgggcaaggcccattcgagcctcacactgccgtatggtgcggccgcaccgcacgacagcgacgacttcgagagcttcgacaagggcatcatccgcctgcgcggcctgcccgacgagaccctgcgccgcaactacctgcttgccgtgcgtgccatacgctacgccgccaacctcgacatggaaatcgaccccgtgacgtggatagccatcgtgcgcagtgcgggccgcgtgctcgactacgtgccggtgtccgacatcgtggccgaatggcagatggtcgaggccgagaccatgtggaagttcgtacgcctgctcttcgacgcgcagctgctgcacggtctgctgcccgaagtggcggccctcgcccgtgtgcgccagagtcgcaacgacagcggcgacaccgagacggtgctcgaccacaccatcgaatgcatgcgccactaccccgaagaggggttccaccacgactggtacggaacgctggccatgctcttccacgatgtgggcaagctcttcaccgccgacttccacgacgggcagtggaccttctaccagcatcaccgcgtgggggccaaggtcacccgccgcctgctgcaccgcctgcacctgcccgcgcaggaggtcgacctcatctgccatctcgtgcggcatcacatgcgattccacttcatgctcaccgacaagggcatccgccgcttcgccgcgctggatgagtacccgcgtctcatggagatggcacgtgcggacatcaaggctcgtgacggcagctacacctacttcaaccacaaccagaagtacctcgaacgcgccgccacaccggaacagatgctcgaaccgctgctcaacggcaacgaaatcatgcagcacaccggtctgcatcccggcccgcaggtgggccttatccgcgatgccctgctcaacgcgcaggtcaccggggccgtggccgacgtcaacgacgccgtggccttcatcaaggaatacaagcgccagtacttcagctag
>DVU_2743|4.586602038253426
gtggaaacgttcatccagaacatattcaacgcgttgcaatgggggagtttctacgccctcatcgcgctcggttatacgctggtgtacggcgtacttctgctcatcaacttcgcccacggcgacatcttcatggtgggcgcgtacatctcgttcttcgttgcctccatcctgctcgggcagatagggggattcttcgaactttcggggcccatggcccttgccctcaccgtgccgctgaccatggtcctgaccgcaggcgtcggggtcaccctcgaacgggtggcctacagacccctgcgccgcaagggggcccaccgcctgtatgtggtcatcaccgcactcatgtgcggcatcatgctcgagaacggcaacctcgccctgctgggcgccagccgcaaggctctgccggagatgatcgacaaggtggtgtacaccatcggcaccgtttcggtgaccaacctgaagctcatggtcatcgtcaccgcctttctcgtcttcgcgcttctgcagttcatcgtcacgcgtacccgcatcggcatggccatgcgcgcggtggcgtgggacaagttcgcgctgccgctcatgggtatcccgctcgacagtatcatcgtcttcaccttcgtgctcggctccggttttgccggtcttgcggggctgctcttcgccatgtcgtaccccatcctcgatccctacatgggagccatggtggggtggaaggccttcatcgccgccgtcgtgggcggcataggcgatatccgcggggcgttcatcggaggcttcctgctggcgttcatcgagatcatggtggcggcggtcttcccctccacgttccgcgacctgttcgccttctcgattctgctcttcatcatgtggcagcggcccaccggactgttcggcgtggcgaagaccaccaagatctaa
>DVU_1304|4.585942939870921
atggctgtggttaaagtatacgatcagaacaagcaggaagccggagaaatcaccctggctcccgaagtgttcgaagtcgaggtgaggcctgagattctgcacctcgtcgtgcgcgcgcagcgtgccgccttccgtgccggcacccatgcgaccaagacccgtgccttcgtctccggcggcggcctcaagccttggcgccagaagggcaccggtcgtgcccgtgctggctccatccgttcgcccctttggcgcggtggtgccatcatcttcggcccccagccgcgcgactacgagttcaaggtcaacaagaaggtgcgcaagctcgctcttcgcatggccctcagctcgcgtctggccggcagcaacctgcttgttgtcaaggggttcgaactgcccgaagtcaagaccaagctgtttgccaagattgctgacacgctcggcctcgacaaggcgctgatcatcgcccccgaagaaaacacgacgctggccctgtctgtccgcaacatccccgggatcaccatcgccacccctgaacagctcagtgtgtacgagattctcaagcacaagcagctcgttctcgtggaaggtgccgtggcctccgttcaggacaggctcaagtaa
>DVU_2306|4.583545241363065
atgcttgagatacccctgctgctggtcgtcatcatcgtcgtggcgctcatcttcgacttcaccaacggcgcccacgactgtgctaacgccattgccaccgtggtctccaccaaggtcatctcgcccaaggtcgcggtcatcatggctgcgggcctgaaccttttcggcgcgttcctcggcgaggaggtggcccatacgctcggttcgggcatcgtcaacaccgacatggtcatgggctgtcaggcccttgtactggcggcgctcatcggggccatcgcgtggaacctcatcacgtggtacttcggcatcccctcgtcgtcgtcacacgcgctcatcggcgggctcatgggggctgccgtggcctactccggcttcggcacactcaacggtccttccatcgccaagaagatccttctgcccctcgtgctctcgccgctggcgggcttcgccgtgggttttctcttcatgtcactgctggcgcttggcctgtggaaggtcagcaggcagcgtgtgagcagcacgttccacaggttgcagattctttccgccgccttcatggccacaagccacggcctcaacgacgcccagaagaccatgggggtcatcaccctcgccctgttcatcttccatgagatagacaccatccacgtccccttctgggtcaagttcatctgtgcttccgccatggctgccggtacggccctcggggggtggaagatcgtcaagaccatggggcaccgcatcttcaaactcgaaccggtgcacggcttcgcagcggagacctccgccgccctcgtcatcaccggtgcctcggctttcggcgcgcccataagcaccacccataccatcaccgcctgcatcttcggtgtcggttccaccaagcgcctttcggcagtgcgctggggtatcgccggcaacctcgtggtggcatgggtgctcaccatccccgcatccgccctcatcgccgcactcagtttctggctgctcgacctcatgggattcgtgcaatag
>DVU_2958|4.580704564525478
atgaaaacccgcaacgcgacgaggctcctctgcctgctcacctgcgtagccctggccggggtggccctgcttctcatggccatgcccgcgacagccaccagtgccgcacaagacgtggcccagtcggtcacccagtccgcagcggccctacccggcaaccatccgtggtggttctggcccaccacactgctgttcttctgtttcattctcggcatcatcgccgttctcgccggtgtgggcggcggcgtgctcttcgttccgctggtcagcggcttcttccccttccacctcgacttcgtccgcggcgcgggtcttctggtggccctcgccggtgccctcgccgccggcccgggccttctcaagcgcaacctcgccagtctccgcctcgcacttccggtggccctcatcgcctccagctgcgccatcgtgggcgccatgctgggcctcgccctgcccaccaacatcgtgcagatattcctcggtgccaccatcctcttcatcgcgtgcctgctcctgttctccaagaactcggtacgccccgaagtgaaacagcaggacgccatcggcctcgccctcggccttcagggcgccttcatcgaacccaccaccggtgagaccgtggaatggaagacccaccgcacgcttcccggtctgctgctgttcatcatcatcggcatcatggcgggcatgttcggccttggcgcaggctgggccaacgttccggtgctcaacctgctgatgggcgttccgctgaaggtcgccgtgggaacctccaagttcctgctctccatcaccgacacctcggcagcgtgggtctacctgaatcagggctgtgtcatcccgctgatggccattccctcgatcgtcggcctgatgctcggttcagtggtcggcgtgcgtctgctcgccgtggccaagcccaagttcatccgctacatggtcatcggcgttctgatattcgccggagccaaagccctgctcaagggcctcggcatctaa
>DVU_2333|4.579780513629099
gtggttgaacgtacattttcgatcatcaagcccgacgccgtagagcgcaatctgcagggcgaggtcctcgccatgatccagggcgcagggctcaaggtcgtcgccatgaagatgatccatctgaccaaggcgcaggccgaaggcttctatgccgtgcaccgtgagcgtcccttcttcgatagcctgaccacctacatgtgctccggcccggtggtctgctcggtgctcgaaggcgagaatgccatcagccggtatcgtgaaatcatgggggccaccaacccggccaatgccgcggaaggtaccatccggaagaagtacgccgtgagcctcgaggccaactcggttcacggttccgacgcccctgaaaccgccgcgttcgagatctcgtacttcttcaacgcgctggagatcgtaggctaa
>DVU_3020|4.5729399110299935
atgctgtttctgctgggcggtaacgacaagaagaaggccaaggccgagaacaccccgcgcaccgagaacatggagagggttcgcgaactctttctcaacggtcgttttcccgtggtgaccaccgaccgggtcgaagggcgtgccatttcgcgcgtactcgggctggtgtgctgccgcggctacgattcggacgagaccttcttcggcatggcggcgcgcgcggtgaacaagggcgcacaggccatcatcggctacagcgagaacgtggccttccaccccgacggcagcaagtacttctcgtgctacggcacggcggtgcagttcgagcgtgacgacaaggaacgcgacaggcttgccctcgaagtgtag
>DVU_2507|4.572524681458255
atgctctataatctgctgtatccgctcagttcggacatcaccgtcttcaacgtcttcaggtacatcaccttccgttcggcgtgggcgctggcgacggccttgctcgtctccatcgttgtggggccgcgtttcatcgcgtggctgcaacgcctcaagtgccgccagttcatccatgaagacgtcacctgccatatgtccaaggcaggcactcccaccatgggcgggctgctcatcggctttgcggtgacgttcagcgtgctgctgtgggccgacctgcgcaacccctatatctggctgacgctgctcgtgttcacgggtttcggcttcatcggctttctcgacgactacacgaagctgcgcaggcgcaacaacaaggggctgacagccagcgccaagttcctgtggcaggtcggggtggcggtggctgccatgtacctgctggtgcaactgcctgcctactccacgaagctggcctttcccttcttcaaggggctcacgcccgacctcggctggctgtacattccgttcgcagtggcggtcatggtcggctcatccaacggcgtgaatctcacggacggtctcgacggactcgccatcggtcccaccatcgtggcgggcatcgtgttctccatcttcatctacgtggcggggcacagccagatagcggggtaccttcaggtgccctacgtgcccggggtcggtgaggtggccgtgttctgcggcgcacttgtcggggcaggtctgggctttctgtggttcaacgcctatccggcgcaggtgttcatgggcgacgtggggtcgctcagtcttggcggtacgctgggctttctcgccgtgctgtgcaagcaggaacttctgctgctggtggtaggtggcctcttcgtggtcgagacgctctcggtcatcctgcaagtgggctacttcaagttcagcggcggcaagcgcatcttccgcatggccccgttgcaccatcatttcgaactgcagggcatcccggaatcgaagatcatcatccgtttctggataacctcggcattgctcgggctcatagccctttcggttctcaagctgcggtaa
>DVU_1326|4.572257224279265
gtggccagaattgctggtgtcgatctgccccgtggcaagcgcgttgacatcgcgctgacctatatctacggtatcggtcgtgcaaccgcccttcagatcctcgatgctacgggtgtcaactggacccgtaacgttgacgatctcaacgcggacgaagtcaacgagatccgcaaggaaatcgaacagaaccacaaggtcgaaggtgacctgcgccgtgaaatcagcgcgaacatcaagcgtctgatggacatcggctgctaccgtggtctgcgtcatcgtcgtggacttcccgtccgcggtcagcgtacgcataccaacgcccgcacccgcaagggtccgaggcgcggtaccgtcggcaagaagaagtag
>DVU_3185|4.571132248812622
atgcatcctatcgaaatcaaaaaggatatattctgggtcggcgtcgtcgaccacaacagccgcgacttccacggctattcgctttccccgcagggcacgacctacaacgcctatgtggtcaaggacgagaagaccgtgctgttcgacaccgtcaagcacgacttcaccgacaccatgctctgccgtctctcgcgcgtggtggaaccctgcaagatagactacatcgtctgcaaccacctcgaaccagaccacgccggtgccctgcccgaactgatagcccgctgcaagcccgagaagatcttctgctcgcccatgggcctgaaggccatggaagcccacttcgacaccaccgggtggcctgtcgaagtggtcaagacgggcgattccatctccatcggcaagcgcaccatccatttcgtcgagacgcggatgctccactggcccgatagcatggtgtcgtacatccccgaagacaagcttctcatctgcaacgacgccttcggccagaacatcgcctccaccgaacgctacgccgacgagatcgaccgctcagccctgttccacgccatgaaggagtactaccacaacatcgtactgcccttctcgcccatcgtcctcaagacactggcgcagatcgaacagctcggcctcgacatcgacatgctggcccccgaccacgggctcatcttccgtggctatgacgatgtgaagtacgccctcgacacctaccgcatcttcgcggagcagaagccgcagaagcgcgccgtcatcgtgtacgacaccatgtggcacagcaccgagaagatggcctccgccatcgccgaagggctggagtccgtgggcgtgcccacccgcgtcatgtggctcaaggccaaccaccacagcgcggtcatgaccgaactggccgactgcggtgccgtgctcgtgggttcgcccacgcacaacaacggcattcttcccgccgttgccgccatgctcacctacatgaagggattgcgcccccagaaccgcatcggtgcggctttcggctcgttcggctggtctggcgaatcggtgaagagcatcaccgaatggctgcaatccatgggcatggaaaccccggtggacccggtgaaggtcaagcacgtgcccacgcacgacacctaccgccagtgcttcgaaatggggcaggcagtgggccgcgccctcatcgaaaagtgcggggggtag
>DVU_0988|4.568304362745794
atgtccatctatatctccggttccctcgcctatgaccggatcatgaactttcccggcaagttctccgaccatatcctgcctgacaagatacacaacctgaacgtgtgcttcctcatcgacaggctcgacgagaagcgcggaggcacagcgggcaacatcgcctacaacctcgcgctgatggatgagaagtccatcatcctctcttcggtgggcaaggacttcgaccgttacgaacaggtgctcatgtcgctcgggctctcgttcgagggcatcaaccgctgcgacaacatgttcaccgccggggcgtacatcaccaccgaccagggcgacaaccagatcaccggcttcaaccccggggccatgagcgttccgtgcgggtacggctttccccacgccacccccgaggccgacgtcgccatcgtctctcccggcaacctcgacgacatgatcgccctgcccgcgctctaccgcgaaaagggcatccgctacatcttcgaccccgggcagcagatcaccgcgctcacgggcgagaagatgctcgaagccatccacggctcgcacatgctggtgaccaacgattacgaactcgaactcatcatgaaggccacgggccgcagcaaggccgaactgctggagcacaccggctacatcatcaccacgctgggcgagaacgggtcgcgcatcgacaacggcgcacccgtcatggtgcccgctgtgaaggccacacgggtgctcgacccgaccggagcgggagacgcctaccgcgccgggatcctgaaagggcttgtggacggtcttgacgtgctgggtgcagcgcgtctgggggccacctgcgccagcttctgcgtcgaggaatacggcacgcaggagcacgtcttcaccgccgaggccttcaaggcacgccatgaaggggccttcggcgcgtag
>DVU_0638|4.564945493417643
atgatccgcttcgaacccctgaccaatctcttcgacatgctccaccacttctgggagcatccgaagaccgaacgccgcgtggcacgaggactcatcgcggtattcatcatgggggtcatcgccatcgaagccaacaggcagggtcttctgccgcccgccatctccgccatcacccccaccaaccactttcaggcagtgaatctggccttttccatgctgctggtactggaggtcatgagccttatcatgaccatctcctgttccatcgcccggtccatgggcaagcagttcgagattctcgccctcatcctgctgcggaactccttcaaggagctctccaacatgcacgaacccatcacgctgcaactcgacctcatgcccgtgctgcacatcgtgacatcaggttcggcggcgctgttcatcttcgtctgcctgggcttctactaccgtatgcagcggccgcaggggtacatcaccgcccccatggaacggatgcgctacgtgatgaccaagaagctcatctctctcatgctcttctgcgtctttctgggcatcgccgtctatgacggggtcatgctcgtgaccacgggccgcaagccggagttcttcgagaccatctatacggtgctcatcttcgcggacatcctgctggtgctcgtcacgcagcgtttcatgcccatgttccacgccgtgttccgcaattccggctacgtcatcgccaccctgttcatgcgcatcgcccttggtgccccccccttctatgacgcggcagtgggcatcttcgcagcgctgtacgccttggcgttgacagcagccacgacctacttctctccctcctctgtcgattcgggcaggaagggactctga
>DVUA0124|4.564463314207044
atggccaccctctctgttccggcaagcatcgagcacctcgccacggtcaacgccttcatcgccgagcatatgcccgagcagcatcgcggcatcatcccgcaggtggagctcaccgccgaagaactgctggtgaacgtgttcagctacgcctaccccgacagccccggcaaggccgaggtgggctgccgtgtcgtgctgttcgacgacgcgcccttcttctgcctcaccgtcagggactggggcgcaccgttcaaccccttcagcgaggcacccacgcccgacacctcgctggatgtggaggaacggcccgtgggcggtctcggggtgcatctcatcaagtccatggtggggcattacagctacagccaccacgaggcgtcgaaccacatcgaactctacttccccctcggcgactga
>DVU_0046|4.5614830444122525
atgggcaacgacgacatagatcaagaccttctcgcccagcagtgggcggcggcccttgaaggcgagggtgtagaggacaccggcggcaagagccccgacgacaagctggcagaagaatgggcaagggctctggcgaccgaggagcaggggcagttgcgcaaggagaaggaacaggcgttcctctcgcaggcgcaggaggccaagttcaaggatctgacggaagagtcgcgcgcaccccgccccgatagcggcaagcgcgagctcgacttcatcctcgacatcccgctcgacgtctccgccgaactggggcgcacccgtctgctcatcaacgaactgctgcaactcggtcaggggtccgtggtggagctgaacaagctcgctggcgagccgctcgaggtcttcgtcaacggcaaactggtggcacgcggcgaagccgtggtcatcaacgagaagttcggcgtgcgcctcaccgacatcatcagccccatcgaacgggtgaagcaacttggctaa
>DVU_1315|4.559195001366949
atgacgcgtcttgaaaatatctaccgcgagaaagtggttccggtattgcaaaaggagttcaactacgactcctcgatgcaggttcccgggattgtaaaagtctctctcaacatcggtctcggtgctgcgagccagaacaacaaattgatggaagaagccctcaaggagttgactgtcatcgccggtcagaaggccgtcgtcacccgtgccaagaagtccatcgcgtcgttcaagcttcgcgaaggcatgcccatcggctgccgtgtgaccttgcgcaaggaacgtatgtgggacttcctggacaaactgatcaacttcgcgcttccgcgcgtgcgtgacttcagaggcgttccggatcgtggtttcgacggccgtggcaatttcacgctcggcatcaaggaacatgcgattttcccggaaatggaagccgatagggttgagaatcccaaggggatgaacatcaccatcgtcaccaccgccacgaccgacaaggaaggcaagctcctgctcgaccagctgggcatgcctttcagaaagtaa
>DVU_3299|4.559186095235133
atggatattctcgcgctcgacccttcgcgcttcatcgaactcaatgccgcctcggtggcgttcctcttcatcgtcggcttcatcggcggtctggtcagcggcttcatcggttccgggggggcgttcgtgctcacgcccggcatgatgagccttggggtacccggtacggtggctgtggccagcaacatgtgccacaagttccccaaggccctcgtgggcaccatcaagcgcttcaagtacgggcaggtggacctcaagctgggcctgtacatggccatctcggcggccgtgggggtacagggcggcatccgcatccagcagatggtgcttcagacatggggtcaggccggttcggacctctatgtgagcctgtcgttcgtggcggtcctcgtcatcgtgggcggctacgtgatgcaggacgcgattcgttgcgcgcgatgccatatccccgagggaacgcccccgctggcccgtcgcctgcaacagatagaactgccgcccatggtcacgttcaagacctcgggcatacgcatctcattctggttcaccgttccggtgggcctcgccacggggttgctcgccgctaccatcgccgtgggcggtttcgtgggcgttcccggcatgatctatgttctgggtgttcccggcatcatggcttccgccacggaactggtcgtggcgttcatcatgggtctcggggggtcgatcaactgggccatgcacgggcttgtggacatccgtctggtgctcatcatcctcggcggttcgctgctgggcgtgcagcttggcgccatcggcaccacctatgtccgcgaacacatgatcaaggtcgtcatggccaccatcatgctcatcgtggcggtgagccgctgtatcgccctgccgggctatctcgtgaagctgggccttatggacctgtcggcatcgacactgaccatcctcggtcgggtcagcttcgtgtgcatgtgcttcgcgctgttcatcggggcggtcatcatcctcggttccatgtggagggggcgtgccgcggaacgtgccggcggcgtcgccggggcgcatggtcaggcttga
>DVU_2943|4.55877287337604
atgcaggaactcaagaaacgcctcgcccgtctgctggtcgagaaatcgtaccgtgaaggcgacttcaccctcacttcgggccgcaagagcacctactacttcgactgcaagcagactgccctgcacgccgaaggctcgtggctcatcggcaccctgttcaacgaactgctcaaggatgtggacatcgtgggcgtgggcggcatgacgctgggtgcagacccgctcatctccgccaccacggtcatctcccacgagaagggacgcccgctggccgggttcatcgtccgcaagcagcccaagggccatggcaccgaccagtacgtggagggactcgccaacttcaagcccggcgacaaggttgccatgctcgaagacgttgtcaccaccgggggttccctgttaaaagcatgtgagagggtcaaggccgccggactcgatatcgtggcggtatgcaccgtcctcgatcgtgaagaagggggcaggcaggcgatactggacgccgggtacgaactcatctccgtgttcacccgcgacgaactcgtcgccgcagcccgctcgtag
>DVU_1792|4.558699061374164
gtgatttctttgcccggtgtctacctcaatgaggacgactacaacttcgacatcgctctgcgccgcttcaagaagcaggtcgagaaggctggcattctttctgaaatgaagaagcgccagcactacgagaagcccagcgtgatgcgcaagaagaagaaggctgcggcccgcaagcgcctcctcaagaagatcaggaagatgaacatggcgtaa
>DVU_2368|4.55811315209899
atgatcgacccggcgcagagcattcttgatatccgtcagatactggggctgttgccccaccgttatcccttcctgctcgtcgaccgtgtggtcgaatacgttccgggcgactacatcaaggcctacaagaacgtcaccatgaacgagcccttctttcaggggcatttccccggcgtgcccgtcatgcccggtgtgctcatcatggaagcgttggcacaggccggtggcattctcgtggtcaagagcaccgacacagccgtcgaggacaagctctttctcttcacgggcatcgagtcggtgcgtttccgcaagccggtctaccccggcgacaagctggaattgcactgccgcctgctcaagcacaagctcaagctgtggaagatggaagggcgtgcctacgtcgacggcaaacttgccgccgaagccgtgatgaccgccgccgtgaccaacagggaggacatgtga
>DVU_2085|4.558073273773282
gtgcatgatacgattcctgaatacatccgcgacggtgcgcaggacatgctggcacaggggggcgtccagaaacttggcctcaagaaggaaggcggcacgtgggagatagacggaagcatccagagtgacgacttccagatctatgtctcgcgcatcagcctgacgccgtccgaacatcgggcctcgtacgtgtgcaactgctccgattcattctcgggagtctgccgtcatgtggcggcgacagccctcaagatgctctcgaccttcgacacgcgccccggttccgatgaacccgcgaagccgcgcgtcgagtggcggcagagcttcagaagcttcttctccactgccctcgaccccgaaccgggtaaacattacctcatcttcaggttccaccccgaaccgggtcgcctgaccgtcgccttcttcagggcgcgtcagaacaagtcgggcctttccaccgtccataacgagataacgctcgaacagatcatcaacaacccggagtggtgcgaactctcgccccagcttgtggatgtcgcgaagcaggtggggcagttcgtcgactactacgggcaccgcatcgagatacccgacggactcgtctcgtggttcttctgggccatccgccgcgagtactaccttttctggctggacaccgaatcgccatgccgcatcgagaacaccgcgctgggcctcaagctgcacccccgcctcggcgatgacggactttcgttcgacgtgatgctctaccgcgaaggcaagccgcccttctccattctcggcggcgagaacgcagcgaccttccacggtcagatgcccatgtgggtgtgctggaaccgcagcttctacccggtgcagaccagcctgcccccccaactggtgcaggacctcatccgccagcatccgtccatcccgcaggaggacatgtcggagttcctcgacagggtgtggacgcgcctgccctcttccgacctctacgggcaggaggacttcctgaagctgatggaacccgtcttccagcccgcgcgttacagccccaagctctttctcgacgaagagggaagcctcctcaccctcgagatacagaacgtctacgagacggcccatggcgaattctacctcgccggaccgaacccggacttccagaccggcagctacaccttcgagggcaccacgttcctcatccgccgccaccaggacgaagaggcggggctcatcacccaactttccgaaatgcgcttccagccgcgcagcagccgtctgtggttcctcgaacccgaagaggccatcgcctttcttctggacgcctacccgcgccttgtcgagaaataccgcgtctacggcgagaaggccctctcccggtacaaggtgcgcctttcacagcccgtcatcaccgccaaggtcgagagcaacgaagaggagaaatggttctcgctcgacatcgacgtggaatacgacgggcagaaggtgcccatcgacaagatctggaaggcatggtcgcagggcaagcgctacgtgcagctcaaggacggctcctacaccagcctgcccgagacatggctcgaaaggctcggtcacaagctgcaagcgctcggactcgaccccgacaagccgccgcagaagcagttcaagcagttcgaggcgcccgtgctggacagcctcctcgacgacctgccgggcgccgagaccgacagcttctggaacagcctgcgcgacaagatacgcacgttccgcgaaatacgcgccgtcaacgccccgaggggcctcaacgccaccctccgcggctaccagatgcagggcctcgcctacctcaacttcctgcgcgagtacggcttcggcggcatcctcgccgacgagatgggcctcggcaagaccgtgcagaccctctccttcgtgcagcacatggtggagagtggcaagataggccccaacctcatcgtcgtgcccacctcggtgctgcccaactgggagcgtgaagcgcagaagttcgtccctgaactcaagcggctcatcatctacggcacccgccgtgaggggatgttcaagctcatcgacgaatcggacctcgtggtcaccacctatgcgctgctgcgccgtgaccttgaggaactgcagaaccacacgttcaactgcatcatcctcgacgaagcgcagaacatcaagaatcccaacacgatcacggcacgttcggtacgccgcatcaaggccgacatgcgcctgtgcctctcgggtacgcccatcgagaacaacctgttcgaactgtggtcgctgttcgagttcctcatgcccggcttcctcgggtcgcagcacgccttccagcgcggggtcatcaagcccatcaaggacggcgactgtgaaacgctcgactacctgcgcacccgtgtgcggcccttcatcctgcggcgcaccaagtccgaggtcgccaaggaccttccgcccaagatcgagaacacctactactgcgcccttgccgaagagcaggccgaactgtacacggccctcgcccgcaagctgaaggagcaggtgcttgccgacgtggacgagaagggactcgccaagagccagatgtccatcctcgacgcgctgctcaagctacgtcagatatgctgccacccgcgcctgctcaaactcgacatgcccggcttctcaaccaacctgccctccggcaagttcgatgccttcaaggacatgatcaccgacatcgtcgaggaaggacacaaggtgctggtgttctcgcagttcgtgcagatgctgcatatcatccgctcgtggctgcagatttccggcacgcccttctgctatctcgacggcaccagcaaggaccgcttcgaacaggtggacaagttcaacaactcgcccgacatccccatcttcctcatctccctgaaggctggcggtacgggtctcaacctcacctccgccgactacgtcatccactacgacccgtggtggaaccccgccgtggagagtcaggcaaccgaccgtacgcaccgcatcggtcagacccggcaggtgttcagctacaagctcatctgccagaatacggtggaagagaagatactcaagctgcaggacatgaaacgtggcgtggccgaggccatcatccccggtcaggagacgtggaagtcactcacccgcgaagacctcgagatgctcttcgacatctag
>DVU_3080|4.555261957442956
atggaagaccatctcaaacaggccctggaaatcgtaaaagcccaggccagcgttcgcaccatgacagaagacgagatcagttccatggtcttcaaactcgccaatgccatacggagcatctccgacggcgaaccagccgagcagccggaggctgaagcggcacctgtcgatgcgtcgcgcgcactgaaagagaagtccatcacctgtctcgaatgcggcaagagcttcaagattatcacccgcaagcacctcatgctgcacgacctcactcctgacacgtaccgggagaaatacggctacaagaaggacatgcccctcgtttgcaaggccctgcagcgtgaacgccgcaagaagatgaaggacatgaaactgtgggagaagcggcgcaagaccgtctga
>DVU_2519|4.551578948264451
atgaccaaagaattcaattacggcaccggccgtcgcaagaccgcgaccgcccgtacccgtctctaccccggtaccggcgtcatcgagatcaatggtcgcccctacgaagagttcttcccccgcaagaccctccagatgatcatccgtcagcccctcgtgctcaccaagatgctcgagaagttcgacgtgaaggtcaatgtcgcgggcggcggtatcagcggtcaggccgaggctgtgcgccacggcatctcccgcgccctgctcgaactcgacgccgaactgcgccccgttctcaagcgtgccgggttcctcacccgtgacgctcgcaagaaggagcgcaagaagtacggtctgcgcgccgcacgcgcccgctaccagtactccaagcgttaa
>DVU_1929|4.54910133670087
atggatcccgtctatctgccccttctggcactccccatcttgcccaacctgtggtgcatctggcatgcatacaggagcgagttcgacaatcccgccaccaaagtgctgtggatggccgccggggtcttccttcccgtcatcggcggtctcatgtatctcatcttcggaatgcgccgcgcccgcaagaacgtggcctga
>DVU_1322|4.547731301898186
atgagactgcacgatctgtatccgttccctgaggaacgcaagacgcgcaagcgtgtaggccgtggctccggctccggtctcggctgcacgtccggtaagggtaacaagggtcagaatgcccgcgcaggcggcggtgtgcgtcccggcttcgaaggtggccagatgcctttgcagcgtcgtctgcccaagcgtggcttcaagaacatgttcgcggtcaagtacgaagtcatcaaccttgctcgcctccttgctgcctttgaaggcaaggcggagatcacccttgatgacatctacgaccgtggcctgtgcagcctcggctctgctgtcaagatcctcggcgaaggtgacgtgaccacggccatcaaggtcgaggctcacaagttcagtgcctccgctgtcgagaagatccgcaacgccggtggcgaagccaaggcattggaagggtaa
>DVU_0275|4.54153854712198
atgccccacgccgccctcacgctcctgtgctccctgctctgcctggcctgccccatctcggcgtacgccgaagaaattttcgacgggttctcgcttgccatgctcggagcgcacacaaacacatgcgccatcaccttcgatgacggccccgggccacacactccccggcttctcggcatcctgcgcgagcgcaacatcaaggcgacgttcttcgtactcggctcgcgtgtagcccgctacccgcagaccatgcgcgccatcgccgccgaaggccacgaagtgggcaaccatacctacagccatgtcaacctgcgcaacctcgcccccgaaacgcagcgtgacgagatagcccgcaccgatgccgccctccttgagctcggcattcccgtgcgctacctgcgccccccgtacgggcgctacgacaagaatacgctggagcaggccgccatcgagaacctgaccatcgtcatgtggtccatcgacagccgagactggcagagcccgcgccaacccatggcacgggtgcttccccgcagcagttcgggcaaggtgcacggggtgttcctcttccatgacaaccaccgctccaccgtcgacgccatgcctcgcatcctcgacgacctggcagctgcggggtgtcagttcgtcaccctctcggagtacctcgacaacgacggccccgtctgcctgcactga
>DVU_2216|4.538915886148058
atggcagctgacgatcatattgaaatggaaggcgttgttgaagaggccctgcccggtacgctcttccgtgtcgtgctggaaaacggtcacgaagttctcgcgcacctgtgcggcaaaatgcgcaagttccgcatccgcgtccttcccggtgacaaggtcactgtgcatatctccccttacgacctgaccaagggccgcatcgcacgccgtacgaccaccccttccggtggcccccgccccgcccgttccggcaaccgtcgctag
>DVU_1067|4.538049443295714
atgcgccgcattatcgttctgcttgccgccatgcttgtcctttccgggcttgccggatgcggcgatgacaagaaacccgcacaggaggcccccaagcaggaggctcccaagcaggaggccaaggtcgaacagcctgcggccaaggcgggtgaagacaagaagctccagatcggcctcgtctacatctcccccgtgggagacgccggctggtcgtattcccatgatcagggccgcaaggcgcttgaagaggcgggtggcgtcaccacgtcgtacgtcgaatccgtgcccgaaggtcccgactccgaacgagtcatcctgaacatggcacgcaagggctacgacatcatcttcaccaccagcttcggctacatggaccccaccatcaaggtggccagccagtaccccgacatcaccttcctgcattgctccggctacaagaccgcgcccaacgtcagcaactatttcgggcgcatgtatcaggcccgctacctgaccggcatggttgccggggccatgaccaagaacaacatcctcggctatgtgggcgcgttccccatccccgaggtcatccgcggcatcaatgccttcacgctgggcgcacgcgccgtcaatcccaatgcgcaggtgcgcgtggtgtggacaaagacgtggtacgaccctgcgaccgaaaaggaagccgcgaagagcctgcttgacgtcggtgccgacgtcatcgcccagcatcaggactctcccggcccgcaagaggccgcacaggaacgcggcgtgtactccgtcggttaccataccgacatgagcgcgttcgcccccaaggcccacctcacttccgccgtctggaactggaaggacttctatcttgatgtcgtgaagcaggttcgtgccggcacgtggaagtccggttcgtactggcccggtatcgagtccggggtcgtcgacatcgccccctacggtgagatggtgccgcaggacgtgcgtgcccgtgtcgacgccgccaaggcggacatcaagtccggcaagctcaaggtgttcaccgggccggtcaaggaccagaagggcgcagtgcgcgtcgccgagggcgccgtgcccaccgaccaggacctgcttggcatgacctggttcgtcgaaggcgtcatcggtaccaccgagtag
>DVUA0015|4.537833897291819
atgagaaaggtagccatctacggcaagggcggcatcggcaaatccaccaccacgcagaacacggtggcaggtctcgtggacgccctcggacgcaaggtcatggtcgtggggtgcgaccccaaggccgactccacccgcctgctgctgggcggcctcgcccagaagtcggtactcgacaccctgcgcgacgagggcgaggacgtcgaactcgacgacatccgcaagggcggcttcggcggcaccatgtgcgtcgaatcgggcggccccgaaccgggcgtgggctgtgcgggtcgcggcatcatcacctccatcaacatgctcgaatcgctgggtgcctacgaagaggaccagaacctcgactacgtcttctacgacgtgctgggcgacgtggtgtgcggcggcttcgccatgcccatccgcgacggcaaggccgaggagatctacatcgtctgctccggcgagatgatggccatgtacgccgccaacaacatctgcaagggcatcatgaagtacgcgcagtcgggcgtggtgcgccttggcgggcttatctgcaacagccgtaacgtcgacaacgaacgcgagatgatcgaggagcttgcccgcaggctgggcacccagatgatctacttcgtgccgcgcgacaacatggtgcagcgcgccgagatcaaccgccagacggtcatcgagtacgcccccgaccaccagcaggccgaccactaccgcaacctcgcccgcgccatcgacggcaacgagatgttcgtcatccccaagccgcttcaggtcgaagaccttgagagcctgctcatggaatacgggctgctcgaagcgtcgtag
>DVU_1077|4.536315359782768
atggaaaacaagcgcgccatcatagccgtcgttctcagcttcatcgtcctcgtaggatggggctatctctcggaatacatgggctggacgcccaaatccgttccggcgaccgaacagaagactgctgcttccgcacccgcaccgtcagtcgtgacctccgcaccggaggccgtgacccccgcccccgccttctcgccttccaccggtcatgaagtgaccgtgacgactcccctctacaaggccgtccttcattccggtggcggtgtgctgcgccagttcatgctgtcgcgctaccacatgggcatcgaccgcgatgccgccccggtgaatctcatcgaatcttccgccatccgcgtggcgccgctgggccttctggtcaacgggcagccctcgtggaatacggggcagtgggcctttgaaggtggtgacctgaaccttgccgacgggcagacgggcaccttgcggtttgtggggtcggtggacgggctgcgcgttgtgcgcgagcttgaattccatgccgacagctatctcgtcaccgagaagctgcaccttgcgcccgagggcgacgccccccgcaccgcgcgcgtggggttcacccttggcaccaccagcctcaccccgggtgagagccagtacaacctgacccgtgtggcatggttcgcagacggcagcttcagtgagaagtccagcaccggcgatcttgaaaagggcgttctcatcgacggttccatcgactgggccggggtgatgagcaactacttccttgccgccgtggcgcccaaggacacccgcgccgttctcaagggcaagctcgaaggcggcgtgtaccgcgttgcggtcgaacgccccgaccagatggtcaaccccggcaacagcgacgtcatcgtctgcaactactggtttggccccaaagagcgcgacctcctgaacgcagcgcccaacaatctcggcaaggccatcgaccttggctggttcggcttcatcgcccgcccgctggtgaccctgctcgacttcttctacaagtacgtgggcaactacggcaccgccatcatcctgctcaccattctcatcaaactcgttttctggccgctttcgcacaagagctacaagtccatggagcagatgaagaagctccagcccatgctcgccaaggtgcgtgagaagcatgccgacgaccgcgagaagatgaacgaggagatgatgcgcctgtacaagacctacaaggtcaaccccgcaggcggctgtcttcccatgctggtgcagattcccgtgttcttcggtctgtatcaggcccttctcaatgccattgaattgcgtcatgccccgttcatcgcccatgtgcccttcaccgacatcgtgtggcttgccgacctttctgccaaggacccgttctacgtcaccccgctggtgatgggggcgaccatgttcctccagcagaagctcacgcctcccgcgggagaccccacacaggccaaggtgatgatgttcatgccggtggtgttcaccttcctgttcctgaacttcccttcgggtcttgtggtctactggctgtgcaacaacgtcctgtccatcgcccagcagtggtggattctgcgcaaggcctga
>DVU_1108|4.532364579719198
atgtccaccaccccgaagcattccgacgacgatacgtccacccctgaaaccggtggctatgccaccttcgagcacagctggacagaccgctgggccgatacagaggtgagcgtcagctaccgtttccggcgtcccacccccacgcacatcaagcgcatgcaggccaccgcccaccgcaacccggcacaggcggcgcgcgccctcatccttgacgtcatccaccccgacgacagggccacgttccagagcgacgcagagacctaccccggcatcgtcaccaccatgagtgcggccctcatcaaggccgtgggtctcggcgatctgggaaactga
>DVU_2168|4.526387102589567
atgggcaagatcgtactgaccgaccacttcgaggcgcggacgctgacgggcatcatcacggtgcggccgtggttcaactcgctgttcctctcgctgttcttcccggagtcgcgtcgcaacacgttgctcaccgacaccgccgccgtcgagcttgagatgtacggcaaggaattggcccccttcgtgaccgactacgagggcggcaccctcgtggagaacaccaagcgcgaagtgcaggccatcaagaccacgcgcatgcggcccaagaagcagttccgcgccgccgacctgctcaaggccccgcagctggggcgcgacccctacaaccccggcgcaccgcgcgaccgcatcctcgaagctgtcacgcgagaactcgacgacctcaaggaccgcatcaccaagagccttgagtggatggcggcgcaggccatgcagggcggtatcgtcatcagccaggacaacatccagcggcagatcgactttctcattcccgcgtcgaacaaggtcaccctgaccggcaccgacaggtggaccgagtccgcgagcgacccatccggcgacttcgaggagtggaacgcgctggtgcaggagagcggattcccggccaacgtgtgcgtcatgggtgacaaggcatggacggcgttccgcaagaacccggccatcaaggaagagctggataacaagcgcatcgaactcggccagctcggccccaacgtgcagcgcatgtacaagggccgcgtcaacggcatcgacatctaccactgcggtacgacctacaccgacggtgccggggtgtcgcagaagctgcttgcgcccaacaaggtgctgttcaccagcaccgaactgcccacctcgctggacttcggcctgcccgctgacctcgaatgcagcggccccgtggagatcttctcgaagtcgaagatggaggacgacccgagcggtctcttcctgctcgccgaatcgcgtccgatgccctggcccaagatccccaacggcatcgtcatcgccaccgtggtggatgcctag
>DVU_1818|4.5256892505837945
atgggactttcattcatcaaatatgacacgaagatagacttcgtgggcatgcgccgcatcgcctacgtgctttcgatcgtcgtcattctcatcggcttcgcctccatcgccatgaatggcggacttcgctacggtatcgactttgctggcggtgccgtggtgcaggtcaagttcgacaagccggtcgaagacgaggccatcaagaagagtctcgccgacgccgacctgccggggctttccatccagcgtttcggtgagggtgacgaagactatctcatccgcatctccgataccgggtcgtctgctgacagcatccgccagaccgtgtcgaccgcgttgcaacagaacctcaaggacgtgtccttcacggtgcagcggcttgagatggtcggccccaaggtcggggcggacctgcgcagcaaggccgtcgaggccctgtactatgccgtgttgctcattgccgtgtacatctccggtcgtttcgaacagcgatggatggcctctgcggtgatggcggcaaccctctggggtggcatgtacctgttgtcggccatagggcttggacgtgaatggctggtgttcgtctccctgctggtgaccgtagcgctgtgctggaagttgaagctcaacttcgcgctgggtgccatcatagcactgttgcacgacgtgctcatctccatcggtctgctgtcgcttctcggcaaggagttcgacctgaacatcatcgccgcgctgctgacactcatcggctactcgctgaacgacaccatcatcgtctacgaccgtatccgcgagacgctccgcacgaacccggatgacccgttcgacgtcatcatcaaccgcagcatcaaccagaccctcagccgtaccattctcaccggtggcacgacgctgatggtcatcgtcagcctgttcttcctcggcggtggcgtcatccatgacttcgccctgacgatgttcttcggcgtgttcatcggaacgctgtcgtccatcttcgtggcaagcccggtgcttctcgccttcggcaagccggtcatggccgctgtcgatgccgactacgaaaagcccggagagcatggcgtcgtctag
>DVU_0447|4.522306507843282
atgtcaggcccgacaacgcacaaggcccccgacgaacgtcacttcgacctgttcgtccgccgcagccgcaccgtctcgatgtccatgaccgcgctcatgctggtcatctacttcgggttcatcatgctgctggccttcggacgcgacctgctcaccgcccgtctcgaaagcggtctcaccgtgggcattccactcggcatcggcatcatcatctccgcgtcgcttctcacgggcatctacgtatggtgggccaacacgaaatacgacagcgacgttcgaaccatcgtcgaaagcatgaagggggacgaccatgcctga
>DVU_2535|4.521716228741962
atgcgtgtaaagagaggtctcgccgctcatcggcgtcataagaagtatcttgatatggcgaagggctaccgcggtggccgcagccgcctgtaccgcaccgcccgcgaagccgtcgagcgttcgctctgctacgccttccgtgaccgcaaggtgaagaagcgcgagttccgcaagctgtggatcctgcgcatcaacgccgccgcgcgtctcaacggtctctcctacagcaagttcatgcacggcctcaccctcgccggcgtggaactgaaccgcaaggtcctcgccgacctcgccgttcgcgagaaggacgatttcgccaagatcgccgaactggccaagtcgaagctcaactag
>DVU_2823|4.519597561010304
atgctcgccatcatcttcatcatcaccttccagaccctgtaccgctacatcggcgtacacatgcacgaaggggcgtctgccgccatctggaccgaagagatggcccgcttcatcttcatctggatatcctacctcgccctgccggttgccatccgcaaccggtcgagcatccgggtggacatcatctacgaccgcctgcccaagcgttttcaggaaatgtcgtgggtcgtggtcgacctgtgcttcctcgtgctggcaggcaccgtgctgtggcagtcgctcgacctcatcaagatgcagatcgagtttccgcagacgacccctgccctccagatttcctactacatcccctatctggtgctgcccgtgagcttcggtctcatggcgctccgcctcgtcgaagaccttttcgcacaggcccgcgtctgcggcctcaaggacaccctgctcgcgctggccgcctgtgcggccctcgccgcccccgtaatgctggccgaagacctcgagcctctgcccgtcctcttcggttacttcgccatcttcctcgccgtgggcgtgcccatcgccatcggcctcggccttgcagcactggcgaccatcatcgccgccgggaccctgcccatcgaatacatcgcgcaggtggccttcacctccatcgacagcttccccatcatggccatccccttcttcatcgctgccggggtgttcatgggcgcgggcggtctctcgcgcaggcttctcactcttgccgacgagatgctgggttcgctgcatggcggcatggccctcgccaccatcggcacctgcatgttcttcgccgccatcagcgggtccggccccgccaccgtcgctgccatcgggtcgctcaccatccccgccatggtcgagcgcggctacgacaagtacttctccgccgcagtggtggcagccgccggtgccatcggcgtcatgattccccccagcaaccccttcgtggtctacggcgtctcggcgcaggtctccatcgggaagctctttctgggcggcatcgtgcccggagtgctcaccggtctggccctcatggtctacagctactggtactccaagaagcgcggctggaagggcgaagtgcgcgtgcgcaacctcaggaccttcaccagggccctgtgggacgccaagtgggccctcatggttccggtcatcgtcctcggcggcatctacggcggcatcatgacccccaccgaagccgcagcgctggccgccttctacggactgttcgtgggctgcttcatccaccgcgaactcaactgcggcagcctctacgactgcatcgtcgaagcagcaggcacctcggccgtcgtcatcgtgctcatggccatggccaccatcttcggcaacatcatgaccatcgaagaggtgcccaccgccatcgccaccgcgatgctcaacctcaccgagaacaagatagccatcctgatgctcatcaacgtgctgctcatcgtcatcggcacgttcatggaagcactggcggccatcgtcatcctcacccccatcctgctgcccatcgtgctgaaggtgggtgtcgaccccgtgcacttcggcgtcatcatggtggtcaacctcgccatcggcttcgtgcccccgcccgtgggcgtgaacctcttcgtcgccagcggcgtggcccacgccaagatagagcacctctccaaggtggtcatgccgctcatcgccatcatgataggcgtgctgctgctcatcacctacgttccggccctcccgatgttcctcgcggagtag
>DVU_0751|4.518755304828147
atgatccgatactggctggacaagacatgggtacagtacctcgtactgtgttccatcaccctgctcgccgtctactactggggctgggtcttcgatttcggctaccagttccagtgggatatcctcttcacccggaacaccacctacggtacgcatctcggtctcgagattctcaaggggcttggtgtcacggtccgtatctcgctcatcagttccgcactggccctcggccttggcaccgttctcggcatagcgcgcctgtcgctctttgcaccgctgcgcctcaccgccaccgccgtcgtggagttcttccgcaacacgccgctgctggtgcagctgttcttctggtatttcgcctttccggccatactcccggaaaacatccgcgaactgctcttcaccggcaacttcgaattctggtgcgccaccatcgggctttcggtgtacaccagcgcgttcatggcggaagtcatccgcgccggtctccagtccatcccgaaggggctgcttgaagccgcctactcgtcggggctcaactacgtgcaggtgctgcgcaccatcatcctgcccatggccttcagggccatcatcccgccgctgggcagcgagttcctcaacaacatgaagaactcgtcgctggccatggtcgtgggtgtggccgaactcacatggcagtcgcaacaggtcgaatcgctcaccttcaagggtttcgaggcgacatccgccgccaccgtcctctatctctcgctgtcgctgctcatctcgttcatcctcaacggcgtcaacggcaagatgcgtctcgacaccgctcccaagcggtcgctatccgtcatgttcgtggacgccgtgctgctgcccgtcagcctcatccggcgcgtgttcgtgcgccccatcggacgcgccctgcgccgcagacgccgcgcagcgacgagcgcgacctattcacccgccatggcgaccatgcgtgtcgccatgcagatggcgggcaagggtgccagccttctgtgcaagggagcattcatcctcgcgctgggcgggcttctcttcgtcacggcgcggggactctacaacttcaactggggcgtcatcgccgacaacctgcgtacgctgctcatatggcacttccccaacgggcagtccgatgaactcttcatggggcttggcggccttgcctattcgctgctcatggcggtcatcgccatcagcgtgagtttcttcatcggtctcgtcgtgggcatcggccgcacatcagacaaccgcatctgccgcatcccctgcctgctgtatatcgagctgatacgcggcaacccgcttatcatcgtcatcttctggatctatttcttcattcccgtgctgttcaacacgttcttcaacgtgttctggtcggcgaccatcgccctgacactgttcacgggtgcctaccttgccgaaatcgtgcgggctggcatccagaacattcctgcgggacaggtcgaggcggcgtactcgaccggactcaccttcgttcagaccatgcggcgcatcatcctgccgcaggcgctcaagcagatgattcccgccatcgtggggcagttcatcgccatcttcaaggacacctcgctggcgttcgtgctgggcgtgcttgaactcaccttcgtggcgcagggcatcaacaaccgcctcatggtctaccccatggaaatctacggcaccgtcgccttcctgtacttcatctgctgctggtcgatgtcggtctacgccgcccgccttgaacgcaggctttcgccggagaagatcaatctccgcatgtga
>DVU_2398|4.516815238670439
atggccgagttcttcaatgccgccgatgtcaccgctgcagccatccgcatcgaacagcgcggtcaggacgtgtaccgtcaggccgtggcaatgaccacgaatcccgaagtgcgggcgttgttcgagcacctcgccgccgaagaggccaagcatgaggcgacgttccgtgccatggccgacagggtgggacccgtcgaactgcccgcatggagcatcgccgcagagtatgtcgaatacctgcatgccctgctcgattcgcacgccctgttcacgcagtccgggacgctgacctcgctcaagggcgcggccgacgaccatgccaccgccttgcagatggccattcagttcgaaaaggacacgctgctgttcttcaccgagatgcgcaacctcgtgcccgccagcgagaaggctgccgtggatgcctgcatcgacgaagagcgtgcccacctgcgggcactcaccgccatgcttgttcaggcgaagcgcagctag
>DVU_0566|4.5124896594233554
atggcatcgcaggatttcttccgcgccctttggggtgtggctacggttatcaactcaagcctcgacaccggaaccgttctcgacaagatcacggaacagacggcaacggcactgaactgcaaggcgagcaccatccggcttctcgaccgtacacgcaaggtgctgctggcaagcgcagcctacggtctttccgacgggtacatgcgcaagggccccgtcgaggtcgccaaaagcggcatggacggtgaagtgctggcaggcaagaccatacacctgcgcgatgcatgcagcgacggcaggttccagtacccctcggcggccaagtccgaagggctgacctctgtgctttccacaccgctcatcgtggggggcaaggccatcggcatcctccgcgtctactccgccaccgagcgcgatttcaccaatgaggaagaagacttcatgaaggccgtggcaagcatttcggccatcgccatcgagaacgcccggctgcacgaggcgctgcgcgccgactacgaaatcgtcagcaagtacaacgtccgcatcttcgaagaatga
>DVU_0205|4.508873685807877
atgtctaaggaagtgctcgtcaccgtgctgcggctggccctcacgcatggcgttcccgcggtgctggacgccgtcgaacgctgcaagggtgaggtcaccgtggagaagattcgccagttggccgacctcgtgcccgacccggacagctacgacaggccggagcgctga
>DVUA0101|4.508683426451804
atgagcgacaagaccgaacagccaacacccaaacgcctgcgcgaggcgcgcgagaagggtgacatctgcaagagtcaggacatcgggtcggcggtgacggtgcttgcggtggcagggtacttcgccttcgccggggaatccatcttcgcctcgctgatggaggtgacggaactttcgatgcgccacatggcgatgcccttcgacgaggcgctgccccttctgggcacggcggtggtgcatgccgccgtgggcatcgtgctgcccgtggtgggccttgccatgatggcggcgtttctcggcacgctggcgcagacgggtgtgctcttcgccttcaagggggccatgcccaagcttgagaacatcagccccggcaagtggttcaagaaggtgttctccatgcgcaacgcggtagaactgctcaagaactgcatcaaggttggcgttctcggctgggcggtgtggaaggtgatgtccgaccacatgcgcgggctgttctccatccccgacggcgacatagggctgctgttgaaggtgctgggcacggcggcgcgcgacatggtgctcatggctgccgtggtcttctgcgtcatcgccgcgctggactatctctaccagcgctggcagtacaacaagcagcatatgatgaccaaggacgaggtcaagcgcgagtacaaggagatggagggcgacccccatatcaagggcaagcgcaagcagttgcatcaggagatgctggcacagaacacgctctcgaacgttcgcaaggcgaaggtcatcgtgacgaaccccacccatttcgccgtggcactggattacgagaaggacaggacgccgctgcccgtcatcctcgccaagggcgagggtctgatggcgcgccgcatggtggagatagcccgcgaagagggcattcccgtcatgcagaacgtgccgctggcgcgtagcctcttcgccgaaggcaccgagaacgcctatatccccaaggaactcatcggccccgtggccgaggtgctgcgctgggtgcagtcgcttcaggaacggtag
>DVU_1468|4.504795527741558
atggtacgtaccccccgctatttcgcattgctgctgctcatggtggcggtggtcctgtcatccaccgcacaggcggcaagtcttccggatttcagggaactggcgaagaacgccggtgccgctgtcgtcaacatcagcacggagaagaccgtgcaggccccggaaaacccgttcggagacatgctccgcaacgccccgcaagggacgcccttcgacaggttcttcgagcagttcgaaagattccacggaaagatgcgcccgcagaagcagcgttcgctcggttccggcttcatcctctcggcggacggctacatcgtcaccaacaaccacgtcatcgccgatgcggatgtcatccacgtcaacatcgagaacgagacgggcaagagtgcgtcctacgacgccaaggttatcggcactgacgaagagaccgacctcgccctgctcaagatcgacgccaagcggcaactgcccgtgctgcgcttcggcgactctgacagcctcgaagtgggtgaatggttgatggccatcggcaaccccttcggcctcgaccacagcgtgacggcgggcatcctcagtgccaaggggcgcgacatccgctccgggcccttcgacaacttcctccagaccgatgcctccatcaaccccggcaacagcggcggccccctcatcaacatgaagggtgaggtcatcggcatcaacacggccatcgtcgccagcggtcagggcatcggcttcgccatccccagcaacatggcagcccgcatcatcgaccagctcaagagcgacaagaaggtgcgccgtggctggataggcgtgaccattcaggatgtggacgagaacacggcccgtgcgctcggtctcggtgaaccgcgcggtgccctcgtcggttccgtgatgcccggagaacccgccgacaaggccggtatcaaggccggggacatcctgctcaaggtcgaaggtgaggacatagccgactccggtcgcctgctgcgccgcgtcgcggcactcaagcccggtgagacggccaagataaccctctggcgcaacggccagaccaagaccgtcaacctcaccctcggcgaacgcacggcggaacatctcgccgcacagggcggcacgccgcgccagacccctgaatcgaagcagcaggcgtcgagcagcctcggcctcaccgtacgcccgcccaacgccgaagaggcccgcgccctcaaactcgacaggccgcagggacttctggtcatcgccgtcgaagagggcaggcccgccgccgatgccgacatccgtgccggagacgtggtgctttccgccaacctgcaccccgtcaacagcaccgccgacctcgccaaggtcgtgcaggaggacgccaagcgcaggggtgccgtgatgttgcagattcagcgtcgcggtcagacgttcttccgcaccattcccatcgaagccgaaaagtag
>DVU_0044|4.504773482118969
gtggcggccatggccgcgcaggatgtggtcatgcccaccatgcagctgacgctggcggcagggcgcaccgaaccggagaaggtttcgctcacgctcgaaatcctcttcatgctcacggtgctttcgctggcccccgccatcatgctgacggtgaccagcttcacccgcatcatcatcgtcttccatttcgtgcgtcaggcgttgggcgtacaggccctgccgcccagtcaggtgctcgccagccttgccattttcatgacggtggtcatcatgacccccgtgggcaaagagatcaacgacaacgccctgcaaccctacctgcgcgaggagataggcttcaacgaggccctgaagaaggccgaagcccccatgcgcaccttcatgttcaagcatacgcgcgagaaggacctctcggtcttctacgccgtcaccaagatggaacagccccgaagcaaggacgacgtgcccaccatcatgctggcggcgggctacgtcatcagcgaactcaagacgggcttcaccatcggctttctcatctacatcccgttcctcatcctcgacatggtcatctccagcatcctacttgccatgggcatgatgatgctgccccccatgatggtctccatgccgttcaagctgctgctgttcgtcatggtcgacggatgggggctgctggtggggtcgctcgtcaacagcttcatggtctga
>DVU_0548|4.503441145363108
atggattggcagtatttctgtgaactcttgttcggtgggctcacgcgcggcagcatctatgcacttatcgcgctcggctacaccatggtgtacgggatcatcgagctcatcaacttcgcccatggcgaggtctacatgatcggcgcgttcacggcgctcatcgtggcgggtgtgctcggcatctatggctttcccgaggcgggcatcctcatcatcgccgccatcgtcgcggtcatctactgcgccgcctacgggttcacgctggagaaggtggcgtacaagcccctgcgtgacgcgccacgcctttctccgctgatctcggccatcggcatgtccatctttctccagaactatgtcatcctcgcgcagacctcggacttcgtgccgtttccgcgcctcgtgcccgacctcgccatccttgagcccatcgcccacatcaccgggacgagtgatgttctgatcatcgtcacgagcgccatcaccatggtgggcctcaccctgttcatcaagtacacccgcatgggcaaggccatgcgcgccacggcgcagaaccgcaagatggccatgctgctcggcatcgacgccgacagggtcatctccctcaccttcatcatcggttcctcgctggcggccatcggcggcgtgctcatcgcctcgcatatcggtcaggtgaacttcgccatcggcttcatcgcaggcatcaaggcgttcaccgccgctgtgcttggcggcatcggctccattcctggcgccatggcgggcgggcttgtgctcggcctttgcgagagtttcgcaaccggctacgtgtccagcgactatgaagacgccctcgccttcgcgctgctcgtgctcattctcatcttcagaccctccggtatcctgggcaagcccaagacccagaaggtctag
>DVU_2082|4.501876717339964
atgtcactcgtgatcaatcacaacctcatggcccagaacgcgtcgcgcaacctcggcgactcgtacaccaagctgagcacctcggtccgcaggctgtcatcgggcctgcgcgtcggcaacgcagccgacgacgccgccggccttgcggtacgcgaactcatgcgtgccgacatcgcagccctcagccagggtgtgcggaacgccaacgacgccatctcgatgatccagaccgccgacggggcgctgggcgtcatcgacgagaagctcatccgcatgaaggagcttgcggaacaggctgccacgggtacgtacacttctgaccagcggctcatcatcgactcggaataccaggccatggcctcggaaatcacccgaatcgccaagatgaccgacttcaacggcgtgtacctgctcaacggcaacctgtcgggagatacccacagcggctctggcctgcagtccaccggcaagatgaaggtgcacttcggcaccgccaacgactcgtccgaggactactactacgtgcagatcaacgcagccacctcgtcggctctcggcgtaggcaccgaagcgggttccaccgcgaaggcgtactcgatctccacgcagtctgcggcacaggcagcccttgaaggtctgaccaacgccatcgtgtccaaggacaagatccgcgcctccctcggcgcactccagaacaggctggagaacaccatcagcaacctgcagatacaggccgagaaccttcaggcggcggaatcacgtatttctgacgtggacgtttccatggagatgaccgaatttgtgcgccagcagattctgtcacagtccgcggtcgccatgctctcgcaggccaactcgcttccccggctcgccctcaatctgttgggggggtag
>DVU_2341|4.501314197274836
ttgcagtacacgttcgactggaatctcgttctctcgggtgagcgtctcgactggatagtgcagggggtcatcaccacctgccagctttcaggcctttcactcgtgctcgccatgctgctgggtacgcttatcgccgtcatgcgcctttccggcgtacggcctttcgtgtggttcagcgttgcctttacggagttcttccgtaacacgccgcttctggtgcagatattcttctggtacttcggttccgacgccgtattgcccgacgccgtgaaccagtggttgtacaagcagaacttcgaattcgcggcgggggtcatctcgctcaccgtctataccgccgcgttcatcgccgaagagatacgttccggtatcttctccattccccgcacgcagcttgaagcctcacgcgcatgcggcctgtcgttcatgcaggccatgtcctacgtcgtgctgccgcaggcctttcgcatcatcgtgccgccgctcatctcgcaggcgctcaacctgttcaagaactcttcgctgtgcatgaccatcggtgtcatggaactcacctacatggcccgccagatagagtcgtacacgttccacggcttcgaggcgttcaccgtgagcacgctcatctacctgtgcatatcgctcatggtctcgcttctcatcaacctgtacaacacgcacttcctgcggacgatcaaatactag
>DVU_3228|4.500527752183803
atgcctgcgaatccgaatatgcgtatcctcgtcgtggacgatttctccaccatgcgcaggatcatcaagaacatcctccgccagcttggattctccaacgtcatcgaggctgacgacggcaccaccgcgtgggagaccctgaacaaggatagggtcgacttcgtcatctccgactggaacatgcccaacatgacgggcatcgaactgcttcgcaaggtgcgcgccagcgaagagttcggcgacatgccgttcctcatggtcaccgccgaagcgcagcaggagaacatcatcgaagccgtgcaggccaaggtgtcgaactacatcgtcaagccgttcactgccgagaccatgaagcagaagatcgacaagatcttcggttga
>DVU_2205|4.5001252859922225
atgtcacagtgcatgacagccaacgggcagaccgccacgcaagccggggtgaagaatccctcggttcttggcggcgccatgatcatagccgggacgaccatcggcgcgggcatgttctcgctgccgagcgtctctgccggcatgtggttcttctattccctcttcgtcctgttcggcacgtggctttgcatgtgccattccggcctgatgatcctcgaggccaacctcaactatcccgccgggacatccttcgacaacatcgccaaggactgccttgccagacccgtgcggctgctgaacagcctctcggtggccttcgtgctctacattctcacctacgcctatatcagcggcggcgggtccatcgtcgcgcatacggtgaaggcggctgtgggcatcgacgttcccatgaagctgggcggcttcctcttcgcgcttgtgctcgcgttcgtcgtatggctgagcacccgcgccgtcgaccgcatctccaccatcatgctcggcggcatgatactcaccttcttctcgtcggtgagcggcctcatgttcaacgtgcagcccgctgtgctcttcgacaccggcgacaccagtgcgccatactcgcccttcatactcgccacgcttccctactttctcacctcgttcgggtaccacggcaacgtccccggactcgtgaagtactacaacaaggacccgaaggccgtcgccaagaccatcatctacggcagcttcctcggcctcattctctacgtgtgctggcaactcagcgtactgggcaacatcccgcgcgaggaattcctcgacatcgtcgccaagggcggcaacatgggcatcctcgtgggggcgctgtccaaggtcacaggcagcaccaacctcgactacctgctccaggtcttctcgcatcttgccgtggcgacctcgttcctcggcgtgacgcttggcctgttcgactgcatcgccgatacgctcggcttcgacgactcgcgtctcggacgtaccaagaccgccatcgtcaccttcgtgcccccggccattggcggcctgttctaccccgacggattcatcatggccatcggctttgccgggcttgcagccaccgtgttcgctgtcatcgtacccgccatgatggcactggccacacgcaggaagttcggcaacaccacctaccgcgcccccggcggcaacgtgatgctctatgtgaccatcgcctatggcatcaccgtggccatctgccatgtgctgaccatgttcgacatgctgcctgtctacggcaagtag
>DVU_1378|4.497234544573836
atgaaggtctattacgagaaggatgcgaatctggaggccctgaagggcaagaccgtcgccatcatcggttacggcagccagggtcacgcgcatgcccagaacctgcgcgactccggcatcagcgtcatcgtcggtcagcgtcccggcggcgccaactatgcgctcgccaaggaacacggcttcgaacccgtatctgccgccgaagccgccgccaaggccgacctcatcatgatcctactccccgaccaggtacaggccgccgtctacgaagcggagatcaagcccaatctcaaggcgggagacgccttgctgttcgcgcatggtttcaacatccacttcggtcagatcgagccgcccaaggacgtggacgtgttcatgatcgcccccaagggccccggccatctcgtgcgtcgtacctacaccgaaggtggcggcgtgccctgcctcgtggcggtgcatcaggatgccacgggcaaggccatggagaaggccctcgcctacgccaagggcgtgggcggcagccgctccggtgtcatcgagaccaccttccgcgaagagaccgagaccgaccttttcggcgaacaggccgttctttgcggtggtctctcgtcgctcatcaaggcaggtttcgagacgctcgtggaagcgggctaccagccggagatcgcctatttcgagtgcctgcacgaagtgaagctcatcgtcgacctcatctacgagggcggccttgagcggatgcgctactccatcagtgacaccgccgaatacggcgattacgtcaccggcaagcgcatcgtcaccgaagagacgaagaaggagatgaagaaggttctgcgcgacatccaggacggtacgttcgcgcgtaacttcatccttgaggccaaggccggataccccggcttcaaggccacccgtcgtctcgaagcagaacaccagatcgagaaggtcggtggtgaactgcgcggcatgatgccgtggctcaagaagaaggtctag
>DVU_2323|4.496513514926717
atgccgcaggtagcagcccgcatcaacgaacagcaggaaaaatggctgaaggactacttcagaaccaagagtgcgggggccgagttcatcctgccttgggctgtcgacaccttcttcagggccatctcagctatcaagggcatcttctcgggacctgaactcaagaccatcgtcgaggcgcaccgcgacatgcgtctgctgcccgaccacacccgactcgactacctgcttctgcgcgtcatggatgcctgcgaggtgacccagctgcacgtcaagcacggggccagcaaggccagcctcgaagccaaactcaaacgtctcgacgatacgcaggccacggcgctcatggtctgggcatctgccttctgggtaagccgcaaccataccgccgagaatctcgaagtctacatcaaggactactag
>DVU_0671|4.494824477341617
atgtcccagctgctgaagagcaatgacgtccttggcaccaccaaccgtggcaatatcgttgaatccggcctgtgcacactgtgccgtgccgactgtatgggcaagtgcgaaacgtggctttcctgcctcaagggccgcgagacgctctacccccgcgatttcggcatcgtcaccgctggcagcggcaacaccacccacgttggcgtgtcctacaattctctccgcattcaggggtacaactacggcgccaatggcggtgatgcagccaaggccgcgcagggcgacgccctgttcaccgacgtatccctcgagaccacgttcggtgccgagcacaagacctcgtgccgctacccgctcatgaccggcgccctcggttccaccttcgtggctgccaagtactgggatgcgttcgccaccggctgcgccatctgcggcgtgcccatcgtcatcggcgagaacgtggtgggcgtggaccgtgccgccgaactcaagaacggtcgcatcgtcaaggcgcccgaactcgaacgccgcatcgacggctatctgcgctactacgacggacacggtgccatcatcgtacagctcaacgtcgaagacacccgcaacggtgtggccgaatacgtggcggagaagtacggcgacaaggtcatcatcgaactgaagtggggccagggcgcgaaggatatcggcggcgaaatcgaagtgaagagcctcgactacgccctgttcctcaaggagcgcggctacctcgtcgaccccgacccgagccgccccgaagtacaggccgccttcaaggccggagcggtcaagggttttgcccgccacagccgactcggctacaccgacctgtccagctacgaacaggttcgtgagagcttcgtcaaccaggtcgcctacctgcgcaaactcggcttccagcgcgtctcgctgaagaccggttcctacggcatggaagctctggccatggccatccgcttcgccaccgaatgcaagctcgacctgctcaccatcgacggttccggcggcggcaccggcatgagcccgtgggacatgatggaaacatggggcgtgccgtccatcctgctgcactcgaaggcgcacgaatacgcctccatccttgccgcacgcggcgagaaggtggtcgacctctcctttgccggcggctttgccaagccgagccagatattcaaggcactggcccttggcgcaccctacaccaagctcatctgcatgggccgcgccatgatgattccgggcttcctcggctccaacatcgaaggcgtcctcaagcccgagaaccgcgaaaaggtctgcggcaactgggacagcctgcccaagaccgtgagcgaactcggttccaccgcagaggaaatcttcgcggggtaccacgacgtccagcagaagctgggtgccgaagccatgaagaccctgccctatggtgccatcgccatgtggaccatgctcgacaagcttggcgccggtgtgcagcagctcatggccggggcccgcaagttccgcctcgaccagattgcccgcgaggacatcgcctccggcaaccgcgagaccgagcgcgagaccggcatccccttcatcaccgatgtgcaggacgagttcgccaaggcgattctccgcagatag
>DVU_1579|4.493176580639361
atgcagatctacaactcgctctcgcgccgcaaagagcttttcacgcccgccgtacccggcaaggtcaacatgtacgtgtgcggcatcaccgcctatgacctctgccacatcggtcatgcccgttcagccgtcgtgttcgacgtgctggtgcgctacctgcggcataccggacttgatgtgacgttcgcccgcaacttcaccgacgtcgacgacaagatcatcaagcgtgccaatgaagagggactcaccagccagcaggtcgccgagaagtacatcgacaccttctatgaggacatggaccgcctcaacgtgctgcgcgccgacatcgaacccaaggctaccggccacatcctcgaaatgatcgcgctgtgcgaaaagctcatcgccaagggcaaggcctatgccaccccttccggcgacgtctatttccgcgtccgttccttccccgagtacggcaagctctccggacgcgacatcgacgacatgcgttcaggcgcccgcgtcgcccccggcgaggaaaaggaagacccgcttgatttcgcattgtggaaagctgcaaaacccggcgaaccgagctggactagcccgtggggcgaaggacgcccgggctggcacatcgaatgctcggccatgagcgaaaagcacatgcccctgccgctggacatccatggcggcgggcaggacctcatcttcccgcaccacgagaacgagatagcacaaacggaagccgcgctggacaagcctttcgtgcgttactggatgcacaatggcttcgtgcaggtcgatgcggagaagatgtccaagtcgctcggcaacttcaagaccatacgtgacatcctcgaaggctatctcccggaagtgctgcgcttcttcctgctcaccaagcactaccgcagccccatcgacttcaccttcgacagcatggacgaggccgaaaagagcctcaagcgcatctacgaggccctttcgctcgcccgcaccgaacgcagccgttccaaatggagtgccacgcctctgcctgccgacgtgacggcagagttcgacacgctcgaccgtgccttcgacgaagcgcttgaagacgacctcaacacggctgcggccctcggtcacgtgttcggcaccatcagactggtgaaccgcctgcttgaagacaagaatcttcgcaagagcgcagaaacccttgccctgctcgaacgtctggatggtctggtcgcaaaatggatgaaggtcctcggggtattcgggcgtgaacccgaagccttcctgagtgatttgaaggaatgccgcatccggcgcaagggcatcgacacgaccaaggtcgacgccctgctggaagaacgcaagtccgtccgtgccgcgaaggatttcgcccgtgccgatgccatacgcgacgaactcgccgcccttggcatagaagtgcgcgacaccccttccggagcggtctgggacgtcctgtaa
>DVU_0293|4.49264702257699
atgacctccgaacagaagcaacagctcagggacaaggtaggccgtgagatcgaacgcctcacgcgcgatatcgaagccctgaaggaactcacccgcccggtgcccccgggtgcggacagtctggatgaagtctctcgcatggatgccatccagaacaagagcgtcaatgaagtggccctcgccacggcacgcaagcgtctcgccggactggaatacgcggtgaagcgccttggcgacgacgaccccgaatacgggtactgcgtggaatgtggcgaagccattcccttcgctcgcctgatgtccatgcccgaagcgagccgctgcgtgaactgcgccgaatag
>DVU_0873|4.49206732454656
atggctataactgcttccatggtcaaggaactgcgcgagaagaccagcgctggcatgatggactgcaagaaggcccttgaagagtgcgggggcgagatggacaaggccgtcgactggctgcgccagaagggtctttccaaggccgccaagaaggccggtcgtgccacctctgaaggtctcgtcggttgcttcgtgtctgccgacggcaagaccgcaggccttgccgaactcaagtgcgagaccgacttcgtgtcgcgcaacgagaagttcgtcgaactggccggcaagcttgccgaacaggttgccaccaagggtgccctcgacgaatcggcccagaccgccatcaacgacatcatcgccacccttggcgagaacatgggctccggccgcaccgcgcagatgaacgtcgccggtgagggcttcatcggcagctacctccactccaacggcaagattgccgttctcgtggagatgacctgcgagaaggccgccaccgctgccgaagccaccttcctggaatgcgccaagaacgtggccatgcagattgcggccagcaaccccgctgccgtgagcgccgacaaggtcgaccccgccctcatcgcccgtgagcgcgaagtgtaccgccagaaggcccttgaagaaggcaagcccgagaacatcgtcgagaagatcgccgagggtgccgtgaagaagttcttcaaggaagcctgcctgcttgagcagccctacatccgcgacgacaagaccaccgttgccgaactgctgaagcagaccagcaaggctgtgggcgacaatctgggcgttgcccgctttgtccgcttccagcttggcgaggacgccgctgccgaagaggccgcggagtaa
>DVU_0097|4.48829305726091
atggcgaagcgtaacgccttccgcaacgcgagcatcgcagtcgtggcgctgtggctggggctcttcgccctgctgcccaacgcggggctgctgctcgtcaccgtgctgcaacggggcgaacaggacttcgtggaacccgtgttcacgctggccaactacgcccgcctcttcgaccccaccttcctgcgcatcctgtgggacagcatcgcgctggcggccacaagcaccttcgtgtgcctgctggtgggctaccccttcgcctaccgcatcgccatggcgcggcgcagcgtccgcccgtggttcctgctgctggtcatcatccccttctggaccaactcgctcatccgcacctacgcgctcatcatcctgctcaagtcgcaggggctggtcagcgacgtgctgctcttcctcggcttcatcgacgcccccatatcgctcatgtacagcgatctcgcagtgttcgtgggtctcacctacacgttgctgccgttcatgatcctgccgctgtacgtctccatcgacaaactcgaccggaaactcctcgatgcggccaaggaccttggcgcaggcagtctgcgcgccttctggcacgtgacgctgccgctcaccatgcccggcatcgtggcgggttccatgcttgtcttcctgccttcgctggcctgcttctacatcccggagattctgggcggggccaaggccatgctcatcggcaacttcatcaagaaccagttcctcgtggcgcgtgactggccgctgggcgccgccgcgagcaccatcctcacgctgcttctcgtgctgctcatcgtggcgtggtggctggcaagccgccgggtggccgcgcgcgagaagcacgaacaggatgcagcgctgttcacggaggccgggtag
>DVU_1043|4.487106381478085
atggacgcacagaccaaggtcatcatcatcgactacggctcgcaggttacgcagctcatcgcacggcgcgtacgcgaagccggtgtctactccgagatacacccctgcatcgtcaccgccgagcaggtacgggccatgaagcccgccgccatcatcctttccggcggccctgccagcgtcggcgagaaggacgcacccgccctcgagaaggggctgctcgaccttggcgtgccggtgctcggcatctgctacggcatgcagcttctggggcaggacctcggcggcgagcttgccacctccgagacccgcgaatacgggcctgccgacctcaccctcaccgccccctgccccctgtgggacggtctcgacctcggcaccacctcgcgcgtgtggatgtcccatggcgacaaggtgaagacgccgccccccggcttcaaggtcgtgggccgtaccgccaccctcgaagtggccgccatggccgacgaggcccggcgcatctacgccgtccagtttcatcccgaagtgcaccactccgaggacggggcccgcatcatcaacaacttcctcttccacgtggccaagctgaaggccgactggaccatgtcgtcgttcgtcgaacgcgccgtgaaggagatggccgaagtcgtgggtgacaggcatgtcgtctgcgccctctccggcggcatcgactccaccgtggtcgccgtgctgctgcacaaggccataggcaagcaactgcactgcatcttcgttgacaacggcgtgctgcgcctcaacgagggacaggaagtggtcgactacctgcgcgagcatttcgacctcaacctcaagtacgtgcaggcacaggagcgtttcctctccaagctgcatggcgtcgacgaccccgaacagaagcgcaagatcatcggctacaccttcatcgaggtgttcgacgaagaggccaaggccctcggacatgtcgacttcctcgcgcagggcacgctgtaccccgacgtcatcgaatcggtgtcgcacaagggtccctctgcggtcatcaagagccatcacaacgtgggtggtctgcccgagaagatgaacctgaagctcatcgaaccgctgcgcgaactcttcaaggacgaggtccgcaaggtcgccgccgaactgggcctgcccgacttcatcatctggcgtcaccccttccccggcccggggcttgccatccgggtcatcggcgagataaccgaagagaggctcgacatcctccgccgtgccgacaaggtcgtgcagcaggaactcatgtcctccggctggtaccgcaaggtgtggcagggcttcgccgtgctgctgccgctcaagaccgtgggcgtcatgggtgacgggcgtacttacgaacacgtcatcgccctgcgcatcgtcgacagcgtcgatgccatgaccgccgactgggcacgcttgccttccgaactgcttgagcgtatctccagccggataatcaacgaagtcaagggcgtgaaccgggtggtctacgacatctcgtccaagcccccgagcaccatagaatgggagtaa
>DVUA0114|4.484468754184557
atgactgaaccgcgcgcatcggcgttcgaccttgccgacgaccactccggcgtcaaggcccgcgccctgaaggaagaactgctcaccctcgacatgtcggtgaagcgcaccatggacgccgggctcacccccgacgacatgaaggtggcacaggccgcccgcgacgccgttcaggccgcgtcgcgcgtggtcgaggccctttcccgctga
>DVU_3030|4.482033148071626
atgaacgtactggtcatcaattccggcagctcgtccatcaagtaccagctcatcgacatggagcgcgaggtacctctgtgctccggtctcgtcgagcgcatcggcgagcccatgggcaagctcacccacaagatacgccccgatgccgaaggtgaggagaagctgaccttcgagcagcccttcaccaaccatgtggaaggcatgaagcgcgtcgtggaactgatcaccgacgccgacaagggcgtgatcaaggacaagtccgagatcggtgccatcggacaccgcgtgctgctcggcggcgaggagatcaagcagtcggtgcgcatcgacgactgggccaagggcgtcatccgcgactacattccgctgggtccgctgcacaaccccgccaacctcgccggcatcgaagtggctgaagaactcttccccggtctgcccaacgtgggcgtgttcgacaccgagttccaccagtccatgcccgccaaggcatacctgtacccgctgcccatcgagctgtacgaagagctgaagatccgtcgctacggcttccacggcacctcgcaccgctacatcaccaagcgtacggcgcagtacctcggcaagcccctcgacgagctgaacatcatcacctgtcaccttggcaacggctgttccatggccgccgtcaagaacggcaagtgcgtggacaccaccatgggcatcacgcctctcgaaggcctgatgatgggtacccgttgcggcgacatcgaccccgccatcgtgcccttcctcatggagaagaagaacctctcgcccgccgaagccgacacgctgatgaacaagcagtcgggtctcaagggcatgtgcggcatgaacgacatgcgcgacctgcacgccgcccgtgagaacggcaacgaacgcgcgcagcttgccttcgagatgttcacctaccgcatcaagaagtacatcggtgcctactacgccgttctcggtcgtgtcgacgccgtggtcttcaccgccggcatcggcgagaacgacgacttcgtgcgcgccgaagtgtgcgccggtctcgactcgctgggcatcgccgtcgaccccgcacgcaacgccgtgcgcaacggtcagccccgccacatcagccccgacggcagccgcgtcgccgttctcgtggtccccaccaacgaagaactggaaatcgcacaggcgaccctcgacgtgctcaagggctag
>DVU_0535|4.481775301458668
atggatcgcagaagattcctgaccctgctgggaagcgccggccttaccgccacagtggccacggcgggcacggccaaggccgcgtccacgggcaccttcccgggatacaaggacagctacggggtgctgcacgacaccacccgttgcatcggttgccgcaagtgcgagcaggcctgcaacgaagtgaacaagctccccgcccccaaggccaagttcgacgacctgacggttctcgaaaagacgcgtcgcaccgacgccgactcgtggaccgtggtcaacaggtacaacgctgccgggctcgaccatccggtcttccgcaagcagcagtgcaaccactgtctcgaaccggcctgcgcctcggcgtgtttcgtcaaggccttcaccaagaaccccgacggctccgtcacctatgacggcagcctctgcgtcggctgtcgctactgcatggtcgcctgcccgttcaacgtgccggccttccagtacgccgaagccttcgacccgctcatccagaagtgcaccatgtgccacccgcgtctggccgagggcaagctccccggctgcgtcgagatatgcccgaaggaggccctcaccttcggtcgccgcaaggacctcgtgcgcatcgcccatgaccgcatccgccagaaccccggtcgttacatcgaccacgtgtacggcgaacaggaaatgggcggcaccgcgtggatgtacctctcgggcgtgcccttctccgcgaccggcatgaacgaggaactcggcaccaagtcggcccctgaatacaccgcaggcgcactgggtgccgtgcccatggtcgttggcatctggcccatccttctgacgggtgcctatgccatcaccaagcgcaaggaaaagatcgccgccgaagagcaggccgaagccgtgaagcaggccgttgctgcaagccgcgccgaagccgacgacaagctcaaggctgcccttgccaaggccgacaaggacaaggaggccgccgtcacccgcgaggtgaagaaggccgtcgacgaagcgcgcaagaccttcgaggaggaactggcagcgaaagagcagcccgaagcccccgaaggcgacgacgccggcaagcccggggaggatgcgtag
>DVU_2172|4.479290185420372
atgagcatctggaccgaggaggaactcctccgccatatcgggctttacaagacggcccttgaagacctcgccaccgcagagcagacgacgttcgagggcatcaccctgcgccgttcgcaactgccggaggtgaggaagcagcttcagtattacgagggcgaacttgaacggctgcgcggtggccatgccatccatgtggtcaacttcgggagcgtgcgctga
>DVU_1309|4.478509918660963
atgggtcagaaagtacatccgttcgggttccggctggggtacaacaagaactggcagtcccgctggtacagcaagaaagagtaccctgccttcgtgtttgaagaccacaacatccgcaagttcgtgaagaagaccctctaccatgcgggtcttgcgaagatcgagatcgaacgtgccggcggtaaggtgcgcctcattctgagcaccgcccgtcccggtatcgtcatcggtcgcaagggtgtggaaatcgagaagctccgtgccgacctgcgcaagaagttcaagcgcgagttcgccatcgaagtgaacgagatccgccgccctgaagtcgaatcgcagcttgtggctgagaacatcgctcttcagcttgagcgtcgcgtcgccttccgtcgtgccatgaagcgcacggtgagcatggctcgcaagttcggtgctgaaggcatcaaggtcacctgctccggtcgacttgccggtgctgaaatcgcgcgtaccgaatggtaccgtgacggccgcgtgccgctgcagaccctgcgcgctgacatcgacttcggctttgccgaggcccgtaccacgtacggtgtgatcggcgtcaaggtctggatattcaagggtgaactccttgacaacgaggtagcgtag
>DVU_2073|4.476416242879103
atgagcaagcatatactcatcgtcgacgattcgaagaccgtccgtaacctcgtcgccttcatcatgaagaaggaaggcttcaaggtgaccacggcggaagacggacttgacggtctcgaaaagctctattcgtccgagggcgtcgacctcatcatctccgacgtcaacatgccccgcatggacggcttcacgttcatcaagaccgtgcgtgagcaggatacctatcgtaaccttcccatcgtggtactctccaccgaagggcaggagaaggacatccagatgggcatgagcctcggggccaacctctacatggtcaagcccgctcaacctgaaaagatggtcaagaacataaagatgttgctcggctag
>DVU_0927|4.475699652711125
atgtacgcgattatcgaaacgggtggcaagcagttccgcgtcgaggaaggcagcaagatctttgtcgagaagcttgcgtccgaagccggcagcgagatcgtcatcgataaggttctgatgctcggcggcggcgacgtcaaagtcggcgctccttatgtcgagaatgctaaggtcaccgccgaagtggtcgaacacggccgcggcgagaaggtcgtcattttcaagaagtggcgccgcaacgactcccgcaagaagcaggggcatcgtcaggacttcactgccctgaagatcaaggctatcacggcctag
>DVU_2769|4.47495409035622
atgagaatctcgcgccttttcgccgccctcctcgtactgggcatggcgtcccccgctttcgcccatttcggcatggtcatccccgacgccccggtcgccacgcaggccaagaagacactcggcctcaacatatccttctcgcatccgttcgagggcaagggcatggacatggcccgcccgcaggcgttcagcgtcatccgcatggatgacggcaaggccgaacgcaccgaactgctggccgcgttgcaagagaccaaggtcatgggcaaggccgcatggaagaccgactacaaggtggcacggcccggcgtgtaccagttcgtgctcgaccccgcaccctactgggaacccgaagagaacgtcttcatccgccatctgaccaaggtcgtcgtgcctgcgttcggcgccgaagagggatgggacacccctgccggcctcaagttcgaaatcgtgccgctcacccgccccttcggcaacttcgcgggcatgaccttcaccgggcaggtgcttcttgaaggcaagcccgccgccggggtcgtggtcgaagccgaactctacaacaagggcaagttcacgcctcccacggaatacaacgtcacccagagcgtgaagaccgacgccaacggcgtgttctcgttcacctgcccgcagcccggctggtggggctttgccgcgctgaccaccgacaaggacaccctcaaggggcccgatggcgcggacaaggagatagaactgggcgcagtgctgtggacgcacttcgacgcatggaaacagggcaagtag
>DVU_3145|4.470395548048023
atgaacaccgagagactctacctctacacccggttcgagcgtttctggcactgggcgcagacactgctcatcctcgtgctgctggtcacgggcttcgagatacacggcacgtacaggctgttcggcttcgaaaccgccttcacggtgcacaacgcctgtgcgtggacatggttcgtgctctacgccttcatcgtcttctggatggcgaccacaggtgagtggaagcactatgtgcccaccttcctgaagctcatggacgtggtccgctactatgtctcgggcatcttcaagggtgagccgcatccggtgcccaagagcgaacgcagcaagcacaaccccctgcaacggctcacctaccttggcatcgtgtcggttctcgtgcccttccagatggtgacgggcttcctgtactacacctacaaccagtggcccgccttcggcttcgccggggcgctcacccttcaggtggtggccgtcctgcacacggtgggggccttcgcctttctcgccttcgtcatcgtgcatgtgtacatgaccaccaccggccatacgctcaccgcacatatcaaggccatgttcaccggctacgaggacgtaccgcgccactag
>DVUA0132|4.468363450379664
atgaccgccattgccaacagatacgagttcgtgctgcttttcgatgtggagaacggcaaccccaacggcgaccccgacgcgggcaacatgccgcgcatcgaccccgagaccgggcatggtctggtcaccgacgtgtgcctgaagcgcaagatacgcaaccatgtggccctgacaaaagaaggtgccgagcggttcaatatctatattcaggaaaaggccattctcaacgaaacccacgaacgcgcctacacggcctgcgacctgaaacccgaacccaagaaactgcccaagaaggtcgaagacgccaagagggtcaccgactggatgtgcacgaacttctacgacatccgcacgttcggcgccgtcatgaccacagaggtcaactgcgggcaggtgcgcggccccgtgcagatggcctttgccagaagtgtggaacccgtcgtgccgcaagaggtgagcatcacccgcatggcagtcaccacgaaggcagaggccgaaaagcagcagggagacaaccgcaccatgggtcgcaagcacatcgtgccctacggcctgtatgtggcgcacggcttcatctccgcaccgctggcagagaagacaggcttctccgatgaagacctgacgctgttctgggacgccctcgtcaacatgttcgagcacgaccgttcggcggcacgcggcctcatgagcagccgcaaactcatcgtcttcaagcaccagaacaggctcggcaacgcccccgcccacaagttgttcgacctcgtgaaggtcagccgtgcagagggttcgtccggccccgcccggtcgtttgccgactatgcggtgacagtggggcaggcccccgaaggcgtagaggtcaaagagatgctgtag
>DVU_3100|4.467109975560232
atgggtgcctctgtaggcaacaagggcggcttcgtcgccgaaatcaacgtcacgcccttcgtggacgtgatgctcgttctgctcatcatcttcatggtcaccgcgcccatgatgtccgaaggactcgaggtggacctgccgcagacccgtaccgtcgaggtactgcccaccgacagcgatcatctcgtgctcaccatccgcaaggacggcgtgatgtacctcgacgaatacaaggtcgtacccgaagaactcgaagactacctgcgtaggctcgtcaaggagaagaacaagaccctcttcctccatgcggacaaggacgtgccctacggggtcgtcgttgacgtcatgggacgcatcaagggggctggcatcgagaagctcggcgtcgtggcagagcgggaagacccgaagaagaaatag
>DVU_0302|4.466856053045801
atgagcgtcaacggcatagaagtcgccaagcccttcattgcggcgaccgtcaacgtcctgtccaccatggcaggcatacagccgcaacccggcaagccctacgtcaagaagaacaacgtggcgaagggcgacgtctcggccgtcatcggcatcaccgggcacaagaacggcagcatctccgtcaccttcaccaagtcatgcgccatcgcgcttgtgaaggggatgctgggagacgatattcaggatatcctccaggacaccaaggacgccgtcggcgaagttaccaacatgatttccgggcaggcacgcgccggtctcgccgaaatgggcatggtctttcaggggtccacaccttcggtcatcatgggcgacgggcacaccatcagccacgtgaccaagagtcccatcatggccatccccttcctgaccaaccatggtgagttcacggtggaattctgcttcgagtag
>DVUA0115|4.466621118018403
atgaacgtcggtaacgcccccggactcgaccttggcaagatgttccagacaggtgtcgacagcctcggtgacaagggcaaggcacttcaggacaagatgggcacgctcatgcagcaggaacaggtcagccctgagcagatgctgcaactgcaattcgagatgggccagtacaacgccacactcgaagcgctgtcgtcggtcaccaagagcatgacggacatgctgaagagcctttcgcagcgcaccggctag
>DVU_0114|4.4641173681481225
atgagtatccgcactcccatgaagctgggcattcccaagggctctctcgaagaggccaccatcaacctgctcgcccgttccggctggaagatacgcaaacatcaccgcaactacttccccgagatcaacgaccccgaactcaccgcccgtctgtgccgcgtgcaggagattccccgttacatcgaggacggcatcctcgacgtgggactcaccggcaaggactggctgctcgagaccgggtccgatgtggtcgtggtgtccgacctcgtgtactccaaggtgagcaaccgtcccgcacgctgggtgctggccgtggcgggcgactcgccctacacccgccccgaagaccttgcgggcaagcgcatcgccaccgaacttctgggcgtcaccaagcggtacttcgcggatgcgggcatcgaggtgaacgtgcagtactcgtggggcgccaccgaggccaaggtcgtggaaggtctcgccgacgccatcgtcgaggtgacggagacgggaaccaccatcaaggcccacggcctgcgcatcatctccgaggtgctgctcaccaacaccgtgctcatcgccaaccgcgcggcgtgggaagacccctgccgccgccgcaagatcgagcagatagacctgctgctgcaaggcgcgttgcgtgccgattcgctggtgggtctcaagatgaacgtgcccactcgctgcctcgacgcggtgctcgaccagttgcccagcctgaactcgcccacggtggcagggctgcgcgacaacacgtggttcgccgtggagatcgtggtggacaacggggtggtgcgcgacctcattccccgcctgcgtgaggcaggggccgagggcatcatcgaatatgccctgaacaaggtcatctag
>DVU_3042|4.461774803485137
atgatgcaacgtcacctttgcctcaccttcctcgtcctcatcctgtgctcaaccctgctggctggctgcggctcgaaccgctacgttctcgtgacgagcgactatggcatccatgtcgcgtcgggcaagcctcgcctcgaccccaagaacgacacgtattccttccgtgacgagaccggcagcgaagtggtcatcccgcgcgccgacctcaagcagatgcgcgagattcgcgactga
>DVU_0607|4.461726158996856
atgaccgacgccaagcgcgcccagaaactcgacctttccctcgaccacaaagtggccgacatgtcccttgccgattacggccgcaaggacctgcaactctccgaacgtgagatgccgggcctgatggaactcatcaggaagtacggcggcacgaagcccctcaaggggctgaaggtcaccggttcgttgcacatgaccatccagaccgccatgctcatccgcaccttgtacgaactgggtgccgatatccgctgggcatcgtgcaacatcttctccacgcaggaccatgcggctgccgccattgccgcatccggcatggccaaggtcttcgcatggaagggcgagaccctcgaggactactggtggtgcaccgaaatggcactgacgtggcccgacggttccggccccgacctgctggtggacgacggtggtgacgccacgctgttcatccacaagggcgtggaggtcgagaacgacccctcactgctcaagaaggcctacgacaacaaggagttccagatcatcatggatcgccttgcccttgcatacgagcaggaccccggtcgctggcagcgtgtggccgccaaggtgcgcggcgtgtcggaagagaccaccacgggtgtgcatcgcctctatcagctggaacaggaaggcaagcttctcttccccgccatcaacgtcaacgatgcggtcaccaagtcgaagttcgacaacctctacggttgccgcgagtcgctggctgacggcatcaagcgcgccaccgacgtcatggtggcgggcaaggtcgtggtcgttgccggttacggcgatgtgggcaagggctgcgcccagtccatgcgcggcttcggcgcccgcgtgctggtgactgaaatcgaccccatctgcgcgcttcaggccgccatggaaggttacgaagtcaccacgatggaagaggcagtgcgtacgggtgacatcttcgtgaccgccaccggcaactgcaatgtcatcaccggggcacacatggaggccatgaaggacgaggccatcgtctgcaacatcggccacttcgacaacgagatcgacatgcactacctcgagaacaccgaagggtgcgtgtgcctcaacatcaagccgcaggtggacaaatggacgctgcgttcgggccgcagcatcatcgtgctcgccgaaggccgtctcgtgaacctcggttgcgccaccggccaccccagcttcgtcatgtcggccagcttcaccaaccagacgctggcccagattgagcttgccaccaaccccgacctcgagcgcaaggtctacaccctgcccaagaagctggacgaggaagtggcgcgtctgcacctcgaccgtctgggtgtcaagctcacccgcctcagcaaggatcaggccgactacatcggcgtttcgcccgagggccccttcaagcccgaccactaccgctactag
>DVU_0828|4.461148628746421
atgagcaagaaagcacccggcgccaacgtcatcgcccagaacaagaaggcgcgccatatctacgaactctccgacaaccacgaagcaggcatctcgctcacgggctcggaggtgaagagcctgcgcgccgggcacgtcaacttccgcgacagctatgtcgacttccgcaacggcgaggcgtttctcgtgggtctgcacatcgccccctacgacaacgccgggtacgcccagcacgaccccgaccgtgacaggaagctgctgctgcacgcccacgaaatcgaaaatctcgcccggtccgtggaacagaagggctacacggtggtgcccaccaagctctatttcgcacggggcaaggtgaaggtggacatcgccgtcggtcggggcaagaagctgcacgaccagcgcgaagacctgaagagacgcgccgaagaccgcgacacacagcgcgaactcgcccgcttctag
>DVU_3190|4.4607563396166965
atgaaggtgctcatgcgcacggccctcgccgtgcttgccctgcttctgctcgccgcctcgcccgtctttgcggcaccgcaaagctacgcggtgctgccgttccagatcaacggcccctcgtcctaccgttacctcgagaaggccatcccccagatgttctcctcgcgactctactggaaggaccacttccatccggtagcgtcagacgcggccgccaaggcagccctgccgggttccgaagcggatgtggcaaagacgcaggccgccctcggcgcaaactacgccgtatggggcagcgtcaccatcgtgggtgacgactgcagcctcgacgtgcgcgtgcgcgaccccaagggcaaagtctggcccaagtcgtcgcgtgccaaggtcaacgacctcatcgccgctctccagacctctgccgacgccgtcagcgccgaggtgttcggccgtgcttctgcccagcccgccaacgccgccgccgaacccaaggtcgtcaaccagatgaacgaagcgttcgtcgtcaacgaaacgcagaaccagcaggtctacctcaacccgcagttccgctatcagggcaacgccgcgggtgacgcgcggatgcgcagccagtcgctgcccttctccgccctcggcatgctcgtcgaggacgtggatggcgacggcaagaacgaagtgctgcttctcgacgacaaggccgtctacgcctatcgctgggaaggtggtcgcctcgcccccgctggcgaattccgccccaaccgctacctcgactgcctcaacatcaacagcatcgacctcaaccgcgacgggcgccgtgaaatcgtcatcaccgccgtggacgagaagagtaacgaaccggagtcgttcatcctgaactacgccggtgggcagttcaccgaggtcatgacccgcatcggctacttcctgaacgtggtcaagctgccgccggacttcatccccgtgctcgtgggccagaagaccgaccagccccgcctgttccgtcccggcgtgtacgagatggcgaagaacggcgactcgctgatgcagatcaagcggctcgacctgcctgaaggcgccaacgtgttcaacttcgtgtgggttcccggcggctcgaagggcgacggcgacaagatcgtcaccctcaccgacaccgaacgcctgcgcgtccacaccgccaagggcgggcgcgtggcagagaccgacgagtcctactccggtaccgccaagggcatctccatcgagcccaacatgcccggcatgggccgcgacaaggtgctgctcaagagccagtactacattcccatgcgcatgctggcggtcaacctcgaccgcgacgacaactgggagttgctggtcaaccggcccatctccaccgcatcgcagttcttcgagcgttaccgtttcttcccgcagggtgagattcacgccctgtactgggacggcgtgggcctcggccttcagtggaagacccgccgcgtgaagggctccgtggccgacttcgcccttgccgacgtgaacaacgacggcgtgcaggacctcgtgctgtgcgtgaacacccaccccggcgcgctgggtatggaatcgcgcaagaccatggtgctcgcctaccccctcgacctcagcaaggtcgacccgaacaccgccgccgcgaacgaacagctcgaccagtag
>DVU_2537|4.45705656389838
atgcgccgcgacgtcccgcaggacagtgtgcgccgcaatgagcagatccgtgcccgcgaggtgcggttgatcggagccgagggcgaacagctcgggatcatctcccgtaacgatgccatcgcccttgccaaagaaaagggcctcgacctcgtcgaggtggctgctactgccgatccgcccgtatgccgggtaatggactacggcaagtacaagtacgagcagcagaagaagaagcaggaagccaagaagcgccagaccgtcgtccagatcaaggagatcaaggtcaggcccaagacggacgagcacgactaccagacgaagctcaagcatgtccgtcgcttcctcgaagagggcgatcgctgcaaggtcaccgtgttcttccgtggtcgcgagatcgtccacaaggacagggggctcaccatcctcgaccgcttcgtggaagataccaaggatctcgccaagcttgatcaggaggcgcgcgccgaaggccgcaccctccagatgatgctggcgccgattcccaagaagtag
>DVU_0785|4.449514629742855
atgacacccatcgacagacggctcatcacgcatatgaactgggggcttctggccttcactttcatcctgttctgcgtcggggcggccaacctgtactctgccagcggcgtccgcatcgaagacggcatcgaagtctcgtcgttctaccagaagcagctggtgtggggactcatcggcctaggcggcatgatcaccttcatgcttttcgattacaggcatctcaaaagccttgcatggcccatcttcatcctgacggtcctcctgctggcatgtgttccgcccttcggcaaggtcatctacggggcgcggcgctggttgtcattcggcctgttcaacctgcaaccaagcgaaatcgcgaaaatcagcatcctcatcctcggagcgcgtctcctttcgggcgacaagaactccctcaactggaccgagctcttcaaggtgctgggcgtgggactggtgcctgccgccttcatcgtcatccagcccgacctcggcacgaccctgaatctcctgctgcttctcggcggcatgatcctctaccacggcatccagtggcgcgtgctcaaggtctgccttgccgtggtccctccccttctcccgctaggctggttctgcctgcacgactaccagaagcagcgtattctcacgttcctcgatccgcagaacgacccccttggcgcgggataccacatcatccagtcacagattgccatcggttccggtgagttatgggggaaaggctttctggggggcacacagagccagctgcgcttcctgccggaaaagcataccgacttcgccgtcgccgtcttcggggaggagtggggatttgtcggctgcgtcgccctgcttgccctgttcagccttttcctgctgagcatcttcaacaccgcgcgcgacgccaaggacaggttcggcagcacgctggcagcaggtgtattcttctacttcttctggcagattctcatcaacacgggaatggtcgtcggcatcatgccggtcgtgggcatcccgctacccttcatcagttatgggggcagtgccacactggtcaatttctccctcatcggactcgttctcaacgtctccatgcgacgcttcgtcttcaagaccaactag
>DVU_3197|4.448032722539195
atgagcatggtccagaaatcggaaaccatctggttcgacggcaagcaggttccgtgggatgaggccaacgtgcatgtgctcacccacgccctgcactacggcgtgggtgtcttcgaaggcattcgcgcctaccgttgcgccgatggttcttcggccgtcttccgtctgcgcgaacacgtgcagcgcctgttctcgtcggccaagatcctgcgcatggagattcccttcaccgaagacgccatcttcgacgccatcgtggagacgctgcaacgcaacaggctcgccgaaggctacatccgtcccctttcgttcgtcggcgcaggggccatgggcgtctaccccggcgacaaccccgttcagaccatcatcgccgtatggccttggggtgcgtacctcggtgccgaggccctcgaaaagggcatccgcgtcaagaccagttcgttcgcccgccaccacgtcaatgccatgatgaccaaggccaaggcctcgggcaactatgtcaactcggtgctggccaagatggaggccaaggcggacggctacgacgaggccctgatgctggacgtgagcggcttcgtctccgaagccacgggcgagaacatcttcatggtccgcaacggcgtcatcaagaccacgccgctgacctccatcctcgacggcatcacccgcaacagcctcatgacgctggcacgcgacctcggctacgaagtggtcgaacagcagttcacccgcgacgaactctatgtcgccgacgaagcgttcttctgcggtaccgccgccgaggtgacgcccatccgcgaagtcgaccgccgcgtcatcggcaagggaagtgccgggcctgtcaccaagcatctccagcaggaatatttcaaggccgtcaagggcgacaaccccagctacgaccactggctgcaccgctacgcgctgtag
>DVU_2864|4.447757698577837
gtgctgcggctggccctcacgcatggcgtgcctgcggtgctggacgccgtcgaacgctgcaagggtgaggtcaccgtggagaagattcgccagttggccgacctcgtgcccgacccggacagctacgacaggccggagcgctga
>DVU_0519|4.446882603935923
atgtccatctcctcgctgttcaacctcggctggaacgcgctcaacggtgcacagagtgccatccagaccaccggcaacaacattgccaacgtgaatacccccgggtactcgcgtcaggaggtgcgcttcgaggaggctcccacgctggacaagttcggcgggcagatggggcagggcgtctacgccgccgaagtcataaggcatttcaacaagttcctcttctcgtcgtacctcgacaagtattccacccagcaacggtgggagaagcagtacgaagaactgcaaggggtggagaacctcttcaacgaggccaacacctccggcatcaacgcggccctgaccacgttcttcaacgactggcaggaactctcgaagcggccggacgacaagtcggtgcgggaggcgctgctcgcccatagcgacaacctcaccaagctcatccgcaacgccgacgacaccatgctgcgcatgcagcaggaaatcgaccagcagatagggcaggatgtggacgcggtgaacgacatgctgcgctccatcgccgacatcaaccgtcagctcaacatccacgatgacccgggccgcaacaacgccaacacgctctacgaccagcgcgaccaactcgtccgcaagctggccgagaagctcgacgtcaccgtggtggacaacggcggcggcaactacactgtcaacaccaaggcggggcagaccctcgtcgacggcacggtggcctatgaactgcgcttcgacgggcccaagtccgaggcgcagctgaccaccacgtcggctttcgacgggacgctggagttcacaggaagcgacagttcggaatacacccttgaagtggtcacgggcggggctgtcggcacggccacctaccgtgtgtcgctcgacggcgggcagacgtggctgaaagatgccgacggcaacgaactgcattacacgacgcagacgtctcccaccacagagcgggtcaagggactcgacatctccttcaccggggccacacagcccatgtcggcgggtgaccggttcaccatcacgcccaagagcggcctgtactgggtgacgcccacgcgcgaccccctcaacgtgaccccgcaggccctttccgacggtacggacaacacttcgcgcatcacgggcgggtcgcttggcgccctcttcaccgtgcgggacgacaagataggcgaataccgcgataaactcgacgccttcgccaacaccctcatgtgggaagtgaaccgcatccattcgcagggcgcgggccttgagaaactggcgcagtctgcgggtacgaccaaggtgcccaacaccacggcctcactcggttcacccacggcgggcatcaatttccacgaccgtttgcaggatggcaacatcggcatctatgtctacgacaagacgaccggggccgtggtcaactccggttccatcgacttctcgtcggtggtcccgcccggactcgccaacttcagcaaggacgaccacagccttcaggatgtggtcgacgccatcaacaacgacgcaaagttcacgggcctcatcaccgccagcatcaaggacggcaaactcgtggtggacggtgtgggcgacaatgtcttctcgttcggggccgactccacaggggtgcttgcggcgctaggcctgaacaccttctttcaggggtcgggtgccgccgacatagccctgcgtcccgagttgcgccagaacaccgggctcatcaacgccggtcaggtgaacggcgcgagcgagggcaactccggcgacaacaacagcgccaaagagattgcggccctctccaccaagaaggtcactgtgtcgatgttcagttcgaactcgggcaaccagtcgctttcggagttctacagttccatcgtcgccgtggtgggtgccgataccgcctcggcgaagttcaacaaggccttccatcaggccatgtccgacgacatcgactcgcgcatgtcgtccgtctccggggtgaacctcgacgaggagatggcaagcctcgtgaagttccagcattcgtacaaggccgcagccaaactcgtgaccacggcggacgagatgttccaggtgctgctgaggctgaagcagtag
>DVU_0745|4.445584512727798
atgcgccgactgctcttcctcacttgcctgcttgcggcagtgatttcctcctccgcctttgcggcggacaaggtactcatgatggccaccaccacaagcaccgccgatacggggttgctcgactacctcgcaccgttgttccagaaggataccggcatcgaggtcaagtggacggctgttggcacgggcaaggcccttgaaatgggcaagaattgcgacgttgacgtactgcttgtccattcgccttctgccgaggccaaattcatcgaagccggttccggtattgaacgcacccagctgatgtataacgatttcgtgctggtcggtcccgtggccgacgcagccaaggccgcaggcaagagcgtcgatgccgccctcaagggtatcgccgccgccaagtcgcccttcctcagccgtggcgacaagtccgggacgcacaaccttgaggtgaagctgtgggaaaagtcgggcatggcccctgacaaggagtcgtggtacgtctccaccggtcaggggatgctgcgcaccatcgccatggctgccgagatgggcggctacacggtcaccgaccgtgggacatggatcaagtacgaatccactctcaatggggcacccgtcctgaagatcatcgtcgaaggcgacaagagtctgctcaaccagtacagcggtatcgtggtcaatccggcccagtgccccaaggtcaaggccgaccttgcccgcgaatacatcaagtggatggcttctcccgccgggcagaagtacatcggggacttcctcgtttcgggcaagcccctgttcacccctaacgccggcaagtag
>DVU_0532|4.445100626472785
atgtacgcattccttaccggacccatgctgtgggcgtcgctgctggtcttcttcggaggcctgctcgcccgcgtcatctggtacatccgcggtctcgactggcgtctcgaccgcgtggcctacaagccccatctcgccatcggccttcagggggccgtccagtcggccctgaagtggctggtgcccttcggcacctacagctggcgtcagcagcccttcttcaccgtggcgttcttcctgttccacatcggtgcggtgctggtgccgctgttcctcgccggtcacaacgtgatcctcgaagaacgcttcggcttcagcctgcccgcgctgcccatgggcgtggccgacacgctgacggtgctcgccatcatcggtctggtgatgatcgccctgcggcgcatcgccctcaccgaggtgcgcatcctcaccaccggctacgactggttcatccttgcggtctcggccgctcccttcgtgaccggcttcctcgcccgcctgcatgtgggcgactacgacacgtggctgctcgcccacatcatcaccggtgagctgttcctgatcgtggccccgttcacgaagctctcgcacatcgtgctgttcttcatgtcgcgcggtcagctggggatggactacgccatcaagcgtggtggtgccacccgtggccccgccttcccctggtaa
>DVU_0512|4.441353749572996
atgcaggacagtatgctgagcggtctgttcggtgctctcacaaccgagcatcgactcaacaatatcgccaacaatctcgctaacgtgaacaccaacggctacaagcgcgacgtgctcgccttcaaggacaccatggcccttttcgcgcatgacgagatcatggagcccatggccaatgtccggtcgaagaagctgttccccgaacccctgcacgtggcaagaccccgcatcgccgtggcgcgcaccgacttcagtcagggcagcttccattatacgagcgacccgctcgaccttgccatcagcggtaacgggttcttcaaggtgcgcacccccgaaggcgagttctacacccgcaacggtcatttccgtcagacttccgacgggcagctcgtcaccatgcaggggtggcccgtcctttcagagggcggcgacatcaacctgccgcagggcaagaaccttcaggtcgcctccgacgggcgcatcgccgtggacggtgtcgacgtggggcagttgcaggtggtcaccgtgtccgaccttgaagggctggagaagctcggcggcaatctctaccggctgcgagagggcagcacggcgggcgaagtccccgtcgggccggacgtgatcgtttcacagggctacatcgagacctccaacgtggaggtggtcaacgagatggtcaacatgatcgagacgcaacgccagttcgaagcctaccagaaggtgatgcagacctcggacaccgtcgaccgcgacgccataaccaagataggcaggggccgctag
>DVU_1050|4.440210359806705
atgcacctttccgcctacctgcttctcgtagcctcgctgctgttcgcgctcttctttgcgggcacggcggccatacagatatggcagggcagaaccacggcgctgccgtggatggagaaggggcacctcatgctcaccgcgttcatgtcggtggcatcagccgtgcttcttcatgcccttgcgaacttcgacttctcgctggtgtacgtcgccagctacaccgacagggcattgcccctgttctaccgtctcaccgcattctgggctgggcaggccgggtccatgctcttctggggctggtcggtcgcgctgttcggtgtgttcttcctcttctcccccgtctatcggcgtgtgagcgaaccgacccgcatgtggttctggttgctctttctcgccatgatgggcttcttcctgctggttctcacctgctggagcaaccccttcaccgtggtcgaccccgccccggcggacggcaacggcctgaacccgctgctgcagaaccccggcatgatcttccacccgccgctgctcttcctcggctacggcggcttcgccattcccggctgtcttgcgctggcacagtcgctgagcggcatgcgtctctccgaaggcgcatgggcggaccatgcacgtcccttcacccttgttgcgtggctcttcctcaccgccggcatcgtgcttggcggctggtgggcctacatggaactcggctggggcggctactgggcatgggacccggtcgagaacgcatcgctcatcccgtggctcatcgcctccgcgtacctgcatacggccgtcatcgaggcccgacgcaacaagctgcaccgtgtgaacaccttcctgatggccctgacgaccatctccgccttcttcgcgacctatctggtcagaagcggcgtggtcgaatcgctgcacgccttcggcgacggcggcgtgggcactcccctgctcatcttcatcatcgtcttcaccgcggtcgccctcggtggctccatcctgtggaaacacccggatgccaagcccctttcgggtgtcgaaagccgcgagggctttctcgtgatggtcgcgtgggtgctgcttgccctcggtgccatcatcctcgtcgccaccatgtggcccgtgttcagcaagttctgggtcgacaagcccgtggggctggaaccggcgttctacaaccgtgtgtgcctcccgctcttcgccgtgctggtcgtcatgctcgccatatgcccttggcttggctggaagggcggcctgcgcaacaaggtgggtgccgtcacggcactgggtctcttcgtcggggccgctggcggcatatgggccgctggctacaccatccccaccgcagtcctcggtgcagccggtgccatcgcggcccttggcggcattgtcatgctgctggcgaccgaaccgcacctgaggcgctcgccgcagtctctggccgcctacggcgtccacatcggccttgcgctcaccgcccttggcgtggccttctccggcccgtacaagaccgagcatgaggtcatcatgcagcagggcgacaccgtgcaggtggccggatacgacgtgaccttcaaggcgttgtacgagggcgaaggccccggctacatcttcatcgaggccgaactcgacgtgaagaagaacggctccgatgtgggcatggcccagccgcaacgccgcatctactccaagttcggcaagcaggcgttcgccgaggcgtcgaccattccgggtctcggcaacgaattctatgccgtactgcttggcgtcgaccgcgaaggcaaggccaccctgcacctcaacgtcaccccgctgatcaactgggtctggataggcagcatcatcatgtgcctgttccccttcatcgggatgcgtcgccggaagacagcggaggcgtga
>DVU_2138|4.437330797614839
atgagcacacccatcgatacctactggcgtttgcgcctcaccgaagtggccgaatcgcttcgcgccaacaatttcgccgtctccctcgtcgacagttgcgaagaggcggggcgcgtgttccttgacgacctgctgccagcctccggtgcgtcgtccgtctcgttcggtggttccatgacgctggtgaagtgcggggtgcccgaagccctgcgccagcgtgccgacctgcaactgctcgacaccttcgacaagaacctttccgctgccgagatgtacgaacgcagacggcagtcgctgctggtcgacatgttcctcaccggcaccaatgccgtgaccatggacggaaagctcatcaatctcgacatgatcggcaaccgcgtgggtgccatcaacttcgggccgcgcaacgtggtgctcttcgtggggcgcaacaaggtggtggatacggtcgaggacggcatgcgccgcatcaaggagtatgcctcgcccgtcaacgccatccgtctcgacaagaagacgccgtgcaagaagacggcccagtgtatggactgcaagagccccgaccgtatctgcaacgtgtggacgatcaccgagaaatgcttcccgtcggggagggtgcacgtcatcctcatcaacgaggacgccggctactga
>DVU_0902|4.437232158287309
atgacacagacgcccgtaacccttgaccagaaggtcggtgagaagcgcgaccgcatgcggggtgtcttctcgacgcaggagataaggaaggtcggcacgggcaccacaacccgcaagaccatccagaagtcgttctggtacgtcgacgagggtgacgacggtgtcatcgaggtgcagccgctgaacagcaactacgtgccctccggccccaagcgcaagatcgaccgtgacgaactgctcgacaagttcgcacccgagcccgagttctatgtccagacggtcttcccgaagatgcgtgagctcaacaagaccatcgcccgcgccgacaggcatcgccagaagggcgagacgttcagtgccgagttcgaatacaacaacgccctgaaggtcgacgaggagaatgtacgcgccaacttcggcatcggcctcacgtatctcgagcgcggcgagacggacaaggcggacaacatcttcgagcggctggtcaaactggatgcggcgttcgaggaagagcacaagcaccttttcaacgagttcggcatcaacctgcgcaagagcaagatgtacgatcaggccgtggaatactatggcagggcgcttgaactctcacagggtgacgagaacctgcacctcaacgtcgcccgcgcctatctggagaaacaggactttccacattgcctcgagcacgtcctgcgtgccctcatgatcaaccccgcccatgaggccgggctcaagttcctcgcctggatggaggccaagaagctggtgcccgaagaccagcgcgccgccgtcgccgaggcggtcgcccgtgcccgctccactggcgggactcccgcgtctgcagcgaacgagggctga
>DVU_0956|4.437009069644039
atgaggaaattcgaaacgctgctgctcctttccccggagctggccgcagacgcccgtgaggcactgctcaccaccctttccggtgtggtggagcgtgaacagggctcgatgatcaccgccgaccactggggcatgcgcgatctcgcctaccccgtgcgcaagcagatgcgcggctactatgtccgcctcgaatacaccgcccccggcgctaccgtggcggaactcgagcgcatcatccgcatctccgacggcatcttcaaattcgtgaccgtcaagctggccgacgcggtcgaggaggttgcataa
>DVU_0274|4.435912303505549
atggcaggaaaagacgacctcgattacgaggacatgctcgaagtgacctacgaagcccttgaggaaagcggttttcgcgacatccgcgtgacggacgccgaagacctgcccgaacccgaggcggtcgaagggcacatcccggacatgcaggcgaccaaccagaagggcatcacctaccttttcgaggtctgcccccccgaagtcttcgcagagatggaacttgtcgagcggcttcaggccttcacccgacgcgccaaggaactgggcggacaggtcgtgctcatcgtccccgaaggtgaagagggtcttgccgccgccttcgtcgaagagcatgaactgcccgaagacaggctcaccatctgggaagcctga
>DVU_2742|4.43316574016486
atgcgcaactacaccctcaacatcgtgctcgcggccctctgcctgctggtggtgggcctgtcgcagttcggcgtgctcgaccagtactccgagacggtgttgatgttcatcggcatcaacatcatattcgccgccagcctcaacatcgtgaacggctacatgggcgagttctcgtgcggtcatgccgggttcatgtgcgtcggggcctatgtctcgtcgctgctttccgtgacgctgttcaccaacaacaagctgctcggggccgcgttgctcccccctgagctcgcaccgctgctgttccccgtggtcatcgccatcgggggcttcgtggcggcgggcttcggcctgctggtggccctgccctcgttccgcacccgtggcgactatctcgccatcatcaccatcgcggccaactacatcgtcatctcgctcatcgagaacctcgagttcatcggagggccgcgcggttttcatggcatgaagaaggtcatcaacggtatgcgcgacctcgcagacataccgtggatgctcatctgggtgcttctgggaacgctgttctcactgtggctgctgcgccgccttgtgacctcgacctacggcaagggcatctccgccgtatgtcaggacgaggtcgcggcggaaatcatgagcgtcgacaccaaccacatcaagctgacggccttcatggtctcctccggtcttgccggggtggcgggggggctgtacgcgcacatcttcggttacgtgaacccgcaggccttcaacatcctcaagtccaccgaagggctggtgatggtctaccttggcggcatggcctcgctttcggggtcggtgatgtccgccatcctgttcacgctgctcatcgagtcgttgcggttcgtcattcccggtctcgattcggtactgcacagcgttgggctgctccccgacgggtatgagctgagccagatatggaagtgggtcatcatcccgctcatcctcattctgctcatgcagttcagaccggagggcatcatgggcaaccgcgagttgtccgacgtcttcccgaaactgcgccgctggtacacgctcaaatag
>DVU_1466|4.4322117444171925
atggattgcgtcgagaacgccagactccagtcgaaggtcctcatcgagagtctcccctacctgcgccagttccacggtgagaccgtggtcatcaaatacggcggacacgccatgaaggacgaagccctgaagaaggccttcgccctcaacgtggcattgctcaagctggtcggcatcaaccccgtcatcgtgcatggcggaggcccgcagatcggcaagatgctggaacagctcaatatccagtctcatttccgcgaagggcttcgcgtcaccgacgacgccaccatggacgtggtggagatggtgctggtgggcaaggtcaacaaggagatcgtcaatcagatgaacctcgccggggcgaaggccgtaggcctttccggcaaggacgggatgctcatccgagcacgcaagatggagatggtcatcagcaaggaggcacaggcccccgagatcatcgaccttggcaaggtgggcgaagtgatgggcgtgaacacgacgctactgcgttctctcgaacgtgacggcttcgtccccgtcatcgcaccggtgggcgtcgatgacaacggcgagacctacaacatcaacgccgacgccgtcgccggggccgtggctgccgccctcaaggccaagcgactgctgttgctcaccgatgtggcgggcatcctcgaccatgacaagaagctcatccgctcggtgaacatgcgcgaagccgtgaacctgttctccgacggcaccctcaccggcggcatgatacccaaggtgaagtgctgcctcgaagccctggaggaaggggtggagaaggccatgatcatcgacggccgaaccgagaactgcatccttcttgagctgctcaccgacaagggcgtgggcaccgaaatcgtcagcgacagggccgcacaggctgcctgcaactgcgtgctgcgctga
>DVU_3048|4.4274466873551095
atgtccaaggaaagactggtcgtcgccgtcgtcggagccaccggcgcggtgggacgcgagatgctcaagaccctcgaagggcgcgattttccggctgccgaggtgattcccttcgcctctgcacgttccgccgggagcaaggttccgttccgtgatggtgagctcaccgtgcgcgaactcaccgaagactgtttcacgggcatcgacatcgccctcttctcggcaggtggttccacctccgagaagttcgccccccatgccgccaaggccgggtgcgtggtcatcgacaactccagcgcatggcgcatggacgcccggtgcccgctggtcgtgcccgaggtgaacccccatcatctcgaagcgcacaacggtatcatcgccaaccccaactgctcgaccatccagatggtggtggccctcaagcccctgcacgacgccgcccgcatcaagcgcgtgatcgtatccacctatcaggccgtatccggcacggggcagaaggccatcgacgaactcgaccgtcaggtacggcagatgttcaacatgatggagcccgaggtgcaggtctacccgcaccgcatcgccttcaactgcctgccgcacatcgatgtcttcctcgacaacgactacaccaaggaagagatgaagatggtgcacgagacggtgaagatcatggacgacccgtccgtgaaggtcaccgccacctgcgtgcgtgtgcccgtcttctacggccattccgaatcggtgaacatcgagacggagaagaagctcaccgcccgcgacgcccgcgccatcctcagtcaggcccccggtgtgcaggtgtacgacaaccccggccagaagatgtaccccatgcccatcgacgccgcaggcgaggacgccaccttcgtgggacgcatccgcgaggacgagaccatcgagaacggcctcaacctctggatcgtggcggacaacatccgcaagggtgcggccctcaatgccgtgcagatagccgaagagctcatcgaccgcgacctcgtcgccgtgcgcgacaccacggtcttcttgaagtga
>DVU_0162|4.426901620693361
atgcccaaacgcacagacttgaagcggattatggtcatcgggtccggccccatcatcatcgggcaggcctgcgagttcgactactccggcacacaggccgtgaaggccctcaaggaagagggttacgaggtggtgctggtcaactcgaaccccgccaccatcatgaccgaccccggtctcgccgaccgtacctacatcgagcccatcgagcccgagacggtggccgccatcatccgcaaggagcgtcccgacgcgctgctgcccacgctgggcgggcagacgggcctgaacacggccctcgcgctggcggcctccggtgtgctggatgaatgcggcgtggagctcatcggcgccaaccgtgcggtcatcgagaaggccgaaagccgcgagctgttccgccttgccatggccaacatcggcctcaaggtgcctgccagcggcatcgcccgttccatggacgacgtgcgtcgcctcggaacggagatgccctttccgctcatcatccgccccgcgttcaccatgggcggcacgggcggcggcatcgcctacaacatggaagacctcgaagagatcgcctcgcgcggtctcaccgccagcatcaccagcgaggtgatgatcgagcagtccgtgctcggctggaaggaatacgagatggaggtcatgcgcgacaaggccgacaactgcgtcatcatctgctccatcgagaacttcgaccccatgggcgtgcacacgggcgactccatcaccgtggccccggcacagaccctgaccgatgtcgagtaccagatgatgcgtgacgcctccatcgccatcatgcgcgagataggcgtcgagacgggcggctccaacgtgcagttcggcatcaacccggacaacggcgacatggtggtcatcgagatgaacccccgcgtgtcgcgctcctccgctctggcatccaaggccacgggcttccccatcgccaagatcgccgccaagctcgccgtgggctacaccctcgacgagatacccaacgacatcacccgcgagacgatggccagcttcgagccgaccatcgactacgtggtcaccaagattccgcgcttcaccttcgagaagttccccggcgcacgcgacgaactcaccaccgccatgaagagcgtgggagaggccatgtccataggccgcaccttcaaggagtcgctccagaaggggctgcgctcgctcgaggtgggcgcaccgggccttggctcgcgcttccgcgacaagctccccgaacatgaggagatcgtcgccaagctgcgcacgccgaactcgcgccgcatcttctacgtccgtctcgccatgctctcgggcatgaccatcgacgacatccatgaaatcaccaacatcgacccgtggttcctgcgccagatgcgcgaactggtcgacatggaaggcgacctgcgcgacttcgccctcgccaactccatgacccccgacaatggcgaactggtgaccctgctgcgccgcgccaaggaatacggattctccgacaggcagctggccgagatgtggaagcggcccgaatcggacgtacgcgccctgcgcgacgccacgggcatacgccccacctattacctcgtggacacctgcgccagcgagttcgaggcctacaccccctactactattccacctacgagacgggccacgaaatcgaggccgagtcgcgccgcaaggtgatcatcctcggtggcggccccaaccgcatcgggcagggcatcgagttcgactactgctgctgtcacgcctccttcgcgctgaaggagatgggcgtgcaggccatcatggtcaactccaaccccgagacggtctccaccgactatgacacctccgaccgcctgtacttcgagccgctcaccttcgaggatgtcatgcacatcatcgaggcggagaagcccgacggcgtcatcgtgcagttcggcggacagaccccgctgaacctcgccgtaccgctgcaacgcgcaggcgtgcccattctcggcacctcgcccgacgccatcgaccgcgccgaagaccgcgaacgcttccaggcgctcatccacaagctcgacctgcgccagcccgccaacgccacggtcatgaacctcaggcaggccatcgccggcgccaactccatcggctaccccgtggtggtgcgtcccagctacgtgctgggcgggcgcgccatggagatcgtctacgacgaggaacagctgacctcctacttccagaactcggtgggtgaagcccccgagcaccccatcctgctcgacaagttcctcgagaacgccaccgaggtggacgtggacgccctctccgacggcaccgacgtctacgtggctggcatcatggaacacatcgaagaggcgggcatccactccggcgactcggcctgttcaatccccccctacagcctgccctcgtccatcaccgacgagatttcccgccagaccgtggccctcgccaaggaactgcgcgtggtgggcctcatgaacatccagttcgcggtgaaggacggcgtcatcttcatccttgaagtcaacccccgcgcctcgcgcaccgcgcccttcgtctccaaggccacagccgtgccgctgccgcgcctcgcgacgcaggtgatgctcggcaagaccctgaaggaactcgacccgtggtccatgcgccgttcgggctacgtctccgtgaaggagtctgtcttcccgttcaaccgcttccccggcgtggacatcctgcttggccctgaaatgcgctccaccggtgaagtcatgggcattgcgcccaccttcgaagaagcgtacctgaagggccagcttgcgggcggacagcgtctgccgcagcagggcaaggtgttcatctcggtcaacgaccgcgacaagacgctggtgcccgacgtggcgcgcatcttcgccgaccttggcttcgaaatcgtggccaccgccggtacggcgaagctgctcaaggagcatggcgtacccacgacccacgtcaacaaggtctacgaagggcgtccgaacatcgtcgacatgatcaagaacggcgacatcgccctcgtggtgaacacggcatcgggcaagcgcaccgtgcaggactcgaagtccatcaggcaggccacactcatgtacggcgtgccttacagcaccacggtctccggggcgcgtgccatcgccaagtccatcgcagccagccgcacctgcggcgtgaacgtgaagagccttcaggaatactacggcctgtag
>DVU_0378|4.426661284842381
atgagtgcaataagggacatcaccacagaagccggcatggcccatttcgaagggctttccgacgccatcgtcttcttccacaagaacctgtgcccgcactgcaagaacatggaaaaggtgctggacaagttcggtgccagagcgccccaggtcgccatctccagcgtggacagcgaggcccgccccgaactcatgaaggaacttggattcgagcgcgtacccacactggtcttcatccgggacggcaaggtcgccaaggtcttttccggcatcatgaacccgcgtgaattgcaggccctgtacgcgtccatctaa
>DVU_0868|4.423848296858152
atgaccctcgccacctcacacctgcagcgcctcgtaacgggcgcggccctcgccctgctgctcaccgccggactcgccctcgggggctgggttctcgtcctgcttgcgcttgtggcgtcatcgctcgccctgctcgaattctacaccatgttctggccatgcaatgacaaactgcacatgaaggccataggcctcgtgctgggcgcgggcatgctggtggcagggcacctcgacaagccatggctcatcgtgggctgccttgccggagcctttctcgctggcgcgttgcagttcctcggcgactggggacgtggcgacgatgaaagccgcttcgccgacggccagattctcgccgcaggcctgctgtatgtccccctcctgctgctgcccgtgctgcatctttcgttacgcgaccagttgctggtggcccttgccgccttcatctccgacaccggtgcctactacatcggaacctacctcggcagagcacgcatctggccccgcgtcagccccaagaagagctgggctggcagcataggcggccttgtgctgtgcatcgccatgtgcgtgggcctcggcctgtggtggggtgtgcgaccgtggtggcagttcgccatgctgggtgtcttgctgaacgcggcctcacagctgggcgacttcttcgaatcggcactcaagcgcaccctcggcgtcaaggactcgggcacgttgcttcccggtcatggtggtctgctcgaccgcatcgacagccttctcttcgtggtgcccgtctacgccgccgccgacagcgtgctggcgttcttctga
>DVU_1026|4.421931097440303
gtgacgacagacccgcgtttcataccggagtacaatttcaggtttcgtgacgggctgataggggcccagatgctcttcgtggccttcggcgcactggttctcgtgccgctgcttacaggcctcgaccccaacgtggccctgttcgcggcagggtgcgccacgctcatcttccaggccatcacgcggggcaaggtgcccatcttccttgcgtcgtcgttcgccttcatcgcgcccatcatctacggcgtgcagacctggggcatcccgggcaccctctgcggtctcaccgccgcgggtctggtgtacatggcgctcagcgccctcatccgcgtgcaggggcccggcgtggtcgagcgtgtgctgccccccatcgtcacggggcccgtcatcatggtcatcggcctcatcctgtctcccgtggccgtcttcatggccatcggcaagacgggtgacggcgcggtgcaactcatccccaaggacaaggccatgatcgtggccatggtgtcgctggcatccacggtcatcgcatccctgcttgggcgtggtttcgtcaagctcattcccatcttctgcggcatcgtggccggttacgccacgtcgctcttcttcggcatcgtcgacttcaccccggtgctcaaggccccgtggttcgccgtgcccaatttcgtcacgcccgaatggaacctcgacgccatcctgttcatcgtgcccgtggccatcgccccggccatcgaacatgtgggcggcatccttgccatcgggtccgtcaccggcaagaactacctcgaagacccgggtatcgaccgtacccttttcgccgactccatcgccaccatggtggctacatccgtgggcgggccgccctgtaccacctacgccgaggtcaccggggccattgcgctcacccgtgccttcaaccccgccatcctcacatgggcagccatcaccgccgtctgcctcgccttcgtgggcaagcttggcgcattgctgaccaccatcccctcgcctgtcatgggcggcatcatggtgttgctcttcggtgccatcaccgttgtgggcatgaacagcctcgtgcgcgcagggcaggacctcatggtgccccgcaacatggctgtcgtcgccatcatcctcgtgttcggtctcggtggcatggccttcaacgtgggcgaattctcgcttcagggcatcggcctcgccggtatcaccggagtgcttctcaacctcgtgcttccgggcagacgcgccgcttccggcaggtag
>DVU_0150|4.420871197602071
atgaaggccagactcaacaagctttggtggtcgctgatgctgatgctcatcgcactgcccggcacggcgctcgccgctggtggcggcggtgcccccgtcgtcatcgtagccgacacgcgcaaactcgacggcgtcctcgcctggtgggcgaacctctacaatgagagccatctccagttcacggtgctcaccatcatcctgattcccctcgtgggcgtgatcttcggcgtcatcgccgacatcatcatgaaccacatcggcatcgacctgaagtcgcgcgatctcgcggaacactag
>DVU_2166|4.420596437158146
gtgaaagcaagcatcggcacatgcgctgcgttcgtcggcacgctcctgggcggtgtgggaatgatgatctcgctgttgttcctgctgctggtcatcgacttcgcgctcgggttctgccgtgcgtggagggcagggcgcgtcagctcgtcgaagctgcggggcggtggtctcaagttcgtgttctacttcctctccatcgtggtcatggccgccgtgcaggccgccacgagccagtccactggcatgaccattccgctgcgtgacgtgttcgtggcctacctttgcgtcaacgaggggctttcatgcctggagcacctctcgtacttcggcgtgcccgtccccgagaagatacgtgaaaggcttagggcctaccgcgacaacctctgcacatcgaagtga
>DVU_2869|4.419970243478471
atggactacttcgactttcgctacctgaccgaggccgtacaggtcatgcccggccagcccgggctgctgcagaagatcctcttccgcgagcgcatctccaaccccgcgaagatcctccagttcgacgcggaccgcttcaagaacaaggtcgtgccgtacacctccgccgtgaagggcgggaccatcctcgagaacacgcgccgttcgacctcctttctgcagttccccaagctgcggcccaagaagcagctcgaccccgagaagatcctcgcccggccttccggcatggcaccctatgtggccggaggccagagtctggagcaggccgcgcagaagaaccttgccgtggaactgcaagacctgcggcgtcgcctcgaccttaccgtggagaaggcctgcgccgatgtgctgcagggtgccctgaccatccccgaacttggtctggcctacgacttcggtatgcccgccgagcacaaggtcacgctcaccggcaccgcaaaatggtcggatacgggcagcgaccccaacgccgacctcgaggcgtggacgaagaagaccaaggacgccacgggctacgcgcctgacgtgctcattctcggcaccacggcctgcaacgccttcctctcgcacgccaaggtcaaggaacggctcgacctgcgccgtgtcgagggcgggcttctcgcccccgacttcgcggcggacttcaagggctactacggcgggcttcaggtctacacctacggcggcagcttcttcgacgccaccgacaccgcccgcgagatatggcccgccaacaaggtggcgctcttctcctccaaggcccgtgccgtgctcgagttcggcctcatcgaggacctcgatgcaggccccggcggggtgcaggccgagttcttctccaagatgtggaccgagcgcgacccctccgtactgtggctgctgggcgagaccgacccgctgcccgtcacctatgagcctgcatccatcgtcaccgccgtggtggcctag
>DVU_0056|4.419395564367645
atgtcccagacgaacatcctgctcgaagcgggcaccaatgaactcgaaatcgtcgagttccatctcgaagaggccgccgacacccctgaaggtgcgccctatcgcgggtattacggcgtgaacgtcgccaaggtgctcgaaatcattcgcatgcccaaggtgacggaactgcctgaggtacaacaccgctcggtgttgggggccttcaatctccgttcgcatatcatcccccttgtggacctcagcctgtggctgggcaaacgccgggccgaaggcaccgaaccccccaaggtcatcgtcaccgaattcaacaatgtgacgacggcgttcatggtgtcgggggtcaaccgcatccaccgcatcagctgggagtctgtggaaccgcccaacagatacgtggcggcggtgtccaacaattccatcacaggcgtggtgcagcttgaggggcgcatcgtattccttctcgacctcgaaaagatcgtggccgacctcaatccgcagctgggcctgcgtctcgaccatgccgtcgactggtcggccaacacccgttatcgtgcactcatcgccgacgactccggcctcatccgtgaaatgctcaaggacttgatgcagaaggccaatttcgaggtcgaggcggtgaacaacggccgtgaggcgtgggaccgtctggccgaactcaaggccaagggcgaacaggaagggcggcccatcaccgactacgtgcaggttctcgtctcggacatcgaaatgcccagcatggacggacacaacctgtgcaagcgcgtgaaagaggacagctacctgcgcggcattccggtcattctcttctcgtcgctcatcaccgacaagctgcggcacaagggtatggccgtcggggccgacgaccagatatccaagccggaggtgacacacctcgccaaacgcgccctcgccctcatcgaagggcggggatag
>DVU_2511|4.418034385075877
gtgcgtcagggtatgggcggctggcttctcgccatcatcctctccgtgctcagttccctcgtcatcggtctttcgctggtgtggctgaacatcgaacgtatggacatggcctacaacctgcgccggatgcagggcgaacttgaagacaggcaaagcctgaaggccaaactcgaagtggaacgtgacaggctgctctcgccctatgaactggggcgcaaggccgttgccctcggcatgagggacgcgcggcaggggcagatacgtcgactgggagatggcggactgtag
>DVU_0418|4.414358597730801
atggcgaaggttctcatcatcggtgccggtggcgtgggtggcgtggtcgcccacaagtgcgcgcaggtcgcggacgtgttctctgaaatcgtgctggcgagccgcacgaagtcgaagtgcgacgccatcgccgccgacatcaaggcccgcacggggcgtaccatcgagacggcgcaggtcgatgccgacaacgtccccgaactggtggcgctgatcaaggcctgcaagcccgcgatggtgctcaacctcgcgctgccctatcaggacctcaccatcatggacgcctgcctcgagaccggagtccattacctcgacacggccaactacgagcctctggacgaggccaagttcgaatacaaatggcagtgggcctatcaggagcgtttccgtgagaagggcctcatggcccttctgggcagcggcttcgaccccggcgtgaccaacgtcttctgcgcctatgcccagaagcacctgttcgacgaaatccatgtgctggacatcatcgactgcaacgcgggcgaccacgggcaccccttcgccaccaacttcaatcccgagatcaacatccgtgaggtcacggcccgcggcaggtactgggaacgcggtgagtgggtcgagaccgacccgctttcgtgggccatgaactacgacttccccgagggcatcggcccgaagaagtgcttcctcatgtatcacgaggaactggagtcgctggtgcagaacctcaaggggttgaagcgcgcccggttctggatgaccttctccgacaactacctgaaccacctcaaggtgctcgagaacgtgggcatgacccgcatcgacgaggtggaacacaacgggcacaagatcgtgcccatccagttcctgcgttcgctgctgcccgaccccgcctcgctggggccgcgcaccaagggtcgtacctgcataggttgcctcatgcagggcgtgaaggacggcaaggagaagaccgcctacatctacaacatctgcgaccacgaggcgtgctaccgcgaagtgggttcacaggccatctcctacacgacgggcgtacccgccatgataggggccatgatgatgctcaccggcaagtggacagggcagggcgtgttcaacatggaacagatggaccccgacccgttcatggagaagctgaaccttcacgggctgccgtgggtcgtcgtcgagaaatag
>DVU_1819|4.413436532948938
atgaacgagggtctccgttggcggctggccctgtcgctggtggtctttctggctgccgtggcctatgtgctgccgagcattcccgccgtcaaatcttccccgatgggcagattcctgcccgacaaccgcatcagcctcggcctcgacctcatggggggcatccacctcacgctgggcgtcgacgtggacaaggctgtcgagaattccctttcgcagatggggcaggacatccgctcctcggcccgtgagaaggacatcttcatcctccgtccccgcattttgccgggtgacagggtcgagttcgttctcgccaaggctgcgcaacgcgaccagctgggcgagatgctcgccaagcagttcccgcagctagccgtgggcgcccctgtcgagatcgacggcgggcagctgcgttatgtggcgacgctcaagaaagagcagcgcacacatatcgaggacatggccctcgatcaggctgtgaagaccatacgcaaccgcatcgaccagttcggtgtggctgaaccggatatccgcaagcagcaggaccatcgcattcaggtccagttgcccggccttgccgaccccgcacgcgccattcagatcatcggcaagacggcgcacctcgaattccgtatcgtcagggacgacgtcgatcccgagaaactcgccaagggccttgtgccccccggtgtggatgtgcttcccatgatgcgccgtggcggcgacgggtcggcgggcgaagtgcccgtggccctcgacaaggagattctcctcaccggcgagaacgtggccgacgccagacccggcttcgaccagttcaatcaggcgtatgtcatgctcacgttcaacagccgcggtgccgccatcttcgagcgtgtgacgggcgagaacgtgcgcaagcgtcttgccatcgtccttgacggcaaggtctattccgcgccttccatccaggagaagatagcgggcggccgcgccagcatcaccggtcatttcaccactgaagaggcacaggaccttgccatcgtgctgcgcgcaggctcgctgcccgctccggtcaacgtgctcgaagagcgcacggttggtccctcgctcggtcaggagtccatcgacagcggtattctcgccggtcaggtgggcggggctgccgtcgtcgtcttcaccatcctctattacggggccagcggcgccatcgccgtcgggatgctgtgcttcaccatcctgctcatccttgctggcatggctggcttcggcgctacgctgacgttgccgggccttgcgggtattgcgctgaccatcggcatgggcgtcgacgccaacgtgctcatctacgagcgcatccgcgaagaactgcggcgcggtctcaccccgctggcggccattcacgccggattcgacagggccatgctctccatcaccgactcgaacctcaccacggtgattgctgcagccatcctgtaccagttcggcaccggcccggtgcgcggcttcgccgtgaccctcaccctcggcatcctcgcctcgatgttcacggccattttcgtctcgcgcgccgtcttcgacctgtggatgcgcctgtcgccctcaaagcggctcagcatctag
>DVU_1199|4.411162255652487
atgtccatctgcaaggccgaagaggccatcgacgccatccgcaagggcgagatgatcatcctcgtcgacgacgaggaccgcgaaaacgaaggcgaccttaccatcgccgcgcagcacgtcacgcccgaggtcatcaacttcatggccacccacgggcgcggcctcatctgcctggccctctcccccgagtgggtggacaagctacagctgcccctgatggcccgccgcaacgagtccaagttcggcaccaacttcactgtttccatcgaggcgcgccgcggtgtcaccaccggcatctccgccgccgaccgtgccacgaccatcctgaccgccgtcgccgacgacgtgaaggccgaagacatcgtcacgcccggtcacatcttcccccttcgtgcccagaagggtggggtcatggtccgtgccggacagaccgagggtagcgtcgacctcgccaagctcgccaatctcaagcctgccgcagtcatctgcgaaatcatgcgcgaagatggcgagatggcgcggatgcccgacctcatcgagttcgccgaaaagcacaacatgaagatcgccaccatcaaggacctcatccgctaccggatgcagtcgggccttctttcggtgaagcgcgtgggtgaagccaagatgcccacccgctacggcgatttccagatcatcgcctacgagaacgaactgcacgacgagacccacatcgccctcgtcaagggtgacatctcgcccagcgagcccgtgctcgtgcgcgtgcacagcgaatgcctcaccggtgacgtgctgggttcgttgcgttgcgactgcggcggccagctcgccgcggcactgtgccagattgcggccaaggggtcgggcgtgctgctgtacatgcgccaggaaggacgcggcatcggcctcggcaacaagatcaaggcctacgggcttcaggaccaagggtacgacaccgttgaggccaaccacaagcttggcttcaaggccgacctgcgcgactatggaatcggtgcgcagattctcgtcgacctcggggtgcgcaagatgcgcatgatgaccaacaaccccaagaagatcgtcggcctcgaaggctacggcatagaagtcgtcgaacgtgtgcccatcgaactcgagtcgtgcgccttcaatgaagagtacctgcgcaccaagaaggagaagatgggccacctgcttgaactgaagcaccacgagaacggaggcgacgcctag
>DVU_2617|4.407668700936153
atgactttcagagaatccgttccgttcatcgtggctatcgcggccaccatccccggcatcctgctacgcgtcgtccatccggacatcagtcccctgctcatggcctctctcacgggcctcgccattctcggggcgtcgttcatgctcatgtgggcctgcgaagtggcccagatggacatcccgcagactctggccctagccgtggtcgcactcatcgccgtgttgcccgagtacgccgtggacatgtacttcacatggatggcggggcaacaccccgaaagcaactacgcgcactatgccatcgccaacatgacaggggccaaccggttgctcatcggcatcggctggagtgccatcgccatcctctacgcgctgcgcttccgcaaggcggtgcagcttgaagaggaacgccggtccgaattgctgttcctcgcacttgccaccgcctacgcgctggtcatcccgctcaagggcacgctggaatggtacgatggtgtcattctcgtcagcctctacgtctggtacatccgcatcgcctcaaagcgcccctgcaccgactgcgaggtagaaggcccggcggaagccctcgcccatctgccccgcaacacgcgccgtctcaccacgctggggctcttcctctttgccgccggtgtcatcctctgcgacgcggaactgttcagcgaaagcctcgtggcctccggcaaggtgctcggcatcaacgagttccttctggtgcagtggctcgcacccatcgcgtccgaagcgccggagttcatcgtcgccatcatgttcgccacccgcggtcaggcaagtctggcccttggcagcctcatctcgtcgaagctcaaccagtggaccttgctcgtcggcatgatacccggcgtcttcgccgtatcctccgggtccatcaacccgcccatgcccatggacgaccaccagatgcacgagttgctgctcaccgccgcacagtcgcttttcgccgtggtgctcctcgcgcgcatgcgtctcgggcttcgcggggccctcgtgctgctggcgcttttcatcggccagttcgcggcaccgctgtatgaaccctatgtggagaacctgcttggcatcccccacatgcccgacgggctgcacatcgtgtacagcggcctctacatcgcccttgccctcggcatgatgctctaccgccccggccgcctgttgcagttgcgcgaaggcctcaaggtctga
>DVU_1443|4.399957166842555
atgagccttaccgcaagcatgtggacgggcgtttcaggactgctcgcccacggcgagaggatgaacgtcctcggcaacaacatcgccaacgtcaacaccgtcggcttcaaaggcagccgtatggacttcgaagacttcctcaatcaggacacctacagcgcagcgggcgtgacgcaggtcggtcgcggcgtgagcatcggtgccatcttcggggactacagccagggggccttccagaccaccaacgaatccaccgaccttgccattcagggacggggcttcttctcggtgaagcccaagggaacggaagacacctactacacccgcgcgggcaacttcaggttcgatgccgacggctacctcgtagacccgcatggctacgtcctgcaggggtgggccatcgagcgcagccagaattcgctcacctcgtccgctgtcaccgccaccagcaccacgtccaaaatcaagggttccggtgtgcctgtggacatcaagctcgacggtttcaccgccgaaccgcagcacacccagaacatcacgctcaatgtcaacctcgactccaatccgggtaacgacaagagcagcagcaccacgaacccgtatttctcgctcttcgagacatggaacggccagaaccccctcacgggcacacagcctgccctcgcccagtcggcgttcgcctatcagtccaccatcaaggtctatgacgaagccggtaccgcccacaccctcaccgtctacttcgaccaggtcgaccccgatagcgtgaccaacgaacccaatggtcgcaaacaatgggaatacatcgtcaccatggacccggccgaggacaagcgcgtcatcgccggtacggccatgaacaccactcgggcggcgggcctgctaatgacgggtacactcacgttcgacacaacggggcagcttgtcgaccagaccgccttcacccccttcggtcagtacacggacaccacccccccgtggaacgaacctacgcccaaccccggcccgcctgtcaccacgcctgccgacctcgtcaactggcagcctacgcagatgtcctccaacggacttcccatgatggtggcgaacttctcgggccttaccgactcgagcgtggtaggttctcccacggcacagaacttcctcatggaactcgacctcggcttgcgctcgaccaacgcgaccacgccgtggacatccacccccaacgccgccgccatcggtacggacgcctcgctgctgccgggtctgacctcttcgcagcgccagcccagtgcaacgacaagctacgccggttcgtcatcgacacagttccagaagcaggacggctacacgttcggcttcttgcagaacatcactgtcgaccgtgacggcatcatgcaggggaagtactccaacggtgtgactctcgacctctatcaggtcaccctcgtggacttcaccagcaagcagaacctgcgccgagagggcggcaacctcttcagcggcacacgagattccggcgaccctctgcccggccctgccaacagcaacggcctcggggccatcagctcgaattcactcgagcagtccaacgtcgacctcgcccgcgaattcgtggagatgatcaccacgcaacgaggtttccagtccaacagcaaggtcatcacaaccactgacaccatgcttgaagtggtcgtgaacatgaagcgttaa
>DVU_2399|4.39755839042408
gtgaccacactcgggtcggggttcaccgacaacccctatctgcccgatgtggccacggtgcttgagaccgtgcaggagaccccggccatcaagaccttgcgcgtacgcatcgacgatgcggcacgcatggacgccttccgtttcaaccccggtcaggtggggcagctttcgctcttcggcgttggcgaatccaccttcgtcatcaactcgccgcccacccgcatggactatctccagttcagcatcatgcgcgctggcgaggtgacggcggccctgcatggcctgaaacccggggacaaggtgggcgttcgcgccccgctgggcaactggttccccttcgaggacatgcgcggcaaggacatcgtgttcgtgggcggtggcatcggcatggcgccgctgcggacgctgctgctgtacatgctggacaaccgcgccgactacggcaacatcacgctgctgtacggggcacgcacccccggcgacatggccttccgcgacgatgtgcaggactggcttggccgtagcgacatgaacaccacgctcaccgtggaccaggcaccggacgactggccgcaccgggcggggctgattccccacgtgctgctcgacctcgcgccgtccaacgccaacagcgtggccgtgttgtgcggcccccccatcatgatcaagttcacggtggaggcgctgaagaagctgcatttcgccgacgaacagatcatcaccacgctggagcggcgcatgaagtgcggcatcggcatctgcgggcgttgcaacatcggcaccaagtacgtgtgtgtcgacgggccggtgttctcctatgccgagttgaaggaactgcccaacgagttgtag
>DVU_1537|4.3945934322480715
atgcgtaaatccgtactctccatgctggctgtgctggcactgtcgtttgccctcaccggctgcaaccagcccaagaccggcagcgtagccgtcgtgaacaccgcccgcatctatcaggagagcgaggctggcaaagctggcgtcaagcatctcgaatcgctgcacaatgatatgcaggcccagctcaacaagatgcaggcggaactgcagaagaaccccggcgaggaaacctcgcgcaagttccagcagctgtatgccgacctgcagcagcgcatgggtgccgaacagcagcaggtcatcaccgtgctgaacgagaaccttcagcgcgtgcttgatgcctaccgcgaacagaagggcctcgatctcatcgttgccaatgaaggcgttctttccgtcaacgcccgcgctgacgtgaccgccgatatcgtggccgaactcaacaagacccagatcaccttcaagcccatcgaagcggaagcccccaaggctgaaccagccaaggaagaggcggccaaggtggaagccgacaaggctgctcctgctgccaacgccactgcaaagcagtaa
>DVU_3116|4.394367672634772
gtgagcaccagactcgaacgtgaagtggcgcgcaggcgcaccttcgccatcatcagccaccccgacgcaggcaagacaaccctcaccgaaaagctgctgctcttcggcggggccatccagatggctggcgcggtcaaggcccgcaagtcgggtcgtcacgccacgtcggactggatggccatggaacgcgaacgcggcatctcggtgaccacttccgtgatgcagttcccctacggcgaccacatggtcaacctgctcgacacgccgggccaccaggacttctccgaagacacctaccgcgtgctcaccgccgtggactcggcactggtggtcatcgacgtcgccaagggggtcgaggcacagacccgcaagctcatggacgtatgccgcctgcgcgacaccccggtcatgaccttcatcaacaaactcgaccgcgacggtctgccgccgctcgatgtcatggccgacatcgaagagaacctgcgcatcgaatgcgtgccgctcacgtggcccatcggcatggggtccgacttcaagggcacctacaacctgctcaagcgcgaactccatctcttctcggccagccaccacgggcgcattcaggaaggcatcctcatccgcgaccttgacgacccgctgctcgacgaacatctcgggccgcaggccgacgccctgcgcatggaccttgccctgctcgaagaggcgggcacgccgttctcacgcgagaagtacctccggggcgagcagacccccgtcttcttcggttccgccatcaacaacttcggcgtgcgtgaactgctcgacaacttcgtcgacctcgcccccgcccctcggcctcgcccggccatcacgcgcgaggtgtctccgcatgaggagagcttcaccggcgtcgtgttcaagattcaggcgaacatggataaggcccaccgcgaccgcatggccttcatgcgcatctgctcaggcacgttcacccgcggcatgaagctgcgccatcaccgtgtgggcaaggacgtgaccgtggccaatgccaccatattcctcgcgcaggacaggtcgggcgtcgaagaggccttccccggcgacatcatcggcatccccaaccacggcaccatcaagataggcgacaccttcaccgaatcgaaggaagagctgaagttcaccggcatccccagcttctcgccggaacatttccgccgagtgcggctgcgcaatccgctcaaggccaagcagttgcagaagggcctggagcaattggcggaagagggcgcggtgcagcttttcaggccgcaggtcaacaacgactacatcctcggtgccgtgggcgtgttgcagttcgacgtcatcatctcgcgcctgcatgacgaatactccgtcgaggcggcctacgaaccgtgctccatccacaccgcccggtggctgcactgcaacgaccgcaaggtgttcgccgaattctgcgactactattccgccgaactcgccatagacgccgagggagcactggcctatctcgcccccaacccgtggcggctcgaatcggccatggaacgctatcccgccgtggaattccggaccacccgcgagatacgctag
>DVUA0038|4.393004082675114
gtgaaaagattcgcagtcatcatgtcccttgtcatggtgctcatgggcgcctcggtcggctactgcttcgactacatcatcaaccacggtgacggcatcagcgtcaacgtatggggcgagaaggagctttcggtgaaggtcacggtgcgccccgacggcaggataaccctgcccggcatcggtgacatggacgccgcaggccagaccgccgaacagcttcaggccaagataaccacccgttacgccgaactcgtgcgcaacccggtggtcaccgtcagcgtggacatgtcgcagaacaacagcgtcatcgtgcacggccccggcgtgaaacccggcatggtgcccatggcgggccgcaccacgctgttgcagctgctcacccgcatcgcccccgaagccaccgccgacctcgacggtgcgaccctcacccgcgagggcacggtgctgcgcacgggcttccgcgacctctacgaacgcggcgccatcgccgacgacgtcgaactcaagcccggcgaccgggtgttcatccccttccgcgccaagtggtcggtctatgtggtgggcgcggtcaacgaacccatgaccctgacctaccacgagggcatgaccctgatggaggcgctgctggcagccaagggcttcacccgcttcgccgaccgcaacaagacggaagtggtgcgcgaacgcgacggacggcaggaggtcgtggtggtgcgcgcgggcgacctcatcgacaagggcgacctcacccagaacgtgccgttgcaggctggcgactacgtcatcgccaagaaggggctgttctag
>DVU_0299|4.3925625813939355
atgccgaagcagattcgcaaacgcgacgggcgtctggaaacgtggtcgaccgaccgcatagcggaagccattctcaaggcgctgaaggccaacggcatcaaggacccactgctctctaagcgccttgcgcgcaaggtcgaggccaaactccacgacgtggagatacccgaacaggaacaggtgcaggacaacgtcgaacaggtgctgatggaatcgcgcctgtacgccgtggcccgtcgctatatcgtctatcgcgagaaacgccgcgaactgcgcgagcacaaggccgccttcctcgacatcaccgagaccatcgagacctacctttcgaaggccgactggcgtgtgaacgagaacgccaacatgacgcactcgttccagggcctgatgctgcacctttccgggacgctgcaagccaagtacgccctcgacaagtaccccgaagaggtcaggcaggcgcacgaacacggctacttccacatccacgacctgtcgttcggccttgcgggatactgcgccgggtggagcctgcgcgacctgttgctggaggggttcaacctcgagaaccgctcgagcgcgggccctgcgaagcacctcgacaccgcgctgggccagatgatcaacttcctcggcacgcttcagaacgagtgggccggggcacaggcgttcaacaacgtcgacacctatctcgcccccttcgtccgcaacgacgggctcacctacaagcaggtgcgtcaggcgatgcagaagttcgtgttcaacctgaacacgacctcgcgatggggcgggcagagtccgttcaccaatctttccttcgacctcgttccgcccaagcacatcgccaacgagcctgtcatcatcggtggcgcctatcaggacgccacctacggcgactatgcgcccgagatggagatgctcaaccgcgccttcatcgaggtcatgctcgatggcgaccataacggacgcatcttctcgttccccatcccgacgtacaacgtcaccaccgacttcccgtgggagtcggagattggcgacctgctgctcaagctcaccgcgcgctacggcgttccgtacttccagaacttcatcaattccgacctcaaccccgaagacgtgcgttccatgtgctgccgcctgcagatggacctgcgcgaattgcgcaacaaggtcggcggactcttcggggcgggcgacctcaccggttccatcggcgtggtgacgctcaatctgcccaaactcgcctacctcgcacagggcgaggaggacttcctcgacctcgtcgccgaatacgccgaaatcgccaaggattccctcgaattcaagcgcaagctcatcaccgagaacctcgaccggggcatgttcccgtggtcgcgccgctacctcaagaacggcttcagagggcacttctccaccatcggtctcgtgggtggacacgaggcgtgcatgaaccttcttggcaagggcatcgacagcgaggcgggcgtgcgactcatgcagcgcaccttgaaccacctgcgcgaggtcaccacgcgcttccaggaagagacgggcaacctctacaacctcgaagccacacctgccgaaggcaccagctaccgtctcgccaagatagacaagaccctctacagcgagattcgcgcctcgggcaacggcacgccctactacaccaactccacggcgctgcccgtgggcctcaccgaagacgtgttcaacgcgctggaacatcagaacaggctgcaaccgctctataccggtggcacggtgttccacacctatctcggtgaagccgtggcagaccctgccgccattcgcaacttcatcgtcaaggcgttcacgcgcaccaagataccgtatctctccatcacccccaccttctccatctgcaaggaccacggctacctgcagggcgaacaccaccagtgcccctcctgcgggcaggatgccgaggtgtatacccgcatcgtggggtactaccgccccgtttcgcaatggaacaagggcaagcaggtcgagtacgacgaccgggtgtgctacaacggcatctag
>DVU_3171|4.390826067218781
atgaggaaactgtttttctgcggcgtactcgcccttgccgtagcctttgcgctgccggttgtggccgctcccaaggcccctgccgacggcctgaagatggaagccaccaagcagcccgtggttttcaaccactccacccacaagtccgtgaagtgtggtgactgccaccaccccgtgaacggcaaggaagactaccgcaagtgcggtaccgccggctgccacgacagcatggacaagaaggacaagtccgcgaagggctactaccatgtcatgcatgacaagaacaccaagttcaagtcctgcgtgggttgccacgttgaagtggccggtgccgatgccgccaagaagaaggacctcaccggctgcaagaagtccaagtgccacgaatag
>DVU_2914|4.390304554386774
atgttcgccaagctcgaaaatctcgagctcaagttcgaggacctcgaacagcagctcagttccgccgaggtcttcaacgaccaggaccgctatcgcaagctcaccaaggcgcacgccgacctcaagcaggtcgtcgacgcgttccgtcgttacaaggagatgaagcagaaccttgccgacaacaaggagctcctcggcgacagcgaccacgaaatccgcgccatggcccatgaggagatcaaggccatcgaagccgccctgcccgacatcgagcaggaattgaagatcctgctgctgccgcgcgaccccatggacgacaagaacatcctcctcgaaatccgtgccggcacgggtggagaagaggcttcgctgttcgccgccgacctgttccgcatgtacacccgctatgccgaaatcatgggctggaaggtcgaagtgctgagcgccagcgattcggacacgggcggctacaaggaaatcatcgccctcatcgccggtgacaaggtctacagccgcctcaagtacgagtcgggtacgcaccgggtgcagcgcgtgcccgccaccgaggcgcaggggcgcatccacacctccgcagccaccgttgcggtcatgcccgaagcggaggaagtggacgtggacatccgccccgacgacctccgcatcgacgtctaccgtgcctccggcgcaggcgggcagcacgtcaacaagaccgagtcggccgtgcgcatcacgcacctccccaccggtatcgtcgtcgcctgccaggacgagaaatcgcagcacaagaacaaggccaaggccatgaaggtgctcatctcgcgcgtcctgcaggccgaacaggagcgcgcccacagcgtcatcgccgacgcccgccgcgcccttgtggggtcgggcgaccgttctgaacgcatccgcacctacaactatccgcagtcgcgcatcaccgaccatcgcatcaacctcaccctgtactcgctggacaaggtgatggaaggcgaactggcaccgctggttgacgcccttgtcacccacgcgcagaccgaagccctcaaggcacaggccgacgccagctag
>DVU_0047|4.38959536211077
atgcacgtggctgaagagcagaagcccgccaagaaatcgagcaaggtcaaatggatcatcctgctgctcgtcctcctgcttctggcggggggcggcgcgggggcctactggtggttcttcctccggcaacctccggcgcaggcggaacaggccgcgaccgaggcggacaagaacgccaccaagggcgcgggcaagaccgacacggcgaagagcgaaggccgcctcaccacgctgccgcccttcctcgtcaaccttgccgaccctgcgggcagacggtatctgaagctttccatggacgtggaggtcaacgcccccgccgccgtgaaggagatagaagggcagacggccaaggtgcgcgacgccatcatcctgctgctctcaggcaagtcgtacaccgaactcgccgcgcccgaaggcaagctgctgctcaagaacgaggtggcggacaggctcaaccagattctcggcgcgccgcgcgtgacgcgggtctacttcaccgaattcgtcatccagtag
>DVU_0883|4.388981332545342
atgtcaggttgcagcgtcaagcttttcgcactctccacctgcgtgcactgcaagaacacgcggcgttttcttgaagaccacaaggtggatgtcgattgcatctatgtggacaccctgcagggtgaagagcgcaagcaggtggtggaagaggtgaagaagcataaccccaagctgtcgttccccactgtggtatgcgcaaacggcaaggtgattgtcggctaccgcgaagatgaactgaaggaggctctttcgttatga
>DVU_1769|4.388550704881377
atgagccgtaccgtcatggagcgcatcgaatatgagatgcacactccggaccccaaggccgatccggacaagctccacttcgtccagatcgacgaggcaaagtgcataggctgcgacacctgttcgcagtactgccccaccgccgccatcttcggcgaaatgggcgaaccgcactccattccccacatcgaggcgtgcatcaactgcggccagtgcctcacgcactgccccgagaacgccatctacgaggcacagtcgtgggtgcctgaagtcgagaagaagctgaaggacggcaaggtgaaatgcatcgccatgcccgcccccgccgtgcgctatgcactgggcgacgccttcggcatgcccgtcggttccgtcaccaccggcaagatgctcgcggccctgcagaagctcggcttcgctcattgctgggacaccgagttcaccgctgacgtgaccatctgggaagaggggtccgagttcgtggaacgcctcaccaagaagagcgacatgccgctgccgcagttcacctcgtgctgccccggctggcagaagtatgccgagacctactaccccgaactgctgccgcacttctccacgtgcaagtcgcccatcggcatgaacggcgcactggcgaagacctacggcgcagagcggatgaagtacgaccccaagcaggtctacaccgtctccatcatgccctgcatcgcaaagaagtacgaagggttgcgtcccgaactgaagtccagcggcatgcgcgacatcgacgccacgctgaccacccgtgagctggcctacatgatcaagaaggccggtatcgacttcgcgaaactccccgacggcaagcgtgacagcctcatgggtgaatccaccggcggtgccaccatcttcggcgtcaccggcggcgtcatggaagcggcactccgcttcgcctacgaagccgtcaccggcaagaagcccgacagctgggacttcaaggccgtgcgcggtcttgatggcatcaaggaagccaccgtcaacgtcggcggtaccgacgtcaaggtcgccgtggtgcacggggccaagcggttcaagcaggtctgcgacgatgtgaaggcgggcaagtcgccctatcacttcatcgaatacatggcctgccccggcggctgcgtctgtggcggcggtcagcccgtcatgcccggcgtgctcgaagccatggaccgcaccaccacccgcctttacgcgggcctgaagaagcgcctcgccatggcgagcgccaacaaggcatag
>DVU_0549|4.388079856418533
atgcaaggcatcataaaatctcttcaggtcggcctctggttcatgttcctgacctttccgctgatggtcatacgggtcgacacgctgaacggtacggtggactggcggtggcagaacatggtcatgatggggcttggaaccttcgccctgtcgttcctgtggcgctatatgctcgcccgcaaggaagcggggggcgcatctgcccggcagggcaacgccgccgcgggcgggctgatggcccgcgtgcgcagtgacgcccgactccggaccccggcgctgcttgcggtgcttgtggtgttcgccgtgctgcccatgctggtctccacctatcagaccaacatcatgatttcggccctgctctacgtgatgctcggcctcgggctgaacatcgtcgtgggcctttccggtcagcttgtgctcggctacgtggccttctacgccgtgggcgcctacgcctacgccctgctcaacgcggacttcggtctcggcttctggacggtgctgcccatcgggggagctctggctgccgtcttcggcatcctgctcggttttccggtgctgcggctgaagggcgactatcttgccatcgtcacgctgggcttcggtgaaatcgtccgcctcgtgctggaaaactggggcagtgtcacgcgcggtcccagcggcatctccaagatcgcccgccccggtcttttcggcatggaactgtcggtgagcgaagccaccacctacatctattacctcatccttgcggcggtgattttcaccatcttcgccgtgggacgcctcaaggactcgcgcataggacgcgcctggcaggccctgcgcgaagacgaaatcgcctgcgaggccatgggcatcgacctcaccaccaccaagctcacggctttcgcgctgggagcgtgctgggccggcttcgccggggtcatcttcgcggccaagaccaccttcatcaaccccgccagcttcaccttcctcgaatcggcgatgattctcgccatggtggtgcttggcggcatggggtcgacactgggggtggtgctgggagcgctggtgctcatccttctgcccgaatacctgcgtgccttctcggagtaccgcatgctcatcttcggtgcggcgatggtgctcatgatggtgttcaggccgcaggggctggtgtcgtgccgctccagagagtatgatgtgaacgaccccgaagcgggtaagagcggggagaaggcgtaa
>DVU_1429|4.38703505618577
atggctctcagcataggtatcgtcgggctgcccaacgtaggcaagtccaccctcttcaacgcgctgaccaaggcacagaacgcggaagcggcaaactaccccttctgcaccatcgaaccgaacaaggccacggtcgccgtgcccgacaagcgtctcgacgccctcgctgagatcgtgaagccccagcgtgtgcttcatgccacggtcgacttcatcgacatcgccgggctcgtccgcggggccagcaagggtgaagggcttggcaaccagttcctcgccaacatccgtgaatgcgcggccatccttgaagtggtgcgctgtttcgatgacgagaacatcacgcacgtggatggggccatcgacccgctgcgcgacatcgagaccatcgagaccgagcttcttctggccgacatccagagcgcagagaagcgcttcgaacgtctccagaagatggccaagggcgacaaggacgccaaggcagcagccgaagaggtcgcacgcctgcttgagcacatgaacgcgggcaaccccgcctccaccttcgaggcccgcgaaagcgacgccttccagcttgcatggcgtgagatggggctgctgaccgccaagaagatcatctactgcgccaatgtcgacgagaccggcatcggcgaagagaacgcccacgtactgcgggtgcgtgagctcgccgcctcgcgcggagccgacgtggtcaagatctgcgccaagatcgaagaggaactgcaaggcctctccgatgaggaacaggccgagatgctgggctcgtacggcatcgacgaaagcggcctcgtatccatcatccgcaccggctaccacaccctcggccttgccagctacttcactgccggggagaaggaagtgcgggcatggaccatcaagcagggctggaaggccccgcaaggcgcaggcgtcatccacaccgacttcgagcgtggcttcatccgtgccgaggtcatcgcctacgacgactacgtgaagcaccgtagcgaggcggcatgccgttcagccggggttctgcgcgtagagggcaaggaatacgtcatgcaggacggcgacgtcgtccacttccttttcaacgtgtag
>DVUA0012|4.382053755600758
atgaccacgctcaagaccgaccccggcgtcgacctcgaatccttcgtggacgaggtgacgtcactctacccgcccaaggtggccaagaaacgccgcgcccacatggtcgtccgcaaggacggcgaccccggactcgcccagcagatagaggccaacacccgcacggtgcccggcatcatcacccagcgcggctgctgctatgcgggctgcaagggcgtcgtcatcggtccctacggggacatggtacacatcgtacacggcccggtggggtgcagcttctacgcatggcttacgcggcgcaaccagtttcgcgcacggggcgaggcgggcaagaactacctctcgtactgcttcaccaccgacatgcaggacgaggacatcatcttcggcggcgagaagaagctggcgcaggccatccgcgaggcggctgccatcttcaggccagaggccatcagcgtacacgccacctgtccggtgggtctcatcggtgacgacatacaggccgtggcccgcgaattgagcaaggagacgggcatacccgtcatggcgttcaactgcgagggctacaagggcgtctcgcagtcggcgggccaccacatcgccaacaacaagatattcgacatggcactgggcacgcgtgaacgcgaggcgggccgcttctcggtcaacgtgcttggcgagtacaacatcggcggcgacgcctacgagattgaacgtgtgcttgagaagtgcggcatcgaggtggtggcgaccttctccggcaacagcgtctacgaagacatgtgcacggcgcacagtgccaacctcaacctcgtcatgtgccatcgttccatcaactatctcgcagagatgatggagacgaagttcggcattccgtggatgaaggtcaacttcatcggcatgcgctccatgtcgcagtcgctgcgcaagatagcccgctacttcgacgacgccgcgctcaccgcgcgcatcgagtccgtcatcgccgaagaggaggccagggccgagaccgccctcgccgcctacatgcccggactcgaaggcaagaccgccatgctcttcgtgggcggttcgcgggcgcaccactacatgcacctcatgcgcgacctcggcatggaaccgctggtggcgggcttcgagttcgcgcaccgcgacgactacgaggggcgcagggtcattcccaccatccgcgtcgacgccgactcgaagaacatcgaagagctgaaggtcaccgccgaccccgaacgctaccgcccgcgcctcgaccccgcctaccgcgaacagctcgaacgcgaagggctgctctcgtcctacgagggcatgtgggacgacatgggcgagggcaccctcgtcatcgacgacgtgtcgcatgtggagatcgaaaagctcatccatcgcatgaaccccgacatcatctgctccggcatcaaggacaagtacgtcatcgagaagttcggcgtgccctgcaagcagctgcacaactacgactactccggtccctacgcgggctacgagggcgcggtgaacttcgcccgcgacgtctacgccatgatccacagtccggcatggaagcttacgcgctcgcccttcgacaccggccccaccctcaccgccggtctcaacgactga
>DVU_1709|4.381823448566189
gtgacaccccgcataagtcaaaaagaagtcaacgacgccgtatggaacgcctgcgatacgttccgaggcgtggtcgatgccagtgcctataaggattatgtgctgaccatgctcttcctgaaatacatcagcgacgtatggcaggacaattacgacacctacaaggccgaatacggcgacgcgccagaactcatcgaagaaatgatgaagaacgagcgctttgtgctcccaaaggatgccagcttctatgctctctacgaacgccgtttcgaggcaggcaacggcgagcgcatcgacaaggctctgcacgccattgaagaagccaacatgggcaagctgaacgacgtctttcaggacatcagcttcaactccacgaagctcggtgacgacaagcagaagaacgacatcctgcgccacatgctggaggacttcagcaagccggaattgaacctgcgcccctcgcgcatcggcaatctggatatcatcggcaacgcctacgaatttctcatcaagcactttgccgcctcttccggcaagaaggctggcgaattctacactccgcccgaggtctcccagctcatcgctgagcttgtgaatccgcaggaaggagatgaaatctgcgaccctgcgtgcggctccgcatcccttttgatgaaatgcgccaagcttatcaaggaccgcttcggcaaccggaaatatgccctgtacggacaggaagccatcggctcgacgtggtcgctcgccaagatgaacatgttcctgcacagcgaggacaaccaccgcattgaatggggcgacacactgcgcaacccgctacttctggacggtgacgaccatctcaagcactttgatatagtggtggccaacccgcctttttctctggacaagtgggggcatgaggcagcagaggccgaccgtttcgggcgttttcgtcgcggcattccgcccaagaccaagggcgactacgcgttcatcctgcacatgatcgagaccctgaagccaggaaccggacgcatgggcgttgttgttccgcatggcgtcctgttccgcgcatcctccgaaggggaaatccgcaagcagctcatcaaggaaaacctgctggatatggtcatcggcctgccagaaaagctcttctacggcacgggcatccccgccgccatcctcgtgttccgcaaaaacaagaaggacaacaacgttctcttcatcgacgcctcgcgcgagtatcaggacggcaagaaccagaacttccttcgtgacgaagacatccagaaggttctggataccgccaaggcacgcgaaagcgtagacaagtacgcctacctcgcaactcttgaggaaatccgcgaaaacgacttcaacctgaacattccccgctacgtggataccttcgaggaagaagaagaaatcgaccttgaggccgttctgaaagagcgcaaggaactgaaggcagacctcgccaagctcgaagtggagatggaaggctacctgaaggaactgggctacctgaccggagaggaatag
>DVU_3233|4.381490161066446
atggcacagaaagaccccagcagaacagaacaggcgacccgaaaacgcctcaacaaggcgcgcaacaagggtaacgtcgccaagtcgcaggaggtctccaaggcggtcaccaccttcgcgggccttgtggcgatcacgttcatgctgggtgtgctcaacgagcacatgcaggaggtctttcgtttcttcctctcgcgtccgcacgacttcacgcccaatgaacagacggtctactcgctgctgttgtggagtgcgggcgaactcgccatcatgcttctgcccatcatgctgttcatcggccttgccgccttcatcgccatgcgtcttcaggtgggcaagctgtggacgaccgaggtcttcaaactggactggtcgcgcttcaacgtcatcaacgccctgaagcgcatgttcatttcgccgcagacgctcatacgcctcggcaaaagcctgcttcaggccgtgttcatcggcatcgcgcccatcatcgtgctcaagcaggagatgctgaacctgctgcccctctacttcgccgacatgtcgggcatcgccgtctacatgctggagacgggggcacgcatggtgaagtacgccctcgtgcccatggtcatcatcgccgccgtggacctctggtacacgcgctgggactacaacgagaacctcaagatgaccaaggacgaggtgaaggacgaacgcaagcaggcggaaggcgaccccgtggtcaagtcgcagcagcggcagaagatgatgaaggtcatggcccagcgcatgctgaaggaggtgcccacggcggacgtggtcataaccaaccccacgcacatcgccgtggcgctgcgttacgacgtgaccgcggcccccgcccccatcgtggtcgccatgggtgccgaccatctggccaagcgcatccgcgaggtggcccgcgagcacaacgtgcccatccgcgagaacaagccgctggcacgggccttgtataagagtgttgaagtcggggacatgatccccgccgaactctacaaggccgtggccgccattctcgcgggcctcgccaagttcaggccgcaggcgcgcggggtgtag
>DVU_0477|4.381358994239283
atgcgtaagacggtctactggattgaaggtgacggcatcggacccgaggtgtggaaggctgcccgcccggtcatcgacgctgcggtggagaagtcctacggcgactcgcgctccatcgaatggaaggaactgctggcgggcgagaaggcccaccgcgagacgggcgaatacctgccccagtccacgctcgatacgctggcgacggctgaacttgccatcaaggggccgctgggcaccccggtgggcaagggttttcgcagcctgaacgtgaccatgcgccagacgctggacctgtacgcctgcatccggcccatcaggtacttcgacggcatcatgtctccggtgaagcgtcccgacctcgtggacatggtggtctttcgcgagaacaccgaagacgtgtacgcgggcattgagtaccgcgcgggcacgcccgaggccaagcgtctcatcgccttcctgcgtgatgaactgggggcgaaggtcgacatcgaagccgccgtgggcatcaagcccatgacggagaagggcagcaagcgtctcgtgcgccgcgccctgcgcttcgccatcgaccagaagcggcccaatctcacgctggtacacaagggcaacatcatgaagttcaccgagggtggcttccgcgagtggggctacgaggtggcgcgtgacgaattcgccgacctcaccaccacggagaccgagggcaccgcggggcgcctcgtggtcaaggaccgcatcgccgacgccatgttccaggaggtgctcatccgcccccagcagtacagcgtcatcgccacgtccaacctcaacggcgactacatctccgacgcgctggctgcgcaggtgggcggcctcggcctcgcccccggcgtgaacatgtccgacagcctcgccttcttcgaggccacccacggcaccgcccccaccatcgcagggcaggacaaggccaaccccggcagcctcatcctctgcggtgcgctcatgctggaacacatgggctggaacgaagcggcagaacgcatctacaaggccgtcaacgaggccatcgcctcgcggcgcgtcaccgtcgacctcgccacgcagatggagaacgccaccaccgtgggcacggtcgccttcggtgacatcgtgacagccggactgtag
>DVU_2766|4.380819449951609
atgtatgacgggacctcgccgctgaccttcatgctgcgccccgataccgtgggacaggcgctggaggccacgagcatcgttcccggctggcaggcggagagcaccgtcacgcccgaaggggcgaccgtacgcttcacccggatggtcgcaaaggagcacacggcatga
>DVU_2928|4.379461418558403
atgggccagcttacgaagaagttcggcaagatcgatgtctcgctccccattccgcatctgctgaacctgcaggtggattcctatgtgaaattcctgcaggaaggagcgaccgaacgcagacacgatgaaggcctcgaaggggtcttcaggtcggtgttccccattgaggatttcaaccgaaccgccagtctcgagttcgtcagctatgaagtgggcgaacccaagtacgaccagcccgaatgcatatccaagggcctcacctacgaagcgcccattcgcataaaggttcgtctcgtcgtctatgacgttgacgaagactctggcaaccgcaccatccgtgacatcaaggaacaggagatctacttcggtaccctgcccctgatgaccgagaagggcaccttcatcatcaacggcaccgaacgcgtcatcgtcaaccagttgcagcgttcgcccggtatcatcttcgagcacgattcgggcaagacccattcgagccgcaaggtgctctactcgtgccgcatcattcccatgcgcggctcgtggctcgatttcgacttcgaccacaaggacatcctgtacgtccgcatcgaccgccgccgcaagatgcccgcgaccatcctcttcaaggcgatggggatgtccaagaccgacatcctcgactacttctacaagaaggagttctaccgcctcgaccccatgggccgtctcatgtgggaagtccagaaggacatgtaccgcaaggattctgccttcgtcgacatcgaggacggcaagggcggtaccatcgtcaaggctggcaagcccatcaccaagcgtgcatggcgcctcatctccgaagccgggctcgagaccatcgaggtggctcctgacaccatcgagggcatgttcctcgccgaagacatcgtgaacccggccactggtgaagtgcttgccgaggctgccgacgaaatcaccgcttcgctggtcgagaacctgcgcgaagccggcatttcgcgcctgcccgtgctgcacaccaagggtcttgagacctcgtcttcgcttcgcgacaccctcgtgctggacaagacccccgacatggaggccgcacaggtcgagatataccgtcgcctgcgtccgagctcgccgcccacgcctgagatcgccgcgtcgttcttcgacaatctcttccgcagcgccgactactacgacctgtcgccggtgggccgctacaagctcaaccagcgtcttggcatcgaccagtccgtcgacctgcgcaccctcaccgatgacgacatcctgcgcgccatccgcgtgctcctgcacctgaaggactcgcacggccctgccgacgacatcgaccatctgggcaaccgccgtgtgcgccccgtgggcgaactggtcgagaaccagtaccgcatcggtctcgtccgcatggaacgcgccatcaaggaacgcatgagccttcaggaagtctccacgctcatgccgcacgacctcatcaacccgaagcccgtggccgcggtgctgaaggagttcttcggaacctcgcagctttcgcagttcatggaccagaccaacgccctttccgaagtgacgcacaagcgtcgtctctcggccctcggccccggtggtctgacgcgcgaacgtgcgggcttcgaagtacgagacgtgcacacgtcgcactacggtcgtatctgccccatcgaaacgcctgaaggcccgaacatcggcctcatcgtttcgttgaccacctacgccaaggtgaacgatttcggcttcatcgagacgccctatcgcatcatccgcgaaggtgccctcacggacgaaatcaagttcctcgacgcctcgcgcgaacagggcgaagtcgtggcgcaggccaacgcagccgtcgatgccgatggcaagctggcggacgaatacgtcaccgcccgcgtgcgcggcgacgtgctcatgtcgcaccgtgacgaagtgacgctgatggacatctcgcccagccagatggtctccatctccgccgcgctcatccccttccttgagcacgacgacgccaaccgcgcgctcatgggttcgaacatgcagcgtcaggccgtgccgcttctccgttccgagaagcccatcgtcggcaccggcatggaaggcgacgtggcccgcgactcgggcgcgtgcatcctcgccgaaggccccggcatcgtgcgctacgccgacgccacgcgcatcatcgtcagctacgagaacgggctctaccccgatcgtggcggcgtgcgcgcgtacgaccttcagaagtaccacaagtccaaccagaactcgtgcttcggccagcgtcccacctgtcatcccgggcagatcgtcaagaagggcgacgtgctcgccgacggccccggcatcgaggatggcgaactggctctgggcaagaacctcgtcgtggccttcatgccctggtgcggttacaacttcgaagactccatcctcatctccgaacgggtggtgaaggaggacgtcttcacttcgatccacatcgaagagttcgaagtcgtcgcccgtgacaccaagctcggccccgaagagatcacccgcgacatcccgaacgtcggcgaggacatgctccgcaacctcgacggcagcggcatcatccgcatcggtgccagcgtgaagcccgacgacatcctcgtcggcaagatcacgcccaagggcgagacccagctcacccccgaagagaagctcctccgggccatcttcggcgacaaggcacgcgacgtgaagaacacctccctcaaggtacccccgggcatcgagggaaccatcatcgatgtgaaggtgttcaaccgtcgttccggcgagaaggacgagcgcacccgcaatatcgaagactacgagaccgcgcgcatcgacaagaaggaacaggaccacgtccgtgcccttggcgatgccctgcgcgaccgtctcgccgataccctggtgggcaagcagattgccgtcaccctgcccggcaagcgcaagggcgaggtgctggctgaagctggtgcccccatgacccgcgaacttctcgacgccctgcccgtcaagcggctggcaggtctgttcaagagccgtgaggtcgacgagatggtcgacacggccctcgaggattacgaccgtcaggtggccttcctcaagggcatctacgactcgaagcgcgagaaggtcaccgaaggcgacgacctgccccccggcgtcatcaagatggtcaaggtgcacatcgccgtgaagcgtaagctgaacgtgggcgacaagatggccggccgtcacggtaacaagggtgtcgtttcgtgcattctgcccgaagaggacatgcccttctttgccgacggacgcccggtcgacatcgtgctgaaccccctcggcgtgccttcgcgaatgaacatcggccagatcatggagacccacctcgggtggggtgccaaggaactgggccgtcagctcgccgaaatgctcgacagcggtgccgccatggcaacgctgcgccacgaggtcaaggacgtgttccgttccgccaccatcgccaagttggtcgacgagatggacgacgagaccttccgcaaggccgtgtcgaaactgcgcaccggcatcgtgaccaagacccccgtcttcgacggcgcgtccgaagaggacatctggtcgtggatcgagcgcgcgggcatggacggggacggcaagacggtactgtacgacggccgcaccggtgacaagttctacaaccgcgtcaccaccggggtcatgtacatcctcaagctgcaccacctggtcgacgagaagatacacgcccgctccacgggcccgtactccctcgtcacccagcagccccttggcggcaaggcccagttcggtggccagcgtctgggtgaaatggaagtgtgggcactcgaggcatacggcgcatcgtacctcctgcaggagttcctcaccgtcaagtccgacgacgtgacgggccgcgtgaagatgtacgagaagatcgtgaagggcgacaacttcctcgaagccggtctgcccgaatcgttcaacgttctcgtcaaggaactcatgtcgctgggtctgaacgtgacgctgcatcaggaagaaggcaagaagcgcccgaagcgtgtcggcttcatgagcgcgctctag
>DVU_1302|4.3790505104944195
atgacgacagttagcagtgatcgtatccggatcaagctcaaagcttacgattaccgcatcctggacaaggctgtggctgagatcgtagatacggcgcgcaacacgggcgctggtgtcgcaggtcctatccccctgcccaccaacatccataagttcactgtgaaccgaagcgtgcacgtggacaagaagtcgcgtgagcagttcgagatgcgtatccacaagaggctcatggacatcctcgagcccacgcagcagaccgtggacgccctgggcaagctgagcctgccggccggcgttgacgtcgaaatcaagctctag
>DVU_2470|4.378778338113672
atgtacaacaggacgatgggcagtgccgccagagtggaagccaccaatgcctatatgcgcggcgtctattcgtggatgacccttggccttgccgtgacagcggcggcggcgtggggtgtggccagcagtgaagccctcattgcgttcattttcggcaataccttcgtgttcttcggcctcatcatcgccgagtttgcgctggtgataggcataagcgcgggcatcgcacgcctttcggcgggcatggcctcggggttgttcctgttgtacagcgcactcaacggcctcacgctgtcatcgatattgctggtctatgcgcagagtgccgtgtttcaggcgttcatcaccacggcgggcatgttcgccgtcatgagcatctacggtgccaccacgaagcgtgacctcacctccatgggcagcttcctgatgatgggtctttttggcatcatcctcgcttcggtggtcaacatcttcatgcgtagcagcatgatggagttcatcatcagcgccgtgggcgtactggtgttcaccggcctcaccgcctatgacacccagaagctcaaggccttcggcgaaaacgcccccatggacgacgccgtggccatacgccgtggcaccatcctcggtgcgctgaccctgtaccttgatttcgtgaacctcttcatcatgatggtgcgcctgttcggctcgtcgcgcgactag
>DVU_1636|4.378652117342421
atggcagttctcgttcttggtcacatgaatcccgataccgactcgatcatcgccgccatcggcgttgccgacctgatgaccaagcgcggcgtcgccgccaaggccgtcgctcagggtgcccccacccccgagtccacgttcgttctcgaaaagttcggtctcaccgctcctgaagtggtgtcctccgtcgccggtcagaaggtgatccttgtcgacaccaccgaacgcgcccagcttcctgccgacctcggcgacgctgaaatcctcggcgttgtcgaccaccacaagcttggtgacgtgaccacccccaacccgcttgaaatgtgggtatggcccgtgggctgcactggcaccgtgatcaaggccatgtacgacttctacggcatcgaagtgcccaagggtatcgccggaggcctcctctgtgccatcctttccgataccgtcatgttcaagtcggtcacctgcaccccgcaggacaagaaggccgtcgaagagctcgccaagatcgccggtgttgccgacgtgatggccctcggtatggacatgttcaaggtgaagtccgctgttgaaggcgcttccatgaaggacctcgtcttccgtgactacaaggacttcgacatgaacggcaacaaggtcggcatcggccagcttgaagtcgtcgacctgtccatccttgagcccgtgaaggctggcctgtacgaagaaatcacccgcgtgaagggcgaaggccgtcacagcgtgttcctgctgcttaccgacatcatgaaggaaggctcggaaatgctgatcgtttccgacgatccttcgaaggtcgaagccgcgttcggcgtgaagcccgaaggcacctccgtgtggctggacggcgtgatgagccgcaagaagcaggtcgttcccaacttcgaaaaggccttcaagggctaa
>DVU_1944|4.3780787029122195
atggccaaaatcagcaaagggcagaccctcgtctgcgtgtacccggactggtgcaagggctgcggtctctgcgtggccttctgcccgggcaaggttctcgaactcaacccccttggcaaggcggaggtggcgcaccccgaagaatgcatcaactgcggcttctgcgaattgcactgtcccgatttcgccatagccatcaagcccaaggccagcggacagtcctgcccttcacatggcaaggccgaacccaaccccaactccgacgagtactga
>DVU_0543|4.376952807143155
atgcaagagaagggtctcgccggaaagatgatggacatcgtgcccggcctgctcgtcatggtcggcacgctctacgtactgcgtacctatgtcgaaccgtggatgaaggatgccgtggtcttcggcaggaagggctggctggtgcaggttctcagcctcaactacatcctgctttcgattcttaccggtatgttctaccggaacatcctgttcggcggcaagataccggggtgggccgaagagggcttcaggacgacccgtctgttcatcaagaccggtgtcatcatgctcggttcgctctacactttcgacaagctgctcaaggtgggcggtgtcgccatcaccctcatcgtggcgttcgttttcggaacggccatcttcatcatgtggctgggtagccgtcttggggcagacaggtccgtcacggcgaccatggcggctgcatgcggtgtgtgcggtgtctcggctgcggtggctaccgcccccggtgtgcgggccaagcccgtcgaccttgcgctctccatcgccaccatcctcggtttcggcatcatgacgatgttcgtgagccccttcatcggcaaggccctgcaactttccgactaccagttcggagcatgggtgggcacgggtatcctgaactcgggtcaggtgctcgccacctgcctcgcattcaaccccgtgttcgctccgggtacggccgttgcctatggtgagatatggaacgtcgtgcgcgtcatctgcatccccttcgtcgtgttcttcatcacggcttggtactggaagggtgaggccgatgccgaacacaccagcctcggcagcatccttgcctccaagttccccatcttcgttctcggcttcgtgggcatgaccgccctgtcgtcgctgcatatgctcggtgccgaggggtccgagaccctgcacctcatgcgcgatgtcatggcgtggatcttcggcgttggcctcgtgggccttggagcctatatcgacgtgcgcgagatcaaggccgccggcggtgttccgctgcgcatcggcctgattgcaggcatggtcaagtacatcctcgccctgatcatcatcctcgccttcatccccaaggaaggcgcgttctag
>DVU_0003|4.376372307453389
atgaccaccgggacgggcaacaactataccgcagacagcatcaccatcctcgagggcctttctgcggtgcgcaaacgccccgcgatgtacatcggttccaccgatgcacgcgggctgcaccaccttgtctacgaagtcgtggacaactccatcgacgaagccatggccggcttctgctccaaggtggtggtcaagctgcacctcgacaacagcgtgaccgtcagcgacaacggacgcggcatccccgtggacatgcaccccaaggagggcagacccgcggtggaggtcgtcatgaccaagctgcacgcggggggcaagttcgacaacaacgcctacaaggtctccggcggtctgcatggcgttggcgtgagctgcgtcaacgcgctttcggaatggctcgaagtccgggtgaagcgcgacgggcaacggtacgggcagcgctatgcccgtggcgtaccgcaggaggacctgcgtgtcctcggcgcatccgaaggccacggcaccacggtgcgcttcaagcctgacgaggagattttcgagaccaaccagttctcctacgagaccctgcgcaagcgcttcgaagaactgtcctacctcaaccgcgggcttgagatagagttcatcgacgaacgcagcggcgaatcgcacaccttcttcgccgaaggcggcatccgccagttcgtcaaggacctcaattcgggcgagaccggcatccatcccatcgtggcgggtgaaggcaagaccgatggcgtggtggtcgacttcgccctgcagtacaatgcggggtacaaggagaacgtgctcaccttcgccaacaacatccgcaccaaggaaggcggcacgcacctcgcgggcttcaagacggcgctcacccgcgccatcaacggctatgtgaaggggcaggccgacctcaccaagaagatgaagggcactgcgctttccggcgacgacgtgcgcgagggcctcacggccgtggtcagcgtgaagctgccgcaaccgcagttcgaaggccagaccaagaccaagctgggcaacagcgagatagcgggcatcgtggcgggtatcgtctacgatcgcctgaacgtgcatttcgaggagaaccccaaggacgtgcggctcatcatcgacaaggccgtcgatgccgcccgcgcccgtgacgcagcccgccgcgccaaggaactcgtgcgccgcaagggcgcgctctccgacaacgccctgccgggcaagcttgccgactgccagtccaaggaccccgcgctgagcgaactcttcatcgtcgagggcgactccgcaggcggttcggccaagcagggccgcgacccgtcgacgcaggccatccttcccctgcgcggcaagattctcaacaccgaacgcacgcgcttcgacaagatgctggccaacaaggaagtgaaggccctcatcaccgccatgggcgcgggcatcggcgaggacgacacggactacgacaagctgcgctatcacaagatcgtcatcatgaccgacgccgacgtggacggtgcgcacatccgtacgctgctgctcacgttcttcttccgccagtaccagaagcttatcgaaagcggctatctgtacatcgcccagccgcctctctaccgtgcgcataacagccgcatggaacggttcatcaaggacgacgcggaactcaacaacttcctgctgacccgcgtgagcgaggacgttgaggtgagaacccccggcggctgctctttcaagggcaccgacatcgtacggctcatgcgttccatcgagacggtggctgcgcgcatccgcgacgtggagacggcgggcatctcgcgtgaactgttcctcggcttcctcgagtatggcgagcgcatcacaccggaatggttcgagcagcatgacggcaacggactgcggccctggctggcaggacgtggctattccatgacggctgaacttgaatcgggcgacgagggcgaccgcacgttcgtggtgttcgagaacaccaacggtcacaggacacgcatcggtgcggagttcttcggttcgcgcatgtaccgcagttcgtgggatgccctcgaggccatacgcagcgaatgcggcgggctctccttcacgctcgaccgcaagggagagaccgtgggtgagggtgacatgttcgacctgcaacgcatggtcttcgaagaggcacgccgcggtctgaacatccagcgctacaagggtcttggcgagatgaaccccgagcagctgtgggtgaccaccatgaaccccgaaaaccgtaccctgcttcaggtgtccatcgaggacgccgaagaggcgagcgacgctttcgaacagctcatgggcgaccgggtcgaaccccggcgcgagttcatcgtgcgtaacgccctcgccgtgcaggaactcgacatatag
>DVU_0200|4.374803431159933
atggactacttcgactttcgctacctgaccgaggccgtacaggtcatgcccggccagcccgggctgctgcagaagatcctcttccgcgagcgcatctccaaccccgcgaagatcctccagttcgacgcggaccgcttcaagaacaaggtcgtgccgtacacctccgccgtgaagggcgggaccatcctcgagaacacgcgccgttcgacctcctttctgcagttccccaagttgcggcccaagaagcagctcgaccccgagaagatcctcgcccggccttccggcatggcaccctatgtggccggaggccagagtctggagcaggccgcgcagaagaaccttgccgtggaactgcaagacctgcggcgtcgcctcgacctcaccgtggagaaggcctgcgccgatgtgctgcagggtgccctgaccatccccgaacttggtctggcctacgacttcggcatgcccgccgagcacaaggtcacgctcaccggcacggcgaaatggtcggatacgggcagcgaccccaacgccgacctcgaggcgtggacgaagaagaccaaggacgccacgggctacgcgcctgacgtgctcattctcggcaccacggcctgcaacgccttcctctcgcacgccaaggtcaaggaacggctcgacctgcgccgtgtcgagggcgggcttctcgcccccgacttcgcggcggacttcaagggctactatggcgggcttcaggtctacacctacggcggcagcttcttcgacgccaccgacaccgcccgcgagatatggcccgccaacaaggtggcgctcttctcctccaaggcccgtgccgtgctcgagttcggcctcatcgaagacctcgatgcaggccccggcggagtgcaggccgagttcttctccaagatgtggaccgagcgcgacccctccgtgctgtggctgctgggcgagaccgacccgctgcccgtcacctatgagcctgcatccatcgtcaccgccgtggtggcctag
>DVU_3093|4.374577315876602
atggcgaaccctgaagacatgtggcgctgccagaccgtcaactgtggatatgtctatgaccccgaccgtggagacaagcgcggcaaggttcccccgggaacgcgcttcgaagacctgcccgacgagtggcgttgccccatctgcaaagccaccaagaagtgcttccgcccgttggctggtcccggttcgaccgaacagccgcaatgcgagatgccgaccgacaagtga
>DVU_2061|4.374214470938361
atgcccggaacgcgtttcgagaaggatggccttgtcatcgacaccaccatccctcatctcggccccgccaagataccctcccctctggtctactgccatcacaccaacgacactggtgtaccgctgtacctcgactccgagttcatcgaagaactggccggtgagagcactgccctcaacttcgaagcggccgggccgcgccgtaatctctacttcgacccgtcaaaggccaagtgcgccatcgtcacctgcggtggcctgtgccccggcatcaacgacgtcatccgggccatcgtcatggaggcccgccacgcctacgacgtgcccgccgtgctgggcatccggtacgggcttgaaggtttcatccccaagtaccgccatgacgtggtcgaactgacgcccgatgtcgtgtcggacatccatcaattcggtgggaccatcctcggttcgtcacgcggcccgcagtcgccggaagagatcgtcgacgccctcgaacgcatgaacatcagcgcactcttcatgatcggcggcgacggaaccctcaaggcagcctccaacatcgtgcaggaggtgatgcgccgcaatctcaagatttcggtcatcggcgtccccaagaccatcgacaacgacatcaacttcatcagccagtcgttcggcttcgaaacagcggtgtacaaggccaccgaagccatccagtgcgcccataccgaggccatcggcgccatgaacggcatcggtctcgtcaaactcatggggcgcgagtcgggcttcatcgccgcacacgccacgctttcgctcaaagaggtcaacttcgtcctcatccccgaagcccccttcaccctgcatggcgagggcggcctgctaccgacgctcgaacgccgtctgcgcgcccgggcccacgccgtcatcgtggtcgccgaaggtgcggggcagaatctgctggctgacacgggcaagaaggacgcctcgggcaaccccatcctcggcgacatagcccagctgctgcgcgccgaaatcaaggcatactgcgacgaacgcggcctgccgcacacgctcaagtacatcgaccccagctacatcatccgctccgtgcccgccaacgccaacgaccgcgtctactgcggcttcctcggccagcatgcggtacacgcggccatggccggacgcaccggcatggtcgtggcgaagctcatggacaggtacgtgcatctgccccttgaacttgtcacgctgcgcaggcgcaagctcaacatccgctccgactactggcgcgccgtgcttgaatcgaccggacaggccgaacttgccggcatggtgcccggtctcgacgaataa
>DVU_2376|4.373128970036629
atgctcgaaagcctcgaagcccgcgacgagcttaacgaggtggtgaagaaccgcgtcgtgaagacgtgcgaacttctcgacgccggagtgtcggcctacccgaacggtttcatcaagaagcacgacatcgcaccggtacttgccgagtacgaggggctcgatgctgatgagctcgaaacggtggacgccgccttcacgatggcggggcgcatcgtttcgcaccgttcgttcggcaaggtggccttcttccatataatggatcgcacggggcgcatgcagtgctatgccgcgcgtgaggaactgggcgaagaagcctacaagaccttcaagaagctcgacatcggcgatatcgtcggcgtgagcggaaggctctttcgcaccaagacgggcgagctcacgctctcctgtaccgaggtgcgcctgctgaccaagtccatccggcccctccccgagaagtatcacggcctcaaggacgtggaaatccgctatcgccagcgctacgtcgacctcatcgtcacgccgcgggcccgcgacatcttccgcaagcgcacgatcatcgtccgtgagttcaggcgcttcctcgaagcccgcggtttcatggaagtcgagacgccgatgatgcaggccatccccggcggcgccacggcaaagccgttcgtcaccttccacaacgcgctggatatgcagctctacatgcgcatcgcgcccgagctctatctgaaacgcctgctcgtgggcggtttcgagaaggtcttcgagatcaaccgcaacttccgcaacgagggcatatccacccagcacaaccctgaattcaccatgtgtgagttctactgggcctatgccacgttcgaagacctgatggacctcaccgaggagctgttctcgcacatcgcgcgcgaggtctgtggctcttcggtcatcacctatcaggggcaggaggtcgacctcacgcccggcaagtgggtgcgtctgaccttccacgagtcgcttgagaaggtgggtgggcattcccccgagttctacaacgactacgagaaggttcgtgcctacgtgcgtgagcgtggcgagaaggtgcttcagggcgagaagctgggcaagctacaggccaagctgttcgacctcgacgtggaaccccggctcatccagcccacgttcatctaccactacccgaccgacatctcgcccctgtcgcgcaggaacgagcagaacccggacgtcaccgaccgtttcgaactgttcatcaccgggcgcgaactcgccaacgccttctctgaattgaacgaccccgtcgaccagcgcatgcgcttcgaggaccaggtcaaggagaaggaggctggtgacgacgaggcgcatttcatggacgaggactacctgcgcgcgctcgaatacggtatgccgcccgcggctgggcagggcgtgggtatcgaccgcctcgtcatgctgctgaccgactcgccctccatccgcgaggtcatcctctttccgctgctgaagccggagagctga
>DVU_1571|4.36982040765041
atgaacctttccgagctgaagatcaaaagcatgcaggagctcatggagcttgccgagcagttcaaggtcgaaaacgccagcggcatgcgaaagcaggagctcatattcgcccttctgcaagcctgcgcatcccagaatggagccatatacggcgacggggtgcttgaaatcctgcccgacggcttcggcttccttcgatctccgctctgcagctacatgcccggccccgacgacatctacgtctccccctcccagattcgtcggttcgcactgcgaaaaggcgatgtcgtctccgggcagatacgcccccccaaagagggtgaacgctatttcgcccttctcaaggtcacggaaatcggcttcgagccccccgaaaacgcaaagaatctcgtcctgttcgacaacctcacgcccatctaccccgaccgccagttcatcatggagaacggggacaagaactattcgagcaggatcatcgacatcatggcccccatcggatgcgggcaacgcggcctcatcgtggccccgccgcgcaccggcaagaccatgctgcttcagaccatcgccaactccatcaatgccaacagccccgacacctatctcatcgtcctgctgattgacgagcgccccgaagaagtcaccgacatggagcgcaccgtcaagaacgccgaagtggtgagctcgacattcgacgaaccgccacagcgccatgtgcaggtctgtgagatggttctcgaaaaagccaagcgccttgtcgagcgcaagcgcgacgttgtcatcctgctcgactccatcacccgcctcggtcgcgcctacaacgccgtcacgccctcttccggcagggtgctttcgggcggtctcgatgccaacgcactgcaacgcccgaagcgattcttcggtgctgcacgtaacatcgaagaaggcggcagcctcaccatcatcgccaccgccctcatcgacaccggctctcgcatggacgaggtcatcttcgaagagttcaagggaaccggcaacatggagatctatctcgatcgccatctctccgaaaagcgcgtgttccccgccatcgacatcaaccgcaccggcacccgcaaggaagacctgcttctttccgacgaagtgctcaaccgcgtgtggatactgcgcaagattctcgcccccatgagttccatcgacagcatggaattccttctcgacaagatgcgtggcaccaagagcaaccgcgatttcatgaactgcatgaacaagtag
>DVU_1137|4.369632213743113
atggtcgccgccaagatcagggacgcccgcctcgcgctgggcgtgctggccggacaggtcagcgaggaaagctggggcctcatccgctgcgtacagaacgaactggacgacgcagccgggcaggccgagacccttgaacgtgaactgaccgtgcccgcgccgggcgcgaagcatgaaggaggcatctag
>DVU_3065|4.367638484013615
atggatacgttcgccatacgcgagatgacactcggccgcatactggatgagaccgccgcgaagtttcccgataacgacgccgtggtctatgtcgaccgcgactaccggcagacctaccgcgagttcgtctcggtggtggacgacctcgcgcgcgggctcatggcccttggcgtgaagcggggcgacaaggtggcgctctgggccaccaacgtgccgtactgggtggcgctgcagttcgccacggcgaaaatcggcgcggtgctgctcacggtcaacaccaactatcgcgagagtgaactgcgctacctgctcgagcagtccgagtgcgagaacctgttcatcatggacggcttccgcgaccacgacttcgtgcagaccatctatcaggtcattcccgaactcaggatgcagccccgcggccagttgcgctgcgaggggctgccgcacctcaagcgcgtgatgttcctcggtgcggagaagcaccggggcatgtactccgtgcccgagatcgtcagccttggcgtcatggtctccgatgaggagttccgccagcggcaggatgagctcgacccctacgacgtggtgaacatgcagtacacctcgggcacgacgggctttcccaagggcgtgatgctcacccatgtgggcatcggcaacaacggttactggataggccgcaatcagggcttcaccgaaaaggacagggtctgcctgcccgtgccgctgttccactgcttcgggtgtgttctgggtgtcatggccgccatcaaccacggtgccgcgctggtcatccttgagaacttcaaccccatgcatgtcatggcgtcggtcgaccaggagaagtgcaccgccctgtacggcgtgccgaccatgttccttgccgtgctggagcacaagctcttcgaccgcttcgacttcagttcgctgcgcacgggcatcatggcgggttcggtatgccccgaaccgctcatgcgccgggtcatcgagaagatgaacatgcgtgaaatcaccatctgctacggccttaccgaggggtcgcccgtcatgacccagacgctggtggacgattcactcgaacggcgtgtgcagaccgtggggcgcgccatgcccggcatcgaggtgcgcatcgtcgaccccgagaccaacgaggaggtgccgcacggtacccccggagaggtggtctgccgcggctacaacgtgatgaagggctactacaacatgcccgaggccacggccaaggccgtggacggcgacgggtggcttcattcgggcgacctcggcatcatggacgagcatggctacgtgcgcatcacagggcgcatcaaggacatgatcatccgtggcggcgagaacatctacccacgggaaatcgaagagttcctctatggcatggagggcgttcaggacgtacaggtggtcggcgtgcccagccgcaagtacggcgaggaggtgggagcgttcatcatccccaaggaggggtacgacctcgcccccgaggatgtccgtgaccactgccgcgggcgcatctcgtggtacaaggtgcctcgccacatcgcgttcgtctccgaattccccatgaccgccagcgccaagatacagaagtacaagctgcgcgagatggctgcggagttgttccccgacgccatgaagtag
>DVU_0315|4.367286650151175
atggacttcatgaccgcgctcgatatcggcgcttccgcgctcacggcggaacgcacgaacatgaacatcatctcgatgaacctcgccaacgccaagaccacgcgcacggccgagggcggcccctatcgccgcaagaccaccatcatggccgccaccgaggtggacggccccttcagcaagcagatggagtctgcactcgaccgtgaactgcgcggtgtgcgcgtgatgaacgtggtacgcgaccagcggcccttcaagcgcgtgtacgaaccggggcaccccgatgccgaccagcaggggttcgtctcgtaccctgacatcaacgtggtggaggagatggccaacctcatgaccgcccagcgcggctacgaggccaacgtcaccaccgtggacaccgtcaaggccatgtacagcaaggcccttgaaataggccgctag
>DVUA0102|4.366886595870359
atgacgctggagacgatactcgaccaactggccgtatacgaccatatgctggccctgctggtggggatgccgcgtctgttcgtcatcgcgcaggtggcccccttcatgggcggcaacgtcgtctccgggcagttgcgtctggtgctcgtcttcgcatgctatctgccgctgcaccccgtcatcgtggggcagctgccgcacgggcacatcttcgacccctcgctcatgggccactacggggcgctgctgctcaaggagacgctgctggggctgctgatgggccttctggcgggcatggccttctgggccgtgcagagtgcgggctttctcatcgacaaccagcgcggcgcgtccatggctgaagagtccgaccccatgtcgggtgagcagacctcgcccaccggcgccttcctgctacaggtgatgatgtaccttttctacgccagcggagccttcgtagcctttctcgggctgctctacacctcgtacgaggtatggcccgtgccttcgctgacgccgctgtcatggcgggccgacctgcccctgtacttcgccggaaaggtggcgtggctcatgacccacatgctgctgctggcggggcccatcatggtggcgtgcctgctggccgacctctcgctgggtctggtgaaccgcttcgcctcgcagctgaacgtctacgtgctggccatgcccgtgaagagtgcggtggcaagcctgcttctgctgctctacttcggggcgctggtggcccatgcaccggggctgtatgccgacttcgcgggcggcctcgccacgcttcaggggctgctgccatga
>DVU_1197|4.3644551716189826
atgacgaccaaaggcaccccttcccgccgggccgcgcgggcacttgccttccagatactctacgggctcggtttctcgcctgccgcttcggtgaagcagttgcgcgaagcctatgcctcgtcgcccgacgtggccgacaaggggcgctcgccgcagccggagggcttcgcgtgggaactcatcgagggtatctggactgaacaggcgaacatcgacgaggtcatcggcctcttctcgcagaattggcgcatcgaccgcatcggaagggtcgaactcacgctcctgcgcatcgccgtgtacgaaatgctctaccgcatcgacgtcccgcccaaggtcgccatcaacgaggcccttgagctatcgaagcaattcggagacgccaacgcacgcggtttcatcaacggcatcctcgatgccgcagccaaggccctcgaaggcgggcagctcaaaccccgcgtctga
>DVU_2543|4.363292720183784
atgtccatgttctgcaaccagtgtgaacagaccgccaaaggaaccggctgcaccaccatcggtgtatgcggcaagcagcctgaagtctcggcgcttcaggacctcaccatctacgccttgcgcggtctctccctcgtggccctcgccgcccgcgagaagggcatcatcgatgccaagatagatgaatacacggccaaagccctgttcaccacgctcaccaacgtgaacttcgaccccgcccgcttcgacgtgtacgttcgcgaaatcgtggcgcaccgcaaggcgctggccgcccgcgccggggtggacttcagtgagggtcccgccgcattcgagcctgcctccaccctcgacgggctggtggcacaggctgaaatcggttcggtcaccgccggggcggaagatgccgacatccgctcgctcaagcagattctgctctacggcatgaagggcgtcgcggcctatgtcgaccatgccgccatcctcggccagaccgacgcagccgtcttcggcttcctgcacaagggccttgccgccggatacgatggcgtcgcccgagaccttggcgcatggatcgaactggccatggaatgcggtcgcgccaacctgcgggccatggaactgcttgacgcgggcaacaccacaacctacgggcaccccgttcccacgcaggttcccctggggcaccgcaagggcaagtgcatcctcgtctcgggacacgacctcaaggaccttttcgaactgctgaagcagaccgagggcaagggcatcgacatctacacccacggcgagatgctgcccacccacgcctaccccgaactgaagaagttcccccacttctacggtcacttcggcacggcatggcagaaccagcacaaggaattcccggccttccccggtgccatcctcttcaccaccaactgcatccagaagccgcaggcgtcctacgccgccaatgtcttcaccaccggactcgtgggctggcccggactcgtccactgcgagaaccacgacttcacgccggtcatcaacaaggcgcttgaactgcccggtttcaccgacgacgtacccggcaagaccgtcaccgtgggcttcggacgcaacaccgtcatgagcgtggcccccgccgtcatcgacgcggtcaagtccggtgccatccgccacttcttcctcgtgggcggttgcgacggcgcgaagcccggccgcaactactacaccgaattcgttgagaagacgcccgccgacaccgtggtgctgacgctggcatgcggcaagttccgcttcttcgacaaggacctcggcaccatcggcggcattccccgtctgctcgacgtgggtcagtgcaacgacgcatactccgccatcaagatcgcatcggcgcttgccgaagccttcaactgcggcgtcaacgacctgcccctctcgctggtgctctcgtggtacgaacagaaggccgtggccatcctgctcaccctgctggcgataggtatcaaggacatccgcctcggcccgtcactgcccgccttcgtgacgccgaacgtgctcaagttccttgtggacaacttcaacatcaagcccatatccacagccgacgaagacctgaaggccattctgggctaa
>DVU_2938|4.354342702518201
gtggcacacttcaaggtcaacaagaccatcgccgagatcaacgagcggatcaaacaaggcaaggccgtcgtcctcaacgcagaggagatgaccgaggccgtccgccgcatgggtaaggaaaaggcagcccgtgaggtggacgtcgtcaccacagggaccttctcccccatgtgctcctcgggccttctcttcaacatcggccagcaggaaccgcccaccatcaagacgtcgaaggtatggctcaacaatgtgccggcctatgcgggtctggctgccgtcgacgcttacatcggagccactgaaccgaccgaggacgaccccctgaacaaggtctaccccggacgcttcaagtacggcggcgggcacgtcatcgaagacctcgtgcgcggcaagtccgtgcaccttcgcgccgaggcctacggcacggactgctaccccagaaggtcgctcgacaagcagataacgctggcggagatgcccttcgcccagttgtggaacccccgcaactgctaccagaactacaatgcggcggtgaacctcaccagtcgcatcatctacacgtacatgggcccgctcaagcccaacatgcgtaacatcaacttcgccacggcgggcaggctctccccgctgttcaacgacccctatttccgcaccatcggcctgggcacgcgcatcttcctcggcggcagcacgggctatgtcaccggggcaggtacacagcacgtcgccgcgcccaagcgcaccgacagggggcttcccctcaccggggcgggcacgctcatggtgcagggcgacctgaagggcatggacgcccgctacctgcgaggcctctccttcctcggctacggctgcacgctggcggtgggcatcggcatccccattccggtgctcaacgaggaaatcgcgtggttcaccggtgtcgacgattccgacatcctgatgccggttcgcgactacgggcacgactaccccaactgcctgccccgcatcatccagcacgtcagctacgaagacctcaagagcggcgaggtggaggtgatgggcaagaaggttgagagcgtaccgctcaccagctactccatctctctggagattgccgacaagctcaagtcgtggatcgagaagggcacgttcaccctcacccagcccgtcgagcttctgccgtccgcctag
>DVU_2582|4.353420095479259
atgaagcgcgatactatcctttccacagcagcccgcctgttcgccgagcgcggcttcaacaacacccccacaagcctgctggcacgcgaggcgggtgtcgccgaaggtaccatcttccgccatttcaagaccaaggatgatatctttctcacgctcatccgcaatgtgaaagaccagctcatcagcgacatcgagaagtacctcgaagtccgcgcccctgagaccagcatcgaaaaggtcgtgtccatcatcaagtcgttctatgtcttcgtgaagaagaaccgtatggagttcagcctcatcttccgtgatgcgccgacccgctacggcgaacgcaacgacaacgtctttctcgccatcaaggacatctacacctatctgggcgactatgtgctgcaagcccttcaggaaggacagcgcgacggttccatccgggcggacatcaacacccgcgataccgcgcacatgctggtgagcaccatggctggtctcgtgcgtgccatccacttccagttcatcgaacccagcgacgacctgctgcgcaatgtcgtcgacaactgcacgaacttcctcaagccgcgcgcctaa
>DVU_1202|4.353313330230581
atgtcccgtatgccctggcccgactatttcatgcagataacctatctcgtggcggagcgctcgacctgcacccgtcgcaaggtcggggccattgccgtcaaggacaagcgcatcctcgccacgggctacaacggcgccccgtccaatgtggctcactgcctcgaggtgggatgcctgcgcgagcaactgggcgtcccctccggacagcgtcacgagatatgccgcggcctgcatgccgaacagaacgtcatcatacaggcggccatccacggcgtctcgctgacgggttccgaaatctactgcaccacacagccctgcctcatctgcaccaagatgctgatcaactgcggagtacgtgccgtctactacaccgagtcctaccctgacagccttgccgaagccatgctgcgcgaggccggtgtgtcgtatgcggtgatggacttcaagcctgcgcctgcatcttccgcaaggatatctggcccctgcggctgcgacggcgttgcctgcggctgcggcaacggagaaggctag
>DVU_0825|4.352728857316889
atgctcggtttcctcttcaagaaggtcttcggttccaagaacgaccgctacatcaaacgccttcgccccatcgtcgccgccatcaacgccctcgaaccgcagatgcagtccctccgcgacgaggatttccccgtccgcatcgccgaataccgccagcaggtggaagaagggcgcaaactcgacgacatgctgcccgaagtgttcgcactcgtccgtgaggcgggcaagcgcgtgttcaacatgcgccacttcgacgtccagcttgtgggcggcatggcgctgcatcacggcaagattgccgagatgaagaccggtgaaggcaagacgctggtcgccacgctgcccgtggtgctcaatgcgctcaccggcaagggcgtgcacgtcgtcaccgtcaacgactacctcgccaagcgcgacgccgcatggatggggcaactgtacaacttcctcggcctatccgtcggtgtcatcgtgcacggtctcgatgacgaacagcgcaaggccgcctacggcgccgacatcacctacggcaccaacaacgagttcggcttcgactacctgcgcgacaacatgaagttctacgccgaacagctggtgcagcgcggtcacaacttcgccatcgtcgacgaagtggactccatcctcatcgacgaagcgcgaaccccgctcatcatctccggtgcgtcggaagaatccaccgggctgtaccgccatatggacgaaatcgtccgcaagctcacgcgcgacacccacttcacagtggacgagaaggcgcgaacggccatgctcaccgacgaaggcgtggccttctgcgaaaagcttgtgggcatcgacaacctctacgaccccggcaacatcaccacccagcaccacctgatgcaggcgctcaaggcgcacaacctcttccgccgcgacgtggactacatcgtcaaggaaggacaggtggtcatcgtcgacgagttcaccggccgcctcatgcccggacgccgtttcagcgacggcctccatcaggcccttgaagccaaggaagcggtgaagatcgaagccgagaaccagacgctggcgagcatcaccttccagaactacttccgcatgtacgccaaactcgcgggcatgacgggtaccgccgacaccgaggcggtggagttccatcagatatactcgctcgaggtggtctccatccccaccaacaagcccatgcagcgcaaggacttcgccgacgccatctaccggaccaagcgcgagaagtacgacgccatagcgcaggccatcgccgaattgcacaaggcggggcagccggtgctggtgggcaccatctccatcgagacctccgaactgctctccaccatgctcaagaagaccggcgtgccgcacagcgtgctcaacgccaaacaccacgagaaggaagcggagatcgttgctttggccggtcagcgcggtcacgtgaccatcgccaccaacatggccggtcgcggcaccgacatcgtgctcggtgaaggcgtgcgcgagttgggcggcctgcacatcctcggcaccgaacgccacgaaagccgccgcatcgacaaccagttgcgcggccgttcaggccgtcagggcgaccccggttcgtcgcgcttctacctttcgcttgaagacgacctcatgcgcctcttcggttccgagcgcatctccggcctcatggagaaactcggcatggaggaaggcgaacccatcgaagcgcgcatggtcagccgtgccatcgagaacgcccagaagcgcgtcgaaggccacaacttcgagatacgcaagacgctgctcgactacgacaacgtcatgaaccagcagcgcgaggtcatctacaccctgcgccgcgacgccatgagcgcgcccgacctcggccccaccatggaggagttcctcgacgacgtgctcgaggacgtctacgcgcctgccgaaggcggcgaagcccccagtgcagacaccgtggccgccgtgtggggacgccttgccgatgtctgcaacatcacccgcgtgatgcagcccgcccccgcgctgcccacccgtgacgaggcccgcgccgccgtcctttccatcctgcatgaactgcgcgaggacacgggagagtcgtaccgcgacatcatccgctacttcatgcttgaagaactcgaccgctgctggaaggaacacctgcgcaacatggaccacctgcgcgacggcatcgggctgcgcggctacggacagcgcgaccccaaactggaatacaagcgcgaaggcttcgccatgttccaggagatgctcttccgcatcaaggaaggcgtgttccgttcactcacccggttgcgggtgcagcgagtggaagaggaggccttccgccacaaggaacagccggcagccgtcgcctattcgggcggcgaggccgaagcgggccctgcacagccgcatcgtgaagaccccaaggtggggcgcaacgacctgtgcccctgcggcagcggtcgcaaatacaagaagtgctgtggcgcgtag
>DVU_1623|4.349344656767633
atgaagaccaaatttattttcatcaccggcggcgttctctcctcgctgggcaaggggcttgctgccgcgtccgtcggcgcgcttctcaaggcccgtgggctgaaggtcaccatccagaagctggacccgtacatcaacgtggaccccggcaccatgaaccccttccagcacggcgaagtctacgtcaccgatgacggtgccgagaccgacctcgacctcgggcactacgagcgctacctcgccgagcccatgtcgcagaagaacaactacacgtcgggctccatctaccatcgcgtcatcaccaaggaacgccgtggcgactatcttggcggcacggtgcaggtcatcccgcacgtcaccgacgagatcaagaacgccgtgctgagcctcgccgaggacgaccccgacgtggccctcatcgagatcggcggaaccgtgggcgacatcgagggacttcccttcctcgaggccatccgccagcttcgtggcgaccttggcaaggatcgctgcctctacatccatcttacgctcgtgccgtacctgcgcgctgccggcgaacacaagaccaagcccacccagcacagcgtcaaggagcttcgctccatcggcatccagcccgacatcatcctctgccgttgcgaagaggccatcaccgccgacctcaagcgcaagatcgccctgttctgcaacgtcgatcaggatgccgtcttctctgccgtggatgtgaagaacatctacgaagtgccgctgcgattctacgaagagggcttcgaccagaagatcgccatcatgcttcgcctgcctgccaagaatcccaacctcgagccgtgggagacgctggtcgacacctgcgcgcatccgcagggcagggtgaccataggtatcgtcggcaagtacgtggacctcaaggaggcctacaagagcctgcatgaggcgctggtgcacggtggcgtggccaacaaggtggctgtcgacctcaagtacgtgaactccgaggagatcaccgaagagaacgtggccgaggccctgaaggggctcgacggcatactggttcccggtggcttcggctatcgcggcgttgaaggcaagattctcaccatccgctatgcccgtgagaacagggtgcccttcttcggcatctgcctcgggatgcagtgcgccgtgatcgaattcgcccgcaacgtgatggggcttgaagatgccaactccgaagagttcaatgaactcagcaagaacaaggtcatctacctcatgacggaatggttcgaccatcgccgtcaggcggtcgagcgccgtgattcgtccagcgacaagggtggtaccatgcgcctcggctcgtacccctgcgtcgtggttcccgacaccaaggcccatgatgcctacggcgtgaagcatatcgacgagcgtcaccgtcatcgcttcgagttcaacaaggcatacttcgatgccatggcccagagtggcatggtcttcagtggtctttcccctgatggcgaactggtggaaatcgtcgagttgcccgaccatccgtggttcctcggctgtcagttccaccccgaattcaagtccaatcccatgcagccgcatccgctgttccgcgagttcatccgcgcagcgaagacgcaccctgccgggaagcgataa
>DVU_1583|4.347762622072696
atgccatccttccgccgttccgttgccgccgtcgtcaccgccctgcccctcatcgcaggtggatgcgcccatcgccccgctgtcgaaacggcctcgccagaggccgtacagtggaacctctccgatggtgccgaaacgaccttctactacctcatgcttgatcaggcggcccgcagcgacaacacccgcgacgccatcgaagccatcgagaacctcatccggctgtctcccacggcccgtgtctacaacgactccggcagcttcctgctgtcacgcaaggagcccgacctcgcccgtgacatcctcacgcgcggcgtcgcagcccacccggacgacctcggcctgaccctgcttctcgccgaaagctacctcgacctcgaccgcaacgacgaggccatcgccctgctgcgcgcctataacgccaagcaccccaaggacgacgaggcacggcaggaactggcacaacttcttgtgaagacccgccgttacgaagaggccgacaagctcatcctgtccatcggggagacctcgcgcacgtcgctcctgcggtactaccacgcgcgcgccctcatggggctcaaccgcctcacagaggccacggcgcaactccgcaaggcggtcaaggcatctcccgacttcctcgaggcatgggccgaactggcctatgtgtatgagcttcgcaagaactacgtcgaagcggaaaagatctacgaacagattctggctctcgacgagggcaatcaggacgtctggctacgactggtggccatcaacatcaagctcaacaaccccgtcaaggcctatgagctggcacggcaagggccggagaccttcggcttcatgctcacggccgcaacgctattcctcgatgacaggttcttcgaacaggccgaaggtctgcttctggccgtgaaggattcgcccggggctccggaagaagtctacttcttcctcgccgtgctggcctacgagggacagcgcgatacggacgccaccctgtcgtggctgctagaagtgcgccccaccaataagtactacgaccgcgccctgcgcctgcgtagccagctgctctatgagaagggcgacctcgaagcggcgctgcggacagcccgcgaaggccgtgagacattccccgagcaaagggacttccgcgagatggaggcgcaacttctcgtcaacatggggcgctccgaagaggcactccgggtcatcgataaggccgccgaccgctggcccgatgacagcggcctgctgttcatgcgcgccctcatcctcgacgacaggggtgcgaaggacgctgccttcgccgccatggaagaggtcatcaaggcctctcccaaccatgcacaggccctgaactatgtgggctacacccttgcggaacaggagcgcgaccttacccgggccgtctcccttctcgaacgcgccaataccctttcgcccgacaaccccttcatcctcgactcgctggcatgggcctacttcaaggcgggccgcattcccgaagcatggaaggccatcagccgcgccatcgaactcaatgcgcccgaccccatcatctgggagcattacggagacatcgccacggccatggggcagaagaacacggcgcggcgcgcctaccgcaaggccctgtccatgaacccgcagaatcccgacgccatcaaggccaaactcgacaaaaaatga
>DVU_0732|4.345234359337103
atggcggagaacgcgttgccgaagggctatgagccccgtgacgtcgaagaacgctggcgcaggcactgggaggacaaccgtaccttcacccccgacatggacgcgccgggcgaaccctattcaatcgtcattccgccgccgaacgtcacgggcgcgctgcacatcggccatgctctcaaccatgtgctcatcgacgtgctgtgccgcaatgcacggcagcagggcaagaaggtcctgtggcttccgggcaccgaccacgcgggcatcgccacgcagaacgtggtggaacgcgccctcgccaaggaaggactcagccgtcacgacctcggccgtgaggcgttcatcgaacgtgtctggcagtggaaagaggagtacggcaaccgcatcctcaaccagatacgcatgctgggcgactccgtcgactggacgcgcgaacgcttcaccatggacgaagggctttccaaggccgtgcgcaaggtgttcgtcgacctgtacaacggcggctacatctaccgcggcaactacatcatcaactggtgcaaccgttgccacaccgccctcgccgatgacgaagtcgaccatatgcccgaacagggccacctctaccatgtgcgctacgacttcgaggacggcagcggttcggtcgtcatcgccaccacccgccccgagaccatcatggccgacaccggcgtgtgcgtgcaccccgaggacgaacgctacgccgggttgataggcaagaagattctcgtgcccgtcatcgggcgcgccgtaccgcttttcgccgacacctacgtcgaccgcgaattcggtacgggcgcactcaaggtcaccccctgccacgaccccaacgactggacgctgggcgaacgccacggtctcgccttcatccagtgcatcgacgaggacggcaacatgaccgccgaggccggaccctacgcggggctgaccaaggaggagtgccgcaagcgcatcgtggccgacctcgaagcctcggggcagcttgtccgcgtcgaagaactgaatcacagcgtggggcattgctaccgctgcaagacggtggtcgaaccgcacatgtcggaacagtggttcgtggcgtcgaccaagcttgcgccgcgcgcccgcgcagccgtgccgcagatgacgcagatattccccgaaagctggatgaagacctacttcaactggctagacaacatccgcgactggtgcatcagccgtcagatatggtgggggcatcgcatccctgcatggacgtgcggcaagtgcggcaagctcatcgtctccgaacaggaccccacggcatgtcccgactgcggctgcaccgacctgacgcaggaccccgacgtgctcgacacgtggttctcgtcggccctgtggcccttcagcaccatgggctggcccgacaagacgaaggacctcgccaccttctaccccacttcggtactggtgacgggcttcgacatcctgttcttctgggtcgcgcgcatgatgatgcttggcatgcatttcatggacgaggtgcctttcaagcacgtctacctgcatgccctcgtgcgtgacggtgaaggtcgcaagatgtcgaagtccacgggcaacgtcatcgacccgctggcgatgatcgacaagtacggcaccgactcgctgcgcttcacccttgcggccttcgccgccatgggccgcgacatcaaactctccgaagaccgcatcgaaggctaccgccacttcgtcaacaaggtgtggaacgccgcacggttctcgctcatgaacctgccggaggaggcacctgccgccctcgacctcgataacgtcaagggtatgcatcacaagtggattctgcatcgcctcgaagagctcaaggcgtcgcaggctgcgggcatcgacggctaccgcttcaacgaagtggcgcaggggctgtaccgcttctggtggaacgagttctgcgactggtaccttgagctcatcaagcccgacatgcaggcggggggcgagcgtcaggccacggcccagtatgtgctgtggacagtgctgcgcgaagccctgctgctgttgcacccgttcatgcccttcgtcaccgccgaagtgtggcaggcactgcccggtcacgccggtgacgacatcgccaccaagctgtaccccgccgcacgccccggctgccgcgacgtcaaggacgcggagcacatggaactggtgcaggccaccatcagcgccgtgcgcaccatccgtgccgaactcaacatcgcgccttcgtaccgtctcaccacgctggtgcgtccggcttccgccgaagacgcagccaccctcgaagaggggcgcgagatgctgatgacgctggcccgcctcgacgggctgaccgtcgccgtcgacgtggaggcccccaaggcttccgccagcagcgtggtcgccggtaacgaggtcatcgtgcccctgacgggcgcggtggacttcgaggccgaacttgcccgtctcgacaaggaactgggcaagatagagaaggacttcgtgcaggtgaacaagaagctcgccaacgagagcttcgtcagcaaggccccggccgatgtcgtcgccaaggagcgcgcccgcgccgaggaactgtccgacgccaaggccaagctcgaagcgttgcagcagcgcttccgcgacgccataggcaaatag
>DVU_1806|4.34499746781304
atgaaagatgaagagagcggtatctccgaaggccgtggaaggcggcatgccccgcacgaagacatgcccgcgggcgacccgtgcgcggggcttgtcgacaccgatacggagtacgcgcacccggccgacgttgcagagcacatcgagaacctctcgctggaaaagcaggtctgcgtcctcaggaacctgccagccgaagatgcggctgaagcccttgccgagcttgatgaacacgtccgcgtcgaccttcttgagaacctcgacgccgatgtggccgcgcagattctcgccgagatgtcccccgacgacgcggcggacgtgctcgacgaactcgacgaagaccaccgcgatgtcctgctgaacaacctcgataccgaggacgccgacgagattcgtcacctcatggctttcgaccccgacaccgcgggcggggtcatgaacaccgagatcgtcatccttgacgaacaactcactgcggatcaggcgatacttcagattcgccgcgagatcgaggacaaggaaaacccctattatgcctatgtggtcgatatcgacgaccgcctcataggcgtcctttcgttgcgcgacctgcttctcagccgtccgggagttcgtctgcgcgatgaggtgggcaaccagaacgtcatctccgtattgttcgaccaggacaaggaagaggtggcccacctgctggggcactacaatttcatggccatgcccgttgttgactacgaagggcgcatccttggcgtcgtcacctacgacgacatcttcgacatcattcaggaagaggccagcgaagacatgctgggcatggtgggtgcagcgcaggacgagacggtggatacgccgtggttcgagtcgctggtcaagcgcctgccgtggctggtggtcaacatgctcaattcggcgctttccgcgtcggtggtctacatgttcgagggcagcatcgcccagatggccatactcgccgtgctcatgcccatggtcgcgaatcaggcgggcaacactgggcagcaggcgctggcggtgatgatcaggcagctggcggtggacaggttcgacagccgcaagtcgtggcgggccgtggcacgagagggcaagataggcctcgcttcgggtgtcatcatggctgttctcgtctgcgcggtcatctgggccatctccggaaagggtgcgcttgcggccgtcatgggcctcgcgctgctttgcgacatgctgctcggggccgtggctggcggttccattccccttatcttcagggcactgggacgcgacccggcgcaggcttcgagcattttcctgacggctatcaccgatggtgcggggttcttcatctttctggggcttgcctcgcttctgcttctctga
>DVU_0987|4.344942994469119
atgaagaagtacaaggtgcgtggcatgcagtcccccgactgcgtggccaccgtatcgcagagcatccgcacggccacgggcgaggagcaggtgaacatcaatctcgccaccggagaaatcacatacggccccaatgcatgcgtcgaccccaccatcctgcgtgaggccgtggagaaggcggggtattcgctcgaagaggaatag
>DVU_0656|4.344554131607546
gtgcccctcaacaaggaacttctcgacattctggcctgccccgcctgccgtggcgaactcactcttctcgatggtgaggaagggctacgctgccccgcctgtgccgtcgtctaccccgtgcgtgacgagatacccgtcatgctggtggaagaggccgttccggccgaggactgggaacgcggcgaacgcaccccggccaagagacgctga
>DVU_0342|4.343929459661557
atgaagataacgctcttcggcggagccggttttctcggctcacatgtgtgcgacaagctttccgaggccgggcatgacgtgaccgtggtcgacctgcggccctcgccctaccttcgtcccgaccagaccatgatcaccggcaacatcctcgacgaggaactggttgcccgtgccgtggaaggcgcggacatggtcttcaactacgcgggcatcgccgacatcggcgaggccaaccgccgcccggtcgacaccgcgcgcatcaacgtgcttggcaacgtcatcgcgctggaagcctgccgcaaggccggggtgaagcgctacgtcttcgccagttcgctgtacgtgtacggcaagtcgggcgggttctaccgttgcagcaagcaggcgtgcgaactgtacatcgagaactatcaggccatgcacggtctcgattacaccatcctgcgctacggttcgctctacggttcgcgtgccgacatccgcaacgccatcaaccgcttcgtggccgaggcgctggagaagggcgccatcacctactacggcagccccacggcgctgcgcgagtacatccacgtcgaggatgcggccctgtgcaccgtggaggtgctgaagccggaatacgccaacgagaacatcgtcctctcgggcaaccagcccatgcgcgtgggcgacctgttcaagatgataggcgagatgctcggcaaggacatcgaggtcgtctaccagcacgaccccaacagcgggcactaccagataacgccgtatgccttcatgcccaaggtgggcaagaagatgacgcccatcctgacgacagacctcggacagggcatcctgcgcgtgatggaggacgtgcaccgcgagatgcaccccgacatgcacgacgtgggcgggtatctggtcagcaaggacgaatag
>DVU_3392|4.342399708283234
atggacatccccgttttcaactgcaagaacggcgacgacgtcatccgtgccgtgaaggagtacaacgtctccttcgtacaattctggttcgtcgacattctcggcaatctcaagagctttcaggtcaccccaagcgaactcgaagccgccttcgaagagggcatgggcttcgacggttcgtccattctcggtttcacgcgcatcgaggaaagtgacatggtggcattccccgatgccaccaccttccagatctgctcgtggcgtccgcttgaacgccctgtggcacgcatgttctgcgatatccgcaccccggacggcaccccgtacgagggcgacccgcgctacatcctgcgcaagctcatcgataaggccgcccagaagggctacaccttctatgtggggcctgaactggagttcttcttcttctcgagcccgcagtgccccacgcccatcgatgcgggcggctacttcgacgcgccccccctcgacctcggcaacgacgtgcgccgcgacatcatcttcgccctgcagcgcatgggcattcctgtcgagtactcgcaccacgaagtggccccctcgcagcacgagattgacctgcgctacaacgaagccatgaagatggcggacgtggtcatgacctacaaggtcgtggtcaaggagatggcacgcaagcacggcatctacgccaccttcatgcccaagcccatcttcggcgagaacggcagcggcatgcatgtgcaccagtcgctgttccgcaacggcaagaacgccttcttcgaccccaacgaccagcacaacctctcgcacgagtgccgctcgtacatcgccggtctgctcaagcatgcccgcgaattctgctgcgtcaccaaccagtggataaactcctacaagcgcctcgtgccgggctatgaggcaccggtgtacatcgcgtgggcgcaacgcaaccgttcggccctcatccgcgtgcccatgtacaagcccggcaaggaagcggccacacgcatcgaactgcgttcgccggaccccgcatgcaacccctaccttgccttcgcggtcatgcttggtgcaggtcttgagggcatcgagaacaactatgagcttcccaaggccgtggaagccaacatcttccatatgggcgaggaagaccttggcaagcacggcatcggttcgcttccggggtcgctgtacgaagccgccatggaactgcgtaacagcaatctcatgaaggagattctcggcgagcacacccacgccaacatcgtgggtaacaagctcatcgaatgggacgactaccgcacccatatctccgaattcgaactgaagcgctacctgcccatcctatag
>DVU_3230|4.341932424138519
gtggagctgccgatgcacgctgaactgccactggtcttttccgtcacctccggcaaggggggagtgggcaagacgaacctctccgtgaacctcgcctgctgcctcgccgcggcgggcaaacgcgtcgtgcttcttgacgccgacctcggtcttgccaacgtcgacgtggtgctcggcctgaccccgcagcgcaatctcttccatctcttccatgacggcgcgaccctcgacgaggtgctgtgccccacgccctacggtttcgacatcctgcctgcgtcatccggcatgagcgagatgctctcgctctccacggggcagaaactcgagttgctcgaggcgctggacgcgctggaagacagggtggactaccttgtcgtggacaccggggccggtatcaacgacaatgtcctgtatttcaaccttgctgcgcaacagcggctggtggtgctcacgcccgaacccacctcgctgaccgacgcctacgcgctcatcaaggtgctcaagctcaaccacggggtggagcatttcaaggtactggtgaacatggccaccgacgaacgcggcgcgaaagagatgttcacgcgcctgtacaaggcctgcgaccacttcttgagcggcgtatcgctcgacctcgcgggcttcgtcccccgcgaccccatcgtccgcaaggcggtggtgagccagcgtccgttctgctcggtggccctcgacagccccgcctgccgcgccgtgcgtcaggtggcggcgaccgtacaaacgtgggacgttccggcggctctggatggtaacatcaagttcttctggaaaaagctgctcttccgcagctag
>DVU_1666|4.340962723583123
atgtattcgaccaccgacttcaggaagggcctgaagattgaactggacggcaccccgttcgaaatcgtcgatttccagcatttcaagccgggcaagggcggcgccatggtgcgcaccaagcttcgcaacatcctgaacggccgggttgtcgacaataccttccgttccggcgaaaaggtggggcgtcccgaccttgaaagtcgcgacatgcagtacctctaccatgagggcgacgacctcgtgctcatggacctcacgacctatgagcaactgtacatgcatgaagacctcaccgacggcaaggccggcttcctgaaggacggccagcaggtgcgcgtgctgctgtacaacggcaagccccttgaccttgaactgccggtgtctctcgtccttgaagtggtcgaaaccgaacccggcgccaagggtgacacggtcagcaacgtcaccaagcccgccaagctggagaccggcatcgtcgtgcaggtgcccatctttgtgaaccagggcgaccgcatcaaggtcgacacccgttcacgcgaatacctcggtcgcgaatag
>DVU_2797|4.338174675400722
atggttacgctctcggttatcacgcttctgggactcgggctggtgacagcgtcggtgctcgccgtggcctcgcgcgtcttctatgtggaagaagacccccgcgtcgaagcggtgctggaggtcctgcccggtgccaactgcggcggctgcggctatgcgggctgcgaaggctacgccacggcggtggtcaacgaccccgacatcccggccaaccgctgttgcgcgggcggcgaactcaccagcatcgcagtcggtgaactcacgggcaagaccgttgccgcctccgaaccgcaacgttcgttccggcgctgcgacaaggtctccggcaaggtgctttcgcgctacgcctatcagggggtgccctcctgtgccgcggcggccctgctcttcgacggttccgactcgtgctcgtattcgtgcctcggcctcggcgactgtgtggaggtgtgccccttcgacgccctgcacatcgagaacggcctgacgcacgtcgaccttgccaagtgcaccgggtgtggcgtgtgcatcaacgcctgtccccgcaacacccttgaactcatccccgtccgcgcgcgcgtcgccgtgatgtgctccaccaaggaaaagctcaaggctgtcatggaagtgtgcgaggtgggctgcatcaactgcggcaaatgcgtgaaggcgtgccccgcgcacgccatctcgcaggagaccggacgcatcgagatcgaccagaagaagtgcctctcgtacggcccggactgcaacgaagcctgcgttacggcctgtccgcgcaacatcatgcgccacatgtgcccggtgtacctcgcgcaagagactgtcgacagtgccccgccgcccgtttcggaacaacccggcatccagcagggggacaacgcatga
>DVU_2921|4.33594321965639
atgcgcgtcaacatccagcttgcctgcaccgagtgcaagcggcgtaactacgcgaccgacaagaacaagaagaatactactggccgtctcgaactgaagaagtattgtccctgggacaagaagcacacagttcaccgcgagaccaagtaa
>DVU_1273|4.335196930823151
atgcgcttcacgaacacgatactgatgaccacgttcacggctctactcgccgtcgcgctcgtcgcaggttgcgccagcaagaagaaggacgagaccgacccattcttcagcaagtggcagagcctcgccagcaattccacgggcttctcgccgcccaaggtggtgcgcgacgtcaagcccaagacgctgctgcgtcaggaagaggtcaccgccaagcaagaagagcagaagcgcccgctgccgcagatgcccgtcaccctcaaactgcacaatgtcgacgtgggcgtggcccttcgcagtcttgccgccgccgccaacaccagcatcatcgtcagccccggcgtcaagggcacggccagcatcaacgtgaacagggtgccgtgggaagacgtgttcaagggcattctcgccagcaacgcgctcgatttcgcatggcgtggcgagctcattcaggtgatgaccctcgccgacaagaaggcagaggtcgaacgcgaactgctcgagacgcaacgcatggcgcagcaactcaagggccgcaaggtggggccgctggtgacctcggtcatcgaggtgcgttacgccgaagctgctgaactcaagaagaaccttgaaggcttcctcagcaaggacgaacagaacaagcccgtgggcgccgtggtcgtggacacgcataccaactcgctcatcgtacaggccgttgaggacgacctttccaagatcatcacgctcgtcaacaacctcgacaagccccgcgcacagatactgctcaaggcgcacatcgtcgaagccacgcgcgacaccgcgcgcgaccttggcatccagtggggtggcgtgggtcgttccggcaacatgggcgacggcaaccgcatgtgggtaacccccggcggttcggggcccaccaagcccacagacccgcaggcaggaggcggcgtacctgtcatcccgccgggcggcctcagcgggcagggcttcggcatgaacttcccggtgaacaaggcgggcaagacggccatgggttcgctgggcctcatgttcggcaccatcggcggcaacatgctcgaagtgcagctttcggccctgcaggacaatggcaagctcaacatcctctcgtcgccctccatctccacgctggacaaccagatggcgttcaccgagaacggcgagaaggtaccttacgtatccaccaacgcacagggcgaccgcgaagtgaagttcgaagacgcggtgctgcgccttgaaatcaccccgcacgtcatcgacgagtccaacctcaagctcaaggtgcaggtcaagaaggacgaggtcgaccttacccgcacggttgagggcaaccccttcatcatcaagaagcagaccgagacgacgctcatcgtgcaggacggcgagacggtggtcatctccggcctcaccaaggaacgcagcagcacccgcagacagggcctgccctacctgcaggatgtagagggcatcggcgcgctgttcggcaacgactcgaaggcgaacaagcttgaggacgtgctgatattcatcacgcccgccatcctgccctaccgcgaggaaaccagcgtcaactag
>DVU_0665|4.331862551872001
atgtgggactacaccgacaaggtgcgcgagcactttcttaatccccgcaacgtcggctccctcgatgacgccaacgccataggagaggtcggaagccttgcctgcggcgacgcattgaagctctatctgaagatcgacgacgaagggcgcatacaggacgcacgcttccagaccttcggctgcgccagtgccatcgcctcgagttcggcactgaccgagctcatcaagggcatgctcgtcgaagacgccctcaagatctccaacaaggacatcgcagcccaccttggcgggctgcccaaggaaaagatgcactgctccgtcatggggcaggaggcacttgaagccgccatacgcaactggcgcggtgaacctgccgtagagcatgcgcatgaaggcaagctcgtctgcaagtgcttcggcatcaccgacgagcagatcatccgcgccattcgcgagaacaatctcaaaacggtcgaggacatcacccacttcaccaaggcgggtggcggctgcggcgactgtctcgaagagatacgccacatcctcgacgtggaactcggcaaggaaccggaatgcctcaccccgctggaaccgcccaagaagctgaccaacgtgcagcggatgcagcttgtgatgaaggtgctcgacggtgagatccgcccgcgcctgcaacaggatggcggcgacatcgaactggtggacatgaacggaaccgaagtcatggtagccctgcgcggcatgtgcaccagctgcccctcgagtcagctcaccctcaaggagttcgtcgagcgcaccctgcgcgaccacgtcgatcaggagatcgtggtcagggaggtttcggcatga
>DVU_3035|4.330009440076596
atgaaactccaggtggccacgcattccgccagcctcgcccttggcgaactcacggcgcacctcaccgatgacgaggcgaaggtggcggccatccgcaaggccatcgacggcatccgcttcgagaaggacaagtcgggctacttcttcgtctacaggggcacggtcaacgtcgcgctaccgaccaagaaggaagtgcagggcaaggaccttggcggtgccaaggacaagaacaacgtgttctacgtccgcgaactttcccagcgcgccgcacagggcggcggattcgtcgagtacgtcttcgacaagcccggcaagggcgaccagcccaagcttgcctacgccgaagccattcccggcaccgactactggataggcacgggcgtctacatcgacaacatcgacgccaccaagaccgccatcagcaaggacatgggcgacgtggtcgcagacgaagtcacgcgcctgttcctcatcatcgcagccgtcctcgtgcttggcgtcattccgctgtgtgtgctcatcatcactggtatcgtgcgcccgttgcgcgaggccacgggcgcggcgcagggggtcgccgccggcaacctcgacatccgcatcgtggaacagggtcgcgacgaagtggcccaacttcagaaggccctcaacagcatggtcgccacactgcgcaccaacatggacgacatcaaggccaaggaggccgaagccaacaggcaggccgatgtcgcccgtgacgcggcccgtcaggccgacgaggcgcgcatgaaggccgcagcagccaccagagagggcatgctgacagcggcgtcacgtctcgaaggtgttgtgaagcgcatcaacggtgcaaccagcgacctcgaacgcagggccggagacatcgaccgcggcacggacaaccagcttgcccgcatcggcgagacggccaccgccatggaagagatgaacgccaccgtgcttgaagtggcccgcaacgcaggccgcgccgccgaacagaccgactcttcgcgtgcacaggccgagaacggcgccgagatggtgagccgcaccgtgaaggccatggaggacctgaagcagcttgccacggggctgaaggacaacatgcaccgcctcgggcagcagtcggaggccatcgggcatgtcatgaacgtcatcaacgacatcgccgaccagaccaacctgctggccctcaacgccgccatcgaagcggcccgtgcgggtgaagcgggacgcggcttcgccgtcgtggccgatgaagtccgcaagcttgccgaaaagaccatgggtgcgaccaaggaggtgggcgactccatccgcgccatacagggactggcccgcaccaacgtcgactccatggacgaagccgtctccgccatcgacggggcagcgcgcctgtcttcctcctccggcgacctgctgaaggaaatcgtccgcacggcccatgacgccgcagggcaggtacaggccatcgtcgccgccgctgaagagcagtccgccgccagcgaggaaatcacccgcagcgtggaggacatcaaccgcatcgcccgtgacagcggcgaactcatacgcgccgccaacaacgacatccgcgaccttgcggaacaggccgaagagttgcatcagctcatcaacgcactcaagaacgacgcatga
>DVU_1846|4.328997516188828
atgttcaatctagccaatcgcatcacgatggcccgggtgcttcttgtcccgctcatcatcgtccttctgtattttccgggacgtatcacctgtcttctggccgtggtgttcttcatcatcgcctcgctcactgacctcctcgacgggcatatagcccgcaaggagaacatggtgacgagcttcgggaagtttctcgacccgctggcagacaagcttctcatctgctcgattctcgtcatgctggtggagttgaactggatacctgcgtgggtctccatcatcatcatctgccgtgaactgatggtcaccggattgcgcgccatggcggcagacgagggtatcgtcatcgcagcagacaagtacggaaagatcaagacggtgcttcagatggtggcgctcgtccccctcatgctgcactacccgtggttcggcttcgaccctcaacccctgggccagtttgtgctttacatggctttggttttgactgtattttcagggttcaactaccttaatggtttctacaggaactggctcgacaaggacgcggcagcaggctag
>DVU_2133|4.327770234166909
atggctgagaatgaaagcaatgtcgttgtcgaccaggggcagacgaagctgtccgacctgtggaccaaggaggattactgggccatctggctcggattcgtcatccttattgcggggatgtggctgtttctcgccaacccgtcccccgaattcgcccagaaggtggataaggccaacggtgtgatggctgcagaggctgcgcgtgcccccttcaagaccctagcctactacaaggcgcaggacgacaaggggaagctccaggggatggatactccatcgggtaaggctataggtgctttcctgacgacacccggtgcctgggcgtccgaccctctcgaagccttcgtgctttccaaggaggctgccgacgagcgtaacgcggctgccaaggccaagttcgagtctgccaaggtcaagtcggatgccgcactggcggctgcgcaagccgcagaggccgcagcagcaggggcagcattcgccgatgccgcgctcaacaccgaagcgcaggcgaagattgccgaatggcgtgccgagcatgccaagatgaaggctgctgagaagaagacgaagaccaagccgttcaacatcgccacatcactgcccatgctcatggtcgccctcgggctgttcttcgccgtgggcatgaagttcatgggccatgatgtgcccaagttcctcgtgggattcatcggtgtgttcttcgtggcggtgctggcactcatgatggggcatcagagcaccatgaagtactggggcatcggtgccgaggcatgggccatcatcatcgggatgctggtcgccaacaccgtgggaacaccgagtttcatcaagcccgcccttcaggtcgaatactacatcaagaccggtctcgtgctgctgggtgcggaggtgctgttcgacaagatcatcgccatcggcattcccggcatcttcgtggcgtgggtggtcacccccatcgtgctcatctgcaccttcatcttcgggcagaagattctcaagatgccttccaagacgctcaatatcgtcatctcctccgacatgtcggtgtgcggcacctccgctgccatcgccacggcggccgcctgccgtgccaagaaggaggaactcacccttgcaatcggtctgtcgctggtgttcaccgccatcatgatgatcgccatgcccgccttcatcaaggccgtgggtatgccgcaggttcttgggggggcgtggatgggcggaaccatcgacgccacgggtgcggtggctgccgccggggcgttcctcggtgagaaggccctgtacgtggccgccaccatcaagatgatccagaacgtgctcatcggcgtggtcgccttcggtgtggccgtgtactggtgcgcccgtgtggaatgcagggaagggcacagcgtgggctggatcgaaatctggcaccgcttccccaagttcgtgttgggcttccttgccgcttcggttctcttctcggtcatatccggcagcctcggttccgacatgagccagatcatggtcaaccagggtgttctgaagggcctgtcgtcgccgctgcgcaactggttcttctgccttgcgttcacgtccatcggtctggccacgaacttccgggaacttgcgcactacttcaagggcggcaagccgctcatcctgtacgtggccgggcagagcttcaacctcgtactgacgctggccatggcctacgtcatgttctacatcgtgttccccgagatcacggcgaagatatag
>DVU_1756|4.32773968184255
atgcaacagacgcaagaccagttcgacgaagcagtcaccaaggcattccgcgatgcggcggaaacacagcgcatcctgtccttgccctacatcactgccacagaggcagccaaggtctaccccatcggcaagtccacgctcgacaagatgcgcgccaagaggacgggccccgtgtacttccatgtctccggcaaggccaacgccttttatacccacgaagacatccgcacgtggctcaacaagcatcgtcagcgggtgatgtag
>DVU_2150|4.32714726237831
atggaacagaaggatatcgaatacttccggcaactgcttgcctccatgctggatgaagcgcagcagaagggagattccacgctcgaagacctcaccgataataacgagatcttcgccgaccccgccgaccgtgccactgccgagtcggacagggcgttcacgctccgcatccgcgaccgtgagcgcaggctcatcaagaagatccgtgcagctatccagcgcatcgacgacggttcgtttggcgtctgcgacgaatgcggtgaggagatcggtgttccgcgtctcaaggcccgtcctgtgacgaagctctgcatcaactgcaagagcaagcaggaagaagacgagcacctgcggggcgattag
>DVU_2451|4.324591920765622
atgtccattgaattgctggccctcgtggccttgctgcctattctcgtcgctctggtcctgatggtagggttacgctttcctgcgacccgcgccatgcctctggcatggcttgtctgtgtcatcggggccatcggagtctggaatcttccggccggctatgtgtccgcccttaccttgcagggcattgtcaccgcgattggtgtgctgatcatcgtctttggtgcgatcatcattctctacaccttgcagtatagcggggggatggagacaatccagtacggcatgcagaatgtgagccgagacaagcgcattcaggcgatcattgtcggctacatgttcgcggcgttcatcgaaggtgccgcaggtttcggcacccccgcagcccttgctgcgccgcttctgctctcgctgggctttccgccgcttgccgccgcggtcatatgccttgtgttcaacagctttccggtctctttcggtgccgtgggcacaccggtgctcatcggcctcaaattccttgcccctttgacgcaggaagccgtcgcccaaggcatacccgggcttaacttcaccgacttcggttcgttcgcgaaggtcatcggccagtgggcgacgctgatgcacggcccgatgattgtcatcctgcccatcttcatgctgggcttcctcacccgttacttcggggagaagaagtcgtgggtagagggtttcaaggcatggaagttctgcgtgttctcggccgttgcctttgccgtgccctactacgtgttcgcatggttcgtcgggccggagttcccttcgctcatcggtggtcttgtgggcctcggtatcatcgttgccggtgcaaagcgtgggttctgcgtgcctgaaaccccttgggacttcggcccccagtccagctgggacgcggaatggacgggctccatccgtactgccgccaataccgagttcaaggcgcacatgagccagttcagggcatggcttccctacgtgctcatcggtctcatcctcgtcgtgacccgtatccccgagcttgggctcaagggctttctctccgcgcagaaaatccccttcaacgacattctcggctacaagggcgtctcggcatccatcgactatctctacctgcccggcaccattcctttcacccttgtggccctgctcaccatcctgctgcatggcatgaagggtgacgcagtgaagcgcgcatggggcgaatccatcgccaagatgaagtcgcctaccatcgccctcttctttgcggtcgcccttgtgtccatcttccgcgggtcgggggtcgtcgacgcagccctcaaccccaacgcctatccttccatgccgctggccatggccaaggccgtggctgccgtcgcgggtaacgcgtggcccatgctggcatcgttcgtcggtggtcttgggtcgttcatcacgggctcgaacacggtctcggacctgcttttcgcagaattccagtggggtgttgccgcgcaactgtcgatgccgcgtcaggtcatcgtggctgcgcaggtcgttggcggtgccatgggcaacatggtgtgcatccacaacatcgtggctgtgtgcgccgttgtgggccttacggggcgcgaagggaccttgctgaagcgttgcttcctgcctttcgtgctctatggcgtggtggtgggtgtcgtcgcgtcgctcatgagcttcgtgttcctgcctcacctcttctaa
>DVU_2229|4.323517262971282
atggatattgcaacctttgtaggcgtcatcatcggcttcggccttgtgattggcgccatcctcatgggcgctgcgccgggcaagttcatcgacctgccgagtgccatgatcgtattcggcggcacgttcgcctccattctggtcacgttccctcttgaagaggtctggcaggccgtgcgtggtggcctgaaggccttcggcagccgcaaggtcgaggcgcgcgacatcgtcagcaccatggtgcgcatcgccgagataagccgccgtgagggcatcatcgccctcgagaacgtgcagaccgagaatccgctcatcaagaaggcgtgccagctcatcgccgacaatgccgaccctacgctcattcgcaccaccgtcgccatcgagatttccgccatgaaacggcggcacaacatctccatatcggtgttcaacaggctgggcggtttcgccccggccttcggcatgataggtaccctcatcggcctcgtgcagatgctcgccacactcgacgaccccaccaccataggccccgccatggccgtggccatcatcaccaccttctacggggccctgctgtcgaacctcgtctttctgcccatagcgggcaagctcaaggcgcgcagcatgcaggaagaactgcacctgctcatcatcttcgagggggccaagtccatcctcgagaacaacaacccgcggctggtatacgagaagctctcgtcgttcctgccgccgaaggatcgtaagagtggctcctggcgatga
>DVU_2765|4.323343153567459
atgcctatcaagacctttcccctcggcccgctggagaccaactgccacctcgtccacaacggcaggacggccgtcgtcgtcgaccccggcggtgctccgcgcccggtgctcaactatctggagatgcagggcctcaccctcacgcacatcctgaacacgcacctgcacttcgaccacatctacggcaacgcagccctcgccgcagccacgggcgcgcccatcctcgccagtgcgggtgacgccttcctgcggcagaccgaactcggcaagggcggggccttcggctttccggctgtcgacgacttcacgagcatcgacctcgaaccgggcgaacaccgcttcggcgacctcgcgtgcaccgccttcgccacccccgggcacacaccgggcagcctctcgttctatttccccgaagaggacaccatcatcgtcggcgacctcatcttctaccgttccataggcagaacggactttcccggtggcgacctcgaaaaactgcgggcctccgtccgcgaccacatcttcaccctgccgggcaagacgcgcatcctgcccgggcacggccccgccacatcggtggacgacgaaacacgcaacaacccgtatttcggagacttcgccgtatag
>DVU_0100|4.322088454565225
atgggcaagaggctgatggcggcactggcactggcggcgatggtctgtgccggtacggcacacgcagaggacgcaccccccgcatccggcggggcgacattgcttgaagaggaggtggtggtctccgcgcccatcatcgaaggcaacgaggtgacacggtacgcggggcagtacaccgaggtcacgcaggagcagattaccgacctcaacgcgcaggacatgtcatccgccctgcgacgcacccccggcgtgaacatctcccgctacaatcccgtggggtcgttcggcggtgccgaaggcggtggtgtcttcatccggggcatgggttccagccgtcccggcagcgaaatcatgaccatgtacgacggtgtgccgcgctacaaccctgtcttcagccatcccttgctcgatatgctgcccatggacccggcacagtccatccgcgtgtacaagggggtgcagcccacagaattcggcaacgccttctccgccatcgacgtcatccccaagcgcatgaccgaagacggctaccgcacgcgcctgttcacctcgtacggcagctacaacaccttcacgcagggggtggaacacggcggcaagcagggtggcgtcgactactacgccggacagagtgtgcgtctctccgacgggcaccgtgagcattccgacgggcagatagagaactacttcggcagactcggctacgacctgtatgagaactggaacgtatcgtggttcggcaacgtgacgcgcaacgtggcacgcgaccccggcagcagcctctctacgggcaacgacgggcgtttctacaccgacgacgtgctcaacgtgatcaccctcgccaacgactacggcgatgccgacggacacatcaaggtctactggaacaacggctacgccaactgggcagggcagaagggcaatgccgacacgaccatcagcgactgggacctctacgggctgcgcgcccgcgaggcgtttcgcgcgtgggagggcggtgaggtgacggcgggcttcgactacgacgtcatgagcggcaaggcccttttcgagaacgacaacggcacctcgtcggagttcgaacgtgaggacttcgtcctcttctcgccctacgccgccgtgagtcacgagttcggttcccgtgacgatttctacgccattccctcggcggggatgcgtttctacacgcataacgagttcggcgaccaggtggcaccccataccggactcgtcttcgggtaccgcgacacggaacttcacgcgggctacgcacgcggcgtcaactaccccggtctgaacgtggcggtgttctccgagaacgtcattccacccatcatgggcggccccttccgtgacgactggaagaacctcgaccccgaactcgtcgaccatttcgaagcgggcgtcagccagaagctgtggggcaaggtgaaggccgacctcaccgcgttctgggatgagggaaccgaccgttacgcggtggtgcagggaacgccgaagcggttccgcaacatcgaatcgttcaccatccaggggcttgagggcaccctgacctacacccccttcgccgacctttcggtgtacgccggggccacatggctggacaccttcccgagtgacctcccctatgcgcccgagtggaccttcagcgcgggcctcaactggcgcttcctgcaacacttcaggctcagtctcgacgcacagtatgtgacgggcgagcaggtactgagtcagggccgcacggagaatgccgtcaatgcgagcgaggtcgacccctaccatgtggtgaacggccgcatcgcctatgtcttcgactacgcgccgtgggaaatcaaggaagcagaggtctacctcgcgctggagaacatcaccgactcggactacgaataccgccccggttaccgtatgccgggttccagtgccacggtggggttgagcgtgaccttctag
>DVU_2515|4.321408746076823
atgtgcgcggtcaaaagccccatcccggacaacatctccgaagagtactaccagataagcgcggcgattctctcgagctttcccaagtatcgaccgcctgtcgacctcttccgtttccgggacgacatcgcgcaactcacgccttacagccgcaaggggcagcggctttccaacgaacaggtcgaagaggtcgcccgcctgtgtgacgagggcgacctcttcgtatcacgcacagaccaccccatctattcgcagcacatcgtcaagcaactcgacctcatcctcgtcgacaggaatctcaaggaaagcgaggtggctgacatctgcctgcgcgccctggcactccgcttcagcgacttcgccgaccagcccgtgcgccccgtgttcgagaccctctacaaggacatgatggtcttcaccgagtatctctggcaggacaggcaccgcatcaagctcttcatgcggcgcctcttccgcgaacacacactggcacagcactcgctcaacacccttgccgtgggcctctggcttttcatcaactccatgggtgacgggctcaaacgacgcgacctcgacagggccgcactgggctttttgctgcacgacctcggcatggcgcgcatccccgccttcatcctctccaagacgaccccgctcaagcccgaagagcgcgacaagattcccctgcaccccctttcgggcatcaagacgatgcacaagctgggccttgccttcgacgagatgcgacaagccgtactcgaacatcatgagcggctcgacggttcaggctacccgcagaagctcaagggcgagcaggtaagccgcatcggccgcatcgccgccgtcgccgactcgttcagcgccatgatcgcccaacggccccacgcccccgccaaggagccccttgtcgccgcacaggaactggcagccgaccgcaaccggtacgacacgcgctacacaagccagcttctgaccgccttcatgaccggggcgttctcccgcgaaggcgcggcgaccaccgccctcgtcctcgaagcgcagcccacccgctcctag
>DVU_2554|4.321360626409894
atgtccgcgactgatttctcgcccgtcaccctcgatgcgatgcaggactatctcgcccttttcgcacggacgccacgccgtgcctcggactacagcttcaccaacctgtggggatgggcagagcattacggcctcgaatggaggttcgaacacggactgtgctggttgcggcagaccctgcccgaagtgcgctactgggcccccgtggggccgtggggcgacatcgactgggcatcctgcacatgtctcggcaaggggatggagttcatccgcgtaccggaagaactggcaagcctctggcgcgaggtgctgggcgacagggtgacggtgcaggagacgcccggtcagtgggactatctctacgattccgccgacctcgccgacctcaagggtaaccgcttccatcgcaagaagaatcatgtgaacggttacgccaaggcctatggcatcgactaccatcccctcacccccgattgcatcgaggccgtcatcgagatgcaggaggaatggtgccagtggcgcgagtgcgccgaatccgagtcgctgctggccgagaacgaggctgtcatccgggtgctcgaagagtgggacagcatccccggcctcgtggggggcgcactctatgccgaggggcgcatggtggcctacaccgtgggagaggccctcgacgacgagaccctcgttgtgcatttcgagaaggggcgtggcgactaccgtggcgtctatcaggccatcaaccagcagttcgtgcagtacgagggggcccgcttccgtctggtgaaccgcgagcaggacctcgacgacgaagggttgcgcaaggccaagcagagctactaccctgtggactacctgcgcaaggccacggtgcgcatcgctcccgtgtag
>DVU_3347|4.3199688268556375
atggccatctatcaggacgtgatcatggcgggtttcgggggccagggcgtgatgctcatcggcaaccttctcgcctatgccggaatgcacgcgggcctcaacgtcacctacatcccggtctacgggccggagatgcgcggcggcaccgccaactgcaccgtggtcgtctccgatgaagacatcggttcgcccatcatccagcggcccaagagcctcatcatcatgaaccagccctcgctggacaagttcgaggcgcgcctcgaagacggtggcgtgcaggtgctgaacacctcgctggtggacgcaagcaaggccgaggcgcgtgtgcgcacggtctgcgtgcccgccaacgagatcgccgacggcatcggcaacaccaagatggccaacatggtggccctcggcgcctatgtgcaggccaccggcatcgtgcccctcgaagccgtgaaggaaagcctgaagagcgtcatctcggcgcactacagccacctcattcccaagaacgcggacgccctgcaggccggtttcgaccacgccgccaagggttag
>DVU_0481|4.316725680159552
atgtacatcgtcaccggaggcgcgggtttcatcggcagtgccatggtctggaagctgaacgagatgggcatagaggacatcgtcgtcgtcgacaacctgtccaccagcgagaagtggaagaacctcgtcaatcgccgctatgtcgactacgtccatcgcgacaccttcatggacatggtgctgcatggcgacctgccgtgggatgtggatgccgtggtgcacatgggggcgtgttccgccaccaccgaacgcgacgccgacttcctcatggagaacaacctgcgttacagccgcatgttgtgtgaattgtgcatggagacgggcgcacgcttcatcaacgccagcagcgcggcgacctacggtgacggcagcctcggtttctccgacgacgataccaccatgctgcgcctcaagccgctgaacatgtacggctactcgaagcagctgttcgacctctgggcgtaccgcgaaggcagactcgacggcatcgccagcctgaagttcttcaacgtctacgggcccaacgaataccacaagggcgacatgcgcagtgtcatctgcaaggcctacgcacagatagggcaggagggcgtcatgcgcctgttccgttcgtgccatcccgattacgccgatggcgggcagatgcgcgacttcatctacgtgaaggattgcgtggaggtcatgtggtggctgttgcagaaccccggcgtcaacggcgtgttcaacgtgggcaccggcaaggcgcgcacgtggaacgacctcgtcaccgcggtgttccgcgccatggaccgtgaaccggtcatcgagtacatcgacatgcctgaacaactgcgcggcaagtaccagtcgttcaccgaagccaccatgggcaagctgcgcgacgcgggctgcccggtacgtttcactgaactggaggatggcgtcaccgaatacgtgcgccggtacctcgccgcggccgacccccacctgtag
>DVU_2579|4.315602806564405
atgccagccaaagccacccaagcttccgagaccccggaaggcttcgtccgtaaaagcactttctacatggccgtcgcggtcgcccttgttgcgggcctctacctcggcaacgtactcaccagcacccttgcccccggtcagtccccggtcaccaagaagcaggtatccgccccgtcaggcgaacaggcaacttcgcaagtaccgcctgaagtgatgaaccgcatcctcgaacttgaacaggctgtcatcaagaacccgcaggatgccgatgcatggacgcacctcggtcatctgtacttcgacacccatcaggccaaggaagccatccgcgcctatgagcgctcgctggcactcaagccgaacgaccccgacgtcatcaccgacctcggcgtgatgttccgggccgaccaccagcacgacaaggccctcgccgccttcgacaaggccgtcagcatcaaccccaagcacgaaatcgccctgttcaacaaaggcatcgtgctctatttcgacatggagaagaaggacgaaggccttgccgtgtggcgtaagctgctttccaccaaccctgcggccaaggcgcccgacggcacgcccctggacgccatgatcaagcaactttccgcgaaatag
>DVU_1090|4.314871187669292
atggcgaagaaaccgagcctcagccccgaagagatgcgccgcgaggcattggagaccgctcttagcaccatcgagcggaagtacggtctgggggcggtcatgaaactgtccgacgaggcgcatgtcgccatccccgtcatccccaccggttccatcggccttgacctcgcactgggcgtaggtggcgttccgcgcggtcgcgtgacggaaatctacggccctgaatcctcgggcaagaccacgctgaccttgcacatcatcgccgaagcccagaaacgcgggggtacggcggcgttcatcgacgccgaacatgcgctcgacgtggcctatgcccgccgtcttggcgtcaacaccgaagagctgctcatctcgcagcccgacttcggggaacaggctctcgacatcgccgacatgctcgtgcgttctgcggcggtcgaccttgtggtcatcgactccgtcgccgcgctcatcccgcaggccgaactcgaaggcagcatgggcgacacgcaggtgggcggtcaggcgcgcctcatgtcgcacgcactgcgcaagctcaccggcaccatccacaagtcgcgcaccgccgtcatcttcatcaaccagatacgcatgaagatcggcaccatgggctacggcagccccgagacgaccaccggcggcaacgcactcaagttctacagttccgtccgtatggacatccgcaagatacagaccctcaaggacaaggaagaggtctacggctcgcgcacccgggtcaagatcgtgaagaacaaggtcgccccgcccttccgcgaggccctgttcgacatcctctacggcaccggcatctcgcgcaccggtgaaatcatcgacctcggttccgatgcgggcatcatcgacaagagcggctcgtggttcgccttcggttcagagagactgggccagggcaaggagaacgtccgcgcccttctcgaagagaacgcccccctgcgcgaggccatcgaagccaagctcatcgaacaccttggcatgactcccaccaaattcgcctcatcaggcgaagagcccgccaacgacgaagagaacgacctctag
>DVUA0123|4.314321437053025
atgcagattgtcaccactgaacgcgacggcatcaccgtcatctccctcaccgggcgcatggacgccaccaccgtggcctcgttcgacgaggcatggcgcacctgcctcgacaacggggcgcggcgcatcgtcgtcgaccttggcggcgtggagtacataagctcggcggggctgcggggcatcctctcgctgctcaaggcgagcaaggcggcgaagggcggactggccttctgcaatgtgggacagatggtggcagaggtgttccgcatctccggcttcacgtcgatgctcgccgtgttccccggtctcgacgaggccctcgcctctctcgcctag
>DVU_2192|4.3133860307723575
atgcctgacatgaactaccgctacgacgccgacctgcacaaactggtgacgctggtccgcatgggggcacacaccctgcgccttgccgccgacaccctgcccgccctgcgtaccttgtggttgcagcacatccggcacggcttcgtccctgcgtag
>DVU_0533|4.313110998954881
atggatcaggcaatctacaccctgcacgagttcatgctccacaccaagaactggacgtacatcctgatgggtgtgacgctcttggtgtacgtgggttactggctcttcctcaccgggcgtgacgagaagatccgcaaatactag
>DVU_1586|4.312953940068811
atgaagttccgttcagccctgtttacggtcctgtgcctgatcgtcttgacccttcccgcttttgcggccccccgggagattggttccggagacctgctgaagctcgtgggcgagtcccgcggcaaggtggtcgtggtcaacttcttcgcctcatggtgcccgccgtgccttgaggagattcccggactcatccgtctgcgtggtcattacaagccttcgcaggtggagttcataggtgtgtcggtcgatgaaagccgcgaccagcttgtggcactcatgggcaagaccccgttcaactatccggttttcctcgcacgtgaagagctttcgcggttcttcggcatctcatcgattccccgcctgctggtctatgacaaggctggcaagctggtcatcgacaatgtcggcctcgtcgaggcggatgaacttgcgaaggccatcgacacgctgcttggtggcggcaaataa
>DVU_1833|4.311247042384496
atgggcaaaactcaggctgagaagcccgcagccaaggggcgtccggcggaagccgacatcgccgaactgaccaagaagcttatcctcaacggtgccgacatcgtgcgcatcggtgaagacgccgagctccttgtgggcggcaagaactacaacactgcgctcatcagtcaggtcgaaggcataagaaccccgcagttccgggccatctcgtctgtggccttccacaggcttcttgatgagaccaaggtcaacgcctcgctcatccgtgccattgttgacaaggaattcaacaggatcgactggaacgacaccgagatcaaccgtgatcccgagttcctccagaagttcgtgcgcaacctcgccaaggacatccatgccgaggtgcaggccaatccgggtacgctcatcaagctgcgtacctttgtgaacaacgtcgttgaagggttcgccacctcgccggagggcatcgaccagcttcgcaagcgttcggtgcttgtgcaggcgggcattctgtccgtcgacctgcccaaggaggtcgaggacgaggtcaagcgcgcctaccgcgatatctgcaaggaggccggggccgacgacgtgcccgtggccgtgcgttcgtccgctgcgggcgaagactcgcgcaagaaggcctttgccggcctgcaggacacctacctcaacatggtgggtgaagcccgcgtggcccgcgcctaccactgggactgcgcttcggcgtacaacctgcgttccatgacctaccgccgcgaggccattctcgacgcccttgcccgtgccgaagccaccggtgacgaatccatcgcgatcaaggccaagcaggaatgggccatcgagaacacgtctctttcggtctgcatgatgcgcatgatcaacccggtcatttcgggtaccgccttcagcgcagacacggccaccgggtgccgcggcaccagccgtcgcgacctcgtgtccatcgatgccagctacggtcttggcgaggctgtcgtgggcggcatggtcacccccgacaagttctatgtgttccagcgcgacgacggtgcagaagttgtcgtgcgccagatgggctgcaaggacaagaagatcgtctacgacgagaagggcggtaccaagaaggttcccgttcccgacctcgaggcgtaccgctggtcgctttcactggcgcaggccgaacaggtcgcccggggtgtgcgtaacatcagcgtcgcctatggcagcatgatcatggacaccgagttctgcatcgactccggcgagcgcctgtggttcgtgcaggctcgtcccgagacccgctggaacgaagaattcgagacccatccgcacaccatcttcatgcgtcgtcttgaagtcgaccccaaggccgctgccggtgccgaaatcatcgtcgaaggcaacggtgcttcgcggggtgcggggcagggcagggtcaagtacctgcgttcggcccttgaactgaacaagatcaacaagggtgacatcctcgccgcagagcgtaccgaccctgacatggttcccggtatgcgcgtggcatccgccatccttgccgacgtgggcggtgacaccagccacgcggccatcacctcgcgtgaacttggcattccggccatcatcggcatccagcgcctcgaaatccttcgtgccctcgatggacaggacgtcaccgtcgacggcacgcgcggtcgtgtctaccgcgggatgctgccgttgcgcgaagtcggtggcgagatggacctttcgaagctgcccgccaccaagaccaaggtcgggctcatcctcgccgacgtgggacaggccatgttcctgtcgcgtctgcgtgaggtggaggacttcgaagtcggccttctgcgtgccgagttcatgcttggcaacatcggtgtgcacccgcgtgcccttgaagcctacgacaacggcgaactcgagcatgtcgtccacgccaagctcaaggaactcgacgtcaacctgtcgaagctcctgcgtgaacaactctcggcgggccttatcggcatcgacatgaagctgcgtgaatacgtgggccatgtgacagggcttgcagctgaaatcgaagaactcgcttcgcgtgacaacctgcgcggcaccgaagaggtgctggctgtccaccgccggatgcgtgaactcgaccacaagctcgacgagcatgtggaacttgccacccgccgcatggatattctcaagaccagcgtcgaccttgccgaccatgtgcgtgtcatcatgggctacgacgacgaattggccctgcttgcgggtaccgacccggatattctcaagcgtcgcgccgagatcgaagccaatgtccgtgcacacgtggaacgtgccgagcagattcccgccgtgcaggaggccctcgccaagatcgcttcgttgcgtcacgaggtcggcctgcggagtggtctgcagaccgccatggacgacgtccgggctgttcccgagaagatccgtctgctcatccgttcacgcggttttcgcaccggcaaggagcattatgtgcagacgctggcacagggactcgccctgttcgccatggcgttctacggaaaggacatcgtctaccgtaccaccgacttcaagtcgaacgagtaccgtaacctgctgggcggtaacctgttcgagcagcacgaagacaaccccatgctcggctaccgtggcgtgtcgcgtaacatccacgactgggaagtcgaggccttcaagctggctcgcggtgtctacggcggtgtgaaccttcagataatgctcccctttgtgcgaacccttgaggaagcgcgtagcatgaagcgctaccttgagcaggtgcatcgtctgaagagcggcgtggacggtctcaaggtcatcctcatgtccgagattcctgccaacgctgtccttgccaagcagttcatcgaggaattcgatggtttctccatcggttccaacgacatgacgcagatggtgcttgccaccgaccgtgacaatgccagccttggccacatctatgacgaagaagacccggcagtggtctgggccattctcgtgaccatcttcaccggtcagaaatacggtcgcaaggtgggcttctgcgggcagggcgtatccaacagcgtcatcctgcgtggtctggtcgccatcgcgggtatcgtgtccgcttcggttgtgcccgacacctactaccagaccaagctggacatggctgaagtcgagtcgcacaacatcccgacagagaaactcggtgcatggctgcgtgaacagcacttcggcaagctgcgtcagttgctcgacaccaagggatacggtcatatcctcaagaagcacacgcaggcagaagacctgagcgactggtacgaaggtgaactgcgtcgcctgcacgaacagcttcgcgagagcatggatacacccaaggagaagttctacaggcaggaactggctcagttcagggctgcattccacaagcctgtgatctatgcgacctgggactggaacagaacggtcgaggacgccatgcgtcaagccggtttcgcctcattcgccgaacaggcggaggcattggctgcacagcgcgccaagaagttctag
>DVU_1896|4.310040597931759
ttggctaaccacaagtctgccctgaagcggcacaagcagagcctgaagcgcgccgcccgtaaccgtgcggtgcggacccgtatcaagaacgtcatcaaggacgtgcgcatcgccctgcagcagcaggacaaggagcaggccgccactgcgctggttcaggcttctgccgtgctcgacaaggctgccagcaagggcgttgttcactggaagaccgctgcacgcaagatctcccgcctgaccaaggccgtcaatcaggtcgcctag
>DVU_1243|4.309189778607502
atgttcctgcgcctttcatccttatgcctgtccgccctgctcatatgctgtgtcctagcgcccggcacctcgttcgcttcatctccggcacgcgccacgcttgaaagcaccgtcacgcgcgtactcgacatcctgaaatcccccgactaccgcgacactgccaagcgtgacgcggaacggaacaagatcgaagcggagattcgcaacatcttcgattacgaggagttctccgcccgcacagtgggggccaactggccatcattcacggccgaccagaaaaaccggttcaccgaggccttcgctcaactgctgcgcgccacctaccttgaaaagatcgacggctacaacggcgaacgcatcgcctacaccggagagttggcaagcaccaagggcgacaaggtcgaagtgcagaccgccgtcaccctcaaggacggcaagaccgtgcctgtcgcctaccgcatgctcgaaaaacaggggcgctgggtggtctacgacgtcatcatcgaaggtgtgagtctcgtgaagaactatcgctcgcagtttcaggacctgctcaccaagggcacgcccgaccagctgatcgagcgggtacgctccaaggccgatgaagtcagggcgaaagccgcgcaatag
>DVU_1160|4.305649513149243
atgtttggagaacagttgcttaagaatccgctcatcgagttctgcgactcggtatgccggggctgcggtcaggtcatgttccagaacaacaccgtaacgggcctgctcttcttcgcaggtatattctacaactctaccactctcggcgtctgcgccgtactggggacagccgcttcgacactcacggcacagttgcttggcgtggacaagccgcttgtacgtgccggacttttcggcttcaacggaacactcgctggcatcgccctgccattcttcttcaactatgaaccggccatgctcggctatgtggccctcaatggtgccttcacgacgatcatcatggcttccttgctcaattttctcggcaaatggggcgtaccggccctgacggcccccttcgtgcttgccacatggttgctgatgttcggcgtatacaagctttcgctgttccaccccggtgcgctcattgctccagcactgccctccgttgcaggactggcagacatgggcaccgtgacaggacgcacgttcatggaaggcctgttcaagggcgtgggcgaggtcatgttccaggataacatcgtgaccggcgtgatctttgtcgtggcgattctggtcaactcgcgcatatctgccctgttcgccgtcataggttcactggtgggcctctgcaccgcgctcatcatgcactcgcccgaaacgccggtacggctcggtctgtacggtttcaactcggtactgtgcggcatcgccatgggcggcatcttcttctacctcaacatccgcacgtttctgtacgccctcggttgcatggttctgggagccatagccaccggcgcgttctccgtgcttctctcgcccatcggcatgcctgccctcacctggcccttcatcgtcgtcacatggctgttcctcttcgccgggagcatgttccgcaacatcgcgcaggtacccaccgaaaaggccggaactccggaagacaacctgcgcagcctcgcgatcgggtctcgctga
>DVU_1289|4.304869865230295
atgtccaaactgccaacccccgaacagctgatcgcaagcaagcccggctttcccgccgaaagctggatggatgtgaagcccgacttccgccccggcacatggtgttatccgtccaagccggacatcatgaagagcctcgggatgcccaacccgcacgagtgggctcctgatcaggaagactggaaccttccggagaactgggaggagattctttacaatggcctgaaggagcgtctcgaaaagcaccgctcgctcaagctgttcatggacatctgcgtgcgttgcggcgcctgcgccgacaagtgccacttcttcatcggcaccggcgaccccaagaacatgcccgttctgcgtgccgagttgctgcgttcagtctaccggcgcgacttcaccaccgccggcaagctgctcggcaagctggtgggagcccggaagctcgacaaggacgtggtcaaggagtggttctactacttctaccagtgcaccgaatgccgccgttgctccctgttctgcccctatggcatcgacacggctgaaatcacggccatcgcccgcgagctgctgcacgaagtaggtctgggcatcaactggatcatggagccggtgtacaactgtaaccgcaccggcaaccacctcggcatccagccccacgctttcaaggagatcgtcgagttcctctgcgaggacatcgaaacgatcaccggcatccacatcgacccgcccttcaacgagaagggacatgagatcgtcttcatcaccccttcgggtgacgtgttcgccgatcccggcatctacacgttcatgggctacctcatgctcttccacgagatcgggctggactataccctttcgacctacgcctccgaaggcggcaacttcggttcattcacttccttcgacatggcgaagaagctgaacgcgaagatgtacgccgaagccgagcgccttggctccaagtggattctcggcggcgagtgcggtcacatgtggcgcgtcgtccaccagtacatggagacgttcaacggccccaccccctcgcacatggaagtgcccaagtcgcccatcaccggcacggtcttcgaaaacgccgccgccaccaagatggtgcacatcaccgagttcacggccgacctcatcaagcacaacaagctgcgcctcgaccccagccgcaacgaccacctcacggtgacgttccacgactcgtgcaaccctgcacgaggcatgggtctgcttgaagagcccagatacgtcatcaagtcggtgtgcaacaacttctacgaaatgcccgagaacaccatccgtgagcagactttctgctgcggcggcggttccggcctgaacaccgacgagatcatggaattgcgcatgcgcggcggtctgccacgaggcaacgccctgcgttatgtgcagcagaagcacggcgtcgacaccatggcctgcatttgcgccatcgaccgtgccacgctgcctccccttgccaactactgggctcccggcgtttccgtctacggtacgcacgaactggttgcaaacgccctcgtcatgcgtggtgagaccaagcgcaccatggacctccgtcaagaagacctgcccggcatggaggacgcataa
>DVU_3134|4.304351145915646
atgagcaactacgtcctcgccctcgaccagggcaccaccagctcccgcgccatcctcttcacgcgcgaaggtgacatcaagcagatttcgcagaaggaattcacccagatttacccccagccgggctgggtggagcacaacgccaacgagatattcgacacccagtcgtgggtcatgcgcgagtgcctgcaagaggccggcatcggtgccgcggacgtcgtggccgcgggcatcaccaaccagcgtgagacgaccgtggtgtgggacaaggccaccggcgcccccgtctacaacgccatcgtgtggcaagaccgccgcaccgcaggcttctgcgacgaactcaaggcccgcggcctcgccgacgtgttccgcaagaagaccggcctcgtgctcgatgcgtacttctccggcaccaaggtgcgctggatactcgacaacgtgccgggagcccgcgccaaggccgaaaagggcgaattgctgttcggcaccatcgacacatggctcatctggaacctcaccaagggcaaggcgcacgtcaccgactcgtccaacgccagccgtaccctcatgttcaacatcaacacgggcgcgtgggatgacgagcttctgggcatcctcgacgttccgcgctccatgctgccccgcgtgaccggttcgtccgaggtcgtgggtgacatccacccagaattcctcggcaaggccattcccatcgccggcaatgcgggcgaccagcaggccgccacctacggcaacgcctgcctcaagcccggcatggccaagaacacctacggcaccggctgcttcatgctcatgaacaccggcaccgaagtccgttccagccagaacaacctgctgagcaccgtggcatggacgaccccctcgggacgtttctacgccctggaaggcagcgtgttcatcgcaggcgcagtggtacagtggctgcgtgacggtctcggcatcatcaaggccgcccccgaagtggaacaactggccctgagcgtccccgacaacggcggcgtctacctcgtgcccgccttcgcgggactgggtgccccccactgggaccagtacgcccgtggcaccatggtcggcatcacccgcggcgcgacgaaggcccacatcgcacgtgccgcgctcgagtccatcgccttgcagaccctcgacatcatggactgcatgcagaaggactcgggcatcaagctggccgcactgcgcgctgacggcggcgccacccgcaacaacctgctgatgcagttccaggccgacgttctcggcgtgcccgtcgagcgtcccaaggtcactgagaccacggccctcggcgcagcctacctcgcgggtctcgccaccggattctggaagagcgaagacgagatagccaccatgtggcaactcgaccgccgcttcgagcccaacatgtccgacgacaagcgccagcacctcgtctacgaatggcagcgtgccgtagaacgcgccaaggcgtgggtcgaggcatag
>DVU_0353|4.303497435653739
atgtaccgcaatacaaagaacgttccctactatgtcttcggcaaaggctcgttcgcccagttgggcgacctgctggcggaacgccgtgccgaaaagggccccgtcgtcttcttcgtcgaccacttcttccgcgggcacgacctcatagaccgtctgcccatgcagcagggcgaccagctgcacttcgtcgacaccaccgaagaacccaagaccaccgacatcgacgccttcaccgccgcgatacgcgccgacgacgaccgccagccctgctgcgtggtgggcatcggcggcggtgccgtgctggacaccgccaaggccgtggccaacatgctcaccaaccccggcaaggccgaagactatcagggctgggacctcgtgaagttccccgccgtctacaagataggcgtacccaccctttcgggtaccggggccgaatgctcgcgcacctgcgtgctcaccaacgtgcagcgcggcatcaagctgggcatgaacagcgacttcaccatgtacgaccagttgctgctcgaccctgaactcacccgcaccgtaccccgcgaccagtacttctacacgggcatggacacctacatgcactgcatcgagtcgctgcggggcagctaccgcaacgtcatcatcgacgcgctggcggagaaggccgtgggcatgtgcctcgacatcttcctctccgacgacatgatgagcgacgagaatctcgagaagatgatgatagcctcgtacctcggcggcatgagcgcaggcaacgtgggcgtcatccatcccatctccgccggtctttcggtggtgctgcacgcccaccacggcatcgccaactgccatgccatgagcgtgctcgaagagttctaccccgaagaccacaagcacttcgtggccatgatggaacgtcagggcgtcacactgcccaaggggctgtgcgcgaacctcaccgacgcgcagtacgagtccctcgtcgcctcgtcggtggtgcacgagaagccgctgaccaacgccctcggccccggcttccgcgacatcctcacccgcgagaaggtcatctccctgttcaaggccatgtag
>DVU_2789|4.301851674254803
atggagaccagatacgccaaccccgcaccgctcgggctcatgggcttcggcatgacgacggtgctgctcaacatccacaacgccgggttcttccccatcagcgcgatggtgctcgccatgggcatcttctacggcgggctggcgcaggtcatcgccggcatcatggaattccgcaagggcaacaccttcggcaccaccgccttcacctcctacggtctcttctggctttcgctggtgggtctcatcgtcatgccccgcctcggctgggctgaagccactccccatgcctacatgggctggtacctcttcatgtggggcgtcttcacgctgttcatgctgcttggaacattgcgctccagcgtggtgctgcggctcatcttcctgctgcttacggtgctgttcttcctgctggcggcacgcgactggacgggcagcgagaccatcggcaccatcgccggttgggagggcatcctcaccggtgcctgcgccatctaccttgccatggcagaagtgttgcatgaacaactggggcgcaaggtgctgcctttctga
>DVU_2757|4.297707935514534
atgagccagcacccggtagccggaacccagtcacccttcatggaagccgacgccgtgcgcaccatcgccgcacacgtgctttccggcgggcgcatcgaccgcgccggggccgagacgctctaccatgaggcatcgctgcacacccttgcccatctggcccacgccgtgcggctgcggcgtcaccctgaaccggtggtgacctatgtggccgaccgcaacatcaactactccaacatctgcgtgtgcgcctgccgcttctgtgccttctaccgcgcccccggcgcggaaggcggctatgtgctctcccgcgaggaactcgcccgcaagatagacgagacgctggtcctcggcggcacgcagatactgttgcaggggggccatcaccccgacctgccgctgcacttctacgaggacatgataggctggatacgcgccacctaccccgccatccatatccatgccttctcgccgcccgaaatcgtcttctttgccgagaaggagcacctcaccatcggcgaggtcatcgaacgcctccgagctgcggggctcgactccatccccggcggcggtgcggagatactggtggacgaggtgcgcacgaaggtctcgcccaacaagtgctcggccgaactgtggctcgccgtcatggaagaggcgcactatcaggggctgcgcaccacggcgaccatgatgttcggccatgaggagacccacgcccaccgcctcgaccacctcttcgccgtgcgcgatgtgcaggaccgtaccggaggcttcaccgccttcatcccgtggacgttccagcccgccaacaccgccatcgaccgcgaccccgaacccgcgcccgcctaccttcgactgctggccctctcgcgcatcgtgctcgacaacatcgacaacatccaggcctcgtgggtgaccatgggcccgcacgtggcgcagcttgcgctcttctacggcgccaacgacttcggttcgctgatgatagaggagaacgtcgtggccgcagccggtgtgagcttcagcctttcgcgcggcgagatacacaagatcatccgggcagcgggcttcacccccgtgcaacgcaccatggactacacccccgtggtgccccaacccgtcgaagcatag
>DVU_2774|4.2940420120632234
atgctcattcgcgagtggatgacccgcaacgtcatcaccgtcacacccgacacgtccatgatgaaggcgtcgaagttgatgaaggagaacggcttccgccgtctgcccgttcttgacggcaacggaaagctgatcggcatcgtctccgaccgcgacatcaaggaggcttcgccctccaaggcgaccacgctcgacatgcacgagctgtactatctgctgtccgagatcaaggtcaaagacatcatgacccgtgatcccatttgcgtccaaccggatgaaaccgtcgagcgcgtggcattgctgatgatcgaaaagcacatcggcggtatgcccgtcgtcgatgaggaaggtcaactcgtcggcatcatcaccgacagtgacatcttcaaggtgctcatcgccatcaccggcgtccgtagcggcggcgtgcagttcgccttcgaactggagaacaagcccggaacgctgaagcccatcatcgacaccctgcgcgaactcaacgccagcatcgacgccatcctcacgtccgaccagaccggttcggacgacacccggcgggtgttcatccgcatcgtgcccatggaccgcgccgaagagaaccgtgtcatcgaagccatcaaggaaaagttcccgctgctgtactgggcacgcgcgcgtgtccacgagatggagcgccccgcctag
>DVU_1441|4.293993260220782
atgtctttggtcatcaatcataacatgatggcgatgaacgccgcccgcaacctgacagacagctacggcaggctcgccacctcgacccgccgcctgtcctcgggcctgcgcgtcaacaccgccgccgacgacgctgccggtctcgcaatccgcgaactcatgcgggctgacatttccaccctgcgccagggcatccgtaacgccaacgacgccatctcgatgatccagaccgccgacggtgcgctccagatcatcgacgaaaagctcatccgcatgaaagaacttgcggaacaggcggcaaccggtacctacaactccgaccagcgcctgatgatcgaatcggaataccaggcgatggcctcggaaatcacccgaatcgccaacgcgacggacttcaacggcatccacctgctcaacggatcgctgtcgggggtgcataacggctccgtcctgcagcagagcggggcgctgaagatccacttcggcaccggcaacgactctgccgaagactactactacatcgaaatcggcggagccacggcctccatgctcggtctcggcaatgcatctgcactggggaccgaagccgggggctacaccatctccacgcagtctgcggcgcaggcggcccttgccgccatcgaccaggcgatcatctccaaggacaagattcgtgcctcgctcggtgccctccagaaccgtctggagaacaccatcagcaacctctccatccaggccgaaaacctccagtcctcggaatcacgcatctccgacgtggacgtcgccacggaaatgacggagttcgtccgaaaccagattctcacccagtcggccgtggccatgctctcgcaggccaactcgctgccgcagatggcgatgaagctcatcggcggctaa
>DVU_2482|4.2930828902735385
atgcgaatgcctcgcagaacgttcatcaagctcgcttcggcttccgcaggcgctctcgccttcgccgggctggggcagagcctcgcgcccacggtggcgcgggctgcggaactcaagatcgccaaggcgaaggtcacaccctctgtctgctgcttctgtgcggtgggatgcgggttgctggtctacaccgacacccagaccggacgctccatcaacatcgagggcgaccccgaccatcccaccaacgaagggacgctgtgccccaagggtgcgtccatctggcagaccaccgaacgcagcaagcgtgtcaccaaggtgctgtaccgtgcacccggtgccgcggcgtgggaggagaagtcgtgggactgggccctgccgcgcatcgcccgcaagatcaaggagacgcgcgacgccaccttcgaactcaccaatgacaaggggcagaccgtcaaccgcacccggggcatagcctcggtgggctcggccgccgtcgacaacgaggagggctggctcatgcaagccatgatgcgcgcgctcggcctcgtgtacatcgagagtcacgcacgtatctgacacagctcgactgtgggggctctggcagagtcctacggacgcggtgcgatgacgaatcactggatcgacctcaagaacagcgacgtcattctcatcatggggagtaacgccgccgagaaccatcccatatccttcaagtgggtgacgcgcgcgcaggaacgcggtgcaacgctcatccatgtggacccgcgcttcacgcgcacatccgccaaggccgacatccacgcccacatcaggtcgggcacggacatcgccttcttcggcggtctcatccggtacatcatggagaacgacctgttcttcaggcagtacgtggtcgactacaccaacgcctcgtatatcgtcggtgcggactacggtttcgccgatggtcttttcaccggcttcgacgccgagaagggaacctacaacaccaagaaatgggccttcgccgccgacgagaacggcatgaccctgaaagaccccacgctgaacgacccgcgctgcgtctttcaactcatgaaggcccactacgcccgctatgacaggaagaccgtctccgacgtgacgggcatctccgaagagcagctggcgacgctgtggagtaccttcgcctcgacgggcaagcccgacagggcgggaaccatcctctatgccatggggcagtgccagcacaccgtgggcgtacagaacatccgtgcgctttcgatgatacagctgctgctgggcaacatcggcatcgcagggggcggggtcaacgcgctgcgcggcgaatccaacgtgcagggcaccaccgacatctcgctgctgtgcgacaacctctccggctacctgcccacccccaaggcctcgtgggccaccttcgacgactatgtgaagggcacgacgccggtggacaaggacccgaagagcgccaactggtggtcgaaccgcggcaagtatctcgcctcgtacatgaagtcggtgtatcccacggccagccatcaggacggctacctctggcaccccaaggtcgatgacgggaagataaccgactactcgtggttgcagatattcgagcgcatgagcaagggcggcttcaagggtgccttcgtgtgggggcagaacccctgtgcgggcggggccaacgcgggcaagaaccgcaaggctatggagacgctggactggatggtggtggtcaacctcttcgagaacgaaagttcgctcttctggaaggggccgggggtagaccccgccaaggtcaagaccgaggtgttcttcctgcctgcgtgcatgagcgtcgagaagggcggttccatcgccaattccggtcgctggctgcaatggcgtgaaccggggccgaaacccatgggcgacagccgttcggacggtgacatcgtcctcgacctctatgacgagatacgcaaactctaccgcgaggagaagggagccttccccgaacccgtgctggcgctggacaccgactaccgtaccgacggcaagtacgatcaccacaaggtggcgaagacgctgaacggcaagttcctcacggacgtgaccataggcgacaagacctacaaggcggggcagcaggtacccggcttcgccatgttgcaggccgacggttcgacgacgtccgggtgttggatattcaccgggtgctataccgacgccggtaacatgatggcgcgccgagaccgtacgcagaccccggaacaggccgccatagggctgttccccaactggtcgtatgcatggcccgccaaccgtcgcatcctgtacaaccgtgcggcggtggacatgaccggcaagcccttcgaccccaagcgtgccgtcatcgcatggaacggcgagaagtgggtgggcgacgtgcctgacggcggctggaagcccggagagaagttgcccttcatcatgatacgcgaggggcgcggtcagttgttcggccccggcagggtcgacgggcctttcccggagcactacgaaccgttcgagagtcctctcgaaagccatcccttctcgaagcagcgggtcaaccccactgcgctggcgttcagccacgaacccaaggcggtgcgcgacaagcgctaccccttcatctgcactacctaccgcgtcaccgaacagtggcagtcgggcacgatgacccgcaacaccgggtggctcaaggagatgcagccggagggcttctgcgagataagccgcgaactggccaaggaactcggcatcgccaacggcgacgccgtggtgctcgaatcgctgcggggcaaggtgcaggtggtcgccatcgtcacgccacgtctcaagcccttcaaggtcatgggcgaggtcatgcacgaggtgggcataccgtggcagttcggctgggggcagcatgtgggcaagggcgactctgccaacctgctctcgccttcggtgggcgaccccaacactggcattcccgagaccaaggtcttcatggtcaacctgcgcaaggcctag
>DVU_2812|4.292292324568116
atgaaaacaacgcggcggagttttctcaagctcgtcggggtgagtgtcgtcggactctctctcgggcagctggggttcgatcttgaagacgcgcaggcttatgccgtcaaactcaagatcgaaggcgcgaaggaagtgggcaccgtgtgtcccttctgttccgtctgctgtcaggtcatcgcctacgtgcgcaacggcaagctcgtctccaccgagggcgaccccgatttcccggtcaacgaaggtgcgctgtgtgccaagggtgccgcgctcttctccatgtacaccaacccccatcgcctgacgaagccgctctaccgtgcgccgcacagcgacaagtgggtggagaaggactgggactggacactgaaccagatcgcgcgtcgcgtgaaggacgcccgcgacaaggacatgatcctcaagaacgacaaggggcagacggtcaaccgtcttgagagcatcttcatgatgggtacctcgcacgcctccaacgaggaatgtgccgtcatccatcaagccatgagaggcctgggcgtcgtccatatggaccaccaggcccgggtctgacacagtcccactgttgcggctctggcagagtcgttcggtcgaggggctatgaccaaccactggatcgatatcaagaataccgatgcagtgctcatcatcggcagcaatgccgcagaacatcatcctgtcgccttcaagtggatcatgcgggcgcgcgacaacggcgccgtgctcatgcatgtcgaccccaagttctcgcgcacgtcggcacgttgcgacttccatgtgcccctgcgttcgggcaccgacatcgccttcctcggtggtatggtgaaccacatcatcgcgaaggacctctacttcaaggactacgtcgccaactacaccaacgccgcgttcgtcgtgggcaaggactatgccttcgaggacggcatcttcagcgggtacgaccccaagacccgcacctacgaccgcagcaaatgggagttcgagaagggacccgacggtggcccggtcatggaccccaccctcaagaacgagcggtgcgtcttcaatctgatgaagaagcactatgagcgctatacgctgaagaacgtctccgacgtcaccggcgtctccgaagagaacctgctgcgcgtctatgatgccttctgtgccacgggcagacccgacaaggcgggcaccatcctgtacgcccttggctggacgcagcataccgtgggcgtgcagaacatccgtacctcgaccctcatccagctgcttctgggcaacatcggtgtggcgggcggcggtatcaacgcgctgcgtggtgaacccaacgttcagggttccaccgaccacgcgctgctgtaccatatcctgccgggctacaacgccatgccggtggcacagtggcagacgctggcagactacaacaaggccaacacgcccgtcaccacgctgaagaacagcgccaactggtggagcaacaggccgaagtacgtcgccagcctgctgaagggctggttcggtgacgcggcgacccccgagaacgacttctgctacgagtatctgcccaagctcgaaaagggcgaggactactcgtacatgtacgtcatggaccgcatgtatcatggcaagctgaaagggggcttcatcttcggcgtgaaccccatgaacagcttccccaacaccaacaagatgcgtgcggcgctcgacaagctcgactggctggtgtgctccgagttgcacaactccgagaccacggacaactggaagcggcccggcgtcgaccccaaggcgtgcaagaccgaggtgttcctgctgccctccgcccaccgcgtcgagaaggctggcaccatcagcaacagcggacgctggctgcaatggttcgacaaggccgtggaaccgggacaggcgcgcaacttcgccgacatcttcgtgccgttggtgaacaagattcgcgccctgtacaaggccgagggcggtacgctgcccgacccggtgctgaagctgcactggaccgacaagttcgaccccgaggagtggacacgccgcatcaacggcttcttctgggccgacaccaaggtgggcgacaaggaatacaagcgcggccaactggtgcctgcgttcggacaactgaaggacgatggcagcacctcgtcgttgaactggctgtacaccggtagctacaccgaagaggacggcaacaagtccaagcgtcgcgatgcccggcagacgcccatgcaggccaatatcggcctgttccccaactggtcgtggtgctggcctgtgaaccggcgcatcctctacaaccgtgcgtcggtggacgtgaacggcaagccatggaacccgaagaaggccgtcatcgaatgggacggtgccaaatgggtgggcgacgtgcccgacggtccatggccgcccatggcggacaaggagaagggcaagctgccgttcatcatgaacaaggacggcttcgcccagttctatggcaccggccgcatggacgggcctttccccgagcattacgaacctgccgagacgccgctcgacagccatccgttctcgaagcagctgtccagccccgtctacaagttccatacctccgatatggatcagatagccaaggcagccgaccccaaataccccatcgtgctgaccacctacagcctgaccgagcactggtgcggcggcggtgagacccgcaacgtgcccaacctgctcgaaacggagcctcagctctatatcgagatgagtcccgaactggctgaagagaagggcatcaagaacggtgacggggtcatcgtcgagagcatccgtggcagggccgaggccatcgccatggtcacggtgcgcatcaggccgttcacggtcatgggcaagaccgtccacctcgtggggatgcccttcgcctatggctggacgacgcccaaatgcggcgactcgaccaaccgcctgacggtgggtgcctacgatccgaacaccaccattcctgaaagcaaggcctgcctcgtcaacgtgcgcaaggccgacaagctgaccgaaatagcctaa
>DVU_2584|4.289394761979072
atgatctcaatattcaagacgatttccggtcgactcgaccgcatcgacgatttcgaacccggctgttgggtcaacctcgtcgcccccaccgccgcggaagtgtcgcaggtggcagaccgctacggcatcgccgccgactatctgaccgactctctcgacgccgacgaacgtgcgcgggtcgaggtcgaggacgatgccatcatcatggtggtgcgtgcgcccatgcccaacgagaagaacccgcaggtacccttcaccaccctgcccatcggcatcatcatcgcacccgacgccatcatcaccatctgtgcagcggaaggcgacctcgtcacattcctgctcaacggcaaggtgcgcgcccttgatacgggcaagcgcatgcgactcgccatccagcttctgcagaaggtcgccctcacctacctctccgacctgcgcgccatcaaccgcaagtccgaagccatcgaacgggaattgcagaaatccatgcgcaacaaggaactgctcgaactgttcagcatcgagaagagcctcgtgtatttcatcacctctctcaaggccaacgacatcatcatggagaagctgcgcagctcgcggcttgtacacctcagcgaagacgagatggacctgctggaggacgccatcatcgagaacaggcaggccatcggcatgacgaccatctacaccgacatcctcagcggcctcatggacgccttcgcctctgtcatcaacaacaacatgaacacggtcatgaagatgctgacaggcgtgaccatcgtgctcatgattccaaacatcatcaccggtgcatacggcatgaacatcgacgtccccctgcatgattcgccctatgccttcatgttcgtggtcggaagttcgctgctgctgtgctgccttgcctggctgctcttcaccaagaagcggtggatgtga
>DVU_2340|4.289318105432637
atgcagtgggatgtcgtctggaacaatatgaactatctgctcgtcgggtcgtaccccgacgggcctctcggtggcatggccatgagcatcctcctcgctatagggggtatcttcggggccttctggcttggtctggccttcggccttatgcgcctttcggaaaaatggtgggtgcgcgcccccgccatcgtgtatgtcgaggtcatacgcggcattccgctgctcatgctcatcttctggttctattttctcgctcccatcgctcttgggcacaccctgcccgaggcggagagcgccctcatcgccttcatcgtgttcaccggcgcctacatcgcggagatagtgcgcgctggcgtgctggccctgcccgcaggacagatggaggccgcacgcggtacggggctttcgaagacgcaggccatgctcttcgtcatcctgccgcaggcattgcgcaacatgattccctcgttcgtgaaccagttcgtcagtttgaccaaagacacctcgctggcgtacatcatcggcgtatcggaactgacccgcaccgcgacgcaggtgaacaaccgcacgctcacggcgccgactgaaatctttctgaccatcgccctgatgtatttcgtcatctgctgggtgctcacggccacgagtcgacggcttgaaaagcagatggcgcggtatcaggcgcgaacatga
>DVU_1493|4.2893048175655135
atgaaattcaacctttccaatctgaaccccggtacgaccttcgacataggtgatggcgcccgtctcaccatacgcctgtgcaacggcgcggccctcgacgaaatatacagcgctacgaccaacaagcgcgaagtgtggaagcgcggtgttcgctccgttgatgtcgaagtggacgaagctcgccggtccgaattgatctgggactactcgatcatggattgggacggcatcgaagacgagcacggcaaggccatcccctgtaacgcagagaacaaggccacactcatgcgtgaaagcctcgtgttcgcgcgcttagtcaacggcctgctggacaggctcattgagcagaccgacgccgcggcacaggctcttgaaaaaaactga
>DVU_0264|4.288706707224555
atgggcatcactgaacgcagaatcgaagacgccgggctcatgcgcggcatcgcagcactcactccggaacgcatcgagaaggtcgtgaaggccgtcaccgaaggcgaagccggggcgcggctcaaggtctactacgaaacctgcatgcgctgcggcctgtgcgccaaggcatgtcactactgcatctcgcacgacggcgaacccgactactcacccgtgggcaagatggaacagaccatgtggcggctgctgcgcgaaggcgggcgggtatctcccgacgtcatctacgacatggcgcagatagcgtacaccgaatgcaacctgtgcagacgttgcatccactactgtcccatcggcatcgacacgggctacgtcatcagcctcgtcaggcgcatctgccacaggctgggggtcaccccccgctacatgcaggacaccgcccacagccacgcagccaccttcaaccagatgtgggtgaaggaagacgaatgggtcgacagcctcatctggcaggaagatgaagcgcgaagcgagattccgaccatgcgcatccccctcgaggtggaaggcgcagacatcctctattccgtcatcgccccggaaccgaagttccgtacgcaactcatctaccaggccgccgtcatcatggaccaggcaggcgtaagctggaccatgcccgccacgccgggatgggacaactcggacatggccatgttcagcggcgacagcgaagtcatgggccgcatcaagcgcgcccatttcgaacttgcacagcgcctgcgggtgaagcgcatcgtcatgggcgaatgcggccacgccttccgttccatctacgacgtgggcaaccgctggcttggctggaagatgcatccggtaccggtggtgcactctgtggagttcttctgggagttgttcgatcagggcaagatcaagctcgccaagcggttcgaagaacccgtgaccatccacgacccgtgcaacatcgtgcgcgggcgcgggctcatggacaagctgcgcgaggtcgtccacgccctctgccccaatgtggtggagatgacacccaaccgcgagcacaacttctgctgctgtgccggtggcggcgtcatcaactgcggcccgccattcaagggcgtgcgcgtggagggcaaccgcatcaaggccgagcaactcaaagccacgggagtgaagaccgtcatcgccccctgccacaactgccatggcggcctggaggacatcatccaccattacaaactggggatgcacaccaagttcctcggcgacatcatctacgactgcatggagaagcccggtgcggtctag
>DVU_0286|4.28757588299116
atgctcagtaagcgaatcatcccctgcctcgacgtgcgcgcgggcagactcaccaagggcgtgaagttcgagggcaacgtggacatcggcgacccggtggccactgcgcggcgctactatgaagagggcgcggacgaaatcgtcttctacgacatcaccgcctcgcacgaggacaggggcatcttcctcgatgtggtcgagcgcgtggcctcggagatattcatccccttctcggtgggtggtggcatcaacacggtggacgatatgcgggccgtgctcatggcaggtgccgagaaggtctctgtcaattcgggcgcggtgaagacccccgacatcatcagtcagggggctgcggccttcgggtcgcaagccatcgtggtgggcatggacgtgaagcaggtcgagaagtccgcaaccatcccatccggttatgagatcgtcatccacggcgggcgcaagtacatgggcatggacgccatcgagtgggcgaagacgtgcgagtcgctgggcgcaggtgaactgtgcgtgaactccatcgacgccgacggcaccaaggacggctacgaactgaccctcacccgcatgataagtgatgccgtgaccattcccgttatcgcctcgggcggcgcgggtagcccggaacacatgtacgatgcgctgaccagaggcggggcttcggctgcgctcatcgcctccatcgtgcattacggcacctacaccatccccgacctcaagcgccgtatctccggcatgggcgcgaagatgcgcatggtgtggtag
>DVU_1353|4.285831532613634
atgtcagatttcgtacacttgcactgtcatacggaatacagcctcctcgacggggccatccgtctgaaggacctcggcgcacgcgccaaggactacggcatgaccgccgccgccatcaccgaccacggtaacctcttcggcgcggcctatttctacaccacctgcaagtcgttcggcatcaagcccatcatcggctgcgaggtgtacgtcgccgccaccgaccgcaccgacaagacctccgaattcgcgcgcacccggtaccatctcgtgctgctggcgcagaacaacgaaggctaccacaacctcgtgcgccttgtgacacgcggcttcacggagggcttccactacaagccccgcgtggacaaggaactgctgcgcgaatacagcgacggactcatcgccctttcagcctgcctcgcaggtgaagtgccgcgcgtgctcatgaagcagggcatggatgcgggcatcgccaccgcgcaggaatacgcctccatatttcccggccgcttctaccttgaactgcaatccaacggcatcaaggaacaggaagtcctcaacgagaagctcatcgaacttgcaggccacacgaacctgccccttgtcgccaccaacgactgccactacctcgacgccaccgacgtggaggcgcacgacatccttctgtgcatccagacgcagaccacggtggacgacccgaagcggatgcgcttcgagacgcgcgaactctactacaagtcgccggaggagatggaaaaggccttcgcccatgtgccggaggccatcgccaacacggggcgcatcgccgagatgtgcaatatcgagatgagcttcgggaagtacttcttccccgtctatgaactgccagagggcatgaccctcgacaccgaattccagcgcctcgccgaagaaggcctgaagaagcgcctcgaaaagcaccccgaccgcgacaccatcgaccacaaggcctactgggaccgcctcgaatgggaactcaaggtcatcacagacatgggttttccggggtacttcctcatcgtgcaggacttcatcaactgggccaagaacaacggcatccccgtcgggccggggcgtggttcggctgccgggtcgctggtggcatggtcgctgcgcatcaccaacctcgaccccatcccctacgacctgctgttcgagcgctttctcaacaacgaacgcgtcagcatgccggatatcgacgtggacttctgcgaacgtcgtcgcaccgaagtcatacggtacgtcgccgaaaaatacggtgaagattcggtttcgcagataaccaccttcggcaagatgaaggccaaggcggtggtgcgtgacgtgggacgcgcccttggcatgtcgttcggcgagaccgaccgcatcgccaagctcatccccgaagacctcaagatgaccatcaagaaggctcttgaggcggaacccgaccttgccacgctctaccgggacgacccgcagatacgcaagctgctggacgtctccatgcgccttgaagggctttcgcgccacgcctccacgcacgcggcgggggtggtcatatccgacaagcccatgtcggagtatctgccgctgtacaagggaaagaagggtgaaaccgtcacccagttcgacatgaagatggtcgagaaggtcggcctcgtcaaattcgacttcctcggcctgcgcaccatgaccctcgtgcaggatgcgctggacgaaatcacacgacagggcaagaccccgcccgacctcgacacgctctctctcgacgatgccgagacctatgagctttactcgcgcggcgacaccgacggggtgttccaggtcgaaagctcgggcatgcggcagtatctgcgcatgctgcggcccacctgcttcgacgacatcatcgccatgctcgccctctaccgtcccggcccgctgggttcgggcatggtcgacgagttcatcaagcgcaagcatggcgaggtgcccgttacctaccccgtgccttcactcgaagcgtgcctgcaacccacctacggcgtcatcgtctatcaggaacaggtgatgcagatcgcccagatagtgggcagctacacgctgggcggcgcagaccttctgcggcgtgccatgggcaagaagatcgccgaggccatggccgaggagcggacgaagttcgtacaaggcgcgcagaagaacgacatccccaaggagaaggccaacgagatcttcgaccttatggagaagttcgcggaatacgggttcaacaagtcgcacagcgcggcctatgccctcatctcgtactacacggccttcctcaaggtgcatttcccggtcgagttcatggccgccctgctcacctcggaaatgggcaaccaggacaagctgctcaagtatgtcgccgcctgcaaggacatggacatcgaggtgctgcgacccaacgtgcaggtgagccgacgcgagttcacggtgcatgagggacgcatcgtcttcggtcttggcggcatcaagaacgtgggcgacgaagccattcgcgaaatcgtcgacgcacgcgaagaaggcgggccctacgcctcgctgctcgacatgtgcgttcgcgtcaacctgcgcaaggtcaccaagcgcgtcatcgagaatctcatcaaaggcggtgcgtgcgactgtctcggctgcacacgcgccgggatgctggcatcgctggacaccgtggtggcgcgcgcccagaagaagctcaaggaacgcgactcgaatcaggtctcgctcttcaccatgatcaaggaagagcccaaggtctgccccggcatcggcttcgattgcgaggaacagaccgcccccgaatggcccgacgaccagaagctgcgcttcgagaaggaggctctcggcttctttctcaccagccacccccttcagccctaccgcaaggaactcttcaggctgcgcctcacccctcttgaagaggcccgcgacatgccccccggtgccgagatacgcacggcggtgctcgtcaccacgctcaaggagttgatgaccaagaagggccagcgcatggcgttcgcgggtgtggaagacctcacagcctctgccgaggtggtcttctttcccgaaccgttcgccgaggcgcgcgagttgctcaagtcggaccagcccctgcttctggagggcacactcgacaagaaggccgacgatggcaacggcgggcaggggcaagggggtgatgacgaggaagccgcgccgcgtgacatcaagatcatgggtgccaaggtcatgccgctggcgatggcctgctgttccagcgatgagcccgtcatcgtcgagctcgacacccgtcgcatgagcgcggactatctcgcgggcttgcgcgccatcctcgaaaagcataagggcaccgttcctgtgaacgtgcacatggtggtcgacgaatcgctgtgcctcctgcagctaggcccgcgctggacagtccagcccggccccgtgttcgagaacgacctcaacaaatggacccacggaggaatgtag
>DVU_2224|4.284554366104328
atgctggacgttacgaaactgcttgaagagataaaggcttcgccctacgaagagatacaggtcgtggcaccgcactgcggtgtcgtcaccttcggcgacctcgccgtgggtacgcgcgtgcgcggtgtgtcgggcatgtggaaggagaagccgggcacactgcttgccaccatcgaacgtgaacacaacaagaagcccatccacgccggggagaagggagaggtgaccagcatcgagacgtcgcttgaggggcgtttcgtcgaggcacgtacacctcttatggtcatccgtcacttcctctcgcgtgacgaggtgctgcgcatcatcctgcagcgtaccctgaacctgttcaacgcgccggaaagggcgaagtactacttcacgccggacgtggacaagaagatcaaggcttcggggtcgcggtcggtgaccgtgcatgacgggatggagcttttcatcatgtcgcgcatgaagcgcgaagtttcgctggggtactccgggcccgacggggtcatctatgcggtgtacttccagcataacgagaacgtggatgcggggcagccgctcataggcgtctgcccgcaggaacagctgccgctcatcgaagaggtggttgccagagtccagacggagtgggaggaacgggagtag
>DVU_0885|4.284330881843778
atgttcctcgacgtacatactcacgccttccatccgaagatagcctccaaagtcatcaccaagctggaagaccactacggcatcgaacccgtcggcaacggactgctcgacgacctgcttctgcggtcgcgccgtgccgggctggaccgcgtggtcgtcctgtgcgccgccacagccgaagcgcaggtcatccccgccaacgcctttgccgtcgaactgggccgccacccggaggtcatccccttcgggacgctgcaccccgactgcaccgactggcaaagccaactcgacaggctacgtgccgcaggggtgaagggactcaagctgcaccccgagtttcagggtttctggctcgacgacccgaggcttctgcccatcatcgaagaagcgcaacgcgacttcgtgttcctgtgccacataggcgacagactgccccccgaaaagaacccgtcctgcccctacaagcttgcgaacctgctcgacctcttccccgaagcccgcttcatcgccgcccacttcggcggtttcatgcagtgggagtacgcgctggatgcgctggcgggacgaaaggtgtgggtggacacctcgagctcgctggaattcatggacgacgccacgctcaagggtttcattgcgaaacacccgcgtgagcgcatcctcttcggcagtgactaccccctgtacgacccggcggacgagtaccaccgtctgcaacagcgcaccggcttctgcgacgcggagatggaagaactgctctccaacgctgcctcgctgctcgacgtggaatag
>DVU_0587|4.284025893248283
atgacagtcacacgcagacatttcctcaaattgagcgccggggccgccgtggcaggtgctttcacggggctcggactcagcctcgcgcccacggtggcgcgggccgagttgcagaaactccagtgggcgaaacagaccacatccatatgctgctactgtgcggtgggttgcggtctcatcgtccataccgccaaggacggacagggccgcgccgtgaacgtcgagggcgaccccgaccatcccatcaacgaaggttcgctctgtcccaagggcgcatccatcttccagcttggcgagaacgaccagcgcggcacgcagccgctctaccgcgcccccttcagtgatacatggaagccggtgacgtgggacttcgccctcaccgagatcgccaagcgcatcaagaagacccgtgacgcctcgttcaccgagaagaacgcggcgggtgatctggtcaaccgcaccgaggccatcgcctcgttcggttcggccgccatggacaacgaggagtgctgggcctacgggaacatcctccgcagcctcggcctggtgtacatcgagcaccaggcgcgtatctgacacagccccactgtaccggctctggcagagtcgttcggtcgcggtgcaatgacgaatcactggaacgatctcgcgaacagtgattgtattctcatcatgggcagcaatgctgccgaaaaccaccccatcgccttcaagtgggtgctgcgcgccaaggacaagggcgccacgctcatccacgtggacccgcgcttcacgcgcacctcggcacgttgcgatgtctacgcgcccatccgtagcggcgcggacatcccgttcctcggcggtctcatcaagtacattctcgacaacaagctctatttcacggactacgtgcgcgagtacaccaacgcctcgctcatcgtgggcgagaagttctcgttcaaggacgggctcttctccggctacgacgcggcgaacaagaagtacgacaagagcatgtgggccttcgaactcgatgccaacggcgtgcccaagcgcgacccggcactcaagcacccgcgctgcgtcatcaacctgctgaagaagcactacgagcggtacaacctcgacaaggtcgccgccatcaccggcacgtcgaaggaacagctgcagcaggtctacaaggcctacgccgccaccggcaagcccgacaaggcgggcaccatcatgtacgccatgggctggacgcagcactccgtcggtgtgcagaacatccgcgccatggccatgatacagctgctgctgggcaacatcggcgtggcggggggcggcgtcaacgcgcttcgcggcgagtccaacgtgcagggttccaccgaccaggggctgctggcccacatctggcccggttacaaccccgtgcccaacagcaaggccgccacgcttgagctgtacaatgccgccacgccccagtccaaggaccccatgagcgtcaactggtggcagaacaggcccaagtatgtggccagctacctcaaggcgctgtacccggacgaagaacccgcggcggcctacgactatctgccgcgcatcgacgccggcaggaagctcaccgactacttctggctgaacatcttcgagaagatggacaagggcgagttcaagggccttttcgcgtggggcatgaaccccgcctgcggcggcgccaacgccaacaagaaccgcaaggccatgggcaaactcgaatggctggtcaacgtgaacctcttcgagaacgagaccagttcgttctggaaggggccgggcatgaaccccgccgagataggcaccgaggtcttcttcctgccgtgctgcgtctccatcgagaaggaaggttcggtggcgaactcgggccgctggatgcagtggcgctatcgcgggcccaagccctacgccgagaccaagcccgacggcgacatcatgctcgacatgttcaagaaggtgcgtgagctctacgccaaggaagggggagcctaccccgcaccgatcgcgaagctgaacatcgccgactgggaagagcacaacgagttctcgcccaccaaggtggcgaaactcatgaacggctacttcctgaaggataccgaagtgggcggcaagcagttcaagaagggccagcaggtgcccagcttcgccttcctcaccgccgacggttcgacctgttcgggcaactggctgcatgccggttcgttcaccgacgcgggcaacctgatggcccgccgtgacaagacccagacgccggaacaggcgcgcatcggcctgttccccaactggtcgttctgctggcccgtcaaccggcgcatcctctacaaccgtgcctccgtggacaagaccggcaagccgtggaatccggccaaggccgtcatcgaatggaaggacggcaagtgggtgggcgacgtggtggacggtggcggcgaccccggcaccaagcatcccttcatcatgcagacgcatggcttcggcgcactgtacggccccggtcgtgaagagggtcccttccccgagcattacgaacccctcgagtgcccggtgtccaagaaccccttctcgaagcagctgcacaaccccgtggcgttccagatcgaaggcgagaagaaggcggtgtgcgatccgcgctaccccttcatcggcacgacctatcgcgtcacggagcactggcagaccggcctcatgacccgccgttgcgcgtggctcgtcgaagccgaaccccagatcttctgcgagatcagcaaggaactggcgaagctgcgcggcataggcaacggcgacaccgtcaaggtgtcgagcctgcgcggtgcgcttgaagccgtcgccatcgtcacggagcgcatcagacccttcaagatcgaaggtgtcgatgtccacatggtgggcctgccgtggcattacggctggatggtgccgaagaacggcggcgacacggccaacctgctgaccccgtctgcgggcgacccgaacaccggcattccggaaaccaaggcgttcatggtggacgtccgcaaggtctag
>DVU_0142|4.283284662512941
atgaccagacccgaatcacgcactgtttccggcatgcgccccacagggccgctgcacctcggccactatttcggggtgttgaagaactgggtggagatgcagcacgagatggaggcgtatttcttcgtcgccgactggcacgccctgaccagtgacttcgccgaaccttcgcgcatcaaggaattcgtccctgaactggtgaaggactgggtcgccgccggtctcgatcccgagaagtgtgtcatcttccagcagtcgcaggtgaaggagcacgccgaactgcacctcatcctctccatgatcacgccggtcagctggctggaacgcaaccccacctacaaggaacagcagcaggagataaccaccaaggacctcggcaactacgggttcctcggctatccggtgctgatggcttccgacatcctcatctatcgccccaagtgggttcccgtggggcaggaccagttgccgcaccttgagctgacccgcgagataggccgacgcttcaaccatttctacggtgacttcttccccgaaccggaagcgcgtctgaccccggcggccaagtgtcccggtctcgacgggcgcaagatgtccaagagttacggcaatggcatctacctgcgcgacaccatcgaagaggtggcacccaaggtgcgcggcatgttcaccgaccccgcccgcctgcgcaagagcgaccccggcaaccccgatgtctgcaacctcttcccctatcacgtgctgatgaccgacgccgagaagcaggcagaaatccgcgaaggatgcaccagcgcgaaactcggctgcgtggactgcaagaagatgttcctcgaaagtctcgcccgtttcttcgagccgctgcatgagcgtcgccgtgtcctcgacgcggaccccgagcgcgtacgcgccatcctcgaagacggcaacacccgcgcccgccgtgaagccgccgccaccatggacggcgtgcgttcgcgcatccacttctag
>DVU_0242|4.282478967545001
atgaacgcttgtccctgcggctcaggcctcgctcttgaggcgtgctgcggcccctatctgcatgaaggaaagaccgtcccgacgcccgaagccctgatgcgttcgcgctataccgcgcatacgctcggcatgtacgactacctcgacgagacgactcaccccgacacacgtgaggacgtcagcaccgaagagatgcgcgcatggtcggaggccgtccagtgggaggggcttgaagtgctcgaaacccgcggggggcatgagggagacgtcacgggcgaggtctctttcgtggcccggtacatgcttggcggggttccgcaggaattgcgcgaggacagcttcttccgccgcgagggtgaccgctggtactatgtcgacggcatggtgcacggcagtgaaccctaccgccgcgaacagccgaaggtggggcgcaacgagccctgcccctgtggcagcggccgcaagtacaagaagtgctgcggcaagtaa
>DVU_2783|4.281709786568672
atgatcacgtcgctgctactctatctggctgtcggtgccgtggctggcgtgcttgcggggctgctgggcgtcgggggcgggcttgtcatcgtgcccatgctcaacttcgcgttcgcgctggagcatatacccgaccagttcatacagcatctcgcactcggcacgtcgctgggcagtatcatgttcacctccgtctccagcttccgcgcgcaccacaagcgtggtgcggtgctgtggcgcgaggtggtcttccgcatcacccccggcatcatcaccggcacccttctggggtcgtgggtggcggcggggctgtctacgtcgttcctgaaagggttcttcgtgtgcttcctgtactgggtcgcagcgcagatgctgctgaacctcaagcccaaggccagccgcgaacttcccggcagtggcggcatgttcggcatgggtaacgtgattggcgtcgtgtcgagccttgtgggcatcggcggcggtacgctttcggttcccttcatggcatggtgcaacgtgcccatgcataccgccatcggcacttccgcagccatcggctttcccatcgccgtggctggcacggtgggctacatcgttaacgggctggctgtcgcgggcctgcccgagaacaccttcggattcatccatgtcccggcgctcatcggcatcgtcggcgcgagcgtgttcacagcaccgctcggcgcacggcttgcccatagccttcccgtggcccgcctcaagcgtatcttcgcggtactgctgctggtgatgggcacgcgcatgctgtggggactgctgtag
>DVU_2619|4.279178528877364
atgcgccgattcgtcatctgcctcgccgcccttgcgcttcatgccatgctgtgtttccccgacgtacgagcgttcgcgcaaccatcggaccagcccgcacagccaccggccaaagcggcccccggacaggaagaaggcagcttcaacatccatgacgagcgcaccgacatcgacgtcagctacccgaccttcgacaatgcagccgtgaccgccgacatccgccagtgggcccaccaccttgtcgatgccttccgtgccggtatcgaagaagagcagccgctgcctttcaagagcacgctcaaggtcggctataccgtctcacacccttcggacgtggccctcagcatcacattcgacgtgtacacgtataccggcggtgcacacggcaacctcgacctcatcacgctttcgtacgacctgcgcgacgcccggcgactctcgctggagaaccttttcgccgacccggagacagccctcgcccgcatgtccgcctatgcctatgcacgcctctctgccacactcggcgacatgcacgtcgaagacatgcttcgtagcggcaccacccctgacgtggacaactacgccagtatcgcgctcatccccggcggtatccgcatccacttccagccgtatcaggtcgcaccatgggcagccggtccccagcatgtggacatgccccttgaagacctcgccgatgcagaaccccgcgccgccctctggggacggtag
>DVU_0513|4.2781466674101996
atgatgcgttcactctggactgcggctaccggcatggtggcgcagcagcttaacatcgacgtcatctcgcacaacctcgccaacgtgaacacctccggcttcaagaaaagccgcgccgagttcgaagacctgatgtaccagaacatgcgcatcgcaggttcggccaccgagggcgacagccgcatcccggtgggcatccaggtgggcatgggcgtgcgccccacggcggtgcacaagttcttctcgcaaggcgacttccagaacagcggcaacccgctggacatcgccatcgagggcgacggcttctttcaggtgctggtcaatggcgaacctcgctacacccgcgccggggccttcaagctcaatcaggacggtacggtggtcacggccaacggctatgtgctccagccggagttcaccgtgcctgccgagaccaagaacgtcgtcgtgacagaggcggggcacatcgccgcactcgatgccaacgggcaggaactcgccgccgccgacatccccctctacaccttcatcaacccggcgggactcgacgccatcggccgcaacctctacgtgccctcggaggcgtcgggcgaagcggtggaaggggtgcccggtgaagacaacgtcgggacgctggcgcagggcttcctcgagatgtccaacgtcgaggtggtcgatgagatggtcaacatgatcgtcggtcaacgcgcctatgaaatgaactccaaggccatctccacttcagaccagatgttgcagacggccgtgaacctcaagaggtag
>DVU_3271|4.27776534332981
atggacgtcgtcatgctgtcacggctgcaattcgcggtagccgtcttcttccacttcatcttcgtgccgctcacgctgggcctctctgtgctgcttgcggtcatggaagcgctgtacgtgcgtaccggcgaagaagtgtacaagcgcatggccaaattctggggcaagctctttctcatcaacttcgccctcggggtggtcacgggcatcacgctcgaattccagttcggcacgaactggtcgcgctactccgaatatgtgggcgacatcttcgggtcgttgcttgccatagaggcgacgctggcgttcttcctcgaatcgaccttcctcgcagtctgggccttcggctgggacaaggtgagcaagaaggtgcacctcttcgccatctgtgcggtggcgttcgcctccaacatgtcggcgttgtggatcatcatcgccaacggctggatgcagaaccccgtgggctacgtcatccgcaacggtcgtgctgaactcgacaacttcctcaccgtgctctcgaaccccttcgcgtgggggcagtacttccacaccatcttcgcgtcgtggatgctcggcggtttcttcgtgctgggcgtttcggcatggcatctgctgcgccgcaacgagatggacttcttcggccgctcgttccgcatcgcggccccgttcacgctggccttcgccatcctcgtggccgtgcaggggcatagtcatggcaacaccgtggccgaaatccagcctgccaagctcgccgccatggagtcgcactgggagaccggcaagggcgttcccatgtacctgcttgccatgcccgacgagaagaacgagggcaacctcgtgcaggccatcggcattcccaagctgctcagcgttctcgccttcaacgaccccgatgccgaagtgaagggcctcaaggacttccccaaggaagaccgtccgcccgtgctcatcaccttcctgagtttccgcgccatggtgggcctcggaacgctctttcccatcgtggcgggtctcgcctacctgtggcgcaagcgtccggaagagaaggcatggctgctgcgtgtgctgccgtggctcattcccctgccgtacatcgccatcatggccgggtggacggtggccgaagtgggacgccagccatggatcgtccatgggctgatgcgcaccaccgacgcggtctcacccgtgcctgccgcctctgtagccacgtcgttgctggccttcacggtggtctacaccttcctcggggtgctcgacatctacctgctgcgcaaatacgccatcaagggccccaaggcttag
>DVU_0459|4.277122723425701
atgcttaccatcaacgccacgtacttccccacttccggtgccagctattactggtacttttttagctatggagaagcccgtggcctggtgggtcgcgcctag
>DVU_2926|4.277021885798331
gtgaacaggtccgaaaaagccgccatcatcgagcagctcaagtctcgtgccgaggctgcttccatcgcggtcgtgaccgacttcaagggtatgccggtggaagagctgacccgtctcagagtgaagctgcgcgagaatggttgtgaataccacgtcgtgaagaacactctggcacggattgctttcaccggcactgcgcatgagccgattggtactcggttcaaggaaaactgcgcagttgcccttgggttcgatgatcccgtcgcggtggccaaggcgttgaccgatttcgccaagaccagcaagctgttcgctatccgccacggcagccttgagggcaaggccctctccgccgaccaggtctccgacctggccaagctgcccagcaagcctgaactgctcgctcgcgcccttggcacgatgaacgccgttcccaccaacttcgtcagtctgttcgccaacatcatccgcagcctgctctatgtcctcaaggacctcgagagcaagaaagccgcggcctag
>DVU_2811|4.2753874422451155
atgccgaaggcttttttgattgatacgaccagatgcacggcatgccgcggctgtcagttggcctgtaaggaatggcacgatctgcccgccaacgtcaccaagcagcgcggttcgcaccagaacccccccgacctcaaccccaacaatctcaagatcgtccgcttcaacgagcggatgaacgagaagggggtggtcatctggaacttcttccccgaccagtgcaggcactgtgtcacccccgtgtgcgtcgacgtggccgacatggccgttcccggcgccatgatcaaggacaagaagaccggcgcggtgcttgccaccgagaagtcggccaagctcagccctgcggatgccaaggccgtggccgaggcgtgcccctacaacatcccgcgcatcgaccccaagaccaagcgcatcaccaagtgcgacatgtgcttcgaccgtgtctccgctgggatgcagcccatctgcgtgaagacctgccccaccggtaccatggccttcggtgagcgggacgagatgctcgccctcgccgagaagcggcttgcggatgccaagacgcgcttccccaaggcgcatctggtcgatgtggaggacgtgagcgtcatctacctgctggcagaggagaaggaacactactacgaatacgcagggttcatgtag
>DVU_1980|4.273730795526031
atgtccgacaacgatcgcgaagcaagggccggtcgtcaggccgtgcgccactggctcgaagacatgtgcaccgccgtgcgcgacatcgaacgggaagccgccgacgccctgcacgacaaagaggatgagaccgcctaccgcgaggccatgcgccgcaaggctcttctgctggcttcgcttcccgaccgcggacgggacgccgtatccctgctgccgcctcaggaccgcactccggtcgaggaacggctgcaccgcttcgccgccagtgccgccaacgcgctcagcatcgggtcggtgttctacatgtcggccctgctgtaccccgaagaccacgcaccgggggagccgaacgacctcgaacgcttcgccgccagtttcaccgaaccggcctga
>DVU_0061|4.271110506829738
[truncated: 2,948,634 more chars]
