# Supplementary material for: Bioinformatic Assessment of Factors Affecting the Correlation between Protein Abundance and Elongation Efficiency in Prokaryotes
Source: Int J Mol Sci. 2022 Oct 9;23(19):11996. doi: 10.3390/ijms231911996 (PMC9570070; doi:10.3390/ijms231911996)
Supplement: Supplementary file 1 [file ijms-23-11996-s001.zip › EloE/output_folder/Desulfovibrio_vulgaris_882/desulfovibrio vulgaris str. hildenborough_number_eei.txt]

number	single	first	middle	last	EEI4
1	1	0	0	0	2.234650116639569
2	1	0	0	0	4.113255525661752
3	1	0	0	0	2.6933448122091797
4	1	0	0	0	3.4711740486737876
5	0	1	0	0	3.049474352936626
6	0	0	0	1	3.4112072617313625
7	0	1	0	0	3.097905345003698
8	0	0	1	0	3.088507198153928
9	0	0	0	1	3.435916886553499
10	1	0	0	0	3.9505452069986315
11	0	1	0	0	4.230593984987
12	0	0	1	0	4.382053755600758
13	0	0	1	0	3.6825972500226953
14	0	0	0	1	5.158930323043805
15	1	0	0	0	4.537833897291819
16	1	0	0	0	2.7989297267623763
17	1	0	0	0	2.301334819209809
18	1	0	0	0	2.232250412007366
19	0	1	0	0	2.31823672333624
20	0	0	0	1	2.4814124987553856
21	0	1	0	0	3.2434075351626044
22	0	0	0	1	3.4572870595440364
23	1	0	0	0	3.867965591195536
24	0	1	0	0	3.2515002974305505
25	0	0	0	1	2.968463015557084
26	1	0	0	0	2.2639574887611635
27	1	0	0	0	2.810033532928259
28	1	0	0	0	3.210588928787581
29	1	0	0	0	3.0307654037645153
30	1	0	0	0	4.007840875905754
31	1	0	0	0	3.881925772851731
32	1	0	0	0	4.667517366238716
33	1	0	0	0	2.190072759153883
34	1	0	0	0	3.500022141270793
35	1	0	0	0	2.2447420539208505
36	1	0	0	0	2.803009609179512
37	0	1	0	0	2.9102432628157175
38	0	0	1	0	4.393004082675114
39	0	0	1	0	3.567855148961719
40	0	0	1	0	2.935733509232835
41	0	0	0	1	3.1805307997505947
42	1	0	0	0	3.9619631653722927
43	1	0	0	0	3.509881094984276
44	0	1	0	0	2.9840752051111146
45	0	0	1	0	2.429606584187204
46	0	0	0	1	2.8992706870387677
47	1	0	0	0	2.942524174939319
48	0	1	0	0	3.058528897733995
49	0	0	1	0	3.6294368154856835
50	0	0	1	0	3.097429432532313
51	0	0	0	1	2.8063844041535813
52	1	0	0	0	3.593741594185042
53	0	1	0	0	3.5422167783889393
54	0	0	1	0	2.6954721320000607
55	0	0	1	0	3.6170108697937335
56	0	0	0	1	3.213179191515688
57	0	1	0	0	3.1522163160870713
58	0	0	0	1	2.78992827749987
59	1	0	0	0	2.9447419929397918
60	0	1	0	0	3.104073396402855
61	0	0	1	0	3.1173327868868124
62	0	0	0	1	2.7298687718679977
63	1	0	0	0	3.0697665727344012
64	0	1	0	0	2.486394053450828
65	0	0	0	1	3.419476553147099
66	1	0	0	0	3.525403734762336
67	1	0	0	0	3.3597337260704774
68	1	0	0	0	3.412661844999851
69	1	0	0	0	3.7498536178581783
70	1	0	0	0	3.2881661206275306
71	1	0	0	0	3.5468920813909763
72	1	0	0	0	3.1086343999909944
73	1	0	0	0	3.3425308642306266
74	1	0	0	0	2.9312986560239844
75	0	1	0	0	3.343684300606011
76	0	0	1	0	3.196441892374326
77	0	0	0	1	3.9029639291467912
78	1	0	0	0	2.6605392817663422
79	1	0	0	0	3.3271647409856313
80	0	1	0	0	3.015421825641011
81	0	0	0	1	2.9268907869014686
82	1	0	0	0	3.5465265077780366
83	1	0	0	0	2.7819133246913905
84	1	0	0	0	3.1950590903896146
85	1	0	0	0	3.055988724720305
86	1	0	0	0	3.4416812008463946
87	1	0	0	0	3.5231124955641286
88	1	0	0	0	3.3521187900333125
89	1	0	0	0	4.153751933048433
90	1	0	0	0	3.5087972378101107
91	1	0	0	0	4.170497571271991
92	1	0	0	0	3.2245837075956043
93	0	1	0	0	3.581230547403519
94	0	0	0	1	2.979022848926363
95	1	0	0	0	2.3286478028338182
96	1	0	0	0	3.377303053740475
97	1	0	0	0	2.5993168304886685
98	1	0	0	0	3.1953728544988413
99	1	0	0	0	3.130433890984437
100	1	0	0	0	2.8146748053600437
101	0	1	0	0	4.508683426451804
102	0	0	1	0	4.366886595870359
103	0	0	0	1	4.938701913992809
104	1	0	0	0	3.6598046054377806
105	0	1	0	0	2.622024325185474
106	0	0	0	1	3.5906054426313165
107	1	0	0	0	2.691399893596823
108	0	1	0	0	6.050370468941647
109	0	0	1	0	3.4770199919071882
110	0	0	1	0	3.7938672712297197
111	0	0	0	1	4.159659052715149
112	0	1	0	0	3.7382731458195004
113	0	0	1	0	2.9108969629916346
114	0	0	1	0	4.484468754184557
115	0	0	0	1	4.466621118018403
116	1	0	0	0	3.7780904621321527
117	1	0	0	0	3.942024814218767
118	1	0	0	0	3.2744981795489974
119	1	0	0	0	3.6247379747621706
120	0	1	0	0	3.0595739694284676
121	0	0	1	0	2.7466810444903396
122	0	0	1	0	4.804485033076881
123	0	0	1	0	4.314321437053025
124	0	0	1	0	4.564463314207044
125	0	0	0	1	2.6459051293193823
126	1	0	0	0	4.714030270996213
127	0	1	0	0	2.4773591640851995
128	0	0	0	1	2.839563325835803
129	0	1	0	0	3.5427424621837424
130	0	0	1	0	3.5785654302310306
131	0	0	1	0	3.4698957945360136
132	0	0	1	0	4.468363450379664
133	0	0	1	0	2.968424239648081
134	0	0	1	0	3.380399612072014
135	0	0	0	1	3.52646184036228
136	1	0	0	0	3.9139959753199096
137	0	1	0	0	4.1152550643326835
138	0	0	0	1	3.6538027959108237
139	0	1	0	0	3.1762619356564086
140	0	0	0	1	2.409199011022251
141	1	0	0	0	2.631478189256553
142	0	1	0	0	2.773531765902403
143	0	0	0	1	3.2399712112709347
144	1	0	0	0	2.6498834266696996
145	0	1	0	0	3.0187074611486677
146	0	0	0	1	2.9931978640570587
147	0	1	0	0	3.6509165612197036
148	0	0	1	0	2.927517799800672
149	0	0	0	1	2.7484584692371024
150	1	0	0	0	3.7480008680005343
151	0	1	0	0	3.4262348085750114
152	0	0	0	1	2.985992426095058
153	1	0	0	0	3.686762918155108
154	0	1	0	0	4.610650617650091
155	0	0	0	1	4.376372307453389
156	0	1	0	0	3.908082808350818
157	0	0	0	1	2.9637527616957122
158	1	0	0	0	3.5529097406739263
159	1	0	0	0	4.171615664904051
160	1	0	0	0	1.8588327148154205
161	0	1	0	0	3.8610964442696387
162	0	0	0	1	3.0830371229210614
163	1	0	0	0	3.6216400982647237
164	1	0	0	0	3.300624269655322
165	1	0	0	0	3.6761251006829343
166	1	0	0	0	4.678755570105731
167	1	0	0	0	4.228241783943774
168	1	0	0	0	2.9985774676674346
169	1	0	0	0	2.8358944745309556
170	1	0	0	0	3.7378720517068507
171	1	0	0	0	4.647861064191165
172	1	0	0	0	2.7204116880134355
173	1	0	0	0	3.466695289688592
174	1	0	0	0	3.55570967518069
175	1	0	0	0	2.4657052119026464
176	1	0	0	0	4.886001592399037
177	1	0	0	0	3.279627777910272
178	1	0	0	0	3.2393084928608213
179	1	0	0	0	4.675009301967594
180	1	0	0	0	3.641545702040955
181	1	0	0	0	2.85395169771113
182	1	0	0	0	3.262748797892747
183	0	1	0	0	3.4707780815160136
184	0	0	0	1	3.7695313579865264
185	1	0	0	0	3.5403435666180556
186	1	0	0	0	3.969874079586718
187	1	0	0	0	4.066532138168417
188	1	0	0	0	3.4066357784284405
189	1	0	0	0	3.0819435092606104
190	1	0	0	0	3.264828482098254
191	1	0	0	0	3.022169726050914
192	1	0	0	0	3.120268129566863
193	1	0	0	0	4.254552742835599
194	1	0	0	0	3.301682824560883
195	0	1	0	0	3.7446360049697622
196	0	0	1	0	4.504773482118969
197	0	0	1	0	3.4190871718729285
198	0	0	1	0	4.5614830444122525
199	0	0	1	0	4.38959536211077
200	0	0	1	0	3.5008021585738747
201	0	0	1	0	2.89453845411564
202	0	0	0	1	4.118699046755684
203	1	0	0	0	3.2628343953907586
204	1	0	0	0	4.812333415191912
205	1	0	0	0	3.3439125008490045
206	0	1	0	0	3.0405145746671063
207	0	0	1	0	3.537600334259765
208	0	0	0	1	4.419395564367645
209	0	1	0	0	3.396008017075163
210	0	0	1	0	2.8473687467117066
211	0	0	0	1	3.2418278015795523
212	0	1	0	0	4.016685788346033
213	0	0	1	0	4.271110506829738
214	0	0	1	0	2.9465563575641798
215	0	0	0	1	3.7163999178453357
216	1	0	0	0	4.152002082381712
217	1	0	0	0	2.7613870995659617
218	1	0	0	0	3.91606540408349
219	1	0	0	0	3.164928061238861
220	1	0	0	0	3.183248202060405
221	0	1	0	0	2.9333031784079946
222	0	0	0	1	2.99228911245918
223	1	0	0	0	3.045694460297097
224	0	1	0	0	4.663542207349695
225	0	0	1	0	3.825520952869651
226	0	0	0	1	3.1559575510910785
227	1	0	0	0	3.587794131115582
228	1	0	0	0	2.959054383205198
229	1	0	0	0	3.2188844202985494
230	1	0	0	0	3.467194085052827
231	0	1	0	0	3.232637107651349
232	0	0	0	1	3.0608551434084745
233	1	0	0	0	3.532639815320261
234	1	0	0	0	3.285625261530245
235	1	0	0	0	3.2247891298069593
236	1	0	0	0	4.036822452397968
237	1	0	0	0	4.073226001149341
238	1	0	0	0	2.3652136270024773
239	0	1	0	0	3.135487355382727
240	0	0	0	1	3.849699658997828
241	1	0	0	0	3.871510462567976
242	1	0	0	0	3.591669643091279
243	1	0	0	0	3.9294838166493764
244	1	0	0	0	3.383822822678338
245	1	0	0	0	3.776176055965941
246	1	0	0	0	3.0731659205212374
247	0	1	0	0	4.800169566919337
248	0	0	1	0	5.113814156382197
249	0	0	1	0	4.48829305726091
250	0	0	0	1	3.7317082656790017
251	1	0	0	0	3.2409591058584786
252	1	0	0	0	4.322088454565225
253	1	0	0	0	2.8689040187176187
254	0	1	0	0	3.134760043175844
255	0	0	1	0	2.9281055651085266
256	0	0	0	1	3.316916015216901
257	1	0	0	0	3.767934088140357
258	1	0	0	0	3.9146589702430257
259	1	0	0	0	5.22456576939194
260	1	0	0	0	2.614245862447152
261	0	1	0	0	3.3430447862302675
262	0	0	0	1	3.6401758798654744
263	0	1	0	0	3.8260011720344123
264	0	0	0	1	3.0611766982262765
265	0	1	0	0	3.932778482392037
266	0	0	0	1	4.4641173681481225
267	1	0	0	0	3.3685375620477944
268	1	0	0	0	2.8725443237566
269	1	0	0	0	2.9097052088089375
270	0	1	0	0	3.5465271732027364
271	0	0	1	0	3.240241345457876
272	0	0	0	1	3.9547761144434577
273	1	0	0	0	3.808772025222863
274	0	1	0	0	9.63283703934086
275	0	0	0	1	4.612380189239645
276	1	0	0	0	2.180419890191271
277	0	1	0	0	2.6991439918750983
278	0	0	1	0	3.16379301824743
279	0	0	0	1	3.4261378100929654
280	1	0	0	0	3.2475181192099143
281	1	0	0	0	3.015098861097236
282	1	0	0	0	3.5170370960965
283	1	0	0	0	2.20972825547048
284	0	1	0	0	5.863514659896438
285	0	0	0	1	4.933757817980542
286	1	0	0	0	3.066533756647964
287	1	0	0	0	4.068812972480742
288	1	0	0	0	5.609349256395937
289	1	0	0	0	2.279600035062391
290	1	0	0	0	4.589156202046032
291	1	0	0	0	3.6769281671942715
292	1	0	0	0	3.6337875029879116
293	0	1	0	0	3.888713754758579
294	0	0	1	0	4.283284662512941
295	0	0	0	1	3.5646581970261297
296	1	0	0	0	3.5259257709195904
297	1	0	0	0	3.5256564129252266
298	0	1	0	0	3.5892299762796602
299	0	0	0	1	3.876080402330292
300	0	1	0	0	5.082697280615166
301	0	0	1	0	5.414563765388799
302	0	0	0	1	4.420871197602071
303	1	0	0	0	3.36880249354065
304	1	0	0	0	3.379474488641551
305	1	0	0	0	3.486038152501899
306	1	0	0	0	3.2787668167469004
307	0	1	0	0	3.4325935521641298
308	0	0	1	0	3.542772590688141
309	0	0	1	0	3.254245947415998
310	0	0	0	1	2.9699465649137884
311	0	1	0	0	3.1902747409940844
312	0	0	0	1	3.4871970734371813
313	0	1	0	0	4.103304862323574
314	0	0	0	1	4.426901620693361
315	1	0	0	0	2.761728383463698
316	1	0	0	0	3.4111055941531645
317	0	1	0	0	3.8645602484143824
318	0	0	1	0	3.6513279902533626
319	0	0	1	0	4.959667777568118
320	0	0	0	1	5.110655034513203
321	1	0	0	0	5.977064483737636
322	1	0	0	0	3.5720827404454547
323	1	0	0	0	3.2105560061090532
324	0	1	0	0	3.196398336632662
325	0	0	1	0	3.4669166261518543
326	0	0	0	1	2.338299133211253
327	1	0	0	0	3.6447315183550684
328	1	0	0	0	3.555783806360131
329	1	0	0	0	3.917363961045645
330	1	0	0	0	3.4381438749445428
331	1	0	0	0	2.685557241815066
332	0	1	0	0	3.2236020834330774
333	0	0	0	1	3.3877968754621834
334	1	0	0	0	4.797318662646098
335	1	0	0	0	3.550434741713601
336	0	1	0	0	2.4003543035185952
338	1	0	0	0	4.612772889948761
339	1	0	0	0	4.007723068921643
340	1	0	0	0	2.8289475045914703
341	1	0	0	0	3.515796929876328
342	1	0	0	0	2.4300921865910463
343	1	0	0	0	2.854225641210456
344	0	1	0	0	3.4659320803262315
345	0	0	1	0	3.7986878381825955
346	0	0	1	0	3.4716681734526267
347	0	0	0	1	2.9678165004264607
348	0	1	0	0	2.4281244530827037
349	0	0	1	0	3.559514583205033
350	0	0	1	0	3.2903383341337094
351	0	0	1	0	3.2240527683291407
352	0	0	1	0	4.374803431159933
353	0	0	1	0	3.3522960240443966
354	0	0	1	0	3.901611450287869
355	0	0	1	0	2.9758975747728895
356	0	0	1	0	3.2448659694837763
357	0	0	1	0	4.508873685807877
358	0	0	1	0	3.8368283631844813
359	0	0	1	0	3.8362551990923968
360	0	0	1	0	3.3755583466072414
361	0	0	1	0	3.108620219462002
362	0	0	0	1	3.3188405001344763
363	0	1	0	0	4.037173951443783
364	0	0	0	1	3.8538828207931015
365	0	1	0	0	3.7814284356374364
366	0	0	0	1	2.84579532466927
367	0	1	0	0	3.366262553225868
368	0	0	1	0	3.0963388240786704
369	0	0	1	0	3.130856240967329
370	0	0	1	0	2.402181594921576
371	0	0	1	0	2.7425888257426543
372	0	0	1	0	3.299026217579434
373	0	0	1	0	3.154475713984089
374	0	0	0	1	2.8960973730297783
375	1	0	0	0	3.4401204491432207
376	1	0	0	0	3.4198500064584
377	1	0	0	0	2.050110041707231
378	0	1	0	0	3.291568228540296
379	0	0	0	1	2.98873644577815
380	1	0	0	0	3.859501451140226
381	1	0	0	0	1.7012980709216363
382	1	0	0	0	2.9844318515079578
383	0	1	0	0	2.8103909606726045
384	0	0	0	1	3.410631915329978
385	1	0	0	0	2.8506087272844813
386	0	1	0	0	3.4362617380404146
387	0	0	0	1	3.337112839777656
388	1	0	0	0	3.168995921007582
389	1	0	0	0	4.1718389691012705
390	1	0	0	0	3.643214269418049
391	1	0	0	0	2.5194534012869383
392	1	0	0	0	3.2461263526018476
393	0	1	0	0	4.157266596156263
394	0	0	0	1	4.282478967545001
395	1	0	0	0	3.201753921900439
396	0	1	0	0	2.6658905880749266
397	0	0	0	1	3.177515575747701
398	1	0	0	0	3.137429842355002
399	1	0	0	0	3.5834572385863974
400	1	0	0	0	3.9458159778432367
401	1	0	0	0	3.968236208959434
402	1	0	0	0	5.901356428549064
403	1	0	0	0	2.3453751292464498
404	1	0	0	0	4.111670521972938
405	1	0	0	0	2.4816082584669883
406	1	0	0	0	3.185790822025922
407	1	0	0	0	3.1391829254425843
408	1	0	0	0	3.011617056699153
409	1	0	0	0	3.7449693998911036
410	0	1	0	0	3.5765116764367697
411	0	0	1	0	3.287545063392678
412	0	0	1	0	4.138116438117995
413	0	0	1	0	3.3741052492368775
414	0	0	1	0	3.893309957957631
415	0	0	1	0	4.288706707224555
416	0	0	1	0	3.9834132191838667
417	0	0	1	0	3.519466102973748
418	0	0	0	1	2.4185058296047366
419	1	0	0	0	2.3730814041594046
420	1	0	0	0	3.3633947288086627
421	0	1	0	0	3.6719828121675335
422	0	0	0	1	3.231800237846212
423	0	1	0	0	2.647696661175602
424	0	0	0	1	4.13348045265309
425	1	0	0	0	4.435912303505549
426	1	0	0	0	4.54153854712198
427	1	0	0	0	3.1710654800633566
428	1	0	0	0	2.964084914452647
429	1	0	0	0	3.3617379287933447
430	1	0	0	0	3.6682242257012874
431	1	0	0	0	3.64213016139773
432	1	0	0	0	3.604197915760514
433	1	0	0	0	3.750077785551988
434	1	0	0	0	3.3633024216666554
435	1	0	0	0	4.1969138194596844
436	0	1	0	0	3.6792755063898865
437	0	0	0	1	4.28757588299116
438	1	0	0	0	2.7901644559202645
439	1	0	0	0	1.7578925166386017
440	1	0	0	0	3.501389690570866
441	0	1	0	0	3.566556575548765
442	0	0	1	0	2.9953579342873846
443	0	0	0	1	3.4004212944801617
444	1	0	0	0	4.49264702257699
445	1	0	0	0	2.883090869154704
446	1	0	0	0	3.6526315626985735
447	1	0	0	0	3.3251911453791303
448	1	0	0	0	3.2712281106987176
449	1	0	0	0	3.2296624222145076
450	0	1	0	0	4.3925625813939355
451	0	0	0	1	3.1981686247023844
452	1	0	0	0	1.755447188669439
453	1	0	0	0	4.466856053045801
454	0	1	0	0	3.433722982162235
455	0	0	0	1	4.888543263856631
456	1	0	0	0	4.062690422183155
457	1	0	0	0	2.7018679423513894
458	1	0	0	0	4.086051257167384
459	1	0	0	0	4.700167396678047
460	1	0	0	0	3.0695658524402987
461	0	1	0	0	3.5946022956221286
462	0	0	1	0	3.2850607295630527
463	0	0	1	0	4.8864482142619785
464	0	0	0	1	4.867883391035884
465	0	1	0	0	4.071580459413216
466	0	0	1	0	4.367286650151175
467	0	0	0	1	4.212641284793126
468	1	0	0	0	2.2986554134383974
469	1	0	0	0	4.093980419269667
470	1	0	0	0	4.191320493788892
471	1	0	0	0	3.5732657975150253
472	1	0	0	0	3.1629555404309126
473	1	0	0	0	4.675234962782853
474	1	0	0	0	3.5020293918315155
475	1	0	0	0	5.252826949608771
476	0	1	0	0	3.966334532452796
477	0	0	0	1	3.8732633473609335
478	1	0	0	0	4.887677716278126
479	1	0	0	0	3.5205281432010094
480	1	0	0	0	1.8471606198798838
481	0	1	0	0	3.131462769300835
482	0	0	1	0	3.5052653599223027
483	0	0	0	1	3.086747423387971
484	0	1	0	0	3.058541282551565
485	0	0	0	1	3.0296808805540922
486	1	0	0	0	2.829692661718607
487	0	1	0	0	3.5075889600144463
488	0	0	1	0	3.1290690797174485
489	0	0	1	0	3.250563931956486
490	0	0	0	1	4.1691970081749075
491	0	1	0	0	3.1470747442464004
492	0	0	0	1	3.8908759005354505
493	0	1	0	0	4.343929459661557
494	0	0	0	1	3.383597715603867
495	0	1	0	0	3.8494304565990523
496	0	0	0	1	3.1426637402765984
497	1	0	0	0	3.797132003660148
498	0	1	0	0	3.550268961539887
499	0	0	1	0	3.753501043579321
500	0	0	1	0	4.993302152440417
501	0	0	1	0	4.033036772058698
502	0	0	1	0	3.9958559786492853
503	0	0	0	1	3.9968312207144594
504	1	0	0	0	4.303497435653739
505	1	0	0	0	2.6319754532219433
506	1	0	0	0	3.2118140870789356
507	0	1	0	0	2.844020584547663
508	0	0	0	1	3.458158949906705
509	1	0	0	0	3.2494216100762565
510	1	0	0	0	3.1557813416932783
511	0	1	0	0	3.6630774452139687
512	0	0	0	1	3.436656216588776
513	0	1	0	0	3.4948245188470595
514	0	0	0	1	3.437181479627807
515	0	1	0	0	3.3163125271035505
516	0	0	1	0	2.8505909011732165
517	0	0	0	1	3.048035385930394
518	1	0	0	0	3.3622688207968014
519	1	0	0	0	3.075247935541724
520	1	0	0	0	2.1043974937289627
521	1	0	0	0	2.2105128660436026
522	1	0	0	0	4.228332087119438
523	1	0	0	0	3.7008228977701076
524	1	0	0	0	3.873096373565314
525	1	0	0	0	4.028156499235046
526	0	1	0	0	4.614304611251968
527	0	0	1	0	3.325834017496228
528	0	0	1	0	4.105604006592873
529	0	0	1	0	4.426661284842381
530	0	0	0	1	3.427223669434933
531	1	0	0	0	4.687323834842321
532	1	0	0	0	4.178243461183822
533	1	0	0	0	1.996195194971213
534	1	0	0	0	3.0627212562866473
535	1	0	0	0	3.868066279147466
536	1	0	0	0	2.3449738655524626
537	1	0	0	0	5.469016233883767
538	0	1	0	0	4.057842089088561
539	0	0	1	0	3.4428074181711263
540	0	0	1	0	4.247616270651849
541	0	0	0	1	3.5825281783978142
542	1	0	0	0	2.9216655377866423
543	1	0	0	0	3.5079153958275717
544	1	0	0	0	2.9367283015408154
545	1	0	0	0	2.9796624345494407
546	0	1	0	0	3.8119409497750665
547	0	0	0	1	4.648013828830478
548	1	0	0	0	3.92652784087524
549	0	1	0	0	5.070887022696867
550	0	0	0	1	3.5790343208922533
551	0	1	0	0	2.954411912763454
552	0	0	0	1	3.5094625901564753
553	0	1	0	0	4.843587605589317
554	0	0	0	1	5.239044642850263
555	1	0	0	0	3.713785468373147
556	1	0	0	0	3.3505591146550526
557	1	0	0	0	3.551327022858853
558	1	0	0	0	3.466349117743947
559	1	0	0	0	3.451175807023818
560	0	1	0	0	3.04337588295756
561	0	0	0	1	4.177051217152813
562	0	1	0	0	3.0286971797390025
563	0	0	0	1	3.5852048901702616
564	1	0	0	0	3.728102178861727
565	1	0	0	0	3.6473185269870667
566	1	0	0	0	3.0770834463216272
567	1	0	0	0	3.909937091636955
568	1	0	0	0	4.043034058762945
569	1	0	0	0	4.414358597730801
570	1	0	0	0	3.3111335050583435
571	0	1	0	0	3.7713191249672757
572	0	0	0	1	3.097576226619964
573	1	0	0	0	3.4203191286553127
574	1	0	0	0	3.178075036090579
575	1	0	0	0	3.3114612017402396
576	1	0	0	0	3.892555914820772
577	1	0	0	0	3.290149307721793
578	1	0	0	0	2.7043169549962376
579	1	0	0	0	3.6029259924696424
580	0	1	0	0	3.9913816235746444
581	0	0	1	0	4.238666507086188
582	0	0	1	0	5.1544662864663655
583	0	0	1	0	4.2583504194122455
584	0	0	1	0	5.173666985635234
585	0	0	0	1	4.255557516371112
586	1	0	0	0	3.4978737546607825
587	1	0	0	0	2.928385187948502
588	0	1	0	0	2.897326302821026
589	0	0	1	0	3.9234311269208644
590	0	0	0	1	2.6277868587377715
591	1	0	0	0	2.8453239112383657
592	1	0	0	0	3.5183803531094013
593	1	0	0	0	4.017548278212402
594	0	1	0	0	2.906144606099008
595	0	0	1	0	2.895338914692373
596	0	0	0	1	2.9562961986602656
597	0	1	0	0	3.917698719056085
598	0	0	0	1	4.522306507843282
599	1	0	0	0	3.903612151820591
600	1	0	0	0	3.399556072396655
601	0	1	0	0	3.7017383812214533
602	0	0	0	1	3.373782704407223
603	1	0	0	0	2.865909675227958
604	1	0	0	0	3.1516821097331094
605	1	0	0	0	2.821725769524441
606	0	1	0	0	3.223673282343191
607	0	0	0	1	3.9962460116550687
608	1	0	0	0	3.1524403607725655
609	1	0	0	0	1.9349457338892575
610	1	0	0	0	4.277122723425701
611	0	1	0	0	3.8072550393000673
612	0	0	1	0	3.6910972954798176
613	0	0	1	0	2.862128107241587
614	0	0	1	0	2.9642376425485004
615	0	0	0	1	3.5118773743892877
616	0	1	0	0	3.1640651494992422
617	0	0	1	0	3.7518067244847657
618	0	0	1	0	3.035888730193462
619	0	0	0	1	2.636213798010783
620	0	1	0	0	2.655698001922606
621	0	0	1	0	3.5145251461380473
622	0	0	0	1	3.001162979063101
623	0	1	0	0	2.421265467666527
624	0	0	1	0	2.0923233289126393
625	0	0	0	1	3.112006059943067
626	1	0	0	0	2.8987513832212093
627	1	0	0	0	2.3881470275873617
628	1	0	0	0	4.381358994239283
629	1	0	0	0	3.212645529460778
630	1	0	0	0	3.0696147282402793
631	1	0	0	0	2.8278279653951093
632	1	0	0	0	4.316725680159552
633	1	0	0	0	3.500186641920927
634	1	0	0	0	2.9937375871143233
635	0	1	0	0	3.174757512172389
636	0	0	0	1	4.028169586590307
637	1	0	0	0	3.3699772223307045
638	0	1	0	0	3.0412239476952196
639	0	0	0	1	3.5904121308951282
640	1	0	0	0	3.867464494855963
641	1	0	0	0	3.517755804005156
642	0	1	0	0	3.4142426001004735
643	0	0	0	1	4.065132818594099
644	0	1	0	0	3.505682098465518
645	0	0	0	1	3.089641125855237
646	1	0	0	0	3.6579705760394106
647	1	0	0	0	3.7797559834139123
648	1	0	0	0	3.3108837960200863
649	1	0	0	0	3.4290420722218533
650	1	0	0	0	3.3790053856736697
651	0	1	0	0	4.650087827531163
652	0	0	0	1	2.487423630045115
653	1	0	0	0	3.8331593896412612
654	0	1	0	0	5.202701922646016
655	0	0	1	0	3.679349243521296
656	0	0	1	0	3.314413075197318
657	0	0	0	1	4.983542701645805
658	0	1	0	0	3.551374081272496
659	0	0	1	0	2.663799776973552
660	0	0	1	0	4.165081710831633
661	0	0	0	1	4.050543736584578
662	1	0	0	0	4.441353749572996
663	1	0	0	0	4.2781466674101996
664	0	1	0	0	2.92663994878559
665	0	0	1	0	3.3347579844525606
666	0	0	1	0	3.797151330593788
667	0	0	1	0	2.6246078998100058
668	0	0	1	0	3.3837675407808416
669	0	0	1	0	4.446882603935923
670	0	0	1	0	3.80194189572346
671	0	0	1	0	4.840705725647989
672	0	0	0	1	3.784471920956774
673	0	1	0	0	4.246195119040284
674	0	0	0	1	3.6136950616723524
675	0	1	0	0	2.6654932122830552
676	0	0	0	1	3.4338988320213555
677	0	1	0	0	3.259502203079187
678	0	0	0	1	3.5491673839500417
679	0	1	0	0	3.714952661243221
680	0	0	0	1	3.472665767075777
681	0	1	0	0	5.397378637785344
682	0	0	1	0	4.445100626472785
683	0	0	1	0	4.313110998954881
684	0	0	1	0	5.458558130075727
685	0	0	1	0	4.481775301458668
686	0	0	0	1	4.124461456072853
687	1	0	0	0	2.381142685527073
688	1	0	0	0	3.0200107855031093
689	0	1	0	0	3.2117303665162287
690	0	0	0	1	3.8055104338695878
691	0	1	0	0	2.3748400513830865
692	0	0	1	0	3.5368303748647905
693	0	0	1	0	4.376952807143155
694	0	0	1	0	5.015218616551088
695	0	0	0	1	3.5521630527900663
696	1	0	0	0	2.3741041003173957
697	1	0	0	0	4.6835092297465755
698	0	1	0	0	4.503441145363108
699	0	0	1	0	4.388079856418533
700	0	0	1	0	3.9667614666814632
701	0	0	0	1	4.24689380762631
702	1	0	0	0	2.654124779681303
703	1	0	0	0	2.3399375119721313
704	0	1	0	0	2.6628823256514074
705	0	0	1	0	1.9605757197742173
706	0	0	0	1	3.508928599775823
707	1	0	0	0	1.7044947612487986
708	1	0	0	0	1.846961758127572
709	0	1	0	0	1.8785285843832626
710	0	0	0	1	2.896045059222147
711	0	1	0	0	3.2938322707114986
712	0	0	0	1	2.860728549089606
713	1	0	0	0	2.9372497792304286
714	0	1	0	0	4.144917921314262
715	0	0	0	1	4.5124896594233554
716	1	0	0	0	4.112596611803549
717	1	0	0	0	2.6707029678378964
718	0	1	0	0	3.273236342677481
719	0	0	0	1	2.2423633535806435
720	1	0	0	0	3.626654026466511
721	1	0	0	0	3.8816152674399613
722	1	0	0	0	3.8082328380939465
723	1	0	0	0	2.600291188591951
724	1	0	0	0	3.9350633444218186
725	1	0	0	0	3.7626437716782504
726	0	1	0	0	3.0294435470527996
727	0	0	1	0	2.9405987762660772
728	0	0	1	0	3.170769155402738
729	0	0	0	1	3.4806153490502068
730	0	1	0	0	3.9108876652054008
731	0	0	1	0	4.039930923945976
732	0	0	0	1	3.4744774329278334
733	1	0	0	0	3.7651339113685687
734	1	0	0	0	3.5613797103177802
735	0	1	0	0	2.9578735464309505
736	0	0	1	0	4.284025893248283
737	0	0	0	1	3.886661837180918
738	1	0	0	0	3.2795836646257834
739	1	0	0	0	2.9849392976853233
740	1	0	0	0	3.4936552454518175
741	1	0	0	0	3.0343080979928265
742	1	0	0	0	3.315016373592897
743	1	0	0	0	3.5418874688663324
744	1	0	0	0	3.5569685725616202
745	1	0	0	0	3.390956701903316
746	1	0	0	0	3.6623683814974175
747	1	0	0	0	3.872176176315698
748	1	0	0	0	4.125731062305066
749	1	0	0	0	2.959152149774593
750	1	0	0	0	3.0302835020144463
751	1	0	0	0	3.1024632523109954
752	0	1	0	0	3.650805237358134
753	0	0	0	1	2.4534091958130473
754	1	0	0	0	2.1275324244540452
755	0	1	0	0	3.6490640715251788
756	0	0	0	1	4.461726158996856
757	1	0	0	0	3.6984286279394696
758	0	1	0	0	3.041546748600157
759	0	0	1	0	3.728717461877224
760	0	0	1	0	3.291178544925733
761	0	0	0	1	3.8787220031574177
762	1	0	0	0	2.626498616934051
763	1	0	0	0	3.500519480845947
764	1	0	0	0	2.197920151756909
765	0	1	0	0	3.8588944511304284
766	0	0	0	1	3.31751217928816
767	1	0	0	0	2.942949757628818
768	1	0	0	0	3.9041662030967825
769	1	0	0	0	3.7122029766637925
770	1	0	0	0	3.127090937326052
771	1	0	0	0	3.368319619279544
772	0	1	0	0	2.6629790221284946
773	0	0	1	0	3.517735633805422
774	0	0	0	1	5.188304170810373
775	0	1	0	0	3.417452870010526
776	0	0	1	0	3.140328653981572
777	0	0	0	1	2.9684529468171226
778	0	1	0	0	3.447504299054103
779	0	0	0	1	2.822150690418652
780	1	0	0	0	2.914589513753192
781	0	1	0	0	2.7832435138912923
782	0	0	1	0	4.046560394515046
783	0	0	1	0	3.1127999205643393
784	0	0	0	1	3.133821639559172
785	1	0	0	0	3.6642730232918055
786	1	0	0	0	4.262247328953824
787	1	0	0	0	4.564945493417643
788	0	1	0	0	3.1306952242324275
789	0	0	1	0	4.166977962994835
790	0	0	0	1	3.252715478544308
791	1	0	0	0	3.4464946723486807
792	1	0	0	0	3.6314060159974884
793	1	0	0	0	2.7886240503656037
794	1	0	0	0	3.443905487119153
795	0	1	0	0	3.304507287044503
796	0	0	1	0	3.4707370358061036
797	0	0	1	0	2.784367365934769
798	0	0	1	0	3.2562196113065216
799	0	0	0	1	3.5215464331956485
800	1	0	0	0	3.037969215199493
801	1	0	0	0	3.208133946697927
802	0	1	0	0	3.045196729876316
803	0	0	1	0	3.1429062697974985
804	0	0	0	1	3.5388925766282906
805	1	0	0	0	4.344554131607546
806	0	1	0	0	3.2858785702984137
807	0	0	0	1	2.792701344592827
808	1	0	0	0	3.421836307788609
809	1	0	0	0	3.6990930838699287
810	1	0	0	0	3.3133071837613066
811	1	0	0	0	3.8973826121588133
812	1	0	0	0	3.529389703076452
813	0	1	0	0	3.287025808814477
814	0	0	0	1	4.331862551872001
815	1	0	0	0	3.6546851414809005
816	1	0	0	0	3.3297304111409405
817	1	0	0	0	3.6998867882558044
818	0	1	0	0	2.9546367005509193
819	0	0	0	1	3.1507911296318514
820	1	0	0	0	4.494824477341617
821	1	0	0	0	1.334571460030388
822	1	0	0	0	1.289083130693109
823	0	1	0	0	3.5007792987557584
824	0	0	0	1	4.1987555497992854
825	1	0	0	0	3.7544570486376077
826	1	0	0	0	3.702741813040142
827	1	0	0	0	3.819951121252471
828	0	1	0	0	3.653370572737014
829	0	0	1	0	2.9938050987188127
830	0	0	0	1	3.379209234159608
831	1	0	0	0	3.851784202215996
832	0	1	0	0	3.9759462016024067
833	0	0	0	1	3.9083004892867437
834	1	0	0	0	3.4946006220222854
835	0	1	0	0	2.8860810645342783
836	0	0	1	0	3.4981861803552543
837	0	0	1	0	3.2726427890337932
838	0	0	0	1	4.050304708084984
839	0	1	0	0	3.80704285741178
840	0	0	0	1	3.4442669256525313
841	0	1	0	0	5.909706647687294
842	0	0	1	0	4.253024432556901
843	0	0	0	1	3.667309841073306
844	1	0	0	0	3.3240661915124123
845	1	0	0	0	2.080015690697202
846	0	1	0	0	3.774473166167585
847	0	0	0	1	3.8762057487437227
848	1	0	0	0	3.692203529377683
849	1	0	0	0	3.369510706709522
850	1	0	0	0	3.0100016288296993
851	1	0	0	0	4.0532184092597845
852	1	0	0	0	5.172557132617099
853	0	1	0	0	3.78229134801598
854	0	0	0	1	3.9615219888168554
855	1	0	0	0	4.0895240228189635
856	0	1	0	0	2.677271673301797
857	0	0	0	1	2.7876847194507217
858	1	0	0	0	2.863286656814091
859	1	0	0	0	2.813138198019295
860	1	0	0	0	5.083746447169771
861	0	1	0	0	4.5931871139478035
862	0	0	1	0	4.628047922167085
863	0	0	1	0	3.702674525678065
864	0	0	0	1	3.9587192008722334
865	1	0	0	0	3.362872084505477
866	0	1	0	0	3.0110607576420607
867	0	0	0	1	2.946527956441065
868	1	0	0	0	3.2418711989774676
869	0	1	0	0	3.374264170911829
870	0	0	0	1	3.4806425094002322
871	1	0	0	0	3.604292629871522
872	1	0	0	0	3.607764500873057
873	1	0	0	0	2.9540634973429123
874	1	0	0	0	4.250260388038602
875	0	1	0	0	2.679400326112378
876	0	0	0	1	2.3720344987564213
877	1	0	0	0	3.5193201731350965
878	0	1	0	0	3.1985289317405585
879	0	0	0	1	3.4284257414592108
880	1	0	0	0	4.345234359337103
881	1	0	0	0	2.822349871403592
882	1	0	0	0	3.9033972663042014
883	0	1	0	0	3.408092061998492
884	0	0	0	1	3.0887791639913043
885	0	1	0	0	3.5838274863111024
886	0	0	0	1	3.3803253250845158
887	1	0	0	0	2.8140044771068005
888	1	0	0	0	3.826664619904518
889	0	1	0	0	3.8446793994882693
890	0	0	1	0	3.9874969842322963
891	0	0	1	0	3.057236351975736
892	0	0	0	1	3.3169158106450936
893	1	0	0	0	4.445584512727798
894	0	1	0	0	3.9756638237472437
895	0	0	0	1	2.725990000027454
896	1	0	0	0	3.506822978101225
897	1	0	0	0	3.581839199310843
898	1	0	0	0	3.6028144588255935
899	1	0	0	0	4.518755304828147
900	1	0	0	0	5.465682966793156
901	0	1	0	0	4.724345538117711
902	0	0	0	1	2.610280667402331
903	1	0	0	0	3.549947443397638
904	0	1	0	0	3.072727994425088
905	0	0	0	1	2.911716295343738
906	0	1	0	0	3.4751030253924493
907	0	0	0	1	3.3382604756011616
908	1	0	0	0	2.796629284260272
909	0	1	0	0	4.10526445908442
910	0	0	0	1	3.265493680201588
911	1	0	0	0	3.226509628826918
912	1	0	0	0	4.883916268094259
913	1	0	0	0	3.5082351023755156
914	1	0	0	0	3.1201530182795225
915	1	0	0	0	3.5371045254951836
916	0	1	0	0	3.726768264131033
917	0	0	0	1	4.085627232021
918	1	0	0	0	4.1887736357175624
919	1	0	0	0	3.273857941350485
920	1	0	0	0	4.089612463224242
921	1	0	0	0	3.347406250017904
922	0	1	0	0	3.988448810611482
923	0	0	1	0	4.982913749785552
924	0	0	1	0	4.183689509673649
925	0	0	1	0	4.736041891429869
926	0	0	1	0	3.946151329637028
927	0	0	0	1	5.491770273101369
928	1	0	0	0	3.6930855675889984
929	0	1	0	0	2.1077006609273314
930	0	0	1	0	2.214001102135588
931	0	0	0	1	3.219066179355092
932	0	1	0	0	4.153444122473853
933	0	0	1	0	4.449514629742855
934	0	0	1	0	3.6388821510822367
935	0	0	1	0	3.6795100650361063
936	0	0	1	0	3.3525932919356785
937	0	0	0	1	4.828009984099529
938	1	0	0	0	2.9561493840957316
939	0	1	0	0	3.0581877302799456
940	0	0	0	1	3.3202125881316062
941	0	1	0	0	2.4854347924194844
942	0	0	0	1	4.166403763622873
943	0	1	0	0	3.968476148874707
944	0	0	0	1	3.350713002677191
945	1	0	0	0	4.858136713951121
946	1	0	0	0	2.193721721034041
947	0	1	0	0	4.916074810633177
948	0	0	0	1	2.141373693180462
949	1	0	0	0	3.1180254101862035
950	0	1	0	0	3.8503741742779827
951	0	0	1	0	2.966830701632567
952	0	0	0	1	3.2379607681800437
953	0	1	0	0	4.024692531476531
954	0	0	0	1	3.9194555054323303
955	0	1	0	0	3.0441116412177136
956	0	0	1	0	3.614396080195387
957	0	0	1	0	3.416560341871735
958	0	0	0	1	3.2257994966330568
959	1	0	0	0	4.665210826516818
960	1	0	0	0	3.997029814370272
961	1	0	0	0	3.6078945574612185
962	1	0	0	0	3.831685207954827
963	1	0	0	0	3.532006032553687
964	1	0	0	0	2.9887322429958196
965	1	0	0	0	3.9446260824487522
966	1	0	0	0	2.9312991858959583
967	1	0	0	0	4.254123937054639
968	1	0	0	0	2.318948787917187
969	0	1	0	0	2.586883449799083
970	0	0	0	1	2.6112932129269746
971	1	0	0	0	3.6193691472733462
972	1	0	0	0	2.0224629006049994
973	1	0	0	0	4.352728857316889
974	1	0	0	0	2.9301778638975846
975	0	1	0	0	3.130746790226125
976	0	0	1	0	4.461148628746421
977	0	0	1	0	3.2521189233066976
978	0	0	0	1	3.7642792813015826
979	1	0	0	0	4.079228515550029
980	0	1	0	0	3.141039400074781
981	0	0	1	0	3.3173092473557726
982	0	0	0	1	3.220758762757641
983	1	0	0	0	4.932762462212889
984	0	1	0	0	2.961600153667161
985	0	0	1	0	3.5645604682607157
986	0	0	0	1	5.524078313684167
987	1	0	0	0	5.82626397345301
988	1	0	0	0	4.006998086547583
989	1	0	0	0	3.680424551037452
990	0	1	0	0	3.2008224806761247
991	0	0	0	1	3.7941738196233596
992	1	0	0	0	2.82560907881835
993	1	0	0	0	2.751499632970903
994	1	0	0	0	4.877159521552457
995	1	0	0	0	5.040426828397208
996	0	1	0	0	3.7175094365967145
997	0	0	1	0	4.826067635611935
998	0	0	0	1	4.2543716401953855
999	1	0	0	0	4.229882541496503
1000	1	0	0	0	3.098484704455145
1001	1	0	0	0	3.162865390549937
1002	0	1	0	0	3.3046994742340017
1003	0	0	0	1	4.182820911652995
1004	0	1	0	0	3.8773042233949404
1005	0	0	0	1	5.067404945753014
1006	1	0	0	0	4.055620369818758
1007	1	0	0	0	3.3710212141245286
1008	1	0	0	0	3.0232449610639236
1009	1	0	0	0	3.1983386795448534
1010	0	1	0	0	2.9480788685882806
1011	0	0	0	1	4.677067487415957
1012	0	1	0	0	2.699336950632479
1013	0	0	1	0	3.8833762424384464
1014	0	0	1	0	3.6259545923202796
1015	0	0	1	0	3.2878878752212324
1016	0	0	1	0	4.423848296858152
1017	0	0	0	1	3.8154178981992595
1018	0	1	0	0	5.05326807629874
1019	0	0	0	1	4.621412125677666
1020	1	0	0	0	3.855434989803522
1021	0	1	0	0	4.49206732454656
1022	0	0	0	1	5.060887502157545
1023	0	1	0	0	3.92743992199811
1024	0	0	1	0	3.781880750719026
1025	0	0	0	1	2.9948400871248757
1026	0	1	0	0	3.885936398371061
1027	0	0	0	1	2.539302518682994
1028	1	0	0	0	2.9779275992200227
1029	1	0	0	0	3.7907138098719995
1030	1	0	0	0	3.059884681671835
1031	0	1	0	0	4.388981332545342
1032	0	0	0	1	3.316022643309089
1033	1	0	0	0	4.284330881843778
1034	1	0	0	0	3.1817068716904684
1035	1	0	0	0	3.0316336970121065
1036	1	0	0	0	3.1841561096779474
1037	0	1	0	0	2.814502882729746
1038	0	0	1	0	3.6624117787868564
1039	0	0	0	1	4.820383629182433
1040	0	1	0	0	3.1478068351813966
1041	0	0	0	1	3.2725921483093643
1042	1	0	0	0	3.27870801527558
1043	0	1	0	0	3.938907802580281
1044	0	0	1	0	3.2674699540527414
1045	0	0	0	1	2.9699818558608535
1046	0	1	0	0	3.5310061962149666
1047	0	0	1	0	4.193584436830754
1048	0	0	1	0	3.3582639040607383
1049	0	0	0	1	3.5129575672661257
1050	0	1	0	0	4.437232158287309
1051	0	0	0	1	3.1617787821936214
1052	1	0	0	0	3.2042187683022694
1053	0	1	0	0	3.2673065377812347
1054	0	0	1	0	3.0577801872303136
1055	0	0	1	0	3.1918545522404624
1056	0	0	0	1	2.927526440384244
1057	1	0	0	0	3.279483808473181
1058	1	0	0	0	4.84886722180773
1059	0	1	0	0	3.661805635493709
1060	0	0	0	1	3.531612547800951
1061	1	0	0	0	3.6773864374784506
1062	1	0	0	0	3.067591533623271
1063	0	1	0	0	2.8802473630337997
1064	0	0	0	1	4.236688808130198
1065	1	0	0	0	4.948542241431989
1066	0	1	0	0	4.76752377291912
1067	0	0	1	0	3.7027317393927706
1068	0	0	0	1	3.3623908079707197
1069	1	0	0	0	3.45180960337192
1070	1	0	0	0	3.3614287059913726
1071	1	0	0	0	3.4871370484542186
1072	1	0	0	0	3.3031808128097526
1073	1	0	0	0	3.96418445396683
1074	1	0	0	0	3.126389243212917
1075	0	1	0	0	4.475699652711125
1076	0	0	0	1	4.606594290260653
1077	0	1	0	0	3.381371758436141
1078	0	0	0	1	3.4171257106057347
1079	1	0	0	0	3.2296391342032784
1080	0	1	0	0	3.339154997572853
1081	0	0	1	0	3.3079575005974413
1082	0	0	1	0	3.3105360689615373
1083	0	0	0	1	3.8700682860659983
1084	0	1	0	0	2.867282392737232
1085	0	0	0	1	3.655227408875301
1086	1	0	0	0	3.4822141697376736
1087	0	1	0	0	3.693111550950493
1088	0	0	0	1	3.2662293100434683
1089	1	0	0	0	3.551319058378635
1090	1	0	0	0	4.093983879447261
1091	1	0	0	0	4.2418654116695835
1092	1	0	0	0	3.3966568790120077
1093	0	1	0	0	3.261792734084612
1094	0	0	0	1	3.5125092086632526
1095	1	0	0	0	4.058806196302362
1096	1	0	0	0	2.872304112157511
1097	1	0	0	0	4.032688309249426
1098	0	1	0	0	2.3498806394963556
1099	0	0	1	0	3.004321010453137
1100	0	0	0	1	3.3421596474594475
1101	1	0	0	0	3.865761872063706
1102	1	0	0	0	4.014689080242465
1103	1	0	0	0	2.9957282630447275
1104	0	1	0	0	4.437009069644039
1105	0	0	1	0	3.9849343808348716
1106	0	0	1	0	4.098883892648724
1107	0	0	0	1	4.072585450678856
1108	1	0	0	0	2.6449225927837894
1109	0	1	0	0	3.2900581022197053
1110	0	0	0	1	2.3647410808637837
1111	1	0	0	0	4.038355995875033
1112	1	0	0	0	3.523255393640091
1113	1	0	0	0	5.707690290330961
1114	1	0	0	0	4.599055084763734
1115	0	1	0	0	4.2346676723738055
1116	0	0	0	1	4.263082125297406
1117	0	1	0	0	3.7535280103195805
1118	0	0	0	1	2.8592087046616257
1119	0	1	0	0	3.1322182806163963
1120	0	0	1	0	3.208104961337261
1121	0	0	0	1	4.044467162512571
1122	0	1	0	0	2.7725190579507126
1123	0	0	0	1	3.245971562723166
1124	1	0	0	0	2.5210323104995216
1125	1	0	0	0	2.615806103444463
1126	1	0	0	0	3.5250119388781744
1127	1	0	0	0	3.8170728862905414
1128	0	1	0	0	3.5980709205744423
1129	0	0	0	1	2.8484478002474987
1130	0	1	0	0	3.1511442012849993
1131	0	0	1	0	3.7381493747887427
1132	0	0	0	1	3.382340971765656
1133	1	0	0	0	3.9611492297967774
1134	1	0	0	0	2.5852503591346645
1135	1	0	0	0	4.344942994469119
1136	0	1	0	0	4.568304362745794
1137	0	0	0	1	3.084943703342901
1138	0	1	0	0	3.1432504715419602
1139	0	0	0	1	3.1908731928226537
1140	1	0	0	0	3.7173427209410588
1141	1	0	0	0	3.178746919808712
1142	1	0	0	0	2.5104104697582854
1143	1	0	0	0	3.8554308228689105
1144	1	0	0	0	3.6508676061724428
1145	1	0	0	0	3.497646727257603
1146	1	0	0	0	3.3930874892158696
1147	1	0	0	0	3.1848766174741923
1148	1	0	0	0	3.383877385288501
1149	0	1	0	0	3.56083612025471
1150	0	0	1	0	3.604806809018482
1151	0	0	0	1	2.602512672857052
1152	1	0	0	0	3.7254309539973627
1153	1	0	0	0	3.2476849440395275
1154	1	0	0	0	3.082051009888262
1155	1	0	0	0	3.0069393532527635
1156	1	0	0	0	3.3392721593865806
1157	1	0	0	0	3.2691609460501105
1158	1	0	0	0	2.5617620920496615
1159	0	1	0	0	2.449816477478296
1160	0	0	0	1	3.9089418827186093
1161	1	0	0	0	3.3219370753330515
1162	0	1	0	0	1.863982390522743
1163	0	0	0	1	2.1669279632515033
1164	1	0	0	0	2.5078405186560726
1165	1	0	0	0	3.5073446778762496
1166	0	1	0	0	3.788815842406074
1167	0	0	1	0	2.9447397979035106
1168	0	0	0	1	3.5219346032805836
1169	0	1	0	0	4.678522443704898
1170	0	0	0	1	3.7318086903636267
1171	0	1	0	0	3.757493778749319
1172	0	0	0	1	3.2112187524040023
1173	1	0	0	0	4.966634114174178
1174	1	0	0	0	4.421931097440303
1175	1	0	0	0	3.6695446375130145
1176	0	1	0	0	3.403043340924619
1177	0	0	0	1	3.9008478998483316
1178	1	0	0	0	4.735623156186101
1179	1	0	0	0	2.5819897804628558
1180	1	0	0	0	2.838495734181034
1181	1	0	0	0	3.6414191084177783
1182	1	0	0	0	3.294082321175977
1183	0	1	0	0	2.8122735122987272
1184	0	0	1	0	3.3873731409101264
1185	0	0	0	1	3.3051746305805096
1186	0	1	0	0	3.986283478957117
1187	0	0	1	0	3.831360300128661
1188	0	0	1	0	3.512394717077305
1189	0	0	0	1	3.7890571008799068
1190	0	1	0	0	4.917051888053349
1191	0	0	1	0	4.487106381478085
1192	0	0	0	1	4.632498595854525
1193	0	1	0	0	4.72141449815522
1194	0	0	1	0	3.8266090591685575
1195	0	0	0	1	3.856731370174106
1196	0	1	0	0	3.8992847729129667
1197	0	0	1	0	3.889740525909109
1198	0	0	0	1	4.440210359806705
1199	1	0	0	0	4.006637271469127
1200	1	0	0	0	4.1248162139773115
1201	1	0	0	0	3.0648379952090417
1202	1	0	0	0	2.9811745194045915
1203	1	0	0	0	3.0620661990479814
1204	0	1	0	0	3.3409244154387916
1205	0	0	1	0	3.5929313409123287
1206	0	0	0	1	4.252032671150168
1207	0	1	0	0	3.0406074241443344
1208	0	0	1	0	3.185489862517259
1209	0	0	0	1	3.7646674247593666
1210	1	0	0	0	3.0909663077268177
1211	1	0	0	0	3.3270668422883696
1212	0	1	0	0	3.4494103472925546
1213	0	0	0	1	3.6678295666299845
1214	1	0	0	0	4.003291889728856
1215	0	1	0	0	4.538049443295714
1216	0	0	1	0	3.7307995370103004
1217	0	0	0	1	3.8902098819829813
1218	1	0	0	0	3.691707537669492
1219	1	0	0	0	3.4028049009504926
1220	1	0	0	0	4.202187612936581
1221	1	0	0	0	3.1910412868626685
1222	1	0	0	0	3.7845071513600907
1223	0	1	0	0	2.9744679478451213
1224	0	0	1	0	3.1916386768443927
1225	0	0	1	0	4.536315359782768
1226	0	0	0	1	3.0764400259764835
1227	1	0	0	0	3.5014345169743173
1228	0	1	0	0	3.2084425900202533
1229	0	0	0	1	2.8669444739270014
1230	1	0	0	0	3.950210526335945
1231	0	1	0	0	3.720065122289773
1232	0	0	1	0	4.210861762378273
1233	0	0	0	1	3.3311549028559435
1234	0	1	0	0	2.8218947595136625
1235	0	0	0	1	3.2023422943863604
1236	1	0	0	0	3.876166287964393
1237	1	0	0	0	4.109318839567144
1238	1	0	0	0	4.314871187669292
1239	1	0	0	0	3.2914599859178266
1240	1	0	0	0	4.747943195511319
1241	1	0	0	0	3.0158029144291953
1242	0	1	0	0	3.708261790864077
1243	0	0	0	1	4.0775083212546255
1244	1	0	0	0	3.5842715370283393
1245	1	0	0	0	2.9756050922420143
1246	1	0	0	0	3.7501149550182524
1247	0	1	0	0	2.993571970949099
1248	0	0	1	0	3.3067879377179263
1249	0	0	0	1	2.9475759050542623
1250	0	1	0	0	3.131852079358078
1251	0	0	1	0	4.229285099622749
1252	0	0	1	0	3.9692837621108175
1253	0	0	0	1	3.0191360189663965
1254	0	1	0	0	3.3052094091217787
1255	0	0	0	1	3.4861970581222486
1256	1	0	0	0	4.532364579719198
1257	1	0	0	0	2.115397674004059
1258	0	1	0	0	4.10934009031772
1259	0	0	1	0	3.389987674703909
1260	0	0	1	0	3.210931483757455
1261	0	0	1	0	2.8475278953051593
1262	0	0	1	0	2.9510807548206484
1263	0	0	0	1	3.1983386702284515
1264	0	1	0	0	3.9082438817424987
1265	0	0	1	0	3.416708041603247
1266	0	0	0	1	3.422871413831538
1267	0	1	0	0	3.274458325120499
1268	0	0	0	1	3.296560208990105
1269	1	0	0	0	3.0937094167412145
1270	1	0	0	0	3.576644035092249
1271	0	1	0	0	3.273211503826204
1272	0	0	1	0	3.688968525140116
1273	0	0	1	0	4.1131330159048
1274	0	0	1	0	3.1703928081440886
1275	0	0	1	0	3.440003222820036
1276	0	0	1	0	2.8438749329108224
1277	0	0	0	1	3.7217477801991277
1278	0	1	0	0	3.369938970675013
1279	0	0	1	0	3.2614128515456677
1280	0	0	1	0	2.889243194329623
1281	0	0	0	1	2.6381150079585183
1282	0	1	0	0	3.084123147588924
1283	0	0	1	0	3.928183302242512
1284	0	0	1	0	4.977985560451334
1285	0	0	1	0	4.369632213743113
1286	0	0	1	0	3.5739601410404997
1287	0	0	1	0	2.9984075812676263
1288	0	0	0	1	3.5318512181214823
1289	1	0	0	0	3.476921158780987
1290	0	1	0	0	3.5257153380399937
1291	0	0	0	1	3.7779600361011743
1292	1	0	0	0	2.8829873068913163
1293	1	0	0	0	3.0650234070498126
1294	0	1	0	0	2.3768712234710456
1295	0	0	0	1	2.3887208137588956
1296	1	0	0	0	3.382595505595003
1297	1	0	0	0	2.4826426894518456
1298	1	0	0	0	3.1948205700733294
1299	1	0	0	0	3.372970579020266
1300	1	0	0	0	3.4564567127568067
1301	1	0	0	0	2.1253596712071334
1302	0	1	0	0	2.97934655248004
1303	0	0	0	1	3.8549999671352007
1304	1	0	0	0	3.017072384953764
1305	1	0	0	0	2.2652824033311814
1306	0	1	0	0	4.305649513149243
1307	0	0	1	0	3.3033976618184036
1308	0	0	0	1	2.554504887706549
1309	1	0	0	0	3.779773377712909
1310	1	0	0	0	5.160078202951234
1311	1	0	0	0	3.5247772418836596
1312	1	0	0	0	2.335162207881225
1313	1	0	0	0	2.1948317566365807
1314	1	0	0	0	3.137110001295145
1315	1	0	0	0	3.9807312487399606
1316	1	0	0	0	3.4037828115383837
1317	1	0	0	0	2.919477993747184
1318	1	0	0	0	1.7683590956985722
1319	1	0	0	0	3.365192953742278
1320	0	1	0	0	4.929357511876114
1321	0	0	0	1	3.2329600035037847
1322	1	0	0	0	3.3547993348880887
1323	0	1	0	0	2.7715236208659113
1324	0	0	0	1	1.9505633249912373
1325	1	0	0	0	3.718738516476024
1326	0	1	0	0	3.600331941405234
1327	0	0	0	1	3.819390199596147
1328	0	1	0	0	3.3401027345966714
1329	0	0	0	1	3.478244560852117
1330	1	0	0	0	2.9005514727191475
1331	0	1	0	0	4.726878135691255
1332	0	0	0	1	4.266820453375216
1333	1	0	0	0	3.130905577880443
1334	0	1	0	0	3.65563977760523
1335	0	0	0	1	4.266843593971228
1336	1	0	0	0	3.4520534354165613
1337	0	1	0	0	4.141279867955627
1338	0	0	1	0	2.8478869436431262
1339	0	0	1	0	3.7767509822827483
1340	0	0	1	0	3.216406300229717
1341	0	0	1	0	3.7819728447558214
1342	0	0	0	1	4.2458615474439245
1343	0	1	0	0	4.3644551716189826
1344	0	0	0	1	4.614188631450171
1345	0	1	0	0	4.411162255652487
1346	0	0	1	0	3.8997310098805293
1347	0	0	1	0	3.1542501395450655
1348	0	0	0	1	4.353313330230581
1349	1	0	0	0	4.2552524714249005
1350	1	0	0	0	4.1071183749823215
1351	1	0	0	0	4.6543968085354
1352	1	0	0	0	3.765613003948701
1353	1	0	0	0	3.696665235895959
1354	0	1	0	0	4.109385692556953
1355	0	0	0	1	5.1353165934292155
1356	1	0	0	0	3.533237396123496
1357	1	0	0	0	4.752019058112832
1358	0	1	0	0	3.2390842306888197
1359	0	0	0	1	3.4120060948459114
1360	1	0	0	0	3.837481073157837
1361	1	0	0	0	3.675990623843923
1362	1	0	0	0	2.3229199071764297
1363	1	0	0	0	3.797551773324455
1364	1	0	0	0	3.4069666039857753
1365	1	0	0	0	3.0829481509440244
1366	0	1	0	0	3.5010945368266033
1367	0	0	1	0	2.265520672268864
1368	0	0	0	1	3.6120784836400026
1369	1	0	0	0	3.4745488161654587
1370	1	0	0	0	2.884008838218838
1371	1	0	0	0	3.3446381986077407
1372	1	0	0	0	3.9220947945238893
1373	1	0	0	0	2.8217144193816206
1374	0	1	0	0	3.8233213530030374
1375	0	0	0	1	1.7792329620387022
1376	0	1	0	0	2.6556628468543697
1377	0	0	0	1	4.089474960002137
1378	1	0	0	0	5.023924995371929
1379	1	0	0	0	3.273338605975753
1380	1	0	0	0	3.557676966931248
1381	1	0	0	0	3.238587233646099
1382	0	1	0	0	4.63162904749959
1383	0	0	0	1	4.760843022966241
1384	1	0	0	0	5.667192931419065
1385	0	1	0	0	3.5649152160868134
1386	0	0	0	1	3.299630897968515
1387	1	0	0	0	3.953819455014313
1388	0	1	0	0	3.6326933789655897
1389	0	0	1	0	4.309189778607502
1390	0	0	0	1	3.605755520853797
1391	0	1	0	0	3.4450502116866137
1392	0	0	1	0	4.113266374264531
1393	0	0	1	0	4.786069011499189
1394	0	0	0	1	4.018191372856462
1395	1	0	0	0	3.025075924991074
1396	1	0	0	0	3.2344441004534406
1397	1	0	0	0	3.5111913316188583
1398	1	0	0	0	3.4913166655868433
1399	0	1	0	0	2.026782546593714
1400	0	0	0	1	3.2063786114324144
1401	1	0	0	0	2.8739402338430065
1402	1	0	0	0	3.0191566443942723
1403	1	0	0	0	3.8842975391853884
1404	1	0	0	0	4.8829994425939605
1405	1	0	0	0	2.0784222263426284
1406	1	0	0	0	4.020823777182625
1407	0	1	0	0	3.2491979462199425
1408	0	0	0	1	3.572745300709485
1409	1	0	0	0	3.5674135283400124
1410	1	0	0	0	3.023938879407442
1411	1	0	0	0	2.4184294263567923
1412	0	1	0	0	3.523277441688394
1413	0	0	1	0	3.265585887329336
1414	0	0	0	1	2.9085794753720466
1415	1	0	0	0	3.583706200923495
1416	1	0	0	0	3.713946789568732
1417	0	1	0	0	3.896244064344731
1418	0	0	0	1	4.152455637933931
1419	0	1	0	0	4.335196930823151
1420	0	0	0	1	3.8544429626548875
1421	0	1	0	0	3.8376720114676046
1422	0	0	0	1	3.301076915613796
1423	1	0	0	0	2.3278775292615994
1424	0	1	0	0	4.230883509564181
1425	0	0	1	0	3.268534748093972
1426	0	0	1	0	3.875000755904472
1427	0	0	0	1	3.697884913138543
1428	0	1	0	0	3.701668330524934
1429	0	0	0	1	3.9213374347259844
1430	0	1	0	0	2.9856277759563556
1431	0	0	0	1	3.0101536256450405
1432	0	1	0	0	5.12641836189012
1433	0	0	1	0	4.185777866099379
1434	0	0	1	0	5.201631212899946
1435	0	0	1	0	4.304869865230295
1436	0	0	1	0	4.632993434931865
1437	0	0	0	1	3.9284796902347567
1438	0	1	0	0	2.754774129121783
1439	0	0	0	1	2.229672387641427
1440	1	0	0	0	2.6614202367236377
1441	1	0	0	0	5.172899827790626
1442	0	1	0	0	2.5718172904387693
1443	0	0	0	1	2.3233534979222097
1444	0	1	0	0	4.695616752188033
1445	0	0	1	0	4.047395600576398
1446	0	0	0	1	4.197051204371259
1447	0	1	0	0	2.7552353063536685
1448	0	0	1	0	4.3790505104944195
1449	0	0	1	0	4.702242329440275
1450	0	0	1	0	4.585942939870921
1451	0	0	1	0	4.043038938439028
1452	0	0	1	0	3.9323606997311695
1453	0	0	1	0	4.114548882019172
1454	0	0	1	0	4.002078602875505
1455	0	0	1	0	4.478509918660963
1456	0	0	1	0	4.022408297318509
1457	0	0	1	0	3.740346889608583
1458	0	0	1	0	4.166034044262291
1459	0	0	1	0	4.84303077616
1460	0	0	1	0	4.936188763079763
1461	0	0	1	0	4.559195001366949
1462	0	0	1	0	4.69658663823506
1463	0	0	1	0	4.59449394827654
1464	0	0	1	0	4.711483727813329
1465	0	0	1	0	4.079586444352213
1466	0	0	1	0	4.148100067872105
1467	0	0	1	0	3.8527922336022877
1468	0	0	1	0	4.547731301898186
1469	0	0	1	0	3.7172366778766013
1470	0	0	0	1	3.23185787571931
1471	0	1	0	0	3.519551507013902
1472	0	0	0	1	4.572257224279265
1473	0	1	0	0	4.92922764092098
1474	0	0	1	0	4.679887814442833
1475	0	0	1	0	4.071877017411312
1476	0	0	0	1	4.62479968452184
1477	0	1	0	0	3.3885210719626295
1478	0	0	1	0	3.4026840039089827
1479	0	0	0	1	2.160668939023531
1480	1	0	0	0	3.949637554350432
1481	0	1	0	0	3.562710255155925
1482	0	0	0	1	4.114730477704445
1483	1	0	0	0	4.266960483076265
1484	1	0	0	0	3.386745087584759
1485	1	0	0	0	3.320894183153367
1486	0	1	0	0	3.2752127442957417
1487	0	0	1	0	3.4788237335552337
1488	0	0	1	0	3.250241086642105
1489	0	0	0	1	4.003985248615432
1490	0	1	0	0	3.6997466231680343
1491	0	0	0	1	3.841883690294765
1492	0	1	0	0	3.0355673420596148
1493	0	0	1	0	3.539463161449384
1494	0	0	1	0	3.638383035959194
1495	0	0	1	0	3.0942127592097144
1496	0	0	0	1	3.641678153320451
1497	1	0	0	0	3.897030871378616
1498	0	1	0	0	3.402927377399972
1499	0	0	0	1	4.285831532613634
1500	0	1	0	0	2.4875853240531702
1501	0	0	1	0	2.8527293792584003
1502	0	0	1	0	3.2067233548650766
1503	0	0	0	1	2.796701453381613
1504	1	0	0	0	3.4319697708969708
1505	1	0	0	0	3.6112650755810756
1506	1	0	0	0	3.7443811639945452
1507	0	1	0	0	3.9382827926116337
1508	0	0	1	0	3.998034846266872
1509	0	0	1	0	3.530538019177755
1510	0	0	0	1	3.958788834950953
1511	1	0	0	0	3.5088849090750847
1512	1	0	0	0	3.369698920257401
1513	1	0	0	0	4.844108913988135
1514	1	0	0	0	3.6749549231839818
1515	0	1	0	0	3.5317894790818953
1516	0	0	1	0	2.8746213200752515
1517	0	0	0	1	3.162600431092265
1518	0	1	0	0	5.174706990837128
1519	0	0	1	0	3.2918971655095177
1520	0	0	1	0	3.4793978299908295
1521	0	0	1	0	4.971825496802419
1522	0	0	1	0	3.9571869335712635
1523	0	0	0	1	3.7028223120226214
1524	0	1	0	0	4.497234544573836
1525	0	0	0	1	2.405463223470387
1526	0	1	0	0	2.804882325176836
1527	0	0	0	1	3.7985605316092603
1528	1	0	0	0	3.5508673361909744
1529	0	1	0	0	3.191047367950116
1530	0	0	0	1	3.0383514459010468
1531	1	0	0	0	2.3507270924193975
1532	1	0	0	0	3.6560818999903026
1533	1	0	0	0	3.167801555070724
1534	1	0	0	0	3.4307606300244355
1535	1	0	0	0	3.4506617556985715
1536	1	0	0	0	3.7916576410058482
1537	0	1	0	0	3.117935642368803
1538	0	0	0	1	2.9986351145832013
1539	0	1	0	0	2.557902039133756
1540	0	0	1	0	2.5664227246023446
1541	0	0	0	1	3.265858621002754
1542	1	0	0	0	2.51275199939233
1543	1	0	0	0	4.140104368594053
1544	0	1	0	0	2.981138025577088
1545	0	0	0	1	3.0110607576420607
1546	1	0	0	0	3.917952179664763
1547	1	0	0	0	3.411609006273244
1548	1	0	0	0	3.1469426000874865
1549	0	1	0	0	4.012584412014908
1550	0	0	1	0	3.2469412016290264
1551	0	0	0	1	2.972866813262659
1552	1	0	0	0	3.960153320309523
1553	1	0	0	0	3.56503813040896
1554	0	1	0	0	3.21671152979474
1555	0	0	0	1	3.2092878098489908
1556	1	0	0	0	3.2500596524362644
1557	1	0	0	0	3.4197968324000554
1558	1	0	0	0	3.5349753702828006
1559	0	1	0	0	3.180718805150439
1560	0	0	1	0	3.604868708550176
1561	0	0	0	1	3.1044740415925087
1562	1	0	0	0	2.712119497445124
1563	1	0	0	0	2.191147248791162
1564	0	1	0	0	3.3094964245984007
1565	0	0	0	1	3.240043479776138
1566	1	0	0	0	2.9449873397269757
1567	1	0	0	0	3.417303211184699
1568	1	0	0	0	5.03573309914764
1569	0	1	0	0	3.200824580439308
1570	0	0	1	0	4.055834079011121
1571	0	0	1	0	3.731134815708379
1572	0	0	0	1	5.2634387241763845
1573	1	0	0	0	3.222544361246365
1574	1	0	0	0	3.6167252027956844
1575	1	0	0	0	4.38703505618577
1576	1	0	0	0	3.853369129873445
1577	1	0	0	0	3.033073270301083
1578	1	0	0	0	3.652869636790599
1579	1	0	0	0	2.5889864982951547
1580	1	0	0	0	4.886188046103422
1581	1	0	0	0	3.4511013093441005
1582	1	0	0	0	3.567456185081788
1583	1	0	0	0	3.078576456737299
1584	1	0	0	0	4.702237479057705
1585	1	0	0	0	2.615788378311605
1586	1	0	0	0	3.2167146967373488
1587	1	0	0	0	4.293993260220782
1588	1	0	0	0	3.473080862515088
1589	1	0	0	0	4.399957166842555
1590	0	1	0	0	3.982855862415988
1591	0	0	0	1	3.514940770611748
1592	0	1	0	0	2.8965556162446093
1593	0	0	1	0	3.606501664412828
1594	0	0	1	0	3.6583500926418613
1595	0	0	1	0	3.9200449268960926
1596	0	0	1	0	3.5639795178180798
1597	0	0	1	0	3.3570095416118253
1598	0	0	1	0	2.9910602551148378
1599	0	0	0	1	4.2332704213491565
1600	1	0	0	0	3.6134791964666046
1601	0	1	0	0	4.89125972947703
1602	0	0	0	1	3.286656415580231
1603	1	0	0	0	3.6496659583618785
1604	1	0	0	0	4.094352715626389
1605	0	1	0	0	3.157274141131092
1606	0	0	1	0	3.8828257080210706
1607	0	0	1	0	3.84855141148712
1608	0	0	0	1	4.873923584425719
1609	1	0	0	0	3.0498456450257785
1610	1	0	0	0	3.0543197489585814
1611	1	0	0	0	3.4778310589584867
1612	0	1	0	0	4.4322117444171925
1613	0	0	0	1	3.4288942336020742
1614	1	0	0	0	4.504795527741558
1615	1	0	0	0	3.5731942315628435
1616	1	0	0	0	3.1457446299971474
1617	0	1	0	0	3.6912905541606404
1618	0	0	0	1	3.8459368092634
1619	1	0	0	0	2.8074211580052237
1620	1	0	0	0	2.4215299467824725
1621	1	0	0	0	3.179852522768815
1622	1	0	0	0	2.82072728515459
1623	0	1	0	0	3.169111813081357
1624	0	0	1	0	2.3066324595591685
1625	0	0	1	0	2.6675162710114964
1626	0	0	0	1	3.10121038710625
1627	0	1	0	0	2.5215420167784814
1628	0	0	1	0	2.2467824635867446
1629	0	0	1	0	3.4849142460671136
1630	0	0	1	0	3.1003260786830222
1631	0	0	1	0	3.0679189605753785
1632	0	0	0	1	3.1399630055817243
1633	0	1	0	0	3.2708300551418956
1634	0	0	1	0	3.029614272663904
1635	0	0	1	0	2.875244913026582
1636	0	0	0	1	3.1022306725653106
1637	1	0	0	0	2.8874122330331655
1638	0	1	0	0	2.423207137554564
1639	0	0	1	0	4.2893048175655135
1640	0	0	1	0	4.085577443716798
1641	0	0	0	1	3.2603523140305115
1642	0	1	0	0	3.278840356681921
1643	0	0	1	0	3.194781037195894
1644	0	0	1	0	3.0160311174252477
1645	0	0	0	1	3.3594896156544762
1646	1	0	0	0	4.117351004648303
1647	0	1	0	0	3.784544117837959
1648	0	0	1	0	3.134885887290513
1649	0	0	1	0	3.2646244628185923
1650	0	0	0	1	3.247376363644926
1651	0	1	0	0	2.8087952095594195
1652	0	0	1	0	3.3242764715568467
1653	0	0	1	0	4.154089784785243
1654	0	0	0	1	3.5888430234248014
1655	0	1	0	0	2.2716888566588356
1656	0	0	0	1	2.549633046570213
1657	0	1	0	0	2.702654194758608
1658	0	0	1	0	3.6712935141577256
1659	0	0	0	1	3.6927292819927744
1660	0	1	0	0	2.5120318093448617
1661	0	0	0	1	2.7803676649574545
1662	0	1	0	0	3.5843167606140613
1663	0	0	0	1	3.436975527708749
1664	1	0	0	0	2.2113063243032895
1665	1	0	0	0	2.9063510270305253
1666	0	1	0	0	2.480449055794157
1667	0	0	0	1	2.6212246842774793
1668	1	0	0	0	3.16981442084843
1669	0	1	0	0	3.670832155239112
1670	0	0	1	0	3.5372265083364756
1671	0	0	0	1	3.6156489276930386
1672	0	1	0	0	3.0023011106167328
1673	0	0	0	1	3.27499046559652
1674	1	0	0	0	3.144849366389096
1675	1	0	0	0	4.6829525644891365
1676	1	0	0	0	3.7837112856374744
1677	0	1	0	0	3.02738613240985
1678	0	0	1	0	3.886556039740055
1679	0	0	0	1	2.9436408989477862
1680	0	1	0	0	3.4908638834084953
1681	0	0	0	1	3.601343871422661
1682	1	0	0	0	3.201398161887842
1683	1	0	0	0	4.3945934322480715
1684	1	0	0	0	3.1016661124782057
1685	1	0	0	0	4.222117517751021
1686	1	0	0	0	3.8864963724258517
1687	1	0	0	0	3.3144919764341063
1688	1	0	0	0	4.679559890350045
1689	1	0	0	0	3.044739380215689
1690	1	0	0	0	3.8108706451983956
1691	1	0	0	0	3.405361223072556
1692	1	0	0	0	2.7132098734105408
1693	1	0	0	0	3.3992848236227866
1694	1	0	0	0	4.016388332476899
1695	1	0	0	0	3.2072197664672966
1696	1	0	0	0	3.078121225645014
1697	1	0	0	0	2.9864185311081135
1698	0	1	0	0	3.262283492603139
1699	0	0	1	0	3.1657410266047794
1700	0	0	1	0	2.901553698359861
1701	0	0	1	0	2.8010358857809177
1702	0	0	1	0	2.786051467240651
1703	0	0	1	0	3.560122938085231
1704	0	0	0	1	2.9341001178930854
1705	1	0	0	0	4.018884743048092
1706	1	0	0	0	3.6663532454026364
1707	1	0	0	0	2.9331285920740373
1708	1	0	0	0	3.2450741341242773
1709	1	0	0	0	3.1998835445257265
1710	1	0	0	0	2.5750673983546974
1711	1	0	0	0	2.9779644149139224
1712	1	0	0	0	2.9248095465227975
1713	1	0	0	0	3.7309601422584717
1714	1	0	0	0	3.830986369276998
1715	0	1	0	0	3.4206402737466735
1716	0	0	0	1	3.265151339935968
1717	1	0	0	0	4.36982040765041
1718	1	0	0	0	3.8396170971471966
1719	1	0	0	0	3.2887789889456136
1720	1	0	0	0	4.910696825886618
1721	1	0	0	0	3.7949271771921755
1722	0	1	0	0	3.1023770897923506
1723	0	0	0	1	3.532256093513269
1724	0	1	0	0	3.6119690783241603
1725	0	0	1	0	4.493176580639361
1726	0	0	1	0	4.143373115207762
1727	0	0	1	0	2.8543253118056295
1728	0	0	1	0	3.296306983700068
1729	0	0	1	0	4.347762622072696
1730	0	0	0	1	4.068563656682534
1731	0	1	0	0	3.264995105401361
1732	0	0	1	0	4.312953940068811
1733	0	0	0	1	3.580907800220297
1734	0	1	0	0	4.172883929781869
1735	0	0	1	0	3.835491288907036
1736	0	0	0	1	3.2436793136489386
1737	1	0	0	0	3.121512338793774
1738	0	1	0	0	3.061180009934042
1739	0	0	0	1	3.9117232041096224
1740	1	0	0	0	3.74130525595637
1741	0	1	0	0	3.5406240867582515
1742	0	0	1	0	3.3624010362070464
1743	0	0	0	1	4.1071926239462195
1744	1	0	0	0	3.0229665331584554
1745	1	0	0	0	3.8004541657250646
1746	1	0	0	0	3.2700413347545925
1747	0	1	0	0	3.9546965432730206
1748	0	0	1	0	3.3948168514149106
1749	0	0	0	1	3.088251605339685
1750	1	0	0	0	4.042760592910562
1751	0	1	0	0	4.029744484444563
1752	0	0	1	0	4.152960225293505
1753	0	0	0	1	3.1713744681823384
1754	1	0	0	0	3.1512434567754832
1755	0	1	0	0	3.820249865618821
1756	0	0	0	1	3.394408514365027
1757	1	0	0	0	3.3305502408463483
1758	1	0	0	0	4.662664233406173
1759	0	1	0	0	3.5080525462517875
1760	0	0	0	1	4.202115745992761
1761	0	1	0	0	3.8331717077526886
1762	0	0	0	1	2.5775839836775027
1763	0	1	0	0	2.849695788175901
1764	0	0	1	0	4.607861742242682
1765	0	0	1	0	3.2426108917916294
1766	0	0	0	1	4.041638031400602
1767	1	0	0	0	3.8919960185063505
1768	1	0	0	0	3.7161353372977626
1769	1	0	0	0	4.349344656767633
1770	0	1	0	0	3.729839893019731
1771	0	0	1	0	3.741511171391133
1772	0	0	0	1	3.4342692539291053
1773	1	0	0	0	3.734086393172116
1774	1	0	0	0	3.135476395515675
1775	0	1	0	0	4.109168062761957
1776	0	0	1	0	3.0681458610867485
1777	0	0	1	0	3.379933837738929
1778	0	0	1	0	3.714725326142107
1779	0	0	1	0	3.54952141012795
1780	0	0	1	0	3.9795667890278192
1781	0	0	0	1	2.8395657997642534
1782	1	0	0	0	4.378652117342421
1783	0	1	0	0	2.8718840590357075
1784	0	0	0	1	2.2280910638030424
1785	0	1	0	0	4.039586684659649
1786	0	0	1	0	2.724495797433517
1787	0	0	1	0	3.640821347264657
1788	0	0	0	1	2.9123564307362115
1789	0	1	0	0	2.887947637199584
1790	0	0	0	1	2.431176497353327
1791	1	0	0	0	2.817923918622075
1792	1	0	0	0	3.5201370977543114
1793	0	1	0	0	3.259354154842184
1794	0	0	0	1	3.6955536928182737
1795	0	1	0	0	3.5188250848563394
1796	0	0	1	0	4.233062489981208
1797	0	0	0	1	3.8825420617556583
1798	0	1	0	0	3.711872983844815
1799	0	0	0	1	3.3995986909427254
1800	1	0	0	0	3.9323701705107617
1801	0	1	0	0	3.1247839503917025
1802	0	0	0	1	3.9958321912128656
1803	1	0	0	0	3.2764995672085813
1804	1	0	0	0	3.0453575145827494
1805	1	0	0	0	3.8645697324974155
1806	1	0	0	0	3.7396126702736967
1807	0	1	0	0	4.109123284302997
1808	0	0	0	1	3.5329085584044813
1809	1	0	0	0	3.1329053580377892
1810	0	1	0	0	3.7674124421214827
1811	0	0	0	1	4.340962723583123
1812	0	1	0	0	3.792230381759256
1813	0	0	0	1	3.8849277989399087
1814	1	0	0	0	3.6399477845936494
1815	1	0	0	0	3.6925194362628657
1816	0	1	0	0	3.5094187922096256
1817	0	0	0	1	3.084817630189534
1818	1	0	0	0	2.925154636015095
1819	1	0	0	0	3.1725123281067336
1820	1	0	0	0	3.185394409606876
1821	0	1	0	0	4.601081570093874
1822	0	0	1	0	3.807759145214271
1823	0	0	0	1	3.8715490054158725
1824	1	0	0	0	3.161736576551108
1825	0	1	0	0	3.4765158661384334
1826	0	0	1	0	3.8087204535680206
1827	0	0	0	1	3.6616130237647773
1828	0	1	0	0	3.8619813028221723
1829	0	0	0	1	3.49199333151201
1830	0	1	0	0	3.0823122797632245
1831	0	0	1	0	3.135124985751891
1832	0	0	1	0	3.3838233862743925
1833	0	0	0	1	3.575637640803266
1834	1	0	0	0	3.661378214263247
1835	1	0	0	0	3.2019150635837783
1836	1	0	0	0	3.075668440231843
1837	1	0	0	0	2.740157617649641
1838	1	0	0	0	3.0594151786774595
1839	0	1	0	0	3.453829479255563
1840	0	0	1	0	3.476935471358148
1841	0	0	1	0	3.059500701446373
1842	0	0	0	1	3.576047117026186
1843	1	0	0	0	2.7293293116466235
1844	1	0	0	0	2.503596508060606
1845	1	0	0	0	2.6459649587028795
1846	1	0	0	0	2.2267704605200302
1847	0	1	0	0	3.2918742905406737
1848	0	0	0	1	4.198965503015385
1849	0	1	0	0	2.8404162774055455
1850	0	0	0	1	2.2711204008338646
1851	1	0	0	0	2.413180655497964
1852	0	1	0	0	3.5282331591466396
1853	0	0	1	0	3.3803318817189507
1854	0	0	1	0	4.381823448566189
1855	0	0	0	1	3.557190156738374
1856	1	0	0	0	3.302109183570623
1857	0	1	0	0	3.181952733586951
1858	0	0	1	0	3.7239773268562675
1859	0	0	0	1	3.1211955904716606
1860	1	0	0	0	3.1809739373835346
1861	0	1	0	0	3.6810638823922224
1862	0	0	0	1	3.6923118711522758
1863	0	1	0	0	5.080396539120995
1864	0	0	1	0	3.808924553786483
1865	0	0	1	0	3.1876415354791034
1866	0	0	1	0	3.4580694537740038
1867	0	0	1	0	3.728831478136878
1868	0	0	1	0	2.8667762817534643
1869	0	0	1	0	3.6652160824776034
1870	0	0	0	1	3.4485046422382504
1871	0	1	0	0	3.3210870210588173
1872	0	0	1	0	4.047089421159118
1873	0	0	0	1	3.737125621222456
1874	0	1	0	0	3.4102662726739204
1875	0	0	0	1	3.896345767337561
1876	1	0	0	0	1.9513406576535004
1877	1	0	0	0	2.7755981935380603
1878	1	0	0	0	3.785596174848258
1879	1	0	0	0	2.9290343051237926
1880	0	1	0	0	3.6674931953379946
1881	0	0	0	1	5.023484353858185
1882	1	0	0	0	4.032651192931394
1883	1	0	0	0	3.205979051045449
1884	1	0	0	0	1.3583748064786225
1885	0	1	0	0	3.17555061008479
1886	0	0	0	1	3.128048099614717
1887	1	0	0	0	3.338886965612318
1888	1	0	0	0	3.7992643240691244
1889	1	0	0	0	2.807139196109953
1890	1	0	0	0	3.188305040329485
1891	0	1	0	0	2.9879609959422506
1892	0	0	1	0	3.1709613168349438
1893	0	0	0	1	2.4198813454411776
1894	1	0	0	0	2.610865329418221
1895	1	0	0	0	3.316821951584573
1896	1	0	0	0	2.3444107074691956
1897	1	0	0	0	3.079690408798268
1898	0	1	0	0	2.5701309487216184
1899	0	0	1	0	3.3482934484257956
1900	0	0	0	1	2.8151967605997963
1901	1	0	0	0	4.32773968184255
1902	1	0	0	0	3.111335379349949
1903	1	0	0	0	3.316259580071546
1904	1	0	0	0	3.730131583232679
1905	1	0	0	0	3.0587406996338915
1906	0	1	0	0	2.982541067768086
1907	0	0	0	1	3.9752859573628188
1908	1	0	0	0	2.806646951475263
1909	0	1	0	0	3.581919238429886
1910	0	0	1	0	3.7439488847029847
1911	0	0	1	0	3.045793092767753
1912	0	0	1	0	3.1953009031672996
1913	0	0	0	1	3.4700791383995933
1914	0	1	0	0	4.388550704881377
1915	0	0	0	1	4.09469439542434
1916	0	1	0	0	3.39667792892698
1917	0	0	0	1	3.2151106342226847
1918	1	0	0	0	2.6301292016463247
1919	1	0	0	0	3.393534899334753
1920	1	0	0	0	3.430408774880452
1921	1	0	0	0	2.204414503287093
1922	0	1	0	0	3.3396312541578994
1923	0	0	0	1	3.2549807233707035
1924	1	0	0	0	2.545422576873415
1925	1	0	0	0	3.595845541389679
1926	0	1	0	0	3.2527034737991523
1927	0	0	1	0	3.6515155521919302
1928	0	0	0	1	3.0823698070742793
1929	1	0	0	0	3.646971624771674
1930	1	0	0	0	3.8148026205676304
1931	0	1	0	0	3.342336473064323
1932	0	0	0	1	3.299161749913563
1933	0	1	0	0	3.8731910845651587
1934	0	0	1	0	3.122833306975766
1935	0	0	1	0	3.5476900911112694
1936	0	0	0	1	3.3348504160818617
1937	0	1	0	0	4.558699061374164
1938	0	0	1	0	2.900788854552261
1939	0	0	1	0	4.952164655750813
1940	0	0	1	0	4.814185310445703
1941	0	0	0	1	2.7546354809976332
1942	1	0	0	0	3.3569221999085443
1943	0	1	0	0	3.613826231232077
1944	0	0	0	1	3.2922000619878165
1945	1	0	0	0	3.6917732303043356
1946	1	0	0	0	3.5095782950141063
1947	1	0	0	0	3.027720045351923
1948	0	1	0	0	2.9613998781404534
1949	0	0	0	1	3.03703331550448
1950	1	0	0	0	3.1186904534651276
1951	1	0	0	0	4.34499746781304
1952	0	1	0	0	3.820580524617718
1953	0	0	1	0	3.340340836149384
1954	0	0	0	1	3.5533443477014526
1955	0	1	0	0	4.178050583725486
1956	0	0	0	1	3.393137785952773
1957	0	1	0	0	3.9593960270384763
1958	0	0	1	0	3.9503683718212006
1959	0	0	1	0	3.6588296957251605
1960	0	0	1	0	4.256746417373023
1961	0	0	0	1	3.3692996472018852
1962	1	0	0	0	4.191328721525507
1963	0	1	0	0	4.5256892505837945
1964	0	0	0	1	4.413436532948938
1965	1	0	0	0	3.939544707587018
1966	0	1	0	0	3.5616863850595135
1967	0	0	1	0	3.95659899388132
1968	0	0	0	1	3.714102067459348
1969	1	0	0	0	2.8178355172318903
1970	1	0	0	0	3.7468396761228817
1971	1	0	0	0	5.2233203294186445
1972	0	1	0	0	3.722224645802596
1973	0	0	0	1	3.4487922390243444
1974	1	0	0	0	2.449914021967875
1975	1	0	0	0	3.1527848819322406
1976	1	0	0	0	2.1015204490600152
1977	1	0	0	0	4.311247042384496
1978	1	0	0	0	4.2517168465281845
1979	1	0	0	0	2.995432820647426
1980	1	0	0	0	2.956833491155543
1981	0	1	0	0	4.191498660062083
1982	0	0	1	0	3.4746417413406507
1983	0	0	0	1	4.995272084244358
1984	1	0	0	0	3.1933588795690926
1985	1	0	0	0	4.1030450724460925
1986	1	0	0	0	3.793675316648892
1987	0	1	0	0	3.2132962955092568
1988	0	0	1	0	3.0800399055309238
1989	0	0	1	0	3.4608325813897243
1990	0	0	0	1	4.328997516188828
1991	1	0	0	0	3.5369445766805447
1992	0	1	0	0	3.9772150883788107
1993	0	0	0	1	3.419828857017721
1994	1	0	0	0	3.9762103185928512
1995	1	0	0	0	3.9627566038291624
1996	1	0	0	0	2.814370251328023
1997	1	0	0	0	2.6695831246115658
1998	1	0	0	0	3.105525616431312
1999	1	0	0	0	3.0315555435937145
2000	0	1	0	0	2.5680491710372206
[truncated: 1,530 more rows]
