# Supplementary material for: Bioinformatic Assessment of Factors Affecting the Correlation between Protein Abundance and Elongation Efficiency in Prokaryotes
Source: Int J Mol Sci. 2022 Oct 9;23(19):11996. doi: 10.3390/ijms231911996 (PMC9570070; doi:10.3390/ijms231911996)
Supplement: Supplementary file 1 [file ijms-23-11996-s001.zip › EloE/output_folder/Desulfovibrio_vulgaris_882/desulfovibrio vulgaris str. hildenborough_ribpos.txt]

Positions of ribosomal genes desulfovibrio vulgaris str. hildenborough
881	1053	1514	1721	1750	1829	1977	2059	2122	2276	2298	2335	2448	2470	2658	2664	2715	2781	2799	2837	2859	2867	2943	2947	2953	2970	2998	3013	3016	3023	3028	3057	3092	3102	3119	3120	3154	3174	3250	3263	3271	3287	3310	3381	3383	3389	3396	3399	3409	3464	3472	3477	3488	3524	3528	
399	787	987	1386	1486	1504	1517	1648	1684	1823	1882	1908	1951	1983	2015	2056	2111	2125	2291	2313	2374	2384	2569	2595	2606	2669	2719	2772	2827	2840	2869	2870	2875	2904	2922	2924	2936	2941	2976	2983	2990	3007	3019	3024	3124	3171	3191	3203	3214	3236	3337	3362	3376	3389	3409	
451	529	563	774	845	997	1281	1284	1535	1647	1674	1788	1863	1905	1934	1962	2058	2093	2251	2327	2362	2477	2529	2624	2656	2672	2715	2744	2763	2783	2790	2855	2856	2870	2910	2916	2930	2943	2998	2999	3011	3016	3051	3066	3187	3198	3209	3216	3266	3312	3317	3337	3378	3388	3442	
1932	2067	2397	2471	2566	2704	2783	2801	2828	2853	2859	2893	2916	2940	2952	2963	2979	2983	3093	3121	3144	3176	3213	3236	3238	3264	3274	3276	3280	3283	3289	3295	3300	3305	3316	3343	3352	3353	3357	3360	3372	3379	3391	3396	3397	3402	3426	3431	3433	3436	3464	3475	3487	3505	3516	
764	832	1210	1397	1444	2116	2432	2485	2565	2583	2612	2632	2684	2786	2826	2874	3089	3132	3140	3164	3190	3207	3208	3219	3227	3234	3254	3261	3279	3283	3296	3304	3330	3338	3343	3357	3367	3387	3389	3390	3399	3410	3416	3448	3450	3466	3476	3491	3492	3497	3503	3506	3509	3517	3523	
