# Supplementary material for: Bioinformatic Assessment of Factors Affecting the Correlation between Protein Abundance and Elongation Efficiency in Prokaryotes
Source: Int J Mol Sci. 2022 Oct 9;23(19):11996. doi: 10.3390/ijms231911996 (PMC9570070; doi:10.3390/ijms231911996)
Supplement: Supplementary file 1 [file ijms-23-11996-s001.zip › EloE/output_folder/Escherichia_coli_str._K-12_substr._MG1655_511145/escherichia coli str. k-12 substr. mg1655_all.txt]

Index = 1
#	Number	EEI	locus_tag	Name	Prot	Note
1	1230	1,0000e+00	b1229	tpr	protamine-like protein	tRNA-Tyr(GUA)
2	1169	1,0093e+00	b4594	ymgJ	uncharacterized protein YmgJ	null
3	1510	1,0227e+00	b4747	yneP	protein YneP	null
4	698	1,0329e+00	b0702	ybfB	uncharacterized protein YbfB	null
5	1578	1,0408e+00	b4750	ynfS	Qin prophage; protein YnfS	null
6	1155	1,0538e+00	b4739	ymgL	protein YmgL	null
7	329	1,0826e+00	b0327	yahM	uncharacterized protein YahM	null
8	1302	1,0861e+00	b4742	ymjE	protein YmjE	null
9	1558	1,1277e+00	b4748	ynfT	Qin prophage; protein YnfT	null
10	3604	1,1285e+00	b3622	waaL	O-antigen ligase	null
11	212	1,1462e+00	b4586	ykfM	uncharacterized protein YkfM	null
12	1385	1,1492e+00	b4744	ynaM	Rac prophage; protein YnaM	null
13	3689	1,1514e+00	b4557	yidD	membrane protein insertion efficiency factor	null
14	3577	1,1542e+00	b4615	yibV	PF15596 family protein YibV	null
15	1358	1,1548e+00	b1348	ralR	Rac prophage; endodeoxyribonuclease toxin RalR	null
16	2248	1,1616e+00	b4605	ypaB	protein YpaB	null
17	3759	1,1618e+00	b3782	rhoL	rho operon leader peptide	null
18	2378	1,1718e+00	b4545	ypdJ	CPS-53 (KpLE1) prophage; putative uncharacterized	null
19	2633	1,1750e+00	b2624	alpA	CP4-57 prophage; DNA-binding transcriptional	null
20	12	1,1818e+00	b0012	mbiA	uncharacterized protein MbiA	null
21	568	1,1822e+00	b0564	appY	DNA-binding transcriptional activator AppY	null
22	545	1,1852e+00	b0546	ybcM	DLP12 prophage; putative DNA-binding	null
23	2367	1,1899e+00	b2352	yfdI	CPS-53 (KpLE1) prophage; serotype specific	null
24	2753	1,2007e+00	b2757	casD	type I-E CRISPR system Cascade subunit CasD	null
25	543	1,2118e+00	b0544	ybcK	DLP12 prophage; putative recombinase	null
26	558	1,2120e+00	b4510	rzoD	DLP12 prophage; putative prophage lysis	null
27	3744	1,2138e+00	b3766	ilvL	ilvXGMEDA operon leader peptide	null
28	542	1,2159e+00	b4733	ylcJ	protein YlcJ	null
29	4235	1,2163e+00	b4284	insI-3	KpLE2 phage-like element; IS30 transposase	gene fragment 2 of insO
30	1034	1,2173e+00	b1043	csgC	inhibitor of CsgA amyloid formation	null
31	3269	1,2180e+00	b4550	arfA	alternative ribosome-rescue factor A	null
32	3017	1,2213e+00	b3027	ygiZ	conserved inner membrane protein YgiZ	null
33	689	1,2331e+00	b4590	ybfK	uncharacterized protein YbfK	null
34	1153	1,2405e+00	b1160	iraM	anti-adaptor protein IraM, inhibitor of sigma(S)	null
35	2052	1,2413e+00	b2037	rfbX	polyisoprenol-linked O-antigen repeat unit	null
36	1127	1,2440e+00	b1137	ymfD	e14 prophage; putative SAM-dependent	null
37	1904	1,2523e+00	b1878	flhE	flagellar protein	null
38	1160	1,2638e+00	b1165	ymgA	putative two-component system connector protein	null
39	3418	1,2649e+00	b3442	yhhZ	putative endonuclease YhhZ	null
40	1128	1,2663e+00	b1138	ymfE	e14 prophage; uncharacterized protein YmfE	null
41	1375	1,2686e+00	b1363	trkG	Rac prophage; K(+) transporter TrkG	null
42	1751	1,2693e+00	b1730	ydjO	protein YdjO	null
43	1384	1,2725e+00	b1375	ynaE	Rac prophage; uncharacterized protein YnaE	null
44	2383	1,2726e+00	b2367	emrY	tripartite efflux pump membrane subunit EmrY	null
45	562	1,2748e+00	b4589	ylcI	DLP12 prophage; DUF3950 domain-containing protein	null
46	3605	1,2751e+00	b3623	waaU	putative ADP-heptose:LPS heptosyltransferase 4	null
47	1851	1,2752e+00	b4536	yobH	protein YobH	null
48	718	1,2790e+00	b4735	ybgU	protein YbgU	null
49	1483	1,2807e+00	b1471	yddK	leucine-rich repeat domain-containing protein	null
50	778	1,2876e+00	b0787	ybhM	Bax1-I family protein YbhM	null
51	1355	1,2881e+00	b1345	intR	Rac prophage; putative integrase	null
52	2132	1,2885e+00	b4541	yehK	uncharacterized protein YehK	null
53	277	1,2888e+00	b0278	yagL	CP4-6 prophage; resolvase-like catalytic	null
54	3534	1,2889e+00	b4455	hokA	small toxic polypeptide	null
55	3302	1,2904e+00	b3324	gspC	Type II secretion system protein GspC	null
56	1151	1,2920e+00	b1159	mcrA	e14 prophage; 5-methylcytosine-specific	null
57	4085	1,2955e+00	b4559	ghoT	toxin of the GhoTS toxin-antitoxin system	null
58	541	1,2959e+00	b0543	emrE	multidrug/betaine/choline efflux transporter	null
59	944	1,2959e+00	b0953	rmf	ribosome modulation factor	null
60	685	1,3004e+00	b0689	ybfP	lipoprotein YbfP	null
61	3493	1,3014e+00	b3516	gadX	DNA-binding transcriptional dual regulator GadX	null
62	1559	1,3120e+00	b1544	ydfK	Qin prophage; cold shock protein YdfK	null
63	3611	1,3144e+00	b3629	waaS	lipopolysaccharide core biosynthesis protein	null
64	2589	1,3165e+00	b4725	rseD	rpoE leader peptide	null
65	1987	1,3190e+00	b1968	hprS	sensory histidine kinase HprS	null
66	3391	1,3192e+00	b3413	yhgH	DNA utilization protein YhgH	null
67	4001	1,3243e+00	b4047	yjbL	uncharacterized protein YjbL	null
68	2050	1,3247e+00	b2035	wbbH	putative O-antigen polymerase	null
69	498	1,3248e+00	b0498	ybbC	PF15631 family protein YbbC	null
70	1131	1,3263e+00	b1141	xisE	e14 prophage; putative excisionase	null
71	546	1,3265e+00	b4588	ylcH	DLP12 prophage; uncharacterized protein YlcH	null
72	2123	1,3295e+00	b2108	yehA	putative fimbrial adhesin YehA	null
73	560	1,3298e+00	b0558	ybcV	DLP12 prophage; protein YbcV	null
74	2844	1,3306e+00	b2849	yqeK	protein YqeK	null
75	4323	1,3307e+00	b4567	yjjZ	protein YjjZ	tRNA-Leu(CAG)
76	1129	1,3313e+00	b1139	lit	e14 prophage; cell death peptidase Lit	null
77	2649	1,3317e+00	b2642	yfjW	CP4-57 prophage; uncharacterized protein YfjW	null
78	4229	1,3330e+00	b4279	yjhB	putative sialic acid transporter	null
79	2847	1,3332e+00	b2852	ygeH	putative transcriptional regulator YgeH	null
80	3422	1,3344e+00	b4612	yrhD	uncharacterized protein YrhD	null
81	2392	1,3365e+00	b2376	ypdI	colanic acid synthesis putative lipoprotein YpdI	null
82	2934	1,3370e+00	b2940	yqgC	protein YqgC	null
83	1352	1,3372e+00	b4743	ynaL	protein YnaL	null
84	3575	1,3385e+00	b3596	yibG	tetratricopeptide-like domain-containing protein	null
85	1585	1,3388e+00	b1565	ydfV	Qin prophage; protein YdfV	null
86	2964	1,3419e+00	b2971	yghG	lipoprotein YghG	null
87	24	1,3430e+00	b0024	yaaY	DUF2575 domain-containing protein YaaY	null
88	548	1,3464e+00	b0548	ninE	DLP12 prophage; NinE family prophage protein	null
89	4298	1,3473e+00	b4342	yjiT	putative uncharacterized protein YjiT	null
90	3109	1,3479e+00	b3119	tdcR	DNA-binding transcriptional activator TdcR	null
91	4231	1,3486e+00	b4655	ythA	KpLE2 phage-like element; uncharacterized protein	null
92	295	1,3493e+00	b0295	ykgL	uncharacterized protein YkgL	null
93	2049	1,3501e+00	b2034	wbbI	beta-1,6-galactofuranosyltransferase	null
94	1161	1,3501e+00	b1166	ariR	regulator of acid resistance, influenced by	null
95	4227	1,3502e+00	b4277	yjgZ	KpLE2 phage-like element; uncharacterized protein	null
96	1469	1,3504e+00	b1457	ydcD	uncharacterized protein YdcD	null
97	3465	1,3508e+00	b3488	yhiJ	DUF4049 domain-containing protein YhiJ	null
98	2635	1,3520e+00	b2626	yfjJ	CP4-57 prophage; protein YfjJ	null
99	2842	1,3521e+00	b2848	yqeJ	protein YqeJ	null
100	2755	1,3533e+00	b2759	casB	type I-E CRISPR system Cascade subunit CasB	null
101	278	1,3557e+00	b0279	yagM	CP4-6 prophage; protein YagM	null
102	1840	1,3557e+00	b4751	yoaL	protein YoaL	null
103	3263	1,3586e+00	b4473	smf	protein Smf	null
104	1164	1,3599e+00	b4520	ymgF	inner membrane protein that interacts with cell	null
105	1249	1,3656e+00	b4595	yciY	uncharacterized protein YciY	null
106	1421	1,3664e+00	b1409	ynbB	putative CDP-diglyceride synthase	null
107	1470	1,3697e+00	b4745	yncO	protein YncO	null
108	4009	1,3705e+00	b4621	yjbS	uncharacterized protein YjbS	null
109	700	1,3706e+00	b0704	ybfC	uncharacterized protein YbfC	null
110	2819	1,3728e+00	b2826	ppdA	conserved protein PpdA	null
111	2840	1,3733e+00	b2846	yqeH	putative LuxR family transcriptional regulator	null
112	1565	1,3737e+00	b1549	ydfO	Qin prophage; protein YdfO	null
113	1569	1,3739e+00	b4724	ynfQ	Qin prophage; protein YnfQ	null
114	1988	1,3753e+00	b1969	hprR	DNA-binding transcriptional dual regulator HprR	null
115	1374	1,3754e+00	b4528	rzoR	Rac prophage; putative lipoprotein	null
116	4265	1,3773e+00	b4312	fimB	regulator for fimA	null
117	1368	1,3801e+00	b1357	ydaS	Rac prophage; toxin YdaS	null
118	4160	1,3801e+00	b4204	yjfZ	protein YjfZ	null
119	2019	1,3811e+00	b4538	yoeF	CP4-44 prophage; putative uncharacterized protein	null
120	16	1,3813e+00	b0016	insL-1	IS186/IS421 transposase	null
121	587	1,3813e+00	b0582	insL-2	IS186/IS421 transposase	null
122	2410	1,3813e+00	b2394	insL-3	putative IS186/IS421 transposase	null
123	1132	1,3816e+00	b1142	ymfH	e14 prophage; protein YmfH	null
124	207	1,3818e+00	b0212	gloB	hydroxyacylglutathione hydrolase GloB	null
125	2286	1,3840e+00	b2269	elaD	protease ElaD	null
126	2127	1,3841e+00	b2112	yehE	DUF2574 domain-containing protein YehE	null
127	288	1,3842e+00	b0288	ykgJ	putative zinc- or iron-chelating	null
128	2848	1,3851e+00	b2853	ygeI	protein YgeI	null
129	2690	1,3864e+00	b2689	yqaA	DedA family protein YqaA	null
130	1516	1,3880e+00	b1502	ydeQ	putative fimbrial adhesin protein YdeQ	null
131	1111	1,3914e+00	b1121	ycfZ	putative inner membrane protein	null
132	4157	1,3915e+00	b4201	priB	primosomal replication protein N	null
133	4300	1,3953e+00	b4345	mcrC	5-methylcytosine-specific restriction enzyme	null
134	2223	1,3968e+00	b4604	yojO	uncharacterized protein YojO	null
135	904	1,4080e+00	b0913	ycaI	conserved inner membrane protein YcaI	null
136	3111	1,4093e+00	b3121	yhaC	uncharacterized protein YhaC	REPv237a
137	1587	1,4104e+00	b1567	ydfW	Qin prophage; uncharacterized protein YdfW	null
138	1383	1,4125e+00	b1374	pinR	Rac prophage; putative site-specific recombinase	null
139	1984	1,4126e+00	b1963	yedR	putative inner membrane protein	null
140	3792	1,4126e+00	b3818	yigG	inner membrane protein	null
141	2756	1,4129e+00	b2760	casA	type I-E CRISPR system Cascade subunit CasA	null
142	1728	1,4131e+00	b1707	ydiV	anti-FlhDC factor	null
143	1590	1,4132e+00	b1570	dicA	DNA-binding transcriptional dual regulator DicA	null
144	4206	1,4138e+00	b4253	yjgL	protein YjgL	null
145	3229	1,4157e+00	b3242	aaeX	DUF1656 domain-containing protein AaeX	null
146	4249	1,4166e+00	b4299	yjhI	KpLE2 phage-like element; putative DNA-binding	null
147	2048	1,4173e+00	b2033	wbbJ	putative acyl transferase	null
148	135	1,4175e+00	b0135	yadC	fimbrial tip-adhesin YadC	null
149	2870	1,4181e+00	b2877	mocA	molybdenum cofactor cytidylyltransferase	null
150	4321	1,4184e+00	b4366	bglJ	DNA-binding transcriptional regulator BglJ	null
151	1560	1,4215e+00	b1545	pinQ	Qin prophage; putative site-specific recombinase	null
152	4278	1,4220e+00	b4325	yjiC	uncharacterized protein YjiC	null
153	1094	1,4226e+00	b1104	ycfL	DUF1425 domain-containing protein YcfL	null
154	610	1,4236e+00	b0603	ybdO	putative LysR family DNA-binding transcriptional	null
155	534	1,4239e+00	b0535	fimZ	putative LuxR family transcriptional regulator	tRNA-Arg(UCU)
156	138	1,4243e+00	b0138	yadM	putative fimbrial protein YadM	null
157	1564	1,4265e+00	b4533	ynfO	Qin prophage; protein YnfO	null
158	2965	1,4265e+00	b2972	pppA	prepilin peptidase	REP219a
159	1229	1,4279e+00	b1228	ychS	putative uncharacterized protein YchS	null
160	280	1,4298e+00	b0280	yagN	CP4-6 prophage; protein YagN	null
161	4297	1,4318e+00	b4341	yjiS	DUF1127 domain-containing protein YjiS	null
162	984	1,4328e+00	b0991	ymcE	protein YmcE	null
163	3701	1,4344e+00	b3716	cbrB	putative inner membrane protein	null
164	2658	1,4344e+00	b2649	ypjB	DUF5508 domain-containing protein YpjB	null
165	3492	1,4349e+00	b3515	gadW	DNA-binding transcriptional dual regulator GadW	null
166	305	1,4355e+00	b0303	rclB	DUF1471 domain-containing protein RclB	null
167	544	1,4358e+00	b0545	ybcL	DLP12 prophage; periplasmic protein YbcL	null
168	4179	1,4382e+00	b4223	yzfA	putative YjfA	null
169	4201	1,4388e+00	b4246	pyrL	pyrBI operon leader peptide	null
170	631	1,4392e+00	b0624	crcB	F(-) channel	null
171	3372	1,4420e+00	b3394	hofN	DNA utilization protein HofN	null
172	136	1,4423e+00	b0136	yadK	putative fimbrial protein YadK	null
173	1540	1,4447e+00	b1527	yneK	protein YneK	null
174	4258	1,4472e+00	b4307	yjhQ	KpLE2 phage-like element; putative	null
175	1811	1,4476e+00	b1790	nimR	DNA-binding transcriptional repressor NimR	null
176	995	1,4483e+00	b1001	yccE	uncharacterized protein YccE	null
177	2053	1,4492e+00	b2038	rfbC	dTDP-4-dehydrorhamnose 3,5-epimerase	null
178	3573	1,4527e+00	b3594	yibA	putative lyase containing HEAT-repeat	null
179	1370	1,4530e+00	b1359	ydaU	Rac prophage; DUF1376 domain-containing protein	null
180	3608	1,4542e+00	b3626	waaJ	UDP-glucose:(glucosyl)LPS	null
181	1150	1,4543e+00	b1158	pinE	e14 prophage; site-specific DNA recombinase	null
182	1096	1,4564e+00	b1106	thiK	thiamine kinase	null
183	651	1,4576e+00	b0645	ybeR	DUF1266 domain-containing protein YbeR	null
184	1415	1,4582e+00	b1402	insD-2	IS2 insertion element protein InsB	null
185	2009	1,4582e+00	b1996	insD-3	CP4-44 prophage; IS2 insertion element protein	null
186	2854	1,4582e+00	b2860	insD-4	IS2 insertion element protein InsB	null
187	4225	1,4582e+00	b4273	insD-6	KpLE2 phage-like element; IS2 insertion element	null
188	533	1,4598e+00	b0534	sfmF	putative fimbrial protein SfmF	null
189	1162	1,4614e+00	b1167	ymgC	protein YmgC	null
190	2453	1,4615e+00	b2442	intZ	CPZ-55 prophage; putative phage integrase IntZ	null
191	324	1,4622e+00	b0322	yahH	putative uncharacterized protein YahH	REPv23b
192	2752	1,4662e+00	b2756	casE	pre-CRISPR RNA endonuclease	null
193	2387	1,4667e+00	b2371	yfdE	acetyl-CoA:oxalate CoA-transferase	null
194	1130	1,4668e+00	b1140	intE	e14 prophage; putative integrase	null
195	3857	1,4670e+00	b3890	yiiF	protein YiiF	REP297a
196	1423	1,4675e+00	b1411	ynbD	putative phosphatase	null
197	4237	1,4680e+00	b4287	fecE	ferric citrate ABC transporter ATP binding	null
198	256	1,4687e+00	b0258	ykfC	CP4-6 prophage; PF00078 domain-containing protein	null
199	4210	1,4702e+00	b4257	yjgN	conserved inner membrane protein YjgN	REPt341
200	3041	1,4704e+00	b3050	yqiJ	putative inner membrane protein	null
201	4279	1,4712e+00	b4720	ytiC	protein YtiC	null
202	3460	1,4718e+00	b3483	yhhH	PF15631 family protein YhhH	null
203	1390	1,4718e+00	b4529	ydbJ	DUF333 domain-containing protein YdbJ	null
204	2816	1,4734e+00	b2823	ppdC	putative YgdA	null
205	307	1,4745e+00	b0305	rclR	DNA-binding transcriptional activator RclR	null
206	2841	1,4775e+00	b2847	yqeI	putative transcriptional regulator YqeI	null
207	294	1,4778e+00	b0294	ecpR	DNA-binding transcriptional dual regulator MatA	null
208	224	1,4801e+00	b0228	rayT	REP-associated tyrosine transposase	REP19a
209	1594	1,4802e+00	b1575	dicB	Qin prophage; cell division inhibition protein	null
210	4084	1,4820e+00	b4128	ghoS	antitoxin of the GhoTS toxin-antitoxin system	null
211	2000	1,4821e+00	b1985	yeeO	FMN/FAD exporter	tRNA-Asn(GUU)
212	4280	1,4835e+00	b4721	ytiD	protein YtiD	null
213	1938	1,4847e+00	b4752	yecU	protein YecU	null
214	3791	1,4853e+00	b3817	yigF	DUF2628 domain-containing protein YigF	null
215	1030	1,4858e+00	b1039	csgE	curli transport specificity factor	null
216	3206	1,4865e+00	b3219	yhcF	DUF1120 domain-containing protein YhcF	null
217	934	1,4875e+00	b0943	ycbV	putative fimbrial protein YcbV	null
218	1783	1,4888e+00	b1762	ynjI	DUF1266 domain-containing protein YnjI	null
219	1572	1,4890e+00	b4689	rzoQ	Qin prophage; putative lipoprotein RzoQ	null
220	1019	1,4910e+00	b1025	dgcT	putative diguanylate cyclase DgcT	null
221	932	1,4914e+00	b0941	elfG	putative fimbrial-like adhesin protein	null
222	1048	1,4920e+00	b1058	yceO	DUF2770 domain-containing protein YceO	null
223	759	1,4925e+00	b0768	ybhD	putative DNA-binding transcriptional regulator	null
224	1790	1,4928e+00	b1769	ydjE	putative transporter YdjE	null
225	208	1,4939e+00	b0213	yafS	putative S-adenosyl-L-methionine-dependent	null
226	1143	1,4939e+00	b1151	beeE	e14 prophage; putative protein BeeE	null
227	551	1,4949e+00	b4509	ylcG	DLP12 prophage; uncharacterized protein YlcG	null
228	2602	1,4951e+00	b2586	yfiM	protein YfiM	null
229	1670	1,4997e+00	b1648	ydhL	conserved protein YdhL	null
230	930	1,5000e+00	b0939	elfD	putative fimbrial chaperone ElfD	null
231	1472	1,5006e+00	b1460	ydcC	H repeat-associated putative transposase YdcC	null
232	4171	1,5028e+00	b4215	ytfI	protein YtfI	null
233	2757	1,5037e+00	b2761	cas3	CRISPR-associated endonuclease/helicase Cas3	null
234	3110	1,5058e+00	b3120	yhaB	protein YhaB	null
235	2366	1,5062e+00	b2351	yfdH	CPS-53 (KpLE1) prophage; bactoprenol glucosyl	null
236	1636	1,5074e+00	b1615	uidC	outer membrane porin family protein	null
237	1277	1,5102e+00	b4523	yciX	uncharacterized protein YciX	null
238	1581	1,5102e+00	b1561	rem	Qin prophage; protein Rem	null
239	3600	1,5102e+00	b3618	htrL	protein HtrL	null
240	1232	1,5107e+00	b1233	ychJ	NTF2-like domain-containing protein YchJ	null
241	1075	1,5117e+00	b1085	yceQ	DUF2655 domain-containing protein YceQ	null
242	3467	1,5121e+00	b3491	yhiM	inner membrane protein with a role in acid	null
243	935	1,5121e+00	b0944	ycbF	putative fimbrial chaperone YcbF	null
244	4230	1,5123e+00	b4280	yjhC	KpLE2 phage-like element; putative oxidoreductase	null
245	2454	1,5131e+00	b2443	yffL	CPZ-55 prophage; uncharacterized protein YffL	null
246	2750	1,5139e+00	b2754	cas2	CRISPR-associated endoribonuclease Cas2	null
247	654	1,5140e+00	b0648	ybeU	DUF1266 domain-containing protein YbeU	null
248	840	1,5148e+00	b0848	ybjM	putative inner membrane protein	null
249	1009	1,5157e+00	b4737	ymdG	protein YmdG	null
250	4320	1,5161e+00	b4365	yjjQ	DNA-binding transcriptional repressor YjjQ	null
251	2881	1,5165e+00	b4684	yqfG	uncharacterized protein YqfG	null
252	4038	1,5174e+00	b4622	ytcA	putative lipoprotein YtcA	null
253	1989	1,5179e+00	b1970	yedX	hydroxyisourate hydrolase/transthyretin-related	null
254	1973	1,5179e+00	b1951	rcsA	DNA-binding transcriptional activator RcsA	null
255	3743	1,5182e+00	b3765	yifB	putative magnesium chelatase YifB	null
256	1135	1,5188e+00	b1145	ymfK	e14 prophage; putative repressor protein YmfK	null
257	2290	1,5191e+00	b2273	yfbN	uncharacterized protein YfbN	null
258	1956	1,5192e+00	b1932	yedL	putative acetyltransferase YedL	null
259	1062	1,5220e+00	b1072	flgA	flagellar basal body P-ring formation protein	null
260	1888	1,5223e+00	b1862	yebB	putative papain-like amidase YebB	null
261	2275	1,5227e+00	b2258	arnF	undecaprenyl-phosphate-alpha-L-Ara4N flippase -	null
262	4221	1,5227e+00	b4268	idnK	D-gluconate kinase, thermosensitive	null
263	3606	1,5238e+00	b3624	waaZ	lipopolysaccharide core biosynthesis protein	null
264	1514	1,5243e+00	b1500	safA	two-component system connector SafA	null
265	530	1,5246e+00	b0531	sfmC	putative fimbrial chaperone SfmC	null
266	1456	1,5248e+00	b4598	yncL	uncharacterized protein YncL	null
267	1903	1,5250e+00	b1877	yecT	protein YecT	null
268	3131	1,5261e+00	b3143	yraI	putative fimbrial chaperone YraI	null
269	4268	1,5268e+00	b4315	fimI	putative fimbrial protein FimI	null
270	2774	1,5276e+00	b2778	ygcG	protein YgcG	null
271	1420	1,5283e+00	b1408	ynbA	putative inner membrane protein	null
272	535	1,5284e+00	b0537	intD	DLP12 prophage; putative integrase	null
273	3301	1,5288e+00	b3323	gspA	Type II secretion system protein GspA	null
274	3039	1,5294e+00	b3048	yqiI	putative fimbrial protein YqiI	null
275	1015	1,5319e+00	b1021	pgaD	poly-N-acetyl-D-glucosamine synthase subunit	null
276	1599	1,5324e+00	b4534	ynfP	protein YnfP	null
277	1159	1,5326e+00	b1164	ycgZ	putative two-component system connector protein	null
278	2933	1,5340e+00	b2939	yqgB	acid stress response protein YqgB	null
279	2653	1,5347e+00	b4548	ypjJ	CP4-57 prophage; DUF987 domain-containing protein	null
280	2101	1,5354e+00	b2085	yegR	uncharacterized protein YegR	null
281	1023	1,5362e+00	b1029	ycdU	uncharacterized protein YcdU	tRNA-Ser(GGA)
282	1430	1,5390e+00	b1419	ydcA	protein YdcA	null
283	3425	1,5392e+00	b3448	yhhA	DUF2756 domain-containing protein YhhA	null
284	3461	1,5397e+00	b3484	yhhI	putative transposase	REP260a
285	3038	1,5399e+00	b3047	yqiH	putative fimbrial chaperone YqiH	null
286	2857	1,5406e+00	b2863	ygeQ	protein YgeQ	tRNA-Gly(CCC)
287	3161	1,5411e+00	b3173	yhbX	putative hydrolase, inner membrane	tRNA-Leu(GAG)
288	2292	1,5412e+00	b2275	yfbP	uncharacterized protein YfbP	null
289	70	1,5419e+00	b4662	sgrT	putative inhibitor of the PtsG glucose	null
290	253	1,5422e+00	b0254	perR	putative transcriptional regulator PerR	null
291	1364	1,5424e+00	b1353	sieB	Rac prophage; phage superinfection exclusion	null
292	3583	1,5431e+00	b4554	yibT	protein YibT	null
293	328	1,5438e+00	b0326	yahL	uncharacterized protein YahL	null
294	1367	1,5440e+00	b1356	racR	Rac prophage; DNA-binding transcriptional	null
295	3983	1,5450e+00	b4620	yjbT	PF17089 family protein YjbT	REP314
296	1337	1,5459e+00	b1328	pgrR	DNA-binding transcriptional repressor PgrR	null
297	3641	1,5468e+00	b3660	yicL	putative inner membrane protein	null
298	2386	1,5481e+00	b2370	evgS	sensory histidine kinase EvgS	null
299	1156	1,5488e+00	b1161	ycgX	uncharacterized protein YcgX	null
300	526	1,5488e+00	b0527	ybcI	conserved inner membrane protein YbcI	null
301	2646	1,5488e+00	b2637	yfjT	CP4-57 prophage; uncharacterized protein YfjT	null
302	264	1,5489e+00	b0266	yagB	orphan antitoxin YagB	null
303	4262	1,5489e+00	b4309	nanS	N-acetyl-9-O-acetylneuraminate esterase	null
304	311	1,5494e+00	b0310	ykgH	uncharacterized protein YkgH	null
305	2613	1,5513e+00	b2602	yfiL	DUF2799 domain-containing lipoprotein YfiL	null
306	3370	1,5524e+00	b3392	hofP	DNA utilization protein HofP	null
307	1294	1,5529e+00	b1289	ycjD	DUF559 domain-containing protein YcjD	null
308	2928	1,5529e+00	b2934	cmtB	mannitol-specific PTS enzyme IIA component CmtB	null
309	243	1,5531e+00	b0245	ykfI	CP4-6 prophage; toxin of the YkfI-YafW	null
310	3556	1,5532e+00	b3577	yiaM	2,3-diketo-L-gulonate:Na(+) symporter - membrane	null
311	3536	1,5547e+00	b3558	insK	IS150 conserved protein InsB	null
312	281	1,5549e+00	b0281	intF	CP4-6 prophage; putative phage integrase	null
313	1567	1,5571e+00	b1551	ynfN	Qin prophage; protein YnfN	null
314	3535	1,5587e+00	b3557	insJ	insertion element IS150 protein InsA	null
315	569	1,5588e+00	b0565	ompT	outer membrane protease VII (outer membrane	null
316	2846	1,5591e+00	b2851	ygeG	TPR repeat-containing putative chaperone YgeG	null
317	1519	1,5598e+00	b1505	ydeT	fimbrial usher domain-containing protein YdeT	null
318	2349	1,5607e+00	b2332	yfcO	DUF2544 domain-containing protein YfcO	null
319	1281	1,5616e+00	b1278	pgpB	phosphatidylglycerophosphatase B	null
320	2638	1,5617e+00	b2629	yfjM	CP4-57 prophage; protein YfjM	null
321	3202	1,5620e+00	b3215	yhcA	putative fimbrial chaperone YhcA	null
322	2069	1,5624e+00	b2054	wcaF	putative acyl transferase	null
323	2289	1,5644e+00	b2272	yfbM	DUF1877 domain-containing protein YfbM	null
324	3308	1,5644e+00	b3330	gspI	Type II secretion system protein GspI	null
325	1993	1,5667e+00	b1974	yodB	putative cytochrome	tRNA-Ser(CGA)
326	3012	1,5669e+00	b3022	mqsR	mRNA interferase/toxin of the MqsR-MqsA	null
327	279	1,5674e+00	b4729	ykgV	protein YkgV	null
328	1868	1,5676e+00	b1843	yobB	putative carbon-nitrogen hydrolase family protein	null
329	1292	1,5679e+00	b1287	yciW	putative oxidoreductase	null
330	1080	1,5684e+00	b1090	plsX	putative phosphate acyltransferase	null
331	2869	1,5688e+00	b2876	yqeC	uncharacterized protein YqeC	null
332	2659	1,5698e+00	b2650	ypjC	DUF5507 domain-containing protein YpjC	tRNA-Ile(CAU)
333	330	1,5716e+00	b0328	yahN	putative amino acid exporter	null
334	4072	1,5731e+00	b4116	adiY	DNA-binding transcriptional activator AdiY	null
335	1174	1,5749e+00	b1177	ycgJ	PF05666 family protein YcgJ	null
336	2614	1,5749e+00	b2603	yfiR	DUF4154 domain-containing protein YfiR	null
337	4021	1,5753e+00	b4066	yjcF	pentapeptide repeat-containing protein YjcF	null
338	3532	1,5754e+00	b3555	yiaG	putative DNA-binding transcriptional regulator	null
339	203	1,5757e+00	b0208	yafC	putative LysR family transcriptional regulator	null
340	2634	1,5758e+00	b2625	yfjI	CP4-57 prophage; protein YfjI	null
341	2878	1,5759e+00	b2886	ygfS	putative oxidoreductase, 4Fe-4S ferredoxin-type	null
342	1485	1,5762e+00	b1473	yddG	aromatic amino acid exporter	null
343	3708	1,5774e+00	b3723	bglG	transcriptional antiterminator BglG	null
344	2824	1,5775e+00	b4610	ygdT	hypothetical protein	null
345	339	1,5795e+00	b0338	cynR	DNA-binding transcriptional dual regulator CynR	null
346	1796	1,5796e+00	b1775	ydjK	putative transporter YdjK	null
347	3133	1,5797e+00	b3145	yraK	putative fimbrial adhesin YraK	null
348	1037	1,5803e+00	b1046	clsC	cardiolipin synthase C	null
349	2944	1,5804e+00	b2950	yggR	Type II/IV secretion system family protein	null
350	949	1,5820e+00	b0958	sulA	cell division inhibitor SulA	null
351	1250	1,5825e+00	b1250	kch	K(+) channel Kch	null
352	519	1,5832e+00	b0520	ylbF	DUF2877 domain-containing protein YlbF	null
353	3052	1,5837e+00	b3059	plsY	putative glycerol-3-phosphate acyltransferase	null
354	2288	1,5841e+00	b2271	yfbL	putative peptidase YfbL	null
355	2616	1,5845e+00	b2605	yfiB	lipoprotein YfiB	null
356	3371	1,5855e+00	b3393	hofO	DNA utilization protein HofO	null
357	4178	1,5874e+00	b4222	ytfP	gamma-glutamylamine cyclotransferase family	null
358	3970	1,5874e+00	b4017	arpA	regulator of acetyl CoA synthetase	null
359	910	1,5875e+00	b0919	ycbJ	putative phosphotransferase YcbJ	null
360	2632	1,5877e+00	b2623	yfjH	CP4-57 prophage; protein YfjH	null
361	1518	1,5877e+00	b1504	ydeS	putative fimbrial protein YdeS	null
362	1138	1,5888e+00	b1148	ymfM	e14 prophage; protein YmfM	null
363	4146	1,5890e+00	b4190	yjfP	carboxylesterase	null
364	56	1,5924e+00	b0056	yabP	putative uncharacterized protein YabP	null
365	4002	1,5935e+00	b4048	yjbM	uncharacterized protein YjbM	null
366	3175	1,5940e+00	b3188	sfsB	putative transcriptional regulator SfsB	null
367	2352	1,5944e+00	b2335	yfcR	putative fimbrial protein YfcR	null
368	2124	1,5950e+00	b2109	yehB	putative fimbrial usher protein YehB	null
369	3207	1,5965e+00	b3220	yhcG	DUF1016 domain-containing protein YhcG	null
370	374	1,5969e+00	b0375	iprA	putative DNA-binding transcriptional regulator	null
371	3881	1,5969e+00	b3915	fieF	Zn(2(+))/Fe(2(+))/Cd(2(+)) exporter	null
372	273	1,5971e+00	b0274	insB-3	IS1 protein InsB	null
373	262	1,5971e+00	b0264	insB-2	IS1 protein InsB	null
374	1589	1,5975e+00	b1569	dicC	Qin prophage; DNA-binding transcriptional	null
375	1489	1,5979e+00	b1477	yddM	putative DNA-binding transcriptional regulator	null
376	981	1,5979e+00	b0989	cspH	CspA family protein CspH	null
377	1648	1,5983e+00	b1626	ydgK	conserved inner membrane protein YdgK	null
378	1812	1,5991e+00	b1791	nimT	2-nitroimidazole exporter	null
379	1431	1,5992e+00	b4428	hokB	toxin HokB	null
380	1930	1,5993e+00	b1904	yecR	lipoprotein YecR	null
381	3640	1,5993e+00	b3659	setC	putative arabinose exporter	null
382	1762	1,5994e+00	b1741	cho	endonuclease of nucleotide excision repair	null
383	4266	1,5995e+00	b4313	fimE	regulator for fimA	null
384	1745	1,5996e+00	b1724	ydiZ	protein YdiZ	null
385	1163	1,6002e+00	b1168	pdeG	putative c-di-GMP phosphodiesterase PdeG	null
386	1419	1,6002e+00	b1407	ydbD	DUF2773 domain-containing protein YdbD	null
387	4272	1,6005e+00	b4319	fimG	type 1 fimbriae minor subunit FimG	null
388	1848	1,6005e+00	b1824	yobF	DUF2527 domain-containing protein YobF	null
389	2002	1,6009e+00	b1988	nac	DNA-binding transcriptional dual regulator Nac	tRNA-Asn(GUU)
390	980	1,6019e+00	b0988	insB-4	IS1 protein InsB	null
391	1043	1,6046e+00	b1053	mdtG	efflux pump MdtG	REPt98
392	1919	1,6053e+00	b1893	insB-5	IS1 protein InsB	null
393	237	1,6053e+00	b4710	insB9	IS1 transposase B	null
394	21	1,6053e+00	b0021	insB-1	IS1 protein InsB	null
395	4270	1,6055e+00	b4317	fimD	type I fimbriae usher protein	null
396	1521	1,6055e+00	b1507	hipA	serine/threonine kinase HipA	null
397	411	1,6060e+00	b0412	yajI	putative lipoprotein YajI	null
398	2380	1,6062e+00	b2364	dsdC	DNA-binding transcriptional dual regulator DsdC	null
399	4303	1,6063e+00	b4348	hsdS	type I restriction enzyme EcoKI specificity	null
400	4134	1,6064e+00	b4178	nsrR	DNA-binding transcriptional repressor NsrR	null
401	892	1,6067e+00	b0901	ycaK	putative NAD(P)H-dependent oxidoreductase YcaK	null
402	3778	1,6071e+00	b3804	hemD	uroporphyrinogen-III synthase	null
403	653	1,6073e+00	b0647	ybeT	Sel1 repeat-containing protein YbeT	null
404	4269	1,6077e+00	b4316	fimC	type 1 fimbriae periplasmic chaperone	null
405	983	1,6090e+00	b4723	ymcF	protein YmcF	null
406	272	1,6091e+00	b4688	ykgS	CP4-6 prophage; protein YkgS	null
407	1691	1,6098e+00	b1670	ydhU	putative cytochrome YdhU	null
408	1448	1,6103e+00	b4532	hicA	toxin of the HicA-HicB toxin-antitoxin system	null
409	3741	1,6106e+00	b4480	hdfR	DNA-binding transcriptional dual regulator HdfR	null
410	1357	1,6110e+00	b1347	rcbA	Rac prophage; double-strand break reduction	null
411	287	1,6113e+00	b0287	yagU	inner membrane protein that contributes to acid	null
412	1690	1,6130e+00	b1669	ydhT	conserved protein YdhT	null
413	2593	1,6133e+00	b2577	yfiE	putative LysR-type DNA-binding transcriptional	null
414	4290	1,6143e+00	b4715	ytiA	uncharacterized protein YtiA	null
415	3620	1,6144e+00	b3638	yicR	RadC-like JAB domain-containing protein YicR	null
416	2178	1,6152e+00	b2163	yeiL	putative DNA-binding transcriptional regulator	REP158
417	2001	1,6158e+00	b1987	cbl	DNA-binding transcriptional activator Cbl	null
418	3609	1,6163e+00	b3627	waaO	UDP-D-glucose:(glucosyl)LPS	null
419	970	1,6173e+00	b4592	appX	small protein AppX	REP89
420	3612	1,6182e+00	b3630	waaP	lipopolysaccharide core heptose (I) kinase	null
421	3993	1,6185e+00	b4039	ubiC	chorismate lyase	null
422	1602	1,6185e+00	b1582	ynfA	conserved inner membrane protein YnfA	null
423	808	1,6188e+00	b4705	mntS	small protein MntS	null
424	3118	1,6192e+00	b3130	yhaV	ribosome-dependent mRNA interferase toxin YhaV	REPt238
425	2669	1,6194e+00	b2667	ygaV	putative DNA-binding transcriptional regulator	null
426	2264	1,6194e+00	b2248	yfaX	putative DNA-binding transcriptional regulator	null
427	2643	1,6199e+00	b2634	yfjR	CP4-57 prophage; putative DNA-binding	null
428	2415	1,6204e+00	b2405	xapR	DNA-binding transcriptional activator XapR	null
429	3671	1,6208e+00	b3688	yidQ	DUF1375 domain-containing putative lipoprotein	null
430	986	1,6209e+00	b0992	yccM	putative 4Fe-4S membrane protein	null
431	4282	1,6209e+00	b4326	iraD	anti-adaptor protein IraD, inhibitor of sigma(S)	null
432	2778	1,6213e+00	b2782	mazF	endoribonuclease toxin MazF	null
433	319	1,6215e+00	b0317	yahC	uncharacterized protein YahC	null
434	1032	1,6225e+00	b1041	csgB	curlin, minor subunit	null
435	3404	1,6226e+00	b3427	yzgL	putative uncharacterized protein YzgL	null
436	1158	1,6260e+00	b1163	bluF	blue light-responsive regulator of BluR	null
437	3497	1,6266e+00	b3520	yhjB	putative DNA-binding transcriptional regulator	null
438	1445	1,6267e+00	b1434	sutR	DNA-binding transcriptional dual regulator SutR	null
439	2457	1,6268e+00	b2446	yffO	CPZ-55 prophage; uncharacterized protein YffO	null
440	2603	1,6270e+00	b2587	kgtP	alpha-ketoglutarate:H(+) symporter	tRNA-Glu(UUC)
441	3270	1,6283e+00	b3292	zntR	DNA-binding transcriptional activator ZntR	null
442	1086	1,6305e+00	b1096	pabC	aminodeoxychorismate lyase	null
443	2961	1,6344e+00	b2968	yghD	putative type II secretion system M-type protein	null
444	3823	1,6347e+00	b3856	mobB	molybdopterin-guanine dinucleotide biosynthesis	null
445	2639	1,6351e+00	b2630	rnlA	CP4-57 prophage; RNase LS, toxin of the RnlAB	null
446	361	1,6352e+00	b0360	insC-1	IS2 element protein InsA	null
447	2855	1,6352e+00	b2861	insC-4	IS2 insertion element repressor InsA	null
448	3036	1,6352e+00	b3044	insC-5	IS2 insertion element repressor InsA	null
449	4224	1,6352e+00	b4272	insC-6	KpLE2 phage-like element; IS2 insertion element	null
450	3542	1,6362e+00	b3563	yiaB	conserved inner membrane protein YiaB	null
451	1991	1,6363e+00	b1972	msrQ	periplasmic protein-L-methionine sulfoxide	REP142
452	1268	1,6369e+00	b1268	yciQ	DUF2207 domain-containing protein YciQ	null
453	1582	1,6375e+00	b1562	hokD	Qin prophage; toxic protein HokD	null
454	1017	1,6376e+00	b1023	pgaB	poly-beta-1,6-N-acetyl-D-glucosamine	null
455	1606	1,6377e+00	b1586	ynfD	DUF1161 domain-containing protein YnfD	REPt124
456	2099	1,6379e+00	b2082	ogrK	prophage P2 late control protein OgrK	null
457	1646	1,6387e+00	b4409	blr	beta-lactam resistance protein	null
458	3203	1,6395e+00	b3216	yhcD	putative fimbrial usher protein YhcD	null
459	950	1,6397e+00	b0959	sxy	transcriptional coactivator for CRP	null
460	2890	1,6401e+00	b2896	ygfX	protein YgfX	null
461	4264	1,6408e+00	b4311	nanC	N-acetylneuraminic acid outer membrane channel	null
462	2406	1,6408e+00	b2389	yfeO	putative transport protein YfeO	null
463	4271	1,6413e+00	b4318	fimF	type 1 fimbriae minor subunit FimF	null
464	2817	1,6413e+00	b2824	ygdB	DUF2509 domain-containing protein YgdB	null
465	971	1,6415e+00	b0980	appA	periplasmic phosphoanhydride phosphatase/multiple	REP90
466	321	1,6416e+00	b0319	yahE	DUF2877 domain-containing protein YahE	null
467	4228	1,6418e+00	b4278	insG	KpLE2 phage-like element; IS4 putative	null
468	1434	1,6420e+00	b1422	ydcI	putative DNA-binding transcriptional repressor	null
469	2751	1,6422e+00	b2755	cas1	multifunctional nuclease Cas1	null
470	1466	1,6422e+00	b1454	yncG	putative glutathione S-transferase YncG	null
471	635	1,6425e+00	b0629	ybeF	putative LysR-type DNA-binding transcriptional	null
472	1711	1,6425e+00	b1690	ydiM	putative exporter YdiM	null
473	2833	1,6426e+00	b2839	lysR	DNA-binding transcriptional dual regulator LysR	null
474	3663	1,6427e+00	b3680	yidL	putative DNA-binding transcriptional regulator	null
475	1921	1,6438e+00	b1895	uspC	universal stress protein C	null
476	2702	1,6463e+00	b2706	gutM	DNA-binding transcriptional activator GutM	null
477	1234	1,6463e+00	b1235	rssB	regulator of RpoS	null
478	453	1,6465e+00	b0454	atl	DNA base-flipping protein	null
479	1579	1,6468e+00	b1559	ydfT	Qin prophage; putative antitermination protein Q	null
480	2804	1,6473e+00	b2808	gcvA	DNA-binding transcriptional dual regulator GcvA	null
481	703	1,6477e+00	b0706	ybfD	H repeat-associated putative transposase YbfD	null
482	1181	1,6479e+00	b1184	umuC	DNA polymerase V catalytic protein	null
483	1276	1,6488e+00	b4522	ymiA	uncharacterized protein YmiA	null
484	2051	1,6489e+00	b2036	glf	UDP-galactopyranose mutase	null
485	3872	1,6489e+00	b3905	rhaS	DNA-binding transcriptional activator RhaS	null
486	977	1,6492e+00	b0986	gfcB	lipoprotein GfcB	null
487	2730	1,6494e+00	b2734	pphB	phosphoprotein phosphatase 2	null
488	2276	1,6504e+00	b2259	pmrD	signal transduction protein PmrD	null
489	1994	1,6531e+00	b1976	mtfA	Mlc titration factor	tRNA-Asn(GUU)
490	3470	1,6531e+00	b3494	uspB	putative universal stress (ethanol tolerance)	null
491	3026	1,6536e+00	b3036	ygiA	putative protein YgiA	null
492	1020	1,6543e+00	b1026	insF-4	IS3 element protein InsF	null
493	372	1,6543e+00	b0372	insF-2	IS3 element protein InsF	null
494	302	1,6543e+00	b0299	insF-1	IS3 element protein InsF	null
495	3088	1,6554e+00	b3096	mzrA	modulator protein MzrA	null
496	876	1,6557e+00	b0885	aat	leucyl/phenylalanyl-tRNA--protein transferase	null
497	3323	1,6559e+00	b3345	tusD	sulfurtransferase complex subunit TusD	null
498	2047	1,6560e+00	b2032	wbbK	putative lipopolysaccharide biosynthesis protein	null
499	2190	1,6567e+00	b2174	lpxT	Kdo2-lipid A phosphotransferase	null
500	1665	1,6573e+00	b1643	ydhI	DUF1656 domain-containing protein YdhI	null
501	444	1,6574e+00	b0445	ybaE	putative protein YbaE	null
502	3256	1,6579e+00	b3271	yhdZ	putative ABC transporter ATP-binding subunit	tRNA-Thr(GGU)
503	2016	1,6587e+00	b2004	cbeA	CP4-44 prophage; cytoskeleton bundling-enhancing	null
504	701	1,6593e+00	b4514	ybfQ	inactive transposase YbfQ	null
505	1826	1,6595e+00	b1803	yeaX	carnitine monooxygenase subunit YeaX	null
506	1396	1,6603e+00	b1384	feaR	DNA-binding transcriptional activator FeaR	null
507	4090	1,6611e+00	b4133	cadC	DNA-binding transcriptional activator CadC	tRNA-Phe(GAA)
508	4145	1,6613e+00	b4189	bsmA	DUF1471 domain-containing putative lipoprotein	null
509	4202	1,6615e+00	b4248	yjgH	RutC family protein YjgH	null
510	1363	1,6625e+00	b1352	kilR	Rac prophage; inhibitor of FtsZ, killing protein	null
511	1315	1,6626e+00	b1309	ycjM	glucosylglycerate phosphorylase	null
512	570	1,6637e+00	b0566	envY	DNA-binding transcriptional activator EnvY	null
513	714	1,6637e+00	b0717	ybgP	putative fimbrial chaperone YbgP	null
514	3261	1,6639e+00	b3283	yrdD	putative DNA topoisomerase	null
515	4301	1,6639e+00	b4346	mcrB	5-methylcytosine-specific restriction enzyme	null
516	1304	1,6642e+00	b1298	puuD	gamma-glutamyl-gamma-aminobutyrate hydrolase	null
517	106	1,6646e+00	b0106	hofC	inner membrane protein HofC	null
518	1732	1,6647e+00	b1711	btuC	vitamin B12 ABC transporter membrane subunit	null
519	1467	1,6649e+00	b1455	yncH	DUF5445 domain-containing protein YncH	null
520	3610	1,6649e+00	b3628	waaB	UDP-D-galactose:(glucosyl)lipopolysaccharide-1,	null
521	3023	1,6650e+00	b3033	yqiB	DUF1249 domain-containing protein YqiB	null
522	22	1,6653e+00	b0022	insA-1	IS1 protein InsA	null
523	1920	1,6653e+00	b1894	insA-5	IS1 protein InsA	null
524	3420	1,6653e+00	b3444	insA-6	IS1 protein InsA	null
525	2109	1,6658e+00	b2094	gatA	galactitol-specific PTS enzyme IIA component	null
526	82	1,6659e+00	b0081	mraZ	DNA-binding transcriptional repressor MraZ	null
527	1749	1,6661e+00	b1728	ydjM	putative inner membrane protein regulated by	null
528	2371	1,6669e+00	b2357	yfdN	CPS-53 (KpLE1) prophage; protein YzyA	null
529	1168	1,6690e+00	b4593	ymgI	uncharacterized protein YmgI	null
530	3614	1,6693e+00	b3632	waaQ	lipopolysaccharide core heptosyltransferase 3	null
531	590	1,6694e+00	b0585	fes	enterochelin esterase	null
532	1612	1,6695e+00	b1592	clcB	putative chloride:H(+) antiporter ClcB	null
533	2502	1,6700e+00	b2489	hyfI	hydrogenase 4 catalytic subunit HyfI	null
534	221	1,6706e+00	b0225	yafQ	ribosome-dependent mRNA interferase toxin YafQ	null
535	531	1,6712e+00	b0532	sfmD	putative fimbrial usher protein SfmD	null
536	2030	1,6717e+00	b2016	yeeZ	putative epimerase YeeZ	null
537	1444	1,6726e+00	b1433	ydcO	putative transport protein YdcO	null
538	1290	1,6733e+00	b4672	ymiB	putative protein YmiB	null
539	3739	1,6733e+00	b3754	hsrA	putative transporter HsrA	null
540	1779	1,6742e+00	b1758	ynjF	putative phosphatidyl transferase, inner membrane	null
541	1194	1,6742e+00	b1196	ycgY	uncharacterized protein YcgY	null
542	228	1,6743e+00	b0232	yafN	antitoxin YafN	null
543	1806	1,6744e+00	b1785	cdgI	putative c-di-GMP binding protein CdgI	null
544	34	1,6744e+00	b0034	caiF	DNA-binding transcriptional activator CaiF	REP3
545	1157	1,6750e+00	b1162	bluR	DNA-binding transcriptional repressor BluR	null
546	588	1,6756e+00	b0583	entD	phosphopantetheinyl transferase EntD	REPv54a
547	3659	1,6768e+00	b3676	yidH	conserved inner membrane protein YidH	null
548	1549	1,6768e+00	b1535	dgcZ	diguanylate cyclase DgcZ	null
549	1422	1,6772e+00	b1410	ynbC	hydrolase/methyltransferase domain-containing	null
550	2548	1,6778e+00	b2535	csiE	stationary phase inducible protein CsiE	null
551	1923	1,6779e+00	b1897	otsB	trehalose-6-phosphate phosphatase	null
552	223	1,6783e+00	b0227	yafL	NlpC/P60 family protein YafL	REP18a
553	3549	1,6795e+00	b3570	bax	putative glycoside hydrolase Bax	null
554	2291	1,6796e+00	b2274	yfbO	uncharacterized protein YfbO	null
555	1641	1,6801e+00	b1620	malI	DNA-binding transcriptional repressor MalI	null
556	1781	1,6806e+00	b1760	ynjH	DUF1496 domain-containing protein YnjH	null
557	4319	1,6810e+00	b4364	yjjP	putative succinate exporter YjjP	null
558	2361	1,6813e+00	b2345	yfdF	protein YfdF	null
559	1777	1,6819e+00	b1756	ynjD	putative ABC transporter ATP-binding protein	null
560	2241	1,6819e+00	b2226	yfaQ	tandem DUF2300 domain-containing protein YfaQ	null
561	1771	1,6820e+00	b1750	ydjX	DedA family protein YdjX	null
562	1432	1,6824e+00	b1420	mokB	putative regulatory protein MokB	null
563	1459	1,6828e+00	b1447	ydcZ	putative inner membrane protein	null
564	2858	1,6829e+00	b2865	ygeR	LysM domain-containing putative peptidase	null
565	1717	1,6831e+00	b1696	ydiP	putative DNA-binding transcriptional regulator	null
566	1707	1,6833e+00	b1686	menI	1,4-dihydroxy-2-naphthoyl-CoA hydrolase	null
567	609	1,6834e+00	b0602	ybdN	putative PAPS reductase/DUF3440 domain-containing	null
568	343	1,6835e+00	b0342	lacA	galactoside O-acetyltransferase	REP30
569	289	1,6838e+00	b0289	ecpE	putative fimbrial chaperone EcpE	null
570	1571	1,6848e+00	b1553	rzpQ	Qin prophage; DUF2514 domain-containing protein	null
571	979	1,6850e+00	b4516	insA-4	IS1 protein InsA	null
572	2641	1,6860e+00	b2632	yfjP	CP4-57 prophage; putative GTP-binding protein	null
573	1462	1,6863e+00	b1450	mcbR	DNA-binding transcriptional dual regulator McbR	null
574	2322	1,6864e+00	b2305	rpnB	recombination-promoting nuclease RpnB	null
575	1699	1,6866e+00	b1678	ldtE	L,D-transpeptidase LdtE	null
576	1833	1,6867e+00	b1810	yoaC	DUF1889 domain-containing protein YoaC	null
577	652	1,6880e+00	b0646	djlB	putative chaperone	null
578	282	1,6899e+00	b0282	yagP	putative LysR family substrate binding	null
579	306	1,6900e+00	b0304	rclA	putative pyridine nucleotide-disulfide	null
580	838	1,6901e+00	b0846	rcdA	DNA-binding transcriptional regulator RcdA	null
581	1038	1,6903e+00	b1047	opgC	protein required for succinyl modification of	null
582	1447	1,6910e+00	b1436	yncJ	protein YncJ	null
583	3525	1,6912e+00	b3548	yhjY	conserved protein YhjY	null
584	1348	1,6931e+00	b1339	abgR	putative LysR-type DNA-binding transcriptional	null
585	2384	1,6941e+00	b2368	emrK	tripartite efflux pump membrane fusion protein	null
586	132	1,6943e+00	b0132	rpnC	recombination-promoting nuclease RpnC	null
587	941	1,6948e+00	b0950	pqiA	intermembrane transport protein PqiA	null
588	276	1,6959e+00	b0277	yagK	CP4-6 prophage; uncharacterized protein YagK	null
589	1992	1,6962e+00	b1973	zinT	metal-binding protein ZinT	null
590	2789	1,6963e+00	b2793	syd	SecY-interacting protein	null
591	3478	1,6963e+00	b3501	arsR	DNA-binding transcriptional repressor ArsR	null
592	1513	1,6966e+00	b1499	ydeO	DNA-binding transcriptional dual regulator YdeO	null
593	1863	1,6968e+00	b1838	pphA	phosphoprotein phosphatase 1	null
594	504	1,6983e+00	b0504	allS	DNA-binding transcriptional activator AllS	null
595	2365	1,6984e+00	b2350	yfdG	CPS-53 (KpLE1) prophage; putative	null
596	2130	1,6985e+00	b2115	yehF	putative protein YehF	null
597	1509	1,6997e+00	b1496	yddA	ABC transporter family protein YddA	null
598	1667	1,6998e+00	b1645	ydhK	putative transporter YdhK	null
599	627	1,7012e+00	b0620	dpiA	DNA-binding transcriptional dual regulator DpiA	REPt56
600	3747	1,7015e+00	b3769	ilvM	acetolactate synthase II subunit IlvM	null
601	2196	1,7018e+00	b2180	yejF	putative oligopeptide ABC transporter ATP binding	null
602	1112	1,7022e+00	b1122	ymfA	putative inner membrane protein	null
603	3541	1,7022e+00	b3562	yiaA	conserved inner membrane protein YiaA	null
604	2861	1,7028e+00	b2868	xdhC	putative xanthine dehydrogenase	null
605	3030	1,7029e+00	b3040	zupT	heavy metal divalent cation transporter ZupT	null
606	3679	1,7032e+00	b3696	yidX	putative lipoprotein YidX	null
607	4244	1,7040e+00	b4294	insA-7	KpLE2 phage-like element; IS1 repressor protein	null
608	2125	1,7041e+00	b2110	yehC	putative fimbrial chaperone YehC	null
609	2656	1,7043e+00	b2647	ypjA	adhesin-like autotransporter YpjA	null
610	304	1,7044e+00	b0301	rclC	reactive chlorine species resistance protein C	null
611	1233	1,7047e+00	b1234	rssA	putative patatin-like phospholipase RssA	null
612	1255	1,7053e+00	b1255	yciC	putative inner membrane protein	null
613	2487	1,7053e+00	b2474	tmcA	tRNA(Met) cytidine acetyltransferase	null
614	107	1,7056e+00	b0107	hofB	T2SSE family protein	null
615	3724	1,7064e+00	b3739	atpI	ATP synthase accessory factor	null
616	959	1,7065e+00	b0968	yccX	acylphosphatase	null
617	1616	1,7067e+00	b1596	ynfM	putative transporter YnfM	null
618	3688	1,7069e+00	b3704	rnpA	RNase P protein component	null
619	174	1,7070e+00	b0174	ispU	undecaprenyl diphosphate synthase	null
620	2896	1,7071e+00	b2902	ygfF	putative NAD(P)-binding oxidoreductase with	null
621	395	1,7073e+00	b0396	araJ	putative transport protein AraJ	null
622	2935	1,7074e+00	b2941	yqgD	DUF2684 domain-containing protein YqgD	null
623	3552	1,7082e+00	b3573	ysaA	putative electron transport protein YsaA	null
624	804	1,7122e+00	b0813	rhtA	L-threonine/L-homoserine exporter	null
625	828	1,7122e+00	b0836	bssR	regulator of biofilm formation	null
626	3945	1,7124e+00	b3989	yjaZ	conserved protein YjaZ	null
627	586	1,7131e+00	b4415	hokE	protein HokE	null
628	3309	1,7132e+00	b3331	gspJ	Type II secretion system protein GspJ	null
629	644	1,7147e+00	b0638	cobC	putative adenosylcobalamin	null
630	1882	1,7152e+00	b1857	znuA	Zn(2(+)) ABC transporter periplasmic binding	null
631	2637	1,7153e+00	b2628	abpA	CP4-57 prophage; anti-bacteriophage protein	null
632	146	1,7172e+00	b0146	sfsA	putative DNA-binding transcriptional regulator of	null
633	591	1,7176e+00	b4511	ybdZ	enterobactin biosynthesis protein YbdZ	null
634	2117	1,7177e+00	b2102	yegX	putative hydrolase	null
635	71	1,7177e+00	b0070	setA	sugar exporter SetA	null
636	2800	1,7178e+00	b2804	fucU	L-fucose mutarotase	null
637	204	1,7186e+00	b0209	yafD	endonuclease/exonuclease/phosphatase	null
638	1237	1,7187e+00	b1238	tdk	thymidine/deoxyuridine kinase	null
639	2215	1,7187e+00	b2201	ccmA	heme trafficking system ATP-binding protein	null
640	3613	1,7190e+00	b3631	waaG	lipopolysaccharide glucosyltransferase I	null
641	2749	1,7192e+00	b2753	iap	alkaline phosphatase isozyme conversion protein	null
642	3011	1,7193e+00	b3021	mqsA	antitoxin of the MqsRA toxin-antitoxin	null
643	2338	1,7195e+00	b2321	flk	putative flagella assembly protein	null
644	2839	1,7198e+00	b2845	yqeG	putative transporter YqeG	null
645	3341	1,7200e+00	b3362	yhfG	DUF2559 domain-containing protein YhfG	null
646	3321	1,7202e+00	b3343	tusB	sulfurtransferase complex subunit TusB	null
647	2350	1,7204e+00	b2333	yfcP	putative fimbrial protein YfcP	null
648	230	1,7206e+00	b0234	yafP	putative acyltransferase with acyl-CoA	null
649	2004	1,7211e+00	b1991	cobT	nicotinate-nucleotide--dimethylbenzimidazole	null
650	506	1,7216e+00	b0506	allR	DNA-binding transcriptional repressor AllR	null
651	3313	1,7220e+00	b3335	gspO	Type II secretion system prepilin peptidase	null
652	3300	1,7224e+00	b3322	gspB	putative general secretion pathway protein B	null
653	1619	1,7224e+00	b1598	ydgD	putative serine protease YdgD	null
654	1133	1,7225e+00	b1143	ymfI	e14 prophage; protein YmfI	null
655	1997	1,7227e+00	b1981	shiA	shikimate:H(+) symporter	null
656	2181	1,7234e+00	b2166	psuK	putative pseudouridine kinase	null
657	967	1,7239e+00	b0977	hyaF	protein HyaF	null
658	378	1,7244e+00	b0379	yaiY	inner membrane protein	null
659	2731	1,7255e+00	b2735	ygbI	putative DeoR-type DNA-binding transcriptional	null
660	2243	1,7258e+00	b2229	yfaT	DUF1175 domain-containing protein YfaT	null
661	1517	1,7258e+00	b1503	ydeR	putative fimbrial protein YdeR	null
662	2670	1,7262e+00	b2668	ygaP	thiosulfate sulfurtransferase YgaP	REPt192
663	3140	1,7273e+00	b3152	yraR	putative nucleoside-diphosphate-sugar epimerase	null
664	455	1,7278e+00	b0457	pdeB	c-di-GMP phosphodiesterase PdeB	null
665	4357	1,7284e+00	b4403	yjtD	putative rRNA methyltransferase	null
666	2032	1,7288e+00	b2017	yefM	YefM antitoxin of the YoeB-YefM toxin-antitoxin	null
667	4245	1,7296e+00	b4295	yjhU	KpLE2 phage-like element; putative DNA-binding	null
668	1495	1,7297e+00	b1483	ddpF	putative D,D-dipeptide ABC transporter	null
669	2379	1,7297e+00	b4501	torI	CPS-53 (KpLE1) prophage; prophage CPS-53	null
670	4018	1,7298e+00	b4063	soxR	DNA-binding transcriptional dual regulator SoxR	null
671	4137	1,7303e+00	b4181	yjfI	conserved protein YjfI	null
672	1200	1,7303e+00	b1202	ycgV	putative autotransporter adhesin YcgV	null
673	1395	1,7304e+00	b1383	ydbL	DUF1318 domain-containing protein YdbL	null
674	1583	1,7314e+00	b1563	relE	Qin prophage; mRNA interferase toxin RelE	null
675	655	1,7316e+00	b0649	djlC	co-chaperone DjlC	REPt57
676	532	1,7321e+00	b0533	sfmH	putative fimbrial adhesin protein SfmH	null
677	4263	1,7324e+00	b4310	nanM	N-acetylneuraminate mutarotase	null
678	434	1,7326e+00	b0435	bolA	DNA-binding transcriptional dual regulator BolA	null
679	139	1,7327e+00	b0139	htrE	putative fimbrial usher protein HtrE	null
680	488	1,7328e+00	b0488	ybbJ	NfeD-like family protein	null
681	4325	1,7330e+00	b4372	holD	DNA polymerase III subunit psi	null
682	3880	1,7334e+00	b4484	cpxP	periplasmic protein CpxP	null
683	1018	1,7340e+00	b1024	pgaA	partially deacetylated	null
684	1378	1,7350e+00	b1368	ynaA	Rac prophage; putative prophage tail length tape	null
685	354	1,7355e+00	b0353	mhpT	3-hydroxyphenylpropionate/3-	null
686	3311	1,7357e+00	b3333	gspL	Type II secretion system protein GspL	null
687	2013	1,7365e+00	b2001	yeeR	CP4-44 prophage; inner membrane protein YeeR	null
688	459	1,7366e+00	b0461	tomB	protein that modulates Hha toxicity	null
689	1588	1,7366e+00	b1568	ydfX	Qin prophage; uncharacterized protein YdfX	null
690	3108	1,7370e+00	b3118	tdcA	DNA-binding transcriptional activator TdcA	null
691	4288	1,7385e+00	b4332	yjiJ	putative transporter YjiJ	null
692	1219	1,7390e+00	b1218	chaC	glutathione-specific	null
693	3380	1,7397e+00	b3402	yhgE	putative transport protein YhgE	null
694	263	1,7399e+00	b0265	insA-2	IS1 protein InsA	null
695	274	1,7399e+00	b0275	insA-3	IS1 protein InsA	null
696	1440	1,7400e+00	b1429	tehA	tellurite resistance protein	null
697	768	1,7400e+00	b0777	bioC	malonyl-acyl carrier protein methyltransferase	null
698	3856	1,7401e+00	b3889	yiiE	putative DNA-binding transcriptional regulator	null
699	1546	1,7405e+00	b1533	eamA	cysteine/O-acetylserine exporter EamA	null
700	2916	1,7406e+00	b2921	ygfI	putative LysR-type DNA-binding transcriptional	null
701	1429	1,7407e+00	b1418	cybB	cytochrome b561	null
702	2906	1,7410e+00	b2912	fau	putative 5-formyltetrahydrofolate cyclo-ligase	null
703	3603	1,7415e+00	b3621	waaC	ADP-heptose:LPS heptosyltransferase 1	null
704	129	1,7425e+00	b0129	yadI	putative PTS enzyme IIA component YadI	null
705	140	1,7427e+00	b0140	yadV	putative fimbrial chaperone YadV	null
706	3697	1,7428e+00	b3712	yieE	putative phosphopantetheinyl transferase	null
707	2673	1,7430e+00	b2671	ygaC	protein YgaC	null
708	3260	1,7431e+00	b3282	tsaC	threonylcarbamoyl-AMP synthase	null
709	1221	1,7434e+00	b1220	ychO	putative invasin YchO	null
710	1689	1,7435e+00	b1668	ydhS	FAD/NAD(P) binding domain-containing protein	null
711	1858	1,7439e+00	b1833	yebS	intermembrane transport protein YebS	null
712	497	1,7444e+00	b0497	rhsD	protein RhsD	null
713	1695	1,7447e+00	b1674	ydhY	putative 4Fe-4S ferredoxin-type protein	null
714	3031	1,7450e+00	b4756	yqiD	protein YqiD	null
715	2978	1,7453e+00	b2985	yghS	putative ATP-binding protein YghS	null
716	1031	1,7468e+00	b1040	csgD	DNA-binding transcriptional dual regulator CsgD	null
717	1605	1,7476e+00	b1585	ynfC	UPF0257 family lipoprotein YnfC	null
718	1344	1,7481e+00	b1335	ogt	methylated-DNA--[protein]-cysteine	null
719	3271	1,7492e+00	b3293	yhdN	conserved protein YhdN	null
720	1900	1,7494e+00	b1874	cutC	protein CutC	null
721	1175	1,7496e+00	b1178	pliG	inhibitor of g-type lysozyme	null
722	4016	1,7496e+00	b4061	pdeC	c-di-GMP phosphodiesterase PdeC	null
723	1730	1,7502e+00	b1709	btuD	vitamin B12 ABC transporter ATP binding subunit	null
724	388	1,7510e+00	b0389	yaiA	protein YaiA	null
725	175	1,7511e+00	b0175	cdsA	CDP-diglyceride synthetase	null
726	365	1,7516e+00	b0364	yaiS	putative deacetylase YaiS	null
727	1439	1,7516e+00	b1428	ydcK	putative enzyme YdcK	null
728	137	1,7525e+00	b0137	yadL	putative fimbrial protein YadL	null
729	2823	1,7526e+00	b2830	rppH	RNA pyrophosphohydrolase	null
730	283	1,7527e+00	b0283	paoD	molybdenum cofactor insertion chaperone for	null
731	931	1,7527e+00	b0940	elfC	putative fimbrial usher protein ElfC	null
732	1727	1,7530e+00	b1706	ydiU	UPF0061 family protein YdiU	null
733	1403	1,7531e+00	b1391	paaD	phenylacetate degradation protein	null
734	35	1,7539e+00	b0035	caiE	putative transferase CaiE	null
735	2862	1,7546e+00	b2869	ygeV	putative sigma(54)-dependent transcriptional	null
736	1266	1,7547e+00	b1266	yciV	RNA/ssDNA 5'->3' exonuclease	null
737	2319	1,7549e+00	b2302	yfcG	disulfide reductase	null
738	3502	1,7554e+00	b3525	pdeH	c-di-GMP phosphodiesterase PdeH	null
739	1199	1,7559e+00	b1201	dhaR	DNA-binding transcriptional dual regulator DhaR	null
740	1029	1,7565e+00	b1038	csgF	curli assembly component	null
741	4097	1,7568e+00	b4141	yjeH	L-methionine/branched chain amino acid exporter	null
742	3657	1,7571e+00	b3674	yidF	uncharacterized protein YidF	null
743	2026	1,7573e+00	b2013	yeeE	inner membrane protein YeeE	null
744	3254	1,7574e+00	b3269	yhdX	putative ABC transporter membrane subunit YhdX	null
745	3183	1,7579e+00	b3196	yrbG	putative transport protein YrbG	null
746	2588	1,7580e+00	b2573	rpoE	RNA polymerase sigma E factor	null
747	1562	1,7587e+00	b1547	ydfN	Qin prophage; putative side tail fiber assembly	null
748	2585	1,7589e+00	b2570	rseC	protein RseC	null
749	3171	1,7599e+00	b3184	yhbE	inner membrane protein YhbE	null
750	2031	1,7600e+00	b4539	yoeB	ribosome-dependent mRNA interferase toxin YoeB	null
751	147	1,7600e+00	b0147	thpR	RNA 2',3'-cyclic phosphodiesterase	null
752	1524	1,7605e+00	b1511	lsrK	autoinducer-2 kinase	null
753	1791	1,7609e+00	b1770	ydjF	putative DNA-binding transcriptional regulator	null
754	849	1,7609e+00	b0857	potI	putrescine ABC transporter membrane subunit PotI	null
755	4045	1,7617e+00	b4089	alsR	DNA-binding transcriptional repressor AlsR	null
756	810	1,7621e+00	b0818	ybiR	putative transporter YbiR	null
757	1443	1,7628e+00	b1432	insQ	putative insertion element transposase InsQ	null
758	1146	1,7638e+00	b1154	ycfK	e14 prophage; protein StfP	null
759	3677	1,7638e+00	b3693	dgoK	2-dehydro-3-deoxygalactonokinase	null
760	4181	1,7650e+00	b4225	chpB	endoribonuclease toxin ChpB	null
761	3627	1,7651e+00	b3645	dinD	DNA damage-inducible protein D	null
762	491	1,7666e+00	b0491	fetB	putative iron ABC exporter membrane subunit FetB	REPt49
763	1853	1,7666e+00	b1828	yebQ	putative transporter YebQ	null
764	1692	1,7667e+00	b1671	ydhX	putative 4Fe-4S ferredoxin-type protein	null
765	555	1,7667e+00	b0554	essD	DLP12 prophage; putative phage lysis protein	null
766	1866	1,7670e+00	b1841	yobA	CopC domain-containing protein	null
767	2134	1,7671e+00	b2120	yehM	putative YehN	null
768	512	1,7672e+00	b0513	ybbY	putative purine transporter	null
769	4250	1,7673e+00	b4300	sgcR	KpLE2 phage-like element; putative DNA-binding	null
770	3132	1,7685e+00	b3144	yraJ	putative fimbrial usher protein YraJ	null
771	3802	1,7689e+00	b3828	metR	DNA-binding transcriptional dual regulator MetR	null
772	1193	1,7690e+00	b1195	ymgE	PF04226 family protein YmgE	null
773	1577	1,7691e+00	b1558	cspF	Qin prophage; cold shock protein CspF	null
774	1134	1,7693e+00	b1144	ymfJ	e14 prophage; protein YmfJ	null
775	3373	1,7700e+00	b3395	hofM	DNA utilization protein HofM	null
776	3258	1,7706e+00	b3280	yrdB	conserved protein YrdB	null
777	3485	1,7708e+00	b3508	yhiD	inner membrane protein YhiD	null
778	1188	1,7710e+00	b4740	ymgM	protein YmgM	null
779	3540	1,7714e+00	b3561	wecH	O-acetyltransferase WecH	null
780	4352	1,7725e+00	b4398	creB	DNA-binding transcriptional regulator CreB	null
781	4011	1,7730e+00	b4056	yjbQ	UPF0047 protein YjbQ	null
782	286	1,7730e+00	b0286	paoA	aldehyde dehydrogenase, Fe-S subunit	null
783	2197	1,7731e+00	b2181	yejG	protein YejG	null
784	1675	1,7733e+00	b1653	lhr	putative ATP-dependent helicase Lhr	REPt127
785	2505	1,7734e+00	b2492	focB	putative formate transporter	null
786	462	1,7738e+00	b0464	acrR	DNA-binding transcriptional repressor AcrR	null
787	2472	1,7742e+00	b2461	eutP	putative ethanolamine utilization protein EutP	null
788	4127	1,7743e+00	b4171	miaA	tRNA dimethylallyltransferase	null
789	3965	1,7746e+00	b4012	yjaB	putative N-acetyltransferase YjaB	null
790	1682	1,7747e+00	b1659	ydhB	putative LysR family DNA-binding transcriptional	null
791	2773	1,7747e+00	b4682	yqcG	cell envelope stress response protein YqcG	null
792	2594	1,7747e+00	b2578	eamB	cysteine/O-acetylserine exporter EamB	null
793	3369	1,7751e+00	b3391	hofQ	DNA utilization protein HofQ	null
794	2430	1,7778e+00	b2419	yfeK	protein YfeK	null
795	98	1,7780e+00	b0097	secM	SecA translation regulator	null
796	130	1,7780e+00	b0130	yadE	putative polysaccharide deacetylase lipoprotein	null
797	3484	1,7782e+00	b3507	dctR	putative DNA-binding transcriptional regulator	null
798	3417	1,7782e+00	b3441	yhhY	N-acetyltransferase YhhY	null
799	1014	1,7785e+00	b1020	phoH	ATP-binding protein PhoH	null
800	1136	1,7790e+00	b1146	ymfT	e14 prophage; putative DNA-binding	null
801	297	1,7790e+00	b0296	ykgM	putative ribosomal protein	null	rib
802	1586	1,7792e+00	b1566	flxA	Qin prophage; protein FlxA	null
803	1545	1,7794e+00	b1532	marB	multiple antibiotic resistance protein	null
804	2003	1,7798e+00	b1990	ldtA	L,D-transpeptidase ErfK	null
805	192	1,7805e+00	b0191	arfB	peptidyl-tRNA hydrolase, ribosome rescue factor	null
806	3389	1,7825e+00	b3411	rpnA	recombination-promoting nuclease RpnA	null
807	4140	1,7826e+00	b4184	yjfL	conserved inner membrane protein YjfL	null
808	2222	1,7826e+00	b2208	napF	ferredoxin-type protein	null
809	387	1,7826e+00	b0388	aroL	shikimate kinase 2	null
810	2504	1,7828e+00	b2491	hyfR	DNA-binding transcriptional activator HyfR	null
811	320	1,7830e+00	b0318	yahD	ankyrin repeat-containing protein YahD	null
812	3646	1,7830e+00	b3664	adeQ	adenine transporter	null
813	1406	1,7834e+00	b1394	paaG	putative ring 1,2-epoxyphenylacetyl-CoA isomerase	null
814	621	1,7834e+00	b0614	citX	apo-citrate lyase phosphoribosyl-dephospho-CoA	null
815	1089	1,7839e+00	b1099	holB	DNA polymerase III subunit delta'	null
816	3450	1,7843e+00	b3473	yhhS	putative transporter YhhS	null
817	1305	1,7845e+00	b1299	puuR	DNA-binding transcriptional repressor PuuR	null
818	4077	1,7847e+00	b4121	yjdF	conserved inner membrane protein YjdF	null
819	2186	1,7850e+00	b4502	yeiW	PF03692 putative metal-chelating	null
820	1883	1,7850e+00	b1858	znuC	Zn(2(+)) ABC transporter ATP binding subunit	null
821	1541	1,7859e+00	b1528	ydeA	L-arabinose exporter	null
822	1580	1,7868e+00	b1560	ydfU	Qin prophage; protein YdfU	null
823	1729	1,7869e+00	b1708	nlpC	NlpC/P60 family lipoprotein NlpC	null
824	2071	1,7876e+00	b2056	wcaD	putative colanic acid polymerase	null
825	165	1,7879e+00	b0164	yaeI	phosphodiesterase YaeI	null
826	2979	1,7879e+00	b2986	yghT	putative ATP-binding protein YghT	null
827	2411	1,7880e+00	b2395	pdeA	putative c-di-GMP phosphodiesterase PdeA	tRNA-Ala(GGC)
828	4046	1,7881e+00	b4090	rpiB	allose-6-phosphate isomerase/ribose-5-phosphate	null
829	1381	1,7881e+00	b1372	stfR	Rac prophage; putative membrane protein	null
830	3098	1,7884e+00	b3106	yhaK	bicupin-related protein	null
831	3667	1,7886e+00	b3684	yidP	putative DNA-binding transcriptional regulator	null
832	3884	1,7887e+00	b3918	cdh	CDP-diacylglycerol diphosphatase	REPt303
833	4256	1,7887e+00	b4305	sgcX	KpLE2 phage-like element; putative endoglucanase	null
834	490	1,7894e+00	b0490	fetA	putative iron ABC exporter ATP-binding subunit	null
835	1802	1,7897e+00	b1781	yeaE	methylglyoxal reductase YeaE	null
836	1504	1,7900e+00	b1491	yddW	putative lipoprotein YddW	null
837	3082	1,7900e+00	b3090	ygjV	inner membrane protein	null
838	358	1,7901e+00	b0357	frmR	DNA-binding transcriptional repressor FrmR	null
839	1289	1,7903e+00	b1285	pdeR	cyclic di-GMP phosphodiesterase PdeR	null
840	2006	1,7911e+00	b1993	cobU	cobinamide-P guanylyltransferase/cobinamide	cryptic prophage CP4-44
841	1350	1,7911e+00	b1341	dgcM	diguanylate cyclase DgcM	null
842	3330	1,7912e+00	b3351	kefG	protein required for KefB activity	null
843	1016	1,7914e+00	b1022	pgaC	poly-N-acetyl-D-glucosamine synthase subunit	null
844	4180	1,7920e+00	b4224	chpS	ChpS antitoxin of the ChpB-ChpS toxin-antitoxin	null
845	2629	1,7923e+00	b2619	ratA	ribosome association toxin RatA	null
846	1481	1,7930e+00	b1469	narU	nitrate/nitrite transporter NarU	null
847	1765	1,7934e+00	b1744	astE	succinylglutamate desuccinylase	null
848	529	1,7935e+00	b0530	sfmA	putative fimbrial protein SfmA	null
849	868	1,7935e+00	b0876	ybjD	DUF2813 domain-containing protein YbjD	null
850	252	1,7955e+00	b0253	ykfA	CP4-6 prophage; putative GTP-binding protein	null
851	3846	1,7962e+00	b3879	yihR	putative aldose 1-epimerase YihR	null
852	1474	1,7965e+00	b1462	yddH	flavin reductase-like protein YddH	null
853	1125	1,7968e+00	b1135	rluE	23S rRNA pseudouridine(2457) synthase	null
854	292	1,7968e+00	b0292	ecpB	putative fimbrial chaperone EcpB	null
855	2763	1,7970e+00	b2767	ygcO	putative 4Fe-4S cluster-containing protein	null
856	1575	1,7970e+00	b1556	essQ	Qin prophage; putative S lysis protein	null
857	4273	1,7976e+00	b4320	fimH	type 1 fimbriae D-mannose specific adhesin	REP345
858	1628	1,7982e+00	b1607	ydgC	GlpM family protein	null
859	101	1,7986e+00	b0101	yacG	DNA gyrase inhibitor YacG	null
860	1496	1,7991e+00	b1484	ddpD	putative D,D-dipeptide ABC transporter	null
861	2797	1,7993e+00	b2801	fucP	L-fucose:H(+) symporter	null
862	603	1,8002e+00	b0597	entH	proofreading thioesterase in enterobactin	null
863	2195	1,8005e+00	b2179	yejE	putative oligopeptide ABC transporter membrane	null
864	2636	1,8005e+00	b2627	abpB	CP4-57 prophage; putative helicase YfjK	null
865	2492	1,8008e+00	b2479	gcvR	putative transcriptional regulator GcvR	null
866	3767	1,8009e+00	b3790	rffC	dTDP-4-amino-4,6-dideoxy-D-galactose	null
867	2106	1,8020e+00	b2091	gatD	galactitol-1-phosphate 5-dehydrogenase	null
868	2655	1,8022e+00	b2646	ypjF	CP4-57 prophage; toxin of the YpjF-YfjZ	null
869	3566	1,8036e+00	b3587	yiaW	DUF3302 domain-containing protein YiaW	REP270a
870	84	1,8043e+00	b0083	ftsL	cell division protein FtsL	null
871	2523	1,8043e+00	b2510	yfgJ	zinc ribbon domain-containing protein YfgJ	null
872	1240	1,8044e+00	b1242	ychE	putative inner membrane protein	null
873	246	1,8046e+00	b0247	ykfG	CP4-6 prophage; RadC-like JAB domain-containing	null
874	1861	1,8048e+00	b1836	yebV	protein YebV	null
875	117	1,8055e+00	b0117	yacH	DUF3300 domain-containing protein YacH	null
876	1976	1,8067e+00	b1955	yedP	putative mannosyl-3-phosphoglycerate phosphatase	null
877	2923	1,8067e+00	b2928	yggC	P-loop NTPase domain-containing protein YggC	null
878	933	1,8075e+00	b0942	ycbU	putative fimbrial protein YcbU	null
879	161	1,8076e+00	b0160	dgt	dGTP triphosphohydrolase	null
880	646	1,8079e+00	b0640	holA	DNA polymerase III subunit delta	null
881	3259	1,8080e+00	b3281	aroE	shikimate dehydrogenase	null
882	384	1,8087e+00	b0385	dgcC	diguanylate cyclase DgcC	null
883	3307	1,8091e+00	b3329	gspH	Type II secretion system protein GspH	null
884	1253	1,8091e+00	b1253	yciA	acyl-CoA thioesterase	null
885	1945	1,8096e+00	b1921	fliZ	DNA-binding transcriptional regulator FliZ	null
886	2880	1,8098e+00	b2888	uacT	urate:H(+) symporter	null
887	3310	1,8107e+00	b3332	gspK	Type II secretion system protein GspK	null
888	1397	1,8108e+00	b1385	feaB	phenylacetaldehyde dehydrogenase	null
889	1894	1,8108e+00	b1868	yecE	DUF72 domain-containing protein YecE	null
890	1497	1,8111e+00	b1485	ddpC	putative D,D-dipeptide ABC transporter membrane	null
891	4356	1,8111e+00	b4402	yjjY	protein YjjY	null
892	1449	1,8113e+00	b1438	hicB	antitoxin of the HicA-HicB toxin-antitoxin	null
893	3834	1,8116e+00	b4686	yshB	uncharacterized protein YshB	null
894	1815	1,8118e+00	b1794	dgcP	diguanylate cyclase DgcP	null
895	556	1,8120e+00	b0555	rrrD	DLP12 prophage; lysozyme	null
896	552	1,8123e+00	b0551	ybcQ	DLP12 prophage; putative antitermination protein	null
897	2136	1,8124e+00	b2122	yehQ	SWIM zinc finger domains-containing protein YehQ	null
898	3024	1,8126e+00	b3034	nudF	ADP-sugar pyrophosphatase	null
899	1498	1,8136e+00	b1486	ddpB	putative D,D-dipeptide ABC transporter membrane	null
900	1333	1,8137e+00	b1326	mpaA	murein tripeptide amidase A	null
901	2459	1,8141e+00	b2448	yffQ	CPZ-55 prophage; uncharacterized protein YffQ	null
902	1846	1,8146e+00	b1822	rlmA	23S rRNA m(1)G745 methyltransferase	null
903	64	1,8148e+00	b0064	araC	DNA-binding transcriptional dual regulator AraC	null
904	3527	1,8151e+00	b3550	yiaC	putative acyltransferase with acyl-CoA	null
905	3016	1,8157e+00	b3026	qseC	sensory histidine kinase QseC	null
906	1003	1,8160e+00	b1009	rutD	putative aminoacrylate hydrolase	null
907	4155	1,8162e+00	b4199	yjfY	DUF1471 domain-containing protein YjfY	null
908	1754	1,8163e+00	b1733	chbG	chitin disaccharide deacetylase	null
909	3152	1,8170e+00	b3163	nlpI	lipoprotein NlpI	null
910	3740	1,8171e+00	b3755	yieP	putative transcriptional regulator YieP	tRNA-Glu(UUC)
911	481	1,8177e+00	b0482	ybaP	TraB family protein YbaP	null
912	1047	1,8178e+00	b1057	yceJ	putative cytochrome b561	null
913	3304	1,8178e+00	b3326	gspE	Type II secretion system protein GspE	null
914	3607	1,8182e+00	b3625	waaY	lipopolysaccharide core heptose (II) kinase	null
915	2794	1,8184e+00	b2798	ygdG	flap endonuclease	REPt203
916	4251	1,8186e+00	b4301	sgcE	KpLE2 phage-like element; putative epimerase	null
917	1426	1,8189e+00	b1414	ydcF	DUF218 domain-containing protein YdcF	null
918	1917	1,8190e+00	b1891	flhC	DNA-binding transcriptional dual regulator FlhC	null
919	251	1,8192e+00	b0252	yafZ	CP4-6 prophage; conserved protein YafZ	null
920	2388	1,8195e+00	b2372	yfdV	putative transport protein YfdV	null
921	833	1,8199e+00	b0841	ybjG	undecaprenyl pyrophosphate phosphatase	null
922	1610	1,8201e+00	b1590	ynfH	putative menaquinol dehydrogenase	null
923	889	1,8204e+00	b0898	ycaD	putative transporter YcaD	null
924	3489	1,8208e+00	b3512	gadE	DNA-binding transcriptional activator GadE	null
925	4108	1,8211e+00	b4150	ampC	beta-lactamase	null
926	1351	1,8224e+00	b1342	zntB	Zn(2(+)):H(+) symporter	null
927	1776	1,8233e+00	b1755	ynjC	putative ABC transporter membrane subunit YnjC	null
928	2393	1,8244e+00	b2377	yfdY	DUF2545 domain-containing protein YfdY	null
929	1206	1,8247e+00	b1208	ispE	4-(cytidine 5'-diphospho)-2-C-methyl-D-erythritol	null
930	3136	1,8256e+00	b3148	yraN	UPF0102 family protein YraN	null
931	3782	1,8259e+00	b3808	yzcX	protein YzcX	null
932	4312	1,8264e+00	b4357	lgoR	putative DNA-binding transcriptional regulator	null
933	769	1,8264e+00	b0778	bioD	dethiobiotin synthetase	null
934	924	1,8267e+00	b0933	ssuB	aliphatic sulfonate ABC transporter ATP binding	null
935	4065	1,8274e+00	b4110	yjcZ	uncharacterized protein YjcZ	null
936	2102	1,8276e+00	b2086	yegS	lipid kinase	REP150
937	2140	1,8277e+00	b2126	btsS	high-affinity pyruvate receptor	null
938	4330	1,8277e+00	b4568	ytjA	DUF1328 domain-containing protein YtjA	null
939	363	1,8278e+00	b0363	yaiP	putative glucosyltransferase	null
940	2131	1,8283e+00	b2118	yehI	DUF4132 domain-containing protein YehI	null
941	2767	1,8283e+00	b2771	ygcS	putative transporter YgcS	null
942	3643	1,8290e+00	b4555	yicS	uncharacterized protein YicS	null
943	2444	1,8293e+00	b2433	yfeZ	putative inner membrane protein	null
944	1502	1,8293e+00	b1490	dosC	diguanylate cyclase DosC	null
945	1311	1,8294e+00	b1305	pspB	phage shock protein B	null
946	2618	1,8295e+00	b2607	trmD	tRNA m(1)G37 methyltransferase	null
947	245	1,8297e+00	b4504	ykfH	DUF987 domain-containing protein YkfH	null
948	3555	1,8298e+00	b3576	yiaL	DUF386 domain-containing protein YiaL	null
949	4064	1,8301e+00	b4109	crfC	clamp-binding sister replication fork	null
950	3029	1,8301e+00	b3039	ygiD	4,5-DOPA dioxygenase extradiol	null
951	2312	1,8310e+00	b2295	yfbV	UPF0208 membrane protein YfbV	null
952	620	1,8311e+00	b0613	citG	triphosphoribosyl-dephospho-CoA synthase	null
953	194	1,8312e+00	b0193	yaeF	peptidase C92 family protein	null
954	1243	1,8318e+00	b1244	oppB	murein tripeptide ABC transporter/oligopeptide	null
955	1345	1,8320e+00	b1336	abgT	p-aminobenzoyl glutamate:H(+) symporter	null
956	2825	1,8321e+00	b2831	mutH	DNA mismatch repair protein MutH	null
957	2456	1,8326e+00	b2445	yffN	CPZ-55 prophage; uncharacterized protein YffN	null
958	2141	1,8326e+00	b2127	mlrA	DNA-binding transcriptional activator MlrA	null
959	2495	1,8329e+00	b2482	hyfB	hydrogenase 4 component B	null
960	3388	1,8331e+00	b3410	feoC	ferrous iron transport protein FeoC	null
961	3305	1,8334e+00	b3327	gspF	Type II secretion system protein GspF	null
962	2517	1,8343e+00	b2504	yfgG	protein YfgG	null
963	1998	1,8343e+00	b1982	amn	AMP nucleosidase	null
964	2554	1,8343e+00	b2540	hcaC	putative 3-phenylpropionate/cinnamate dioxygenase	null
965	2557	1,8347e+00	b2543	yphA	putative inner membrane protein	REP185
966	3513	1,8348e+00	b3536	bcsE	c-di-GMP-binding protein BcsE	null
967	3890	1,8349e+00	b3924	fpr	flavodoxin/ferredoxin-NADP(+) reductase	null
968	3695	1,8365e+00	b3710	mdtL	efflux pump MdtL	null
969	4287	1,8368e+00	b4331	kptA	RNA 2'-phosphotransferase	null
970	2781	1,8369e+00	b2785	rlmD	23S rRNA m(5)U1939 methyltransferase	null
971	1475	1,8370e+00	b1463	nhoA	arylamine N-acetyltransferase	REP118a
972	2381	1,8371e+00	b2365	dsdX	D-serine transporter	null
973	1525	1,8371e+00	b1512	lsrR	DNA-binding transcriptional repressor LsrR	null
974	2599	1,8372e+00	b2583	yfiP	conserved protein YfiP	null
975	2119	1,8374e+00	b2104	thiM	hydroxyethylthiazole kinase	null
976	2385	1,8382e+00	b2369	evgA	DNA-binding transcriptional activator EvgA	null
977	445	1,8388e+00	b0446	cof	HMP-PP phosphatase	null
978	3829	1,8392e+00	b3862	yihG	putative acyltransferase YihG	null
979	4132	1,8403e+00	b4176	yjeT	DUF2065 domain-containing protein YjeT	null
980	2412	1,8405e+00	b2398	yfeC	putative DNA-binding transcriptional regulator	null
981	1282	1,8421e+00	b1279	lapA	lipopolysaccharide assembly protein A	null
982	1810	1,8436e+00	b1789	yeaL	conserved inner membrane protein YeaL	null
983	705	1,8437e+00	b0708	phr	deoxyribodipyrimidine photolyase	REP66a
984	2532	1,8437e+00	b2519	pbpC	peptidoglycan glycosyltransferase PbpC	null
985	1865	1,8440e+00	b1840	yebZ	putative inner membrane protein	null
986	2875	1,8444e+00	b2882	xanQ	xanthine:H(+) symporter XanQ	null
987	3642	1,8447e+00	b3661	nlpA	lipoprotein-28	null
988	891	1,8450e+00	b0900	ycaN	putative LysR-type transcriptional regulator	null
989	897	1,8452e+00	b0906	ycaP	DUF421 domain-containing protein YcaP	null
990	4023	1,8454e+00	b4068	yjcH	conserved inner membrane protein YjcH	REP320a
991	4068	1,8462e+00	b4112	basS	sensory histidine kinase BasS	null
992	2287	1,8464e+00	b2270	yfbK	IPR002035/DUF3520 domain-containing protein YfbK	null
993	2274	1,8464e+00	b4544	arnE	undecaprenyl-phosphate-alpha-L-Ara4N flippase -	null
994	2330	1,8469e+00	b2313	cvpA	colicin V production protein	REP169a
995	1450	1,8469e+00	b1439	ydcR	fused putative DNA-binding transcriptional	null
996	4166	1,8471e+00	b4210	ytfF	inner membrane protein YtfF	null
997	1995	1,8471e+00	b1978	yeeJ	inverse autotransporter adhesin	null
998	2282	1,8472e+00	b2265	menF	isochorismate synthase MenF	null
999	1899	1,8472e+00	b1873	torY	cytochrome c quinol dehydrogenase TorY	null
1000	583	1,8478e+00	b0579	ybdF	PF04237 family protein YbdF	null
1001	1809	1,8481e+00	b1788	yoaI	protein YoaI	null
1002	3488	1,8483e+00	b3511	hdeD	acid-resistance membrane protein	null
1003	3932	1,8483e+00	b3967	murI	glutamate racemase	tRNA-Glu(UUC)
1004	2259	1,8488e+00	b2244	rpnE	inactive recombination-promoting nuclease-like	null
1005	2240	1,8489e+00	b2225	yfaP	DUF2135 domain-containing protein YfaP	null
1006	2745	1,8502e+00	b2749	ygbE	conserved inner membrane protein YgbE	null
1007	3312	1,8507e+00	b3334	gspM	Type II secretion system protein GspM	null
1008	4186	1,8512e+00	b4231	yjfF	galactofuranose ABC transporter putative membrane	null
1009	1433	1,8516e+00	b1421	trg	methyl-accepting chemotaxis protein Trg	null
1010	1077	1,8518e+00	b1087	yceF	m(7)GTP pyrophosphatase	null
1011	3129	1,8518e+00	b3141	agaI	putative deaminase AgaI	null
1012	1793	1,8522e+00	b1772	ydjH	putative sugar kinase YdjH	null
1013	1477	1,8528e+00	b1465	narV	nitrate reductase Z subunit gamma	null
1014	4331	1,8544e+00	b4377	yjjU	putative patatin-like phospholipase YjjU	null
1015	3195	1,8545e+00	b3208	mtgA	peptidoglycan glycosyltransferase MtgA	null
1016	3322	1,8551e+00	b3344	tusC	sulfurtransferase complex subunit TusC	null
1017	4115	1,8552e+00	b4157	yjeN	protein YjeN	null
1018	2631	1,8557e+00	b2622	intA	CP4-57 prophage; integrase	null
1019	2991	1,8558e+00	b2998	yghW	DUF2623 domain-containing protein YghW	null
1020	2477	1,8559e+00	b2466	ypfG	DUF1176 domain-containing protein YpfG	null
1021	925	1,8563e+00	b0934	ssuC	aliphatic sulfonate ABC transporter membrane	null
1022	3935	1,8570e+00	b3974	coaA	pantothenate kinase	tRNA-Thr(UGU)
1023	3886	1,8572e+00	b3920	yiiQ	DUF1454 domain-containing protein YiiQ	null
1024	1119	1,8573e+00	b1129	phoQ	sensory histidine kinase PhoQ	null
1025	877	1,8574e+00	b0886	cydC	glutathione/L-cysteine ABC exporter subunit CydC	null
1026	4318	1,8576e+00	b4363	yjjB	putative succinate exporter YjjB	null
1027	1393	1,8582e+00	b1381	ydbH	PF11739 family protein YdbH	null
1028	1533	1,8582e+00	b1520	yneE	conserved inner membrane protein YneE	null
1029	229	1,8582e+00	b0233	yafO	ribosome-dependent mRNA interferase toxin YafO	null
1030	2419	1,8586e+00	b2409	yfeR	putative LysR-type DNA-binding transcriptional	null
1031	3877	1,8592e+00	b3910	yiiM	2-amino-6-N-hydroxylaminopurine resistance	REP301a
1032	4143	1,8596e+00	b4187	aidB	putative acyl-CoA dehydrogenase AidB	REP332
1033	4029	1,8596e+00	b4074	nrfE	putative cytochrome c-type biogenesis protein	null
1034	1060	1,8600e+00	b1070	flgN	flagellar biosynthesis protein FlgN	null
1035	4354	1,8602e+00	b4400	creD	putative inner membrane protein	null
1036	2574	1,8604e+00	b2560	pgpC	phosphatidylglycerophosphatase C	null
1037	1864	1,8606e+00	b1839	yebY	DUF2511 domain-containing protein YebY	null
1038	2971	1,8609e+00	b4468	glcE	glycolate dehydrogenase, putative FAD-binding	null
1039	3249	1,8616e+00	b3264	envR	DNA-binding transcriptional repressor EnvR	null
1040	1528	1,8618e+00	b1515	lsrD	Autoinducer-2 ABC transporter membrane subunit	null
1041	2735	1,8618e+00	b2739	ygbM	putative 2-oxo-tetronate isomerase YgbM	null
1042	3451	1,8623e+00	b3474	yhhT	putative transporter YhhT	null
1043	3337	1,8625e+00	b3358	yhfK	putative transporter YhfK	REP247a
1044	2883	1,8627e+00	b2889	idi	isopentenyl-diphosphate Delta-isomerase	null
1045	1563	1,8632e+00	b1548	nohA	Qin prophage; putative prophage DNA-packaging	null
1046	205	1,8633e+00	b0210	yafE	putative S-adenosylmethionine-dependent	null
1047	2017	1,8635e+00	b2005	cbtA	CP4-44 prophage; cytoskeleton-binding toxin CbtA	null
1048	1405	1,8638e+00	b1393	paaF	putative 2,3-dehydroadipyl-CoA hydratase	null
1049	3629	1,8640e+00	b3647	ligB	DNA ligase B	null
1050	80	1,8644e+00	b0078	ilvH	acetolactate synthase/acetohydroxybutanoate	null
1051	755	1,8645e+00	b0764	modB	molybdate ABC transporter membrane subunit	null
1052	988	1,8657e+00	b0994	torT	periplasmic trimethylamine-N-oxide binding	null
1053	2083	1,8659e+00	b2068	alkA	DNA-3-methyladenine glycosylase 2	null
1054	188	1,8660e+00	b0188	tilS	tRNA(Ile)-lysidine synthetase	REP15
1055	1780	1,8664e+00	b1759	nudG	5-hydroxy-CTP diphosphatase	null
1056	4030	1,8671e+00	b4075	nrfF	putative formate-dependent nitrite reductase	null
1057	1332	1,8674e+00	b1325	ycjG	L-Ala-D/L-Glu epimerase	null
1058	3873	1,8674e+00	b3906	rhaR	DNA-binding transcriptional activator RhaR	null
1059	2341	1,8676e+00	b2324	mnmC	fused 5-methylaminomethyl-2-thiouridine-forming	REP171a
1060	3958	1,8677e+00	b4001	yjaH	DUF1481 domain-containing protein YjaH	null
1061	1544	1,8686e+00	b1531	marA	DNA-binding transcriptional dual regulator MarA	null
1062	794	1,8689e+00	b0803	ybiI	zinc finger domain-containing protein YbiI	null
1063	3423	1,8694e+00	b3446	yrhB	putative heat shock chaperone	null
1064	3005	1,8694e+00	b3014	yqhH	lipoprotein YqhH	null
1065	1001	1,8701e+00	b1007	rutF	flavin reductase	null
1066	3053	1,8707e+00	b3060	ttdR	DNA-binding transcriptional activator Dan	null
1067	2642	1,8710e+00	b2633	yfjQ	CP4-57 prophage; protein YfjQ	null
1068	2189	1,8716e+00	b2173	yeiR	zinc-binding GTPase YeiR	null
1069	3219	1,8717e+00	b3232	zapE	cell division factor ZapE with ATPase activity	null
1070	2558	1,8725e+00	b2544	yphB	putative aldose 1-epimerase YphB	null
1071	308	1,8725e+00	b0306	ykgE	putative lactate utilization oxidoreductase YkgE	null
1072	1792	1,8726e+00	b1771	ydjG	NADH-dependent methylglyoxal reductase	null
1073	3798	1,8726e+00	b3824	rhtB	L-homoserine/L-homoserine lactone/L-threonine	null
1074	1857	1,8726e+00	b1832	msrC	free methionine-(R)-sulfoxide reductase	null
1075	712	1,8729e+00	b0715	abrB	putative regulator	null
1076	159	1,8730e+00	b0158	btuF	vitamin B12 ABC transporter periplasmic binding	null
1077	2121	1,8734e+00	b2106	rcnA	Ni(2(+))/Co(2(+)) exporter	null
1078	1836	1,8736e+00	b1813	nudL	putative NUDIX hydrolase with low	null
1079	1662	1,8737e+00	b1640	anmK	anhydro-N-acetylmuramic acid kinase	null
1080	3397	1,8739e+00	b4475	rtcA	RNA 3'-terminal phosphate cyclase	null
1081	1955	1,8748e+00	b1931	yedK	putative SOS response-associated peptidase YedK	null
1082	1002	1,8750e+00	b1008	rutE	putative malonic semialdehyde reductase	null
1083	1722	1,8756e+00	b1701	fadK	short chain acyl-CoA synthetase	null
1084	3702	1,8756e+00	b3717	cbrC	UPF0167 family colicin E2 tolerance protein CbrC	REPt282
1085	290	1,8761e+00	b0290	ecpD	fimbrial adhesin EcpD	null
1086	1275	1,8762e+00	b1275	cysB	DNA-binding transcriptional dual regulator CysB	null
1087	611	1,8764e+00	b0604	dsbG	protein sulfenic acid reductase DsbG	null
1088	3040	1,8767e+00	b3049	glgS	surface composition regulator	null
1089	2647	1,8772e+00	b2638	yfjU	CP4-57 prophage; ArsC family protein YfjU	null
1090	2665	1,8774e+00	b2663	gabP	4-aminobutyrate:H(+) symporter	null
1091	2167	1,8775e+00	b2152	yeiB	DUF418 domain-containing protein YeiB	null
1092	3548	1,8775e+00	b3569	xylR	DNA-binding transcriptional dual regulator XylR	REP268a
1093	3946	1,8784e+00	b3990	thiH	2-iminoacetate synthase	null
1094	2055	1,8787e+00	b2040	rfbD	dTDP-4-dehydrorhamnose reductase	null
1095	2273	1,8787e+00	b2257	arnT	lipid IVA	null
1096	2086	1,8790e+00	b2071	yegJ	DUF2314 domain-containing protein YegJ	REPt148
1097	1454	1,8791e+00	b1443	ydcV	putative ABC transporter membrane subunit YdcV	null
1098	3361	1,8796e+00	b3383	yhfZ	putative DNA-binding transcriptional regulator	REPv250a
1099	1933	1,8801e+00	b1907	tyrP	tyrosine:H(+) symporter	null
1100	3087	1,8803e+00	b3095	yqjA	DedA family protein YqjA	null
1101	1411	1,8804e+00	b1399	paaX	DNA-binding transcriptional repressor PaaX	null
1102	4339	1,8805e+00	b4385	yjjJ	toxin YjjJ	null
1103	3597	1,8807e+00	b3615	waaH	UDP-glucuronate:LPS(HepIII) glycosyltransferase	null
1104	2344	1,8821e+00	b2327	yfcA	conserved inner membrane protein YfcA	null
1105	1334	1,8821e+00	b4525	ymjC	putative uncharacterized protein YmjC	null
1106	2834	1,8823e+00	b2840	ygeA	amino acid racemase	REPt208
1107	1844	1,8824e+00	b1820	yobD	conserved inner membrane protein YobD	null
1108	866	1,8825e+00	b0874	lysO	L-lysine exporter	null
1109	1511	1,8833e+00	b1497	ydeM	putative anaerobic sulfatase maturation enzyme	null
1110	3390	1,8834e+00	b3412	bioH	pimeloyl-acyl carrier protein methyl ester	null
1111	1622	1,8836e+00	b1601	tqsA	autoinducer 2 exporter	null
1112	2564	1,8840e+00	b2550	yphH	putative DNA-binding transcriptional regulator,	REPv186a
1113	3862	1,8842e+00	b3895	fdhD	sulfurtransferase for molybdenum cofactor	null
1114	4144	1,8845e+00	b4188	yjfN	protease activator	null
1115	4220	1,8846e+00	b4267	idnD	L-idonate 5-dehydrogenase	null
1116	2228	1,8847e+00	b2213	ada	DNA-binding transcriptional dual regulator/DNA	null
1117	1024	1,8848e+00	b1033	ghrA	glyoxylate/hydroxypyruvate reductase A	null
1118	3201	1,8852e+00	b3214	gltF	periplasmic protein GltF	null
1119	2516	1,8853e+00	b2503	pdeF	cyclic di-GMP phosphodiesterase PdeF	null
1120	77	1,8853e+00	b0076	leuO	DNA-binding transcriptional dual regulator LeuO	null
1121	1872	1,8857e+00	b1847	yebF	secreted protein YebF	null
1122	1372	1,8859e+00	b1361	ydaW	Rac prophage; putative uncharacterized protein	null
1123	3824	1,8869e+00	b3857	mobA	molybdenum cofactor guanylyltransferase	null
1124	727	1,8870e+00	b0730	mngR	DNA-binding transcriptional repressor MngR	null
1125	1173	1,8870e+00	b1176	minC	Z-ring positioning protein MinC	null
1126	1515	1,8874e+00	b1501	ydeP	putative oxidoreductase YdeP	null
1127	3059	1,8877e+00	b3066	dnaG	DNA primase	null
1128	3864	1,8881e+00	b3897	frvR	putative transcriptional regulator FrvR	null
1129	383	1,8882e+00	b0384	psiF	PsiF family protein	null
1130	3933	1,8882e+00	b3972	murB	UDP-N-acetylenolpyruvoylglucosamine reductase	null
1131	2734	1,8883e+00	b2738	ygbL	putative 3-oxo-tetronate 4-phosphate	null
1132	4122	1,8884e+00	b4166	queG	epoxyqueuosine reductase	null
1133	2739	1,8886e+00	b2743	pcm	L-isoaspartate protein carboxylmethyltransferase	null
1134	1621	1,8891e+00	b1600	mdtJ	multidrug/spermidine efflux pump membrane subunit	null
1135	1838	1,8892e+00	b1815	pdeD	putative c-di-GMP phosphodiesterase PdeD	null
1136	596	1,8892e+00	b0590	fepD	ferric enterobactin ABC transporter membrane	null
1137	733	1,8893e+00	b0735	ybgE	cyd operon protein YbgE	null
1138	869	1,8894e+00	b0877	ybjX	DUF535 domain-containing protein YbjX	null
1139	3459	1,8898e+00	b3482	rhsB	rhs element protein RhsB	null
1140	389	1,8899e+00	b0390	aroM	protein AroM	null
1141	1362	1,8902e+00	b4526	ydaE	Rac prophage; zinc-binding protein	null
1142	1756	1,8903e+00	b1735	chbR	DNA-binding transcriptional dual regulator ChbR	null
1143	1733	1,8903e+00	b1712	ihfA	integration host factor subunit alpha	null
1144	4081	1,8906e+00	b4125	dcuS	sensory histidine kinase DcuS	null
1145	3546	1,8908e+00	b3567	xylG	xylose ABC transporter ATP binding subunit	null
1146	3681	1,8910e+00	b3698	yidB	conserved protein YidB	REP280a
1147	3194	1,8915e+00	b3207	yrbL	protein kinase-like domain-containing protein	null
1148	2736	1,8921e+00	b2740	ygbN	putative transporter YgbN	REPt199
1149	2955	1,8925e+00	b2961	mutY	adenine DNA glycosylase	null
1150	3186	1,8929e+00	b3199	lptC	lipopolysaccharide transport system protein LptC	null
1151	3564	1,8938e+00	b3585	yiaU	putative LysR-type DNA-binding transcriptional	null
1152	1775	1,8944e+00	b1754	ynjB	putative ABC transporter periplasmic binding	null
1153	291	1,8944e+00	b0291	ecpC	putative fimbrial usher protein EcpC	null
1154	1220	1,8949e+00	b1219	ychN	DsrE/F sulfur relay family protein YchN	null
1155	3826	1,8956e+00	b3859	srkA	stress response kinase A	null
1156	1965	1,8956e+00	b1943	fliK	flagellar hook-length control protein	null
1157	711	1,8965e+00	b0714	nei	endonuclease VIII	null
1158	4252	1,8966e+00	b4302	sgcA	putative PTS enzyme IIA component SgcA	null
1159	636	1,8973e+00	b0630	lipB	lipoyl(octanoyl) transferase	null
1160	3706	1,8976e+00	b3721	bglB	6-phospho-beta-glucosidase B	null
1161	878	1,8977e+00	b0887	cydD	glutathione/L-cysteine ABC exporter subunit CydD	null
1162	3572	1,8980e+00	b3593	rhsA	rhs element protein RhsA	null
1163	2570	1,8983e+00	b2556	glrK	sensory histidine kinase GlrK	null
1164	1915	1,8984e+00	b1889	motB	motility protein B	null
1165	3181	1,8989e+00	b3194	mlaE	intermembrane phospholipid transport system,	null
1166	3543	1,8990e+00	b3564	xylB	xylulokinase	null
1167	781	1,8991e+00	b0790	ybhP	endonuclease/exonuclease/phosphatase	null
1168	1747	1,8993e+00	b1726	yniB	uncharacterized protein YniB	null
1169	1105	1,8993e+00	b1115	ycfT	inner membrane protein YcfT	null
1170	1522	1,8997e+00	b1508	hipB	antitoxin/DNA-binding transcriptional repressor	REPt123
1171	2280	1,9001e+00	b2263	menH	2-succinyl-6-hydroxy-2,	null
1172	163	1,9002e+00	b0162	cdaR	DNA-binding transcriptional activator CdaR	null
1173	2079	1,9005e+00	b2064	asmA	putative assembly protein AsmA	null
1174	1035	1,9011e+00	b1044	ymdA	uncharacterized protein YmdA	null
1175	1639	1,9015e+00	b1618	uidR	DNA-binding transcriptional repressor UidR	null
1176	108	1,9016e+00	b0108	ppdD	prepilin peptidase-dependent protein	null
1177	951	1,9018e+00	b0960	yccS	putative transporter YccS	null
1178	2722	1,9018e+00	b2726	hypA	hydrogenase 3 nickel incorporation protein HypA	null
1179	3934	1,9019e+00	b3973	birA	DNA-binding transcriptional	null
1180	2413	1,9020e+00	b2399	yfeD	putative DNA-binding transcriptional regulator	null
1181	3074	1,9021e+00	b3082	higA	antitoxin/DNA-binding transcriptional repressor	null
1182	478	1,9022e+00	b0479	fsr	fosmidomycin efflux pump	null
1183	3843	1,9023e+00	b3876	yihO	putative sulfoquinovose transporter	null
1184	842	1,9023e+00	b0850	ybjC	DUF1418 domain-containing protein YbjC	null
1185	1211	1,9024e+00	b1213	ychQ	SirB family protein YchQ	null
1186	713	1,9029e+00	b0716	ybgO	putative fimbrial protein YbgO	null
1187	1435	1,9034e+00	b1423	ydcJ	DUF1338 domain-containing protein YdcJ	null
1188	3411	1,9046e+00	b3434	yhgN	putative inner membrane protein	null
1189	3949	1,9047e+00	b3992	thiF	ThiS adenylyltransferase	null
1190	5	1,9056e+00	b0005	yaaX	DUF2502 domain-containing protein YaaX	REP1a
1191	697	1,9062e+00	b0700	rhsC	rhs element protein RhsC	null
1192	1712	1,9067e+00	b1691	ydiN	putative transporter YdiN	null
1193	2976	1,9067e+00	b2983	yghQ	putative transport protein YghQ	null
1194	244	1,9067e+00	b0246	yafW	antitoxin of the YkfI-YafW toxin-antitoxin pair	null
1195	965	1,9068e+00	b0975	hyaD	putative hydrogenase 1 maturation protease HyaD	null
1196	2058	1,9075e+00	b2043	wcaM	putative colanic acid biosynthesis protein WcaM	null
1197	2135	1,9078e+00	b2121	yehP	VWA domain-containing protein YehP	null
1198	4076	1,9081e+00	b4120	melB	melibiose:H(+)/Na(+)/Li(+) symporter	REPv327a
1199	639	1,9082e+00	b0633	rlpA	rare lipoprotein RlpA	null
1200	144	1,9084e+00	b0144	gluQ	glutamyl-Q tRNA(Asp) synthetase	null
1201	1409	1,9087e+00	b1397	paaJ	beta-ketoadipyl-CoA thiolase	null
1202	732	1,9087e+00	b4515	cydX	cytochrome bd-I ubiquinol oxidase subunit CydX	null
1203	2085	1,9091e+00	b2070	yegI	protein kinase YegI	null
1204	1248	1,9091e+00	b1249	clsA	cardiolipin synthase A	null
1205	3169	1,9096e+00	b3182	dacB	peptidoglycan DD-endopeptidase DacB	REP243a
1206	857	1,9107e+00	b0865	ybjP	DUF3828 domain-containing lipoprotein YbjP	null
1207	4247	1,9107e+00	b4297	yjhG	KpLE2 phage-like element; D-xylonate dehydratase	null
1208	911	1,9109e+00	b0920	elyC	envelope biogenesis factor	null
1209	1070	1,9110e+00	b1080	flgI	flagellar P-ring protein	null
1210	3842	1,9114e+00	b3875	ompL	putative outer membrane porin L	null
1211	3707	1,9121e+00	b3722	bglF	beta-glucoside specific PTS enzyme II/BglG	null
1212	475	1,9127e+00	b0476	aes	acetylesterase	null
1213	1818	1,9132e+00	b1795	yeaQ	PF04226 family protein YeaQ	null
1214	3683	1,9135e+00	b3700	recF	DNA repair protein RecF	null
1215	1463	1,9138e+00	b1451	yncD	putative TonB-dependent outer membrane receptor	null
1216	176	1,9145e+00	b0176	rseP	intramembrane zinc metalloprotease	null
1217	2257	1,9145e+00	b2242	glpB	anaerobic glycerol-3-phosphate dehydrogenase	null
1218	296	1,9147e+00	b4506	ykgO	putative ribosomal protein	null	rib
1219	3617	1,9149e+00	b3635	mutM	DNA-formamidopyrimidine glycosylase	null
1220	4217	1,9153e+00	b4264	idnR	DNA-binding transcriptional dual regulator IdnR	null
1221	1816	1,9157e+00	b4676	yoaK	putative membrane protein YoaK	null
1222	1356	1,9158e+00	b1346	xisR	Rac prophage; excisionase	null
1223	2586	1,9162e+00	b2571	rseB	anti-sigma factor stabilizing protein RseB	null
1224	2799	1,9169e+00	b2803	fucK	L-fuculokinase	null
1225	1687	1,9170e+00	b1664	ydhQ	adhesin-like autotransporter YdhQ	tRNA-Val(GAC)
1226	3143	1,9172e+00	b3155	yhbQ	DNA damage response nuclease YhbQ	null
1227	1822	1,9172e+00	b1799	dmlR	DNA-binding transcriptional regulator DmlR	null
1228	309	1,9173e+00	b0307	ykgF	putative amino acid dehydrogenase with	null
1229	2218	1,9177e+00	b2204	napH	ferredoxin-type protein NapH	null
1230	216	1,9181e+00	b0220	ivy	periplasmic chaperone, inhibitor of vertebrate	null
1231	1595	1,9183e+00	b1576	ydfD	Qin prophage; lysis protein	null
1232	2284	1,9187e+00	b2267	elaA	putative N-acetyltransferase ElaA	null
1233	559	1,9200e+00	b0557	borD	DLP12 prophage; prophage lipoprotein BorD	null
1234	4162	1,9203e+00	b4206	ytfB	cell division protein YtfB	null
1235	2494	1,9207e+00	b2481	hyfA	hydrogenase 4 component A	null
1236	3981	1,9210e+00	b4028	yjbG	capsule biosynthesis GfcC family protein YjbG	null
1237	3828	1,9211e+00	b3861	yihF	uncharacterized protein YihF	null
1238	248	1,9215e+00	b0249	ykfF	CP4-6 prophage; protein YkfF	null
1239	2448	1,9217e+00	b2437	eutR	putative AraC-type transcriptional regulator	REPt177
1240	2591	1,9226e+00	b2575	yfiC	tRNA m(6)A37 methyltransferase	null
1241	1192	1,9228e+00	b1194	ycgR	flagellar brake protein YcgR	null
1242	626	1,9232e+00	b0619	dpiB	sensory histidine kinase DpiB	null
1243	1217	1,9239e+00	b1216	chaA	Na(+)/K(+):H(+) antiporter ChaA	null
1244	4040	1,9240e+00	b4084	alsK	D-allose kinase	null
1245	1147	1,9240e+00	b1155	tfaP	e14 prophage; putative tail fiber assembly	null
1246	2796	1,9241e+00	b2800	fucA	L-fuculose-phosphate aldolase	null
1247	576	1,9245e+00	b0572	cusC	copper/silver export system outer membrane	null
1248	2438	1,9247e+00	b2427	murR	DNA-binding transcriptional dual regulator MurR	null
1249	1176	1,9249e+00	b1179	ycgL	PF05166 family protein YcgL	null
1250	4204	1,9249e+00	b4251	bdcR	putative transcriptional regulator BdcR	null
1251	2766	1,9249e+00	b2770	ygcR	putative flavoprotein	null
1252	93	1,9250e+00	b0092	ddlB	D-alanine--D-alanine ligase B	null
1253	3226	1,9250e+00	b3239	yhcO	putative barnase inhibitor	null
1254	3526	1,9251e+00	b3549	tag	3-methyl-adenine DNA glycosylase I, constitutive	null
1255	1910	1,9253e+00	b1884	cheR	chemotaxis protein methyltransferase	null
1256	2261	1,9259e+00	b2245	yfaU	2-keto-3-deoxy-L-rhamnonate aldolase	null
1257	3645	1,9259e+00	b3663	yicN	conserved protein YicN	null
1258	704	1,9262e+00	b0707	ybgA	DUF1722 domain-containing protein YbgA	null
1259	743	1,9274e+00	b0752	zitB	Zn(2(+))/Cd(2(+))/Ni(2(+))/Cu(2(+)) exporter	null
1260	190	1,9276e+00	b4406	yaeP	UPF0253 family protein YaeP	null
1261	2550	1,9280e+00	b2537	hcaR	DNA-binding transcriptional dual regulator HcaR	null
1262	741	1,9281e+00	b0750	nadA	quinolinate synthase	null
1263	1036	1,9282e+00	b1045	ymdB	2'-O-acetyl-ADP-ribose deacetylase, regulator of	null
1264	148	1,9286e+00	b0148	hrpB	putative ATP-dependent RNA helicase HrpB	null
1265	1710	1,9288e+00	b1689	ydiL	DUF1870 domain-containing protein YdiL	null
1266	2666	1,9291e+00	b2664	csiR	DNA-binding transcriptional repressor CsiR	null
1267	1807	1,9292e+00	b1786	dgcJ	putative diguanylate cyclase DgcJ	null
1268	3644	1,9295e+00	b3662	nepI	purine ribonucleoside exporter	REP278a
1269	432	1,9295e+00	b0433	ampG	muropeptide:H(+) symporter	null
1270	111	1,9298e+00	b0111	ampE	protein AmpE	null
1271	66	1,9300e+00	b0066	thiQ	thiamine ABC transporter ATP binding subunit	null
1272	4114	1,9302e+00	b4156	yjeM	putative transporter YjeM	null
1273	482	1,9303e+00	b0483	ybaQ	putative DNA-binding transcriptional regulator	REP48a
1274	2888	1,9305e+00	b2894	xerD	site-specific recombinase	null
1275	1460	1,9310e+00	b1448	mnaT	L-amino acid N-acyltransferase	null
1276	2029	1,9314e+00	b2015	yeeY	putative DNA-binding transcriptional regulator	null
1277	1978	1,9315e+00	b1957	yodC	protein YodC	null
1278	2214	1,9316e+00	b2200	ccmB	heme trafficking system membrane protein CcmB	null
1279	3839	1,9332e+00	b3872	yihL	putative transcriptional regulator YihL	null
1280	1746	1,9336e+00	b1725	yniA	putative kinase YniA	null
1281	3061	1,9336e+00	b3068	mug	stationary phase mismatch/uracil DNA glycosylase	tRNA-Ile(CAU)
1282	1773	1,9337e+00	b1752	ydjZ	DedA family protein YdjZ	null
1283	650	1,9339e+00	b0644	ybeQ	Sel1 repeat-containing protein YbeQ	null
1284	50	1,9348e+00	b0050	apaG	DUF525 domain-containing protein ApaG	null
1285	2268	1,9362e+00	b2252	ais	putative lipopolysaccharide core	null
1286	938	1,9368e+00	b0947	ycbX	6-N-hydroxylaminopurine resistance protein	null
1287	1652	1,9371e+00	b1630	rsxD	SoxR [2Fe-2S] reducing system protein RsxD	null
1288	3853	1,9373e+00	b3886	yihY	putative inner membrane protein	null
1289	2576	1,9374e+00	b2562	yfhL	putative 4Fe-4S cluster-containing protein YfhL	null
1290	907	1,9374e+00	b0916	ycaQ	winged helix DNA-binding domain-containing	null
1291	3650	1,9375e+00	b3668	uhpB	sensory histidine kinase UhpB	null
1292	2449	1,9375e+00	b2438	eutK	putative structural protein, ethanolamine	null
1293	3092	1,9376e+00	b3100	yqjK	conserved protein YqjK	null
1294	2351	1,9378e+00	b2334	yfcQ	putative fimbrial protein YfcQ	null
1295	3238	1,9381e+00	b3252	csrD	regulator of CsrB and CsrC decay	null
1296	1407	1,9385e+00	b1395	paaH	3-hydroxyadipyl-CoA dehydrogenase	null
1297	1878	1,9388e+00	b1853	yebK	DNA-binding transcriptional repressor YebK	null
1298	2801	1,9388e+00	b2805	fucR	DNA-binding transcriptional activator FucR	null
1299	797	1,9389e+00	b0806	mcbA	DUF1471 domain-containing protein McbA	null
1300	809	1,9389e+00	b0817	mntR	DNA-binding transcriptional dual regulator MntR	null
1301	2705	1,9391e+00	b2709	norR	DNA-binding transcriptional dual regulator NorR	null
1302	1615	1,9395e+00	b1595	ynfL	putative DNA-binding transcriptional regulator	null
1303	2746	1,9409e+00	b2750	cysC	adenylyl-sulfate kinase	null
1304	399	1,9409e+00	b0400	phoR	sensory histidine kinase PhoR	null
1305	2984	1,9411e+00	b2991	hybF	hydrogenase maturation protein HybF	null
1306	1027	1,9413e+00	b1036	ycdZ	putative inner membrane protein	REPt96
1307	2640	1,9418e+00	b2631	rnlB	CP4-57 prophage; antitoxin RnlB	null
1308	2679	1,9421e+00	b2677	proV	glycine betaine ABC transporter ATP binding	null
1309	2082	1,9428e+00	b2067	dgcE	putative diguanylate cyclase DgcE	REP147a
1310	850	1,9430e+00	b0858	ybjO	putative inner membrane protein	null
1311	1257	1,9439e+00	b1257	yciE	DUF892 domain-containing protein YciE	null
1312	760	1,9441e+00	b0769	ybhH	putative isomerase YbhH	null
1313	825	1,9445e+00	b0833	pdeI	putative c-di-GMP phosphodiesterase PdeI	null
1314	2227	1,9449e+00	b2212	alkB	DNA oxidative demethylase	null
1315	3953	1,9449e+00	b3996	nudC	NADH pyrophosphatase	null
1316	3841	1,9451e+00	b3874	yihN	putative transporter YihN	REPt296a
1317	3656	1,9455e+00	b3673	emrD	multidrug efflux pump EmrD	null
1318	1328	1,9463e+00	b1321	ycjX	DUF463 domain-containing protein YcjX	null
1319	1353	1,9464e+00	b1343	dbpA	ATP-dependent RNA helicase DbpA	REP115
1320	549	1,9465e+00	b0549	ybcO	DLP12 prophage; putative nuclease YbcO	null
1321	211	1,9465e+00	b0217	yafT	lipoprotein YafT	null
1322	1535	1,9471e+00	b1522	dgcF	putative diguanylate cyclase DgcF	null
1323	516	1,9475e+00	b0517	allD	ureidoglycolate dehydrogenase	null
1324	2973	1,9476e+00	b2980	glcC	DNA-binding transcriptional dual regulator GlcC	null
1325	1799	1,9478e+00	b1778	msrB	methionine sulfoxide reductase B	null
1326	3789	1,9478e+00	b4482	yigE	DUF2233 domain-containing protein YigE	null
1327	645	1,9487e+00	b0639	nadD	nicotinate-mononucleotide adenylyltransferase	null
1328	1223	1,9488e+00	b1222	narX	sensory histidine kinase NarX	null
1329	4124	1,9493e+00	b4168	tsaE	N(6)-L-threonylcarbamoyladenine synthase, TsaE	null
1330	347	1,9505e+00	b0346	mhpR	DNA-binding transcriptional activator MhpR	null
1331	45	1,9506e+00	b0045	yaaU	putative transporter YaaU	null
1332	3004	1,9507e+00	b3013	yqhG	DUF3828 domain-containing protein YqhG	null
1333	1527	1,9509e+00	b1514	lsrC	Autoinducer-2 ABC transporter membrane subunit	null
1334	11	1,9510e+00	b0011	yaaW	putative enzyme-specific chaperone YaaW	null
1335	3909	1,9513e+00	b3943	yijE	cystine exporter	null
1336	110	1,9516e+00	b0110	ampD	1,6-anhydro-N-acetylmuramoyl-L-alanine amidase	null
1337	2812	1,9519e+00	b2819	recD	exodeoxyribonuclease V subunit RecD	null
1338	2306	1,9521e+00	b2289	lrhA	DNA-binding transcriptional dual regulator LrhA	null
1339	3001	1,9522e+00	b3010	yqhC	DNA-binding transcriptional activator YqhC	null
1340	3255	1,9523e+00	b3270	yhdY	putative ABC transporter membrane subunit YhdY	null
1341	2376	1,9524e+00	b2362	yfdS	CPS-53 (KpLE1) prophage; protein YfdS	null
1342	2172	1,9525e+00	b2157	yeiE	putative LysR-type transcriptional regulator	null
1343	3333	1,9529e+00	b3354	yheU	UPF0270 family protein YheU	null
1344	2683	1,9549e+00	b2682	ygaZ	L-valine exporter subunit YgaZ	null
1345	1512	1,9550e+00	b1498	ydeN	putative sulfatase	null
1346	317	1,9553e+00	b0315	pdeL	DNA-binding transcriptional activator/c-di-GMP	null
1347	4246	1,9554e+00	b4296	yjhF	KpLE2 phage-like element; putative transporter	null
1348	1972	1,9557e+00	b1950	fliR	flagellar biosynthesis protein FliR	null
1349	969	1,9558e+00	b0979	appB	cytochrome bd-II ubiquinol oxidase subunit II	null
1350	2807	1,9558e+00	b2811	csdE	sulfur acceptor protein CsdE	REP205
1351	20	1,9565e+00	b0020	nhaR	DNA-binding transcriptional activator NhaR	null
1352	1556	1,9565e+00	b1542	ydfI	putative oxidoreductase YdfI	null
1353	2108	1,9568e+00	b2093	gatB	galactitol-specific PTS enzyme IIB component	null
1354	1437	1,9570e+00	b1426	ydcH	protein YdcH	null
1355	1748	1,9571e+00	b1727	hxpB	hexitol phosphatase B	null
1356	751	1,9574e+00	b0760	modF	ABC family protein ModF	null
1357	3840	1,9576e+00	b3873	yihM	putative TIM barrel domain-containing protein	null
1358	1679	1,9580e+00	b1657	ydhP	putative transporter YdhP	null
1359	403	1,9580e+00	b0404	acpH	acyl carrier protein phosphodiesterase	null
1360	2399	1,9583e+00	b2382	ypdC	putative AraC-type DNA-binding transcriptional	null
1361	364	1,9584e+00	b4731	ykiC	protein YkiC	null
1362	615	1,9586e+00	b0608	ybdR	putative Zn(2(+))-dependent alcohol dehydrogenase	null
1363	2277	1,9589e+00	b2260	menE	o-succinylbenzoate--CoA ligase	null
1364	2285	1,9590e+00	b2268	rbn	ribonuclease BN	null
1365	1547	1,9597e+00	b1534	ydeE	dipeptide exporter	null
1366	4015	1,9598e+00	b4060	yjcB	uncharacterized protein YjcB	null
1367	1901	1,9601e+00	b1875	yecM	putative metal-binding enzyme YecM	null
1368	2628	1,9602e+00	b2618	yfjF	putative component of the Rsx system	null
1369	3245	1,9603e+00	b3260	dusB	tRNA-dihydrouridine synthase B	null
1370	2905	1,9604e+00	b2910	zapA	cell division protein ZapA	null
1371	1940	1,9614e+00	b1916	sdiA	DNA-binding transcriptional dual regulator SdiA	null
1372	2977	1,9619e+00	b2984	yghR	putative ATP-binding protein YghR	null
1373	3799	1,9619e+00	b3825	pldB	lysophospholipase L2	null
1374	771	1,9619e+00	b0780	ybhK	putative transferase YbhK	null
1375	574	1,9627e+00	b0570	cusS	sensory histidine kinase CusS	null
1376	1937	1,9628e+00	b1914	uvrY	DNA-binding transcriptional activator UvrY	null
1377	1820	1,9632e+00	b1797	yeaR	DUF1971 domain-containing protein YeaR	null
1378	3658	1,9634e+00	b3675	yidG	putative inner membrane protein	null
1379	1664	1,9638e+00	b1642	slyA	DNA-binding transcriptional dual regulator SlyA	null
1380	695	1,9638e+00	b4513	kdpF	K(+) transporting P-type ATPase subunit KdpF	null
1381	2269	1,9642e+00	b2253	arnB	UDP-4-amino-4-deoxy-L-arabinose aminotransferase	null
1382	1041	1,9643e+00	b1050	yceK	DUF1375 domain-containing lipoprotein YceK	null
1383	1101	1,9644e+00	b1111	comR	DNA-binding transcriptional repressor ComR	null
1384	826	1,9648e+00	b0834	dgcI	putative diguanylate cyclase DgcI	null
1385	973	1,9651e+00	b0982	etp	phosphotyrosine-protein phosphatase	null
1386	2509	1,9655e+00	b2496	hda	inibitor of reinitiation of DNA replication	null
1387	2116	1,9658e+00	b2101	yegW	putative DNA-binding transcriptional regulator	null
1388	457	1,9660e+00	b0459	maa	maltose O-acetyltransferase	null
1389	656	1,9662e+00	b0650	hscC	chaperone protein HscC	null
1390	2233	1,9674e+00	b2218	rcsC	sensory histidine kinase RcsC	null
1391	1461	1,9678e+00	b1449	curA	NADPH-dependent curcumin/dihydrocurcumin	null
1392	1532	1,9679e+00	b1519	tam	trans-aconitate 2-methyltransferase	null
1393	4036	1,9681e+00	b4081	mdtO	putative multidrug efflux pump subunit MdtO	null
1394	2787	1,9683e+00	b2791	truC	tRNA pseudouridine(65) synthase	null
1395	3960	1,9684e+00	b4003	zraS	sensory histidine kinase ZraS	null
1396	1829	1,9684e+00	b1806	yeaY	Slp family lipoprotein YeaY	null
1397	3408	1,9686e+00	b3431	glgX	limit dextrin alpha-1,6-glucohydrolase	null
1398	4322	1,9688e+00	b4367	fhuF	hydroxamate siderophore iron reductase	null
1399	2600	1,9691e+00	b2584	patZ	peptidyl-lysine acetyltransferase	null
1400	2625	1,9699e+00	b2615	nadK	NAD kinase	null
1401	3694	1,9699e+00	b3709	tnaB	tryptophan:H(+) symporter TnaB	null
1402	2496	1,9703e+00	b2483	hyfC	hydrogenase 4 component C	null
1403	2575	1,9704e+00	b2561	yfhH	putative DNA-binding transcriptional regulator	null
1404	4353	1,9707e+00	b4399	creC	sensory histidine kinase CreC	null
1405	3547	1,9707e+00	b3568	xylH	xylose ABC transporter membrane subunit	null
1406	3498	1,9708e+00	b3521	yhjC	putative DNA-binding transcriptional regulator	null
1407	2762	1,9708e+00	b2766	ygcN	putative oxidoreductase with FAD/NAD(P)-binding	null
1408	2267	1,9709e+00	b2251	nudI	pyrimidine deoxynucleotide diphosphatase NudI	null
1409	917	1,9712e+00	b0926	ycbK	DUF882 domain-containing protein YcbK	null
1410	1713	1,9720e+00	b1692	ydiB	shikimate dehydrogenase/quinate dehydrogenase	null
1411	2499	1,9721e+00	b2486	hyfF	hydrogenase 4 component F	null
1412	2247	1,9728e+00	b2233	yfaL	putative autotransporter adhesin YfaL	null
1413	2318	1,9736e+00	b2301	yfcF	glutathione S-transferase YfcF	null
1414	1980	1,9741e+00	b1959	yedA	putative transporter YedA	null
1415	1970	1,9742e+00	b1948	fliP	flagellar biosynthesis protein FliP	null
1416	2879	1,9743e+00	b2887	ygfT	fused putative oxidoreductase, Fe-S subunit and	null
1417	2654	1,9755e+00	b2645	yfjZ	CP4-57 prophage; putative antitoxin of the	null
1418	966	1,9757e+00	b0976	hyaE	putative HyaA chaperone	null
1419	597	1,9758e+00	b0591	entS	enterobactin exporter EntS	null
1420	3033	1,9761e+00	b3042	ubiK	ubiquinone biosynthesis accessory factor UbiK	null
1421	3230	1,9763e+00	b3243	aaeR	LysR-type transcriptional regulator AaeR	null
1422	976	1,9770e+00	b0985	gfcC	capsule biosynthesis GfcC family protein	null
1423	3550	1,9770e+00	b3571	malS	alpha-amylase	null
1424	1789	1,9773e+00	b1768	pncA	nicotinamidase	REP132
1425	3578	1,9782e+00	b3597	yibH	inner membrane protein YibH	null
1426	1013	1,9791e+00	b1019	efeB	heme-containing peroxidase/deferrochelatase	REP95a
1427	823	1,9791e+00	b0831	gsiC	glutathione ABC transporter membrane subunit	null
1428	2743	1,9792e+00	b2747	ispD	2-C-methyl-D-erythritol 4-phosphate	null
1429	2893	1,9798e+00	b2899	yqfA	hemolysin-III family protein	null
1430	3339	1,9802e+00	b3360	pabA	aminodeoxychorismate synthase subunit 2	null
1431	413	1,9805e+00	b0414	ribD	fused diaminohydroxyphosphoribosylaminopyrimidine	null
1432	2424	1,9807e+00	b2413	cysZ	sulfate:H(+) symporter	null
1433	4093	1,9808e+00	b4137	cutA	copper binding protein CutA	null
1434	4291	1,9809e+00	b4334	yjiL	putative ATPase, activator of	null
1435	2596	1,9815e+00	b2580	ung	uracil-DNA glycosylase	REPt189
1436	4047	1,9816e+00	b4487	yjdP	protein YjdP	null
1437	3732	1,9825e+00	b3747	kup	K(+):H(+) symporter Kup	null
1438	2235	1,9833e+00	b2220	atoC	DNA-binding transcriptional activator/ornithine	null
1439	1050	1,9833e+00	b1060	bssS	regulator of biofilm formation	null
1440	929	1,9837e+00	b0938	elfA	putative laminin-binding fimbrial subunit	null
1441	1539	1,9842e+00	b1526	yneJ	putative LysR-type DNA-binding transcriptional	null
1442	3570	1,9849e+00	b3591	selA	selenocysteine synthase	null
1443	3117	1,9850e+00	b3129	prlF	antitoxin PrlF	null
1444	1981	1,9850e+00	b1960	vsr	DNA mismatch endonuclease of the very short patch	null
1445	3887	1,9853e+00	b3921	yiiR	DUF805 domain-containing protein YiiR	null
1446	493	1,9854e+00	b0493	ybbO	NADP(+)-dependent aldehyde reductase	null
1447	594	1,9861e+00	b0588	fepC	ferric enterobactin ABC transporter ATP binding	null
1448	605	1,9864e+00	b4512	ybdD	conserved protein YbdD	null
1449	2321	1,9869e+00	b2304	yfcH	putative NAD-dependent epimerase YfcH	null
1450	2590	1,9873e+00	b2574	nadB	L-aspartate oxidase	null
1451	4238	1,9881e+00	b4288	fecD	ferric citrate ABC transporter membrane subunit	null
1452	3917	1,9881e+00	b3952	pflC	putative pyruvate formate-lyase 2 activating	null
1453	789	1,9883e+00	b0798	ybiA	N-glycosidase YbiA	null
1454	4031	1,9884e+00	b4076	nrfG	putative formate-dependent nitrite reductase	null
1455	2429	1,9886e+00	b2418	pdxK	pyridoxal kinase I	null
1456	2160	1,9889e+00	b2145	yeiS	DUF2542 domain-containing protein YeiS	null
1457	3733	1,9891e+00	b3748	rbsD	D-ribose pyranase	null
1458	3770	1,9893e+00	b4481	rffT	4-acetamido-4,6-dideoxy-D-galactose transferase	null
1459	2161	1,9898e+00	b2146	preT	NAD-dependent dihydropyrimidine dehydrogenase	null
1460	926	1,9902e+00	b0935	ssuD	FMNH2-dependent alkanesulfonate monooxygenase	null
1461	1629	1,9906e+00	b1608	rstA	DNA-binding transcriptional regulator RstA	null
1462	708	1,9910e+00	b0711	pxpB	5-oxoprolinase component B	null
1463	4062	1,9922e+00	b4107	yjdN	conserved protein YjdN	REP325a
1464	4185	1,9925e+00	b4230	ytfT	galactofuranose ABC transporter putative membrane	null
1465	1212	1,9925e+00	b1214	ychA	transglutaminase-like/TPR repeat-containing	null
1466	2087	1,9930e+00	b2072	pphC	protein-serine/threonine phosphatase PphC	null
1467	142	1,9931e+00	b0142	folK	2-amino-4-hydroxy-6-	null
1468	167	1,9933e+00	b0167	glnD	PII uridylyltransferase/uridylyl removing enzyme	null
1469	3649	1,9934e+00	b3667	uhpC	inner membrane protein sensing	null
1470	2684	1,9934e+00	b2683	ygaH	L-valine exporter subunit YgaH	null
1471	3517	1,9935e+00	b3539	yhjV	putative transporter YhjV	null
1472	2868	1,9936e+00	b2875	yqeB	XdhC-CoxI family protein YqeB	null
1473	888	1,9937e+00	b0897	ycaC	putative hydrolase	null
1474	3553	1,9942e+00	b3574	yiaJ	DNA-binding transcriptional repressor YiaJ	null
1475	1551	1,9947e+00	b1537	ydeJ	conserved protein YdeJ	null
1476	1542	1,9953e+00	b1529	marC	inner membrane protein MarC	null
1477	2339	1,9956e+00	b2322	yfcJ	putative transporter YfcJ	REP170
1478	729	1,9956e+00	b0732	mngB	alpha-mannosidase	REP69a
1479	3105	1,9958e+00	b3115	tdcD	propionate kinase	null
1480	368	1,9958e+00	b0367	tauC	taurine ABC transporter membrane subunit	null
1481	593	1,9962e+00	b0587	fepE	polysaccharide co-polymerase family protein FepE	null
1482	916	1,9964e+00	b0925	ldtD	L,D-transpeptidase LdtD	null
1483	1566	1,9965e+00	b1550	gnsB	Qin prophage; protein GnsB	null
1484	495	1,9966e+00	b0495	ybbA	putative ABC transporter ATP-binding protein	null
1485	1860	1,9966e+00	b1835	rsmF	16S rRNA m(5)C1407 methyltransferase	null
1486	3672	1,9966e+00	b3689	yidR	DUF3748 domain-containing galacturonate	null
1487	2569	1,9969e+00	b2555	qseG	outer membrane lipoprotein QseG	null
1488	1767	1,9974e+00	b1746	astD	aldehyde dehydrogenase	null
1489	829	1,9974e+00	b0837	yliI	aldose sugar dehydrogenase YliI	null
1490	618	1,9978e+00	b0611	rna	RNase I	null
1491	1630	1,9981e+00	b1609	rstB	sensory histidine kinase RstB	null
1492	1949	1,9984e+00	b1925	fliS	flagellar biosynthesis protein FliS	null
1493	1573	1,9987e+00	b1554	rrrQ	Qin prophage; putative lysozyme	null
1494	2234	1,9987e+00	b2219	atoS	sensory histidine kinase AtoS	null
1495	3994	1,9991e+00	b4040	ubiA	4-hydroxybenzoate octaprenyltransferase	REPt317a
1496	1537	1,9995e+00	b1524	glsB	glutaminase 2	null
1497	3257	1,9999e+00	b3279	yrdA	protein YrdA	null
1498	2066	2,0002e+00	b2051	gmm	GDP-mannose mannosyl hydrolase	null
1499	2143	2,0003e+00	b2128	yehW	glycine betaine ABC transporter membrane subunit	null
1500	1814	2,0009e+00	b1793	yoaF	DUF333 domain-containing lipoprotein YoaF	null
1501	584	2,0010e+00	b0580	ybdJ	DUF1158 domain-containing protein YbdJ	null
1502	3586	2,0013e+00	b3604	lldR	DNA-binding transcriptional dual regulator LldR	null
1503	1977	2,0019e+00	b1956	dgcQ	putative diguanylate cyclase DgcQ	null
1504	402	2,0024e+00	b0403	malZ	maltodextrin glucosidase	null
1505	3182	2,0029e+00	b3195	mlaF	intermembrane phospholipid transport system, ATP	null
1506	2088	2,0032e+00	b2073	yegL	IPR002035 domain-containing protein YegL	null
1507	394	2,0034e+00	b0394	mak	manno(fructo)kinase	REP35a
1508	3512	2,0037e+00	b3535	yhjR	PF10945 family protein YhjR	null
1509	1382	2,0037e+00	b1373	tfaR	Rac prophage; putative tail fiber assembly	null
1510	2960	2,0039e+00	b2966	yqgA	DUF554 domain-containing protein YqgA	tRNA-Phe(GAA)
1511	3514	2,0042e+00	b3537	bcsF	putative cellulose biosynthesis protein BcsF	null
1512	1561	2,0043e+00	b1546	tfaQ	Qin prophage; putative tail fiber assembly	null
1513	1058	2,0049e+00	b1068	yceM	putative oxidoreductase YceM	null
1514	1608	2,0054e+00	b1588	ynfF	putative selenate reductase YnfF	null
1515	2364	2,0058e+00	b2349	intS	CPS-53 (KpLE1) prophage; prophage CPS-53	null
1516	715	2,0059e+00	b0718	ybgQ	putative fimbrial usher protein YbgQ	null
1517	2345	2,0064e+00	b2328	mepA	peptidoglycan DD-endopeptidase/peptidoglycan	null
1518	2480	2,0067e+00	b2469	narQ	sensory histidine kinase NarQ	null
1519	4043	2,0068e+00	b4087	alsA	D-allose ABC transporter ATP binding subunit	REPv322a
1520	1821	2,0070e+00	b1798	leuE	leucine exporter	null
1521	1346	2,0071e+00	b1337	abgB	p-aminobenzoyl-glutamate hydrolase subunit B	null
1522	57	2,0074e+00	b0057	yabQ	protein YabQ	null
1523	1808	2,0079e+00	b1787	yeaK	mischarged aminoacyl-tRNA deacylase	null
1524	1645	2,0079e+00	b1624	ydgJ	putative oxidoreductase YdgJ	null
1525	2765	2,0081e+00	b2769	ygcQ	putative flavoprotein	null
1526	1187	2,0083e+00	b1190	dadX	alanine racemase 2	null
1527	3208	2,0091e+00	b3221	yhcH	DUF386 domain-containing protein YhcH	null
1528	1550	2,0107e+00	b1536	ydeI	BOF family protein YdeI	null
1529	1726	2,0112e+00	b1705	ydiE	PF10636 family protein YdiE	null
1530	2556	2,0115e+00	b2542	hcaD	putative 3-phenylpropionate/cinnamate dioxygenase	null
1531	642	2,0122e+00	b0636	rlmH	23S rRNA m(3)psi1915 methyltransferase	null
1532	943	2,0131e+00	b0952	pqiC	intermembrane transport lipoprotein PqiC	null
1533	1507	2,0131e+00	b1494	pqqL	putative zinc peptidase	null
1534	3452	2,0132e+00	b3475	acpT	holo-[acyl carrier protein] synthase 2	null
1535	1313	2,0133e+00	b1307	pspD	phage shock protein D	null
1536	813	2,0134e+00	b0821	ybiU	DUF1479 domain-containing protein YbiU	null
1537	2262	2,0137e+00	b2246	yfaV	putative transporter YfaV	null
1538	197	2,0148e+00	b0196	rcsF	outer membrane lipoprotein RcsF	null
1539	3444	2,0152e+00	b3467	yhhM	DUF2500 domain-containing protein YhhM	null
1540	2473	2,0153e+00	b2462	eutS	putative structural protein, ethanolamine	null
1541	275	2,0153e+00	b0276	yagJ	CP4-6 prophage; protein YagJ	null
1542	1410	2,0153e+00	b1398	paaK	phenylacetate-CoA ligase	null
1543	834	2,0158e+00	b0842	mdfA	multidrug efflux pump MdfA/Na(+):H(+)	null
1544	418	2,0162e+00	b0419	yajO	1-deoxyxylulose-5-phosphate synthase YajO	null
1545	2012	2,0164e+00	b2000	flu	CP4-44 prophage; self recognizing antigen 43	null
1546	2021	2,0173e+00	b2008	yeeA	putative transporter YeeA	null
1547	377	2,0174e+00	b0378	yaiW	surface-exposed outer membrane lipoprotein	REP33
1548	1774	2,0176e+00	b1753	ynjA	AhpD-like domain-containing protein YnjA	null
1549	989	2,0176e+00	b0995	torR	DNA-binding transcriptional dual regulator TorR	null
1550	691	2,0177e+00	b0695	kdpD	sensory histidine kinase KdpD	null
1551	734	2,0180e+00	b0736	ybgC	esterase/thioesterase	null
1552	1180	2,0193e+00	b1183	umuD	DNA polymerase V protein UmuD	null
1553	1946	2,0193e+00	b1922	fliA	RNA polymerase, sigma 28 (sigma F) factor	REP141a
1554	7	2,0197e+00	b0007	yaaJ	putative transporter YaaJ	null
1555	342	2,0199e+00	b0341	cynX	cyanate transporter	REPv29
1556	2740	2,0203e+00	b2744	umpG	broad specificity 5'(3')-nucleotidase and	null
1557	2005	2,0204e+00	b1992	cobS	cobalamin 5'-phosphate synthase	null
1558	2615	2,0205e+00	b2604	dgcN	diguanylate cyclase DgcN	null
1559	4333	2,0206e+00	b4379	yjjW	putative glycyl-radical enzyme activating enzyme	null
1560	2662	2,0207e+00	b2660	lhgO	L-2-hydroxyglutarate oxidase	null
1561	3579	2,0215e+00	b3598	yibI	DUF3302 domain-containing protein YibI	null
1562	349	2,0216e+00	b0348	mhpB	3-carboxyethylcatechol 2,3-dioxygenase	null
1563	2159	2,0216e+00	b2144	sanA	DUF218 domain-containing protein SanA	null
1564	563	2,0217e+00	b0560	nohD	DLP12 prophage; putative DNA-packaging protein	null
1565	3971	2,0226e+00	b4018	iclR	DNA-binding transcriptional repressor IclR	null
1566	1979	2,0234e+00	b1958	yedI	conserved inner membrane protein YedI	null
1567	69	2,0236e+00	b0069	sgrR	DNA-binding transcriptional dual regulator SgrR	null
1568	3235	2,0240e+00	b3249	mreD	cell shape determining protein MreD	null
1569	3813	2,0242e+00	b4483	tatD	3' -> 5' ssDNA/RNA exonuclease TatD	null
1570	4087	2,0245e+00	b4130	dtpC	dipeptide/tripeptide:H(+) symporter DtpC	null
1571	3730	2,0252e+00	b3745	viaA	protein ViaA	null
1572	3376	2,0253e+00	b3398	igaA	inner membrane protein - inhibits the Rcs	null
1573	2054	2,0256e+00	b2039	rfbA	dTDP-glucose pyrophosphorylase	null
1574	3851	2,0257e+00	b3884	yihW	putative DNA-binding transcriptional regulator	null
1575	2110	2,0260e+00	b2095	gatZ	tagatose-1,6-bisphosphate aldolase 2 subunit	null
1576	4116	2,0265e+00	b4158	yjeO	conserved inner membrane protein YjeO	REPt330
1577	2094	2,0271e+00	b2077	mdtD	putative multidrug efflux pump MdtD	null
1578	2691	2,0276e+00	b2690	yqaB	fructose-1-phosphatase	tRNA-Arg(ACG)
1579	1365	2,0279e+00	b4527	ydaF	Rac prophage; DUF1391 domain-containing protein	null
1580	1493	2,0283e+00	b1481	bdm	biofilm-dependent modulation protein	null
1581	1693	2,0283e+00	b1672	ydhW	protein YdhW	null
1582	3928	2,0284e+00	b3963	fabR	DNA-binding transcriptional repressor FabR	null
1583	3769	2,0288e+00	b3792	wzxE	lipid III flippase	null
1584	2754	2,0291e+00	b2758	casC	type I-E CRISPR system Cascade subunit CasC	null
1585	1743	2,0292e+00	b1722	ydiY	acid-inducible putative outer membrane protein	null
1586	4141	2,0296e+00	b4185	yjfM	DUF1190 domain-containing protein YjfM	null
1587	1932	2,0298e+00	b1906	yecH	DUF2492 domain-containing protein YecH	null
1588	4239	2,0303e+00	b4289	fecC	ferric citrate ABC transporter membrane subunit	null
1589	565	2,0303e+00	b0561	tfaD	DLP12 prophage; putative tail fiber assembly	null
1590	103	2,0304e+00	b0103	coaE	dephospho-CoA kinase	null
1591	1631	2,0304e+00	b1610	tus	DNA replication terminus site-binding protein	null
1592	2598	2,0306e+00	b2582	trxC	reduced thioredoxin 2	null
1593	992	2,0307e+00	b0998	torD	trimethylamine-N-oxide reductase-specific	REP91a
1594	598	2,0307e+00	b0592	fepB	ferric enterobactin ABC transporter periplasmic	null
1595	417	2,0310e+00	b0418	pgpA	phosphatidylglycerophosphatase A	REP38
1596	3252	2,0313e+00	b3267	yhdV	lipoprotein YhdV	null
1597	2467	2,0325e+00	b2456	eutN	putative carboxysome structural protein	null
1598	2770	2,0328e+00	b2775	yqcE	putative transport protein YqcE	null
1599	3007	2,0329e+00	b3017	ftsP	cell division protein required during stress	null
1600	3696	2,0332e+00	b3711	yidZ	putative LysR-type transcriptional regulator	null
1601	2772	2,0332e+00	b2777	queE	putative 7-carboxy-7-deazaguanine synthase QueE	null
1602	2744	2,0333e+00	b2748	ftsB	cell division protein FtsB	null
1603	3563	2,0343e+00	b3584	yiaT	outer membrane protein YiaT	null
1604	3000	2,0349e+00	b3009	yghB	DedA family protein YghB	null
1605	3375	2,0353e+00	b3397	nudE	ADP-sugar diphosphatase NudE	null
1606	3950	2,0354e+00	b3993	thiE	thiamine phosphate synthase	null
1607	2913	2,0355e+00	b2918	argK	methylmalonyl-CoA mutase-interacting GTPase YgfD	null
1608	2192	2,0355e+00	b2176	pdeN	putative c-di-GMP phosphodiesterase PdeN	null
1609	219	2,0355e+00	b0223	yafJ	putative amidotransferase	null
1610	608	2,0357e+00	b0601	ybdM	ParB-like nuclease domain-containing protein	null
1611	4080	2,0358e+00	b4124	dcuR	DNA-binding transcriptional activator DcuR	null
1612	2176	2,0359e+00	b2161	nupX	putative nucleoside transporter	null
1613	2644	2,0370e+00	b2635	ypjK	CP4-57 prophage; uncharacterized protein YpjK	null
1614	3959	2,0370e+00	b4002	zraP	zinc responsive, periplasmic protein with	null
1615	1330	2,0370e+00	b1323	tyrR	DNA-binding transcriptional dual regulator TyrR	REPt114
1616	1666	2,0374e+00	b1644	ydhJ	putative membrane fusion protein YdhJ	null
1617	824	2,0375e+00	b0832	gsiD	glutathione ABC transporter membrane subunit	null
1618	3889	2,0378e+00	b3923	uspD	universal stress protein D	null
1619	692	2,0381e+00	b0696	kdpC	K(+) transporting P-type ATPase subunit KdpC	null
1620	2283	2,0382e+00	b2266	elaB	tail anchored inner membrane protein	null
1621	466	2,0385e+00	b0468	ybaN	conserved inner membrane protein YbaN	null
1622	1371	2,0391e+00	b1360	ydaV	Rac prophage; putative ATP-binding protein YdaV	null
1623	2547	2,0391e+00	b2534	yfhR	putative peptidase	null
1624	3876	2,0396e+00	b3909	kdgT	2-dehydro-3-deoxy-D-gluconate:H(+) symporter	REPt300
1625	1696	2,0401e+00	b1675	fumD	fumarase D	null
1626	2309	2,0403e+00	b2292	yfbS	putative transporter YfbS	null
1627	1613	2,0406e+00	b1593	ynfK	putative dethiobiotin synthetase	null
1628	17	2,0412e+00	b0018	mokC	regulatory protein MokC	null
1629	2911	2,0416e+00	b2916	argP	DNA-binding transcriptional dual regulator ArgP	REPt212
1630	1056	2,0419e+00	b1066	rimJ	ribosomal-protein-S5-alanine N-acetyltransferase	null
1631	837	2,0421e+00	b0845	ybjJ	inner membrane protein YbjJ	null
1632	2501	2,0428e+00	b2488	hyfH	hydrogenase 4 component H	null
1633	835	2,0428e+00	b0843	ybjH	uncharacterized protein YbjH	null
1634	1548	2,0436e+00	b4599	mgtS	small protein MgtS	null
1635	3855	2,0442e+00	b3888	yiiD	putative acetyltransferase YiiD	null
1636	193	2,0444e+00	b0192	nlpE	lipoprotein NlpE	REP16a
1637	2239	2,0445e+00	b2224	atoB	acetyl-CoA acetyltransferase	null
1638	1322	2,0457e+00	b1316	ycjT	kojibiose phosphorylase	null
1639	3654	2,0459e+00	b3672	ivbL	ilvBN operon leader peptide	null
1640	880	2,0461e+00	b0889	lrp	DNA-binding transcriptional dual regulator Lrp	null
1641	3266	2,0461e+00	b3289	rsmB	16S rRNA m(5)C967 methyltransferase	null
1642	2994	2,0461e+00	b3001	gpr	L-glyceraldehyde 3-phosphate reductase	null
1643	4096	2,0463e+00	b4140	fxsA	protein FxsA	null
1644	987	2,0468e+00	b0993	torS	sensory histidine kinase TorS	null
1645	1922	2,0469e+00	b1896	otsA	trehalose-6-phosphate synthase	null
1646	1142	2,0470e+00	b1150	ymfR	e14 prophage; protein YmfR	null
1647	1959	2,0471e+00	b1937	fliE	flagellar basal-body protein FliE	null
1648	2175	2,0472e+00	b2160	yeiI	putative sugar kinase YeiI	REP157a
1649	2779	2,0479e+00	b2783	mazE	antitoxin of the MazF-MazE toxin-antitoxin system	null
1650	442	2,0482e+00	b0443	fadM	thioesterase III	REPt41
1651	2974	2,0485e+00	b2981	yghO	putative DNA-binding transcriptional regulator	null
1652	839	2,0486e+00	b0847	ybjL	putative transport protein YbjL	null
1653	4083	2,0487e+00	b4127	yjdJ	putative N-acetyltransferase YjdJ	null
1654	2622	2,0489e+00	b2611	ypjD	cytochrome c assembly family protein	null
1655	2645	2,0490e+00	b2636	yfjS	CP4-57 prophage; inner membrane lipoprotein YfjS	null
1656	3896	2,0495e+00	b3930	menA	1,4-dihydroxy-2-naphthoate octaprenyltransferase	null
1657	1349	2,0497e+00	b1340	smrA	DNA endonuclease SmrA	null
1658	2866	2,0499e+00	b2873	hyuA	phenylhydantoinase	null
1659	1401	2,0501e+00	b1389	paaB	phenylacetyl-CoA 1,2-epoxidase subunit B	null
1660	517	2,0505e+00	b0518	fdrA	putative acyl-CoA synthetase FdrA	null
1661	3442	2,0508e+00	b3465	rsmD	16S rRNA m(2)G966 methyltransferase	null
1662	1473	2,0510e+00	b1461	pptA	putative 4-oxalocrotonate tautomerase (4-OT)	null
1663	871	2,0512e+00	b0879	macB	ABC-type tripartite efflux pump ATP	null
1664	861	2,0514e+00	b0869	ybjT	putative NAD(P)-dependent oxidoreductase YbjT	null
1665	2375	2,0519e+00	b2361	yfdR	CPS-53 (KpLE1) prophage; 5'-deoxynucleotidase	null
1666	2605	2,0527e+00	b2593	pgeF	polyphenol oxidase YfiH	null
1667	3214	2,0529e+00	b3227	dcuD	putative transporter DcuD	null
1668	1295	2,0533e+00	b1290	sapF	putrescine ABC exporter ATP binding protein SapF	null
1669	215	2,0535e+00	b0219	yafV	2-oxoglutaramate amidase	null
1670	4294	2,0536e+00	b4337	mdtM	multidrug efflux pump/bile salt:H(+)	null
1671	1438	2,0536e+00	b1427	rimL	ribosomal-protein-L12-serine acetyltransferase	null
1672	3836	2,0536e+00	b3869	glnL	sensory histidine kinase NtrB	REP295a
1673	1025	2,0537e+00	b1034	ycdX	zinc-binding phosphatase	null
1674	4296	2,0540e+00	b4340	yjiR	fused putative DNA-binding transcriptional	null
1675	424	2,0544e+00	b0425	panE	2-dehydropantoate 2-reductase	null
1676	369	2,0545e+00	b0368	tauD	taurine dioxygenase	null
1677	3922	2,0545e+00	b3957	argE	acetylornithine deacetylase	null
1678	1418	2,0547e+00	b1406	pdxI	pyridoxine 4-dehydrogenase	null
1679	79	2,0549e+00	b0077	ilvI	acetolactate synthase/acetohydroxybutanoate	null
1680	2164	2,0553e+00	b2149	mglA	D-galactose/methyl-galactoside ABC transporter	null
1681	1637	2,0557e+00	b1616	uidB	glucuronide:H(+) symporter	null
1682	1492	2,0560e+00	b1480	sra	30S ribosomal subunit protein S22	null	rib
1683	4286	2,0562e+00	b4330	yjiH	Gate family protein YjiH	null
1684	1399	2,0562e+00	b1387	paaZ	oxepin-CoA hydrolase/3-oxo-5,6-dehydrosuberyl-CoA	null
1685	1098	2,0568e+00	b1108	ycfP	UPF0227 protein YcfP	REP102a
1686	2676	2,0573e+00	b2674	nrdI	dimanganese-tyrosyl radical cofactor maintenance	null
1687	314	2,0573e+00	b0313	betI	DNA-binding transcriptional repressor BetI	null
1688	1500	2,0579e+00	b1488	ddpX	D-alanyl-D-alanine dipeptidase	null
1689	3227	2,0580e+00	b3240	aaeB	aromatic carboxylic acid efflux pump subunit	null
1690	1184	2,0584e+00	b1187	fadR	DNA-binding transcriptional dual regulator FadR	null
1691	3794	2,0585e+00	b3820	yigI	putative thioesterase YigI	null
1692	4349	2,0587e+00	b4395	ytjC	putative phosphatase	null
1693	1189	2,0591e+00	b1191	cvrA	putative K(+):H(+) antiporter	null
1694	3809	2,0592e+00	b3835	ubiB	ubiquinone biosynthesis protein UbiB	null
1695	955	2,0596e+00	b0964	yccT	DUF2057 domain-containing protein YccT	null
1696	2244	2,0596e+00	b2230	yfaA	DUF2138 domain-containing protein YfaA	null
1697	4203	2,0604e+00	b4249	bdcA	c-di-GMP-binding biofilm dispersal mediator	null
1698	1744	2,0612e+00	b1723	pfkB	6-phosphofructokinase II	null
1699	1203	2,0612e+00	b1205	ychH	stress-induced protein	null
1700	567	2,0622e+00	b0563	tfaX	DLP12 prophage; protein TfaX	null
1701	356	2,0623e+00	b0355	frmB	S-formylglutathione hydrolase FrmB	null
1702	2710	2,0625e+00	b2714	ascG	DNA-binding transcriptional repressor AscG	null
1703	1918	2,0630e+00	b1892	flhD	DNA-binding transcriptional dual regulator FlhD	null
1704	3820	2,0633e+00	b3848	yigZ	IMPACT family member YigZ	null
1705	2231	2,0634e+00	b2216	rcsD	RcsD phosphotransferase	null
1706	1246	2,0635e+00	b1247	oppF	murein tripeptide ABC transporter/oligopeptide	null
1707	4255	2,0638e+00	b4565	sgcB	putative PTS enzyme IIB component SgcB	null
1708	4175	2,0640e+00	b4219	msrA	methionine sulfoxide reductase A	null
1709	4184	2,0642e+00	b4485	ytfR	galactofuranose ABC transporter putative ATP	null
1710	2918	2,0642e+00	b2923	argO	L-arginine exporter	null
1711	2515	2,0643e+00	b2502	ppx	exopolyphosphatase	null
1712	3910	2,0647e+00	b3944	yijF	conserved protein YijF	REP307a
1713	3637	2,0652e+00	b3655	yicH	AsmA famly protein YicH	REPt277
1714	571	2,0657e+00	b0567	ybcH	DUF4434 domain-containing protein YbcH	null
1715	1191	2,0659e+00	b1193	emtA	lytic murein transglycosylase E	null
1716	1969	2,0660e+00	b1947	fliO	flagellar biosynthesis protein FliO	null
1717	2549	2,0663e+00	b2536	hcaT	putative 3-phenylpropionate transporter	null
1718	1179	2,0663e+00	b1182	hlyE	hemolysin E	null
1719	2924	2,0667e+00	b2929	fumE	fumarase E	null
1720	520	2,0668e+00	b0521	ybcF	putative carbamate kinase	REP52a
1721	716	2,0669e+00	b0719	ybgD	putative fimbrial protein YbgD	null
1722	3785	2,0670e+00	b3810	yigA	conserved protein YigA	null
1723	752	2,0677e+00	b0761	modE	DNA-binding transcriptional dual regulator ModE	null
1724	906	2,0680e+00	b0915	lpxK	tetraacyldisaccharide 4'-kinase	null
1725	585	2,0683e+00	b0581	ybdK	carboxylate-amine ligase	null
1726	465	2,0685e+00	b0467	priC	primosomal replication protein N''	null
1727	4092	2,0689e+00	b4136	dsbD	protein disulfide oxidoreductase - DsbDreduced	null
1728	4311	2,0693e+00	b4356	lgoT	galactonate:H(+) symporter	null
1729	1285	2,0700e+00	b1282	yciH	putative translation factor	null
1730	821	2,0702e+00	b0829	gsiA	glutathione ABC transporter ATP binding subunit	null
1731	2236	2,0702e+00	b2221	atoD	acetyl-CoA:acetoacetyl-CoA transferase subunit	null
1732	2922	2,0715e+00	b2927	epd	D-erythrose-4-phosphate dehydrogenase	null
1733	381	2,0716e+00	b0382	iraP	anti-adaptor protein for sigma(S) stabilization	null
1734	795	2,0718e+00	b0804	ybiX	PKHD-type hydroxylase YbiX	null
1735	4253	2,0721e+00	b4303	sgcQ	KpLE2 phage-like element; putative nucleoside	null
1736	3931	2,0721e+00	b3966	btuB	cobalamin/cobinamide outer membrane transporter	null
1737	848	2,0723e+00	b0856	potH	putrescine ABC transporter membrane subunit PotH	null
1738	1880	2,0723e+00	b1855	lpxM	myristoyl-acyl carrier protein-dependent	null
1739	265	2,0738e+00	b0267	yagA	CP4-6 prophage; integrase core domain-containing	null
1740	3774	2,0742e+00	b3800	aslB	putative anaerobic sulfatase maturation enzyme	REP287a
1741	1966	2,0748e+00	b1944	fliL	flagellar protein FliL	null
1742	249	2,0754e+00	b0250	ykfB	CP4-6 prophage; protein YkfB	null
1743	1526	2,0754e+00	b1513	lsrA	Autoinducer-2 ABC transporter ATP binding	null
1744	1494	2,0754e+00	b1482	osmC	osmotically inducible peroxiredoxin	REPt122
1745	494	2,0756e+00	b0494	tesA	multifunctional acyl-CoA thioesterase I and	null
1746	3102	2,0756e+00	b4471	tdcG	L-serine deaminase III	null
1747	2056	2,0765e+00	b2041	rfbB	dTDP-glucose 4,6-dehydratase 1	null
1748	557	2,0775e+00	b0556	rzpD	DLP12 prophage; putative prophage endopeptidase	null
1749	2118	2,0776e+00	b2103	thiD	bifunctional hydroxymethylpyrimidine	null
1750	1867	2,0779e+00	b1842	holE	DNA polymerase III subunit theta	null
1751	2838	2,0780e+00	b2844	yqeF	putative acyltransferase	null
1752	4289	2,0781e+00	b4333	yjiK	uncharacterized protein YjiK	null
1753	2237	2,0782e+00	b2222	atoA	acetyl-CoA:acetoacetyl-CoA transferase subunit	null
1754	1907	2,0787e+00	b1881	cheZ	chemotaxis protein CheZ	null
1755	496	2,0788e+00	b0496	ybbP	putative ABC transporter membrane subunit YbbP	null
1756	3148	2,0793e+00	b3160	yhbW	putative luciferase-like monooxygenase	REPv241
1757	1252	2,0794e+00	b1252	tonB	Ton complex subunit TonB	null
1758	728	2,0796e+00	b0731	mngA	2-O-alpha-mannosyl-D-glycerate specific PTS	null
1759	1763	2,0803e+00	b1742	ves	HutD family protein Ves	null
1760	4243	2,0810e+00	b4293	fecI	RNA polymerase sigma factor FecI	null
1761	4035	2,0810e+00	b4080	mdtP	putative multidrug efflux pump outer membrane	null
1762	2144	2,0813e+00	b2129	yehX	glycine betaine ABC transporter ATP binding	null
1763	649	2,0813e+00	b0643	ybeL	DUF1451 domain-containing protein YbeL	null
1764	4306	2,0815e+00	b4351	mrr	methylated adenine and cytosine restriction	REPt348
1765	3998	2,0817e+00	b4044	dinF	DNA damage-inducible protein F	null
1766	4070	2,0819e+00	b4114	eptA	phosphoethanolamine transferase EptA	null
1767	2198	2,0820e+00	b2182	bcr	multidrug efflux pump Bcr	null
1768	510	2,0820e+00	b0511	ybbW	putative allantoin transporter	null
1769	3462	2,0823e+00	b3485	yhhJ	ABC transporter family protein YhhJ	null
1770	742	2,0825e+00	b0751	pnuC	nicotinamide riboside transporter	null
1771	807	2,0826e+00	b0815	opgE	phosphoethanolamine transferase	null
1772	3888	2,0834e+00	b3922	yiiS	DUF406 domain-containing protein YiiS	null
1773	607	2,0844e+00	b0600	ybdL	methionine-oxo-acid transaminase, PLP-dependent	null
1774	1706	2,0846e+00	b1685	ydiH	protein YdiH	null
1775	1721	2,0849e+00	b1700	ydiT	putative 4Fe-4S ferredoxin-type protein	null
1776	890	2,0854e+00	b0899	ycaM	putative transporter YcaM	null
1777	186	2,0854e+00	b0186	ldcC	lysine decarboxylase 2	null
1778	2553	2,0859e+00	b2539	hcaF	putative 3-phenylpropionate/cinnamate dioxygenase	null
1779	4168	2,0860e+00	b4212	ytfH	putative transcriptional regulator YtfH	REPv334a
1780	1849	2,0864e+00	b1825	yebO	uncharacterized protein YebO	null
1781	3483	2,0875e+00	b3506	slp	starvation lipoprotein	null
1782	1600	2,0878e+00	b1580	rspB	putative zinc-binding dehydrogenase RspB	null
1783	1831	2,0879e+00	b1808	yoaA	putative 5' to 3' DNA helicase implicated in DNA	null
1784	3097	2,0880e+00	b3105	yhaJ	DNA-binding transcriptional activator YhaJ	null
1785	4195	2,0885e+00	b4241	treR	DNA-binding transcriptional repressor TreR	null
1786	2191	2,0890e+00	b2175	mepS	peptidoglycan DD-endopeptidase/peptidoglycan	null
1787	3248	2,0892e+00	b3263	yhdU	DUF2556 domain-containing protein YhdU	null
1788	2389	2,0892e+00	b2373	oxc	oxalyl-CoA decarboxylase	null
1789	3056	2,0900e+00	b3063	ttdT	L-tartrate:succinate antiporter	REPt226
1790	953	2,0900e+00	b0962	helD	DNA helicase IV	null
1791	4123	2,0903e+00	b4167	nnr	NAD(P)HX epimerase/NAD(P)HX dehydratase	null
1792	1000	2,0904e+00	b1006	rutG	pyrimidine:H(+) symporter	null
1793	1850	2,0905e+00	b1826	mgrB	PhoQ kinase inhibitor	null
1794	2323	2,0906e+00	b2306	hisP	lysine/arginine/ornithine ABC	null
1795	1905	2,0908e+00	b1879	flhA	flagellar biosynthesis protein FlhA	null
1796	1109	2,0909e+00	b1119	nagK	N-acetyl-D-glucosamine kinase	null
1797	1067	2,0913e+00	b1077	flgF	flagellar basal-body rod protein FlgF	REPv100a
1798	1574	2,0918e+00	b1555	ydfR	Qin prophage; protein YdfR	null
1799	2111	2,0919e+00	b2096	gatY	tagatose-1,6-bisphosphate aldolase 2 subunit	REP151a
1800	1557	2,0923e+00	b1543	ydfJ	putative transporter YdfJ	cryptic prophage Qin
1801	2142	2,0929e+00	b4542	yohO	UPF0387 family protein YohO	null
1802	1508	2,0934e+00	b1495	yddB	putative TonB-dependent receptor	null
1803	3010	2,0935e+00	b3020	ygiS	putative deoxycholate binding periplasmic	null
1804	767	2,0939e+00	b0776	bioF	8-amino-7-oxononanoate synthase	null
1805	1909	2,0942e+00	b1883	cheB	protein-glutamate methylesterase/protein	null
1806	3871	2,0943e+00	b3904	rhaB	rhamnulokinase	null
1807	3814	2,0943e+00	b3842	rfaH	transcription antiterminator RfaH	null
1808	1766	2,0946e+00	b1745	astB	N-succinylarginine dihydrolase	null
1809	397	2,0950e+00	b0398	sbcD	ATP dependent, structure specific DNA nuclease -	null
1810	94	2,0951e+00	b0093	ftsQ	cell division protein FtsQ	null
1811	398	2,0953e+00	b0399	phoB	DNA-binding transcriptional dual regulator PhoB	null
1812	2368	2,0956e+00	b2354	yfdK	CPS-53 (KpLE1) prophage; putative tail fiber	null
1813	257	2,0957e+00	b0259	insH-1	CP4-6 prophage; IS5 transposase and	null
1814	662	2,0957e+00	b0656	insH-3	IS5 transposase and trans-activator	REP59
1815	1241	2,0957e+00	b4711	insH21	IS5 transposase and trans-activator	null
1816	1340	2,0957e+00	b1331	insH-4	IS5 transposase and trans-activator	null
1817	2975	2,0957e+00	b2982	insH-9	IS5 transposase and trans-activator	null
1818	2738	2,0959e+00	b2742	nlpD	murein hydrolase activator NlpD	null
1819	790	2,0964e+00	b0799	dinG	ATP-dependent DNA helicase DinG	null
1820	777	2,0970e+00	b0786	ybhL	Bax1-I family protein YbhL	null
1821	4050	2,0970e+00	b4094	phnN	ribose 1,5-bisphosphate phosphokinase	null
1822	3329	2,0970e+00	b3350	kefB	K(+) : H(+) antiporter KefB	null
1823	1028	2,0972e+00	b1037	csgG	curli secretion channel	null
1824	4216	2,0977e+00	b4263	yjgR	DUF853 domain-containing protein YjgR	null
1825	1210	2,0977e+00	b1212	prmC	protein-(glutamine-N(5)) methyltransferase	null
1826	2580	2,0978e+00	b2565	recO	DNA repair protein RecO	null
1827	2497	2,0978e+00	b2484	hyfD	hydrogenase 4 component D	null
1828	1102	2,0978e+00	b1112	bhsA	DUF1471 domain-containing multiple stress	null
1829	1196	2,0978e+00	b1198	dhaM	dihydroxyacetone kinase subunit M	null
1830	3854	2,0979e+00	b3887	dtd	D-aminoacyl-tRNA deacylase	null
1831	572	2,0987e+00	b0568	nfrA	bacteriophage N4 receptor, outer membrane	null
1832	3078	2,0991e+00	b3086	ygjQ	DUF218 domain-containing protein YgjQ	null
1833	830	2,0992e+00	b0838	gstB	glutathione S-transferase GstB	null
1834	4102	2,1002e+00	b4146	epmB	lysine 2,3-aminomutase	null
1835	4347	2,1004e+00	b4393	trpR	DNA-binding transcriptional repressor TrpR	REP355a
1836	52	2,1005e+00	b0052	pdxA	4-hydroxythreonine-4-phosphate dehydrogenase	null
1837	2985	2,1005e+00	b2992	hybE	hydrogenase 2-specific chaperone	null
1838	4283	2,1017e+00	b4327	hypT	DNA-binding transcriptional dual regulator HypT	null
1839	3673	2,1017e+00	b3690	cbrA	colicin M resistance protein	null
1840	1299	2,1019e+00	b1294	sapA	putative periplasmic binding protein SapA	REP110
1841	2522	2,1023e+00	b2509	xseA	exodeoxyribonuclease VII subunit XseA	null
1842	3919	2,1025e+00	b3954	yijO	putative DNA-binding transcriptional regulator	REP308a
1843	1971	2,1030e+00	b1949	fliQ	flagellar biosynthesis protein FliQ	null
1844	2999	2,1031e+00	b3008	metC	cystathionine beta-lyase/L-cysteine	null
1845	4106	2,1033e+00	b4148	gdx	guanidinium exporter	null
1846	1688	2,1037e+00	b1667	ydhR	putative monooxygenase YdhR	null
1847	2157	2,1041e+00	b2142	yohK	PF04712 family membrane protein YohK	null
1848	2822	2,1047e+00	b2829	ptsP	phosphoenolpyruvate-protein phosphotransferase	null
1849	1195	2,1052e+00	b1197	treA	periplasmic trehalase	REPt107
1850	2993	2,1053e+00	b4755	yqhI	protein YqhI	null
1851	3952	2,1054e+00	b3995	rsd	regulator of sigma D	null
1852	3073	2,1062e+00	b3081	fadH	2,4-dienoyl-CoA reductase	REPt232
1853	1110	2,1062e+00	b1120	cobB	protein-lysine deacetylase/desuccinylase	REPv104a
1854	1683	2,1065e+00	b1660	ydhC	putative transporter YdhC	null
1855	222	2,1070e+00	b0226	dinJ	antitoxin/DNA-binding transcriptional repressor	null
1856	3821	2,1071e+00	b3849	trkH	K(+) transporter TrkH	null
1857	1145	2,1072e+00	b1153	ymfQ	e14 prophage; conserved protein YmfQ	null
1858	2408	2,1072e+00	b2392	mntH	Mn(2(+))/Fe(2(+)): H(+) symporter MntH	null
1859	2139	2,1076e+00	b2125	btsR	DNA-binding transcriptional activator BtsR	null
1860	3539	2,1078e+00	b4553	ysaB	putative lipoprotein YsaB	null
1861	783	2,1081e+00	b0792	ybhR	putative ABC exporter membrane subunit YbhR	null
1862	1148	2,1087e+00	b1156	tfaE	e14 prophage; putative tail fiber assembly	null
1863	3091	2,1089e+00	b3099	yqjE	conserved inner membrane protein YqjE	null
1864	3761	2,1090e+00	b3784	rfe	UDP-N-acetylglucosamine--undecaprenyl-phosphate	null
1865	1611	2,1091e+00	b1591	dmsD	redox enzyme maturation protein DmsD	REPt125
1866	2970	2,1093e+00	b4467	glcF	glycolate dehydrogenase, putative iron-sulfur	null
1867	2902	2,1094e+00	b2907	ubiH	2-octaprenyl-6-methoxyphenol hydroxylase	null
1868	2219	2,1096e+00	b2205	napG	ferredoxin-type protein NapG	null
1869	659	2,1098e+00	b0653	gltK	glutamate/aspartate ABC transporter membrane	null
1870	3096	2,1099e+00	b3104	yhaI	putative inner membrane protein	null
1871	1576	2,1100e+00	b1557	cspB	Qin prophage; cold shock-like protein CspB	null
1872	3127	2,1101e+00	b3139	agaC	galactosamine-specific PTS enzyme IIC component	null
1873	19	2,1102e+00	b0019	nhaA	Na(+):H(+) antiporter NhaA	null
1874	1893	2,1104e+00	b1867	yecD	putative hydrolase	null
1875	2578	2,1105e+00	b2563	acpS	holo-[acyl-carrier-protein] synthase	null
1876	1620	2,1109e+00	b1599	mdtI	multidrug/spermidine efflux pump membrane subunit	null
1877	629	2,1115e+00	b0622	pagP	Lipid IVA palmitoyltransferase	null
1878	2023	2,1119e+00	b2010	dacD	D-alanyl-D-alanine carboxypeptidase DacD	null
1879	285	2,1125e+00	b0285	paoB	aldehyde dehydrogenase, FAD-binding subunit	null
1880	1530	2,1126e+00	b1517	lsrF	3-hydroxy-2,4-pentadione 5-phosphate thiolase	null
1881	2007	2,1135e+00	b1994	insH-6	CP4-44 prophage; IS5 transposase and	null
1882	1705	2,1140e+00	b1684	sufA	iron-sulfur cluster insertion protein SufA	null
1883	1256	2,1142e+00	b1256	ompW	outer membrane protein W	null
1884	3178	2,1143e+00	b3191	mlaB	intermembrane phospholipid transport system	null
1885	595	2,1144e+00	b0589	fepG	ferric enterobactin ABC transporter membrane	null
1886	1341	2,1145e+00	b1332	ynaJ	DUF2534 domain-containing protein YnaJ	null
1887	1095	2,1148e+00	b1105	lpoB	outer membrane lipoprotein - activator of MrcB	null
1888	3360	2,1154e+00	b3382	yhfY	conserved protein YhfY	null
1889	3247	2,1161e+00	b3262	yhdJ	DNA adenine methyltransferase	null
1890	1190	2,1164e+00	b1192	ldcA	murein L,D-carboxypeptidase	null
1891	1914	2,1168e+00	b1888	cheA	chemotaxis protein CheA	null
1892	102	2,1168e+00	b0102	zapD	cell division factor ZapD	null
1893	903	2,1169e+00	b0912	ihfB	integration host factor subunit beta	null
1894	872	2,1170e+00	b0880	cspD	DNA replication inhibitor	null
1895	4218	2,1172e+00	b4265	idnT	L-idonate/5-ketogluconate/gluconate transporter	null
1896	1680	2,1174e+00	b4602	ynhF	stress response membrane protein YnhF	null
1897	2152	2,1174e+00	b2137	yohF	putative oxidoreductase with NAD(P)-binding	null
1898	2555	2,1183e+00	b2541	hcaB	2,3-dihydroxy-2,3-dihydrophenylpropionate	null
1899	3367	2,1184e+00	b3389	aroB	3-dehydroquinate synthase	null
1900	2270	2,1184e+00	b2254	arnC	undecaprenyl-phosphate	null
1901	346	2,1191e+00	b0345	lacI	DNA-binding transcriptional repressor LacI	null
1902	1298	2,1193e+00	b1293	sapB	putrescine ABC exporter membrane subunit SapB	null
1903	2668	2,1193e+00	b2666	yqaE	Pmp3 family protein	null
1904	4326	2,1211e+00	b4373	rimI	ribosomal-protein-S18-alanine	null
1905	3137	2,1215e+00	b3149	diaA	DnaA initiator-associating factor for replication	null
1906	486	2,1220e+00	b0486	ybaT	putative transporter YbaT	null
1907	4125	2,1221e+00	b4169	amiB	N-acetylmuramoyl-L-alanine amidase B	null
1908	2357	2,1224e+00	b2341	fadJ	3-hydroxyacyl-CoA dehydrogenase FadJ	null
1909	3918	2,1226e+00	b3953	frwD	putative PTS enzyme IIB component FrwD	null
1910	3565	2,1233e+00	b3586	yiaV	putative membrane fusion protein	null
1911	3303	2,1239e+00	b3325	gspD	Type II secretion system protein GspD	null
1912	3365	2,1242e+00	b3387	dam	DNA adenine methyltransferase	null
1913	502	2,1243e+00	b0502	ylbG	putative DNA-binding transcriptional regulator	null
1914	210	2,1245e+00	b0215	dnaQ	DNA polymerase III subunit epsilon	tRNA-Asp(GUC)
1915	719	2,1246e+00	b0721	sdhC	succinate:quinone oxidoreductase, membrane	null
1916	1202	2,1246e+00	b1204	pth	peptidyl-tRNA hydrolase	null
1917	1360	2,1247e+00	b1350	recE	Rac prophage; exonuclease VIII, ds DNA	null
1918	2185	2,1248e+00	b2170	setB	sugar exporter SetB	null
1919	1251	2,1249e+00	b1251	yciI	protein YciI	null
1920	2377	2,1255e+00	b2363	yfdT	CPS-53 (KpLE1) prophage; protein YfdT	null
1921	1347	2,1256e+00	b1338	abgA	p-aminobenzoyl-glutamate hydrolase subunit A	null
1922	2014	2,1258e+00	b2002	yeeS	CP4-44 prophage; RadC-like JAB domain-containing	null
1923	4010	2,1264e+00	b4055	aphA	acid phosphatase/phosphotransferase	null
1924	515	2,1266e+00	b0516	allC	allantoate amidohydrolase	null
1925	310	2,1266e+00	b0308	ykgG	DUF162 domain-containing lactate utilization	null
1926	3850	2,1268e+00	b3883	yihV	6-deoxy-6-sulfofructose kinase	null
1927	946	2,1270e+00	b0955	ycbZ	putative ATP-dependent protease YcbZ	null
1928	753	2,1271e+00	b0762	acrZ	multidrug efflux pump accessory protein AcrZ	null
1929	359	2,1273e+00	b0358	yaiO	outer membrane protein YaiO	null
1930	152	2,1280e+00	b0152	fhuD	iron(III) hydroxamate ABC transporter periplasmic	null
1931	2685	2,1282e+00	b2684	mprA	DNA-binding transcriptional repressor MprA	null
1932	2573	2,1283e+00	b2559	tadA	tRNA adenosine(34) deaminase	null
1933	3139	2,1284e+00	b3151	yraQ	permease family protein YraQ	null
1934	3515	2,1294e+00	b3538	bcsG	cellulose phosphoethanolamine transferase	null
1935	3077	2,1295e+00	b3085	ygjP	putative metal-dependent hydrolase	null
1936	1309	2,1297e+00	b1303	pspF	DNA-binding transcriptional dual regulator PspF	null
1937	1962	2,1298e+00	b1940	fliH	flagellar biosynthesis protein FliH	null
1938	2562	2,1299e+00	b2548	yphF	putative ABC transporter periplasmic binding	null
1939	1627	2,1307e+00	b1606	folM	dihydromonapterin reductase	null
1940	820	2,1311e+00	b0828	iaaA	isoaspartyl dipeptidase proenzyme	null
1941	1051	2,1313e+00	b1061	dinI	DNA damage-inducible protein I	null
1942	2115	2,1313e+00	b2100	yegV	putative sugar kinase YegV	null
1943	2859	2,1315e+00	b2866	xdhA	putative xanthine dehydrogenase	null
1944	2310	2,1317e+00	b2293	hxpA	hexitol phosphatase A	null
1945	1891	2,1319e+00	b1865	nudB	dihydroneopterin triphosphate diphosphatase	null
1946	2469	2,1319e+00	b2458	eutD	phosphate acetyltransferase EutD	null
1947	2771	2,1320e+00	b2776	ygcE	putative sugar kinase YgcE	null
1948	250	2,1321e+00	b0251	yafY	CP4-6 prophage; inner membrane lipoprotein YafY	null
1949	1884	2,1323e+00	b1859	znuB	Zn(2(+)) ABC transporter membrane subunit	REP138a
1950	3015	2,1325e+00	b3025	qseB	DNA-binding transcriptional activator QseB	null
1951	1724	2,1334e+00	b1703	ppsR	posphoenolpyruvate synthetase regulatory protein	null
1952	2959	2,1336e+00	b2965	speC	ornithine decarboxylase, biosynthetic	null
1953	2335	2,1344e+00	b2318	truA	tRNA pseudouridine(38-40) synthase	null
1954	2806	2,1353e+00	b2810	csdA	cysteine sulfinate desulfinase	null
1955	318	2,1364e+00	b0316	yahB	putative LysR-type DNA-binding transcriptional	null
1956	153	2,1367e+00	b0153	fhuB	iron(III) hydroxamate ABC transporter membrane	REP13a
1957	2416	2,1379e+00	b2406	xapB	xanthosine:H(+) symporter XapB	null
1958	2815	2,1381e+00	b2822	recC	exodeoxyribonuclease V subunit RecC	null
1959	2498	2,1393e+00	b2485	hyfE	hydrogenase 4 component E	null
1960	2967	2,1401e+00	b2975	glcA	glycolate/lactate:H(+) symporter GlcA	null
1961	4293	2,1401e+00	b4336	yjiN	DUF445 domain-containing protein YjiN	null
1962	677	2,1410e+00	b0682	chiQ	lipoprotein ChiQ	null
1963	3501	2,1418e+00	b3524	yhjG	AsmA family protein YhjG	null
1964	25	2,1419e+00	b0025	ribF	bifunctional riboflavin kinase/FMN	null
1965	1273	2,1419e+00	b1273	yciN	protein YciN	null
1966	1404	2,1421e+00	b1392	paaE	phenylacetyl-CoA 1,2-epoxidase, reductase	null
1967	3900	2,1422e+00	b3934	cytR	DNA-binding transcriptional repressor CytR	null
1968	1725	2,1431e+00	b1704	aroH	3-deoxy-7-phosphoheptulonate synthase,	null
1969	2732	2,1433e+00	b2736	ygbJ	putative L-threonate dehydrogenase	null
1970	1323	2,1434e+00	b1317	ycjU	beta-phosphoglucomutase	null
1971	1685	2,1441e+00	b1662	ribC	riboflavin synthase	null
1972	100	2,1442e+00	b0099	mutT	8-oxo-dGTP diphosphatase	REP8a
1973	340	2,1444e+00	b0339	cynT	carbonic anhydrase 1	null
1974	1715	2,1453e+00	b1694	ydiF	putative acetate-CoA transferase	null
1975	2818	2,1454e+00	b2825	ppdB	conserved protein PpdB	null
1976	1287	2,1456e+00	b1284	yciT	putative DNA-binding transcriptional regulator	null
1977	3490	2,1457e+00	b3513	mdtE	multidrug efflux pump membrane fusion protein	null
1978	756	2,1459e+00	b0765	modC	molybdate ABC transporter ATP binding subunit	null
1979	3964	2,1460e+00	b4011	yjaA	stress response protein	null
1980	2317	2,1463e+00	b2300	yfcE	phosphodiesterase YfcE	null
1981	1906	2,1463e+00	b1880	flhB	flagellar biosynthesis protein FlhB	REP140a
1982	65	2,1463e+00	b0065	yabI	DedA family protein YabI	REP7a
1983	155	2,1463e+00	b0155	clcA	chloride:H(+) antiporter ClcA	null
1984	4026	2,1464e+00	b4071	nrfB	periplasmic nitrite reductase penta-heme c-type	null
1985	1643	2,1473e+00	b1622	malY	negative regulator of MalT activity/cystathionine	null
1986	2188	2,1478e+00	b2172	yeiQ	putative dehydrogenase, NAD-dependent	null
1987	420	2,1478e+00	b0421	ispA	geranyl diphosphate/farnesyl diphosphate	null
1988	1870	2,1478e+00	b1845	ptrB	oligopeptidase B	null
1989	2687	2,1483e+00	b2686	emrB	multidrug efflux pump membrane subunit EmrB	null
1990	1457	2,1489e+00	b1445	ortT	orphan toxin OrtT	null
1991	2328	2,1490e+00	b2311	ubiX	flavin prenyltransferase	null
1992	485	2,1494e+00	b0485	glsA	glutaminase 1	null
1993	4257	2,1500e+00	b4306	yjhP	KpLE2 phage-like element; putative	null
1994	1990	2,1504e+00	b1971	msrP	periplasmic protein-L-methionine sulfoxide	null
1995	2156	2,1505e+00	b2141	yohJ	PF03788 family membrane protein YohJ	null
1996	4209	2,1508e+00	b4256	yjgM	putative acetyltransferase YjgM	null
1997	2587	2,1510e+00	b2572	rseA	anti-sigma factor	null
1998	1684	2,1512e+00	b1661	cfa	cyclopropane fatty acyl phospholipid synthase	null
[truncated: 18,915 more rows]
