# Supplementary material for: Bioinformatic Assessment of Factors Affecting the Correlation between Protein Abundance and Elongation Efficiency in Prokaryotes
Source: Int J Mol Sci. 2022 Oct 9;23(19):11996. doi: 10.3390/ijms231911996 (PMC9570070; doi:10.3390/ijms231911996)
Supplement: Supplementary file 1 [file ijms-23-11996-s001.zip › EloE/output_folder/Escherichia_coli_str._K-12_substr._MG1655_511145/escherichia coli str. k-12 substr. mg1655_eei1.txt]

#	##	locus_tag	protein_id	gene_id	gene_name	COG	EEI
1	3942	b3986	AAC76960.1	null	rplL	-	10.000000000000002
2	4099	b4143	AAC77103.1	null	groL	-	8.481962739073948
3	2775	b2779	AAC75821.1	null	eno	-	8.354219509922409
4	170	b0170	AAC73281.1	null	tsf	-	7.755522257024986
5	1698	b1677	AAC74747.1	null	lpp	-	7.618011314022905
6	435	b0436	AAC73539.1	null	tig	-	7.498228534287647
7	3940	b3984	AAC76958.1	null	rplA	-	7.466409494386749
8	3317	b3339	AAC76364.1	null	tufA	-	7.46622229040428
9	902	b0911	AAC73997.1	null	rpsA	-	7.310528426693524
10	2201	b2185	AAC75246.1	null	rplY	-	7.262377595966678
11	1800	b1779	AAC74849.1	null	gapA	-	7.184060150284875
12	4159	b4203	AAC77160.1	null	rplI	-	6.989606649951174
13	3936	b3980	AAC76954.1	null	tufB	-	6.915891354017249
14	3217	b3230	AAC76262.1	null	rpsI	-	6.879309784253118
15	169	b0169	AAC73280.1	null	rpsB	-	6.796254058680803
16	3533	b3556	AAC76580.1	null	cspA	-	6.639804710850318
17	3058	b3065	AAC76101.1	null	rpsU	-	6.635742699720943
18	2230	b2215	AAC75275.1	null	ompC	-	6.5688585692515025
19	1084	b1094	AAC74178.1	null	acpP	-	6.537225448543345
20	2921	b2926	AAC75963.1	null	pgk	-	6.5329390512930985
21	612	b0605	AAC73706.1	null	ahpC	-	6.506752886633556
22	14	b0014	AAC73125.1	null	dnaK	-	6.4693523708157405
23	894	b0903	AAC73989.1	null	pflB	-	6.348929936064289
24	3618	b3636	AAC76660.1	null	rpmG	-	6.300189450420202
25	3292	b3314	AAC76339.1	null	rpsC	-	6.277919551208497
26	1738	b1717	AAC74787.1	null	rpmI	-	6.231275215948115
27	3153	b3164	AAC76198.2	null	pnp	-	6.2282062057056615
28	3957	b4000	AAC76974.1	null	hupA	-	6.224697904661929
29	3279	b3301	AAC76326.1	null	rplO	-	6.180689798619051
30	3885	b3919	AAC76901.1	null	tpiA	-	6.025322115188755
31	2920	b2925	AAC75962.1	null	fbaA	-	6.015787380557841
32	1737	b1716	AAC74786.1	null	rplT	-	6.000005323780659
33	948	b0957	AAC74043.1	null	ompA	-	5.982562992720202
34	3939	b3983	AAC76957.1	null	rplK	-	5.917295130385091
35	3875	b3908	AAC76890.1	null	sodA	-	5.902208274007972
36	3298	b3320	AAC76345.1	null	rplC	-	5.871201883478544
37	3944	b3988	AAC76962.1	null	rpoC	-	5.866756691260943
38	1697	b1676	AAC74746.1	null	pykF	-	5.851209536518855
39	3687	b3703	AAC76726.1	null	rpmH	-	5.836487849409404
40	3297	b3319	AAC76344.1	null	rplD	-	5.801853696868794
41	3318	b3340	AAC76365.1	null	fusA	-	5.75531319935214
42	3722	b3737	AAC76760.1	null	atpE	-	5.721708187133764
43	2595	b2579	AAC75632.1	null	grcA	-	5.653201206422969
44	3941	b3985	AAC76959.1	null	rplJ	-	5.649879789735143
45	3296	b3318	AAC76343.1	null	rplW	-	5.6348587416449005
46	115	b0115	AAC73226.1	null	aceF	-	5.627889605548119
47	473	b0474	AAC73576.1	null	adk	-	5.573769343602099
48	4156	b4200	AAC77157.5	null	rpsF	-	5.5659683335171275
49	2565	b2551	AAC75604.1	null	glyA	-	5.564362517242752
50	2929	b2935	AAT48155.1	null	tktA	-	5.5620733988995115
51	4335	b4381	AAC77334.1	null	deoC	-	5.538014609297455
52	4338	b4384	AAC77337.1	null	deoD	-	5.500441196413892
53	2314	b2297	AAC75357.1	null	pta	-	5.452767982840756
54	739	b0741	AAC73835.1	null	pal	-	5.4481853756121925
55	23	b0023	AAC73134.1	null	rpsT	-	5.4206259164861255
56	3295	b3317	AAC76342.1	null	rplB	-	5.3981580124007325
57	2620	b2609	AAC75658.1	null	rpsP	-	5.392759866913852
58	3172	b3185	AAC76217.1	null	rpmA	-	5.390118392038712
59	2428	b2417	AAC75470.1	null	crr	-	5.3898005464536745
60	3717	b3732	AAC76755.1	null	atpD	-	5.3875263419076305
61	470	b0471	AAC73573.1	null	ybaB	-	5.363930169411877
62	116	b0116	AAC73227.1	null	lpd	-	5.363326481134041
63	4275	b4322	AAC77278.1	null	uxuA	-	5.331878727634565
64	1847	b1823	AAC74893.1	null	cspC	-	5.324121138127631
65	806	b0814	AAC73901.1	null	ompX	-	5.306461740037648
66	2426	b2415	AAC75468.1	null	ptsH	-	5.300947029978265
67	3838	b3871	AAT48232.1	null	bipA	-	5.295199270919302
68	178	b0178	AAC73289.1	null	skp	-	5.289972929761257
69	3150	b3162	AAC76196.2	null	deaD	-	5.285049362644993
70	3719	b3734	AAC76757.1	null	atpA	-	5.276688746562237
71	3289	b3311	AAC76336.1	null	rpsQ	-	5.275637337593008
72	4103	b4147	AAC77107.1	null	efp	-	5.271163232105548
73	2617	b2606	AAC75655.1	null	rplS	-	5.2414583661087875
74	4182	b4226	AAC77183.1	null	ppa	-	5.236528392019746
75	4198	b4243	AAC77200.2	null	ridA	-	5.21511627668603
76	3284	b3306	AAC76331.1	null	rpsH	-	5.192673979151948
77	114	b0114	AAC73225.1	null	aceE	-	5.187366820005095
78	3218	b3231	AAC76263.1	null	rplM	-	5.164014986968349
79	3943	b3987	AAC76961.1	null	rpoB	-	5.152839306036693
80	2531	b2518	AAC75571.1	null	ndk	-	5.143894872390512
81	2521	b2508	AAC75561.1	null	guaB	-	5.1388930035305584
82	1890	b1864	AAC74934.1	null	yebC	-	5.132052414904192
83	414	b0415	AAC73518.1	null	ribE	-	5.128810290173629
84	1764	b1743	AAC74813.1	null	spy	-	5.111238662028389
85	2020	b2007	AAC75068.2	null	yeeX	-	5.1056068352688655
86	524	b0525	AAC73627.1	null	ppiB	-	5.098592901003856
87	3631	b3649	AAC76673.1	null	rpoZ	-	5.082020837669283
88	3282	b3304	AAC76329.1	null	rplR	-	5.068339937369635
89	2695	b2699	AAC75741.1	null	recA	-	5.065485642597806
90	4158	b4202	AAC77159.1	null	rpsR	-	5.0394187389369005
91	3882	b3916	AAC76898.1	null	pfkA	-	5.016231273041112
92	2546	b2533	AAC75586.1	null	suhB	-	4.98863818307543
93	3157	b3168	AAC76202.1	null	infB	-	4.984786163094851
94	3291	b3313	AAC76338.1	null	rplP	-	4.9583499591149165
95	1239	b1241	AAC74323.1	null	adhE	-	4.921385234944152
96	4211	b4258	AAC77215.1	null	valS	-	4.919851004925571
97	726	b0729	AAC73823.1	null	sucD	-	4.906901577986312
98	4133	b4177	AAC77134.1	null	purA	-	4.90670776126965
99	2340	b2323	AAC75383.1	null	fabB	-	4.887409397148401
100	3537	b3559	AAC76583.1	null	glyS	-	4.87836505064449
101	3060	b3067	AAC76103.1	null	rpoD	-	4.870565743126963
102	406	b0407	AAC73510.1	null	yajC	-	4.867429283031737
103	2884	b2890	AAC75928.1	null	lysS	-	4.86334461865747
104	3283	b3305	AAC76330.1	null	rplF	-	4.843071028635036
105	3281	b3303	AAC76328.1	null	rpsE	-	4.828804274205373
106	3293	b3315	AAC76340.1	null	rplV	-	4.818191476370463
107	920	b0929	AAC74015.1	null	ompF	-	4.810654744269218
108	724	b0727	AAC73821.1	null	sucB	-	4.799238125159417
109	1892	b1866	AAC74936.1	null	aspS	-	4.796150071870005
110	4014	b4059	AAC77029.1	null	ssb	-	4.7944571952910815
111	472	b0473	AAC73575.1	null	htpG	-	4.790156740258525
112	3286	b3308	AAC76333.1	null	rplE	-	4.789781384399249
113	3897	b3931	AAC76913.1	null	hslU	-	4.775029187635263
114	3837	b3870	AAC76867.1	null	glnA	-	4.774355487022655
115	2313	b2296	AAC75356.1	null	ackA	-	4.773926617651962
116	3752	b3774	AAC76779.1	null	ilvC	-	4.749065792106904
117	3287	b3309	AAC76334.1	null	rplX	-	4.744366621574155
118	3902	b3936	AAC76918.1	null	rpmE	-	4.726859097598925
119	8	b0008	AAC73119.1	null	talB	-	4.72309188264714
120	4098	b4142	AAC77102.1	null	groS	-	4.717549454435855
121	2792	b2796	AAC75838.1	null	sdaC	-	4.708853780862095
122	3594	b3612	AAC76636.1	null	gpmM	-	4.666901289561662
123	3156	b3167	AAC76201.1	null	rbfA	-	4.663957052973923
124	3327	b3349	AAC76374.1	null	slyD	-	4.6597224918027615
125	725	b0728	AAC73822.1	null	sucC	-	4.647924170399822
126	3084	b3092	AAC76127.1	null	uxaC	-	4.642383152268237
127	3173	b3186	AAC76218.1	null	rplU	-	4.638963611501951
128	1676	b1654	AAC74726.1	null	grxD	-	4.62295826122911
129	3158	b3169	AAC76203.1	null	nusA	-	4.604664750497879
130	1293	b1288	AAC74370.1	null	fabI	-	4.585433846082619
131	1875	b1850	AAC74920.1	null	eda	-	4.582294250017523
132	3999	b4045	AAC77015.1	null	yjbJ	-	4.574596927690934
133	439	b0440	AAC73543.1	null	hupB	-	4.557779736119189
134	2936	b2942	AAC75979.1	null	metK	-	4.519281386221471
135	3154	b3165	AAC76199.1	null	rpsO	-	4.518211629512951
136	33	b0033	AAC73144.1	null	carB	-	4.503937774239061
137	1079	b1089	AAC74173.1	null	rpmF	-	4.503766197597626
138	3938	b3982	AAC76956.1	null	nusG	-	4.495702311891321
139	4163	b4207	AAC77164.2	null	fklB	-	4.49325126299077
140	3299	b3321	AAC76346.1	null	rpsJ	-	4.4820445101594215
141	2165	b2150	AAC75211.1	null	mglB	-	4.479802061678043
142	2520	b2507	AAC75560.1	null	guaA	-	4.479357968009152
143	195	b0194	AAC73305.1	null	proS	-	4.472056946195244
144	746	b0755	AAC73842.1	null	gpmA	-	4.461489588178181
145	467	b0469	AAC73571.1	null	apt	-	4.4607262037487665
146	4337	b4383	AAC77336.1	null	deoB	-	4.458119769582357
147	3827	b3860	AAC76858.1	null	dsbA	-	4.442842603204499
148	10	b0010	AAC73121.1	null	satP	-	4.442345397202148
149	3682	b3699	AAT48201.1	null	gyrB	-	4.424650174379961
150	2489	b2476	AAC75529.1	null	purC	-	4.412791461440848
151	3237	b3251	AAC76283.2	null	mreB	-	4.40254042822843
152	2279	b2262	AAC75322.1	null	menB	-	4.39695956784098
153	3320	b3342	AAC76367.1	null	rpsL	-	4.388494435049141
154	802	b0811	AAC73898.1	null	glnH	-	4.3629507134198855
155	172	b0172	AAC73283.1	null	frr	-	4.3492579150240624
156	157	b0156	AAC73267.1	null	erpA	-	4.343710907379833
157	4095	b4139	AAC77099.2	null	aspA	-	4.342280543256827
158	3758	b3781	AAC76786.2	null	trxA	-	4.334371181153548
159	2624	b2614	AAC75663.1	null	grpE	-	4.333472724814574
160	4151	b4195	AAC77152.1	null	ulaC	-	4.312460111237473
161	1126	b1136	AAC74220.1	null	icd	-	4.309469862231198
162	3580	b3599	AAC76623.1	null	mtlA	-	4.307276336326948
163	1673	b1651	AAC74723.1	null	gloA	-	4.306938859985415
164	648	b0642	AAC73743.1	null	leuS	-	4.290237592756012
165	2404	b2387	AAC75446.1	null	fryB	-	4.28940403852267
166	2543	b2530	AAT48142.1	null	iscS	-	4.28765464547746
167	118	b0118	AAC73229.1	null	acnB	-	4.283330878461459
168	96	b0095	AAC73206.1	null	ftsZ	-	4.273684434340408
169	2245	b2231	AAC75291.1	null	gyrA	-	4.2686771935301975
170	4345	b4391	AAC77344.1	null	ettA	-	4.266642040267338
171	2511	b2498	AAC75551.2	null	upp	-	4.259898160502564
172	1236	b1237	AAC74319.1	null	hns	-	4.259338586210286
173	3713	b3728	AAC76751.1	null	pstS	-	4.256959537464823
174	2468	b2457	AAC75510.2	null	eutM	-	4.24321705437675
175	3223	b3236	AAC76268.1	null	mdh	-	4.2426290372454725
176	185	b0185	AAC73296.1	null	accA	-	4.219344308006581
177	3241	b3256	AAC76288.1	null	accC	-	4.215546003280623
178	1091	b1101	AAC74185.1	null	ptsG	-	4.20016482307271
179	3619	b3637	AAC76661.1	null	rpmB	-	4.182649461016058
180	2542	b2529	AAC75582.1	null	iscU	-	4.161818628732382
181	3290	b3312	AAC76337.1	null	rpmC	-	4.160550033102928
182	1842	b1818	AAC74888.1	null	manY	-	4.152655423502939
183	2044	b2029	AAC75090.1	null	gnd	-	4.150299782283048
184	511	b0512	AAC73614.1	null	allB	-	4.146220683193442
185	3978	b4025	AAC76995.1	null	pgi	-	4.143949438465381
186	2717	b2721	AAC75763.1	null	hycE	-	4.133629862089335
187	680	b0684	AAC73778.1	null	fldA	-	4.127641018485
188	166	b0166	AAC73277.1	null	dapD	-	4.1263047104408885
189	4328	b4375	AAC77328.1	null	prfC	-	4.117448930786019
190	3280	b3302	AAC76327.1	null	rpmD	-	4.111036764401257
191	2414	b2400	AAC75457.1	null	gltX	-	4.1017677246254864
192	4131	b4175	AAC77132.1	null	hflC	-	4.101043119512643
193	3274	b3296	AAC76321.1	null	rpsD	-	4.095050693573241
194	4112	b4154	AAC77114.1	null	frdA	-	4.094123173256584
195	440	b0441	AAC73544.1	null	ppiD	-	4.091198939154077
196	3325	b3347	AAC76372.1	null	fkpA	-	4.083810460885362
197	3988	b4034	AAC77004.1	null	malE	-	4.080544978108674
198	3760	b3783	AAC76788.1	null	rho	-	4.074024806346733
199	1555	b1541	AAC74614.1	null	ydfZ	-	4.071493665206713
200	3344	b3365	AAC76390.1	null	nirB	-	4.070241799489394
201	1205	b1207	AAC74291.1	null	prs	-	4.066528807542199
202	613	b0606	AAC73707.2	null	ahpF	-	4.062875423595793
203	3601	b3619	AAC76643.1	null	rfaD	-	4.053262658115754
204	99	b0098	AAC73209.1	null	secA	-	4.0515950030974635
205	1902	b1876	AAC74946.1	null	argS	-	4.04669471641313
206	3168	b3181	AAC76213.2	null	greA	-	4.044725184170594
207	4063	b4108	AAC77069.1	null	yjdM	-	4.031720697030759
208	410	b0411	AAC73514.1	null	tsx	-	4.030223120824686
209	162	b0161	AAC73272.1	null	degP	-	4.024849947514634
210	3529	b3552	AAT48190.1	null	yiaD	-	4.016461158796201
211	3381	b3403	AAC76428.1	null	pck	-	4.015271708467489
212	3721	b3736	AAC76759.1	null	atpF	-	4.013797545426405
213	675	b0680	AAC73774.1	null	glnS	-	4.006266500538296
214	855	b0863	AAC73950.1	null	artI	-	3.9814846297865563
215	3690	b3705	AAC76728.1	null	yidC	-	3.980967388306106
216	3716	b3731	AAC76754.1	null	atpC	-	3.979646037882691
217	198	b0197	AAC73308.1	null	metQ	-	3.975028668266486
218	4152	b4196	AAC77153.1	null	ulaD	-	3.9706266073873704
219	684	b0688	AAC73782.1	null	pgm	-	3.9700765548290566
220	3165	b3178	AAC76210.1	null	ftsH	-	3.9666074354856673
221	233	b0237	AAC73341.1	null	pepD	-	3.961845537066851
222	433	b0434	AAC73537.2	null	yajG	-	3.960227479704451
223	1331	b1324	AAC74406.1	null	tpx	-	3.9559201437603035
224	2898	b2904	AAC75942.1	null	gcvH	-	3.9467153286841867
225	234	b0238	AAC73342.1	null	gpt	-	3.945278839825979
226	3275	b3297	AAC76322.1	null	rpsK	-	3.9434338545164405
227	3438	b3461	AAC76486.1	null	rpoH	-	3.9413606164522803
228	4088	b4131	AAC77092.1	null	cadA	-	3.940681457131808
229	630	b0623	AAC73724.1	null	cspE	-	3.932210698796646
230	623	b0616	AAC73717.2	null	citE	-	3.930818872214533
231	425	b0426	AAC73529.2	null	yajQ	-	3.916335842177342
232	2129	b2114	AAC75175.1	null	metG	-	3.9162105756454806
233	3272	b3294	AAC76319.1	null	rplQ	-	3.9161721161817424
234	2865	b2872	AAC75910.1	null	ygeY	-	3.9129767475558315
235	2931	b2937	AAC75974.1	null	speB	-	3.912514219769409
236	666	b0660	AAC73761.2	null	ybeZ	-	3.9106281981150657
237	3963	b4006	AAC76980.1	null	purH	-	3.90478999934904
238	3487	b3510	AAC76535.1	null	hdeA	-	3.8995527350484047
239	3655	b4618	ABP93456.1	null	tisB	-	3.8990421521110954
240	945	b0954	AAC74040.1	null	fabA	-	3.8921969794782645
241	2409	b2393	AAC75452.1	null	nupC	-	3.868402597554334
242	803	b0812	AAC73899.1	null	dps	-	3.8618358551184677
243	4309	b4354	AAC77310.2	null	btsT	-	3.8560823893832867
244	1656	b1634	AAC74706.1	null	dtpA	-	3.8551162269574295
245	3805	b3831	AAC76834.1	null	udp	-	3.8532381272916356
246	4276	b4323	AAC77279.1	null	uxuB	-	3.848179706749449
247	2355	b2339	AAC75399.1	null	yfcV	-	3.843863215295563
248	721	b0723	AAC73817.1	null	sdhA	-	3.828525094487441
249	3085	b3093	AAC76128.2	null	exuT	-	3.811925869746578
250	674	b0679	AAC73773.1	null	nagE	-	3.806669798895314
251	171	b0171	AAC73282.1	null	pyrH	-	3.803161207751133
252	2220	b2206	AAC75266.1	null	napA	-	3.80256233593389
253	1033	b1042	AAC74126.1	null	csgA	-	3.8010916279289675
254	3393	b3415	AAT48179.1	null	gntT	-	3.798162107993147
255	3170	b3183	AAC76215.1	null	obgE	-	3.790861995927852
256	1734	b1713	AAC74783.1	null	pheT	-	3.7850436773791625
257	3200	b3213	AAC76245.1	null	gltD	-	3.7836187866517146
258	731	b0734	AAC73828.1	null	cydB	-	3.7834021743723687
259	437	b0438	AAC73541.1	null	clpX	-	3.7794475910529646
260	1121	b1131	AAC74215.1	null	purB	-	3.774664031715786
261	1201	b1203	AAC74287.1	null	ychF	-	3.7692438674370727
262	3962	b4005	AAC76979.1	null	purD	-	3.7474184418066767
263	3891	b3925	AAC76907.1	null	glpX	-	3.743269638621083
264	125	b0125	AAC73236.2	null	hpt	-	3.7382332032981864
265	4336	b4382	AAC77335.1	null	deoA	-	3.7381399160725963
266	3288	b3310	AAC76335.1	null	rplN	-	3.7358836177049333
267	26	b0026	AAC73137.1	null	ileS	-	3.7274426956274076
268	2951	b2957	AAC75994.1	null	ansB	-	3.7242375879950584
269	3538	b3560	AAC76584.1	null	glyQ	-	3.7202233862408702
270	2027	b2014	AAC75075.2	null	plaP	-	3.7200002724176002
271	4094	b4138	AAC77098.1	null	dcuA	-	3.7196314642190247
272	622	b0615	AAC73716.1	null	citF	-	3.7120106914381936
273	3710	b3725	AAC76748.1	null	pstB	-	3.7114299214839184
274	3002	b3011	AAC76047.1	null	yqhD	-	3.7105843501359312
275	717	b0720	AAC73814.1	null	gltA	-	3.7087247226092006
276	884	b0893	AAC73979.1	null	serS	-	3.7068702600926944
277	1832	b1809	AAC74879.2	null	yoaB	-	3.7068071471177246
278	2068	b2053	AAC75114.1	null	gmd	-	3.702044876781505
279	1625	b1604	AAC74676.1	null	ydgH	-	3.695778655838976
280	218	b0222	AAC73326.1	null	lpcA	-	3.694960251491458
281	4355	b4401	AAC77354.1	null	arcA	-	3.686545888894607
282	1226	b1225	AAC74309.1	null	narH	-	3.6861560314208464
283	422	b0423	AAC73526.1	null	thiI	-	3.684980770759462
284	3522	b3544	AAC76569.1	null	dppA	-	3.6832511427769505
285	1213	b1215	AAC74299.1	null	kdsA	-	3.6821316859071542
286	3915	b3950	AAC76932.1	null	frwB	-	3.6820064245238355
287	3736	b3751	AAC76774.1	null	rbsB	-	3.6773621805737284
288	59	b0059	AAC73170.1	null	rapA	-	3.6746115009602454
289	1424	b1412	AAC74494.1	null	azoR	-	3.6724563561693784
290	1166	b1171	AAC74255.2	null	ymgD	-	3.672234828467009
291	1735	b1714	AAC74784.1	null	pheS	-	3.672042590168562
292	3591	b3609	AAC76633.1	null	secB	-	3.6694973306126624
293	3990	b4036	AAC77006.1	null	lamB	-	3.657755889909229
294	438	b0439	AAC73542.1	null	lon	-	3.649097661259485
295	3892	b3926	AAC76908.1	null	glpK	-	3.647420769385299
296	3894	b3928	AAC76910.1	null	zapB	-	3.644857977119835
297	522	b0523	AAC73625.1	null	purE	-	3.6440652969395435
298	2187	b2171	AAC75232.2	null	yeiP	-	3.6436265556714145
299	3818	b3846	AAC76849.1	null	fadB	-	3.6426302448620813
300	3476	b3500	AAC76525.1	null	gor	-	3.632266443296698
301	1225	b1224	AAC74308.1	null	narG	-	3.6304398797947157
302	2249	b2234	AAC75294.1	null	nrdA	-	3.629274441534941
303	2885	b2891	AAC75929.1	null	prfB	-	3.629022653931129
304	3714	b3729	AAC76752.1	null	glmS	-	3.627624342046494
305	2693	b2697	AAC75739.1	null	alaS	-	3.6258970421913586
306	3581	b3600	AAC76624.1	null	mtlD	-	3.6253723518894456
307	3246	b3261	AAC76293.1	null	fis	-	3.62524708297779
308	800	b0809	AAC73896.1	null	glnQ	-	3.6237838520550283
309	3216	b3229	AAC76261.1	null	sspA	-	3.6210755539514143
310	2137	b2123	AAC75184.2	null	yehR	-	3.6191768306667123
311	730	b0733	AAC73827.2	null	cydA	-	3.6171953202333627
312	1926	b1901	AAC74971.1	null	araF	-	3.617182558734709
313	2436	b2425	AAC75478.1	null	cysP	-	3.6162399887437497
314	2442	b2431	AAC75484.2	null	yfeX	-	3.613296887117693
315	661	b0655	AAC73756.1	null	gltI	-	3.6084089446532914
316	2182	b2167	AAC75228.1	null	fruA	-	3.601835026714258
317	415	b0416	AAC73519.1	null	nusB	-	3.601790855626696
318	3348	b3369	AAC76394.1	null	yhfL	-	3.5977526281809666
319	3379	b3401	AAC76426.2	null	hslO	-	3.5968949403947037
320	2987	b2994	AAC76030.1	null	hybC	-	3.5937790359864685
321	2359	b2343	AAC75403.2	null	yfcZ	-	3.5913542662711087
322	3908	b3942	AAC76924.1	null	katG	-	3.590659389130474
323	723	b0726	AAC73820.1	null	sucA	-	3.5866571193653307
324	2427	b2416	AAC75469.1	null	ptsI	-	3.5864516129056203
325	3441	b3464	AAC76489.1	null	ftsY	-	3.585131961187686
326	2776	b2780	AAC75822.1	null	pyrG	-	3.581897055875251
327	875	b0884	AAC73970.1	null	infA	-	3.5752611536438312
328	3898	b3932	AAC76914.1	null	hslV	-	3.5691574245348114
329	3474	b3498	AAC76523.1	null	prlC	-	3.562939116172325
330	2897	b2903	AAC75941.1	null	gcvP	-	3.56201630828498
331	921	b0930	AAC74016.1	null	asnS	-	3.5549955624156984
332	3240	b3255	AAC76287.1	null	accB	-	3.5529951059142224
333	3336	b3357	AAC76382.1	null	crp	-	3.5521015511595397
334	4208	b4255	AAC77212.1	null	rraB	-	3.551438174202754
335	1843	b1819	AAC74889.2	null	manZ	-	3.5508993964743403
336	4111	b4153	AAC77113.1	null	frdB	-	3.550157728071936
337	525	b0526	AAC73628.1	null	cysS	-	3.5499499669417105
338	4329	b4376	AAC77329.1	null	osmY	-	3.5495671954625707
339	1074	b1084	AAC74168.1	null	rne	-	3.5479520682714623
340	1310	b1304	AAC74386.1	null	pspA	-	3.543805009655449
341	2579	b2564	AAC75617.1	null	pdxJ	-	3.5434368640100846
342	2584	b2569	AAC75622.1	null	lepA	-	3.5416751805318474
343	2621	b2610	AAC75659.1	null	ffh	-	3.5359520523593266
344	4192	b4238	AAC77195.1	null	nrdD	-	3.53433109291282
345	4078	b4122	AAC77083.1	null	fumB	-	3.532608481883715
346	3471	b3495	AAC76520.1	null	uspA	-	3.530119839018528
347	3437	b3460	AAT48185.1	null	livJ	-	3.5275041990847185
348	2300	b2283	AAC75343.2	null	nuoG	-	3.5260611158400375
349	1803	b1782	AAC74852.1	null	mipA	-	3.5212322093079105
350	407	b0408	AAC73511.1	null	secD	-	3.5190293301280815
351	1678	b1656	AAC74728.1	null	sodB	-	3.518351620565652
352	3626	b3644	AAC76668.1	null	yicC	-	3.5166228152430605
353	3362	b3384	AAC76409.1	null	trpS	-	3.516350685388054
354	2250	b2235	AAC75295.1	null	nrdB	-	3.5154868977471736
355	3160	b3172	AAC76205.1	null	argG	-	3.5136590190009156
356	3385	b3407	AAC76432.2	null	yhgF	-	3.5133357919929984
357	812	b0820	AAC73907.1	null	ybiT	-	3.5096212564963496
358	2948	b2954	AAC75991.1	null	rdgB	-	3.509262249960449
359	4165	b4209	AAC77166.1	null	ytfE	-	3.5064278566981972
360	53	b0053	AAC73164.1	null	surA	-	3.4987993745188817
361	3225	b3238	AAC76270.2	null	yhcN	-	3.4960309886700225
362	3711	b3726	AAC76749.1	null	pstA	-	3.4958690350708075
363	3670	b3687	AAC76710.1	null	ibpA	-	3.4957693693204237
364	3584	b3602	AAC76626.1	null	yibL	-	3.4950493077669873
365	1659	b1637	AAC74709.1	null	tyrS	-	3.4950472402248685
366	3781	b3807	AAC76810.1	null	cyaY	-	3.4921355450552527
367	1123	b1133	AAC74217.2	null	mnmA	-	3.488091779022961
368	2303	b2286	AAC75346.2	null	nuoC	-	3.485152336043003
369	3032	b3041	AAC76077.1	null	ribB	-	3.480511106873698
370	3715	b3730	AAC76753.1	null	glmU	-	3.479870414458956
371	3285	b3307	AAC76332.1	null	rpsN	-	3.47920829114574
372	788	b0797	AAC73884.1	null	rhlE	-	3.4755175612172544
373	2567	b2553	AAC75606.1	null	glnB	-	3.473569826702833
374	141	b0141	AAC73252.1	null	yadN	-	3.4702289745444577
375	3220	b3233	AAC76265.2	null	yhcB	-	3.4698007534341335
376	2474	b2463	AAC75516.1	null	maeB	-	3.4633091320646154
377	3693	b3708	AAC76731.2	null	tnaA	-	3.4589660316349367
378	3709	b3724	AAC76747.1	null	phoU	-	3.4565016211016766
379	1392	b1380	AAC74462.1	null	ldhA	-	3.4561385051210247
380	582	b0578	AAC73679.1	null	nfsB	-	3.45431025851409
381	2347	b2330	AAC75390.2	null	prmB	-	3.4515971375299537
382	2295	b2278	AAC75338.1	null	nuoL	-	3.4496440186901376
383	3494	b3517	AAC76542.1	null	gadA	-	3.448728924189004
384	1534	b1521	AAT48131.1	null	uxaB	-	3.4452250384934664
385	1723	b1702	AAC74772.1	null	ppsA	-	3.443042624844722
386	865	b0873	AAC73960.2	null	hcp	-	3.4417214892077985
387	3179	b3192	AAC76224.1	null	mlaC	-	3.4394238932974655
388	3911	b3945	AAC76927.2	null	gldA	-	3.43858883911542
389	1506	b1493	AAC74566.1	null	gadB	-	3.438502637055691
390	2571	b2557	AAT48143.1	null	purL	-	3.436617851666591
391	658	b0652	AAC73753.1	null	gltL	-	3.4326619799075893
392	3342	b3363	AAC76388.1	null	ppiA	-	3.4296535908756285
393	3819	b3847	AAC76850.1	null	pepQ	-	3.4274912469521532
394	2953	b2959	AAC75996.2	null	yggL	-	3.4224781522444383
395	3383	b3405	AAC76430.1	null	ompR	-	3.4212323284036192
396	4109	b4151	AAC77111.1	null	frdD	-	3.4200115928852317
397	42	b0042	AAC73153.1	null	fixB	-	3.417538082248563
398	1269	b1269	AAC74351.1	null	rluB	-	3.4173362868099284
399	3968	b4015	AAC76985.1	null	aceA	-	3.4140647135993776
400	4135	b4179	AAC77136.2	null	rnr	-	3.40684237724754
401	2098	b2081	AAC75142.1	null	yegQ	-	3.404280998955379
402	3718	b3733	AAC76756.1	null	atpG	-	3.40126656194736
403	811	b0819	AAC73906.1	null	ldtB	-	3.4006167236820195
404	3392	b3414	AAC76439.1	null	nfuA	-	3.4004017947939476
405	3319	b3341	AAC76366.1	null	rpsG	-	3.3966225437404995
406	2863	b2870	AAT48152.1	null	ygeW	-	3.3896025713478486
407	2663	b2661	AAC75708.1	null	gabD	-	3.3825209377991023
408	3163	b3176	AAC76208.1	null	glmM	-	3.3821413620877196
409	1961	b1939	AAC75006.1	null	fliG	-	3.3806381048940723
410	2374	b2360	AAC75419.1	null	yfdQ	-	3.3796762037937254
411	313	b0312	AAC73415.1	null	betB	-	3.378519708143672
412	1113	b1123	AAC74207.1	null	potD	-	3.3773786392996454
413	667	b0661	AAC73762.1	null	miaB	-	3.376213965947841
414	3187	b3200	AAC76232.1	null	lptA	-	3.3751910344835854
415	673	b0678	AAC73772.1	null	nagB	-	3.368302300002331
416	4039	b4083	AAC77044.2	null	yjcS	-	3.3655416269826035
417	15	b0015	AAC73126.1	null	dnaJ	-	3.361976387545013
418	4304	b4349	AAC77305.1	null	hsdM	-	3.349879973126672
419	2581	b2566	AAC75619.1	null	era	-	3.348658710372992
420	3350	b3371	AAC76396.2	null	frlB	-	3.347732109208738
421	73	b0072	AAC73183.1	null	leuC	-	3.3456823294681004
422	2793	b2797	AAC75839.1	null	sdaB	-	3.3453983626855637
423	3748	b3770	AAT48207.1	null	ilvE	-	3.3396648511991436
424	62	b0062	AAC73173.1	null	araA	-	3.335703690973027
425	893	b0902	AAC73988.1	null	pflA	-	3.3350705444831976
426	3598	b3616	AAC76640.1	null	tdh	-	3.330680306220475
427	4149	b4193	AAC77150.2	null	ulaA	-	3.3276995618840726
428	484	b0484	AYC08180.1	null	copA	-	3.324176264392357
429	3599	b3617	AAC76641.1	null	kbl	-	3.3230831045378904
430	643	b0637	AAC73738.2	null	rsfS	-	3.319129889674387
431	3712	b3727	AAC76750.1	null	pstC	-	3.3188821903972383
432	3749	b3771	AAT48208.1	null	ilvD	-	3.3187114582852137
433	3244	b3259	AAC76291.1	null	prmA	-	3.314838505288684
434	29	b0029	AAC73140.1	null	ispH	-	3.314061616233138
435	2171	b2156	AAC75217.1	null	lysP	-	3.3114592620794117
436	160	b0159	AAC73270.1	null	mtn	-	3.3089770886962375
437	2530	b2517	AAC75570.1	null	rlmN	-	3.3088156864082823
438	3019	b3029	AAC76065.1	null	ygiN	-	3.3085688594736893
439	2034	b2019	AAC75080.1	null	hisG	-	3.3057893038594672
440	1663	b1641	AAT48133.1	null	slyB	-	3.3046554950984994
441	919	b0928	AAC74014.1	null	aspC	-	3.304496025577493
442	3176	b3189	AAC76221.1	null	murA	-	3.300509048525343
443	460	b0462	AAC73564.1	null	acrB	-	3.300359498384854
444	1320	b1314	AAC74396.2	null	ycjR	-	3.298670189928734
445	827	b0835	AAC73922.1	null	rimO	-	3.298181179835892
446	4148	b4192	AAC77149.2	null	ulaG	-	3.296618148578732
447	3825	b3858	AAC76856.1	null	yihD	-	3.296148825263962
448	1082	b1092	AAC74176.1	null	fabD	-	3.292927999030891
449	2329	b2312	AAC75372.1	null	purF	-	3.285011491689087
450	430	b0431	AAC73534.1	null	cyoB	-	3.2842589748773965
451	2471	b2460	AAC75513.1	null	eutQ	-	3.276032279114757
452	3395	b3417	AAT48180.1	null	malP	-	3.274663725599228
453	2718	b2722	AAC75764.1	null	hycD	-	3.2667361233010705
454	2941	b2947	AAC75984.1	null	gshB	-	3.2665490664808225
455	168	b0168	AAC73279.1	null	map	-	3.2646769667183846
456	492	b0492	AAC73594.2	null	cnoX	-	3.262095867301421
457	3199	b3212	AAC76244.2	null	gltB	-	3.2609553908247406
458	1291	b1286	AAC74368.1	null	rnb	-	3.2607849584151554
459	4130	b4174	AAC77131.1	null	hflK	-	3.257469042327023
460	879	b0888	AAC73974.1	null	trxB	-	3.2568645256166167
461	2539	b2526	AAC75579.1	null	hscA	-	3.2561861862964117
462	145	b0145	AAC73256.1	null	dksA	-	3.2472385428769477
463	3113	b3125	AAC76159.3	null	garR	-	3.2468951038101066
464	1879	b1854	AAC74924.1	null	pykA	-	3.2467391792300457
465	134	b0134	AAC73245.1	null	panB	-	3.244832814184395
466	3520	b3542	AAC76567.1	null	dppC	-	3.2446583435155163
467	28	b0028	AAC73139.1	null	fkpB	-	3.2414228566811873
468	638	b0632	AAC73733.1	null	dacA	-	3.238923247028183
469	2671	b2669	AAC75716.1	null	stpA	-	3.236215185392544
470	2805	b2809	AAC75851.2	null	ygdI	-	3.234674712161811
471	39	b0039	AAC73150.1	null	caiA	-	3.2316744505612656
472	915	b0924	AAC74010.1	null	mukB	-	3.231081962213894
473	3018	b3028	AAC76064.1	null	mdaB	-	3.2301069095494035
474	1085	b1095	AAC74179.1	null	fabF	-	3.229799679674459
475	815	b0823	AAC73910.1	null	ybiW	-	3.2286718164425507
476	1841	b1817	AAC74887.1	null	manX	-	3.2280528900496916
477	3276	b3298	AAC76323.1	null	rpsM	-	3.2279482053385555
478	2463	b2452	AAC75505.1	null	eutH	-	3.2275555309192208
479	4034	b4079	AAD13462.1	null	fdhF	-	3.2261057578530092
480	2932	b2938	AAC75975.1	null	speA	-	3.2241684670998327
481	3034	b3043	AAC76079.1	null	ygiL	-	3.219628199060825
482	3009	b3019	AAC76055.1	null	parC	-	3.215993426012376
483	154	b0154	AAC73265.1	null	hemL	-	3.214198645720193
484	357	b0356	AAC73459.1	null	frmA	-	3.2123844390013017
485	3753	b3775	AAC76780.1	null	ppiC	-	3.21227200867701
486	4051	b4095	AAC77056.1	null	phnM	-	3.212168215211585
487	4187	b4232	AAC77189.1	null	fbp	-	3.2004408752555773
488	177	b0177	AAC73288.1	null	bamA	-	3.1979629061034687
489	3972	b4019	AAC76989.1	null	metH	-	3.1942828292956915
490	2526	b2513	AAC75566.1	null	yfgM	-	3.192861085823514
491	3680	b3697	AAC76720.1	null	yidA	-	3.190599996129336
492	4022	b4067	AAC77037.1	null	actP	-	3.190538697948619
493	923	b0932	AAC74018.1	null	pepN	-	3.186517065962489
494	2490	b2477	AAC75530.2	null	bamC	-	3.1847729183015425
495	3014	b3024	AAC76060.1	null	ygiW	-	3.183712723034219
496	199	b0198	AAC73309.1	null	metI	-	3.181781260274187
497	105	b0104	AAC73215.1	null	guaC	-	3.181584070784341
498	669	b0674	AAC73768.1	null	asnB	-	3.1789571749646806
499	3415	b3439	AAC76464.1	null	yhhW	-	3.1765317104231188
500	97	b0096	AAC73207.1	null	lpxC	-	3.175926772583246
501	3086	b3094	AAC76129.2	null	exuR	-	3.1749685479723593
502	577	b0573	AAC73674.1	null	cusF	-	3.174593486728454
503	429	b0430	AAC73533.1	null	cyoC	-	3.167952712469053
504	1083	b1093	AAC74177.1	null	fabG	-	3.1655850119131714
505	2759	b2763	AAC75805.1	null	cysI	-	3.1624980234292615
506	143	b0143	AAC73254.2	null	pcnB	-	3.159714789079009
507	4118	b4160	AAC77120.1	null	psd	-	3.1596824084640773
508	489	b0489	AAC73591.1	null	qmcA	-	3.158559343802336
509	150	b0150	AAC73261.1	null	fhuA	-	3.1576543445017315
510	3273	b3295	AAC76320.1	null	rpoA	-	3.157102466425058
511	2293	b2276	AAC75336.2	null	nuoN	-	3.1557438262146706
512	1486	b1474	AAD13438.1	null	fdnG	-	3.1549312308805355
513	2909	b2914	AAC75951.1	null	rpiA	-	3.152824449867533
514	2451	b2440	AAC75493.1	null	eutC	-	3.1511432595132773
515	2592	b2576	AAC75629.1	null	srmB	-	3.1499549576042996
516	3684	b3701	AAC76724.1	null	dnaN	-	3.147594726937055
517	3093	b3101	AAC76136.2	null	yqjF	-	3.146419979535811
518	1714	b1693	AAC74763.1	null	aroD	-	3.145645856270925
519	2899	b2905	AAC75943.1	null	gcvT	-	3.14260418197406
520	3475	b3499	AAC76524.1	null	rlmJ	-	3.1418508550145066
521	1227	b1226	AAC74310.1	null	narJ	-	3.1405733896692736
522	1012	b1018	AAC74103.1	null	efeO	-	3.1390494591721785
523	1975	b1953	AAC75020.2	null	yodD	-	3.138422873098609
524	507	b0507	AAC73609.1	null	gcl	-	3.138051621285632
525	1681	b1658	AAC74730.1	null	purR	-	3.135758619952874
526	3790	b3816	AAC76819.1	null	corA	-	3.1341433468666815
527	1944	b1920	AAC74987.1	null	tcyJ	-	3.1329628417357456
528	1319	b1313	AAC74395.1	null	ycjQ	-	3.132692174101123
529	2566	b2552	AAC75605.1	null	hmp	-	3.131372611331967
530	4189	b4234	AAC77191.1	null	yjgA	-	3.128683469488279
531	1388	b1377	AAC74459.1	null	ompN	-	3.1278439570937833
532	2686	b2685	AAC75732.1	null	emrA	-	3.1276981642430015
533	180	b0180	AAC73291.1	null	fabZ	-	3.127139087119213
534	3020	b3030	AAC76066.1	null	parE	-	3.1270996899735715
535	1947	b1923	AAC74990.1	null	fliC	-	3.126241317687826
536	2301	b2284	AAC75344.1	null	nuoF	-	3.126112276694784
537	3104	b3114	AAT48170.1	null	tdcE	-	3.124342013619031
538	1209	b1211	AAC74295.1	null	prfA	-	3.1229672774954125
539	2528	b2515	AAC75568.1	null	ispG	-	3.121004522735735
540	408	b0409	AAC73512.1	null	secF	-	3.1195732683895616
541	637	b0631	AAC73732.1	null	ybeD	-	3.116558244290207
542	2768	b4463	AAT48151.1	null	ygcU	-	3.1155321058971355
543	634	b0628	AAC73729.1	null	lipA	-	3.1081175479156804
544	3914	b3949	AAC76931.1	null	frwC	-	3.107986345269239
545	3345	b3366	AAC76391.1	null	nirD	-	3.1061951262483194
546	2895	b2901	AAC75939.1	null	bglA	-	3.1056216800798913
547	2723	b2727	AAC75769.1	null	hypB	-	3.1019005060890663
548	2527	b2514	AAC75567.1	null	hisS	-	3.101513373528273
549	1228	b1227	AAC74311.1	null	narI	-	3.101380716043332
550	2433	b2422	AAC75475.1	null	cysA	-	3.0980228583946934
551	4089	b4132	AAC77093.1	null	cadB	-	3.0948298763198077
552	2466	b2455	AAC75508.1	null	eutE	-	3.0906014079541677
553	2524	b2511	AAC75564.2	null	der	-	3.09053727353062
554	2597	b2581	AAC75634.1	null	yfiF	-	3.0887942677332823
555	2040	b2025	AAC75086.1	null	hisF	-	3.0883545370124836
556	4188	b4233	AAC77190.1	null	mpl	-	3.087198985210975
557	3648	b3666	AAC76689.1	null	uhpT	-	3.0863829644600025
558	2452	b2441	AAC75494.2	null	eutB	-	3.084524577013129
559	2333	b2316	AAC75376.1	null	accD	-	3.081404139890767
560	271	b0273	AAC73376.1	null	argF	-	3.0773797165882035
561	2748	b2752	AAC75794.1	null	cysD	-	3.076293091372659
562	527	b0528	AAC73630.2	null	ybcJ	-	3.0747638658683187
563	2336	b2319	AAC75379.1	null	usg	-	3.074621366414848
564	4057	b4101	AAC77062.1	null	phnG	-	3.073163636869721
565	2908	b2913	AAC75950.1	null	serA	-	3.073023594670453
566	3435	b3458	AAC76483.1	null	livK	-	3.072124096028608
567	335	b0334	AAC73437.1	null	prpD	-	3.0719426380393227
568	75	b0074	AAC73185.1	null	leuA	-	3.0710684607573184
569	2512	b2499	AAC75552.1	null	purM	-	3.0700724280658296
570	1107	b1117	AAC74201.2	null	lolD	-	3.0699407908666516
571	3568	b3589	AAT48195.1	null	yiaY	-	3.068083231141882
572	3921	b3956	AAC76938.1	null	ppc	-	3.067169099333551
573	400	b0401	AAC73504.1	null	brnQ	-	3.066631932794058
574	2425	b2414	AAC75467.1	null	cysK	-	3.0636874478861422
575	2038	b2023	AAC75084.1	null	hisH	-	3.063683504745178
576	4024	b4069	AAC77039.1	null	acs	-	3.063599872989468
577	333	b0331	AAC73434.1	null	prpB	-	3.062747242659294
578	3503	b3526	AAC76551.2	null	kdgK	-	3.062727411641947
579	2039	b2024	AAC75085.2	null	hisA	-	3.0608181770797245
580	4274	b4321	AAC77277.1	null	gntP	-	3.0608128337215317
581	1877	b1852	AAC74922.1	null	zwf	-	3.0587741643946
582	4307	b4352	AAC77308.2	null	yjiA	-	3.0573946715950453
583	2604	b2592	AAC75641.1	null	clpB	-	3.055964073138722
584	1274	b1274	AAC74356.1	null	topA	-	3.0540415919988644
585	4019	b4064	AAC77034.1	null	ghxP	-	3.049062620492687
586	2864	b2871	AAC75909.1	null	ygeX	-	3.0480483779517025
587	3083	b3091	AAC76126.1	null	uxaA	-	3.047491128121841
588	2299	b2282	AAC75342.1	null	nuoH	-	3.0456167393095375
589	1837	b1814	AAC74884.1	null	sdaA	-	3.0454928094429756
590	1740	b1719	AAC74789.1	null	thrS	-	3.045110408895611
591	2075	b2060	AAC75121.2	null	wzc	-	3.044653329170396
592	3106	b3116	AAC76151.1	null	tdcC	-	3.033292437274051
593	1623	b1602	AAC74674.1	null	pntB	-	3.0330159701685173
594	2681	b2679	AAC75726.1	null	proX	-	3.0320560173552944
595	1316	b1310	AAC74392.1	null	ycjN	-	3.031781437246191
596	676	b0681	AAC73775.1	null	chiP	-	3.0317329748923734
597	4055	b4099	AAC77060.1	null	phnI	-	3.0309998379039054
598	3810	b3836	AAC76839.2	null	tatA	-	3.029913860426519
599	3434	b3457	AAC76482.1	null	livH	-	3.029486380662785
600	4120	b4162	AAC77122.2	null	orn	-	3.027413217605977
601	3861	b3894	AAD13456.1	null	fdoG	-	3.0273494172494426
602	268	b0270	AAC73373.1	null	yagG	-	3.0271367418872224
603	4342	b4388	AAC77341.1	null	serB	-	3.026776809775304
604	423	b0424	AAC73527.2	null	yajL	-	3.02552037104676
605	2297	b2280	AAC75340.1	null	nuoJ	-	3.0211641064419466
606	3593	b3611	AAC76635.1	null	yibN	-	3.018664262574752
607	960	b0969	AAC74055.2	null	tusE	-	3.0144085147594954
608	4153	b4197	AAC77154.1	null	ulaE	-	3.0140261207254757
609	4079	b4123	AAC77084.1	null	dcuB	-	3.0109822838016362
610	3803	b3829	AAC76832.1	null	metE	-	3.0099513387499974
611	2493	b2480	AAC75533.1	null	bcp	-	3.009688966054663
612	1308	b1302	AAC74384.1	null	puuE	-	3.009278896376642
613	1782	b1761	AAC74831.1	null	gdhA	-	3.0040506786409247
614	3090	b3098	AAC76133.1	null	yqjD	-	3.0034280109221694
615	2147	b2132	AAC75193.1	null	bglX	-	3.002915079981011
616	3904	b3938	AAC76920.1	null	metJ	-	3.001363739833302
617	776	b0785	AAC73872.1	null	moaE	-	2.99958184591931
618	793	b0802	AAC73889.1	null	ybiJ	-	2.999219843593375
619	393	b0393	AAC73496.1	null	rdgC	-	2.999095382814921
620	3768	b3791	AAC76796.1	null	wecE	-	2.995583217670652
621	2952	b2958	AAC75995.1	null	yggN	-	2.9944679004642314
622	3294	b3316	AAC76341.1	null	rpsS	-	2.994393179057316
623	323	b0321	AAC73424.1	null	yahG	-	2.9848338234041534
624	3883	b3917	AAC76899.1	null	sbp	-	2.9805675697513063
625	112	b0112	AAC73223.1	null	aroP	-	2.9804968412695074
626	2664	b2662	AAC75709.1	null	gabT	-	2.9796330684226393
627	74	b0073	AAC73184.2	null	leuB	-	2.9785174954841516
628	1750	b1729	AAC74799.1	null	tcyP	-	2.9771362609308123
629	4061	b4106	AAC77067.1	null	phnC	-	2.97477107545218
630	3699	b3714	AAC76737.1	null	adeP	-	2.9742107536719553
631	3954	b3997	AAC76971.1	null	hemE	-	2.9710432328746466
632	3387	b3409	AAC76434.1	null	feoB	-	2.970414130257217
633	4049	b4093	AAC77054.1	null	phnO	-	2.9699223924846363
634	3384	b3406	AAC76431.2	null	greB	-	2.9665412493838006
635	202	b0207	AAC73312.1	null	dkgB	-	2.966302018615475
636	131	b0131	AAC73242.1	null	panD	-	2.964376190545598
637	672	b0677	AAC73771.1	null	nagA	-	2.9638275900513666
638	754	b0763	AAC73850.1	null	modA	-	2.9634913656678203
639	2302	b2285	AAC75345.1	null	nuoE	-	2.9619052942413417
640	3231	b3244	AAC76276.1	null	tldD	-	2.9618336062017034
641	896	b0905	AAC73991.2	null	ycaO	-	2.9617354514496026
642	4200	b4245	AAC77202.1	null	pyrB	-	2.958654358246675
643	217	b0221	AAC73325.2	null	fadE	-	2.957947855742408
644	3188	b3201	AAC76233.1	null	lptB	-	2.9573182107930154
645	266	b0268	AAC73371.2	null	yagE	-	2.9545675706523125
646	2998	b3006	AAC76042.1	null	exbB	-	2.953807207640509
647	2958	b2964	AAC76001.2	null	nupG	-	2.9534801620123656
648	2063	b2048	AAC75109.1	null	cpsG	-	2.9528316978583096
649	664	b0658	AAC73759.1	null	ybeX	-	2.952785241246373
650	874	b0882	AAC73969.1	null	clpA	-	2.95271373834878
651	2298	b2281	AAC75341.1	null	nuoI	-	2.9506467198573114
652	3430	b3453	AAC76478.1	null	ugpB	-	2.9493162074262207
653	774	b0783	AAC73870.1	null	moaC	-	2.948485987328983
654	2889	b2895	AAC75933.1	null	fldB	-	2.94833640598156
655	2304	b2287	AAC75347.1	null	nuoB	-	2.9456988939088995
656	4086	b4129	AAC77090.1	null	lysU	-	2.944288249256289
657	4032	b4077	AAD13460.1	null	gltP	-	2.943812222341735
658	1046	b1056	AAC74140.1	null	yceI	-	2.942281703109211
659	3368	b3390	AAC76415.2	null	aroK	-	2.940484180530009
660	3331	b3352	AAC76377.1	null	yheS	-	2.9403023181547585
661	326	b0324	AAC73427.1	null	yahJ	-	2.94014277981719
662	1591	b1571	AAC74644.1	null	ydfA	-	2.9400579430333984
663	3045	b3052	AAC76088.1	null	rfaE	-	2.9397507651457366
664	72	b0071	AAC73182.1	null	leuD	-	2.9397129219544533
665	2018	b2006	AYC08225.1	null	yeeW	-	2.938380920117873
666	3006	b4469	AAT48161.1	null	ygiQ	-	2.938293043520164
667	4136	b4180	AAC77137.1	null	rlmB	-	2.9376100322631764
668	2937	b2943	AAC75980.1	null	galP	-	2.9371645964047923
669	763	b0772	AAC73859.1	null	ybhC	-	2.9371584285273333
670	449	b0450	AAC73553.1	null	glnK	-	2.936423654801682
671	2064	b2049	AAC75110.1	null	cpsB	-	2.9330589910853333
672	750	b0759	AAC73846.1	null	galE	-	2.9319655980150303
673	3817	b3845	AAT48230.1	null	fadA	-	2.9310739882947243
674	3750	b3772	AAC77492.1	null	ilvA	-	2.9309586874198486
675	181	b0181	AAC73292.1	null	lpxA	-	2.930703510036519
676	3138	b3150	AAC76184.1	null	yraP	-	2.930585537637588
677	4150	b4194	AAC77151.1	null	ulaB	-	2.9300191164006497
678	3766	b3789	AAC76794.1	null	rffH	-	2.929516247464094
679	2184	b2169	AAC75230.1	null	fruB	-	2.929334878624471
680	3413	b3437	AAC76462.2	null	gntK	-	2.928941854626367
681	4110	b4152	AAC77112.1	null	frdC	-	2.9264792518539373
682	3729	b3744	AAC76767.1	null	asnA	-	2.9262897879976437
683	1167	b1172	AAC74256.5	null	ymgG	-	2.9252452944819853
684	2760	b2764	AAC75806.1	null	cysJ	-	2.924110280054533
685	267	b0269	AAC73372.1	null	yagF	-	2.9210759640257637
686	982	b0990	AAC74075.1	null	cspG	-	2.91983004233108
687	3847	b3880	AAD13442.2	null	yihS	-	2.9186773583759287
688	2990	b2997	AAC76033.1	null	hybO	-	2.917355825413049
689	4174	b4218	AAC77175.1	null	ytfL	-	2.9170993614281233
690	3997	b4043	AAC77013.1	null	lexA	-	2.916376114030241
691	1343	b1334	AAC74416.1	null	fnr	-	2.9157685980338175
692	3480	b3503	AAC76528.1	null	arsC	-	2.9140387555200324
693	1931	b1905	AAC74975.1	null	ftnA	-	2.9135745108007334
694	3356	b3378	AAC76403.2	null	yhfU	-	2.911991690892925
695	678	b0683	AAC73777.1	null	fur	-	2.9112716465247472
696	2536	b2523	AAC75576.2	null	pepB	-	2.9092608234610102
697	4013	b4058	AAC77028.1	null	uvrA	-	2.908468974070471
698	2713	b2717	AAC75759.1	null	hycI	-	2.908322559706212
699	405	b0406	AAC73509.1	null	tgt	-	2.9077477051691845
700	3929	b3964	AAC76946.1	null	yijD	-	2.906672422875968
701	1854	b1829	AAC74899.1	null	htpX	-	2.906599315776489
702	2892	b2898	AAC75936.1	null	ygfZ	-	2.9054960841000304
703	4305	b4350	AAC77306.2	null	hsdR	-	2.9050551933289106
704	124	b0124	AAC73235.1	null	gcd	-	2.904911994311597
705	1531	b1518	AAC74591.1	null	lsrG	-	2.902366517657571
706	604	b0598	AAC73699.1	null	cstA	-	2.901679009890876
707	3783	b4558	ABD18710.1	null	yifL	-	2.900946301571873
708	2903	b2908	AAC75946.1	null	pepP	-	2.9008641069854484
709	2981	b2988	AAC76024.1	null	gss	-	2.9008175829230827
710	4006	b4052	AAC77022.1	null	dnaB	-	2.900328845794413
711	2798	b2802	AAC75844.1	null	fucI	-	2.8983383969413747
712	334	b0333	AAC73436.1	null	prpC	-	2.8936143094151543
713	2688	b2687	AAC75734.1	null	luxS	-	2.891564997959573
714	2544	b2531	AAC75584.1	null	iscR	-	2.8888098701084868
715	341	b0340	AAC73443.1	null	cynS	-	2.888424107444303
716	1259	b1259	AAC74341.2	null	yciG	-	2.888241379952081
717	370	b0369	AAC73472.2	null	hemB	-	2.8856702361722486
718	2120	b2105	AAC75166.1	null	rcnR	-	2.885387412793534
719	3622	b3640	AAC76664.1	null	dut	-	2.885280287955835
720	3698	b3713	AAC76736.1	null	yieF	-	2.884695869435876
721	4060	b4105	AAC77066.1	null	phnD	-	2.883428557073497
722	939	b0948	AAC74034.1	null	rlmL	-	2.8829220099050414
723	2203	b2187	AAC75248.1	null	yejL	-	2.8828698202897995
724	2403	b2386	AAC75445.1	null	fryC	-	2.8827999290568447
725	3860	b3893	AAD13455.1	null	fdoH	-	2.8814957894627122
726	4025	b4070	AAC77040.1	null	nrfA	-	2.8810437921257948
727	2867	b2874	AAC75912.1	null	yqeA	-	2.8798224189856314
728	2997	b3005	AAC76041.1	null	exbD	-	2.8784971434034325
729	2719	b2723	AAC75765.1	null	hycC	-	2.8766747156408186
730	1307	b1301	AAC74383.1	null	puuB	-	2.876187211739195
731	3402	b3425	AAC76450.1	null	glpE	-	2.875874461704185
732	1617	b1597	AAC74669.2	null	asr	-	2.874505615625473
733	3831	b3865	AAC76862.3	null	yihA	-	2.873946122574643
734	1099	b1109	AAC74193.1	null	ndh	-	2.873513381401192
735	2704	b2708	AAC75750.2	null	gutQ	-	2.8735082414916793
736	3974	b4021	AAC76991.1	null	pepE	-	2.873480971882461
737	3726	b3741	AAC76764.1	null	mnmG	-	2.8729028451545697
738	2422	b2411	AAC75464.1	null	ligA	-	2.872417162542722
739	241	b0243	AAC73347.1	null	proA	-	2.8720546074817905
740	2783	b2787	AAC75829.1	null	gudD	-	2.871936504442671
741	994	b1000	AAC74085.1	null	cbpA	-	2.8696270177127237
742	2968	b2976	AAC76012.1	null	glcB	-	2.869572754535087
743	601	b0595	AAC73696.1	null	entB	-	2.8688513501854738
744	133	b0133	AAC73244.1	null	panC	-	2.8674849207781694
745	2037	b2022	AAC75083.2	null	hisB	-	2.86692474815859
746	2294	b2277	AAC75337.1	null	nuoM	-	2.8665338956418656
747	3155	b3166	AAC76200.1	null	truB	-	2.8664927557841495
748	509	b0509	AAC73611.1	null	glxR	-	2.864582946684372
749	401	b0402	AAC73505.1	null	proY	-	2.8639471420195
750	856	b0864	AAC73951.1	null	artP	-	2.8633888657480675
751	2956	b2962	AAC75999.1	null	yggX	-	2.8626213068254467
752	773	b0782	AAC73869.1	null	moaB	-	2.861110807678963
753	670	b0675	AAC73769.1	null	umpH	-	2.85959199844536
754	720	b0722	AAC73816.1	null	sdhD	-	2.859017969245159
755	940	b0949	AAC74035.1	null	uup	-	2.8573281330053524
756	3675	b4478	AAT48197.1	null	dgoD	-	2.857126980669258
757	385	b0386	AAC73489.1	null	proC	-	2.8556279940145206
758	4241	b4291	AAC77247.1	null	fecA	-	2.8545429747134476
759	3055	b3062	AAC76098.1	null	ttdB	-	2.853561630411207
760	3174	b3187	AAC76219.1	null	ispB	-	2.8534003376211814
761	2035	b2020	AAC75081.1	null	hisD	-	2.8533012249586402
762	1464	b1452	AAC74534.1	null	yncE	-	2.8527292507747695
763	3925	b3960	AAC76942.1	null	argH	-	2.851465406890237
764	2709	b2713	AAC75755.1	null	hydN	-	2.8505466138175053
765	419	b0420	AAC73523.1	null	dxs	-	2.8469242169568303
766	3830	b3863	AAC76861.1	null	polA	-	2.846694557985313
767	3177	b3190	AAC76222.2	null	ibaG	-	2.8463777804203896
768	3126	b3138	AAC76172.1	null	agaB	-	2.844878909783982
769	2969	b2977	AAC76013.1	null	glcG	-	2.8444493704715232
770	738	b0740	AAC73834.1	null	tolB	-	2.8441656754933757
771	2084	b2069	AAC75130.2	null	yegD	-	2.842643230451328
772	801	b0810	AAC73897.1	null	glnP	-	2.8416827594016487
773	4119	b4161	AAC77121.2	null	rsgA	-	2.840901059301751
774	2307	b2290	AAC75350.1	null	alaA	-	2.8402797011311804
775	641	b0635	AAC73736.1	null	mrdA	-	2.8401572994135793
776	737	b0739	AAC73833.1	null	tolA	-	2.837915598985356
777	1785	b1764	AAC74834.1	null	selD	-	2.837192098253897
778	1491	b1479	AAC74552.2	null	maeA	-	2.836190604368153
779	3906	b3940	AAC76922.1	null	metL	-	2.835924344863486
780	2326	b2309	AAC75369.1	null	hisJ	-	2.8351558564551675
781	3114	b3126	AAC76160.1	null	garL	-	2.8350444376833237
782	38	b0038	AAC73149.1	null	caiB	-	2.833887377012126
783	3624	b3642	AAC76666.1	null	pyrE	-	2.8334834970757714
784	745	b0754	AAC73841.1	null	aroG	-	2.833443497690731
785	3068	b3076	AAT48164.1	null	ebgA	-	2.8329497788917757
786	693	b0697	AAC73791.1	null	kdpB	-	2.832921556478624
787	3405	b3428	AAC76453.1	null	glgP	-	2.832415163892593
788	3636	b3654	AAC76678.1	null	xanP	-	2.832302352725225
789	1716	b1695	AAC74765.2	null	ydiO	-	2.8312269396839698
790	41	b0041	AAC73152.2	null	fixA	-	2.830254720511081
791	3788	b3813	AAC76816.1	null	uvrD	-	2.830116560095266
792	3734	b3749	AAC76772.1	null	rbsA	-	2.829166978024435
793	909	b0918	AAC74004.1	null	kdsB	-	2.8291168035102667
794	2080	b2065	AAC75126.1	null	dcd	-	2.8259736483511766
795	2545	b2532	AAC75585.1	null	trmJ	-	2.8246089140007884
796	2073	b2058	AAC75119.1	null	wcaB	-	2.824599878783123
797	2434	b2423	AAC75476.2	null	cysW	-	2.8225419686018105
798	589	b0584	AAC73685.1	null	fepA	-	2.822168141857143
799	1222	b1221	AAC74305.1	null	narL	-	2.8219800001059063
800	348	b0347	AAC73450.1	null	mhpA	-	2.8215035971804108
801	3103	b3113	AAC76148.2	null	tdcF	-	2.821283211680504
802	4052	b4096	AAC77057.1	null	phnL	-	2.82116710137256
803	3544	b3565	AAC76589.1	null	xylA	-	2.8205688361129932
804	4073	b4117	AAC77078.2	null	adiA	-	2.8203581278311343
805	1261	b1261	AAC74343.1	null	trpB	-	2.819564715765772
806	2450	b2439	AAC75492.1	null	eutL	-	2.8193624442859093
807	4056	b4100	AAC77061.1	null	phnH	-	2.8192279201951096
808	3346	b3367	AAC76392.2	null	nirC	-	2.8191434340524886
809	3625	b3643	AYC08250.1	null	rph	-	2.8179327566638634
810	2912	b2917	AAC75954.1	null	scpA	-	2.8175987801041393
811	149	b0149	AAC73260.1	null	mrcB	-	2.8161297600128
812	867	b0875	AAC73962.1	null	aqpZ	-	2.815951377522385
813	3212	b3225	AAC76257.1	null	nanA	-	2.815547699027999
814	2485	b4547	ABD18697.1	null	ypfN	-	2.814429218353943
815	3623	b3641	AAC76665.2	null	slmA	-	2.814291982705351
816	4154	b4198	AAC77155.1	null	ulaF	-	2.812713573995284
817	1873	b1848	AAC74918.1	null	yebG	-	2.812129551171441
818	4213	b4260	AAC77217.1	null	pepA	-	2.8115489388261254
819	4044	b4088	AAC77049.1	null	alsB	-	2.810964595867077
820	3669	b3686	AAC76709.2	null	ibpB	-	2.8103240581903703
821	3632	b3650	AAC76674.1	null	spoT	-	2.8102523435084255
822	2212	b2198	AAC75258.1	null	ccmD	-	2.8102394580928807
823	4054	b4098	AAC77059.1	null	phnJ	-	2.8093390639327622
824	4215	b4262	AAC77219.2	null	lptG	-	2.8084588680360074
825	3895	b3929	AAC76911.1	null	rraA	-	2.8083252937296486
826	3469	b3493	AAC76518.1	null	pitA	-	2.8080613572070274
827	1088	b1098	AAC74182.1	null	tmk	-	2.807373189475487
828	4104	b4410	AAT48241.1	null	ecnA	-	2.8065158089253712
829	87	b0086	AAC73197.1	null	murF	-	2.8052360204746574
830	2729	b2733	AAC75775.1	null	mutS	-	2.80472976538795
831	1939	b1915	AAC74982.1	null	yecF	-	2.804646913342565
832	1081	b1091	AAC74175.1	null	fabH	-	2.8015657933617515
833	1487	b1475	AAD13439.1	null	fdnH	-	2.8005652122192033
834	2478	b2467	AAC75520.1	null	nudK	-	2.8002810823313937
835	1247	b1248	AAC74330.2	null	yciU	-	2.799345677238443
836	900	b0909	AAC73995.2	null	ycaL	-	2.798572840370195
837	2538	b2525	AAC75578.1	null	fdx	-	2.7982666752613126
838	2346	b2329	AAC75389.1	null	aroC	-	2.7969613869575833
839	3723	b3738	AAC76761.1	null	atpB	-	2.796649358778768
840	2138	b2124	AAC75185.1	null	yehS	-	2.795996377520578
841	4284	b4328	AAC77284.1	null	iadA	-	2.795978079904699
842	905	b0914	AAC74000.1	null	msbA	-	2.7959668679077354
843	3338	b3359	AAC76384.1	null	argD	-	2.794172064552886
844	2820	b2827	AAC75866.1	null	thyA	-	2.79361722170253
845	2809	b2813	AAC75855.1	null	mltA	-	2.7928068568347055
846	404	b0405	AAC73508.1	null	queA	-	2.7905897566510305
847	1394	b1382	AAC74464.1	null	ynbE	-	2.7901511113260695
848	2874	b2881	AAC75919.1	null	xdhD	-	2.7891295881020572
849	3989	b4035	AAC77005.1	null	malK	-	2.787875431128012
850	461	b0463	AAC73565.1	null	acrA	-	2.786824033043519
851	2887	b2893	AAC75931.1	null	dsbC	-	2.7867032921814894
852	521	b0522	AAC73624.1	null	purK	-	2.7860273972065444
853	3720	b3735	AAC76758.1	null	atpH	-	2.7860152767286688
854	762	b0771	AAC73858.2	null	ybhJ	-	2.785545565000611
855	412	b0413	AAC73516.1	null	nrdR	-	2.785098399279715
856	1235	b1236	AAC74318.1	null	galU	-	2.7847518786323353
857	366	b0365	AAC73468.2	null	tauA	-	2.7831344243314713
858	2692	b2696	AAC75738.1	null	csrA	-	2.7810817522181606
859	421	b0422	AAC73525.1	null	xseB	-	2.780504050581561
860	32	b0032	AAC73143.1	null	carA	-	2.778968848925506
861	775	b0784	AAC73871.1	null	moaD	-	2.7784331933770186
862	350	b0349	AAC73452.3	null	mhpC	-	2.7777249126860393
863	3213	b3226	AAC76258.1	null	nanR	-	2.7776199344842363
864	998	b1004	AAC74089.1	null	wrbA	-	2.777587553739684
865	3366	b3388	AAC76413.1	null	damX	-	2.776502448689074
866	3757	b3780	AAC76785.1	null	rhlB	-	2.776063608684435
867	2747	b2751	AAC75793.1	null	cysN	-	2.7756880664929215
868	2541	b2528	AAC75581.1	null	iscA	-	2.774142089814251
869	2173	b2158	AAC75219.1	null	yeiH	-	2.7737963859189145
870	3048	b3055	AAC76091.1	null	ygiM	-	2.773459761740281
871	528	b0529	AAC73631.1	null	folD	-	2.7729986899184347
872	852	b0860	AAC73947.1	null	artJ	-	2.771727744410448
873	63	b0063	AAC73174.1	null	araB	-	2.76969838268413
874	2232	b2217	AAC75277.1	null	rcsB	-	2.769284635050095
875	3587	b3605	AAC76629.1	null	lldD	-	2.7685286133929683
876	961	b0970	AAC74056.1	null	yccA	-	2.7681624754802057
877	3907	b3941	AAC76923.1	null	metF	-	2.767137527371082
878	2983	b2990	AAC76026.1	null	hybG	-	2.7668132538735466
879	1672	b1650	AAC74722.1	null	nemA	-	2.766273038869036
880	2396	b2379	AAC75438.1	null	alaC	-	2.765027570440187
881	3364	b3386	AAC76411.1	null	rpe	-	2.764801831378378
882	2525	b2512	AAC75565.1	null	bamB	-	2.764696175691426
883	3162	b3175	AAC76207.1	null	secG	-	2.7645619705747415
884	2025	b2012	AAC75073.1	null	yeeD	-	2.7634862348463103
885	293	b0293	AAC73396.1	null	ecpA	-	2.7631758396013812
886	3833	b3867	AAC76864.2	null	hemN	-	2.7630119843045784
887	36	b0036	AAC73147.2	null	caiD	-	2.762183301108131
888	882	b0891	AAC73977.2	null	lolA	-	2.761848619988054
889	898	b0907	AAC73993.1	null	serC	-	2.7612396588574755
890	3412	b4476	AAT48183.1	null	gntU	-	2.7604504569194344
891	1398	b1386	AAC74468.1	null	tynA	-	2.75935243984903
892	3081	b3089	AAC76124.1	null	sstT	-	2.7578340565159634
893	2726	b2730	AAC75772.2	null	hypE	-	2.75694718461857
894	1490	b1478	AAC74551.2	null	adhP	-	2.7562588445718106
895	3374	b3396	AAC76421.2	null	mrcA	-	2.7551136548985196
896	1825	b1802	AAC74872.1	null	yeaW	-	2.7534492280742797
897	3986	b4032	AAC77002.1	null	malG	-	2.7534391997324774
898	1855	b1830	AAC74900.1	null	prc	-	2.7530441449044423
899	3316	b3338	AAC76363.1	null	chiA	-	2.752626061666197
900	4292	b4335	AAC77291.2	null	yjiM	-	2.7518301101247733
901	885	b0894	AAC73980.2	null	dmsA	-	2.7516887289111587
902	3937	b3981	AAC76955.1	null	secE	-	2.75132709727159
903	3858	b3891	AAD13453.1	null	fdhE	-	2.7503766959313873
904	183	b0183	AAC73294.1	null	rnhB	-	2.750247758610069
905	3742	b3764	AAC77485.1	null	maoP	-	2.7497535644180906
906	3652	b3670	AAC76693.1	null	ilvN	-	2.749521653884699
907	4310	b4355	AAC77311.1	null	tsr	-	2.748763182388875
908	2360	b2344	AAC75404.2	null	fadL	-	2.7487211338299153
909	671	b0676	AAC73770.1	null	nagC	-	2.7480337157862595
910	2096	b2079	AAC75140.1	null	baeR	-	2.7476784795435765
911	3800	b3826	AAT48225.1	null	yigL	-	2.7474368312600475
912	2914	b2919	AAC75956.2	null	scpB	-	2.7469324596570726
913	2229	b2214	AAC75274.1	null	ftp	-	2.746810288262671
914	1267	b1267	AAC74349.2	null	yciO	-	2.7450827328323166
915	2706	b2710	AAC75752.1	null	norV	-	2.7442415221216496
916	3848	b3881	AAD13443.1	null	yihT	-	2.742421617865501
917	322	b0320	AAC73423.1	null	yahF	-	2.742395988799584
918	2057	b2042	AAC75103.1	null	galF	-	2.7415833701487595
919	3554	b3575	AAC76599.1	null	yiaK	-	2.7411408143429035
920	3558	b3579	AAC76603.1	null	yiaO	-	2.7404816334800097
921	353	b0352	AAC73455.1	null	mhpE	-	2.7401359663576277
922	1208	b1210	AAC74294.1	null	hemA	-	2.7400896116223734
923	3167	b3180	AAC76212.1	null	yhbY	-	2.739681995779768
924	2919	b2924	AAC75961.1	null	mscS	-	2.739382990384851
925	3403	b3426	AAC76451.1	null	glpD	-	2.739353737178194
926	3277	b3299	AAC76324.1	null	rpmJ	-	2.738791569961011
927	2373	b2359	AAC75418.2	null	yfdP	-	2.73877385705866
928	436	b0437	AAC73540.1	null	clpP	-	2.7365417452091823
929	86	b0085	AAC73196.1	null	murE	-	2.735392124826833
930	1354	b1344	AAC74426.1	null	ttcA	-	2.7353295758454252
931	3120	b3132	AAC76166.1	null	kbaZ	-	2.7350855961855673
932	3674	b3691	AAC76714.2	null	dgoT	-	2.73483195410623
933	1739	b1718	AAC74788.1	null	infC	-	2.734008409257977
934	464	b0466	AAC73568.1	null	ybaM	-	2.7331677647368875
935	3505	b3528	AAC76553.1	null	dctA	-	2.732942820031717
936	3027	b3037	AAC76073.3	null	ygiB	-	2.732676651517551
937	88	b0087	AAC73198.1	null	mraY	-	2.732326760282466
938	913	b0922	AAC74008.1	null	mukF	-	2.730127706332294
939	120	b0120	AAC73231.1	null	speD	-	2.729319025388157
940	2211	b2197	AAC75257.1	null	ccmE	-	2.7290989772439134
941	3592	b3610	AAC76634.1	null	grxC	-	2.728891284570078
942	1952	b1928	AAC74995.1	null	yedD	-	2.7284156594844804
943	270	b0272	AAC73375.1	null	xynR	-	2.7281148216761255
944	2795	b2799	AAC75841.2	null	fucO	-	2.7255317835134383
945	748	b0757	AAC73844.1	null	galK	-	2.7255157466480116
946	3589	b3607	AAC76631.1	null	cysE	-	2.7237555789096395
947	3807	b3833	AAT48227.1	null	ubiE	-	2.723739906230079
948	1968	b1946	AAC75013.1	null	fliN	-	2.723080490007345
949	3595	b3613	AAC76637.2	null	envC	-	2.722793947577988
950	3453	b3476	AAC76501.1	null	nikA	-	2.722225249522871
951	3995	b4041	AAC77011.2	null	plsB	-	2.7221869890536596
952	2939	b2945	AAC75982.1	null	endA	-	2.7212643316327942
953	2606	b2594	AAC75643.1	null	rluD	-	2.7206437321995995
954	580	b0576	AAC73677.1	null	pheP	-	2.7191051189082405
955	4170	b4214	AAC77171.1	null	cysQ	-	2.7162124825530922
956	43	b0043	AAC73154.1	null	fixC	-	2.7159466843487854
957	260	b0262	AAC73365.2	null	afuC	-	2.715945906158732
958	1770	b1749	AAC74819.1	null	xthA	-	2.715510532642656
959	4183	b4227	AAC77184.1	null	ytfQ	-	2.7149731530386116
960	2966	b4466	AAT48156.1	null	yghJ	-	2.714884728889764
961	1856	b1831	AAC74901.2	null	proQ	-	2.713813105299733
962	89	b0088	AAC73199.1	null	murD	-	2.712340897922103
963	2724	b2728	AAC75770.1	null	hypC	-	2.7106578821474585
964	3407	b3430	AAC76455.1	null	glgC	-	2.7097412949915274
965	54	b0054	AAC73165.1	null	lptD	-	2.709613761371023
966	4308	b4353	AAC77309.1	null	yjiX	-	2.7090406631167148
967	3025	b3035	AAC76071.2	null	tolC	-	2.7083182338521037
968	1306	b1300	AAC74382.1	null	puuC	-	2.704977915497907
969	3913	b3947	AAT48236.1	null	ptsA	-	2.704485489549552
970	3099	b3107	AAC76142.2	null	yhaL	-	2.7038149539811713
971	479	b0480	AAC73582.1	null	ushA	-	2.703602964138704
972	3454	b3477	AAC76502.1	null	nikB	-	2.7033082777188846
973	2715	b2719	AAC75761.1	null	hycG	-	2.701911431115828
974	2982	b2989	AAC76025.2	null	yghU	-	2.701201860846898
975	3977	b4024	AAC76994.1	null	lysC	-	2.700915154752662
976	483	b0484	AAC73586.1	null	copA	-	2.7002985027068704
977	963	b0973	AAC74058.1	null	hyaB	-	2.698307430221815
978	1885	b1860	AAC74930.1	null	ruvB	-	2.697811515750346
979	3777	b3803	AAC76806.1	null	hemX	-	2.697532460490224
980	817	b0825	AAC73912.2	null	fsaA	-	2.697394431393095
981	3072	b3080	AAC76115.1	null	ygjK	-	2.697384360072236
982	312	b0311	AAC73414.1	null	betA	-	2.697107680820617
983	3314	b3336	AAC76361.1	null	bfr	-	2.6969034674961616
984	3449	b3472	AAC76497.2	null	dcrB	-	2.6958332510060394
985	2224	b2209	AAC75269.1	null	eco	-	2.694973935552827
986	3076	b3084	AAC76119.2	null	rlmG	-	2.6946837328287883
987	1787	b1766	AAC74836.1	null	sppA	-	2.69428193040719
988	3812	b3839	AAC76842.1	null	tatC	-	2.6923572298225307
989	3776	b3802	AAC76805.1	null	hemY	-	2.6920969953196483
990	3233	b3247	AAC76279.2	null	rng	-	2.691357443520453
991	2391	b2375	AAC75434.1	null	yfdX	-	2.6912324293335375
992	2675	b2673	AAC75720.1	null	nrdH	-	2.691052268278314
993	1592	b1572	AAC74645.2	null	ydfB	-	2.689886770721474
994	3518	b3540	AAC76565.1	null	dppF	-	2.6893647781605425
995	3215	b3228	AAC76260.1	null	sspB	-	2.689264739345463
996	3832	b3866	AAC76863.1	null	yihI	-	2.6889591037801983
997	184	b0184	AAC73295.1	null	dnaE	-	2.6873813184263984
998	2183	b2168	AAC75229.1	null	fruK	-	2.686624351927849
999	164	b0163	AAC73274.1	null	yaeH	-	2.686345208876639
1000	1008	b1014	AAC74099.1	null	putA	-	2.6856927295785495
1001	4316	b4361	AAC77317.1	null	dnaC	-	2.685248240196178
1002	1674	b1652	AAC74724.1	null	rnt	-	2.6850925248455146
1003	1039	b1048	AAC74132.1	null	opgG	-	2.6849274551806985
1004	3951	b3994	AAC76968.1	null	thiC	-	2.683011603094538
1005	3051	b3058	AAC76094.2	null	folB	-	2.682266996033846
1006	3967	b4014	AAC76984.1	null	aceB	-	2.681707727867861
1007	846	b0854	AAC73941.1	null	potF	-	2.6811807575565134
1008	617	b0610	AAC73711.1	null	rnk	-	2.680913826373149
1009	1658	b1636	AAC74708.1	null	pdxY	-	2.6808131089718334
1010	269	b0271	AAC73374.1	null	yagH	-	2.6806616460583075
1011	3057	b3064	AAC76100.1	null	tsaD	-	2.6802849320589743
1012	3196	b3209	AAC76241.2	null	elbB	-	2.679444890065683
1013	831	b0839	AAC73926.1	null	dacC	-	2.679296667674739
1014	1479	b1467	AAC74549.1	null	narY	-	2.678370021887169
1015	1488	b1476	AAD13440.1	null	fdnI	-	2.6779269582578116
1016	761	b0770	AAC73857.1	null	ybhI	-	2.677367943058337
1017	3124	b3136	AAC76170.1	null	agaS	-	2.6773198461451413
1018	3926	b3961	AAC76943.1	null	oxyR	-	2.6770386146093412
1019	2209	b2195	AAC75255.1	null	ccmG	-	2.67690080598037
1020	841	b0849	AAC73936.1	null	grxA	-	2.6759672229217237
1021	2092	b2075	AAC75136.1	null	mdtB	-	2.6743507531336834
1022	1801	b1780	AAC74850.2	null	yeaD	-	2.6739489233076594
1023	518	b4572	ABD18638.2	null	ylbE	-	2.673627203887725
1024	3424	b3447	AAC76472.1	null	ggt	-	2.673503735043098
1025	3326	b3348	AAC76373.1	null	slyX	-	2.673389811429825
1026	2180	b2165	AAC75226.1	null	psuG	-	2.6728145093691085
1027	1757	b1736	AAC74806.1	null	chbA	-	2.672628789803363
1028	1839	b1816	AAC74886.1	null	yoaE	-	2.6720609942383846
1029	1242	b1243	AAC74325.1	null	oppA	-	2.670749209657666
1030	3765	b3788	AAT48213.1	null	rffG	-	2.6706758877168517
1031	682	b0686	AAC73780.1	null	ybfF	-	2.6706650502850264
1032	997	b1003	AAC74088.1	null	yccJ	-	2.670426420944171
1033	1425	b1413	AAC74495.2	null	hrpA	-	2.670354152541573
1034	3047	b3054	AAC76090.1	null	ygiF	-	2.6700201245761086
1035	3193	b3206	AAC76238.1	null	npr	-	2.6681253577282353
1036	92	b0091	AAC73202.1	null	murC	-	2.6666073632725635
1037	2199	b2183	AAC75244.1	null	rsuA	-	2.665851061044103
1038	3190	b3203	AAC76235.1	null	hpf	-	2.6655599860521595
1039	1760	b1739	AAC74809.1	null	osmE	-	2.664915762540151
1040	2989	b2996	AAC76032.1	null	hybA	-	2.6628263645734713
1041	2320	b2303	AAC75363.1	null	folX	-	2.66278945863457
1042	770	b0779	AAC73866.1	null	uvrB	-	2.6627425512984253
1043	2942	b2948	AAC75985.2	null	yqgE	-	2.6624367787469216
1044	2170	b2155	AAC75216.1	null	cirA	-	2.661921483464063
1045	2954	b2960	AAC75997.1	null	trmI	-	2.6616376532037638
1046	2917	b2922	AAC75959.1	null	yggE	-	2.6613886432058114
1047	61	b0061	AAC73172.1	null	araD	-	2.6609415336986695
1048	1633	b1612	AAC74684.1	null	fumA	-	2.6601566386487927
1049	3920	b3955	AAC76937.1	null	eptC	-	2.659738046493723
1050	2988	b2995	AAC76031.1	null	hybB	-	2.659445310779926
1051	3458	b3481	AAC76506.1	null	nikR	-	2.6579767883897794
1052	352	b0351	AAC73454.1	null	mhpF	-	2.6569001091220326
1053	2894	b2900	AAC75938.1	null	yqfB	-	2.6555374791983506
1054	1218	b1217	AAC74301.1	null	chaB	-	2.6544576707773104
1055	1554	b1540	AAC74613.1	null	ydfH	-	2.6533480046342883
1056	4004	b4050	AAC77020.2	null	pspG	-	2.653115020681965
1057	2077	b2062	AAC75123.1	null	wza	-	2.6523286964336097
1058	3028	b3038	AAC76074.1	null	ygiC	-	2.6523024372255635
1059	3427	b3450	AAC76475.2	null	ugpC	-	2.6520882474120113
1060	2777	b2781	AAC75823.1	null	mazG	-	2.6518622323999637
1061	2423	b2412	AAC75465.1	null	zipA	-	2.6516083275010964
1062	3801	b3827	AAC76830.1	null	bioP	-	2.651456831540013
1063	3509	b3532	AAC76557.1	null	bcsB	-	2.6501277232526363
1064	1896	b1870	AAC74940.1	null	cmoA	-	2.649364005053148
1065	735	b0737	AAC73831.1	null	tolQ	-	2.6488744077073973
1066	3524	b3547	AAC76571.1	null	yhjX	-	2.6480899430218585
1067	3775	b3801	AAC76804.1	null	aslA	-	2.6449542928831877
1068	3264	b3287	AAC76312.1	null	def	-	2.643796801473817
1069	696	b0699	AAC73793.1	null	ybfA	-	2.6437656717520817
1070	2128	b2113	AAC75174.2	null	mrp	-	2.643108859490097
1071	2891	b2897	AAC75935.1	null	sdhE	-	2.642405107940269
1072	3416	b3440	AAC76465.1	null	yhhX	-	2.640357561914212
1073	3868	b3901	AAC76883.1	null	rhaM	-	2.640238352416316
1074	1642	b1621	AAC74693.1	null	malX	-	2.639968327671807
1075	2689	b2688	AAC75735.1	null	gshA	-	2.6398630446255473
1076	2256	b2241	AAC75301.1	null	glpA	-	2.6388475516747327
1077	3653	b3671	AAC76694.1	null	ilvB	-	2.6374634947771125
1078	1288	b4596	ABP93443.1	null	yciZ	-	2.6372208068983687
1079	4207	b4254	AAC77211.1	null	argI	-	2.6369633615409036
1080	1117	b1127	AAC74211.1	null	pepT	-	2.636795613121134
1081	1953	b1929	AAC74996.1	null	yedE	-	2.6362756233978053
1082	2697	b2701	AAC75743.1	null	mltB	-	2.632666887809563
1083	4167	b4211	AAC77168.1	null	qorB	-	2.6314561471586733
1084	514	b0515	AAC73617.1	null	allE	-	2.63119690989178
1085	2074	b2059	AAC75120.1	null	wcaA	-	2.6303588573804464
1086	2667	b2665	AAC75712.1	null	kbp	-	2.6303556309279643
1087	4037	b4082	AAD13465.1	null	mdtN	-	2.628873397609929
1088	4327	b4374	AAC77327.1	null	yjjG	-	2.6288484481815506
1089	1651	b1629	AAC74701.1	null	rsxC	-	2.6282367399392754
1090	446	b0447	AAC73550.2	null	decR	-	2.6282156579625675
1091	3180	b3193	AAC76225.1	null	mlaD	-	2.6281006654331613
1092	3845	b3878	AAC76875.1	null	yihQ	-	2.627836454888673
1093	2728	b2732	AAC75774.1	null	ygbA	-	2.6263861245075635
1094	1280	b1277	AAC74359.1	null	ribA	-	2.626173681075845
1095	3066	b3074	AAC76109.1	null	ygjH	-	2.6260098369978286
1096	657	b0651	AAC73752.1	null	rihA	-	2.625517461456545
1097	3772	b3794	AAC76801.1	null	rffM	-	2.624649870430744
1098	3089	b3097	AAC76132.2	null	yqjC	-	2.6241941446286217
1099	2791	b2795	AAC75837.1	null	ppnN	-	2.622285054988976
1100	3985	b4031	AAC77001.1	null	xylE	-	2.62185146356829
1101	3796	b3822	AAT48221.1	null	recQ	-	2.6210222439000086
1102	3211	b3224	AAC76256.2	null	nanT	-	2.6192362700822414
1103	665	b0659	AAC73760.1	null	ybeY	-	2.6186002986409767
1104	2716	b2720	AAC75762.1	null	hycF	-	2.6182632625840085
1105	1553	b1539	AAC74612.1	null	ydfG	-	2.6180333639528035
1106	1182	b1185	AAC74269.1	null	dsbB	-	2.617917448592634
1107	480	b0481	AAC73583.1	null	ybaK	-	2.6169865374089913
1108	2661	b2659	AAC75706.2	null	csiD	-	2.61609958695605
1109	1115	b1125	AAC74209.1	null	potB	-	2.6160737666975757
1110	1312	b1306	AAC74388.1	null	pspC	-	2.615914067196412
1111	1116	b1126	AAC74210.1	null	potA	-	2.6157758326821634
1112	1819	b1796	AAC74866.1	null	yoaG	-	2.614338692938232
1113	3635	b3653	AAC76677.1	null	gltS	-	2.6138985868125566
1114	2437	b2426	AAC75479.2	null	ucpA	-	2.613816080753864
1115	4020	b4065	AAC77035.1	null	yjcE	-	2.6131014552184575
1116	119	b0119	AAC73230.2	null	yacL	-	2.61134769946988
1117	706	b0709	AAC73803.1	null	dtpD	-	2.6111674937501745
1118	1183	b1186	AAC74270.1	null	nhaB	-	2.610997882655143
1119	3755	b3778	AAT48209.1	null	rep	-	2.6093916819627214
1120	409	b0410	AAC73513.1	null	yajD	-	2.6080474748363316
1121	818	b0826	AAC73913.1	null	moeB	-	2.6078016482101334
1122	2943	b2949	AAC75986.1	null	yqgF	-	2.6077799271002187
1123	3147	b3159	AAC76193.2	null	yhbV	-	2.606977983120323
1124	3197	b3210	AAT48172.1	null	arcB	-	2.606024230108066
1125	758	b0767	AAC73854.1	null	pgl	-	2.605998802863057
1126	240	b0242	AAC73346.1	null	proB	-	2.6054914244400975
1127	1004	b1010	AAC74095.1	null	rutC	-	2.6046075572111347
1128	121	b0121	AAC73232.1	null	speE	-	2.603430451243946
1129	3700	b3715	AAC76738.1	null	yieH	-	2.603289279680168
1130	2630	b2620	AAC75669.1	null	smpB	-	2.6027398065863125
1131	886	b0895	AAC73981.1	null	dmsB	-	2.6026361441808694
1132	2758	b2762	AAC75804.1	null	cysH	-	2.6025011882697333
1133	325	b0323	AAC73426.1	null	yahI	-	2.6022407879255596
1134	3210	b3223	AAC76255.1	null	nanE	-	2.6018161571462355
1135	993	b0999	AAC74084.1	null	cbpM	-	2.6014297700466336
1136	3486	b3509	AAC76534.2	null	hdeB	-	2.599927767013516
1137	3924	b3959	AAC76941.3	null	argB	-	2.599558906801249
1138	3523	b3546	AAC76570.2	null	eptB	-	2.599252214195425
1139	3519	b3541	AAC76566.1	null	dppD	-	2.59875234941795
1140	3633	b3651	AAC76675.1	null	trmH	-	2.59714861066335
1141	3878	b3911	AAC76893.1	null	cpxA	-	2.595587708790345
1142	2225	b2210	AAC75270.1	null	mqo	-	2.595347112489177
1143	3987	b4033	AAC77003.1	null	malF	-	2.5951320613973476
1144	2904	b2909	AAC75947.2	null	ygfB	-	2.595024166214015
1145	1638	b1617	AAC74689.1	null	uidA	-	2.594641923809449
1146	3409	b3432	AAC76457.1	null	glgB	-	2.5945472251768575
1147	2255	b2240	AAC75300.1	null	glpT	-	2.5943346315162525
1148	1986	b1967	AAC75033.1	null	hchA	-	2.5924565602612963
1149	2041	b2026	AAC75087.1	null	hisI	-	2.5924043560153813
1150	2808	b2812	AAC75854.1	null	tcdA	-	2.59182480832863
1151	4105	b4411	AAT48242.1	null	ecnB	-	2.591523893118795
1152	624	b0617	AAC73718.1	null	citD	-	2.590772757111142
1153	431	b0432	AAC73535.1	null	cyoA	-	2.589533749028578
1154	4128	b4172	AAC77129.1	null	hfq	-	2.5889179067495736
1155	2060	b2045	AAC75106.1	null	wcaK	-	2.5863376431603706
1156	44	b0044	AAC73155.1	null	fixX	-	2.5861385584868852
1157	1719	b1698	AAC74768.1	null	ydiR	-	2.585999428787215
1158	4	b0004	AAC73115.1	null	thrC	-	2.585865909444837
1159	2737	b2741	AAC75783.1	null	rpoS	-	2.5856325916442877
1160	3567	b3588	AAC76612.2	null	aldB	-	2.585221208742474
1161	2202	b2186	AAC75247.1	null	yejK	-	2.585088241807649
1162	200	b0199	AAC73310.1	null	metN	-	2.585009953202278
1163	83	b0082	AAC73193.1	null	rsmH	-	2.5838839091453885
1164	4240	b4290	AAC77246.2	null	fecB	-	2.5835005178683725
1165	2067	b2052	AAC75113.1	null	fcl	-	2.582792780707426
1166	4012	b4057	AAC77027.1	null	yjbR	-	2.582145068703128
1167	2712	b2716	AAC75758.1	null	ascB	-	2.58201116008232
1168	4041	b4085	AAC77046.1	null	alsE	-	2.58138707870513
1169	3159	b3170	AAC76204.4	null	rimP	-	2.5813024862969636
1170	1634	b1613	AAC74685.1	null	manA	-	2.581026945775534
1171	4169	b4213	AAC77170.1	null	cpdB	-	2.58097966763811
1172	2246	b2232	AAC75292.1	null	ubiG	-	2.579966660826509
1173	3808	b3834	AAC76837.1	null	ubiJ	-	2.5785467731557015
1174	958	b0967	AAC74053.2	null	rlmI	-	2.5784137665064986
1175	2607	b2595	AAC75644.1	null	bamD	-	2.5770530685565207
1176	463	b0465	AAC73567.1	null	mscK	-	2.5755856591398674
1177	2821	b2828	AAC75867.1	null	lgt	-	2.5751262387814626
1178	179	b0179	AAC73290.1	null	lpxD	-	2.574932611033944
1179	991	b0997	AAC74082.1	null	torA	-	2.5746401790531204
1180	3432	b3455	AAC76480.1	null	livG	-	2.573933120485147
1181	1442	b1431	AAC74513.1	null	ydcL	-	2.573682138475641
1182	3447	b3470	AAC76495.1	null	tusA	-	2.5736087709528515
1183	3236	b3250	AAC76282.1	null	mreC	-	2.5720100066313303
1184	1624	b1603	AAC74675.1	null	pntA	-	2.571231559767534
1185	2540	b2527	AAC75580.1	null	hscB	-	2.571066906757027
1186	456	b0458	AAC73560.2	null	ylaC	-	2.5696929015559675
1187	2091	b2074	AAC75135.2	null	mdtA	-	2.5692878177414507
1188	4324	b4371	AAC77324.1	null	rsmC	-	2.5688804013818536
1189	633	b0627	AAC73728.1	null	tatE	-	2.5657777762579186
1190	2476	b2465	AAC75518.1	null	tktB	-	2.5650622596411186
1191	1898	b1872	AAC74942.2	null	torZ	-	2.5643906149387954
1192	3735	b3750	AAC76773.1	null	rbsC	-	2.5614537962793005
1193	1786	b1765	AAC74835.1	null	ydjA	-	2.560313759322738
1194	786	b0795	AAC73882.1	null	ybhG	-	2.5602783472265096
1195	3866	b3899	AAC76881.2	null	frvB	-	2.5594201956684253
1196	2311	b2294	AAC75354.2	null	yfbU	-	2.557739119464119
1197	3455	b3478	AAC76503.1	null	nikC	-	2.5575286531635877
1198	1104	b1114	AAC74198.1	null	mfd	-	2.557213029182559
1199	2015	b2003	AAC75064.1	null	yeeT	-	2.557079655780804
1200	1769	b1748	AAC74818.1	null	astC	-	2.5562011702814287
1201	3185	b3198	AAC76230.1	null	kdsC	-	2.5558724433468445
1202	2331	b2314	AAC75374.2	null	dedD	-	2.5547803426028985
1203	3222	b3235	AAC76267.1	null	degS	-	2.554507075408645
1204	2036	b2021	AAC75082.1	null	hisC	-	2.553880872444583
1205	3135	b3147	AAC76181.1	null	lpoA	-	2.5528305025040083
1206	3224	b3237	AAC76269.1	null	argR	-	2.552355326228989
1207	2608	b2597	AAC75646.1	null	raiA	-	2.5514053591520502
1208	663	b0657	AAC73758.1	null	lnt	-	2.5513162687273585
1209	2701	b2705	AAC75747.1	null	srlD	-	2.5504003499367944
1210	2305	b2288	AAC75348.1	null	nuoA	-	2.5497467819941946
1211	1797	b1776	AAC74846.1	null	ydjL	-	2.5494754635565884
1212	3764	b3787	AAT48212.1	null	wecC	-	2.548276054313899
1213	1118	b1128	AAC74212.2	null	roxA	-	2.547298417911889
1214	1964	b1942	AAC75009.1	null	fliJ	-	2.5470685453892257
1215	1644	b1623	AAC74695.1	null	add	-	2.545218790550861
1216	1928	b4537	AAC74973.2	null	yecJ	-	2.5451964629186374
1217	578	b0574	AAC73675.1	null	cusB	-	2.5438484084047235
1218	2623	b4461	AAT48144.3	null	yfjD	-	2.5435874621215744
1219	3737	b3752	AAC76775.1	null	rbsK	-	2.542920920917087
1220	2400	b2383	AAC75442.1	null	fryA	-	2.542500945633968
1221	4350	b4396	AAC77349.1	null	rob	-	2.5424394597269036
1222	1834	b1811	AAC74881.1	null	yoaH	-	2.542286474367857
1223	239	b0241	AAC73345.1	null	phoE	-	2.5408387286020675
1224	3080	b3088	AAT48166.1	null	alx	-	2.540425765769216
1225	3431	b3454	AAC76479.2	null	livF	-	2.539979242638463
1226	765	b0774	AAC73861.1	null	bioA	-	2.539193384584483
1227	3352	b3374	AAC76399.1	null	frlD	-	2.53888851807224
1228	55	b0055	AAC73166.1	null	djlA	-	2.5368287598622734
1229	990	b0996	AAC74081.1	null	torC	-	2.536728657646626
1230	550	b0550	AAC73651.1	null	rusA	-	2.5361516544642697
1231	1626	b1605	AAC74677.1	null	ydgI	-	2.535126829615337
1232	3144	b3156	AAC76190.1	null	yhbS	-	2.534899445055324
1233	427	b0428	AAC73531.1	null	cyoE	-	2.5348005387310013
1234	1660	b1638	AAC74710.1	null	pdxH	-	2.534165393956812
1235	3496	b3519	AAC76544.1	null	treF	-	2.534093701068213
1236	3927	b3962	AAC76944.2	null	sthA	-	2.5332595879820548
1237	2519	b2506	AAC75559.1	null	yfgI	-	2.532981952719094
1238	487	b0487	AAC73589.1	null	cueR	-	2.5324644670272263
1239	2619	b2608	AAC75657.2	null	rimM	-	2.532411573887353
1240	1828	b1805	AAC74875.1	null	fadD	-	2.532278143419845
1241	2370	b2356	AYC08231.1	null	yfdM	-	2.531632927804698
1242	2439	b2428	AAC75481.1	null	murQ	-	2.5314833325784853
1243	2802	b2806	AAC75848.1	null	rlmM	-	2.531104621490168
1244	4190	b4235	AAC77192.1	null	pmbA	-	2.530835797765621
1245	4344	b4390	AAC77343.2	null	nadR	-	2.53073616061861
1246	864	b0872	AAC73959.1	null	hcr	-	2.5289697673548375
1247	3121	b3133	AAC76167.2	null	agaV	-	2.528751216666719
1248	2398	b2381	AAC75440.1	null	ypdB	-	2.5283398117808225
1249	2362	b2346	AAC75406.1	null	mlaA	-	2.5282754389178512
1250	1066	b1076	AAC74160.1	null	flgE	-	2.5265849776927345
1251	1889	b1863	AAC74933.1	null	ruvC	-	2.5263359771427862
1252	1755	b1734	AAC74804.1	null	chbF	-	2.5257859246509566
1253	428	b0429	AAC73532.1	null	cyoD	-	2.5252863640398795
1254	2065	b2050	AAC75111.1	null	wcaI	-	2.5249874825156566
1255	3446	b3469	AAC76494.1	null	zntA	-	2.52438230697848
1256	1718	b1697	AAC74767.1	null	ydiQ	-	2.5240604088061893
1257	1366	b1355	AAC74437.2	null	ydaG	-	2.523712834073031
1258	2780	b2784	AAC75826.1	null	relA	-	2.523434563755597
1259	1536	b1523	AAC74596.1	null	yneG	-	2.523432065235464
1260	3398	b3421	AAC76446.1	null	rtcB	-	2.52291452232921
1261	3107	b3117	AAC76152.1	null	tdcB	-	2.522842465014107
1262	1635	b1614	AAC74686.1	null	ydgA	-	2.522394747886302
1263	747	b0756	AAC73843.1	null	galM	-	2.522094757672286
1264	819	b0827	AAC73914.1	null	moeA	-	2.5220184276120015
1265	1480	b1468	AAC74550.1	null	narZ	-	2.521573386738594
1266	3651	b3669	AAC76692.1	null	uhpA	-	2.5215266124701756
1267	2174	b2159	AAC75220.1	null	nfo	-	2.52065322709512
1268	3630	b3648	AAC76672.1	null	gmk	-	2.520256056208624
1269	3242	b3257	AAC76289.1	null	yhdT	-	2.520033626059539
1270	3063	b3071	AAC76106.1	null	nfeR	-	2.5194543086244092
1271	4058	b4102	AAC77063.1	null	phnF	-	2.5194121626043593
1272	3634	b3652	AAC76676.1	null	recG	-	2.519112539229639
1273	3569	b3590	AAC76614.1	null	selB	-	2.5183974393909723
1274	3859	b3892	AAD13454.1	null	fdoI	-	2.518371794288614
1275	123	b0123	AAC73234.1	null	cueO	-	2.518144519326376
1276	3531	b3554	AAC76578.2	null	yiaF	-	2.51601961651649
1277	899	b0908	AAC73994.1	null	aroA	-	2.5151631083850843
1278	3239	b3253	AAC76285.1	null	yhdH	-	2.514849299554944
1279	2221	b2207	AAC75267.1	null	napD	-	2.514450019633624
1280	1389	b1378	AAC74460.1	null	ydbK	-	2.511081410901752
1281	1391	b1379	AAC74461.1	null	hslJ	-	2.5107121561202885
1282	757	b0766	AAC73853.1	null	ybhA	-	2.5103770513344243
1283	2583	b2568	AAC75621.1	null	lepB	-	2.51037411789086
1284	3070	b3078	AAT48165.1	null	ygjI	-	2.5091661101806215
1285	4343	b4389	AAC77342.1	null	radA	-	2.509105207026064
1286	3410	b3433	AAC76458.1	null	asd	-	2.508582622202968
1287	3795	b3821	AAC76824.1	null	pldA	-	2.508497650324732
1288	1093	b1103	AAC74187.1	null	hinT	-	2.508414249714304
1289	1753	b1732	AAT48137.1	null	katE	-	2.5077786196570355
1290	85	b0084	AAC73195.1	null	ftsI	-	2.5075554522058687
1291	3975	b4022	AAC76992.1	null	rluF	-	2.5065908794932343
1292	2612	b2601	AAC75650.1	null	aroF	-	2.5048548050869277
1293	1458	b1446	AAC74528.1	null	ydcY	-	2.5038709054197
1294	27	b0027	AAC73138.1	null	lspA	-	2.5036329231104255
1295	476	b0477	AAC73579.1	null	gsk	-	2.5021720678634956
1296	4053	b4097	AAT48240.1	null	phnK	-	2.5020164797654987
1297	4199	b4244	AAC77201.1	null	pyrI	-	2.501930763727146
1298	3278	b3300	AAC76325.1	null	secY	-	2.5017871680606962
1299	688	b0693	AAC73787.1	null	speF	-	2.500843937414947
1300	772	b0781	AAC73868.1	null	moaA	-	2.4999160791146955
1301	1778	b1757	AAC74827.2	null	ynjE	-	2.499741403882475
1302	3664	b3681	AYC08251.1	null	glvG	-	2.499699109120059
1303	450	b0451	AAC73554.1	null	amtB	-	2.499623255068411
1304	31	b0031	AAC73142.1	null	dapB	-	2.4994099054763077
1305	881	b0890	AAC73976.1	null	ftsK	-	2.4990214084527165
1306	3948	b4407	AAT48237.1	null	thiS	-	2.4989011136041963
1307	3343	b3364	AAC76389.1	null	tsgA	-	2.497953383121858
1308	3879	b3912	AAC76894.1	null	cpxR	-	2.4972469925809073
1309	2062	b2047	AAC75108.1	null	wcaJ	-	2.4971171447764604
1310	4219	b4266	AAC77223.1	null	idnO	-	2.496850264241979
1311	2995	b3002	AAC76038.1	null	yqhA	-	2.4966328508156117
1312	2072	b2057	AAC75118.1	null	wcaC	-	2.496526454513338
1313	4194	b4240	AAC77197.1	null	treB	-	2.496099426915313
1314	2113	b2098	AAC75159.1	null	yegT	-	2.4938815454338794
1315	3506	b3529	AAC76554.4	null	pdeK	-	2.491433145713945
1316	2871	b2878	AAC75916.1	null	ygfK	-	2.491108189604794
1317	4177	b4221	AAC77178.1	null	tamB	-	2.4909634784701766
1318	3849	b3882	AAD13444.1	null	yihU	-	2.4908838694687816
1319	3560	b3581	AAC76605.1	null	sgbH	-	2.4906122008853004
1320	2332	b2315	AAC75375.1	null	folC	-	2.490206938426259
1321	3428	b3451	AAC76476.1	null	ugpE	-	2.4899613619828997
1322	3491	b3514	AAC76539.1	null	mdtF	-	2.4892026096909494
1323	201	b0200	AAC73311.1	null	gmhB	-	2.489130773463855
1324	2148	b2133	AAC75194.1	null	dld	-	2.48830500681266
1325	4066	b4111	AAC77072.1	null	proP	-	2.4882411532527287
1326	914	b0923	AAC74009.2	null	mukE	-	2.4880874466612335
1327	3115	b3127	AAC76161.1	null	garP	-	2.487195965926118
1328	1171	b1174	AAC74258.1	null	minE	-	2.4871381987045207
1329	2513	b2500	AAC75553.1	null	purN	-	2.487122916467522
1330	972	b0981	AAC74066.1	null	etk	-	2.4856835255743914
1331	2699	b2703	AAT48149.1	null	srlE	-	2.4853853737434894
1332	1570	b1552	AAC74625.1	null	cspI	-	2.4848687038046022
1333	471	b0472	AAC73574.1	null	recR	-	2.484445030765488
1334	126	b0126	AAC73237.1	null	can	-	2.483949622915691
1335	18	b4412	AAT48122.1	null	hokC	-	2.4839252582233478
1336	1231	b1232	AAC74314.1	null	purU	-	2.4837122859050957
1337	1260	b1260	AAC74342.1	null	trpA	-	2.483408271433626
1338	957	b0966	AAC74052.2	null	hspQ	-	2.483132433893159
1339	469	b0470	AYC08179.1	null	dnaX	-	2.482790382287606
1340	2163	b2148	AAC75209.1	null	mglC	-	2.4824287091034636
1341	3590	b3608	AAC76632.1	null	gpsA	-	2.48096604510147
1342	4314	b4359	AAC77315.2	null	opgB	-	2.480122288140293
1343	3691	b3706	AAC76729.1	null	mnmE	-	2.479839034193949
1344	1284	b1281	AAC74363.1	null	pyrF	-	2.479773473671515
1345	477	b0478	AAC73580.1	null	ybaL	-	2.479699893891072
1346	619	b0612	AAC73713.1	null	citT	-	2.4792371052623703
1347	2725	b2729	AAC75771.1	null	hypD	-	2.478867709356816
1348	2835	b2841	AAC75880.1	null	araE	-	2.478708576132177
1349	3844	b3877	AAC76874.2	null	yihP	-	2.4784298715597624
1350	3042	b3051	AAC76087.1	null	yqiK	-	2.4779517183001665
1351	2210	b2196	AAC75256.1	null	ccmF	-	2.4769200930174575
1352	6	b0006	AAC73117.1	null	yaaA	-	2.4759320068234194
1353	1224	b1223	AAC74307.1	null	narK	-	2.47529212263487
1354	2114	b2099	AAC75160.1	null	yegU	-	2.4752292736096044
1355	602	b0596	AAC73697.1	null	entA	-	2.475143691871556
1356	647	b0641	AAC73742.1	null	lptE	-	2.4744035389150287
1357	4033	b4078	AAD13461.1	null	yjcO	-	2.474389290124084
1358	3134	b3146	AAC76180.1	null	rsmI	-	2.4741686411684745
1359	2254	b2239	AAC75299.1	null	glpQ	-	2.474055138631198
1360	3912	b3946	AAC76928.1	null	fsaB	-	2.4737178203049415
1361	2481	b2470	AAC75523.1	null	acrD	-	2.47244561723823
1362	380	b0381	AAC73484.1	null	ddlA	-	2.4721702574282993
1363	2680	b2678	AAC75725.1	null	proW	-	2.470946814008328
1364	1886	b1861	AAC74931.1	null	ruvA	-	2.468519161441886
1365	3903	b3937	AAC76919.1	null	yiiX	-	2.4680546615188965
1366	468	b0470	AAC73572.1	null	dnaX	-	2.4663797808455468
1367	1254	b1254	AAC74336.1	null	yciB	-	2.4656504370084042
1368	3464	b3487	AAC76512.1	null	yhiI	-	2.4651771105136224
1369	1813	b1792	AAC74862.2	null	yeaO	-	2.4648254601677446
1370	883	b0892	AAC73978.1	null	rarA	-	2.4646826711088763
1371	3335	b3356	AAC76381.1	null	yhfA	-	2.4646403602812166
1372	513	b0514	AAC73616.1	null	glxK	-	2.464148329909047
1373	784	b0793	AAC73880.1	null	ybhS	-	2.464047702543288
1374	4302	b4347	AAC77303.2	null	symE	-	2.463878675125254
1375	3685	b3702	AAC76725.1	null	dnaA	-	2.463316592844125
1376	847	b0855	AAC73942.2	null	potG	-	2.4632868795096217
1377	3363	b3385	AAC76410.1	null	gph	-	2.462355263330852
1378	3521	b3543	AAC76568.1	null	dppB	-	2.4618436441285714
1379	2435	b2424	AAC75477.1	null	cysU	-	2.46143893142218
1380	3062	b3070	AAC76105.1	null	nfeF	-	2.4611778158619555
1381	1484	b1472	AYC08210.1	null	yddL	-	2.4611438206885645
1382	68	b0068	AAC73179.1	null	thiB	-	2.460285934648456
1383	3429	b3452	AAC76477.1	null	ugpA	-	2.4597670785519954
1384	4007	b4053	AAC77023.1	null	alr	-	2.459440348101751
1385	2168	b2153	AAC75214.1	null	folE	-	2.4593736494199856
1386	681	b0685	AAC73779.2	null	ybfE	-	2.4589015188616434
1387	3780	b3806	AAC76809.1	null	cyaA	-	2.458895685226249
1388	151	b0151	AAC73262.1	null	fhuC	-	2.458824318592546
1389	2149	b2134	AAC75195.2	null	pbpG	-	2.4583316416714194
1390	1876	b1851	AAC74921.1	null	edd	-	2.4582338674705064
1391	3923	b3958	AAC76940.1	null	argC	-	2.4582189738540454
1392	3347	b3368	AAC76393.1	null	cysG	-	2.458015576505557
1393	4138	b4182	AAC77139.1	null	yjfJ	-	2.4576849542303445
1394	2537	b2524	AAC75577.1	null	iscX	-	2.4573972212469135
1395	3806	b3832	AAC76835.1	null	rmuC	-	2.457208730272819
1396	51	b0051	AAC73162.1	null	rsmA	-	2.4560315500023386
1397	3141	b3153	AAC76187.2	null	yhbO	-	2.4560151959796577
1398	3079	b3087	AAC76122.2	null	ygjR	-	2.456007487360849
1399	2258	b2243	AAC75303.1	null	glpC	-	2.4558386821335754
1400	2810	b2817	AAC75856.2	null	amiC	-	2.455245689556468
1401	3665	b3682	AYC08252.1	null	glvB	-	2.45523637366814
1402	454	b0456	AAC73558.1	null	ybaA	-	2.455025457117941
1403	1361	b1351	AAC74433.1	null	racC	-	2.4543006870786233
1404	3980	b4027	AAC76997.2	null	yjbF	-	2.453167853815801
1405	48	b0048	AAC73159.1	null	folA	-	2.4529662380777086
1406	4277	b4324	AAC77280.1	null	uxuR	-	2.4524876911243245
1407	3727	b3742	AAC76765.1	null	mioC	-	2.452437015347891
1408	1207	b1209	AAC74293.1	null	lolB	-	2.452085220359504
1409	628	b0621	AAC73722.1	null	dcuC	-	2.4520137490004754
1410	2194	b2178	AAC75239.1	null	yejB	-	2.451529032665605
1411	2947	b2953	AAC75990.2	null	yggU	-	2.4513845116392354
1412	1314	b1308	AAC74390.1	null	pspE	-	2.451283883814033
1413	1263	b1263	AAC74345.1	null	trpD	-	2.4512519048302215
1414	2559	b2545	AAC75598.2	null	yphC	-	2.4510967570043816
1415	2873	b2880	AAC75918.1	null	ygfM	-	2.450331400320058
1416	1798	b1777	AAC74847.2	null	yeaC	-	2.4489199749986335
1417	836	b0844	AAC73931.2	null	ybjI	-	2.4488487223719906
1418	4003	b4049	AAC77019.3	null	dusA	-	2.448826015706449
1419	908	b0917	AAC74003.1	null	ycaR	-	2.448317891575241
1420	2510	b2497	AAC75550.1	null	uraA	-	2.447903876383991
1421	2252	b2237	AAC75297.1	null	inaA	-	2.447135988012387
1422	2514	b2501	AAC75554.1	null	ppk	-	2.446844008031436
1423	3867	b3900	AAC76882.1	null	frvA	-	2.446684133144305
1424	858	b0866	AAC73953.1	null	ybjQ	-	2.44650377244541
1425	1303	b1297	AAC74379.2	null	puuA	-	2.44633304274388
1426	3125	b3137	AAC76171.1	null	kbaY	-	2.4458828361348357
1427	996	b1002	AAC74087.1	null	agp	-	2.4458394115539637
1428	3703	b3718	AAT48202.1	null	yieK	-	2.4456706806776234
1429	1172	b1175	AAC74259.1	null	minD	-	2.445351305440827
1430	3433	b3456	AAC76481.1	null	livM	-	2.4450686986273467
1431	1272	b1272	AAC74354.1	null	sohB	-	2.4440228798042547
1432	3930	b3965	AAC76947.1	null	trmA	-	2.443760204257415
1433	2465	b2454	AAC75507.1	null	eutJ	-	2.4436722477577324
1434	1759	b1738	AAC74808.1	null	chbB	-	2.4433945683507314
1435	3146	b3158	AAC76192.1	null	yhbU	-	2.443190380815582
1436	1441	b1430	AAC74512.1	null	tehB	-	2.4415008017537128
1437	4315	b4360	AAC77316.2	null	yjjA	-	2.441236692077357
1438	3596	b3614	AAC76638.2	null	yibQ	-	2.439781014178508
1439	1772	b1751	AAC74821.2	null	ydjY	-	2.4392921269475827
1440	3149	b3161	AAC76195.1	null	mtr	-	2.4390618191230713
1441	2112	b2097	AAC75158.2	null	fbaB	-	2.438935622114722
1442	2711	b2715	AAT48150.1	null	ascF	-	2.4388425695382936
1443	2946	b2952	AAC75989.1	null	yggT	-	2.438296149298862
1444	3815	b3843	AAC76846.1	null	ubiD	-	2.438237279419045
1445	3705	b3720	AAC76743.1	null	bglH	-	2.4374212043902594
1446	2217	b2203	AAC75263.2	null	napB	-	2.4370618564277886
1447	1215	b4421	AAT48127.1	null	ldrB	-	2.436897543402048
1448	3870	b3903	AAT48234.1	null	rhaA	-	2.4364976211639275
1449	3191	b3204	AAC76236.1	null	ptsN	-	2.4363761086047955
1450	1669	b1647	AAT48134.1	null	ydhF	-	2.4360518238492603
1451	1761	b1740	AAC74810.1	null	nadE	-	2.4343611688020825
1452	1974	b1952	AAC75019.1	null	dsrB	-	2.4343065273241353
1453	1446	b1435	AAC74517.2	null	rlhA	-	2.4333080583442155
1454	3355	b3377	AAC76402.1	null	yhfT	-	2.433297755346717
1455	3479	b3502	AAC76527.2	null	arsB	-	2.4332783691637143
1456	3440	b3463	AAC76488.1	null	ftsE	-	2.432071869643445
1457	1830	b1807	AAC74877.1	null	tsaB	-	2.4318326934154553
1458	1321	b1315	AAC74397.1	null	ycjS	-	2.4315280112339868
1459	3351	b4474	AAT48177.1	null	frlC	-	2.4310106516854333
1460	2721	b2725	AAC75767.1	null	hycA	-	2.4309726709494313
1461	3228	b3241	AAC76273.1	null	aaeA	-	2.4308477404974305
1462	2486	b2473	AAC75526.2	null	ypfH	-	2.4300250704896693
1463	1951	b1927	AAC74994.1	null	amyA	-	2.4285663392969976
1464	3386	b3408	AAC76433.1	null	feoA	-	2.4274731755227896
1465	3456	b3479	AAC76504.1	null	nikD	-	2.42738194445317
1466	2508	b2495	AAC75548.1	null	yfgD	-	2.427344695079932
1467	3094	b3102	AAC76137.1	null	yqjG	-	2.426962951120698
1468	3773	b3795	AAT48216.1	null	yifK	-	2.424788454575293
1469	862	b0870	AAC73957.1	null	ltaE	-	2.4243880592714597
1470	1068	b1078	AAC74162.1	null	flgG	-	2.4234789036329487
1471	3510	b3533	AAC76558.2	null	bcsA	-	2.423064083108326
1472	1204	b1206	AAC74290.2	null	dauA	-	2.4230239702462333
1473	1960	b1938	AAC75005.1	null	fliF	-	2.4218757079261306
1474	1881	b1856	AAC74926.2	null	mepM	-	2.421565196486794
1475	189	b0189	AAC73300.2	null	rof	-	2.4209115439649684
1476	1455	b1444	AAC74526.1	null	patD	-	2.4207164535796606
1477	764	b0773	AAC73860.1	null	ybhB	-	2.4194575016933833
1478	3414	b3438	AAT48184.1	null	gntR	-	2.419347543907949
1479	2803	b2807	AAC75849.1	null	ygdD	-	2.418108054763313
1480	956	b0965	AAC74051.2	null	yccU	-	2.4179635790280867
1481	3378	b3400	AAC76425.1	null	hslR	-	2.417255499152681
1482	1720	b1699	AAC74769.1	null	ydiS	-	2.4171952990599443
1483	2076	b2061	AAC75122.1	null	wzb	-	2.4168108035068716
1484	2626	b2616	AAT48145.1	null	recN	-	2.416736577486727
1485	2418	b2408	AAC75461.1	null	yfeN	-	2.415324733307187
1486	1053	b1063	AAC74147.1	null	yceB	-	2.414528871032306
1487	3324	b3346	AAC76371.2	null	yheO	-	2.413185360228202
1488	4191	b4237	AAC77194.1	null	nrdG	-	2.4129942127809096
1489	3616	b3634	AAC76658.1	null	coaD	-	2.4124555258036695
1490	2694	b2698	AAC75740.1	null	recX	-	2.4122810865509825
1491	1584	b1564	AAC74637.1	null	relB	-	2.4122253578334556
1492	4042	b4086	AAC77047.1	null	alsC	-	2.4121661900367006
1493	766	b0775	AAC73862.1	null	bioB	-	2.4119561156804106
1494	376	b0377	AAC73480.1	null	sbmA	-	2.4112914492409887
1495	1649	b1627	AAC74699.1	null	rsxA	-	2.410673858278159
1496	3500	b3523	AAC76548.1	null	yhjE	-	2.4093732539061214
1497	1657	b1635	AAC74707.1	null	gstA	-	2.4091511266089727
1498	47	b0047	AAC73158.1	null	kefC	-	2.4089566287548205
1499	1908	b1882	AAC74952.1	null	cheY	-	2.4089305389592246
1500	579	b0575	AAC73676.1	null	cusA	-	2.407169085514807
1501	1451	b1440	AAC74522.1	null	ydcS	-	2.4071123413188684
1502	796	b0805	AAC73892.1	null	fiu	-	2.406980805824571
1503	2207	b2193	AAC75253.1	null	narP	-	2.4068740613623336
1504	1264	b1264	AAC74346.1	null	trpE	-	2.4068105877664348
1505	4334	b4380	AAC77333.1	null	yjjI	-	2.406303910771441
1506	1925	b1900	AAC74970.1	null	araG	-	2.406051235715916
1507	744	b0753	AAC73840.1	null	ybgS	-	2.4055319874502143
1508	1874	b1849	AAC74919.1	null	purT	-	2.405350201032964
1509	2327	b2310	AAC75370.1	null	argT	-	2.405144212704831
1510	547	b0547	AAC73648.1	null	ybcN	-	2.4050297413527555
1511	2784	b2788	AAC75830.1	null	gudX	-	2.4045801542128973
1512	2263	b2247	AAC75307.2	null	rhmD	-	2.4040448404627774
1513	1604	b1584	AAC74656.1	null	speG	-	2.4036806237601067
1514	1686	b1663	AAT48136.1	null	mdtK	-	2.403675222170708
1515	2957	b2963	AAC76000.2	null	mltC	-	2.4036488378311107
1516	1342	b1333	AAC74415.1	null	uspE	-	2.4029835559289605
1517	1593	b1573	AAC74646.1	null	ydfC	-	2.4029086079810145
1518	441	b0442	AAC73545.1	null	ybaV	-	2.4027137188530374
1519	895	b0904	AAC73990.1	null	focA	-	2.402327244649976
1520	1804	b1783	AAC74853.1	null	yeaG	-	2.401816029851347
1521	452	b0453	AAC73556.1	null	ybaY	-	2.400206377172558
1522	4222	b4269	AAC77226.2	null	ahr	-	2.400082615887242
1523	1788	b1767	AAC74837.1	null	ansA	-	2.399828790957628
1524	2405	b2388	AAC75447.1	null	glk	-	2.399456938607087
1525	1010	b1015	AAC74100.1	null	putP	-	2.3992916014971786
1526	1100	b1110	AAC74194.1	null	ycfJ	-	2.399008315231006
1527	2601	b2585	AAC75638.2	null	pssA	-	2.3976905323926623
1528	1318	b1312	AAC74394.1	null	ycjP	-	2.3976449088425866
1529	791	b0800	AAC73887.1	null	ybiB	-	2.397060401369554
1530	1950	b1926	AAC74993.1	null	fliT	-	2.3968247435433447
1531	1040	b1049	AAC74133.1	null	opgH	-	2.3966653100007362
1532	331	b0329	AAC73432.1	null	yahO	-	2.3966200915622333
1533	1071	b1081	AAC74165.1	null	flgJ	-	2.3964387267693543
1534	2814	b2821	AAC75860.1	null	ptrA	-	2.39584758583108
1535	1007	b1013	AAC74098.1	null	rutR	-	2.395437262683067
1536	863	b0871	AAC73958.1	null	poxB	-	2.3951985671195453
1537	2216	b2202	AAC75262.1	null	napC	-	2.3949074701006356
1538	707	b0710	AAC73804.1	null	ybgI	-	2.394609545496894
1539	3268	b3291	AAC76316.1	null	mscL	-	2.3944396580726557
1540	3130	b3142	AAC76176.1	null	yraH	-	2.3942135968863614
1541	1078	b1088	AAC74172.1	null	yceD	-	2.3933996181348762
1542	2475	b2464	AAC75517.1	null	talA	-	2.3931597988555793
1543	4341	b4387	AAC77340.1	null	ytjB	-	2.3925593588732537
1544	2491	b2478	AAC75531.1	null	dapA	-	2.3920752748331955
1545	1897	b1871	AAC74941.1	null	cmoB	-	2.3912370322608276
1546	1258	b1258	AAC74340.1	null	yciF	-	2.3905010311468984
1547	694	b0698	AAC73792.1	null	kdpA	-	2.39009379600687
1548	901	b0910	AAC73996.1	null	cmk	-	2.390010166597813
1549	4129	b4173	AAC77130.1	null	hflX	-	2.389751803736443
1550	2179	b2164	AAC75225.1	null	psuT	-	2.3896849162485005
1551	4205	b4252	AAC77209.2	null	tabA	-	2.3894931264111205
1552	1300	b1295	AAC74377.1	null	ymjA	-	2.389323141686243
1553	3189	b3202	AAC76234.1	null	rpoN	-	2.389317748903584
1554	451	b0452	AAC73555.1	null	tesB	-	2.3891443711093556
1555	2441	b2430	AAC75483.2	null	yfeW	-	2.3889644453803354
1556	1538	b1525	AAC74598.2	null	sad	-	2.388614869323826
1557	2208	b2194	AAC75254.1	null	ccmH	-	2.3885708470355516
1558	1794	b1773	AAC74843.1	null	ydjI	-	2.3879386109283
1559	2177	b2162	AAC75223.1	null	rihB	-	2.387771084416972
1560	3816	b3844	AAC76847.1	null	fre	-	2.3873191591477183
1561	1924	b4460	AAT48138.2	null	araH	-	2.38722689736803
1562	2552	b2538	AAC75591.1	null	hcaE	-	2.3863358716393726
1563	814	b0822	AAC73909.1	null	ybiV	-	2.3861030467896054
1564	1087	b1097	AAC74181.1	null	mltG	-	2.3856450954610358
1565	220	b0224	AAC73328.1	null	yafK	-	2.3855284029101265
1566	952	b0961	AAC74047.1	null	yccF	-	2.3852618093611757
1567	870	b0878	AAC73965.2	null	macA	-	2.384998303106301
1568	2081	b2066	AAC75127.2	null	udk	-	2.384804681479548
1569	2785	b2789	AAC75831.1	null	gudP	-	2.383676254028276
1570	3545	b3566	AAC76590.1	null	xylF	-	2.3832603744325915
1571	4267	b4314	AAC77270.1	null	fimA	-	2.3802514367783196
1572	4075	b4119	AAC77080.1	null	melA	-	2.3796992464994324
1573	3704	b3719	AAC76742.3	null	yieL	-	2.3788328373660828
1574	1057	b1067	AAC74151.1	null	yceH	-	2.3786093493272857
1575	3585	b3603	AAC76627.1	null	lldP	-	2.3784250499750996
1576	3961	b4004	AAC76978.1	null	zraR	-	2.3784089419316015
1577	4351	b4397	AAC77350.1	null	creA	-	2.3776611121274582
1578	1603	b1583	AAC74655.1	null	ynfB	-	2.37762999087741
1579	3916	b3951	AAC76933.1	null	pflD	-	2.3773136855914743
1580	3358	b3380	AAC76405.1	null	yhfW	-	2.377135375084431
1581	1076	b1086	AAC74170.1	null	rluC	-	2.377135278728008
1582	687	b0692	AAC73786.1	null	potE	-	2.376151106799838
1583	3559	b3580	AAC76604.1	null	lyxK	-	2.3755388940788476
1584	3315	b3337	AAC76362.1	null	bfd	-	2.3748308166550407
1585	4248	b4298	AAC77254.2	null	yjhH	-	2.374468626770782
1586	3786	b3811	AAC76814.1	null	xerC	-	2.3739530614590443
1587	2200	b2184	AAC75245.1	null	radD	-	2.373643908736203
1588	860	b0868	AAC73955.2	null	ybjS	-	2.37298101888407
1589	4147	b4191	AAC77148.1	null	ulaR	-	2.372884853225995
1590	2158	b2143	AAC75204.1	null	cdd	-	2.3728387845173384
1591	2483	b2471	AAC75524.1	null	yffB	-	2.3728149367211206
1592	3865	b3898	AAC76880.1	null	frvX	-	2.3724126367406884
1593	3499	b3522	AAC76547.1	null	yhjD	-	2.3713894936883357
1594	660	b0654	AAC73755.1	null	gltJ	-	2.371347368019392
1595	2826	b2832	AAC75871.1	null	ygdQ	-	2.3713015583785215
1596	259	b0261	AAC73364.1	null	mmuM	-	2.371005973461722
1597	3982	b4029	AAC76999.1	null	yjbH	-	2.3702605390289557
1598	2266	b2250	AAC75310.2	null	yfaZ	-	2.3700666917180215
1599	2342	b2325	AAC75385.1	null	yfcL	-	2.3698456876415745
1600	978	b0987	AAC74072.2	null	gfcA	-	2.369547911335382
1601	1064	b1074	AAC74158.1	null	flgC	-	2.36923511130126
1602	3145	b3157	AAC76191.1	null	yhbT	-	2.369201873230563
1603	49	b0049	AAC73160.1	null	apaH	-	2.3686588600470304
1604	1214	b4419	AAT48126.1	null	ldrA	-	2.366403676232149
1605	1216	b4423	AAT48128.1	null	ldrC	-	2.366403676232149
1606	683	b0687	AAC73781.1	null	seqA	-	2.3661309613781927
1607	2061	b2046	AAC75107.1	null	wzxC	-	2.36574811812248
1608	2741	b2745	AAC75787.1	null	truD	-	2.3655848543910727
1609	606	b0599	AAC73700.1	null	hcxA	-	2.365489509578794
1610	3065	b3073	AAC76108.3	null	patA	-	2.365403721003679
1611	3267	b3290	AAC76315.1	null	trkA	-	2.365040869915884
1612	2460	b2449	AAC75502.1	null	yffR	-	2.364752942254062
1613	1106	b1116	AAC74200.1	null	lolC	-	2.3646428202609244
1614	2727	b2731	AAC75773.1	null	fhlA	-	2.3644877993723274
1615	3638	b3656	AAC76680.1	null	yicI	-	2.3643600669923095
1616	736	b0738	AAC73832.1	null	tolR	-	2.3637888134719787
1617	3561	b3582	AAC76606.2	null	sgbU	-	2.3637655367878874
1618	1954	b1930	AAC74997.1	null	yedF	-	2.3635099696592796
1619	3725	b3740	AAC76763.1	null	rsmG	-	2.363499244071758
1620	1941	b1917	AAC74984.1	null	tcyN	-	2.363484565931613
1621	1823	b1800	AAC74870.1	null	dmlA	-	2.3634839629314968
1622	355	b0354	AAC73457.2	null	yaiL	-	2.3634070754979244
1623	1912	b1886	AAC74956.1	null	tar	-	2.361682614441063
1624	2837	b2843	AAC75882.1	null	kduI	-	2.360852605233825
1625	999	b4518	AAC74090.2	null	ymdF	-	2.3607376992388853
1626	127	b0127	AAC73238.1	null	yadG	-	2.360509999737177
1627	3728	b3743	AAC76766.1	null	asnC	-	2.3601244071452663
1628	1805	b1784	AAC74854.1	null	yeaH	-	2.3596362661789216
1629	3869	b3902	AAC76884.1	null	rhaD	-	2.3596071745449922
1630	1963	b1941	AAC75008.1	null	fliI	-	2.3589658179192474
1631	1967	b1945	AAC75012.1	null	fliM	-	2.358894024993692
1632	3666	b3683	AYC08253.1	null	glvC	-	2.358497183793331
1633	2078	b2063	AAC75124.2	null	yegH	-	2.358329940140545
1634	3835	b3868	AAC76865.1	null	glnG	-	2.3580411615009016
1635	1601	b1581	AAC74653.1	null	rspA	-	2.357738071253106
1636	3439	b3462	AAC76487.1	null	ftsX	-	2.357487499736412
1637	503	b0503	AAC73605.1	null	selU	-	2.357478582322523
1638	1895	b1869	AAC74939.2	null	yecN	-	2.357368215970573
1639	1704	b1683	AAC74753.2	null	sufB	-	2.3569724461958135
1640	443	b0444	AAC73547.1	null	queC	-	2.3555660912430887
1641	2	b0002	AAC73113.1	null	thrA	-	2.3546335705244075
1642	4117	b4159	AAC77119.1	null	mscM	-	2.354570450556261
1643	3551	b3572	AAT48193.1	null	avtA	-	2.3537188696364093
1644	2226	b2211	AAC75271.1	null	yojI	-	2.353461479391738
1645	3049	b3056	AAC76092.1	null	cca	-	2.3527616468291375
1646	1069	b1079	AAC74163.1	null	flgH	-	2.3525746388733615
1647	2830	b2836	AAC75875.1	null	aas	-	2.352280756033806
1648	1114	b1124	AAC74208.1	null	potC	-	2.352276243943926
1649	315	b0314	AAC73417.1	null	betT	-	2.3513323280092635
1650	128	b0128	AAC73239.1	null	yadH	-	2.350902204222843
1651	1090	b1100	AAC74184.1	null	ycfH	-	2.34993877810067
1652	367	b0366	AAC73469.1	null	tauB	-	2.3494392032980835
1653	3751	b3773	AAC77493.1	null	ilvY	-	2.349239441999099
1654	9	b0009	AAC73120.1	null	mog	-	2.349169833969783
1655	1103	b1113	AAC74197.1	null	ldtC	-	2.34611603286103
1656	3905	b3939	AAC76921.1	null	metB	-	2.34563662709685
1657	3067	b3075	AAC76110.1	null	ebgR	-	2.3453315814866778
1658	2417	b2407	AAC75460.1	null	xapA	-	2.3448594494064983
1659	2568	b2554	AAC75607.1	null	glrR	-	2.344211877936169
1660	1632	b1611	AAC74683.1	null	fumC	-	2.3440159801252185
1661	4332	b4378	AAC77331.2	null	yjjV	-	2.342816316243668
1662	191	b0190	AAC73301.1	null	yaeQ	-	2.3423699535724087
1663	600	b0594	AAC73695.1	null	entE	-	2.3423667793729757
1664	3112	b3124	AAC76158.2	null	garK	-	2.3422049657443136
1665	1072	b1082	AAC74166.1	null	flgK	-	2.3418862564169682
1666	1758	b1737	AAC74807.1	null	chbC	-	2.3410833982385224
1667	1137	b1147	AAC74231.2	null	ymfL	-	2.34105954083935
1668	2506	b2493	AAC75546.1	null	yfgO	-	2.340675518923007
1669	1427	b1415	AAC74497.1	null	aldA	-	2.3406008569391723
1670	4028	b4073	AAC77043.1	null	nrfD	-	2.3405577466429186
1671	1278	b4741	AYC08199.1	null	ymiC	-	2.3404199131135615
1672	2503	b2490	AAC75543.2	null	hyfJ	-	2.3403230596023135
1673	3863	b3896	AAC76878.1	null	yiiG	-	2.3399115731175946
1674	3142	b3154	AAC76188.1	null	yhbP	-	2.3398896191760756
1675	1852	b1827	AAC74897.1	null	kdgR	-	2.3387292986399544
1676	3443	b3466	AAC76491.1	null	yhhL	-	2.3384894229733284
1677	3756	b3779	AAT48210.1	null	gpp	-	2.338368466847986
1678	4176	b4220	AAC77177.1	null	tamA	-	2.3381393292145236
1679	851	b0859	AAC73946.1	null	rlmC	-	2.3380359801725867
1680	2877	b4464	AAT48153.1	null	ghxQ	-	2.3379732235655064
1681	2949	b2955	AAC75992.1	null	yggW	-	2.337887971584099
1682	4212	b4259	AAC77216.1	null	holC	-	2.3372045625291666
1683	2926	b4465	AAT48154.1	null	yggP	-	2.337009037727096
1684	1709	b1688	AAC74758.1	null	ydiK	-	2.3362855251660015
1685	1654	b1632	AAC74704.1	null	rsxE	-	2.336221268982841
1686	4340	b4386	AAC77339.1	null	lplA	-	2.336076365904637
1687	3184	b3197	AAC76229.1	null	kdsD	-	2.335246994296764
1688	209	b0214	AAC73319.1	null	rnhA	-	2.3333184895805053
1689	1655	b1633	AAC74705.1	null	nth	-	2.333007789607689
1690	1647	b1625	AAC74697.1	null	cnu	-	2.332693389052991
1691	2769	b2774	AAC75816.2	null	ygcW	-	2.3325422482005673
1692	822	b0830	AAC73917.1	null	gsiB	-	2.3324298304749127
1693	3784	b3809	AAC76812.2	null	dapF	-	2.332290539074405
1694	3116	b3128	AAC76162.1	null	garD	-	2.332261420817028
1695	3164	b3177	AAC76209.2	null	folP	-	2.3321865519197984
1696	3265	b3288	AAC76313.1	null	fmt	-	2.3310707432495796
1697	2470	b2459	AAC75512.1	null	eutT	-	2.3308554296471735
1698	2996	b3003	AAC76039.1	null	yghA	-	2.3300360888723524
1699	81	b0080	AAC73191.1	null	cra	-	2.3299782148759594
1700	2479	b2468	AAC75521.1	null	aegA	-	2.3298991045190607
1701	2742	b2746	AAC75788.1	null	ispF	-	2.3294507036384307
1702	2836	b2842	AAC75881.1	null	kduD	-	2.3266860174904034
1703	1927	b1902	AAC74972.1	null	ftnB	-	2.3264682752550923
1704	4101	b4145	AAC77105.1	null	yjeJ	-	2.3263488588309533
1705	2462	b2451	AAC75504.1	null	eutA	-	2.3259584706461682
1706	4091	b4135	AAC77095.2	null	yjdC	-	2.325823030308902
1707	2986	b2993	AAC76029.1	null	hybD	-	2.3255127628926444
1708	3473	b3497	AAC76522.1	null	rsmJ	-	2.3251397924075157
1709	4214	b4261	AAC77218.1	null	lptF	-	2.32497319133178
1710	4000	b4046	AAC77016.2	null	zur	-	2.324878132431339
1711	3639	b3657	AAC76681.2	null	yicJ	-	2.324237374263606
1712	2325	b2308	AAC75368.1	null	hisQ	-	2.32384012437706
1713	3771	b3793	AAC76800.1	null	wzyE	-	2.323027340094774
1714	2563	b2549	AAC75602.2	null	yphG	-	2.32287587075288
1715	2940	b2946	AAC75983.2	null	rsmE	-	2.3216354065918106
1716	182	b0182	AAC73293.1	null	lpxB	-	2.3209322577477507
1717	3901	b3935	AAC76917.1	null	priA	-	2.320419332740734
1718	40	b0040	AAC73151.1	null	caiT	-	2.3201700367506715
1719	2872	b2879	AAC75917.2	null	ssnA	-	2.3198253404012683
1720	1982	b1961	AAC75027.1	null	dcm	-	2.319724289163212
1721	2677	b2675	AAC75722.1	null	nrdE	-	2.3183052643671855
1722	2407	b2390	AAC75449.1	null	ypeC	-	2.317941189599832
1723	2166	b2151	AAC75212.1	null	galS	-	2.3160845045692215
1724	1402	b1390	AAC74472.1	null	paaC	-	2.3159238067425947
1725	3234	b3248	AAC76280.1	null	yhdE	-	2.315577989813159
1726	2533	b2520	AAC75573.1	null	yfhM	-	2.3154425579775055
1727	785	b0794	AAC73881.2	null	ybhF	-	2.3140510691987592
1728	1283	b1280	AAC74362.1	null	lapB	-	2.312949953087804
1729	2915	b2920	AAC75957.1	null	scpC	-	2.312633033255198
1730	1731	b1710	AAC74780.1	null	btuE	-	2.312589568332359
1731	3050	b3057	AAC76093.1	null	bacA	-	2.312251972957141
1732	740	b0742	AAC73836.1	null	cpoB	-	2.311323532134516
1733	1301	b1296	AAC74378.2	null	puuP	-	2.3110915107742036
1734	2278	b2261	AAC75321.1	null	menC	-	2.3109991512832044
1735	2308	b2291	AAC75351.1	null	yfbR	-	2.310669796022366
1736	1871	b1846	AAC74916.1	null	yebE	-	2.3106224630863097
1737	1543	b1530	AAC74603.2	null	marR	-	2.310158057509424
1738	2420	b2410	AAC75463.1	null	yfeH	-	2.309887322150212
1739	3797	b3823	AAT48222.1	null	rhtC	-	2.3093452642229213
1740	947	b0956	AAC74042.1	null	matP	-	2.30913319428992
1741	1326	b1319	AAC74401.1	null	ompG	-	2.308854166807451
1742	3394	b3416	AAC76441.1	null	malQ	-	2.3088010931018728
1743	3779	b3805	AAT48218.1	null	hemC	-	2.308359043907307
1744	90	b0089	AAC73200.1	null	ftsW	-	2.3082611458424873
1745	1297	b1292	AAC74374.1	null	sapC	-	2.3082593668405558
1746	2251	b2236	AAC75296.1	null	yfaE	-	2.3077046165732686
1747	2458	b2447	AAC75500.1	null	yffP	-	2.307149873806369
1748	447	b0448	AAC73551.1	null	mdlA	-	2.3069328296149854
1749	3250	b3265	AAC76297.1	null	acrE	-	2.3068874423833705
1750	974	b0983	AAC74068.1	null	gfcE	-	2.3059750788394413
1751	2572	b2558	AAC75611.2	null	mltF	-	2.3057284772591093
1752	187	b0187	AAC73298.2	null	yaeR	-	2.30534554729126
1753	1859	b1834	AAC74904.2	null	yebT	-	2.3052856371866732
1754	2500	b2487	AAC75540.1	null	hyfG	-	2.304481636801927
1755	3003	b3012	AAC76048.2	null	dkgA	-	2.3042674009150064
1756	2611	b2600	AAC75649.1	null	tyrA	-	2.3041746622480646
1757	1336	b1327	AAC74409.2	null	ycjY	-	2.304105343341369
1758	2353	b2336	AAC75396.1	null	yfcS	-	2.303563874277663
1759	3996	b4042	AAC77012.1	null	dgkA	-	2.303506187669955
1760	2146	b2131	AAC75192.1	null	osmF	-	2.303206944562031
1761	853	b0861	AAC73948.1	null	artM	-	2.3024685247157524
1762	2561	b2547	AAC75600.1	null	yphE	-	2.3024522974441375
1763	1122	b1132	AAC74216.1	null	hflD	-	2.302390940604771
1764	575	b0571	AAC73672.1	null	cusR	-	2.3023654996048575
1765	975	b0984	AAC74069.1	null	gfcD	-	2.3019028102272183
1766	426	b0427	AAC73530.2	null	yajR	-	2.3018015679517405
1767	1006	b1012	AAC74097.1	null	rutA	-	2.300537224108252
1768	2876	b2883	AAC75921.1	null	guaD	-	2.2998208002402984
1769	1916	b1890	AAC74960.1	null	motA	-	2.2998104189716493
1770	3562	b3583	AAC76607.1	null	sgbE	-	2.299651000641478
1771	2432	b2421	AAC75474.1	null	cysM	-	2.2989618189898615
1772	3811	b3838	AAT48228.1	null	tatB	-	2.2981691996358786
1773	2972	b2979	AAC76015.1	null	glcD	-	2.29812654288682
1774	2372	b2358	AYC08232.1	null	yfdO	-	2.2975805922908705
1775	3396	b3418	AAC76443.1	null	malT	-	2.2974437572026183
1776	1499	b1487	AAC74560.1	null	ddpA	-	2.297255580039638
1777	2714	b2718	AAC75760.1	null	hycH	-	2.2970686431794936
1778	2464	b2453	AAC75506.2	null	eutG	-	2.29696336352814
1779	3095	b3103	AAC76138.1	null	yhaH	-	2.2960542662081127
1780	3046	b3053	AAC76089.1	null	glnE	-	2.296004720947536
1781	3340	b3361	AAC76386.1	null	fic	-	2.2952679420263107
1782	1824	b1801	AAC74871.1	null	yeaV	-	2.294937913596568
1783	2945	b2951	AAC75988.1	null	yggS	-	2.2949273261640357
1784	2720	b2724	AAC75766.1	null	hycB	-	2.2946821642404327
1785	523	b0524	AAC73626.1	null	lpxH	-	2.293932035357621
1786	1505	b1492	AAC74565.1	null	gadC	-	2.2934228977908337
1787	616	b4734	AYC08185.1	null	yldA	-	2.293236057090324
1788	964	b0974	AAC74059.1	null	hyaC	-	2.292909725899873
1789	2447	b2436	AAC75489.1	null	hemF	-	2.2926100743249247
1790	3357	b3379	AAC76404.1	null	php	-	2.2922890068918327
1791	2059	b2044	AAC75105.1	null	wcaL	-	2.2912297331290463
1792	859	b0867	AAC73954.1	null	amiD	-	2.29086949473705
1793	2162	b2147	AAC75208.2	null	preA	-	2.290642513405924
1794	345	b0344	AAC73447.1	null	lacZ	-	2.290541762153176
1795	2043	b2028	AAC75089.1	null	ugd	-	2.289882257916947
1796	1178	b1181	AAC74265.3	null	ycgN	-	2.289541795601295
1797	2828	b2834	AAC75873.1	null	tas	-	2.289362210240661
1798	1436	b1424	AAC74506.3	null	opgD	-	2.2893131509046607
1799	4082	b4126	AAC77087.1	null	yjdI	-	2.289116836565747
1800	962	b0972	AAC74057.1	null	hyaA	-	2.2890686716831063
1801	854	b0862	AAC73949.1	null	artQ	-	2.2890624529322534
1802	3507	b3530	AAT48188.4	null	bcsC	-	2.28885381199534
1803	2455	b2444	AAC75497.1	null	yffM	-	2.287234270186431
1804	4017	b4062	AAC77032.1	null	soxS	-	2.2871725874022855
1805	1286	b1283	AAC74365.1	null	osmB	-	2.2869034628553826
1806	1052	b1062	AAC74146.1	null	pyrC	-	2.286888835237956
1807	3956	b3999	AAC76973.1	null	yjaG	-	2.2868507571798196
1808	749	b0758	AAC73845.1	null	galT	-	2.2863022494068836
1809	2316	b2299	AAC75359.1	null	yfcD	-	2.286218123899306
1810	1768	b1747	AAC74817.1	null	astA	-	2.284714633578248
1811	382	b0383	AAC73486.2	null	phoA	-	2.2842591959639913
1812	1668	b1646	AAC74718.1	null	sodC	-	2.2836140727907046
1813	60	b0060	AAC73171.1	null	polB	-	2.283097994998625
1814	1369	b1358	AAC74440.1	null	ydaT	-	2.283040140974927
1815	2443	b2432	AAC75485.1	null	yfeY	-	2.282477844227022
1816	4172	b4216	AAC77173.1	null	ytfJ	-	2.2822159435360243
1817	344	b0343	AAC73446.1	null	lacY	-	2.28220007935703
1818	1478	b1466	AAC74548.1	null	narW	-	2.28194892136749
1819	1476	b1464	AAC74546.1	null	yddE	-	2.281773103927901
1820	922	b0931	AAC74017.1	null	pncB	-	2.281619284465789
1821	338	b0337	AAC73440.1	null	codA	-	2.281398060590085
1822	2334	b2317	AAC75377.1	null	dedA	-	2.281128918292358
1823	2315	b2298	AAC75358.2	null	yfcC	-	2.281090618887668
1824	3349	b3370	AAC76395.2	null	frlA	-	2.2807835836680526
1825	505	b0505	AAC73607.1	null	allA	-	2.2805141899265933
1826	1640	b1619	AAC74691.1	null	hdhA	-	2.280152806556175
1827	336	b0335	AAC73438.1	null	prpE	-	2.2801268398349985
1828	196	b0195	AAC73306.1	null	trmO	-	2.2801091768391752
1829	845	b0853	AAC73940.1	null	ybjN	-	2.2797756556908917
1830	2560	b2546	AAC75599.1	null	yphD	-	2.2791855287320204
1831	792	b0801	AAC73888.1	null	hcxB	-	2.279185480978799
1832	390	b0391	AAC73494.1	null	ppnP	-	2.278862643773645
1833	2938	b2944	AAC75981.1	null	yggI	-	2.2787066609492532
1834	2296	b2279	AAC75339.1	null	nuoK	-	2.278210496420077
1835	3221	b3234	AAC76266.1	null	degQ	-	2.278127111166991
1836	2518	b2505	AAC75558.1	null	yfgH	-	2.277690977465536
1837	1244	b1245	AAC74327.1	null	oppC	-	2.27753764380333
1838	1845	b1821	AAC74891.2	null	mntP	-	2.277280606488848
1839	2394	b2378	AAC75437.2	null	lpxP	-	2.2769352418508197
1840	1097	b1107	AAC74191.1	null	nagZ	-	2.27682217174195
1841	2440	b2429	AAC75482.1	null	murP	-	2.276348081069997
1842	448	b0449	AAC73552.1	null	mdlB	-	2.275972221108139
1843	816	b0824	AAC73911.2	null	ybiY	-	2.275837513944426
1844	2925	b2930	AAC75967.1	null	yggF	-	2.275608945686562
1845	2832	b2838	AAC75877.1	null	lysA	-	2.2752821023396086
1846	2204	b2188	AAC75249.1	null	yejM	-	2.274852640680816
1847	2696	b2700	AAC75742.1	null	pncC	-	2.2747817476692753
1848	2271	b2255	AAC75315.1	null	arnA	-	2.2742454980639435
1849	3678	b4479	AAT48199.1	null	dgoR	-	2.273382106157595
1850	2733	b2737	AAC75779.1	null	ygbK	-	2.2729949504358777
1851	1936	b1913	AAC74980.2	null	uvrC	-	2.2729929143063003
1852	936	b0945	AAC74031.1	null	pyrD	-	2.272839002533361
1853	1186	b1189	AAC74273.1	null	dadA	-	2.272390443631737
1854	1262	b1262	AAC74344.3	null	trpC	-	2.271372094305902
1855	3822	b3850	AAC76853.1	null	hemG	-	2.2712782586039526
1856	2700	b2704	AAC75746.1	null	srlB	-	2.2710119529833293
1857	1465	b1453	AAC74535.2	null	ansP	-	2.2709460607477925
1858	1935	b1912	AAC74979.1	null	pgsA	-	2.270784961970462
1859	2507	b2494	AAC75547.1	null	bepA	-	2.270737176024599
1860	1042	b1051	AAC74135.2	null	msyB	-	2.26992264579561
1861	690	b0694	AAC73788.1	null	kdpE	-	2.2677624762467037
1862	4197	b4242	AAC77199.1	null	mgtA	-	2.267705606279207
1863	4113	b4155	AAC77115.2	null	epmA	-	2.267556591273495
1864	3662	b3679	AAC76702.1	null	yidK	-	2.2675515411073945
1865	3661	b3678	AAC76701.1	null	yidJ	-	2.2673653436952312
1866	2402	b2385	AAC75444.1	null	ypdF	-	2.267254345877827
1867	1124	b1134	AAC74218.1	null	nudJ	-	2.2668671316749784
1868	3991	b4037	AAC77007.1	null	malM	-	2.266813589172709
1869	2901	b2906	AAC75944.1	null	ubiI	-	2.266262880289238
1870	2652	b2644	AAC75692.1	null	yfjY	-	2.264736520264862
1871	13	b0013	AAC73124.1	null	yaaI	-	2.264047452101407
1872	327	b0325	AAC73428.1	null	yahK	-	2.263697228773732
1873	4142	b4186	AAC77143.1	null	yjfC	-	2.262789483749655
1874	3100	b4470	AAT48167.1	null	cyuA	-	2.2627737245153248
1875	3426	b3449	AAC76474.1	null	ugpQ	-	2.262707623778438
1876	710	b0713	AAC73807.1	null	pxpA	-	2.262591323685421
1877	2324	b2307	AAC75367.1	null	hisM	-	2.2625546325157737
1878	3064	b3072	AAC76107.1	null	aer	-	2.262505660008612
1879	3615	b3633	AAC76657.1	null	waaA	-	2.2618273435602663
1880	3582	b3601	AAC76625.1	null	mtlR	-	2.261703740230827
1881	2390	b2374	AAC75433.1	null	frc	-	2.261188236355353
1882	3119	b3131	AAC76165.1	null	agaR	-	2.2610993415404534
1883	3804	b3830	AAT48226.1	null	ysgA	-	2.2607804396446802
1884	3328	b4551	ABD18701.1	null	yheV	-	2.260090473166223
1885	1063	b1073	AAC74157.1	null	flgB	-	2.2596193530390156
1886	3354	b3376	AAC76401.1	null	yhfS	-	2.2592890246538877
1887	4348	b4394	AAC77347.2	null	yjjX	-	2.259097195726757
1888	2811	b2818	AAC75857.1	null	argA	-	2.258461859335655
1889	843	b0851	AAC73938.1	null	nfsA	-	2.2578175491873513
1890	3984	b4030	AAC77000.1	null	psiE	-	2.257427323219835
1891	4173	b4217	AAC77174.2	null	ytfK	-	2.2569250867371977
1892	782	b0791	AAC73878.1	null	ybhQ	-	2.2563950895470337
1893	2927	b2933	AAC75970.1	null	cmtA	-	2.2557356019843264
1894	2397	b2380	AAC75439.1	null	ypdA	-	2.2553687898126706
1895	581	b0577	AAC73678.1	null	ybdG	-	2.2550716392452648
1896	3504	b3527	AAC76552.1	null	yhjJ	-	2.254947595624478
1897	1700	b1679	AAC74749.1	null	sufE	-	2.254866276260516
1898	1607	b1587	AAC74659.1	null	ynfE	-	2.2539815551261966
1899	1198	b1200	AAC74284.2	null	dhaK	-	2.253800371423341
1900	1139	b1149	AYC08192.1	null	ymfN	-	2.253570124241736
1901	1983	b1962	AAC75028.1	null	yedJ	-	2.253500637582197
1902	3445	b3468	AAC76493.1	null	yhhN	-	2.2533639856278382
1903	1044	b1054	AAC74138.1	null	lpxL	-	2.2524447127282414
1904	2529	b2516	AAC75569.1	null	rodZ	-	2.252138446867454
1905	3198	b3211	AAC76243.1	null	yhcC	-	2.251813179867132
1906	2761	b2765	AAC75807.1	null	queD	-	2.251577576998206
1907	1501	b1489	AAC74562.2	null	dosP	-	2.251277078069879
1908	937	b0946	AAC74032.2	null	zapC	-	2.251257402246963
1909	1913	b1887	AAC74957.1	null	cheW	-	2.2498839061968536
1910	58	b0058	AAC73169.1	null	rluA	-	2.2495549328134867
1911	3382	b3404	AAC76429.1	null	envZ	-	2.249290899032744
1912	942	b0951	AAC74037.1	null	pqiB	-	2.2490701456467654
1913	779	b0788	AAC73875.1	null	ybhN	-	2.248927108021708
1914	1054	b1064	AAC74148.1	null	grxB	-	2.2485809302471367
1915	2950	b2956	AAC75993.1	null	yggM	-	2.2480937173132305
1916	2213	b2199	AAC75259.1	null	ccmC	-	2.2473584837440916
1917	113	b0113	AAC73224.1	null	pdhR	-	2.2459069317933023
1918	3013	b3023	AAT48162.1	null	ygiV	-	2.245133167830627
1919	2788	b2792	AAC75834.1	null	yqcC	-	2.245045918558205
1920	2831	b2837	AAC75876.1	null	galR	-	2.2440630483555135
1921	2281	b2264	AAC75324.1	null	menD	-	2.2439628071164672
1922	173	b0173	AAC73284.1	null	dxr	-	2.243721683881597
1923	1073	b1083	AAC74167.1	null	flgL	-	2.243047090808388
1924	4126	b4170	AAC77127.1	null	mutL	-	2.2424674991584492
1925	2813	b2820	AAC75859.1	null	recB	-	2.242278922411601
1926	3021	b3031	AAC76067.1	null	yqiA	-	2.241781887664426
1927	3628	b3646	AAC76670.2	null	yicG	-	2.2416705565112576
1928	2886	b2892	AAC75930.1	null	recJ	-	2.2414221321026604
1929	46	b0046	AAC73157.1	null	kefF	-	2.241117326234834
1930	474	b0475	AAC73577.1	null	hemH	-	2.2407288092341653
1931	3022	b3032	AAC76068.1	null	cpdA	-	2.240525417537078
1932	3359	b3381	AAC76406.1	null	yhfX	-	2.2404967084947063
1933	3069	b3077	AAC76112.1	null	ebgC	-	2.240342038873807
1934	3192	b3205	AAC76237.1	null	rapZ	-	2.2401350644804676
1935	799	b0808	AAC73895.2	null	ybiO	-	2.2398442918257273
1936	3762	b3785	AAC76790.2	null	wzzE	-	2.239667949418046
1937	298	b4671	ACO59990.1	null	ykgR	-	2.2394110861035106
1938	4027	b4072	AAC77042.1	null	nrfC	-	2.238521515184381
1939	1185	b1188	AAC74272.1	null	ycgB	-	2.2381520640665267
1940	3232	b4472	AAT48173.1	null	yhdP	-	2.237431591483241
1941	1005	b1011	AAC74096.2	null	rutB	-	2.2366401168071155
1942	351	b0350	AAC73453.2	null	mhpD	-	2.235224411002584
1943	832	b0840	AAC73927.1	null	deoR	-	2.235033779804623
1944	1677	b1655	AAC74727.1	null	mepH	-	2.234635996921197
1945	2363	b2347	AAC75407.1	null	yfdC	-	2.2345960098098376
1946	1108	b1118	AAC74202.1	null	lolE	-	2.233747444517478
1947	573	b0569	AAC73670.1	null	nfrB	-	2.233677376750959
1948	912	b0921	AAC74007.1	null	cmoM	-	2.2332241706032243
1949	1827	b1804	AAC74874.1	null	rnd	-	2.232844469480981
1950	2382	b2366	AAC75425.1	null	dsdA	-	2.232603820898989
1951	3128	b3140	AAC76174.1	null	agaD	-	2.232351261055293
1952	4164	b4208	AAC77165.1	null	cycA	-	2.2321040354333657
1953	109	b0109	AAC73220.1	null	nadC	-	2.2318011449441553
1954	3571	b3592	AAC76616.1	null	yibF	-	2.231351855429226
1955	4067	b4703	AEN84234.1	null	pmrR	-	2.2311486448343305
1956	3969	b4016	AAC76986.1	null	aceK	-	2.2306288923938755
1957	2093	b2076	AAC75137.1	null	mdtC	-	2.2303829317311132
1958	1377	b1366	AYC08205.1	null	ydaY	-	2.2298453782163477
1959	3468	b3492	AAC76517.1	null	yhiN	-	2.229552403604302
1960	2930	b2936	AAC75973.2	null	loiP	-	2.229172405753337
1961	1317	b1311	AAC74393.1	null	ycjO	-	2.229068036229647
1962	3166	b3179	AAC76211.1	null	rlmE	-	2.2275067606287173
1963	1784	b1763	AAC74833.1	null	topB	-	2.227243504809463
1964	2155	b2140	AAC75201.1	null	dusC	-	2.226694725383832
1965	2133	b2119	AAC75180.2	null	yehL	-	2.226275240943273
1966	3071	b3079	AAC76114.1	null	ygjJ	-	2.2253876475758334
1967	2356	b2340	AAC75400.1	null	sixA	-	2.2249552574783413
1968	3557	b3578	AAT48194.1	null	yiaN	-	2.2247406107542274
1969	2535	b2522	AAC75575.2	null	sseB	-	2.224420357010593
1970	3262	b3284	AAC76309.1	null	smg	-	2.224389283586769
1971	2097	b2080	AAC75141.2	null	yegP	-	2.224202756466172
1972	625	b0618	AAC73719.2	null	citC	-	2.2237703663835537
1973	1671	b1649	AAC74721.3	null	nemR	-	2.2233472726946646
1974	1942	b1918	AAC74985.1	null	tcyL	-	2.222357855114293
1975	1120	b1130	AAC74214.1	null	phoP	-	2.2214600041331227
1976	235	b0239	AAC73343.1	null	frsA	-	2.2199057375020463
1977	2790	b2794	AAC75836.1	null	queF	-	2.2197249151575367
1978	3436	b3459	AAC76484.1	null	panZ	-	2.2196694716487095
1979	2786	b2790	AAC75832.1	null	yqcA	-	2.219418420920368
1980	301	b0298	AAC73401.2	null	insE-1	-	2.2185039820407697
1981	539	b0540	AAC73641.2	null	insE-3	-	2.2185039820407697
1982	1021	b1027	AAC74112.2	null	insE-4	-	2.2185039820407697
1983	2104	b2088	AAC75149.2	null	insE-5	-	2.2185039820407697
1984	3399	b3422	AAC76447.1	null	rtcR	-	2.218479223490404
1985	3101	b3110	AAT48168.3	null	cyuP	-	2.218265906054049
1986	3243	b3258	AAC76290.2	null	panF	-	2.218064594656033
1987	3530	b3553	AAC76577.2	null	ghrB	-	2.21799720839438
1988	416	b0417	AAC73520.1	null	thiL	-	2.217903198246201
1989	4242	b4292	AAC77248.1	null	fecR	-	2.2178454861335366
1990	4005	b4051	AAC77021.1	null	qorA	-	2.217723129117828
1991	640	b0634	AAC73735.1	null	mrdB	-	2.217202775879889
1992	1795	b1774	AAC74844.1	null	ydjJ	-	2.216893486473469
1993	3973	b4020	AAC76990.1	null	yjbB	-	2.2168445311440075
1994	1329	b1322	AAC74404.1	null	ycjF	-	2.216680544578952
1995	1742	b4535	ABD18671.2	null	yniD	-	2.2166175631208103
1996	3966	b4013	AAC76983.1	null	metA	-	2.2161308334323984
1997	3251	b3266	AAC76298.1	null	acrF	-	2.2160648802838208
1998	1376	b1365	AAC74447.1	null	ynaK	-	2.215972405807986
1999	2348	b2331	AAC75391.1	null	smrB	-	2.215474728309659
[truncated: 2,182 more rows]
