# Supplementary material for: Bioinformatic Assessment of Factors Affecting the Correlation between Protein Abundance and Elongation Efficiency in Prokaryotes
Source: Int J Mol Sci. 2022 Oct 9;23(19):11996. doi: 10.3390/ijms231911996 (PMC9570070; doi:10.3390/ijms231911996)
Supplement: Supplementary file 1 [file ijms-23-11996-s001.zip › EloE/output_folder/Escherichia_coli_str._K-12_substr._MG1655_511145/escherichia coli str. k-12 substr. mg1655_genes_and_flanks.txt]

>2	N operona: 2	first	b0002	gene_poz=(601-3063)	thrA	fused aspartate kinase/homoserine dehydrogenase	null	/position=-263 - 3399 (337 - 2799)	/lenght=3663 (2463)	/codons=1221 (821)	/complement=false	GC-compoz=53.06536743808363%	/LCI1=0.983739837398374	/LCI2=0.24817073170731713	p_i1=0.14913536354530163	p_i2=0.18830654170608524	/Tai=0.37860919528968084	/Tei=0.26947588753547674	/EEI=2.3546335705244075
gtctattgctatcaattagcaacattaatacaacaaccggcgaaaagtgatgcaacggcagaccaacatcaactgcaagctttacgcgaacgagccatgacattgctgacgactctggcagtggcagatgacataaaactggtcgactggttacaacaacgcctggggcttttagagcaacgagacacggcaatgttgcaccgtttgctgcatgatattgaaaaaaatatcaccaaataaaaaacgccttagtaagtatttttcagcttttcattctgactgcaacgggcaatatgtctctgtgtggattaaaaaaagagtgtctgatagcagcttctgaactggttacctgccgtgagtaaattaaaattttattgacttaggtcactaaatactttaaccaatataggcatagcgcacagacagataaaaattacagagtacacaacatccatgaaacgcattagcaccaccattaccaccaccatcaccattaccacaggtaacggtgcgggctgacgcgtacaggaaacacagaaaaaagcccgcacctgacagtgcgggctttttttttcgaccaaaggtaacgaggtaacaaccatgcgagtgttgaagttcggcggtacatcagtggcaaatgcagaacgttttctgcgtgttgccgatattctggaaagcaatgccaggcaggggcaggtggccaccgtcctctctgcccccgccaaaatcaccaaccacctggtggcgatgattgaaaaaaccattagcggccaggatgctttacccaatatcagcgatgccgaacgtatttttgccgaacttttgacgggactcgccgccgcccagccggggttcccgctggcgcaattgaaaactttcgtcgatcaggaatttgcccaaataaaacatgtcctgcatggcattagtttgttggggcagtgcccggatagcatcaacgctgcgctgatttgccgtggcgagaaaatgtcgatcgccattatggccggcgtattagaagcgcgcggtcacaacgttactgttatcgatccggtcgaaaaactgctggcagtggggcattacctcgaatctaccgtcgatattgctgagtccacccgccgtattgcggcaagccgcattccggctgatcacatggtgctgatggcaggtttcaccgccggtaatgaaaaaggcgaactggtggtgcttggacgcaacggttccgactactctgctgcggtgctggctgcctgtttacgcgccgattgttgcgagatttggacggacgttgacggggtctatacctgcgacccgcgtcaggtgcccgatgcgaggttgttgaagtcgatgtcctaccaggaagcgatggagctttcctacttcggcgctaaagttcttcacccccgcaccattacccccatcgcccagttccagatcccttgcctgattaaaaataccggaaatcctcaagcaccaggtacgctcattggtgccagccgtgatgaagacgaattaccggtcaagggcatttccaatctgaataacatggcaatgttcagcgtttctggtccggggatgaaagggatggtcggcatggcggcgcgcgtctttgcagcgatgtcacgcgcccgtatttccgtggtgctgattacgcaatcatcttccgaatacagcatcagtttctgcgttccacaaagcgactgtgtgcgagctgaacgggcaatgcaggaagagttctacctggaactgaaagaaggcttactggagccgctggcagtgacggaacggctggccattatctcggtggtaggtgatggtatgcgcaccttgcgtgggatctcggcgaaattctttgccgcactggcccgcgccaatatcaacattgtcgccattgctcagggatcttctgaacgctcaatctctgtcgtggtaaataacgatgatgcgaccactggcgtgcgcgttactcatcagatgctgttcaataccgatcaggttatcgaagtgtttgtgattggcgtcggtggcgttggcggtgcgctgctggagcaactgaagcgtcagcaaagctggctgaagaataaacatatcgacttacgtgtctgcggtgttgccaactcgaaggctctgctcaccaatgtacatggccttaatctggaaaactggcaggaagaactggcgcaagccaaagagccgtttaatctcgggcgcttaattcgcctcgtgaaagaatatcatctgctgaacccggtcattgttgactgcacttccagccaggcagtggcggatcaatatgccgacttcctgcgcgaaggtttccacgttgtcacgccgaacaaaaaggccaacacctcgtcgatggattactaccatcagttgcgttatgcggcggaaaaatcgcggcgtaaattcctctatgacaccaacgttggggctggattaccggttattgagaacctgcaaaatctgctcaatgcaggtgatgaattgatgaagttctccggcattctttctggttcgctttcttatatcttcggcaagttagacgaaggcatgagtttctccgaggcgaccacgctggcgcgggaaatgggttataccgaaccggacccgcgagatgatctttctggtatggatgtggcgcgtaaactattgattctcgctcgtgaaacgggacgtgaactggagctggcggatattgaaattgaacctgtgctgcccgcagagtttaacgccgagggtgatgttgccgcttttatggcgaatctgtcacaactcgacgatctctttgccgcgcgcgtggcgaaggcccgtgatgaaggaaaagttttgcgctatgttggcaatattgatgaagatggcgtctgccgcgtgaagattgccgaagtggatggtaatgatccgctgttcaaagtgaaaaatggcgaaaacgccctggccttctatagccactattatcagccgctgccgttggtactgcgcggatatggtgcgggcaatgacgttacagctgccggtgtctttgctgatctgctacgtaccctctcatggaagttaggagtctgacatggttaaagtttatgccccggcttccagtgccaatatgagcgtcgggtttgatgtgctcggggcggcggtgacacctgttgatggtgcattgctcggagatgtagtcacggttgaggcggcagagacattcagtctcaacaacctcggacgctttgccgataagctgccgtcagaaccacgggaaaatatcgtttatcagtgctgggagcgtttttgccaggaactgggtaagcaaattccagtggcgatgaccctggaaaagaatatgccgatcggttcgggcttaggctccagtgcctgttcggtggtcgcggcgctgatggcgatgaatgaacactgcggcaagccgcttaatgacactcgtttgctggctttgatgggcgagctggaaggccgtatctccggcagcattcattacgacaacgtggcaccgtgttttctcggtggtatgcagttgatgatcgaagaaaacgacatcatcagccagcaagtgccagggtttgatgagtggctgtgggtgctggcgtatccggggattaaagtctcgacggcagaagccagggctattttaccggcgcagtatcgccgccaggattg
>3	N operona: 2	middle	b0003	gene_poz=(601-1533)	thrB	homoserine kinase	null	/position=2201 - 4333 (2801 - 3733)	/lenght=2133 (933)	/codons=711 (311)	/complement=false	GC-compoz=56.27009646302251%	/LCI1=1.1741935483870967	/LCI2=0.37010752688172077	p_i1=0.275791023757903	p_i2=0.43820468212197455	/Tai=0.41555479445499144	/Tei=0.4943842139097771	/EEI=2.174923636307341
tgctcaatgcaggtgatgaattgatgaagttctccggcattctttctggttcgctttcttatatcttcggcaagttagacgaaggcatgagtttctccgaggcgaccacgctggcgcgggaaatgggttataccgaaccggacccgcgagatgatctttctggtatggatgtggcgcgtaaactattgattctcgctcgtgaaacgggacgtgaactggagctggcggatattgaaattgaacctgtgctgcccgcagagtttaacgccgagggtgatgttgccgcttttatggcgaatctgtcacaactcgacgatctctttgccgcgcgcgtggcgaaggcccgtgatgaaggaaaagttttgcgctatgttggcaatattgatgaagatggcgtctgccgcgtgaagattgccgaagtggatggtaatgatccgctgttcaaagtgaaaaatggcgaaaacgccctggccttctatagccactattatcagccgctgccgttggtactgcgcggatatggtgcgggcaatgacgttacagctgccggtgtctttgctgatctgctacgtaccctctcatggaagttaggagtctgacatggttaaagtttatgccccggcttccagtgccaatatgagcgtcgggtttgatgtgctcggggcggcggtgacacctgttgatggtgcattgctcggagatgtagtcacggttgaggcggcagagacattcagtctcaacaacctcggacgctttgccgataagctgccgtcagaaccacgggaaaatatcgtttatcagtgctgggagcgtttttgccaggaactgggtaagcaaattccagtggcgatgaccctggaaaagaatatgccgatcggttcgggcttaggctccagtgcctgttcggtggtcgcggcgctgatggcgatgaatgaacactgcggcaagccgcttaatgacactcgtttgctggctttgatgggcgagctggaaggccgtatctccggcagcattcattacgacaacgtggcaccgtgttttctcggtggtatgcagttgatgatcgaagaaaacgacatcatcagccagcaagtgccagggtttgatgagtggctgtgggtgctggcgtatccggggattaaagtctcgacggcagaagccagggctattttaccggcgcagtatcgccgccaggattgcattgcgcacgggcgacatctggcaggcttcattcacgcctgctattcccgtcagcctgagcttgccgcgaagctgatgaaagatgttatcgctgaaccctaccgtgaacggttactgccaggcttccggcaggcgcggcaggcggtcgcggaaatcggcgcggtagcgagcggtatctccggctccggcccgaccttgttcgctctgtgtgacaagccggaaaccgcccagcgcgttgccgactggttgggtaagaactacctgcaaaatcaggaaggttttgttcatatttgccggctggatacggcgggcgcacgagtactggaaaactaaatgaaactctacaatctgaaagatcacaacgagcaggtcagctttgcgcaagccgtaacccaggggttgggcaaaaatcaggggctgttttttccgcacgacctgccggaattcagcctgactgaaattgatgagatgctgaagctggattttgtcacccgcagtgcgaagatcctctcggcgtttattggtgatgaaatcccacaggaaatcctggaagagcgcgtgcgcgcggcgtttgccttcccggctccggtcgccaatgttgaaagcgatgtcggttgtctggaattgttccacgggccaacgctggcatttaaagatttcggcggtcgctttatggcacaaatgctgacccatattgcgggtgataagccagtgaccattctgaccgcgacctccggtgataccggagcggcagtggctcatgctttctacggtttaccgaatgtgaaagtggttatcctctatccacgaggcaaaatcagtccactgcaagaaaaactgttctgtacattgggcggcaatatcgaaactgttgccatcgacggcgatttcgatgcctgtcaggcgctggtgaagcaggcgtttgatgatgaa
>4	N operona: 2	last	b0004	gene_poz=(601-1887)	thrC	threonine synthase	null	/position=3134 - 5620 (3734 - 5020)	/lenght=2487 (1287)	/codons=829 (429)	/complement=false	GC-compoz=52.836052836052836%	/LCI1=1.1947040498442367	/LCI2=0.32686915887850465	p_i1=0.29097971199666267	p_i2=0.34757831412202844	/Tai=0.34110069825221745	/Tei=0.41282048270982563	/EEI=2.585865909444837
gaacactgcggcaagccgcttaatgacactcgtttgctggctttgatgggcgagctggaaggccgtatctccggcagcattcattacgacaacgtggcaccgtgttttctcggtggtatgcagttgatgatcgaagaaaacgacatcatcagccagcaagtgccagggtttgatgagtggctgtgggtgctggcgtatccggggattaaagtctcgacggcagaagccagggctattttaccggcgcagtatcgccgccaggattgcattgcgcacgggcgacatctggcaggcttcattcacgcctgctattcccgtcagcctgagcttgccgcgaagctgatgaaagatgttatcgctgaaccctaccgtgaacggttactgccaggcttccggcaggcgcggcaggcggtcgcggaaatcggcgcggtagcgagcggtatctccggctccggcccgaccttgttcgctctgtgtgacaagccggaaaccgcccagcgcgttgccgactggttgggtaagaactacctgcaaaatcaggaaggttttgttcatatttgccggctggatacggcgggcgcacgagtactggaaaactaaatgaaactctacaatctgaaagatcacaacgagcaggtcagctttgcgcaagccgtaacccaggggttgggcaaaaatcaggggctgttttttccgcacgacctgccggaattcagcctgactgaaattgatgagatgctgaagctggattttgtcacccgcagtgcgaagatcctctcggcgtttattggtgatgaaatcccacaggaaatcctggaagagcgcgtgcgcgcggcgtttgccttcccggctccggtcgccaatgttgaaagcgatgtcggttgtctggaattgttccacgggccaacgctggcatttaaagatttcggcggtcgctttatggcacaaatgctgacccatattgcgggtgataagccagtgaccattctgaccgcgacctccggtgataccggagcggcagtggctcatgctttctacggtttaccgaatgtgaaagtggttatcctctatccacgaggcaaaatcagtccactgcaagaaaaactgttctgtacattgggcggcaatatcgaaactgttgccatcgacggcgatttcgatgcctgtcaggcgctggtgaagcaggcgtttgatgatgaagaactgaaagtggcgctagggttaaactcggctaactcgattaacatcagccgtttgctggcgcagatttgctactactttgaagctgttgcgcagctgccgcaggagacgcgcaaccagctggttgtctcggtgccaagcggaaacttcggcgatttgacggcgggtctgctggcgaagtcactcggtctgccggtgaaacgttttattgctgcgaccaacgtgaacgataccgtgccacgtttcctgcacgacggtcagtggtcacccaaagcgactcaggcgacgttatccaacgcgatggacgtgagtcagccgaacaactggccgcgtgtggaagagttgttccgccgcaaaatctggcaactgaaagagctgggttatgcagccgtggatgatgaaaccacgcaacagacaatgcgtgagttaaaagaactgggctacacttcggagccgcacgctgccgtagcttatcgtgcgctgcgtgatcagttgaatccaggcgaatatggcttgttcctcggcaccgcgcatccggcgaaatttaaagagagcgtggaagcgattctcggtgaaacgttggatctgccaaaagagctggcagaacgtgctgatttacccttgctttcacataatctgcccgccgattttgctgcgttgcgtaaattgatgatgaatcatcagtaaaatctattcattatctcaatcaggccgggtttgcttttatgcagcccggcttttttatgaagaaattatggagaaaaatgacagggaaaaaggagaaattctcaataaatgcggtaacttagagattaggattgcggagaataacaaccgccgttctcatcgagtaatctccggatatcgacccataacgggcaatgataaaaggagtaacctgtgaaaaagatgcaatctatcgtactcgcactttccctggttctggtcgctcccatggcagcacaggctgcggaaattacgttagtcccgtcagtaaaattacagataggcgatcgtgataatcgtggctattactgggatggaggtcactggcgcgaccacggctggtggaaacaacattatgaatggcgaggcaatcgctggcacctacacggaccgccgccaccgccgcgccaccataagaaagctcctcatgatcatcacggcggtcatggtccaggcaaacatcaccgctaaatgacaaatgccgggtaacaatccggcattcagcgcctgatgcgacgctggcgcgtcttatcaggcctacgttaattctgcaatatattg
>5	N operona: 3	first-last	b0005	gene_poz=(601-897)	yaaX	DUF2502 domain-containing protein YaaX	REP1a	/position=4634 - 6130 (5234 - 5530)	/lenght=1497 (297)	/codons=499 (99)	/complement=false	GC-compoz=53.87205387205387%	/LCI1=1.0714285714285714	/LCI2=0.22585034013605443	p_i1=0.2036546369446144	p_i2=0.14839491846487973	/Tai=0.47897134733130686	/Tei=0.23355542661839176	/EEI=1.9055531629802918
atggacgtgagtcagccgaacaactggccgcgtgtggaagagttgttccgccgcaaaatctggcaactgaaagagctgggttatgcagccgtggatgatgaaaccacgcaacagacaatgcgtgagttaaaagaactgggctacacttcggagccgcacgctgccgtagcttatcgtgcgctgcgtgatcagttgaatccaggcgaatatggcttgttcctcggcaccgcgcatccggcgaaatttaaagagagcgtggaagcgattctcggtgaaacgttggatctgccaaaagagctggcagaacgtgctgatttacccttgctttcacataatctgcccgccgattttgctgcgttgcgtaaattgatgatgaatcatcagtaaaatctattcattatctcaatcaggccgggtttgcttttatgcagcccggcttttttatgaagaaattatggagaaaaatgacagggaaaaaggagaaattctcaataaatgcggtaacttagagattaggattgcggagaataacaaccgccgttctcatcgagtaatctccggatatcgacccataacgggcaatgataaaaggagtaacctgtgaaaaagatgcaatctatcgtactcgcactttccctggttctggtcgctcccatggcagcacaggctgcggaaattacgttagtcccgtcagtaaaattacagataggcgatcgtgataatcgtggctattactgggatggaggtcactggcgcgaccacggctggtggaaacaacattatgaatggcgaggcaatcgctggcacctacacggaccgccgccaccgccgcgccaccataagaaagctcctcatgatcatcacggcggtcatggtccaggcaaacatcaccgctaaatgacaaatgccgggtaacaatccggcattcagcgcctgatgcgacgctggcgcgtcttatcaggcctacgttaattctgcaatatattgaatctgcatgcttttgtaggcaggataaggcgttcacgccgcatccggcattgactgcaaacttaacgctgctcgtagcgtttaaacaccagttcgccattgctggaggaatcttcatcaaagaagtaaccttcgctattaaaaccagtcagttgctctggtttggtcagccgattttcaataatgaaacgactcatcagaccgcgtgctttcttagcgtagaagctgatgatcttaaatttgccgttcttctcatcgaggaacaccggcttgataatctcggcattcaatttcttcggcttcaccgatttaaaatactcatctgacgccagattaatcaccacattatcgccttgtgctgcgagcgcctcgttcagcttgttggtgatgatatctccccagaattgatacagatctttccctcgggcattctcaagacggatccccatttccagacgataaggctgcattaaatcgagcgggcggagtacgccatacaagccggaaagc
>6	N operona: 4	first-last	b0006	gene_poz=(601-1377)	yaaA	peroxide stress resistance protein YaaA	null	/position=5083 - 7059 (5683 - 6459)	/lenght=1977 (777)	/codons=659 (259)	/complement=true	GC-compoz=49.67824967824968%	/LCI1=1.1434108527131783	/LCI2=0.3546511627906977	p_i1=0.25342777620556484	p_i2=0.40604107252825256	/Tai=0.3582078195291607	/Tei=0.46543696527542733	/EEI=2.4759320068234194
attggcatttttatcgacaccctggtcatctgtacggcaagcgccatgctgatattactggcgggtaacggcacaacctacatgccgctggaaggtattcagcttatccagaaggcgatgcgggtgctaatgggttcctggggtgctgagtttgttacccttgtggttattctgtttgccttcagctccatcgttgccaactacatttatgccgaaaacaatctcttctttttacgcctgaacaaccctaaagcgatctggtgtttgcggatctgcaccttcgcaacggtcatcggcggcaccttgctaagccttccgctgatgtggcaactggcagatatcataatggcctgcatggctattaccaatttgaccgccattttactgctctcgcctgtggttcataccattgccagtgattatctacgccagcgtaaactcggcgtgcgcccggtgtttgatccattgcgttatccggatatcggtcgccagctttctccggacgcgtgggatgatgtttcgcaggagtaatcacaactatcgatcaactcattctcattttttgctaaagtcggcataaatttcctgcaaggactggatatgctgattcttatttcacctgcgaaaacgcttgattaccaaagcccgttgaccaccacgcgctatacgctgccggagctgttagacaattcccagcagttgatccatgaggcgcggaaactgacgcctccgcagattagcacgctgatgcgcatcagcgacaaactggcgggtatcaacgccgctcgctttcatgactggcagccagatttcacgccggcgaatgcccgccaggcgattctggcgtttaaaggtgatgtctacaccggcttgcaggccgaaaccttcagcgaagacgatttcgattttgcccaacagcatttgcgaatgctttccggcttgtatggcgtactccgcccgctcgatttaatgcagccttatcgtctggaaatggggatccgtcttgagaatgcccgagggaaagatctgtatcaattctggggagatatcatcaccaacaagctgaacgaggcgctcgcagcacaaggcgataatgtggtgattaatctggcgtcagatgagtattttaaatcggtgaagccgaagaaattgaatgccgagattatcaagccggtgttcctcgatgagaagaacggcaaatttaagatcatcagcttctacgctaagaaagcacgcggtctgatgagtcgtttcattattgaaaatcggctgaccaaaccagagcaactgactggttttaatagcgaaggttacttctttgatgaagattcctccagcaatggcgaactggtgtttaaacgctacgagcagcgttaagtttgcagtcaatgccggatgcggcgtgaacgccttatcctgcctacaaaagcatgcagattcaatatattgcagaattaacgtaggcctgataagacgcgccagcgtcgcatcaggcgctgaatgccggattgttacccggcatttgtcatttagcggtgatgtttgcctggaccatgaccgccgtgatgatcatgaggagctttcttatggtggcgcggcggtggcggcggtccgtgtaggtgccagcgattgcctcgccattcataatgttgtttccaccagccgtggtcgcgccagtgacctccatcccagtaatagccacgattatcacgatcgcctatctgtaattttactgacgggactaacgtaatttccgcagcctgtgctgccatgggagcgaccagaaccagggaaagtgcgagtacgatagattgcatctttttcacaggttactccttttatcattgcccgttatgggtcgatatccggagattactcgatgagaacggcggttgttattctccgcaatcctaatctctaagttaccgcatttattgagaatttctcctttttccctgtcatttttctccataattt
>7	N operona: 5	first-last	b0007	gene_poz=(601-2031)	yaaJ	putative transporter YaaJ	null	/position=5929 - 8559 (6529 - 7959)	/lenght=2631 (1431)	/codons=877 (477)	/complement=true	GC-compoz=53.319357092942%	/LCI1=0.9621848739495799	/LCI2=0.24565826330532206	p_i1=0.1369506977242449	p_i2=0.1836458367644578	/Tai=0.43607233497740605	/Tei=0.26528125308801204	/EEI=2.019699658035927
acgcttcggtgtcataggaaagacgcgcatcaacttcagttgagatacggcccggaaccagtttcaggatttccagaccaatatttactgccagtttgtcggtcgcgtccacgatctgctgcgcgcgatcgttgctctgctgtttcgcccaggcgacagcatcatcaatcaacttacggtattccggaatctgcgctgcgttaagaatgagagaagggttggttgtggcatcctgcggttgatacagcttcattgccgcgatgtccccagtgtcggccactacggtggtgtactgacgaagggaggtcaatttgtccgtcatgatagtatttctctttaaacagcttgttagggggatgtaaccggtctgccctgatgatatcacgacgcaacgtcagcgcaaccgccgacaagacggttatcgccaggcgagactgtttcggatttctgacactgcgttgatatcgcccgccatttttatacaaaacctcatgtatgctacgcagaagttatcaagtacctcgtagcgtatatacttcttaaacaattggtaacgtttacacaggaaagtcatcgcgaccggcaataagagggatatgcatgccagattttttctccttcattaacagcgtcctttggggatcggtaatgatttacctgctcttcggcgcaggttgttggttcacttttcgcaccggatttgtgcagtttcgctacatccgccagtttggcaaaagtcttaaaaatagcattcatccacagccaggcggtttaacctcatttcagtcattgtgtaccagtcttgcggcgcgcgtgggtagcggcaacctggccggcgttgcgctggctattaccgccggtggacctggagccgtcttttggatgtgggttgccgcgtttatcggcatggcgacctcgtttgccgaatgttctctggcacaactttataaagaacgtgacgtcaatgggcagtttcgtggcggaccggcatggtatatggcgcgcgggctggggatgcgctggatgggcgttctgttcgccgtctttttgctcatcgcctatggcataattttcagcggagttcaagcgaacgccgttgcccgcgccctgagtttttcttttgattttcccccgctggtgacaggcattattctcgctgtctttactctgctggcaatcactcgcggtcttcatggcgtcgcccggctcatgcagggctttgtcccgttgatggcgataatctgggtactgaccagcctggtaatttgcgtaatgaatatcgggcaacttccccacgtcatttggtctatttttgagagtgcttttggctggcaggaagcggcaggcggcgcggcgggatataccttaagccaggcgattactaacggttttcagcgcagtatgttttccaatgaggcgggaatgggttcgacgccaaacgcggcagcggcagcggcgtcctggcctccgcatccggcagcgcaagggattgtccagatgattggcatttttatcgacaccctggtcatctgtacggcaagcgccatgctgatattactggcgggtaacggcacaacctacatgccgctggaaggtattcagcttatccagaaggcgatgcgggtgctaatgggttcctggggtgctgagtttgttacccttgtggttattctgtttgccttcagctccatcgttgccaactacatttatgccgaaaacaatctcttctttttacgcctgaacaaccctaaagcgatctggtgtttgcggatctgcaccttcgcaacggtcatcggcggcaccttgctaagccttccgctgatgtggcaactggcagatatcataatggcctgcatggctattaccaatttgaccgccattttactgctctcgcctgtggttcataccattgccagtgattatctacgccagcgtaaactcggcgtgcgcccggtgtttgatccattgcgttatccggatatcggtcgccagctttctccggacgcgtgggatgatgtttcgcaggagtaatcacaactatcgatcaactcattctcattttttgctaaagtcggcataaatttcctgcaaggactggatatgctgattcttatttcacctgcgaaaacgcttgattaccaaagcccgttgaccaccacgcgctatacgctgccggagctgttagacaattcccagcagttgatccatgaggcgcggaaactgacgcctccgcagattagcacgctgatgcgcatcagcgacaaactggcgggtatcaacgccgctcgctttcatgactggcagccagatttcacgccggcgaatgcccgccaggcgattctggcgtttaaaggtgatgtctacaccggcttgcaggccgaaaccttcagcgaagacgatttcgattttgcccaacagcatttgcgaatgctttccggcttgtatggcgtactccgcccgctcgatttaatgcagccttatcgtctggaaatggggatccgtcttgagaatgcccgagggaaagatctgtatcaattctggggagatatcatcaccaacaagctgaacgaggcgctcgcagcacaaggcgataatgtggtgattaatctggcgtcagatgagtattttaaa
>8	N operona: 6	first-last	b0008	gene_poz=(601-1554)	talB	transaldolase B	null	/position=7638 - 9791 (8238 - 9191)	/lenght=2154 (954)	/codons=718 (318)	/complement=false	GC-compoz=51.99161425576519%	/LCI1=1.010515247108307	/LCI2=0.19600420609884323	p_i1=0.16497082212990236	p_i2=0.10122761255221241	/Tai=0.19780525815690797	/Tei=0.19110485129699117	/EEI=4.72309188264714
caaacgaggtcgccatgccgataaacgcggcaacccacatccaaaagacggctccaggtccaccggcggtaatagccagcgcaacgccggccaggttgccgctacccacgcgcgccgcaagactggtacacaatgactgaaatgaggttaaaccgcctggctgtggatgaatgctatttttaagacttttgccaaactggcggatgtagcgaaactgcacaaatccggtgcgaaaagtgaaccaacaacctgcgccgaagagcaggtaaatcattaccgatccccaaaggacgctgttaatgaaggagaaaaaatctggcatgcatatccctcttattgccggtcgcgatgactttcctgtgtaaacgttaccaattgtttaagaagtatatacgctacgaggtacttgataacttctgcgtagcatacatgaggttttgtataaaaatggcgggcgatatcaacgcagtgtcagaaatccgaaacagtctcgcctggcgataaccgtcttgtcggcggttgcgctgacgttgcgtcgtgatatcatcagggcagaccggttacatccccctaacaagctgtttaaagagaaatactatcatgacggacaaattgacctcccttcgtcagtacaccaccgtagtggccgacactggggacatcgcggcaatgaagctgtatcaaccgcaggatgccacaaccaacccttctctcattcttaacgcagcgcagattccggaataccgtaagttgattgatgatgctgtcgcctgggcgaaacagcagagcaacgatcgcgcgcagcagatcgtggacgcgaccgacaaactggcagtaaatattggtctggaaatcctgaaactggttccgggccgtatctcaactgaagttgatgcgcgtctttcctatgacaccgaagcgtcaattgcgaaagcaaaacgcctgatcaaactctacaacgatgctggtattagcaacgatcgtattctgatcaaactggcttctacctggcagggtatccgtgctgcagaacagctggaaaaagaaggcatcaactgtaacctgaccctgctgttctccttcgctcaggctcgtgcttgtgcggaagcgggcgtgttcctgatctcgccgtttgttggccgtattcttgactggtacaaagcgaataccgataagaaagagtacgctccggcagaagatccgggcgtggtttctgtatctgaaatctaccagtactacaaagagcacggttatgaaaccgtggttatgggcgcaagcttccgtaacatcggcgaaattctggaactggcaggctgcgaccgtctgaccatcgcaccggcactgctgaaagagctggcggagagcgaaggggctatcgaacgtaaactgtcttacaccggcgaagtgaaagcgcgtccggcgcgtatcactgagtccgagttcctgtggcagcacaaccaggatccaatggcagtagataaactggcggaaggtatccgtaagtttgctattgaccaggaaaaactggaaaaaatgatcggcgatctgctgtaatcattcttagcgtgaccgggaagtcggtcacgctacctcttctgaagcctgtctgtcactcccttcgcagtgtatcattctgtttaacgagactgtttaaacggaaaaatcttgatgaatactttacgtattggcttagtttccatctctgatcgcgcatccagcggcgtttatcaggataaaggcatccctgcgctggaagaatggctgacatcggcgctaaccacgccgtttgaactggaaacccgcttaatccccgatgagcaggcgatcatcgagcaaacgttgtgtgagctggtggatgaaatgagttgccatctggtgctcaccacgggcggaactggcccggcgcgtcgtgacgtaacgcccgatgcgacgctggcagtagcggaccgcgagatgcctggctttggtgaacagatgcgccagatcagcctgcattttgtaccaactgcgatcctttcgcgtcaggtgggcgtgattcgcaaacaggcgctgatccttaacttacccggtcagccgaagtctattaaagagacgctggaaggtgtgaaggacgctgagggtaacgttgtggtacacggtatttttgccagcgta
>9	N operona: 7	first-last	b0009	gene_poz=(601-1188)	mog	molybdopterin adenylyltransferase	null	/position=8706 - 10493 (9306 - 9893)	/lenght=1788 (588)	/codons=596 (196)	/complement=false	GC-compoz=54.421768707483%	/LCI1=1.1572649572649574	/LCI2=0.302051282051282	p_i1=0.2634235345040873	p_i2=0.2955252243019117	/Tai=0.3851564812097579	/Tei=0.36597270187172054	/EEI=2.349169833969783
ctgctgttctccttcgctcaggctcgtgcttgtgcggaagcgggcgtgttcctgatctcgccgtttgttggccgtattcttgactggtacaaagcgaataccgataagaaagagtacgctccggcagaagatccgggcgtggtttctgtatctgaaatctaccagtactacaaagagcacggttatgaaaccgtggttatgggcgcaagcttccgtaacatcggcgaaattctggaactggcaggctgcgaccgtctgaccatcgcaccggcactgctgaaagagctggcggagagcgaaggggctatcgaacgtaaactgtcttacaccggcgaagtgaaagcgcgtccggcgcgtatcactgagtccgagttcctgtggcagcacaaccaggatccaatggcagtagataaactggcggaaggtatccgtaagtttgctattgaccaggaaaaactggaaaaaatgatcggcgatctgctgtaatcattcttagcgtgaccgggaagtcggtcacgctacctcttctgaagcctgtctgtcactcccttcgcagtgtatcattctgtttaacgagactgtttaaacggaaaaatcttgatgaatactttacgtattggcttagtttccatctctgatcgcgcatccagcggcgtttatcaggataaaggcatccctgcgctggaagaatggctgacatcggcgctaaccacgccgtttgaactggaaacccgcttaatccccgatgagcaggcgatcatcgagcaaacgttgtgtgagctggtggatgaaatgagttgccatctggtgctcaccacgggcggaactggcccggcgcgtcgtgacgtaacgcccgatgcgacgctggcagtagcggaccgcgagatgcctggctttggtgaacagatgcgccagatcagcctgcattttgtaccaactgcgatcctttcgcgtcaggtgggcgtgattcgcaaacaggcgctgatccttaacttacccggtcagccgaagtctattaaagagacgctggaaggtgtgaaggacgctgagggtaacgttgtggtacacggtatttttgccagcgtaccgtactgcattcagttgctggaagggccatacgttgaaacggcaccggaagtggttgcagcattcagaccgaagagtgcaagacgcgacgttagcgaataaaaaaatccccccgagcggggggatctcaaaacaattagtgggattcaccaatcggcagaacggtgcgaccaaactgctcgttcagtacttcacccatcgccagatagattgcgctggcaccgcagatcagcccaatccagccggcaaagtggatgattgcggcgttaccggcaatgttaccgatcgccagcagggcaaacagcacggtcaggctaaagaaaacgaattgcagaacgcgtgcgcctttcagcgtgccgaagaacataaacagcgtaaatacgccccacagacccaggtagacaccaaggaactgtgcatttggcgcatcggtcagacccagtttcggcatcagcagaatcgcaaccagcgtcagccagaaagaaccgtaagaggtgaatgcggttaaaccgaaagtgttgccttttttgtactccagcagaccagcaaaaatttgcgcgatgccgccgtagaaaatgcccatggcaagaataataccgtccagagcgaaataacccacgttgtgcaggttaagcagaatggtggtcatgccgaagcccatcaggcccagcggtgccggattagccaacttagtgttgccca
>10	N operona: 8	first-last	b0010	gene_poz=(601-1167)	satP	acetate/succinate:H(+) symporter	null	/position=9328 - 11094 (9928 - 10494)	/lenght=1767 (567)	/codons=589 (189)	/complement=true	GC-compoz=53.086419753086425%	/LCI1=0.9521276595744681	/LCI2=0.17836879432624117	p_i1=0.13144377107960595	p_i2=0.07732949994845661	/Tai=0.20235029572644314	/Tei=0.16959654995361095	/EEI=4.442345397202148
tgtatcgggccattttgctcgatgtttcaaagcgattgaagctgaaagccgacaaagagatgtctacgtttgaaattgagcaacagttactggaacaatttctgcgtaatacctggaagaaaatggacgaggaacataagcaggagtttctgcacgcggtcgatgccagggtgaatgagctggaagagctgctgccgctgctgatgaaagacaaattattggcaaaaggtgtgtcgcatttgctttccagccaactgacccgcattttacgcacccacgcagcaatgagcgtacttgggcatggtttgctgcgcggcgcggggctgggaggccctgtaggtgcggcactaaatggggttaaagcggtcagcggcagcgcctatcgcgtgacgattccagccgtactgcaaatcgcctgcctgcgccggatggttagcgccactcaggtctgataccggaaaccggggaaaattttcattttcccctcaaaagatcgtagacactgccccactggctgattattatgccgcgccctgaaaacactacagttattcagggaaattatttcaccattcattcgatgatgatttttgaggaattatgggcaacactaagttggctaatccggcaccgctgggcctgatgggcttcggcatgaccaccattctgcttaacctgcacaacgtgggttatttcgctctggacggtattattcttgccatgggcattttctacggcggcatcgcgcaaatttttgctggtctgctggagtacaaaaaaggcaacactttcggtttaaccgcattcacctcttacggttctttctggctgacgctggttgcgattctgctgatgccgaaactgggtctgaccgatgcgccaaatgcacagttccttggtgtctacctgggtctgtggggcgtatttacgctgtttatgttcttcggcacgctgaaaggcgcacgcgttctgcaattcgttttctttagcctgaccgtgctgtttgccctgctggcgatcggtaacattgccggtaacgccgcaatcatccactttgccggctggattgggctgatctgcggtgccagcgcaatctatctggcgatgggtgaagtactgaacgagcagtttggtcgcaccgttctgccgattggtgaatcccactaattgttttgagatccccccgctcggggggatttttttattcgctaacgtcgcgtcttgcactcttcggtctgaatgctgcaaccacttccggtgccgtttcaacgtatggcccttccagcaactgaatgcagtacggtacgctggcaaaaataccgtgtaccacaacgttaccctcagcgtccttcacaccttccagcgtctctttaatagacttcggctgaccgggtaagttaaggatcagcgcctgtttgcgaatcacgcccacctgacgcgaaaggatcgcagttggtacaaaatgcaggctgatctggcgcatctgttcaccaaagccaggcatctcgcggtccgctactgccagcgtcgcatcgggcgttacgtcacgacgcgccgggccagttccgcccgtggtgagcaccagatggcaactcatttcatccaccagctcacacaacgtttgctcgatgatcgcctgctcatcggggattaagcgggtttccagttcaaacggcgtggttagcgccgatgtcagccattcttccagcgcagggatgcctttatcctgataaacgccgctggatgcgcgatcagagatggaaacta
>11	N operona: 9	first-last	b0011	gene_poz=(601-1314)	yaaW	putative enzyme-specific chaperone YaaW	null	/position=10043 - 11956 (10643 - 11356)	/lenght=1914 (714)	/codons=638 (238)	/complement=true	GC-compoz=50.84033613445378%	/LCI1=1.1561181434599157	/LCI2=0.21603375527426164	p_i1=0.2625916693428075	p_i2=0.1320239645390278	/Tai=0.4494645700864206	/Tei=0.218821568085125	/EEI=1.951022726443341
caagacgtaaaattgacagcaattttattcatataaagaatgaatcgcagccaaggcattcatcaaaaaattgtaataaaaagaaaagattacgtgcctgaatcttctctttatcagcagtaaactagtgggtattcatccccctacctcttcccactaagagaatccttatgaaatccgtttttacgatttccgccagcctggcgattagcctgatgctgtgctgcacggcgcaggcaaacgaccataaactcctcggcgccattgcaatgccgcgtaacgaaaccaacgatctggcgctgaaacttcctgtttgtcgcattgtgaaacgcatacaactctctgccgaccatggcgatttacagttaagcggtgcatcggtttatttcaaagccgcccgtagcgccagtcagagcctgaatattccttcagaaataaaagaagggcaaaccactgactggatcaacattaacagcgataacgacaataaacgctgcgtctcaaaaatcaccttttcgggtcatacggtgaactcatcggatatggccacgctgaaaattatcggcgacgactaacgccagaatatagaagccacaaaaaatgaatgttaattacctgaatgattcagatctggattttcttcagcattgtagtgaggaacagttggcaaatttcgcccgattgctcacccataatgaaaaaggcaaaactcgcctctccagcgtactgatgcgcaacgaactgtttaaatcgatggaagggcatcccgagcaacatcgccgcaactggcagctgattgccggagaattacagcattttggtggcgatagtatcgccaacaaactgcgcggacacggtaaattgtatcgggccattttgctcgatgtttcaaagcgattgaagctgaaagccgacaaagagatgtctacgtttgaaattgagcaacagttactggaacaatttctgcgtaatacctggaagaaaatggacgaggaacataagcaggagtttctgcacgcggtcgatgccagggtgaatgagctggaagagctgctgccgctgctgatgaaagacaaattattggcaaaaggtgtgtcgcatttgctttccagccaactgacccgcattttacgcacccacgcagcaatgagcgtacttgggcatggtttgctgcgcggcgcggggctgggaggccctgtaggtgcggcactaaatggggttaaagcggtcagcggcagcgcctatcgcgtgacgattccagccgtactgcaaatcgcctgcctgcgccggatggttagcgccactcaggtctgataccggaaaccggggaaaattttcattttcccctcaaaagatcgtagacactgccccactggctgattattatgccgcgccctgaaaacactacagttattcagggaaattatttcaccattcattcgatgatgatttttgaggaattatgggcaacactaagttggctaatccggcaccgctgggcctgatgggcttcggcatgaccaccattctgcttaacctgcacaacgtgggttatttcgctctggacggtattattcttgccatgggcattttctacggcggcatcgcgcaaatttttgctggtctgctggagtacaaaaaaggcaacactttcggtttaaccgcattcacctcttacggttctttctggctgacgctggttgcgattctgctgatgccgaaactgggtctgaccgatgcgccaaatgcacagttccttggtgtctacctgggtctgtggggcgtatttacgctgtttatgttcttcggcacgctgaaaggcgcacgcgttctgcaattcgttttctttagcctgaccgtgctgtttgccctgctggcgatcggtaacattgccggtaacgccgcaatcatcca
>12	N operona: 10	first-last	b0012	gene_poz=(601-1086)	mbiA	uncharacterized protein MbiA	null	/position=10230 - 11915 (10830 - 11315)	/lenght=1686 (486)	/codons=562 (162)	/complement=false	GC-compoz=48.148148148148145%	/LCI1=1.0993788819875776	/LCI2=0.19937888198757767	p_i1=0.2225130076669528	p_i2=0.10615524665532607	/Tai=0.7517280666717154	/Tei=0.19553972198979347	/EEI=1.181841278092714
ccagtttcggcatcagcagaatcgcaaccagcgtcagccagaaagaaccgtaagaggtgaatgcggttaaaccgaaagtgttgccttttttgtactccagcagaccagcaaaaatttgcgcgatgccgccgtagaaaatgcccatggcaagaataataccgtccagagcgaaataacccacgttgtgcaggttaagcagaatggtggtcatgccgaagcccatcaggcccagcggtgccggattagccaacttagtgttgcccataattcctcaaaaatcatcatcgaatgaatggtgaaataatttccctgaataactgtagtgttttcagggcgcggcataataatcagccagtggggcagtgtctacgatcttttgaggggaaaatgaaaattttccccggtttccggtatcagacctgagtggcgctaaccatccggcgcaggcaggcgatttgcagtacggctggaatcgtcacgcgataggcgctgccgctgaccgctttaaccccatttagtgccgcacctacagggcctcccagccccgcgccgcgcagcaaaccatgcccaagtacgctcattgctgcgtgggtgcgtaaaatgcgggtcagttggctggaaagcaaatgcgacacaccttttgccaataatttgtctttcatcagcagcggcagcagctcttccagctcattcaccctggcatcgaccgcgtgcagaaactcctgcttatgttcctcgtccattttcttccaggtattacgcagaaattgttccagtaactgttgctcaatttcaaacgtagacatctctttgtcggctttcagcttcaatcgctttgaaacatcgagcaaaatggcccgatacaatttaccgtgtccgcgcagtttgttggcgatactatcgccaccaaaatgctgtaattctccggcaatcagctgccagttgcggcgatgttgctcgggatgcccttccatcgatttaaacagttcgttgcgcatcagtacgctggagaggcgagttttgcctttttcattatgggtgagcaatcgggcgaaatttgccaactgttcctcactacaatgctgaagaaaatccagatctgaatcattcaggtaattaacattcattttttgtggcttctatattctggcgttagtcgtcgccgataattttcagcgtggccatatccgatgagttcaccgtatgacccgaaaaggtgatttttgagacgcagcgtttattgtcgttatcgctgttaatgttgatccagtcagtggtttgcccttcttttatttctgaaggaatattcaggctctgactggcgctacgggcggctttgaaataaaccgatgcaccgcttaactgtaaatcgccatggtcggcagagagttgtatgcgtttcacaatgcgacaaacaggaagtttcagcgccagatcgttggtttcgttacgcggcattgcaatggcgccgaggagtttatggtcgtttgcctgcgccgtgcagcacagcatcaggctaatcgccaggctggcggaaatcgtaaaaacggatttcataaggattctcttagtgggaagaggtagggggatgaatacccactagtttactgctgataaagagaagattcaggcacgtaatcttttctttttattacaattttttgatgaatgccttggctgcgattc
>13	N operona: 11	first-last	b0013	gene_poz=(601-1005)	yaaI	DUF2541 domain-containing protein YaaI	null	/position=10782 - 12386 (11382 - 11786)	/lenght=1605 (405)	/codons=535 (135)	/complement=true	GC-compoz=48.888888888888886%	/LCI1=1.0771144278606966	/LCI2=0.21442786069651745	p_i1=0.20743848480741728	p_i2=0.1294220636842285	/Tai=0.3939516894295173	/Tei=0.21647985731580566	/EEI=2.264047452101407
cgaccaatcaggcgtttaatcgcaaacagagtgttttgcgggttcgtcactgcctgacgtttagccggctgaccaactagagtttcaccatcctgggtataggcaatgatagaaggcgtggtgcgatcgccttcggcgttctccagcacgcgaggagtggtgccatccataatcgctacacaagagttggtagtacccaggtcgataccaattattttacccatctaaacgtctccactatatattcggtcatcatgtggttgtgagtctgtaataggggcgaaacgtctggtttcaactgcccaatttcatttttttgcagactcactcactgcggttgactactaaatggggtcgtaaaccacgtcatcaagggggagatgcaaaaattttttgtgcttttgcgcagaaatttcgcgatatggcaggacaagacgtaaaattgacagcaattttattcatataaagaatgaatcgcagccaaggcattcatcaaaaaattgtaataaaaagaaaagattacgtgcctgaatcttctctttatcagcagtaaactagtgggtattcatccccctacctcttcccactaagagaatccttatgaaatccgtttttacgatttccgccagcctggcgattagcctgatgctgtgctgcacggcgcaggcaaacgaccataaactcctcggcgccattgcaatgccgcgtaacgaaaccaacgatctggcgctgaaacttcctgtttgtcgcattgtgaaacgcatacaactctctgccgaccatggcgatttacagttaagcggtgcatcggtttatttcaaagccgcccgtagcgccagtcagagcctgaatattccttcagaaataaaagaagggcaaaccactgactggatcaacattaacagcgataacgacaataaacgctgcgtctcaaaaatcaccttttcgggtcatacggtgaactcatcggatatggccacgctgaaaattatcggcgacgactaacgccagaatatagaagccacaaaaaatgaatgttaattacctgaatgattcagatctggattttcttcagcattgtagtgaggaacagttggcaaatttcgcccgattgctcacccataatgaaaaaggcaaaactcgcctctccagcgtactgatgcgcaacgaactgtttaaatcgatggaagggcatcccgagcaacatcgccgcaactggcagctgattgccggagaattacagcattttggtggcgatagtatcgccaacaaactgcgcggacacggtaaattgtatcgggccattttgctcgatgtttcaaagcgattgaagctgaaagccgacaaagagatgtctacgtttgaaattgagcaacagttactggaacaatttctgcgtaatacctggaagaaaatggacgaggaacataagcaggagtttctgcacgcggtcgatgccagggtgaatgagctggaagagctgctgccgctgctgatgaaagacaaattattggcaaaaggtgtgtcgcatttgctttccagccaactgacccgcattttacgcacccacgcagcaatgagcgtacttgggcatggtttgctgcg
>14	N operona: 12	first-last	b0014	gene_poz=(601-2517)	dnaK	chaperone protein DnaK	null	/position=11563 - 14679 (12163 - 14079)	/lenght=3117 (1917)	/codons=1039 (639)	/complement=false	GC-compoz=51.12154407929056%	/LCI1=1.0788923719958203	/LCI2=0.25611285266457684	p_i1=0.208627312808715	p_i2=0.20328758855828002	/Tai=0.1524354170197449	/Tei=0.282958829702452	/EEI=6.4693523708157405
gctttgaaataaaccgatgcaccgcttaactgtaaatcgccatggtcggcagagagttgtatgcgtttcacaatgcgacaaacaggaagtttcagcgccagatcgttggtttcgttacgcggcattgcaatggcgccgaggagtttatggtcgtttgcctgcgccgtgcagcacagcatcaggctaatcgccaggctggcggaaatcgtaaaaacggatttcataaggattctcttagtgggaagaggtagggggatgaatacccactagtttactgctgataaagagaagattcaggcacgtaatcttttctttttattacaattttttgatgaatgccttggctgcgattcattctttatatgaataaaattgctgtcaattttacgtcttgtcctgccatatcgcgaaatttctgcgcaaaagcacaaaaaatttttgcatctcccccttgatgacgtggtttacgaccccatttagtagtcaaccgcagtgagtgagtctgcaaaaaaatgaaattgggcagttgaaaccagacgtttcgcccctattacagactcacaaccacatgatgaccgaatatatagtggagacgtttagatgggtaaaataattggtatcgacctgggtactaccaactcttgtgtagcgattatggatggcaccactcctcgcgtgctggagaacgccgaaggcgatcgcaccacgccttctatcattgcctatacccaggatggtgaaactctagttggtcagccggctaaacgtcaggcagtgacgaacccgcaaaacactctgtttgcgattaaacgcctgattggtcgccgcttccaggacgaagaagtacagcgtgatgtttccatcatgccgttcaaaattattgctgctgataacggcgacgcatgggtcgaagttaaaggccagaaaatggcaccgccgcagatttctgctgaagtgctgaaaaaaatgaagaaaaccgctgaagattacctgggtgaaccggtaactgaagctgttatcaccgtaccggcatactttaacgatgctcagcgtcaggcaaccaaagacgcaggccgtatcgctggtctggaagtaaaacgtatcatcaacgaaccgaccgcagctgcgctggcttacggtctggacaaaggcactggcaaccgtactatcgcggtttatgacctgggtggtggtactttcgatatttctattatcgaaatcgacgaagttgacggcgaaaaaaccttcgaagttctggcaaccaacggtgatacccacctggggggtgaagacttcgacagccgtctgatcaactatctggttgaagaattcaagaaagatcagggcattgacctgcgcaacgatccgctggcaatgcagcgcctgaaagaagcggcagaaaaagcgaaaatcgaactgtcttccgctcagcagaccgacgttaacctgccatacatcactgcagacgcgaccggtccgaaacacatgaacatcaaagtgactcgtgcgaaactggaaagcctggttgaagatctggtaaaccgttccattgagccgctgaaagttgcactgcaggacgctggcctgtccgtatctgatatcgacgacgttatcctcgttggtggtcagactcgtatgccaatggttcagaagaaagttgctgagttctttggtaaagagccgcgtaaagacgttaacccggacgaagctgtagcaatcggtgctgctgttcagggtggtgttctgactggtgacgtaaaagacgtactgctgctggacgttaccccgctgtctctgggtatcgaaaccatgggcggtgtgatgacgacgctgatcgcgaaaaacaccactatcccgaccaagcacagccaggtgttctctaccgctgaagacaaccagtctgcggtaaccatccatgtgctgcagggtgaacgtaaacgtgcggctgataacaaatctctgggtcagttcaacctagatggtatcaacccggcaccgcgcggcatgccgcagatcgaagttaccttcgatatcgatgctgacggtatcctgcacgtttccgcgaaagataaaaacagcggtaaagagcagaagatcaccatcaaggcttcttctggtctgaacgaagatgaaatccagaaaatggtacgcgacgcagaagctaacgccgaagctgaccgtaagtttgaagagctggtacagactcgcaaccagggcgaccatctgctgcacagcacccgtaagcaggttgaagaagcaggcgacaaactgccggctgacgacaaaactgctatcgagtctgcgctgactgcactggaaactgctctgaaaggtgaagacaaagccgctatcgaagcgaaaatgcaggaactggcacaggtttcccagaaactgatggaaatcgcccagcagcaacatgcccagcagcagactgccggtgctgatgcttctgcaaacaacgcgaaagatgacgatgttgtcgacgctgaatttgaagaagtcaaagacaaaaaataatcgccctataaacgggtaattatactgacacgggcgaaggggaatttcctctccgcccgtgcattcatctaggggcaatttaaaaaagatggctaagcaagattattacgagattttaggcgtttccaaaacagcggaagagcgtgaaatcagaaaggcctacaaacgcctggccatgaaataccacccggaccgtaaccagggtgacaaagaggccgaggcgaaatttaaagagatcaaggaagcttatgaagttctgaccgactcgcaaaaacgtgcggcatacgatcagtatggtcatgctgcgtttgagcaaggtggcatgggcggcggcggttttggcggcggcgcagacttcagcgatatttttggtgacgttttcggcgatatttttggcggcggacgtggtcgtcaacgtgcggcgcgcggtgctgatttacgctataacatggagctcaccctcgaagaagctgtacgtggcgtgaccaaagagatccgcattccgactctggaagagtgtgacgtttgccacggtagcggtgcaaaaccaggtacacagccgcagacttgtccgacctgtcatggttctggtcaggtgca
>15	N operona: 13	first-last	b0015	gene_poz=(601-1731)	dnaJ	chaperone protein DnaJ	null	/position=13568 - 15898 (14168 - 15298)	/lenght=2331 (1131)	/codons=777 (377)	/complement=false	GC-compoz=55.172413793103445%	/LCI1=1.049645390070922	/LCI2=0.24228723404255326	p_i1=0.18942077786047476	p_i2=0.1774553086465377	/Tai=0.2736664650287365	/Tei=0.2597097777818839	/EEI=3.361976387545013
tgccgcagatcgaagttaccttcgatatcgatgctgacggtatcctgcacgtttccgcgaaagataaaaacagcggtaaagagcagaagatcaccatcaaggcttcttctggtctgaacgaagatgaaatccagaaaatggtacgcgacgcagaagctaacgccgaagctgaccgtaagtttgaagagctggtacagactcgcaaccagggcgaccatctgctgcacagcacccgtaagcaggttgaagaagcaggcgacaaactgccggctgacgacaaaactgctatcgagtctgcgctgactgcactggaaactgctctgaaaggtgaagacaaagccgctatcgaagcgaaaatgcaggaactggcacaggtttcccagaaactgatggaaatcgcccagcagcaacatgcccagcagcagactgccggtgctgatgcttctgcaaacaacgcgaaagatgacgatgttgtcgacgctgaatttgaagaagtcaaagacaaaaaataatcgccctataaacgggtaattatactgacacgggcgaaggggaatttcctctccgcccgtgcattcatctaggggcaatttaaaaaagatggctaagcaagattattacgagattttaggcgtttccaaaacagcggaagagcgtgaaatcagaaaggcctacaaacgcctggccatgaaataccacccggaccgtaaccagggtgacaaagaggccgaggcgaaatttaaagagatcaaggaagcttatgaagttctgaccgactcgcaaaaacgtgcggcatacgatcagtatggtcatgctgcgtttgagcaaggtggcatgggcggcggcggttttggcggcggcgcagacttcagcgatatttttggtgacgttttcggcgatatttttggcggcggacgtggtcgtcaacgtgcggcgcgcggtgctgatttacgctataacatggagctcaccctcgaagaagctgtacgtggcgtgaccaaagagatccgcattccgactctggaagagtgtgacgtttgccacggtagcggtgcaaaaccaggtacacagccgcagacttgtccgacctgtcatggttctggtcaggtgcagatgcgccagggattcttcgctgtacagcagacctgtccacactgtcagggccgcggtacgctgatcaaagatccgtgcaacaaatgtcatggtcatggtcgtgttgagcgcagcaaaacgctgtccgttaaaatcccggcaggggtggacactggagaccgcatccgtcttgcgggcgaaggtgaagcgggcgagcatggcgcaccggcaggcgatctgtacgttcaggttcaggttaaacagcacccgattttcgagcgtgaaggcaacaacctgtattgcgaagtcccgatcaacttcgctatggcggcgctgggtggcgaaatcgaagtaccgacccttgatggtcgcgtcaaactgaaagtgcctggcgaaacccagaccggtaagctattccgtatgcgcggtaaaggcgtcaagtctgtccgcggtggcgcacagggtgatttgctgtgccgcgttgtcgtcgaaacaccggtaggcctgaacgaaaggcagaaacagctgctgcaagagctgcaagaaagcttcggtggcccaaccggcgagcacaacagcccgcgctcaaagagcttctttgatggtgtgaagaagttttttgacgacctgacccgctaacctccccaaaagcctgcccgtgggcaggcctgggtaaaaatagggtgcgttgaagatatgcgagcacctgtaaagtggcggggatcactcccataagcgctaacttaagggttgtggtattacgcctgatatgatttaacgtgccgatgaattactctcacgataactggtcagcaattctggcccatattggtaagcccgaagaactggatacttcggcacgtaatgccggggctctaacccgccgccgcgaaattcgtgatgctgcaactctgctacgtctggggctggcttacggccccggggggatgtcattacgtgaagtcactgcatgggctcagctccatgacgttgcaacattatctgacgtggctctcctgaagcggctgcggaatgccgccgactggtttggcatacttgccgcacaaacacttgctgtacgcgccgcagttacgggttgtacaagcggaaagagattgcgtcttgtcgatggaacagcaatcagtgcgcccgggggcggcagcgctgaatggcgactacatatgggatatgatcctcatacctgtcagttcactgattttgagctaaccgacagcagag
>16	N operona: 14	first-last	b0016	gene_poz=(601-1713)	insL-1	IS186/IS421 transposase	null	/position=14845 - 17157 (15445 - 16557)	/lenght=2313 (1113)	/codons=771 (371)	/complement=false	GC-compoz=51.93171608265948%	/LCI1=0.9873873873873874	/LCI2=0.31243243243243235	p_i1=0.15124773363215652	p_i2=0.31721064701000073	/Tai=0.6542828078427699	/Tei=0.38548958230900066	/EEI=1.3813195184848985
ccgtcttgcgggcgaaggtgaagcgggcgagcatggcgcaccggcaggcgatctgtacgttcaggttcaggttaaacagcacccgattttcgagcgtgaaggcaacaacctgtattgcgaagtcccgatcaacttcgctatggcggcgctgggtggcgaaatcgaagtaccgacccttgatggtcgcgtcaaactgaaagtgcctggcgaaacccagaccggtaagctattccgtatgcgcggtaaaggcgtcaagtctgtccgcggtggcgcacagggtgatttgctgtgccgcgttgtcgtcgaaacaccggtaggcctgaacgaaaggcagaaacagctgctgcaagagctgcaagaaagcttcggtggcccaaccggcgagcacaacagcccgcgctcaaagagcttctttgatggtgtgaagaagttttttgacgacctgacccgctaacctccccaaaagcctgcccgtgggcaggcctgggtaaaaatagggtgcgttgaagatatgcgagcacctgtaaagtggcggggatcactcccataagcgctaacttaagggttgtggtattacgcctgatatgatttaacgtgccgatgaattactctcacgataactggtcagcaattctggcccatattggtaagcccgaagaactggatacttcggcacgtaatgccggggctctaacccgccgccgcgaaattcgtgatgctgcaactctgctacgtctggggctggcttacggccccggggggatgtcattacgtgaagtcactgcatgggctcagctccatgacgttgcaacattatctgacgtggctctcctgaagcggctgcggaatgccgccgactggtttggcatacttgccgcacaaacacttgctgtacgcgccgcagttacgggttgtacaagcggaaagagattgcgtcttgtcgatggaacagcaatcagtgcgcccgggggcggcagcgctgaatggcgactacatatgggatatgatcctcatacctgtcagttcactgattttgagctaaccgacagcagagacgctgaacggctggaccgatttgcgcaaacggcagacgagatacgcattgctgaccggggattcggttcgcgtcccgaatgtatccgctcacttgcttttggagaagctgattatatcgtccgggttcactggcgaggattgcgctggttaactgcagaaggaatgcgctttgacatgatgggttttctgcgcgggctggattgcggtaagaacggtgaaaccactgtaatgataggcaattcaggtaataaaaaagccggagctccctttccggcacgtctcattgccgtatcacttcctcccgaaaaagcattaatcagtaaaacccgactgctcagcgagaatcgtcgaaaaggacgagtagttcaggcggaaacgctggaagcagcgggccatgtgctattgctaacatcattaccggaagatgaatattcagcagagcaagtggctgattgttaccgtctgcgatggcaaattgaactggcttttaagcggctcaaaagtttgctgcacctggatgctttgcgtgcaaaggaacctgaactcgcgaaagcgtggatatttgctaatctactcgccgcatttttaattgacgacataatccagccatcgctggatttcccccccagaagtgccggatccgaaaagaagaactaactcgttgtggagaataacaaaaatggtcatctggagcttacaggtggccattcgtgggacagtatccctgacagcctacaaaacgcaattgaagaacgcgaggcatcgtcttaacgaggcaccgaggcgtcgcattcttcagatggttcaacccttaagttagcgcttatgggatcactccccgccgttgctcttactcggattcgtaagccgtgaaaacagcaacctccgtctggccagttcggatgtgaacctcacagaggtcttttctcgttaccagcgccgccactacggcggtgatacagatgacgatcagggcgacaatcatcgccttatgctgcttcattgctctcttctccttgaccttacggtcagtaagaggcactctacatgtgttcagcatataggaggcctcgggttgatggtaaaatatcactcggggcttttctctatctgccgttcagctaatgcctgagacagacagcctcaagcacccgccgctattatatcgctctctttaacccattttgttttatcgattctaatcctgaagacgcctcgcatttttgtggcgtaattttttaatgatttaattattta
>17	N operona: 15	first	b0018	gene_poz=(601-810)	mokC	regulatory protein MokC	null	/position=16151 - 17560 (16751 - 16960)	/lenght=1410 (210)	/codons=470 (70)	/complement=true	GC-compoz=51.42857142857142%	/LCI1=1.1400966183574879	/LCI2=0.38212560386473443	p_i1=0.2510543744216841	p_i2=0.4628781945354198	/Tai=0.4760156441929425	/Tei=0.5165903750818778	/EEI=2.0411988328845134
caggatagcggcaatgataagaataatgcctcccgaggcatcactgctaaagaatcgatgcagatgtttcactttttatttctctttcaggtgaatagatcgtttttactattttaccccgcacgaatcatcgttaaaatcagattatagtgtaggaataattcgttttttacgagctattgaagaatttgcgccatcagcggtgagatgcgtttttgacggctgtaagcgctcacgagtgaccctaagcctagataatcatagcttaaggtgaggattcctgagggattaattaggaaaagtaataattaatttgttgtcagtcggcgatgcttgttaggccaatatttcaaaaataatccagcttgtcgtcaataattgcgatgaagagataaattaaagttaaataattaaatcattaaaaaattacgccacaaaaatgcgaggcgtcttcaggattagaatcgataaaacaaaatgggttaaagagagcgatataatagcggcgggtgcttgaggctgtctgtctcaggcattagctgaacggcagatagagaaaagccccgagtgatattttaccatcaacccgaggcctcctatatgctgaacacatgtagagtgcctcttactgaccgtaaggtcaaggagaagagagcaatgaagcagcataaggcgatgattgtcgccctgatcgtcatctgtatcaccgccgtagtggcggcgctggtaacgagaaaagacctctgtgaggttcacatccgaactggccagacggaggttgctgttttcacggcttacgaatccgagtaagagcaacggcggggagtgatcccataagcgctaacttaagggttgaaccatctgaagaatgcgacgcctcggtgcctcgttaagacgatgcctcgcgttcttcaattgcgttttgtaggctgtcagggatactgtcccacgaatggccacctgtaagctccagatgaccatttttgttattctccacaacgagttagttcttcttttcggatccggcacttctgggggggaaatccagcgatggctggattatgtcgtcaattaaaaatgcggcgagtagattagcaaatatccacgctttcgcgagttcaggttcctttgcacgcaaagcatccaggtgcagcaaacttttgagccgcttaaaagccagttcaatttgccatcgcagacggtaacaatcagccacttgctctgctgaatattcatcttccggtaatgatgttagcaatagcacatggcccgctgcttccagcgtttccgcctgaactactcgtccttttcgacgattctcgctgagcagtcgggttttactgattaatgctttttcgggaggaagtgatacggcaatgagacgtgccggaaagggagctccggcttttt
>18	N operona: 15	last	b4412	gene_poz=(601-753)	hokC	protein HokC	null	/position=16151 - 17503 (16751 - 16903)	/lenght=1353 (153)	/codons=451 (51)	/complement=true	GC-compoz=52.94117647058824%	/LCI1=1.16	/LCI2=0.474	p_i1=0.2654105904417932	p_i2=0.6348287624226453	/Tai=0.3967280036282216	/Tei=0.6713458861803807	/EEI=2.4839252582233478
atgcagatgtttcactttttatttctctttcaggtgaatagatcgtttttactattttaccccgcacgaatcatcgttaaaatcagattatagtgtaggaataattcgttttttacgagctattgaagaatttgcgccatcagcggtgagatgcgtttttgacggctgtaagcgctcacgagtgaccctaagcctagataatcatagcttaaggtgaggattcctgagggattaattaggaaaagtaataattaatttgttgtcagtcggcgatgcttgttaggccaatatttcaaaaataatccagcttgtcgtcaataattgcgatgaagagataaattaaagttaaataattaaatcattaaaaaattacgccacaaaaatgcgaggcgtcttcaggattagaatcgataaaacaaaatgggttaaagagagcgatataatagcggcgggtgcttgaggctgtctgtctcaggcattagctgaacggcagatagagaaaagccccgagtgatattttaccatcaacccgaggcctcctatatgctgaacacatgtagagtgcctcttactgaccgtaaggtcaaggagaagagagcaatgaagcagcataaggcgatgattgtcgccctgatcgtcatctgtatcaccgccgtagtggcggcgctggtaacgagaaaagacctctgtgaggttcacatccgaactggccagacggaggttgctgttttcacggcttacgaatccgagtaagagcaacggcggggagtgatcccataagcgctaacttaagggttgaaccatctgaagaatgcgacgcctcggtgcctcgttaagacgatgcctcgcgttcttcaattgcgttttgtaggctgtcagggatactgtcccacgaatggccacctgtaagctccagatgaccatttttgttattctccacaacgagttagttcttcttttcggatccggcacttctgggggggaaatccagcgatggctggattatgtcgtcaattaaaaatgcggcgagtagattagcaaatatccacgctttcgcgagttcaggttcctttgcacgcaaagcatccaggtgcagcaaacttttgagccgcttaaaagccagttcaatttgccatcgcagacggtaacaatcagccacttgctctgctgaatattcatcttccggtaatgatgttagcaatagcacatggcccgctgcttccagcgtttccgcctgaactactcgtccttttcgacgattctcgctgagcagtcgggttttactgattaatgctttttcgggaggaagtgatacggcaatgagacgtgccggaaagggagctccggcttttt
>19	N operona: 16	first-last	b0019	gene_poz=(601-1767)	nhaA	Na(+):H(+) antiporter NhaA	null	/position=16889 - 19255 (17489 - 18655)	/lenght=2367 (1167)	/codons=789 (389)	/complement=false	GC-compoz=51.41388174807198%	/LCI1=0.9166666666666666	/LCI2=0.21786941580756014	p_i1=0.11296355932536292	p_i2=0.13502497273138908	/Tai=0.4075777271973924	/Tei=0.22152247545825018	/EEI=2.1102255369989957
cttatgctgcttcattgctctcttctccttgaccttacggtcagtaagaggcactctacatgtgttcagcatataggaggcctcgggttgatggtaaaatatcactcggggcttttctctatctgccgttcagctaatgcctgagacagacagcctcaagcacccgccgctattatatcgctctctttaacccattttgttttatcgattctaatcctgaagacgcctcgcatttttgtggcgtaattttttaatgatttaattatttaactttaatttatctcttcatcgcaattattgacgacaagctggattatttttgaaatattggcctaacaagcatcgccgactgacaacaaattaattattacttttcctaattaatccctcaggaatcctcaccttaagctatgattatctaggcttagggtcactcgtgagcgcttacagccgtcaaaaacgcatctcaccgctgatggcgcaaattcttcaatagctcgtaaaaaacgaattattcctacactataatctgattttaacgatgattcgtgcggggtaaaatagtaaaaacgatctattcacctgaaagagaaataaaaagtgaaacatctgcatcgattctttagcagtgatgcctcgggaggcattattcttatcattgccgctatcctggcgatgattatggccaacagcggcgcaaccagtggatggtatcacgactttctggagacgccggttcagctccgggttggttcactcgaaatcaacaaaaacatgctgttatggataaatgacgcgctgatggcggtatttttcctgttagtcggtctggaagttaaacgtgaactgatgcaaggatcgctagccagcttacgccaggccgcatttccagttatcgccgctattggtgggatgattgtgccggcattactctatctggcttttaactatgccgatccgattacccgcgaagggtgggcgatcccggcggctactgacattgcttttgcacttggtgtactggcgctgttgggaagtcgtgttccgttagcgctgaagatctttttgatggctctggctattatcgacgatcttggggccatcattatcatcgcattgttctacactaatgacttatcgatggcctctcttggcgtcgcggctgtagcaattgcggtactcgcggtattgaatctgtgtggtgcacgccgcacgggcgtctatattcttgttggcgtggtgttgtggactgcggtgttgaaatcgggggttcacgcaactctggcgggggtaattgtcggcttctttattcctttgaaagagaagcatgggcgttctccagcgaagcgactggagcatgtgttgcacccgtgggtggcgtatctgattttgccgctgtttgcatttgctaatgctggcgtttcactgcaaggcgtcacgctggatggcttgacctccattctgccattggggatcatcgctggcttgctgattggcaaaccgctggggattagtctgttctgctggttggcgctgcgtttgaaactggcgcatctgcctgagggaacgacttatcagcaaattatggtggtggggatcctgtgcggtatcggttttactatgtctatctttattgccagcctggcctttggtagcgtagatccagaactgattaactgggcgaaactcggtatcctggtcggttctatctcttcggcggtaattggatacagctggttacgcgttcgtttgcgtccatcagtttgacaggacggtttaccggggagccataaacggctcccttttcattgttatcagggagagaaatgagcatgtctcatatcaattacaaccacttgtattacttctggcatgtctataaagaaggttccgtggttggcgcagcggaggcgctttatttaactccacaaaccattaccggacagattcgagcgctggaagagcgcctgcaaggcaaattatttaaacgcaagggacgtggtctcgaacccagcgagctgggagaactggtctatcgctatgccgataaaatgttcaccttaagccaggaaatgctggatattgtgaactatcgcaaagaatccaatttattgtttgacgttggcgtggctgatgcactttccaaacgcctggtcagtagcgtacttaacgccgcagtggtagaaggcgagcccattcatcttcgctgcttcgaatccacccacgaaatgctgctggagcaattaagtcagcataaactggatatgatcatttctgactgtccgatagactctacgcagcaggaaggcctgttctccgtgagaattggcgaatgtggcgtgagtttctggtgtacaaatccaccac
>20	N operona: 17	first-last	b0020	gene_poz=(601-1506)	nhaR	DNA-binding transcriptional activator NhaR	null	/position=18115 - 20220 (18715 - 19620)	/lenght=2106 (906)	/codons=702 (302)	/complement=false	GC-compoz=47.46136865342163%	/LCI1=1.1727574750830565	/LCI2=0.26954595791805097	p_i1=0.2747356817764154	p_i2=0.22939495296702317	/Tai=0.4487536224649564	/Tei=0.30645545767032084	/EEI=1.95645451952689
tcttgttggcgtggtgttgtggactgcggtgttgaaatcgggggttcacgcaactctggcgggggtaattgtcggcttctttattcctttgaaagagaagcatgggcgttctccagcgaagcgactggagcatgtgttgcacccgtgggtggcgtatctgattttgccgctgtttgcatttgctaatgctggcgtttcactgcaaggcgtcacgctggatggcttgacctccattctgccattggggatcatcgctggcttgctgattggcaaaccgctggggattagtctgttctgctggttggcgctgcgtttgaaactggcgcatctgcctgagggaacgacttatcagcaaattatggtggtggggatcctgtgcggtatcggttttactatgtctatctttattgccagcctggcctttggtagcgtagatccagaactgattaactgggcgaaactcggtatcctggtcggttctatctcttcggcggtaattggatacagctggttacgcgttcgtttgcgtccatcagtttgacaggacggtttaccggggagccataaacggctcccttttcattgttatcagggagagaaatgagcatgtctcatatcaattacaaccacttgtattacttctggcatgtctataaagaaggttccgtggttggcgcagcggaggcgctttatttaactccacaaaccattaccggacagattcgagcgctggaagagcgcctgcaaggcaaattatttaaacgcaagggacgtggtctcgaacccagcgagctgggagaactggtctatcgctatgccgataaaatgttcaccttaagccaggaaatgctggatattgtgaactatcgcaaagaatccaatttattgtttgacgttggcgtggctgatgcactttccaaacgcctggtcagtagcgtacttaacgccgcagtggtagaaggcgagcccattcatcttcgctgcttcgaatccacccacgaaatgctgctggagcaattaagtcagcataaactggatatgatcatttctgactgtccgatagactctacgcagcaggaaggcctgttctccgtgagaattggcgaatgtggcgtgagtttctggtgtacaaatccaccaccagaaaaaccgttcccggcttgtctggaagaacggcgacttttgattcctgggcgacgttcaatgttagggcgcaaattgcttaactggtttaactcccagggattaaacgtagaaatcctcggcgagtttgatgatgccgctttgatgaaagcttttggtgcgatgcacaatgcaatcttcgttgccccaacgctttatgcatatgacttttatgccgataaaactgtcgtagaaattggtcgcgtcgagaatgtgatggaagagtaccatgctatttttgctgagcggatgattcagcacccggcggtacagcgaatctgcaatacggattattctgcgctttttagtccagcggtgcgttaatcggcagctcccccaaagttaaggtgggggagatagattagttgtacattaccacgattttgactcggctcattatttgcccgcttgagacattgtttccatatgtacgcgggcgaataaatagaggaatctgattacttccttcatggggatgctgaaaagagtagtaattgctggtaatgactccaacttattgatagtgttttatgttcagataatgcccgatgactttgtcatgcagctccaccgattttgagaacgacagcgacttccgtcccagccgtgccaggtgctgcctcagattcaggttatgccgctcaattcgctgcgtatatcgcttgctgattacgtgcagctttcccttcaggcgggattcatacagcggccagccatccgtcatccatatcaccacgtcaaagggtgacagcaggctcataagacgccccagcgtcgccatagtgcgttcaccgaatacgtgcgcaacaaccgtcttccggagactgtcatacgcgtaaaacagccagcgctggcgcgatttagccccgacatagccccactgttcgtccatttccgcgcagacgatgacgtcactgcccggct
>21	N operona: 18	first	b0021	gene_poz=(601-1104)	insB-1	IS1 protein InsB	null	/position=19211 - 20914 (19811 - 20314)	/lenght=1704 (504)	/codons=568 (168)	/complement=true	GC-compoz=54.563492063492056%	/LCI1=0.9461077844311377	/LCI2=0.21736526946107776	p_i1=0.12820291818490323	p_i2=0.13419794599091645	/Tai=0.5812856348098355	/Tei=0.22077815139182483	/EEI=1.6053432018805573
accgatcgtggaccgtcaggctgctaaaggtctgatccacaaaaacaaagctgcacgtcataaggctaacctgactgcacagatcaacaaactggcttaatcgccaatttgctgaagctttgtgaaaaagcccgcgcaagcgggtttttttatgcctgctgcttttgtgatgcgtgagagaacacactgccggttgccagatagtcaaaagagacatgccgttgtactatctgaactcttcgtggcttaagaatcgtagaaccatcggctgatacattctgaacaagaatatctactcaatctccagactcccccacaaagaatatggatattgtgatacacattgaggtaggtgatgctgccaacttactgatttagtgtatgatggtgtttttgaggtgctccagtggcttctgtttctatcagctgtccctcctgttcagctactgacggggtggtgcgtaacggcaaaagcaccgccggacatcagcgctatctctgctctcactgccgtaaaacatggcaactgcagttcacttacaccgcttctcaacccggtacgcaccagaaaatcattgatatggccatgaatggcgttggatgccgggcaacagcccgcattatgggcgttggcctcaacacgattttacgtcacttaaaaaactcaggccgcagtcggtaacctcgcgcatacagccgggcagtgacgtcatcgtctgcgcggaaatggacgaacagtggggctatgtcggggctaaatcgcgccagcgctggctgttttacgcgtatgacagtctccggaagacggttgttgcgcacgtattcggtgaacgcactatggcgacgctggggcgtcttatgagcctgctgtcaccctttgacgtggtgatatggatgacggatggctggccgctgtatgaatcccgcctgaagggaaagctgcacgtaatcagcaagcgatatacgcagcgaattgagcggcataacctgaatctgaggcagcacctggcacggctgggacggaagtcgctgtcgttctcaaaatcggtggagctgcatgacaaagtcatcgggcattatctgaacataaaacactatcaataagttggagtcattaccagcaattactactcttttcagcatccccatgaaggaagtaatcagattcctctatttattcgcccgcgtacatatggaaacaatgtctcaagcgggcaaataatgagccgagtcaaaatcgtggtaatgtacaactaatctatctcccccaccttaactttgggggagctgccgattaacgcaccgctggactaaaaagcgcagaataatccgtattgcagattcgctgtaccgccgggtgctgaatcatccgctcagcaaaaatagcatggtactcttccatcacattctcgacgcgaccaatttctacgacagttttatcggcataaaagtcatatgcataaagcgttggggcaacgaagattgcattgtgcatcgcaccaaaagctttcatcaaagcggcatcatcaaactcgccgaggatttctacgtttaatccctgggagttaaaccagttaagcaatttgcgccctaacattgaacgtcgcccaggaatcaaaagtcgccgttcttccagacaagccgggaacggtttttctggtggtggatttgtacaccagaaactcacgccacattcgccaattc
>22	N operona: 18	last	b0022	gene_poz=(601-876)	insA-1	IS1 protein InsA	null	/position=19633 - 21108 (20233 - 20508)	/lenght=1476 (276)	/codons=492 (92)	/complement=true	GC-compoz=52.89855072463768%	/LCI1=1.032967032967033	/LCI2=0.30549450549450546	p_i1=0.17881729009856054	p_i2=0.3026979521244489	/Tai=0.5299551000516135	/Tei=0.37242815691200404	/EEI=1.6653007009182073
tccatatagaacacatttgggagttggaccttggctaatatcaaatcagctaagaagcgcgccattcagtctgaaaaggctcgtaagcacaacgcaagccgtcgctctatgatgcgtactttcatcaagaaagtatacgcagctatcgaagctggcgacaaagctgctgcacagaaagcatttaacgaaatgcaaccgatcgtggaccgtcaggctgctaaaggtctgatccacaaaaacaaagctgcacgtcataaggctaacctgactgcacagatcaacaaactggcttaatcgccaatttgctgaagctttgtgaaaaagcccgcgcaagcgggtttttttatgcctgctgcttttgtgatgcgtgagagaacacactgccggttgccagatagtcaaaagagacatgccgttgtactatctgaactcttcgtggcttaagaatcgtagaaccatcggctgatacattctgaacaagaatatctactcaatctccagactcccccacaaagaatatggatattgtgatacacattgaggtaggtgatgctgccaacttactgatttagtgtatgatggtgtttttgaggtgctccagtggcttctgtttctatcagctgtccctcctgttcagctactgacggggtggtgcgtaacggcaaaagcaccgccggacatcagcgctatctctgctctcactgccgtaaaacatggcaactgcagttcacttacaccgcttctcaacccggtacgcaccagaaaatcattgatatggccatgaatggcgttggatgccgggcaacagcccgcattatgggcgttggcctcaacacgattttacgtcacttaaaaaactcaggccgcagtcggtaacctcgcgcatacagccgggcagtgacgtcatcgtctgcgcggaaatggacgaacagtggggctatgtcggggctaaatcgcgccagcgctggctgttttacgcgtatgacagtctccggaagacggttgttgcgcacgtattcggtgaacgcactatggcgacgctggggcgtcttatgagcctgctgtcaccctttgacgtggtgatatggatgacggatggctggccgctgtatgaatcccgcctgaagggaaagctgcacgtaatcagcaagcgatatacgcagcgaattgagcggcataacctgaatctgaggcagcacctggcacggctgggacggaagtcgctgtcgttctcaaaatcggtggagctgcatgacaaagtcatcgggcattatctgaacataaaacactatcaataagttggagtcattaccagcaattactactcttttcagcatccccatgaaggaagtaatcagattcctctatttattcgcccgcgtacatatggaaacaatgtctcaagcgggcaaataatgagccgagtcaaaatcgtggtaatgtacaactaatctatctcccccaccttaactttgg
>23	N operona: 19	first-last	b0023	gene_poz=(601-864)	rpsT	30S ribosomal subunit protein S20	null	/position=20215 - 21678 (20815 - 21078)	/lenght=1464 (264)	/codons=488 (88)	/complement=true	GC-compoz=46.590909090909086%	/LCI1=1.0919540229885059	/LCI2=0.3360153256704982	p_i1=0.2174413537294584	p_i2=0.3668628914323854	/Tai=0.17617115945469275	/Tei=0.43017660228914684	/EEI=5.4206259164861255
agcacgtaatcaacgccacactctgcaaggtaacgcagtttttcccgcagccgggtcagtcttgccggggctttatcggtagcaaacagttccagtggttgaggttcaaaaagcatcaccatcaccggtaagttgcgcttgcgcccttcttcctgcaagccctgtaacagcgcgcgatgaccgcgatgcacgccgtcgaaattaccaatagtcagcacacacccttcttgcggggcctggctgagattatgtatgccgcgtatcagcttcatgtctggctcaaaacagtgaaaatcgtccgagtataccttgtacagcggtcaaggttaaccggcgattgagtaccgaaatcagaaagaagtggcttttcattgccatggcgcaaatcacgggaagaaactgaccgcctgctgcaatttttatcgcggaaaagctgtattcacaccccgcaagctggtagaatcctgcgccatcactacgtaacgagtgccggcacattaacggcgcttatttgcacaaatccattgacaaaagaaggctaaaagggcatattcctcggcctttgaattgtccatatagaacacatttgggagttggaccttggctaatatcaaatcagctaagaagcgcgccattcagtctgaaaaggctcgtaagcacaacgcaagccgtcgctctatgatgcgtactttcatcaagaaagtatacgcagctatcgaagctggcgacaaagctgctgcacagaaagcatttaacgaaatgcaaccgatcgtggaccgtcaggctgctaaaggtctgatccacaaaaacaaagctgcacgtcataaggctaacctgactgcacagatcaacaaactggcttaatcgccaatttgctgaagctttgtgaaaaagcccgcgcaagcgggtttttttatgcctgctgcttttgtgatgcgtgagagaacacactgccggttgccagatagtcaaaagagacatgccgttgtactatctgaactcttcgtggcttaagaatcgtagaaccatcggctgatacattctgaacaagaatatctactcaatctccagactcccccacaaagaatatggatattgtgatacacattgaggtaggtgatgctgccaacttactgatttagtgtatgatggtgtttttgaggtgctccagtggcttctgtttctatcagctgtccctcctgttcagctactgacggggtggtgcgtaacggcaaaagcaccgccggacatcagcgctatctctgctctcactgccgtaaaacatggcaactgcagttcacttacaccgcttctcaacccggtacgcaccagaaaatcattgatatggccatgaatggcgttggatgccgggcaacagcccgcattatgggcgttggcctcaacacgattttacgtcacttaaaaaactcaggccgcagtcggtaacctcgcgcatacagccgg
>24	N operona: 20	first	b0024	gene_poz=(601-819)	yaaY	DUF2575 domain-containing protein YaaY	null	/position=20581 - 21999 (21181 - 21399)	/lenght=1419 (219)	/codons=473 (73)	/complement=false	GC-compoz=48.858447488584474%	/LCI1=0.9120370370370371	/LCI2=0.17638888888888893	p_i1=0.11066096486387039	p_i2=0.07484789565042367	/Tai=0.665785521668717	/Tei=0.1673631060853813	/EEI=1.3429516720203558
caatatccatattctttgtgggggagtctggagattgagtagatattcttgttcagaatgtatcagccgatggttctacgattcttaagccacgaagagttcagatagtacaacggcatgtctcttttgactatctggcaaccggcagtgtgttctctcacgcatcacaaaagcagcaggcataaaaaaacccgcttgcgcgggctttttcacaaagcttcagcaaattggcgattaagccagtttgttgatctgtgcagtcaggttagccttatgacgtgcagctttgtttttgtggatcagacctttagcagcctgacggtccacgatcggttgcatttcgttaaatgctttctgtgcagcagctttgtcgccagcttcgatagctgcgtatactttcttgatgaaagtacgcatcatagagcgacggcttgcgttgtgcttacgagccttttcagactgaatggcgcgcttcttagctgatttgatattagccaaggtccaactcccaaatgtgttctatatggacaattcaaaggccgaggaatatgcccttttagccttcttttgtcaatggatttgtgcaaataagcgccgttaatgtgccggcactcgttacgtagtgatggcgcaggattctaccagcttgcggggtgtgaatacagcttttccgcgataaaaattgcagcaggcggtcagtttcttcccgtgatttgcgccatggcaatgaaaagccacttctttctgatttcggtactcaatcgccggttaaccttgaccgctgtacaaggtatactcggacgattttcactgttttgagccagacatgaagctgatacgcggcatacataatctcagccaggccccgcaagaagggtgtgtgctgactattggtaatttcgacggcgtgcatcgcggtcatcgcgcgctgttacagggcttgcaggaagaagggcgcaagcgcaacttaccggtgatggtgatgctttttgaacctcaaccactggaactgtttgctaccgataaagccccggcaagactgacccggctgcgggaaaaactgcgttaccttgcagagtgtggcgttgattacgtgctgtgcgtgcgtttcgacaggcgtttcgcggcgttaaccgcgcaaaatttcatcagcgatcttctggtgaagcatttgcgcgtaaaatttcttgccgtaggtgatgatttccgctttggcgctggtcgtgaaggcgatttcttgttattacagaaagctggcatggaatacggcttcgatatcaccagtacgcaaactttttgcgaaggtggcgtgcgcatcagcagcaccgccgtgcgtcaggcccttgcggatgacaatctggctctggcagagagtttactggggcacccgtttgccatctccgggcgtgtagtccacgg
>25	N operona: 20	last	b0025	gene_poz=(601-1542)	ribF	bifunctional riboflavin kinase/FMN	null	/position=20807 - 22948 (21407 - 22348)	/lenght=2142 (942)	/codons=714 (314)	/complement=false	GC-compoz=53.609341825902334%	/LCI1=1.161874334398296	/LCI2=0.3766773162939297	p_i1=0.26677485135765505	p_i2=0.45173511889569096	/Tai=0.4167969829691067	/Tei=0.5065616070061219	/EEI=2.141860051108549
attggcgattaagccagtttgttgatctgtgcagtcaggttagccttatgacgtgcagctttgtttttgtggatcagacctttagcagcctgacggtccacgatcggttgcatttcgttaaatgctttctgtgcagcagctttgtcgccagcttcgatagctgcgtatactttcttgatgaaagtacgcatcatagagcgacggcttgcgttgtgcttacgagccttttcagactgaatggcgcgcttcttagctgatttgatattagccaaggtccaactcccaaatgtgttctatatggacaattcaaaggccgaggaatatgcccttttagccttcttttgtcaatggatttgtgcaaataagcgccgttaatgtgccggcactcgttacgtagtgatggcgcaggattctaccagcttgcggggtgtgaatacagcttttccgcgataaaaattgcagcaggcggtcagtttcttcccgtgatttgcgccatggcaatgaaaagccacttctttctgatttcggtactcaatcgccggttaaccttgaccgctgtacaaggtatactcggacgattttcactgttttgagccagacatgaagctgatacgcggcatacataatctcagccaggccccgcaagaagggtgtgtgctgactattggtaatttcgacggcgtgcatcgcggtcatcgcgcgctgttacagggcttgcaggaagaagggcgcaagcgcaacttaccggtgatggtgatgctttttgaacctcaaccactggaactgtttgctaccgataaagccccggcaagactgacccggctgcgggaaaaactgcgttaccttgcagagtgtggcgttgattacgtgctgtgcgtgcgtttcgacaggcgtttcgcggcgttaaccgcgcaaaatttcatcagcgatcttctggtgaagcatttgcgcgtaaaatttcttgccgtaggtgatgatttccgctttggcgctggtcgtgaaggcgatttcttgttattacagaaagctggcatggaatacggcttcgatatcaccagtacgcaaactttttgcgaaggtggcgtgcgcatcagcagcaccgccgtgcgtcaggcccttgcggatgacaatctggctctggcagagagtttactggggcacccgtttgccatctccgggcgtgtagtccacggtgatgaattagggcgcactataggtttcccgacggcgaatgtaccgctgcgccgtcaggtttccccggtgaaaggggtttatgcggtagaagtgctgggcctcggtgaaaagccgttacccggcgtggcaaacatcggaacacgcccaacggttgccggtattcgccagcagctggaagtgcatttgttagatgttgcaatggacctttacggtcgccatatacaagtagtgctgcgtaaaaaaatacgcaatgagcagcgatttgcgtcgctggacgaactgaaagcgcagattgcgcgtgatgaattaaccgcccgcgaattttttgggctaacaaaaccggcttaagcctgttatgtaatcaaaccgaaatacggaaccgagaatctgatgagtgactataaatcaaccctgaatttgccggaaacagggttcccgatgcgtggcgatctcgccaagcgcgaacccggaatgctggcgcgttggactgatgatgatctgtacggcatcatccgtgcggctaaaaaaggcaaaaaaaccttcattctgcatgatggccctccttatgcgaatggcagcattcatattggtcactcggttaacaagattctgaaagacattatcgtgaagtccaaagggctttccggttatgactcgccgtatgtgcctggctgggactgccacggtctgccgatcgagctgaaagtcgagcaagaatacggtaagccgggtgagaaattcaccgccgccgagttccgcgccaagtgccgcgaatacgcggcgacccaggttgacggtcaacgcaaagactttatccgtctgggcgtgctgggcgactggtcgcacccgtacctgaccatggacttcaaaactgaagccaacatcatccgcgcgctgggcaaaatcatcggcaacggtcacctgcacaaaggcgcgaagccagttcac
>26	N operona: 21	first	b0026	gene_poz=(601-3417)	ileS	isoleucine--tRNA ligase	null	/position=21791 - 25807 (22391 - 25207)	/lenght=4017 (2817)	/codons=1339 (939)	/complement=false	GC-compoz=55.768548100816474%	/LCI1=1.1410803127221039	/LCI2=0.36950959488272944	p_i1=0.2517580829259753	p_i2=0.4369685680092637	/Tai=0.25210608931761014	/Tei=0.49327171120833735	/EEI=3.7274426956274076
tttggcgctggtcgtgaaggcgatttcttgttattacagaaagctggcatggaatacggcttcgatatcaccagtacgcaaactttttgcgaaggtggcgtgcgcatcagcagcaccgccgtgcgtcaggcccttgcggatgacaatctggctctggcagagagtttactggggcacccgtttgccatctccgggcgtgtagtccacggtgatgaattagggcgcactataggtttcccgacggcgaatgtaccgctgcgccgtcaggtttccccggtgaaaggggtttatgcggtagaagtgctgggcctcggtgaaaagccgttacccggcgtggcaaacatcggaacacgcccaacggttgccggtattcgccagcagctggaagtgcatttgttagatgttgcaatggacctttacggtcgccatatacaagtagtgctgcgtaaaaaaatacgcaatgagcagcgatttgcgtcgctggacgaactgaaagcgcagattgcgcgtgatgaattaaccgcccgcgaattttttgggctaacaaaaccggcttaagcctgttatgtaatcaaaccgaaatacggaaccgagaatctgatgagtgactataaatcaaccctgaatttgccggaaacagggttcccgatgcgtggcgatctcgccaagcgcgaacccggaatgctggcgcgttggactgatgatgatctgtacggcatcatccgtgcggctaaaaaaggcaaaaaaaccttcattctgcatgatggccctccttatgcgaatggcagcattcatattggtcactcggttaacaagattctgaaagacattatcgtgaagtccaaagggctttccggttatgactcgccgtatgtgcctggctgggactgccacggtctgccgatcgagctgaaagtcgagcaagaatacggtaagccgggtgagaaattcaccgccgccgagttccgcgccaagtgccgcgaatacgcggcgacccaggttgacggtcaacgcaaagactttatccgtctgggcgtgctgggcgactggtcgcacccgtacctgaccatggacttcaaaactgaagccaacatcatccgcgcgctgggcaaaatcatcggcaacggtcacctgcacaaaggcgcgaagccagttcactggtgcgttgactgccgttctgcgctggcggaagcggaagttgagtattacgacaaaacttctccgtccatcgacgttgctttccaggcagtcgatcaggatgcactgaaagcaaaatttgccgtaagcaacgttaacggcccaatctcgctggtaatctggaccaccacgccgtggactctgcctgccaaccgcgcaatctctattgcaccagatttcgactatgcgctggtgcagatcgacggtcaggccgtgattctggcgaaagatctggttgaaagcgtaatgcagcgtatcggcgtgaccgattacaccattctcggcacggtaaaaggtgcggagcttgagctgctgcgctttacccatccgtttatgggcttcgacgttccggcaatcctcggcgatcacgttaccctggatgccggtaccggtgccgttcacaccgcgcctggccacggcccggacgactatgtgatcggtcagaaatacggcctggaaaccgctaacccggttggcccggacggcacttatctgccgggcacttatccgacgctggatggcgtgaacgtcttcaaagcgaacgacatcgtcgttgcgctgctgcaggaaaaaggcgcgctgctgcacgttgagaaaatgcagcacagctatccgtgctgctggcgtcacaaaacgccgatcatcttccgcgcgacgccgcagtggttcgtcagcatggatcagaaaggtctgcgtgcgcagtcactgaaagagatcaaaggcgtgcagtggatcccggactggggccaggcgcgtatcgagtcgatggttgctaaccgtcctgactggtgtatctcccgtcagcgcacctggggtgtaccgatgtcactgttcgtgcacaaagacacggaagagctgcatccgcgtacccttgaactgatggaagaagtggcaaaacgcgttgaagtcgatggcatccaggcgtggtgggatctcgatgcgaaagagatcctcggcgacgaagctgatcagtacgtgaaagtgccggacacattggatgtatggtttgactccggatctacccactcttctgttgttgacgtgcgtccggaatttgccggtcacgcagcggacatgtatctggaaggttctgaccaacaccgcggctggttcatgtcttccctaatgatctccaccgcgatgaagggtaaagcgccgtatcgtcaggtactgacccacggctttaccgtggatggtcagggccgcaagatgtctaaatccatcggcaataccgtttcgccgcaggatgtgatgaacaaactgggcgcggatattctgcgtctgtgggtggcatcaaccgactacaccggtgaaatggccgtttctgacgagatcctgaaacgtgctgccgatagctatcgtcgtatccgtaacaccgcgcgcttcctgctggcaaacctgaacggttttgatccagcaaaagatatggtgaaaccggaagagatggtggtactggatcgctgggccgtaggttgtgcgaaagcggcacaggaagacatcctcaaggcgtacgaagcatacgatttccacgaagtggtacagcgtctgatgcgcttctgctccgttgagatgggttccttctacctcgacatcatcaaagaccgtcagtacaccgccaaagcggacagtgtggcgcgtcgtagctgccagactgcgctatatcacatcgcagaagcgctggtgcgctggatggcaccaatcctctccttcaccgctgatgaagtgtggggctacctgccgggcgaacgtgaaaaatacgtcttcaccggtgagtggtacgaaggcctgtttggcctggcagacagtgaagcgatgaacgatgcgttctgggacgagctgttgaaagtgcgtggcgaagtgaacaaagtcattgagcaagcgcgtgccgacaagaaagtgggtggctcgctggaagcggcagtaaccttgtatgcagaaccggaactgtcggcgaaactgaccgcgctgggcgatgaattacgatttgtcctgttgacctccggcgctaccgttgcagactataacgacgcacctgctgatgctcagcagagcgaagtactcaaagggctgaaagtcgcgttgagtaaagccgaaggtgagaagtgcccacgctgctggcactacacccaggatgtcggcaaggtggcggaacacgcagaaatctgcggccgctgtgtcagcaacgtcgccggtgacggtgaaaaacgtaagtttgcctgatgagtcaatcgatctgttcaacagggctacgctggctgtggctggtggtagtcgtgctgattatcgatctgggcagcaaatacctgatcctccagaactttgctctgggggatacggtcccgctgttcccgtcgcttaatctgcattatgcgcgtaactatggcgcggcgtttagtttccttgccgatagcggcggctggcagcgttggttctttgccggtattgcgattggtattagcgtgatcctggcagtgatgatgtatcgctcgaaggccacgcagaagctaaacaatatcgcttacgcgctgattattggcggcgcgctgggcaacctgttcgaccgcctgtggcacggcttcgttgtcgatatgatcgacttctacgtcggcgactggcacttcgccaccttcaaccttgccgatactgccatctgtgtcggtgcggcactgattgtgctggaaggttttttgccttctagagcgaaaaaacaataataaaccctgccggatgcgatgctgacgcatcttatccggcctacagattgctgcgaaatcgtaggccggataaggcgtttacgccgcatccggcaaaaatccttaa
>27	N operona: 21	last	b0027	gene_poz=(601-1095)	lspA	lipoprotein signal peptidase	REP2a	/position=24607 - 26301 (25207 - 25701)	/lenght=1695 (495)	/codons=565 (165)	/complement=false	GC-compoz=53.535353535353536%	/LCI1=1.103658536585366	/LCI2=0.33922764227642266	p_i1=0.2254558540416182	p_i2=0.3736332207631783	/Tai=0.3627935701795183	/Tei=0.43626989868686045	/EEI=2.5036329231104255
agcggacagtgtggcgcgtcgtagctgccagactgcgctatatcacatcgcagaagcgctggtgcgctggatggcaccaatcctctccttcaccgctgatgaagtgtggggctacctgccgggcgaacgtgaaaaatacgtcttcaccggtgagtggtacgaaggcctgtttggcctggcagacagtgaagcgatgaacgatgcgttctgggacgagctgttgaaagtgcgtggcgaagtgaacaaagtcattgagcaagcgcgtgccgacaagaaagtgggtggctcgctggaagcggcagtaaccttgtatgcagaaccggaactgtcggcgaaactgaccgcgctgggcgatgaattacgatttgtcctgttgacctccggcgctaccgttgcagactataacgacgcacctgctgatgctcagcagagcgaagtactcaaagggctgaaagtcgcgttgagtaaagccgaaggtgagaagtgcccacgctgctggcactacacccaggatgtcggcaaggtggcggaacacgcagaaatctgcggccgctgtgtcagcaacgtcgccggtgacggtgaaaaacgtaagtttgcctgatgagtcaatcgatctgttcaacagggctacgctggctgtggctggtggtagtcgtgctgattatcgatctgggcagcaaatacctgatcctccagaactttgctctgggggatacggtcccgctgttcccgtcgcttaatctgcattatgcgcgtaactatggcgcggcgtttagtttccttgccgatagcggcggctggcagcgttggttctttgccggtattgcgattggtattagcgtgatcctggcagtgatgatgtatcgctcgaaggccacgcagaagctaaacaatatcgcttacgcgctgattattggcggcgcgctgggcaacctgttcgaccgcctgtggcacggcttcgttgtcgatatgatcgacttctacgtcggcgactggcacttcgccaccttcaaccttgccgatactgccatctgtgtcggtgcggcactgattgtgctggaaggttttttgccttctagagcgaaaaaacaataataaaccctgccggatgcgatgctgacgcatcttatccggcctacagattgctgcgaaatcgtaggccggataaggcgtttacgccgcatccggcaaaaatccttaaatataagagcaaacctgcatgtctgaatctgtacagagcaatagcgccgtcctggtgcacttcacgctaaaactcgacgatggcaccaccgccgagtctacccgcaacaacggtaaaccggcgctgttccgcctgggtgatgcttctctttctgaagggctggagcaacacctgttggggctgaaagtgggcgataaaaccaccttctcgttggagccagatgcggcgtttggcgtgccgtcaccggacctgattcagtacttctcccgccgtgaatttatggatgcaggcgagccagaaattggcgcaatcatgctttttaccgcaatggatggcagtgagatgcctggcgtgatccgcgaaattaacggcgactccattaccgttgatttcaaccatccgctggccgggcagaccgttcattttgatattgaagtgctggaaatcgatccggcactggaggcgtaacatgcagatcctgttggccaacccgc
>28	N operona: 22	first	b0028	gene_poz=(601-1050)	fkpB	peptidyl-prolyl cis-trans isomerase FkpB	null	/position=25226 - 26875 (25826 - 26275)	/lenght=1650 (450)	/codons=550 (150)	/complement=false	GC-compoz=54.44444444444444%	/LCI1=1.0178970917225951	/LCI2=0.19776286353467562	p_i1=0.1694677039608287	p_i2=0.10378184558520351	/Tai=0.27962715661229853	/Tei=0.19340366102668316	/EEI=3.2414228566811873
caacagggctacgctggctgtggctggtggtagtcgtgctgattatcgatctgggcagcaaatacctgatcctccagaactttgctctgggggatacggtcccgctgttcccgtcgcttaatctgcattatgcgcgtaactatggcgcggcgtttagtttccttgccgatagcggcggctggcagcgttggttctttgccggtattgcgattggtattagcgtgatcctggcagtgatgatgtatcgctcgaaggccacgcagaagctaaacaatatcgcttacgcgctgattattggcggcgcgctgggcaacctgttcgaccgcctgtggcacggcttcgttgtcgatatgatcgacttctacgtcggcgactggcacttcgccaccttcaaccttgccgatactgccatctgtgtcggtgcggcactgattgtgctggaaggttttttgccttctagagcgaaaaaacaataataaaccctgccggatgcgatgctgacgcatcttatccggcctacagattgctgcgaaatcgtaggccggataaggcgtttacgccgcatccggcaaaaatccttaaatataagagcaaacctgcatgtctgaatctgtacagagcaatagcgccgtcctggtgcacttcacgctaaaactcgacgatggcaccaccgccgagtctacccgcaacaacggtaaaccggcgctgttccgcctgggtgatgcttctctttctgaagggctggagcaacacctgttggggctgaaagtgggcgataaaaccaccttctcgttggagccagatgcggcgtttggcgtgccgtcaccggacctgattcagtacttctcccgccgtgaatttatggatgcaggcgagccagaaattggcgcaatcatgctttttaccgcaatggatggcagtgagatgcctggcgtgatccgcgaaattaacggcgactccattaccgttgatttcaaccatccgctggccgggcagaccgttcattttgatattgaagtgctggaaatcgatccggcactggaggcgtaacatgcagatcctgttggccaacccgcgtggtttttgtgccggggtagaccgcgctatcagcattgttgaaaacgcgctggccatttacggcgcaccgatatatgtccgtcacgaagtggtacataaccgctatgtggtcgatagcttgcgtgagcgtggggctatctttattgagcagattagcgaagtaccggacggcgcgatcctgattttctccgcacacggtgtttctcaggcggtacgtaacgaagcaaaaagtcgcgatttgacggtgtttgatgccacctgtccgctggtgaccaaagtgcatatggaagtcgcccgcgccagtcgccgtggcgaagaatctattctcatcggtcacgccgggcacccggaagtggaagggacaatgggccagtacagtaacccggaagggggaatgtatctggtcgaatcgccggacgatgtgtggaaactgacggtcaaaaacgaagagaagctctcctttatgacccagaccacgctgtcggtggatgacacgtctgatgtgatcgacgcgctgcgtaaacgcttcccgaaaattgtcggtccgcgcaaagatgacatctgctacgccac
>29	N operona: 22	last	b0029	gene_poz=(601-1551)	ispH	1-hydroxy-2-methyl-2-(E)-butenyl 4-diphosphate	null	/position=25677 - 27827 (26277 - 27227)	/lenght=2151 (951)	/codons=717 (317)	/complement=false	GC-compoz=55.099894847528915%	/LCI1=0.989451476793249	/LCI2=0.19472573839662444	p_i1=0.15244945031259483	p_i2=0.09938971519484777	/Tai=0.2748501652336921	/Tei=0.189450743675363	/EEI=3.314061616233138
gccttctagagcgaaaaaacaataataaaccctgccggatgcgatgctgacgcatcttatccggcctacagattgctgcgaaatcgtaggccggataaggcgtttacgccgcatccggcaaaaatccttaaatataagagcaaacctgcatgtctgaatctgtacagagcaatagcgccgtcctggtgcacttcacgctaaaactcgacgatggcaccaccgccgagtctacccgcaacaacggtaaaccggcgctgttccgcctgggtgatgcttctctttctgaagggctggagcaacacctgttggggctgaaagtgggcgataaaaccaccttctcgttggagccagatgcggcgtttggcgtgccgtcaccggacctgattcagtacttctcccgccgtgaatttatggatgcaggcgagccagaaattggcgcaatcatgctttttaccgcaatggatggcagtgagatgcctggcgtgatccgcgaaattaacggcgactccattaccgttgatttcaaccatccgctggccgggcagaccgttcattttgatattgaagtgctggaaatcgatccggcactggaggcgtaacatgcagatcctgttggccaacccgcgtggtttttgtgccggggtagaccgcgctatcagcattgttgaaaacgcgctggccatttacggcgcaccgatatatgtccgtcacgaagtggtacataaccgctatgtggtcgatagcttgcgtgagcgtggggctatctttattgagcagattagcgaagtaccggacggcgcgatcctgattttctccgcacacggtgtttctcaggcggtacgtaacgaagcaaaaagtcgcgatttgacggtgtttgatgccacctgtccgctggtgaccaaagtgcatatggaagtcgcccgcgccagtcgccgtggcgaagaatctattctcatcggtcacgccgggcacccggaagtggaagggacaatgggccagtacagtaacccggaagggggaatgtatctggtcgaatcgccggacgatgtgtggaaactgacggtcaaaaacgaagagaagctctcctttatgacccagaccacgctgtcggtggatgacacgtctgatgtgatcgacgcgctgcgtaaacgcttcccgaaaattgtcggtccgcgcaaagatgacatctgctacgccacgactaaccgtcaggaagcggtacgcgccctggcagaacaggcggaagttgtgttggtggtcggttcgaaaaactcctccaactccaaccgtctggcggagctggcccagcgtatgggcaaacgcgcgtttttgattgacgatgcgaaagacatccaggaagagtgggtgaaagaggttaaatgcgtcggcgtgactgcgggcgcatcggctccggatattctggtgcagaatgtggtggcacgtttgcagcagctgggcggtggtgaagccattccgctggaaggccgtgaagaaaacattgttttcgaagtgccgaaagagctgcgtgtcgatattcgtgaagtcgattaagtcattagcagcctaagttatgcgaaaatgccggtcttgttaccggcattttttatggagaaaacatgcgtttacctatcttcctcgatactgaccccggcattgacgatgccgtcgccattgccgccgcgatttttgcacccgaactcgacctgcaactgatgaccaccgtcgcgggtaatgtctcggttgagaaaactacccgcaatgccctgcaactgctgcatttctggaatgcggagattccgctcgcccaaggggccgctgtgccactggtacgcgcaccgcgtgatgcggcatctgtgcacggcgaatcgggaatggctggctacgactttgttgagcacaaccgaaagccgctcgggataccggcgtttctggcgattcgggatgccctgatgcgtgcaccagagcctgttaccctggtggccatcggcccgttaaccaatattgcgctgttactttcacaatgcccggaatgcaagccgtatattcgccgtctggtgatcatgggtggttctgccggacgcggcaactgtacgccaaacgccgagtttaatattgctgccgatccagaagctgctgcctgtgtcttccgca
>30	N operona: 23	first-last	b0030	gene_poz=(601-1515)	rihC	ribonucleoside hydrolase RihC	null	/position=26693 - 28807 (27293 - 28207)	/lenght=2115 (915)	/codons=705 (305)	/complement=false	GC-compoz=56.284153005464475%	/LCI1=1.0482456140350878	/LCI2=0.3355263157894738	p_i1=0.188520797939555	p_i2=0.3658319595051443	/Tai=0.41001013887172166	/Tei=0.4292487635546299	/EEI=2.192440743172725
gggaatgtatctggtcgaatcgccggacgatgtgtggaaactgacggtcaaaaacgaagagaagctctcctttatgacccagaccacgctgtcggtggatgacacgtctgatgtgatcgacgcgctgcgtaaacgcttcccgaaaattgtcggtccgcgcaaagatgacatctgctacgccacgactaaccgtcaggaagcggtacgcgccctggcagaacaggcggaagttgtgttggtggtcggttcgaaaaactcctccaactccaaccgtctggcggagctggcccagcgtatgggcaaacgcgcgtttttgattgacgatgcgaaagacatccaggaagagtgggtgaaagaggttaaatgcgtcggcgtgactgcgggcgcatcggctccggatattctggtgcagaatgtggtggcacgtttgcagcagctgggcggtggtgaagccattccgctggaaggccgtgaagaaaacattgttttcgaagtgccgaaagagctgcgtgtcgatattcgtgaagtcgattaagtcattagcagcctaagttatgcgaaaatgccggtcttgttaccggcattttttatggagaaaacatgcgtttacctatcttcctcgatactgaccccggcattgacgatgccgtcgccattgccgccgcgatttttgcacccgaactcgacctgcaactgatgaccaccgtcgcgggtaatgtctcggttgagaaaactacccgcaatgccctgcaactgctgcatttctggaatgcggagattccgctcgcccaaggggccgctgtgccactggtacgcgcaccgcgtgatgcggcatctgtgcacggcgaatcgggaatggctggctacgactttgttgagcacaaccgaaagccgctcgggataccggcgtttctggcgattcgggatgccctgatgcgtgcaccagagcctgttaccctggtggccatcggcccgttaaccaatattgcgctgttactttcacaatgcccggaatgcaagccgtatattcgccgtctggtgatcatgggtggttctgccggacgcggcaactgtacgccaaacgccgagtttaatattgctgccgatccagaagctgctgcctgtgtcttccgcagtggtattgaaatcgtcatgtgcggtttggatgtcaccaatcaggcaatattaactcctgactatctctctacactgccgcagttaaaccgtaccgggaaaatgcttcacgccctgtttagccactaccgtagcggcagtatgcaaagcggcttgcgaatgcacgatctctgcgccatcgcctggctggtgcgcccggacctgttcactctcaaaccctgttttgtggcagtggaaactcagggcgaatttacctcaggcacgacggtggttgatatcgacggttgcctgggcaagccagccaatgtacaggtggcattggatctggatgtgaaaggcttccagcagtgggtggctgaggtgctggctctggcgtcgtaacctgtcacatgttattggcatgcagtcattcatcgactcatgcctttcactgatatccctccctgtttatcattaatttctaattatcagcgtttttggctggcggcgtagcgatgcgctggttactctgaaaacggtctatgcaaattaacaaaagagaatagctatgcatgatgcaaacatccgcgttgccatcgcgggagccggggggcgtatgggccgccagttgattcaggcggcgctggcattagagggcgtgcagttgggcgctgcgctggagcgtgaaggatcttctttactgggcagcgacgccggtgagctggccggagccgggaaaacaggcgttaccgtgcaaagcagcctcgatgcggtaaaagatgattttgatgtgtttatcgattttacccgtccggaaggtacgctgaaccatctcgctttttgtcgccagcatggcaaagggatggtgatcggcactacggggtttgacgaagccggtaaacaagcaattcgtgacgccgctgccgatattgcgattgtctttgctgccaattttagcgttggcgttaacgtcatgcttaagctgctggagaaagcagccaa
>31	N operona: 24	first-last	b0031	gene_poz=(601-1422)	dapB	4-hydroxy-tetrahydrodipicolinate reductase	null	/position=27774 - 29795 (28374 - 29195)	/lenght=2022 (822)	/codons=674 (274)	/complement=false	GC-compoz=53.406326034063255%	/LCI1=1.1355311355311355	/LCI2=0.34688644688644676	p_i1=0.2477966184361612	p_i2=0.38975252424412693	/Tai=0.3472402173573801	/Tei=0.4507772718197143	/EEI=2.4994099054763077
acgccgagtttaatattgctgccgatccagaagctgctgcctgtgtcttccgcagtggtattgaaatcgtcatgtgcggtttggatgtcaccaatcaggcaatattaactcctgactatctctctacactgccgcagttaaaccgtaccgggaaaatgcttcacgccctgtttagccactaccgtagcggcagtatgcaaagcggcttgcgaatgcacgatctctgcgccatcgcctggctggtgcgcccggacctgttcactctcaaaccctgttttgtggcagtggaaactcagggcgaatttacctcaggcacgacggtggttgatatcgacggttgcctgggcaagccagccaatgtacaggtggcattggatctggatgtgaaaggcttccagcagtgggtggctgaggtgctggctctggcgtcgtaacctgtcacatgttattggcatgcagtcattcatcgactcatgcctttcactgatatccctccctgtttatcattaatttctaattatcagcgtttttggctggcggcgtagcgatgcgctggttactctgaaaacggtctatgcaaattaacaaaagagaatagctatgcatgatgcaaacatccgcgttgccatcgcgggagccggggggcgtatgggccgccagttgattcaggcggcgctggcattagagggcgtgcagttgggcgctgcgctggagcgtgaaggatcttctttactgggcagcgacgccggtgagctggccggagccgggaaaacaggcgttaccgtgcaaagcagcctcgatgcggtaaaagatgattttgatgtgtttatcgattttacccgtccggaaggtacgctgaaccatctcgctttttgtcgccagcatggcaaagggatggtgatcggcactacggggtttgacgaagccggtaaacaagcaattcgtgacgccgctgccgatattgcgattgtctttgctgccaattttagcgttggcgttaacgtcatgcttaagctgctggagaaagcagccaaagtgatgggtgactacaccgatatcgaaattattgaagcacatcatagacataaagttgatgcgccgtcaggcaccgcactggcaatgggagaggcgatcgcccacgcccttgataaagatctgaaagattgcgcggtctacagtcgtgaaggccacaccggtgaacgtgtgcctggcaccattggttttgccaccgtgcgtgcaggtgacatcgttggtgaacataccgcgatgtttgccgatattggcgagcgtctggagatcacccataaggcgtccagccgtatgacatttgctaacggcgcggtaagatcggctttgtggttgagtggtaaggaaagcggtctttttgatatgcgagatgtacttgatctcaataatttgtaaccacaaaatatttgttatggtgcaaaaataacacatttaatttattgattataaagggctttaatttttggcccttttatttttggtgttatgtttttaaattgtctataagtgccaaaaattacatgttttgtcttctgtttttgttgttttaatgtaaattttgaccatttggtccacttttttctgctcgtttttatttcatgcaatcttcttgctgcgcaagcgttttccagaacaggttagatgatctttttgtcgcttaatgcctgtaaaacatgcatgagccacaaaataatataaaaaatcccgccattaagttgacttttagcgcccatatctccagaatgccgccgtttgccagaaattcgtcggtaagcagatttgcattgatttacgtcatcattgtgaattaatatgcaaataaagtgagtgaatattctctggagggtgttttgattaagtcagcgctattggttctggaagacggaacccagtttcacggtcgggccataggggcaacaggttcggcggttggggaagtcgttttcaatacttcaatgaccggttatcaagaaatcctcactgatccttcctatt
>32	N operona: 25	first	b0032	gene_poz=(601-1749)	carA	carbamoyl phosphate synthetase subunit alpha	null	/position=29051 - 31399 (29651 - 30799)	/lenght=2349 (1149)	/codons=783 (383)	/complement=false	GC-compoz=53.35073977371627%	/LCI1=1.0654450261780104	/LCI2=0.26448516579406645	p_i1=0.19970278542986072	p_i2=0.21945483760668882	/Tai=0.3257551394903926	/Tei=0.29750935384601995	/EEI=2.778968848925506
tattggcgagcgtctggagatcacccataaggcgtccagccgtatgacatttgctaacggcgcggtaagatcggctttgtggttgagtggtaaggaaagcggtctttttgatatgcgagatgtacttgatctcaataatttgtaaccacaaaatatttgttatggtgcaaaaataacacatttaatttattgattataaagggctttaatttttggcccttttatttttggtgttatgtttttaaattgtctataagtgccaaaaattacatgttttgtcttctgtttttgttgttttaatgtaaattttgaccatttggtccacttttttctgctcgtttttatttcatgcaatcttcttgctgcgcaagcgttttccagaacaggttagatgatctttttgtcgcttaatgcctgtaaaacatgcatgagccacaaaataatataaaaaatcccgccattaagttgacttttagcgcccatatctccagaatgccgccgtttgccagaaattcgtcggtaagcagatttgcattgatttacgtcatcattgtgaattaatatgcaaataaagtgagtgaatattctctggagggtgttttgattaagtcagcgctattggttctggaagacggaacccagtttcacggtcgggccataggggcaacaggttcggcggttggggaagtcgttttcaatacttcaatgaccggttatcaagaaatcctcactgatccttcctattctcgtcaaatcgttactcttacttatccccatattggcaatgtcggcaccaatgacgccgatgaagaatcttctcaggtacatgcacaaggtctggtgattcgcgacctgccgctgattgccagcaacttccgtaataccgaagacctctcttcttacctgaaacgccataacatcgtggcgattgccgatatcgatacccgtaagctgacgcgtttactgcgcgagaaaggcgcacagaatggctgcattatcgcgggcgataacccggatgcggcgctggcgttagaaaaagcccgcgcgttcccaggtctgaatggcatggatctggcaaaagaagtgaccaccgcagaagcctatagctggacacaagggagctggacgttgaccggtggcctgccagaagcgaaaaaagaagacgagctgccgttccacgtcgtggcttatgattttggtgccaagcgcaacatcctgcggatgctggtggatagaggctgtcgcctgaccatcgttccggcgcaaacttctgcggaagatgtgctgaaaatgaatccagacggcatcttcctctccaacggtcctggcgacccggccccgtgcgattacgccattaccgccatccagaaattcctcgaaaccgatattccggtattcggcatctgtctcggtcatcagctgctggcgctggcgagcggtgcgaagactgtcaaaatgaaatttggtcaccacggcggcaaccatccggttaaagatgtggagaaaaacgtggtaatgatcaccgcccagaaccacggttttgcggtggacgaagcaacattacctgcaaacctgcgtgtcacgcataaatccctgttcgacggtacgttacagggcattcatcgcaccgataaaccggcattcagcttccaggggcaccctgaagccagccctggtccacacgacgccgcgccgttgttcgaccactttatcgagttaattgagcagtaccgtaaaaccgctaagtaatcaggagtaaaagagccatgccaaaacgtacagatataaaaagtatcctgattctgggtgcgggcccgattgttatcggtcaggcgtgtgagtttgactactctggcgcgcaagcgtgtaaagccctgcgtgaagagggttaccgcgtcattctggtgaactccaacccggcgaccatcatgaccgacccggaaatggctgatgcaacctacatcgagccgattcactgggaagttgtacgcaagattattgaaaaagagcgcccggacgcggtgctgccaacgatgggcggtcagacggcgctgaactgcgcgctggagctggaacgtcagggcgtgttggaagagttcggtgtcaccatgattggtgccactgccgatgcgattgataaagcagaagaccgccgtcgtttcgacgtagcgatgaagaaaattggtctggaaaccgcgcgttccggtatcgcacacacgatggaagaagcgctggcggttgccgctgacgtgggcttcccgtgcattattcgcccatcctttaccatgggcggtagcggcggcggtatcgcttataaccgtgaagagtttgaagaaatttgcgcccgcg
>33	N operona: 25	last	b0033	gene_poz=(601-3822)	carB	carbamoyl phosphate synthetase subunit beta	null	/position=30217 - 34638 (30817 - 34038)	/lenght=4422 (3222)	/codons=1474 (1074)	/complement=false	GC-compoz=56.26939788950962%	/LCI1=1.1276794035414726	/LCI2=0.21699285492388945	p_i1=0.2422264419990488	p_i2=0.133588390801278	/Tai=0.2104169013816719	/Tei=0.2202295517211502	/EEI=4.503937774239061
gctgccgttccacgtcgtggcttatgattttggtgccaagcgcaacatcctgcggatgctggtggatagaggctgtcgcctgaccatcgttccggcgcaaacttctgcggaagatgtgctgaaaatgaatccagacggcatcttcctctccaacggtcctggcgacccggccccgtgcgattacgccattaccgccatccagaaattcctcgaaaccgatattccggtattcggcatctgtctcggtcatcagctgctggcgctggcgagcggtgcgaagactgtcaaaatgaaatttggtcaccacggcggcaaccatccggttaaagatgtggagaaaaacgtggtaatgatcaccgcccagaaccacggttttgcggtggacgaagcaacattacctgcaaacctgcgtgtcacgcataaatccctgttcgacggtacgttacagggcattcatcgcaccgataaaccggcattcagcttccaggggcaccctgaagccagccctggtccacacgacgccgcgccgttgttcgaccactttatcgagttaattgagcagtaccgtaaaaccgctaagtaatcaggagtaaaagagccatgccaaaacgtacagatataaaaagtatcctgattctgggtgcgggcccgattgttatcggtcaggcgtgtgagtttgactactctggcgcgcaagcgtgtaaagccctgcgtgaagagggttaccgcgtcattctggtgaactccaacccggcgaccatcatgaccgacccggaaatggctgatgcaacctacatcgagccgattcactgggaagttgtacgcaagattattgaaaaagagcgcccggacgcggtgctgccaacgatgggcggtcagacggcgctgaactgcgcgctggagctggaacgtcagggcgtgttggaagagttcggtgtcaccatgattggtgccactgccgatgcgattgataaagcagaagaccgccgtcgtttcgacgtagcgatgaagaaaattggtctggaaaccgcgcgttccggtatcgcacacacgatggaagaagcgctggcggttgccgctgacgtgggcttcccgtgcattattcgcccatcctttaccatgggcggtagcggcggcggtatcgcttataaccgtgaagagtttgaagaaatttgcgcccgcggtctggatctctctccgaccaaagagttgctgattgatgagtcgctgatcggctggaaagagtacgagatggaagtggtgcgtgataaaaacgacaactgcatcatcgtctgctctatcgaaaacttcgatgcgatgggcatccacaccggtgactccatcactgtcgcgccagcccaaacgctgaccgacaaagaatatcaaatcatgcgtaacgcctcgatggcggtgctgcgtgaaatcggcgttgaaaccggtggttccaacgttcagtttgcggtgaacccgaaaaacggtcgtctgattgttatcgaaatgaacccacgcgtgtcccgttcttcggcgctggcgtcgaaagcgaccggtttcccgattgctaaagtggcggcgaaactggcggtgggttacaccctcgacgaactgatgaacgacatcactggcggacgtactccggcctccttcgagccgtccatcgactatgtggttactaaaattcctcgcttcaacttcgaaaaattcgccggtgctaacgaccgtctgaccactcagatgaaatcggttggcgaagtgatggcgattggtcgcacgcagcaggaatccctgcaaaaagcgctgcgcggcctggaagtcggtgcgactggattcgacccgaaagtgagcctggatgacccggaagcgttaaccaaaatccgtcgcgaactgaaagacgcaggcgcagatcgtatctggtacatcgccgatgcgttccgtgcgggcctgtctgtggacggcgtcttcaacctgaccaacattgaccgctggttcctggtacagattgaagagctggtgcgtctggaagagaaagtggcggaagtgggcatcactggcctgaacgctgacttcctgcgccagctgaaacgcaaaggctttgccgatgcgcgcttggcaaaactggcgggcgtacgcgaagcggaaatccgtaagctgcgtgaccagtatgacctgcacccggtttataagcgcgtggatacctgtgcggcagagttcgccaccgacaccgcttacatgtactccacttatgaagaagagtgcgaagcgaatccgtctaccgaccgtgaaaaaatcatggtgcttggcggcggcccgaaccgtatcggtcagggtatcgaattcgactactgttgcgtacacgcctcgctggcgctgcgcgaagacggttacgaaaccattatggttaactgtaacccggaaaccgtctccaccgactacgacacttccgaccgcctctacttcgagccggtaactctggaagatgtgctggaaatcgtgcgtatcgagaagccgaaaggcgttatcgtccagtacggcggtcagaccccgctgaaactggcgcgcgcgctggaagctgctggcgtaccggttatcggcaccagcccggatgctatcgaccgtgcagaagaccgtgaacgcttccagcatgcggttgagcgtctgaaactgaaacaaccggcgaacgccaccgttaccgctattgaaatggcggtagagaaggcgaaagagattggctacccgctggtggtacgtccgtcttacgttctcggcggtcgggcgatggaaatcgtctatgacgaagctgacctgcgtcgctacttccagacggcggtcagcgtgtctaacgatgcgccagtgttgctggaccacttcctcgatgacgcggtagaagttgacgtggatgccatctgcgacggcgaaatggtgctgattggcggcatcatggagcatattgagcaggcgggcgtgcactccggtgactccgcatgttctctgccagcctacaccttaagtcaggaaattcaggatgtgatgcgccagcaggtgcagaaactggccttcgaattgcaggtgcgcggcctgatgaacgtgcagtttgcggtgaaaaacaacgaagtctacctgattgaagttaacccgcgtgcggcgcgtaccgttccgttcgtctccaaagccaccggcgtaccgctggcaaaagtggcggcgcgcgtgatggctggcaaatcgctggctgagcagggcgtaaccaaagaagttatcccgccgtactactcggtgaaagaagtggtgctgccgttcaataaattcccgggcgttgacccgctgttagggccagaaatgcgctctaccggggaagtcatgggcgtgggccgcaccttcgctgaagcgtttgccaaagcgcagctgggcagcaactccaccatgaagaaacacggtcgtgcgctgctttccgtgcgcgaaggcgataaagaacgcgtggtggacctggcggcaaaactgctgaaacagggcttcgagctggatgcgacccacggcacggcgattgtgctgggcgaagcaggtatcaacccgcgtctggtaaacaaggtgcatgaaggccgtccgcacattcaggaccgtatcaagaatggcgaatatacctacatcatcaacaccacctcaggccgtcgtgcgattgaagactcccgcgtgattcgtcgcagtgcgctgcaatataaagtgcattacgacaccaccctgaacggcggctttgccaccgcgatggcgctgaatgccgatgcgactgaaaaagtaatttcggtgcaggaaatgcacgcacagatcaaataatagcgtgtcatggcagatatttttcatccgctaatttgatcgaataactaatacggttctctgatgaggaccgtttttttttgcccattaagtaaatcttttggggaatcgatatttttgatgacataagcaggatttagctcacacttatcgacggtgaagttgcatactatcgatatatccacaattttaatatggccttgtttaattgcttcaaaacgagtcatagccagacttttaatttgtgaaactggagttcgtatgtgtgaaggatatgttgaaaaaccactctacttgttaatcgccgaatggatgatggctgaaaatcggtgggtgatagcaagagagatctctattcatttcgatattgaacacagcaaggcggttaataccctgacttatattctgtcggaagtcacagaaataagctgcgaagttaagatgatccctaataagctggaagggcggggatgccagtgtcagcgactggttaaagtggtcgatatcgatgagcaaatttacgcgcgcctgcgcaataacagtcgggaaaaattagtcggtgtaagaaagacgccgcgtattcctgccgttccgctcacg
>34	N operona: 26	first-last	b0034	gene_poz=(601-996)	caiF	DNA-binding transcriptional activator CaiF	REP3	/position=33700 - 35295 (34300 - 34695)	/lenght=1596 (396)	/codons=532 (132)	/complement=false	GC-compoz=45.95959595959596%	/LCI1=1.0127226463104326	/LCI2=0.19134860050890587	p_i1=0.16630971883316353	p_i2=0.09461234671749887	/Tai=0.5381576443548394	/Tei=0.18515111204574897	/EEI=1.6744398303390204
gcaaaactgctgaaacagggcttcgagctggatgcgacccacggcacggcgattgtgctgggcgaagcaggtatcaacccgcgtctggtaaacaaggtgcatgaaggccgtccgcacattcaggaccgtatcaagaatggcgaatatacctacatcatcaacaccacctcaggccgtcgtgcgattgaagactcccgcgtgattcgtcgcagtgcgctgcaatataaagtgcattacgacaccaccctgaacggcggctttgccaccgcgatggcgctgaatgccgatgcgactgaaaaagtaatttcggtgcaggaaatgcacgcacagatcaaataatagcgtgtcatggcagatatttttcatccgctaatttgatcgaataactaatacggttctctgatgaggaccgtttttttttgcccattaagtaaatcttttggggaatcgatatttttgatgacataagcaggatttagctcacacttatcgacggtgaagttgcatactatcgatatatccacaattttaatatggccttgtttaattgcttcaaaacgagtcatagccagacttttaatttgtgaaactggagttcgtatgtgtgaaggatatgttgaaaaaccactctacttgttaatcgccgaatggatgatggctgaaaatcggtgggtgatagcaagagagatctctattcatttcgatattgaacacagcaaggcggttaataccctgacttatattctgtcggaagtcacagaaataagctgcgaagttaagatgatccctaataagctggaagggcggggatgccagtgtcagcgactggttaaagtggtcgatatcgatgagcaaatttacgcgcgcctgcgcaataacagtcgggaaaaattagtcggtgtaagaaagacgccgcgtattcctgccgttccgctcacggaacttaaccgcgagcagaagtggcagatgatgttgtcaaagagtatgcgtcgttaattttatctcgttgataccgggcgtcctgcttgccagatgcgatgttgtagcatcttatccagcaaccaggtcgcatccggcaagatcaccgtttaggcgtcacatccgtcgtcccctgcaaacgggggcgattttcctccatttgcctcagtggctgcgtttcatgtaacgatacatgacagcgcccgacaagatcctgatactctttggtattcaaccgtttccagtgtaactcgtcgtcactaacattgcgtacagcgcgggctggcgtacccatcaacaactggcgtttctcgccgcgaaagcccgctttgacaaagctcatggcggcaacaatgctctcttcgccaatgaccgcgccatccataatcacgctgttcatcccgaccaatgcatcgcgaccaatcaaacaaccatgcaggatcgctccgtgcccgatatggccgttttccccaacgatagtgtcagtgtcgcagtagccatgcataatgcagccatcctgaatattggctcccgcttgcacgatcaaccgcccgtagtcaccacgcagtgaggcgagtgggccgatgtagacaccggctcccacaatcacatcgccaa
>35	N operona: 27	first	b0035	gene_poz=(601-1191)	caiE	putative transferase CaiE	null	/position=34181 - 35971 (34781 - 35371)	/lenght=1791 (591)	/codons=597 (197)	/complement=true	GC-compoz=54.99153976311336%	/LCI1=0.9965986394557823	/LCI2=0.2773809523809524	p_i1=0.15664575293161742	p_i2=0.24500501128034305	/Tai=0.5005869308912444	/Tei=0.32050451015230874	/EEI=1.753916347189567
ggatttaaaagcggcagcagaaggcgaagcaccggatgctgactttggtccgggtggttttgcgggattaaccgaaattttcaatctcgacaaaccggttatcgcagctgtgaacggctatgcctttggcggcggctttgaactggcgctggcggcagattttattgtttgtgccgataacgccagcttcgccctgccggaagccaaactgggcatcgttcctgacagcggcggtgtgctgcgtctgccgaagatcctgccgcctgccatcgtcaatgaaatggtgatgaccggcagacgaatgggcgcagaagaggcgctgcgttgggggatagtcaaccgcgtggttagccaggcggaactgatggataacgcccgcgaactggctcagcagctggttaacagcgccccgctggcgattgcggcgctgaaagagatctaccgcaccaccagcgaaatgccggtagaagaagcgtatcgctatattcgcagcggcgtgttgaaacactatccatcggttctgcattcggaagatgccattgaagggccgctggcgtttgccgagaagcgcgatccggtgtggaaaggacgttaacaaccgtgagctattacgcctttgaggggttaattccggtggttcacccgacggcgtttgtccatcccagtgccgtcttgattggcgatgtgattgtgggagccggtgtctacatcggcccactcgcctcactgcgtggtgactacgggcggttgatcgtgcaagcgggagccaatattcaggatggctgcattatgcatggctactgcgacactgacactatcgttggggaaaacggccatatcgggcacggagcgatcctgcatggttgtttgattggtcgcgatgcattggtcgggatgaacagcgtgattatggatggcgcggtcattggcgaagagagcattgttgccgccatgagctttgtcaaagcgggctttcgcggcgagaaacgccagttgttgatgggtacgccagcccgcgctgtacgcaatgttagtgacgacgagttacactggaaacggttgaataccaaagagtatcaggatcttgtcgggcgctgtcatgtatcgttacatgaaacgcagccactgaggcaaatggaggaaaatcgcccccgtttgcaggggacgacggatgtgacgcctaaacggtgatcttgccggatgcgacctggttgctggataagatgctacaacatcgcatctggcaagcaggacgcccggtatcaacgagataaaattaacgacgcatactctttgacaacatcatctgccacttctgctcgcggttaagttccgtgagcggaacggcaggaatacgcggcgtctttcttacaccgactaatttttcccgactgttattgcgcaggcgcgcgtaaatttgctcatcgatatcgaccactttaaccagtcgctgacactggcatccccgcccttccagcttattagggatcatcttaacttcgcagcttatttctgtgacttccgacagaatataagtcagggtattaaccgccttgctgtgttcaatatcgaaatgaatagagatctctcttgctatcacccaccgattttcagccatcatccattcggcgattaacaagtagagtggtttttcaacatatccttcacacatacgaactccagtttcacaaattaaaagtctggctatgactcgttttgaagcaattaaacaaggccatattaaaattgtggatatatcgatagtatgcaacttcaccgtcgataagtgtg
>36	N operona: 27	last	b0036	gene_poz=(601-1386)	caiD	crotonobetainyl-CoA hydratase	null	/position=34777 - 36762 (35377 - 36162)	/lenght=1986 (786)	/codons=662 (262)	/complement=true	GC-compoz=54.07124681933843%	/LCI1=1.3077905491698596	/LCI2=0.341507024265645	p_i1=0.37747710158599146	p_i2=0.3784345539929379	/Tai=0.3186121686137441	/Tei=0.4405910985936441	/EEI=2.762183301108131
gacgatcacaatcgcccgctcccggctggtgagatcggtgaaatctgcattaaaggcatacctgggaaaaccatcttcaaagagtactttctcaacccacaagccactgcgaaagtgctggaagccgatggctggctgcataccggcgataccggataccgcgacgaagaggactttttttatttcgtcgatcgccgctgcaatatgattaaacgtggcggcgagaatgtctcctgcgtggagctggaaaatattatcgccgcgcacccgaaaattcaggacatcgtggttgtgggtattaaagattcgattcgcgatgaagccatcaaagcatttgtggtgctgaatgaaggtgaaacattgagcgaagaggaatttttccgcttctgcgaacaaaatatggcgaaatttaaagtgccctcttatctggagatcagaaaagatctgccacgtaattgctcggggaaaataattagaaagaatctgaaataaatgaaacagcagggaactaccctgccagctaataatcacactctaaaacaatatgcattttttgcagggatgttgtcgtccctgaaaaagcaaaaatggagaaaaggaatgagtgaatcattacatctgacccgcaatggatcaattctggaaattacccttgatcgtccaaaagcgaatgctattgatgcaaaaaccagctttgaaatgggcgaagtatttctaaatttccgtgacgatccgcaattacgtgtcgccattattaccggtgccggagagaagttcttttccgcgggctgggatttaaaagcggcagcagaaggcgaagcaccggatgctgactttggtccgggtggttttgcgggattaaccgaaattttcaatctcgacaaaccggttatcgcagctgtgaacggctatgcctttggcggcggctttgaactggcgctggcggcagattttattgtttgtgccgataacgccagcttcgccctgccggaagccaaactgggcatcgttcctgacagcggcggtgtgctgcgtctgccgaagatcctgccgcctgccatcgtcaatgaaatggtgatgaccggcagacgaatgggcgcagaagaggcgctgcgttgggggatagtcaaccgcgtggttagccaggcggaactgatggataacgcccgcgaactggctcagcagctggttaacagcgccccgctggcgattgcggcgctgaaagagatctaccgcaccaccagcgaaatgccggtagaagaagcgtatcgctatattcgcagcggcgtgttgaaacactatccatcggttctgcattcggaagatgccattgaagggccgctggcgtttgccgagaagcgcgatccggtgtggaaaggacgttaacaaccgtgagctattacgcctttgaggggttaattccggtggttcacccgacggcgtttgtccatcccagtgccgtcttgattggcgatgtgattgtgggagccggtgtctacatcggcccactcgcctcactgcgtggtgactacgggcggttgatcgtgcaagcgggagccaatattcaggatggctgcattatgcatggctactgcgacactgacactatcgttggggaaaacggccatatcgggcacggagcgatcctgcatggttgtttgattggtcgcgatgcattggtcgggatgaacagcgtgattatggatggcgcggtcattggcgaagagagcattgttgccgccatgagctttgtcaaagcgggctttcgcggcgagaaacgccagttgttgatgggtacgccagcccgcgctgtacgcaatgttagtgacgacgagttacactggaaacggttgaataccaaagagtatcaggatcttgtcgggcgctgtcatgtatcgttacatgaaacgcagccactgaggcaaatggaggaaaatcgcccccgtttgcaggggacgacggatgtgacgcctaaacggtgatctt
>37	N operona: 28	first-last	b0037	gene_poz=(601-2154)	caiC	carnitine-CoA ligase	null	/position=35671 - 38424 (36271 - 37824)	/lenght=2754 (1554)	/codons=918 (518)	/complement=true	GC-compoz=51.02960102960103%	/LCI1=1.1579626047711153	/LCI2=0.23687943262411348	p_i1=0.26392996910808825	p_i2=0.16768175911523778	/Tai=0.4119273856931588	/Tei=0.25091358320371404	/EEI=2.2005014440175406
cctactacgccggttgcggtctgtataaatgtgccgacggctacatcgtgatggaactggtgggcattacccaaattgaagagtgctttaaagatattggcctcgcacatctgcttggcacgccagaaatcccggaaggcactcagcttatccaccgtatcgaatgcccttacggcccactggttgaagagaaactcgatgcctggctggcgacacataccatcgcggaagtaaaagaacgctttgctgaactgaatatcgcctgcgccaaagtgctgaccgtaccggaactggaaagcaatccacagtatgtggctcgcgaatcaatcactcagtggcaaacgatggatggtcgcacctgcaaagggccgaacatcatgccgaaattcaaaaataaccccggacaaatctggcgcggaatgccctcacatggcatggacacggctgccattttgaaaaatatcggctacagcgaaaacgacattcaggagttggtcagcaaaggtctggccaaagttgaggactaaacgcgtggcgtcagtcggcttgcctgactagcgcccgcccaataacaaacgaacaaaaatggatagaggtgcaatggatatcattggcggacaacatctacgtcaaatgtgggacgatcttgcggacgtttacggtcataaaacggcgctgatttgtgaatccagcggcggagtcgttaaccggtatagttatcttgagttaaatcaggagattaaccgcacggcaaacctgttttatacgctggggattcgcaaaggcgacaaggttgcactacatctcgacaactgcccggaatttatcttttgctggttcgggctggcaaaaattggcgcgattatggtgccgattaacgcccgcctgttgtgcgaggaaagcgcgtggatcctgcaaaatagccaggcgtgcctgctggtgaccagtgcgcaattctatcctatgtatcaacagattcagcaggaagatgccactcaattgcggcacatttgcctgacagatgtggcacttcccgctgatgatggcgtgagttcgtttactcaactgaaaaatcaacaacctgccaccttgtgctatgcaccgccgctatcgactgacgatacggcggaaattctcttcacctccggcaccacctcccgaccgaaaggtgtggtgattacccattacaacctgcgcttcgctggatattactccgcctggcagtgtgcactgcgtgacgatgacgtctacctgacggtaatgcctgcgtttcatatcgattgccagtgtactgcggcgatggcggcgttttctgccggggccacctttgtgctggtcgagaaatacagcgcccgcgccttctggggacaggtacagaagtaccgcgccaccgttaccgaatgtattccgatgatgatccgtacgttgatggtacagccgccttcagcgaacgatcagcaacaccgcctgcgggaagtgatgttttatctcaacttgtcggagcaggaaaaagatgcgttttgtgaacgcttcggcgttcgcttgctgacgtcttatgggatgacggaaaccattgtgggcattatcggcgatcgtcctggcgataaacgacgctggccgtcgattggtcgggtggggttttgctacgaagcggagatccgcgacgatcacaatcgcccgctcccggctggtgagatcggtgaaatctgcattaaaggcatacctgggaaaaccatcttcaaagagtactttctcaacccacaagccactgcgaaagtgctggaagccgatggctggctgcataccggcgataccggataccgcgacgaagaggactttttttatttcgtcgatcgccgctgcaatatgattaaacgtggcggcgagaatgtctcctgcgtggagctggaaaatattatcgccgcgcacccgaaaattcaggacatcgtggttgtgggtattaaagattcgattcgcgatgaagccatcaaagcatttgtggtgctgaatgaaggtgaaacattgagcgaagaggaatttttccgcttctgcgaacaaaatatggcgaaatttaaagtgccctcttatctggagatcagaaaagatctgccacgtaattgctcggggaaaataattagaaagaatctgaaataaatgaaacagcagggaactaccctgccagctaataatcacactctaaaacaatatgcattttttgcagggatgttgtcgtccctgaaaaagcaaaaatggagaaaaggaatgagtgaatcattacatctgacccgcaatggatcaattctggaaattacccttgatcgtccaaaagcgaatgctattgatgcaaaaaccagctttgaaatgggcgaagtatttctaaatttccgtgacgatccgcaattacgtgtcgccattattaccggtgccggagagaagttcttttccgcgggctgggatttaaaagcggcagcagaaggcgaagcaccggatgctgactttggtccgggtggttttgcgggattaaccgaaattttcaatctcgacaaaccggttatcgcagctgtgaacggctatgcctttggcggcggctttgaactggcgctggcggcagattttattgtttgtgccgataacgccagcttcgccctgccggaagccaaactgggcatcgttcctgacagcggcggtgtgctgcgtctgccgaagatcctgccgcctgccatcgtcaatgaaatggtgatgaccggcagacga
>38	N operona: 29	first-last	b0038	gene_poz=(601-1818)	caiB	gamma-butyrobetainyl-CoA:carnitine CoA	REP4a	/position=37298 - 39715 (37898 - 39115)	/lenght=2418 (1218)	/codons=806 (406)	/complement=true	GC-compoz=52.62725779967159%	/LCI1=1.0222222222222221	/LCI2=0.2163786008230452	p_i1=0.17212804986173902	p_i2=0.13258555885960496	/Tai=0.3139275461763058	/Tei=0.21932700297364446	/EEI=2.833887377012126
tcgggaaggtaacggctttaaccgcgtcaaagaagagttcgaccatgaacgtttcctggtagccctcaccaactacggtacggcgatgtgcgcctttgaagatgcggcgcgctacgccaatcagcgcgtgcagtttggcgaggctattggtcgtttccagttgattcaggaaaaattcgcccacatggcgatcaaattaaactccatgaaaaacatgctgtatgaagcagcgtggaaagcagacaacggcaccatcacctctggcgatgcagcgatgtgcaaatacttctgcgccaatgcggcatttgaagttgtggatagcgcaatgcaggtgctgggcggtgtcgggattgcgggcaaccaccgcatcagccgcttctggcgtgatctgcgtgtagaccgcgtctccgggggatctgacgaaatgcagatcctgacgctgggtcgtgcggtgctgaagcaataccgctaagtccgtgcgctgcctgatgcgacgctgatgcgtcttatcaggcctacgggagcacgaatgtaggccggataaagcgtttacgccgcatccggcagtcatgcgctacataaatttttcaggagcaaataatggatcatctacccatgccgaaattcgggccgttggccggattgcgcgttgtcttctccggtatcgaaatcgccggaccgtttgccgggcaaatgttcgcagaatggggcgcggaagttatctggatcgagaacgtcgcctgggccgacaccattcgcgttcaaccgaactacccgcaactctcccgccgcaatttgcacgcgctgtcgttaaatattttcaaagatgaaggccgcgaagcgtttctgaaattaatggaaaccaccgatatcttcatcgaagccagtaaaggtccggcctttgcccgtcgtggcattaccgatgaagtactgtggcagcacaacccgaaactggttatcgctcacctgtccggttttggtcagtacggcaccgaggagtacaccaatcttccggcctataacactatcgcccaggcctttagtggttacctgattcagaacggtgatgttgaccagccaatgcctgccttcccgtataccgccgattacttttctggcctgaccgccaccacggcggcgctggcagcactgcataaagtgcgtgaaaccggtaaaggcgaaagtatcgacatcgccatgtatgaagtgatgctgcgtatgggccagtacttcatgatggattacttcaacggcggcgaaatgtgcccgcgcatgagcaaaggtaaagatccctactacgccggttgcggtctgtataaatgtgccgacggctacatcgtgatggaactggtgggcattacccaaattgaagagtgctttaaagatattggcctcgcacatctgcttggcacgccagaaatcccggaaggcactcagcttatccaccgtatcgaatgcccttacggcccactggttgaagagaaactcgatgcctggctggcgacacataccatcgcggaagtaaaagaacgctttgctgaactgaatatcgcctgcgccaaagtgctgaccgtaccggaactggaaagcaatccacagtatgtggctcgcgaatcaatcactcagtggcaaacgatggatggtcgcacctgcaaagggccgaacatcatgccgaaattcaaaaataaccccggacaaatctggcgcggaatgccctcacatggcatggacacggctgccattttgaaaaatatcggctacagcgaaaacgacattcaggagttggtcagcaaaggtctggccaaagttgaggactaaacgcgtggcgtcagtcggcttgcctgactagcgcccgcccaataacaaacgaacaaaaatggatagaggtgcaatggatatcattggcggacaacatctacgtcaaatgtgggacgatcttgcggacgtttacggtcataaaacggcgctgatttgtgaatccagcggcggagtcgttaaccggtatagttatcttgagttaaatcaggagattaaccgcacggcaaacctgttttatacgctggggattcgcaaaggcgacaaggttgcactacatctcgacaactgcccggaatttatcttttgctggttcgggctggcaaaaattggcgcgattatggtgccgattaacgcccgcctgttgtgcgaggaaagcgcgtggatcctgcaaaatagccaggcgtgcctgctggtgaccagtgcgcaattctatcctatgtatcaacagattcagcaggaagatgccactcaattgcggcacatttgcctgacagatgtggcacttcccgctgatgatggcgtgagttcgtttactcaactgaaaaatcaacaacctgccaccttgtgctatgcaccgccgctatcgactgacgatacggc
>39	N operona: 30	first	b0039	gene_poz=(601-1743)	caiA	crotonobetainyl-CoA reductase	null	/position=38644 - 40986 (39244 - 40386)	/lenght=2343 (1143)	/codons=781 (381)	/complement=true	GC-compoz=53.89326334208224%	/LCI1=1.1087719298245613	/LCI2=0.29236842105263167	p_i1=0.2289903566739553	p_i2=0.2754907280051669	/Tai=0.2788596266205059	/Tei=0.3479416552046502	/EEI=3.2316744505612656
tggaccgtgttctactgggcatggtgggtgatttatgctatccagatgagtatcttcctcgcccgcatctcccgtggtcgtactgtgcgtgaactgtgcttcggcatggtgctggggctgacagcgtcaacctggatcctgtggactgtactcggtagtaacactctgctgttgatagataaaaacatcatcaacattccaaatctgatcgaacagtacggtgtggcgcgcgccatcattgaaacctgggccgctctgccactcagcaccgccaccatgtggggcttcttcatcctctgctttattgccaccgttacgctggttaacgcctgctcttataccctggcgatgtccacttgccgcgaagtacgcgatggtgaagaaccacctctgctggtgcgtatcggttggtcaattctggttggcattatcggtattgttctgctggcgctcggcggcctgaaaccgattcaaaccgccattatcgccggaggatgcccgctgttcttcgtcaacattatggtgacgctctcctttattaaagacgcgaaacagaactggaaagattaattaacccccaaaatatcaagaggttgaaagatggattttaatttaaatgatgagcaggaactgtttgtcgccggtatccgcgaactgatggccagcgaaaactgggaggcctattttgccgagtgcgaccgtgacagcgtctacccggaacgttttgtcaaagcactggcggatatgggtatcgacagtctgctgatccctgaagagcacggtggtctggacgcggggtttgttactctcgccgccgtgtggatggagctgggacgtctgggggcaccaacctatgtgctgtaccagttgccgggcgggttcaacaccttcctgcgcgaaggcacacaagagcagatcgacaaaattatggctttccgcggcaccggtaagcagatgtggaactcagcgattaccgaaccgggcgcgggctccgacgtgggtagcctgaaaacgacttatacccgtagaaatggtaagatttatcttaatggtagtaagtgttttattaccagcagcgcctacaccccgtacatcgtggtgatggcgcgcgacggggcttctccggacaaacctgtctacaccgaatggtttgttgatatgagcaaaccgggcatcaaagtgaccaaacttgaaaagctcggtctgcgtatggatagctgctgtgaaatcacctttgacgacgtggaactggacgagaaagacatgttcggtcgggaaggtaacggctttaaccgcgtcaaagaagagttcgaccatgaacgtttcctggtagccctcaccaactacggtacggcgatgtgcgcctttgaagatgcggcgcgctacgccaatcagcgcgtgcagtttggcgaggctattggtcgtttccagttgattcaggaaaaattcgcccacatggcgatcaaattaaactccatgaaaaacatgctgtatgaagcagcgtggaaagcagacaacggcaccatcacctctggcgatgcagcgatgtgcaaatacttctgcgccaatgcggcatttgaagttgtggatagcgcaatgcaggtgctgggcggtgtcgggattgcgggcaaccaccgcatcagccgcttctggcgtgatctgcgtgtagaccgcgtctccgggggatctgacgaaatgcagatcctgacgctgggtcgtgcggtgctgaagcaataccgctaagtccgtgcgctgcctgatgcgacgctgatgcgtcttatcaggcctacgggagcacgaatgtaggccggataaagcgtttacgccgcatccggcagtcatgcgctacataaatttttcaggagcaaataatggatcatctacccatgccgaaattcgggccgttggccggattgcgcgttgtcttctccggtatcgaaatcgccggaccgtttgccgggcaaatgttcgcagaatggggcgcggaagttatctggatcgagaacgtcgcctgggccgacaccattcgcgttcaaccgaactacccgcaactctcccgccgcaatttgcacgcgctgtcgttaaatattttcaaagatgaaggccgcgaagcgtttctgaaattaatggaaaccaccgatatcttcatcgaagccagtaaaggtccggcctttgcccgtcgtggcattaccgatgaagtactgtggcagcacaacccgaaactggttatcgctcacctgtccggttttggtcagtacggcaccgaggagtacaccaatcttccggcctataacactatcgcccaggcctttagtggttacctgattcagaacggtgatgttg
>40	N operona: 30	last	b0040	gene_poz=(601-2115)	caiT	L-carnitine:gamma-butyrobetaine antiporter	null	/position=39817 - 42531 (40417 - 41931)	/lenght=2715 (1515)	/codons=905 (505)	/complement=true	GC-compoz=51.81518151815182%	/LCI1=1.0105820105820107	/LCI2=0.14113756613756614	p_i1=0.165011244360578	p_i2=0.037868518597342755	/Tai=0.38072988620324644	/Tei=0.1340816667376085	/EEI=2.3201700367506715
ttcaatagcgttgagatcgtattggcttattttggcatcggctttgctgaagtctaatgaaccatcagcattattgaccgcaatatcctgttcatcaggcacgcacttatagcaagtaataatcttcattgcatctccagaaatcatgaaggaaacgtcgttcatatcggtggtgttaattacagatatcacgccctttaattttgaaataaaactttaatcaccaatattgaaaatgtcacacgcagataaatccaactttcaatattgttaagttcctcaccaatattgaaaacacggcgtagcaaaaagaaattttcaatattgttttatggatcaccaatattgaaagtcagatgttattttttactcacaacagagcataacaaactgattattaatcaaaattaacgaaaaaacgccctctattcacccgaaacaaaaatgtgataccaatcacagaatacagcttattgaatacccattatgagttagccattaacgcgtccacgaggttaataataattatattaaatgttaacaaaaataaaacaaacgggaacgcaaaataaatattcgttttcacagtggaattaactcatgaagaatgaaaagagaaaaacgggaatagaaccgaaggttttctttccgccgttaataatcgtcggcatactttgttggcttacagtcagagatctggatgcagcgaatgtcgttattaatgctgtattcagttacgtcaccaatgtatggggatgggcatttgaatggtatatggtggtgatgcttttcggttggttctggctggtgtttggcccgtatgccaaaaagcgtttaggtaacgaaccgccagaatttagcaccgccagttggatctttatgatgttcgcctcctgtacgtctgctgccgtactgttctggggatcgattgagatctactactacatctccaccccgccgtttggcttagaaccgaactcgacaggggcgaaagagttggggctggcttacagcttgttccactggggacctctgccgtgggccacttacagcttcctttcagtcgccttcgcttacttcttctttgtccgcaaaatggaagtgattcgccccagctcgacactggtgccgctggtaggtgaaaaacacgccaaagggttgttcggcactatcgtcgacaacttctatctcgtcgccttgatcttcgcgatgggtaccagtctgggccttgccacgccgctggtgaccgagtgtatgcaatggttgtttggcattccgcataccctgcaactggacgctatcatcattacctgctggattatcctcaacgccatttgcgtcgcttgcggtctgcaaaaaggggtacgtatcgccagtgacgtgcgtagttacctgagcttcctgatgctgggttgggtgttcattgtcagcggtgccagcttcatcatgaactacttcaccgattcggtggggatgttgctgatgtatctgccgcgcatgttgttctataccgatcccatcgctaaaggcggcttcccgcagggctggaccgtgttctactgggcatggtgggtgatttatgctatccagatgagtatcttcctcgcccgcatctcccgtggtcgtactgtgcgtgaactgtgcttcggcatggtgctggggctgacagcgtcaacctggatcctgtggactgtactcggtagtaacactctgctgttgatagataaaaacatcatcaacattccaaatctgatcgaacagtacggtgtggcgcgcgccatcattgaaacctgggccgctctgccactcagcaccgccaccatgtggggcttcttcatcctctgctttattgccaccgttacgctggttaacgcctgctcttataccctggcgatgtccacttgccgcgaagtacgcgatggtgaagaaccacctctgctggtgcgtatcggttggtcaattctggttggcattatcggtattgttctgctggcgctcggcggcctgaaaccgattcaaaccgccattatcgccggaggatgcccgctgttcttcgtcaacattatggtgacgctctcctttattaaagacgcgaaacagaactggaaagattaattaacccccaaaatatcaagaggttgaaagatggattttaatttaaatgatgagcaggaactgtttgtcgccggtatccgcgaactgatggccagcgaaaactgggaggcctattttgccgagtgcgaccgtgacagcgtctacccggaacgttttgtcaaagcactggcggatatgggtatcgacagtctgctgatccctgaagagcacggtggtctggacgcggggtttgttactctcgccgccgtgtggatggagctgggacgtctgggggcaccaacctatgtgctgtaccagttgccgggcgggttcaacaccttcctgcgcgaaggcacacaagagcagatcgacaaaattatggctttccgcggcaccggtaagcagatgtggaactcagcgattaccgaaccgggcgcgggctccgacgtgggtagcctgaaaacgacttatacccgtagaaatggtaagatttatcttaatggtagtaagtgttttattaccagcagcgcctacaccccgtacatcgtggtgatggcgcgcgacggggcttctccggacaaacctgtctacaccgaatggtttgttgatatgagcaaaccg
>41	N operona: 31	first	b0041	gene_poz=(601-1371)	fixA	putative electron transfer flavoprotein FixA	null	/position=41803 - 43773 (42403 - 43173)	/lenght=1971 (771)	/codons=657 (257)	/complement=false	GC-compoz=52.52918287937744%	/LCI1=1.1419270833333333	/LCI2=0.38138020833333325	p_i1=0.25236434030375704	p_i2=0.46135812299739143	/Tai=0.3210668948918258	/Tei=0.5152223106976523	/EEI=2.830254720511081
tacagcattaataacgacattcgctgcatccagatctctgactgtaagccaacaaagtatgccgacgattattaacggcggaaagaaaaccttcggttctattcccgtttttctcttttcattcttcatgagttaattccactgtgaaaacgaatatttattttgcgttcccgtttgttttatttttgttaacatttaatataattattattaacctcgtggacgcgttaatggctaactcataatgggtattcaataagctgtattctgtgattggtatcacatttttgtttcgggtgaatagagggcgttttttcgttaattttgattaataatcagtttgttatgctctgttgtgagtaaaaaataacatctgactttcaatattggtgatccataaaacaatattgaaaatttctttttgctacgccgtgttttcaatattggtgaggaacttaacaatattgaaagttggatttatctgcgtgtgacattttcaatattggtgattaaagttttatttcaaaattaaagggcgtgatatctgtaattaacaccaccgatatgaacgacgtttccttcatgatttctggagatgcaatgaagattattacttgctataagtgcgtgcctgatgaacaggatattgcggtcaataatgctgatggttcattagacttcagcaaagccgatgccaaaataagccaatacgatctcaacgctattgaagcggcttgccagctaaagcaacaggcagcagaggcgcaggtgacagccttaagtgtgggcggtaaagccctgaccaacgccaaagggcgtaaagatgtgctatcgcgcggcccggatgaactgattgtggtgattgatgaccagttcgagcaggcactgccgcaacaaacggcgagcgcactggctgcagccgcccagaaagcaggctttgatctgatcctctgtggcgatggttcttccgacctttatgcccagcaggttggtctgctggtgggcgaaatcctcaatattccggcagttaacggcgtcagcaaaattatctccctgacggcagataccctcaccgttgagcgcgaactggaagatgaaaccgaaaccttaagcattccgctgcctgcggttgttgctgtttccactgatatcaactccccacaaattccttcgatgaaagccattctcggcgcggcgaaaaagcccgtccaggtatggtcggcggcggatattggttttaacgcagaggcagcctggtcagaacaacaggttgccgcgccgaaacagcgcgaacgtcagcgcatcgtgattgaaggcgacggcgaagaacagatcgccgcatttgctgaaaatcttcgcaaagtcatttaattacaggggatgctatgaacacgttttctcaagtctgggtattcagcgataccccttctcgtctgccggaactgatgaacggtgcgcaggctttagctaatcaaatcaacacctttgtcctcaatgatgccgacggcgcacaggcaatccagctcggcgctaatcatgtctggaaattaaacggcaaaccggacgatcggatgatcgaagattacgccggtgtcatggctgacactattcgccagcacggcgcagacggcctggtgctgctgccaaacacccgtcgcggcaaattactggcggcaaaactgggttatcgccttaaagcggcggtgtctaacgatgccagcaccgtcagcgtacaggacggtaaagcgacagtgaaacacatggtttacggtggtctggcgattggcgaagaacgcattgccacgccgtatgcggtactgaccatcagcagcggcacgttcgatgcggctcagccagacgcgtcacgcactggcgaaacgcacaccgtggagtggcaggctccggctgtggcgattacccgcacggcaacccaggcgcgccagagcaacagcgtcgatctcgacaaagccc
>42	N operona: 31	last	b0042	gene_poz=(601-1542)	fixB	putative electron transfer flavoprotein FixB	null	/position=42588 - 44729 (43188 - 44129)	/lenght=2142 (942)	/codons=714 (314)	/complement=false	GC-compoz=56.68789808917197%	/LCI1=1.1863684771033014	/LCI2=0.31757188498402555	p_i1=0.2847815855610894	p_i2=0.3280018256407137	/Tai=0.2688011693676381	/Tei=0.3952016430766423	/EEI=3.417538082248563
gggcggtaaagccctgaccaacgccaaagggcgtaaagatgtgctatcgcgcggcccggatgaactgattgtggtgattgatgaccagttcgagcaggcactgccgcaacaaacggcgagcgcactggctgcagccgcccagaaagcaggctttgatctgatcctctgtggcgatggttcttccgacctttatgcccagcaggttggtctgctggtgggcgaaatcctcaatattccggcagttaacggcgtcagcaaaattatctccctgacggcagataccctcaccgttgagcgcgaactggaagatgaaaccgaaaccttaagcattccgctgcctgcggttgttgctgtttccactgatatcaactccccacaaattccttcgatgaaagccattctcggcgcggcgaaaaagcccgtccaggtatggtcggcggcggatattggttttaacgcagaggcagcctggtcagaacaacaggttgccgcgccgaaacagcgcgaacgtcagcgcatcgtgattgaaggcgacggcgaagaacagatcgccgcatttgctgaaaatcttcgcaaagtcatttaattacaggggatgctatgaacacgttttctcaagtctgggtattcagcgataccccttctcgtctgccggaactgatgaacggtgcgcaggctttagctaatcaaatcaacacctttgtcctcaatgatgccgacggcgcacaggcaatccagctcggcgctaatcatgtctggaaattaaacggcaaaccggacgatcggatgatcgaagattacgccggtgtcatggctgacactattcgccagcacggcgcagacggcctggtgctgctgccaaacacccgtcgcggcaaattactggcggcaaaactgggttatcgccttaaagcggcggtgtctaacgatgccagcaccgtcagcgtacaggacggtaaagcgacagtgaaacacatggtttacggtggtctggcgattggcgaagaacgcattgccacgccgtatgcggtactgaccatcagcagcggcacgttcgatgcggctcagccagacgcgtcacgcactggcgaaacgcacaccgtggagtggcaggctccggctgtggcgattacccgcacggcaacccaggcgcgccagagcaacagcgtcgatctcgacaaagcccgtctggtggtcagcgtcggtcgcggtattggcagcaaagagaacattgcgctggcagaacagctttgcaaggcgataggtgcggagttggcctgttctcgtccggtggcggaaaacgaaaaatggatggagcacgaacgctatgtcggtatctccaacctgatgctgaaacctgaactgtacctggcggtggggatctccgggcagatccagcacatggttggcgctaacgcgtcgcaaaccattttcgccatcaataaagataaaaatgcgccgatcttccagtacgcggattacggcattgttggcgacgccgtgaagatccttccggcgctgaccgcagctttagcgcgttgatccactctggcagggctgcattttggccctgccgctgacagggagctcttatgtccgaagatatctttgacgccatcatcgtcggtgcagggcttgccggttcggttgccgcactggtgctcgcccgcgaaggtgcgcaagtgttagttatcgagcgtggcaattccgcaggtgccaagaacgtcaccggcgggcgtctctatgcccacagtctggaacacattattcctggtttcgccgactccgcccccgtagaacgcctgatcacccatgaaaaactcgcgtttatgacggaaaagtcagcgatgactatggactactgcaatggtgacgaaacctcgccatcccagcgttcttactccgttttgcgcagtaaatttgatgcctggctgatggagcaggccgaagaagcgggcgcgcagttaattaccgggatccgcgtcgataacctcgtacagcgcgatggcaaagtcgtcggtgtagaagccgatggcgatgtgattgaagcgaaaacggtgatccttgctgatggggtgaactccatccttgccgaaaaattggggatggcaaaacgcgtcaaaccgacggatgtggcggttg
>43	N operona: 32	first	b0043	gene_poz=(601-1887)	fixC	putative oxidoreductase FixC	null	/position=43580 - 46066 (44180 - 45466)	/lenght=2487 (1287)	/codons=829 (429)	/complement=false	GC-compoz=54.93395493395493%	/LCI1=1.1510903426791277	/LCI2=0.25771028037383187	p_i1=0.25895397175302526	p_i2=0.20634393718917654	/Tai=0.3276551496503336	/Tei=0.2857095434702589	/EEI=2.7159466843487854
ggcgattggcgaagaacgcattgccacgccgtatgcggtactgaccatcagcagcggcacgttcgatgcggctcagccagacgcgtcacgcactggcgaaacgcacaccgtggagtggcaggctccggctgtggcgattacccgcacggcaacccaggcgcgccagagcaacagcgtcgatctcgacaaagcccgtctggtggtcagcgtcggtcgcggtattggcagcaaagagaacattgcgctggcagaacagctttgcaaggcgataggtgcggagttggcctgttctcgtccggtggcggaaaacgaaaaatggatggagcacgaacgctatgtcggtatctccaacctgatgctgaaacctgaactgtacctggcggtggggatctccgggcagatccagcacatggttggcgctaacgcgtcgcaaaccattttcgccatcaataaagataaaaatgcgccgatcttccagtacgcggattacggcattgttggcgacgccgtgaagatccttccggcgctgaccgcagctttagcgcgttgatccactctggcagggctgcattttggccctgccgctgacagggagctcttatgtccgaagatatctttgacgccatcatcgtcggtgcagggcttgccggttcggttgccgcactggtgctcgcccgcgaaggtgcgcaagtgttagttatcgagcgtggcaattccgcaggtgccaagaacgtcaccggcgggcgtctctatgcccacagtctggaacacattattcctggtttcgccgactccgcccccgtagaacgcctgatcacccatgaaaaactcgcgtttatgacggaaaagtcagcgatgactatggactactgcaatggtgacgaaacctcgccatcccagcgttcttactccgttttgcgcagtaaatttgatgcctggctgatggagcaggccgaagaagcgggcgcgcagttaattaccgggatccgcgtcgataacctcgtacagcgcgatggcaaagtcgtcggtgtagaagccgatggcgatgtgattgaagcgaaaacggtgatccttgctgatggggtgaactccatccttgccgaaaaattggggatggcaaaacgcgtcaaaccgacggatgtggcggttggcgtgaaggaactgatcgagttaccgaagtcggttattgaagaccgttttcagttgcagggtaatcagggggcggcttgcctgtttgcgggatcacccaccgatggcctgatgggcggcggcttcctttataccaatgaaaacaccctgtcgctggggctggtttgtggtttgcatcatctgcatgacgcgaaaaaatcggtgccgcaaatgctggaagatttcaaacagcatccggccgttgcaccgctgatcgcgggcggcaagctggtggaatattccgctcacgtagtgccggaagcaggcatcaacatgctgccggagttggttggtgacggcgtattgattgccggtgatgccgccggaatgtgtatgaacctcggttttaccattcgcggtatggatctggcgattgccgccggggaagccgcagcaaaaaccgtgctttcagcgatgaaaagcgacgatttcagtaagcaaaaactggcggaatatcgtcagcatcttgagagtggtccgctgcgcgatatgcgtatgtaccagaaactaccggcgttccttgataacccacgcatgtttagcggctacccggagctggcggtgggtgtggcgcgtgacctgttcaccattgatggcagcgcgccggaactgatgcgcaagaaaatcctccgccacggcaagaaagtgggcttcatcaatctaatcaaggatggcatgaaaggagtgaccgttttatgacttctcccgtcaatgtggacgtcaaactgggcgtcaataaattcaatgtcgatgaagagcatccgcacattgttgtgaaggccgatgctgataaacaggcgctggagctgctggtgaaagcgtgccccgcaggtctgtacaagaagcaggatgacggcagtgtgcgcttcgattacgccggatgtctggagtgcggcacctgtcgcattctggggctggggtcggcgctggaacagtgggaatacccgcgcggcacctttggtgtggagttccgttacggctgatgttggtttgatacgtaacgccgcactgactctcattgcaaaaaacaggaataaccatgcaaccgtccagaaactttgacgatctcaaattctcctctattcaccgccgcattttgctgtggggaagcggtggtccgtttctggatggttatgtactggtaatgattggcgtggcgctggagcaactgacgccggcgctgaaactggacgctgactggattggcttgctgggcgcgggaacgctcgccgggctgttcgttggcacatcgctgtttggttatatttccgataaagtcggacggcgcaaaatgttcct
>44	N operona: 32	last	b0044	gene_poz=(601-888)	fixX	putative ferredoxin FixX	null	/position=44863 - 46350 (45463 - 45750)	/lenght=1488 (288)	/codons=496 (96)	/complement=false	GC-compoz=56.94444444444444%	/LCI1=1.0701754385964912	/LCI2=0.14105263157894737	p_i1=0.2028244257321745	p_i2=0.037796200888598225	/Tai=0.35412391709541524	/Tei=0.1340165807997384	/EEI=2.5861385584868852
caatgaaaacaccctgtcgctggggctggtttgtggtttgcatcatctgcatgacgcgaaaaaatcggtgccgcaaatgctggaagatttcaaacagcatccggccgttgcaccgctgatcgcgggcggcaagctggtggaatattccgctcacgtagtgccggaagcaggcatcaacatgctgccggagttggttggtgacggcgtattgattgccggtgatgccgccggaatgtgtatgaacctcggttttaccattcgcggtatggatctggcgattgccgccggggaagccgcagcaaaaaccgtgctttcagcgatgaaaagcgacgatttcagtaagcaaaaactggcggaatatcgtcagcatcttgagagtggtccgctgcgcgatatgcgtatgtaccagaaactaccggcgttccttgataacccacgcatgtttagcggctacccggagctggcggtgggtgtggcgcgtgacctgttcaccattgatggcagcgcgccggaactgatgcgcaagaaaatcctccgccacggcaagaaagtgggcttcatcaatctaatcaaggatggcatgaaaggagtgaccgttttatgacttctcccgtcaatgtggacgtcaaactgggcgtcaataaattcaatgtcgatgaagagcatccgcacattgttgtgaaggccgatgctgataaacaggcgctggagctgctggtgaaagcgtgccccgcaggtctgtacaagaagcaggatgacggcagtgtgcgcttcgattacgccggatgtctggagtgcggcacctgtcgcattctggggctggggtcggcgctggaacagtgggaatacccgcgcggcacctttggtgtggagttccgttacggctgatgttggtttgatacgtaacgccgcactgactctcattgcaaaaaacaggaataaccatgcaaccgtccagaaactttgacgatctcaaattctcctctattcaccgccgcattttgctgtggggaagcggtggtccgtttctggatggttatgtactggtaatgattggcgtggcgctggagcaactgacgccggcgctgaaactggacgctgactggattggcttgctgggcgcgggaacgctcgccgggctgttcgttggcacatcgctgtttggttatatttccgataaagtcggacggcgcaaaatgttcctcattgatatcatcgccatcggcgtgatatcggtggcgacgatgtttgtttcatcccccgtcgaactgttggtgatgcgggtacttatcggcattgtcatcggtgcagattatcccatcgccacctcaatgatcaccgagttctccagtacccgtcagcgggcgttttccatcagctttattgccgcgatgtggtatgtcggcgcgacctgtgccgatctggtcggctactggctttatgatgtggaaggcggctggcgctggatgctgggtagcgcggcgatcc
>45	N operona: 33	first-last	b0045	gene_poz=(601-1932)	yaaU	putative transporter YaaU	null	/position=45207 - 47738 (45807 - 47138)	/lenght=2532 (1332)	/codons=844 (444)	/complement=false	GC-compoz=53.30330330330331%	/LCI1=0.9164785553047404	/LCI2=0.22927012791572624	p_i1=0.1128694977165389	p_i2=0.15427820626988628	/Tai=0.4596829354273413	/Tei=0.23885038564289765	/EEI=1.950634110519227
aaaaactggcggaatatcgtcagcatcttgagagtggtccgctgcgcgatatgcgtatgtaccagaaactaccggcgttccttgataacccacgcatgtttagcggctacccggagctggcggtgggtgtggcgcgtgacctgttcaccattgatggcagcgcgccggaactgatgcgcaagaaaatcctccgccacggcaagaaagtgggcttcatcaatctaatcaaggatggcatgaaaggagtgaccgttttatgacttctcccgtcaatgtggacgtcaaactgggcgtcaataaattcaatgtcgatgaagagcatccgcacattgttgtgaaggccgatgctgataaacaggcgctggagctgctggtgaaagcgtgccccgcaggtctgtacaagaagcaggatgacggcagtgtgcgcttcgattacgccggatgtctggagtgcggcacctgtcgcattctggggctggggtcggcgctggaacagtgggaatacccgcgcggcacctttggtgtggagttccgttacggctgatgttggtttgatacgtaacgccgcactgactctcattgcaaaaaacaggaataaccatgcaaccgtccagaaactttgacgatctcaaattctcctctattcaccgccgcattttgctgtggggaagcggtggtccgtttctggatggttatgtactggtaatgattggcgtggcgctggagcaactgacgccggcgctgaaactggacgctgactggattggcttgctgggcgcgggaacgctcgccgggctgttcgttggcacatcgctgtttggttatatttccgataaagtcggacggcgcaaaatgttcctcattgatatcatcgccatcggcgtgatatcggtggcgacgatgtttgtttcatcccccgtcgaactgttggtgatgcgggtacttatcggcattgtcatcggtgcagattatcccatcgccacctcaatgatcaccgagttctccagtacccgtcagcgggcgttttccatcagctttattgccgcgatgtggtatgtcggcgcgacctgtgccgatctggtcggctactggctttatgatgtggaaggcggctggcgctggatgctgggtagcgcggcgatcccctgtttgttgattttgattggtcgattcgaactgcctgaatctccccgctggttattacgcaaagggcgagtaaaagagtgcgaagagatgatgatcaaactgtttggcgaaccggtggctttcgatgaagagcagccgcagcaaacccgttttcgcgatctgtttaatcgccgccattttccttttgttctgtttgttgccgccatctggacctgccaggtgatcccaatgttcgccatttacacctttggcccgcaaatcgttggtttgttgggattgggggttggcaaaaacgcggcactagggaatgtggtgattagcctgttctttatgctcggctgtattccgccgatgctgtggttaaacactgccggacggcgtccattgttgattggcagctttgccatgatgacgctggcgctggcggttttggggctaatcccggatatggggatctggctggtagtgatggcctttgcggtgtatgcctttttctctggcgggccgggtaatttgcagtggctctatcctaatgaactcttcccgacagatatccgcgcctctgccgtgggcgtgattatgtccttaagtcgtattggcaccattgtttcgacctgggcactaccgatctttatcaataattacggtatcagtaacacgatgctaatgggggcgggtatctcgctgtttggcttgttgatttccgtagcgtttgccccggagactcgagggatgtcactggcgcagaccagcaatatgacgatccgcgggcagagaatggggtaaattgttcagatttctctcttttctgaatcaatattattgactataagccgcgtgaatatatgactacactttgtgggaaaacaaaggcgtaatcacgcgggctacctatgattcttataatttatgcgcatccgtatccgcatcattcccatgcgaataaacggatgcttgaacaggcaaggacgctggaaggcgtcgaaattcgctctctttatcaactctatcctgacttcaatatcgatattgccgccgagcaggaggcgctgtctcgcgccgatctgatcgtctggcagcatccgatgcagtggtacagcattcctccgctcctcaaactttggatcgataaagttttctcccacggctgggcttacggtcatggcggcacggcgctgcatggcaaacatttgctgtgggcggtgacgaccggcggcggggaaagccattttgaaattggtgcgcatccgggctttgatgtgctgtcgcagccgctacaggcgacggcaatctactgcgggctgaactggctgccaccgtttgccatgcactgcacctttatttgtgacgacgaaaccctcgaagggcaggcgcgtcactataagc
>46	N operona: 34	first	b0046	gene_poz=(601-1131)	kefF	regulator of KefC-mediated potassium transport	null	/position=46646 - 48376 (47246 - 47776)	/lenght=1731 (531)	/codons=577 (177)	/complement=false	GC-compoz=54.61393596986818%	/LCI1=1.196969696969697	/LCI2=0.3369318181818182	p_i1=0.2926700892395849	p_i2=0.3687948687460266	/Tai=0.41120579178923256	/Tei=0.431915381871424	/EEI=2.241117326234834
cgcggcactagggaatgtggtgattagcctgttctttatgctcggctgtattccgccgatgctgtggttaaacactgccggacggcgtccattgttgattggcagctttgccatgatgacgctggcgctggcggttttggggctaatcccggatatggggatctggctggtagtgatggcctttgcggtgtatgcctttttctctggcgggccgggtaatttgcagtggctctatcctaatgaactcttcccgacagatatccgcgcctctgccgtgggcgtgattatgtccttaagtcgtattggcaccattgtttcgacctgggcactaccgatctttatcaataattacggtatcagtaacacgatgctaatgggggcgggtatctcgctgtttggcttgttgatttccgtagcgtttgccccggagactcgagggatgtcactggcgcagaccagcaatatgacgatccgcgggcagagaatggggtaaattgttcagatttctctcttttctgaatcaatattattgactataagccgcgtgaatatatgactacactttgtgggaaaacaaaggcgtaatcacgcgggctacctatgattcttataatttatgcgcatccgtatccgcatcattcccatgcgaataaacggatgcttgaacaggcaaggacgctggaaggcgtcgaaattcgctctctttatcaactctatcctgacttcaatatcgatattgccgccgagcaggaggcgctgtctcgcgccgatctgatcgtctggcagcatccgatgcagtggtacagcattcctccgctcctcaaactttggatcgataaagttttctcccacggctgggcttacggtcatggcggcacggcgctgcatggcaaacatttgctgtgggcggtgacgaccggcggcggggaaagccattttgaaattggtgcgcatccgggctttgatgtgctgtcgcagccgctacaggcgacggcaatctactgcgggctgaactggctgccaccgtttgccatgcactgcacctttatttgtgacgacgaaaccctcgaagggcaggcgcgtcactataagcaacgtctgctggaatggcaggaggcccatcatggatagccatacgctgattcaggcgctgatttatctcggttcggcagcgctgattgtacccattgcggtacgtcttggtctgggatcggtacttggctacctgatcgccggctgcattattggcccgtgggggctgcgactggtgaccgatgccgaatctattctgcactttgccgagattggggtggtgctgatgctgtttattatcggcctcgaactcgatccacaaaggctgtggaagctgcgtgcggcagtgttcggctgtggcgcattgcagatggtgatttgcggcggcctgctggggctgttctgcatgttacttgggctgcgctggcaggtcgcggaattgatcggcatgacgctggcgctctcctctacggcgattgccatgcaggcgatgaatgaacgcaatctgatggtgacgcaaatgggtcgcagtgcctttgcggtgctgctgttccaggatatcgcggcgatcccgctggtggcgatgattccgctactggcaacgagcagtgcctcgacgacgatgggcgcatttgctctctcggcgttaaaagtggcgggtgcgctggtgctggtggtattgctggggcgctatgtcac
>47	N operona: 34	last	b0047	gene_poz=(601-2463)	kefC	K(+) : H(+) antiporter KefC	null	/position=47169 - 50231 (47769 - 49631)	/lenght=3063 (1863)	/codons=1021 (621)	/complement=false	GC-compoz=55.50187869028449%	/LCI1=0.9413978494623656	/LCI2=0.17569892473118287	p_i1=0.12569650771371155	p_i2=0.07399291815940422	/Tai=0.36670731201399076	/Tei=0.1665936263434638	/EEI=2.4089566287548205
atattattgactataagccgcgtgaatatatgactacactttgtgggaaaacaaaggcgtaatcacgcgggctacctatgattcttataatttatgcgcatccgtatccgcatcattcccatgcgaataaacggatgcttgaacaggcaaggacgctggaaggcgtcgaaattcgctctctttatcaactctatcctgacttcaatatcgatattgccgccgagcaggaggcgctgtctcgcgccgatctgatcgtctggcagcatccgatgcagtggtacagcattcctccgctcctcaaactttggatcgataaagttttctcccacggctgggcttacggtcatggcggcacggcgctgcatggcaaacatttgctgtgggcggtgacgaccggcggcggggaaagccattttgaaattggtgcgcatccgggctttgatgtgctgtcgcagccgctacaggcgacggcaatctactgcgggctgaactggctgccaccgtttgccatgcactgcacctttatttgtgacgacgaaaccctcgaagggcaggcgcgtcactataagcaacgtctgctggaatggcaggaggcccatcatggatagccatacgctgattcaggcgctgatttatctcggttcggcagcgctgattgtacccattgcggtacgtcttggtctgggatcggtacttggctacctgatcgccggctgcattattggcccgtgggggctgcgactggtgaccgatgccgaatctattctgcactttgccgagattggggtggtgctgatgctgtttattatcggcctcgaactcgatccacaaaggctgtggaagctgcgtgcggcagtgttcggctgtggcgcattgcagatggtgatttgcggcggcctgctggggctgttctgcatgttacttgggctgcgctggcaggtcgcggaattgatcggcatgacgctggcgctctcctctacggcgattgccatgcaggcgatgaatgaacgcaatctgatggtgacgcaaatgggtcgcagtgcctttgcggtgctgctgttccaggatatcgcggcgatcccgctggtggcgatgattccgctactggcaacgagcagtgcctcgacgacgatgggcgcatttgctctctcggcgttaaaagtggcgggtgcgctggtgctggtggtattgctggggcgctatgtcacgcgtccggcgctgcgttttgtagcccgctctggcttgcgggaagtgtttagtgccgtggcgttattcctcgtgtttggctttggtttgctgctggaagaggtcggcttgtcgatggcgatgggcgcgtttctggcgggcgtactgctggcaagctcggaataccgtcatgcgctggagagcgatatcgaaccatttaaaggtttgctgttggggctgtttttcatcggtgttggcatgtcgatagactttggcacgctgcttgaaaacccattgcgcattgtcattttgctgctcggtttcctcatcatcaaaatcgccatgctgtggctgattgcccgaccgttgcaagtgccaaataaacagcgtcgttggtttgcggtgttgttagggcagggcagtgagtttgcctttgtggtatttggcgcggcgcagatggcgaatgtgctggagccggagtgggcgaaatcgctgaccctggcggtggcgctgtcgatggcagcaacgccgattctgctggtgatcctcaatcgccttgagcaatcttctactgaggaagcgcgtgaagccgatgagatcgacgaagaacagccgcgcgtgattatcgccggattcggtcgttttgggcagattaccggacgtttactgctctccagcggggtgaaaatggtggtactcgatcacgatccggaccatatcgaaaccttgcgtaaatttggtatgaaagtgttttatggcgatgccacgcggatggatttactggaatctgccggagcggcgaaagcggaagtgctgattaacgccatcgacgatccgcaaaccaacctgcaactgacagagatggtgaaagaacatttcccgcatttgcagattattgcccgcgcccgcgatgtcgaccactacattcgtttgcgtcaggcaggcgttgaaaagccggagcgtgaaaccttcgaaggtgcgctgaaaaccgggcgtctggcactggaaagtttaggtctggggccgtatgaagcgcgagaacgtgccgatgtgttccgccgctttaatattcagatggtggaagagatggcaatggttgagaacgacaccaaagcccgcgcggcggtctataaacgcaccagcgcgatgttaagtgagatcattaccgaggaccgcgaacatctgtcattaattcaacgacatggctggcagggaaccgaagaaggtaaacataccggcaacatggcggatgaaccggaaacgaaaccctcatcctaataaagagtgacgtaaatcacactttacagctaactgtttgtttttgtttcattgtaatgcggcgagtccagggagagagcgtggactcgccagcagaatataaaattttcctcaacatcatcctcgcaccagtcgacgacggtttacgctttacgtatagtggcgacaattttttttatcgggaaatctcaatgatcagtctgattgcggcgttagcggtagatcgcgttatcggcatggaaaacgccatgccgtggaacctgcctgccgatctcgcctggtttaaacgcaacaccttaaataaacccgtgattatgggccgccatacctgggaatcaatcggtcgtccgttgccaggacgcaaaaatattatcctcagcagtcaaccgggtacggacgatcgcgtaacgtgggtgaagtcggtggatgaagccatcgcggcgtgtggtgacgtaccagaaatcatggtgattggcggcggtcgcgtttatgaacagttcttgccaaaagcgcaaaaactgtatctgacgcatatcgacgcagaagtggaaggcgacacccatttcccggattacgagccggatgactgggaatcggtat
>48	N operona: 35	first-last	b0048	gene_poz=(601-1080)	folA	dihydrofolate reductase	REP5	/position=49223 - 50902 (49823 - 50302)	/lenght=1680 (480)	/codons=560 (160)	/complement=false	GC-compoz=52.708333333333336%	/LCI1=1.1467505241090146	/LCI2=0.3073375262054508	p_i1=0.25582648243255124	p_i2=0.30654592754553384	/Tai=0.36603758025997435	/Tei=0.37589133479098047	/EEI=2.4529662380777086
agaacatttcccgcatttgcagattattgcccgcgcccgcgatgtcgaccactacattcgtttgcgtcaggcaggcgttgaaaagccggagcgtgaaaccttcgaaggtgcgctgaaaaccgggcgtctggcactggaaagtttaggtctggggccgtatgaagcgcgagaacgtgccgatgtgttccgccgctttaatattcagatggtggaagagatggcaatggttgagaacgacaccaaagcccgcgcggcggtctataaacgcaccagcgcgatgttaagtgagatcattaccgaggaccgcgaacatctgtcattaattcaacgacatggctggcagggaaccgaagaaggtaaacataccggcaacatggcggatgaaccggaaacgaaaccctcatcctaataaagagtgacgtaaatcacactttacagctaactgtttgtttttgtttcattgtaatgcggcgagtccagggagagagcgtggactcgccagcagaatataaaattttcctcaacatcatcctcgcaccagtcgacgacggtttacgctttacgtatagtggcgacaattttttttatcgggaaatctcaatgatcagtctgattgcggcgttagcggtagatcgcgttatcggcatggaaaacgccatgccgtggaacctgcctgccgatctcgcctggtttaaacgcaacaccttaaataaacccgtgattatgggccgccatacctgggaatcaatcggtcgtccgttgccaggacgcaaaaatattatcctcagcagtcaaccgggtacggacgatcgcgtaacgtgggtgaagtcggtggatgaagccatcgcggcgtgtggtgacgtaccagaaatcatggtgattggcggcggtcgcgtttatgaacagttcttgccaaaagcgcaaaaactgtatctgacgcatatcgacgcagaagtggaaggcgacacccatttcccggattacgagccggatgactgggaatcggtattcagcgaattccacgatgctgatgcgcagaactctcacagctattgctttgagattctggagcggcggtaattttgtatagaatttacggctagcgccggatgcgacgccggtcgcgtcttatccggccttcctatatcaggctgtgtttaagacgccgccgcttcgcccaaatccttatgccggttcgacggctggacaaaatactgtttatcttcccagcgcaggcaggttaatgtaccaccccagcagcagccggtatccagcgcgtatataccttccggcgtacctttgccctccagcgatgcccagtgaccaaaggcgatgctgtattcttcagcgacagggccaggaatcgcaaaccacggtttcagtggggcaggggcctcttccggcgattctttgctgtacatatccagttgaccgttcgggaagcaaaaacgcatacgggtaaaagcgttggtgataaaacgcagtcttcccagcccccgcaattccggtgaccagttatttggcatatcgccgtacatggcatcaagaaagaagggataggagtcactcgatagcaccgcttctacatcgcgtgcgcactctttggcggtctgcagatcccactgcggcgtgatccctgcgtgggccatcaccagctttttctcttcgtcgatttgcagc
>49	N operona: 36	first	b0049	gene_poz=(601-1443)	apaH	diadenosine tetraphosphatase	null	/position=49780 - 51822 (50380 - 51222)	/lenght=2043 (843)	/codons=681 (281)	/complement=true	GC-compoz=55.753262158956105%	/LCI1=1.0083333333333333	/LCI2=0.20488095238095227	p_i1=0.16365229184996397	p_i2=0.11442171489957326	/Tai=0.3843146342943473	/Tei=0.20297954340961594	/EEI=2.3686588600470304
ggttaaagatgttcgtgtgttgagccgcatcaccaccgaagcctttaaccagcgtcgtaaaaccattcgtaacagcctcggcaacctgtttagcgtcgaggtgttaacgggaatggggatcgacccggcgatgcgagcggaaaatatctctgtcgcgcaatattgccagatggcgaactatctggcggagaacgcgcctttgcaggagagttaacgatgatcaattcgccccgagtgtgtattcaggttcaaagcgtctacattgaggctcaatcttcacctgataatgaacgttacgtttttgcttataccgtaaccatacgcaatctggggcgagcgccagtgcagttgttggggcgttactggctgatcaccaatggcaatggccgtgaaaccgaagtccagggcgaaggagtggttggcgtccagccacttatcgcgcctggcgaagagtaccagtacaccagcggtgcaatcattgaaaccccgctgggcaccatgcagggtcactacgaaatgatcgatgaaaatggcgtccctttcagcatcgacattcccgtattccgactcgccgttcccacactcattcattaaaagaatatggcgacataccttattggcgacgttcatggttgttacgatgaactgatcgcattgctgcataaagtagaatttacccctgggaaagataccctctggctgacgggcgatctggtcgcgcgcgggccgggttcgctggatgttctgcgctatgtgaaatccttaggcgacagcgtacgtctggtgctgggcaatcacgatctgcatctgctggcggtatttgccgggatcagccgcaataaaccgaaagatcgcctgacaccgctgctggaagcgccggatgccgacgagctgcttaactggctgcggcgccagcctctgctgcaaatcgacgaagagaaaaagctggtgatggcccacgcagggatcacgccgcagtgggatctgcagaccgccaaagagtgcgcacgcgatgtagaagcggtgctatcgagtgactcctatcccttctttcttgatgccatgtacggcgatatgccaaataactggtcaccggaattgcgggggctgggaagactgcgttttatcaccaacgcttttacccgtatgcgtttttgcttcccgaacggtcaactggatatgtacagcaaagaatcgccggaagaggcccctgccccactgaaaccgtggtttgcgattcctggccctgtcgctgaagaatacagcatcgcctttggtcactgggcatcgctggagggcaaaggtacgccggaaggtatatacgcgctggataccggctgctgctggggtggtacattaacctgcctgcgctgggaagataaacagtattttgtccagccgtcgaaccggcataaggatttgggcgaagcggcggcgtcttaaacacagcctgatataggaaggccggataagacgcgaccggcgtcgcatccggcgctagccgtaaattctatacaaaattaccgccgctccagaatctcaaagcaatagctgtgagagttctgcgcatcagcatcgtggaattcgctgaataccgattcccagtcatccggctcgtaatccgggaaatgggtgtcgccttccacttctgcgtcgatatgcgtcagatacagtttttgcgcttttggcaagaactgttcataaacgcgaccgccgccaatcaccatgatttctggtacgtcaccacacgccgcgatggcttcatccaccgacttcacccacgttacgcgatcgtccgtacccggttgactgctgaggataatatttttgcgtcctggcaacggacgaccgattgattcccaggtatggcggcccataatcacgggtttatttaaggtgttgcgtttaaaccaggcgagatcggcaggcaggttccacggcatggcgttttccatgccgataacgcgatctaccgctaacgccgcaatcagactgatcattgagatttcccgataaaaaaaattgtcgccactatacgtaaag
>50	N operona: 36	middle	b0050	gene_poz=(601-978)	apaG	DUF525 domain-containing protein ApaG	null	/position=50629 - 52206 (51229 - 51606)	/lenght=1578 (378)	/codons=526 (126)	/complement=true	GC-compoz=51.85185185185185%	/LCI1=1.2346666666666666	/LCI2=0.25973333333333337	p_i1=0.32111209277101715	p_i2=0.21023426947162413	/Tai=0.4750457650826394	/Tei=0.2892108425244617	/EEI=1.9347626906515014
gcaaacgcatccattcttaggcccgaaactgacgatttatcagcaggatgcgatgacctttaactttggtgaactggccgagaaaatgggtcagccgctgcgtgttttcggcaacctgccttataacatctccacgccgttgatgttccatctgtttagctatactgatgccattgccgacatgcactttatgttgcaaaaagaggtggtgaatcgtctggttgcaggaccgaacagcaaagcgtatggtcgattaagcgtcatggcgcaatactattgcaatgtgatcccggtactggaagtaccgccgtcagcctttacaccaccacccaaagtggattccgccgtcgtgcgcctggttcctcatgcaacgatgcctcacccggttaaagatgttcgtgtgttgagccgcatcaccaccgaagcctttaaccagcgtcgtaaaaccattcgtaacagcctcggcaacctgtttagcgtcgaggtgttaacgggaatggggatcgacccggcgatgcgagcggaaaatatctctgtcgcgcaatattgccagatggcgaactatctggcggagaacgcgcctttgcaggagagttaacgatgatcaattcgccccgagtgtgtattcaggttcaaagcgtctacattgaggctcaatcttcacctgataatgaacgttacgtttttgcttataccgtaaccatacgcaatctggggcgagcgccagtgcagttgttggggcgttactggctgatcaccaatggcaatggccgtgaaaccgaagtccagggcgaaggagtggttggcgtccagccacttatcgcgcctggcgaagagtaccagtacaccagcggtgcaatcattgaaaccccgctgggcaccatgcagggtcactacgaaatgatcgatgaaaatggcgtccctttcagcatcgacattcccgtattccgactcgccgttcccacactcattcattaaaagaatatggcgacataccttattggcgacgttcatggttgttacgatgaactgatcgcattgctgcataaagtagaatttacccctgggaaagataccctctggctgacgggcgatctggtcgcgcgcgggccgggttcgctggatgttctgcgctatgtgaaatccttaggcgacagcgtacgtctggtgctgggcaatcacgatctgcatctgctggcggtatttgccgggatcagccgcaataaaccgaaagatcgcctgacaccgctgctggaagcgccggatgccgacgagctgcttaactggctgcggcgccagcctctgctgcaaatcgacgaagagaaaaagctggtgatggcccacgcagggatcacgccgcagtgggatctgcagaccgccaaagagtgcgcacgcgatgtagaagcggtgctatcgagtgactcctatcccttctttcttgatgccatgtacggcgatatgccaaataactggtcaccggaattgcgggggctgggaagactgcgttttatcaccaacgcttttacccgtatgcgtttttgcttcccgaacggtcaactggatatgtacagcaaagaa
>51	N operona: 36	middle	b0051	gene_poz=(601-1422)	rsmA	16S rRNA m(6)2A1518,m(6)2A1519	null	/position=51009 - 53030 (51609 - 52430)	/lenght=2022 (822)	/codons=674 (274)	/complement=true	GC-compoz=53.04136253041363%	/LCI1=1.0598290598290598	/LCI2=0.33821733821733824	p_i1=0.19602233067958447	p_i2=0.37150430043778665	/Tai=0.3611433949090437	/Tei=0.43435387039400797	/EEI=2.4560315500023386
tggcattccttttaccggtcataccgagtttttcgaagagcgttcgcaggcgaaaaaggtggtgatgatgctggcgaccgaagaacttcgcgtggcgctggcaacgacgcatttaccgctgcgcgatatcgcagacgctatcacccctgcacttttgcacgaagtgattgctattttgcatcacgatttgcggaccaaatttggtattgccgaaccgcgcattctggtctgcgggctgaatccgcacgcgggcgaaggcggtcatatgggtacggaagagatagacaccattattccggtgctcaatgagctgcgggcgcaggggatgaaactcaacgggccgctgcctgccgataccctgtttcagccgaaatatcttgataacgccgacgccgtgctggcgatgtaccacgatcagggtcttcccgtgctaaaataccagggcttcgggcgcggtgtgaacattacgctgggcctgccctttattcgcacatcagtggaccacggcaccgcgcttgaactggcgggacgtggcaaagccgatgtcggcagttttattacggcgcttaatctcgccatcaaaatgattgttaacacccaatgaataatcgagtccaccagggccacttagcccgtaaacgcttcgggcaaaactttctcaacgatcagttcgtgatcgacagtattgtgtctgccattaacccgcaaaagggccaggcgatggtcgaaatcggccccggtctggcggcattgaccgaaccggtcggcgaacgtctggaccagctgacggtcatcgaacttgaccgcgatctggcggcacgtctgcaaacgcatccattcttaggcccgaaactgacgatttatcagcaggatgcgatgacctttaactttggtgaactggccgagaaaatgggtcagccgctgcgtgttttcggcaacctgccttataacatctccacgccgttgatgttccatctgtttagctatactgatgccattgccgacatgcactttatgttgcaaaaagaggtggtgaatcgtctggttgcaggaccgaacagcaaagcgtatggtcgattaagcgtcatggcgcaatactattgcaatgtgatcccggtactggaagtaccgccgtcagcctttacaccaccacccaaagtggattccgccgtcgtgcgcctggttcctcatgcaacgatgcctcacccggttaaagatgttcgtgtgttgagccgcatcaccaccgaagcctttaaccagcgtcgtaaaaccattcgtaacagcctcggcaacctgtttagcgtcgaggtgttaacgggaatggggatcgacccggcgatgcgagcggaaaatatctctgtcgcgcaatattgccagatggcgaactatctggcggagaacgcgcctttgcaggagagttaacgatgatcaattcgccccgagtgtgtattcaggttcaaagcgtctacattgaggctcaatcttcacctgataatgaacgttacgtttttgcttataccgtaaccatacgcaatctggggcgagcgccagtgcagttgttggggcgttactggctgatcaccaatggcaatggccgtgaaaccgaagtccagggcgaaggagtggttggcgtccagccacttatcgcgcctggcgaagagtaccagtacaccagcggtgcaatcattgaaaccccgctgggcaccatgcagggtcactacgaaatgatcgatgaaaatggcgtccctttcagcatcgacattcccgtattccgactcgccgttcccacactcattcattaaaagaatatggcgacataccttattggcgacgttcatggttgttacgatgaactgatcgcattgctgcataaagtagaatttacccctgggaaagataccctctggctgacgggcgatctggtcgcgcgcgggccgggttcgctggatgttctgcgctatgtgaaatccttaggcgacagcgtacgtctggtgctgggcaatcacgatctgcatctgctgg
>52	N operona: 36	middle	b0052	gene_poz=(601-1590)	pdxA	4-hydroxythreonine-4-phosphate dehydrogenase	null	/position=51827 - 54016 (52427 - 53416)	/lenght=2190 (990)	/codons=730 (330)	/complement=true	GC-compoz=56.36363636363636%	/LCI1=1.126646403242148	/LCI2=0.32066869300911865	p_i1=0.24149673881126155	p_i2=0.3345163632421454	/Tai=0.43313441981553835	/Tei=0.4010647269179309	/EEI=2.1005196020079184
ccagatgggctggggccgtattcaggagttgcccgggatcttcgcccaggcattaagcaccgcgaagaaaggcgacattgttggcccgattcgttccggcgttggcttccatattctgaaagttaacgacctgcgcggcgaaagcaaaaatatctcggtgaccgaagttcatgctcgccatattctgctgaaaccgtcgccgatcatgactgacgaacaggcccgtgtgaaactggaacagattgctgctgatatcaagagtggtaaaacgacttttgctgccgcagcgaaagagttctctcaggatccaggctctgctaaccagggcggcgatctcggctgggctacaccagatattttcgatccggccttccgtgacgccctgactcgcctgaacaaaggtcaaatgagtgcaccggttcactcttcattcggctggcatttaatcgaactgctggatacccgtaatgtcgataaaaccgacgctgcgcagaaagatcgtgcataccgcatgctgatgaaccgtaagttctcggaagaagcagcaagctggatgcaggaacaacgtgccagcgcctacgttaaaatcctgagcaactaatggttaaaacccaacgtgttgtgatcactcccggcgagcccgccgggattggcccggacttagttgtccagcttgcacagcgtgagtggccggtcgaactggttgtttgtgccgatgccactctccttaccaaccgggcagcgatgctcggtttgccgctcaccctccgcccttattcccccaactcccctgcacaaccgcaaactgcgggcacattaacgctacttcctgtcgcgctacgtgcacctgtcactgcggggcagttagcggttgaaaatgggcattatgtggtggaaacgctggcgcgagcgtgcgatggttgtctgaacggcgaatttgccgcgctgatcacaggtccggtgcataaaggcgttattaacgacgctggcattccttttaccggtcataccgagtttttcgaagagcgttcgcaggcgaaaaaggtggtgatgatgctggcgaccgaagaacttcgcgtggcgctggcaacgacgcatttaccgctgcgcgatatcgcagacgctatcacccctgcacttttgcacgaagtgattgctattttgcatcacgatttgcggaccaaatttggtattgccgaaccgcgcattctggtctgcgggctgaatccgcacgcgggcgaaggcggtcatatgggtacggaagagatagacaccattattccggtgctcaatgagctgcgggcgcaggggatgaaactcaacgggccgctgcctgccgataccctgtttcagccgaaatatcttgataacgccgacgccgtgctggcgatgtaccacgatcagggtcttcccgtgctaaaataccagggcttcgggcgcggtgtgaacattacgctgggcctgccctttattcgcacatcagtggaccacggcaccgcgcttgaactggcgggacgtggcaaagccgatgtcggcagttttattacggcgcttaatctcgccatcaaaatgattgttaacacccaatgaataatcgagtccaccagggccacttagcccgtaaacgcttcgggcaaaactttctcaacgatcagttcgtgatcgacagtattgtgtctgccattaacccgcaaaagggccaggcgatggtcgaaatcggccccggtctggcggcattgaccgaaccggtcggcgaacgtctggaccagctgacggtcatcgaacttgaccgcgatctggcggcacgtctgcaaacgcatccattcttaggcccgaaactgacgatttatcagcaggatgcgatgacctttaactttggtgaactggccgagaaaatgggtcagccgctgcgtgttttcggcaacctgccttataacatctccacgccgttgatgttccatctgtttagctatactgatgccattgccgacatgcactttatgttgcaaaaagaggtggtgaatcgtctggttgcaggaccgaacagcaaagcgtatggtcgattaagcgtcatggcgcaatactattgcaatgtgatcccggtactggaagtaccgccgtcagcctttacaccaccacccaaagtggattccgccgtcgtgcgcctggttcctcatgcaacgatgcctc
>53	N operona: 36	last	b0053	gene_poz=(601-1887)	surA	peptidyl-prolyl cis-trans isomerase SurA	null	/position=52816 - 55302 (53416 - 54702)	/lenght=2487 (1287)	/codons=829 (429)	/complement=true	GC-compoz=53.84615384615385%	/LCI1=1.1908099688473521	/LCI2=0.28847352024922124	p_i1=0.28808000681434287	p_i2=0.26749959972810433	/Tai=0.25806736314735124	/Tei=0.34074963975529393	/EEI=3.4987993745188817
cgggttcactggtgtgggcaggcgatacttactggcgtatctccgagcgttggggattgcgtggcgggattcagtacgatacacgtctggataacgtagcgaccagtaactccagcattgaataccgtcgggatgaagaccgtctggtacagctgaattaccgttacgccagcccggaatatattcaggctacgctgcctaagtactattccactgctgagcaatataagaatggtatttcgcaggtaggtgctgtcgccagctggccaattgccgatcgttggtccattgttggggcctactactacgacaccaatgctaacaagcaagccgactctatgttaggtgtgcaatacagctcctgctgctatgcaattcgcgtcggttacgagcggaagctgaacggttgggataacgataaacaacatgcggtatatgacaacgcaatcggctttaacatcgaacttcgcggcctgagctccaactacggtctgggtacgcaagagatgctgcgttcgaacattctgccgtatcaaaacactttgtgatttgttgatttaccacgtaatccgcagtgcggttaattgaaatggaaaaagtatgaagaactggaaaacgctgcttctcggtatcgccatgatcgcgaataccagtttcgctgccccccaggtagtcgataaagtcgcagccgtcgtcaataacggcgtcgtgctggaaagcgacgttgatggattaatgcagtcggtaaaactgaacgctgctcaggcaaggcagcaacttcctgatgacgcgacgctgcgccaccaaatcatggaacgtttgatcatggatcaaatcatcctgcagatggggcagaaaatgggagtgaaaatctccgatgagcagctggatcaggcgattgctaacatcgcgaaacagaacaacatgacgctggatcagatgcgcagccgtctggcttacgatggactgaactacaacacctatcgtaaccagatccgcaaagagatgattatctctgaagtgcgtaacaacgaggtgcgtcgtcgcatcaccatcctgccgcaggaagtcgaatccctggcgcagcaggtgggtaaccaaaacgacgccagcactgagctgaacctgagccacatcctgatcccgctgccggaaaacccgacctctgatcaggtgaacgaagcggaaagccaggcgcgcgccattgtcgatcaggcgcgtaacggcgctgatttcggtaagctggcgattgctcattctgccgaccagcaggcgctgaacggcggccagatgggctggggccgtattcaggagttgcccgggatcttcgcccaggcattaagcaccgcgaagaaaggcgacattgttggcccgattcgttccggcgttggcttccatattctgaaagttaacgacctgcgcggcgaaagcaaaaatatctcggtgaccgaagttcatgctcgccatattctgctgaaaccgtcgccgatcatgactgacgaacaggcccgtgtgaaactggaacagattgctgctgatatcaagagtggtaaaacgacttttgctgccgcagcgaaagagttctctcaggatccaggctctgctaaccagggcggcgatctcggctgggctacaccagatattttcgatccggccttccgtgacgccctgactcgcctgaacaaaggtcaaatgagtgcaccggttcactcttcattcggctggcatttaatcgaactgctggatacccgtaatgtcgataaaaccgacgctgcgcagaaagatcgtgcataccgcatgctgatgaaccgtaagttctcggaagaagcagcaagctggatgcaggaacaacgtgccagcgcctacgttaaaatcctgagcaactaatggttaaaacccaacgtgttgtgatcactcccggcgagcccgccgggattggcccggacttagttgtccagcttgcacagcgtgagtggccggtcgaactggttgtttgtgccgatgccactctccttaccaaccgggcagcgatgctcggtttgccgctcaccctccgcccttattcccccaactcccctgcacaaccgcaaactgcgggcacattaacgctacttcctgtcgcgctacgtgcacctgtcactgcggggcagttagcggttgaaaatgggcattatgtggtggaaacgctggcgcgagcgtgcgatggttgtctgaacggcgaatttgccgcgctgatcacaggtccggtgcataaaggcgttattaacgacgctggcattccttttaccggtcataccgagtttttcgaagagcgttcgcaggcgaaaaaggtggtgatgatgctggcgaccgaagaacttcgcgtggcgctggcaacgacgcatttaccgctgcgcgatatcgcagacgctatcacccctgcacttttgcacgaagtgattgctattttgcatcacgatttgcggaccaaatttggtattgccgaac
>54	N operona: 37	first-last	b0054	gene_poz=(601-2955)	lptD	lipopolysaccharide assembly protein LptD	null	/position=54155 - 57709 (54755 - 57109)	/lenght=3555 (2355)	/codons=1185 (785)	/complement=true	GC-compoz=51.38004246284501%	/LCI1=1.034438775510204	/LCI2=0.17491496598639458	p_i1=0.17974231089701193	p_i2=0.07302765105135667	/Tai=0.3331456393299034	/Tei=0.165724885946221	/EEI=2.709613761371023
gcatcttttcgcgcagcgggtaattgtctgattttcccacccggaacgcattttgcgccgcagtacgggaagcgccatgaagattcattcggtccatcaactggctggcgatatgaatatcagcctccgtgacgcgacctttggatttggttaaatgccccatcacttcaaaagtggtggcaaaaaacagcgcctgacgctcacgctggttggcgaaccacgccattttacggctacgggctttatcaaacatatggccaattaacaggcctaacactacgccccaaaagccgccgcccatcagtaaggccacggccacgccaatgatttttccccaatactgcatatattccccaaatcgacacacggatatcagggctatctcccacaatataaaggtgcttttaccgttttccggctgcggtcaattgtgggacatcgcctataatttgcattatcatacctgtcattcaatgccgtgcctaacaccactgacgctattcggacaggattaacactagcgtagagatgacgagtacgttagtctctgaccgtttgtcacgcgcaacgttaccgatgatggaacaataaaatcaacgtatgaaaaaacgtatccccactctcctggccaccatgattgccaccgccctttatagtcaacagggactggcagccgacctcgcctcacagtgcatgttgggcgtgccaagctatgaccgtcctctggtacagggcgataccaatgacttacccgtgactatcaatgctgaccacgcgaaaggggactacccggatgacgccgtgtttactggcagcgtggatatcatgcagggtaacagccgtctgcaggccgacgaagtgcagctccatcaaaaagaggcaccaggacaaccggagccggtacgtaccgttgatgcgctcggtaatgtccattacgacgataaccaggtgatcctcaaagggccgaaaggctgggcgaatctgaacaccaaagataccaacgtctgggaaggtgattaccagatggtgggtcgccagggtcgcggtaaagcggacctgatgaaacaacgtggcgaaaaccgctataccattctggataacggtagctttacctcctgtctgccgggttctgacacctggagcgtggtaggtagcgaaattattcatgaccgcgaagaacaagttgcggagatctggaacgcccgctttaaggtgggtccggtaccgatcttttatagcccctatttgcagttgccggtgggtgacaaacgtcgctctggtttcttgatcccgaacgccaagtacaccaccaccaactactttgagttctacctgccatattactggaacatcgcgccaaatatggatgccaccatcacgccgcattatatgcatcgtcgtggcaacatcatgtgggagaacgaattccgctacctctcccaggcgggcgctggcttgatggaactggactatctgccttcagataaagtctatgaagatgaacacccgaacgatgacagttcacgtcgttggttattctactggaaccactccggggtcatggatcaggtgtggcgtttcaacgtcgactacaccaaggtcagcgatcctagctacttcaatgatttcgataacaagtacggttccagtactgacggctacgcaacgcaaaaattcagcgttggctatgcggtgcaaaacttcaatgccaccgtttcaaccaagcagttccaggttttcagcgaacagaacaccagtagctactcggcagagccgcagttagacgttaattactaccagaatgatgttggtccgtttgatacgcgtatttacggccaggcagtgcactttgttaacaccagagacgacatgcctgaagcaacccgtgttcacctggaaccgaccatcaatttgccgctctctaataactggggcagcatcaataccgaagcgaagttgctggcaacccattatcagcaaaccaatcttgactggtataactccagaaacacgaccaagctggacgaatccgttaaccgcgtaatgccgcaattcaaagttgacggcaaaatggtctttgaacgcgatatggaaatgctggctccgggttatacccaaacgctggaaccgcgcgcgcagtatttgtacgtgccgtatcgcgatcagagcgacatctataactacgactcgtctctgctgcaatctgactactctggcctgttccgggaccggacttacggcggtcttgaccgtattgcctccgctaaccaggtgacgaccggtgtcacatctcgcatatatgatgatgctgccgttgaacgttttaatatttccgttggtcaaatctactatttcacggagtctcgcactggcgatgacaacataacatgggagaatgacgacaaaacgggttcactggtgtgggcaggcgatacttactggcgtatctccgagcgttggggattgcgtggcgggattcagtacgatacacgtctggataacgtagcgaccagtaactccagcattgaataccgtcgggatgaagaccgtctggtacagctgaattaccgttacgccagcccggaatatattcaggctacgctgcctaagtactattccactgctgagcaatataagaatggtatttcgcaggtaggtgctgtcgccagctggccaattgccgatcgttggtccattgttggggcctactactacgacaccaatgctaacaagcaagccgactctatgttaggtgtgcaatacagctcctgctgctatgcaattcgcgtcggttacgagcggaagctgaacggttgggataacgataaacaacatgcggtatatgacaacgcaatcggctttaacatcgaacttcgcggcctgagctccaactacggtctgggtacgcaagagatgctgcgttcgaacattctgccgtatcaaaacactttgtgatttgttgatttaccacgtaatccgcagtgcggttaattgaaatggaaaaagtatgaagaactggaaaacgctgcttctcggtatcgccatgatcgcgaataccagtttcgctgccccccaggtagtcgataaagtcgcagccgtcgtcaataacggcgtcgtgctggaaagcgacgttgatggattaatgcagtcggtaaaactgaacgctgctcaggcaaggcagcaacttcctgatgacgcgacgctgcgccaccaaatcatggaacgtttgatcatggatcaaatcatcctgcagatggggcagaaaatgggagtgaaaatctccgatgagcagctggatcaggcgattgctaacatcgcgaaacagaacaacatgacgctggatcagatgcgcagccgtctggcttacgatggactgaactacaacacctatcgtaaccagatccgcaaagagatgattatctctgaagtgcgtaacaacgaggtgcgtcgtcgcatcaccatcctgccgcaggaagtcgaatccctggcgcagcaggtgggtaaccaaaacgacgccagcactgagctgaacctgagccacatcctgatcccgct
>55	N operona: 38	first-last	b0055	gene_poz=(601-1416)	djlA	co-chaperone protein DjlA	null	/position=56764 - 58779 (57364 - 58179)	/lenght=2016 (816)	/codons=672 (272)	/complement=false	GC-compoz=52.69607843137255%	/LCI1=1.1451414514145142	/LCI2=0.32546125461254616	p_i1=0.25466989150444297	p_i2=0.3446108298453149	/Tai=0.3469045247758653	/Tei=0.4101497468607834	/EEI=2.5368287598622734
ggttatcgtcgtaatggacattaccgagcgcatcaacggtacgtaccggctccggttgtcctggtgcctctttttgatggagctgcacttcgtcggcctgcagacggctgttaccctgcatgatatccacgctgccagtaaacacggcgtcatccgggtagtcccctttcgcgtggtcagcattgatagtcacgggtaagtcattggtatcgccctgtaccagaggacggtcatagcttggcacgcccaacatgcactgtgaggcgaggtcggctgccagtccctgttgactataaagggcggtggcaatcatggtggccaggagagtggggatacgttttttcatacgttgattttattgttccatcatcggtaacgttgcgcgtgacaaacggtcagagactaacgtactcgtcatctctacgctagtgttaatcctgtccgaatagcgtcagtggtgttaggcacggcattgaatgacaggtatgataatgcaaattataggcgatgtcccacaattgaccgcagccggaaaacggtaaaagcacctttatattgtgggagatagccctgatatccgtgtgtcgatttggggaatatatgcagtattggggaaaaatcattggcgtggccgtggccttactgatgggcggcggcttttggggcgtagtgttaggcctgttaattggccatatgtttgataaagcccgtagccgtaaaatggcgtggttcgccaaccagcgtgagcgtcaggcgctgttttttgccaccacttttgaagtgatggggcatttaaccaaatccaaaggtcgcgtcacggaggctgatattcatatcgccagccagttgatggaccgaatgaatcttcatggcgcttcccgtactgcggcgcaaaatgcgttccgggtgggaaaatcagacaattacccgctgcgcgaaaagatgcgccagtttcgcagtgtctgctttggtcgttttgacttaattcgtatgtttctggagatccagattcaggcggcgtttgctgatggttcactgcacccgaatgaacgggcggtgctgtatgtcattgcagaagaattagggatctcccgcgctcagtttgaccagtttttgcgcatgatgcagggcggtgcacagtttggcggcggttatcagcagcaaactggcggtggtaactggcagcaagcgcagcgtggcccaacgctggaagatgcctgtaatgtgctgggcgtgaagccgacggatgatgcgaccaccatcaaacgtgcctaccgtaagctgatgagtgaacaccatcccgataagctggtggcgaaaggtttgccgcctgagatgatggagatggcgaagcagaaagcgcaggaaattcagcaggcatatgagctgataaagcagcagaaagggtttaaatgaccctgtaaatgatgctgagtaactgcccacgattaaaggtggccgccctggcggtcacttctttgagaaaaggcgtttactcagaatggtggacaggctcaatgcacggtttacgggaggggttctgtaggttttatcgcgttgaccctgcttaaggttgagagctttacgacgagcggaattatatttttacgtcttaaaaataaaaaacacatacctgaatgagcgatttttgaaagtatatttattcagaacgcgcatcatgagtttttaactcaatgcgaggctattaccatgaaagtatcagttccaggcatgccggttacacttttaaatatgagcaagaacgatatttataagatggtgagcggggacaagatggacgtgaagatgaatatctttcaacgcttgtgggagacgttacgccatctgttctggtcagataaacagactgaggcttataaacttctgttcaatttcgtgaataaccagactggcaacatcaacgcctcagaatactttactggggctatcaacgagaatgagagagaaaagtttatcaatagcctggaattattcaataaacttaaaacatgcgca
>56	N operona: 39	first	b0056	gene_poz=(601-1251)	yabP	putative uncharacterized protein YabP	null	/position=57874 - 59724 (58474 - 59124)	/lenght=1851 (651)	/codons=617 (217)	/complement=false	GC-compoz=45.16129032258064%	/LCI1=1.0895061728395061	/LCI2=0.1507716049382716	p_i1=0.21577893099922088	p_i2=0.046597762260144594	/Tai=0.5674840189858211	/Tei=0.14193798603413013	/EEI=1.5923973194833494
tttttgcgcatgatgcagggcggtgcacagtttggcggcggttatcagcagcaaactggcggtggtaactggcagcaagcgcagcgtggcccaacgctggaagatgcctgtaatgtgctgggcgtgaagccgacggatgatgcgaccaccatcaaacgtgcctaccgtaagctgatgagtgaacaccatcccgataagctggtggcgaaaggtttgccgcctgagatgatggagatggcgaagcagaaagcgcaggaaattcagcaggcatatgagctgataaagcagcagaaagggtttaaatgaccctgtaaatgatgctgagtaactgcccacgattaaaggtggccgccctggcggtcacttctttgagaaaaggcgtttactcagaatggtggacaggctcaatgcacggtttacgggaggggttctgtaggttttatcgcgttgaccctgcttaaggttgagagctttacgacgagcggaattatatttttacgtcttaaaaataaaaaacacatacctgaatgagcgatttttgaaagtatatttattcagaacgcgcatcatgagtttttaactcaatgcgaggctattaccatgaaagtatcagttccaggcatgccggttacacttttaaatatgagcaagaacgatatttataagatggtgagcggggacaagatggacgtgaagatgaatatctttcaacgcttgtgggagacgttacgccatctgttctggtcagataaacagactgaggcttataaacttctgttcaatttcgtgaataaccagactggcaacatcaacgcctcagaatactttactggggctatcaacgagaatgagagagaaaagtttatcaatagcctggaattattcaataaacttaaaacatgcgcaaaaaatccggatgagttggtcgcaaagggcaatatgcgctgggtcgcccagaccttcggggatatcgagttaagtgtcacttttttcattgaaaagaataagatatgtactcagacgttgcagctgcataagggccaaggtaacttgggcgttgatcttagaaaggcttaccttcccggcgttgacatgagggattgttaccttggtaaaaaaacaatgaaaggtagcaatgatatcctttatgagagacctgggtggaatgctaacctgggcgtgctaccccggacggtgctaccccggacggtgctaacccggacggtgctaacctggacggtgctaccgtgaacggtgctacctccttatatgatgaggtaattattattaataaaatcccccccaaaaaaattgatactaaaggagttgctactgaagaagttgctactaaaaaagtactgctgaacaaattactgacaacgcaattattgaatgagccagaataagctaaggttgaaggggctggaacgccccttcaaccttagcagtagcgtgggatgatttcacaattagaaagacctgcatgatgagctagagaagaggctagtgacgcaaggcgtcgtgcaggacacggatcaccgagatgggcatcgccaaccagactgctaattagcccatgaataacaatcagaaaggaccataacagacccgttaaaatgaaatataagagacggtcaacgggtgaagaaaaagttcaaaaattcgctgtggagcaggaagggaattaccgaatggaaagcgtagccacacgcaacaactgaaagcagtttggcagaaacaaaaaatccccggactcggggatttatgtacaagaggcagcccttaggatgagggtataaacgtacaggaaaggttaaaaatccgctggcgctttaaacgtcatactattgc
>57	N operona: 39	last	b0057	gene_poz=(601-759)	yabQ	protein YabQ	null	/position=58521 - 59879 (59121 - 59279)	/lenght=1359 (159)	/codons=453 (53)	/complement=false	GC-compoz=33.9622641509434%	/LCI1=0.9230769230769231	/LCI2=0.13397435897435894	p_i1=0.11619422722253546	p_i2=0.03205318268742883	/Tai=0.41446382829800654	/Tei=0.12884786441868595	/EEI=2.007377045848055
caagaacgatatttataagatggtgagcggggacaagatggacgtgaagatgaatatctttcaacgcttgtgggagacgttacgccatctgttctggtcagataaacagactgaggcttataaacttctgttcaatttcgtgaataaccagactggcaacatcaacgcctcagaatactttactggggctatcaacgagaatgagagagaaaagtttatcaatagcctggaattattcaataaacttaaaacatgcgcaaaaaatccggatgagttggtcgcaaagggcaatatgcgctgggtcgcccagaccttcggggatatcgagttaagtgtcacttttttcattgaaaagaataagatatgtactcagacgttgcagctgcataagggccaaggtaacttgggcgttgatcttagaaaggcttaccttcccggcgttgacatgagggattgttaccttggtaaaaaaacaatgaaaggtagcaatgatatcctttatgagagacctgggtggaatgctaacctgggcgtgctaccccggacggtgctaccccggacggtgctaacccggacggtgctaacctggacggtgctaccgtgaacggtgctacctccttatatgatgaggtaattattattaataaaatcccccccaaaaaaattgatactaaaggagttgctactgaagaagttgctactaaaaaagtactgctgaacaaattactgacaacgcaattattgaatgagccagaataagctaaggttgaaggggctggaacgccccttcaaccttagcagtagcgtgggatgatttcacaattagaaagacctgcatgatgagctagagaagaggctagtgacgcaaggcgtcgtgcaggacacggatcaccgagatgggcatcgccaaccagactgctaattagcccatgaataacaatcagaaaggaccataacagacccgttaaaatgaaatataagagacggtcaacgggtgaagaaaaagttcaaaaattcgctgtggagcaggaagggaattaccgaatggaaagcgtagccacacgcaacaactgaaagcagtttggcagaaacaaaaaatccccggactcggggatttatgtacaagaggcagcccttaggatgagggtataaacgtacaggaaaggttaaaaatccgctggcgctttaaacgtcatactattgccatacgccggatgggtaatcgtcaacatctctgcatgtagcaacaaacgtggtgccatcgctctcgcttctggtgatgcataaaaacgatcgccgagaatcggatgacccagcgccagcatatgcacacgcaattgatgcgaacgcccggtaatc
>58	N operona: 40	first	b0058	gene_poz=(601-1260)	rluA	23S rRNA pseudouridine(746) and tRNA	null	/position=59087 - 60946 (59687 - 60346)	/lenght=1860 (660)	/codons=620 (220)	/complement=true	GC-compoz=53.939393939393945%	/LCI1=1.1141552511415524	/LCI2=0.3280060882800607	p_i1=0.23273259152602327	p_i2=0.34997510661341075	/Tai=0.40504051485730985	/Tei=0.4149775959520697	/EEI=2.2495549328134867
tgcacagtttattacctgggagcatccgctgatccgcaacggtctggatctgatcctttctggcgataccggtagcagcacgatttcactgttaaaaaacaaagcgttgccggtaggtacgctgttggtggaactgatttatgtggttgaagcccaggctccgaagcagttgcagctcaaccgcttcctgccaccgacgccggtacgtatgctgctggataaaaacggcaacaacctggcggcgcaggtagagtttgaaacctttaaccgccagcttaacgcggttaaccgtcacaccggcagcaaactggttaacgccgtgcagcaggatgttcacgctatccttcaactgggtgaagcgcagatcgagaaatctgcccgtgcattgattgatgcagcgcgtaacgaagccgacgaaaaactgtctgccgagctgtctcgtctggaagctctgcgtgcagtgaacccgaacattcgtgacgacgaactgaccgccattgagagcaaccgtcagcaggtaatggaaagcctggatcaggcaggttggcgtctggatgccctgcgtttgatcgttgtaacgcatcagtaacggagccgaaaatggggatggaaaactacaatccaccgcaggaaccctggttggttatcctgtatcaggatgaccatattatggtggtcaacaagccgagcggtttgttgtcagtgccgggtcgtctggaagagcacaaagacagcgtgatgacgcgcattcagcgtgattatccgcaggcagaatcggtgcatcgtctggatatggctaccagcggcgtgattgtagtggcgctgaccaaagccgcggagcgggagttaaaacgccagttccgcgagcgcgagccgaaaaagcagtatgtggcccgcgtctgggggcatccatcccccgcagaaggtctggtggatctgccgctgatttgcgactggccaaaccgcccgaaacagaaagtctgttacgaaacgggtaaacctgcgcagacggaatatgaagtggtggagtatgcggcggataacacggcaagagtggtgttaaaaccgattaccgggcgttcgcatcaattgcgtgtgcatatgctggcgctgggtcatccgattctcggcgatcgtttttatgcatcaccagaagcgagagcgatggcaccacgtttgttgctacatgcagagatgttgacgattacccatccggcgtatggcaatagtatgacgtttaaagcgccagcggatttttaacctttcctgtacgtttataccctcatcctaagggctgcctcttgtacataaatccccgagtccggggattttttgtttctgccaaactgctttcagttgttgcgtgtggctacgctttccattcggtaattcccttcctgctccacagcgaatttttgaactttttcttcacccgttgaccgtctcttatatttcattttaacgggtctgttatggtcctttctgattgttattcatgggctaattagcagtctggttggcgatgcccatctcggtgatccgtgtcctgcacgacgccttgcgtcactagcctcttctctagctcatcatgcaggtctttctaattgtgaaatcatcccacgctactgctaaggttgaaggggcgttccagccccttcaaccttagcttattctggctcattcaataattgcgttgtcagtaatttgttcagcagtacttttttagtagcaacttcttcagtagcaactcctttagtatcaatttttttgggggggattttattaataataattacctcatcatataaggaggtagcaccgttcacggtagcaccgtccaggttagcaccgtccgggtta
>59	N operona: 40	last	b0059	gene_poz=(601-3507)	rapA	RNA polymerase-binding ATPase and RNAP recycling	null	/position=59758 - 63864 (60358 - 63264)	/lenght=4107 (2907)	/codons=1369 (969)	/complement=true	GC-compoz=54.90196078431373%	/LCI1=1.2117768595041323	/LCI2=0.3443181818181819	p_i1=0.30377394653154705	p_i2=0.38435174674762596	/Tai=0.24934661215239118	/Tei=0.4459165720728634	/EEI=3.6746115009602454
cgactggacgccgctggcccagcagtttcagcaggagctatacctgcgcatcttccgcaacgagccatatcaggaatatgtacgcgaaaccatcgacaaactgatggcgggtgaactggatgcgcgactggtttaccgtaaacgccttcgccgtccgctgagcgagtatcagcgtaatgtgccgcctcatgtacgcgccgctcgccttgccgatgaagaaaaccaaaagcgtggtcgccccttgcaatatcagaatcgcggcaccattaagtacgtatggaccaccaacggcccggagccgctggactaccaacgttcaccactggattacgaacactatctgacccgccagctacaacccgtggcggagggaatactcccttttattgaggataattttgctacacttatgaccgggcaacttgggctattttgagcaaaaaaaagagttcgccagataccattttgatgcgtgacgaatgctttgccatccagtaccatagcgccctttccattcctggacctgaataacaccactacctcataagcacggtagcgggtggttattgcctgcaattaaagatatagagccgaacacatatgccttttacacttggtcaacgctggatcagcgatacagaaagcgaattgggacttggaaccgttgtcgcggtggatgcgcgaactgtcactttacttttcccatctactggtgaaaaccgtctgtacgcacgcagtgattcccccgtgacccgcgtgatgttcaaccctggtgataccattaccagccatgacggctggcagatgcaagtcgaagaagtaaaagaagaaaatggcttgctgacctatatcggtactcgcctggatactgaagagtccggcgtagccctgcgtgaagttttccttgatagcaaactggtgttcagcaaaccgcaggaccgtctgtttgccgggcagattgaccgtatggaccgctttgcgctgcgttatcgcgcgcgtaaatattccagcgaacagttccgtatgccgtacagcggcctgcgcggtcagcgtaccagcctgatcccgcatcagctcaacatcgctcatgatgttggtcgccgccacgcgccgcgcgtcctgctggctgacgaagtgggtttagggaaaaccattgaagccgggatgatcctgcatcagcaactgctctctggcgctgctgaacgtgtgctaattatcgtcccggaaaccttacagcatcagtggctggtagaaatgctgcgccgtttcaacctgcgctttgcgctatttgatgatgagcgttatgccgaagctcagcacgatgcttacaacccgtttgacaccgaacagctggtgatttgctcgctggattttgcccgtcgtagcaaacagcgcctggaacatctctgtgaagccgaatgggacctgctggtggtcgatgaagcgcatcacctggtgtggagcgaagatgcgccaagccgtgaatatcaggccattgaacaactggcagagcacgtgccgggcgttctgctgctgaccgcgaccccggaacagctggggatggaaagccacttcgcccgtctgcgtctgctggacccgaaccgtttccacgattttgcgcagttcgttgaagagcagaaaaattatcgtccggttgcggacgccgttgccatgctgctggcaggtaacaaactgagcaatgacgaactgaacatgctcggcgagatgatcggcgagcaggatatcgagccgctgttgcaggcagcaaacagcgacagcgaagatgcccagagcgcccgtcaggagctggtttcgatgctgatggatcgccacggcaccagccgcgtgctgttccgtaacacgcgtaacggtgtgaaaggattcccgaaacgcgagctgcacaccattaagctgccgctaccgacgcagtatcagacggctattaaagtctccggcattatgggcgcacgtaaaagtgcggaagatcgtgctcgcgatatgctctacccggagcgtatttatcaggaatttgaaggtgataacgccacctggtggaacttcgatccgcgcgttgagtggctgatgggctacctgaccagccatcgctctcagaaagtgctggtgatctgcgccaaagctgccactgcgctgcaactggagcaggtactgcgcgaacgtgaaggtattcgcgctgcggtgttccacgaaggtatgtcgattatcgaacgtgaccgcgctgccgcctggtttgccgaagaagacaccggcgcacaggtactgctgtgctcagaaatcggttctgaaggacgtaacttccagttcgccagccacatggtgatgtttgacctgccattcaacccggatctactggagcagcgtattggtcgtctggatcgtatcggccaggcgcacgatattcagatccatgtgccttatctggagaaaaccgctcagtcggtgctggtgcgctggtatcacgaaggtctggatgcatttgagcacacctgcccgaccggacgcactatttacgatagcgtatacaacgatctgattaactatctggcttcaccggatcaaaccgaaggctttgacgatctgatcaaaaactgccgcgagcaacatgaagcgctgaaagcacagctggaacagggtcgtgaccgcctgctggaaatccactccaacggtggcgaaaaagcccaggcactggcagaaagcattgaagagcaggatgacgataccaacctgatcgccttcgccatgaacctgttcgatattatcggtatcaatcaggacgatcgcggcgacaacatgatcgtgctgacgccgtccgatcatatgctggtgccggacttccctggcctgtcggaagatggcatcaccatcacctttgatcgtgaagtggcgctggcgcgtgaagatgcacagtttattacctgggagcatccgctgatccgcaacggtctggatctgatcctttctggcgataccggtagcagcacgatttcactgttaaaaaacaaagcgttgccggtaggtacgctgttggtggaactgatttatgtggttgaagcccaggctccgaagcagttgcagctcaaccgcttcctgccaccgacgccggtacgtatgctgctggataaaaacggcaacaacctggcggcgcaggtagagtttgaaacctttaaccgccagcttaacgcggttaaccgtcacaccggcagcaaactggttaacgccgtgcagcaggatgttcacgctatccttcaactgggtgaagcgcagatcgagaaatctgcccgtgcattgattgatgcagcgcgtaacgaagccgacgaaaaactgtctgccgagctgtctcgtctggaagctctgcgtgcagtgaacccgaacattcgtgacgacgaactgaccgccattgagagcaaccgtcagcaggtaatggaaagcctggatcaggcaggttggcgtctggatgccctgcgtttgatcgttgtaacgcatcagtaacggagccgaaaatggggatggaaaactacaatccaccgcaggaaccctggttggttatcctgtatcaggatgaccatattatggtggtcaacaagccgagcggtttgttgtcagtgccgggtcgtctggaagagcacaaagacagcgtgatgacgcgcattcagcgtgattatccgcaggcagaatcggtgcatcgtctggatatggctaccagcggcgtgattgtagtggcgctgaccaaagccgcggagcgggagttaaaacgccagttccgcgagcgcgagccgaaaaagcagtatgtggcccgcgtctgggggcatccatcccccgcagaaggtctggtggatctgccgctgatttgcgactggccaaaccgcccgaaacagaaagtctgttacgaaacgggtaaacctgcgcagacggaatatgaagtggtggagtatgcggcggataacacggcaagagtggtgttaaaaccgattaccgggcgttcgcatcaattgcgtgtgcatatgctggcgctgggtcatccgattctcggcgatcgtttttatgcatcaccagaagcgagagcgatggcaccacgtttgttgctacatg
>60	N operona: 41	first-last	b0060	gene_poz=(601-2952)	polB	DNA polymerase II	null	/position=62829 - 66380 (63429 - 65780)	/lenght=3552 (2352)	/codons=1184 (784)	/complement=true	GC-compoz=55.35714285714286%	/LCI1=1.1353767560664112	/LCI2=0.3469987228607923	p_i1=0.2476866991215836	p_i2=0.38998850029471377	/Tai=0.4043523898191864	/Tei=0.4509896502652424	/EEI=2.283097994998625
cgtggttagcatcgaaaccggtgaagtggttgaaggtacgaaaaagccctcctccgacacgccaactcaccggctgctctatcaggcattcccctccattggcggcattgtgcatacgcactcgcgccacgccaccatctgggcgcaggcgggtcagtcgattccagcaaccggcaccacccacgccgactatttctacggcaccattccctgcacccgcaaaatgaccgacgcagaaatcaacggcgaatatgagtgggaaaccggtaacgtcatcgtagaaacctttgaaaaacagggtatcgatgcagcgcaaatgcccggcgttctggtccattcccacggcccgtttgcatggggcaaaaatgccgaagatgcggtgcataacgccatcgtgctggaagaggtcgcttatatggggatattctgccgtcagttagcgccgcagttaccggatatgcagcaaacgctgctggataaacactatctgcgtaagcatggcgcgaaggcatattacgggcagtaatgactgtataaaaccacagccaatcaaacgaaaccaggctatactcaagcctggttttttgatggattttcagcgtggcgcaggcaggttttatcttaacccgacactggcgggacaccccgcaagggacagaagtctccttctggctggcgacggacaacgggccgttgcaggttacgcttgcaccgcaagagtccgtggcgtttattcccgccgatcaggttccccgcgctcagcatattttgcagggtgaacaaggctttcgcctgacaccgctggcgttaaaggattttcaccgccagccggtgtatggcctttactgtcgcgcccatcgccaattgatgaattacgaaaagcgcctgcgtgaaggtggcgttaccgtctacgaggccgatgtgcgtccgccagaacgctatctgatggagcggtttatcacctcaccggtgtgggtcgagggtgatatgcacaatggcactatcgttaatgcccgtctgaaaccgcatcccgactatcgtccgccgctcaagtgggtttctatagatattgaaaccacccgccacggtgagctgtactgcatcggcctggaaggctgcgggcagcgcatcgtttatatgctggggccggagaatggcgacgcctcctcgcttgatttcgaactggaatacgtcgccagccgcccgcagttgctggaaaaactcaacgcctggtttgccaactacgatcctgatgtgatcatcggttggaacgtggtgcagttcgatctgcgaatgctgcaaaaacatgccgagcgttaccgtcttccgctgcgtcttgggcgcgataatagcgagctggagtggcgcgagcacggctttaaaaacggcgtcttttttgcccaggctaaaggtcggctaattatcgacggtatcgaggcgctgaaatccgcgttctggaatttctcttcattctcgctggaaactgtcgctcaggagctattaggcgaaggaaaatctatcgataacccgtgggatcgaatggacgaaattgaccgccgtttcgccgaagataaacctgcgctggcaacttataacctgaaagattgcgagctggtgacgcagatcttccacaaaactgaaatcatgccatttttactcgaacgggcaacggtgaacggcctgccggtggaccgacacggcggttcggtggcggcatttggtcatctctattttccgcgaatgcatcgcgctggttatgtcgcgcctaatctcggcgaagtgccgccgcacgccagccctggcggctacgtgatggattcacggccagggctttatgattcagtgctggtgctggactataaaagcctgtacccgtcgatcatccgcacctttctgattgatcccgtcgggctggtggaaggcatggcgcagcctgatccagagcacagtaccgaaggttttctcgatgcctggttctcgcgagaaaaacattgcctgccggagattgtgactaacatctggcacgggcgcgatgaagccaaacgccagggtaacaaaccgctgtcgcaggcgctgaaaatcatcatgaatgccttttatggcgtgctcggcaccaccgcctgccgcttcttcgatccgcggctggcatcgtcgatcaccatgcgtggtcatcagatcatgcggcaaaccaaagcgttgattgaagcacagggctacgacgttatctacggcgataccgactcaacgtttgtctggctgaaaggcgcacattcggaagaagaagcggcgaaaatcggtcgtgcactggtgcagcacgttaacgcctggtgggcggaaacgctgcaaaaacaacggctgaccagcgcattagaactggagtatgaaacccatttctgccgttttctgatgccaaccattcgcggagccgataccggcagtaaaaagcgttatgccggactgattcaggagggcgacaagcagcggatggtgtttaaagggctggaaaccgtgcgcaccgactggacgccgctggcccagcagtttcagcaggagctatacctgcgcatcttccgcaacgagccatatcaggaatatgtacgcgaaaccatcgacaaactgatggcgggtgaactggatgcgcgactggtttaccgtaaacgccttcgccgtccgctgagcgagtatcagcgtaatgtgccgcctcatgtacgcgccgctcgccttgccgatgaagaaaaccaaaagcgtggtcgccccttgcaatatcagaatcgcggcaccattaagtacgtatggaccaccaacggcccggagccgctggactaccaacgttcaccactggattacgaacactatctgacccgccagctacaacccgtggcggagggaatactcccttttattgaggataattttgctacacttatgaccgggcaacttgggctattttgagcaaaaaaaagagttcgccagataccattttgatgcgtgacgaatgctttgccatccagtaccatagcgccctttccattcctggacctgaataacaccactacctcataagcacggtagcgggtggttattgcctgcaattaaagatatagagccgaacacatatgccttttacacttggtcaacgctggatcagcgatacagaaagcgaattgggacttggaaccgttgtcgcggtggatgcgcgaactgtcactttacttttcccatctactggtgaaaaccgtctgtacgcacgcagtgattcccccgtgacccgcgtgatgttcaaccctggtgataccattaccagccatgacggctggcagatgcaagtcgaagaagtaaaagaagaaaatggcttgctgacctatatcggtactcgcctggatactgaagagtccggcgtagccctgcgtgaagttttccttgatagcaaactggtgttcagcaaaccgcaggaccgtctgtttgccgggcagattgaccgtatggaccgctttgcgctgcgttatcgcgcgcgtaaatattccagcgaacagttccgtatgccgtacagcg
>61	N operona: 42	first-last	b0061	gene_poz=(601-1296)	araD	L-ribulose-5-phosphate 4-epimerase AraD	REPv6a	/position=65255 - 67150 (65855 - 66550)	/lenght=1896 (696)	/codons=632 (232)	/complement=true	GC-compoz=55.31609195402298%	/LCI1=1.1443001443001444	/LCI2=0.3444444444444445	p_i1=0.2540658163823368	p_i2=0.3846173867014991	/Tai=0.3515874080933883	/Tei=0.4461556480313492	/EEI=2.6609415336986695
gattgatctcggcgatcgttaccgtctactggttaactgcatcgacacggtgaaaacaccgcactccctgccgaaactgccggtggcgaatgcgctgtggaaagcgcaaccggatctgccaactgcttccgaagcgtggatcctcgctggtggcgcgcaccataccgtcttcagccatgcactgaacctcaacgatatgcgccaattcgccgagatgcacgacattgaaatcacggtgattgataacgacacacgcctgccagcgtttaaagacgcgctgcgctggaacgaagtgtattacgggtttcgtcgctaagtagccgcatccggtatgtaacgcctgatgcgacgctgacgcgtcttatctggcctacacgctgcgattttgtaggccggataagcaaagcgcatccggcattcaacgcctgatgcgacgctggcgcgtcttatcaggcctacgcgctgcgattttgtaggccggataagcaaagcgcatccggcattcaacgcctgatgcgacgctggcgcgtcttatcaggcctacacgctgcgattttgtaggccggataagcaaagcgcatccggcacgaaggagtcaacatgttagaagatctcaaacgccaggtattagaagccaacctggcgctgccaaaacacaacctggtcacgctcacatggggcaacgtcagcgccgttgatcgcgagcgcggcgtctttgtgatcaaaccttccggcgtcgattacagcgtcatgaccgctgacgatatggtcgtggttagcatcgaaaccggtgaagtggttgaaggtacgaaaaagccctcctccgacacgccaactcaccggctgctctatcaggcattcccctccattggcggcattgtgcatacgcactcgcgccacgccaccatctgggcgcaggcgggtcagtcgattccagcaaccggcaccacccacgccgactatttctacggcaccattccctgcacccgcaaaatgaccgacgcagaaatcaacggcgaatatgagtgggaaaccggtaacgtcatcgtagaaacctttgaaaaacagggtatcgatgcagcgcaaatgcccggcgttctggtccattcccacggcccgtttgcatggggcaaaaatgccgaagatgcggtgcataacgccatcgtgctggaagaggtcgcttatatggggatattctgccgtcagttagcgccgcagttaccggatatgcagcaaacgctgctggataaacactatctgcgtaagcatggcgcgaaggcatattacgggcagtaatgactgtataaaaccacagccaatcaaacgaaaccaggctatactcaagcctggttttttgatggattttcagcgtggcgcaggcaggttttatcttaacccgacactggcgggacaccccgcaagggacagaagtctccttctggctggcgacggacaacgggccgttgcaggttacgcttgcaccgcaagagtccgtggcgtttattcccgccgatcaggttccccgcgctcagcatattttgcagggtgaacaaggctttcgcctgacaccgctggcgttaaaggattttcaccgccagccggtgtatggcctttactgtcgcgcccatcgccaattgatgaattacgaaaagcgcctgcgtgaaggtggcgttaccgtctacgaggccgatgtgcgtccgccagaacgctatctgatggagcggtttatcacctcaccggtgtgggtcgagggtgatatgcacaatggcactatcgttaatgcccgtctgaaaccgcatcccgactatcgtccgccgctcaagtgggtttctatagatattgaaaccacccgccacggtgagctgtactgcatcggcctggaaggctgcgggcagc
>62	N operona: 43	first	b0062	gene_poz=(601-2103)	araA	L-arabinose isomerase	null	/position=66235 - 68937 (66835 - 68337)	/lenght=2703 (1503)	/codons=901 (501)	/complement=true	GC-compoz=55.489021956087825%	/LCI1=1.098	/LCI2=0.26206666666666667	p_i1=0.22156786206450022	p_i2=0.2147477333862736	/Tai=0.27781097390543774	/Tei=0.29327296004764625	/EEI=3.335703690973027
agaaacaactgcttccggcgctgaccgaagcatgggccaaaaatccgtctctggatcacctgccggtggtgctcgactggtttaacggccgccgcacaccgaacgctaaccaacgcctgaaaggggtgattaccgatcttaacctcgctaccgacgctccgctgctgttcggcggtttgattgctgccaccgcctttggcgcacgcgcaatcatggagtgctttaccgatcaggggatcgccgttaataacgtgatggcactgggcggcatcgcgcggaaaaaccaggtcattatgcaggcctgctgcgacgtgctgaatcgcccgctgcaaattgttgcctctgaccagtgctgtgcgctcggtgcggcgatttttgctgccgtcgccgcgaaagtgcacgcagacatcccatcagctcagcaaaaaatggccagtgcggtagagaaaaccctgcaaccgtgcagcgagcaggcacaacgctttgaacagctttatcgccgctatcagcaatgggcgatgagcgccgaacaacactatcttccaacttccgccccggcacaggctgcccaggccgttgcgactctataaggacacgataatgacgatttttgataattatgaagtgtggtttgtcattggcagccagcatctgtatggcccggaaaccctgcgtcaggtcacccaacatgccgagcacgtcgttaatgcgctgaatacggaagcgaaactgccctgcaaactggtgttgaaaccgctgggcaccacgccggatgaaatcaccgctatttgccgcgacgcgaattacgacgatcgttgcgctggtctggtggtgtggctgcacaccttctccccggccaaaatgtggatcaacggcctgaccatgctcaacaaaccgttgctgcaattccacacccagttcaacgcggcgctgccgtgggacagtatcgatatggactttatgaacctgaaccagactgcacatggcggtcgcgagttcggcttcattggcgcgcgtatgcgtcagcaacatgccgtggttaccggtcactggcaggataaacaagcccatgagcgtatcggctcctggatgcgtcaggcggtctctaaacaggatacccgtcatctgaaagtctgccgatttggcgataacatgcgtgaagtggcggtcaccgatggcgataaagttgccgcacagatcaagttcggtttctccgtcaatacctgggcggttggcgatctggtgcaggtggtgaactccatcagcgacggcgatgttaacgcgctggtcgatgagtacgaaagctgctacaccatgacgcctgccacacaaatccacggcaaaaaacgacagaacgtgctggaagcggcgcgtattgagctggggatgaagcgtttcctggaacaaggtggcttccacgcgttcaccaccacctttgaagatttgcacggtctgaaacagcttcctggtctggccgtacagcgtctgatgcagcagggttacggctttgcgggcgaaggcgactggaaaactgccgccctgcttcgcatcatgaaggtgatgtcaaccggtctgcagggcggcacctcctttatggaggactacacctatcacttcgagaaaggtaatgacctggtgctcggctcccatatgctggaagtctgcccgtcgatcgccgcagaagagaaaccgatcctcgacgttcagcatctcggtattggtggtaaggacgatcctgcccgcctgatcttcaatacccaaaccggcccagcgattgtcgccagcttgattgatctcggcgatcgttaccgtctactggttaactgcatcgacacggtgaaaacaccgcactccctgccgaaactgccggtggcgaatgcgctgtggaaagcgcaaccggatctgccaactgcttccgaagcgtggatcctcgctggtggcgcgcaccataccgtcttcagccatgcactgaacctcaacgatatgcgccaattcgccgagatgcacgacattgaaatcacggtgattgataacgacacacgcctgccagcgtttaaagacgcgctgcgctggaacgaagtgtattacgggtttcgtcgctaagtagccgcatccggtatgtaacgcctgatgcgacgctgacgcgtcttatctggcctacacgctgcgattttgtaggccggataagcaaagcgcatccggcattcaacgcctgatgcgacgctggcgcgtcttatcaggcctacgcgctgcgattttgtaggccggataagcaaagcgcatccggcattcaacgcctgatgcgacgctggcgcgtcttatcaggcctacacgctgcgattttgtaggccggataagcaaagcgcatccggcacgaaggagtcaacatgttagaagatctcaaacgccaggtattagaagccaacctggcgctgccaaaacacaacctggtcacgctcacatggggcaacgtcagcgccgttgatcgcgagcgcggcgtctttgtgatcaaaccttccggcgtcgattacagcgtcatgaccgctgacgatatggtcgtggttagcatcgaaaccggtgaagtggttgaaggtacgaaaaagccctcctccgacacgccaactcaccggctgctctatcaggcattcccctccattggcggcattgtgcatacgcactcgcgccacgccaccatctgggcgc
>63	N operona: 43	last	b0063	gene_poz=(601-2301)	araB	ribulokinase	null	/position=67748 - 70648 (68348 - 70048)	/lenght=2901 (1701)	/codons=967 (567)	/complement=true	GC-compoz=58.0246913580247%	/LCI1=1.1113074204946995	/LCI2=0.36537102473498234	p_i1=0.23075023804280928	p_i2=0.42839316597715593	/Tai=0.3288188772815597	/Tei=0.48555384937944035	/EEI=2.76969838268413
cctccggatgacgaccgtagtgatgaatctctcctggcgggaacagcaaaatatcacccggtcggcagacaaattctcgtccctgatttttcaccaccccctgaccgcgaatggtgagattgagaatataacctttcattcccagcggtcggtcgataaaaaaatcgagataaccgttggcctcaatcggcgttaaacccgccaccagatgggcgttaaacgagtatcccggcagcaggggatcattttgcgcttcagccatacttttcatactcccaccattcagagaagaaaccaattgtccatattgcatcagacattgccgtcactgcgtcttttactggctcttctcgctaacccaaccggtaaccccgcttattaaaagcattctgtaacaaagcgggaccaaagccatgacaaaaacgcgtaacaaaagtgtctataatcacggcagaaaagtccacattgattatttgcacggcgtcacactttgctatgccatagcatttttatccataagattagcggatcctacctgacgctttttatcgcaactctctactgtttctccatacccgtttttttggatggagtgaaacgatggcgattgcaattggcctcgattttggcagtgattctgtgcgagctttggcggtggactgcgctaccggtgaagagatcgccaccagcgtagagtggtatccccgttggcagaaagggcaattttgtgatgccccgaataaccagttccgtcatcatccgcgtgactacattgagtcaatggaagcggcactgaaaaccgtgcttgcagagcttagcgtcgaacagcgcgcagctgtggtcgggattggcgttgacagtaccggctcgacgcccgcaccgattgatgccgacggaaacgtgctggcgctgcgcccggagtttgccgaaaacccgaacgcgatgttcgtattgtggaaagaccacactgcggttgaagaagcggaagagattacccgtttgtgccacgcgccgggcaacgttgactactcccgctacattggtggtatttattccagcgaatggttctgggcaaaaatcctgcatgtgactcgccaggacagcgccgtggcgcaatctgccgcatcgtggattgagctgtgcgactgggtgccagctctgctttccggtaccacccgcccgcaggatattcgtcgcggacgttgcagcgccgggcataaatctctgtggcacgaaagctggggcggcctgccgccagccagtttctttgatgagctggacccgatcctcaatcgccatttgccttccccgctgttcactgacacttggactgccgatattccggtgggcaccttatgcccggaatgggcgcagcgtctcggcctgcctgaaagcgtggtgatttccggcggcgcgtttgactgccatatgggcgcagttggcgcaggcgcacagcctaacgcactggtaaaagttatcggtacttccacctgcgacattctgattgccgacaaacagagcgttggcgagcgggcagttaaaggtatttgcggtcaggttgatggcagcgtggtgcctggatttatcggtctggaagcaggccaatcggcgtttggtgatatctacgcctggtttggtcgcgtactcggctggccgctggaacagcttgccgcccagcatccggaactgaaaacgcaaatcaacgccagccagaaacaactgcttccggcgctgaccgaagcatgggccaaaaatccgtctctggatcacctgccggtggtgctcgactggtttaacggccgccgcacaccgaacgctaaccaacgcctgaaaggggtgattaccgatcttaacctcgctaccgacgctccgctgctgttcggcggtttgattgctgccaccgcctttggcgcacgcgcaatcatggagtgctttaccgatcaggggatcgccgttaataacgtgatggcactgggcggcatcgcgcggaaaaaccaggtcattatgcaggcctgctgcgacgtgctgaatcgcccgctgcaaattgttgcctctgaccagtgctgtgcgctcggtgcggcgatttttgctgccgtcgccgcgaaagtgcacgcagacatcccatcagctcagcaaaaaatggccagtgcggtagagaaaaccctgcaaccgtgcagcgagcaggcacaacgctttgaacagctttatcgccgctatcagcaatgggcgatgagcgccgaacaacactatcttccaacttccgccccggcacaggctgcccaggccgttgcgactctataaggacacgataatgacgatttttgataattatgaagtgtggtttgtcattggcagccagcatctgtatggcccggaaaccctgcgtcaggtcacccaacatgccgagcacgtcgttaatgcgctgaatacggaagcgaaactgccctgcaaactggtgttgaaaccgctgggcaccacgccggatgaaatcaccgctatttgccgcgacgcgaattacgacgatcgttgcgctggtctggtggtgtggctgcacaccttctccccggccaaaatgtggatcaacggcctgaccatgctcaacaaaccgttgctgcaattccacacccagttcaacgcggcgctgccgtgggacagtatcgatatggactttatgaacctgaaccagactgcacatggcggtcgcgagttcggcttcattggcgcgcgtatgcgtcagcaacatgccgtggttaccggtcactggcaggataaacaagcccatgagcgtatcggctcctggatgcgtcaggcggtctctaaacaggatacccgtcatctgaaagtctgccgatttggcgataacatgcgtgaagtggcggtcaccgatggcgataaagttgc
>64	N operona: 44	first-last	b0064	gene_poz=(601-1479)	araC	DNA-binding transcriptional dual regulator AraC	null	/position=69787 - 71865 (70387 - 71265)	/lenght=2079 (879)	/codons=693 (293)	/complement=false	GC-compoz=52.55972696245734%	/LCI1=1.0799086757990868	/LCI2=0.2315068493150684	p_i1=0.20930806144749106	p_i2=0.15817417849516222	/Tai=0.49182216433570713	/Tei=0.24235676064564599	/EEI=1.8147539964198969
tactgtcaacgccaatcccgaccacagctgcgcgctgttcgacgctaagctctgcaagcacggttttcagtgccgcttccattgactcaatgtagtcacgcggatgatgacggaactggttattcggggcatcacaaaattgccctttctgccaacggggataccactctacgctggtggcgatctcttcaccggtagcgcagtccaccgccaaagctcgcacagaatcactgccaaaatcgaggccaattgcaatcgccatcgtttcactccatccaaaaaaacgggtatggagaaacagtagagagttgcgataaaaagcgtcaggtaggatccgctaatcttatggataaaaatgctatggcatagcaaagtgtgacgccgtgcaaataatcaatgtggacttttctgccgtgattatagacacttttgttacgcgtttttgtcatggctttggtcccgctttgttacagaatgcttttaataagcggggttaccggttgggttagcgagaagagccagtaaaagacgcagtgacggcaatgtctgatgcaatatggacaattggtttcttctctgaatggtgggagtatgaaaagtatggctgaagcgcaaaatgatcccctgctgccgggatactcgtttaacgcccatctggtggcgggtttaacgccgattgaggccaacggttatctcgatttttttatcgaccgaccgctgggaatgaaaggttatattctcaatctcaccattcgcggtcagggggtggtgaaaaatcagggacgagaatttgtctgccgaccgggtgatattttgctgttcccgccaggagagattcatcactacggtcgtcatccggaggctcgcgaatggtatcaccagtgggtttactttcgtccgcgcgcctactggcatgaatggcttaactggccgtcaatatttgccaatacgggtttctttcgcccggatgaagcgcaccagccgcatttcagcgacctgtttgggcaaatcattaacgccgggcaaggggaagggcgctattcggagctgctggcgataaatctgcttgagcaattgttactgcggcgcatggaagcgattaacgagtcgctccatccaccgatggataatcgggtacgcgaggcttgtcagtacatcagcgatcacctggcagacagcaattttgatatcgccagcgtcgcacagcatgtttgcttgtcgccgtcgcgtctgtcacatcttttccgccagcagttagggattagcgtcttaagctggcgcgaggaccaacgcattagtcaggcgaagctgcttttgagcactacccggatgcctatcgccaccgtcggtcgcaatgttggttttgacgatcaactctatttctcgcgagtatttaaaaaatgcaccggggccagcccgagcgagtttcgtgccggttgtgaagaaaaagtgaatgatgtagccgtcaagttgtcataattggtaacgaatcagacaattgacggcttgacggagtagcatagggtttgcagaatccctgcttcgtccatttgacaggcacattatgcaagcattgctggaacactttattacccaatccaccgtgtattcattgatggcggtggtgttggtggcctttctggagtcgctggcgctggtcggtttgattctacccggtacggtgctgatggcggggctgggagcgctgattggcagcggcgagttaagtttctggcacgcctggctggcagggattattggctgcttgatgggcgactggatttctttctggctgggttggcgttttaaaaagccgttgcatcgctggtcatttctgaagaaaaacaaagcactacttgataaaactgaacatgcgttgcatcaacacagcatgttcaccattctggtcggtcgttttgttggcccgacgcgtccgctggtgccaatggtggcgggaatgctggatctgccggtggctaaatttattacgccgaatattatcggctgcctgctgtggccgccgttttacttcctgccagggattctggcgggcgcggcgatcgatattcctgccggaat
>65	N operona: 45	first-last	b0065	gene_poz=(601-1365)	yabI	DedA family protein YabI	REP7a	/position=70751 - 72715 (71351 - 72115)	/lenght=1965 (765)	/codons=655 (255)	/complement=false	GC-compoz=53.8562091503268%	/LCI1=1.0026246719160106	/LCI2=0.3363517060367454	p_i1=0.16022581456272933	p_i2=0.36757201339197665	/Tai=0.40511650564214874	/Tei=0.430814812052779	/EEI=2.1462997287305745
cggatgaagcgcaccagccgcatttcagcgacctgtttgggcaaatcattaacgccgggcaaggggaagggcgctattcggagctgctggcgataaatctgcttgagcaattgttactgcggcgcatggaagcgattaacgagtcgctccatccaccgatggataatcgggtacgcgaggcttgtcagtacatcagcgatcacctggcagacagcaattttgatatcgccagcgtcgcacagcatgtttgcttgtcgccgtcgcgtctgtcacatcttttccgccagcagttagggattagcgtcttaagctggcgcgaggaccaacgcattagtcaggcgaagctgcttttgagcactacccggatgcctatcgccaccgtcggtcgcaatgttggttttgacgatcaactctatttctcgcgagtatttaaaaaatgcaccggggccagcccgagcgagtttcgtgccggttgtgaagaaaaagtgaatgatgtagccgtcaagttgtcataattggtaacgaatcagacaattgacggcttgacggagtagcatagggtttgcagaatccctgcttcgtccatttgacaggcacattatgcaagcattgctggaacactttattacccaatccaccgtgtattcattgatggcggtggtgttggtggcctttctggagtcgctggcgctggtcggtttgattctacccggtacggtgctgatggcggggctgggagcgctgattggcagcggcgagttaagtttctggcacgcctggctggcagggattattggctgcttgatgggcgactggatttctttctggctgggttggcgttttaaaaagccgttgcatcgctggtcatttctgaagaaaaacaaagcactacttgataaaactgaacatgcgttgcatcaacacagcatgttcaccattctggtcggtcgttttgttggcccgacgcgtccgctggtgccaatggtggcgggaatgctggatctgccggtggctaaatttattacgccgaatattatcggctgcctgctgtggccgccgttttacttcctgccagggattctggcgggcgcggcgatcgatattcctgccggaatgcagagcggtgagtttaaatggttgctgctggcaacagcggtgtttttgtgggttggtggctggctgtgctggcggttatggcgcagcggtaaagcgactgaccgtttgagtcattatttgtcccgcggtcgtttgttgtggctgacgccgttgatttctgccatcggcgtggtggcgctggtggtgttaattcgccacccgttgatgccggtgtatatcgatattttgcgtaaagtggttggggtttaggagatagtcttgtgcgggttgcctgatgcgacgcttgccgcgtcttatcaggcctacaaaacgcactacccgtaggtcggataaggcgttcacgccgcatccgacagtgcatactaacccgtaatccccaatagtgccgaagcactcgccttaccgctcaacaactcattggtcataccctgccaggcgatgcgcccgtcggcgactactaccgagcgcgtggcgatccgcgccgcatcttccacgctgtgcgacaccatcaatagcgtcattttttgctgctggcagctcgtgctcaccagcgtcaacatctcctgacgtaacgccggatcgagcgcagagaacggttcatcgagcaataaaatcggctgttcgcgtaccagacaacgcgctaacgccactcgctgtcgctgaccgccggaaagctcgcccggtaaccgcgccattaaattatcaatccccatctggcgggcgatagcgtgcattttcccctgctgtaccgcgttcagtttcaatcccggatttagccccagcccgatgttctgtgcgaccgtcaggtggctgaacaggttgttctcctgaaacagcatcgacaccgga
>66	N operona: 46	first	b0066	gene_poz=(601-1299)	thiQ	thiamine ABC transporter ATP binding subunit	null	/position=71629 - 73527 (72229 - 72927)	/lenght=1899 (699)	/codons=633 (233)	/complement=true	GC-compoz=57.08154506437768%	/LCI1=1.1752873563218391	/LCI2=0.30603448275862083	p_i1=0.27659558422738223	p_i2=0.3038247557633132	/Tai=0.4591611243248992	/Tei=0.3734422801869819	/EEI=1.9300335997996099
ggacctcgttgcgtattgcgctggcggcaggtgtattgtgcgtagtgctgaccatgatgctgctatggagcagtcgcgaactgcgggcgcggcagaaaatgctggcgggtcaggtgctggagatgagcggcatgttgatcctcgccatgccggggattgtgctggctaccggcttctttttactgctcaacaacactatcggcctgccacaatctgctgacggcattgtgattttcaccaatgcgttaatggcgatcccttatgcgctgaaagtgctggaaaacccgatgcgcgatatcaccgcccgctacagcatgttatgtcagtcgctggggattgaaggctggtcacgcttaaaagtggtggagctgcgcgccctgaaacgtccactggcgcaggcgctggcctttgcatgcgtgctgtcgattggtgattttggcgtggtggcgttgttcggtaacgatgatttccgcaccctgccgttttatctctaccagcaaattggctcctatcgcagccaggacggtgcggtcaccgcgttaattctgctgctgctctgttttctgctgtttaccgtgattgaaaaactaccggggcgaaatgttaaaactgactgatatcacctggctttaccaccatttgccgatgcgttttagcttaacggtggaacgcggcgagcaggtggcgatcctcgggccaagcggcgcgggtaaaagtaccctgctgaatttgatcgccggttttctgacgccagccagcggttcgctgactatcgatggcgtagatcacacaactatgccgccgtcacgccgtccggtgtcgatgctgtttcaggagaacaacctgttcagccacctgacggtcgcacagaacatcgggctggggctaaatccgggattgaaactgaacgcggtacagcaggggaaaatgcacgctatcgcccgccagatggggattgataatttaatggcgcggttaccgggcgagctttccggcggtcagcgacagcgagtggcgttagcgcgttgtctggtacgcgaacagccgattttattgctcgatgaaccgttctctgcgctcgatccggcgttacgtcaggagatgttgacgctggtgagcacgagctgccagcagcaaaaaatgacgctattgatggtgtcgcacagcgtggaagatgcggcgcggatcgccacgcgctcggtagtagtcgccgacgggcgcatcgcctggcagggtatgaccaatgagttgttgagcggtaaggcgagtgcttcggcactattggggattacgggttagtatgcactgtcggatgcggcgtgaacgccttatccgacctacgggtagtgcgttttgtaggcctgataagacgcggcaagcgtcgcatcaggcaacccgcacaagactatctcctaaaccccaaccactttacgcaaaatatcgatatacaccggcatcaacgggtggcgaattaacaccaccagcgccaccacgccgatggcagaaatcaacggcgtcagccacaacaaacgaccgcgggacaaataatgactcaaacggtcagtcgctttaccgctgcgccataaccgccagcacagccagccaccaacccacaaaaacaccgctgttgccagcagcaaccatttaaactcaccgctctgcattccggcaggaatatcgatcgccgcgcccgccagaatccctggcaggaagtaaaacggcggccacagcaggcagccgataatattcggcgtaataaatttagccaccggcagatccagcattcccgccaccattggcaccagcggacgcgtcgggccaacaaaacgaccgaccagaatggtgaacatgctgtgttgatgcaacgcatgttcagttttatcaagtagtgctttgttt
>67	N operona: 46	middle	b0067	gene_poz=(601-2211)	thiP	thiamine ABC transporter membrane subunit	null	/position=72311 - 75121 (72911 - 74521)	/lenght=2811 (1611)	/codons=937 (537)	/complement=true	GC-compoz=58.41092489137182%	/LCI1=1.1237562189054726	/LCI2=0.3970149253731344	p_i1=0.2394590715258553	p_i2=0.49291431640758077	/Tai=0.4145391382869561	/Tei=0.5436228847668227	/EEI=2.1983135794756214
tgattatggctacttcgccttcgtttatgacaagaacaaactgaaaaacccgccacaaagcctgaaagaactggttgagagcgatcaaaactggcgggtgatttatcaggatccgcgcaccagtacaccggggctgggtctgttgctatggatgcaaaaagtctatggcgatgacgccccacaagcctggcagaaactggcgaagaaaacggtcacggtcaccaaaggctggagcgaagcctacggcctgtttttaaaaggtgaaagcgatctggtactgagttacaccacctctccggcttatcacattctcgaagagaagaaagataactacgccgccgcgaacttcagcgaaggtcactatctgcaagtggaagtcgccgcccgcaccgctgccagcaagcagccggagctggcgcaaaaattcctccagtttatggtttctccggctttccagaatgcgatcccaaccggcaactggatgtatccggtggcaaacgtcacgctgcctgccggttttgaaaaattgaccaaacccgcaaccacgttggagttcacgccagccgaagtggcggcacaacgtcaggcatggattagcgaatggcaacgcgccgtcagccgttaattcccggctggttaattccaggtgtaagcgccaccacgctggtggtagcggttgcgctggcggcgtttctcgccctgtggtggaacgcgccgcaggatgactgggtggcagtctggcaggacagctatctgtggcatgtggtgcgcttctccttctggcaggcgtttctctcggcactgctctctgtcatacccgcgatattcctcgcccgcgcgctctatcgcaggcgctttccgggtcggctggcgctgttgcgtctgtgtgcaatgaccttgatcctcccggtgttggtcgctgttttcggcattcttagcgtctatggtcgccagggctggctggcaacactctgccaatcgctcggtctggagtggaccttttcgccctacggcctgcaaggtattttgctggcccatgtgttttttaatctgccgatggcgagccgcttattactccaggcactggaaaacatccccggcgaacagcgtcaacttgccgcccagcttgggatgcgtagctggcattttttccgcttcgtcgaatggccgtggttacggcgacaaatcccgccggttgctgcgcttatctttatgctctgtttcgccagcttcgccaccgtgctatcgctggggggcggtccgcaggcgaccactatcgagctggcaatctatcaggcgctgagttacgactacgatcctgcccgcgcggcaatgctggcgctgctccagatggtgtgctgcctcgggctggtgctgttgagtcagcgattgagtaaggccattgcgcccggcaccacgctgctgcaaggctggcgcgacccggacgatcgtctgcatagccgcatttgcgacacggtgttaattgtgctggcgctgctgctgttgctgccaccgttactggcggtgatcgtcgatggggtaaatcgccagttgccggaagtgctggcacaaccggtgctgtggcaggcgctgtggacctcgttgcgtattgcgctggcggcaggtgtattgtgcgtagtgctgaccatgatgctgctatggagcagtcgcgaactgcgggcgcggcagaaaatgctggcgggtcaggtgctggagatgagcggcatgttgatcctcgccatgccggggattgtgctggctaccggcttctttttactgctcaacaacactatcggcctgccacaatctgctgacggcattgtgattttcaccaatgcgttaatggcgatcccttatgcgctgaaagtgctggaaaacccgatgcgcgatatcaccgcccgctacagcatgttatgtcagtcgctggggattgaaggctggtcacgcttaaaagtggtggagctgcgcgccctgaaacgtccactggcgcaggcgctggcctttgcatgcgtgctgtcgattggtgattttggcgtggtggcgttgttcggtaacgatgatttccgcaccctgccgttttatctctaccagcaaattggctcctatcgcagccaggacggtgcggtcaccgcgttaattctgctgctgctctgttttctgctgtttaccgtgattgaaaaactaccggggcgaaatgttaaaactgactgatatcacctggctttaccaccatttgccgatgcgttttagcttaacggtggaacgcggcgagcaggtggcgatcctcgggccaagcggcgcgggtaaaagtaccctgctgaatttgatcgccggttttctgacgccagccagcggttcgctgactatcgatggcgtagatcacacaactatgccgccgtcacgccgtccggtgtcgatgctgtttcaggagaacaacctgttcagccacctgacggtcgcacagaacatcgggctggggctaaatccgggattgaaactgaacgcggtacagcaggggaaaatgcacgctatcgcccgccagatggggattgataatttaatggcgcggttaccgggcgagctttccggcggtcagcgacagcgagtggcgttagcgcgttgtctggtacgcgaacagccgattttattgctcgatgaaccgttctctgcgctcgatccggcgttacgtcaggagatgttgacgctggtgagcacgagctgccagcagcaaaaaatgacgctattgatggtgtcgcacagcgtggaagatgcggcgcggatcgccacgcgctcggtagtagtcgccgacgg
>68	N operona: 46	last	b0068	gene_poz=(601-1584)	thiB	thiamine ABC transporter periplasmic binding	null	/position=73897 - 76080 (74497 - 75480)	/lenght=2184 (984)	/codons=728 (328)	/complement=true	GC-compoz=53.2520325203252%	/LCI1=1.1233435270132517	/LCI2=0.3001019367991846	p_i1=0.2391685875777741	p_i2=0.2914747498884158	/Tai=0.3672431814163354	/Tei=0.3623272748995742	/EEI=2.460285934648456
ccttttatcaggatcacagtgagcatcgggtgattgccgggatcatgcagcagattctggcaagtcaccaggtcacgctgaaaatcaaagagatcgactacgatcagtggcatacaggagagatcgaaagtgatatctggctaaacagcgccaactttaccctgccgctggacttctctgttttcgcacatttatgcgaagtgccactgctacaacattgcattcccattgactggcaagccgacgctgctcgctggcgcaatggcgagatgaatctggcgaactggtgccagcaactggtcgccagcaaagcgatggtgccattattgcaccactggctgatcattcaggggcaacgcagtatgcgcggcctgcgcatgaataccctcggctggttcgattttaaatcagcgtggtttgcgccaccggatccatgattgctggttgataacaaaatcactacactaacgccgttctcaacggggtgccacgcgtacgcgtgcgctgagaaaatacccgtcgaacctgatccggataacgccggcgaagggatttgaggctccttctcaagtcctttgccactcttttttgaggtgcaaagtgttaaaaaaatgtctgcccctgctgttgctgtgcacagcgcccgttttcgctaaacccgttctgactgtttatacctacgattccttcgccgccgactgggggcctggtccggtggttaaaaaagcctttgaagccgactgtaattgcgaactgaaactggtggcgctggaagatggcgtttcgcttctcaaccgtctacggatggaaggcaaaaacagtaaagccgatgtggtgctggggctggataacaacctgttagacgccgccagtaaaaccggactgtttgccaaaagcggtgtggcagcggatgccgttaacgttcccggcggctggaataatgacactttcgtaccgtttgattatggctacttcgccttcgtttatgacaagaacaaactgaaaaacccgccacaaagcctgaaagaactggttgagagcgatcaaaactggcgggtgatttatcaggatccgcgcaccagtacaccggggctgggtctgttgctatggatgcaaaaagtctatggcgatgacgccccacaagcctggcagaaactggcgaagaaaacggtcacggtcaccaaaggctggagcgaagcctacggcctgtttttaaaaggtgaaagcgatctggtactgagttacaccacctctccggcttatcacattctcgaagagaagaaagataactacgccgccgcgaacttcagcgaaggtcactatctgcaagtggaagtcgccgcccgcaccgctgccagcaagcagccggagctggcgcaaaaattcctccagtttatggtttctccggctttccagaatgcgatcccaaccggcaactggatgtatccggtggcaaacgtcacgctgcctgccggttttgaaaaattgaccaaacccgcaaccacgttggagttcacgccagccgaagtggcggcacaacgtcaggcatggattagcgaatggcaacgcgccgtcagccgttaattcccggctggttaattccaggtgtaagcgccaccacgctggtggtagcggttgcgctggcggcgtttctcgccctgtggtggaacgcgccgcaggatgactgggtggcagtctggcaggacagctatctgtggcatgtggtgcgcttctccttctggcaggcgtttctctcggcactgctctctgtcatacccgcgatattcctcgcccgcgcgctctatcgcaggcgctttccgggtcggctggcgctgttgcgtctgtgtgcaatgaccttgatcctcccggtgttggtcgctgttttcggcattcttagcgtctatggtcgccagggctggctggcaacactctgccaatcgctcggtctggagtggaccttttcgccctacggcctgcaaggtattttgctggcccatgtgttttttaatctgccgatggcgagccgcttattactccaggcactggaaaacatccccggcgaacagcgtcaacttgccgcccagcttgggatgcgtagctggcattttttccgcttcgtcgaatggccgtggttacggcgacaaatcccgccggttgctgcgcttatctttatgctctgtttcg
>69	N operona: 47	first-last	b0069	gene_poz=(601-2256)	sgrR	DNA-binding transcriptional dual regulator SgrR	null	/position=75044 - 77899 (75644 - 77299)	/lenght=2856 (1656)	/codons=952 (552)	/complement=true	GC-compoz=54.891304347826086%	/LCI1=1.1857229280096793	/LCI2=0.34500907441016343	p_i1=0.2843029829955236	p_i2=0.38580514441101177	/Tai=0.44604412282044725	/Tei=0.4472246299699106	/EEI=2.0236416920359175
attgccgatagccatcaaacagcaaaatataatcagttttcgccgatcgccctgactgtcagaacgttttgccaaccagaggcttacgccgatcccagcaatagcattcaccgtataaaagaggccgatccagaaaggttgcgcgccaacctcacgactcagaaataagctcaatgtaggagcctgtagcgccccggccacccccatcataaaagcgaccagcataaatgccgcgtaaacaccgttcatacggcgagccatcgtcattatccagatcatacgttccctttttagcgcggcgagaataaaaaaaaccagcaggtataatctgctggcgggtgattttacaccaatactcagtcacacatgatgcaggcaagtcaactttcagaattgcggtcatcccactgcatcagtccttcaagcatggttaatcgttgtgggacgcttaaccaacgcaaccagcacaacttcgctgtcgcggtaaaatagtgctgataaaactgacgcatggggcacccccttgcttcatcgttaggaattattgacttaatatagggaaaataaaattgctgtcttttgcacaggagttccccttttatgccatctgctcgtctgcaacaacagttcatccgcctgtggcaatgctgcgagggtaaatcgcaggacacaacgctcaacgaactggcagcgttattgagctgctcgcgtcgtcatatgcgcaccctgctcaacaccatgcaggatcgcggctggctgacgtgggaagcggaagtcgggcgcggtaaacgctcgcgtctgacattcctctataccgggctggcgcttcagcaacagcgggcggaagacctgctggagcaggatcgtatcgatcaactggtgcagttggttggcgacaaagcgactgtgcggcaaatgctggtttctcatctgggccgcagcttccgccaggggcggcacatcctgcgcgtgctctactatcgtccgttgcgtaatctgctacctggcagcgcattgcgccgttccgaaacccatatcgcccggcaaatcttcagttcgctaacgcgcataaatgaggaaaatggggaactggaagcagacatcgcccaccactggcagcaaatttcaccgcttcactggcgtttctttttgcgtccaggagtccattttcaccatggtcgtgaactggaaatggacgatgtgatcgcctctttaaaacgaatcaatacgctgccgctctattcgcatattgctgacattgtgtcgccgacgccctggacgctggatatccatctcacgcaaccggaccgctggttaccgttactgctggggcaagttccggcgatgatcctgccgcgcgaatgggaaaccctcagtaactttgccagccatcccatcggcaccggtccgtatgcggtgattcgcaacagcaccaatcaactgaaaattcaggcattcgatgacttcttcggttaccgggcattaatcgacgaagttaacgtctgggttctgccggaaattgccgacgagccagccggagggctgatgctaaaaggtccacagggcgaggaaaaagagattgaaagccgcctggaggaaggttgctactatttactgttcgacagccgcacccatcgcggggcgaatcagcaagtcagggactgggtaagctatgtgctttctccaactaatctggtctatttcgctgaggaacagtaccagcaactgtggttcccggcttatggactgctcccccgttggcaccatgcccgcaccataaagagcgaaaaaccggctggcctggaaagcctcaccctaaccttttatcaggatcacagtgagcatcgggtgattgccgggatcatgcagcagattctggcaagtcaccaggtcacgctgaaaatcaaagagatcgactacgatcagtggcatacaggagagatcgaaagtgatatctggctaaacagcgccaactttaccctgccgctggacttctctgttttcgcacatttatgcgaagtgccactgctacaacattgcattcccattgactggcaagccgacgctgctcgctggcgcaatggcgagatgaatctggcgaactggtgccagcaactggtcgccagcaaagcgatggtgccattattgcaccactggctgatcattcaggggcaacgcagtatgcgcggcctgcgcatgaataccctcggctggttcgattttaaatcagcgtggtttgcgccaccggatccatgattgctggttgataacaaaatcactacactaacgccgttctcaacggggtgccacgcgtacgcgtgcgctgagaaaatacccgtcgaacctgatccggataacgccggcgaagggatttgaggctccttctcaagtcctttgccactcttttttgaggtgcaaagtgttaaaaaaatgtctgcccctgctgttgctgtgcacagcgcccgttttcgctaaacccgttctgactgtttatacctacgattccttcgccgccgactgggggcctggtccggtggttaaaaaagcctttgaagccgactgtaattgcgaactgaaactggtggcgctggaagatggcgtttcgcttctcaaccgtctacggatggaaggcaaaaacagtaaagccgatgtggtgctggggctggataacaacctgttagacgccgccagtaaaaccggactgtttgccaaaagcggtgtggcagcggatgccgttaacgttcccggcggctggaataatgacactttcgtaccgtttgattatggctacttcgccttcgtttatgacaagaacaaactgaaaaacccgccacaaagcctgaaagaactggttga
>70	N operona: 48	first-last	b4662	gene_poz=(601-732)	sgrT	putative inhibitor of the PtsG glucose	null	/position=76788 - 78119 (77388 - 77519)	/lenght=1332 (132)	/codons=444 (44)	/complement=false	GC-compoz=46.96969696969697%	/LCI1=1.2248062015503876	/LCI2=0.2015503875968993	p_i1=0.3136193934226488	p_i2=0.10938375143392376	/Tai=0.5410662959827348	/Tei=0.19844537629053138	/EEI=1.541904864841232
tggtgggcgatgtctgcttccagttccccattttcctcatttatgcgcgttagcgaactgaagatttgccgggcgatatgggtttcggaacggcgcaatgcgctgccaggtagcagattacgcaacggacgatagtagagcacgcgcaggatgtgccgcccctggcggaagctgcggcccagatgagaaaccagcatttgccgcacagtcgctttgtcgccaaccaactgcaccagttgatcgatacgatcctgctccagcaggtcttccgcccgctgttgctgaagcgccagcccggtatagaggaatgtcagacgcgagcgtttaccgcgcccgacttccgcttcccacgtcagccagccgcgatcctgcatggtgttgagcagggtgcgcatatgacgacgcgagcagctcaataacgctgccagttcgttgagcgttgtgtcctgcgatttaccctcgcagcattgccacaggcggatgaactgttgttgcagacgagcagatggcataaaaggggaactcctgtgcaaaagacagcaattttattttccctatattaagtcaataattcctaacgatgaagcaagggggtgccccatgcgtcagttttatcagcactattttaccgcgacagcgaagttgtgctggttgcgttggttaagcgtcccacaacgattaaccatgcttgaaggactgatgcagtgggatgaccgcaattctgaaagttgacttgcctgcatcatgtgtgactgagtattggtgtaaaatcacccgccagcagattatacctgctggttttttttattctcgccgcgctaaaaagggaacgtatgatctggataatgacgatggctcgccgtatgaacggtgtttacgcggcatttatgctggtcgcttttatgatgggggtggccggggcgctacaggctcctacattgagcttatttctgagtcgtgaggttggcgcgcaacctttctggatcggcctcttttatacggtgaatgctattgctgggatcggcgtaagcctctggttggcaaaacgttctgacagtcagggcgatcggcgaaaactgattatattttgctgtttgatggctatcggcaatgcgctattgtttgcatttaatcgtcattatctgacgcttatcacctgtggtgtgcttctggcatctctggccaatacggcaatgccacagttatttgctctggcgcgggaatatgcggataactcggcgcgagaagtggtgatgtttagctcggtgatgcgtgcgcagctttctctggcatgggttatcggtccaccgttggcctttatgctggcgttga
>71	N operona: 49	first-last	b0070	gene_poz=(601-1779)	setA	sugar exporter SetA	null	/position=77021 - 79399 (77621 - 78799)	/lenght=2379 (1179)	/codons=793 (393)	/complement=false	GC-compoz=48.51569126378287%	/LCI1=0.8996598639455783	/LCI2=0.1601190476190477	p_i1=0.10463234759114545	p_i2=0.056063928259412185	/Tai=0.5065664943058553	/Tei=0.15045753543347096	/EEI=1.7177303967435644
cagttgatcgatacgatcctgctccagcaggtcttccgcccgctgttgctgaagcgccagcccggtatagaggaatgtcagacgcgagcgtttaccgcgcccgacttccgcttcccacgtcagccagccgcgatcctgcatggtgttgagcagggtgcgcatatgacgacgcgagcagctcaataacgctgccagttcgttgagcgttgtgtcctgcgatttaccctcgcagcattgccacaggcggatgaactgttgttgcagacgagcagatggcataaaaggggaactcctgtgcaaaagacagcaattttattttccctatattaagtcaataattcctaacgatgaagcaagggggtgccccatgcgtcagttttatcagcactattttaccgcgacagcgaagttgtgctggttgcgttggttaagcgtcccacaacgattaaccatgcttgaaggactgatgcagtgggatgaccgcaattctgaaagttgacttgcctgcatcatgtgtgactgagtattggtgtaaaatcacccgccagcagattatacctgctggttttttttattctcgccgcgctaaaaagggaacgtatgatctggataatgacgatggctcgccgtatgaacggtgtttacgcggcatttatgctggtcgcttttatgatgggggtggccggggcgctacaggctcctacattgagcttatttctgagtcgtgaggttggcgcgcaacctttctggatcggcctcttttatacggtgaatgctattgctgggatcggcgtaagcctctggttggcaaaacgttctgacagtcagggcgatcggcgaaaactgattatattttgctgtttgatggctatcggcaatgcgctattgtttgcatttaatcgtcattatctgacgcttatcacctgtggtgtgcttctggcatctctggccaatacggcaatgccacagttatttgctctggcgcgggaatatgcggataactcggcgcgagaagtggtgatgtttagctcggtgatgcgtgcgcagctttctctggcatgggttatcggtccaccgttggcctttatgctggcgttgaattacggctttacggtgatgttttcgattgccgccgggatattcacactcagtctggtattgattgcatttatgcttccgtctgtggcgcgggtagaactgccgtcggaaaatgctttatcaatgcaaggtggctggcaggatagtaacgtacggatgttatttgtcgcctcgacgttaatgtggacctgcaacaccatgtacattattgatatgccgttgtggatcagtagcgagttaggattgccagacaaactggcgggtttcctgatggggacggcagctggactggaaataccagcaatgattctggctggctactatgtcaaacgttatggtaagcggcgaatgatggtcatagcagtggcggcaggagtactgttttacaccggattgattttctttaatagccgtatggcgttgatgacgctgcaactttttaacgctgtatttatcggcattgttgcgggtattgggatgctatggtttcaggatttaatgcctggaagagcgggggcagctaccaccttatttactaacagtatttctaccggggtaattctggctggcgttattcagggagcaattgcacaaagttgggggcactttgctgtctactgggtaattgcggttatttctgttgtcgcattatttttaaccgcaaaggttaaagacgtttgatgacgtggacgatagcggaaagcccggtcatttgaccgggcaaggggattaattcataaacgcaggttgttttgcttcataagcggcaatggcgtcgtcgtgctgcaaggtaagcccaatactgtccagaccgttcatcatgcagtggcggcggaaggcatcgatggtaaagcgataggttttctctcccgctttcacctcttgcgcttccagatccacgtcgaaatggatccccggattagctttcaccagcgcaaacagttcgtccacttctgcatcgcttaatttcaccggcagcagctggttgttaaagctattgccgtagaagatgtcagcaaaactcggcgcaatcaccactttaaaaccgtagtcggtcaatgcccagggcgcgtgctcacgcgaagagccacagccgaagttttctcgtgccagcaaaatggaagcgccctgatactgcgggaagttcagcacgaagtccgggtttggctgttggcctttttcatccagaaaacgccagtcgttaaacagatgcgcgccaaaacccgtacgggtcactttctgcaaaaactgtttcgggatgattgcatcggtatcgacatt
>72	N operona: 50	first	b0071	gene_poz=(601-1206)	leuD	3-isopropylmalate dehydratase subunit LeuD	null	/position=78248 - 80053 (78848 - 79453)	/lenght=1806 (606)	/codons=602 (202)	/complement=true	GC-compoz=51.48514851485149%	/LCI1=1.0630182421227197	/LCI2=0.1522388059701492	p_i1=0.19810894663529902	p_i2=0.048018772024876935	/Tai=0.2994770577567406	/Tei=0.14321689482238925	/EEI=2.9397129219544533
caactttcgataccgttgtcactctgcaagcagaagaaatttcaccgcaggtcacctggggcaccaatcccggccaggtgatttccgtgaacgacaatattcccgatccggcttcgtttgccgatccggttgaacgcgcgtcggcagaaaaagcgctggcctatatggggctgaaaccgggtattccgctgaccgaagtggctatcgacaaagtgtttatcggttcctgtaccaactcgcgcattgaagatttacgcgcggcagcggagatcgccaaagggcgaaaagtcgcgccaggcgtgcaggcactggtggttcccggctctggcccggtaaaagcccaggcggaagcggaaggtctggataaaatctttattgaagccggttttgaatggcgcttgcctggctgctcaatgtgtctggcgatgaacaacgaccgtctgaatccgggcgaacgttgtgcctccaccagcaaccgtaactttgaaggccgccaggggcgcggcgggcgcacgcatctggtcagcccggcaatggctgccgctgctgctgtgaccggacatttcgccgacattcgcaacattaaataaggagcacaccatggcagagaaatttatcaaacacacaggcctggtggttccgctggatgccgccaatgtcgataccgatgcaatcatcccgaaacagtttttgcagaaagtgacccgtacgggttttggcgcgcatctgtttaacgactggcgttttctggatgaaaaaggccaacagccaaacccggacttcgtgctgaacttcccgcagtatcagggcgcttccattttgctggcacgagaaaacttcggctgtggctcttcgcgtgagcacgcgccctgggcattgaccgactacggttttaaagtggtgattgcgccgagttttgctgacatcttctacggcaatagctttaacaaccagctgctgccggtgaaattaagcgatgcagaagtggacgaactgtttgcgctggtgaaagctaatccggggatccatttcgacgtggatctggaagcgcaagaggtgaaagcgggagagaaaacctatcgctttaccatcgatgccttccgccgccactgcatgatgaacggtctggacagtattgggcttaccttgcagcacgacgacgccattgccgcttatgaagcaaaacaacctgcgtttatgaattaatccccttgcccggtcaaatgaccgggctttccgctatcgtccacgtcatcaaacgtctttaacctttgcggttaaaaataatgcgacaacagaaataaccgcaattacccagtagacagcaaagtgcccccaactttgtgcaattgctccctgaataacgccagccagaattaccccggtagaaatactgttagtaaataaggtggtagctgcccccgctcttccaggcattaaatcctgaaaccatagcatcccaatacccgcaacaatgccgataaatacagcgttaaaaagttgcagcgtcatcaacgccatacggctattaaagaaaatcaatccggtgtaaaacagtactcctgccgccactgctatgaccatcattcgccgcttaccataacgtttgacatagtagccagccagaatcattgctggtatttccagtccagctgccgtccccatcaggaaacccgccagtttgtctggcaatcctaactcgctactgatccacaacggcatatcaataatgtacatggtgttgcaggtccacattaacgtcgaggcgacaaataacatccgtacgttactatcctgccagccacc
>73	N operona: 50	middle	b0072	gene_poz=(601-2001)	leuC	3-isopropylmalate dehydratase subunit LeuC	null	/position=78864 - 81464 (79464 - 80864)	/lenght=2601 (1401)	/codons=867 (467)	/complement=true	GC-compoz=55.74589578872234%	/LCI1=1.0658082975679541	/LCI2=0.345994277539342	p_i1=0.1999418177664793	p_i2=0.3878770121443635	/Tai=0.2736684428356261	/Tei=0.44908931092992715	/EEI=3.3456823294681004
ggtgtatcaccgttttgagatcgaacgtatcgcccgcatcgcgtttgaatctgctcgcaagcgtcgccacaaagtgacgtcgatcgataaagccaacgtgctgcaatcctctattttatggcgggagatcgttaacgagatcgccacggaatacccggatgtcgaactggcgcatatgtacatcgacaacgccaccatgcagctgattaaagatccatcacagtttgacgttctgctgtgctccaacctgtttggcgacattctgtctgacgagtgcgcaatgatcactggctcgatggggatgttgccttccgccagcctgaacgagcaaggttttggactgtatgaaccggcgggcggctcggcaccagatatcgcaggcaaaaacatcgccaacccgattgcacaaatcctttcgctggcactgctgctgcgttacagcctggatgccgatgatgcggcttgcgccattgaacgcgccattaaccgcgcattagaagaaggcattcgcaccggggatttagcccgtggcgctgccgccgttagtaccgatgaaatgggcgatatcattgcccgctatgtagcagaaggggtgtaatcatggctaagacgttatacgaaaaattgttcgacgctcacgttgtgtacgaagccgaaaacgaaaccccactgttatatatcgaccgccacctggtgcatgaagtgacctcaccgcaggcgttcgatggtctgcgcgcccacggtcgcccggtacgtcagccgggcaaaaccttcgctaccatggatcacaacgtctctacccagaccaaagacattaatgcctgcggtgaaatggcgcgtatccagatgcaggaactgatcaaaaactgcaaagaatttggcgtcgaactgtatgacctgaatcacccgtatcaggggatcgtccacgtaatggggccggaacagggcgtcaccttgccggggatgaccattgtctgcggcgactcgcataccgccacccacggcgcgtttggcgcactggcctttggtatcggcacttccgaagttgaacacgtactggcaacgcaaaccctgaaacagggccgcgcaaaaaccatgaaaattgaagtccagggcaaagccgcgccgggcattaccgcaaaagatatcgtgctggcaattatcggtaaaaccggtagcgcaggcggcaccgggcatgtggtggagttttgcggcgaagcaatccgtgatttaagcatggaaggtcgtatgaccctgtgcaatatggcaatcgaaatgggcgcaaaagccggtctggttgcaccggacgaaaccacctttaactatgtcaaaggccgtctgcatgcgccgaaaggcaaagatttcgacgacgccgttgcctactggaaaaccctgcaaaccgacgaaggcgcaactttcgataccgttgtcactctgcaagcagaagaaatttcaccgcaggtcacctggggcaccaatcccggccaggtgatttccgtgaacgacaatattcccgatccggcttcgtttgccgatccggttgaacgcgcgtcggcagaaaaagcgctggcctatatggggctgaaaccgggtattccgctgaccgaagtggctatcgacaaagtgtttatcggttcctgtaccaactcgcgcattgaagatttacgcgcggcagcggagatcgccaaagggcgaaaagtcgcgccaggcgtgcaggcactggtggttcccggctctggcccggtaaaagcccaggcggaagcggaaggtctggataaaatctttattgaagccggttttgaatggcgcttgcctggctgctcaatgtgtctggcgatgaacaacgaccgtctgaatccgggcgaacgttgtgcctccaccagcaaccgtaactttgaaggccgccaggggcgcggcgggcgcacgcatctggtcagcccggcaatggctgccgctgctgctgtgaccggacatttcgccgacattcgcaacattaaataaggagcacaccatggcagagaaatttatcaaacacacaggcctggtggttccgctggatgccgccaatgtcgataccgatgcaatcatcccgaaacagtttttgcagaaagtgacccgtacgggttttggcgcgcatctgtttaacgactggcgttttctggatgaaaaaggccaacagccaaacccggacttcgtgctgaacttcccgcagtatcagggcgcttccattttgctggcacgagaaaacttcggctgtggctcttcgcgtgagcacgcgccctgggcattgaccgactacggttttaaagtggtgattgcgccgagttttgctgacatcttctacggcaatagctttaacaaccagctgctgccggtgaaattaagcgatgcagaagtggacgaactgtttgcgctggtgaaagctaatccggggatccatttcgacgtggatctggaagcgcaagaggtgaaagcgggagagaaaacctatcgctttaccatcgatgccttccgccgccactgcatgatgaacggtctggacagtattgggcttaccttgcagcacgacgacgccattgccgcttatgaagcaaaacaacc
>74	N operona: 50	middle	b0073	gene_poz=(601-1692)	leuB	3-isopropylmalate dehydrogenase	null	/position=80267 - 82558 (80867 - 81958)	/lenght=2292 (1092)	/codons=764 (364)	/complement=true	GC-compoz=55.494505494505496%	/LCI1=1.209366391184573	/LCI2=0.31267217630853994	p_i1=0.30195992308752667	p_i2=0.317713361187016	/Tai=0.301149737825365	/Tei=0.3859420250683144	/EEI=2.9785174954841516
ccagctgaatctgacctctcgttcggggcgtgcggcggtgaaacatcgcatggatgagatggggtataaagaaagtgaatataatttagacaatttgtacgatgctttcctgaagctggcggacaaaaaaggtcaggtgtttgattacgatctggaggcgctggccttcatcggtaagcagcaagaagagccggagcatttccgtctggattacttcagcgtgcagtctggctctaacgatatcgccaccgccgccgtcaaactggcctgtggcgaagaagtcaaagcagaagccgccaacggtaacggtccggtcgatgccgtctatcaggcaattaaccgcatcactgaatataacgtcgaactggtgaaatacagcctgaccgccaaaggccacggtaaagatgcgctgggtcaggtggatatcgtcgctaactacaacggtcgccgcttccacggcgtcggcctggctaccgatattgtcgagtcatctgccaaagccatggtgcacgttctgaacaatatctggcgtgccgcagaagtcgaaaaagagttgcaacgcaaagctcaacacaacgaaaacaacaaggaaaccgtgtgatgtcgaagaattaccatattgccgtattgccgggggacggtattggtccggaagtgatgacccaggcgctgaaagtgctggatgccgtgcgcaaccgctttgcgatgcgcatcaccaccagccattacgatgtaggcggcgcagccattgataaccacgggcaaccactgccgcctgcgacggttgaaggttgtgagcaagccgatgccgtgctgtttggctcggtaggcggcccgaagtgggaacatttaccaccagaccagcaaccagaacgcggcgcgctgctgcctctgcgtaagcacttcaaattattcagcaacctgcgcccggcaaaactgtatcaggggctggaagcattctgtccgctgcgtgcagacattgccgcaaacggcttcgacatcctgtgtgtgcgcgaactgaccggcggcatctatttcggtcagccaaaaggccgcgaaggtagcggacaatatgaaaaagcctttgataccgaggtgtatcaccgttttgagatcgaacgtatcgcccgcatcgcgtttgaatctgctcgcaagcgtcgccacaaagtgacgtcgatcgataaagccaacgtgctgcaatcctctattttatggcgggagatcgttaacgagatcgccacggaatacccggatgtcgaactggcgcatatgtacatcgacaacgccaccatgcagctgattaaagatccatcacagtttgacgttctgctgtgctccaacctgtttggcgacattctgtctgacgagtgcgcaatgatcactggctcgatggggatgttgccttccgccagcctgaacgagcaaggttttggactgtatgaaccggcgggcggctcggcaccagatatcgcaggcaaaaacatcgccaacccgattgcacaaatcctttcgctggcactgctgctgcgttacagcctggatgccgatgatgcggcttgcgccattgaacgcgccattaaccgcgcattagaagaaggcattcgcaccggggatttagcccgtggcgctgccgccgttagtaccgatgaaatgggcgatatcattgcccgctatgtagcagaaggggtgtaatcatggctaagacgttatacgaaaaattgttcgacgctcacgttgtgtacgaagccgaaaacgaaaccccactgttatatatcgaccgccacctggtgcatgaagtgacctcaccgcaggcgttcgatggtctgcgcgcccacggtcgcccggtacgtcagccgggcaaaaccttcgctaccatggatcacaacgtctctacccagaccaaagacattaatgcctgcggtgaaatggcgcgtatccagatgcaggaactgatcaaaaactgcaaagaatttggcgtcgaactgtatgacctgaatcacccgtatcaggggatcgtccacgtaatggggccggaacagggcgtcaccttgccggggatgaccattgtctgcggcgactcgcataccgccacccacggcgcgtttggcgcactggcctttggtatcggcacttccgaagttgaacacgtactggcaacgcaaaccctgaaacagggccgcgcaaaaaccatgaaaattgaagtccagggcaaagccgcgccgggcattaccgcaaaagatatcgtgctggcaattatcggtaaaaccggtagcgcaggcggcaccgggcatg
>75	N operona: 50	last	b0074	gene_poz=(601-2172)	leuA	2-isopropylmalate synthase	null	/position=81358 - 84129 (81958 - 83529)	/lenght=2772 (1572)	/codons=924 (524)	/complement=true	GC-compoz=52.989821882951645%	/LCI1=1.0006373486297004	/LCI2=0.23078393881453171	p_i1=0.15904093396963082	p_i2=0.15691091183021136	/Tai=0.29418006529905716	/Tei=0.24121982064719022	/EEI=3.0710684607573184
cgaatactcaatcatctacaaaatggattaaatgtgcttatttaataattaatttatatatttaatgcattaattcttaacattaattgatcaataatattcaccaaatcaatatcaaaaaaaatcgcaaaacatataattcaatacaaatcatcaggataggttttgcaacgcgtgcattttgtcccctttttcctcgttgattagatgcaaaaatttatgctgaaatatgtcaaccgatgaaaagcgtcggtagttaagcagaaattaatatcgcttactttaaccaccgcagcacaattagctaattttacggatgcagaactcacgctggcgggacgtttttattgcgtcagggttgacatccgtttttgtatccagtaactctaaaagcatatcgcattcatctggagctgatttaatgactcacatcgttcgctttatcggtctactactactaaacgcatcttctttgcgcggtagacgagtgagcggcatccagcattaagccagcacgcagtcaaacaaaaaacccgcgccattgcgcgggtttttttatgcccgaagcgaggcgctctaaaagagacaaggacccaaaccatgagccagcaagtcattattttcgataccacattgcgcgacggtgaacaggcgttacaggcaagcttgagtgtgaaagaaaaactgcaaattgcgctggcccttgagcgtatgggtgttgacgtgatggaagtcggtttccccgtctcttcgccgggcgattttgaatcggtgcaaaccatcgcccgccaggttaaaaacagccgcgtatgtgcgttagctcgctgcgtggaaaaagatatcgacgtggcggccgaatccctgaaagtcgccgaagccttccgtattcatacctttattgccacttcgccaatgcacatcgccaccaagctgcgcagcacgctggacgaggtgatcgaacgcgctatctatatggtgaaacgcgcccgtaattacaccgatgatgttgaattttcttgcgaagatgccgggcgtacacccattgccgatctggcgcgagtggtcgaagcggcgattaatgccggtgccaccaccatcaacattccggacaccgtgggctacaccatgccgtttgagttcgccggaatcatcagcggcctgtatgaacgcgtgcctaacatcgacaaagccattatctccgtacatacccacgacgatttgggcctggcggtcggaaactcactggcggcggtacatgccggtgcacgccaggtggaaggcgcaatgaacgggatcggcgagcgtgccggaaactgttccctggaagaagtcatcatggcgatcaaagttcgtaaggatattctcaacgtccacaccgccattaatcaccaggagatatggcgcaccagccagttagttagccagatttgtaatatgccgatcccggcaaacaaagccattgttggcagcggcgcattcgcacactcctccggtatacaccaggatggcgtgctgaaaaaccgcgaaaactacgaaatcatgacaccagaatctattggtctgaaccaaatccagctgaatctgacctctcgttcggggcgtgcggcggtgaaacatcgcatggatgagatggggtataaagaaagtgaatataatttagacaatttgtacgatgctttcctgaagctggcggacaaaaaaggtcaggtgtttgattacgatctggaggcgctggccttcatcggtaagcagcaagaagagccggagcatttccgtctggattacttcagcgtgcagtctggctctaacgatatcgccaccgccgccgtcaaactggcctgtggcgaagaagtcaaagcagaagccgccaacggtaacggtccggtcgatgccgtctatcaggcaattaaccgcatcactgaatataacgtcgaactggtgaaatacagcctgaccgccaaaggccacggtaaagatgcgctgggtcaggtggatatcgtcgctaactacaacggtcgccgcttccacggcgtcggcctggctaccgatattgtcgagtcatctgccaaagccatggtgcacgttctgaacaatatctggcgtgccgcagaagtcgaaaaagagttgcaacgcaaagctcaacacaacgaaaacaacaaggaaaccgtgtgatgtcgaagaattaccatattgccgtattgccgggggacggtattggtccggaagtgatgacccaggcgctgaaagtgctggatgccgtgcgcaaccgctttgcgatgcgcatcaccaccagccattacgatgtaggcggcgcagccattgataaccacgggcaaccactgccgcctgcgacggttgaaggttgtgagcaagccgatgccgtgctgtttggctcggtaggcggcccgaagtgggaacatttaccaccagaccagcaaccagaacgcggcgcgctgctgcctctgcgtaagcacttcaaattattcagcaacctgcgcccggcaaaactgtatcaggggctggaagcattctgtccgctgcgtgcagacattgccgcaaacggcttcgacatcctgtgtgtgcgcgaactgaccggcggcatctatttcggtcagccaaaaggccgcgaaggtagcggacaatatgaaaaagcctttgataccgaggtgtatcaccgttttgagatcgaacgtatcgcccgcatcgcgtttgaatctgctcgcaagcgtcgccacaaagtgacgtcgatcgataaagccaacgtgctgcaat
>77	N operona: 52	first-last	b0076	gene_poz=(601-1545)	leuO	DNA-binding transcriptional dual regulator LeuO	null	/position=83768 - 85912 (84368 - 85312)	/lenght=2145 (945)	/codons=715 (315)	/complement=false	GC-compoz=45.714285714285715%	/LCI1=1.1518046709129512	/LCI2=0.15148619957537154	p_i1=0.2594698656759167	p_i2=0.04728683709782617	/Tai=0.4550599160996187	/Tei=0.14255815338804356	/EEI=1.885318361243431
tcaaccctgacgcaataaaaacgtcccgccagcgtgagttctgcatccgtaaaattagctaattgtgctgcggtggttaaagtaagcgatattaatttctgcttaactaccgacgcttttcatcggttgacatatttcagcataaatttttgcatctaatcaacgaggaaaaaggggacaaaatgcacgcgttgcaaaacctatcctgatgatttgtattgaattatatgttttgcgattttttttgatattgatttggtgaatattattgatcaattaatgttaagaattaatgcattaaatatataaattaattattaaataagcacatttaatccattttgtagatgattgagtattcgcggtagttatgattagattgttttcgcaacaaaaacattatggattattatgctgtggtaaatgactcattccacggcaatggattctgtttttatcagaacccgtatctttatgttttccgaattttactcattttgctttttcttattttatatgcatgataaatcatattcttcaggattatttctctgcattccaataagggaaagggagttaagtgtgacagtggagttaagtatgccagaggtacaaacagatcatccagagacggcggagttaagcaaaccacagctacgcatggtcgatctcaacttattaaccgttttcgatgccgtgatgcaggagcaaaacattactcgtgccgctcatgttctgggaatgtcgcaacctgcggtcagtaacgctgttgcacgcctgaaggtgatgtttaatgacgagctttttgttcgttatggccgtggtattcaaccgactgctcgcgcatttcaactttttggttcagttcgtcaggcattgcaactagtacaaaatgaattgcctggttcaggttttgaacccgcgagcagtgaacgtgtatttcatctttgtgtttgcagcccgttagacagcattctgacctcgcagatttataatcacattgagcagattgcgccaaatatacatgttatgttcaagtcttcattaaatcagaacactgaacatcagctgcgttatcaggaaacggagtttgtgattagttatgaagacttccatcgtcctgaatttaccagcgtaccattatttaaagatgaaatggtgctggtagccagcaaaaatcatccaacaattaagggcccgttactgaaacatgatgtttataacgaacaacatgcggcggtttcgctcgatcgtttcgcgtcatttagtcaaccttggtatgacacggtagataagcaagccagtatcgcgtatcagggcatggcaatgatgagcgtacttagcgtggtgtcgcaaacgcatttggtcgctattgcgccgcgttggctggctgaagagttcgctgaatccttagaattacaggtattaccgctgccgttaaaacaaaacagcagaacctgttatctctcctggcatgaagctgccgggcgcgataaaggccatcagtggatggaagagcaattagtctcaatttgcaaacgctaactgattgcagaataggtcagacatgaatgtctggtttattctgcattttttattgaatgtagaattttattctgaatgtgtgggctctctattttaggattaattaaaaaaatagagaaattgctgtaagttgtgggattcagccgatttattatcaatttaatcctctgtaatggaggattttatcgtttcttttcacctttcctcctgtttattcttattaccccgtgtttatgtctctggctgccaattgcttaagcaagatcggacggttaatgtgttttacacattttttccgtcaaacagtgaggcaggccatggagatgttgtctggagccgagatggtcgtccgatcgcttatcgatcagggcgttaaacaagtattcggttatcccggaggcgcagtccttgatatttatgatgcattgcataccgtgggtggtattgatcatgtattagttcgtcatgagcaggcggcggtgcatatggccgatggcctggcgcgcgcgaccggggaagtcggcgtcgtgctggtaacgtcgggtccaggggcgaccaatgcgattactggcatcgccaccgcttatatggattccattc
>79	N operona: 54	first	b0077	gene_poz=(601-2325)	ilvI	acetolactate synthase/acetohydroxybutanoate	null	/position=85030 - 87954 (85630 - 87354)	/lenght=2925 (1725)	/codons=975 (575)	/complement=false	GC-compoz=52.927536231884055%	/LCI1=1.032520325203252	/LCI2=0.19494773519163763	p_i1=0.1785369396307437	p_i2=0.09970770407205973	/Tai=0.43316489035320316	/Tei=0.18973693366485375	/EEI=2.0548551384484983
atttagtcaaccttggtatgacacggtagataagcaagccagtatcgcgtatcagggcatggcaatgatgagcgtacttagcgtggtgtcgcaaacgcatttggtcgctattgcgccgcgttggctggctgaagagttcgctgaatccttagaattacaggtattaccgctgccgttaaaacaaaacagcagaacctgttatctctcctggcatgaagctgccgggcgcgataaaggccatcagtggatggaagagcaattagtctcaatttgcaaacgctaactgattgcagaataggtcagacatgaatgtctggtttattctgcattttttattgaatgtagaattttattctgaatgtgtgggctctctattttaggattaattaaaaaaatagagaaattgctgtaagttgtgggattcagccgatttattatcaatttaatcctctgtaatggaggattttatcgtttcttttcacctttcctcctgtttattcttattaccccgtgtttatgtctctggctgccaattgcttaagcaagatcggacggttaatgtgttttacacattttttccgtcaaacagtgaggcaggccatggagatgttgtctggagccgagatggtcgtccgatcgcttatcgatcagggcgttaaacaagtattcggttatcccggaggcgcagtccttgatatttatgatgcattgcataccgtgggtggtattgatcatgtattagttcgtcatgagcaggcggcggtgcatatggccgatggcctggcgcgcgcgaccggggaagtcggcgtcgtgctggtaacgtcgggtccaggggcgaccaatgcgattactggcatcgccaccgcttatatggattccattccattagttgtcctttccgggcaggtagcgacctcgttgataggttacgatgcctttcaggagtgcgacatggtggggatttcgcgaccggtggttaaacacagttttctggttaagcaaacggaagacattccgcaggtgctgaaaaaggctttctggctggcggcaagtggtcgcccaggaccagtagtcgttgatttaccgaaagatattcttaatccggcgaacaaattaccctatgtctggccggagtcggtcagtatgcgttcttacaatcccactactaccggacataaagggcaaattaagcgtgctctgcaaacgctggtagcggcaaaaaaaccggttgtctacgtaggcggtggggcaatcacggcgggctgccatcagcagttgaaagaaacggtggaggcgttgaatctgcccgttgtttgctcattgatggggctgggggcgtttccggcaacgcatcgtcaggcactgggcatgctgggaatgcacggtacctacgaagccaatatgacgatgcataacgcggatgtgattttcgccgtcggggtacgatttgatgaccgaacgacgaacaatctggcaaagtactgcccaaatgccactgttctgcatatcgatattgatcctacttccatttctaaaaccgtgactgcggatatcccgattgtgggggatgctcgccaggtcctcgaacaaatgcttgaactcttgtcgcaagaatccgcccatcaaccactggatgagatccgcgactggtggcagcaaattgaacagtggcgcgctcgtcagtgcctgaaatatgacactcacagtgaaaagattaaaccgcaggcggtgatcgagactctttggcggttgacgaagggagacgcttacgtgacgtccgatgtcgggcagcaccagatgtttgctgcactttattatccattcgacaaaccgcgtcgctggatcaattccggtggcctcggcacgatgggttttggtttacctgcggcactgggcgtcaaaatggcgttgccagaagaaaccgtggtttgcgtcactggcgacggcagtattcagatgaacatccaggaactgtctaccgcgttgcaatacgagttgcccgtactggtggtgaatctcaataaccgctatctggggatggtgaagcagtggcaggacatgatctattccggccgtcattcacaatcttatatgcaatcgctacccgatttcgtccgtctggcggaagcctatgggcatgtcgggatccagatttctcatccgcatgagctggaaagcaaacttagcgaggcgctggaacaggtgcgcaataatcgcctggtgtttgttgatgttaccgtcgatggcagcgagcacgtctacccgatgcagattcgcgggggcggaatggatgaaatgtggttaagcaaaacggagagaacctgattatgcgccggatattatcagtcttactcgaaaatgaatcaggcgcgttatcccgcgtgattggccttttttcccagcgtggctacaacattgaaagcctgaccgttgcgccaaccgacgatccgacattatcgcgtatgaccatccagaccgtgggcgatgaaaaagtacttgagcagatcgaaaagcaattacacaaactggtcgatgtcttgcgcgtgagtgagttggggcagggcgcgcatgttgagcgggaaatcatgctggtgaaaattcaggccagcggttacgggcgtgacgaagtgaaacgtaatacggaaatattccgtgggcaaattatcgatgtcacaccctcgctttataccgttcaattagcaggcaccagcggtaagcttgatgcatttttagcatcgattcgcgatgtggcgaaaattgtggaggttgctcgctctggtgtggtcggactttcgcgcggcgataaaataatgcgttgagaatgatctcaatgcgcaatttacagcccaacatgtcacgttgggctttttttgcgaaatcagtgggaacctggaataaaagcagttgccgcagttaattttctgc
>80	N operona: 54	last	b0078	gene_poz=(601-1092)	ilvH	acetolactate synthase/acetohydroxybutanoate	null	/position=86757 - 88448 (87357 - 87848)	/lenght=1692 (492)	/codons=564 (164)	/complement=false	GC-compoz=50.20325203252033%	/LCI1=0.934560327198364	/LCI2=0.1961145194274028	p_i1=0.12210393072913531	p_i2=0.10138694541807042	/Tai=0.4698891884822999	/Tei=0.19124825087626338	/EEI=1.864432731658942
ggtgatcgagactctttggcggttgacgaagggagacgcttacgtgacgtccgatgtcgggcagcaccagatgtttgctgcactttattatccattcgacaaaccgcgtcgctggatcaattccggtggcctcggcacgatgggttttggtttacctgcggcactgggcgtcaaaatggcgttgccagaagaaaccgtggtttgcgtcactggcgacggcagtattcagatgaacatccaggaactgtctaccgcgttgcaatacgagttgcccgtactggtggtgaatctcaataaccgctatctggggatggtgaagcagtggcaggacatgatctattccggccgtcattcacaatcttatatgcaatcgctacccgatttcgtccgtctggcggaagcctatgggcatgtcgggatccagatttctcatccgcatgagctggaaagcaaacttagcgaggcgctggaacaggtgcgcaataatcgcctggtgtttgttgatgttaccgtcgatggcagcgagcacgtctacccgatgcagattcgcgggggcggaatggatgaaatgtggttaagcaaaacggagagaacctgattatgcgccggatattatcagtcttactcgaaaatgaatcaggcgcgttatcccgcgtgattggccttttttcccagcgtggctacaacattgaaagcctgaccgttgcgccaaccgacgatccgacattatcgcgtatgaccatccagaccgtgggcgatgaaaaagtacttgagcagatcgaaaagcaattacacaaactggtcgatgtcttgcgcgtgagtgagttggggcagggcgcgcatgttgagcgggaaatcatgctggtgaaaattcaggccagcggttacgggcgtgacgaagtgaaacgtaatacggaaatattccgtgggcaaattatcgatgtcacaccctcgctttataccgttcaattagcaggcaccagcggtaagcttgatgcatttttagcatcgattcgcgatgtggcgaaaattgtggaggttgctcgctctggtgtggtcggactttcgcgcggcgataaaataatgcgttgagaatgatctcaatgcgcaatttacagcccaacatgtcacgttgggctttttttgcgaaatcagtgggaacctggaataaaagcagttgccgcagttaattttctgcgcttagatgttaatgaatttaacccataccagtacaatggctatggtttttacattttacgcaaggggcaattgtgaaactggatgaaatcgctcggctggcgggagtgtcgcggaccactgcaagctatgttattaacggcaaagcgaagcaataccgtgtgagcgacaaaaccgttgaaaaagtcatggctgtggtgcgtgagcacaattaccacccgaacgccgtggcagctgggcttcgtgctggacgcacacgttctattggtcttgtgatccccgatctggagaacaccagctatacccgcatcgctaactatcttgaacgccaggcgcggcaacggggttatcaactgctgattgcctgctcagaagatcagccagacaacgaaatgcggtgcattgagcaccttttacagcgtcaggttgatgccattattgtttcgacgtcgttgcctcctgagcatcctttttatcaacgctgggctaacgacc
>81	N operona: 55	first-last	b0080	gene_poz=(601-1605)	cra	DNA-binding transcriptional dual regulator Cra	null	/position=87428 - 89632 (88028 - 89032)	/lenght=2205 (1005)	/codons=735 (335)	/complement=false	GC-compoz=54.92537313432836%	/LCI1=1.0908183632734532	/LCI2=0.2291417165668663	p_i1=0.2166694871277616	p_i2=0.15405567622723335	/Tai=0.39024750920533	/Tei=0.23865010860451003	/EEI=2.3299782148759594
ccagcgtggctacaacattgaaagcctgaccgttgcgccaaccgacgatccgacattatcgcgtatgaccatccagaccgtgggcgatgaaaaagtacttgagcagatcgaaaagcaattacacaaactggtcgatgtcttgcgcgtgagtgagttggggcagggcgcgcatgttgagcgggaaatcatgctggtgaaaattcaggccagcggttacgggcgtgacgaagtgaaacgtaatacggaaatattccgtgggcaaattatcgatgtcacaccctcgctttataccgttcaattagcaggcaccagcggtaagcttgatgcatttttagcatcgattcgcgatgtggcgaaaattgtggaggttgctcgctctggtgtggtcggactttcgcgcggcgataaaataatgcgttgagaatgatctcaatgcgcaatttacagcccaacatgtcacgttgggctttttttgcgaaatcagtgggaacctggaataaaagcagttgccgcagttaattttctgcgcttagatgttaatgaatttaacccataccagtacaatggctatggtttttacattttacgcaaggggcaattgtgaaactggatgaaatcgctcggctggcgggagtgtcgcggaccactgcaagctatgttattaacggcaaagcgaagcaataccgtgtgagcgacaaaaccgttgaaaaagtcatggctgtggtgcgtgagcacaattaccacccgaacgccgtggcagctgggcttcgtgctggacgcacacgttctattggtcttgtgatccccgatctggagaacaccagctatacccgcatcgctaactatcttgaacgccaggcgcggcaacggggttatcaactgctgattgcctgctcagaagatcagccagacaacgaaatgcggtgcattgagcaccttttacagcgtcaggttgatgccattattgtttcgacgtcgttgcctcctgagcatcctttttatcaacgctgggctaacgacccgttcccgattgtcgcgctggaccgcgccctcgatcgtgaacacttcaccagcgtggttggtgccgatcaggatgatgccgaaatgctggcggaagagttacgtaagtttcccgccgagacggtgctttatcttggtgcgctaccggagctttctgtcagcttcctgcgtgaacaaggtttccgtactgcctggaaagatgatccgcgcgaagtgcatttcctgtatgccaacagctatgagcgggaggcggctgcccagttattcgaaaaatggctggaaacgcatccgatgccgcaggcgctgttcacaacgtcgtttgcgttgttgcaaggagtgatggatgtcacgctgcgtcgcgacggcaaactgccttctgacctggcaattgccacctttggcgataacgaactgctcgacttcttacagtgtccggtgctggcagtggctcaacgtcaccgcgatgtcgcagagcgtgtgctggagattgtcctggcaagcctggacgaaccgcgtaagccaaaacctggtttaacgcgcattaaacgtaatctctatcgccgcggcgtgctcagccgtagctaagccgcgaacaaaaatacgcgccaggtgaatttccctctggcgcgtagagtacgggactggacatcaatatgcttaaagtaaataagactattcctgactattattgataaatgcttttaaacccgcccgttaattaactcaccagctgaaattcacaataattaagtgatatcgacagcgcgtttttgcattattttgttacatgcggcgatgaattgccgatttaacaaacacttttctttgcttttgcgcaaacccgctggcatcaagcgccacacagacgtaacaaggactgttaaccggggaagatatgtcctaaaatgccgctcgcgtcgcaaactgacactttatatttgctgtggaaaatagtgagtcattttaaaacggtgatgacgatgagggattttttcttacagctattcataacgttaatttgcttcgcacgttggacgtaaaataaacaacgctgatattagccgtaaacatcgggttttttacctcggtatgccttgtgactggcttgacaagcttttcctcagctccgtaaactcctttcagtgggaaattgtggggcaaagtgggaataaggggtgaggctgg
>82	N operona: 56	first	b0081	gene_poz=(601-1059)	mraZ	DNA-binding transcriptional repressor MraZ	null	/position=89034 - 90692 (89634 - 90092)	/lenght=1659 (459)	/codons=553 (153)	/complement=false	GC-compoz=52.069716775599126%	/LCI1=0.9385964912280702	/LCI2=0.20679824561403512	p_i1=0.12421800034074303	p_i2=0.11736848107399601	/Tai=0.5328974444310416	/Tei=0.20563163296659642	/EEI=1.6658656734885624
ccgcgaacaaaaatacgcgccaggtgaatttccctctggcgcgtagagtacgggactggacatcaatatgcttaaagtaaataagactattcctgactattattgataaatgcttttaaacccgcccgttaattaactcaccagctgaaattcacaataattaagtgatatcgacagcgcgtttttgcattattttgttacatgcggcgatgaattgccgatttaacaaacacttttctttgcttttgcgcaaacccgctggcatcaagcgccacacagacgtaacaaggactgttaaccggggaagatatgtcctaaaatgccgctcgcgtcgcaaactgacactttatatttgctgtggaaaatagtgagtcattttaaaacggtgatgacgatgagggattttttcttacagctattcataacgttaatttgcttcgcacgttggacgtaaaataaacaacgctgatattagccgtaaacatcgggttttttacctcggtatgccttgtgactggcttgacaagcttttcctcagctccgtaaactcctttcagtgggaaattgtggggcaaagtgggaataaggggtgaggctggcatgttccggggagcaacgttagtcaatctcgacagcaaagggcgcttatcagtgcctacccgttatcgggaacagctgcttgagaacgctgccggtcaaatggtttgcaccattgacatttatcacccgtgcctgctgctttaccccctgcctgaatgggaaattatcgagcaaaaattatcgcgtctgtcgagcatgaacccggttgagcgccgtgtgcagcgcctactgttaggtcatgccagcgaatgtcagatggatggcgcaggtcgattgttaatcgcgccagtactgcggcaacatgccgggctgacaaaagaagtgatgctggttggacagttcaacaagtttgagctgtgggatgaaacaacctggcatcaacaggtcaaggaagatatcgacgcagagcagttggctaccggagacttatcggagcgactgcaggacttgtctctataaaatgatggaaaactataaacatactacggtgctgctggatgaagccgttaatggcctcaatatccgtcctgatggcatctacattgatgggacttttggtcgcggtggtcactcacgtctgatcctctcgcagcttggcgaagaggggcgtttgctggcgatcgatcgcgacccgcaggctatcgccgttgcgaagactattgatgatccgcgcttctccatcatccacggacctttctccgcgctgggcgaatacgttgccgagcgcgatcttatcggcaagatcgacggcattctcctcgatcttggcgtctcttcaccgcaacttgatgatgctgaacgtggcttttcctttatgcgcgatggtccgctggacatgcgtatggacccaacccgtgggcagtcagccgctgaatggctacaaaccgcagaagaagccgatatcgcctgggtattgaaaacctatggtgaagagcgttttgccaaacgcattgcccgcgccattgtcgagcgtaaccgcgaacagccgatgacccgcaccaaagaactggcggaagtcgtggctgctgcaacgccggtgaaagataagtttaaacatcc
>83	N operona: 56	middle	b0082	gene_poz=(601-1542)	rsmH	16S rRNA m(4)C1402 methyltransferase	null	/position=89494 - 91635 (90094 - 91035)	/lenght=2142 (942)	/codons=714 (314)	/complement=false	GC-compoz=55.20169851380042%	/LCI1=1.0372736954206603	/LCI2=0.32012779552715653	p_i1=0.18152999894805344	p_i2=0.3333779701545456	/Tai=0.3553212465612241	/Tei=0.40004017313909107	/EEI=2.5838839091453885
caacgctgatattagccgtaaacatcgggttttttacctcggtatgccttgtgactggcttgacaagcttttcctcagctccgtaaactcctttcagtgggaaattgtggggcaaagtgggaataaggggtgaggctggcatgttccggggagcaacgttagtcaatctcgacagcaaagggcgcttatcagtgcctacccgttatcgggaacagctgcttgagaacgctgccggtcaaatggtttgcaccattgacatttatcacccgtgcctgctgctttaccccctgcctgaatgggaaattatcgagcaaaaattatcgcgtctgtcgagcatgaacccggttgagcgccgtgtgcagcgcctactgttaggtcatgccagcgaatgtcagatggatggcgcaggtcgattgttaatcgcgccagtactgcggcaacatgccgggctgacaaaagaagtgatgctggttggacagttcaacaagtttgagctgtgggatgaaacaacctggcatcaacaggtcaaggaagatatcgacgcagagcagttggctaccggagacttatcggagcgactgcaggacttgtctctataaaatgatggaaaactataaacatactacggtgctgctggatgaagccgttaatggcctcaatatccgtcctgatggcatctacattgatgggacttttggtcgcggtggtcactcacgtctgatcctctcgcagcttggcgaagaggggcgtttgctggcgatcgatcgcgacccgcaggctatcgccgttgcgaagactattgatgatccgcgcttctccatcatccacggacctttctccgcgctgggcgaatacgttgccgagcgcgatcttatcggcaagatcgacggcattctcctcgatcttggcgtctcttcaccgcaacttgatgatgctgaacgtggcttttcctttatgcgcgatggtccgctggacatgcgtatggacccaacccgtgggcagtcagccgctgaatggctacaaaccgcagaagaagccgatatcgcctgggtattgaaaacctatggtgaagagcgttttgccaaacgcattgcccgcgccattgtcgagcgtaaccgcgaacagccgatgacccgcaccaaagaactggcggaagtcgtggctgctgcaacgccggtgaaagataagtttaaacatcccgcgacccgtaccttccaggcggtgcgcatttgggtaaacagtgaactggaggagatagagcaggcgctaaaaagctcgctcaacgtgctggccccgggtgggcggctttcgatcatcagcttccactcgctggaagaccgtattgtgaaacgttttatgcgtgaaaacagccgcggtccgcaagttccggcagggttaccgatgactgaagagcagctcaaaaaactgggtggccgtcagctgcgagcactaggcaagttaatgccgggcgaagaagaggtggctgagaaccctcgtgcccgtagttcagttctgcgtattgcagagaggacgaatgcatgatcagcagagtgacagaagctctaagcaaagttaaaggatcgatgggaagccacgagcgccatgcattgcctggtgttatcggtgacgatcttttgcgatttgggaagctgccactctgcctgttcatttgcattattttgacggcggtgactgtggtaaccacggcgcaccatacccgtttactgaccgctcagcgcgaacaactggtgctggagcgagatgctttagacattgaatggcgcaacctgatccttgaagagaatgcgctcggcgaccatagccgggtggaaaggatcgccacggaaaagctgcaaatgcagcatgttgatccgtcacaagaaaatatcgtagtgcaaaaataaggataaacgcgacgcatgaaagcagcggcgaaaacgcagaaaccaaaacgtcaggaagaacatgccaactttatcagttggcgttttgcgttgttatgcggctgtattctcctggcgctggcttttctgctcggacgcgtagcgtggttacaagttatctccccggatatgctggtgaaagagggcgacatgcgttctcttcgcgttcagcaagtttccacctcccgcggcatgatta
>84	N operona: 56	middle	b0083	gene_poz=(601-966)	ftsL	cell division protein FtsL	null	/position=90432 - 91997 (91032 - 91397)	/lenght=1566 (366)	/codons=522 (122)	/complement=false	GC-compoz=50.27322404371585%	/LCI1=0.8732782369146006	/LCI2=0.15785123966942155	p_i1=0.09240859216397003	p_i2=0.05367746717772555	/Tai=0.4978472443474662	/Tei=0.148309720459953	/EEI=1.8042643505687237
acgtggcttttcctttatgcgcgatggtccgctggacatgcgtatggacccaacccgtgggcagtcagccgctgaatggctacaaaccgcagaagaagccgatatcgcctgggtattgaaaacctatggtgaagagcgttttgccaaacgcattgcccgcgccattgtcgagcgtaaccgcgaacagccgatgacccgcaccaaagaactggcggaagtcgtggctgctgcaacgccggtgaaagataagtttaaacatcccgcgacccgtaccttccaggcggtgcgcatttgggtaaacagtgaactggaggagatagagcaggcgctaaaaagctcgctcaacgtgctggccccgggtgggcggctttcgatcatcagcttccactcgctggaagaccgtattgtgaaacgttttatgcgtgaaaacagccgcggtccgcaagttccggcagggttaccgatgactgaagagcagctcaaaaaactgggtggccgtcagctgcgagcactaggcaagttaatgccgggcgaagaagaggtggctgagaaccctcgtgcccgtagttcagttctgcgtattgcagagaggacgaatgcatgatcagcagagtgacagaagctctaagcaaagttaaaggatcgatgggaagccacgagcgccatgcattgcctggtgttatcggtgacgatcttttgcgatttgggaagctgccactctgcctgttcatttgcattattttgacggcggtgactgtggtaaccacggcgcaccatacccgtttactgaccgctcagcgcgaacaactggtgctggagcgagatgctttagacattgaatggcgcaacctgatccttgaagagaatgcgctcggcgaccatagccgggtggaaaggatcgccacggaaaagctgcaaatgcagcatgttgatccgtcacaagaaaatatcgtagtgcaaaaataaggataaacgcgacgcatgaaagcagcggcgaaaacgcagaaaccaaaacgtcaggaagaacatgccaactttatcagttggcgttttgcgttgttatgcggctgtattctcctggcgctggcttttctgctcggacgcgtagcgtggttacaagttatctccccggatatgctggtgaaagagggcgacatgcgttctcttcgcgttcagcaagtttccacctcccgcggcatgattactgaccgttctggtcgcccgttagcggtgagcgtgccggtaaaagcgatttgggctgacccgaaagaagtgcatgacgctggcggtatcagcgtcggtgaccgctggaaggcgctggctaacgcgctcaatattccgctggatcagctttcagcccgcattaacgccaacccgaaagggcgctttatttatctggcgcgtcaggtgaaccctgacatggcggactacatcaaaaaactgaaactgccggggattcatctgcgtgaagagtctcgccgttactatccgtccggcgaagtgactgctcacctcatcggctttactaacgtcgatagtcaagggattgagggcgttgagaagagt
>85	N operona: 56	middle	b0084	gene_poz=(601-2367)	ftsI	peptidoglycan DD-transpeptidase FtsI	null	/position=90813 - 93779 (91413 - 93179)	/lenght=2967 (1767)	/codons=989 (589)	/complement=false	GC-compoz=53.98981324278438%	/LCI1=1.1082766439909297	/LCI2=0.37970521541950136	p_i1=0.22864713980592655	p_i2=0.4579371136851055	/Tai=0.3538753848693381	/Tei=0.5121434023165949	/EEI=2.5075554522058687
cttccactcgctggaagaccgtattgtgaaacgttttatgcgtgaaaacagccgcggtccgcaagttccggcagggttaccgatgactgaagagcagctcaaaaaactgggtggccgtcagctgcgagcactaggcaagttaatgccgggcgaagaagaggtggctgagaaccctcgtgcccgtagttcagttctgcgtattgcagagaggacgaatgcatgatcagcagagtgacagaagctctaagcaaagttaaaggatcgatgggaagccacgagcgccatgcattgcctggtgttatcggtgacgatcttttgcgatttgggaagctgccactctgcctgttcatttgcattattttgacggcggtgactgtggtaaccacggcgcaccatacccgtttactgaccgctcagcgcgaacaactggtgctggagcgagatgctttagacattgaatggcgcaacctgatccttgaagagaatgcgctcggcgaccatagccgggtggaaaggatcgccacggaaaagctgcaaatgcagcatgttgatccgtcacaagaaaatatcgtagtgcaaaaataaggataaacgcgacgcatgaaagcagcggcgaaaacgcagaaaccaaaacgtcaggaagaacatgccaactttatcagttggcgttttgcgttgttatgcggctgtattctcctggcgctggcttttctgctcggacgcgtagcgtggttacaagttatctccccggatatgctggtgaaagagggcgacatgcgttctcttcgcgttcagcaagtttccacctcccgcggcatgattactgaccgttctggtcgcccgttagcggtgagcgtgccggtaaaagcgatttgggctgacccgaaagaagtgcatgacgctggcggtatcagcgtcggtgaccgctggaaggcgctggctaacgcgctcaatattccgctggatcagctttcagcccgcattaacgccaacccgaaagggcgctttatttatctggcgcgtcaggtgaaccctgacatggcggactacatcaaaaaactgaaactgccggggattcatctgcgtgaagagtctcgccgttactatccgtccggcgaagtgactgctcacctcatcggctttactaacgtcgatagtcaagggattgagggcgttgagaagagtttcgataaatggcttaccgggcagccgggtgagcgcattgtgcgtaaagaccgctatggtcgcgtaattgaagatatttcttctactgacagccaggcagcgcacaacctggcgctgagtattgatgaacgcctgcaggcgctggtttatcgcgaactgaacaacgcggtggcctttaacaaggctgaatctggtagcgccgtgctggtggatgtcaacaccggtgaagtgctggcgatggctaacagcccgtcatacaaccctaacaatctgagcggcacgccgaaagaggcgatgcgtaaccgtaccatcaccgacgtgtttgaaccgggctcaacggttaaaccgatggtggtaatgaccgcgttgcaacgtggcgtggtgcgggaaaactcggtactcaataccattccttatcgaattaacggccacgaaatcaaagacgtggcacgctacagcgaattaaccctgaccggggtattacagaagtcgagtaacgtcggtgtttccaagctggcgttagcgatgccgtcctcagcgttagtagatacttactcacgttttggactgggaaaagcgaccaatttggggttggtcggagaacgcagtggcttatatcctcaaaaacaacggtggtctgacatagagagggccaccttctctttcggctacgggctaatggtaacaccattacagttagcgcgagtctacgcaactatcggcagctacggcatttatcgcccactgtcgattaccaaagttgaccccccggttcccggtgaacgtgtcttcccggaatccattgtccgcactgtggtgcatatgatggaaagcgtggcgctaccaggcggcggcggcgtgaaggcggcgattaaaggctatcgtatcgccattaaaaccggtaccgcgaaaaaggtcgggccggacggtcgctacatcaataaatatattgcttataccgcaggcgttgcgcctgcgagtcagccgcgcttcgcgctggttgttgttatcaacgatccgcaggcgggtaaatactacggcggcgccgtttccgcgccggtctttggtgccatcatgggcggcgtattgcgtaccatgaacatcgagccggatgcgctgacaacgggcgataaaaatgaatttgtgattaatcaaggcgaggggacaggtggcagatcgtaatttgcgcgaccttcttgctccgtgggtgccagacgcaccttcgcgagcactgcgagagatgacactcgacagccgtgtggctgcggcgggcgatctctttgtagctgtagtaggtcatcaggcggacgggcgtcgatatatcccgcaggcgatagcgcaaggtgtggctgccattattgcagaggcgaaagatgaggcgaccgatggtgaaatccgtgaaatgcacggcgtaccggtcatctatctcagccagctcaacgagcgtttatctgcactggcgggccgcttttaccatgaaccctctgacaatttacgtctcgtgggcgtaacgggcaccaacggcaaaaccacgactacccagctgttggcgcagtggagccaactgcttggcgaaatcagcgcggtaatgggcaccgttggtaacggcctgctggggaaagtgatcccgacagaaaatacaaccggttcggcagtcgatgttcagcatgagctggcggggctggtggatcagggcgcgacgttttgcgcaatggaagtttcctcccacgggctggtacagcaccgtgtggcggcattgaaatttgcggcgtcggtctttac
>86	N operona: 56	middle	b0085	gene_poz=(601-2088)	murE	UDP-N-acetylmuramoyl-L-alanyl-D-glutamate--2,	null	/position=92566 - 95253 (93166 - 94653)	/lenght=2688 (1488)	/codons=896 (496)	/complement=false	GC-compoz=56.58602150537635%	/LCI1=1.0471380471380471	/LCI2=0.25124579124579116	p_i1=0.18780998028627813	p_i2=0.19406331214350736	/Tai=0.3275794359744062	/Tei=0.27465698092915664	/EEI=2.735392124826833
tgggaaaagcgaccaatttggggttggtcggagaacgcagtggcttatatcctcaaaaacaacggtggtctgacatagagagggccaccttctctttcggctacgggctaatggtaacaccattacagttagcgcgagtctacgcaactatcggcagctacggcatttatcgcccactgtcgattaccaaagttgaccccccggttcccggtgaacgtgtcttcccggaatccattgtccgcactgtggtgcatatgatggaaagcgtggcgctaccaggcggcggcggcgtgaaggcggcgattaaaggctatcgtatcgccattaaaaccggtaccgcgaaaaaggtcgggccggacggtcgctacatcaataaatatattgcttataccgcaggcgttgcgcctgcgagtcagccgcgcttcgcgctggttgttgttatcaacgatccgcaggcgggtaaatactacggcggcgccgtttccgcgccggtctttggtgccatcatgggcggcgtattgcgtaccatgaacatcgagccggatgcgctgacaacgggcgataaaaatgaatttgtgattaatcaaggcgaggggacaggtggcagatcgtaatttgcgcgaccttcttgctccgtgggtgccagacgcaccttcgcgagcactgcgagagatgacactcgacagccgtgtggctgcggcgggcgatctctttgtagctgtagtaggtcatcaggcggacgggcgtcgatatatcccgcaggcgatagcgcaaggtgtggctgccattattgcagaggcgaaagatgaggcgaccgatggtgaaatccgtgaaatgcacggcgtaccggtcatctatctcagccagctcaacgagcgtttatctgcactggcgggccgcttttaccatgaaccctctgacaatttacgtctcgtgggcgtaacgggcaccaacggcaaaaccacgactacccagctgttggcgcagtggagccaactgcttggcgaaatcagcgcggtaatgggcaccgttggtaacggcctgctggggaaagtgatcccgacagaaaatacaaccggttcggcagtcgatgttcagcatgagctggcggggctggtggatcagggcgcgacgttttgcgcaatggaagtttcctcccacgggctggtacagcaccgtgtggcggcattgaaatttgcggcgtcggtctttaccaacttaagccgcgatcaccttgattatcatggtgatatggaacactacgaagccgcgaaatggctgctttattctgagcatcattgcggtcaggcgattattaacgccgacgatgaagtgggccgccgctggctggcaaaactgccggacgcggttgcggtatcaatggaagatcatattaatccgaactgtcacggacgctggttgaaagcgaccgaagtgaactatcacgacagcggtgcgacgattcgctttagctcaagttggggcgatggcgaaattgaaagccatctgatgggcgcttttaacgtcagcaacctgctgctcgcgctggcgacactgttggcactcggctatccactggctgatctgctgaaaaccgccgcgcgtctgcaaccggtttgcggacgtatggaagtgttcactgcgccaggcaaaccgacggtggtggtggattacgcgcatacgccggatgcactggaaaaagccttacaggcggcgcgtctgcactgtgcgggcaagctgtggtgtgtctttggctgtggtggcgatcgcgataaaggtaagcgtccactgatgggcgcaattgccgaagagtttgctgacgtggcggtggtgacggacgataacccgcgtaccgaagaaccgcgtgccatcatcaacgatattctggcgggaatgttagatgccggacatgccaaagtgatggaaggccgtgctgaagcggtgacttgcgccgttatgcaggctaaagagaatgatgtggtactggtcgcgggcaaaggccatgaagattaccagattgttggcaatcagcgtctggactactccgatcgcgtcacggtggcgcgtctgctgggggtgattgcatgattagcgtaacccttagccaacttaccgacattctcaacggtgaactgcaaggtgcagatatcacccttgatgctgtaaccactgatacccgaaaactgacgccgggctgcctgtttgttgccctgaaaggcgaacgttttgatgcccacgattttgccgaccaggcgaaagctggcggcgcaggcgcactactggttagccgtccgctggacatcgacctgccgcagttaatcgtcaaggatacgcgtctggcgtttggtgaactggctgcatgggttcgccagcaagttccggcgcgcgtggttgctctgacggggtcctccggcaaaacctccgttaaagagatgacggcggcgattttaagccagtgcggcaacacgctttatacggcaggcaatctcaacaacgacatcggtgtaccgatgacgctgttgcgcttaacgccggaatacgattacgcagttattgaacttggcgcgaaccatcagggcgaaatagcctggactgtgagtctgactcgcccggaagctgcgctggtcaacaacctggcagcggcgcatctggaaggttttggctcgcttgcgggtgtcgcgaaagcga
>87	N operona: 56	middle	b0086	gene_poz=(601-1959)	murF	D-alanyl-D-alanine-adding enzyme	null	/position=94050 - 96608 (94650 - 96008)	/lenght=2559 (1359)	/codons=853 (453)	/complement=false	GC-compoz=55.114054451802794%	/LCI1=1.103244837758112	/LCI2=0.24380530973451342	p_i1=0.225170764150469	p_i2=0.1802340194942356	/Tai=0.3182561840058802	/Tei=0.262210617544812	/EEI=2.8052360204746574
cgatggcgaaattgaaagccatctgatgggcgcttttaacgtcagcaacctgctgctcgcgctggcgacactgttggcactcggctatccactggctgatctgctgaaaaccgccgcgcgtctgcaaccggtttgcggacgtatggaagtgttcactgcgccaggcaaaccgacggtggtggtggattacgcgcatacgccggatgcactggaaaaagccttacaggcggcgcgtctgcactgtgcgggcaagctgtggtgtgtctttggctgtggtggcgatcgcgataaaggtaagcgtccactgatgggcgcaattgccgaagagtttgctgacgtggcggtggtgacggacgataacccgcgtaccgaagaaccgcgtgccatcatcaacgatattctggcgggaatgttagatgccggacatgccaaagtgatggaaggccgtgctgaagcggtgacttgcgccgttatgcaggctaaagagaatgatgtggtactggtcgcgggcaaaggccatgaagattaccagattgttggcaatcagcgtctggactactccgatcgcgtcacggtggcgcgtctgctgggggtgattgcatgattagcgtaacccttagccaacttaccgacattctcaacggtgaactgcaaggtgcagatatcacccttgatgctgtaaccactgatacccgaaaactgacgccgggctgcctgtttgttgccctgaaaggcgaacgttttgatgcccacgattttgccgaccaggcgaaagctggcggcgcaggcgcactactggttagccgtccgctggacatcgacctgccgcagttaatcgtcaaggatacgcgtctggcgtttggtgaactggctgcatgggttcgccagcaagttccggcgcgcgtggttgctctgacggggtcctccggcaaaacctccgttaaagagatgacggcggcgattttaagccagtgcggcaacacgctttatacggcaggcaatctcaacaacgacatcggtgtaccgatgacgctgttgcgcttaacgccggaatacgattacgcagttattgaacttggcgcgaaccatcagggcgaaatagcctggactgtgagtctgactcgcccggaagctgcgctggtcaacaacctggcagcggcgcatctggaaggttttggctcgcttgcgggtgtcgcgaaagcgaaaggtgaaatctttagcggcctgccggaaaacggtatcgccattatgaacgccgacaacaacgactggctgaactggcagagcgtaattggctcacgcaaagtgtggcgtttctcacccaatgccgccaacagcgatttcaccgccaccaatatccatgtgacctcgcacggtacggaatttaccctacaaaccccaaccggtagcgtcgatgttctgctgccgttgccggggcgtcacaatattgcgaatgcgctggcagccgctgcgctctccatgtccgtgggcgcaacgcttgatgctatcaaagcggggctggcaaatctgaaagctgttccaggccgtctgttccccatccaactggcagaaaaccagttgctgctcgacgactcctacaacgccaatgtcggttcaatgactgcagcagtccaggtactggctgaaatgccgggctaccgcgtgctggtggtgggcgatatggcggaactgggcgctgaaagcgaagcctgccatgtacaggtgggcgaggcggcaaaagctgctggtattgaccgcgtgttaagcgtgggtaaacaaagccatgctatcagcaccgccagcggcgttggcgaacattttgctgataaaactgcgttaattacgcgtcttaaattactgattgctgagcaacaggtaattacgattttagttaagggttcacgtagtgccgccatggaagaggtagtacgcgctttacaggagaatgggacatgttagtttggctggccgaacatttggtcaaatattattccggctttaacgtcttttcctatctgacgtttcgcgccatcgtcagcctgctgaccgcgctgttcatctcattgtggatgggcccgcgtatgattgctcatttgcaaaaactttcctttggtcaggtggtgcgtaacgacggtcctgaatcacacttcagcaagcgcggtacgccgaccatgggcgggattatgatcctgacggcgattgtgatctccgtactgctgtgggcttacccgtccaatccgtacgtctggtgcgtgttggtggtgctggtaggttacggtgttattggctttgttgatgattatcgcaaagtggtgcgtaaagacaccaaagggttgatcgctcgttggaagtatttctggatgtcggtcattgcgctgggtgtcgccttcgccctgtaccttgccggcaaagacacgcccgcaacgcagctggtggtcccattctttaaagatgtgatgccgcagctggggctgttctacattctgctggcttacttcgtcattgtgggtactggcaacgcggtaaacctgaccgatggtctcgacggcctggcaatta
>88	N operona: 56	middle	b0087	gene_poz=(601-1683)	mraY	phospho-N-acetylmuramoyl-pentapeptide-	null	/position=95402 - 97684 (96002 - 97084)	/lenght=2283 (1083)	/codons=761 (361)	/complement=false	GC-compoz=53.37026777469991%	/LCI1=0.9638888888888889	/LCI2=0.19916666666666677	p_i1=0.13789511094138912	p_i2=0.10584214243876654	/Tai=0.3320312596288214	/Tei=0.1952579281948899	/EEI=2.732326760282466
caatatccatgtgacctcgcacggtacggaatttaccctacaaaccccaaccggtagcgtcgatgttctgctgccgttgccggggcgtcacaatattgcgaatgcgctggcagccgctgcgctctccatgtccgtgggcgcaacgcttgatgctatcaaagcggggctggcaaatctgaaagctgttccaggccgtctgttccccatccaactggcagaaaaccagttgctgctcgacgactcctacaacgccaatgtcggttcaatgactgcagcagtccaggtactggctgaaatgccgggctaccgcgtgctggtggtgggcgatatggcggaactgggcgctgaaagcgaagcctgccatgtacaggtgggcgaggcggcaaaagctgctggtattgaccgcgtgttaagcgtgggtaaacaaagccatgctatcagcaccgccagcggcgttggcgaacattttgctgataaaactgcgttaattacgcgtcttaaattactgattgctgagcaacaggtaattacgattttagttaagggttcacgtagtgccgccatggaagaggtagtacgcgctttacaggagaatgggacatgttagtttggctggccgaacatttggtcaaatattattccggctttaacgtcttttcctatctgacgtttcgcgccatcgtcagcctgctgaccgcgctgttcatctcattgtggatgggcccgcgtatgattgctcatttgcaaaaactttcctttggtcaggtggtgcgtaacgacggtcctgaatcacacttcagcaagcgcggtacgccgaccatgggcgggattatgatcctgacggcgattgtgatctccgtactgctgtgggcttacccgtccaatccgtacgtctggtgcgtgttggtggtgctggtaggttacggtgttattggctttgttgatgattatcgcaaagtggtgcgtaaagacaccaaagggttgatcgctcgttggaagtatttctggatgtcggtcattgcgctgggtgtcgccttcgccctgtaccttgccggcaaagacacgcccgcaacgcagctggtggtcccattctttaaagatgtgatgccgcagctggggctgttctacattctgctggcttacttcgtcattgtgggtactggcaacgcggtaaacctgaccgatggtctcgacggcctggcaattatgccgaccgtatttgtcgccggtggttttgcgctggtggcgtgggcgaccggcaatatgaactttgccagctacttgcatataccgtatctgcgacacgccggggaactggttattgtctgtaccgcgatagtcggggcaggactgggcttcctgtggtttaacacctatccggcgcaggtctttatgggcgatgtaggttcgctggcgttaggtggtgcgttaggcattatcgccgtactgctacgtcaggaattcctgctggtgattatggggggcgtgttcgtggtagaaacgctttctgtcatcctgcaggtcggctcctttaaactgcgcggacaacgtattttccgcatggcaccgattcatcaccactatgaactgaaaggctggccggaaccgcgcgtcattgtgcgtttctggattatttcgctgatgctggttctgattggtctggcaacgctgaaggtacgttaatcatggctgattatcagggtaaaaatgtcgtcattatcggcctgggcctcaccgggctttcctgcgtggactttttcctcgctcgcggtgtgacgccgcgcgttatggatacgcgtatgacaccgcctggcctggataaattacccgaagccgtagaacgccacacgggcagtctgaatgatgaatggctgatggcggcagatctgattgtcgccagtcccggtattgcactggcgcatccatccttaagcgctgccgctgatgccggaatcgaaatcgttggcgatatcgagctgttctgtcgcgaagcacaagcaccgattgtggcgattaccggttctaacggcaaaagcacggtcaccacgctagtgggtgaaatggcgaaagcggcgggggttaacgttggtgtgggtggcaatattggcctgcctgcgttgatgctactggatgatgagtgtgaactgtacgtgctggaactgtcgagcttccagctggaaaccacctccagcttacaggcggtagcagcgaccattctgaacgtgactgaagatcatatggatcgctatccgtttggtttacaacagtatcgtgcagcaaaac
>89	N operona: 56	middle	b0088	gene_poz=(601-1917)	murD	UDP-N-acetylmuramoyl-L-alanine--D-glutamate	null	/position=96487 - 99003 (97087 - 98403)	/lenght=2517 (1317)	/codons=839 (439)	/complement=false	GC-compoz=54.89749430523918%	/LCI1=1.1902587519025876	/LCI2=0.3279299847793	p_i1=0.28767013065864416	p_i2=0.3498146602538542	/Tai=0.3274585560714539	/Tei=0.4148331942284688	/EEI=2.712340897922103
cccattctttaaagatgtgatgccgcagctggggctgttctacattctgctggcttacttcgtcattgtgggtactggcaacgcggtaaacctgaccgatggtctcgacggcctggcaattatgccgaccgtatttgtcgccggtggttttgcgctggtggcgtgggcgaccggcaatatgaactttgccagctacttgcatataccgtatctgcgacacgccggggaactggttattgtctgtaccgcgatagtcggggcaggactgggcttcctgtggtttaacacctatccggcgcaggtctttatgggcgatgtaggttcgctggcgttaggtggtgcgttaggcattatcgccgtactgctacgtcaggaattcctgctggtgattatggggggcgtgttcgtggtagaaacgctttctgtcatcctgcaggtcggctcctttaaactgcgcggacaacgtattttccgcatggcaccgattcatcaccactatgaactgaaaggctggccggaaccgcgcgtcattgtgcgtttctggattatttcgctgatgctggttctgattggtctggcaacgctgaaggtacgttaatcatggctgattatcagggtaaaaatgtcgtcattatcggcctgggcctcaccgggctttcctgcgtggactttttcctcgctcgcggtgtgacgccgcgcgttatggatacgcgtatgacaccgcctggcctggataaattacccgaagccgtagaacgccacacgggcagtctgaatgatgaatggctgatggcggcagatctgattgtcgccagtcccggtattgcactggcgcatccatccttaagcgctgccgctgatgccggaatcgaaatcgttggcgatatcgagctgttctgtcgcgaagcacaagcaccgattgtggcgattaccggttctaacggcaaaagcacggtcaccacgctagtgggtgaaatggcgaaagcggcgggggttaacgttggtgtgggtggcaatattggcctgcctgcgttgatgctactggatgatgagtgtgaactgtacgtgctggaactgtcgagcttccagctggaaaccacctccagcttacaggcggtagcagcgaccattctgaacgtgactgaagatcatatggatcgctatccgtttggtttacaacagtatcgtgcagcaaaactgcgcatttacgaaaacgcgaaagtttgcgtggttaatgctgatgatgccttaacaatgccgattcgcggtgcggatgaacgctgcgtcagctttggcgtcaacatgggtgactatcacctgaatcatcagcagggcgaaacctggctgcgggttaaaggcgagaaagtgctgaatgtgaaagagatgaaactttccgggcagcataactacaccaatgcgctggcggcgctggcgctggcagatgctgcagggttaccgcgtgccagcagcctgaaagcgttaaccacattcactggtctgccgcatcgctttgaagttgtgctggagcataacggcgtacgttggattaacgattcgaaagcgaccaacgtcggcagtacggaagcggcgctgaatggcctgcacgtagacggcacactgcatttgttgctgggtggcgatggtaaatcggcggactttagcccactggcgcgttacctgaatggcgataacgtacgtctgtattgtttcggtcgtgacggcgcgcagctggcggcgctacgcccggaagtggcagaacaaaccgaaactatggaacaggcgatgcgcttgctggctccgcgtgttcagccgggcgatatggttctgctctccccagcctgtgccagccttgatcagttcaagaactttgaacaacgaggcaatgagtttgcccgtctggcgaaggagttaggttgatgcgtttatctctccctcgcctgaaaatgccgcgcctgccaggattcagtatcctggtctggatctccacggcgctaaagggctgggtgatgggctcgcgggaaaaagataccgacagcctgatcatgtacgatcgcaccttactgtggctgaccttcggcctcgcggcgattggctttatcatggtgacctcggcgtcaatgcccatagggcaacgcttaaccaacgatccgttcttcttcgcgaagcgtgatggtgtctatctgattttggcgtttattctggcgatcattacgctgcgtctgccgatggagttctggcaacgctacagtgccacgatgctgctcggatctatcatcctgctgatgatcgtcctggtagtgggtagctcggttaaaggggcatcgcgttggatcgatctcggtttgctgcgtatccagcctgcggagctgacaaaactgtcgctgttttgctatatcgccaactatctggtgcgtaaaggcgacgaagtacgtaataacctgcgcggcttcctgaaaccgatgggcgtgattctggtgttggcagtgttactgctggcacagccagaccttggtacgg
>90	N operona: 56	middle	b0089	gene_poz=(601-1845)	ftsW	putative lipid II flippase FtsW	null	/position=97803 - 100247 (98403 - 99647)	/lenght=2445 (1245)	/codons=815 (415)	/complement=false	GC-compoz=53.01204819277109%	/LCI1=0.9838969404186796	/LCI2=0.2389694041867955	p_i1=0.14922604813901025	p_i2=0.17143540940159105	/Tai=0.3819090393473956	/Tei=0.2542918684614319	/EEI=2.3082611458424873
cctgaatcatcagcagggcgaaacctggctgcgggttaaaggcgagaaagtgctgaatgtgaaagagatgaaactttccgggcagcataactacaccaatgcgctggcggcgctggcgctggcagatgctgcagggttaccgcgtgccagcagcctgaaagcgttaaccacattcactggtctgccgcatcgctttgaagttgtgctggagcataacggcgtacgttggattaacgattcgaaagcgaccaacgtcggcagtacggaagcggcgctgaatggcctgcacgtagacggcacactgcatttgttgctgggtggcgatggtaaatcggcggactttagcccactggcgcgttacctgaatggcgataacgtacgtctgtattgtttcggtcgtgacggcgcgcagctggcggcgctacgcccggaagtggcagaacaaaccgaaactatggaacaggcgatgcgcttgctggctccgcgtgttcagccgggcgatatggttctgctctccccagcctgtgccagccttgatcagttcaagaactttgaacaacgaggcaatgagtttgcccgtctggcgaaggagttaggttgatgcgtttatctctccctcgcctgaaaatgccgcgcctgccaggattcagtatcctggtctggatctccacggcgctaaagggctgggtgatgggctcgcgggaaaaagataccgacagcctgatcatgtacgatcgcaccttactgtggctgaccttcggcctcgcggcgattggctttatcatggtgacctcggcgtcaatgcccatagggcaacgcttaaccaacgatccgttcttcttcgcgaagcgtgatggtgtctatctgattttggcgtttattctggcgatcattacgctgcgtctgccgatggagttctggcaacgctacagtgccacgatgctgctcggatctatcatcctgctgatgatcgtcctggtagtgggtagctcggttaaaggggcatcgcgttggatcgatctcggtttgctgcgtatccagcctgcggagctgacaaaactgtcgctgttttgctatatcgccaactatctggtgcgtaaaggcgacgaagtacgtaataacctgcgcggcttcctgaaaccgatgggcgtgattctggtgttggcagtgttactgctggcacagccagaccttggtacggtggtggtgttgtttgtgactacgctggcgatgttgttcctggcgggagcgaaattgtggcagttcattgccattatcggtatgggcatttcagcggttgtgttgctgatactcgccgaaccgtaccgtatccgccgtgttaccgcattctggaacccgtgggaagatccctttggcagcggctatcagttaacgcaatcgctgatggcgtttggtcgcggcgaactttgggggcaaggtttaggtaactcggtacaaaaactggagtatctgccggaagcgcacactgactttattttcgccattatcggcgaagaactggggtatgtcggtgtggtgctggcacttttaatggtattcttcgtcgcttttcgcgcgatgtcgattggccgtaaagcattagaaattgaccaccgtttttccggttttctcgcctgttctattggcatctggtttagcttccaggcgctggttaacgtaggcgcggcggcggggatgttaccgaccaaaggtctgacattgccgctgatcagttacggtggttcgagcttactgattatgtcgacagccatcatgatgctgttgcgtattgattatgaaacgcgtctggagaaagcgcaggcgtttgtacgaggttcacgatgagtggtcaaggaaagcgattaatggtgatggcaggcggaaccggtggacatgtattcccgggactggcggttgcgcaccatctaatggctcagggttggcaagttcgctggctggggactgccgaccgtatggaagcggacttagtgccaaaacatggcatcgaaattgatttcattcgtatctctggtctgcgtggaaaaggtataaaagcactgatagctgccccgctgcgtatcttcaacgcctggcgtcaggcgcgggcgattatgaaagcgtacaaacctgacgtggtgctcggtatgggaggctacgtgtcaggtccaggtggtctggccgcgtggtcgttaggcattccggttgtacttcatgaacaaaacggtattgcgggcttaaccaataaatggctggcgaagattgccaccaaagtgatgcaggcgtttccaggtgctttccctaatgcggaagtagtgggtaacccggtgcgtaccgatgtgttggcgctgccgttgccgcagcaacgtttggctggacgtgaaggtccggttcgtgtgctggtagtgggtggttctcagggcgcacgcattcttaaccagacaatgc
>91	N operona: 56	last	b0090	gene_poz=(601-1668)	murG	N-acetylglucosaminyl transferase	null	/position=99044 - 101311 (99644 - 100711)	/lenght=2268 (1068)	/codons=756 (356)	/complement=false	GC-compoz=56.08614232209737%	/LCI1=1.1032863849765258	/LCI2=0.35549295774647865	p_i1=0.225199389426571	p_i2=0.40780262836986275	/Tai=0.40573149444254875	/Tei=0.46702236553287646	/EEI=2.184129244123786
ggcgggagcgaaattgtggcagttcattgccattatcggtatgggcatttcagcggttgtgttgctgatactcgccgaaccgtaccgtatccgccgtgttaccgcattctggaacccgtgggaagatccctttggcagcggctatcagttaacgcaatcgctgatggcgtttggtcgcggcgaactttgggggcaaggtttaggtaactcggtacaaaaactggagtatctgccggaagcgcacactgactttattttcgccattatcggcgaagaactggggtatgtcggtgtggtgctggcacttttaatggtattcttcgtcgcttttcgcgcgatgtcgattggccgtaaagcattagaaattgaccaccgtttttccggttttctcgcctgttctattggcatctggtttagcttccaggcgctggttaacgtaggcgcggcggcggggatgttaccgaccaaaggtctgacattgccgctgatcagttacggtggttcgagcttactgattatgtcgacagccatcatgatgctgttgcgtattgattatgaaacgcgtctggagaaagcgcaggcgtttgtacgaggttcacgatgagtggtcaaggaaagcgattaatggtgatggcaggcggaaccggtggacatgtattcccgggactggcggttgcgcaccatctaatggctcagggttggcaagttcgctggctggggactgccgaccgtatggaagcggacttagtgccaaaacatggcatcgaaattgatttcattcgtatctctggtctgcgtggaaaaggtataaaagcactgatagctgccccgctgcgtatcttcaacgcctggcgtcaggcgcgggcgattatgaaagcgtacaaacctgacgtggtgctcggtatgggaggctacgtgtcaggtccaggtggtctggccgcgtggtcgttaggcattccggttgtacttcatgaacaaaacggtattgcgggcttaaccaataaatggctggcgaagattgccaccaaagtgatgcaggcgtttccaggtgctttccctaatgcggaagtagtgggtaacccggtgcgtaccgatgtgttggcgctgccgttgccgcagcaacgtttggctggacgtgaaggtccggttcgtgtgctggtagtgggtggttctcagggcgcacgcattcttaaccagacaatgccgcaggttgctgcgaaactgggtgattcagtcactatctggcatcagagcggcaaaggttcgcaacaatccgttgaacaggcgtatgccgaagcggggcaaccgcagcataaagtgacggaatttattgatgatatggcggcggcgtatgcgtgggcggatgtcgtcgtttgccgctccggtgcgttaacggtgagtgaaatcgccgcggcaggactaccggcgttgtttgtgccgtttcaacataaagaccgccagcaatactggaatgcgctaccgctggaaaaagcgggcgcagccaaaattatcgagcagccacagcttagcgtggatgctgtcgccaacaccctggccgggtggtcgcgagaaaccttattaaccatggcagaacgcgcccgcgctgcatccattccggatgccaccgagcgagtggcaaatgaagtgagccgggttgcccgggcgtaattgtagcgatgccttttgcatcgtatgaatttaagaagttaatggcgtaaagaatgaatacacaacaattggcaaaactgcgttccatcgtgcccgaaatgcgtcgcgttcggcacatacattttgtcggcattggtggtgccggtatgggcggtattgccgaagttctggccaatgaaggttatcagatcagtggttccgatttagcgccaaatccggtcacgcagcagttaatgaatctgggtgcgacgatttatttcaaccatcgcccggaaaacgtacgtgatgccagcgtggtcgttgtttccagcgcgatttctgccgataacccggaaattgtcgccgctcatgaagcgcgtattccggtgatccgtcgtgccgaaatgctggctgagttaatgcgttttcgtcatggcatcgccattgccggaacgcacggcaaaacgacaaccaccgcgatggtttccagcatctacgcagaagcggggctcgacccaaccttcgttaacggcgggctggtaaaagcggcgggggttcatgcgcgtttggggcatggtcggtacctgattgccgaagcagatgagagtgatgcatcgttcc
>92	N operona: 57	first	b0091	gene_poz=(601-2076)	murC	UDP-N-acetylmuramate--L-alanine ligase	null	/position=100165 - 102840 (100765 - 102240)	/lenght=2676 (1476)	/codons=892 (492)	/complement=false	GC-compoz=54.74254742547425%	/LCI1=1.19959266802444	/LCI2=0.314867617107943	p_i1=0.2946300094553776	p_i2=0.3223201508782414	/Tai=0.3323368364271584	/Tei=0.39008813579041723	/EEI=2.6666073632725635
acgtttggctggacgtgaaggtccggttcgtgtgctggtagtgggtggttctcagggcgcacgcattcttaaccagacaatgccgcaggttgctgcgaaactgggtgattcagtcactatctggcatcagagcggcaaaggttcgcaacaatccgttgaacaggcgtatgccgaagcggggcaaccgcagcataaagtgacggaatttattgatgatatggcggcggcgtatgcgtgggcggatgtcgtcgtttgccgctccggtgcgttaacggtgagtgaaatcgccgcggcaggactaccggcgttgtttgtgccgtttcaacataaagaccgccagcaatactggaatgcgctaccgctggaaaaagcgggcgcagccaaaattatcgagcagccacagcttagcgtggatgctgtcgccaacaccctggccgggtggtcgcgagaaaccttattaaccatggcagaacgcgcccgcgctgcatccattccggatgccaccgagcgagtggcaaatgaagtgagccgggttgcccgggcgtaattgtagcgatgccttttgcatcgtatgaatttaagaagttaatggcgtaaagaatgaatacacaacaattggcaaaactgcgttccatcgtgcccgaaatgcgtcgcgttcggcacatacattttgtcggcattggtggtgccggtatgggcggtattgccgaagttctggccaatgaaggttatcagatcagtggttccgatttagcgccaaatccggtcacgcagcagttaatgaatctgggtgcgacgatttatttcaaccatcgcccggaaaacgtacgtgatgccagcgtggtcgttgtttccagcgcgatttctgccgataacccggaaattgtcgccgctcatgaagcgcgtattccggtgatccgtcgtgccgaaatgctggctgagttaatgcgttttcgtcatggcatcgccattgccggaacgcacggcaaaacgacaaccaccgcgatggtttccagcatctacgcagaagcggggctcgacccaaccttcgttaacggcgggctggtaaaagcggcgggggttcatgcgcgtttggggcatggtcggtacctgattgccgaagcagatgagagtgatgcatcgttcctgcatctgcaaccgatggtggcgattgtcaccaatatcgaagccgaccacatggatacctaccagggcgactttgagaatttaaaacagacttttattaattttctgcacaacctgccgttttacggtcgtgcggtgatgtgtgttgatgatccggtgatccgcgaattgttaccgcgagtggggcgtcagaccacgacttacggcttcagcgaagatgccgacgtgcgtgtagaagattatcagcagattggcccgcaggggcactttacgctgctgcgccaggacaaagagccgatgcgcgtcaccctgaatgcgccaggtcgtcataacgcgctgaacgccgcagctgcggttgcggttgctacggaagagggcattgacgacgaggctattttgcgggcgcttgaaagcttccaggggactggtcgccgttttgatttcctcggtgaattcccgctggagccagtgaatggtaaaagcggtacggcaatgctggtcgatgactacggccaccacccgacggaagtggacgccaccattaaagcggcgcgcgcaggctggccggataaaaacctggtaatgctgtttcagccgcaccgttttacccgtacgcgcgacctgtatgatgatttcgccaatgtgctgacgcaggttgataccctgttgatgctggaagtgtatccggctggcgaagcgccaattccgggagcggacagccgttcgctgtgtcgcacaattcgtggacgtgggaaaattgatcccattctggtgccggatccggcgcgggtagccgagatgctggcaccggtattaaccggtaacgacctgattctcgttcagggggctggtaatattggaaaaattgcccgttctttagctgaaatcaaactgaagccgcaaactccggaggaagaacaacatgactgataaaatcgcggtcctgttgggtgggacctccgctgagcgggaagtttctctgaattctggcgcagcggtgttagccggactgcgtgaaggcggtattgacgcgtatcctgtcgacccgaaagaagtcgacgtgacgcaactgaagtcgatgggctttcagaaagtgtttatcgcgctacacggtcgcggcggtgaagatggtacgctgcaggggatgctcgagctgatgggcttgccttataccggaagcggagtgatggcatctgcgctttcaatggataaactacgcagcaaacttctatggcaaggtgccggtttaccggtcgcgccgtgggtagcgttaacccgcgcagagtttgaaaaaggcctgagcgataagcagttagcagaaatttctgctctgggtttgccggttatcgttaagccgagccgcgaaggttccagtgtgggaatgtcaaaagtagtagcagaaaatgctctacaagatgcattaagattggcatttcagcacgatgaagaagtattgattgaaaaatggctaagtgggccggagttcacggttgcgatactcggtgaagaaattttaccgtcaatacgtat
>93	N operona: 57	middle	b0092	gene_poz=(601-1521)	ddlB	D-alanine--D-alanine ligase B	null	/position=101633 - 103753 (102233 - 103153)	/lenght=2121 (921)	/codons=707 (307)	/complement=false	GC-compoz=51.57437567861021%	/LCI1=1.0010893246187365	/LCI2=0.24564270152505463	p_i1=0.15931004772214585	p_i2=0.18361709211997504	/Tai=0.453242890020779	/Tei=0.26525538290797757	/EEI=1.9249748966249463
gtcgtcataacgcgctgaacgccgcagctgcggttgcggttgctacggaagagggcattgacgacgaggctattttgcgggcgcttgaaagcttccaggggactggtcgccgttttgatttcctcggtgaattcccgctggagccagtgaatggtaaaagcggtacggcaatgctggtcgatgactacggccaccacccgacggaagtggacgccaccattaaagcggcgcgcgcaggctggccggataaaaacctggtaatgctgtttcagccgcaccgttttacccgtacgcgcgacctgtatgatgatttcgccaatgtgctgacgcaggttgataccctgttgatgctggaagtgtatccggctggcgaagcgccaattccgggagcggacagccgttcgctgtgtcgcacaattcgtggacgtgggaaaattgatcccattctggtgccggatccggcgcgggtagccgagatgctggcaccggtattaaccggtaacgacctgattctcgttcagggggctggtaatattggaaaaattgcccgttctttagctgaaatcaaactgaagccgcaaactccggaggaagaacaacatgactgataaaatcgcggtcctgttgggtgggacctccgctgagcgggaagtttctctgaattctggcgcagcggtgttagccggactgcgtgaaggcggtattgacgcgtatcctgtcgacccgaaagaagtcgacgtgacgcaactgaagtcgatgggctttcagaaagtgtttatcgcgctacacggtcgcggcggtgaagatggtacgctgcaggggatgctcgagctgatgggcttgccttataccggaagcggagtgatggcatctgcgctttcaatggataaactacgcagcaaacttctatggcaaggtgccggtttaccggtcgcgccgtgggtagcgttaacccgcgcagagtttgaaaaaggcctgagcgataagcagttagcagaaatttctgctctgggtttgccggttatcgttaagccgagccgcgaaggttccagtgtgggaatgtcaaaagtagtagcagaaaatgctctacaagatgcattaagattggcatttcagcacgatgaagaagtattgattgaaaaatggctaagtgggccggagttcacggttgcgatactcggtgaagaaattttaccgtcaatacgtattcaaccgtccggaaccttctatgattatgaggcgaagtatctctctgatgagacacagtatttctgccccgcaggtctggaagcgtcacaagaggccaatttgcaggcattagtgctgaaagcatggacgacgttaggttgcaaaggatggggacgtattgacgttatgctggacagcgatggacagttttatctgctggaagccaatacctcaccgggtatgaccagccacagcctggtgccgatggcggcacgtcaggcaggtatgagcttctcgcagttggtagtacgaattctggaactggcggactaatatgtcgcaggctgctctgaacacgcgaaacagcgaagaagaggtttcttctcgccgcaataatggaacgcgtctggcggggatccttttcctgctgaccgttttaacgacagtgttggtgagcggctgggtcgtgttgggctggatggaagatgcgcaacgcctgccgctctcaaagctggtgttgaccggtgaacgccattacacacgtaatgacgatatccggcagtcgatcctggcattgggtgagccgggtacctttatgacccaggatgtcaacatcatccagacgcaaatagaacaacgcctgccgtggattaagcaggtgagcgtcagaaagcagtggcctgatgaattgaagattcatctggttgaatatgtgccgattgcgcggtggaatgatcaacatatggtagacgcggaaggaaataccttcagcgtgccgccagaacgcaccagcaagcaggtgcttccaatgctgtatggcccggaaggcagcgccaatgaagtgttgcagggctatcgcgaaatggggcagatgctggcaaaggacagatttactctgaaggaagcggcgatgaccgcgcggcgttcctggca
>94	N operona: 57	middle	b0093	gene_poz=(601-1431)	ftsQ	cell division protein FtsQ	null	/position=102555 - 104585 (103155 - 103985)	/lenght=2031 (831)	/codons=677 (277)	/complement=false	GC-compoz=53.309265944645%	/LCI1=1.0567632850241546	/LCI2=0.2711352657004832	p_i1=0.19402504108689816	p_i2=0.23254055553440253	/Tai=0.4297607140106523	/Tei=0.30928649998096225	/EEI=2.095131204747442
gtttaccggtcgcgccgtgggtagcgttaacccgcgcagagtttgaaaaaggcctgagcgataagcagttagcagaaatttctgctctgggtttgccggttatcgttaagccgagccgcgaaggttccagtgtgggaatgtcaaaagtagtagcagaaaatgctctacaagatgcattaagattggcatttcagcacgatgaagaagtattgattgaaaaatggctaagtgggccggagttcacggttgcgatactcggtgaagaaattttaccgtcaatacgtattcaaccgtccggaaccttctatgattatgaggcgaagtatctctctgatgagacacagtatttctgccccgcaggtctggaagcgtcacaagaggccaatttgcaggcattagtgctgaaagcatggacgacgttaggttgcaaaggatggggacgtattgacgttatgctggacagcgatggacagttttatctgctggaagccaatacctcaccgggtatgaccagccacagcctggtgccgatggcggcacgtcaggcaggtatgagcttctcgcagttggtagtacgaattctggaactggcggactaatatgtcgcaggctgctctgaacacgcgaaacagcgaagaagaggtttcttctcgccgcaataatggaacgcgtctggcggggatccttttcctgctgaccgttttaacgacagtgttggtgagcggctgggtcgtgttgggctggatggaagatgcgcaacgcctgccgctctcaaagctggtgttgaccggtgaacgccattacacacgtaatgacgatatccggcagtcgatcctggcattgggtgagccgggtacctttatgacccaggatgtcaacatcatccagacgcaaatagaacaacgcctgccgtggattaagcaggtgagcgtcagaaagcagtggcctgatgaattgaagattcatctggttgaatatgtgccgattgcgcggtggaatgatcaacatatggtagacgcggaaggaaataccttcagcgtgccgccagaacgcaccagcaagcaggtgcttccaatgctgtatggcccggaaggcagcgccaatgaagtgttgcagggctatcgcgaaatggggcagatgctggcaaaggacagatttactctgaaggaagcggcgatgaccgcgcggcgttcctggcagttgacgctgaataacgatattaagctcaatcttggccggggcgatacgatgaaacgtttggctcgctttgtagaactttatccggttttacagcagcaggcgcaaaccgatggcaaacggattagctacgttgatttgcgttatgactctggagcggcagtaggctgggcgcccttgccgccagaggaatctactcagcaacaaaatcaggcacaggcagaacaacaatgatcaaggcgacggacagaaaactggtagtaggactggagattggtaccgcgaaggttgccgctttagtaggggaagttctgcccgacggtatggtcaatatcattggcgtgggcagctgcccgtcgcgtggtatggataaaggcggggtgaacgacctcgaatccgtggtcaagtgcgtacaacgcgccattgaccaggcagaattgatggcagattgtcagatctcttcggtatatctggcgctttctggtaagcacatcagctgccagaatgaaattggtatggtgcctatttctgaagaagaagtgacgcaagaagatgtggaaaacgtcgtccataccgcgaaatcggtgcgtgtgcgcgatgagcatcgtgtgctgcatgtgatcccgcaagagtatgcgattgactatcaggaagggatcaagaatccggtaggactttcgggcgtgcggatgcaggcaaaagtgcacctgatcacatgtcacaacgatatggcgaaaaacatcgtcaaagcggttgaacgttgtgggctgaaagttgaccaactgatatttgccggactggcatcaagttattcggtattgacggaagatgaac
>95	N operona: 57	last	b0094	gene_poz=(601-1863)	ftsA	cell division protein FtsA	null	/position=103382 - 105844 (103982 - 105244)	/lenght=2463 (1263)	/codons=821 (421)	/complement=false	GC-compoz=52.09817893903404%	/LCI1=1.092063492063492	/LCI2=0.21428571428571433	p_i1=0.2175158105268879	p_i2=0.12919282100545498	/Tai=0.4034856675019586	/Tei=0.2162735389049095	/EEI=2.202001002395087
gtcgatcctggcattgggtgagccgggtacctttatgacccaggatgtcaacatcatccagacgcaaatagaacaacgcctgccgtggattaagcaggtgagcgtcagaaagcagtggcctgatgaattgaagattcatctggttgaatatgtgccgattgcgcggtggaatgatcaacatatggtagacgcggaaggaaataccttcagcgtgccgccagaacgcaccagcaagcaggtgcttccaatgctgtatggcccggaaggcagcgccaatgaagtgttgcagggctatcgcgaaatggggcagatgctggcaaaggacagatttactctgaaggaagcggcgatgaccgcgcggcgttcctggcagttgacgctgaataacgatattaagctcaatcttggccggggcgatacgatgaaacgtttggctcgctttgtagaactttatccggttttacagcagcaggcgcaaaccgatggcaaacggattagctacgttgatttgcgttatgactctggagcggcagtaggctgggcgcccttgccgccagaggaatctactcagcaacaaaatcaggcacaggcagaacaacaatgatcaaggcgacggacagaaaactggtagtaggactggagattggtaccgcgaaggttgccgctttagtaggggaagttctgcccgacggtatggtcaatatcattggcgtgggcagctgcccgtcgcgtggtatggataaaggcggggtgaacgacctcgaatccgtggtcaagtgcgtacaacgcgccattgaccaggcagaattgatggcagattgtcagatctcttcggtatatctggcgctttctggtaagcacatcagctgccagaatgaaattggtatggtgcctatttctgaagaagaagtgacgcaagaagatgtggaaaacgtcgtccataccgcgaaatcggtgcgtgtgcgcgatgagcatcgtgtgctgcatgtgatcccgcaagagtatgcgattgactatcaggaagggatcaagaatccggtaggactttcgggcgtgcggatgcaggcaaaagtgcacctgatcacatgtcacaacgatatggcgaaaaacatcgtcaaagcggttgaacgttgtgggctgaaagttgaccaactgatatttgccggactggcatcaagttattcggtattgacggaagatgaacgtgaactgggtgtctgcgtcgtcgatatcggtggtggtacaatggatatcgccgtttataccggtggggcattgcgccacactaaggtaattccttatgctggcaatgtcgtgaccagtgatatcgcttacgcctttggcacgccgccaagcgacgccgaagcgattaaagttcgccacggttgtgcgctgggttccatcgttggaaaagatgagagcgtggaagtgccgagcgtaggtggtcgtccgccacggagtctgcaacgtcagacactggcagaggtgatcgagccgcgctataccgagctgctcaacctggtcaacgaagagatattgcagttgcaggaaaagcttcgccaacaaggggttaaacatcacctggcggcaggcattgtattaaccggtggcgcagcgcagatcgaaggtcttgcagcctgtgctcagcgcgtgtttcatacgcaagtgcgtatcggcgcgccgctgaacattaccggtttaacggattatgctcaggagccgtattattcgacggcggtgggattgcttcactatgggaaagagtcacatcttaacggtgaagctgaagtagaaaaacgtgttacagcatcagttggctcgtggatcaagcgactcaatagttggctgcgaaaagagttttaatttttatgaggccgacgatgattacggcctcaggcgacaggcacaaatcggagagaaactatgtttgaaccaatggaacttaccaatgacgcggtgattaaagtcatcggcgtcggcggcggcggcggtaatgctgttgaacacatggtgcgcgagcgcattgaaggtgttgaattcttcgcggtaaataccgatgcacaagcgctgcgtaaaacagcggttggacagacgattcaaatcggtagcggtatcaccaaaggactgggcgctggcgctaatccagaagttggccgcaatgcggctgatgaggatcgcgatgcattgcgtgcggcgctggaaggtgcagacatggtctttattgctgcgggtatgggtggtggtaccggtacaggtgcagcaccagtcgtcgctgaagtggcaaaagatttgggtatcctgaccgttgctgtcgtcactaagcctttcaactttgaaggcaagaagcgtatggcattcgcggagcaggggatcactgaactgtccaagcatgtggactctctgatcactatcccgaacgacaaactgctgaaagttctgggccgcggtatctccctgctggat
>96	N operona: 58	first-last	b0095	gene_poz=(601-1752)	ftsZ	cell division protein FtsZ	null	/position=104705 - 107056 (105305 - 106456)	/lenght=2352 (1152)	/codons=784 (384)	/complement=false	GC-compoz=54.166666666666664%	/LCI1=1.0469973890339426	/LCI2=0.17188859878154927	p_i1=0.18771978992291302	p_i2=0.06936339960616185	/Tai=0.2114780351605282	/Tei=0.16242705964554566	/EEI=4.273684434340408
gatatcgcttacgcctttggcacgccgccaagcgacgccgaagcgattaaagttcgccacggttgtgcgctgggttccatcgttggaaaagatgagagcgtggaagtgccgagcgtaggtggtcgtccgccacggagtctgcaacgtcagacactggcagaggtgatcgagccgcgctataccgagctgctcaacctggtcaacgaagagatattgcagttgcaggaaaagcttcgccaacaaggggttaaacatcacctggcggcaggcattgtattaaccggtggcgcagcgcagatcgaaggtcttgcagcctgtgctcagcgcgtgtttcatacgcaagtgcgtatcggcgcgccgctgaacattaccggtttaacggattatgctcaggagccgtattattcgacggcggtgggattgcttcactatgggaaagagtcacatcttaacggtgaagctgaagtagaaaaacgtgttacagcatcagttggctcgtggatcaagcgactcaatagttggctgcgaaaagagttttaatttttatgaggccgacgatgattacggcctcaggcgacaggcacaaatcggagagaaactatgtttgaaccaatggaacttaccaatgacgcggtgattaaagtcatcggcgtcggcggcggcggcggtaatgctgttgaacacatggtgcgcgagcgcattgaaggtgttgaattcttcgcggtaaataccgatgcacaagcgctgcgtaaaacagcggttggacagacgattcaaatcggtagcggtatcaccaaaggactgggcgctggcgctaatccagaagttggccgcaatgcggctgatgaggatcgcgatgcattgcgtgcggcgctggaaggtgcagacatggtctttattgctgcgggtatgggtggtggtaccggtacaggtgcagcaccagtcgtcgctgaagtggcaaaagatttgggtatcctgaccgttgctgtcgtcactaagcctttcaactttgaaggcaagaagcgtatggcattcgcggagcaggggatcactgaactgtccaagcatgtggactctctgatcactatcccgaacgacaaactgctgaaagttctgggccgcggtatctccctgctggatgcgtttggcgcagcgaacgatgtactgaaaggcgctgtgcaaggtatcgctgaactgattactcgtccgggtttgatgaacgtggactttgcagacgtacgcaccgtaatgtctgagatgggctacgcaatgatgggttctggcgtggcgagcggtgaagaccgtgcggaagaagctgctgaaatggctatctcttctccgctgctggaagatatcgacctgtctggcgcgcgcggcgtgctggttaacatcacggcgggcttcgacctgcgtctggatgagttcgaaacggtaggtaacaccatccgtgcatttgcttccgacaacgcgactgtggttatcggtacttctcttgacccggatatgaatgacgagctgcgcgtaaccgttgttgcgacaggtatcggcatggacaaacgtcctgaaatcactctggtgaccaataagcaggttcagcagccagtgatggatcgctaccagcagcatgggatggctccgctgacccaggagcagaagccggttgctaaagtcgtgaatgacaatgcgccgcaaactgcgaaagagccggattatctggatatcccagcattcctgcgtaagcaagctgattaagaattgactggaatttgggtttcgaggctctttgtgctaaactggcccgccgaatgtatagtacacttcggttggataggtaatttggcgagataatacgatgatcaaacaaaggacacttaaacgtatcgttcaggcgacgggtgtcggtttacataccggcaagaaagtcaccctgacgttacgccctgcgccggccaacaccggggtcatctatcgtcgcaccgacttgaatccaccggtagatttcccggccgatgccaaatctgtgcgtgataccatgctctgtacgtgtctggtcaacgagcatgatgtacggatttcaaccgtagagcacctcaatgctgctctcgcgggcttgggcatcgataacattgttatcgaagttaacgcgccggaaatcccgatcatggacggcagcgccgctccgtttgtatacctgctgcttgacgccggtatcgacgagttgaactgcgccaaaaaatttgttcgcatcaaagagactgttcgtgtcgaagatggcgataagtgggctgaatttaagccgtacaatggtttttcgctggatttcaccatcgattttaaccatccggctattga
>97	N operona: 59	first-last	b0096	gene_poz=(601-1518)	lpxC	UDP-3-O-acyl-N-acetylglucosamine deacetylase	null	/position=105957 - 108074 (106557 - 107474)	/lenght=2118 (918)	/codons=706 (306)	/complement=false	GC-compoz=51.089324618736384%	/LCI1=1.1934426229508197	/LCI2=0.25475409836065577	p_i1=0.29003961154761293	p_i2=0.20069892275809842	/Tai=0.2862636555992869	/Tei=0.2806290304822886	/EEI=3.175926772583246
ctgagatgggctacgcaatgatgggttctggcgtggcgagcggtgaagaccgtgcggaagaagctgctgaaatggctatctcttctccgctgctggaagatatcgacctgtctggcgcgcgcggcgtgctggttaacatcacggcgggcttcgacctgcgtctggatgagttcgaaacggtaggtaacaccatccgtgcatttgcttccgacaacgcgactgtggttatcggtacttctcttgacccggatatgaatgacgagctgcgcgtaaccgttgttgcgacaggtatcggcatggacaaacgtcctgaaatcactctggtgaccaataagcaggttcagcagccagtgatggatcgctaccagcagcatgggatggctccgctgacccaggagcagaagccggttgctaaagtcgtgaatgacaatgcgccgcaaactgcgaaagagccggattatctggatatcccagcattcctgcgtaagcaagctgattaagaattgactggaatttgggtttcgaggctctttgtgctaaactggcccgccgaatgtatagtacacttcggttggataggtaatttggcgagataatacgatgatcaaacaaaggacacttaaacgtatcgttcaggcgacgggtgtcggtttacataccggcaagaaagtcaccctgacgttacgccctgcgccggccaacaccggggtcatctatcgtcgcaccgacttgaatccaccggtagatttcccggccgatgccaaatctgtgcgtgataccatgctctgtacgtgtctggtcaacgagcatgatgtacggatttcaaccgtagagcacctcaatgctgctctcgcgggcttgggcatcgataacattgttatcgaagttaacgcgccggaaatcccgatcatggacggcagcgccgctccgtttgtatacctgctgcttgacgccggtatcgacgagttgaactgcgccaaaaaatttgttcgcatcaaagagactgttcgtgtcgaagatggcgataagtgggctgaatttaagccgtacaatggtttttcgctggatttcaccatcgattttaaccatccggctattgattccagcaaccagcgctatgcgatgaacttctccgctgatgcgtttatgcgccagatcagccgtgcgcgtacgttcggtttcatgcgtgatatcgaatatctgcagtcccgtggtttgtgcctgggcggcagcttcgattgtgccatcgttgttgacgattatcgcgtactgaacgaagacggcctgcgttttgaagacgaatttgtgcgtcacaaaatgctcgatgcgatcggtgacttgttcatgtgtggtcacaatattattggtgcatttaccgcttataaatccggtcatgcactgaataacaaactgctgcaggctgtcctggcgaaacaggaagcctgggaatatgtgaccttccaggacgacgcagaactgccgttggccttcaaagcgccttcagctgtactggcataacgacatttatactgtcgtataaaattcgactggcaaatctggcactctctccggccaggtgaaccagtcgtttttttttgaattttataagagctataaaaaacggtgcgaacgctgttttcttaagcacttttccgcacaacttatcttcattcgtgctgtggactgcaggctttaatgataagatttgtgcgctaaatacgtttgaatatgatcgggatggcaataacgtgagtggaatactgacgcgctggcgacagtttggtaaacgctacttctggccgcatctcttattagggatggttgcggcgagtttaggtttgcctgcgctcagcaacgccgccgaaccaaacgcgcccgcaaaagcgacaacccgcaaccacgagccttcagccaaagttaactttggtcaattggccttgctggaagcgaacacacgccgcccgaattcgaactattccgttgattactggcatcaacatgccattcgcacggtaatccgtcatctttctttcgcaatggcaccgcaaacactgcccgttgctgaagaatctttgcctcttcaggcgcaacatcttgcattactggatacgctcagcg
>98	N operona: 60	first-last	b0097	gene_poz=(601-1113)	secM	SecA translation regulator	null	/position=107105 - 108817 (107705 - 108217)	/lenght=1713 (513)	/codons=571 (171)	/complement=false	GC-compoz=53.99610136452242%	/LCI1=1.184313725490196	/LCI2=0.35431372549019624	p_i1=0.28325893859826545	p_i2=0.40533468051993565	/Tai=0.4973929206977611	/Tei=0.4648012124679421	/EEI=1.7779517674485397
gcgccagatcagccgtgcgcgtacgttcggtttcatgcgtgatatcgaatatctgcagtcccgtggtttgtgcctgggcggcagcttcgattgtgccatcgttgttgacgattatcgcgtactgaacgaagacggcctgcgttttgaagacgaatttgtgcgtcacaaaatgctcgatgcgatcggtgacttgttcatgtgtggtcacaatattattggtgcatttaccgcttataaatccggtcatgcactgaataacaaactgctgcaggctgtcctggcgaaacaggaagcctgggaatatgtgaccttccaggacgacgcagaactgccgttggccttcaaagcgccttcagctgtactggcataacgacatttatactgtcgtataaaattcgactggcaaatctggcactctctccggccaggtgaaccagtcgtttttttttgaattttataagagctataaaaaacggtgcgaacgctgttttcttaagcacttttccgcacaacttatcttcattcgtgctgtggactgcaggctttaatgataagatttgtgcgctaaatacgtttgaatatgatcgggatggcaataacgtgagtggaatactgacgcgctggcgacagtttggtaaacgctacttctggccgcatctcttattagggatggttgcggcgagtttaggtttgcctgcgctcagcaacgccgccgaaccaaacgcgcccgcaaaagcgacaacccgcaaccacgagccttcagccaaagttaactttggtcaattggccttgctggaagcgaacacacgccgcccgaattcgaactattccgttgattactggcatcaacatgccattcgcacggtaatccgtcatctttctttcgcaatggcaccgcaaacactgcccgttgctgaagaatctttgcctcttcaggcgcaacatcttgcattactggatacgctcagcgcgctgctgacccaggaaggcacgccgtctgaaaagggttatcgcattgattatgcgcattttaccccacaagcaaaattcagcacgcccgtctggataagccaggcgcaaggcatccgtgctggccctcaacgcctcacctaacaacaataaacctttacttcattttattaactccgcaacgcggggcgtttgagattttattatgctaatcaaattgttaactaaagttttcggtagtcgtaacgatcgcaccctgcgccggatgcgcaaagtggtcaacatcatcaatgccatggaaccggagatggaaaaactctccgacgaagaactgaaagggaaaaccgcagagtttcgtgcacgtctggaaaaaggcgaagtgctggaaaatctgatcccggaagctttcgccgtggtacgtgaggcaagtaagcgcgtctttggtatgcgtcacttcgacgttcagttactcggcggtatggttcttaacgaacgctgcatcgccgaaatgcgtaccggtgaaggaaaaaccctgaccgcaacgctgcctgcttacctgaacgcactaaccggtaaaggcgtgcacgtagttaccgtcaacgactacctggcgcaacgtgacgccgaaaacaaccgtccgctgtttgaattccttggcctgactgtcggtatcaacctgccgggcatgccagcaccggcaaagcgcgaagcttacgcagctgacatcacttacggtacgaacaa
>99	N operona: 61	first-last	b0098	gene_poz=(601-3306)	secA	protein translocation ATPase	null	/position=107679 - 111584 (108279 - 110984)	/lenght=3906 (2706)	/codons=1302 (902)	/complement=false	GC-compoz=52.40206947524021%	/LCI1=1.072142064372919	/LCI2=0.21945985941546445	p_i1=0.20412793725051404	p_i2=0.1376479231163382	/Tai=0.22843874526337804	/Tei=0.22388313080470437	/EEI=4.0515950030974635
ttgaatatgatcgggatggcaataacgtgagtggaatactgacgcgctggcgacagtttggtaaacgctacttctggccgcatctcttattagggatggttgcggcgagtttaggtttgcctgcgctcagcaacgccgccgaaccaaacgcgcccgcaaaagcgacaacccgcaaccacgagccttcagccaaagttaactttggtcaattggccttgctggaagcgaacacacgccgcccgaattcgaactattccgttgattactggcatcaacatgccattcgcacggtaatccgtcatctttctttcgcaatggcaccgcaaacactgcccgttgctgaagaatctttgcctcttcaggcgcaacatcttgcattactggatacgctcagcgcgctgctgacccaggaaggcacgccgtctgaaaagggttatcgcattgattatgcgcattttaccccacaagcaaaattcagcacgcccgtctggataagccaggcgcaaggcatccgtgctggccctcaacgcctcacctaacaacaataaacctttacttcattttattaactccgcaacgcggggcgtttgagattttattatgctaatcaaattgttaactaaagttttcggtagtcgtaacgatcgcaccctgcgccggatgcgcaaagtggtcaacatcatcaatgccatggaaccggagatggaaaaactctccgacgaagaactgaaagggaaaaccgcagagtttcgtgcacgtctggaaaaaggcgaagtgctggaaaatctgatcccggaagctttcgccgtggtacgtgaggcaagtaagcgcgtctttggtatgcgtcacttcgacgttcagttactcggcggtatggttcttaacgaacgctgcatcgccgaaatgcgtaccggtgaaggaaaaaccctgaccgcaacgctgcctgcttacctgaacgcactaaccggtaaaggcgtgcacgtagttaccgtcaacgactacctggcgcaacgtgacgccgaaaacaaccgtccgctgtttgaattccttggcctgactgtcggtatcaacctgccgggcatgccagcaccggcaaagcgcgaagcttacgcagctgacatcacttacggtacgaacaacgaatacggctttgactacctgcgcgacaacatggcgttcagccctgaagaacgtgtacagcgtaaactgcactatgcgctggtggacgaagtggactccatcctgatcgatgaagcgcgtacaccgctgatcatttccggcccggcagaagacagctcggaaatgtataaacgcgtgaataaaattattccgcacctgatccgtcaggaaaaagaagactccgaaaccttccagggcgaaggccacttctcggtggacgaaaaatctcgccaggtgaacctgaccgaacgtggtctggtgctgattgaagaactgctggtgaaagagggcatcatggatgaaggggagtctctgtactctccggccaacatcatgctgatgcaccacgtaacggcggcgctgcgcgctcatgcgctgtttacccgtgacgtcgactacatcgttaaagatggtgaagttatcatcgttgacgaacacaccggtcgtaccatgcagggccgtcgctggtccgatggtctgcaccaggctgtggaagcgaaagaaggtgtgcagatccagaacgaaaaccaaacgctggcttcgatcaccttccagaactacttccgtctgtatgaaaaactggcggggatgaccggtactgctgataccgaagctttcgaatttagctcaatctacaagctggataccgtcgttgttccgaccaaccgtccaatgattcgtaaagatctgccggacctggtctacatgactgaagcggaaaaaattcaggcgatcattgaagatatcaaagaacgtactgcgaaaggccagccggtgctggtgggtactatctccatcgaaaaatcggagctggtgtcaaacgaactgaccaaagccggtattaagcacaacgtcctgaacgccaaattccacgccaacgaagcggcgattgttgctcaggcaggttatccggctgcggtgactatcgcgaccaatatggcgggtcgtggtacagatattgtgctcggtggtagctggcaggcagaagttgccgcgctggaaaatccgaccgcagagcaaattgaaaaaattaaagccgactggcaggtacgtcacgatgcggtactggaagcaggtggcctgcatatcatcggtaccgagcgtcacgaatcccgtcgtatcgataaccagttgcgcggtcgttctggtcgtcagggggatgctggttcttcccgtttctacctgtcgatggaagatgcgctgatgcgtatttttgcttccgaccgagtatccggcatgatgcgtaaactgggtatgaagccaggcgaagccattgaacacccgtgggtgactaaagcgattgccaacgcccagcgtaaagttgaaagccgtaacttcgacattcgtaagcaactgctggaatatgatgacgtggctaacgatcagcgtcgcgccatttactcccagcgtaacgaactgttggatgtcagcgatgtgagcgaaaccattaacagcattcgtgaagatgtgttcaaagcgaccattgatgcctacattccaccacagtcgctggaagaaatgtgggatattccggggctgcaggaacgtctgaagaacgatttcgacctcgatttgccaattgccgagtggctggataaagaaccagaactgcatgaagagacgctgcgtgagcgcattctggcgcagtccatcgaagtgtatcagcgtaaagaagaagtggttggtgctgagatgatgcgtcacttcgagaaaggcgtcatgctgcaaacgcttgactccctgtggaaagagcacctggcagcgatggactatctgcgtcagggtatccacctgcgtggctacgcacagaaagatccgaagcaggaatacaaacgtgaatcgttctccatgtttgcagcgatgctggagtcgttgaaatatgaagttatcagtacgctgagcaaagttcaggtacgtatgcctgaagaggttgaggagctggaacaacagcgtcgtatggaagccgagcgtttagcgcaaatgcagcagcttagccatcaggatgacgactctgcagccgcagctgcactggcggcgcaaaccggagagcgcaaagtaggacgtaacgatccttgcccgtgcggttctggtaaaaaatacaagcagtgccatggccgcctgcaataaaagctaactgttgaagtaaaaggcgcaggattctgcgccttttttataggtttaagacaatgaaaaagctgcaaattgcggtaggtattattcgcaacgagaacaatgaaatctttataacgcgtcgcgcagcagatgcgcacatggcgaataaactggagtttcccggcggtaaaattgaaatgggtgaaacgccggaacaggcggtggtgcgtgaacttcaggaagaagtcgggattaccccccaacatttttcgctatttgaaaaactggaatatgaattcccggacaggcatataacactgtggttttggctggtcgaacgctgggaaggggagccgtggggtaaagaagggcaacccggtgagtggatgtcgctggtcggtcttaatgccgatgattttccgccagccaatgaaccggtaattgcgaagcttaaacgtctgtaggtcagataaggcgttttcgccgcatccgacattcgcacacgatgcctgatgcgacgctggcgcgtcttatcaggcctaaagggatttctaactcattgataaatttgtttttgtaggtcggataaggcgttcacgccgcatccgacatttg
>100	N operona: 62	first-last	b0099	gene_poz=(601-990)	mutT	8-oxo-dGTP diphosphatase	REP8a	/position=110444 - 112033 (111044 - 111433)	/lenght=1590 (390)	/codons=530 (130)	/complement=false	GC-compoz=49.23076923076923%	/LCI1=0.9612403100775194	/LCI2=0.20465116279069773	p_i1=0.136428605190001	p_i2=0.11407081028093018	/Tai=0.4342447176044232	/Tei=0.20266372925283715	/EEI=2.1441652604970494
gtggctggataaagaaccagaactgcatgaagagacgctgcgtgagcgcattctggcgcagtccatcgaagtgtatcagcgtaaagaagaagtggttggtgctgagatgatgcgtcacttcgagaaaggcgtcatgctgcaaacgcttgactccctgtggaaagagcacctggcagcgatggactatctgcgtcagggtatccacctgcgtggctacgcacagaaagatccgaagcaggaatacaaacgtgaatcgttctccatgtttgcagcgatgctggagtcgttgaaatatgaagttatcagtacgctgagcaaagttcaggtacgtatgcctgaagaggttgaggagctggaacaacagcgtcgtatggaagccgagcgtttagcgcaaatgcagcagcttagccatcaggatgacgactctgcagccgcagctgcactggcggcgcaaaccggagagcgcaaagtaggacgtaacgatccttgcccgtgcggttctggtaaaaaatacaagcagtgccatggccgcctgcaataaaagctaactgttgaagtaaaaggcgcaggattctgcgccttttttataggtttaagacaatgaaaaagctgcaaattgcggtaggtattattcgcaacgagaacaatgaaatctttataacgcgtcgcgcagcagatgcgcacatggcgaataaactggagtttcccggcggtaaaattgaaatgggtgaaacgccggaacaggcggtggtgcgtgaacttcaggaagaagtcgggattaccccccaacatttttcgctatttgaaaaactggaatatgaattcccggacaggcatataacactgtggttttggctggtcgaacgctgggaaggggagccgtggggtaaagaagggcaacccggtgagtggatgtcgctggtcggtcttaatgccgatgattttccgccagccaatgaaccggtaattgcgaagcttaaacgtctgtaggtcagataaggcgttttcgccgcatccgacattcgcacacgatgcctgatgcgacgctggcgcgtcttatcaggcctaaagggatttctaactcattgataaatttgtttttgtaggtcggataaggcgttcacgccgcatccgacatttgcacaagatgcctgatgcgacgctgtccgcgtcttatcaggcctacgtgcggcatcagacaaatgtcactgctttggttcttcgctccagtcatcgctttcggaaagatcgccactgctggggattcgtttttcttcagcagcccattctccgaggtcgatcagctgacaacgtttggagcaaaatggccgaaacgggctgatttcaccccacaccaccgttttcccgcaggttgggcaattcaccgtaatagtttctgacatttttactccttagcaacaggccagttcgaaatccagacgttccggtacctgtccgttttcagtgtccagcggcataaaacgaatggcaaaacggctcttatgtccggaaatttgcggataaagctgtgaatcgagcgacagattcaggcgcagcaagtcggcatcgccaccgttatcctgataaaaa
>101	N operona: 63	first	b0101	gene_poz=(601-798)	yacG	DNA gyrase inhibitor YacG	null	/position=111049 - 112446 (111649 - 111846)	/lenght=1398 (198)	/codons=466 (66)	/complement=true	GC-compoz=51.515151515151516%	/LCI1=1.123076923076923	/LCI2=0.1435897435897436	p_i1=0.2389809950746071	p_i2=0.03999136564817206	/Tai=0.5043650291403768	/Tei=0.13599222908335484	/EEI=1.7986187460035028
gatgttttcgagcgcggcgaagtccgcactgagctgttgaaagaacttgaccggcagcaacgtaaactccagacctggattggcgtgcctggcgtggaccagagccgtattgaagcattaattcagcagttaaaagcggcggggagcgtattaatttccgcgccgcgtatcgggcaatttctgcgtgaagatcgtttgattgctctggtgcgtcagcgactgagcatcccaggcggctgttgcagctttgatttacctacattgcacatttggctgcatctaccccaggcgcagcgcgacagccaggtagaaacctggattgccagcctgaacccgctcacccaggcacttaccatggtgctggatttaattcgccagtcggcccccttccgtaaacaaaccagcctgaatggtttttatcaggataacggtggcgatgccgacttgctgcgcctgaatctgtcgctcgattcacagctttatccgcaaatttccggacataagagccgttttgccattcgttttatgccgctggacactgaaaacggacaggtaccggaacgtctggatttcgaactggcctgttgctaaggagtaaaaatgtcagaaactattacggtgaattgcccaacctgcgggaaaacggtggtgtggggtgaaatcagcccgtttcggccattttgctccaaacgttgtcagctgatcgacctcggagaatgggctgctgaagaaaaacgaatccccagcagtggcgatctttccgaaagcgatgactggagcgaagaaccaaagcagtgacatttgtctgatgccgcacgtaggcctgataagacgcggacagcgtcgcatcaggcatcttgtgcaaatgtcggatgcggcgtgaacgccttatccgacctacaaaaacaaatttatcaatgagttagaaatccctttaggcctgataagacgcgccagcgtcgcatcaggcatcgtgtgcgaatgtcggatgcggcgaaaacgccttatctgacctacagacgtttaagcttcgcaattaccggttcattggctggcggaaaatcatcggcattaagaccgaccagcgacatccactcaccgggttgcccttctttaccccacggctccccttcccagcgttcgaccagccaaaaccacagtgttatatgcctgtccgggaattcatattccagtttttcaaatagcgaaaaatgttggggggtaatcccgacttcttcctgaagttcacgcaccaccgcctgttccggcgtttcacccatttcaattttaccgccgggaaactccagtttattcgccatgtgcgcatctgctgcgcgacgcgttataaagatttcattgttctcgttgcgaataatacctaccgcaatttgcagcttt
>102	N operona: 63	middle	b0102	gene_poz=(601-1344)	zapD	cell division factor ZapD	null	/position=111256 - 113199 (111856 - 112599)	/lenght=1944 (744)	/codons=648 (248)	/complement=true	GC-compoz=51.47849462365591%	/LCI1=1.1592442645074224	/LCI2=0.2829959514170041	p_i1=0.2648610962553236	p_i2=0.2563391847055319	/Tai=0.41555117886905146	/Tei=0.33070526623497876	/EEI=2.116807396817502
aacgggaggcattggcagtggcaagagtaccgttgccaatgcgtttgctgatctcggaattaacgtcattgatgccgatattattgcgcgtcaggtggttgaaccaggtgcacctgcgctacatgccattgctgatcactttggcgctaacatgattgctgctgatggaacattgcagcgccgggccttgcgcgagcggatcttcgccaacccggaagagaaaaactggcttaacgccctgctgcatccgctgattcagcaagagacgcaacaccagatccagcaagctacttccccctatgtactgtgggttgtgccattgctggtagaaaactcactgtataaaaaagcgaatcgagtgcttgtggtggatgtcagcccagaaacgcaacttaagcgcaccatgcagcgcgatgatgtaactcgcgagcatgtcgaacaaatccttgctgctcaggcaacgcgcgaagcccgccttgccgtggcagatgacgtcattgataataacggcgcaccggatgctatcgcatcggatgttgcccgcctgcacgcacactatttgcagcttgcgtcgcagtttgtctcacaggaaaaaccgtaatgcagacccaggtcctttttgaacatccactaaatgaaaaaatgcgtacatggctgcgcattgagtttttgattcagcaactcaccgttaatttacccatcgttgaccacgctggcgcgctgcatttcttccgtaatgtcagtgaattactggatgttttcgagcgcggcgaagtccgcactgagctgttgaaagaacttgaccggcagcaacgtaaactccagacctggattggcgtgcctggcgtggaccagagccgtattgaagcattaattcagcagttaaaagcggcggggagcgtattaatttccgcgccgcgtatcgggcaatttctgcgtgaagatcgtttgattgctctggtgcgtcagcgactgagcatcccaggcggctgttgcagctttgatttacctacattgcacatttggctgcatctaccccaggcgcagcgcgacagccaggtagaaacctggattgccagcctgaacccgctcacccaggcacttaccatggtgctggatttaattcgccagtcggcccccttccgtaaacaaaccagcctgaatggtttttatcaggataacggtggcgatgccgacttgctgcgcctgaatctgtcgctcgattcacagctttatccgcaaatttccggacataagagccgttttgccattcgttttatgccgctggacactgaaaacggacaggtaccggaacgtctggatttcgaactggcctgttgctaaggagtaaaaatgtcagaaactattacggtgaattgcccaacctgcgggaaaacggtggtgtggggtgaaatcagcccgtttcggccattttgctccaaacgttgtcagctgatcgacctcggagaatgggctgctgaagaaaaacgaatccccagcagtggcgatctttccgaaagcgatgactggagcgaagaaccaaagcagtgacatttgtctgatgccgcacgtaggcctgataagacgcggacagcgtcgcatcaggcatcttgtgcaaatgtcggatgcggcgtgaacgccttatccgacctacaaaaacaaatttatcaatgagttagaaatccctttaggcctgataagacgcgccagcgtcgcatcaggcatcgtgtgcgaatgtcggatgcggcgaaaacgccttatctgacctacagacgtttaagcttcgcaattaccggttcattggctggcggaaaatcatcggcattaagaccgaccagcgacatccactcaccgggttgcccttctttaccccacggctccccttcccagcgttcgaccagccaaaaccacagtgttatatgcctgtccgggaattcatattcc
>103	N operona: 63	last	b0103	gene_poz=(601-1221)	coaE	dephospho-CoA kinase	null	/position=111999 - 113819 (112599 - 113219)	/lenght=1821 (621)	/codons=607 (207)	/complement=true	GC-compoz=52.65700483091788%	/LCI1=1.1537216828478964	/LCI2=0.38349514563106796	p_i1=0.26085588441720076	p_i2=0.46566726503291594	/Tai=0.4390375892566136	/Tei=0.5191005385296243	/EEI=2.0303566838136584
cgaagtttaatgccgggttcaggtcgagaatctgtttagttttttcgaaatccgcatcagacgtaccggtagaaaccatcacatgtttcagcacatcagcggaagaattgttgataaacgcttgccactcttcgacagaatagtgtttatgcacagcagtcaaaatatcaaaagaagccagcgcagaggccatagaaaatgtgcctacggtgtccatatttgcggcgataatcggcacgccggaccagctctgacctgaatgtttgaaggtgaattgacgttccagttcaacatcggaacggcttttaagagtggagcgtttagggcggatgagaacgtctttaaaacctaacttcagatcttcttcaatacgcatgtgcggattcctggggttaatggctataagggtaagagcgcaactccagtgacgctatcatacgcactaatcaatgcggcgcaagactgcgaaattgtctttttttacgctacaatcccataaatttacctggtaaatagtgagcgaacgtttcatcaatttcgctttcgtgcactcatttttaacgttttgataatcatgatgaattcccgggaatataaattatgaggtatatagttgccttaacgggaggcattggcagtggcaagagtaccgttgccaatgcgtttgctgatctcggaattaacgtcattgatgccgatattattgcgcgtcaggtggttgaaccaggtgcacctgcgctacatgccattgctgatcactttggcgctaacatgattgctgctgatggaacattgcagcgccgggccttgcgcgagcggatcttcgccaacccggaagagaaaaactggcttaacgccctgctgcatccgctgattcagcaagagacgcaacaccagatccagcaagctacttccccctatgtactgtgggttgtgccattgctggtagaaaactcactgtataaaaaagcgaatcgagtgcttgtggtggatgtcagcccagaaacgcaacttaagcgcaccatgcagcgcgatgatgtaactcgcgagcatgtcgaacaaatccttgctgctcaggcaacgcgcgaagcccgccttgccgtggcagatgacgtcattgataataacggcgcaccggatgctatcgcatcggatgttgcccgcctgcacgcacactatttgcagcttgcgtcgcagtttgtctcacaggaaaaaccgtaatgcagacccaggtcctttttgaacatccactaaatgaaaaaatgcgtacatggctgcgcattgagtttttgattcagcaactcaccgttaatttacccatcgttgaccacgctggcgcgctgcatttcttccgtaatgtcagtgaattactggatgttttcgagcgcggcgaagtccgcactgagctgttgaaagaacttgaccggcagcaacgtaaactccagacctggattggcgtgcctggcgtggaccagagccgtattgaagcattaattcagcagttaaaagcggcggggagcgtattaatttccgcgccgcgtatcgggcaatttctgcgtgaagatcgtttgattgctctggtgcgtcagcgactgagcatcccaggcggctgttgcagctttgatttacctacattgcacatttggctgcatctaccccaggcgcagcgcgacagccaggtagaaacctggattgccagcctgaacccgctcacccaggcacttaccatggtgctggatttaattcgccagtcggcccccttccgtaaacaaaccagcctgaatggtttttatcaggataacggtggcgatgccgacttgc
>105	N operona: 65	first-last	b0104	gene_poz=(601-1644)	guaC	GMP reductase	null	/position=112844 - 115087 (113444 - 114487)	/lenght=2244 (1044)	/codons=748 (348)	/complement=false	GC-compoz=51.34099616858238%	/LCI1=1.0768491834774256	/LCI2=0.2099903938520653	p_i1=0.2072613569605405	p_i2=0.12234869557312861	/Tai=0.28387726667687774	/Tei=0.21011382601581574	/EEI=3.181584070784341
gattcgcttttttatacagtgagttttctaccagcaatggcacaacccacagtacatagggggaagtagcttgctggatctggtgttgcgtctcttgctgaatcagcggatgcagcagggcgttaagccagtttttctcttccgggttggcgaagatccgctcgcgcaaggcccggcgctgcaatgttccatcagcagcaatcatgttagcgccaaagtgatcagcaatggcatgtagcgcaggtgcacctggttcaaccacctgacgcgcaataatatcggcatcaatgacgttaattccgagatcagcaaacgcattggcaacggtactcttgccactgccaatgcctcccgttaaggcaactatatacctcataatttatattcccgggaattcatcatgattatcaaaacgttaaaaatgagtgcacgaaagcgaaattgatgaaacgttcgctcactatttaccaggtaaatttatgggattgtagcgtaaaaaaagacaatttcgcagtcttgcgccgcattgattagtgcgtatgatagcgtcactggagttgcgctcttacccttatagccattaaccccaggaatccgcacatgcgtattgaagaagatctgaagttaggttttaaagacgttctcatccgccctaaacgctccactcttaaaagccgttccgatgttgaactggaacgtcaattcaccttcaaacattcaggtcagagctggtccggcgtgccgattatcgccgcaaatatggacaccgtaggcacattttctatggcctctgcgctggcttcttttgatattttgactgctgtgcataaacactattctgtcgaagagtggcaagcgtttatcaacaattcttccgctgatgtgctgaaacatgtgatggtttctaccggtacgtctgatgcggatttcgaaaaaactaaacagattctcgacctgaacccggcattaaacttcgtttgtattgacgtggcgaatggttattccgaacacttcgtgcagttcgttgcgaaagcgcgtgaagcgtggccgaccaaaaccatttgtgctggtaacgtagtgactggtgaaatgtgtgaggagcttatcctctcaggtgccgatatcgttaaagttggcattggcccaggttctgtttgtacaactcgcgtcaaaacaggcgtcggttatccgcaactttctgcggtaatcgaatgtgccgatgctgcgcacggtctgggcggaatgatcgtcagcgatggtggctgcaccacgccgggcgatgtggcgaaagcctttggcggcggtgccgatttcgtcatgcttggcggcatgctggcgggccacgaagagagcggcggtcgcatcgttgaggagaacggcgagaaatttatgctgttctacggcatgagctccgagtctgcgatgaaacgtcacgttggcggcgttgcggaatatcgcgcagcagaaggtaaaaccgttaagctgccgctgcgaggcccggttgaaaataccgcgcgagatattttgggcggcctgcgttcagcttgtacatacgttggggcttcacgcctgaaagagctgaccaagcgcaccacgtttattcgtgtgcaggaacaagaaaaccgcatcttcaacaacctgtaatctcccaacgctggcgtggagcaacacgccagcgttatcccatcccactcatcgcatcgcctaaatggaaaattggcagatacattgccaccaccagcgtaccaataattcctcccgttatgatcagcaacgccggttccagtaaggctgcgaggttatccgccagcgccattgtgttttcccgatgatgatgggcgaggttgtctaacatgagatccagagagccggatgcctctcctgttctcactaattgcaaacagagcgggctaaactcaccggtattttttagcgccagccagatgggttgaccgttactgatatcgtgctggatttgtgtcagaagttgcacccagtacgggcagcgcattgtttctctgacgctctctacgccctgtaaaaaagtaatgcctgcactttgtgtcagcgccagaatcgtaaagatctgcgtgagtttttgtccccgcatcagtgaacccataatcgggatgcgtaacagcaatttctgccgcactataagccaggtcggtcggcgcatcagcaacttattggctatcgccagcagaaagccgaacaacaccagcagccagctccattcgccac
>106	N operona: 66	first	b0106	gene_poz=(601-1803)	hofC	inner membrane protein HofC	null	/position=113922 - 116324 (114522 - 115724)	/lenght=2403 (1203)	/codons=801 (401)	/complement=true	GC-compoz=51.953449709060685%	/LCI1=1.0516666666666667	/LCI2=0.19766666666666666	p_i1=0.1907235408277234	p_i2=0.10364135667067283	/Tai=0.5304346917760289	/Tei=0.19327722100360556	/EEI=1.6645923926393518
gactaaaccagacgcaaatccatccgcgtgccggactcacctttcagggcgttttgcgtgcgttattgcgccaggatcctgacgtcatcatgatcggagagatccgcgatggcgaaacagcagagatcgctattaaagcggcgcaaactggtcacctggtgttgtctaccctacacactaattccacctgcgaaacgctggtacgtttacagcaaatgggggtcgcccgctggatgctatcatcggcgcttacgctggtaatagcccagcgtctggtacgcaaactttgcccacattgtcgccggcagcaaggggagcccatccacattccagacaatgtatggccatcgccgctgccccactggcaggcacccggttgtgtacattgctaccacggtttttatggtcgtacggccttatttgaagttctgcccataacgccggtcattcgtcagcttatttccgctaataccgacgttgaatcgctggaaacgcacgcacgacaggcgggtatgcgtacgctttttgaaaacggctgcctggccgtagagcaaggcttaaccacctttgaagagttaatccgcgtactggggatgccgcatggcgagtaagcaactctggcgctggcatggcataaccggcgacggcaatgcgcaagatgggatgctatgggcagagagccgtactttactgcttatggcactacagcaacagatggttaccccactaagcctgaagcgaatcgccatcaattctgcgcagtggcgaggagataaaagcgcggaagtcattcatcaactggcgacgctactcaaagcagggttaacgctttctgaagggctggctctgctggcggaacagcatcccagtaagcaatggcaagcgttgctgcaatcgctggcgcacgatctcgaacagggcattgctttttccaatgccttattaccctggtcagaggtatttccgccgctctatcaggcgatgatccgcacgggtgaactgaccggtaagctggatgaatgctgctttgaactggcgcgtcagcaaaaagcccagcgtcagttgaccgacaaagtgaaatcagcgttacgttatcccatcatcattttagcgatggcaatcatggtggttgtggcaatgctgcattttgttctgccggagtttgccgctatctataagaccttcaacaccccactaccggcactaacgcaggggatcatgacgctggcagactttagtggcgaatggagctggctgctggtgttgttcggctttctgctggcgatagccaataagttgctgatgcgccgaccgacctggcttatagtgcggcagaaattgctgttacgcatcccgattatgggttcactgatgcggggacaaaaactcacgcagatctttacgattctggcgctgacacaaagtgcaggcattacttttttacagggcgtagagagcgtcagagaaacaatgcgctgcccgtactgggtgcaacttctgacacaaatccagcacgatatcagtaacggtcaacccatctggctggcgctaaaaaataccggtgagtttagcccgctctgtttgcaattagtgagaacaggagaggcatccggctctctggatctcatgttagacaacctcgcccatcatcatcgggaaaacacaatggcgctggcggataacctcgcagccttactggaaccggcgttgctgatcataacgggaggaattattggtacgctggtggtggcaatgtatctgccaattttccatttaggcgatgcgatgagtgggatgggataacgctggcgtgttgctccacgccagcgttgggagattacaggttgttgaagatgcggttttcttgttcctgcacacgaataaacgtggtgcgcttggtcagctctttcaggcgtgaagccccaacgtatgtacaagctgaacgcaggccgcccaaaatatctcgcgcggtattttcaaccgggcctcgcagcggcagcttaacggttttaccttctgctgcgcgatattccgcaacgccgccaacgtgacgtttcatcgcagactcggagctcatgccgtagaacagcataaatttctcgccgttctcctcaacgatgcgaccgccgctctcttcgtggcccgccagcatgccgccaagcatgacgaaatcggcaccgccgccaaaggctttcgccacatcgcccggcgtggtgcagccaccatcgctgacgatcattccgcccagaccgtgcgcagcatcggcacattcgattaccgcagaaagttgcggataaccgacgcctgttttgacgcgagttgtacaaacagaacctgggccaatgccaactttaacgatatcggcacctgagaggataagctcctcacacatttcaccagtca
>107	N operona: 66	middle	b0107	gene_poz=(601-1986)	hofB	T2SSE family protein	null	/position=115114 - 117699 (115714 - 117099)	/lenght=2586 (1386)	/codons=862 (462)	/complement=true	GC-compoz=53.46320346320347%	/LCI1=1.1554591467823572	/LCI2=0.2704266088214027	p_i1=0.26211400692114384	p_i2=0.23113659444799173	/Tai=0.5203014694750938	/Tei=0.30802293500319256	/EEI=1.7056318025698818
actttcttcgtaacgcctcgcaaatttcttgtctttcgctgcaacgaaataaaaaacctcggaatctgctttcccgtttcgttttttgcccctcgcctgtgctgatggcgtttgccaaagtagcgccaaccaaatcaaggagcgaaacagatggacaagcaacgcggttttacacttatcgaactgatggtggttattggcatcattgccattttaagcgccattggtattcccgcttatcaaaactacctgcgcaaagccgcactcaccgacatgctacaaacctttgtgccttaccgtaccgccgtagagttgtgcgcgctggaacatggtggattagatacctgcgacggtggcagcaatggcattccctcgcctaccaccacccgctatgtttcagccatgagtgtggcaaagggcgtggtgtcgctgaccgggcaagaaagtctcaatgggctaagcgtcgtcatgacaccgggttgggataacgcaaacggcgtcaccggctggacgcgcaactgcaatattcaaagtgacagcgcattgcagcaagcctgcgaagatgtcttccgctttgatgacgccaactaaggagcggcaatgaatattccacagctcactgccctgtgtctgcgttatcatggagtcttgctggatgccagcgaagaggtggttcatgttgcggtagtcgatgcaccttcgcatgagctactggacgcattgcatttcgctaccaccaaacgtattgagatcacctgctggacgcgccaacaaatggaaggtcacgccagtcgcacacaacagacattgcccgtagctgttcaggagaagcatcagcccaaagcagagttgctaactcgaacgttacaatctgcgctggaacaacgcgcgtctgatattcatatcgaaccagcggacaatgcctaccgcatccgcttgcgtatcgacggcgtattgcatcctttaccggatgtttcaccggatgccggagtcgcattaaccgccagattaaaagtgctgggaaacctggatattgcggaacatcgcctgccgcaggacgggcaattcactgtcgaactggcaggaaacgccgtctcatttcgtattgcgaccttaccatgtcggggtggtgaaaaggtggtattaaggttgttacagcaggtgggtcaggcactggatgtcaacacgcttggaatgcagccgttacaactggcggactttgctcatgccttgcaacaaccacagggactggtgctggtaactggccctaccggcagcggcaaaacggtcacgctttatagtgccctgcaaaagctgaataccgctgacattaatatttgtagcgtcgaagatccagttgagatccccatagccggactaaaccagacgcaaatccatccgcgtgccggactcacctttcagggcgttttgcgtgcgttattgcgccaggatcctgacgtcatcatgatcggagagatccgcgatggcgaaacagcagagatcgctattaaagcggcgcaaactggtcacctggtgttgtctaccctacacactaattccacctgcgaaacgctggtacgtttacagcaaatgggggtcgcccgctggatgctatcatcggcgcttacgctggtaatagcccagcgtctggtacgcaaactttgcccacattgtcgccggcagcaaggggagcccatccacattccagacaatgtatggccatcgccgctgccccactggcaggcacccggttgtgtacattgctaccacggtttttatggtcgtacggccttatttgaagttctgcccataacgccggtcattcgtcagcttatttccgctaataccgacgttgaatcgctggaaacgcacgcacgacaggcgggtatgcgtacgctttttgaaaacggctgcctggccgtagagcaaggcttaaccacctttgaagagttaatccgcgtactggggatgccgcatggcgagtaagcaactctggcgctggcatggcataaccggcgacggcaatgcgcaagatgggatgctatgggcagagagccgtactttactgcttatggcactacagcaacagatggttaccccactaagcctgaagcgaatcgccatcaattctgcgcagtggcgaggagataaaagcgcggaagtcattcatcaactggcgacgctactcaaagcagggttaacgctttctgaagggctggctctgctggcggaacagcatcccagtaagcaatggcaagcgttgctgcaatcgctggcgcacgatctcgaacagggcattgctttttccaatgccttattaccctggtcagaggtatttccgccgctctatcaggcgatgatccgcacgggtgaactgaccggtaagctggatgaatgctgctttgaactggcgcgtcagcaaaaagcccagcgtcagttgaccgacaaagtgaaatcagcgttacgttatcccatcatcattttagcgatggcaatcatggtggttgtggcaatgctgcattttgttctgccggagtttgccgctatctataagaccttcaacaccccactaccggcactaacgca
>108	N operona: 66	last	b0108	gene_poz=(601-1041)	ppdD	prepilin peptidase-dependent protein	null	/position=116509 - 118149 (117109 - 117549)	/lenght=1641 (441)	/codons=547 (147)	/complement=true	GC-compoz=53.06122448979592%	/LCI1=1.1621004566210045	/LCI2=0.2285388127853881	p_i1=0.2669395751480424	p_i2=0.15301254679561233	/Tai=0.45895410582892393	/Tei=0.2377112921160511	/EEI=1.9016256342140319
cggtactttgcggcggcggagcgaatcaccgtctggggctttctgatgccttcctgatcaaagaaaaccatattattgcctccggctcagtgcgccaggcggtcgaaaaagcgtcctggctgcacccggatgcgccagtagaagtcgaagtagagaatctggaagaacttgatgaagccctgaaagcaggagccgatatcatcatgctggataacttcgaaacagaacagatgcgcgaagccgtcaaacgcaccaacggcaaggcgctactggaagtgtctggcaacgtcactgacaaaacactgcgtgaatttgccgaaacgggcgtggactttatctccgtcggtgcgctaactaaacacgtacaagcactcgacctttcaatgcgttttcgctaatagttgacagatttatccgctccatcgcgggcggataatctccccttccccaactttcttcgtaacgcctcgcaaatttcttgtctttcgctgcaacgaaataaaaaacctcggaatctgctttcccgtttcgttttttgcccctcgcctgtgctgatggcgtttgccaaagtagcgccaaccaaatcaaggagcgaaacagatggacaagcaacgcggttttacacttatcgaactgatggtggttattggcatcattgccattttaagcgccattggtattcccgcttatcaaaactacctgcgcaaagccgcactcaccgacatgctacaaacctttgtgccttaccgtaccgccgtagagttgtgcgcgctggaacatggtggattagatacctgcgacggtggcagcaatggcattccctcgcctaccaccacccgctatgtttcagccatgagtgtggcaaagggcgtggtgtcgctgaccgggcaagaaagtctcaatgggctaagcgtcgtcatgacaccgggttgggataacgcaaacggcgtcaccggctggacgcgcaactgcaatattcaaagtgacagcgcattgcagcaagcctgcgaagatgtcttccgctttgatgacgccaactaaggagcggcaatgaatattccacagctcactgccctgtgtctgcgttatcatggagtcttgctggatgccagcgaagaggtggttcatgttgcggtagtcgatgcaccttcgcatgagctactggacgcattgcatttcgctaccaccaaacgtattgagatcacctgctggacgcgccaacaaatggaaggtcacgccagtcgcacacaacagacattgcccgtagctgttcaggagaagcatcagcccaaagcagagttgctaactcgaacgttacaatctgcgctggaacaacgcgcgtctgatattcatatcgaaccagcggacaatgcctaccgcatccgcttgcgtatcgacggcgtattgcatcctttaccggatgtttcaccggatgccggagtcgcattaaccgccagattaaaagtgctgggaaacctggatattgcggaacatcgcctgccgcaggacgggcaattcactgtcgaactggcaggaaacgccgtctcatttcgtattgcgaccttaccatgtcggggtggtgaaaaggtggtattaaggttgttacagcaggtgggtcaggcactggatgtcaacacgctt
>109	N operona: 67	first-last	b0109	gene_poz=(601-1494)	nadC	quinolinate phosphoribosyltransferase	null	/position=117152 - 119245 (117752 - 118645)	/lenght=2094 (894)	/codons=698 (298)	/complement=true	GC-compoz=53.13199105145414%	/LCI1=0.9797979797979798	/LCI2=0.1892255892255893	p_i1=0.1468687976627945	p_i2=0.09166737410792587	/Tai=0.3942421862179124	/Tei=0.1825006366971333	/EEI=2.2318011449441553
ccaatcaaatgcaggaccgggatcggttttccgatccggcgcaatatcacaatggcccgtcatgtttttagcgatatccggatagcaatcaatcagtgcccgcgtaaccgccgcaagctgttgatactgcgcatcggtatacgccagcgtatcggtgccttcaagctcaatcccaatagaaaaatcattgcagcgttcgcgcccctgatactgagagactcccgcatgccatgcacgtttatcgaaaggaacatactggactatttcaccatcacggcgaatcaaacagtgagcggagacgcgcaaatgggcgatctcagcaaagaaaggatgtgcctgcggatcaatagttccagtgaataatgcgtcgatccacggaccgccaaactcgcctggcggcaggctaatattgtgcaccaccagcagggtgggtgtttcgtcatccgggcggcaatcgtaatgtggtgagggaacgcggcgcgcgccaaccagccacccctgttctaacaacatgcaggatctccttatatgtggtgctaatacccggttcagagtagcatgtttctaccttatgattcgttagctatctggagttttaacatgccgcctcgccgctataaccctgacacccgacgtgacgagctgctggaacgcattaatctcgatatccccggcgcggtggcccaggcgctgcgggaagatttaggcggaacagtcgatgccaacaatgatattacggcaaaacttttaccggaaaattctcgctctcatgccacggtgatcacccgcgagaatggcgtcttttgcggcaaacgctgggttgaagaggtgtttattcaactggcaggcgacgatgtcaccataatctggcatgtggatgacggcgatgtcatcaatgccaatcaatccttgttcgaacttgaaggcccatcccgcgtgctgttaacgggcgaacgcactgcgcttaattttgtgcaaaccctttcaggagttgccagtaaggtacgccactatgtcgaattgctggaaggcaccaacacgcagttgttggatacgcgcaaaaccttacccggcctgcgttcagctctgaaatacgcggtactttgcggcggcggagcgaatcaccgtctggggctttctgatgccttcctgatcaaagaaaaccatattattgcctccggctcagtgcgccaggcggtcgaaaaagcgtcctggctgcacccggatgcgccagtagaagtcgaagtagagaatctggaagaacttgatgaagccctgaaagcaggagccgatatcatcatgctggataacttcgaaacagaacagatgcgcgaagccgtcaaacgcaccaacggcaaggcgctactggaagtgtctggcaacgtcactgacaaaacactgcgtgaatttgccgaaacgggcgtggactttatctccgtcggtgcgctaactaaacacgtacaagcactcgacctttcaatgcgttttcgctaatagttgacagatttatccgctccatcgcgggcggataatctccccttccccaactttcttcgtaacgcctcgcaaatttcttgtctttcgctgcaacgaaataaaaaacctcggaatctgctttcccgtttcgttttttgcccctcgcctgtgctgatggcgtttgccaaagtagcgccaaccaaatcaaggagcgaaacagatggacaagcaacgcggttttacacttatcgaactgatggtggttattggcatcattgccattttaagcgccattggtattcccgcttatcaaaactacctgcgcaaagccgcactcaccgacatgctacaaacctttgtgccttaccgtaccgccgtagagttgtgcgcgctggaacatggtggattagatacctgcgacggtggcagcaatggcattccctcgcctaccaccacccgctatgtttcagccatgagtgtggcaaagggcgtggtgtcgctgaccgggcaagaaagtctcaatgggctaagcgtcgtcatgacaccgggttgggataacgcaaacggcgtcaccggctggacgcgcaactgcaatattcaaagtgacagcgcattgca
>110	N operona: 68	first	b0110	gene_poz=(601-1152)	ampD	1,6-anhydro-N-acetylmuramoyl-L-alanine amidase	null	/position=118133 - 119884 (118733 - 119284)	/lenght=1752 (552)	/codons=584 (184)	/complement=false	GC-compoz=53.80434782608695%	/LCI1=1.010928961748634	/LCI2=0.2437158469945355	p_i1=0.1652213809657003	p_i2=0.18006985012492616	/Tai=0.46103444095560253	/Tei=0.26206286511243354	/EEI=1.9516206448196414
gccgccgcaaagtaccgcgtatttcagagctgaacgcaggccgggtaaggttttgcgcgtatccaacaactgcgtgttggtgccttccagcaattcgacatagtggcgtaccttactggcaactcctgaaagggtttgcacaaaattaagcgcagtgcgttcgcccgttaacagcacgcgggatgggccttcaagttcgaacaaggattgattggcattgatgacatcgccgtcatccacatgccagattatggtgacatcgtcgcctgccagttgaataaacacctcttcaacccagcgtttgccgcaaaagacgccattctcgcgggtgatcaccgtggcatgagagcgagaattttccggtaaaagttttgccgtaatatcattgttggcatcgactgttccgcctaaatcttcccgcagcgcctgggccaccgcgccggggatatcgagattaatgcgttccagcagctcgtcacgtcgggtgtcagggttatagcggcgaggcggcatgttaaaactccagatagctaacgaatcataaggtagaaacatgctactctgaaccgggtattagcaccacatataaggagatcctgcatgttgttagaacaggggtggctggttggcgcgcgccgcgttccctcaccacattacgattgccgcccggatgacgaaacacccaccctgctggtggtgcacaatattagcctgccgccaggcgagtttggcggtccgtggatcgacgcattattcactggaactattgatccgcaggcacatcctttctttgctgagatcgcccatttgcgcgtctccgctcactgtttgattcgccgtgatggtgaaatagtccagtatgttcctttcgataaacgtgcatggcatgcgggagtctctcagtatcaggggcgcgaacgctgcaatgatttttctattgggattgagcttgaaggcaccgatacgctggcgtataccgatgcgcagtatcaacagcttgcggcggttacgcgggcactgattgattgctatccggatatcgctaaaaacatgacgggccattgtgatattgcgccggatcggaaaaccgatcccggtcctgcatttgattgggcacggtttcgtgtgctggtcagcaaggagacaacatgacgctatttacaaccttactggtgttaattttcgagcgcctgtttaagttgggcgagcactggcagcttgatcatcgtcttgaagcgttctttcggcgggtgaaacatttttctctcgggcgcacgttaggcatgaccattattgcgatgggcgtgacttttttactgttacgcgcattgcagggagtattgttcaacgttcccacgctactggtgtggctgctgattggtttgctgtgtattggcgcaggtaaagttcgtcttcattatcatgcttatctgacagctgcttcacgtaatgatagccatgcccgtgccacgatggctggcgaactcaccatgattcacggcgtcccggcaggctgcgacgaacgtgagtatttgcgtgagctgcaaaatgcattgctgtggattaactttcgtttttatcttgcaccgctgttctggctgattgtggggggaacctggggacccgttacgctgatggggtatgcgtttttgcgtgcatggcaatactggctggcgcgatatcagacgccgcatcatcgtttacagtccggcattgatgccgtgcttcatgtactggattgggtgccggttc
>111	N operona: 68	last	b0111	gene_poz=(601-1455)	ampE	protein AmpE	null	/position=118681 - 120735 (119281 - 120135)	/lenght=2055 (855)	/codons=685 (285)	/complement=false	GC-compoz=52.046783625730995%	/LCI1=0.9448356807511737	/LCI2=0.18133802816901415	p_i1=0.12752342531901062	p_i2=0.08112892306942107	/Tai=0.4559644028319533	/Tei=0.17301603076247896	/EEI=1.9298381867293772
gaaacatgctactctgaaccgggtattagcaccacatataaggagatcctgcatgttgttagaacaggggtggctggttggcgcgcgccgcgttccctcaccacattacgattgccgcccggatgacgaaacacccaccctgctggtggtgcacaatattagcctgccgccaggcgagtttggcggtccgtggatcgacgcattattcactggaactattgatccgcaggcacatcctttctttgctgagatcgcccatttgcgcgtctccgctcactgtttgattcgccgtgatggtgaaatagtccagtatgttcctttcgataaacgtgcatggcatgcgggagtctctcagtatcaggggcgcgaacgctgcaatgatttttctattgggattgagcttgaaggcaccgatacgctggcgtataccgatgcgcagtatcaacagcttgcggcggttacgcgggcactgattgattgctatccggatatcgctaaaaacatgacgggccattgtgatattgcgccggatcggaaaaccgatcccggtcctgcatttgattgggcacggtttcgtgtgctggtcagcaaggagacaacatgacgctatttacaaccttactggtgttaattttcgagcgcctgtttaagttgggcgagcactggcagcttgatcatcgtcttgaagcgttctttcggcgggtgaaacatttttctctcgggcgcacgttaggcatgaccattattgcgatgggcgtgacttttttactgttacgcgcattgcagggagtattgttcaacgttcccacgctactggtgtggctgctgattggtttgctgtgtattggcgcaggtaaagttcgtcttcattatcatgcttatctgacagctgcttcacgtaatgatagccatgcccgtgccacgatggctggcgaactcaccatgattcacggcgtcccggcaggctgcgacgaacgtgagtatttgcgtgagctgcaaaatgcattgctgtggattaactttcgtttttatcttgcaccgctgttctggctgattgtggggggaacctggggacccgttacgctgatggggtatgcgtttttgcgtgcatggcaatactggctggcgcgatatcagacgccgcatcatcgtttacagtccggcattgatgccgtgcttcatgtactggattgggtgccggttcgtcttgcgggtgtggtatatgccttgatcggtcatggtgagaaagcgttaccggcctggtttgcttcgctgggtgatttccatacttcgcagtatcaggtgttaacgcgtctggcgcagttctctctggcgcgtgaaccgcatgtcgataaggtggagacgccgaaggcagcggtttcaatggcgaagaaaacctcgttcgtggtcgtggtggtgattgcactactgacgatttacggggcgttggtgtaaagattattgccctcaccctgtacgggtgagggcgtagagagattaatgcgcttttacggctttggcggttttctctttaaacagatagccgatacctaacacgatcagccataccgggatcaggtataccgaaatcgccattcctggggtcatcagcataatcaccagtaccgccgccataaacagcaggcagatccagttacccagcggataaagcagagcagggaagcgagttaccacgccttgttcctgcttggcgcgacggaatttcatatgcgccaggctaatcatcgcccagttgattaccagtgcagataccaccagcgccattaacagtccgaaagcggactctggggcaaggtagttaatcagtacgcacaacgccgttaccagtgcagacaccagaatggtatttactggtacaccacgtttatcgacagacgccagcgcttttggcgcattaccctgttgtgccagaccaaacagcatacggctgttgcaatatacgcagctgttgtacacggagagcgccgcagtcagtaccacgatgttcagcgcattcgccacaaaggtatcgcctaactcgtggaagatcagcac
>112	N operona: 69	first-last	b0112	gene_poz=(601-1974)	aroP	aromatic amino acid:H(+) symporter AroP	null	/position=119578 - 122151 (120178 - 121551)	/lenght=2574 (1374)	/codons=858 (458)	/complement=true	GC-compoz=52.69286754002911%	/LCI1=1.062727935813275	/LCI2=0.2555798687089715	p_i1=0.19791863091380935	p_i2=0.2022709395523686	/Tai=0.302347608170602	/Tei=0.28204384559713175	/EEI=2.9804968412695074
ctccagttgctgctcaatcacatcggagagttttggttggcggattttgctgtaggccatgagttcctgtcttaagccacttgccgaagtcaattggtcttaccaatttcatgtctgtgacgctaaagtaacaaagtattcaccttatgtccatacaggttttgattgaaatcatgaaactgtgcacattttaacaacttgacatatataacgtttcaaagttgtaactatgcacaaatgtagactttacgtaggaaaggagttttttaacgattattaaactataaaaatccgaattgaaccgattcacttaccaattttgtgatttttaattcaattaaaacgaatttaaattcattctacatattgagaggggttgaggctgagctttacaaacggtttctttttaagcaactcatcttcaaccatgcataaagcgggtgcattcgctgccgcataccattattcttgatctgacggaagtctttttgtaacaattcaaacttctttgatgtaaacaaattaatacaacaaacggaattgcaaacttacacacgcatcactgcgtagatcaaaaaaacaaccaccgcacgaggtttcatgatggaaggtcaacagcacggcgagcagctaaagcgcggccttaaaaaccgccatattcagcttatcgcgctgggtggcgcgatagggaccgggttattcctgggtagcgcctccgtaatacagtccgcagggccagggattatcctgggttacgccattgctggttttatcgcctttctgatcatgcgtcagctgggtgaaatggtggtcgaagaacctgtcgcaggctcctttagccactttgcttataaatactggggcagttttgccggtttcgcctctggctggaactactgggtactgtacgttttagttgccatggctgagctgactgccgtgggtaaatacattcagttctggtatccggaaatccccacctgggtttctgccgccgtattctttgtggtgattaacgccatcaacctgaccaacgttaaagtgtttggcgagatggagttctggtttgccattatcaaagttatcgcggtggtagcgatgatcatcttcggcggctggctgctattcagtggcaacggcggcccgcaggcgaccgttagcaacctgtgggatcagggtggtttcctgccgcacggcttcaccgggctggtgatgatgatggcgattatcatgttctcgttcggtggtctggaactggtggggatcaccgcagcagaagctgataacccggagcaaagtataccgaaagcaactaaccaggttatctaccgcatcctgattttctatattggttcgttagccgttctgctctcactgatgccgtggacccgcgttaccgccgataccagtccgtttgtgctgatcttccacgagttaggcgatacctttgtggcgaatgcgctgaacatcgtggtactgactgcggcgctctccgtgtacaacagctgcgtatattgcaacagccgtatgctgtttggtctggcacaacagggtaatgcgccaaaagcgctggcgtctgtcgataaacgtggtgtaccagtaaataccattctggtgtctgcactggtaacggcgttgtgcgtactgattaactaccttgccccagagtccgctttcggactgttaatggcgctggtggtatctgcactggtaatcaactgggcgatgattagcctggcgcatatgaaattccgtcgcgccaagcaggaacaaggcgtggtaactcgcttccctgctctgctttatccgctgggtaactggatctgcctgctgtttatggcggcggtactggtgattatgctgatgaccccaggaatggcgatttcggtatacctgatcccggtatggctgatcgtgttaggtatcggctatctgtttaaagagaaaaccgccaaagccgtaaaagcgcattaatctctctacgccctcacccgtacagggtgagggcaataatctttacaccaacgccccgtaaatcgtcagtagtgcaatcaccaccacgaccacgaacgaggttttcttcgccattgaaaccgctgccttcggcgtctccaccttatcgacatgcggttcacgcgccagagagaactgcgccagacgcgttaacacctgatactgcgaagtatggaaatcacccagcgaagcaaaccaggccggtaacgctttctcaccatgaccgatcaaggcatataccacacccgcaagacgaaccggcacccaatccagtacatgaagcacggcatcaatgccggactgtaaacgatgatgcggcgtctgatatcgcgccagccagtattgccatgcacgcaaaaacgcataccccatcagcgtaacgggtccccaggttccccccacaatcagccagaacagcggtgcaagataaaaacgaaagttaatccacagcaatgcattttgcagctcacgcaaatactcacgttcgtcgcagcctgccgggacgccgtgaatcatggtgagttcgccagccatcgtggcacgggcatggctatcattacg
>113	N operona: 70	first-last	b0113	gene_poz=(601-1365)	pdhR	DNA-binding transcriptional dual regulator PdhR	null	/position=121492 - 123456 (122092 - 122856)	/lenght=1965 (765)	/codons=655 (255)	/complement=false	GC-compoz=55.81699346405229%	/LCI1=1.1797900262467191	/LCI2=0.24908136482939633	p_i1=0.2799142279467296	p_i2=0.19000539534292252	/Tai=0.41085830057953476	/Tei=0.27100485580863026	/EEI=2.2459069317933023
aatatggcggtttttaaggccgcgctttagctgctcgccgtgctgttgaccttccatcatgaaacctcgtgcggtggttgtttttttgatctacgcagtgatgcgtgtgtaagtttgcaattccgtttgttgtattaatttgtttacatcaaagaagtttgaattgttacaaaaagacttccgtcagatcaagaataatggtatgcggcagcgaatgcacccgctttatgcatggttgaagatgagttgcttaaaaagaaaccgtttgtaaagctcagcctcaacccctctcaatatgtagaatgaatttaaattcgttttaattgaattaaaaatcacaaaattggtaagtgaatcggttcaattcggatttttatagtttaataatcgttaaaaaactcctttcctacgtaaagtctacatttgtgcatagttacaactttgaaacgttatatatgtcaagttgttaaaatgtgcacagtttcatgatttcaatcaaaacctgtatggacataaggtgaatactttgttactttagcgtcacagacatgaaattggtaagaccaattgacttcggcaagtggcttaagacaggaactcatggcctacagcaaaatccgccaaccaaaactctccgatgtgattgagcagcaactggagtttttgatcctcgaaggcactctccgcccgggcgaaaaactcccaccggaacgcgaactggcaaaacagtttgacgtctcccgtccctccttgcgtgaggcgattcaacgtctcgaagcgaagggcttgttgcttcgtcgccagggtggcggcacttttgtccagagcagcctatggcaaagcttcagcgatccgctggtggagctgctctccgaccatcctgagtcacagtatgacttgctcgaaacacgacacgccctggaaggtatcgccgcttattacgccgcgctgcgtagtaccgatgaagacaaggaacgcatccgtgaactccaccacgccatagagctggcgcagcagtctggcgatctggacgcggaatcaaacgccgtactccagtatcagattgccgtcaccgaagcggcccacaatgtggttctgcttcatctgctaaggtgtatggagccgatgttggcccagaatgtccgccagaacttcgaattgctctattcgcgtcgcgagatgctgccgctggtgagtagtcaccgcacccgcatatttgaagcgattatggccggtaagccggaagaagcgcgcgaagcatcgcatcgccatctggcctttatcgaagaaattttgctcgacagaagtcgtgaagagagccgccgtgagcgttctctgcgtcgtctggagcaacgaaagaattagtgatttttctggtaaaaattatccagaagatgttgtaaatcaagcgcatataaaagcgcggcaactaaacgtagaacctgtcttattgagctttccggcgagagttcaatgggacaggttccagaaaactcaacgttattagatagataaggaataacccatgtcagaacgtttcccaaatgacgtggatccgatcgaaactcgcgactggctccaggcgatcgaatcggtcatccgtgaagaaggtgttgagcgtgctcagtatctgatcgaccaactgcttgctgaagcccgcaaaggcggtgtaaacgtagccgcaggcacaggtatcagcaactacatcaacaccatccccgttgaagaacaaccggagtatccgggtaatctggaactggaacgccgtattcgttcagctatccgctggaacgccatcatgacggtgctgcgtgcgtcgaaaaaagacctcgaactgggcggccatatggcgtccttccagtcttccgcaaccatttatgatgtgtgctttaaccacttcttccgtgcacgcaacgagcaggatggcggcgacctggtttacttccagggccacatctccccggg
>114	N operona: 71	first	b0114	gene_poz=(601-3264)	aceE	pyruvate dehydrogenase E1 component	null	/position=122417 - 126280 (123017 - 125680)	/lenght=3864 (2664)	/codons=1288 (888)	/complement=false	GC-compoz=53.04054054054054%	/LCI1=1.0777903043968433	/LCI2=0.16309658023299511	p_i1=0.20789009788114915	p_i2=0.05928416661736636	/Tai=0.18631882440430447	/Tei=0.15335574995562973	/EEI=5.187366820005095
gtatcgccgcttattacgccgcgctgcgtagtaccgatgaagacaaggaacgcatccgtgaactccaccacgccatagagctggcgcagcagtctggcgatctggacgcggaatcaaacgccgtactccagtatcagattgccgtcaccgaagcggcccacaatgtggttctgcttcatctgctaaggtgtatggagccgatgttggcccagaatgtccgccagaacttcgaattgctctattcgcgtcgcgagatgctgccgctggtgagtagtcaccgcacccgcatatttgaagcgattatggccggtaagccggaagaagcgcgcgaagcatcgcatcgccatctggcctttatcgaagaaattttgctcgacagaagtcgtgaagagagccgccgtgagcgttctctgcgtcgtctggagcaacgaaagaattagtgatttttctggtaaaaattatccagaagatgttgtaaatcaagcgcatataaaagcgcggcaactaaacgtagaacctgtcttattgagctttccggcgagagttcaatgggacaggttccagaaaactcaacgttattagatagataaggaataacccatgtcagaacgtttcccaaatgacgtggatccgatcgaaactcgcgactggctccaggcgatcgaatcggtcatccgtgaagaaggtgttgagcgtgctcagtatctgatcgaccaactgcttgctgaagcccgcaaaggcggtgtaaacgtagccgcaggcacaggtatcagcaactacatcaacaccatccccgttgaagaacaaccggagtatccgggtaatctggaactggaacgccgtattcgttcagctatccgctggaacgccatcatgacggtgctgcgtgcgtcgaaaaaagacctcgaactgggcggccatatggcgtccttccagtcttccgcaaccatttatgatgtgtgctttaaccacttcttccgtgcacgcaacgagcaggatggcggcgacctggtttacttccagggccacatctccccgggcgtgtacgctcgtgctttcctggaaggtcgtctgactcaggagcagctggataacttccgtcaggaagttcacggcaatggcctctcttcctatccgcacccgaaactgatgccggaattctggcagttcccgaccgtatctatgggtctgggtccgattggtgctatttaccaggctaaattcctgaaatatctggaacaccgtggcctgaaagatacctctaaacaaaccgtttacgcgttcctcggtgacggtgaaatggacgaaccggaatccaaaggtgcgatcaccatcgctacccgtgaaaaactggataacctggtcttcgttatcaactgtaacctgcagcgtcttgacggcccggtcaccggtaacggcaagatcatcaacgaactggaaggcatcttcgaaggtgctggctggaacgtgatcaaagtgatgtggggtagccgttgggatgaactgctgcgtaaggataccagcggtaaactgatccagctgatgaacgaaaccgttgacggcgactaccagaccttcaaatcgaaagatggtgcgtacgttcgtgaacacttcttcggtaaatatcctgaaaccgcagcactggttgcagactggactgacgagcagatctgggcactgaaccgtggtggtcacgatccgaagaaaatctacgctgcattcaagaaagcgcaggaaaccaaaggcaaagcgacagtaatccttgctcataccattaaaggttacggcatgggcgacgcggctgaaggtaaaaacatcgcgcaccaggttaagaaaatgaacatggacggtgtgcgtcatatccgcgaccgtttcaatgtgccggtgtctgatgcagatatcgaaaaactgccgtacatcaccttcccggaaggttctgaagagcatacctatctgcacgctcagcgtcagaaactgcacggttatctgccaagccgtcagccgaacttcaccgagaagcttgagctgccgagcctgcaagacttcggcgcgctgttggaagagcagagcaaagagatctctaccactatcgctttcgttcgtgctctgaacgtgatgctgaagaacaagtcgatcaaagatcgtctggtaccgatcatcgccgacgaagcgcgtactttcggtatggaaggtctgttccgtcagattggtatttacagcccgaacggtcagcagtacaccccgcaggaccgcgagcaggttgcttactataaagaagacgagaaaggtcagattctgcaggaagggatcaacgagctgggcgcaggttgttcctggctggcagcggcgacctcttacagcaccaacaatctgccgatgatcccgttctacatctattactcgatgttcggcttccagcgtattggcgatctgtgctgggcggctggcgaccagcaagcgcgtggcttcctgatcggcggtacttccggtcgtaccaccctgaacggcgaaggtctgcagcacgaagatggtcacagccacattcagtcgctgactatcccgaactgtatctcttacgacccggcttacgcttacgaagttgctgtcatcatgcatgacggtctggagcgtatgtacggtgaaaaacaagagaacgtttactactacatcactacgctgaacgaaaactaccacatgccggcaatgccggaaggtgctgaggaaggtatccgtaaaggtatctacaaactcgaaactattgaaggtagcaaaggtaaagttcagctgctcggctccggttctatcctgcgtcacgtccgtgaagcagctgagatcctggcgaaagattacggcgtaggttctgacgtttatagcgtgacctccttcaccgagctggcgcgtgatggtcaggattgtgaacgctggaacatgctgcacccgctggaaactccgcgcgttccgtatatcgctcaggtgatgaacgacgctccggcagtggcatctaccgactatatgaaactgttcgctgagcaggtccgtacttacgtaccggctgacgactaccgcgtactgggtactgatggcttcggtcgttccgacagccgtgagaacctgcgtcaccacttcgaagttgatgcttcttatgtcgtggttgcggcgctgggcgaactggctaaacgtggcgaaatcgataagaaagtggttgctgacgcaatcgccaaattcaacatcgatgcagataaagttaacccgcgtctggcgtaagaggtaaaagaataatggctatcgaaatcaaagtaccggacatcggggctgatgaagttgaaatcaccgagatcctggtcaaagtgggcgacaaagttgaagccgaacagtcgctgatcaccgtagaaggcgacaaagcctctatggaagttccgtctccgcaggcgggtatcgttaaagagatcaaagtctctgttggcgataaaacccagaccggcgcactgattatgattttcgattccgccgacggtgcagcagacgctgcacctgctcaggcagaagagaagaaagaagcagctccggcagcagcaccagcggctgcggcggcaaaagacgttaacgttccggatatcggcagcgacgaagttgaagtgaccgaaatcctggtgaaagttggcgataaagttgaagctgaacagtcgctgatcaccgtagaaggcgacaaggcttctatggaagttccggctccgtttgctggcaccgtgaaagagatcaaagtgaacgtgggtgacaaagtgtctaccggctcgctgattatggtcttcgaagtcgcgggtgaagcaggcgcggcagctccggccgctaaacaggaagcagctc
>115	N operona: 71	last	b0115	gene_poz=(601-2493)	aceF	pyruvate dehydrogenase, E2 subunit	null	/position=125095 - 128187 (125695 - 127587)	/lenght=3093 (1893)	/codons=1031 (631)	/complement=false	GC-compoz=54.67511885895404%	/LCI1=1.119047619047619	/LCI2=0.31275132275132295	p_i1=0.23615195084423635	p_i2=0.31787933757260145	/Tai=0.17252208705434813	/Tei=0.3860914038153413	/EEI=5.627889605548119
gaacgaaaactaccacatgccggcaatgccggaaggtgctgaggaaggtatccgtaaaggtatctacaaactcgaaactattgaaggtagcaaaggtaaagttcagctgctcggctccggttctatcctgcgtcacgtccgtgaagcagctgagatcctggcgaaagattacggcgtaggttctgacgtttatagcgtgacctccttcaccgagctggcgcgtgatggtcaggattgtgaacgctggaacatgctgcacccgctggaaactccgcgcgttccgtatatcgctcaggtgatgaacgacgctccggcagtggcatctaccgactatatgaaactgttcgctgagcaggtccgtacttacgtaccggctgacgactaccgcgtactgggtactgatggcttcggtcgttccgacagccgtgagaacctgcgtcaccacttcgaagttgatgcttcttatgtcgtggttgcggcgctgggcgaactggctaaacgtggcgaaatcgataagaaagtggttgctgacgcaatcgccaaattcaacatcgatgcagataaagttaacccgcgtctggcgtaagaggtaaaagaataatggctatcgaaatcaaagtaccggacatcggggctgatgaagttgaaatcaccgagatcctggtcaaagtgggcgacaaagttgaagccgaacagtcgctgatcaccgtagaaggcgacaaagcctctatggaagttccgtctccgcaggcgggtatcgttaaagagatcaaagtctctgttggcgataaaacccagaccggcgcactgattatgattttcgattccgccgacggtgcagcagacgctgcacctgctcaggcagaagagaagaaagaagcagctccggcagcagcaccagcggctgcggcggcaaaagacgttaacgttccggatatcggcagcgacgaagttgaagtgaccgaaatcctggtgaaagttggcgataaagttgaagctgaacagtcgctgatcaccgtagaaggcgacaaggcttctatggaagttccggctccgtttgctggcaccgtgaaagagatcaaagtgaacgtgggtgacaaagtgtctaccggctcgctgattatggtcttcgaagtcgcgggtgaagcaggcgcggcagctccggccgctaaacaggaagcagctccggcagcggcccctgcaccagcggctggcgtgaaagaagttaacgttccggatatcggcggtgacgaagttgaagtgactgaagtgatggtgaaagtgggcgacaaagttgccgctgaacagtcactgatcaccgtagaaggcgacaaagcttctatggaagttccggcgccgtttgcaggcgtcgtgaaggaactgaaagtcaacgttggcgataaagtgaaaactggctcgctgattatgatcttcgaagttgaaggcgcagcgcctgcggcagctcctgcgaaacaggaagcggcagcgccggcaccggcagcaaaagctgaagccccggcagcagcaccagctgcgaaagcggaaggcaaatctgaatttgctgaaaacgacgcttatgttcacgcgactccgctgatccgccgtctggcacgcgagtttggtgttaaccttgcgaaagtgaagggcactggccgtaaaggtcgtatcctgcgcgaagacgttcaggcttacgtgaaagaagctatcaaacgtgcagaagcagctccggcagcgactggcggtggtatccctggcatgctgccgtggccgaaggtggacttcagcaagtttggtgaaatcgaagaagtggaactgggccgcatccagaaaatctctggtgcgaacctgagccgtaactgggtaatgatcccgcatgttactcacttcgacaaaaccgatatcaccgagttggaagcgttccgtaaacagcagaacgaagaagcggcgaaacgtaagctggatgtgaagatcaccccggttgtcttcatcatgaaagccgttgctgcagctcttgagcagatgcctcgcttcaatagttcgctgtcggaagacggtcagcgtctgaccctgaagaaatacatcaacatcggtgtggcggtggataccccgaacggtctggttgttccggtattcaaagacgtcaacaagaaaggcatcatcgagctgtctcgcgagctgatgactatttctaagaaagcgcgtgacggtaagctgactgcgggcgaaatgcagggcggttgcttcaccatctccagcatcggcggcctgggtactacccacttcgcgccgattgtgaacgcgccggaagtggctatcctcggcgtttccaagtccgcgatggagccggtgtggaatggtaaagagttcgtgccgcgtctgatgctgccgatttctctctccttcgaccaccgcgtgatcgacggtgctgatggtgcccgtttcattaccatcattaacaacacgctgtctgacattcgccgtctggtgatgtaagtaaaagagccggcccaacggccggcttttttctggtaatctcatgaatgtattgaggttattagcgaatagacaaatcggttgccgtttgttgtttaaaaattgttaacaattttgtaaaataccgacggatagaacgacccggtggtggttagggtattacttcacataccctatggatttctgggtgcagcaaggtagcaagcgccagaatccccaggagcttacataagtaagtgactggggtgagggcgtgaagctaacgccgctgcggcctgaaagacgacgggtatgaccgccggagataaatatatagaggtcatgatgagtactgaaatcaaaactcaggtcgtggtacttggggcaggccccgcaggttactccgctgccttccgttgcgctgatttaggtctggaaaccgtaatcgtagaacgttacaacacccttggcggtgtttgcctgaacgtcggctgtatcccttctaaagcactgctgcacgtagcaaaagttatcgaagaagccaaagcgctggctgaacacggtatcgtcttcggcgaaccgaaaaccgatatcgacaagattcgtacctggaaagagaaa
>116	N operona: 72	first-last	b0116	gene_poz=(601-2025)	lpd	lipoamide dehydrogenase	REPv9	/position=127312 - 129936 (127912 - 129336)	/lenght=2625 (1425)	/codons=875 (475)	/complement=false	GC-compoz=53.05263157894737%	/LCI1=1.0696202531645569	/LCI2=0.18987341772151883	p_i1=0.2024570448297261	p_i2=0.09256121074581382	/Tai=0.1799810246796394	/Tei=0.18330508967123244	/EEI=5.363326481134041
gcgggcgaaatgcagggcggttgcttcaccatctccagcatcggcggcctgggtactacccacttcgcgccgattgtgaacgcgccggaagtggctatcctcggcgtttccaagtccgcgatggagccggtgtggaatggtaaagagttcgtgccgcgtctgatgctgccgatttctctctccttcgaccaccgcgtgatcgacggtgctgatggtgcccgtttcattaccatcattaacaacacgctgtctgacattcgccgtctggtgatgtaagtaaaagagccggcccaacggccggcttttttctggtaatctcatgaatgtattgaggttattagcgaatagacaaatcggttgccgtttgttgtttaaaaattgttaacaattttgtaaaataccgacggatagaacgacccggtggtggttagggtattacttcacataccctatggatttctgggtgcagcaaggtagcaagcgccagaatccccaggagcttacataagtaagtgactggggtgagggcgtgaagctaacgccgctgcggcctgaaagacgacgggtatgaccgccggagataaatatatagaggtcatgatgagtactgaaatcaaaactcaggtcgtggtacttggggcaggccccgcaggttactccgctgccttccgttgcgctgatttaggtctggaaaccgtaatcgtagaacgttacaacacccttggcggtgtttgcctgaacgtcggctgtatcccttctaaagcactgctgcacgtagcaaaagttatcgaagaagccaaagcgctggctgaacacggtatcgtcttcggcgaaccgaaaaccgatatcgacaagattcgtacctggaaagagaaagtgatcaatcagctgaccggtggtctggctggtatggcgaaaggccgcaaagtcaaagtggtcaacggtctgggtaaattcaccggggctaacaccctggaagttgaaggtgagaacggcaaaaccgtgatcaacttcgacaacgcgatcattgcagcgggttctcgcccgatccaactgccgtttattccgcatgaagatccgcgtatctgggactccactgacgcgctggaactgaaagaagtaccagaacgcctgctggtaatgggtggcggtatcatcggtctggaaatgggcaccgtttaccacgcgctgggttcacagattgacgtggttgaaatgttcgaccaggttatcccggcagctgacaaagacatcgttaaagtcttcaccaagcgtatcagcaagaaattcaacctgatgctggaaaccaaagttaccgccgttgaagcgaaagaagacggcatttatgtgacgatggaaggcaaaaaagcacccgctgaaccgcagcgttacgacgccgtgctggtagcgattggtcgtgtgccgaacggtaaaaacctcgacgcaggcaaagcaggcgtggaagttgacgaccgtggtttcatccgcgttgacaaacagctgcgtaccaacgtaccgcacatctttgctatcggcgatatcgtcggtcaaccgatgctggcacacaaaggtgttcacgaaggtcacgttgccgctgaagttatcgccggtaagaaacactacttcgatccgaaagttatcccgtccatcgcctataccgaaccagaagttgcatgggtgggtctgactgagaaagaagcgaaagagaaaggcatcagctatgaaaccgccaccttcccgtgggctgcttctggtcgtgctatcgcttccgactgcgcagacggtatgaccaagctgattttcgacaaagaatctcaccgtgtgatcggtggtgcgattgtcggtactaacggcggcgagctgctgggtgaaatcggcctggcaatcgaaatgggttgtgatgctgaagacatcgcactgaccatccacgcgcacccgactctgcacgagtctgtgggcctggcggcagaagtgttcgaaggtagcattaccgacctgccgaacccgaaagcgaagaagaagtaatttttcgtttgccggaacatccggcaattaaaaaagcggctaaccacgccgctttttttacgtctgcaatttacctttccagtcttcttgctccacgttcagagagacgttcgcatactgctgaccgttgctcgttattcagcctgacagtatggttactgtcgtttagacgttgtgggcggctctcctgaactttctcccgaaaaacctgacgttgttcaggtgatgccgattgaacacgctggcgggcgttatcacgttgctgttgattcagtgggcgctgctgtactttttccttaaacacctggcgctgctctggtgatgcggactgaatacgctcacgcgctgcgtctcttcgctgctggttctgcgggttagtctgcattttctcgcgaaccgcctggcgctgctcaggcgaggcggactgaatgcgctcacgcgctgcctctcttcgctgctggatcttcgggttagtctgcattctctcgcgaactgcctggcgctgctcaggcgaggcggactgataacgctgacgagcggcgtccttttgttgctgggtcagtggttggcgacggctgaagtcgtggaagtcgtcatagc
>117	N operona: 73	first-last	b0117	gene_poz=(601-2454)	yacH	DUF3300 domain-containing protein YacH	null	/position=128807 - 131860 (129407 - 131260)	/lenght=3054 (1854)	/codons=1018 (618)	/complement=true	GC-compoz=53.883495145631066%	/LCI1=1.0988654781199352	/LCI2=0.3002701242571585	p_i1=0.22216092505674087	p_i2=0.29182390853605383	/Tai=0.5096158166269772	/Tei=0.36264151768244846	/EEI=1.8054592719434734
agtcagcagaggggatttggcttcgcctttcgcgatagcagccaggaagcctgctttgacataggcggcttcatcgacgcctgggggaacacggttggttaacagatctaacaggaattcttcttcgcccgcgggcgggtttttcagcagctctacaagtgcggccatttggtttgcatccaggggtttgggcgcaatcccctcagcggcacgctcagctacgtgcttacggtattcttctagcacgacggttctcctcgctctcattgtcatagtgcggcaggcgattctcttcacgctcctgtgagacagcagtttgtagggtaaatgcccagtaccgcaacgggcagaatagcaggattttgacgaggtgttaatctgtttacaaaaaagcaacataaaaaagtggctgaatcgttaaggatggtctagagattgtttccctccgtaaaaacttcgttaattcgcatggtgataatcacctttctcaacgaatcccaagattagtcaaaatttaaactaccgcctctttatactcggattcacagcacctgcgggtggcagttcgccgaccattgcgatttccttgagatccgaattatgaaaatgactttgccgtttaaaccccatgtgctggcgctaatttgcagtgccgggctttgtgccgcctctaccgggctatatataaaaagccgcacagtggaagcgcctgtggaaccgcaatcgacacaactggctgtgtctgacgctgccgcggttacgtttcctgcaacggtttccgcacctcccgtaacacccgccgtcgtcaaatccgcattcagcactgcacaaatagatcaatgggtcgcgcccgtcgcgctgtatcccgacgccctactttcgcaggtgctgatggcatcaacctatccgacaaacgttgctcaagcagtgcaatggtcgcacgataatccacttaaacaaggcgatgctgctattcaggcggtatctgaccagccgtgggacgccagcgttaaatcactggtggcctttccacaattgatggcattgatgggcgaaaacccgcaatgggtgcaaaacctgggcgatgcttttctggcccagccgcaggacgtgatggactcggtacagcgattgcggcaactggcgcaacaaaccggctcgctgaagtcatcaaccgaacagaaagttattaccacaacgaagaaagctgtaccggtaaaacagacagtcacggcacccgtcataccatccaatacagttttaactgccaaccccgtcattacagagccggcaacaaccgtcatttccattgagcccgccaatcctgatgtggtctatattcccaactacaacccaaccgtggtttacgggaactgggccaatactgcgtatccgccggtttatctgccaccaccagccggagaaccgtttgttgacagctttgtacgcggattcggctatagcatgggcgttgctaccacgtacgcactattcagcagcatcgactgggacgacgacgatcatgaccatcatcatcatgacaatgatgattatcatcaccacgatggcggtcatcgtgacggtaatggctggcaacacaacggcgacaacatcaatatcgacgtcaacaatttcaaccgtatcaccggtgagcatcttactgataagaatatggcatggcggcacaatccaaactaccgtaatggtgtgccctatcatgatcaggatatggcaaagcggtttcatcaaaccgatgtcaacggcggaatgagcgccacgcaattacctgccccaacgcgcgacagccagcgtcaggcggcagcaaatcagtttcagcaacgaacacacgccgcaccagtcattacacgagatacccaacgtcaggcagcggcacagcggtttaatgaagctgaacactatgggagctatgacgacttccacgacttcagccgtcgccaaccactgacccagcaacaaaaggacgccgctcgtcagcgttatcagtccgcctcgcctgagcagcgccaggcagttcgcgagagaatgcagactaacccgaagatccagcagcgaagagaggcagcgcgtgagcgcattcagtccgcctcgcctgagcagcgccaggcggttcgcgagaaaatgcagactaacccgcagaaccagcagcgaagagacgcagcgcgtgagcgtattcagtccgcatcaccagagcagcgccaggtgtttaaggaaaaagtacagcagcgcccactgaatcaacagcaacgtgataacgcccgccagcgtgttcaatcggcatcacctgaacaacgtcaggtttttcgggagaaagttcaggagagccgcccacaacgtctaaacgacagtaaccatactgtcaggctgaataacgagcaacggtcagcagtatgcgaacgtctctctgaacgtggagcaagaagactggaaaggtaaattgcagacgtaaaaaaagcggcgtggttagccgcttttttaattgccggatgttccggcaaacgaaaaattacttcttcttcgctttcgggttcggcaggtcggtaatgctaccttcgaacacttctgccgccaggcccacagactcgtgcagagtcgggtgcgcgtggatggtcagtgcgatgtcttcagcatcacaacccatttcgattgccaggccgatttcacccagcagctcgccgccgttagtaccgacaatcgcaccaccgatcacacggtgagattctttgtcgaaaatcagcttggtcataccgtctgcgcagtcggaagcgatagcacgaccagaagcagcccacgggaaggtggcggtttcatagctgatgcctttctctttcgcttctttctcagtcagacccacccatgcaacttctggttcggtataggcgatggacgggataactttcggatcgaagtagtgtttcttaccggcgataacttcagcggcaacgtgaccttcgtgaacacctttgtgtgccagcatcggttgaccgacgatatcgccgatagcaaagatgtgcggtacgttggtacgcagctgtt
>118	N operona: 74	first-last	b0118	gene_poz=(601-3198)	acnB	hypothetical protein	null	/position=131015 - 134812 (131615 - 134212)	/lenght=3798 (2598)	/codons=1266 (866)	/complement=false	GC-compoz=55.8891454965358%	/LCI1=1.0982658959537572	/LCI2=0.2524084778420042	p_i1=0.22175000318704344	p_i2=0.19625456596138788	/Tai=0.22229353064212454	/Tei=0.2766291093652491	/EEI=4.283330878461459
gacccattgatctatttgtgcagtgctgaatgcggatttgacgacggcgggtgttacgggaggtgcggaaaccgttgcaggaaacgtaaccgcggcagcgtcagacacagccagttgtgtcgattgcggttccacaggcgcttccactgtgcggctttttatatatagcccggtagaggcggcacaaagcccggcactgcaaattagcgccagcacatggggtttaaacggcaaagtcattttcataattcggatctcaaggaaatcgcaatggtcggcgaactgccacccgcaggtgctgtgaatccgagtataaagaggcggtagtttaaattttgactaatcttgggattcgttgagaaaggtgattatcaccatgcgaattaacgaagtttttacggagggaaacaatctctagaccatccttaacgattcagccacttttttatgttgcttttttgtaaacagattaacacctcgtcaaaatcctgctattctgcccgttgcggtactgggcatttaccctacaaactgctgtctcacaggagcgtgaagagaatcgcctgccgcactatgacaatgagagcgaggagaaccgtcgtgctagaagaataccgtaagcacgtagctgagcgtgccgctgaggggattgcgcccaaacccctggatgcaaaccaaatggccgcacttgtagagctgctgaaaaacccgcccgcgggcgaagaagaattcctgttagatctgttaaccaaccgtgttcccccaggcgtcgatgaagccgcctatgtcaaagcaggcttcctggctgctatcgcgaaaggcgaagccaaatcccctctgctgactccggaaaaagccatcgaactgctgggcaccatgcagggtggttacaacattcatccgctgatcgacgcgctggatgatgccaaactggcacctattgctgccaaagcactttctcacacgctgctgatgttcgataacttctatgacgtagaagagaaagcgaaagcaggcaacgaatatgcgaagcaggttatgcagtcctgggcggatgccgaatggttcctgaatcgcccggcgctggctgaaaaactgaccgttactgtcttcaaagtcactggcgaaactaacaccgatgacctttctccggcaccggatgcgtggtcacgcccggatatcccactgcacgcgctggcgatgctgaaaaacgcccgtgaaggtattgagccagaccagcctggtgttgttggtccgatcaagcaaatcgaagctctgcaacagaaaggtttcccgctggcgtacgtcggtgacgttgtgggtacgggttcttcgcgtaaatccgccactaactccgttctgtggtttatgggcgatgatattccacatgtgccgaacaaacgcggcggtggtttgtgcctcggcggtaaaattgcacccatcttctttaacacgatggaagacgcgggtgcactgccaatcgaagtcgacgtctctaacctgaacatgggcgacgtgattgacgtttacccgtacaaaggtgaagtgcgtaaccacgaaaccggcgaactgctggcgaccttcgaactgaaaaccgacgtgctgattgatgaagtgcgtgctggtggccgtattccgctgattatcgggcgtggcctgaccaccaaagcgcgtgaagcacttggtctgccgcacagtgatgtgttccgtcaggcgaaagatgtcgctgagagcgatcgcggcttctcgctggcgcaaaaaatggtaggccgtgcctgtggcgtgaaaggcattcgtccgggcgcgtactgtgaaccgaaaatgacttctgtaggttcccaggacaccaccggcccgatgacccgtgatgaactgaaagacctggcgtgcctgggcttctcggctgacctggtgatgcagtctttctgccacaccgcggcgtatccgaagccagttgacgtgaacacgcaccacacgctgccggacttcattatgaaccgtggcggtgtgtcgctgcgtccgggtgacggcgtcattcactcctggctgaaccgtatgctgctgccggataccgtcggtaccggtggtgactcccatacccgtttcccgatcggtatctctttcccggcgggttctggtctggtggcgtttgctgccgcaactggcgtaatgccgcttgatatgccggaatccgttctggtgcgcttcaaaggcaaaatgcagccgggcatcaccctgcgcgatctggtacacgctattccgctgtatgcgatcaaacaaggtctgctgaccgttgagaagaaaggcaagaaaaacatcttctctggccgcatcctggaaattgaaggtctgccggatctgaaagttgagcaggcctttgagctaaccgatgcgtccgccgagcgttctgccgctggttgtaccatcaagctgaacaaagaaccgatcatcgaatacctgaactctaacatcgtcctgctgaagtggatgatcgcggaaggttacggcgatcgtcgtaccctggaacgtcgtattcagggcatggaaaaatggctggcgaatcctgagctgctggaagccgatgcagatgcggaatacgcggcagtgatcgacatcgatctggcggatattaaagagccaatcctgtgtgctccgaacgacccggatgacgcgcgtccgctgtctgcggtacagggtgagaagatcgacgaagtgtttatcggttcctgcatgaccaacatcggtcacttccgtgctgcgggtaaactgctggatgcgcataaaggtcagttgccgacccgcctgtgggtggcaccgccaacccgtatggacgccgcacagttgaccgaagaaggctactacagcgtcttcggtaagagtggtgcgcgtatcgagatccctggctgttccctgtgtatgggtaaccaggcgcgtgtggcggacggtgcaacggtggtttccacctctacccgtaacttcccgaaccgtctgggtactggcgcgaatgtcttcctggcttctgcggaactggcggctgttgcggcgctgattggcaaactgccgacgccggaagagtaccagacctacgtggcgcaggtagataaaacagccgttgatacttaccgttatctgaacttcaaccagctttctcagtacaccgagaaagccgatggggtgattttccagactgcggtttaaaaagtcagcgcacgcgctgcgcataaacgacacaatgcccggtgaatgagattcccgggcatttttttatttctaaaccatcgccgttccgctgtttttctccggtaaggctgcgataattacatcaatggcgcaatgcgatttcggtgcattgccgggagcagaggaacacactatggattacgaatttctgcgcgatattaccggagtggtaaaggtgcgtatgtccatggggcatgaagtggtcgggcactggtttaatgaagaggtgaaagaaaacctggccttgcttgatgaagtggaacaagcagcgcacgcactgaaaggtagcgaacggtcctggcaacgggcagggcatgaatacaccctgtggatggacggtgaagaggtgatggttcgcgccaatcaactggaattcgctggcgatgaaatggaagaggggatgaactactacgacgaagaaagcctgtcgctatgcggcgttgaggattttctgcaggtcgtggcggcttaccgcaatttcgtgcagcagaagtaaataaatctggcggagcctgggagctccgccagagccgttaaacagctggcatattgcgcccg
>119	N operona: 75	first-last	b0119	gene_poz=(601-963)	yacL	UPF0231 family protein YacL	null	/position=133788 - 135350 (134388 - 134750)	/lenght=1563 (363)	/codons=521 (121)	/complement=false	GC-compoz=52.066115702479344%	/LCI1=0.9	/LCI2=0.175	p_i1=0.10479553054750407	p_i2=0.07313203250071627	/Tai=0.353071809482724	/Tei=0.16581882925064464	/EEI=2.61134769946988
atgcgcataaaggtcagttgccgacccgcctgtgggtggcaccgccaacccgtatggacgccgcacagttgaccgaagaaggctactacagcgtcttcggtaagagtggtgcgcgtatcgagatccctggctgttccctgtgtatgggtaaccaggcgcgtgtggcggacggtgcaacggtggtttccacctctacccgtaacttcccgaaccgtctgggtactggcgcgaatgtcttcctggcttctgcggaactggcggctgttgcggcgctgattggcaaactgccgacgccggaagagtaccagacctacgtggcgcaggtagataaaacagccgttgatacttaccgttatctgaacttcaaccagctttctcagtacaccgagaaagccgatggggtgattttccagactgcggtttaaaaagtcagcgcacgcgctgcgcataaacgacacaatgcccggtgaatgagattcccgggcatttttttatttctaaaccatcgccgttccgctgtttttctccggtaaggctgcgataattacatcaatggcgcaatgcgatttcggtgcattgccgggagcagaggaacacactatggattacgaatttctgcgcgatattaccggagtggtaaaggtgcgtatgtccatggggcatgaagtggtcgggcactggtttaatgaagaggtgaaagaaaacctggccttgcttgatgaagtggaacaagcagcgcacgcactgaaaggtagcgaacggtcctggcaacgggcagggcatgaatacaccctgtggatggacggtgaagaggtgatggttcgcgccaatcaactggaattcgctggcgatgaaatggaagaggggatgaactactacgacgaagaaagcctgtcgctatgcggcgttgaggattttctgcaggtcgtggcggcttaccgcaatttcgtgcagcagaagtaaataaatctggcggagcctgggagctccgccagagccgttaaacagctggcatattgcgcccgtaataaatctcgcgcatttctttccacagcgcagcggtaatttcctggcgctcgctgtcggttaagtcttccggtttggtgtggaacatgtagtgcttaaggtcgaactctttaagcaacatcttggtatggaagatattttcctgatagacgttcacatccaccatgtcatacagcgccttcatatcgtcagacataaagttctgaatcgaattaatctcatggtcgataaagtgcttcataccgttaatgtcgcgggtaaaaccgcgcacgcgataatcaatggttacgatatcggactcaagctggtggatcaggtaattcagcgccttcagcggagaaatcacgccgcaggtagagacttcaatatcggcgcggaaggtacataaaccgccttcaggatgactttccgggtaggtatgtacgcaaatatgacttttatcaagatgggcaacgaccgtttctggcagtgggccggggtgttctgttttgtcgatgagtttcgggtcaaccggttcttcactcaccagaatagtga
>120	N operona: 76	first	b0120	gene_poz=(601-1395)	speD	S-adenosylmethionine decarboxylase proenzyme	null	/position=134188 - 136182 (134788 - 135582)	/lenght=1995 (795)	/codons=665 (265)	/complement=true	GC-compoz=46.16352201257862%	/LCI1=1.125	/LCI2=0.22601010101010094	p_i1=0.24033526102497152	p_i2=0.14866775506576047	/Tai=0.3187313235505974	/Tei=0.23380097955918444	/EEI=2.729319025388157
gtaacccgacataaaaacgttgagtcaatcacgatggtggaaatcgatgcgggtgtcgtatcgttctgccgtcagtatctacccaaccataacgccggtagctacgacgatccgcgctttaagctggtgatcgacgatggcgtcaatttcgttaatcaaaccagccagacctttgatgtcattatctccgactgcaccgatcctatcggtcccggcgaaagccttttcacttcggcattttatgaaggctgcaaacgttgcctgaatcctggcggtatcttcgtcgcacaaaacggcgtctgctttttacagcaggaagaagccatcgacagccatcgcaaactcagccattacttcagcgacgttggcttttatcaggcggcgatcccgacctattacggcggtatcatgacttttgcatgggcgacagataacgacgccttacgccatctctcaaccgaaattattcaggcgcgttttctcgcctctggcctgaaatgccgttattacaatccggcaatccatacggcagcttttgccttacctcagtatctgcaagacgcactggcttcacagccgtcctaaggagaagataagaaattgaaaaaactgaaactgcatggctttaataatctgaccaaaagtctgagtttttgtatttacgatatctgctacgccaaaactgccgaagagcgcgacggttatattgcttatatcgatgaactctataatgccaaccgtctgaccgaaatcctgtcagaaacctgttccattatcggggctaatattcttaacatcgcccgccaggattacgaaccacagggtgccagcgtcactattctggtgagtgaagaaccggttgacccgaaactcatcgacaaaacagaacaccccggcccactgccagaaacggtcgttgcccatcttgataaaagtcatatttgcgtacatacctacccggaaagtcatcctgaaggcggtttatgtaccttccgcgccgatattgaagtctctacctgcggcgtgatttctccgctgaaggcgctgaattacctgatccaccagcttgagtccgatatcgtaaccattgattatcgcgtgcgcggttttacccgcgacattaacggtatgaagcactttatcgaccatgagattaattcgattcagaactttatgtctgacgatatgaaggcgctgtatgacatggtggatgtgaacgtctatcaggaaaatatcttccataccaagatgttgcttaaagagttcgaccttaagcactacatgttccacaccaaaccggaagacttaaccgacagcgagcgccaggaaattaccgctgcgctgtggaaagaaatgcgcgagatttattacgggcgcaatatgccagctgtttaacggctctggcggagctcccaggctccgccagatttatttacttctgctgcacgaaattgcggtaagccgccacgacctgcagaaaatcctcaacgccgcatagcgacaggctttcttcgtcgtagtagttcatcccctcttccatttcatcgccagcgaattccagttgattggcgcgaaccatcacctcttcaccgtccatccacagggtgtattcatgccctgcccgttgccaggaccgttcgctacctttcagtgcgtgcgctgcttgttccacttcatcaagcaaggccaggttttctttcacctcttcattaaaccagtgcccgaccacttcatgccccatggacatacgcacctttaccactccggtaatatcgcgcagaaattcgtaatccatagtgtgttcctctgctcccggcaatgcaccgaaatcgcattgcgccattgatgtaattatcgcagccttaccggagaaaaacagcggaacggcgatggtttagaaataaaaaaatgcccgggaatctcattcaccgggcattgtgtcgtttatgcgcagcgcgtgcgctgactttttaaaccgcagtctggaaaatcacc
>121	N operona: 76	last	b0121	gene_poz=(601-1467)	speE	spermidine synthase	null	/position=134998 - 137064 (135598 - 136464)	/lenght=2067 (867)	/codons=689 (289)	/complement=true	GC-compoz=50.74971164936562%	/LCI1=1.2175925925925926	/LCI2=0.24409722222222227	p_i1=0.30816036221729337	p_i2=0.18077005516392253	/Tai=0.3514570242577699	/Tei=0.26269304964753026	/EEI=2.603430451243946
aagcaggcgaaacaaaatcaaacgttgagcatagtccttccccttacgggaaggtcaagccgcagacacaatttaatcgacaataatggtcgtcgcctcgctcgcagtgtgctaacgtttatcttctttaagcccctggtagaagcaatgaagacgtttttcagaacagtgttattcggcagcctgatggccgtctgcgcaaacagttacgcgctcagcgagtctgaagccgaagatatggccgatttaacggcagtttttgtctttctgaagaacgattgtggttaccagaacttacctaacgggcaaattcgtcgcgcactggtctttttcgctcagcaaaaccagtgggacctcagtaattacgacaccttcgacatgaaagccctcggtgaagacagctaccgcgatctcagcggcattggcattcccgtcgctaaaaaatgcaaagccctggcccgcgattccttaagcctgcttgcctacgtcaaataatccctgatacctttttgtagaaatattgaccgtgcatccgcggtcaatgttagctattatgttgcgccctttttttacgggtgttaacaaaggaggtatcaacccatggccgaaaaaaaacagtggcatgaaacgctacacgaccagtttgggcagtactttgcggtagataacgttctgtatcatgaaaagaccgatcaccaggatctgatcatttttgagaacgctgcatttggtcgcgtaatggcgctggatggcgtagtacaaaccaccgagcgcgacgagtttatctatcatgagatgatgacccatgttccgctactggcccatggtcacgcgaaacatgtgctgattatcggcggcggcgacggtgccatgctgcgtgaagtaacccgacataaaaacgttgagtcaatcacgatggtggaaatcgatgcgggtgtcgtatcgttctgccgtcagtatctacccaaccataacgccggtagctacgacgatccgcgctttaagctggtgatcgacgatggcgtcaatttcgttaatcaaaccagccagacctttgatgtcattatctccgactgcaccgatcctatcggtcccggcgaaagccttttcacttcggcattttatgaaggctgcaaacgttgcctgaatcctggcggtatcttcgtcgcacaaaacggcgtctgctttttacagcaggaagaagccatcgacagccatcgcaaactcagccattacttcagcgacgttggcttttatcaggcggcgatcccgacctattacggcggtatcatgacttttgcatgggcgacagataacgacgccttacgccatctctcaaccgaaattattcaggcgcgttttctcgcctctggcctgaaatgccgttattacaatccggcaatccatacggcagcttttgccttacctcagtatctgcaagacgcactggcttcacagccgtcctaaggagaagataagaaattgaaaaaactgaaactgcatggctttaataatctgaccaaaagtctgagtttttgtatttacgatatctgctacgccaaaactgccgaagagcgcgacggttatattgcttatatcgatgaactctataatgccaaccgtctgaccgaaatcctgtcagaaacctgttccattatcggggctaatattcttaacatcgcccgccaggattacgaaccacagggtgccagcgtcactattctggtgagtgaagaaccggttgacccgaaactcatcgacaaaacagaacaccccggcccactgccagaaacggtcgttgcccatcttgataaaagtcatatttgcgtacatacctacccggaaagtcatcctgaaggcggtttatgtaccttccgcgccgatattgaagtctctacctgcggcgtgatttctccgctgaaggcgctgaattacctgatccaccagcttgagtccgatatcgtaaccattgattatcgcgtgcgcggttttacccgcgacattaacggtatgaagcactttatcgaccatgagattaattcgattcagaactttatgtctgacgat
>122	N operona: 77	first-last	b0122	gene_poz=(601-948)	yacC	putative lipoprotein YacC	null	/position=135970 - 137517 (136570 - 136917)	/lenght=1548 (348)	/codons=516 (116)	/complement=true	GC-compoz=50.0%	/LCI1=0.9246376811594202	/LCI2=0.17130434782608697	p_i1=0.11698825475604566	p_i2=0.06866740370710323	/Tai=0.3946225486289048	/Tei=0.16180066333639292	/EEI=2.2143584122946955
gtgctgatgcggatggaaccagcaggtagcggcaggttgatcaacgttcaacgtcaccgagcgcttgccacctggcggaataattccctgcgggccgccgtcgacttcacccggtacttccagcccgtgccagtgcaacgttgtctcttccgtcagttggttgtagatatcaaccgttaccgctttgccgcgctgtaatttcaccgccggccccagcagattgccgttatagccccaggtagttgcagttttcccgccaaaggtggactggcctgcgccaatagttaactgaatgcgattacgggcatcggtcgtgagcaaatcagggatcggtaacgttgggcgttctgccgcaaatactgcgcggctccacagcggcaaagccgaagccacacccagcgcgacggaatattttaagaaatcacgacgttgcatagttatttccttattcttaagcaggcgaaacaaaatcaaacgttgagcatagtccttccccttacgggaaggtcaagccgcagacacaatttaatcgacaataatggtcgtcgcctcgctcgcagtgtgctaacgtttatcttctttaagcccctggtagaagcaatgaagacgtttttcagaacagtgttattcggcagcctgatggccgtctgcgcaaacagttacgcgctcagcgagtctgaagccgaagatatggccgatttaacggcagtttttgtctttctgaagaacgattgtggttaccagaacttacctaacgggcaaattcgtcgcgcactggtctttttcgctcagcaaaaccagtgggacctcagtaattacgacaccttcgacatgaaagccctcggtgaagacagctaccgcgatctcagcggcattggcattcccgtcgctaaaaaatgcaaagccctggcccgcgattccttaagcctgcttgcctacgtcaaataatccctgatacctttttgtagaaatattgaccgtgcatccgcggtcaatgttagctattatgttgcgccctttttttacgggtgttaacaaaggaggtatcaacccatggccgaaaaaaaacagtggcatgaaacgctacacgaccagtttgggcagtactttgcggtagataacgttctgtatcatgaaaagaccgatcaccaggatctgatcatttttgagaacgctgcatttggtcgcgtaatggcgctggatggcgtagtacaaaccaccgagcgcgacgagtttatctatcatgagatgatgacccatgttccgctactggcccatggtcacgcgaaacatgtgctgattatcggcggcggcgacggtgccatgctgcgtgaagtaacccgacataaaaacgttgagtcaatcacgatggtggaaatcgatgcgggtgtcgtatcgttctgccgtcagtatctacccaaccataacgccggtagctacgacgatccgcgctttaagctggtgatcgacgatggcgtcaatttcgttaatcaaaccagccagacctttgatgtcattatctccgactgcaccgatcctatcggtccc
>123	N operona: 78	first-last	b0123	gene_poz=(601-2151)	cueO	cuprous oxidase/multicopper oxidase with role in	REPv10a	/position=136483 - 139233 (137083 - 138633)	/lenght=2751 (1551)	/codons=917 (517)	/complement=false	GC-compoz=54.67440361057382%	/LCI1=1.024547803617571	/LCI2=0.23940568475452195	p_i1=0.17356620925016858	p_i2=0.17222276841392345	/Tai=0.353101705355197	/Tei=0.25500049157253113	/EEI=2.518144519326376
ttaacacccgtaaaaaaagggcgcaacataatagctaacattgaccgcggatgcacggtcaatatttctacaaaaaggtatcagggattatttgacgtaggcaagcaggcttaaggaatcgcgggccagggctttgcattttttagcgacgggaatgccaatgccgctgagatcgcggtagctgtcttcaccgagggctttcatgtcgaaggtgtcgtaattactgaggtcccactggttttgctgagcgaaaaagaccagtgcgcgacgaatttgcccgttaggtaagttctggtaaccacaatcgttcttcagaaagacaaaaactgccgttaaatcggccatatcttcggcttcagactcgctgagcgcgtaactgtttgcgcagacggccatcaggctgccgaataacactgttctgaaaaacgtcttcattgcttctaccaggggcttaaagaagataaacgttagcacactgcgagcgaggcgacgaccattattgtcgattaaattgtgtctgcggcttgaccttcccgtaaggggaaggactatgctcaacgtttgattttgtttcgcctgcttaagaataaggaaataactatgcaacgtcgtgatttcttaaaatattccgtcgcgctgggtgtggcttcggctttgccgctgtggagccgcgcagtatttgcggcagaacgcccaacgttaccgatccctgatttgctcacgaccgatgcccgtaatcgcattcagttaactattggcgcaggccagtccacctttggcgggaaaactgcaactacctggggctataacggcaatctgctggggccggcggtgaaattacagcgcggcaaagcggtaacggttgatatctacaaccaactgacggaagagacaacgttgcactggcacgggctggaagtaccgggtgaagtcgacggcggcccgcagggaattattccgccaggtggcaagcgctcggtgacgttgaacgttgatcaacctgccgctacctgctggttccatccgcatcagcacggcaaaaccgggcgacaggtggcgatggggctggctgggctggtggtgattgaagatgacgagatcctgaaattaatgctgccaaaacagtggggtatcgatgatgttccggtgatcgttcaggataagaaatttagcgccgacgggcagattgattatcaactggatgtgatgaccgccgccgtgggctggtttggcgatacgttgctgaccaacggtgcaatctacccgcaacacgctgccccgcgtggttggctgcgcctgcgtttgctcaatggctgtaatgcccgttcgctcaatttcgccaccagcgacaatcgcccgctgtatgtgattgccagcgacggtggtctgctacctgaaccagtgaaggtgagcgaactgccggtgctgatgggcgagcgttttgaagtgctggtggaggttaacgataacaaaccctttgacctggtgacgctgccggtcagccagatggggatggcgattgcgccgtttgataagcctcatccggtaatgcggattcagccgattgctattagtgcctccggtgctttgccagacacattaagtagcctgcctgcgttaccttcgctggaagggctgacggtacgcaagctgcaactctctatggacccgatgctcgatatgatggggatgcagatgctaatggagaaatatggcgatcaggcgatggccgggatggatcacagccagatgatgggccatatggggcacggcaatatgaatcatatgaaccacggcgggaagttcgatttccaccatgccaacaaaatcaacggtcaggcgtttgatatgaacaagccgatgtttgcggcggcgaaagggcaatacgaacgttgggttatctctggcgtgggcgacatgatgctgcatccgttccatatccacggcacgcagttccgtatcttgtcagaaaatggcaaaccgccagcggctcatcgcgcgggctggaaagataccgttaaggtagaaggtaatgtcagcgaagtgctggtgaagtttaatcacgatgcaccgaaagaacatgcttatatggcgcactgccatctgctggagcatgaagatacggggatgatgttagggtttacggtataaaaagaccgtattcggaaatatgcccggatctctccgggcattaaactgatgacaaacgcaaatctgcctgatgcgctacgcttatcaggcctacgctagctgtgcaatccattgattttgcacaattttgtaggctggataaggcgttcacgccgcatccggcatgaacaacgcgcacgttgtcagcaatctgagcaagtcttacttcacatcatccggcagcgcataagccacaatatagtcgcccatcttcgtaccaaatgaaccgtgaccgcctgcggagatcaccacatactgcttaccattcacttcataggtcattggcgtagcctgaccacccgctggtaaacgaccctgccacagtttttcaccgttgctcatgttgtaagcgcgcaggtagttatctgccgtagcggcgataaacagcacgttacccgccgtggagattggcccgcccagcatcggcatacccatattgaacggcaccggaaccggcatcgggaacggcatactgtcctgcggcgtaccaatacgtttcttccacaccacttcattagttttcagatccagcgccgagatataaccccatgctggctgttt
>124	N operona: 79	first-last	b0124	gene_poz=(601-2991)	gcd	quinoprotein glucose dehydrogenase	null	/position=138235 - 141825 (138835 - 141225)	/lenght=3591 (2391)	/codons=1197 (797)	/complement=true	GC-compoz=55.41614387285655%	/LCI1=1.0552763819095476	/LCI2=0.27265494137353435	p_i1=0.19305940879393374	p_i2=0.23555855642028523	/Tai=0.31306203624512463	/Tei=0.3120027007782567	/EEI=2.904911994311597
ggtttatccagcagcgtacaaatcgccagcgacttcggttcgcgcaggcttaagatctcacgcactttcgacagtgtattccccgagtcgatgatatcttcaacaatcagcacgtccttgccacggatatcttcatccagatctttgaggattttcacatcacgggtggtggacatgccgctaccgtagctggaggcggtcataaagtcgacttcatgagatacctgaacttcacggcacaggtccgccataaacataaatgagccacgcagcagacccaccagcaccatatcgctgccgctgtctttgtaacgctcagtaatctgacgacccagttcggcgatacgcgctttaatctccgcttcggggatcattacttctacagtatgtttcatatctctaaccatatgatttaaaaacaaatcacttcgcacgggcaggttttggcaccgcaacaaagcgcaagacacgcagtataccagtaaaactattcattcgcggaatctgttaataaagctcgaattgtgatgacgatcacacatgttaaaacctataattaattgctactaaaatattaatgaattgaaatggtgtctctttatggcaattaacaatacaggctcgcgacgattactcgtcacgctaacagccctttttgcagcgctttgcgggctgtatctactcattggcggaggctggctggtcgcgattggcggctcctggtactaccctatcgctggccttgtgatgctcggcgtcgcctggatgctgtggcgcagtaaacgcgccgcgctttggctatacgcagccctgctgctcggcaccatgatttggggcgtctgggaagttggtttcgacttctgggcgctgactccgcgcagcgacattctggtcttcttcggcatctggctgatcctgccgtttgtctggcgtcgcctggtcattcctgccagcggcgcagttgccgcactggtggtcgcactgctgattagcggtggtatcctgacctgggccggatttaacgatccgcaggagatcaacggcaccttaagcgccgatgccacacctgctgaagctatctcccccgtagccgatcaggactggcctgcctatggtcgtaatcaggaaggtcaacgcttttcgccgctgaaacaaattaacgccgataacgtccataatctgaaagaagcctgggtgttccgtactggcgatgtgaagcagccgaacgatccgggtgaaatcaccaatgaagtgacgccgattaaagtgggcgacaccctttacctgtgtaccgctcaccagcgcctgtttgcgcttgatgccgccagcggcaaagagaaatggcattacgatcctgagctgaaaaccaacgagtctttccagcacgtaacctgccgtggtgtctcttatcatgaagccaaagcagaaaccgcttcgccggaagtgatggcggattgcccgcgtcgtatcattcttccggtcaatgatggtcgactgattgcgattaacgctgaaaacggcaaactgtgcgaaaccttcgccaataaaggcgtgctcaatctgcaaagcaatatgccagacaccaaaccgggtctgtatgaaccgacttcgccaccgattatcaccgataaaaccatcgtgatggccggttcagttaccgataacttctcaacccgcgaaacgtctggcgtgatccgtggttttgatgtcaacaccggggagctgctgtgggcttttgatcccggcgcgaaagatccgaacgcaatcccgtctgacgaacacacctttacctttaactcgccaaactcctgggcaccagcggcctatgacgcgaagctggatctggtctatctgccgatgggcgtgaccacgccggatatctggggcggtaaccgcacaccggaacaggaacgttatgccagctcgattctggcgctgaatgccactaccgggaaactggcgtggagctaccagaccgttcaccacgacctgtgggacatggatcttccggcacagccgacgctggcggacatcaccgttaatggtcagaaagtgccagttatttacgctccggcgaaaaccggcaacatttttgtgctcgatcgtcgtaatggcgaactggtggttccggcaccggaaaaaccggttccccaaggtgcagcgaaaggcgattacgtaaccccaactcaaccgttttctgaactgagcttccgtccgacgaaagatttgagcggtgcggatatgtggggagccaccatgtttgaccaactggtgtgccgcgtgatgttccaccagatgcgctatgaaggcattttcaccccgccatctgaacagggtacgctggtcttcccgggtaacctggggatgttcgaatggggcgggatttccgttgatccaaatcgtgaagtggcgattgccaacccaatggcactgccgtttgtttcgaaactgatcccgcgtggtcctggcaacccgatggagcagccgaaagatgccaaaggcacgggtacggaatccggcattcagccacagtacggtgtaccgtatggtgtcacgctcaacccgttcctctcaccatttggtctgccatgtaaacagccagcatggggttatatctcggcgctggatctgaaaactaatgaagtggtgtggaagaaacgtattggtacgccgcaggacagtatgccgttcccgatgccggttccggtgccgttcaatatgggtatgccgatgctgggcgggccaatctccacggcgggtaacgtgctgtttatcgccgctacggcagataactacctgcgcgcttacaacatgagcaacggtgaaaaactgtggcagggtcgtttaccagcgggtggtcaggctacgccaatgacctatgaagtgaatggtaagcagtatgtggtgatctccgcaggcggtcacggttcatttggtacgaagatgggcgactatattgtggcttatgcgctgccggatgatgtgaagtaagacttgctcagattgctgacaacgtgcgcgttgttcatgccggatgcggcgtgaacgccttatccagcctacaaaattgtgcaaaatcaatggattgcacagctagcgtaggcctgataagcgtagcgcatcaggcagatttgcgtttgtcatcagtttaatgcccggagagatccgggcatatttccgaatacggtctttttataccgtaaaccctaacatcatccccgtatcttcatgctccagcagatggcagtgcgccatataagcatgttctttcggtgcatcgtgattaaacttcaccagcacttcgctgacattaccttctaccttaacggtatctttccagcccgcgcgatgagccgctggcggtttgccattttctgacaagatacggaactgcgtgccgtggatatggaacggatgcagcatcatgtcgcccacgccagagataacccaacgttcgtattgccctttcgccgccgcaaacatcggcttgttcatatcaaacgcctgaccgttgattttgttggcatggtggaaatcgaacttcccgccgtggttcatatgattcatattgccgtgccccatatggcccat
>125	N operona: 80	first-last	b0125	gene_poz=(601-1137)	hpt	hypoxanthine phosphoribosyltransferase	REPt11	/position=140831 - 142567 (141431 - 141967)	/lenght=1737 (537)	/codons=579 (179)	/complement=false	GC-compoz=50.65176908752328%	/LCI1=0.9438202247191011	/LCI2=0.16629213483146063	p_i1=0.12698236700871576	p_i2=0.06284941988795911	/Tai=0.24773004011377597	/Tei=0.15656447789916322	/EEI=3.7382332032981864
ccgctaatcagcagtgcgaccaccagtgcggcaactgcgccgctggcaggaatgaccaggcgacgccagacaaacggcaggatcagccagatgccgaagaagaccagaatgtcgctgcgcggagtcagcgcccagaagtcgaaaccaacttcccagacgccccaaatcatggtgccgagcagcagggctgcgtatagccaaagcgcggcgcgtttactgcgccacagcatccaggcgacgccgagcatcacaaggccagcgatagggtagtaccaggagccgccaatcgcgaccagccagcctccgccaatgagtagatacagcccgcaaagcgctgcaaaaagggctgttagcgtgacgagtaatcgtcgcgagcctgtattgttaattgccataaagagacaccatttcaattcattaatattttagtagcaattaattataggttttaacatgtgtgatcgtcatcacaattcgagctttattaacagattccgcgaatgaatagttttactggtatactgcgtgtcttgcgctttgttgcggtgccaaaacctgcccgtgcgaagtgatttgtttttaaatcatatggttagagatatgaaacatactgtagaagtaatgatccccgaagcggagattaaagcgcgtatcgccgaactgggtcgtcagattactgagcgttacaaagacagcggcagcgatatggtgctggtgggtctgctgcgtggctcatttatgtttatggcggacctgtgccgtgaagttcaggtatctcatgaagtcgactttatgaccgcctccagctacggtagcggcatgtccaccacccgtgatgtgaaaatcctcaaagatctggatgaagatatccgtggcaaggacgtgctgattgttgaagatatcatcgactcggggaatacactgtcgaaagtgcgtgagatcttaagcctgcgcgaaccgaagtcgctggcgatttgtacgctgctggataaaccgtcccgtcgtgaagtgaacgtcccggtagaatttatcggtttctcgatcccggatgagtttgtggtgggttacggcattgattacgcacagcgttaccgtcatctgccgtatatcggcaaagtgattctgctggacgagtaagtgtgaagttgccggatgtgttgcatccggcatggcatttttatttgtggttggcgtgtttcagcttgaggttggaaatcccgtgacggtaacgttgctcaagggtttcgcggttggtggcggtaacatccagatcacgcagcaagccgtcgtgaatgccgtaggcccagccgtgaatggtaactttctgcccgcgtttccacgctgattgcataatggtggagtggcccaggttatacacctgttccatgacgttcagttcacacaaggtatccagacggcgctcttgcggcatttcgccgagcaatgagctatgtttgaaccagatatcgcggatatgcagcagccagttgttgataagccccagttccgggttttcaactgcggcttgtacgccgccgcaaccgtagtggccacagataataatgtgttcaacttcgagtacatccactgcatactgaaccacggaaaggcagttcaggtcagtgtgaatgaccaggttagcaacattacggtgaacaaagagttcgcccggctcaagaccggttaaacgttctgcaggaacgcgactgtcggaacatccaatccatagaaagcgcg
>126	N operona: 81	first-last	b0126	gene_poz=(601-1263)	can	carbonic anhydrase 2	null	/position=141408 - 143270 (142008 - 142670)	/lenght=1863 (663)	/codons=621 (221)	/complement=true	GC-compoz=50.678733031674206%	/LCI1=1.1015151515151516	/LCI2=0.28015151515151526	p_i1=0.22398021813561636	p_i2=0.2505832606872305	/Tai=0.3652878646104125	/Tei=0.3255249346185075	/EEI=2.483949622915691
ggtcggttcgtcgagaatcagtagtttaggttcatgcattaacgcacgggcaatcattaaacggcgcttcatcccgccagataacatacgcgcacgttcgttgcgttttccccatagatcgagttgtttaagatacttttcgctgcggatgtacgcttctttgcgctccacgccgtagtaccctgcctgattcaccacaatttgctgcacggtttcaaacgggttgaagttaaattcctgcggcaccagtcccaactgacgtttagcgttcacgacatccttctcgagatcgtaaccaaatacgctgacccgcccggaggttttatttaccagagagctgataataccgatagtggtcgatttcccggccccgttcggcccgagaagcgcataaaaatcacccgcttcgacctgcaaatctatcccacgaagcgcctgaacgccgcctggataggtttttttaagctgttgaagttccagtgcaatggtcataaatttttacttaccttacgttcttacactttatctgtggtttaaatcgtcccggagttgccctatattagccaaacgtaattatttggttacaggtcgttaacctccatgaaagacatagatacactcatcagcaacaatgcactatggtcaaaaatgctggtggaagaggatcccgggttttttgagaaactggcacaagcgcaaaaaccgcgctttctatggattggatgttccgacagtcgcgttcctgcagaacgtttaaccggtcttgagccgggcgaactctttgttcaccgtaatgttgctaacctggtcattcacactgacctgaactgcctttccgtggttcagtatgcagtggatgtactcgaagttgaacacattattatctgtggccactacggttgcggcggcgtacaagccgcagttgaaaacccggaactggggcttatcaacaactggctgctgcatatccgcgatatctggttcaaacatagctcattgctcggcgaaatgccgcaagagcgccgtctggataccttgtgtgaactgaacgtcatggaacaggtgtataacctgggccactccaccattatgcaatcagcgtggaaacgcgggcagaaagttaccattcacggctgggcctacggcattcacgacggcttgctgcgtgatctggatgttaccgccaccaaccgcgaaacccttgagcaacgttaccgtcacgggatttccaacctcaagctgaaacacgccaaccacaaataaaaatgccatgccggatgcaacacatccggcaacttcacacttactcgtccagcagaatcactttgccgatatacggcagatgacggtaacgctgtgcgtaatcaatgccgtaacccaccacaaactcatccgggatcgagaaaccgataaattctaccgggacgttcacttcacgacgggacggtttatccagcagcgtacaaatcgccagcgacttcggttcgcgcaggcttaagatctcacgcactttcgacagtgtattccccgagtcgatgatatcttcaacaatcagcacgtccttgccacggatatcttcatccagatctttgaggattttcacatcacgggtggtggacatgccgctaccgtagctggaggcggtcataaagtcgacttcatgagatacctgaacttcacggcacaggtccgccataaacataaatgagccacgcagcagacccaccagcaccatatcgctgccgctgtctttgtaacgctcagtaatctgacgacccagttcggcgatacgcgctttaatctccgcttcggggatcattacttctacagtatgtttcatatctctaaccatatgatttaaaa
>127	N operona: 82	first	b0127	gene_poz=(601-1527)	yadG	putative ABC transporter ATP-binding protein	null	/position=142179 - 144305 (142779 - 143705)	/lenght=2127 (927)	/codons=709 (309)	/complement=false	GC-compoz=49.622437971952536%	/LCI1=0.9924242424242424	/LCI2=0.1663419913419914	p_i1=0.15418823145269495	p_i2=0.06290593640500004	/Tai=0.36960774855098477	/Tei=0.15661534276450004	/EEI=2.360509999737177
cataatggtggagtggcccaggttatacacctgttccatgacgttcagttcacacaaggtatccagacggcgctcttgcggcatttcgccgagcaatgagctatgtttgaaccagatatcgcggatatgcagcagccagttgttgataagccccagttccgggttttcaactgcggcttgtacgccgccgcaaccgtagtggccacagataataatgtgttcaacttcgagtacatccactgcatactgaaccacggaaaggcagttcaggtcagtgtgaatgaccaggttagcaacattacggtgaacaaagagttcgcccggctcaagaccggttaaacgttctgcaggaacgcgactgtcggaacatccaatccatagaaagcgcggtttttgcgcttgtgccagtttctcaaaaaacccgggatcctcttccaccagcatttttgaccatagtgcattgttgctgatgagtgtatctatgtctttcatggaggttaacgacctgtaaccaaataattacgtttggctaatatagggcaactccgggacgatttaaaccacagataaagtgtaagaacgtaaggtaagtaaaaatttatgaccattgcactggaacttcaacagcttaaaaaaacctatccaggcggcgttcaggcgcttcgtgggatagatttgcaggtcgaagcgggtgatttttatgcgcttctcgggccgaacggggccgggaaatcgaccactatcggtattatcagctctctggtaaataaaacctccgggcgggtcagcgtatttggttacgatctcgagaaggatgtcgtgaacgctaaacgtcagttgggactggtgccgcaggaatttaacttcaacccgtttgaaaccgtgcagcaaattgtggtgaatcaggcagggtactacggcgtggagcgcaaagaagcgtacatccgcagcgaaaagtatcttaaacaactcgatctatggggaaaacgcaacgaacgtgcgcgtatgttatctggcgggatgaagcgccgtttaatgattgcccgtgcgttaatgcatgaacctaaactactgattctcgacgaaccgaccgcaggcgtggatattgaacttcgccgctcaatgtggggctttttgaaggatttaaacgacaaaggcaccaccatcattctcaccacacactacctggaagaagcagaaatgctgtgccgcaatatcggcattattcaacacggtgagctggtggaaaatacctcgatgaaggcgctgctggcgaagctgaaatcggaaacctttattctcgatctcgcaccgaaaagcccgttaccgaagctcgatggctatcagtatcgactggtcgataccgcgacgctggaagttgaagtgctgcgtgagcaggggatcaacagcgtatttacgcagttaagtgagcagggcattcaggtattaagtatgcgtaacaaagctaaccgtctggaagagctgtttgtttcactggttaatgaaaaacaaggagatcgcgcatgatgcatctttactgggtggcgctaaaaagcatctgggcgaaagagatccatcgctttatgcgtatctgggtgcagacgctggtgccgccagtcatcaccatgaccctttactttattatcttcggtaacctgattggttcgcgtattggcgatatgcatggcttcagctatatgcagttcatcgtaccggggctgatcatgatgtcggtgatcaccaatgcctacgccaacgttgcgtcatcattttttggtgccaagttccagcgtaatattgaagagctgctggtagcgccggttccgactcacgtcattattgccggatatgtcggcggtggcgtggcgcgtggtctgtttgttggcattctggtgacggcaatttcactgttttttgtgccatttcaggtgcattcgtgggtattcgttgccttaacgctggtgctcacggcggtgttgttctcccttgcgggtttgctgaacggtgtgtttgccaaaacgttcgatgacatcagcctggtgccaacctttgtgttaacgccactcacgtatttgggcggggtcttttactcactgactttgttgccgccgttctggcaagggctgt
>128	N operona: 82	last	b0128	gene_poz=(601-1371)	yadH	putative ABC transporter membrane subunit YadH	null	/position=143102 - 145072 (143702 - 144472)	/lenght=1971 (771)	/codons=657 (257)	/complement=false	GC-compoz=50.713359273670555%	/LCI1=0.8997395833333334	/LCI2=0.16236979166666674	p_i1=0.10467058093002092	p_i2=0.0584890554006563	/Tai=0.37248299766729653	/Tei=0.15264014986059066	/EEI=2.350902204222843
ggagcgcaaagaagcgtacatccgcagcgaaaagtatcttaaacaactcgatctatggggaaaacgcaacgaacgtgcgcgtatgttatctggcgggatgaagcgccgtttaatgattgcccgtgcgttaatgcatgaacctaaactactgattctcgacgaaccgaccgcaggcgtggatattgaacttcgccgctcaatgtggggctttttgaaggatttaaacgacaaaggcaccaccatcattctcaccacacactacctggaagaagcagaaatgctgtgccgcaatatcggcattattcaacacggtgagctggtggaaaatacctcgatgaaggcgctgctggcgaagctgaaatcggaaacctttattctcgatctcgcaccgaaaagcccgttaccgaagctcgatggctatcagtatcgactggtcgataccgcgacgctggaagttgaagtgctgcgtgagcaggggatcaacagcgtatttacgcagttaagtgagcagggcattcaggtattaagtatgcgtaacaaagctaaccgtctggaagagctgtttgtttcactggttaatgaaaaacaaggagatcgcgcatgatgcatctttactgggtggcgctaaaaagcatctgggcgaaagagatccatcgctttatgcgtatctgggtgcagacgctggtgccgccagtcatcaccatgaccctttactttattatcttcggtaacctgattggttcgcgtattggcgatatgcatggcttcagctatatgcagttcatcgtaccggggctgatcatgatgtcggtgatcaccaatgcctacgccaacgttgcgtcatcattttttggtgccaagttccagcgtaatattgaagagctgctggtagcgccggttccgactcacgtcattattgccggatatgtcggcggtggcgtggcgcgtggtctgtttgttggcattctggtgacggcaatttcactgttttttgtgccatttcaggtgcattcgtgggtattcgttgccttaacgctggtgctcacggcggtgttgttctcccttgcgggtttgctgaacggtgtgtttgccaaaacgttcgatgacatcagcctggtgccaacctttgtgttaacgccactcacgtatttgggcggggtcttttactcactgactttgttgccgccgttctggcaagggctgtcgcacctgaacccaatcgtttatatgatcagtggtttccgctacggcttcctcggtatcaatgatgttccgctggtcactacctttggcgtactggtggtctttattgtggcgttttatttgatctgttggtcgctgatccaacgtggacgtggtttgcgtagctaaggctatttcctctcctctggatttgggggagaggagttttgacggctatcaccctttatcaacaatggtcagggtagactgattttcggctaaggaggaaggcgatgttaggttgggtaattacctgtcacgatgaccgggcgcaagagatactggatgcgctggagaaaaaacatggggcacttcttcagtgccgggccgtgaatttctggcgcggattaagctctaatatgctcagccgcatgatgtgcgatgctctgcatgaagcggactctggtgagggtgtcatcttcttaaccgatatagccggagcgccaccgtatcgcgtggcttcattattaagccacaaacactcccgttgcgaagtgatttctggtgtcacgttaccgttaattgaacagatgatggcttgccgtgaaaccatgaccagttcagagtttcgcgagcgtattgtcgaactgggtgcgccggaggtgagtagtctttggcaccaacaacaaaaaaatccgcctttcgtcctcaaacataatttgtatgagtattaacccgcgattctgatggcgcttttgctacaataaaagcgttgtttcaccctcggtt
>129	N operona: 83	first-last	b0129	gene_poz=(601-1041)	yadI	putative PTS enzyme IIA component YadI	null	/position=143977 - 145617 (144577 - 145017)	/lenght=1641 (441)	/codons=547 (147)	/complement=false	GC-compoz=49.2063492063492%	/LCI1=1.0410958904109588	/LCI2=0.319406392694064	p_i1=0.18395242559834765	p_i2=0.33186001925934294	/Tai=0.49306284921315047	/Tei=0.3986740173334087	/EEI=1.742474926345622
tgaagagctgctggtagcgccggttccgactcacgtcattattgccggatatgtcggcggtggcgtggcgcgtggtctgtttgttggcattctggtgacggcaatttcactgttttttgtgccatttcaggtgcattcgtgggtattcgttgccttaacgctggtgctcacggcggtgttgttctcccttgcgggtttgctgaacggtgtgtttgccaaaacgttcgatgacatcagcctggtgccaacctttgtgttaacgccactcacgtatttgggcggggtcttttactcactgactttgttgccgccgttctggcaagggctgtcgcacctgaacccaatcgtttatatgatcagtggtttccgctacggcttcctcggtatcaatgatgttccgctggtcactacctttggcgtactggtggtctttattgtggcgttttatttgatctgttggtcgctgatccaacgtggacgtggtttgcgtagctaaggctatttcctctcctctggatttgggggagaggagttttgacggctatcaccctttatcaacaatggtcagggtagactgattttcggctaaggaggaaggcgatgttaggttgggtaattacctgtcacgatgaccgggcgcaagagatactggatgcgctggagaaaaaacatggggcacttcttcagtgccgggccgtgaatttctggcgcggattaagctctaatatgctcagccgcatgatgtgcgatgctctgcatgaagcggactctggtgagggtgtcatcttcttaaccgatatagccggagcgccaccgtatcgcgtggcttcattattaagccacaaacactcccgttgcgaagtgatttctggtgtcacgttaccgttaattgaacagatgatggcttgccgtgaaaccatgaccagttcagagtttcgcgagcgtattgtcgaactgggtgcgccggaggtgagtagtctttggcaccaacaacaaaaaaatccgcctttcgtcctcaaacataatttgtatgagtattaacccgcgattctgatggcgcttttgctacaataaaagcgttgtttcaccctcggttattttttcatgtacaaacaagctgttattctcctgctgatgctgtttaccgcaagtgtcagtgccgcgttacctgcccgttatatgcaaaccatcgaaaatgctgcggtctgggcgcaaattggtgacaagatggtgaccgtggggaatattcgggccggacaaatcattgccgtggagcccactgccgcaagttattacgcatttaattttggctttggcaaaggttttatcgataaaggtcatctcgagccggttcaggggcgacaaaaagttgaagacggtttgggcgacctcaacaagccgctgagtaatcagaacttagttacctggaaagatacgccggtctataacgcgccgagtgcgggaagtgcgccatttggggtactggcggacaatttgcgctacccgattttgcataaactgaaagacaggttaaatcaaacctggtatcagatccgtattggcgatcgactggcctatatcagcgcactggatgcccaacccgataatggcctgtcggtgctaacctatcaccatattctg
>130	N operona: 84	first-last	b0130	gene_poz=(601-1830)	yadE	putative polysaccharide deacetylase lipoprotein	null	/position=144481 - 146910 (145081 - 146310)	/lenght=2430 (1230)	/codons=810 (410)	/complement=false	GC-compoz=49.51219512195122%	/LCI1=1.0798696006519968	/LCI2=0.21866340668296655	p_i1=0.2092818718225617	p_i2=0.1363317873566881	/Tai=0.4924463030057914	/Tei=0.2226986086210193	/EEI=1.7780399694502138
cctctcctctggatttgggggagaggagttttgacggctatcaccctttatcaacaatggtcagggtagactgattttcggctaaggaggaaggcgatgttaggttgggtaattacctgtcacgatgaccgggcgcaagagatactggatgcgctggagaaaaaacatggggcacttcttcagtgccgggccgtgaatttctggcgcggattaagctctaatatgctcagccgcatgatgtgcgatgctctgcatgaagcggactctggtgagggtgtcatcttcttaaccgatatagccggagcgccaccgtatcgcgtggcttcattattaagccacaaacactcccgttgcgaagtgatttctggtgtcacgttaccgttaattgaacagatgatggcttgccgtgaaaccatgaccagttcagagtttcgcgagcgtattgtcgaactgggtgcgccggaggtgagtagtctttggcaccaacaacaaaaaaatccgcctttcgtcctcaaacataatttgtatgagtattaacccgcgattctgatggcgcttttgctacaataaaagcgttgtttcaccctcggttattttttcatgtacaaacaagctgttattctcctgctgatgctgtttaccgcaagtgtcagtgccgcgttacctgcccgttatatgcaaaccatcgaaaatgctgcggtctgggcgcaaattggtgacaagatggtgaccgtggggaatattcgggccggacaaatcattgccgtggagcccactgccgcaagttattacgcatttaattttggctttggcaaaggttttatcgataaaggtcatctcgagccggttcaggggcgacaaaaagttgaagacggtttgggcgacctcaacaagccgctgagtaatcagaacttagttacctggaaagatacgccggtctataacgcgccgagtgcgggaagtgcgccatttggggtactggcggacaatttgcgctacccgattttgcataaactgaaagacaggttaaatcaaacctggtatcagatccgtattggcgatcgactggcctatatcagcgcactggatgcccaacccgataatggcctgtcggtgctaacctatcaccatattctgcgcgacgaagaaaacacccgttttcgccatacttcgacgaccacatcggtacgcgctttcaataaccagatggcctggctgcgtgacaggggatacgcgacactgagcatggtgcagctggaaggctacgtgaagaataagatcaatctccctgcgcgagcggtggtgattacctttgatgatggcctcaagtcggtgagccgctatgcgtatcctgtgttgaaacaatatggcatgaaggcgacggcgtttattgttacctcacgcatcaaacgtcacccgcagaagtggaacccaaaatcgctgcaatttatgagcgtttctgagcttaacgaaattcgcgatgtatttgatttccagtcacatacccattttttgcatcgggtagatggttatcgccgacccatattactgagccgtagtgagcacaatattctgtttgattttgcacgttcacgccgcgctctggcgcaatttaatccgcatgtctggtatctttcgtatccgtttggcggatttaatgacaacgccgtgaaggcagcaaacgatgccggatttcacctggcggtgacaaccatgaaaggcaaagtaaaaccgggggataatccgttgttactaaaacgactttatatcttaagaacggattcgctggagacgatgtcgcggctggtgagtaaccagccgcagggataacaatcaagcaacctgtaccggaatcgctttcgcggtacgtttcatttcattgtcgccttcaaaataggcgacgttgggtcgccaggtgcgagcttcttcatctggcatggtaacgaagctggcgatgatgacaatatcgccgacactggcgcagtgggccgccgcaccgttaacagaaataattctcgaaccgcgttctgccgcgatggcataagtggagaaacgcttgccgttggtgacattccagatatcaatggcttcgttttcgagaataccggctgcgtcaagaaaatcctggtcaatggcgcaagaaccttcatagtgcaggtccgcatgagtcactttcacgcggtggagtttgccctgcagcatcgtgcgaatcataacttctacctttctaccctgtcgttaacgaagcaggcgatgcctgctttgaggaaattctcacgcagtattgcccgatttttgtttagtgtctactcatctgacggcatttgcgtcagcagtttgcgtaccgcgccgaagcgtgccatgtatcgcctgtaacgaattgatatttctctgaacgctgctcggtaaacaataaagaggtggctgacg
>131	N operona: 85	first-last	b0131	gene_poz=(601-981)	panD	aspartate 1-decarboxylase proenzyme	null	/position=145714 - 147294 (146314 - 146694)	/lenght=1581 (381)	/codons=527 (127)	/complement=true	GC-compoz=52.493438320209975%	/LCI1=1.1216931216931216	/LCI2=0.5100529100529101	p_i1=0.23800810555767637	p_i2=0.6918153004146957	/Tai=0.31623583311198944	/Tei=0.7226337703732262	/EEI=2.964376190545598
gtcagcctccagatgccggtgcatggcggctatagaataacgcatcatgcgaaaggccattttcttatccggcttgctttggtgttcaatcacaacatgcagataaccgggattgccctgcatttgcacggaatagagcacgtccgtgctgtgtcctttcaggctctcttcaatgaaactccccgactctaaatgaagcgtgttgaggtcacaaagttcgcgtaattccactggcaaatgtatctccagaaagtcgcgagccgtctccgcatgcattaaaaattgtttaaataccgcgtcatgcggtgtggtactcggtgcatccatcttccctgtcttccgtgtggctttgcgtgaaggcagtatccagtcaaggcgcgctatcgtcagccacctctttattgtttaccgagcagcgttcagagaaatatcaattcgttacaggcgatacatggcacgcttcggcgcggtacgcaaactgctgacgcaaatgccgtcagatgagtagacactaaacaaaaatcgggcaatactgcgtgagaatttcctcaaagcaggcatcgcctgcttcgttaacgacagggtagaaaggtagaagttatgattcgcacgatgctgcagggcaaactccaccgcgtgaaagtgactcatgcggacctgcactatgaaggttcttgcgccattgaccaggattttcttgacgcagccggtattctcgaaaacgaagccattgatatctggaatgtcaccaacggcaagcgtttctccacttatgccatcgcggcagaacgcggttcgagaattatttctgttaacggtgcggcggcccactgcgccagtgtcggcgatattgtcatcatcgccagcttcgttaccatgccagatgaagaagctcgcacctggcgacccaacgtcgcctattttgaaggcgacaatgaaatgaaacgtaccgcgaaagcgattccggtacaggttgcttgattgttatccctgcggctggttactcaccagccgcgacatcgtctccagcgaatccgttcttaagatataaagtcgttttagtaacaacggattatcccccggttttactttgcctttcatggttgtcaccgccaggtgaaatccggcatcgtttgctgccttcacggcgttgtcattaaatccgccaaacggatacgaaagataccagacatgcggattaaattgcgccagagcgcggcgtgaacgtgcaaaatcaaacagaatattgtgctcactacggctcagtaatatgggtcggcgataaccatctacccgatgcaaaaaatgggtatgtgactggaaatcaaatacatcgcgaatttcgttaagctcagaaacgctcataaattgcagcgattttgggttccacttctgcgggtgacgtttgatgcgtgaggtaacaataaacgccgtcgccttcatgccatattgtttcaacacaggatacgcatagcggctcaccgacttgaggccatcatcaaaggtaatcaccaccgctcgcgcagggagattgatcttattcttcacgtagccttccagctgcaccatgctcagtgtcgc
>132	N operona: 86	first-last	b0132	gene_poz=(601-1503)	rpnC	recombination-promoting nuclease RpnC	null	/position=146368 - 148470 (146968 - 147870)	/lenght=2103 (903)	/codons=701 (301)	/complement=false	GC-compoz=48.837209302325576%	/LCI1=1.1488888888888888	/LCI2=0.2314444444444444	p_i1=0.2573660352306339	p_i2=0.1580649749195671	/Tai=0.5178689909896875	/Tei=0.24225847742761042	/EEI=1.6943281492984608
ttcaaaataggcgacgttgggtcgccaggtgcgagcttcttcatctggcatggtaacgaagctggcgatgatgacaatatcgccgacactggcgcagtgggccgccgcaccgttaacagaaataattctcgaaccgcgttctgccgcgatggcataagtggagaaacgcttgccgttggtgacattccagatatcaatggcttcgttttcgagaataccggctgcgtcaagaaaatcctggtcaatggcgcaagaaccttcatagtgcaggtccgcatgagtcactttcacgcggtggagtttgccctgcagcatcgtgcgaatcataacttctacctttctaccctgtcgttaacgaagcaggcgatgcctgctttgaggaaattctcacgcagtattgcccgatttttgtttagtgtctactcatctgacggcatttgcgtcagcagtttgcgtaccgcgccgaagcgtgccatgtatcgcctgtaacgaattgatatttctctgaacgctgctcggtaaacaataaagaggtggctgacgatagcgcgccttgactggatactgccttcacgcaaagccacacggaagacagggaagatggatgcaccgagtaccacaccgcatgacgcggtatttaaacaatttttaatgcatgcggagacggctcgcgactttctggagatacatttgccagtggaattacgcgaactttgtgacctcaacacgcttcatttagagtcggggagtttcattgaagagagcctgaaaggacacagcacggacgtgctctattccgtgcaaatgcagggcaatcccggttatctgcatgttgtgattgaacaccaaagcaagccggataagaaaatggcctttcgcatgatgcgttattctatagccgccatgcaccggcatctggaggctgaccacgataagctgccgctggtggtgccgatactgttttatcagggcgaggccacaccttatccgctatcaatgtgctggtttgatatgttttactcgccggagctggcgcgacgcgtctataacagtcctttcccgctggtggatatcaccatcacaccggatgacgaaatcatgcaacatcggcggattgcgattctcgaactactgcaaaaacatattcgccagcgcgacttaatgttattgcttgagcaactggtcacgctgatcgacgaagggtacactagcggaagtcagttagttgccatgcaaaactatatgctgcaacgcggtcatactgaacaagcggatttgttttacggtgtgttgagagacagggaaacgggaggggagtctatgatgacgctggcgcagtggtttgaagagaaagggattgagaaggggattcagcagggaagacaggaagtaagtcaggaattcgcccagcgtcttctgagtaaaggaatgtctcgggaagacgttgcagagatggcaaatttacctcttgctgagattgataaggtaattaaccttatttaagttacctgtgttatgacagatgacgtggggtaaattaataactggcgccatcagccgtagcgccagttaagtattacgccagctcgaccattttgttgtcgatcaggcgagcatcgccaagccaggcggctaccagaattactgcccgtttgctggtttcagaaacttccagcaatgtgtcggcatcgcgaatctgaatatcatcggcgcggaagcctttttcattcagttcttgccccgcaatggtaataatttcatcgagatcccgttccccagcctgcaatttgtcagcaatcgaacttaaaactttgtacagaccaggcgcaattttgcgttgttccgccgtcagataaccgttacgggaacttagcgccagaccgtctttggcgcgcataattggcacaccgacaatctcaatatcgaagcccatatcggcaaccattttgcggatcagcgccagttgctgaaaatctttttcaccgaagcaggcgatgtccggctggaccaggttgaacagcttgctgacaatagtcgaaacgccgcgaaaatgtcccggacggctggcaccttccagcatggtcgaaaggccaggaacgtcaa
>133	N operona: 87	first	b0133	gene_poz=(601-1452)	panC	pantothenate synthetase	null	/position=147344 - 149395 (147944 - 148795)	/lenght=2052 (852)	/codons=684 (284)	/complement=true	GC-compoz=52.69953051643193%	/LCI1=1.0954063604240283	/LCI2=0.27585394581861006	p_i1=0.2197941055924172	p_i2=0.24194302778217813	/Tai=0.3150256795002534	/Tei=0.31774872500396034	/EEI=2.8674849207781694
tgccgccgtacgtcgcggcgcaccaaactgcctgctgctggctgacctgccgtttatggcgtatgccacgccggaacaagccttcgaaaacgccgcaacggttatgcgtgccggtgctaacatggtcaaaattgaaggcggtgagtggctggtagaaaccgtacaaatgctgaccgaacgtgccgttcctgtatgtggtcacttaggtttaacaccacagtcagtgaatattttcggtggctacaaagttcaggggcgcggcgatgaagcgggcgatcaactgctcagcgatgcattagccttagaagctgctggggcacagctgctggtgctggaatgcgtgccggttgaactggcaaaacgtattaccgaagcactggcgatcccggttattggcattggcgcaggcaacgtcactgacgggcagatcctcgtgatgcacgacgcctttggtattaccggcggtcacattcctaaattcgctaaaaatttcctcgccgaaacgggcgacatccgcgcggctgtgcggcagtatatggctgaagtggagtccggcgtttatccgggcgaagaacacagtttccattaaggagtcacgttgtgttaattatcgaaaccctgccgctgctgcgtcagcaaattcgccgcctgcgtatggaaggcaagcgcgtggcgctggtgcctaccatgggtaacctgcacgatggccatatgaagctggtcgacgaagccaaagcccgcgccgatgtggtcgtcgtcagtattttcgttaacccgatgcagttcgaccgcccggaagatctggctcgttatccacggaccttgcaggaggactgcgagaagctaaacaaacgtaaagtggatttagttttcgccccttcggtaaaagagatctacccgaacggtactgaaacccacacttacgttgacgttcctggcctttcgaccatgctggaaggtgccagccgtccgggacattttcgcggcgtttcgactattgtcagcaagctgttcaacctggtccagccggacatcgcctgcttcggtgaaaaagattttcagcaactggcgctgatccgcaaaatggttgccgatatgggcttcgatattgagattgtcggtgtgccaattatgcgcgccaaagacggtctggcgctaagttcccgtaacggttatctgacggcggaacaacgcaaaattgcgcctggtctgtacaaagttttaagttcgattgctgacaaattgcaggctggggaacgggatctcgatgaaattattaccattgcggggcaagaactgaatgaaaaaggcttccgcgccgatgatattcagattcgcgatgccgacacattgctggaagtttctgaaaccagcaaacgggcagtaattctggtagccgcctggcttggcgatgctcgcctgatcgacaacaaaatggtcgagctggcgtaatacttaactggcgctacggctgatggcgccagttattaatttaccccacgtcatctgtcataacacaggtaacttaaataaggttaattaccttatcaatctcagcaagaggtaaatttgccatctctgcaacgtcttcccgagacattcctttactcagaagacgctgggcgaattcctgacttacttcctgtcttccctgctgaatccccttctcaatccctttctcttcaaaccactgcgccagcgtcatcatagactcccctcccgtttccctgtctctcaacacaccgtaaaacaaatccgcttgttcagtatgaccgcgttgcagcatatagttttgcatggcaactaactgacttccgctagtgtacccttcgtcgatcagcgtgaccagttgctcaagcaataacattaagtcgcgctggcgaatatgtttttgcagtagttcgagaatcgcaatccgccgatgttgcatgatttcgtcatccggtgtgatggtgatatccaccagcgggaaaggactgttatagacgcgtcgcgccagctccggcgagtaaaacatatcaaaccagcacattgatagcggataaggtgtgg
>134	N operona: 87	last	b0134	gene_poz=(601-1395)	panB	3-methyl-2-oxobutanoate hydroxymethyltransferase	null	/position=148207 - 150201 (148807 - 149601)	/lenght=1995 (795)	/codons=665 (265)	/complement=true	GC-compoz=54.59119496855346%	/LCI1=1.0492424242424243	/LCI2=0.2713383838383838	p_i1=0.1891615068661612	p_i2=0.23294336611420982	/Tai=0.27551857615195385	/Tei=0.30964902950278883	/EEI=3.244832814184395
accaacatgttttacctccatacttaccgggccatcagtcaatggttcaacggttagaatgggagaatatagctctgggacaattaaaaatggcgcttcacctgttccctttgatatctcgcttcagaattgtattcgtgtgcgtaatattgaaacaaaactcgtcactggaaaagtaggtactcaaaacacacaactgcttggtaatacgcttactggaagcactgccgccaaaggcgttggcgtactcattgaaggtttagcaaccagtaaaaatccgctaatgacattaaaacctaatgatacgaattctgtttatatagattatgaaaccgaagatgacacctccgatggggtttaccctaatcaaggtaacggcacatcacagcctcttcatttccaggcaacattaaagcaagacgggaatattgctatcgaacccggcgaatttaaagccaccagtactttccaggtaacctatccctgataacgtagcagcactgtcaccttctggcagtgctgctacggataaatcattgcccccaccaatgtgactgataaaatgccagacagcacaacatcaatttatcaggatacgttatgaaaccgaccaccatctccttactgcagaagtacaaacaggaaaaaaaacgtttcgcgaccatcaccgcttatgactatagcttcgccaaactctttgctgatgaagggcttaacgtcatgctggtgggcgattcgctgggcatgacggttcaggggcacgactccaccctgccagttaccgttgccgatatcgcctaccacactgccgccgtacgtcgcggcgcaccaaactgcctgctgctggctgacctgccgtttatggcgtatgccacgccggaacaagccttcgaaaacgccgcaacggttatgcgtgccggtgctaacatggtcaaaattgaaggcggtgagtggctggtagaaaccgtacaaatgctgaccgaacgtgccgttcctgtatgtggtcacttaggtttaacaccacagtcagtgaatattttcggtggctacaaagttcaggggcgcggcgatgaagcgggcgatcaactgctcagcgatgcattagccttagaagctgctggggcacagctgctggtgctggaatgcgtgccggttgaactggcaaaacgtattaccgaagcactggcgatcccggttattggcattggcgcaggcaacgtcactgacgggcagatcctcgtgatgcacgacgcctttggtattaccggcggtcacattcctaaattcgctaaaaatttcctcgccgaaacgggcgacatccgcgcggctgtgcggcagtatatggctgaagtggagtccggcgtttatccgggcgaagaacacagtttccattaaggagtcacgttgtgttaattatcgaaaccctgccgctgctgcgtcagcaaattcgccgcctgcgtatggaaggcaagcgcgtggcgctggtgcctaccatgggtaacctgcacgatggccatatgaagctggtcgacgaagccaaagcccgcgccgatgtggtcgtcgtcagtattttcgttaacccgatgcagttcgaccgcccggaagatctggctcgttatccacggaccttgcaggaggactgcgagaagctaaacaaacgtaaagtggatttagttttcgccccttcggtaaaagagatctacccgaacggtactgaaacccacacttacgttgacgttcctggcctttcgaccatgctggaaggtgccagccgtccgggacattttcgcggcgtttcgactattgtcagcaagctgttcaacctggtccagccggacatcgcctgcttcggtgaaaaagattttcagcaactggcgctgatccgcaaaatggttgccgatatgggcttcgatattgagattgtcggtgtgccaattatgcgcgccaaagacggtctggcgctaagttcccgtaacggttatctgacggcggaac
>135	N operona: 88	first-last	b0135	gene_poz=(601-1839)	yadC	fimbrial tip-adhesin YadC	null	/position=149115 - 151553 (149715 - 150953)	/lenght=2439 (1239)	/codons=813 (413)	/complement=true	GC-compoz=40.35512510088781%	/LCI1=1.1545307443365695	/LCI2=0.12702265372168284	p_i1=0.2614415115606866	p_i2=0.02695463359112751	/Tai=0.5988691107256735	/Tei=0.12425917023201477	/EEI=1.417481486157736
tgtcattactgttttgcatcgcctgtccagccattgctggacaggatattgaccttgttgccaatgtaaaaaacagcacctgcaaaagcggaatcagtaaccagggtaatattgatcttggcgtcgttggggtgggatatttttcaggtaatgttactcctgaaagttatcaaccaggtggaaaagagttcactatcactgtatccgactgtgcattacagggaactggcgatgtgctaaatcagttacatattgattttagagcccttagcggtgtcatggctgctggctctaggcaaatatttgctaatgaaatttcgtcaggagcaagtaatgtaggagtagttatattttctactcaggattcggcgaatacattcaatgttcttaatgcttcaggcggatctcgttccgtttatccagtaatgtcggatgacatgaatggttcatcctggaaatttagcacccgaatgcaaaaaatcgatcctgcattgagtgttacatctggtcaacttatgagccatgtgttagtggatatttactacgaataacaaacaaaaacagcgcaaaccataacaataaagaaacattggagtaaaaatgaagactatcttcaggtacattctttttttagcactgtattcttgttgtaatacagtcagtgcatatacaagttttattgtgggaaataatgcaggagttgataactatcgaggcccctccactgccgcacagatgacctttaattacacatcaacagcaagcaacttggttttttataaacccacgcagctcggcccgactggggtaaaaatgtactggtcatacctggatacaggtaccggtggtggtattctttactgcaatacatctggcagagcgaatcctggtccaataactattgaaaatgccatggtctattcaggtaaagattatggcggacataaactatttaatacatctgttcctggtctgtattacaccatgttaatatcaagggtctggtctgcatacgatacaataactgacattcaatcgccaggaatctatatcggagatccttccaaccaagaatttttcttttccgtcacagacagcgatctacaaactaagggttgcaacaaagcagacgactacgataagttttgggctattggtggtatagtacacaacataactgttgaattttatacagatactaatttcgatcctacacttaatcagcaagtccagttatccagttcatcaaattacctttattcgtttaaggcctacagtcctggtacaaaagttgtagatcacagcaaccacatttatgtcaatttcacactgaataatgtcaaattaaccttaccaacatgttttacctccatacttaccgggccatcagtcaatggttcaacggttagaatgggagaatatagctctgggacaattaaaaatggcgcttcacctgttccctttgatatctcgcttcagaattgtattcgtgtgcgtaatattgaaacaaaactcgtcactggaaaagtaggtactcaaaacacacaactgcttggtaatacgcttactggaagcactgccgccaaaggcgttggcgtactcattgaaggtttagcaaccagtaaaaatccgctaatgacattaaaacctaatgatacgaattctgtttatatagattatgaaaccgaagatgacacctccgatggggtttaccctaatcaaggtaacggcacatcacagcctcttcatttccaggcaacattaaagcaagacgggaatattgctatcgaacccggcgaatttaaagccaccagtactttccaggtaacctatccctgataacgtagcagcactgtcaccttctggcagtgctgctacggataaatcattgcccccaccaatgtgactgataaaatgccagacagcacaacatcaatttatcaggatacgttatgaaaccgaccaccatctccttactgcagaagtacaaacaggaaaaaaaacgtttcgcgaccatcaccgcttatgactatagcttcgccaaactctttgctgatgaagggcttaacgtcatgctggtgggcgattcgctgggcatgacggttcaggggcacgactccaccctgccagttaccgttgccgatatcgcctaccacactgccgccgtacgtcgcggcgcaccaaactgcctgctgctggctgacctgccgtttatggcgtatgccacgccggaacaagccttcgaaaacgccgcaacggttatgcgtgccggtgctaacatggtcaaaattgaaggcggtgagtggctggtagaaaccgtacaaatgctgaccgaacgtgccgttcctgtatgtggtcacttaggtttaacaccacagtcagtgaatattttcggtggctacaaagttcaggggcgcggcgatgaagcgggcgatcaac
>136	N operona: 89	first	b0136	gene_poz=(601-1197)	yadK	putative fimbrial protein YadK	null	/position=150403 - 152199 (151003 - 151599)	/lenght=1797 (597)	/codons=599 (199)	/complement=true	GC-compoz=41.37353433835846%	/LCI1=1.202020202020202	/LCI2=0.28417508417508414	p_i1=0.29644666401349534	p_i2=0.25873343040865776	/Tai=0.5873807087457177	/Tei=0.332860087367792	/EEI=1.4423278860363355
atccagcagtgtcgttttggctgcctcattgttcagcgtactctcttatgcggcaacagacagtattggactgaccgttattactactgtagaaatgggtacttgtaccgctacattagtaaatgactctgatcaggacatttctgttgttgattttggtgatgtatatatttctgaaatcaatgccaagaccaaagtaaaaacattcaaactcaaattcaaagactgtgcgggtatccccaataaaaaagcgcaaataaaattaaccaagcgagccacatgcgagggaactgctaatgacggtgcggggtttgcaaatggttccacagccgcagataaagcaagtgctgtcgccgttgaagtctggagcactgtaactccggcaacagggagtgcaacacaatttagctgtgtaacaccagcatcacaagaggtaacaatctccactgcagccaatgcggtcgtttattatccgatgagtgcacgcctggtcgtggaaaaaaataaaaccgtaaacaatgtcactgcgggtaagttttctgcaccagccacatttacagtaacctataactaacagacttacagattcaggaactatatatgcatcccactcaacgtaagctgatgaagagaataattctgtttctgtcattactgttttgcatcgcctgtccagccattgctggacaggatattgaccttgttgccaatgtaaaaaacagcacctgcaaaagcggaatcagtaaccagggtaatattgatcttggcgtcgttggggtgggatatttttcaggtaatgttactcctgaaagttatcaaccaggtggaaaagagttcactatcactgtatccgactgtgcattacagggaactggcgatgtgctaaatcagttacatattgattttagagcccttagcggtgtcatggctgctggctctaggcaaatatttgctaatgaaatttcgtcaggagcaagtaatgtaggagtagttatattttctactcaggattcggcgaatacattcaatgttcttaatgcttcaggcggatctcgttccgtttatccagtaatgtcggatgacatgaatggttcatcctggaaatttagcacccgaatgcaaaaaatcgatcctgcattgagtgttacatctggtcaacttatgagccatgtgttagtggatatttactacgaataacaaacaaaaacagcgcaaaccataacaataaagaaacattggagtaaaaatgaagactatcttcaggtacattctttttttagcactgtattcttgttgtaatacagtcagtgcatatacaagttttattgtgggaaataatgcaggagttgataactatcgaggcccctccactgccgcacagatgacctttaattacacatcaacagcaagcaacttggttttttataaacccacgcagctcggcccgactggggtaaaaatgtactggtcatacctggatacaggtaccggtggtggtattctttactgcaatacatctggcagagcgaatcctggtccaataactattgaaaatgccatggtctattcaggtaaagattatggcggacataaactatttaatacatctgttcctggtctgtattacaccatgttaatatcaagggtctggtctgcatacgatacaataactgacattcaatcgccaggaatctatatcggagatccttccaaccaagaatttttcttttccgtcacagacagcgatctacaaactaagggttgcaacaaagcagacgactacgataagttttgggc
>137	N operona: 89	middle	b0137	gene_poz=(601-1206)	yadL	putative fimbrial protein YadL	null	/position=151026 - 152831 (151626 - 152231)	/lenght=1806 (606)	/codons=602 (202)	/complement=true	GC-compoz=42.57425742574257%	/LCI1=1.220563847429519	/LCI2=0.10696517412935326	p_i1=0.3104065227193645	p_i2=0.015154433110283536	/Tai=0.4684252788049367	/Tei=0.1136389897992552	/EEI=1.7525335754493898
taactacaagggacgtcaaatgataaaaacaacgccacataaaatagtgatactgatgggaatattattatcaccctcagtatttgcaacggatattaatgtagagtttacagccactgtcaaagcgacaacctgtaacatcacacttactggtaataacgtcacgaatgatggcaataataactacacattgagaatccctaagatgggtctggataagatcgcgaataaaacgacagaatctcaggctgattttaaactggttgccagtgggtgcagcagtggcatcagttggattgataccactctgaccggaaatgcatcatcaagctcacctaagcttattataccgcagtctggtgattcatcttcgacgacaagtaatatcggtatgggtttcaaaaaacggactactgatgatgccactttccttaaacctaacagtgcggaaaagatacgctggagcacagacgagatgcagcccgataagggtcttgaaatgaccgttgcgctacgtgaaacagatgcagggcaaggcgtaccggggaattttcgtgcactggcgacgtttaatttcatctatcaataagaaggataattatgatgacatttaaaaatttacgttatggattatccagcagtgtcgttttggctgcctcattgttcagcgtactctcttatgcggcaacagacagtattggactgaccgttattactactgtagaaatgggtacttgtaccgctacattagtaaatgactctgatcaggacatttctgttgttgattttggtgatgtatatatttctgaaatcaatgccaagaccaaagtaaaaacattcaaactcaaattcaaagactgtgcgggtatccccaataaaaaagcgcaaataaaattaaccaagcgagccacatgcgagggaactgctaatgacggtgcggggtttgcaaatggttccacagccgcagataaagcaagtgctgtcgccgttgaagtctggagcactgtaactccggcaacagggagtgcaacacaatttagctgtgtaacaccagcatcacaagaggtaacaatctccactgcagccaatgcggtcgtttattatccgatgagtgcacgcctggtcgtggaaaaaaataaaaccgtaaacaatgtcactgcgggtaagttttctgcaccagccacatttacagtaacctataactaacagacttacagattcaggaactatatatgcatcccactcaacgtaagctgatgaagagaataattctgtttctgtcattactgttttgcatcgcctgtccagccattgctggacaggatattgaccttgttgccaatgtaaaaaacagcacctgcaaaagcggaatcagtaaccagggtaatattgatcttggcgtcgttggggtgggatatttttcaggtaatgttactcctgaaagttatcaaccaggtggaaaagagttcactatcactgtatccgactgtgcattacagggaactggcgatgtgctaaatcagttacatattgattttagagcccttagcggtgtcatggctgctggctctaggcaaatatttgctaatgaaatttcgtcaggagcaagtaatgtaggagtagttatattttctactcaggattcggcgaatacattcaatgttcttaatgcttcaggcggatctcgttccgtttatccagtaatgtcggatgacatgaatggttcatcctggaaatttagcacccgaatgcaaaaaatcgatcctgcattgagtgttacatctggtcaacttatgagccatgtgt
>138	N operona: 89	middle	b0138	gene_poz=(601-1170)	yadM	putative fimbrial protein YadM	null	/position=151643 - 153412 (152243 - 152812)	/lenght=1770 (570)	/codons=590 (190)	/complement=true	GC-compoz=42.80701754385965%	/LCI1=1.088183421516755	/LCI2=0.0947089947089947	p_i1=0.2148826159786453	p_i2=0.009937493761752049	/Tai=0.60057468439548	/Tei=0.10894374438557686	/EEI=1.424261691596328
tttctctcagcaccgacggtggttttgtattgcatagcggtggactgactttcagtaatgatagttttagcgactccgatacactggcggtagttcaggctccaggtgctcaaggagcgcgaataaattatggcaacagtactatcgatcgatggggttatggtgtcaccagcgctctttctccttatcatgaaaaccgtatcgcgctggatatcaacgatcttgagaacgatgttgaattaaaaagtaccagtgcagtagctgtaccgcgtcagggttcagtcgtctttgctgattttgaaaccgtgcaagggcaatcagccattatgaacatcacacgaagtgatggtaaaaatattccatttgctgcagatatttatgatgagcaaggcaatgtcattggtaatgttggacagggtggacaagcatttgttcgtggtattgagcagcagggaaatatcagcattaaatggctcgaacaaagtaaacccgtaagttgtcttgcgcattatcaacaaagcccagaagcagaaaaaatagcacaatctattattctgaatggaattcggtgtcagattcagtaactacaagggacgtcaaatgataaaaacaacgccacataaaatagtgatactgatgggaatattattatcaccctcagtatttgcaacggatattaatgtagagtttacagccactgtcaaagcgacaacctgtaacatcacacttactggtaataacgtcacgaatgatggcaataataactacacattgagaatccctaagatgggtctggataagatcgcgaataaaacgacagaatctcaggctgattttaaactggttgccagtgggtgcagcagtggcatcagttggattgataccactctgaccggaaatgcatcatcaagctcacctaagcttattataccgcagtctggtgattcatcttcgacgacaagtaatatcggtatgggtttcaaaaaacggactactgatgatgccactttccttaaacctaacagtgcggaaaagatacgctggagcacagacgagatgcagcccgataagggtcttgaaatgaccgttgcgctacgtgaaacagatgcagggcaaggcgtaccggggaattttcgtgcactggcgacgtttaatttcatctatcaataagaaggataattatgatgacatttaaaaatttacgttatggattatccagcagtgtcgttttggctgcctcattgttcagcgtactctcttatgcggcaacagacagtattggactgaccgttattactactgtagaaatgggtacttgtaccgctacattagtaaatgactctgatcaggacatttctgttgttgattttggtgatgtatatatttctgaaatcaatgccaagaccaaagtaaaaacattcaaactcaaattcaaagactgtgcgggtatccccaataaaaaagcgcaaataaaattaaccaagcgagccacatgcgagggaactgctaatgacggtgcggggtttgcaaatggttccacagccgcagataaagcaagtgctgtcgccgttgaagtctggagcactgtaactccggcaacagggagtgcaacacaatttagctgtgtaacaccagcatcacaagaggtaacaatctccactgcagccaatgcggtcgtttattatccgatgagtgcacgcctggtcgtggaaaaaaataaaaccgtaaacaatgtcactgcgggtaagttttctgcaccagccacattta
>139	N operona: 89	middle	b0139	gene_poz=(601-3198)	htrE	putative fimbrial usher protein HtrE	null	/position=152229 - 156026 (152829 - 155426)	/lenght=3798 (2598)	/codons=1266 (866)	/complement=true	GC-compoz=43.34103156274057%	/LCI1=1.1791907514450868	/LCI2=0.20836223506743734	p_i1=0.2794719269325682	p_i2=0.11979706124288789	/Tai=0.48652699497409324	/Tei=0.2078173551185991	/EEI=1.7326812838821206
gttggttagatactggcgatgacaacgctgagcctggcagtattacagtcccttttactgctacgccgccagtatcgcgtattgatgccaaacgtgggcaaacaatcaaattaatgtacacagccagcacctcactgcctaaagacagagagagcgtgttctggtttaacgtactggaagttccaccaaaaccagatgcagaaaaggtcgcgaatcaaagcctgctgcaactggcatttcgcacacgtataaaacttttctatcgcccggatggattgaagggaaatccctctgaagccccgttagccctgaagtggttctggtcaggttcagaaggtaaggcgtcattacgagtgaccaatccaaccccttactacgtctcttttagcagtggtgatttagaagctagcggtaaacgctatccgattgatgtgaaaatgattgcaccatttagtgatgaggtcatgaaagtcaatggccttaatggcaaagcgaattctgcaaaagtgcatttttacgccattaatgactttggtggcgcaattgaaggtaatgccaggctgtaatcaggcaaggatataattccgcaggaagcatagcgtgactatagaatatactaaaaattatcatcatctgacccgtatcgccacgttttgcgcgctgctgtattgcaatactgctttcagtgctgaactcgttgaatatgaccataccttcctgatggggcagaatgcatctaatattgatctcagccggtacagtgaaggtaaccccgctataccgggtgtttacgacgtcagtgtttatgtaaacgaccaaccaatcattaaccaaagtattacatttgtcgcaattgaaggaaaaaagaacgcccaggcttgtatcacattaaagaatttattgcagtttcatattaattctcccgatataaataacgaaaaagccgttctgcttgccagggatgaaacgctcggcaattgcctcaatttgacggaaattatccctcaggcttctgttcgttatgacgttaacgatcaacgtctggatatagacgttcctcaagcctgggtaatgaaaaattaccaaaactatgttgatccatcgttatgggaaaacggcattaatgcggccatgttgtcatacaacctcaacggatatcatagtgaaacccctggtcgaaaaaatgaaagcatttatgctgcatttaacggtgggatgaatttaggtgcatggcgactgcgtgcctcgggcaactacaactggatgaccgattctggcagtaattatgattttaagaatcggtatgttcagcgtgatatcgcctcgctgcgttctcaactcattcttggtgagtcttatacgacgggcgaaacctttgattccgtcagtatccgaggcattcgtttatacagtgacagccgcatgttgcctccgactttagccagctttgcgcctatcattcatggcgttgccaataccaacgccaaagtcactattacgcaaggtggctataagatttatgaaacgacggtgccgccaggcgctttcgtcattgatgatctgagtccgtcagggtacggcagcgatcttattgttaccatcgaagaatccgatggctcaaagcggacattctcgcaacctttctcatccgttgttcaaatgttacgccctggcgttggacgttgggatattagcggcggtcaggtcttaaaagatgatattcaggatgagcctaatttatttcaagcaagctactactacggcctgaataactatctgacgggttataccggtattcagataaccgataataactataccgctggtttgttaggtcttggtctgaatacttcagttggtgcattttctttcgatgtgactcattccaatgttcgtatcccggatgataaaacataccaggggcaaagttatcgtgtttcctggaacaagttattcgaagaaacaagtacttcactgaatatcgcggcctatcgctattcgacacagaattaccttggtcttaatgatgcactaactctaattgatgaagtgaaacatcccgaacaagatcttgaaccgaaatccatgcgtaattactcacgcatgaaaaatcaggttacggtcagtattaaccaaccgttgaaatttgagaaaaaagattacggttcattttatctttccggaagttggtccgattactgggcttccggacaaaatcgtagcaattactctattggctacagtaacagtacatcctggggcagctacagtgtcagtgcccagcgttcatggaatgaagacggcgacactgacgatagcgtttatcttagtttcaccattccaattgaaaaattacttggcactgaacaacgtacttcaggtttccagagtattgatactcaaataagcagtgactttaagggtaataaccaactcaacgttagcagcagtggctatagcgataacgctcgcgtcagttatagcgtgaatactggctatacgatgaataaagccagcaaagatttgagttatgttgggggttatgccagctatgagtcaccatggggaacgctggcaggttcaatttctgcaaatagcgataacagccgtcaagtttctctcagcaccgacggtggttttgtattgcatagcggtggactgactttcagtaatgatagttttagcgactccgatacactggcggtagttcaggctccaggtgctcaaggagcgcgaataaattatggcaacagtactatcgatcgatggggttatggtgtcaccagcgctctttctccttatcatgaaaaccgtatcgcgctggatatcaacgatcttgagaacgatgttgaattaaaaagtaccagtgcagtagctgtaccgcgtcagggttcagtcgtctttgctgattttgaaaccgtgcaagggcaatcagccattatgaacatcacacgaagtgatggtaaaaatattccatttgctgcagatatttatgatgagcaaggcaatgtcattggtaatgttggacagggtggacaagcatttgttcgtggtattgagcagcagggaaatatcagcattaaatggctcgaacaaagtaaacccgtaagttgtcttgcgcattatcaacaaagcccagaagcagaaaaaatagcacaatctattattctgaatggaattcggtgtcagattcagtaactacaagggacgtcaaatgataaaaacaacgccacataaaatagtgatactgatgggaatattattatcaccctcagtatttgcaacggatattaatgtagagtttacagccactgtcaaagcgacaacctgtaacatcacacttactggtaataacgtcacgaatgatggcaataataactacacattgagaatccctaagatgggtctggataagatcgcgaataaaacgacagaatctcaggctgattttaaactggttgccagtgggtgcagcagtggcatcagttggattgataccactctgaccggaaatgcatcatcaagctcacctaagcttattataccgcagtctggtgattcatcttcgacgacaagtaatatcggtatgggtttcaaaaaacggactactgatgatgccactttccttaaacctaacagtgcggaaaagatacgctggagcacagacgagatgcagcccgataagggtcttgaaatgaccgttgcgctacgtgaaacagatgcagggcaaggcgtaccggggaattttcgtgcactggcgacgtttaatttcatctatcaataagaaggataattatg
>140	N operona: 89	last	b0140	gene_poz=(601-1341)	yadV	putative fimbrial chaperone YadV	null	/position=154861 - 156801 (155461 - 156201)	/lenght=1941 (741)	/codons=647 (247)	/complement=true	GC-compoz=44.39946018893387%	/LCI1=1.2154471544715446	/LCI2=0.18292682926829276	p_i1=0.3065406290331444	p_i2=0.08319996398784127	/Tai=0.4836289558124167	/Tei=0.17487996758905716	/EEI=1.742681085659512
gtcagttaaatatcagtggtctggttgttgataacacctgtgaaacccgcgttgacggcggtaacaaggatggtctgatcctgctgcaaaccgcaaccgttggtgaaatcgatgctggcgtactgaatgacaccgttggcgctaaagctaaacctttcagcatcaccgttgactgcagcaaagcaaatccgaatccaggtagcacggctaaaatgaccttcggttctgttttctttggtaacagcaaagggactttgaacaacgacatgtctattaacaacccatctgacggcgttaatatcgctctacacaatattgatggttccactatcaaacaggttcaaattaacaaccctggcgatgtgtatactaaagccctggatgcaacgacaaaatctgctgtttatgattttaaagcgtcttacgttcgtgccgtcgcagaccaaacagcaactgctggttatgtaaaaactaacactgcatacaccattacttatcagtaagtattcaccagttaaattgattgaatgaatatacagggaataataatttctattttatattattccctgttttaattaactctatcagggatggtttatgttttttaacaccaaacatacaacagctttatgcttcgtaacctgtatggcttttagttcatcgtctattgcggacattgtcatttcgggtactcgcgtaatatataaaagcgatcaaaaaagtgtcaacgtacgtctggaaaataaagggaataacccgttgcttgtccagagttggttagatactggcgatgacaacgctgagcctggcagtattacagtcccttttactgctacgccgccagtatcgcgtattgatgccaaacgtgggcaaacaatcaaattaatgtacacagccagcacctcactgcctaaagacagagagagcgtgttctggtttaacgtactggaagttccaccaaaaccagatgcagaaaaggtcgcgaatcaaagcctgctgcaactggcatttcgcacacgtataaaacttttctatcgcccggatggattgaagggaaatccctctgaagccccgttagccctgaagtggttctggtcaggttcagaaggtaaggcgtcattacgagtgaccaatccaaccccttactacgtctcttttagcagtggtgatttagaagctagcggtaaacgctatccgattgatgtgaaaatgattgcaccatttagtgatgaggtcatgaaagtcaatggccttaatggcaaagcgaattctgcaaaagtgcatttttacgccattaatgactttggtggcgcaattgaaggtaatgccaggctgtaatcaggcaaggatataattccgcaggaagcatagcgtgactatagaatatactaaaaattatcatcatctgacccgtatcgccacgttttgcgcgctgctgtattgcaatactgctttcagtgctgaactcgttgaatatgaccataccttcctgatggggcagaatgcatctaatattgatctcagccggtacagtgaaggtaaccccgctataccgggtgtttacgacgtcagtgtttatgtaaacgaccaaccaatcattaaccaaagtattacatttgtcgcaattgaaggaaaaaagaacgcccaggcttgtatcacattaaagaatttattgcagtttcatattaattctcccgatataaataacgaaaaagccgttctgcttgccagggatgaaacgctcggcaattgcctcaatttgacggaaattatccctcaggcttctgttcgttatgacgttaacgatcaacgtctggatatagacgttcctcaagcctgggtaatgaaaaattaccaaaactatgttgatccatcgttatgggaaaacggcattaatgcggccatgttgtcatacaacctcaacggatatcatagtga
>141	N operona: 90	first-last	b0141	gene_poz=(601-1185)	yadN	putative fimbrial protein YadN	null	/position=155699 - 157483 (156299 - 156883)	/lenght=1785 (585)	/codons=595 (195)	/complement=true	GC-compoz=44.78632478632479%	/LCI1=1.1512027491408934	/LCI2=0.10000000000000002	p_i1=0.2590351319536072	p_i2=0.01201512655050144	/Tai=0.2513937416653902	/Tei=0.1108136138954513	/EEI=3.4702289745444577
gtccgcaaagctgaacgctggggaccacgcacgctggatctcgacatcatgctgtttggtaatgaagtgataaatactgaacgcctgaccgttccgcactacgatatgaagaatcgtggatttatgctgtggccgctgtttgaaatcgcgccggagttggtgtttcctgatggggagatgttgcgtcaaatcttacatacaagagcatttgacaaattaaacaaatggtaatttatttatattgcgaatataaatattttctgaaaatcatatctcatctctttccttaattacgattttagtttaaacatctctttgcggaaataatataacttcctataaataaatatcaatcccatctccataccctaaccaattgcacttgtgaacttatttttacttaattttgaattaagtaaatttaatttgttcaaaagcttctaaagtgcacaataggcgacctaatgaacaatggttgtaaatttgggtaacaaatatcattgctcattaatatctaacatttgtttctcctatttgtgtcatgaatagtcattcttcaaacatgtagtctgactaatggaattttattaaaggatttttatgtctaaaaaattaggttttgccctgtctggtcttatgctggcgatggttgcaggtactgcttctgctgatatggacggcggtcagttaaatatcagtggtctggttgttgataacacctgtgaaacccgcgttgacggcggtaacaaggatggtctgatcctgctgcaaaccgcaaccgttggtgaaatcgatgctggcgtactgaatgacaccgttggcgctaaagctaaacctttcagcatcaccgttgactgcagcaaagcaaatccgaatccaggtagcacggctaaaatgaccttcggttctgttttctttggtaacagcaaagggactttgaacaacgacatgtctattaacaacccatctgacggcgttaatatcgctctacacaatattgatggttccactatcaaacaggttcaaattaacaaccctggcgatgtgtatactaaagccctggatgcaacgacaaaatctgctgtttatgattttaaagcgtcttacgttcgtgccgtcgcagaccaaacagcaactgctggttatgtaaaaactaacactgcatacaccattacttatcagtaagtattcaccagttaaattgattgaatgaatatacagggaataataatttctattttatattattccctgttttaattaactctatcagggatggtttatgttttttaacaccaaacatacaacagctttatgcttcgtaacctgtatggcttttagttcatcgtctattgcggacattgtcatttcgggtactcgcgtaatatataaaagcgatcaaaaaagtgtcaacgtacgtctggaaaataaagggaataacccgttgcttgtccagagttggttagatactggcgatgacaacgctgagcctggcagtattacagtcccttttactgctacgccgccagtatcgcgtattgatgccaaacgtgggcaaacaatcaaattaatgtacacagccagcacctcactgcctaaagacagagagagcgtgttctggtttaacgtactggaagttccaccaaaaccagatgcagaaaaggtcgcgaatcaaagcctgctgcaactggcatttcgcacacgtataaaacttttctatcgcccggatggattgaagggaaatccctctgaagccccgttagccctgaagtggttctggtcagg
>142	N operona: 91	first	b0142	gene_poz=(601-1080)	folK	2-amino-4-hydroxy-6-	null	/position=156653 - 158332 (157253 - 157732)	/lenght=1680 (480)	/codons=560 (160)	/complement=true	GC-compoz=50.0%	/LCI1=1.1362683438155137	/LCI2=0.26561844863731665	p_i1=0.24832173404550476	p_i2=0.22167034937594074	/Tai=0.43881613921026974	/Tei=0.29950331443834666	/EEI=1.9930927030232557
gttgtgtgaatatcatctgttccagccgctgttcccgaccattacccgctacttcacggaaaatggcgacagcccgatggagcggatcattgaacaggtgctgaagaataccgatacgcgtatccataacgatatgcgcgtgaacccggcgttcctgtttgccgccatgttctggtacccactgctggagacggcacagaagatcgcccaggaaagcggcctgacctatcacgacgctttcgcgctggcgatgaacgacgtgctggacgaagcctgccgttcactggcaatcccgaaacgtctgacgacattaacccgcgatatctggcagttgcagttgcgtatgtcccgtcgtcagggtaaacgcgcatggaaactgctggagcatcctaagttccgtgcggcttatgacctgttggccttgcgagctgaagttgagcgtaacgctgaactgcagcgtctggtgaaatggtggggtgagttccaggtttccgcgccaccagaccaaaaagggatgctcaacgagctggatgaagaaccgtcaccgcgtcgtcgtactcgtcgtccacgcaaacgcgcaccacgtcgtgagggtaccgcatgacagtggcgtatattgccataggcagcaatctggcctctccgctggagcaggtcaatgctgccctgaaagcattaggcgatatccctgaaagccacattcttaccgtttcttcgttttaccgcaccccaccgctggggccgcaagatcaacccgattacttaaacgcagccgtggcgctggaaacctctcttgcacctgaagagctactcaatcacacacagcgtattgaattgcagcaaggtcgcgtccgcaaagctgaacgctggggaccacgcacgctggatctcgacatcatgctgtttggtaatgaagtgataaatactgaacgcctgaccgttccgcactacgatatgaagaatcgtggatttatgctgtggccgctgtttgaaatcgcgccggagttggtgtttcctgatggggagatgttgcgtcaaatcttacatacaagagcatttgacaaattaaacaaatggtaatttatttatattgcgaatataaatattttctgaaaatcatatctcatctctttccttaattacgattttagtttaaacatctctttgcggaaataatataacttcctataaataaatatcaatcccatctccataccctaaccaattgcacttgtgaacttatttttacttaattttgaattaagtaaatttaatttgttcaaaagcttctaaagtgcacaataggcgacctaatgaacaatggttgtaaatttgggtaacaaatatcattgctcattaatatctaacatttgtttctcctatttgtgtcatgaatagtcattcttcaaacatgtagtctgactaatggaattttattaaaggatttttatgtctaaaaaattaggttttgccctgtctggtcttatgctggcgatggttgcaggtactgcttctgctgatatggacggcggtcagttaaatatcagtggtctggttgttgataacacctgtgaaacccgcgttgacggcggtaacaaggatggtctgatcctgctgcaaaccgcaaccgttggtgaaatcgatgctggcgtactgaatgacaccgttggcgctaaagct
>143	N operona: 91	last	b0143	gene_poz=(601-1998)	pcnB	poly(A) polymerase I	null	/position=157129 - 159726 (157729 - 159126)	/lenght=2598 (1398)	/codons=866 (466)	/complement=true	GC-compoz=55.86552217453505%	/LCI1=1.070967741935484	/LCI2=0.19964157706093194	p_i1=0.20334917579836143	p_i2=0.10654342549005681	/Tai=0.2920918129860359	/Tei=0.19588908294105112	/EEI=3.159714789079009
ccgggtgttgcatcatggaccagacaacgccgcagtgcgtatccgccagcagcatccggtcacgcaatttactgaccagctgcgcggcattattcacgccgacgaaaaactggcacgggaagattttatcattcatcgccgtgatgggttgttcgcctacaacctggctgttgtggttgatgatcatttccagggcgttacagaaatagtgcgtggggctgatctgattgaaccaacagtaaggcaaatctcgctgtaccagctttttggctggaaagtgccagattacattcatctgccgctggcgcttaatccacaaggcgctaaactttccaagcagaatcatgcgcctgcgttgccgaaaggcgatccacgcccggtactaatcgcggcacttcaatttctggggcagcaggcagaagcacactggcaggatttcagcgtcgagcaaatccttcagtcagccgtcaaaaactggcggcttaccgccgtgcccgagtcggcaattgtaaattcaacattctcaaatgcgtcatgctgagctatgattagccgctatttttttgtcctgaatgatgtttgacactaccgaggtgtactatttttacccgagtcgctaatttttgccgcaaggtgctaagccgcgaggaaagcgaggctgaacaggcagtcgcccgtccacaggtgacggtgatcccgcgtgagcagcatgctatttcccgcaaagatatcagtgaaaatgccctgaaggtaatgtacaggctcaataaagcgggatacgaagcctggctggttggcggcggcgtgcgcgacctgttacttggcaaaaagccgaaagattttgacgtaaccactaacgccacgcctgagcaggtgcgcaaactgttccgtaactgccgcctggtgggtcgccgtttccgtctggctcatgtaatgtttggcccggagattatcgaagttgcgaccttccgtggacaccacgaaggtaacgtcagcgaccgcacgacctcccaacgcgggcaaaacggcatgttgctgcgcgacaacattttcggctccatcgaagaagacgcccagcgccgcgatttcactatcaacagcctgtattacagcgtagcggattttaccgtccgtgattacgttggcggcatgaaggatctgaaggacggcgttatccgtctgattggtaacccggaaacgcgctaccgtgaagatccggtacgtatgctgcgcgcggtacgttttgccgccaaattgggtatgcgcatcagcccggaaaccgcagaaccgatccctcgcctcgctaccctgctgaacgatatcccaccggcacgcctgtttgaagaatcgcttaaactgctacaagcgggctacggttacgaaacctataagctgttgtgtgaatatcatctgttccagccgctgttcccgaccattacccgctacttcacggaaaatggcgacagcccgatggagcggatcattgaacaggtgctgaagaataccgatacgcgtatccataacgatatgcgcgtgaacccggcgttcctgtttgccgccatgttctggtacccactgctggagacggcacagaagatcgcccaggaaagcggcctgacctatcacgacgctttcgcgctggcgatgaacgacgtgctggacgaagcctgccgttcactggcaatcccgaaacgtctgacgacattaacccgcgatatctggcagttgcagttgcgtatgtcccgtcgtcagggtaaacgcgcatggaaactgctggagcatcctaagttccgtgcggcttatgacctgttggccttgcgagctgaagttgagcgtaacgctgaactgcagcgtctggtgaaatggtggggtgagttccaggtttccgcgccaccagaccaaaaagggatgctcaacgagctggatgaagaaccgtcaccgcgtcgtcgtactcgtcgtccacgcaaacgcgcaccacgtcgtgagggtaccgcatgacagtggcgtatattgccataggcagcaatctggcctctccgctggagcaggtcaatgctgccctgaaagcattaggcgatatccctgaaagccacattcttaccgtttcttcgttttaccgcaccccaccgctggggccgcaagatcaacccgattacttaaacgcagccgtggcgctggaaacctctcttgcacctgaagagctactcaatcacacacagcgtattgaattgcagcaaggtcgcgtccgcaaagctgaacgctggggaccacgcacgctggatctcgacatcatgctgtttggtaatgaagtgataaatactgaacgcctgaccgttccgcactacgatatgaagaatcgtggatttatgctgtggccgctgtttgaaatcgcgccggagttggtgtttcctgatggggagatgttgcgtcaaatcttacatacaagagcatttgacaaattaaacaaatggtaatttatttatattgcgaatataaatattttctgaaaatcatatctcatctctttccttaattacgattttagtttaaacatctctttgcggaaataatataacttcctataaataaatatcaatc
>144	N operona: 92	first	b0144	gene_poz=(601-1527)	gluQ	glutamyl-Q tRNA(Asp) synthetase	null	/position=158586 - 160712 (159186 - 160112)	/lenght=2127 (927)	/codons=709 (309)	/complement=true	GC-compoz=53.61380798274003%	/LCI1=1.1255411255411256	/LCI2=0.3535714285714284	p_i1=0.24071679757461859	p_i2=0.403780235516831	/Tai=0.4738258509071749	/Tei=0.4634022119651479	/EEI=1.9083810770065783
aagtgttacgtttagataattgctatccggaaaagcatctgctatttatagcggcctcatttttcccccgaacatggggatcgatagtgcgtgttaaggagaagcaacatgcaagaagggcaaaaccgtaaaacatcgtccctgagtattctcgccatcgctggggtggaaccatatcaggagaagccgggcgaagagtatatgaatgaagcccagctggcgcacttccgtcgtattctggaagcatggcgtaatcaactcagggatgaagtcgatcgcaccgttacacatatgcaggatgaagcagccaacttcccggacccggtagaccgtgcagcccaggaagaagagttcagcctcgaactgcgtaaccgcgatcgcgagcgtaagctgatcaaaaagatcgagaagacgctgaaaaaagtggaagacgaagatttcggctactgcgaatcctgcggtgttgaaattggtattcgccgtctggaagcgcgcccgacagccgatctgtgcatcgactgcaaaacgctggctgaaattcgcgaaaaacagatggctggctaattacagccgttccatcacgtttaccacaggcgggaaatgctcccgccttattttttgttcaaagagatgacagacacacagtatattggccgcttcgccccctctccttccggcgagcttcattttggctctctgatcgccgcgctcggcagctatttgcaggctcgcgcccggcaaggtcgctggctggtacgcatagaagatatcgacccgcctcgtgaagttcccggtgccgcagaaactatcctgcgccagctggaacattacggtctgcactgggacggcgatgttctctggcaatcgcaacgtcacgacgcctatcgtgaagcactcgcctggttacatgaacaaggactaagttattactgcacctgtacgcgtgcgcgtattcaaagcattggcggtatttacgacggtcattgccgggtgttgcatcatggaccagacaacgccgcagtgcgtatccgccagcagcatccggtcacgcaatttactgaccagctgcgcggcattattcacgccgacgaaaaactggcacgggaagattttatcattcatcgccgtgatgggttgttcgcctacaacctggctgttgtggttgatgatcatttccagggcgttacagaaatagtgcgtggggctgatctgattgaaccaacagtaaggcaaatctcgctgtaccagctttttggctggaaagtgccagattacattcatctgccgctggcgcttaatccacaaggcgctaaactttccaagcagaatcatgcgcctgcgttgccgaaaggcgatccacgcccggtactaatcgcggcacttcaatttctggggcagcaggcagaagcacactggcaggatttcagcgtcgagcaaatccttcagtcagccgtcaaaaactggcggcttaccgccgtgcccgagtcggcaattgtaaattcaacattctcaaatgcgtcatgctgagctatgattagccgctatttttttgtcctgaatgatgtttgacactaccgaggtgtactatttttacccgagtcgctaatttttgccgcaaggtgctaagccgcgaggaaagcgaggctgaacaggcagtcgcccgtccacaggtgacggtgatcccgcgtgagcagcatgctatttcccgcaaagatatcagtgaaaatgccctgaaggtaatgtacaggctcaataaagcgggatacgaagcctggctggttggcggcggcgtgcgcgacctgttacttggcaaaaagccgaaagattttgacgtaaccactaacgccacgcctgagcaggtgcgcaaactgttccgtaactgccgcctggtgggtcgccgtttccgtctggctcatgtaatgtttggcccggagattatcgaagttgcgaccttccgtggacaccacgaaggtaacgtcagcgaccgcacgacctcccaacgcgggcaaaacggcatgttgctgcgcgacaacattttcggctccatcgaagaagacgcccagcgccgcgatttcactatcaacagcctgtattacagcgtagcggattttaccgtccgtgattacg
>145	N operona: 92	last	b0145	gene_poz=(601-1056)	dksA	RNA polymerase-binding transcription factor DksA	null	/position=159549 - 161204 (160149 - 160604)	/lenght=1656 (456)	/codons=552 (152)	/complement=true	GC-compoz=52.63157894736842%	/LCI1=1.030905077262693	/LCI2=0.13554083885209717	p_i1=0.17752483866646557	p_i2=0.03327595061363797	/Tai=0.2794331802309291	/Tei=0.1299483555522742	/EEI=3.2472385428769477
aatgaatcaatttcagaactgtcaggctatagctcgctgaaaagcgaagtaaaatacggcgcagaacgcagccgtattgactttatgttgcaggcggattcgcgtccagactgctatattgaagtgaaatcggttacgttagcggagaacgaacagggatattttcccgatgcggtcactgaacgaggtcagaaacaccttcgggagttgatgagcgtagcggctgaaggccagcgtgcggttatctttttcgccgtgctgcattcagccattacacggttttcacccgcgcgccacatcgatgagaaatacgcgcaactattgtcagaagctcaacagaggggggtagaaattctggcttacaaagcggaaatttctgctgaaggcatggctcttaaaaaatcactgccggttacattgtagtaaagtaagtaactggttaatttacattctggtcgcgtgcgcaaatacgcttttcctcacacagttgtcaagtgttacgtttagataattgctatccggaaaagcatctgctatttatagcggcctcatttttcccccgaacatggggatcgatagtgcgtgttaaggagaagcaacatgcaagaagggcaaaaccgtaaaacatcgtccctgagtattctcgccatcgctggggtggaaccatatcaggagaagccgggcgaagagtatatgaatgaagcccagctggcgcacttccgtcgtattctggaagcatggcgtaatcaactcagggatgaagtcgatcgcaccgttacacatatgcaggatgaagcagccaacttcccggacccggtagaccgtgcagcccaggaagaagagttcagcctcgaactgcgtaaccgcgatcgcgagcgtaagctgatcaaaaagatcgagaagacgctgaaaaaagtggaagacgaagatttcggctactgcgaatcctgcggtgttgaaattggtattcgccgtctggaagcgcgcccgacagccgatctgtgcatcgactgcaaaacgctggctgaaattcgcgaaaaacagatggctggctaattacagccgttccatcacgtttaccacaggcgggaaatgctcccgccttattttttgttcaaagagatgacagacacacagtatattggccgcttcgccccctctccttccggcgagcttcattttggctctctgatcgccgcgctcggcagctatttgcaggctcgcgcccggcaaggtcgctggctggtacgcatagaagatatcgacccgcctcgtgaagttcccggtgccgcagaaactatcctgcgccagctggaacattacggtctgcactgggacggcgatgttctctggcaatcgcaacgtcacgacgcctatcgtgaagcactcgcctggttacatgaacaaggactaagttattactgcacctgtacgcgtgcgcgtattcaaagcattggcggtatttacgacggtcattgccgggtgttgcatcatggaccagacaacgccgcagtgcgtatccgccagcagcatccggtcacgcaatttactgaccagctgcgcggcattattcacgccgacgaaaaactggcacgggaagattttatcattcatcgccgtgatgggttgttcgcctacaacctggctgttgtggtt
>146	N operona: 93	first	b0146	gene_poz=(601-1305)	sfsA	putative DNA-binding transcriptional regulator of	null	/position=160182 - 162086 (160782 - 161486)	/lenght=1905 (705)	/codons=635 (235)	/complement=true	GC-compoz=49.361702127659576%	/LCI1=1.1139601139601139	/LCI2=0.21965811965811977	p_i1=0.23259656771895426	p_i2=0.13797636382523887	/Tai=0.5273196057125477	/Tei=0.224178727442715	/EEI=1.7171920525048603
aacattcttcgcgccacattgtagcatcgcggtaattcataaccgagtgcctcacatgtctgaaccgcaacgtctgttctttgctatcgacttacctgcagaaatccgcgaacagattatccattggcgcgccacacacttcccacctgaggcgggacgtccggtcgccgccgataatttgcatctgactctggcatttttaggcgaagtgagcgccgagaaagagaaggcgctttctcttttagccggacggattcgtcaacctggtttcacactcacgcttgatgacgccggacaatggctgcgttcgcgtgtggtgtggttagggatgcgtcagccgccacgcggcttaatccagctggcgaatatgctccgttcacaggctgcccgcagcggttgttttcaaagcaatcgtccgtttcatccacatattaccttattgcgcgacgccagcgaggcggtgacaatcccgccgccaggttttaactggtcgtatgcggtgacggagttcaccctttacgcctcctcgtttgcccgtggacgcacacgctacacgccgctaaaacgctgggcgctaacgcaataacaaggattgtcgcaatggaattttctccccctctacagcgcgcgacgctaattcagcgttacaaacgttttttagccgatgtgatcacacccgatggtcgcgaattaacgctacactgcccgaatacgggtgcgatgaccggttgtgcaacgcctggcgataccgtctggtattcgacttcagacaacaccaaacggaaatacccacacacctgggaattaactcaaagccagagcggcgcatttatttgcgtcaacacgctttgggctaacaggttgacgaaagaggctatccttaatgaatcaatttcagaactgtcaggctatagctcgctgaaaagcgaagtaaaatacggcgcagaacgcagccgtattgactttatgttgcaggcggattcgcgtccagactgctatattgaagtgaaatcggttacgttagcggagaacgaacagggatattttcccgatgcggtcactgaacgaggtcagaaacaccttcgggagttgatgagcgtagcggctgaaggccagcgtgcggttatctttttcgccgtgctgcattcagccattacacggttttcacccgcgcgccacatcgatgagaaatacgcgcaactattgtcagaagctcaacagaggggggtagaaattctggcttacaaagcggaaatttctgctgaaggcatggctcttaaaaaatcactgccggttacattgtagtaaagtaagtaactggttaatttacattctggtcgcgtgcgcaaatacgcttttcctcacacagttgtcaagtgttacgtttagataattgctatccggaaaagcatctgctatttatagcggcctcatttttcccccgaacatggggatcgatagtgcgtgttaaggagaagcaacatgcaagaagggcaaaaccgtaaaacatcgtccctgagtattctcgccatcgctggggtggaaccatatcaggagaagccgggcgaagagtatatgaatgaagcccagctggcgcacttccgtcgtattctggaagcatggcgtaatcaactcagggatgaagtcgatcgcaccgttacacatatgcaggatgaagcagccaacttcccggacccggtagaccgtgcagcccaggaagaagagttcagcctcgaactgcgtaaccgcgatcgcgagcgtaagctgatcaaaaagatcgagaagacgctgaaaaaagtggaagacgaagatttcggctactgcgaatcctgcggtgttgaaattggtattcgccgtctggaagcgcgcccgacagccgatctgtgcatcgactgcaaaacgctg
>147	N operona: 93	last	b0147	gene_poz=(601-1131)	thpR	RNA 2',3'-cyclic phosphodiesterase	null	/position=160901 - 162631 (161501 - 162031)	/lenght=1731 (531)	/codons=577 (177)	/complement=true	GC-compoz=55.932203389830505%	/LCI1=1.1363636363636365	/LCI2=0.45757575757575775	p_i1=0.24838963746089682	p_i2=0.6067415664364625	/Tai=0.489567865762495	/Tei=0.6460674097928163	/EEI=1.7600148432608136
gagatgacgacaggcgcttctggcagcatttgctgcaagcggtcgttgtccagggtagccgacataatcagcagtttaaggtcatcacgcagaccttgttgcacatcgagtaacagcgccaacgccaaatccgcctgcaagctgcgctcatgaaattcatcaaggatcaccagtccaacaccgctcagttccgggtcacgctggatcatgcgcgtcagcacgccttcggtaaccacttccaggcgggtattcggcccgacgcagttttgcgcacgcatccggtagccaacggtatcgcctggcttttcgttaagcagctccgccagccgttgcgcgacgttacgcgccgccagacgacgcggctccagcaggataattttcccgttaatgccgggatgcgccagcagttgcagcggcagccaggttgatttcccggccccggtcggcgcacttaataatacctgcggcgcacaatcgagagcggtaagtaattcaggtaagacggcagcaacgggcaacgacgacacaaaacgctccagagggttaacattcttcgcgccacattgtagcatcgcggtaattcataaccgagtgcctcacatgtctgaaccgcaacgtctgttctttgctatcgacttacctgcagaaatccgcgaacagattatccattggcgcgccacacacttcccacctgaggcgggacgtccggtcgccgccgataatttgcatctgactctggcatttttaggcgaagtgagcgccgagaaagagaaggcgctttctcttttagccggacggattcgtcaacctggtttcacactcacgcttgatgacgccggacaatggctgcgttcgcgtgtggtgtggttagggatgcgtcagccgccacgcggcttaatccagctggcgaatatgctccgttcacaggctgcccgcagcggttgttttcaaagcaatcgtccgtttcatccacatattaccttattgcgcgacgccagcgaggcggtgacaatcccgccgccaggttttaactggtcgtatgcggtgacggagttcaccctttacgcctcctcgtttgcccgtggacgcacacgctacacgccgctaaaacgctgggcgctaacgcaataacaaggattgtcgcaatggaattttctccccctctacagcgcgcgacgctaattcagcgttacaaacgttttttagccgatgtgatcacacccgatggtcgcgaattaacgctacactgcccgaatacgggtgcgatgaccggttgtgcaacgcctggcgataccgtctggtattcgacttcagacaacaccaaacggaaatacccacacacctgggaattaactcaaagccagagcggcgcatttatttgcgtcaacacgctttgggctaacaggttgacgaaagaggctatccttaatgaatcaatttcagaactgtcaggctatagctcgctgaaaagcgaagtaaaatacggcgcagaacgcagccgtattgactttatgttgcaggcggattcgcgtccagactgctatattgaagtgaaatcggttacgttagcggagaacgaacagggatattttcccgatgcggtcactgaacgaggtcagaaacaccttcgggagttgatgagcgtagcggctgaaggccagcgtgcggttatctttttcgccgtgctgcattcagccattacacggttttcacccgcgcgccacatcgatg
>148	N operona: 94	first-last	b0148	gene_poz=(601-3030)	hrpB	putative ATP-dependent RNA helicase HrpB	null	/position=161505 - 165134 (162105 - 164534)	/lenght=3630 (2430)	/codons=1210 (810)	/complement=false	GC-compoz=56.5843621399177%	/LCI1=1.1536876802637	/LCI2=0.39447878038730966	p_i1=0.26083128079924606	p_i2=0.4878449076137895	/Tai=0.45476184937672914	/Tei=0.5390604168524106	/EEI=1.9286147884253375
tgcgttagcgcccagcgttttagcggcgtgtagcgtgtgcgtccacgggcaaacgaggaggcgtaaagggtgaactccgtcaccgcatacgaccagttaaaacctggcggcgggattgtcaccgcctcgctggcgtcgcgcaataaggtaatatgtggatgaaacggacgattgctttgaaaacaaccgctgcgggcagcctgtgaacggagcatattcgccagctggattaagccgcgtggcggctgacgcatccctaaccacaccacacgcgaacgcagccattgtccggcgtcatcaagcgtgagtgtgaaaccaggttgacgaatccgtccggctaaaagagaaagcgccttctctttctcggcgctcacttcgcctaaaaatgccagagtcagatgcaaattatcggcggcgaccggacgtcccgcctcaggtgggaagtgtgtggcgcgccaatggataatctgttcgcggatttctgcaggtaagtcgatagcaaagaacagacgttgcggttcagacatgtgaggcactcggttatgaattaccgcgatgctacaatgtggcgcgaagaatgttaaccctctggagcgttttgtgtcgtcgttgcccgttgctgccgtcttacctgaattacttaccgctctcgattgtgcgccgcaggtattattaagtgcgccgaccggggccgggaaatcaacctggctgccgctgcaactgctggcgcatcccggcattaacgggaaaattatcctgctggagccgcgtcgtctggcggcgcgtaacgtcgcgcaacggctggcggagctgcttaacgaaaagccaggcgataccgttggctaccggatgcgtgcgcaaaactgcgtcgggccgaatacccgcctggaagtggttaccgaaggcgtgctgacgcgcatgatccagcgtgacccggaactgagcggtgttggactggtgatccttgatgaatttcatgagcgcagcttgcaggcggatttggcgttggcgctgttactcgatgtgcaacaaggtctgcgtgatgaccttaaactgctgattatgtcggctaccctggacaacgaccgcttgcagcaaatgctgccagaagcgcctgtcgtcatctcagaagggcgctcgtttccggttgaacgccgttatttaccgctgcccgcgcatcagcgttttgacgatgccgttgcggtagccaccgctgaaatgctgcgtcaggaaagcggatcattactgttatttttacctggcgtcggagaaattcagcgtgtgcaggaacaactggcttcgcgcatcggcagtgatgtattgctctgcccgctgtatggcgcgttgtcgctgaacgatcagcgaaaagcgatcctcccggcaccgcaagggatgcgcaaagtggtgctggcgaccaatattgctgaaaccagtttaaccattgaaggtattcgtctggtggtggattgtgcccaggagcgtgtggcgcgttttgatccgcgcacggggcttacgcgactgattactcaacgcgttagccaggcatccatgacgcagcgtgccgggcgcgccgggcgtctggagccgggtatcagcctgcatttaatcgccaaagaacaagcagaacgcgccgcggcgcaaagtgaaccggagatcttacaaagcgatctttccggtttgctgatggaattactgcaatggggatgcagcgatccggcgcagatgagctggctggatcaaccgccagtagtgaatctactggccgcgaaacgtctgttacaaatgctgggggcactggagggtgaacggcttagtgcgcaagggcaaaaaatggcagcgctgggtaacgatccgcgtttagcggcaatgctggttagcgcgaagaacgacgacgaagctgctaccgcggcaaaaattgccgccattctcgaagagccgccacggatgggcaatagtgacctgggcgtggcgttttcgcgcaatcaaccagcctggcagcaacgtagtcagcaactgttaaaacgcttaaacgtacgtggcggtgaggcagacagttcgcttatcgcgccgctacttgccggggcgtttgccgatcgcattgctcgtcgccgtgggcaagatggacgctatcaactggcaaacggcatgggagcgatgctcgatgccaacgacgcgctaagccgccacgaatggttgatcgcaccgttattattgcagggcagcgcctcgccggatgcgcggattttactggcgctgctggtcgatattgatgagttagtacaacgctgcccgcagctggtacagcagtctgacactgtggagtgggatgacgcgcaaggtacgctgaaagcctggcgtcggctacaaatcggtcagttgacggtgaaagtgcagccgctggcgaaaccgtcagaagacgagttgcatcaggcgatgcttaatggcatccgtgataaaggtttaagcgtgctcaactggacggcggaagcggaacagctacgcttgcgtttgttatgcgccgcaaagtggttgccggaatatgactggccagcggttgatgatgaaagtttattggcagcgctggaaacgtggctgctgccacatatgactggcgtacattcactacgcggcctgaaatcactcgacatttatcaggcactacgcggattacttgattggggaatgcagcaacgtctggatagtgaattgcctgcgcattacactgtgccgacgggaagccggatcgccattcgttatcatgaagataacccgcccgcgctggcggtgagaatgcaagagatgtttggcgaggccaccaatccgacgatcgcccaggggcgcgtgccgctggtgctggagttgctttcacctgcccaaaggccattacaaatcacacgagatttgagcgacttctggaaaggagcgtaccgtgaggtgcaaaaagagatgaaagggcgttatcccaaacatgtctggccggacgacccggcaaatactgcaccgacgcgacggacgaaaaagtattcgtaaggttggttttctccctctccctgtgggagagggccggggtgagggcatcagcgcgcacgttcaccctcaccctaaccctctccctcaagggagaggggaccgatcgagcacaaattttgagagatatcttcttctgtcttgtaacagaagaacagaaaatcgggcttttgcgcctgaatattgcggagaaaaagcatggccgggaatgaccgcgagccaattggacgcaaagggaaaccgacgcgtccggtcaaacaaaaggtaagccgtcgtcgttacgaagatgacgatgattacgacgattatgatgactatgaggatgaagaaccgatgccgcgcaaaggtaagggcaaaggcaaagggcgtaagcctcgtggcaaacgcggctggctatggctactgctaaaactggctatcgtttttgccgtgctgatcgccatttacggcgtttatctcgatcaaaaaattcgtagccgtattgatggcaaggtctggcaactgcctgcggcagtttatggccgaatggtcaatcttgagccagacatgaccatcagcaagaacgagatggtgaagctgctggaggcgacccagtatcgtcag
>149	N operona: 95	first-last	b0149	gene_poz=(601-3135)	mrcB	peptidoglycan glycosyltransferase/peptidoglycan	REPt12	/position=164130 - 167864 (164730 - 167264)	/lenght=3735 (2535)	/codons=1245 (845)	/complement=false	GC-compoz=55.14792899408284%	/LCI1=1.1714060031595577	/LCI2=0.3481042654028436	p_i1=0.27374353073905805	p_i2=0.39231145452878535	/Tai=0.31774309804825696	/Tei=0.4530803090759068	/EEI=2.8161297600128
cgcggcctgaaatcactcgacatttatcaggcactacgcggattacttgattggggaatgcagcaacgtctggatagtgaattgcctgcgcattacactgtgccgacgggaagccggatcgccattcgttatcatgaagataacccgcccgcgctggcggtgagaatgcaagagatgtttggcgaggccaccaatccgacgatcgcccaggggcgcgtgccgctggtgctggagttgctttcacctgcccaaaggccattacaaatcacacgagatttgagcgacttctggaaaggagcgtaccgtgaggtgcaaaaagagatgaaagggcgttatcccaaacatgtctggccggacgacccggcaaatactgcaccgacgcgacggacgaaaaagtattcgtaaggttggttttctccctctccctgtgggagagggccggggtgagggcatcagcgcgcacgttcaccctcaccctaaccctctccctcaagggagaggggaccgatcgagcacaaattttgagagatatcttcttctgtcttgtaacagaagaacagaaaatcgggcttttgcgcctgaatattgcggagaaaaagcatggccgggaatgaccgcgagccaattggacgcaaagggaaaccgacgcgtccggtcaaacaaaaggtaagccgtcgtcgttacgaagatgacgatgattacgacgattatgatgactatgaggatgaagaaccgatgccgcgcaaaggtaagggcaaaggcaaagggcgtaagcctcgtggcaaacgcggctggctatggctactgctaaaactggctatcgtttttgccgtgctgatcgccatttacggcgtttatctcgatcaaaaaattcgtagccgtattgatggcaaggtctggcaactgcctgcggcagtttatggccgaatggtcaatcttgagccagacatgaccatcagcaagaacgagatggtgaagctgctggaggcgacccagtatcgtcaggtgtcgaaaatgacccgtcctggcgaatttaccgtgcaggccaacagcattgagatgattcgccgtccgtttgatttcccggacagtaaagaaggacaggtgcgcgcgcgtctgacctttgatggcgatcatctggcgacgatcgtcaatatggagaacaaccgtcagttcggtttcttccgtcttgatccgcgtctgatcaccatgatctcttcgccaaacggtgagcagcgtctgtttgtgccgcgcagtggtttcccggatttgctggtggatactttgctggcgacagaagaccgtcatttttacgagcatgatggaatcagtctctactcaatcggacgtgcggtgctggcaaacctgaccgccggacgcacggtacagggtgcgagtacgctgacgcaacagctggtgaaaaacctgttcctctccagcgagcgttcttactggcgtaaagcgaacgaagcttacatggcgctgatcatggacgcgcgttacagcaaagaccgtattcttgagctgtatatgaacgaggtgtatctcggtcagagcggcgacaacgaaatccgcggcttcccgctggcaagcttgtattactttggtcgcccggtagaagagctaagcctcgaccagcaggcgctgttagtcggtatggtgaaaggggcgtccatctacaacccgtggcgtaacccaaaactggcgctggagcgacgtaatctggtgctgcgtctgctgcaacagcaacagattattgatcaagaactctatgacatgttgagtgcccgtccgctgggggttcagccgcgcggtggggtgatctctcctcagccagcctttatgcaactggtgcgtcaggagctgcaggcaaaactgggcgataaggtaaaagatctctccggcgtgaagatcttcactacctttgactcggtggcccaggacgcggcagaaaaagccgccgtggaaggcattccggcactgaagaaacagcgtaagttgagcgatcttgaaactgcgattgtggtcgtcgaccgctttagtggtgaagttcgtgcgatggtcggaggttctgagccgcagtttgcgggctacaaccgtgcgatgcaggcgcgtcgttcgattggttcccttgcaaaaccagcgacttatctgacggccttaagccagccgaaaatctatcgtctgaatacgtggattgcggatgcgccaattgcgctgcgtcagccgaatggccaggtctggtcaccgcagaatgatgaccgtcgttatagcgaaagcggcagagtgatgctggtggatgcgttgacccgttcgatgaacgtgccgacggtaaatctggggatggcgctggggctgcctgcggttacggagacctggattaaactgggcgtaccgaaagatcagttgcatccggttccggcaatgctgctgggggcgttgaacttaacgccaatcgaagtggcgcaggcattccagaccatcgccagcggtggtaaccgtgcaccgctttctgcgctgcgttcggtaatcgcggaagatggcaaagtgctgtatcagagcttcccgcaggcggaacgcgctgttccggcgcaggcggcgtatctgacactatggaccatgcagcaggtggtacaacgcggtacgggtcgtcagcttggggcgaaatacccgaacctgcatctggcagggaaaacagggactaccaacaataacgtagatacctggtttgcgggcattgacggcagcacggtgaccatcacctgggtcggccgtgataacaaccagccgaccaaactgtatggtgccagcggggcaatgtcgatttatcagcgttatctggctaaccagacgccaacgccgctgaatcttgttccgccagaagatattgcagatatgggcgtggactacgacggcaactttgtttgcagcggtggcatgcgtatcttgccggtctggaccagcgatccgcaatcgctgtgccagcagagcgagatgcagcagcagccgtcaggcaatccgtttgatcagtcttctcagccgcagcaacagccgcaacagcaacctgctcagcaagagcagaaagacagcgacggtgtagccggttggatcaaggatatgtttggtagtaattaacatctaagcgtgaaataccggatggcgagttgccatccggtaaaataacatcccatctaagatattaaccctttcttttcatctggttgtttattaacccttcaggaacgctcagattgcgtaccgcttgcgaacccgccagcgtttcgaatattatcttatctttataataatcattctcgtttacgttatcattcactttacatcagagatataccaatggcgcgttccaaaactgctcagccaaaacactcactgcgtaaaatcgcagttgtagtagccacagcggttagcggcatgtctgtttatgcacaggcagcggttgaaccgaaagaagacactatcaccgttaccgctgcacctgcgccgcaagaaagcgcatgggggcctgctgcaactattgcggcgcgacagtctgctaccggcactaaaaccgatacgccgattcaaaaagtgccacagtctatttctgttgtgaccgccgaagagatggcgctgcatcagccgaagtcggtaaaagaagcgcttagctacacgccgggtgtctctgttggtacgcgtggcgcatccaacacctatgaccacctgatcattcgcggc
>150	N operona: 96	first-last	b0150	gene_poz=(601-2844)	fhuA	ferrichrome outer membrane transporter/phage	null	/position=166884 - 170327 (167484 - 169727)	/lenght=3444 (2244)	/codons=1148 (748)	/complement=false	GC-compoz=51.247771836007125%	/LCI1=1.0874609549308345	/LCI2=0.23520749665327995	p_i1=0.21439366204477045	p_i2=0.1647008549770745	/Tai=0.28458344873047525	/Tei=0.24823076947936706	/EEI=3.1576543445017315
accatcacctgggtcggccgtgataacaaccagccgaccaaactgtatggtgccagcggggcaatgtcgatttatcagcgttatctggctaaccagacgccaacgccgctgaatcttgttccgccagaagatattgcagatatgggcgtggactacgacggcaactttgtttgcagcggtggcatgcgtatcttgccggtctggaccagcgatccgcaatcgctgtgccagcagagcgagatgcagcagcagccgtcaggcaatccgtttgatcagtcttctcagccgcagcaacagccgcaacagcaacctgctcagcaagagcagaaagacagcgacggtgtagccggttggatcaaggatatgtttggtagtaattaacatctaagcgtgaaataccggatggcgagttgccatccggtaaaataacatcccatctaagatattaaccctttcttttcatctggttgtttattaacccttcaggaacgctcagattgcgtaccgcttgcgaacccgccagcgtttcgaatattatcttatctttataataatcattctcgtttacgttatcattcactttacatcagagatataccaatggcgcgttccaaaactgctcagccaaaacactcactgcgtaaaatcgcagttgtagtagccacagcggttagcggcatgtctgtttatgcacaggcagcggttgaaccgaaagaagacactatcaccgttaccgctgcacctgcgccgcaagaaagcgcatgggggcctgctgcaactattgcggcgcgacagtctgctaccggcactaaaaccgatacgccgattcaaaaagtgccacagtctatttctgttgtgaccgccgaagagatggcgctgcatcagccgaagtcggtaaaagaagcgcttagctacacgccgggtgtctctgttggtacgcgtggcgcatccaacacctatgaccacctgatcattcgcggctttgcggcagaaggccaaagccagaataactatctgaatggcctgaagttgcagggcaacttctataacgatgcggtcattgacccgtatatgctggaacgcgctgaaattatgcgtggcccggtttccgtgctttacggtaaaagcagtcctggcggcctgttgaatatggtcagcaagcgtccgaccaccgaaccgctgaaagaagttcagtttaaagccggtactgacagcctgttccagactggttttgactttagcgattcgttggatgatgacggtgtttactcttatcgcctgaccggtcttgcgcgttctgccaatgcccagcagaaagggtcagaagagcagcgttatgctattgcaccggcgttcacctggcgtccggatgataaaaccaattttaccttcctttcttacttccagaacgagccggaaaccggttattacggctggttgccgaaagagggaaccgttgagccgctgccgaacggtaagcgtctgccgacagactttaatgaaggggcgaagaacaacacctattctcgtaatgagaagatggtcggctacagcttcgatcacgaatttaacgacacctttactgtgcgtcagaacctgcgctttgctgaaaacaaaacctcgcaaaacagcgtttatggttacggcgtctgctccgatccggcgaatgcttacagcaaacagtgtgcggcattagcgccagcggataaaggccattatctggcacgtaaatacgtcgttgatgatgagaagctgcaaaacttctccgttgatacccagttgcagagcaagtttgccactggcgatatcgaccacaccctgctgaccggtgtcgactttatgcgtatgcgtaatgacatcaacgcctggtttggttacgacgactctgtgccactgctcaatctgtacaatccggtgaataccgatttcgacttcaatgccaaagatccggcaaactccggcccttaccgcattctgaataaacagaaacaaacgggcgtttatgttcaggatcaggcgcagtgggataaagtgctggtcaccctaggcggtcgttatgactgggcagatcaagaatctcttaaccgcgttgccgggacgaccgataaacgtgatgacaaacagtttacctggcgtggtggtgttaactacctgtttgataatggtgtaacaccttacttcagctatagcgaatcgtttgaaccttcttcgcaagttgggaaggatggtaatattttcgcaccgtctaaaggtaagcagtatgaagtcggcgtgaaatatgtaccggaagatcgtccgattgtagttactggtgccgtgtataatctcactaaaaccaacaacctgatggcggaccctgagggttccttcttctcggttgaaggtggcgagatccgcgcacgtggcgtagaaatcgaagcgaaagcggcgctgtcggcgagtgttaacgtagtcggttcttatacttacaccgatgcggaatacaccaccgatactacctataaaggcaatacgcctgcacaggtgccaaaacacatggcttcgttgtgggctgactacaccttctttgacggtccgctttcaggtctgacgctgggcaccggtggtcgttatactggctccagttatggtgatccggctaactcctttaaagtgggaagttatacggtcgtggatgcgttagtacgttatgatctggcgcgagtcggcatggctggctccaacgtggcgctgcatgttaacaacctgttcgatcgtgaatacgtcgccagctgctttaacacttatggctgcttctggggcgcagaacgtcaggtcgttgcaaccgcaaccttccgtttctaatttctcttttggggcacggatttccgtgcccatttcacaagttggctgttatgcaggaatacacgaatcattccgataccacttttgcactgcgtaatatctcctttcgtgtgcccgggcgcacgcttttgcatccgctgtcgttaacctttcctgccgggaaagtgaccggtctgattggtcacaacggttctggtaaatccactctgctcaaaatgcttggccgtcatcagccgccgtcggaaggggagattcttcttgatgcccaaccgctggaaagctggagcagcaaagcgtttgcccgcaaagtggcttatttgccgcagcagcttcctccggcagaagggatgaccgtgcgtgaactggtggcgattggtcgttacccgtggcatggcgcgctggggcgctttggggcggcagatcgcgaaaaagtcgaggaagctatctcgctggttggcttaaaaccgctggcgcatcggctggtcgatagtctctctggcggcgaacgtcagcgggcgtggatcgccatgctggtggcgcaggatagccgttgtctgttgctcgacgaaccgacctcggcgctggatatcgcccaccagg
>151	N operona: 97	first	b0151	gene_poz=(601-1398)	fhuC	iron(III) hydroxamate ABC transporter ATP binding	null	/position=169178 - 171175 (169778 - 170575)	/lenght=1998 (798)	/codons=666 (266)	/complement=false	GC-compoz=56.89223057644111%	/LCI1=1.1144654088050314	/LCI2=0.3143396226415093	p_i1=0.23294884973515875	p_i2=0.32121172690403277	/Tai=0.3625656034863556	/Tei=0.3890905542136295	/EEI=2.458824318592546
tccgattgtagttactggtgccgtgtataatctcactaaaaccaacaacctgatggcggaccctgagggttccttcttctcggttgaaggtggcgagatccgcgcacgtggcgtagaaatcgaagcgaaagcggcgctgtcggcgagtgttaacgtagtcggttcttatacttacaccgatgcggaatacaccaccgatactacctataaaggcaatacgcctgcacaggtgccaaaacacatggcttcgttgtgggctgactacaccttctttgacggtccgctttcaggtctgacgctgggcaccggtggtcgttatactggctccagttatggtgatccggctaactcctttaaagtgggaagttatacggtcgtggatgcgttagtacgttatgatctggcgcgagtcggcatggctggctccaacgtggcgctgcatgttaacaacctgttcgatcgtgaatacgtcgccagctgctttaacacttatggctgcttctggggcgcagaacgtcaggtcgttgcaaccgcaaccttccgtttctaatttctcttttggggcacggatttccgtgcccatttcacaagttggctgttatgcaggaatacacgaatcattccgataccacttttgcactgcgtaatatctcctttcgtgtgcccgggcgcacgcttttgcatccgctgtcgttaacctttcctgccgggaaagtgaccggtctgattggtcacaacggttctggtaaatccactctgctcaaaatgcttggccgtcatcagccgccgtcggaaggggagattcttcttgatgcccaaccgctggaaagctggagcagcaaagcgtttgcccgcaaagtggcttatttgccgcagcagcttcctccggcagaagggatgaccgtgcgtgaactggtggcgattggtcgttacccgtggcatggcgcgctggggcgctttggggcggcagatcgcgaaaaagtcgaggaagctatctcgctggttggcttaaaaccgctggcgcatcggctggtcgatagtctctctggcggcgaacgtcagcgggcgtggatcgccatgctggtggcgcaggatagccgttgtctgttgctcgacgaaccgacctcggcgctggatatcgcccaccaggttgatgtgctgtcgctggtgcaccgtttaagtcaggagcgtggcctgacggtcattgccgtgttgcacgatatcaatatggcggcacgctactgtgattatctggtcgccctgcgcggcggtgaaatgattgctcagggaacgcctgcggaaattatgcgcggcgaaaccctcgaaatgatttatggcatcccgatgggtattttgccgcatccggcgggtgctgcacctgtgagttttgtttattgatgagcggcttacctcttatttcgcgccgtcgactgttaacggcgatggcgctttctccgttgttatggcagatgaataccgcccacgcggcggctattgatcccaatcgtattgtggcgctggagtggttgccggtggaattactgctggcgctcggcatcgtgccttacggcgtggcggataccatcaactatcgcctgtgggtcagcgaaccaccattgccggactcagtgatcgacgtcggtttgcgcacagaacctaaccttgaactgctgaccgaaatgaaaccatcgtttatggtctggtcggcaggatatggcccttcaccagaaatgctggctcgtattgcgccgggtcgcggatttaacttcagtgacggcaaacagccgttggcgatggcgcgtaaatcgctgacggaaatggcagatttacttaacctgcaaagcgcagcggaaacgcatttagcgcaatatgaagactttatccgcagcatgaaaccccgctttgtgaagcgtggtgcgcgtccgttattgctgacgacgcttatcgatccgcgccatatgctggtcttcggtccaaacagcttgttccaggaaattc
>152	N operona: 97	middle	b0152	gene_poz=(601-1491)	fhuD	iron(III) hydroxamate ABC transporter periplasmic	null	/position=169975 - 172065 (170575 - 171465)	/lenght=2091 (891)	/codons=697 (297)	/complement=false	GC-compoz=54.65768799102132%	/LCI1=1.186936936936937	/LCI2=0.35382882882882855	p_i1=0.2852032060947027	p_i2=0.4043193376555591	/Tai=0.4090056860532374	/Tei=0.4638874038900032	/EEI=2.1279622249457453
ggagattcttcttgatgcccaaccgctggaaagctggagcagcaaagcgtttgcccgcaaagtggcttatttgccgcagcagcttcctccggcagaagggatgaccgtgcgtgaactggtggcgattggtcgttacccgtggcatggcgcgctggggcgctttggggcggcagatcgcgaaaaagtcgaggaagctatctcgctggttggcttaaaaccgctggcgcatcggctggtcgatagtctctctggcggcgaacgtcagcgggcgtggatcgccatgctggtggcgcaggatagccgttgtctgttgctcgacgaaccgacctcggcgctggatatcgcccaccaggttgatgtgctgtcgctggtgcaccgtttaagtcaggagcgtggcctgacggtcattgccgtgttgcacgatatcaatatggcggcacgctactgtgattatctggtcgccctgcgcggcggtgaaatgattgctcagggaacgcctgcggaaattatgcgcggcgaaaccctcgaaatgatttatggcatcccgatgggtattttgccgcatccggcgggtgctgcacctgtgagttttgtttattgatgagcggcttacctcttatttcgcgccgtcgactgttaacggcgatggcgctttctccgttgttatggcagatgaataccgcccacgcggcggctattgatcccaatcgtattgtggcgctggagtggttgccggtggaattactgctggcgctcggcatcgtgccttacggcgtggcggataccatcaactatcgcctgtgggtcagcgaaccaccattgccggactcagtgatcgacgtcggtttgcgcacagaacctaaccttgaactgctgaccgaaatgaaaccatcgtttatggtctggtcggcaggatatggcccttcaccagaaatgctggctcgtattgcgccgggtcgcggatttaacttcagtgacggcaaacagccgttggcgatggcgcgtaaatcgctgacggaaatggcagatttacttaacctgcaaagcgcagcggaaacgcatttagcgcaatatgaagactttatccgcagcatgaaaccccgctttgtgaagcgtggtgcgcgtccgttattgctgacgacgcttatcgatccgcgccatatgctggtcttcggtccaaacagcttgttccaggaaattcttgatgagtacggcatcccaaatgcctggcaaggggaaaccaacttctggggcagtaccgccgtcagtatcgatcgtctggcggcgtataaagacgttgatgtgctctgttttgatcacgacaacagcaaagacatggatgcgctaatggcaacgccgctgtggcaggccatgccgtttgtccgcgccggacgctttcagcgcgtacctgcagtctggttttatggtgcgacgctctcggcaatgcactttgtgcgcgttctggataacgccatcggaggtaaagcgtgagtaaacgaattgcgcttttcccggcgttattgctggcgctgttagtgattgtcgctacggcgctcacctggatgaacttctcgcaggcgctgccgcgtagccagtgggcgcaggctgcctggtcgccggatattgacgtcatcgagcagatgatttttcactacagcttgttgccgcgtctggcgatttcgctgctggtgggcgcgggtctggggctggtgggcgtgctgtttcagcaagtgctgcgtaacccgctggcggagccgacgacgcttggcgttgctacaggcgcgcaactggggattaccgtcactacgctctgggcgatccctggtgcgatggcgagccagtttgctgcgcaggcaggggcttgtgttgttggcttaattgtctttggcgtcgcgtgggggaaacggctgtcgccggtaacgctgattctcgcggggttggtagtgagcctttattgcggcgcaatcaatcagttactggttatcttccatcatgaccaactgcaaagcatgtttctgtggagcactggaacgctgacgcaaaccgactggggcggcgttgagcgtttatggccgcagctgctgggcggtg
>153	N operona: 97	last	b0153	gene_poz=(601-2583)	fhuB	iron(III) hydroxamate ABC transporter membrane	REP13a	/position=170862 - 174044 (171462 - 173444)	/lenght=3183 (1983)	/codons=1061 (661)	/complement=false	GC-compoz=59.75794251134644%	/LCI1=1.057070707070707	/LCI2=0.31631313131313127	p_i1=0.1942249383277542	p_i2=0.32535626786658406	/Tai=0.41627740207652475	/Tei=0.39282064107992565	/EEI=2.136705491130269
accatcgtttatggtctggtcggcaggatatggcccttcaccagaaatgctggctcgtattgcgccgggtcgcggatttaacttcagtgacggcaaacagccgttggcgatggcgcgtaaatcgctgacggaaatggcagatttacttaacctgcaaagcgcagcggaaacgcatttagcgcaatatgaagactttatccgcagcatgaaaccccgctttgtgaagcgtggtgcgcgtccgttattgctgacgacgcttatcgatccgcgccatatgctggtcttcggtccaaacagcttgttccaggaaattcttgatgagtacggcatcccaaatgcctggcaaggggaaaccaacttctggggcagtaccgccgtcagtatcgatcgtctggcggcgtataaagacgttgatgtgctctgttttgatcacgacaacagcaaagacatggatgcgctaatggcaacgccgctgtggcaggccatgccgtttgtccgcgccggacgctttcagcgcgtacctgcagtctggttttatggtgcgacgctctcggcaatgcactttgtgcgcgttctggataacgccatcggaggtaaagcgtgagtaaacgaattgcgcttttcccggcgttattgctggcgctgttagtgattgtcgctacggcgctcacctggatgaacttctcgcaggcgctgccgcgtagccagtgggcgcaggctgcctggtcgccggatattgacgtcatcgagcagatgatttttcactacagcttgttgccgcgtctggcgatttcgctgctggtgggcgcgggtctggggctggtgggcgtgctgtttcagcaagtgctgcgtaacccgctggcggagccgacgacgcttggcgttgctacaggcgcgcaactggggattaccgtcactacgctctgggcgatccctggtgcgatggcgagccagtttgctgcgcaggcaggggcttgtgttgttggcttaattgtctttggcgtcgcgtgggggaaacggctgtcgccggtaacgctgattctcgcggggttggtagtgagcctttattgcggcgcaatcaatcagttactggttatcttccatcatgaccaactgcaaagcatgtttctgtggagcactggaacgctgacgcaaaccgactggggcggcgttgagcgtttatggccgcagctgctgggcggtgtgatgctgacgttgctgctacttcgtccgttaaccctgatggggcttgatgatggcgtggcgcgcaatctcgggctggccttgtcgcttgcgcgtctggcagcgctgtcgctggcgattgtcatcagtgcgctgctggtgaacgctgtggggattatcggctttatcgggttgttcgcgccgctgctggcaaaaatgctgggggcgcggcgtctgctgccacgactgatgctggcgtcgttgattggtgcgctgatcctctggctttccgatcaaatcatcctctggctgactcgcgtgtggatggaagtgtccaccggttcggtcactgcgttgatcggtgcgccgctgctactgtggctgttgccgcgtttacgcagcattagcgcgccggatatgaaggtcaacgatcgtgtcgcggctgaacgccaacatgtgctggcgtttgccctcgcgggcggcgtgctgctgttgatggctgtggtggtggcgctgtcgtttggtcgtgatgcgcacggctggacgtgggcgagcggggcgttgctcgaggatttaatgccctggcgctggccgcgaattatggcggcgctgtttgcgggcgtcatgctggcggtggcgggctgtattattcagcgactgaccggaaacccgatggcaagcccggaagtgctggggattagctccggcgcggcgtttggcgtggtgttgatgctgtttctggtgccgggtaatgcctttggctggctgttacctgcaggcagtctcggcgcggcggtgacgctgttgatcattatgatcgccgccggccgcggtggattttccccacaccgtatgttactggcggggatggcgttaagcaccgcgttcaccatgcttttgatgatgttgcaggcaagtggtgacccgcgaatggcgcaagtgctgacctggatttccggttcgacctacaacgcgaccgatgcgcaggtctggcgcaccggaattgtgatggtgattttgctggcgattaccccgctgtgccgccgctggctgaccattttaccgctgggtggtgataccgcccgagccgtaggaatggcgctgacgccgacgcgaattgcgctgctgctgttagcggcttgcctgacggcgaccgcgacgatgactattggaccgttgagttttgttggtttaatggcaccgcatattgcgcggatgatgggctttcgacggacgatgccacacatcgtaatttcggcgctggtgggtggtttactgctggtgttcgctgactggtgtgggcggatggtgctgtttccattccagatcccggcggggctgctgtcaacctttatcggcgcgccatattttatctatttgttgagaaagcagagccgttaatttttccatataacggccctgtacgcctggacggataaagcgtttacgcgacaacggatgcccgatgcgacgctggcgcgtcttatcgggcctacaaacggccccgaatcgtaggtcggataaggcgttcacgccgcatccgacaaaccatgctggatcacaacttcgcaaacacccgacgtgcagcatcgatggtgttattgatatcttccatgctgtgcgccacggacataaagcccgcttcaaacgctgacggtgccaggtaaacaccttcgtccagcatcatatggaagaaacgcttaaagcgttccacgtcacaggccatcacatcctgatagcacgtcacggactcggcgtcggtaaagaaaataccgaacatgccgccaacgtggttaacgaccagcggaattccggcttcttctgccgcttccagcagaccttctgccagacgtgttgtcagctcatccagcgtttcgtgaacgcccggctgcgcgacttcattcagacaggcgaaacccgctgccatcgcaatcgggttaccggaaagcgtacccgcctgatagaccggacccgtcggggccagcgcatccattacatcac
>154	N operona: 98	first-last	b0154	gene_poz=(601-1881)	hemL	glutamate-1-semialdehyde aminotransferase	null	/position=173002 - 175482 (173602 - 174882)	/lenght=2481 (1281)	/codons=827 (427)	/complement=true	GC-compoz=55.503512880562056%	/LCI1=1.1564945226917058	/LCI2=0.36181533646322384	p_i1=0.2628645976081838	p_i2=0.42099989924530434	/Tai=0.28040973628072163	/Tei=0.4788999093207739	/EEI=3.214198645720193
gccaccagcgaacgggacgttgatcttccagcgccccttcaatttccgggatccccgaaccacctgcttccggcgcgtatttgcgcaccaaaaagtagccaaacatcgccagcaccgccgaacagagaaaagcgacggttaacagaagcggataattatcagcagtatgtaccagcgcccccatacgttggttctgcaaccaggcgacacctttgtcaaaagcaaccgctgccagcccaacaagcgtgccgacgactgccgccataaacaaaatggctaacggggttttatcgcgctcaagaagttggcgaatcagttgtctgcgtcgcaggcgcgcggcctgcggtgtttctaaagagggagtatcagttttcatccaatgatcacttattggtcatacaaataagatgacggcattttactcgcacgttccatgaaaatcctttgcaaagcgtaatgtttcaaatgcacaaaacttttatactctaagaaatcaggattgcaccagtacaagcagcctgatgtttgacgagtatttaacttgttatgaataacatagaatagcagccattcactttttctacgaatcaggaaccctccatgagtaagtctgaaaatctttacagcgcagcgcgcgagctgatccctggcggtgtgaactcccctgttcgcgcctttactggcgtgggcggcactccactgtttatcgaaaaagcggacggcgcttatctgtacgatgttgatggcaaagcctatatcgattatgtcggttcctgggggccgatggtgctgggccataaccatccggcaatccgcaatgccgtgattgaagccgccgagcgtggtttaagctttggtgcaccaaccgaaatggaagtgaaaatggcgcaactggtgaccgaactggtcccgaccatggatatggtgcgcatggtgaactccggcactgaagcgaccatgagcgccatccgcctggcccgtggttttaccggtcgcgacaaaattattaaatttgaagggtgttaccatggtcacgctgactgcctgctggtgaaagccggttctggcgcactcacgttaggccagccaaactcgccgggcgttccggcagatttcgccaaatataccttaacctgtacttataatgatctggcttctgtacgcgccgcatttgagcaatacccgcaagagattgcctgtattatcgtcgagccggtggcaggcaatatgaactgtgttccgccgctgccagagttcctgccaggtctgcgcgcgctgtgcgacgaatttggcgcgttgctgatcatcgatgaagtgatgaccggtttccgcgtagcgctagctggcgcacaggattattacggcgtagtgccagatttaacctgcctcggcaaaatcatcggcggtggaatgccggtaggcgcattcggtggtcgtcgtgatgtaatggatgcgctggccccgacgggtccggtctatcaggcgggtacgctttccggtaacccgattgcgatggcagcgggtttcgcctgtctgaatgaagtcgcgcagccgggcgttcacgaaacgctggatgagctgacaacacgtctggcagaaggtctgctggaagcggcagaagaagccggaattccgctggtcgttaaccacgttggcggcatgttcggtattttctttaccgacgccgagtccgtgacgtgctatcaggatgtgatggcctgtgacgtggaacgctttaagcgtttcttccatatgatgctggacgaaggtgtttacctggcaccgtcagcgtttgaagcgggctttatgtccgtggcgcacagcatggaagatatcaataacaccatcgatgctgcacgtcgggtgtttgcgaagttgtgatccagcatggtttgtcggatgcggcgtgaacgccttatccgacctacgattcggggccgtttgtaggcccgataagacgcgccagcgtcgcatcgggcatccgttgtcgcgtaaacgctttatccgtccaggcgtacagggccgttatatggaaaaattaacggctctgctttctcaacaaatagataaaatatggcgcgccgataaaggttgacagcagccccgccgggatctggaatggaaacagcaccatccgcccacaccagtcagcgaacaccagcagtaaaccacccaccagcgccgaaattacgatgtgtggcatcgtccgtcgaaagcccatcatccgcgcaatatgcggtgccattaaaccaacaaaactcaacggtccaatagtcatcgtcgcggtcgccgtcaggcaagccgctaacagcagcagcgcaattcgcgtcggcgtcagcgccattcctacggctcgggcggtatcaccacccagcggtaaaatggtcagccagcggcggcacagcggggtaatcgccagcaaaatcaccatcacaattccggtgcgccagacctgcgcatcggtcgcgttgtaggtcgaac
>155	N operona: 99	first	b0155	gene_poz=(601-2022)	clcA	chloride:H(+) antiporter ClcA	null	/position=174507 - 177128 (175107 - 176528)	/lenght=2622 (1422)	/codons=874 (474)	/complement=false	GC-compoz=53.867791842475384%	/LCI1=1.0824524312896406	/LCI2=0.2766737138830162	p_i1=0.21101572308144578	p_i2=0.24358571335343235	/Tai=0.40826218369461587	/Tei=0.3192271420180891	/EEI=2.1463405736066568
[truncated: 10,277,623 more chars]
