# Supplementary material for: Bioinformatic Assessment of Factors Affecting the Correlation between Protein Abundance and Elongation Efficiency in Prokaryotes
Source: Int J Mol Sci. 2022 Oct 9;23(19):11996. doi: 10.3390/ijms231911996 (PMC9570070; doi:10.3390/ijms231911996)
Supplement: Supplementary file 1 [file ijms-23-11996-s001.zip › EloE/output_folder/Escherichia_coli_str._K-12_substr._MG1655_511145/escherichia coli str. k-12 substr. mg1655_number_eei.txt]

number	single	first	middle	last	EEI1
2	0	1	0	0	2.3546335705244075
3	0	0	1	0	2.174923636307341
4	0	0	0	1	2.585865909444837
5	1	0	0	0	1.9055531629802918
6	1	0	0	0	2.4759320068234194
7	1	0	0	0	2.019699658035927
8	1	0	0	0	4.72309188264714
9	1	0	0	0	2.349169833969783
10	1	0	0	0	4.442345397202148
11	1	0	0	0	1.951022726443341
12	1	0	0	0	1.181841278092714
13	1	0	0	0	2.264047452101407
14	1	0	0	0	6.4693523708157405
15	1	0	0	0	3.361976387545013
16	1	0	0	0	1.3813195184848985
17	0	1	0	0	2.0411988328845134
18	0	0	0	1	2.4839252582233478
19	1	0	0	0	2.1102255369989957
20	1	0	0	0	1.95645451952689
21	0	1	0	0	1.6053432018805573
22	0	0	0	1	1.6653007009182073
23	1	0	0	0	5.4206259164861255
24	0	1	0	0	1.3429516720203558
25	0	0	0	1	2.141860051108549
26	0	1	0	0	3.7274426956274076
27	0	0	0	1	2.5036329231104255
28	0	1	0	0	3.2414228566811873
29	0	0	0	1	3.314061616233138
30	1	0	0	0	2.192440743172725
31	1	0	0	0	2.4994099054763077
32	0	1	0	0	2.778968848925506
33	0	0	0	1	4.503937774239061
34	1	0	0	0	1.6744398303390204
35	0	1	0	0	1.753916347189567
36	0	0	0	1	2.762183301108131
37	1	0	0	0	2.2005014440175406
38	1	0	0	0	2.833887377012126
39	0	1	0	0	3.2316744505612656
40	0	0	0	1	2.3201700367506715
41	0	1	0	0	2.830254720511081
42	0	0	0	1	3.417538082248563
43	0	1	0	0	2.7159466843487854
44	0	0	0	1	2.5861385584868852
45	1	0	0	0	1.950634110519227
46	0	1	0	0	2.241117326234834
47	0	0	0	1	2.4089566287548205
48	1	0	0	0	2.4529662380777086
49	0	1	0	0	2.3686588600470304
50	0	0	1	0	1.9347626906515014
51	0	0	1	0	2.4560315500023386
52	0	0	1	0	2.1005196020079184
53	0	0	0	1	3.4987993745188817
54	1	0	0	0	2.709613761371023
55	1	0	0	0	2.5368287598622734
56	0	1	0	0	1.5923973194833494
57	0	0	0	1	2.007377045848055
58	0	1	0	0	2.2495549328134867
59	0	0	0	1	3.6746115009602454
60	1	0	0	0	2.283097994998625
61	1	0	0	0	2.6609415336986695
62	0	1	0	0	3.335703690973027
63	0	0	0	1	2.76969838268413
64	1	0	0	0	1.8147539964198969
65	1	0	0	0	2.1462997287305745
66	0	1	0	0	1.9300335997996099
67	0	0	1	0	2.1983135794756214
68	0	0	0	1	2.460285934648456
69	1	0	0	0	2.0236416920359175
70	1	0	0	0	1.541904864841232
71	1	0	0	0	1.7177303967435644
72	0	1	0	0	2.9397129219544533
73	0	0	1	0	3.3456823294681004
74	0	0	1	0	2.9785174954841516
75	0	0	0	1	3.0710684607573184
77	1	0	0	0	1.885318361243431
79	0	1	0	0	2.0548551384484983
80	0	0	0	1	1.864432731658942
81	1	0	0	0	2.3299782148759594
82	0	1	0	0	1.6658656734885624
83	0	0	1	0	2.5838839091453885
84	0	0	1	0	1.8042643505687237
85	0	0	1	0	2.5075554522058687
86	0	0	1	0	2.735392124826833
87	0	0	1	0	2.8052360204746574
88	0	0	1	0	2.732326760282466
89	0	0	1	0	2.712340897922103
90	0	0	1	0	2.3082611458424873
91	0	0	0	1	2.184129244123786
92	0	1	0	0	2.6666073632725635
93	0	0	1	0	1.9249748966249463
94	0	0	1	0	2.095131204747442
95	0	0	0	1	2.202001002395087
96	1	0	0	0	4.273684434340408
97	1	0	0	0	3.175926772583246
98	1	0	0	0	1.7779517674485397
99	1	0	0	0	4.0515950030974635
100	1	0	0	0	2.1441652604970494
101	0	1	0	0	1.7986187460035028
102	0	0	1	0	2.116807396817502
103	0	0	0	1	2.0303566838136584
105	1	0	0	0	3.181584070784341
106	0	1	0	0	1.6645923926393518
107	0	0	1	0	1.7056318025698818
108	0	0	0	1	1.9016256342140319
109	1	0	0	0	2.2318011449441553
110	0	1	0	0	1.9516206448196414
111	0	0	0	1	1.9298381867293772
112	1	0	0	0	2.9804968412695074
113	1	0	0	0	2.2459069317933023
114	0	1	0	0	5.187366820005095
115	0	0	0	1	5.627889605548119
116	1	0	0	0	5.363326481134041
117	1	0	0	0	1.8054592719434734
118	1	0	0	0	4.283330878461459
119	1	0	0	0	2.61134769946988
120	0	1	0	0	2.729319025388157
121	0	0	0	1	2.603430451243946
122	1	0	0	0	2.2143584122946955
123	1	0	0	0	2.518144519326376
124	1	0	0	0	2.904911994311597
125	1	0	0	0	3.7382332032981864
126	1	0	0	0	2.483949622915691
127	0	1	0	0	2.360509999737177
128	0	0	0	1	2.350902204222843
129	1	0	0	0	1.742474926345622
130	1	0	0	0	1.7780399694502138
131	1	0	0	0	2.964376190545598
132	1	0	0	0	1.6943281492984608
133	0	1	0	0	2.8674849207781694
134	0	0	0	1	3.244832814184395
135	1	0	0	0	1.417481486157736
136	0	1	0	0	1.4423278860363355
137	0	0	1	0	1.7525335754493898
138	0	0	1	0	1.424261691596328
139	0	0	1	0	1.7326812838821206
140	0	0	0	1	1.742681085659512
141	1	0	0	0	3.4702289745444577
142	0	1	0	0	1.9930927030232557
143	0	0	0	1	3.159714789079009
144	0	1	0	0	1.9083810770065783
145	0	0	0	1	3.2472385428769477
146	0	1	0	0	1.7171920525048603
147	0	0	0	1	1.7600148432608136
148	1	0	0	0	1.9286147884253375
149	1	0	0	0	2.8161297600128
150	1	0	0	0	3.1576543445017315
151	0	1	0	0	2.458824318592546
152	0	0	1	0	2.1279622249457453
153	0	0	0	1	2.136705491130269
154	1	0	0	0	3.214198645720193
155	0	1	0	0	2.1463405736066568
157	0	0	0	1	4.343710907379833
158	0	1	0	0	2.1536505980078804
159	0	0	1	0	1.8730498624472678
160	0	0	0	1	3.3089770886962375
161	1	0	0	0	1.8076021811920298
162	1	0	0	0	4.024849947514634
163	1	0	0	0	1.900246051765127
164	1	0	0	0	2.686345208876639
165	1	0	0	0	1.7878508350214102
166	0	1	0	0	4.1263047104408885
167	0	0	0	1	1.9932753602278142
168	1	0	0	0	3.2646769667183846
169	1	0	0	0	6.796254058680803
170	1	0	0	0	7.755522257024986
171	1	0	0	0	3.803161207751133
172	1	0	0	0	4.3492579150240624
173	1	0	0	0	2.243721683881597
174	0	1	0	0	1.7069861333404728
175	0	0	1	0	1.7511125223815611
176	0	0	1	0	1.9144551412109083
177	0	0	0	1	3.1979629061034687
178	0	1	0	0	5.289972929761257
179	0	0	0	1	2.574932611033944
180	0	1	0	0	3.127139087119213
181	0	0	1	0	2.930703510036519
182	0	0	1	0	2.3209322577477507
183	0	0	1	0	2.750247758610069
184	0	0	1	0	2.6873813184263984
185	0	0	0	1	4.219344308006581
186	1	0	0	0	2.085429227887845
187	1	0	0	0	2.30534554729126
188	1	0	0	0	1.8659722273174306
189	0	1	0	0	2.4209115439649684
190	0	0	0	1	1.9275834862536414
191	0	1	0	0	2.3423699535724087
192	0	0	1	0	1.7805421445589238
193	0	0	0	1	2.0444061779243246
194	1	0	0	0	1.831221567998759
195	1	0	0	0	4.472056946195244
196	0	1	0	0	2.2801091768391752
197	0	0	0	1	2.0148164179833925
198	0	1	0	0	3.975028668266486
199	0	0	1	0	3.181781260274187
200	0	0	0	1	2.585009953202278
201	1	0	0	0	2.489130773463855
202	1	0	0	0	2.966302018615475
203	1	0	0	0	1.575687414421002
204	0	1	0	0	1.7185565474955895
205	0	0	0	1	1.8632581137442619
206	1	0	0	0	2.2075672222402396
207	1	0	0	0	1.3817868078727311
208	1	0	0	0	1.4939088860065632
209	1	0	0	0	2.3333184895805053
210	1	0	0	0	2.12451201995118
211	1	0	0	0	1.9464626851649176
212	0	1	0	0	1.14618021933053
215	1	0	0	0	2.053533571260441
216	1	0	0	0	1.9181092417678107
217	1	0	0	0	2.957947855742408
218	1	0	0	0	3.694960251491458
219	1	0	0	0	2.0355204755201184
220	1	0	0	0	2.3855284029101265
221	0	1	0	0	1.6705994167199496
222	0	0	0	1	2.1070354603233374
223	1	0	0	0	1.6783142798417001
224	1	0	0	0	1.4800583374308038
227	1	0	0	0	2.1736400572532326
228	0	1	0	0	1.6743208083870058
229	0	0	1	0	1.8582232162550687
230	0	0	0	1	1.7206195101509816
233	1	0	0	0	3.961845537066851
234	1	0	0	0	3.945278839825979
235	1	0	0	0	2.2199057375020463
237	0	1	0	0	1.6053432018805573
239	1	0	0	0	2.5408387286020675
240	0	1	0	0	2.6054914244400975
241	0	0	0	1	2.8720546074817905
243	0	1	0	0	1.553081528620948
244	0	0	1	0	1.906747648475026
245	0	0	1	0	1.8296531133103695
246	0	0	1	0	1.8046499440353576
247	0	0	0	1	2.171651820181329
248	1	0	0	0	1.921474000386853
249	0	1	0	0	2.0753583137190836
250	0	0	0	1	2.132101142698865
251	1	0	0	0	1.819171995421074
252	1	0	0	0	1.795468367420128
253	1	0	0	0	1.5422418791737154
256	1	0	0	0	1.4687342541743018
257	1	0	0	0	2.095688235232143
258	0	1	0	0	2.1548045773785955
259	0	0	0	1	2.371005973461722
260	0	1	0	0	2.715945906158732
262	0	0	1	0	1.5970805348585932
263	0	0	0	1	1.7398648660154423
264	1	0	0	0	1.5488962702765618
265	1	0	0	0	2.0738230892473353
266	0	1	0	0	2.9545675706523125
267	0	0	0	1	2.9210759640257637
268	0	1	0	0	3.0271367418872224
269	0	0	0	1	2.6806616460583075
270	1	0	0	0	2.7281148216761255
271	1	0	0	0	3.0773797165882035
272	1	0	0	0	1.6090836760222138
273	0	1	0	0	1.5970805348585932
274	0	0	0	1	1.7398648660154423
275	1	0	0	0	2.0153260445247985
276	1	0	0	0	1.6959417081015744
277	0	1	0	0	1.2888142649452485
278	0	0	0	1	1.3556514387772076
279	0	1	0	0	1.5674490910427494
280	0	0	0	1	1.4298279689149325
281	1	0	0	0	1.5549435090890318
282	0	1	0	0	1.689882184687421
283	0	0	1	0	1.752707416388438
284	0	0	1	0	2.179220960675232
285	0	0	1	0	2.1125486675404583
286	0	0	0	1	1.773018631245671
287	1	0	0	0	1.6113330621276536
288	1	0	0	0	1.3841813603806854
289	0	1	0	0	1.683752446777958
290	0	0	1	0	1.8761350386709403
291	0	0	1	0	1.894438908101011
292	0	0	0	1	1.7968467205483651
293	1	0	0	0	2.7631758396013812
294	1	0	0	0	1.4778326304788982
295	1	0	0	0	1.3492808971574888
296	0	1	0	0	1.9146514559516337
297	0	0	0	1	1.7789834283891042
298	1	0	0	0	2.2394110861035106
301	0	1	0	0	2.2185039820407697
302	0	0	0	1	1.6542776140534818
304	0	1	0	0	1.7043857984171455
305	0	0	0	1	1.4354656186278778
306	1	0	0	0	1.6899761696731952
307	1	0	0	0	1.4744622708729214
308	0	1	0	0	1.872519662170834
309	0	0	1	0	1.9172551394598194
310	0	0	0	1	2.126602358707587
311	1	0	0	0	1.5493751564717733
312	0	1	0	0	2.697107680820617
313	0	0	1	0	3.378519708143672
314	0	0	0	1	2.0573198528223395
315	1	0	0	0	2.3513323280092635
317	1	0	0	0	1.9553427856045356
318	1	0	0	0	2.1363999720968314
319	1	0	0	0	1.6215481029420964
320	0	1	0	0	1.7830024291421787
321	0	0	1	0	1.6415874325218376
322	0	0	1	0	2.742395988799584
323	0	0	0	1	2.9848338234041534
324	1	0	0	0	1.4622448853974386
325	0	1	0	0	2.6022407879255596
326	0	0	0	1	2.94014277981719
327	1	0	0	0	2.263697228773732
328	1	0	0	0	1.5437921175679912
329	1	0	0	0	1.082629266389602
330	1	0	0	0	1.5716471643106242
331	1	0	0	0	2.3966200915622333
332	1	0	0	0	2.15147229869929
333	1	0	0	0	3.062747242659294
334	0	1	0	0	2.8936143094151543
335	0	0	1	0	3.0719426380393227
336	0	0	0	1	2.2801268398349985
337	0	1	0	0	2.2115442894079833
338	0	0	0	1	2.281398060590085
339	1	0	0	0	1.5795242865329375
340	0	1	0	0	2.1443717161511056
341	0	0	1	0	2.888424107444303
342	0	0	0	1	2.0198507984638194
343	1	0	0	0	1.6835359655487876
344	1	0	0	0	2.28220007935703
345	1	0	0	0	2.290541762153176
346	1	0	0	0	2.1191309725132097
347	1	0	0	0	1.9504943015134555
348	0	1	0	0	2.8215035971804108
349	0	0	1	0	2.0215834265341663
350	0	0	1	0	2.7777249126860393
351	0	0	1	0	2.235224411002584
352	0	0	1	0	2.6569001091220326
353	0	0	0	1	2.7401359663576277
354	1	0	0	0	1.735501276583334
355	1	0	0	0	2.3634070754979244
356	1	0	0	0	2.06228615741663
357	0	1	0	0	3.2123844390013017
358	0	0	0	1	1.79014003518554
359	0	1	0	0	2.1272550502494756
361	0	1	0	0	1.6352065057418563
363	1	0	0	0	1.8277920917523474
364	1	0	0	0	1.9583609422702726
365	1	0	0	0	1.7516199988390833
366	0	1	0	0	2.7831344243314713
367	0	0	1	0	2.3494392032980835
368	0	0	1	0	1.9958404069297142
369	0	0	0	1	2.0544512905783328
370	1	0	0	0	2.8856702361722486
372	0	1	0	0	1.6542776140534818
374	1	0	0	0	1.5968695412257308
375	1	0	0	0	2.213369693583819
376	0	1	0	0	2.4112914492409887
377	0	0	0	1	2.017395145502155
378	1	0	0	0	1.724377285839411
379	1	0	0	0	2.2091300257713473
380	1	0	0	0	2.4721702574282993
381	1	0	0	0	2.07155506795921
382	1	0	0	0	2.2842591959639913
383	1	0	0	0	1.8882047270686144
384	1	0	0	0	1.8086620349584854
385	1	0	0	0	2.8556279940145206
386	1	0	0	0	2.179477693654001
387	1	0	0	0	1.7825729797447085
388	1	0	0	0	1.7510302638582396
389	1	0	0	0	1.8898623527514307
390	1	0	0	0	2.278862643773645
393	1	0	0	0	2.999095382814921
394	1	0	0	0	2.003396286950582
395	1	0	0	0	1.7073361886411744
396	0	1	0	0	2.20506181461286
397	0	0	0	1	2.095036319100321
398	1	0	0	0	2.0952756502737717
399	1	0	0	0	1.940890817681315
400	1	0	0	0	3.066631932794058
401	1	0	0	0	2.8639471420195
402	1	0	0	0	2.002372611883581
403	1	0	0	0	1.9580092791951986
404	1	0	0	0	2.7905897566510305
405	0	1	0	0	2.9077477051691845
406	0	0	1	0	4.867429283031737
407	0	0	1	0	3.5190293301280815
408	0	0	0	1	3.1195732683895616
409	1	0	0	0	2.6080474748363316
410	1	0	0	0	4.030223120824686
411	1	0	0	0	1.605990371346374
412	0	1	0	0	2.785098399279715
413	0	0	0	1	1.9804833386776737
414	0	1	0	0	5.128810290173629
415	0	0	0	1	3.601790855626696
416	0	1	0	0	2.217903198246201
417	0	0	0	1	2.031001850709606
418	1	0	0	0	2.0161917365360513
419	0	1	0	0	2.8469242169568303
420	0	0	1	0	2.147817395481985
421	0	0	0	1	2.780504050581561
422	1	0	0	0	3.684980770759462
423	0	1	0	0	3.02552037104676
424	0	0	0	1	2.0543803670265697
425	1	0	0	0	3.916335842177342
426	1	0	0	0	2.3018015679517405
427	0	1	0	0	2.5348005387310013
428	0	0	1	0	2.5252863640398795
429	0	0	1	0	3.167952712469053
430	0	0	1	0	3.2842589748773965
431	0	0	0	1	2.589533749028578
432	1	0	0	0	1.9295360818611527
433	1	0	0	0	3.960227479704451
434	1	0	0	0	1.7326304824373013
435	1	0	0	0	7.498228534287647
436	1	0	0	0	2.7365417452091823
437	1	0	0	0	3.7794475910529646
438	1	0	0	0	3.649097661259485
439	1	0	0	0	4.557779736119189
440	1	0	0	0	4.091198939154077
441	1	0	0	0	2.4027137188530374
442	1	0	0	0	2.0482101564737607
443	1	0	0	0	2.3555660912430887
444	1	0	0	0	1.657409232203575
445	1	0	0	0	1.8388338791463141
446	0	1	0	0	2.6282156579625675
447	0	0	1	0	2.3069328296149854
448	0	0	0	1	2.275972221108139
449	0	1	0	0	2.936423654801682
450	0	0	0	1	2.499623255068411
451	1	0	0	0	2.3891443711093556
452	1	0	0	0	2.400206377172558
453	1	0	0	0	1.6465385772495227
454	1	0	0	0	2.455025457117941
455	1	0	0	0	1.7278057984670674
456	1	0	0	0	2.5696929015559675
457	1	0	0	0	1.9659950026541504
458	0	1	0	0	2.1598259896683194
459	0	0	0	1	1.7365866337103775
460	0	1	0	0	3.300359498384854
461	0	0	0	1	2.786824033043519
462	1	0	0	0	1.7737685799986125
463	1	0	0	0	2.5755856591398674
464	0	1	0	0	2.7331677647368875
465	0	0	0	1	2.0684794890007643
466	1	0	0	0	2.038531931262079
467	1	0	0	0	4.4607262037487665
468	0	1	0	0	2.4663797808455468
469	0	0	0	1	2.482790382287606
470	0	1	0	0	5.363930169411877
471	0	0	0	1	2.484445030765488
472	1	0	0	0	4.790156740258525
473	1	0	0	0	5.573769343602099
474	1	0	0	0	2.2407288092341653
475	1	0	0	0	1.912737969930427
476	1	0	0	0	2.5021720678634956
477	1	0	0	0	2.479699893891072
478	1	0	0	0	1.9021508484005634
479	1	0	0	0	2.703602964138704
480	1	0	0	0	2.6169865374089913
481	1	0	0	0	1.8176706017676723
482	1	0	0	0	1.9302880289926359
483	0	1	0	0	2.7002985027068704
484	0	0	0	1	3.324176264392357
485	0	1	0	0	2.149397321518168
486	0	0	0	1	2.121978153390567
487	1	0	0	0	2.5324644670272263
488	0	1	0	0	1.7327856971890545
489	0	0	0	1	3.158559343802336
490	0	1	0	0	1.7893649407408436
491	0	0	0	1	1.7665887183940323
492	1	0	0	0	3.262095867301421
493	0	1	0	0	1.9853523519721397
494	0	0	0	1	2.075617525038777
495	0	1	0	0	1.996554890310305
496	0	0	0	1	2.078820301591692
497	0	1	0	0	1.7444359682169024
498	0	0	1	0	1.3247578019681443
502	1	0	0	0	2.124262583782633
503	1	0	0	0	2.357478582322523
504	1	0	0	0	1.6983102207774683
505	1	0	0	0	2.2805141899265933
506	1	0	0	0	1.721560312454427
507	0	1	0	0	3.138051621285632
508	0	0	0	1	2.201481974169821
509	1	0	0	0	2.864582946684372
510	1	0	0	0	2.0820488772109695
511	1	0	0	0	4.146220683193442
512	0	1	0	0	1.7672415764964193
513	0	0	0	1	2.464148329909047
514	0	1	0	0	2.63119690989178
515	0	0	1	0	2.1265626543448
516	0	0	0	1	1.9475157181667448
517	0	1	0	0	2.0504819234271094
518	0	0	1	0	2.673627203887725
519	0	0	1	0	1.5832432994547447
520	0	0	0	1	2.066848896544466
521	0	1	0	0	2.7860273972065444
522	0	0	0	1	3.6440652969395435
523	0	1	0	0	2.293932035357621
524	0	0	0	1	5.098592901003856
525	1	0	0	0	3.5499499669417105
526	1	0	0	0	1.548805237057933
527	0	1	0	0	3.0747638658683187
528	0	0	0	1	2.7729986899184347
529	1	0	0	0	1.7934942450405456
530	0	1	0	0	1.5245760097442456
531	0	0	1	0	1.6711566785475553
532	0	0	1	0	1.7320882658106445
533	0	0	0	1	1.4598036766031137
534	1	0	0	0	1.4238679897088165
535	0	1	0	0	1.5284369038207284
539	0	0	1	0	2.2185039820407697
541	1	0	0	0	1.2958575607775393
542	1	0	0	0	1.2159382307471807
543	1	0	0	0	1.211830704917949
544	0	1	0	0	1.4357967875951199
545	0	0	0	1	1.1852148596204337
546	0	1	0	0	1.3265486337621832
547	0	0	1	0	2.4050297413527555
548	0	0	1	0	1.3464375737050924
549	0	0	1	0	1.9464500058383938
550	0	0	1	0	2.5361516544642697
551	0	0	0	1	1.494902350380679
552	1	0	0	0	1.812348533601163
555	0	1	0	0	1.7666987695000749
556	0	0	1	0	1.8120154789430416
557	0	0	1	0	2.0775185080728957
558	0	0	0	1	1.2120432125833884
559	1	0	0	0	1.9199839955699622
560	1	0	0	0	1.329840519007024
561	1	0	0	0	2.2011396791878655
562	1	0	0	0	1.274831875547884
563	0	1	0	0	2.021654783106572
565	0	0	0	1	2.030307864406326
567	1	0	0	0	2.06223344997589
568	1	0	0	0	1.1821549819231136
569	1	0	0	0	1.5588023212557327
570	1	0	0	0	1.6636783590502524
571	0	1	0	0	2.065675594280252
572	0	0	1	0	2.0987204569702307
573	0	0	0	1	2.233677376750959
574	0	1	0	0	1.9626696281001919
575	0	0	0	1	2.3023654996048575
576	1	0	0	0	1.924540312975765
577	0	1	0	0	3.174593486728454
578	0	0	1	0	2.5438484084047235
579	0	0	0	1	2.407169085514807
580	1	0	0	0	2.7191051189082405
581	1	0	0	0	2.2550716392452648
582	1	0	0	0	3.45431025851409
583	1	0	0	0	1.8478378015672678
584	1	0	0	0	2.00103581245525
585	1	0	0	0	2.0682687719736106
586	1	0	0	0	1.7130601155571201
587	1	0	0	0	1.3813195184848985
588	1	0	0	0	1.675627080428482
589	1	0	0	0	2.822168141857143
590	0	1	0	0	1.6693542426198669
591	0	0	1	0	1.7176277894595395
592	0	0	0	1	2.187235887238187
593	1	0	0	0	1.9962436096154177
594	0	1	0	0	1.986054941582198
595	0	0	1	0	2.1143907210009574
596	0	0	0	1	1.8892352906844427
597	1	0	0	0	1.9757586949610857
598	1	0	0	0	2.0307347986217827
599	0	1	0	0	2.1813335163503766
600	0	0	1	0	2.3423667793729757
601	0	0	1	0	2.8688513501854738
602	0	0	1	0	2.475143691871556
603	0	0	0	1	1.8002080442113164
604	1	0	0	0	2.901679009890876
605	1	0	0	0	1.9863924995992852
606	1	0	0	0	2.365489509578794
607	1	0	0	0	2.084439794142365
608	0	1	0	0	2.0356905188228858
609	0	0	0	1	1.683360150229179
610	1	0	0	0	1.423641759862077
611	1	0	0	0	1.8763503936302661
612	1	0	0	0	6.506752886633556
613	1	0	0	0	4.062875423595793
614	1	0	0	0	2.193444210157028
615	1	0	0	0	1.958552814956326
616	1	0	0	0	2.293236057090324
617	1	0	0	0	2.680913826373149
618	1	0	0	0	1.997779174122704
619	1	0	0	0	2.4792371052623703
620	0	1	0	0	1.8311317544649417
621	0	0	1	0	1.7834030447055047
622	0	0	1	0	3.7120106914381936
623	0	0	1	0	3.930818872214533
624	0	0	1	0	2.590772757111142
625	0	0	0	1	2.2237703663835537
626	0	1	0	0	1.9231707533448927
627	0	0	0	1	1.7012328309587803
628	1	0	0	0	2.4520137490004754
629	1	0	0	0	2.1115064358322733
630	1	0	0	0	3.932210698796646
631	1	0	0	0	1.4391936243696628
633	1	0	0	0	2.5657777762579186
634	1	0	0	0	3.1081175479156804
635	1	0	0	0	1.6424848622818056
636	1	0	0	0	1.8972696488490133
637	1	0	0	0	3.116558244290207
638	1	0	0	0	3.238923247028183
639	0	1	0	0	1.908201961433007
640	0	0	1	0	2.217202775879889
641	0	0	1	0	2.8401572994135793
642	0	0	1	0	2.0121673218862903
643	0	0	0	1	3.319129889674387
644	0	1	0	0	1.714746563313062
645	0	0	1	0	1.9486845392257326
646	0	0	1	0	1.8078885736653016
647	0	0	1	0	2.4744035389150287
648	0	0	0	1	4.290237592756012
649	1	0	0	0	2.0813123693315934
650	1	0	0	0	1.9338688446269772
651	0	1	0	0	1.4575869202325766
652	0	0	0	1	1.6880403540871836
653	1	0	0	0	1.6072799507350826
654	0	1	0	0	1.514013589649132
655	0	0	0	1	1.7316409875721959
656	1	0	0	0	1.9661763231492124
657	1	0	0	0	2.625517461456545
658	0	1	0	0	3.4326619799075893
659	0	0	1	0	2.109750554123618
660	0	0	0	1	2.371347368019392
661	1	0	0	0	3.6084089446532914
662	1	0	0	0	2.095688235232143
663	0	1	0	0	2.5513162687273585
664	0	0	0	1	2.952785241246373
665	0	1	0	0	2.6186002986409767
666	0	0	0	1	3.9106281981150657
667	1	0	0	0	3.376213965947841
668	1	0	0	0	2.153173973885317
669	1	0	0	0	3.1789571749646806
670	1	0	0	0	2.85959199844536
671	0	1	0	0	2.7480337157862595
672	0	0	0	1	2.9638275900513666
673	1	0	0	0	3.368302300002331
674	1	0	0	0	3.806669798895314
675	1	0	0	0	4.006266500538296
676	1	0	0	0	3.0317329748923734
677	1	0	0	0	2.140984746790174
678	0	1	0	0	2.9112716465247472
680	1	0	0	0	4.127641018485
681	1	0	0	0	2.4589015188616434
682	1	0	0	0	2.6706650502850264
683	0	1	0	0	2.3661309613781927
684	0	0	0	1	3.9700765548290566
685	1	0	0	0	1.300434154244131
687	0	1	0	0	2.376151106799838
688	0	0	0	1	2.500843937414947
689	1	0	0	0	1.2331296922550103
690	0	1	0	0	2.2677624762467037
691	0	0	1	0	2.017711946533056
692	0	0	1	0	2.038114689444199
693	0	0	1	0	2.832921556478624
694	0	0	1	0	2.39009379600687
695	0	0	0	1	1.9637776132327407
696	1	0	0	0	2.6437656717520817
697	0	1	0	0	1.9061600467670858
698	0	0	0	1	1.0328707943182422
700	0	0	0	1	1.3705995451159865
701	1	0	0	0	1.659266837702664
703	1	0	0	0	1.6477137356576959
704	0	1	0	0	1.9262178961999437
705	0	0	0	1	1.8436630575793966
706	1	0	0	0	2.6111674937501745
707	0	1	0	0	2.394609545496894
708	0	0	1	0	1.991038183370647
709	0	0	1	0	2.1741651217967233
710	0	0	1	0	2.262591323685421
711	0	0	0	1	1.8964586587526293
712	1	0	0	0	1.8729320289756974
713	0	1	0	0	1.902856504143564
714	0	0	1	0	1.6636787777267403
715	0	0	0	1	2.005881190611589
716	1	0	0	0	2.066943360303052
717	1	0	0	0	3.7087247226092006
718	1	0	0	0	1.279046331201882
719	0	1	0	0	2.1245943157796696
720	0	0	1	0	2.859017969245159
721	0	0	1	0	3.828525094487441
722	0	0	0	1	2.1798028822087114
723	0	1	0	0	3.5866571193653307
724	0	0	0	1	4.799238125159417
725	0	1	0	0	4.647924170399822
726	0	0	0	1	4.906901577986312
727	1	0	0	0	1.8869723959084717
728	0	1	0	0	2.0795537522630485
729	0	0	0	1	1.9956385095679774
730	0	1	0	0	3.6171953202333627
731	0	0	1	0	3.7834021743723687
732	0	0	1	0	1.9087436685296242
733	0	0	0	1	1.8892980580848457
734	0	1	0	0	2.018048829259348
735	0	0	1	0	2.6488744077073973
736	0	0	0	1	2.3637888134719787
737	1	0	0	0	2.837915598985356
738	0	1	0	0	2.8441656754933757
739	0	0	1	0	5.4481853756121925
740	0	0	0	1	2.311323532134516
741	0	1	0	0	1.9281007473769773
742	0	0	0	1	2.0825369769309554
743	1	0	0	0	1.927376071476994
744	1	0	0	0	2.4055319874502143
745	1	0	0	0	2.833443497690731
746	1	0	0	0	4.461489588178181
747	0	1	0	0	2.522094757672286
748	0	0	1	0	2.7255157466480116
749	0	0	1	0	2.2863022494068836
750	0	0	0	1	2.9319655980150303
751	1	0	0	0	1.9573535834145057
752	1	0	0	0	2.067726275407014
753	1	0	0	0	2.1271444032672293
754	0	1	0	0	2.9634913656678203
755	0	0	1	0	1.86445161485392
756	0	0	0	1	2.145929961335787
757	1	0	0	0	2.5103770513344243
758	1	0	0	0	2.605998802863057
759	1	0	0	0	1.4925192293172571
760	1	0	0	0	1.9441452531893186
761	1	0	0	0	2.677367943058337
762	1	0	0	0	2.785545565000611
763	1	0	0	0	2.9371584285273333
764	1	0	0	0	2.4194575016933833
765	1	0	0	0	2.539193384584483
766	0	1	0	0	2.4119561156804106
767	0	0	1	0	2.0938972563232294
768	0	0	1	0	1.7400499523158004
769	0	0	0	1	1.826373443107242
770	1	0	0	0	2.6627425512984253
771	1	0	0	0	1.9619288588207107
772	0	1	0	0	2.4999160791146955
773	0	0	1	0	2.861110807678963
774	0	0	1	0	2.948485987328983
775	0	0	1	0	2.7784331933770186
776	0	0	0	1	2.99958184591931
777	1	0	0	0	2.096950628901001
778	1	0	0	0	1.2876119477995824
779	0	1	0	0	2.248927108021708
780	0	0	1	0	2.186412065166136
781	0	0	0	1	1.8991479359255248
782	1	0	0	0	2.2563950895470337
783	0	1	0	0	2.1080697114949203
784	0	0	1	0	2.464047702543288
785	0	0	1	0	2.3140510691987592
786	0	0	1	0	2.5602783472265096
787	0	0	0	1	2.2118550028008013
788	1	0	0	0	3.4755175612172544
789	1	0	0	0	1.9882750723362883
790	0	1	0	0	2.0963736555384336
791	0	0	0	1	2.397060401369554
792	1	0	0	0	2.279185480978799
793	1	0	0	0	2.999219843593375
794	1	0	0	0	1.8688524950038936
795	1	0	0	0	2.0717946897900386
796	1	0	0	0	2.406980805824571
797	1	0	0	0	1.9388899507541097
798	1	0	0	0	2.1536436751839436
799	1	0	0	0	2.2398442918257273
800	0	1	0	0	3.6237838520550283
801	0	0	0	1	2.8416827594016487
802	1	0	0	0	4.3629507134198855
803	1	0	0	0	3.8618358551184677
804	1	0	0	0	1.7121841727526856
806	1	0	0	0	5.306461740037648
807	1	0	0	0	2.08264658121048
808	1	0	0	0	1.6187984564563602
809	0	1	0	0	1.9389121658469675
810	0	0	0	1	1.7620536099383033
811	1	0	0	0	3.4006167236820195
812	1	0	0	0	3.5096212564963496
813	1	0	0	0	2.0133781104897643
814	1	0	0	0	2.3861030467896054
815	0	1	0	0	3.2286718164425507
816	0	0	0	1	2.275837513944426
817	1	0	0	0	2.697394431393095
818	0	1	0	0	2.6078016482101334
819	0	0	0	1	2.5220184276120015
820	0	1	0	0	2.13109720095579
821	0	0	1	0	2.0701909249698542
822	0	0	1	0	2.3324298304749127
823	0	0	1	0	1.9791463970368786
824	0	0	0	1	2.037533534624214
825	0	1	0	0	1.9444578853737862
826	0	0	0	1	1.964818021158515
827	1	0	0	0	3.298181179835892
828	1	0	0	0	1.7122015476461667
829	1	0	0	0	1.9974326894598138
830	1	0	0	0	2.099229821088629
831	1	0	0	0	2.679296667674739
832	1	0	0	0	2.235033779804623
833	1	0	0	0	1.819912086583981
834	1	0	0	0	2.0158486754167804
835	1	0	0	0	2.042828573100611
836	0	1	0	0	2.4488487223719906
837	0	0	0	1	2.0421409893204636
838	1	0	0	0	1.6901352241219247
839	1	0	0	0	2.048568805327606
840	1	0	0	0	1.5148021591458853
841	1	0	0	0	2.6759672229217237
842	0	1	0	0	1.9023076444927516
843	0	0	0	1	2.2578175491873513
844	1	0	0	0	2.1955943359250285
845	1	0	0	0	2.2797756556908917
846	1	0	0	0	2.6811807575565134
847	0	1	0	0	2.4632868795096217
848	0	0	1	0	2.072273570414784
849	0	0	0	1	1.7609412224557328
850	0	1	0	0	1.942958332965307
851	0	0	0	1	2.3380359801725867
852	1	0	0	0	2.771727744410448
853	0	1	0	0	2.3024685247157524
854	0	0	1	0	2.2890624529322534
855	0	0	1	0	3.9814846297865563
856	0	0	0	1	2.8633888657480675
857	1	0	0	0	1.9107365887991579
858	0	1	0	0	2.44650377244541
859	0	0	0	1	2.29086949473705
860	1	0	0	0	2.37298101888407
861	0	1	0	0	2.0514066993650597
862	0	0	1	0	2.4243880592714597
863	0	0	0	1	2.3951985671195453
864	0	1	0	0	2.5289697673548375
865	0	0	0	1	3.4417214892077985
866	1	0	0	0	1.882482587716634
867	1	0	0	0	2.815951377522385
868	1	0	0	0	1.7935350240703651
869	1	0	0	0	1.8894280486349728
870	0	1	0	0	2.384998303106301
871	0	0	0	1	2.0512464222074107
872	1	0	0	0	2.117047901060517
873	0	1	0	0	2.1541368202317948
874	0	0	0	1	2.95271373834878
875	1	0	0	0	3.5752611536438312
876	1	0	0	0	1.6556838703749948
877	0	1	0	0	1.857405665473382
878	0	0	0	1	1.8977251835630289
879	1	0	0	0	3.2568645256166167
880	1	0	0	0	2.046118623342066
881	1	0	0	0	2.4990214084527165
882	0	1	0	0	2.761848619988054
883	0	0	0	1	2.4646826711088763
884	1	0	0	0	3.7068702600926944
885	0	1	0	0	2.7516887289111587
886	0	0	1	0	2.6026361441808694
887	0	0	0	1	2.1701022044890945
888	1	0	0	0	1.9937239616796785
889	1	0	0	0	1.8204383103009492
890	1	0	0	0	2.0853993866053946
891	1	0	0	0	1.8450464580216774
892	1	0	0	0	1.6066689233846838
893	1	0	0	0	3.3350705444831976
894	1	0	0	0	6.348929936064289
895	1	0	0	0	2.402327244649976
896	1	0	0	0	2.9617354514496026
897	1	0	0	0	1.8451946816093021
898	1	0	0	0	2.7612396588574755
899	1	0	0	0	2.5151631083850843
900	1	0	0	0	2.798572840370195
901	1	0	0	0	2.390010166597813
902	1	0	0	0	7.310528426693524
903	1	0	0	0	2.1168574043322574
904	0	1	0	0	1.4080189728298467
905	0	0	1	0	2.7959668679077354
906	0	0	1	0	2.0679695985792863
907	0	0	0	1	1.9374305168030592
908	0	1	0	0	2.448317891575241
909	0	0	0	1	2.8291168035102667
910	1	0	0	0	1.58750066102909
911	1	0	0	0	1.9109362051694698
912	0	1	0	0	2.2332241706032243
913	0	0	1	0	2.730127706332294
914	0	0	1	0	2.4880874466612335
915	0	0	0	1	3.231081962213894
916	1	0	0	0	1.9963698579995128
917	0	1	0	0	1.9712425318422937
918	0	0	0	1	2.174508906649011
919	1	0	0	0	3.304496025577493
920	1	0	0	0	4.810654744269218
921	1	0	0	0	3.5549955624156984
922	1	0	0	0	2.281619284465789
923	1	0	0	0	3.186517065962489
924	0	1	0	0	1.8266554001352435
925	0	0	1	0	1.856309474792067
926	0	0	1	0	1.9902489931284855
927	0	0	1	0	2.163883427028703
928	0	0	0	1	2.1804321537867035
929	1	0	0	0	1.9836902788550703
930	0	1	0	0	1.5000342908332545
931	0	0	1	0	1.752730637035029
932	0	0	1	0	1.491436491967269
933	0	0	1	0	1.8075184038990109
934	0	0	1	0	1.4874767485328844
935	0	0	0	1	1.5121188713831217
936	1	0	0	0	2.272839002533361
937	1	0	0	0	2.251257402246963
938	1	0	0	0	1.936836750560622
939	0	1	0	0	2.8829220099050414
940	0	0	0	1	2.8573281330053524
941	0	1	0	0	1.6948372831419276
942	0	0	1	0	2.2490701456467654
943	0	0	0	1	2.0130855216435157
944	1	0	0	0	1.2959080349351548
945	1	0	0	0	3.8921969794782645
946	1	0	0	0	2.1270202688187254
947	1	0	0	0	2.30913319428992
948	1	0	0	0	5.982562992720202
949	1	0	0	0	1.581986426216719
950	1	0	0	0	1.6397418390592544
951	0	1	0	0	1.9017929140511598
952	0	0	0	1	2.3852618093611757
953	1	0	0	0	2.0899945651623635
954	1	0	0	0	2.2038510963639677
955	1	0	0	0	2.0596305364667735
956	1	0	0	0	2.4179635790280867
957	1	0	0	0	2.483132433893159
958	1	0	0	0	2.5784137665064986
959	1	0	0	0	1.7065210744693682
960	1	0	0	0	3.0144085147594954
961	1	0	0	0	2.7681624754802057
962	0	1	0	0	2.2890686716831063
963	0	0	1	0	2.698307430221815
964	0	0	1	0	2.292909725899873
965	0	0	1	0	1.9068021227249585
966	0	0	1	0	1.9756851464825833
967	0	0	0	1	1.7239425223175993
968	0	1	0	0	2.170535251366839
969	0	0	1	0	1.9557576510487404
970	0	0	0	1	1.6173153386479686
971	1	0	0	0	1.6414545448074893
972	0	1	0	0	2.4856835255743914
973	0	0	1	0	1.9651429550532962
974	0	0	0	1	2.3059750788394413
975	0	1	0	0	2.3019028102272183
976	0	0	1	0	1.977013925523205
977	0	0	0	1	1.6492297726003413
978	1	0	0	0	2.369547911335382
979	0	1	0	0	1.6849618621123932
980	0	0	0	1	1.6018939751985015
981	1	0	0	0	1.597901146455833
982	0	1	0	0	2.91983004233108
983	0	0	1	0	1.6089761812748364
984	0	0	1	0	1.4328201524787256
985	0	0	0	1	2.175898910511373
986	1	0	0	0	1.6209127646735066
987	1	0	0	0	2.0468393917897134
988	1	0	0	0	1.8656845768695647
989	1	0	0	0	2.0176496468647747
990	0	1	0	0	2.536728657646626
991	0	0	1	0	2.5746401790531204
992	0	0	0	1	2.030674175715217
993	0	1	0	0	2.6014297700466336
994	0	0	0	1	2.8696270177127237
995	1	0	0	0	1.448312789513488
996	1	0	0	0	2.4458394115539637
997	0	1	0	0	2.670426420944171
998	0	0	0	1	2.777587553739684
999	1	0	0	0	2.3607376992388853
1000	0	1	0	0	2.090393513795796
1001	0	0	1	0	1.8701390278504773
1002	0	0	1	0	1.874986850882938
1003	0	0	1	0	1.8159632640177625
1004	0	0	1	0	2.6046075572111347
1005	0	0	1	0	2.2366401168071155
1006	0	0	0	1	2.300537224108252
1007	1	0	0	0	2.395437262683067
1008	1	0	0	0	2.6856927295785495
1009	1	0	0	0	1.5157174509684384
1010	1	0	0	0	2.3992916014971786
1012	0	1	0	0	3.1390494591721785
1013	0	0	0	1	1.9791197437424204
1014	1	0	0	0	1.778473643586745
1015	0	1	0	0	1.5318730231221487
1016	0	0	1	0	1.7914164252953613
1017	0	0	1	0	1.6376086162157113
1018	0	0	0	1	1.734045676440321
1019	1	0	0	0	1.491035228367469
1020	0	1	0	0	1.6542776140534818
1021	0	0	0	1	2.2185039820407697
1023	0	0	0	1	1.5361815340856277
1024	1	0	0	0	1.884765100441046
1025	0	1	0	0	2.0537025758094694
1026	0	0	0	1	2.175975435302272
1027	1	0	0	0	1.9412857648406767
1028	0	1	0	0	2.0971987258017375
1029	0	0	1	0	1.7565170855678773
1030	0	0	1	0	1.4858389173729283
1031	0	0	0	1	1.7467903652102874
1032	0	1	0	0	1.6225234295265087
1033	0	0	0	1	3.8010916279289675
1034	1	0	0	0	1.2173268993901196
1035	1	0	0	0	1.9011012277294304
1036	0	1	0	0	1.9281729433765256
1037	0	0	0	1	1.5802950397647704
1038	1	0	0	0	1.690303786100981
1039	0	1	0	0	2.6849274551806985
1040	0	0	0	1	2.3966653100007362
1041	1	0	0	0	1.9642738213054345
1042	1	0	0	0	2.26992264579561
1043	1	0	0	0	1.6046043230212461
1044	1	0	0	0	2.2524447127282414
1045	1	0	0	0	2.1951852569461274
1046	0	1	0	0	2.942281703109211
1047	0	0	0	1	1.8177511816057683
1048	0	1	0	0	1.4919851974950165
1049	0	0	0	1	2.2035814320946208
1050	1	0	0	0	1.9833296825702489
1051	1	0	0	0	2.1313098933644024
1052	1	0	0	0	2.286888835237956
1053	1	0	0	0	2.414528871032306
1054	1	0	0	0	2.2485809302471367
1055	1	0	0	0	2.2120942737673563
1056	0	1	0	0	2.041874890423946
1057	0	0	1	0	2.3786093493272857
1058	0	0	0	1	2.0049029673426566
1059	1	0	0	0	2.1973135569648714
1060	0	1	0	0	1.8600079305751906
1061	0	0	0	1	2.173259848537363
1062	1	0	0	0	1.5220480348777599
1063	0	1	0	0	2.2596193530390156
1064	0	0	1	0	2.36923511130126
1065	0	0	1	0	2.1963986977562087
1066	0	0	1	0	2.5265849776927345
1067	0	0	0	1	2.091295915389313
1068	1	0	0	0	2.4234789036329487
1069	0	1	0	0	2.3525746388733615
1070	0	0	1	0	1.9109563671026149
1071	0	0	0	1	2.3964387267693543
1072	0	1	0	0	2.3418862564169682
1073	0	0	0	1	2.243047090808388
1074	1	0	0	0	3.5479520682714623
1075	1	0	0	0	1.5117001712227762
1076	1	0	0	0	2.377135278728008
1077	1	0	0	0	1.8518002574538035
1078	1	0	0	0	2.3933996181348762
1079	1	0	0	0	4.503766197597626
1080	1	0	0	0	1.568380334829735
1081	0	1	0	0	2.8015657933617515
1082	0	0	1	0	3.292927999030891
1083	0	0	0	1	3.1655850119131714
1084	1	0	0	0	6.537225448543345
1085	1	0	0	0	3.229799679674459
1086	0	1	0	0	1.6305396394986005
1087	0	0	1	0	2.3856450954610358
1088	0	0	1	0	2.807373189475487
1089	0	0	1	0	1.7838993853293441
1090	0	0	0	1	2.34993877810067
1091	1	0	0	0	4.20016482307271
1092	1	0	0	0	2.2094654039526467
1093	0	1	0	0	2.508414249714304
1094	0	0	1	0	1.422622574220077
1095	0	0	1	0	2.1147602181165888
1096	0	0	1	0	1.4563558500122082
1097	0	0	1	0	2.27682217174195
1098	0	0	0	1	2.0567790207111893
1099	1	0	0	0	2.873513381401192
1100	1	0	0	0	2.399008315231006
1101	1	0	0	0	1.9644105826934668
1102	1	0	0	0	2.0978453771567143
1103	1	0	0	0	2.34611603286103
1104	1	0	0	0	2.557213029182559
1105	1	0	0	0	1.899291391943589
1106	0	1	0	0	2.3646428202609244
1107	0	0	1	0	3.0699407908666516
1108	0	0	1	0	2.233747444517478
1109	0	0	1	0	2.0908506340624853
1110	0	0	0	1	2.106214195336518
1111	0	1	0	0	1.3914367706371114
1112	0	0	0	1	1.7022277443674212
1113	0	1	0	0	3.3773786392996454
1114	0	0	1	0	2.352276243943926
1115	0	0	1	0	2.6160737666975757
1116	0	0	0	1	2.6157758326821634
1117	1	0	0	0	2.636795613121134
1118	1	0	0	0	2.547298417911889
1119	0	1	0	0	1.8572636297334282
1120	0	0	0	1	2.2214600041331227
1121	0	1	0	0	3.774664031715786
1122	0	0	1	0	2.302390940604771
1123	0	0	0	1	3.488091779022961
1124	0	1	0	0	2.2668671316749784
1125	0	0	0	1	1.7967743843815542
1126	1	0	0	0	4.309469862231198
1127	0	1	0	0	1.244047162849691
1128	0	0	0	1	1.2662743074690148
1129	1	0	0	0	1.3312536410991151
1130	0	1	0	0	1.4667708568687658
1131	0	0	1	0	1.3263472286785478
1132	0	0	0	1	1.3815534382799277
1133	1	0	0	0	1.722466930127015
1134	1	0	0	0	1.7693436750195572
1135	1	0	0	0	1.518831794425202
1136	1	0	0	0	1.7789832340150986
1137	0	1	0	0	2.34105954083935
1138	0	0	1	0	1.5887663743776017
1139	0	0	1	0	2.253570124241736
1142	0	0	1	0	2.0470463412188664
1143	0	0	1	0	1.4939229589790546
1145	0	0	1	0	2.1071758122356954
1146	0	0	1	0	1.763766052246179
1147	0	0	0	1	1.9240407649847813
1148	0	1	0	0	2.108691098498837
1150	1	0	0	0	1.4542520809433253
1151	1	0	0	0	1.2920132675758218
1153	1	0	0	0	1.2405398657095423
1155	1	0	0	0	1.0537685962496108
1156	1	0	0	0	1.5487580630822562
1157	1	0	0	0	1.6749946618900957
1158	1	0	0	0	1.6259971055905833
1159	1	0	0	0	1.532554078919258
1160	0	1	0	0	1.2637761159691343
1161	0	0	0	1	1.3501455926480104
1162	1	0	0	0	1.4613921263083742
1163	1	0	0	0	1.6001598004937867
1164	1	0	0	0	1.359902235924424
1166	0	1	0	0	3.672234828467009
1167	0	0	1	0	2.9252452944819853
1168	0	0	0	1	1.6689911425395596
1169	1	0	0	0	1.0092923667146863
1171	0	1	0	0	2.4871381987045207
1172	0	0	1	0	2.445351305440827
1173	0	0	0	1	1.887043183970707
1174	1	0	0	0	1.5749200423904417
1175	1	0	0	0	1.7495677327866836
1176	1	0	0	0	1.9248620730059218
1177	1	0	0	0	2.2148784156404977
1178	1	0	0	0	2.289541795601295
1179	1	0	0	0	2.06631319722533
1180	0	1	0	0	2.0192802813122936
1181	0	0	0	1	1.6478841840326028
1182	1	0	0	0	2.617917448592634
1183	1	0	0	0	2.610997882655143
1184	1	0	0	0	2.058421276237088
1185	1	0	0	0	2.2381520640665267
1186	0	1	0	0	2.272390443631737
1187	0	0	0	1	2.008264713745222
1188	1	0	0	0	1.7709503490518999
1189	1	0	0	0	2.0591041741222678
1190	1	0	0	0	2.116435638673173
1191	1	0	0	0	2.065903805990701
1192	1	0	0	0	1.9227598877251824
1193	1	0	0	0	1.7690491853492247
1194	1	0	0	0	1.6742055948710972
1195	1	0	0	0	2.1052294621688223
1196	0	1	0	0	2.097847249678236
1197	0	0	1	0	2.1925424919290086
1198	0	0	0	1	2.253800371423341
1199	1	0	0	0	1.755892714856556
1200	1	0	0	0	1.7303309168770566
1201	1	0	0	0	3.7692438674370727
1202	1	0	0	0	2.1246357183376485
1203	1	0	0	0	2.0612412495077086
1204	1	0	0	0	2.4230239702462333
1205	1	0	0	0	4.066528807542199
1206	0	1	0	0	1.824670661354847
1207	0	0	0	1	2.452085220359504
1208	1	0	0	0	2.7400896116223734
1209	0	1	0	0	3.1229672774954125
1210	0	0	1	0	2.097739883391427
1211	0	0	1	0	1.9024458995930138
1212	0	0	1	0	1.9925417759696074
1213	0	0	0	1	3.6821316859071542
1214	1	0	0	0	2.366403676232149
1215	1	0	0	0	2.436897543402048
1216	1	0	0	0	2.366403676232149
1217	1	0	0	0	1.9239344131474543
1218	1	0	0	0	2.6544576707773104
1219	1	0	0	0	1.7390054295143846
1220	1	0	0	0	1.894936603413851
1221	1	0	0	0	1.743371557470032
1222	0	1	0	0	2.8219800001059063
1223	0	0	0	1	1.9487708011859914
1224	1	0	0	0	2.47529212263487
1225	0	1	0	0	3.6304398797947157
1226	0	0	1	0	3.6861560314208464
1227	0	0	1	0	3.1405733896692736
1228	0	0	0	1	3.101380716043332
1229	1	0	0	0	1.427938848218002
1230	1	0	0	0	1.0000000000000002
1231	1	0	0	0	2.4837122859050957
1232	1	0	0	0	1.5106692272442217
1233	1	0	0	0	1.7046870517817738
1234	1	0	0	0	1.6463438128592605
1235	1	0	0	0	2.7847518786323353
1236	1	0	0	0	4.259338586210286
1237	1	0	0	0	1.7186764670224206
1239	1	0	0	0	4.921385234944152
1240	1	0	0	0	1.8044382794246567
1241	1	0	0	0	2.095688235232143
1242	1	0	0	0	2.670749209657666
1243	0	1	0	0	1.8317894742604992
1244	0	0	1	0	2.27753764380333
1245	0	0	1	0	2.1773640573883744
1246	0	0	0	1	2.063535119637613
1247	0	1	0	0	2.799345677238443
1248	0	0	0	1	1.909110612038793
1249	1	0	0	0	1.365627046985998
1250	1	0	0	0	1.582472435840888
1251	1	0	0	0	2.1249010657314367
1252	1	0	0	0	2.079443291384228
1253	1	0	0	0	1.8091117561367296
1254	0	1	0	0	2.4656504370084042
1255	0	0	0	1	1.7052748556987833
1256	1	0	0	0	2.1141852983195024
1257	1	0	0	0	1.9439477102304266
1258	1	0	0	0	2.3905010311468984
1259	1	0	0	0	2.888241379952081
1260	0	1	0	0	2.483408271433626
1261	0	0	1	0	2.819564715765772
1262	0	0	1	0	2.271372094305902
1263	0	0	1	0	2.4512519048302215
1264	0	0	0	1	2.4068105877664348
1266	0	1	0	0	1.7547210773367128
1267	0	0	1	0	2.7450827328323166
1268	0	0	0	1	1.6368933520757607
1269	1	0	0	0	3.4173362868099284
1270	0	1	0	0	2.2043132769873854
1271	0	0	0	1	2.1544680004494707
1272	1	0	0	0	2.4440228798042547
1273	1	0	0	0	2.141873644285388
1274	1	0	0	0	3.0540415919988644
1275	1	0	0	0	1.87615231785245
1276	0	1	0	0	1.6488176510881793
1277	0	0	0	1	1.5101797413391094
1278	1	0	0	0	2.3404199131135615
1279	1	0	0	0	2.1920917850711796
1280	1	0	0	0	2.626173681075845
1281	1	0	0	0	1.5615581698946979
1282	0	1	0	0	1.8421438061353743
1283	0	0	0	1	2.312949953087804
1284	0	1	0	0	2.479773473671515
1285	0	0	0	1	2.07004741132345
1286	1	0	0	0	2.2869034628553826
1287	1	0	0	0	2.1456045434004047
1288	1	0	0	0	2.6372208068983687
1289	1	0	0	0	1.790296296673652
1290	1	0	0	0	1.6732678834508141
1291	1	0	0	0	3.2607849584151554
1292	1	0	0	0	1.5678555044361444
1293	1	0	0	0	4.585433846082619
1294	1	0	0	0	1.5528829689493988
1295	0	1	0	0	2.053259555652347
1296	0	0	1	0	2.203249046590703
1297	0	0	1	0	2.3082593668405558
1298	0	0	1	0	2.119287258359439
1299	0	0	0	1	2.10186954498318
1300	1	0	0	0	2.389323141686243
1301	0	1	0	0	2.3110915107742036
1302	0	0	0	1	1.0860560596741025
1303	1	0	0	0	2.44633304274388
1304	0	1	0	0	1.6641800607320676
1305	0	0	0	1	1.7845077972762775
1306	0	1	0	0	2.704977915497907
1307	0	0	1	0	2.876187211739195
1308	0	0	0	1	3.009278896376642
1309	1	0	0	0	2.1296842539557823
1310	1	0	0	0	3.543805009655449
1311	0	1	0	0	1.8293681910543595
1312	0	0	1	0	2.615914067196412
1313	0	0	0	1	2.0132999581271283
1314	1	0	0	0	2.451283883814033
1315	0	1	0	0	1.662627198288412
1316	0	0	1	0	3.031781437246191
1317	0	0	1	0	2.229068036229647
1318	0	0	1	0	2.3976449088425866
1319	0	0	1	0	3.132692174101123
1320	0	0	1	0	3.298670189928734
1321	0	0	1	0	2.4315280112339868
1322	0	0	1	0	2.045702868461731
1323	0	0	1	0	2.14340594521129
1326	1	0	0	0	2.308854166807451
1327	1	0	0	0	2.1514939297781135
1328	0	1	0	0	1.9462956585937548
1329	0	0	0	1	2.216680544578952
1330	1	0	0	0	2.0369824305529582
1331	1	0	0	0	3.9559201437603035
1332	1	0	0	0	1.8674395141923341
1333	1	0	0	0	1.8136597093295117
1334	0	1	0	0	1.882075205980309
1336	0	0	0	1	2.304105343341369
1337	1	0	0	0	1.5459000007062338
1338	1	0	0	0	2.1545470012750845
1339	1	0	0	0	2.1798725563466257
1340	1	0	0	0	2.095688235232143
1341	1	0	0	0	2.114474417145862
1342	1	0	0	0	2.4029835559289605
1343	1	0	0	0	2.9157685980338175
1344	0	1	0	0	1.7480937478911696
1345	0	0	1	0	1.8319948778145554
1346	0	0	1	0	2.0070595368259654
1347	0	0	0	1	2.125610851588342
1348	1	0	0	0	1.693092707234726
1349	1	0	0	0	2.0497287951337064
1350	1	0	0	0	1.7911340084468574
1351	1	0	0	0	1.8223634863302278
1352	0	1	0	0	1.33720646129538
1353	0	0	0	1	1.9463651433187497
1354	1	0	0	0	2.7353295758454252
1355	0	1	0	0	1.2881254532624573
1356	0	0	0	1	1.9158340669233014
1357	0	1	0	0	1.6109577275486486
1358	0	0	0	1	1.1547689275088282
1359	0	1	0	0	2.1617199662191178
1360	0	0	0	1	2.1247166837160947
1361	1	0	0	0	2.4543006870786233
1362	0	1	0	0	1.8901841826558006
1363	0	0	0	1	1.6624809935676692
1364	1	0	0	0	1.5423974894247243
1365	0	1	0	0	2.0278550109476967
1366	0	0	0	1	2.523712834073031
1367	1	0	0	0	1.543954114506369
1368	0	1	0	0	1.3800527217785583
1369	0	0	1	0	2.283040140974927
1370	0	0	1	0	1.4529629112288653
1371	0	0	1	0	2.0390623103201504
1372	0	0	1	0	1.8859363798357012
1374	0	0	0	1	1.3753526328557364
1375	1	0	0	0	1.2685857922778336
1376	0	1	0	0	2.215972405807986
1377	0	0	0	1	2.2298453782163477
1378	0	1	0	0	1.7349615551466577
1381	0	1	0	0	1.7880741190154088
1382	0	0	0	1	2.0037110623833794
1383	1	0	0	0	1.4124516419506925
1384	1	0	0	0	1.2725335669239488
1385	1	0	0	0	1.1492331197502723
1387	1	0	0	0	2.1673285021098905
1388	1	0	0	0	3.1278439570937833
1389	1	0	0	0	2.511081410901752
1390	1	0	0	0	1.4718027233022615
1391	1	0	0	0	2.5107121561202885
1392	1	0	0	0	3.4561385051210247
1393	0	1	0	0	1.8581545343844346
1394	0	0	1	0	2.7901511113260695
1395	0	0	0	1	1.7304311107380517
1396	1	0	0	0	1.6602899583611435
1397	1	0	0	0	1.8107802241670568
1398	1	0	0	0	2.75935243984903
1399	1	0	0	0	2.056229862877511
1400	0	1	0	0	2.2015783377646936
1401	0	0	1	0	2.0501485979930756
1402	0	0	1	0	2.3159238067425947
1403	0	0	1	0	1.7530972378386274
1404	0	0	1	0	2.142094775093377
1405	0	0	1	0	1.8638260995933664
1406	0	0	1	0	1.7833627157718044
1407	0	0	1	0	1.9384780024087913
1408	0	0	1	0	2.1732895163405463
1409	0	0	1	0	1.9086902466171078
1410	0	0	0	1	2.0153492231547308
1411	0	1	0	0	1.8803738846696094
1412	0	0	0	1	2.2125801474013085
1415	0	1	0	0	1.4582466019872162
1418	1	0	0	0	2.0546633810922046
1419	1	0	0	0	1.600205950440073
1420	0	1	0	0	1.5282702124371559
1421	0	0	1	0	1.3664069132981576
1422	0	0	1	0	1.6771681808850392
1423	0	0	0	1	1.4674552506931564
1424	1	0	0	0	3.6724563561693784
1425	1	0	0	0	2.670354152541573
1426	1	0	0	0	1.8189310592031636
1427	1	0	0	0	2.3406008569391723
1429	1	0	0	0	1.7407385252413872
1430	1	0	0	0	1.5389824179884108
1431	0	1	0	0	1.5991871882995057
1432	0	0	0	1	1.6824325987707074
1433	1	0	0	0	1.851633497214744
1434	1	0	0	0	1.6420043415894259
1435	1	0	0	0	1.9033939213195978
1436	1	0	0	0	2.2893131509046607
1437	1	0	0	0	1.9569607415188879
1438	1	0	0	0	2.0535754109303106
1439	1	0	0	0	1.7516211375286566
1440	0	1	0	0	1.7399958739875994
1441	0	0	0	1	2.4415008017537128
1442	1	0	0	0	2.573682138475641
1443	1	0	0	0	1.7628321623443255
1444	1	0	0	0	1.6725737969837315
1445	1	0	0	0	1.626720095345283
1446	1	0	0	0	2.4333080583442155
1447	1	0	0	0	1.6909825317274307
1448	1	0	0	0	1.610347874621961
1449	1	0	0	0	1.8112830553556296
1450	1	0	0	0	1.8469167140558063
1451	0	1	0	0	2.4071123413188684
1452	0	0	1	0	2.166053448087188
1453	0	0	1	0	2.1719185552708087
1454	0	0	1	0	1.8790501137575084
1455	0	0	0	1	2.4207164535796606
1456	1	0	0	0	1.524759722509483
1457	1	0	0	0	2.1488763733507925
1458	1	0	0	0	2.5038709054197
1459	0	1	0	0	1.6827809001966936
1460	0	0	0	1	1.9310357885660299
1461	1	0	0	0	1.9677786514398452
1462	1	0	0	0	1.6863085023541389
1463	1	0	0	0	1.91378254597719
1464	1	0	0	0	2.8527292507747695
1465	1	0	0	0	2.2709460607477925
1466	1	0	0	0	1.6422264510883613
1467	1	0	0	0	1.6648974073042904
1469	0	0	0	1	1.3504084527326226
1470	1	0	0	0	1.369735645870352
1472	1	0	0	0	1.5006252220059466
1473	1	0	0	0	2.0509550886831507
1474	1	0	0	0	1.7964831819637614
1475	1	0	0	0	1.836998888251777
1476	1	0	0	0	2.281773103927901
1477	0	1	0	0	1.8527652092314355
1478	0	0	1	0	2.28194892136749
1479	0	0	1	0	2.678370021887169
1480	0	0	0	1	2.521573386738594
1481	1	0	0	0	1.7929561687580922
1483	0	0	1	0	1.2806998889804129
1484	0	0	0	1	2.4611438206885645
1485	1	0	0	0	1.5762209832950134
1486	0	1	0	0	3.1549312308805355
1487	0	0	1	0	2.8005652122192033
1488	0	0	0	1	2.6779269582578116
1489	1	0	0	0	1.597860006364551
1490	1	0	0	0	2.7562588445718106
1491	1	0	0	0	2.836190604368153
1492	1	0	0	0	2.0560445810777503
1493	1	0	0	0	2.028256653493159
1494	1	0	0	0	2.0754461477764035
1495	0	1	0	0	1.7297278746916716
1496	0	0	1	0	1.7991234820321649
1497	0	0	1	0	1.8110811980857182
1498	0	0	1	0	1.813575275638241
1499	0	0	1	0	2.297255580039638
1500	0	0	0	1	2.0579210740919613
1501	0	1	0	0	2.251277078069879
1502	0	0	1	0	1.829302514022623
1504	1	0	0	0	1.7899835583384516
1505	1	0	0	0	2.2934228977908337
1506	1	0	0	0	3.438502637055691
1507	1	0	0	0	2.0131211348377582
1508	0	1	0	0	2.093445025285007
1509	0	0	0	1	1.6996671916341939
1510	1	0	0	0	1.0226617441591683
1511	1	0	0	0	1.8833068253455192
1512	1	0	0	0	1.9550156714613947
1513	1	0	0	0	1.696561547877971
1514	1	0	0	0	1.524260555631056
1515	1	0	0	0	1.8873634566986985
1516	1	0	0	0	1.3880374897556371
1517	0	1	0	0	1.725814132373623
1518	0	0	1	0	1.5877441106135557
1519	0	0	0	1	1.5597523054314668
1521	0	1	0	0	1.6054973702030222
1522	0	0	0	1	1.8997349615466226
1524	1	0	0	0	1.7605053567934261
1525	1	0	0	0	1.8371008180786779
1526	0	1	0	0	2.0754352216246748
1527	0	0	1	0	1.9509150437959175
1528	0	0	1	0	1.8617571365364483
1529	0	0	1	0	2.17149496333252
1530	0	0	1	0	2.112638340675178
1531	0	0	0	1	2.902366517657571
1532	1	0	0	0	1.9678864626276673
1533	1	0	0	0	1.8581563210211998
1534	1	0	0	0	3.4452250384934664
1535	1	0	0	0	1.9470843245213307
1536	0	1	0	0	2.523432065235464
1537	0	0	0	1	1.9995421367210615
1538	1	0	0	0	2.388614869323826
1539	1	0	0	0	1.984215072367552
1540	1	0	0	0	1.444659340416249
1541	1	0	0	0	1.7858744665031245
1542	1	0	0	0	1.9953162507548965
1543	0	1	0	0	2.310158057509424
1544	0	0	1	0	1.8686219652472706
1545	0	0	0	1	1.7793588060634966
1546	1	0	0	0	1.7405079792410443
1547	1	0	0	0	1.9597243906620359
1548	1	0	0	0	2.0435880887864477
1549	1	0	0	0	1.676788638174819
1550	1	0	0	0	2.0107211137722656
1551	1	0	0	0	1.994745465497262
1552	1	0	0	0	2.160157256077293
1553	1	0	0	0	2.6180333639528035
1554	1	0	0	0	2.6533480046342883
1555	1	0	0	0	4.071493665206713
1556	1	0	0	0	1.956461946411537
1557	1	0	0	0	2.0923045861434013
1558	1	0	0	0	1.1277344396214275
1559	1	0	0	0	1.3119836748875477
1560	1	0	0	0	1.421547417466396
1561	0	1	0	0	2.0042636478069564
1562	0	0	1	0	1.7587174142349569
1563	0	0	0	1	1.8631796418790938
1564	1	0	0	0	1.426456357902141
1565	1	0	0	0	1.3736750377945985
1566	1	0	0	0	1.996487728271088
1567	1	0	0	0	1.5570674954136763
1569	0	0	1	0	1.3739060195789143
1570	0	0	0	1	2.4848687038046022
1571	0	1	0	0	1.684814887215222
1572	0	0	0	1	1.4889771941106928
1573	0	1	0	0	1.9987004438340168
1574	0	0	1	0	2.091754194861343
1575	0	0	0	1	1.797027586413859
1576	1	0	0	0	2.1100077156999637
1577	1	0	0	0	1.7691317791709436
1578	1	0	0	0	1.0408114523487018
1579	0	1	0	0	1.6467583912378192
1580	0	0	0	1	1.7868401619869587
1581	1	0	0	0	1.510209490500456
1582	1	0	0	0	1.6375461142126229
1583	0	1	0	0	1.7313501158117668
1584	0	0	0	1	2.4122253578334556
1585	1	0	0	0	1.3387713514083115
1586	1	0	0	0	1.779200660998749
1587	0	1	0	0	1.4103876587601394
1588	0	0	1	0	1.7366036459283307
1589	0	0	0	1	1.5974806873900493
1590	1	0	0	0	1.4131773207021578
1591	0	1	0	0	2.9400579430333984
1592	0	0	1	0	2.689886770721474
1593	0	0	0	1	2.4029086079810145
1594	0	1	0	0	1.4802406275679902
1595	0	0	0	1	1.9183087733113027
1599	1	0	0	0	1.532386962716884
1600	0	1	0	0	2.0877997187014774
1601	0	0	0	1	2.357738071253106
1602	1	0	0	0	1.6184701583203642
1603	0	1	0	0	2.37762999087741
1604	0	0	0	1	2.4036806237601067
1605	1	0	0	0	1.7475997166902684
1606	1	0	0	0	1.6377433423193626
1607	1	0	0	0	2.2539815551261966
1608	0	1	0	0	2.005373250874696
1609	0	0	1	0	2.2128343431897615
1610	0	0	0	1	1.8200772027859333
1611	1	0	0	0	2.1090719222995764
1612	1	0	0	0	1.669466479153291
1613	1	0	0	0	2.040555871461228
1614	1	0	0	0	2.171331194582084
1615	1	0	0	0	1.939452915406635
1616	1	0	0	0	1.7066703660399818
1617	1	0	0	0	2.874505615625473
1619	1	0	0	0	1.7223907044290425
1620	0	1	0	0	2.1109334583103503
1621	0	0	0	1	1.88909696094006
1622	1	0	0	0	1.8835791492374898
1623	0	1	0	0	3.0330159701685173
1624	0	0	0	1	2.571231559767534
1625	1	0	0	0	3.695778655838976
1626	0	1	0	0	2.535126829615337
1627	0	0	0	1	2.130679684937995
1628	1	0	0	0	1.7982295777756145
1629	0	1	0	0	1.990620426274217
1630	0	0	0	1	1.998137327634443
1631	1	0	0	0	2.030361250770464
1632	1	0	0	0	2.3440159801252185
1633	1	0	0	0	2.6601566386487927
1634	1	0	0	0	2.581026945775534
1635	1	0	0	0	2.522394747886302
1636	0	1	0	0	1.5074218776825414
1637	0	0	1	0	2.0557131284452033
1638	0	0	0	1	2.594641923809449
1639	1	0	0	0	1.9014566697943056
1640	1	0	0	0	2.280152806556175
1641	1	0	0	0	1.6801002468407837
1642	0	1	0	0	2.639968327671807
1643	0	0	0	1	2.1473005637093574
1644	1	0	0	0	2.545218790550861
1645	1	0	0	0	2.007919302722223
1646	1	0	0	0	1.6386813045161301
1647	1	0	0	0	2.332693389052991
1648	1	0	0	0	1.5982672496856398
1649	0	1	0	0	2.410673858278159
1650	0	0	1	0	2.2050476838738615
1651	0	0	1	0	2.6282367399392754
1652	0	0	1	0	1.937097727355472
1653	0	0	1	0	2.1692988160895568
1654	0	0	1	0	2.336221268982841
1655	0	0	0	1	2.333007789607689
1656	1	0	0	0	3.8551162269574295
1657	1	0	0	0	2.4091511266089727
1658	1	0	0	0	2.6808131089718334
1659	1	0	0	0	3.4950472402248685
1660	1	0	0	0	2.534165393956812
1661	1	0	0	0	2.1611325089406246
1662	1	0	0	0	1.87373438369503
1663	1	0	0	0	3.3046554950984994
1664	1	0	0	0	1.9637593270999962
1665	0	1	0	0	1.6572837220620218
1666	0	0	1	0	2.037404873022189
1667	0	0	0	1	1.6997647335213082
1668	1	0	0	0	2.2836140727907046
1669	1	0	0	0	2.4360518238492603
1670	1	0	0	0	1.4997429985966058
1671	0	1	0	0	2.2233472726946646
1672	0	0	0	1	2.766273038869036
1673	1	0	0	0	4.306938859985415
1674	1	0	0	0	2.6850925248455146
1675	1	0	0	0	1.7732769580467458
1676	1	0	0	0	4.62295826122911
1677	1	0	0	0	2.234635996921197
1678	1	0	0	0	3.518351620565652
1679	1	0	0	0	1.9579777059208459
1680	1	0	0	0	2.1173788507436293
1681	1	0	0	0	3.135758619952874
1682	1	0	0	0	1.7746666271687224
1683	1	0	0	0	2.106517640069393
1684	1	0	0	0	2.151184632093132
1685	1	0	0	0	2.144107433750314
1686	1	0	0	0	2.403675222170708
1687	1	0	0	0	1.917010300679443
1688	1	0	0	0	2.1036709018892275
1689	1	0	0	0	1.7435329640936745
1690	0	1	0	0	1.6129586899338662
1691	0	0	1	0	1.6097582010506573
1692	0	0	0	1	1.7666611961328085
1693	0	1	0	0	2.0282681050327867
1694	0	0	1	0	2.195728679746547
1695	0	0	0	1	1.7447236688557413
1696	1	0	0	0	2.040144912698115
1697	1	0	0	0	5.851209536518855
1698	1	0	0	0	7.618011314022905
1699	1	0	0	0	1.6865579393837205
1700	0	1	0	0	2.254866276260516
1701	0	0	1	0	2.171034144025524
1702	0	0	1	0	2.157956154549204
1703	0	0	1	0	2.155094771242563
1704	0	0	1	0	2.3569724461958135
1705	0	0	0	1	2.114015433145781
1706	1	0	0	0	2.0846289316414977
1707	0	1	0	0	1.6833232304932813
1708	0	0	0	1	2.1938309260691504
1709	1	0	0	0	2.3362855251660015
1710	1	0	0	0	1.9287884323177278
1711	1	0	0	0	1.642493870696108
1712	0	1	0	0	1.9066709235081616
1713	0	0	1	0	1.9719670661688458
1714	0	0	0	1	3.145645856270925
1715	0	1	0	0	2.145321251435875
1716	0	0	0	1	2.8312269396839698
1717	1	0	0	0	1.6830992383699246
1718	0	1	0	0	2.5240604088061893
1719	0	0	0	1	2.585999428787215
1720	0	1	0	0	2.4171952990599443
1721	0	0	1	0	2.084923128630254
1722	0	0	0	1	1.8756021944913026
1723	1	0	0	0	3.443042624844722
1724	1	0	0	0	2.133421371829035
1725	1	0	0	0	2.1430849566832517
1726	1	0	0	0	2.011205413859238
1727	1	0	0	0	1.7530128951223833
1728	1	0	0	0	1.4131430055501177
1729	1	0	0	0	1.786945987367767
1730	0	1	0	0	1.7502470938969659
1731	0	0	0	1	2.312589568332359
1732	1	0	0	0	1.664704553381138
1733	0	1	0	0	1.8903269917696142
1734	0	0	1	0	3.7850436773791625
1735	0	0	0	1	3.672042590168562
1737	1	0	0	0	6.000005323780659
1738	1	0	0	0	6.231275215948115
1739	0	1	0	0	2.734008409257977
1740	0	0	0	1	3.045110408895611
1742	1	0	0	0	2.2166175631208103
1743	1	0	0	0	2.029180331693347
1744	1	0	0	0	2.0612150000149714
1745	1	0	0	0	1.5996406940264065
1746	1	0	0	0	1.9335563496030332
1747	1	0	0	0	1.899279692038742
1748	1	0	0	0	1.9570552642633607
1749	1	0	0	0	1.6660931696765946
1750	1	0	0	0	2.9771362609308123
1751	1	0	0	0	1.2692915655133872
1752	1	0	0	0	2.1736792746568376
1753	1	0	0	0	2.5077786196570355
1754	0	1	0	0	1.8163461808181653
1755	0	0	0	1	2.5257859246509566
1756	0	1	0	0	1.8902855489671249
1757	0	0	0	1	2.672628789803363
1758	1	0	0	0	2.3410833982385224
1759	1	0	0	0	2.4433945683507314
1760	1	0	0	0	2.664915762540151
1761	1	0	0	0	2.4343611688020825
1762	1	0	0	0	1.5993861249766836
1763	1	0	0	0	2.0803006767454404
1764	1	0	0	0	5.111238662028389
1765	0	1	0	0	1.7934185299822856
1766	0	0	1	0	2.09464344389965
1767	0	0	1	0	1.9974004129980767
1768	0	0	1	0	2.284714633578248
1769	0	0	0	1	2.5562011702814287
1770	1	0	0	0	2.715510532642656
1771	0	1	0	0	1.6820440890827986
1772	0	0	1	0	2.4392921269475827
1773	0	0	1	0	1.9336659244536725
1774	0	0	1	0	2.017577038254002
1775	0	0	1	0	1.8944164988187282
1776	0	0	1	0	1.8232998385557282
1777	0	0	0	1	1.681879926090845
1778	1	0	0	0	2.499741403882475
1779	1	0	0	0	1.6742019487378659
1780	1	0	0	0	1.8664189886404616
1781	1	0	0	0	1.6805832604125677
1782	1	0	0	0	3.0040506786409247
1783	1	0	0	0	1.488768699641108
1784	0	1	0	0	2.227243504809463
1785	0	0	0	1	2.837192098253897
1786	1	0	0	0	2.560313759322738
1787	1	0	0	0	2.69428193040719
1788	0	1	0	0	2.399828790957628
1789	0	0	0	1	1.9772909339099083
1790	1	0	0	0	1.4928105011864667
1791	1	0	0	0	1.7609405610867384
1792	0	1	0	0	1.8725746232455243
1793	0	0	1	0	1.8522053944860633
1794	0	0	1	0	2.3879386109283
1795	0	0	1	0	2.216893486473469
1796	0	0	1	0	1.5795821075911447
1797	0	0	0	1	2.5494754635565884
1798	1	0	0	0	2.4489199749986335
1799	1	0	0	0	1.9477804466209212
1800	1	0	0	0	7.184060150284875
1801	1	0	0	0	2.6739489233076594
1802	1	0	0	0	1.789704335535391
1803	1	0	0	0	3.5212322093079105
1804	1	0	0	0	2.401816029851347
1805	1	0	0	0	2.3596362661789216
1806	1	0	0	0	1.6744266132815577
1807	1	0	0	0	1.9291779211459663
1808	1	0	0	0	2.007873383694693
1809	1	0	0	0	1.8480540124717155
1810	1	0	0	0	1.8435616000258703
1811	1	0	0	0	1.4476118599485421
1812	1	0	0	0	1.5990727040681556
1813	1	0	0	0	2.4648254601677446
1814	1	0	0	0	2.0008858292760086
1815	0	1	0	0	1.811750864534007
1816	0	0	1	0	1.915715449926698
1818	1	0	0	0	1.9131613375667769
1819	0	1	0	0	2.614338692938232
1820	0	0	0	1	1.9631720046428642
1821	1	0	0	0	2.0070245955617545
1822	1	0	0	0	1.9172244928411466
1823	1	0	0	0	2.3634839629314968
1824	0	1	0	0	2.294937913596568
1825	0	0	0	1	2.7534492280742797
1826	1	0	0	0	1.6595240532660158
1827	1	0	0	0	2.232844469480981
1828	1	0	0	0	2.532278143419845
1829	0	1	0	0	1.9684057225982121
1830	0	0	0	1	2.4318326934154553
1831	1	0	0	0	2.0879409254164787
1832	1	0	0	0	3.7068071471177246
1833	1	0	0	0	1.6866634343959344
1834	1	0	0	0	2.542286474367857
1835	0	1	0	0	2.2078194195841228
1836	0	0	0	1	1.8736101931661118
1837	1	0	0	0	3.0454928094429756
1838	1	0	0	0	1.8892258639427528
1839	0	1	0	0	2.6720609942383846
1840	0	0	0	1	1.3557117962933496
1841	1	0	0	0	3.2280528900496916
1842	0	1	0	0	4.152655423502939
1843	0	0	0	1	3.5508993964743403
1844	1	0	0	0	1.8823829902931106
1845	1	0	0	0	2.277280606488848
1846	1	0	0	0	1.8145921176257638
1847	0	1	0	0	5.324121138127631
1848	0	0	0	1	1.600524758304565
1849	1	0	0	0	2.0863679463950757
1850	1	0	0	0	2.090517097558437
1851	1	0	0	0	1.2752297165412108
1852	1	0	0	0	2.3387292986399544
1853	1	0	0	0	1.766598641452687
1854	1	0	0	0	2.906599315776489
1855	0	1	0	0	2.7530441449044423
1856	0	0	0	1	2.713813105299733
1857	1	0	0	0	1.8726406129534523
1858	0	1	0	0	1.7438756149675463
1859	0	0	0	1	2.3052856371866732
1860	1	0	0	0	1.996625377164336
1861	1	0	0	0	1.804765179744571
1862	1	0	0	0	2.2136565672812805
1863	1	0	0	0	1.6967867108416983
1864	0	1	0	0	1.8605562666942614
1865	0	0	1	0	1.8440255918369526
1866	0	0	0	1	1.7669621027834443
1867	1	0	0	0	2.0778768118550888
1868	0	1	0	0	1.5675614684237136
1869	0	0	0	1	2.214004728117109
1870	1	0	0	0	2.14784506159376
1871	1	0	0	0	2.3106224630863097
1872	1	0	0	0	1.8856929901547401
1873	1	0	0	0	2.812129551171441
1874	1	0	0	0	2.405350201032964
1875	0	1	0	0	4.582294250017523
1876	0	0	0	1	2.4582338674705064
1877	1	0	0	0	3.0587741643946
1878	1	0	0	0	1.938804085212765
1879	1	0	0	0	3.2467391792300457
1880	1	0	0	0	2.0723265441041394
1881	0	1	0	0	2.421565196486794
1882	0	0	0	1	1.7152298080441102
1883	0	1	0	0	1.7849668797403315
1884	0	0	0	1	2.1322687430464202
1885	0	1	0	0	2.697811515750346
1886	0	0	0	1	2.468519161441886
1888	1	0	0	0	1.5223410141970035
1889	0	1	0	0	2.5263359771427862
1890	0	0	1	0	5.132052414904192
1891	0	0	0	1	2.1318516314818594
1892	1	0	0	0	4.796150071870005
1893	0	1	0	0	2.110387252576519
1894	0	0	0	1	1.8108190464667688
1895	0	1	0	0	2.357368215970573
1896	0	0	1	0	2.649364005053148
1897	0	0	0	1	2.3912370322608276
1898	0	1	0	0	2.5643906149387954
1899	0	0	0	1	1.847241100908817
1900	0	1	0	0	1.7494272240832711
1901	0	0	0	1	1.960092382152197
1902	1	0	0	0	4.04669471641313
1903	1	0	0	0	1.524955839351535
1904	0	1	0	0	1.2522619927761276
1905	0	0	1	0	2.0907521026685005
1906	0	0	0	1	2.14629892588359
1907	0	1	0	0	2.078714580798409
1908	0	0	1	0	2.4089305389592246
1909	0	0	1	0	2.0942037706776135
1910	0	0	1	0	1.9253022888530886
1911	0	0	0	1	2.154725154062361
1912	1	0	0	0	2.361682614441063
1913	0	1	0	0	2.2498839061968536
1914	0	0	1	0	2.1167777256821445
1915	0	0	1	0	1.8983724312950376
1916	0	0	0	1	2.2998104189716493
1917	0	1	0	0	1.8189893925406975
1918	0	0	0	1	2.063033836842242
1919	0	1	0	0	1.6053432018805573
1920	0	0	0	1	1.6653007009182073
1921	1	0	0	0	1.6437649306115156
1922	0	1	0	0	2.046861662513411
1923	0	0	0	1	1.6778897242035418
1924	0	1	0	0	2.38722689736803
1925	0	0	0	1	2.406051235715916
1926	1	0	0	0	3.617182558734709
1927	1	0	0	0	2.3264682752550923
1928	1	0	0	0	2.5451964629186374
1930	1	0	0	0	1.5992539798155878
1931	1	0	0	0	2.9135745108007334
1932	1	0	0	0	2.029823852812294
1933	1	0	0	0	1.8801233455271305
1934	1	0	0	0	2.186701383913673
1935	1	0	0	0	2.270784961970462
1936	0	1	0	0	2.2729929143063003
1937	0	0	0	1	1.9627667629467749
1938	0	1	0	0	1.4847011014340958
1939	0	0	0	1	2.804646913342565
1940	1	0	0	0	1.9613714197035492
1941	0	1	0	0	2.363484565931613
1942	0	0	1	0	2.222357855114293
1943	0	0	0	1	2.1547469332580196
1944	1	0	0	0	3.1329628417357456
1945	1	0	0	0	1.8095518909093544
1946	1	0	0	0	2.0193208231728734
1947	1	0	0	0	3.126241317687826
1948	0	1	0	0	2.1889960670135915
1949	0	0	1	0	1.9983525835514195
1950	0	0	0	1	2.3968247435433447
1951	1	0	0	0	2.4285663392969976
1952	1	0	0	0	2.7284156594844804
1953	0	1	0	0	2.6362756233978053
1954	0	0	0	1	2.3635099696592796
1955	1	0	0	0	1.8748430418502888
1956	1	0	0	0	1.519238034370338
1959	1	0	0	0	2.0471283555956816
1960	0	1	0	0	2.4218757079261306
1961	0	0	1	0	3.3806381048940723
1962	0	0	1	0	2.129818269836804
1963	0	0	1	0	2.3589658179192474
1964	0	0	1	0	2.5470685453892257
1965	0	0	0	1	1.895593445078839
1966	0	1	0	0	2.074832734327256
1967	0	0	1	0	2.358894024993692
1968	0	0	1	0	2.723080490007345
1969	0	0	1	0	2.065965374380653
1970	0	0	1	0	1.9741840148983936
1971	0	0	1	0	2.1030346114882557
1972	0	0	0	1	1.9556695856281627
1973	1	0	0	0	1.5179157843617648
1974	1	0	0	0	2.4343065273241353
1975	1	0	0	0	3.138422873098609
1976	1	0	0	0	1.80666189320236
1977	1	0	0	0	2.00192742506627
1978	1	0	0	0	1.9315310024496009
1979	1	0	0	0	2.0233682407496705
1980	1	0	0	0	1.9740809014128464
1981	0	1	0	0	1.9850369096969271
1982	0	0	0	1	2.319724289163212
1983	0	1	0	0	2.253500637582197
1984	0	0	0	1	1.4125637107990954
1986	1	0	0	0	2.5924565602612963
1987	0	1	0	0	1.3189561662068143
1988	0	0	0	1	1.3753093745055
1989	1	0	0	0	1.5179108351973507
1990	0	1	0	0	2.150378387295994
1991	0	0	0	1	1.6363318401985867
1992	1	0	0	0	1.696151961331414
1993	1	0	0	0	1.5666958810254388
1994	1	0	0	0	1.6530840525998807
1995	1	0	0	0	1.8471066222148032
1997	1	0	0	0	1.7227411576823155
1998	1	0	0	0	1.8342655684934392
1999	1	0	0	0	2.2084073621234888
2000	1	0	0	0	1.4820954657243368
2001	1	0	0	0	1.6158003782897408
2002	1	0	0	0	1.6009121900213374
2003	1	0	0	0	1.779782484559805
2004	0	1	0	0	1.721122607565221
2005	0	0	1	0	2.020416553125842
2006	0	0	0	1	1.7911190008100781
2007	1	0	0	0	2.1134961356290347
2009	0	1	0	0	1.4582466019872162
2012	1	0	0	0	2.016409459308661
2013	0	1	0	0	1.7364667575241919
2014	0	0	0	1	2.125837918731141
2015	1	0	0	0	2.557079655780804
2016	1	0	0	0	1.6587063974186365
2017	0	1	0	0	1.8635325358364276
2018	0	0	0	1	2.938380920117873
2019	1	0	0	0	1.3811051334345266
2020	1	0	0	0	5.1056068352688655
2021	1	0	0	0	2.0172839895747883
2022	1	0	0	0	2.1675104443439124
2023	1	0	0	0	2.1119499760734937
2024	1	0	0	0	2.199984559219362
2025	0	1	0	0	2.7634862348463103
2026	0	0	0	1	1.7572975860927305
2027	0	1	0	0	3.7200002724176002
2029	1	0	0	0	1.9314129764122154
2030	1	0	0	0	1.6716621426723963
2031	0	1	0	0	1.7599750294261713
2032	0	0	0	1	1.7287983109593366
2034	0	1	0	0	3.3057893038594672
2035	0	0	1	0	2.8533012249586402
2036	0	0	1	0	2.553880872444583
2037	0	0	1	0	2.86692474815859
2038	0	0	1	0	3.063683504745178
2039	0	0	1	0	3.0608181770797245
2040	0	0	1	0	3.0883545370124836
2041	0	0	0	1	2.5924043560153813
2042	1	0	0	0	2.1574248751477265
2043	1	0	0	0	2.289882257916947
2044	1	0	0	0	4.150299782283048
2047	0	1	0	0	1.6560496471179882
2048	0	0	1	0	1.4173252637913802
2049	0	0	1	0	1.350117541431397
2050	0	0	1	0	1.3247083594375275
2051	0	0	1	0	1.6488665843341304
2052	0	0	1	0	1.2413121474043454
2053	0	0	1	0	1.4491663207428325
2054	0	0	0	1	2.0256115924539433
2055	0	1	0	0	1.8787325533104673
2056	0	0	0	1	2.0765098980320325
2057	1	0	0	0	2.7415833701487595
2058	0	1	0	0	1.907515461787246
2059	0	0	1	0	2.2912297331290463
2060	0	0	0	1	2.5863376431603706
2061	0	1	0	0	2.36574811812248
2062	0	0	0	1	2.4971171447764604
2063	1	0	0	0	2.9528316978583096
2064	0	1	0	0	2.9330589910853333
2065	0	0	1	0	2.5249874825156566
2066	0	0	1	0	2.0001999918137696
2067	0	0	1	0	2.582792780707426
2068	0	0	1	0	3.702044876781505
2069	0	0	1	0	1.5624301310424937
2070	0	0	1	0	2.2098251372849553
2071	0	0	1	0	1.7876138251963234
2072	0	0	1	0	2.496526454513338
2073	0	0	1	0	2.824599878783123
2074	0	0	0	1	2.6303588573804464
2075	0	1	0	0	3.044653329170396
2076	0	0	1	0	2.4168108035068716
2077	0	0	0	1	2.6523286964336097
2078	1	0	0	0	2.358329940140545
2079	0	1	0	0	1.9004991288166007
2080	0	0	0	1	2.8259736483511766
2081	1	0	0	0	2.384804681479548
2082	1	0	0	0	1.9428439864486589
2083	1	0	0	0	1.8658819364597652
2084	1	0	0	0	2.842643230451328
2085	1	0	0	0	1.9090849097544274
2086	1	0	0	0	1.8789736088200402
2087	0	1	0	0	1.9929747025604205
2088	0	0	0	1	2.0032347699895245
2091	0	1	0	0	2.5692878177414507
2092	0	0	1	0	2.6743507531336834
2093	0	0	1	0	2.2303829317311132
2094	0	0	1	0	2.027117091183911
2095	0	0	1	0	2.161975112269853
2096	0	0	0	1	2.7476784795435765
[truncated: 2,182 more rows]
