# Supplementary material for: Bioinformatic Assessment of Factors Affecting the Correlation between Protein Abundance and Elongation Efficiency in Prokaryotes
Source: Int J Mol Sci. 2022 Oct 9;23(19):11996. doi: 10.3390/ijms231911996 (PMC9570070; doi:10.3390/ijms231911996)
Supplement: Supplementary file 1 [file ijms-23-11996-s001.zip › EloE/output_folder/Escherichia_coli_str._K-12_substr._MG1655_511145/escherichia coli str. k-12 substr. mg1655_ribpos.txt]

Positions of ribosomal genes escherichia coli str. k-12 substr. mg1655
801	1218	1682	2969	3256	3560	3705	3777	3801	3811	3916	3949	3956	3989	3992	4001	4003	4029	4042	4045	4047	4055	4064	4065	4070	4076	4077	4078	4088	4092	4094	4104	4106	4109	4111	4124	4125	4126	4127	4134	4137	4138	4142	4143	4146	4148	4150	4153	4156	4157	4158	4165	4167	4168	4170	4172	4173	4175	4181	
66	203	235	272	280	283	294	393	425	464	472	845	889	927	1209	1323	1555	1562	1569	1580	1708	1831	1887	1920	2019	2163	2450	2455	2688	2784	2833	2909	2959	2987	3127	3159	3185	3231	3239	3295	3338	3369	3418	3506	3589	3653	3714	3777	3813	3846	3863	3872	3893	3927	3928	3958	4062	4169	4170	
61	490	527	531	548	582	612	689	718	941	1262	1295	1299	1314	1366	1433	1612	1738	1888	2074	2083	2092	2291	2304	2323	2344	2478	2501	2514	2619	2624	2801	2816	2817	2838	2850	2885	2905	2916	2920	2954	2959	2963	3091	3237	3300	3312	3374	3545	3683	3693	3738	3787	3792	3969	4006	4064	4139	4168	
511	626	1888	2958	2974	3086	3317	3356	3404	3495	3521	3523	3605	3668	3704	3809	3828	3842	3891	3943	3992	3996	4003	4006	4030	4041	4054	4060	4063	4076	4078	4082	4096	4100	4104	4109	4113	4114	4116	4127	4128	4131	4135	4138	4139	4140	4149	4150	4155	4160	4161	4163	4164	4169	4170	4174	4178	4179	4181	
437	1728	1895	2027	2272	2518	2634	2726	2738	2806	3015	3127	3154	3221	3310	3545	3556	3687	3718	3748	3757	3842	3852	3863	3871	3899	3948	3999	4041	4045	4058	4070	4071	4076	4081	4083	4089	4092	4093	4102	4105	4106	4116	4118	4122	4123	4127	4130	4140	4151	4155	4158	4164	4169	4172	4175	4177	4179	4181	
