# Supplementary material for: Bioinformatic Assessment of Factors Affecting the Correlation between Protein Abundance and Elongation Efficiency in Prokaryotes
Source: Int J Mol Sci. 2022 Oct 9;23(19):11996. doi: 10.3390/ijms231911996 (PMC9570070; doi:10.3390/ijms231911996)
Supplement: Supplementary file 1 [file ijms-23-11996-s001.zip › EloE/output_folder/Halobacterium_salinarum_64091/halobacterium salinarum nrc-1_all.txt]

Index = 1
#	Number	EEI	locus_tag	Name	Prot	Note
1	1527	1,0000e+00	VNG_1270H	-	hypothetical protein	Vng1270h
2	1308	1,0246e+00	VNG_0988H	-	hypothetical protein	Vng0988h
3	591	1,0715e+00	VNG_0050C	-	conserved hypothetical protein	Vng0050c
4	1307	1,0994e+00	VNG_0987H	-	hypothetical protein	Vng0987h
5	590	1,1216e+00	VNG_0049H	-	hypothetical protein	Vng0049h
6	500	1,1398e+00	VNG_6424H	-	Vng6424h	hypothetical protein
7	2215	1,1681e+00	VNG_2177H	-	hypothetical protein	Vng2177h
8	2055	1,1731e+00	VNG_1977H	-	hypothetical protein	Vng1977h
9	302	1,1779e+00	VNG_6157H	-	Vng6157h	hypothetical protein
10	722	1,1884e+00	VNG_0212H	-	hypothetical protein	Vng0212h
11	239	1,1905e+00	VNG_6078H	-	Vng6078h	hypothetical protein
12	517	1,1905e+00	VNG_6448H	-	Vng6448h	hypothetical protein
13	662	1,2048e+00	VNG_0139H	-	hypothetical protein	Vng0139h
14	1762	1,2050e+00	VNG_1585C	-	conserved hypothetical protein	Vng1585c
15	1528	1,2072e+00	VNG_1271H	-	hypothetical protein	Vng1271h
16	357	1,2161e+00	VNG_6224H	-	Vng6224h	hypothetical protein
17	9	1,2278e+00	null	-	unknown	ORF H0073
18	184	1,2278e+00	VNG_6011H	-	Vng6011h	hypothetical protein
19	1325	1,2356e+00	VNG_1006H	-	hypothetical protein	Vng1006h
20	599	1,2708e+00	VNG_0058H	-	hypothetical protein	Vng0058h
21	2503	1,2720e+00	VNG_2544H	-	hypothetical protein	Vng2544h
22	402	1,2749e+00	VNG_6291H	-	Vng6291h	hypothetical protein
23	2214	1,2810e+00	VNG_2176H	-	hypothetical protein	Vng2176h
24	1811	1,2820e+00	VNG_1654G	cdc48e	cell division cycle protein	Cdc48e
25	443	1,2832e+00	VNG_6344H	-	Vng6344h	hypothetical protein
26	2056	1,2852e+00	VNG_1978H	-	hypothetical protein	Vng1978h
27	442	1,2864e+00	VNG_6343H	-	Vng6343h	hypothetical protein
28	504	1,2886e+00	VNG_6431H	-	Vng6431h	hypothetical protein
29	137	1,3172e+00	null	-	unknown	ORF H1577; 3' interrupted by ISH3
30	71	1,3186e+00	null	-	unknown	ORF H0773; 3' interrupted by ISH2
31	7	1,3207e+00	null	-	unknown	ORF H0057; similar to Streptococcus pneumoniae
32	182	1,3207e+00	VNG_6009H	-	Vng6009h	hypothetical protein encoded by ISH7
33	2212	1,3427e+00	VNG_2174H	-	hypothetical protein	Vng2174h
34	298	1,3451e+00	VNG_6152H	-	Vng6152h	hypothetical protein
35	502	1,3502e+00	VNG_6429H	-	Vng6429h	hypothetical protein
36	97	1,3552e+00	null	-	unknown	ORF H1161; may be fused to H1130;similar to Eco57I,
37	285	1,3552e+00	VNG_6136H	-	Vng6136h	hypothetical protein
38	637	1,3767e+00	VNG_0107G	rmeS	type I restriction modification enzyme, S	RmeS
39	573	1,3770e+00	VNG_0030H	-	hypothetical protein	Vng0030h
40	1193	1,3805e+00	VNG_0836H	-	hypothetical protein	Vng0836h
41	296	1,3814e+00	VNG_6149H	-	Vng6149h	hypothetical protein
42	10	1,3857e+00	null	-	unknown	ORF H0114
43	1808	1,3915e+00	VNG_1650H	-	hypothetical protein	Vng1650h
44	282	1,3922e+00	VNG_6133H	-	Vng6133h	hypothetical protein
45	572	1,3936e+00	VNG_0029H	-	hypothetical protein	Vng0029h
46	1313	1,4053e+00	VNG_0993H	-	hypothetical protein	Vng0993h
47	501	1,4105e+00	VNG_6427H	-	Vng6427h	hypothetical protein
48	563	1,4190e+00	VNG_0020H	-	hypothetical protein	Vng0020h
49	185	1,4252e+00	VNG_6012H	-	Vng6012h	hypothetical protein
50	433	1,4252e+00	VNG_6330H	-	Vng6330h	hypothetical protein
51	3	1,4285e+00	null	-	unknown	ORF H0016; 5' interruption by ISH7-1
52	601	1,4323e+00	VNG_0060G	lpg	LPS glycosyltransferase	Lpg
53	14	1,4352e+00	null	-	unknown	ORF 0215
54	88	1,4386e+00	null	-	unknown	ORF H1000
55	79	1,4392e+00	null	-	unknown	ORF H0911
56	1022	1,4440e+00	VNG_0611H	-	hypothetical protein	Vng0611h
57	125	1,4520e+00	null	arsR	ArsR	similar to Escherichia coli ArsR, gp:gi-1789916; %
58	435	1,4605e+00	VNG_6332H	-	Vng6332h	hypothetical protein encoded by ISH8
59	724	1,4611e+00	VNG_0214C	-	conserved hypothetical protein	Vng0214c
60	458	1,4632e+00	VNG_6364H	-	Vng6364h	hypothetical protein
61	253	1,4660e+00	VNG_6094H	-	Vng6094h	hypothetical protein
62	1764	1,4720e+00	VNG_1589C	-	conserved hypothetical protein	Vng1589c
63	446	1,4737e+00	VNG_6347H	-	Vng6347h	hypothetical protein
64	33	1,4775e+00	null	-	unknown	ORF H0411; 3' interruption by ISH3;same as H1942 in
65	176	1,4775e+00	VNG_6001H	-	unknown	ORF H1942; same as H0411 in IR-R
66	209	1,4775e+00	VNG_6039H	-	Vng6039h	hypothetical protein
67	547	1,4775e+00	VNG_6487H	-	Vng6487h	hypothetical protein
68	111	1,4843e+00	null	-	unknown	ORF H1332
69	8	1,4901e+00	null	-	SojA	3' interruption by ISH7-1;similar to Caulobacter
70	183	1,4901e+00	VNG_6010G	sojA	Spo0A activation inhibitor	SojA
71	407	1,4945e+00	VNG_6297C	-	Vng6297c	conserved hypothetical protein
72	598	1,4968e+00	VNG_0057H	-	hypothetical protein	Vng0057h
73	474	1,4991e+00	VNG_6385H	-	Vng6385h	hypothetical protein
74	263	1,4991e+00	VNG_6109H	-	Vng6109h	hypothetical protein
75	727	1,5016e+00	VNG_0217H	-	hypothetical protein	Vng0217h
76	454	1,5045e+00	VNG_6359H	-	Vng6359h	hypothetical protein
77	592	1,5046e+00	VNG_0051G	rfbU1	LPS biosynthesis	RfbU1
78	445	1,5138e+00	VNG_6346H	-	Vng6346h	hypothetical protein
79	503	1,5162e+00	VNG_6430C	-	Vng6430c	conserved hypothetical protein
80	490	1,5171e+00	VNG_6408G	phzF	phenazine biosynthetic protein	PhzF
81	726	1,5183e+00	VNG_0216H	-	hypothetical protein	Vng0216h
82	104	1,5194e+00	null	-	unknown	ORF H1243
83	179	1,5219e+00	VNG_6005H	-	Vng6005h	hypothetical protein
84	355	1,5220e+00	VNG_6222H	-	Vng6222h	hypothetical protein encoded by ISH12
85	570	1,5311e+00	VNG_0027H	-	hypothetical protein	Vng0027h
86	596	1,5312e+00	VNG_0055H	-	hypothetical protein	Vng0055h
87	283	1,5388e+00	VNG_6134H	-	Vng6134h	hypothetical protein
88	1305	1,5461e+00	VNG_0985H	-	hypothetical protein	Vng0985h
89	440	1,5463e+00	VNG_6340H	-	Vng6340h	hypothetical protein
90	505	1,5465e+00	VNG_6432H	-	Vng6432h	hypothetical protein
91	571	1,5469e+00	VNG_0028C	-	conserved hypothetical protein	Vng0028c
92	336	1,5492e+00	VNG_6197H	-	Vng6197h	hypothetical protein
93	74	1,5498e+00	null	-	unknown	ORF H0832; 3'- interrupted by ISH2
94	257	1,5498e+00	VNG_6099H	-	Vng6099h	hypothetical protein
95	594	1,5542e+00	VNG_0053H	-	hypothetical protein	Vng0053h
96	643	1,5580e+00	VNG_0116H	-	hypothetical protein	Vng0116h
97	399	1,5623e+00	VNG_6287H	-	Vng6287h	hypothetical protein
98	725	1,5694e+00	VNG_0215C	-	conserved hypothetical protein	Vng0215c
99	6	1,5695e+00	null	-	unknown	ORF H0052; encoded by ISH7-1
100	181	1,5695e+00	VNG_6008H	-	Vng6008h	hypothetical protein encoded by ISH7
101	462	1,5839e+00	VNG_6368H	-	Vng6368h	hypothetical protein
102	11	1,5856e+00	null	-	RepH	identical to Halobacterium halobium gp:gi-30530; %
103	186	1,5856e+00	VNG_6013G	repH	replication protein	RepH
104	427	1,5863e+00	VNG_6322H	-	Vng6322h	hypothetical protein
105	269	1,5864e+00	VNG_6117H	-	Vng6117h	hypothetical protein
106	2058	1,5881e+00	VNG_1983H	-	hypothetical protein	Vng1983h
107	62	1,5927e+00	null	-	unknown	ORF H0683; same as H1679 in IR-L
108	147	1,5927e+00	null	-	unknown	ORF H1679; same as H0683 in IR-R
109	244	1,5927e+00	VNG_6083H	-	Vng6083h	hypothetical protein
110	512	1,5927e+00	VNG_6443H	-	Vng6443h	hypothetical protein
111	575	1,5953e+00	VNG_0032H	-	hypothetical protein	Vng0032h
112	136	1,5985e+00	null	-	unknown	ORF H1549
113	595	1,6024e+00	VNG_0054H	-	hypothetical protein	Vng0054h
114	403	1,6037e+00	VNG_6292C	-	Vng6292c	conserved hypothetical protein
115	328	1,6091e+00	VNG_6187G	orc3	orc / cell division control protein 6	Orc3
116	135	1,6141e+00	null	-	unknown	ORF H1537; similar to Chlamydomonas
117	1988	1,6158e+00	VNG_1890H	-	hypothetical protein	Vng1890h
118	58	1,6210e+00	null	-	unknown	ORF H0630; same as H1734 in IR-L
119	151	1,6210e+00	null	-	unknown	ORF H1734; same as H0630 in IR-R
120	69	1,6327e+00	null	-	unknown	ORF H0754; similar to Methanococcus jannascii ORF
121	140	1,6327e+00	null	-	unknown	ORF H1607; same as H0754 in IR-R
122	250	1,6327e+00	VNG_6090C	-	Vng6090c	conserved hypothetical protein
123	666	1,6331e+00	VNG_0143H	-	hypothetical protein	Vng0143h
124	385	1,6384e+00	VNG_6266H	-	Vng6266h	hypothetical protein
125	314	1,6446e+00	VNG_6171H	-	Vng6171h	hypothetical protein
126	324	1,6576e+00	VNG_6183C	-	Vng6183c	conserved hypothetical protein
127	75	1,6589e+00	null	-	unknown	ORF H0844
128	258	1,6589e+00	VNG_6101H	-	Vng6101h	hypothetical protein
129	330	1,6600e+00	VNG_6189H	-	Vng6189h	hypothetical protein
130	720	1,6600e+00	VNG_0209H	-	hypothetical protein	Vng0209h
131	333	1,6616e+00	VNG_6194H	-	Vng6194h	hypothetical protein
132	325	1,6632e+00	VNG_6184G	cat4	cationic amino acid transporter	Cat4
133	602	1,6678e+00	VNG_0061C	-	conserved hypothetical protein	Vng0061c
134	2054	1,6713e+00	VNG_1976H	-	hypothetical protein	Vng1976h
135	340	1,6744e+00	VNG_6203H	-	Vng6203h	hypothetical protein
136	2040	1,6760e+00	VNG_1956H	-	hypothetical protein	Vng1956h
137	133	1,6781e+00	null	-	unknown	ORF H1525
138	334	1,6828e+00	VNG_6195H	-	Vng6195h	hypothetical protein
139	432	1,6848e+00	VNG_6329H	-	Vng6329h	hypothetical protein
140	1943	1,6908e+00	VNG_1832H	-	hypothetical protein	Vng1832h
141	206	1,6961e+00	VNG_6036H	-	Vng6036h	hypothetical protein
142	252	1,7002e+00	VNG_6093H	-	Vng6093h	hypothetical protein encoded by ISH2
143	256	1,7002e+00	VNG_6098H	-	Vng6098h	hypothetical protein encoded by ISH2
144	288	1,7002e+00	VNG_6141H	-	Vng6141h	hypothetical protein encoded by ISH2
145	293	1,7002e+00	VNG_6146H	-	Vng6146h	hypothetical protein encoded by ISH2
146	478	1,7002e+00	VNG_6391H	-	Vng6391h	hypothetical protein encoded by ISH2
147	721	1,7002e+00	VNG_0210H	-	hypothetical protein encoded by ISH2	Vng0210h
148	1314	1,7002e+00	VNG_0994H	-	hypothetical protein encoded by ISH2	Vng0994h
149	1326	1,7002e+00	VNG_1007H	-	hypothetical protein encoded by ISH2	Vng1007h
150	1809	1,7002e+00	VNG_1651H	-	hypothetical protein encoded by ISH2	Vng1651h
151	1371	1,7003e+00	VNG_1065C	-	conserved hypothetical protein	Vng1065c
152	13	1,7118e+00	null	-	unknown	ORF H0211
153	189	1,7118e+00	VNG_6017H	-	Vng6017h	hypothetical protein
154	492	1,7146e+00	VNG_6411H	-	Vng6411h	hypothetical protein
155	465	1,7162e+00	VNG_6372H	-	Vng6372h	hypothetical protein
156	73	1,7255e+00	null	-	unknown	ORF H0809; 5'-interruption by ISH2
157	255	1,7255e+00	VNG_6097C	-	Vng6097c	conserved hypothetical protein
158	241	1,7313e+00	VNG_6080H	-	Vng6080h	hypothetical protein
159	515	1,7313e+00	VNG_6446H	-	Vng6446h	hypothetical protein
160	718	1,7315e+00	VNG_0207H	-	hypothetical protein	Vng0207h
161	23	1,7339e+00	null	gvpE	GvpE	gp:gi-43505; % similarity 100.0, % identity 100.0,
162	198	1,7339e+00	VNG_6027G	gvpE1	GvpE protein, cluster A	GvpE1
163	315	1,7397e+00	VNG_6173C	-	Vng6173c	conserved hypothetical protein
164	719	1,7400e+00	VNG_0208H	-	hypothetical protein	Vng0208h
165	94	1,7402e+00	null	-	unknown	ORF H1067
166	280	1,7402e+00	VNG_6131H	-	Vng6131h	hypothetical protein
167	301	1,7455e+00	VNG_6156H	-	Vng6156h	hypothetical protein
168	509	1,7479e+00	VNG_6439H	-	Vng6439h	hypothetical protein
169	337	1,7483e+00	VNG_6198H	-	Vng6198h	hypothetical protein
170	565	1,7488e+00	VNG_0022H	-	hypothetical protein	Vng0022h
171	1485	1,7524e+00	VNG_1214H	-	hypothetical protein	Vng1214h
172	321	1,7573e+00	VNG_6180H	-	Vng6180h	hypothetical protein
173	510	1,7600e+00	VNG_6441H	-	Vng6441h	hypothetical protein
174	495	1,7630e+00	VNG_6416H	-	Vng6416h	hypothetical protein
175	275	1,7672e+00	VNG_6126H	-	Vng6126h	hypothetical protein
176	452	1,7679e+00	VNG_6355H	-	Vng6355h	hypothetical protein
177	447	1,7738e+00	VNG_6348H	-	Vng6348h	hypothetical protein
178	295	1,7761e+00	VNG_6148H	-	Vng6148h	hypothetical protein encoded by ISH5
179	390	1,7777e+00	VNG_6275H	-	Vng6275h	hypothetical protein
180	1311	1,7839e+00	VNG_0991H	-	hypothetical protein	Vng0991h
181	102	1,7955e+00	null	-	unknown	ORF H1232
182	118	1,7963e+00	null	-	unknown	ORF H1391; 3' interrupted by ISH8
183	326	1,8008e+00	VNG_6185H	-	Vng6185h	hypothetical protein
184	568	1,8046e+00	VNG_0025H	-	hypothetical protein	Vng0025h
185	436	1,8145e+00	VNG_6334H	-	Vng6334h	hypothetical protein
186	2588	1,8200e+00	VNG_2653C	-	conserved hypothetical protein	Vng2653c
187	567	1,8214e+00	VNG_0024H	-	hypothetical protein	Vng0024h
188	493	1,8233e+00	VNG_6412H	-	Vng6412h	hypothetical protein
189	316	1,8322e+00	VNG_6175G	trkA2	TRK potassium uptake system protein	TrkA2
190	428	1,8375e+00	VNG_6323H	-	Vng6323h	hypothetical protein
191	271	1,8446e+00	VNG_6120H	-	Vng6120h	hypothetical protein encoded by ISH7
192	68	1,8464e+00	null	-	unknown	ORF H0748; same as H1613 in IR-L
193	141	1,8464e+00	null	-	unknown	ORF H1613; same as H0748 in IR-R
194	313	1,8495e+00	VNG_6170H	-	Vng6170h	hypothetical protein
195	1368	1,8536e+00	VNG_1062G	rfbQ	rhamnosyl transferase	RfbQ
196	37	1,8559e+00	null	-	unknown	ORF H0455; likely fused to H0441;putative ISH5
197	172	1,8559e+00	null	-	unknown	ORF H1903; putative ISH5 transposase,
198	64	1,8580e+00	null	-	unknown	ORF H0718; same as H1643 in IR-L
199	145	1,8580e+00	null	-	unknown	ORF H1643; same as H0718 in IR-R
200	246	1,8580e+00	VNG_6085H	-	Vng6085h	hypothetical protein
201	1312	1,8599e+00	VNG_0992H	-	hypothetical protein	Vng0992h
202	1366	1,8615e+00	VNG_1059C	-	conserved hypothetical protein	Vng1059c
203	1309	1,8624e+00	VNG_0989C	-	conserved hypothetical protein	Vng0989c
204	331	1,8773e+00	VNG_6191H	-	Vng6191h	hypothetical protein
205	1365	1,8804e+00	VNG_1058H	-	hypothetical protein	Vng1058h
206	1352	1,8805e+00	VNG_1039H	-	hypothetical protein	Vng1039h
207	312	1,8817e+00	VNG_6168H	-	Vng6168h	hypothetical protein
208	708	1,8950e+00	VNG_0194H	-	hypothetical protein	Vng0194h
209	469	1,8966e+00	VNG_6378H	-	Vng6378h	hypothetical protein
210	593	1,9015e+00	VNG_0052H	-	hypothetical protein encoded by ISH8	Vng0052h
211	12	1,9015e+00	null	-	unknown	ORF H0196; putative ISH8 transposase
212	188	1,9015e+00	VNG_6016H	-	Vng6016h	hypothetical protein encoded by ISH8
213	480	1,9015e+00	VNG_6395H	-	Vng6395h	hypothetical protein encoded by ISH8
214	100	1,9035e+00	null	tbpC	TbpC	similar to Pyrococcus woesei TATA-box binding
215	287	1,9035e+00	VNG_6140G	tbpC	transcription initiation factor IID	TbpC
216	1367	1,9158e+00	VNG_1060H	-	hypothetical protein	Vng1060h
217	98	1,9168e+00	null	-	unknown	ORF H1185
218	580	1,9181e+00	VNG_0038H	-	hypothetical protein	Vng0038h
219	610	1,9215e+00	VNG_0069H	-	hypothetical protein	Vng0069h
220	431	1,9387e+00	VNG_6327H	-	Vng6327h	hypothetical protein
221	218	1,9423e+00	VNG_6051H	-	Vng6051h	hypothetical protein
222	538	1,9423e+00	VNG_6475H	-	Vng6475h	hypothetical protein
223	63	1,9439e+00	null	-	unknown	ORF H0698; same as H1655 in IR-L
224	146	1,9439e+00	null	-	unknown	ORF H1655; same as H0698 in IR-R
225	245	1,9439e+00	VNG_6084H	-	Vng6084h	hypothetical protein encoded by ISH10
226	511	1,9439e+00	VNG_6442H	-	Vng6442h	hypothetical protein encoded by ISH10
227	564	1,9439e+00	VNG_0021H	-	hypothetical protein encoded by ISH10	Vng0021h
228	1363	1,9495e+00	VNG_1056C	-	conserved hypothetical protein	Vng1056c
229	32	1,9569e+00	null	-	unknown	ORF H0386; putative ISH8 transposase
230	208	1,9569e+00	VNG_6038H	-	Vng6038h	hypothetical protein encoded by ISH8
231	569	1,9608e+00	VNG_0026C	-	conserved hypothetical protein	Vng0026c
232	1024	1,9613e+00	VNG_0613H	-	hypothetical protein	Vng0613h
233	475	1,9619e+00	VNG_6387H	-	Vng6387h	hypothetical protein
234	303	1,9623e+00	VNG_6158H	-	Vng6158h	hypothetical protein
235	65	1,9699e+00	null	sojC	SojC	similar to Methanococcus jannaschii Soj,
236	144	1,9699e+00	null	-	SojC	similar to Methanococcus jannaschii Soj,
237	247	1,9699e+00	VNG_6086G	sojC1	Spo0A activation inhibitor	SojC1
238	112	1,9720e+00	null	-	unknown	ORF H1336
239	479	1,9732e+00	VNG_6393H	-	Vng6393h	hypothetical protein
240	109	1,9743e+00	null	-	unknown	ORF H1320
241	451	1,9760e+00	VNG_6354G	comA	competence-like protein	ComA
242	231	1,9769e+00	VNG_6070H	-	Vng6070h	hypothetical protein
243	525	1,9769e+00	VNG_6456H	-	Vng6456h	hypothetical protein
244	307	1,9809e+00	VNG_6162H	-	Vng6162h	hypothetical protein
245	106	1,9837e+00	null	-	unknown	ORF H1292
246	57	1,9853e+00	null	-	unknown	ORF H0625; same as H1737 in IR-L
247	152	1,9853e+00	null	-	unknown	ORF H1737; same as H0625 in IR-R
248	461	1,9902e+00	VNG_6367H	-	Vng6367h	hypothetical protein
249	76	1,9932e+00	null	-	unknown	ORF H0854
250	259	1,9932e+00	VNG_6102H	-	Vng6102h	hypothetical protein
251	219	2,0004e+00	VNG_6052H	-	Vng6052h	hypothetical protein
252	537	2,0004e+00	VNG_6474H	-	Vng6474h	hypothetical protein
253	61	2,0004e+00	null	-	unknown	ORF H0675; same as H1684 in IR-L
254	148	2,0004e+00	null	-	unknown	ORF H1684; similar to Neisseria meningitidis ferric
255	243	2,0004e+00	VNG_6082H	-	Vng6082h	hypothetical protein
256	513	2,0004e+00	VNG_6444H	-	Vng6444h	hypothetical protein
257	579	2,0015e+00	VNG_0037H	-	hypothetical protein	Vng0037h
258	1562	2,0038e+00	VNG_1317H	-	hypothetical protein	Vng1317h
259	507	2,0062e+00	VNG_6437C	-	Vng6437c	conserved hypothetical protein
260	455	2,0064e+00	VNG_6361G	npa	neutral proteinase	Npa
261	107	2,0071e+00	null	-	unknown	ORF H1306; putative ISH4 transposase
262	1253	2,0071e+00	VNG_0918H	-	hypothetical protein encoded by ISH4	Vng0918h
263	117	2,0079e+00	null	-	unknown	ORF H1378
264	1196	2,0099e+00	VNG_0840H	-	hypothetical protein	Vng0840h
265	574	2,0100e+00	VNG_0031H	-	hypothetical protein	Vng0031h
266	187	2,0113e+00	VNG_6015H	-	Vng6015h	hypothetical protein encoded by ISH3
267	264	2,0113e+00	VNG_6111H	-	Vng6111h	hypothetical protein encoded by ISH3
268	640	2,0113e+00	VNG_0112H	-	hypothetical protein encoded by ISH3	Vng0112h
269	1877	2,0123e+00	VNG_1743C	-	conserved hypothetical protein	Vng1743c
270	607	2,0167e+00	VNG_0066H	-	hypothetical protein	Vng0066h
271	1724	2,0181e+00	VNG_1534H	-	hypothetical protein	Vng1534h
272	50	2,0187e+00	null	-	unknown	ORF H0580
273	159	2,0187e+00	null	-	unknown	ORF H1777; same as H0580 in IR-R
274	24	2,0204e+00	null	gvpD	GvpD	gp:gi-43504; % similarity 100.0, % identity 100.0,
275	199	2,0204e+00	VNG_6028G	gvpD1	GvpD protein, cluster A	GvpD1
276	126	2,0223e+00	null	-	ArsC	similar to Synechocystis sp. ArsC, gp:gi-1789916; %
277	35	2,0251e+00	null	-	unknown	ORF H0441; 3' interruption by ISH11, likely fused to
278	174	2,0251e+00	null	-	unknown	ORF H1917; putative ISH5 transposase; N-terminus
279	211	2,0251e+00	VNG_6042H	-	Vng6042h	hypothetical protein encoded by ISH5
280	545	2,0251e+00	VNG_6484H	-	Vng6484h	hypothetical protein encoded by ISH5
281	2463	2,0276e+00	VNG_2495H	-	hypothetical protein	Vng2495h
282	4	2,0340e+00	null	-	unknown	ORF H0026; encoded by ISH7-1;H0026 is a homolog of
283	557	2,0348e+00	VNG_0014C	-	conserved hypothetical protein	Vng0014c
284	1306	2,0359e+00	VNG_0986H	-	hypothetical protein	Vng0986h
285	305	2,0388e+00	VNG_6160H	-	Vng6160h	hypothetical protein
286	92	2,0424e+00	null	-	unknown	ORF H1034
287	278	2,0424e+00	VNG_6129C	-	Vng6129c	conserved hypothetical protein
288	138	2,0439e+00	null	-	unknown	ORF H1591; similar to Schizosaccharomyces pombe
289	1138	2,0460e+00	VNG_0762H	-	hypothetical protein	Vng0762h
290	556	2,0484e+00	VNG_0013C	-	conserved hypothetical protein	Vng0013c
291	1870	2,0492e+00	VNG_1732C	-	conserved hypothetical protein	Vng1732c
292	587	2,0494e+00	VNG_0045C	-	conserved hypothetical protein	Vng0045c
293	2216	2,0507e+00	VNG_2178H	-	hypothetical protein	Vng2178h
294	115	2,0511e+00	null	-	unknown	ORF H1364; similar to Saccharomyces cerevisae ORF
295	487	2,0513e+00	VNG_6404H	-	Vng6404h	hypothetical protein
296	484	2,0532e+00	VNG_6401H	-	Vng6401h	hypothetical protein
297	566	2,0567e+00	VNG_0023H	-	hypothetical protein	Vng0023h
298	477	2,0623e+00	VNG_6390H	-	Vng6390h	hypothetical protein
299	82	2,0623e+00	null	-	unknown	ORF H0939
300	267	2,0623e+00	VNG_6115H	-	Vng6115h	hypothetical protein
301	84	2,0635e+00	null	-	unknown	ORF H0951; encoded by ISH7-2;homolog of ORF H0026
302	216	2,0636e+00	VNG_6048H	-	Vng6048h	hypothetical protein
303	540	2,0636e+00	VNG_6478H	-	Vng6478h	hypothetical protein
304	576	2,0665e+00	VNG_0033H	-	hypothetical protein	Vng0033h
305	128	2,0692e+00	null	-	unknown	ORF H1502
306	439	2,0703e+00	VNG_6339H	-	Vng6339h	hypothetical protein
307	95	2,0763e+00	null	repI	RepI	Halobacterium repH, gp:gi-305350; % similarity 43.9,
308	281	2,0763e+00	VNG_6132G	repI	replication protein	RepI
309	113	2,0785e+00	null	-	unknown	ORF H1354
310	1369	2,0793e+00	VNG_1063H	-	hypothetical protein	Vng1063h
311	1769	2,0795e+00	VNG_1598H	-	hypothetical protein	Vng1598h
312	506	2,0820e+00	VNG_6434H	-	Vng6434h	hypothetical protein
313	2052	2,0830e+00	VNG_1973H	-	hypothetical protein	Vng1973h
314	1260	2,0834e+00	VNG_0926H	-	hypothetical protein	Vng0926h
315	22	2,0883e+00	null	gvpF	GvpF	gp:gi-43519; % similarity 99.5, % identity 99.5,
316	197	2,0883e+00	VNG_6026G	gvpF1	GvpF protein, cluster A	GvpF1
317	1310	2,0946e+00	VNG_0990H	-	hypothetical protein	Vng0990h
318	609	2,0963e+00	VNG_0068H	-	hypothetical protein	Vng0068h
319	66	2,1000e+00	null	-	unknown	ORF H0735; same as H1620 in IR-L
320	143	2,1000e+00	null	-	unknown	ORF H1620; same as H0735 in IR-R
321	248	2,1000e+00	VNG_6087C	-	Vng6087c	conserved hypothetical protein
322	453	2,1023e+00	VNG_6357H	-	Vng6357h	hypothetical protein
323	584	2,1025e+00	VNG_0042G	ntp	neutral proteinase	Ntp
324	775	2,1093e+00	VNG_0285C	-	conserved hypothetical protein	Vng0285c
325	597	2,1128e+00	VNG_0056H	-	hypothetical protein encoded by ISH10	Vng0056h
326	1765	2,1130e+00	VNG_1590H	-	hypothetical protein	Vng1590h
327	110	2,1177e+00	null	-	unknown	ORF H1325
328	603	2,1180e+00	VNG_0062G	lpb	LPS biosynthesis protein	Lpb
329	582	2,1250e+00	VNG_0040C	-	conserved hypothetical protein	Vng0040c
330	617	2,1270e+00	VNG_0079H	-	hypothetical protein	Vng0079h
331	1942	2,1290e+00	VNG_1831H	-	hypothetical protein	Vng1831h
332	19	2,1305e+00	null	gvpI	GvpI	gp:gi-43522; % similarity 95.7, % identity 95.7,
333	194	2,1305e+00	VNG_6023G	gvpI1	GvpI protein, cluster A	GvpI1
334	129	2,1329e+00	null	-	unknown	ORF H1511
335	341	2,1349e+00	VNG_6204H	-	Vng6204h	hypothetical protein
336	327	2,1380e+00	VNG_6186H	-	Vng6186h	hypothetical protein
337	304	2,1404e+00	VNG_6159H	-	Vng6159h	hypothetical protein
338	429	2,1483e+00	VNG_6325H	-	Vng6325h	hypothetical protein
339	777	2,1504e+00	VNG_0287H	-	hypothetical protein	Vng0287h
340	826	2,1564e+00	VNG_0357H	-	hypothetical protein	Vng0357h
341	89	2,1573e+00	null	-	unknown	ORF H1003
342	274	2,1573e+00	VNG_6125H	-	Vng6125h	hypothetical protein
343	419	2,1608e+00	VNG_6313G	nhaC3	Na+/H+ antiporter	NhaC3
344	309	2,1656e+00	VNG_6164G	orc2	orc / cell division control protein 6	Orc2
345	2344	2,1721e+00	VNG_2335H	-	hypothetical protein	Vng2335h
346	491	2,1742e+00	VNG_6409H	-	Vng6409h	hypothetical protein
347	1285	2,1742e+00	VNG_0959H	-	hypothetical protein	Vng0959h
348	562	2,1750e+00	VNG_0019H	-	hypothetical protein	Vng0019h
349	448	2,1865e+00	VNG_6349C	-	Vng6349c	conserved hypothetical protein
350	311	2,1928e+00	VNG_6166H	-	Vng6166h	hypothetical protein
351	1361	2,1962e+00	VNG_1054G	ptp	probable transport protein	Ptp
352	645	2,1986e+00	VNG_0118H	-	hypothetical protein	Vng0118h
353	1372	2,2006e+00	VNG_1066C	-	conserved hypothetical protein	Vng1066c
354	81	2,2021e+00	null	-	unknown	ORF H0935
355	266	2,2021e+00	VNG_6113H	-	Vng6113h	hypothetical protein
356	663	2,2023e+00	VNG_0140H	-	hypothetical protein	Vng0140h
357	1922	2,2025e+00	VNG_1800H	-	hypothetical protein	Vng1800h
358	494	2,2068e+00	VNG_6413H	-	Vng6413h	hypothetical protein
359	1023	2,2072e+00	VNG_0612H	-	hypothetical protein	Vng0612h
360	103	2,2094e+00	null	-	unknown	ORF H1238; similar to Bacillus subtilis secA,
361	463	2,2111e+00	VNG_6370H	-	Vng6370h	hypothetical protein
362	581	2,2115e+00	VNG_0039H	-	hypothetical protein	Vng0039h
363	45	2,2120e+00	null	-	unknown	ORF H0552; same as H1808 in IR-L
364	163	2,2120e+00	null	-	unknown	ORF H1808; same as H0552 in IR-R
365	119	2,2148e+00	null	-	unknown	ORF H1399; putative ISH8 transposase
366	434	2,2148e+00	VNG_6331H	-	Vng6331h	hypothetical protein encoded by ISH8
367	238	2,2183e+00	VNG_6077H	-	Vng6077h	hypothetical protein
368	518	2,2183e+00	VNG_6449H	-	Vng6449h	hypothetical protein
369	90	2,2193e+00	null	-	unknown	ORF H1016
370	276	2,2193e+00	VNG_6127H	-	Vng6127h	hypothetical protein
371	2148	2,2194e+00	VNG_2101H	-	hypothetical protein	Vng2101h
372	585	2,2209e+00	VNG_0043H	-	hypothetical protein encoded by ISH12	Vng0043h
373	72	2,2292e+00	null	-	unknown	ORF H0801
374	254	2,2292e+00	VNG_6095C	-	Vng6095c	conserved hypothetical protein
375	605	2,2318e+00	VNG_0064G	graD3	glucose-1-phosphate thymidylyltransferase	GraD3
376	499	2,2432e+00	VNG_6421H	-	Vng6421h	hypothetical protein encoded by ISH11
377	36	2,2432e+00	null	-	unknown	ORF H0448; putative ISH11 transposase;same as H1909
378	173	2,2432e+00	null	-	unknown	ORF H1909; putative ISH11 transposase;same as H0448
379	212	2,2432e+00	VNG_6043H	-	Vng6043h	hypothetical protein encoded by ISH11
380	544	2,2432e+00	VNG_6483H	-	Vng6483h	hypothetical protein encoded by ISH11
381	723	2,2432e+00	VNG_0213H	-	hypothetical protein encoded by ISH11	Vng0213h
382	1194	2,2434e+00	VNG_0837H	-	hypothetical protein	Vng0837h
383	93	2,2447e+00	null	-	unknown	ORF H1047
384	279	2,2447e+00	VNG_6130G	rad25	DNA repair protein	Rad25
385	561	2,2461e+00	VNG_0018H	-	hypothetical protein	Vng0018h
386	426	2,2463e+00	VNG_6321H	-	Vng6321h	hypothetical protein
387	310	2,2486e+00	VNG_6165H	-	Vng6165h	hypothetical protein
388	496	2,2524e+00	VNG_6418H	-	Vng6418h	hypothetical protein
389	1847	2,2551e+00	VNG_1699C	-	conserved hypothetical protein	Vng1699c
390	1763	2,2562e+00	VNG_1587H	-	hypothetical protein encoded by ISH11	Vng1587h
391	124	2,2577e+00	null	arsD	ArsD	similar to Escherichia coli ArsD, gp:gi-1061415; %
392	70	2,2596e+00	null	-	unknown	ORF H0761
393	251	2,2596e+00	VNG_6091G	orc9	orc / cell division control protein 6	Orc9
394	2587	2,2619e+00	VNG_2652H	-	hypothetical protein	Vng2652h
395	91	2,2656e+00	null	-	unknown	ORF H1027
396	277	2,2656e+00	VNG_6128H	-	Vng6128h	hypothetical protein
397	20	2,2669e+00	null	gvpH	GvpH	gp:gi-43521; % similarity 100.0, % identity 100.0,
398	195	2,2669e+00	VNG_6024G	gvpH1	GvpH protein, cluster A	GvpH1
399	615	2,2802e+00	VNG_0076H	-	hypothetical protein	Vng0076h
400	139	2,2827e+00	null	-	unknown	ORF H1602; similar to Homo sapiens cdc6,
401	17	2,2835e+00	null	gvpK	GvpK	gp:gi-43524; % similarity 100.0, % identity 100.0,
402	192	2,2835e+00	VNG_6021G	gvpK1	GvpK protein, cluster A	GvpK1
403	131	2,2846e+00	null	-	unknown	ORF H1517
404	560	2,2887e+00	VNG_0017H	-	hypothetical protein	Vng0017h
405	1797	2,2917e+00	VNG_1637G	hcpA	halocyanin precursor-like	HcpA
406	1503	2,2946e+00	VNG_1239H	-	hypothetical protein	Vng1239h
407	614	2,2974e+00	VNG_0075H	-	hypothetical protein	Vng0075h
408	424	2,3239e+00	VNG_6319H	-	Vng6319h	hypothetical protein
409	1364	2,3249e+00	VNG_1057C	-	conserved hypothetical protein	Vng1057c
410	959	2,3331e+00	VNG_0532H	-	hypothetical protein	Vng0532h
411	306	2,3355e+00	VNG_6161H	-	Vng6161h	hypothetical protein encoded by ISH8
412	262	2,3355e+00	VNG_6106H	-	Vng6106h	hypothetical protein encoded by ISH8
413	444	2,3355e+00	VNG_6345H	-	Vng6345h	hypothetical protein encoded by ISH8
414	1810	2,3355e+00	VNG_1653H	-	hypothetical protein encoded by ISH8	Vng1653h
415	26	2,3396e+00	null	gvpC	GvpC	gp:gi-43531; % similarity 100.0, % identity 100.0,
416	201	2,3396e+00	VNG_6031G	gvpC1	GvpC protein, cluster A	GvpC1
417	578	2,3483e+00	VNG_0035H	-	hypothetical protein encoded by ISH1	Vng0035h
418	354	2,3497e+00	VNG_6221H	-	Vng6221h	hypothetical protein encoded by ISH12
419	398	2,3519e+00	VNG_6286H	-	Vng6286h	hypothetical protein
420	558	2,3582e+00	VNG_0015H	-	hypothetical protein	Vng0015h
421	320	2,3607e+00	VNG_6179G	cat3	cationic amino acid transporter	Cat3
422	430	2,3679e+00	VNG_6326G	trp6	daunorubicin resistance ABC transporter	Trp6
423	608	2,3680e+00	VNG_0067H	-	hypothetical protein	Vng0067h
424	758	2,3684e+00	VNG_0261H	-	hypothetical protein	Vng0261h
425	2091	2,3719e+00	VNG_2024H	-	hypothetical protein	Vng2024h
426	508	2,3733e+00	VNG_6438G	tbpF	transcription initiation factor IID	TbpF
427	105	2,3835e+00	null	repJ	RepJ	similar to repH, gp:gi-305350; % similarity 44.1, %
428	813	2,3838e+00	VNG_0337H	-	hypothetical protein encoded by ISH8	Vng0337h
429	294	2,3838e+00	VNG_6147H	-	Vng6147h	hypothetical protein encoded by ISH8
430	600	2,3838e+00	VNG_0059H	-	hypothetical protein encoded by ISH8	Vng0059h
431	2213	2,3838e+00	VNG_2175H	-	hypothetical protein encoded by ISH8	Vng2175h
432	59	2,3838e+00	null	-	unknown	ORF H0646; putative ISH8 transposase;same as H1709
433	150	2,3838e+00	null	-	unknown	ORF H1709; putative ISH8 transposase;same as H0646
434	240	2,3838e+00	VNG_6079H	-	Vng6079h	hypothetical protein encoded by ISH8
435	516	2,3838e+00	VNG_6447H	-	Vng6447h	hypothetical protein encoded by ISH8
436	2559	2,3857e+00	VNG_2619H	-	hypothetical protein	Vng2619h
437	83	2,3881e+00	null	-	unknown	ORF H0943
438	268	2,3881e+00	VNG_6116H	-	Vng6116h	hypothetical protein
439	1697	2,4053e+00	VNG_1494G	rpl37e	50S ribosomal protein L37E	Rpl37e	rib
440	108	2,4065e+00	null	-	unknown	ORF H1313
441	15	2,4113e+00	null	gvpM	GvpM	gp:gi-43526; % similarity 100.0, % identity 100.0,
442	190	2,4113e+00	VNG_6019G	gvpM1	GvpM protein, cluster A	GvpM1
443	77	2,4136e+00	null	-	unknown	ORF H0875
444	260	2,4136e+00	VNG_6103H	-	Vng6103h	hypothetical protein
445	86	2,4153e+00	null	-	unknown	ORF H0984
446	272	2,4153e+00	VNG_6121H	-	Vng6121h	hypothetical protein
447	1803	2,4156e+00	VNG_1645H	-	hypothetical protein	Vng1645h
448	343	2,4159e+00	VNG_6206H	-	Vng6206h	hypothetical protein
449	449	2,4174e+00	VNG_6351G	tfbC	transcription initiation factor IIB	TfbC
450	127	2,4178e+00	null	-	unknown	ORF H1484
451	134	2,4211e+00	null	-	unknown	ORF H1529
452	1235	2,4222e+00	VNG_0892H	-	hypothetical protein	Vng0892h
453	322	2,4245e+00	VNG_6181H	-	Vng6181h	hypothetical protein
454	1355	2,4278e+00	VNG_1047H	-	hypothetical protein	Vng1047h
455	1370	2,4282e+00	VNG_1064H	-	hypothetical protein encoded by ISH6	Vng1064h
456	476	2,4287e+00	VNG_6389G	tfbE	transcription initiation factor IIB	TfbE
457	297	2,4313e+00	VNG_6150G	orc1	orc / cell division control protein 6	Orc1
458	1779	2,4320e+00	VNG_1613H	-	hypothetical protein	Vng1613h
459	793	2,4325e+00	VNG_0311H	-	hypothetical protein	Vng0311h
460	80	2,4344e+00	null	-	unknown	ORF H0928
461	265	2,4344e+00	VNG_6112H	-	Vng6112h	hypothetical protein
462	776	2,4378e+00	VNG_0286C	-	conserved hypothetical protein	Vng0286c
463	404	2,4389e+00	VNG_6293C	-	Vng6293c	conserved hypothetical protein
464	25	2,4395e+00	null	gvpA	GvpA	gp:gi-43530; % similarity 100.0, % identity 100.0,
465	200	2,4395e+00	VNG_6029G	gvpA1	GvpA protein, cluster A	GvpA1
466	401	2,4411e+00	VNG_6290H	-	Vng6290h	hypothetical protein
467	441	2,4412e+00	VNG_6341H	-	Vng6341h	hypothetical protein encoded by ISH6
468	60	2,4416e+00	null	-	unknown	ORF H0660; similar to ORF in Sulfolobus solfataricus
469	149	2,4416e+00	null	-	unknown	ORF H1696; similar to Sulolobus solfataricus
470	121	2,4463e+00	null	-	unknown	ORF H1434
471	284	2,4485e+00	VNG_6135C	-	Vng6135c	conserved hypothetical protein
472	299	2,4548e+00	VNG_6153G	sojC2	Spo0A activation inhibitor	SojC2
473	819	2,4646e+00	VNG_0346H	-	hypothetical protein	Vng0346h
474	2220	2,4666e+00	VNG_2182H	-	hypothetical protein	Vng2182h
475	1172	2,4684e+00	VNG_0811H	-	hypothetical protein	Vng0811h
476	214	2,4697e+00	VNG_6046H	-	Vng6046h	hypothetical protein
477	542	2,4697e+00	VNG_6480H	-	Vng6480h	hypothetical protein
478	586	2,4708e+00	VNG_0044H	-	hypothetical protein encoded by ISH12	Vng0044h
479	466	2,4720e+00	VNG_6373G	phrH	PhiH1 repressor homolog	PhrH
480	30	2,4726e+00	null	-	unknown	ORF H0337; similar to Escherichia coli protein
481	205	2,4726e+00	VNG_6035G	htlD	Htr-like protein	HtlD
482	639	2,4729e+00	VNG_0110C	-	conserved hypothetical protein	Vng0110c
483	457	2,4752e+00	VNG_6363G	orc4	orc / cell division control protein 6	Orc4
484	464	2,4793e+00	VNG_6371G	mrr	Mrr restriction system protein homolog	Mrr
485	323	2,4796e+00	VNG_6182H	-	Vng6182h	hypothetical protein
486	2384	2,4881e+00	VNG_2387H	-	hypothetical protein	Vng2387h
487	96	2,4887e+00	null	-	unknown	ORF H1130; 3' interrupted by ISH3;may be fused to
488	48	2,4940e+00	null	-	unknown	ORF H0562; similar to Halobacterium Bat,
489	161	2,4940e+00	null	-	unknown	ORF H1797; similar to Halobacterium Bat,
490	228	2,4940e+00	VNG_6065G	boa3_1	bacterio-opsin activator-like protein	Boa3_1
491	528	2,4940e+00	VNG_6461G	boa3_2	bacterio-opsin activator-like protein	Boa3_2
492	132	2,4942e+00	null	-	unknown	ORF H1522
493	450	2,4947e+00	VNG_6353H	-	Vng6353h	hypothetical protein
494	1606	2,4984e+00	VNG_1376H	-	hypothetical protein	Vng1376h
495	101	2,5020e+00	null	-	unknown	ORF H1224
496	770	2,5123e+00	VNG_0280H	-	hypothetical protein	Vng0280h
497	308	2,5210e+00	VNG_6163H	-	Vng6163h	hypothetical protein
498	668	2,5224e+00	VNG_0146H	-	hypothetical protein	Vng0146h
499	99	2,5278e+00	null	-	unknown	ORF H1186; similar to Escherichia coli HepA,
500	286	2,5278e+00	VNG_6139G	hepA	ATP-dependent RNA helicase	HepA
501	120	2,5317e+00	null	-	unknown	ORF H1420
502	38	2,5362e+00	null	tbpB	TbpB	similar to Pyrococcus woesei TATA-box binding
503	171	2,5362e+00	null	-	TbpB	similar to Pyrococcus woesei TATA-box binding
504	217	2,5362e+00	VNG_6050G	tbpB_1	transcription initiation factor IID	TbpB_1
505	539	2,5362e+00	VNG_6476G	tbpB_2	transcription initiation factor IID	TbpB_2
506	1353	2,5378e+00	VNG_1041H	-	hypothetical protein	Vng1041h
507	2098	2,5382e+00	VNG_2034H	-	hypothetical protein	Vng2034h
508	2475	2,5401e+00	VNG_2510H	-	hypothetical protein	Vng2510h
509	300	2,5433e+00	VNG_6155H	-	Vng6155h	hypothetical protein
510	460	2,5436e+00	VNG_6366H	-	Vng6366h	hypothetical protein
511	481	2,5478e+00	VNG_6396H	-	Vng6396h	hypothetical protein
512	2443	2,5488e+00	VNG_2466C	-	conserved hypothetical protein	Vng2466c
513	34	2,5577e+00	null	-	unknown	ORF H0428; probable ISH9 transposase;homology to
514	175	2,5577e+00	null	-	unknown	ORF H1931; putative ISH9 transposase;as H0428 in
515	210	2,5577e+00	VNG_6040H	-	Vng6040h	hypothetical protein encoded by ISH9
516	546	2,5577e+00	VNG_6486H	-	Vng6486h	hypothetical protein encoded by ISH9
517	423	2,5610e+00	VNG_6318G	arcR	transcription regulator	ArcR
518	425	2,5633e+00	VNG_6320C	-	Vng6320c	conserved hypothetical protein
519	1674	2,5633e+00	VNG_1466H	-	hypothetical protein	Vng1466h
520	957	2,5677e+00	VNG_0529H	-	hypothetical protein	Vng0529h
521	213	2,5700e+00	VNG_6045H	-	Vng6045h	hypothetical protein
522	543	2,5700e+00	VNG_6481H	-	Vng6481h	hypothetical protein
523	949	2,5707e+00	VNG_0516H	-	hypothetical protein	Vng0516h
524	710	2,5750e+00	VNG_0196H	-	hypothetical protein	Vng0196h
525	16	2,5752e+00	null	gvpL	GvpL	gp:gi-43525; % similarity 98.2, % identity 98,
526	191	2,5752e+00	VNG_6020G	gvpL1	GvpL protein, cluster A	GvpL1
527	604	2,5773e+00	VNG_0063G	galE2	UDP-glucose 4-epimerase	GalE2
528	588	2,5840e+00	VNG_0046G	ugd	UDP-glucose dehydrogenase	Ugd
529	632	2,5848e+00	VNG_0101G	cspD1	cold shock protein	CspD1
530	974	2,5859e+00	VNG_0550G	rps27e	30S ribosomal protein S27E	Rps27e	rib
531	215	2,5868e+00	VNG_6047H	-	Vng6047h	hypothetical protein
532	541	2,5868e+00	VNG_6479H	-	Vng6479h	hypothetical protein
533	1848	2,5966e+00	VNG_1700G	rps17p	30S ribosomal protein S17P	Rps17p	rib
534	21	2,5969e+00	null	gvpG	GvpG	gp:gi-455303
535	196	2,5969e+00	VNG_6025G	gvpG1	GvpG protein, cluster A	GvpG1
536	28	2,6006e+00	null	gvpO	GvpO	gp:gi-1154780; % similarity 64.5, % identity 59.1,
537	203	2,6006e+00	VNG_6033G	gvpO1	GvpO protein, cluster A	GvpO1
538	375	2,6040e+00	VNG_6251H	-	Vng6251h	hypothetical protein
539	1424	2,6055e+00	VNG_1137G	rpl18e	50S ribosomal protein L18E	Rpl18e	rib
540	437	2,6145e+00	VNG_6335H	-	Vng6335h	hypothetical protein
541	1087	2,6191e+00	VNG_0697H	-	hypothetical protein	Vng0697h
542	1838	2,6267e+00	VNG_1688C	-	conserved hypothetical protein	Vng1688c
543	2027	2,6283e+00	VNG_1940H	-	hypothetical protein	Vng1940h
544	2	2,6294e+00	null	-	unknown	ORF H0011
545	178	2,6294e+00	VNG_6003H	-	Vng6003h	hypothetical protein
546	1643	2,6307e+00	VNG_1426H	-	hypothetical protein	Vng1426h
547	670	2,6409e+00	VNG_0148H	-	hypothetical protein	Vng0148h
548	242	2,6433e+00	VNG_6081G	crt_1	carotenoid biosynthetic protein	Crt_1
549	514	2,6433e+00	VNG_6445G	crt_2	carotenoid biosynthetic protein	Crt_2
550	1853	2,6460e+00	VNG_1706G	rps14p	30S ribosomal protein S14P	Rps14p	rib
551	486	2,6499e+00	VNG_6403H	-	Vng6403h	hypothetical protein
552	616	2,6531e+00	VNG_0077H	-	hypothetical protein	Vng0077h
553	1319	2,6538e+00	VNG_0999H	-	hypothetical protein	Vng0999h
554	389	2,6546e+00	VNG_6272G	orc5	orc / cell division control protein 6	Orc5
555	846	2,6573e+00	VNG_0386G	trpG2	anthranilate synthase beta chain	TrpG2
556	1495	2,6603e+00	VNG_1229H	-	hypothetical protein	Vng1229h
557	1195	2,6607e+00	VNG_0838G	ssrA	integrase/recombinase	SsrA
558	2598	2,6747e+00	VNG_2668G	rpoH	DNA-directed RNA polymerase subunit H	RpoH
559	438	2,6766e+00	VNG_6337G	sojE	Spo0A activation inhibitor	SojE
560	1644	2,6776e+00	VNG_1427H	-	hypothetical protein	Vng1427h
561	78	2,6800e+00	null	-	unknown	ORF H0878
562	261	2,6800e+00	VNG_6105H	-	Vng6105h	hypothetical protein
563	1849	2,6823e+00	VNG_1701G	rpl14p	50S ribosomal protein L14P	Rpl14p	rib
564	1951	2,6851e+00	VNG_1842H	-	hypothetical protein	Vng1842h
565	1801	2,6930e+00	VNG_1642H	-	hypothetical protein	Vng1642h
566	47	2,6976e+00	null	-	unknown	ORF H0556; similar to Haemophilis influenza
567	162	2,6976e+00	null	-	unknown	ORF H1804; similar to Haemophilis influenza
568	227	2,6976e+00	VNG_6064G	phoT1_1	sodium-dependent phosphate transporter	PhoT1_1
569	529	2,6976e+00	VNG_6462G	phoT1_2	sodium-dependent phosphate transporter	PhoT1_2
570	317	2,7028e+00	VNG_6176G	kdpA	potassium-transporting ATPase A chain	KdpA
571	2171	2,7049e+00	VNG_2129H	-	hypothetical protein	Vng2129h
572	319	2,7062e+00	VNG_6178G	kdpC	potassium-transporting ATPase C chain	KdpC
573	2037	2,7095e+00	VNG_1952H	-	hypothetical protein	Vng1952h
574	67	2,7098e+00	null	-	unknown	ORF H0745; same as H1617 in IR-L
575	142	2,7098e+00	null	-	unknown	ORF H1617; same as H0745 in IR-R
576	249	2,7098e+00	VNG_6088C	-	Vng6088c	conserved hypothetical protein
577	1557	2,7132e+00	VNG_1310G	sdhC	succinate dehydrogenase subunit C	SdhC
578	1950	2,7140e+00	VNG_1838H	-	hypothetical protein	Vng1838h
579	606	2,7217e+00	VNG_0065G	gmd	GDP-D-mannose dehydratase	Gmd
580	577	2,7288e+00	VNG_0034H	-	hypothetical protein	Vng0034h
581	395	2,7378e+00	VNG_6281G	ugpC	sn-glycerol-3-phosphate transport system	UgpC
582	669	2,7386e+00	VNG_0147C	-	conserved hypothetical protein	Vng0147c
583	56	2,7408e+00	null	-	unknown	ORF H0618; same as H1739 in IR-L
584	153	2,7408e+00	null	-	unknown	ORF H1739; same as H0618 in IR-R
585	237	2,7408e+00	VNG_6076H	-	Vng6076h	hypothetical protein
586	519	2,7408e+00	VNG_6450H	-	Vng6450h	hypothetical protein
587	548	2,7465e+00	VNG_0001H	-	hypothetical protein	Vng0001h
588	1521	2,7497e+00	VNG_1261H	-	hypothetical protein	Vng1261h
589	29	2,7526e+00	null	sojB	SojB	Similar to Methanococcus jannaschii Soj,
590	204	2,7526e+00	VNG_6034G	sojB	Spo0A activation inhibitor	SojB
591	664	2,7556e+00	VNG_0141H	-	hypothetical protein	Vng0141h
592	2423	2,7701e+00	VNG_2439H	-	hypothetical protein	Vng2439h
593	114	2,7722e+00	null	tbpD	TbpD	similar to Pyrococcus woesei TATA-box binding
594	611	2,7855e+00	VNG_0070H	-	hypothetical protein	Vng0070h
595	991	2,7950e+00	VNG_0573C	-	conserved hypothetical protein	Vng0573c
596	997	2,7959e+00	VNG_0581H	-	hypothetical protein	Vng0581h
597	483	2,7961e+00	VNG_6400H	-	Vng6400h	hypothetical protein
598	2128	2,7965e+00	VNG_2076G	rpl40e	50S ribosomal protein L40E	Rpl40e	rib
599	795	2,7980e+00	VNG_0312H	-	hypothetical protein	Vng0312h
600	1676	2,8043e+00	VNG_1468H	-	hypothetical protein	Vng1468h
601	646	2,8064e+00	VNG_0119H	-	hypothetical protein	Vng0119h
602	1436	2,8096e+00	VNG_1151H	-	hypothetical protein	Vng1151h
603	559	2,8100e+00	VNG_0016H	-	hypothetical protein	Vng0016h
604	2045	2,8110e+00	VNG_1963H	-	hypothetical protein	Vng1963h
605	329	2,8112e+00	VNG_6188H	-	Vng6188h	hypothetical protein
606	488	2,8177e+00	VNG_6406H	-	Vng6406h	hypothetical protein
607	740	2,8216e+00	VNG_0237H	-	hypothetical protein	Vng0237h
608	1680	2,8221e+00	VNG_1473H	-	hypothetical protein	Vng1473h
609	709	2,8239e+00	VNG_0195H	-	hypothetical protein	Vng0195h
610	612	2,8274e+00	VNG_0072H	-	hypothetical protein	Vng0072h
611	408	2,8275e+00	VNG_6298C	-	Vng6298c	conserved hypothetical protein
612	976	2,8392e+00	VNG_0553C	-	conserved hypothetical protein	Vng0553c
613	1002	2,8395e+00	VNG_0586C	-	conserved hypothetical protein	Vng0586c
614	1040	2,8413e+00	VNG_0635G	nolB	NADH dehydrogenase/oxidoreductase-like protein	NolB
615	290	2,8417e+00	VNG_6143H	-	Vng6143h	hypothetical protein
616	2217	2,8421e+00	VNG_2179H	-	hypothetical protein	Vng2179h
617	1287	2,8423e+00	VNG_0961G	flaB2	flagellin B2 precursor	FlaB2
618	498	2,8488e+00	VNG_6420H	-	Vng6420h	hypothetical protein
619	1924	2,8489e+00	VNG_1802H	-	hypothetical protein	Vng1802h
620	1827	2,8504e+00	VNG_1674H	-	hypothetical protein	Vng1674h
621	2512	2,8521e+00	VNG_2556H	-	hypothetical protein	Vng2556h
622	1698	2,8621e+00	VNG_1496G	snp	snRNP homolog	Snp
623	2543	2,8651e+00	VNG_2599H	-	hypothetical protein	Vng2599h
624	2404	2,8698e+00	VNG_2414H	-	hypothetical protein	Vng2414h
625	27	2,8723e+00	null	gvpN	GvpN	gp:gi-43655; % similarity 98.3, % identity 98.3,
626	202	2,8723e+00	VNG_6032G	gvpN1	GvpN protein, cluster A	GvpN1
627	1523	2,8724e+00	VNG_1263C	-	conserved hypothetical protein	Vng1263c
628	1199	2,8729e+00	VNG_0846C	-	conserved hypothetical protein	Vng0846c
629	1947	2,8758e+00	VNG_1836G	cspD2	cold shock protein	CspD2
630	1675	2,8779e+00	VNG_1467G	bop	bacteriorhodopsin	Bop
631	2137	2,8818e+00	VNG_2087G	hisH2	imidazoleglycerol-phosphate synthase	HisH2
632	644	2,8818e+00	VNG_0117H	-	hypothetical protein	Vng0117h
633	53	2,8827e+00	null	-	unknown	ORF H0600; similar to Methanococcus jannschii ORF
634	156	2,8827e+00	null	-	unknown	ORF H1762; similar to Methanococcus janaschii ORF
635	233	2,8827e+00	VNG_6072C	-	Vng6072c	conserved hypothetical protein
636	523	2,8827e+00	VNG_6454C	-	Vng6454c	conserved hypothetical protein
637	773	2,8846e+00	VNG_0282H	-	hypothetical protein	Vng0282h
638	1020	2,8870e+00	VNG_0609C	-	conserved hypothetical protein	Vng0609c
639	18	2,8922e+00	null	gvpJ	GvpJ	gp:gi-43523; % similarity 100.0, % identity 100.0,
640	193	2,8922e+00	VNG_6022G	gvpJ1	GvpJ protein, cluster A	GvpJ1
641	2426	2,8947e+00	VNG_2442H	-	hypothetical protein	Vng2442h
642	345	2,8959e+00	VNG_6209H	-	Vng6209h	hypothetical protein
643	1427	2,8983e+00	VNG_1140G	rpoN	DNA-directed RNA polymerase subunit N	RpoN
644	1091	2,9049e+00	VNG_0703H	-	hypothetical protein	Vng0703h
645	1092	2,9089e+00	VNG_0704C	-	conserved hypothetical protein	Vng0704c
646	1412	2,9110e+00	VNG_1119H	-	hypothetical protein	Vng1119h
647	1362	2,9184e+00	VNG_1055G	graD4	glucose-1-phosphate thymidylyltransferase	GraD4
648	1315	2,9214e+00	VNG_0995H	-	hypothetical protein	Vng0995h
649	1298	2,9235e+00	VNG_0974G	cheY	chemotaxis protein	CheY
650	472	2,9285e+00	VNG_6383G	lctP	L-lactate permease	LctP
651	2314	2,9311e+00	VNG_2298H	-	hypothetical protein	Vng2298h
652	1197	2,9315e+00	VNG_0841G	icfA	carbonic anhydrase	IcfA
653	415	2,9323e+00	VNG_6308G	gltP	proton/sodium-glutamate symport protein	GltP
654	2604	2,9340e+00	VNG_2678H	-	hypothetical protein	Vng2678h
655	2369	2,9345e+00	VNG_2369C	-	conserved hypothetical protein	Vng2369c
656	459	2,9353e+00	VNG_6365H	-	Vng6365h	hypothetical protein
657	2296	2,9357e+00	VNG_2279H	-	hypothetical protein	Vng2279h
658	583	2,9403e+00	VNG_0041C	-	conserved hypothetical protein	Vng0041c
659	42	2,9450e+00	null	-	unknown	ORF H0532; similar to Bacillus subtilis YrkF
660	167	2,9450e+00	null	-	unknown	ORF H1831; similar to Bacillus subtilis YrkF,
661	223	2,9450e+00	VNG_6059C	-	Vng6059c	conserved hypothetical protein
662	533	2,9450e+00	VNG_6467C	-	Vng6467c	conserved hypothetical protein
663	1442	2,9467e+00	VNG_1159G	rpl24e	50S ribosomal protein L24E	Rpl24e	rib
664	1450	2,9467e+00	VNG_1170G	rpl21e	50S ribosomal protein L21E	Rpl21e	rib
665	1283	2,9488e+00	VNG_0955G	fapE	flagella-related protein E	FapE
666	2603	2,9514e+00	VNG_2677H	-	hypothetical protein	Vng2677h
667	1171	2,9534e+00	VNG_0810H	-	hypothetical protein	Vng0810h
668	1396	2,9552e+00	VNG_1096H	-	hypothetical protein	Vng1096h
669	39	2,9564e+00	null	cydA	CydA	similar to E. coli cytochrome d oxidase subunit I
670	170	2,9564e+00	null	-	CydA	similar to E. coli cytochrome d oxidase subunit I,
671	220	2,9564e+00	VNG_6053G	cydA_1	cytochrome d oxidase chain I	CydA_1
672	536	2,9564e+00	VNG_6473G	cydA_2	cytochrome d oxidase chain I	CydA_2
673	1666	2,9569e+00	VNG_1457C	-	conserved hypothetical protein	Vng1457c
674	1281	2,9585e+00	VNG_0953C	-	conserved hypothetical protein	Vng0953c
675	335	2,9617e+00	VNG_6196G	phoT2	sodium-dependent phosphate transporter	PhoT2
676	2103	2,9643e+00	VNG_2041H	-	hypothetical protein	Vng2041h
677	471	2,9655e+00	VNG_6381H	-	Vng6381h	hypothetical protein
678	1280	2,9696e+00	VNG_0950G	fapH	flagella-related protein H	FapH
679	2348	2,9721e+00	VNG_2340H	-	hypothetical protein	Vng2340h
680	1662	2,9784e+00	VNG_1453H	-	hypothetical protein	Vng1453h
681	1969	2,9819e+00	VNG_1865H	-	hypothetical protein	Vng1865h
682	391	2,9868e+00	VNG_6276H	-	Vng6276h	hypothetical protein
683	2592	2,9874e+00	VNG_2658G	rps12p	30S ribosomal protein S12P	Rps12p	rib
684	2349	2,9904e+00	VNG_2341H	-	hypothetical protein	Vng2341h
685	5	2,9930e+00	null	-	unknown	ORF H0027; encoded by ISH7-1
686	180	2,9930e+00	VNG_6007H	-	Vng6007h	hypothetical protein encoded by ISH7
687	1192	2,9972e+00	VNG_0835G	idr2	iron-dependent repressor homolog	Idr2
688	400	3,0083e+00	VNG_6288C	-	Vng6288c	conserved hypothetical protein
689	589	3,0083e+00	VNG_0047G	graD6	glucose-1-phosphate thymidylyltransferase	GraD6
690	681	3,0101e+00	VNG_0160G	boa1	bacterio-opsin activator-like protein	Boa1
691	360	3,0119e+00	VNG_6229G	gvpL2	GvpL protein, cluster B	GvpL2
692	473	3,0123e+00	VNG_6384H	-	Vng6384h	hypothetical protein
693	972	3,0133e+00	VNG_0548C	-	conserved hypothetical protein	Vng0548c
694	289	3,0282e+00	VNG_6142C	-	Vng6142c	conserved hypothetical protein
695	926	3,0303e+00	VNG_0487H	-	hypothetical protein	Vng0487h
696	1132	3,0312e+00	VNG_0754C	-	conserved hypothetical protein	Vng0754c
697	970	3,0314e+00	VNG_0544H	-	hypothetical protein	Vng0544h
698	820	3,0321e+00	VNG_0347H	-	hypothetical protein	Vng0347h
699	406	3,0334e+00	VNG_6296C	-	Vng6296c	conserved hypothetical protein
700	1858	3,0353e+00	VNG_1714G	rpl18p	50S ribosomal protein L18P	Rpl18p	rib
701	2080	3,0360e+00	VNG_2008H	-	hypothetical protein	Vng2008h
702	130	3,0373e+00	null	-	unknown	ORF H1513
703	2433	3,0654e+00	VNG_2451H	-	hypothetical protein	Vng2451h
704	392	3,0674e+00	VNG_6277G	ugpB	glycerol-3-phosphate-binding protein precursor	UgpB
705	421	3,0685e+00	VNG_6316G	arcC	carbamate kinase	ArcC
706	2232	3,0742e+00	VNG_2197H	-	hypothetical protein	Vng2197h
707	2093	3,0772e+00	VNG_2027H	-	hypothetical protein	Vng2027h
708	51	3,0777e+00	null	-	unknown	ORF H0581; similar to Sulfolobus solfataricus ORF
709	158	3,0777e+00	null	-	unknown	ORF H1776; similar to Sulfolobus solfactaricus ORF
710	230	3,0777e+00	VNG_6068C	-	Vng6068c	conserved hypothetical protein
711	526	3,0777e+00	VNG_6457C	-	Vng6457c	conserved hypothetical protein
712	1668	3,0797e+00	VNG_1459H	-	hypothetical protein	Vng1459h
713	369	3,0807e+00	VNG_6241G	gvpA2	GvpA protein, cluster B	GvpA2
714	2375	3,0877e+00	VNG_2377G	nosY	nitrite/nitrate reduction protein	NosY
715	1717	3,0920e+00	VNG_1525C	-	conserved hypothetical protein	Vng1525c
716	550	3,0975e+00	VNG_0003C	-	conserved hypothetical protein	Vng0003c
717	2418	3,1017e+00	VNG_2431C	-	conserved hypothetical protein	Vng2431c
718	1157	3,1028e+00	VNG_0788H	-	hypothetical protein	Vng0788h
719	661	3,1044e+00	VNG_0138H	-	hypothetical protein	Vng0138h
720	2601	3,1063e+00	VNG_2674H	-	hypothetical protein	Vng2674h
721	2139	3,1064e+00	VNG_2089H	-	hypothetical protein	Vng2089h
722	613	3,1067e+00	VNG_0073C	-	conserved hypothetical protein	Vng0073c
723	1488	3,1071e+00	VNG_1218C	-	conserved hypothetical protein	Vng1218c
724	2555	3,1074e+00	VNG_2614H	-	hypothetical protein	Vng2614h
725	85	3,1091e+00	null	-	unknown	ORF H0952; encoded by ISH7-2;homolog of ORF H0027
726	270	3,1091e+00	VNG_6119H	-	Vng6119h	hypothetical protein encoded by ISH7
727	2429	3,1108e+00	VNG_2445C	-	conserved hypothetical protein	Vng2445c
728	1522	3,1113e+00	VNG_1262G	eif2b	translation initiation factor eIF-2 subunit beta	Eif2b
729	338	3,1144e+00	VNG_6199G	cdc48d	cell division cycle protein	Cdc48d
730	2531	3,1169e+00	VNG_2584C	-	conserved hypothetical protein	Vng2584c
731	1244	3,1190e+00	VNG_0907H	-	hypothetical protein	Vng0907h
732	1652	3,1192e+00	VNG_1438H	-	hypothetical protein	Vng1438h
733	394	3,1202e+00	VNG_6280G	ugpE	sn-glycerol-3-phosphate transport system	UgpE
734	2113	3,1204e+00	VNG_2054H	-	hypothetical protein	Vng2054h
735	2276	3,1228e+00	VNG_2253H	-	hypothetical protein	Vng2253h
736	1067	3,1246e+00	VNG_0670H	-	hypothetical protein	Vng0670h
737	788	3,1253e+00	VNG_0306C	-	conserved hypothetical protein	Vng0306c
738	362	3,1367e+00	VNG_6232G	gvpJ2	GvpJ protein, cluster B	GvpJ2
739	339	3,1404e+00	VNG_6201G	hsp5	heat shock protease protein	Hsp5
740	1819	3,1412e+00	VNG_1664H	-	hypothetical protein	Vng1664h
741	1320	3,1430e+00	VNG_1000H	-	hypothetical protein	Vng1000h
742	1611	3,1443e+00	VNG_1382H	-	hypothetical protein	Vng1382h
743	318	3,1483e+00	VNG_6177G	kdpB	potassium-transporting ATPase B chain	KdpB
744	2402	3,1504e+00	VNG_2412H	-	hypothetical protein	Vng2412h
745	1289	3,1513e+00	VNG_0963G	cpcE	phycocyanin alpha phycocyanobilin lyase-like	CpcE
746	417	3,1553e+00	VNG_6311G	pyrI	aspartate carbamoyltransferase regulatory chain	PyrI
747	456	3,1568e+00	VNG_6362G	polB2	DNA polymerase B2	PolB2
748	737	3,1573e+00	VNG_0231C	-	conserved hypothetical protein	Vng0231c
749	1090	3,1585e+00	VNG_0702H	-	hypothetical protein	Vng0702h
750	1572	3,1659e+00	VNG_1330H	-	hypothetical protein	Vng1330h
751	965	3,1660e+00	VNG_0539C	-	conserved hypothetical protein	Vng0539c
752	1945	3,1694e+00	VNG_1834G	hyrA	monooxygenase	HyrA
753	828	3,1734e+00	VNG_0360C	-	conserved hypothetical protein	Vng0360c
754	1792	3,1818e+00	VNG_1630H	-	hypothetical protein	Vng1630h
755	1095	3,1834e+00	VNG_0708H	-	hypothetical protein	Vng0708h
756	422	3,1852e+00	VNG_6317G	arcA	arginine deiminase	ArcA
757	1502	3,1910e+00	VNG_1237C	-	conserved hypothetical protein	Vng1237c
758	384	3,1936e+00	VNG_6265G	ycdH	adhesion protein	YcdH
759	482	3,1947e+00	VNG_6397H	-	Vng6397h	hypothetical protein
760	951	3,2018e+00	VNG_0520H	-	hypothetical protein	Vng0520h
761	1045	3,2048e+00	VNG_0641C	-	conserved hypothetical protein	Vng0641c
762	388	3,2054e+00	VNG_6270G	gldA	sn-glycerol-1-phosphate dehydrogenase	GldA
763	1909	3,2108e+00	VNG_1783H	-	hypothetical protein	Vng1783h
764	414	3,2122e+00	VNG_6306C	-	Vng6306c	conserved hypothetical protein
765	2358	3,2176e+00	VNG_2353H	-	hypothetical protein	Vng2353h
766	122	3,2204e+00	null	-	unknown	ORF H1442; similar to Bacillus subtilis
767	49	3,2208e+00	null	-	unknown	ORF H0571; similar to Bacillus subtilis YrkH,
768	160	3,2208e+00	null	-	unknown	ORF H1786; similar to Bacillus subtilis YrkH,
769	229	3,2208e+00	VNG_6066C	-	Vng6066c	conserved hypothetical protein
770	527	3,2208e+00	VNG_6460C	-	Vng6460c	conserved hypothetical protein
771	1794	3,2241e+00	VNG_1632G	cbiQ	cobalt transport protein	CbiQ
772	2064	3,2280e+00	VNG_1988G	secF	protein-export membrane protein	SecF
773	1545	3,2323e+00	VNG_1295H	-	hypothetical protein	Vng1295h
774	1828	3,2370e+00	VNG_1675H	-	hypothetical protein	Vng1675h
775	387	3,2443e+00	VNG_6269C	-	Vng6269c	conserved hypothetical protein
776	381	3,2463e+00	VNG_6261G	yocR	sodium-dependent transporter	YocR
777	1275	3,2463e+00	VNG_0943C	-	conserved hypothetical protein	Vng0943c
778	1143	3,2479e+00	VNG_0767H	-	hypothetical protein	Vng0767h
779	996	3,2492e+00	VNG_0579H	-	hypothetical protein	Vng0579h
780	1277	3,2506e+00	VNG_0946G	minD1	cell division inhibitor	MinD1
781	753	3,2519e+00	VNG_0254G	tfbG	transcription initiation factor IIB	TfbG
782	1994	3,2521e+00	VNG_1898C	-	conserved hypothetical protein	Vng1898c
783	1276	3,2558e+00	VNG_0945H	-	hypothetical protein	Vng0945h
784	1462	3,2577e+00	VNG_1183H	-	hypothetical protein	Vng1183h
785	1463	3,2592e+00	VNG_1185G	pqqE	coenzyme PQQ synthesis protein	PqqE
786	2546	3,2597e+00	VNG_2603H	-	hypothetical protein	Vng2603h
787	332	3,2625e+00	VNG_6193H	-	Vng6193h	hypothetical protein
788	2473	3,2656e+00	VNG_2508C	-	conserved hypothetical protein	Vng2508c
789	555	3,2664e+00	VNG_0011C	-	conserved hypothetical protein	Vng0011c
790	485	3,2690e+00	VNG_6402H	-	Vng6402h	hypothetical protein
791	416	3,2712e+00	VNG_6309G	pyrB	aspartate carbamoyltransferase catalytic subunit	PyrB
792	682	3,2728e+00	VNG_0161G	gdhB	glutamate dehydrogenase	GdhB
793	883	3,2749e+00	VNG_0433C	-	conserved hypothetical protein	Vng0433c
794	1723	3,2799e+00	VNG_1533H	-	hypothetical protein	Vng1533h
795	1561	3,2854e+00	VNG_1315H	-	hypothetical protein	Vng1315h
796	1293	3,2863e+00	VNG_0967G	cheD	chemotaxis protein	CheD
797	1613	3,2876e+00	VNG_1384H	-	hypothetical protein	Vng1384h
798	1000	3,2929e+00	VNG_0584H	-	hypothetical protein	Vng0584h
799	393	3,2941e+00	VNG_6279G	ugpA	sn-glycerol-3-phosphate transport system	UgpA
800	1524	3,2945e+00	VNG_1264C	-	conserved hypothetical protein	Vng1264c
801	2502	3,2959e+00	VNG_2543C	-	conserved hypothetical protein	Vng2543c
802	2602	3,2989e+00	VNG_2675C	-	conserved hypothetical protein	Vng2675c
803	2518	3,2997e+00	VNG_2566H	-	hypothetical protein	Vng2566h
804	379	3,3004e+00	VNG_6258C	-	Vng6258c	conserved hypothetical protein
805	2520	3,3065e+00	VNG_2569H	-	hypothetical protein	Vng2569h
806	2600	3,3082e+00	VNG_2673H	-	hypothetical protein	Vng2673h
807	2003	3,3132e+00	VNG_1907H	-	hypothetical protein	Vng1907h
808	116	3,3137e+00	null	-	unknown	ORF H1373
809	363	3,3186e+00	VNG_6233G	gvpI2	GvpI protein, cluster B	GvpI2
810	1191	3,3198e+00	VNG_0834C	-	conserved hypothetical protein	Vng0834c
811	467	3,3230e+00	VNG_6375H	-	Vng6375h	hypothetical protein
812	823	3,3232e+00	VNG_0352H	-	hypothetical protein	Vng0352h
813	2353	3,3238e+00	VNG_2346G	dppC2	dipeptide ABC transporter permease	DppC2
814	2154	3,3288e+00	VNG_2109H	-	hypothetical protein	Vng2109h
815	1041	3,3322e+00	VNG_0636G	ndhG1	NADH dehydrogenase/oxidoreductase	NdhG1
816	1044	3,3355e+00	VNG_0640G	nolD	NADH dehydrogenase/oxidoreductase-like protein	NolD
817	374	3,3369e+00	VNG_6250G	phoT3	sodium-dependent phosphate transporter	PhoT3
818	1323	3,3401e+00	VNG_1003H	-	hypothetical protein	Vng1003h
819	1129	3,3408e+00	VNG_0751C	-	conserved hypothetical protein	Vng0751c
820	1155	3,3418e+00	VNG_0786G	pcy	plastocyanin homology	Pcy
821	1028	3,3421e+00	VNG_0620G	edp	proteinase IV homolog	Edp
822	1799	3,3460e+00	VNG_1640H	-	hypothetical protein	Vng1640h
823	2361	3,3461e+00	VNG_2359G	appB	oligopeptide ABC permease	AppB
824	2247	3,3475e+00	VNG_2217G	pdhA2	pyruvate dehydrogenase alpha subunit	PdhA2
825	2472	3,3487e+00	VNG_2507G	pyrD	dihydroorotate dehydrogenase	PyrD
826	714	3,3503e+00	VNG_0200C	-	conserved hypothetical protein	Vng0200c
827	780	3,3523e+00	VNG_0293H	-	hypothetical protein	Vng0293h
828	373	3,3559e+00	VNG_6247G	trkA4	TRK potassium uptake system protein	TrkA4
829	409	3,3564e+00	VNG_6299G	hypE	hydrogenase expression/formation protein	HypE
830	665	3,3655e+00	VNG_0142C	-	conserved hypothetical protein	Vng0142c
831	2474	3,3657e+00	VNG_2509H	-	hypothetical protein	Vng2509h
832	2564	3,3665e+00	VNG_2626H	-	hypothetical protein	Vng2626h
833	698	3,3679e+00	VNG_0180G	hop	halorhodopsin	Hop
834	1504	3,3768e+00	VNG_1238C	-	conserved hypothetical protein	Vng1238c
835	944	3,3771e+00	VNG_0509H	-	hypothetical protein	Vng0509h
836	2605	3,3779e+00	VNG_2679G	csg	cell surface glycoprotein	Csg
837	52	3,3786e+00	null	-	unknown	ORF H0594; similar to Bacillus subtilis YrkJ,
838	157	3,3786e+00	null	-	unknown	ORF H1766; similar to Bacillus subtilis YrkJ,
839	232	3,3786e+00	VNG_6071C	-	Vng6071c	conserved hypothetical protein
840	524	3,3786e+00	VNG_6455C	-	Vng6455c	conserved hypothetical protein
841	837	3,3793e+00	VNG_0373H	-	hypothetical protein	Vng0373h
842	1247	3,3799e+00	VNG_0911H	-	hypothetical protein	Vng0911h
843	1047	3,3821e+00	VNG_0643G	nolC	NADH dehydrogenase/oxidoreductase-like protein	NolC
844	2223	3,3891e+00	VNG_2185H	-	hypothetical protein	Vng2185h
845	1278	3,3962e+00	VNG_0947G	fapJ	flagella accessory protein J	FapJ
846	744	3,3969e+00	VNG_0243C	-	conserved hypothetical protein	Vng0243c
847	1681	3,3979e+00	VNG_1474G	est	carboxylesterase	Est
848	849	3,4006e+00	VNG_0389C	-	conserved hypothetical protein	Vng0389c
849	1526	3,4020e+00	VNG_1268H	-	hypothetical protein	Vng1268h
850	975	3,4022e+00	VNG_0551G	rpl44e	50S ribosomal protein L44E	Rpl44e	rib
851	1141	3,4076e+00	VNG_0765H	-	hypothetical protein	Vng0765h
852	386	3,4108e+00	VNG_6268C	-	Vng6268c	conserved hypothetical protein
853	1252	3,4115e+00	VNG_0917G	hrg	transcriptional regulatory protein	Hrg
854	1873	3,4125e+00	VNG_1735C	-	conserved hypothetical protein	Vng1735c
855	713	3,4129e+00	VNG_0199H	-	hypothetical protein	Vng0199h
856	1	3,4138e+00	null	-	unknown	ORF H0006
857	177	3,4138e+00	VNG_6001H	-	Vng6001h	hypothetical protein
858	1627	3,4156e+00	VNG_1404G	trh1	transcription regulator	Trh1
859	1282	3,4169e+00	VNG_0954C	-	conserved hypothetical protein	Vng0954c
860	1855	3,4173e+00	VNG_1709G	rpl6p	50S ribosomal protein L6P	Rpl6p	rib
861	2355	3,4174e+00	VNG_2349G	dppA	dipeptide ABC transporter dipeptide-binding	DppA
862	858	3,4181e+00	VNG_0402H	-	hypothetical protein	Vng0402h
863	2200	3,4190e+00	VNG_2160C	-	conserved hypothetical protein	Vng2160c
864	396	3,4203e+00	VNG_6283H	-	Vng6283h	hypothetical protein
865	413	3,4211e+00	VNG_6305C	-	Vng6305c	conserved hypothetical protein
866	2147	3,4217e+00	VNG_2100G	iluA	threonine dehydratase	IluA
867	1525	3,4247e+00	VNG_1266G	ogg	8-oxoguanine DNA glycosylase	Ogg
868	1796	3,4273e+00	VNG_1635G	cbiM	cobalamin biosynthesis protein	CbiM
869	1021	3,4279e+00	VNG_0610G	hhoA	4-hydroxybenzoate octaprenyltransferase	HhoA
870	1669	3,4302e+00	VNG_1461H	-	hypothetical protein	Vng1461h
871	635	3,4310e+00	VNG_0105H	-	hypothetical protein	Vng0105h
872	922	3,4312e+00	VNG_0483C	-	conserved hypothetical protein	Vng0483c
873	871	3,4317e+00	VNG_0419C	-	conserved hypothetical protein	Vng0419c
874	1420	3,4333e+00	VNG_1132G	rps13p	30S ribosomal protein S13P	Rps13p	rib
875	872	3,4381e+00	VNG_0420H	-	hypothetical protein	Vng0420h
876	1934	3,4386e+00	VNG_1820H	-	hypothetical protein	Vng1820h
877	2487	3,4395e+00	VNG_2523H	-	hypothetical protein	Vng2523h
878	1188	3,4437e+00	VNG_0830G	hmoA	molybdopterin oxidoreductase	HmoA
879	1327	3,4442e+00	VNG_1008G	flaA1a	flagellin A1 precursor	FlaA1a
880	2445	3,4443e+00	VNG_2469G	rpl39e	50S ribosomal proteins L39E	Rpl39e	rib
881	1484	3,4445e+00	VNG_1213C	-	conserved hypothetical protein	Vng1213c
882	1001	3,4456e+00	VNG_0585H	-	hypothetical protein	Vng0585h
883	397	3,4473e+00	VNG_6284H	-	Vng6284h	hypothetical protein
884	2337	3,4481e+00	VNG_2328H	-	hypothetical protein	Vng2328h
885	1217	3,4576e+00	VNG_0870G	gatC	Glu-tRNA amidotransferase subunit C	GatC
886	2018	3,4609e+00	VNG_1927H	-	hypothetical protein	Vng1927h
887	1185	3,4614e+00	VNG_0826C	-	conserved hypothetical protein	Vng0826c
888	1428	3,4630e+00	VNG_1141G	rpoK	DNA-directed RNA polymerase subunit K	RpoK
889	2360	3,4631e+00	VNG_2358G	appA	oligopeptide binding protein	AppA
890	1774	3,4657e+00	VNG_1607G	cheC2	chemotaxis protein	CheC2
891	958	3,4661e+00	VNG_0530G	troR	iron-dependent repressor	TroR
892	1682	3,4705e+00	VNG_1475C	-	conserved hypothetical protein	Vng1475c
893	551	3,4728e+00	VNG_0005H	-	hypothetical protein	Vng0005h
894	40	3,4759e+00	null	cydB	CydB	similar to E. coli cytochrome d oxidase subunit I
895	169	3,4759e+00	null	-	CydB	similar to E. coli cytochrome d oxidase subunit I,
896	221	3,4759e+00	VNG_6055G	cydB_1	cytochrome d oxidase chain II	CydB_1
897	535	3,4759e+00	VNG_6471G	cydB_2	cytochrome d oxidase chain II	CydB_2
898	2323	3,4762e+00	VNG_2310H	-	hypothetical protein	Vng2310h
899	292	3,4805e+00	VNG_6145H	-	Vng6145h	hypothetical protein
900	1409	3,4840e+00	VNG_1115H	-	hypothetical protein	Vng1115h
901	1441	3,4847e+00	VNG_1158G	rps28e	30S ribosomal protein S28E	Rps28e	rib
902	344	3,4863e+00	VNG_6208C	-	Vng6208c	conserved hypothetical protein
903	1358	3,4942e+00	VNG_1050H	-	hypothetical protein	Vng1050h
904	1637	3,4950e+00	VNG_1417H	-	hypothetical protein	Vng1417h
905	1415	3,4954e+00	VNG_1123G	trh7	transcription regulator	Trh7
906	1862	3,4961e+00	VNG_1719G	secY	protein translocase	SecY
907	1147	3,4988e+00	VNG_0772H	-	hypothetical protein	Vng0772h
908	877	3,4992e+00	VNG_0426G	rpoM	DNA-directed RNA-polymerase subunit M	RpoM
909	1059	3,4993e+00	VNG_0660H	-	hypothetical protein	Vng0660h
910	2111	3,4999e+00	VNG_2051G	rpoE''	DNA-directed RNA polymerase subunit E''	RpoE''
911	1113	3,5024e+00	VNG_0732G	tpc	RNA 3'-terminal phosphate cyclase	Tpc
912	656	3,5031e+00	VNG_0132C	-	conserved hypothetical protein	Vng0132c
913	1813	3,5050e+00	VNG_1657H	-	hypothetical protein	Vng1657h
914	2382	3,5120e+00	VNG_2385H	-	hypothetical protein	Vng2385h
915	380	3,5133e+00	VNG_6260G	ftsZ5	cell division protein	FtsZ5
916	368	3,5134e+00	VNG_6240G	gvpD2	GvpD protein, cluster B	GvpD2
917	382	3,5177e+00	VNG_6262G	zurM	ABC transporter, permease protein	ZurM
918	2396	3,5196e+00	VNG_2402H	-	hypothetical protein	Vng2402h
919	1190	3,5285e+00	VNG_0832C	-	conserved hypothetical protein	Vng0832c
920	2516	3,5291e+00	VNG_2563H	-	hypothetical protein	Vng2563h
921	44	3,5319e+00	null	-	unknown	ORF H0549; same as H1813 in IR-L
922	165	3,5319e+00	null	-	unknown	ORF H1813; same as H0549 in IR-R
923	225	3,5319e+00	VNG_6061H	-	Vng6061h	hypothetical protein
924	531	3,5319e+00	VNG_6465H	-	Vng6465h	hypothetical protein
925	1183	3,5325e+00	VNG_0824G	gdb	molybdopterin-guanine dinucleotide biosynthesis	Gdb
926	2354	3,5349e+00	VNG_2347G	dppB1	dipeptide ABC transporter permease	DppB1
927	1766	3,5367e+00	VNG_1591H	-	hypothetical protein	Vng1591h
928	1386	3,5372e+00	VNG_1085H	-	hypothetical protein	Vng1085h
929	1863	3,5399e+00	VNG_1720H	-	hypothetical protein	Vng1720h
930	1158	3,5403e+00	VNG_0789C	-	conserved hypothetical protein	Vng0789c
931	2175	3,5458e+00	VNG_2133H	-	hypothetical protein	Vng2133h
932	712	3,5491e+00	VNG_0198H	-	hypothetical protein	Vng0198h
933	936	3,5512e+00	VNG_0501G	yfmO1	multidrug resistance protein homolog	YfmO1
934	2238	3,5523e+00	VNG_2205H	-	hypothetical protein	Vng2205h
935	2365	3,5526e+00	VNG_2366C	-	conserved hypothetical protein	Vng2366c
936	2464	3,5574e+00	VNG_2496G	ferB	ferredoxin	FerB
937	824	3,5587e+00	VNG_0354C	-	conserved hypothetical protein	Vng0354c
938	1106	3,5599e+00	VNG_0724H	-	hypothetical protein	Vng0724h
939	1374	3,5605e+00	VNG_1068G	tot	transmembrane oligosaccharyl transferase	Tot
940	801	3,5620e+00	VNG_0320H	-	hypothetical protein	Vng0320h
941	2430	3,5620e+00	VNG_2446H	-	hypothetical protein	Vng2446h
942	1360	3,5624e+00	VNG_1053G	gtl	glycosyl transferase-like	Gtl
943	1330	3,5672e+00	VNG_1012H	-	hypothetical protein	Vng1012h
944	1062	3,5699e+00	VNG_0665G	coxB1	cytochrome c oxidase subunit II	CoxB1
945	420	3,5706e+00	VNG_6315G	arcB	ornithine carbamoyltransferase	ArcB
946	631	3,5727e+00	VNG_0099G	rpl10e	50S ribosomal protein L10E	Rpl10e	rib
947	2350	3,5737e+00	VNG_2342H	-	hypothetical protein	Vng2342h
948	1295	3,5757e+00	VNG_0970G	cheC1	chemotaxis protein	CheC1
949	1555	3,5781e+00	VNG_1308G	sdhB	succinate dehydrogenase subunit B	SdhB
950	1460	3,5805e+00	VNG_1182H	-	hypothetical protein	Vng1182h
951	1621	3,5867e+00	VNG_1397C	-	conserved hypothetical protein	Vng1397c
952	1394	3,5883e+00	VNG_1094H	-	hypothetical protein	Vng1094h
953	1578	3,5903e+00	VNG_1340C	-	conserved hypothetical protein	Vng1340c
954	1162	3,5933e+00	VNG_0795G	hcpC	halocyanin precursor-like	HcpC
955	123	3,5993e+00	null	arsA	ArsA	similar to Escherichia coli ArsA, gp:gi-151857; %
956	2527	3,6008e+00	VNG_2579G	idr1	iron-dependent repressor homolog	Idr1
957	1556	3,6014e+00	VNG_1309G	sdhD	membrane anchor	SdhD
958	2102	3,6040e+00	VNG_2039H	-	hypothetical protein	Vng2039h
959	1673	3,6054e+00	VNG_1465G	brp	bacteriorhodopsin related protein	Brp
960	1144	3,6067e+00	VNG_0768H	-	hypothetical protein	Vng0768h
961	1812	3,6078e+00	VNG_1655H	-	hypothetical protein	Vng1655h
962	470	3,6108e+00	VNG_6379C	-	Vng6379c	conserved hypothetical protein
963	366	3,6110e+00	VNG_6237G	gvpF2	GvpF protein, cluster B	GvpF2
964	1081	3,6136e+00	VNG_0686C	-	conserved hypothetical protein	Vng0686c
965	1274	3,6176e+00	VNG_0942G	cheW2	chemotaxis protein	CheW2
966	1400	3,6217e+00	VNG_1101C	-	conserved hypothetical protein	Vng1101c
967	1457	3,6217e+00	VNG_1179C	-	conserved hypothetical protein	Vng1179c
968	1233	3,6236e+00	VNG_0890G	imd2	inosine-5'-monophosphate dehydrogenase	Imd2
969	1800	3,6253e+00	VNG_1641H	-	hypothetical protein	Vng1641h
970	1725	3,6273e+00	VNG_1536C	-	conserved hypothetical protein	Vng1536c
971	839	3,6310e+00	VNG_0375G	secE	protein translocase	SecE
972	383	3,6330e+00	VNG_6264G	zurA	ABC transporter, ATP-binding protein	ZurA
973	291	3,6369e+00	VNG_6144G	trsE	transfer complex protein	TrsE
974	2374	3,6392e+00	VNG_2376H	-	hypothetical protein	Vng2376h
975	2022	3,6393e+00	VNG_1934H	-	hypothetical protein	Vng1934h
976	932	3,6441e+00	VNG_0496H	-	hypothetical protein	Vng0496h
977	2403	3,6483e+00	VNG_2413H	-	hypothetical protein	Vng2413h
978	1568	3,6483e+00	VNG_1325C	-	conserved hypothetical protein	Vng1325c
979	1887	3,6501e+00	VNG_1758H	-	hypothetical protein	Vng1758h
980	2362	3,6521e+00	VNG_2361G	appC	oligopeptide transport permease protein	AppC
981	1902	3,6531e+00	VNG_1775C	-	conserved hypothetical protein	Vng1775c
982	367	3,6540e+00	VNG_6239G	gvpE2	GvpE protein, cluster B	GvpE2
983	1354	3,6541e+00	VNG_1042H	-	hypothetical protein	Vng1042h
984	1134	3,6557e+00	VNG_0757G	tfeA	transcription initiation factor IIE alpha	TfeA
985	1120	3,6566e+00	VNG_0740C	-	conserved hypothetical protein	Vng0740c
986	1634	3,6568e+00	VNG_1413H	-	hypothetical protein	Vng1413h
987	2140	3,6580e+00	VNG_2091H	-	hypothetical protein	Vng2091h
988	1123	3,6589e+00	VNG_0743H	-	hypothetical protein	Vng0743h
989	2345	3,6621e+00	VNG_2337C	-	conserved hypothetical protein	Vng2337c
990	1061	3,6672e+00	VNG_0664G	birL	biotin acetyl-CoA carboxylase ligase	BirL
991	1857	3,6702e+00	VNG_1713G	rpl19e	50S ribosomal protein L19E	Rpl19e	rib
992	2511	3,6708e+00	VNG_2555C	-	conserved hypothetical protein	Vng2555c
993	2391	3,6709e+00	VNG_2397G	cysA	sulfate transport system ATP-binding protein	CysA
994	2221	3,6713e+00	VNG_2183H	-	hypothetical protein	Vng2183h
995	2438	3,6720e+00	VNG_2458C	-	conserved hypothetical protein	Vng2458c
996	1872	3,6721e+00	VNG_1734H	-	hypothetical protein	Vng1734h
997	2400	3,6738e+00	VNG_2410G	gbp3	GTP-binding protein homolog	Gbp3
998	1403	3,6759e+00	VNG_1105G	rpl1p	50S ribosomal protein L1P	Rpl1p	rib
999	941	3,6779e+00	VNG_0506H	-	hypothetical protein	Vng0506h
1000	1057	3,6790e+00	VNG_0657G	coxA2	cytochrome c oxidase subunit I	CoxA2
1001	1301	3,6820e+00	VNG_0979H	-	hypothetical protein	Vng0979h
1002	1290	3,6829e+00	VNG_0964C	-	conserved hypothetical protein	Vng0964c
1003	1111	3,6842e+00	VNG_0730C	-	conserved hypothetical protein	Vng0730c
1004	554	3,6863e+00	VNG_0009G	graD2	glucose-1-phosphate thymidylyltransferase	GraD2
1005	2577	3,6907e+00	VNG_2641H	-	hypothetical protein	Vng2641h
1006	750	3,6920e+00	VNG_0250C	-	conserved hypothetical protein	Vng0250c
1007	1683	3,6967e+00	VNG_1476C	-	conserved hypothetical protein	Vng1476c
1008	1609	3,7021e+00	VNG_1380H	-	hypothetical protein	Vng1380h
1009	2094	3,7033e+00	VNG_2028H	-	hypothetical protein	Vng2028h
1010	1058	3,7035e+00	VNG_0659H	-	hypothetical protein	Vng0659h
1011	995	3,7037e+00	VNG_0578H	-	hypothetical protein	Vng0578h
1012	962	3,7048e+00	VNG_0535C	-	conserved hypothetical protein	Vng0535c
1013	647	3,7061e+00	VNG_0120H	-	hypothetical protein	Vng0120h
1014	378	3,7077e+00	VNG_6256G	lipB	lipoate protein ligase	LipB
1015	1567	3,7086e+00	VNG_1324C	-	conserved hypothetical protein	Vng1324c
1016	2181	3,7111e+00	VNG_2140G	atpF	H+-transporting ATP synthase subunit F	AtpF
1017	2112	3,7118e+00	VNG_2053G	rpoE'	DNA-directed RNA polymerase subunit E'	RpoE'
1018	1543	3,7165e+00	VNG_1292H	-	hypothetical protein	Vng1292h
1019	1356	3,7196e+00	VNG_1046H	-	hypothetical protein	Vng1046h
1020	1677	3,7230e+00	VNG_1470G	pri	DNA primase	Pri
1021	2405	3,7232e+00	VNG_2415H	-	hypothetical protein	Vng2415h
1022	1048	3,7268e+00	VNG_0646G	nuoL	F420H2:quinone oxidoreductase chain L	NuoL
1023	2231	3,7273e+00	VNG_2196G	hcpB	halocyanin precursor-like	HcpB
1024	1122	3,7279e+00	VNG_0742H	-	hypothetical protein	Vng0742h
1025	342	3,7295e+00	VNG_6205C	-	Vng6205c	conserved hypothetical protein
1026	410	3,7302e+00	VNG_6301G	aph	alkaline phosphatase	Aph
1027	2524	3,7313e+00	VNG_2575G	rimI	Pab N-terminal acetyltransferase	RimI
1028	1423	3,7321e+00	VNG_1136G	rpb3	DNA-directed RNA polymerase II	Rpb3
1029	1228	3,7331e+00	VNG_0883H	-	hypothetical protein	Vng0883h
1030	829	3,7353e+00	VNG_0361C	-	conserved hypothetical protein	Vng0361c
1031	2597	3,7373e+00	VNG_2666G	rpoB''	DNA-directed RNA polymerase subunit B''	RpoB''
1032	1078	3,7392e+00	VNG_0682C	-	conserved hypothetical protein	Vng0682c
1033	1414	3,7393e+00	VNG_1121G	aspC2	aspartate aminotransferase	AspC2
1034	87	3,7415e+00	null	-	SojD	similar to Bacillus subtilis Soj, gp:gi-580906, %
1035	273	3,7415e+00	VNG_6123G	sojD	Spo0A activation inhibitor	SojD
1036	836	3,7422e+00	VNG_0371G	acd1	acyl-CoA dehydrogenase	Acd1
1037	2522	3,7430e+00	VNG_2573G	hly	halolysin	Hly
1038	1459	3,7436e+00	VNG_1181G	flaA1b	flagellin A1 precursor	FlaA1b
1039	1512	3,7445e+00	VNG_1250H	-	hypothetical protein	Vng1250h
1040	1875	3,7465e+00	VNG_1739G	htlC	Htr-like protein	HtlC
1041	1560	3,7476e+00	VNG_1314H	-	hypothetical protein	Vng1314h
1042	370	3,7496e+00	VNG_6242G	gvpC2	GvpC protein, cluster B	GvpC2
1043	741	3,7550e+00	VNG_0239C	-	conserved hypothetical protein	Vng0239c
1044	1840	3,7581e+00	VNG_1690G	rpl4e	50S ribosomal protein L4E	Rpl4e	rib
1045	2303	3,7582e+00	VNG_2286G	mamA	methylaspartate mutase	MamA
1046	2127	3,7604e+00	VNG_2075C	-	conserved hypothetical protein	Vng2075c
1047	2197	3,7605e+00	VNG_2157C	-	conserved hypothetical protein	Vng2157c
1048	667	3,7616e+00	VNG_0144H	-	hypothetical protein	Vng0144h
1049	1347	3,7617e+00	VNG_1034H	-	hypothetical protein	Vng1034h
1050	852	3,7637e+00	VNG_0393C	-	conserved hypothetical protein	Vng0393c
1051	987	3,7637e+00	VNG_0570H	-	hypothetical protein	Vng0570h
1052	1418	3,7640e+00	VNG_1130H	-	hypothetical protein	Vng1130h
1053	2586	3,7661e+00	VNG_2650G	hom	homoserine dehydrogenase	Hom
1054	497	3,7688e+00	VNG_6419H	-	Vng6419h	hypothetical protein
1055	796	3,7718e+00	VNG_0314G	aroD	3-dehydroquinate dehydratase	AroD
1056	2406	3,7725e+00	VNG_2416G	sec11	signal sequence peptidase	Sec11
1057	1906	3,7730e+00	VNG_1781C	-	conserved hypothetical protein	Vng1781c
1058	2039	3,7748e+00	VNG_1954H	-	hypothetical protein	Vng1954h
1059	1489	3,7748e+00	VNG_1219G	urk	uridine kinase	Urk
1060	1332	3,7752e+00	VNG_1014G	yqjH	trans lesion repair	YqjH
1061	1719	3,7774e+00	VNG_1528G	nac	sodium- and chloride-dependent transporter	Nac
1062	752	3,7783e+00	VNG_0252C	-	conserved hypothetical protein	Vng0252c
1063	652	3,7808e+00	VNG_0127C	-	conserved hypothetical protein	Vng0127c
1064	1694	3,7809e+00	VNG_1490H	-	hypothetical protein	Vng1490h
1065	1211	3,7897e+00	VNG_0863H	-	hypothetical protein	Vng0863h
1066	1511	3,7901e+00	VNG_1249C	-	conserved hypothetical protein	Vng1249c
1067	549	3,7902e+00	VNG_0002G	yvrO	amino acid ABC transporter, ATP-binding protein	YvrO
1068	814	3,7906e+00	VNG_0339H	-	hypothetical protein	Vng0339h
1069	1076	3,7912e+00	VNG_0680G	fdfT	farnesyl-diphosphate farnesyltransferase	FdfT
1070	1928	3,7924e+00	VNG_1809H	-	hypothetical protein	Vng1809h
1071	2000	3,7973e+00	VNG_1904H	-	hypothetical protein	Vng1904h
1072	1391	3,7991e+00	VNG_1090H	-	hypothetical protein	Vng1090h
1073	2591	3,7992e+00	VNG_2657G	rps7p	30S ribosomal protein S7P	Rps7p	rib
1074	2458	3,7993e+00	VNG_2484G	pstC1	phosphate transporter permease	PstC1
1075	2457	3,7995e+00	VNG_2483G	pstA1	phosphate ABC transporter permease	PstA1
1076	2293	3,7997e+00	VNG_2274C	-	conserved hypothetical protein	Vng2274c
1077	648	3,8003e+00	VNG_0121H	-	hypothetical protein	Vng0121h
1078	2278	3,8013e+00	VNG_2255C	-	conserved hypothetical protein	Vng2255c
1079	54	3,8050e+00	null	trxA	TrxA	similar to Chlamydia psittaci thioredoxin,
1080	155	3,8050e+00	null	-	TrxA	similar to Chlamydia psittaci thioredoxin,
1081	234	3,8050e+00	VNG_6073G	trxA1_1	thioredoxin	TrxA1_1
1082	522	3,8050e+00	VNG_6453G	trxA1_2	thioredoxin	TrxA1_2
1083	977	3,8060e+00	VNG_0555C	-	conserved hypothetical protein	Vng0555c
1084	1592	3,8089e+00	VNG_1357C	-	conserved hypothetical protein	Vng1357c
1085	1006	3,8135e+00	VNG_0592G	nthA2	endonuclease III	NthA2
1086	2599	3,8143e+00	VNG_2669G	cyo	cytochrome oxidase subunit I homolog	Cyo
1087	844	3,8148e+00	VNG_0383H	-	hypothetical protein	Vng0383h
1088	2363	3,8169e+00	VNG_2363G	oppD1	oligopeptide ABC transporter ATP-binding	OppD1
1089	1533	3,8171e+00	VNG_1279H	-	hypothetical protein	Vng1279h
1090	1413	3,8183e+00	VNG_1120H	-	hypothetical protein	Vng1120h
1091	2450	3,8205e+00	VNG_2473G	radA1	DNA repair protein	RadA1
1092	1539	3,8227e+00	VNG_1285G	trh2	transcription regulator	Trh2
1093	364	3,8238e+00	VNG_6235G	gvpH2	GvpH protein, cluster B	GvpH2
1094	2537	3,8244e+00	VNG_2593H	-	hypothetical protein	Vng2593h
1095	1727	3,8262e+00	VNG_1538H	-	hypothetical protein	Vng1538h
1096	1546	3,8262e+00	VNG_1296C	-	conserved hypothetical protein	Vng1296c
1097	1128	3,8265e+00	VNG_0750C	-	conserved hypothetical protein	Vng0750c
1098	2519	3,8298e+00	VNG_2567C	-	conserved hypothetical protein	Vng2567c
1099	411	3,8323e+00	VNG_6302C	-	Vng6302c	conserved hypothetical protein
1100	2243	3,8326e+00	VNG_2211H	-	hypothetical protein	Vng2211h
1101	2174	3,8339e+00	VNG_2132G	fer1	ferredoxin	Fer1
1102	1136	3,8361e+00	VNG_0759H	-	hypothetical protein	Vng0759h
1103	860	3,8370e+00	VNG_0404H	-	hypothetical protein	Vng0404h
1104	2480	3,8373e+00	VNG_2515H	-	hypothetical protein	Vng2515h
1105	638	3,8388e+00	VNG_0108G	rmeR	type I restriction modification enzyme, R	RmeR
1106	999	3,8397e+00	VNG_0583G	cyb	cytochrome b6	Cyb
1107	1458	3,8488e+00	VNG_1180G	msrA	peptide methionine sulfoxide reductase	MsrA
1108	1292	3,8497e+00	VNG_0966G	cheR	chemotaxis protein	CheR
1109	989	3,8501e+00	VNG_0571C	-	conserved hypothetical protein	Vng0571c
1110	1852	3,8513e+00	VNG_1705G	rpl5p	50S ribosomal protein L5P	Rpl5p	rib
1111	1793	3,8513e+00	VNG_1631G	cbiO2	cobalt transport ATP-binding protein	CbiO2
1112	1291	3,8527e+00	VNG_0965C	-	conserved hypothetical protein	Vng0965c
1113	633	3,8533e+00	VNG_0102C	-	conserved hypothetical protein	Vng0102c
1114	900	3,8575e+00	VNG_0455G	pstC2	phosphate ABC transporter permease	PstC2
1115	349	3,8593e+00	VNG_6213G	iucB	iron transport protein B	IucB
1116	371	3,8594e+00	VNG_6244G	gvpN2	GvpN protein, cluster B	GvpN2
1117	1912	3,8604e+00	VNG_1787H	-	hypothetical protein	Vng1787h
1118	1671	3,8613e+00	VNG_1463G	blp	bacterio-opsin linked product	Blp
1119	1493	3,8614e+00	VNG_1226H	-	hypothetical protein	Vng1226h
1120	2072	3,8622e+00	VNG_1998H	-	hypothetical protein	Vng1998h
1121	2230	3,8634e+00	VNG_2195G	coxB2	cytochrome c oxidase subunit II	CoxB2
1122	207	3,8638e+00	VNG_6037G	tbpA	transcription initiation factor IID	TbpA
1123	2312	3,8646e+00	VNG_2297H	-	hypothetical protein	Vng2297h
1124	2143	3,8658e+00	VNG_2096G	cctB	thermosome subunit beta	CctB
1125	2328	3,8659e+00	VNG_2315H	-	hypothetical protein	Vng2315h
1126	641	3,8665e+00	VNG_0113H	-	hypothetical protein	Vng0113h
1127	1691	3,8673e+00	VNG_1486H	-	hypothetical protein	Vng1486h
1128	2521	3,8677e+00	VNG_2570G	dcd	deoxycytidine triphosphate deaminase	Dcd
1129	1015	3,8677e+00	VNG_0601H	-	hypothetical protein	Vng0601h
1130	901	3,8681e+00	VNG_0457G	phoX	phosphate ABC transporter periplasmic	PhoX
1131	2442	3,8722e+00	VNG_2465C	-	conserved hypothetical protein	Vng2465c
1132	1297	3,8734e+00	VNG_0973G	cheB	chemotaxis protein	CheB
1133	46	3,8742e+00	null	-	unknown	ORF H0554; same as H1810 in IR-L
1134	164	3,8742e+00	null	-	unknown	ORF H1810; same as H0554 in IR-R
1135	226	3,8742e+00	VNG_6062H	-	Vng6062h	hypothetical protein
1136	530	3,8742e+00	VNG_6464H	-	Vng6464h	hypothetical protein
1137	1013	3,8761e+00	VNG_0600C	-	conserved hypothetical protein	Vng0600c
1138	1279	3,8780e+00	VNG_0949G	gspE3	type II secretion system protein	GspE3
1139	1685	3,8786e+00	VNG_1479H	-	hypothetical protein	Vng1479h
1140	358	3,8793e+00	VNG_6225C	-	Vng6225c	conserved hypothetical protein
1141	2133	3,8807e+00	VNG_2082G	polC	DNA polymerase bacteriophage-type	PolC
1142	2288	3,8814e+00	VNG_2269G	tatC1	protein export	TatC1
1143	1286	3,8821e+00	VNG_0960G	flaB1	flagellin B1 precursor	FlaB1
1144	1139	3,8845e+00	VNG_0763G	ybjG	membrane protein	YbjG
1145	1854	3,8848e+00	VNG_1707G	rps8p	30S ribosomal protein S8P	Rps8p	rib
1146	1373	3,8861e+00	VNG_1067G	exoM	succinoglycan biosynthesis protein	ExoM
1147	2573	3,8866e+00	VNG_2637H	-	hypothetical protein	Vng2637h
1148	1261	3,8886e+00	VNG_0927C	-	conserved hypothetical protein	Vng0927c
1149	1203	3,8887e+00	VNG_0852C	-	conserved hypothetical protein	Vng0852c
1150	2095	3,8898e+00	VNG_2029H	-	hypothetical protein	Vng2029h
1151	2198	3,8901e+00	VNG_2158G	oxrA	putative oxidoreductase	OxrA
1152	1187	3,8904e+00	VNG_0829G	dmsA	dimethylsulfoxide reductase	DmsA
1153	1026	3,8913e+00	VNG_0615C	-	conserved hypothetical protein	Vng0615c
1154	2456	3,8949e+00	VNG_2482G	pstB1	phosphate ABC transporter ATP-binding	PstB1
1155	851	3,8964e+00	VNG_0391C	-	conserved hypothetical protein	Vng0391c
1156	1200	3,8981e+00	VNG_0847H	-	hypothetical protein	Vng0847h
1157	347	3,8994e+00	VNG_6211G	bdb	L-2,4-diaminobutyrate decarboxylase	Bdb
1158	2242	3,9014e+00	VNG_2210G	endA	tRNA intron endonuclease	EndA
1159	1349	3,9041e+00	VNG_1036H	-	hypothetical protein	Vng1036h
1160	1328	3,9045e+00	VNG_1009G	flaA2	flagellin A2 precursor	FlaA2
1161	1069	3,9057e+00	VNG_0673G	mcmA2	methylmalonyl-CoA mutase	McmA2
1162	1350	3,9061e+00	VNG_1037G	hpcE	2-hydroxyhepta-2,4-diene-1,7-dioate isomerase	HpcE
1163	2192	3,9063e+00	VNG_2152C	-	conserved hypothetical protein	Vng2152c
1164	2132	3,9077e+00	VNG_2081H	-	hypothetical protein	Vng2081h
1165	2364	3,9097e+00	VNG_2365G	appF	oligopeptide ABC transporter ATP-binding	AppF
1166	1082	3,9123e+00	VNG_0688H	-	hypothetical protein	Vng0688h
1167	2246	3,9124e+00	VNG_2216G	lip	lipoic acid synthase	Lip
1168	1859	3,9161e+00	VNG_1715G	rps5p	30S ribosomal protein S5P	Rps5p	rib
1169	236	3,9173e+00	VNG_6075G	trh_1	thioredoxin reductase-like protein	Trh_1
1170	520	3,9173e+00	VNG_6451G	trh_2	thioredoxin reductase-like protein	Trh_2
1171	2066	3,9207e+00	VNG_1991H	-	hypothetical protein	Vng1991h
1172	998	3,9230e+00	VNG_0582C	-	conserved hypothetical protein	Vng0582c
1173	1850	3,9254e+00	VNG_1702G	rpl24p	50S ribosomal protein L24P	Rpl24p	rib
1174	418	3,9263e+00	VNG_6312G	argS	arginine-tRNA synthetase	ArgS
1175	1300	3,9270e+00	VNG_0978H	-	hypothetical protein	Vng0978h
1176	2428	3,9284e+00	VNG_2444C	-	conserved hypothetical protein	Vng2444c
1177	2318	3,9296e+00	VNG_2304H	-	hypothetical protein	Vng2304h
1178	31	3,9316e+00	null	-	TbpA	similar to Pyrococcus woesei TATA-box binding
1179	2477	3,9346e+00	VNG_2512G	epf1	mRNA 3'-end processing factor homolog	Epf1
1180	353	3,9357e+00	VNG_6220G	cat2	cationic amino acid transporter	Cat2
1181	1176	3,9378e+00	VNG_0815G	yfmJ	quinone oxidoreductase	YfmJ
1182	2513	3,9429e+00	VNG_2558G	fepC	ferric enterobactin transport protein	FepC
1183	1843	3,9449e+00	VNG_1693G	rps19p	30S ribosomal protein S19P	Rps19p	rib
1184	1775	3,9453e+00	VNG_1608C	-	conserved hypothetical protein	Vng1608c
1185	2151	3,9456e+00	VNG_2105H	-	hypothetical protein	Vng2105h
1186	1440	3,9510e+00	VNG_1157G	rphs6	30S ribosomal protein S14P	Rphs6	rib
1187	1898	3,9517e+00	VNG_1771C	-	conserved hypothetical protein	Vng1771c
1188	372	3,9521e+00	VNG_6246G	gvpO2	GvpO protein, cluster B	GvpO2
1189	1027	3,9528e+00	VNG_0617H	-	hypothetical protein	Vng0617h
1190	2581	3,9529e+00	VNG_2646C	-	conserved hypothetical protein	Vng2646c
1191	1538	3,9538e+00	VNG_1284G	trkH1	TRK potassium uptake system protein	TrkH1
1192	356	3,9546e+00	VNG_6223C	-	Vng6223c	conserved hypothetical protein
1193	2256	3,9563e+00	VNG_2230H	-	hypothetical protein	Vng2230h
1194	1886	3,9564e+00	VNG_1756G	eif1a2	translation initiation factor eIF-1A	Eif1a2
1195	1333	3,9569e+00	VNG_1015H	-	hypothetical protein	Vng1015h
1196	2187	3,9571e+00	VNG_2147G	hmp	membrane protein	Hmp
1197	840	3,9576e+00	VNG_0376G	ftsZ1	cell division protein	FtsZ1
1198	1257	3,9587e+00	VNG_0923G	sfuB	iron transporter-like protein	SfuB
1199	2584	3,9595e+00	VNG_2648G	rps10p	30S ribosomal protein S10P	Rps10p	rib
1200	2566	3,9597e+00	VNG_2628H	-	hypothetical protein	Vng2628h
1201	924	3,9629e+00	VNG_0485H	-	hypothetical protein	Vng0485h
1202	2551	3,9639e+00	VNG_2610C	-	conserved hypothetical protein	Vng2610c
1203	707	3,9654e+00	VNG_0192G	ftsZ2	cell division protein	FtsZ2
1204	1202	3,9681e+00	VNG_0851C	-	conserved hypothetical protein	Vng0851c
1205	1693	3,9735e+00	VNG_1488G	boa2	bacterio-opsin activator-like protein	Boa2
1206	1151	3,9761e+00	VNG_0779C	-	conserved hypothetical protein	Vng0779c
1207	2172	3,9775e+00	VNG_2130G	minD2	cell division inhibitor	MinD2
1208	1842	3,9814e+00	VNG_1692G	rpl2p	50S ribosomal protein L2P	Rpl2p	rib
1209	351	3,9821e+00	VNG_6216G	iucC	iron transport protein C	IucC
1210	1156	3,9822e+00	VNG_0787G	rps3e	30S ribosomal protein S3E	Rps3e	rib
1211	1446	3,9840e+00	VNG_1164C	-	conserved hypothetical protein	Vng1164c
1212	899	3,9866e+00	VNG_0453G	pstA2	phosphate ABC transporter permease	PstA2
1213	2012	3,9870e+00	VNG_1921H	-	hypothetical protein	Vng1921h
1214	1189	3,9879e+00	VNG_0831G	moz	molybdopterin oxidoreductase	Moz
1215	2002	3,9892e+00	VNG_1906H	-	hypothetical protein	Vng1906h
1216	1014	3,9956e+00	VNG_0599C	-	conserved hypothetical protein	Vng0599c
1217	1258	3,9961e+00	VNG_0924G	ibp	iron-binding protein	Ibp
1218	1633	3,9975e+00	VNG_1412H	-	hypothetical protein	Vng1412h
1219	1029	3,9988e+00	VNG_0622H	-	hypothetical protein	Vng0622h
1220	1114	3,9998e+00	VNG_0733H	-	hypothetical protein	Vng0733h
1221	1899	4,0011e+00	VNG_1772G	pgp	3-phosphoglycerate kinase	Pgp
1222	1690	4,0044e+00	VNG_1484H	-	hypothetical protein	Vng1484h
1223	1486	4,0046e+00	VNG_1215G	pai1	sporulation regulator homolog	Pai1
1224	1060	4,0054e+00	VNG_0662G	coxC	cytochrome c oxidase subunit III	CoxC
1225	412	4,0160e+00	VNG_6303G	exsB	succinoglycan biosynthesis	ExsB
1226	1294	4,0166e+00	VNG_0969H	-	hypothetical protein	Vng0969h
1227	1923	4,0167e+00	VNG_1801G	hsp1	small heat shock protein	Hsp1
1228	1603	4,0198e+00	VNG_1372C	-	conserved hypothetical protein	Vng1372c
1229	950	4,0217e+00	VNG_0518H	-	hypothetical protein	Vng0518h
1230	1184	4,0226e+00	VNG_0825C	-	conserved hypothetical protein	Vng0825c
1231	2084	4,0227e+00	VNG_2014H	-	hypothetical protein	Vng2014h
1232	885	4,0236e+00	VNG_0436G	nhaC1	Na+/H+ antiporter	NhaC1
1233	2398	4,0280e+00	VNG_2406C	-	conserved hypothetical protein	Vng2406c
1234	1773	4,0291e+00	VNG_1606G	gcvT1	aminomethyltransferase	GcvT1
1235	361	4,0310e+00	VNG_6230G	gvpK2	GvpK protein, cluster B	GvpK2
1236	1590	4,0314e+00	VNG_1355H	-	hypothetical protein	Vng1355h
1237	2004	4,0320e+00	VNG_1910H	-	hypothetical protein	Vng1910h
1238	2306	4,0324e+00	VNG_2290G	maoC1	monoamine oxidase regulatory-like	MaoC1
1239	1387	4,0331e+00	VNG_1086C	-	conserved hypothetical protein	Vng1086c
1240	1056	4,0335e+00	VNG_0656H	-	hypothetical protein	Vng0656h
1241	1119	4,0347e+00	VNG_0737H	-	hypothetical protein	Vng0737h
1242	857	4,0368e+00	VNG_0401G	epf2	mRNA 3'-end processing factor homolog	Epf2
1243	1615	4,0377e+00	VNG_1387H	-	hypothetical protein	Vng1387h
1244	1987	4,0380e+00	VNG_1889H	-	hypothetical protein	Vng1889h
1245	1324	4,0386e+00	VNG_1005H	-	hypothetical protein	Vng1005h
1246	1565	4,0391e+00	VNG_1320G	cbp	calcium-binding protein homology	Cbp
1247	1701	4,0392e+00	VNG_1500H	-	hypothetical protein	Vng1500h
1248	914	4,0406e+00	VNG_0472H	-	hypothetical protein	Vng0472h
1249	1839	4,0416e+00	VNG_1689G	rpl3p	50S ribosomal protein L13P	Rpl3p	rib
1250	1649	4,0423e+00	VNG_1433G	rps17e	30S ribosomal protein S17E	Rps17e	rib
1251	2162	4,0432e+00	VNG_2119C	-	conserved hypothetical protein	Vng2119c
1252	618	4,0449e+00	VNG_0080H	-	hypothetical protein	Vng0080h
1253	1429	4,0473e+00	VNG_1142G	eno	phosphopyruvate hydratase	Eno
1254	1388	4,0477e+00	VNG_1087C	-	conserved hypothetical protein	Vng1087c
1255	2431	4,0485e+00	VNG_2447G	lta	l-allo-threonine aldolase	Lta
1256	1510	4,0486e+00	VNG_1247G	ybhF	ABC-type transport protein	YbhF
1257	1645	4,0489e+00	VNG_1428G	htlA	Htr-like protein	HtlA
1258	553	4,0490e+00	VNG_0008G	graD5	glucose-1-phosphate thymidylyltransferase	GraD5
1259	2338	4,0506e+00	VNG_2329C	-	conserved hypothetical protein	Vng2329c
1260	1678	4,0508e+00	VNG_1471C	-	conserved hypothetical protein	Vng1471c
1261	2351	4,0509e+00	VNG_2343G	ykfD	oligopeptide ABC transporter ATP-binding	YkfD
1262	2189	4,0543e+00	VNG_2149H	-	hypothetical protein	Vng2149h
1263	1145	4,0551e+00	VNG_0769H	-	hypothetical protein	Vng0769h
1264	1431	4,0561e+00	VNG_1144H	-	hypothetical protein	Vng1144h
1265	1039	4,0568e+00	VNG_0633G	purE	phosphoribosylaminoimidazole carboxylase	PurE
1266	2184	4,0578e+00	VNG_2143G	atpK	H+-transporting ATP synthase subunit K	AtpK
1267	1064	4,0604e+00	VNG_0667G	trp4	ABC transporter, ATP-binding protein homolog	Trp4
1268	1104	4,0620e+00	VNG_0720G	dip2	DNA damage-inducible protein	Dip2
1269	2053	4,0643e+00	VNG_1974H	-	hypothetical protein	Vng1974h
1270	1284	4,0651e+00	VNG_0958G	htr15	Htr15 transducer	Htr15
1271	1692	4,0672e+00	VNG_1487H	-	hypothetical protein	Vng1487h
1272	984	4,0673e+00	VNG_0565C	-	conserved hypothetical protein	Vng0565c
1273	1860	4,0678e+00	VNG_1716G	rpl30p	50S ribosomal protein L30P	Rpl30p	rib
1274	2390	4,0693e+00	VNG_2396G	cysT1	sulfate transport system permease protein	CysT1
1275	1918	4,0714e+00	VNG_1797G	thrB	homoserine kinase	ThrB
1276	2467	4,0723e+00	VNG_2499G	gcdH	glutaryl-CoA dehydrogenase	GcdH
1277	1466	4,0728e+00	VNG_1189H	-	hypothetical protein	Vng1189h
1278	751	4,0739e+00	VNG_0251C	-	conserved hypothetical protein	Vng0251c
1279	835	4,0740e+00	VNG_0370H	-	hypothetical protein	Vng0370h
1280	2321	4,0776e+00	VNG_2307C	-	conserved hypothetical protein	Vng2307c
1281	1979	4,0776e+00	VNG_1877C	-	conserved hypothetical protein	Vng1877c
1282	2034	4,0786e+00	VNG_1948H	-	hypothetical protein	Vng1948h
1283	2015	4,0792e+00	VNG_1924G	trkA6	TRK potassium uptake system protein	TrkA6
1284	1068	4,0794e+00	VNG_0671H	-	hypothetical protein	Vng0671h
1285	2186	4,0802e+00	VNG_2146H	-	hypothetical protein	Vng2146h
1286	969	4,0818e+00	VNG_0543H	-	hypothetical protein	Vng0543h
1287	1288	4,0819e+00	VNG_0962G	flaB3	flagellin B3 precursor	FlaB3
1288	1336	4,0834e+00	VNG_1020C	-	conserved hypothetical protein	Vng1020c
1289	1616	4,0845e+00	VNG_1388H	-	hypothetical protein	Vng1388h
1290	2299	4,0868e+00	VNG_2282C	-	conserved hypothetical protein	Vng2282c
1291	928	4,0878e+00	VNG_0489G	dnaJ	heat shock protein	DnaJ
1292	1159	4,0922e+00	VNG_0790G	rps15p	30S ribosomal protein S15P	Rps15p	rib
1293	1710	4,0924e+00	VNG_1514H	-	hypothetical protein	Vng1514h
1294	1926	4,0929e+00	VNG_1806H	-	hypothetical protein	Vng1806h
1295	2459	4,0936e+00	VNG_2486G	yqgG	phosphate ABC transporter binding	YqgG
1296	863	4,0963e+00	VNG_0407H	-	hypothetical protein	Vng0407h
1297	1665	4,0963e+00	VNG_1456H	-	hypothetical protein	Vng1456h
1298	2596	4,0997e+00	VNG_2665G	rpoB'	DNA-directed RNA polymerase subunit B'	RpoB'
1299	2020	4,1003e+00	VNG_1932G	nolA	NADH dehydrogenase/oxidoreductase-like protein	NolA
1300	1421	4,1020e+00	VNG_1133G	rps4p	30S ribosomal protein S4P	Rps4p	rib
1301	1005	4,1040e+00	VNG_0591C	-	conserved hypothetical protein	Vng0591c
1302	2352	4,1067e+00	VNG_2344G	oppD2	oligopeptide ABC transporter	OppD2
1303	2501	4,1070e+00	VNG_2541C	-	conserved hypothetical protein	Vng2541c
1304	1789	4,1088e+00	VNG_1625H	-	hypothetical protein	Vng1625h
1305	1220	4,1089e+00	VNG_0874G	traB	possible signaling protein	TraB
1306	1448	4,1106e+00	VNG_1168C	-	conserved hypothetical protein	Vng1168c
1307	1180	4,1151e+00	VNG_0821C	-	conserved hypothetical protein	Vng0821c
1308	1653	4,1155e+00	VNG_1440H	-	hypothetical protein	Vng1440h
1309	1929	4,1163e+00	VNG_1811G	eye	succinoglycan biosynthesis	Eye
1310	1395	4,1171e+00	VNG_1095H	-	hypothetical protein	Vng1095h
1311	1492	4,1190e+00	VNG_1227H	-	hypothetical protein	Vng1227h
1312	1337	4,1216e+00	VNG_1021C	-	conserved hypothetical protein	Vng1021c
1313	1619	4,1221e+00	VNG_1394H	-	hypothetical protein	Vng1394h
1314	1150	4,1253e+00	VNG_0778C	-	conserved hypothetical protein	Vng0778c
1315	783	4,1262e+00	VNG_0297H	-	hypothetical protein	Vng0297h
1316	1795	4,1265e+00	VNG_1634G	cbiN	cobalt transport protein	CbiN
1317	41	4,1268e+00	null	-	unknown	ORF H0526; similar to Bacillus subtilis YrkE;
1318	168	4,1268e+00	null	-	unknown	ORF H1834; similar to Bacillus subtilis yrkE,
1319	222	4,1268e+00	VNG_6057C	-	Vng6057c	conserved hypothetical protein
1320	534	4,1268e+00	VNG_6469C	-	Vng6469c	conserved hypothetical protein
1321	1116	4,1278e+00	VNG_0735G	hlx2	HoxA-like transcriptional regulator	Hlx2
1322	946	4,1306e+00	VNG_0511H	-	hypothetical protein	Vng0511h
1323	2202	4,1321e+00	VNG_2163H	-	hypothetical protein	Vng2163h
1324	2359	4,1351e+00	VNG_2356G	eif4a	ATP-dependent RNA helicase homolog eIF-4A	Eif4a
1325	2554	4,1355e+00	VNG_2613H	-	hypothetical protein	Vng2613h
1326	1607	4,1371e+00	VNG_1377G	asnC	transcription regulator	AsnC
1327	1453	4,1420e+00	VNG_1175G	phoR	PhoR protein homolog	PhoR
1328	960	4,1422e+00	VNG_0533H	-	hypothetical protein	Vng0533h
1329	1686	4,1429e+00	VNG_1480C	-	conserved hypothetical protein	Vng1480c
1330	1867	4,1440e+00	VNG_1726G	htlB	Htr-like protein	HtlB
1331	1131	4,1453e+00	VNG_0753G	ylnA	anion permease	YlnA
1332	1405	4,1481e+00	VNG_1110C	-	conserved hypothetical protein	Vng1110c
1333	1768	4,1524e+00	VNG_1595C	-	conserved hypothetical protein	Vng1595c
1334	2582	4,1529e+00	VNG_2645H	-	hypothetical protein	Vng2645h
1335	2163	4,1535e+00	VNG_2120G	yusM	proline dehydrogenase	YusM
1336	1263	4,1535e+00	VNG_0930G	yvbT	alkanal monooxygenase homolog	YvbT
1337	2542	4,1560e+00	VNG_2598G	hisH1	imidazoleglycerol-phosphate synthase	HisH1
1338	2568	4,1565e+00	VNG_2631H	-	hypothetical protein	Vng2631h
1339	2579	4,1596e+00	VNG_2643H	-	hypothetical protein	Vng2643h
1340	2491	4,1606e+00	VNG_2527G	dppD	dipeptide ABC transporter ATP-binding	DppD
1341	1416	4,1635e+00	VNG_1125G	korB	putative 2-ketoglutarate ferredoxin	KorB
1342	1375	4,1641e+00	VNG_1069C	-	conserved hypothetical protein	Vng1069c
1343	377	4,1643e+00	VNG_6255C	-	Vng6255c	conserved hypothetical protein
1344	1464	4,1661e+00	VNG_1187G	pan1	membrane protein	Pan1
1345	2444	4,1667e+00	VNG_2467G	rpl31e	50S ribosomal protein L31E	Rpl31e	rib
1346	1617	4,1668e+00	VNG_1389C	-	conserved hypothetical protein	Vng1389c
1347	2291	4,1704e+00	VNG_2272G	rpi	ribose 5-phosphate isomerase	Rpi
1348	2295	4,1711e+00	VNG_2277H	-	hypothetical protein	Vng2277h
1349	1055	4,1718e+00	VNG_0654C	-	conserved hypothetical protein	Vng0654c
1350	2481	4,1718e+00	VNG_2516C	-	conserved hypothetical protein	Vng2516c
1351	1219	4,1751e+00	VNG_0873G	ykhA	acyl-CoA hydrolase	YkhA
1352	2153	4,1763e+00	VNG_2108G	thrC3	threonine synthase	ThrC3
1353	807	4,1769e+00	VNG_0327G	gadD	glutamate decarboxylase	GadD
1354	2109	4,1779e+00	VNG_2048G	rps24e	30S ribosomal protein S24E	Rps24e	rib
1355	1407	4,1803e+00	VNG_1112H	-	hypothetical protein	Vng1112h
1356	2283	4,1814e+00	VNG_2262H	-	hypothetical protein	Vng2262h
1357	1271	4,1830e+00	VNG_0938G	gufA	GufA protein	GufA
1358	1246	4,1832e+00	VNG_0909H	-	hypothetical protein	Vng0909h
1359	1449	4,1847e+00	VNG_1169C	-	conserved hypothetical protein	Vng1169c
1360	1890	4,1890e+00	VNG_1762G	proX	putative ABC transporter	ProX
1361	1914	4,1893e+00	VNG_1790H	-	hypothetical protein	Vng1790h
1362	1814	4,1907e+00	VNG_1656H	-	hypothetical protein	Vng1656h
1363	2399	4,1921e+00	VNG_2408C	-	conserved hypothetical protein	Vng2408c
1364	827	4,1921e+00	VNG_0359C	-	conserved hypothetical protein	Vng0359c
1365	743	4,1933e+00	VNG_0240C	-	conserved hypothetical protein	Vng0240c
1366	1231	4,1944e+00	VNG_0887G	gyrB	DNA gyrase subunit B	GyrB
1367	1241	4,1958e+00	VNG_0903C	-	conserved hypothetical protein	Vng0903c
1368	1641	4,1971e+00	VNG_1423H	-	hypothetical protein	Vng1423h
1369	1422	4,1980e+00	VNG_1134G	rps11p	30S ribosomal protein S11P	Rps11p	rib
1370	2468	4,1996e+00	VNG_2501C	-	conserved hypothetical protein	Vng2501c
1371	2576	4,2001e+00	VNG_2640G	gcvT2	aminomethyltransferase	GcvT2
1372	803	4,2008e+00	VNG_0322H	-	hypothetical protein	Vng0322h
1373	1476	4,2062e+00	VNG_1202C	-	conserved hypothetical protein	Vng1202c
1374	767	4,2069e+00	VNG_0272H	-	hypothetical protein	Vng0272h
1375	1239	4,2088e+00	VNG_0898G	rbsC2	ribose ABC transporter permease	RbsC2
1376	2585	4,2091e+00	VNG_2649G	eef1a	translation elongation factor eEF-1A subunit	Eef1a
1377	1817	4,2129e+00	VNG_1660G	sop1	sensory rhodopsin I	Sop1
1378	1348	4,2131e+00	VNG_1035C	-	conserved hypothetical protein	Vng1035c
1379	911	4,2142e+00	VNG_0469H	-	hypothetical protein	Vng0469h
1380	2308	4,2170e+00	VNG_2292H	-	hypothetical protein	Vng2292h
1381	815	4,2185e+00	VNG_0340C	-	conserved hypothetical protein	Vng0340c
1382	489	4,2196e+00	VNG_6407H	-	Vng6407h	hypothetical protein
1383	2068	4,2222e+00	VNG_1993H	-	hypothetical protein	Vng1993h
1384	1846	4,2228e+00	VNG_1698G	rpl29p	50S ribosomal protein L29P	Rpl29p	rib
1385	762	4,2236e+00	VNG_0266H	-	hypothetical protein	Vng0266h
1386	1998	4,2242e+00	VNG_1902H	-	hypothetical protein	Vng1902h
1387	2138	4,2242e+00	VNG_2088G	trm1	N2,N2-dimethylguanosine tRNA methyltransferase	Trm1
1388	2024	4,2243e+00	VNG_1937C	-	conserved hypothetical protein	Vng1937c
1389	1874	4,2257e+00	VNG_1737H	-	hypothetical protein	Vng1737h
1390	786	4,2258e+00	VNG_0301C	-	conserved hypothetical protein	Vng0301c
1391	841	4,2287e+00	VNG_0378C	-	conserved hypothetical protein	Vng0378c
1392	1071	4,2288e+00	VNG_0675C	-	conserved hypothetical protein	Vng0675c
1393	1624	4,2339e+00	VNG_1401C	-	conserved hypothetical protein	Vng1401c
1394	1343	4,2344e+00	VNG_1029C	-	conserved hypothetical protein	Vng1029c
1395	746	4,2353e+00	VNG_0245G	dtd	deoxycytidine triphosphate deaminase	Dtd
1396	1216	4,2359e+00	VNG_0869G	tfbD	transcription initiation factor IIB	TfbD
1397	990	4,2380e+00	VNG_0572G	dfp	pantothenate metabolism flavoprotein	Dfp
1398	1101	4,2380e+00	VNG_0717H	-	hypothetical protein	Vng0717h
1399	717	4,2385e+00	VNG_0205H	-	hypothetical protein	Vng0205h
1400	1166	4,2392e+00	VNG_0800H	-	hypothetical protein	Vng0800h
1401	1455	4,2394e+00	VNG_1176G	fib	fibrillarin	Fib
1402	2173	4,2454e+00	VNG_2131G	erf1	peptide chain release factor eRF-1	Erf1
1403	1566	4,2454e+00	VNG_1323C	-	conserved hypothetical protein	Vng1323c
1404	1175	4,2455e+00	VNG_0814C	-	conserved hypothetical protein	Vng0814c
1405	1154	4,2480e+00	VNG_0784G	pssA	CDP-diacylglycerol-serine	PssA
1406	2383	4,2503e+00	VNG_2386C	-	conserved hypothetical protein	Vng2386c
1407	2105	4,2504e+00	VNG_2043G	ham1	HAM1 protein homolog	Ham1
1408	2219	4,2508e+00	VNG_2181G	mcm	MCM / cell division control protein 21	Mcm
1409	2051	4,2526e+00	VNG_1972G	gpdC	glycerol-3-phosphate dehydrogenase chain C	GpdC
1410	1248	4,2528e+00	VNG_0913H	-	hypothetical protein	Vng0913h
1411	2269	4,2536e+00	VNG_2244H	-	hypothetical protein	Vng2244h
1412	2164	4,2577e+00	VNG_2121C	-	conserved hypothetical protein	Vng2121c
1413	1483	4,2595e+00	VNG_1212G	hutH	histidine ammonia-lyase	HutH
1414	376	4,2601e+00	VNG_6254C	-	Vng6254c	conserved hypothetical protein
1415	1535	4,2625e+00	VNG_1281H	-	hypothetical protein	Vng1281h
1416	1393	4,2641e+00	VNG_1093C	-	conserved hypothetical protein	Vng1093c
1417	888	4,2653e+00	VNG_0438G	ferA3	ferredoxin	FerA3
1418	695	4,2695e+00	VNG_0177G	rpl15e	50S ribosomal protein L15E	Rpl15e	rib
1419	2272	4,2707e+00	VNG_2248H	-	hypothetical protein	Vng2248h
1420	1249	4,2709e+00	VNG_0914H	-	hypothetical protein	Vng0914h
1421	1425	4,2741e+00	VNG_1138G	rpl13p	50S ribosomal protein L13P	Rpl13p	rib
1422	2021	4,2749e+00	VNG_1933G	ftsZ3	cell division protein	FtsZ3
1423	1165	4,2752e+00	VNG_0799C	-	conserved hypothetical protein	Vng0799c
1424	619	4,2755e+00	VNG_0081G	moaE	molybdenum cofactor biosynthesis protein	MoaE
1425	856	4,2791e+00	VNG_0399H	-	hypothetical protein	Vng0399h
1426	1602	4,2791e+00	VNG_1371G	hemV2	iron (III) ABC transporter ATP-binding	HemV2
1427	1225	4,2793e+00	VNG_0880G	psmA	proteasome, subunit alpha	PsmA
1428	1130	4,2807e+00	VNG_0752G	galE1	UDP-glucose 4-epimerase	GalE1
1429	2134	4,2825e+00	VNG_2084G	phnE	transport protein	PhnE
1430	2394	4,2845e+00	VNG_2400H	-	hypothetical protein	Vng2400h
1431	2461	4,2855e+00	VNG_2490H	-	hypothetical protein	Vng2490h
1432	2129	4,2892e+00	VNG_2079G	mutT	mismatch repair protein	MutT
1433	1920	4,2896e+00	VNG_1796H	-	hypothetical protein	Vng1796h
1434	1783	4,2905e+00	VNG_1617H	-	hypothetical protein	Vng1617h
1435	930	4,2924e+00	VNG_0492H	-	hypothetical protein	Vng0492h
1436	1866	4,2929e+00	VNG_1724G	adk	adenylate kinase	Adk
1437	2455	4,2952e+00	VNG_2480H	-	hypothetical protein	Vng2480h
1438	1908	4,2965e+00	VNG_1784C	-	conserved hypothetical protein	Vng1784c
1439	2315	4,2969e+00	VNG_2299H	-	hypothetical protein	Vng2299h
1440	2035	4,2980e+00	VNG_1949G	gul2	inosine-5'-monophosphate dehydrogenase-like	Gul2
1441	1784	4,2982e+00	VNG_1619H	-	hypothetical protein	Vng1619h
1442	1772	4,2985e+00	VNG_1605G	gdcH	glycine decarboxylase complex h-protein	GdcH
1443	1115	4,2985e+00	VNG_0734G	tfbB	transcription initiation factor IIB	TfbB
1444	1221	4,2989e+00	VNG_0875C	-	conserved hypothetical protein	Vng0875c
1445	2204	4,3008e+00	VNG_2165H	-	hypothetical protein	Vng2165h
1446	1499	4,3011e+00	VNG_1234C	-	conserved hypothetical protein	Vng1234c
1447	359	4,3052e+00	VNG_6226H	-	Vng6226h	hypothetical protein
1448	2169	4,3066e+00	VNG_2126C	-	conserved hypothetical protein	Vng2126c
1449	1053	4,3070e+00	VNG_0652H	-	hypothetical protein	Vng0652h
1450	1177	4,3087e+00	VNG_0816G	chi	chitinase	Chi
1451	2167	4,3099e+00	VNG_2124C	-	conserved hypothetical protein	Vng2124c
1452	1255	4,3099e+00	VNG_0920H	-	hypothetical protein	Vng0920h
1453	2517	4,3100e+00	VNG_2565G	trkH3	TRK potassium uptake system protein	TrkH3
1454	674	4,3103e+00	VNG_0152G	prrC	regulatory protein	PrrC
1455	1530	4,3124e+00	VNG_1273G	moaC	molybdenum cofactor biosynthesis protein	MoaC
1456	1474	4,3134e+00	VNG_1200H	-	hypothetical protein	Vng1200h
1457	1086	4,3135e+00	VNG_0694G	nthB	endonuclease III	NthB
1458	2437	4,3151e+00	VNG_2456C	-	conserved hypothetical protein	Vng2456c
1459	634	4,3165e+00	VNG_0104G	serA3	phosphoglycerate dehydrogenase	SerA3
1460	2070	4,3169e+00	VNG_1995C	-	conserved hypothetical protein	Vng1995c
1461	2062	4,3182e+00	VNG_1986C	-	conserved hypothetical protein	Vng1986c
1462	1656	4,3188e+00	VNG_1446H	-	hypothetical protein	Vng1446h
1463	1181	4,3204e+00	VNG_0822C	-	conserved hypothetical protein	Vng0822c
1464	1891	4,3205e+00	VNG_1764G	sop2	sensory rhodopsin II	Sop2
1465	756	4,3211e+00	VNG_0258H	-	hypothetical protein	Vng0258h
1466	2454	4,3213e+00	VNG_2477H	-	hypothetical protein	Vng2477h
1467	1844	4,3213e+00	VNG_1695G	rpl22p	50S ribosomal protein L22P	Rpl22p	rib
1468	658	4,3243e+00	VNG_0134G	hpyA	archaeal histone A1	HpyA
1469	1856	4,3246e+00	VNG_1711G	rpl32e	50S ribosomal protein L32E	Rpl32e	rib
1470	980	4,3280e+00	VNG_0559G	apt	adenine phosphoribosyltransferase	Apt
1471	1626	4,3289e+00	VNG_1405C	-	conserved hypothetical protein	Vng1405c
1472	1823	4,3301e+00	VNG_1668G	rps8e	30S ribosomal protein S8E	Rps8e	rib
1473	636	4,3304e+00	VNG_0106G	rmeM	type I restriction modification enzyme, M	RmeM
1474	1164	4,3325e+00	VNG_0798H	-	hypothetical protein	Vng0798h
1475	1729	4,3328e+00	VNG_1541G	sucC	succinyl-CoA synthetase beta chain	SucC
1476	848	4,3346e+00	VNG_0388C	-	conserved hypothetical protein	Vng0388c
1477	2499	4,3357e+00	VNG_2537G	entB	isochorismatase	EntB
1478	468	4,3362e+00	VNG_6377H	-	Vng6377h	hypothetical protein
1479	2401	4,3362e+00	VNG_2411G	orc7	orc / cell division control protein 6	Orc7
1480	1004	4,3378e+00	VNG_0590H	-	hypothetical protein	Vng0590h
1481	2036	4,3397e+00	VNG_1951G	sub	subtilisin homolog	Sub
1482	808	4,3407e+00	VNG_0329G	caaX	zinc metalloproteinase homolog	CaaX
1483	830	4,3411e+00	VNG_0363G	nfi	endonuclease V	Nfi
1484	2108	4,3433e+00	VNG_2047G	rps27ae	30S ribosomal protein S27E	Rps27ae	rib
1485	1447	4,3446e+00	VNG_1165G	ksgA	dimethyladenosine transferase	KsgA
1486	1210	4,3457e+00	VNG_0861H	-	hypothetical protein	Vng0861h
1487	1868	4,3467e+00	VNG_1727G	cmk	cytidydylate kinase	Cmk
1488	1118	4,3476e+00	VNG_0738H	-	hypothetical protein	Vng0738h
1489	2183	4,3495e+00	VNG_2142G	atpE	H+-transporting ATP synthase subunit E	AtpE
1490	1019	4,3496e+00	VNG_0608C	-	conserved hypothetical protein	Vng0608c
1491	1385	4,3497e+00	VNG_1084G	yuiH	sulfite oxidase homolog	YuiH
1492	2185	4,3513e+00	VNG_2144G	atpI	H+-transporting ATP synthase subunit I	AtpI
1493	2065	4,3520e+00	VNG_1989H	-	hypothetical protein	Vng1989h
1494	864	4,3534e+00	VNG_0408H	-	hypothetical protein	Vng0408h
1495	1250	4,3552e+00	VNG_0915G	hakA	atrazine chlorohydrolase	HakA
1496	1083	4,3558e+00	VNG_0689G	trp5	ABC transporter, ATP-binding protein	Trp5
1497	2313	4,3574e+00	VNG_2296C	-	conserved hypothetical protein	Vng2296c
1498	552	4,3578e+00	VNG_0006G	glmS	glutamine-fructose-6-phosphate transaminase	GlmS
1499	2485	4,3601e+00	VNG_2521H	-	hypothetical protein	Vng2521h
1500	1667	4,3604e+00	VNG_1458G	crtB1	phytoene synthase	CrtB1
1501	1786	4,3618e+00	VNG_1622G	rfcB	replication factor C large subunit	RfcB
1502	1824	4,3626e+00	VNG_1670C	-	conserved hypothetical protein	Vng1670c
1503	2529	4,3632e+00	VNG_2581H	-	hypothetical protein	Vng2581h
1504	2381	4,3642e+00	VNG_2384G	nrdB1	ribonucleoside reductase large chain	NrdB1
1505	884	4,3647e+00	VNG_0435H	-	hypothetical protein	Vng0435h
1506	1610	4,3647e+00	VNG_1381H	-	hypothetical protein	Vng1381h
1507	1516	4,3675e+00	VNG_1255C	-	conserved hypothetical protein	Vng1255c
1508	1785	4,3676e+00	VNG_1621H	-	hypothetical protein	Vng1621h
1509	1043	4,3681e+00	VNG_0639G	ndhG4	NADH dehydrogenase/oxidoreductase	NdhG4
1510	1072	4,3706e+00	VNG_0676C	-	conserved hypothetical protein	Vng0676c
1511	2479	4,3714e+00	VNG_2514G	rps6e	30S ribosomal protein S6E	Rps6e	rib
1512	1051	4,3719e+00	VNG_0650C	-	conserved hypothetical protein	Vng0650c
1513	1012	4,3722e+00	VNG_0598C	-	conserved hypothetical protein	Vng0598c
1514	1696	4,3734e+00	VNG_1493G	purF	amidophosphoribosyl-pyrophosphate	PurF
1515	1861	4,3744e+00	VNG_1718G	rpl15p	50S ribosomal protein L15P	Rpl15p	rib
1516	2152	4,3750e+00	VNG_2106G	sdh	succinate dehydrogenase subunit	Sdh
1517	811	4,3762e+00	VNG_0332C	-	conserved hypothetical protein	Vng0332c
1518	2500	4,3792e+00	VNG_2539H	-	hypothetical protein	Vng2539h
1519	2182	4,3811e+00	VNG_2141G	atpC	H+-transporting ATP synthase subunit C	AtpC
1520	1479	4,3811e+00	VNG_1207C	-	conserved hypothetical protein	Vng1207c
1521	2410	4,3814e+00	VNG_2420G	metA	homoserine O-acetyltransferase	MetA
1522	2466	4,3825e+00	VNG_2498H	-	hypothetical protein	Vng2498h
1523	1907	4,3830e+00	VNG_1782C	-	conserved hypothetical protein	Vng1782c
1524	781	4,3839e+00	VNG_0294G	pnm	N-methyltransferase homolog	Pnm
1525	1137	4,3841e+00	VNG_0761G	dip3	competence-damage protein CinA-like	Dip3
1526	1841	4,3853e+00	VNG_1691G	rpl23p	50S ribosomal protein L23P	Rpl23p	rib
1527	1206	4,3859e+00	VNG_0857C	-	conserved hypothetical protein	Vng0857c
1528	2026	4,3869e+00	VNG_1939G	purC	phosphoribosylaminoimidazole-succinocarboxamide	PurC
1529	1167	4,3872e+00	VNG_0801C	-	conserved hypothetical protein	Vng0801c
1530	964	4,3880e+00	VNG_0537C	-	conserved hypothetical protein	Vng0537c
1531	2245	4,3881e+00	VNG_2214G	dinF	DNA damage-inducible protein	DinF
1532	1204	4,3882e+00	VNG_0853C	-	conserved hypothetical protein	Vng0853c
1533	1650	4,3892e+00	VNG_1435G	asd	aspartate-semialdehyde dehydrogenase	Asd
1534	1864	4,3901e+00	VNG_1721G	trkH2	TRK potassium uptake system protein	TrkH2
1535	2490	4,3919e+00	VNG_2526G	dppF	dipeptide ABC transporter ATP-binding	DppF
1536	2106	4,3928e+00	VNG_2044H	-	hypothetical protein	Vng2044h
1537	1008	4,3978e+00	VNG_0594H	-	hypothetical protein	Vng0594h
1538	2492	4,3979e+00	VNG_2529G	dppB2	dipeptide ABC transporter permease	DppB2
1539	2578	4,3981e+00	VNG_2642H	-	hypothetical protein	Vng2642h
1540	1695	4,3991e+00	VNG_1492C	-	conserved hypothetical protein	Vng1492c
1541	1344	4,4014e+00	VNG_1030G	pgsA	CDP-diacylglycerol-glycerol-3-phosphate	PgsA
1542	1936	4,4024e+00	VNG_1822G	moaB	molybdenum cofactor biosynthesis protein	MoaB
1543	346	4,4029e+00	VNG_6210G	gabT	gamma-aminobutyrate aminotransferase	GabT
1544	629	4,4031e+00	VNG_0097G	hsp2	putative heat shock protein	Hsp2
1545	730	4,4067e+00	VNG_0220H	-	hypothetical protein	Vng0220h
1546	1536	4,4081e+00	VNG_1282G	trkA5	TRK potassium uptake system protein	TrkA5
1547	967	4,4084e+00	VNG_0541G	thrC2	threonine synthase	ThrC2
1548	1262	4,4105e+00	VNG_0928G	mak	MAPK-activated protein kinase	Mak
1549	2150	4,4113e+00	VNG_2104G	pchB	potassium channel homolog	PchB
1550	1658	4,4117e+00	VNG_1448H	-	hypothetical protein	Vng1448h
1551	1066	4,4129e+00	VNG_0669H	-	hypothetical protein	Vng0669h
1552	1103	4,4133e+00	VNG_0719G	araL	unknown L-arabinose operon protein	AraL
1553	1915	4,4139e+00	VNG_1791C	-	conserved hypothetical protein	Vng1791c
1554	1049	4,4152e+00	VNG_0647G	nuoM	F420H2:quinone oxidoreductase chain M	NuoM
1555	1121	4,4154e+00	VNG_0741H	-	hypothetical protein	Vng0741h
1556	2088	4,4165e+00	VNG_2020C	-	conserved hypothetical protein	Vng2020c
1557	1007	4,4176e+00	VNG_0593G	dmd	diphosphomevalonate decarboxylase	Dmd
1558	817	4,4200e+00	VNG_0343H	-	hypothetical protein	Vng0343h
1559	655	4,4200e+00	VNG_0130H	-	hypothetical protein	Vng0130h
1560	1491	4,4237e+00	VNG_1224G	orc8	orc / cell division control protein 6	Orc8
1561	1895	4,4244e+00	VNG_1768G	eif5a	translation initiation factor eIF-5A	Eif5a
1562	1178	4,4249e+00	VNG_0818C	-	conserved hypothetical protein	Vng0818c
1563	898	4,4275e+00	VNG_0452G	pstB2	phosphate transport ATP-binding	PstB2
1564	1182	4,4284e+00	VNG_0823G	gspE2	type II secretion system protein	GspE2
1565	1876	4,4289e+00	VNG_1740C	-	conserved hypothetical protein	Vng1740c
1566	1494	4,4300e+00	VNG_1228C	-	conserved hypothetical protein	Vng1228c
1567	1718	4,4332e+00	VNG_1526G	trp6	daunorubicin resistance ABC transporter	Trp6
1568	1335	4,4366e+00	VNG_1018G	adh3	alcohol dehydrogenase	Adh3
1569	1893	4,4366e+00	VNG_1766C	-	conserved hypothetical protein	Vng1766c
1570	1037	4,4371e+00	VNG_0631C	-	conserved hypothetical protein	Vng0631c
1571	2266	4,4380e+00	VNG_2241H	-	hypothetical protein	Vng2241h
1572	1445	4,4403e+00	VNG_1163G	hemK	protoporphyrinogen oxidase	HemK
1573	2025	4,4426e+00	VNG_1938C	-	conserved hypothetical protein	Vng1938c
1574	1921	4,4429e+00	VNG_1798H	-	hypothetical protein	Vng1798h
1575	1017	4,4437e+00	VNG_0604H	-	hypothetical protein	Vng0604h
1576	779	4,4462e+00	VNG_0291H	-	hypothetical protein	Vng0291h
1577	2493	4,4472e+00	VNG_2531G	dppC1	dipeptide ABC transporter permease	DppC1
1578	2195	4,4511e+00	VNG_2155C	-	conserved hypothetical protein	Vng2155c
1579	2209	4,4511e+00	VNG_2170H	-	hypothetical protein	Vng2170h
1580	1973	4,4526e+00	VNG_1869C	-	conserved hypothetical protein	Vng1869c
1581	1832	4,4548e+00	VNG_1680G	crtB2	phytoene synthase	CrtB2
1582	1798	4,4548e+00	VNG_1638H	-	hypothetical protein	Vng1638h
1583	2544	4,4550e+00	VNG_2600G	trxA2	thioredoxin	TrxA2
1584	1381	4,4554e+00	VNG_1077G	opuD	glycine betaine transporter	OpuD
1585	2441	4,4580e+00	VNG_2462G	dpa	signal recognition particle receptor	Dpa
1586	55	4,4597e+00	null	trxB	TrxB	similar to Mycobacterium leprae thioredoxin
1587	154	4,4597e+00	null	-	TrxB	similar to Mycobacterium leprae thioredoxin
1588	235	4,4597e+00	VNG_6074G	trxB1_1	thioredoxin reductase	TrxB1_1
1589	521	4,4597e+00	VNG_6452G	trxB1_2	thioredoxin reductase	TrxB1_2
1590	1935	4,4614e+00	VNG_1821G	adh4	alcohol dehydrogenase	Adh4
1591	2083	4,4620e+00	VNG_2012C	-	conserved hypothetical protein	Vng2012c
1592	703	4,4664e+00	VNG_0187H	-	hypothetical protein	Vng0187h
1593	1938	4,4677e+00	VNG_1826H	-	hypothetical protein	Vng1826h
1594	1152	4,4693e+00	VNG_0780H	-	hypothetical protein	Vng0780h
1595	1625	4,4709e+00	VNG_1403H	-	hypothetical protein	Vng1403h
1596	2119	4,4731e+00	VNG_2063G	aca	probable acetyl-coa acetyltransferase	Aca
1597	1642	4,4732e+00	VNG_1425H	-	hypothetical protein	Vng1425h
1598	2307	4,4746e+00	VNG_2291G	cat	4-hydroxybutyrate CoA transferase	Cat
1599	1186	4,4749e+00	VNG_0828H	-	hypothetical protein	Vng0828h
1600	350	4,4751e+00	VNG_6214G	hxyA	monooxygenase	HxyA
1601	1713	4,4784e+00	VNG_1519H	-	hypothetical protein	Vng1519h
1602	2515	4,4800e+00	VNG_2562H	-	hypothetical protein	Vng2562h
1603	1831	4,4809e+00	VNG_1679H	-	hypothetical protein	Vng1679h
1604	2178	4,4860e+00	VNG_2137G	ggt	geranylgeranyl-diphosphate	Ggt
1605	1205	4,4861e+00	VNG_0854C	-	conserved hypothetical protein	Vng0854c
1606	1520	4,4866e+00	VNG_1260C	-	conserved hypothetical protein	Vng1260c
1607	1406	4,4871e+00	VNG_1111G	drg	GTP-binding protein DRG	Drg
1608	733	4,4876e+00	VNG_0226G	htrA	serine proteinase	HtrA
1609	1065	4,4895e+00	VNG_0668C	-	conserved hypothetical protein	Vng0668c
1610	1345	4,4905e+00	VNG_1031C	-	conserved hypothetical protein	Vng1031c
1611	653	4,4907e+00	VNG_0128C	-	conserved hypothetical protein	Vng0128c
1612	2397	4,4921e+00	VNG_2404G	dip1	DNA damage-inducible protein	Dip1
1613	1746	4,4928e+00	VNG_1564H	-	hypothetical protein	Vng1564h
1614	1299	4,4972e+00	VNG_0976G	cheW1	chemotaxis protein	CheW1
1615	940	4,4981e+00	VNG_0505C	-	conserved hypothetical protein	Vng0505c
1616	983	4,4982e+00	VNG_0563G	ndhG2	NADH dehydrogenase/oxidoreductase	NdhG2
1617	1173	4,4999e+00	VNG_0812G	htr18	Htr18 transducer	Htr18
1618	1419	4,5015e+00	VNG_1131G	mrp	Mrp protein homolog	Mrp
1619	1604	4,5020e+00	VNG_1374G	kinA1	signal-transducing histidine kinase homolog	KinA1
1620	910	4,5033e+00	VNG_0468C	-	conserved hypothetical protein	Vng0468c
1621	2389	4,5033e+00	VNG_2395C	-	conserved hypothetical protein	Vng2395c
1622	1124	4,5049e+00	VNG_0745G	spoVR	spore cortex synthesis protein	SpoVR
1623	2533	4,5053e+00	VNG_2586C	-	conserved hypothetical protein	Vng2586c
1624	1437	4,5063e+00	VNG_1153G	gltS	glutamyl-tRNA synthetase	GltS
1625	1980	4,5063e+00	VNG_1879G	thb	thiamin-binding periplasmic protein precursor	Thb
1626	2142	4,5071e+00	VNG_2094G	trh4	transcription regulator	Trh4
1627	1927	4,5077e+00	VNG_1807H	-	hypothetical protein	Vng1807h
1628	630	4,5085e+00	VNG_0098G	rimK	ribosomal protein S6 modification protein	RimK
1629	2257	4,5094e+00	VNG_2231C	-	conserved hypothetical protein	Vng2231c
1630	1135	4,5118e+00	VNG_0758C	-	conserved hypothetical protein	Vng0758c
1631	1514	4,5137e+00	VNG_1252G	yhcR	phosphoesterase	YhcR
1632	1834	4,5142e+00	VNG_1682C	-	conserved hypothetical protein	Vng1682c
1633	650	4,5156e+00	VNG_0124C	-	conserved hypothetical protein	Vng0124c
1634	1587	4,5172e+00	VNG_1351G	trh6	transcription regulator	Trh6
1635	2282	4,5187e+00	VNG_2260H	-	hypothetical protein	Vng2260h
1636	2196	4,5201e+00	VNG_2156C	-	conserved hypothetical protein	Vng2156c
1637	732	4,5204e+00	VNG_0223G	moxR	methanol dehydrogenase regulatory protein	MoxR
1638	1818	4,5221e+00	VNG_1663C	-	conserved hypothetical protein	Vng1663c
1639	2258	4,5230e+00	VNG_2232G	trpS2	tryptophanyl-tRNA synthetase	TrpS2
1640	1296	4,5251e+00	VNG_0971G	cheA	chemotaxis protein	CheA
1641	620	4,5263e+00	VNG_0084G	moeB	molybdenum cofactor biosynthesis protein	MoeB
1642	1213	4,5274e+00	VNG_0865C	-	conserved hypothetical protein	Vng0865c
1643	800	4,5276e+00	VNG_0319H	-	hypothetical protein	Vng0319h
1644	1273	4,5286e+00	VNG_0941C	-	conserved hypothetical protein	Vng0941c
1645	2145	4,5315e+00	VNG_2098H	-	hypothetical protein	Vng2098h
1646	683	4,5322e+00	VNG_0162G	alkK	medium-chain acyl-CoA ligase	AlkK
1647	2023	4,5327e+00	VNG_1935C	-	conserved hypothetical protein	Vng1935c
1648	1632	4,5359e+00	VNG_1410H	-	hypothetical protein	Vng1410h
1649	1140	4,5360e+00	VNG_0764C	-	conserved hypothetical protein	Vng0764c
1650	986	4,5363e+00	VNG_0566C	-	conserved hypothetical protein	Vng0566c
1651	2440	4,5406e+00	VNG_2461H	-	hypothetical protein	Vng2461h
1652	1586	4,5407e+00	VNG_1350C	-	conserved hypothetical protein	Vng1350c
1653	2280	4,5418e+00	VNG_2257G	nce	Na+/Ca2+-exchanging protein	Nce
1654	2495	4,5434e+00	VNG_2533G	pyrC	dihydroorotase	PyrC
1655	1465	4,5438e+00	VNG_1188G	hcpD	halocyanin precursor-like	HcpD
1656	892	4,5469e+00	VNG_0444G	dapA	dihydrodipicolinate synthase	DapA
1657	1777	4,5482e+00	VNG_1610C	-	conserved hypothetical protein	Vng1610c
1658	1997	4,5507e+00	VNG_1901C	-	conserved hypothetical protein	Vng1901c
1659	2061	4,5513e+00	VNG_1985C	-	conserved hypothetical protein	Vng1985c
1660	626	4,5520e+00	VNG_0094C	-	conserved hypothetical protein	Vng0094c
1661	1392	4,5526e+00	VNG_1092C	-	conserved hypothetical protein	Vng1092c
1662	2017	4,5528e+00	VNG_1926G	pdhA1	pyruvate dehydrogenase alpha subunit	PdhA1
1663	2413	4,5530e+00	VNG_2423G	serB	phosphoserine phosphatase	SerB
1664	2580	4,5531e+00	VNG_2644C	-	conserved hypothetical protein	Vng2644c
1665	1744	4,5562e+00	VNG_1561C	-	conserved hypothetical protein	Vng1561c
1666	1243	4,5578e+00	VNG_0906H	-	hypothetical protein	Vng0906h
1667	935	4,5590e+00	VNG_0500G	ppd	3-isopropylmalate dehydratase	Ppd
1668	2561	4,5597e+00	VNG_2622H	-	hypothetical protein	Vng2622h
1669	2439	4,5607e+00	VNG_2459G	srp54	signal recognition particle	Srp54
1670	1576	4,5609e+00	VNG_1337C	-	conserved hypothetical protein	Vng1337c
1671	1571	4,5611e+00	VNG_1329H	-	hypothetical protein	Vng1329h
1672	711	4,5614e+00	VNG_0197C	-	conserved hypothetical protein	Vng0197c
1673	1088	4,5645e+00	VNG_0698H	-	hypothetical protein	Vng0698h
1674	2063	4,5673e+00	VNG_1987G	secD	protein-export membrane protein	SecD
1675	963	4,5683e+00	VNG_0536G	sirR	transcription repressor	SirR
1676	1529	4,5687e+00	VNG_1272C	-	conserved hypothetical protein	Vng1272c
1677	1657	4,5688e+00	VNG_1447H	-	hypothetical protein	Vng1447h
1678	797	4,5710e+00	VNG_0315G	tfbF	transcription initiation factor IIB	TfbF
1679	1267	4,5716e+00	VNG_0934H	-	hypothetical protein	Vng0934h
1680	649	4,5730e+00	VNG_0123G	trp1	ABC transport protein	Trp1
1681	1639	4,5743e+00	VNG_1420H	-	hypothetical protein	Vng1420h
1682	2135	4,5744e+00	VNG_2085G	phnC	phosphonates transport ATP-binding	PhnC
1683	715	4,5750e+00	VNG_0204H	-	hypothetical protein	Vng0204h
1684	2478	4,5756e+00	VNG_2513G	aldY1	aldehyde dehydrogenase (retinol)	AldY1
1685	927	4,5757e+00	VNG_0488H	-	hypothetical protein	Vng0488h
1686	1207	4,5768e+00	VNG_0858C	-	conserved hypothetical protein	Vng0858c
1687	2380	4,5779e+00	VNG_2383G	nrdA	ribonucleoside reductase small chain	NrdA
1688	981	4,5793e+00	VNG_0560C	-	conserved hypothetical protein	Vng0560c
1689	1879	4,5795e+00	VNG_1746C	-	conserved hypothetical protein	Vng1746c
1690	1672	4,5806e+00	VNG_1464G	bat	bacterio-opsin activator	Bat
1691	1331	4,5833e+00	VNG_1013G	htr13	Htr13 transducer	Htr13
1692	761	4,5842e+00	VNG_0265G	ftsZ4	cell division protein	FtsZ4
1693	2563	4,5858e+00	VNG_2625C	-	conserved hypothetical protein	Vng2625c
1694	2043	4,5872e+00	VNG_1960H	-	hypothetical protein	Vng1960h
1695	1142	4,5899e+00	VNG_0766G	prp2	phosphate regulatory protein homolog	Prp2
1696	821	4,5905e+00	VNG_0349G	topA	DNA topoisomerase I	TopA
1697	2420	4,5938e+00	VNG_2433H	-	hypothetical protein	Vng2433h
1698	2570	4,5951e+00	VNG_2633H	-	hypothetical protein	Vng2633h
1699	1168	4,5959e+00	VNG_0804C	-	conserved hypothetical protein	Vng0804c
1700	2289	4,5961e+00	VNG_2270G	mutS3	mismatch repair protein	MutS3
1701	1245	4,5975e+00	VNG_0908G	putP	proline permease	PutP
1702	968	4,6009e+00	VNG_0542C	-	conserved hypothetical protein	Vng0542c
1703	868	4,6034e+00	VNG_0414G	purH	phosphoribosylaminoimidazole-succinocarboxamide	PurH
1704	1711	4,6056e+00	VNG_1515G	tdk	thymidine kinase	Tdk
1705	1256	4,6058e+00	VNG_0921G	potA1	spermidine/putrescine ABC transporter	PotA1
1706	1892	4,6060e+00	VNG_1765G	htr2	Htr2 transducer	Htr2
1707	1417	4,6068e+00	VNG_1128G	korA	putative 2-ketoglutarate ferredoxin	KorA
1708	1714	4,6072e+00	VNG_1520G	mutY	A/G specific adenine glycosylase, repair protein	MutY
1709	1743	4,6074e+00	VNG_1559H	-	hypothetical protein	Vng1559h
1710	1869	4,6082e+00	VNG_1729G	sus	tRNA-pseudouridine synthase	Sus
1711	1497	4,6086e+00	VNG_1232G	psc	3-phosphoshikimate 1-carboxyvinyltransferase	Psc
1712	2030	4,6093e+00	VNG_1943H	-	hypothetical protein	Vng1943h
1713	1623	4,6098e+00	VNG_1402H	-	hypothetical protein	Vng1402h
1714	2087	4,6102e+00	VNG_2019C	-	conserved hypothetical protein	Vng2019c
1715	2541	4,6112e+00	VNG_2597C	-	conserved hypothetical protein	Vng2597c
1716	2449	4,6164e+00	VNG_2472G	nifU	nitrogen fixation protein	NifU
1717	2357	4,6171e+00	VNG_2352G	glyS	glycine-tRNA synthetase	GlyS
1718	706	4,6171e+00	VNG_0190C	-	conserved hypothetical protein	Vng0190c
1719	2304	4,6184e+00	VNG_2288G	mamB	methylaspartate mutase	MamB
1720	1957	4,6195e+00	VNG_1847G	pchA	potassium channel homolog	PchA
1721	1569	4,6197e+00	VNG_1326H	-	hypothetical protein	Vng1326h
1722	2038	4,6197e+00	VNG_1953C	-	conserved hypothetical protein	Vng1953c
1723	2371	4,6206e+00	VNG_2372G	rad24c	DNA repair protein	Rad24c
1724	912	4,6224e+00	VNG_0470G	trp3	daunorubicin resistance ABC transporter	Trp3
1725	2254	4,6224e+00	VNG_2226G	cctA	thermosome subunit alpha	CctA
1726	2595	4,6247e+00	VNG_2664G	rpoA	DNA-directed RNA polymerase subunit A	RpoA
1727	2229	4,6258e+00	VNG_2193G	coxA1	cytochrome c oxidase subunit I	CoxA1
1728	961	4,6290e+00	VNG_0534C	-	conserved hypothetical protein	Vng0534c
1729	2560	4,6292e+00	VNG_2620G	uvrD	repair helicase	UvrD
1730	1703	4,6301e+00	VNG_1503C	-	conserved hypothetical protein	Vng1503c
1731	2115	4,6341e+00	VNG_2059H	-	hypothetical protein	Vng2059h
1732	2447	4,6344e+00	VNG_2470C	-	conserved hypothetical protein	Vng2470c
1733	1581	4,6351e+00	VNG_1343C	-	conserved hypothetical protein	Vng1343c
1734	1259	4,6374e+00	VNG_0925C	-	conserved hypothetical protein	Vng0925c
1735	1490	4,6386e+00	VNG_1220H	-	hypothetical protein	Vng1220h
1736	1084	4,6388e+00	VNG_0690C	-	conserved hypothetical protein	Vng0690c
1737	1379	4,6388e+00	VNG_1074G	ykfB2	chloromuconate cycloisomerase	YkfB2
1738	1513	4,6404e+00	VNG_1251G	helA	ATP-dependent helicase	HelA
1739	1389	4,6408e+00	VNG_1088C	-	conserved hypothetical protein	Vng1088c
1740	2497	4,6446e+00	VNG_2534C	-	conserved hypothetical protein	Vng2534c
1741	1433	4,6453e+00	VNG_1148G	argB	ornithine carbamoyltransferase	ArgB
1742	659	4,6457e+00	VNG_0136G	aup	acetoin utilization protein	Aup
1743	1880	4,6464e+00	VNG_1748C	-	conserved hypothetical protein	Vng1748c
1744	2505	4,6473e+00	VNG_2547G	valS	valyl-tRNA synthetase	ValS
1745	1444	4,6474e+00	VNG_1162H	-	hypothetical protein	Vng1162h
1746	1321	4,6483e+00	VNG_1001G	guaB	inosine monophosphate dehydrogenase	GuaB
1747	1304	4,6496e+00	VNG_0983C	-	conserved hypothetical protein	Vng0983c
1748	913	4,6497e+00	VNG_0471C	-	conserved hypothetical protein	Vng0471c
1749	1925	4,6514e+00	VNG_1804G	noxA	NADH oxidase	NoxA
1750	882	4,6515e+00	VNG_0431G	apa	diadenosine tetraphosphate pyrophosphohydrolase	Apa
1751	1944	4,6537e+00	VNG_1833C	-	conserved hypothetical protein	Vng1833c
1752	902	4,6551e+00	VNG_0458G	prp1	phosphate regulatory protein homolog	Prp1
1753	2378	4,6568e+00	VNG_2380H	-	hypothetical protein	Vng2380h
1754	1583	4,6586e+00	VNG_1345H	-	hypothetical protein	Vng1345h
1755	992	4,6590e+00	VNG_0574C	-	conserved hypothetical protein	Vng0574c
1756	2562	4,6605e+00	VNG_2624G	ribC	riboflavin synthase alpha subunit	RibC
1757	1432	4,6610e+00	VNG_1145G	mvk	mevalonate kinase	Mvk
1758	1434	4,6615e+00	VNG_1149C	-	conserved hypothetical protein	Vng1149c
1759	1174	4,6621e+00	VNG_0813G	potD	spermidine/putrescine-binding protein	PotD
1760	1384	4,6634e+00	VNG_1083G	menF	isochorismate synthase	MenF
1761	1974	4,6650e+00	VNG_1871G	potA2	spermidine/putrescine ABC transporter	PotA2
1762	1816	4,6651e+00	VNG_1659G	htr1	Htr1 transducer	Htr1
1763	748	4,6657e+00	VNG_0248C	-	conserved hypothetical protein	Vng0248c
1764	2226	4,6659e+00	VNG_2189H	-	hypothetical protein	Vng2189h
1765	1584	4,6663e+00	VNG_1347C	-	conserved hypothetical protein	Vng1347c
1766	2368	4,6663e+00	VNG_2368G	rad24b	DNA repair protein	Rad24b
1767	1107	4,6672e+00	VNG_0725H	-	hypothetical protein	Vng0725h
1768	1438	4,6682e+00	VNG_1154H	-	hypothetical protein	Vng1154h
1769	2235	4,6687e+00	VNG_2202H	-	hypothetical protein	Vng2202h
1770	2343	4,6690e+00	VNG_2334C	-	conserved hypothetical protein	Vng2334c
1771	1582	4,6702e+00	VNG_1344G	dchpS	dihydropteroate synthase	DchpS
1772	778	4,6709e+00	VNG_0289H	-	hypothetical protein	Vng0289h
1773	1346	4,6709e+00	VNG_1033G	hisC1	histidinol-phosphate transaminase	HisC1
1774	1946	4,6710e+00	VNG_1835G	thrS	threonyl-tRNA synthetase	ThrS
1775	853	4,6741e+00	VNG_0394C	-	conserved hypothetical protein	Vng0394c
1776	1054	4,6741e+00	VNG_0653G	mcmA1	methylmalonyl-CoA mutase, subunit alpha	McmA1
1777	825	4,6748e+00	VNG_0355G	htr14	Htr14 transducer	Htr14
1778	1153	4,6772e+00	VNG_0782H	-	hypothetical protein	Vng0782h
1779	2434	4,6796e+00	VNG_2452C	-	conserved hypothetical protein	Vng2452c
1780	1100	4,6804e+00	VNG_0716G	afsQ2	sensory histidine protein kinase homolog	AfsQ2
1781	1585	4,6827e+00	VNG_1349C	-	conserved hypothetical protein	Vng1349c
1782	2290	4,6828e+00	VNG_2271G	orc6	orc / cell division control protein 6	Orc6
1783	1631	4,6833e+00	VNG_1409C	-	conserved hypothetical protein	Vng1409c
1784	2222	4,6834e+00	VNG_2184G	tfbA	transcription initiation factor IIB	TfbA
1785	2029	4,6855e+00	VNG_1942H	-	hypothetical protein	Vng1942h
1786	1975	4,6859e+00	VNG_1872C	-	conserved hypothetical protein	Vng1872c
1787	1598	4,6859e+00	VNG_1366H	-	hypothetical protein	Vng1366h
1788	2277	4,6861e+00	VNG_2254C	-	conserved hypothetical protein	Vng2254c
1789	2419	4,6868e+00	VNG_2432C	-	conserved hypothetical protein	Vng2432c
1790	1508	4,6897e+00	VNG_1245C	-	conserved hypothetical protein	Vng1245c
1791	2376	4,6912e+00	VNG_2378G	nosF1	copper transport ATP-binding protein	NosF1
1792	1399	4,6915e+00	VNG_1100C	-	conserved hypothetical protein	Vng1100c
1793	812	4,6915e+00	VNG_0335G	gptA1	purine phosphoribosyltransferase	GptA1
1794	865	4,6935e+00	VNG_0409C	-	conserved hypothetical protein	Vng0409c
1795	1003	4,6959e+00	VNG_0587H	-	hypothetical protein	Vng0587h
1796	1995	4,6992e+00	VNG_1899G	kaiC	circadian regulator	KaiC
1797	1033	4,7016e+00	VNG_0627G	citE	citrate (pro-3S)-lyase	CitE
1798	348	4,7053e+00	VNG_6212G	iucA	iron transport protein A	IucA
1799	1670	4,7057e+00	VNG_1462G	cdc48a	cell division cycle protein	Cdc48a
1800	1329	4,7082e+00	VNG_1011C	-	conserved hypothetical protein	Vng1011c
1801	1638	4,7084e+00	VNG_1418C	-	conserved hypothetical protein	Vng1418c
1802	2545	4,7108e+00	VNG_2602G	arsB	arsenite transport protein	ArsB
1803	1052	4,7111e+00	VNG_0651G	imd1	inosine-5'-monophosphate dehydrogenase	Imd1
1804	2268	4,7132e+00	VNG_2243G	tbpE	transcription initiation factor IID	TbpE
1805	2176	4,7132e+00	VNG_2135G	atpD	H+-transporting ATP synthase subunit D	AtpD
1806	1941	4,7157e+00	VNG_1830G	pyrG	CTP synthase	PyrG
1807	2422	4,7165e+00	VNG_2437G	argG	argininosuccinate synthetase	ArgG
1808	1435	4,7189e+00	VNG_1150G	idsA	geranylgeranyl diphosphate synthase	IdsA
1809	2331	4,7200e+00	VNG_2320G	hdrD	heterodisulfide reductase	HdrD
1810	789	4,7203e+00	VNG_0305G	trpC	indole-3-glycerol-phosphate synthase	TrpC
1811	985	4,7209e+00	VNG_0564H	-	hypothetical protein	Vng0564h
1812	2388	4,7224e+00	VNG_2394G	tssB	thiosulfate sulfurtransferase	TssB
1813	1594	4,7244e+00	VNG_1360H	-	hypothetical protein	Vng1360h
1814	787	4,7260e+00	VNG_0303G	lon	lipoate protein ligase	Lon
1815	1380	4,7292e+00	VNG_1075G	menA	menaquinone biosynthesis	MenA
1816	1517	4,7294e+00	VNG_1256G	ribG	riboflavin-specific deaminase	RibG
1817	1046	4,7356e+00	VNG_0642C	-	conserved hypothetical protein	Vng0642c
1818	810	4,7357e+00	VNG_0331H	-	hypothetical protein	Vng0331h
1819	2049	4,7376e+00	VNG_1969G	gpdA2	glycerol-3-phosphate dehydrogenase chain A	GpdA2
1820	2453	4,7401e+00	VNG_2476C	-	conserved hypothetical protein	Vng2476c
1821	1096	4,7403e+00	VNG_0709C	-	conserved hypothetical protein	Vng0709c
1822	1357	4,7412e+00	VNG_1048G	udg1	UDP-glucose dehydrogenase	Udg1
1823	1996	4,7427e+00	VNG_1900C	-	conserved hypothetical protein	Vng1900c
1824	676	4,7436e+00	VNG_0154G	merA	mercury(II) reductase	MerA
1825	1472	4,7438e+00	VNG_1197G	bcp	bacterioferritin comigrating protein	Bcp
1826	2571	4,7452e+00	VNG_2634H	-	hypothetical protein	Vng2634h
1827	1229	4,7465e+00	VNG_0884G	top6A	DNA topoisomerase VI subunit A	Top6A
1828	1999	4,7466e+00	VNG_1903C	-	conserved hypothetical protein	Vng1903c
1829	1025	4,7467e+00	VNG_0614G	htr16	Htr16 transducer	Htr16
1830	2013	4,7480e+00	VNG_1920H	-	hypothetical protein	Vng1920h
1831	2016	4,7486e+00	VNG_1925H	-	hypothetical protein	Vng1925h
1832	690	4,7503e+00	VNG_0171C	-	conserved hypothetical protein	Vng0171c
1833	1716	4,7515e+00	VNG_1524C	-	conserved hypothetical protein	Vng1524c
1834	1577	4,7517e+00	VNG_1339C	-	conserved hypothetical protein	Vng1339c
1835	2558	4,7534e+00	VNG_2617G	adh2	alcohol dehydrogenase	Adh2
1836	1815	4,7549e+00	VNG_1658C	-	conserved hypothetical protein	Vng1658c
1837	2393	4,7554e+00	VNG_2399H	-	hypothetical protein	Vng2399h
1838	654	4,7564e+00	VNG_0129G	hsp4	heat shock protein	Hsp4
1839	43	4,7569e+00	null	-	unknown	ORF H0539; similar to Bacillus subtilis YrkH,
1840	166	4,7569e+00	null	-	unknown	ORF H1818; similar to Bacillus subtillis YrkH,
1841	224	4,7569e+00	VNG_6060C	-	Vng6060c	conserved hypothetical protein
1842	532	4,7569e+00	VNG_6466C	-	Vng6466c	conserved hypothetical protein
1843	1992	4,7569e+00	VNG_1895H	-	hypothetical protein	Vng1895h
1844	1240	4,7607e+00	VNG_0901G	rbsA	ribose ABC transporter ATP-binding	RbsA
1845	704	4,7611e+00	VNG_0188H	-	hypothetical protein	Vng0188h
1846	2156	4,7617e+00	VNG_2112C	-	conserved hypothetical protein	Vng2112c
1847	1948	4,7636e+00	VNG_1837G	ykfB1	chloromuconate cycloisomerase	YkfB1
1848	2557	4,7636e+00	VNG_2616G	cxp	probable carboxypeptidase	Cxp
1849	1961	4,7660e+00	VNG_1852H	-	hypothetical protein	Vng1852h
1850	2251	4,7692e+00	VNG_2222G	pheA	prephenate dehydratase	PheA
1851	1636	4,7693e+00	VNG_1416G	folD	methylenetetrahydrofolate dehydrogenase	FolD
1852	1552	4,7714e+00	VNG_1303C	-	conserved hypothetical protein	Vng1303c
1853	2225	4,7715e+00	VNG_2187H	-	hypothetical protein	Vng2187h
1854	2379	4,7724e+00	VNG_2381G	uvrC	excision nuclease chain C	UvrC
1855	906	4,7732e+00	VNG_0463C	-	conserved hypothetical protein	Vng0463c
1856	2001	4,7733e+00	VNG_1905C	-	conserved hypothetical protein	Vng1905c
1857	832	4,7736e+00	VNG_0365G	arsA1	arsenical pump-driving ATPase	ArsA1
1858	1851	4,7736e+00	VNG_1703G	rps4e	30S ribosomal protein S4E	Rps4e	rib
1859	1227	4,7738e+00	VNG_0882G	pho2	p-nitrophenyl phosphatase	Pho2
1860	700	4,7741e+00	VNG_0183G	xthA	endonuclease IV	XthA
1861	1169	4,7743e+00	VNG_0806G	htr4	Htr4 transducer	Htr4
1862	2180	4,7767e+00	VNG_2139G	atpA	H+-transporting ATP synthase subunit A	AtpA
1863	2170	4,7781e+00	VNG_2128C	-	conserved hypothetical protein	Vng2128c
1864	1782	4,7802e+00	VNG_1616C	-	conserved hypothetical protein	Vng1616c
1865	734	4,7803e+00	VNG_0227H	-	hypothetical protein	Vng0227h
1866	405	4,7820e+00	VNG_6294G	perA	peroxidase / catalase	PerA
1867	1224	4,7822e+00	VNG_0879C	-	conserved hypothetical protein	Vng0879c
1868	1732	4,7824e+00	VNG_1544G	clc	chloride channel	Clc
1869	2583	4,7829e+00	VNG_2647G	vacB	ribonuclease II family protein	VacB
1870	2057	4,7835e+00	VNG_1980C	-	conserved hypothetical protein	Vng1980c
1871	2270	4,7841e+00	VNG_2246H	-	hypothetical protein	Vng2246h
1872	2261	4,7857e+00	VNG_2236H	-	hypothetical protein	Vng2236h
1873	2567	4,7864e+00	VNG_2629G	glcK	glucose kinase	GlcK
1874	1093	4,7880e+00	VNG_0705C	-	conserved hypothetical protein	Vng0705c
1875	1316	4,7890e+00	VNG_0996G	boa4	bacterio-opsin activator-like protein	Boa4
1876	1097	4,7907e+00	VNG_0711C	-	conserved hypothetical protein	Vng0711c
1877	1600	4,7924e+00	VNG_1369G	hemV1	iron (III) ABC transporter ATP-binding	HemV1
1878	1376	4,7924e+00	VNG_1070G	gpdA1	glycerol-3-phosphate dehydrogenase chain A	GpdA1
1879	1885	4,7929e+00	VNG_1755G	crtI2	phytoene dehydrogenase	CrtI2
1880	2408	4,7934e+00	VNG_2418G	aspC1	aspartate aminotransferase	AspC1
1881	696	4,7938e+00	VNG_0178H	-	hypothetical protein	Vng0178h
1882	889	4,7960e+00	VNG_0440C	-	conserved hypothetical protein	Vng0440c
1883	1612	4,7967e+00	VNG_1383G	rad3a	helicase	Rad3a
1884	623	4,7971e+00	VNG_0090G	moeA1	molybdenum cofactor biosynthesis protein	MoeA1
1885	1972	4,7980e+00	VNG_1868G	potB	spermidine/putrescine ABC transporter permease	PotB
1886	1404	4,7980e+00	VNG_1108G	rpl11p	50S ribosomal protein L11P	Rpl11p	rib
1887	1179	4,7986e+00	VNG_0819C	-	conserved hypothetical protein	Vng0819c
1888	1757	4,7995e+00	VNG_1578H	-	hypothetical protein	Vng1578h
1889	1664	4,7997e+00	VNG_1455H	-	hypothetical protein	Vng1455h
1890	1865	4,7998e+00	VNG_1723H	-	hypothetical protein	Vng1723h
1891	742	4,8002e+00	VNG_0238H	-	hypothetical protein	Vng0238h
1892	1735	4,8015e+00	VNG_1548C	-	conserved hypothetical protein	Vng1548c
1893	702	4,8016e+00	VNG_0186G	pepB1	aminopeptidase homolog	PepB1
1894	1050	4,8016e+00	VNG_0648G	ndhG3	NADH dehydrogenase/oxidoreductase	NdhG3
1895	1956	4,8091e+00	VNG_1848H	-	hypothetical protein	Vng1848h
1896	705	4,8117e+00	VNG_0189C	-	conserved hypothetical protein	Vng0189c
1897	869	4,8142e+00	VNG_0415G	purB	adenylosuccinate lyase	PurB
1898	1519	4,8143e+00	VNG_1259G	trxB2	thioredoxin	TrxB2
1899	1452	4,8186e+00	VNG_1173G	eef1b	translation elongation factor eEF-1 subunit beta	Eef1b
1900	831	4,8208e+00	VNG_0364G	yusZ3	oxidoreductase	YusZ3
1901	834	4,8247e+00	VNG_0368C	-	conserved hypothetical protein	Vng0368c
1902	2506	4,8248e+00	VNG_2549C	-	conserved hypothetical protein	Vng2549c
1903	2120	4,8268e+00	VNG_2065G	dgs	dolichol-P-glucose transferase	Dgs
1904	2285	4,8269e+00	VNG_2264C	-	conserved hypothetical protein	Vng2264c
1905	887	4,8269e+00	VNG_0439C	-	conserved hypothetical protein	Vng0439c
1906	2530	4,8271e+00	VNG_2582H	-	hypothetical protein	Vng2582h
1907	1756	4,8314e+00	VNG_1577C	-	conserved hypothetical protein	Vng1577c
1908	2236	4,8334e+00	VNG_2203G	prsA	ribose phosphate pyrophosphokinase	PrsA
1909	2260	4,8336e+00	VNG_2234G	eif1a1	translation initiation factor eIF-1A	Eif1a1
1910	855	4,8349e+00	VNG_0398G	nthA1	endonuclease III	NthA1
1911	1933	4,8389e+00	VNG_1818G	idi	isopentenyl pyrophosphate isomerase	Idi
1912	1917	4,8394e+00	VNG_1794C	-	conserved hypothetical protein	Vng1794c
1913	816	4,8402e+00	VNG_0342G	smc1	chromosome segregation	Smc1
1914	2514	4,8413e+00	VNG_2560G	yfmD2	ferrichrome ABC transporter permease protein	YfmD2
1915	1030	4,8422e+00	VNG_0623G	yngE	propionyl-CoA carboxylase homolog	YngE
1916	1646	4,8424e+00	VNG_1429C	-	conserved hypothetical protein	Vng1429c
1917	1303	4,8434e+00	VNG_0982C	-	conserved hypothetical protein	Vng0982c
1918	2228	4,8438e+00	VNG_2191H	-	hypothetical protein	Vng2191h
1919	1579	4,8446e+00	VNG_1341G	fabG	3-oxoacyl-[acyl-carrier-protein] reductase	FabG
1920	1234	4,8450e+00	VNG_0891G	yjlD	NADH dehydrogenase	YjlD
1921	843	4,8488e+00	VNG_0382G	aroE	shikimate 5-dehydrogenase	AroE
1922	1728	4,8491e+00	VNG_1540G	ywfD	glucose 1-dehydrogenase	YwfD
1923	765	4,8500e+00	VNG_0270C	-	conserved hypothetical protein	Vng0270c
1924	1098	4,8504e+00	VNG_0713C	-	conserved hypothetical protein	Vng0713c
1925	2327	4,8516e+00	VNG_2314H	-	hypothetical protein	Vng2314h
1926	1532	4,8518e+00	VNG_1276C	-	conserved hypothetical protein	Vng1276c
1927	1822	4,8523e+00	VNG_1667G	cdc48c	cell division cycle protein	Cdc48c
1928	945	4,8532e+00	VNG_0510G	prrIV2	ATP-dependent 26S proteinase regulatory subunit 4	PrrIV2
1929	1721	4,8550e+00	VNG_1530H	-	hypothetical protein	Vng1530h
1930	1707	4,8561e+00	VNG_1510C	-	conserved hypothetical protein	Vng1510c
1931	2504	4,8571e+00	VNG_2546G	pepB3	aminopeptidase homolog	PepB3
1932	954	4,8573e+00	VNG_0524G	yurY	ABC transporter, ATP-binding protein	YurY
1933	2188	4,8583e+00	VNG_2148H	-	hypothetical protein	Vng2148h
1934	1112	4,8610e+00	VNG_0731H	-	hypothetical protein	Vng0731h
1935	739	4,8615e+00	VNG_0234C	-	conserved hypothetical protein	Vng0234c
1936	982	4,8618e+00	VNG_0562C	-	conserved hypothetical protein	Vng0562c
1937	1595	4,8620e+00	VNG_1362H	-	hypothetical protein	Vng1362h
1938	874	4,8629e+00	VNG_0422G	cyc	cytochrome P450	Cyc
1939	2489	4,8633e+00	VNG_2525H	-	hypothetical protein	Vng2525h
1940	799	4,8638e+00	VNG_0318G	dpg	dolichol-P-glucose synthetase	Dpg
1941	2335	4,8642e+00	VNG_2324H	-	hypothetical protein	Vng2324h
1942	2392	4,8656e+00	VNG_2398G	scm	24-sterol C-methyltransferase	Scm
1943	1573	4,8664e+00	VNG_1332G	sod2	superoxide dismutase	Sod2
1944	1651	4,8665e+00	VNG_1437G	serA2	phosphoglycerate dehydrogenase	SerA2
1945	1454	4,8706e+00	VNG_1174G	nop56/58	archaeal nucleolar protein homolog	Nop56/58
1946	1905	4,8709e+00	VNG_1779C	-	conserved hypothetical protein	Vng1779c
1947	956	4,8714e+00	VNG_0527C	-	conserved hypothetical protein	Vng0527c
1948	1127	4,8721e+00	VNG_0749G	prk	protein kinase	Prk
1949	1564	4,8721e+00	VNG_1319H	-	hypothetical protein	Vng1319h
1950	1752	4,8729e+00	VNG_1572C	-	conserved hypothetical protein	Vng1572c
1951	1589	4,8732e+00	VNG_1353C	-	conserved hypothetical protein	Vng1353c
1952	2326	4,8733e+00	VNG_2313H	-	hypothetical protein	Vng2313h
1953	1125	4,8737e+00	VNG_0746C	-	conserved hypothetical protein	Vng0746c
1954	2136	4,8752e+00	VNG_2086G	hpb	possible phosphate binding protein	Hpb
1955	2372	4,8771e+00	VNG_2373G	tnaA	tryptophanase	TnaA
1956	1971	4,8776e+00	VNG_1867G	potC	spermidine/putrescine ABC transporter permease	PotC
1957	1473	4,8807e+00	VNG_1198C	-	conserved hypothetical protein	Vng1198c
1958	1937	4,8826e+00	VNG_1823C	-	conserved hypothetical protein	Vng1823c
1959	2047	4,8851e+00	VNG_1965H	-	hypothetical protein	Vng1965h
1960	955	4,8853e+00	VNG_0525C	-	conserved hypothetical protein	Vng0525c
1961	2549	4,8853e+00	VNG_2607C	-	conserved hypothetical protein	Vng2607c
1962	1478	4,8854e+00	VNG_1205C	-	conserved hypothetical protein	Vng1205c
1963	2166	4,8856e+00	VNG_2123G	nhaC2	Na+/H+ antiporter	NhaC2
1964	2536	4,8857e+00	VNG_2591C	-	conserved hypothetical protein	Vng2591c
1965	1073	4,8914e+00	VNG_0678G	acaB1	3-ketoacyl-CoA thiolase	AcaB1
1966	1684	4,8959e+00	VNG_1478G	panB	ketopantoate hydroxymethyltransferase-like	PanB
1967	2425	4,8974e+00	VNG_2441G	rad3b	helicase	Rad3b
1968	1791	4,8995e+00	VNG_1628G	aad	aryl-alcohol dehydrogenase	Aad
1969	915	4,9002e+00	VNG_0473G	porB	pyruvate ferredoxin oxidoreductase, subunit beta	PorB
1970	1787	4,9009e+00	VNG_1623G	ccp	cytochrome aa3 controlling protein	Ccp
1971	802	4,9011e+00	VNG_0321G	ids	bifunctional short chain isoprenyl diphosphate	Ids
1972	2233	4,9044e+00	VNG_2199H	-	hypothetical protein	Vng2199h
1973	1882	4,9058e+00	VNG_1751H	-	hypothetical protein	Vng1751h
1974	1334	4,9061e+00	VNG_1017H	-	hypothetical protein	Vng1017h
1975	1771	4,9064e+00	VNG_1603G	gcvP1	glycine dehydrogenase subunit 1	GcvP1
1976	893	4,9069e+00	VNG_0447H	-	hypothetical protein	Vng0447h
1977	1540	4,9075e+00	VNG_1287C	-	conserved hypothetical protein	Vng1287c
1978	1340	4,9118e+00	VNG_1025H	-	hypothetical protein	Vng1025h
1979	2309	4,9123e+00	VNG_2293G	fer2	ferredoxin	Fer2
1980	2460	4,9127e+00	VNG_2488C	-	conserved hypothetical protein	Vng2488c
1981	1163	4,9130e+00	VNG_0796G	cgs	cystathionine gamma-synthase	Cgs
1982	1480	4,9135e+00	VNG_1208G	hutU	urocanate hydratase	HutU
1983	1161	4,9144e+00	VNG_0794G	yufN	ABC transporter (lipoprotein)	YufN
1984	1689	4,9150e+00	VNG_1483C	-	conserved hypothetical protein	Vng1483c
1985	2386	4,9150e+00	VNG_2392H	-	hypothetical protein	Vng2392h
1986	1829	4,9191e+00	VNG_1676G	gbp2	GTP-binding protein homolog	Gbp2
1987	2496	4,9198e+00	VNG_2536C	-	conserved hypothetical protein	Vng2536c
1988	2488	4,9210e+00	VNG_2524H	-	hypothetical protein	Vng2524h
1989	1903	4,9213e+00	VNG_1776G	nirH	heme biosynthesis protein	NirH
1990	1230	4,9226e+00	VNG_0885G	top6B	DNA topoisomerase VI subunit B	Top6B
1991	1496	4,9235e+00	VNG_1230G	aroC	chorismate synthase	AroC
1992	2122	4,9247e+00	VNG_2068C	-	conserved hypothetical protein	Vng2068c
1993	1739	4,9261e+00	VNG_1554G	cbiG	cobalamin biosynthesis	CbiG
1994	1534	4,9296e+00	VNG_1280C	-	conserved hypothetical protein	Vng1280c
1995	1888	4,9300e+00	VNG_1759G	htr7	Htr7 transducer	Htr7
1996	2325	4,9326e+00	VNG_2312C	-	conserved hypothetical protein	Vng2312c
1997	1993	4,9332e+00	VNG_1896C	-	conserved hypothetical protein	Vng1896c
1998	2073	4,9335e+00	VNG_1999H	-	hypothetical protein	Vng1999h
[truncated: 11,035 more rows]
